# Supplementary material for: Environmental enrichment changes rabbits’ behavior, serum hormone level and further affects cecal microbiota
Source: PeerJ. 2022 Mar 9;10:e13068. doi: 10.7717/peerj.13068 (PMC8917805; doi:10.7717/peerj.13068)
Supplement: Supplemental Information 4 [file peerj-10-13068-s004.gz › FDMP20H000700-1a_L1_FKDO202078127-1A.raw_1.fq]

@A00881:241:HJW2NDRXX:1:2101:5593:8234 1:N:0:CGAGAGAA+GATTGGAG
ATCACGCCTATGGGAGGCAGCAGTGGGGAATATTGGGCAATGGGCGCAAGCCTGACCCAGCAACGCCGCGTGAAGGAAGAAGGCCCTCGGGTTGTAAACTTCTTTTGTCGGGGACGATAGTGACGGTACCTGACGAATAATCCACGGCTAACTACGAGCCAGCAGCCGCGGGAATACGGAGGTGGCACGCGTTATCCGGATTAACACAGAGTAAAGGGCCTGTAGGCGGGATTGCAAGTCAGATGTGAAA
+
FFFFFFF:FF:FFF,FFFFFFFFFF,FFFFFFFFFF:FFFFFF:FFFFFF,F:FFFFFFFF,F,FFFFFFFFFFFFFFFFFFFF:FF:,F,FF,F:FFF,FF,FFF,F:,FF:F:F:,F,,:F:FFFFFFFF:,,FFFF,,F:FF:,,FFFF:FF:,F,,FF,:,FF,FF,,F:,FFF,FFF,,FFF,FFFF,:F,:::FFF,FF,,,F:FFF,,:,F:,FFFFF,FFFFFF,::F,FF,FFFF,F,FF,
@A00881:241:HJW2NDRXX:1:2101:15628:19413 1:N:0:CGAGAGAA+GATTGGAG
ATCACGCCTACGGGATGCAGCAGTGAGGAATATTGGTCAATGGGCGCGAGCCTGAACCAGCCAAGTAGCGTGAAGGAAGACGGCCCTACGGGTTGTAAACTTCTTTTATACGGGAATAAGACCGTCCACGAGTGGATGCGTGCATGTACCGTATGAATAAGCATCGGCTAACTCCGTGCCAGCAGCCGCGGTAATACGGAGGATGCGAGCGGTCTCCGGAGTTATTGGGTTTAAAGGGAGCGTAGACGGG
+
,FFFFFFF:,:FFF,FFFFFFFF:FFFFFFFFFFFFFFFFFFFFFFFFFFFF,FFFFFFFF:,FFFFFFFFF:FFFFFFFFFFFFFFFFFFFF:FFFFFF:FFF::FFFFFFFFFFFFFFFF,FFFFFFF:,:FFFFFFFFFFFFFFFFFFF:FFF,FF:FFFF:FFFFFFFFFF,:FFF,F:FFFF:F:FF,F:,FFFFF:FFF:FFFFF,F,FF,:FF,:FF,FFFFFF:FF,FFF,FF,F:,:F:::
@A00881:241:HJW2NDRXX:1:2101:24279:19711 1:N:0:CGAGAGAA+GATTGGAG
ATCACGCCTATGGGATGCAGCAGTGAGGAATATTGGTCAATGGGCGTTAGACTGAACCAGCCAAGCCGCGTGAGGGATTAAGGCCCAATGGGTCGTAAACATCTTTTGCCGGGGGATAAGAGGCGCCACGTGTGGCGCTGTGAAGGTACCCGGAGAAAAAGCATCGGCTAACTCCGTGCCAGCAGCCTCGGTAATACGGAGGATGCGAGCGATATCCGTATTTATAGGGTTGAAAGGTTGCGTAGGCGGT
+
::FF:F::FF:FFFFF:::FFF,F:FFFFFFF:,::FFFFF:,,FFFFFF,FF:,FFF:F:FF:FFFFFFFFFFFFFF:FF,FFFF,FF:F,FFFFFF,:,FFFFF,FFFFFFFF:FFF:FFFF:FFFFFFFFF,:,FFF,,F,F:FFFF,FF,F,FFF::FF,,FFFF::FFFFFFFFFFFFF:,F,F,F:F,:F:,FFF:FF,:F,,,F,FFFFFF,F,:,FF,F,F,FF:FFFF:FFF,:F:,::,F
@A00881:241:HJW2NDRXX:1:2102:21233:6918 1:N:0:CGAGAGAA+GATTGGAG
ATCACGCCTATGGGATGCAGCAGTGGGGAATATTGGTCAATGGGGGGAACCCTGAACCAGCAACGCCGCGTGAAGGAAGAAGGCTTTCGGGTTGTAAACTTCTTTTACCAGGGACGATAGTGACGGTACCTGGTGAATAAGCTCCGGCTAACTACGTGCCAGCAGCCGCGGTAATACGTAGGGAGCGAGCGTTATCCGGATTTACTGGGTGTAATGGGCGCGTAGGCGGGCTGTCAAGTCAGATGTGAAA
+
FFFFFFFF,FFFFF:FFFFFFFFFFFFFFFFFFFFFFFFFFFFFFFF:,FFFFFFFFFFFFF:FFFFFFFFFFFFFF:FFFFFFFF:FFFFFFFFFFFFFFFFFFFFFFFFFFFFFFFFFFFFFFFFFFFFFFFFFFFFFFFFFFFFFF,FF:FFFF:FFFFFFFFFF:FFFFF:FFFFFFFFFFFF,FFFF:,FFFFF:F:F:FFFFF,::,,,FFF::::F,:FFFFFF:F:FFFFF:FFF:,FFFF:
@A00881:241:HJW2NDRXX:1:2102:24207:7122 1:N:0:CGAGAGAA+GATTGGAG
ATCACGCCTATGGGGGGCAGCAGTGGGGAATATTGCACAATGGGGGGAACCCTGATGCAGCGACGCCGCGTGAGTGAAGAAGTATTTCGGTATGTAAAGCTCTATCAGCAGGGAAGAAAGAAGACGGTACCTGAATAAGAAGTCCCGGCTAACTACGTGCCAGCAGCCGCGGTAATACGTAGGGGACAAGCGTTATCCGGATTTACTGGGTGTAAAGGGAGCGCAGGCGGCCGGACAAGCCAGAAGTGAA
+
FFFFFFFFFFFFFFFFFFFFFFFFFFFFFFFFFFFFFFFFFFFFFFFFFFFFFFFFFFFFFFFFFFFFFFFFFFFFFFFFFFFFFFFFFFFFFFFFFFFFFFFFFF:,FFFFF:FFFF,FFFFFFFFFFFFFF::FFFFFFFFF:FFFFFFFFFFFFFFFF,FFFFFFFFFFFFFF:FFFFFF:FFFFFFF,FFFFF:F,:FFFFFFF:,,FF:FFFFF:F:FF::FFF:FF::FFF:FFFFF,F::,F:
@A00881:241:HJW2NDRXX:1:2102:2293:35931 1:N:0:CGAGAGAA+GATTGGAG
ATCACGCCTACGGGACGCAGCAGTCGAGAATCATTCACAATGGGGGGAACCCTGATGGTGCGACGCCGCGTGGGGGAGGAAGGTCTTCGGATTGTAAACCCCTGTCATGCAGGAGCAAGGCGAAAGTTGATAGTACTGCAAGAGGAAGAGACGGCAAACTCTGTGCCAGCAGCCGCGGTAATACAGAGGTCTCAAGCGTTGTTCGGAATCACTGGGCGTAAAGGGTACGTAGGCGGCGGGGCAAGTTGCG
+
FFFFFFFFFFFFFFFFFFFFFFFFFFFFFFFFFFFFFFFFFFFFFFFFFFFFFFFFFFFFFFFFFFFFFFFFFFFFFFFFFFFFFFFFFFFFFFFFFFFFFFFFFFFFFFFFFFFFFFFFFFFFFFFFFFF:FF:FFFFF:FFFFF,FFFFFFFFFFFFFFFFFFFFFFFFFFFFFFFFF:FF:FFFFFFFFFFFFFFFFFFFFFFF:F:F:FFFFFFFFFFFFFF,FF:FFFF:FFFFF:FF:FFFFFF
@A00881:241:HJW2NDRXX:1:2103:4182:1407 1:N:0:CGAGAGAA+GATTGGAG
ATCACGCCTACGGGACGCAGCAGTGGGGAATATTGGGCAATGGGCGAAAGCCTGACCCAGCGACGCCGCGTGAAGGAAGAAGGTTTTCGGATTGTAAACTTCAGTAAGCAGGGACGAAGGAAGTGACGGTACCTGAAGAGTAAGCCACGGCTAACTACGTGCCAGCAGCCGCGGTAATACGTAGGTGGCGAGCGTTATCCGGAATTACTGGGAGTCAATGGTGTGTAGGCGGGGCGATAAGTCTGATGTG
+
,FFFFFF:FFFFFFFF:F:FFFFFFF:FFFFFFFFFF:FFFFFFFF,FFFF,FFFFFF:F:FFFFFF::FFF,FFFF:,FFF,,FFFFFFFFFF:FFF:FF:FF:FFFF,FFFFFFFFFFF,FFF:F,FF,F:,F,,FFFFFFFF:FF:FFFFFF:FFFFF,,:FFFFFFFFF,:F:FFFFFFFFFFF,:FFFFFF,FFFFF,FFF,FFFF,,:FFFF,,FFF,FFF,FFF,FFFF,::,:,FFF:,F:F
@A00881:241:HJW2NDRXX:1:2103:22390:7513 1:N:0:CGAGAGAA+GATTGGAG
ATCACGCCTATGGGATGCAGCAGTGGGGAATATTGCACAATGGGGGGAACCCTGATGCAGCGACGCCGCGTGAGTGAAGAAGTATTTCGGTCTGTAAAGCTCTATCAGCAGGGAAGAAAGAGACGGTACCTGAGGAAGAAGCCCCGGCTAACTACGTCCCAGCAGCCGCGGTAATACGTAGGGGGCAAGCGTGATCCGGATTTAAGGGGTGTACTGGGAGCGTAGACGGCTGGGCAAGTCGGAAGTGACA
+
,FF:FFFFFFFFFFFFFF:FF,F,FFFFFFFFFFFF:FFFFFFFFFFFFFF:FF,FFFFFF::FFFFFFFFFF,FFFFFFFFF,FFF:F,F,FF:::FF:F:FF,:FF:,FFF,FFFF:,FFFFFFF:FFF,FF,:,F,,FFFF:FFFFFF,,:FFF,:FFFFFFFFFFF:F:,,,FFF:FFF,F,,:FFFF,:FFFF:F::F:,,FFF,::,:F:FF:F,FF,:FFF,FF,,:,,:FF::F,,FFF,,:
@A00881:241:HJW2NDRXX:1:2103:23701:8938 1:N:0:CGAGAGAA+GATTGGAG
ATCACGCCTATGGGGGGCAGCAGTGGGGGATATTGCACAATGGAGGGAACTCTGATGCAGCGATGCCGCGTGAGGGAAGAAGGTTTTCGGATTGTAAACCTCTGTGGAGGGGGACGATAATGACGGTACCCCTTTAGGAAGCCACGGCTAACTACGTGCCAGCAGCCGCGGTAATACGGAGGGTGCGAGCGTTAATCGGAATTACTGGGCGTAAAGCGCGTGTAGGCTGTACGGCAAGTTGGAGGTGAAA
+
:FF:FFFFF,:FFFFFFFFFFFFFFFFFFFFFFFFFFFFFFFFFFFFFFFF,FFFFFFFFFFFFFFFFFFFFFFFFFFFFFFF:FFFFFFF,FFFF,FFFFFFFFFFFFFFFFFFFFFF::FFFFFF:FFFFFFFFFFF,FFF,FFF::FFFFFFFFFFFFFFFFFFFFFFFFFFFFFFFFFFFFFFFF:FF,:FFF:FFFFFFFFF,FFFFFF:FFF:FFFF,F:FFF:FFFF:F:F:::,,FFFF:FF
@A00881:241:HJW2NDRXX:1:2103:3233:10911 1:N:0:CGAGAGAA+GATTGGAG
ATCACGCCTACGGGATGCAGCAGTGAGGAATATTGGTCAATGGGCGGGAGCCTGAACCAGCCAAGCCGCGTGAGGGAAGAAGGCCCTATGGGTCGTAAACCTCTTTTGTCAGGGAACAAAAGCCGATATGTATATTGGTGTGAGTGTACCTGAAGAAAAAGCATCGGCTAACTCCGTGCCAGCAGCCGCGGTAATACGGAGGATGCGAGCGTTATCCGGATTTATTGTGTTTAAAGGGTGCGTAGGCGGC
+
:F:F:FFFFFFFFFFFFFFFFFFF:::FFFFFFF:FFF:FFFFFFFFFFFFFFFFFFFFFFFFFFFFFFFFFFFFFFFFFFFFFFFFFFFFFFFFFFFFFFFFFFFFFFFFFF,F,FFF:FFFFFFFFFF,FFFFFFFF:F:FFFFF::FFFFFFFFF:FFFFFFFFFF::FFFFFFFFFFFFFFFFFFFFF:FFFFF:FFFF:FF:FFFFFFFFFFFF:,FFFFFF,FFFFF:FF,F:F,FFF:FF,FF
@A00881:241:HJW2NDRXX:1:2103:1452:11584 1:N:0:CGAGAGAA+GATTGGAG
ATCACGCCTATGGGATGCAGCAGTGGGGAATATTGGGCAATGGAGGCAACTCTGACCCAGCAACGCCGCGTGAGCGATGAAGGTCTTCGGATTGTAAAGCTCTTTAAGTGGGGACGAAGAAAGTGACTGTACCCACAGAATAAGCCTCGGCTAACTACGTGCCAGCAGCCGCGGTAATACGTAGGAGGCAATAGTTATCCGGAATGACTGGGCGTAAAGCGTGCGTAGGTGGTTCGGCAAGTTGTTATCG
+
:F,,FF:::FFFFFFFFFFFFF:,FFFFFF:FFFFFF:FFFFFFFFFFFFFFFFFFFFFFFFF:,,FFFFFFF,FFFFFF:FFF,FFFF:FFFF:FF:FF,FF:FF,FFFFFF,:FFFF:F:FFFFFFFFFFF:,F:FFF:FFFFFFFFFFFFF:FFFFFF,FFFFFF:FFF,:FF,FFF::,FFFFFFFF,,FF:F:F:FF:F:FF,F,:F:FF,:,:,,FF,:F:F::F,F:F,F,FFF,::,F:F,F
@A00881:241:HJW2NDRXX:1:2103:23095:16219 1:N:0:CGAGAGAA+GATTGGAG
ATCACGCCTACGGGGCGCAGCAGTGGGGAATATTGGGCAATGGGCGAAAGCCTGACCCAGCAACGCCGCGTGAAGGAAGAAGGCCCTCGGGTTGTAAACTTCTTTTGCCAGGGACGAAGGAGTGACGGTACCTGGCGAAAAAGTCACGGCTAACTACGTGCCAGCAGCCGCGGTAATACGTAGGTGGCACGCGTTATCCGGATTTACTGGGTGTAACGGGCGTGTCGGCGGGCTTGCAAGTCAGATGTGA
+
FFFFFFFFFFFFFFFFFF:FF,FFFFFF:FF,,FFFFFFFFFFFFF:FFFFFFFFFFF:FF,FFFFFFFF,FFFFFFFFFFFF,F,FFFFFFFFFFFFFFFFFFFFFFF:FFFFFF:FFFFFFFFFFFFFF:FFFFF:::,:FFF:FFFFFF,F:,FFFFFFFFFFFFFFFFFFFFFFFF,FFFFFFFF,FFFF,,FFFFFFFFF,,:FFFFFF:,,FFFFFFFF,FFFFF,,:FFF,,:FFF:F,FFFF
@A00881:241:HJW2NDRXX:1:2103:6587:17378 1:N:0:CGAGAGAA+GATTGGAG
ATCACGCCTATGGGACGCAGCAGTAGGGAATTTTGCGCAATGGGCGAAAGCCTGACGCAGCAACGCCGCGTGTGTGATGAAGCCCCTAGGGGTGTAAAACACTGTCAGTAGGGACGAAAAATGACGGTACCTACAGAGGAAGCACCGGCTAACTCCGTGCCAGCAGCCGCGGTAAAAAGGGGGGTGCAAGAGTTGTCCGAAAAAATTGGGCGAAAATGGCACGCAGGCGGCTGATGCATTCGGGGATGTG
+
FF,FF:FFFFFFFFFFFFFFFFF:FFFFFFFFFFFFFFF:F,FFF:FFFFF,:FF:FFFFFFFFFFF:F,FF:FFFFFFF:,FFFFFFF,F::FFFFFF:FFFFF:FFFFF,FFFFFFFFFF:FF:F,F:,FFFFFFFFF,FF:,FFFFFFFF:F,F,F,:FF,FFF:F:FFF:F,F,:F,,FFF,FF:F,F,F,FF:F,:F,,F,,F:F,:,FFF,F,:F,FFF:,FFFF,FFF,:F,:F:,F:FF,F,
@A00881:241:HJW2NDRXX:1:2103:4209:20807 1:N:0:CGAGAGAA+GATTGGAG
ATCACGCCTATGGGATGCAGCAGTGGGGAATATTGCACAATGGGCGAAAGCCTGATGCAGCGACGCCGCGTGAGCGAAGAAGTATTTCGGTCTGTAAAGCTCTATCAGCAGGGAAGAGGAAAGACGGTACCTGAGTAAGAAGCCCCGGCTAACTACGTGCCAGCAGCCGCGGTAATACGTAGGGGGCAAGCGTTATCCGGATTTACTGGGAGTACAGGGAGCGTACACGGCAAGGCAAGTCTGGAGTGAA
+
FFFFF:F:FF::FFFFFFFFFFFFFFFFFFFFFFFFFF:FFF,FFFFF,F:FFFFFFFFFFFFFFFFFFFFFFFFFFFFFFF,FFFFFFFF,FFFFFFFFFFFFFFFFF,:FF,FFFFFF,FF:FFFFFF,F,FFF:FFFFF,FF:F:FFFFFFFFF,::F,F:FFFF:FF:,,FFF,F:FF:FF::FF:,FFF,FF,:,FFFF:F:,FF,F,FFF:F::::F:F,FF:,FF,FF:F,:F:FFFF,:FF,
@A00881:241:HJW2NDRXX:1:2103:3613:21089 1:N:0:CGAGAGAA+GATTGGAG
ATCACGCCTATGGGACGCAGCAGTGAGGAATATTGGTCAATGGGCGCGAGCCTGAACCAGCCAAGTAGCGTGAAGGAAGACGGCCCTACGGGTTGTAAACTTCTTTTATACGGGAATAAGAACGTCCACGAGTGGATGCGTGCATGTACCGTATGAATAAGCATCGGCTAACTACGTGCCAGCAGCCGCGGTAATACGGAGGATGCGAGCGTTATCCGGATTTATTGGGTTTAAAGGGAGCGTAGACTGG
+
FFFFFFFFFFFFFFFFFFFFFFFFFFFFFFFFFFFFFFFFFFFFFFFFFFFFFFFFFFFFFFFFFFFFFFFFFFFFFFFFFFFFFFFFFFFFFFFFFFFFFFFFFFFFFFFFFFFFFFFFFFFFFFFFFFFFFFFFFFFFFFFFFFFFFFFFFFFFFFFFFFFFFFFFFFFFFFFFFFFFFFFFFFFFFFFFF,F,FF:FF:F:FFF:F:F::,FFFFF,,FFFFFFFFFFFFFFFFFFFFFFFFF:,FF
@A00881:241:HJW2NDRXX:1:2103:19895:26052 1:N:0:CGAGAGAA+GATTGGAG
ATCACGCCTATGGGACGCAGCAGTGGGGAATATTGGTCAATGGGGGGAACCCTGAACCAGCAACGCCGCGTGAAGGAAGAAGGCTTTCGGGTTGTAAACTTCTTTTACCAGGGACGAAGGCCGTGACGGTACGTGGAGACAAAGCAACGGCTAACTACGTGCCAGCAGCCGCGGTAATACGTAGGTTGCACGCGTTGTCCGGATTTACTGGGTGTCATGGGCGGGTAGGCGGAACTGCACGTCCGATGTG
+
FFF,FFFFF:FFFFFFFFFFF:FFFFFFFFFFFFFF:FFFFFFFFFFFFF,F:FF,F:FFF,FFFFFFFFFFF,FFFFFFF:F:,F,FFFF,FFFF:FFFFFFFFFFFFFFFF,FFFFFF,FFFF,:FFF,F,F:F,F:,FFFF:F:FFFFFFFFF:FF:FFF:FF,FF::FFFFF:,F:F:,F,::FFFFFFF,,FF:FFFF,FF,,,FFFF:F,F,FFF:F,FF,F,F:F,,FFF,::FFF,FF,F::
@A00881:241:HJW2NDRXX:1:2103:17797:32064 1:N:0:CGAGAGAA+GATTGGAG
ATCACGCCTATGGGATGCAGCAGTGGGGAATATTGCACAATGGGGGAAACCCTGATGCAGCGATGCCGCGTGGAGGAAGAAGGTTTTCGGATTGTAAACTCCTGTCTTAAAGGACGATAATGACGGTACTTTAGGAGGAAGCTCCGGCTAACTACGTGCCAGCAGCCGCGGTAATACGTAGGGAGCGAGCGTTATCCGGATTTACTGGGTTTAAAGGGTGCGCAGGCGGCGTGTTCAGTCAGCGGTAAAC
+
FFFFFFFFF,FFFF:FFFFFFFFFFFFFFFFFFFFFFFFFFFFFFFFFFFFFFFFFFFFFFFFFFFFFFFF:FFFFF:FFFFFF:FFFFF,:FFF,FFFFFFFFFFFFF:FFFFFFFF,FFF,FFFFFFF,F:FFFFFF:FFF:FFF:FFFF:FFFFFF:FFFF:F:FFFFFF,FF:FFFFFFF:FFF:FFFFF,FFF:FF,:FF,F:F,FFF:::FFFFF::FF:F:FF:F:::,::F::F:::F,FF,
@A00881:241:HJW2NDRXX:1:2103:20537:32550 1:N:0:CGAGAGAA+GATTGGAG
ATCACGCCTATGGGGTGCAGCAGTGGGGAATATTGGGCAATGGGCGCAAGCCTGACCCAGCAACGCCGCGTGAGGGAAGAAGGCTTTCGGGTTGTAAACCTCTTTTACCAGGGACGAAGGACGTGACGGTACCTGGAGAAAAAGCAACGGCTAACTACGTGCCAGCAGCCGCGGTAATACGTAGGTTGCAAGCGTTGTCCGGATTTACTGGGTGTAAAGGGCGTGTAGGCGGAACTGCAAGTCAGATGTG
+
FFFFFFFFFFFFFFFFFFFFF:FFFFFFF:FF:FFFFFFFFFFFFFFFFFFFFFFFFFFFFFFFFFFFFFFFFFFFFF:FFFFF,FFFFFFFFFF:FFFFFFFFFFFFFFFFFFFFFFFFFF:FF:FFFFFFFFFFFF,FFFF:FFFF:FFFFFFFFFFFFFFFFFF:FFFFFFF:F:F::FFFFFF::FFFFFFFFFFFFFFF,FF::FFFFFFFF::FFFF::FF::::,::FFFFF:FFFFFFFFF:
@A00881:241:HJW2NDRXX:1:2103:13602:33348 1:N:0:CGAGAGAA+GATTGGAG
ATCACGCCTATGGGATGCAGCAGTGGGGAATATTGGGCAATGGGCGCAAGCCTGACCCAGCAACGCCGCGTGAAGGAAGAAGGCTTTCGGGTTGTAAACTTCTTTTACCAGGGACGATAGTGACGGTACCTGGTGAATAAGCTCCGGCTAACTACGTGCCAGCAGCCGCGGTAATACGTAGGGAGCGAGCGTTATCCGGATGTACTGGGTGTAAAGGGCGCGTAGGCGGGCTGTCATGTCAGATGTGAAA
+
,FFFFFFFFFFFFFFFFFFFFFFFFFFFFFFFFFFFFF:FFFFFFFFFFFFFFFFFFFFFFFFFFF:FFFFFFF:FFF:FFFFF:FFF:FFF:FF:FFFFFFFFFFFFF,FFFF:F,FFFFFFFFFFF:FFFFFFFFFFF:FF:FFFFFFFFFFFFF:FFFFFFFFF:FFF:FFFFFF,FFFFFFFFFFFF,FFFFFFFFF,F,:,,FF,FF,,FFF:FFFFF,:FF:FF,FFFFF,FF:FFFFF:,,F,
@A00881:241:HJW2NDRXX:1:2103:21495:33426 1:N:0:CGAGAGAA+GATTGGAG
ATCACGCCTACGGGACGCAGCAGTCGGGAATTTTGCGCAATGGAGGGAACTCTGACGCAGTGACGCCGCGTGCAGGAAGAAGGTTTTCGGATTGTAAACTGCTTTAGACAGGGAGAAAGAAAGATAGTACCTGTAGAATAAGCTCCGGCTAACTACGTGCCAGCAGCCGCGGTAATACGTAGGGAGCGAGCGTTCTCCGGAGTTCTTGGGTGTAACGGGTGAGTAGACGGGAACTTACGTTAGTTGTGAA
+
:FFFFFFFFFFFFFFFFFFFFFFFF:FFF:,F,FFFFF,F,FFFFFFF:FFFFFFFFF:FFFFFFFFFFFFFFFFFFFFF,FFF,FFFFFF,FFFFFF:FFF:FFFFFF,FFFFF:,FFFFFFFFFFFFFFFF:FFF:FFFFFFFFFFFFFFFFFF:FF:FFFFFFFFFF:FFFFFFFFF::FF,FFFFF:FF,:,FFFFF,,:,:FFFFFF,F:,FFFFF,::FFF:,F:F,,F,F,:FF,FFFFF:,,
@A00881:241:HJW2NDRXX:1:2104:16242:7294 1:N:0:CGAGAGAA+GATTGGAG
ATCACGCCTATGGGATGCACCAGTCGAGAATCATTCACAATGGGGGGAACCCTGATGGTGCGACGCCGCGTGGGGGAGGAAGGTCTTCGGATTGTAAACCCCTGTCATGCAGGAGCAAGGCGAAAGTTGATAGTACTGCAAGAGGAAGAGACGGCAAACTCTGTGCCAGCAGCCGCGGTAATACAGAGGTCTCAAGCGTTGTTCGGAATCACTGGGCGTAAAGGGTACGTAGGCGGCGGGGCAAGTTGCG
+
FFFFFFFFFFFFFF,FFFFFFFFFFFFFFFFFF:FFFF:FFF:FFFFF:FFFFFFFFFFFFFFFFFFFFFFFFFFFFFFFFFFFFFF:FFF:FFFFFFFF:FFFFFFFFFFFFF:FFFFFFFFFFFFFFFFFFFFFFFFFFFFFF:FFFFFFFFFFFFFFFF:FFFF:FFFFFFFFFFFFFFFF,FFFFFFFFFFFFFFFFFFF:FFFFFFFFF,FF:FFF:FFFF,F:FFF,FFFFFF:FF,FFF:FF:
@A00881:241:HJW2NDRXX:1:2104:2437:21245 1:N:0:CGAGAGAA+GATTGGAG
ATCACGCCTATGGGATGCAGCAGTGAGGGATATTGCACAATGGGGGAAACCCTGATGCAGCAACGCCGCGTGAAGGAAGAAGTATTTCGGTATGTAAACTTCTATCGATGGGGACGAAAGAAATGACGGTACCCAAGTAAGAAGCTCCGGCTAAATACGTGCCAGCAGCCGCGGTAATACGTATGGAGCAAGCGTTATCCGGATTTACTGGGTGTAAAGGGAGCGTAGACGGGAATGCAAGTCTGATGTG
+
,FFFFFFFF,FFF:FF:FFFFFFFFFFFFF:FFFFFFFFFFF:FFF:FFFF:FFFFFFFFFFFFFFFFFFFFF:FFFFFFFFFFFFFFFFF,FFFFFFFFFFFFFFFFFFFFFFFFFFFFF:F:FFFFFFFFFFFFFFFFFFFFFFF:FFFFFFFFFFF,FFF:FFFFFFFFFFF::FFFFFFF:FF::F:F:F:,FFFFFFFFFFFFFFFFFFF,::,FFF:FFFFF,:,FFF,FFFFFFFFFF,:FFF
@A00881:241:HJW2NDRXX:1:2104:1316:24095 1:N:0:CGAGAGAA+GATTGGAG
ATCACGCCTACGGGATGCAGCAGTGAGGAATATTGGACAATGGATGGAAATCTGATCCAGCCATGCCGCGTGCAGGAAGGCGGTCCTATGGATTGTAAACTGCTTTTGTACGGGAGCAATAATTTCTACGGGATCGGGAGATGAGAGTACCGTACGAATCAGCATCGGCTAACTCCGTGCCAGCAGCCGCGGTAATACGGAGGATGCGAGCGTTATCCGGATTTATTGGGTTTAAAGGGTGCGTAGGCTG
+
FFFFFFFFFFFFFFFFFFFFFFFFFFFFFFFFFFFFFFFFFFFFFFFFFFFFFFFFFFFFFFFFFFFFFFFFFFFFFFFFFFFF:FFFFFFFFFFFFFFFFFFFFFFFFFFFF:FFFFFFFFFFFFFFFFFFFF,:,FFFFFFFFFFFFFFFFFFFFF:F:FFFFFF:FFFFFFF:FFFFFFFF,FFF:FFFFFFFFFFFFFFFFF:FFFFFFF:::F::F,FFF:FF::F,FFF,FFFFFF:FFF:F:F
@A00881:241:HJW2NDRXX:1:2104:22634:34366 1:N:0:CGAGAGAA+GATTGGAG
ATCACGCCTATGGGATGCAGCAGTCGGGAATATTGCGCAATGGAGGAAACTCTGACGCAGTGACGCCGCGTATAGGAAGAAGGTTTTCGGATTGTAAACTATTGTCGTTAGGGAAGAAGAAAGACAGTACCTAAGGAGGAAGCCCCGGCTAACTATGTGCCAGCAGCCGCGGTAATACATCGGGGGCGAGCGTTATCCGGACTTATTGGGTGTAAAGGGTGCGTAGACGGGAAGGCAAGTTAGTTGTGAA
+
FFFFFFFFFFFFFFFFFFFFFFFFFFFFFFFFFFFFFF:FFFFFFFFFFFFFFFFFFFFFFFFFFFFFFFFFFFFFFFFFF:FFF:FFFFF:FFFF:FFF:FFFFFFFFFFFFFFFFFFFFFF:FFFFFFFF:FF,FFFFF:FFFFF:FFF:FF,FFFFFFFFFFFFFF:FFFF,:,FFF,:FFFFF:F,FFF:,FFFFF,,:FFFFFFFFF:FFFFFF:FF:FFFFFFF:F,:FFF,FF:F:FF:FF:,
@A00881:241:HJW2NDRXX:1:2105:1389:13698 1:N:0:CGAGAGAA+GATTGGAG
ATCACGCCTACGGGGCGCAGCAGTGGGAAATCTTCCGCAATGGGCGAAAGCCTGACGGAGCGATGCCGCGTGGGTGAAGAAGGGATTCGTCCCGTAAAGCCCTGTTGCCCGCGACGAAGGGCGCATCGAGGAAAGAGCGATGCGTGTGACGGTAGCGAGCGAGGAAGCCACGGCTAACTACATGCCAGCAGCCGCGGTAATACGTAGGTGGCGAGCGTTGTCCGGAATCATTGGGCGTAAAGCGCAGGTA
+
:FF,FFFFF,FFFFFFFFFFFFFFFFFFFFFFFFFFFFFFFFFFFFFFFF:FFF:FFFFFFFFFFFFFFFFFFFFFFFF:FF:FFFFFFFFFFFF:FFFFFFFF:FFFFFFFFF,FFFFFFFFFFF:,,FFFFFF:FFF:FFFFFFFFF,FFFFFFF:FFF:FFFF:F:FFFFF:FFFFFFFFFFFFFFFFF:FFFF:FF:FFFF::FFFFFFFFF:FF::FFFF,,FFF:FFFFFFF:,F:FFF,,:FF
@A00881:241:HJW2NDRXX:1:2105:7681:17206 1:N:0:CGAGAGAA+GATTGGAG
ATCACGCCTATGGGATGCAGCAGTGAGGAATATTGGTCAATGGGCGGGAGCCTGAACCAGCCAAGTCGCGTGAGGGAAGACGGCCCTATGGGTTGTAAACCTCTTTTGCCGGGGAGCAAAGCGCCGCACGTGTGCGGTCTGGAGAGTACCCGGAGAAAAAGCATCGGCTAACTCCGTGCCAGCAGCCGCGGTCATCCGGAGGATGCGCGCGTTAGCCGGAGTTATTGGGGTTAAAGGGTGCGGAGGCGGT
+
,:FFFF:,F,FFFFFFFFFFFFFFFFFFF:FF:FFF:F,FFF:FF:FFFFFFF:FFFFFFFFFF:FFF:FFFFFFFFFF:FFFF,F,FFF::F:FFFF,F:FFFFF:FF:FFFFFFFF,FFFFFFF:,::FF,F,F:,,,:FFF:FFFFFFFFF:F,FF:F:F,:F:F:F:F:F,FFFFF,FF,F:FFFFFF:,F,FFF::,FFFFF,F:::,F,FFFFF,F,F:,F:F,:FF,FFFFFF:F,F:,F:F,
@A00881:241:HJW2NDRXX:1:2105:28791:19382 1:N:0:CGAGAGAA+GATTGGAG
ATCACGCCTACGGGAGGCAGCAGTGGGGAATATTGCGCAATGGGCGAAAGCCTGACCCAGCGACGCCGCGTGAGGGATGAAGGTTTTCGGATCGTAAACCTCTGTCAGAAGGGAAGAAACTGCCGTGCTCTAATCAACATCGCAATGACGGTAACTTAAATGGAAGCACCGGCTAACACCGAGCCAGCAGCCGCGCTAATACGGAGGCTGCAAGCGTTAATCCGTCTTACTGGGAGTCAAGCGCACGAAG
+
,FF:,FFFFFFF:,F:F::FFF,F:,:F,F,F,FFFF,FF:,,,FFFF:FF,::,,,,,:FFF:F:F,FFF:F,F,FF:FF,F,,F:,:F:FF::::F,FFF,F,:FFFF,FFFF,:FF:F:FFFF::,FFFFFF:,FFF,F,:::F,,:FF,,F,F,FF,:,FFF:F,:F:FFF,,FF,,,,FF:FFF,,F,FF,,F,FFF,,F,F:,FF,FF,F,,FF,:,FF,F,,FF,,F,,:F:F,F:::F,,,,
@A00881:241:HJW2NDRXX:1:2105:11487:28244 1:N:0:CGAGAGAA+GATTGGAG
ATCACGCCTATGGGGGGCAGCAGTGAGGAATATTGGTCAATGGACGGAAGTCTGAACCAGCCATGCCGCGTGCAGGATGACGGCTCTATGAGTTGTAAACTGCTTTTGTGCAAGAATAATGATTCTTACGAGTAAGGATTTGAATGTATTGTACGAATAAGGATCGGCTAACTCCGTGCCAGCAGCCGCGGTAATACGGAGGATCCGAGCGTTATCCGGATTTACTGGGTGTAAAGGGCGCGTAGGCGGG
+
FFFFFFFFFFFFFFFFFFFFF:FFFFFFFFFFFFFFFFFFFFFFFFFFFFFFFFFFFFFFFFFFFFFFFFFFFFFFFFFFFFFFFFFFFFFFF:FFFFFFFFFFFFFFFFFFFF:F:FFFF:FFFFFFF:FFFFFF,:FFFFFFFFFFFFFFFFFFFFFF:F:F,:FFFFFF:FFF:FFFFFFF:FFFFFFF:F::FF:FFF:FFF,:F,FFFF:F:FF:FF::FF:FF::FFF:F,F:F,F:FFF:,::
@A00881:241:HJW2NDRXX:1:2105:2410:29684 1:N:0:CGAGAGAA+GATTGGAG
ATCACGCCTACGGGAGGCAGCAGTCGGGCATATTGCGCAATGGAGGAAACTCTGACGCAGTGACGCCGCGTGCAGGAAGAAGGTTTTCGGATTGTAAACTGCTTTAGACAGGGAAGAACAAGGACAGTACCTGTAGAATAAGCTCCGGCTAACTACGTGCCAGCAGCCGCGGTCATACGTAGGGAGCAAGCGTTCTCCGGATTTATTGGGTGTAAAGGGTGCGTAGACGGAGAAGCAAAAACCTACTGAA
+
,FFFFFFFFFFFFFFFFFFFFFFFFFFF,F,F:FFFFFFFFFFFFFFFFFFFFFFFFF:FFFFFFFFFFFFFF:FFF:FFFFFF,FFFFFFFFFFFFFFFF:,:FFFFF,FFFFFFFFFFFFFFFFFF:FF,FFF:F:FFFFFFFFFFFF:FFFFFFFFFFFFF,F:FFFFF,,:F,FFF,FF:FFF,,F:FF:,,F:FFF,,F,F,F:F,F:F:FF:F::FF:FF,:FFF::FF,,,,,,F,,F,,F:,
@A00881:241:HJW2NDRXX:1:2105:16351:31344 1:N:0:CGAGAGAA+GATTGGAG
ATCACGCCTATGGGACGCAGCAGTAGGGAATTTTGCGCAATGGGGGAAACCCTGACGCAGCAACACCGCGTGAATGTTAAGCCCTTCGGGGTGTAAAGTTCTGTCAGTAGGGAAGAATAAATGACTGTACCTACAAAGGAAGCACCGGCTAACTCCGTGCCAGCAGCCGCGGTAATAAGGGGGGTGCAAGCGTAGTCCGTAATCATTGGGCGTAAATCGTTCGTAGTCGGTAAAGTAAGTCAGATCTTAA
+
FFFFFFFFFFFFFFFFFFFFFFFFFFFFFFFFFFFF:FFFFFFFFFFFFFFFFFF:FFFFFFFFFFFFFFFFFFFFF:FF:FFF,FF:FFFF,FFFFFFF:FFFFFF:FF,FFFFFFFFFFFFF,FFFF,,,FF:FFFFFF,F:F,F,FFF:FF,,F,FF,FF,FFF,FFFF,F:FF,,F:,F,F:FF,FF,F,FF,,:,,FFF,FFF,FF::FF,,F,FFFFFF,,,:F:,FF,FFF,,FFF:F,FF:F
@A00881:241:HJW2NDRXX:1:2106:10899:1266 1:N:0:CGAGAGAA+GATTGGAG
ATCACGCCTACGGGAGGCAGCAGTGGGGAATATTGGGCAATGGGCGCAAGCCTGACCCAGCAACGCCGCGTGAAGGAAGAAGGCTTTCGGGTTGTAAACTTCTTTTATCAGGGACGAAGCAAGTGACGGTACCTGATGAATAAGCCACGGCTAACTACGTGCCAGCAGCCGCGGTAATACGTAGGTGGCAAGCGTTATCCGGATTTATTGGGTGTAAAGGGCGTGTAGGAGGGACTGCACGTCAGATGTG
+
FFFFFFF,FFFFFF:FFFFFFFFFFFFFFFFF:FFFFFFFFFF:FFFFFFFFFFFFFFFFFFFFFFFFFFFFFFFFFFFFFFFFFFFFFFFFFFFFFFF,FFF:FFFFFFFFFFFFFFFF:FFFFFFFFF:FFFFFFFF,F,FF:FFFFFFFFFFF:FFFFFF,FFFFFFFFFFF:FFFFFFFFF:FFFF:FFFF::FFFFF,,F:,FF:FFFFF,F:F:FFFFFF,:F,:FFFF:::,,FF:FFF::FF
@A00881:241:HJW2NDRXX:1:2106:21938:5885 1:N:0:CGAGAGAA+GATTGGAG
ATCACGCCTACGGGGCGCAGCAGTGAGGAATATTGGTCAATGGGCGCGAGCCTGAACCAGCCAAGTAGCGTGAAGGAAGACGGCCCTACGGGTTGTAAACTTCTTTTATACGGGAATAAGAACGTCCACGAGTGGATGCGTGCATGTACCGTATGAATAAGCATCGGCTAACTCCGTGCCAGCAGCCGCGGTAATACGGAGGATGCGAGCGTTATCCGGATTTATTGGGTTTAAAGGGAGCGTATACGGG
+
FFFFFFFFFFFFFFFFFFFFFFFFFFFFFFFFFFFFFFFFFFFFFFFFFFFFFFFFFFFFFFFFFF:FFFFFFFFFFFFFFFFFFFFFFFFFFFFFFFF:F:FFFFFFFF,FFF,FFFFFFFFF:FFFFFFFFFFFFFFFFFFF,FFF:FFF:F:FFFFFFF:FFFFFFF::FFFFFFFFFFF,FF:FFFFFF::FFFFFF,FFFFF:FFFFFFF,,FFFFF:FF,F:FF,FFF:F:FFFFFF,,F:F,F
@A00881:241:HJW2NDRXX:1:2106:7690:23359 1:N:0:CGAGAGAA+GATTGGAG
ATCACGCCTACGGGGCGCAGCAGTGAGGAATATTGGTCAATGGGCGCGAGCCTGAACCAGCCAAGTCGCGTGAGGGAAGACGGCCTTATGGGTTGTAAACCTCTTTCAGATGAGAGTAAAGGGTGTTACTAGTAACACATTGCAAGTATCATCAGAAGAAGCATCGGCTAATTCAGTTCCAGCAGCCGCGGTCATACGGAAGATGCGAGCGTTATCAGGATTTATTGGGTTTAAAGGGTGCGTAGGCGGA
+
FFFFF,FF,,FF::FF:FFFFFF,FFF:FF:FFF:FFFFF,,:FFFFFFF,FFFFF:FFF,FFFF:,F:FFF,FF:FFFFFF:,:FFFFFFFFF:F,FF,FFFFFFFFFFFF,F:FF:FFF:,FFFF,:,,FFFFFFFFFFFF:FFFFF:FFFFFFF:FFF,,FF:FFFF:FF,,FF,FFFFFF:,FFFFFFF,FF:,FF:FFFF,F::FFF:F:,,,F,,,F,FFFFFF:FF:FF:FF:,FFFF:,F:F
@A00881:241:HJW2NDRXX:1:2107:20708:7764 1:N:0:CGAGAGAA+GATTGGAG
ATCACGCCTACGGGATGCAGCAGTCGGGAATATTGCACAATGGAGGAAACTCTGATGCAGTGACGCCGCGTACAGGAAGAAGGTCCTCTGGATTGTAAACTGTTGTCGAAGGGGAAGAAAAAAGACAGTACCCTTGGAGGAAGCTCCGGCAAACTACGTGCCAGCAGCCGCGGTAATACGTAGGGAGCGAGCGTTATCCGGATTTATTGGGTGTAAAGGGCGCGTAGACGGCGTAGCAAGTTGGTTGTGA
+
FFFFFFFFFFFFFFFFFFFFFFFFFFFFFFFFFFFFFFFFFFFFFFFFFFFFFFFFFFFFFFFFFFFFFFFFFFFFFFFFFFFFFFFFFFFFFFFFF:,FFFFFFFFFFFFFFFF:FFFFF,FFFFFFFFFFFF:FFFFFFFFF:FFFFFFFFFFFFFFFFFFFFFFFFFFFFFFFFFFFFFFFF:FFFFFFFFF:,FF::F:F,,:FFF:F:FF,:FF:F:F:FF::F:F:,F::F,,:FFFFFFFF:F
@A00881:241:HJW2NDRXX:1:2108:18249:22514 1:N:0:CGAGAGAA+GATTGGAG
ATCACGCCTACGGGATGCAGCAGTGGGGGATATTGCACAATGGGGGGAACCCTGATGCAGCAACGCCGCGTGGGTGAAGGAGTGATTCGTCACGTAAAGCCCTATCAGCAGGGAAGAAAGAAGACGGTACCTGACTAAGAAGCCCCGGCTAACTACGTGCCAGCAGCCGCGGTAATACGTAGGGGGCGAGCGTTATCCGGAAGTACTGGGTGTACAGGGAGCGTAGACGGCACTGCCAGTCTGGAGTGAA
+
F,FFFFFFFFFFFFFFFFFFFFF,FFFFF,FFFFFFFFFFFFFFFFFFFFFF:FFFFFFFFF,FFFFF,FFFFF:F,FF::FFFFFFFFFFF,FFF::FFFFFFFFFFFFFFF,FFFF:FF:FFFFFFFFFF:FFFFFF:F:FFFF:FF,,FF:,FFFFF,FFFFFFFFFFF:F,:,FFFFFFFF::F,:F:FFFFFFF:F,,F:,,FFFFF,:,:FF:FFF:F,FFF:F,,FF:F,::FFF,:,F::FF
@A00881:241:HJW2NDRXX:1:2108:19361:32863 1:N:0:CGAGAGAA+GATTGGAG
ATCACGCCTATGGGGGGCACCAGTGGGGAATATTGGGCAATGGAGGCAACTCTGACCCAGCAACGCCGCGTGAGCGATGAAGGTCTTCGGATTGTAAAGCTCTTTAAGTGGGGACGAAGAAAGTGACTGTACCCACAGAATAAGCCTCGGCTAACTACGTGCCAGCAGCCGCGGTAATACGTAGGAGGCAAGCGTTCTCCGGAATGACTGGGCGTAAAGGGTGCGTAGGTGGTTCGGCACGTTAGTAGCG
+
FFFFFFFFFFFFFFFFFFFFFFFFFFFFFFFFFFFFFFFFFFFFFFFF:FFFFFFFFFFFFFFFFFFFFFFFFFFFFFFFFFFFFFFFFFFFFFFFFFFFFFFFFFFFFFFFFFFFFFFFFFFFFFFFFFFF:FFFFF:FFFFFFFFFFFFF:FFFFFFFFF:FFFF:F,FFFFFFFFF:FFFFFFFFFFFFFFFF,FFFF:F,FFF:FFFFFFFFFFFFFFFFFF:FFFFFF,F:FFFFFFF,:F:FFF
@A00881:241:HJW2NDRXX:1:2109:1759:29403 1:N:0:CGAGAGAA+GATTGGAG
ATCACGCCTACGGGGTGCAGCAGTTGGGAATATTGGGCAATGGGCGCAAGCCTGACCCAGCAACGCCGCGTGAGGGAAGAAGGCTTTCGGGTTGTAAACCTCTTTTACCAGGGACGAAGGACGTGACGGTACCTGGAGAAAAAGCAACGGCTAACTACGTGCCAGCAGCCGCGGTAATACGTAGGTTGCAAGCGTTGTCCGGATTTACTGGGTGTAAAGGGCGTGTAGGCGGAACTGCAAGTCAGATGTG
+
FFFFFFFFFFFFFFFFFFFFFFFFFFFFF:FFFFFFFFFFFFFFFFFFFFFFFFFFFFFFFFFFFFFFFF:FFFFFFFFFFFFFFFFFFFFFFFFF,:FFFFFFFFFFFFFFFFFFFFFFFFFFFFFFFFF:FF:FFFFFFFFFFFFFFFFF:FFF:FF:FFFFFFFFFFFFFF:::FFFFF:FFFFFFFFFFFFFFF:FF:FFFF:FFF:FFFFFFFFFFFFFF:FFF::FF,F:FFF:FFFFF:,FFF
@A00881:241:HJW2NDRXX:1:2110:1850:1125 1:N:0:CGAGAGAA+GATTGGAG
ATCACGCCTACGGGGCGCAGCAGTTGGGAATATTGCACAATGGGGGAAACCCTGATGCAGCAACGCCGCGTGAAGGAAGACGGTTTTCGGATTGTAAACTTCTATCGACAGGGACGAAGGAAATGACGGTACCTGAATAAGAAGCCCCGGCTAACTACGTGCCAGCAGCCGCGGTAATACGTAGGGGGCAAGCGTTATCCGGAATTACTGGGTGTAAAGGGAGCGTAGGCGGCATGGTAAGCCAGATGTG
+
FFFFFFFFFFFFFFFFFFFFFFFFFFFFFFFFFFFFFFFFFFFFFFFFFFFFFFFFFFFFFFFFFFFFFFFFFFFFFFFFFFFFFFFFFFFFFFFFFFFFFFFFFFFF:FFFFFFFFFFF:FFFFFFFFF:FFFFFF:FFFF,FFFFFFFFFFFFFFFFFFFFFFFFFFFFFFFFFFFFFF::FFFFFF,FFF:FF,FFFFFF:FFFFFF:F:FFFFFFFFF:F:F,:FFFFFFFFFFFFFFFF:FFFFF
@A00881:241:HJW2NDRXX:1:2110:2302:7576 1:N:0:CGAGAGAA+GATTGGAG
ATCACGCCTACGGGATGCAGCAGTGGGGAATATTGCACAATGGGGGGAACCCTGATGCAGCGACGCCGCGTGGGTGAAGAAGTATTTCGGTATGTAAAGCCCTATCAGCAGGGACGAAGATGACGGTACCTGAGTAAGAAGCCCCGGCTAACTACGTGCCAGCAGCCGCGGTAATACGTAGGGAGCGAGCGTTATCCGGATTTACTGGGTGTACAGGGAGCGTAGACGGTTATGCAAGTCTGAAGTGAAA
+
:FFFFFFFFFFFFFFFFFFFFFFFFFFFF,:FFFFFFFFFFFFFFFFFFFFFFF,FFF:FFFFFFF:FFFFFFFFFF:F:,FF,,FFFFF,FFFF,:FFFF::FFFFFFFFFFF,FFFFFFFFFFFF:FFFFFFFFFF:FFFFFFFFFF:,:FFFFFFFFFFF:FFFFFFF,FFF,FF:FFF:FFF,,FF:,,,F:F:FFFF:FF,F:F:FFF,,FFFF:FFFFF,FFF,:F:FF:F:FF,:FFFF:F:F
@A00881:241:HJW2NDRXX:1:2110:1931:10974 1:N:0:CGAGAGAA+GATTGGAG
ATCACGCCTATGGGGTGCAGCAGTGGGGAATATTGCACAATGGGGGGAACCCTGATGCAGCGACGCCGCGTGAGTGAAGAAGTATTTCGGTATGTAAAGCTCTATCAGCAGGGAAGAAAATGACGGTACCTGACTAAGAAGCCCCGGCTAACTACGTGCCAGCAGCCGCGGTAATACGTAGGGGGCAAGCGTTATCCGGATTTACTGGGTGTCAAGGGAGCGTCGACGGCAGAGCAAGTCTGGAGTGAAC
+
FFFFFFFFFF,FFFFFFFFFFFFFFFFFFFFFFFFFFFFFFFFFFFFF:FFF:FFFFFFFFFFFFFFFFF:FF:FFF:FFFFFFFFF:FFF:FFFF:FFFFFF:FFFFF:F:FFFFFFF:FFFFFF:,FF:FF::F:::,FFFFFFFF,FFFFFFFFFFFFFFFF:FFF:FF,FF:FF:FFFFF::F,F:F,,,FF:FFFF,:F,,F:F,FF,F::FFF:,FF,::FFFF:,F:,FF:FF,F,FF,FFF,
@A00881:241:HJW2NDRXX:1:2110:2338:12430 1:N:0:CGAGAGAA+GATTGGAG
ATCACGCCTATGGGGCGCAGCAGTGGGGAATATTGGGCAATGGAGGAAACTCTGACCCAGCAACGCCGCGTGAATGATGAAGGTCCTCGGAGTGTAAAGTTCTTTTCTAAGGGAAGAAGAAAGTGACGGTACCTTAGGAATAAGCCTCGGCTAACTACGTGCCAGCAGCCGCGGTAATACGTAGGAGGCGAGCGTTATCCGGAATGACTGGGCGTAAAGGGTGCGTCGACGGAATAGCAAGTTAGTTGTG
+
:FFFFFF:FFFFFFFFFFFFF:FFFFFFFFFFFFFFFF:F,FFFFFFFFFFFFFFFFFFFFFFFFFFFFF:FF:FF::FFFF::FF:FFFF,FFFFFFFFFFFFFFFF:,FFFFFFFFFF,FFFF::FFF,F,FFFF:F,FFFF:FFF:F:F,:FF:FFFFFFF,FFFFFFF:::F:FFFFF:F:FFFFFFF:F:FFFFFFF,FF,FF::FF::F:F::::F:FFF,:FFF:F,FFFF,FFFF,,FFF,F
@A00881:241:HJW2NDRXX:1:2110:1841:13103 1:N:0:CGAGAGAA+GATTGGAG
ATCACGCCTACGGGGGGCACCAGTGGGGAATATTGCACAATGGGGGGAACCCTGATGCAGCGACGCCGCGTGGGTGAAGAAGTCTTTCGGTATGTAAAGCCCTATCAGCAGGGAAGAAGATGACGGGACCTGAGTAAGAAGCCCCGGCTAACTACGTGCCAGCAGCCGCGGTAATACGTAGGGGGCGAGCGTTATCCGTATTTACTGGGGGTAAAGGGCGCGTCTACGGCGAGGCAAGTCTGGAGTGAAA
+
:F:FFFF,F,,:FFF,,F:FFF,FFF::FF,F:FFFFFFF:FFFF:,FFFFFF:,F,FFFFFF:FFFF::F:FF,FFFFFF,F,FF:FFF,F,FF,,:FFF,FFFFF,FF:FFFFFFF,FFFF:F:,,FF,F,F:FF,FFFFF,:FFF,FF:F:F,FF,:FFFF:F::FF:,:,F,::,F::F,F,:FFF:F:,F,,:,FF::,::F:,FFFFFF:::,F,,:FFF,F:F,F::,FF:,F,F:FFFF,F,
@A00881:241:HJW2NDRXX:1:2110:13847:13448 1:N:0:CGAGAGAA+GATTGGAG
ATCACGCCTACGGGGTGCAGCAGTGGGGAATATTGGGCAATGGAGGAAACTCTGACCCAGCAACGCCGCGTGAATGATGAAGGTCTTCGGATTGTAAAGTTCTTTTCTAAGGGAAGAAGAAAGTGACGGTACCTTAGGAATAAGCCTCGGCTAACTACGTGCCAGCAGCAGCGGTAATACGTAGGAGGCAAGCGTTATCCGGAATGACTGGGCGTAAAGGGTGCGTAGGTGGTGTGACAAGTTAGTAGCG
+
:FFFFFF,FFFFFFFFFFFFFFFFF:FFFFFFFFFFFFF:FFF:FFFFFFFFFFFFFFFFFFFFFFFFFF::FFFF:F,FFFFFFFFFFFFFFFF,FFFFFFFFFFFF,:FFFF,FFFFFFFFF:FFFFFFFFFF,FFF,FFFFFFF:,FFFF:FF,F,FFF,,FFFFF,:FFF:FFF,:FFF,FF:FFFF:FF,F,F:FFFF,:F:FF:,F,,F,F,FFFF:F,,,FFFFFF,FFF:FFFFFFF:FF,F
@A00881:241:HJW2NDRXX:1:2110:1190:15170 1:N:0:CGAGAGAA+GATTGGAG
ATCACGCCTACGGGAGGCAGCAGTGAGGAATATTGGTCAATGGGGGAAACCCTGATCCAGCGATGCCGCGTGAGGGAAGAAGGTTTTCGGATTGTCAACCTCTGTGGAGGGTGACGATCATGACGGTACCCCTTTAGGAAGCCACGGCTAACTACGTGCCAGCAGCCGCGGTCATACGTAGGTGGCGAGCGTTGTCCGGAATTACTGGGTGTAAAGGGAGTGTAGGCGGGAAGGCAAGTCAGAAGTGAAA
+
,FF:FFFFFFFF:FFFFF:FFF,FFFF,FF:FFFF:FFFFF,:FFFFFFFFF::FFF:FF,:F:F:FFFF,F,FFF:F,FFF,FFFFFF:F,F:F,FF,F:FFFFF:FFFF,FFFFFF,FFFFFFFF::F,F:FFF:F:F:FFFFFFF,:,::F:FFFFF,FFF:F:FFFF:,FF,FFF::FFF:,:FF,:F,FFF:FFF:,:FFF,,:F::,F,::FF,,:,FF,F:F,F:F::F:,FF:FF::F:::F
@A00881:241:HJW2NDRXX:1:2110:2609:16063 1:N:0:CGAGAGAA+GATTGGAG
ATCACGCCTATGGGGTGCAGCAGTGGGGAATATTGCACAATGGGGGGAACCCTGATGCAGCGACGCCGCGTGAGTGAAGAAGTATTTCGGTATGTAAAGCTCTATCAGCAGGGAAGAAAATGACGGTACCTGACTAAGAAGCCCCGGCTAACTACGTGCCAGCAGCCGCGGTAATACGTAGGGGGCAAGCGTTATCCGGATTTACTGGGTGTCAAGGGAGCGTAGACGGGTTTGCAAGTCTGATGTGAAA
+
FFFFFFFF:FFFFFFFFFFFFFFFFFFFFFFFFFFFFFFFFFFFFFFFFFFFFFFFFFFFFFF:FFFFFFFFFFFFF:FFFFFFFFFFFF:FFFFFFFFFFFFFFFFFFFFFFFFFFFFFFFFFFFFFFFFFFFFFFFFFFFFFFFFFFFFFFFFFFFFFFFFFFFFFFFFFF,FFFFFFFFF,FFFFFFFFFFFFFFFFFFFFFFFFFFFF,FFFFFFFFF:FFF:FFFFF::FF:FFFFFF:FFF:FF
@A00881:241:HJW2NDRXX:1:2110:7392:16297 1:N:0:CGAGAGAA+GATTGGAG
ATCACGCCTATGGGATGCAGCAGTGGGGAATATTGGGCAATGGAGGCAACTCTGACCCAGCAACGCCGCGTGAGTGATGAAGGTCTTCGGATTGTAAAACTCTTTAAGTGGGGACGAAGAAAGTGACTGTACCCACAGAATAAGCCTCGGCTAACTACGTGCCAGCAGCCGCGGTAATACGTAGGAGGCAAGCGTTATCCGGAATGACTGGGCATAAAGGGTGCGTAGGTGGTTTGCCAAGTTAGTAGCG
+
FFFFFFFFFFFFFFFFFFFFFFFFFFFFFFFFFFFFFFFFFFFFFFFFFFFFFFFFFFFFFFFFFFFFFFFFFFFFFFFFF:FFFFFFFFFFFFFFFFFFFFFFFFFFFFFFF:FFFFFFFFFFFFFFFFFFFFFFFFFFFFFF,FF:F:FF,FFFF:FFF:FFF:FF,FF::F,:,FFFFF:F,FF,F,::FF:F,FF,FF::F,FFFF,FF,:F:F,FF:FFFFFFFFFFF:FF:F:::F,FF,:::F
@A00881:241:HJW2NDRXX:1:2110:1841:16517 1:N:0:CGAGAGAA+GATTGGAG
ATCACGCCTACGGGGCGCAGCAGTGAGGAATATTGGTCAATGGGCGGAAGCCTGAACCAGCCAAGTCGCGTGAGGGATGAAGGCCCGACGGGTTGTAAACCTCTTTTGCCGGGGAACAAGTGCCGGGACGTGATCCCGGAGCTGAGTGTACCCGGAGAAAAAGCATCGGCTAACTCCGTGCCAGCAGCCGCGGTACTACGGAGGATGCGCGCGGTCTCCGGAGGTAGTGGGTGTACAGGGTGCGTAGGCG
+
:FFFFFFFF:FFFFF:FFFFFF:FFFFFFFFFFFFFFFFFFFFFFFFFFFFFFFFFFFFFFFFFFFFF,FFFFFFFF,FFF:F:FF,:FFFF::F:FFFFFF:FFFFFF:FFFFFFFFFFF::FFF::,::FF:FF::FF:FFFFFFF:F:F:::FFFFFFFFF:FFFFFFFFFFFF:FF:FF:FFF:F:FFFF:,F:FFFFFF:,:F:,:::,FF:FFF::,,:,,F:F::,::,,:,:::::F,:F::
@A00881:241:HJW2NDRXX:1:2110:4634:17440 1:N:0:CGAGAGAA+GATTGGAG
ATCACGCCTATGGGAGGCAGCAGTGGGGAATATTGGGCAATGGGCGCAAGCCTGACCCAGCAACGCCGCGTGAAGGAAGAAGGCTTTCGGGTTGTAAACTTCTTTTATGAGGGACGAAGGATGTGACGGTACCTCATGAATAAGCCACGGCTAACTACGTGCCAGCAGCCGCGGTAATACGTAGGTGGCGAGCGTTGTCCGGATTTACTGGGTGTAAAGGGCGCGTAGGCGGGTAGGCAAGTCAGATGTG
+
FFFFFFFFFFFFFFFFFFFFFFFFFFFFFFFFFFFFFFFFFFFFFFFFFFFFFFFFFFFFFFFFFFFFFFFFFFFFFFFFFFFFFFFFFFFFFFFFFFFFFFFFFFFFFFFFFFFFFFFFFFFFFFFFFFFFFFFFFFFFFFFFFF:FFFFFFFFFFFFFFFFFFFFF,F:FFFF,FFFFFFFFFFFFFFF:FFFFFFFFFFFF:FF:FFFFFF,FFFFFFFF:::F:FFFFFF,FFFFF:F::::FFFF
@A00881:241:HJW2NDRXX:1:2110:1859:18458 1:N:0:CGAGAGAA+GATTGGAG
ATCACGCCTACGGGGTGCAGCAGTGGGGAATATTGGGCAATGGGCGCAAGCCTGACCCAGCAACGCCGCGTGAAGGAAGAAGGCTTTCGGGTTGTAAACTTCTTTTATGAGGGACGAAGGATGTGACGGTACCTCATGAATAAGCCACGGCTAACTACGTGCCAGCAGCCGCGGTAATACGTAGGTGGCGAGCGTTGTCCGGATTTACTGGGTGTAAAGGGCGCGTAGGCGGGTAGGCACGTCAGATGTG
+
,FF,:FFFFFFFFFFFFFFFFFFFFFFFFFFFFFFFFFFFFFFFFFFFF:FFFFFFFFFFFFFFFFF:F:FFFFFFFFFFFFFFFFFFFFFFFFFF,FFFFFFFFFFFFFFFFFFF:FFFFFF:FFFFFFFFFFFFFF,FFFFFFFFFF,FFFFFF:FFFFFFFFFFFFFFFFF::,FFFFFFFF::FFFFFFFFFF:FFFFFFFFFFFFFFFFFF,FFFFF:F:F::FFFF:F,,:FF,FFF:F:,FFF
@A00881:241:HJW2NDRXX:1:2110:4716:19116 1:N:0:CGAGAGAA+GATTGGAG
ATCACGCCTACGGGGTGCAGCAGTGGGGAATATTGCGCAATGGAGGCAACTCTGACGCAGCAATGCCGCGTGAGTGAAGAAGGGATTCGTTCCGTAAAGCTCTGTTATCGGGGAAGAGAGAGACGGTACCTGAGTAAGAAGCCCCGGCTAACTACGTGCCAGCAGCCGCGGTAATACGTAGGGGGCAAGCGTGATCCGGATTTACTGGGTGTAAAGGGAGCGCAGACGGAGAGGCACGTCTGACGTGACA
+
FFFFFFFFF:FFFFFFF:FFFFFFFFFF:FF:FFFFFFFFFFFFFFFFFFFF:FFFFFFFFFFFF:FFFFFFFFFFFFFFFFFFFFFFFFFFFF:,:FFFFFFFFFFFFFFFFFFFFFFFFFFFFFFFFFFFFF:F,FF,FFFFFFFF:FFFFF:FFFFFFFFF:FFFFF:F:F,F:FFFFFFFFF,,FF:F:F:FFF:FFFFFFF:F:F:,FFFF:FF:F:FF::,FF::,::FF,F:::F:F,F:,FF
@A00881:241:HJW2NDRXX:1:2110:2175:21856 1:N:0:CGAGAGAA+GATTGGAG
ATCACGCCTACGGGGTGCAGCAGTGAGGAATATTGGTCAATGGGCGGGAGCCTGAACCAGCCAAGCCGCGTGAGGGAATAAGGCGCCAAGCGTCGTAAACCTCTTTTGTCAGGGAACAAAAGCGGGCACGCGTGCCCGTCCGAGTGTACCTGAAGAAAAAGCATCGGCTAACTCCGTGCCAGCAGCCGCGGTAATACGGAGGATGCGAGCGTGATCCGGATTTATTGGGTTTAAAGGGTGCGTAGGAGGC
+
,FFFFFFFF::FFFFFFF,FFFFFFFFFFFFFF:FFFFF:FFFFFFFFFFFFFFFFFFFFFFFF:FFFFFFFF:FF:FF:FFFFFFFFFF,FFFFFFFFFFFFFFFFFFFFFF:F:FF:,FFFFFFFFFF:FFF::FFFFFFF:FFFFF:FFF,:FF:FFFFFFFFFFFF,FFFF:FF:,F:FFFFF:F::FF,FF:::FF:F:F:F:FF:F,:FFFF:FFFF:,:FFF,F:F:F:FF,:FFF,,,,:,:
@A00881:241:HJW2NDRXX:1:2110:3459:23766 1:N:0:CGAGAGAA+GATTGGAG
ATCACGCCTATGGGGTGCAGCAGTGGGGAATATTGCACAATGGGGGAAACCCTGATGCAGCAACGCCGCGTGAAGGAAGACGGTTTTCGGATTGTAAACTTCTTTTCTTAATGAAGAAAGAAATGACGGTAGTTAAGGAATAAGCATCGGCTAACTACGTGCCAGCAGCCGCGGTAATACGTAGGATGCAAGCGTTATCCGGATTTACTGGGTGTAAAGGGAGCGCAGGCGGGACTTCAAGTTGGATGTG
+
FFFFFFFFFFFFFFFFFFFFFFFFFFFFFFFFFFFFFFFFFFFFFFFF,FFFFFFFFFFFFFFFFFFFFFFFFFFFFFFFFFFFFFFFFFFFFFFFFFFFFFFFFFFF,FFFFFFFFFFFFFFFFFFFFFFFFFFFFFF,F:FFFFFFFFFFFFFF:FFFFFFFFFFFFFFFFFFFFFFFFFFFFFFFF:FFFFFF:FFFFFFFFFFFFFFF,FFF:FFFFFF:FFFFFFFFFFF:F:FFFFF:F::FFF
@A00881:241:HJW2NDRXX:1:2110:3414:23970 1:N:0:CGAGAGAA+GATTGGAG
ATCACGCCTATGGGGCGCACCAGTGGGGAATATTGCGCAATGGGCGAAAGCCTGACGCAGCGACGCCGCGTGAGGGATGAAGGTTTTCGGATCGTAAACCTCTGTCAGAAGGGAAGAAACTGCCGTGCTCTAATCATCATGGCATTGACGGTACCTTCAAAGGAAGCACCGGCTAACTCCGTGCCAGCAGCCGCGGTAATACGGAGGGTGCAAGCGTTAATCGGAATTACTGGGCGTAAAGCGCACGTAG
+
FFFFFFFFFF:FFFFFFFFFFFFFFFFFF,FFFFFFFFFFFFFFFFFFFFFFFFFFFFFFFFFFFFFFFFFFFFFFFFFFFFFFFFFFFFFFFFFFFFFFFFFFFFFFFFFFFFFFFFFFFFFFFFFFFFF:FFFFFFFFFFFFFFFFF:FFFFFFFFFFFFFF,FFFFFF:F:FFFFFFFFFFFF:FFF:FF:F:FFFF:F:FFF:FF:FFF:F:FF,FF:::F,:::,,:F:FFFFFFFFFF:::F::
@A00881:241:HJW2NDRXX:1:2110:3938:26130 1:N:0:CGAGAGAA+GATTGGAG
ATCACGCCTACGGGGTGCACCAGTGAGGAATATTGGTCAATGGGCGAGAGCCTGAACCAGCCAAGTCGCGTGAGGGAAGACGGTCCTATGGATTGTAAACCTCTTTTGCCGGGGAGCAAAGAGCGGTACGTGTGCCGCGCCGAGAGTACCCGGAGAAAAAGCATCGGCTAACTCCGTGCCAGCAGCCGCGGTAATACGGAGGATGCGAGCGTTATCCGGATTTATTGGGTTTAAAGGGTGCGTAGGCGGC
+
FFFFFFFFFFFFFFFFFFFFFFFFFFFFFFFFFFFFFFFFFFFFFFFFFFFFFFFFFFFFFFFFFFFFFFFFFFFFFFFFFFFFFFFFFFFFFFFFFFFFFFFFFFFFFFFFFFFFFFFFFFFFFFF,FFFFFFFFF:FFFFFFFFF:FFFFFFFFFFFFFFFFFFFFF:FFFFFFFFFFFFFFFFFFFFFFF,FFFFFFFFFF,FF:FFFF,:FFF:FF,FF:::FFFFFFFFFFFF:FFF:FF:FFFF
@A00881:241:HJW2NDRXX:1:2110:13838:27868 1:N:0:CGAGAGAA+GATTGGAG
ATCACGCCTATGGGAGGCAGCAGTGAGGAATATTGGGCAATGGGCGCAAGCCTGACCCAGCAACGCCGCGTGAAGGAAGAAGGCTTTCGGGTTGTAAACTTCTTTTATGAGGGACGAAGGACGTGACGGTACCTCATGAATAAGCCACGGCTAACTACGTGCCAGCAGCCGCGGTAATACGTAGGTGGCGAGCGTTGTCCGGATTTACTGGGTGTAAAGGGCGCGTAGGCGGGTAGGCACGTCAGATGTG
+
FFFFFFFF:FFFFFFFFFFFFFFFFFFFFFFFFFFFFFFFFFFFFFF,FFFFFFFFFFFFFFFFFFFFFFFFFFFFFFFFFFFFFFFFFFFFFFFFFFFFFFFFFFFFFFFFFFFFFFFFFFFFFFFFFFFFFFFFFFFFFF:FF:FFFFFFF:FFFFFFFFFFFFFFFFFFFF:FFFFFFFFFFFFFFFFFFFFFFFFFFFFFFFFFFF,FFFFFF,FF:F:FFF:FFFFFF:FFFFF,F::FFF:FFF
@A00881:241:HJW2NDRXX:1:2110:1850:29027 1:N:0:CGAGAGAA+GATTGGAG
ATCACGCCTATGGGGTGCAGCAGTGGGGAATATTGCGCAATGGGGGGAACCCTGACGCAGCAACGCCGCGTGAAGGAAGAAGGCTTTCGGGTCGTAAACTTTTGTCTGGAGGGACGAATTATGACGGTACCTCCGGAGGAAGCCACGGCTAACTACGTGCCAGCAGCCGCGGTAATACGTAGGTGGCGAGCGTTGTCCGGAATTACTGGGTGTAAAGGGCGCGTAGACGGGCATGTAAGTCAGATGTGAA
+
FFFFFFFF,FFFFFFFFFFFFFFFFFFFFFF:FFFFFFFFFFFFFFFFFFFFFFFFFFFFFFFFFFFFFFFFFFFFFFFFFFFFFFFFFFFFFFFFFFFFFFFFFFFFFFFFFFFFFFFF:F:FFFFFFFFFFFFFFFFFFFFFFFFFFFFFFFFFFFFFFF:FFFFFFFFFFFFFFFF:FFFFF,F:FFFF::F:F,:,F,FF,FF:FFFF::FFFFFFFF:FFFFFFFFF,FFFFFF:FFF:FFF:,F
@A00881:241:HJW2NDRXX:1:2110:7762:29904 1:N:0:CGAGAGAA+GATTGGAG
ATCACGCCTATGGGAGGCACCAGTGGGGAATATTGCACAATGGGGGGAACCCTGATGCAGCGACGCCGCGTGAGTGAAGAAGTATTTCGGTATGTAAAGCTCTATCAGCAGGAAAGAAAATGACGGTACTTTATAAGTAAGCCCCGGCAAACTATGTGCCAGCAGCCGCGGTGATACATAGGGGGCGAGCGTTGTCCGGCATGACTGGGGGTCAAGGGGGTGTAGGTGGCTTAGTTAGTTAGTAGTGAAC
+
,FFFFFFFF,FFFFF:FFFFFFFFFFFFFFFFFFFF:F,,FF:FFFFFF:FFFFFFFFFFFFFFFFFFFFFFFFFFF:F:FFFF:FFFFFFFFFFF,FFF:FFFFFFFFFFFFF:FFF,FFFF:F::F,::FFF:FFF,FFFF:FFFF,:FFFF:FFFFF:FFFFFFFFF:FFF,,,,:FFFFFF:FFFFFF:F:FFFF,:,FF,FFFF,F:,,FFFF,F,F,::F:FF,,F:FFFFF,::F,,,FF,,,
@A00881:241:HJW2NDRXX:1:2110:3115:30373 1:N:0:CGAGAGAA+GATTGGAG
ATCACGCCTACGGGGCGCAGCAGTGGGGAATATTGCACAATGGGGGAAACCCTGATGCAGCGACGCCGCGTGAGTGAAGAAGTATTTCGGTATGTAAAGCTCTATCAGCAGGGAAGAAAGTGACGGTACCTGAGTAAGAAGCCCCGGCTCACTACGTGCCAGCAGCCGCGGTAATACGGAGGGGGCAAGCGTTATCCGGACTTCCGGGGTGTCAGGGGCGCGTAGACGGCGAGGCACGGCTGAAGTGAAA
+
:FFFFFFFFFFFFF:FFFFFFFFFFFFFFFFFFFFFFF:FFFFF:FFFFFFFFFFFFFFFFF::FFFFFFFFFFFF,FFF,::FFFFFFFFFF:FF,FFFFFFFFFFFFFF:FFF:FF,FFFFFFFFF::F:F:F:FFFFFFFFFFFF::FFFFFF:F:,:FF,FFFFF,:F,:FF,F,FF,::FF:F:F:FF:FFFFFF,:F,F,FF::FF,F,,:F,:F,,F:F:F::FF:,:,,FFFF::,,,F:F:
@A00881:241:HJW2NDRXX:1:2110:1958:36417 1:N:0:CGAGAGAA+GATTGGAG
ATCACGCCTATGGGGGGCAGCAGTGGGGAATATTGGTCAATGGGGGGAAACCCTGAACCAGCAACGCCGCGTGAAGGAAGAAGGCTTTCGGGTTGTAAACTTCTTTTATCAGTGACGATAGTGACGGTAGCTGATGAATAAGCTCCGGCTAACTACGTGCCAGCAGCCGCGGTAATACGTAGGGAGCGAGCGTTATCCGGATTTACTGGGTGTAAAGGGCGCGTAGGCGGGCTGACAAGTCAGAGGTGAA
+
,F:,FFF,:FFFFFFFFFFFFFFFFFFFFFFFFFF::FFFF,FFFFFFFFFFFFFFFFFFFFFFFFFFFFFFFF:,FFFFFFFFFF,FFFF:FFFFFF,FFFFFFFFFFFFFFF:F,F,FFF:FF,FFF:FFFFFFF:FFFF:FFFFFFFF:FF,::FFF,FF,F,FFFFFF:,FFFFFFFFFFFFFFFFF,FF,FFFF:FFFF,:FF::,F,FFF:,:F:FFF:,:FFF,,:::FFF:F:F:F,,F,,F
@A00881:241:HJW2NDRXX:1:2111:1136:1391 1:N:0:CGAGAGAA+GATTGGAG
ATCACGCCTACGGGACGCACCAGTGAGGAATATTGGTCAATGGGCGCAGGCCTGAACCAGCCAAGTAGCGTGAAGGATGACTGCCCTATGGGTTGTAAACTTCTTTTATATGGGAATAAAGTTTTCCACGTGTGGAATTTTGTATGTACCATATGAATAAGGATCGGCTAACTCCGTGCCAGCAGCCGCGGTAATACGGAGGATCCGAGCGTTATCCGGATTTATTGGGTTTAAAGGGAGCGTAGGTGGA
+
FFFFFF:FFFFFFFFFFFFFFFFFFFFFFFFFFFFFFFFFFFFFFFFFFFFFFFFFFFFFF:FFFFFFFFFFFFFFFFFF,FFFFFFFFFFFFFFFFF:FFFFFFFFFFF:F:FF:FFF,FFFFFF:FFF,FFFF:FFFFFFFF::FFFFF:FFFF:FFFFFF:FFFFFFFFFFFFFFF,FFF:FFFF,FFFFF:FFFFF:FFFFF:FFFFF,,FFFF:F:::F,F:F:,,F,,:FF:F:FFFFFFFF:F
@A00881:241:HJW2NDRXX:1:2111:1777:16344 1:N:0:CGAGAGAA+GATTGGAG
ATCACGCCTATGGGATGCAGCAGTGGGGAATATTGGTCAATGGGGGGAACCCTGAACCAGCAACGCCGCGTGAAGGAAGAAGGCTTTCGGGTTGTAAACTTCTTTTATCTGTGACGATAGTGACGGTAGCAGATGAATAAGCTCCGGCTAACTACGTGCCAGCAGCCGCGGTAATACGTAGGGAGCGAGCGTTATCCGGAATTATTGGGTGTAAAGGGTGCGTGGACGGGACATTAAGTTAGTCGTGAAA
+
FFFFFFFFFFFFFFFFFFFFFFF:FFFFFFFFFFFFFFFFFFFFFFFF:FFFFFF:FFFFFFFFFFFFFFFFFFFFF:FFFFFFFFFFFFFFFFFFFFFFFF:FFFFFFFFFFFFFFFFFFFFFFFFFFFFFFFFFFFFFFFFFFFFFF,FFF:FFFFFF:F:FFFFFFFFFF,FFFFFFFFFFF:,FFFFFF:FFFFFF,:FFFFFFF,FF:FFF:FFFFFFFF,FFFFF,FFFFFFFFFFF,FFF:,,
@A00881:241:HJW2NDRXX:1:2111:5719:20791 1:N:0:CGAGAGAA+GATTGGAG
ATCACGCCTACGGGACGCAACAGTGAGGAATATTGGTCAATGGGCGGGAGCCTGAACCAGCCAAGTCGCGTGAGGGAAGACGGCCTTATGGGTTGTAAACCTCTTTCAGATGAGAGTAAAGGGTGTTACGTGTAACACATTGCAAGTATCCTCAGAAGAAGCATCGGCTAATTCCGTGCCAGCAGCCGCGGTAATACGGAAGATGCGAGCGTTATCCGGATTTATTGGGTTTAAAGGGTGCGGAGGCGGA
+
:FFFFFFF,:FFFFF:FFFFFFFFFFFF:F,FFFFF:F,F:FFF:FFFFFFFFFFFFFFFFFFFFFFFFFFF,FFFF::FFFF:FF:FFFFFF:FFF,:FFFFFFFFFFF:FFFFFFFFFFFFFFF,FFF:F:FFF:FFFFFF:,FFFFF,FFFFFFFF:FFFFFFFF,::F:FFFFFFFFFF,FFFFFFFF,FFFF:FFFFFF:FFFFFFFF,FFFFFF,FF,FFF:FF,FF:F,FFFFF,,FF:F:FF
@A00881:241:HJW2NDRXX:1:2111:1136:22247 1:N:0:CGAGAGAA+GATTGGAG
ATCACGCCTATGGGACGCAGCAGTGGGGAATATTGCGCAATGGGCGAAAGCCTGACGCAGCGACGCCGCGTGAGGGATGAAGGTTTTCGGATCGTAAACCTCTGTCAGAAGGGAAGAAACTGCCGTGCTCTAATCATCATGGCATTGACGGTACCTTCAAAGGAAGCACCGGCTAACTCCGTGCCAGCAGCCGCGGTAATACGGAGGGTGCAAGCGTTAATCGGAATTACTGGGCGTAAAGCGCACGTAG
+
FFFFFFFFFFFFFFFFFFFFFFFFFFFFFFF:FFFFFFFFFFFFFFFFFFFFFFFFFFFFFFFFFFFFFFFFFFFFFFFFFFFFFFFFFFFFFFFFFFFFFFFFFFFFFFFFFFFFFFFFFFFFFFFFFF:FFFFFFFFFFFFFFFFFFFF:FFFFFFF:FFFFFFFFFFFFFFFFFFFFFFFFF:FFF:FF:FF,FF::FFFFFFFFFFFFFF::FFFFFFFFF,:FF:FF:FF:FFFFFFFFF:FF::
@A00881:241:HJW2NDRXX:1:2111:1886:23140 1:N:0:CGAGAGAA+GATTGGAG
ATCACGCCTACGGGGCGCACCAGTGGGGAATATTGCACAATGGGGGAAACCCTGATGCAGCGACGCCGCGTGAGTGAAGAAGTATTTCGGTATGTAAAGCTCTATCAGCAGGGAAGAAGATGACGGTACCTGAGTAAGAAGCCCCGGCTAACTACGTGCCAGCAGCCGCGGTAATACGTAGGGGGCAAGCGTTATCCGGATTTACTGGGTGTAAAGGGAGCGTAGACGGCGATGCAAGTCTGAAGTGAAA
+
::FFFFFFFFFFFFFFFFFFFFFFFFFF,FFFFFFFFFFFFFFFFFFFFFFFFFFFFFFFFFFFFFFFFFFFFFFFF:FFFFFFFFFFFF:FFFFFFFFFF:F:FFFFFFFFFFFFFFFFFFFFFFFFFFFFFFFFF::FFFFFF:FFF,F:FFFFFFFFFFF:FFFFFFF::,FFFF:F:FFFFFF,FFFFF,FFFFF:FFF,FFFFF,FFFF::FFFFF:F,:FFF::FFF:FFFFFF::,:FFFF:,
@A00881:241:HJW2NDRXX:1:2111:1741:24392 1:N:0:CGAGAGAA+GATTGGAG
ATCACGCCTATGGGAGGCAGCAGTGAGGAATATTGGTCAATGGGCGTTAGCCTGAACCAGCCAAGCCGCGTGAGGGATTAAGGCCCTATGGGTCGTAAACCTCTTTTGCCGGGGGATAAGAGGCGCCACGTGTGGCGCTGTGAAGGTACCCGGAGAAAAAGCATCGGCTAACTCCGTGCCAGCAGCCGCGGTAATACGGAGGATGCGAGCGTTATCCGGATTTATTGGGTTTAAAGGGTGCGTAGGCGGT
+
FFFFFFFFFFFFFFFFFFFFFFFFFFFFFF:FFFFFFFFFFFFFFFFFFFFFFFFFFFFFFFFFFFFFFFFFFFFFFFFFFFFFFF:FFFFFFFFFF:FFFFFFFFFFFFFFFFFFFFFFFFFFFFFFFFFFFFFFFFFFFFFFFFF:FFFFFFFFFFF,FFFFFFFFF,:FFFFFFFFFFFFFFF:FF:FF::F:FFFFFFFFFFFFFFFFF::FF:FF,FFF:F:::F:FFF:FFF:F:FFFF:FFFF
@A00881:241:HJW2NDRXX:1:2111:2094:24846 1:N:0:CGAGAGAA+GATTGGAG
ATCACGCCTACGGGATGCAGCAGTGGGGAATATTGCGCAATGGGCGAAAGCCTGACGCAGCGACGCCGCGTGAGGGATGAAGGTTTTCGGATCGTAAACCTCTGTCAGAAGGGAAGAAACTGCCGTGCTCTAATCATCATGGCATTGACGGTACCTTCAAAGGAAGCACCGGCTAACTCCGTGCCAGCAGCCGCGGTAATACGGAGGGTGCAAGCGTTAATCGGAATTACTGGGCGTAAAGCGCACGTAG
+
FFFFFFFFFFFFFFFFFFFFFFFFFFFF:FFFFFFFFFFFFFFFFFFFFFFFFFFFFFFFFFFFFFFFFFFFFFFFFFFFFFFFFFFFFFFFFFFFFFFFFFFFFFFFFF:FFFFFFFFFFFFFFFFFFFFFFFFFFFFFF:FFF:F:FFFFFFFFFFFF,FFFFFFFFFFFFFFFFFF:FFF:FFF:F:FFFFFFFFFFFFF:F:FFFFFFFFFF::FFFFFFFFFFFFFFFFFFF,FF:FF:FFF:FF
@A00881:241:HJW2NDRXX:1:2111:15447:24893 1:N:0:CGAGAGAA+GATTGGAG
ATCACGCCTACGGGGCGCAGCAGTGGGGAATATTGCACAATGGGGGAAACCCTGATGCAGCGACGCCGCGTGAGTGAAGAAGTATTTCGGTATGTAAAGCTCTATCAGCAGGAAAGAAAATGACGGTACCTGACTAAGAAGCCCCGGCTAACTACGTGCCAGCAGCCGCGGTCATACGTAGGGGGCAAGCGTTATCCGGATTTACTGGGTGTAAAGGGAGCGTAGACGGCAGGGCACGTCTGACGTGAAA
+
FFFFFFFFFFFFFFFFFFFFFFFFFFFFFF:FFFFFFFFFFFFFFFFFFFFFFFFFFF:FFFFFFFFFFFFFFFFFFFFFFFFFFFFFFFFFFFF,:FFF:FFFFFFFF:FFFF:FFF:FFF:FFF:FFFFFFFFF:FFFFFFFFFFF:FFFFFFFFFFFFFFFFFFFFFFF,FFF:F:FFFFFFFFFFFFFFFFFFFFF:FFFFFFFF:F,,,F:FFF,::FFF:FFFFFFFFFF,:FF,FF,F,FFFF
@A00881:241:HJW2NDRXX:1:2111:25744:25316 1:N:0:CGAGAGAA+GATTGGAG
ATCACGCCTATGGGGTGCAGCAGTGGGGGATATTGCACAATGGGGGGAACCCTGATGCAGCGACGCCGCGTGGGCGAGGAAGTACCTCGGTATGTAAAGCCCTATCAGCAGGGAAGAAAAAAGACGGTACCTGAGGAAGAAGCACCGGCTAAATACGTGCCAGCAGCCGCGGTAATACGTATGGTGCAAGCGTGATCCGGCTTTACTGGGTGTTCAGGGAGCGCCGGCGGCGCGGCACGTGAGGTGTGAA
+
,:FFFFFFFFFFFFFFFF:FFFF,FFFFFFFFFFFFFFFFFFFFFFFFFFFFFFFFF:FFFFFFFFFFFF,FFFFF:FF:FFFFFFFFFF,F,FFF:FFFFFFFFFFFFFFFFFFFFFFFF,FF::FF:F:FF,F,FF:FFFFF:FFFFFF::FFF:F:FF,FFF,FFFFFFF,FFF::F:FFFFFFFFFFFF,F::F:,FF,FF:FFFF:F,,,,:F,,F,F,,::FFF:FF:FF:,FF,,F:FF:FFF
@A00881:241:HJW2NDRXX:1:2111:5231:25488 1:N:0:CGAGAGAA+GATTGGAG
ATCACGCCTACGGGACGCAGCAGTGGGGAATATTGGGCAATGGGCGCAAGCCTGACCCAGCAACGCCGCGTGAAGGAAGAAGGCCCTCGGGTTGTAAACTTCTTTTATCAGGGACGAAGAAGTGACGGTACCTGATGAAAAAGTCACGGCTAACTACGTGCCAGCAGCCGCGGTAATACGTAGGTGGCAAGCGTTATCCGGATTTACTGGGTGTAATGGGCGTGTGGGCGGGATTGCAAGTCAGATTTGA
+
:F:FFFFFFFFFFFFFFFFFFFFFFFFF:FFFFFFFFFFFFFF:FFFFFFFFFFFFFFFFFFFFFFFFFFFFFFFFFFFFFFFFFFFFFFFFFFFF:FFFFFFFFFF:FFFFFFFFF,F,FFFFFFFFFFFFFFF:FFFFFFFFFFFFFFF:FFFFFFF:FFF:FF:FFFFFF:F,FFFF:FFFFFFFFFF:FFF,FFFF:F:FFFF,FFFF:FF:,FF:F:::F:F:F::FF,:::F,FF:F:::,,,F
@A00881:241:HJW2NDRXX:1:2111:5990:25958 1:N:0:CGAGAGAA+GATTGGAG
ATCACGCCTACGGGGGGCAGCAGTGGGGAATATTGGTCAATGGGGGGAACCCTGAACCAGCAACGCCGCGTGAAGGAAGAAGGCTTTCGGGTTGTAAACTTCTTTTACCAGGGACGATAGTGACGGTACCTGGTGAATAAGCTCCGGCTAACTACGTGCCAGCAGCCGCGGTAATACGTAGGGAGCGAGCGTTATCCGGATTTACTGGGTGTAAAGGGCGCGTAGGCGGGCTGTCAAGTCAGAAGTGAAA
+
FFFFFFFFFFFFFFFFFFFFFFFFFFFFF,FF:FFFFFFFFFFFFFFF,FFFFFFFFFFFFFF,FFFFFFFFFFFFF,FFFFFF,FFFFFFFFFFFFFFFFFFFFFFFFFFFFFFFF,FFFFFFFFF::FFFFFFFFFFFFFFFFFFF::FFFF:FFFFFFFF:FFFFFFFF:,F,FF,FFFF:FF:FFF::F,FFF:F:FF:FFFFFFFF::FFFFFF:FFFF,FFFFF:::F:F::F:F:F,F::::,
@A00881:241:HJW2NDRXX:1:2111:6696:27649 1:N:0:CGAGAGAA+GATTGGAG
ATCACGCCTATGGGACGCACCAGTGGGGAATATTGGGCAATGGGCGAAAGCCTGACCCAGCGACGCCGCGTGAAGGAAGAAGGTTTTCGGATTGTAAACTTCTGTCGCGAGGGACGAAGACTGACGGTACCTCGTAAGAAAGCCCCGGCTAACTCCGTGCCAGCAGCCGCGGTAATACGTAGGGGGCAAGCGTTGTCCGGAATGACTGGGCGTAAAGGGAGTGTAGGCGGCATAATAAGTCAGATGTGAA
+
:FF,FFFFF:FFFF,FFFFFFFFFFFFFFFFFFFFFFFFFFFFFFFF:FFFFFFFFFFFFFFFFFFFFFFFFFFFFFFFFFFFFFFFFFFF,FFFFFFFFFF:::FFFFFFFFFFFFFFF,FFFFFF:,FFFFFFF:FFFFFFFFFF,FFF::F,FFFFFFFFFFFFFFFF,,F,FFFF,:FFFFFFFFFFF,FFFF,::FFF:FFFFF:FF,:FF:FF,:F:F:,:FFFFFFF,F:,:FFFFFFF::F:
@A00881:241:HJW2NDRXX:1:2111:5638:28291 1:N:0:CGAGAGAA+GATTGGAG
ATCACGCCTATGGGATGCAGCAGTGGGGAATATTGGGCAATGGAGGGAACTCTGACGCAGTGACGCCGCGTGCAGGAAGAAGGTTTTCGGATTGTAAACTGCTTTAGACAGGGAAGAAACAAATGACAGTACCTGTAGAATAAGCTCCGGCTAACTACGTGCCAGCAGCCGCGGTAATACGTAGGGAGCGAGCGTTATCCGGATTTATTGGGTGTAAAGGGTGCGTAGACGGAATAGCAAGTTAGTTGTG
+
FFFFFFFFFFFFFFFFFFFFF,FFFFFFF:FFFFFFFFFFFFFFFFFFFFFFFFFFFFFFFFFFFFFFFFFFFFFFFFFFFFFFFFFFFFFFFFFFFFFFFFF:FFFFF:FFFFFFFFFFFF:FFFFFFFFFFFFFF:FFFFFFFFFFFFFF:FFFFFFFFFFFFFFFFFFFFFF:FFFFFFFFFFFFF:FFFFFFFFFFFFFFFFF:FFFFFFFFFF:F:F:FFFFF:FF:F,FF::,,FFFFFF:FF:
@A00881:241:HJW2NDRXX:1:2111:10465:28416 1:N:0:CGAGAGAA+GATTGGAG
ATCACGCCTACGGGAGGCAGCAGTTGGGAATATTGGACAATGGAGGAAACTCTGATCCAGTGACGCCGCGTGAAGGAAGAAGGTCTTCGGATTGTAAACTTATTTTGTCAGGGAAGAACAATGACTGTACCTGAAGAAAAAGCACCGGCTAACTACGTGCCAGCAGCCGCGGTAATACGTAGGGTGCAAGCGTTATCCGGATTTACTGGGTGTCAAGGGCGAGTAGACGGCGTTGCAAGTCAGATGTGAC
+
FFFFFFFFFFFFFFFFFF,FFFF,FFFFFFFF,FFFFFF:FFF:FFFFFFFFFFFFFFFFFFFFFFFFFFFFFFFFF:F:FFFFF,FFFFF,FF:F:FFFFFFFF:FFFFFFFFFFF,FF,FFFFFFFFFFFFFFFF::FFFFFFFFFFF,FFFFFF:FFF:FF:FFFFFFF,,,F:FFFFFFFFFFF,FFFFF,:FFFFFF:::F:FFFFFF,::FFFFF,FF::FF,F:FFFFFFFFF:,:F::FF::
@A00881:241:HJW2NDRXX:1:2111:5819:28447 1:N:0:CGAGAGAA+GATTGGAG
ATCACGCCTACGGGACGCAGCAGTGGGGAATATTGGTCAATGGGGGGAACCCTGAACCAGCAACGCCGCGTGAAGGAAGAAGGCTTTCGGGTTGTAAACTTCTTTTACCAGGGACGATAGTGACGGTACCTGGTGAATAAGCTCCGGCTAACTACGTGCCAGCAGCCGCGGTAATACGTAGGGAGCGAGCGTTATCCGGATTTACTGGGTGTAAAGGGCGCGTAGGCGGGCTGTCAAGTCAGATGTGAAA
+
FFFFFFFFFFFFFFFFFFFFFFFFFFFFFFFFFFFFFFFFFFFFFFFFFFFFFFFFFFFFF:FFFFFFFFFFFFFFFFFFFFFF:FFFFFFFFFFFFFF:FFFFFFFFFFFFFFFFFFFFFFFFFFFFFFFFFFFFFFFFFFFFFFFFFFFFFFFFFFFFFFFFFFFFFFFFFFFFFFFFFFFFFFFFFFFFFFFFFFFF:FFFFFFFFFFF,F,FF:FFFFFFFF:FFFFFFFFFFF::FF:,,FFFFF
@A00881:241:HJW2NDRXX:1:2111:4399:28588 1:N:0:CGAGAGAA+GATTGGAG
ATCACGCCTATGGGGGGCAGCAGTGGGGAATATTGCACAATGGGCGCAAGCCTGATGCAGCCATGCCGCGTGTATGAAGAAGGCCTTCGGGTTGTAAAGTACTTTCAGCGGGGAGGAAGGGAGTAAAGTTAATACCTTTGCTCATTGACGTTACCCGCAGAAGAAGCACCGGCTAACTCCGTGCCAGCAGCCGCGGTAATACGTAGGTGGCAAACGTTATCCGGATTTACTGGGTGTAAAGGGCGCGTAG
+
FFFFFFFFFFFFFFFFFFFFFFFFFFFFFFFFFFFFFFFFFFFFFFFFFFFFFFFFFFFFFFFFFFFFFFFFFFFFFFFFFFFFFFFFFFFFFFFF:FFFFFFFFFFFFFFFFFFFFFFFFFFFFFFFFF:FFFFFFFFFFFFFFFFFFFFFFFFFFFFFFFFFFFF:F,:FFFFFF,FFFFF:FFFFFFFFFF,FFFFFFFFFF,FFF:F,::FF,,FFF,FFFF:FFFFF:F,FFFF,FF,F:FFFFF
@A00881:241:HJW2NDRXX:1:2111:5050:29465 1:N:0:CGAGAGAA+GATTGGAG
ATCACGCCTACGGGGCGCAGCAGTGGGGGATCTTGCACAATGGGGGGAACCCTGATGCAGCGACGCCGCGTGAACGAGGAAGTACTTCGGTATGTAAAGTTCTATCAGCAGGGAAGAGAATGACGGTACCTGAGTAAGAAGCACCGGCTAAATACGTGCCAGCAGCCGCGGTCATACGTATGGTGCAAGCGTTATCCGGATTTACTGGGTGTACAGGGAGCGTAGACGGCAGGCCAAGTCGGATGTGAAA
+
:FF,FFFFF:FFFFFFFFFFFFFFFFFFFF,F:FF:FF:FFFFFFFFFF:FFFFFFFFFFFF:FFFFFFFFF::FFFFFFFFFFFFFFFFFFFFF,FFFFFFFF:F,F:,F:FFFF,FFFFFFFFFFF,:,F,F:F,::,FF,:FFFF::FF,FFFFFFFF:FFFFFFFFFF,FF:FFFFFFFFFF:FFF:FF,F:F:FFF,FFFFFFF,F,F,,:FF:FF:F,FF:FFFFFF:F,FF:F,:F:F,:FF,
@A00881:241:HJW2NDRXX:1:2111:1922:29716 1:N:0:CGAGAGAA+GATTGGAG
ATCACGCCTACGGGAGGCAGCAGTGAGGAATATTGGTCAATGGGCGGGAGCCTGAACCAGCCAAGTCGCGTGAGGGAAGACGGCCTTATGGGTTGTAAACCTCTTTCAGATGAGAGTAAAGGGTGTTACGTGTAACACATTGCAAGTATCATCAGAAGAAGCATCGGCTAATTCCGTGCCAGCAGCCGCGGTAATACGGAAGATGCGAGCGGTCTCCGGATTTATTGGGTTTAAAGGGTGCGTAGGCGGA
+
:FFFFFFFFFFFFFFFFFFFFFFFFFFFFF,FFFFFFFFFFFFFFFFFFFFFFFFFFFFFFFF,FFFFFFFFFFFFF:FFFFFFFF:FFFFFFFFFFFFFFFFFFFF::FFFFFFFFF,FFFFFFFFFFF:F:F:::F::FFF::FFF,FFF,FF:FFFFFF:FFFF::FFF,FFFF:FFFFFF:F:F:FFF,FFFFFF,FF:FFF:F:FF,FF::FF:F,FF,,F:FFF,FFFF:F:F:F::,F,:,F,
@A00881:241:HJW2NDRXX:1:2111:4020:31970 1:N:0:CGAGAGAA+GATTGGAG
ATCACGCCTATGGGATGCAGCAGTGAGGAATATTGGTCAATGGACGGAAGTCTGAACCAGCCATGCCGCGTGCAGGATGACGGCTCTATGAGTTGTAAACTGCTTTTGTGCAAGAATAATGATTCTTACGAGTAAGGATTTGAATGTATTGTACGAATAAGGATCGGCTAACTCCGTGCCAGCAGCCGCGGTAATACGGAGGATCCGAGCGTTATCCGGATTTATTGGGTTTAAAGGGTGCGTAGGCGGC
+
FFFFFFFF:FFFFFFFFFFFFFFFFFFFFFFFFFFFFFFFFFF:FFFFFFFFFFFFFFFFFFFFFFFFFFFFFFFFF:FFFFFFF:FFFFFF:FFFFFFFFFFFFFFFFFFFFFFFFFFFFFFFF:FFFFFFFFFFFFFFFFFFFFFFFFFFFFFFFFFFFFFF::F,FFF:FFFFFFFFFFF:F:FFFFFF,FF:F,FFF:FFFFFFFF:FFFFF:FFFF:FFFFFFFFFFFFFF,FF:F:FFFF:FFF
@A00881:241:HJW2NDRXX:1:2111:1841:33207 1:N:0:CGAGAGAA+GATTGGAG
ATCACGCCTACGGGATGCAGCAGTGAGGAATATTGGTCAATGGACGAGAGTCTGAACCAGCCAAGTAGCGTGAAGGATGACTGCCCTAGGGGTTGTAAACTTCTTTTATACGGGAATAAAGTGAGGCACGTGTGCCTTTTTGTATGTACCGTATGAATAAGGATCGGCTAACTCCGTGCCAGCAGCCGCGGTAATACGGAGGATCCGAGCGTTATCCGGATTTATTGGGTTTAAAGGGAGCGTAGGCGGA
+
FFF:FFFFF:FFFF,FFFFFFFFFFFFFFFFF:FFF:F:FFFFFFFFFFFFFFFFFFFFFFFFFFFFFFFFFFFFFFFFFF:FFF:FF,FFF:FFFFFFFFFFFFFFFFFFFFFF,FF:FFF:FFFFFFFFFFFFFFFF,FFFFFFFF:FFFFFFFFFFFFFFF:F:F::FF:FFF:FFFFFFFFFFFFF:FFF::FFFFF::FFFFF:FFFF,,FF::,F:FF,FFF:FF:FF,FFFF:F:F,:FFFF:
@A00881:241:HJW2NDRXX:1:2111:1832:33880 1:N:0:CGAGAGAA+GATTGGAG
ATCACGCCTATGGGATGCAGCAGTGGGGGATATTGGACAATGGGGGGAACCCTGATCCAGCGACGCCGCGTGAGTGAAGAAGTATTTCGGTACGTAAAGCTCTGTCAGCAGGGAAGAAAGAAGACGGTACCTGACCAAGAAGCCCCGGCTAACTACGTGCCAGCAGCCGCGGTAATACGTAGGGGGCAAGCGTTATCCGGATTTACTGGGTGTAAAGGGAGCGCAGACGGAGATGCAAGTCCGGAGTGAA
+
,F:,F,FF,:FF:F:F::FFFF,FF:FFFF:FFF:FFF:FFF::FFFF,F:FFFFFF:FF:FF,FF:F::F::FFFFF,:FFFFFFF,FFFFFFFF:FFFFFFFF::FF:FFFF:FFFFFFFFFFFFFF:FFF:FFFFFFFF:FFFF,:F:FFFFF::FFFF::,,FF,:::FF:FF:,FFFFF:FFFF,FFF::FF:FFFFF:FFFF:FF:::,FFFFF:::FFFFFFFF:FF,FF::FFF:FFFFFF,
@A00881:241:HJW2NDRXX:1:2111:2582:33959 1:N:0:CGAGAGAA+GATTGGAG
ATCACGCCTACGGGATGCACCAGTGAGGAATATTGGTCAATGGGCGCGAGCCTGAACCAGCCAAGTAGCGTGAAGGAAGACGGCCCTACGGGTTGTAAACTTCTTTTATACGGGAATAAGACCGTCCACGAGTGGATGCGTGCATGTACTTTATGAATAAGGATCGGCTAACTCCGTGCCAGCAGCCGCGGTAATACGGAGGATCCGAGCGTTATCCGGATTTATTGGGTTTAATGGGTGCGTAGGCGGA
+
FFFFFFFFFFFFFFFFFFFFFFFFF:FFFFFFFFFFFFFFFFFFFFFFFFFFFFFFFF:FFFFFF:FFFFFFFFFFFFFFFFFFFFF:FFFFFFFFFFFFFFFFFFFFFFFFFFF,FFFFFFFFFFFFFFF:FFFF:FFFFFFFFF:FFFFFFFFFFFFFFFFFFFFFFF::FFFFFFFFFFFFFFFFFFFF:::FFFF:FFFF:F:FFFFF,,FFFFF:FFF:,FFF:FFFFF,F,FFFFFFFFFFFFF
@A00881:241:HJW2NDRXX:1:2111:8395:34695 1:N:0:CGAGAGAA+GATTGGAG
ATCACGCCTACGGGGCGCAGCAGTGGGGAATATTGCACAATGGAGGGAACTCTGATGCAGCGATGCCGCGTGAGGGAAGAAGGTTTTCGGATTGTAAACCTCTGTCGTCGGGAACGATAATGACGGTACCCGACAAGGAAGCTCCGGCTAACTACGTGCCAGCAGCCGCGGTAATACGTAGGGAGCGAGCGTTGTCCGGAATTACTGGGTGTAAAGGGAGCGTAGGCGGGGTTGCAAGTCAGATGTGAAA
+
FFFFFFFFFFFFFFFFFFFFF:FFFFFFFFFFFFFFFFFFFFFFFFFF:FFFFFFFFFFFFFFFFFFFFF:FFFFFFFFFFFFFFFFFFFFFFFFFFFFFFFFFFFFFFFFFFFFFFFF:FFFFFFF:FFFFFFFFFFF,FFFFFFFF:,FFFFFFFFFF:FFFFFFFFFFFFFFFFFFFFFFFFFFFFFFF:FF:FFFFF:F:FFFFFFF:FFF:F:FFFFFFFFF:F::F:FFFFF:FFFFFFF:FFF
@A00881:241:HJW2NDRXX:1:2111:3748:36918 1:N:0:CGAGAGAA+GATTGGAG
ATCACGCCTACGGGACGCAGCAGTGGGGAATATTGGGCAATGGAGGAAACTCTGACCCAGCAACGCCGCGTGAATGATGAAGGTCTTCGGATTGTAAACTTCAGTGAGCAGGGACGAGAAAGGACGGTACCTGCAGAGCAAGCCACGGCTAACTACGTGCCAGCAGCCGCGGTAATCCGTAGGTGGCGAGCGTTATCCGGAATTACTGGGTGTAAAGGGTGAGTAGGCGGGGATGCAAGTCAGGTGTGAA
+
FFFFFFFFFFFFFFF:FF,FFFFFFFFFFFFF:FFFFFFF,FFFFFFFFFFFFFFFFFFFFFFFFFFFFFFFFFFFFFFF:FFFFFFFFFFFFFFFFFF:FFFFFFFFFFFFFFFFFFFFFFFFFFFFFFF::FFFFFF::FFFFFFFFFFFFFF:FFFFFF:FFFFFFFFF:F,F,:FF,FFFF,:FF::FF:,FFFFF:F:FFFFFFF:FFF,FFFFFFF:FFFFFFFFF:::F,F::F:FF:F,FF:
@A00881:241:HJW2NDRXX:1:2112:1108:1501 1:N:0:CGAGAGAA+GATTGGAG
ATCACGCCTATGGGAGGCACCAGTAATTAGATACCCGAGTAGTCCCGAAACATCACGCCTATGGGACGCAGCAGTGGGGGATATTGCACAATGGAGGAAACTCTGATGCAGCGACGCCGCGTGAGGGAAGACGGTCTTCGGATTGTAAACCTCTGTCTTTGGGGAAGAAAATGACGGTACCCAAAGAGGAAGCTCCGGCTAACTACGTGCCAGCAGCCGCGGTAATACGTAGGGAGCGAGCGTTGTCCGG
+
FFFFFFFFFFF:FFFFFFFFFFFFFFFFFFFFFFFFF:FF:FFFFFFFFFFFFFFFFFFFFFFFFFFFFFFFFFFFFFFF,FFFFFFFFFFFFFFFFFFFFFFFF:FFFFFFFFFFFFFFFFFFFFFF:FFFFFFFFFFFFFFF:FFFFFFFFF:FFFFFFFFFFFF,FFFFFFFFFFF::FF,FFFFFFFFF:FF:F:F::FFFFFFFFF:F:F:FFFFFF,:FFFFFFF,,:FFF:F:::F:F:F::F
@A00881:241:HJW2NDRXX:1:2112:1750:5963 1:N:0:CGAGAGAA+GATTGGAG
ATCACGCCTACGGGGGGCAGCAGTGGGGAATATTGCACAATGGGGGAAACCCTGATGCAGCGACGCCGCGTGAGTGAAGAAGTATTTCGGTATGTAAAGCTCTATCAGCAGGAAAGAAAATGACGGTACCTGACTAAGAAGCCCCGGCTAACTACGTGCCAGCAGCCGCGGTAATACGTAGGGGGCAAGCGTTATCCGGATTTACTGGGTGTACAGGGAGCGTAGACGGCAGGGCAAGTCTGAAGTGAAA
+
:FF,FFFFFFFFFFFFFFFFFFFFFFFFFFFFFFFFFFFFFFFFFFFFFFFF:FFFFFFFFFF:FFFFFFFFFF:FFFFFFFFFFF:FFFFFFF,::FFF:FFFFFF:FFFF,F:FFF:FFFFFFF:FFFFFFFFFFF:FFFFFFFFFF,FFFF:FFFF:FFFFFFF::FFFFF::F::FFFF:F:FF:FFF,,:::::FF:F,F:F:F,:,FFF::::FF,FF,:,F::F:FF:F,:FFF:FF:F::,F
@A00881:241:HJW2NDRXX:1:2112:3341:8375 1:N:0:CGAGAGAA+GATTGGAG
ATCACGCCTATGGGGTGCACCAGTGGGGAATATTGGTCAATGGGGGGAACCCTGAACCAGCAACGCCGCGTGAAGGAAGAAGGCTTTCGGGTTGTAAACTTCTTTTACCAGGGACGATAGTGACGGTACCTGGTGAATAAGCTCCGGCTAACTACGTGCCAGCAGCCGCGGTAATACGTAGGGAGCGAGCGTTCTCCGGATTTACTGGGTGTAAAGGGCGCGTAGGCGGGACTGTAAGTCAGATGTGAAA
+
FFFFFFFFFFFFFFFFFFFFFFFFFFFFFFFFFFFFFFFFFFFFFFFF:FFFFFFFFFFFFFFFFFFFFFFFFFFFFFFFFFFFFFFFFFFFFFFFFFFFFFFFFFFFFFFFFFFFFFFFFFFFFFFFFFFFFFFF:FFFFFFFFFFFFFFFFFFFFFFFFFFFFFFFFFFFFF:FFFFFFFF:FFFFFF:F:,FFFF,FFFF:FFFFFFFF:FF:FFFFFF:FF:FFFFFFF::,FFFF:F,FFF:F::
@A00881:241:HJW2NDRXX:1:2112:1271:10864 1:N:0:CGAGAGAA+GATTGGAG
ATCACGCCTATGGGAGGCACCAGTCGAGAATCATTCACAATGGGGGGAACCCTGATGGTGCGACGCCGCGTGGGGGAGGAAGGTCTTCGGATTGTAAACCCCTGTCATGCAGGAGCAAGGCGAAAGTTGATAGTACTGCAAGAGGAAGAGACGGCAAACTCTGTGCCAGCAGCCGCGGTAATACAGAGGTCTCAAGCGTTGTTCGGAATCACTGGGCGTAAAGGGTACGTAGGCGGCGGGGCAAGTTGCG
+
FFFFFFFFF::FFFFFFFF:FFFFFFFFFFFFFFFFF:FFFFFFFFFF:FFFFF:FFFFFFFFFFFFF:FFFFFF:FFFFFFFFFFFFFFFFFF:FF,FF:FFFFF:FFFFFFFFFFFFFF:FFF::F:FF::FFF,FFFFF,FFFFFFFFF:FF,F:FFFFFFFFF,:F,FFF:FF::F:FFF,:F:::FFF:FF:::::FFF::FFFF,:F:F,F:FFFF,FF:F,FFF:FF:F:::,F:F:,:::,,
@A00881:241:HJW2NDRXX:1:2112:1832:13307 1:N:0:CGAGAGAA+GATTGGAG
ATCACGCCTATGGGATGCAGCAGTCGGGAATATTGCGCAATGGAGGAAACTCTGACGCAGTGACGCCGCGTGCAGGACGAAGGTCTTCGGATTGTAAACTGCTTTAGACAGGGAAGAAAAAGGACAGTACCTGTAGAATAAGCTCCGGCTAACTACGTGCCAGCAGCCGCGGTAATACGTAGGGAGCAAGCGTTCTCCGGATTTATTGGGTGTAAAGGGTGCGTAGACGGGAATTTAAGTTGGTTGTGAA
+
,FFFFFFFFF:FFFFFFFFFFFFFFFFFF:F:FFFFFF:FFFFFFFFFFFFFFFFFFFFFFFFFFFFFFFFFFFFFFFFFFFFFF:FFFFF,FFFF::FFFFFFFFFF:F:FFFFFFFFFFFFFFFF:FFFF:FFFFFFFFFFFFFFF:FFFFF,FFFFFF,FFFF:FFFFFF,:FFF:FFFFFF,:FFFFFF:,:F:FF::FFF:FF::FF:FFFFFF::FF:F,F:FF::,FF:FF,F:F:F,F:F:,
@A00881:241:HJW2NDRXX:1:2112:1226:26788 1:N:0:CGAGAGAA+GATTGGAG
ATCACGCCTATGGGATGCAGCAGTGGGGAATATTGCGCAATGGGCGAAAGCCTGACGCAGCGACGCCGCGTGAGGGATGAAGGTTTTCGGATCGTAAACCTCTGTCAGAAGGGAAGAAACTGCCGTGCTCTAATCATCATGTCATTGACGGTACCTTCAAAGGAAGCACCGGCTAACTCCGTGCCAGCAGCCGCGGTAATACGGAGGGTGCAAGCGTTAATCGGAATTACTGGGCGTAAATCGCACGTAG
+
FFFFFFFFFFFFFFFFFFFFFFFFFFFFFFFFFFF:FFFFFFFFFFFFFFFFFFFFFFFFFFFFFFFFFF,FFFFFFFFFFFFFFFFF:FFFFFFFFFFFFFFFFFFFF:FFFFF,FF:FFFFFFFF:FF,FFFFFFFFFF,FF,::FFF,FF:FFF:F::F,FFFFFFFF::FFFFFF::FFFFF::F,FF,F,FFFF,FFF,FFFFF:FF::FFFFFFF:FFF,FF::FF,FFFF:,F,::FFF:F::
@A00881:241:HJW2NDRXX:1:2112:2962:34992 1:N:0:CGAGAGAA+GATTGGAG
ATCACGCCTACGGGATGCAGCAGTAGGGAATTTTGCGCAATGGGGGAAACCCTGACGCAGCAACACCGCGTGAATGTTAAGCCCTTCGGGGTGTAAAGTTCTGTCAATAGGGAAGAATAAATGACTGTACCTATAAAGGAAGCACCGGCTAACTCCGTGCCAGCAGCCGCGGTAATACGGGGGGTGCAAGCGTTGTCCGGAATCATTGGGCGTAAAGCGTTCGTAGGCGGTAAAGTAAGTCAGATGTTAA
+
FFFFFFFFFFFFFFFFFFFFFFFFFFFFFFFFFFFFFFFFFFFFFFFFFFFFFFFFFFFFFFFFFFFFFFFFFFFFFFFFFFFFFFFFFFFFFFFFFFFFFFFFFFFFFFFFFFFFFFFFFFFFFFFFFFFFFFFFFFFFFF:FFFFFFFFFFFFFF:FFFFFFFFFFFFFFF:FFFFFFFFFFFFFF,:FFFFFFFFFF:FFFFFFFFFFFFF:FFFFFFFFFFF:::F::FFFFF:FFFFF,FFFFFF
@A00881:241:HJW2NDRXX:1:2113:2067:1219 1:N:0:CGAGAGAA+GATTGGAG
ATCACGCCTATGGGGCGCAGCAGTTAGGAATATTGGGCAATGGAGGAAACTCTGACCCAGCAACGCCGCGTGAAGGAAGAAGGTTTTCGGATTGTAAACTTCTGTTCTATGGGAAGAAGAAAGTGACGGTACCTACAGAGGAAGCACCGGCTAACTCCGTGCCAGCAGCCGCGGTACTACGGGGGGTGCAAGCGTTGTCCGGAATCATTGGGCGTAAAGCGTTCGTAGGCGGCATGCCACGTCTGGTGTT
+
:FFFFFFFFFFFFFFFFFFFFFFFFFFFFFF:FFFFFFFFFFFFFFFFFFFF:FFFFFF:FFFFFFFFFFFFFFFFFFF:FFFFFFFFFFFFFFFFFFFFFFFFFFFFFFFFFFFFFF:FF:FFFFFFFFFFF::FFFFFFFFFFFFFF::F:FFFFFFFFFF,FFFFFFFFFFFF,FFFFFF,FFFFFFFFF:FFFFFF:FF,::F,FFFFF:FFFFF::FF:F:F:FFFF::FF:,FFF:,:,,F:::
@A00881:241:HJW2NDRXX:1:2113:1913:1986 1:N:0:CGAGAGAA+GATTGGAG
ATCACGCCTACGGGGGGCAGCAGTGAGGGATATTGGTCAATGGGGGAAACCCTGAACCAGCAACGCCGCGTGAGGGAAGACGGTTTTCGGATTGTAAACCTCTGTCCTCTGTGAAGACAATGACGGTAGCAGAGGAGGAAGCTCCGGCTAACTACGTGCCAGCAGCCGCGGTAATACGTAGGGAGCGAGCGTTGTCCGGATTTACTGGGTGTAAAGGGTGCGTAGGCGGTTTGGCAAGTCAGACGTGACA
+
,FFFFFFFF,FFFFFFFFFFF:FFFFFFFFFFFFFF:FFFFFFFFFFF:FFFFFFFFFFFFFFFFFFFFFFFFFFFFFFFFFFFFFFFFFF,FFFF::FFFFFFFFFFFFFFFFFFF:FFFFFFFF,FFFFFFF:FFFFFFFFFFFFF:F:FFF:FFFF:FF:F:FFFFF::,F::::FF:FFF:F:FFFFF,FF:FF:FFFFFF,F:F:::,:,FFFFF:::FF,FFFFF,F::FFFF:F,,,:::,,:
@A00881:241:HJW2NDRXX:1:2113:4101:2644 1:N:0:CGAGAGAA+GATTGGAG
ATCACGCCTATGGGGTGCAGCAGTGGGGGATATTGCACAGTGGGCGAAAGCCTGATGCAGCAACGCCGCGTGAGGGAAGAAGGTTTTCGGATTGTAAACCTCTGTCCTCGGCGAAGAAGGAAGTGACGGTAGCCGAGGAGGAAGCTCCGGCTAACTACTTGCCAGCAGCCGCGGTAATACGTAGGGAGCGAGCGTTGTCCGGATTTACTGGGGGTCAAGGGTGCGTAGGCGGCCAGGCACGTCAGGCGTG
+
:FFFFF,F,F:FFFFFF,FFFFFFFFFFFFF:FFFFFFF,F:FFFF:FFFFFFFFFFFFFF,FFFFFFFFFFFFFFFFFFFFFFFFFFFFFFFFFF,FFFFFF,FFF:FFFFFFF:FFFF:FFFFFFFFFF:FFFFFF,FFF,FFF:FFF:FFF::FF,FF:FFF::F:,:FF,FFF:F,:::F:FF:FFF,:FF:FFFFF:FFF:,FF,:F,FFF,,:::FFF,F,,FF:FF,FF:F,F:FFFFF:FFF
@A00881:241:HJW2NDRXX:1:2113:2365:3803 1:N:0:CGAGAGAA+GATTGGAG
ATCACGCCTACGGGACGCAGCAGTGAGGAATATTGGTCAATGGGCGCGAGCCTGAACCAGCCAAGTAGCGTGAAGGAAGACGGCCCTACGGGTTGTAAACTTCTTTTATACGGGAATAAGACCGTCCACGAGTGGATGCGTGCATGTACCGTATGAATAAGCATCGGCTAACTCCGTGCCAGCAGCCGCGGTAATCCGGAGGATGCGAGCGTTCTCCGGATTTATTGGGTTTAAAGGGAGCGTCGACGGG
+
FFFFFFFFF,FFFFFFFFFFFFFFFFFFFFFFFFFFFFFFFF:FFFFFFFFFFFFFFFFFFFFF:FFFFFFFFFF:FFFFFFF:FFFFFFFFFFFFFFF:FFFFFFFFFFFFFFF,FFFFFFF:FF:,:F:FFFFFFFFFF:F,:FF:FFFF:FFFFF:F:FFFFFF:FF:FFFF:FFFF:FF:FFFF:::F,:F,FFFFFFFFF:FF:FFFF,FFFFFF,FF,F:::FF:FF,,:F:F:F:F,:F,FF:
@A00881:241:HJW2NDRXX:1:2113:5999:4272 1:N:0:CGAGAGAA+GATTGGAG
ATCACGCCTACGGGGCGCAGCAGTGGGGAATATTGCACAATGGAGGGAACTCTGATGCAGCGATGCCGCGTGAGGGAAGAAGGTTTTCGGATTGTAAACCTCTGTCGTCGGGACCGATCATGACGGTACCCGACAAGGAAGCTCCGGCTAACTACGTGCCAGCAGCCGCGGTAATACGTAGGGAGCGAGCGTTGTCCGGATTTACTGGGTGTACAGGGCGGGTCGGCGGAACTGCAAGTCAGCTGTGAAA
+
FFF:FFFFFFFFFFFFFFFFFFFFFFFFF:,FFFFFFFFFFFFFFFFF,:FF,FFFFF:FFFFFFFFFFF:F:FFFFFFFFFF:FFFFFFF,FFF,,,FF:F,FFFFFFFFFF,FF::,FFFFFFF:FFFFFFF,FFF,,FFFFFFFF,FFFFFFFFF,:FFFF:FF:FFF,,F,F::FF:FF,FFFFF::,,:F,F:FFF:FF::FFFF::F:,:::F:,F::F:FF::,FF:F:,:::FF,,:F:F,,
@A00881:241:HJW2NDRXX:1:2113:3351:4570 1:N:0:CGAGAGAA+GATTGGAG
ATCACGCCTACGGGATGCAGCAGTGGGGAATATTGCACAATGGGGGGAACCCTGATGCAGCGACGCCGCGTGGGTGAAGAAGTATTTCGGTATGTAAAGCCCTATCAGCAGGGAAGAAGATGACGGTACCTGAGTAAGAAGCCCCGGCTAACTACGTGCCAGCAGCCGCGGTAATACGTAGGGGGCGAGCGTTATCCGGATTTACTGGGTGTAAAGGGAGCGCAGACGGCTTAGCACGTCTGGAGTGACA
+
:FFFFFFFFFFFFFFFFFFFFFFFFFFFFFFFFFFFFF,FFFFFFFFFFFFFFFFFFFFFFF,:FFFFFFFFFFFFFFFFF:FFFFFFFFFF:FFFFFFFFFFFFFFFFFFFFFFFFFFFFFFFFFF:FFFFFF:FFFFFFFFFFFFFF:FFFFFFFFFFFFFFFF,FFF:FFFF:FFFFFFFFF::F:FFFFFFFFFFF:F:FFF::FF:F,:,::F,FFF:,:FFF:FFFFF:F,F,,:,:,:F:F,:
@A00881:241:HJW2NDRXX:1:2113:5493:4711 1:N:0:CGAGAGAA+GATTGGAG
ATCACGCCTACGGGGGGCAGCAGTCGAGAATCATTCACAATGGGGGGAACCCTGATGGTGCGACGCCGCGTGGGGGAGGAAGGTCTTCGGATTGTAAACCCCTGTCATGCAGGAGCAAGGCGAAAGTTGATAGTACTGCAAGAGGAAGAGACGGCAAACTCTGTGCCAGCAGCCGCGGTAATACAGAGGTCTCAAGCGTTGTTCGGAATCACTGGGCGTAATGGGTACGTAGGCGGCGGGGCACGTTGCG
+
:FFFFFFFFFFFFFFFFFFFFFF:FFFFFFFF:FFFFF:FF:FFFFFFFFFFFFFFFFFFFFFFFFFFFFFFFF:F,FFFFFFFF:FFFFFFFFFFFFFFFFFFF:FFFFFFFFF:FFFFFFFFFFF:FFF:FFFFFFFFFFFFFFFF::F:F:FFFF:FF,FFFFFF:F:FF::FFF:F:F,FFFFF:FFFFF:FFF:FFF:::::,FF,,:::FF::,,,:F:F:,FF:::F:FF:::F,FF:F,F,F
@A00881:241:HJW2NDRXX:1:2113:1741:4852 1:N:0:CGAGAGAA+GATTGGAG
ATCACGCCTACGGGGTGCAGCAGTGGGGAATATTGGACAATGGGCGAAAGCCTGATCCAGCGACGCCGCGTGAAGGAAGACGGTCTTCGGATTGTAAACTTCAGTGAGCAGGGACGAGAAAGGACGGTAACTGCAGAGCAAGCCACGGCTAACTACGTGCCAGCAGCCGCGGTAATACGTAGGTGGCGAGCGTTATCCGGAATAACTGGGTGTACAGGGAGCGTAGACGTAAAGGCAAGTCTGAAGTGAA
+
F:F::FFFFFFFF::FFF:FFF:,FFF,FF:FFFF,F:FF,FFFF,FFFFF,F,FFF:F:FFF:,FFFFFFFFFF:FFFFFF:FFFFFF,FFFF:FFF:FF:FF:,FFF:FF,FF:FFFF,:FFFFF:,:FF:,FF:FFFFF:FFFFFFFFFFFFFFFFFF:FFFFFF:F:FFFFF,FFF::FFF:F,,,FFF:,FF,FF::F,FF,F:F:::FF:FFF,FFF:FF:FF,F,F:F:FF,:FF,F,:,FF:
@A00881:241:HJW2NDRXX:1:2113:4273:4914 1:N:0:CGAGAGAA+GATTGGAG
ATCACGCCTACGGGGGGCAGCAGTGGGGAATATTGCACAATGGGGGAAACCCTGATGCAGCGACGCCGCGTGGGTGAAGAAGTATTTCGGTATGTAAAGCCCTATCAGCAGGGAAGAGGATGACGGTACCTGACTAAGAAGCCCCGGCTAACTACGTGCCAGCAGCCGCGGTAATACGTAGGGGGCGAGCGTTATCCGGATTTACTGGGTGTAAAGGGAGCGTAGACGGCAGAGCAAGTCTGGAGTGAAG
+
FFFFFFFFFFFFFFFFFFFFFFF:FFFFFFFFFFFFFFFFFFFFFFFFFFFFF:FFFF:FFFFFFF::FFFFFFFFF:FFFFFF,FFFFF::FFFFFFFFFFFFFFFF:FFFFFFFFFF,FFFFFF,:FFFFFF:FFFFFFFFFFFFF,F,FF,FFFFFFF:FFFFFFFFF:,,FFFF,FFFFFFFFFFFF,F:FFF::F::F:,FFF:FF,FF,:FF,::,FFFFFFFF:FF::F,:,F::FF:FF,:,
@A00881:241:HJW2NDRXX:1:2113:5321:5353 1:N:0:CGAGAGAA+GATTGGAG
ATCACGCCTATGGGGGGCAGCAGTGGGGAATATTGCGCAATGGAGGAAACTCTGACGCAGTGACGCCGCGTGCAGGAAGAAGGTTTTCGGATTGTAAACTGCTTTAGACAGGGAAGAAAAAAATGACAGTACCTGTCAAGAAAGCTCCGGCTAACTACGTGCCAGCAGCCGCGGTAATACGTAGGGAGCAAGCGTTATCCGGACTTATTGGGTGTAAAGGGTGCGTAGACGGGATGTCAAGTTAGTTGTG
+
:FFFFFFF,FFFFFFFFF:FFFFFFFFF,,FF,FFFFFFF:FFFFFFFFFFFFFFFFFFFFFFFFFFFFFFFFFFFFFFFFFFFFFFFFFFFFFFFFFFFFFF:FFFFFFFFFF:FF:FFFFFFFFFFFFFFFFF:F:FFFFFFFFFFFF:FFFFFFF:FFFFFFFFFFF::FFF,FFFFF:FFF:FFFF,FFFFFFFFFF:F,:FF,FFFFF:F:FFF:FF:F,,:F:::FF,F,F::,:F,::F,:F:
@A00881:241:HJW2NDRXX:1:2113:4092:6449 1:N:0:CGAGAGAA+GATTGGAG
ATCACGCCTATGGGAGGCAGCAGTGGGGGATATTGCACAATGGGGGGAACCCTGATGCAGCAACGCCGTGTGGGTGAAGGAGTGATTCGTCACGTAAAGCCCTATCAGCAGGGAAGAAAGAAGACGGTACCTGACTAAGAAGCCCCGGCTAACTACGTGCCAGCAGCCGCGGTAATACGTAGGGGGCGAGCGTTATCCGGAATTACTGGGTGTAAAGGGAGCGTAGACGGCACTGCAAGTCTGGAGTGAA
+
FFFFFFFF:FFFFFFFFFFFFFFFFFFFFFFFFFFFFFFFFFFFFFFFFFFFFFFFFFFFF:FFFFFFFFFFFFFFFFFFFFFFFFFFFFFFFFFFFFFFFFFFFFFFFFFFFFFFFFFFF:FFFFFFFFFFFFFFFF:FFFFFFFFFF:FFFFFFFFFFFFFFFFFFFF:F::,FFFFFFFFFFFFFFFFFFFFFF:FFF::FFF::FFFF,FFFFFFF:FFFF::FFF:FFFFF,,FFFF,FF:F:::
@A00881:241:HJW2NDRXX:1:2113:6677:7451 1:N:0:CGAGAGAA+GATTGGAG
ATCACGCCTACGGGACGCAGCAGTGAGGAATATTGGTCAATGGGCGCGAGCCTGAACCGGCCAAGTAGCGTGAAGGAAGACGGCCCTACGGGTTGTAAACTTCTTTTATACGGGAATAAGAACGTCCACGAGTGGATGCGTGCATGTACCGTATGAATAAGCATCGGCTAACTCCGTGCCAGCAGCCGCGGTAATACGGAGGATGCGAGCGTTATCCGGATTTATTGGGTTTAAAGGTAGCGTAGACGGG
+
FFFFFFFFFFFFFFFFFFFFFFFFFFFFFFFFFFFFFFFFFFFFFFFFFFFFFFFFFF,FFFFFFFFFFFFFFFFFFFFFFFFFFFFFFFFFFFFFFFFFFFFFFFFFFFF:FFFFFFFFFFFFFFFFFFFFFFFFFFFFFFFFFFFFFF:FFFFFFFFFF:FFFFFFFFFFF:FFFFFFFFFFFFFFFFFF:FF:FFFFFFFFFF:FFF:F,FFF:F::FFFFFFFFFFFFFFF:F,::FFFF:FF:F,
@A00881:241:HJW2NDRXX:1:2113:2419:7686 1:N:0:CGAGAGAA+GATTGGAG
ATCACGCCTACGGGGGGCAGCAGTGGGGAATATTGGGCAATGGGCGCAAGCCTGACCCAGCAACGCCGCGTGAAGGAAGAAGGCTTTCGGGTTGTAAACTTCTTTTATGAGGGACGAAGGACGTGACGGTACCTCATGAATAAGCCACGGCTAACTACGTGCCAGCAGCCGCGGTAATACGTAGGTGGCGAGCGTTGTCCGGATTTACTGGGTGTAAAGGGCGCGTAGGCGGGTAGGCAAGTCAGATGTG
+
FFFFFFFFFFFFFFFFFFFFFFFFFFFFF,F:F:FFFFFFFFFFFFFFFFFFFFFFFFFFFFFFFFFFFF:FFFFFF:FFFFFFFFFFFFFFFFFFFFFF:FFFFFFFFFFFFFFFF:FF:FFFFFFF,F:FFF:FFFFFFFFFFFF:FFFF,FFFFFFFFF:FFFFFFFFFF:F,FFFFFF:FFF:FFFFF::,F:FFFF::FFF:FFFFF,FF::FFFFF:FFF:FFFFF:F,:F,,,::,:,F:F:F
@A00881:241:HJW2NDRXX:1:2113:2374:8390 1:N:0:CGAGAGAA+GATTGGAG
ATCACGCCTACGGGGTGCAGCAGTGGGGGATATTGCACAATGGGGGAAACCCTGATGCAGCGATGCCGCGTGAGGGAAGAAGGTTTTCGGATTGTAAACCTCTGTGGAGGGGGACGATAATGACGGTACCCCTTTAGGAAGCCACGGCTAACTACGTGCCAGCAGCCGCGGTAATACGTAGGTGGCGAGCGTGGTCCGGAATTACTGGGGGTAAAGGGAGTGCAGGCGGGAAAGCCAGTCAGAAGTGAAA
+
FFFFFFFFFFFFFFFFFFFFFFFFFFFFFF:FFFFFFFFFFFFFFFFFFFFF:FFFFFFFFFFFFFFFFFFFFFF:FFFFFFF:FFFFFFF,FFFFFFF::FFFFFFFFFFFFFFFFFFFFFFFFFFFFFFFFF:FFFFFFFFFFFFFFFF:FFFFFFFFF:FFFFFFFFF:,FF,F::F:FF:F::F:F:F,FFF::::FF:FF:F:F,F::F:F:FF:FFF,::F:FFF,F:F,F:F::FFF:FFF,F
@A00881:241:HJW2NDRXX:1:2113:4399:10300 1:N:0:CGAGAGAA+GATTGGAG
ATCACGCCTATGGGGCGCACCAGTGAGGAATATTGGTCAATGGGCGGAAGCCTGAACCAGCCAAGTCGCGTGAGGGATGAAGGCCCTACGGGTTGTAAACCTCTTTTGCCGGGGAACAAGTGCCGGGACGTGATTCCGGAGCTGAGTGTACCCGGAGAAAAAGCATCGGCTAACTCCGTGCCAGCAGCCGCGGTAATACGGAGGATGCGAGCGTGATCCGGATTTATTGGGTTTCTAGGGTGCGTAGGCG
+
:FFFFFFFFFFFFFFFFFFFFFFFFFFFFFFFF:FFFFFFFFFFFFFFFFFFFFFFFFFFFFFFFFFFFFFF,FFFFFF:FFFFFFFFFFFFFFFFFFFFFFFFFF:FFFFFFFF,FF:FFFFFFFFFFFF,FF:F:FF:FF,FFFFFFFFFFFFFF::FFFF:FFFFFFF,:F:FFFFF:F:FFFFF,FFFFF,FFFFFFF:F,FFF:::FF:,FF:FFF,FF:,:FF,FFFFF,:FF::FFFFF:F,F
@A00881:241:HJW2NDRXX:1:2113:3893:18944 1:N:0:CGAGAGAA+GATTGGAG
ATCACGCCTATGGGACGCACCAGTCGAGAATCATTCACAATGGGGGGAACCCTGATGGTGCGACGCCGCGTGGGGGAGGAAGGTCTTCGGATTGTAAACCCCTGTCATGCAGGAGCAAGACCGAAAGGTTGATAGTACTGCAACAGGAAGAGACGGCAAACTCTGTGCCAGCAGCCGCGGTAATACAGAGGTCTCAAGCGTTGTTAGGAATCACTGGGCGGAAAGGGTCCGTGGGCGGTGCAGCAAGGTG
+
,FFFFFFFFFFFFFFFFFFFFFFF:FFFF:FFFFFFFFFFFFFFFFFFFFFFFF,FFFFFFFFFFFFF:FFF:FFFFFF:,FFFFFFFFF,FFFF:FFFFFFFFFFFFFF,FFFFFF:::FFFFF,:FFFFFFFFF::FFF,,,FF:F,F:FFFFF,FFFF:,,FFFFFF:FFFFF,FFFF,:,FF,:FFF,,FF,,FFFFFF,,,FFF,::F,,FFFFFFF:FF:FFF,F,,F:,FF,:F,,F,FF,:F
@A00881:241:HJW2NDRXX:1:2113:4381:24173 1:N:0:CGAGAGAA+GATTGGAG
ATCACGCCTACGGGAGGCAGCAGTGGGGAATATTGGACAATGGGCGAAAGCCTGATCCAGCGACGCCGCGTGAAGGAAGACGGTCTTCGGATTGTAAACTTTAGTGAGCAGGGACGAGAAAGGACGGTACCTGCAGAGCAAGCCACGGCTAACTACGTGCCAGCAGCCGCGGTAATACGTAGGTGGCGAGCGTTATCCGGACTTACTGGGTGTAAAGGGTGAGTAGGCGGGGATGCAAGTCAGGTGTGAA
+
FFFFFFFFFFFFFFFFFFFFFFFFFFFFFFFF:FFFFFFFFFFFFFFFFFFFFFFFFFFFFFFFFFFFFFFFFFFFFFFFFFFFFFFFFFFFFFFFFF:FFFFFFFFFFFFFFFFFFFF,,FFFFFFF:FFFFFFFFFFF:FFFFFFFFFFFFFFFFFFFFFF:FFFFFF:FFF,FFFFFFFFFFFFFFFFFF:FFFFFFF,FFFFFFFFFF,FFFFFFF:FFF,FFFFFFFF,FFFF:FFFFFFFFF:F
@A00881:241:HJW2NDRXX:1:2113:5430:25520 1:N:0:CGAGAGAA+GATTGGAG
ATCACGCCTACGGGGTGCAGCAGTTGGGAATATTGGACAATGGAGGAAACTCTGATCCAGTGACGCCGCGTGAAGGAAGAAGGTCTTCGGATTGTAAACTTATTTTGTCAGGGAAGAACAATGACTGTACCTGAAGAAAAAGCACCGGCTAACTACGTGCCAGCAGCCGCGGTAATACGTAGGGTGCAAGCGTTATCCGGATTTACTGGGTGTAAAGGGCGAGTAGACGGCGTTGCAAGTCAGATGTGAA
+
FFF:FFFFF,FFFFF,FFFFFF:FFFFFFFFF:FFFFF,FFFFFFFFFFFFFFFFFFFFFFFFFFFFFFFFFFFFFF:FFFFFFFFFFF:FFFFFF,FFFFFFFFFFFFFFFFF:FF,FF,FFFFFFFF:FFFFF:FF:FFF:FF:FFFFFFFF:FF:FFF:FF,FF:FFFF,,FF,FFF,FFFFFFFFFFFFF,F,F:F::FFFFFFFFF::FFFFFFF::F:FFFF:FFFFFFFFF:F:,,:,,FF:,
@A00881:241:HJW2NDRXX:1:2113:3423:27054 1:N:0:CGAGAGAA+GATTGGAG
ATCACGCCTATGGGGGGCAGCATTGGGGGATATTGGACAATGGGGGGAACCCTGATCCAGCGATGCCGCGTGAGGGAAGAAGGTTTTCGGATTGTAAACCTCTGTCGTCGGGAACGATAATGACGGTACCCGACAAGGAAGCTCCGGCTAACTACGTGCCAGCAGCCGCGGTAATACGTAGGGAGCGAGCGTTGTCCGGAATTACTGGGTGTAAAGGGAGCGTAGGCGGGGTTGCAAGTCAGATGTGAAA
+
:FFFFFF,FFFFFFFFFFFFFF:FFFFFFFFFFFFF:FFFFFFFFFFF:FFFFFFFFFFFFFFFFFFFFFFFFFFFFFFFFFFFFFFFFF:FFFF:FFFF:F:FFF:F,FFFF::FFF,FFFFFFFFFFFFFFFFFFF,F::FFFFFFFFFFFFFFFFFFFFF:FF:F:FF,,FFFFF:FF::,FFFFFF:F::F:FFFFFFFF,,F,FFFF:,F:FFF:F:,FF:FFFF:FF:F,FFF,FF,:FFF,::
@A00881:241:HJW2NDRXX:1:2113:7057:30655 1:N:0:CGAGAGAA+GATTGGAG
ATCACGCCTATGGGGTGCAGCAGTGGGGAATATTGCACAATGGAGGAAACTCTGATGCAGCGATGCCGCGTGGAGGAAGAAGGTCTTAGGATTGTAAACTCCTGTTGACAGAGAACGAAAAAGGACGGTACTCTGAAAGGAAGCTCCGGCTAACTACGTGCCAGCAGCCGCGGTAATACGTAGGGAGCGAGCGTTGTCCGGAATTACTGGGTGTAAAGGGAGCGTAGGCGGGCACGGAAGTCAGACGTGA
+
FFFFFFFFFFFFFFFFFFFFFFFFFFFFFFFFFFFFFFFFFFF:FFFFFFFF:FFFFFFFFFFFFFFF:FFFFFFFFFFFFFFFFFFFFFFFFFFFFFFFFFFFFFFFFFFFFFF:FFFFF:FFFFFFFFFFFFFFFFFFFFFFFFFFFFFFFFFFFFFFFFFFFFFFFFFFFFFFFFFFFFFFFFFFFFFFFFF::FF::F:FFFFFFFFFFFFFFFFFFFFF,F:FFFFFF:FFFFFFFFFFFF:FFF
@A00881:241:HJW2NDRXX:1:2113:1723:32503 1:N:0:CGAGAGAA+GATTGGAG
ATCACGCCTATGGGGTGCAGCAGTGGGGAATATTGGGCAATGGAGGCAACTCTGACCCAGCAACGCCGCGTGAATGAAGAAGGCCTTCGGGTTGTAAAGTTCTTTAATTGGGGACGAAGAAAGTGACGGTACCCAAAGAATAAGCCACGGCTAACTACGTGCCAGCAGCCGCGGTAATACGTAGGTGGCAAGCGTTGTCCGGAATGACTGGGCGTAAAGGGAGCGTAGGCGGCGCAACAAGTTAGGAGTG
+
FFFFFFFFFFFFFFFFFFFFFFFFFFFFFFFFFFFFFFFFFFFFFFFFFFFFFFFFFFFFFF:FFFFFFFFFFFF:FFFFFFFFFFFFFFFFFFFFFFFFFFFFFFFFFFFFFFFFFFFFF:FFFF:FFFFFFFFFFF::FFFF:FFFFFFF:FFF:FFFFFFFFFFFFFFFFFFF:FFFFFFFF:FFFF:F:FFFFF:FFFF:FFFFFFFFFFFFFFFFFF:F::FFF:FF::::,F:,FFF:,FF:FF
@A00881:241:HJW2NDRXX:1:2117:1244:28009 1:N:0:CGAGAGAA+GATTGGAG
ATCACGCCTATGGGGTGCAGCAGTGGGGAATATTGGGCAATGGGCGCAAGCCTGACCCAGCAACGCCGCGTGAAGGAAGAAGGCTTTCGGGTTGTAAACTTCTTTTATGAGGGACGATGGATGTGACTGTAGCTCATGAATAAGCCACGGCTAACTACGGGCCAGCAGCCGCGGTCATACGTCGGTGGCGCGCGTGGTCCGGAGTTAGTGTGTGTACAGGGCGCGGATGCTGGCTTGCCCGGCAGATGTG
+
,:,,F:FF,FFFFFFF:FFF,F:F:FFF:F:F,:FFF:,,,FFF,FFFF,:,F:F:F:FF,FF::FF:F:FFFF::FFF,F,:F,,:::F:FF:,FF,,,FF:F,,,,:F:F::F:FF,F:,:,:F,,F::,,,,,,:,FFFF::FF::,,F,:::F:F,:F,,:,,:,FF,,F,::F,,:FF::,,F,,,,F:F,F,::::F,F,,,,:,::F,FF,,::,:F,,:,::,,,:,:,FFF:,:F,:F,::
@A00881:241:HJW2NDRXX:1:2123:13096:11365 1:N:0:CGAGAGAA+GATTGGAG
ATCACGCCTATGGGATGCAGCAGTGGGGAATATTGCACAATGGGGGAAACCCTGATGCAGCGACGCCGCGTGAGCGAGGAAGTATTTCGGTATGTAAAGCTCTATCAGCAGGGAAGAAGAAATGACGGTACCTGAGTAAGAAGCCCCGGCTAACTACGTGCCAGCAGCCGCGGTAATACGTAGGGGGCAAGCGTTATCCGGATTTACTGGGTGTCAAGGGAGCGCAGGCGGTGCGGCACGTCTGATGTGA
+
:FF:FFFFFFFFFF:FFFFFFFFFFFFFFFFFFFFFFFFFFFFFFFFFFFFFFFFFFFFFFFFFFF,FFFFF:FFFFFFFFFFF,FFFFFFFFFFFFFFFFFFFFFFFFFF:FFFFFFFFFFFF:FFFFF:FFFFFFFFFFFFFFF:FFFFFFFF,:FFF,FFFFFFFFFFF:F:F,FFFFFF:FFF:F,FFFF:FFFFFFFF:FFF:,:FF:F::,FF:::::::,F:F,:F,:,FF,FFFF:::,F,:
@A00881:241:HJW2NDRXX:1:2124:13250:28792 1:N:0:CGAGAGAA+GATTGGAG
ATCACGCCTATGGGGGGCACCAGTGGGGGATATTGCACAATGGGGGGAACCCTGATGCAGCAACGCCGCGTGGGTGAAGGAGTGATTCGTCACGTAAAGCCCTATCAGCAGGGAAGAAAGAAGACGGTACCTGACTAAGAAGCACCGGCTAACTCCGTGCCAGCAGCCGCGGTAATACGGAGGGTGCGAGCGGTGTCCGGAATCATTGGGCGTAAAGAGTTCGTAGGTGGTCTGTTCAGTTTGGTGTTCA
+
FFFFF:F:FFFFFFFFFF,FFFFFFFFFFF:FFFFFFF,F:FFFFFFFFFFFFFFF:FFFFFFFFFFFFF,FFF:::FFF:FF:FFFFFFFFFFF,FFFFFFF,FFFFFF:FF:::,F:F,FF:FF:F,FFF:F:F,F:FFFFF:FFFF:FF:F:FFFFF:F::FFFFF::::F,:,F:FFF,FF:::F:::,F:::F:FFF,:F:F:FF::::FF:F:FFF:,FF:FFFF,F::,::,,:FF:::F:,,
@A00881:241:HJW2NDRXX:1:2125:10257:18192 1:N:0:CGAGAGAA+GATTGGAG
ATCACGCCTACGGGATGCAGCAGTAGGGAATATTGCGCAATGGGCGAAAGCCTGACGCAGCAACGCCGCGTGGAGGATGACACTTTTCGGAGCGTAAACTCCTTTTCTTAGGGAAGAACTTTGACGGTACCTGATGAATAAGCTCCGGCTAACTACGTGCCAGCAGCCGCGGTAATACGTAGGGAGCGAGCGTTATCCGGATTTACTGGGTGTAAAGGGCGCGTAGGCGGGCCGACAAGTCAGATGTGAA
+
:FF,FFFFFFFFFFFFFFFFFFFF,FFF,:FFFFFFFFF:FFFFFFF:FFF:FF:F::FFFFFFFFFFFFFFFFFFFFFF:FFFFFFFF:FFFF:FF,FFFFFFFF,FF:,FFFFFF:FFFFFFF::FF:FF:FFFFFF:FFFFFFFFFFFFFF,FFFFF,FFFFFFFFFF,F,FFFF:FF:FFFF,:::FFF:FFFFF::FFFFF:FFF:FFFFFFFFFFF,F,:,,:F,:FFF:,:FF:FFFFFF:::
@A00881:241:HJW2NDRXX:1:2125:13575:19993 1:N:0:CGAGAGAA+GATTGGAG
ATCACGCCTATGGGATGCAGCAGTGGGGGATATTGCGCAATGGGGGCAACCCTGACGCAGCAACGCCGCGTGAAGGAAGAAGGTCTTCGGATTGTAAACTTCTTTAAGTGGGGAAGATAATGACGGTACCCACAGAATAAGCCACGGCTAACTACGTGCCAGCAGCCGCGGTAATACGTAGGTGGCAAGCGTTGTCCGGATTTACTGGGTGTAAAGGGCGTGTAGGCGGGCCGGCAAGTCAGATGTGAAA
+
FFFFFFFFFFFFFFFFF:FFFFFFFFFFFFFFFFFFFFFFFFFFFFFFFFFFFFFFFFFFFFFFFFFFFFFFFFFFFFFFFFFFFF:FFFFFFFFFF,FFFFFFFFFFFFFFFFF:F:FFFF:FFFFFFFFFFFFFFFFFFFFFFFFFFF:FFF:FFFFFFFFFFFFFFFF:FFFFFFFFFF:FFFFFFFFFFFFFFFF:FF:FFF:FF:FFFF,F,:FFFFFF::FFFFFF:FF:FFFFF::,:F::FF
@A00881:241:HJW2NDRXX:1:2125:32922:29450 1:N:0:CGAGAGAA+GATTGGAG
ATCACGCCTACGGGGCGCACCAGTAATTAGATACCCATGTAGTCCCGAAACATCACGCCTACGGGATGCAGCAGTGGGGAATATTGGGCAATGGAGGCAACTCTGACCCAGCAACGCCGCGTGAATGATGAAGGTCTTCGGATTGTAAAATTCTTTTCTAAGGGACGAAGAAAGTGACGGTACCTTAGGAATAAGCCTCGGCTCACTACGTGCCAGCAGCCGCGGGAATCCGTAGGAGGCACGCGTTATC
+
FFFFFFFFFFFFFFFFFFFFFFFFF,FFFFFFFFFFFFFFFFFFFFFFFFFFFFFFFFFFFFFFFFFFFFFFFFFF:FFFFFFFFFFFFF,FFF:FFFFFFFFFFFFFF:FF:FF,FF,:FFFFFFFFFFFFFFF:FFF:,FFFFFFF,FFFFFFFFFF,F:FFFFFFFFFFFFFFFFFFF,FFFFFFF:FFFF,:FF:,FF:,FF:FFFFFF,,FF,FFFFF:,,FFF:F,,F:F,FFF:,FFFF,:F:
@A00881:241:HJW2NDRXX:1:2125:29170:29904 1:N:0:CGAGAGAA+GATTGGAG
ATCACGCCTATGGGGCGCAGCAGTAGGGAATTTTGCGCAATGGGGGAAACCCTGACGCAGCAACACCGCGTGAATGTTAAGCCCTTCGGGGTGTAAAGTTCTGTCAGTGGGGAAGAATAAATGACTGTACCTACAAAGGAAGCACCGGCTAACTCCGTGCCAGCAGCCGCGGTAATACGGGGGGTGCACGCGTTGTCCGGAATCATTGGGCGTAAAGCGTTCGTAGGCGGTAAAGTAACTCAGATGTTAA
+
FFF,FFFFF,:FFF:FFFFFFFFF,FFFFFFFFFFFFFFFFFFF:FFFFFFFFFFFFFFFFF,FFFFFFFFFFF,FFFF:FFFFF,FF:FFF:F:FFFFFFFFFFFF:FF,FFFFFFF::,F,FFFFFFFFFFF,FF:FF:FF,F::FFFF:FFFFFFFFFFFFFFFFFF:F,F:F,FFFFF,FFF:F,FFF:FF:FFFFFF,FFFFFFFFF:F,:FF:F,F::,,FFFFFFF:::,:,,FF,FF,::,:
@A00881:241:HJW2NDRXX:1:2125:31421:31579 1:N:0:CGAGAGAA+GATTGGAG
ATCACGCCTACGGGGTGCAGCAGTGAGGAATATTGGTCAATGGGCGCAAGCCTGACCCAGCAACGCCGCGTGAAGGAAGAAGGCTTTCGGGTTGTAAACTTCTTTTATGAGGGACGAAGGACGTGACGGTACCTCATGAATAAGCCACGGCTAACTACGTGCCAGCAGCCGCGGTAATACGTAGGTGGCGAGCGTTGTCCGGATTTACTGGGTGTAAAGGGCGCGTAGGCGGGTAGGCACGTCAGATGTG
+
FFFFFFFFFFFFFFFFFFFFFFFFFFFFFFFF:FFFFFFF:FFFFFFFFFF:FFFFFFFFFFFFFFFFFFFFFFFFFFFFFFFFFFFF:FFFFFFFF:FFFFFFFFFFF:FFF:FFFFFFFFFFFFFF:FF,FFFFFFFFFFFFFFFFFFFF,FFFFFF:FFF:F:FFFFFFFFF:FFFFFFFF:FFFFFF:FFFFFFFF::::FFFF:FFFF:FFFFFF:,FF,FFFFFFFFFFFF::,FF:F::FF::
@A00881:241:HJW2NDRXX:1:2125:31141:31908 1:N:0:CGAGAGAA+GATTGGAG
ATCACGCCTATGGGACGCAGCAGTGGGGGATATTGCACAATGGGGGGAACCCTGATGCAGCAACGCCGCGTGTGGGAAGAAGGTTTTCGGATTGTAAACCACTGTTCTTGGTGAAGAATAGATGACGGTAGCCAAGGAGAAAGCTCCGGCTAACTACGTGCCAGCAGCCGCGGTAATACGTAGGGAGCGAGCGTTGTCCGGATTTACTGGGTGTAAAGGGTGCGTAGGCGGCTGTGTAAGTCGGGCGTGA
+
FFFFFFFFFFFFFFFFFFFFFFFFFFFFFFFFFFFFFFFFFFFFFFFFFFFFFFFFFFFFFFFFFFFFFFFFFFFFFFFFFFFFFFFFFFFFFFFFFFFFFFFFFFFFFFFFFFFFFFFFFFFF,FFFFFFFFFFFFFFFFFFFFFFFFF:FFFFFFFFFFFFFFFFFFFFFFF,FFFFF:FFFFF:F:FFFFF:FFFFFFFF:FF,FFFF,FFFF:FFFFFFFFFFF:FFF::,FFFFFFFFFFFFFFF
@A00881:241:HJW2NDRXX:1:2125:30707:31939 1:N:0:CGAGAGAA+GATTGGAG
ATCACGCCTATGGGATGCAGCAGTGGGGGATATTGCACAATGGGGGGAACCCTGATGCAGCGACGCCGCGTGAGGGAAGAAGGTTTTCGGATTGTAAACCTCTGTCCTCAGGGACGATGATGACGGTACCTGAGGAGGAAGCCACGGCTAACTACGTGCCAGCAGCCGCGGTAATACGTAGGTGGCAAGCGTTGTCCGGAATTACTGGGTGTAAAGGGTGCGTAGGCGGTGAGGCAAGTCAGCTGTGAAA
+
FFFFFFFFFFFFFFFFFFFFFFFFFFFFFFFFFFFFFFFFFFFFFFFF:FFFFFFFFFFFFFFFFFFFFFFFFFFFFFFFFFFFFFFFFFFFFFFFFFFFFFFFFFFFFFFFFFFFFFFFFFFFFFFFF,FFFFFFFFF:FFF:FFFFFFFFFFF:FFFFFFFFFFFFFFFFFFFFFFFFFFFFFF,:FFFFFFFF::FFFFFF:FFFFFFFFF:FFFFFFFFF:FF:FF:F::FF,F:F::F:,F:FFF
@A00881:241:HJW2NDRXX:1:2125:28022:33270 1:N:0:CGAGAGAA+GATTGGAG
ATCACGCCTATGGGACGCAGCAGTGGGGAATATTGGGCAATGGGGGCAACCCTGACCCAGCGACGCCGCGTGGGTGAAGAACTCCTTCGGGATGTAAAACCCTGTTGTGTGGGAAGATAAAAGACGGTACCACACGAGAAAGCCCCGGCAAACTACGTGCCAGCAGCCGCGGTAATCCGTAGGGGGCGAGCGTTGTTCGGAATTACTGGGCGTAAAGCGCACGCAGGCGGTCCGTTAAGTCTGCTGTCAA
+
FFF,FFFFFF:FFFFFFFFFFFFFFFFFFFF:FFFFFFFFFFFFFFFFFFFFFFFFFFFFFFFFFFFFFFFFFFFFFFFFF,FFFFFFFFFFFFFF:::FFFFFFFFFFF:FFFFFFF,FF:F,F:FF:F:F:FFFFFF,FFFFFF:FFFF,FF::FFFFFFFFFF:FFF::FF:F,,FFFFFFFF::FFFFFF:FFFF:F:FFFFFFF:FF,,:::F,:FFFFFFFFFF:,FFFFFF:FFFFFFF:F,F
@A00881:241:HJW2NDRXX:1:2125:32669:34522 1:N:0:CGAGAGAA+GATTGGAG
ATCACGCCTACGGGGTGCAGCAGTGGGGAATATTGGGCAATGGAGGCAACTCTGACCCAGCAACGCCGCGTGAACGATGAAGGTCCTCGGATTGTAAAGTTCTTTTTTAAGGGAAGAAGAAAGTGACGGTACCTTAAGAATAAGCCTCGTCTAACTACGTGCAAGAAGCCGCGGTAATACGTAGGAGGCAAGCGTTATCCGGAAAGACTGGGAGTAAAGTGTGCGTAGGTGGTTTAGCACGTTAGTATCG
+
,F,:,FFFF:FF::FF:F,FFFFF:FF::FFFFFFFF:,FF:F,FFFFFFF,FF,FF,F,:FFFFFF,FFFFFFFFFFFFFF:FFFFFFF:FFFFF:FFFFFFFFFFFFFF,FFF:F,::F,FFFFF:FFFFFFFFFFFFF::FFF,F,,:FF:FFFFFFFFFFF,FFFFFFF:FF,::FFFF,,FF,:::::F::FF:F,FFF,FFFFF,F,FFF:::,F:F,,F::FFFFF:F,FFFFF:,F::F,FF
@A00881:241:HJW2NDRXX:1:2125:26594:34554 1:N:0:CGAGAGAA+GATTGGAG
ATCACGCCTATGGGACGCAGCAGTGGGGAATATTGCACAATGGGCGAAAGCCTGATGCAGCGACGCCGCGTGAGTGAAGAAGTATCTCGGTATGTAAAACTCTATCAGCAGGGAAGAAAATGACGGTACCTGACTAAGAAGCCCCGGCTAACTACGTGCCAGCAGCCGCGGTAATACGTAGGGGGCAAGCGTTATCCGGATTTACTGGGTGTAAAGGGAGCGTAGACGGCGACGCACGTCTGGAGTGAAA
+
FFFFFFFFFFFFFFFFFFFFFFFFFFFFFFFFFFFFFFFFFFFFFFFFFFFFFFFFFFFFFFFFFFFFFFFFFFFFFFFFFFFFFFFFFFFFFFFFFF:FFFFFFFFFFFFFFF:FFFFFFFFFFFFFFFFFFFFFFFFFFFFFFFFFF:FFFFF:FFFFFFFFFFFFFFFFFFFFFFFFFFFFFFFFFF:FFFFFFFFFFFFFFFFFF:FFFFFFFFFFFFFFFFFFFFFFFFFF,,FFFFFF:FF,F,
@A00881:241:HJW2NDRXX:1:2125:32416:34961 1:N:0:CGAGAGAA+GATTGGAG
ATCACGCCTATGGGATGCACCAGTGGGGAATATTGGACAATGGCCGGAAGGCTGATCCAGCCATGCCGCGTGAGGGAATGAGGTCCTATGGATTGTAAACCTCTTTTCACGCAGGGCAATCAGGTCCACGGGGTGGACCGACGAGAGTATGCGTGGAATAAGCATCGGCTAACTCCGTGCCAGCAGCCGCGGTAATACGGAGGATGCGAGCGTTGTCCGGAGTTCTTGGGTTTAAAGGGTGCGTAGGCGG
+
,FFFFFFFFFFFFFFFFFFFFFFFFF:FFFFFFFFFFF:FFFFFFFFFF:FFFFFFFFFFFFFFFFFFF:FFFFFFFFFFFFFFFFFFFFFFFFFFFF:FFFF:FFFFFFFFFFF:FFFF,FF:FFFF:FFFFFFFFFFFFFF:FFFFFFFFFFFFFFFF:FFFFFFFFF:FFF:FFFFFFFFF:FF:FF::FF:FF,FFFF:FFFFFFFFF,,:FF,F:F,,::F:::F::FF,,FF::F::FF:F,:F
@A00881:241:HJW2NDRXX:1:2125:30626:35243 1:N:0:CGAGAGAA+GATTGGAG
ATCACGCCTACGGGATGCAGCAGTGGGGAATATTGCACAATGGGGGGAACCCTGATGCAGCGACGCCGCGTGAGTGAAGAAGTATTTCGGTACGTAAAGCTCTATCAGCAGGGAAGAAGGAAGACGGTACCTGAGTAAGAAGCCCCGGCTAACTACGTGCCAGCAGCCGCGGTAATACGTAGGGGGCAAGCGTTATCCGGATTTACTGGGTGTAAAGGGAGCGCAGACGGCGCAGCAAGTCCGATGTGAA
+
FFFFFFFFFFFFFFFFFFFFFFFFFFFF:FFFFFFFFFFFFFFFFFFF:FFFFFFFFFFFFFFFFFFFFFFFFFFFFFFFFFFFFFFFFFFFFFFFFFFFFFFFFFFFFFFFFFFFFFFFFFFFFFFFF:FFFFFFFFFFFFFFFFFFFFFFFF:FFFFFFFFFFFFFFFFFFFFFFFFFFFFFFFFF:FFF::FFFFFFFFFFFFFFFFFFFF,:FFFF:FFFFFFFFFFFFFFFF:FFFFFFFFFFFF
@A00881:241:HJW2NDRXX:1:2125:30110:36010 1:N:0:CGAGAGAA+GATTGGAG
ATCACGCCTACGGGAGGCAGCAGTGAGGAATATTGGTCAATGGGCGGGAGCCTGAACCAGCCAAGCCGCGTGGAGGAGGAAGGTACAGAGTATCGTAAACTCCTTTTGTCAGGGGATAAAAGGCGGGATGCGTCCCGTCCCGAAGGTACCTGAAGAAAAAGCATCGGCTAACTCCGTGCCCGCAGCCGCGGTAATACGGAGGATGCGAGCGTTATCCGGATTTATTGGGTTTAAAGGGTGCGTAGGCGGA
+
FFFFFFFFFFFFFFFFFFFFFFFFFFFFFFFF:FFFFFFFFFFFFFFFFFFFFFFFFFFFFFFFFFFFFF:FFFFFFFFF:FFFFFFFFFFFFFFFFFFFFFFFFFFFFFFFFFF:FF,FFFFFFFFFFFFFFFFFFFFF:FF:FFFFFFFFFFFFFFFFFFFFFF:FF:FFFFFF,FFF,FF,FF:FFF:F,::::FFFFFFFFFF,F,FF,::FFFFFFFFFFF:FFFFF:F:F:FFFFFFFFFFFFF
@A00881:241:HJW2NDRXX:1:2126:26928:1063 1:N:0:CGAGAGAA+GATTGGAG
ATCACGCCTATGGGAGGCAGCAGTGGGGAATATTGCACAATGGGGGAAACCCTGATGCAGCGACGCCGCGTGAGCGAAGAAGTATTTCGGTATGTAAAGCTCTATCAGCAGGGAAGAGAATGACGGTACCTGACCAAGAAGCCCCGGCTAACTACGTGCCAGCAGCCGCGGTAATACGTAGGGGGCAAGCGTTATCCGGATTTACTGGGTGTAAAGGGAGCGCAGACGGCATAACAAGTCTGATGTGAAA
+
FFFFFFFFFFFFFFFFFFFFFFFFFFFFFFFFFFFFFFFFFFFFFFFFFFFFFFFFFFFFFFFFFFFFFFFFFFFFFFFFFFFFFFFFFFFFFFFFFFFFFFFFFFFFFFFFFFFFFFFFFFFFFFFFFFFFFFFFFFFFFFFFFFFFFFFFFFFFFFFFFFFF:FFFFFF,FFFFFF:FFFFFFFFFFFFFFFFFFFFFFFFF,:FFF:FF:F:FFFFFFFFFF:FFFFFFF:FFFFFFFFFFFFFFFF
@A00881:241:HJW2NDRXX:1:2126:10682:1329 1:N:0:CGAGAGAA+GATTGGAG
ATCACGCCTATGGGACGCAGCAGTGGGGAATATTGGGCAATGGGCGCAAGCCTGACCCAGCAACGCCGCGTGAAGGAAGAAGGCTTTCGGGTTGTAAACTTCTTTTATCAGGGACGAAGAAAGTGACGGTACCTGATGAATAAGCCACGGCTAACTACGTGCCAGCAGCCGCGGTACTACGTAGGTGGCAAGCGTTCTCCGGATTTCTTGGGTGGACAGGGCGTGAAGGCGGGTCTGCAAGTCAGAGGTG
+
:FFFFFFFFFFFFFFFFFFFFFFFFFFFFFFF:FFFFF,F:FFFFFFFFFFFFFFFFFFFFFFFFFFFFF:FFFFFFFFF:FFF:FFFFFFFFFFFFFFFFFFFFFF:F:F,FFFFFFFF,FFFFFFF:FFFFFFFFFFFFFFFFF:FFFFFF:FFFFFFFFFFF:,FFFFFF:F::F,FF,FFFF:F::,FFF,F,FF:FF:FFF::,FF:FF,F,FFF::F::,FFFF:FFF:F,F:FFFF:F:,F:,
@A00881:241:HJW2NDRXX:1:2126:28049:4131 1:N:0:CGAGAGAA+GATTGGAG
ATCACGCCTACGGGACGCAGCAGTGAGGAATATTGGTCAATGGGCGGGAGCCTGAACCAGCCAAGTCGCGTGAGGGAAGACGGCCTTATGGGTTGTAAACCTCTTTCAGATGAGAGTAAAGGGTGCTACGCGTAGCACATTGCAAGTATCATCAGAAGAAGCATCGGCTAATTCCGTGCCAGCAGCCGCGGTAATACGTAAGATGCGAGCGTTATCCGGATTTATTGGGTTTAAAGGGTGCGTAGGCGGA
+
:F:FFFFF,FFFFFF:FFFFF,F,FFFFF,:FFFFFFFFFFFFFFFFFFFFFFFF,FFFF:FFFFFFFF:FF:FFFF,:FFF:FFFFFFFFFF:FFFFFFFFFFFF,,:FFFFFFFF,F,F:,FFFFFFFF:FFFFFFFF,FFF:FFFFFFFFF:FF:FFFFFFFFF,FFFF,FF:FFFFF,FFFF:F::FFF,,FFF,FFFFFFF:,FFFFFFFFFFF:FFF,F:FF,F:F,FF,FFFFF,FFFFF:,,
@A00881:241:HJW2NDRXX:1:2126:25979:6433 1:N:0:CGAGAGAA+GATTGGAG
ATCACGCCTACGGGGTGCAGCAGTGGGGAATATTGCGCAATGGGCGGAAGCCTGACGCAGCGACGCCGCGTGAGGGAAGAAGGTTTTCGGATCGTAAACCTCTGTCAGAAGGGAAGAATAGGGGACGTGCCAATCAGCGTTTCCGTGACGGTACCTTCAAAGGAAGCACCGGCTAACTCCGTGCCAGCAGCCGCGGTAATACGGAGGGTGCGAGCGTTAATCGGAATTACTGGGCGTAACGCGCGTGTAG
+
FFF:FFFFFFFFFFFFFFFFFFFF,FFFFFFF:FFF:FFFFFFFFFFFFFFFFFFFFFF::FFFFFFFFFF:FFFFFFFFFFFFFFFFFFFFFFFF,FFFFFFFFFFFFFFFFF:F,FF:FFFF::FF,FFFFFFFFFFFFFFFFFFFFF:F:FF:FFF:F:FFF:FFF:FF:FFFFFFFFFFFFFF:FF:F,:FFFF:FFFFFFFFFFFFFFFFFFFFFFFF,FFFFFFFFFF:,::,,,FFFFF:F,F
@A00881:241:HJW2NDRXX:1:2126:27561:6637 1:N:0:CGAGAGAA+GATTGGAG
ATCACGCCTACGGGGTGCACCAGTGGGGGATATTGCGCAATGGGGGCAACCCTGACGCAGCAACGCCGCGTGAAGGAAGAAGGTCTTCGGGTTGTAAACTTCTTTAAGTGGGGAAGATAATGACGGTACCCACAGAATAAGCCACGGCTAACTACGTGCCAGCAGCCGCGGTAATACGTAGGTGGCAAGCGTTGTCCGGATTTACTGGGTGTAAAGGGCGTGTAGGCGGGCCGGCAAGTCAGATGTGAAA
+
FFFFFFFFFFFFFFFFF:FFFFF:FFFFFFFFFFFFFFFFFFFFFFFFFFFFFFFFFFFFFF,FFFFFFFFFFFFFFFFFFFFF:FFFFFFFFFFFFFFFFFFFFFFFFFFF:FFFFF,FFFFFFFFFFFFFFFF:FFFFFFFFFFFFFFFFFFFFFFFFFFFFFFFFFFFFFFFFFFFFFFFFFFF:FFFFFFFFFFFFFFFFFFFFF,FFF,:FFFFFF::FFFFFFFFFFFF:,F,FFFFF:FFFF,
@A00881:241:HJW2NDRXX:1:2126:24379:6825 1:N:0:CGAGAGAA+GATTGGAG
ATCACGCCTATGGGGTGCAGCAGTCGGGAATATTGCGCAATGGAGGAAACTCTGACGCAGTGACGCCGCGTATAGGAAGAAGGTTTTCGGATTGTAAACTATTGTCGTTAGGGAAGATACAAGACAGTACCTAAGGAGGAAGCCCCGGCTAACTATGTGCCAGCAGCCGCGGTAATACATAGGGGGCAAGCGTTATCCGGAATTATTGGGTGTAAAGGGTGCGTAGATGGAGGAGCAAGTTGGTTGTGAA
+
,FFFFFFFF:,FF:FFFFFFFFFFF:FF:FF,:F:FFFF:FFFFFFFF:FF:FFFFFFFFFFFFFFFFFFFFFF::FFFFFFFFFFFFFFFF,FFFFFFFFFFFFFFFFFFFFFFFFFFFFFFFFFFFFFF:FFFFFFF,FFFFFFFFFFFFF:FFF:,FFFFFFFFFFFFFFFFF::FF,FFF::FF,,FF:FFFF:FFF::FFFFFF,F:F,F,FFFF,:FF,:FFFFFFF:::,:,F::,FFF:F:F
@A00881:241:HJW2NDRXX:1:2126:27796:6981 1:N:0:CGAGAGAA+GATTGGAG
ATCACGCCTACGGGACGCAGCAGTGAGGAATATTGGTCAATGGGCGCGAGCCTGAACCAGCCAAGTAGCGTGAAGGAAGACGGCCCTACGGGTTGTAAACTTCTTTTATACGGGAATAAGAACGTCCACGAGTGGATGCGTGCATGTACCGTATGAATAAGCATCGGCTAACTCCGTGCCAGCAGCCGCGGTAATACGGAGGATGCGAGCGTTATCCGGATTTATTGGGTTTAAAGGGAGCGTAGACGGG
+
:FFFFFFFFFFFFFFFFFFFFFFFFFFFFFFFFFFFF:FFFFFFFFFFFFFFFFFFFFFF:F:FFFFFFFFFFFFFFFF:FFFFFFFFFFFFFFFFFFF::FFFFFFFFFFFFFFFF,F:FFF,FFFFFFF,F,F:FFFFFFF,FFFFFFFFFFF:FFFFF,FFFFFFF,,:F,F:FFFFF,FFFF:FFF:FFFFFF:FFFFFF,F,FFFFF,FFF,F:::FFFFFFFFFFF,,F,:FFFFFFFF:F:FF
@A00881:241:HJW2NDRXX:1:2126:30273:9925 1:N:0:CGAGAGAA+GATTGGAG
ATCACGCCTATGGGATGCACCAGTGGGGAATATTGCACAATGGGGGAAACCCTGATGCAGCGACGCCGCGTGAAGGAAGAAGTATCTCGGTATGTAAACTTCTATCAGCAGGGAAGAAAATGAAGGTACCTGACTAAGAAGCCCCTGCTAACTACGTGACAGGAGCCGCGGTCATAAGTATGGGGCAAGCCTTCTCCGGATTTACTGGGTGTAGAGTGAGCGTAGTCGGAAGAGCTCTTCTGTTGTGACA
+
,F:FF:FFF::FF:FFFFF:F:FFFFF:FFFFFFFFFFF::FFF:F:FF,:,FFFF,FFFF,F:FFF,,FFF,FF:FFF:FFFFF,,:,F::FFFF,:F,F:,FF:FF,,F,FFF,FFF,F:,,F,F::,F,F,,,F,,FF,,:F,F,,:FFF,FFFF,,FF,:,,:,FFF,,F:F,FFF,F,:,,,FF,,FF,FF,,FF:F:,FF:FFFF,:,,:,FFF::,,,,F,FFFF::F,,,,,FF:FF:,,F:
@A00881:241:HJW2NDRXX:1:2126:30707:10457 1:N:0:CGAGAGAA+GATTGGAG
ATCACGCCTATGGGATGCAGCAGTAGGGAATTTTGCGCAATGGGCGAAAGCCTGACGCAGCAACGCCGCGTGTGTGATGAAGCCCCTAGGGGTGTAAAACACTGTCAGTAGGGACGAATAATGACGGTACCTACAGAGGAAGCACCGGCTAACTCCGTGCCAGCAGCCGCGGTAATACGGGGGGTGCAAGCGTTGTCCGGAATCATTGGGCGTAAAGCGTTCGTAGGCGGCATGCCAAGTCTGGTGTTAA
+
FFFFFFFFFFFFFFFFFFFFFFFFFFFF,FFF:FFFFFFFFFFFFFFFFFFFFFFFFFFFFF,FFFFFFFFFFFFFFFFF:FFFFFFFFFFFFFFFFFF,FFFFFFFF:FFFFF::FF,FFFFFFFFF,FFFFFFFF:FF,FFFFF:FFF:FFFFF,FF:FFFFFFFF:F,FFF:FFF:FFFFFFFFFFFF,FFFFFFF,FF,FFF:F,FFFF:FFF:FFFFFFF,F,FFFFF:FF:F,F:::FF:FFF:
@A00881:241:HJW2NDRXX:1:2126:26802:10551 1:N:0:CGAGAGAA+GATTGGAG
ATCACGCCTATGGGACGCAGCAGTGGGGAATATTGCACAATGGGGGGAACCCTGATGCAGCGACGCCGCGTGAGTGAAGAAGTATTTCGGTATGTAAAGCTCTATCAGCAGGGAAGAAAATGACGGTACCTGGAGAAAAAGCAACGGCTAACTACGTGCCAGCAGCCGCGGTACTCCGTAGGTTGCAAGCGTTGTCCGGATTTACTGGGTGTAAAGGGCGTGTAGGCGGACCTGCAAGTCCGATGTGAAA
+
FFFFFFFF:FFFFF:FFFFFFFFFFFFF:FFFFFFFFFFFFFFFFFFFFFFFFFFFFFFFFFFFFFFFFFFFFFFFFFFF:FFF:FFFFF:FFFFFFFFFFFFFFF:FFFFFFFFF:FFFFFFFFFF:FFFFFF:FFFFFF:FFFFFFF:FFFFF:F,FFFFFFFFFFFFFFF:F,FFFFF:F:FFFF,FFFFFF:FFFFFFFFF,FFFFFF,:,,FF:F:FF,FFFFFF,F:F,F,:,F,F,FFFFFF,
@A00881:241:HJW2NDRXX:1:2126:29658:11741 1:N:0:CGAGAGAA+GATTGGAG
ATCACGCCTATGGGACGCAGCAGTGAGGAATATTGGTCAATGGACGCAAGTCTGAACCAGCCATGCCGCGTGTAGGAAGACGGCTCTATGAGTTGTAAACTGCTTTTCTACGAGGGTAAACACGGGTACGCGTACCCGCTTGAAAGTATCGTACGAATAAGGATCGGCTAACTCCGTGCCAGCAGCCGCGGTAATACGGAGGATTCACGCGTTATCCGGATTTCTTGGGATTAAAGGGTGCGTAGGCGGT
+
FFFF,FFF::F,FFFFFFFFFFF:,F,FF,FFFF:FFFFFFF,FFFFFFFFFFF:FF:FFFFFFFFF:FFFFFFFF:FFFFFFF:FF:F:FFFFFFFF:FFFF,FF:,FFFF:FFFF,:FFFFFFFFFFFFF:,FFFFFFFFFFFFF,FFFF:F,FF::::FF:FFF::,FFFFF:FFF:FFFFFFFF:FFF:FF,F,F,FFFFF:F:,:FF:FF:FFF,FFF,F:FFFFFF,FFFF::FF::F::F:FF
@A00881:241:HJW2NDRXX:1:2126:29794:12665 1:N:0:CGAGAGAA+GATTGGAG
ATCACGCCTATGGGAGGCAGCAGTGGGGGATATTGCGCAATGGGGGCAACCCTGACGCAGCAACGCCGCGTGAAGGAAGAAGGTCTTCGGATTGTAAACTTCTTTAAGTGGGGAAGATAATGACGGTACCCACAGAATAAGCCACGGCTAACTACGTGCCAGCAGCCGCGGTAATACGTAGGTGGCAAGCGTTGTCCGGATTTACTGGGTGTAAAGGGCGCGTAGGCGGGCATGCAAGTCAGATGTGAAA
+
FFFFFFFFFFFFFFFFFFFFFFFFFFFFFFF:FFFFFFFFFFFFFFFFFFFFFFFFFFFFFFFFFFFFFFFFFFFFFFFFFFFFFFFFFFFFFFFFFFFFFFFFFFFFFFFFFFFFFFFFFFFFFFFFFFF:FFFFFFFFFFFFFFFFF:FFFFFFFFFFFFFFFFFFFFFF:FF:FFFFFFFFFFFFFFFFFFFFFFFFFFFFFFF:FFFF,F:FFFFFF:FFFFFFFFFF:FFF:FF:FFF:FFF::F
@A00881:241:HJW2NDRXX:1:2126:24117:13479 1:N:0:CGAGAGAA+GATTGGAG
ATCACGCCTATGGGGGGCAGCAGTGGGGAATATTGGTCAATGGGGGGAACCCTGAACCAGCAACGCCGCGTGAAGGAAGAAGGCTTTCGGGTTGTAAACTTCTTTTACCAGGGACGATAGTGACGGTACCTGGTGAATAAGCTCCGGCTAACTACGTGCCAGCAGCCGCGGTAATACGTAGGGAGCGAGCGGTATCCGGATTTACTGGGTGTAAAGGGCGCGTAGGCGGGCTGTCAAGTCAGATGTGAAA
+
F:F::FFF::,FFFFFFFFFFFF:FFFFF:FFFFFFFFFFFFFFFFFFFFFFFFF,FFFFF:F:FFFFFFFF:FFFFF:FFFFF,FF:FFFFFFFFFFFFFFFFFFFFFFFFF,FFF,FFFFFFFFFFFFFFF:::FFF:FFFFFFF:F,FFFFFFF:,FFFF:FFF:FFFF:,FFFFFF:FFFFF,FFFF,F,FFF:F:FFF,FFF:FFFFFFFFFFF:F:FFFFFFFFFFFFF,F:FFF:F:FF:FF:
@A00881:241:HJW2NDRXX:1:2126:27507:13557 1:N:0:CGAGAGAA+GATTGGAG
ATCACGCCTATGGGATGCAGCAGTGGGGAATATTGCACAATGGGGGAAACCCTGATGCAGCGACGCCGCGTGAGGGAAGAAGGTATTCGTATTGTAAACCTCTGTCTTCAGGGACGAAAGGGCCGGTACCTGAGGAGGACGCACCGGCTAACTACGTGCCAGCAGCCGCGGTAAAACGTAGGGTGCGAGCGTTGTCCGGAATTACTGGGTGTAAAGGGAGCGTAGGCGGTCTATCAAGTTGGGTGTTTAA
+
:FFFFFFFFFFFFFFFFFFFF::FFFFFFFFFFFFFFFFFFFFFFFFFFFFFFFFFFFFFF:FFFFFFFFFFFFFFFFFFF:FFFF:FFFF:FFF::FFFFFFFFFFFFFFFFFFFFF:FFF,FFFFFFFFF,:,FFFF,FF:FFF:FFFFFFFFFFFFF,FFFFF:FFF:::F,FFFFFFFFF:F::::FFFFF:FFFF,FF::FFFFF:FF:F:F:F:FFFFFFFF,F:FFF:F,:::F:,:,F::,F
@A00881:241:HJW2NDRXX:1:2126:30779:14058 1:N:0:CGAGAGAA+GATTGGAG
ATCACGCCTATGGGGGGCAGCAGTGGGGAATATTGCACAATGGAGGGAACTCTGATGCAGCGATGCCGCGTGGAGGAAGAAGGTCTTAGGATTGTAAACTCCTGTTGACAGAGAACGAAGAATGACGGTACTCTGAAAGGAAGCTCCGGCTAACTACGTGCCAGCAGCCGCGGTAATACGTAGGGAGCGAGCGTTGTCCGGAATTACTGGGTGTAAAGGGAGCGTAGGCGGGCACGGAAGTCAGACGTGA
+
FFFFFFF:FFFFFFFFFFFFFFFFFFFFFFFFFFFFFFFFFFFFFFFFFFFFFFFFFFFFFFFFFFFFFFFFFFFFFFFFFFFFFFFFFFFFFFFFF:FFFFFFFFFFFFF:FFFFF:FFFFFFFFFFFFFFFFFFFFFFF:FFFFFFFFFFFFFFF:FFFFFFFFFFFFFFFFF,FFFFFFFFFFFFFFFFFFFFFFFFFFFFFF:FFFFFFFFF,F,FFFFFFFFFF,FFFFF:FFF,FFFFF:,FFF
@A00881:241:HJW2NDRXX:1:2126:29505:14982 1:N:0:CGAGAGAA+GATTGGAG
ATCACGCCTATGGGGTGCAGCAGTCGGGAATATTGCGCAATGGAGGGAACTCTGACGCAGTGACGCCGCGTATAGGAAGAAGGTTTTCGGATTGTAAACTATTGTCGTTAGGGAAGAAAAAGACAGTACCTAAGGAGGAAGCTCCGGCTAACTATGTGCCAGCAGCCGCGGTAATACATAGGGAGCAAGCGTTCTCCGGAATTATTGGGTGTAAAGGGTGCGTAGACCGGACGACAAGTTAGTTGTGAAA
+
:FFFFFFFFFFFFFFFFFFF:FFFFFFFF:FF:FFFFFFFFFFFFFFFFFFFFFFFFFFF,FFFFFFFFFFFFFFFFFFFFFFFFFFFFFF:FFFF:FFFFFF:FFFFFFFFFF:F,FFFFFFFFFFFFF:FFF:FF:FFFFFFFFFFFFFFFFFFFFFF:FFFFFFFF:FF,FFFF,FFF:FFFF,F:FF:FFFFFFFF:FFFFF,FFFFFF:F,FFFFF,FF:FF,FF:,:FFF:,F,F,FFFF:F,F
@A00881:241:HJW2NDRXX:1:2126:26096:15687 1:N:0:CGAGAGAA+GATTGGAG
ATCACGCCTATGGGAGGCAGCAGTGGGGAATATTGCGCAATGGGGGAAACCCTGACGCAGCAACGCCGCGTGAGTGAAGAAGGCCTTCGGGTTGTAAAGCTCTTTGATCAGGGACGAAGGAAGTGACGGTACCTGAAGAACAAGCTCCGGCTAACTACGTGCCAGCAGCCGCGGTAATACGTAGGGAGCAAGCGTTATCCGGATTTAGAGGGTGGAAAGGGCGAGTAGGCGGGAGGACCAGTTGGGAGTG
+
,FFFFFFFF:,FFFFFFFFFFFFF:FFFF,F,FFFFFFFFFFFFFFFFFFFFFFFFFFFFF,,FFFFFFFFFFFFFFFFFFFFFFFF:FFFFFFFFFFFFFFFFF::FF,FFFF:F::FF,FFFFFFFFFFFFFFFFFFFFFFFFFFFFFFFFFFFFFFFFFFFFFFFFFFFFFFF:FFF,F,FF:FFF:FFFFFFFFFFFF,FFFF,,:FF,F::,:FFFFFF:FFFFF:F,F,,FF:FF:FFFFF:F:
@A00881:241:HJW2NDRXX:1:2126:21423:16016 1:N:0:CGAGAGAA+GATTGGAG
ATCACGCCTATGGGATGCAGCAGTGGGGAATATTGCACAATGGGGGGAACCCTGATGCAGCGACGCCGCGTGGGTGAAGAAGTATTTCGGTATGTAAAGCTCTATCAGCAGGGAAGAAAATGACGGTACCTGAGTAAGAAGCCCCGGCTAACTACGTGCCAGCAGCCGCGGTAATACGTAGGGGGCAAGCGTTATCCGGATTTACTGGGTGTAAAGGGAGCGTAGACGGCGATGCAAGTCTGAAGTGAAA
+
FFFFFFFFFFFFFFFFFFFFFFFFFFFFF:FFFFFFFFFFFFFFFFFFFFFFFFFFFFFFFFFFFFFFFFFFFFFF,FFFFFFFFFFFFF:,FFFFFFFFFFFFFFFFFFFFFF,FFFFFFFFFFFFFFFFFFF:FFF:FFFFFFFFFF:FFFFFFFFFF:FFFFFFFFF:F:FFFFFFFFF:FFFFFFFFFF,FFFFF:FFFFFFFFFFFFFFFFFF::F:FF,FFFF::FF:FF::::FF:F::::F:
@A00881:241:HJW2NDRXX:1:2126:21169:16454 1:N:0:CGAGAGAA+GATTGGAG
ATCACGCCTATGGGATGCAGCAGTGGGGAATATTGGGCAATGGGCGCAAGCCTGACCCAGCAACGCCGCGTGAAGGAAGAAGGCTTTCGGGTTGTAAACTTCTTTTATGAGGGACGAAGGACGTGACGGTACCTCATGAATAAGCCACGGCTAACTACGTGCCAGCAGCCGCGGTAATACGTAGGTGGCGAGCGTTGTCCGGATTTACTGGGTGTAAAGGGCGCGTAGGCGGGTAGGCAAGTCAGATGTG
+
FFFFFFFFFFFFFFFFFFFFFFFFFFFFFFFFFFFFFFFFFFFFFFFFFFFFFFFFFFFFFFFFFFFFFFFFFFFFFFFFFFFFFFFFFFFFFFFFFFFFFFF:FFFFFFFFFFFFFFFFFFFFFFFFFFFFFFFFFFFFFFFFFFFFFFFF,:FFFFFF:FFFFF,FFF:FFFFFFFFFFFFFFFFFFFFFFFFFFFFFFFFFFFFFFFFFFFFFFFFF:F:::FFFFFFFFF,,FFF:FF:F,FFFF:
@A00881:241:HJW2NDRXX:1:2126:32298:17347 1:N:0:CGAGAGAA+GATTGGAG
ATCACGCCTATGGGGTGCAGCAGTCGGGAATATTGCGCAATGGAGGGAACTCTGACGCAGTGACGCCGCGTATAGGAAGAAGGTTTTCGGATTGTAAACTATTGTCTATAGGGAAGAAAGAAATGACGGTACCTCATGAATAAGCCACGGCTAACTACGTGCCAGCAGCCGCGGTAATACGTAGGTGGCGAGCGTTGTCCGGATTTACTGGGTGTAAAGGGCGCGTAGGCGGGTAGGCAAGTCAGATGTG
+
FFFFFFFFFFFFFFFFFFFFFFFFFFFFFFFFFFFFFFFFFFFFFFFFFFFFFFFFFFFFFFFFFFFFFFFFFFFFFFFFFFFFFFFFFFFFFFFFFFFFFFFFFFFFFFFFFF:FF:FF:FFFFFFF:F:FFFFFFFFFFFFF:FFFFFFF,FFF:FFFF:FFFFFF,FFFFFFFFFFFFFFFFF:,FFFFFF:FFFFF:FFFFFFFF:FFFFF:FF,:F:FFFF:F::F:FF,FFF:FFF:FFFFFFF
@A00881:241:HJW2NDRXX:1:2126:28348:17895 1:N:0:CGAGAGAA+GATTGGAG
ATCACGCCTATGGGACGCAGCAGTCGGGAATATTGCGCAATGGAGGAAACTCTGACGCAGTGACGCCGCGTGCAGGAAGAAGGTTTTCGGATTGTAAACTGCTTTAGACAGGGAAGAACAAAGACAGTACCTGTAGAATAAGCTCCGGCTAACTACGTGCCAGCAGCCGCGGTAATACGTAGGGAGCAAGCGTTATCCGGATTTATTGGGTGTAAAGGGTGCGTAGACGGGATAATAAGTTAGTTGTGAA
+
FFFFFFFFFFFFFFFFFFFFFFFFFFFFFFF:FFFFFFFFFFFFFFFFFFFFFFFFFFFFFFFFFFFFFFFFFFFFFFFFFFFFFFFFFFFFFFFFFFFFFFFFFFFFFFFFFFFFFFFF:FFFFF:FFFF:FFFFFFFFFFFFFFFFFFF:FFFFFFFFFFFFFFFFFFF:FF,F,FFFFFFFFFF,FFFFFF,FFF:FFFFFF,:FFFFFFFFFF,,FFFFFFFFFFFFFFFFFF:FFF,FFF:F:,,
@A00881:241:HJW2NDRXX:1:2126:28754:18035 1:N:0:CGAGAGAA+GATTGGAG
ATCACGCCTACGGGACGCAGCAGTGGGGAATATTGGACAATGGGGGGAACCCTGATCCAGCGACGCCGCGTGAGTGAAGAAGTATCTCGGTATGTAAAGCTCTATCAGCAGGGAAGAAAGAAATGACGGTACCTGACTAAGAAGCCCCGGCTAACTACGTGCCAGCAGCCGCGGTAATACGTAGGGGGCAAGCGTTATCCGGATTTACTGGGTGTAAAGGGAGCGTAGACGGCTGGGCAAGTCTGAAGTG
+
FFFFFFFFFFFFFFFFFFFFFFFFFFFFF:FFFFFFFF,FFFFFFFFFFFFFFFFFFFFFFFFFFFFFFFFFFFFFFFFFFFFFFFFFFFFFFFFFFFFFFFFFFFFFFFFFFFFFFFFFFFFFFFFF:FFFFFFFFFFFFFFFFFFF:FFFFFFFFFF:FFFFFFFFFFFFFFFFFFF:FFF:FFFFFFFFFFFFFFFFFFFFFFFFFFFFFFFF::FFFFFF:F:FFFF,FFFFFFF:FFFFFFF:FF
@A00881:241:HJW2NDRXX:1:2126:24370:19179 1:N:0:CGAGAGAA+GATTGGAG
ATCACGCCTACGGGACGCAGCAGTGGGGAATATTGGGCAATGGGCGAAAGCCTGACCCAGCAACGCCGCGTGAGGGAAGAAGGTTTTCGGATTGTAAACCTCTGTCCTAAGGGACGAAGTGCGTGACGGTACCTTAGGAGGAAGCCCCGGCTAACTACGTGCCAGCAGCCGCGGTAATACGTAGGGGGCGAGCGTTGTCCGGAATGACTGGGCGTAAAGGGCGTGTAGGCGGCTATTTAAGTCTGGAGTG
+
FFFFFFFFFFFFFFFFFFFFFFFFFFFFFFFFFFFFFFFFFFFFFFFFFFFFFFFFFFFFFFFFFFFFFFFFFFFFFFFFFFFFFFFFFFFFFFFFFFFFFFFFFFFFFFFFFFFFFFFFFFFFFFFFFFFFFFFFFFFFFFFFFFFFFFFFFFFF,FFFFFF:FFFFFFFFFFFFFF:FFFFFFFFFFFFFFFFFFFFFFF::FFFFFF:F:FF,FFFF:F:FFF,FF::FFF,:FFFFFFFFFFFFFF
@A00881:241:HJW2NDRXX:1:2126:30110:19351 1:N:0:CGAGAGAA+GATTGGAG
ATCACGCCTACGGGAGGCACCAGTGGGGGATATTGGTCAATGGACGCAAGTCTGAACCAGCCATGCCGCGTGCAGGAAGACGGCTCTATGAGTTGTAAACTGCTTTTGTACTAGGGTAAACGCTTCTACGTGTAGGAGCCTGAAAGTATAGTACGAATAAGGATCGGCTAACTCCGTGCCAGCAGCCGCGGTAATACGGAGGATCCAAGCGTTATCCGGATTTATTGGGTTTAATGGGTGCGTAGGCCGC
+
FFFFFFFFFFFFFFFFFFFFFFFFFFFFFFFFFFFFFFFFFFFFFFFFFFFFFFFFFFFFFFFFFFFFFFFFFFFFFFFFFFFFFFFFFFFFFFFF:::FFFFFFFFFFFFFFFFFFFFFFFFFFFFFFFFFFFFFFFFFFFFFFFFFFFFFFFFFFFFFFFFFFFFFFFFFFFFFFFFFFFFFFFFFFFFF,FFFF:FFFFFFFFFFFFFFFFFFFFFF:FFFFFFF:F:F:F,FFFFFFFFFFFFFFF
@A00881:241:HJW2NDRXX:1:2126:30563:19539 1:N:0:CGAGAGAA+GATTGGAG
ATCACGCCTACGGGGTGCACCAGTATTAGATACCCACGTAGTCCCGAAACATCACGCCTATGGGAGGCAGCAGTGAGGAATATTGGTCAATGGGCGGGAGCCTGAACCAGCCAAGTCGCGTGAGGGAAAACGCCCCTATGGGTTGTAAACCTCTTTTGCCGGGGAGCAAAGCGCCGCACGTGTGCGGTCTGGAGAGTACCCGGAGAAAAAGCATCGGCTAACTCCGTGCCAGCAGCCGCGGTAATACGGA
+
FFFFFFFFFFFFFFFFFFFFFFFFF,FFFFFFFFFFFFFFFFFFFFFFFFFFFFFFFFFFFFFFFFFFFFFFFFFFFFFFFFFFFFFFFFFFFFFFFFFFFFFFFFFFFFFFFFFFFFFFFFFFFFF:,F:F,F:FFFF,FF:,FFFF:FFFF,FFFFFFFFF:FF:F,:,FFFF,FFFFFF:FFFFFFFFFF,FFFFFFFFFFFFFFFF,FFFFF,FFFFFFFFFFFFFF,FFFFF:FF:FFFFF::FF
@A00881:241:HJW2NDRXX:1:2126:18566:20181 1:N:0:CGAGAGAA+GATTGGAG
ATCACGCCTATGGGATGCAGCAGTGGGGAATATTGCACAATGGGGGAAACCCTGATGCAGCGACGCCGCGTGAGTGAAGAAGTATTTCGGTATGTAAAGCTCTATCAGCAGGGAAGAAGACAGACGGTACCTGACTAAGAAGCCCCGGCTAACTACGTGCCAGCAGCCGCGGTACTACGTAGGGGGCACGCGTTATCCGGATTTACTGGGTGTAAAGGGTGCGTCGGTGGCATGGCAAGTCAGAAGTGAA
+
FFFFFFF,F,FFFFFFFFFFF,FF:,FFFFFFFFFFFFFFFFFFFFFFFFFFFFFFFF,FFFFFFFFFFF:FFFFFF,FFFFFFFF,FFFF,FFFFFFFF:FF:FFFFFFFFFF,FFFF:FFFFFFFF:F:FFF:F:FF::F:FF:FFFF:FFF,:FF:FF:FF,F:FFFFFF:,FFFFFFF:FFF:F,FFF:F,F::FF:FF::FF:FFF:,,FFFF::F:FF,::FFF::F::::,:F:FF:,FF:,,
@A00881:241:HJW2NDRXX:1:2126:32678:20854 1:N:0:CGAGAGAA+GATTGGAG
ATCACGCCTACGGGATGCAGCAGTGGGGAATATTGCACAATGGGGGAAACCCTGATGCAGCGACGCCGCGTGAGTGAAGAAGTATTTCGGTATGTAAAGCTCTATCAGCAGGGAAGAAAATGACGGTACCTGAATAAGAAGCCCCGGCTAACTACGTGCCAGCAGCCGCGGTAATACGTAGGGGGCAAGCGTTATCCGGATTTACTGGGTGTAAAGGGTGCGTAGGTGGCATGGCTCGTCAGAAGTGAAA
+
:FFFFFFFFFFFFFFFFFF:FFFFFFFFF:FFFFFFFFFFFFFFFFFFFFFFFFFFFFFFFFFFFFFFFFFFFFFFFFFFFFFFFFF,FFFFFFFFFF:FFFFFFFFFFFFFFFFFFFFFFFFFFFFFF:FFFFFFFF:FFFFFFFFFF,,FFFF:FFFFFFFFFFFFFFFFFFFFFFFFFFFF,F,FFFFFF,FFFFF:,FFF:FFFFFFFF,FFF,FF,FFFFFFFF:,FF,:,F,,FFFFF:FF,,,
@A00881:241:HJW2NDRXX:1:2126:20021:21668 1:N:0:CGAGAGAA+GATTGGAG
ATCACGCCTACGGGATGCAGCAGTGAGGAATATTGGTCAATGGACGGAAGTCTGAACCAGCCATGCCGCGTGCAGGAAGACGGCTCTATGAGTTGTAAACTGCTTTTGTACGAGGGTAAACTCGGGTACGTGTACCCGACTGAAAGTATCGTACGAATAAGGATCGGCTAACTCCGTGCCAGCAGCCGCGGTAATACGGAGGATTCAAGCGTTATCCGGATTTATTGGGTTTAAAGGGTGCGTAGGCGGT
+
FFFFFFFFFFFFFFFFFFFFFFFFFFFFFFFFFFFFFFFFFFFFFFFFFFFFFFFFFFFFFFFFFFFFFFFFFFFFFFFFFFFFFFFFFFFFFFFFFFFFFFFFFFFFFFFFFFFFFFFFFFFFFFFFFFFFFFFFFFFF:FF:FFF:FFFFFFFFFFFFFFFFFFFFFFFFFFFFFFFF:FFFFF:FFFFFF,FFFFFFFFFF,FFFFFFFFF,FFFFF,FFFFFFFFFF:,F,FFFFFFFFFFFFFFF
@A00881:241:HJW2NDRXX:1:2126:22354:21950 1:N:0:CGAGAGAA+GATTGGAG
ATCACGCCTATGGGATGCAGCAGTGAGGAATATTGGTCAATGGACGAGAGTCTGAACCAGCCAAGTAGCGTGAAGGATGACTGCCCTATGGGTTGTAAACTTCTTTTATACGGGAATAAAGTGAGGCACGTGTGCCTTTTTGTATGTACCGTATGAATAAGGATCGGCTAACTCCGTGCCAGCAGCCGCGGTAATACGGAGGATCCGAGCGTTATCCGGATTTATTGGGTTTAAAGGGAGCGTAGGCGGA
+
FFFFFFFFFFFFFFFFFFFFFFFFFFFFFFFFFFFFFFFFFFFFFFFFFFFFFFFFFFFFFFFFFFFFFFFFFFFFFFFFFFFFFFFFFFFFFFFFFFFFFFFFFFFFFFFFFFFFFF:FFFFFFFFFFFFFFFFFFFFFFFFFFFFFFFFFFFFFFFFFFFFFFFFFFFFFFFFFFFFF,FFFFFFFFFFF:FF:FFFFFFFFFFFFFFFF:FFFFF:FFFFFFFFFFFFFFFFFFFFFFFFF:FFFFF
@A00881:241:HJW2NDRXX:1:2126:28601:22341 1:N:0:CGAGAGAA+GATTGGAG
ATCACGCCTTGGGATGCAGCAGTGGGGAATATTGCACAATGGGGGAAACCCTGATGCAGCGACGCCGCGTGAGTGAAGAAGTATTTCGGTATGTAAAGCTCTATCAGCAGGAAAGAAAATGACGGTACCTGACTAAGAAGCCCCGGCTAACTACGTGCCAGCAGCCGCGGTAATACGTAGGGGGCAAGCGTTATCCGGATTTACTGGGTGTAAAGGGAGCGTAGACGGCAGGGCAAGTCTGAAGTGAAAG
+
FFFFFFFF:FFFFFFFFFFF:F,FFFFFFFFFFFF:FF:FFF:FFFFFFFFF,FFFFFFFFFFFFFFFFFFFFFFFFFFFFF:F:FFFF:FFFFFFFFFFFFFFFFFFFFFFFFFFF,FFFFFFFFFFFFFFFF,FF::::FFF:FFFFFFF:FFFFF,:FFFFFFFFF:F,FF,FFFFFFFFFFFFFFFFFFFFFFFFFFFFFFFFFFFFFF,FFFF:F:FF:,F,FFFFFFF:FF:FFF:FFFF,,,F
@A00881:241:HJW2NDRXX:1:2126:19171:22388 1:N:0:CGAGAGAA+GATTGGAG
ATCACGCCTATGGGGTGCAGCAGTGGGGAATATTGGGCAATGGGCGAAAGCCTGACCCAGCGACGCCGCGTGAGGGAAGAAGGTCTTCGGATTGTAAACCTTAGTCAACAGGGAAGAAGAAAGTGACGGTACCTGTGGAGGAAGCCACGGCTAACTACGTGCCAGCAGCCGCGGTAATACGTAGGTGGCAAGCGTTGTCCGGATTTACTGGGTGTAAAGGGCGCGTAGGCGGGTAGGCAAGTCAGATGTG
+
::FFFFFFF,FFFFFFFFFFFFFFFFFFFFF,FFFFFFFFFFFFFFFFFFFFFF:FFFFFFFFFFFFFFFFFFFFFFFFFFFFFFFFFF:FFFFFFF:FFFFFFFFF:FFFFFFFF:F,FFF:,FFFFFF:FFFF:FFFF,FFFFFFF,:FFF::FFFFFF:FFFFFFFFFFF:F,FFFFFFFFFF:FFF::F:FFFF:FFFF:FF:F:F,FFFFF,,F:FFFFFFFFFF,:FFFFFF,F:F:FFFFFFF
@A00881:241:HJW2NDRXX:1:2126:27136:22592 1:N:0:CGAGAGAA+GATTGGAG
ATCACGCCTATGGGACGCAGCAGTGGGGAATATTGGGCAATGGGCGAAAGCCTGACCCAGCAACGCCGCGTGAAGGAAGAAGGTCTTCGGATTGTAAACCTCTGTCTTCAGGGACGATAATGACGGTACCTGAGGAGGAAGCTCCGGCTAACTACGTGCCAGCAGCCGCGGTCATACGTAGGGAGCGAGCGTTGTCCGGAATTACTGGGTGTAAAGGGAGTGTAGGCGGGACTGGACGTCAGATGTGAAA
+
:FFFFFFFF:FFFFFFFFFFFFFFFFFFFFFFFFFFFFFFFF:FFFF:FFFFFFFFFFFFFFFFFFFFFFFF,F:FFFFFFFFFFFFFFFFFFFFFFFFFFF,FFFFFFFFFFFFF:F,,:::FFFFFFFFFFFFFF:F,FFFFFFFFFFF:FFFFFFFFFFFFFF,FF:FF,F:FF:FFFF:FFF:F:FFF::FFFFFFFFFF,FFFFF::FF,FF:::F::FF:FFF:,:FF,:,F::,:,,FFFF,:
@A00881:241:HJW2NDRXX:1:2126:30978:22639 1:N:0:CGAGAGAA+GATTGGAG
ATCACGCCTACGGGATGCAGCAGTGGGGAATATTGGGCAATGGAGGCAACTCTGACCCAGCAACGCCGCGTGAGCGATGAAGGTCTTCGGATTGTAAAGCTCTTTAAGTGGGGACGAAGAAAGTGACTGTACCCACAGAATAAGCCTCGGCTAACTACGTGCCAGCAGCCGCGGTAATACGTAGGAGGCAAGCGTTATCCGGAATGACTGGGCGTAAAGGGTGCGTAGGTGGGCTTGCAAGTTAGTAGCG
+
FFFFFFFFFFFFFFFFFFFFFFFFFFFFFFFFFFFFFFFFFFFFFFFFFFFFFFFFFFFFFFFFFFFFFFFFFFFFFFFFFFFFFFFFFFFFFFFF:FFFFFFFFFFFFFFFFFFFFFFFFFFFFFFFFFFFFFFFFFFFFFFF:FFFFFFFFFFF:FFFFFFFFFFFFFFFFFFFFFFF:FFFFFFFFFFFFFFF,FFFFFFFFFFFFFFFFF,FFFFF:F:FFF:FFF::,FFFFFFF:FFFF,FFF,
@A00881:241:HJW2NDRXX:1:2126:29215:22717 1:N:0:CGAGAGAA+GATTGGAG
ATCACGCCTATGGGACGCAGCAGTGAGGAATATTGGTCAATGGGCGCGAGCCTGAACCAGCCAAGTCGCGTGAGGGAAGACGGCCTTATGGGTTGTAAACCTCTTTCAGATGAGAGTAAAGGGTGTTACGAGTAACACATTGCAAGTATCATCAGAAGAAGCATCGGCTAATTCCGTGCCAGCAGCCGCGGTAATACGGAAGATGCGAGCGTTATCCGGATTTATTGGGTTTAAAGGGTGCGTAGGCGGA
+
FFFFFFFFFFFFFFFFFFFFFFFFFFFFFFFFFFFFFFFFFFFFFFFFFFFFFF:FFFFFFFFFFFFFFFFFFFFFFF:FFFFFFFFFFFFFFFFFFFFFFFFFFFFFFF,FFFFFFFFFFFFFFFF:FFFFFFFF:FFFFFFFFFFFFFFFFFFFFFF:FFFFFFFFF:FFFFFFFFFFFFFFFFFFFFFFFFF:FFFF::FFFFFFFFFFFFFFFFFFF,FFFFF::::FFFFFFFFFFFFF:FFFFF
@A00881:241:HJW2NDRXX:1:2126:20745:22764 1:N:0:CGAGAGAA+GATTGGAG
ATCACGCCTACGGGGGGCACCAGTGGGGAATATTGCACAATGGGGGAAACCCTGATGCAGCGACGCCGCGTGAGTGAAGAAGTATTTCGGTATGTAAAGCTCTATCAGCAGGGAAGAAGATGACGGTACCTGAGTAAGAAGCCCCGGCTAACTACGTGCCAGCAGCCGCGGTAATACGTAGGGGGCAAGCGTTATCCGGATTAATTGGGTTTAAAGGGTGCGTAGGCGGTCTGTTAAGTCAGCGGTAAAA
+
FFFFFFFFFFFFFFFFFFFFFFF::FFFFFFFFFFFFFFF,FFFFFFFFFFFFFFFFFFFFFFFFFFFFF:FFFFFFFFFFFFFFFFFFFFFFFF:FFFFFF,,FFFFF:FF:F,FF:F:FFFFFFFFFFFFF:FFFFFFFFFFF:FF:FFFFFFFFFFFFF:FFF:FF,FFFFFFFF,F:FFFFFFFFFFF,FFF:FFFFF,:FF:FFFFFFFFFFFF::::F,FF::FFFFFFF:FFFFFFFFF:F::
@A00881:241:HJW2NDRXX:1:2126:28854:23876 1:N:0:CGAGAGAA+GATTGGAG
ATCACGCCTATGGGATGCAGCAGTGGGGAATATTGCACAATGGGGGGAACCCTGATGCAGCGACGCCGCGTGAGTGAAGAAGTATTTCGGTATGTAAAGCTCTATCAGCAGGAAAGATAATGACGGTACCTGACTAAGAAGCTCCGGCTAAATACGTGCCAGCAGCCGCGGTAATACGTATGGAGCAAGCGTTCTCCGGATTTACTGGGTGTAAAGGGTGCGTTGACGGCCGGTCACGTCTGGAGTGAAA
+
FFF:FFFFF:,FFFFFFFFFF:FFFFFFFFF,,FF:F:,FFF:FFFFFF:FFFF,FFFFFFF::FFFF:F,:,F,FFFFFFFF:FFFF:F:F:FFFFFFFFFFFFF:FFFFF,FF:FFFFFFF,FFF:FFFFF::FFFFFFFFFF:FFF:FFFFF,FFFFFFFFFFFF:FFF,F,,FFFFFFF:F,,F:FF:F,FFFFFF:FFFFF::FFF,F,,FF:,:,::,::FFFFF:FF:,F:F::FFF:F:F,F
@A00881:241:HJW2NDRXX:1:2126:22290:24032 1:N:0:CGAGAGAA+GATTGGAG
ATCACGCCTATGGGATGCAGCAGTGGGGAATATTGGTCAATGGGGGAAACCCTGAACCAGCAACGCCGCGTGAAGGAAGAAGGCTTTCGGGTTGTAAACTTCTTTTATCAAGGACGATAGTGACGGTACTTGATGAATAAGCTCCGGCTAACTACGTGCCAGCAGCCGCGGTCATACGTAGGGAGCGAGCGTTATCCGGATTTACTGGGTGTAAAGGGCGCGTAGGCGGGCCGACAAGTCAGATGTGAAA
+
FFFFFFFFF:FFFF,FFFFFFFFFFFFFFFFFFFFFFFF:FFFFFFFFFFFFFFFFFFFFFFFFFFFFFFFFFFFFFFF:FFFFFFFFFFFFFFFFF:FFFFFFFFFFFFFF:FFFFF,FF,FF:F:FFFFFF:F:,FFFFFFFFFFFFF:FFFFFFFFFFFFFFFFFFFFF,FFFF:FFF::::FFFFFFFFFFF:FFFFFFFFFF,FFFF,F,,:F:,F:FFF:FFFFF,FFF::F,:FF,,F:FF::
@A00881:241:HJW2NDRXX:1:2126:17707:24173 1:N:0:CGAGAGAA+GATTGGAG
ATCACGCCTATGGGGTGCAGCAGTGGGGGATATTGGACAATGGGGGAAACCCTGATCCAGCGATGCCGCGTGAGGGAAGAAGGTTTTCGGATTGTAAACCTCTGTGGAGGGGGACGATAATGACGGTACCCCTTTAGGAAGCCACGGCTAACTACGTGCCAGCAGCCGCGGTAATACGTAGGTGGCGAGCGTTGTCCGGAATTACTGGGTGTAAAGGGAGTGTAGGCGGGACGGCAAGTCAGAAGTGAAA
+
FFFFFFF,,,FFFFFFFFFFF:FFFF:FFF,FFFFF:F,FFFFF:FFFFFFFFFFFFFFFFFFFFFFFFFFFFF:FFFFFF:FFFFFFFFFFFFFFFFFFFFFFFFFFFFFFFFFFFFFFFFFFFFFFFFFF,FFFF:F,FFF:FFF:FF:FFF:FFFFF,::FFFFF:FFF,:FFF:FFF,FFFF:::FFFFFF:,FFFFFF:FFF:FFF:::F:F:::F:::FFFFFF:,:FF:::FF:::::FF:F,
@A00881:241:HJW2NDRXX:1:2126:22182:24377 1:N:0:CGAGAGAA+GATTGGAG
ATCACGCCTATGGGATGCAGCAGTCGGGAATATTGCGCAATGGAGGAAACTCTGACGCAGTGACGCCGCGTATAGGAAGAAGGTTTTCGGATTGTAAACTATTGTCGTTAGGGAAGAGAAAGGACAGTACCTAAGGAGGAAGCTCCGGCTAACTACGTGCCAGCAGCCGCGGTACTACGTAGGGAGCGAGCGTTATCCGGACTTATTGGGTGTAAAGGGTGCGTAGACGGGTTAGCAAGTTAGTTGTGAA
+
FFFFFFFFFFFFFFFFFFFFFFFFFFFFF,F,FFFFFFFFFFFFFFF:FFFFFFFFFFFFFFFFFFFFFFFF:FFFFFFFFFFFFFFFF:FFFFFFFFF::FFFFFFF::FFFF,FFFF:FFFFF,FFFFFFFF::FF:FF,FFFF:FFFFFFFFFFF:FFFFFFFFFFFFFFF,FFFFF:FFF:FFFFFFF:F:FFFFFF,F,FFF:FFFFFFFFFF:F:F:FFFFFFF:FFFFF:FFFFFFFFFF::F
@A00881:241:HJW2NDRXX:1:2126:32786:24392 1:N:0:CGAGAGAA+GATTGGAG
ATCACGCCTACGGGATGCACCAGTGAGGAATATTGGTCAATGGGCGGGAGCCTGAACCAGCCAAGTCGCGTGAGGGAAGACGGCCCTACGGGTTGTAAACTTCTTTTATACGGGAATAAGACCGTCCACGAGTGGATGCGTGTATGTACCGTAAGAATAAGCATCGGCTAACTCCGTGCCAGCAGCCGCGGTAATACGGAGGATGTGAGCGTTATCCGGACTTCTTGGGTTTAAAGGGTGCGTAGGCGGC
+
FFFFFFFFFFFFFFFFFFFFFF:FFFFFFFFFFFFFFFFFFFFFFFFFFFFFFFFFFFFFFFFFFFFFFFFFFFFFFFFFFFFFFFFFFFFFFFFFFFFFFFFFFFFFFF:FFFFFFFFFFFF:FFFFFFFFFFFFFFFFFFFFF:FFFFFF,FFFFFFFFF:FFFFFFFFFFFF:FFFFFFFFFFFFFFFF:FFFFFFFFFF:,FFFFFF:F,FFFFFF,F:,FFFF:F:F,:FFFFF,FFFFFFFF:F
@A00881:241:HJW2NDRXX:1:2126:24198:25050 1:N:0:CGAGAGAA+GATTGGAG
ATCACGCCTACGGGATGCAGCAGTGGGGAATATTGCGCAATGGGGGCAACCCTGACGCAGCAACGCCGCGTGAAGGATGAAGGTTTTCGGATTGTAAACTGCTTTAGACAGGGAAGAAAAAGGACAGTACCTGTAGAATAAGCTCCGGCTAACTACGTGCCAGCAGCCGCGGTAATACGTAGGGAGCAAGCGTTATCCGGATGTATTGGGTGTAAAGGGTGCGTAGACGGGAGAGCAAGTTGGCTGTGAA
+
:FFFFFFFFFFFFFFFFFFFFFFFFFFFF,F,:FFFFFFFFFFFFFFFFFFFFFFFFFFFFF,FFFFFFFFFFFFFFFFFFFFFFFFF:FFFFFFF::FFFFFFFFFFFFFFFFFFFFF::FFFFFFFFFFFFFFFFFFFF:FFFFFFFFFFFFFF:F:FFFFFFFFF:FFFF,:FFFFFFFF:F:F,FFFFFFFFFFFF,F,FFFFFFFFFFF:,FFFF:FFFFF:FFF:F::FFFF:FFF:FFF:F:F
@A00881:241:HJW2NDRXX:1:2126:25608:25081 1:N:0:CGAGAGAA+GATTGGAG
ATCACGCCTACGGGATGCACCAGTGGGGAATATTGGGCAATGGAGGCAACTCTGACCCAGCAACGCCGCGTGAGTGATGAAGGTCTTCGGATTGTAAAACTCTTTAAGTGGGGACGAAGAAAGTGACTGTACCCACCGAATAAGCTCCGGCTAACTACGTGCCAGCAGCCGCGGTACTACGTAGGGAGCACGCGTTATCCGGAATGACTGGGCGTAAAGGGTGCGTAGGTGGCTTGGCAAGTTGGTAGCG
+
FFFFFFFFFFFFFFFFFFFFFFFFFFFFFFFF,FFFFFFF:FFFFFFFFFFFFFFFFFF:FF:FFFFFFFFFFF:FFFFFFFFFFFFFFFF:FF:F,FFFFFFFFFFFFFFFFFFF,FFFFFFFFFFFFFFFFF,F:FFFFFFFFFFFFFFFFFFFFFFFFFFFFFFFFFFFFFFFF:F:FF,FFFFFFF,FFFFFFFFFFFFFFFF:FFFFFF,F:FFFFF:FFF,FFF:F:F:FFFF,F,F:FFFF::
@A00881:241:HJW2NDRXX:1:2126:16586:25207 1:N:0:CGAGAGAA+GATTGGAG
ATCACGCCTATGGGGTGCAGCAGTGGGGAATATTGCACAATGGGGGGAACCCTGATGCAGCGACGCCGCGTGGGTGAAGAAGTATTTCGGTATGTAAAGCCCTATCAGCAGGGAAGAGGATGACGGTACCTGCAGAAGAAGCCCCGGCTAACTACGTGCCAGCAGCCGCGGTAATACGTAGGGGGCGAGCGTTATCCGGATTTACTGGGTGTAAAGGGAGCGTAGACGGCCAGGCAAGTCTGGAGTGAAA
+
FFF,FFFFFFFFFFFFFFFFFFFFFFFFFFFFFFFFFFFFFFFFFFFFFFFFFFFFFFFFFFFFFFFFFF:FFFFFFFFFFFFFFFFFFFFFFFFF:FFFFFFFFFFFFFFFFFF:FFFFFF:FFFFFFFFFFFFFFFFFFFFFFFFFF,FFFFF:FFFFFFFFFFFFFFFFFFFFFFFFF::FFFFFFF,FFFFFFFFFFFFFFFFFFF:F:F,FFF,F:FFF:FFFFFF,FFF,,F,FF:F,FFFF,F
@A00881:241:HJW2NDRXX:1:2126:25129:25441 1:N:0:CGAGAGAA+GATTGGAG
ATCACGCCTATGGGGGGCAGCAGTGAGGAATATTGGTCAATGGGCGGGAGCCTGAACCAGCCAAGTCGCGTGAGGGAAGACGGCCTTATGGGTTGTAAACCTCTTTCAGATGAGAGTAAAGGGTGTTACGTGTAACACATTGCAAGTATCATCAGAAGAAGCATCGGCTAATTCCGTGCCAGCAGCCGCGGTAATACGGAAGATGCGAGCGTTATCCGGATTTATTGGGTTTAAAGGGTGCGTAGGCGGA
+
FFFFFFFFFFFFFFFFFFFFFFFFFFFFFFFFFFFFFFFFFFFFFFFFFFFFFFFFFFFFFFFFFFFFFFFFFFFFFFFFFFFFFFFFFFFFFFFFFFFFFFFFFFFFFF,FFFFFFFFFFFFFFFFFFFFFFFFFFFF:FFFFFFFFFFFFFF:F,FFFFFFFFFFFFFFFFFF:FFFF:FFFFFFFFFFF::F,FFFF,FFFFFFFFFFFFFFFFFFFFFFFFFFFFF:FFF:F:FF:F,FF:FF:F,
@A00881:241:HJW2NDRXX:1:2126:25437:25441 1:N:0:CGAGAGAA+GATTGGAG
ATCACGCCTACGGGGCGCAGCAGTGAGGAATATTGGTCAATGGGCGGGAGCCTGAACCAGCCACGTCGCGTGAGGGAAGACGGCCTTATGGGTTGTAAACCTCTTTCAGATGAGAGTAAAGGGTGTTACGTGTAGCACATTGCAAGTATCATCAGAAGAAGCATCGGCTAATTCCGTGCCAGCAGCCGCGGTAATACGGAAGATGCGAGCGTTATCCGGATGTATTGGGTTTAAAGGGTGCGTAGGCGGA
+
:FFFFFFFFFFFFFFFFFFFFFFFFFFFFFFFFFFFFFFFFFFFFFFFFFFFFFFFFFFFFFF,FFFFFF:FFFFFFFFFFFFFFFFFFFFFFFFFFFFFFFFFFFF:FFFFFFFFFFFFFFFFFFFFFFFFFFFFFF:FFFFFFFFFFFFFFFFFFF:FFFFFFFFFFFFFFFF:FFFFFFFFFF:FFFFFFFFFFFF:,:FFFFFFFFFF:,:F:F:FF,:,,FFF:FF:F:,FFFF:FFFFF:F:FF
@A00881:241:HJW2NDRXX:1:2126:26422:25488 1:N:0:CGAGAGAA+GATTGGAG
ATCACGCCTACGGGAGGCACCAGTGGGGAATATTGCACAATGGGCGAAAGCCTGATGCAGCGATGCCGCGTGAGGGAAGAAGGTTTTCGGATTGTAAACCTCTGTCTTCGGGGACGATAATGACGGTATCCGAGGAGGAAGCTCCGGCTAACTACGTGCCAGCAGCCGCGGTACTACGTAGGGAGCAAGCGTTATCCGGAATTACTGGGTGTAAAGGGCGCGTAGGCGGGCTGTCAAGTCAGATGTGAAA
+
FFFFFFFFFFFFFFFFFFFFFFFFF:FFFFFF,::FFFFFFFFF:FFFFFFFFFFFFFFF:FFFFFFFFFFFFFFFFFFFFFFFFFFFFFFFFFFFFFFFFFFFFFFFFFFFFFFFFF:FFFFFFFF:FFFFFFFFFFFFFFFFFFFFFFFFFFFFFFFFFFFFFFFFFFFFF,F:FFF,FFF:FFF,FFF:FFFF:FF:FF:FFFFFFF:FF,FFFFFFFF:FFFFFFFFF:FFF:FFFF,FFFFF:FF
@A00881:241:HJW2NDRXX:1:2126:23348:25645 1:N:0:CGAGAGAA+GATTGGAG
ATCACGCCTATGGGGGGCAGCAGTGGGGAATATTGCACAATGGGGGGAACCCTGATGCAGCGACGCCGCGTGAGTGAAGAAGTATTTCGGTATGTAAAGCTCTATCAGCAGGAAAGAAAATGACAGTACCTGACTAAGAAGCCCCGGCTAACTACGTGCCAGCAGCCGCGGTAATACGTAGGGGGCAAGCGTTATCCGGATTTACTGGGTGTAAAGGGAGCGTAGACGGCCTGTCACGTCTGAAGTGAAA
+
FFFFFFFFFFFFFFFFFFFFFFFFFFFFFFFFFFFFFFFFFFFFFFFFFFFFFFFFFFFFFFFFFFFFFFFFFFFFFFFFFFFF:FFFFFFFFFFF,FFFFFFFFFFFFFFFF:FFFFFFFFFFFFFFFFFFFFFFFFFFFFFFFFFFFFFFFFFFFFFFFFFFFFFFFFFFFF:,FFFFFFFFFFFF:FFFF,FFF::F:FFFFFFFF,FFFFFFFFFFFFFFFF,FFFFFFFFF,F:FFFFFFFFFF,
@A00881:241:HJW2NDRXX:1:2126:22779:25880 1:N:0:CGAGAGAA+GATTGGAG
ATCACGCCTACGGGATGCAGCAGTGGGGAATATTGGGCAATGGGCGCAAGCCTGACCCAGCAACGCCGCGTGAAGGAAGAAGGCTTTCGGGTTGTAAACTTCTTTTAAGAGGGAAGAGCAGAAGACTGTACCTCTTGAATAAGCTCCGGCTAACTACGTGCCAGCAGCCGCGGTAATACGTAGGGAGCGAGCGTTGTCCGGATTTACTGGGTGTAGAGGGCGTGTAGTCGGAACTGCAAGTCAGATGTGA
+
FFFFFFFFFFFFFFFFFFFFFFFFFFFFFFFFFFFFFFFFFFFFFFFFFFFFFFFFFFFFFFFFFFFFF:FFFFFFFFFFFFFFFFFFFFFFFFFFFFFFFFFFFFFFFFFFFFFFFFFFFFFFFFFFFFFFFFFF,:FFFFFFFFF:FFFFFFF:::,FFFF:FFFFFFFFFFF,FFFFFFFFFFFF::FFFFF,:FFFFF:FFF::FFFFF:F,FFFF:F,FF:F,F,FF,::F:F,:FFFFF,FF:F
@A00881:241:HJW2NDRXX:1:2126:21314:25911 1:N:0:CGAGAGAA+GATTGGAG
ATCACGCCTATGGGACGCAGCAGTGGGGAATATTGGGCAATGGGCGAAAGCCTGACCCAGCAACGCCGCGTGAGGGAAGAAGGGTTTCGGCTCGTAAACCTCTGTCCTAAGGGACGAAGTTTTGACGGTACAGTAGGAGGAAGCCCCGGCTAACTACGTGCCAGCAGCCGCGGTAATACGGAGGGGGCGAGCGTTGTCCGGAATGATTGGGCGGAAAGGGCGCGTAGGCGGCCTGGTAAGTCAGGGGTGA
+
FFFFFFFFF,FFF:FFFF:FFFFFFFFFFFFFFFFFFFF:FFFFFFFFFFFFFFFFF:FFF:FFFFFFFFFFFFFFF,FFFFFFFFFFFFFFFFFFFFFFFFFFFFFFFFFFF,FFFFFFFFFFFFFFFFF,:FFFFFFFF,:FFFFFFFF:FFFFF,FFFF,:F,FFF,FFFF,FFFFF,FFF::FFFFFF:FFFFF:FFFFFFF:,FFFFF,:,FFFFFFFFFFFFF,FFFFFF,FFFFFFFFFFF:,
@A00881:241:HJW2NDRXX:1:2126:21151:26005 1:N:0:CGAGAGAA+GATTGGAG
ATCACGCCTATGGGAGGCAGCAGTGGGGAATATTGCACAATGGGGGGAACCCTGATGCAGCGACGCCGCGTGGGTGAAGAAGTATTTCGGTATGTAAAGCCCTATCAGCAGGGAAGAAGATGACGGTACCTGAGTAAGAAGCCCCGGCTAACTACGTGCCAGCAGCCGCGGTAATACGTAGGGGGCGAGCGTTATCCGGATTTACTGGGTGTAAAGGGAGCGTAGACGGCTTAGCACGTCTGGAGTGAAA
+
:FFFFFFFFFFFFFFFFFFFFFFFFFFFFFFFFF:FFFFFFF,FFFFFFFFFFFFFFFFFFF:FFFFFFFFFFFFFFFF:FFFFFFFFFFFFFFFFFFFFFFF:FFFFFFFFFFFFFFFFFFFF:FFFFFFFFFFFFFFFFFFFFFFFFFFFF:FFFFFFFFFFFFFFF:FF:FFFFFFFFF::FFF:FFFFF,FFFFFFFF:FFFFFFFFFFFF:FFF:F:F,,,FFFFFFFFF:,:FFF:FFFF:FFF
@A00881:241:HJW2NDRXX:1:2126:21178:26271 1:N:0:CGAGAGAA+GATTGGAG
ATCACGCCTACGGGATGCACCAGTGGGGGATATTGCGCAATGGGGGGAACCCTGACGCAGCAACGCCGCGTGGAGGAAGACGGTTTTCGGATTGTAAACTCCTTTTGTCAGGGACGAATAATGACGGTACCTGACGAATAAGCTCCGGCTAACTACGTGCCAGCAGCCGCGGTAATACGGAGGATGCGAGCGTTATCCGGATTTATTGGGTTTAAAGGGTGCGTAGGCGGCGCCTCAAGTCAGCGGTCAA
+
FFFFFFFFFFFFFFFFFFFFFFFFFFFFFFF,:FFFFFFFFFFFFFFFFFFFFFFFFFFFFFFFFFFFFFFFFFFFFFFFFFFFFFFFFFFFFFFFFFFFFFFFFFFFFFFFF:FFFFFFFFFFF:FF,FFFF:FFFFFFFFFFFFFFFFFFFFFF:FFFFFFF:FFFF:FFFFFFFFFFFFFFFFFFFFFFFF,FFFFFFF:FFFFFFFFFF,FFF:FFFF,F:FFFF:FFFFFFFFFFFF:FFFFFFF
@A00881:241:HJW2NDRXX:1:2126:25925:26506 1:N:0:CGAGAGAA+GATTGGAG
ATCACGCCTATGGGGTGCAGCAGTGAGGAATATTGGTCAATGGACGCAAGTCTGAACCAGCCATGCCGCGTGCAGGAAGACGGCTCTATGAGTTGTAAACTGCTTTTGTACGAGGGTAAACACGGGTACGCGTACCCGCTTGAAAGTATCGTACGAATAAGGATCGGCTAACTCCGTGCCAGCAGCCGCGGTAATACGGAGGATTCAAGCGTTATCCGGAGTTATTGGGTTTAAAGGGTGCGTAGGCGGT
+
FFFFFFFFFFFFFFFFFFFFFFFFFFFFFFFFFFFFFFFFFFFFFFFFFFFFFFFFFFFFFFF:FFFFFFFFFFFFFFFFFFFFFFFFFFFFFFFF::FFFFFFFFFFFFFFFFFFFF::FFFFFFFFFFFFFFFFFFFFFFFFFFF,FFFFFFFFFFFFFFFFFFFFFFFFFFF:FFFFFFFFFFFFFFFF::FFF:FFFFFFFF:FFF:FFFFFFFFF,FFFFFFF:FFFFF:FFFFFFFFF,FFFFF
@A00881:241:HJW2NDRXX:1:2126:30472:26553 1:N:0:CGAGAGAA+GATTGGAG
ATCACGCCTACGGGGTGCAGCAGTGAGGAATATTGGTCAATGGGCGGGAGCCTGAACCAGCCAAGCCGCGTGGAGGAGGAAGGTACAGAGTATCGTAAACTCCTTTTGTCAGGGGATAAAAGGCGGGATGCGTCCCGTCCCGAAGGTACCTGAAGAAAAAGCATCGGCTACCTCCGTGCCAGCAGCCGCGGTAATACGGAGGATGCGAGCGGTCTCCGGATTTATTGGGTTTAAAGGGTGCGTAGGCCGC
+
FFF::FFFFFFFFFFFFF:FFFF:FF:FFFFFFFFFFFF:FFFFFFFFFFFFFFFFFFFFFFFFFFFFFFFFFFFFF:FF:FFFFFFFF,FFFFFFF:FF:FFFFFFFFF:FFF,F,F:FFFFFFFFFFFF:FFFFFF::FF:FFFF,FFFFFFFFFF:FFFFF:F:FFF,FFFFF,FFFF:FFFFFFFF:F:,FFFFFFFF,FFF:F:FF,F:F:F:,FFFFF:FF::F::FF,:FFF:,FFF:,FF::
@A00881:241:HJW2NDRXX:1:2126:21061:26757 1:N:0:CGAGAGAA+GATTGGAG
ATCACGCCTATGGGATGCAGCAGTGGGGAATATTGCACAATGGGGGAAACCCTGATGCAGCGACGCCGCGTGAGTGAAGAAGTATTTCGGTATGTAAAGCTCTATCAGCAGGGAAGAAGATGACGGTACCTGAGTAAGAAGCCCCGGCTAACTACGTGCCAGCAGCCGCGGTAATACGTAGGGGGCAAGCGTTATCCGGATTTACTGGGTGTAAAGGGAGCGTAGACGGCGATGCAAGTCTGAAGTGAAA
+
FFFFFFFFFFFFFFFFFFFFFFFFFFFF:FFFFFFFFFFFFFFFFFFFFFFFFFFFFFFFFFFFFFFFFFFFFFFFFFFF,FF:FFFFFF,FFFFF,FFFFFFFFFFFFFFFFFFFFFFFFFFFFFFFFFFFFFFFFFFFFFFFFFFFFFFFFFFFFFFFFFFFFFFFFFFFFFFFF::FFFFFFFFFFF::,:FFFFFFFFFF:FFFFFFF:FFF:FF:F,F:,F:,:F:F:FFF,FF:FFFFFFFFF:
@A00881:241:HJW2NDRXX:1:2126:18665:26897 1:N:0:CGAGAGAA+GATTGGAG
ATCACGCCTATGGGAGGCAGCAGTGGGGAATATTGGGCAATGGGCGAAAGCCTGACCCAGCGACGCCGCGTGAAGGAAGAAGGTCTTCGGATTGTAAACTTTGGTACTCAGGGACGAAGAAGATGACGGTACCTGAGGTTAAGCCACGGCTAACTACGTGCCAGCAGCCGCGATCATACGTAGGTGGCGAGCGTTATCCGGATTTACTGGGTGTAAAGGGTGTGTAGGCGGGGCTGCAAGTCAGATGTGA
+
FFFFFFFFFFFFFFFFFFFFFFFFFFFFFFFFFFFFFFFFFFFFFFFFFFFFFFFFFF:FFFFFFFFFFFFFFFFFF:FFFFFFFFFFFFFFFFFFFFF,F:FFF:FFFFFFFFFFFFFFFFFFFFFFFFFFFFFFFFF:FF:FFFFFFF:FFFFFFFFFFFFFFFFFFFFFFF,:F:FFFFF:FFFFFFFFF:FFFFFFF:FFFFFFFFFFFFFFFFFFF:FF:F:FF:F:F:F:FF::FFF:FFFFFF
@A00881:241:HJW2NDRXX:1:2126:23258:26991 1:N:0:CGAGAGAA+GATTGGAG
ATCACGCCTATGGGAGGCACCAGTGGGGAATATTGGGCAATGGGCGAAAGCCTGACCCAGCAACGCCGCGTGAGGGAAGAAGGTTTTCGGATTGTAAACCTCTGTCCTGGGGGACGACGGAAGTGACGGTACCCTGGGAGGAAGCCCCGGCTAACTACGTGCCAGCAGCCGCGGTAATACGTAGGGGGCGAGCGTTGTCCGGAATGACTGGGCGTAAAGGGCGTGTAGGCGGCCGATTCAGGCTGGAGTG
+
:FFFFFFFFFFFFFFFFFFFFFFFFFFFFFF:FFFF:FFFFFFFFF:FFFFFFFFFFFFFF:FFFFFFFFFFFFFFFFFFFFFFFFFFFFFFFFFFFFFFFFF:FFFFFFFFFFFFF,FFFFFFFFFFFFFFFFF:FFFFFF,FFFFFFFFFFFFFFFFFFFF,FFFFFFFFF::,::F:F:,FFFFFFFF:FFFF:FFFFFF:FFFFFFF:F:FF:FF::FFFFF:FFF:FF,FF,F,FF,F:F:,:::
@A00881:241:HJW2NDRXX:1:2126:17255:27179 1:N:0:CGAGAGAA+GATTGGAG
ATCACGCCTACGGGACGCAGCAGTGAGGAATATTGGACAATGGATGGAAATCTGATCCAGCCATGCCGCGTGCAGGAAGGCGGTCCTATGGATTGTAAACTGCTTTTGTACGGGAGCAATAATTTCTACGGGATAGGGAGATGAGAGTACCGTACGAATCAGCATCGGCTAACTCCGTGCCAGCAGCCGCGGTCATACGGAGGATGCGAGCGTTCTCCGGATTTATTGGGTTTAAAGGGTGCGTAGGCTG
+
FFFFFFFFFFFFFFFFFFFFFFFFFFFFFFFFFFFFFFFFFFFF:FFFFFFFFFFFFFFFFFFFFFFFFFFFFFFFFFFFFFFFFFFFFFFFFFFFFFFFFFFFFFFFFFFFFFFFFFFFFFFFFFFFFFFFF:FFFFFFF,FF:FFFFFFFFFFFFFFFFFFFFFFFFFFFFFFFFFFFFFFFF:FFFFFFF,FFFFFFFFFF:FF:FFFFFF,FF::FFFFFF,F:FF,FFFFFFF,FFF:FF,FFFF
@A00881:241:HJW2NDRXX:1:2126:21151:27289 1:N:0:CGAGAGAA+GATTGGAG
ATCACGCCTATGGGGGGCAGCAGTGGGGAATATTGCACAATGGGGGGAACCCTGATGCAGCGACGCCGCGTGGGTGAAGAAGTATTTCGGTATGTAAAGCCCTATCAGCAGGGAAGAAGATGACGGTACCTGAGTAAGAAGCCCCGGCTAACTACGTGCCAGCAGCCGCGGTAATACGTAGGGGGCGAGCGTTATCCGGATTTACTGGGTGTAAAGGGAGCGTAGACGGCGAGGCAAGTCTGGAGTGAAA
+
FFF:FFFFFF,FFFFFFF:FFFFFFFFFFFFFFFFFFFFFFFFFFFFFFFFFFFFFFFFFFFFFFFFFFFFFFFFFFFFFFFFFFFFF:FFFFFFFFFFFFFF,FFFFFFFFFFFFFFFFFFFFFFFFFFFFFFFFFFFFFFFFFFFFFFFFFFFFFFFFFFFF:FFFFFF::FFFFFFF:FFFFFF,FFFF:FFFFF,FFFF,FFFFFFFFFFFFFFF:F,F:FFFFFFFF::F:::FFF::FFFFFF:
@A00881:241:HJW2NDRXX:1:2126:21269:27492 1:N:0:CGAGAGAA+GATTGGAG
ATCACGCCTACGGGAGGCAGCAGTGGGGAATATTGCGCAATGGGGGAAACCCTGATGCAGCGACGCCGCGTGGGTGAAGAAGTATTTCGGTATGTAAAGCTCTATCAGCAGGGAAGATAATGACGGTACCTGAATAAGAAGCCCCGGCTAACTACGTGCCAGCAGCCGCGGTAATACGTAGGGGGCAAGCGTTATCCGGATTTACTGGGTGTAAAGGGTGCGTAGGTGGCATGGCAAGTCAGAAGTGAAA
+
F:F,FFFFFFFFFFFFFF::FFFFFFFF,:FFFFFFFFFFFFFFFFFFFFFFFFFFFFFFFFFFFFFFFFFFFFFFFFFFFFFF::FFFFFFF,FFFFFFFFF:FFFFFFFFFFFFFFF:FFFFFFFFFFFFFFF,:FFFFFFFFFFFF,:FFFFFFFFFFFF:FFFFFFFFF:FFF:,FFFFFFFFFFFF:FFF:FFFFFFFFFFFFFFFFFFFFFFFFF:FFFFFFFFFFFFFFF:F:::,:FFFFFF
@A00881:241:HJW2NDRXX:1:2126:20392:27571 1:N:0:CGAGAGAA+GATTGGAG
ATCACGCCTATGGGACGCAGCAGTGGGGAATATTGCACAATGGGGGAAACCCTGATGCAGCGACGCCGCGTGAGTGAAGAAGTATTTCGGTATGTAAAGCTCTATCAGCAGGAAAGAAAATGACGGTACCTGACTAAGAAGCCCCGGCTAACTACGTGCCAGCAGCCGCGGTAATACGTAGGGGGCAAGCGTTATCCGGACTGACTGGGCGTAAAGGGTGCGTAGGTGGTTTGGCAAGTTGGTAGCGTAA
+
FFFFFFFFFFFFFFFFFFFFFFFFFFFFF:FFFFFFFFFFFFFFFFFFFFFFFF:FFFFFFFFFFFFFFFFFFFFFFFFFFFFFFFFFFFFFFFFFFFFFFFFFFFFFFFFFFFFFFFFFFFFFFFFFFFFFFFF:FFFFFFFFFFFFFF:FFFFFFFFFFFFFFFFFFFFFFFFFFFFFFFFF:FFF:F:FF,FFF:FF,FFFFFF:F:FFFFFFFFFFFFFFFFFF:F:FFFFF:FFF:FFFFFFF:F
@A00881:241:HJW2NDRXX:1:2126:25943:27571 1:N:0:CGAGAGAA+GATTGGAG
ATCACGCCTACGGGAGGCAGCAGTGGGGAATCTTGCGCAATGGAGGCAACTCTGACGCAGCGATGCCGCGTGCGTGAAGAAGGTATTCGTACCGTAAAGCGCTGTAGCCGGGGAAGAGAGAGACGGTACCCGGCAAGCAAGCCCCGGCCAACTACGTGCCAGCAGCCGCGGTAATACGTAGGGGGCGAGCGTTGTCCGGAATCACTGGGCTTAAAGCGTCTGAAGGTGGTTAAGGGGAGTGGGCATTCAA
+
:FFFFFFFFFFFFFFFFF,FF:FFFFFFFFFFFFFFFFFFFFFFFFFFFFFFFFFFFFFFFFFFFFFFFFFFFFFFFFFFFFFF:FFFFFFFFFFFFFFFFFFFFFFFFFFFFFFFFFFFFFFFFFFFFFFFFFF:FF:FFFFFFFFFF:FFFFFFFFFF,FFFFFFFFFFFF,FFFFFFFFFF:F:FFFFFFFFFFFFFFFFFFFFFFFFFFFF:FFF::FFFFFFFF,:F:FF:F,:F:F:FFFFF,:
@A00881:241:HJW2NDRXX:1:2126:32678:27680 1:N:0:CGAGAGAA+GATTGGAG
ATCACGCCTATGGGGTGCAGCAGTAGGGAATTTTCGGCAATGGGGGAAACCCTGACCGAGCAACGCCGCGTGAAGGAAGAAGGTTTTCGGATTGTAAACTTCTGTTATAAAGGAAGAACGGCGGCTACAGGAAATGGTAGCCGAGTGACGGTACTTTATTAGAAAGCCACGGCTAACTACGTGCCAGCAGCCGCGGTAATACGTAGGTGGCAAGCGTTATCCGGAATTATTGGGCGTAAAGAGGGAGCAG
+
FFFFFFFFFFFFFFFFFFFFFFFFFFFFFFFFFFFFFFFFFFFFFFFFFFFFFFFFFFFFFF:FFFFFFFFFFFFFFFFFFFFFFFFFFFFFFFFFFFFFFFFFFFFFFF:FFFFF:FFFFFF:FFFFFFFFFFFFFFFFFFFFFFFFFFFFFFFFFFFFFFFFFFFFFFFFFFFF:FFFFFF,FFFFF::FFF:FFFFF:FFFFFFFFFFFFFFFFFFFF:FFF,:FFFFFFFFFFFFFFFFFF:,FFF
@A00881:241:HJW2NDRXX:1:2126:17038:28056 1:N:0:CGAGAGAA+GATTGGAG
ATCACGCCTATGGGGTGCAGCAGTGAGGAATATTGGTCAATGGGCGCGAGCCTGAACCAGCCAAGTAGCGTGAAGGAAGACGGCCCTACGGGTTGTAAACTTCTTTTATACGGGAATAAGAACGTCCACGAGTGGATGCGTGCATGTACCGTATGAATCAGCATCGGCTAACTCCGTGCCAGCAGCCGCGGTAATCCGGAGGATGCGAGCGTTATCCGGATTTATTGGGTTTAAAGGGAGCGTAGACGGG
+
FFF:FFF:F,FFFFFFFFF:FFFFFFFFFFFFFFFFFFFFFFFFFFFFFFFFFFFFFFFFFF:FFFFFFFFFFFFFF:FFFFFFFFFFFFFFFFFFF,FF:F:FFFFFFF:FFF:F:FFFFFF:FFFFFFFFFFFFFFFFF:FFFFFF:FFF:FFFFF,FFF:FFFFFF:FF:FFFFFFFFFFFFFFFF:FF:FF,FFFFFFFFFFFFFFF:F,::FF:F,FF:FF:FFF,FFF,FFFF:::FFFF:F:F
@A00881:241:HJW2NDRXX:1:2126:25690:28072 1:N:0:CGAGAGAA+GATTGGAG
ATCACGCCTATGGGATGCAGCAGTCGGGAATATTGCGCAATGGAGGAAACTCTGACGCAGTGACGCCGCGTATAGGAAGAAGGTTTTCGGATTGTAAACTATTGTCATTAGGGAAGAGGAAGGACGGTACCTAAGGAGGAAGCCCCGGCTAACTATGTGCCAGCAGCCGCGGTAATACATAGGGGGCGAGCGTTATCCGGAATTATTGGGTGTAAAGGGTGCGTAGACGGGAAATTAAGTTAGTAGTGAA
+
FFFFFFFFFFFFFFFFFFFFFFFFFFFFF,FFFFFFFFFFFFFFFFFFFFFFFFFFFFFFFFFFFFFFFFFFFFFFF:FFFFFFFFFFFFF:FFFFFFFFFFFFFFFFFFFFFF:FFFFF,FFFFFFFFFFF:F:FFFFF,FFFFFFFFFF:FFFFFFFFFFFFFFFFFFFFFFFF:F:F:FFFFFFFFFFFFFFFFFF:F:FFFFFFFFFFFFFFFFFFFFFFFFFFFFFF,:FFFFFFFF:FFFFFFF
@A00881:241:HJW2NDRXX:1:2126:30165:28213 1:N:0:CGAGAGAA+GATTGGAG
ATCACGCCTATGGGGTGCAGCAGTGGGGAATATTGCACAATGGGCGCAAGCCTGATGCAGCGATGCCGCGTGAGGGAAGAAGGTTTTCGGATTGTAAACCTCTGTCTTCGGGGACGATAGTGACGGTACCCGAGGAGGAAGCTCCGGCTAACTACGTGCCAGCAGCCGCGGTAATACGTAGGGAGCAAGCGTTATCCGGAATTACTGGGTGTAAAGGGAGTGTAGGCGGGACTGCAAGTCAGATGTGAAC
+
FFFFFFFF,FFFFFFFFFFFFFFFFFFFFFFFFFFFFFFFFFFFFFFFFFFFFF:FFF:FFFFFFFFFFFFFFFFFF:FFFFFFFFFFFFFFFFFFFFFFFFFFFFFFFFFFFFFFF:FFFFFFFF::FFFFFFFFFFFFFFFFFFFFF:FFFFFFFFFFFFFFFFFFFFF:FFFFFFFFFFFFFFFFFFFFFFFFFFF::FF:F,:FFFFF,,:,FF,FF,FFFFFFFFFFF:FFFFF:FFF,F:FFF,
@A00881:241:HJW2NDRXX:1:2126:27326:28369 1:N:0:CGAGAGAA+GATTGGAG
ATCACGCCTACGGGAGGCAGCAGTGGGGAATATTGCACAATGGGGGAAACCCTGATGCAGCGACGCCGCGTGAGTGAAGAAGTATCTCGGTATGTAAAGCTCTATCAGCAGGGAAGAAGAAAGACGGTACCTGAGTAAGAAGCCCCGGCTAACTACGTGCCAGCAGCCGCGGTACTACGTAGGGGGCAAGCGTTATCCGGATTTACTGGGTGTAAAGGGAGCGTAGACGGCAAGGCAAGTCTGGAGTGAA
+
FFFFFFFFFFFFFFFFFFFFFFFFFFFFFFFFFFFFFFFFFFFFFFFFFFFFFFFFFFFFFFFFFFFFFFFFFFFFFFFFFFFFFFFFFF:FFFFFF:FFFFFFFFFFFFFFFFFFFFFFFFFFFFFFFF:FFFFFFFFFFFFFFFFFFFFFFFFFFFFFFFFFFFFFFFFFFF,FFFFF,FFFFFFF:FFFF,FFFFFFFFFF:FF:FFFFFFFFF:FF:FFFFFF:F:FFFFFFF,:FFFFFFFFFFF
@A00881:241:HJW2NDRXX:1:2126:22670:28416 1:N:0:CGAGAGAA+GATTGGAG
ATCACGCCTACGGGGTGCAGCAGTGGGGAATATTGGGCAATGGAGGCAACTCTGACCCAGCAATGCCGCGTGAGCGATGAAGGCGTTTTGTTGTAAAGCTCTTTTCTTGGGAACGAACAAATGACGGTACCCAAGGAATAAGCCCCGGCTAACTACGTGCCAGCAGCCGCGGTAATACGTAGGGGGCAAGCGTTGTCCGGAATGACTGGGCGTAAAGGGTGTGTAGGTGGTTTGATAAGTTAGATGTGTA
+
FFFFFFFFFFFFFFFFFFFFFFFFFFFFFFFFFFFFFFFFFFFFFFFFFFFFFFFFFFFFFFFFFFFFFFFFFFFFFFFFFFFFFFFFFFFFFFFFFFFFFFFFFFF:FFFFFFFFFFFFFFFFFFFFFFFFFFFFFFFFFFFF:FFFFFFFFFFFFFFFFFFFFFF:FFFFFFFFFFFFFFFFFFFF,FFFFFFFF:FF,:FFFFFFFFFFFFFF:FFFFFFFFFFFF:F:FF:FFFFFFFFFFFFFFF
@A00881:241:HJW2NDRXX:1:2126:26594:28604 1:N:0:CGAGAGAA+GATTGGAG
ATCACGCCTATGGGATGCAGCAGTGGGGAATATTGGGCAATGGAGGCAACTCTGACCCAGCAACGCCGCGTGAGCGATGAAGGTCTTCGGATTGTAAAGCTCTTTAAGTGGGGACGAAGAAAGTGACTGTACCCACAGAATAAGCCTCGGCTAACTAGGTGCCAGCAGCCGCGGTAATACGTAGGAGACAAGCGTTATCCGGAATGACTGGGCATAAAGGGTGCGTAGGTGGTTTGCCAAGTTAGTAGCG
+
,FFFFF:FFFFFFFFFFF,FFFFFFFFFFFFFF:FFFFFFFFFFFFFFFFFFFFFFFFFFFFFFFFF,F:FFFF:FFF:FF:FFFFFF:FFFFFFFFFFFFFF,FFFFF:FFFFFFFFFFFFFFFFFF,F:F,FFF:F,FFFF:F:FFF,F,FFF:FF,F:FFF:FFFFFFFFFFFFFFFFF:FFF:F:FFFFFFFFFF:::,:FF::F:FFFF:FFFFFFFF:F,F::FFFFFFF:F:FFFFFFFFFF,
@A00881:241:HJW2NDRXX:1:2126:15664:28776 1:N:0:CGAGAGAA+GATTGGAG
ATCACGCCTACGGGAGGCAGCAGTGGGGAATATTGGGCAATGGAGGCAACTCTGACCCAGCAACGCCGCGTGAATGATGAAGGTCTTCGGATTGTAAAGTTCTTTTCTAAGGGCAGAAGAAAGTGACGGTACCGTAGGAATAAGCCTCGGCTAACTCCGTGCCAGCAGCCGCGGTAATACGTAGGTGGCAAGCGTTATCCGGAATGACTGGGCGTAAAGGGTGCGTAGGTGGTTTGGCAAGTTAGTAGCG
+
,FFFFFFFFFFFFF,FFF:FFFF,FFFFF:F,FFFFFFFFFFFFFFFFFFF,FFFFFFFFFF,FFFFFFFFFF:FFFFF:,FFFFFF:FFF:,FFFFFFFFFFFFFFFFFFFF,FFF,FF:FFFFFFFFFFFF,F:FFF,FFFFFFFFFFFFFFFF,,FFFFFFFFFFFFFFFF:,F:F:F:F,F,FFF:,FFF::,:FF:F,:FFFFFFFFF:,:FFFFFFF:FFFF:FFFFFFF:FFFF,F,F:::FF
@A00881:241:HJW2NDRXX:1:2126:22064:29246 1:N:0:CGAGAGAA+GATTGGAG
ATCACGCCTATGGGGGGCAGCAGTGGGGGATATTGCACAATGGGGGAAACCCTGATGCAGCGACGCCGCGTATAGGAAGAAGGTTTTCGGATTGTAAACTATTGTCGTTAGGGAAGAGAAAGGACAGTACCTAAGGAGGAAGCTCCGGCTAACTACGTGCCAGCAGCCGCGGTAATACGTAGGGAGCGAGCGTTATCCGGAATTATTGGGTGTAAAGGGTGCGTAGACGGGTTAGCAAGTTAGTTGTGAA
+
FFFFFFF,FFFFFFFFFFFFFF:,FFFFFFFFFFFFFF:FFFFF:FFF:FFFF:FFFF:FFFFFFFFFFFF:FFFFFFFFFFFFFFFF:FFFFF:FFFFFFF,FFFFFFFFFFFF,,F:FFFF,:FFFF::FF:FFFFFFFFFFFFFFFFFFFFFFFFFF:FFFFFFFFF:FFFFFFF:FFF:F,FFFF:FFF:FFFFFFFF:F,FF:FFF::,FF:F:F,FFFFFFFFF:FFF,,,,:,F::FF,F,F,
@A00881:241:HJW2NDRXX:1:2126:29993:29606 1:N:0:CGAGAGAA+GATTGGAG
ATCACGCCTACGGGGGGCAGCAGTGAGGAATATTGGTCAATGGGCGAGAGCCTGAACCAGCCAAGTCGCGTGAGGGAAGACGGTCCTATGGATTGTAAACCTCTTTTGCCGGGGAGCAAAGAGCGGCACGTGTGCCGCGCCGAGAGTACCCGGAGAAAAAGCATCGGCTAACTCCGTGCCAGCAGCCGCGGTAATACGGAGGATGCGAGCGTTATCCGGATTTATTGGGTTTAAAGGGTGCGCAGGCGGC
+
:FFFFFFFFFFFFFFFFFFFFFFFFFFFFFFFFFFFF:FFFFFFFFFFFFFFFFFFFF,FFFFFFFFFFFFF,FFFFFFFFFFFFFF:FFFFFFFFFF:FFFFFFFFFFFFFFFFFFFF,F:FFFFFFFFFFFFFFFFFFFFFFFFFFFFFF::FFFFF:FFFFF:FFFFFFFFFFFFFFFFFFFFFFFFFFFFFF:FFFF:FF::F:FFFFF,F:F:FFF:FF::FFFFFF,::FF:F:F:FF:FF:F:
@A00881:241:HJW2NDRXX:1:2126:25708:30264 1:N:0:CGAGAGAA+GATTGGAG
ATCACGCCTATGGGAGGCAGCAGTGAGGAATATTGGTCAATGGACGCAAGTCTGAACCAGCCATGCCGCGTGCAGGAAGACGGCTCTATGAGTTGTAAACTGCTTTTGTACGAGGGTAAACGCAGGTACGCGTACCTGTTTGAAAGTATCGTACGAATAAGGATCGGCTAACTCCGTGCCAGCAGCCGCGGTAATACGGAGGATTCAAGCGTTATCCGGATTTATTGGGTTTAAAGGGTGCGTAGGCGGT
+
FFFFFFFF:FFFFFFFFFFFFFFFFFFFFFFFFFFFFFFFFFFFFFFFFFFFFFFFFFFFFFFFFFFFFFFFFFFFFFFFFFFFFFFFFFFFFFFFFFFFFFFFFFFFFFFFFFFFFFFFFFFFFFFFFFFFFFFF,FFFFFFFFFF:FFFFFFFF:FFFFFF:F:FFFFFFFFFFFFFFFFFFFFFFFFFF:FFF:FFFFFFFFFFFFFFFFFFFFFF,FFFF:F:F:F,:FFF,FFF:F:FF:FF,FF
@A00881:241:HJW2NDRXX:1:2126:25726:30326 1:N:0:CGAGAGAA+GATTGGAG
ATCACGCCTACGGGGGGCACCAGTGGGGAATATTGGGCAATGGGCGCAAGCCTGACCCAGCAACGCCGCGTGAAGGAAGAAGGCTCTCGGGTTGTAAACTTCTTTTAAGAGGGACGAAACAAATGACGGTACCTCTTGAATAAGCCACGGCTAACTACGTGCCAGCAGCCGCGGTAATACGTAGGTGGCAAGCGTTATCCGGATTTACTGGGGGTAAAGGGCGTGTAGGCGGGGCTGCAAGTCAGATGTG
+
FFFFFFFFFFFFFFFFFFFFFFFFFFFFFFFFFFFFFFF:FFFFFFFFFFFFFFFFFFFFFFFFFFFFFFFFFFFFFFF:FFFFFFFFF:FFFFFFFFFFFFFFFFF:FFFFFFFFFFFFFF:FFFFFFFF:FFFFFFFFFFFFFFFFFFFFFFFFFFFFFFFFFFFFFF:FFFF,:FFFFFFFF:FFFFFFFFFFFFFFF:F:FFF::F:F,:FFFFFFFF:FF:,FFF,F:FF:FFFF:FF:FF:FF:
@A00881:241:HJW2NDRXX:1:2126:19813:30358 1:N:0:CGAGAGAA+GATTGGAG
ATCACGCCTATGGGGTGCAGCAGTGGGGAATATTGGTCAATGGGGGGAACCCTGAACCAGCAACGCCGCGTGAAGGAAGAAGGCTTTCGGGTTGTAAACTTCTTTTACCAGGGACGATAGTGACGGTACCTGGTGAATAAGCTCCGGCTAACTACGTGCCAGCAGCCGCGGTAATACGTAGGGAGCGAGCGTTATCCGGATTTACTGGGTGTCAAGGGCGCGTAGGCGGGCTGTCAAGTCAGATGTGAAA
+
FFFFF:FFFF:FFFFFFFFFFFFFFFFFFFFFFFFFFFFFFFFFFFFFFFFFFFF:FFFFFFFFF:F:FF:FFFFFF:F:FFFFFFFFF:FFFFFF,FFFFFFFF:FFFFFFFFFFFFFFFF:FFFFFFFFFFFF::F:FFF:F:FFFFF:FFF:FFFFF:FFFFFFF::FF:,FFFFFFFF::FFF:FF:F:,FFFFF,FF:FF,FFFF:F,FFFFFF::::FFFFFFFF:FF::FFF::F::FF::F:
@A00881:241:HJW2NDRXX:1:2126:23592:30389 1:N:0:CGAGAGAA+GATTGGAG
ATCACGCCTACGGGGGGCAGCAGTGGGGAATATTGGTCAATGGGGGGAACCCTGAACCAGCAACGCCGCGTGAAGGAAGAAGGCTTTCGGGTTGTAAACTTCTTTTATCAGGGACGATAGTGACGGTACCTGATGAATAAGCTCCGGCTAACTACGTGCCAGCAGCCGCGGTAATACGTAGGGAGCGAGCGTTATCCGGATTTACTGGGTGTAAAGGGCGCGTAGGCGGGCCGACAAGTCAGATGTGAAA
+
FFFFFFFFFFFFFFFFFFFFFFFFFFFFFFFFFFFFFFFFFFFFFFFFFFFFFFFFFFFFFFFF:FFFFFFFFFFFFFFFFFFFFFFFFFFFFFFFFFFF:FFFFFFFFFFFFFFFFFF:FFFFFFFFFFFFFFFFFFFFFFFFFFFFFFFFFFFFFFFFFFFFFFFFFFFF:FFFFFFFFFFFFFFFFFFFFFFFFFFFFFFFFFFFF:FF,F:FFFFFFFFFFFFFFFFFFFFF,F,FF,FFFFF:,F
@A00881:241:HJW2NDRXX:1:2126:16758:30733 1:N:0:CGAGAGAA+GATTGGAG
ATCACGCCTACGGGAGGCAGCAGTGAGGAATATTGGTCAATGGGCGGGAGCCTGAACCAGCCAAGCCGCGTGAGGGAAGAAGGCCCTATGGGTCGTAAACCTCTTTTGTCAGGGAACAAAAGCCGATATGTATATTGGTGTGAGTGTACCTGAAGAAAAAGCATCGGCTAACTCCGTGCCAGCAGCCGCGGTAATACGGAGGATGCGAGCGTTATCCGGATTTATTGGGTTTAAAGGGTGCGTAGGCGGC
+
FFF,FFFFF:FFFFFFFFFFFFFFFFFFFFFF,FFFFFFFFFFFFFFFFFFFFFFFFFFFFFFFFFFFF::F,FFFF,FFFFFFFF:FFF:FFFFF:F:FFFFFFFFFFFFFFF:FFFFFFFFFFFF,FF,FFF,F:FFFFFFFFFFFFFF:FFFFFFFFFFFFFFFFFFFFFFFFFFFFF::FFFFFFF:FFFFFFFFFFFFF:FF,FFF,FFFFFFFF,F,F:FF:FF,F:F,:FFF:FFFF:F:FF:
@A00881:241:HJW2NDRXX:1:2126:29225:30843 1:N:0:CGAGAGAA+GATTGGAG
ATCACGCCTATGGGGTGCAGCAGTGGGGAATATTGGTCAATGGGGGGAACCCTGAACCAGCAACGCCGCGTGAAGGAAGAAGGCTTTCGGGTTGTAAACTTCTTTTACCAGGGACGATAGTGACGGTACCTGGTGAATAAGCTCCGGCTAACTACGTGCCAGCAGCCGCGGTAATACGTAGGGAGCGAGCGTTATCCGGATTTACTGGGTGTAAAGGGCGCGTAGGCGGGCTGTCAAGTCAGATGTGAAA
+
FFFFFFFFFFFFFFFFFFFFFFFFFFFFF:FFFFFFFFFFFFFFFFFFFFFFFFFFFFFFFFFFFFFFFFFFFFFFFFFFFFFFFFFFFFFFFFFFFFFFFFFFFFFFFFFFFFFFF:FFFFFFFFFFFFFFFFFF:FFFFFFFFFFFFFF:FFFFFFFFFFFFFFFFFFFFFFFFFFFFFFFFFF,FFFFFFFFFFFFFFFFF:F:F:FFF,F:FFFFFF:FFFFFFFFFFFFFFFFF:FFF::FF:FF
@A00881:241:HJW2NDRXX:1:2126:30282:31078 1:N:0:CGAGAGAA+GATTGGAG
ATCACGCCTATGGGAGGCAGCAGTGGGGAATATTGCACAATGGAGGGAACTCTGATGCAGCGATGCCGCGTGGAGGAAGAAGGTCTTAGGATTGTAAACTCCTGTTGACAGAGAACGAAGAATGACGGTACTCTGAAAGGAAGCTCCGGCTAACTACGTGCCAGCAGCCGCGGTAATACGTAGGGAGCGAGCGTTGTCCGGAATTACTGGGTGTAAAGGGAGCGTAGGCTGGCACGGAAGTCAGACGTGA
+
FF:FFFFFFFFFFFFFFFFFFFFF:F:FFFFF:F:FFFFFFFF:FFFFFFFFFFFFFFFFFFFFFFFFFFFFFFFFFFF,F:FF,:F::FF:FFFFF:F:FF:,FFFF,FFFF,FFF,::FFF,F,FFF:FFF:FFFFFF:FFFF:F,FFFFFFFF::FFF,F,FF,FFFF,FF,FFF,FFFF,FFF:FFFFF:FFFFFFF,,FF:FF,:FFF,,,FFFFFFFFFFF,F,FFFFF,F:,:F,FFFFFF:F
@A00881:241:HJW2NDRXX:1:2126:17255:31407 1:N:0:CGAGAGAA+GATTGGAG
ATCACGCCTATGGGGTGCAGCAGTGGGGAATATTGGGCAATGGAGGCAACTCTGACCCAGCAACGCCGCGTGAATGAAGAAGGCCTTCGGGTTGTAAAGTTCTTTAATTGGGGACGAAGAAAGTGACGGTACCCAAAGACTAAGCCACGGCTAACTACGTGCCAGCAGCCGCGGTAATACGTAGGTGGCAAGCGTTGTCCGGAATGACTGGGCGTAAAGGGAGCGTAGGCGGCGCAACAAGTTAGGAGTG
+
FFFFFFFFFFFFFFFFFFFFFFFFFFFFFFFFFFFFFFFFFFFFFFFF,FFFFFFFFFFFF::FFFFFFFFFF:FFFFFFFFFFFFFFFFFFFFFFFFFFFFFFFF:FFFFFFFFF,FFFFFFFFFFFFFFFFF:FFF:,FFF:FFFFFFFFFFFFFFFFFFFF:F:FFFFFFFFFFFFFFF,FFF:FFF,FFFFFFFFFF:F,FFFFFFFFFF:F:FF:FFFF:FFFF:::F:F:FF:,F,FF:FFFFF
@A00881:241:HJW2NDRXX:1:2126:18132:31579 1:N:0:CGAGAGAA+GATTGGAG
ATCACGCCTATGGGATGCAGCAGTGGGGAATATTGCACAATGGGGGGAACCCTGATGCAGCGACGCCGCGTGAAGGAAGAAGTATCTCGGTATGTAAACTTCTATCAGCAGGGAAGAAAATGACGGTACCTGACTAAGAAGCCCCGGCTAACTACGTGCCAGCAGCCGCGGTAATACGTAGGGGGCAAGCGTTATCCGGATTTACTGGGTGTAAAGGGAGCGTAGACGGAAGAGCAAGTCTGATGTGAAA
+
FFFFFFFFFFFFFFFFFFFFFFFFFFFFF:FFFFFFFFFFFFFFFFFFFFFFFFFFFFFFFFFFFFFFFFFFFFFFFFFFFFFFFFFFFFFFFFFF,FFFFFFFFFFFFFFFFF:FFFFFFFFFF:F:FFFF:FFFFFFFFFFFFFFFFFFFFFF:FFFF:FFFFFF:F:FFFFF:FFFFFFFFFFFFFFFFF:FF:FFF:FFFFFFFFFFFFFFFFFFF::F:FF:F::,FFFF:,FFF:F::FFF::F
@A00881:241:HJW2NDRXX:1:2126:28800:31641 1:N:0:CGAGAGAA+GATTGGAG
ATCACGCCTATGGGAGGCACCAGTATTAGATACCCGCGTAGTCCCGAAACATCACGCCTACGGGGTGCAGCAGTGGGGAATATTGGACAATGGGCGAAAGCCTGATCCAGCGACGCCGCGTGAAGGACGACGGTCTTCGGATTGTAAACTTCAGTGAGCAGGGACGAGAAAGGACGGTACCTGCAGAGCAAGCAACGGCTAACTACGTGCCAGCAGCCGCGGTAATACGACGGTGGCGAGCGTTAGCCGG
+
:FFFFFFF:FFFFFFFFFFFFFFFFFFFFFFFFFFFFFFFFFFFFFFFFFFFFFFFFFFF:FF:FFFFFFFFF:FFFFFFFFFFFF:F::FF:FFFFFFFFFF,,FF:FFFFFFFFFFFFFFFFFF,,FF,FFFFFFFF,FFFFF:FF,FFF,FFFFF,:::,F,FFFFFFFFFFFFFF:FFFF:FFFFFFF:,,F::FFF:FFFFF:FFFFFF,:FFFF:FF,,FFFF,,FFF,,::F:,F,F,,F:FF
@A00881:241:HJW2NDRXX:1:2126:24108:31751 1:N:0:CGAGAGAA+GATTGGAG
ATCACGCCTATGGGGTGCAGCAGTGAGGAATATTGGTCAATGGACGAGAGTCTGAACCAGCCAAGTAGCGTGAAGGATGACTGCCCTATGGGTTGTAAACTTCTTTTATACGGGAATAAAGTGAGGCACGTGTGCCTTTTTGTATGTACCGTATGAATAAGGATCGGCTAACTCCGTGCCAGCAGCCGCGGTAATACGGAGGATCCGAGCGTTATCCGGATTTATTGGGTTTAAAGGGAGCGTAGGCGGA
+
FFFFFFFFFFFFFFFFFFFFFFFFFFFFFFFFFFFFFFFFFFFFFFFFFFFFFFFFFFFFFFFFFFFFFFFFFFFFFFFFFFFFFFFFFFFFFFFFFF:FFFFFFFFFFFFFFFFFFFFFFFFFFFFFFFFFFFFFF:FFFFFFFFFFF:FFFFFFFFFF:FFFF:FFFFFFFFFFFFFFFFFFFFFFFFFFF,FFFFFFFFFFFF,FFFFFFF:FFFF:,FFFFFFFFFF:FF:FF:FFFFFF,FF:FF
@A00881:241:HJW2NDRXX:1:2126:28664:32033 1:N:0:CGAGAGAA+GATTGGAG
ATCACGCCTACGGGATGCAGCAGTGGGGAATATTGGGCAATGGGCGCAAGCCTGACCCAGCAACGCCGCGTGAGGGAAGAAGGCTTTCGGGTTGTAAACCTCTTTTACCAGGGACGAAGGACGTGACGGTACCTGGAGAAAAAGCAACGGCTAACTACGTGCCAGCAGCCGCGGTAATACGTAGGTTGCAAGCGTTGTCCGGATTTACTGGGTGTAAAGGGCGTGTAGGCGGAACTGCAAGTCAGATGTG
+
FFFFFFFFFFFFFFFFFFFFFFFFFFFFFFFFFFFFFFFFFFFFFFFFFFFFFFFFFFFFFFFFFFFF:FFFFFFFFFFFFFFFFFFFFFFFFFFF,FFFFFFFFFFFFFFFFFFFFFFF,:FFF,FFFFFFFFFFFFFFF::FFF:FFFFFFFFF:FFFFFFFFFFFFFFFFF,F:FF,F:FFFFFFF:,FFFFFFFFFFFFFFF::FFFF:FFFFFF:FFFFFFFFFFFFFFFFFF:,FFFFF::F:F
@A00881:241:HJW2NDRXX:1:2126:29297:32064 1:N:0:CGAGAGAA+GATTGGAG
ATCACGCCTACGGGGTGCACCAGTGGGGAATATTGGGCAATGGAGGCAACTCTGACCCAGCAACGCCGCGTGAGCGATGAAGGTCTTCGGATTGTAAAGCTCTTTAAGTGGGGACGAAGAAAGTGACTGTACCCACAGAATAAGCTCCGGCTAACTACGTGCCAGCAGCCGCGGTAATACGTAGGGAGCAAGCGTTATCCGGAATGACTGGGCGTAAAGGGTGCGTAGGTGGTCTTGCAAGTTGGTAGCG
+
FFFFFFFFFFF:FFFFFFFFFFFFFFFFFFFFFFFFFFFFFFFFFFFFFFFFFFFFFFFFFFFFFFFFFFFFFFFFFFFFFFFFFFF,FFF:,FFFFFFF:FFFFFFFFFFFFFFFFFFFF::FFFFFFFFFFFFFF:FFFFFFFFFFFFFFFFFFFFFFFFFFFFFFFFFFFFFF,,FFFFFF:FFFFF,:FFFFFFFFFFF,FFFFFFFFFFFFFF:F:FFF,FFFFF:,FFFFFFFFFFFFF:FFFF
@A00881:241:HJW2NDRXX:1:2126:27344:32283 1:N:0:CGAGAGAA+GATTGGAG
ATCACGCCTACGGGAGGCAGCAGTGGGGAATATTGGTCAATGGGGGGAACCCTGAACCAGCAACGCCGCGTGAAGGAAGAAGGCTTTCGGGTTGTAAACTTCTTTTATCTGTGACGATAGTGACGGTAGCAGATGAATAAGCTCCGGCTAACTACGTGCCAGCAGCCGCGGTAATACGTAGGGAGCGAGCGTTATCCGGATTTACTGGGTGTAAAGGGCGCGTAGGCGGGCTGACAAGTCAGATGTGAAA
+
FFFFFFFFFFFFFFFFFFFFFFFFFFFFFFFFFFFFFFFFFFFFFFFFFFFFFFFFFFFFFFFFFFFFFFFFFFFFFFFFFFFFFFFFFFFFFFFFF:FFFFFFFFFFFFFFFFFFFFFFFFFFFFFFFFFFFFFFFFFFFFFFFFFFFFFFF:FFFFFFFFFFFFFFFFFFFFFFFFFFFFFFFFFF:FFF:,FFFFFFFFFF:FFFFFF:FFFFFFFFFFFFF:FFFF:FFFFFFFFFFFFFFF::F,
@A00881:241:HJW2NDRXX:1:2126:18484:32597 1:N:0:CGAGAGAA+GATTGGAG
ATCACGCCTATGGGACGCAGCAGTGAGGAATATTGGTCAATGGGCGCGAGCCTGAACCAGCCAAGTCGCGTGAGGGAAGACGGCCTTATGGGTTGTAAACCTCTTTCAGATGAGAGTAAAGGGTGTTACGCGTAACACATTGCAAGTATCATCAGAAGAAGCATCGGCTAATTCCGTGCCAGCAGCCGCGGTAATACGGAAGATGCGAGCGTTATCCGGATTTATTGGGTTTAAAGGGTGCGTAGGCGGA
+
FFFFFFFFFFFFFFFFF::FFFFFFFFFFFFFF,FFFFFFFFFFFFFFFFFFFFFFFFFFFFFFFFFFFF:FFFFFFFFFFFFFFFFFFFFFFFFFFFFFFFFFFFFFFF:FFFFFFFFFFFFFFFFFFFF:FFFFFFF,F:FFFFFFFFFFFFFFFFFFFFF:FFFFFFFFFFFFFFFFFFFFFFF:FFFFF,FFFFFFF:FFFFFFFFFFFFFFFFF,:FFFF:FFFF,FFFFFF:FFFFFFFFFF,F
@A00881:241:HJW2NDRXX:1:2126:23710:32690 1:N:0:CGAGAGAA+GATTGGAG
ATCACGCCTACGGGAGGCAGCAGTGGGGAATATTGCACAATGGGGGGAACCCTGATGCAGCGACGCCGCGTGAGTGAGGAAGTATTTCGGTATGTAAAGCTCTATCAGCAGGGAAGAAAGAAGGACGGTACCTGACTAAGAAGCACCGGCTAAATACGTGCCAGCAGCCGCGGTAATACGTATGGTGCAAGCGTTATCCGGATTTACTGGGTGTAAAGGGTGCGTAGGTGGCATGGCAAGTCAGAAGTGA
+
,FFFF:F:FFFFFFFFFFFFF:FFFFFFFFFF:FFF:FFFFFF:FFFFFFFFFFFFFFF:FFFFFFFFFFFFFFFFFFFFFFFFFFFFFFF,FFFFFFFFFFFFFFFFFFFFFFFFFF,FFFF:FFFFFFFFF:FFF,FFFFFFFFFFFFFFF:::FFFFFFF:FFFFFFFF:F:FFFFFF::FFFFF:FFF,FFF:FFFFF:FF:,FFFFFFFFF,F::FFF,,F:FFF:::::,:F,:F::F:FFF::
@A00881:241:HJW2NDRXX:1:2126:29776:33019 1:N:0:CGAGAGAA+GATTGGAG
ATCACGCCTATGGGACGCAGCAGTGGGGAATATTGGGCAATGGGGGGAACCCTGACCCAGCAACGCCGCGTGAGGGAAGAAGGCTTTCGGGTTGTAAACCTCTTTTACCAGGGACGAAGGACGAGACGGTACCTGGTGAAAAAGTCACGGCTAACTACGTGCCAGCCGCCGCGGTAATACGTAGGTGGCAAGCGTTATCCGGATTTACTGGGTGTAAAGGGCGTGTAGGCGGGATTGCAAGTCAGATGTG
+
,FFFFFFFFFFFFFFFFFFFFFFFFFFFF:F:FFFF:FFFFF:F:FFFFFFFFFFFFFFFF:FFFFFF,FF:FFFFF,FF:FFFFFFF:FF:FFF::FFFFFFFFFFFFFFFFFFF:,FFFFF,F:FF::FFFFFFFF:::FFFFFFFF:FFF,FF:F,FFFFF:F,FFF::FFF,FFFFF,:F,FFFF:F,FFFFFFF,FFFFFFF,FFFFF:F,FF,,FFFF:FFFFFF,F,FFFFF,F:FFF:FFFF
@A00881:241:HJW2NDRXX:1:2126:32389:33849 1:N:0:CGAGAGAA+GATTGGAG
ATCACGCCTATGGGGGGCAGCAGTGGGGAATATTGCGCAATGGGGGGAACCCTGACGCAGCAACGCCGCGTGAGCGATGAAGGTCTTCGGATTGTAAAGCTCTTTAAGTGGGGACGAAGACAGTGACTGTACCCACAGACTAAGCCTCGGCTAACTACGTGCCAGCAGCCGCGGTACTACGTAGGAGGCAAGCGTTATCCGGCATGACTGGGCGTAAAGGGTGCGTAGGTGGTTTGGCAAGTTGGTCTCG
+
,FF,FFFFFFFFFFFFFF:FF::FFFFFFFFFFFFFF:F:FFFFFFFFFFFF:FFFFFFFFFFFFFFFFFFFFFFFFFFFFFFFFFFFFFF:F:FFFFFFFFFFFFFFFF:FF:FFF,FFFFFFFFFF:F,FFF,FFFF,F:,FFFFFF:FFFFFFFFFFFFFFFFFFFFFFFF,F,FF,F:FF:,FFF,,,:F:F:FFFF:,:FF:FFFFFFFFFF:F,:F,:FF:FF:FFFFFF:F,FFFF:F:F,::
@A00881:241:HJW2NDRXX:1:2126:19343:33896 1:N:0:CGAGAGAA+GATTGGAG
ATCACGCCTACGGGGGGCACCAGTGAGGAATATTGGACAATGGATGGAAATCTGATCCAGCCATGCCGCGTGCAGGAAGGCGGTCCTATGGATTGTAAACTGCTTTTGTACGGGAGCAATAATTTCTACGGGATAGGGAGATGAGAGTACCGTACGAATCAGCATCGGCTAACTCCGTGCCAGCAGCCGCGGTAATACGGAGGATGCGAGCGTTCTCCGGATTTATTGGGTTTAAAGGGTGCGTAGGCTG
+
,FFFFFFFF:FFFFFFFFFFFFFFFFFFFFF:FFFFFFFFFFFFFF:FFFFFFFFFFFFFFF,FFFFFFFFFFF::FFFFFFFFF,,FFFFF:FFF:FFFFFFFFFFFFFF:FFFFFF,FFFFFFFFFFF:FF,FFFFFFFF:F:FFF,FFFF,F:FFFF:FF:FFF:FF:FFFFFFFFFFFFFFF:FFFF:F,FFFFFFF,FFF:F,F:F:FF:FFFF:FFFF,FFFFFFF:F,,F:FF:F:F:,FFFF
@A00881:241:HJW2NDRXX:1:2126:24596:34006 1:N:0:CGAGAGAA+GATTGGAG
ATCACGCCTATGGGACGCAGCAGTGAGGAATATTGGTCAATGGGCGCGAGCCTGAACCAGCCAAGTAGCGTGAAGGAAGACGGCCCTACGGGTTGTAAACTTCTTTTATACGGGAATAAGACCGTCCACGAGTGGATGCGTGCATGTACCGTATGAATAAGCATCGGCTAACTCCGTGCCAGCAGCCGCGGTAATACGGAGGATGCGAGCGTTCTCCGGATTTATTGGGTTTAAAGGGAGCGTAGACGGG
+
FFFFFFFFFFFFFF:FFFFFFF:FFFFFFFFFFFFFFFFFFFFFFFFFFFFFFFFFFFFFFFFFFFFFFFFFFFFFFFF:FFFFFFFFFFFFFFFFFFFFFFFFFFFFFFFFFFFFFFFFFFFFFFFFFFFFFFFFFFFFFFFFFFFFFFFFFFFFFFFFFFFFFFFFFFFFFFFFFFFFF:FFFFFFFFFFFFFFF:FFFFFFFFFFFFFFF,FFFF:FFFFFFFFFFFFFFFFFFFFFFFFFFFFFFF
@A00881:241:HJW2NDRXX:1:2126:30599:34194 1:N:0:CGAGAGAA+GATTGGAG
ATCACGCCTATGGGACGCAGCAGTGGGGAATCTTGGGCAATGGGGGGAACCCTGACCCAGCGACGCCGCGTGAGGGAAGAAGGTCTTCGGATTGTAAACCTTTGTGACAGGGGACGAAGGAAGTGACGGTACCCTGAGAGGAAGCCCCGGCTAACTACGTGCCAGCAGCCGCGGTAATACGTAGGGGGCGAGCGTTGTCCGGAATTACTGGGCGTAAAGGGCGCGTAGGCGGTTAATTAAGTCTGTTGTG
+
FFFFFFFFFFFFFFFFFFFFFFFFFFFFFFFFFFFFFFFFFFFFFFFFFFFFFFFFFFFFFFFFFFFFFFFFFFFFFFFFFFFFFFFFFFFFFFFFFFFFFFFFFFFFFFFFFFFFFFFFFFFFF:FFFFFFFFFFFFFFFF:FFFFFFFFF:FFFFFFFFFFFFFFFFFFFFFF:FFFFFFFFFFFFFFFFFFFFFFF:FFF:FFFFFFFFFFFFF:FFFFFFFFFFFFFFFF:FFFF:FFFFFFFFFF
@A00881:241:HJW2NDRXX:1:2126:24768:34554 1:N:0:CGAGAGAA+GATTGGAG
ATCACGCCTATGGGACGCAGCAGTGAGGAATATTGGTCAATGGGCGCGAGCCTGAACCAGCCAAGTAGCGTGAAGGAAGACGGCCCTACGGGTTGTAAACTTCTTTTATACGGGACTAAGACCGTCCACGAGTGGATGCGTGCCTGTACCGTATGAATAAGCATCGGCTAACTCCGTGCCAGCAGCCGCGGTAATACGGAGGATGCGAGCGTTATCCGGATTTATTGGGTTTAAAGGGAGCGTAGTCGGG
+
FFFFFFFFFFFFFFFFFFFFFFFFFFFFF:FFFFFFFFF,FFFFFFFFFFFFFFFFFFFFFFFFFFFFFFFF:FFFFFFFFFFFFFFF,FF:FFFFFFFF:FFFFFF,FFFF:FF,FFFF::,FFFFF:,,:FFFFF:,FFF,:FFFFFFFFF:FFFFFFFFFFFFFFFF,FFFFFFFFFFFFFFFF:FFFFF,FFFFFFFFFFFF,,FFFFFFFFF:::,FFFFFF:FF,FFF::FFFFFFFF,,FFF,
@A00881:241:HJW2NDRXX:1:2126:20392:34679 1:N:0:CGAGAGAA+GATTGGAG
ATCACGCCTACGGGACGCAGCAGTGGGGAATATTGGGCAATGGGCGCAAGCCTGACCCAGCAACGCCGCGTGAAGGAAGAAGGCCCTCGGGTTGTAAACTTCTTTTGTCGGGGACGATAGTGACGGTACCTGACGAATAAGCCACGGCTAACTACGTGCCAGCAGCCGCGGTCATACGTAGGTGGCAAGCGTTATCCGGATTTACTGGGTGTAAAGGGCGTGTAGGCGGGATTGCACGTCAGATGTGAAA
+
:F::FFFFF,FFFFF:FF:FF,:,FFF:F,FF,FFFFFF,:FFFFFF:FFFFFF:FFF,F:F,FFFFF::FFF,FFFFFFFFFFFF:FFFF,FFF:,:FFF:FFFFFFFFFFFFFFFFFFFF::FFFFFFFFF:FFFFFFFFFFFFFFFFFFFFFFFFFFFFF,FFFFFFF:,:FF:F:FFFF:FF:::FFFFFFFFF:F,F,FF:FFFFF:,F,F:F:FFF:FFFFFF:F,FFF:,F,FF:FFFFFF,:
@A00881:241:HJW2NDRXX:1:2126:30897:34835 1:N:0:CGAGAGAA+GATTGGAG
ATCACGCCTACGGGAGGCAGCAGTGAGGAATATTGGACAATGGATGGAAATCTGATCCAGCCATGCCGCGTGCAGGAAGGCGGTCCTATGGATTGTAAACTGCTTTTGTACGGGAGCAATAATTTCTACGGGATAGGGAGATGAGAGTACCGTACGAATCAGCATCGGCTAACTCCGTGCCAGCAGCCGCGGTAATACGGAGGATGCGAGCGTTATCCGGATTTATTGGGTTGAAAGGGTGCGTAGGCTG
+
FFFFFFFFFFFFFFFFFFFFFFFFFFFFFFFFFFFFFFFFFFFFFFFFFFFFFFFFFFFFFFFFFFFFFFFFFFFFFFFFFFFFFFFFFFFFFFFFFFFFFFFF:FFFFFFFFFFFFFFFFFFFFFFFFFFFFFFFFFFFF:FFFFFFFFFFFFFFFFFFFFFFFFFFFFF:FFFFFFFFFFFFFFFFFFFFF:FFFFFFFFFFFFF::FFFFF:FFFFFFFFFF:FF::FF,FF:FFF:FF,FF:FF:F
@A00881:241:HJW2NDRXX:1:2126:30337:34929 1:N:0:CGAGAGAA+GATTGGAG
ATCACGCCTATGGGAGGCAGCAGTGGGGGATATTGCACAATGGGGGAAACCCTGATGCAGCGACGCCGCGTGAGTGAAGAAGTATTTCGGTATGTAAAGCTCTATCAGCAGGGAAGAAAGAGACGGTACCTGAGTAAGAAGCCCCGGCTAACTACGTGCCAGCAGCCGCGGTAATACGTAGGGGGCAAGCGTTATCCGGATTTACTGGGTGTAAAGGGAGCGTAGACGGCATGGCAAGTCTGAAGTGAAA
+
::FFFFF:,FFFFFFF:FFFFFFFFFFFFFFFFFFFFFFFFFFFFFFFFFFFFFFFFFF:FFFFFFFFFFF:FFFF::FFFFFFFFFFFFFFFFFFFFFF:FFFFFFFFFFFFFFFFFFFFFFFF:FFFFFFFFFFFF,FFF:FFFFFFFFFFFFFFFFFFFF:FFFFFF:FFFF::FFFFFFFF:::FFFFFFFFFFFFFFFFFFFFFFFFF:,FFF:FF:FF:FFFFFFF:F,FF:FFF::F:F:F:F
@A00881:241:HJW2NDRXX:1:2126:32796:35055 1:N:0:CGAGAGAA+GATTGGAG
ATCACGCCTATGGGAGGCAGCAGTGGGGAATATTGCACAATGGGGGAAACCCTGATGCAGCGACGCCGCGTGAGTGAAGAAGTATTTCGGTATGTAAAGCTCTATCAGCAGGGAAGAAAGTGACGGTACCTGAGTAAGAAGCCCCGGCTAACTACGTGCCAGCAGCCGCGGTAATACGTAGGGGGCAAGCGGTATCCGGAATTACTGGGTGTAAAGGGAGCGTAGACGGCGAGGCAAGTCTGAAGTGAAA
+
FFFFFFFFFFFFFFFFFFFFFFFFFFFFFFFFFFFFFFFFFFFFFFFFFFFFFFFFFFFF:FFFFFFFFFFFF:FFFFFF,FFFFFF,FFFFFFFFF:FF:FF:FFFFFFFFFFFFFFF:FF:FFFFFFFFFFFFFFF,FFFFFFFFFF:F:FFFFFFFFFFF,FFFFFFFFFFFFFF:FFFFF:FFFFFF,FFFFFFF:,F,FFFFFFFFF,FFFFFF:FFF,FFFFFFFFFF,F,,FFFFF,FF:FFF
@A00881:241:HJW2NDRXX:1:2126:25690:35117 1:N:0:CGAGAGAA+GATTGGAG
ATCACGCCTATGGGACGCAGCAGTAGGGAATTTTCGTCAATGGGCGCAAGCCTGAACGAGCAATGCCGCGTGAACGAGGAAGGTTTTCGGATTGTAAACTTCTGATCTAAGGGACGAAGAAAATGACGGTACCTTAGGAGAAAGCCACGGCTAACTACGTGCCAGCCGCCGCGGTAATACGTAGGTGGCGAGCGTTGTCCGGAATGACTGGGCGTAAAGGGAGCGTAGGTGGTCAATTACGTTAGGTGTG
+
FFFFFFFFFFFFFFFFFFFFFFFFFFFFFFFFFFFFFFFFFFFFFFFFFFFFFFFFFFFFFF:FFFFFFFFFFFFF:FFFFFFFFFFFFFFFFFF,FFFF,FFFFFFFFFFFFFFFFFFFF:FFFFFFFFFFFF,FFFFFFFFFFFFFFFFF:F:FFFFFFFF:FF,FFFFFFF:F,FFFF:FFFFFFFFFF:FFFFFFFFFFFFFF:FFFFF:FFFF,:FF:F:FFFFFF,FF:F,FF,:FFF:,FF,F
@A00881:241:HJW2NDRXX:1:2126:18141:36072 1:N:0:CGAGAGAA+GATTGGAG
ATCACGCCTACGGGATGCAGCAGTGAGGAATATTGGACAATGGATGGAAATCTGATCCAGCCATGCCGCGTGCAGGAAGGCGGTCCTATGGATTGTAAACTGCTTTTGTACGGGAGCAATAATTTCTACGGGAGAGGGAGATGAGAGTACCGTACGAATCAGCATCGGCTAACTCCGTGCCAGCAGCCGCGGTAATACGGAGGATGCGAGCGTTATCCGGATTTATTGGGTTTAAAGGGTGCGTAGGCTG
+
FFFFFFFFFFFFFFFFFF:FFFF,F:FFF:FFFFFFFFFFFFFFFFFFFFFFFFFFFFFFFFFFFFFFFFFFFFFFFFFFFFFFFFFFFFFFFFFFFF:FFFFFFFF:FFFFFFFFFFFFFFFFFFFFFFFFF,FFFFFFFFFFFFFFFFFFFFFFF:FF:FF:FFFFF:FFFFFFFFFF:::FF:FFFF:FF,FFFFFFFFFFFFF:FFFFF,,FFFFFF::FF::FFFF,FFF,FF:::F::,:FF,F
@A00881:241:HJW2NDRXX:1:2126:32217:36276 1:N:0:CGAGAGAA+GATTGGAG
ATCACGCCTATGGGGGGCAGCAGTGGGGAATCTTGCGCAATGGGGGCAACCCTGACGCAGCAACGCCGCGTGCGGGACTGAAGGCCTTCGGGTTGTAAACCGCTTTCAGTGGGGAAGAAATTGACGGTACCCACAGAAGAAGCCCCGGCTAACTACGTGCCAGCAGCCGCGGTAACACGTAGGGGGCGAGCGTTATCCGGATTCATTGGGCGTAAAGCGCGCGTAGGCGGCCGCTTAAGCGGAACCTTTA
+
FFFFFFFFFFFFF:FFFFFFFFFFFFFFFFFFFFFFFF,FFFFFFFFFFFFFFFFFFFFFFFFFFFFFFFFFFFFFF:FFF:FFFFFFFFFFFFFF,F,FF:F:FFF,FFFFFFFFFFFFFFFFFFFFFFFFFFFFFFFFFFFFFFFFFFF:FFFFF,:FFFFFFFFFFFFFFFFFF:FFFFFF,FFFFFF:FFFFFFFFFFFFFFFFFFFF,:FFFF:FF,F:F:FFFFF:FF,FF,,::F:F:FFFFF
@A00881:241:HJW2NDRXX:1:2126:21793:36323 1:N:0:CGAGAGAA+GATTGGAG
ATCACGCCTACGGGATGCAGCAGTGGGGAATATTGCACAATGGGCGCAAGCCTGATGCAGCCATGCCGCGTGTATGAAGAAGGCCTTCGGGTTGTAAAGTACTTTCAGCGGGGAGGAAGGGAGTAAAGTTAATACCTTTGCTCATTGACGTTACCCGCAGAAGAAGCACCGGCTAACTCCGTGCCAGCAGCCGCGGTAATACGGAGGGTGCAAGCGTTAATCGGAATTACTGGGCGTAAAGCGCACGCAG
+
FFFFFFFFFFFFFFFFFFFFFFFFFFFFFFFFFFFFFFFFFFFFFFF:FFFFFFFFFF:FFFFFFFFFFFFFFFFFFFFFFFFFF,FFFFF,FFF,FFFFFFFFFFFFFFFFFFFFFFFFFFFFFFFFF:FFFFFF,FFFF:FFFFFFFFFFFFFFFFFFFFFFF:FFFFFFFF:FFFFF:FFFF::FFFFFFFFFF,FFFFFF:F,FFFFFFFFFF:FFFF:FFFFFFFFF,FFFF,FF:,FFFFFFFF
@A00881:241:HJW2NDRXX:1:2127:20871:1971 1:N:0:CGAGAGAA+GATTGGAG
ATCACGCCTATGGGACGCAGCAGTGGGGAATATTGCACAATGGGGGGAACCCTGATGCAGCGACGCCGCGTGAGTGAAGAAGTATTTCGGTATGTAAAGCTCTATCAGCAGGAAAGAAAATGACAGTACCTGACTAAGAAGCCCCGGCTAACTACGTGCCAGCAGCCGCGGTAATACGTAGGGGGCAAGCGTTATCCGGATTTACTGGGTGTAAAGGGAGCGTAGACGGCCTGTCAAGTCTGAAGTGAAA
+
FFFFFFFFFFFFFFFFFFFFFFFFFFFFFFFFFFFFFFFFFFFFFFFFFFFFFFFFFFFFFFFFFFFFFFFFFFFFFFFFFFFFFFFFFFFFFFFFFFFFFFF:FFFFFFFFFFFFFFFFFFFFFFFFFFFFFFFFFFFFF:FFFFFFFFFFFFFF::FFFFFFFFFFFFFF:FFFFFFFFFFFFFFFFFF:F,FFFFFFFFFFFFFFFFFFFFFFFF:FFFFF,FFFF:FFFFFFFF:FFFFFFFF,F,
@A00881:241:HJW2NDRXX:1:2127:30807:2080 1:N:0:CGAGAGAA+GATTGGAG
ATCACGCCTATGGGGTGCAGCAGTCGAGAATCATTCACAATGGGGGGAACCCTGATGGTGCGACGCCGCGTGGGGGAGGAAGGTCTTCGGATTGTAAACCCCTGTCATGCAGGAGCAAGGCGAGAGTTGATAGTACTGCAAGAGGAAGAGACGGCAAACTCTGTGCCAGCAGCCGCGGTAATACAGAGGTCTCAAGCGTTGTTCGGACTCACTGGGCGTAAAGGGTACGTAGGCGGCGGGGCAAGTTGAG
+
,FFFFFFFFF,FFFFFFFF:FFFFFFFFFFFFFFFFFFFFFFFFF:FFFFFFFFFFFFF:FFFFFFFFFFFFFFFFFFFFFFFFFFFFFFFFFFFFFFFFFFF:FFFFFFFFFFFFF:FFFFFFFFFFFF,FFFFFFFFFFFFFFF:FFFFFFFFF:FFFFF:FF:F,FFFFFFFFFFF,FF:F:FFFFFFFFFFFFFFFF:FFFFF,FFF,FF,F:F::FFFFFFFF:FFFFFFFFFFFF,F:FFF,,F
@A00881:241:HJW2NDRXX:1:2127:24768:2174 1:N:0:CGAGAGAA+GATTGGAG
ATCACGCCTATGGGATGCACCAGTGGGGGATATTGCACAATGGGGGGAACCCTGATGCAGCGACGCCGCGTGAAGGAAGAAGTATTTCGGTATGTAAACTTCTATCAGCAGGGAAGAGAATGACGGTACCTGACTAAGAAGCCCCGGCTAACTACGTGCCAGCAGCCGCGGTAATACGTAGGGGGCAAGCGTTATCCGGATTTACTGGGTGTAAAGGGAGCGTAGGCGGCCGATCAAGTCAGATGTGAAA
+
FFFFFFFFFFFFFFFFFFFFFFFFFFFFFFFFFFFFFFFFFFFFFFFFFFFFFFFFFFFFFFFFFFFFFFFFFFFFFFFFFFFFFFFFFFFFFFFF:FFFFFFFFFFFFFFFFFFFFFFFFFFFFFFFFFFFFFFFFFFFFFFFFFFFFFFFFFFFFFFFFFFFFFFFFFFFFFFFFFFFFFFFFFFFFF:F:FFFF:FFFFFFFFFFFF:F:FF:FFFFF:FFFFFFFFFFFFFFFFFF,F:FFFFFF,
@A00881:241:HJW2NDRXX:1:2127:24171:2425 1:N:0:CGAGAGAA+GATTGGAG
ATCACGCCTACGGGATGCAGCAGTCGGGAATATTGCGCAATGGAGGAAACTCTGACGCAGTGACGCCGCGTATAGGAAGAAGGTTTTCGGATTGTAAACTATTGTCGTTAGGGAAGAAAAAAGACAGTACCTAAGGAGGAAGCCCCGGCTAACTATGTGCCAGCAGCCGCGGTACTACATAGGGGGCAAGCGTTATCCGGAATTATTGGGTGTAAAGGGTGCGTAGACGGGTGTCTAAGTTGGTTGTGAA
+
FFFFFFFF:FFFF:FFFFFFFFFFFFFFF,FFFFFFFFFFFFFFFFF,FFFFFFFFFFFFFFFFFFFFFFFFFFFFFFFFFFFFFFFFFFFFFFFFFFFFFFFFFFFF,:FFFF,F,FF,FFF:FF:FFFFFFFFFFFFFFFFF:FFFF:FFFFFFFFFFFFFFFFFFFFFFF:,F:FFF:FFFFFFF:FF:FFFFFFFFF,F,FFFFFFFFFF:FFFFF:FFFFFFF:FFFFFFFF:F:F:FFFFFFFF
@A00881:241:HJW2NDRXX:1:2127:23692:2534 1:N:0:CGAGAGAA+GATTGGAG
ATCACGCCTATGGGGTGCAGCAGTGGGGGATATTGGACAATGGGGGGAACCCTGATCCAGCGACGCCGCGTGAGTGAAGAAGTATTTCGGTATGTAAAGCTCTGTCAGCAGGGAAGAAGGAAAGACGGTACCTGACCAAGAAGCCCCGGCTAACTACGTGCCAGCAGCCGCGGTAATACGTAGGGGGCAAGCGTTATCCGGATTTACTGGGTGTAAAGGGAGCGCAGACGGACGTGCAAGTCCGGAGTGA
+
FFF:FFFFFFFFFFFFFFFFFFFFFFFFFFFFFFFFFFFFFFFFFFFF:FFFFFFFFFFFFFFFFFFFFFFFFFFFFFFFFFFFFFFFFFFFFFFFFFFFFFFFFFFFFFFFFF::FFFFFFFFFFFFFFFFFFFFFF,FFF:FFFFFFFFFFFFFFFFFFFFFFFFFFFFFFF:FFFFFFFFFFFFF:FFFF,F:FFFFFFFFFFFFF:FFFF::FFFFFFFFFFFFF,FFFFFFF,F:FFFF,:,F:F
@A00881:241:HJW2NDRXX:1:2127:27850:2597 1:N:0:CGAGAGAA+GATTGGAG
ATCACGCCTATGGGGTGCAGCAGTGGGGGATATTGCACAATGGGGGGAACCCTGATGCAGCAACGCCGCGTGAGGGAAGAAGGTTTTCGGATTGTAAACCTCTGTCTGTGGTGAAGAATAAATACGGTAGCCAAGGAGGAAGCTCCGGCTCACTAAAACACACCACCCGCGCTAAAACGTAGGAAGCGAGCGTAGTCCGGAATAAATCGGTGTAAATGGTGCGTCGGCGGGTAGACAAGTCACGTGTGTA
+
FFFFFFF:FFFFF:FFFFFFFFFFFFFFFFFFFFF:FFFFFFFFFFFF:FFFFFFF:FFFFFFFF:FFFFFFFFFFFFFFFF,FFFFFFFF,FFFFF,FF:FFFFFFF,:FFFF:F:F,,:,,,FF:FFFFFFFF:F:FF,FFFFF,,FF:FFFF,F,F,:,,,:,::,F,:F,:,F,F:F::FFFFFF:F,:,:,F,F,,,,,,::,::FFF,,,,:::FFF,,,,F:,FFFF:FF,:,FF,:F,F:,F
@A00881:241:HJW2NDRXX:1:2127:15338:2628 1:N:0:CGAGAGAA+GATTGGAG
ATCACGCCTATGGGATGCAGCAGTGGGGGATATTGGACAATGGGGGGAACCCTGATCCAGCGACGCCGCGTGAGTGAAGAAGTATTTCGGTATGTAAAGCTCTATCAGCAGGGAAGAAAGAAATGACGGTACCTGAGTAAGAAGCCCCGGCTAACTACGTGCCAGCAGCCGCGGTAATACGTAGGGGGCAAGCGTTATCCGGAATTACTGGGTGTAAAGGGAGCGTAGACGGTAAAGCAAGTCTGGAGTG
+
FFFFFFFFFFFFFFFFFFFFFFFFFFFFFFFFFFFFFFFFFFFFFFFFFFFFFFFFFFFFFFFFFFFFFFFFFFFFFFFFFFFFFFFFFFFFFFFFFFFFFFFFFFFFFFFFFF,FFFFFF,FFFFFFFFFFFFFFFFFFFFFFFFFFFFFFFFFFFF,FFFFFFFFFFFFFFFFFFFFFFFFFFF:FFFFFF:FFFFFFFFFFFF,FFFFFFFFFFFFFFFFFFFF,FFFFF:FFFF::FFFFFFFFFF
@A00881:241:HJW2NDRXX:1:2127:19289:2707 1:N:0:CGAGAGAA+GATTGGAG
ATCACGCCTACGGGATGCAGCAGTGGGGAATATTGGGCAATGGAGGAAACTCTGACCCAGCAACGCCGCGTGAATGATGAAGGTCTTCGGATTGTAAAGTTCTTTTCTAAGGGAAGAAGAAAGTGACGGTACCCACAGAATAAGCCACGGCTAACTACGTGCCAGCAGCCGCGGTAATACGTAGGTGGCAAGCGTTGTCCGGATTTACTGGGTGTCAAGGGCGTGTAGGCGGGCCGGCACGTCAGATGTG
+
FFFFFFFFFFFFFFFFFF,FFFF:FFFFFFF,FFFF:FFFFFFFFFFFFFFFFFFFFFFFFFFFFF:FFFFFFFFFFFFFFFFFFFFF:F:FFFFFFFFFFFFFFFF,FFFFFFFF:FFF:FFF:FFFFFFFFFFFFFFFFFFFF:FF:FFF:FFFFF:FFFFFFFFFFFFFFFFF:FFFF,F:FF:FFFFF:FFFFFFFFFFFFFFF:FFFF:F,F:FFFFFFFFFF:FFFFFFFFFF,:FF,FF:FFF
@A00881:241:HJW2NDRXX:1:2127:30038:3004 1:N:0:CGAGAGAA+GATTGGAG
ATCACGCCTATGGGATGCAGCAGTGGGGAATATTGCGCAATGGGCGAAAGCCTGACGCAGCGACGCCGCGTGAGGGATGAAGGTTTTCGGATCGTAAACCTCTGTCAGAAGGGAAGAAACTGCCGTGCTCTAATCATCATGGCATTGACGGTACCTTCAAAGGAAGCACCGGCTAACTCCGTGCCAGCAGCCGCGGTAATACGGAGGGTGCAAGCGTTAATCGGAATTACTGGGCGTAAAGCGCACGTAG
+
FFFFFFFFFFFFFFFFFFFFF:FFFFFFFFF::FFFFFFFFFFFFFFFFFFFFFFFFF:FFFFFFFFFFFFFFFFFFFFFFFFFFFFFFFFFFFFFFFFFFFFFFFFF:FFFFFFFFFFFFFFFFFFFFFF:FFFFFFFFFFFFFFFFFFFFFFFFFFFFFFFFFFFFFFFFFF:FFFFFFFFFFFFFFFFFFFFFFFFFFFFFFFFFF:FFFFFFFFFFFFFFF:FF,FFF:FF:FFFFFFFFFFFFFF
@A00881:241:HJW2NDRXX:1:2127:23402:3098 1:N:0:CGAGAGAA+GATTGGAG
ATCACGCCTATGGGATGCAGCAGTCGGGAATATTGCGCAATGGAGGAAACTCTGACGCAGTGACGCCGCGTATAGGAAGAAGGTTTTCGGATTGTAAACTATTGTCGTTAGGGAAGATACAAGACAGTACCTAAGGAGGAAGCCCCGGCTAACTATGTGCCAGCAGCCGCGGTACTACATAGGGGGCAAGCGTTATCCGGAATTATTGGGTGTAAAGGGTGCGTAGATGGAGGAGCAAGTTGGTTGTGAA
+
FFFFFFFFFFFFFFFFFFFFF:FFFFFFFFFFFFFFFFFFFFFFFFFFFFFFFFFFFFFFFFFFFFFFFFFFFFFFFFFFFFFFFFFFF:FFFFFF,FF:,FFFFF,FFFFFFF,FFF:FFF:FFFF:FFFF::FFFFFFFFFFFFFFFFFFFFFFFF:FFFFFF:FFFFFFFF:F,FFF:FFF:FFF,FFF:F,FFFFFFF,FFFFFFFF:FF:FFFFFF:FFF,FFF,FFFFFFFFF::FFFF::FFF
@A00881:241:HJW2NDRXX:1:2127:18014:3349 1:N:0:CGAGAGAA+GATTGGAG
ATCACGCCTATGGGACGCAGCAGTGGGGAATATTGCACAATGGGCGCAAGCCTGATGCAGCGATGCCGCGTGAGGGAAGAAGGTTTTCGGATTGTAAACCTCTGTCTTTGGGGACGAATAATGACGGTACCCAAGGAGGAAGCTCCGGCTAACTACGTGCCAGCAGCCGCGGTAATACGTAGGGAGCAAGCGTTATCCGGAATTACTGGGTGTACAGGGAGTGTAGGCGGGATTGCAAGTCAGATGTGAA
+
FFFFFFFFF,FFFFFFFFFFFFFFFFFFFFFF:FFFFFFFFFFFFFFFFFFFFFFFFFFFFFFFFF:FFFFFFFFFFFFFFFFFFFFFFF:FFFFFF:FFFFFFFFFFFFFFF,F:FFFFFF:FFFFFFFFFFF:F,FFFFFFFFFFFFFFF:FFFFF::FFFFFFFFFFFFFFFFFFFFFF:FFFFF:FFFF,FF::FF:::F,FFFFFFFFFF,FF,,:FFFF:FFF:F:,FFFFFF::FF::FFF:F
@A00881:241:HJW2NDRXX:1:2127:19343:3803 1:N:0:CGAGAGAA+GATTGGAG
ATCACGCCTATGGGATGCACCAGTGGGGGATATTGCGCAATGGGGGAAACCCTGACGCAGCAACGCCGCGTGAAGGAAGAAGGTTTTCGGATCGTAAACTTCTTTAAGTGTGGAAGAAGATGACGGTACCGCACAAGAAAGCCACGGCTAACTACGTGCCAGCAGCCGCGGTAAAACGTAGGTGGCAAGCGTTGTCCGGAATTACTGGGTGTAAAGGGAGCGCAGGCGGGCTGACAAGTTGGGAGTGAAA
+
FFF:FFFFFFFFFFFFFFF:FFFFFFFFFFFFFFFFFFFFFFFFFFFFFFFFFFFFFFFFFFFFFFFFFFFFFFFFFFFFFFFFFFFFFFFFF:FFFFFFFFFFFFF:FF::FFFFFFFFF:FFFFFFF:,FFFFFFFFFFFFFFFFFFFFFFFF:FFFFFFF:FFFFFFFFFF:FFFFFF,FF:FFFFFFFF:FFFFFF:FFFFF:F:FFF,FFFFF:FF:FFFFF:FFFFF::FFF,FFFFFFFF:,:
@A00881:241:HJW2NDRXX:1:2127:26187:4382 1:N:0:CGAGAGAA+GATTGGAG
ATCACGCCTATGGGGCGCAGCAGTGGGGAATATTGGTCAATGGGGGGAACCCTGAACCAGCAACGCCGCGTGAAGGAAGAAGGCTTTCGGGTTGTAAACTTCTTTTACCAGGGACGATAGTGACGGTACCTGGTGAATAAGCTCCGGCTAACTACGTGCCAGCAGCCGCGGTAATACGTAGGGAGCGAGCGTTATCCGGATTTACTGGGTGTAAAGGGCGCGTAGGCGGGCTGTCAAGTCAGATGTGAAA
+
FFFFFFFFFFFFFFFFFFFFFFFFFFFFFFFFFFFFFFFFFFFFFFFFFFFFFFFFFFFFFFFFFFFFFFFFFFFFFFFFFFFFFFFFFFFFFFFFFFFFFFFFFFFFFFFFFFFFFFFFFFFFFFFFFFFFFFFF:FFFFFFFFFFFFFFFFFFFFFFFFFFFFFFFF:FFFFFFFF:FFFFFFFFFFF:FF:FF::FFFFFFFFFFFFFFFFFF,FFFF:FFFFFFFFFFFFFFFFFF,FFFFFFFFF
@A00881:241:HJW2NDRXX:1:2127:27932:4523 1:N:0:CGAGAGAA+GATTGGAG
ATCACGCCTACGGGGTGCAGCAGTAGGGAATTTTCGGCAATGGGGGAAACCCTGACCGAGCAACGCCGCGTGAAGGAAGAAGGTTTTCGGATTGTAAACTTCTGTTATAAAGGAAGAACGGCGGCTACAGGAAATGGTAGCCGAGTGACGGTACTTTATTAGAAAGCCACGGCTAACTACGTGCCAGCAGCCGCGGTAATACGTAGGTGGCAAGCGTTATCCGGAATTCTTGGGCGTAAAGAGGGAGCAG
+
FFFFFFFFFFFFFFFFFFFFFFFFFFFFFFFFFFFFFFFFFFFFFFFFFFFFFFFFFFFFFFFFFFFFFF:FFFFFFFFFFFFFFFFFFFFFFFFFFFFFFFFFFFFFFFFFFFFFFFFFFFFFFFFFFFFFFFFFFF,FFFFFFFFFFFFFFF:FFFFFFFFFFFF:FFFFFFFFFFFFFFFFFFFFFFFFFFFF:F:FFFFFFFFFFFFF,FFFFF:FF:FFF:FF,FFFFFFF:::F:FFFFFFFFF
@A00881:241:HJW2NDRXX:1:2127:30364:4946 1:N:0:CGAGAGAA+GATTGGAG
ATCACGCCTACGGGGTGCAGCAGTGAGGAATATTGGTCAATGGGCGGGAGCCTGAACCAGCCAAGCCGCGTGGAGGAGGAAGGTACAGAGTATCGTAAACTCCTTTTGTCAGGGGATAAAAGGCGGGATGCGTCCCGTCCCGAAGGTACCTGAAGAAAAAGCATCGGCTAACTCCGTGCCAGCAGCCGCGGTAATACGGAGGATGCGAGCGTTATCCGGATTTATTGGGTTTAAAGGGTGCGTAGGCCGC
+
:FFFFFFFFF:F:FF:FFFFFFFFF:FFFF:FFFF:FFFFFFFFFFFFFFFFFFFFFF::FFFFFFFFF:F:F:FFFFFFFFFFFFFFFFFFFFFFFFFFFFFFFFFFFFFFFFFFFFFF,FFFFF,FFFFFFFFFFFFFFFFFFFFFFFFFFFFF:FF::F:FF:FFFFF:FFFFFFFFFFFFFFFFFFFFFFFFFFFFFFFFFFFFFFF,F:FFFFFFFFFFFFFF:F,FFFFFFFFFFF,::FFF:F
@A00881:241:HJW2NDRXX:1:2127:23610:5118 1:N:0:CGAGAGAA+GATTGGAG
ATCACGCCTATGGGACGCAGCAGTCGGGAATATTGCGCAATGGAGGAAACTCTGACGCAGTGACGCCGCGTGCAGGAAGAAGGTTTTCGGATTGTAAACTGCTTTAGACAGGGAAGAAAAAGGACAGTACCTGTAGAATAAGCTCCGGCTAACTATGTGCCAGCAGCCGCGGTAATACATAGGGAGCAAGCGTTATCCGGAATTATTGGGTGTACTGGGTGTGTAGGCGGACTTGCAAGTCAGGTGTGAA
+
:FFFFFFFFFFFFFFFFF,FF:FFFFFFFFFF,FFFFFFFFFFFFFFFFFFFFFFFFFFFFFFFFFFFFFFFFFFFFFFFFFFFFFFFFFFFFFFFFFFFFFFFFFFFFFFFFFFFFFF,:FFFF:FFFFFFFFFFFFFFFFFFF:FFFFFFFFFFFFFF:F,FFFFFFFFFFFFFFF:FFFFFFFF,F:F:F:FF:F:FF:,FFFF,FFFF,,,,:FFF,FFFFFFFFFFFFFF::::FF:FFFFF:FF
@A00881:241:HJW2NDRXX:1:2127:22381:5525 1:N:0:CGAGAGAA+GATTGGAG
ATCACGCCTACGGGGGGCAGCAGTGGGGAATATTGGTCAATGGGGGGAACCCTGAACCAGCAACGCCGCGTGAAGGAAGAAGGCTTTCGGGTTGTAAACTTCTTTTACCCGGGACGATAGTGACGGTACCTGGTGAATAAGCTCCGGCTATCTACGTGCCAGCAGCCGCGGTAATACGTAGGGAGCGAGCGTTATCCGGATTTACTGGGTGTAAAGGGCGCGTAGGCGGGCGGTCAAGTCAGATGTGACA
+
:FF,FFF:FF,FFFFFFFFFFFFFFFFFFFFFFFF:FFFFFFFF::FFFFFFFFFFFFFFFFFF:FFFFFFFFFFFFFFFFF:FFFFFFFFFFFFFF:FFFFFFFFFF:,FFFFFFFF,FF:,FF,FFF:FFFFFFFF::FFFFFFFFFF,FFFFFFFFFFFFFFFFFFFFFF:::FF:F:F:FFFFFFF:F:FFFF:FFFFF::FFFF:FFFF:FF:FFFFFFFFFFFF:,FFFF,:FFFFFF,F,,:F
@A00881:241:HJW2NDRXX:1:2127:23086:5588 1:N:0:CGAGAGAA+GATTGGAG
ATCACGCCTACGGGGGGCAGCAGTGGGGAATATTGGGCAATGGAGGCAACTCTGACCCAGCAACGCCGCGTGAGCGATGAAGGTCTTCGGATTGTAAAGCTCTTTAAGTGGGGACGAAGAAAGTGACTGTACCCACAGAATAAGCCTCGGCTAACTACGTGCCAGCAGCCGCGGTAATACGTAGGAGGCAAGCGTTATCCGGAATGACTGGGCGTAAAGGGTGCGTAGGTGGTTTGGCAAGTTGGTAGCG
+
:FFFFFFFFFFFFFFFFFFFFFF:FFFFFFFFFFFFFFFFFFFFFFFFFFFFFFFFFFFFFFFFFFFFFFFFFFFFFFFFFFFFFFFFFFFFFFFFFFFFFFFFFFFFFFFFFFFFFFFFFFFFFFFFFFFFFFFFFFFFFFFFFFFFFFFFFFFFFFFFFFFFFFFFFFFFFFFFFFFFFFFFFFFFFFFFFFFF:FFFFFFFF:FFFFFFFFF:FFFFFFFF:FFFFFF,FFFFFFFFFFF:FF:FFF
@A00881:241:HJW2NDRXX:1:2127:27887:5603 1:N:0:CGAGAGAA+GATTGGAG
ATCACGCCTACGGGAGGCAGCAGTGAGGAATATTGGACAATGGATGGAAATCTGATCCAGCCATGCCGCGTGCAGGAAGGCGGTCCTATGGATTGTAAACTGCTTTTGTACGGGAGCAATAATTTCTACGTGCTAGGGAGATGAGAGTACCGTACGAATCAGCATCGGCTAACTCCGTGCCAGCAGCCGCGGTAATACGGAGGATGCGAGCGTTATCCGGATTTATTGGGTTTAAAGGGTGCGTAGGCTG
+
FFFFFFFFF::FFFFFFFFFF,FFFFFFFFFFFFFFFFFF:FFFFFFFFFFFFFFFFFFFFFFFFFFFFFFFFFFFFFFFFFFFFFFFF:FFFFFFFFFFFFFFFFFFFFFFFFFFFF:F:FFFFFFFFFFFFFFF:FFF:F:FFFFFF:FFFFFFFFFFF:FFFFFFFFFFFFFFFFFFFFF::FFFFFFFF:FFFFFFFFF,FFFFFFFFFF:FFFF:F:FF:F,FFFFFFFFFFF:FFF:,:FFF,:
@A00881:241:HJW2NDRXX:1:2127:26413:5682 1:N:0:CGAGAGAA+GATTGGAG
ATCACGCCTACGGGAGGCAGCAGTGGGGGATATTGGACAATGGGGGGAACCCTGATCCAGCGACGCCGCGTGAGTGAAGAAGTATTTCGGTACGTAAAGCTCTATCGGCAGGGAAGACGGAAGAGACGTTACCTGAGTAAGAAGCCCCGGCTAACTACGTGCCAGCAGCCGCGGTAATACGTAGGGGGCAAGCGTTCTCCGGATTTACTGGGTGTAAAGGGAGCGCAGACGGAGAGGCAAGTCTGAAGTG
+
,FFFFFFFFFFFFFFFFFFFFFFFFFFFFFFFFFFFFFFFFFFFFFFFFFFFFFFFFFFFFFFFFFFFFFFF:FFFFFFFFFFFFFFFFFFFFFFFF:FFFFFFFFFFFFFFFFFFF:FFFF:FFFFF,F:FFF:FFFFFFFFFFFFFFFFFFFFFFFFFFFF,FFFFFFFFF,F,FFF:FFFFFFFFFF:FFF,:,FFFFFF,FFFFFF,FFFFFF,FF::FFFFFFFF,FFF:::FFF,F,F:F:F::
@A00881:241:HJW2NDRXX:1:2127:21215:5791 1:N:0:CGAGAGAA+GATTGGAG
ATCACGCCTATGGGATGCACCAGTGGGGAATATTGCACAATGGGGGAAACCCTGATGCAGCGACGCCGCGTGAGTGAAGAAGTATTTCGGTATGTAAAGCTCTATCAGCAGGGAAGAAAGTGACGGTACCTGAGTAAGAAGCCCCGGCTAACTACGTGCCAGCAGCCGCGGTAATACGTAGGGGGCAAGCGTTATCCGGAATTACTGGGTGTAAAGGGAGCGTAGACGGCGAGGCACGTCTGAAGTGAAA
+
:FF:FFFFF:FFFFFFFFFFFFFFFFFFFFFF:FFFFFFFFFFFFFFFFFFFFFFFFFFFFFFFFFFFFFFFFFFFFFFFFFFFFFFFFFFFFFFF,FFFFFFFFFFFFFFFFFFFFF:FFFFFFFFFFFFFF:FFF:FFFFFFFFFFFFFFFFFFFFFFFFFFFFFFFFFFFFFFFFFFFFFFFFFFFF:FFFFFFFFFFFFF:FFFFFFFF:,FFF:FFFF:FFFFFFFFFFFF,:::F:,:FFF:,F
@A00881:241:HJW2NDRXX:1:2127:21685:5979 1:N:0:CGAGAGAA+GATTGGAG
ATCACGCCTACGGGATGCACCAGTGGGGAATATTGGGCAATGGGCGCAAGCCTGACCCAGCAACGCCGCGTGAAGGAAGAAGGCTTTCGGGTTGTAAACTTCTTTTGTCAGGGACGATGATGACGGTACCTGACGAATAAGCCACGGCTAACTACGTGCCAGCAGCCGCGGTAATACGTAGGTGGCAAGCGTTATCCGGATTTACTGGGTGTAAAGGGCGTGTAGGCGGGACTGCAAGTCAGATGTGAAA
+
FFFFFFFFFFFFFFFFFFFFF,FFFFFFFFFFFFFFFFF,FFFFFFFFFFFFFFFFFFFFFFFFFFFFFFFFFFFFFFFFFFFFFFFFFFFFFFFFFFFFFFFFFFFFFFFFFFFFFFFFFFFFFFFFFF:FFFFFFFFFFFFFF::FFFFFFFFFFFFFFFFFFFFFFFFFFFFFFFFFFFFFFFFFFFFFFFFFFFFFFFF,:FFFFFFF,F,FFFFFFFFFFFFFFFFFFFFFFFFFFFFFFFFFFF
@A00881:241:HJW2NDRXX:1:2127:18295:6151 1:N:0:CGAGAGAA+GATTGGAG
ATCACGCCTATGGGATGCAGCAGTGGGGGATATTGCACAATGGGGGAAACCCTGATGCAGCGACGCCGCGTGAGTGAAGAAGTATTTCGGTATGTAAAGCTCTATCAGCAGGGACGAAGGAGACGGTACCTGCACAAGAAGCCCCGGCTAACTACGTGCCAGCAGCCGCGGTAATACGTAGGGGGCAAGCGTTATCCGGATTTACTGGGTGTGAAGGGAGCGTAGACGGAGCGCCAAGTCTGGAGTGAAA
+
,FFFFFFFF:FFFF:FFFFFFFFFFFFFFFFFFFFFFFFFFFFFFFFFFFFFFFFFFFFFFFFFFFFFFFFFFFFFFFFFFFFFFFFFFFFFFFFFFFFFFFFFFF:FFFFFFFF:FFFFFFFFFFFFFFFFF:FFFFFFFFFFFFFFFFFF:FFFFFFFFFF:FFFF:FFF:FFFFFFFFFFFFFFFFFF:F:FFFFFFFFF::FFFFFFF,FFFFFF:FFFFFFFF:FFFFFFFFFFFFFFFFFFFF:
@A00881:241:HJW2NDRXX:1:2127:22941:6308 1:N:0:CGAGAGAA+GATTGGAG
ATCACGCCTACGGGGCGCACCAGTGGGGAATATTGGTCAATGGGGGGAACCCTGAACCAGCAATGCCGCGTGAAGGAAGAAGGCTTTCGGGTTGTAAACTTCTTTTACCAGGGACGATAGTGACGGTACCTGGTGAATAAGCTCCGGCTAACTACGTGCCAGCAGCCGCGGTAATACGTAGGGAGCGAGCGTTATCCGGATTTACTGGGTGTAAAGCGTTCGTAGGCGGCATGCCAAGTCTGGTGTTAAA
+
FFFFFFFFFFFFFFFFFFFFFFFFFFFFFFFFFFFFFFFFFFFFFFFFFFFFFFFFFFFFFFFFFFFFFFFFFFFFFFFFFFFFFFFFFFFFFFFFFFFFFFFFFFFFFFFFFFFFFFFFFFFFFFFFFF:FFFFF,FF::FFFFFFFF:FFFFFFFFFFFFFFFFFFFFFFFFFFFFFFFFFFFFFFFF:::,FFFFFFF:F,FFFFFFFFFFFFFFFFFFFFFFF:F:FFFFFFFFFFFFFFFF:FF:
@A00881:241:HJW2NDRXX:1:2127:17824:6840 1:N:0:CGAGAGAA+GATTGGAG
ATCACGCCTACGGGAGGCAGCAGTTAGGAATATTGGGCAATGGAGGGAACTCTGACCCAGCAACGCCGCGTGAAGGAAGAAGGTTTTCGGATTGTAAACTTCTGATCTAGGGGAAAAAGGAAGTGATGGTACCCTAGGAGAAAGCCACGGCTAACTACGTGCCAGCAGCCGCGGTAATACGTAGGTGGCGAGCGTTGTCCGGAATGACTGGGCGTAAAGGGAGCGTAGGTTGCTGTTTAAGTTAAATGTG
+
FFF,FFF:FF:FFF,FFFFFFFFFF:FFFFFFFFFFFFFFFFFFFFFFFFFFFFFFFFFFFF,F:FFFFFFFFFFFFFFFFF:FF,:FFFFFFFFFF:FFFFF::FFFFFFFFFFFFFFFFFFFF,FFFFFFF:FFFF:,FFFFFF:FFFFFFFFFFFFFF:FFFF:FF::FF:F:FFFFFF:F:F::FFFFFF:F:FFFFFF:FFFF,FFFFF,F,F:::FF:::FF:F::FF:FF:FF::F:FFFFFF
@A00881:241:HJW2NDRXX:1:2127:12717:7232 1:N:0:CGAGAGAA+GATTGGAG
ATCACGCCTATGGGACGCAGCAGTGGGGAATATTGGGCAATGGGCGAAAGCCTGACCCAGCGATGCCGCGTGAGGGAAGAAGGTTTTCGGATTGTAAACCTCTGTCTTTAGGGACGATAATGACGGTACCTAAGGAGGAAGCCCCGGCTAACTACGTGCCAGCAGCCGCGGTAATACGTAGGGGGCAAGCGTTATCCGGATTTACTGGGTGTAAAGGGAGCGTAGACGGCGAGACAAGTCTGAAGTGAAA
+
,:FFFFF,FFF:FFFFF:FFF::FF:FFFFFFFFFFFFFFFFFFFFFFF,F:FF:FFFFFFFFFFFFFFFF:::FFFFF:FFFFFFFFFFFFFFFF::FFFFFF:FFFFFFFFFFF:FFF:FFFFFFFFFF:FF,FF:FF:FFFFF:FFFF:FFFFFFFF,FFFFFFF,F,FFFFFFF:FFFFFFFFFFFFFFFFFFFFFFFFFFF,FFF,:FFFFFFFFF:FFF:F:FFF,:FFFFFFF::F,FF,:FF
@A00881:241:HJW2NDRXX:1:2127:20745:7294 1:N:0:CGAGAGAA+GATTGGAG
ATCACGCCTACGGGAGGCAGCAGTGAGGAATATTGGTCAATGGGCGAGAGCCTGAACCAGCCAAGTCGCGTGAGGGAAGACGGTCCTATGGATTGTAAACCTCTTTTGCCGGGGAGCAAAGAGCGGTACGTGTGCCGCGCCGAGAGTACCCGGAGAAAAAGCATCGGCTAACTCCGTGCCAGCAGCCGCGGTAATACGGAGGATGCGAGCGTTATCCGGATTGATTGGGTTTAAAGGGTGCGCAGGCGGC
+
,FFFFFFFF:FFFFFFFFFFFFFFFFFFFFFFFFFFFF::FFFFFFFFFFFFFFFFFFFFFFFFFFFFFFFF:FFFFFFFFFFFFFF,:FFFFFFFFFFFFFFFFFFFFFFFFF::FF,FF,FFFFFFFFFFFFFFFFFFF:FFFF:FFFFFFFFFFFF:FF:FFFFFFFFFFFFFFFFFFFFFFF::FF:FF,FFFF:FFF,F:F::FFF,:,,FF:::F,,F,:FFFF:,FF,:F::,F:FFFF::F:
@A00881:241:HJW2NDRXX:1:2127:25735:7513 1:N:0:CGAGAGAA+GATTGGAG
ATCACGCCTATGGGACGCACCAGTGGGGGATATTGCACAATGGGGGAAACCCTGATGCAGCGACGCCGCGTGAGTGAAGAAGCATTTCGGTGTGTAAAGCTCTATCAGCAGGGAAGAAGAATGACGGTACCTGACTAAGAAGCCCCGGCTCACTACGTGCCAGCAGCCGCGGTAATACGGAGGGGGCAAGCGTTATCCGGATTTACTGGGTGTACAGGGAGCGTAGACGGCACTGCAAGCCAGATGTGAA
+
FFFFFFFFFFFFFFFFFFFFFFFFFFFFFFFFFFFFFFFFFFFFFFFFFFFFFFFFFFFFFFFFFFFFFFFF,FFFFFFF,FF:FFFFFFFFFFFFFFF:FFFFFFFFFFFFFF:FFFFF,FFFFFFF,FFFFFF:F,FFFFFFFFFFFF,FFF:FFFFFFF:FFFFFFF:FFFFFFFF,FFFFFFFF,FFFFF,FF:FF:FFFF:FFFFFFF,,:FFFFFFFFFF,F:FFFFFFF:,FFF,F:FFFFFF
@A00881:241:HJW2NDRXX:1:2127:29550:7670 1:N:0:CGAGAGAA+GATTGGAG
ATCACGCCTATGGGAGGCAGCAGTGGGGAATATTGGGCAATGGAGGAAACTCTGACCCAGCAACGCCGCGTGAATGATGAAGGTCTTCGGATTGTAAAGTTCTTTTCTAAGGGAAGAAGAAAGTGACGGTACCTTAGGAATAAGCCTCGGCTAACTACGTGCCAGCAGCCGCGGTAATACGTAGGAGGCAAGCGTTATCCGGAATGACTGGGCGTAAAGGGTGCGTAGGTGGTTTGACAAGTTAGTAGCG
+
F:FFFFFFFF,FFF,FFF,FFFF:FFFFFFF:FFFFFFF:FFFFFFFFFFFFFFFFFFFFFFFFFF:FFFFFFFFFFFFFFFFFFFFFFFFFFFFFFFFFFFFFFFFFF:FFFFFFFFFFFFFFFFFF:FFFF:::FFFFFFFF:FFFFFFFFFFFFF:FFFFFF:FFFFFFFF:FFFF:F:FFFFFFFF::FFFF,FFFFFF,FFFFFFFFFFFFFFF,FFFFFFFFFFF:FFFF:FFFFFFF,FFFFF
@A00881:241:HJW2NDRXX:1:2127:25446:7889 1:N:0:CGAGAGAA+GATTGGAG
ATCACGCCTATGGGGCGCACCAGTGGGGAATATTGGACAATGGGGGAAACCCTGATCCAGTGACGCCGCGTGAAGGAAGAAGGTCTTCGGATTGTAAACTTATTTTATCAGGGAAGAAAAAAATGACTGTACCTGAAGAAGAAGCACCGGCTAACTACGTGCCAGCAGCCGCGGTAATACGTAGGGTGCAAGCGTTATCCGGATTTACTGGGTGTAAAGGGCGAGTAGACGGCATTGCAAGTCAGATGTG
+
FFFFFFFFFFFFFFFFFFFFFFF:FFFFFFFFFFFFFFFFFFFFFFFFFFFFFFFFFFFFFFFFFFFFFFFFFFFFFFFFFFFFFFFFFFFFFFFFFFFFFFFF:FFFFFFFFFF:FFFFFFFFFFFFFFFFFFFFFFFFFF:FFFFFFFFFFFFFFFFFFFFFFF:FFFFFFFFFFFFFFFFFFFFFFFFFFFFF:FFFFFFFFFFFFFFFFFF:FFFFFFFF:FFF:FFFFFFFFFFFFFFFFFFFFF
@A00881:241:HJW2NDRXX:1:2127:31241:8061 1:N:0:CGAGAGAA+GATTGGAG
ATCACGCCTACGGGATGCAGCAGTGGGGAATATTGGTCAATGGAGGAAACTCTGAACCAGCAACGCCGCGTGAATGATGAAGGTCTTCGGATTGTAAAGTTCTTTTCTAAGGGACGAAGAAAGTGACGGTACCTTAGGAATAAGCCTCGGCTAACTACGTGCCAGCAGCCGCGGTAATACGTAGGAGGCGAGCGTTATCCGGAATGACTGGGCGTAAAGGGTGCGTAGGTGGTTCGGCAAGTTAGTAGCG
+
FFFFFFFFFFFFFFFFFFFFFFFFFFFFFFFFFFFFFFFFFFFFFFFFFFFFFFFFFFFFFFFFFFFFFFFFFFFFFFFFFFFFFFFFFFFFFFFFFF:FFFFFFFFFFFFFFFFFFFFFFFFFFFFFFFFFFFFFFFF:FFFF:FFFF:FF:FFFFFFF:FFFFFFFFF:FFFFFFFFFFFFFFFFFFFFFFFFFFFF:FF:FFFFFFFFFFF:FFF,FFF:F::FFFFFFFFF:FF:F,F::,:FF:F
@A00881:241:HJW2NDRXX:1:2127:22444:8077 1:N:0:CGAGAGAA+GATTGGAG
ATCACGCCTATGGGGGGCAGCAGTGGGGAATATTGGGCAATGGAGGCAACTCTGACCCAGCAACGCCGCGTGAGCGATGAAGGTCTTCGGATTGTAAAGCTCTTTAAGTGGGGACGAAGAAAGTGACTGTACCCACAGAATAAGCCTCGGCTAACTACGTGCCAGCAGCCGCGGTAATACGTAGGAGGCAAGCGTTATCCGGAATGACTGGGCGTAAAGGGTGCGTAGGTGGCTTAGCAAGTTAGTAGCG
+
:FFFFFFF:FFFFFFFFFFFFFFFFFFFFFFFFFFFFFF:FFFFFFFFFFFFFFFFFFFFFFFFFFFFFFFFFFFFFFFFFFFFFFFFFFFFFFFFFFFFFFFFFFFFFFFFFFFFFFFF,FFFFFFFFFFFFFFFFFF:FFFFFFFF:FF:FFFFFFFFFFF:FFFFFFFFFF:F,FFFFFFFFFFFFFFFF:FF:FFFFFF,FF:FFFFFFFFFFFFFFFFFFFFFFFFFFFF:FFF:FFFFFFFFFF
@A00881:241:HJW2NDRXX:1:2127:23411:8155 1:N:0:CGAGAGAA+GATTGGAG
ATCACGCCTATGGGAGGCAGCAGTGGGGGATATTGCACAATGGGGGCAACCCTGACGCAGCAACGCCGCGTGAAGGATGAAGGTTTTCGGATTGTAAACTTCTTTTGTCAAGGACGAAGGATGTGACGGTACTTGACGAATAAGCCACGGCTAACTACGTGCCAGCAGCCGCGGTAATACGTAGGTGGCAAGCGTTGTCCGGATTTACTGGGTGTAAAGGGCGAGTAGGCGGTAGGGCAAGTCAGATGTG
+
FFFFFFFFF:FFFFFFFFFFFFFFFFFFFFFFFFFFFFFFFFFFFFFFFFFFFFFFFFFFFFFFFFFFFFFFFFFFFFFFFFFFFFFFFFFFFFFF,FFFFFFFFFFFFFFFFFFFFFFFFFFFFFFFFF:FFFFFFFF:FFFFFF:FFFFFFFFF:F:FFFFFFFFFFFFFFFFFFFFFFFFFFFFFFFFFFFFFFFF:F:FFFFFFFFFF:FFFFFF,FFFFFFFFFFFFFFFFFFFFFFFFFF:FF:
@A00881:241:HJW2NDRXX:1:2127:19533:8202 1:N:0:CGAGAGAA+GATTGGAG
ATCACGCCTACGGGAGGCAGCAGTGGGGAATATTGCACAATGGGGGAAACCCTGATGCAGCGACGCCGCGTGAGTGAAGAAGTATTTCGGTATGTAAAGCTCTATCAGCAGGGAAGAAGATGACGGTACCTGAGTAAGAAGCCCCGGCTAACTACGTGCCAGCAGCCGCGGTAATACGTAGGGGGCAAGCGTTATCCGGATTTACTGGGTGTAAAGGGCGTGTAGGCGGGGCGGCAAGTCAGATGTGAAA
+
:FFFF:FFFFFFFF,FFFFFFFFFFFFFFFFFFFFFFFFFFFFFFFFFFFFFFFFFFFFFFFFFFFFFFFFFFFFFFFFFFFFFFFF:FFFFFFFFFFFFFFFFFFF:F:FFFFFFFFF,FFFFFFFFFFFFFFFF,FFF:FFFFFFFFFFFFFFFFFFFFFFFFFFFFFFF:FFFFF:FFFF:FFF,FFFFFFFFFFFFFFFFFFFFFFFF,F,FFFF:FFFFFFFF:F,FFFFF,FFF,:F:FF:FFF
@A00881:241:HJW2NDRXX:1:2127:26377:8249 1:N:0:CGAGAGAA+GATTGGAG
ATCACGCCTATGGGAGGCACCAGTGGGGAATATTGGTCAATGGGGGAAACCCTGAACCAGCAACGCCGCGTGAAGGAAGAAGGCTTTCGGGTTGTAAACTTCTTTTATCAGTGACGATAGTGACGGTACCTGACTAAGAAGCCCCGGCTAACTACGTGCCAGCAGCCGCGGTAATACGTAGGGGGCGAGCGTTATCCGGAATTACTGGGTGTAAAGGGAGCGTAGACGGCACTGCAAGTCTGGAGTGAAA
+
FFFFFFFFFFFFFFFFFFFFFFFFFFFFF:FFFFFFFFFFFFFFFFFFFFFFFFFFFFFFFFFFFFFFFFFFFFFFFFFFFFFFF:FFFFFFFFFFFFFFFFFFFFFFFFFFFFFFFFFFFFFFFFFFFFFFFFFFFF:FFFFFFFFFFFFFFFFFFFFFFFF:FFFFFFFFFFFFFFFFFFFFFFFFFFFFFFFFFFFF,FFFFFFFFFFF:FFFFFFFFFFFFFFFFF:FFFFF:FFFFFFFFFFFFF
@A00881:241:HJW2NDRXX:1:2127:30029:8343 1:N:0:CGAGAGAA+GATTGGAG
ATCACGCCTATGGGATGCAGCAGTGAGGAATATTGGTCAATGGGCGGGAGCCTGAACCAGCCAAGTCGCGTGAGGGAAGACGGCCTTATGGGTTGTAAACCTCTTTCAGATGAGAGTAAAGGGTGTTACGTGTAACACATTGCAAGTCTCATCAGAAGAAGCATCGGCTCATTCCGTGCCAGCAGCCGCGGTAATACGGAAGATGCGAGCGTTATCCGGATTTATTGGGTTTAAAGGGTGCGTAGGCGGA
+
,:FFFFFF::,FFF,FFFFFFF:FFFFFFFFFFFF:FFFFFFFFFFF:FFFFFFF:FFFFFFFFFFF:FFFFFFFF::FFFFFFFFFFFFFFFFFFFF,FFFFFFFFFFFFF:FFFFFFFFFF:FFFFFFFFFFFFFFFFF:F,FFF:FFFFFFFF,F,:F,:,FFFFFFFFFFFFFFFFFF:,F:::F::FFFFF:FF::,,FFF,FFF:FFFFFFFF,FFFFFFFF:FFFF,::,FF,:F:F,:FF,F
@A00881:241:HJW2NDRXX:1:2127:14100:8469 1:N:0:CGAGAGAA+GATTGGAG
ATCACGCCTACGGGATGCAGCAGTGGGGAATATTGGACAATGGGCGAAAGCCTGATCCAGCGACGCCGCGTGAAGGAAGACGGTCTTCGGATTGTAAACTTCAGTGAGCAGGGACGAGAAAGGACGGTACCTGCAGAGCAAGCCACGGCTAACTACGTGCCAGCAGCCGCGGTAATACGTAGGTGGCGCGCGTTATCCGGAATTACTGGGTGTAAAGGGTGAGTAGGCGGGGATGCAAGTCAGGTGTGCA
+
FFFF:FFFF,FFFF:FFFFFFFFFFF:FFFFFFFFFFFFFFFFFFFF:FFFFFFFFFFF:FFFFFFFFFFF::F:FFFFFFFFFFFFFFFF,FFFFFFFFFFFFFFFFFFFFF,FFF:FFFFFFFFFF,FF:FF:,FFFFFF:FFFFFF::FFF,FF:FFFFF::FFFFFFF:F,FFF:FFFFFF:F,,FFFFFFFF:F:FFF,FFFFFFF:FFFFF:FFFFFFF,FF:FF::F:,F,,F:FFFFF:FF,
@A00881:241:HJW2NDRXX:1:2127:31069:8516 1:N:0:CGAGAGAA+GATTGGAG
ATCACGCCTATGGGAGGCAGCAGTGAGGAATATTCGTCAATGGGGGAAACCCTGAACGAGCAATGCCGCGTGAACGATGAAGGCCTTATGGGTTGTAAAGTTCTGTTGTTTGGAAAGAATGATAAGATTAGGAAATGAATCTTATTTGACGGTACCATTCAAGAAAGCCACGGCTAACTACGTGCCAGCAGCTGCGGTAATACGTAGGTGGCGAGCGTTATCCGGATTTATTGGGCGTAAAGGGTGCGTA
+
FF::F:FFFFFFFFFFFFFFFFFFFFF:FFFFFFFFFFFFFFFF:FFFFFFFFFFFFFFFFFFFFFFFFFFFFFFFFFFFFFFFFFFFFFFFFFFFFF:FFFF:FF:FFFFFFFF:F:FFFFFFFFFFFFFF:FFFFFFFFFFFFFFF:FFFFFFFFFFFFFFF:FF::FF:FFFF:FFFFF:FFF,FFFFFF:FF,FFFFFFFF:FFF:FFFFFFFFF,FFFFF:FFF:FFF,FFFFF::,,FFFFFF:
@A00881:241:HJW2NDRXX:1:2127:32859:8703 1:N:0:CGAGAGAA+GATTGGAG
ATCACGCCTACGGGACGCACCAGTGGGGAATATTGGGCAATGGGCGCAAGCCTGACCCAGCAACGCCGCGTGAAGGAAGAAGGCTTTCGGGTTGTAAACTTCTTTTATGAGGGACGAAGGACGTGACGGTACCTCATGAATAAGCCACGGCTAACTACGTGCCAGCAGCCGCGGTAATACGTAGGTGGCAAGCGTTGTCCGGATTTACTGGGTGTAAAGGGCGCGTAGGCGGGTAGGCAAGTCAGATGTT
+
FFFFFFFFFFFFFFFFFFFFFFFFFFFFFFFFFFFFFFFFFFFFFFFFFFFFFFFFFFFFFFFFFFFFFFFFFFFFFFFFFFFFFFFFFFFFFFFFFFFFFFFFFFFFFFFFFFFFFFFFFFFFFFFFFFFFFFFFFFFFFFF:FF:FFFFFFFFFF::FFFFF:FFFFFFFFFFFFFFFFFFFFFFFFFFFFFFFFFF:F::FF:FFFFFFFFFFFF,FFFFFF:FFFFFFFFFF:FFFFFFF::,:F,
@A00881:241:HJW2NDRXX:1:2127:32407:8735 1:N:0:CGAGAGAA+GATTGGAG
ATCACGCCTATGGGAGGCAGCAGTGGGGAATATTGGGCAATGGAGGAAACTCTGACCCAGCAACGCCGCGTGAATGATGAAGGTCTTCGGATTGTAAAGTTCTTTTCTAAGGGAAGAAGAAAGTGACGGTACCTTAGGAATAAGCCTCGGCTAACTACGTGCCAGCAGCCGCGGTAATACGTAGGAGGCAAGCGTTATCCGGAATGACTGGGCGTAAAGGGTGCGTAGGTGGTTTGACAAGTTAGTAGCG
+
FFFFFFFFFF,FFFFFFFFFFFF:FFFFFFFFFFFFFFFF:FFFFFFFFFFFFFFFFFFFFFFFFFFFFFFFFFFFFFFFFFFFFFFFFFFFFFFFFFFFFFFFF:FFF:FFFFFFFFFFFFFFFF:FFFFFFFFFFFFFFFFFFFFFFFFF:FFFFFFFFFFFFFFFFFFFFFF:FFFFFFFFFFFFFFFFF:FFFFFFFFFFFFFFFFF:FFFFFF:FFFFF::FFFFFFFFFFFFF:FFFFF,FFF:
@A00881:241:HJW2NDRXX:1:2127:31828:8860 1:N:0:CGAGAGAA+GATTGGAG
ATCACGCCTATGGGAGGCAGCAGTGAGGAATATTGGTCAATGGACGAGAGTCTGAACCAGCCAAGTAGCGTGAAGGATGACTGCCCTATGGGTTGTAAACTTCTTTTATATGGGAATAAAGTATTCCACGTGTGGGATTTTGTATGTACCATATGAATAAGGATCGGCTAACTCCGTGCCAGCAGCCGCGGTAATACGGAGGATCCGAGCGTTATCCGGATTTATTGGGTTTAAAGGGAGCGTAGACGGG
+
,FFFFFF,F,F:FFFFFFFFF,FFFFFFFFFFF:FFFFFFFFFFFFF:FFFFFFFFFFFFFFF,F:FFFF:FFFF,:FFFFFFFFFFFFFF:FFFFF,FFFFFF,FFFFFFF:FFFF:,F:FFFFF:FFFFFFF:,:FFFF,FFFFFF,FFFFF,FFFFF,:FFFFFFFFFFFF,FF,FFFFFFFFF,FFFF:FF:FF,FFFFFF::::::F,FF:FFF:FFFFF,FFFFFFFF,:,,,,FFF,FFFF::
@A00881:241:HJW2NDRXX:1:2127:20537:8876 1:N:0:CGAGAGAA+GATTGGAG
ATCACGCCTACGGGACGCAGCAGTGAGGAATATTGGTCAATGGGCGGAAGCCTGAACCAGCCAAGTCGCGTGAGGGATGAAGGCCCTACGGGTTGTAAACCTCTTTTGCCGGGGAACAAGTGCCGGGACGTGATTCCGGAGCTGAGTGTACCCGGAGAAAAAGCATCGGCTAACTCCGTGCCAGCAGCCGCGGTAATACGGAGGATGCGAGCGGTCTCCGGATGTATTGGGTTTAAAGGGTGCGTAGGCG
+
FFFFFFFFFFFFFFFFFFFFFFFFFFFFFFF:FFFFFFFFFFFFFFFFFFFFFFF:FFFFFFFFFFFFFFFFFFFFF,F,FFFFFFFFFFFFFFFFF:FFFFFFFFFFFFFFFFFFFFFFFFFF:FFFFFFFFFFFFFFFFFFF:FFFFFFFFFFFFFF,FFFF,FF:FFFF,:,FFFFFFFF:FFFFFF:FFFFFFFFFFF::FFFFFF:FF,F:,:FFF,:,FF::FFF::,,FFFF:FFFFFFFFFF
@A00881:241:HJW2NDRXX:1:2127:30590:9064 1:N:0:CGAGAGAA+GATTGGAG
ATCACGCCTATGGGATGCAGCAGTGGGGAATATTGCACAATGGGGGAAACCCTGATGCAGCGACGCCGCGTGAAGGAAGAAGTATCTCGGTATGTAAACTTCTATCAGCAGGGAAGAAAATGACGGTATCTGACTAAGAAGCCCCGGCTAACTACGTGCCAGCAGCCGCGGTAATACGTAGGGGGCAAGCGTTATCCGGATTTACTGGGTGTAAAGGGAGCGTAGACGGAAGAGCAAGTCTGATGTGAAA
+
FFFFFFFFFFFFFFFFFFFFFFFFFFFFFFFFFFFFFFFFFFFFFFFFFFFFFFFFFFFFFFFFFFFFFFFFFFFFFFFFFFFFF:FFFFFFFFFFFFFFFFFFFFFFFFFFFFFFFFFFFF,FFFFFFFFFFFF::FFFFFFFFFFFFFF,FFFFFFFFFFFFFFFFFFFFFFFF:FFFFFFFFFFFFFF,FFFFFFFFFFFFFFFFFFFFFFFFFF:FFFFF:FFFF:,FFFFFFFFFFFFFFFF,F,
@A00881:241:HJW2NDRXX:1:2127:21341:9079 1:N:0:CGAGAGAA+GATTGGAG
ATCACGCCTATGGGATGCAGCAGTGGGGAATATTGGGCAATGGGCGCAAGCCTGACCCAGCGATGCCGCGTGAGGGAAGAAGGTTTTCGGATTGTAAACCTCTGTCTTTAGGGACGATAATGACGGTACCTAAGGAGGAAGCTCCGGCTAACTACGTGCCAGCAGCCGCGGTAATACGTAGGGAGTAAGCGTTATCCGGAATTACTGGGTGTAAAGGGAGTGTAGGCGGGACTTTAAGTCAGATGTGAAA
+
FFF:FFFF:F,FFFFFFF:FFFFFFFFFFFFFFF:FFFFFFFF:FFF:FFFFFFF:FFFFFFFFFFF:FFFFFFFFFFFFFFFFFFF::FFFFFFFFFFFFFFFF:FFFFFFFFFFFFFFFFFF:FFFF:F,FFFFFFFFFFFFF:FFFFFFF::FFFF:FFFFFFF:FF:FFFF:FFFFFFFFFFFFFFF:F:FF::FFFFFFFFFFFF:FFFFFFFFFF:FFF:F:FFFFFFF,F,FF,F,FF:FF::
@A00881:241:HJW2NDRXX:1:2127:31756:9549 1:N:0:CGAGAGAA+GATTGGAG
ATCACGCCTACGGGGCGCAGCAGTGGGGAATATTGCGCAATGGGCGAAAGCCTGACGCAGCGACGCCGCGTGAGGGATGAAGGTTTTCGGATCGTAAACCTCTGTCAGAAGGGAAGAAACTGCCGTGCTCTAATCATCATGGCATTGACGGTACCTTCAAAGGAAGCACCGGCTAACTCCGTGCCAGCAGCCGCGGTAATACGGAGGGTGCAAGCGTTAATCGGAATTACTGGGCGTAAAGCGCACGTAG
+
FFFFFFFFFFFFFFFFFFFFFFFFFFFFFFFFFFFFFFFFFFFFFFFFFFFFFFFFFFFFFFFFFFFFFFFFFFFFFFFFFFFFFFFFFFFFFFFFFFFFFFFFFFFFFFFFFFFFFFFFFFFFFFFFFFF:FFFFFFFFFFFFFFFFFFFFFFFFFFFFFFFF:FFFFFFFFFFFFFFFFFFFFFFFFFFFFFFFFFFFFFFFFFFFFFFFFFFFFF,FFFFF:FFFFFFFFFFFF:FFFFFFF::FFF
@A00881:241:HJW2NDRXX:1:2127:25427:9674 1:N:0:CGAGAGAA+GATTGGAG
ATCACGCCTACGGGGGGCAGCAGTGGGGAATATTGGGCAATGGGCGCAAGCCTGACCCAGCAACGCCGCGTGAAGGAAGAAGGCTTTCGGGTTGTAAACTTCTTTTAAGAGGGACGAAGGAAGTGACGGTACCTCTTGAATAAGCCACGGCTAACTACGTGCCAGCAGCCGCGGTAATACGTAGGTGGCAAGCGTTGTCCGGATTTAGTGGGTGGAAAGGGCGCGTAGGCGGGGATGCAAGTCAGATGTG
+
:FF,FFFFFFFFFFFFFFFFFFFFFF:FFFFFFFFFFFFFFFFFFFF:FFFFFFFFFFFFFF,FFFFFFFFFFFFFFFFF:FFFF,FFFFFFFFFFFFFFFFFFFFF:FFFFFFFFFFFFFFFFFFFFFFF:FFF:FFFFFFFFFFFFFFFF:FFFFFFF:FFFF:FFFFFFFFFF,FF:FF,FFFF:FFFFFFFFFFFFFF,:FFF,FFFF:F,,:FF::::FF,:FFF:FFF,F:F,::,FFFFFF:F
@A00881:241:HJW2NDRXX:1:2127:18213:9737 1:N:0:CGAGAGAA+GATTGGAG
ATCACGCCTATGGGACGCAGCAGTGGGGAATATTGGTCAATGGGGGAAACCCTGAACCAGCAACGCCGCGTGAAGGAAGAAGGCTTTCGGGTTGTAAACTTCTTTTATCAGTGACGATAGTGACGGTAGCTGATGAATAAGCTCCGGCTAACTACGTGCCAGCAGCCGCTGTAATACGTAGGGAGCGAGCGTTATCAGGATTTACTGGGTGTAAAGGGCGCGTAGGCGGGCCGACAAGTCAGATGTGAAA
+
:FFFFFFFFFFFFFFFFFFFFFFFFFFFFFFFFFFFFFFFFFFFFFFFFFFFFFFFFFFFFFFFFFFFFFFFFFFFFFFFFFF:FFF:FFFFFFFFFFFFFFFFFFFFFFFFFFFFFFFFFFFFFFFF:FFFFF:FFFFFFFFFFFFFFFFFFFFFFFFFFFFFFFFFFFFFF,FFFFFF::FFFFFFFFF:FFFFF,FFFFFFFFFFFFFF,FFFFFFFFFFFFFFFFFFFFFFFFFFFFFFF:F,FF:
@A00881:241:HJW2NDRXX:1:2127:20265:10222 1:N:0:CGAGAGAA+GATTGGAG
ATCACGCCTACGGGAGGCAGCAGTGGGGGATATTGCACAATGGGGGAAACCCTGATGCAGCGACGCCGCGTGAAGGAAGAAATATTTCGGTATGTAAACTTCTATCAGCAGGGAAGAAATAGACGGTACCTGACTAAGAAGCTCCGGCTAAATACGTGCCAGCAGCCGCGGTAATACGTATGGAGCAAGCGTTATCCGGAATTACTGGGTGTAAAGGGTGCGCAGGTGGCATGGCAAGTCAGAAGTGAAA
+
FFFFFFFFFFFFFFFFFFFFFFFFFFFFFFFFFFFFFFFFFFFFFFF,FFFFFFFFFFFFFFFFFFFFFFFFFFFFF:FFFFFFFFFFFF:,FFF:FFFFFFF:FFFFF:FFFF,FFFFFFFFFFFFFFFFFFFFFFFF,FFFFFFFFFFFFFFFFFFFFFFFFFFFFFFFFFF:FFFFFFFFFFF,:FF:FFFF:FFFF,:F,FFFFFFFFFF,FFFFFFFFFFFFFF,,FFFFF:FFFFFFFFFF:FF
@A00881:241:HJW2NDRXX:1:2127:30807:10222 1:N:0:CGAGAGAA+GATTGGAG
ATCACGCCTATGGGAGGCAGCAGTGGGGAATATTGGGCAATGGAGGCAACTCTGACCCAGCAACGCCGCGTGAGCGATGAAGGTCTTCGGATTGTAAAGCTCTTTAAGTGGGGACGAAGAAAGTGACTGTACCCACAGAATAAGCCTCGGCTAACTACGTGCCAGCAGCCGCGGTAATACGTAGGAGGCAAGCGTTATCCGGAATGACTGGGCGTAAAGGGTGCGTAGGTGGTTTGGCAAGTTAGTAGCG
+
FFFFFFFFFFFFFFFFFFFFFFFFFFFFFFFFFFFFFFFFFFFFFFFFFFFFFFFFFFFFFFFFFFFFFFFFFFFFFFFFFFFFFFFFFFFFFFFFFFFFFFFFFFFFFFFFFFFFFFFFFFFFFFFFFFFFFFFFF:FFFFFFFFFFFFFFFFFFFFFFFFFFFFFFFFFFFFFF,FFFFFFFFFFFFFFFFFFFFFFFFFFFFFFFFFFFFFFFFFFFFF:FFFFF:FFF:FFFFFFFFFF,F,FFFF
@A00881:241:HJW2NDRXX:1:2127:32786:10363 1:N:0:CGAGAGAA+GATTGGAG
ATCACGCCTACGGGACGCAGCAGTGGGGAATATTGGGCAATGGAGGCAACTCTGACCCAGCAACGCCGCGTGAGCGATGAAGGTCTTCGGATTGTAAAGCTCTTTAAGTGGGGACGAAGAAAGTGACTGTACCCACAGAATAAGCCTCGGCTAACTACGTGCCAGCAGCCGCGGTCATACGTAGGAGGCAAGCGTTATCCGGAATGACTGGGCGTAAAGGGTGCGTAGGTGGTTTGGCAAGTTGGTAGCG
+
:F:FFFFFFFFFFFFFF,FFFFFFFFFFF:FFFFFFFFFFFFFFFFFFFFFFFFFFFFFFFFFFFFF:FFFFFFFFFFFF,FFFFFFFFFFFFFFFFFFFF:FFFFFFFFFFF:FFF:F:FFFFFFFFFFFFFFFFFFFFFF:FFFFFFFFFFFFFFFFFFFF:FFFFFFFFFFF,FF,FFFFF,FFFFFF:FFFFFFFFF:FFFFF:FF:FF:F:F:FF:F:F::FFFF:F,FFFFFFFFFFF,FF:F:
@A00881:241:HJW2NDRXX:1:2127:28375:10457 1:N:0:CGAGAGAA+GATTGGAG
ATCACGCCTATGGGACGCAGCAGTGGGGAATATTGGTCAATGGGGGGAACCCTGAACCAGCAACGCCGCGTGAAGGAAGAAGGCTTTCGGGTTGTAAACTTCTTTTACCAGGGACGATAGTGACGGTACCTGGTGAATAAGCTCCGGCTAACTACGTGACAGCAGCCGCGGTAATACGTAGGGAGCGAGCGTTATCCGGATTTACTGGGTGTAAAGGGCGCGTAGGCGGGCTGTCAAGTCAGATGTGAAA
+
:FFFFFFFFFFF:FFFFF:FFFFFFFFFFFFFFF:FF:FFF,,:FFFFFFF,FFFFFFFF:F:FFFFF:FF::FF,FFFFFFF,FFFF:F,FFFFF:FFFFF:FF:FFFFF:FF:FFFFFFFFFFFFFFFFFFFFFFFF:FF:F:FFFFFFFFF,FF,,FFFFFFFFFFFFF,FFFFFFFF:FFFFFFF,FFFFFFF,FFFFF:FFF,FF,F,::,FFF,FFF,FF,FFFFFFFF,F,::FF:F:FFFF,
@A00881:241:HJW2NDRXX:1:2127:22001:10723 1:N:0:CGAGAGAA+GATTGGAG
ATCACGCCTATGGGAGGCAGCAGTGGGGAATATTGCACAATGGAGGGAACTCTGATGCAGCGATGTCGCGTGAGGGAAGAAGGTTTTCGGATTGTAAACCTCTGTCTTAAGGGACGATAATGACGGTACCTTAGGAGGACGCTCCGGCTAACTACGTGCCAGCAGCCGCGGTAATACGTAGGGAGCGAGCGTTGTCCGGAATTACTGGGTGTAAAGGGAGTGTAGGCGGGATGGTAAGGTAGGTGTGTAA
+
FFF,FFFFFF:FFF,FFFFFFFFFFFFFFFFFFFFFFFFFFFFFFFFFF:FF:FFFFFFFFF,FFFFFFFFFFFFFFFFFFFFFFFFFFFF:FFFFF:FFFFFFFFFFFFFFFFFFFFFFFFFFFFF:FFFFFFFFFFF,FFFFFFFFF:F:FFF:FFFFFFFFFFFFFFFF,FFFFFFFFFFFFFFFFFF:FFFFFFFF,FF,FFFFFFF:F,FFFF,FF:FFFFF:FF:,FFF,FF,F,FFFF:F,:F
@A00881:241:HJW2NDRXX:1:2127:23140:10755 1:N:0:CGAGAGAA+GATTGGAG
ATCACGCCTATGGGCTGCAGCAGTGGGGGATATTGCACAATGGGGGAAACCCTGATGCAGCGACGCCGCGTGAGTGAAGAAGTATTTCGGTATGTAAAGCTCTATCAGCAGGGAAGAAAGAGACGGTACCTGAGTAAGAAGCCCCGGCTAACTACGTGCCAGCAGCCGCGGTAATACGTAGGGGGCAAGCGTTATCCGGATTTACTGGGTGTACAGGGAGCGTAGACGGCATGGCAAGTCTGAGGTGAAT
+
:FFFFFFFFFFFFF,FFFFFF,FFFFFFFFFFF:FFFFFFFFFF:FFFFFFFF:FF:FFFFFFFFFFFFFFFFFFF,,FFFF,FFFFFFFFFFFFFFFFFFFFFFFFFFFFFFFFF:F,::F:FFFFFFFFFFF:F,FF:FFF,FFF:FFFFFFFFFFFFFFFFFFFFF:FF:FF,FFFFFFFFFFFFFF:,:,FFF:FF::FFF,F,F,F:,,FF,FFFFFFFF:FFFFF,FFFF,,FFF:F,FF:F,,
@A00881:241:HJW2NDRXX:1:2127:26386:10989 1:N:0:CGAGAGAA+GATTGGAG
ATCACGCCTACGGGACGCAGCCGTGGGGAATATTGGGCAATGGGCGCAAGCCTGACCCAGCAACGCCGCGGGAAGGAAGAAGGCCCTCGGGTTGTAAACTTCTTTTATCAGGGACGAAGAAGTGACGGTACCTGTTGAAAAAGTCACGGCTAACTACGTGCCAGCAGCCGCGGTAATACGTAGGTGGCAAGCGTTATCCGGATTTACTCGGTGTCAAGGGCGTGGAGGCTGGATTGCACGTCAGATGTGA
+
:FF,F,FFF,FFFFFFFFFFF,FF,FFFFFFFF,FF:FF,:FFFFFFFFFFFFFFFFFFFF:FFFFFFFF,F:FFF,FFF::FFF:FFFFFFF:FFF,FFFFFFFFFFFFFF:FFFF,F:::,F:FFFFFFFF:,:,,,FFFFFFFFFFFFFFF,,FFFFFFFFFFFFFFFFF,:FFFFFFFFFFF,F:FFFFFFFF:FFFFFFFFFF,F:,:F,FFF,:F,F,,FFF:,:,FF,:FF,FFFFF:,FFF:
@A00881:241:HJW2NDRXX:1:2127:24207:11005 1:N:0:CGAGAGAA+GATTGGAG
ATCACGCCTACGGGGTGCAGCAGTGGGGAATATTGCACAATGGGCGAAAGCCTGATGCAGCAACGCCGCGTGAAGGAAGAAGTATTTCGGTATGTAAACTTCTATCGACAGGGACGAAAGAAATGACGGTACCTGAGTAAGAAGCCCCGGCTAAATCCGTGCCAGCAGCCGCGGTAATACGTATGGGGCAAGCGTTATCCGGATTTACTGGGTGTCAAGGGTGAGTAGGCGGTCAGATAAGTCATATGTG
+
FFFFFFFFFFFFFFFFFFFFF,FFFFFFFFFFF:FF:FFFFF:FFFF:FFFFFFFFFFF:F::FFFFFFFFFF:FFFFF::FFFFFFFFFFFFFFFFFFFFFF,FFFFFFFFF,:FFFFFFFF,FF:FF,F:F,F:FFFFFF:FFFFFFFFFF:FF,FF,FFFFFF:FF:FFFFF:FFFF,FFFFFFFF:FFFFF,:,FFFFF:FFF,FFFFFFF,F::::FFFFFFFFFFFF:::::,:FF:F::F:F:
@A00881:241:HJW2NDRXX:1:2127:19479:11240 1:N:0:CGAGAGAA+GATTGGAG
ATCACGCCTATGGGGCGCAGCAGTGGGGGATATTGCACAATGGAGGGAACTCTGATGCAGCGATGCCGCGTGAGGGAAGAAGGTTTTCGGATTGTAAACCTCTGTGGAGGGGGACGATAATGACGGTACCCCTTTAGGAAGCCACGGCTAACTACGTGCCAGCAGCCGCGGTAATACGTAGGTGGCGAGCGTTGTCCGGAATTACTGGGTGTAAAGGGAGTGCAGGCGGGAAGGCAAGTCAGAAGTGAAA
+
FFFFFFFFFF:FFFFFFFFFFFFFFFFFFFFFFFFFFFFFFFFFFFFF:FFFFFFFFFFFFFFFFFFFFFFFFFFFFFFFFFFFFFFFFFFFFFFFFFFFFF,F,FFFFFFFFFFFFFFFFFFFFFFFFFFFFFFFFF:FFFFFFFFFFFFFFFFFFFFFFFFFFFFFFF:FFFFFFFFFFFFFFFFFFFFFFFFF:FFF:FFFFFFFFFFFFFFFFF,F::FFFFFFFFFFFFFF,FF:FF::FFFFF,
@A00881:241:HJW2NDRXX:1:2127:19524:11256 1:N:0:CGAGAGAA+GATTGGAG
ATCACGCCTATGGGATGCAGCAGTGGGGAATATTGGGCAATGGGCGCAAGCCTGACCCAGCGACGCCGCGTGAAGGAAGAAGGTCTTCGGATTGTAAACTTTGGTACTCAGGGACGAATTTATGACGGTACCTGAGGTTAAGCCACGGCTAACTACGTGCCAGCAGCCGCGGTAATACGTAGGTGGCGAGCGTTATCCGGAATTACTGGGTGTAAAGGGTGTGTAGGCGGGGATGCAAGTCAGATGTGAA
+
FFFFFFFFFFFFFFFFFFFFFFFFFFFFFFFFFFFFFF:FFFFFFFFFFFFFFFFFFFFFFFFFFFFFFFFFFFFFFFFFFFFFFFFFFFFFFFFFFFFFFFFFFFFFFFFFFFFFFFFFFFFFFFFFFFFFFFFFF:FFFFFFFFFFFFFFFFFFFFFFFFFFFFFFFFFFFF,FFFF:FFFFFFFFFFFFFFFFF:FFF,FFFFFFFFFFFFFFFFFF:FFFFFFFFF::FFFFFFF::FFFFFFFFF
@A00881:241:HJW2NDRXX:1:2127:18747:12007 1:N:0:CGAGAGAA+GATTGGAG
ATCACGCCTATGGGATGCAGCAGTGGGGAATATTGGACAATGGGCGAAAGCCTGATCCAGCGACGCCGCGTGAAGGAAGACGGTCTTCGGATTGTAAACTTCAGTGAGCAGGGACGAGAAAGGACGGTACCTGCAGAGCAAGCCACGGCTAACTACGTGCCAGCAGCCGCGGTAATACGTAGGTGGCGAGCGTTATCCGGAATTACTGGGTGTAAAGGGTGAGTAGGCGGGGATGCAAGTCAGGTGTGAA
+
FFFFFFFFFFFFFFFFFFFFFFFFFFFFFFFFFFFFFFFFFFFFFFFFFFFFFFFFFFFFFFFFFFFFFFFFFFFFFFFFFFFFFFFFFFFFFFF:FFFFFFFFFFFFFFFFFFFFFFFFFFFFFFFFFFFFFFFFFFFFFFFFFFFFFFFFFFFFFFFFFFFFFFFFFFFFF,:FFFFFFFFFFFFFFFFFFFFFF:F:F,FFFFFFFFFF:FFFFFFFFFFFF:FFFFFFF:FFF:FFFFFFFFFF::
@A00881:241:HJW2NDRXX:1:2127:27444:12070 1:N:0:CGAGAGAA+GATTGGAG
ATCACGCCTATGGGGGGCAGCAGTGAGGAATATTGGTCAATGGGCTAGAGCCTGAACCAGCCAAGTCGCGTGAGGGAAGACGGTCCTATGGATTGTAAACCTCTTTTGCCGGGGAGCAAAGAGCGGTACGTGTGCCGCGCCGAGAGTACCCGGAGAAAAAGCATCGGCTAACTCCGTGCCAGCAGCCGCGGTAATACGGAGGATGCGAGCGTTATCCGGATGTATTGGGTTTAAAGGGTGCGCAGGCGGC
+
FFFFFFFFFFFFFFFFFF:FFFF:F,FFFFFFFFFFFFFFFFFFFFFFFFFFFFFFFFFFFFFFFFFFFFFFFFFFFFFFFFFFFFFFFF:FFFFFFF:FFF,FFFFFFFFFFFFFFFFFF:FFFFFFFFFFFFFFFF,FFFFFFFFFFFFF:FF::FF::FFF:FFFFFF,FFFFFFFFFFFFFFFFFFFFF,F,FFFFFF:FFFF:FFF,F,F:FFF,:,FFFFFF:,:FFF,FF:::F:FFFFFF:F
@A00881:241:HJW2NDRXX:1:2127:28402:12070 1:N:0:CGAGAGAA+GATTGGAG
ATCACGCCTACGGGATGCAGCAGTGGGGAATATTGCACAATGGGGGAAACCCTGATGCAGCGACGCCGCGTGAGCGAGGACGTATTTCGGTATGTAAAGCTCTATCAGCAGGGAAGAAGAAATGACGGTACCTGAGTAAGAAGCCCCGGCTAACTACGTGCCAGCAGCCGCGGTAATACGTAGGGGGCAAGCGTTATCCGGATTTACTGGGTGTAAAGGGAGCGCAGGCGGTGCGGCAAGTCTGATGTGA
+
FFFFFFFFFFFFFF:FFFFFFFFFFFFFFFFFFFFFFFFFFFFFFFFFFFFFFFFFFFFFFFFFFFFFFFFFFFFFFFFF,FF:FF:FFF:FFFFF:FFFFFFFFFFFF,FFFFFFFFFFFFFF,FFFFFFFFFFFFF:FFFFFFFFFFFFFF:FFFFFFFFFFFFFFFFFFFFF,FFFF:FFFFFFFF,FFFFFFF:FFF:FFFFFFFFFFFF,FFFFFFFF:FF:FFFFFFFFFFFFF:FFFFFFFF:
@A00881:241:HJW2NDRXX:1:2127:32253:12070 1:N:0:CGAGAGAA+GATTGGAG
ATCACGCCTATGGGAGGCAGCAGTGGGGAATATTGCACAATGGGCGCAAGCCTGATGCAGCAACGCCGCGTGAGGGAAGACGGTTTTCGGATTGTAAACCTTTGTCTTTGGTGAAGAAGAAAGTGACGGTAGCCATGGAGGAAGCCACGGCTAACTACGTGCCAGCAGCCGCGGTAATACGTAGGTGGCACGCGTTGTCCGGAATTACTGGGTGTAAGGGGAGCGCAGGCGGGACTGCAAGTTGGATGTG
+
,FFFFFFFFFFFFFFFFFFFFFFFFFFFFFFFFFFFFFF::FFFFFF:FFFFFFFFF,FF:FFF:FF:FFFFFFFFFFF,,FFF:FF:FFF:FFFFFFFF::FFF,F,FFF,F:,:F,,,FFFFFFFFFFF,F,F,FFFF:FFFFF:FFF:F,FFFF:FFFFF,:FFFFFFFFFFF,FF,,FFFFFFFFF,FFFF:,FFF:F,F,F,:FFFF,F,F,,FFF:FFF:FFFFF,:F,:FFF,FF,F,,,F,,
@A00881:241:HJW2NDRXX:1:2127:29541:12383 1:N:0:CGAGAGAA+GATTGGAG
ATCACGCCTATGGGATGCAGCAGTGGGGAATATTGGGCAATGGGCGCAAGCCTGACCCAGCAACGCCGCGTGAGGGAAGAAGGCTTTCGGGTTGTAAACCTCTTTTACCAGGGACGAAGGACGTGACGGTACCTGGAGAAAAAGCAACGGCTAACTACGTGCCAGCAGCCGCGGTAATACGTAGGTTGCAAGCGTTGTCCGGATTTACTGGGTGTAAAGGGCGTGTAGGCGGAACTGCAAGTCAGATGTG
+
FFFFFFFFFFFFFFFFFFFFFFFFFFFFFFFFFFFFFFFFFFFFFFFFFFFFFFFFFFFFFFFFFFFFFFFFFFFFFFFFFFFFFFFFFFFFFFFFFFFFFFFFFFFFFFFFFFFFFFFFFFFFFFFFFFFFFFFFFFFFFFFFFFFFFFFF:FFFFFFFFFFFFF,FFFFFFFF:FFFFFF:FFFFFFFF:FFFFFFFFFFFFFFFFFFFFFFFF:FFFFFFFFFFFFFFFFFFFFFF:FFFFFFFFFF
@A00881:241:HJW2NDRXX:1:2127:19045:12399 1:N:0:CGAGAGAA+GATTGGAG
ATCACGCCTATGGGGCGCAGCAGTGGGGAATATTGCGCAATGGGGGCAACCCTGACGCAGCAACGCCGCGTGCAGGAAGAAGGTCTTCGGATCGTAAACTGTTGTCGCAAGGGAAGAAGACAGTGACGGTACCTTGTGAGAAAGTCACGGCTAACTACGTGCCAGCAGCCGCGGTAATACGTAGGTGACAAGCGTTGTCCGGATTTACTGGGTGTAAAGGGCGCGTAGGCGGACTATCAAGTCAGTCGTG
+
:FF:FFFFF:F:FFF:FFFFF:FFFFFFFFFFFFFFFF,FFFFFFFFFFFFFFFFFFFF:FFFF:FFFFFFFFFFF:FFFFFFFFFFFFFFFFFFFF:FFFFFFFFFFF,FFFFFFFFFFFF:FFFFFFFFFFFFF:FFFFFFFFFFFFFFFFFFF:FFFFFFFFFFFFFFF:FFF,FFFFFFF:FFFFFFFF::FFFFFFFFFFFFF,FFF:FFF,,:FFFFF:FFFFFF:::FFFFF:FFFFFFFF::
@A00881:241:HJW2NDRXX:1:2127:15329:12414 1:N:0:CGAGAGAA+GATTGGAG
ATCACGCCTACGGGATGCAGCAGTGGGGAATATTGCACAATGGAGGGAACTCTGATGCAGCGATGCCGCGTGAGGGAAGAAGGTTTTCGGATTGTACACCTCTGTCGTCGGGAACGATAATGACGGTACCCGACAAGGAAGCTCCGGCTAACTACGTGCCCGCAGCCGCGGTAATACGTAGGGAGCGTGCGTTGTCCGGAATTACTGGGGGTCAAGGGAGCGTAGGCGGGGTTGCACGTCAGATGTGAAA
+
:FFFFFFFFFFFFFFFFFFFF:FFFFFFFFFFFF:FFF:FFFF:FFFFFFFFFFFFFFFFF:FFFFFFFF:F,FFFFFFFFFF,FFFF:FFFFF,F,FFF,FFFFFFFFFFFF,FF:F:FFFFF::FF:FFF:F,FFFF,FFFFFFFFFFFFFFFFFF,F,FF:FFFFFF::,F,FFFF:FF:FFF:,:,FF,,FFFF:F,F:FF,FF:,F:,,:FFF,FF:FF:FFFFF:,FFF,:FF:FFF:FF:F,F
@A00881:241:HJW2NDRXX:1:2127:27371:12414 1:N:0:CGAGAGAA+GATTGGAG
ATCACGCCTATGGGGGGCACCAGTGGGGAATATTGCGCAATGGAGGAAACTCCGACGCAGCGATGCCGCGTGGGCGAAGAAGGGCTCCGGCCCGTAAAGCCCTGCCGCCGGGGAAGAGAGAAGACGGTACCCGGCAAGCAAGCCCCGGCCAATCACGTGCCAGCAGCCGCGGTAAGACGTGAGGGGCGAGCGTTGTCCGGAATCACTGGGCGTAAAGGGCGCGCAGGCGGCTGCGCGGGTGGGATGTCAA
+
FFF,FFFF,FFFFFFFFFFFFFFFFFFFF:FFFFFFFFFFFFFFFFFFFFFFFFFFFFFFFFFFFFFFFFFFFFFFF:FFFFFFFFFFFFFFFFFFFFFFFFFFFFFFFFFFF:FFFFFFF:,FFFFFFFFFFFF:FFF:,FFFFF:FFF:FFFFFFFFFFFFFF:FFFFFFFFF,FF:FFFFFFFFFFFFFFFFFFFFFF,FFFFF:,FF,FFFFFFFFFF:F,FFFFF:F:F::FF:FFF:F:FF:F:
@A00881:241:HJW2NDRXX:1:2127:28664:13870 1:N:0:CGAGAGAA+GATTGGAG
ATCACGCCTATGGGACGCAGCAGTGGGGAATATTGGTCAATGGGGGGAACCCTGAACCAGCAACGCCGCGTGAAGGAAGAAGGCTTTCGGGTTGTAAACTTCTTTTACCAGGGACGATAGTGACGGTACCTGGTGAATAAGCTCCGGCTAACTACGTGCCAGCAGCCGCGGTAATACGTAGGGAGCGAGCGTTATCCGGATTTACTGGGTGTAAAGGGCGCGTAGGCGGGCTGTCAAGTCAGATGTGAAA
+
FFFFFFFFFFFFFFFFFFFFFFFFFFFFFF:FFFFFFFFFFFFFFFFFFFFFFFFFFFFFFFFFFFFFFFFFFFFFFFFFFFFFFFFFFFFFFFFFFFFFFFFFFFFFFFFFF:FFFFFFFFF:FFFFFFFFFFFFFFFFFFFFFFFFFFFFFFFFFFFFFFFFFFFFFFFFFFFFFFFFFFFFFFFFFFF:F:FFFFFFFFFFFFFFFFFFFFFF::F:F::FFFFFFFFFFFFFFFFFF:FFFFF:F,
@A00881:241:HJW2NDRXX:1:2127:19614:14137 1:N:0:CGAGAGAA+GATTGGAG
ATCACGCCTATGGGGTGCAGCAGTGGGGAATATTGGGCAATGGAGGCAACTCTGACCCAGCAACGCCGCGTGAGCGATGAAGGTCTTCGGATTGTAAAGCTCTTTAAGTGGGGACGAAGAAAGTGACTGTACCCACAGAATAAGCCTCGGCTAACTACGTGCCAGCAGCCGCGGTAATACGTAGGAGGCAAGCGTTATCCGGAATGACTGGGCGTAAAGGGTGCGTAGGTGGTTTGGCAAGTTGGTCGCG
+
FFFFFFFFF:FFFFFFFFFFFFFFFFFFFFFFFFFFFFF,FFF,F:FFFFFFFFFFFFFFFFFFFFFFFFFFFFFFFFFFFFFFFFFFFFFFFFFFFFFFFFFFFFFFFF:FFFFFFFF,FF:FFFFFFFFFFFFFFFFFFF,FFFFFFFFFFFFFFFFFFFFFFFF:FFFFFFFFFF,F:FFF:F:FF,,,FF,FFF:FFFFF:FFFFF::::F,FFFF:FFF:FF:FF::F:FF:FFFFF:FFF,,F:
@A00881:241:HJW2NDRXX:1:2127:18683:14309 1:N:0:CGAGAGAA+GATTGGAG
ATCACGCCTATGGGACGCAGCAGTGGGGAATATTGCACAATGGAGGGAACTCTGATGCAGCGATGCCGCGTGAGGGAAGAAGGTTTTCGGATTGTAAACCTCTGTCGTCGGGAACGATAATGACGGTACCCGACAAGGAAGCTCCGGCTAACTACGTGCCAGCAGCCGCGGTAATACGTAGGGAGCGAGCGTTGTCCGGAATTACTGGGTGTAAAGGGAGCGTAGGCGGGGTTGCAAGTCAGATGTGAAA
+
FFF:FFFFFFFFFFFFFFFFFFFFFFFFFFFFFFFFFFFFFFFFFFFFFFF:FFFFFFFFFFFFFFFFFFFFFFFFFFFFFFFFFFFFFFFFFFFFFFFFFFFFFFFFFFFFFFFFFFFFFF:F:FFFFFFFFFFFFFF,FFFFFFFFFFFFFFF:FFFFFFFFFFFFFFFFFFFFFFFFFFFFFFFFFFFFFFFFFFFFFFFFFFFFFFFFFFFF:FFFFFFFFFFFFFFFF:F:FFF:FF:FFFF,,F
@A00881:241:HJW2NDRXX:1:2127:28610:14309 1:N:0:CGAGAGAA+GATTGGAG
ATCACGCCTATGGGAGGCAGCAGTGGGGAATATTGCACAATGGGGGAAACCCTGATGCAGCGACGCCGCGTGAGTGAAGAAGTATTTCGGTATGTAAAGCTCTATCAGCAGGGAAGAAAATGACGGTACCTGCAGAAGAAGCCCCGGCTAACTACGTGCCAGCAGCCGCGGTAATACGTAGGGGGCAAGCGTTATCCGGATTTACTGGGTGTAAAGGGAGCGCAGGCGGCGCTGCAAGTCAGAAGTGAAA
+
:FFFFFFFFFFFFFFFFFFFFFFFFFFF::FFFFFFFFFFFFFFFFFFFFFFFF:FFFFFFFFFFFFFFFFFFFFFFFFFFFFFFFFFFF:FFFFFFFFFFFFFFFF:FF:FFFFFFFFFFFFFFFFFFFFFFFFFFFFFFFFFFFFFFFFFFFFFFFFFFFFFFFFFFFFFFFFFFF:FFFFFFFF,FFF,F,F:F:F:F:FFFFFFFFFFF:,FFFFFFFFF:FFFFF,FF:::FF:F,:F:FFF:FF
@A00881:241:HJW2NDRXX:1:2127:31385:14450 1:N:0:CGAGAGAA+GATTGGAG
ATCACGCCTATGGGACGCAGCAGTGGGGAATATTGCACAATGGGGGAAACCCTGATGCAGCGACGCCGCGTGAGTGAAGAAGTATCTCGGTATGTAAAGCTCTATCAGCAGGGAAGAAGAAAGACGGTACCTGAGTAAGAAGCCCCGGCTAACTACGTGCCAGCAGCCGCGGTAATACGTAGGGGGCAAGCGTTATCCGGATTTACTGGGTGTAAAGGGAGCGTAGACGGCAAGGCAAGACAGGAGTGAA
+
FFFFFFFFFFFFFFFFFFFFFFFFFFFFFFFFFFFFFFFFFFFFFFFFFFFFFFFFFFFFFFFFFFFFFFFFFFFFFFFFFFFFFFFFFFFFFFFFFFFFFFFFFFFFFFFFFFFFFFFF:FFFFFFFFFFFFFFFFFFFFFFFFFFFFFFFFFFFFFFFFFFFFFFFFFFFF:FFFFFFFFFFFFFF,FFFFFFFFFFFFFFFFFFFFFFFF,FFFFFFFFF:F,FFFFFFFFFFF,F,F,FFFFF:F,
@A00881:241:HJW2NDRXX:1:2127:24749:14982 1:N:0:CGAGAGAA+GATTGGAG
ATCACGCCTATGGGGTGCAGCAGTGGGGAATCTTCCGCAATGGGCGAAAGCCTGACGGAGCGATGCCGCGTGGGTGAAGAAGGGATTCGTCCCGTAAAGCCCTGTTGCCCGCGACGAAGGGCGCATCGAGGACAGAGCGATGCGTGTGACGGTAGCGAGCGAGGAAGCCACGGCTAACTACATGCCAGCAGCCGCGGTAATACGTAGGTGGCGAGCGTTGTCCGGAAGCATTGGGCGTCCAGCGCATGTA
+
:FFFFFFFFFFFFFFF:FFFFFFFFFFFFFFFFFFFF:FFFFFFFFFFFFFFFFFFFFFFF:F:FFFFFFFFFF,FFFFFFFFFF,FFFFFFFFFF,FFFFF,FFFFFFF,FFFF,:F:F:FFF:FFFFFF,,:FFFFFFFFFFFFFFFF:F:FFFFFFFFFF:FFF:FFFF,FFFFFFFFFF:FF:FFFFFFFFFFF:,FFFFFF:FFFFFFF:FFFFFF:FF,,,,F,F,FF:::F,,:FFF:F,FFF
@A00881:241:HJW2NDRXX:1:2127:19253:15013 1:N:0:CGAGAGAA+GATTGGAG
ATCACGCCTCTGGGATGCAGCAGTGGGGAATATTGCGCAATGGGCGGAAGCCTGACGCAGCGACGCCGCGTGAGGGATGAAGGTCTTCGGATCGTAAACCTCTGTCAGGAGGGAAGAATATGCGTGGTGCCAATCAGCCATGCAGTGACGGTACCTCCAGAGGAAGCACCGGCTAACTCCGTGCCAGCAGCCGCGGTAATCCGGAGGGTGCGAGCGTTAATCGGACTCACGGGGCGTAAAGCGCACGTAG
+
,FF,:F,FF,FFFFFFFF,FFFF:FFFFF,F:F:FF:FF,FF:FFFFFF:FFF:FFFFFFFFFFFF:FFFFFFFFFFFFFFFFFFFFF:FFF:FFFFFFFFFFFF:F:FFFFFF,FFFFFFFF:FFFFFFF,FFFFFFFFF:FFFFFFFFFFFFFFF:FFFF:,FFFFF::FFFFFFFF::,FF:FFF:FF:F:FFF::F,FFFF,FFFFFF,FFFFF,FF::FFFF:FF,:F:::F,::FF:,FFF:,,
@A00881:241:HJW2NDRXX:1:2127:21983:15107 1:N:0:CGAGAGAA+GATTGGAG
ATCACGCCTATGGGGCGCAGCAGTGGGGAATATTGGGCAATGGGCGCAAGCCTGACCCAGCAATGCCGCGTGAAGGAAGAAGGCCCTCGGGTTGTAAACTTCTTTTATCAGGGACGAAGGATGTGACGGTACCTGATGAATAAGCTCCGGCTAACTACGTGCCAGCAGCCGCGGTAATACGTAGGGAGCAAGCGTTATCCGGATTTACTGGGTGTAAAGGGCGCGTAGGCGGGATGGCAAGTCAGATGTG
+
FFFFFFFFFFFFFFFFFFFFFFFFFFFFF:FFFFFFFFFFFFFFFFFFFFFFFFFFFFFFFFFFFFFFFFFFFFFFF:FFFFFFFFFFFFFFFFFFFFFFFFFFFFFFFFFFFFFFF:FFFFFFFFFFFF,FFFF:FFFFFFFFFFF:FFFFFFFFFFFFFFF:FFFFFFFFFF:F:FFFFFF:FFFF:F,FFFFFFFFFFFFFFFFFFFFFFFF:FFFFFFFFFFFFFFFF:,FFFFFFFF:FFFFFFF
@A00881:241:HJW2NDRXX:1:2127:12509:15264 1:N:0:CGAGAGAA+GATTGGAG
ATCACGCCTATGGGATGCACCAGTGAGGAATATTGGTCAATGGGCGGGAGCCTGAACCAGCCAAGTCGCGTGAGGGAAGACGGCCTTATGGGTTGTAAACCTCTTTCAGATGAGAGTAAAGGGTGCTACGCGTAGCACATTGCAAGTATCATCAGAAGAAGCATCGGCTAATTCCGTGCCAGCAGCCGCGGTAATACGGAAGATGCGAGCGTTATCCGGATGTATTGGGTTGAAAGGGTGCGTAGGCGGA
+
F:FFFFF:FFFFFFFFFFFFF,FFFFFF,FFFFFFFF:FFFFFFFFFFFFFFFFFFFFFFFFF,FFFFFFFF:FFFFFFFFFFFFFF:FFFFFFFFFFFFFFFFFFFFF:FF:FFFFF:,FFFFFFFFFFFF,FFFFF,FFFFFFFFFF:FFFFFFFF::FFFFFFFFFFFFF:F:::F:F,FFFFFFFFFFFFF:FFFFFF:FFF:FF:FFF:FFFFFFF,FFFF:FF::,,:F:FF:FFFFF,FF,FF
@A00881:241:HJW2NDRXX:1:2127:21884:15342 1:N:0:CGAGAGAA+GATTGGAG
ATCACGCCTATGGGACGCAGCAGTGGGGAATATTGGACAATGGGCGAAAGCCTGATCCAGCGACGCCGCGTGAAGGAAGACGGTCTTCGGATTGTAAACTTCAGTGAGCAGGGACGAGAAAGGACGGTACCTGCAGAGCAAGCCACGGCTAACTACGTGCCAGCAGCCGCGGTAATACGTAGGTGGCGAGCGTTATCCGGAATTACTGGGTGTAAAGGGTGAGTAGGCGGGGATGCAAGTCAGGTGTGAA
+
FFFFFFFFFFFFFFFFFFFFFFFFFFFFFFFFFFFFFFFFFFFFFFFFFFFFFFFFFFFFFFFFFFFFFFFFFFFFFFFFFFFFFFFFFFFFFFFFFFFFFFFFFFFFFFFFFFFFFFFFFFFFFFFFFFFFFFFFFFFF:F:FFFFFFFFFFFFF:FFFFFFFFF:FFFFFFFFFFFFFFFFFFFFFFFFFFFFFF:FFF,FFFFFFFFF:FFFFFFFF:FFFFFFFFFFFFFFFFFF:FFFFF:FFFF
@A00881:241:HJW2NDRXX:1:2127:25572:15374 1:N:0:CGAGAGAA+GATTGGAG
ATCACGCCTATGGGGTGCAGCAGTGGGGGATATTGCACAATGGAGGGAACTCTGATGCAGCGACGCCGCGTGAGGGAAGAAGGTTTTCGGATTGTAAACCTCTGTCCTTGGTGACGATAATGACGGTAGCCAAGGAGGAAGCTCCGGCTAACTACGTGCCAGCAGCCGCGGTAATACGTAGGGAGCAAGCGTTGTCCGGAATTACTGGGTGTAAAGGGAGCGTAGGCGGGAAAGCAAGTTGAATGTTTAA
+
FFFFFFFFFFFFFFFFFFFFFFFFFFFFFFFFFFFFFFFFFFF:FFFF,FFFFFFFFFFFFFFFFFFFFFFFFFFFFFFFFFFFFFFFFFFFFFFFFFFFFFFFFFFFFFFFFFFFF:FFFFFFFFFFFFFF:FFFFFFFFFFFFFFFF,FFF:FFFFFFFFFFFFFFFFF:::FFFF:FFFFFFFF,FFFFFFFFFFFF:FF:FFFFF:FF,,FFFF,:FF:FF:FFFFFF:FFF:FFFFFFFFFFFFF
@A00881:241:HJW2NDRXX:1:2127:21748:15452 1:N:0:CGAGAGAA+GATTGGAG
ATCACGCCTATGGGACGCAGCAGTGGGGAATATTGGACAATGGGCGAAAGCCTGATCCAGCGACGCCGCGTGAAGGAAGACGGTCTTCGGATTGTAAACTTCAGTGAGCAGGGACGAGAAAGGACGGTACCTGCAGAGCAAGCCACGGCTAACTACGTGCCAGCAGCCGCGGTAATACGTAGGTGGCGAGCGTTATCCGGAATTACTGGGTGTAAAGGGTGAGTAGGCGGGGATGCAAGTCAGGTGTGAA
+
FFFFFFFFFF:FFFFFFF:FFFFFFFFFFFFFFFF:FFFFFFFFFFFFFFFFFFFFFFFFFFFFFFFFFFFFFFFFFFF:FFFFFFFFFFFFFFFFFFFF:FFFFFFFFFFFFFFFFFFFFFFFFFFFFFFFFFFFFFFF,::FFFFFFF:FFFFFFFFFFFFFFFFFFFFFFFFF:FFFFFFFFFFF:FFFFFFFF:FFFF:F:FFFFFFFFFFFFFFF:F:FFFFFFFF::::FF,FF:FFFFFFF:F
@A00881:241:HJW2NDRXX:1:2127:29324:15483 1:N:0:CGAGAGAA+GATTGGAG
ATCACGCCTACGGGATGCAGCAGTGAGGAATATTGGTCAATGGGCGGGAGCCTGAACCAGCCAAGTCGCGTGAGGGAAGACGGCCTTATGGGTTGTAAACCTCTTTCAGATGAGAGTAAAGGGTGCTACGCGTAGCACATTGCAAGTATCATCAGAAGAAGCATCGGCTAATTCCGTGCCAGCAGCCGCGGTAATACGGAAGATGCGAGCGTTATCCGGATTTATTGGGTTTAAAGGGTGCGTAGGCGGA
+
FFFFFFFFFFFFFFFFFFFFFFFFFFFFFFFFFFFFFFFFFFFFFFFFFFFFFFFFFFFFFFF:FFFFFFFFFFFFFFFFFFFFFFFFFFFFFFFF:FFFFFFFFFFFFF,F:,FFF:FFFFFFFFFFFFFFFFFFFFFFFFFFFFFFFFFFFFF:FFFFFFFFFFFFFFFFFFFFFFFFFFFFFFFFFFFFFFFFFFFF,FFFFF:FFFFFFFFFFFFFFFFFFFFFFFFFFFFFFFFFFFFFFFFFFF
@A00881:241:HJW2NDRXX:1:2127:15338:15593 1:N:0:CGAGAGAA+GATTGGAG
ATCACGCCTGTGGGGTGCAGCAGTGGGGGATATTGGACAATGGGGGGAACCCTGATCCAGCGACGCCGCGTGAGTGAAGAAGTATCTCGGTCTGTAAAGCTCTGTCAGCCGGGAAGAAAGAAATGACGGTACCTGTCCACGAAGCCCCGGCTAACTACGTGCCAGCAGCCGCGGTAATACGTAGGGGGCAAGCGTTATCCGGAATCACTGGGTGTAAAGGGAGCGTAGACGGTGATGCAAGTCTGGAGGG
+
:FF:FFFFF,,FFFFFFFFFF:FFFFFFFFFFFFFFFF:FFFFFFF:FFFFFFFFFFFFFFFFFF:F:FF:FFF:FFFFFF:,FFF:FFFF,:FFFF::FFFFFFFFFF,::FFFFFFFF,F,FFFFF:FF,FFF,FFF,FFFFFFFFFFFFFF:FFFFFFFFFFFF::F:FFF,F,FFF:F,,F::F:FFF:F:FFF::FF:FFFFF:F:F,:F,FFFF:FFFFF:FFFF:FF,F:FFF,FFF:F:F,F
@A00881:241:HJW2NDRXX:1:2127:22290:15640 1:N:0:CGAGAGAA+GATTGGAG
ATCACGCCTAGGGGGTGCAGCAGTGGGGAATATTGGGCAATGGAGGGAACTCTGACCCAGCAACGCCGCGTGAAGGAAGAAGGTTTTCGGATTGTAAACTTCTGTCGCAGAGGACGAAGAATGACGGTACTCTGTAAGAAAGCCCCGGCTAACTACGTGCCAGCAGCCGCGGTAATACGTAGGGGGCGAGCGTTGTCCGGAATGACTGGGCGTAAAGGGAGTGTAGGTGTCACAGCAAGTTATATGTGAA
+
FFFFFFF:FFFFFFFFFFFFFFF,FFFFFFFFFFFFFFFFFFFFFFFFFFFFFFFFFFFFFFFF:FFFFFFFFFFFFFFFFFF:FFFFFF:FFFFFFFF:FFFFFFFFFFFFFFFFFFFFFFFFFFFFF,FFFFFFFFFFF:FFFFFFFFFFFFFFFFFFFF:FFFFFFFFFFFFFFFFFFF:FFFF:FFFFFFFFFFFFFFFF,FFFFFFFFFFFFFF:FF:FFFFFF,FFFFF:FF:FFFFFFFF:F:
@A00881:241:HJW2NDRXX:1:2127:22046:16031 1:N:0:CGAGAGAA+GATTGGAG
ATCACGCCTATGGGATGCAGCAGTGGGGGATATTGCACAATGGGGGAAACCCTGATGCAGCGATGCCGCGTGAGGGAAGAAGGTTTTCGGATTGTAAACCTCTGTGGAGGGGGACGATAATGACGGTACCCCTTTAGGAAGCCACGGCTAACTACGTGCCAGCAGCCGCGGTAATACGTAGGTGGCGAGCGTTGTCCGGAATTACTGGGTGTAAAGGGAGCGTAGGCGGGAACGCAAGTCAGAAGTGAAA
+
FFFFFFFFFFFFFFFFFFFFFFFFFFFFFFFFFFFFFFFFFFFFFFFFFFFFFFFFFFFFFFFFFFFFFF:FFFFFF,FFFFFFFFFFFFFFFFFFFFFFFFFFFFFFFFFFFFFFF:FFFFFFFFF,FFFFFFFFFFFFFFFFFFFFFFFFFFFFFFFFFFFFFFFFFFFF,:FFFFFFFFFFFFFF:FFFFFFF,FFFFFFFFFFFFFF::,FFFFFFFFF:FFFFF:F,FF::,FFFF:F,FF::F,
@A00881:241:HJW2NDRXX:1:2127:21703:16250 1:N:0:CGAGAGAA+GATTGGAG
ATCACGCCTATGGGACGCACCAGTGGGGAATATTGCACAATGGAGGGAACTCTGATGCAGCGATGCCGCGTGAGGGAAGAAGGTTTTCGGATTGTAAACCTCTGTCGTCGGGAACGATAATGACGGTACCCGACAAGGAAGCTCCGGCTAACTACGTGCCAGCAGCCGCGGTAATACGTAGGGAGCGAGCGTTGTCCGGAATTACTGGGTGTAAAGGGAGCGTAGGCGGGGTTGCAAGTCAGATGTGAAA
+
FFFFFFFFFFFFFFFFFFFFFFF:FFFFF:FFFFFFFFFFFFFFFFFFFFFFFFFFFFFFFFFFFFFFFFFFFFFFFFFFFFFFFFFFFFFFFFF:FFFFFFFFFFFFFFFFFFFFFFFFFFFFFFFFFFFFFFFFFFF,FFFFFFFFFFFFFFFFFFFFFFFFFFFFFFFFFFFFFFFFFFFFFFFFFFFFFFFFFF:F:FFFFFFFFFFFFFFFFFFFFFFFFFFFFFFFFFFFFFFFFFF:FFFFFF
@A00881:241:HJW2NDRXX:1:2127:20464:16391 1:N:0:CGAGAGAA+GATTGGAG
ATCACGCCTATGGGATGCAGCAGTGGGGAATATTGCACAATGGAGGGAACTCTGATGCAGCGATGCCGCGTGAGGGAAGAAGGTTTTCGGATTGTAAACCTCTGTCTTCAGGGACGATAATGACGGTACCTGAGGAGGAAGCTCCGGCTAACTACGTGCCAGCAGCCGCGGTAATACGTAGGGAGCGAGCGTTGTCCGGAATTACTGGGTGTAAAGGGAGTGTAGGCGGGACTGTAAGTCAGATGTGAAA
+
FFFFFF:FFFFFFFFFFFFFFFFFFFFFFFFFFFFFFFFFFFFFFFFFFFFFFFFFFFFFFFFFFFFFFFFFFFFFFFFFFFFFFFFFFFFFFFFFFFFFFFFFFFFFFFFFFFFFFFFFFFF:FFFFFF:FFFFFF:F:FFFFFFFFFFFFF:FFFFFFFFFFFFFFFFFFFFFFFFFFFFFFFFFFFFFFFFFFFFFFFFF:FFFFFFFFFFFFFFFFF:FFFFFFFFFFFF:::FFFFF:FFFF:FF
@A00881:241:HJW2NDRXX:1:2127:17192:16705 1:N:0:CGAGAGAA+GATTGGAG
ATCACGCCTATGGGACGCAGCAGTGGGGAATATTGGGCAATGGGCGCAAGCCTGACCCAGCAACGCCGCGTGAAGGAAGAAGGCTTTCGGGTTGTAAACTTCTTTTATGAGGGACGAAGGACGTGACGGTACCCAAGTAAGAAGCCCCGGCTAAATACGTGCCAGCAGCCGCGGTAATACGTATGGGGCCAGCGTTATCCGGATTTACTGGGTGTAAAGGGTGAGTAGGCGGCTTATTAAGTCATATGTG
+
,FFFFFFF:FFFF:FFFFFFFFFFFF:FF:FFFFFFFFFFFFFFFFF,:,FFFF:FFF:FF:FFFFFFFFFFFFFFF,FFFFF:,FFFFFFFFFFFFFFFFFFFFFFFFFFFFFFFFFFFFFFFFFFFFFFFFFFFFFFFF:FFFFFFFFFFFFFFFFFFFFFFFFFFFFFFFFF,FFFFFFFFFFFFF,F:FFFFFFFFFF:FFFFFFFFFFFF:FFF:FFFFFF,FFFFFF:::F::FFFFFFFFF:F
@A00881:241:HJW2NDRXX:1:2127:21124:16971 1:N:0:CGAGAGAA+GATTGGAG
ATCACGCCTCGGGACGCAGCAGTGGGGAATATTGCACAATGGGGGGAACCCTGATGCAGCGACGCCGCGTGAGTGAAGAAGTATTTCGGTATGTAAAGCTCTATCAGCAGGAAAGAAAATGACGGTACCTGACTAAGAAGCCCCGGCTAACTACGTGCCAGCAGCCGCGGTAATACGTAGGGGGCAAGCGTTATCCGGATTTACTGGGTGTAAAGGGAGCGTAGACGGCCTGTCACGTCTGAAGTGAAAG
+
FFFFFFFFFFFFFFFFFFFFFF:FFFFFFFFFFFFFFF:FFFFFFFFFFFFFFFFFFFFFFFFFFFFFFFFFFFFFFFFFFF,FFFFFFFFFFFFFFFFFFFFFFFFFFFFF,FFFF,FFFFFFFFFFFFFFFFFFFFFFFFFFFFFFFFFFFFFFFFFFFFFFFFFFFFFF:F:FFF:FFFFFFFFFF:FFFFFFFFFFFFFFFFF:FFFF,FFFFFFF:FFFFFFFFFFFF:F,FFFFFFFFFFFF:F
@A00881:241:HJW2NDRXX:1:2127:32452:16986 1:N:0:CGAGAGAA+GATTGGAG
ATCACGCCTATGGGAGGCACCAGTTAGGAATATTCGTCAATGGGGGAAACCCTGAACGAGCAATGCCGCGTGAAGGATGAAGGTCCTATGGATTGTAAACTTCTGTTGTTAGGGAAGAACGACCTGTATAGGAAATGATACAGGAGTGACGGTACCTTTCAAGAAAGCTCCGGCTAACTACGTGCCAGCAGCCGCGGTAATACGTAGGGAGCGAGCGTTATCCGGATTTATTGGGTGTACAGGGTGCGTA
+
:FFFFFFFFFF:FFFFFF:FFFFFFFFFFFFFFFFFFFFFFFFFFFFFFFFFFFFFFFF:FFFFFFFFFFFFFFFFFFFFFFFFFFFFFFFFFFFFFFFFFFFFFFFFFFFFF:F:FFFFFFFFFF:FFF:F:F:FF:F:FFFFFFF:FF:FFFFFFFFFFFFFFFFFFFF:F,FFFFFFF,:FF,FFFFFFFFF,FFFFFFF:FFFFF:FFFFFFFFFFFFF,:FFFF::FFFFF:FF,,,FFFFFFFF
@A00881:241:HJW2NDRXX:1:2127:19434:17018 1:N:0:CGAGAGAA+GATTGGAG
ATCACGCCTATGGGATGCAGCAGTGGGGAATATTGGTCAATGGGGGGAACCCTGAACCAGCAACGCCGCGTGAAGGAAGAAGGCTTTCGGGTTGTAAACTTCTTTTACCAGGGACGATAGTGACGGTACCTGGTGAATAAGCTCCGGCTAACTACGTGCCAGCAGCCGCGGTAATACGTAGGGAGCGAGCGTTATCCGGATTTACTGGGTGTAAAGGGCGCGTAGGCGGGCTGTCAAGTCAGATGTGAAA
+
FFFFFFFFFFF:FFFFFFFFFFFFFFFFFFFFFFFFFFFFFFFFFFFFFFFFFFFFFFFFFFFFFF:FFFFFFFFFFFFFFFFFFFFFFFFFFFFF:FF:FFFFFFFFFFFFFFFFFFFFFFFFFFFFFFFFFFFFFFF,:FFFFFFFFFFFFFFFFFFFFFFFFFFFFFFFFFFF,FFFFFFFFF:FFF:,:FFFFFFFFFF:FF:FFFFFF,F,:FFFFFFFF:FFFFFFFFFFFFFF,,FFFFF:F:
@A00881:241:HJW2NDRXX:1:2127:22833:17174 1:N:0:CGAGAGAA+GATTGGAG
ATCACGCCTATGGGATGCAGCAGTGGGGAATATTGCACAATGGGGGAAACCCTGATGCAGCGACGCCGCGTGAGTGAAGAAGTATTTCGGTATGTAAAGCTCTATCAGCAGGGAAGAAGATGACGGTACCTGAGTAAGAAGCCCCGGCTAACTACGTGCCAGCAGCCGCGGTAATACGTAGGGGGCAAGCGTTATCCGGATTTACTGGGTGTAAAGGGAGCGTAGACGGCGATGCAAGTCTGAAGTGAAA
+
F:FFFFFFF:FFFFFFFFFFF:FFFFFFFFFFFFFFFF:FFFFFF:FFFFFFFFFFFFF,F:FFFFFFFFFFFFFFFFFFFF:FFFF:FFFFFFFFFFFFFFFFFFFFFFFFFFFFFFFFFF:FFFFFFFFFFFFFFFFFFFFFFFFFFFFFFFFFFFFFFFFFFFFFFFFFFFFFFF:FFFFFFFFFFF,FFFFFFFFFFFFFFFF,FF:F:FF:FF:,F:FF:,FFFF,:FFFF:FFF:::,FFF::F
@A00881:241:HJW2NDRXX:1:2127:22860:17284 1:N:0:CGAGAGAA+GATTGGAG
ATCACGCCTATGGGATGCAGCAGTGGGGAATATTGCACAATGGGGGAAACCCTGATGCAGCGACGCCGCGTGAGTGAAGAAGTATTTCGGTATGTAAAGCTCTATCAGCAGGGAAGAAGATGACGGTACCTGAGTAAGAAGCCCCGGCTAACTACGTGCCAGCAGCCGCGGTAATACGTAGGGGGCAAGCGTTATCCGGATTTCCTGGGTGTCAAGGGAGCGTAGACGGCGATGCAAGTCTGAAGTGAAA
+
FFFFFFFFFF:FFFFFFFFFFFFFFFFFFFFFFFFFFFFFFFFFFFFFFFFFFFFFFFFFFFFFFFFFFFFFFFFFFFFF,FFFFFFFFFFFFFFFFFFFFFFFFFFFFFFFFFFFFFFF:FFFFFFFFFFFFFFFFFFFFFFFFFFFF,FFFFFFFFFFFFF,FFFFFFF:FFFFFF,FFFFFFFF:FFFFFFFFFF:F:FF,FFF:F:FF,FFFFFFFF:FFFFFFFFFFF:FFFFFFF:F::FFF:F
@A00881:241:HJW2NDRXX:1:2127:30653:17315 1:N:0:CGAGAGAA+GATTGGAG
ATCACGCCTATGGGGTGCAGCAGTGAGGAATATTGGTCAATGGGCGGAAGCCTGAACCAGCCAAGTCGCGTGAGGGATGAAGGCCCTACGGGTTGTAAACCTCTTTTGCCGGGGAACAAGTGCCGGGACGTGATCCCGGAGGTGAGTGTACCCGGAGAAAAAGCATCGGCTAACTCCGTGCCAGCAGCCGCGGTAATACGGAGGATGCGAGCGTAGTCGGGATTTATTGGGTTTAAAGGGTGCGTAGGCG
+
:FFFFFFFFFFFFFFFFFFFFFFFFFFFFFFFFFFFFFFFFFFFFFF:FFFF,:FFF:FFFF,FFFF:FFF:FFF,FFFFFFFFF:FF:FFFFFFFFFFFFFFFFFFFFFFF:FF:F:F,FFFFFFFFFFFF,FFFF:FFFFFF:FFFFFFFFF::FFFF,FF::FFFF:FFF,:FFFFFFF:FF,FF,FFFFFFFFF:FFFFFFF:FF::FF,,,FF,,:FF:F,:FFF,,FFF:F,FFFF:FFFFFFF
@A00881:241:HJW2NDRXX:1:2127:15673:18709 1:N:0:CGAGAGAA+GATTGGAG
ATCACGCCTATGGGACGCAGCAGTGGGGAATATTGGGCAATGGGCGAAAGCCTGACCCAGCAACGCCGCGTGAAGGAAGAAGGTCTTCGGATTGTAAACTTCTTTTATGAGGGACGAAGGACGTGACGGTACCTCATGAATAAGCCACGGCTAACTACGTGCCAGCAGCCGCGGTAATACGTAGGTGGCAAGCGTTATCCGGATTTACTGGGTGTAAAGGGCGCGTAGGCGGGCGTGCAAGTCAGATGTG
+
F:FFFFFFFFFFFFFFFFFFFFFFFFFFFFFFFFFFFF:FFFFFFFFFFFFFFF:FFFFFFF:FFFFFFFFFFFFFF:FFFFFFFFFFFFFFFFFFFFFFFFFFFFFFFFFFF:F:FFFFFFFFF:FFFFFFFFFFFFFFFFFFFFFFFFFFFFFFFFFFFFF,FFFFFFFFFFF,,FF:FFFFFFFFFF:FFFFFFFF::FFFFFFFFFFFFFFFFFFF:FFFFFFFFF:FFF:FFFF:FFFFFFFFFF
@A00881:241:HJW2NDRXX:1:2127:23375:18928 1:N:0:CGAGAGAA+GATTGGAG
ATCACGCCGATGGGGGGCAGCAGTGGGGAATATTGCGCAATGGGCGAAAGCCTGACGCAGCGACGCCGCGTGAGGGATGAAGGTTTTCGGATCGTAAACCTCTGTCAGAAGGGAAGAAACTGCCGTGCTCTAATCATCATGGCATTGACGGTACCTTCAAAGGAAGCACCGGCTAACTCCGTGCCAGCAGCCGCGGTAATACGGAGGGTGCAAGCGTTAATCGGACTTACTGGGCGTAAAGCGCACGTAG
+
:FFFFFFF,FFFFFFFFFFFFFF:FFFF,,FFFFFFFFFFFFFFFFFF,FFFFFFFFFFFFFFFFFFFFFFFFFF:FFFFFFF:FFFFFFFFFFFFF:FFFFFFF::FFFFFFFF:FFF:FFFFFFFFFFFFFFFFFFFFFFFFFFFFFFFF,FF:FFFFFFFF:FFFFFFFFFF:FFFF:FFFFF:F,FFFFF:,FFFFFF::FFFFFFF::FFFFFFFFF:FF,FFFFFFFFFFFF:,:F:FFF:F::
@A00881:241:HJW2NDRXX:1:2127:15176:19194 1:N:0:CGAGAGAA+GATTGGAG
ATCACGCCTATGGGATGCAGCAGTGGGGAATATTGCACAATGGGGGAAACCCTGATGCAGCAACGCCGCGTGAGTGAAGAAGTATTTCGGTATGTAAAGCTCTATCAGCGGGGAAGAAGATGACAGTACCCGAGTAAGAAGCCCCGGCTAACTACGTGCCAGCAGCCGCGGTAATACGTAGGGGGCAAGCGTTCTCCGGATTTACTGGGTGTAAAGGGAGCGTAGACGGCGTGACAAGTCAGGAGTGAAA
+
FFFFFFFFFFFFFFFFFF:FFFF:FFFFFFFFFFFFFFFFFFFFFFFFFFFFFFFFFFFFFFFFFFFFFFFFFFFFFFFFFFFF:FFFFF::FFFFFFFFFFFFFFFFFFFFFFFFFFFFFFFFFFFFFFFFFF:FFFFFFFFFFFFFFFFFFFFFFFFFFFFFFFFFFFFFF,FFFFFFFFFFFFFFFFF,F,FFFFFFFFF:FFFFFFFFFFFFFFFFFFFFFFFFFFFFFFF:F:FFFFFFFF::FF
@A00881:241:HJW2NDRXX:1:2127:23927:19194 1:N:0:CGAGAGAA+GATTGGAG
ATCACGCCTAGGGAGGCAGCCGGGGGGGATAGTGCGCCATGGGGGGAACCCTGACGCAGCAACGCCGCGTGAAGGAAGAAGGTTTTCGGATTGTAAACTTCTTGTATTAAGGACGAAAGAAGACGGTACTTAATGAATAAGCTCCGGCTAACTACGTGCCAGCAGCCGCGGTAATACGTAGGGAGCGAGCGTTGTCCGGAATTACGGGGTGTAAAGGGTGCGTAGGCGGTCAAACAAGTCCGATGTGAAC
+
,,FFFFF:,F,FFFF:FFFF,F,FFF,F:F,,FFF:F,FFFFFFF:F:FFFF,FF:F:FFFF:,FFFFF::F,FFFFFFF:,F,,F:FF,,FFFFFFFFFF:F:F,,FFFF:FF:FF:FF:F,FF,FFFFFF:,FFFFF:F,FFFFFFF,FFFFFFF:FFFFF:FFF:FFF:F,FF,F:FF::FFF:,,FF,FFFF:FF,:FF,F,,:,FFFFF:F,FFFFF:F,FFF,,::F,F,FF:FFFFFFFF:::
@A00881:241:HJW2NDRXX:1:2127:23854:19382 1:N:0:CGAGAGAA+GATTGGAG
ATCACGCCTATGGGAGGCAGCAGTGGGGAATATTGGTCAATGGGGGAAACCCTGAACCAGCAACGCCGCGTGAAGGAAGAAGGCTTTCGGGTTGTAAACTTCTTTTATCAGGGACGATAGTGACGGTACCTGATGAATAAGCTCCGGCTAACTACGTGCCAGCAGCCGCGGTAATACGTAGGGAGCGAGCGTTATCCGGATTTACTGGGTGTAAAGGGCGCGTAGGCGGGCTGACAAGTCAGATGTGAAA
+
FFFFFFFFFFFFFFFFFFFFF:F:FFFFFFFFFFFFFFFFFFFFFFFFFFFFFFFFFFFFFFFFFFFFFF:FFFFFFFFFFFFFF,FFFFFFFFFFFFFFFFFFFFFFFFFFFFFF,:FFFF,FFFFFFFFFFFFFFFFFFFFFFFFFFFFFF:FFFFFFFFF,FFFFFFF:,FFFFFFFFFFFFFFFFFF:FFFFFFF:FFFFFF:FFFFFF,FFFFFFFFFFFFF:FFFFFFFF:FFFFFFF:FFF,F
@A00881:241:HJW2NDRXX:1:2127:28456:19617 1:N:0:CGAGAGAA+GATTGGAG
ATCACGCCTATGGGGCGCAGCAGTGGGGAATATTGCACAATGGGGGGAACCCTGATGCAGCGACGCCGCGTGAGTGAAGAAGTATTTCGGTATGTAAAGCTCTATCAGCAGGAAAGAAAATGACAGTACCTGACTAAGAAGCCCCGGCTAACTACGTGCCAGCAGCCGCGGTAATACGTAGGGGGCAAGCGTTATCCGGATTTACTGGGTGTCAAGGGAGCGTAGACGGCCTGTCAAGTCTGAAGTGAAT
+
FFFFFFFFFFFFFFFFFFFFFFFFFFFFF:FFFFFFFFFFFFFFFFFF:FFFFFFFFFFFFFFFFFFFFFFFFFFFFFFFFFFFFFFFFFFFFFFFFFFFFFFFFFFFFFFFFFFFF:F:FFFFFFFFFFFFFFF:FFFFFFFFFFFFFFFFFFFFFFFFFFFFFFFFFFFF:F:FFFFFFFFFFF,FFFFFF,FFF:FFFFF:F:FFFFFF,FF:FFFFFFFF,FFFF:FFFFFFFFFF:FFFFFF:::
@A00881:241:HJW2NDRXX:1:2127:20076:19852 1:N:0:CGAGAGAA+GATTGGAG
ATCACGCCTACGGGAGGCAGCAGTGGGGAATATTGGGCAATGGGCGAAAGCCTGACCCAGCGACGCCGCGTGAAGGAAGAAGGTTTTCGGATTGTAAACTTCAGTAAGCAGGGACGAAGGAAGTGACGGTACCTGCAGAGTAAGCCACGGCTAACTACGTGCCAGCAGCCGCGGTAATACGTAGGTGGCAAGCGTTATCCGGAATTACTGGGTGTAAAGGGTGTGTAGGCGGGGCGATACGTCTGATGTG
+
FFFFFFFFFFFFFFFFFFFFFFFFFFFFFFFFFFFFFFF:FFFFFFFFFFFFFFFFFFFFFFFFFFFFFFFFFFFFF::FFFFFFFFFFFF:FFF:FFFFFFFFFFFFFFFFFFFFFFFFF:FFFFFFFF:FFFFFFFFFFFFFFFFFFFFFFFFFF:FFFFFFFFFFFFFFFFFF:FFFF,FFFFFFFF:FFFFF:FF:FFF,FFFFFFF::FF,FFFF:FFFFFFFFFFFFFFFFFF,,FFFFFFFF:
@A00881:241:HJW2NDRXX:1:2127:13178:19899 1:N:0:CGAGAGAA+GATTGGAG
ATCACGCCTATGGGATGCAGCAGTGGGGAATATTGGGCAATGGGCGAAAGCCTGACCCAGCAACGCCGCGTGAGGGAAGAAGGGTTTCGGCTCGTAAACCTCTGTCCTAAGGGACGAAGTAGATGACGGTACCTTAGGAGGAAGCCCCGGCTAACTACGTGCCAGCAGCCGCGGTAATACGTAGGGGGCGAGCGTTGTCCGGAATGATTGGGCGTAAAGGGCGCGTAGGCGGCCTGTTAAGTCAGGGGTG
+
FFFFFFFFFFFFFFFFFFFFFFFFFFFFFFFFFFFFFF:FFFFFFFFFFFFFFFFFFFFFFFFFFFFFFFFFFFFFFFFFFFFFFFFFFFFFFFF:FFFFFFFFFFFFFFFFFFFFFFFFFFFFFF:FFFFFFFFFFFFFFFFFFFF:FFFF:FF:FFFFFFFFFFFFF:F:FFFF:FFFFFFFFFFFFFFFFFFFFFFFF:F,,F:FF:FFFFFFFFFFFFFFFFFFF,:FFFF,FF:F::F:F:FFFF
@A00881:241:HJW2NDRXX:1:2127:20898:20431 1:N:0:CGAGAGAA+GATTGGAG
ATCACGCCTATGGGGGGCAGCAGTGAGGAATATTGGTCAATGGGCGTTAGCCTGAACCAGCCAAGCCGCGTGAGGGATTAAGGCCCTATGGGTCGTAAACCTCTTTTGCCGGGGGATAAGAGGCGCCACGTGTGGCGCTGTGAAGGTACCCGGAGAAAAAGCATCGGCTAACTCCGTGCCAGCAGCCGCGGTAATACGGAGGATGCGAGCGTTCTCCGGATTTATTGGGTTTAAAGGGTGCGTAGGCGGC
+
:FFFFFFFFFFFFFFFFFFFFFF:FFFFFFFFFFFFFFFFFFFFFFF:FFFFFFFFFFFFFFFFFFFFFFFFFFFFFFFFFFFFFFF:FFFFFFFFFFFFFFFFFFFF,:FFFFFF:FFFFFFFFFFFFFFFFFFFFFFF,:FFFFFFFFFFFFFFFFFFF:FFFFFF:FFFFFF:FFFFFFFFFFFFFFFFF:FFFF,FF:FFFFFFFFFFF,FFFFF:FFF:FFFFF:,FFFFFFFFF:FFF:FFFFF
@A00881:241:HJW2NDRXX:1:2127:31828:20447 1:N:0:CGAGAGAA+GATTGGAG
ATCACGCCTATGGGACGCACCAGTGGGGAATATTGCACAATGGGGGAAACCCTGATGCAGCGACGCCGCGTGAGTGAAGAAGTATCTCGGTATGTAAAGCTCTATCAGCAGGGAAGAAGGAGACGGTACCTGAGTAAGAAGCCCCGGCTAACTACGTGCCAGCAGCCGCGGTAATACGTAGGGGGCAAGCGTTGTCCGGATTTACTGGGTGTAAAGGGAGCGTAGACGGCAGGACAAGTCTGAAGTGAAA
+
:FFFFFFFFFFFFFFFFFFFFFF:FFFFFFFFFFFFFFFFFFFFFFFFFFFFFFFFFFFFFFFFFFFFFFFFFFFFFFFFFFFFFFFFFFFFF:FFFFFFFFFFFFFFFFFFFFFFFFFFFFFFFFFFFFFFFFFFFFFFFFFFFFFFFFFFFFFFFFF:FFFFFFFFFF:FFFFFFFFF:FFFFFFFFF::FFFFFFFFFFFFFFFFFFFFFFFFFF:FFFFFFFFF:,:FFFFF:FFFFF:FFFF::,
@A00881:241:HJW2NDRXX:1:2127:13919:20525 1:N:0:CGAGAGAA+GATTGGAG
ATCACGCCTATGGGATGCAGCAGTGGGGAATATTGGTCAATGGGGGAAACCCTGAACCAGCAACGCCGCGTGAAGGAAGAAGGCTTTCGGGTTGTAAACTTCTTTTATCAGGGACGATAGTGACGGTACCTGATGAATAAGCTCCGGCTAACTACGTGCCAGCAGCCGCGGTAATACGTAGGGAGCGAGCGTTATCCGGATTTACTGGGTGTAAAGGGCGCGTAGGCGGGCTGACAAGTCAGATGTGAAA
+
FFFFFFFFF,FFFFFFFFFFFFFFFFFFFFFFFFFFFFFFFFFFFFFFFFFFFFFFFFFFFFFFFFF:FFFF,FFFFFF,FFFFFFFFFFFFFFFFF:FFFFFFF:FFFFFFFF:FFFFFFFFFF:FFFFFFFFFFFFFFFFFFFFFFFF,FF:FFFF:FFFFFFFFFFFFFFFF:FFF:FFF:FFF:FF:FF,FFFFF:FFFFFF:FFFFFFF,FFFFFFFFFFFFFFF,FF:FFF:FFFF:FFF::FF
@A00881:241:HJW2NDRXX:1:2127:31394:20603 1:N:0:CGAGAGAA+GATTGGAG
ATCACGCTATGGGACGCAGCAGTGAGGGATATTGGGCAATGGGGGAAACCCTGACCCAGCGACGCCGCGTGAGGGAAGACGGTCTTCGGATTGTAAACCTCTGTCTTTGGGGACGAAAAAGGACGGTACCCAAGGAGGAAGCTCCGGCTAACTACGTGCCAGCAGCCGCGGTAATACGTAGGGAGCGAGCGTTGTCCGGAATTACTGGGTGTAAAGGGAGCGTAGGCGGGAAGGCAAGTTGGATGTGAAA
+
FFFFFFFFFFFFFFFFFFFFFFFFFFFFFFFFFFFFFFFFFFFFFFFFFFFFFFFFFFFFFFFFFFFFFFFFFFFFFFFFFFFFFFFFFFFFFFF,:FFFFFFFFFFFFFFFFFFFFFFFFFFFF:FFFFFFFFFFFFFFFFFFF:FFFF:FF:FFFFFFFFFFFFFFFFFFF:FFFFFFFFFFFFFFFFFFFFFF:FF:,FF:FFFFFFFFFF:F::FFFFFFFFFFFF:F:FFFFFFFFFFFFFF:FF
@A00881:241:HJW2NDRXX:1:2127:21838:20964 1:N:0:CGAGAGAA+GATTGGAG
ATCACGCCTATGGGAGGCAGCAGTGGGGAATATTGGTCAATGGGGGGAACCCTGAACCAGCAACGCCGCGTGAAGGAAGAAGGCTTTCGGGTTGTAAACTTCTTTTACCAGGGACGATAGTGACGGTACCTGGTGAATAAGCTCCGGCTAACTACGTGCCAGCAGCCGCGGTAATACGTAGGGAGCGCGCGGTATCCGGATTTACTGGGTGTAAAGGGCGCGTAGGCGGGCTGTCAAGTCAGATGTGCAA
+
,:F:FFFF,:FFFFFFFF:FF:FFFFFFFFFFFFFFFFFFFFFFFF:FFFFFFFFFFFFFFFFFFFFFFFFFF,FFFFFFFFFF,FFFFF:FFF:FFFFFFFFFFFFFF:FFFFFF:FFFFFFFFFF::FFF,FFFFFFFFFFFFFFFF,,FFFFFFFFFFFF:FFFFFFFFFFFF:FFFFFFFFF:,:FF::FFFFFFFFFF,:FFFFFFFF,:FFFF:FF:F,FFFFF:F:FF,FFF,,:FFFFFFFF
@A00881:241:HJW2NDRXX:1:2127:16767:21042 1:N:0:CGAGAGAA+GATTGGAG
ATCACGCCTACGGGATGCAGCAGTGGGGAATATTGGTCAATGGGGGAAACCCTGAACCAGCAACGCCGCGTGAAGGAAGAAGGCTTTCGGGTTGTAAACTTCTTTTATCTGAGACGATAGTGACGGTATCAGATGAATAAGCTCCGGCTAACTACGTGCCAGCAGCCGCGGTAATACGTAGGGAGCGAGCGTTATCCGGATTTACTGGGTGTAAAGGGCGCGTAGGCGGGCTTGCAAGTCAGATGTGAAA
+
:FFFFFFFF:FFFF:FFFFFF:FFFFFFFFFFFFFFFFFFFFF:FFFFFFFFFFFFFFFFF,FFFFFFFF:FFFFFFFFFFFFFFFFF:FFFFFFFFFFF,FFFFFFFF:F,,FFF:FFFFF:F:FFFF:FFFF:,,FFFFFFFF:FFFFFFFFFFFFFFFFF,FFFFFFFFFFFFFFFFFFFFFFFFFFF:FFFFF:FFFFFFF:FF:FFF,F:FFFFFF:FFFFFFFFF:FFFFFFFF:FF:FFF,F:
@A00881:241:HJW2NDRXX:1:2127:26006:21418 1:N:0:CGAGAGAA+GATTGGAG
ATCACGCCTATGGGATGCAGCAGTGGGGAATATTGGGCAATGGGCGAAAGCCTGACCCAGCAACGCCGCGTGAGGGAAGAAGGGTTTCGGCTCGTAAACCTCTGTCCTAAGGGACGAAGTAGATGACGGTACCTTAGGAGGAAGCCCCGGCTAACTACGTGCCAGCAGCCGCGGTAATACGTAGGGGGCGAGCGTTGTCCGGACTGATTGGGCGTAAAGGGCGCGTAGGCGGCCTGGTCAGTCAGGGGTG
+
FFF:FFFFFFFFFFFFFFFFFFFFFFFFFFFFFFFFFFFFFFFFFFFFFFFFFFFFFFFFFFFFFFFFFFFFFFFFFFFFFFFFFFFFFFFF:FFFFFFFFFFFFFFFFFFFFFFFFFFFFFFF:FFFFFFFFFFFFFFFF,FFFFFFFFFF:FFF:F:F:FFFFFFFFFFFFF:FFFFFFF::FFFFFFFFFFF:FFFFFFF:FFF:FFFFFF:F:F::,FFFFFFFFF::FFF::F:F:::F,FFFF:
@A00881:241:HJW2NDRXX:1:2127:28537:21449 1:N:0:CGAGAGAA+GATTGGAG
ATCACGCCTATGGGGTGCAGCAGTGGGGGATATTGCACAATGGAGGGAACTCTGATGCAGCGATGCCGCGTGAGGGAAGAAGGTTTTCGGATTGTAAACCTCTGTGGAGGGGGACGATAATGACGGTACCCCTTTAGGAAGCCACGGCTAACTACGTGCCAGCAGCCGCGGTAATACGTAGGTGGCGAGCGTTGTCCGGAATTACTGGGTGTAAAGGGAGTGCAGGCGGGAAAGCAAGTCAGAAGTGAAA
+
FFFFFFFFFFFFFFFFFFFFFFFF:FFFFFFFFFFF:F:FFFFFFFFFFFFFFFFFFFFFFFFFFFFFFFFFFFFFFFFFFFFFFFFFFFFFFFFFFFFFFFFF:F:FFFFFFFFFFFFFFFFFFFF:FFF::FF::FFFFFFFFFFFFFFFFFF:FFFFFFFFFFFFFFFF:FFFFFFFF:FFFFFFFFFFFFFFFFFFFFFFFFFFFFFFFF:FFFFFF,FFFFFFFF:F:F:FFFFFFFFFFFFFF,
@A00881:241:HJW2NDRXX:1:2127:20663:21997 1:N:0:CGAGAGAA+GATTGGAG
ATCACGCCTATGGGGCGCAGCAGTGAGGAATATTGGTCAATGGGCGCGAGCCTGAACCAGCCAAGTAGCGTGAAGGAAGACGGCCCTACGGGTTGTAAACTTCTTTTATACGGGAATAAGAACGTCCACGAGTGGATGCGTGCATGTACCGTATGAATAAGCATCGGCTAACTCCGTGCCAGCAGCCGCGGTAATACGGAGGATGCGAGCGTTATCCGGATTTATTGGGTTTAAAGGGAGCGTAGACGGG
+
FFFFFFFFFFFFFFFFFFFFFFFFFFFFFFFFFFFFFFFFFFFFFFFFFFFFFFFFFFFFFFF,FFF:FFFFFFFFFFFFFFFFFFFFFFFFFFFFFFFFFFFFFFFFFFFFFFF,FFFFFFFFFFFFFFFFFFFFFFFFFFF,FFFFFFFFFFFFFFFFFFFFFFFFFFFFFFFFFFFFFFFFFFFFFF:F:FFFFFFFFFFFFFFFFFFFF,FFFFFFFFFFFFFFFFFFFF:FF:FFFFFFFFFFFF
@A00881:241:HJW2NDRXX:1:2127:30192:23124 1:N:0:CGAGAGAA+GATTGGAG
ATCACGCCTACGGGGTGCAGCAGTGGGGAATATTGGGCAATGGGCGAAAGCCTGACCCAGCAACGCCGCGTGAGGGAAGAAGGGTTTCGGCTCGTAAACCTCTGTCCTAAGGGACGAAGTGCGTGACGGTACCTTAGGAGGAAGCCCCGGCTAACTACGTGCCAGCAGCCGCGGTAATACGTAGGGGGCGAGCGTTGTCCGGAATGATTGGGCGTAAAGGGCGCGTAGGCGGCCTGGTCAGTCAGGGGTG
+
:FFFFFFFF,FFFFFFFFFFFFFFFFFFFFFFFFFFFFFFFFFFFFFFFFFFFFFFFFFFFF:FFFFFFFFFFFFFFFFFFFFFFFFFFFFFFFFFF:FFFFFFFFFFFFFF,FFF::FFFFFFFFFFFFFFFFFFFFFFFFFFFFFFFFFFFFFFFFFF,:F,FFFFFF:FFFFF,FFFFF:FFFFFFFFFFF,FFFFFFFF,FFFFF,FF::F:FFFFFF,FFFFFFFFFF:FFF::FF:FFF:FFFF
@A00881:241:HJW2NDRXX:1:2127:13901:23156 1:N:0:CGAGAGAA+GATTGGAG
ATCACGCCTATGGGATGCAGCAGTGGGGAATATTGGGCAATGGAGGCAACTCTGACCCAGCAACGCCGCGTGAGCGATGAAGGTCTTCGGATTGTAAAGCTCTTTAAGTGGGGACGAAGAAAGTGACTGTACCCACAGAATAAGCCTCGGCTAACTACGTGCCAGCAGCCGCGGTAATACGTAGGAGGCACGCGTTATCCGGAATGACTGGGCGTAAAGGGTGCGTAGGTGGTTTGGCAAGTTAGTAGCG
+
,FFFFFFFFFFFFFFFFFFFF:FFFFFFFFFFFFFFFF:F,FFFFFFFFFFFFFFFFFFFFFFFFFFFFFFFFFFFFFFFFFFFFFFFFFFFFFFFFF:FFFFF:F:FFFFFFFFF:FFF:FFFFFFFFF:FFF:F,FFFFFFFFFFF:FFFF::FFFF::FFFFFFFFFFFFF:F,FFFFF:FF,:FFF,FFFFFFFFFF:F:FF:FFFFF:F::F:FF:FFFFFF:FFFFFFF:FFFFFFFFFFFFFF
@A00881:241:HJW2NDRXX:1:2127:28384:23218 1:N:0:CGAGAGAA+GATTGGAG
ATCACGCCTATGGGACGCAGCAGTGGGGAATATTGCACAATGGGCGCAAGCCTGATGCAGCCATGCCGCGTGTATGAAGAAGGCCTTCGGGTTGTAAAGTACTTTCAGCGGGGAGGAAGGGAGTAAAGTTAATACCTTTGCTCATTGACGTTACCCGCAGAAGAAGCACCGGCTAACTCCGTGCCAGCAGCCGCGGTAATACGGAGGGTGCAAGCGTTAATCGGAATTACTGGGCGTAAAGCGCACGCAG
+
FFFFFFFFFFFFFFFFFFFFFFFFFFFFF:FFFFFFFFFF:FFFFFFFFFFFFFFFFFFFFFFFFFFFFFFF:FFF::FF:FFFFFFFFFFFFFFFFFFFFFFFFFFFFFFFFFFFFFFFFFFFFFFFFFFFFFFFFFFF:,F,F,FFFFFF,FFFFFFFFFFFFFFFFFFFFFFFFFFFFF:FFFFF:FFF:FFF:F,F,FFFFFFFFFFFF:FFFFFFFF:FF:FFFF,FFFFFFFFF:FFFFFFFFF
@A00881:241:HJW2NDRXX:1:2127:20934:23375 1:N:0:CGAGAGAA+GATTGGAG
ATCACGCCTATGGGGGGCAGCAGTGAGGAATATTGGTCAATGGGCGGGAGCCTGAACCAGCCAAGCCGCGTGGAGGAAGAAGGTACAGAGTATCGTAAACTCCTTTTGTCAGGGGATAAAAGACGGGATGCGTCCCGTCCTGAAGGTACCTGAAGAAAAAGCATCGGCTAACTCCGTGCCAGCAGCCGCGGTACTACGGAGGATGCGAGCGTGATCCGGATTTATTGGGTTTAAAGGGTGCGTAGGCCGC
+
:FFFFFF:FFFFFFFFFFFFFFFFF:FFFFFFFFFFFFFFFFFFFFFFFFFFFFFFFFFFFFFFFFFFFFFFFF:FFFFFFFFFFFFFF:FFF:FFFFFFFFFFFFFFFFFFFFFFFF:FF::FFFF:FFFFFFFFFFFFFF:,FFFFFFFFFFF,F:,FFF:FFFFFFFFFFFFFF:FFFFFFFFFFFFFFF,FFF,F:FFFFFFFFFFFF,,FF:F:FF:FFFFFFFFF,FFF,FF:FF:FFF:FFFF
@A00881:241:HJW2NDRXX:1:2127:20211:23469 1:N:0:CGAGAGAA+GATTGGAG
ATCACGCCTATGGGATGCAGCAGTGGGGAATATTGCACAATGGGGGAGACCCTGATGCAGCAACGCCGCGTGATTGAAGAAGTATTTCGGTATGTAAAGATCTATCAGCAAGGAAGAAGATGACGGTACTTGAGTAAGAAGCCCCGGCTAACTACGTGCCAGCAGCCGCGGTAATACGTAGGGGGCAAGCGTTATCCGGATTTAATGGGTGTAAAGGGAGCGTAGGCGGCGATGCAAGCCAGAAGTGAAA
+
FFFFFFFFFFFFFFFFFFFFFFFFFFFFFFFFFFFFFFFFFFFFFFFFFFFFFFFFFFFFFFFFFFFFFFFFFFFFFFFFFFFFFFFFFFFFFFFFFFFFFFFFFFFFFFFFFFFFFFFFFFFFFFF:F:FFFFF:F,FFFFFFFFFFFFFFFFF,FFFFFF,FFFFFFFFFF,FFFFFF:F:FFFF,FFFFFFFFFFFFFFFF,FFFFFFFFFFFFFF:FFFFF:FF:,FFFFFF:FFF,FF,:FFFFF
@A00881:241:HJW2NDRXX:1:2127:27796:23766 1:N:0:CGAGAGAA+GATTGGAG
ATCACGCCTATGGGACGCAGCAGTCGGGAATATTGCGCAATGGAGGAAACTCTGACGCAGTGACGCCGCGTGCAGGAAGAAGGTTTTCGGATTGTAAACTGCTTTAGACAGGGAAGAGAAAGGACAGTACCTGTAGAATAAGCTCCGGCTAACTACGTGCCAGCAGCCGCGGTAATACGTAGGGAGCAAGCGTTATCCGGATTTATTGGGTGTAAAGGGTGCGTAGACGGGGAGTCAAGTTGGTTGTGAA
+
,FF:FFF:FFFFFFFFFFFFFFFFFFFFFFFFFFFFFF:FFFFFFFFFFFFFFFFFFFFFFFFFFFFFFFFF:FFFFFFFFFFFFFFFFFFFFFFFF,FF,FFFFFFF:FFFFFFF,FFFFFFF,:FFFF::FFFFFFFFFFFFFFFFF:FFFF:FFFFF::FF,FFF:FFFFF:FFFFF,FFFFFFFFFFFFFFFFFFFF:FFFFFFFFFFFFF:FF:F,F,FFF::F:FF:FFFFF::FFFFFFF:,F
@A00881:241:HJW2NDRXX:1:2127:24089:24048 1:N:0:CGAGAGAA+GATTGGAG
ATCACGCCTATGGGATGCAGCAGTGGGGAATATTGGGCAATGGAGGCAACTCTGACCCAGCAACGCCGCGTGAATGAAGAAGGCCTTCGGGTTGTAAAGTTCTTTAATTGGGGACGAAGGAAATGACGGTACCCAAAGAATAAGCCACGGCTAACTACGTGCCAGCAGCCGCGGTAATACGTAGGTGGCAAGCGTTGTCCGGAATGACTGGGCGGAAAGGGAGCGTAGGCGGCGCGACAAGTTAGGAGTG
+
FFFFFFFFFFFFFFFFFFFFFFFFFFFFFFFFFFFFFFFFFFFFFFFF:FFFFFFFFFFFFF:FFFFFFFFFFFFFFFFFFF:FFFFFFFFFFFFFFFFFFFFFFFFFFFFFFFFFFFFFF:FFFFFFFFF:FF:FFFFFFFFF:FFFFFFF,FFFFF:,FFF:FFFFFFFFFFF,FFFFFFFFFFFFFF,FF:FFFFFFF:F,FFFFFFFFF,,F:FFF:FFF:FFF:FF:F:FFFF,,F:FF:FF:FF
@A00881:241:HJW2NDRXX:1:2127:31385:24314 1:N:0:CGAGAGAA+GATTGGAG
ATCACGCCTATGGGGGGCAGCAGTGGGGGATATTGCACAATGGGGGAAACCCTGATGCAGCGACGCCGCGTGAGTGAAGAAGTATTTCGGTATGTAAAGCTCTATCAGCAGGGAAGAAAGAAGACGGTACCTGACTAAGAAGCCCCGGCTAACTACGTGCCAGCAGCCGCGGTAATACGTAGGGGGCAAGCGTTATCCGGATTTACTGGGTGTAAAGGGAGCGTAGACGGCAGGGCAAGTCTGAAGTGAA
+
:FFFFFF:FFFFFFFFFFFFFFFFFFFFFFFFFFFFFFFFFFFFFFFFFFFFFFFFFFFFFFFFFFFFFFFFFFFFFFFFFFFFFFFFFF:FFFFFFFFFFFFFFFFFFFFFFFFFFFF,FFF:FFFFFFFFF:FFFFFF:FFFFFFFFFFF:FFF:,F:FFF:FFFFFFFFF:F:FF:FFFFFF:FFFFF,F:FFFF:FFFFFFFF:FFFFFF,:FFFFFFF:F:,FFFFFFF:FF,FFFF,:F,FFF:
@A00881:241:HJW2NDRXX:1:2127:27905:24518 1:N:0:CGAGAGAA+GATTGGAG
ATCACGCCTATGGGAGGCACCAGTGGGGAATATTGCACAATGGAGGGAACTCTGATGCAGCGATGCCGCGTGAGGGAAGAAGGTTTTAGGATTGTAAACCTCTGTTGACCGGGACGAAAGAGAGACGGTACCTGTTGAGGAAGCTCCGGCTAACTACGTGCCAGCAGCCGCGGTAATACGTAGGGAGCGAGCGTTGTCCGGAATTACTGGGTGTCAAGGGAGTGCAGGCGGGACTGCAAGTCAGATGTGA
+
:FF:FFFFFFFFFFFFFFFFFFFFFFFFFFFFFFFFFFFFFFFFFFFFFFFFFFFFFFFFFFFFF:FFFFFF,FFFFFFFFFFFFFFFFFFFF:FFF:FFFFFFFFF:F,FF:FFFF::FFFFFF:FFF,FFFFF:FFFFFFFFFFFFFFFFFFF,FFF:FFF:F,FFFFF:FF:FFFFFFFFFFFFFFFF,FFFFFFFFFF,FFF,FFFFFFF,FFF:FF:F:F:FFFFFFFFFFF,,FF::FF::,F:
@A00881:241:HJW2NDRXX:1:2127:31819:24533 1:N:0:CGAGAGAA+GATTGGAG
ATCACGCCTATGGGATGCAGCAGTGGGGAATATTGGGCAATGGGCGAAAGCCTGACCCAGCAACGCCGCGTGAGGGAAGAAGGGTTTCGGCTCGTAAACCTCTGTCCTAAGGGACGAAGTAGATGACGGTACCTTAGGAGGAAGCCCCGGCTAACTACGTGCCAGCAGCCGCGGTAATACGTAGGGGGCGAGCGTTGTCCGGAATGATTGGGCGTAAAGGGCGCGTAGGCGGCCTGGTAAGTCTGGAGTG
+
,FFFFFFFFFFFFFFFFFFFFFFFFF:FFFFFFFFFFFFFFFFFFFFFFFFFFFFFFFFFFFFFFFFF:FFFFFFFFFFFFFFFFFFFFFFFF,FFFFFF:FFFFFFF:FFFF:FFFFFFFF:FFFFFFFFF:FFFFF:FFFFFFFFF:FFFFFFFFF:FFFF:F:FFFFFFFF:FF:FFFFFF:F:,FFF,FFFFFFFFFF:,FFFFFF:FF,F:::FF,FFFF::FF,FFFFFFFF:FFFFFFFFFFF
@A00881:241:HJW2NDRXX:1:2127:31042:24627 1:N:0:CGAGAGAA+GATTGGAG
ATCACGCCTATGGGATGCAGCAGTCGGGAATATTGCGCAATGGAGGAAACTCTGACGCAGTGACGCCGCGTATAGGAAGAAGGTTTTCGGATTGTAAACTATTGTCGTGAGGGAAGAGAAAGGACAGTACCTAAGGAGGAAGCTCCGGCTAACTACGTGCCAGCAGCCGCGGTAATACGTAGGGAGCGAGCGTTATCCGGAATTATTGGGTGTAAAGGGTGCGTAGACGGGTTAGCAAGTTAGTTGTGAA
+
FFF,FFFFFF:FFFFFFFFFFFFFFFFFF:F:FFFFFFFFFFFFFF:FFFFFFF:FFFFFFFFFFFFFFFFFF::FFFFFFFFFFFFFFFFFFFFFFFFFFFFFFFFFFFFFFFF:FFFFFF:FFFFFFFFFFFFFFF:FFFFF:FFFFFFFF:FFFFFFFFFFFFFFFFFFF,FF,FFF:FFFFFFFFFFFFF,FFFFFF::FFFFF,FFFFFF,FFFFFFFFF:FFFFF,FFFFFF:FF,FFFFFFFF
@A00881:241:HJW2NDRXX:1:2127:29035:24940 1:N:0:CGAGAGAA+GATTGGAG
ATCACGCCTATGGGGGGCAGCAGTCGGGAATATTGCGCAATGGAGGAAACTCTGACGCAGTGACGCCGCGTGCAGGAAGAAGGTTTTCGGATTGTAAACTGCTTTAGACAGGGAAGAAAAAGGACAGTACCTGTAGAATAAGCTCCGGCTAACTACGTGCCAGCAGCCGCGGTAATACGTAGGGAGCAAGCGTTATCCGGATTTATTGGGTGTAATGGGTGCGTAGACGGGAGAGCAAGTTGGCTGTGAA
+
FFFFFFF:FFFFFFFFFFFFFFFFFFFFFFFFFFFFFFFFFFFFFFFFFFFFFFFFFFFFFF:FFFFFFFFFFFFFFFFFFFFFFFFFFFFFFFFFF:FFFFFFFFFFFFFFFFFFFFFF::FFFFFFFFFFFFFFFFFF::FFFFFFFFFFFFFF:FFFFFFFFFFFFFFFF::FFFFFFFFF,FFFFFFFF:FFF:FFFFFFFFFFFFFFFFF,FFFFFF:FF::FFFFF:,F,FFFFFF:FFFFF,F
@A00881:241:HJW2NDRXX:1:2127:26350:25394 1:N:0:CGAGAGAA+GATTGGAG
ATCACGCCTACGGGGTGCAGCAGTGGGGAATATTGGTCAATGGGGGGAACCCTGAACCAGCAACGCCGCGTGAAGGAAGAAGGCTTTCGGGTTGTAAACTTCTTTTACCAGGGACGATAGTGACGGTACCTGGTGAATAAGCTCCGGCTAACTACGTGCCAGCAGCCGCGGTAATACGTAGGGAGCGAGCGTTATCCGGATTTACTGGGTGTAAAGGGCGCGTAGGCGGGCTGTCAAGTCAGATGTGAAA
+
FFFFFFFFFFFFFFFFFFFFFFFFFFFFFFFFFFFFFFFFFFFFFFFFFFFFFFFFFFFFFFFFFFFFFFFFFFFFFFFFFFFFFFFFFFFFFFFFFFF:FFFFFFFFF,FFFFFFFFFFFFF:FFF:FFFFFFFF:FFFFFFFFFFFFFFFFFFFFFFFFFFFFFFFFFFFF:FFFFFFFFFFFFFFFFF:FFFFFFFFFFF,FFFFFFFFFFFFFFF:FFFFFFFFFFFFFFFFFFFFFF,FFFFFFF
@A00881:241:HJW2NDRXX:1:2127:15790:25426 1:N:0:CGAGAGAA+GATTGGAG
ATCACGCCTATGGGGTGCAGCAGTGGGGGATATTGCACAATGGGGGGAACCCTGATGCAGCAACGCCGCGTGAGTGAAGAAGTCATTCGTGATGTAAAGCTCTGTCAGCAGGGAAGAAGAGAGACGGTACCTGAAGAAGAAGCCCCGGCTAACTACGTGCCAGCAGCCGCGGTAATACGTAGGGGGCAAGCGTTATCCGGATTTACTGGGTGTAAAGGGAGCGCAGACGGCGGTGCACGTCTGAAGTGAA
+
:FFFFFFFFFFFFFFFFFFFFFFFFFFFFFFFFFFFFFFFFFFFFFFF,FFFFFFFFFFFFFFFFFFFFFF::FFF:F,FFFFFFFFFFFFFFFFFFFFFFFFFFFFFFFFFFFFFFFFF:FFFFFFF:FFFFFFF::FFFFFFFFFFFFFFFFFFF:FFFFFFFF:FFFFFFF,,FFFF,FFFFF:F,:FF,F,FFFFF:FFF,FFFFFF:FFFFFFFF:FFFFFFFFFFFFFFFF,FFFF,F,FFFFF
@A00881:241:HJW2NDRXX:1:2127:31186:25473 1:N:0:CGAGAGAA+GATTGGAG
ATCACGCCTATGGGGTGCAGCAGTGGGGAATATTGGGCAATGGAGGCAACTCTGACCCAGCAACGCCGCGTGAGCGATGAAGGTCTTCGGATTGTAAAGCTCTTTAAGTGGGGACGAAGAAAGTGACTGTACCCACAGAATAAGCCTCGGCTAACTACGTGCCAGCAGCCGCGGTAATACGTAGGAGGCAAGCGTTATCCGGAATGACTGGGCGTAAAGGGTGCGTAGGTGGTTTGGCAAGTTGGTAGCG
+
:FFFFFFF:FFFFFFF:FFFFFFFFFFFFFFF:FFFFFFFFFFFF:FFFFFFFFFFFFFFFFFFFFFFFFFFFFFFFF:FFFFFFFFFFFFFFFFFFFFFFFFFF:FFFFFFF:FFFFFFFFFF:FFFFF:FFFFFFFFFFF:FFFFFFFFFFFF:FFFFFFFFFFFFFFFFFFF,FFFF:FFFFFFFFF:FFFFFFFFF:FFFF:FFFFFFFFFFFFFFFFFFFFFFFFFFF:,FFFF:FFFFFFFFFF
@A00881:241:HJW2NDRXX:1:2127:29803:25614 1:N:0:CGAGAGAA+GATTGGAG
ATCACGCCTATGGGGTGCAGCCGTGGGGGATATTGGACAATGGGGGGAACCCTGATCCAGCGACGCCGCGTGAGTGAAGAAGTATTTCGGTATGTAAAGCTCTGTCAGCAGGGAAGAAAGAAATGACGGTACCTGACCAAGAAGCCCCGGCTAACTACGTGCCAGCAGCCGCGGTAATACGTAGGGGGCAAGCGTTATCCGGAATCACTGGGTGTAAAGGGAGCGTAGACGGTTGTGCAAGTCTGGAGTG
+
:FF:FFFFF:FFFFFFFFFFF,FFF:FFFFFFFFFFFFFFFFFFFFF::FFFFFFFFFFFF:FFFFFFFFFFF:F:FFFFFFFFFFFFFFFFFFFFFFFFFFFFFFFFFFFFFFFFFFFF:FFF,:F:FF:FFF::FFFFFFFFFFFFF:FF::FF:FFFFFFF:FFFFF,FFFFFFFFF:FFF,FF:FFFFFFFFFFFFFF:FFFFFF::F,FFF:FFFFFFFF:,FFFF,FF:F:F,,,FFFF:::,,
@A00881:241:HJW2NDRXX:1:2127:29152:25770 1:N:0:CGAGAGAA+GATTGGAG
ATCACGCCTATGGGGGGCAGCAGTGGGGAATATTGGGCAATGGGCGCAAGCCTGACCCAGCAACGCCGCGTGAGGGAAGAAGGCTTTCGGGTTGTAAACCTCTTTTACCAGGGACGAAGGACGTGACGGTACCTGGAGAAATAGCAACGGCTAACTACGTGCCAGCAGCCGCGGTAATACGTAGGTTGCAAGCGTTGTCCGGATTTAGTGGGTGTAAAGGTCGTGTAGGCGGAACTGCAAGGCAGATGTG
+
:FFFFFFFF:FFFFFFFFFFFFFFFFFFF:FFFFFFFFFFFFFFFFFFFFFFFFFFFFFFFF:FFFFFFFFF:FFFFFFFFFF,FFFFFF:FFFFFFFF:FFFFFFFF,FFFFFFFFFF:F:FFFFFF,FFF:FF,:FF,:,FFF:FFFFFFFFFFFF,FF:F:FF:FFFF::FFF,FF::FFFFF:FFFF:FFFFFFF:F::FFFF,FFF:FF:FF,F:,:::FFFF,F::,FF:FF:::,,FFF:FF:
@A00881:241:HJW2NDRXX:1:2127:32461:25770 1:N:0:CGAGAGAA+GATTGGAG
ATCACGCCTATGGGGTGCAGCAGTGGGGGATATTGCACAATGGGGGGAACCCTGATGCAGCAACGCCGCGTGGGTGAAGGAGTGATTCGTCACGTAAAGCCCTATCAGCAGGGAAGAAAAAAGACGGTACCTGACTAAGAAGCCCCGGCTAACTACGTGCCAGCAGCCGCGGTAATACGTAGGGGGCGAGCGTTATCCGGAATTAATGGTTGTAAAGGGAGCGCAGACGGCACGGCAAGTCTGGAGTGAA
+
,FFFFFFFFFFFFFFFFFFFFFFFFFFFFFFFFFFF:FFFFFFFFFFFFFFFFFFFFFFFFF,FFFFFFF:FFFF::FFFFFFFFFFFFFFFFFFFF:FFFFFFFFFF:FF,FF,FFFFFF,FFFFFFFF:FFFFFF:FFFFFFFFFFFFFFFFFFFFFFFFFFFFF,FFFFFFFF,F,FFFF,FFF,FFFFFFFFFFFFFFF:F::::,:FFFF:FFF,FFFFF:FFFFFFFFFFFFFFFFFFF:FFF,
@A00881:241:HJW2NDRXX:1:2127:29839:25801 1:N:0:CGAGAGAA+GATTGGAG
ATCACGCCTATGGGAGGCACCAGTGGGGAATATTGGGCAATGGAGGCAACTCTGACCCAGCAACGCCGCGTGAGCGATGAAGGTCTTCGGATTGTAAAGCTCTTTAAGTGGGGACGAAGAAAGTGACTGTACCCACAGAATAAGCCTCGGCTAACTACGTGCCAGCAGCCGCGGTAATACGTAGGAGGCAAGCGTTATCCGGACTGACTGGGCGTAAAGGGTGCGTAGGTGGTGTGGCAAGTTGGTAGCG
+
:FFFFFFFF::FFFFFFFFFFFFFFFFFFFFFFFFFFFFFFFFFF:FFFF:FFFFFFFFFFFF:FFFFFFFFFFFFFFFF,:FFFFFF:FFFFFFFF::FFFFFFF:FFFFFF:FFFFF,FFF,FFFFFFFF:FFFFFFF:FFFFFFF,FFF,FFFFFFFFFFFF:F:FFFFFFF:FFFFF,,FF:FFF,,:FF,FFFFFF::,FFF:F,:FFFFFFF:FFFF:::FFF:F::,::,FF::,FF,,F:FF
@A00881:241:HJW2NDRXX:1:2127:15438:25817 1:N:0:CGAGAGAA+GATTGGAG
ATCACGCCTATGGGGTGCAGCAGTGGGGAATCTTCCGCAATGGGCGAAAGCCTGACGGAGCAATGCCGCGTGAGTGAAGAAGGCCTTCGGGTCGTAAAGCTCTGTCCTTGCTGAAGAGAGGTATGTGTGTGAATAATGCACATATTGGACGGTAGGCGAGGAGGAAGCCCCGGCTAACTACGTGCCAGCAGCCGCGGTCATACGTAGGGGGCAAGCGTTTTCCGGAATCACTGGGCGTAAAGGGCGCGTA
+
FFFFFFFFFFFFFFFFFFFFFF:FFFFFFFFFFFFFFFFFFFFFFFFFFFFFFFFFFFFFFFFFFFFFFFFFFFF:FFFFFFFFFFFFF:FFFFFFF:FFFFFFFFFFFFFFFFFFFF:,,FFF:FFFFFFFFFFFFFFFFFF:FFFFFF,FFFFF:FFF:FF,FF,FFFF:FFFFFFFFF:FFFFF:,FFFFFFFFF,FFFFFF:F,FFFF:FFFFFF,FF:FFFFFF:FFFFFF,FFFFF:::FFF:F
@A00881:241:HJW2NDRXX:1:2127:21151:26162 1:N:0:CGAGAGAA+GATTGGAG
ATCACGCCTACGGGAGGCAGCAGTGGGGAATATTGGGCAATGGAGGCAACTCTGACCCAGCAACGCCGCGTGACTGAAGAAGGCCTTCGGGTTGTAAAGTTCTTTAATTGGGGACGAAGAAAGTGACGGTACCCAAAGAATAAGCCACGGCTAACTACGTGCCAGCAGCCGCGGTAATACGTAGGTGGCAAGCGTTGTCCGGAATGACTGGGCGTAAAGGGCGCGTAGGCGGCGCAACAAGTTAGGAGTG
+
,FFFF:FFFF:FFF:FFFFFFFFFF:FFF:FFFFFFFFFFFFFFFFFFFFFFFFFFFFFFF:FFFFFFFFFFF,FF,FFFFF:FFFFFFFF:FFFFFFFFFFF,FF:FF:FFFFFFFFFF,F:FFFFFFFFFFFFFFF:FFFFFFFFFFFFFFFFFFFFFFFFFFFFFFFFF:F:F:FF,FFFFFFFFF:FFFFFFF:FFFF,:FFF,FF::FFF:FFFFF,FFFF,FFFFFF::,:FFFF,FF::FFFF
@A00881:241:HJW2NDRXX:1:2127:25681:26334 1:N:0:CGAGAGAA+GATTGGAG
ATCACGCCTATGGGAGGCAGCAGTGGGGAATATTGGGCAATGGAGGCAACTCTGACCCAGCAACGCCGCGTGAGCGATGAAGGTCTTCGGATTGTAAAGCTCTTTAAGTGGGGACGAAGAAAGTGACGGTACCTTAGGAATAAGCCTCGGCTAACTACGTGCCAGCAGCCGCGGTAATACGTAGGAGGCACGCGTTATCCGGAATGACTGGGCGTAAAGGGTGCGTAGGTGGTTTGGCAAGTTAGTAGCG
+
FFFFFFFFFFFFFFFFFFFFFFFFFFFFFFFF,FFFFFFFFFFFFFFFFFFFFFFFFFFFFFFFFFFFFFFFFFFFFFFFFFFFFFFFFFFFFFFFFFFFFF:FFFFFFFFFFFFFFFFFFFFFF:FFFFFFFFFFFFFFFFFFFFFFFFFFFFFFFFFFFFFFFF:FFFFFFFFF,FFFFFFFFFFFFF,FFFFFFFFFFFFFFFFFFFFFFFFFFFFF:FFFFFFFFFFFFFF:FFF,FFF,FF:FFF
@A00881:241:HJW2NDRXX:1:2127:30047:26381 1:N:0:CGAGAGAA+GATTGGAG
ATCACGCCTATGGGGCGCACCAGTGGGGAATATTGGGCAATGGGCGAAAGCCTGACCCAGCAACGCCGCGTGAGGGAAGAAGGTTTTCGGATTGTAAACCTCTGTCCTGGGGGACGAAGGAAGTGACGGTACCCTAGGAGGAAGCCCCGGCTAACTACGTGCCAGCAGCCGCGGTAATACGTAGGGGGCGAGCGTTGTCCGGAATGACTGGGCGTAAAGGGCGTGTAGGCGGCCGATTAAGTCTGAAGTG
+
:FFFFFF,FFFFFFF:FF,FFFFFFFFFF:FFFFFFFFFFFFFFFFFFFFFFFFFFFFFFFFFFFFFFFFFFFFFFF:FFFFFFFFFFFFFFFFFFFFFFFFFFFFFFFFF:FFF:FFFFF,FF::FFFFFF:FFF:FFFFFFF,FFFF:FFFFFFFF::FFFFF:FF:::FFFF,FFFFFFF,FFFFFFFFFFFFF:FFFFF:FFFFF,F:FFFFF,FF:FFFF:F:F,:,F:F::F,FFFFF:,F:FF
@A00881:241:HJW2NDRXX:1:2127:30517:26569 1:N:0:CGAGAGAA+GATTGGAG
ATCACGCCTACGGGATGCAGCAGTGGGGAATATTGGGCAATGGGCGCAAGCCTGACCCAGCAACGCCGCGTGAAGGAAGAAGGCTTTCGGGTTGTAAACTTCTTTTCTTGGGGACGAACGCAATGACGGTACCTGAGGAATAAGCCACGGCTAACTACGTGCCAGCAGCCGCGGTAATACGTAGGTGGCAAGCGTTATCCGGATTTATTGGGTGTAAAGGGCGTGTAGGCGGGATTGCAAGTCAGATGTG
+
FFFFFFFFFFFFFFFFFFFFFFFFFFFFFFFFFFFFFFFFFFFFFFFFFFFFFFFFFFFFFFFFFFFFFFFFFFFFFFFFFFFFFFFFFFFFFFFFFFFFFFF:FFF:FFFFFFFFFFFFFF:FFFFFFFFFFFFFFFFFFFFFFFFFFFFFFFFFFFFFFFFFFF:FFFFFFFF:FFFF:FFFFFFFFFFFFF:FFFFF:F:FFFF:FFFFFFFFFFFF:FFFFFFFFFFFFFFFFFFFFFFFFF,FFF
@A00881:241:HJW2NDRXX:1:2127:23330:26741 1:N:0:CGAGAGAA+GATTGGAG
ATCACGCCTATGGGATGCAGCAGTGAGGAATATTGGACAATGGATGGAAATCTGATCCAGCCATGCCGCGTGCAGGAAGGCGGTCCTATGGATTGTAAACTGCTTTTGTACGGGAGCAATAATTTCTACGGGATAGGGAGATGAGAGTACCGTACGAATCAGCATCGGCTAACTCCGTGCCAGCAGCCGCGGTAATACGGAGGATGCGAGCGTTATCCGGAGTTATTGGGTTTAAAGGGTCCGCAGGCGG
+
F,F:F:FFFF,FFF:FFFFFFFFF:FFFFFFFFFFFFFF,FFFFFFFFFFFFF:FFFFFFFFFFFFFFFFFFFF:FFF,FFFFF:FFFFFFFFFFFFFFFFFFFFFFFFFFFFFFFFF:F,FFFFFFFFFF:FFFFFFFFFFFFFFFFF:FFFFFFFFFFFF:FF,FFFFFFFFFFFFFF:F:F::FFFFFFF:FFFF:FFFFFFFFFFFFF,:::,F:F,,:FF,,FFF:::F:FF::FF,:F,:FF:F
@A00881:241:HJW2NDRXX:1:2127:25599:26757 1:N:0:CGAGAGAA+GATTGGAG
ATCACGCCTATGGGATGCACCAGTGGGGGATATTGGACAATGGGGGGAACCCTGATCCAGCGACGCCGCGTGAGTGAAGAAGTATTTCGGTATGTAAAGCTCTGTCAGCAGGGAAGAGAGAGGACGGTACCTGAAGAAGAAGCCCCGGCTAACTACGTGCCAGCAGCCGCGGTAATACGTAGGGGGCAAGCGTTATCCGGATTTACTGGGTGTAAAGGGAGCGCAGACGGACAGGCAAGTCTGGAGTGAA
+
,FF:FFFFFFFFFFFFFFFFFFFFFFFFFFFFFFFFFFFFFFFFFFFFFFFFFFFFFFFFFFFFFFFFFFFFFFFFFFFFFFFFFFFFFFFFFFFFFFFFFFFFFFFFF:FFFFFFFFF,FFFFFFFFFFFFF:FFFFFFFFFFFFFFFFF:FF:FFFFFFFFFFFFFFFFFFFFF,FFFFFFFFFFFFFFFFFFFFFFFFFFF:FF:FFFFF::FF:FFFFFFFFFFFFFF:FFFF::FF:FF,:FFF:
@A00881:241:HJW2NDRXX:1:2127:13241:26866 1:N:0:CGAGAGAA+GATTGGAG
ATCACGCCTACGGGATGCAGCAGTGGGGGATATTGGACAATGGGGGAAACCCTTATCCAGCGACGCCGCGTGAGGGAAGAAGGTTTTCGGATTGTAAACCTCTGTCAGTGGGGACGATAATGACGGTACCCACGGAGGAAGCCACGGCTAACTACGTGCCAGCAGCCGCGGTAATACGTAGGTGGCAAGCGTTGTCCGGAATTACTGGGTGTAAAGGGAGCGTAGGCGGGGCATTAAGTCAGAAGTGAAA
+
FFFFFFFFFFFFFFFFFFFFFFFFFFFFFFFFFFFFFFFFFFFFFFFFFFFFFFFFFFFFFFFFFFFFFFFFFFFFFFFFFFFFFFFFFFFFFFFFFFFFFFFFFFFFFFFFFFFFFFFFFFFFFFFFFFFFFFFFFFFFFFFFFFFFF:FFFFFFFFFFFFFFFFFFFFFF:FFFFFFFFFFFFFFFFFFFFFFF:FFF:F:FFFFFFFFFFFFFFFFFFFFF:FFFFF:FFFFFFFFFFF:FFFFF,F
@A00881:241:HJW2NDRXX:1:2127:11342:26897 1:N:0:CGAGAGAA+GATTGGAG
ATCACGCCTATGGGACGCAGCAGTCGGGAATATTGCGCAATGGAGGAAACTCTGACGCAGTGACGCCGCGTGCAGGAAGAAGGTTTTCGGATTGTAAACTGCTTTAGACAGGGAAGAGCAAAGACAGTACCTGTAGAATAAGCTCCGGCTAACTACGTGCCAGCAGCCGCGGTAATACGTAGGGAGCAAGCGTTATCCGGATTTATTGGGTGTAAAGGGTGCGTAGACGGGATGATAAGTTAGTTGTGAA
+
,FFFFFFFFFFFFFFFFFFFF,FFFFFFFF:::FFFFFFFFFFFFFFFFFFFFFFFFFFFFFFFFFFFFFFFFFFFFFFF:FFFFFFFFFFFFFFFF:FFFFFFFFF:,FFFFFFFFF:F::::FFFFF,FFFFFF::F::FFFFFFFFFFFFFFFF:FFFF:FFFFFFFFFFF,FF:FFFFFFFFFF,,FF:FFFFFFFF:FFFFFFFF::,FF,FF:FFF,FFFFFFFFFFF:F,:F::FFFFFFFF,
@A00881:241:HJW2NDRXX:1:2127:21323:26929 1:N:0:CGAGAGAA+GATTGGAG
ATCACGCCTACGGGATGCAGCAGTGGGGAATATTGGGCAATGGAGGCAACTCTGACCCAGCAACGCCGCGTGAGCGATGAAGGTCTTCGGATTGTAAAGCTCTTTAAGTGGGGACGAAGAAAGTGACTGTACCCACAGAATAAGCCTCGGCTAACTACGTGCCAGCAGCCGCGGTAATACGTAGGAGGCAAGCGTTATCCGGAATGACTGGGCGTAAAGGGTGCGTAGGTGGTTTGGCAAGTTGGTAGCG
+
FFF:FFFFF:FFFFFFFFFFFFFFFFFFFFFFFFFFFFFFFF:FF:FFFFFFFFFFFFFFFFFFFFFFFFFFFFFFFFFFFFFFFFFFFFFFFFFFFFFFFFFFFFFFFFFFFFFFFFFFFFFFFFFFFFFFFFFFFFFFFFF::FFFFFFFFFFFFFFFFFFFFFFFFFFFFFF,:F:FFFFFFFFFF:,FFFFFFFF:FFFFFFFFFFFFFF:F:FFFFF:FFF,F:F:FFFFF:F,FFFFFFF:FFF
@A00881:241:HJW2NDRXX:1:2127:30156:27195 1:N:0:CGAGAGAA+GATTGGAG
ATCACGCCTACGGGATGCACCAGTGGGGAATATTGGGCAATGGGCGCAAGCCTGACCCAGCAACGCCGCGTGAAGGAAGAAGGCTTTCGGGTTGTAAACTTCTTTTACCAGGGACGATAGTGACGGTACCTGGTGAATAAGCTCCGGCTAACTACGTGCCAGCAGCCGCGGTAATACGTAGGGAGCGAGCGTTATCCGGATTTACTGGGTGTAAAGGGCGCGTAGGCGGGCTGTCACGTCAGATGTGAAA
+
FFFFFFFFFFFFFFFFFFFFFFFFFF:F:F:F,FFFFFFFFFFFFFFFFFF:FFFFFFF:FFFF,FF:FF:FFFFFFFFFFFFFFFFFFFFFFF,F:FF,FFFFFFFFFF:F:FFF:FFFFFFFFFFFFFFFFF,F:::FFFFFFFFFFFFFFFFFFFF,:FFFFFFFF:F:,F:FF:FF,FFFFFFF:FFFF,FFFFFFFFFFF:FFFFFF:,FFFFFFF:FFFFF:F:FF:FFF,FFFFFFFFF,F,F
@A00881:241:HJW2NDRXX:1:2127:28167:27289 1:N:0:CGAGAGAA+GATTGGAG
ATCACGCCTATGGGGTGCAGCAGTGGGGAATATTGGGCAATGGAGGCAACTCTGACCCAGCAACGCCGCGTGAGCGATGAAGGTCTTCGGATTGTAAAGCTCTTTAAGTGGGGACGAAGAAAGTGACTGTACCCACAGAATAAGCCTCGGCTAACTACGTGCCAGCAGCCGCGGTAATACGTAGGAGGCAAGCGTTATCCGGAATGACTGGGCGTAAAGGGTGCGTAGGTGGTTTGGCAAGTTGGTAGCG
+
FFFFFFFFFFFFFFFFFFFFFFFFFFFFF:FFFFFFFFFFFFFFFFFFFFFF:FFFFFFFFFFFFFFFFF:FFFFFFFFFFFF:FFFFFFFFFFFFFFFFFFFFFFFFF:F:FFFFFFFFFFFFFFFFFFFFFFFFFFFFFFFFFFFFFFFFFFFFFFFFFFFFFFFFFFFFFF,FFFFFFFFFFFFFFF:FFFFFFF:FFFF:FFFFFFFFFFFFFFFFFFFFF:FFFFFFFFFFFFF:,FFF,FFFFF
@A00881:241:HJW2NDRXX:1:2127:29821:27305 1:N:0:CGAGAGAA+GATTGGAG
ATCACGCCTATGGGAGGCAGCAGTGGGGAATATTGGGCAATGGGCGCAAGCCTGACCCAGCAACGCCGCGTGAGGGAAGAAGGTTTTCGGATTGTAAACCTCTGTCCTCAATGAAAAGGATAAGATGGTAATTGAGGAGGAAGCCCCGGCTAACTACGTGCCAGCAGCCGCGGTAATACGTAGGGGGCGAGCGTTGTCCGGAATGATTGGGCGTAATGGGCGCGTAGGCGGCCTGTTAAGTCTGGAGTGA
+
FFFFFFFFFFFFFFFFFFFFFFFFFFFFFFFFFFFFFFFFFFFFFFFFFFFFFFFFFFFFFFFFFFFFFFFFFFFFFFFFFFFFFFFFFFFFFFFF:FFFFFFFFFFFFFFFFFF:FFFFF:FFFFFFFFF:FFFFFFF:F:FFFFFFFFFFFFFFFFFFFF:FFFFFFFFFFFF:FFFFFF:FFFFFFFFFFFFFFFFFFF:FFFFFFFFFFFFF,FFFF,FFFFF:FFFF:FFFFF:,FF:FFFFFF:
@A00881:241:HJW2NDRXX:1:2127:29143:27790 1:N:0:CGAGAGAA+GATTGGAG
ATCACGCCTATGGGGGGCAGCAGTCGGGAATATTGCGCAATGGAGGGGACTCTGACGCAGTGACGCCGCGTGCAGGAAGAAGGTTTTCGGATTGTAAACTGCTTTAGATAGGGAAGAAAAAAATGACGGTACCTATAGAATAAGCCTCGGCTAACTACGTGCCAGCAGCCGCGGTAATACGTAGGGGGCAAGCGTTGTCCGGAATGACTGGGCGTAAAGGGAGTGTAGGTGGCATAGCAAGTTATATGTG
+
FFFFFFFFFFFFFFFFFFFFFFFFFFFFF::FFFFFFFFFFFFFFFFFFFFFFFFFFFFFFFFFFFFFFFFFFFFFFFFFFFFFFFFFFFFFFFFFFFFFFFFFFFFF:FFFFFFFFFFFFFFFF:FFFFFFFFFFFFFFF:FFFFFFFFFFFFFFFFFFFFFFF:,FFFFFFFF:FFFFF,FFFFFFFFFFFF:FFFFFF:FFFFFFFFFFFF::FF:,FFFFFFFFFFFFFFFFFFF,FF,FFFFFFF
@A00881:241:HJW2NDRXX:1:2127:31702:27806 1:N:0:CGAGAGAA+GATTGGAG
ATCACGCCTATGGGACGCAGCAGTGGGGAATATTGGTCAATGGGGGGAACCCTGAACCAGCAACGCCGCGTGAAGGAAGAAGGCTTTCGGGTTGTAAACTTCTTTTACCGGGGACGATAGTGACGGTACCTGGTGAATAAGCTCCGGCTAACTACGTGCCAGCAGCCGCGGTAATACGTAGGGAGCGAGCGTTCTCCGGATTTACTGGGTGTAAAGGGCGCGTAGGCGGGCCGACAAGTCAGATGTGAAA
+
:FFFFFF:F:FFFFFFFF:FFFFFFFFFFFF:FFFFFFFFFFFFFFFFFFFFFFFFFFFFF,:FFFFF:FFFFF:FFFFFFFFFF:FF,FFFFFFFFFFFFFFFFFFFFFFFFFFF,F,FFFFF:FFFFFFFFFFF,FFFF:FFFFFFFFFFFFF:FFFFFFFFFFF:FFFF,:FFFFFF:FF:FFFF:FFFF,FFFFFFFFFF:F,F:F:FFFFFFFFFFF::F:FF,:FFFFF:FFFFFF::FF:F:F
@A00881:241:HJW2NDRXX:1:2127:21992:27868 1:N:0:CGAGAGAA+GATTGGAG
ATCACGCCTACGGGATGCAGCAGTGGGGAATATTGGGCAATGGGCGCAAGCCTGACCCAGCAACGCCGCGTGAGGGAAGAAGGCTTTCGGGTTGTAAACCTCTTTTACCAGGGACGAAGGACGTGACGGTACCTGGAGAAAAAGCAACGGCTAACTACGTGCCAGCAGCCGCGGTAATACGTAGGTTGCAAGCGTTGTCCGGATTTACTGGGTGTAAAGGGCGTGTAGGCGGAACTGCAAGTCAGATGTG
+
FFFFFFFFFFFFFFFFFFFFFFFFFFFFFFFFFFFFFFFFFFFFFFFFFFFFFFFFFFFFFFFFFFFFFFFFFFFFFFFFFFFFFFFFFFFFFFFFFFFFFFFFFFFFFFFFFFFFFFFFFFFFFFFFFFFFFFFFFFFFFFFFFF:FFFFFFFFFFFFFFFF:FFFFFFFFFFFFFFFFFFFFFFFFFFF:FFFFFFFFFFFFFFFFFFFFFFFFFF,FFFFFF:,,F:FFFFFFFFFFFFFFFFFFF,
@A00881:241:HJW2NDRXX:1:2127:20817:27931 1:N:0:CGAGAGAA+GATTGGAG
ATCACGCCTATGGGAGGCACCAGTGGGGAATATTGGGCAATGGGCGAAAGCCTGACCCAGCGACGCCGCGTGAAGGAAGAAGGTTTTCGGATTGTAAACTTCAGTAAGCAGGGACGAAGGAAGTGACGGTACCTGCAGAGTAAGCCACGGCTAACTACGTGCCAGCAGCCGCGGTAATACGTAGGTGGCGAGCGTTATCCGGAATTACTGGGTGTAAAGGGTGTGTAGGCGGGGCGATAAGTCTGATGTG
+
FFFFFFFF,FFFFFFFFFFFFFFFFFFFFFFFFFFFFFFFFFFFFFFFFFFFFFFFFFFFFFFFFFFFFFFFFFFFFF:FFFFFFFFFFFFFFFFFFFFFFFFFFFFFFFFFFFFFFFFF,FFFFFFFFFFFFFFFFFFFFFFFFFFFFFFFFFF:FFFFFFFFFFFFFFFFFFF,::FFFFFFFFFFFFFFFFFFFFFFF:F,FF,FFFF::FFFF:FF:FFFFFFF:F:FFFFFFF,,FFFF,F:FF:
@A00881:241:HJW2NDRXX:1:2127:28094:27978 1:N:0:CGAGAGAA+GATTGGAG
ATCACGCCTATGGGAGGCAGCAGTGGGGAATATTGGGCAATGGACGCAAGTCTGACCCAGCAACGCCGCGTGAAGGAAGAAGGCTTTCGGGTTGTAAACTTCTTTTAAGGGGGAAGAGGAGAAGACGGTACCCCTTGAATAAGCCACGGCTAACTACGTGCCAGCAGCCGCGGTAATACGTAGGTGGCAAGCGTTGTCCGGATTTACTGGGTGTAAAGGGCGTGCAGCCGGGTTTTTAAGTCAGATGTGA
+
:FFFFFFFFFFFFF:FFFFFFFFFFFFFFFFFFFFFFFFFFFFFFFFFFFFFFFFFFFFFFFFFFFFFFFFF:FFFFFFFFFFFFFFFFFFFFFFFF:FFFFFFFFFFFFFFFFFFFFFFF:FFFFFFFFFFFFFFFFFFFFFFFFFF:FFF,FFFFFF::FFFFFFFF:FFFF,FFFFFFFFFFFF,FFFF:FFFFFFFFFFFF,FFF:FFF,FFFFFFFFFFFF:FF::FFFFFFFFF:F:,FFFFF:
@A00881:241:HJW2NDRXX:1:2127:26684:28009 1:N:0:CGAGAGAA+GATTGGAG
ATCACGCCTACGGGATGCACCAGTGGGGAATATTGCGCAATGGGGGAAACCCTGACGCAGCAACGCCGCGTGATTGAAGAAGGTCTTCGGATTGTAAAAATCTTTTATCAAGGACGAAGAAGTGACGGTACTTGATGAATAAGCTCCGGCTAACTACGTGCCAGCAGCCGCGGTACTACGTAGGGAGCAAGCGTTATCCGGATTTACTGGGTGTAAAGGGCGAGTAGGCGGGCTGGTAAGTTGGGAGTGA
+
FFFFFFFFFFFFFFFFFFFFFFFFFFFF:FF:FFFFFFFFFF:FFFFFFFFFFFFFFFFFFF,FFFFFFFFFFFF:FFFFFFFFFFFFFFFFFFFF:FFFFFFFF:FFFFFFFF,FFFFFFFFFFFFFFFF,FFFFFFFFFFF,FFFFFFFFFFFFFFFFF:FFFF:F,F:FFFF:FFFFFFFFFFFFF,FF:FFFFFFFFFFFFFFFFFFFFF,:F:FFFF:FFFFFFFFF:FF,,,FF,F,FFF:FF:
@A00881:241:HJW2NDRXX:1:2127:20971:28166 1:N:0:CGAGAGAA+GATTGGAG
ATCACGCCTACGGGATGCAGCAGTGGGGGATATTGCACAATGGGGGAAACCCTGATGCAGCGACGCCGCGTGGAGGAAGAAGGTTTTCGGATTGTAAACTCCTGTCGTGCGGGACGATAATGACGGTACCGCACAAGAAAGCCACGGCTAACTACGTGCCAGCAGCCGCGGTAAAACGTAGGTGGCAAGCGTTGTCCGGAATTACTGGGTGTAAAGGGAGCGCAGGCGGGCTGACAAGTTGGAAGTGAAA
+
FFFFFFFFFFFFFFFFFFFFFFFFFFFFFFFFFFFFFFFFFFFFFFFFFFFFFFFFFFFFFFFFFFFFFFFFFFFFFFFFFFFFFFFFFFFFFFFFFFFFFFFFFF:FFFFFFFFFFFFFFFFFFFFFFFFFFFFFFFFFFFFFFFFFFFFFFFFFFFFFFFFFFFFFFF:FFFFFFFFFFFFFFFFFFFFFFFFF::FF:FFFFFFFFFFFF,FFFFFFFFFFFFFFFF:F:F:F,FFFFFFFF,FFF:
@A00881:241:HJW2NDRXX:1:2127:32633:28166 1:N:0:CGAGAGAA+GATTGGAG
ATCACGCCTATGGGACGCAGCAGTGGGGAATATTGGTCAATGGGGGAAACCCTGAACCAGCAACGCCGCGTGAAGGAAGAAGGCTTTCGGGTTGTAAACTTCTTTTATCAGGGACGATAGTGACGGTACCTGATGAATAAGCTCCGGCTAACTACGTGCCAGCAGCCGCGGTAATACGTAGGGAGCGAGCGTTATCCGGATTTACTGGGTGTAAAGGGCGCGTAGGCGGGCTGACAAGTCAGATGTGAAA
+
FFFFFFFFFFFFFFFFFFFFFFFFFFFFFFF:FFFFFFFFFFFFFFFFFFFFFFFFFFFFFFFFFFFFFFFFFFFFFFFFFFFFFFFFFFFFFFFFFFFFFFFFFFFFFFFFFFFFFFFFFFFFFFFFFFFFFFFF:FFFFFFFFFFFFFFFFFFFFF:FFFFFFFFFFFFFFFFFFFFFFFFFFF:FFFFFFFFFFFFFFFF:F,FFFFFFFFFFFFFFFFFFF:FFF:FFFFFFF:FFFF:FFFFFFF
@A00881:241:HJW2NDRXX:1:2127:19334:28213 1:N:0:CGAGAGAA+GATTGGAG
ATCACGCCTATGGGGTGCAGCAGTGGGGAATATTGGGCAATGGGCGAAAGCCTGACCCAGCAACGCCGCGTGAGGGAAGAAGGGTTTCGGCTCGTAAACCTCTGTCCTAAGGGACGAAGGAGATGACGGTACCTTAGGAGGAAGCCCCGGCTAACTACGTGCCAGCAGCCGCGGTAATACGTAGGGGGCGAGCGTTGTCCGGAATGATTGGGCGTAAAGGGCGCGTAGGCGGCCTGGTAAGTCAGGGGTG
+
,FF:FFFFFFFFFFFFFF:FFFFFFFFFFFFFFFFFFF:FFFFFFFF:FFFFFFFFFFFFFF:FFFFFFFFFFFFFFFFFFFFFFFFFFFFFFFFFF:FFFFFFFFFFFFFFFFFFFFFFFFFFFFFFFF,FFFFFFFFFF,:FFFF:FFFFFFFFFFFFFFFFFFFFFFFFFFFF:F:FFFFFFFFFF:FFFFFFFFFFFFFFFF:FFFFFF:FFFFFF:F:FFFFFFFF::FF:FF,:F:::FFFFFF
@A00881:241:HJW2NDRXX:1:2127:15772:29340 1:N:0:CGAGAGAA+GATTGGAG
ATCACGCCTACGGGATGCAGCAGTGAGGAATATTGGTCAATGGGCGCTAGCCTGAACCAGCCAAGTAGCGTGAAGGATGACTGCCCTATGGGTTGTAAACTTCTTTTATATGGGAATAAAGTGCAGGATGTATACTGCTTTGCATGCACCTTATGAATAAGGATCGGCTAACTCCGTGCCAGCAGCCGCGGTAATTAGGAGGCTGCGAGCGTTCTCCGGAGTTCTTGGGGTTAAAGGGCGCGTAGACGGG
+
FFF:FFFFFFFF:FF:FFFFFFF:FFFFFFFFFFFFFFFFFFF:FFFFFF:FFFFFFFFFFFFFFFFF:FFFFFFFFFFFFF:FFF:::FFF:FFFFFFF:FFFFFFFF,::FF:FF::FFFFFFF,FFFFFFFFFFF:F:,FF:FFFFFFF:FFFFFFF,FF:FF:FF,FFF:FFFF,FFFF,,FFF:FF:F,F,,FF,FF,FF,F:FFFFF:FF:FFF,,FFF:F:F,FFF:,:,F,:FF,,F:FFFF
@A00881:241:HJW2NDRXX:1:2127:27823:29450 1:N:0:CGAGAGAA+GATTGGAG
ATCACGCCTACGGGACGCAGCAGTGAGGGATATTGCACAATGGGGGGAACCCTGATGCAGCAACGCCGCGTGAAGGAAGAAGTATTTCGGTATGTAAAGCTCTGTCAGCAGGGAAGAAGGAAAGACGGTACCTGACCAAGAAGCCCCGGCTAACTACGTGCCAGCATCCGCGGTAATACGTAGGGGGCAAGCGTTATCCGGATTTAATGGGTGTAAAGGGAGCGCAGTCGGACGTGCAAGTCGGGAGTGA
+
FFFFFFFFFFF:FF:FFFFFFF:FFFFFFFFFFFFFFFFFFFFFFFFFFFFFFFFFFFFFFFFF,FFFFFFFFFFFF:F,FFFFFFFFFFFFFFFFFFF:FFFFFF:FFF,FFFFFFFFFFFFFFFFFF,FFFFFF,FFFFFFFFFFFFFFFFFFFFFFFFFFFFF,FFFF,:FFFFF:FFFFF,FFFF,,FFFFFFFFFFFFFFF,FFFFFFFFFF,FFFF,FF:F,F:FFF:FFF,F,FF,FFF,FF,
@A00881:241:HJW2NDRXX:1:2127:21359:29590 1:N:0:CGAGAGAA+GATTGGAG
ATCACGCCTACGGGGTGCAGCAGTGGGGAATATTGGGCAATGGAGGCAACTCTGACCCAGCAACGCCGCGTGAGCGATGAAGGTCTTCGGATTGTAAAACTCTTTAAGTGGGGACGAAGAAAGTGACTGTACCCACAGAATAAGCCTCGGCTAACTACGTGCCAGCAGCCGCGGTAATACGTAGGAGGCAAGCGTTATCCGGATTCACTGGGCGTAAAGGGAGCGCAGGCGGCGCGGCAAGTCCGGTGTG
+
FFFFFFF:FFFFFFFFFFFFFFFFFFFFFFFFFFFFFFFFFFFFFFFFFFFFFFFFFFFFFFFFFFFFFFFFFFFFFFFFFFFFFFFFFFF,FFFFFF,,,,F,:FF::F,,::FFFFFFFFFFFFFFFFFFFFF,FFFFFFFFFFF:FFFF,FFFFFFFFFFFFFFFFFFFFFFF,FFFFFFFFFFFFFFF:FFFFFFFFF:FFFFFFFFFFFFFFFFF,FFFFFFFF,:FFFFFFFF::FFFFFF:F:
@A00881:241:HJW2NDRXX:1:2127:32696:29653 1:N:0:CGAGAGAA+GATTGGAG
ATCACGCCTATGGGACGCAGCAGTGGGGAATATTGGGCAATGGGCGCAAGCCTGACCCAGCAACGCCGCGTGAAGGAAGAAGGCCCTCGGGTTGTAAACTTCTTTTGTCGGGGACGATAGTGACGGTACCTGACGAATAAGCCACGGCTAACTACGTGCCAGCAGCCGCGGTAATACGTAGGTGGCGAGCGTTATCCGGATTTATTGGGTGTAAAGGGTGTGTAGGCGGGACGGCAAGTCAGATGTGAAA
+
FFFFFFFFFF:FFFFFFFFFFFFFFFFFFFFFFFFFFFFFFFFFFFFFFFFFFFFFFFFFFFFFFFFFFFFFFFFFFFFFFFFFFFFFFFFFFFFFFFFFFFFFFFFFF:FFFFFFFFFFFFFF:FFFFFFFFFF:FFFFFFFFFFFFFFFFFFFFFFFFFFFFFFFFFFFFFFF,FFFFFFFFFFFFFFFFFFFFFFFFFFFFFFFFFFFFF:FFFFF:F:FFFFFFFFFFFFFF,FFF,::,,FFF,:
@A00881:241:HJW2NDRXX:1:2127:24849:29778 1:N:0:CGAGAGAA+GATTGGAG
ATCACGCCTACGGGACGCACCAGTGGGGAATTTTCGGCAATGGGGGAAACCCTGACCGAGCAACGCCGCGTGAAGGAAGAAGGTTTTCGGATTGTAAACTTCTGTTATAAAGGAAGAACGGCGGCTACAGGAAATGGTAGCCGAGTGACGGTACTTTATTAGAAAGCCACGGCTAACTACGTGCCAGCAGCCGCGGTAATACGTAGGTGGCAAGCGTTATCCGGAATTATTGGGCGTAAAGAGGGAGCAG
+
FFFFFFFFFFFFFFFFFFFFFFFFFFFFFF:FFFFFFFFFFFFFFFFFFFFFFFFFFFFFFFFFFFFFFFFFFFFFFFFFFFFFFFFFFFFFFFFFFFFFFFFFFFFFFFFFFFFFFFFFFFFFFFFFFFFFFFFFFFFFFFFFFFFFFFFFFFFFFFFFFF:FFFFFFFFFFFFFFFFFFFFFFFFF:FFFFFFFFFFFFFFFFFFFFFFFFFFFF,:FFFFFFF,FF:FF:FFF,FF,FFFFFFFFFF
@A00881:241:HJW2NDRXX:1:2127:30156:29888 1:N:0:CGAGAGAA+GATTGGAG
ATCACGCCTACGGGGTGCAGCAGTGGGGAATATTGGGCAATGGAGGAAACTCTGACCCAGCAACGCCGCGTGAATGATGAAGGTCTTCGGATTGTAAAATTCTTTTCTCAGGGACGAAGAAAGTGACGGTACCTTAGGAATAAGCCTCGGCTAACTACGTGCCAGCAGCCGCGGTAATACGTAGGAGGCACGCGGTATCCGGAATGACTGGGCGTAAAGGGTGCGTAGGTGGTTTGGCAAGTTAGTAGCG
+
FFFFFFFFFFFFFFFFFFFFFFFFFFFFFFFFFFFFFFFF:FFFF:FFFFFFFFFFFFFFFFFFFFFFFFFFF:FFFFFFFFFFFFFFFFFFF:FFFFFFFFFFFFFF,,FFFF:FFF,:,FF:FFF::FF:FFF:F,F,FFFFFFFFFFFF:FFFFFFF:::FFF:FFFFFFFF:FFFFFF:FFFFFFF,FFF,:FFFFFF:FFFFFFFFF:F:FFFF:FFF,FFFFFF:FFFFFFFF,FFF,FFFFFF
@A00881:241:HJW2NDRXX:1:2127:22119:30029 1:N:0:CGAGAGAA+GATTGGAG
ATCACGCCTATGGGGGGCAGCAGTGGGGAATATTGGTCAATGGGGGGAACCCTGAACCAGCAACGCCGCGTGAAGGAAGAAGGCTTTCGGGTTGTAAACTTCTTTTACCAGGGACGATAGTGACGGTACCTGGTGAATAAGCTCCGGCTAACTACGTGCCAGCAGCCGCGGTAATACGTAGGGAGCGAGCGTTATCCGGATTTACTGGGTGTAAAGGGCGCGTAGGCGGGCTGTCAAGTCAGATGTGAAA
+
:FFFFFFF:FFFFFFFFFFFFFFFFFFFFFFFFFFFFFFFFFFFFFFFFFFFFFFFFFFFFFFFFFFFFFFFFFFFF:F:FFF:FFFFFFFFFFFFFFFFFFFFFFFFFFFFF:FFF,:FFFFFFFFFFFFFFFFFFFFFFFFFFFFFFFFFFFFFFFFFFFF,FFFFFF:FF,F,FFFFFFFFF:,FFFF:FFFFFFFFFFFFFFFFFFFF:FFFFFFFFFFFFFFFFFFF:FFF,FFFF:FFFFFF:F
@A00881:241:HJW2NDRXX:1:2127:29984:30248 1:N:0:CGAGAGAA+GATTGGAG
ATCACGCCTATGGGGGGCAGCAGTCGGGAATATTGCGCAATGGAGGAAACTCTGACGCAGTGACGCCGCGTATAGGAAGAAGGTTTTCGGATTGTAAACTATTGTCGTTAGGGAAGATACAAGACAGTACCTAAGGAGGAAGCCCCGGCTAACTATGTGCCAGCAGCCGCGGTAATACATAGGGGGCAAGCGTTATCCGGAATTATTGGGTGTAAAGGGTGCGTAGACGGGAGAACAAGTTAGTTGTGAA
+
:FFFFFFFFFFF:FFFFFFFFFFFFFFFFFFFFF,FFF:FFFFFFFFFFFFFFFFFFFFFFFFFFFFFFFFFFFFFFFF:FFFFFFFF:FFFFFFFFFFFFFFFFFFFFF:FFF:FFF:FFFF,FFFFFFFFF:FFFFF:FFFFFFFFFFFFFFFFFFFFFFFFFFFFFFFFFF:F,FFFFF:FFF::F:FFF::FFFF:FFFFF:FFFFFFFFF:FFFFFFFFF,:FFFFF:F,:FF:F:F:FFFF:FF
@A00881:241:HJW2NDRXX:1:2127:20726:30279 1:N:0:CGAGAGAA+GATTGGAG
ATCACGCCTACGGGGCGCAGCAGTGGGGGATATTGCGCAATGGGGGAAACCCTGACGCAGCAACGCCGCGTGAAGGAAGACGGTTTTCGGGTTGTACACTTCTTTTGTCGGGGACGATAGTGACGGTACCCGACGAATAAGCCACGGCTAACTACGTGCCAGCAGCCGCGGTCATACGTAGGTGGCAAGCGTTATCCGGATTTACTGGGTGTAAAGGGCGTGGAGGCGGGCTTGCAAGTCAGATGTGAAA
+
FFFFFFFFFFFFFFFFFF:FFFFFFFFFFFF:,FFFFFFF,FFFFFFFFFFFFF:FFFFFFFFFFFFFFFFF:FFFFF:FFFF,,FFFFFF:FF:F,FFFFFFFFFFFF:FFFFFFFFFFFFFFFFFFFFFFFFFF,:FFFFFFFFFFFFFFFFFFFFFF:FFFFFF:FFF:,FFFFFFFFFFFF:F:FFFF,,FFFFFFFFFFF:FFFF:FF,:FFF:FF:,FFFFFFF,FFFFF,FF:FF:,FF:F,F
@A00881:241:HJW2NDRXX:1:2127:22634:30420 1:N:0:CGAGAGAA+GATTGGAG
ATCACGCCTACGGGACGCAGCAGTGAGGAATATTGGTCCATGGGCGAGAGCCTGAACCAGCCAAGTCGCGTGAGGGAAGAATGTCCTATGGATTGTAAACCTCTTTTGTCGGGGAGCAAAGACAGTCACTTGTGATTGGATGAGAGTACCCGAAGAAAAAGCATCGGCTAACTCCGTGCCAGCAGCCGCGGTAATACGGAGGATGCGAGCGTTCTCCGGATTTATTGGGTTTAAAGGGTGCGTAGGCGGA
+
FFFFFFFFF:FFFFFFF:FFFFFFF:FFFFFFFFF:FF,FFFFFFFFFFFFFFFFFFFFFFFFFFFFFFFFF:FFFFFFFFFFFFFFFFFFFFFFFF:FFFFFFFFFFFFFFFFFFFF:FFFFFFFFFF:FFF:FFFFFFFFFFFFFFFFFFFFF,FFFFFFFFFFFFFFFFFFFFFFFFFFF:FFF:F::FF:FFFFFFFFFFFFFFFFF:FF:FFFFF,FFF::FF:FFFFFF:FFF:FF,FF,FFFF
@A00881:241:HJW2NDRXX:1:2127:19533:30530 1:N:0:CGAGAGAA+GATTGGAG
ATCACGCCTATGGGGCGCAGCAGTGGGGAATATTGCGCAATGGGCGGAAGCCTGACGCAGCGACGCCGCGTGAGGGAAGAAGGTTTTCGGATCGTAAACCTCTGTCAGAAGGGAAGAATGGGGAACGTGCCAATCAGCGTTTCCGTGACGGTACCTTCAAAGGAAGCACCGGCTAACTCCGTGCCAGCAGCCGCGGTAATACGGAGGGTGCGAGCGTTAATCGGAATTACTGGGCGTAAAGCGCGTGTAG
+
FFFFFFFFFFFFFFFFFFFFFFF:FFFFF,FF:FFFFFFFFFFFFFFFFFFFFFFFFFFFFFFFFFFFFFFFFFFFFFFF:FFFFFF:FFFFFFFFFFFFFFFFFFFFFFFFFFFFFFFFFFFF,FFFFFFFFFFFFFFFFFFFFFFFF:FFFFFFFFFF:F:FFFFFFFFFFF,FFFFF:FFFF:FFFFFFFFFF:FFF:FFF:FF:F:FFFFFFFFFFFF:FF:,F,FF:FFFF:F:FFFFFF::F,F
@A00881:241:HJW2NDRXX:1:2127:24641:30608 1:N:0:CGAGAGAA+GATTGGAG
ATCACGCCTACGGGGTGCAGCAGTGGGGAATATTGCACAATGGGGGGAACCCTGATGCAGCGACGCCGCGTGAGTGAAGAAGTCATTCGTGATGTAAAGCTCTATCAGCAGGAAAGAAAATGACGGTACCTGACTAAGAAGCCCCGGCTAACTACGTGCCAGCAGCCGCGGTAATACGTAGGGGGCAAGCGTTATCCGGATTTACTGGGTGTAAAGGGAGCGTAGACGGCAGGGCACGTCTGAAGTGAAA
+
FFFFFFFFFFFFFFFFFFFFFFFFFFFFFFFFFFFFFFFFFFFFFFFF:FFFFFFFFFFFFFFFFFFFFFFFFFFFFFFFFFFFFFFFFFFFFFFFFFFFFFFFFFFFFFFF:FFFFFFFFFFFFFFFFFFFFFFFFFFFFFFFFFFFFFFFFFFFFFFFFFFFFFFFFFFF,FFFFFFFFFFFFFFFFFFFF,FFFFFFFFFFFFFFFFFFF:F,FFFFFFF:FFFFF:FFFFF:,FFFFF:,FFFF,F
@A00881:241:HJW2NDRXX:1:2127:28230:30812 1:N:0:CGAGAGAA+GATTGGAG
ATCACGCCTATGGGAGGCACCAGTGGGGAATATTGCACAATGGGGGAAACCCTGATGCAGCGACGCCGCGTGAGTGAAGAAGTATTTCGGTATGTAAAGCTCTATCAGCAGGGAAGATAATGACGGTACCTGACTAAGAAGCCCCGGCTAACTACGTGCCAGCAGCCGCGGTAATACGTAGGGGGCAAGCGTTATCCGGATTTACTGGGTGTACAGGGAGCGTAGGTGGCAGGGCAAGTCAGAGGTGAAC
+
FFFFFFFF:FFFFFFFFF,FFFFFFFFFFFFFFFFFFFFFFFFFFFFFFFFFFF:FFFFFFFFFFFFFFFFFFFFFFFFFFFFF,FFFFFFF:FFFFFFFFFFFFFFFFFFFFF:FFFFFFFFFFFFF:FFFFFFFFFFFFFFFFFFFF:FFF:FFFFFFFFF,FFFFFFF,F,FFFF:,FFFFFFF:F:FFFF:F:FF,FFFFF:FFF,FF,,,FF,,FFF,:FFFFF:FFFFF,:F::,FF,FFFF:,
@A00881:241:HJW2NDRXX:1:2127:26359:30859 1:N:0:CGAGAGAA+GATTGGAG
ATCACGCCTATGGGGTGCAGCAGTGGGGAATATTGGTCAATGGGGGGAACCCTGAACCAGCAACGCCGCGTGAAGGAAGAAGGCTTTCGGGTTGTAAATTTCTTTTACCAGGGACGATAGTGACGGTACCTGGTGAATAAGCTCCGGCTAACTACGTGCCAGCAGCCGCGGTAATACGTAGGGAGCGAGCGTTATCCGGATTTACTGGGTGTAAAGGGCGCGTAGGCGGGCTGTCAAGTCAGATGTGAAA
+
FFFFFFFF:FFFFFFFFFFFFFFFFFFFFFFFFFFFFFFFFFFFFFFFFFFFFFFFFFFFFFFFFFFFFFFFFFFFFFFFFFFFFFFFFFFFFFF:FFFFFFFFFFFFFFFFFFFFF:FFFFFFFFFFFFFFFFFF:FFFFFFFFFFFFFFFFFFFFFFFFFFFFFFFFFFFFFFFFF:FFFFFFFFFFFFF:FFFFFFFFFFFFFFFFFFFFF:FFFF:FFFFFFF:FFFFFFFFFFF:FFFFFFFFFF
@A00881:241:HJW2NDRXX:1:2127:17390:30921 1:N:0:CGAGAGAA+GATTGGAG
ATCACGCCTACGGGGTGCAGCAGTGAGGAATATTGGTCAATGGGCGTAAGTCTGAACCAGCCAAGTCGCGTGAGGGAAGACTGCCCTATGGGTTGTAAACCTCTTTTATAAGGGAAGAATAAGTTCTACGTGTAGAATGATGCCTGTACCTTATGAATAAGCATCGGCTAACTCCGTGCCAGCAGCCGCGGTAATACGGAGGATGCGAGCGTGATCCGGATTTATTGGGTTTAAAGGGTGCGTAGGCGGC
+
FFFFFFFFFFFFFFFFFFFFF:FFFFFF:FFFFFFFFFFFFFFFFF::FFFFFFFFFFFFFFFFFFFFFFFFFFFFFFFFFFFFFFFFFFFFFFFFF::FFFFF,FFFFF,FFFFFFF:F,,FFFFFFFFFFFFFF:FFFFFFF,FFFFFF,FFFFFFFFFFFFFFFFFF:FFFFF,FFF:FF:FFFFFFFF:FF,F:FFFFFFF:FFFF:F,,FFFF:FF:,FFFFF:,FFF,F:FF:FFFF,FFFFFF
@A00881:241:HJW2NDRXX:1:2127:16957:31109 1:N:0:CGAGAGAA+GATTGGAG
ATCACGCCTATGGGACGCAGCAGTGGGGAATATTGCACAATGGGGGAAACCCTGATGCAGCAACGCCGCGTGAGTGATGACGGTCTTCGGATTGTAAAACTCTGTCTTTAGGGACGATAATGACGGTACCTAAGGAGGAAGCCACGGCTAACTACGTGCCAGCAGTCGCGGTAATACGTAGGTGGCAAGCGTTGTCCGGATTTACTGGGCGTAAAGGGAGCGTAGGTGGATATTTAAGTGGGATGTGAAA
+
FF:FFFFFFFFFF:FFFFFFFFFFFFFFFFFFFFFFFFFFFFFFFFFFFFFFFFFFFFFFFFFF:FFFF:FFFFFFFFFFFFFFFFFFFFFFFFFFFFFFFFFFFFFFFFFFFFFFFFFFFFFFF:FFFFFFF,FFFFFFFFF:FFFFFFFFFFFFFFFFFFFFFFFFFFFFFFFFFF,FF::FFFFFFFFF:FFFFFFFFFF:FFFF::FFFFFFFFF:FFFF:FFFFFFFFFFF:F:FF:FFFFFFF,
@A00881:241:HJW2NDRXX:1:2127:24433:31281 1:N:0:CGAGAGAA+GATTGGAG
ATCACGCCTATGGGATGCACCAGTAGGGAATTTTCGGCAATGGGGGAAACCCTGACCGAGCAACGCCGCGTGAAGGAAGAAGGTTTTCGGATTGTAAACTTCTGTTATAAAGGAAGAACGGCGGCTACAGGAAATGGTAGCCGAGTGACGGTACTTTATTAGAAAGCCACGGCTAACTACGTGCCAGCAGCCGCGGTAATACGTAGGGAGCGAGCGTTGTCCGGATTTACTGGGTGTAAAGGGCGTGTAG
+
FFFFFFFFFFFFFFFFFFFFFFFFFFFFFFFFFFFFFFFFFFFFFFFFFFFFFFFFFFFFFF:FFFFFFFFFFFFFFFFFFFFFFFFFFFFFFFFFFFFFFFFFFFFFFFFFFFFFF:FF:FF:FF,FFF,F::FFFFFFFFFFFFFFFFFFFFFFF,FF:FFFFFFFFFF,FFFFFFFFFFFFFFFFFFFFFFFFFFF:FFFFFFFFFFFFFFFFFFFFFFFFFFF:FFFFF::FFF,FFFFFF:FFFF
@A00881:241:HJW2NDRXX:1:2127:22092:31391 1:N:0:CGAGAGAA+GATTGGAG
ATCACGCCTATGGGGTGCAGCAGTAGGGAATTTTGCGCAATGGGGGAAACCCTGACGCAGCAACACCGCGTGAATGTTAAGCCCTTCGGGGTGTAAAGTTCTGTCAATTGGGACGAATTTTGACTGTACCAATAAAGGAAGCACCGGCTAACTCCGTGCCAGCAGCCGCGGTAATACGGGGGGTGCAAGCGTTGTCCGGACTCATTGGGCGTAAAGCGTTCGTAGGCGGCACGTCAAGTTTGGTGTCAAA
+
FFFFFFFFFFFFFFFFFFFFF:FFFFFFFFFFFFFFFFFFFFFFFFFFFFFFFFFFFFFFFFFFFFF:FFFFFFFFFFFFFFFFFFFFFFFFFFFFFFFFFFFFFFFFFFFF,FFFFFFFF:FFFFFFFFF::F:FFFFFFFFFFFFFFFFFFFFFFFFFFFF,FFFFFFFFFFFFFFFFFFFFFFFFFF:FFFFFFFF,,:FFFFF:FFFFFFFFF:FFFFF:FFF:FFFF:FFF:,,FFFFF:FFFF,
@A00881:241:HJW2NDRXX:1:2127:26829:31422 1:N:0:CGAGAGAA+GATTGGAG
ATCACGCCTATGGGATGCAGCAGTGGGGAATATTGGTCAATGGGGGAAACCCTGAACCAGCAACGCCGCGTGAAGGAAGAAGGCTTTCGGGTTGTAAACTTCTTTTATCAAGGACGATAGTGACGGTACTTGATGAATAAGCTCCGGCTAACTACGTGCCAGCAGCCGCGGTAATACGTAGGGAGCGAGCGTTATCCGGATTTACTGGGTGTAAAGGGCGCGTAGGCGGGCTGACAAGTCAGATGTGAAA
+
FFFFFFFF:FFFFFFFFFFFFFFFFFFFF:FFFFFFFFFFFFFFFFFFFFFFF:FFFFFFF:FFFFFFFFFFFFFFFFFFFFFFFFFFFFFFFFFFFFFFFFFFFFFFFFFFFFFFFFFFFFFFFF,FF,FFFFFFFFFFFFFFFFFFFFFFFFFFF,:FFFFFFFFFFFFFFFFFFF:FFFFFFFFFFFFFFFFFFFFFFFF:F:::FFFF:F,:FFFF:FFFF:FFFFFFFFFFFFF:FFFFFFFFFF
@A00881:241:HJW2NDRXX:1:2127:24397:31532 1:N:0:CGAGAGAA+GATTGGAG
ATCACGCCTATGGGGTGCAGCAGTGAGGAATATTGGTCAATGGGCGTTAGCCTGAACCAGCCAAGCCGCGTGAGGGATTAAGGCCCTATGGGTCGTAAACCTCTTTTGCCGGGGGATAAGAGGCGCCACGTGTGGCGCTGTGAAGGTACCCGGAGAAAAAGCATCGGCTAACTCCGTGCCAGCAGCCGCGGTAATACGGAGGATGCGAGCGTTATCCGGATTTATTGGGTTTCAAGGGTGCGTAGGCGGT
+
FFFFFFFF:F,FFFFFFFFFFFF,FFFFF:FFFFFFFFFFFFFFFFFFF:FFF:FFFFFFFFFFFFFFFFFFFFFFFFFFFFFFFFFFFFFFFFFFFFFFFFFFFFFFFFFFF:FFF:FFFFFFFFFFFFFFFFF::FFFFFFFFFF,FFFFFFFFF,FFFFFFFFFFFFFF::FFFFFFF::FFFFFFFFF::FF::F:FF:FFFFFFFFFFFFF:FF,F:FFFFFFFFFF,FF::FF:F:FFFFF:F:
@A00881:241:HJW2NDRXX:1:2127:29767:31594 1:N:0:CGAGAGAA+GATTGGAG
ATCACGCCTATGGGATGCAGCAGTCGAGAATCATTCACAATGGGGGGAACCCTGATGGTGCGACGCCGCGTGGGGGAGGAAGGTCTTCGGATTGTAAACCCCTGTCATGCAGGAGCAAGGCGCAAGTTGATAGTACTGCAAGAGGAAGAGACGGCAAACTCTGTCCCAGCAGCCGCGCTACTACAGAGGTCTCAAGCGTTGTTCGGAATCACTGGGCGTAAAGGGTACGTAGGCGGCGGGGCAAGTTGCG
+
FFFFFFFFFFFFFFFFFFFFFFFFF:FFFFF,FFF,FF,FFFFFFF,F,:FF:FFFFFFFFFFFFFFFFF,FFFFFFFFFFF:FFF:FFFF:FFFF,FFFFFF,FFFFFFFFFF:FFFFFFF,FFFF::F,:FFFFFFFF:FFFFF,FFFFFFFFFF,FFFFF:,FF::FFFFFFFF,FF,:FFF:F::FFFFFFFFF,:,:FFFFFFFFF::,FFFFFFFFF:,F,FFFF:,FFFFF:FF::,,FFFFF
@A00881:241:HJW2NDRXX:1:2127:29704:31641 1:N:0:CGAGAGAA+GATTGGAG
ATCACGCCTATGGGATGCAGCAGTGGGGAATATTGGTCAATGGGGGGAACCCTGAACCAGCAACGCCGCGTGAAGGAAGAAGGCTTTCGGGTTGTAAACTTCTTTTACCAGGGACGATAGTGACGGTACCTGGTGAATAAGCTCCGGCTAACTACGTGCCAGCAGCCGCGGTAATACGTAGGGAGCGAGCGTTATCCGGATTTACTGGGTGTAAAGGGCGCGTAGGCGGGCTGTCAAGTCAGATGTGAAA
+
FFFFFFFFFFFFFFFFFFFFFFFFFFFFFFFFFFFFFFFFFFFFFFFFFFFFFFFFFFFFFFFFFFFFFFFFFFFFFFFFFFFFFFFFFFFFFFFFFFFFFFFFFFFFFFFFFFFFFFFFFFFFFFFFFF:FFF:FFFFFFFFFFF:FFFFFFFFFFF:FFFFF::FFFFFFFFFFFFFFFFFFFFFFFFFFFFFFFFFFFFFFFFFFFF:F:FFFFFFFFFFFFFFFFFFFFFFFFFFFFFFFFFFFFF
@A00881:241:HJW2NDRXX:1:2127:29487:31673 1:N:0:CGAGAGAA+GATTGGAG
ATCACGCCTACGGGACGCAGCAGTGAGGAATATTGGTCAATGGGCGGGAGCCTGAACCAGCCAAGTCGCGTGAGGGAAGACGGCCTTATGGGTTGTAAACCTCTTTCAGATGAGAGTAAAGGGTGCTACGCGTAGCACATTGCAAGTATCATCAGAATAAGCATCGGCTAATTCCGTGCCAGCAGCCGCGGTAATACGGAAGATGCGAGCGTTATCCGGATTTATTGGGTTTAAAGGGTGCGTAGGCGGA
+
FFFFFFFFFFFFFFFF:FFFFFFFFFFFFFFF:FFFFFF:FFFFFFFFFFFFFFFFFFFFFFFFFFFFFF:FFFFFF,FFFFFFF:FF::FFFFFF,FFFFFFFF,FFFF,FFF,F,FFFFFFFFFFFFFFFFF:FFF,FFF:::FFF,FFFF,FFF,,F:FFFF::F:FFFFFF,FFFFFFFF,F,FFFFF:F,FFFFF,FFFFFFFFFFFFFFFFF,F:FF:F:FFFFFFF:FFFFF:F,FFFFFF::
@A00881:241:HJW2NDRXX:1:2127:17327:31814 1:N:0:CGAGAGAA+GATTGGAG
ATCACGCCTATGGGGGGCAGCAGTGGGGAATATTGGTCAATGGGGGGAACCCTGAACCAGCAACGCCGCGTGAAGGAAGAAGGCTTTCGGGTTGTAAACTTCTTTTACCAGGGACGATAGTGACGGTACCTGGTGAATACGCTCCGGCTAACTACGTGCCAGCAGCCGCGGTAATACGTAGGGAGCGAGCGTTCTCCGGAGTTACTGGGTGTAGAGGGCGCGTAGGCGGGCTGTCACGTCAGATGTGACA
+
:FF:FFFFFFFFFFFFFFFFFFFF,FFFFFFFFFFFFF,FFFFFFFFFFFFF,FFFFFFFFFFFFFFFFF,FFFFFFFFFFFFFFF:FFFF,F:FF,FFFFF:FFFFFF,FFFFFF:F,F:FF,FFFFFFFFFFFF:FF,FFFFFFFFFFFFFFFFFFFF:FFFFFFFFFF,FF,FFFFFFFFFFFFF:FF,:FFFFFFF,FFF:F:FF:FF:,FFFFFFF::F:FFFFFF,F:,,F:F::FFF:F:F:F
@A00881:241:HJW2NDRXX:1:2127:20464:31829 1:N:0:CGAGAGAA+GATTGGAG
ATCACGCCTATGGGAGGCAGCAGTGGGGAATATTGGGCAATGGGCGAAAGCCTGACCCAGCAACGCCGCGTGAGGGAAGAAGGCTTTCGGGTTGTAAACCTCTTTGACAGGGGAAGATAATGACGGTACCCTGAAAACAAGCTCCGGCTAACTACGTGCCAGCAGCCGCGGTGATACGTAGGGAGCAAGCGTTATCCGGAATTACTGGGTGTAAAGGGAGCGTAGACGGCGAGGCAAGTCTGGAGTGAAA
+
F:F:F:FF:FF:,FFFFFF:FFF:FFFFF,FFF,FFFFFFF:FFFFFFFFFFFF:FFFFFFF:FFFFFFF:FFFFFFFFFFFFFFFFFF:FFFFF,FFFFFFFFFFFFFFFFFFFFFFFFFFFFFFF:FFFF:FFFFFFFFFFFFFFFFFFFFFFFFFFFFFFFFF:FFFFFFF:FFF,FFFFFFFFFFFFF:FFFFFFF,:F,FFFFFFFF,FFFFFF:FFFFFF,FFFFFFFFF:FFFFFFFFFF:FF
@A00881:241:HJW2NDRXX:1:2127:21621:31955 1:N:0:CGAGAGAA+GATTGGAG
ATCACGCCTATGGGACGCAGCAGTGGGGAATATTGGGCAATGGGCGCAAGCCTGACCCAGCACCGCCACGTGAAGGAAGAAGGCTTTCGGGTTGTAAACTTCTTTTATGAGGGACGAAGGGCGTGACGGTACCTCATGAATAAGCCACGGCTAACTACGTGCCAGCAGCCGCGGTAATACGTAGGTGGCGAGCGTTGTCCGGCTTTACTGGGTGTAAAGGGCGCGTAGGCGGGCATGCAAGTCAGATGTG
+
:FF,FFFFFFFFFF,FFFFFFFFFFFFFFFF:::F:FFF,FFFFFFFFFFFFFFFFFFFFFF,FFFF:FFFFF,FFFFFF:FF:FFFFFF:F:FFFFFFFFF:F:FFFFFFFF,FF,:FFF:F:FF:FFFFFFFFFFFFFFF,FFFF:FF:FFFF:FFFFFFF,:F:FFFFFF:FF,F::FFF:FFFF:F:FFF,F:FFFFFFFFFF,FFFFFF,F,F:F::F,F:FFFF:::F,FFF,:F,F:FF:FFF
@A00881:241:HJW2NDRXX:1:2127:30897:31955 1:N:0:CGAGAGAA+GATTGGAG
ATCACGCCTATGGGACGCAGCAGTGAGGAATATTGGACAATGGATGGAAATCTGATCCAGCCATGCCGCGTGCAGGAAGGCGGTCCTATGGATTGTAAACTGCTTTTGTACGGGAGCAATAATTTCTACGGGATAGGGAGATGAGAGTACCGTACGAATCAGCATCGGCTAACTCCGTGCCAGCAGCCGCGGTAATACGGAGGATGCGAGCGTTATCCGGATTTATTGGGTTTAAAGGGTGCGTAGGCGG
+
FFFFFFFFFFFFFFFFFFFFFFFFFFFFFFFFFFFFFFFFFFFFFFFFFFFFFFFFFFFFFFFFFFFFFFFFFFFFFFFFFFFFFFFFFFFF:FFFFFFFFFFFFFFFFFFFFFFFFFFFFFFFFFFFFFFFFFFFFFFFFFFFFFFFFFFFFFFFFFFFFFFFFFFF:FFFFFFFFFFFFFFFFFFFFFFFFFFFFFFFFFFFFFFFFFFFFFFFFFFFFFFFFFFFFFFFFFF,FFFFFFFFFFFF:F
@A00881:241:HJW2NDRXX:1:2127:26729:32346 1:N:0:CGAGAGAA+GATTGGAG
ATCACGCCTATGGGACGCAGCAGTGGGGAATATTGGGCAATGGAGGAAACTCTGACCCAGCAACGCCGCGTGAACGATGAAGGTCTTCGGATTGTAAAGTTCTTTTCTAAGGGAAGAAGAAAGTGACGGTACCTTAGGAATAAGCCTCGGCTAACTACGTGCCAGCAGCCGCGGTAATACGTAGGAGGCAAGCGTTATCCGGAATGACTGGGCGTAAAGGGTGCGTAGGTGGTTTGGCACGTTAGTAGCG
+
FFFFFFFFFFFFFFFFFFFFFFFFFFFFFFFFFFFFFFFFFFFFFFFFFFFFFFFFFFFFFFFFFFFFFFFFFFFFFFFFFFFFFFFFFFFFFFFFFFFFFFFFFFFFFFFFFF,FF:FF,FFFFFFFFFFFFFFFFFFFFFFFFFFFFFFFFFFFFF:FFFFFFFFFFFFFFFFFFFFFF:F:F:FFFFFFFFFFFFFFFFF:FFFFFF:FFFFFFFFFFFFFFFFFFFFFFFFFFFF,FFF,::FF:F
@A00881:241:HJW2NDRXX:1:2127:16667:32487 1:N:0:CGAGAGAA+GATTGGAG
ATCACGCCTATGGGGTGCAGCAGTCGGGAATATTGCGCAATGGAGGGAACTCTGACGCAGTGACGCCGCGTATAGGAAGAAGGTTTTCGGATTGTAAACTATTGTCTGCAGGGAAGAAAAAGGACAGTACCTGCAAAGAAAGCTCCGGCTAACTACGTGCCAGCAGCCGCGGTACTACGTAGGGAGCAAGCGTTATCCGGATTTATTGGGTGTAAAGGGTGCGTAGACGGGAAATTAAGTTAGTTGTGAA
+
FFFFFFFFFFFFFFFFFFFFFFFF:FFFFFF:FFFFFFFFFFFFFFFFFFFFFFFFFFFFFFFFFFFFFFFFFFFFFFFFFFFFFFFFFFFFFFFFFFFFFFFFFFFFFFFFFFFFFFFFFFFFFFFFFFFFFFFFFFFFFFFFFFFFFFFFFFFFF:FFFFFFFFFFFFF:FF:FFFFFFFFFFFFFFFFF,FFFFFFFFFFFFFF:F:FFFFFFFFFFFFFFF:FFFF:FFFFF:::FFF:FFFFFF:
@A00881:241:HJW2NDRXX:1:2127:19352:32753 1:N:0:CGAGAGAA+GATTGGAG
ATCACGCCTACGGGGTGCAGCAGTGGGGAATATTGGGCAATGGAGGCAACTCTGACCCAGCAACGCCGCGTGAGTGATGAAGGTCTTCGGATTGTAAAACTCTTTAAGTGGGGACGAAGAAAGTGACTGTACCCACAGAATAAGCTCCGGCTAACTACGTGCCAGCAGCCGCGGTAATACGTAGGGAGCAAGCGTTATCCGGAATGACTGGGCGTAAAGGGTGCGTAGGTGGTTCGGCAAGTTAGTAGCG
+
F:FFFFFFFFFFFFFFFFFFFFF,FFFFFFFFFFFFFFFF:FFFFFFFFFFFFFFFFFFFFFFFFFFFFFFFFFFFFFFFFFFFFFFFFFFFFFFFFFFFFFFFFFFF:FFFFFFFFFFFFFFFFFFFFFFFFFFFFFFFFFFFFFFFFFFF,FFFFFFFFFFFFFFFFFFFFFFF,FFFFFFFFFFFFFFFFFFFFFFFFFFFFFFFFFFFFFFFFFFFFFFFF,FFFFFF:FF:FF:FFFFFF:FFF:
@A00881:241:HJW2NDRXX:1:2127:23402:33473 1:N:0:CGAGAGAA+GATTGGAG
ATCACGCCTATGGGGGGCAGCAGTGGGGGATATTGCACAATGGAGGGAACTCTGATGCAGCGATGCCGCGTGAGGGAAGAAGGTTTTCGGATTGTAAACCTCTGTGGAGGGGGACGATAATGACGGTACCCCTTTAGGACGCCACGGCTAACTACGTGCCAGCAGCCGCGGTAATACGTAGGTGGCGAGCGTTGTCCGGCATTACTGGGTGTCAAGGGAGTGCAGGCGGGACAGCACGTCAGACGTGAAA
+
,FF:FF:FFFFFFF:FFFFFF,:FFFFF::FFFFFFFF::FFF,FFFF,FFFFF,FFFFFFFFF:FFF:F:FFF:F,FFFFFFFF,F:F:F:F:FFFF:,F:::,:::F::FFF:FFF,FFFFFFFFFFFF:::FFFFF,FFF,FFFF:FFFFF:FFFFFFFF:,FF:F:FF,,FF:::F:::F:F:FFF:F:FF:F:F,F:::FFF::,FF,F,:FFF:F:F:F:F::FF,,F:F,F,FFFFFFFF,:F
@A00881:241:HJW2NDRXX:1:2127:30273:33880 1:N:0:CGAGAGAA+GATTGGAG
ATCACGCCTATGGGACGCAGCAGTGGGGAATATTGCACAATGGGGGGAACCCTGATGCAGCAACGCCGCGTGAAGGAAGACGGTTTTCGGATTGTAAACTTCTGTTCTTAGCGAAGAAGGAAGTGACGGTAGCTAAGGAGCAAGCCACGGCTAACTACGTGCCAGCAGCCGCGGTAATACGTAGGTGGCAAGCGTTGTCCGGAATTACTGGGTGTAAAGGGAGCGCAGGCGGGGGATCAAGTCAGCTAGA
+
FFFFFFF,FFFFFFFFFFFFFFFFFFFFF,FFFFFFFF:FFFFFFFFFFFFFFFFFFFFFFFFFFFFFFFFFFFFFFFFFFFFFFFFFFFFFFFFFFFFFFFFFFFFFFFFFFFFFFFFFFFFFFFFFFF:FFFFFFFFFFFFFFFFFFFFF:FFFFFFFFFF,FFFFFF:FFF,FFFFF:FFFFFFFFFFFFFFFFFF:F,F:FFFFFFFF:FF:F,F:FFFFFFFFFFFFFFFFFFFFF:FFFFFF,F
@A00881:241:HJW2NDRXX:1:2127:27480:33990 1:N:0:CGAGAGAA+GATTGGAG
ATCACGCCTACGGGATGCAGCAGTGAGGAATATTGGTCAATGGGTGGGAGCCTGAACCAGCCAAGTCGCGTGAGGGAAGACGGCCTTATGGGTTGTAAACCTCTTTCAGATGAGAGTAAAGGGTGTTACGTGTAACACATTGCAAGTATCATCAGAAGAAGCATCGGCTAATTCCGTGCCAGCAGCCGCGGTAATACGGAAGATGCGAGCGTTATCCGGATTTATTGGGTTTAAAGGGTGCGTAGGCGGA
+
FFFFFFFFFFFFFFFFFFFFFFFFFFFFFFFFFFFFFFFFFFFFFFFFFFFFFFFFFFFFFFFFFFFFFFFFFFFFFFFFFFFFFFFFFFFFFFFFFFFFFFFFF:FFFF,FFFFFFFFFFFFFFFFFFFFFFFFF:F,FFFFFFFFFFFF:FFFFFFFFFFFFFFFFF:FFFFFFFFFFFFFFFFF:FFFFFFFFFFFFFFFFFFFFFFFFF,FFFFFFFFF:FFFFFFFFFFFFFFF:FFF,:FFFF,
@A00881:241:HJW2NDRXX:1:2127:26937:34147 1:N:0:CGAGAGAA+GATTGGAG
ATCACGCCTATGGGGTGCAGCAGTGGGGAATATTGGGCAATGGAGGCAACTCTGACCCAGCAACGCCGCGTGAACGATGAAGGTCCTCGGATTGTAAAGTTCTTTTTTAAGGGAAGAAGAAAGTGACGGTACCTTAAGAATAAGCCTCGGCTAACTACGTGCCAGCAGCCGCGGTAATACGTAGGAGGCAAGCGTTATCCGGAATGACTGGGCGTAAAGGGTGCGTAGGTGGTTCGGCAAGTTAGTAGCG
+
FFFFFFFFFFFFFFFFFFFFFFFFFFFFFFFFFFFFFFFFFFFFFFFFFFFFFFFFFFFFFFFFFFFFFFFFFF:FFFFFFFFFF:FFFF,FFFFFFFFF:FFFFFFFF,FFFF,FFFFF:FFFFFFF:FFFFFFFFF:FFFFFFFFFFFFF,:FFFFFFFFFFFF:FF:FFFF,FFFFFFFFFFFF:FF,FFF,FFFFFF::,FFFFFF,FF,FFF,:F:FFF:F,FFFFFFFFF:F:,FFFF::FFFF
@A00881:241:HJW2NDRXX:1:2127:21142:34194 1:N:0:CGAGAGAA+GATTGGAG
ATCACGCCTACGGGATGCAGCAGTGGGGAATATTGCACAATGGGGGGAACCCTGATGCAGCGACGCCGCGTGGGTGAAGAAGTATTTCGGTATGTAAAGCCCTATCAGCAGGGAAGAAAATGACGGTACCTGAGTAAGAAGCCCCGGCTAACTACGTGCCAGCAGCCGCGGTAATACGTAGGGGGCGAGCGTTATCCGGATTTACTGGGTGTAAAGGGAGCGTAGACGGCGATGCAAGTCTGGAGTGAAA
+
FFFFFFFFFFFFFFFFFFFFFFFFFFFFF:FFFFFFFF::FFFFFFFFFFFFFFFFFFFFFFFFFFFFFFFFFFFFFFFFFFFFFFFFFFFFFFFFFFFFFFFFFFFFFFFFFF:FFFFFFFFFFFFFFFFFF:FFFFFFFFFFFFFFFFFFFFFFFFFFFFFFFFFFFFFF:FFFFFFFFFFFFFFFFF:FFFFFFFFFFFFFFFFFFFFF:FFFFFFFFFFFFFFFF:FFFF:F,FFFFFFFFFFFFF
@A00881:241:HJW2NDRXX:1:2127:26096:34194 1:N:0:CGAGAGAA+GATTGGAG
ATCACGCCTATGGGACGCAGCAGTGGGGAATATTGGGCAATGGGGGGAACCCTGACCCAGCAACGCCGCGTGAGGGAAGAAGGCTTTCGGGTTGTAAACCTCTTTTACCAGGGACGAAGGACGTGACGGTACCTGGAGAAAAAGCAACGGCTAACTACGTGCCAGCAGCCGCGGTAATACGTAGGTTGCGAGCGTTGTCCGGAATTACTGGGTGGAAAGGGCGTGTAGGCGGAGCTGCAAGTCAGATGTG
+
FFFFFFFFFF:FFFFFFFFFFFFFFFFFFFFFFFFFFFFFFFFFFFFFFFFFFFFFFFFFFFFFFFFFFFFFFFFFF:FFFFFFFFFFFFFFFFFFFFFFFFFFFFFFFFFFFFF:F,FF:FFFFFFFFFFFFFFFFFFFFFFFFFFFFFFFFFFFFFFFFFFFFFFFFFFFFFF:FFFFFFFF:FFFF:FFFFFFFFFFFFF,FF::FFF,,F,F,,F:FFFFFF:FFFFFFFFF:F,FFFFFFFFFFF
@A00881:241:HJW2NDRXX:1:2127:22987:34319 1:N:0:CGAGAGAA+GATTGGAG
ATCACGCCTATGGGGTGCAGCAGTGAGGGATATTGCACAATGGGGGGAACCCTGATGCAGCGATGCCGCGTGGAGGAAGAAGGTTTTCGGATTGTAAACTCCTTTTATCGGGGACGAAAGAAGACGGTACCCGAAGAAAAAGCTCCGGCTAACTACGTGCCAGCAGCCGCGGTAATACGTAGGGGGCAAGCGTTATCCGGATTTACTGGGTGTAAAGGGAGCGCAGACGGACAGGCAAGTCTGGAGTGAA
+
FFFFFFFFFFFFFFFFFFFFFFFFFFFFFFFFFFFFFFFFFFFFFFFF:FFFFFFFFFFFFFFFFFFFFFFFFFFFFFFFFFFFFFFFFFF:FFFFFFFFFFFFFFFFFFFFF:FFFFFFFFFFFFFF:FFFFFFFFF:FFFFFFFFFFF:FFFFFFFFFFFFFFFFFFFFF,:FFFFF,FFFFFFF:FFFFFF:FFFFFFFFFFFFFFF:FFFF,FFFFFFFFFFFFFFFFF:FFF,FFFFFF:FFFF,
@A00881:241:HJW2NDRXX:1:2127:32560:34397 1:N:0:CGAGAGAA+GATTGGAG
ATCACGCCTATGGGGCGCAGCAGTGAGGAATATTGGACAATGGATGGAAATCTGATCCAGCCATGCCGCGTGCAGGAAGGCGGTCCTATGGATTGTAAACTGCTTTTATATGGGAGCAATAATTTCTACGTGCTAGGGAGATGAGAGTACCATATGAATCAGCATCGGCTAACTCCGTGCCAGCAGTCGCGGTAATACGGAGGATGCGAGCGTTATCCGGATTTATTGGGTTTAAAGGGTGCGTAGGCTG
+
FFFFFFFFFFFFFFFFFFFFFFFFFFFFFFFFFFFFFFFFFFFFFFFFFFFFFFFFFFFFFFFFFFFFFFFFFFFFFFFFFFFFFFFFFFFFFFFFFFFFFFFFFFFFFFFFFFFFFFFFFFFFFFFFFFFFFFFFF:FFFFFFFFFFFFFFFFFFFFFFFFFFFFFFFFFFFFFFFFFFFFFFFFFFFFFFF:FFFFFFFFFFFFFFFFFFFFFFFFFFFFFFFFFFFFFFFFFFFFFFFF:FF:FFFF
@A00881:241:HJW2NDRXX:1:2127:22697:34413 1:N:0:CGAGAGAA+GATTGGAG
ATCACGCCTACGGGAGGCAGCAGTGGGGAATATTGGGCAATGGAGGCAACTCTGACCCAGCAACGCCGCGTGAGCGATGAAGGTCTTCGGATTGTAAGCAGCCCCGGCTAACTACGTGCCAGCAGCCGCGGTAATACGTAGGGGGCAAGCGTTATCCGGATTTACTGGGTGTAATGGGAGCGTAGACGGCTGAGCAAGTCTGAAGTGAAAGCCCGTGGATCAACCGTGGGCCTGCTTTGGAAACTGTTCG
+
,FF:FFFFFFFFFFFFFFFFFF:FFFFFFFFFFF:FFFFFFF:FF:FFFFFFFFFFFFFFFF,FFFFFFFFFFFFFFF:FFFFFF:FFFF,F:FFF:F:,:F:FFFFFFFFFF,:FFFFFFFFFFFFF:F,F,:F,,FF:FFFFFFFFFFF,FFFFFFFFFFF:FF:FFFF:F:,FFFFFFFFFFFFF::,FF:F::FFF:F:,:FF:FFFFFFFFFF,F:F:FF,FFF:,F,F,:FFFFFF,F::F,F,
@A00881:241:HJW2NDRXX:1:2127:28357:34413 1:N:0:CGAGAGAA+GATTGGAG
ATCACGCCTATGGGAGGCAGCAGTCGGGAATATTGCGCAATGGAGGAAACTCTGACGCAGTGACGCCGCGTATAGGAAGAAGGTTTTCGGATTGTAAACTATTGTCATTAGGGAAGATAAAAGACAGTACCTAAGGAGGAAGCTCCGGCTAACTATGTGCCAGCAGCCGCGGTAATACATAGGGAGCAAGCGTTATCCGGAATTATTGGGTGTAAAGGGTGCGTAGACGGGAAAGCAAGTTAGTTGTGAA
+
FFFFFFFFFFFFFFFFFFFFFFFFFFFFF,F:FFFFFFF:FFFFFFFFFFFFFFFFFFFFFFFFFFFFFFFFFFFFFFFFFFFFFFFFFFFFFFFFFFFFFFFFFFFFFFFFFFFFF:FFFF:FFFFFFFFFFF:FFFFFFFFFF,FFFFFFFFFFFFFFFFFFF:,FFFFFFFFFFF:FFFFFF::FFFFFFFFFFFFFF:FFFFF:FFFFFF:FFFFFFFFFF:,:FF:FF,FFFFF:FFFFFFFFFF
@A00881:241:HJW2NDRXX:1:2127:23610:34616 1:N:0:CGAGAGAA+GATTGGAG
ATCACGCCTACGGGAGGCAGCAGTTAGGAATATTGGGCAATGGAGGAAACTCTGACCCAGCAACGCCGCGTGAAGGAAGAAGGTTTTCGGACTGTAAACTTCTGATCTAGGGGAAAAAGGAAGTGATGGTACCCTAGGAGAAAGCCACGGCTAACTACGTGCCAGCAGCCGCGGTAATACGTAGGTGGCGAGCGTTGTCCGGAATGACTGGGCGTAAAGGGAGCGTAGGTTGCGACTTAAGTTAGATGTG
+
FFF,FFFFFFFFFFFFFFFFF:FFFFFFFFFFFFFFFF:FFFFFFFFFFFFFFFFFFFFFFFFFFFFFFFFFFFFFFFF,FFFFFFFFFFFFFFFFFFFFFFFFFFFFFFFFFFF,F,FFFFFFFFFFFFFFFFF,FFFFFFFFFFFFFFFFFFFFFFFF:FFFFFFFFFFFFF:FFFF:FFFF:FFFFFFFFFFFFFFFFFFFFFFFFFFFFF,FFFF:F::FFFFF:FF:FFF::F,FF,F::::FF:
@A00881:241:HJW2NDRXX:1:2127:30463:34648 1:N:0:CGAGAGAA+GATTGGAG
ATCACGCCTATGGGATGCAGCAGTGGGGGATATTGCGCAATGGGGGGAACCCTGACGCAGCAACGCCGCGTGAAGGAAGAAGGTTTTCGGATTGTAAACCTCTGTCAACGGGGACGAAAAAGGACGGTACCCGAGAAGGAAGCTCCGGCTAACTACGTGCCAGCAGCCGCGGTAATACGTAGGGAGCGAGCGTTGTCCGGAATTACTGGGTGTAAAGGGAGCGTAGGCGGGGCTTTAAGTCAGGTGTGAA
+
:FFFFFFFF:FFFFFFFF:FF,FFFFFFFFF:FFFFFFFFFFFFFFFFFFFFFFF:FFFFF::F:FFFFFFFFFFFFFFFFF:FF:FFFFFFFFFFF:FFFFFFFFFFFFFFFFFFFF::FFFFF::FFFFFFFF:,FFFFFFFFFFFF:FFFFFFFFFFFFFFFFFFFFFFFF,F:FFFFFFFFFFFFFFFFFFFF:F:F,FFF,F,:FFF,FFFFFFFFFFFF,,F,F,:F:FF:F:FFF,:FFFFF:
@A00881:241:HJW2NDRXX:1:2127:29857:34663 1:N:0:CGAGAGAA+GATTGGAG
ATCACGCCTATGGGGGGCAGCAGTGGGGGATATTGCACAATGGGGGGAACCCTGATGCAGCAACGCCGCGTGGGTGAAGGAGTGATTCGTCACGTAAAGCCCTATCAGCAGGGAAGAAGGAAGACGGTACCTGACTAAGAAGCCCCGGCTAACTACGTGCCAGCAGCCGCGGTAATACGTAGGGGGCGAGCGTTATCCGGAATTACTGGGTGTAAAGGGAGCGCAGACGGCGCGGCAAGTCTGGAGTGAA
+
FFFFFFFFFFFFFFFFFF:FFFFFFFFFFF:FFFFFFFFFFFFFFFFFFFFFFFFFFFFFFFFFFFFFFFFFFFFFFFFFFFFFFFFFFFFFFFFFFFFFFFFFFFFFFFFFFFFFFFFFFFFFFFF::FFFFFFF:FFFFFFFFFF:F:,FFFFF:FFFFFFFFFFFFFFFFFFFFFFF,FF:FFFFFFF:FFFFFFFFF:FF,FF:FFFFFFFF:FFFFFFFFFFFF,F,,FFFF:F,FFF:FFF,:F
@A00881:241:HJW2NDRXX:1:2127:20745:34695 1:N:0:CGAGAGAA+GATTGGAG
ATCACGCCTACGGGAGGCAGCAGTGGGGAATATTGGGCAATGGAGGCAACTCTGACCCAGCAACGCCGCGTGAGCGATGAAGGTCTTCGGATTGTAAAGCTCTTTAAGTGGGGACGCAGAAAGTGACTGTACCCACAGACTAAGCCTCGGCTAACTACGTGCCAGCAGCCGCGGTAATACGTCGGTGGCAAGCGTTATCCGGAATGACTGGGCGTAAAGGGTGCGTAGGTGGTTTGGCAAGTTGGTAGCG
+
:FFFFFF:FFFFFF:FFFFFFFFFFFFFFFF,:FFFFF,FFFFFFFFFFFFFFFFFFFFFFF:FFFF:FFFFFF:FFFFFFFFFFFFF::FF,FF::FFFFF:FFFFFFFFFFFFF,FFF,F,FFFFFFFFFFF:F,:F,FFFFFFFFFFFFF:FFFFFF:FFFFFFF:F:F:FFF,FFFFF,FF,::FF:FFFFFFFFF:F,FFF,F,FFF:F,FF::FF:F::FFFFF:::F:F:F,:,FF::FFF::
@A00881:241:HJW2NDRXX:1:2127:11315:34710 1:N:0:CGAGAGAA+GATTGGAG
ATCACGCCTACGGGGCGCAGCAGTGGGGAATATTGGTCAATGGGGGGAACCCTGAACCAGCCACGCCGCGTGAAGGAAGAAGGCTTTCGGGTTGTAAACTTCTTTTACCAGGGACGATAGTGACGGTACCTGGTGAATAAGCTCCGGCTAACTACGTGCCAGCAGCCGCGGTAATACGTAGGGAGCGAGCGTTATCCGGATTTACTGGGTGTAAAGGGCGCGTAGGCGGGCTGTCAAGTCAGAGGTGAAA
+
:FFFFFFFFFFFFFFFFFFFFFFFFFFFFFFFFFFFFFFFFFFFFFFF,FFFFFFFFF:FF,FFFFFFFFFFFFFFFFFF:FFFF,FFFFF:FFFFFFFFFFFFFFFFFFFFFFFF,FFFFF::FFFFFFFFF:FFFFFFFFFFFFFFFFFFFFFFFFFFFFFFFFFFFFF::FFFFFFFFFFFFFFFFFF:FF:FFFF:FFFFF,:FF:FF:,FFFFFFFFFFF:FFFFF,FFFF:FFF,FF:FFFF:F
@A00881:241:HJW2NDRXX:1:2127:25473:34710 1:N:0:CGAGAGAA+GATTGGAG
ATCACGCCTATGGGAGGCAGCAGTGGGGAATCTTCCGCAATGGGCGAAAGCCTGACGGAGCGATGCCGCGTGGGTGAAGAAGGGATTCGTCCCGTAAAGCCCTGTTGCCCGCGACGAAGGGCGCATCGAGGAAAGAGCGATGCGTGTGACGGTAGCGAGCGAGGAAGCCACGGCTAACTACGTGCCAGCAGCCGCGGTACTACGTAGGTGGCGAGCGTTGTCCGGACTCATTGGGCGTAACGCGCATGTC
+
:FF:FFFF,F,FFFFFFF:FFFFFFFFFFFFFFFFFFFF:FFFFFF,FFFFFFFFFFFF:FFFFFFFFFFFFFF:FFFFFFFFFFFFFFFFFFF:,FF:FF:FFFFFFFFFFFFFFFF:FFFFFF,:F,FFFF,F:FFFFF:FFFF:FFFFFF::FFF:FFFFFF,FFFFFFFFFFF:FFFFFF:FF:F,:FF,:FF:F:F::FF,F:FF:FF,FF:F,F,FF:FF,FFF,FFFF,F,F,,FF:FF,F:,
@A00881:241:HJW2NDRXX:1:2127:14208:34741 1:N:0:CGAGAGAA+GATTGGAG
ATCACGCCTATGGGGCGCAGCAGTGGGGAATCTTCCGCACTGGGCGAAAGCCTGACGGAGCGATGCCGCGTGGGTGGAGAAGGGATTCGTCCCGTAAAGCCCTGTTGCCCGCGACGAAGGGCGCATCGAGGAAAGAGCGATGCGTGTGACGGTAGCGAGCGAGGAAGCCACGGCTAACTACATGCCAGCAGCCGCGGTACTACGTAGGTGGCGAGCGTTGTCCGGACTCATTGGGCGTAAAGCGCATGTA
+
,FFFFFF,F,::FF:FFFFFF,FFFFFFFFFFFFFFFF,,,FFFFFFFFFFFFFFFFFFFFFFF:FFFFF:FFFFF,FFFFF:F:F:FFFFFFFFFF:FFFF:FFF,FFF,FFFFF,F:FFF:FFFFFFFFF:FF:FFF:FFFFFFFFFF:FFF:FFF:FFFFFFFFFFFFF,:FFFFF:F:F:FFFFFFF:F:FFFF:FFF:FFF::,,FF:::::F,FF:F:F:,F:FFFFFFFFF,:FFF,:FFF:F
@A00881:241:HJW2NDRXX:1:2127:10113:34757 1:N:0:CGAGAGAA+GATTGGAG
ATCACGCCTACGGGGTGCAGCAGTGGGGAATATTGCGCAATGGGCGGAAGCCTGACGCAGCGACGCCGCGTGAGGGAAGAAGGTTTTCGGATCGTAAACCTCTGTCAGAAGGGAAGAATAGGGGACGTGCCAATCAGCGTTTCCGTGACGGTACCTTCAAAGGAAGCACCGGCTAACTCCGTGCCAGCAGCCGCGGTAATACGGAGGGTGCGAGCGTTAATCGGAATTACTGGGCGTAAAGCGCGTGTAG
+
FFF,FFFFF,FFFFFFFFFFF,FFFFFF:FFFFFFFFFFFFFFFFFFFFFFFFFFFFFFFFFFFFFFFFFFFFFFFFFFFFFFFFFFFFFFFFFFFFFFFFFFFFFFFF::FFFFFFFFFFFFFFFFFFFFFFFFFFFFFFFFFFFFFFFFFFFFFFFFFFFFF,FFFFFFFFFFFFFFFFFFFF:FFFFFFFFFFF:FFFFFFFFFFFFFFFFFFFFFFFFF:FFFFF:FF:F::FFFFFF:FFFF:,F
@A00881:241:HJW2NDRXX:1:2127:32796:34898 1:N:0:CGAGAGAA+GATTGGAG
ATCACGCCTACGGGACGCAGCAGTGGGGAATATTGGGCAATGGAGGCAACTCTGACCCAGCAACGCCGCGTGAGCGATGAAGGTCTTCGGATTGTAAAGCTCTTTAAGTGGGGACGAAGAAAGTGACTGTACCCACAGAATAAGCCTCGGCTAACTACGTGCCAGCAGCCGCGGTAATACGTAGGAGGCAAGCGTTATCCGGAATGACTGGGCGTAAAGGGTGCGTAGGTGGTTTGTCAAGTTGGTAGAG
+
FFF:FFFFFFFFFFFFF,FFFFFFFFFFFFFFFFFFFFFFFFFFFFFFFFFFFFFFFFFFFFFF:FFFFFFFFFFFFFFFFFFFFFFFFFFFFFFFFFFFFFFFFFFFFF,:FFF,FFFFFF,FFFFFFFFFFFF:FFFFFFFFFFFFFFFFF:F::FFFFFF:FFFF:FFFF:,:FFFFFFFF:FFF,,FFFFFFFFFF,FFFFF:FFFFFFFF:F,FFFFF:,:F:,FF,F,FF,F:FFFFF,FFF,F
@A00881:241:HJW2NDRXX:1:2127:14642:34992 1:N:0:CGAGAGAA+GATTGGAG
ATCACGCCTACGGGAGGCAGCAGTGGGGAATATTGGGCAATGGAGGAAACTCTGACCCAGCAACGCCGCGTGAATGATGAAGGTCTTCGGATTGTAAAGTTCTTTTCTTGGGGAAGAAGAAAGTGACGGTACCCAAGGAATAAGCCTCGGCTAACTACGTGCCAGCAGCCGCGGTACTACGTCGGAGGCACGCGGTATCCGGAATGACTGGGCGTAAAGGGTGCGTAGGTGGTTTGGCACGTTAGTAGCG
+
FFFFFFFF:FFFFFFFFF:FFFF,FFFFFFFFFFFFFFF:FFFFFFFFFFFFFFFFFFFFFF,FFFFFFFFFF,FFFFF:FFFFFF:FFFF,:F,FFFFFFFFF:FF,:FFFF,,FF,FF,FFFFFFFFF:FFF,:FFFFFFFFFFFFFFF,FFF:FFFFFFF:FF,FFFFFFF:F::FFF:,FFFFFFF,FFF,,FFFFFF,,FFFFFFFFFFF::FFF:,FFFFFFF,FFF,FFFF,,FF:,FFFF::
@A00881:241:HJW2NDRXX:1:2127:15609:35008 1:N:0:CGAGAGAA+GATTGGAG
ATCACGCCTACGGGAGGCAGCAGTTAGGAATATTCGTCAATGGGGGAAACCCTGAACGAGCAATGCCGCGTGAAGGATGAAGGTCCTATGGATTGTAAACTTCTGTTGTTAGGGAAGAACGACCTGTATAGGAAATGATACAGGAGTGACGGTACCTTTCAAGAAAGCTCCGGCTAACTACGTGCCAGCAGCCGCGGTAATACGTAGGGAGCGAGCGTTATCCGGATTTATTGGGTGTAAAGGGTGCGTA
+
F:FFFFFFFFFFFFFFFFFFFFFFF,FFFFF,FFFFFFFFFFFFFFFFFFFFFFFFFFFFFFFFFFFFFFFFFFFFFFFFFFFFFFFFFFFFFFFFFFFFFFFFFFFFFFFFFFFFFFFFFFFFFF,FFFFFFFFFFFF:FFFFFFFFFFFFFFFFFFFFFFFFFFFF:FFFFFFFFFFFFFFFFFFFFFFFFFF:FFFFF,FFF,FF,:FFFF:FFFFFFFFFFF,FFFFFFFFFFFFFFFFFF:FFF:
@A00881:241:HJW2NDRXX:1:2127:30752:35023 1:N:0:CGAGAGAA+GATTGGAG
ATCACGCCTACGGGGGGCAGCAGTCGGGAATATTGCGCAATGGAGGAAACTCTGACGCAGTGACGCCGCGTGCAGGAAGAAGGTTTTCGGATTGTAAACTGCTTTAGACAGGGAAGAAAAAGGACAGTACCTGTAGAATAAGCTCCGGCTAACTACGTGCCAGCAGCCGCGGTAATAGGTAGGGAGCAAGCGTTATCCGGATTTATTGGGTGTAAAGGGTGCGTAGACGGGATGATAAGTTGGTTGTGAA
+
,FF,FFFFFFFFFFFFFFFFFFFFFFFFFFF,FF:FF:FFFFFFFFFFFFFFFFFFFFFFFFFFFFFFFFFFFFFFFFF:FFFFF:FFFF:FFFFFFFFF:F:FFFFFFFFFFFFFF:F:F,FFF:FFFFF:FFFFFFFFFFFFFFFFFFFFFF:FFFFFFFFFFFFFFFFFFF,F,,FFFFFFFFFF,F:FFFFFF:FFFF,F,F,FFFFFFF:FFF:FF::F,,F,FF,::F,F:,:FF::FFFFFF,
@A00881:241:HJW2NDRXX:1:2127:18285:35039 1:N:0:CGAGAGAA+GATTGGAG
ATCACGCCTATGGGATGCAGCAGTGAGGAATATTGGTCAATGGGCGCGAGCCTGAACCAGCCAAGTAGCGTGAAGGAAGACGGCCCTACGGGTTGTAAACTTCTTTTATACGGGAATAAGAACGTCCACGAGTGGATGCGTGCATGTACCGTATGAATAAGCATCGGCTAACTCCGTGCCAGCAGCCGCGGTAATACGGAGGATGCGAGCGTTATCCGGATTTATTGGGTTTAAAGGGAGCGTAGACGGG
+
FFFFFFFFFFFFFFFFFFFFFFFFFFFFFFFFFFFFFFFFFFFFFFFFFFFFFFFFFFFFFFFFFFFFFFFFFFFFFFFFFFFFFFFFFFFFFF:FFFFFFFFFFFFFFFFFFFFFFFFFFFFFFFFFFFFFFFFFFFFFFFFFFFFFFFFFFF:FFFFFFFFFFFF:FFFFFFFFFFFFFFFFF:FFFFFFF:FFFFFFFFFFFFFFFFFFF:FFFFF:FFFFFFFFFFFFFFFFFFFFFFFFFFFFF:
@A00881:241:HJW2NDRXX:1:2127:21965:35211 1:N:0:CGAGAGAA+GATTGGAG
ATCACGCCTATGGGGGGCAGCAGTGGGGAATATTGGTCAATGGGGGAAACCCTGAACCAGCAACGCCGCGTGAAGGAAGAAGGCTTTCGGGTTGTAAACTTCTTTTATCAGGGACGATAGTGACGGTACCTGATGAATAAGCTCCGGCTAACTACGTGCCAGCAGCCGCGGTAATACGTAGGGAGCGAGCGTTATCCGGATTTACTGGGTGTAAAGGGCGCGTAGGCGGGCTGACAAGTCAGATGTGAAA
+
FFFFFFFF:FFFFFFFFFFFFFFFFFFFFFFFFFFFFFFFFFFFFFFFFFFFFFFFFFFFF,FFFFFFFFFFFFFFFFFFFFFFFFFFFFFFFFF:FFFFFFFFFFFFFFFFFFFFFFFFFFFFFFF,FF:FFFFFFFFFFFFFFFFFFFFFFFFFFFFF,FFFFFFFFFFF:FFFFFFFFFFFFFFFFFFFFFFFFFF:FFF:FFFFFFFF:F:FFFFFFFFFFFFFFFFFF:FFFFFFFFFFFFFFFF
@A00881:241:HJW2NDRXX:1:2127:23149:35289 1:N:0:CGAGAGAA+GATTGGAG
ATCACGCCTATGGGATGCAGCAGTGAGGAATATTGGTCAATGGGCGGAAGCCTGAACCAGCCAAGTCGCGTGAGGGATGAAGGCCCTACGGGTTGTAAACCTCTTTTGCCGGGGAACAAGTGCCGGGACGTGATTCCGGAGCTGAGTGTACCCGGAGAAAAAGCATCGGCTAACTCCGTGCCAGCAGCCGCGGTAATACGGAGGATGCGAGCGTTATCCGGATTTATTGGGTTTAAAGGGTGCGTAGGCG
+
FFFFFFFFFFFFFFFFFFFFFFFFFFFFFFFFFFFFFFFFFFFFFFFFFFFFFFFFFFFFFFFFFFFFFFFFFFFFFFFFFFFFFFFFFFFFFFFFFFFFFFFFFFFFFFFFFFF,FFFFFFFFFFFFFFFFFFFFFF:FFFFFFFFFFFFFFFFFFFFF:FFF:FF:FFFFFFFFFFFFFFFFFFFFFFFFFFFFFFFFFFFFFFFFFFFFF,F:FFFFFFFFFFFFFFFFFFF:,F::FFF:FF:FF:
@A00881:241:HJW2NDRXX:1:2127:32759:35336 1:N:0:CGAGAGAA+GATTGGAG
ATCACGCCTATGGGGTGCAGCAGTGGGGAATCTTCCGCAATGGGCGAAAGCCTGACGGAGCAATGCCGCGTGAGTGAAGAAGGCCTTCGGGTCGTAAAGCTCTGTCCTTGCTGAAGAGAGGTATGTGTGTAAATAATGCACATATTGGACGGTAGGCGAGGAGGAAGCCCCGGCTAACTACGTGCCAGCAGCCGCGGTAATACGTAGGGGGCAAGCGTTGTCCGGAATCACTGGGCGTAAAGGGCGCGTA
+
FFFFFFFFFFFFFFFFFFFFFFFFFFFFFFFFFFFFFFFFFFFFFFFFFFFFFFFFFFFFFFFFFFFFFFFFFFFFFFFFFFFFFFFFFFFFF:FFFFFFFFFFFFFFFFFFFFFFFFFFFFFFFFFFFFFFFFFFFFFFFFFFFFFFFFFFFFFFFFFFFFFFFFFFFFFFF:FFFFFFFFFFFFFFFFFFFFFFFFFFFFFFFFFFFFFFF:FFFFFFFFFFFF,FF:FFFFFFFFFFFFFFFFFFFF
@A00881:241:HJW2NDRXX:1:2127:21504:35759 1:N:0:CGAGAGAA+GATTGGAG
ATCACGCCTATGGGATGCAGCAGTGGGGAATATTGCACAATGGGGGAAACCCTGATGCAGCGACGCCGCGTGAAGGAAGAAGTATCTCGGTATGTAAACTTCTATCAGCAGGGAAGAAAATGACGGTACCTGACTAAGAAGCCCCGGCTAACTACGTGCCAGCAGCCGCGGTAATACGTAGGGGGCAAGCGTTATCCGGATTTACTGGGTGTAAAGGGAGCGTAGACGGAAGAGCAAGTCTGATGTGAAA
+
FFFFFFFFFFFFFFFFFFFFFFFFFFFFF:FFFFFF:FFFFFFFFFFFFFFFFFFFFFFFFFFFFFFFFFFFFFFFFFFFFFFFFFFFFFFFFFF:FFFFFFFFFFFFFFFFFFFFF:FFFFFFFFF:FFFFFFFFFFFF:FFFFFFFFFFFFFFFFFFFFFF,FFFFFFFFFFFFFF:FFFFFFFFFFFFFFFFFFF,FFF:FFFFFFF:FFFFFFFFF:FFF:FFFFFFF:F:FFF:FFFFFFFF,FF
@A00881:241:HJW2NDRXX:1:2127:21332:35775 1:N:0:CGAGAGAA+GATTGGAG
ATCACGCCTATGGGATGCAGCAGTGAGGAATATTGGTCAATGGGCGGGAGCCTGAACCAGCCAAGTCGCGTGAGGGAAGACGGCCTTATGGGTTGTAAACCTCTTTCAGATGAGAGTAAAGGGTGTTACGTGTAACACATTGCAAGTATCATCAGAAGAAGCATCGGCTAATTCCGTGCCAGCAGCCGCGGTAATACGGAAGATGCGAGCGTTATCCGGATTTATTGGGTTTAAAGGGAGCGTAGGCGGA
+
FFFFFFFFFFFFFF:FFFFFFFFFFFFFFFFFFFFFFFFFFFFFFFFFFFFFFFFFFFFFFFFFFFFFFF:FFFFFFFFFFFFFFFFFFFFFFFFFFFFFFFFFFFFFFFFFFFFFFFFFFFFFFFFFFFFFFFFFFF,FFFFFFFFFFFFFF:FFFFFFFFFFFFFFFFFFFFFFFFFFFFFFFFFFFFFFF,FFFFFF,FFFFFF:FFF,F:FFFFFFF:FFFFFF:FFFFFFFFFFFFFFFFFFFFF
@A00881:241:HJW2NDRXX:1:2127:24740:36135 1:N:0:CGAGAGAA+GATTGGAG
ATCACGCCTACGGGGTGCAGCAGTGGGGGATATTGCACAATGGGGGGAACCCTGATGCAGCGACGCCGCGTGAGCGAAGAAGTATTTCGGTATGTAAAGCTCTATCAGCAGGGAAGAAGATGACGGTACCTGAGTAAGAAGCCCCGGCTAACTACGTGCCAGCAGCCGCGGTAATACGTAGGGGGCAAGCGTTATCCGGATTTACTGGGTGTAAAGGGAGCGTAGACGGCGATGCACGTCTGAAGTGAAA
+
FFFFFFFFFFFFFFFFFFFFFFFFFFFFFFFFFFFFFFFFFFFFFFFFFFFFFFFFFFFFFFFFFFFFFFFFFFFFFFFFFFFFFFFFFFFFFFFFFFFFFFFFFFFFFFFFFFFFFFFFFFFFFFFFFFFFFFFFFFFFFFFFFFFFFFFFFFFFFFFFFFFFFFFFFFFF:FFFFFFFFFFFFF:FFFFFF:FFFFFFFFFFFFFFFFFFFF,FFFFF:FFFFFFFFF:F:FFF,FFFFF:,FFFFFF
@A00881:241:HJW2NDRXX:1:2127:24858:36558 1:N:0:CGAGAGAA+GATTGGAG
ATCACGCCTACGGGAGGCAGCAGTGAGGAATATTGGGCAATGGAGGCAACTCTGACCCAGCAACGCCGCGTGAGCGATGAAGGTCTTCGGATTGTAAAACTCTTTAAGATGGGAAGATGATGACGGTACCATCAGAATAAGCACCGGCAAACTTCGTGCCAGCAGCCGCGGTAATACGAAGGGTGCAAGCGTTATCCGGATTTATTGGGTTTAAAGGGTGCGTAGGCGGTTTGATAAGTTAGAGGTGAAA
+
FFFFFFFFFFFFFFFFFFFFFFFFFFFFFFFFFFFFFFFFFFFFFFFFFFFFFFFFFFFFFFFFFFFFFFFFFFFFFFFFFFFFFFFFFFFFFFFFFFFFFFFFFF:FFFFFFFFFFFFFFFFFFFFFFFFFFFFFFFFFFFFFFFFFFFF:FFFFFFFFFFFFFFFFFFFFFFFFFFFFFFFFFFFFFFFFFFFFFFFF:FFFFFFFFFFFFFFF:FFFFFFFFFFF:FFFFFFF:FFFFFFFFF:FF:
@A00881:241:HJW2NDRXX:1:2127:19488:36839 1:N:0:CGAGAGAA+GATTGGAG
ATCACGCCTATGGGAGGCAGCAGTGGGGAATATTGGGCAATGGAGGCAACTCTGACCCAGCAACGCCGCGTGTGTGATGAAGCCCCTAGGGGTGTAAAACACTGTCAGTAGGGACGAATTATGACGGTACCTACAGAGGAAGCCCCGGCTAACTACGTGCCAGCAGCCGCGGTAATACGTAGGGAGCGAGCGTTATCCGGATTTACTGGGTGTAAAGGGCGCGTAGGCGGGCTGTCAAGTCAGATGTGAC
+
FFFFFFFFFF:FFFFFFFFFFFFFFFFFFFFFFFFFFFFFFFFFFFFF:FFFFFFFFF:FFFFFFFFFFFFFFFFFFFFFFFFFFF:FFFFFFFFFFFFFFFFFFFFFFFFF:FFFFFFF:FFFFF:F:FFFFF:FFFFF,FFFFFFFFFFFF::F:F:F:F::::FFFFFFFF,FFFF,FFFF,FF:FFFFF,:FFFFFFFFFFFFFFF,FF::FFFFF:FFFFFFFFFFFFFFF:::FFFFFFF:FF,
@A00881:241:HJW2NDRXX:1:2127:32208:36855 1:N:0:CGAGAGAA+GATTGGAG
ATCACGCCTACGGGAGGCAGCAGTGGGGAATATTGGGCAATGGGCGCAAGCCTGACCCAGCAACGCCGCGTGAGGGAAGAAGGCTTTCGGGTTGTAAACCTCTTTTACCAGGGACGAAGGACGTGACGGTACCTGGAGAAAAAGCAACGGCTAACTACGTGCCAGCAGCCGCGGTAATACGTAGGTTGCAAGCGTTGTCCGGATTTACTGGGTGTAAAGGGCGTGTAGGCGGAACTGCAAGTCAGATGTG
+
FFFFFFFFFFFFFFFFFFFFFFFFFFFFFFFF,FFFFFFF,FFFFFFFFFFFFFFFFFFFFFFFFFFF:FFFFFFFFFFFFFFFFFFFFFFFFFFFFFFFFFFFFFFF,,FFFFFFFFFFFFFFFFFFFFFFFFFFFFFFFFFFFF:FFFFF:FFFFFFFFFFFFFFF,FFFFF:FFFFFFFFFFFFFFFFFF:FFFF:FFFFFFFFF:FFFFF:FF:FFFFF,FFFFFFFF,:FFFFFF:FFFFF:FFF
@A00881:241:HJW2NDRXX:1:2128:23873:1125 1:N:0:CGAGAGAA+GATTGGAG
ATCACGCCTACGGGATGCAGCAGTGGGGAATATTGGTCAATGGGGGGAACCCTGAACCAGCAACGCCGCGTGAAGGAAGAAGGCTTTCGGGTTGTAAACTTCTTTTACCAGGGACGAAGAGAGACGGTACCTGAGTAAGAAGCCCCGGCTAACTACGTGCCAGCAGCCGCGGTAATACGTAGGGGGCAAGCGTTATCCGGAATTACTGGGTGTAAAGGGAGCGCAGACGGCGATGCAAGTCTGGAGTGAA
+
FFFFFFFFFFFFFFFFFFFFFFFFFFFFFFFFFFFFFFFFFFFFFFFF:FFFFFFFFFFFFF,FFFFFFFFFFFFFFFFFFFFFFFFFFFFFFFFFFFFFFFFFFFFFFFFFFF,FF:F:FFFFFFFFFFFFFFFFFFFFFF:FFFFFFFFFFFFFFFFFFFFFFFFFFFFF:FFFFFFFFF:FFFFFFFFFFF,FF:FFFFFFFFFF:FFFFF,FFFFFFFFFFFFFFFFFFFFFFF:FFFFFF:F::F
@A00881:241:HJW2NDRXX:1:2128:26639:1188 1:N:0:CGAGAGAA+GATTGGAG
ATCACGCCTACGGGGTGCAGCAGTGAGGAATATTGGTCAATGGGCGCGAGCCTGAACCAGCCAAGTAGCGTGAAGGAAGACGGCCCTACGGGTTGTAAACTTCTTTTATACGGGAATAAGAACGTCCACGAGTGGATGCGTGCATGTACCGTATGAATAAGCATCGGCTAACTCCGTGCCAGCAGCCGCGGTAATACGGAGGATGCGAGCGTTATCCGGATTTATTGGGTTTAAAGGGAGCGTAGACGGG
+
FFFFFFFFFFFFFFFFFFFFFFFFFFFFFFFFFFFFFFFFFFFFFFFFFFFFFFFFFFFFFFFFFFFFFFFFFFFFFFFFFFFFFFFFFFFFFFFFFFFF:FFFFFFFFFFFFFFFFF::FFFFFFF:FFFFFFFFFFFFFFFFFFFFFFFFFFFF,FFFFFFFFFFFFFFFFFFFFFFFFFF,FFFFFFFFFFFF:FFFFFFFFFFFFFFF:F:FFFF:,FFFFFFFFFFFF,FFFFFFFFFFFFFFFF
@A00881:241:HJW2NDRXX:1:2128:12979:1579 1:N:0:CGAGAGAA+GATTGGAG
ATCACGCCTATGGGACGCAGCAGTGGGGGATATTGGACAATGGGGGGAACCCTGATCCAGCGACGCCGCGTGAGTGAAGAAGTATTTCGGTATGTAAAGCTCTATCAGCAGGGAAGAAAGTATTACGTTACCTGAGTAAGAAGCCCCGGCTAACTACGTCCCAGCAGCCTCGGTAATACGTAGGGGGCAACCGATATCAGGAATTACTGGGTGTAAAGGGAGCGTAGACGGTAAAGCAAGTCTCTAGTGA
+
FF:FF:FFFF,FF:FF,FF:FFFFFF:FFFFFFFFFF:FFFFFFFF,FFF:,FFFFFFFFFFFFFFF,FFF:F,FFFFFFF:FF:F,FF:,,F,FFFF,:,FF:F,FFFFF:FFFFFFFFFFF,,F:,,FF,F,FF:F:FFFF:F::F,F:F:,F:,FF,F,F,FF,,F,:::FFFFF,,,FFFFF:FF:,FF,FFF,,:FF:,:F,FFF,::FFF:,F,FFFFF:,:F::FFFFF,,:,,F:,,F,::F
@A00881:241:HJW2NDRXX:1:2128:28266:1908 1:N:0:CGAGAGAA+GATTGGAG
ATCACGCCTATGGGAGGCAGCAGTGGGGAATATTGCACAATGGGGGAAACCCTGATGCAGCGACGCCGCGTGAGTGAAGAAGTATTTCGGTATGTAAAGCTCTATCAGCAGGGAAGAAGATGACGGTACCTGAGTAAGAAGCCCCGGCTAACTACGTGCCAGCAGCCGCGGTAATACGTAGGGGGCAAGCGTTATCCGGATTTACTGGGTGTCAAGGGAGCGTAGACGGCGATGCAAGTCTGAAGTGAAA
+
FFFFFFFFF:FFFFFFFFFFFFFFFFFFFFFFFFFFFFFFFFFFFFFFFFFFFFFFFFFFFFFFFFFFFFFFFFFFFFF:FFFFF:FFFFFFFFFFFFFFFFFFFFFFFFFFFFFFFFFFFFFFF:FFFFFFF:FFF:FF:FFFFFFF:FFFFFFFFFFFFFFFFFFFFFFFFFFFFF,FFFFFFFFFF::FFFFFF:FFFFFFFF:,FFFF,F,FFF:FFFFFFFFFFFFFFFFFF:F:FFFFFFFF,,
@A00881:241:HJW2NDRXX:1:2128:30969:2206 1:N:0:CGAGAGAA+GATTGGAG
ATCACGCCTATGGGGCGCAGCAGTGGGGAATATTGCACAATGGGGGGAACCCTGATGCAGCGACGCCGCGTGGGTGAAGAAGTATTTCGGTATGTAAAGCCCTATCAGCAGGGAAGAAGATGACGGTACCTGAGTAAGAAGCCCCGGCTAACTACGTGCCAGCAGCCGCGGTAATACGTAGGGGGCGAGCGTTATCCGGATTTACTGGGTGTAAAGGGAGCGTAGACGGCGAGTCAAGTCTGGAGTGAAA
+
FFFFFFFFFFFFFFFFFFFFFFFFFFFFFFFFFFFFFFFFFFFFFFFFFFFFFFFFFFFFFFFFFFFFFFFFFFFFFFFFFFFFFFFFFFFFFFFFFFFFFFFFFFFFFFFFFFFFFFFFFFFFFFFFFFFFFFFFFFFFFFFFFFFFFFFFFFFFFFFFFFFFFFFFFFFFFFFFFFFFFFFFFFFFFFF,FFFFFF:FFFFFFFFFF:FFFFFFFFFFFFFFFFFFFFFFFFFFFFFF,FFFFFFFFF
@A00881:241:HJW2NDRXX:1:2128:19524:2331 1:N:0:CGAGAGAA+GATTGGAG
ATCACGCCTATGGGAGGCAGCAGTGAGGAATATTGGTCAATGGGCGGGAGCCTGAACCAGCCACGTCGCGTGAGGGAAGACGGCCTTATGGGTTGTAAACCTCTTTCAGATGAGAGTCATGGGTGCTACGCGTAGCACATTGCAAGTATCATCAGAAGAAGCTTCGGCTAATTCCGGGCCAGCAGCCGCGGTAATACGGAGGATGCGAGCGTTAGCCGGATTTATTGGGTTTAATGGGTGCGTAGGCGGA
+
:FFFFFFFF:FFFFFFFFFFFFFFFFFFFFFFFFFFFF:FFFFFFFFFFFFFFFFFFFFFFFF,FFFFFFFF:F:::FFF:FFFF:FFFFFF:FFFFFFFFFFFFFFFFF,F,FFFF,:,FF:FFFFFFFFFFF:FFFF:FFFFFFFFFFFFFFF:FFFFFF,:FFF,FFFFF,:F,:F:FFFFFFFFFFFFFFFFFFFF,F,FFFFFFFFFF,,,FFF,F,FF:FFFF,F,FF,,F,,FFFF:FF:FFF
@A00881:241:HJW2NDRXX:1:2128:18710:2519 1:N:0:CGAGAGAA+GATTGGAG
ATCACGCCTACGGGATGCAGCAGTGGGGAATATTGCACAATGGGGGAAACCCTGATGCAGCGACGCCGCGTGAGTGAAGAAGTATTTCGGTATGTAAAGCTCTATCAGCAGGCAAGAAAATGACGGTACCTGACTAAGAAGCCCCGGCTAACTACGTGCCAGCCGCCGCGGGACTACGTAGGGGGCACGCGTTCTCCGGATTTACTGGGTGTAAAGGGAGCGTAGACGGCAGGGCAAGTCTGAAGTGAAA
+
:FFFFFFFFF:FFFFF:FFFFFFFFFFFF,FFFFFFFFFFFFFFFFF,FFFFFFFFFFFFFFFFFFFFFFFFF:FFF,FFFFF,FFFFFFFFFFFF,FFFFFFFFFFFFFFF,,FFFFF,FFFFFFFFFFFFF:FFFFFFFFFFFFFFF,FFF,:FFFFF,FF,FFF::FF,F:FFF:F:FFFFFFF,F:F,F,FFFFFFF,FFFFFFFFFFF::,,FFF:FF,:FFFFF::F:F:,FFF,FFF:FFFFF
@A00881:241:HJW2NDRXX:1:2128:31476:2707 1:N:0:CGAGAGAA+GATTGGAG
ATCACGCCTATGGGGGGCAGCAGTGGGGAATATTGGTCAATGGGGGAAACCCTGAACCAGCAACGCCGCGTGAAGGAAGAAGGCTTTCGGGTTGTAAACTTCTTTTATCAGGGACGATAGTGACGGTACCTGATGAATAAGCTCCGGCTAACTACGTGCCAGCAGCCGCGGTAATACGTAGGGAGCGAGCGTTATCCGGATTTACTGGGTGTAAGGGGCGCGTAGGCGGGCTGACAAGTCAGATGTGAAA
+
FFFFFFFFFFFFFFFFFFFFFFFFFFFFFFFFFFFFFFFFFFFFFFFF:FFFFFFFFF:FF:FFFFFFFFFFFFFFFFFFFFFFFFFFFFFFFFFFFFFFFFFFFFFFFFFFFFFFFFFFFFFFFFF:FFFFFFFFFFFFFFFFFFFFF:FFFFFFFFFFFFFFFFFFFFFF:,FFFFF,FFFFFFFFFFFFFFFFFFF:FF:F:FFFFFFF,FFFF,FFFFFFFFFFF:FFFFFF:FFFFFF:FF:FF:
@A00881:241:HJW2NDRXX:1:2128:25690:2988 1:N:0:CGAGAGAA+GATTGGAG
ATCACGCCTATGGGGTGCAGCAGTGGGGAATATTGCACAATGGGGGAAACCCTGATGCAGCGACGCCGCGTGAGTGAAGAAGTATTTCGGTATGTAAAGCTCTATCGACAGGGAAGAAGAAGGACAGTACCTGAGTAAGAAGCCCCGGCTAACTACGTGCCAGCAGCCGCGGTACTACGTAGGGGGCACGCGTTATCCGGATTTACTGGGTGTAAAGGGAGCGTAGACGGTGATGCAAGTCTGAAGTGAA
+
FFFFFFFFFFFFFFFFFFFFFFFFFFFFF:FFFFFFFFFFFFFFFFFFFFFFFFFFFFFFFFFFFFFFFFFFFFFFFFFFFFFFFFFFFFFFFFFF:FFFFFFFFF:FFFFFFFFFFFFFFFFFFFFFFFFFFFFFFFFFFFFFFFFFFFFFFFFFFFFFFFFFFFFFFFFFFF:FFFFFFFFFFFFF:FFF,:,FFFFFFFFF:F:FFF,F:,F:FFFFFFFF,FFFFFFFFFFFF:FF:FFFF:FFF,
@A00881:241:HJW2NDRXX:1:2128:21784:3208 1:N:0:CGAGAGAA+GATTGGAG
ATCACGCCTACGGGACGCAGCAGTGGGGAATCTTCCGCAATGGGCGAAAGCCTGACGGAGCGATGCCGCGTGGGTGAAGAAGGGATTCGTCCCGTAAAGCCCTGTTGCCCGCGACGAAGGGCGCATCGAGGAAAGAGCGATGCGTGTGACGGTAGCGAGCGAGGAAGCCACGGCTAACTACATGCCAGCAGCCGCGGTAATACGTAGGTGGCGAGCGGTGTCCGGAATCATTGGGCGTAAAGCGCATGTA
+
FFFFFFFFFFFFFFFFFFFFFFFFFFFFFFFFFFFFFFF:FFFFFFFFFFFFFFFFFFFFFFFFFFFFFFFFFFFFFFFFFFFFFFFFFFFFFFFFFFFFFFFFFFFFFFFFFFFFFFFFFFFFFFFFFFFF:FFFFFFFFFFFFFFFFFFFFFFFFFFFFFFFFFFFFFFFFFFFFFFFFFFFFFFFFFFFFFFFFFFFFFFFFFFFFFFFFFFFF,FFF:FFFFF,F:FFFFFFFFF:FFFFFF:FFF
@A00881:241:HJW2NDRXX:1:2128:24966:3270 1:N:0:CGAGAGAA+GATTGGAG
ATCACGCCTACGGGAGGCAGCAGTGGGGGATATTGGGCAATGGGCGAAAGCCTGACCCAGCGACGCCGCGTGAAGGAAGAAGGTTTTCGGATTGTAAACTTCAGTAAGCAGGGACGAAGTAAGTGACGGTACCTGCAGAGTAAGCCACGGCTAACTACGTGCCAGCAGCCGCGGTAATACGTAGGTGGCGAGCGTTCTCCGGAATTACTGGGTGTAAAGGGTGTGTAGGCGGGGCGATAAGTCTGATGTG
+
FFFFFFFFFFFFFFFFFFFFFFFFFFFFFFFF:FFFFFFFFFFFFFFFFFFFFFFFFFFFFFFFFFFFFFFFFFFFFFF:FFFF:FFFFFFFFFFF,FFFFFFFFFFFFFFFF:FF:FFFFFFFFFFFFFFFFFFFFFFFFFFFFFFFFFFF:FFFFFFFFF:FFFFFFFFFFFF,FFFFFFFFFFFFFFFFFFFF::F:FFFFFFFFFFF:FF:FFFFFFFFFFFF:FFFFFFFFF:FFFFFF::FFFF
@A00881:241:HJW2NDRXX:1:2128:27236:3756 1:N:0:CGAGAGAA+GATTGGAG
ATCACGCCTATGGGACGCAGCAGTCGGGAATATTGCGCAATGGAGGAAACTCTGACGCAGTGACGCCGCGTGCAGGAAGAAGGTCTTCGGATTGTAAACTGATTTAGAGGGGGAAGAAAAAGGACAGTACCCCTAGAATAAGCTCCGGCTAACTATGTGCCAGCAGCCGCGGTAATACATAGGGAGCAAGCGTTATCCGGATTTATTGGGTGTAAAGGGTGCGTAGACGGAAGAACAAGTTAGTTGTGAA
+
FFFF::FFFFFFFFFFFFFFFFFFFFFFF,:FFFFFFFFFFFFFFFFFFFFFFFFFFFFFFFFFFFFFFFFFFFFF:FFFFFFFFFFFFFFFFFFFFFFFFFFFFFFFFFFFFFFFFFF:FFFFFFF:FFFFFFFFF::FFFFFFFFFFFFFFFFFFFFFFFFFFFFFFFFFFF:FFF:FFFFF:FFF:FFF,:FFFFFF,,FFFFFFFFFFFFFFF:FFFFFFFFFFFFF:,FF:FFFFFFFFFFFFFF
@A00881:241:HJW2NDRXX:1:2128:29984:3818 1:N:0:CGAGAGAA+GATTGGAG
ATCACGCCTATGGGATGCAGCAGTGAGGAATATTGGTCAATGGGCGCGAGCCTGAACCAGCCAAGTAGCGTGAAGGAAGACGGCCCTACGGGTTGTAAACTTCTTTTATACGGGAATAAGACCGTCCACGAGTGGATGCGTGCATGTACCGTATGAATAAGCATCGGCTAACTCCGTGCCAGCAGCCGCGGTAATACGGAGGATGCGAGCGTTATCCGGATTTATTGGGTTTAAAGGGAGCGTAGACGGG
+
:FFF:FFFF:FFFFFFFFFFFFFFFFFF::FF,FFFFFFFFFF:F:FFFFFFFFFFFFFF,FF:FFFFFFFFFFFFFFFFF:FFFFFFFFFFFF:FFFF,::FFFFFFFFFFF:F:FFF:FFFFFFFFFFFFFFFFFFFFFF,FFFFFFFFF:FFF:FFFFFF:FFFF:F,FF:FFFFF:F,FFFFFFFFFF,FF:,FFFFFF::F,FFF:,FFFFF:FF,F:FFFFFFFFFFFFFF:FFFFFF,F,:,F
@A00881:241:HJW2NDRXX:1:2128:19325:3897 1:N:0:CGAGAGAA+GATTGGAG
ATCACGCCTACGGGGTGCAGCAGTGGGGAATATTGCACAATGGAGGGAACTCTGATGCAGCGATGCCGCGTGAGGGAAGAAGGTTTTCGGATTGTAAACCTCTGTCTTAAGGGACGATAATGACGGTACCTTAGGAGGAAGCTCCGGCTAACTACGTGCCAGCAGCCGCGGTAATACGTAGGGAGCGAGCGTTGTCCGGAATTACTGGGTGTAAAGGGAGTGTAGGCGGGATGGTAAGTTAGGTGTGAAA
+
FFFFFFFFFFFFFFFFFFFFFFFFFFFFFFFFFFFF:FFFFFFFFFFFFFFFFFFFFFFFFF:FFFFFFFFFFFFFFFFFFFFFFFFFFFFFFFFFFFFFFFFFFFFFFFFFFFFFFFFFFF:FFFFFFFFFFFFFFFFFFFFFF:FFFFFFFFFFFFFFFFFFFFFFFFFFFFFFFFF:FFFFFFFFFFFFFFFF:FFF,FFFFFFFFFFF:F:FFFFFFFFFFFFFFFFFFFFFFFFFFF,FFFF:FF
@A00881:241:HJW2NDRXX:1:2128:28293:4116 1:N:0:CGAGAGAA+GATTGGAG
ATCACGCCTACGGGGTGCAGCAGTAGGGAATTTTCGGCAATGGACGCAAGTCTGACCCAGCAACGCCGCGTGAAGGAAGAAGGCTTTCGGGTTGTAAACTTCTTTTAAGGGGGAAGAGCAGAAGACGGTACCCCCTGAATAAGCCACGGCTAACTACGTGCCAGCAGCCGCGGTAATACGTAGGTGGCAAGCGTTGTCCGGATTTACTGGGTGTAAAGGGCGTGCAGCCGGAGAGGCACGTCAGAGGTGA
+
FFFFFFFFFFFFFFFFFFFFFFFFFFFFFFFFFFFFFFFFFFFFFFFFFFFFFFFFFFFFFFFFFFFFFFFFFFFFFFFF:FFFFFF:FFFFFFFFFFFFFFFFFFF:FFFFF:FFFFFFFFFFFFFFF:FFFFF,FFFFFFFFFFFFFF:FFFFFFFFFFFFFFFFFFFFFF,F:F:FFFFFFFFFFFFFFFFFFFFFFF,FFFFFFFFFFFF,FFFFFF:FFFF:FFFFFFFFFFF:FFFFFF,FFFF
@A00881:241:HJW2NDRXX:1:2128:29225:4413 1:N:0:CGAGAGAA+GATTGGAG
ATCACGCCTCTGGGATGCAGCAGTGGGGAATATTGGGCAATGGGCGCAAGCCTGACCCAGCAACGCCGCGTGAAGGAAGAAGGCTTTCGGGTTGTAAACTTCTTTTATGAGGGACGAAGGACGTGACGGTACCTCATGAATAAGCCACGGCTAACTACGTGCCAGCAGCCGCGGTAATACGTAGGTGGCGAGCGTTGTCCGGATTTAGTGGGTGTAAAGGGCGCGTAGGCGGGCATGCAAGTCAGATGTG
+
FFF,FFFFF,FFFFF,FFFFF,FFFFFFFFFFFFFFFFFF:FFFFFF:FFF:FFFFFF,FFFFF:F:FFF:FFFFFFFFFFF:FF::FFFFFFFFF,FFFFFFFFFFFFFFFFFFFFFF,,FFFFFFFFFFFFFFFFFFFFFFFFFFFFFFFFFFFFFFFFFFFFFFFF:FFFFFFFFF:FFF,FFFFF:F,FFFFFFFFFFFFF:,,FFFFFFF,FFFFFFFFFF,FFFFFFF,FFFF,FFFF:FFFFF
@A00881:241:HJW2NDRXX:1:2128:18132:4492 1:N:0:CGAGAGAA+GATTGGAG
ATCACGCCTATGGGATGCAGCAGTGGGGAATATTGGGCAATGGGGGGAACCCTGACCCAGCGACGCCGCGTGAAGGAAGAAGGTCTTCGGATTGTAAACTTTGGAAGTAAGGGAAAAATTCATGATGGTACCTTACTTAAGCCACGGCTAACTACGTGCCAGCCGCCGCGGTACTACGTAGGTGGCGAGCGTTATCCGGATGTATTGGGTGTAAAGGGTGCGTAGACGGGAAGTTAAGTTAGTTGTGAAA
+
::FFFF:F::,FFF,FF:F:FFF:FFF,F:F:FFFFFFF,FFFFFFFFFFF:FFFFFFFFFFFFFFFFFFFFFFF:F:FFFF:FFFFFFFFFF:FFF:FFFFFFF,F:FFFF:FFF,,FFFFFFF:FFFFFF:FFFFFFFF:,FFFFFF::FFF,FFFFFFFF:FFFFFFFFFFF,FF,,FFFFFF,:FF:,FFFFFFFF:,F,FFFFFFFFF:F:F:F:FFFF:F:F:FF,::::,F:FFFFF:,:FF:
@A00881:241:HJW2NDRXX:1:2128:27606:4554 1:N:0:CGAGAGAA+GATTGGAG
ATCACGCCTATGGGATGCAGCAGTGGGGAATATTGGGCAATGGGCGCAAGCCTGACCCAGCAACGCCGCGTGAAGGAAGAAGGCCTTCGGGTTGTAAACTTCTTTTATCAGGGACGAACACTGACGGTACCTGTAGAATAAGCTCCGGCTAACTACGTGCCAGCAGCCGCGGTACTACGTAGGGAGCTAGCGTTATCCGGAAGTATTGGGTGTAAAGGGTGCGTCGACGGGAATCCAAGTTAGTTGTGAA
+
FFFFFFFFFFFFFFFFFFFFFFFFFFFFFFFFFFFFFFFFFFFFFFF:FFFFFFFFFFFFFFFFFFFFFFFFFFFFFFFFFFFFFFFFFFF:FFFFFFFFFFFFFFFFFFFFFFFFFFFF,FFFFFFFFFFFFFFFFFFF:FFFFFFFFFF:FFFFFF:FFFFFFFFFFFFFFF,F:FFFFFFFFF:,,FFFF:,FFFFF:F,FFFFFF:FF:,FFFFF:FF:F,,FFFFF:FF,:FFFFF::FF:FFFF
@A00881:241:HJW2NDRXX:1:2128:29089:4554 1:N:0:CGAGAGAA+GATTGGAG
ATCACGCCTACGGGATGCACCAGTGGGGAATATTGGGCAATGGGCGCAAGCCTGACCCAGCAACGCCGCGTGAGGGAAGAAGGCTTTCGGATTGTAAACCTCTGTCCTTGGGGACGAAGGACGTGACGGTACCCGGGGAGGCAGCTCCGGCTAACTACGTGCCAGCAGCCGCGGTAATACGTAGGGAGCAAGCGTTGTCCGGAATTACTGGGCGTAAAGGGTGCGTAGGCGGTTATTTACGTCAGATGTG
+
,:FFFFFFFF:FFFFFFF,FFFF,FFFFF:F,F:FFF:F,FFF:FF:FFFFFFFFFFFFF:FFFFFFFF::FF:F:F:FFFFFFF,FFF:F:FFFFFFFFFFFFFFFFFFFFFFFFFFFFFFFF:FFFFF,FFFFF:F:FF,,FFFF:FFF,F:FF,FFFFF:FFF,FFFFFFF,,F,:,F,FFFFFF:,FFFFF:FFF:FFF,FF,,FFFFFFF:FFFFFFFFF,FFFF:FFFFF:FFFFFFFFFF::F
@A00881:241:HJW2NDRXX:1:2128:27642:4586 1:N:0:CGAGAGAA+GATTGGAG
ATCACGCCTACGGGGGGCAGCAGTGGGGAATATTGGACAATGGGCGAAAGCCTGATCCAGCGACGCCGCGTGAAGGAAGACGGTCTTCGGATTGTAAACTTCAGTGAGCAGGGACGAGAAAGGACGGTACCTGCAGAGCAAGCCACGGCTAACTACGTGCCAGCAGCCGCGGTAATACGTAGGTGGCGAGCGTTATCCGGAATTACTGGGTGTAAAGGGTGAGTAGGCGGGGATGCAAGTCAGGTGTGAA
+
FFFFFFFFFFFFFFFFFF:FFFFFFFFFFFFFFFFFFFFFFFFFFFFFFFFFFFFFFFFFFFFFFFFFFFFFF:FFFFFFFFFFFFFFFFFFFFFFFFFFFFFFFFFFFFFFFFFFFFF:FFFFFFFFFFFFFFFFFFFF:FFFFFFFFFFFFFFFFFFFFFFF,FFFFFFFF,FFFFFFFFFFFFFFFFFFFFFFF:FFFFFFFFFF:FFFFFFFFF,:FFFFFFFF,:FFF:FF,FFFF:FFFFF::F
@A00881:241:HJW2NDRXX:1:2128:20989:4648 1:N:0:CGAGAGAA+GATTGGAG
ATCACGCCTATGGGAGGCAGCAGTGGGGAATATTGCGCAATGGGGGGAACCCTGACGCAGCAACGCCGCGTGAAGGAAGAAGGCTTTCGGGTCGTAAACTTTTGTCTGGAGGGACGATGATAGACGGTACCTCCGGAGGAAGCCACGGCTAACTACGTGCCAGCAGCCGCGGTAATACGTAGGTGGCGAGCGTTGTCCGGAATTACTGGGTGTAAAGGGCGCGTAGACGGGCAAGTAAGTCAGATGTGAA
+
FFFFFFFF:F,FFFFFFF,FFFFFFFFF:FF,FFFFFFFFFFFFFFFFFFFFFFFFFFFFFFFFFFFFFFFFFFFFFFFFFFFF,FFFFFFFFFFFFFFFFFFF:FFFFFFFFFFF:FFF:FFFFFFF:FFFFFFFFFFF,FFFFFFFFFFFFFFFFFFFFFFFFFFFFFFFFFFF,FFFFFFFFFFFFFFFFFFFF:FFF:FFFFFF,FFFFFF:FFFFFF:FF:FF:F,FFFFF,FFFF:FFFFFFF,
@A00881:241:HJW2NDRXX:1:2128:28546:4836 1:N:0:CGAGAGAA+GATTGGAG
ATCACGCCTACGGGAGGCACCAGTGGGGAATATTGCACAATGGGGGGAACCCTGATGCAGCGACGCCGCGTGAGTGAAGAAGTATTTCGGTATGTAAAGCTCTATCAGCAGGAAAGAAAATGACGGTACCTGACTAAGAAGCCCCGGCTAACTACGTGCCAGCAGCCGCGGTAATACGGAGGGGGCAAGCGTTATCCGGATTTACTGGGTGTAAAGGGAGCGTAGACGGCCTGTCAAGTCTGAAGTGAAA
+
FFFFFFFFFFFFFFFFFFFFFFFFFFFFF,FFF:FFFFF:FFFFFFFF,FFF:FFFFF:FFFFFFFFFFFFFFFFFFFF:FFFFFFFFFFFFFFFFFFFFFFFFFFFFFFFFFFFF:FF:FFFFFFFFFFFFFFFFFF:FFFFFFFFFFFFFFFFF:FFFFFFFFFFFFFF:FFFFFF,FF:FFFFFFFFFF,F:FFFFF:FFFFFFFFFFF,FFFF:FFFFFF:FFFFFFFFFF,FFF:FFF,FFF:F:
@A00881:241:HJW2NDRXX:1:2128:24062:5274 1:N:0:CGAGAGAA+GATTGGAG
ATCACGCCTATGGGAGGCAGCAGTGAGGAATATTGGTCAATGGACGCAAGTCTGAACCAGCCATGCCGCGTGCAGGAAGACGGCTCTATGAGTTGTAAACTGCTTTTGTACGAGGGTAAACTTAGATACGTGTATCTAACTGAAAGTATCGTACGAATAAGGATCGGCTAACTCCGTGCCAGCAGCCGCGGTAATACGGAGGATCCAAGCGGTATCCGGAGTTATTGGGTTTAAAGGGTGCGTAGGCGGG
+
:FFFFFFFFFFFFFFFFFFFFFFFFFFFFFFFFFFFFFFFFFFFFFFF:FFFFFFFFFFFFFFFFFFFFFFFF:FFFFFFFFFFFFFFFFFFFFFFFFFFFFFFFFFFFFFFF:FFFFFF:FFFFF:FFFFFFFFF:F,:FFF::F:F,FFF:FFFFF:,FFFF:::F:FFFFFFFFFFFFFFFFFFFFF:F,:FFFFFFFFFFFFF,FFF,F:FF,FFF,FFFFFFFFFFFF:FFFF:FF:F,F,::F,
@A00881:241:HJW2NDRXX:1:2128:27507:5478 1:N:0:CGAGAGAA+GATTGGAG
ATCACGCCTATGGGATGCAGCAGTCGGGAATATTGCACAATGGGGGGAACCCTGATGCAGCGACGCCGCGTGAGTGAAGAAGTATTTCGGTATGTAAAGCTCTATCAGCAGGGAAGAAAATGACGGTACCTGACCAAGAAGCCCCGGCTAACTACGTGCCAGCAGCCGCGGTCATACGTAGGGGGCCAGCGTTATCCGGATTTACTGGGTGTAAAGGGCGCGTAGACGGACATGCACGTCTGGTGTGAAA
+
FFFF:FF,FFFFFFFFFFFFFF:FF,FFFFFFFFF:FF:F:FFFFFFFFFFFFFFFFF:FFFFFFFF:FFFFFFFFFFFFFFFFF:,FFFF::FFFFFFF:FFFFFFF:FFFFF:FFFFFFFFFFFF:FFFFFFFFFFFF:F:F:,FFFFFFFFFFFFFFFFFFFFFFFFFF:FFFFFFF:FFFF:FFFF:F,FFFFFFF,FFFF::FFFF,F,FF,:,,FFF:FF,FFFFFFFFF,F,F:FFFFFFF,F
@A00881:241:HJW2NDRXX:1:2128:30897:5807 1:N:0:CGAGAGAA+GATTGGAG
ATCACGCCTATGGGGGGCAGCAGTCGAGAATCATTCACAATGGGGGGAACCCTGATGGTGCGACGCCGCGTGGGGGAGGAAGGTCTTCGGATTGTAAACCCCTGTCATGCAGGAGCAAGGCGAAAGTTGATAGTACTGCAAGAGGAAGAGACGGCAAACTCTGTGCCAGCAGCCGCGGTCATACAGAGGTCTCAAGCGTTGTTCGGACTCACTGGGCGTAAAGGGTACGAAGGCGGCGGGGCACGTTGCG
+
::FFFFFF:FFFFFF:FF,FFFF,:FF:FFFFFFFFFF::FFFFF,FFFFFFFFFF:FFFFFFFFFFFFF:FF:F,FFFFFF:FFFFFFFFFFF:FFFFFF::,FFFFFFFFF:F:FFFFFFF,F:F,F:,FF,FFFFF,,FFFFFF,FFFFFFF:,FFFFFFFFFFF,F:,,:FF,,,,F:FF:FFFFFFFFFFFFFFF,,FF:FF,FFF:F:FFFFFFFF,F:,FF,,F,,::FFFFFFFF,FFF:,F
@A00881:241:HJW2NDRXX:1:2128:18756:5885 1:N:0:CGAGAGAA+GATTGGAG
ATCACGCCTATGGGAGGCACCAGTCGAGAATCATTCACAATGGGGGGAACCCTGATGGTGCGACGCCGCGTGGGGGAGGAAGGTCTTCGGATTGTAAACCCCTGTCATGCAGGAGCAAGGCCGAAAGGTTGATAGTACTGCAAGAGGAAGAGACGGCAAACTCTGTGCCAGCAGCCGCGGTAATACAGAGGTCTCAAGCGTTGTCCGGAATCACTGGGCTTAAAGCGTCTGAAGGCGGTTACGGGGAGTG
+
FFFFFFFFFFFFFFFFFFFFFFFFFFFFFFFFFFFFFFFFFFFFFFFF:FFFFFFFFFFF:FFFFFFFFFFFFFFF:FFF:FFFFFFFF:F:FFFFFFFFFFFFFFFFFFFFFFFFF::FFFFFFFFFFFFFFFFF:FFFFFFFFFFFFFFFFFFFFFFFFFFFFFFFFFFF::FFFFFFFF,FFFFFFFFFFFF:F:FFFFFFFFFFF,FF:FFF:FFFFFFFFFFFFFFFFFFFFF,FFF,FFFFFFF
@A00881:241:HJW2NDRXX:1:2128:25328:6339 1:N:0:CGAGAGAA+GATTGGAG
ATCACGCCTATGGGATGCAGCAGTAGGGAATATTGCGCAATGGAGGAAACTCTGACGCAGTGACGCCGCGTGCAGGACGAAGGTTTTCGGATTGTAAACTGCTTTAGACAGGGAAGAGGAAGGACAGTACCTGTAGAATAAGCTCCGGCTAACTACGTGCCAGCAGCCGCGGTAATACGTAGGGAGCAAGCGGTCTCCGGATTTATTGGGTGTAAAGGGTGCGTAGACGGGAAGTCAAGTTGGTTGTGAA
+
,FFFFFFFFF:FFF:FFFFFF,FF:FFFF:FFFFFFFFFFFFFFFFFFFFFFFFFFFFFFFFFFFFFFFFFFFFFFFFFFFF:FFF:FFFF:FFFFFFFFFF:FFF:FF,FFF:FFFFFF:FFFFFFFFFFFFFFFFFF:FFFFFFFFF::FFFFFFFFFFFFF,:FFFFFFF,F:,FF:FFF:FFF,:FFF,FFF:FFF,,FF::FFFF:FF,:,FFFFFFFF:,:FFFF,F::FF,FFFFF,FF:FF:
@A00881:241:HJW2NDRXX:1:2128:30391:6339 1:N:0:CGAGAGAA+GATTGGAG
ATCACGCCTATGGGACGCAGCAGTCGGGAATATTGCGCAATGGAGGAAACTCTGACGCAGTGACGCCGCGTGCAGGAAGAAGGTTTTCGGATTGTAAACTGCTTTAGACAGGGAAGATAATGACAGTACCTGTAGAATAAGCTCCGGCTAACTACGTGCCAGCAGCCGCGGTAATACGTAGGGAGCAAGCGTTATCCGGATTTATTGGGTGTAAAGGGTGCGTAGACGGGAAGGCAAGTTGGTTGTGAAA
+
FFFFFFFFFFFFFFFFFFFFFFFFFFFFFFF,:FFFFFFF:FFFFFFFFFFFFFFFFFFFFFFFFFFFFFFFFFFFFFFFFFFFFFFFFFFFFFFFFFFFFFFFFFFFFFFFFFFFFFFFFFFFFFFFF:FFFFFFFFFFFFFFFFFFFFFFFFFFFFF:FFFFFFFFFFFF:FFFFF:FFFFFFFF,FFF,,,FFFFFFFFFF,FFFF:FFFF,:FFFFF,FFFFFFFF,FFFFFFFFFFFFFFFFFFF
@A00881:241:HJW2NDRXX:1:2128:13928:6386 1:N:0:CGAGAGAA+GATTGGAG
ATCACGCCTATGGGATGCAGCAGTGGGGAATATTGGGCAATGGAGGGAACTCTGACCCAGCAACGCCGCGTGAAGGAAGAAGGTTTTCGGATTGTAAACTTCTGTCGCAGAGGACGAAGAATGACGGTACTCTGTAAGAAAGCCCCGGCTAACTACGTGCCAGCAGCCGCGGTAATACGTAGGGGGCGAGCGTTGTCCGGAATGACTGGACGTAAAGGGAGTGTAGGTGGCACAGCAAGTTATATGTGAA
+
FFFFFFFFFFFFFFFFFFFFFFFFFFFFFFFFFFFFFFFFFFFFFFFFFFFFFFFFFFFFFFFFFFFFFFFFFFFFFFFFFFFFFFFFFFFFFFFFFFFFFFFFFFFFFFFFFFFF:FFFFFFFFFFFFFFFFFFFFFFFFFFFFFFFFFFFF:FFFFFFFFFFFFFFFFFFFFFFFFFFFFFFFFFFFFFFFFFFFFFFFFFFFFFFFFFFFFFFFFFFFFFFFFF:FFFF,FFF,FFF::FFFFFF,F
@A00881:241:HJW2NDRXX:1:2128:17806:6527 1:N:0:CGAGAGAA+GATTGGAG
ATCACGCCTATGGGGGGCAGCAGTGAGGAATATTGGTCAATGGGCGGAAGCCTGAACCAGCCAAGTCGCGTGAGGGATGAAGGCCCTACGGGTTGTAAACCTCTTTTGCCGGGGAACAAGTGCCGGGACGTGATTCCGGAGCTGAGTGTACCCGGAGAAAAAGCATCGGCTAACTCCGTGCCAGCAGCCGCGGTAATACGGAGGATGCGAGCGTGATCCGGATTTATTGGGTTTAAAGGGTGCGTAGGCG
+
FFFFFFFF:FFFFFFFFFFFFFFFFFFFFFFFFFFFFFFFFFFFFFFFFFFFFFFFFFFFFF:FFFFFFFFFFFFFFFFFFFFFFFFFFFFFFFFFFFFFFFFFFFFFFFFFFFF:FF:FFFFFFFFFFFFFFFFFFFFFFFFFFFFFFFFFFFFFFFF:FFFFFFFFFFFF:FFFFFFFFF:FF:FFFFFFFFFFFFFFFFFF:FFFF,FFFF,F,F:FFF,FFFFF:FF:FFFFFF:FF:FF,F:FFF
@A00881:241:HJW2NDRXX:1:2128:18087:6762 1:N:0:CGAGAGAA+GATTGGAG
ATCACGCCTACGGGATGCAGCAGTGGGGAATATTGGTCAATGGGGGGAACCCTGAACCAGCAACGCCGCGTGAAGGAAGAAGGCTTTCGGGTTGTAAACTTCTTTTACCAGGGACGATAGTGACGGTACCTGGTGAATAAGCTCCGGCTAACTACGTGCCAGCAGCCGCGGTAATACGTAGGGAGCGAGCGTTATCCGGATTTACTGGGTGTAAAGGGCGCGTAGGCGGGCTGTCAAGTCAGATGTGAAA
+
FFFFFFFFFFFFFFFFFFFFFFF:FFFFFFFFFFFFFFFFFFFFFFFFFFFFFFFFFFFFFFFFFFFFFFFFFFFFFFFFFFFFFFFFFFF:FFFFFFF:FFFFFFFFFFFFFFFFFF:FFFFFFFFFFF,FFFFF,FFFFFFFFFFFFFFFFFFFFFFFFFFFFFFFFFFF:FFFFFFFFFF:FFFFFFFFF,FFFFFFFFFFFFFFFFFF,:,FFFFFFFFFFFFFFF:FFFFFFFFFFFFFFFFFFF
@A00881:241:HJW2NDRXX:1:2128:16776:6778 1:N:0:CGAGAGAA+GATTGGAG
ATCACGCCTACGGGATGCAGCAGTGGGGGATATTGCACAATGGGGGAAACCCTGATGCAGCGACGCCGCGTGAGTGAAGAAGTATTTCGGTATGTAAAGCTCTATCAGCAGGGAAGAAAATGACGGTACCTGACTAAGAAGCCCCGGCTAACTACGTGCCAGCAGCCGCGGTAATACGTAGGGGGCAAGCGTTATCCGGATTTACTGGGTGTCAAGGGAGCGTAGACGGGCGTGCAAGTCTGGTGTGAAA
+
,FF:FFFFFFFFFFFFFFFFFFFFFFFFFFFFFFFFFF:FFFFFFFFFFFFFFFFFFFFFFFFFFFFFFFFFFFFFFFFF::FFF:FFFFFFFFFFFFFFFFFFFFFFFFFFFFFFFFF:FFFFFFFFFFFFFFFFFFFFFFFFFFFFFFFFFFFFFFFFFFF,FFFF:FFFF,FFFFFFFFFFFF:FFFFFFFFFFFFFFFF,:F::FFFF:FF,FFFFFFFFFFFF,FF:FFFF:FFFFFFFFFF:F:
@A00881:241:HJW2NDRXX:1:2128:27218:6793 1:N:0:CGAGAGAA+GATTGGAG
ATCACGCCTATGGGGGGCAGCAGTGGGGAATCTTCCGCAATGGGCGAAAGCCTGACGGAGCGATGCCGCGTGGGTGAAGAAGGGATTCGTCCCGTAAAGCCCTGTTGCCCGCGACGAAGGGCGCATCGAGGAAAGAGCGATGCGTGTGACGGTAGCGAGCGAGGAAGCATCGGCTAACTCCGTGCCAGCAGCCGCGGTAATACGTAGGGAGCGAGCGTTATCCGGATTTACTGGGTGTAAAGGGCGCGTA
+
:FFFFFFFFFFFFFFFFFFFFFFFFFFFFFFFFFFFFFFFFFFFFF,FFFFFFFFFFFFFFFFFFFFFFFFFFFFFFFFFFFFFFFFFFFFFFFFF,FFFFFFFFFFFFFFFFFFFFFFFFFFFFFFF:F:F:FFFFFF,FFFFFF::FFFFFFFF:FF:FFFFF:FFFFFFFFFF,FFFFF,FF:FFF::F:FFFFFF,FFFFFF:FFFFFF:FFF::FFFFF:FFFFFFFFFFFF:,,F:,FFFF::F
@A00881:241:HJW2NDRXX:1:2128:9652:6840 1:N:0:CGAGAGAA+GATTGGAG
ATCACGCCTATGGGGGGCAGCAGTCGAGAATCATTCACAATGGGGGGAACCCTGATGGTGCGACGCCGCGTGGGGGAGGAAGGTCTTCGGATTGTAAACCCCTGTCATGCAGGAGCACGGCTGAGAAGTTGATAGTACTGCAAGAGGAAGAGACGGCAAACTCTGTGCCAGCAGCCGCGGTAATACAGAGGTCTCAAGCGTTGTTCGGAATCACTGGGCGTAAAGGGTACGTAGGCGGCGGGGCAAGTTG
+
FFF:FFFFFFFFFFFFFFFFFFFFFFFFFFFFF:FFFFFFFFFFFFFFFFFFFF:FFFFFFFFFFFFFFF:FFFFFFFFFFFFFFFFFFFFFFFFFFFFFFFFFFFFFFFFFFFFFF,FFFFFFFFFFFFFFFFFFFFFFFF,FFFFFFF,FFFFFFFFFFFFFFFFFFFFFFFFFFFFFFFFFF:F,FFFFFFFFFFF:FFFFFFFFFFFFF:F:FFFFF,FFFFFF,FFFF:FFFFFFFFF::F,F:F
@A00881:241:HJW2NDRXX:1:2128:29505:7560 1:N:0:CGAGAGAA+GATTGGAG
ATCACGCCTACGGGATGCAGCAGTGGGGAATATTGGGCAATGGGCGGAAGCCTGACCCAGCAACGCCGCGTGAGGGAAGAAGGTTTTCGGATTGTAAACCTCTGTCCCTGGTGAAGAGCGGAAGACGGTAACCAGGGAGGAAGCCCCGGCTAACTACGTGCCAGCAGCCGCGGTAATACGTAGGGGGCGAGCGTTGTCCGGAATGATTGGGCGTAAAGGGCGCGTAGGCGGCCTGGTACGTCTGGAGTGA
+
FFFFFFFFF:FFFFFFFFFFFFFFFFFFFFFFFFFFFFFFFFFFFFFFFFFFFFFFFFFFFFFFFFFFFFFFFFFFFFFFFFFFFFFFFFFFFFFFF,FF:FFFFF:,FFFFFFFFFFFF:FFFFFFFFFF:FFFFFFFFFFFFFFFF:FFFFFFFFFFFFFFFFFFFFFFF:FFFFF,FFFFFFFFFFFFF:FFFFFFFFFFFFF,FFFFFFF,F:F:,FFFF,FFFF:FF:FFFFF,FFFF::FFFFF
@A00881:241:HJW2NDRXX:1:2128:12961:7623 1:N:0:CGAGAGAA+GATTGGAG
ATCACGCCTACGGGACGCAGCAGTGGGGAATATTGCACAATGGGGGGAACCCTGATGCAGCGACGCCGCGTGAGTGAGGAAGTATTTCGGTATGTAAAGCTCTATCAGCAGGGAAGAAAGAAGACGGTACCTGACTAAGAAGCACCGGCTAAATACGTGCCAGCAGCCGCGGTAATACGTAGGTGGCAAGCGTTGTCCGGATTTACTGGGTGTAAAGGGCGCGTAGGCGGGATGACAAGTCAGATGTGAA
+
,FF:FFFFF:FFFFFFFFFFFFFFFFFFFFFF:FFFFFF:FFFFFFFF:FFFFFFFFFFFFFFFFFFFFF:FFF,FFFFF:FFFFFFFFFF:,FFFFFFFFFFFFFFFFFFFFFFF:F:FFFFFFF:FFFFFFFFFFFFFFFFFFFFFFFFFFFFFFFFFFFFFFFFFFFFF:FFFFFFFFFFFFFFFFFFFFFFFF:F:FFFFFFFFFFFF,F,:FFFFFFFFFFFFFFFFFFFFFF:FFFFFFFFFFF
@A00881:241:HJW2NDRXX:1:2128:27145:7701 1:N:0:CGAGAGAA+GATTGGAG
ATCACGCCTATGGGGTGCAGCAGTGGGGAATATTGGTCAATGGGGGGAACCCTGAACCAGCAACGCCGCGTGAAGGAAGAAGGCTTTCGGGTTGTAAACTTCTTTTACCAGGGACGATAGTGACGGTACCTGGTGAATAAGCTCCGGCTAACTACGTGCCAGCAGCCGCGGTACTACGTAGGGGGCGAGCGTTATCCGGATTCATTGGGCGTAAAGGGCGCGTAGGCGGCCGCTAAAGCGAAACCTTTAA
+
::F:FFFFFF,FFFFFFFFFFFFFFFFFFFFFFFFFFFFFFFFFFFFFFFFFFFFFFFFFFFFFFFFFFFFFFFFFFFFFFFFFFFFFFFFFFFFFFFFFFFFFFFFFFFFFFFFFFF,FFFFFFFFFFFFFFFFFFFFFFFFFFFFFFFFFFFFFFFFFFFFFFFFFFFFFF,F,FFFFFFFFFFF,FFF:FFFFFFF,F:FF:FFFFFFF:FFFF:FFFFFFFFFFF:FFF,,FFF:::FF:,,FFFF
@A00881:241:HJW2NDRXX:1:2128:17589:8030 1:N:0:CGAGAGAA+GATTGGAG
ATCACGCCTATGGGGGGCAGCAGTGGGGAATATTGGTCAATGGGGGGAACCCTGAACCAGCAACGCCGCGTGAAGGAAGAAGGCTTTCGGGTTGTAAACTTCTTTTACCAGGGACGATAGTGACGGTACCTGGTGAATAAGCTCCGGCTAACTACGTGCCAGCAGCCGCGGTAATACGTAGGGAGCGAGCGTTATCCGGATTTACTGGGTGTAAAGGGCGCGTAGGCGGGCTGTCAAGTCAGATGTGAAA
+
FFFFFFFFFFFFFFFFFFFFFFFFFFFFFFFFFFFFFFFFFFFFFFFF,FFFFFFFFFFFFFFFFFFFFFFFFFFFFFFFFFFFFFFFFFFFFFFFFFFFFFFFFFFFFFFFFFFFF:FFFFFFFFFFFFFFFFFF:FFFFFFFFFFFFFFFFFFFFFFFFFFFFFFFFFFFFFFFFFFFFFFFFFFFFFFFFFFFFFFFFFFFFFFF:FFF,FFFFFFF:FFFFFFF:FFFFFFFFFFFFFFFFFFFF:
@A00881:241:HJW2NDRXX:1:2128:27028:8061 1:N:0:CGAGAGAA+GATTGGAG
ATCACGCCTATGGGATGCACCAGTGGGGAATATTGCACAATGGGGGAAACCCTGATGCAGCGACGCCGCGTGAGTGAAGAAGTATTTCGGTATGTAAAGCTCTATCAGCAGGAAAGAAAATGACGGTACCTGACTAAGAAGCCCCGGCTAACTACGTGCCAGCAGCCGCGGTAATACGTAGGGGGCAAGCGTTATCCGGGTTTACTGGGTGTAAAGGGAGCGTAGACGGTGAAGCAAGTCTGAAGTGAAA
+
FFFFFFFFFFFFFFFFFFFFFFFFFFFFFFFFFFFFFFFFFFFFFFFFFFFFFFFFFFFFFFFFFFFFFFFFFFFFFFFFFFFFFFFFFFFFFFFFFFFFFFFFFFFFFFFFFFFFFFFFFFFFFFFFFFFFFFFFFFFFFFFFFFFFFFFFFFFFFFFFFFFFFFFFFFFFFFFFFFFF:FF:FFFFFFFFFFFFFFFFFFFFFFFFFFFF:FFFFFFF:FFFFFFFFF:FFFFFFFFFF:F:FFFFFF
@A00881:241:HJW2NDRXX:1:2128:29008:8077 1:N:0:CGAGAGAA+GATTGGAG
ATCACGCCTATGGGGCGCAGCAGTTAGGAATATTGGGCAATGGAGGAAACTCTGACCCAGCAACGCCGCGTGAAGGAAGAAGGTTTTCGGATTGTAAACTTCTGATCTGTGGGAAGAAACAAATGACGGTACCCGAAGAGAAAGCCACGGCTAACTACGTGCCAGCAGCCGCGGTAATACGTAGGTGGCGAGCGTTGTCCGGATTTACTGGGTGTAAAGGGCGCGTAGGCGGATTTTTAAGTCAGGTGTG
+
F:FFFFF,FFFFFFF:F::F,:FFFFFFFFF:FFFFFFFFFFFFFFFFFFFFFFFFFFFFFFFFF:FFFF:FFFFFFFFFFFF:FFFFF:FFFFFF:FFFFFFFFFFFFFFFFF,F:FFFFFFF:FFFFF,FF:FF:FFFFFF:FFF,:FFFFFFFF:FFFFFFFFFF,:FFFFFFFFFFFFF:,FF:F:FFFFFFFFFF:FFFF:,FFFF:F:FFF:FFF::FFFFFF,FF:::F:FF,:FFF:FFF:F
@A00881:241:HJW2NDRXX:1:2128:9453:8124 1:N:0:CGAGAGAA+GATTGGAG
ATCACGCCTATGGGGTGCAGCAGTGGGGAATATTGGGCAATGGAGGCAACTCTGACCCAGCAACGCCGCGTGAGCGATGAAGGTCTTCGGATTGTAAAGCTCTTTAAGTGGGGACGAAGAAAGTGACTGTACCCACAGAATAAGCCTCTGCTAACTACGTGACAGCAGCCGCGGTAATACGTAGGAGGCAAGCGTTATCCGGAATGACTGGCCGTAAAGGGTGCGTAGGTGGTTTGGCAAGTTGGTAGCG
+
:,F:FFFFFF:FFFFF,FFFFFFF:FFFFFFFF:FFFFFF,FFF::FFFF:,FFFF,FFFFFFF,FFFF,FFFFFFFFFFFFFFFF:FF:FFFFFF:F,,:,FFFF:FFFF:,FFFFFF,FF:F:F:FF,FF,FFFFFFFFFF,,:FF,FF,FF:FFFFFF,FFF:F::FF:F:FFFFF,FFF,:F:,FF,FFFF:FFF::FF:FFFFF,,,,F,::FFF,FFFFFF:,FFFFFF,,FF:,F:F,,FFFF
@A00881:241:HJW2NDRXX:1:2128:17201:8140 1:N:0:CGAGAGAA+GATTGGAG
ATCACGCCTATGGGATGCACCAGTGGGGAATATTGGTCAATGGGGGGAACCCTGAACCAGCAACGCCGCGTGAAGGAAGAAGGCTTTCGGGTTGTAAACTTCTTTTACCAGGGACGATAGTGACGGTACCTGGTGAATAAGCTCCGGCTAACTACGTGCCAGCAGCCGCGGTAATACGTAGGGAGCGAGCGTTATCCGGATTTACTGGGTGTAAAGGGCGCGTAGGCGGTTATGTAAGTCGGAGGTGAAA
+
FFFFFFFFFFFFFFFFFFFFFFFFFFFFFFFFFFFFFFFFFFFFFFFFFFFFFFFFFFFFFFFFFFFFFFFFFFFFFFFFFFFFFFFFFFFFFFFFFFFFFFFFFFFFFFFFFFFFFF:FFFFFFFFFFFFFFFFFFFFFFFFFFFFFF,FFFFFFFFFFFFFFFFFFFFF,FFFFFFFFFFF,FFFFFFFFFFFFFFFFFFFFF,FFFFFFFFFFFFFFFFFFFFFFFF:FFFFFFFFFFFFFFFFFFF
@A00881:241:HJW2NDRXX:1:2128:15221:8563 1:N:0:CGAGAGAA+GATTGGAG
ATCACGCCTATGGGGTGCAGCAGTGGGGAATATTGGTCAATGGGGGAAACCCTGAACCAGCAACGCCGCGTGAAGGAAGAAGGCTTTCGGGTTGTAAACTTCTTTTATCAAGGACGATAGTGACGGTACTTGATGAATAAGCTCCGGCTAACTACGTGCCAGCAGCCGCGGTAATACGTAGGGGGCAAGCGTTCTCCGGATTTACTGGGTGTACAGGGAGCGTAGGTGGCAGGGCAAGTCAGATGTGACA
+
FFFFFFFF:FFFFFFFFFFFFFFFFFFFFFFFFFFFFFFFFFFFFFFFFFFFFFFFFFFFFFFFFFFFFFFFFFFFFFFFFFFFFF:FFFFFFFFFFFFFFFFFFFFFFFFFFFFFFFFFFFFFFFFFFFFFFFFF:FFFFFFFFFFFFFFFFFFFFFFFFFFFFFFFFFFFFFFFFFFFFFFFFF:FFFFFF,FFFFFFFFF:FFFFFFFFF,FFFFF::F:FFFFFFF:,FFFF,FFFFFFFFFF:,F
@A00881:241:HJW2NDRXX:1:2128:28935:8735 1:N:0:CGAGAGAA+GATTGGAG
ATCACGCCTACGGGAGGCAGCAGTGGGGAATATTGGGCAATGGGCGAAAGCCTGACCCAGCGATGCCGCGTGAGGGAAGAAGGTTTTCGGATTGTAAACCTCTGTCTTTAGGGACGATAATGACGGTACCTAAGGAGGAAGCTCCGGCTAACTACGTGCCAGCAGCCGCGGTAATACGTAGGGAGCGAGCGTTGTCCGGAATTACTGGGTGTAAAGGGAGTGCAGGCGGGACTGCAAGTCAGATGTGAAA
+
FFFFFFFFFFFFFFFFFFFFFFFFFFFFFFFFFFFFFFFFFFFFFFFFFFFFFFFFFFFFFFFFFFFFFFFF:FFFFFFFFFFFFFFFF:FFFFFFFFFFFFFFFFFFFFFFFFFFFF:FFFFFFFFFFFFFFFFFFFFFFFFFF:FFFFF:FF:FFFFFFFFFFFFFFFFFFFF:FFFFF,FFFFFFFFFFFFFFFFFFFFFFFFF,FFFF,FFFFFFFFFF,F:FFFFFFFFFF:FFFFF:,FFFFFF
@A00881:241:HJW2NDRXX:1:2128:14362:9111 1:N:0:CGAGAGAA+GATTGGAG
ATCACGCCTATGGGAGGCAGCAGTGGGGAATATTGGGCAATGGGCGAAAGCCTGACCCAGCAACGCCGTGTGAAGGAAGAAGGTCTTCGGATTGTAAACTTTTGTCTTATGGGACGATAATGACGGTACCATAGGAGGAAGCCACGACTAACTACGTGCCAGCAGTCGCGGTACTACGTAGGTGGCGAGCGTTATCCGGAATTATTGGGTGTAAAGGGTGCGTAGGCGGGCTGTCAAGTCAGATGTGAAA
+
FFFFFFFFFFFFFFFFFFFFF:FFFFFFF::FFFFFFFFFFFFFFFFFFFFFFFFFFFFFFFFFFFFF:FFFFFFFFFFFFFFFF:FFFFF:FFFFFFF,:FFFFFFFFFFFFFFFFFF:FFFFFFF,FFFFFFFFF:F,FFFFFFFFFFFFFFFFFFFFFFFFFFFFFFFF,,FFFFF,FFFFFFFFFFF:F:F:FFFFFF,,FFFFFFF,FFFFFFFFF:FFFFFFFFFFF,,FFFFFFFF:FFFFF,
@A00881:241:HJW2NDRXX:1:2128:30752:9189 1:N:0:CGAGAGAA+GATTGGAG
ATCACGCCTATGGGAGGCAGCAGTGGGGGATATTGGACAATGGGGGGAACCCTGATCCAGCGACGCCGCGGGAGTGAAGAAGTATTTCGGTATGTAAAGCTCTATCAGCAGGGAAGAGAAAGAGACGGTACCTTAGGAATAAGCCTCGGCTAACTACGTGCCAGCAGCCGCGGTAAAACGTAGTAGGAAAGCGTTATACGGAATGACTGGCCGTAAAGGGTGAGTAGGTGGTTTGACAATTTAGAAGAGT
+
FFFF:FFFFFFFF,FFFFF:F,,FF:FFFFFFFFF,F::F,FFFFFFFFF,FF:FF:FFFF:FF,:FFF:,FFFFFFFF:FFFFFFF::FF,FFFFF:F,F,,FFFFFFFFFFFFFFFFF,FF:FFF:FF:F:FFFFF:FFFF,FFFFFFFF:FFFF,F,F,F:FFF::FFFFF,F,FF:FFF,F,F,:FF,F:FFF,FF,:,:FFF:,F,FFFFFFFFFFF,F,:F,,F,FFF,,F,,,F:::,FF,:,
@A00881:241:HJW2NDRXX:1:2128:17644:9439 1:N:0:CGAGAGAA+GATTGGAG
ATCACGCCTATGGGACGCAGCAGTCGGGAATATTGCGCAATGGAGGAAACTCTGACGCAGTGACGCCGCGTGCAGGAAGAAGGTTTTCGGATTGTAAACTGCTTTAGACAGGGAAGAAGAAGGACAGTACCTGTAGAATAAGCTCCGGCTAACTACGTGCCAGCAGCCGCGGTAATACGTAGGGAGCAAGCGTTATCCGGATTTATTGGGTGTAAAGGGTGCGTAGACGGGGAGTCAAGTTGGTTGTGAA
+
FFFFFFFFFFFFFFFFFFFFF:FFFFFF:FFFFFFFFFFFFFFFFFFFFFFFFFFFFFFFFFFFFFFFFFFFFFFFFFFFFFFFFFFFFFFFFFFFFFFFFFFFFFFFFFFFFFFFFFFFFFFFFFF:FFFFFFF:F:FFFFFFFFF:FFFFFFFF:FFFFFFFFFFFFFFFF,FFFFFFFFF:FFFF,FFFFFFFFFFFFFF:,FF:FFFFFF:FFFFFFFFF:FFFFFFFFFFF:F:FFFFFFFFFFF
@A00881:241:HJW2NDRXX:1:2128:20085:9565 1:N:0:CGAGAGAA+GATTGGAG
ATCACGCCTATGGGAGGCAGCAGTGGGGAATATTGGGCAATGGGCGCAAGCCTGACCCAGCAACGCCGCGTGAGGGAAGAAGGCTTTCGGGTTGTAAACCTCTTTTACCAGGGACGAAGGACGTGACGGTACCTGGAGACAAAGCAACGGCTAACTACGTGCCAGCAGCCGCGGTACTACGTAGGTTGCAAGCGTTGTCCGGATTTACTGGGTGTAAAGGGAGCGTAGGCGGGGCTTTAAGTCAGGTGTG
+
:FFFFFFFFFFFFFFFFFFFFF:FFFFFFFFFFFFFFFFFFFFFFFFFFFFFFFFFFFFFFFFFF:FFFF:FFFFFF:FFFFFFFFFFFFFFFFFFFFFFFFFFFFFF:FFFFFFFFFFFFFFFFFFFFFFFFFFFFFF,FFF:FF,:FFFFFFFFFFFFFFFFFF:FFFFFFF:F,FFFFFFFFFFFFFFFFFFFFFFFF::FFF,FFF:FFFFFF:F:FFFFFFFFFFFFFFF::FFF,FF:FFFF,F
@A00881:241:HJW2NDRXX:1:2128:32479:9674 1:N:0:CGAGAGAA+GATTGGAG
ATCACGCCTACGGGGTGCAGCAGTGGGGAATATTGCGCAATGGGCGAAAGCCTGACGCAGCGACGCCGCGTGAGGGATGAAGGTTTTCGGATCGTAAACCTCTGTCAGAAGGGAAGAAACTGCCGTGCTCTAATCATCATGGCATTGACGGTACCTTCAAAGGAAGCACCGGCTAACTCCGTGCCAGCAGCCGCGGTAATACGGAGGGTGCAAGCGTTAATCGGAATTACTGGGCGTAAAGCGCACGTAG
+
FFFFFFFFFFFFFFFFFFFFFFFFFFFFF:FFFFFFFFFFFFFFFFFFFFFFFFFFFFFFFFFFFFFFFFFFFFFFFFFFFFFFFFFFFFFFFFFFFFFFFFFFFFFFFFFFFFFFFFFFFFFFFFFFFFFFFFFFFFFFFFFFFFFFFFFFFFFFFFFFFFFFFFFFFFFFFFFFFFFFFFFFFFFFF:FFFFFFFFF:FFFFFFF:F:FF,FFFFFFFFFFFFFFFFFF:FFFFFFFFFFFFFFFFF,
@A00881:241:HJW2NDRXX:1:2128:29161:9752 1:N:0:CGAGAGAA+GATTGGAG
ATCACGCCTATGGGATGCACCAGTGGGGAATATTGCACAATGGGGGGAACCCTGATGCAGCAACGCCGCGTGAGTGAAGAAGTATTTCGGTATGTAAAGCTCTATCAGCAGGGAAGATAATGACGGTACCTGACGAATAAGCCACGGCTAACTACGTGCCAGCAGCCGCGGTAATACGTAGGTGGCAAGCGTTATCCGGATTTACTGGGTGTAAAGGGCGTGTAGGCGGGATTGCAAGTCAGATGTGAAA
+
FFFFFFFFFFFFFFFFFFFFFFFFFFFFFFFFFFFFFFFFFFFFFFFF:FFFFFFFFFFFFFFFFFFFFFFFFFFFFFFF,FF:FFFFFF:FFFFF:FFFFFFFFFFFFFFFFFFFFFFFFFFFFFFFFFFFFFFFFFFFFFFFFFFFFFFFFFFFFFFFFFFFFFFFFFFFFFF:FFF,FFFFFFF,FFFFFFFFFFFFFFFFFFFFFFFFFF:FFFFFFFFFFFFF:F:F::F,,FFF,FF:FFFF:F
@A00881:241:HJW2NDRXX:1:2128:25418:9815 1:N:0:CGAGAGAA+GATTGGAG
ATCACGCCTATGGGGCGCAGCAGTGGGGAATATTGGTCAATGGGGGGAACCCTGAACCAGCAACGCCGCGTGAAGGAAGAAGGCTTTCGGGTTGTAAACTTCTTTTACCAGGGACGATAGTGACGGTACCTGGTGAATAAGCTCCGGCTAACTACGTGCCAGCAGCCGCGGTAATACGTAGGGAGCGAGCGTTATCCGGATTTACTGGGTGTAAAGGGCGCGTAGGCGGGCTGTCAAGTCAGATGTGAAA
+
FFFFFFFFFFFFFFFFFFFFFFFFFFFFFFFFFFFFFFFFFFFFFFFFFFFFFFFFFFFFFFFFFFFFFFFFFFFFFFFFFFFFFFFFFFFFFFFF:FFFFFFFFFFFFFFFFFFFFFFFFFFFFFFFFFFFFFFFFFFFFFFFFFFFFFFFFFFFFFFFFFFFFFFFFFFFFFFFFFFFFFFFFFFFFFFFFFFFFFFFFFFFFFFFFFFF:FFF:FFFF:FFFFFFFFFFFFFFFFFFFFFFFFFFFF
@A00881:241:HJW2NDRXX:1:2128:32551:9893 1:N:0:CGAGAGAA+GATTGGAG
ATCACGCCTATGGGATGCAGCAGTCGGGAATTTTGCGCAATGGAGGGAACTCTGACGCAGTGACGCCGCGTGCAGGAAGAAGGTTTTCGGATTGTAAACTGCTTTAGACAGGGAAGAAGAAGGACAGTACCTGTAGAATAAGCTCCGGCTAACTACGTGCCAGCAGCCGCGGTAATACGTAGGGAGCGAGCGTTATCCGGATTTACTGGGTGTAAAGGGCGCGTAGGCGGGCATGCAAGTCAGATGTGAA
+
FFFFFFFFFFFFFFFFFFFFFFFFFFFFF:FFFFFFFFFFFFFFFFFFFFFFFFFFFFFFFFFFFFFFFFFFFFFFFFFFFFFFFFFFFFFFFFFFFFFFFFFFFFFFFFFFFF:FFFFFFFFFFFFFFFFFFFFFFFF,FF:FFFFFFFFFFFFFFFFFFFFFFFFFFFFFFF:FFFFFFFFFFFF:FFFFFFFFFFFFFFF:FFFFFFFFFFFFFFFFFFFFFFFFFFFFFF:FFF:FFFFF:FFF:F
@A00881:241:HJW2NDRXX:1:2128:23294:9925 1:N:0:CGAGAGAA+GATTGGAG
ATCACGCCTATGGGGGGCACCAGTGAGGAATATTGGTCAATGGGCGGGAGCCTGAACCAGCCAAGTCGCGTGAGGGAAGACGGCCTTATGGGTTGTAAACCTCTTTCAGATGAGAGTAAAGGGTGTTACGTGTAACACATTGCAAGTATCATCAGAAGAAGCATCGGCTAATTCCGTGCCAGCAGCCGCGGTAATACGGAAGATGCGAGCGTTATCCGGATTTATTGGGTTTAAAGGGTGCGTAGGCGGA
+
FFFFFFFFFFFFFFFFFFFFFFFFFFFFFFFFFFFFFFFFFFFFFFFFFFFFFFFFFFFFFFFFFFFFFFFFFFFFFFFFFFFFFFFFFFFFFFFFFFFFFFFFFFFFFF,FFFFFFFFFFFFFF:FFFFFFF,FFFFFFFFFFFFFFFFFFFFFFFFFFFFFFFFFFFFFFFFFFFFFFFFFFFFFFFFFFFFF:FFFFFFFF:FFFFFFF:FFFFFFFFF:FFFFFFFFFFF,FFFFFFFFFFFFFFF
@A00881:241:HJW2NDRXX:1:2128:23086:10034 1:N:0:CGAGAGAA+GATTGGAG
ATCACGCCTATGGGAGGCACCAGTATTAGATACCCTTGTAGTCCCGAAACATCACGCCTATGGGATGCAGCAGTGGGGAATATTGCACAATGGGGGACACCCTGATGCAGCGACGCCGCGTGAGTGAAGAAGTATTTCGGTATGTAAAGCTCTATCAGCAGGGAAGAAAGTGACGGTACCTGAGTAAGAAGCCCCGGCTAACTACGTGCCAGCAGCCGCGGTACTACGTAGTGGGCAAGCGTTATCCGGC
+
:FFFFFF::F,FFFFF:,,FFFF:FFFFFF:FFFF:FFF:FFFFFFFFFFFFFFFFF,::FFFFFFFFFFFFF,FF:FF,FFFFF,FF:FFFF,FFF,FFFFFF:FFFF:FFFFF:F,FFFFFF:FF:FF,FF,FFFFFFF:F,FFFF::FFF,F::F,FF,F,FFF::FF:FFFFF,F:FFF:FFFFFF,FFFFFFFFFFFF,FFFF,FFF,FFFF:F,FF:,FFFFF,F,FF:F:FFF:FF,FF:FF,
@A00881:241:HJW2NDRXX:1:2128:23104:10097 1:N:0:CGAGAGAA+GATTGGAG
ATCACGCCTATGGGATGCAGCAGTGGGGAATATTGGTCAATGGGGGGAACCCTGAACCAGCAACGCCGCGTGAAGGAAGAAGGCTTTCGGGTTGTAAACTTCTTTTACCAGGGACGATAGTGACGGTACCTGGTGAATAAGCTCCGGCTAACTACGTGCCAGCAGCCGCGGTAATACGTAGGGAGCGAGCGTTATCCGGATTTACTGGGTGTAAAGGGCGCGTAGGCGGGCTGTCAAGTCAGATGTGAAA
+
FFFFFFFF:FFFFFFFFFFFFFFFFFFFFFFFFFFFFFF,FFFFFFFF:FFFFFFFFFFFF,FFFFFFFFFFFFFFF:FFFFFFFFFFFFFFFFFFFFFFFFFFFFFFFFFFFFFFF:FFFFFFFFFFFFFFFFFFFFFFFFFFFFFFF,F:FFFFFFFFFFFFFFFFFFF:F::FFFFFFFFFFFFFFFFFFFF:FFFFFFFF,:F:FFF:,:,FFF:FF:F:FFFFFFFFFFFFFFF:FFF:FFF:F,
@A00881:241:HJW2NDRXX:1:2128:13413:10191 1:N:0:CGAGAGAA+GATTGGAG
ATCACGCCTACGGGAGGCACCAGTGAGGAATATTGGTCAATGGGCGCGAGCCTGAACCAGCCAAGTAGCGTGAAGGAAGACGGCCCTACGGGTTGTAAACTTCTTTTATACGGGAATAAGACCGTCCACGAGTGGATGCGTGCATGTACCGTATGAATAAGCATCGGCTAACTCCGTGCCAGCAGCCGCGGTAATACGGAGGATGCGAGCGTTATCCGGATTTATTGGGTTTAAAGGGAGCGTAGACGGG
+
FFFFFFFFFFFFFFFFFFFFF:FFFFFFFFFFFFFFFFF:FFFFFFFFFFFFFFFFFFFFFF:FFFFFFFFFFFFFFFFFFFFFFFFFFFFF:FFFFFFFFFFFFFFFFFFFFFFFFFFFFFFFFFFFFF:FFFFFF,FFFFFFFFFFFFF:FFFFFFFF:FFFFFFFFFFFFFFFFFFFFFFFFFFFFFFFFFFFFFFFFFFFFFFFFFFF,FF:FFFFFFFFFFFFFFFFF::FFFFFFFF,FFFF:F
@A00881:241:HJW2NDRXX:1:2128:13503:10191 1:N:0:CGAGAGAA+GATTGGAG
ATCACGCCTACGGGAGGCACCAGTGAGGAATATTGGTCAATGGGCGCGAGCCTGAACCAGCCAAGTAGCGTGAAGGAAGACGGCCCTACGGGTTGTAAACTTCTTTTATACGGGAATAAGACCGTCCACGAGTGGATGCGTGCATGTACCGTATGAATAAGCATCGGCTAACTCCGTGCCAGCAGCCGCGGTAATACGGAGGATGCGAGCGTTATCCGGATTTATTGGGTTTAAAGGGAGCGTAGACGGG
+
FFFFFFFFFFFFFFFFFFFFFFFFF:FFFFFFFFFFFFFFFFFFFFFFFFFFFFFFFFFFFFFFFFFFFFFF:FFFFFFFFFFFFFFFFFFFFFFFFFFFFFFFFFFFFF:FFFFFFFFFFFFFFFFFFFFFFFFFFFFFFFFF:FFFFFF:FF:FFFFFFFFFFFFFFFFFFFFFFFFFFFFFFFFFFFFFFFFFFFFFFFFFFFFFFFF::FFFFFFFF:FF:FFFF,FFFFFFFFFFFFFFFFFFFF
@A00881:241:HJW2NDRXX:1:2128:15564:10347 1:N:0:CGAGAGAA+GATTGGAG
ATCACGCCTACGGGACGCACCAGTGGGGAATATTGGGCAATGGAGGCAACTCTGACCCAGCAACGCCGCGTGAGCGATGAAGGTCTTCGGATTGTAAAGCTCTTTAAGTGGGGACGAAGAAAGTGACTGTACCCACAGAATAAGCCTCGGCTAACTACGTGCCAGCAGCCGCGGTAATACGTAGGAGGCACGCGTTATCCGGAATGACTGGGCGTAAAGGGTGCGTAGGTGGTTTGGCAAGTTGGTAGCG
+
FFFFFFFFFFFFFFFFFFFFFFFFFFFFFFFF,FFFFFFF:FFFFFFFFFFFFFFFFFFFFFFFFFFFFFFFFFFFFFFFFFFFFFFFFF:FFF:FFFFF:FFFFFFFFFFFFFFFFFFFFFFFFFFFFFFFFFFFFFFFFFFFFFFFFFFF,FFFFFFFFFFFFF,FFFFFFFF,FFFFFFFFFFFFFF,FFFFFFFFFFFFFFFFFFFFFFF,FFFFFFF:FFFFFFFFF,:FFFFFFF:FFFFFFFF
@A00881:241:HJW2NDRXX:1:2128:26639:10520 1:N:0:CGAGAGAA+GATTGGAG
ATCACGCCTACGGGGTGCACCAGTGGGGAATATTGGGCAATGGGCGCAAGCCTGACCCAGCAACGCCGCGTGAAGGAAGAAGGCTTTCGGGTTGTAAACTTCTTTTATGAGGGACGAAGGATGTGACTGTACCTCATGAATAAGCCACGGCTAACTACGTGCCAGCAGCCGCGGTAATACGTAGGTGGCGAGCGTTGTCCGGATTTACTGGGTGTACAGGGCGCGTAGGCGGGTAGGCACGTCAGATGTG
+
FFF:FFFFF:FFFFFFFFF:FFFFFFFFFFFFFFFFFF,F:FFFFFFF,FFFFFFFFFFFFF:FFF::FFFFFFFFFFFFFFF:FFF:FFF:FF:F,FFF:F,FFFFFFFFFFFFF,FFFF:FFFFFFFFFFFFF:F:F,FF,FFFFFFFFFFFFFFFFFFFFFFF::FFFFFF:,,FFFFFFFFFFF:FF,FFF:FFFF:F,FFF,FFFFFFF,FFFFFFF:FFF,FFF:F:F,,:FF,:FF:::F:FF
@A00881:241:HJW2NDRXX:1:2128:32145:10567 1:N:0:CGAGAGAA+GATTGGAG
ATCACGCCTATGGGAGGCAGCAGTGGGGAATATTGCACAATGGGGGAAACCCTGATGCAGCGACGCCGCGTGAGTGAAGAAGTATTTCGGTATGTAAAGCTCTATCAGCAGGGAAGAAGGAGACGGTACCTGAGTAAGAAGCCCCGGCTAACTACGTGCCAGCAGCCGCGGTAATACGTAGGGGGCAAGCGTTGTCCGGATTTACTGGGTGTAAAGGGAGCGTAGACGGCAGGACACGTCTGAAGTGAAA
+
FF:FF,FFFFFFFFFFFFFFFFFFFFFFFFFF:FFFFFF:FFFFFF,FFFFFFF::FFFFFFFFFFFFFFFFFFFFFFF:FFFFFF:F,FFFFF:FFFFFFFFFFFFFFFFFF:FFFF,,FFFFFFFFFFFFFFFFFFFFFF,FFF:FFFFFFFFF,FFF:FFFF:FFFFFF,F:FFFFFF:FF:FFFFFFF,FFFFFF:FFFFF,FF:FFFF,:FFFF:FFFF,FF:FFF:FFF:,,F,FFFFFFF:,F
@A00881:241:HJW2NDRXX:1:2128:29514:10645 1:N:0:CGAGAGAA+GATTGGAG
ATCACGCCTACGGGACGCACCAGTGAGGAATATTGGTCAATGGGCGAGAGCCTGAACCAGCCAAGTCGCGTGAGGGAAGACGGTCCTATGGATTGTAAACTTCTGATCTAGGGGAAAAAGGAAGTGATGGTACCCTAGGAGAAAGCCACGGCTAACTACGTGCCAGCAGCCGCGGTAATACGTAGGTGGCGAGCGTTGTCCGGAATGACTGGGCGTAAAGGGAGCGTAGGTTGCGGTTTAAGTTAAATGT
+
FFFFFFFFFFFFFFFFFFFFFFFFF:FFFFFFF:FFFFFFFFFFFFFFFFFFFFFFFFFFFFFFFFFFFFFFFFFFFFFFFFFFFFFFFFFFFFFFFFFFFFFFFFFFFFFFFFF,FF:FFFFFFFFFFFFFFFFF,FF:FFF,FFFFFFFFFFFFFFFFFFFFFFFFFFFFFFFFFF::FFFFF:FFFFFFFFFFFFFFFFFF,FFF:FFFFFFFFFFFFFFFFF,FFF,FFFFFFFFFFFFFFFFFFF
@A00881:241:HJW2NDRXX:1:2128:16514:10770 1:N:0:CGAGAGAA+GATTGGAG
ATCACGCCTACGGGAGGCAGCAGTGGGGGATATTGCACAATGGGGGGAACCCTGATGCAGCGACGCCGCGTGAGTGAAGAAGTATTTCGGTATGTAAAGCTCTATCAGCAGGGAAGAAAGAAGACGGTACCTGAGTAAGAAGTCCCGGCTAACTACGTGCCAGCAGCCGCGGTAATACGTAGGGGACAAGCGTTATCCGGATTTACTGGGTGTAAAGGGAGCGCAGGCGGCCGGACAAGCCAGAAGTGAA
+
FFFFFFFFFFFFFF:FFFFFFFFFFFFFFFFFFFFFFFFFFFFFFFFFFFFFFFFFFFFFFFFFFFFFFFFFFFFFFFFF:FFFFFFFFFFFFFFFFFFFFFFFFFFFFFFFFFFFFFFFFFFFFFFFFFFFFFFFFFFFFFFFFFFFFFFFFF:FFFFFFFFFFFFFFFFFFFF:FFFF:FFFFFFF,FFFFFFFFFFFFFFFFFFFFFFFFF:FFFFFFFFFFFFFFFFFFFFFFFFFF,FF,FFFFF
@A00881:241:HJW2NDRXX:1:2128:25012:10958 1:N:0:CGAGAGAA+GATTGGAG
ATCACGCCTATGGGATGCAGCAGTAGGGAATTTTCGGCAATGGGGGAAACCCTGACCGAGCAACGCCGCGTGAAGGAAGAAGGTTTTCGGATTGTAAACTTCTGTTATAAAGGAAGAACGGCGGCTACAGGAAATGGTAGCCGAGTGACGGTACTTTATTAGAAAGCCACGGCTAACTACGTGCCAGCAGCCGCGGTAATACGTAGGTGGCAAGCGTTATCCGGAATTATTGGGCGTAAAGAGGGAGCAG
+
FFFFFFFFFFFFFFFFFFFFFFFFFFFFFFFFFFFFFFFFFFFFFFF:FFFFFFFFFFFFFFFFFFFFFFFFFFFFFFFFFFFFFFFFFFFFFFFFFFFFFFFFFFFFFFFFFFFFFFFFFFFFFFFFFFFFFFFFFFFFFFFFFFFFFFFFFFFFFFFFFFFFFFFFFFFFFFFFFFFFFFFFFFFFFFFFFFFFFFFFFFF:FFFFFFFFFFFF,F:FFFFFF:FFFFF:FFFFFFFFFFFFFFFFFF
@A00881:241:HJW2NDRXX:1:2128:31042:11318 1:N:0:CGAGAGAA+GATTGGAG
ATCACGCCTATGGGAGGCAGCAGTGGGGAATATTGGTCAATGGGGGGAACCCTGAACCAGCAACGCCGCGTGAAGGAAGAAGGCTTTCGGGTTGTAAACTTCTTTTACCAGGGACGATAGTGACGGTACCTGGTGAATAAGCTCCGGCTAACTACGTGCCAGCAGCCGCGGTAATACGTAGGGAGCGAGCGTTATCCGGATTTACTGGGTGTAAAGGGCGCGTAGGCGGGCTGTCAAGTCAGATGTGAAA
+
FFFFFFFFFFFFFF:FFFFFFFFFFFFFFFFFFFFFFFFFFFFFFFFFFFFFFFFF:FFFF:FFFFFF:F,FFFFFFFFFFFFFF:FFFFFFFFFF:FFFFFFFFFFFFFFFFFFFFFFFFFFFFFFFFFFFFFFFFFFFFFFFFFFFFFFFFFFFFFFFFFFFFFFFFF:F,FFFFFFFFFFFFFFFFFFFFFFFFFFFFFFFFFFFFFFF,FFFFFFFFFFFFFFFFFFFFF:FFFFFF:::FFFFF:
@A00881:241:HJW2NDRXX:1:2128:27245:11945 1:N:0:CGAGAGAA+GATTGGAG
ATCACGCCTATGGGATGCAGCAGTGGGGAATATTGCACAATGGGGGAAACCCTGATGCAGCAACGCCGCGTGAGTGAAGAAGTATTTCGGTATGTAAAGCTCTATCAGCAGGGAAGAAGAAAGACGGTACCTGACTAAGAAGCCCCGGCTAACTACGTGCCAGCAGCCGCGGTAATACGTAGGGGGCGAGCGTTATCCGGATTTACTGGGTGTAAAGGGAGCGTAGACGGTTTTTCAAGTCTGAAGTGAA
+
FFFFFFFFFFFFFFFFFFFFFFFFFFFFF,FFFFFFFFFFFFFFFFFFFFFFFFFFFFFFFFFFFFFFFFFFFFFFFFFFFFFFFFFFFFFFFFFF:FFFFFFFFFFFFFFFFFFFFFFFFFFFFFFF::FFFFFFFFFFFFFFFFFFFFFFFFFFFFFFFFFFFFFFFFFFFFFFFFFFF:FFFFFFFFFF:,FFF:F:,FFF:FFFFFFFFF,FFF:FFFFFFFFFFFFFFF:FFFFF:F,FFFFFFF
@A00881:241:HJW2NDRXX:1:2128:20961:12148 1:N:0:CGAGAGAA+GATTGGAG
ATCACGCCTACGGGATGCACCAGTGGGGAATATTGGTCAATGGGGGGAACCCTGAACCAGCAACGCCGCGTGAAGGAAGAAGGCTTTCGGGTTGTAAACTTCTTTTACCAGGGACGATAGTGACGGTACCTGGTGAATAAGCTCCGGCTAACTACGTGCCAGCAGCCGCGGTAATACGTAGGGAGCGAGCGTTATCCGGATTTACTGGGTGTAAAGGGCGCGTAGGCGGGCTGTCAAGTCAGATGTGAAA
+
FFFFFFFFFFFFFFFFFFFFFFFFFFFFFFFFFFFFFFFFFFFFFFFFFFFFFFFFFFFFFFFFFFFFFFFFFFFFFFFFFFFFFF:FFFFFFFFFFFFFFFFFFFFFFFFFFFFFFFFFFFFFFFFFFFFFFFFFFFFFFFFFFFFFFFFFFFFFFFFFFFFFFFFFFFFFFFFFFFFFFFFFFFFFFFFFFFFFFFFFFFFFFFFFFFFFFFFFFFFFFFFFFFFFFFFFFFFFFFFFFFFFFFF,FF
@A00881:241:HJW2NDRXX:1:2128:31259:12195 1:N:0:CGAGAGAA+GATTGGAG
ATCACGCCTATGGGATGCAGCAGTGGGGAATATTGCACAATGGGGGAAACCCTGATGCAGCGACGCCGCGTGAGTGAAGAAGTATTTCGGTATGTAAAGCCCTATCAGCAGGGAAGAATATGACGGTACCTGAGTAAGAAGCACCGGCTAACTACGTGCCAGCAGCCGCGGTAATACGTACGGTGCTAGCGTTAATCGGAATTACTGGTCGTAAAGGGTGTGCAGGAGGTTAGATAAGACAGAGTTGAAA
+
FF:FFFFFFFFFFFFFFFFFFFFFFFFFFFFFFFFFFFFFFFFFFFFFFFFFFFFFFFF:FFFFFFFFFFFFFFFFFFFFFFFFFFFFFFFFFFFFFFFF,FFFFFFFFFF,FFFFF:,:F,F:,,FFFF:FFFFFFF:FF,FFF:,FF:FF:F:FFF,FF,F:,:F::,FFF,FF,:FF,F,FFF,F,FF,FFFF:,F::,::,,FF,F,::FF:,,F:F:FF,F,:,FFFFFFF,,:::FFF,F,FF:
@A00881:241:HJW2NDRXX:1:2128:25590:12273 1:N:0:CGAGAGAA+GATTGGAG
ATCACGCCTATGGGATGCAGCAGTGGGGAATATTGGTCAATGGGGGGAACCCTGAACCAGCAACGCCGCGTGAAGGAAGAAGGCTTTCGGGTTGTAAACTTCTTTTACCGGGGACGATAGTGACGGTACCTGGTGAATAAGCTCCGGCTAACTACGTGCCAGCAGCCGCGGTAATACGTAGGGAGCGAGCGTTATCCGGATTTACTGGGTGTAAAGGGCGCGTAGGCGGGCCGACAAGTCAGATGTGAAA
+
FFFFFFFFFFFFFFFFFFFFFFFFFFFFFFFFFFFFFFFFFFFFFFFFFFFFFFFFFFFFFF,FFFFFFFFFFFFFFFFF:FF:FFFFFFFFFFFFFFFFFFFFFFFFFFF:FFFF:F,FFFFFFFFFFFFFFFFF,:FFFFFFFFF::FFFFFFFFFFFFFFFFFFFFFFF,,FFFFFFFFFFFFFF:FF:,,FFFFF:F:FFF:FFF:FF,::FFFFF:FFFFFFFFFFFFFFFFFFFFFF,FFFF,F
@A00881:241:HJW2NDRXX:1:2128:13340:12289 1:N:0:CGAGAGAA+GATTGGAG
ATCACGCCTACGGGAGGCAGCAGTGAGGAATATTGGTCAATGGGCGCGAGCCTGAACCAGCCAAGTCGCGTGAGGGAAGACGGTCTTATGGGTTGTAAACCTCTTTCAGATGAGAGTAAAGGGTGTTACGCGTAACACATTGCAAGTATCATCAGAAGAAGCATCGGCTAATTCCGTGCCAGCAGCCGCGGTAATACGGAAGATGCGAGCGTTATCCGGATTTATTGGGTTTAAAGGGTGCGTAGGCGGA
+
FFFFFFFFFFFFFFFFFFFFFFFFFFFFFFFFFFFFFFFFFFFFFFFFFFFFFFFFFFFFFFFFFFFFFFFF:FFFFFFFFFFFFFFFFFFFFFFFFFFFFFFFFFFFFFFF:FFFFFFFFFFFFFFFFFFFFFFFFFFFFFFFFFFFFFFFFFFFFF:FF,FFF:FFFFFF:FFFFFFFFFFFFFFFFFFFFFFFFFFFF:FFFFFFFFFFFFFFFFFFFFFFFFF,FFFFF:F,FFFFFFFFFFFFFF
@A00881:241:HJW2NDRXX:1:2128:15067:12399 1:N:0:CGAGAGAA+GATTGGAG
ATCACGCCTATGGGATGCACCAGTGGGGAATATTGCACAATGGGGGGAACCCTGATGCAGCGACGCCGCGTGAGTGACGAAGTATTTCGGTATGTAAAGCTCTATCAGCAGGGAAGAAAATGACGGTACCTGACTAAGAAGCCCCGGCTAACTACGTGCCAGCAGCCGCGGTAATACGTAGGGGGCAAGCGTTATCCGGATTTACTGGGTGTAATGGGAGCGTAGACGGGTTTGCAAGTCTGATGTGAAA
+
FFFFFFFFFFFFFFFFFFFFFFFFFFFFFFFFFFFFFFFFFFFFFFFF:FFFFFFFFFFFFFFFFFFFFFFFFFFFFFFFFFFFFF:FF::FFFFFFFFFFFFFFFFFFFFFFFFFFFFFFFFFFFFFFFFFFFFFFFFFFFFFFFFFFFFFFFFFFFFFFFFFFFFFFFFFFFFFFFFFFF:FFFFFFFFF,FFFFFFF,FFFFFFFFFFF,F:FFFFFFFFF:FFFFF:FFFFFFFFF,FF,FFFFF,
@A00881:241:HJW2NDRXX:1:2128:31711:12571 1:N:0:CGAGAGAA+GATTGGAG
ATCACGCCTATGGGGCGCAGCAGTGGGGAATATTGCACAATGGGGGGAACCCTGATGCAGCGATGCCGCGTGGAGGAAGAAGGTTTTCGGATTGTAAACTCCTTTTATCGGGGACGAAAGAAGACGGTACCCGAAGAAAAAGCATCGGCTAATTCCGTGCCAGCAGCCGCGGTAATACGGAAGATGCGAGCGTTATCCGGATTTATTGGGTTTAAAGGGTGCGTAGGCGGACCCGCAAGTCAGCGGTGAA
+
:FFFFFFFFFFFFFFFFFFFFFFFFFFFFFFFFFFFFFFFFFFFFFFFFFFFFFFFFFFFFFFFFFFFFFFFFFFFFFFFFFFFFFFFFF,FFFFFFFFFFFFFFFFFFFFFFFFFFFFF,FFFFFFFFFFFFFFFFF:FFFFFFFFFFFFF:FFFF:FFFFFFFFFFFFFFFFFF:FFF,FFFFFFFFFF:,F:FFFFFFFFFFFFFFFFFFFFFFFFFFF:FFFFFFF::FFFFFF:F:FF:FFF,,F
@A00881:241:HJW2NDRXX:1:2128:12292:12884 1:N:0:CGAGAGAA+GATTGGAG
ATCACGCCTATGGGAGGCAGCAGTTAGGAATATTGGGCAATGGAGGGAACTCTGACCCAGCAACGCCGCGTGAAGGAAGAAGGTTTTCGGATTGTAAACTTCTGATCTAGGGGAAGAAGGAAGTGACGGTACCCTAGGAGAAAGCCACGGCTAACTACGTGCCAGCAGCCGCGGTAATACGTAGGTGGCGAGCGTTGTCCGGAATAACTGGGCGTAAAGGGAGCGTAGGTGGTTATTTAAGTTAGGTGTG
+
FFF:FFFFFFFFFFFFFFFFFFFFFFFFFFFFFFFFFFFFFFFFFFFFFFFFFF:FFFFFFFFFFFFFFFFFFFFFFFFFFFFFFFFFFFFFFFFFFFFFFFFF,FFFFFFFFFFF:FFFFFFFFFFFFFFFFFFFFFFF:FFFF:FFFFFFFFFFFF,FF:FFFFFFF,FFFFFFFFFFFFFFFFF:FF:FFFFF:F:FFFFF:FFF:F,FFFFFFFFFFFFFFFFFFFFF:FFF::FFFF:FF::F:F
@A00881:241:HJW2NDRXX:1:2128:31403:12884 1:N:0:CGAGAGAA+GATTGGAG
ATCACGCCTACGGGAGGCAGCAGTGGGGAATATTGGGCAATGGAGGCAACTCTGACCCAGCAACGCCGCGTGAGCGATGAAGGTCTTCGGATTGTAAAGCTCTTTAAGTGGGGACGAAGAAAGTGACTGTACCCACAGAATAAGCCTCGGCTAACTACGTGCCAGCAGCCGCGGTAATACGTAGGAGGCAAGCGTTATCCGGAATGACTGGGCGTAAAGGGTGCGTAGGTGGTTTGGCAAGTTGGTAGCG
+
FFFFFFFFFFFFFFFFFFFFFFFFFFFFFFFFFFFFFFFFFFFFFFFFFFFFFFFFFFFFFFFFFFFFFFFFFFFFFFFFFFFFFFFFFFFFFFFFFFFFFFFFFFFFFFFFFFFF,FFFFFFFFFFFFFFFFFFFFFFFFFFFFFFFFFFFFFFFFFFFFFFFFFFFFFFFFFFFFFF,FFFFF:FFFFFFFFFFFFFFFFFFFFF,FFFFFFFFF:FFFFFFFFFFFFFFFFFFFFFFFFFFFF,FF:
@A00881:241:HJW2NDRXX:1:2128:28691:12947 1:N:0:CGAGAGAA+GATTGGAG
ATCACGCCTATGGGGCGCAGCAGTGGGGAATATTGGTCAATGGGGGGAACCCTGAACCAGCAACGCCGCGTGAAGGAAGAAGGCTTTCGGGTTGTAAACTTCTTTTACCAGGGACGATAGTGACGGTACCTGGTGAATAAGCTCCGGCTAACTACGTGCCAGCAGCCGCGGTAATACGTAGGGAGCGAGCGTTATCCGGATTTACTGGGTGTAAAGGGCGCGTAGGCGGGCTGTCAAGTCAGATGTGAAA
+
:FFFF,FFFFFFFFFFFFFFFFFFFFFFF:FFFFFFFFFFFFFFFFFFFFFFFFFFFFFFFFFFFFFFF:FFFFFFFFFFFFFFFFF:FFFFFFFFFFFFFFFFFFFFFFFFFF:FFFFFFFFFFFFFFFFFFFF:FFFFFFFFFFFFFFFFF,FF,FFF:F:F,FFF:FFFF:FFFFFFFF,FFF:FFF:,FFFFFFFF:FF:FFFFF:FFFF:F,F::FFFFFF,:FFFFFFFFFF,FFFFFFFFFF:
@A00881:241:HJW2NDRXX:1:2128:25708:13291 1:N:0:CGAGAGAA+GATTGGAG
ATCACGCCTACGGGAGGCAGCAGTGGGGAATATTGCACAATGGGGGAAACCCTGATGCAGCGACGCCGCGTGGGTGAAGAAGTATTTCGGTATGTAAAGCCCTATCAGCAGGGAAGAAGGAAGACGGTACCTGACTAAGAAGCCCCGGCTAACTACGTGCCAGCAGCCGCGGTCATACGTAGGGGGCGAGCGTTATCCGGAATTACTGGGTGTAAAGGGAGCGTAGACGGCGAGGCAAGTCTGGAGTGAA
+
:FF:FFFFF:FFFFFFFFFFFFFFFFFFFFFFFFFFFFFFFFFFFFF:FFFFFFFFFFFFFFFFFFFFFFFFFFFFFFFF:FFFFFFFFFFF:FFFFFFFF:FFFFFFFFFFFFFFF,FFFFFFFFFFFF,FFFFFFFFFFFFFFFFFF,FFFFFFFFFFFFFFFF,FFFFFF,FF,:FFFFFFFFFFFFFFFFFFF:FFFF:F:FFFFFFF,F,,FFFFF:FFF:FFFFFFFFFFF,F:FFF:FFFFFF
@A00881:241:HJW2NDRXX:1:2128:28239:13416 1:N:0:CGAGAGAA+GATTGGAG
ATCACGCCTACGGGGCGCAGCAGTGAGGAATATTGGTCAATGGGCGCGAGCCTGAACCAGCCAAGTAGCGTGAAGGAAGACGGCCCTACGGGTTGTAAACTTCTTTTATACGGGAATAAGACCGTCCACGAGTGGATGCGTGCATGTACCGTATGAATAAGCATCGGCTAACTCCGTGCCAGCAGCCGCGGTAATACGGAGGATGCGAGCGTTATCCGGATTTATTGGGTTTAAAGGGAGCGTAGACGGG
+
FFFFFFFFFFFFFFFFFFFFFFFFFFFFFFFFFFFFFFFFFFFFFFFFFFFFFFFFFFFFFFFFFFFFFFFFFFFFFFFFFFFFFFFFFFFFFFFFFFFFFFFFFFFFFFFFFFFFFFFFFFFFFFFFFFFFFFFF:FFFFFFFFFFFFFF,FFFF,FFFFFFFFFFFFFFFFFFFFFFFFFFFFFFFFFFFFF:FFFFFFFFFFF:FFFFFFFFFFFFFF:FFFFFFFFFFFF:FFFFFFFFFFFFFFF
@A00881:241:HJW2NDRXX:1:2128:18521:13808 1:N:0:CGAGAGAA+GATTGGAG
ATCACGCCTATGGGATGCAGCAGTGGGGAATATTGCACAATGGGGGGAACCCTGATGCAGCGACGCCGCGTGAGTGAAGAAGTATTTCGGTATGTAAAGCTCTATCAGCAGGAAAGAAAATGACGGTACCTGACTAAGAAGCCCCGGCTAACTACGTGCCAGCAGCCGCGGTAATACGTAGGGGGCAAGCGTTATCCGGATTTACTGGGTGTAAAGGGAGTGTAGGCGGGACTGCAAGTCAGATGTGAAA
+
FFFFFFFFFFFFFFFFFFFFFFFFFFFF:FFFFFFF:FFFFFFFFFFF,FFFFFFFFFFFF:FFFFFFFFFFFFFFFFFFFFFF:FFFFFFFFFFFFFFFFFFFFFFFFFFFFFFFFF:FFFFFFFFFFFFFFFFFFFFFFFFFFFFFFFFFFFFFFFFFFFFFFFFFFFFF:FFFFFF,FFFFFFFFFFF:FF:FFFFFFFFFFFFFFFFF,:FFFFFFFFFFFFFFFFFFFFFF:FFFFFFFFFFF:F
@A00881:241:HJW2NDRXX:1:2128:25247:14090 1:N:0:CGAGAGAA+GATTGGAG
ATCACGCCTATGGGGCGCAGCAGTGGGGAATATTGGGCAATGGGCGCAAGCCTGACCCAGCAACGCCGCGTGAAGGAAGAAGGCTTTCGGGTTGTAAACTTCTTTTCTTGGGGACGAACACAATGACGGTACCTGAGGAATAAGCCACGGCTAACTACGTGCCAGCAGCCGCGGTAATACGTAGGTGGCAAGCGTTATCCGGATTTATTGGGTGTAAAGGGCGTGTAGGCGGGATTGCAAGTCAGATGTG
+
FFFFFFF:FF:FFFFFFFFFFFFFFFFFFFFFF:FFFFFFFFFF:FFFFFFFFFFFFFFFF:FFFFFFFFFFFFFFFFFFFFFFFFFFF:FFFFFFFFFFFFF,:FFFFFF:F:FFFFFFF::FFFFFFFFF::FFFFFFFF:FFFFFFFFFFFFFFFFFFFFFFFFFFFFFFFFFFFFFFFFFFFFFFFFFFFFF,FFF:F:FFF:FFFFFFFFFFFFF::FF:FFFFFF:FF,FFFFFFFFFFF:FFF
@A00881:241:HJW2NDRXX:1:2128:25220:14168 1:N:0:CGAGAGAA+GATTGGAG
ATCACGCCTACGGGAGGCAGCAGTGGGGGATATTGCACAATGGGGGAAACCCTGATGCAGCGACGCCGCGTGGAGGAAGAAGGTTTTCGGATTGTAAACTCCTGTCGTGCGGGACGAATCATGACGGTACCGCACAAGAAAGCCACGGCTAACTACGTACCAGCAGCCGCGGTAAAACGTAGGTGGCAAGCGTTGTCCGGAATTACTGGGTGTAAAGGGAGCGCAGGCGGGCTGACAAGTTGGACGTGAA
+
FFFFFFFFFFFFFFFFFFFFFFFFFFFFFFFFFFFFFF:FFFFFFFFFFFFFFFFFFFFFFFFFFFFFFFFFFFFFFFF:FFFFFFFFFF:FFFFFFFFFFFFFFFFFFFFFFFFFFFFFF:FFFFFFFFF:F,FFFFFFF:FFFFFFFFFFFFFFFFFFF:FFFFFFFFFFFF::FFFFFFFFFFFF:FFFFFFFFFFF:FFFFF:FFFF::F,F:FFF:FFF:FFFFF:FFF:FFFFFFF,F,:FFF,
@A00881:241:HJW2NDRXX:1:2128:25102:14622 1:N:0:CGAGAGAA+GATTGGAG
ATCACGCCTACGGGAGGCAGCAGTGGGGGATATTGCACAATGGGGGAAACCCTGATGCAGCGACGCCGCGTGGAGGAAGAAGGTTTTCGGATTGTAAACTCCTGTCGTGCGGGACGAATCATGACGGTACCGCACAAGAAAGCCACGGCTAACTACGTACCAGCAGCCGCGGTAAAACGTAGGTGGCAAGCGTGGTCCGGAATTACTGGGTGTAAAGGGAGCGCAGGCGGGCTGACACGTTGGAAGTGAA
+
:FFFFFFFFFFFFFFFFFFFFFFFFFFFFFFFFFFFFFFFFFFFFF:FFFFFFFFFFFFFFFFFFFFFFFFFFFFFFFFFFFFFFFFFFFFFFFFF,FFFFFFFFFFFFFFFFFFFFFFF:FFFFFFFFFFFFFFF:FFFFFFFFFFFFFFFFFFFFFFFFF::FFFFFFFFFF,FFFFFFFFFF:FF:FFFF,FFF:F:FFFFFFFFFF,FF,::FFFF:FFFFFFFFFFFFFF:F,,FFF::FFFFF,
@A00881:241:HJW2NDRXX:1:2128:21667:14935 1:N:0:CGAGAGAA+GATTGGAG
ATCACGCCTATGGGAGGCAGCAGTGGGGAATATTGCACAATGGGGGGAACCCTGATGCAGCGACGCCGCGTGAGTGAAGAAGTATTTCGGTATGTAAAGCTCTATCAGCAGGGAAGAAAAAAGACGGTACCTGACTAAGAAGCCCCGGCTAACTACGTGCCAGCAGCCGCGGTAATACGTAGGGGGCAAGCGTTATCCGGATTTACTGGGTGTAAAGGGAGCGCAGACGGTGATGTAAGTCTGAAGTGAA
+
FFFFFFFFFFFFFFFFFFFFFFFFFFFFFFFFFFFFFFFFFFFFFFFFFFFFFFFFFFFFFFFFFFFFFFFFFFFFFFFFFFFFFFFFFFFFFFFFFFFFFFFFFFFFFFFFFFFFFFFFFFFFFFFFFFFFFFFFFFFFFFFFFFFFFFF,FFFFFFFFFFFFFFFFFFFFF:,FFFFFFFFFFFFFFFFFFFFFFFFFFFFFFF:FFFFFF:FFFFFFFFFFFFFFFFFFF:FFF,FFFFFFFFFFFF
@A00881:241:HJW2NDRXX:1:2128:25174:15154 1:N:0:CGAGAGAA+GATTGGAG
ATCACGCCTATGGGGGGCAGCAGTGGGGAATATTGCGCAATGGACGAAAGCCTGACGTAGCAACGCCGCGTGGAGGATGACACTTTTCGGAGCGTAAACTCCTTTTCTTAGGGAAGAACTTTGACGGTACCTAAGGAATAAGCACCGGCTAACTCCGTGCCAGCAGCCGCGGTAATACGGAGGGTGCAAGCGTTACTCGGAATCACTGGGCGTAAAGGGCACGTAGGCGGATTATCAAGTCTTTTGTGAA
+
,FFFFFF::FFFFFFFFFFFFFFFFFFFF,F:FFFFFFFFFFFFFFFFFFFFFFFFFFFFFFFFFFFFFFFFFFFFFFFFFF:FFFFFFFFFF:FFFFFFF:FFFFF:FFFFFFFFF:FFFFFFFFFFFFFFFFFFF,FFFFFF:FFFFF,FFFFFFFFF:FFFFFFF:FFFF:,FFFFFFFFFFFFFF:FFFFFFFFF:F:FFFFFFF:FFF,FFFFFFFFFFFFFFFF:FFFFFFFFFFFFFF,FFF,
@A00881:241:HJW2NDRXX:1:2128:30779:15311 1:N:0:CGAGAGAA+GATTGGAG
ATCACGCCTATGGGAGGCAGCAGTGGGGAATATTGCGCAATGGGCGAAAGCCTGACGCAGCGACGCCGCGTGAGGGATGAAGGTCCTCGGATCGTAAACCTCTGTCAGGAGGGAAGAATGTACACAGGGCTAATCACCTGGGTAGTGACGGTACCTCCAGAGGAAGCACCGGCTAACTCCGTGCCAGCAGCCGCGGTAATACGGAGGGTGCGAGCGTTAATCGGAATCACTGGGCGTAAAGCGCACGTAG
+
FFFFFFFFFFFFFFFFFFFFFFF:FFFFFFFF:FFFFFFFFFFFFFFFFFFFFFFFFFFFFFFFFFFFFFFFFFFFFFFFFFFFFFFFFFFFFFFFFFFFFFFFFFFFFFFFFFFFFFFFFFFFFFFFFFFFFFFFFFFFFFF:FFFFFFFFFFFFFFFFFFFF:FFFFFFFFFFFFFFFFFFFFFFFFFFFFFFFFFFFFFFFFFFFF:FFFFFFF:FFFFFFF,FFFFFFFFFFFFFF:FFFFFFFFF
@A00881:241:HJW2NDRXX:1:2128:18331:15327 1:N:0:CGAGAGAA+GATTGGAG
ATCACGCCTATGGGGGGCAGCAGTGGGGAATATTGGGCAATGGGCGCAAGCCTGACCCAGCAACGCCGCGTGAAGGAAGAAGGCTTTCGGGTTGTAAACGTCTTTTATGAGGGACGAAGGACGTGACGGTACCTCATGAATAAGCCACGGCTAACTACGTGCCAGCAGCCGCTGTAATACGGAGGTGGCGAGCGTTGTCCGGATTTACTGGGTGTAAAGGGCGCGTAGGCGGGTAGGCAAGTCAGATGTG
+
FFFFFF:F,F,FFFFFFF,,FF::FFFF:FFF:F,FFFFFF:FFFFFFFFFFFF,:FFF:FFFF:FF,:FF:FF:FFF,FF,FF,F,,FFFFF,F:FF,,F,:FFF,FFFFFFFF:FF,FF,F:F,F,FF::F:FFFFFFFF,FFFFFFFF:FF,FFFF:FFF,FFFFFFFF,FFFF,F,F,FF,FFF:FFF:F:FFFFF:FFF,F,,FFFFFFF::FFFF:FFF,::F:::F,F,::F::F:FFF,FFF
@A00881:241:HJW2NDRXX:1:2128:27498:15577 1:N:0:CGAGAGAA+GATTGGAG
ATCACGCCTACGGGATGCAGCAGTGAGGAATATTGGTCAATGGGCGCGAGCCTGAACCAGCCAAGTCGCGTGAGGGAAGACGGCCTTATGGGTTGTAAACCTCTTTCAGATGAGAGTAAAGGGTGCTACGCGTAGCACATTGCAAGTATCATCAGAAGAAGCATCGGCTAATTCCGTGCCAGCAGCCGCGGTAATACGGAAGATGCGAGCGTTATCCGGATTTATTGGGTTTAAAGGGTGCGTAGGCGGA
+
FFFFFFFFFFFFFFFFFFFFFFFFFFFFFFFFFFFFFFFFFFFFFFFFFFFFFFFFFFFFFFFFFFFFFF:FFFFFFFFFFFFFF:FFFFFFFFFFFFFFFFFFF,FFFF:F,FFFF:FF:F:FFFFFF:FFFFFFFFF:FFFFF:FFFFFF:FFFFFFFFFFFFFFFFFFFFFFFFFFFFFFF:FFFFFFFFFFFFFFF,FFFFFFFFFFF:FFFFFFFFFFF:FFF:,FFFF:FFFFFFF,FFFFFFF
@A00881:241:HJW2NDRXX:1:2128:14398:15812 1:N:0:CGAGAGAA+GATTGGAG
ATCACGCCTCTGGGGTGCAGCAGTGAGGAATATTGGTCAATGGGCGTTAGCCTGAACCAGCCAAGCCGCGTGAGGGATGAAGGCCCTATGGGTCGTAAACCTCTTTTGTCGGGGAGCAATGGAGGCCACGAGTGGCCTACGGGAGAGTACCCGAAGAAAAAGCATCGGCTAACTCCGTGCCAGCAGCCGCGGTAATACGGAGGATGCGAGCGTTCTCCGGATTTATTGGGTTTAAAGGGTGCGTAGGCGG
+
,FFFFFF:F,,FFFFFFFFFFFFF:FFF:,FFFFFFFFFF:FFF::F:FFFFFFFFF:FFF:,FFF:FFFFFFFFFFF,:FFFFFFFFFFFFFFFFF,FFFFFFF:FFFFFFFFFFFF,FFF:FFFFFFFFFFFFFFFF:FFF:FFFF:FFFFF:FFF,FFFFFFFFF:F,F:FFFFFFFFF:F,FFFF:FFF,,FF:FF,:::FFFF:FFF,F:FFFFF:,FFFFFFFF:,F::FF:::F:FF::FFF,
@A00881:241:HJW2NDRXX:1:2128:22742:15953 1:N:0:CGAGAGAA+GATTGGAG
ATCACGCCTATGGGATGCAGCAGTGGGGAATATTGGTCAATGGGCGGGAGCCTGAACCAGCCAAGTCGCGTGAGGGAAGACGGCCTTATGGGTTGTAAACCTCTTTCAGATGAGAGTAAAGGGTGCTACGCGTAGCACATTGCAAGTATCATCAGAAGAAGCATCGGCTAATTCCGTGCCAGCAGCCGCGGTAATGCGGAAGATGCGAGCGTTATCCGGATTTATTGGGTTTAAAGGGTGCGTAGGCGGA
+
:FFFFFFFFF:FFFFFFFFFFFFFFFFFF:FFFFFFFFFFFFFFFFFFFF:FFFFFFFFFFFFFFFFFFFFFFFFF:FFFFFFFFFFFFFF:FFFFF::FFFFFFFFFFF:FFFF:FF:,FFFFFFFFFFFFFFFFFFFF:FFFFFFFFFFFFFFFFFF,FFFFFFFFFFF:F:FFFF:FFFFFFFFFFF:::FFF:FFF,FFFFFFFFFF,,FFFFFFFFFFFFFFFFFFF::F,FF:FFFFFFFF,FF
@A00881:241:HJW2NDRXX:1:2128:23927:15969 1:N:0:CGAGAGAA+GATTGGAG
ATCACGCCTATGGGGGGCAGCAGTGAGGAATATTGGTCAATGGGCGAGAGCCTGAACCAGCCAAGTCGCGTGAGGGAAGACGGTCCTATGGATTGTAAACCTCTTTTGCCGGGGAGCAAAGAGCGGTACGTGTGCCGCGCCGAGAGTACCCGGAGAAAAAGCATCGGCTAACTCCGTGCCAGCAGCCGCGGTAATACGGAGGATGCGAGCGTTATCCGGATTTATTGGGTTTAAAGGGTGCGCAGGCGGC
+
FFFFFFFFFFFFFFFFFFFFFFFFFFFFFFFFFFFFFFFFFFFFFFFFFFFFFFFFFFFFFFFFFFFFFFFFFFFFFFFFFFFFFFFFFFFFFFFFFFFFFFF:FFFFF:FFFFFFFFFFFFFFFFFFFFFFFFFFFFFFFFFFFFFFFFFFFFFFFFFFFFFFFFFFFFFFFFFFFFFFFFFFFFFFFFFF:FFFF,FFFFFFFFFFFFFFF:FFFFFFFFFFFFFFFFFFFFFFFFFFFF:F:FFFFF
@A00881:241:HJW2NDRXX:1:2128:19280:16031 1:N:0:CGAGAGAA+GATTGGAG
ATCACGCCTACGGGGGGCACCAGTCGGGAATATTGCGCAATGGAGGAAACTCTGACGCAGTGACGTCGCGTGCAGGAAGAAGGTTTTCGGATTGTAAACTGCTTTAGACAGGGAAGAAAAAAATGACAGTACCTGTAGAATAAGCTCCGGCTAACTACGTGCCAGCAGCCGTGGTAATACGGAGGGTGCGAGCGTTAATCGGAATTACTGGGCGTAAAGCGCGTGTAGGCTGTACGGCAAGTTGGAGGTG
+
FFFFFFFFFFFFFFFFFFFFFFFFFFFFFFFF:FFFFFFFFFF:FFFFFFFFFFFFFFFFFFFFFFFFFFFFFFFFFFFFFFFFFFFFFFFFFFFFFFFFFF:FFFFFFFFFFFFFFFFFFFFFFFFFFFFFFFFFFFFFFFFFFFFFFFFFFFFFFFFFFFFFFFFFFFF,FFF,FFFFFFFFFFFFFFFFF::FFFFFFFF:FF:FF:FFFFFFFFFFFFFF:F:FFFF:FFFFFF,FFFFFFFFFFF
@A00881:241:HJW2NDRXX:1:2128:29866:16297 1:N:0:CGAGAGAA+GATTGGAG
ATCACGCCTATGGGGGGCAGCAGTCGGGAATATTGCGCAATGGAGGAAACTCTGACGCAGTGACGCCGCGTGCAGGAAGAAGGTTTTCGGATTGTAAACTGCTTTAGACAGGGAAGAAAAAGGACAGTACCTGTAGAATAAGCTCCGGCTAACTACGTGCCAGCAGCCGCGGTACTACGTAAACAACAAACCTAATCAGAAATTATAGGTTGTAAAGGGTGCGTATACGGGAGAGCAAGTTGGCTCTGAT
+
,FFF:FF:FFFFFFFFFFFFFFFFFFFFF::,:FFFFFFFFFFFFFFFFFFFFFFFFFFFFFFFFFFFFFF:FFFFFFFFFFFFFFFFFFFFFF::F,FF:FF,FFFFFFF,FFF:FFFFFFFFFFFFFF:FF:F,FFFFFFF:FFFFFFFFFFFF,FFFFFFF,FFFFFF:FF:FF:FFF::,,F,:,:,F,:,,,,,,F,,,F,,,,,,F::,:,,,F,FF,FF::,,::F:F,:F:F:F:FF,FF,,
@A00881:241:HJW2NDRXX:1:2128:24270:16438 1:N:0:CGAGAGAA+GATTGGAG
ATCACGCCTATGGGGGGCAGCAGTGGGGAATATTGGGCAATGGAGGCAACTCTGACCCAGCAACGCCGCGTGAGCGATGAAGGTCTTCGGATTGTAAAGCTCTTTAAGTGGGGACGAAGAAAGTGACTGTACCCACAGAATAAGCCTCGGCTAACTACGTGCCAGCAGCCGCGGTACTACGTAGGAGGCAAGCGTTCTCCGGAATGACTGGGCGTAAAGGGTGCGTAGGTGGTTTGGCAAGTTGGTAGCG
+
:FFFFFFFFFFFFFFFFFFFFFFFFFFFFFFFFFFFFF,FFFFFFFFFFFFFFFFFFFFFFFFFFFFFFFFFFFFFFFFFFFFFFFFFFFFFFFFFFFFFFFFFFFFFFFFFFFFFFFFF:FFFFFFFFFFFFFFFFFF,FFFF:FFF:FFF:::FFFFFFFFFFFFFFFFFFF:F:FF:FFFFFFFF:FFFFFFF,FFFFF,F:FFFFFFFFF::F:FF:,F:FF,FFFFFFF::FF:FFFFF:FF,:F
@A00881:241:HJW2NDRXX:1:2128:20211:16485 1:N:0:CGAGAGAA+GATTGGAG
ATCACGCCTATGGGGTGCAGCAGTGGGGAATATTGCACAATGGGGGAAACCCTGATGCAGCGACGCCGCGTGGGTGAAGAAGTATTTCGGTATGTAAAGCCCTATCAGCAGGGAAGAGGATGACGGTACCTGCAGAAGAAGCCCCGGCTAACTACGTGCCAGCCGCCGCGGTACTACGGAGGGGGCGAGCGTTATCCGGATGTACTGGGTGTAAAGGGAGCGTAGACGGCCTGTCAAGTCTGGAGTGAAA
+
:FF,FFF:FFFFFFFF:F:FFFFFFFFFF,FFF,FFFFFFFFFFF::FFFFFFF,FFFFFFFFFFFFFF:,FF:F:FFFF:FFFFFFFFFFFFFFFFFFFFFFFF:FFF,FF:FFFFFF,FFF,FF::FFFFF::,FFF:FFFFFFFF,FFFF:FF,F:FFFFFFFFFFF::FFF,FF,F:FFFFFFFFF,FFFF:::FFF,F,,FF:FF:F,FFFF:F::FF,FFFFFF:FF:F,FF,:FF:FF,FFFF
@A00881:241:HJW2NDRXX:1:2128:31313:16548 1:N:0:CGAGAGAA+GATTGGAG
ATCACGCCTACGGGGTGCACCAGTGGGGAATATTGGGCAATGGAGGCAACTCTGACCCAGCAACGCCGCGTGAGCGATGAAGGTCTTCGGATTGTAAAGCTCTTTAAGTGGGGACGAAGAAAGTGACTGTACCCACAGAATAAGCTCCGGCTAACTACGTGCCAGCAGCCGCGGTAATACGTAGGGAGCAAGCGTTATCCGGAATGAGTGGGCGTAAAGGGTGCGTAGGTGGCTCGGTAAGTTGGTCGCG
+
:FF:FFFFFFFFFFFFFFFFFFFFFFFFFFF:FFFFFFFFFFFFFFFFFFFFFFFFFFFFFFFFFFFFFFFFFFFFFFFFFFFFFFF:FFF:FFFFFFFFFFFFFFFFFFFFFFFFFFFFFFFFFFFFFFFFFFFFFFF:FFFFFF:FFFFFF,FFFFFFF,FFF,:FFFFFFF:FFFFFFFFFF:FFFFFFFFFFFFFF:,FFFF:,FFF:F:FFFFFFFFFFFF:FFFFFFFFF:FF,F:FFFF,:::
@A00881:241:HJW2NDRXX:1:2128:12075:16736 1:N:0:CGAGAGAA+GATTGGAG
ATCACGCCTATGGGATGCAGCAGTGGGGAATATTGGGCAATGGGGGAAACCCTGACCCAGCAACGCCGCGTGAAGGAAGAAGGCTTTCGGGTTGTAAACTTCTTTGACGAGGGACGAAGGACGTGACGGTACCTCGAAAACAAGCCACGGCTAACTACGTGCCAGCAGCCGCGGTAATACGTAGGTGGCAAGCGTTGTCCGGATTTAGTGGGTGTAAAGGGCGCGTAGGCGGGATTGCAAGTCAGATGTG
+
:F:FFFFFFFFFFFFFF::FFFFFFFFFFFFFFFFFFFFFFFFFFFFFFFFFFFFFFFFFFFFFFFFFFFFFFFFFFFF:FFF,FFFFFFFFFFFFF:FFFFFFFFFFFFFFFFFFFFFFF:FF:FFFFFFFFFFFFFF,F,FFFFFFFFFFF:FFFFFFFFFFFFFFFFFFFFFF,FF,FFFFFFFFFFFFFFFFFFFFFF:FFFF,F:FFFFF,F,FFFF:FFFFFFFFFFF:FF:,FFF::F,FFFF
@A00881:241:HJW2NDRXX:1:2128:16378:16736 1:N:0:CGAGAGAA+GATTGGAG
ATCACGCCTACGGGAGGCACCAGTCGGGAATATTGCACAATGGAGGAAACTCTGATGCGGTGACGCCGCGTGCAGGAAGAAGGTTTTCGGATTGTAAACTGCTTTAGATGGGGAAGAAGAAAGACTGTACCCATAGAATAAGCTCCGGCTAACTACGTGCCAGCAGCCGCGGTAATACGTAGGGAGCAAGCGTTATCCGGATTTATTGGGTGTAAAGGGTGCGTAGACGGGAATTCAAGTTAGTTGTGAA
+
FFFFFFFFFFFFFFFFFFFFFFFFFFFFF:FFFFFFFFFFFFFFFFFFFFFFFFFFFFFFFFFFFFFFFFFFFFFFFFFFFFFF:FFFFFFFFFFFFFFFFFFFF:FF:FFFFFFFFFFFFFFFFFFFFFFFFFFFFFFFFFFFFFFFFFFFFFFFFFFFFFFFFFFFFFFFFFFFFFFFFFFFFFF:,FFFFFFFFFFFF::FFFFFFFFFFFFFFFFFFFFFFFFFFFFFFFFFFFFFFFFFFFFFFF
@A00881:241:HJW2NDRXX:1:2128:23945:16814 1:N:0:CGAGAGAA+GATTGGAG
ATCACGCCTACGGGATGCAGCAGTGGGGAATTTTGGACAATGGGGGCAACCCTGATCCAGCAATGCCGCGTGAGTGAAGAAGGCCTTCGGGTTGTAAAGCTCTTTTGTCAGGGAAGAAAAGGACTAGGTTAATACCCTGGTTTCATGACGGTACCTGAAGAATAAGCACCGGCTAACTACGTGCCAGCAGCCGCGGTAATACGTAGGGTGCGAGCGTTAATCGGAATTACTGGGCGTAAAGCGTGCGCAG
+
FFFFFFFFFFFFFFFFFFFFFFFFFFFFFFFFFFFFFFF:FFFFFFFFFFFFFFFFFFFFFFFFFFFFFFFFFFFFF:FFFFFFFFFFFFFFFFFFFFFFFFFFFFFFF:FFFFFFFFFFFFFFFFFFFFFFFFFFFFFFFFFFFFFFFFFFFFFFFF:FFF,FFFFFFFFFFFFFFFFFFFFFFFFFFFFFFFFFFFFFFFF:FFFFFFFFFFFF,FFFFFFFF:FFFFFFFFFFF,F:,FFFFFFFFF
@A00881:241:HJW2NDRXX:1:2128:25925:17080 1:N:0:CGAGAGAA+GATTGGAG
ATCACGCCTATGGGATGCAGCAGTGGGGAATATTGGGCAATGGGCGAAAGCCTGACCCAGCAACGCCGTGTGAAGGAAGAAGGTCTTCGGATTGTAAACTTTTGTCTTATGGGACGATAATGACGGTACCATAGGAGGAAGCCACGACTAACTACGTGCCAGCAGTCGCGGTAATACGTAGGTGGCGAGCGTTATCCGGAATTATTGGGTGTAAAGGGTGCGTAGGCGGGCTGTAAAGTCAGATGTGAAA
+
FFFFFFFFFF:FFF:FFFFFFFFFFFFFFFFF:FFFFFFFFFFFFFFFFFFFFFFFFFFFFFFFFFFFFFFFFFFFFFFFFFFFFFFFFFFFFFFFFFFFFFFFFFFFFFFFF:FFFFFFFFFFFFFFFFF:FFFFFFFFFFFFFFFFFFFFFFFFFFFFFFFFFFFF:FFF:FFFFFF:FFFFFFFFFFFFFFFFF,FFFFFFFFFFFFFFFF:FF,F:FFFFFFFFF:FFFFFFFFFFFFFFFFFFFF
@A00881:241:HJW2NDRXX:1:2128:23448:17143 1:N:0:CGAGAGAA+GATTGGAG
ATCACGCCTATGGGACGCAGCAGTGAGGAATATTGGTCAATGGGCGCGAGCCTGAACCAGCCAAGTCGCGTGAGGGAAGCCGGCCTTATGGGTTGTAAACCTCTTTCAGATGAGAGTAAAGGGTGTTACGCGTAACACATTGCAAGTATCATCAGAAGAAGCATCGGCTAATTCCGTGCCAGCAGCCGCGGTAATACGGAAGATGCGAGCGTTATCCGGATTTATTGGGTTTAAAGGGTGCGTAGGCGGA
+
:FFFFFFFFF:FFFFFFFFFFFF,F,FFFFFFFFFFFFFFFFFFFFFFFFFFFFFFFFFFFFF:FFFFFFFFFFFFFFF,FF:FFFF:FFFFFFFFF::FFFFFFFFFFFFFFFFFF,FFFFFFFFFFFFFFF,FFFFFFFFFFFFFFFFFFFFFFFF:FF:FFFFFFFFFFFFFFFFFFFF:FFFFFFFFFFFFFFFFFFFFF:FF,FFFFF,FFFFFFF::FFFFFF,,FFF:FFFF:F:,FFFFFFF
@A00881:241:HJW2NDRXX:1:2128:31340:17159 1:N:0:CGAGAGAA+GATTGGAG
ATCACGCCTATGGGGGGCAGCAGTGGGGAATATTGCACAATGGAGGGAACTCTGATGCAGCGATGCCGCGTGGAGGAAGAAGGTCTTAGGATTGTAAACTCCTGTTGACAGAGAACGAAGAATGACGGTACTCTGAAAGGAAGCTCCGGCTAACTACGTGCCAGCAGCCGCGGTAATACGTAGGGAGCGAGCGTTGTCCGGAATTACTGGGTGTAAAGGGAGCGTAGGCGGGCACGGACGTCAGACGTGA
+
,:FFFFFFFFFFFF:FFFFFFFFFF:FFFFF:FFFFFFFFFFFFFFFFFFFFFFFFFFFFFFFF:FFFFFFFFFFFFFFFFFFFFFFFFFFFFFFFFFFFFFFFFFFFFFFFFFFFFFFFF:FFFF::FFFFFFFFF,FF:FFF:FFFFFF:FFFFFFFFFFF:FFFFFF,FFFFFFFF:FFFFFFFF,FFFF:F:,::F:F:F:F,FFF,F:FFFF,FFFFFFFFFFFF:FFF:FFF,:FFFFFF::F:
@A00881:241:HJW2NDRXX:1:2128:29225:17347 1:N:0:CGAGAGAA+GATTGGAG
ATCACGCCTGTGGGGGGCAGCAGTCGGGAATATTGCGCAATGGAGGAAACTCTGACGCAGTGACGCCGCGTATAGGAAGAAGGTTTTCGGATTGTAAACTATTGTCGTTAGGGAAGATAAAAGACAGTACCTAAGGAGGAAGCCCCGGCTAACTCTGTGCCAGCAGCCGCGGTAATACATAGGGGGCGAGCGTTATCCGGAATTATTGGGTGTAAAGGGTGCGTAGACGGAGAAGCAAGTTGGTTGTGAA
+
F,FF:F,FF,,:F:FFFF:FF:FFFFFFF:FFF:FF:F,:FFFFFFFFFFFFFFFFFFFFFFFFFFFFFF,FFFFFFFFFFF:FFFFFFFFFFFFFFFFFFFFFFFFFF,FFFFFFFFFFF:FFF:FFFFFFFFFFFFF:FFFFFFFFFFFFFF,,FF:FFFFFFFFFFFFFFFFF,:FFFFFFFFFFFFFF,FFFFFF:FF:FFFFFFFFFFFFFF::F:FFF:F:FFFFFFFF::,F:FFF,FFFFFF
@A00881:241:HJW2NDRXX:1:2128:31448:17691 1:N:0:CGAGAGAA+GATTGGAG
ATCACGCCTATGGGATGCAGCAGTCGGGAATATTGCGCAATGGAGGGAACTCTGACGCAGTGACGCCGCGTATAGGAAGAAGGTTTTCGGATTGTAAACTATTGTCGTTAGGGAAGAAGAAGGACAGTACCTAAGGAGGAAGCTCCGGCTAACTACGTGCCAGCAGCCGCGGTAATACGTAGGGAGCGAGCGTTATCCGGATTTATTGGGTGTAAAGGGTGCGTAGACGTGCGAACAAGTTGGTTGTGAA
+
FFFFFFFFFF:FFFFFFFFFFFFF:FFFFFFFFFFFFFFFFFFFFFFFFFFFFFFFFFFFFFFFFFFFFFFFFFFFFFFFFFFFFFFFFFFFFFFFFFFFFFFFFFFFFFFFFFFFFFFFFFFFFFF:FFFFFFFFFFFF,F:FFF:FFF:FFF:FFF:FFFFFFFFFFFFFFFFFFFFFFFFFFFFFFFFF,:,FF:FFFFFF,FFFFFFFFFF,F:F:,:F:FFFFF,FFFF:FFFF::FFFFFF:FF
@A00881:241:HJW2NDRXX:1:2128:19153:17848 1:N:0:CGAGAGAA+GATTGGAG
ATCACGCCTATGGGGGGCAGCAGTGGGGAATATTGCGCAATGGGCGGAAGCCTGACGCAGCGACGCCGCGTGAGGGAAGAAGGTTTTCGGATCGTAAACCTCTGTCAGAAGGGAAGAATAGGGGACGTGCCAATCAGCGTTTCCGTGACGGTACCTTCAATGGAAGCACCGGCTAACTCCGTGCCAGCAGCCGCGGTAATACGGAGGGTGCGAGCGTTAATCGGAATTACTGGGCGTACAGCGCGTGTAG
+
,FFFFFFF,F:FFFFFFFFFFFF,FFFFFFF:FFFFFFFFFF:FFFFFFFFFFF,FFFFFFFFFFFFFFFFFFFF:FFFF:FFFFFFFFFFFF:FFFFFFFFFFFFFFFFFFFFFFF,FFFFFFFFFFFFFFFF:FFFFFFFFFFFFFFFFF:FF:FFF:,FFFFFFFFFFFF:FFFFFFFFFF:FFFFFFFFFFFFFFFFFF,FFFFFFFFFFF:FFFFFFF:F:FF::FFFFFFF,,FFFFF:FFFF,
@A00881:241:HJW2NDRXX:1:2128:31910:18114 1:N:0:CGAGAGAA+GATTGGAG
ATCACGCCTATGGGACGCAGCAGTTAGGAATATTGGGCAATGGAGGAAACTCTGACCCAGCAACGCCGCGTGAAGGATGAAGGCCCTCGGGTTGTAAACTTCTGTATTAGAGGAAGAAGATAGTGACGGTACTCTAATAGAAAGCTACGGCTAACTACGTGCCAGCAGCCGCGGTAAGACGTAGGTAGCAAGCGTTGTCCGGAATGACTGGGCGTAAAGGGTGCGTAGGCGGTTATTTAAGTCTGATGTG
+
,FFFFFFFFFFFF:FFFF:FFFFFFFFFFFFFFFFFFFFFFFFFFFFFFFFFFFFFFFFFFFFFFFFFFFFFFFFFFFFFFFFFFFFFFFFFFFFFFFFFFFFFFFFFFFFFFFFFF:FFFFFFFFFFFFFFFFFFFFFFFFFFFFFFFFFFFFFFFFFFFFFFFFFFFFFFFFFFFFFFFFFFFFFFF::FFFFFFFFFFFF,FF:,FFFFFFFFFFFFFFFFFF:FFFFFFF::FFFFFFFFF:FFFF
@A00881:241:HJW2NDRXX:1:2128:25807:18317 1:N:0:CGAGAGAA+GATTGGAG
ATCACGCCTATGGGATGCAGCAGTGGGGAATATTGCACAATGGGGGGAACCCTGATGCAGCGACGCCGCGTGGGTGAAGAAGTATTTCGGTATGTAAAGCCCTATCAGCAGGGAAGAAGATGACGGTACCTGAGTAAGAAGCCCCGGCTAACTACGTGCCAGCAGCCGCGGTAATACGTAGGGGGCGAGCGGTATCCGGATTTACTGGGTGTAAAGGGAGCGTAGACGGCTTAGCAAGTCTGGAGTGAAA
+
FFFFFFFFFFFFFFFFFFFFFFFFFFFFFFFFFFFFFFFFFFFFFFFFFFFFFF,FFFFFFF:FFFFF:FFFFFFFFFFFFFFFFFFFFFFFFFFFFFFFF:FFFFFFFF:FFFFFFFFFFFFFFFFFFFFFFFFFFFFFFFFFFFFFFF:FF:FFFFFFFFFF:FFFFFFFF,FFFFFFFFFFFFFFFFF,FFFFFFFFFFFFFFFFFFFFF:FFFF:FFFFFFFFFFFFFFFF:F:,:F:FFFFFFFF
@A00881:241:HJW2NDRXX:1:2128:20012:18521 1:N:0:CGAGAGAA+GATTGGAG
ATCACGCCTATGGGGTGCAGCAGTGGGGAATATTGGGCAATGGGCGAAAGCCTGACCCAGCAACGCCGCGTGAGGGAAGAAGGTTTTCGGATTGTAAACCTCTGTCCTAGAGGACGAAGGAAGTGACGGTACTCTAGGAGGACGCCCCGGCTAACTACGTGCCAGCAGCCGCGGTAATACGTAGGGGGCGAGCGTTGTCCGGAATGACTGGGCGTAAAGGGCGTGTAGGCGGCTGATTAAGTCTGAAGTG
+
FFFFFFFF:FFFFFFFFFFFFFF:FFFF,FFFFFFFFFFFFFFFF:FFFFFFFFFFFFFFFFFFFFFFFFFFFFFFFFFFFFFFFFFFFFFFFFFFFFF:FFFFFFFFFFFFFF:FFFFFFFFFFFFFFFFFFFFFFFFFFF,:FFFFFFFF,FFFFFFFFFFFFFF:FFFFFFF,FFFFFF:FFFFFFFFFFFFFFFFFFFFFFFFFFFFFFFFFFFFFFFF:FFFFFFFFFF:FFFF:FFFFFFFFFF
@A00881:241:HJW2NDRXX:1:2128:9146:19899 1:N:0:CGAGAGAA+GATTGGAG
ATCACGCCTACGGGATGCACCAGTGGGGAATATTGGTCAATGGGGGGAACCCTGAACCAGCAACGCCGCGTGAAGGAAGAAGGCTTTCGGGTGGTAAACTTCTTTTACCAGGGACGATAGTGACGGTACCTGGTGAATAAGCTCCGGCTAACTACGTGCCAGCAGCCGCGGTAATACGTAGGGAGCGAGCGTTATCCGGATTTACTGGGTGTAAAAGGGCGCGTCGGCGGGCTGTCAAGTCAGATGTGAA
+
FFFFFFFFF:FFFFF:FFFFF:FFF:FFF:FFFFFFFF:FFFFFFFFF,FFF:FFFFFFFFFFFFFFFFF:FFFFFFFFFF:FF:F,FFFFF,F,FFFF:FFFFFFFFFFFFFFFF:F,F:FFFFFFFFFF,FFFFFFFFFFFFFFFFFFFF:FFFFFFFFFF::FFFFFF:,,:FFF:FFFFFFFFF:FFFF,FFFFF:,F,FFF:FFFFF,F,FFF:FFF:F,FFFFFFFFF,FFFFFF,FF:FFF:,
@A00881:241:HJW2NDRXX:1:2128:22462:20290 1:N:0:CGAGAGAA+GATTGGAG
ATCACGCCTACGGGATGCAGCAGTGGGGAATATTGCACAATGGGGGGAACCCTGATGCAGCGACGCCGCGTGGGTGAAGAAGTATTTCGGTATGTAAAGCCCTATCAGCAGGGAAGAAGATGACGGTACCTGAGTAAGAAGCCCCGGCTAACTACGTGCCAGCAGCCGCGGTAATACGTAGGGGGCGAGCGTTATCCGGATTTACTGGGTGTAAAGGGAGCGCAGACGGCTTAGCAAGTCTGGAGTGAAA
+
FFF,FFFFF:FFFFFFFFFFF:FFFFFFFFF:FFFF:F:FFFFFFFFF:FFFFFFFFFFFFFFFFF:FFF,FFFFF:FFFFF,FFFFFFFFFFFFFFFFFFFFFFFFFF:FFFFFFFFFFFFFFFFFFFFFFFFFFFFF:FFF:FFFFFFFFFFFFFFF:FFFFFFFFFF:FFFFFFFF,FFFFFFF,FFFF,FFFFFFF:FFFF,FFF:FFF:FFFF,FF:FFFF:FFFF:FFF,FF:FFFFFFF::,F
@A00881:241:HJW2NDRXX:1:2128:9643:21042 1:N:0:CGAGAGAA+GATTGGAG
ATCACGCCTACGGGGTGCAGCAGTGGGGAATATTGGGCAATGGAGGCAACTCTGACCCAGCAACGCCGCGTGAGCGATGAAGGTCTTCGGATTGTAAAGCTCTTTAAGTGGGGACGAAGAAAGTGACTGTACCCACAGAATAAGCCTCGGCTAACTACGTGCCAGCAGCCGCGGTACTACGTAGGAGGCAAGCGTTCTCCGGAATGACTGGGCGTAAAGGGTGCGTAGGTGGCTTGGCAAGTTGGTAGCG
+
:FF,FFFFFFFFFFF:FFFFF:FFFFFFF,F:,FFFFFFFFFFFFFFFFFFFFFFFFFFFFF:FFFFFFFFFFFFFFFFFFFFFF,FFFFFFFFFFFFFFFFFFFFFFFFFFFFFFFFFF:FFFFFFFFFFFFFFFFFFFFFFFFFFFFFFFFF:FFF:FFFFFFFFFFFFFFFFF,FFFFFFFFFFFFF,FFFFF,FFFFF,:FFF:FFFFFF,FFFFFF,FF:FFFFFFFFF,FFFF:F,FFFFFFF:
@A00881:241:HJW2NDRXX:1:2128:18114:21245 1:N:0:CGAGAGAA+GATTGGAG
ATCACGCCTACGGGGTGCACCAGTGGGGAATATTGGGCAATGGGCGCAAGCCTGACCCAGCAACGCCGCGTGAAGGAAGAAGGTCTTCGGATTGTAAACTTTTGTCTTATGGGACGATAATGACGGTACCATAGGAGGAAGTCACGACTAACTACGTGCCAGCAGTCGCGGTAGTACGTAGGTGGCAAGCGTTATCCGGATTTACTGGGTGTACAGGGCGTGTAGGCGGGACTGCACGTCAGATGTGAAA
+
FFFFFFFFFFFFFFFFFFFFFFF,FFFFFFFFFFFFFFFFFFFFFFFFFFFFFFFFFFFFFFFFFFFFFFFFF,FFF,FF:FFFFFFFFFFFFFFFFFFF,FFFFFF:FFFFFFFFFFFFFFFFFFFFFF:FFF:FFFFFFFFF:FFFFFFF,FFFFFFFFFFFF::FFFFF,,FFFFF:FFFFFFF:FFF,:,FFFFFFFFFFF:FFF:FF,,FFFFFF,FF,FFFF::FFFFFF,FF,F:FFFFFF:F
@A00881:241:HJW2NDRXX:1:2128:26603:21386 1:N:0:CGAGAGAA+GATTGGAG
ATCACGCCTATGGGACGCAGCAGTGGGGAATATTGGTCAATGGGGGGAACCCTGAACCAGCAACGCCGCGTGAAGGAAGAAGGCTTTCGGGTTGTAAACTTCTTTTACCAGGGACGATAGTGACGGTACCTGGTGAATAAGCTCCGGCTAACTACGTGCCAGCAGCCGCGGTAATACGTAGGGAGCGAGCGTTATCCGGATTTACTGGGTGTAAAGGGCGCGTAGGCGGGCTGTCAAGTCAGATGTGAAA
+
FFFFFFFF:FFFFFFFFFFFFFFFFFFFF,FFFFFFFFFFFFFFFFFFFFFFFFFFFFFFFFFFFFFFFFFFFFFFF:FFFFFFFFFFFFFFFFFFFFFFFFFFFF:FFFFFFF:FF:FFFFFFFFFFFF:FFFFFFF:FFFFFFFFFFFFFFFFFFFFFFFFFFFFFFFFF:FFFFF:FFFFFFF:FFFF,F:FFFFFFFFFFFFFFFFFFF:FFFFFFFFF:FFFFFFFF:FFFFFFFFFF:FFFF,F
@A00881:241:HJW2NDRXX:1:2128:15519:21512 1:N:0:CGAGAGAA+GATTGGAG
ATCACGCCTACGGGGCGCAGCAGTCGCGAATCATTCACAATGGGGGGAACCCTGATGGTGCGACGCCGCGTGGGGGAGGAAGGTCTTCGGATTGTACACCCCTGTCATGCAGGAGCAAGGCGAGAGTTGATAGTACTGCAAGAGGAAGAGACGGCAAACTCTGTGCCAGCAGCCGCGGTAATACAGAGGTCTCAAGCGTTGTTCGGAATCACTGGGCGTAAAGGGTACGTAGGCGGCGGGGCACGTTGCG
+
FFFFFFFFFF:FFFFFFFFFFFFFFF,FFFFFFFFFFF,FFFFFFFFFFFFF,FFFFFFFFFFFFFFFFFFFFFFFFFFFFFFFF:FFFFF:FFFF,FFFFFFFFFFFFF::F:FFF:FF:F,FFFFFFFF,FFFFFFFF,:FFFF::FFFFFFFFFFFFFFFFFF::FF:FFFFFFFFFFFFFFF:F:FFF:FFFFF,FFFFFFF,FFFFFFF:FFFFF:FFF:FFFFFFFFF:FF:::F:F,FFFF:F
@A00881:241:HJW2NDRXX:1:2128:20546:21950 1:N:0:CGAGAGAA+GATTGGAG
ATCACGCCTATGGGGTGCAGCAGTGAGGAATATTGGTCAATGGGCGGGAGCCTGAACCAGCCAAGTCGCGTGAGGGAAGACGGCCTTATGGGTTGTAAACCTCTTTCAGATGAGAGTAAAGGGTGCTACGCGTAGCACATTGCAAGTATCATCAGAAGAAGCATCGGCTAATTCCGTGCCAGCAGCCGCGGTAATACGGAAGATGCGAGCGTTCTCCGGATTTATTGGGTTTAAAGGGTGCGTAGGCGGA
+
:FF,FFFF:F:FFFFFFFFFF:FFFFFFF:FFFFFFFFF,,FFFFFFFFFFF:FFFFFFFFFFFFFFFFFFFFFFFFFFFFFFFFFFFFFFFFFFF,FFFFF:FFF:FFF::FFFF,F:FFF:FFFFFF:FFFFFF,:FFFFFF,FFFFFFFFFFFFFFFF:,F::FFFFFFFFFFFF:FFFFFFFFFFF,FF,:FF:FFFFFFFFFF:FFF:,:FFF:F:,FF:FFFFF::,FF:FF:FFFF,F,FFFF
@A00881:241:HJW2NDRXX:1:2128:25663:21950 1:N:0:CGAGAGAA+GATTGGAG
ATCACGCCTACGGGATGCACCAGTGGGGAATATTGCGCAATGGGCGGAAGCCTGACGCAGCGACGCCGCGTGAGGGAAGAAGGTTTTCGGATCGTAAACCTCTGTCAGAAGGGAAGAATAGGGGACGTGCCAATCAGCGTTTCCGTGACGGTACCTTCAAAGGACGCACCGGCTAACTCCGTGCCAGCAGCCGCGGTAAAACGGACCGTGCGAGCGTTAATCGGAATTACTGGGAGTAAAGCGCGAGGAG
+
FFFFFFFFFFFFFF,FFFFFFFFFFFFFFFF,FFFFFFFFFFFFFFFFFFFFFFFFFFFFFFF,:FF,FFFFFFFFFFFFFFF,:FF,FF,F:FFFFFFFFFFFF,F,FFFFFF,FFF,FF:,FFFFFF:::FFFF,F,FFF,F:F,,FFFFFFFF,FF,,:FF,,F,FF,,F:F:FF:FFF,FFF:FF:FF:FF:::F,F,,:,,,FFFFF,::FF,,FF,:,FFF:,FFF,F,FFFFFFF,FF,,,FF
@A00881:241:HJW2NDRXX:1:2128:10285:22247 1:N:0:CGAGAGAA+GATTGGAG
ATCACGCCTACGGGAGGCAGCAGTAGGGAATTTTGCGCAATGGGGGAAACCCTGACGCAGCAACACCGCGTGAATGTTAAGCCCTTCGGGGTGTAAAGTTCTGTCAATTGGGACGAATTTTGACTGTACCAATAAAGGAAGCACCGGCTAACTCCGTGCCAGCAGCCGCGGTAATACGGGGGGTGCAAGCGTTGTCCGGAATCATTGGGCGTAAAGCGTTCGTAGGCGGCACGTCAAGTTTGGTGTCAAA
+
FFFFFFFFFFFFFFFFFFFFFFFFFFFFFFFFFFFFFFFFFFFFFFFFFFFFFFFFFFFFFFFFFFFFFFFFFFFFFFFFFFFFFFFFFFFFFFFFFFFFFFFFFFFFFFFFFFFFFFFFFFFFFFFFFFFFFFFFFFFFFFFFFFFFF:FFFFFFFFFFFFFFFFFFFFFFFFFFFFFFFFFFFFFF:FFFFFFFFFFF,FFFFFFFFFFFFFFFFFFFFFFFFFFFFFFFFFFFFFFFFFFFFF:FFF
@A00881:241:HJW2NDRXX:1:2128:19804:22952 1:N:0:CGAGAGAA+GATTGGAG
ATCACGCCTACGGGATGCAGCAGTGGGGAATCTTCCGCAATGGGCGAAAGCCTGACGGAGCGATGCCGCGTGGGTGAAGAAGGGATTCGTCCCGTAAAGCCCTGTTGCCCGCGACGAAGGGCGCATCGAGGAAAGAGCGATGCGTGTGACGGTAGCGAGCGAGGAAGCCACGGCTAACTACATGCCAGCAGCCGCGGTAATACGTAGGTGGCGAGCGTTGTCCGGTATCATTGGGCGTAATGCGCATGTA
+
:FFFFFFFFFFFFFFFFFFFFFFFFFFFFFFFFFFFFFF:F:FFFFF:FFF:FFFFFFFFFFFFFFFFFF:FFFFFFFFFFFFFFFFFFFFFFFFFFFFFFFFFFFFFFFFFFFFFFFFFFFFFFFF,FFF,FFFFFFF,FFFFFFFFFF:FFFFFFFFFFFFFFFFFFFFFFFF,FFF:FFFFFF:F:FFFFFF:FF,,,FFFFFFFFFFFFFF:F:FFF,FF:,,FFFF:FFF,:FFF,FFFFF,FFF
@A00881:241:HJW2NDRXX:1:2128:19036:22968 1:N:0:CGAGAGAA+GATTGGAG
ATCACGCCTACGGGACGCAGCAGTGGGGAATATTGCACAATGGGCGAAAGCCTGATGCAGCGATGCCGCGTGAGGGAAGAAGGTTTTCGGATTGTAAACCTCTGTCTTCGGGGACGATAATGACGGTACCCGAGGAGGAAGCTCCGGCTAACTACGTGCCAGCAGCCGCGGTAATACGTAGGGAGCGAGCGTTATCCGGATTTACTGGGTGTAAAGGGCGCGTAGGCGGGCTGACAAGTCAGATGTGAAA
+
FFFFFFFFFFFFFFFFFFFFFFFFFFFFF,FFFFFFFFFFFFFFFFFFFFFFFFFFFFFFFFFFFFFFFFFFFFFFFFFFFFFFFFFFFFFFFFFFFFFFFFFFFFFFFFFFFFFFFFFFFFFFFFFFFFFFFFFFFFF:FFFFFFFFFFFFFFFFFFFFFFF,FFFFFFFFF:FFFFFFF:FFFFFFFFF:F,FFFFFFFFF:FFFFFFFFFF:FFFFFFFFFFFFFFFFFFFFF:FFFFFFFFFF:FF
@A00881:241:HJW2NDRXX:1:2128:16477:23109 1:N:0:CGAGAGAA+GATTGGAG
ATCACGCCTATGGGAGGCACCAGTGGGGAATATTGGGCAATGGAGGCAACTCTGACCCAGCAACGCCGCGTGAGCGATGAAGGTCTTCGGATTGTAAAGCTCTTTAAGTGGGGACGAAGAAAGTGACTGTACCCACAGAATAAGCTCCGGCTAACTACGTGCCAGCAGCCGCGGTAATACGTAGGGAGCAAGCGTTATCCGGAATGACTGGGCGTAAAGGGTGCGTAGGTGGCTTGGCAAGTTGGTAGCG
+
FFFFFFFFFFFFFFFFFFFFFFFFFFFFFFFFFFFFFFF:FFFFFFFFFFFFFFFFFFFFFFFFFFFFFFFFFFFFFFFF:FFFFFFFFFFFFFFFFFFFFFFFFFFFFFFFFFFFFF:FFFFFFFFFFFFFFFFFFFFFFFFFFFFFFFFFFFFFF:FFFFFFFFFFFFFFFFFFFF,FFFFFF:FFFFFFFFFFFF::FFFFFFFFFFFFFFFFFFFFFFF:FF,FF:FFFFFFFF:FFFFFFFFFFF
@A00881:241:HJW2NDRXX:1:2128:30770:23218 1:N:0:CGAGAGAA+GATTGGAG
ATCACGCCTACGGGAGGCAGCAGTGGGGAATATTGCACAATGGGGGAAACCCTGATGCAGCGACGCCGCGTGAGTGAAGAAGTATTTCGGTATGTAAAGCTCTATCAGCAGGGAAGAAAATGACGGTACCTGACTAAGAAGCCCCGGCTAACTACGTGCCAGCAGCCGCGGTAATACGTAGGGGGCGAGCGTTATCCGGAATTACTGGGTGTAAAGGGAGCGTAGACGGCATAGCAAGTCTGGAGTGAAA
+
:FFFFFFFFFFFFFFFFFFFFFFFFFFFFFFFFFFFFFFFFFFFFFFFFFFFFFFFFFFFFFFFFFFFFFFFFFFFFFFFFFFFFFFFFFFFFFFFFFFFFFFFFFFFFFFFF,FF,FFFFFFFFFFFFFFFFFFF:FFFFFFFFFFFFFFFFFFFFFFFFFFFFFFFFFFFF:FFFFFFFFFFFFFFFFF:FFFFFFFFFFF::FFFFFFFFF:FFFFFFFFFFFFFFFFFFFFFFFF:FFFFFF,:F:
@A00881:241:HJW2NDRXX:1:2128:10022:23296 1:N:0:CGAGAGAA+GATTGGAG
ATCACGCCTACGGGGGGCAGCAGTGGGGAATATTGCACAATGGGGGAAACCCTGATGCAGCGACGCCGCGTGAGTGAAGAAGTATTTCGGTATGTAAAGCTCTATCAGCAGGGAAGAAGATGACGGTACCTGAGTAAGAAGCCCCGGCTAACTACGTGCCAGCAGCCGCGGTAATACGTAGGGGGCAAGCGTTATCCGGATTTACTGGGTGTAAAGGGAGCGTAGACGGCGATGCAAGTCTGAAGTGAAA
+
FFFFFFFFFFFFFFFFFFFFFFFFFFFFFFFFFFFFFFFFFFFFFFFFFFFFFFFFFFFFFFFFFFFFFFFFFFFF:FFFFFFFFFFFFF::FFFFFFFFFFF:FFFFFFFFFF:FFFFFFFFFFFFFFFFFFFFFFFFFFFFFFFFFFFFFFFFFFFFFFFFFFFFFFFFF:FFFFFFFFFFFFFF:FFF,F:FFFFFFFFFFFFFFFFFFFFFFFFFFFFFFFFFFFFFFFFFFFFFFFFFFFFFFFF
@A00881:241:HJW2NDRXX:1:2128:27326:23484 1:N:0:CGAGAGAA+GATTGGAG
ATCACGCCTACGGGGTGCACCAGTGGGGAATGTTGCACAATGGGGGGAACCCTGATGCAGCGATGCCGCGTGGAGGAAGAAGGTCTTAGGATTGTAAACTCCTGTTGACAGAGAACGAAGAATGACGGTACTCTGAAAGGAAGCTCCGGCTAACTACGTGCCAGCAGCCGCGGTAATACGTAGGGAGCGAGCGTTGTCCGGAATTACTGGGTGTAAAGGGAGCGTAGGCGGGCACGGAAGTCAGACGTGA
+
FF:FFFFFFFFFFFFFFFFFFFFFFFFFF,FFFFFFFF:FFFFFFFFF:FFFFFFFFFFFFFFFFFFFFFFFFFFFFFFFFFFFFFFFFFFFFFFFFFFFFFFFFFFFFFFFFFFFFFFFFFFFFFFFFFFFFFFFFFFFF,FFFFFFFFFFFFFFFFFFFFFFFFFFFFFFFFFFFFFFFFFFFFFFFFFFFFF:FFFFF:FFFFFFFFFFFF:F:FFFFFFFFFFFFFFFFFFFFFF:FFFFFF:FFF
@A00881:241:HJW2NDRXX:1:2128:25400:23563 1:N:0:CGAGAGAA+GATTGGAG
ATCACGCCTATGGGGGGCAGCAGTGGGGAATATTGGGCAATGGAGGCAACTCTGACCCAGCAACGCCGCGTGAGCGATGAAGGTCTTCGGATTGTAAAGCTCTTTAAGTGGGGACGAAGAAAGTGACTGTACCCACAGAATAAGCCTCGGCTAACTACGTGCCAGCAGCCGCGGTAATACGTAGGAGGCAAGCGTTATCCGGAATGACTGGGCGTAAAGGGTGCGTAGGTGGTTTGGCAAGTTGGTAGCG
+
FFFFFFFFFFFFFFFFFFFFFFFFFFFFFFFFFFFFFFFFFFFFFFFF:FFFFFFFFFFFFFFFFFFFFFFFFFFFFFFFFFFFFFFFFFFFFFFFFFFFFFFFFFFFFFFFFFFFFFFFFFFFFFFFFFFFFFFFFFF:F:FF:FFFFFFFFFFFFFFFFFFFFFFFFFF:FFFF:FFFFF:FFFFFFFFFFFFFFFFFFFF,FFFFFFFFFFFFFFFFFFFFFF:FFFFFFFFFFFF,FFFFFFF:,F
@A00881:241:HJW2NDRXX:1:2128:22073:23657 1:N:0:CGAGAGAA+GATTGGAG
ATCACGCGTCTGGGATGCACCAGTGGGGAATATTGCACCATGGGCGCAAGCCTGATGCAGCGATGCCGCGTGAGGGAAGAAGGTTTTCGGATGGTAAACCTCTGTCTTCAGGGACGAATAATGACGGTACCTGAGGAGGAAGCTCCGGCTAACTACGTGCCAGCAGCCGCGGTAATACGTAGGGAGCGAGCGTTATCCGGAATTACTGGGTGTAATGGGAGTGTAGGCGGGACTGTACGTCAGATTTGAA
+
FF,,,FF,F,,F:FF:FFF,F,FFF:F,FFFFFFF:FF,FF:FFF:FFFFF,:FFFFFF:FFFFFFFFFF,FF,F,FFFFFFF,FFFFFFF:,F,F,FFFFF:F:FFFFFFFFFF,FFFF,FFFFFFF:FF,,FFFFF:FFFFFFFFFFFFFFF,:FFFFFFFFFFF:FFFFFF:F,::FFFFFF,F,:FFFFF:F:FFF,FF:FFFF,FF,FFF,F::F:FFF,:FFFF,FFF,:F,:FFFF,,,F:FF
@A00881:241:HJW2NDRXX:1:2128:13160:23719 1:N:0:CGAGAGAA+GATTGGAG
ATCACGCCTACGGGATGCAGCAGTGGGGAATATTGGTCAATGGGGGGAACCCTGAACCAGCAACGCCGCGTGAAGGAAGAAGGCTTTCGGGTTGTAAACTTCTTTTACCGGGGACGATAGTGACGGTACCTGATGAATAAGCTCCGGCTAACTACGTGCCAGCAGCCGCGGTAATACGTAGGGAGCGAGCGTTATCCGGATTTACTGGGTGTAAAGGGCGCGTAGGCGGGCTGTCAAGTCAGATGTGAAA
+
,FFF:FFFFF:F:F,FF:FFFFFFFFFFFF:FF:FFFFF,FFFFFFFF:FFFFF,:FFF:FF,FF:F:FF,FFFFFFFFF:F:F:FFFF:FFFFFF:,FFFFFFFFFFFFFF:,FF::FFFFFFFFFFF:FFF:FFFFFFFFFFFFFFF,:FFFFFFF,FFFF,FFFF:FFFFFFF::FFFFFFFFFFFFF:FFFF:FF:FFFFFFFFFFFFFFF:FFFFF::F:F:FF:F:FF:,::F:F:,F:,FF,F
@A00881:241:HJW2NDRXX:1:2128:28565:23970 1:N:0:CGAGAGAA+GATTGGAG
ATCACGCCTATGGGATGCACCAGTGGGGGATATTGCACAATGGGGGGAACCCTGATGCAGCGACGCCGCGTGAGCGAAGAAGTATCTCGGTATGTAAAGCTCTATCAGCAGGGAAGATAATGACGGTACCTGACTAAGAAGCACCGGCTAAATACGTGCCAGCAGCCGCGGTAATACGTATGGTGCAAGCGTTATCCGGATTTACTGGGTGTAAAGGGAGCGCAGGCGGTCCTGCAAGTCTGATGTGAAA
+
FFF,FFFFFFFFFFFFFFFFFFFFFFFFFFFFFFFFFFFFFFFFFFFFFFFFFFFFFFFFFFFFFFFFFFFFFFFFFFFFFFFFFFFF:FFFFFFFFFFFFFFFFFFFFFFFFFFFFFFF:FFFFFFFFFFFFFFFFFFFFFFFFFFFF:FFF:FFFFFFFF:F:FFFF:FF,FFFFFFFFFFFFFFFFFFFFFFFFFFFFFFFFFFFF:FF,FFFFF,F,FFFFFFFFF:FF:FFF:FFFFFF::FFFF
@A00881:241:HJW2NDRXX:1:2128:19696:23985 1:N:0:CGAGAGAA+GATTGGAG
ATCACGCCTACGGGGTGCAGCTGTGGGGAATATTGGGCAATGGGCGAAAGCCTGACCCAGCGACGCCGCGTGAAGGAAGAAGGTTTTCGGATTGTAAACTTCAGTAAGCAGGGACGAAGGAAGTGACGGTACCTGCAGAGTAAGCCACGGCTAACTACGTGCCAGCAGCCGCGGTAATACGTAGGTGGCGAGCGTTCTCCGGAATTACTGGGTGTAAAGGGTGTGTAGGCGGGGCGATAAGTCTGATGGG
+
FFF:F:FFF:FFFF:FFFFFF,FFFFFFFFFFFFFFFFF:FFFFFFFFFFFFFFFFFF:FFFFFFFFFFF,FFFF::FFFFFFFFFF:FFFFFFFF:FFF:FFFFFFFF:FFF,FFFFFF:,FFFFFFFFFFFFFFFFFFFFFFFF,FFFFFFFFF,FFFFFFFFFFFFFFFFF:FFFF:FFFFFFFFF::FFF,FF:F:FFFFFFFF:FFF,FF:FFFFF,F:FF::FFFFFF::FFF:FFF,FF:,,F
@A00881:241:HJW2NDRXX:1:2128:31982:24220 1:N:0:CGAGAGAA+GATTGGAG
ATCACGCCTACGGGAGGCAGCAGTGAGGAATATTGGTCAATGGGCGCGAGCCTGAACCAGCCAAGTAGCGTGAAGGAAGACGGCCCTACGGGTTGTAAACTTCTTTTATACGGGAATAAGAACGTCCACGAGTGGATGCGTGCATGTACCGTATGAATAAGCATCGGCTAACTCCGTGCCAGCAGCCGCGGTAATACGGAGGATGCGAGCGTTATCCGGATTTATTGGGTTTAAAGGGAGCGTAGACGGG
+
FFFFFFFFF:FFFFFFFFFFFFFFFFFFFFFFFFFFFF:FFFFFFFFFFFFFFFFFFFFFFF:FFFFFFFFFFFFFFFFFFFFFFFFFFFFFFFFFF,FFFFFFFFFFFFFFFFFFFFFFFF:FFFFFFFFFFFFFFFFFFFFFFFFFFFFFFFFFFFFF:FFFFFFFFFFFFFFFFFFFFFFFFFFFFFFFFFFFFFF:FF:FFFFFFFF:,F:FFFFFFFFFFFFFFFFFF:FFFF,:FFFF,FFFFF
@A00881:241:HJW2NDRXX:1:2128:12599:24251 1:N:0:CGAGAGAA+GATTGGAG
ATCACGCCTACGGGGGGCAGCAGTGGGGAATATTGGGCAATGGGCGCAAGCCTGACCCAGCAACGCCGCGTGAAGGAAGAAGGCTTTCGGGTTGTAAACTTCTTTTCTTAGGGACGAAGCAAGTGACGGTACCTAAGGAACAAGCCACGGCTAACTACGTGCCAGCAGCCGCGGTAATACGTAGGTGGCAAGCGTTATCCGGATTTACTGGGTGTAAAGGGCGTGTAGGCGGAGCTGCAAGTCAGATGTG
+
,FFFFFFFFFFFFFFFFFFFFFFFFFFFFFFFFFFFFFFFFFFFFFF,FFFFFFFFFFFFFF:FFFFFFFFFFFFFFFFFFFFFFFFFFFFFFFFFFFFFFFFFFFFFF:FFFFFFFFFFFFFF:FFFFFF,F:F,FFFFFFFFFFFFF:FFFFFFFFFFFFFFFFFFFF:FFFFFFFFF,FFFFFFFFFFFFFFF:FFF::FFFFFFFFFFFFFFF:FFFFFFFFFFFFFF:FFFFFFFF,FFF:FFFF
@A00881:241:HJW2NDRXX:1:2128:14986:24283 1:N:0:CGAGAGAA+GATTGGAG
ATCACGCCTACGGGACGCAGCAGTGGGGAATATTGCGCAATGGAGGAAACTCTGACGCAGTGACGCCGCGTATAGGAAGAAGGTTTTCGGATTGTAAACTATTGTCGATAGGGAAGAAAAATGACAGTACCTATCAAGAAAGCTCCGGCTAACTACGTGCCAGCAGCCGCGATAATACGTAGGGAGCACGCGTTATCCGGAATTATTGGGTGTAAAGGGTGCGTAGACGGGAAAGCAAGTTAGTTGTGAA
+
FFFFFFFFFFFFFF:FFFFFFFFFFFFF,:FF:FFFFF:,:FFFF:FFFFFFFFFFFFFFFFFFFFFFFF:,F:FFFFFF,FFFFF,FFFFFFFFFFFFFF,FFFFFF,F:FFFFFF,FFFFFFFFFFF:FFFFFFFFFF:FFFFFFFFFFFFF:FFFFFFFFFFFFFFFFFF,F:::F,FFF:FFFF,FFF,,F:FF:F,F:F,FFFFF,FFF,FFFFFFFFF,FFF:FF:,,FFFFFF:FFF,FFFF,
@A00881:241:HJW2NDRXX:1:2128:12201:24502 1:N:0:CGAGAGAA+GATTGGAG
ATCACGCCTACGGGGGGCACCAGTGGGGAATATTGGGCAATGGAGGCAACTCTGACCCAGCAACGCCGCGTGAGCGATGAAGGTCTTCGGATTGTAAAGCTCTTTAAGTGGGGACGAAGAAAGTGACTGTACCCACAGACTAAGCCTCGGCTAACTACGTGCCAGCAGCCGCGGTAATACGTAGGAGGCAAGCGTTATCCGGAATGACTGGGCGTAAAGGGTGCGTAGGTGGTTTGGCAAGTTGGTAGCG
+
FFFFFFF:F:FFFFFFFFFFF,FFFFFF:FFFFFFFFF:F,FFFFFFFFFFF:F:FFFFFFFFFFFFFFFFFFFFF,FFFFFFFFFFFFFF:FFFF,:FFFFFFFFFFFFFFFFFFFF:FFFFFFFFF,FF,FFFFF:F:FFFFFFFFFFFFFFFFFFFFFF:FFFFFFFFFFFFF,FFFFFFFF:F:FFFF:FFFFFFF:FFFFF::F:FFFF,,F:F:FFFF:F:FFFFFFFFFFFFFFF:FFFF:F:
@A00881:241:HJW2NDRXX:1:2128:26937:24533 1:N:0:CGAGAGAA+GATTGGAG
ATCACGCCTACGGGAGGCAGCAGTCGGGAATATTGCGCAATGGAGGAAACTCTGACGCAGTGACGCCGCGTGCAGGAAGAAGGTTTTCGGATTGTAAACTGCTTTAGACAGGGAAGACAAAGACAGTACCTGTAGAATAAGCTCCGGCTAACTACGTGCCAGCAGCCGCGGTAATACGTAGGGAGCGAGCGTTATCCGGATTTATTGGGTGTAAAGGGTGCGTAGACGGATGAGCAAGTTAGCTGTGAAA
+
FFFFFFFFFFFFFFFFFFFFFFFFFF:FF,F:FFFFFFFFFFFFFFFFFFFFFFFFFFFFFFFFFFFFFFFFFFFFFFFFFFFFFFFFFFFFFFFFFFFFFFFFFFFFFFFFFFFFFFFFFFFFFFFFFF:FFF:FFFFFFFFFFFFFFF:FFFFFFFFFFFFFFFFFFFFFFF:FFFFFFFFFFFFFFFFFF,FFFFFF,FFFFFFFFFFFFF,FFFFFF::FFFFFFFFFFFFFFFFFFFFFFFFFFF
@A00881:241:HJW2NDRXX:1:2128:24343:24612 1:N:0:CGAGAGAA+GATTGGAG
ATCACGCCTATGGGGGGCACCAGTGGGGAATATTGCGCAATGGAGGAAACTCTGACGCAGCGATGCCGCGTGAGTGAGGAAGGGATTCGTCCCGCAGAGCTCAGTCGACGGGGAGACGAGAGATGTCACCCGTCTTTAAAGCCCCGGCTAACTACGTGCCAGCAGCCGCGGTAATACGTAGGGGGCGAGCGTTGTCCGGAATTACTGGGCGTAAAGCGCGCGTAGGCGGCCTAGAAGGCCTGTTGTAAAA
+
:FF:FFFFFFFF:FFF:F,FFFFFFFFF::F,:FFFFFFFFFFFFFFFFFFFFFFFFFFFFFFFFFFFFFFFFFFFFFFFFFFF:FFFFFFFFFFF,FFFFFFFFFFFF:FFFFF:,F::F:FFFFFFFFFFFFFFFFFFF:FFFF:FFFFFFFFFFFFF:FFF,FFFFFF,,:FFFFFFFFFFFFFFFFFF:FFFFFFF:FFFFFFFFFF:,,FFFFFFFF:F::FFFF:FFF,FFF::F:FFFF:,,F
@A00881:241:HJW2NDRXX:1:2128:18466:25207 1:N:0:CGAGAGAA+GATTGGAG
ATCACGCCTACGGGAGGCAGCAGTGGGGAATATTGGGCCATGGGCGAAAGCCTGACCCAGCAACGCCGCGTGAGTGATGAAGGTCGTCGGATTGTAAAACTCTTTAAGTGGGGACGAAGAAAGTGACTGTACCCACAGAATAAGCCTCGGCTAACTACGTGCCAGCAGCCGCGGTAATACGTAGGAGGCAAGCGTTATCCGGCATGACGGGGCGGAAAGGGTGCGTAGGTGGCCTCATAAGTAAGTAGCG
+
FFFFF:FFFFFFFFFFF,FF,F,FFFFFFFFFFFFFFF,FFFF:FF,FFFFF:,F:FFFFFF:FF:FFFFFFFFF:FFFF,FFF:,FF:FFFFFFFF,:FFFF:FFFFFFFFFFFFF,FF:,,FFFFFFFFFFFFF::,FFFF,F:FF::FF,FF:FFFF:FFFF:FFFFFFFFF,,F,FFF,F:FFFFF:,FF,FFFFFFF,:FF,F,FFF:F:F,FFFFFF,FF,,FF::,F,FFFFFFFFFFFFFFF
@A00881:241:HJW2NDRXX:1:2128:24578:25269 1:N:0:CGAGAGAA+GATTGGAG
ATCACGCCTATGGGATGCAGCAGTGGGGAATATTGGGCAATGGGCGCAAGCCTGACCCAGCAACGCCGCGTGAAGGAAGAAGGCTTTCGGGTTGTAAACTTCTTTTATCAGGGACGAAGCAAATGACGGTACCTGATGAATAAGCCACGGCTAACTACGTGCCAGCAGCCGCGGTAATACGTAGGTGGCAAGCGTTCTCCGGATTTATTGGGTGTAAAGGGCGTGTAGGCGGGACTGCAAGTCAGATGTG
+
FFFFFFFFFFFFFFFFFFFFFFFFFFFFF:FFFFFFFFFFFFFFFFFFFFFFFFFFFFFFFFFFFFFFFFFFFFFFFFFFFFFFFFFFFFFFFFFFFFFFFFFFFFFFFFFFFFFFFFFFFFFFFFFFFFFFFFFFFFFFFFFFFFFFFFFF,:FFFFFFFFFFFFFF:FFFFFFFFFFFFFFFFFF:FFFFFFFF,FFFFFFF,FF:FFFFFFFFFFF:FFFFFFFFF:FFFF:FFFFFFFFFF:FF:F
@A00881:241:HJW2NDRXX:1:2128:28067:25582 1:N:0:CGAGAGAA+GATTGGAG
ATCACGCCTACGGGATGCAGCAGTGGGGAATATTGCACAATGGAGGGAACTCTGATGCAGCGATGCCGCGTGAGGGAAGAAGGTTTTCGGATTGTAAACCTCTGTCGTCGGGAACGATAATGACGGTACCCGACAAGGAAGCTCCGGCTAACTACGTGCCAGCAGCCGCGGTAATACGTAGGGAGCGAGCGTTGTCCGGAATTACTGGGTGTAAAGGGAGCGTAGGCGGGGTTGCAAGTCAGATGTGAAA
+
FFFFFFFFFFFFFFFFFFFFFFFFFFFFFFFFFFFFFFFFFFFFFFF::FFFFFFFFFFFFFFFFFFFFFFFFFFFFFFFFFFFFFFFFF:FFFFFFFFFFFFFFFFFFFFFFFFFFFFFFFFFFFFFFFFFFFFFFFF,FFFFFFFFF:FFFFFFFFFFFFFFFFFFFFFFFFFFFF,FFFFFFF:FFFFFFFFFFFFF:FF:FFFFFFFFFF:FFFFFFFFFFFFFFFFFFFFFFFFFFFFFFFFF:F
@A00881:241:HJW2NDRXX:1:2128:17580:25645 1:N:0:CGAGAGAA+GATTGGAG
ATCACGCCTACGGGAGGCAGCAGTGAGGGATATTGCACAATGGGGGAAACCCTGATGCAGCAACGCCGCGTGAAGGAAGAAGTATTTCGGTATGTAAACTTCAGTGAGCAGGGACGAGAAAGGACGGTACCTGCAGAGCAAGCCACGGCTAACTACGTGCCAGCAGCCGCGGTAATACGTAGGTGGCGAGCGTTATCCGGAATTACTGGGTGTAAAGGGTGAGTAGGCGGGGATGCAAGTCAGGTGTGAA
+
FFFFFFFFFFFFFFF:FFFFFFFFFFFFFFFF:FFFFFF,FFFFFFFFFFFFFFFFFFFFFFFFFFFFFFFF::FFFFFFFFF,FFFFFF:FFFF:FFFFFFFFFFFFFFFFFFFFFFFFFFFFFFFFFFFFFFFFFFFF:FFFFFFFFF:FFFFFFFFFFFFFFFFFFFFFFF,FFFFFFFFFFFFFFFFFF,FFF:FFFFFFFFFFF:FFF:FFFFFFFFFFFFFF:FFFF:FFF:FFFFFFFFFFFF
@A00881:241:HJW2NDRXX:1:2128:21341:25801 1:N:0:CGAGAGAA+GATTGGAG
ATCACGCCTATGGGGCGCACCAGTGGGGAATATTGGGCAATGGGCGAAAGCCTGACCCAGCAACGCCGCGTGAAGGAAGAAGGTCTTCGGATTGTAAACTTCTTTTATGAGGGACGAAGGACGTGACGGTACCTGCAGAGTAAGCCACGGCTAACTACGTGCCAGCAGCCGCGGTAATACGTAGGTGGCGAGCGTTATCCGGAATTACTGGGTGTAAAGGGTGTGTAGGCGGGGCGATAAGTCTGAAGTG
+
FFFFFFFFFFFFFFFFFFFFFFF:FFFFFFFFFFFFFFFFFFFFFFFFFFFFFFFFFFFFFFFFFFFFFFFFFFFFFFFFFFFFFFFFFFFFFFFFF:FFFFFFFFFFFFFFFFFFFFFFFFFFFFFFFFFFFFFFFFFFFFFF:FFFFFFFFFFFFFFFFFFFFFFF:FFFFFFFFFFFFFFFF:FFFFFFFFFF,FF:FFF,FFFFFFFFFF,FFFFFFFFFFFFFFFFF:FFFFFF:FFFFF,FFFF
@A00881:241:HJW2NDRXX:1:2128:32398:25880 1:N:0:CGAGAGAA+GATTGGAG
ATCACGCCTATGGGATGCAGCAGTGGGGAATATTGGTCAATGGGGGAAACCCTGAACCAGCAACGCCGCGTGAAGGAAGAAGGCTTTCGGGTTGTAAACTTCTTTTATCAGGGACGATAGTGACGGTACCTGATGAATAAGCTCCGGCTAACTACGTGCCAGCAGCCGCGGTAATACGTAGGGAGCGAGCGTTATCCGGATTTACTGGGTGTAAAGGGCGCGTAGGCGGGCTGACAAGTCAGATGTGAAA
+
FFFFFFFFFFFFFFFFFFFFFFFFFFFFFFFFFFFFFFFFFFFFFFFFFFFFFFFFFFFFFFFFFFFFFFFFFFFFFFFFFFFFFFFFFFFFFFFFFFFFFFFFFFFFFFFFFFFFFFFFFFFFFFFFFFFFFF:FFFFFFFFFFFFFFFFFFFFFFFFFFFFFFFFFFFFFFFFFF:FFFFFFFFFFFFFFFFFFFF:FFFFFFFFFFFFFFFF:FFFFFFFFFFFFFFFFFFFF:FF:FFFFFFFF:,
@A00881:241:HJW2NDRXX:1:2128:17146:26177 1:N:0:CGAGAGAA+GATTGGAG
ATCACGCCTATGGGATGCAGCAGTGAGGAATATTGGTCAATGGAGGCAACTCTGACCCAGCAACGCCGCGTGAGCGATGAAGGTCTTCGGATTGTAAAGCTCTTTAAGTGGGGACGAAGAAAGTGACTGTACCCACAGAATAAGCCTCGGCTAACTACGTGCCAGCAGCCGCGGTAATACGTCGGAGGCAAGCGTTATCCGGAATGACTGGGCGTAAAGGGTGCGTAGGTGGTTGGGCAAGTTGGTCGCG
+
FFF,FFFFFFFFFFFFFFFFFFFFFFFFF:FF:FFFFFFFFFFFFFFFFFFFFFFFFFFFFFFFFFFFFFFFFFFFFFFFFFFFFFFFFFF,:FFF:FFFFFFFF:FFFFF:FFFFFFFFFFFFFFFF:FFFFFFFFFFFF:FF:FFFFFFFFFFFFFFFFFFFFFFFF:FFFFFF:FFFFF,FFFFFFFFFFFFF:FFFFF,FFFFF:FFFFF,F,,FFF:F:FF,FFFFFFF,:FF,,F,FFFF,:FF
@A00881:241:HJW2NDRXX:1:2128:16043:26240 1:N:0:CGAGAGAA+GATTGGAG
ATCACGCCTATGGGGCGCAGCAGTGGGGAATATTGGTCAATGGGGGGAACCCTGAACCAGCAACGCCGCGTGAAGGAAGAAGGCTTTCGGGTTGTAAACTTCTTTTACCAGGGACGATAGTGACGGTACCTGGTGAATAAGCTCCGGCTAACTACGTGCCAGCAGCCGCGGTAATACGTAGGGAGCGAGCGTTATCCGGATTTACTGGGTGTAAAGGGCGCGTAGGCGGGCTGTCAAGTCAGATGTGAAA
+
FFFFFFFFFFFFFFFFFFFFFFFFFFFFF:FFFFFFFFFFFFFFFFFFFFFFFFFFFFFFFF:FFFFFFFFFFFFFFFFFFFFF:FFFFFFFFFFFFFFFFFFFFFFFFFFFFFFFF::FFF:FFFFFFFFFFFFFFFFFFFFFFFFFFFFFFFFFFFFFFFFFFFFFFFFFF,F,FFFFFFFFFFFFFFF:FFFFFFF,FFFFF:FFFFFFF,FFFFFFFFF,FFFFFFFFFFF:,F:FFFF,FFFFFF
@A00881:241:HJW2NDRXX:1:2128:29396:26256 1:N:0:CGAGAGAA+GATTGGAG
ATCACGCCTATGGGAGGCAGCAGTGAGGAATATTGGTCAATGGGCGGAAGCCTGAACCAGCCAAGTCGCGTGAGGGATGAAGGCCCTACGGGTTGTAAACCTCTTTTGCCGGGGAACAAGTGCCGGGACGTGATTCCGGAGCTGAGTGTACCCGGAGAAAAAGCATCGGCTAACTCCGTGCCAGCAGCCGCGGTAATACGGAGGATGCGAGCGTGATCCGGATTTATTGGGTTTAAAGGGTGCGTAGGCG
+
FFFFFFFFFFFFFFFFFFFFFFFFFFFFFFFF:FFFFFFFFFFFFFFFFFFFFFFFFFFFFFFFFFFFFFFFFFFFFFFFFFFFFFFFFFFFFFFF:FFFFFFFFFFFFFFFFFF,FF,FFFFFFFFFFFFFFF:FFFFFFFFF:F:FFFFFFFFFFF:FFFF,FFFF:FFFFFFFFFFFFFFFFFFFFF:F:F:FFFFFFFFFFFFFF:FFFF,F,:F:FF,FF:F:FF:FFFFFFFFFFFFFF:FFFF
@A00881:241:HJW2NDRXX:1:2128:25753:26365 1:N:0:CGAGAGAA+GATTGGAG
ATCACGCCTATGGGGTGCACCAGTCGGGAATATTGCGCAATGGAGGAAACTCTGACGCAGTGACGCCGCGTATAGGAAGAAGGTTTTCGGATTGTAAACTATTGTCGTTAGGGAAGAGAAAGGACAGTACCTAAGGAGGACGCTCCGGCTAACTACGTGCCAGCAGCCGCGGTAATACGTAGGGAGCGAGCGTTATCCGGAATTATTGGGTGTAAAGGGTGCGTAGACGGGTTAGCAAGGTAGTGGTGAA
+
,FFFFFFFFFF:FFFFFFFFFFFFFFFFF::FFFFFFFFFFFFFF:FFFFFFFFFFFFFF,FFFFFFFFFFFF,FFFFFFFFFFFF:FFF,FFFFF,FF,FFFFFFF:FFFFFF,FFFF,FFFFF,FF:FFFFFFFFFFF,FFFFFFFFFFFF:FF:F::FFFFFFFFFFFFFF,F:FF,FFFFFFFFFFFF,F,:F:F:FFFFFF:F::FFF,FFFF,FFFFFFFFFF,FFF,:FF,:FFFFF,:FFFF
@A00881:241:HJW2NDRXX:1:2128:28556:26428 1:N:0:CGAGAGAA+GATTGGAG
ATCACGCCTACGGGGCGCAGCAGTGGGGAATATTGCGCAATGGAGGGAACTCTGACGCAGCGATGCCGCGTGAGTGAAGAAGGGATTCGTCCCGTAAAGCTCTGTTGCCAGGGATGAGAGAGACAGTACCTGGCGAGAAAGCCCCGGCTAACTACGTGCCAGCAGCCGCGGTAACACGTAGGGGGCGAGTGTTGTCCGGAATCACTGGGCGTAAAGGGCACGCAGGCGGCTGTTCAGGCGGGGATGTGAA
+
:FF,FFF:FFFFFFFFFF:FFFFFFFFFFFFFFFFFF:FFFFFFFFFFFFFFFFFFFFFFFF,FFFFF,FFF:F:FFFFF:FFFFFFFFFFFFFFF,FFFFFFFFFFFFFFFFFF:,FFFFF,FFFFFFFFFFFF,FF,FFFFFFFFFFFFFFFFFFFF:FFF:FFFFFFFF,FFFFFFFF:FF:FFFFFFFFFFFFFF,,FFFF:FFFFFF,F,,FFFFFFFFFFFFFF:FFFF,FF,:FFFF::FFFF
@A00881:241:HJW2NDRXX:1:2128:30327:26647 1:N:0:CGAGAGAA+GATTGGAG
ATCACGCCTATGGGACGCAGCAGTGGGGAATATTGGGCAATGGAGGCAACTCTGACCCAGCAACGCCGCGTGAATGAAGAAGGCCTTCGGGTTGTAAAGTTCTTTAATTGGGGACGAAGAAAGTGACGGTACCCAAAGAATAAGCCACGGCTAACTACGTGCCAGCAGCCGCGGTAATACGTAGGTGGCAAGCGTTGTCCGGAATGACTGGGCGTAAAGGGAGCGTAGGCGGCGCAACAAGTTAGGAGTG
+
FFFFFFFFFFFFFFFFFFFFFFFFFFFFFFFFFFFFFFFFFFFFFFFFFFFFFFFFFFFFFFFFFFFFFFFFFFFFF:FFFFFFFFFFFFFFFFFFFFFFFFFFFFFFFFFFFFFFFFFF,FF:FFFFFFFFFFFFFFFFFFF,FFFFFF:FFFFFFFFFFFFFFFFFFFFFFFFF:FFFFFFFFFFFFF,FFFFFFFFFFFF:FFFFFFFFFFFFFFF:F:FFF:FFFFFFFFFF:FF:FFF,FFFF:F
@A00881:241:HJW2NDRXX:1:2128:25102:26866 1:N:0:CGAGAGAA+GATTGGAG
ATCACGCCTATGGGATGCAGCAGTGAGGAATATTGGTCAATGGGCGGGAGCCTGAACCAGCCAAGTCGCGTGAGGGAAGACGGCCTTATGGGTTGTAAACCTCTTTCAGATGAGAGTAAAGGGTGCTACGCGTAGCACATTGCAAGTATCATCAGAAGAAGCATCGGCTAATTCCGTGCCAGCAGCCGCGGTAATACGGAAGATGCGAGCGTTATCCGGATTTATTGGGTTTAAAGGGTGCGTAGGCGGA
+
FFFFFFFFFFFFFFFFFFFFFFFFFFFFFFFFFFFFFFFFFFFFF:FFFFFFFFFFFFFFFFFFFFFFFF,FFFFF:FFFFFFFFF:FFFFFFFFFF:FFFFFFFFFFFFFFFF:F:FFFF:FFFFFFFFFFFFFF,F,FFFFFFFFFFFFFFFFFFFFFFFFFFFFFFFFFF:FFFFFFFFFF:FFFF::F:FF:FFFFFFFFFFF:FFF,F,F:FFFF:F:F,FFFFFFFFFFFFFF:FFF,:F:FF,
@A00881:241:HJW2NDRXX:1:2128:13621:26960 1:N:0:CGAGAGAA+GATTGGAG
ATCACGCCTATGGGGCGCAGCAGTGGGGAATATTGGGCAATGGACGCAAGTCTGACCCAGCGACGCCGCGTGAAGGAAGAAGGTCTTCGGATTGTAAACTTTAAATATCAGGGAAGAAATAAATGACGGTACCTGAAGAGAAGCCACGGCTAACTACGTGCCAGCAGCCGCGGTAATACGTAGGTGGCGAGCGTTATCCGGAATTACTGGGCGTAAAGGGTGTGTAGGCGGGACTGCAAGTCAGATGTGA
+
FFFFFFFFFFFFFFFFFFFFFFFFFFFFFFFFFFFFFFFFFFFFFFF:FFFFFFFFFFFFFFFFFFFFFFFFFFFFFFFFFFFFFFFFFFFFFFFFFFFFFFFF:FFFFFFFFFFFFFFFFFFFFFFFFFF:FFFFFFFF:FFFFFFFFFFFFFFFFF:FFFFFFFFFFFFFFFFFFFFFFFFFFFFFFFFFFFFFFF,FFF:F:FFFFFFFFFFFFFFFFFFFFFFFFFF,FF:F:FFFFFFF:FFFF:
@A00881:241:HJW2NDRXX:1:2128:16098:27179 1:N:0:CGAGAGAA+GATTGGAG
ATCACGCCTACGGGACGCAGCAGTGAGGGATATTGCACAATGGGGGGAACCCTGATGCAGCAACGCCGCGTGAAGGAAGAAGTATTTCGGTATGTAAACTTCTATCGACAGGGACGAAAGAAATGACGGTACCTGAGTAAGAAGCCCCGGCTAAATACGTGCCAGCAGCCGCGGTAATACGTATGGGGCAAGCGTTATCCGGATTTACTGGGTGTAAAGGGTGAGTAGGCGGTCAGATAAGTCATATGTG
+
FFFFFFFFFFFFFFFFFFFFFFFFFFFFFFFFFFFFFFFFFFFFFFFFFFFFFFFFFFFFFFFFFFFFFFFFFFFFFFFF,FFFFFFFFFFFFFFFFFFFFFFFFFFFFFFFFFFFFFFF:FFFFFFFFFFFFFFFFFFF,FFFFFFFFFFFFFFFFF:FFFFFFFFFFFFFFFFFFFFFFFFFFFFFFFFFFFFF,FFFFFFF,FFF:FFFFFFFF:FFFFF:FF,:F::FFFFFFFFFFFFFFFFFFF
@A00881:241:HJW2NDRXX:1:2128:18213:27179 1:N:0:CGAGAGAA+GATTGGAG
ATCACGCCTATGGGATGCAGCAGTGGGGAATATTGCACAATGGGGGAAACCCTGATGCAGCGACGCCGCGTGAAGGAAGAAGGCTTTCGGGTTGTAAACTTCTTTTATGAGGGACGAAGGACGTGACGGTACCTCATGAATAAGCCACGGCTAACTACGTGCCAGCAGCCGCGGTAATACGTAGGTGGCGAGCGTTGTCCGGATTTACTGGGTGTAAAGGGCGCGTAGGCGGGCATGCAAGTCAGATGTG
+
,:FFFFFF,F,FFF:FFFFFFFFF:FFFFF::FFF:FFFFFF::FFF:FFFFFFFF:FFFFF:FFFFFF:FFFF,FF,FF:FF:FFFFFFFFFFFFFF,FFFF:F:F:FF,FFFFFFFFFF,FFFFFF,FFF,:FFFFFFF,:FFFFF,FFFF,FFFFFFFFF::FFF:FFFFFFF,:,::F:FFFFFF:FFFFFFFFFFF:FFF::FFF:FFFF,FF:FFFF:F:FFF::,FFF::F::FFFFFF,:F:
@A00881:241:HJW2NDRXX:1:2128:15628:27211 1:N:0:CGAGAGAA+GATTGGAG
ATCACGCCTATGGGAGGCAGCAGTAGGGAATTTTGCGCAATGGAGGAAACCCTGACGCAGCAACACCGCGTGAATGTTAAGCCCTTCGGGGTGTAAAGTTCTGTCAATAGGGAAGAATAAATGACTGTACCTATAAAGGAAGCACCGGCTAACTCCGTGCCAGCAGCCGCGGTAATACGGGGGGTGCAAGCGTTGTCCGGAATCATTGGGCGTAAAGCGTTCGTAGGCGGTAAAGTAAGTCAGATGTTAA
+
FFFFFFFFFFFFFFFFFFFFFFFF:FFFF::FFFFFFFFFFFFFFFFFFFFFF:F:FFF:FFFFFFFFFFFFFFFFFFFFFFFFFFFFFFFFFFFFFFFFFF:FFFFFFFF:FFFFFFFFFFF:FFFFFFFF:FFFFFFFFF,FF:FFFFFFFFF:F:FFF:FFFFFFFFFFFFFFFFFFFFFFFF:F,F:F,,FFFFFF:,FFFFFF:FFFF:FF,:FFFFFFFF:FFFFF:FFFFFF:FFF:F,FFF,
@A00881:241:HJW2NDRXX:1:2128:29098:27430 1:N:0:CGAGAGAA+GATTGGAG
ATCACGCCTACGGGATGCAGCAGTGGGGAATATTGGTCAATGGGGGAAACCCTGAACCAGCAACGCCGCGTGAAGGAAGAAGGCTTTCGGGTTGTAAACTTCTTTTATCAAGGACGATAGTGACGGTACTTGATGAATAAGCTCCGGCTAACTACGTGCCAGCAGCCGCGGTAATACGTAGGGAGCGAGCGTTATCCGGATTTACTGGGTGTAAAGGGCGCGTAGGCGGGCTGACCAGTCAGATGTGAAA
+
FFFFFFFFFFFFFFFFFFFFF:FFFFFFF:FFFFFFFFFFFF:FFFFFFFFFFFFFFFFFFFFFFFFFFFFFFFFFFFFFFFFFF:FFFFFFFFFFFFFFFFFFFFFFFFFFFFFFFFFFFFFFFF:F::FFF:FF:FFFFFFFFFFFF,::FFFFFF:FFF:,FFFFFFF:FFFFFF,FFFFFFFFFFFFFF,F:,FFFFFF,::FFFFFF,F,FFFFF:FFFFF:FFFFFFFF,FFFF:FF,FFFF:F
@A00881:241:HJW2NDRXX:1:2128:31033:27555 1:N:0:CGAGAGAA+GATTGGAG
ATCACGCCTACGGGATGCAGCAGTGGGGAATATTGGGCAATGGGCGCAAGCCTGACCCAGCAACGCCGCGTGAAGGAAGAAGGCCCTCGGGTTGTAAACTTCTTTTGTCGGGGACGATAGTGACGGTACCTGACGAATAAGCCACGGCTAACTACGTGTCAGCAGCCGCGGTAATACGTAGGTGGCAAGCGTTATCCGGATTTACTGGGTGTAAAGGGCGTGTAGGCGGGATTGCAAGTCAGATGTGAAA
+
FFFFFFFFFFFFFFFFFFFFFFFFFFFFFFFFFFFFFFFFFFFFFFFFFFFFFF:FFFFFFFFFFFFFFFFFFFFFFFFFFFFFFFFFFFFFFFFFFFFFFFFFFFFFFFFFFFFFFFFFFFFFFFFFFFFFFFFFFFFFFFF::FFFFFFFFFFFFFFFFFFFFFFFFFFFFFFFFFFFFFFFFF:FFFFFF:FFFFFFFFFFFFFFFFFFFF:FFFFFFFFFFFFFFF:FFFFFFFFF:FFFFFF:F,
@A00881:241:HJW2NDRXX:1:2128:20148:27680 1:N:0:CGAGAGAA+GATTGGAG
ATCACGCCTATGGGGTGCAGCAGTGGGGAATATTGGTCAATGGGGGGAACCCTGAACCAGCAACGCCGCGTGAAGGAAGAAGGCTTTCGGGTTGTAAACTTCTTTTATCAAGGACGATAGTGACGGTACTTGATGAATAAGCTCCGGCTAACTACGTGCCAGCAGCCGCGGTAATACGTAGGGAGCGAGCGTTATCCGGATTTACTGGGTGTAAAGGGCGCGTAGGCGGGCTGACAAGTCAGATGTGAAA
+
FFFFFFFFFFF:FFFFFF:FFFFFFFFFFFFFFFFFFFFFFFFFFFFF:FFFFFFFFFFFFFFFFFFFFFFFFFFFFFFFFFFFFF:FFFFFFFF:FFFFFFFFFFFFFFFFFFFFFFFFFFFFFFF,FFFFFFFF:FFFFFF:FFFFFFFFF,FFFFFFFFFFFFFFFFFFFFFFFFFFFFFFFFFFFFFFF,FFFFFFFFFFFFFFF:FF:::FFFF:FF,F::FFFFFFFF:FFF::FFF,:F::F:
@A00881:241:HJW2NDRXX:1:2128:18385:27853 1:N:0:CGAGAGAA+GATTGGAG
ATCACGCCTATGGGATGCAGCAGTGGGGAATATTGCACAATGGGGGAAACCCTGATGCAGCGACGCCGCGTGAGTGAAGAAGTATTTCGGTATGTAAAGCTCTATCAGCAGGGAAGATAATGACGGTACCTGACTAAGAAGCACCGGCTAAATACGTGCCAGCCGCCGCGGTACTACGTATGGTGCAAGCGTTATCCGGATTTACTGGGTGTAAAGGGAGCGCAGGCGGTCCTGCACGTCTGATGTGAAA
+
:FFFFF:FFFFFFFFFFFFFFFFFFFFFFFFFFFFFFFF:FFFFFFFFFFFFF:FFFFFFFFFFFFFFFFF:FFFF:FFFFFFFFFFFF,:FFFFFFFFFFFFFFFFFFFFFFF::FF,FFFFFF::FFFFFFFFFFFFFFFF:FFFFFFFFFFFFF:FFFFF,:FFFF:FFF,FFFFF,FFFFFFF,:FFFFFF:FFFF,FFFF:FFFFFFFF,FFFFFFFF::FFF,FFFFFFF,:FF:FFF:FFFFF
@A00881:241:HJW2NDRXX:1:2128:18385:27884 1:N:0:CGAGAGAA+GATTGGAG
ATCACGCCTATGGGATGCAGCAGTGGGGAATATTGCACAATGGGGGAAACCCTGATGCAGCGACGCCGCGTGAGTGAAGAAGTATTTCGGTATGTAAAGCTCTATCAGCAGGGAAGATAATGACGGTACCTGACTAAGAAGCACCGGCTAAATACGTGCCAGCAGCCGCGGTAATACGTATGGTGCAAGCGTTATCCGGATTTACTGGGTGTAAAGGGAGCGCAGGCGGTCCTGCAAGTCTGATGTGAAA
+
:FF,FFFFFFFFFFFFFFFFFFFFFFFFFFFFFFFFFFF:FFFFFFF:FFFFFFFFFFFFF:FFFFFFFF:FFFFFFFFF,FFFFFFFF:FFFFFFFFFFFFFFFFFFFFFFFF::FFFFFFFFFFFFFFFFFFFFFFFFFFFFFFFFFFFFFFFFFFFFFFF,FFFFFFFF::FFFF:FFFFFFFFFFFFFF,FFFFFF::::FFFFFFFFF,FFFFFFF:FFFFFF:FFF:F:F:F,FF:F:F:F,,F
@A00881:241:HJW2NDRXX:1:2128:31638:27915 1:N:0:CGAGAGAA+GATTGGAG
ATCACGCCTATGGGATGCAGCAGTGGGGAATATTGGGCAATGGAGGCAACTCTGACCCAGCAACGCCGCGTGAGCGATGAAGGTCTTCGGATTGTAAAGCTCTTTAAGTGGGGACGAAGAAAGTGACTGTACCCACAGAATAAGCCTCGGCTAACTACGTGCCAGCAGCCGCGGTAATACGTAGGAGGAAAGCGTTATCCGGAATGACTGGGCGTAAAGGGTGCTTAGGTGGTTTGGCAAGTTGTTAGCG
+
FFF:FFFFFFFFFFFFFFFFFFFFFFF:FFFFFFFFFFFFFFFFFFFFFFFFFFFFFFFFFFFFFFFFFFFFFFFFFFFFF:FFFFF,FFFFFFFFFFFFFFFFFFFFFFFFFFFFFF::FFFFFFFFF:FFFFFFFFFFF:FFFFFFF:F,:FFFFFFF:FFFFFF:F:FF:FF,FFFFFFFFFFFF,,F,F:F,FFFFF::FFF:FFF:FFF:FFF:,FF:F,F,,FFFFFF,F,FF:FFFF,FFF,F
@A00881:241:HJW2NDRXX:1:2128:30273:28401 1:N:0:CGAGAGAA+GATTGGAG
ATCACGCCTATGGGGTGCAGCAGTGGGGAATATTGCACAATGGGGGGAACCCTGATGCAGCGACGCCGCGTGAGTGAAGAAGTATTTCGGTATGTAAAGCTCTATCAGCAGGGAAGAAAAAGGTGCCCGCCGGGCGCCTGGACGGTACCTGATTAAGAAGCCCCGGCTAACTACGTGCCAGCAGCCGCGGTAATACGTAGGGGGCAAGCGTTATCCGGATTTACTGGGTGTAAAGGGAGCGTAGACGGCG
+
,FFF:FFFFFFFFFFF:FFFFFFFFFFFFFFFFFFFFFFFFFFFFFFFFFFFFFFFFFFFFFFFFFFFFFFFFFFFFFFFFFFFFFFFFFF:FFFFFFFFFFFFFFFFFFFFFFFFFFFFFFFFFFFFFFFFFFFFFFFFFFFFFFF:FFFF:FFFFFFFFFFFFFFFFFFFFFFFFFFFFF:,FFFFFF::FFFFFFFF:F:FFF,FFFFFFFFFFFFFFFF,FFFFFFFFF,:FFFFFFFF::FF::,
@A00881:241:HJW2NDRXX:1:2128:19985:28620 1:N:0:CGAGAGAA+GATTGGAG
ATCACGCCTATGGGATGCAGCAGTGGGGAATTTTGCGCAATGGGGGAAACCCTGACGCAGCAACACCGCGTGAATGTTAAGCCCTTCGGGGTGTAAACTTCTTTAAGTGGGGAAGATAATGACGGTACCCACAGAATAAGCCACGGCTAACTACGTGCCAGCAGCCGCGGTAATACGTAGGTGGCAAGCGTTGTCCGGATTTACTGGGTGTAAAGGGCGTGTAGGCGGGCCGGCAAGTCAGATGTGAAAT
+
FFFFFFFFFFFFFFFFFFFFFFFFFFFFF,FFFFFFFFFFFFFFFFFFFFFFFFFFFFFFFFFFFFFFFFFF:FFFFFFFFFFFFFFFFFFFFFFFFFFFFFFFFFFFFFFFFFFFFFFFFFFFFFFFFFFFFFFFFFFFFFFFFFFFFFFFFFFFFFFFFFFFFFFFFF,FFFFFFFFFFF:FFFFFFFFFFFFFFFFFF:FFFFFFFF:FF:FFF:::FFF:FFFFF:FFFFFFFFFFFFFFF:FFF:
@A00881:241:HJW2NDRXX:1:2128:25192:28745 1:N:0:CGAGAGAA+GATTGGAG
ATCACGCCTATGGGATGCAGCAGTGGGGAATATTGGGCAATGGGCGCAAGCCTGACCCAGCAACGCCGCGTGAAGGAAGAAGGCTTTCGGGTTGTAAACTTCTTTTATGAGGGACGAAGGATGTGACGGTACCTCATGAATAAGCCACGGCTAACTACGTGCCAGCAGCCGCGGTAATACGTAGGTGGCGAGCGTTGTCCGGATTTACTGGGTGTAAAGGGCGCGTAGGCGGGTAGGCACGTCAGATGTG
+
FFFFFFFF:FFFFF:FFFFFFFFFFFFFFFFFFFFFFFFFFFFFFFFFFFFFFFFFFFFFFFFFFFFFFFFFFFFFFFFFFFFFFFFFFFFFFFFFFFFFFFFFFFFFFFFFFFFFF:FF:FFFFFFFFFFFFFFFFFFFFFFFFFFFFFFFFFFFFF:FFFFFFFFFFFFFFFFF,F:FFFFFFFFFFFFFFFF,FFFFFFFFFF,FFFFF:FF,FFFFFFFFFF:FFFFFFFFFF:F,,:F,FFF:FF
@A00881:241:HJW2NDRXX:1:2128:31973:28776 1:N:0:CGAGAGAA+GATTGGAG
ATCACGCCTACGGGGGGCAGCAGTGGGGGATATTGCACAATGGGGGAAACCCTGATGCAGCGATGCCGCGTGAGGGAAGAAGGTTTTCGGATTGTAAACCTCTGTGGAGGGGGACGATAATGACGGTACCCCTTTAGGAAGCCACGGCTAACTACGTGCCAGCAGCCGCGGTAATACGTAGGTGGCGAGCGTTGTCCGGAATTACTGGGTGTAAAGGGAGCGTAGGCGGGACCGCAAGTCAGAAGTGAAA
+
FFF,FFFFFFFFFFFFFFFFFFFFFFFFFFFFFF:FF,FFFFFFFFFFFFFFFFFFFFFFFFFF::FFFFFFFFFF:FFFFFFFFFFFFFFFFFFFF:FFFFFFFFFFFFFFFFFFFF,FFFFFFFFFFFFFFFFFFFF:FFFFFFFFFFFFFFFFFFFFFFFFFFFFFFFFFFFF:F:FFFFFFFFFFFFFFF:F:FF:FFFF:FFFF,FF::FF:FFFFF:FFFFF:FF,FFF,,FF:FFF:F:FF,F
@A00881:241:HJW2NDRXX:1:2128:23484:28823 1:N:0:CGAGAGAA+GATTGGAG
ATCACGCCTATGGGAGGCAGCAGTCGAGAATCATTCACAATGGGGGGAACCCTGATGGTGCGACGCCGCGTGGGGGAGGAAGGTCTTCGGATTGTAAACCCCTGTCATGCAGGAGCAAGGCGAGAGTTGATAGTACTGCAAGAGGAAGAGACGGCAAACTCTGTGCCAGCAGCCGCGGTAATACAGAGGTCTCAAGCGTTGTTCGGAATCACTGGGCGTAAAGGGTACGTAGGCGGCGGGGCAAGTTGCG
+
FFFFFFFF:FFFFFFFFFFFFFFFFFFFFFFFFFFFFFFFFFFFFFFF,FFFFFFFFFFFFFFFFFFFFF:FFFFFFFFFFFFFFFFFFFFFFFFFFFFFFFFFFFFFFFFFFFFFF,FFFFFFFFFFFFFFFFFFFFFF:FFFFF:FFFFFFFFF,FFFFFFFFFFFFFFFFFFFFF:FFFFFFFFFFFFFF,FFFFFFFFF:FFFFFFF:FFFFFFFFFFFFFFFFFFFFFF:FFFFFFFF,FFFFFF
@A00881:241:HJW2NDRXX:1:2128:32723:28980 1:N:0:CGAGAGAA+GATTGGAG
ATCACGCCTATGGGACGCAGCAGTGAGGAATATTGGTCAATGGGCGGGAGCCTGAACCAGCCAAGTCGCGTGAGGGAAGACGGCCCTATGGGTTGTAAACCTCTTTTGCCGGGGAGCAAAGCGCCGCACGTGTGCGGTCTGGAGAGTACCCGGAGAAAAAGCATCGGCTAACTCCGTGCCAGCAGCCGCGGTAATACGGAGGATGCGAGCGTTATCCGGATTTATTGGGTTTAAAGGGTGCGTAGGCGGT
+
:F:FFFFF:FFFFFFFFFFFFFFFF:FFFFFFFFFFFFFFFFFFFFFFFFFFFFFFFFFFFFFFFFFF,::FFFFFFFFFFFFFFFFFF:FFFFFFFFFFFFF,FFF,F:FFFFFFFF:FFFFFFFFFFFFFFFFFFFF,FFFFFFFFFFFFFFFFFFF,F,FFFFFFFFFFFF:FFFFFFFFFF:FFFFF:,FFFFF:FFFFFFFF:,FFF,,FFF:FF,FFFF:FF:FFFFFF,,:FFFFFFFFF,:F
@A00881:241:HJW2NDRXX:1:2128:26440:29089 1:N:0:CGAGAGAA+GATTGGAG
ATCACGCCTACGGGAGGCAGCAGTGAGGAATATTGGTCAATGGGCGCGAGCCTGAACCAGCCAAGTCGCGTGAGGGAAGACGGCCTTATGGGTTGTAAACCTCTTTCAGATGAGAGTAAAGGGTGTTACGCGTAACACATTGCAAGTATCATCAGAAGAAGCATCGGCTAATTCCGTGCCAGCAGCCGCGGTAATACGGAAGATGCGAGCGTTATCCGGATTTATTGGGTTTAAAGGGTGCGTAGGCGGA
+
FFFFFFFFFFFFFFFFFFFFFFFFFFFFFFFFFFFFFF:FFFFFFFFFFFFFFFFFFFFFFFFFFFFFFFFFFFFF:FFFFFFFFFFFFFFFFFFFFFFFFFFFFFFFFF,FF:FFFF::FFFFFFFFFFFFFFFFFFFFFFFFFFFFFFFFFFFFFFFFFFFFFFFFFFFFFFFFFFFFFFFFFFFFFFFFF:FFFFFFFFFFFFFFFFF:FFFFFFFF:FFFFFFFFFFFFFFFFFFFFFFFFFFFFF
@A00881:241:HJW2NDRXX:1:2128:27028:29356 1:N:0:CGAGAGAA+GATTGGAG
ATCACGCCTATGGGATGCAGCAGTGGGGAATATTGCGCAATGGGGGAAACCCTGACGCAGCAACGCCGCGTGATTGAAGAAGGTCTTCGGATTGTAAAAATCTTTTATCAAGGACGAAGAAGTGACGGTACTTGATGAATAAGCTCCGGCTAACTACGTGCCAGCAGCCGCGGTAATACGTAGGGAGCAAGCGTTATCCGGATTTACTGGGTGTAAAGGGCGAGTAGGCGGGCTGGTAAGTTGGGAGTGA
+
:FFFFFFFF:FFFFFFFFFFFFFFFFFFFFFF:FFFFFFFFFFFFFFFFFFFFFFFFFFFFFFFFFFF:FFFFFFFFFFFFFFFFFFFFFFFFFFFFFF:FFFFFFFFFFF,FFFFFFFFFFFFFFF:FFFFFFF:F:FFFFFFFFF:FFFFFFF:FFFFFFFFFFFFFFFF:F,FFFFFFFFFFFFFFFFFFFFFFFFFF:,FFFFFFFFFFFFFFFFFFFF,FF:FF,FF:F:,:FFF:FFFFFFFF,
@A00881:241:HJW2NDRXX:1:2128:31774:29778 1:N:0:CGAGAGAA+GATTGGAG
ATCACGCCTACGGGGCGCAGCAGTGAGGAATATTGGTCAATGGACGGAAGTCTGAACCAGCCATGCCGCGTGCAGGAAGACGGCTCTATGAGTTGTAAACTGCTTTTGTACGAGGGTAAACTCGGGTACGTGTACCCGACTGAAAGTATCGTACGAATAAGGATCGGCTAACTCCGTGCCAGCAGCCGCGGTAATACGGAGGATTCAAGCGTTATCCGGATTTATTGGGTTTAAAGGGTGCGTAGGCGGT
+
FFFFFFFFFFFFFFFFFFFFFFFFFFFFFFFFFFFFFFFFFFFFFFFFFFFFFFFFFFFFFFFFFFFFFFFFFFFFFFFFFFFFFFFFFFFFFFFFFFFFFFFFFFFFFFFFFFFFFFFFFFFFFFFFFFFFFFFFFFFFFFFFFFFFFFFFFFFFFFFFFFFFFFFFFFFFFFFFFFFFFFFFFFFFFFFFFFF,FFFFFFFFFF:FFFFF,FFFFFFFF:FFFFFFF,FFFFFFFFFFFFFFFFFFFF
@A00881:241:HJW2NDRXX:1:2128:31810:29778 1:N:0:CGAGAGAA+GATTGGAG
ATCACGCCTACGGGGCGCAGCAGTGAGGAATATTGGTCAATGGACGGAAGTCTGAACCAGCCATGCCGCGTGCAGGAAGACGGCTCTATGAGTTGTAAACTGCTTTTGTACGAGGGTAAACTCGGGTACGTGTACCCGACTGAAAGTATCGTACGAATAAGGATCGGCTAACTCCGTGCCAGCAGCCGCGGTAATACGGAGGATTCAAGCGTTATCCGGATTTATTGGGTTTAAAGGGTGCGTAGGCGGT
+
FFFFFFFFFFFFFFFFFFFFFFFFFFFFFFFFFFFFFFFFFFFFFFFFFFFFFFFFFFFFFFFFFFFFFFFFFFFFFFFFFFFFFFFFFFFFFFFFF:FFFFFFFFFFFFFFFFFFFFF:FFFFFFFFFFFFFFFFFFFFFFFFFFFFFFFFFFFFFFFFFFFFFFFFFFFFFFFFFFFFFFFFFFFFFFFFFFFFFFFFFFFFFFFFFFFFF,FFFFFFFFFFFFFFFFFF:FFFFFF:FFF:FFFFFF
@A00881:241:HJW2NDRXX:1:2128:13711:29966 1:N:0:CGAGAGAA+GATTGGAG
ATCACGCCTATGGGAGGCAGCAGTGGGGAATATTGCACAATGGGGGAAACCCTGATGCAGCGATGCCGCGTGGAGGAAGAAGGTTTTCGGATTGTAAACTCCTGTCTTAAAGGACGATAATGACGGTACTTTAGGAGGAAGCTCCGGCTAACTACGTGCCAGCAGCCGCGGTAATACGTAGGGAGCGAGCGTTGTCCGGAATTACTGGGTGTAAAGGGAGCGTAGGCGGGAATGCAATTCAGATGTGAAA
+
FFFFFFFFFFFFFFFFFFFFFFFFFFFFFFFFFFFFFFFFFFFFFFFFFFFFFFFFFFFFFFFFFFFFFFFFFFFFFFFFFFFFFFFFFFFFFFFFFFFFFFFFFFFFFFFFFFFFFFFFF:FFFFFFFFFFFF:FFFFFFFFFFFFFFFFF:FFFFF:FFFFFF,FFFFFFFFFF:FFFFFFFFFFFFFFFFF:F:FFFFFFFFFFFFFFFFF:FFFFFFFFF:FFFFFF:FF:F:,FFFFFF,F:FFF
@A00881:241:HJW2NDRXX:1:2128:15058:30076 1:N:0:CGAGAGAA+GATTGGAG
ATCACGCCTATGGGAGGCAGCAGTGGGGAATATTGCACAATGGGGGAAACCCTGATGCAGCGACGCCGCGTGAGTGAAGAAGTATTTCGGTACGTAAAGCTCTATCAGCAGGAAAGAAGACGACGGTACCTGACTAAGAAGCCCCGGCTAACTACGTGCCAGCAGCCGCGGTAATACGTAGGGGGCAAGCGTTATCCGGATTTACTGGGTGTAAAGGGAGCGTAGACGGCAGGGCAAGTCTGAAGTGAAA
+
,FFFFFFFF:FFFFFFFFFFF:FFFFFFF:FFFFFFFFFFFFFFFFFFFFFFFFFFFFFFFFFFFFFFFF:FFFFF::FFFF:FFFFFFFFFFFFFFFF,F,,::,F:,:FFFFFFFFFFFFFFFFFFFFFFFFFFF,FFF:F,F:F:FFFFFFFFFFFFFFF:::,FFFFF::FFFFFFFFFFFFF:F:FFFFFF:FFFFFFFFFF::FFF,FF,FF,FFF::FFFFF,FFFFFFFFFFF:FF,FF::F
@A00881:241:HJW2NDRXX:1:2128:12870:30483 1:N:0:CGAGAGAA+GATTGGAG
ATCACGCCTACGGGATGCAGCAGTGGGGAATATTGCACAATGGGGGGAACCCTGATGCAGCGACGCCGCGTGAGTGAAGAAGTATTTCGGTATGTAAAGCTCTATCAGCAGGGAAGAAAATGACGGTACCTGACTAAGAAGCCCCGGCTAACTACGTGCCAGCAGCCGCGGTAATACGTAGGGGGCAAGCGTTATCCGGATTTACTGGGTGTAAAGGGCGCGTAGACGGGTGTGCAATTCTGAGGTGAAA
+
FFFF,FFFFFFFF:FFFFFFF,FFFFF:FFFFFFFF::FFFFFFF:FFFFFFF,FFFF:FFFFFFFFFFF,FFFFFFFFFFF,FFF,FF:F,F,FFFFFF::FFFFFFF,FFFFF,FF:FFF:F:FFFFFF::FF,F:FFFFF:,FFFFFFFFFFFF:FFFFFF:FF:FFFFFF:FFF:F,FF,F::F:FF,FF::FFFFFFFF,FFFFF:FFFF,FF,:FFFFFFF:FFFFFFFF,,::FF,,F::F,F
@A00881:241:HJW2NDRXX:1:2128:32380:30514 1:N:0:CGAGAGAA+GATTGGAG
ATCACGCCTACGGGAGGCAGCAGTGGGGAATATTGGGCAATGGGCGCAAGCCTGACCCAGCAACGCCGCGTGAAGGAAGAAGGCTTTCGGGTTGTAAACTTCTTTTATGAGGGACGAAGGACGTGACGGTACCTCATGAATAAGCCACGGCTAACTACGTGCCAGCAGCCGCGGTAATACGTAGGTGGCGAGCGTTGTCCGGATTTACTGGGTGTAAAGGGCGCGTAGGCGGGTAGGCAAGTCAGATGTG
+
:FFFFFFFF:FFFFFFFFFFFFFFFFFFFFFFFFFFFFFFFFFFFFFFFFFFFFFFFFFFFFFF:FFFFFFFFFF:FFF:FFFFFFFFFFFFFFFFFFFFFFFFFFFFFFFFF:FFFFFFFFFFFFFF:FFFFFFFF:FFFFFFFFFFFFFFFFFFFFFFFFFFFFFFFFFFFFFFFFFFFFFFFFFF:FFFFFFF:FFFFFFFFFFFFFFF,:,FF,FF:FFFFFFFFFFFFFFFFFFFFFFFFFFFFF
@A00881:241:HJW2NDRXX:1:2128:23023:30530 1:N:0:CGAGAGAA+GATTGGAG
ATCACGCCTATGGGGGGCAGCAGTGGGGAATATTGCACAATGGGCGAAAGCCTGATGCAGCGATGCCGCGTGAGGGAAGAAGGTTTTCGGATTGTAAACCTCTGTCTTCGGGGACGATAATGACGGTACCCGAGGAGGAAGCTCCGGCTAACTACGTGCCAGCAGCCGCGGTAATACGTAGGGAGCAAGCGTTATCCGGAATTACTGGGTGTAAAGGGAGTGTAGGCGGGATTGCAAGTCAGATGTGAAA
+
FFFFFFFFFFFFFFFFFFFFFFFFFFFFFFFFFFFFFFFFFFFFFFFFFFFFFFFFFFFFFFFFFFFFFFFFFFFFFFFFFFFFFFFFFFFFFFFFFFFFFFFFFFFFFFFFFFFFFFFFFFFFFFFFFFFFFFFFFFF:FFFFFFFFF:FFFFFFFFFFFFFFFFFFFFFFFFFFFFFFFFFFFF::FFFFFFF::FFFFFFFFFFFFFFFFFF:FFFFFFFF:FFF:F,FFF:FFFF,:FFFFFFFFF
@A00881:241:HJW2NDRXX:1:2128:25708:30608 1:N:0:CGAGAGAA+GATTGGAG
ATCACGCCTATGGGACGCAGCAGTGGGGAATCTTCCGCAATGGGCGAAAGCCTGACGGAGCGATGCCGCGTGGGTGAAGAAGGGATTCGTCCCGTAAAGCCCTGTTGCCCGCGACGAAGGGCGCATCGAGGAAAGAGCGATGCGTGTGACGGTAGCGAGCGAGGAAGCCCCGGCTAACTACATGCCAGCAGCCGCGGTAATACGTAGGTGGCGAGCGTTGTCCGGAATCATTGGGCGTAAAGCGCATGTA
+
:FFFFFFFFFFFFFFFFFFFFFFFFFFFFFFFFFFFFFF,FFFFFFFFFFFFFFFFFFFFFFFFFFFFFFFF:FFFFFFFFFFFFFFFFF:FFFFFFFFFF:FFFFFFFFFFFF:FFFFFFFFFFFFFFFFFFFFFFFFFFF:FFFFFFFFFFFFFFFFF:FFFF,FFF,F:FFFFFFF:FFFFFF:F:FF:FFFF:F,::FFF:FFFFFFFFFFFFF:FFFFFFFFFFFFFFF:FF:FFFFFFFF:FFF
@A00881:241:HJW2NDRXX:1:2128:29731:30780 1:N:0:CGAGAGAA+GATTGGAG
ATCACGCCTATGGGGGGCACCAGTGGGGAATATTGCACAATGGAGGAAACTCTGATGCAGCGATGCCGCGTGGAGGAAGAAGGTCTTAGGATTGTAAACTCCTGTTGACAGAGAACGAAAAAGGACGGTACTCTGAAAGGAAGCTCCGGCTAACTACGTGCCAGCAGCCGCGGTAATACGTAGGGAGCGAGCGTTGTCCGGAATTACTGGGTGTCAAGGGAGCGTAGGCGGGCACGGAAGACAGACGGGA
+
FFFFFFFFFF:FFF,FFF:FFFFFFFFFFFFF:FFFFFFFFF:FFFFFFF:FFF,FFFFFFFFFFFFFFF:FFF:FFFFF:FF,FF:FFFFFFFFFFFFFFF:FFFFFFFFFFFFFFFFFFFFF:FF:FFF:FF,:FFF:FFFFFFF:FFFFFF::F,:FFFFFFFFFFFFFFF,FFFFFFFFFFF,FFFFFFFFFFFFFFFFF,F:,FFFFFF:FF:FFFFFF:FFFF::F:FF:FF,:,FFF:F,,FF
@A00881:241:HJW2NDRXX:1:2128:26277:31093 1:N:0:CGAGAGAA+GATTGGAG
ATCACGCCTACGGGACGCAGCAGTGAGGAATATTGGTCAATGGGCGTTAGCCTGAACCAGCCAAGCCGCGTGAGGGCTTAAGGCCCTATGGGTCGTAAACCTCTTTTGCCGGGGGATAAGAGGCGCCACGTGTGGCGCTGTGAAGGTACCCGGAGCAAAAGCTTCGGCTAACTCCGTGCCAGCAGCCGCGCTAATACGGAGGCTGCGAGCGTTAGCCGGATGTATTGGGTTTAAAGGGTGCGTAGGTGGT
+
:FF,FFFFF:FFFFFFFFF:F:FFF,FFFFF,FF:FF:FFFFFFFFFFFFFFFFF,FFFFF:,,F,FFFFFFFFF:,FFFFFFFFFF,FFFF:FFFF,FFFFFFFFFFFFFFFFF,,F,:FF,FFFF,FFF:FFF:FFFFFFFF:FFFFFFFFF:,,FF:FF,::FFFFF,FFFFFFFFFF:FFFFFFF:,FFFFFFFFF:F:FFFFFFFF:FF,,FF,FF,FF,:,:FF::FF:F,F,FF:F,FF:FFF
@A00881:241:HJW2NDRXX:1:2128:31277:31140 1:N:0:CGAGAGAA+GATTGGAG
ATCACGCCTACGGGGCGCACCAGTGGGGAATATTGGGCAATGGGCGAAAGCCTGACCCAGCAACGCCGCGTGAAGGAAGAAGGCTTTCGGGTTGTAAACTTCTTTTATGAGGGACGAATAAATGACGGTACCTCATGAATAAGCCACGGCTAACTACGTGCCAGCAGCCGCGGTAATACGTAGGTGGCGAGCGTTGTCCGGAATGACTGGGCGTAAAGGGAGCGTAGGTGGTTTAGCAAGTTAGTAGCGT
+
FFFFFFFFFFFFFFFFFFFFFFFFFFFFFFF:FFFFFFFFFFFFFFFFFFFFFFFFFFFFF:FFFFFFFFFFFFFFFFFFFFFFFFFFFFFFFFFFFFFFFFFFFFFFFFFFFFFFFFFFF,FFFFFFFFFFFFFFFFFFFFFFFFFFFFFFFFF:FFFFFFFFFFFFFFFFFFFFFFFFFFF:FFFFFFFFFFFFFFFFFFFFF:FFFFFFFFFFFFF:FFFFFFFFFFFFFF:FFFFFFFFF:FFFFF
@A00881:241:HJW2NDRXX:1:2128:28429:31407 1:N:0:CGAGAGAA+GATTGGAG
ATCACGCCTACGGGGGGCAGCAGTGGGGAATATTGCACAATGGAGGGAACTCTGATGCAGCGATGCCGCGTGAGGGAAGAAGTATTTCGGTATGTAAAGCTCTATCAGCAGGGAAGAAAGAAGACGGTACCTGACTAAGAAGCACCGGCTAAATACGTGCCAGCAGCCGCGGTAATACGTATGGTGCAAGCGTTATCCGGATTTACTGGGTGTAAAGGGAGCGTAGACGGTGATGCACGTCTGAAGTGAA
+
FFFFFFFFFFFFFFFFFF:FFFFFFFFFFFFFFFFFFF:FFFFFFFFFFFFFFFFFFFFFFFFFFFFFFFFFFFFFFFFFFFF,FFFFFFFFFFFFFFFFFFFFFFFFF,FFFFFFFFFFFFFFFFF:,FFFF:FFFFFF,FFFFFFFFFFFFFFF:FFFFFFFFFFFFFFF,,FF,FFF,F:FF:FFFFFFFF:FFFF::FFFFFFFFFFFFF,FFFFFFFFFF:FFFFFFFF:FF,::,F:FF:FFF,
@A00881:241:HJW2NDRXX:1:2128:20202:31501 1:N:0:CGAGAGAA+GATTGGAG
ATCACGCCTATGGGGTGCAGCAGTAGGGAATATTGCGCAATGGGCGAAAGCCTGACGCAGCAACGCCGCGTGGAGGATGACACTTTTCGGAGCGTAAACTCCTTTTCTTAGGGAAGAACTTTGACGGTACCTAAGGAATAAGCACCGGCTAACTCCGTGCCAGCAGCCGCGGTAATACGGAGGGTGCAAGCGTTACTCGGAATCACTGGGCGTAAAGGGCACGTAGGCGGATTATCAAGTCTTTTGTGAA
+
FFFFFFFFF:,FFFFFFFFFFFFFFFFFFFFFFFFFFFFFFFFFFFFFFFF:FF:FFFFFFF:FFFFFFFFFFF:FFFFFFFFFFFFFF,FFFFFFFFFFFFFFFFFFFFFFF,FFFFFFFFFFFFFFFFFFFF:FFFFF,FFFFFFFF,FFFFF:FFFFFFFFFFFF,FFF:,FFFFFFFFFFFFF::F:FFFF:FFFFF:FFFFFFFFFFFFFFFFFFFFFFFFFFFFF::F:F:FFFF:FFFFFFFF
@A00881:241:HJW2NDRXX:1:2128:8865:31782 1:N:0:CGAGAGAA+GATTGGAG
ATCACGCCTATGGGATGCAGCAGTGGGGAATATTGGTCAATGGGGGGAACCCTGAACCAGCACCGCCGCGTGAAGGAAGAAGGCTGTCGGGTTGTAAACTTCTTTTACCAGGGACGATAGTGACGGTACCTGGTGACTATGCTCCGGCGAACTACGTGCCAGCAGCCGCGGTAATACGTAGGGAGAGAGCGTTATCCGGATTTACTGGGTGTAAAGGGCGCGTAGGCGGGCTGTCAAGTCAGATGTGAAA
+
:FF,FFFFF:FFFFFF,FFFFFFFFFFF:FFFFFFFFFFFFFFFFFFF:FFFFFFFFFFFFF,F:F:FFFFF,FFFF:FFFFFFF,FFFFF:FFFF,FFFFF:FFFFFFFF:F:FFFFFFFFFFFFFF:FFFFFFF,FF,FFFFFFFF,FFFFF:FFFFF:FFFFFFFFFF,:FFF,:FFFF:FF,:::FF,F,FFFFFF:F::FFFFFF:FF,F:FF:FF:,F:FFF::F,FFFF:F,FF:F,FF:F,F
@A00881:241:HJW2NDRXX:1:2128:17445:31923 1:N:0:CGAGAGAA+GATTGGAG
ATCACGCCTACGGGATGCAGCAGTGAGGAATATTGGTCAATGGGCGGGAGCCTGAACCAGCCAAGCCGCGTGAGGGAAGAAGGCCCTATGGGTCGTAAACCTCTTTTGTCAGGGAACAAAAGCGAGTATGTATACTTGTCTGAGTGTACCTGAAGAAAAAGCATCGGCTAACTCCGTGCCAGCAGCCGCGGTAATACGGAGGATGCGAGCGTTATCCGGATTTATTGGGTTTAAAGGGTGCGTAGGCGGC
+
FFFF:FFFFFFFFFFFFFFFFFFFFFFFFFFFFFFFFFFFFFFFFFFFFFFFFFFFFFFFFFF:FFFFFFFFFFFFFFFFFFFFF:F,FFFFFFFFFFFFFFFFFFFFFFFFFFF:FFFFFFFFFF:FF:,FFFFFFFF,FFFFFFFFF:F,FFFFFFFFFFFFFFFFFF:FFF:::F:FFFFFF,FFFF,F,FFFF,FFFFFFF:,FFFFFFF:,FF::FFFFFFFFF,:FFFF,FFFFFF,FF,:F:F
@A00881:241:HJW2NDRXX:1:2128:24026:31986 1:N:0:CGAGAGAA+GATTGGAG
ATCACGCCTACGGGACGCACCAGTGAGGAATATTGGACAATGGATGGAAATCTGATCCAGCCATGCCGCGTGCAGGAAGGCGGTCCTATGGATTGTAAACTGCTTTTGTACGGGAGCAATAATTTCTACGGGATAGGGAGATGAGAGTACCGTACGAATCAGCATCGGCTAACTCCGTGCCAGCAGCCGCGATAATACGGAGGATGCGAGCGTTATCCGGATTTATTGGGTTTAAAGGGTGCGTAGGCTG
+
FFFFFFFFFFFFFFFFFFFFFFFFFFFFFFFF:FFFFFFFFFFFFFFF,FFFFFFFFFFFFFFFFFFFFFFFFFFFFFFFFFFFFFFF,FFFFFFFFFFFFFFFFFFFFFFFFFFFFF:FFFFFFFFFFFFFFFFFFFFFFFFFFFFF:FFFFFFFFFFFFFFFFFFFFFFFFFFFFFFFFFFFFFFFFFFFFFFFFFFFFFFFFFF:FFFFF,,FFFFFFF,FFFFFFFFFFFF:FFFFFFFF:FFF,F
@A00881:241:HJW2NDRXX:1:2128:28908:32424 1:N:0:CGAGAGAA+GATTGGAG
ATCACGCCTATGGGAGGCAGCAGTGGGGGATATTGCGCAATGGGGGAAACCCTGACGCAGCAATGCCGCGTGAAGGATGAAGGTCTTCGGATTGTAAACTTCTTTTGTCAGGGACGAAAATGACGGTACCTGACGAATAAGCTCCGGCTAACTACGTGCCAGCAGCCGCGGTAATACGTAGGGAGCAAGCGTTGTCCGGATTTACTGGGTGTAAAGGGTGCGTAGGCGGTGAGGCAAGTCAGCTGTGAAA
+
FFFFFFFFFFFFFFFFFFFFFFFFFFFFFFFFFFFFFFFFFFFFFFFFFFFFFFFFFFFFFFFFFFFFFFFFFFFFFFFFFFFFFFFFFFFFFFFFFFFFFFFFFFFFFFFFFFFFFFFFFFFFFFFFFFFFFFFFFFFFFFFFFFFFF:FFFFFFFFFFFFFFFFFF:FFF:FFFFFFFFF,FFFFFFF:FFFFFFFFFFFFFFFFFFFFFFFF:FFFF:F:F:FFFFFFFFFFF:FFFF,FFFFFFFF
@A00881:241:HJW2NDRXX:1:2128:21206:32581 1:N:0:CGAGAGAA+GATTGGAG
ATCACGCCTATGGGGTGCAGCAGTGGGGAATATTGGGCAATGGGCGCAAGCCTGACCCAGCAACGCCGCGTGAAGGAAGAAGGCTTTCGGGTTGTAAACTTCTTTTAAGAGGGACGAAGGAAGTGACGGTACCTCTTGAATAAGCCACGGCTAACTACGTGCCAGCAGCCGCGGTAATACGTAGGTGGCAAGCGTTGTCCGGATTTACTGGGTGTAAAGGGCGCGTAGGCGGGGATGCAAGTCAGATGTG
+
FFFFFFFF,FFFFFFFFFFFFFFFFFFFFFFFFFFFFFFFFFFFFFFFFFFFFFFFFFFFFFFFFFFFFFFFFFFFFFFFFFFFFFFFFF:FFFFFFFFFFFFFFFFFFFFFFFFFFFFFF:FFFFFFFFFFFFFFFFFFFFFF:FFF:FFFFF:FFF,FFFF:FFFF:FFFFFFF:FFFFFFFFFFFFF:FFFFFFFFFF:FFFF:FF:FFFFF:FFFFFFFFFFFFF:FF:FF:FFF,FFFFFFFFF:
@A00881:241:HJW2NDRXX:1:2128:26078:32753 1:N:0:CGAGAGAA+GATTGGAG
ATCACGCCTATGGGATGCAGCAGTGGGGAATATTGGGCAATGGGCGAAAGCCTGACCCAGCAACGCCGCGTGAGGGAAGAAGGGTTTCGGCTCGTAAACCTCTGTCCTAAGGGACGAAGGAAGTGACGGTACCTTAGGAGGAAGCCCCGGCTAACTACGTGCCAGCAGCCGCGGTAATACGTAGGGGGCGAGCGTTGTCCGGAATGATTGGGCGTAAAGGGCGCGTAGGCGGCCTGTTAAGTCAGAGGTG
+
FFFFFFFFFFFFFFFFFFFFFFFFFFFFFFFFFFFFFFFFFFFFFFFFFFFFFFFFFFFFFFFFFFFFFFFFFFFFFFFFFFFFFFFFFFFFFFFFFFFFFFFFFFFF:FFFFFFFFFFFFFFFFFFFFF,FFFFFFFFFFFFFFFFFFFFFFFFFFFFFFFFFFFFFFFFFFFFF:FFFFFFFFFFFFFFFFFFFFFFFFFF:FFF:FFFFFFFFF:FFFFFFFFFFFFFFFFF:FFFFFFFFFFF:FF
@A00881:241:HJW2NDRXX:1:2128:6017:32769 1:N:0:CGAGAGAA+GATTGGAG
ATCACGCCTATGGGACGCAGCAGTAGGGAATTTTGCGCAATGGGCGAAAGCCTGACGCAGCAACGCCGCGTGAACGATTAAGCCCTTCGGGGTGTAAAGTTCTGTCAGCAGGGACGAATTTTGACGGTACCTGCAGAGGAAGCACCGGCTAACTCCGTGCCAGCAGCCGCGGTAATACGGAGGGTGCAAGCGTTGTCCGGAATCATTGGGCGTAAAGAGTTCGTAGGTGGCATGTAAAGTCCGGTGTTAA
+
FFFFFFFFFFFFFFFFFFF:FFFFFFFFFFFFFF:FFFFFFFFFF:FFFFFF:FF:FFFF:FFFFFFF:F:FFFFFFFFFFFFFFFFFFFFF,F,F:FFFFFFFFFFFFFFF:FFFFFFFFFFFFFF:FFFF:,FFFFFF:FFFFFFFFFFFF,,FFFFFFFFFFF:FFFFFFF:FFFFFFFFF:FFF:FFFFFFFFFFFF:FFFFFFFFFFFFFFFFFFFFFF:FFFF,FFF:,:FFF:F,F,FF,FFF
@A00881:241:HJW2NDRXX:1:2128:28754:33035 1:N:0:CGAGAGAA+GATTGGAG
ATCACGCCTATGGGGTGCAGCAGTGGGGAATATTGGACAATGGGCGAAAGCCTGATCCAGCGACGCCGCGTGAAGGAAGACGGTCTTCGGATTGTAAACTTCTATCGACAGGGACGAAAGAAATGACGGTACCTGAGTAAGAAGCCCCGGCTAAATACGTGCCAGCAGCCGCGGTAATACGTATGGGGCAAGCGTTATCCGGATTTACTGGGTGTTAAGGGTGAGTAGGCGGTCAGATCAGTCATATGTG
+
:FFFFFFFFF,FFFFFFFFFFFFFFFFFFFF,FFFFFFFFF:FFFFFFFFFFFFFFFFFFFFFFFFFFFFFFFFFFFFFFFFFFFFFF:FFFFFFFFFF:FFFFFFFFFFFF:F,FFF:FFFFFFFF,:FFFFFFFFFF:F:FF,F:FF:FFF:FFFFF:FFFFFFFFFFFF:FFFFFFFFF,FFFFFFF,F:FFFFFF:F,:FFFF:FFFFFFF,,FFF:FFFFFFF:F:FFF,F,:,FFFFFFFFF,F
@A00881:241:HJW2NDRXX:1:2128:19994:33270 1:N:0:CGAGAGAA+GATTGGAG
ATCACGCCTATGGGACGCAGCAGTGGGGAATATTGGTCAATGGGGGAAACCCTGAACCAGCAACGCCGCGTGAAGGAAGAAGGCTTTCGGGTTGTAAACTTCTTTTATCAGGGACGATAGTGACGGTACCTGATGAATAAGCTCCGGCTAACTACGTGCCAGCAGCCGCGGTAATACGTAGGGAGCGAGCGTTATCCGGATTTACTGGGTGTAAAGGGCGCGTAGGCGGGCTGACAAGTCAGATGTGAAA
+
FFFFFFFFFFFFFFFFFFFFFFFF:FFF:FFFFFFFFFFFFFFFFFFFFFFFFFFFFFFFFFFFFFFFFFFFFFFFFFFFFFFF:FFFFFFFFFFFF,FFFFFFFFFFFFFFFFFFFFFFFFFFFFFFFFFFFFFFFFFFFFFFFFFFFFFFFFFFFFFFFFFFFFFFFFFFFFFFFFFFFFFFFFFFFFF:F,FFFFFFFFFFFFFFFFFFFFFFFFFF:FF,:FFFFFFFF:F,FFFF:FFFFFFFFF
@A00881:241:HJW2NDRXX:1:2128:31910:33301 1:N:0:CGAGAGAA+GATTGGAG
ATCACGCCTACGGGACGCAGCAGTGGGGAATATTGGGCAATGGGCGAAAGCCTGACCCAGCAACGCCGCGTGAAGGAAGAAGGCTTTCGGGTTGTAAACTTCTTTTATCAGGGACGATAGTGACGGTACCTGATGAATAAGCTCCGGCTAACTACGTGCCAGCAGCCGCGGTACTACGTAGGGAGCGAGCGTTATCCGGATTTACTGGGTGTAAAGGGCGCGTAGGCGGCCCGCTAAGTCTGGAGTGAAA
+
,FFFFFFFFFFFFFFFF:FFFFF:F:FFF,FFF:FFFFFFFFFFFFFFFFFFFFFFFFFFFF:FFFFFFFFF,FFFFFFFFFF:,FFFFFFFFFFFFFFFFFFFFFFFFFFFFFFFF::FFFF:FFFFFFFFFFFFFFFFFFFF,FFFFFFFFFFFFFFFF:F:FFFFFFFFF,FF::FFFFFFFFFFFFF,FFFFFFFFFFFFFF:FFFFFF:F,FFFFF:FFFFFFFFF:FFFFFFF:FF:F:FFFFF
@A00881:241:HJW2NDRXX:1:2128:12174:33442 1:N:0:CGAGAGAA+GATTGGAG
ATCACGCCTATGGGGGGCAGCAGTGGGGAATATTGCACAATGGGGGAAACCCTGATGCAGCGACGCCGCGTGAGCGAGGAAGTATTTCGGTATGTAAAGCTCTATCAGCAGGGAAGAAGAAATGACGGTACCTGAGTAAGAAGCCCCGGCTAACTACGTGCCAGCAGCCGCGGTCATACGTCGGGGGCAAGCGTTATCCGGATTTACTGGGTGTAAAGGGAGCGCAGACGGCGATGCAAGTCTGTAGTGA
+
:FFFFFFF:F,FFFFFFFFFFFF:FFFFFFFFFFFFFFFF,F,FFFFFFFF:FFFFFFFFFFFFFFFF:FFFFFFFF:F,FFF:FF,:FF,FFFFFFFFF:FFF,F,FFFF:FF,FF:FFFFFFFFFFFFF,FFFFFFFFFFF:FF:FFFFFFF:FFFFFFFFFFF,FF:F:FF,FFFFFF,FFF:FFFF:FF::F:F,FFFFFFFF:F,:,FFF:,,F:FFF:FFFF:FF,:F,,:FF,,FFF,F:FFF
@A00881:241:HJW2NDRXX:1:2128:28492:33520 1:N:0:CGAGAGAA+GATTGGAG
ATCACGCCTACGGGAGGCAGCAGTAGGGAATTTTGCGCAATGGGCGAAAGCCTGACGCAGCAACGCCGCGTGTGTGATGAAGCCCCTAGGGGTGTAAAACACTGTCAGTAGGGACGAATTATGACGGTACCTACAGAGGAAGCACCGGCTAACTCCGTGCCAGCAGCCGCGGTAATACGGGGGGTGCAAGCGTTGTCCGGATTTACTGGGTGTAAAGGGCGCGTAGGCGGGCTGTCAAGTCAGATGTGAA
+
FFFFFFFFFFFFFFFFFFFFFFFFFFFFFFFFFFFFFFFFFFFFFFFFFFFFFFFFFFFFFFFFFFFFFFFFFFFFFFFFFFFFFF:FFFFFFFFFFFFFFFFFFFFFFFFFFFFFFFFFFFFFFFFF:FFFFFFF:FFF,FFFFFFFFFFFFFFFFFFFFFFFFFF:FFFFF:FFFFFFFFFFFFFFFFFFFFFFFFFFFFFFFFFFFFFFFF,FFFFFFFFFFFFFFFFF:FFFFFFFFF:FFFFFFF
@A00881:241:HJW2NDRXX:1:2128:31213:33599 1:N:0:CGAGAGAA+GATTGGAG
ATCACGCTACGGGACGCAGCAGTGGGGAATCTTCCGCAATGGGCGAAAGCCTGACGGAGCGATGCCGCGTGGGTGAAGAAGGGATTCGTCCCGTAAAGCCCTGTTGCCCGCGACGAAGAGCGCATCGAGGAAAGAGCGATGCGAGTGACGGTAGCGAGCGAGGAAGCCACGGCTAACTACGTGCCAGCAGCCGCGGTAATACGTAGGTGGCGAGCGTTGTCCGGAATCATTGGGCGTAAAGCGCATGTAG
+
FFFFFFFFFFFFFFFFFFFFF:FFFFFFFFFF:FF:FFFFFFFFFFFFFFFFFFFFFFFFFFFFFFFF:FFFFFFF:FFFF:FFFFFFFFFFFFFFF:FFFFFFFFFFFF:F:FFFF:F,FFFFFFFFFFFFFFFFFFF:FFFFFFFFFFF,FF:FFFFFFFFF,FFF:FFFFF,FFFFFFFFFFFFFFFFFFFFFF::F:FFFFF::FFF::F:F:FFFFFFFFF:FFF:FFFFF:FF:FFFFFF::,F
@A00881:241:HJW2NDRXX:1:2128:30996:33661 1:N:0:CGAGAGAA+GATTGGAG
ATCACGCCTATGGGATGCACCAGTGAGGAATATTGGTCAATGGGCGCGAGCCTGAACCAGCCAAGTAGCGTGAAGGAAGACGGCCCTACGGGTTGTAAACTTCTTTTATACGGGAATAAGACCGTCCACGAGTGGATGCGTGCATGTACCGTATGAATAAGCATCGGCTAACTCCGTGCCAGCAGCCGCGGTAATACGGAGGATGCGAGCGTTATCCGGATTTATTGGGTTTAAAGGGAGCGTAGACGGG
+
FFFFFFFFFFFFFFFFFFFFFFFFFFFFFFFFFFFFFFFFFFFFFFFFFFFFFFFFFFFFFFFFFFFFFFFFFFFFFFFFFFFFFFFFFFFFFFFFFFFFFFFFFFFFFFFFFFFFF:FFFFFFFFFFFFFFFFFFFFFFFFFF:FFFFFFFFF:FFFFFFFFFFFFFFF:FFFF,FF,FFFFFFFFFFF,FFFFFFFFFFFFF,FFFFFFFF,FFFFFFFF:FFFFFF,FFFF:F:FFF:FF,F,:FFF
@A00881:241:HJW2NDRXX:1:2128:30282:33739 1:N:0:CGAGAGAA+GATTGGAG
ATCACGCCTATGGGGGGCAGCAGTGGGGAATATTGGGCAATGGGCGCAAGCCTGACCCAGCAACGCCGCGTGAAGGAAGAAGGCTTTCGGGTTGTAAACTTCTTTTATGAGGGACGAAGGATGTGACGGTACCTCATGAATAAGCCACGGCTAACTACGTGCCAGCAGCCGCGGTAATACGTAGGTGGCGAGCGTTGTCCGGATTTACTGGGTGTAAAGGGCGCGTAGGCGGGTAGGCAAGTCAGATGTG
+
FFFFFFFFFFFFFFFFFFFFFFFFFFFFFFFFFFFFFFFFFFFFFFFFFFFFFFFFFFFFFFFFFFFFFFFFFFFFFFF:FFFFFFFFFFFFFFFFFFFFFFFFFFFFFFFFFFFFFFFFFFFFFFFFFFFFFFFFFFFFF:FFFFFFFFFFFFFFFF,FFFF,FFFFFFFFFFFFFFFFFFFF:FFFFFFFFFFFFFFFFFFFFFFFFFFFFF,FF:FFFF:FFFFFF:FFFF,FFFF:FFF::,:,FF
@A00881:241:HJW2NDRXX:1:2128:30924:33912 1:N:0:CGAGAGAA+GATTGGAG
ATCACGCCTACGGGATGCAGCAGTGGGGAATATTGCACAATGGGGGAAACCCTGATGCAGCGACGCCGCGTGAGTGAAGAAGTATTTCGGTATGTAAAGCTCTATCAGCAGGGAAGAAAGTGACGGTACCTGAGTAAGAAGCCCCGGCTAACTACGTGCCAGCAGCCGCGGTAATACGTAGGGGGCAAGCGTTATCCGGAATTACTGGGTGTAAAGGGAGCGTAGACGGCGAGGCAAGTCTGAAGTGAAA
+
FFFFFFFFFFFFFFFFFFFFFFFFFFFFF,FFFFFFFFFFFFFFFFFFFFFFFFFFFFFFFFFFFFFFFFFFFFFFFFFFFFFFFFFFF:FFFFFFFFFFFFFFFFFFFFFFFFFFFFFFFFFFFFFFFFFFFFFFFFFF:FFFFF:FFFFFFFFFFFFFFFFFFFFFFFFFFFFFFF,FFFFFFFFFFFFFFFFF:FFF:F:FFF,FFFF:F::FFFFFFFFF,FF:F:F:FFFFFF:FFFF:FFFFFF
@A00881:241:HJW2NDRXX:1:2128:21703:33943 1:N:0:CGAGAGAA+GATTGGAG
ATCACGCCTATGGGATGCAGCAGTGGGGAATATTGCACAATGGGGGAAACCCTGATGCAGCGACGCCGCGTGAGTGAAGAAGTATTTCGGTATGTAAAGCTCTATCAGCAGGGAAGAAAATGACGGTACCTGAGTAAGAAGCCCCGGCTAACTACGTGCCAGCAGCCGCGGTAATACGTAGGGGGCAAGCGTTATCCGGATTTACTGGGTGTAAAGGGAGCGTAGACGGCAGGGCAAGTCTGAAGTGAAA
+
FFFFFFFFFFFFFFFFFFFFFFFFFFFFFFFFFFFFFFFFFFFFFFFFFFFFFFFFFFFFFFFFFFFFFFFFFFFFFFFFFFFFFFFFFFFFFFFFFFFFFFFFFFFFFFFFFFFFFFFFFFFFFFFFFFFFFFFFFF:FFFFFFFFFFFFFFFFFFFFFFFFFFFFFFFFFF:FFFFFFFFFFFFFFFF::F,FFFFFFFFFFFFFFFFFFFFFFFFFFF:FF:FFFFFFFFFFFFFFFFFFFFFFFFF
@A00881:241:HJW2NDRXX:1:2128:24939:34037 1:N:0:CGAGAGAA+GATTGGAG
ATCACGCCTATGGGAGGCACCAGTGGGGAATATTGCGCAATGGAGGCAACTCTGACGCAGCAATGCCGCGTGGGTGAAGAAGGGATTCGTTCCGTAAAGCCCTGTTGTCGGGGAAGAGTTAAGACGGTACCCGGCGAGTAAGCCCCAGCCAACTACGTGCCAGCAGCTGCGGTAATACGTAGGGGGCGAGCGTTATCCGGATTTATTGGGCGTAAAGGGCACGCAGGCGGGCATGCAAGTCAGATGTGAA
+
FFFFFFFFFFFFFFFFFF:FFFFFFFFFF:FFFFFFFFFFFFFFFFFFFFFFFFFFFFFFFFFFFFFFFFFFFFFFFFFFFFFFFFFFFFFFFFFFFFFFFFFFFFFFFFFFFFFFFFFFFFFFFFFFFFFFFFFFFFFFFFFFFFFFFFFFFFFFFFFFFFFFFFFFFFFFFFFFFFFFFFFFFFFFFFFFF,FFFFFFF,FFFFFFFFFFFFFFFFFFFFFF:FFFFFFFFFFFFFFFFFFFFFFFFF
@A00881:241:HJW2NDRXX:1:2128:10565:34100 1:N:0:CGAGAGAA+GATTGGAG
ATCACGCCTATGGGAGGCAGCAGTGGGGAATATTGCACAATGGGGGAAACCCTGATGCAGCGACGCCGCGTGAGTGAAGAAGTCGTTCGGTATGTAAAGCTCTATCAGCAGGGACGAAGATGCCGGTACCTGAGTAAGAAGCCCCGGCTAACTACGTGCCAGCAGCCGCGGTCATACGTAGGGAGCAAGCGATATCCTGAATGACTGGGCGTAAAGGGTGCGAAGGAGGTTTGGCACGTTGGTAGCGTAA
+
FF:FFFFFFFFFFFFFFFFFFFFFFFFFF:FFFFFF,F:FF:FF:FFF::FF:FFFFFFFFFFFFFFFFFFFFFFFFFFF:F,,,,FFFF,FFFFF,FFFFFFFFFFFFFFFFF,FF,:F:,,,FFF:,,FFF,,,,:F:F:FFFF:FF::FFFFFFFFF,FFFF:,FF,,FFF:FF:F:,FF,FFFF:,:,F:FFF,,,F:,FF,FFF:,F,:F:FFF,,F,:::,FF:::FFFF,:,:,FF,,FF:F:
@A00881:241:HJW2NDRXX:1:2128:29894:34162 1:N:0:CGAGAGAA+GATTGGAG
ATCACGCCTATCGGGTGCAGCAGTCGGGAATATTGGGCAATGGAGGAAACTCTGACCCAGCAACGCCGCGTGAACGAAGAAGGTTTTCGGATTGTAAACTTATGTCTCAGCGGACGAAGAATCACCCTACCCTGAAAGAAAGCCCCGGCAAACTACGTGCCAGCAGCCGCGGTAATACGTAGCTGGCAAGCGTTGTCCGGAATGACAGGGCGTAAAGGGAGTGTCTCTGGCACAGCAAGTTCTATGTGAA
+
:FFF::,FF:F,,:,FFFFFFFFF,:FF:F:FF::FFFFF,FFF,:F,FFFFF,F,FFFFFFFF:FF:FF,FF:,:FF,:F:FFFFFFF:FFFFFFFF:,F:,F::,:FF,FFF:F:FFF,F::F,,,FF,FFF,FF:FFFFF,:F:FF,FF:,F:F,F,FFF:FFFFF::,F:F,:,F,F,,,,,F::,FF,F,,FFF:,F,,:,,:F:F:FF,FFFFF,F,:,,,F:FF,F,,FFF,F:F:FF:,FF,
@A00881:241:HJW2NDRXX:1:2128:16369:34287 1:N:0:CGAGAGAA+GATTGGAG
ATCACGCCTATGGGATGCAGCAGTGAGGAATATTGGTCAATGGGCGGGAGCCTGAACCAGCCAAGTCGCGTGAGGGAAGACGGCCCTATGGGTTGTAAACCTCTTTTGCCGGGGAGCAAAGCGCCGCACGTGTGCGGTCTGGAGAGTACCCGGAGAAAAAGCATCGGCTAACTCCGTGCCAGCAGCCGCGGTAATACGGAGGCTGCGAGCGTTATCCGGATTTATTGGGTTTATAGGGTGCGTAGGCGGT
+
,FFFFFFFF,FFFFFFFFFFF:FFFFFFF:FFFFFFFFFFFFFFFFFFFFFFFFFFFFFFFFFFFFFFFFFFFFFFFFFFFFFFFFFFFFFFFFFF,FFFFFFFFFFFFF:FFFFFFFFFFFFFFFFFFFFFFF:F:F:FFFFFFFFF:FFFFFFFFF:FFFF,FFFFFF:FFFFFF:FFFFFFFF,F:F:::FFFFFFFFF,FFFFFFFF:F,,FFFFF:,::,FFFFFF,F,,,F:,:F:FFFF:FFF
@A00881:241:HJW2NDRXX:1:2128:20193:34334 1:N:0:CGAGAGAA+GATTGGAG
ATCACGCCTATGGGGTGCAGCAGTGGGGAATATTGCACAATGGGGGGAACCCTGATGCAGCGACGCCGCGTGAGTGAAGAAGTATTTCGGTATGTAAAGCTCTATCAGCAGGAAAGATAATGACGGTACCTGACTAAGAAGCTCCGGCTAAATACGTGCCAGCAGCCGCGGTAATACGTATGGAGCAAGCGTTATCCGGATTTACTGGGTGTAAAGGGAGCGTAGGCGGCAACGCAAGTCTGATGTGAAA
+
FFFFFFFFFF:FFFFFFFFFFFFFFFFF:FFFFFFFFFFFFFFFFFFFFFFFFF:FFFFFFFFFFFFFFFFFFFFFFFFF,FFFFFFFFFFFFFFFFFFFFFFFFFFFFFFFF,FFFFF:FFFFF:FFFFFFFFFFFFFFFFFFFFFFFFFFFFFFFFFFFFFFFFFFFFFF:FFFFFFFFFFFFFFFFF:FF:FFFFFFFFFFFFFFFFFFFFFFFFFFF,F:FFFFFFFFF:FFFFFFFFFFFFFFFF
@A00881:241:HJW2NDRXX:1:2128:18891:34366 1:N:0:CGAGAGAA+GATTGGAG
ATCACGCCTATGGGATGCAGCAGTGGGGAATATTGCGCAATGGGCGAAAGCCTGACGCAGCGACGCCGCGTGAGGGATGAAGGTTTTCGGATCGTAAACCTCTGTCAGAAGGGAAGAAACTGCCGTGCTCTAATCATCATGGCATTGACGGTACCTTCAAAGGAAGCACCGGCTAACTCCGTGCCAGCAGCCGCGGTAATACGGAGGGTGCAAGCGTTAATCGGAATTACTGGGCGTAAAGCGCACGTAG
+
:FFFFFFFFF,FFF:,FFFFF:FFF:FFFFFFFFFFFFFFFFFFFFFF,FFFFFFFFFFFFFFFFFFFFF,FFFFFFFFFFFFFFFFFFFFFFFFFFFFFFFFFFFFFFFFFFFFFFFFFFFFFFFFFFFF:FFFFFF,FFFFFFFFFFFFFFFFFFF:FFFFFFFFFFF::FFFFFFFFFFFFFFFFFFFFFFFFFFFFFFF:FF:FFFFF,FFF:F,FF:FF,:FF,FFFFFFFF,,FF:::F:FFFF
@A00881:241:HJW2NDRXX:1:2128:27896:34585 1:N:0:CGAGAGAA+GATTGGAG
ATCACGCCTACGGGGTGCAGCAGTTGGGAATATTGGACAATGGAGGAAACTCTGATCCAGTGACGCCGCGTGAAGGAAGAAGGTCTTCGGATTGTAAACTTCTTTTATGAGGGACGAAGGACGTGACGGTACCTCATGAATAAGCCACGGCTAACTACATGCCAGCAGCCGCGGTAATACGTAGGTGGCAAGCGTTGTCCGGATTTACTGGGTGTAAAGGGCGCGTAGGCGGGTCGGCAAGTCAGATGTG
+
FFF:FFFFFFFFFFFFFFFFFFFFFFFFFFFFFFFFFFFFFFFFF:FFF:FFFFFFFFFFFFFFFFFFFFFFFFFFFFFFFFFFFFFFFFFFFFFFF,FFFFFFFFFFF,FFFFFFFFFFFFFFF:FFFFFFFFFFFFFFFFFFFFFFFFFFFFFF,FFFFF,,FFF,FFFFFF,F,FF::FFFFFFFFFFFFFFFFFFFFF,FFF:,FFF:FF:FFFFF,FFFFFFFFFFFFF:FFFFFF,FFF,FF:F
@A00881:241:HJW2NDRXX:1:2128:15329:34648 1:N:0:CGAGAGAA+GATTGGAG
ATCACGCCTATGGGAGGCAGCAGTCGGGAATATTGCGCAATGGAGGGAACTCTGACGCAGTGACGCCGCGTATAGGAAGAAGGTTTTAGGATTGTAAACTATTTTAGGCAGGGAAGAGCAAAAGACGGTACCTGCAGAATAAGCTCCGGCTAACTACGTGCCAGCAGCCGCGGTAATACGTAGGGAGCAAGCGTTATCCGGAATTATTGGGTGTAAAGGGTGCGTAGACGGGAATTTAAGTTGGTTGTGA
+
FFFFFFFFFFFFFFFFFFFFFFFFFFFFF,FFFFFFFFFFFFFFFFFFFFFFFFFFFFFFFFFFFFFFFFFFFFFFFFFFFFFFFFFFFFFFFFFFFFFFFFFFFFFFF:FFFFFFFFF,FFFFFFFFFFFFFFFFFFFFFFFFFFFFFFFFFFFFFFFFFFFFFFFFF:FFFFFFFFFF:FFFFFFFFF:FFFF,FFF:FFFFFFFFFF:FFFFF:FFFFFFFF,,:FFFFF,FFFFFFFFFFFFFFFF
@A00881:241:HJW2NDRXX:1:2128:20302:34648 1:N:0:CGAGAGAA+GATTGGAG
ATCACGCCTACGGGAGGCAGCAGTGGGGAATATTGGGCAATGGGCGCAAGCCTGACCCAGCAACGCCGCGTGAAGGAAGAAGGCCCTCGGGTTGTAAACTTCTTTTGTCGGGGACGATAGTGACGGTACCTGACGAATAAGCCACGGCTAACTACGTGCCAGCAGCCGCGGTAATACGTAGGTGGCAAGCGTTATCCGGATTTACTGGGTGTAAAGGGCGTGTAGGCGGGATTGCAAGTCAGATGTGAAA
+
FFFFFFFFFFFFFFFFFFFFF:FFFFFFFFFFFFF,FFFFFFFFFFFFFFFFFFFFFFFFFF:FFFFFFFFFFFFFFFFF:FFFFF,FFFFFFFFFFFFFFFFFFFFFFFFFFFFFF:FFFFFFFFFFFFFFFFFFFFFFFFFFFFFFFFFFFFFFFFFFFFFFFFFFFFF:F:FFFFF:FFFFFFFFFFFFFFFF:FFFFFFFFFFFFFFF:,FFFFFFFFFFFFFF:F::FFFF:FFF:FF,FFFFFF
@A00881:241:HJW2NDRXX:1:2128:24804:34710 1:N:0:CGAGAGAA+GATTGGAG
ATCACGCCTATGGGGCGCAGCAGTCGGGAATATTGCACAATGGAGGGAACTCTGATGCAGTGACGCCGCGTGCAGGAAGAAGGTTTTCGGATTGTAAACTGCTTTAGACAGGGAAGAAAGAAATGACAGTACCTGTAGAATAAGCTCCGGCTAACTACGTGCCAGCAGCCGCGGTAATACGTAGGGAGCACGCGTTATCCGGATTTATTGGGTGTAAAGGGTGCGTAGACGGGTTAGCAAGTTAGTTGTG
+
FFFFFFFF:FFFFFFFFFFFFFFFFFFFFFF,FFFFFFFFFFFFFFFF:FFFFFFFFFFFFFFFFFFFFFFFFFFFF:FFFFFFFFFFFFFFFFFFFFFFFFFFFFFFFFFFFF,FFFFFFFFFFFFFFFFFFFFFFFFFFFFFFFFFFFFFFFFFFF:FFFFFFFFFFFFFFFFF:FFFFFFFFFFFFF,FF:FFFFFFFFFFFFFFFFFFF:FF:FFFFFFFFFFFFFFFFFFF,FF,FFFFFFFFFF
@A00881:241:HJW2NDRXX:1:2128:20021:34788 1:N:0:CGAGAGAA+GATTGGAG
ATCACGCCTATGGGAGGCAGCAGTGGGGAATATTGCACAATGGGGGGAACCCTGATGCAGCGACGCCGCGTGAGTGAGGAAGTATTTCGGTATGTAAAGCTCTATCAGCAGGGAAGAAAGAGAGACGGTACCTGACTAAGAAGCACCGGCTAAATACGTGCCAGCAGCCGCGGTAATACGTATGGTGCAAGCGTTATCCGGATTTACTGGGTGTAAAGGGTGCGTAGGTGGCATGGCAAGTCAGAAGTGA
+
:FFFFFFFFF:FFFFFFFFFFFF,FFFFFFFFFFFFFFFFFFFFFFFFFFFFFFFFFFFFFFFFFFFFFFFFFFFFFFFF:FFFFFFFFFFFFFFFFFFFFFFFFFFFFFFFFFFFF,FFFFFFFFFFFF:FFF:FFFFFFFFFFFFFFFF,FFFFFFFFFFFFFFFFFFFFFFF,FFFFFFFFFFFFF:FFF,FFFFFFFFFFFFFFFFFFFF:FFFF:FFFFF::FFF:FFFFFFFFFFFFFF,FFF:
@A00881:241:HJW2NDRXX:1:2128:21784:34835 1:N:0:CGAGAGAA+GATTGGAG
ATCACGCCTACGGGAGGCAGCAGTGGGGAATATTGCACAATGGAGGGAACTCTGATGCAGCGATGCCGCGTGGAGGAAGAAGGTCTTAGGATTGTAAACTCCTGTTGACAGAGAACGAAGAATGACGGTACTCTGAAAGGAAGCTCCGGCTAACTACGTGCCAGCAGCCGCGGTAATACGTAGGGAGCGAGCGTTGTCCGGAATTACTGGGTGTAAAGGGAGCGTAGGCGGGCACGGAAGTCAGACGTGA
+
FFFFFFFFF:FFFFFFFFFFF:FFFFFFFFF:FFFFFFFFFFFFFFF:FFFFFFFFFFFFFFFFFFFFFF,FFFFF,FFFFFFF:FFFFFFFF::FFFFFFFFFFFFFF,FFFFFFF,F::F:F,FFFFFFF,FF,,FFFF,FFF:FFFFF,FFFFFFFFFFFFFFFFFF:FF,:,FFFFF:FFFFFFFF:FF:FFFFFFFF,F:FFFFFF:FF:::FFFFFFF:F:FFFF:FFFFF:,FF,FFFF:::F
@A00881:241:HJW2NDRXX:1:2128:27498:34835 1:N:0:CGAGAGAA+GATTGGAG
ATCACGCCTACGGGATGCAGCAGTGGGGAATATTGGGCAATGGAGGCAACTCTGACCCAGCAACGCCGCGTGAGTGATGAAGGTCTTCGGATTGTAAAACTCTTTAAGTGGGGACGAAGAAAGTGACTGTACCCACAGAATAAGCTCCGGCTAACTACGTGCCAGCAGCCGCGGTAATACGTAGGGAGCGAGCGTTATCCGGATTTACTGGGTGTAAAGGGCGCGTAGGCGGGCTGTCAAGTCAGATGTG
+
FFFFFFFFFFF:FFFFFFFFFFFFFFFFFFFFFFFFFFFFFFFFFFF:FFFFFFFFFFFFFFFFFFFFFFFFFFFFFF:FFFFFFFFFFFFFFFFFFFFFFFFFFFFFFFFFFFF:FFFFF:FFFFFFFFFFFFFFFFF,FFFFFFFFFFFFFFFFFFFFFFFFFFFFFFFFFFFFFF,FF:FFFFFFFFFFFFF:,FFFFFFFFF:F,FFFFFFFFFFFFFFFFFFFFF:FFFF,FFFFFFFFF:FFF:
@A00881:241:HJW2NDRXX:1:2128:21721:34914 1:N:0:CGAGAGAA+GATTGGAG
ATCACGCCTACGGGATGCAGCAGTGGGGAATATTGGTCAATGGGGGAAACCCTGAACCAGCAACGCCGCGTGAAGGAAGAAGGCTTTCGGGTTGTAAACTTCTTTTATCAGTGACGATAGTGACGGTAGCTGATGAATAAGCTCCGGCTAACTACGTGCCAGCAGCCGCGGTAATACGTAGGGAGCGAGCGTTATCCGGATTTACTGGGTGTAAAGGGCGCGTAGGCGGGCCGACAAGTCAGATGTGAAA
+
FFFFFFFFFFFFFF:FFFFFFFFFFFFFFFFFFFFFFFFFFFFFFFFFFFFFFFFFFFFFFFFFFFFFFFFFFFFFFFFFFFFFFFFFFFFFFFFFFFFFFFFFFFFFFFFFFFFFFFFFFF:FFFFFFFFFFFFFFFFFFFFFFFFFFFFFFFFFFFFFFFFFFFFFFFFF:FFFFFF,F,FFFFFFFF:FFFFFFFFFFFFF:FFFFFFFFFF:F:FFF:FFFFFFFFFFFF,FFFFF:FFFFFFF:F
@A00881:241:HJW2NDRXX:1:2128:17318:34992 1:N:0:CGAGAGAA+GATTGGAG
ATCACGCCTATGGGATGCAGCAGTGGGGAATATTGCACAATGGGGGAAACCCTGATGCAGCGACGCCGCGTGGGTGAAGAAGTATTTCGGTATGTAAAGCCCTATCAGCAGGGAAGAGAATGACGGTACCTGAGTAAGAAGCCCCGGCTAACTACGTGCCAGCAGCCGCGGTAATACGTAGGGGGCAAGCGTTATCCGGATTTACTGGGTGTAAAGGGAGCGTAGACGGCATGGCACGTCTGGAGTGAAA
+
FFFFFFFFFFFFFFFFFFFFFFFFFFFFFFFFFFFFFFF:FFFFFFFFFFFFFFFFFFFFFFFFFFFFFFFFFFFFFFFFFFFFFFFFFFFFFFFFFFFFFFFFFFFFF,FFFF:FFFF:FFFFFFFFFFFFFFFFFFFFFFFFFFFFFFFFFFFFFFFFFFFFFFFFFFFFFFFFFFFFFFFFFFFFFFFFF:FFFFFF:FFFFFFFFFFF:FFFFFFFFFFFFFFFFFFFFFFF,FFFFFFFF:FF:F
@A00881:241:HJW2NDRXX:1:2128:26937:35180 1:N:0:CGAGAGAA+GATTGGAG
ATCACGCCTACGGGGTGCAGCAGTTGGGAATATTGGACAATGGAGGAAACTCTGATCCAGTGACGCCGCGTGAAGGAAGAAGGTCTTCGGATTGTAAACTTCTTTTATGAGGGACGAAGGACGTGACGGTACCTCATGAATAAGCCACGGCTAACTACATGCCAGCAGCCGCGGTAATACGTAGGTGGCAAGCGTTGTCCGGATTTACTGGGTGTAAAGGGCGCGTAGGCGGGTAGGCAAGTCAGATGTG
+
:FFFFFFFF:FFFFFFFFFFFFFFFFFFFFFFFFFFFFFFFFFFFFFFFFFFFFFFFFFFFFFFFFFFFFFFFFFFFFFFFFFFFFFFFFFFFFFFF:FFFFFFFFFFF:FFFFFFFF:FFFFFFFFFFFFFFFFFFFFFFFFFFFFFFFFF:FFFFFFFFFF,FFFFFFFFFFFF:FFFFFFFFFFFF::FFFFFFFFFFFF,FFFFFFFFFF,FFFFFFF:FFFFFF:FFFFFF:FFFFFFFFFF:F,
@A00881:241:HJW2NDRXX:1:2128:23556:35618 1:N:0:CGAGAGAA+GATTGGAG
ATCACGCCTATGGGATGCAGCAGTGGGGAATATTGGGCAATGGGCGAAAGCCTGACCCAGCAACGCCGCGTGAAGGAAGAAGGTCTTCGGATTGTAAACTTCTTTTATGAGGGACGAAGGACGTGACGGTACCTCATGAATAAGCCACGGCTAACTACGTGCCAGCAGCCGCGGTAATACGTAGGTGGCGAGCGTTATCCGGATTTACTGGGTGTAAAGGGCGCGTAGGCGGGCGTGCAAGTCAGATGTG
+
FFFFFFFFFFFFFFFFFFFFFFFFFFFFFFF:FFFFFFFFFFFFFFFFFFFFFFFFFFFFFFFFFFFFFFFFFFFF:FFFFFFFFFFFFFFFFFFFFFFFFFFFFFFFFFFFFFFF:F::FFFFFFF:FFFF:FFFF,FFFFFF,FFFFFFFFFFFFF:FFF,F:FF:FF::FFFFFFFFFFFFFF:FFFFF:F:FFFF,FFFFFFFFF:FFFFFF,FF,FFFFFFFFFFFFF:FFFFFFFFF:FFFF:F
@A00881:241:HJW2NDRXX:1:2128:29839:35728 1:N:0:CGAGAGAA+GATTGGAG
ATCACGCCTATGGGGTGCACCAGTGGGGAATATTGCACAATGGGGGAAACCCTGATGCAGCAACGCCGCGTGAGTGAAGACGGCCTTCGGGTTGTAAAGCTCTGTCTACAGGGACGATAATGACGGTACCTGAGGAGTAAGCCACGGCTAACTACGTGCCAGCAGCCGCGGTAATACGTAGGTGGCGAGCGTTGTCCGGATTTACTGGGCGAAAAGGGAGCGTAGGCGGACTTTTAAGTGAGATCTGAAA
+
FFFFFFFFFF,F:F:FFFFFF:FFFFFFFFFFFFF:FFFFFFF,FFFF,FFFFFF:FFFFFF,,FFFFFFFFFF:F:,FFFFFFFF:FFFFF:FFFFF,F:FFF,F:,FFFFFFFFFFFFF,FF::FF,,FFF:FFF,FF,FFFFFFF:FFFFFF,F,F:FFFFFFF:FFFFFFF,FFF,FFFF,:FF:FFFF,FFF:F:FFFF,FF::FF,FFF,F,::FFFFFFF:FFFF,F,FFFF,FFF:,FFFFF
@A00881:241:HJW2NDRXX:1:2128:19171:35790 1:N:0:CGAGAGAA+GATTGGAG
ATCACGCCTATGGGGTGCAGCAGTGGGGAATATTGCACAATGGGGGGAACCCTGATGCAGCGACGCCGCGTGGGTGAAGAAGTATTTCGGTATGTAAAGCCCTATCAGCAGGGAAGAAGATGACGGTACCTGAGTAAGAAGCCCCGGCTAACTACGTGCCAGCAGCCGCGGTAATACGTAGGGGGCGAGCGTTATCCGGATTTACTGGGTGTAAAGGGAGCGTAGACGGCATGGCAAGTCTGGAGTGAAA
+
FFFFFFFFFFFFFFFFFFFFFFF,FFFFF:FFFFFFFFFFFF:FFFFFFFFFFFFFFFFFFFFFFFFFFFFFFFFFFFFFFFF:FFFFFFFF:FFFFFFFFFF,FFFFFFFFFFFFF:FFFFFFFFFFFF,FFFFFFFFFFFFFFFFFF::FFFFFFFFFFFFFFFFF:FFFF,FFFF:FFFFFFFFFFFF,F:FFFFF:FFF:FFFFFFFFF:FFFFFFFFFFFFFFFF,FFFFFFFFF:FFFFFFF::
@A00881:241:HJW2NDRXX:1:2128:7265:35837 1:N:0:CGAGAGAA+GATTGGAG
ATCACGCCTATGGGAGGCACCAGTGGGGAATATTGGGCAATGGAGGAAACTCTGACCCAGCAACGCCGCGTGAAGGATGAAGGTTTTCGGATTGTAAACTTCTGTCGCGAGGGACGAAGAATGACGGTACCTCGTAAGAAAGCCCCGGCTAACTACGTGCCAGCAGCCGCGGTAATACGTAGGGGGCAAGCGTTGTCCGGAATGACTGGGCGTAAAGGGAGTGTAGGCGGCATAATAAGTCAGATGTGAA
+
FFFFFFFFFFFFFFFFFFFFF:FFFFFFFFFFFFFFFFFFFFFFFFFFFFFFFFFFFFFFFFFFFFFFFFFFFFFFFFFFFFFFFFFFFFFFFFFFFFFFFFFFFFFFFFFFFFFFFFFF:FF:FFFFFFFFFFFFFFFFFFFFFFFFFFFFFFFFFFFFFFFFFFFFFFFFFFFFFFFF,FFF:FFFFFFFFFFFFFFFF:FFFFFFFFFFFFFFFFF::FFFFFFFFFFF:FFFFFFFFFFF:FFF,F
@A00881:241:HJW2NDRXX:1:2128:18783:35869 1:N:0:CGAGAGAA+GATTGGAG
ATCACGCCTATGGGGTGCAGCAGTGGGGAATATTGCACAATGGGGGGAACCCTGATGCAGCGACGCCGCGTGGGTGAAGAAGTATTTCGGTATGTAAAGCCCTATCAGCAGGGAAGAAGATGACGGTACCTGAGTAAGAAGCCCCGGCTAACTACGTGCCAGCAGCCGCGGTAATACGTAGGGGGCGAGCGTTATCCGGATTTACTGGGTGTAAAGGGAGCGTAGACGGCATGGCAAGTCTGGAGTGAAA
+
,FFFFFFF:F:FFFFFFF:FFFFFFFFFF,FFFFFFFFFFFFFFFFFFFFFFFFFFFFFFFFFFFFFFFFFFFFFFFFF:FFFFFFFF:FFFFFFFFFFFFFFFFFFFFFFFFFFFFFF,FFFFFFFFFFFFFFFFFFFFFFFFFFFFFFFFFFFFFFFF:FFFFFFFFFFFF,F:FFFFFFFFFFFFFFFFF,FFFFFFF:FFF:FFFFFFF:,FFFFFFFFFFFF:FFFFFFF:F:FF,FFFF:FFF,
@A00881:241:HJW2NDRXX:1:2128:24740:35947 1:N:0:CGAGAGAA+GATTGGAG
ATCACGCCTATGGGATGCAGCAGTGAGGAATATTGGTCAATGGACGGAAGTCTGAACCAGCCATGCCGCGTGCAGGAAGACGGCTCTATGAGTTGTAAACTGCTTTTGTACGAGGGTAAACGCAGATACGTGTATCTGCCTGAAAGTATCGTACGAATAAGGATCGGCTAACTCCGTGCCAGCAGCCGCGGTAATACGGAGGATCCAAGCGTTATCCGGATTTATTGGGTTTAAAGGGTGCGTAGGCGGT
+
FFFFFFFFFF:FFFFFFFFFFFFFFFFFFFFFFFFFFFFFFFFFFFFFFFFFFFFFFFFFFFFFFFFFFFFFFFFFFFFFFFFFFFFFFFFFFFFFFFFFFFFFFFFFFFFFFFFFFF,,FFFFFFFFFFFFFFFFFFFFFFFFFFFFFFFFFFFFFFFFFFFFFFFFF,FFFFFFFFFFFFFFFFFFFFFF,FFFFFFFFFFFFFFFFFFF:,:FFF:F::FF:FFFFFFFFFF:FFFFFFFFFFF,:F
@A00881:241:HJW2NDRXX:1:2128:16523:35994 1:N:0:CGAGAGAA+GATTGGAG
ATCACGCCTACGGGGTGCAGCAGTGAGGAATATTGGTCAATGGGCGGAAGCCTGAACCAGCCAAGTCGCGTGAGGGATGAAGGCCCTACGGGTTGTAAACCTCTTTTGCCGGGGAACAAGTGCCGGGACGTGATTCCGGAGCTGAGTGTACCCGGAGAAAAAGCATCGGCTAACTCCGTGCCAGCAGCCGCGGTACTACGGAGGATGCGAGCGTTATCCGGAGTTCTTGGGTTTAAAGGGTGCGTAGGCG
+
FFFFFF:FFFFFFFFFFFFFFFFFFFF::,FFFFFFFFFFFFFFFFFFFFFFFFFFFFFFFFFFFFFFFFFFFFFFFFFFFFFFFFFFF:FFFFFFF,F:::::,FFFFFFFFFF::FFF,FFFFFFFF:FFF,F:FFFFFFFFFFFFFFFFFFFFFFFFFFFFFFFFFFF,:FFFFFFFF:FFFFFFFFFF:F,,FFFFF:FFFFFF,FFFF,:,FFFFFF,:F,FFFF:F,:F:FFFFFFFFF:FFFF
@A00881:241:HJW2NDRXX:1:2128:29631:36182 1:N:0:CGAGAGAA+GATTGGAG
ATCACGCCTATGGGGTGCACCAGTGGGGAATATTGCACAATGGGGGAAACCCTGATGCAGCAACGCCGCGTGAGTGATGACGGCCTTCGGGTTGTAAAGCTCTGTCTTCAGGGACGATAATGACGGTACCTGAGGAGGAAGCCACGGCTAACTACGTGCCAGCAGCCGCGGTAATACGTAGGTGGCGAGCGTTGTCCGGATTTACTGGGCGTAAAGGGAGCGTAGGCGGACTTTTAAGTGAGATGTGAAA
+
FFFFFFFFFFFFFFFFFFFFFFFFFFFFFFFFFFFFFFFFFFFFFFFFFFFFFFFFFFFFFFFFFFFFFFFFFFFFFFFFFFFFFF:FFFFFFFFFFFFFFFFFFFFFFFFFFFFFFFFFFFFFFFFFFFFFFFFFFFFFFFFFFFFFFFFFFFFFFFFFFFFFFFFFFFFFFFFFFFFFFFFFFFFFFFFFFFFFFFFFFFF:FFFFFFFFFF:FFFFFFFFFFFFFF:FFFFFFFFFFF,FFFFFFFF
@A00881:241:HJW2NDRXX:1:2128:20600:36323 1:N:0:CGAGAGAA+GATTGGAG
ATCACGCCTACGGGAGGCAGCAGTGGGGAATATTGCACAATGGGGGGAACCCTGATGCAGCGACGCCGCGTGAGTGAAGAAGTATTTCGGTATGTAAAGCTCTATCAGCAGGGAAGAAGAAGGACGGTACCTGAAGAAGAAGCACCGGCTAAATACGTGCCAGCAGCCGCGGTAATACGTATGGTGCAAGCGTTATCCGGATTTACTGGGTGTAAAGGGAGCGTAGGTGGCGTGGCAAGTCAGAAGTGAA
+
,FFFFFFFFFFFFFFFFFFFFFF:FFFFF:F:FFFFFFFFFFFFFFFFFFFFFF:FFFFFFFFFFFFFFFFFFFFFFFFFFFFFFFFFFFFFFFFFFFFFFFF:FF:FFFFFFFFF:,FFFFFF:FFF:FFFFF,F::F:,FFFF:FFFFFFFFF::FFF:FFFFFFFFFFFFFFFFFFF:,FFFFF,:FF:FFFFFFFFFFFF,,:FFFFFF,FFFFFFFF:FF::FFFF:FFFF:FFF:FFF,:FFFF
@A00881:241:HJW2NDRXX:1:2128:29749:36385 1:N:0:CGAGAGAA+GATTGGAG
ATCACGCCTATGGGACGCAGCAGTGAGGAATATTGGTCAATGGGCGTTAGCCTGAACCAGCCAAGCCGCGTGAGGGATTAAGGCCCTATGGGTCGTAAACCTCTTTTGCCGGGGGATAAGAGGCGCCACGTGTGGCGCTGTGAAGGTACCCGGAGAAAAAGCATCGGCTAACTCCGTGCCAGCAGCCGCGGTAATACGGAGGATGCGAGCGTTATCCGGATTTATTGGGTTTAAAGGGTGCGTAGGCGGT
+
FFFFFFFFFFFFFFFFFFFFFFFFFFFFFFF:FFFFFFFFFFFFFFFFFFFFFFFFFFFFFFFFFFFFFFFFFFFFF,FFFFFFFFFF:FFFFFFFFFFFFFFFFFFFFFFFFFFFF:FFFFFFFFFFFFFFFFFFFF:FFFFFFFFFFFFFFFFFFFFFFFFFFFFFFFFFFFFFFFFFFFFFFFFF:FFFFFFFFFFFFF,FFF:FFFF:F,FFFFFF,FFF:FFFF:FFF,FFF:F:FFFFFFFFFF
@A00881:241:HJW2NDRXX:1:2128:10963:36417 1:N:0:CGAGAGAA+GATTGGAG
ATCACGCCTACGGGAGGCAGCAGTGGGGAATATTGCGCAATGGGCGGAAGCCTGACGCAGCGACGCCGCGTGAGGGAAGAAGGTTTTCGGATCGTAAACCTCTGTCAGACGGGAAGAAGAGGGGACGTGCCAATCCTACGGGATGCACCAGTGGGGAATATTGGGCAATGGAGGCAACTCTGACCCAGCAACGCCGCGTGAGCGATGAAGGTCTTCGGTTTGTAAAGCTCTTTAAGTGGGGACGAAGACA
+
,FFFFFFFF,F:FFFFFF,FFFF:FFFF,FF,:FFFFF,F,FFFFFFFFFFF,FFFFFFFF::FFFFFFF,F:FF::FFFFF,FFF:F:FF:FF:F,FFF,FFF:FFFF,FFF,FF:F,FF,FF:FFFFFF,FFFF,:FFFFFFFFF:F,FFF:FFF,F,,FFFFFF::FFFFFFF,,FFFF:::F,FFFF:FFF::F:FF:FFFFFFF:F::F,FFF,,FFFF,F:F,FF:F:F,FF::F,FFF:FF:F
@A00881:241:HJW2NDRXX:1:2128:27010:36432 1:N:0:CGAGAGAA+GATTGGAG
ATCACGCCTATGGGAGGCAGCAGTGGGGAATATTGCACAATGGGGGAAACCCTGATGCAGCGACGCCGCGTGAAGGAAGAAGTATTTCGGTATGTAAACTTCGATCAGCAGGGAAGAAAATGACGGTACCTGACTAAGAAGCCCCGGCTAACTACGTGCCCGCAGCCGCGGTCATACGTAGGGGGCAAGCGTTATCCGGATTTACTGGGTGTACAGGGAGCGTAGACGGCGTGACACGTCTGAAGTGACA
+
FFF:FFFFFFFFFFFFFF:FFFFF:F:F,FFF::FFF:,F,FFFFFF,FFFFFF,FFFFFF:FFFFFFFFFFFFFFFFFFFFF,:F:FFF,::FF:,FFFFF,FFFFFFFFFFF,F:FFF,FFFF:FFFFF:,F:,:FFFFFFF:F:FFFFFFFF:FFFF,FFFFF:FFF::FFFF:FF:FFFFFFF,FF:,FFF:F:F:FFFF:FF:FFF::FFF:F,FFF:,:FF::,:F:F,F:F,:FFFFFF:F,,
@A00881:241:HJW2NDRXX:1:2128:32353:36605 1:N:0:CGAGAGAA+GATTGGAG
ATCACGCCTACGGGGGGCACCAGTGGGGGATATTGCACAATGGAGGAAACTCTGATGCAGCGATGCCGCGTGAGGGAAGAAGGTTTTCGGATTGTAAACCTCTGTGGAGGGGGACGATAATGACGGTACCCCTTTAGGAAGCCACGGCTAACTACGTGCCAGCAGCCGCGGTAATACGTAGGTGGCGAGCGTTGTCCGGAATTACTGGGTGTAAAGGGAGTGCAGGCGGGAAAGCAAGTCAGAAGTGAAA
+
FFF:FFFFFFFFFFFFFFFFFFF:FFFFFF::FFFFFFFFFFFFFFFFFFFFFFFFFFFFFFFFFFFFFFFF:FFFFFFFFFFFFFFFFFFFFFFFFFFFFFFFFFFFFFFFFFFFFFFFFFFFFF:FFFFFFFFFFFF:FFFFFFFFF:FFFFFFFFFF:FFFFFFFFFFF:FFFFFFFFFFFFFFFFFFFFFFF:FFF,FFFFFFFFFF:,FFFF:FFF:FFFFFFFFFFFFFFFFF:FFFFFFFFFF
@A00881:241:HJW2NDRXX:1:2128:25319:36730 1:N:0:CGAGAGAA+GATTGGAG
ATCACGCCTATGGGACGCAGCAGTGAGGAATATTGGTCAATGGACGGAAGTCTGAACCAGCCAAGTAGCGTGAAGGAAGGCGGCCCTACGGGTTGTAAACTTCTTTTATAAGGGATTAAAGGGCTCCACGAGTGGGGTGTTGCACGTACCTTATGAATAAGCATCGGCTAACTCCGTGCCAGCAGCCGCGGTAATACGGAGGATGCGAGCGTTATCCGGATTTATTGGGTTTAAAGGGAGCGTAGATGGC
+
FFFFFFFFFFFFFFFFFFFFFFFFFFFFFFFFFFFFFFFFFFFFFFFFFFFFFFFFFFFFFFFFFFFFFFFFFFFFFFFFFFFFFFFFFFFFFFFFFFFFFFFFFFFFFFFFFFFFFFFFFFFFFFFFFFFFFFFFFFFFFFFFFFFFFFFFFFFFFFFFF:FFFFFFFFFFFFFFFFFF:FFFFFFFFFFFF,FFFFFFFFFFFFF,FFFFF:FFFF:F,FFF:FF:FF,FFF:F:FFFFFFF:FFFFF
@A00881:241:HJW2NDRXX:1:2128:30942:36855 1:N:0:CGAGAGAA+GATTGGAG
ATCACGCCTATGGGATGCAGCAGTGAGGAATATTGGTCAATGGGCGGGAGCCTGAACCAGCCAAGTCGCGTGAGGGAAGACGGCCTTATGGGTTGTAAACCTCTTTCAGATGAGAGTAAAGGGTGTTACGTGTAACACATTGCAAGTATCATCAGAAGAAGCATCGGCTAATTCCGTGCCAGCAGCCGCGGTAATACGGAAGATGCGAGCGTTATCCGGATTTATTGGGTTTAAAGGGTGCGTAGGCGGA
+
FFFFFFFFFFFFFFFFFFFFFFFFFFFFFFFFFFFFFF:FFFFFFFFFFFFFFF:FFFFFFFFFFFFFFFFFFFFFFFFFFFFFFFFFFFFFFFFFFFFFFFFFFFFFFFFFFFFFFFF,F:F:FFFFFFFFFFFFFFFFF:FF:FFFFF:FF:FFFF:F:F:,,FFFF:FFFFFFF,FFFFF,FFFFFFFFFFFFFFF:,FFFFFFFFFFFFF,,FFFFF:FFFFF,:FFFF,F,:F:FF:F:,FFFF,
@A00881:241:HJW2NDRXX:1:2128:30499:36965 1:N:0:CGAGAGAA+GATTGGAG
ATCACGCCTACGGGATGCAGCAGTGGGGAATATTGCACAATGGGGGGAACCCTGATGCAGCGACGCCGCGTGAGCGAAGAAGTATTTCGGTATGTAAAGCTCTATCAGCAGGGAAGAAGATGACGGTACCTGAGTAAGAAGCTCCGGCTAAATACGTGCCAGCAGCCGCGGTAATACGTATGGAGCAAGCGTTATCCGGATTTACTGGGTGTAAAGGGAGCGTAGGCGGTGATGCAAGTCTGGTGTGAAA
+
FFFFFFFFFFFFFFFFFFFFFFFFFFFFFFFFFFFFFFFFFFFFFFFFFFFFFFFFFFFFFFFFFFFFFFFFFFFFFFFFFFFFFFFFFFFFFFFFFFFFFFFFFFF:FFFFFFFFFFFFFFFFFFFFFFFFFF:FF:FFFFFFFFFFFFFFFFFFFFFFFFFFFFFFFFFFFF::FFFFFFFFFFFFFFFFFFFFFF:FFFFF:FFF::FFFFFFF,FFFFFFFFFFFFFFFFFFFFFFFFF:FFFFFF
@A00881:241:HJW2NDRXX:1:2128:30255:37012 1:N:0:CGAGAGAA+GATTGGAG
ATCACGCCTACGGGGGGCAGCAGTGGGGAATATTGCACAATGGAGGGAACTCTGATGCAGCGATGCCGCGTGAGGGAAGAAGGTTTTCGGATTGTAAACCTCTGTCGTCGGGAACGATAATGACGGTACCCGACAAGGAAGCTCCGGCTAACTACGTGCCAGCAGCCGCGGTAATACGTAGGGAGCGAGCGTTGTCCGGAATTACTTGGTGTAAAGGGAGCGTAGGCGGGGTTGCACGTCAGATGTGACA
+
:FFFFFFFFFFFFFFFFFFFFFFFF:FFFFFFFFFFFF,FFFF:FFFFFFFFF:FFFFFFFFFFFFFF,FFFFFFFFFFFFFFFFFFFFFF:FFFFF:FFFFFFFFFFFFFFFFF:FFFFFFFFFFFFFFFFFFFFFFFFFF:FFFFFFFF,FFFFFFFFFFFFFFFFFF:FFFFFF:F,FFFFFFFFFFFFFFFFFFF,,F:FFF,FFFFFF:FFFFFFF:FFFFF::FF:FFF:,FFFFF:::FF,:F
@A00881:241:HJW2NDRXX:1:2129:23502:1016 1:N:0:CGAGAGAA+GATTGGAG
ATCACGCCTACGGGAGGCAGCAGTGGGGAATATTGCACAATGGGGGAAACCCTGATGCAGCAACGCCGCGTGAGTGAAGAAGTATGTCGGTATGTAAAGCTCTATCAGCAGGGACGATAATGACGGTACCTGAATAAGAAGCCCCGGCTAACTACGTGCCAGCAGCCGCGGTAATACGTAGGGGGCAAGCGTTATCCGGATTTACTGGGTGTAAAGGGTGCGTAGGTGGCATGGCACGTCAGAAGTGAAA
+
:FFFFFFFFFFFFFFFFFFFFFFFFFFFF:FFFFF:FF::FFFFFF:FFFFFFFFFFFFFFF:FFFFFFFFFFF,FFFFF:FFFF,FFFFF,:FFFFFFFFFF:FFFF:,FFFF,FFFFF:FFFFFFFFFFFFFFFFFFFFFFFFFFFFFFFFFFFFFFFFFFFFFFFF:FF:FFFF:F::FFFFFF:FF::F,FFFFFF:F:FFFFFFFFFFF,FFFFF,FFF::FFFFFFFFFF,FFF:FF,FFFFFF
@A00881:241:HJW2NDRXX:1:2129:8739:1031 1:N:0:CGAGAGAA+GATTGGAG
ATCACGCCTACGGGATGCACCAGTGGGGAATATTGGACAATGGGCGAAAGCCTGATCCAGCGACGCCGCGTGAAGGAAGACGGTCTTCGGATTGTAAACTTCAGTGAGCAGGGACGAGAAAGGACGGTCCCTGCAGAGCACGCCACGGCTAACTACGTGCCAGCAGCCGCGGTAATACGTAGGTGGCGAGCGTTATCCGGATTTACGGGGTGTCAAGGGCGTGATGGCGGAACTGCAAGTCAGATGTGAA
+
:FFFFFFFFFFFFFFFFFFFF:F,FFFFFFF:,FFFFFFFFFFFFFFFFFFFFFFFFFFFFFFFFFFFFFFF,FFFFFFFFFFFF:FFFFF:FFF:FFF:,FFFFFFFFFFFFFFFFFF,FFFFFFFF,FFFFF,FFFFF,F:FFFFFFF:FFFFFF:F,FFFFFFFFF,FF,:,F,FFFFF:F:FFF:FFFFFFFFFFFFFF:FF:FFF,:F,FFFFFF:::,,FFFF:FFFFFF,:F,,FFF,::FFF
@A00881:241:HJW2NDRXX:1:2129:21667:1125 1:N:0:CGAGAGAA+GATTGGAG
ATCACGCCTATGGGATGCAGCAGTGAGGAATATTGGTCAATGGGCGAGAGCCTGAACCAGCCAAGTCGCGTGAGGGAAGACGGTCCTATGGATTGTAAACCTCTTTTGCCGGGGAGCAAAGAGCGGTACGTGTGCCGCGCCGAGAGTACCCGGAGAAAAAGCATCGGCTAACTCCGTGCCAGCAGCCGCGGTAATACGGAGGATGCGAGCGTTATCCGGATTTATTGGGTTTAAAGGGTGCGCAGGCGGC
+
FFFFFFFFFFFFFFFFFFFFFFFFFFFFFFFFFFFFFFFFFFFFFFFFFFFFFFFFFFFFFFFFFFFFFFFFFFFFF,FFFFFFFFFFFFFFFFFFFFFFFFFFFFFFFFFFFFFFFFFFFFFFFFF:FFFFFFFFFFFFFFFFFFFFFFFFFFFFFFFFFFFFFFFFFFFFFFFFFFFFFFFFFFFFFFFFFFFFFFFFFFFFFFFFFFFFF,FFFF:FFFFFFFFFFFFFFFFFFFFFFFFFFFFFFF
@A00881:241:HJW2NDRXX:1:2129:10393:1235 1:N:0:CGAGAGAA+GATTGGAG
ATCACGCCTCTGGGATGCAGCAGTGGGGAATATTGGGCAATGGACGCAAGTCTGACCCAGCGACGCCGCGTGAAGGAAGAAGGTCTTCGGATTGTAAACTTTAAATATCAGGGAAGAACTAAATGACGGTACCTGAAGAGAAGCCACGGCTAACTACGTGCCAGCAGCCGCGGTAATACGTAGGTGGCGAGCGTTATCCGGAATTACTGGGCGTCAAGGGTGTGTAGGCGGGACTGCACGTCAGATGTGA
+
:FFFFFFFF,FFFF,FFFFFFFFFFFFFFFFFFFFFFF,:FFFFFFFFFFFFFFFFFF:FFFFFFFFFFFFFFFFFF,FFFFFFFFFFFFFFFFF:FFFFFFFFFF:FF:FFFFFFFF,F,F,FFFFFFF:FFFFFFFFFF:FFFFFFFFFFFFFFFFFFFFFF:FFFFFFFFFF,:FFF:FFFFFFFFFFFFFF:FF:FF:FF::FFFFFFFF,FFFFFFFFFFFFFFFFF:FFFFF,:F:FFF:FFF,
@A00881:241:HJW2NDRXX:1:2129:17029:1235 1:N:0:CGAGAGAA+GATTGGAG
ATCACGCCTATGGGGCGCAGCAGTGAGGAATATTGGTCAATGGGCGAGAGCCTGAACCAGCCAAGTCGCGTGAGGGATGACGGGTCCATGGCCTGTAAACCTCTTTTGTGAAGGAAGAACCGCGGGGACGCGTCCCCGCCTGCCAGTACTTCACGAATAAGCATCGGCTAACTCCGTGCCAGCAGCCGCGGTAACACGGGGGATGCGAGCGTGATCCGGATTTATTGGGTTTAAAGGGAGCGTAGACGGG
+
FFFFFFFFFFFFFFFFFFFFFFFFFF:FFFFFFFFFFFF:FFFFFFFFFFFFFFFFFFFFFFFFFFFFFFFFFFFFFFFFFFFFF:FFFFFFFFFFFFFFFFFFFFFFFFFFFFFFFFF:FFFFFFFFFFFFFFFFFFFFFFF:FFFFFFFFFFFFFFFFFFFFF:FFFF,FFFF:FFFFF:FFFFFFFFFFF,F:FFFFFFFFFF:FFFF:FFFFFFFFF::F:FF:FFFFF:FFFFFFFFF,FFFFFF
@A00881:241:HJW2NDRXX:1:2129:17906:1282 1:N:0:CGAGAGAA+GATTGGAG
ATCACGCCTATGGGATGCAGCAGTGGGGAATATTGGGCAATGGGCGAAAGCCTGACCCAGCAACGCCGCGTGAAGGAAGAAGGTCTTCGGATTGTAAACTTCTTTTATGAGGGACGAAGGACGTGACGGTACCTCATGAATAAGCCACGGCTAACTACGTGCCAGCAGCCGCGGTAATACGTAGGTGGCGAGCGTTATCCGGATTTACTGGGTGTAAAGGGCGCGTAGGCGGGCGTGCAAGTCAGATGTG
+
,FFFFFF:FF:FFF,FFFFFFF:FFFFFFFFFFFFFFFF:FFFFFFFFFFFFFFFFFFFFFFFFFFF:FFFFFF,FFFFFFFFFFFF:FFFFFFFFFFFFFFFFFFFFFFFFFFFFFFFFFFFFFFFFFFFFFFFFFFF:FFFFFFFFFFFF,FFF:FFFFFFFFFFFFFFFFFFF:F:FFFFFFFF:F:FFFFFFFFFFFF::FFF,FFFFFF:FFFFF:F:FFF:FFFFFFFFF:F::F::FFF:FFF
@A00881:241:HJW2NDRXX:1:2129:29884:1861 1:N:0:CGAGAGAA+GATTGGAG
ATCACGCCTACGGGGGGCAGCAGTGGGGAATATTGGGCAATGGGCGCAAGCCTGACCCAGCAACGCCGCGTGAAGGAAGAAGGCTTTCGGGTTGTAAACTTCTTTTATGAGGGACGAAGGACGTGACGGTACCTCATGAATAAGCCACGGCTAACTACGTGCCAGCAGCCGCGGTAATACGTAGGTGGCGAGCGTTGTCCGGATTTACTGGGTGGAAAGGGCGCGTAGGCGGGTAGGCAAGTCAGATGTG
+
:FF:FFFFFFFF:FFFFFFFFFFFFFFFFFFF:FFFFF:,FFFFFFFFFFFFFFFFFFFFFFFFFFFFFFFFFFFFFFFFFFFFFFFFFFFFFFFFFFFFFFFFFFFFF:FFFFFFFFFFF:FF,F::FFFFFFFFFFFFFFF,FFF:FFFFFFFFFFFF:FFFF:FFFFFFFF:FFFFFFF,FFFFFFFFF::FF,FFFFFFFFFF:,FFFFF,F,FF:FFFFFF:FFFF:FF:,FFFFFFFFFFFFFF
@A00881:241:HJW2NDRXX:1:2129:21947:2331 1:N:0:CGAGAGAA+GATTGGAG
ATCACGCCTACGGGATGCAGCAGTCGGGAATATTGCGCAATGGAGGAAACTCTGACGCAGTGACGCCGCGTAGAGGAAGAAGGTTTTCGGATTGTAAACGATTGTCGTTAGGGAAGAGGAAGGACCGTACCTAAGGAGGAAGCCCCGGCTAACTAAGTGCCAGCAGCCGCGGTAATACATAGGGGGCGAGCGTTATCCGGAATTATTGGGGGTAAAGGGTGCGTAGACGCGAAGGCAAGTTAGTTGTGAA
+
FFFFFF,F:FFFFFFFFF:FFFFFF:FFF::,FFFFF:FFFFFFFFFFFFFFFFF,FFFFFF:FFFFFFFFF,FFFFFFFFF:FFFFF:,,FF,FFF,F,:FFFF:FF:FFFFF,FFFFF,FFFF,,F:FF,FFFFFF:F:FFFFFFFFFFFFFF,FFFFFFFFF,FF,FFFFF,,FFFFFF,FFFF:FFFFF,:FFF:FF:,,F,,FF,,FFF:FFFFF:FFFFFFFF,FFF,FF,FFFFFFF,:FF:F
@A00881:241:HJW2NDRXX:1:2129:26205:2409 1:N:0:CGAGAGAA+GATTGGAG
ATCACGCCTACGGGATGCACCAGACAGTGCCTATGGGATGCAGCAGTGGGGAATGTTGCACAATGGGGGGAACCCTGATGCAGCGATGCCGCGTGGAGGAAGAAGGTCTTAGGATTGTAAACTCCTGTTGACAGAGAACGAAGAATGACGGTACTCTGAAAGGAAGCTCCGGCTAACTACGTGCCAGCAGCCGCGGTCATACGTAGGGAGCGAGCGTTGTCCGGACTTACTGGGTGTAAAGGGAGCGTAG
+
FFFFFFFFFFFFFFFFFFFFFFFFF,FFFFF:FFFFFFFFF:FFFFFFFFFFFFFFFFFFFFFFFFFFFFFFFFFFFFFFFFFFFFFFFFFFFFFFFFFF,FFFFFFFFFFFFFFFFFFFFFFFFFF:FFFFFFFFF:FFFFFFFFFFFFFFF:FFFFF,FFFFFFFFFFFFFFFFF:FFFFFFFFFFFFFFFFFF:,FFFFFFFFF:FFFFF:FFFFFFF:FFF,FFFFFFFFFF:FFFFFFFFFFFFF
@A00881:241:HJW2NDRXX:1:2129:26865:2487 1:N:0:CGAGAGAA+GATTGGAG
ATCACGCCTATGGGGGGCACCAGTGGGGAATATTGGGCAATGGAGGCAACTCTGACCCAGCAACGCCGCGTGAGTGATGAAGGTCTTCGGATTGTAAAACTCTTTAAGTGGGGACGAAGAAAGTGACTGTACCCACAGAATAAGCCTCGGCTAACTACGTGCCAGCAGCCGCGGTAATACGTAGGAGGCAAGCGTTATCCGGAATGACTGGGCGTAAAGGGTGCGTAGGTGGTTTAGCAAGTTAGTAGCG
+
FFFFFFFFFF,FFFFFFF:FFFFFFFFFFFFF:FFFFFFFFFFFFFFFFFFFFFFFFFFFFFFFFFFFFFFFFFFFFFFFFFFFFFFFFFFFFFFFFFFFF:FFFFFFFFFFFFFFFFFFFFFFF:FFFFFFFFFFFFFFFFFF:FFFFFFF,FFFFFFFFFFFFF:F:FFFFFF,FFFFFFFFFFFFFFF:FFFF:FFFFFFFFFFFFFFFFF,FFF:FFFFFFFFFFFFFFFFFFFFF:FFFF:FF:F
@A00881:241:HJW2NDRXX:1:2129:18792:2597 1:N:0:CGAGAGAA+GATTGGAG
ATCACGCCTATGGGGTGCAGCAGTGGGGAATATTGGTCAATGGGGGGAACCCTGAACCAGCAACGCCGCGTGAAGGAAGAAGGCTTTCGGGTTGTAAACTTCTTTTACCAGGGACGATAGTGACGGTACCTGGTGAATAAGCTCCGGCTAACTACGTGCCAGCAGCCGCGGTAATACGTAGGGAGCGAGCGTTATCCGGATTTACTGGGTGTAAAGGGCGCGTAGGCGGGCTGTCAAGTCCGATGTGAAA
+
:FFFFFFFFF:FFFFF:FFFFFFFFFFFFFFFFFFFFFFFFFFFFFFFFF:FFFFFFFFFFFFFFFFFFFFFFF:FFFFFFFFF:FFFFFFFFFFFFF::FFFFFFFFF:FFFF:FF:FFF:FFFF:FFFFFFFFFFFFFFFF:FFFFFFFFFFFFFFFFFFFFFFFFFFFFF:F,FF,F:FF:FF:,FF:F,FF:FFFFFFF,F:F::,FFFFFFFFF::FF:FFFFFFFFF,FFF:FF:F,::FFFF:
@A00881:241:HJW2NDRXX:1:2129:21712:2613 1:N:0:CGAGAGAA+GATTGGAG
ATCACGCCTACGGGGGGCAGCAGTGGGGGATATTGCGCAATGGGGGGAACCCTGACGCAGCAACGCCGCGTGAAGGAAGAAGGTTTTCGGATTGTAAACCTCTGTGGAGGGGGACGATAATGACGGTACCCCTTTAGGAAGCCACGGCTAACTACGTGCCAGCAGCCGCGGTAATACGTAGGTGGCGAGCGTTGTCCGGACTTACTGGGTGTAAAGGGAGTGCAGGCGGGAAAGCAAGTCAGAAGTGAAA
+
,FF,FFFFFFFFFFFFFFFFFFFFFFFFF,F,::FFFFFFFFFFFFFF:FFFFFFFFFFFFFFFFFFFFFFFFFFFFFFFFFFFFFFFFFFFFFFFFFFFFFF:,FFFFFFFFFFFFFF:FFFFFFFF:FFFFFF,FFFFFFFFFFFFFFFFF,:FFF,FFFF::FF:FFFFF:FFF::FFFFF,FFFFFF,FFFFFFFF,:FFFFFF::FFF,F:FF,FF:FF,F,FFF,F,FF,F:FFFFFFF:FFFF
@A00881:241:HJW2NDRXX:1:2129:18837:2738 1:N:0:CGAGAGAA+GATTGGAG
ATCACGCCTACGGGGTGCAGCAGTGGGGAATATTGGTCAATGGGGGGAACCCTGAACCAGCAACGCCGCGTGAAGGAAGAAGGCTTTCGGGTTGTAAACTTCTTTTACCAGGGACGATAGTGACGGTACCTGGTGAATAAGCTCCGGCTAACTACGTGCCAGCAGCCGCGGTAATACGTAGGGAGCGAGCGTTATCCGGATTTACTGGGTGTAAAGGGCGCGTAGGCGGGCTGTCAAGTCAGATGTGAAA
+
FFFFFFFFFFFFFFFFFFFFFFFFFFFFF:FFFFFFFFFFFFFFFFFFFFFFFFFFFFFFFFFFFFFFFFFFFFFFFFFFFFFFFFFFFFFFFFF:FFFFFFFFFF:FFFFFFFFFFFFFFFFFFFFFFF,FFFFFFFFFFFFFFFFF:FFFFFFFFFFFFFFFF:FFFFFF,FFFFFFFFFFFFFFFFFF,F,FFFFFFFFFFFFFFFFF:F:,FFFFFFFFFFFFFFFFFF:FFFFFFFFFFFFFFFF
@A00881:241:HJW2NDRXX:1:2129:26205:3443 1:N:0:CGAGAGAA+GATTGGAG
ATCACGCCTATGGGAGGCAGCAGTGGGGAATATTGGACAATGGGCGAAAGCCTGATCCAGCGACGCCGCGTGAAGGAAGACGGTCTTTGGATTGTAAACTTCAGTGAGCAGGGACGAGAAAGGACGGTACCTGCAGAGCAAGCCACGGCTAACTACGTGCCAGCAGCCGCGGTAATACGTAGGTGGCGAGCGTTATCCGGAATTACTGGGTGTAAAGGGTGAGTAGGCGGGGATGCAAGTCAGGTGTGAA
+
FFFFFFFFFF:FFFFFFFFFFFFFFFFFFFF:FFFFFFFFFFFFFFFFFFFFFFFFFFFFFFFF:FFFFFFFF::FF,FFFFFFFFFFFFFFFFFFFFFFFFFFFFFFFFFFF:FFFFFFFFFFFFFFFFF:FFFFFFFFFF:FFFFF:FFFFFFFFFFFFFFFFFFFFFFFFFFFFFFFFFFFFFFFFFFFFF:FF:FF:,FFFFFFFFFFFFFFFFFFFFFFF:F,::FFFFFFFFFFFFF:F,FFF,
@A00881:241:HJW2NDRXX:1:2129:20735:3646 1:N:0:CGAGAGAA+GATTGGAG
ATCACGCCTACGGGGCGCAGCAGTGGGGAATATTGGGCAATGGGCGAAAGCCTGACCCAGCAACGCCGCGTGAGGGAAGAAGGTTTTCGGATTGTAAACCTCTGTTCTTGGTGAAGAGCGGAAGACGGTAGCCAAGGAGGAAGCCCCGGCTAACTACGTGCCAGCAGCCGCGGTCAGACGTAGGGGGCGAGCGTTGTCCGGACTGATTGGGCGTCAAGGGCGCGTAGGCGGCCTGTGAAGTCTGGAGTGA
+
,F,FFFFFFF:FFFFFFFFFF,FF:FFFFFFF:FFFFFFFFFFFFFFFFFFFFFFFFFFFFFFFFFFFFF:FFFFFFFFFFFFFFFFFFFFFFFF:FFFFFFFFFFFFFFFFFF,FFFFF:F:F,F:FFFFFF:F:FFFF:FFFFFF::F:FFFF,F,,FFFFFFFFFF:FFFFF:,F:FF:FFFFFFFFF,F,:F::FFFF,,:,,FF,F:FFFFFFFFFFF:F,:FFF:F,F:F,F,F:FFFFFFFFF
@A00881:241:HJW2NDRXX:1:2129:30662:3709 1:N:0:CGAGAGAA+GATTGGAG
ATCACGCCTACGGGACGCAGCAGTGGGGAATATTGCACAATGGGGGAAACCCTGATGCAGCGACGCCGCGTGAGTGAGGAAGTACTTCGGTATGTAAAGCTCTATCAGCAGGGAAGAAAATGACGGTACCTGACTAAGAAGCACCGGCTCAATACGTGCCAGCAGCCGCGGTAATACGTAGGGAGCAAGCGTTATCCGGATTTACTGGGTGTAAAGGGTGCGTAGGTGGCATGGCAAGTCAGAAGTGAAA
+
:FFFFFFFFFFFFF,:FFFFFFFFFFFF:FF:FFFFFFFFFFFF:FFFFFFFFFFFF,FFFFFFFFFFFFFFFFFFFFFFFF:FF:FFFFFFFFFFFF:FFFFFFF::FFFFFFFFFF:FF:,FFFF,FFFF,FFF:FFFFFFFFFFFF,FFFFF:FFFFFFFFFFFFFFFFF,FFFFF:FFFFFFFFFFF:FFF:FFF:F:FFFFFF::FF:FFFFFFF:FFFFFFFF:FFFFFFFFFFFFF,F:FFFF
@A00881:241:HJW2NDRXX:1:2129:13910:3724 1:N:0:CGAGAGAA+GATTGGAG
ATCACGCCTACGGGATGCAGCAGTGGGGAATATTGGTCAATGGGGGAAACCCTGATGCAGCGACGCCGCGTGAGTGAAGAAGTATTTCGGTATGTAAAGCTCTATCAGCAGGGAAGAAAGTGACGGTACCTGAGTAAGAAGCCCCGGCTAACTACGTGCCAGCAGCCGCGGTAATACGTAGGGGGCAAGCGTTATCCGGAATTACTGGGTGTAAAGGGAGCGTAGACGGCGAGGCAAGTCTGAAGTGAAA
+
:FFFFFFFFFFFFFFFF:FFFFFFFFFFFFFFFFFFFFF:FFFFFFFFFFFFFF:FFFFFFFFFFFFFFFFFFFFFFF,F:FFFFFF:FFFFFFFFFFFFFFFFFFFFF,FFFFFFFFFFFFFFFFFFF:FFFFFFFFFF,:FFFFFFFFFFFFFFFFFFFFFFFFFFFFFFF:FFFFFFFFFFFFFFFFFFFFFFFFFFFFF:FFFFFFFFFF,,FF:FFF:FF,F:FF:,FF:FFFFFF:FFFFF:FF
@A00881:241:HJW2NDRXX:1:2129:23963:3756 1:N:0:CGAGAGAA+GATTGGAG
ATCACGCCTATGGGACGCAGCAGTTAGGAATATTGGGCAATGGAGGGAACTCTGACCCAGCAACGCCGCGTGAAGGAAGAAGGTTTTCGGATTGTAAACTTCTGATCTGTGGGAAGAAGAAAGTGACGGTACCACAGGAGAAAGCCACGGCTAACTACGTGCCAGCAGCCGCGGTAATACGTAGGTGGCGAGCGTTGTCCGGAATAACTGGGCGTAAAGGGAGCGTAGGTGGTTATTTAAGTTAGGTGTG
+
FFFFFFFFFFFFFFFFFFFFFFFFFFFFFFFFFFFFFFFFFFFFFFFF:FFFFFFFFFFFFFFFFFFFFFFFFFFFFFFFFFFFFFFFFFFFFFFFFFFFFFFFFFFFFFFFFFFFFFFFFFFFFFFFFFFFFFFFFFFFFFFFFFFFFFFFFFFFFFFFFFFFFFFFFFFFFFFF,F,FFFFFFFFFFFFFFFF:FFFFFFFFFFFFFFFFFFFFFFFFFFFFFFFFFFF:FFFFFFFFFFF:FFFFFF
@A00881:241:HJW2NDRXX:1:2129:17110:3881 1:N:0:CGAGAGAA+GATTGGAG
ATCACGCCTATGGGATGCAGCAGTGGGGGATATTGCACAATGGGGGAAACCCTGATGCAGCGACGCCGCGTGAGCGAAGAAGTATTTCGGTATGTAAAGCTCTGTCAGCAGGGAAGAAGATGACGGTACCTGACCAAGAAGCTCCGGCTAAATACGTGCCAGCAGCCGCGGTAATACGTATGGAGCAAGCGTTATCCGGATTTACTGGGTGTAAAGGGAGCGCAGGCGGCCTGGCAAGTCTGGTGTGAAA
+
FFFFFFFFFFFFFFFFFFFFFFFFFFFFFFFFFFFFFFFFFFFFFFFFFFFFFFFFFFFFFFFFFFFFFFFFFFFFFFFFFFFFFFFFFFFFFFFFFFFFFFFFFFFFFFFFFF,FFFFFFFFFFFFFFFFFFFFFFFFFFFFFFFFFFFFFFFFFFFFFFFFFFFFFFFFF:FFFFF:FFFFFFFFFFFFFFFFFFFF:FFF:FFFFFFFFFF,FFFFFFFFFFFFFFFFFFFFFFFFFFFFFFFFFFF
@A00881:241:HJW2NDRXX:1:2129:17074:4288 1:N:0:CGAGAGAA+GATTGGAG
ATCACGCCTATGGGAGGCAGCAGTGGGGAATATTGCACAATGGAGGGAACTCTGATGCAGCGATGCCGCGTGAGGGAAGAAGGTTTTCGGATTGTAAACCTCTGTCTTAAGGGACGATAATGACGGTACCTTAGGAGGAAGCTCCGGCTAACTACGTGCCAGCAGCCGCGGTAATACGTAGGGAGCGAGCGTTGTCCGGAATTACTCGGTGTAACGGGAGTGTAGGCGGGATGGTAAGTTAGGTGTGAAA
+
FFFFFF,FFF,FFFFFFFF,FF,,,FFF:FFF:FF,F:FF:F,F,FFF:FFFFF,FFFF,FFFFF,:F,FFFFFFFFF:FFF,:FFFFF,FFFFFF,FFF:FF,FFFFFFFF:FFFFF,:FFF:FFFFF,FFFFF:FF,F:FFF,FFFFFFF,FFFFFFFF:FF:FF:FFFFF:FF:,FF,,,FF:FFFFF,:FFF:FFFFFFFFF,F,F:FFF,:::F:,F:F::FFFF::::FFFFFFFFFFF:FFF,
@A00881:241:HJW2NDRXX:1:2129:24840:4429 1:N:0:CGAGAGAA+GATTGGAG
ATCACGCCTATGGGATGCAGCAGTGGGGAATATTGGGCAATGGAGGCAACTCTGACCCAGCAACGCCGCGTGAATGATGAAGGTCTTCGGATTGTAAAGTTCTTTTCTAAGGGAAGAAGAAAGTGACGGTACCTTAGGAATAAGCCTCGGCTAACTACGTGCCAGCAGCCGCGGTAATACGTAGGAGGCAAGCGTTATCCGGAATGACTGGGCGTAAAGGGTGCGTAGGTGGTTTGGCAAGTTAGTAGCG
+
FFFFFFFFFFFFFFFFFFFFFFFFFFFFFFFFFFFFFFFFFFFFFFFFFFFFFFFFFFFFFF:FFFFFFFFFFFFFFFFFFFFFFFFFFFFFFFFFFFFFFFFFFFFFFFFFFFFFFFFFFFFFFFFFFFFFFFFFFFFFFFFFFFFFFFFF:FFFFFFFFFFFFFFFFFFFFFFFFFFFF:FFFFFFFFFFFFFF,FFFFFFFFFFFFFFFFFFFF:FF:FFFFF,FFFFFFFFFFF::FF:,FFF,F,
@A00881:241:HJW2NDRXX:1:2129:20473:4539 1:N:0:CGAGAGAA+GATTGGAG
ATCACGCCTACGGGGTGCAGCAGTGAGGAATATTGCACAATGGGGGGAACCCTGATGCAGCAACGCCGCGTGAAGGAAGAAGGCCTTCGGGTTGTAAAGTTCTGTAATTGGGGACGAAGGAAATGACGGTACCCAAAGAATAAGCCACGGCTAACTACGTGCCAGCAGCCGCGGTAATACGTAGGTGGCAAGCGTTGTCCGGAATGACTGGGCGTAAAGGGAGCGTAGGCGGCGCGACAAGTTAGGAGTG
+
FFFFFFFFFFFFFFFFFF:FFFF,FFFFF:F:FFFFFFFFFFFFFFFFFFFFFFFFFFFFFFFFFF:FFFFFFFFF:,FF,FFFFFFFFFFFFFFFFFFFFFF,FFFFFFFFFFFFF:FFFFFFFFFFFFFFFFF:FF:FFFFFFFFF,FFFF:FFFFFF:F:FFFFFFFFFFFF:FFF:FFFFFFFFFFF:FFFFFFFFF:,,FFF:FF:FF:,FFFFF,,:FFFF:FFFFFFFFFFFFF:F::FFFFF
@A00881:241:HJW2NDRXX:1:2129:19452:4648 1:N:0:CGAGAGAA+GATTGGAG
ATCACGCCTACGGGGTGCAGCAGTGGGGAATATTGGGCAATGGGCGCAAGCCTGACCCAGCAACGCCGCGTGAAGGAAGAAGGCTTTCGGGTTGTAAACTTCTTTTATGAGGGACGAAGGACGTGACGGTACCTCATGAATAAGCCACGGCTAACTACGTGCCAGCAGCCGCGGTAATACGGAGGTGGCGAGCGTTGTCCGGATTTACTGGGTGTAAAGGGCGCGTAGGCGGGCATGCAAGTCAGATGTG
+
FFFFFFFFFFFFFFFFFFFFFFF:FFFFFFFFFFFFFFFFFFFFFFFFFFFFFFFFFFFFFFFFFFFFFFFFFFFFFFFFFFF:FFFFFFFFFFFFFFF:FFFFFFFFFFFFF:FFF,FFFFFFFFFFFF,:FFFFFFFFFFFFFF,FFFFFFFFFFFFFFFFF:F,FFFFFFFFFFFFFF,FFFFFFFF:FFFFFF:FFFFFFFFF:FFFFFFF,FF:FFFFFF,FFFFFFFF:,FFF,FFFFFF,FFF
@A00881:241:HJW2NDRXX:1:2129:19705:4742 1:N:0:CGAGAGAA+GATTGGAG
ATCACGCCTATGGGGCGCACCAGTCGGGAATATTGCGCAATGGAGGGAACTCTGACGCAGTGACGCCGCGTATAGGAAGAAGGTTTTCGGATTGTAAACTATTGTCATTAGGGAAGAGAAAGGACGGTACCTAAGGAGGAAGCCCCGGCTAACTATGTGCCAGCAGCCGCGGTAATACATAGGGGGCGAGCGTTATCCGGAATTATTGGGTGTAAAGGGTGCGTAGACGGGAAATTAAGTTAGTAGTGAA
+
FFFFFFFFFF:FFFFFFFFFFFFFF:FFF::FFFFFFFFFFFFFFFFFFFFFFFFFFFFFFFFFFFFFFFFFFFFFF:FFFFFFFFFFFFFFFFFFFFFFFFFFFFFFFFF:FFFFFFFFF:FFFF:FFFFFFFFFF:,FFFFF:FFFFFFFFFFFFFFFFFFFFFFFFFFFFFFFFFFF,FFFFFFFFFF:F,FFFFFF,FFF:FFFFFFFFF,FFFFFFFF,FFFFFFF,FFFFFFFFFFFFF,FF,F
@A00881:241:HJW2NDRXX:1:2129:13702:4805 1:N:0:CGAGAGAA+GATTGGAG
ATCACGCCTACGGGAGGCAGCAGTCGGGAATATTGCGCAATGGAGGAAACTCTGACGCAGTGACGCCGCGTAAAGGAAGAAGGTCTTCGGATTGTAAACTATTGTCGTTAGGGAAGAAAAATGACAGTACCTAAGGAGGAAGCTCCGGCTAACTACGTGCCAGCAGCCGCGGTAATACGTAGGGAGCGAGCGTTATCCGGATTTATTGGGTGTAAAGGGTGCGTAGACGGGAGTCCAAGTTAGTTGTGAA
+
:F:FFFFFFFFFFFF:FFFFFFFFFFFFFFFFFFFFFFFFFFFFFFFFFFFFFFFFFFFF,FFFFFFFFFF,,FFFFFFFFFFFFFFFFFFFFFFF,FFFFFF:FFFF,FFFFFFFFFFFFFFFFFF:FF,,FF:FFFFFFFFFFFFFFFFFFFFFFFFFFFFF,:FF:FFFFF,:,FFFFFFFFFFFFF::FFFFF,FF:FFF:FFFFF:,FFFFFF:FFFF:,,F:F:FFF:,,,FFF:F:FFFFFFF
@A00881:241:HJW2NDRXX:1:2129:31304:4820 1:N:0:CGAGAGAA+GATTGGAG
ATCACGCCTATGGGGTGCAGCAGTGGGGAATATTGCACAATGGGGGAAACCCTGATGCAGCGACGCCGCGTGAAGGAAGAAGTATCTCGGTATGTAAACTTCTATCAGCAGGGAAGAAAATGACGGTACCTGACTAAGAAGCCCCGGCTAACTACGTGCCAGCAGCCGCGGTAATACGTAGGGGGCAAGCGTTATCCGGATTTACTGGGTGTAAAGGGAGCGTAGACGGAAGAGCAAGTCTGATGTGAAA
+
FFFFFFFFFFFFFFFFFFFFFFFFFFFFFFFFFFFFFFFFFFFFFFFFFFFFFFFFFFFFFFFFFFFFFFFFFFFFF:FFFFFFFFFFFFFFFFFFFFFFFFFFFFFFFFFFFFFFFFFFFFFFFFFFFFFFFFFFFF:FFFFFFFFFFFFFFFFFFFFFFFFFFFFFFFFFFF:FFF:FFFFFFFFFFFFFFFFFFFFFFFFFFFFFFFFF:FFFF:FFFFFFF:FFFFFFFF:FFFFFFFFFFFFFF,
@A00881:241:HJW2NDRXX:1:2129:19208:5228 1:N:0:CGAGAGAA+GATTGGAG
ATCACGCCTATGGGGCGCACCAGTGGGGAATATTGCACAATGGGGGGAACCCTGATGCAGCGACGCCGCGTGAGTGAAGGAGTACTTCGGTATGTAAAGCTCTATCAGCAGGGAAGAAACAGCGTCCTTAGGGACGCCGGACGGTACCTGACTAAGAAGCCCCGGCTAACTACGTGCCAGCAGCCGCGGTAATACGTAGGGGGCAAGCGTTATCCGGATTTACTGGGTGTACAGGGAGTGTAGGTGGCAC
+
FFFFFFFFF,FFFFFFFFFF:FFFFFFFFFFFFFFFFFFFFFFFFFFFFFFF:FFFFFFFFFFFFFFFFFFFFFFFFFFFFFFFFFFFFFFFFFFF:FFFFFFFFFFFF:FFFFFFF:,F,FFFFFFFFFFFFFFFFFFFFFFFFFFFFFFF::FFFFFFFFFFFFFFFFFF:FF:FFFFFFFFFFFFFFFFFFFFFFF:FFFFF,F:FFF,FF:FFF:FFF,FF,:F:FF,,FFFF:,FFFFFFFFFFF
@A00881:241:HJW2NDRXX:1:2129:19425:5321 1:N:0:CGAGAGAA+GATTGGAG
ATCACGCCTACGGGACGCAGCAGTGGGGAATATTGGGCAATGGGCGAAAGCCTGACCCAGCGACGCCGCGTGAAGGAAGAAGGTTTTCGGATTGTAAACTTCAGTAAGCAGGGACGAAGGAAGTGACGGTACCTGCAGAGTAAGCCACGGCTAACTACGTGCCAGCAGCCGCGGTAATACGTAGGTGGCGAGCGTTCTCCGGAATTACTGGGTGTAAAGGGTGTGTAGGCGGGGCGATAAGTCTGTTGTG
+
,FFFFFFFFFFFFFFFFFFFFFF:FFFFFFFFFFFFFFFFFFFFFFFFFFFFFFFFFFFFFFFFF:FFFF:FFFFFFFFFFFFFFFFFFFFFFFFF,FFFFFFFFFFFFFFFFFFFFFFF:,FFFFFFFFFFFFF:FFFFFFFFFF:FFFFFFF,F:FFFFFF:FFFFF,FFFFFFFFFFFFFFFFFFFFFFFFFF,F:FFFF,FF:,FFFFFFFFF,F:F,FFFFFFFFFFFFFF:F:F:FFF:,:F,:
@A00881:241:HJW2NDRXX:1:2129:9751:5447 1:N:0:CGAGAGAA+GATTGGAG
ATCACGCCTATGGGATGCAGCAGTCGGGAATATTGCGCAATGGAGGAAACTCTGACGCAGTGACGCCGCGTGCAGGAAGAAGGTTTTCGGATTGTAAACTGCTTTAGACAGGGAAGAAAAAGACAGTACCTGTAGAATAAGCTCCGGCTAACTACGTGCCAGCAGCCGCGGTAATACGTAGGGAGCGAGCGTTCTCCGGATTTATTGGGTGTAAAGGGTGCGTAGACGGGGAAATAAGTTAGTTGTGAAA
+
FFFFFFFFFF:FFFFFFFFFFFFFFFFFF:FF,FFFFFFF:FFFFFFFFFFFFFFFFFFFFFFFFFFFFFFFFFFFFFFFFFFFFFFFFFFFFFFFFFFFFFFFFFFFFFFFFFFFFFFFFFFFFFFFFFFFFFFFFFFFFFFFFFFFFFFFFFFFFFFFFFFFFFFFFFFFFFFFFFFFFFFFFFFFFFF:F,FFFFFFFFFFFFFFFFFFFF,FFFFFFFFFFF:FFFFF,FFFFFFF,FFFFFFF,F
@A00881:241:HJW2NDRXX:1:2129:21766:5807 1:N:0:CGAGAGAA+GATTGGAG
ATCACGCCTATGGGGTGCAGCAGTGGGGAATATTGGGCAATGGGCGCAAGCCTGACCCAGCGACGCCGCGTGAAGGAAGAAGGTCTTCGGATTGTAAACTTTGGTACTCAGGGACGAATTCTGACGGTACCTGAGGTTAAGCCACGGCTAACTACGTGCCAGCAGCCGCGGTAATACGTAGGGGGCGAGCGTTGTCCGGATTCTCTGGGCGTAAAGGGAGCGCAGGCGGCGCGGCAAGTCCGGTGTGGAA
+
FFFFFFFFFFFFFFFFFFFFFFFFFFFFFFFFFFFFFFFFFFFFFFF:FFFFFFFFFFFFFFFFFFFFFFFFFFFFFFFFFFFFFFFFFFF:FFFFFFFFFFF:FFFFFFFFFFFFFFFFFFFFFFFFFFF:FFF,FFFFFFFFFFFF:FFFFFFFFF:FF:FFFFFFFF:F,FFFFFFFFFF:FFFFFFFFFFF:F:FFFFF,FFFFFFF,FF,F:FF,FFFF:FF::,FF:FFFFFFFFFFFFFFFFF
@A00881:241:HJW2NDRXX:1:2129:23222:5854 1:N:0:CGAGAGAA+GATTGGAG
ATCACGCCTACGGGGTGCAGCAGTGGGGAATATTGCACAATGGGGGGAACCCTGATGCAGCGACGCCGCGTGGGTGAAGAAGTATTTCGGTATGTAAAGCCCTATCAGCAGGGAAGAAGATGACGGTACCTGCATAAGAAGCCCCGGCTAACTACGTGCCAGCAGCCGCGGTAATACGTAGGGGGCAAGCGTTATCCGGATTTACTGGGTGTAAAGGGAGCGCAGGCGGCAGTGCAAGTCAGAAGTGAAA
+
:FFFFFFFFFFFFFFFFFFFFFFFFFFFFFFFFFFFFFFFFFFFFFFFFFFFFFFFFFFFFFFFFFFFFFFFFF:FFFFFFFFFFFFFFFFFFFFFFFFFFFFFFFFFFFFFFF:FFFFFFFFFFFFFFFFFFFFFFFFFFFFFFFFFFFFFFFFFFFFFFFFFFFFFFFFF:FFFFFFFFFFFFFFFFFF:F,FFFFFFFF:FFFFFFFFFFF::FF::FFF:FFFFFF:FFFFF:FFFFFF,:FF:F:
@A00881:241:HJW2NDRXX:1:2129:22824:6104 1:N:0:CGAGAGAA+GATTGGAG
ATCACGCCTATGGGATGCAGCAGTCGGGAATATTGCGCAATGGAGGAAACTCTGACGCAGTGACGCCGCGTATAGGAAGAAGGTTTTCGGATTGTAAACGCTGGTCGTTAGGGAAGATACCAGACAGTACGTAAGGCGGAAGCCCCGGCTAACTCTGTGCCAGCCGCCGCGGGACTACATAGGGGGCACGCGTGCTCCGGAATTCTGGGGTGTACAGGGTGGGTCGATGTTGGAGCAAGTTGGTGTTGAA
+
FFF:FFFFFFFFFF,FFFF:F,FFFF,FF:FF,FFFF::FFFF:FF:FF,FFFF::,FFFF:FF:,FF:FF:FF:F,:FFFFFFFFF,:FFF:F:FFFFF,F,:FF,FF,,,:F,F,F,F,F:FFFFFF,,,:FFF,F,F:FF,FFF:,F,FF:,FFF:,:FFFFFF:F,,,,FFF,:F:FF:,FF,FF,:FF,,FFFFF,F:F,F,,F:::FF,FF,,F,:FFF,,,F:,::,FF,FF,::FF,,:,,F
@A00881:241:HJW2NDRXX:1:2129:16966:6230 1:N:0:CGAGAGAA+GATTGGAG
ATCACGCCTACGGGATGCAGCAGTGAGGAATATTGGTCAATGGGCGATGGCCTGAACCAGCCAAGTAGCGTGAAGGATGACTGCCCTATGGGTTGTAAACTTCTTTTATAAGGGAATAAAGTGCGGGACGTGTCCCGTTTTGTATGTACCTTATGAATAAGGATCGGCTAACTCCGTGCCAGCAGCCGCGGTAATACGGAGGATCCGAGCGTTATCCGGATTTATTGGGTTTAAAGGGTGCGTAGGCGGC
+
FFFFFFFFFFFFFF:FFFFFFFFFFFFFFFFFFFFFFFFFFFFFFFFFFFFFFFFFFFFFFFF:FFFFFFFF:FFFFFFFFFFFFFFFFFFFFFFFFFFFFFFFFFFFFFFFFFF,F,FFFFFFFFFF:FFFFFF:FFFFFFFFFFFFFFFFFFFFF:FF:FFFFFFFFFFFFFFFFFFFFFFF:FFFFFFFF:FFFFFFFFFFFFFFFFFF:FF,FFFFFFFFFFFFFFFFFFFFFFFFFFFFFFFF:F
@A00881:241:HJW2NDRXX:1:2129:17671:6355 1:N:0:CGAGAGAA+GATTGGAG
ATCACGCCTACGGGGTGCAGCAGTTAGGAATATTGGACAATGGATGGAAATCTGATCCAGCCATGCCGCGTGCAGGAAGGCGGTCCTATGGATTGTAAACTGCTTTTGTACGGGAGCAATAATTTCTACGGGATAGGGAGATGAGAGTACCGTACGAATCAGCATCGGCTAACTCCGTGCCAGCAGCCGCGGTAATACGGAGGATGCGAGCGTTATCCGGATTTATTGGGTTTAAAGGGAGCGTAGACGG
+
FFFFFFFFFFFFFFFFFFFFFFFFFFFFFFFFFFFFFFFFFFFFFFFFFFFFFFFFFFFFFFFFFFFFFFFFFFFFFFFFFFFFFFFFFFFFFFFFFFFFFFFFFFFFFFFFFFFFFFFFFFFFFFFFFFFFFFFFFFFFFFFFFFFFFFFFFFFFFFFFFFFFFFFFFFFFFFFFFFFFFFFFFF:FFFFFF:FFFFFFFFFFFFFFFFFFFF,FF:FFF:FFFFFFF,FFFFFFFFFFFF:,FFFF:F
@A00881:241:HJW2NDRXX:1:2129:22580:6370 1:N:0:CGAGAGAA+GATTGGAG
ATCACGCCTATGGGAGGCAGCAGTGGGGAATATTGGTCAATGGGGGAAACCCTGAACCAGCAACGCCGCGTGAAGGAAGAAGGCTTTCGGGTTGTAAACTTCTTTTATGAGGGACGAAGGACGTGACGGTACCTCATGAATAAGCCACGGCTAACTACGTGCCAGCAGCCGCGGTAATACGTAGGTGGCGAGCGTTGTCCGGATTTACTGGGTGTAAAGGGCGCGTAGGCGGGTAGGCAAGTCAGATGTG
+
:FFFFFFFFF:FFFFFFFFFFFFFFFFFFFFFFFFFFFFFFFFFFFFFFFFFFFFFFFFFFFFFFFFFFFFFFFFFFFFFFFFFFFFFFFFFFFFFFFFFFFFFFF:FFFFFFFFFFFFFFFFFFFFFFFFFFFF:FFFFFFFFFFFFFFFFFFFFFFFFFFFFFFFFFFFFFFF,FF:FFFFF:FFFFFFF:FF:FF:FFFF,FFF,FFFFFFFF,FFFFF:F,,,FFF:FF:FFF:F,:F:FF:FFF:
@A00881:241:HJW2NDRXX:1:2129:11623:6496 1:N:0:CGAGAGAA+GATTGGAG
ATCACGCCTATGGGGGGCAGCAGTGGGGGATATTGGACAATGGGGGGAACCCTGATCCAGCGACGCCGCGTGAGTGAAGAAGTATTTCGGTACGTAAAGCTCTATCGGCAGGGAAGAAGGAAGAGACGGTACCTGAGTAAGAAGCCCCGGCTAACTACGTGCCAGCAGCCGCGGTAATACGTAGGGGGCAAGCGTTATCCGGATTTACTGGGTGTAAAGGGAGCGCAGACGGAGAGGCCAGTCTGTAGTG
+
FFF:FFFFFF:FFFFFFFFFFFFFFFFFFFFFFFFFFF:FFFFFFFFFFFFFFFFFFFFFFFFFFFFFFFFFFFFFFFFFFF:FFFFFFFFFFFFFFFFFFFFFFFFFFFFFFFFFFFFF,FFFFFFFFFF:FFFFFFFFF:FFFFFFFFFF:FFFFFFFFFFFFFFFFFFFFFFFFFFFFFFFFFF,FFFFF::FFFFFFFFFFF:F:FF:,:FF,:FFF:FFFFFFFFF:FFFFFF::FFF:F,FFFF
@A00881:241:HJW2NDRXX:1:2129:32814:6684 1:N:0:CGAGAGAA+GATTGGAG
ATCACGCCTATGGGGGGCAGCAGTGAGGAATATTGGACAATGGATGGAAATCTGATCCAGCCATGCCGCGTGCAGGAAGGCGGTCCTATGGATTGTAAACTGCTTTTGTACGGGAGCAATAATTTCTACGGGATAGGGAGATGAGAGTACCGTACGAATCAGCATCGGCTAACTCCGTGCCAGCAGCCGCGGTAATACGGAGGATGCGAGCGTTATCCGGATTTATTGGGTTTAAAGGGTGCGTAGGCTG
+
FFFFFFFFFFFFFFFFFFFFFFFFFFFFFFFFFFFFFFFFFFFF:FFFFF::FFFFFFFFFFFFFFFFFFFFFFFFFFFFFFFFFF,FFFFFFFFF,FFFFFFFFFFFFF:FF:FFFFFF:FFFF:FFFFFFFF,FFFFFFFFFFFFF:FFFF:FFFFFF,,FFFFFFFF,FFFFFFFFF:F:F:FFF:F,:FFFFFFFFFFFFFFF:FFFFFF,FFFFFF:,F:FFFFFFFFFF:FFFFFF:,FFF,FF
@A00881:241:HJW2NDRXX:1:2129:18457:7122 1:N:0:CGAGAGAA+GATTGGAG
ATCACGCCTATGGGGTGCACCAGTGGGGAATATTGGGCAATGGGCGAAAGCCTGACCCAGCGACGCCGCGTGAAGGAAGACGGTCTTCGGATTGTAAACTTTGGTACTCAGGGACGAAGAAATGACGGTACCTGAGGTTAAGCCACGGCTAACTACGTGCCAGCAGCCGCGGTAATACGTAGGTGGCGAGCGTTATCCGGAATTACTGGGTGTAAAGGGTGTGTAGGCGGGGATGCAAGTCAGATGTGAA
+
FFFFFFFFFFFFFFFFFFFFFFFFFFFFFFFFFFFFFFFFFFFFFFFFFFFFFFFFFFFFFFFFFFFFFFFFFFFFFFFFFFFFFFFFFFFFFFFFFFFFFFFFFFFFFFFFFFFFFFFFFFFFFFFFFFFFFF:FFFFFFFFFFFFFFFFFFFFFFFFFFFFFFFFFFFFFF:FFFFFFFF:FFFF:FFFFFF,FF,F:F:FFFFFFF,FFFFFFFFFFFFFFFFFFFFFFF:FF:F:FFFFFFFFFFF
@A00881:241:HJW2NDRXX:1:2129:22037:7247 1:N:0:CGAGAGAA+GATTGGAG
ATCACGCCTATGGGAGGCAGCAGTGGGGAATATTGGTCAATGGGGGAAACCCTGAACCAGCAACGCCGCGTGAAGGAAGAAGGCTTTCGGGTTGTAAACTTCTTTTATCAGTGACGATAGTGACGGTAGCTGATGAATAAGCTCCGGCTAACTACGTGCCAGCAGCCGCGGTAATACGTAGGGAGCGAGCGTTCTCCGGATTTACTGGGTGTAAAGGGCGCGTAGGCGGGCCGACAAGTCAGATGTGAAA
+
FFFFFFFFFFFFFFFFFF:FFFFFFFFFF:FF:FFFFFFFFFFFFFFFFFFFFFFFFFFFFFFFFFFFFFFFFFFFFFFFFFFF:FFFFFFFFFF:FFFFFFFFFFFFFFFFFFFFFF:FFFFFFFFFFF:FFFFF::FFFFFFFFFFFFFFFFFFFFFF:FFFFFFFFFF,FFFFFFFFFFFFFFFFFFF,,,FFFFFFFFFFF:FFFFF,F,:FFFFF:F:FFFFFFFFFFFFFFFF::FF::FFFF:
@A00881:241:HJW2NDRXX:1:2129:18267:7670 1:N:0:CGAGAGAA+GATTGGAG
ATCACGCCTACGGGACGCAGCAGTGGGGAATATTGGTCAATGGGGGAAACCCTGAACCAGCAACGCCGCGTGAAGGAAGAAGGCTTTCGGGTTGTAAACTTCTTTTATCAGGGACGATAGTGACGGTACCTGATGAATAAGCTCCGGCTAACTACGTGCCAGCAGCCGCGGTAATACGTAGGGAGCGAGCGTTATCCGGATTTACTGGGTGTAAAGGGCGCGTAGGCGGGCTGACAAGTCAGATGTGAAA
+
:FFFFFFFFFFFFFFFFFFFF:FFFFFFFFF::FFFFFFFFFFFFFFFFFFFFFFFFFFFFFFFFFFFFFFFFFFFFFFFFFFFFFFFFFFFFFFF,FFFFFFFFFFFFFFFFFFF:FFFFFFFFFFFFFFFFFFFFFFFFFFFFFFFFFFFFFFFFFFFFFFFFFFFFFFF:FFFFFFFFFFFFFFFFFFFF,FFFFFFFFFFFFFFFFFF,FFFFFFFFFFFFFFFFFFFFFFFFFFFFFF,FFFFFF
@A00881:241:HJW2NDRXX:1:2129:18258:7686 1:N:0:CGAGAGAA+GATTGGAG
[truncated: 54,334,307 more chars]
