# Supplementary material for: Environmental enrichment changes rabbits’ behavior, serum hormone level and further affects cecal microbiota
Source: PeerJ. 2022 Mar 9;10:e13068. doi: 10.7717/peerj.13068 (PMC8917805; doi:10.7717/peerj.13068)
Supplement: Supplemental Information 5 [file peerj-10-13068-s005.gz › FDMP20H000700-1a_L1_FKDO202078127-1A.raw_2.fq]

@A00881:241:HJW2NDRXX:1:2101:5593:8234 2:N:0:CGAGAGAA+GATTGGAG
GGTAGCGGACTACGAGGGTATCTAATCCTGTTTGCTCCCCACGCTTTCGAGCCTCAGCGTCAGATGCTGTGAAGGAGGCAGCCTTCGCCACGGGTGTTCAGACGGATATCTACGCATTTCACCGCTACACCCGGAATTCCGCCTGCCTCTCCTCAACTCAAGAACTACAGTATCAGATGCAGGAACTGGGTGAAGCCCATGGATTTCACATCTAACTTGAAAACCCGCCTCCGCGCCCGTTACACCCCAT
+
FFFFFFFFFFF:F,FFFFFFFFFF:FFFFFFFFFFFFFFFFFFFFFFFF,FFFFF,:FFFF:F,F,,,FF,,,F,:,FF,FFFFFFFF,:,,FFFFFFF,,:,:,FF,FFF:,FF:F:FFF:FF:FFFFFF,,,FFFFFFFFFF,:F,F,:F,,,:FFFFFF::F,FFF:F,F,::F,FFFFF:,,FF,FF,,:FFFF,,,F,,F:FF,,FF,,FF:F,,F:F,FFFF,:,F,F,FFF:FF,,FFF:F,F
@A00881:241:HJW2NDRXX:1:2101:15628:19413 2:N:0:CGAGAGAA+GATTGGAG
GGTAGCGGACTACATGGGTATCTAATCCTGTTTGATACCCGCACTTTCGAGCATCAACGTCAGTTACGGTCCAGCAGGCTGCCTTCGCAATCGGAGTTCTTCGTGATATCTATGCATTTCACCGCTACACCACGAATTCCGCCTGCCTATGCCGCACTCAAGGCCCCCAGTTTCAACTGCAATTCTACGGTTGAGCCGCAAACTTTCACAACTGACTTAAGGACCCGTCTACGCTCCCTTTAAACCCACT
+
FFFFFFFFFFFFFFFFFFFFFFFFFFFFFFFFFFFFFFFFFFFFFFFFFFFFFFFFFFFFFFFFFFFFFFFFFFFFFFFFFFFFFFFFFFFFFFFFFFFFFFFFFFFFFFFFFFFFFFFFFFFFFFFFFFFFFFFFFFFFFFFFFFFFFFFFFFFFFFFFFFFFFFF:FFFFFFFFFFF:FFFFFF,FFFFFFFFFFFFF,FFF,FFFFF,FFFFFFFFFFFFFFFFFF:FFFFFFFFFFF:::F:FF,F
@A00881:241:HJW2NDRXX:1:2101:24279:19711 2:N:0:CGAGAGAA+GATTGGAG
GGTAGCGGACTACAAGGGTATCTAATCCTGTTCGATACCCACGCTTTCGTGCCTCAGCGTCAGATCATGGCCAGTATGCTGCCTTCGCAATCGGAGTTCTGCGCGATTTCTATGCCTTTCACCGCTACACCGCGCATTCCGCATACCTTTCCATGTCTCCAGATGCCCCGTTTCGGCGGCGCGCTCCGGTGGAGCCGGACACTTTTAGCGCTGACTGAAGCAACCGCCTACGCCGCCGTTAACCACAATC
+
:F::F:FFFF,FFFF:,:,F,FFFFF,F:FFF:F:F,FFF:FF:FF,,FFF,FFF,:,F,FFFFFFF,FF::::,,,:,F,FFFFFFFF:::FF:,FF:FF,F:F,,,,FF,F,F,F::FF:FFFFF,FFFFFFF,F:FFF::F,FF:F,F,,FFFFFF,:,F:FF:,:F,,,:FFFFF,,FF,:FFFFF::FFF,F,,,F,FF,FF,,,F::FF,,F,FFF,,:FF,F,:FF,,FFFFF,,,,,FF:F,
@A00881:241:HJW2NDRXX:1:2102:21233:6918 2:N:0:CGAGAGAA+GATTGGAG
GGTAGCGGACTACGAGGGTATCTAATCCTGTTTGCTCCCCACGCTCTCGCGCCTCAGCGTCAGTTGTCGTCCAGCAATCCGCCTTCGCCACTGGTGTTCTTCCGTATATCTACGCATTTCACCGCTACACACGGACTTCCGATTGCCTCTCCGATACTCAAGACCATCAGTTTCAAATGCAGGCCATGGGTTATGCCCATGGTTTTCACATCTGACTTGACAGCCCGCCTACGCGCCCTTTACACCCCGT
+
FF,,FFFFF,FFFF,FFFFFFFFF:FFFFFFFFFFFFFFF,FFFFF:FFFFFFFFFFFFFFFF:FFFFFFFFFFFFFFFFFFF,:FFFFFFFFF:FFFFFFFFFFFFFFF:FF:FF:F:FFFFFFF,FFF,FFFF,F:F,FF,FFFF:F::FFF,FFFFF,FFFFF,FFF:FFF,FFFFFFFFFFFFFFFF:F,FFFFF:FFFFFFFFF,FFFFFFFFF:FFFFF:F:F::F,FFF:F:,F:FF:FFFF,
@A00881:241:HJW2NDRXX:1:2102:24207:7122 2:N:0:CGAGAGAA+GATTGGAG
GGTAGCGGACTACTGGGGTATCTAATCCTGTTTGCTCCCCACGCCTTCGAGCCTCAGCGTCAGTTTCTGTCCAGTAAGCCGCCTTCGCCACCGGTGTTCCTCCTGATATCTACGCATTTCACCGCTACACCAGGAATTCCGCTTACCCCTCCAGTACTCCAGCCGGGCAGTTCCAAAAGCAATCCGCAGGGTTAAGCCCTGGGGTTTCACTTCTGGCTTGTCCGGCCGCCTGCGCTCCCTTTACACCCAG
+
FFFFFFFFFFFFFFFFFFF:FFFFFFFFFFFFFFFFFFFFFFFFFFFFFFFFFFFFFFFFFFFFFFFFFFFFFFFFFFFFFFFFFFFFFFFFFFFFFFFFFFFFFFFFFFFFFFFFFFFFFFFFFFFF,FFFFFFFFFFFFF,FFFFFFFFFFFFF:FFFFFFFFFFFFF:FFFF,FFFFF:FFFFFFFFF:F::FFFFFFFFFFFFFF:FFFFFFF,FFFFFFFF:FF:F:FFFFFF:F:FFFFFFFFF
@A00881:241:HJW2NDRXX:1:2102:2293:35931 2:N:0:CGAGAGAA+GATTGGAG
GGTAGCGGACTACGCGGGTATCTAATCCCTTTCGCTACCCTGACCTTCGTACCTCAGCGTCAGCTCATGTCCAGGAACCCGCCTTCGCCACGAGTCTTCTTCTTGATATCTACGCATTTCACTGCTACACCAAGAATTCCGGTTCCCCCTCCATCGCTCTAGCAGGGTAGTTTCACGCGCATTCCAGAGGTTGAGCCCCTGCCTTTCACGCGCAACTTGCCCCGCCGCCTACGTACCCTTTACGCCCAGG
+
FF,:FFFFFFFFFFFFFFFFFFFFFFFFFF:FFFFF:FFFFFFFFFFFFFFFFFFFFFFFFFFFFFFFFFFF:FFFFFFFFFF:FFFFFFFFFFFFFFF::,:FFF:F,FFFFFFFFFFF:FFFFF,FFF:F:FFF:FFFFFF:FFFFFFFFFFFFFFFFFFFFFFFF,::F,F:FFFFF:FF:FFFFFF:FFF:FFFF:FFFFFFFF,FFFF,F:FFFF:FFFFFFFFFFF:FF:F:FFFF:FFFFFF,
@A00881:241:HJW2NDRXX:1:2103:4182:1407 2:N:0:CGAGAGAA+GATTGGAG
GGTAGCGGACTACGAGGGTATCTAATCCTGTTTGCTCCCCACGCTTTCGTGTCTCAGCGTCAGTTGTCGTCCAGTGAACCGCCTTCGCCGCCGGTGTTCTTCCCGATATCTACGCATATTACCGCTACACCGGGAATTCCGTTCACCCCTCCGACTCTCAAGAGCGGTAGTTTCTAATGCACGTTAAAAGTTGAGCCTTTAATTTTCACATCAGACTTATCGACCCGCCTACACACCCTTTACACCCAGT
+
,FFFF,FFFFFFFFFFFFFFFFFFFFFFFFFFFFFFFFFFFFFFFFFFFFFFFFFFFFFFFFFFFFFFFFFFFFFFF,FFFFFFFFFFFFFFFFFFFFFFFFFF:FFFFFFFFFFFFFFFFFFFFFFFFF,:FFFFFFFFFFFFFFFFFFFFFFFFFFFFFFF,FF:::FFFFF:FFFFFFF,,F:,F:FFFFFFFF:,FFFFFFFFFFFFFFFFFFFFFF,,F:FFFF,:FFFFF,FFFFFFFFFF:FF
@A00881:241:HJW2NDRXX:1:2103:22390:7513 2:N:0:CGAGAGAA+GATTGGAG
GGTAGCGGACTACCAGGGTATCTAATCCTGTTTGCTCCCCACGCTTTCGAGCCTCAACGTCAGTTACCGTCCAGCAGGCCGCCTTCGCCACTGGTGTTCTTCCTAATATCTACGCATTTCACCGCTACACTAGGAATTCCGCCTGCCTCTCCGGCACTCCAGCACCACAGTTTCCAAAGCAGTCCCCGCGTTCAGCGCCGGGCTGTCACTTCAGACTTGCCATGCCGGCTACGCTCCCTTTACACCCAGT
+
FFFFFFFFFFFFFFFFFFFFFFFFFFFFFFFFFFFFFFFFFFFFFFFFFFFFFFFFFFFFFFFFFFFFFFFFFFFFFFFFFFFFFFFFFFFFFFFFFFFF,FFF,FFFFF:FFFFFFFFFFFFFFFFFFFFFFFFF,FFFFFFFFFFFFFFFFFFFFFFFFFF,FF:FFFFFFFFFFFFF,FFFFFFFFFFF::FF:FFFFFFF,FF:FFFFF,,FFFFF:F,FFFF,F:F,:::FFFFFF,FFFFFFFF
@A00881:241:HJW2NDRXX:1:2103:23701:8938 2:N:0:CGAGAGAA+GATTGGAG
GGTAGCGGACTACATGGGTATCTAATCCTGTTTGCTACCCACGCTTTCGCATCTCAGCGTCAGTTACGAGCCAGACAGCCGCCTTCGCCACTGATGTTCTTCCAGATATCTACGGATTTCACTCCTACACCTGGAATTCCGCCGTCCTCTCTCGCACTCTAGTTCGGTAGTTTTGAAGGCAGTTCCACGGTTGAGCCGTGGGATTTCACCTCCAACTTGCCGTACAGCCTACACGCGCTTTACGCCCAGT
+
FFFFFFFFFFFFFFFFFFFFFFFFFFFFFFFFFFFFFFFFFFFFFFFFFFFFFFFFFFFFFFFFFFFFFFFFFFFFFFFFFFFFFFFFFFFFFFFFFFFFFFFFFFFFFFFFFFFFFFFFFFFFFFFFFFFFFFFFFFFFFFFFFFFFFFFFFFFFFFFF:FF:FFFFFFFFFFFFFFFFFFFFFFFFFFFFFFFFFFFFFFFF,FFFF:FFFFFFFF,:FFFFFFFFFFFFFFFFFFFFFFFFFFFFFF
@A00881:241:HJW2NDRXX:1:2103:3233:10911 2:N:0:CGAGAGAA+GATTGGAG
GGTAGCGGACTACGTGGGTATCTAATCCTGTTCGATCCCCACGCTTTCGTGCCTCAGCGTCAGTCAGGCGCCAGTACGCTGCCTTCGCAATCGGAGTTCTGCGCAATATCTAAGCATTTCACCGCTACACTGCGCATTCCGCGTACCTCTCGCCTTCTCTAGCACTGCAGTTTCAACGGCTCGCCGGGGTTGAGCCCCGGGCTTTTACCGCTGACTTGAACCGCCGCCTACGCACCCTTTAAACCCAATA
+
FFFFFFFFFFFFFFFFFFFFFFFFFFFFFFFFFFFFFFFFFFFFFFFFFFFFF:FFFFFFF:FFFFFFFFFFFFFFFFFFFFFFFFFFFFFFFFFFFFFFFFFFFFFFFFFFFFFFFFFFFFFFFFFFFFFF:FFFFFFFFFFFFFFFFFF:FFFFFFFFFFFFFFFFFF,FFFFFFFFFFFFFFF:FFFFFFF:FFFFFFFFFFFFFFFFFFFFFFF,FF:FFFFFFF:FFFFFFFFFFFFFFFFFF,F
@A00881:241:HJW2NDRXX:1:2103:1452:11584 2:N:0:CGAGAGAA+GATTGGAG
GGTAGCGGACTACAAGGGTATCTAATCCTGTTTGCTCCCCACGCTTTCGTGCCTCAGTGTCAGTTACAGTCCAGTGAACCGCCTTCGCCGCTGGTGTTCTTCCTAATATCTACGCATTCCACCGCTACACTAGGAATTCCGTTCACCCCCCCTGCACTCAAGCCCAGCAGTTTTGGTAGTAGCGCCGAAGTTAAGCCCCGGAATTACGCTACCAACTTGCCGAACCACCTACGCACCCTTTACGCCCAGT
+
FFFFFFFFFFFFFFFFFFFFFFFFFFFFFFFFFFFFFFFF:FFFFFFFFFFFFFFFFFFFFFFFFFFFFFFFFFFFFFFFFFFFFFFFFFFFFFFFFFFFFFFFFFFFFFFFFFFFFFFFFFFFFFFFFFFFFFFFFFFFFFFFFF,FF,FFFFFFFFFFFF:FFFFFFF,FFFFFFF:F,FFFFFFFFFFFFFFFFFFFFF:FFFFFFFF,:F:FFFFF:FF,FFF,FFF:FFFFFFFFFF:,FFFFFF
@A00881:241:HJW2NDRXX:1:2103:23095:16219 2:N:0:CGAGAGAA+GATTGGAG
GGTAGCGGACTACGCGGGTATCTAATCCTGTTTGCTCCCCACGCTTTCGTGTCTCAGCGTCAGTTGTCGTCCAGTAAACCGCCTTCGCCACTGGTGTTCCTCCCGATATCTACGCATTTCACCGCTACACCGGGAATTCCGTTTACCTCTCCGACCCTCAAGAAACGCAGTTTCAAATGCACTTCACAGGTTAAGCCGAGGGTGTTCTCATCTGACTTGCAATCCCGCCTACACGCCCTTTACACCCAGT
+
FF,,FFFFFFF:FFFFFFF:FF,:FF::FF:FFFFFFFFF:FF::FFFFF:FF,FFFFFF::FF,F:FFFFFFFFF:FFFFFFFFF:FF,,FFFFFF:FFFF:FFFF,,F:,FFFF:FFF:FFF::FF,F,F:FFFF,FFFF,FFFFFFFFFFFFFFFFF,FFFFFFF::FFFF,:F:FFF:F:F::FFFFF,::,FFFF:FF,:FF,F:F,FFF:FF,FFFFFFF:FFFF:FFFF,FFF:F,FFFF,FF
@A00881:241:HJW2NDRXX:1:2103:6587:17378 2:N:0:CGAGAGAA+GATTGGAG
GGTAGCGGACTACGTGGGTATCTAATCCTGTTTGCTCCCCACGCTTTCGCACCTGATCGTCAGTGTCTGTCCGGCAGGCCGCCTTCGCCTCCGGTATTCCTCCTGATATCTGAGCATTTCACCGCTACACCAGGAATTCTGCCTTCCTCTCAAGCACTCTAGCTGTGCGTTTCTGTGTGTCAGGTAAAGGTTGGGCCCTCATCTTTCACATCCCAGCCTACAGCAGCCGCCTGCGAGCACAATACGCCCA
+
:F,,F,F,:F:FFFFFFFFFF:FFFF,FF,,FF:FFF,FF::,:FFFFFFF,F,:F,FFFF:FF,FFFF:,FF::FF:FF,F:FFFF:FFF:F,F:FFF,:FFF,FFFFFF,,FFF:FFFF,:,FFF,F::FF,:F,F:FF:FF,:FFFFF,F,F:,FF,FFF:FFF,F,F:F,F,FF,FF,,,:F:,F,:FF,FF:FFFFFFFFF::FF,F,:,FFFF,FF,F,FF:F:FF,F:,FF,:,,F,:,F:,F
@A00881:241:HJW2NDRXX:1:2103:4209:20807 2:N:0:CGAGAGAA+GATTGGAG
GGTAGCGGACTACTCGGGTATCTAATCCTGTTTGCTCCCCACGCTTTCGAGCCTCAACGTCAGTTACCGTCCAGTAAGCCGCCTTCGCCACTGGTGTTCTTCCTGATATCTACGCATTTCACCGCTACACCAGGAATTCCGCTTACCTCTCCGGCACTCCAGCTAAACAGTTTCCAAAGCAGTCCCGCCGTTGGGCAGCGGGCTTTCACTCCAGACTTGCCTTGCCGTCTACGCTCCCTTTACACCCAGT
+
FFFFFFFFFFFFFFFFFFFFFFFFFFFFFFFFFFFFFFFFFFFFFFFF:FFFFFFF:FFFFFFFFFFFFFFFFFFF:FFFFFFFFFFFFFFFFFFFFFFFFFFFFFFFFFFFFFFFFFFFFFFFFFFFFFFFFFFFFFFFFF:FFFF:FFFFFFFFFFFFFFFF,FFFFFFFFFFFF:FFFFFFFFFF:FFFFFFF:FFFFFF:FFFF,FFFFF:F:FFFFFFFFF:,::F,::FFFFF:FFFFFFFFF:
@A00881:241:HJW2NDRXX:1:2103:3613:21089 2:N:0:CGAGAGAA+GATTGGAG
GGTAGCGGACTACCCGGGTATCTAATCCTGTTTGATACCCGCACTTTCGAGCATCAACGTCAGTTACGGTCCAGCAGGCTGCCTTCGCAATCGGAGTTCTTCGTGATATCTATGCATTTCACCGCTACACCACGAATTCCGCCTGCCTATGCCGCACTCAAGGCCCCCAGTTTCAACTGCAATTCTACGGTTGAGCCGCAAACTTTCACAACTGACTTAAGGACCCGTCTACGCTCCCTTTAAACCCAAT
+
FF,:FFFFFFFFFFFFFFF,FFFFFFFFFFFFFFFFFFFFFFFFFF,FFFFF,FFFFFFFFFF:FFFFFFFFFFFFFF:FFFFFFFFFF:FFFF,FFFFFFFFFFFFFFFFFFFFFFFFFFFFFFFFFFFFFFFFF,FFFFFFFFFF:FFFF:FFFFFFFFF:FFFFFFFFF:FFFFFFFFFFFFFF:FFFFFFFFFFF,FFF::,FF:F,FFFFFFFF:FFF:FF:FFF:,FFF,F,:FFF,FFF:F,,
@A00881:241:HJW2NDRXX:1:2103:19895:26052 2:N:0:CGAGAGAA+GATTGGAG
GGTAGCGGACTACTGGGGTATCTAATCCTGTTTGCTCCCCACGCTTTCGCGCCTCAGCGTCAGTTGTCGTCCAGCAAGCCGCCTTCGCCACTGGTGTTCCTCCTAATATCTACGCATTTCACCGCTACACTAGGAATTCCGCTTGCCTCTCCGATACTCAAGGACTACAGTTTCAAATGCAGCCCCGGGGTTGAGCCCCGGTATTTCACATCTGACTTGCAGTTCCGCCTACACGCCCTTTACACCCAGT
+
FFFFFFFFFFFFFFFFFFFFFFFFFFFFFFFFFFFFFFFFFFFFFFFFFFFFFFFFFFFFFFFFFFFFFFFFFFFFFFFFFFF:FFFFFFFFFFFFFFFFFFFFFFFFFFFFFFFFFFFFFFF:FFFFFFF,FFFFFFFFFFFF:FFFFFFFFFFFFFFFFF:F:FFFFFFFFFFF:FFFFF:FFFFFFFFFFFFFFFFFFFFF:FFFFFFFFFFFFFFFFFFFF:FFFF,FFFFFFFFFFFFFFFFFFF
@A00881:241:HJW2NDRXX:1:2103:17797:32064 2:N:0:CGAGAGAA+GATTGGAG
GGTAGCGGACTACTGGGGTATCTAATCCTGTTCGATACCCACGCTTTCGTGCATGAGCGTCAGTAGGGCGCCGGTATGCTGCCTTCGCAATCGGAGTTCTGCGTGATATCTATGCATTTCACCGCTACACCACGCATTCCGCATACTTCTCGCCCACTCTAGCATGCCAGTTTCAACGGCTCGCCGGGGTTGAGCCCCGAAATTTTACCGCTGACTTAACACGCCGCCTGCGCACCCTTTAAACCCAGTA
+
FFFFFFFFFFFFFFFFFFFFFFFFFFFFFFFFFFFFFFFFFFFFFFFFFFFFFFFFFFFFFFFFFFFFFFFFFFFFFFFFFFFFFFFFFFFFFFFFFFFFFFFFFF:FFFFFFFFFFFFFFFFFFFFFFFFFFFFFFFFFFFFFFFFFFFFFFFFFFFFFFFFFFFFFFF:FFFF:FFFFFFFFFFFFFFFFFFFFF:F:FFFFFFFFFFFFFFFFF::FFFFFFFFFFF:FFFFFFFFFF:FFFFFF:F
@A00881:241:HJW2NDRXX:1:2103:20537:32550 2:N:0:CGAGAGAA+GATTGGAG
GGTAGCGGACTACGCGGGTATCTAATCCTGTTTGCTCCCCACGCTTTCGCGCCTCAGCGTCAGTTGTCGTCCAGCAAGCCGCCTTCGCCACTGGTGTTCCTCCTAATATCTACGCATTTCACCGCTACACTAGGAATTCCGCTTGCCTCTCCGATACTCAAGGACTACAGTTTCAAATGCAGCCCCGGGGTTGAGCCCCGGTATTTCACATCTGACTTGCAGTTCCGCCTACACGCCCTTTACACCCAGT
+
FFFFFFFFFFFFFFFFFFFFFFFFFFFFFFFFFFFFFFFFFFFFFFFFFFFFFFFFFFFFFFFFFFFFFFFFFFFFFFFFFFFFFFFFFFFFFFFFFFFFFFFFFFFFFFFFFFFFFFFFFFFFFFFFFFFFFFFFFFFFFFFFFFFFFFFFFFFFFFFFFFFFFFFFFFF:FFFFF:FFFFFFFFFFFFFF:FFFFFFFFF,FFFF,FFFFF::FFFFFFFFFFFFFFFFFFFFFFFFFFFFFF:FFFF
@A00881:241:HJW2NDRXX:1:2103:13602:33348 2:N:0:CGAGAGAA+GATTGGAG
GGTAGCGGACTACCGGGGTATCTAATCCTGTTTGCTCCCCACGCCTTCGAGCCTCAACGTCAGTTACTGTCCAGCAATCCGCCTTCGCCACTGGTGTTCTTCCGTATATCTACGCATTTCACCGCTACACACGGAATTCCGATTGCCTCTCCGATACTCAAGACCATCAGTTTCAAATGCAGGCCATGGGTTAAGCCCATGGTTTTCACATCTGACTTGACAGCCCGCCTACGCGCCCTTTACACCCAGT
+
FFFFFFFFFFFFFFFFFFFFFFFFFFFFFFFFFFFFFFFFFFFFFFFFFFFFFFFFFFFFFFFFFFFFFFFFFFFFFFFFFFFFFFFFFFFFFFFFFFFFFFFFFFFFFFFFFFFFFFFFFFFFFFFFFFFFFFFFFFFFFFFFFFFFFFFFFFFFFFFFFF:FFFFFFFFFFFFF:F:FFFFFFFFFFFFFF:FFFFFFFFFFFFFFFFFFFFF:FFFF:::FFFFFFFFF:FFFFFF:FFFFFFF:,F
@A00881:241:HJW2NDRXX:1:2103:21495:33426 2:N:0:CGAGAGAA+GATTGGAG
GGTAGCGGACTACTGGGGTATCTAATCCTGTTTGCTCCCCACACTTTCGTGCCTCAACGTCAGTTACTGTCCAGAAAGTCGCCTTCGCCACTGGTGTTCCTCCTAATATCTACGCATTTCACCGCTACACTAGGAATTCCACTTTCCTCTCCAGCACTCAAGAATAACAGTTTTAGTTGCAGTTCCTCAGTTAAGCCGAGGGATTTCACAACTAACTTATTTTCCCGTCTACGCACCCTTTACACCCAAT
+
FFFFFFFFFFFFFFFFFFFFFFFFFFFFFFFFFFFFFFFFFFFFFFFFFFFFFFFFFFFFFFFFFFFFFFFFFFFFFFFFFFFFFFFFFFFFFFFFFFFFFFFFFFFFFFFFFFFFFFFFFFFFFFFFFFF:FFFFFFFFFFFFFFFFFFFFFFFFFFFFFFF:FFFFFFFFFFFFFFFFFFFFFFFFFFFFFFFFFFFFFF,FFFFFFFFFFFF:FFFFFFFFFFFFFFFFFFFFFFF,FFFFFFFFFF
@A00881:241:HJW2NDRXX:1:2104:16242:7294 2:N:0:CGAGAGAA+GATTGGAG
GGTAGCGGACTACCGGGGTATCTAATCCCTTTCGCTACCCTGGCCTGCGTACCTCAGCGTCAGTTAATGTCCAGGAACCCGCCTTCGCCACGAGTCTTCTTCTTGATATCTACGCATTTCACTGCTACACCAAGAATTCCGGTTCCCCCTCCATTACTCTAGCAGGGTCGTTTCACGCGCATTCCCGAGGTTGAGCCCCTGCCTTTCACGCGCAACTTGCCCCGCCGCCTACGGACCCTTTACGCCCCGG
+
FF:FFFFFFFFFF,FFFFFFFFFF:FFFFFFFFFFFFF:FFF:F:F,FFFFFF,F,:FF:FFFFFFFFFF::,FF,FFFFFF:FFFFFFFFFFFFFFF,FFFF:F,:FFF::FFFFF:FFFF,F:F:FFFFF,FF:FFFFFFF,F:FFF:FF,,FFFFFFFFFF:FFFFFFFFFF:FFFFFFF,F,:FFFFF:F:FFF:FF:FF:,FFFFFFFF,FFFFFFFF:F:::FFFF::FFF:,FF:FFF:F,:,
@A00881:241:HJW2NDRXX:1:2104:2437:21245 2:N:0:CGAGAGAA+GATTGGAG
GGTAGCGGACTACACGGGTATCTAATCCTGTTTGCTCCCCACGCTTTCGAGCCTCAACGTCAGTTACCGTCCAGTAAGCCGCCTTCGCCACTGGTGTTCCTCCTAATATCTACGCATTTCACCGCTACACTAGGAATTCCGCTTACCTCTCCGGCACTCAAGGTACACAGTTTCCAATGCAGTCCAGGGGTTAAGCCCCTGCCTTTCACATCAGACTTGCATTCCCGTCTACGCTCCCTTTACACCCAGT
+
FFFFFFFFFFFFFFFFFFFFFFFFFFFFFFFFFFF:FFFFFFFFFFFFFFFFFFFFFFFFFFFFFFFFFFFFFFFFFFFFFFFFFFFFFFFFFFFFFFFFFFFFFFFFFFFFFFFFFFFFFFFFFFFFFFF:F,FFFFFFFFFFFFFFFFFFFF:FFFFFFF:FFFFFFFFFFFFFFFFFFFFFFFFFFFFFF:FFFFFFFFFFFFFFF:FFFF:FFFFFFFFFFFFFFF:FFFFF,FFFFFF:FFF:FF
@A00881:241:HJW2NDRXX:1:2104:1316:24095 2:N:0:CGAGAGAA+GATTGGAG
GGTAGCGGACTACGCGGGTATCTAATCCTGTTCGATCCCCACACTTTCGTGCTTCAGCGTAAATCCCGCCTTGGTATGCTGCCTTCGCAATCGGTGTTCTGTGTAATATCTATGCATTTCACCGCTACACTACACATTCCGCATACCGCATCCGTATTCCAGCAATCCAGTATCAATGGCATATCACCGGTTAAGCCCGTACATTTCACCACTGACTTAAATTACAGCCTACGCACCCTGTAAACCCAAT
+
FF:,FFFFFFFFFFFFF:FFFFFF:FF,FFFFFFFFFFFFFFFFFFFFFFFFFFFFFFFF,:FFFFFFFFFFFFFFFFFFFFFFFFF,:FFFFFFF:FFFFFFFFFFFF,FFFFF:F:FFFFFFFF:FFFF,FFF:F:FFFFFFFFFFFFFFFFFFF:FF:FFF:FFF::FF:FFF:FFFFFFFFF:FF,,FFFFFFFFFF,F::FFF:FFF,FF,:FFFFFFFFF:FFFFFFF,,FF,:FFFF,F:FFF
@A00881:241:HJW2NDRXX:1:2104:22634:34366 2:N:0:CGAGAGAA+GATTGGAG
GGTAGCGGACTACGAGGGTATCTAATCCTGTTTGCTCCCCACACTTTCGTGCCTCAACGTCAGTTACGGTCCAGAAAGTCGCCTTCGCCACTGGTGTTCCTCCTAATATCTACGCATTTCACCGCTACACTAGGAATTCCACTTTCCTCTCCCGCACTCAAGAAAGATAGTTTTAGTTGCAGTTCCTCAGTTAAGCCGAGGGATTTCACAACTAACTTGCCTTCCCGTCTACGCACCCTTTACACCCAAT
+
FFFFFFFFFFFFFFFFFFFFFFFFFFFFFFFFFFFFFFFFFFFFFFFFFFFFFFFFFFFFFFFFFFFFFFFFFFFFFFFFFFFFFFFFFFFFFFFFFFFFFFFFFFFFFFFFFFFFFFFFFFFFFFFFFFFFFFFFFFFFFFFFFFFFFFFFFFFFFFFFFFF:FFFFFFFFFFFFFFFFFFFFFFFFFFFFFF,FFFFFFFFFFF:FFFFFFFFFFFFFFFFFFF:FFFFFFFFFFFFFFFFFFF,FFF
@A00881:241:HJW2NDRXX:1:2105:1389:13698 2:N:0:CGAGAGAA+GATTGGAG
GGTAGCGGACTACCCGGGTATCTAATCCCGTTCGCTCCCCTGGCTTTCGCATCTCAGCGTCAGCTTCGGTCCAGAAAGGCGCCTTCGCCACCGGTGTTCTTCCCAATATCTACGCATTTCACCGCTACACTGGGAATTCCCCTTTCCTCTCCCGCGCTCAAGCCTGCCAGTATCCGGAGCCCTACGGGGTTGAGCCCCGCATTTTAACTCCGGACTTAACATGCCGCCTACATGCGCTTTACGCCCAATG
+
FFFFFFFFFFFFFFFFFFFFFFFFFFFFFFFFFFFFFFFFFFFFFFFFFFFFFF:FFFFFFFFFFFFFFFFFFFFFFFFFFFFFFFFFFFFFFFFFFFFFFF:FF:FFFFFFFFFFFFFFFFFFFFFFFFFFF,FFFFFFFFFF:FFFFFF:FFF:FFFFFFFFFFFFFFFFFFFFFFFFFFFFFFFFFFFFFFFFFFFFFFFFFFF:FFFFFFF:F:FFFFFFFFFF:::FFFFF:FFFFFFF::FFF,
@A00881:241:HJW2NDRXX:1:2105:7681:17206 2:N:0:CGAGAGAA+GATTGGAG
GGTAGCGGACTACTGGGGTATCTAATCCTGTTCGATACCCACGCCTTCGTGCTTCAGCGTCAGTCGGGCGCCGGTACGCTGCCTTCGCAATCGGAGTTCTGCGTGATATCTATGCATTTCACCGCTACACCACGCATTCCGCGTACTTCTCGCCCACTCAAGTCAGCCAGTTTCAACGGCTCGGCGAGGTTGAGCCCCGCAATTTTACCGCTGACTTAACAGACCGCCTACGCACCCTTTAAACCCAATA
+
FFFF:FFFFFFFFFFFFFFFFFFFFFFFFFFFFFFFFFFFFFFFFFFFFFFFFFFFFFF:FFFFFFFFFFFFFFFFFFFFFFFFFFFFFFFFFFFFFFFFFFFFFFFF:FFFFFFFFFFFFFFFFFFFFFFFFFFFF:FFFFFFFFFFFFFFFFFFFFF:FFFF:FFFFFFFFFFFFFFFFFFFFFFFFFFFFFFFFFFFFFFFF:FF:FFFFFFFFFF:FFFFFFFFF,FFF:FFFFFFFFFFFFFFF,
@A00881:241:HJW2NDRXX:1:2105:28791:19382 2:N:0:CGAGAGAA+GATTGGAG
GGTAGCGGACTACAGGGGTATCTAATCCTGTTTGCTCCCCACGCTTTCGCACCTCAGCGTCAATACCGGTCCAGGTGGCCGCCTTCGCCACTGGTGTTCCTCCAGATATCTACGGATTTCACTCCTACACCTGGAATTCCGCCACCCTCTCCCGGATTCAAGTCGTGCAGTATCAAAGGCAGTTCCACGGTTGAGCCGTGGGATTTCACCCCTGACTTACACCACAGCCTACGTGCGCTTTACGCCCAGT
+
FFFFFFFFFFFFFFFFFFFFFFFFFFFFFFFFFFFFFFFFFFFFFFFFFFFFFFFFFFFFFFFFFFFFFFFF:FFFFFFFFFFFFFFFFFFFFFFFFFFFFFF,FFF:FFFFFFF:FFFFFFFFFFFFFFFFFFF:FFFFFFF,FFFF:FFFFF:F,:,FFFFFFF:F,F,FF:FFFFFFFFFFFF:FFFF,FFFFFFFFFFF,FFF,FFFFFFFF,:F:FF,,:,F:FF,,FF:FFFFFFF,FF::FF,
@A00881:241:HJW2NDRXX:1:2105:11487:28244 2:N:0:CGAGAGAA+GATTGGAG
GGTAGCGGACTACCTGGGTATCTAATCCTGTTTGCTCCCCACGCTCTCGCGCCTCAGCGTCAGTTGTCGTCCAGCAATCCGCCTTCGCCACTGGTGTTCTTCCGTATATCTACGCATTTCACCGCTACACACGGAATTCCGATTGCCTCTCCGATACTCAAGACCATCAGTTTCAAATGCAGGCCATGGGTTAAGCCCATGGTTTTCACATCTGACTTGACAGCCCGCCTACGCGCCCTTTACACCCAGT
+
FF:,FFFFF:F:,FFFFFFFFFFF:FFF:FFFFFFFFFFFFFFFFFFFFFFFFFFFFFFFFFFFFFFFFFFF:FFFFFFFFFFFFFFFFFFFFFFFFFFFFFFFFFFFFFFFFFFFFFFF:FFFFFFFFFFFFFFFFF,FFFFFFFFFFFFFFFFFFF:F,FFFFFFFFFFFF:FFFF:FFFFFFFF,FFFF::FFF,FFFFFFFFFF:FFFFFFF:FF,F:F,FFFF,FF,FFFFFFFF:,FF::FFF:
@A00881:241:HJW2NDRXX:1:2105:2410:29684 2:N:0:CGAGAGAA+GATTGGAG
GGTAGCGGACTACCTGGGTATCTAATCCTGTTTGCTCCCCACACTTTCGTGCCTCAACGTCAGTTTCTGTCCAGAAAGTCGCCTTCGCCACTGGTGTTCCTCCTAATATCTACGCATTTCACCGCTACACTAGGAATTCCACTTTCCTCTCCAGTACTCAAGGGAAGTAGTTTTGGTTGCAGTTCCTCAGTTGAGCCGAGGGATTTCACAACCAACTTGCTTCTCCGTCTACGCACCCTTTACACCCAAT
+
F:FFFFFFFFFFFFFFFFFFFFFFFFFFFFFFFFFFFFFFFFFFFFFFFFFFFFFFFFFFFFFFFFFFFFFFFFFFFFFFFFFFFFFFF:FFFFFFFFFFFFFFFFFFFFFFFFFFFFFFFFFFFFFFFFFFFF:FFFFFFFFFFFFFFFF:FFF,FFFFFFFFFFFFFFFFFFFFFFFFFFFFFFFFFFFFFFFFFFFFFF:FFFF:FFFFFF:FFFFFFFFFFF:FFF:FFFFFFFFFFFFFFFFFF,
@A00881:241:HJW2NDRXX:1:2105:16351:31344 2:N:0:CGAGAGAA+GATTGGAG
GGTAGCGGACTACCGGGGTATCTAATCCCATTTGCTCCCCCGGCTTTCGTTCCTCAGCGTCAATAACGGCCCAGTAAAGCGCTTTCGCCACCGATGTTCCTCCTGATATCTACGCATTTCACCGCTACACCAGGAATTCCCTTTACCTCTACCGCATTCAAGTTAAGTAGTATCAAATGCCGTACCGGAGTTTAGCCCCGGGCTTTAACATCTGACTTACTTTACCGCCTACGAACGCTTTACGCCCAAT
+
FF:,,:FFF:FFFFFFFFFFFFFFFFFFFFFFFFFFFFFFFFFFFFFFFFFFFFFFFFFFFF:FFFFFFFFFFF:F,F:FFF,FFFFFFFFFFFFFFFFFF,F:FFFFFFFFFFF:FFFFFFFFFFFFFFF,F,FFFFFFFFFFFFFFFFFFFFFF:FFFFF,FFF::FFFFF:FFFFF:F,,F,FF,,:FF,FFFF:FFFFFFF,FFFFFF,,FFF,F,F,:FF,:FFFFF,:F,FFFF:FFF,:FFF,
@A00881:241:HJW2NDRXX:1:2106:10899:1266 2:N:0:CGAGAGAA+GATTGGAG
GGTAGCGGACTACTAGGGTATCTAATCCTGTTTGCTCCCCACGCTTTCGCGCCTCAGCGTCAGTTACTGTCCAGCAATCCGCCTTCGCCACTGGTGTTCCTCCGTATATCTACGCATTTCACCGCTACACACGGAATTCCGCTTGCCTCTCCAGCACTCAAGAACTACAGTTTCAAATCCAGGCCAGAGGTTGAGCCTCTGGTTTTCACATCTGACTTGCAGTCCCGCCTACACGCCCTTTACACCCCAT
+
FFF:FFFFFFFFF:,FFFFFFFFFFF:FFF:FFFFFFFFFFFFFF,FFFFFFF:FFFFFFFF:F:FFFF:FF:FF:F:FFFFF::FFFFFFFFF:FFFFFFFFFF,FFFF,FFFFF:FFFFF:FFFFFFFFFFFF::F:FF,:FFFFFFFF:,FFFF:FFF:F,FF,:F,,,F:F:FF,FFF,FFFFFFFFFFFFFF,,:FFFFFFFFFF:::F:FFFF:F,FFF::F:F,FFF,:FF::FFFF::F,,,
@A00881:241:HJW2NDRXX:1:2106:21938:5885 2:N:0:CGAGAGAA+GATTGGAG
GGTAGCGGACTACTTGGGTATCTAATCCTGTTTGATACCCGCACTTTCGAGCATCAACGTCAGTTACGGTCCAGCAGGCTGCCTTCGCAATCGGAGTTCTTCGTGATATCTATGCATTTCACCGCTACACCACGAATTCCGCCTGCCTATGCCGCACTCAAGGCCCCCAGTTTCAACTGCAATTCTACGGTTGAGCCACAAACTTTCACAACTGACTTAAGGACCCGTCTACGCTCCCTTTAAACCCAAT
+
FFFFFF:FFFFFFFFFFFFFFFFFFFFFFFFFFFFF:FFFFFFFFFFFFFFFFFFFFFFFFFFFFFFFFFFFFFFFFFFF:FFFFFFFFFFFFFFFFFFFFFFFFFFFFFFFFFFFFFFFFFFFFFFFFFFFFFFFFFFFFFFFFFFF:F:FFFFFFFFFFF:FFFF,FFFFFFF:FFF:FFFFFFFFF:FFFFF:FF,FFFFFFFFFFF:FFFFF:FFF,,FFFFFFFF:::FFFF:FFFF:FFF:FFF
@A00881:241:HJW2NDRXX:1:2106:7690:23359 2:N:0:CGAGAGAA+GATTGGAG
GGTAGCGGACTACAAGGGTATCTAATCCTGTTCGATCCCCACGCTTTCGTGCTTCAGCGTCAGTCTCGCTATGGTATGCTGCCTTCGCAATCGTGGTTCTGCGTGATATCTATGCATTTAGCCGGTACACCACGCATGCCGCCTACCTCTTCCGTACTCCAGGCGCGCAGTGTCAAGGGCAGGCGTCAGGTTAAGCCGCACGTTTTCACCGCGGACTTGCGGGTCCGCCTACGCACCCGTTAAACGCACT
+
FF,:F:FFFFFFFFFFFF,:FFFF::FFFFFF:FFFF,F:::::FFFF:FFF:FF:F::FF,:FFF:::,FF::FF:,,:F,:,,,F,:FF,F,FF,,F:FFFF:,:,:F,FFF:::,,,,,:F,,,:,F::FFFF,,,:F,,F::,F,,FF,,,,,F,F,:,:,FF,,FFF,,,F,FF,F,F:FF:,F,FF,,F,FF,,F,FFFF,,,,F,,F,F,,F:FFFF::FF,,F::::,FFF,F:F,:,,::,
@A00881:241:HJW2NDRXX:1:2107:20708:7764 2:N:0:CGAGAGAA+GATTGGAG
GGTAGCGGACTACTTGGGTATCTAATCCTGTTTGCTCCCCACACTTTCGTGCCTCAATGTCAGTTATCGTCCAGAAAGTCGCCTTCGCCACTGGTGTTCCTCCTAATATCTACGCATTTCACCGCTACACTAGGAATTCCGCTTTCCTCTCCCATACTCAAGCTAAGCAGTTTTGGTTGCAGGTCCTAAGTTAAGCCTAGGGATTTCACAACCAACTTGCTTCGCCGTCTACGCGCCCTGTTCACCCAAT
+
FF,,FFFFFF:FF:FFFFFFFFF:FFFFFFFFFFFFFFFFFFFF:FFFFFFFFFFFFFFFFFF:FFFFFFFFFF:FFFFFFFFFFFFFFFFFFFF::FFFFFFFFFFFFFFFFFFF:FFFFFFFF:FFFFFF:FFFFFFF:FFFFF:F:FFFFFFFF:FFFFFFFFFF:F:F,FFF,FFF,F,FF::F:FFFF:FFF:F::FF,FF:F,F,FF,F::F:FF,FFFFFF,FFFFF:F::F,F,:FFF::FF
@A00881:241:HJW2NDRXX:1:2108:18249:22514 2:N:0:CGAGAGAA+GATTGGAG
GGTAGCGGACTACTCGGGTATCTAATCCTGTTTGCTCCCCACGCTTTCGAGCCTCAACGTCAGTTACGGTCCAGCATGCCGCCTTCGCCACCGGTGTTCCTCCTGATATCTACGCATTTCACCGCTACACCAGGAATTCCGCATGCCCCTCCCGCACTCTAGCTCTACAGTTTCCAGAGCAGTCCCTCAGTTAAGCCGCGGGCTTTCACTCCAGACTTGCAGTGCCGTCTACGCTCCCTTTACACCCAGT
+
FFFFFFFFFFFFFFFFFFFFFFFFFFFFFFFFFFFFFFFFFFFFFFFFFFFFFFFFFFFFFFFFFFFFFFFFFFFFFFFFFFFF:FFFFFFFFFFFFFFFFFFFFFF:FFFFFFFFFFFFFFFFFFFFFFFFFFFFFFFFFFFFFFFFFFFF:FFFFFFFFFFFFFFFFFFFFFFFFFFFFFFFFFFFFFFFFFFFFFFFFFFFFFFFFFFF:FFFFFFFFFF:FFFFFFFFFF::FFF::FFFFF,FF:
@A00881:241:HJW2NDRXX:1:2108:19361:32863 2:N:0:CGAGAGAA+GATTGGAG
GGTAGCGGACTACGTGGGTATCTAATCCTGTTTGCTCCCCACGCTTTCGTGCCTCAGTGTCAGTTACAGTCCAGTAAACCGCCTTCGCCGCTGGTGTTCTTGCTAATATCTACGCAGTCCACCGCTAGAGTCGGAATTCCGTTTACCCCTCCTGCACTCAAGTCCGACAGTGTTAGTAGTAGTTCCGTGGTTGGGCCCCGGCATTACGCTACTAACGTGCCGACCCACGTACGCACCCGGTACGACCCGT
+
FF,,FFFF,FFFFFFFFFFFFFFFFFFF:F:F:FFFF:FF:FF,:FFFFFF,FFF,FFF:,FFF,F:,FFFFFF:F:,FFF:F,:FF,FFF:FF:F,FFF,,FF,,,FFFFFFFFF,::F,,F:FFF,:,F,FF,,:,F,FFFF,:F:FFFF,F:F,F:,:FF,FF,,,FF,,,:F:,F,:F:,,,F,,F,,:,F,:F:FF,,F,F,FF,:,F,::,,FF,F,:,,,F::F,FF,,,F,,:,,F,,F,FF
@A00881:241:HJW2NDRXX:1:2109:1759:29403 2:N:0:CGAGAGAA+GATTGGAG
GGTAGCGGACTACGAGGGTATCTAATCCTGTTTGCTCCCCACGCTCTCGCGCCTCAGCGTCAGTTGTCGTCCAGCAATCCGCCTTCGCCACTGGTGTTCTTCCGTATATCTACGCATTTCTCCGCTACACTAGGAATTCCGCTTGCCTCTCCGAGACTCAAGGACTACAGTTGCAAATGCAGCCCCGGGGTTGAGCCCCGGTATTTCACATCTGACTGGCCGTTCCGCCTACAGGCCCTGTACACCCAGT
+
FFF,F:FFFF:FFF:FFFF,,::F,::FFF,FFFFFFF:F,FFFFF:FFFFFF:FFFFFFFF::FFF:F,F,:F:F,FFFFFF,F:FF:FF:FFFF,F:F,FFFF,F,::F:FFFF,F,F,F,FF::F:F,FFF:FF::FF:FFFF,FFFFFFF,:,FF,FF:F:F,:FF,F,F::FFFFFFFF:F:F:FFFFFFF,F:::FFFFF:F:F,:F:F::,:F,:,FF,F:,:,F,,FF,FF,FF:F,F,,:F
@A00881:241:HJW2NDRXX:1:2110:1850:1125 2:N:0:CGAGAGAA+GATTGGAG
GGTAGCGGACTACTAGGGTATCTAATCCTGTTCGCTCCCCACGCTTTCGAGCCTCAGCGTCAGTTTCAGTCCAGAAAGCCGCCTTCGCCACTGGTGTTCTTCCTAATATCTACGCATTTCACCGCTACACTAGGAATTCCGCTTTCGTCTCCTGTACTCAAGCTTGCTCGTTCCAAATGCAATCCTCGAAGTTAAGCCTCGGGCTTGCACATCTGGCTTACCGTGCCGCCTACGCTCCCGTTCCTCGCGG
+
FF,FFFFFFFFFF:FFFFFFFFFF:FFFFF:FFF:FFFFF:FFFF:FFFFFFFFFFFFFF:FFF:FFFFFFFFFFFFFFFFFF,,FFFF,,FFF,F:F:,FFFF:FFFFFFFFFFF,FFFF,FFFFFFFFFFFFFFF:FFF,:,FF,F:FFF:F,FFFFF,FFF,:,F,F,FFFF:F:FFFF,FFF:F,FFFF,:FF,F:FFFF,F,F:F,,F,,FF,F,::,F,FFFF,FF:FFF,FFFFF,F,F,F,F
@A00881:241:HJW2NDRXX:1:2110:2302:7576 2:N:0:CGAGAGAA+GATTGGAG
GGTAGCGGACTACAGGGGTATCTAATCCTGTTTGCTCCCCACGCTTTCGAGCCTCAACGTCAGTTACAGTCCAGTAAGCCGCCTTCGCCACTGGTGTTCCTCCTAATATCTACGCATTTCACCGCTACACTAGGAATTCCACTTACCTCTCCTGCACTCCAGATATACAGTTTCCAAAGCAGTCCCGCGGTTGAGCCCCGGGCTTTCACTTCAGACTTGCATAACCGTCTACGCTCCCTTTACACCCAGT
+
FFFFFFFFFFFFFFFFFFFFFFFFFFFFFFFFFFFFFFFFFFFFFFFFFFFFFFFFFFFFFFFFFFFFFFFFFFFFFFFFFFFFFFFFFFFFFFFFFFFFFFFFFFFFFFFFFFFFFFFFFFFFFFFFFFFFFFFFFFFFFFFFFFFFFFFFFFFFFFFFF:FFFFFFFFFFFFFFFFFFFFFFFFFFFFFFFFFFFFFF::FFFFFFFFFFFFFFFFFFFFFFFFFFFFFFFFFFFFFFFFFFFFFFFF
@A00881:241:HJW2NDRXX:1:2110:1931:10974 2:N:0:CGAGAGAA+GATTGGAG
GGTAGCGGACTACCGGGGTATCTAATCCTGTTTGCTCCCCACGCTTTCGAGTCTCAGCGTCAGTTATCGTCCAGTAAGCCGCCTTCGCCACTGGTGTTCCTCCTAATATCTACGCATTTCACCGCTACACTAGGAATTCCACTTACCTCTCCTGCACTCCAGCCGGGCAGTTTCCAAAGCAGTCCCAGGGTTGGGCCCTGGGCTTTCACTCCAGACTTGCTCTGCCGTCTACGCTCCCTTTACACCCAGT
+
FFFFFFFFFFFFFFFFFFFFFFFFFFFFFFFFFFFFFFFFFFFFFFFFFFFFFFFFFFFFFFFFFFFFFFFFFFFFFFFFFFFFFFFFFFFFFFFFFFFFFFF:FFFFFFFFFFFFFFFFFFFFFFFFFF,FFFFFFFFFFFFFFFFFFFFFFFFFFFFFFFFFFFFFFFFFFFFFFFFFFFFFF:FFFFFFFFF:F:FFFFF:FFFFFFFFF:FF::FFFFF:F:FFFF,,FF:FFFF:FFFF:FFFFF
@A00881:241:HJW2NDRXX:1:2110:2338:12430 2:N:0:CGAGAGAA+GATTGGAG
GGTAGCGGACTACCGGGGTATCTAATCCTGTTTGCTCCCCACACTTTCGTGCCTCAACGTCAGTTTCTGTCCAGAAAGCCGCCTTCGCCACCGGTGTTCTTCCTAATATCTATGCATTTCACCGCTACACTAGGAATTCCGCTTTCCCCTCCAGTACTCAAGATTAGTAGTTTTAGTTGCAGTTCCTCAGTTAAGCCAAGGTATTTCACAACTAACTTGCTATTCCGTCTACGCACCCTTTACGCCCAGT
+
FFFFFFFFFFFFFFFFFFFFFFFFFFFFFFFFFFFF:FFFFFFFFFFFFFFFFFFFFFFFFFFFFFFFFFFFFFFFFFFFFFFFFFFFFFFFFFFFFFFFFFFFFFFFFFFFFFFFFFFFFFFFFFFFFFFFFFFFF:FFFF:FFFFFFFFFFFFFFFFFFFF:FFFFFF,FFFFFFFFFFFFF:FFFFFFFFFFFFFFFFF:FFFFF::FFFF,FFFFF:FFFFF:FFFFFFFFFFFFF:FF,FFFFF:
@A00881:241:HJW2NDRXX:1:2110:1841:13103 2:N:0:CGAGAGAA+GATTGGAG
GGTAGCGGACTACCTGGGTATCTAATCCTGTTTGCTCCCCACGCCTTCGAGCCTCAACGTCAGTTGCCGTCCAGTAAGCCGCCTTCGCCACTGGTGTTCCTCCTAATATCTACGCATTTCACCGCTACACTAGGAATTCCGCTTACCTCTCCGGCACTCAAGCAACACAGTTTCCAGAGCAGCTCCGGGGTTGAGCCCCGGCATTTCACTCCAGACTTGCCTCGCCGTCTACGCTCCCTGTACACCCAGT
+
:,FFF,FFFF,::,::,FFFF::FFFFFFF:FF,,FF:FFFF:F,FF,FF:FFFF,F:FFFFFFFFFF:FFFFF:FFFFF,FFFFFFF,FF,FFFFFF:F:F,FFFFFFFFF,F:F:FFFFFFFFFFFFF,::,FFFFFF,FF:FFFFFFFFFF,FFFF:FFFFF:FFF:F,:FFF,FFFFF,FFFF,,FFFFFFFFFF,FFF,FF:FF::F,F:FFF,F:F,FFFFFFF,FF:FF,,:,:FF,F:::FF
@A00881:241:HJW2NDRXX:1:2110:13847:13448 2:N:0:CGAGAGAA+GATTGGAG
GGTAGCGGACTACGCGGGTATCTAATCCTGTTTGCTCCCCACGCGTTCGTGCCTCAGTGTCAGTTACAGTCCAGCAACCCGCCTTCGCTACTGGTGTTCCTCCTAATATCTACGCTTTCCACGGCTACTCTAGGAATTCCGGATGCCCCTCCTGCACTCAAGTCGGGCAGTTGTAGTAGTCGTCCCGATGTTAAGCCCCGGGGTTCCGCTCCTAACGTGTCTAGCCACCTCCGCACCCTTTACGGCGAGT
+
FF,,F,F:::F,FF:F:FF,FFFF:FFFFF,F:FFFF::F,FFF,F,FFFFF:FF,FFFFFFFFFF:F:F:F:F:F,FFFF::::FFF:FFFF:FF,,FF:,:FF:FF,,::F,F,F:,FFF,FFFFF,FFFFFFFFFF:FF:FF:FFFFFF,::F,,,FFF,F,FFF,:,,:F,F,:,F,F,F,FFFF:F:,,:FFF:,,F,F:,:,FF,,,,,,,,:FF,:,F,,,FF,:,F,FF,,F,,,F:F,FF:
@A00881:241:HJW2NDRXX:1:2110:1190:15170 2:N:0:CGAGAGAA+GATTGGAG
GGTAGCGGACTACTTGGGTATCTAATCCTGTTTGCTCCCCACGCTTTCGAGCCTCAGCGTCAGTAAAAGCCCAGCAAGCCGCCTTCGCCACTGGTGTTCCTCCTAATATCTACGCATTTCACCGCTACACTAGGAATTCCGCTTGCCTCTGCTTCACTCAAGAAAAACAGTTTCAAAAGCAGGTTATGGGTTAAGCCCATAATTTTCACTTCTGACTTGCCTTCCCGCCTACACTCCCTTTACACCCAGT
+
FFFFFFFFFFFFFFFFFFFFFFFFFFFFFFFFFFFFFFFFFFFFFFFFFFFFFFFFFFFFFFFFFF:FFFFFFF:FFFFFFFFFFFFFFFFFFFFFFFFFFFFFFFFFFFFFFFFFFFFFFFFFFFFFFFF:FFFFFFFFFFFFFFFFFFFF:FF,FFFFFFFFFFFFFFFFFFFFF:FF:FFFFFFFFFFFFFF,FFFFFFFFFFFFFFFF:F:FFFFFFFFFFFFF:FF:::FFFFFF:F::FFF:F:
@A00881:241:HJW2NDRXX:1:2110:2609:16063 2:N:0:CGAGAGAA+GATTGGAG
GGTAGCGGACTACTCGGGTATCTAATCCTGTTTGCTCCCCACGCTTTCGAGCCTCAGTGTCAGTTACAGTCCAGTAAGCCGCCTTCGCCACTGGTGTTCCTCCTAATATCTACGCATTTCACCGCTACACTAGGAATTCCACTTACCTCTCCTGCACTCTAGCTGGACCGTTTCCACTGCAGTCCAGGGGTTGAGCCCCCGCCTTTCACATCAGACTTGCAAACCCGGCTACGCTCCCTTTACACCCAGT
+
FF,,FFFFFFF:F:FFFFFFFFFFFFFFF:,FFFFFFFFFFFFF:F:FFFFFF:FFFFFFFFFFFFFFFFFF:FFFFFF:FFFFFFF,FFFFFFFFF:FFFF,FFFFF,F:FFF:F,F,F:FFFFF,:,FF,FFFFFF:F,FF:FFFFFF:FFFF:F:::FFFFFFF:,F:,,FFF,FFF,::::FFFFFF:FF:F:FFFFFFF::F:FFFFFFFF,FFFF:F,,::,FF:,:::FFF:,FF,FFFF,:,
@A00881:241:HJW2NDRXX:1:2110:7392:16297 2:N:0:CGAGAGAA+GATTGGAG
GGTAGCGGAGTACCAGGGTATCTAATCCTGTTTGCTCCCCACGCTTTCGTGCCTCAGTGTCAGTTACAGTCCAGCAGATCGCCTTCGCCACTGGTGTTCCTCCTAATATCTACGCATTCCACCGCTACACTAGGAATTCCAGTTGCCCCTCCTGCACTCAAGTTCAACAGTTTTAGTAGTAGTTCCAAAGTTAAGCCCTGGACTTACGCTACTCACTTGGCAAACCACCTACGCACCCTTAATGCCCAGT
+
FF,,F::FF,::FF,FFFF,F,FFFF,FFFFFFFFFF:F:,FFFFFFFFFFF:FFFFFFFFFF:F,FFFFFFFFFFFFFFFFF:FFFF:,FFFFFF::FFFFFFFFFFFFFFFFFF:FF:,F:F:FFFFFFFFFFF:FFFFFFFFFFFFFFFFFF:FFF::FFFFFF,F,:,::F,F::F:FFF,,FFFFFF,FF,FF,FFFFFF::FFF,FF:FFF:F:F,,F,FF:F,F,,,,FFF:,,F:FF,FF::
@A00881:241:HJW2NDRXX:1:2110:1841:16517 2:N:0:CGAGAGAA+GATTGGAG
GGTAGCGGACTACCAGGGTATCTAATCCTGTTCGATACCCACGCTTTCGTGCTTCAGCGTCAGTTGGGCGCCGGTGCGCTGCCTTCGCAATCGGAGTTCTGCGTGATATCTATGCATTTCACCGCTACACCACGCATTCCGCGCACTTCTCGCCCACTCAAGCGCCCCAGTTTCAACGGCGGCGGAAGGTTGAGCCCCCCGGTTTGACCGCTGACTTGAGGCGCCGCCTACGCACCCTTTAAACCCAATA
+
FFFFFFFFFFFFFFFFFFFFFFFFFFFFFFFFFFFFF:FFFFFFFF:FFFFFFFFFFFFFFFFFFFFFFFFFFFFFFFFFFFFFFFFFFFFFFFFF:FFFFFFFFFFF:F:FFFFFFFFFFFFFFFFFFFFFFFFFFFFFFFFFFFFFFFFFFFFFFFFF,FFFFFFFFF,FFFFFFFF:FFFFFF,FFFFFFFF:F:FFFFFF:FFFFFF::FF:::F:FFFFF:FFF::F:FF:FFFFFFFFFF,FF,
@A00881:241:HJW2NDRXX:1:2110:4634:17440 2:N:0:CGAGAGAA+GATTGGAG
GGTAGCGGACTACATGGGTATCTAATCCTGTTTGCTCCCCACGCTTTCGCGCCTCAGCGTCAGTTGTCGTCCAGCAAGCCGCCTTCGCCACTGGTGTTCCTCCGTATATCTACGCATTTCACCGCTACACACGGAATTCCGCTTGCCTCTCCGATACTCAAGATAGACAGTTTCAAATGCAGTTTCCGGGTTGAGCCCGGAGATTTCACATCTGACTTGCCTACCCGCCTACGCGCCCTTTACACCCAGT
+
FF,,FFFFFFF:FFFFFF:FFFFFFFFFFFFFFFFFFFFFFFFFFFFFFFFFFFFFFFFFFFF,FFFFFFF:FFFF,FFFFFFFFFFFFFFFFFFFFFFF:FFFFFFFFFFFF:FFFF:FFFFFFFFFFFFFFFFF,FFFFFFFFF,FFFFFFFF:FFF,FFFFFFF:FFFFFFFFFFFFFF:FFFFF:FFF:FFFFFF:FFFFFFFF,F::FFFFFFFF:FF::::F:FF,,F:FFF,,,FFFFFFF:F
@A00881:241:HJW2NDRXX:1:2110:1859:18458 2:N:0:CGAGAGAA+GATTGGAG
GGTAGCGGACTACTCGGGTATCTAATCCTGTTTGCTCCCCACGCTTTCGCGCCTCAGCGTCAGTTGTCGTCCAGCAAGCCGCCTTCGCCACTGGTGTTCCTCCGTATATCTACGCATTTCACCGCTACACACGGAATTCCGCTTGCCTCTCCGATACTCAAGATAGACAGTTTCAAATGCAGTTTCCGGGTTGAGCCCGGAGATTTCACATCTGACTTGCCTACCCGCCTACGCGCCCTTTACACCCAGT
+
FFF:FFFFFFFFFFFFFFFFFFFFFFFFFFFFFFFFFFFFFFFFFFFFFFFFFFFFFFFFFFFFFFFFFFFFFFFFFFFFFFFFFFFFFFFFFFFFFFFFFFFFFFFFFFFFFFFFFFFFFFFFFFFFFFFFFFFFFFFFFFFFFFFFFFFFFFFFFFFFFFFFFFFFFFFFFFFFFFFFFFFFFFFFFFFFFFFFFFFFFFFFFFFFFFFFFFFFFF,FF:FFF::FF:FFF:,FFFFF:FFFFF:FF:
@A00881:241:HJW2NDRXX:1:2110:4716:19116 2:N:0:CGAGAGAA+GATTGGAG
GGTAGCGGACTACTGGGGTATCTAATCCTGTTTGCTCCCCACGCTTTCGAGCCTCAACGTCAGTTACAGTCCAGTAAGCCGCCTTCGCCACCGGTGTTCCTCCTAATATCTACGCATTTCACCGCTACACTAGGAATTCCGCTTACCTCTCCTGCACTCCAGACTGACAGTTTCCAAAGCAGTCCGGGGGTTGGGCCCCCGCATTTCACTTCAGACTTGCCTCTCCGTCTGCGCTCCCTTTACACCCAGT
+
FFFFFFFFFFFFFFFFFFFFFFFFFFFFFFFFFFFFFFFFFFFFFFFFFFFFFFFFFFFFFFFFFFFFFFFF:FFFFFFFFFF:FFFFFFFFFFFFFFFFFFFFFFFFFFFFFFFFFFFFFFFFFFFFFFF,FFFFF:FFFFFFF:FFFFFFFFFFF:FFFFF:FFFFFFFFFFFFFFFFFFFFFFFFFFFFFFFFFFFFF:FF:FFFFFFFFFFFF:,:FFFFFFFF::FF:FF:FFFFFFFFFF:FF:
@A00881:241:HJW2NDRXX:1:2110:2175:21856 2:N:0:CGAGAGAA+GATTGGAG
GGTAGCGGACTACGCGGGTATCTAATCCTGTTCGATACCCACGCTTTCGTGCCTCAGCGTCAGTCCGGCGCCGGTACGCTGCCTTCGCAATCGGGGTTCTGCGCGATATCTATGCATTTCACCGCTACACCGCGCATTCCGCGTACCTCTCGCCGTCTCCAGCATGCCAGTTTCAACGGCTCGCCGGGGTTGAGCCCCGGGCTTTTACCGCTGACTTAACACGCCGCCTACGCACCCTTTAAACCCAATA
+
FFFFFFFFFFFFFFFFFFFFFFFFFFFFFF:FFFFFFFFFFFFFFFFFFFFFFFFFFFFFFFFFFFFFFFFFFFFFFFFFFFFFFFFFFFFFFFFFFFFFFFFFFF,FFF:FFFFFFF:FFFFFFFFFFFFFFF:FFFFFFFFFFFFFFFFFFFFFFFFFFFFFFFF:FFFFF:FFFFFFFFFFFFF:FF:FFFFFFFFFFFFF,FFFFF:FFF:FFFFFF:F:FFF,F:FFFF,::F,FFFFFFFFF,F
@A00881:241:HJW2NDRXX:1:2110:3459:23766 2:N:0:CGAGAGAA+GATTGGAG
GGTAGCGGACTACACGGGTATCTAATCCTGTTTGCTCCCCACACTTTCGAGCCTCAGCGTCAGTTAGAGCCCAGTAAGCCGCCTGCGCCACTGGTGTTCCTCCGAATATCTACGCATTTCACCGCTACACTCGGAATTCCGCGTACCTCTCCTCCACTCAAGACCTACAGTTTTGGATGCAGTGCCATGGTTACGCCTTGGCATTTCACATCCAACTTGAAGTCCCGCCTGCGCTCCCTGTACACCCAGT
+
FF,:FFFFFFFFF:FFFFF:FF:FF::FFF:F,:F:FFFF:F,:,FFFF:FFFF,F:FFF:FFF,FFFF:F:FFFFF:FFFFF:,FF:FF,FFFFFF:F:F,:F,:::,F,FFF:F,,F:F,FF::,F,FFFFF:FF,F,F:,FF:FF:FF:F,F:FFFF:FF,FF:F,FF,,F:FF,FFF:::F,,F:F:,F:F:F,FF::F,F::,:FFFFFFFF,F:,F,:F,F,F::,:F:F,:F,F,,:,F,::F
@A00881:241:HJW2NDRXX:1:2110:3414:23970 2:N:0:CGAGAGAA+GATTGGAG
GGTAGCGGACTACCAGGGTATCTAATCCTGTTTGCTCCCCACGCTTTCGCACCTCAGCGTCAATACCGGTCCAGGTGGCCGCCTTCGCCACTGGTGTTCCTCCAGATATCTACGGATTTCACTCCTACACCTGGACTTCCGCCACCCTCTCCCGGATTCAAGTCGTGCAGTATCAAAGGCAGTTCCACGGTTGAGCCGTGGGAGTTCACCCCTGACTTACACAACAGCCTACGTGCGCGTTACGCCCCGT
+
FF::FFFF,FFFFFFFFF:FFFF,FFFF:FFFFFFFFFF:FFF:FFFFFF:FFFFFF:FF,FFFFFFFFFFF:FFFFFFFFFFFF,FF,FFFFFFFFFFFFFFFFFFFFFFFFFF:F:F:FFF,FFF:FFFFFFF,FFFFFFFF:FFFFFFFFFF,:,:FFFF,FF:F,:FF:FFFFFFFFF:FF:,:FFF:FFFF:FF::F,,F::FFFFF,FFF,F:,F,FFFFFF:F,:FF:FFF,::,FFF::F:F
@A00881:241:HJW2NDRXX:1:2110:3938:26130 2:N:0:CGAGAGAA+GATTGGAG
GGTAGCGGACTACCTGGGTATCTAATCCTGTTTGATCCCCACGCTTTCGTGCCTCAGCGTCAGTGTGGCGCCGGCATGCTGCCTTCGCAATCGGAGTTCTGCGCGATATCTAAGCATTTCACCGCTACACCGCGCATTCCGCATACCTCTCGCCAACTCCAGCCAGCCAGTTTCAACGGCTCGCCGGGGTTGAGCCCCGGGCTTTTACCGCTGACTTAACCGGCCGCCTACGCACCCGTTAAACCCAATC
+
FF::FFFFFFF:FFFFFFFFFFF:FFFFFFFFFFFFFFFFFFFF:F,FFFFFFFFFFFFFFFFFFFFFFFF,FFFFFFFFFFFFFFFFFFFFFFFFFFFFFFFFFF:F,FFFFFFFFFF:FFFFFF:FFFFFF:FFF:FFFFFFFFFFFFFF:F,FFFFFFFFFFFFF,FFFF:FFFFFF:FFFFFFFF:FFFF:,FFFFF:F,:FFFFF:FF,FFFFFF:FF,FFF:FF:FF:F:F,:F,F:::F:FF:
@A00881:241:HJW2NDRXX:1:2110:13838:27868 2:N:0:CGAGAGAA+GATTGGAG
GGTAGCGGACTACGAGGGTATCTAATCCTGTTTGCTCCCCACGCTTTCGCGCCTCAGCGTCAGTTGTCGTCCAGCAAGCCGCCTTCGCCACTGGTGTTCCTCCGTATATCTACGCATTTCACCGCTACACACGGAATTCCGCTTGCCTCTCCGATACTCAAGATAGACAGTTTCAAATGCAGTTTCCGGGTTGAGCCCGGAGATTTCACATCTGACTTGCCTCCCCGCCTACGCGCCCTTTTCACCCAGT
+
FF:,FFFFFFFFFF,FFFFFFFFFFF,:FFFFFF:FFF:FFFFFFFFFFFFFFFFFFFFFFFFFFFFFFFFF,FFFFFFFFFF:FFFFFF:FFFFFFFFFF:FFF:F,,FFFFFFF:FFFFFFFFFF:FFFFFFFFFFFFFFFFFFFFFFFFFFFFFFFF:F,FFFFFFFF,FF:FFFFFFFFFFFFFFFFFF:FF:FF,:FF:FFFFFFFFF:::FFFF,F,FFF:FFF,F:FFFFFF,F,F:,,F,FF
@A00881:241:HJW2NDRXX:1:2110:1850:29027 2:N:0:CGAGAGAA+GATTGGAG
GGTAGCGGACTACCCGGGTATCTAATCCTGTTTGCTACCCACGCTTTCGCGCCTCAACGTCAGTTACAGTCCAGAAAGCCGCCTTCGCCACTGGTGTTCCTCCTAATATCTACGCAGTTCACCGCTACACTAGGAATTCCGCTTCCCTCTCCTGCACTCAAGACTTGCAGTTTCAAATGCAGCCCCGGAGTTGAGCCCCGGTATTTCACATCTGACTTACATGCCCGTCTACGCGCCCTGTACACACAGT
+
FF::FFFFFFFFFFFFFFF:FFF:FFFFFFFFFFFFFF:F:FF:FFFFFFFFFFFF:FFFFFFFFFFFFFFF:FFFFF:,FFF,FFFFFFFFFF,FF:FFF:,F:FFFFFFFF:FF,FFFFFFFF:FFFFFFFF:FFFF:FFFF::FFFFFFFFFF,FFFF:FF:F:F:,:FFF:F,,FFFFF:FFFFFF,FFFFFFFFFFFFF,F:FF:F:FFFFF,FF::FFFFF,,FFFF:FFF:F:F:FF,,F,:F
@A00881:241:HJW2NDRXX:1:2110:7762:29904 2:N:0:CGAGAGAA+GATTGGAG
GGTAGCGGACTACAAGGGTATCTAATCCTGTTTGCTCCCCACACTTTCGTGTTTCAGTGTCAGTAATGTTCCAGTAAGTCGCCTTCGCCTCTGATGTTCTTCCTAATATCTATGCATTCCACCGCTACACTAGGAATTCCACTTACCTCTCCCACACTCAAGCCAACCAGTTTTAAAAGCAGTTCCAGAGTTAAGCCCTGGGCTTTCACTTCTAACTTAATAAGCCACCTACACACCCTTTACACCCAGT
+
FFFFFFFFFFFFFFFFFFFFFFFFFFFFFFFFFFFFFFFFFFFFFFFFFFFFFFFFFFFFFFFFFFFFFFFFFFFFFFFFFFFFFFFFFFFFFFFFFFFFFFFFFFFFFFFFFFFFFFFFFFFFFF:FFFF:FFFFFFFFFFFFFFFFFFFFFFFFFFFFFFF::FFFFFFFFFFFFFFFFFFFFFFFFFFF::,FFFFFFFFF:FF:FFFFFFFFFFFFFFFFFFFFFFFFFFFFF:FFFFFFFFFFF:
@A00881:241:HJW2NDRXX:1:2110:3115:30373 2:N:0:CGAGAGAA+GATTGGAG
GGTAGCGGACTACCGGGGTATCTAATCCTGTTTGCTCCCCACGCTTTCGAGCCTCAACGTCAGTTACCGTCCAGTAAGCCGCCTTCGCCACTGGTGTTCTTCCTAATCTCTACGCATTTCACCGCTACACTAGGAATTCCGCTTACCTCTCCGGCACTCCAGCCAAACAGTTTCCAAAGCAGTCCCTGCGTTAAGCACAGGGCTTTCACTTCAGACTTGCCTCGCCGTCTACGCTCCCTTTACACCCAGT
+
FFFFFFFF:FFFFFFFFFFFFFFFFFFFFFFFFFFFFFFFFFFFFFFFF:FFFFFFFFFFFFFFFFFFFFFFFFFFFFFFFFFFFFFF:FFFFF:FFFFFF,FFFFF,FFFFFFFF:FFFFFFFFFFF,F,FFFFFF:FFFFFFFFFF:FFFF:FFFF:FFFFFFF:FFFFFFFF,FFFFFFFFFFFFFF::FFFFFF:FFFFFFF:F:FFF:FFFFF::FFFFFFF,F,FFFFF,::,,FFFFFFF:F:
@A00881:241:HJW2NDRXX:1:2110:1958:36417 2:N:0:CGAGAGAA+GATTGGAG
GGTAGCGGACTACGTGGGTATCTAATCCTGTTTGCTCCCCACGCTCTCGCGCCTCAGTGTCAGTTGTCGTCCAGCAATCCGCCTTCGCCACTGGTGTTCTTCCGTATATCTACGCATTTCACCGCTACACACGGAATTCCGATTGCCTCTCCGATACTCAAGACCGGCAGTTTCAAATGCAGGCTATGGGTTAAGCCCATAGTTTTCACATCTGACTTGTCAGCCCGCCTACGCGCCCTTTACACCCAGT
+
FFFF:FFFFFFFFFFFFFFFFFFFFFFFFFFFFFFFFFFFFFFF:FFFFFFFFFFFFFFFFFFFFFFFFFFFFFFF:FFFFFFFFFFFFFFFFFFFFFFFFFFFFFFFFFFFFFFFFFFFFFFFFFFFFFFFFFFFFFFFFF:FFFFFFFFFFFFFFFFFFFFFFFFFFFFFFFFF,FFFFFFFFFFFFFFFFFFFF:FFFFFFFF:FFFFFFFFFF:,FFFFFFF:FFFFF:F::FFFFFFF:FFFF:F
@A00881:241:HJW2NDRXX:1:2111:1136:1391 2:N:0:CGAGAGAA+GATTGGAG
GGTAGCGGACTACAAGGGTATCTAATCCTGTTTGATACCCACACTTTCGAGCATCAGTGTCAGTTGCAGTCCAGTGAGCTGCCTTCGCAATCGGAGTTCTTCGTGATATCTAAGGATTTCACCGCTACACCACGAATTCCGCCCACCTCTACTGTACTCAAGACAGCCAGTATCAGCTGCAATTTTAGGGTTGTGCCGCAAACTTTCACAACTGACTTAACTGTCGACCTTCGCTCCCTGTAGACCCAAT
+
FF,,FFFF::FFFFFFFFFFFF:,:FF:FFFFFF,FF:FFFFFFFFF,FFFFFF,FFFFF,FFF:F:FFFFFFFFFFF,F::FF:FFFFF:F:FFFFFFFF,FFF,F,,F:F,F,FF,FFF:FFFF,F:FFFFF,,FFFFF:,FFF:FFFFF:FF::F,FFF:,FFFF,FFFFFF,FF:FFFFFF:F,,FFF::FFF:F,,:FF,:F,FF::F:FFF:FFFF:F,,::F,,FF:F:FF,,,,,:,FFF,,
@A00881:241:HJW2NDRXX:1:2111:1777:16344 2:N:0:CGAGAGAA+GATTGGAG
GGTAGCGGACTACAGGGGTATCTAATCCTGTTTGCTCCCCACACTTTCGTGCCTCAACGTCAGTTTTTGTCCAGAAAGTCGCCTTCGCCACTGGTGTTCCTCCTAATATCTACGCATTTCACCGCTACACTAGAAATTCCACTTTCCTCTCCAACACTCAAGAAAACCAGTTTTAGTAGCAATTCCCAAGTTAAGCCTAGGGATTTCACTACTAACTTAATTTCCCGTCCACGCACCCTTTACACCCAAT
+
FF,:FFFF,FFFFFFFFF:F:FFFFFFFFFFFFFFFF:FFFFFFFFFFFFFFF:F:FFFF:FFFFFFFFFFFFFFFFFFFFFFFFFFFFFFFFFFFFF:FFFFF:,,,FFFFFFFFFF:FFFFFFFFFFF:,:FF,FFFFFFF:FFF,F,FFFFFFFFFF,FF:FFFFFFF:FFF:F:FFF:FFFFFFFFFFFFFFFFFFF,,,,::,FFFFF:,:FFFFFF:FFF:FFFFFFFFFFF,FFFFF,FFFF,
@A00881:241:HJW2NDRXX:1:2111:5719:20791 2:N:0:CGAGAGAA+GATTGGAG
GGTAGCGGACTACCTGGGTATCTAATCCTGTTCGATCCCCACGCTTTCGTGCTTCAGCGTCAGTTTCGCTATGGTATGCTGCCTTCGCAATCGGGGTTCTGCGTGATATCTATGCATTTCACCGCTACACCACGCATTCCGCATACCTCTTCCGAACTCCAGTCCCGCAGTTTCAATGGCAAGCGCACGGTTAAGCCGCACGTTTTCACCGCTGACTTGCGGGTCCGCCTACGCACCCTTTAAACCCAAT
+
FFFFFFFFFFFFFFFFFFFFFFFFFFFFFFFFFFFFFFFFFFFFFFFFFFFFFFFFFFFFFFFFFFFFFFFFFFFFFFFFFFFFFFFFFFFFFFFFFFFFFFFFFFFFFFFFFFFFFFFF:FFFFFFFFFFFFFFFFFFFFFFFFFFFFFFFFFFFFFFFFFFFFFFFFFFFFFFFFFFFF:F,FFFFFFFFFFFFFFFFFFFFFFFFF:FFFF::FFFFFF:FFFFFFFFF:FFFFFFFFFFFFF,FF:
@A00881:241:HJW2NDRXX:1:2111:1136:22247 2:N:0:CGAGAGAA+GATTGGAG
GGTAGCGGACTACGAGGGTATCTAATCCTATTTGCTCCCCACGCTTTCGCACCTCAGCGTCAATACCGGTCCAGGTGGCCGCCTTCGCCACTGGTGTTCCTCCAGATATCTACGGATTTCACTCCTTCACCTGGAATTCCGCCACCCTCTCCCGGATTCAAGTCGGGGAGTATCAAAGGCAGTTCCACGGGTGAGCCGTGGGATTTCACGCCTGACTTACACAACAGCCTCCGGGCGCTTTACGCCCCGT
+
FF:,F:FF:FFFFF:FFFFFF:FFFF::,FFF:F::F:FF,,FF::::F:,,,::FFFFFFFFF::FFFFFF,FF:F:,FF:FF,:::,F:FFFFF,,,FFF,:F,:F,F,F:FFF:,F,F:,:,,,::,,FFFF,:,::F:F,::FFF:,F:FFF,F,,:FF,:,F,FFF,,F:F,FF:,:FFF,F,,:,,F,F,,:F:F:::,,,:F,F,::,:,,,,,F,FF,F,,:,F:,F,:,F,FF,,F,F:F,
@A00881:241:HJW2NDRXX:1:2111:1886:23140 2:N:0:CGAGAGAA+GATTGGAG
GGTAGCGGACTACTAGGGTATCTAATCCTGTTTGCTCCCCACGCTTTCGAGCCTCAACGTCAGTTACAGTCCAGTAAGCCGCCTTCGCCACTGGTGTTCCTCCTAATATCTACGCATTTCACCGCTACACTAGGAATTCCACTTACCTCTCCTGCACTCCAGCCATACAGTTTCCAAAGCAGTTCCGGGGTTGAGCCCCGGGATTTCACTTCAGACTTGCATCGCCGTCTACGCTCCCTTTACACCCAGT
+
FFFFFFFFFFFFFFFFFFFFFFFFFFFFFFFFFFFFFFFFFFFFFFFFFFFFFFFFFFFFFFFFFFFFFFFFFFFFFFFFFFFFFFFFFFFFFFFFFFFFFFFFFFFFFFFFFFFFFFFFFFFFFFFFFFF,FFFFFFFFFFFFFFFFFFFFFFFFFFFFFFFFFF:FFFFFFFFFFFFFFFFFFFFFFFFFFFFFFFFFFFFFFFFFFFFFFFF:FFFF:FFFFFFFFFF:FFFF:FF,FFFF:FF:FF
@A00881:241:HJW2NDRXX:1:2111:1741:24392 2:N:0:CGAGAGAA+GATTGGAG
GGTAGCGGACTACTAGGGTATCTAATCCTGTTCGATACCCACGCTTTCGTGCCTCAGCGTCAGATCATGGCCAGTATGCTGCCTTCGCAATCGGAGTTCTGCGCGATATCTATGCATTTCACCGCTACACCGCGCATTCCGCATACCTTACCATGTCTCCAGATGCCCCGTTTCGGCGGCTCGATCCGGTTGAGCCGGACAATTTTACCGCTGACTTCAGCAACCGCCTACGCACCCTTTAAACCCAATA
+
FF,,F:FFFFFFFFFFFFFF:FFFFFFFFFFFFFFFFFFFFFFF,FFFFFFFFFFFFFFFFFFFFFFFFFFF:FFFFFFFFFFFF:FFF:FFFF:F:FFFFFFFFF,F:::FFFF,,FFFFFFFF:FFFFFFFFFF,:FFFFFFFF:FFFFFFF:FFF:FF:FFFF:F,FF::FF::FFFF::FFF:::F,FFFFFFFFFFFFFFF:FFF:F:F:::,::FF:FF:::FFF:FF,F:F,,FFFFFFF,:F
@A00881:241:HJW2NDRXX:1:2111:2094:24846 2:N:0:CGAGAGAA+GATTGGAG
GGTAGCGGACTACGGGGGTATCTAATCCTGTTTGCTCCCCACGCTTTCGCACCTCAGCGTCAATACCGGTCCAGGTGGCCGCCTTCGCCACTGGTGTTCCTCCAGATATCTACGGATTTCACTCCTACACCTGGAATTCCGCCACCCTCTCCCGGATTCAAGTCGTGCAGTATCATAGGCAGTTCCACGGTTGAGCCGTGGGATTTCACCCCTGACTTACACACAAGCCTACGTGCGCTTTACGCCCAGT
+
FF,:FFFFFFFFFFFFFFFFF:FFFFFF,F,:FFFFFF::FFFFFFFFFF:FFF,,FFFFFFFFFF:FFFFFFFF:FFF:FFFF::FFFF:FFFFFF:::F:F:FF:F:FF:F:FFFFFFFFFF,::FFF:FFFFFFFFFF:FF:FF:FFFFFFFF::::FFFF,FFF:FF:FFF,FFF:,F:FF:FF,FFFFF:,FFFF,:F,::FFFFFFFFF:FFFFF:F,FFFF,F:FF,,,F::FF::FF:F:F,
@A00881:241:HJW2NDRXX:1:2111:15447:24893 2:N:0:CGAGAGAA+GATTGGAG
GGTAGCGGACTACTGGGGTATCTAATCCTGTTTGCTCCCCACGCCTTCGAGCCTCAACGTCAGTTACAGTCCAGTAAGCCGCCTTCGCCGCTGGTGTTCCTCCTAATATCTATGCATTTCACCGCTACACTAGGAATTCCGCTTACCTCTCCTGCACTCCAGCCGGACAGTTTCCAAAGCAGTTACGGGGTTGAGCCCCGGCCTTTCACTTCAGACTTGCCCTGCCGTCTACGCTCCCTTTACACCCAGT
+
FFFFFFFFFFFFFFFFFFFFFFFFFFFFFFFFFFFFFFFFFFFFFFFFFFFFFFFFFFFFFFFFFFFFFFFFFFFFFFFFFFFFFFFFFFFFFFFFFFFFFFFFFFFFFFFFFFFFFFFFFFFFFFFFFFFFFFFFFFFFFFFFFFFFFFFFFFFFFFFFFFFFFFFFFF:FFFFFFFFFFFFFFF:FFFFFFFFFFFFFFFFFFFFFFFFFFFFFF:FFFFFFFFFFFFFFFFFFFFFF:,FFFFF:FF
@A00881:241:HJW2NDRXX:1:2111:25744:25316 2:N:0:CGAGAGAA+GATTGGAG
GGTAGCGGACTACACGGGTATCTAATCCTGTTTGCTCCCCACGCTTTCGAGCCTCAGCGTCAGTCATCGTCCAGCAAGCCGCCTTCGCCACTGGTGTTCCTCCTAATATCTACGCATTTCACCGCTACACTAGGAATTCCACTTGCCCCTCCGACACTCCAGCACGGTAGTTTCCAATGCAGTCCCGGGGTTGAGCCCCGGGCTTTCACACCAGACTTGCCGCGCCGCCTGCGCTCCCTTTACACCCAGT
+
FFFFFFFFFFFFFFFFFFFFFFFFFFFFFFFFFFFFFFFFFFFFFFFFFFFFFFFFFFFFFFFFFFFFFFFFFFFFFFFFFFFFFFFFFFFFFFFFFFFFFFFFFFFFFFFFFFFFFFFFFFFFFFFFFFFFFFFFFFFF:FFFFFFFFFFFFFFFFFFFFFFFFF:FFFFFFF:,FFFFFFFFFFFFFFFFFFFFFFFF:FFF,FFFFFFFFF,FFFFFFFFFFFFFFFFFFFFFFFFF:FFFFFF,FF
@A00881:241:HJW2NDRXX:1:2111:5231:25488 2:N:0:CGAGAGAA+GATTGGAG
GGTAGCGGACTACGAGGGTATCTAATCCTGTTTGCTCCCCACGCTTTCGCGCCTCAGCGTCAGTTGCTGTCCAGCAGACCGCCTTCGCCACTGGTGTTCCTCCTAATATCTACGCATTTCACCGCTACACTAGGAATTCCGTCTGCCTCTCCAGTACTCAAGAACTACAGTTTCAAATGCAGGCCACAGGTTGAGCCCGTGGTTTTCACATCTGACTTGCACTCCCGCCCACACGCCCTTTACACCCAGT
+
FFFFFFFFFFFFFFFFFFFFFFFFFFFFFFFFFFFFFFFFFFFFFFFFFFFFFFFFFFFFFFFFFFFFFFFFFFFFFFFFFFFFFFFFFFFFFFFFFFFFFFFFFFFFFFFFFFFFFFFFFFFFFFFFFFFFFFFFFFFFFFFFFFFFFFFFFFFFFFFFFFFFFFFFFFFFFFFFFFFFFFFFFFFF:FFFFFFFFFFFFFF:FFFFFF:FFFFFFFFFF,FFFFFFFFFFFFFFFFFFFF:FFFFFFF
@A00881:241:HJW2NDRXX:1:2111:5990:25958 2:N:0:CGAGAGAA+GATTGGAG
GGTAGCGGACTACATGGGTATCTAATCCTGTTTGCTCCCCACGCTCTCGCGCCTCAGCGTCAGTTGTCGTCCAGCAATCCGCCTTCGCCACTGGTGTTCTTCCGTATATCTACGCATTTCACCGCTACACACGGAATTCCGATTGCCTCTCCGATACTCAAGACCATCAGTTTCAAATGCAGGCCATGGGTTAAGCCCATGGTTTTCACATCTGACTTGACAGCCCGCCTACGCGCCCTTTACACCCAGT
+
FFFFFFFFFFFFFFFFFFFFFFFFFFFFFFFFFFFFFFFFFFFFFFFFFFFFFFFFFFFFFFFFFFFFF:FFFFFFFFFFFFFFFFFFFFFFFFFFFFFFFFFFF,FFFFFFFFFFFFFFFFFFFFFFFFFFFFFFFFFFFFFFFFFFFFFFFFF:FFFF:FFFFFFFFFFFFFFFFFFFFFF:F,FFFFFFFFFFFFF::FFFFFFFFFFF:FFFFFFFFFF:FFF:FFFF,F:FFFF,:FF:FFF:FF
@A00881:241:HJW2NDRXX:1:2111:6696:27649 2:N:0:CGAGAGAA+GATTGGAG
GGTAGCGGACTACATGGGTATCTAATCCTGTTTGCTCCCCACGCTTTCGAGCCTCAACGTCAGTTACGGTCCAGCAGGCCGCCTTCGCCACCGGTATTCCTCCTAATATCTACGCATTCCACCGCTACACTAGGAATTCTACTTACCTCTCCCGCACTCAAGCTTAACAGTTTCAGATGCAGTTCCGCGGTTGAGCCGCGGGCTTTCACATCTGACTTATTATGCCGCCTACACTCCCTTTACGCCCAGT
+
FFFFFFFFFFFFFFFFFFFFFFFFFFFFFFFFFFFFFFFFFFFFFFFFFFFFFFFFFFFFFFFFFFFFFFFFFFFFFFFFFFFFFFFFFFFFFFF,FFFFFFFFFFFFFFFFFFFFFFFFFFFFFFFFFFFFFFFFFFFFFFFFFFFFFFFFFFFFFFFFFFFFFFFFFF:FFFFFFFFFFFFFFFFFFFFFFFFFFFFFFFFFFFFFFFFFFF:FFFF:,FFFFFFFF:FFFFFFFFF:FFF:FFFFFF
@A00881:241:HJW2NDRXX:1:2111:5638:28291 2:N:0:CGAGAGAA+GATTGGAG
GGTAGCGGACTACGCGGGTATCTAATCCCGTTCGCTCCCCTGGCTTTCGCATCTCAGCGTCAGCTTCGGTCCAGAAAGGCGCCTTCGCCACCGGTGTTCTTCCCAATATCTATGCATTTCACCGCTACACTAGGAATTCCGCTTTCCCCTCCAGTACTCAAGATTAGTAGTTTTAGTTGCAGCTCCCCAGTTCAGCCGGGGTATTTCACAACTAACTTGCTATTCCGTCTACGCACCCTTTACACCCACT
+
FFF,FFFFF:F:FFFFFFF,FFFFFFFFFFFFFFFFFFFFFFFFFFFFFFFF,FFFFFFFFFFFFFFFF:FFFF::FFFFFF,FFFFFFFFFFFFF:FFF:FF:F:FFF,FFFFFFFFFFFFFFFFFFFFFFFFFF:FFFFFFFFF:F,FFF,FFF:FFFFFFF,FFFFFF:FFFFFFFFFFFF:FFFFFFF,FFFFFF:F,:FFFFFFF:FF:F:FFFF,FF:FF:FFFFFFF,:::F:FFFFFFFF,F
@A00881:241:HJW2NDRXX:1:2111:10465:28416 2:N:0:CGAGAGAA+GATTGGAG
GGTAGCGGACTACTAGGGTATCTAATCCTGTTTGCTCCCCACGCTTTCGCGCCTCAACGTCAGTTACAGTCCAGTAAGCCGCCTTCGCCACTGATGTTCCTCCTAATATCTACGCATTTCACCGCTACACTCGGAATTCCGCTTACCTCTCCTGCACTCTAGCCTTACAGTTTCAGATGCAGTCCTAAAGTTGAGCTCTAGGTGTTCACATCTGACTTGCAACGCCGTCTACTCGCCCTTTACACCCAGT
+
FF::FFFF:FFFFF:FFFFFFFF,FFFF,F,FFFF:FFFFFF:FFFFFFFFFFFFF:FFFFFF:FFF:FFFFFFFFFFFFFFFFFFFFF,FF:F,FFFFF:FF,,::,FFFFFFFFF,FFFFFFFF,F:FF,FF:,FFFF,F:F,FF:F:FFFFFFFFFFFFF,FFFFFFFFFFFFFF:FFFFF:,F,FFFFFF:F,FFFF:F,FFF:F::FFFFFFFFFF,FFF:FFFFFF:F,F:FFFFFFFFF:,F:
@A00881:241:HJW2NDRXX:1:2111:5819:28447 2:N:0:CGAGAGAA+GATTGGAG
GGTAGCGGACTACCAGGGTATCTAATCCTGTTTGCTCCCCACGCTCTCGCGCCTCAGCGTCAGTTGTCGTCCAGCAATCCGCCTTCGCCACTGGTGTTCTTCCGTATATCTACGCATTTCACCGCTACACACGGAATTCCGATTGCCTCTCCGATACTCAAGACCATCAGTTTCAAATGCAGGCCATGGGTTAAGCCCATGGTTTTCACATCTGACTTGACAGCCCGCCTACGCGCCCTGTACACCCAGT
+
FFFFFFFFFF:FFFFFFFFFFFFFFFFFFFFFFFFFFF:FFFFFFFFFFFFFFFFFFFFFFFFFFFFFFFFFFFFFFFFFFFFFFFFFFFFFFFFFFFFFFFFFFFFFFFFFFFFFFFFFFFFFFFFFFFFFFFFFFFFFFFFFFF:FF::FFFFFFFFFFFFFFF:F:FFFFFFFF:::,FF:F,FF:FFFF,FFFFFFFFFF:FF:F:FFFFFFF:FFFFFFFFFF,F:FF:FFFFF:FF:F:::F:F
@A00881:241:HJW2NDRXX:1:2111:4399:28588 2:N:0:CGAGAGAA+GATTGGAG
GGTAGCGGACTACACGGGTATCTAATCCTGTTTGCTCCCCACGCTTTCGCGCCTCAGCGTCAGTTACTGTCCAGTAGACCGCCTTCGCCACTGGTGTTCTTCCTTATATCTACGCATTTCACCGCTACACAAGGTATTCCGTCTACGTCTCCAGCACTCAAGACATACAGTTTCAAATGCAGTTTATGAGTTAAGCCCATAGATTTCACATCTGACTTGAACGCGCGCCTACGCGCCCTTTACACCCAGT
+
FF,FF,FFFFFFFF:FFFFFFFFFFFFFFFFFFFFFFFFF:FFFFFFFFFFFFFFFFFFFFFFFFFFFFFFFFFFFF:F:FFF,FFFF:FFFFFFFFFF:FF:FFF:FFF:FFFF:,F:FFF:FFFFF:FFFFF,F:F:FFFFFFF,FFFFFFFFFF:FFFFFF:F,FFFFF,F,F,FFF:FF:F:,F,:,FF,FFFFFFFFFF,F:,:,,:F:F:FF:,:FFF,FFF:F,FF::F:F:,F,FFFFF::F
@A00881:241:HJW2NDRXX:1:2111:5050:29465 2:N:0:CGAGAGAA+GATTGGAG
GGTAGCGGACTACAGGGGTATCTAATCCTGTTTGCTCCCCACGCTTTCGAGCCTCAACGTCAGTCATCGTCCAGTAAGCCGCCTTCGCCACTGGTGTTCCTCCTAATATCTACGCATTTCACCGCTACACTAGGAATTCCGCTTACCTCTCCGACACTCCAGCTCACCAGTTTCCAATGCACTCCCGCGGTTGAGCCCCGGGTTTTCACATCAGACTTGGCCTGCCGTCTACGCTCCCTTTACACCCAGT
+
FFFFFFFFFFFFFFFFFFFFFFFFFFFFFFFFFFFFFFFFFFFFFFFFFFFFFFFFFFFFFFFFFFF:FFFFFFFFFFFFFFFFFFFFFFFFFFFFFFFFFFFFFFFFFFFFFF::FFFFFFFFFFFFFFFFFFFFFFFFFFFFFFFFFFFFFFFFFFFFFFFFFFFFFFFF:FFFFFFFFFFFFFFFFFFFFFFFFFFFFFF:FFFFFFFF,FFFF:FFF:FFF:FFFF:FFFFFFFF,F:F:FFFFFF
@A00881:241:HJW2NDRXX:1:2111:1922:29716 2:N:0:CGAGAGAA+GATTGGAG
GGTAGCGGACTACACGGGTATCTAATCCTGTTCGATCCCCACGCTTTCGTGCTTCAGCGTCAGTTTCGCTATGGTATGCTGCCTTCGCAATCGGGGTTCTGCGTGATATCTATGCATTTCACCGCTACACCACGCATTCCGCATACCTCTTCCGAACTCCAGTCCCGCAGTTTCAATGGCAAGCGCACGGTTAAGCCGCACGTTTTCACCGCTGACTTGCGGGTCCGCCTACGCACCCTTTAAACCCAAT
+
FFF:FFFFFFFFFFFFFFFFFFFFFFFFFFFFFFFFFFFFFFFFFFFFFFFFFFFFFFFFFFFFFFFFFFFFFFFFFFFFFFFFFFFFFFFFFFFFFFFFFFFFFFFFFFFFFFFFFFFFFFFFFFFFFFFFFFFFFFFFFFFFFFFFFFFFFFFFFFFFFFF:FFFFFFFFFFFFFFFFFFFFFFFFFFFFFFFFFFFFFFFF:FFFFFFFFFFFF,FFFFFFFFFFFFFFFF:FFFF,FFFFFFFFFF
@A00881:241:HJW2NDRXX:1:2111:4020:31970 2:N:0:CGAGAGAA+GATTGGAG
GGTAGCGGACTACCCGGGTATCTAATCCTGTTTGCTCCCCACACTTTCGTGTCTCAGCGTCAGTAATCGTCCAGTAGACCGCCTTCGCCACTGGTGTTCCTCCCAATATCTACGCATTTCACCGCTACACACGGAATTCCGATTGCCTCTCCAGCACTCAAGAACTACAGTATCAGAGGCAGTCCCAGGGTTGAGCCCTGACCTTTCACCTCTAACTTACCGGGCCGCCTACGCACCCTGTAAACCCACT
+
FF:,FFFFFFFFFFFFFFFFFFFFFFFFFFFFFFFFFFFFFFFFFFFFFFFFFFFFFFFFFFFFFFFFFFFFF:FFFFFFFFFFFFFFFFFFFFFFFFFFFF:FFFFFFFFFFFFFFFFFFFFFFFFFFFFFFFFFFFFFFFFFFFFF:FFF::FFFFFFFFF,FFFFFFFFFF:FFFFFFFFFFFFFFFFFFFFFFFFFFFF:FFFFFFFFF,,FFFFFF:FFF,FFFFFFFFFF,F,:F,FFFFFF,:
@A00881:241:HJW2NDRXX:1:2111:1841:33207 2:N:0:CGAGAGAA+GATTGGAG
GGTAGCGGACTACTGGGGTATCTAATCCTGTTTGATACCCACACTTTCGAGCATCAGCGTCAGTTACAGTCCAGCAGGCTGCCTTCGCAATCGGAGTTCTTCGTGATATCTAAGCATTTCACCGCTACACCACGAATTCCGCCTGCCTCTACTGTACTCAAGACACCCAGTATCAACTGCAATTTTACGGTTGAGCCGCAAACTTTCACAACTGACTTAAGCGTCCGCCTACGCTCCCTTTAAACCCAAT
+
FFFFFFFFFFFFFFFFFFFFFFFFFFFFFFFFFFFFFFFFFFFFFFFFFFFFFFFFFFFFFFFFFFFFFFFFFFFFFFFFFFFFFFFF:FFFFFFFFFFFFFFFFFFFFFFFFFFFFFFFFFFFFFFFFF:FFFFFFFFFFFFFFFFFFFFFFFFFFFFFFFFFFFFFFFFFFFFFFFFFF:FFFFFFFFFF:FFFFFFF:FFFFFF:FF:FFFFFFFFFFFFFFF:FFFFFFFF::FFFFFFFFFFF:F
@A00881:241:HJW2NDRXX:1:2111:1832:33880 2:N:0:CGAGAGAA+GATTGGAG
GGTAGCGGACTACGGGGGTATCTAATCCTGTTTGCTCCCCACGCTTTCGAGCCTCAACGTCAGTTACAGTCCAGCAGGCCGCCTTCGCCACCGGTGTTCCTCCTGATATCTACGCATTTCACCGCTACACCAGGAATTCCGCCTGCCTCTCCTGCACTCCAGTCATGCAGTTTCCAGAGCAGTCCGGGGGTTGAGCCCCCGCCTTTCACTCCGGACTTGCATCTCCGTCTGCGCTCCCTTTACACCCAGT
+
FFFFFFFFFFFFFFFFFFFFFFFFFFFFFFFFFFFFFFFFFFFFFFFFFFFFFFFFFFFFFFFFFFFFFFFFFFFFFFFFFFFFFFFFFFFFFFFFFFFFFFFFFFFFFFFFFFFFFFFFFFFFFFFFFFFFFFFFFFFFFFFFFFFFFF:FFFFFFFFFFFFFFFFFFFFFFFFFFFFFFFFFFFFFFFFFFFF:FFFFFFFFFF:FFF:FF,,FFFFFFF,FFF,FFF:FFFFFF:FFFFFFF::FF,
@A00881:241:HJW2NDRXX:1:2111:2582:33959 2:N:0:CGAGAGAA+GATTGGAG
GGTAGCGGACTACATGGGTATCTAATCCCAGTTGCTACCCCGGCTTTCGTTCCTCAGCGTCAATTACGGCCCAGTAAAGCGCTTACGCCACCGATGTTCCTCCTGATATCTATGCATTTCACCGCTACACCACGCATTCCGCATACCTCTTCCGAACTCCAGTCCCGCAGTGTCAATGGCAAGCGCACGGTTAGGCCGCACGTTTTCACCGCTGACTTGCGGGGCCGCCTACGCTCCCTGTAAACCCACT
+
FF::FFFFFFFFF,FFFFFFFFFFFFFFFF,FFFFFFFFFFFFFFFFFFFFFFFFFFFFFFFFFFFFFFFFFFFF,FFF:FF,FFFFFFFFFF,FF,FFFFFFFFF:FFF:F:FFF:,FFFFFFFFFFFF:F:FF,FFFFFFF:FFFFFF:F:F,FFF:F:FFFFFFF:FF,:FFFFF:FFF::FFFF:F,:,,FF:F:FFFFF,FFFFFF:F:FF,,FFFFF,F:FF:FFFF:,FF:,FFFF:FFFF:F
@A00881:241:HJW2NDRXX:1:2111:8395:34695 2:N:0:CGAGAGAA+GATTGGAG
GGTAGCGGACTACCTGGGTATCTAATCCTGTTTGCTCCCCACGCTTTCGAGCCTCAGCGTCAGTTAAAGCCCAGTAAGCCGCCTTCGCCACTGATGTTCCTCCTAATATCTACGCATTTCACCGCTACACTAGGAATTCCGCTTACCTCTACTTCACTCAAGAAGTACAGTTTCAAATGCAGTTCAGGGGTTAAGCCCCGACATTTCACATCTGACTTGCGACCCCGCCTACGCTCCCTTTACACCCAGG
+
FF:,FFFFF::FFFFFFFFFFFFFFFFFFFFFFFFFFFFFFFFFFF:FFFFFFFFFFFFFFFFFFFFFFFFFFFFFFFFFFFFFFFFFFFFFF,,FFFFF:,FFFFFFFF:FFFFF,FFFFFFFFFFF,F,FFF:F:F,FFFFFF:FF:F:F,::FFFF,FF:,,FF:FF:,FF,F,FFFF:F,F:FFFF:F,,F:FFF,F:,FFFFFF:,:F:,,FFFF,FF,FF:FFF,,FFF::,F,,F:,FF::F,
@A00881:241:HJW2NDRXX:1:2111:3748:36918 2:N:0:CGAGAGAA+GATTGGAG
GGTAGCGGACTACTTGGGTATCTAATCCTGTTTGCTCCCCACGCTTTCGTGTCTCAGCGTCAGTTGTCGTCCAGTAATCCGCCTTCGCCACTGGTGTTCCTCCCGATCTCTGCGCATTTCACCGCTACACCGGGAATTCCGATTACCCCTCCGACTCTCAAGAAACGCAGTTTCAAGTGCAGCTCAGAGGTTAAGCCCCTGCATTTCACACCTGACTTGCATCCCCGCCTACTCACCCTTTACACCCAGT
+
FFFFFFFFFFFFFFFFFFFFFFFFFFFFFFFFFFFFFFFFFFFFFFFFFFFFFFFFFFFFFFFFFFFFFFFFFFFF:FFFFFFFFFFFFFFFFFFFFFFFFFFFFFFFFFFFFFFFFFFFFFFFFFFFFFFFFFFFFFFFFFFFFFFFFFFFFF:FFFFFFFFFFFFFFFFFFFFFFFFFFFFFFFFFFFFFFFF:FFFFFFFFFFFFFFFFFFFFFFFFFFFFFF:F:F:FFF:FF:FF:FFFF:FFFF
@A00881:241:HJW2NDRXX:1:2112:1108:1501 2:N:0:CGAGAGAA+GATTGGAG
GGTAGCGGACTACATGGGTATCTAATCCTGTTTGCTCCCCACGCTTTCGCGCCTCAACGTCAGTTACAGTCCAGTAAGCCGCCTTCGCCACTGATGTTCCTCCTAATATCTACGCATTTCACCGCTACACTAGGAATTCCGCCTGCCTCTACTTCACTCAAGACAAGAAGTTTTGAACGCAGCTACCAGTTAAGCCGGTAGATGTAACATTCAACTTTCTCGCCCGCCTACGCTCCCTTTACACCCAGTA
+
FFF,FFFF::FFFFFFFF:FFFFFFFF,FFFFFFFF::FFF:::FFF,F,F::FFFFFFF,FF,F::,FFF,FF:FFFFFFFFFFF::::FFF:FF:FF,F,FFFFFFFFFF,F:F:FF,F:,FFF::,,FFFFFFFF::FFFFFF,FFFF,F:F,,F:F:F,:FFF,FF,FFFF,FFF,FFF:F,:FFFF:FFF,:F:F:F:,F,F,,F:F,F,F,F,,F:F,,FFF::F::F,F,F,FF,F::FF:FF
@A00881:241:HJW2NDRXX:1:2112:1750:5963 2:N:0:CGAGAGAA+GATTGGAG
GGTAGCGGACTACTCGGGTATCTAATCCTGTTTGCTCCCCACGCCTTCGAGCCTCAACGTCAGTTACAGTCCAGTAAGCCGCCTTCGCCGCTGGTGTTCCTCCTAATATCTATGCATTTCACCGCTACACTAGGAATTCCGCTTACCTCTCCTGCACTCCAGCCGGACAGTTTCCAAAGCAGTTACGGGGTTGAGCCCCGGCCTTTCACTTCAGACTTGCCCTGCCGTCTACGCTCCCTTTACACCCAGT
+
FFFF:FFFFFFFFFFFFFFFFFFFFFFFFFFFFFFFFFFFFFFFFFFFFFFFFFFFFFFFFFFFFFFFFFFFFFFFFFFFFFF,FFFFFFFFFFFFFFFFFFFFFFFFFFFFFF:FFFFFFFFFFFFFFFF:FFFFFFFFFFFFFFFFFFFFFFFFFFFFFFFFFFF:FFFFFFFFFFFFFFFFFFFFFFFFFFFFFFFFF:FF:FFFFFFFFF:FFF:F:FFFFFFF:FF::FFFFFFF:FFFFFF,FF
@A00881:241:HJW2NDRXX:1:2112:3341:8375 2:N:0:CGAGAGAA+GATTGGAG
GGTAGCGGACTACAAGGGTATCTAATCCTGTTTGCTCCCCACACTTTCGAGCCTCAGCGTCAGTTAAAGCCCAGTTGACCGCCTTCGCCACCGGTGTTCCTCCGAATATCTACGCATTTCACCGCTACACAAGGAATTCCGCTTACCTCTACTTCACTCAAGAACTACAGTTTCAAATGCAGGTTATGGGTTGAGCCCAAAATTTTCACATCTGACTTACAGTACCGCCTACGCGCCCTGTACAGACAGA
+
FF::FFFFF,F,F,:FFFFFFFFFFFFFF,F::FFFFF:FFFFFF,FFFFFFFFFFFFFFFFFFF,FFFFF:FFFFFFFFFFF,FF:FFF:FFF:F,FF::FFFFFFF,FFFF:FFFFFF:FF,FFFF:FFFF:FFFFFFFF:F:F:FFFFF,F,FFFFFFFFF,FFF,,,F,FFF,FFF,:,F,F,,,F,FF:F,:,F,:FFFFFFFFF,FFF:FF:FFF:F,:FF,FFF:FFFF,F:,:FF,,F,F:,
@A00881:241:HJW2NDRXX:1:2112:1271:10864 2:N:0:CGAGAGAA+GATTGGAG
GGTAGCGGACTACGTGGGTATCTAATCCTGTTTGATACCCACACTTTCGAGCATCAGCGTCAGTTACAGTCCAGCAGGCTGCCTTCGCAATCGGAGTTCTTCGTGATATCTACGCATTTCACTGCTACACCAAGAATTCCGGTTCCCCCTCCATCGCTCTAGCAGGGTAGTTTCACGCGCATTCCAGAGGTTGAGCCCCTGCCTTTCACGCGCAACTTGCCCCGCCGCCTACGTACCCTTTACGCCCAGT
+
FFFFFFFFFFFFFFFFFFFFFFFFFFFFFFFFFFFFFFFFFFFFFFFFFFFFFFFFFFFFFFFFFFFFFFFFFFFFFFFFFFFFFFFFFFFFFFFFFFFFFFFFFFFFFFFFFFFFFFFFFFFFFFFFFFFFFFFFFFFFFFFFFFFFFFFFFFFFFFFFFFFFFFFFFFFFFF,FFFF:FFFFFFFFFFFF::FFFFFFFFFFFFFFFFFF::,FFFFFFFF::FFF:,FFFFFFFFFF:FFFFF:FFF
@A00881:241:HJW2NDRXX:1:2112:1832:13307 2:N:0:CGAGAGAA+GATTGGAG
GGTAGCGGACTACTCGGGTATCTAATCCTGTTTGCTCCCCACACTTTCGTGCCTCAACGTCAGTTACTGTCCAGAAAGTCGCCTTCGCCACTGGTGTTCCTCCTAATATCTACGCATTTCACCGCTACACTAGGAATTCCACTTTCCTCTCCAGCACTCAAGAAGTTTAGTTTTGGTTGCAGTTCCTCAGTTGAGCCGAGGGATTTCACAACCAACTTAAATTCCCGTCTACGCACCCTTTACACCCAAT
+
FFFFFFFFFFFFFFFFFFFFFFFFFFFFFFFFFFFFFFFFFFFFFFFFFFFFFFFFFFFFFFFFFFFFFFFFFFF:FFFFFFFFFFFFFFFFFFFFFFFFFFFFFFFFFFFFFFFFFFFFFFFFFFFFFFFFFFFFFFFFFFFFFFFFFFFFFFFFFFFFFFFFFFFFFF:FFFFFFFFFFFFFFFFFFFFFFFFFFFFFFF,FFFFFFFFFFFFFFFFFFFFFFFFF::FFFFFFFFFFF:F,FFF:FF
@A00881:241:HJW2NDRXX:1:2112:1226:26788 2:N:0:CGAGAGAA+GATTGGAG
GGTAGCGGACTACCTGGGTATCTAATCCTGTTTGCTCCCCACGCTTTCGCACCTCAGCGTCAATACCGGTCCAGGTGGCCGCCTTCGCCACTGGTGTTCCTCCAGATATCTCCGGATTTGACTCCTACACCTGGAATTCCGCCACCCTCGCCCGGATTCAAGTCGTGCAGTATCAAAGGCAGTTCCACGGTTGAGCCGTGGGATGTCACCCCTGAGTTACACTCCTGCCTACGTGCGCTTTAGGACGAGG
+
FF:,FFFF::FFFFFFFF:FFFF:F:FF:F,FFFFFFFFF::FFFFFFFFF,,F:FFFFFFFFFFF:FFFFFFFF::FF:FFFF,F:FF:FFFFFFF:FFF,,FFF:F,F,:FFFFF,F,::FF,F,F,F:,,:F:FFFFFFF,,FFFF,,FFF:F,:FFF:,,:,::,:F,:::::F:,::F,F:,F,FFFF,FFF::,F:F,,,FF:,FFF:,,F:F,F:FF:F:FF:,FF,F,:F,:,F,:,,,F:,
@A00881:241:HJW2NDRXX:1:2112:2962:34992 2:N:0:CGAGAGAA+GATTGGAG
GGTAGCGGACTACGCGGGTATCTAATCCCATTTGCTCCCCCGGCTTTCGTTCCTCAGCGTCAATAACGGCCCAGTAAAGCGCTTTCGCCACCGATGTTCCTCCTGATATCTACGCATTTCATCGCTACACCAGGAATTCCCTTTACCTCTACCGCATTCAAGCCAAGCAGTATCAAATGCCGAACCGGAGTTAAGCCCCGGGCTTTAACATCTGACTTACTTTACCGCCTACGAACGCTTTACGCCCAAT
+
FFF:FFFFFFFFFFFFFF:FF:FFFFFF::,F:FFFFFFFFFF:FFFFFFF:FFFFFFFFFF,FFFFFFFFFFFFF,,FFFFF,:FFFFFFFF:FF:::F:F,:FFF,FFFFFF::FFFFF:FFFF,F:FFFFF,FFFF::F,F:::FFFFFFFFFFFF:FFFF:FFFFF,F,F,F,FFFFFF:FFFF,FFFFFFF,FFFFF:FFF:,:F::F:F,:FF:FFF:,FFF:F,FFF,FF::,F,FF:F,F,F
@A00881:241:HJW2NDRXX:1:2113:2067:1219 2:N:0:CGAGAGAA+GATTGGAG
GGTAGCGGACTACTCGGGTATCTAATCCCATTTGCTCCCCCGGCTTTCGTTCCTCAGCGTCAATTATGGCCCAGTTAAGCGCTTACGCCACCGGTGTTCCTCCTGATATCTACGCATTTCACCGCTACACCAGGAATTCCCTTAACCTCTACCACATTCTAGCTTACCAGTATCCAATGCTTGACCGGAGTTGAGCCCCGGGATTTAACACCAGACTTGGCATGCCGCCTACGAACGCTTTACGCCCAAT
+
FFFFFFFFFFFFFFFFFFFFFFFFFFFFFFFFFFFFFFFFFFFFFFFFFFFFFFFFFFFFFFFFFFFFFFFFFFFFFFFFFFFFFFFFFFFFFFFFFFFFFFFFFFFFFFFFFFFFFFFFFFFFFFFFFFFFFFFFFFFFFFFFFFFFFFFF:FFFFFFFFF,FFFFFFFFFFFFFFFF:FFFFFFFFFFFF:FFFFFFFFF:FFF::FFFFFF:FF::FFFFFF,FFFF:F,FFFFFFFFFF:F:FFFF
@A00881:241:HJW2NDRXX:1:2113:1913:1986 2:N:0:CGAGAGAA+GATTGGAG
GGTAGCGGACTACGAGGGTATCTAATCCTGTTTGCTACCCACGCTTTCGTGCTTCAGCGTCAGTTAAAGCCCAGCAGGCCGCCTTCGCCACTGGTGTTCCTCCCGATCTCTACGCATTTCACCGCTACACCGGGAATTCCGCCTGCCTCTACTCCACTCAAGTCTGGCAGTTTCAAAAGCAGTTCATGGGTTAAGCCCATGGATTTCACTTCTGACTTGCCAAACCGCCTACGCACCCTTTACACCCAGT
+
FFFFFFFFFFFFFFFFFFFFFFFFFFFFFFFFFFFFFFFFFFFFFFFFFFFFFFFFFFFFFFFFFFFFFFFFFFFFFFFFFFF:FFFFFFFFFFFFFFFFFFFFFFFFFFFFFFFFFFFFFFFFFFFFFFFFFFFFF:FFFFFFFFFFFFFFFFFFFFFFFFFFFFFFFFFFFFFF:FFFFFFFFFFFFFFFFFFFFFFFFFFF:FFFFFF:FFFFF:FFFF,:FFFFFFFFFFFFFFFFFF::FFFFF:
@A00881:241:HJW2NDRXX:1:2113:4101:2644 2:N:0:CGAGAGAA+GATTGGAG
GGTAGCGGACTACATGGGTATCTAATCCTGTTTGCTCCCCACACTTTCGTGCCTCAGCGTCAGTTAAAGCCCAGCAGTCCGCCTTCGCCACTGGTGTTCCTCCCGATCTCTACGCCTTCCACCGCTACACCGGGAATGCCATCTGCGTCTCCTTCACTCAAGCCTGACCGTGTAAAACGCAGGCCGTGGGTGAAGCCCACGGTTGTCACGCGGGACTGGCCTGGCCGCCTCCGCACCCTGTACACCCAGT
+
FF,:FFFFFFFF:FFFFFF:FFFFFF:FFF:F:FFFF:FF:FF::FFFF,F:FFFF,FFFFFFF:FF:FFFFFF:F:,FFFFF,,:F:,:FFFFFF,F:FFFFFF,,FFFF:FFF,,FFFF::FF,FF:FF,FF,,,,:FF:FFFF,F:F:,FFFFFFFF::FFF,:F:FF,,,:F,FFF,FFFFF:FFF,,F:FFF,F,F:,,::,::FF,,FF,,:F,F:,::,::FFFFF,FFF,::F,,,FF:::F
@A00881:241:HJW2NDRXX:1:2113:2365:3803 2:N:0:CGAGAGAA+GATTGGAG
GGTAGCGGACTACTAGGGTATCTAATCCTGTTCGATCCCCACGCTTTCGTGCCTCAGCGTCAGTCAGGCGCCAGTACGCTGCCTTCGCAATCGGAGTTCTGCGCAATATCTAAGCATTTCACCGCTACACTGCGCATTCCGCGTACCTCTCGCCTTCTCTAGCACTGCAGTTTCAACGGCTCGCCGGGGTTGAGCCGCAAACTTTCACAACTGACTTAAGGACCCGTCTACGCTCCCTTTAAACCCAATA
+
FFFFFFFFFFFFFFFFFFFFFFFFFFFFFFFFFFFFFFFFFFFFFFFFFFFFFFFFFFFFFFFFFFFFFFFFFFFFFFFFFFFFFFFFFFFFFFFFFFFFFFFFFFF:FFF:FFFFFFFFFFFFFFFFFFF:FFFFFFFFFFF:FFFFFFFFFFFFFFFFFFFFFFFFFFFFFFFFFFFFFF:FFFFFFFFFFFFFFFF:FFF:FFFFFFFFFFFFF:FFFFFFFF:FFFFFFF:FFFFFFF:F:FFF,F
@A00881:241:HJW2NDRXX:1:2113:5999:4272 2:N:0:CGAGAGAA+GATTGGAG
GGTAGCGGACTACAGGGGTATCTAATCCTGTTTGCTCCCCACGCTTTCGCGCCTCAGCGTCAGTTGTCGTCCAGCAAGCCGCCTTCGCCACTGGTGTTCCTCCTAATATCTACGCATTTCACCGCTACACTAGGAATTCCGCTTGCCTCTCCGATACTCAAGGACTACAGTTTCAAATGCAGCCCCGGGGTTGAGCCCCGGTATTTCACATCTGACTTGCAGTTCCGCCTACACGCCCTTTACACCCAGT
+
FFFFFFFFFFFFFFFFFFFFFFFFFFFFFFFFFFFFFFFFFFFFFFFFFFFFFFFFFFFFFFFFFFFFFFFFFFFF:FFFFFFFFFFFFFFFFFFFFFFFFFFFFFFFFFFFFFFFFFFFFFFFFFFFFFF:FFF:FFFFFFFFFFFFFFFFFFF:FFFFFFFFFFFFFFFFFFFFFF::F::FFFFFFFFFFFFFFFFFFF::FFFFFF,FFFF:F::FF:FFFFFF:FFFF:FFFFFFFF:FFF:F:F
@A00881:241:HJW2NDRXX:1:2113:3351:4570 2:N:0:CGAGAGAA+GATTGGAG
GGTAGCGGACTACTCGGGTATCTAATCCTGTTTGCTCCCCACGCCTTCGAGCCTCAACGTCAGTTGCCGTCCAGTAAGCCGCCTTCGCCACTGGTGTTCCTCCTAATATCTACGCATTTCACCGCTACACTAGGAATTCCGCTTACCTCTCCGGCACTCAAGCTACACAGTTTCCAGAGCAGCTCCGGGGTTAAGCCCCGGCATTTCACTCCAGACTTGCTAAGCCGTCTGCGCTCCCTTTACACCCAGT
+
FFFFFFFFFFFFFFFFFFFFFFFFFFFFFFFFFFFFFFFFFFFFFFFFFFFFFFFFFFFFFFFFFFFFFFFFFFFFFFFFFFFFFFFFFFFFFFFF:FFFFFFFFFFFFFFFFFF:FFFFFFFFFFFFFFF,FFFFFFFFFFFF:FFFFFFFFFFFFFFFFFFFFFFFFFFFFFFFFF:FFFFFFFFFFFFFFFF:FFFFFFFFFFFFF:FF:FFFFFFF:FFFFFFF::FF:FFFFFFFFFF:FF:F:F
@A00881:241:HJW2NDRXX:1:2113:5493:4711 2:N:0:CGAGAGAA+GATTGGAG
GGTAGCGGACTACTAGGGTATCTAATCCCTTTCGCTACCCTGACCTTCGTACCTCAGCGTCAGCTCATGTCCAGGAACCCGCCTTCGCCACGAGTCTTCTTCTTGATATCTACGCATTTCACTGCTACACCAAGAATTCCGGTTCCCCCTCCATCGCTCTAGCAGGGTAGTTTCACGCGCATTCCAGAGGTTGAGCCCCTGCCTTTCACGCGCAACTTGCCCCGCCGCCTACGTCCCCTTTACGCCCAGT
+
FFFFFFFFFFFFFFFFFFFFFFFFFFFFFFFFFFFFFFFFFFFFFFFFFFFFFFFFFFFFFFFFFFFFFFFFFFFFFFFFFFFFFFFFFFFFFFFFFFFFFFFFFFF:FFFFFFFFFFFFFFFFFFFFFFFFFFFFFFFFFFFFFFFFFFFFFFFFFFFFFFFFFFFFFFFFFFFF:FFFFFFFFFFFFFFFF:FFFFFFFFFFFFF:F:F:F:,FFFFFFFFFFFFFF,FF:F,FFF:FFFFFFFF,F:
@A00881:241:HJW2NDRXX:1:2113:1741:4852 2:N:0:CGAGAGAA+GATTGGAG
GGTAGCGGACTACGCGGGTATCTAATCCTGTTTGCTCCCCACGCTTTCGAGCCTCAACGTCAGTTACAGTCCAGTAAGCCGCCTTCGCCACTGGTGTTCCTCCTAATATCTACGCATTTCACCGCTACACTAGGAATTCCGCTTACCTCTCCTGCACTCCAGAATCACAGTTTCCAAAGCAGTCCGGGGGTTGAGCCCCCGCCTTTCACTTCAGACTTGCCTTTCCGTCTACGCTCCCTTTACACCCAGT
+
F::FFFFFFFFFF:FFFFFFFFFFFFFFFFFFFFFFFFFFFFFFFFFFFFFFFFFFFFFFFFFFFFFFFFFFFFFFFFFFFFFFFFFFFFFFFFFFFFFFFFFFFFFFFFFFFF:FFFFFFFF:FFFFFFF:FFFFFFFFFFFFFFFFFFFFFFFFF:F,F:FFFFFFFFFFFFFFFFFFFFFF:,FFFFFFFFFFF,FFFFFFFFFFFF:FFFFFFFFF:FFFFF:FFFFFFFFFFFFFFFFFFFFFFF
@A00881:241:HJW2NDRXX:1:2113:4273:4914 2:N:0:CGAGAGAA+GATTGGAG
GGTAGCGGACTACAAGGGTATCTAATCCTGTTTGCTCCCCACGCCTTCGAGCCTCAACGTCAGTTACCGTCCAGTAAGCCGCCTTCGCCACTGGTGTTCCTCCTAATATCTACGCATTTCACCGCTACACTAGGAATTCCGCTTACCTCTCCGGTACTCCAGCTAAACAGTTTCCAGAGCAGTTCCGGGGTTAAGCCCCGGTATTTCACTCCAGACTTGCTCTGCCGTCTACGCTCCCTTTACACCCAGT
+
FFFFFFFFFFFFFFFFFFFFFFFFFFFFFFFFFFFFFFFFFFFFFFFFFFFFFFFFFFFFFFFFFFFFFFFFFFFFFFFFFFFFFFFFFFFFFFFFFFFFFFFFFFFFFFFFFFFFFFFFFFFFFFFFFFFFFFFFFFFFFFFFFFFFFFFFFFFFFFFFF::,FFFFFFFFFFFFFFF::FFFFFFFFF:FFFFFFFFFFF,FFFFFF::FFF::FFFFFF:FF::FFFFF,:FFFFF,FFFFFF:FFF
@A00881:241:HJW2NDRXX:1:2113:5321:5353 2:N:0:CGAGAGAA+GATTGGAG
GGTAGCGGACTACTCGGGTATCTAATCCTGTTTGCTCCCCACACTTTCGTGCCTCAACGTCAGTTACAGTCCAGAAAGTCGCCTTCGCCACCGATGTTCTTCCTAATATCTACGCATTTCACCGCTACACTAGGAATTCCACTTTCCTCTCCTGCACTCAAGAATGTTAGTTTTAGTTGCAGTTCCTCAGTTGAGCCGAGGTATTTCACAACTAACTTGACATCCCGTCTACGCACCCTTTACACCCAAT
+
FFFFFFFFFFFFFFFFFFFFFFFFFFFFFFFFFFFFFFFFFFFFFFFFFFFFFFFFFFFFFFFFFFFFFFFFFFFFFFFFFFFFFFFFFFFFFFFFFFFFFFFFFFFFFFFFFFFFFFFFFFFFFFFFFFFFFFFFFFFFFFFFFFFFFFFFFFFFFFFFFF:FFFFFF:F:FFFFFFFFFFFFFFFFFFFFFFFFFF::FFFFF:FFFFFFFF:FF:F:FFF,FFFFFFFFFFF:,:FF:FFFFFFFFF
@A00881:241:HJW2NDRXX:1:2113:4092:6449 2:N:0:CGAGAGAA+GATTGGAG
GGTAGCGGACTACGAGGGTATCTAATCCTGTTTGCTCCCCACGCTTTCGAGCCTCAACGTCAGTTACGGTCCAGCATGCCGCCTTCGCCACCGGTGTTCCTCCTGATATCTACGCATTTCACCGCTACACCAGGAATTCCGCATGCCCCTCCCGCACTCTAGCTCTACAGTTTCCAGAGCAGTCCCTCAGTTAAGCCGCGGGCTTTCACTCCAGACTTGCAGTGCCGTCTACGCTCCCTTTACACCCAGT
+
FF::FFFFFFFFFFFFFFFFFFFFFFFFFF:F:F:FFFFF:FFF,FFFFFFFFF:F::FFFFFFFF:FFFF:FFF,FF::FFFFFFFF:FFFFFFFF::FF::,FF:FFF,FFF:F,FF:FFF::FFF,F,:FFFF:,F:FFF:F:FFFFFFFFFF:F:::F:F::,:FFFF:FFF:FFFF:FFFFFFFF::F,FF:F:FFF:F,:F::F:FF:::FF:F,:::,,:,F::F:F::::F,FF,F,:,F::
@A00881:241:HJW2NDRXX:1:2113:6677:7451 2:N:0:CGAGAGAA+GATTGGAG
GGTAGCGGACTACCTGGGTATCTAATCCTGTTTGATACCCGCACTTTCGAGCATCAACGTCAGTTACGGTCCAGCAGGCTGCCTTCGCAATCGGAGTTCTTCGTGATATCTATGCATTTCACCGCTACACCACGAATTCCGCCTGCCTATGCCGCACTCAAGGCCCCCCGTTTCAACTGCAATTCTACGGTTGAGCCGCAAACTTTCACAACTGACTTAAGGACCCGTCTACGCTCCCGTTAAACCCAAT
+
FF,,FFFFFFFFF:FFFFFFFFFFFFFFFFFFFF:FFF:FFFFFFFFFFFFF::FFFFFFF:FFFFFFFFFFFFFFFFFFFFF:FFFFFFFFFF,F:FFF,FFFFFFFFFFFFFF:,FFFFFF:FFFFFFFFF:FF:FFF:FFFFF:F,FFFFFFFF:F:FFFFFFFF,FFF,F:FFFFFFF:FFFFFFF,FFFFFFFFF:F:,F:FF:F,FFFFF,,FFF:FFFF,,FF,,FF:FFF,,,F,F,:FF,F
@A00881:241:HJW2NDRXX:1:2113:2419:7686 2:N:0:CGAGAGAA+GATTGGAG
GGTAGCGGACTACAAGGGTATCTAATCCTGTTTGCTCCCCACGCTTTCGCGCCTCAGCGTCAGTTGTCGTCCAGCAAGCCGCCTTCGCCACTGGTGTTCCTCCGTATATCTACGCATTTCACCGCTACACACGGAATTCCGCTTGCCTCTCCGATACTCAAGATAGACAGTTTCAAATGCAGTTTCCGGGTTGAGCCCGGAGATTTCACATCTGACTTGCCTACCCGCCTACGCGCCCTTTACACCCAGT
+
FFFFFFFFFFFFFFFFFFFFFFFFFFFFFFFFFFFFFFFFFFFFFFFFFFFFFFFFFFFFFFFFFFFFFFFFFFFFFFFFFFFFFFFFFFFFFFFFFFFFFFFFFFFFFFFFFFFFFFFFFFFFFFFFFFF:FFFFFFFFFFFFFFFFFFFFFF:FFFFFFFFFFFFFFFFF:FFFFFFFFFFFFFFFFFF:FFFF:F::FFFFFFF,FFFFFFFFFFFFFFFFF:FFF:FFF::FFFFFFFFFFFFF:F
@A00881:241:HJW2NDRXX:1:2113:2374:8390 2:N:0:CGAGAGAA+GATTGGAG
GGTAGCGGACTACGTGGGTATCTAATCCTGTTTGCTCCCCACGCTTTCGAGCCTCAGCGTCAGTAAAAGCCCAGCAAGCCGCCTTCGCCACCGGTGTTCCTCCAAATATCTACGCATTTCACCGCTACACTTGGAATTCCGCTTGCCTCTGCTTCACTCAAGAAAAACAGTTTCAAAAGCAGGTTATGGGTTAAGCCCATAATTTTCACTTCTGACTTGCTTTCCCGCCTGCACTCCCTTTACACCCAGT
+
FFFFFFFFFFFFFFFFFFFFFFFFFFFFFFFFFFFFFFFFFFFFFFFFFFFFFFFFFFFFFFFFFF:FFFFFFFFFFFFFFFFFFFFFFFFFFFFFFFFFFFFFFFFFFFFFFFFFFFFFFFFFFFFFFFFFFFFFFFFFFFF:FFFFFFFFFFFFFFFFFFFFFFFFFFFFFFFF:FFFFFFFFFFFFFFF:FFFFFFFFFFFFFFFFFFFF:FFFFFFF:FF:FFFFFFFFFFF:FFFFFFFFFFFF:
@A00881:241:HJW2NDRXX:1:2113:4399:10300 2:N:0:CGAGAGAA+GATTGGAG
GGTAGCGGACTACGCGGGTATCTAATCCTGTTCGATACCCACGCTTTCGTGCTTCAGCGTCAGTTGGGCGCCGGTGCGCTGCCTTCGCAATCGGAGTTCTGCGTGATATCTATGCATTTCACCGCTACACCACGCATTCCGCGCACTTCTCGCCCACTCAAGCGCCCCAGTTTCAACGGCGGCGGAAGGTTGAGCCCCCCGGTTTGACCGCTGACTTGAGGCGCCGCCTACGCACCCTTTAAACCCAATA
+
FFFFFFFFFFFFFFFFFFFFFFFFF:FFFFFFFFFFFFFFFFFFFFFFFFFFFFFFFFFFFFFFFFFFFFFFFFFFFFFFFFFFFFFFFFFFFFFFFFFFFFFFFFFF:FFFFFFFFFFFFFFFFFFFFFFFFFFFFFFFFFFFFFFFFFFFFFFFFFFFFFFFFFFFFFFFFFFFFF:FFFFFFFFFFFFFFFFFFFF:F:FFFFFFFFFFFFFFFFFFFF:FFFFF,,FFFFFF::FF:FFFFFF,FF
@A00881:241:HJW2NDRXX:1:2113:3893:18944 2:N:0:CGAGAGAA+GATTGGAG
GGTAGCGGACTACTCGGGTATCTAATCCCTTTCGCTACCCCGGCCTTCGTACCTCAGCGTCAGTTAATGTCCAGGAACCCGCCTTCGCCTCGAGTCTTCTTCTTGATATCTACGCATTTCACTGCTACACCAAGAATTCCGGTTCCCTCTCCATTACTCTAGCTCAGTAGTTTCACGCGCATTCCAGAGGTTGAGCCCCTGCCTTTCACGCGCAACTTGCTGCACCGCCTACGAACCCTTTACGCCCAGT
+
FFFFFFFFFFFFFFFFFFFFFFFFFFFFFFFFFFFFFFFFFFFFFFFFFFFFFFFFFFFFFFFFFFFFFFFFFFFFFFFFFFFFFFFFFFFFFFFFFFFFFFFFFFFFFFFFF:FFFFFFFFFFFFFFFFFFFFFFFFFFFFFFF:FFFFFFFFFFFFFFFFFFFFFF:FF,FF:FFFFFFFFFF::FFFFFFFFFFFFFFFFFFFF,FFFFFF::FFFFF::FFF:FFF:FF,,FFFF,FFFFFFFFF:
@A00881:241:HJW2NDRXX:1:2113:4381:24173 2:N:0:CGAGAGAA+GATTGGAG
GGTAGCGGACTACTGGGGTATCTAATCCCTTTCGCTACCCTGACCTTCGTACCTCAGCGTCAGCTCATGTCCAGGAACCCGCCTTCGCCACGAGTCTTCTTCGTGATATCTACGCATTTCACTGCTACACCAGGAATTCCGGTTCCCCCTCCATCGCTCTAGCAGGGCAGTTTCAAGTGCAGCGCAGAGGGTAAGCCCCTGCATTTCACTCCTGACTTGCATCCCGGCCTACTCACCGTGTACCCCGAGG
+
FF,,FFFFFFFFFFFFFFF:FFFF:FFFFF,FFFFFFF:FFFFF:FF:FF,FFFFFFFFFFFFFFF,FF,FF:FFFFFFFFFFF:F:FFF:FFF:FFF::FF,FF,F,::,,FF,,,FF,F:F:,,,F:FFF,F:F,F:FFFF::::F,F,F,F:FFF,F:FF,:FF:,F,,,F,:FFFF:FF,,,F:FF,::FF:F,F,:F,::,:F:::,:FF,,,:F,F::F,:F,F:FF,F:F,FFF,F,:F,,F,
@A00881:241:HJW2NDRXX:1:2113:5430:25520 2:N:0:CGAGAGAA+GATTGGAG
GGTAGCGGACTACGTGGGTATCTAATCCTGTTTGCTCCCCACGCTTTCGCGCCTCAACGTCAGTTACAGTCCAGTAAGCCGCCTTCGCCACTGATGTTCCTCCTAATATCTACGCATTTCACCGCTACACTAGGAATTCCGCTTACCTCTCCTGCACTCTAGCACTACAGTTTCAGATGCAGTCCTAAGGTTAAGCCCTAGGTTTTCACATCTGACTTGCAACGCCGTCTACTCGCCCTTTACACCCAGT
+
FFFFFFFFFFFFFFFFFFFFFFFFFFFFFFFFFFFFFFFFFFFFFFFFFFFFFFFFFFFFFFFFFFFFFFFFFFFFFFFFFFFFFFFFFFFFFFFFFFFFFFFFFFFFFFFFFFFFFFFFFFFFFFFFFFF,FFFFFFFF:FFFFFFFFFFFFFFFFFFFFFFFFFFFFFFFFFFFFFFFFFFFFFFFF:F:FFFFFFFFFFFFFFF,FFFFFFFFFFFFF::FFFFFF:FFFFFFFFFFFFFFFFFFFF
@A00881:241:HJW2NDRXX:1:2113:3423:27054 2:N:0:CGAGAGAA+GATTGGAG
GGTAGCGGACTACTGGGGTATCTAATCCTGTTTGCTCCCCACGCTTTCGAGCCTCAGCGTCAGTTAAAGCCCAGTAAGCCGCCTTCGCCACTGATGTTCCTCCTAATATCTACGCATTTCACCGCTACACTAGGAATTCCGCTTACCTCTACTTCACTCAAGAATTACAGTTTCAAATGCAGTTCAGGGGTTAAGCCCCTACATTTCACATCTGACTTGCAACCCCGCCTACGCTCCCTTTACACCCAGT
+
FFFFFFFFFFFFFFFFFFFFFFFFFFFFFFFFFFFFFFFFFFFFFFFFFFFFFFFFFFFFFFFFFFFFFFFFFFFFFFFFFFFFFFFFFFFFFFFFFFFFFFFFFFFF:FFFFFFFFFFFFFFFFFFFFFFFFFFFFFFFFFFFFFFFFFFFFFFFFFFFFFFFFFFFFFFFFFFFFFFFFFFFFFFFFFFFFF,FFFFF:FFFFFFFFFFF:FFFFFFFFFF,FFFFFFFF:FFFFF:FFFFFFFFFFF
@A00881:241:HJW2NDRXX:1:2113:7057:30655 2:N:0:CGAGAGAA+GATTGGAG
GGTAGCGGACTACTTGGGTATCTAATCCTGTTTGCTCCCCACGCTTTCGAGCCTCAACGTCAGTTACCGTCCAGTAAGCCGCCTTCGCCACTGGTGTTCCTCCTAATATCTACGCATTTCACCGCTACACCGGGAATTCCGCTTGCCTCTGCTCCACTCAAGACTCGGAGTTTCAAACGCAGTCCGGGGGTTAAGCCCCCGCCTTTCACGTCTGACTTCCGTGCCCGCCTACGCTCCCTTTACACCCAGT
+
FF:,FFFFF,F:F:FFFFFFF:FF:FFF:FFFFFFFFFFFFFFFFF:FFFFFFFFFFFFFFFFFFFFFFFFFFFFFFFFFFFF:FFFFFF:FFF:F,FF:FF,FFFFF:FFFFFFF,FFF,FFFFFFFFFFFFFFFF:F:FFFFFFFFFFFFF:FFFFFFFFFFFFF:FFFF,FFFFFFFFFFFFFFFFFFFF:FFFFFFFFFFFFF::FFF::FF::FF:FFFFFFFF::,FFFFF:FFFF,FFFF:::
@A00881:241:HJW2NDRXX:1:2113:1723:32503 2:N:0:CGAGAGAA+GATTGGAG
GGTAGCGGACTACGTGGGTATCTAATCCTGTTTGCTCCCCACGCTTTCGAGCCTCAGCGTCAGTTAATGTCCAGAAAGCCGCCTTCGCCTCTGGTGTTCCTCCTAATATCTACGCATTCCACCGCTACACTAGGAATTCCGCTTTCCTCTCCATCACTCAAGCTCAACAGTTTTAAAAGCAGTTCCGGGGTTAAGCCCCGGGATTTCACTCCTAACTTGTTGCGCCGCCTACGCTCCCTTTACGCCCAGT
+
FFFFFFFFFFFFFFFFFFFFFFFFFFFFFFFFFFFFFFFFFFFFFFFFFFFFFFFFFFFFFFFFFFFFFFFFFFFFFFFFFFFFFFFFFFFFFFFFFFFFFFFFFFFFFFFFFFFFFFFFFFFFFFFFFFF:FFFFFFFFFF:FFFFFFFFFFFFFFFFFFFFFFFFFFFFFFFFFFFFFFFFFFFFFFFFFFFFFFFFFFFFF:FFFFFFFFFFFFF:F:FF:FF:FFFFFFFFFF:FFFFF:F:F:FF
@A00881:241:HJW2NDRXX:1:2117:1244:28009 2:N:0:CGAGAGAA+GATTGGAG
GGTAGCGGACTACATGGGTATCTAATCCTGTTTGCTCCCCACGCTTTCGCGCCTCAGCGTCAGTTGTCGTCCAGCAAGCCGCCTTCGCCACTGGTGTTCCTCCGTATATCTACGCATTTCACCGCTACACACGGAATTCCGCTTGCCTCTCCGATACTCAAGACATACAGTTTCAAATGCAGTTTCCGGGTTAAGCCCGGAGATTTCTCATCTGACTTGCATGCCCGCCTACGCGCCCTTTACACCCAGT
+
FFFFFFFFFFFFFFFFFFF:FFFFFFFFFFFFFFFF,F:FFFFF:FF:FFFFFFFFFFFF:FFF:FFFFFFFFFFFFFFFFFFFFFFFFFF:FFFF:FFFFFFFFFFFFFFF:FFFF:F:F:FFFFFFFFF:FFFF,:FFFFFFFFFFFFFFFFFF:FFFFFF:F:FFF:FFFFFFF:FFFFFF:FF:F:FFFFFF,FFF,:FFF::,FFFF,:F,:FF:FF,:FF,::::,FF:FF:::,FF::FFFF:
@A00881:241:HJW2NDRXX:1:2123:13096:11365 2:N:0:CGAGAGAA+GATTGGAG
GGTAGCGGACTACCGGGGTATCTAATCCTGTTTGCTCCCCACGCTTTCGAGCCTCAGCGTCAGTCATCGTCCAGTACGCCGCCTTCGCCACTGGTGTTCCTCCTAATATCTACGCATTTCACCGCTACACTAGGAATTCCACTTACCCCTCCGACACACTAGTACGGTAGTTTCCAATGCACTCCCGGGGTTAGGCCCCGGGTTTTCACATCAGACTTGCCCCACCGCCTGCGCTCCCTTTACACCCAGA
+
FFFFF:FFFFFFFFFFFFFFFFFFFFFFFF:FFFFFFFFF:FF,FF::,,FFF,F:FFF,,::,F,FFF:F:,,FF,:FFFFFFFF:FFFFFF:FFFFF,,::,FF:F,,F:F:F:FFF:FFF,FFF,,:,FF:FFF,FFFFFF,FFF,FFFF:F,,,F,F,::,F:,,,FF,F,FFF::F:FFFFFFFFFF:,,F,FFFF:FFFF,:FF:F:,,,F,,FF,,,FF,:FF,FFFFFF:FFFFFFFF,F,,
@A00881:241:HJW2NDRXX:1:2124:13250:28792 2:N:0:CGAGAGAA+GATTGGAG
GGTAGCGGACTACAGGGGTATCTAATCCCATTTGCTACCCTGGCTTTCGTTCCTCAGTGTCAATTACGGCCCAGTAAAGCGCTTACGCCACCGATGTTCCTCCTGATATCTACGCATTTCACCGCTACACCAGGAATTCCCTTTACCTCTACCGCATTCCAGTCTGCCAGTATCCGATGCCCTACAGAGGTTAAGCCTCTGCTTTTAACACCAAACTTAACATACCACCTACGAACTCTTTACGCCCAAT
+
FFF:FFFFFFFFFFFFFFF,FFFFFFFFFFFFFFFFFFFFFFFFFFFFFFFFFFFFFFFFFFFFFFFFFFFFFFFFFFFFFFFFFFFFFFFFFFFFFFFFFFFFFFFFFFFFFFFFFFFFFFFFF:FFFFF:FFFFFFFFFF:FFFFFFFFF:FFFFFFFFFFFFFFF:FF,FFFFFFFFFFF:FFF:FFFFFFFFFFFFF:F,FFF:FFFF:FFFFFF:FFFFFF:FFF:FF:FFFFF:FFFFFF:F,F
@A00881:241:HJW2NDRXX:1:2125:10257:18192 2:N:0:CGAGAGAA+GATTGGAG
GGTAGCGGACTACCTGGGTATCTAATCCTGTTTGCTCCCCACGCTCTCGCGCCTCAGCGTCAGTTGTCGTCCAGCAATCCGCCTTCGCCACTGGTGTTCTTCCGTATATCTACGCATTTCACCGCTACACACGGAATTCCGATTGCCTCTCCGATACTCAAGACCGGCAGTTTCAAATGCAGGCTATGGGTTAAGCCCATAGTTTTCACATCTGACTTGTCGGCCCGCCTACGCGCCCTTTACACCCAGT
+
FFFFFFFFFFFFFFFFFFFFFFFFFFFFFFFFFFFFFFFFFFFFFFFFFFFFFFFFFFFFFFFFFFFFFFFFFFFF:FFFFFFFFFFFFFFFFFFFFFFFFFFFFFFFFFFFFFFFFFFFFFFFFFFFF:FFFFFFFFFFFF:FFFFFFFFFFF:FFFFFFFFFFFFFFFFFFFFF:FFFFFFFFFFFFFFFFFFFFF,FFFFFFFFFFFFFFFFFFFFFF:FF:F:FFFFFFF:F:FFFFFF,:FFFF,
@A00881:241:HJW2NDRXX:1:2125:13575:19993 2:N:0:CGAGAGAA+GATTGGAG
GGTAGCGGACTACAGGGGTATCTAATCCTGTTTGCTCCCCACACTTTCGCGCCTCAGCGTCAGTTACCGTCCAGAAAGCCGCCTTCGCCACTGGTGTTCCTCCTAATATCTACGCATTTCACCGCTACACTAGGAATTCCGCTTTCCTCTCCGGCACTCAAGATCGGCAGTTTCAAATGCAGTTCCGAGGTTAAGCCTCGGTCTTTCACATCTGACTTGCCGGCCCGCCTACACGCCCTTTACACCCAGT
+
:F,:F,FF:,F::FFFFFFFF:FFFFF:FFFFFFFFFFF::FFFFFFFFFFFFFFFFFFF:FF,F:FFFFFFF::F,F:FFFFFFFFFFFFFFFFF,FFFFFFFFFFFFFFFFFFFF:FF,FFFFFFFFFFFFFF,FFFFFFFFFFFFF:FFFF:FFFF,F:FF::FFFFFFF:FF,FF::FFFFF:,:FFFF::FFF,F:FF:F:FFF:FF:,F:FF,:,:FFF:F:FFFF:,:,FFFF:::,F,FF::
@A00881:241:HJW2NDRXX:1:2125:32922:29450 2:N:0:CGAGAGAA+GATTGGAG
GGTAGCGGACTACCCGGGTATCTAATCCTGTTTGCTCCCCACGCTTTCGTGCCTCAGTGTCAGTTACAGTCCAGCAAACCGCCTTCGCTACTGGTGTTCTTCCTAATATCTACGCATTCCACCGCTACACTAGGAATTCCGTTTGCCCCTCCTGCACTCAAGTCCAACAGTTTTAGTAGTAGTCCCGAAGTTAAGCCCCGGGCTTACGCTACTAACTTGCCAAACCACCTACGCACCCTTTACGCCCAGT
+
FFFFFFFFFFFFFFFFFFFFFFFFFFFFFFFFFFFFFFFFFFFFFFFFFFFFFFFFFFFFFFFFFFFFFFFFFFFFFFFFFFFFFFFFFFFFFFFFFFFFFFFF,FFFFFFFFFFFFFFFFFFFFFFFFFF:FFF,FFFF:FFFFFFFFFFFFFFFFFFFFFFFFFFFFFFFFFF:FFFFF,FFFFFFFFFFFFFFFFFF:FFFFFFFFF:FF:FFFFFF:FFFFFFFFFFFFFFF:FFFFFFFFF:,FF
@A00881:241:HJW2NDRXX:1:2125:29170:29904 2:N:0:CGAGAGAA+GATTGGAG
GGTAGCGGACTACACGGGTATCTAATCCCGTTCGCTGCCCTGGCTTTCGCACATGAGCGTCAGTAGTGTGCCAGGAAGCCGCCTTCGCCACTGGTGTTCCTCCCGATATCTACGCATTTCACCGCTACACCGGGAATTCCCTTTACCTCTACCGCATTCAAGTTAAGTAGTATCAAATGCCGAACCGGAGTTGAGCCCCGGGCTTTAACATCTGACTTACTTTACCGCCTACGAACGCTTTACGCCCAAT
+
FFFFFFFFFFFFFFFFFFFFFFFFFFFFFFFFFFFFFFFFFFFFFFFFFFFFFFFFFFFFFFFFFFFFFFFFFFFF,FFFFFF:FFFFFFFFFFFF:FFFFFFFFFFFFFFFFFFFFFFFFFFFFFFFFFFFFFF:FFFFFFFFFFFFFFFFFFFF:FFFFFFFFFFFF:F:FFFF:FFFFFFFFFFFFFFF:F:FFFFFF:FFFFFFFFFFFFFF:FFFFF:FFFFFFFFFFFFFFFFF:FFFFFFFF:
@A00881:241:HJW2NDRXX:1:2125:31421:31579 2:N:0:CGAGAGAA+GATTGGAG
GGTAGCGGACTACTTGGGTATCTAATCCTGTTTGCTCCCCACGCTTTCGCGCCTCAGCGTCAGTTGTCGTCCAGCAAGCCGCCTTCGCCACTGGTGTTCCTCCGTATATCTACGCATTTCACCGCTACACACGGAATTCCGCTTGCCTCTCCGATACTCAAGATAGACAGTTTCAAATGCAGTTTCCGGGTTGAGCCCGGAGATTTCACATCTGACTTGCCTACCCGCCTACGCGCCCTTTACACCCAGT
+
FFFFFFFFFFFFFFFFFFFFFFFFFFFFFFFFFFFFFFFFFFFFFFFFFFFFFFFFFFFFFFFFFFFFFFFFFFFFFFFFFFFFFFFFFFFFFFFFFFFFFFFFFFFFFFFFFFFFFFFFFFFFFFFFFFFFFFFFFFFFFFFFFFFFFFFFFFFFFFFFFFFF,FFFFFFFFFFFFFFFFFFFFFFFFFFFF:FFFFFFFFFFFFFFFFFFFF:FFFFFFFFFFFFFFFFFFFFFFFFFFFFFFFFFFF
@A00881:241:HJW2NDRXX:1:2125:31141:31908 2:N:0:CGAGAGAA+GATTGGAG
GGTAGCGGACTACTCGGGTATCTAATCCTGTTTGCTACCCACGCTTTCGTGCCTCAGCGTCAGTTAAAGCCCAGCAGGCCGCCTTCGCCACTGGTGTTCCTCCCGATCTCTACGCATTTCACCGCTACACCGGGAATTCCGCCTGCCTCTACTTCACTCAAGCTGCACAGTTTCGAGCGCAGTCCACAGGTTGAGCCTGTGCCTTTCAGGCCCGACTTAGAGAGCCGCCTACGCACCCTTTACGCCCAGG
+
FF:,FFFFF:FFFFFFFF:FFFFF:FFFFF:FFFFFFFFFFFFFFF:,FFFFFFF:FFFFFFFFFFF,FF:F:FF,FF:FFF,:F:FFFFFFFFFFFFFF,FFFF:FF:FF:FFFFFF:,,FFFFF:FF,:FFFFFFFF,FFF:F:F:FFF:,FF,F:F:,:FFFFFFFFFFFFF,FFFF,FF:FFFF:FFF:,FFF,,:F,:FF,FF,FF,FFF,,F,,,,:FF,,:FFF,,:,FF::FFFF,,FF,:,
@A00881:241:HJW2NDRXX:1:2125:30707:31939 2:N:0:CGAGAGAA+GATTGGAG
GGTAGCGGACTACTGGGGTATCTAATCCTGTTTGCTACCCATGCTTTCGTGCCTCAGCGTCAGTTAAAGCCCAGCAGGCCGCCTTCGCCACTGGTGTTCCTCCCGATCTCTACGCATTTCACCGCTACACCGAGAATTCCGCCTGCCTCTGCTTCACTCAAGTCAGGCAGTTTCCACTGCAGACTGTGGGTTGAGCCCACAGATTTCACAGCTGACTTGCCTCACCGCCTACGCACCCGTTACACCCAGT
+
FF,FFFFFFFFFFFFFFFF:FFFFFFF:FFFFFFFFFFFFFFF:FFFFFFFFFFF:FFFFFFF:FF:FFFF:FFFF:FFFF:FFFFFFFFFFFFF:,FFF:FF:FFFFFFFF:FFFF:FFFFFF:F,FFF:FFF:F,FF:FFFFFFF,FFFFFFF,:FF,FF,FFFFFFF,FFF,FFFF:,FFFFF,:FFFF:F:F,F,F,F,,F,FFFFF,::F,FFF:,FF:,FFF,FF,F,FFF:,:,:FF,FF,F:
@A00881:241:HJW2NDRXX:1:2125:28022:33270 2:N:0:CGAGAGAA+GATTGGAG
GGTAGCGGACTACCAGGGTATCTAATCCCGTTCGCTGCCCTGGCTTTCGCACATGAGCGTCAGTAGTGTGCCAGGAAGCCGCCTTCGCCACTGGTGTTCCTCCCGATATCTACGCATTTCACCGCTACACCGGGAATTCCACTTCCCTCTCACATACTCTAGTCCGCCAGTATCTGTTGTAGAACCGAGGTTGAGCCCCGGCCTTTGACAGCAGACTTAACGTACCGCCTGCGTGCGCTTTACGCCCAGT
+
:FFFFFFFFFFFFFFFFFFFFFFFFFFFFFFFFFFFFFFFFFFFFFFFFFFFFFFFFFFFFFFFFFFFFFFFFFFF:FFFFFFFFFFFFFFFFFFFFFFFFFFFFFFFFFFFFFFFFFFFFFFFFFFFFFFFFFFFFFFFFFFFFFFFFFFFFFFFFFFFFFFFFFFFFFFFFFFFFFFFFFFFFFFFFFFFFFFFFFFFFFFFFFFF:FFFFFFFFFFFFFFFFFFFFFFFFFFFFFF:FFF:F:FFFF
@A00881:241:HJW2NDRXX:1:2125:32669:34522 2:N:0:CGAGAGAA+GATTGGAG
GGTAGCGGACTACATGGGTATCTAATCCTGTTTGCTCCCCACGCTTTCGTGCCTCAGTGTCAGTTACAGTCCAGCAACTCGCCTTCGCCACCGGTGTTCTTCCTAATATCTACGCATTCCACCGCTACACTAGGAATTCCAGTTGCCCCTCCTGCACTCAAGTTCAACAGTTTTAGTAGTAGTTCCAAAGTTAAGCCCTGGAATTACGCTACTAACTTGCTAAACCACCTACGCACCCTTTACGCCCAGT
+
FFFFFFFFFFFFFFFFFFFFFFFFFFFFFFFFFF,:FFFFFFFFFFFFFFFFFF:FF:FFFFFFF:FFFFFFF,FFF:FFFFFFFFFFF:FFFFFFFFFFFFFFFF:FFFFF,FFFFFFFFFFFFFFFFFFFFFFFFF:FFFFFFFFFFFFFFFFFFFFFFFF:FF:FFFFFFFF:FFFFFFFFFFFFFFFFF:FF,FFFFF,FFFFF,FFFF,FFFFFFF:FF,FFFF,FF,F:FFFF,FFFFFFFFFF
@A00881:241:HJW2NDRXX:1:2125:26594:34554 2:N:0:CGAGAGAA+GATTGGAG
GGTAGCGGACTACTAGGGTATCTAATCCTGTTTGCTCCCCACGCTTTCGAGCCTCAACGTCAGTTACAGTCCAGTGAGCCGCCTTCGCCACTGGTGTTCCTCCTAATATCTACGCATTTCACCGCTACACTAGGAATTCCGCTCACCTCTCCTGCACTCCAGCTTACCAGTTTCCACAGCAGTCCCGGGGTTGGGCCCCGGGCTTTCACTCCAGACTTGCGTCGCCGTCTACGCTCCCGTTACACCCAGT
+
FF:,FFFFFFFFFFFFFFFFFFFFFFFFFFFFFFFFFFFFFFFFFFFFFFFFFFFFFFFFF:FFFFF:FFFFFFFFFFFFFFFFFFFFF,FFFFFFFFFFFFFFFFFFFFFFFFFFFF:FFFFFFFFFFFF:FFFFFFFFFFFFF:FFF:FFFFF::FFFFFFFF:FF,F,:F:FF,:,FFFFFFFFFFFFFFF:FFFF:F:F::FFF:FF:,F,F,F,F:FFF:F:F,FF:FFFFFFFFF:FFFFFF:F
@A00881:241:HJW2NDRXX:1:2125:32416:34961 2:N:0:CGAGAGAA+GATTGGAG
GGTAGCGGACTACGGGGGTATCTAATCCTGTTCGCTCCCCACGCCCTCGTGCCTCAGCGTCAATAGACGATTCGCGAGATGCCTTCGCAATCGGCGTTCTGAGTGATCTCTATGCATTTCACCGCTACACCACTCATTCCTCCCGCGGCATCGCCATTCCAGCCACACAGTATTGGAGGCACCCCCGACGTTGAGCGCCGGCATTTCACCTCCAACTTGCACGACCGCCTACGCACCCTTTAAACCCAAT
+
FFFFFFFFFFFFFFFFFFFFFFFFFFFFFFFFFFFFFFFFFFFFFFFFFFFFFFFFFFFFFFFFFFFFFFFFFFFFFFFFFFFFFFFFFFFFFFFFFFFFFFFFFFFFFFFFFFFFFFFFFFFFFFFFFFF:FFFFFFFFFFFFFFFFFFFFFFFFFFFFFFFFFFFFFFFFFF:FFFFFFF:FFFFF:FFF,FFF:FFFFF:FFFFFFFFF:FFFFFFF:F,:FF,FF::FFFFFFFFFFF,FF:FFF,
@A00881:241:HJW2NDRXX:1:2125:30626:35243 2:N:0:CGAGAGAA+GATTGGAG
GGTAGCGGACTACTGGGGTATCTAATCCTGTTTGCTCCCCACGCTTTCGTGCCTCAGTGTCAGTTACAGTCCAGCAAACCGCCTTCGCTACTGGTGTTCTTCCTAATATCTACGCATTTCACCGCTACACTAGGAATTCCGCTTACCTCTCCTGCACTCCAGCCCCGGCAGTTTCCAATGCAGTCCCGCGGTTGAGCCCCGGGCTTTCACATCGGACTTGCTGCGCCGTCTGCGCTCCCTTTACACCCAG
+
FFFFF:FFFFF::FFFFFFFFFFFFFFFFFFFFFFFFFFFFFFFFFFFFFFF:FFFFFFF:FFFFFFFFFFFFFFFF:FFFFFFFFFFFF,FFFFFFFF:FFF::FF:FFFFFFFFF:FF:FFFFFFF,FF,FFF,FFFFFFFFFFFFFFFFFFFF:FFFFFF:FFFFFFFF:F:FFFFFFFFF:FFFFFFFFFFFF:FFFFF,:F:F:FFF:F:,:FF:FFFF:F,FF::F:FFF:F,:F:F:::F:F:
@A00881:241:HJW2NDRXX:1:2125:30110:36010 2:N:0:CGAGAGAA+GATTGGAG
GGTAGCGGACTACCCGGGTATCTAATCCTGTTCGATCCCCACGCTTTCGTGCTTCAGCGTCAGTCTCGCTATGGTATGCTGCCTTCGCAATCGGGGTTCTGCGTGATATCTATGCATTTCACCGCTACACCACGCATTCCGCATACCTCTTCCGAACTCCAGTCCCGCAGTTTCAATGGCAAGCGCACGGTTAAGCCGCACGTTTTCACCGCTGACTTGCGGGTCCGCCTACGCACCCTTTAAACCCAAT
+
FFFFFFFFFFFFFFFFFFFFFFFFFFFFFFFFF:FFFFFFFFFFFFFFFFFFFFFFFFFFFFFFFFFFFFFFFFFFFFFFFFFFFFFFFFFFFFFFFFFFFFFFFFFFFFFFFFFFFFFFFFFFFFFFFFFFFFFFFFFFFFFFFFFFFFFFFFFFFFFFFFFFFFFFFFFFFFFFFFFFFFFFFFFFF:FFFF:FF:FFFFFFFFFFFFFFFFF:FFFF::FFFFFFFFFF:F:FFF:FFFFFFFFFFF
@A00881:241:HJW2NDRXX:1:2126:26928:1063 2:N:0:CGAGAGAA+GATTGGAG
GGTAGCGGACTACAGGGGTATCTAATCCTGTTTGCTCCCCACGCTTTCGAGCCTCAACGTCAGTTGCCGTCCAGTAAGCCGCCTTCGCCACTGGTGTTCCTCCTAATATCTACGCATTTCACCGCTACACTAGGAATTCCGCTTACCTCTCCGGCACTCAAGCTTAACAGTTTCCAATGCAGTCCCAAGGTTGAGCCCTGGGTTTTCACATCAGACTTGTTATGCCGTCTGCGCTCCCTGTACACCCAGT
+
FFFFFFFFFFFFFFFFFFF:FFF:FFFFFFFFFFFFF:FFFFFFFFFFFFFFFFF,FFFFFFFFFFFFFFFFFFFF:FFFFFFFFFFFFFFFFF:F,FFFFFFFFFFFFFFFFFFF,FFFFFFFFFFFFFFFFFFFFFFFFFFFF,FFFFFFF:F:FFF:FFFFFFFFFFFFFFFF:FFFFFFFFFFFF:FFF:FFFFFFFFFFFFFFFFFF,FFFF:FFFFF:FFFFFFFFFFFFFFF,FFFFF:FF,F
@A00881:241:HJW2NDRXX:1:2126:10682:1329 2:N:0:CGAGAGAA+GATTGGAG
GGTAGCGGACTACCCGGGTATCTAATCCTGTTTGCTCCCCACGCTTTCGCGCCTCAGCGTCAGTTACTGTCCAGCAATCCGCCTTCGCCACTGGTGTTCCTCCGTATATCTACGCATTTCACCGCTACACACGGAATTCCGATTGCCTCTCCAGCACTCAAGATCTACAGTTTCAAATGCAGGCCATGGGTTGAGCCCATGGTTTTCACATCTGACTTGCAGACCCGCCTACACGCCCTTTACACCCAAT
+
FFFFFFFFFFFFFFFFFFFFFFFFFFFFFFFFFFFFFFFFFFFFFFFFFFFFFFFFFFFFFFFFFFFFFFFFFFFFFFFFFFFFFFFFFFFFFFFFFFFFFFFFFFFFFFFFFFF:F:FFFFFFFFFFFF,FFFF,FFFFFFFFFFFFFFFFFFFFFFFFFFFFFFFFFFFFFFFFFFFF,FFFF,FFFFFFFFFFFFFFFFFFFFFFFFFFF::FFFFFFFFFFFFFFFF,FF,FFF,FFFF,FFFFFF
@A00881:241:HJW2NDRXX:1:2126:28049:4131 2:N:0:CGAGAGAA+GATTGGAG
GGTAGCGGACTACTTGGGTATCTAATCCTGTTCGATCCCCACGCTTTCGTGCTTCAGCGTCAGTCTCGCTATGGTATGCTGCCTTCGCAATCGGGGTTCTGCGTGATATCTATGCATTTCACCGCTACACCACGCATTCCGCATACCTCTTCCGAACTCCAGTCCCGCAGTTTCAATGGCAAGCGCACGGTTAAGCCGCACGTTTTCACCGCTGACTTGCGGGTCCGCCTACGCACCCTTTAAACCCAAT
+
FFFFFFFFFFFFFFFFFFFFFFFFFFFFFFFFFFFFFFFFFFFFF:FFFFFFFFFFFFFFFFFFFFFFFFFFFFFFFFFFFFFFFFFFFFFFFFFFFFFFFFFFFFFFFFFFFFFFFFFFFFFFFFFFFFF:FFFFFFFFFFFFFFFFFFFFFFFFFFFFFFFFFFFFFFF,FFFF:FFFFFFFFFFFFFFFFFFFFFFFFFFFFFFFFFFFFFFFFFFFFFF:FFFFFFFFFFFFFFFFFFFFFFF,FF
@A00881:241:HJW2NDRXX:1:2126:25979:6433 2:N:0:CGAGAGAA+GATTGGAG
GGTAGCGGACTACACGGGTATCTAATCCTGTTTGCTACCCACGCTTTCGCATCTCAGCGTCAGTTACGAGCCAGACAGCCGCCTTCGCCACTGATGTTCTTCCAGATATCTACGGATTTCACTCCTACACCTGGAATTCCGCTGTCCTCTCTCGCACTCCAGTTCGGTAGTTTTGAAGGCAGTTCCACGGTTGAGCCGTGGGATTTCACCTCCAACTTGCCGTACAGCCTACACGCGCTTTACGCCCAGT
+
FFFFFFFFFFFFFFFFFFFFFFFFFFFFFFFFFFFFFFFFFFFFFFFFFFFFFFFFFFFFFFFFFFFFFFFFF:FFFFFFFFFFFFFFFFFFFFFFFFFFFFF:FFFFFFFFFFFFFFFFF:FFFFFFFFFFFFFFFFFFFFFFFFFFFFFFFFFFFFFFFFFFFFFFF:FFFFFFFF:FFFFFFFFF:FFFFFFF:FFFFFFFFFF:FFFFFFFFFF:FFFFFFF:FFF:FFFFFFFFFFFFFFFFF::
@A00881:241:HJW2NDRXX:1:2126:27561:6637 2:N:0:CGAGAGAA+GATTGGAG
GGTAGCGGACTACGAGGGTATCTAATCCTGTTTGCTCCCCACGCTTTCGGGTCTCAGCGTCAGTTGTCGTCCAGTGAACCGCCTTCGCCGCTGGTGTTCTTCCCGAGATCTACGCATTTCACCGCTACACTAGGACTTCCGCTGTCCTCTCCGGCACTCAAGATCGGCAGTTTCAAATGCACTTCCTAGGTTAAGCCGCGGTATTTCACATCTTACTTGCCCGCCCGCCTACACGCCCTTTACACCCAGT
+
FF:,:FFF:F:FFFFFFF,F,FFFF,FF:F,,FFFFFFFFFFFFF:FFF,F:FFF,FFF,FF:,FFFFFFFFF:FFF,FFFFFF,FFFFFFFFFFFF,,:FF,F:,,:FFF,FF,FF,FFFF:FFF:F:F:,FF:,FFFFFF:,FF:F:FFFF,FFF,FFFFFFFFFFFFFFF,F:FFFFF,FFFF,F,FFFFFFFF,FF:::,FFF:FF:FF,F:FF:FF,F:FFFFFF::,F,FFFFF:F:FFFF,FF
@A00881:241:HJW2NDRXX:1:2126:24379:6825 2:N:0:CGAGAGAA+GATTGGAG
GGTAGCGGACTACAAGGGTATCTAATCCTATTTGCTCCCCACACTTTCGTGCCTCAATGTCAGTTATCGTCCAGAAAGTCGCCTTCGCCACTGGTGTTCCTCCTAATATCTACGCATTTCACCGCTACACTAGGAATTCCACTTTCCTCTCCGACACTCAAGGGAAGTAGTTTTGGTTGCAGTTCCTCAGTTAAGCCGAGGGATTTCACAACCAACTTGCTCCTCCATCTACGCACCCTTTACACCCAAT
+
FFFFFFFFFFFFFFF:FFFFFFFFF:FFFFFFFFFFFFFFFFFFFFFFFFFFFFFF:FFFFFFFF:FFFFFFFFFFFFFFFFF:FFFFFFFFFFFF:FFFFFFFFFFFFFFFFFFFFFFFFFFFFFFFFFFFFFFFFFFFFFFFFFFFFFFFFFFFFFFFFFFFFFFFFF:FFF,:FFFFF,FFFFFFFFF:FF,FFF:FFFFFFF:FF:FFFFFFFF:FFFFFFF:FFFFFFFFF:FFFFFFFFFFFFF
@A00881:241:HJW2NDRXX:1:2126:27796:6981 2:N:0:CGAGAGAA+GATTGGAG
GGTAGCGGACTACTCGGGTATCTAATCCTGTTTGATACCCGCACTTTCGAGCATCAACGTCAGTTACGGTCCAGCAGGCTGCCTTCGCAATCGGAGTTCTTCGTGATATCTATGCATTTCACCGCTACACCACGAATTCCGCCTGCCTATGCCGCACTCAAGGCCCCCAGTTTCAACTGCAATTCTACGGTTGAGCCGCAAACTTTCACAACTGACTTAAGGACCCGTCTACGCTCCCTTTAAACCCAAT
+
FFFFFFFFFFFFFFFFFFFFFFFFFFFFFFFFFFFFFFFFFFFFFFFFFFFFFFFFF:FFFFFFFFFFFFFFFFFFFFFFFFFFFFFFFFFFFFFFFFFFFF:,FFFFFFFFFFFFFFFFFFFFFFFFFFFFFFFFFF:FFFFFFFFFFFFFFFFFFFFFFFFFFFFFFFFFFFF:FFF:FFFFFFF:FFFFFFFFFFFFFFF:FFFFFFFFFFFFFFFF:FFFFF:F,FFF:FFFFFFFFFFFFFFFFF
@A00881:241:HJW2NDRXX:1:2126:30273:9925 2:N:0:CGAGAGAA+GATTGGAG
GGTAGCGGACTACTGGGGTATCTAATCCTGTTTGCTCCCCACGCTTTCGAGCCTCAACGTCAGTTACCGTCCAGTAAGCCGCCTTCGCCACTGGTGTTCCTCCTAATATCTACGCATTTCACCGCTACACTAGGAATTCCGCTTACCTCTCCGGCACTCTAGAACAACAGTTTCCAATGCAGTCCTGGGGTTAAGCCCCAGCCTTTCACATCAGACTTGCTCTTCCGTCTACGCTCCCTTTACACCCAGT
+
:FFFFFFFFFFFFFFFFFFFFFFFFFFFFFF:FFFFFFFFFFFFFFFFFFFFFFFFFFFFFFFFFF:FFFFFFFFFFFFFFFFFFFFFFFFFFFFFFFFFFFFFFFFF:F:FFFFFF,FFFFFFFFFFFFF,FFF,:FFFFFFF:FFF:FFFF:,FFFFF,,,FFFFFFFFF:FF:::F:,FF::FFFFFFFFFFFFF:::FFFF,FFFFFF,FFFFFFFFFFFFF:FFFFFFFFF:FFFFFFFFFFFFF
@A00881:241:HJW2NDRXX:1:2126:30707:10457 2:N:0:CGAGAGAA+GATTGGAG
GGTAGCGGACTACGAGGGTATCTAATCCCATTTGCTCCCCCGGCTTTCGTTCCTCAGCGTCAATAACGGCCCAGTAAAGCGCTTTCGCCACCGATGTTCCTCCTGATATCTACGCATTTCACCGCTACACCAGGAATTCCCTTTACCTCTGCCGCATTCCAGTTAAGTAGTATCAAATGCCGAACCGGAGTTGAGCCCCGGGATTTAACACCAGACTTGGAATCCCGCCTACGAACGCTGTAGGCCCGAT
+
FF,,FFFFFFFF:FFFFFFFFFF:F:,F:,FFF:FFF:FF::FFF,,:F,::::FFF,F:FFF:FFFFFFFFFFF,FF:FF,,F,:::F:FFFFFFFFFFFF:FFF:FFF:F:FF,F,FFFFFFF:FF:FFF,,,FF,,,:F:FFFFFFFFFFFF,FF,::,FFFFFFF:F,FFF,:FF,FFF,F:FFFF,:F:F:FFFFF:,F,F,:,,FFFF,FF,,F,,F,:::FF,,F:FFFFF:,:,,FF,F,,F
@A00881:241:HJW2NDRXX:1:2126:26802:10551 2:N:0:CGAGAGAA+GATTGGAG
GGTAGCGGACTACCGGGGTATCTAATCCTGTTTGCTCCCCACGCTTTCGCGCCTCAGCGTCAGTTGTCGTCCAGCAAGCCGCCTTCGCCACTGGTGTTCCTCCTAATATCTACGCATTTCACCGCTACACTAGGAATTCCGCTTGCCTCTCCGATACTCAAGGACTACAGTTTCAAATGCAGCCCCGGGGTTGAGCCCCGGTCTTTCACATCTGACTTGCAGTTCCGCCTACACGCCCTTTACACCCAGT
+
FFF:FFFFFFFFFFFFFFFFFFFFFFFFFFFFFFFFFFFFFFFFFFFFFFFFFFFFFFFFFF:FFFFFFFFFFFFF:FFFFFFF:FFFFFFFFFFFFFFFFFFFFFFFFFFFFFFFFFFFFFFFFFFFFFFFFFFFFFFFFFFFFFFFFFFFFFFFFFFFFF:FFF,FFFFFFFFFFFFFFFFFFFF,FFFFFFFFFFFFFF,F,FFFFFFFF:FFFFFFFFFFFFFFFFFFFFF:FF:FFFF:FFF:F:
@A00881:241:HJW2NDRXX:1:2126:29658:11741 2:N:0:CGAGAGAA+GATTGGAG
GGTAGCGGACTACGGGGGTATCTAATCCTGTTCGCTCCCCACGCTTTCGTGCCTCAACGTCAGACATAGTTTGGTAAGCTGCCTTCGCAATCGGTGTTCTGTATGATCTCTATGCATTTCACCGCTACACCATACATTCCGCCTACCGCAACTACTCTCTAGCTCAACAGTATCAGAGGCAATTCCGGAGTTGAGCCCCGGCATTTCACCTCTAACTTATCAAACCGCCTACGCACCCTTTAAACCCAAT
+
FFFFFFFFFFFFFF,FFFFFFFFFFFFFFFFFFFFFFFFFFFFFFFFFFFFFFFFFFFFFFFFFFFFFFFFFFFFFFFFFFFFFFFFFFFFFFFFFFFFFFF,FFFFFF:FFFFFFFFFFFFFFFFFFFFF,FFFFFFFFFFFFFFFFFFFFFFFFFFFFFFFFFFFFFFFFFFF,FF,FFFFFF:FFFFFFFFFFFFFFFFFF:FFFFFFFF:,FFFFFFF,FFFFFFFFFFFFFFF,F:FF,FF:,:F
@A00881:241:HJW2NDRXX:1:2126:29794:12665 2:N:0:CGAGAGAA+GATTGGAG
GGTAGCGGACTACTTGGGTATCTAATCCTGTTTGCTCCCCACGCTTTCGAGCCTCAGCGTCAGTAAAAGCCCAGTAAGCCGCCTTCGCCACTGATGTTCCTCCATATATCTACGCATTTCACCGCTACACATGGAATTCCGCCTGCCTCTCCAGTACTCAAGAACTCCAGTTTCAAATGCAGTTTCCGGGTTGAGCCCGGAGATTTCACAACTGACTTGCATGCCCGCCTACGCGCCCTGTAAACCCAGA
+
FF:FFFFFF:FF:FF:FFFFFFFFFFFFFFFFFFFFFF,FFFFFFFFFFFFFFFFFFF:FFFFF:FFFFFFFFFFFFFFFFFFFFFFFFFFFFFFFFFFFFFFFFFFFF,FFFFF,,FFFFFFFFFFFFFFFFF,F::FFFFFFFFFFFFFFF,FF:FF:FF:FFF,FFFF:FFFF,FFFF:::FFF,F,,FF:FFF:FFFFFFFFF:FF,FFFFFFF::FFFFFFFFF:FF:F:,FFFF:F,:FFF,:,
@A00881:241:HJW2NDRXX:1:2126:24117:13479 2:N:0:CGAGAGAA+GATTGGAG
GGTAGCGGACTACACGGGTATCTAATCCTGTTTGCTCCCCACGCTCTCGCGCCTCAGCGTCAGTTGTCGTCCAGCAATCCGCCTTCGCCACTGGTGTTCTTCCGTATATCTACGCATTTCACCGCTACACACGGAATTCCGATTGCCTCTCCGATACTCAAGACCATCAGTTTCAAATGCAGGCCATGGGTTAAGCCCATGGTTTTCACATCTGACTTGACAGCCCGCCTACGCGCCCTTTACACCCAGT
+
FFFFFFFFFFFFFFFFFFFFFFFFFFFFFFFFFFFFFFFFFFFFFFFFFFFFFFFFFFFFFFFFFFFFFFFFFFFF:FFFFFFFFFFFFFFFFFFFFFFFFFFFFFFFFFFFFFFFFFFFFFFFFFFFFFFFFFF:FFFFFFFFFFFFFFFFFFFFFFFFFFFFFFFFFFFFFFF:FFFFFFFFFFFFFFFFFFFFFF:FFFFFFFFFF:F,FF,FFF:FFFFFFFF:FFFFFFF:FFFFFFFFFFFFFF
@A00881:241:HJW2NDRXX:1:2126:27507:13557 2:N:0:CGAGAGAA+GATTGGAG
GGTAGCGGACTACGTGGGTATCTAATCCTGTTTGCTACCCATGCTTTCGAGCCTCAGCGTCAGTCTAAGCCCAGTAAGCCGCCTTCGCCACTGGTGTTCCTTCCGATATCTACGCATTCCACCGCTACACCGGAAATTCCGCCTACCTCTACTTATCTCAAGCCTTTCAGTTTTGAGTGCGATTACGGGTTGAGCCCGTACATTAAACACCCAACTTGATAGACCGCCTACGCTCCCTTTACACCCAGTA
+
FFFFFFFFFFFFFFFFFFFFFFFFFFFFFFFFFFFFFFFFFFFFFFFFFFFFFFFFFFFFFFFFFFFFFFFFFFFFFFFF:FFFFFFFFFFFF:FFFFFFFFFFFFFFFF:FFFF:FFFFF:FFFFFFFFFFF,F:FFFFFFFFF::FFFFFFFFFFFF,:FFFFFFFFFFFFFFFFF:FFFFFFF,FFFFFFFFFFFFFF:F,FFFFFFFFFFFFFFFFFFFF,FFFF:FFFFFFFFFFFFFF:FF:FF
@A00881:241:HJW2NDRXX:1:2126:30779:14058 2:N:0:CGAGAGAA+GATTGGAG
GGTAGCGGACTACGTGGGTATCTAATCCTGTTTGCTCCCCACGCTTTCGAGCCTCAGCGTCAGTTAAAGCCCAGCAAGCCGCCTTCGCCACCGGTGTTCCTCCCGATATCTACGCATTTCACCGCTACACCGGGAATTCCGCTTGCCTCTGCTCCACTCAAGACTCGGAGTTTCAAACGCAGTCCGGGGGTTAAGCCCCCGCCTTTCACGTCTGACTTCCGTGCCCGCCTACGCTCCCTTTACACCCAGT
+
FF:FFFFFFFFFFFFFFFFFFFFFFFFFFFFFFFFFFFFFFFFFFFFFFFFFFFFFFFFFFFF:FFFFFFFFFFFFFFFFFFFFFFFFFFFFFFFFFFFFFFFFFFF:FFFF:FFFFFFFFFFFFFFFFFFFFFF,FFFFFF:FFFFFFFFFFFF,FFFFFFFFFFFFFFFFFFF:FFFFFFFFFFFFFFFFF:FFFFFFFFF,FFF:FFFFFFF:FFFF,,F:FFFFFFFFF::F:F,FFFFFFF:FFF
@A00881:241:HJW2NDRXX:1:2126:29505:14982 2:N:0:CGAGAGAA+GATTGGAG
GGTAGCGGACTACACGGGTATCTAATCCTGTTTGCTCCCCACACTTTCGTGCCTCAACGTCAGTTACAGTCCAGAAAGTCGCCTTCGCCACTGGTGTTCCTCCTAATATCTACGCATTTCACCGCTACACTAGAAATTCCACTTTCCTCTCCTGCACTCAAGAATGATAGTTTTAGTTGCAGTTCCTCAGTTAAGCCGAGGGATTTCACAACTAACTTGTCTTCCCGTCTACGCACCCTTTACACCCAAA
+
FFFFFFFFFFF:FFFFFFFFFFFFFFFFFFFFFFFFFFFFFFFFFFFFFFFFFFFFFFFFFFFFFFFFFFFFFFFFFFFFFFFFFFFFFFFFFFFFFFFFFFFFFFFFFFFFFFFFFFFFFFFFFFFFFFFFFFF:FFFFFFFFFFFFFFFFFFFFFFFFFFF:FF:F,,F:FF:FFFFFFFFFFFFFFFFFFFFFF:FFFFF,FFF:FFFFFFFFFFFFFFFFFFFF::F,FFFFFFF:FFFFFFFF,,
@A00881:241:HJW2NDRXX:1:2126:26096:15687 2:N:0:CGAGAGAA+GATTGGAG
GGTAGCGGACTACACGGGTATCTAATCCTGTTTGCTCCCCACGCTTTCGCTCCTCAGCGTCAGTTAATGTCCAGCAGGCCGCCTTCGCCACTGGTGTTCCTCCGTATATCTACGCATTTCACCGCTACACACGGACTTCCGCCTGCCTCTCCATCACTCAAGAAAAACAGTTTTGAAAGCAGTTCCGGGGTTAAGCCCCGGGATTTCACTCCCAACTTGTCTTCCCGCCTACTCGCCCTTTACACCCAGT
+
FFFFFFFFFFFFFFFFFFFFFFFFFFFFFFFFFFFFFFFFFFFF:FFFFFFFFFFFFFFFFFFFFFFFFFFFFFFFFFFFFFFFFFFFFFFFFFFFFFFFFFFFFFFF:FFFFFFFFFFFFFFFFF:FFFFFFFF,FFFFFFFFFFFFFFFFFFFFFFF:FFFFF:FFFF:FFFFFFFFFFFFFFFFFFFFFFF:FFFFFFFFFFFFFFFFFFFFFFFFFFFFFFF,FFF,FFFFFFFFFFFFFF:FFFF
@A00881:241:HJW2NDRXX:1:2126:21423:16016 2:N:0:CGAGAGAA+GATTGGAG
GGTAGCGGACTACGAGGGTATCTAATCCTGTTTGCTCCCCACGCCTTCGAGCCTCAACGTCAGTTACAGTCCAGTAAGCCGCCTTCGCCGCTGGTGTTCCTCCTAATATCTGTGCATTTCACCGCTACACTCGGAATTCCGCTTTCCTCTCCTGCACTCCAGCCGGACAGTTTCCAAAGCAGTTCCGGGGTTGAGCCCCGGGCTTTCACTTCAGACTTGCATCGCCGTCTACGCGCCCTTTACGCGCAGT
+
FF,,F:FF:FF,FF,FFFFFFFFF,FF:FF:FFFFFFF:FFFFFFF::FFFFFF:,FFFF,,F::,::FFFFFF:F,FFFFFFFF:FF:FFF:FFF,F:F,::,F,FFFFFFFF,::FF:,FFFFF:F,:F,FF:,FF:FF,FF,F:FFF,FF::F,FFFFFF,F:,F,FF,F,FF:F:::F:FFFFF:F,F::F,:FF:FF,:,F,,F,FF,FFF,F::F:FFFFF,:::,F::F:F,,F:F,:F:F:F
@A00881:241:HJW2NDRXX:1:2126:21169:16454 2:N:0:CGAGAGAA+GATTGGAG
GGTAGCGGACTACATGGGTATCTAATCCTGTTTGCTCCCCACGCTCTCGCGCCTCAGCGTCAGTTGTCGTCCAGCAATCCGCCTTCGCCACTGGTGTTCTTCCGTATATCTACGCATTTCACCGCTACACACGGAATTCCGCTTGCCTCTCCGATACTCAAGATAGACTGTTTCAAATGCAGTTTCAGGGTTGAGCCCGGTGAGTTCACATCTGACTTGCCTACCCGCCTACGCGCCCTTTACACCCAGT
+
FF:,FFFF,F,FFFFFFFFFFFFFFFFF,FF,FFFFF:FFF:FFF:F:FFF:FFF,F:F,F:FFFFFFFFFFFFFF,,F:FF::,FFFFF:FFF:FFFFFFFFFFFF,FFFFFFFFF:F:FFFF:F:FF:FFFF:,FF:,FF:::FF:F,FFFFFFFFF:,:F,FF:F,FF,F,::F:FF,FFFF:,FFFFFF,FFF:F:,FF,FFFFFFFFF:,,FFF:F:F:F:FF:F:F:FF:FF,F,F,FF:FFF,
@A00881:241:HJW2NDRXX:1:2126:32298:17347 2:N:0:CGAGAGAA+GATTGGAG
GGTAGCGGACTACACGGGTATCTAATCCTGTTTGCTCCCCACGCTTTCGCGCCTCAGCGTCAGTTGTCGTCCAGCAAGCCGCCTTCGCCACTGGTGTTCCTCCGTATATCTACGCATTTCACCGCTACACACGGAATTCCGCTTGCCTCTCCGATACTCAAGATAGACAGTTTCAAATGCAGTTTCCGGGTTGAGCCCGGAGATTTCACATCTGACTTGCCTACCCGCCTACGCGCCCTTTACCACCAGT
+
FF:,F:FFFFFFFFF:FFFFFFFFFFFFFFFFFFFFFFFFFFF:FFFFFFFFFFFFFFFFFF:FFFFFFFFFFFFF,FF:FFFFFF:F:FFFFFFFFFFFFFFFFF:FFFFFFFFFFFFFFFFFFFFF:FFF:FFFFFFFFFFF:FFFFFFFFFFFFFF:FFFFFFFFFFFFFFFF:FFFFFFFFFFF:FFFFFFF::FFFFFFFFFFFFFFF,FFF:FFFFFFFF,FFFFFFFFFFF,FFF,,:FF:F,
@A00881:241:HJW2NDRXX:1:2126:28348:17895 2:N:0:CGAGAGAA+GATTGGAG
GGTAGCGGACTACTAGGGTATCTAATCCTGTTTGCTCCCCACACTTTCGTGCCTCAACGTCAGTTACTGTCCAGAAAGTCGCCTTCGCCACTGGTGGTCCTCCTAATATTTACGCATTTTACCGCTACACTAGGAATTCCACTTTCCTCTCCAGCACTCAAGAATAACAGTTTTAGTTGCAGTTCCTCAGTTAAGCCGAGGGATGTCACAACTAACTTATTATCCCTTCTACGCACCCTGTACACCCAAT
+
FFFFFFFFFFFF:FFFFFFFF:FFFFF:FF,FFFFFFFFF,FFFFFFF:FFF:FFFFFFFFFFFFFFFFFFFFFFFFFFFFFF:FFFFFFFFFF:F,:FFFFFFFFFFFFFFFFFF,,FFFFFFF:FFFF:FFFFFFFFFFFFFFF::FFFF:FFFFFFFFFFFFFFFFFF,,FFFFFFFFFFFFFF:FF:FFFFF:F:FF:FF,:FF:FFFF,FFFFFFFFF:F:,FF,FFFF,F:FF,FFF:F,F,F:
@A00881:241:HJW2NDRXX:1:2126:28754:18035 2:N:0:CGAGAGAA+GATTGGAG
GGTAGCGGACTACAAGGGTATCTAATCCTGTTTGCTCCCCACGCTTTCGAGCCTCAACGTCAGTTACAGTCCAGTAAGCCGCCTTCGCCACTGGTGTTCCTCCTAATATCTACGCATTTCACCGCTACACTAGGAATTCCACTTACCTCTCCTGCACTCTAGCTATACAGTTTCCAATGCAGTCCGGGGGTTGGGCCCCCGCCTTTCACTTCAGACTTGCCCAGCCGTCTACGCGCCCGTTACACCCAGT
+
FF,,FFFFFFF,F,FFFFFFFFFFFFF,:FFFFFFFFFFFFFF,FFFFFFFFFFFFFFFFFFF:F:FFFFF:FF,F,:FFFFF:F:F:F::,FFFF:FFFFFFF:FFFFFFFFFF::FFFFFFFF:FFFFF,FFFF:FFFFFF:F,FFFFF:::F,,F:F:F:,FF:F:FFFFFF:,,FFFFFFFFF:F:FFFFFFFFFFFF:F:F:FFFFFFF,:FFF,FFF:::F,FFF:F:,F:F:,:FF,FFFF:F
@A00881:241:HJW2NDRXX:1:2126:24370:19179 2:N:0:CGAGAGAA+GATTGGAG
GGTAGCGGACTACTAGGGTATCTAATCCTGTTTGCTCCCCACGCTTTCGTGCCTCAGTGTCAGTTACAGTCCAGTGAACCGCCTTCGCCGCTGGTGTTCTTCCTAATATCTACGCATTTCATCGCTACACTGGGAATTCCACTGACCTCTCCTGCACTCCAGCCCGCCAGTATCCAAAGCTATTCCCACCTTGAAAGCAGGACTTTCACTCCAGACTTAAATAGCAGCCTACACGCCCTTTACGCCCAGT
+
FF,,FFFFFFFFFFFFFFFFFFFFFFFFFFFFFFFFFFF:FFFFFFFFFFFFFFFFFFFFFFFFFFFFFFFFFFFFFFFFFFFFFFFFFFFFFFFF:FFFFFFFFFFFFFFFFFFFFFF:FFF:FFFFFFFF:FFFFFFFF:FFF:FFFFF,F:FF:FF,FFFFFFFF:,FFFFF:,FFFFFFFFFFF:FFFFFFFFFFFFF:FFFFFFFFFFFFFFFFFFFFFF,F:FF,FFFFF:FF:FF,FFFFFFF
@A00881:241:HJW2NDRXX:1:2126:30110:19351 2:N:0:CGAGAGAA+GATTGGAG
GGTAGCGGACACGGGGGTATCTAATCCTGTTCGATCCCCACGCTTTCGTGCCTCAGCGTCAGACAGAAGCCGGTATGCTGCCTTCGCAATCGGAGTTCTTCGCGATATCTAAGCATTTCACCGCTACACCGCGAATTCCGCATACTTCTCTTCCTCTCGAGCATCCCAGTTTCAACCGCTGGCCGGGGTTGAGCCCCGGGCTTTGACGGCTGACGTAAGACGCGGCCTACGCACCCTTTAAACCCAATAA
+
FF,,FFFFFFFFFFFFFFFFFFF,FFFFFFFFFFFFFFFFFFFFFFFFF::FFF:FFFFF,FFFF:FFFFFF,FFFFFFF,,FFFFFFFFFFFFFFF,FFFF,FFFF,FF:FFF,:F:F:F:F,FFFFFFF:F,F,FFFFF,,FFFF:FFFFF,F:FFFFFFF:F:FFFF:FFF,F,FFFFFFFFFFF:F:FF,FFFFFFFFF::FFF:FFF::,::FF:FFFFFFFF,::F,FFFFF,FF,FFF:F:F:
@A00881:241:HJW2NDRXX:1:2126:30563:19539 2:N:0:CGAGAGAA+GATTGGAG
GGTAGCGGACTACCTGGGTATCTAATCCTGTTCGATACCCACGCCTTCGTGCTTCAGCGTCAGTCGGGCGCCGGTACGCTGCCTTCGCAATCGGAGTTCTGCGTGATATCTATGCATTTCCCCGCTACACCACGCATTCCGCGTACTTCTCGCCCACTCAAGTCAGCCAGGTTCAACGGCTCGGCGAGGTTGAGCCCCGCAATTTTACCGCTGACTAAACAGACCGCCTACGCACCCTTTAAACCCAAGA
+
FF:,FFFFF:FFFFFFFFFFFFFFFFFFFFFFFFFF:FFF,:FFFFFFFFF,FFFF:FFFFFFFFFFFFFFFFFFFFFFF:FFFFFFF,FFFFFFFFFFFFFFFFFFF:::FFFFF,FFF,:FFFFFF:FFFFFFF,FFFFFFFFF:FFFFFF:FF,F::,,FF:FFF,,,F:FFFFF:FFFFF:::,F:FF,FF,FFFFFFFF:F,:FFF,FFFF,F,F:FFF:,FFFF::FF,,:F,FFFFF:,F,,F
@A00881:241:HJW2NDRXX:1:2126:18566:20181 2:N:0:CGAGAGAA+GATTGGAG
GGTAGCGGACTACACGGGTATCTAATCCTGTTTGCTCCCCACGCTTTCGTGCCTCAGTGTCAGTACCAGTCCAGTAAGCCGCCTTCGCCACTGGTGTTCCTCCTAATATCTACGCATTTCACCGCTACACTAGGAATTCCGCTTACCTCTCCTGTACTCCAGCCTGACAGTTTCAAAAGCAGTCGCAGGGTTGAGCCCCGCGTTTTCACTTCTGACTTGCCATGCCACCTACGCACCCTTTACACCCAGT
+
FFFFFFFFFFFFFFFFFFFFFFFFFFFFFFFFFFFFFFFFFFFFFFFFFFFFFFFFFFFFFFFFFFFFFFFFFFFFFFFFFFFFFFFFFFFFFFFFFFFFFFFFFFFFFFFFFFFFFFFFFFFFFFFFFFFFFFFFFFFF:FFFFFFFFFFFFFFFFFFFFFFFFFFFFFFFFF:FFFFFFFFFFFFFFFFFFFFFFFFFFFFFFFFFFFFFFF:FFFFFFFFFF:FFFF:FFFFFF:FFFFF:FFF:FF
@A00881:241:HJW2NDRXX:1:2126:32678:20854 2:N:0:CGAGAGAA+GATTGGAG
GGTAGCGGACTACAAGGGTATCTAATCCTGTTTGCTCCCCACGCTTTCGTGCCTCAGTGTCAGTACCAGTCCAGTAAGCCGCCTTCGCCACTGGTGTTCCTCCTAATATCTACGCATTTCACCGCTACACTAGGAATTCCGCTTACCTCTCCTGTACTCCAGCCTGACAGTTTCAAAAGCAGTCCGCGGGGTTGAGCCCCGGGTTTTCACTTCTGACTTGCCATGCCACCTACGCACCCTTTACACCCAG
+
FFFFFFFFFFFFFFFFF:FFFFFFFFFFFFFFFFFFFFFFFFFFFFFFFFFFFFFFFFFFFFFFFFFFFFFFFFFFFFFFF,FFFFFFFFFFFFFF:FFFFFFFFFFFFFFFFFFFFFFFFFFFFFFFF:FFFFFFFFFFFFFFFF:FFFFFFFFFFFF:F:FFFFFFF:FFFFFFFFFFF,FF:FFFFFFFFFFFFFFFFFFFFFFF:FFFFF::FFF:F,FFFFFFFFFFFF,FFFFFFFFFFF:FFF
@A00881:241:HJW2NDRXX:1:2126:20021:21668 2:N:0:CGAGAGAA+GATTGGAG
GGTAGCGGACTACTTGGGTATCTAATCCTGTTCGCTCCCCACGCTTTCGTGCCTCAACGTCAGATATAGTTTGGTAAGCTGCCTTCGCAATCGGTGTTCTGTATGATCTCTATGCATTTCACCGCTACACCATACATTCCGCCTACCGCAACTACTCTCTAGCTCAACAGTATTGGAGGCAGTTTCAGGGTTAAGCCCTAACCTTTCACCTCCAACTTATCAAACCGCCTACGCACCCTTTAAACCCAAT
+
FF,FFFFFFFF::FFFFFF:FFFFFFFFFFFFFFFFFFFFFFFFFFFFFFFFFFFFFFFFFFFFFFFFFFFFFFFFFFFFFFFFFFFFFFFFFFFFFFFFFFFFFFFFFFFFFFFFFFFFFFFFFFFFFFFFFFFFFFFFFFFFFFFFFFFFFFF:FFFFFFFFFFFFFFFFFFFFFFFFFF:FFFFFFFFFFFFFFFFFF,,FFFFFFF:F,FFFFFFFF,F,FFFFFFFFF,,,FF,F,FFFFFFFFF
@A00881:241:HJW2NDRXX:1:2126:22354:21950 2:N:0:CGAGAGAA+GATTGGAG
GGTAGCGGACTACCAGGGTATCTAATCCTGTTTGATACCCACACTTTCGAGCATCAGCGTCAGTTACAGTCCAGCAGGCTGCCTTCGCAATCGGAGTTCTTCGTGATATCTAAGCATTTCACCGCTACACCACGAATTCCGCCTGCCTCTACTGTACTCAAGACACCCAGTATCAACTGCAATTTTACGGTTGAGCCGCAAACTTTCACAACTGACTTAAGCGTCCGCCTACGCTCCCTTTAAACCCAAT
+
FFF:FFFFFFFFFF:FFFFFFFFFFFFFFF:FFFFFFFFFFFFFFFFFFFFFFFFFFFFFF,FFFFFFFFFFFFFFFFFFF:FFFFFF,FFFFFFFFFFFFFFFFFFFFFFFFFFF,FFFFFFFFFFFFFFFFF:FF:FFFFFFFF:FFF:FFFFFFFFFFF,FFFFF,FF,FFFFFFFFFFFFFFFFFFFFF:FFFFF:FF,FFFFFFFFFFFF:FFFFFF:F:FFFFF,FFFF::FF,FF:FF,:F,F
@A00881:241:HJW2NDRXX:1:2126:28601:22341 2:N:0:CGAGAGAA+GATTGGAG
GGTAGCGGACTACTTGGGTATCTAATCCTGTTTGCTCCCCACGCTTTCGAGCCTCAGTGTCAGTTACAGTCCAGTAAGCCGCCTTCGCCTCTGGTGTTCCTCCTAATATCTACGCATTCCACCGCTACACTAGGAATTCCGCTTACCTCTCCTGCACTCCAGCCGGACAGTTTCCAAAGCAGTTACGGGGTTGAGCCCCGGCCTTTCACTTCAGACTTGCCCTGCCGTCTACGCTCCCTTTACACCCAGT
+
FFFFFFFFFFFFFFFFFFFFFFFFFFFFFFFFFFFFFFFFFFFFFFFFFFFFFFFFFFFFFFFFFFFFFFFFFFFF:FFFFFFFFFFFFFFFFFFF:FFFFFFF:FFFFFFFFFFFFFFFFFFFFFFFFFFFFFFFFFFFFFFFFFFFFFFFFFFFFFFFFFFFFFFFFFFFFF::FFFFFFFFF:FF:FFFFFFFFFFFFFFFFFFFFFFFFFFFFFFFFFFFFFFFFF:FFFFFFFFFFF:FFFF:FF
@A00881:241:HJW2NDRXX:1:2126:19171:22388 2:N:0:CGAGAGAA+GATTGGAG
GGTAGCGGACTACGAGGGTATCTAATCCTGTTTGCTCCCCACGCTTTCGCGCCTCAGCGTCAGTTGTCGTCCAGCAAGCCGCCTTCGCCACTGGTGTTCCTCCGTATATCTACGCATTTCACCGCTACACACGGAATTCCGCTTGCCTCTCCGATACTCAAGATAGACAGTTTCAAATGCAGTTTCCGGGTTGAGCCCGGAGATTTCACATCTGACTTGCCTACCCGCCTACGCGCCCTTTACACCCAGT
+
FFFFFFFFFFFFFF:FFFFFFFF,FFFFFFFFFFFFFFFFFFFFFFFFFFFFFFFFFFFFFFFFFFFFFFFFFFFFFFFFFFFFFFFFFFFFFFFFFFFFFFFFFFFFFFFFFFFFFFFFFFFFFFFFFFFFFFFFFFFFFFFF:FFFFFFFFFFFFFFFFFFFFFFFFFFFFFFFFFFFFFFFFFFFFFFFFFFFFFFFFFFFFFFFFFFFFFFFFFFFFFFFFFFFFF,FFFFFFFFFFFFFFFFF:F
@A00881:241:HJW2NDRXX:1:2126:27136:22592 2:N:0:CGAGAGAA+GATTGGAG
GGTAGCGGACTACCCGGGTATCTAATCCTGTTTGCTCCCCACGCTTTCGAGCCTCAGCGTCAGTAAAAGCCCAGTAAGCCGCCTTCGCCACTGATGTTCCTCCTAATATCTACGCATTTCACCGCTACACTAGGAATTCCGCTTACCTCTACTTCACTCAAGAACTACAGTTTCAAATGCAGGGCAGGGGTTGAGCCCCTACATTTCACATCTGACTTACAGTCCCGCCTACACTCCCTTTACACCCAGT
+
FFFFFFFFFFFFFFFFFFFFFFFFFFFFFFFFFFFFFFFFFFFFFFFFFFFFFFFFFFFFFFFFFFFFFFFFFFFFFFFFFFFFFFFFFFFFFFFFFFFFFFFFFFFFFFFFFFFFFFFFFFFFFFFFFFFFFFFFFFFFFFFFFFFFFFFFFFFFFFFFFFFFFFFFFFFFFFF:FFFF,FFFFFFFFFFF:FFFFFFFF:FFFFFFFFFFFFFFFFFFF:FFFFFFFF:FFFFFFFFFFFFFFFFFFF
@A00881:241:HJW2NDRXX:1:2126:30978:22639 2:N:0:CGAGAGAA+GATTGGAG
GGTAGCGGACTACTAGGGTATCTAATCCTGTTTGCTCCCCATGCTTTCGTGTCTCAGCGTCAGTTACAGTCCAGCAAACCGCCTTCGCCACCGGTGTTCTTCCTAATATCTACGCATTCCACCGCTACACTCGGAATTCCGTTTGCCCCTCCTGCACTCAAGCCCAACAGGTTTAGTAGTAGTCCCGAGGTTGAGCCTCGGGCTTACGCTACTAACTTGCAAGAGCACCTACGCACCCGTTACGCCCAGT
+
FF:,FFFF:F:F,F,FFFF:FFFF:FFFFFFFFFFF,:,FFFFFFFF:FFFFFFFFFFFFF:F:FF:FFFFFFFFF:FFFFFFFFFFF,F:FFFFFFF:FFFFF,FFFFFFFFFFFFFFF,F:F:FF::F:,FF,FFFFFF,:FFF:,::FFF:,FFF:F,FF:FF,,FF,FFFFFF,FFFFFF,:F,F:F,F,F,,::FFF:,F,,,,F,F,FF,F:FF:,F,,F,FFFFFFF,:,:FF,FFF:,F:F:
@A00881:241:HJW2NDRXX:1:2126:29215:22717 2:N:0:CGAGAGAA+GATTGGAG
GGTAGCGGACTACCGGGGTATCTAATCCTGTTCGATCCCCACGCTTTCGTGCTTCAGCGTCAGTCTCGCTATGGTATGCTGCCTTCGCAATCGGGGTTCTGCGTGATATCTATGCATTTCACCGCTACACCACGCATTCCGCATACCTCTTCCGAACTCCAGTCCCGCAGTTTCAATGGCAAGCGTACGGTTAAGCCGCACGTTTTCACCGCTGACTTGCGGGTCCGCCTACGCACCCTTTATACCCAAG
+
FFFFFFFFFFFFFFFFFFFFFFFF,FFFFF:FFFFFFFFF:FFFFFFFFFFF,FFFFFFFFFFFFFFFFFFFFFFF,F:FFFFFFFFFFFFFFFFFFFFF:FFFFF:FF::FF:FFFFFFFFFFFFFFFFF:FFF::FFFFF:FFFFFFFFFFFFFFFFF:FFFFFFFFFFF:F,FFFF:,FFFFFFFFFFF,:FFFFFF:FFFFFFFFFFFF:FF:F:FFFFFFF:FFFF,F,::F::::FFFFF::,,
@A00881:241:HJW2NDRXX:1:2126:20745:22764 2:N:0:CGAGAGAA+GATTGGAG
GGTAGCGGACTACGCGGGTATCTAATCCTGTTCGATACCCACGCCTTCGTGCTTCAGCGTCAGTCGGGCGCCGGTACGCTGCCTTCGCAATCGGAGTTCTGCGTGATATCTATGCATTTCACCGCTACACCACGCATTCCGCGTACTTCTCGCCAACTCAAGTCAGCCAGTTTCAACGGCTCGGCGAGGTTGAGCCCCGCAATTTTACCGCTGACTTAACAGACCGCCTACGCACCCTTTAAACCCAATA
+
FFFF,FF:F,FFFF:FFFFFFFFFFFFFFFFFFFF,F:FFFFFFF:FF,FF:FFFFFFFFFFFFFFF,F:FFFFFF:FFF:FF:FF:FFFFFFFFFFFFF:FFFFFFFF,FFFFFFF:F:F,FFFF:FFFF:FFFFF::,F,F:FFF:FF:F,F,FFFF:F:FFFFFFFFFFF,::FFF:FFFFFFF:FFFF,:,FF:F,F:F:::FFF:FF:FFFF:FF:,F::FFFF:F,FFF::::F:F,,F:FFF,
@A00881:241:HJW2NDRXX:1:2126:28854:23876 2:N:0:CGAGAGAA+GATTGGAG
GGTAGCGGACTACGAGGGTATCTAATCCTGTTTGCTCCCCACGCCTTCGAGCCTCAACGTCAGTTGCCGTCCAGTAAGCCGCCTTCGCCACTGGTGTTCCTCCTAATATCTACGCATTTCACCGCTACACTAGGAATTCCGCTTACCTCTCCGGCACTCCAGCCGATCAGTTTCCAGAGCAGCTCCGGGGTTGAGCCCCGGCATTTCACTCCAGACTTGACCGGCCGTCTACGCTCCCTTTACACCCAGT
+
FFFFFFFFFFFFFFFFFFFFFFFFFFFFFFFFFFFFFFFFFFFFFFFFFFFFFFFFFFFFFFF:FFFFFFFFFFFFFFFFFFFFFFFFFFFFFFFFFFFFFFFFFFFFFFFFFFFFFFFFFFFFFFFFFFFFFFFFFFFFFFFFFFFFFFFFFFFFFFFF:FFFFFFFFFFFFFFFFFFFFFFFFFFFFFFFFFFFFFFFFFFFFFFFFFFF:FFFFFFFFFFFFFFFFFFFFFFFFFFFFFFFFFFFF:
@A00881:241:HJW2NDRXX:1:2126:22290:24032 2:N:0:CGAGAGAA+GATTGGAG
GGTAGCGGACTACGGGGGTATCTAATCCTGTTTGCTCCCCACGCTCTCGCGCCTCAGCGTCAGTTGTCGTCCAGCAATCCGCCTTCGCCACTGGTGTTCTTCCGTATATCTACGCATTTCACCGCTACACACGGAATTCCGATTGCCTCTCCGATACTCAAGACTGGCAGTTTCAAATGCAGGCCATGGGTTAAGCCCATGGTTTTCACATCTGACTTGTCTGCCCGCCTACGCGCCCTTTACACCCAGT
+
FFFFFFFFFFFFFFFFFFFFFFFFFFFFFFFFFFFFFFFFFFFFFFFFFFFFFFFFFFFFFFFFFFFFFFFF:FFF:FFFFFFFFFFFFFFFFFFFFFFFFFFFFFFFFFFFFFFFFFFFFFFFFFFFFFFFFFF:FFFFFFFFFFFFFFFFFFFFFFF:FFFFFFFFFFFFFFFFFFFFFFFFFFFFFFFF,FFFFFFFFFFFFFFFFFFFFFFFFF:FFFFFFF:FFFFFFFFFFFFFFFFFFFFFFF
@A00881:241:HJW2NDRXX:1:2126:17707:24173 2:N:0:CGAGAGAA+GATTGGAG
GGTAGCGGACTACAAGGGTATCTAATCCTGTTTGCTCCCCACGCTTTCGAGCCTCAGCGTCAGTAAAAGCCCAGCAAGCCGCCTTCGCCACTGGTGTTCCTCCTAATATCTACGCATTTCACCGCTACACTAGGAATTCCGCTTGCCTCTGCTTCACTCAAGAAAAACAGTTTCAAAAGCAGGTTATGGGTTAAGCCCATAATTTTCACTTCTGACTTGCCTTCCCGCCTACACTCCCTTTACACCCAGT
+
FFFFFFFFFFFFFFFFFFFFFFFFFFFFFFFFFFFFFFFFFFFFFFFFFFFFFFFFFFFFFFFFFFFFFFFFFFFFFFFFFFFFFFFFFFFFFFFFFFFFFFFFFFFFFFF:FFFFFFFFFFFFFF,FFFFFFFFF:FFFFFFFFFFFFFFFFFFFFFFFFFF,FFFFFFFFFFFFFFFFFFFFF,FFFFFFF:FFFFFFFFFF:FFFFFFFFFFFFFFFFFFFFFFFFFFFFFFFFFF,FFFFFFFFFF
@A00881:241:HJW2NDRXX:1:2126:22182:24377 2:N:0:CGAGAGAA+GATTGGAG
GGTAGCGGACTACACGGGTATCTAATCCTGTTTGCTCCCCACACTTTCGTGCCTCAACGTCAGTTGCAGTCCAGAACGTCGCCTTCGCCACGGGTGTTCCTCCTAATATCTACGCATTTCACCGCTACACTAGGAATTCCACTTACCTCTCCTGCACTCAAGATTAGTAGTTTTAGTTGCCTGTCCTCAGTTAAGCCAAGGGATTTCACACCTCACTTGCTAACCCGTCTACGCCCCCTTTACACCCACT
+
FF:,FFFF,FFFF:FFFFFFF:FFFFFFFF,FFFFFFFFF:FFFFFFFFFFFFFFFFFFFF:FFFF:,FFFF,FFF,F:FFF:FF:FFFFF,F:FFFFFF,FFFFFF:F:FFF,:,:F:FFFF:FFFFFFF:FFF,FFFFFFFFFFFFFFFFFFFFFFFFF:FF:FFF,,,FFFF:,F:FFF,FFFFF::FFFFFFFFFFFFFF::FF,F,FF,FF,FF::F:F:,:F::F,FF,,::FFFF:,:,::F:
@A00881:241:HJW2NDRXX:1:2126:32786:24392 2:N:0:CGAGAGAA+GATTGGAG
GGTAGCGGACTACCGGGGTATCTAATCCTGTTCGCTACCCACGCTTTCGTGCCTCAGCGTCAGTCACAGATTAGCAAGCTGCCTTCGCAATCGGTGTTCTGAGTAATATCTAAGCATTTCACCGCTACACTACTCATTCCGCCTGCTGCATCTGTTCTCCAGCCCGACAGTATCAGAGGCAGTCCCAGGGTTGAGCCCTGACCTTTCACCTCTCACTTACCGGGCCGCCTACGCACCCTTTAAACCCAAT
+
FFFFFFFF:F:FFFFFFFFFFFF,FFFFFFFFFFFFFFFFFFF:FFFFF:FFF:FFFFF:FF:FFFFFFFFFFFFFFF:FFFFFFFFFFFFFFFFFFF:F::FFFFFFFFFFFFFFFFFFF:,FFFFFFFF:,FFFFFFFFFFFFFFFFFFFF:FFFFFFFFFFFF:FFFFFFFFF,FFFFFFF,FFF:FFFFFFFFFFF,,FFFFFFF:FFF,F:FFFFFFFFFF:F,FFF:FFFFF:FFFFF:FF,FF
@A00881:241:HJW2NDRXX:1:2126:24198:25050 2:N:0:CGAGAGAA+GATTGGAG
GGTAGCGGACTACACGGGTATCTAATCCTGTTTGCTCCCCACACTTTCGTGCCTCAACGTCAGTTACTGTCCAGAAAGTCGCCTTCGCCACTGGTGTTCCTCCTAATATCTACGCATTTCACCGCTACACTAGGAATTCCACTTTCCTCTCCAGCACTCAAGAAAAACAGTTTTGGTTGCAGTTCCTCAGTTAAGCCGAGGGATTTCACAGCCAACTTGCTCTCCCGTCTACGCACCCTTTACACCCAAT
+
FFFFFFFFFFFFFFFFFFFFFFFFFFFFFFFFFFFFFFFFFFFFFFFFFFFFFFFFFFFFFFFFFFFFFFFFFFFFFFFFFFFFFFFFFFFFFFFFFFFFFFFFFFFFFFFFFFFFFFFFFFFFFFFFFFF,:FFFFFFFFFFFFFFFFFFFF:FFFFFFFFFFFFFFFFFFFFFFFFFFFFFFFFFFFFFFFFFFFFFFFFFFFFFFFFFFFF,FFFFFFFFFFFFFFF,FFF,FFFFFFFFFFFFF:F
@A00881:241:HJW2NDRXX:1:2126:25608:25081 2:N:0:CGAGAGAA+GATTGGAG
GGTAGCGGACTACGAGGGTATCTAATCCTGTTTGCTCCCCACGCTTTCGTGCCTCAGTGTCAGTTACAGTCCAGCAGATCGCCTTCGCCGCCGGTGTTCTTCCCAATCTCTACGCATTCCACCGCTACACTGGGAATTCCATCTGCCCCTCCTGCACTCAAGCCCGACAGTTTTGGTAGTAGTTCCGAAGTTGAGCCCCGGAATTACGCTACCAACTTGCCAAGCCACCTACGCACCCTTTACGCCCAGT
+
FFFFFFFFFFFFFFFFFFFFFFFFFFFFFFFFFFFFFFFFFFFFFFFFFFFFFFFFFFFFFFFFFFFFFFFFFFFFFFFFFFFFFFFFFFFFFFFFFFFFFFFFFFFFFFFFFFFFFFFFFFFFFFFFFFFFFFF,FFFFFFFFFFFFFFFFFFFFFFFF:FFFFFFFFFFFFFFFF:FF:FFFFF:FFFFFFFFFFFFFF,FFFFFFFFFFFFFFFFFFFFF:FFFFFFFFFFFFFFF:FFFFFFFFFF
@A00881:241:HJW2NDRXX:1:2126:16586:25207 2:N:0:CGAGAGAA+GATTGGAG
GGTAGCGGACTACTAGGGTATCTAATCCTGTTTGCTCCCCACGCCTTCGAGCCTCAACGTCAGTTGCCGTCCAGTAAGCCGCCTTCGCCACTGGTGTTCCTCCTAATATCTACGCATTTCACCGCTACACTAGGAATTCCGCTTACCTCTCCGGCACTCAAGCCTAGCAGTTTCCAGAGCAGTTCCGCGGTTGAGCCGCGGCATTTCACTCCAGACTTGCCTGGCCGTCTACGCTCCCTTTACACCCAGT
+
FFFFFFFFFFFFFFFFFFFFFFFFFFFFFFFFFFFFFFFFFFFFFFFFFFFFFFFFFFFFFFFFFFFFFFFFFFFFFFFFFFFFFFFFFFFFFFFFFFFFFFFFFFFFFFFFFFFFFFFFFFFFFFFFFFFFFFFFFFFFFFFFFFFFFFFFFFFFFFFFFFFFFFFFFFFFFFFFFFFFFFFFFFFFF:FFFFFFFFFFFFFFFFFFFFFFFFFFFFFFFFFFFFFFFF:FFFFFFFFFFF:FFF:F::
@A00881:241:HJW2NDRXX:1:2126:25129:25441 2:N:0:CGAGAGAA+GATTGGAG
GGTAGCGGACTACTGGGGTATCTAATCCTGTTCGATCCCCACGCTTTCGTGCTTCAGCGTCAGTTTCGCTATGGTATGCTGCCTTCGCAATCGGGGTTCTGCGTGATATCTATGCATTTCACCGCTACACCACGCATTCCGCATACCTCTTCCGAACTCCAGTCCCGCAGTTTCAATGGCAAGCGCACGGTTAAGCCGCACGTTTTCACCGCTGACTTGCGGGTCCGCCTACGCACCCTTTAAACCCACT
+
FF:,F:FFFFFFFFFFFFFFFFFFFFFFFFFFFFFFFFFFFFFFFFFFFFFFFFFFFFFFFFFFFFFFF:FFFFFFFF:FFFFFFFFFFFFFFFFFFFFFFFFFFFFFFFFFFFFF:F:F:FFFFFFFF:FFFFFF:FF:FFFFFFFFFFFFFFFFFFFF:::FF,FF,::F:FF:F:FFFFFFFFF:F:FF::FFFFF:FF,F::FF,FFFF::F:,FF:FFF:::FFFF:FF,,F::,FF,,FFFFF:
@A00881:241:HJW2NDRXX:1:2126:25437:25441 2:N:0:CGAGAGAA+GATTGGAG
GGTAGCGGACTACTAGGGTATCTAATCCTGTTCGATCCCCACGCTTTCGTGCTTCAGCGTCAGTCTCGCTATGGTATGCTGCCTTCGCAATCGGGGTTCTGCGTGATATCTATGCATTTCACCGCTACACCACGCATTCCGCATACCTCTTCCGAACTCCAGTCCCGCAGTTTCAATGGCAAGCGCACGGTTAAGCCGCACGTTTTCACCGCTGACTTGCGGGTCCGCCTACGCACCCTTTAAACCCAAT
+
FFFFFFFFFFFFFFFFFFFFFFFFFFFFFFFFFFFFFFFFFFFFFFFFFFFFFFFFFFFFFFFFFFFFFFFFFFFFFFFFFFFFFFFFFFFFFFFFFFFFFFFFFFFFFFFFFFFFFFFFFFFFFFFFFFFFFFFFFFFFFFFFFFFFFFFFFFFFFFF:FFFFFFFFFFFFFFFFFFFFFFFF,FFFF:FFFFFFFFFFFFFFFFFFFFFFFFFFFF,FFFFFFFFFFF,FFFFFFFFFFFF:FFFFFF
@A00881:241:HJW2NDRXX:1:2126:26422:25488 2:N:0:CGAGAGAA+GATTGGAG
GGTAGCGGACTACAAGGGTATCTAATCCTGTTTGCTCCCCACGCTCTCGCGCCTCAGCGTCAGTTGTCGTCCAGCAATCCGCCTTCGCCACTGGTGTTCTTCCGTATATCTACGCATTTCACCGCTACACACGGAATTTCGATTGCCTCTCCGATACTCCAGACCATCAGTTTCAAATGCAGGCCCTGGGTTAAGCCCATGGTGTTCACATCTGACTTGACAGCCCGCCAACGCGCCCTTTACACCCCGT
+
FFF,FFFF:FFFFFFFFF,FFFF::,FF,FF,FFFFFFFFFFFFFFFFFFFF::F:FF,FFFFFFF:FF,FF:FFFF,FFFFFF,FFFF,FFFFFFFFFFFFFF,,:F:FF,FFF:FFFFFFFFFF,F:F:FF::,FFFFFF::FFFFFFFFF,FFFF::FFFFF,FFF:FFF:F:::FFFFFFF,F:,:FFFFF:FF,FFFF,FFFFFFFFFFF:F:,:F:F::FFF,::F:FFFFFFF,FFF:FF,:,
@A00881:241:HJW2NDRXX:1:2126:23348:25645 2:N:0:CGAGAGAA+GATTGGAG
GGTAGCGGACTACTGGGGTATCTAATCCTGTTTGCTCCCCACGCTTTCGAGCCTCAACGTCAGTTACAGTCCAGTGAGCCGCCTTCGCCACTGGTGTTCCTCCTAATATCTACGCATTTCACCGCTACACTAGGAATTCCGCTCACCTCTCCTGCACTCCAGCTTACCAGTTTCCAAAGCAGTCCCACGGTTGAGCCGTGGGCTTTCACTTCAGACTTGACCGGCCGTCTACGCTCCCTTTACACCCAGT
+
FF:,FFFFFFF,:FFFFFF::FFFFFFFFFFFFFFFFFFF:FFFF:FFFFFFFFFFFFFFFFF:F:FFFFFFFFFFFFFFFFFFFFFFF:FFFFFFFFFFFFFFFFF:FFFFFFFFF,FFFFFFFFFF:FFFFFF,FFFFFF:F:FFFFFF,FFFFFFFFFFFFFFFF:FFFFFFFF,F:F:FF,FFFFFF,:F:FF,FFFFFFFF:FFFFFFFFFFFF,::FFF,F:F:FFFFFFFF,FF,F,,F,,FF
@A00881:241:HJW2NDRXX:1:2126:22779:25880 2:N:0:CGAGAGAA+GATTGGAG
GGTAGCGGACTACTCGGGTATCTAATCCTGTTTGCTCCCCACGCTTTCGCGCCTCAGCGTCAGTTGTCGTCCAGCAAGCCGCCTTCGCCACTGGTGTTCCTCCTAATATCTACGCATTTCACCGCTACACTCGGACTTCCGCTTGCCTCTCCGATACTCAAGGACTACAGTTTCAAATGCAGACCCGGGGTTGAGCCCCGGGCTTTGACATCGGACTTGCAGTTCCGGCTTCGCGCCCGTTACACCCAGT
+
FFF:FFFFFFFFFFFFFFF:FFFFF:FFFFFFFFFFFFFF,:FFFFF,F:FFFFFF,FFFFFFFF,:FFFFFFF,FFFFFFFFFFF:FF,,FFFFFFF,:FF:FF:FFFFF::FFFFFFFFFFFFFFFF:F,FFF,FFFFF:FFFFF,F,,FF,F:FFFFFF:,,:F,F:FFFFF,,FFF:F,FFFF,FF,:F:FFF:FFF,,,FF,FF:F:,::F:FFF,F:FF:F,FF,F,F:FFF:::,:,::,,FF
@A00881:241:HJW2NDRXX:1:2126:21314:25911 2:N:0:CGAGAGAA+GATTGGAG
GGTAGCGGACTACGGGGGTATCTAATCCTGTTTGCTCCCCACGCTTTCGCGCCTCAGCGTCAGTTCCAGTCCAGAAAGCCGCCTTCGCCACTGGTGTTCCTACCGATCTCTACGCATTTCACCGCTACACCGGTAATTCCGCTTTCCTCTCCTGCACTCCAGCCTAACAGTATCATGGGCACTTCCCACATTAAATGCGGGACTTTCACCCCTGACTTACCAGGCCGCCTACGCGCCCTTTACGCCCAAT
+
:FFFFFFFFFFFFFFFFFFFFFFFF:FFF:F:FFFF,FFFFF,FF:FFFFF:F::FFFFFFFFFFF:FFFFFF:FFFF:FFFFFFFFFFFF,FFFFFF:FFFFFFFFFFFFFF:FFFFFFFFF:FFFFFFFFFFFFFF,F:FFFFF,F:FFFFFF::FFFFFFFFF:FFFFFFFFFFFF:FFFFFFFF:FFFFFFF:FFFFFFFFF,FF,FF:F:F,FF:F:FFFF,F,FFF,FFFFFF,FFF:FFFFF:
@A00881:241:HJW2NDRXX:1:2126:21151:26005 2:N:0:CGAGAGAA+GATTGGAG
GGTAGCGGACTACACGGGTATCTAATCCTGTTTGCTCCCCACGCCTTCGAGCCTCAACGTCAGTTGCCGTCCAGTAAGCCGCCTTCGCCACTGGTGTTCCTCCTAATATCTACGCATTTCACCGCTACACTAGGAATTCCGCTTACCTCTCCGGCACTCAAGCTCGACAGTTTCCAGAGCAGCTCCGGGGTTAAGCCCCGGCATTTCACTCCAGACTTGCTAAGCCGTCTACGCTCCCTTTACACCCAGT
+
FFFFFFFFFFFFFFFFFFFFFFFFFFFFFFFFFFFFFFFFFFFFFFFFFFFFFFFFFFFFFFFFFFFFFFFFFFF:FFFFFFFFFFFFFFFFFFFFFFFFFFFFFFFFFFFFFFFFFFFFFFFFFFFFFFFFFFFFFFFFFFFFFFFFFFFFFFFFFFFFFFFFFFFFFFFFFFFFFFFFFFFFFFFFFFFF:FFFFFFFFFFFFFFFFFFFFFFFFFFFFFFFFFFFF:FFFFFFFFFFFFFFFFFFFF
@A00881:241:HJW2NDRXX:1:2126:21178:26271 2:N:0:CGAGAGAA+GATTGGAG
GGTAGCGGACTACCAGGGTATCTAATCCTGTTCGATACCCACGCTTTCGTGCTTCAGCGGCAGTTGGGCGCCGGTGCGCTGCCTTCGCAATCGGAGTTCTGCGTGATATCTCTGCATTTCACCGCTACACCACGCATTCCGCGCACTTCTCGCCCACTCAAGCGCCCCAGTTTCAACGGCGGCGGAAGGTTGAGCCCCCCGGTGTGACCGCTGACTTGAGGCGCCGCCTCCGCACCGTTTCAACCCACTA
+
FFF,FFFF,FFFFFFFFF:,FFFF:,FF,FF,FFFFFFFFFFFFFFFFFFFFFFF:FFF,FFFFFFFFFFFF:FFFFF:FFFFF,FFF:,FFFFFFFFFFFFF:F,,FFFF,FFFFFFFF,FFFF:FF,FFFFFFFFFFFFF:F,FFFFFFFFFF:F:FFFFFFF:FF:,FFF:,FFF:F:FFFF,F:::F:F:FFFFFFFF,,:F,FFFFF:F:F:F,F:F::F:F,F,:FFFFF,:::,F,FF:FFFF
@A00881:241:HJW2NDRXX:1:2126:25925:26506 2:N:0:CGAGAGAA+GATTGGAG
GGTAGCGGACTACTTGGGTATCTAATCCTGTTCGCTCCCCACGCTTTCGTGCCTCAACGTCAGATATAGTTTGGTAAGCTGCCTTCGCAATCGGTGTTCTGTATGATCTCTATGCATTTCACCGCTACACCATACATTCCGCCTACCGCATCTACTCTCTAGCTCAACAGTATCAGAGGCAATTCCGGAGTTGAGCCCCGGCCTTTCACCTCTAACTTATCAAACCGCCTACGCACCCTTTAAACCCAAT
+
FF,,FFFFFFFFFFFFFFFFFFFFFFFFFFF,FFFFFFFFFFFFFFFFFFFFFFFF:FFFFFFFFFFFFFFFFFFFFFFFFFFFFFFF,FFFFFFFFFFFFFFFF,FFFFF:FFFFFFFFF:FFFFFFFFFFFFF,FFFFFFFF:F:FFFFFFFFFFFFFFFFFFFFF:FFFFFFFFF:F:FFFFFFFFFFFFFFFFFFFFF:FFFF,FFFFFFF:FF:FFF:FFFFFF:FFFFFF:F:,F,:FFF:,F:
@A00881:241:HJW2NDRXX:1:2126:30472:26553 2:N:0:CGAGAGAA+GATTGGAG
GGTAGCGGACTACAGGGGTATCTAATCCTGTTCGATCCCCACGCTTTCGTGCCTCAGCGTCAGACAGAAGCCGGTATGCTGCCTTCGCAATCGGAGTTCTTCGCGATATCTAAGCATTTCACCGCTACACCGCGAATTCCGCATACTTCTCTTCCTCTCGAGCATCCCAGTTTCAACCGCTGGCCGGGGTTGAGCCCCGGGCTTTGACGGCTGACTTAAGACGCGGCCTACGCACCCTTTAAACCCAATA
+
FF:FFFFFFFFFFFFFFFF:FF,FFFFFFFFFFFFFFFFFFFFFFFFFFFFFFFFF:FFFFFFFF:FFFFFFFFF:FFFFFFF:FFFFFFFFFFFF:FF:FFFFFFFF,FFFFFF:FFFFFFFFFFFFFFFFFFF,,FFFFFFFFFFFFFFFFFFFFFFF,FFFFFFFFF,FFF:FFF:FF:FFF:FFFFFFF:FFF:FFF:F,FFF:F,:FFFFFF:FFFF:F:F::FF,FFF:FFFFFFFFFFFF:FF
@A00881:241:HJW2NDRXX:1:2126:21061:26757 2:N:0:CGAGAGAA+GATTGGAG
GGTAGCGGACTACATGGGTATCTAATCCTGTTTGCTCCCCACGCTTTCGAGCCTCAACGTCAGTTACAGTCCAGTAAGCCGCCTTCGCCACTGGTGTTCCTCCTAATATCTACGCATTTCACCGCTACACTAGGAATTCCACTTACCTCTCCTGCACTCCAGCCATACAGTTTCCAAAGCAGTTCCGGGGTTGAGCCCCGGGCTTTCACTTCAGACTTGCTGCGCCGTCTACGCTCCCTTTACACCCAGT
+
FFF:FFFFFFF:FFFFFFF,FFFFFFFFFFFFFFFFFFFFFFFFFFFFFFFFFFF::FFFFFF,FFFFFFFFFFF,FFFFFFF:FFF:FFFFFFFFFFFFFFFFFFFFFFFFFFFFFFFFFFFFFFF:FFF,FFF:FFFFFFFF:,FFFFFFFFF,FFFFFFFF,:FFFFFFF,FFF:FFFFFFFFFFF:F,F:FF,FFFFF:FFFF,FFFFFFFFFFFF,FF:FFFF,FF,FF::FF::FF:FF,F,:F
@A00881:241:HJW2NDRXX:1:2126:18665:26897 2:N:0:CGAGAGAA+GATTGGAG
GGTAGCGGACTACGGGGGTATCTAATCCTGTTTGCTCCCCACGCTTTCGTGTCTCAGCGTCAGTTGTCGTCCAGTAAATCGCCTTCGCCACCGGTGTTCTTCCCAATATCTACGCATTTCACCGCTACACTGAGAATTCCATTTACCTCTCCGACTCTCAAGAACCACAGTTTCAAATGCAGGTAACGGGTTAAGCCCGTTATTTTCACATCTGACTTGAAGCCCCGCCTACACACCCTTTACACCCAGT
+
FFF,FFFFFFFFFFF:FFFFFFFFFFFFFF:FFFFFFFFFFF:FFFFFFFFFFFFFFFFFFFFFFFFFFFFFFFFFFFFFFF:FFFFFFFFFFFFFFFFFFFFFFFFFF:FFFFFFFFFF:FFFFFFF:FFFFF,FFFFFFFFFFFFFFFFFFFFFFFFFF:FFFFFFFF,FFFFFFFFF:FFFFFFFFFFF:FFFFFFFFFF,FFF:,FFFFFFFFFF,,:F:F:FFFFFF:F,:F:F:FF:FFF::FF
@A00881:241:HJW2NDRXX:1:2126:23258:26991 2:N:0:CGAGAGAA+GATTGGAG
GGTAGCGGACTACCGGGGTATCTAATCCTGTTCGCTCCCCACGCTTTCGCGCCTCAGCGTCAGTTACGGCCCAGTAAGTCGCCTTCGCCACTGGTGTTCCTCCCAATCTCTACGCATTTCACCGCTACACTGGGAATTCCACTTACCTCTTCCGCACTCAAGCCAACCAGTCTCCAAAGCAATTCCCACCTTGAAAGCAGGACTTTCACTCCAGACTTAATCGGCCGCCTACACGCCCTTTACGCCCAGT
+
FFFFFFFFFFFFFFFFFFFFFFFFFFFFFF:FFFFFFFFFFFFFFFFFFFFFFFFFFFFFFFFFFFFFFFFFFFFF:FFFFFFFFFFFFFFFFFFFFFFFFFFFFFFFFFFFFFFFFFFFFFFFFFFFFFFFFFFFFFFFFFFFFFFFFFFFFFFFFFFFFFFFFFFFFFFFFFFF:FFFFF:FFFFFFFFFFFFFFFFFFFFFFFFFFFFFFFFFFFFFFFFFFFFFFFFFFF:FFFFFFFFFFFFF::
@A00881:241:HJW2NDRXX:1:2126:17255:27179 2:N:0:CGAGAGAA+GATTGGAG
GGTAGCGGACTACAAGGGTATCTAATCCTGTTCGATCCCCACACTTTCGTGCTTCAGCGTCAATCCCGCCTTGGTATGCTGCCTTCGCAATCGGTGTTCTGTGTAATATCTATGCATTTCACCGCTACACTACACATTCCGCATACCGCATCCGTATTCCAGCAATCCAGTATCAATGGCATATCACCGGTTAAGCCCGTACATTTCACCACTGACTTAAATTACAGCCTACGCACCCTTTAAACCCAAT
+
FFF,F:FFFFFFFFFFFFFFFFFFFFFFFFFFFFFFFFFFFFFFFFFFFFFFFFFFFFFFFF:FFFFFFFFFFF:FFFFFFF:FFFFFFFFFFFFFFFFFFFFFFFFFFFFFFFFFFFFFFFFFFFFFFFF:FFFFFFFFFFFFFF::F,FFFFFFFFFFFFFFF:FFFF:FFFFFFFFFFFFFF::FF:FFFFFFFFFF,F,FFFFF:F::FFFFF:FFF:F:F:FFFF:,FF,::F,FFFFFF::F,F
@A00881:241:HJW2NDRXX:1:2126:21151:27289 2:N:0:CGAGAGAA+GATTGGAG
GGTAGCGGACTACACGGGTATCTAATCCTGTTTGCTCCCCACGCCTTCGAGCCTCAACGTCAGTTGCCGTCCAGTAAGCCGCCTTCGCCACTGGTGTTCCTCCTAATATCTACGCATTTCACCGCTACACTAGGAATTCCGCTTACCTCTCCGGCACTCAAGCAACACAGTTTCCAGAGCAGCTCCGGGGTTGAGCCCCGGCATTTCACTCCAGACTTGCCTCGCCGTCTACGCTCCCTTTACACCCAGT
+
FFFFFFFFFFFFFFFFFFFFFFFFFFFFFFFFFFFFFFFFFFFFFFFFFFFFFFFFFFFFFFFFFFFFFFFFFFFFFFFFFFFFFFFFFFFFFFFFFFFFFFFFFFFFFFFFFFFFFFFFFFFFFFFFFFFFFFFFFFFFFFFFFFFFFFFFFFFFFFFFFFFF:FFFFFFFFFFFFFFFFFFFFFFFFFFFFFFFFFFFFFFFFFFFFFFFFF:FFFFFFF::FFFF:F,FFFFFFFFFFFFFFFFFFF
@A00881:241:HJW2NDRXX:1:2126:21269:27492 2:N:0:CGAGAGAA+GATTGGAG
GGTAGCGGACTACATGGGTATCTAATCCTGTTTGCTCCCCACGCTTTCGTGCCTCAGTGTCAGTACCAGTCCAGTAAGCCGCCTTCGCCACTGGTGTTCCTCCTAATATCTACGCATTTCACCGCTACACTAGGAATTCCGCTTACCTCTCCTGTACTCCAGCCTGACAGTTTCAAAAGCAGTCCGCGGGGTTGAGCCCCGGGTTTTCACTTCTGACTTGCCATGCCACCTACGCACCCTTTACACCCAG
+
FFFFFFFFFFFFFFFFFFFFFFFFFFFFFFFFFFFFFFFFFFFFFFFFFFFFFFFFFFFFFFFFFFFFFFFFFFFFFFFFFFFFFFFFFFFFFFFFFFFFFFFFFFFFFFFFFFFFFFFFFFFFFFFFFFFFFFFFFFFFFFFFFFFFFFFFFFFFFFFFFFFFFFFF:FFFFFF:FFFFFFFFFFFFFFFFFFFFFFFFFFFFFFFFFFFFFFFFFFFFFFFFFFFF:FF,FFFFFFF::F:FFFFFFF
@A00881:241:HJW2NDRXX:1:2126:20392:27571 2:N:0:CGAGAGAA+GATTGGAG
GGTAGCGGACTACCAGGGTATCTAATCCTGTTTGCTCCCCACGCTTTCGTGCCTCAGTGTCAGTTACAGTCCAGCAACCCGCCTTCGCTACTGGTGTTCCTCCTAATATCTACGCATTCCACCGCTACACTAGGAATTCCGGTTGCCCCTCCTGCACTCAAGTCCGGCAGTTGTAGTTGTAGTCCCGAAGTTGAGCCCCGGAATTACGCTACCAACTTGCCCAACCACCTACGCGGCCTTTACGCCCAGT
+
:F:,FF:FFFFFFFFFFFFFFFF:FFF:FFFFFFFFFFFFFFF:FFFFFFFFFFFFFFFFF:FFFFF:FFFFFFFFFFFFFFFFF:FFFFFFFFFFFFF,::FFFFFFFFFFFFF,FFFFFFFFFFFFFFF,FFF,F:F:FFFF::FFFFFFF:F,FFFF,FFFFFF::F,F,FF:,,FFFFFF:FF,FFFFFFFF,:FFFF,FFFFFFF:FFF,FFFFFF,F,:FFFFFFFFF,,FF,,FFFFFFFFFF
@A00881:241:HJW2NDRXX:1:2126:25943:27571 2:N:0:CGAGAGAA+GATTGGAG
GGTAGCGGACTACGTGGGTATCTAATCCTGTTCGCTCCCCACGCTTTCGTCCTTGAGCGTCCGAGCCCGCCCAGCAGGCCGCCTTCGCCTCTGGTATTCCTCCTGATCTCTGCGCATTTCACCGCTACACCAGGAATTCTGCCTGCCTCTTCGGCTCTCTAGTTCGGGGGTCCTGGGCACCGCCCTGATGTTTCACCAGTCTTTTAATGCCCACTCCCCTTAACCACCTTCAGACGCTTTAAGCCCAGTG
+
FFFFFFFFFFFFFFFFFFFFFFFFFFFFFFFFFFFFFFFFFFFFFFFFFFFFFFFFFFFFFFFFFFFFFFFFFFFFFFFFFFFFFFFFFFFFFFFFFFFFFFFFFFFFFFFFFFFFFFFFFFFFFFFFFFFFFFFFFFFF:FFFFFFFFFFFFFFFFFFFFFFFFFFFFFFFFFFFFFFFFFFFFF:FFFFFFFFFFFFFFFFFFFFFFFFFFFFFFFFFFF:FFFFFFFFFFFFFFFF:FFFFFFFFFF
@A00881:241:HJW2NDRXX:1:2126:32678:27680 2:N:0:CGAGAGAA+GATTGGAG
GGTAGCGGACTACAAGGGTATCTAATCCTATTTGCTCCCCACGCTTTCGGGACTGAGCGTCAGTTGCAGGCCAGATCGTCGCCTTCGCCACTGGTGTTCCTCCATATATCTACGCATTTCACCGCTACACATGGAATTCCACGATCCTCTCCTGCACTCTAGCTGCCTGGTTTCTATGGCTTACTGAAGTTAAGCTTCAGGCTTTCACCACAGACCCTTGCTGCCGCCTGCTCCCTCTTTACGCCCAAGA
+
FF,,FFFF,F:FFFFFFFFFFFFFF:FFFFFFFFFFFFFFFFF:FFFFFFFFFFFFFFFFFF:FFFF:FFF,FF,FF,FFFFFFFFFFFFFFFFFF,FF:FFFFFFFFFFFFFFFFFFFFF,FFFFFFFFFFF:FFFFFFFFFFF,FFFFFFFFFFFFFFFFFFFF,FFF:FFFFFF:FFFF:FFFF:,FFFFFFFFFFFFF:FF:FFFF:::,FFFFF:,::FFFFFF,FFFFFF,F,:FFFFFF::,F
@A00881:241:HJW2NDRXX:1:2126:17038:28056 2:N:0:CGAGAGAA+GATTGGAG
GGTAGCGGACTACAGGGGTATCTAATCCTGTTTGATACCCGCACTTTCGAGCATCAACGTCAGTTACGGTCCAGCAGGCTGCCTTCGCAATCGGAGTTCTTCGTGATATCTATGCATTTCACCGCTACACCACGAATTCCGCCTGCCTATGCCGCACTCAAGGCCCCCAGTTTCAACTGCAATTCTACGGTTGAGCCGCAAACTTTCACAACTGACTTAAGGACCCGTCTACGCTCCCTTTAAACCCAAT
+
FFFFFFFFFFFFFFFFFFFFFFFFFFFFFFFFFFFFFFFFFFFFFFFFFFFFFFFFFFFFF:FFFFFFFFFFFFFFFFFFFFFFFFFFFFFFFFFFFFFFFFFFFFFF:FFFFFFFF:FF:FFFFFFFFFFFFFFFFFFFFFFFFFFFFFFFFFFFFFF,FFFFFFFFF:FFFFFFFFF:F:FFFF:FFFFFF:FFFFFFFFFFFFFFFF:FF,FFFFFF:FFFFFFFFF:F:FFFFFF,FFFFFFFFFF
@A00881:241:HJW2NDRXX:1:2126:25690:28072 2:N:0:CGAGAGAA+GATTGGAG
GGTAGCGGACTACTAGGGTATCTAATCCTGTTTGCTCCCCACACTTTCGTGCCTCAACGTCAGTTTCTGTCCAGAAAGTCGCCTTCGCCACTGGTGTTCCTCCTAATATCTACGCATTTCACCGCTACACTAGAAATTCCACTTTCCTCTCCAGTACTCAAGATAACCAGTCTTAGTAGCAATTCCTAGGTTAAGCCTAGGGTTTTCACTACTAACTTAATTTCCCGTCTACGCACCCTTTACACCCAAT
+
FFF:FFFFFFFFFFFFFFFFFFFFFFFFFFFFFFFFFFFFFFFFFFFFFFFFFFFFFFFFFFFFFFFFFFFFFFF:FFFFFFFFFFFFFFFFFFFF,FFFFFFF:FFFFFFFFFFF,FFFFFFFFFFFFFFFF:,,FFFFF::FFFFFFFFFFFFFFFFF,FFFFFFFFFFFFFF:FFFFFFFFFFFFFFFFF,FFFFFFF:,:,:F,FF,:F,FFFFF,FFFFF:FFFF,,FF,F,FF,FFFFF:F,FF
@A00881:241:HJW2NDRXX:1:2126:30165:28213 2:N:0:CGAGAGAA+GATTGGAG
GGTAGCGGACTACAAGGGTATCTAATCCTGTTTGCTCCCCACGCTTTCGAGCCTCAGCGTCAGTAAAAGCCCAGTAAGCCGCCTTCGCCACTGATGTTCCTCCATATATCTACGCAGTTCACCGCTACACATGGAATTCCGCTTACCTCTACGTCACTCAAGAACTACAGTTTCCAATGCAGGTTATGAGTTGAGCCCATAATTTTCACATCTGACTTGCAGTCCCGCCTACACTCCCTGTACACGCAGT
+
FFFFFFFFFFFFFFFFFFFFFFFFFFFFFFFFFFFFFFFFFFFFFFFFFFFFFF:FFFFFFFFFFFF:F:FFFFFFFFFFFFFFFFFFFFFFFFFF:FF:F:F::FFFFF,FFFF:,FFF:FFFF,,FFF,FFF::F:::F,,FF,FFFF:F,FF::FFFFFF,FF,FF:F,,:,:,FF,FFFF:FFFFF:FF:FF,FF:FFF:,F,,FF:FFF,FFFFF:F::F:F:FF,,F,:F,,,,F,FFF,F,FF
@A00881:241:HJW2NDRXX:1:2126:27326:28369 2:N:0:CGAGAGAA+GATTGGAG
GGTAGCGGACTACCCGGGTATCTAATCCTGTTTGCTCCCCACGCTTTCGAGCCTCAACGTCAGTTACCGTCCAGTAAGCCGCCTTCGCCACTGGTGTTCTTCCTGATATCTACGCATTTCCCCGCTACACCAGGAATTCCGCTTACCTCTCCGGCACTCCAGCCAAACAGTTTCCAAAGCAGTCCCGCCGTTGAGCAGCGGGCTTTCACTCCAGACTTGCCTTGCCGTCTACGCTCCCTGTACACCCAGT
+
FF,,FFFFFFF,FFFFFFFFFFFFFFFFFFFFFFFFFFFFFFFFFFFFFFFFFFFF:,FFFFFFFFFFFFFFFFFF:FFFFFFFFFFFFFF:FFFFFFFFFFFFF:FFF:,FFFFFFF:F:FFFFF,:F:FF:FFFFFFFFFFFFFFFFFFFF:FFFFF:FFFFFFFF,:,FFFF::FFF:FFFF,FF:F:FFFFFFF:FFFFF,FFFFFFF,F,:F:F:F:FFFFF:,F:,FF:FFF,,FF:,FFFFF,
@A00881:241:HJW2NDRXX:1:2126:22670:28416 2:N:0:CGAGAGAA+GATTGGAG
GGTAGCGGACTACTTGGGTATCTAATCCTGTTTGCTCCCCACGCTTTCGTGTCTCAGTGTCAGTTACTGTCCAGATAGCCGCCTTCGCCACTGATGTTCCTCCTAATATCTACGCATTCCACCGCTACACTAGGAATTCCGCTATCCTCTCCAGCACTCAAGTCTGACAGTTTTAGATGCAGCACCCGAGTTAAGCCCTGGGTATTACACATCTAACTTATCAAACCACCTACACACCCTTTACGCCCAG
+
FFF,FFFFFFF:FFFFFFFFFFFFFFFFFFFFFFFFFFFFFFFFFF:FFFFFFFFFFFFFFFFFFFFFFFFFFFF:FFFFFFFFFFFFFFFF:FFFFFFFFFFFFF:FFFFFFFF:F:FFF:FFFFFFFFF,FFFFFFFF:FFFFFFFFFFFFFFFFFFFFFFFFF:FFF:FFFFFFFFFFFFFFFFF:FFFFFFF:FFFFFF:FFFFFFFFF:FFFFFFFF:F:F::FFF,FFFFFFFFFFFF,FFFFF
@A00881:241:HJW2NDRXX:1:2126:26594:28604 2:N:0:CGAGAGAA+GATTGGAG
GGTAGCGGACTACCTGGGTATCTAATCCTGTTTGCTCCCCACGCTTTCGTGCCTCAGTGTCAGTTACAGTCCAGCAGATCGCCTTCGCCACTGGTGTTCCTCCTAATATCTACGCATTCCACCGCTACACTAGGAATTCCATCTGCCCCTCCTGCACTCAAGCCTGCCAGTTTTAGTAGTAGTTCCGAAGTTGAGCCTCGGGATTACGCTACTAACTTGGCAAACACCCTACGCACCCTTGATGCCCAGT
+
FFFF:FFFFFFFFFFFFFFFFFFFFFFFFFFFFFFFFFFFFFFFFFFFFFFFFFFFFFFFFFF,FFFFFFFFFFFFFFFFFFFFF:FFFFFFFFFFFFFFFFFFFFFFFFFFFFFFFFFFFFFFFFFFFFFFFFFFFFFFF,FFFFFFFFFFFFFFFFFFFFFFFFF,:FFFFFFFFFFFFFFFFFFFFFFFF,FF::FFFFFF:FFF::F,:F::F:FFFF,FF,,FFF:F::FFFF,F:FFFFFF,FF
@A00881:241:HJW2NDRXX:1:2126:15664:28776 2:N:0:CGAGAGAA+GATTGGAG
GGTAGCGGACTACGCGGGTATCTAATCCTGTTTGCTCCCCACGCTTTCGTGCCTCAGTGTCAGTTACAGTCCAGCAAACCGCCTTCGCTACTGGTGTTCTTCCTAATATCTACGCATTCCACCGCTACACTAGGAATTCCGTTTGCCCCTCCTGCACTCAAGTCCGACAGTTTTAGTAGTAGTCCCGAGGTTGAGCCCCGGGCTTACGCTACTAACTTGCCAAACCACCTACGCACCCTTTACGCCCAGT
+
FFFFFFFFFFFFFFFFFFFFFFFFFFFFFFFFFFFFFFFFFFFFFFFFFFFFFFFFFFFFFFFFFFFFFFFFFFFF,FFFFFF:FFFFFFFFFFFFFFFFFFFFFFFFFFFFFFF:FFFFFFFFFFFFFFFFFFFFFFFFFFFF:FFFFFFFF:FFFFFFFFFFFFFFFFF:FFFFFFFFF:FF:F:FFFF,FFFFFFFFFFFFFFFFFFFFFF,FFFFFFF,FFFFFFF:FFFFFFF,F:,FFF:F,FF
@A00881:241:HJW2NDRXX:1:2126:22064:29246 2:N:0:CGAGAGAA+GATTGGAG
GGTAGCGGACTACCAGGGTATCTAATCCTGTTTGCTCCCCACACTTTCGTGCCTCAACGTCAGTTACAGTCCAGTAAGTCGCCTTCGCCACTGGTGTTCCTCCTAATATCTACGCATTTCACCGCTACACTAGGAATTCCACTTACCTCTCCTGCACTCAAGATTAGTAGTTTTAGTTGCAGTTCCTCAGTTAAGCCAAGGGATTTCACAACTAACTTGCTAACCCGTCTACGCACCCTTTACACCCAAT
+
FFFFFFFFFFFFFFFFFFFFFFFFFFFFFFFFFFFFFFFFFFFFFFFFFFFFFFFFFFFFFFFFFFFFFFFFFFFFFFFFFFFFFFFFFFFFFFFFFFFFFFFFFFFFFFFFFFFFFFFFFFFFFFFFFFF,FFFFFFFFFFFFFFFFFFFFFFFFFFFFFFFFFFFFFFFFFFF:FFFFFFFFFFFFFFFFFFFFFFFFFFF,FFFFFFFFFFFFFFF:FFFFFF:FFFFFFFFFFFFFFFFFF:F:F,
@A00881:241:HJW2NDRXX:1:2126:29993:29606 2:N:0:CGAGAGAA+GATTGGAG
GGTAGCGGACTACTTGGGTATCTAATCCTGTTCGATACCCACGCTTTCGTGCATGAGCGTCAGTAGGGCGCCGGTATGCTGCCTTCGCAATCGGAGTTCTGCGTGATATCTATGCATTTCACCGCTACACCACGCATTCCGCATACTTCTCGCCCACTCTAGCATGCCAGTTTCAACGGCTCGCCGGGGTTGAGCCCCGAAATTTTACCGCTGACTTAACACGCCGCCTGCGCACCCTTTAAACCCAATA
+
FFFFFFFFFFFFFFFFFFFFFFFFFFFFFFFFFFFFFFFFFFFFFFFFFFFFFFFFFFFFFFFFFFFFFFFFFFFFFFFFFFFFFFFFFFFFFFFFFFFFFFFFFF:FFFFFFFFFFFFFFFFFFFFFFFFFFFFF:FFFFFFFFFFFFFF:FFFFFFFFF:FFFFFFFFFFFFFFFFFFFFFFFFFFFFFFFFFFFFFFFFFFFFFFFFFF::FFFFFFFF:FFFFFFFFFFFFFFFFFF:FFFFFFFF
@A00881:241:HJW2NDRXX:1:2126:25708:30264 2:N:0:CGAGAGAA+GATTGGAG
GGTAGCGGACTACTCGGGTATCTAATCCTGTTCGCTCCCCACGCTTTCGTGCCTCAACGTCAGACATAGTTTGGTAAGCTGCCTTCGCAATCGGTGTTCTGTATGATCTCTATGCATTTCACCGCTACACCATACATTCCGCCTACCGCATCTACTCTCTAGCTCAACAGTATCAGAGGCAGGTCCGGAGTTGAGCCCCGGCATGTCACCTCGACCGGATCAAACCGCCTACGCCCCCGTTAAACCCAAT
+
FF::FFFFFFFFFFFFFFFFFFFFFFFFFFFFFFFFF,FF:FF:FFFFFFFFFFFF:FFFFFFFFFFF:FFFFFFFFFFFFFFFF:FFFFFF:FFFFFFF:FFFF,FFFF,FFFF:,FFFFFF:FFF:FFFFFFF,FFFFFF:F,FFFF:FF:F:,F,FFFFFFFFFF,,FF,:FF,FF,FF,FF,FFF:FFF,FFFFFFFF::,FF,FFF:,F,F,,,FF::FFFF:FFFFF,,,FFFFF,FF:,F,FF
@A00881:241:HJW2NDRXX:1:2126:25726:30326 2:N:0:CGAGAGAA+GATTGGAG
GGTAGCGGACTACTTGGGTATCTAATCCTATTTGCTCCCCACGCTTTCGTGCATGAGCGTCAGTAATGGCCCAGCAAATCGCCTTCGCCACTGGTGTTCCTCCTAATATCTACGCATTCCACCGCTACACTAGGAATTCCATTTGCCTCTACCATACTCAAGTCTACCAGTTTCAAATGCAGGTTATGGGTTAAGCCCATAATTTTCACATCTGACTTGCAGCCCCGCCTACACGCCCTTTACACCCAGT
+
FFFFFFFFFFFFFFFFFFFFFFFFFFFFFFFFFFFFFFFFFFFFFFFFFFFFFFFFFFFFFFFFFFFFFFFFFFFF:FFFFFFFFFFFFFFFFFFFFFFFFFFFFFFFFFFFFFFFFFFFFFFFFFFFFFFFFFF,FFFFFFFFFFFFFFFFFFFFFFFFFFFFFFFFFFFFFFFFFFFFFFFFFFF:FFFF,F:FFFFFFFFFFFFFFFFFFFFFFF,FFFFFF:FFFFFFFFFFFFFFFFFFFFFFFF
@A00881:241:HJW2NDRXX:1:2126:19813:30358 2:N:0:CGAGAGAA+GATTGGAG
GGTAGCGGACTACTTGGGTATCTAATCCTGTTTGCTCCCCACGCTCTCGCGCCTCAGCGTCAGTTGTCGTCCAGCAATCCGCCTTCGCCACTGGTGTTCTTCCGTATATCTACGCATTTCACCGCTACACACGGAATTCCGATTGCCTCTCCGATACTCAAGACCATCAGTTTCAAATGCAGGCCATGGGTTAAGCCCATGGTTTTCACATCTGACTTGACAGCCCGCCTACGCGCCCTTTACACCCAGT
+
FF:FFFFFFFFFFFFFFFFFFFFFFFFFFFFFFFFFFFFFFFFFFFFFFFFFFFFFFFFFFFFFFFFFFFFFFFFFFFFFFFFFFFFFFFFFFFFFFFFFFFFFFFFFFFFFFFFFFFFFFFFFFFFFFFFFFFF,FFFFFFFFFFFFFFFFFFFFFFFFFFFFFFFFFFFFFFFF,FFFFFFFFFFFFFF:F:FFFFFFFFFF:F,FFFFFFFFFFF,FFFFFF::FFF,FFFFFFFFFFFFFFFFFFF
@A00881:241:HJW2NDRXX:1:2126:23592:30389 2:N:0:CGAGAGAA+GATTGGAG
GGTAGCGGACTACGTGGGTATCTAATCCTGTTTGCTCCCCACGCTCTCGCGCCTCAGCGTCAGTTGTCGTCCAGCAATCCGCCTTCGCCACTGGTGTTCTTCCGTATATCTACGCATTTCACCGCTACACACGGAATTCCGATTGCCTCTCCGATACTCAAGACCGGCAGTTTCAAATGCAGGCCATGGGTTAAGCCCATGGTTTTCACATCTGACTTGTCGGCCCGCCTACGCGCCCTTTACACCCAGT
+
FFFFFFFFFFFFFFFFFFFFFFFFFFFFFFFFFFFFFFFFFFFFFFFFFFFFFFFFFFFFFFFFFFFFFFFFFFFFFFFFFFFFFFFFFFFFFFFFFFFFFFFFFFFFFFFFFFFFFFFFFFFFFFFFFFFFFFFFFFFFFFFFFFFFFFFFFFFFFFFFFFFFFFFFFFFFFFFFFFFFFFFFFFFFFFFFFFFFFFFFFFFF:FFFFFFFF:FFFF,FFFFFFFFFFFFFFFFFFFFFFFFFFFFFFF
@A00881:241:HJW2NDRXX:1:2126:16758:30733 2:N:0:CGAGAGAA+GATTGGAG
GGTAGCGGACTACAGGGGTATCTAATCCTGTTCGATCCCCACGCTTTCGTGCCTCAGCGTCAGTCAGGCGCCAGTACGCTGCCTTCGCAATCGGAGTTCTGCGCAATATCTAAGCATTTCACCGCTACACTGCGCATTCCGCGTACCTCTCGCCTTCTCTAGCACTGCAGTTTCAACGGCTCGCCGGGGTTGAGCCCCGGGCTTTTACCGCTGACTTGCACCGCCGCCTACGCACCCTTTAAACCCAATA
+
FFFFFFFFFFFFFFFFFFFFFFFFFFFFFFFFFFF:FFFFFFFFFFFFFFFFFFFFFFFFFFFFFFFFFFFFFFFFFFFFFFFFFFFFFFFFFFFFFFFFFFFFFFFFFFFFFFFFFFFFFFFFFFFFFFFFFFFFFFFFFF:FFFFFFFFFFFFFFFFFFFFFFFFFFFFFFFFFF:FFFFFFFFFFFFF:F:FFFFF:FFFFFFFFFFFFFFFFFF::FFFFFFFFF:FFFFFFFFFFFFFFFFFFF:
@A00881:241:HJW2NDRXX:1:2126:29225:30843 2:N:0:CGAGAGAA+GATTGGAG
GGTAGCGGACTACGCGGGTATCTAATCCTGTTTGCTCCCCACGCTCTCGCGCCTCAGCGTCAGTTGTCGTCCAGCAATCCGCCTTCGCCACTGGTGTTCTTCCGTATATCTACGCATTTCACCGCTACACACGGAATTCCGATTGCCTCTCCGATACTCAAGACCATCAGTTTCAAATGCAGGCCATGGGGTAAGCCCATGGTTTTCACATCTGACTTGACAGCCCGCCTACGCGCCCTTTACACCCAGT
+
FF,,FFFF,FFFF:FFFFFFFFFFFFF:FFFFFFFFFFFFF,FF,F:FFFFFFFFFFFFFFFFFFFFFFFFFFFFF:FFFFFFFFFF,FFFFFFFFFFFFFFFFFFFFFFFFF:F:,FFF,FFFFFFFFFFFFF,FFFFFFFFFFF:FFFFFFFFFFFF:,FF::FFFFFFF,FFFFFF:FFFFFFFFFF,FFFFFFFFFFFFF,F:FF::FFFFFFFF,FFF::FFFFF:FFFF:FF:,FFFFF,:FF,
@A00881:241:HJW2NDRXX:1:2126:30282:31078 2:N:0:CGAGAGAA+GATTGGAG
GGTAGCGGACTACCCGGGTATCTAATCCTGTTTGCTCCCCACGCTTTCGAGCCTCAGCGTCAGTTAAAGCCCAGCAAGCCGCCTTCGCCACCGGTGTTCCTCCCGATATCTACGCATTTCACCGCTACACCGGGAATTCCGCTTGCCTCTGCTCCACTCAAGACTCGGAGTTTCAAACGCAGTCCGGGGGTTAAGCCCCCGCCTTTCACGTCTGACTTCCGTGCCCGCCTACGCTCCCTTTACACCCAGT
+
FFFFFFFFFFFFF:FFFFFFFFFFFFFF:FFFFFFFFFFFFFFF:FFFFFFFFFFFFFFFFFFFFFFFFFFFFFFFFFFFFFFFFFFFFFFF:FFFFFFFFF:FFFFFFFFFFFFFFFFFFFFFFFFFFFFFFFF:FFFFFFFFFFFFFFFFFF:FFFFFFFFFFFFFFFF:FFF:,FFFFFFFFFFFFFFF:FFFFFFFFFFFFFFFFFFF,FFFF:,FF,:FFFFFFF,FFFF::FF:FFF:FFF:FF
@A00881:241:HJW2NDRXX:1:2126:17255:31407 2:N:0:CGAGAGAA+GATTGGAG
GGTAGCGGACTACTTGGGTATCTAATCCTGTTTGCTCCCCACGCTTTCGAGCCTCAGCGTCAGTTAATGTCCAGAAAGCCGCCTTCGCCTCTGGTGTTCCTCCTAATATCTACGCATTCCACCGCTACACTAGGAATTCCGCTTTCCTCTCCATCACTCAAGCACAACAGTTTTAAAAGCAGTTCCGAGGTTAAGCCTCGGGATTTCACTCCTAACTTGTTGCGCCGCCTACGCTCCCTTTACGCCCAGT
+
FFFFFFFFFFFFFFFFFFFFFFFFFFFFFFFFFFFFFFFFFFFFFFFFFFFFFFFFFFFFFFFFFFFFFFFFFFFFFFFFFFFFFFFFFFFFFFFFFFFFFFFFFFFFFFFFFFFFFFFFFFFFFFFFFFFFFFF,FFFFFFF:FFFFFFFFFFFFFFFFFFF:FFFFFF:FFFFFFFFFFFFFFFFF:FFFFFFFFF:FF:FFFFFFFFFFFFFFFFFFFFF:FF:F:FFFFFFFFFFFFFFFFFFFFF
@A00881:241:HJW2NDRXX:1:2126:18132:31579 2:N:0:CGAGAGAA+GATTGGAG
GGTAGCGGACTACTAGGGTATCTAATCCTGTTTGCTCCCCACGCTTTCGAGCCTCAACGTCAGTTACCGTCCAGTAAGCCGCCTTCGCCACTGGTGTTCCTCCTAATATCTGCGCATGTCACCGCTACACTAGGACTTCCGCTTACCTCTCCGGCACTCTAGAACAACAGTTTCCAATGCAGTCATGGGGTTAAGCCCCAGCCTTTCACATCAGACTTGGTCTTCCGTCTACGCTCCCTTTACACCCCGT
+
FF,:FFFFFFFFFF:FFFF,FFFFFFFFFFFFFFFFFFFFFFFFFFFFFFFFFFFFFFFFFFFFFFFFFFFFFFFFFFFFFFFFFFFFF:FFFFFFFFFFFFFF,:F,FFFFFFFFF,FFF:FFFFF,FFF,FFF:F:FFFFFFF:F:FFFFFFFFFFFFFFF,FFF,:FFFF:FFFFFFFFFF,FF:FFF::FFFFFF,FF:F:FFFFFFFF:FFFFF,FF:FFF:FFFFFFFFFFF,,F:F,,F:FFF
@A00881:241:HJW2NDRXX:1:2126:28800:31641 2:N:0:CGAGAGAA+GATTGGAG
GGTAGCGGACTACAGGGGTATCTAATCCTGTTTGCTCCCCACGCTTTCGTGTATCAGCGTCAGTTGTCGTCCAGTAATCCGCCTTCGCCACTGGTGTTCCTCCCGATCTCTGCGCATTTCACCGCTACACCGGGAATTCCGATTACCCCTCCGACTCTCAAGAAACGCAGTTTCAAGTGCAGCTCAGGGGTTGAGCCCCTGCATTTCACACCTGACTTGCATCCCCGCCTACTCACCCTTTACACCCAGT
+
FFFFFFFFFFFFFFFFFFFFFFFFFFFFFFFFFFFFFFFFFFFFFFFFFFFFFFFFFFFFFFFFFFFFFFFFFFFFFFFFFFFFFFFFFFFFFFFFFFFFFFFFFFFFFFFFFFFFFFFFFFFFFFFFFFFFFFFFFFFFFFFFFFFFFFFFFFFFFFFFFFFFFF:FFFFFFFFFFFFFFFFFFFFFFFFFFFFFFFFFFFFFFFFFFF:FFFFFFFFFFFFFFFFFFFFFFFFFFFFFFFFFFFFFFF
@A00881:241:HJW2NDRXX:1:2126:24108:31751 2:N:0:CGAGAGAA+GATTGGAG
GGTAGCGGACTACTAGGGTATCTAATCCTGTTTGATACCCACACTTTCGAGCATCAGCGTCAGTTACAGTCCAGCAGGCTGCCTTCGCAATCGGAGTTCTTCGTGCTATCTAAGCATTTCACCGCTACACCACGAATTCCGCCTGCCTCTACTGTACTCAAGACACCCAGTATCAACTGCAATTTTACGGTTGAGCCGCAAACTTTCACAACTGACTTAAGCGTCCGCCTACGCTCCCTTTAAACCCAAT
+
FF:FF:FFFF::FFFFFFFFFFFFFFFFFFFFFFFFFFFFFFFFFFF:FFFFFFFFFFFFF:FFFFFFFFFFFFFFFFFFFFFFFFFFFFFFFFFFFFFF,FF:F,FFFFFFFFFFFFFFFFFFFFFFFFFFFFFFFFFF:FFFFFFFFFFFFFFFFFF,FFFFFFFF:FFFF:F:FFF:FFFFFFFFFFFFFFFF:FFFFFFFFFFFFFFFFFFFF:FFFFFFFFFFFFFFFFFFFF,FFF,FFFFFFF
@A00881:241:HJW2NDRXX:1:2126:28664:32033 2:N:0:CGAGAGAA+GATTGGAG
GGTAGCGGACTACTAGGGTATCTAATCCTGTTTGCTCCCCACGCTTTCGCGCCTCAGCGTCAGTTGTCGTCCAGCAAGCCGCCTTCGCCACTGGTGTTCCTCCTAATATCTACGCATTTCACCGCTACACTAGGAATTCCGCTTGCCTCTCCGATACTCAAGGACTACAGTTTCAAATGCAGCCCCGGGGTTGAGCCCCGGTATTTCACATCTGACTTGCAGTTCCGCCTCCACGCCCTTTACACCCAGT
+
FFFFFFFFFFFFFFFFFFFFFFFFFFFFFFFFFFFFFFFFFFFFFFFFFFFFFFFFFFFFFFFFFFFFFFFFFFFF:FFFFFFFFFFFFFFFFFFFFFFFFFFFFFFFFFFFFFFFFFFFFFFFFFFFFF:FFF:,FFFFFFFFFFFFFFFFFFFFFFFFFFFF:FFFFFFFFFF:FFFFFFFFFFFFFFFFFFFFFFFFFFFFFFFFFFFFFFFFFFFFFFFFFFFFFF,FFF:FFFFFFFFFFFFFFF
@A00881:241:HJW2NDRXX:1:2126:29297:32064 2:N:0:CGAGAGAA+GATTGGAG
GGTAGCGGACTACAAGGGTATCTAATCCTGTTTGCTCCCCACGCTTTCGTGCCTCAGTGTCAGTTACAGTCCAGCAGATCGCCTTCGCCACTGGTGTTCTTCCCAATATCTACGCATTCCACCGCTACACTGGGAATTCCATCTGCCCCTCCTGCACTCAAGTCCTGCAGTTTTGGTCGTAGTTCCGACGTTGAGCCCCGGGATTACGCTACCAACTTGCAAGACCACCTACGCACCCTTTACGCCCAGT
+
FF::F:FFFFFFFFFFFFFFF:FFFFFFFF:FFF:FF:FFFFFFFFFFFFF,FFFFFFFF,FFFF,F,F:FFFF:FF,FFFF::FFFFFFFFFF:F:F:,:FFFFFFFFFFF,FFFFFFFFFFFFFF::FFFFF:FFF:F,:FF,FFFFFFFFF:F:FFF,:FF:FFFFF:FFFFFFFFFFFF:F,FF,FFFF:FFF:FF:FF,FFFFF:F,FFFFFFFF,FFFFFFFFF:::F:,F:F,,FFFF:F:FF
@A00881:241:HJW2NDRXX:1:2126:27344:32283 2:N:0:CGAGAGAA+GATTGGAG
GGTAGCGGACTACGTGGGTATCTAATCCTGTTTGCTCCCCACGCTCTCGCGCCTCAGCGTCAGTTGTCGTCCAGCAATCCGCCTTCGCCACTGGTGTTCTTCCGTATATCTACGCATTTCACCGCTACACACGGAATTCCGATTGCCTCTCCGATACTCAAGACCGGCAGTTTCAAATGCAGGCTATGGGTTAAGCCCATAGTTTTCACATCTGACTTGTCAGCCCGCCTACGCGCCCGTTACACCCAGT
+
FF:FF:FFFFFFFF,FFFFFFFFFFFFFFFFFFFFFFFFFFFFFFFFFFFFFFFFFFFFFF,FFFFFFFFFFFF:FFFFFFFFFFFFFFFFFFFFFFFFF,FFFF,FFFFFFFFFFFFFFFFFFFFFFFFFFFFFFFFFFFFFFF,F:FFFFFF,,FFFFFFFFFFFFFF:F:FFF:FFFFFFFFFFF:FFFFFFFFFF,FFFFFFFFFFFF:F:F,:FFF::FFFFFFFFFFF:,FFFFF:FFFFFF:F
@A00881:241:HJW2NDRXX:1:2126:18484:32597 2:N:0:CGAGAGAA+GATTGGAG
GGTAGCGGACTACCTGGGTATCTAATCCTGTTCGATCCCCACGCTTTCGTGCTTCAGCGTCAGTCTCGCTATGGTATGCTGGCTTCGCAATCGGGGTTCTGCGTGATATCTATGCATTGCACCGCTACACCACGCAGTCCGCATACCTCTTCCGAACTCCAGTCCCGCAGGTGCAATGGCAAGCGTACGGTTAAGCCGCACGTTTTCACCGCTGACTTGCGGGTCCGCCTAGGCACCCTTTAAACCCAAG
+
FF,:F,FFFFF,FFFFFFF,FF:::FFFF:FFFFFFFFFFFFFFFFFFFFFFFFFFFFFFF,FF::FFF:FFFF,F:FFFF,:FF:FFFFFF:F:FFFFF:FFFF,FF:::FFFFF,F,F,F:FFF:F:FFFFFFF:FFF:F::FFFFF:FF:F,,F:FF,FFF:FF::F,:,F:FFFFF:FFFF:,FFF:F:FFFFF::FFF:::FF,FFF,:,:,,F::::,:FFF::F,FF,,FF,,:,F,F:FF,,
@A00881:241:HJW2NDRXX:1:2126:23710:32690 2:N:0:CGAGAGAA+GATTGGAG
GGTAGCGGACTACGGGGGTATCTAATCCTGTTTGCTCCCCACGCTTTCGTGCCTCAGTGTCAGTACCAGTCCAGTAAGCCGCCTTCGCCACTGGTGTTCCTCCTAATATCTACGCATTTCACCGCTACACTAGGAATTCCGCTTACCTCTCCTGTACTCCAGCCTGACAGTTTCAAAAGCAGTTCCGGGGTTAAGCCCCGGAGTTTCACTTCTGACTTGCCATGCCACCTACGCACCCTTTACACCCAGT
+
FFFFFFFFFFFFFFFFFFFFFFFFF:FFFFFFFFFFFFFFFFFFFFFFFFFFFFFFFFFFFFFFFFFFFFFFFFFFFFFFFFFFFFFFFFFFFFFFFFFFFFFFFFFFFFFFFFFFFFFFFFFFFFFFFFFFFFFFFFFFFFFFFFFFFFFFFFFFFFFFFFFFFFFF,FFFFF,FF:F::FFFFF:FFFFFFFFF::FFFFFFFFFFFFFFFFFFFFFFFFF:FFFFFF:FFFFFFFFFFFFFFFFFF:
@A00881:241:HJW2NDRXX:1:2126:29776:33019 2:N:0:CGAGAGAA+GATTGGAG
GGTAGCGGACTACATGGGTATCTAATCCTGTTTGCTCCCCACGCTTTCGCGCCTCAGCGTCAGTTGCTGTCCAGCAAGCCGCCTTCGCCACTGGTGTTCCTCCTAATATCTACGCATTTCACCGCTACACTAGGAATTCCGCTTGCCTCTCCAGTACTCAAGAACTACAGTTTCAAATGCAGGCCACAGGTTGAGCCCGTGGTTTTCACATCTGACTTGCAATCCCGCCTACACGCCCTTTACACCCAGT
+
FF:FFFFFFFFFFFFFFFFFFFFFFFFFFFFFFFFFFFFFFFFFF:FFFFFFFFFFFFFFFFFFF:FFFFFFFFFFFFFFFFFFFFF,FFFFFFFFFFFFFFFFFFF:FF:FF:FF::FFFFFFFFFFFFF,FFFFFFFFFFFF:FFFF,FFFF:FFFFFFFFFF:FFF:F:FFFF:F,FF::FFFFFFF::FF:FFFF,FFFFFFFFFFFFF,:FFFFFFF::FFFFF,F:FFFFFFFFFFFFFFFFF,
@A00881:241:HJW2NDRXX:1:2126:32389:33849 2:N:0:CGAGAGAA+GATTGGAG
GGTAGCGGACTACGTGGGTATCTAATCCTGTTTGCTCCCCACGCTTTCGTGCCTCAGTGTCAGTTACAGTCCAGTGAACCGCCTTCGCCGCTGGTGTTCCTCCTAATATCTACGCATTCCACCGCTACACTAGGAATTCCGTTCACCCCTCCTGCACTCAAGCCCAGCAGTTTTGGTAGTAGCGCCGAAGTTAAGCCTCGGAATTACGCTACCAACTTGCCAAACCACCTACGCACCCTTTACGCCCAGT
+
FFFFFFFFFFFFFFFFFFFFFFFFFFFFFFFFFFFFFFFFFFFFFFFFFFFFFFFFFFFFFFFFFFFFFFFFFFFFFFFFFFFFFFFFFFFFFFFFFFFFFFFFFFFFFFFFFFFFFFFFFFFFFFFFFFFFFFFFFFFFFFFF:FFFFFFFFFFFFFF:FFFFF:FFFFFFFFFFFFFFFF,FFFF::FFF,FFFFFF:FFFFF:FFFFFFFF,FFFFFFFFFFFFFF:,F:FFFFFFFFFF:FFFFFF
@A00881:241:HJW2NDRXX:1:2126:19343:33896 2:N:0:CGAGAGAA+GATTGGAG
GGTAGCGGACTACACGGGTATCTAATCCTGTTCGATCCCCACACTTTCGTGCTTCAGCGTCAATCCCGCCTTGGTATGCTGCCTTCGCAATCGGTGTTCTGTGTAATATCTATGCATTTCACCGCTACACTACACATTCCGCATACCGCATCCGTATTCCAGCAATCCAGTATCAATGGCATATCACCGGTTAAGCCCGTACATTTCACCACTGACTTAAATTACAGCCTACGCACCCTTTAAACCCAAT
+
:FFF:FFFFFFFFFFFFFFFFFFFFFFFFFFFFFFFFFFFFFFFFFFFFFFFFFFFFFFFFFFFFFFFFFFFFFFFFFFFFFFFFFFFFFFFFFFFFFFFFFFFFFFFFFFFFFF:FFFFFFFFFFFFFFFFFFFFFFFFFFFFFFFFFFFFFFFFFFFFFFFFFFFFF:FFFFFFFFFFFFFFFFFFFFFFFFFFFFFFFFFF:FFFFFFFFFFFFFFFFFFFFFFFFF,:FFFFFFFFFFFFFFFFFF
@A00881:241:HJW2NDRXX:1:2126:24596:34006 2:N:0:CGAGAGAA+GATTGGAG
GGTAGCGGACTACTGGGGTATCTAATCCTGTTTGATACCCGCACTTTCGAGCATCAACGTCAGTTACGGTCCAGCAGGCTGCCTTCGCAATCGGAGTTCTTCGTGATATCTATGCATTTCACCGCTACACCACGAATTCCGCCTGCCTATGCCGCCCTCAAGGCCCCCAGTTTCAACTGCAATTCTACGGTTGAGCCGCAAACTTTCACAACTGACTTAAGGACCCGTCTACGCTCCCTTTAAACCCAAT
+
FFF,FFFF,F::FFFFFFFF:F:F:FF:FFFFFF:FF:FFFFFFF,FFFFFFFFF,FFFFF:FFF,FFFFFFFFFFFFFFFFFFFFFFFFFFFF:FFFF:FFFFF,F,FFFFFFFFF,FFFFFFFFFFFFF:F,F:FFFFFFFF:F,:F:FFFFF,FFFFFFFFFFFFFFFFF:,FFFFFFFFFFFFFFFF::,FFFFFF:F:FFFFFFFFFFFFFFFF:FFFF:FFF:,FFFFFF,F:,F,::,FF:,F
@A00881:241:HJW2NDRXX:1:2126:30599:34194 2:N:0:CGAGAGAA+GATTGGAG
GGTAGCGGACTACACGGGTATCTAATCCTGTTTGCTCCCCACGCTTTCGCGCCTCAGCGTCAGTTTCGGCCCAGCAAGTCGCCTTCGCCACTGGTGTTCCTCCCACTCTCTGTGCATTTCACCGCTACACCGGGACTTCCACTTGCCTCTGCCGTACTCCAGTTATCCAGTTTCCATTGCACTGCCAAAGTTAAGCCTTGGACTTTCACAACAGACTTAATTAACCGCCTACGCGCCCTTTACGCCCAGT
+
FF,,FFFFFFFFFFFFFFFFFFFFF:FFFFF,FFFFFFFFFFFFFFFFFFFFFFF,FFFFFFF:F:FFFF,:,F:FFFFFFFF:FFFFFFFFFFFFFFF,F:FF,,F:FFFFFF:F:FF:F:FFFFFFFFFFFF:,FFFFFFFFFFFFFFF:FFF,FFFFFF,::F,F:FFFFF,F:FFF::FFFFFF:FFFF,FF:FFFFF,FFFF:FFFFFFFFF:F,F,FFFFFFF,FFFFFF::,,:,FFFF:,:F
@A00881:241:HJW2NDRXX:1:2126:24768:34554 2:N:0:CGAGAGAA+GATTGGAG
GGTAGCGGACTACTGGGGTATCTAATCCTGTTTGATACCCGCACTTTCGAGCATCAACGTCAGTTACGGTCCAGCAGGCTGCCTTCGCAATCGGAGTTCTGCGTGATATCTATGCATTTCACCGCTACACCACGAATTCCGCATGCGTATGGCGCACTCAAGGCCCCCAGTTTCAACTGCTATTATCGGTTTGAGCCGCCAAGTTTCACAAGGGCATTAGGGAGCCGAGTACGAGCCGTTTAAACCCTGT
+
FF,,,,FFF:FFFFFFFFFFFFFFFFFFFFFF,FFFFFFF:F,FFFFF:,:F,FFFFFFFFFFF,,,F:FFF,FFFFFFFFFFFFFFFFFFFFFFFFFFFFFFFFFFFFFFFFFFFFFFF,:FFFFFFFFF:FF::FFFFFF,F:F,F,FF,FFFFFFFFF::,F,FFFF:FFFF:F:FF,F,,,F,,F::FF,FFFF:,,F,FFFF,F,,,:,:,F,F,F,,,FFFF,,:,F,F:F,,:FF:,F,F,,F
@A00881:241:HJW2NDRXX:1:2126:20392:34679 2:N:0:CGAGAGAA+GATTGGAG
GGTAGCGGACTACTAGGGTATCTAATCCTGTTTGCTCCCCACGCTTTCGCGCCTCAGCGTCAGTTGCTGTCCAGCAGGCCGCCTTCGCCACTGGTGTTCCTCCGTATATCTACGCATTTCACCGCTACACACGGAATTCCGCCTGCCTCTCCAGTACTCAAGAACTACAGTTTCAAATGCAGGCTATGGGTTGAGCCCATAGTTTTCACATCTGACTTGCAATCCCGCCTACACGCCCTTTACACCCAGT
+
FFFFFFFFFFFFFFFFFFFFFFFFFFFFFFFFFFFFFFFFFFFFFFFFFFFFFFFFFFFFFFFFFFFFFFFFFFFFFFFFFFFFFFFFFFFFFFFFFFFFFFFFFFFF:FFFFFFFFFFFFFFFFFFFFF:FFFF:FFFFFFFFFFFFFFFFFFFFFFFFFFFFFFFFFFFFFFFFFFFFFFFFFFFFFFFFFFFFFFFFFFFFFFFFFFFFFFFFFFFFF:FFFFFFFF,FFFFFFFFFFFFFFFF:FF
@A00881:241:HJW2NDRXX:1:2126:30897:34835 2:N:0:CGAGAGAA+GATTGGAG
GGTAGCGGACTACCTGGGTATCTAATCCTGTTCGATACCCACGCTTTCGTGCATGAGCGTCAGTAGGGCGCCGGTATGCTGCCTTCGCAATCGGAGTTCTGCGTAATATCTATGCATTTCACCGCTACACTACACATTCCGCATACCGCATCCGTATTCCAGCAATCCAGTATCAATGGCATATCACCGGTTAAGCCCGTACATTTCACCACTGACTTAATTTACAGCCTACGCACCCTTTAAACCCAAT
+
FF:FFFFFF,FFFFFFFFFFFFF,F::FFFFFFFFFFFFFFFFFFFFFFFFFF:FFFFFFFFFFFFFFFFFFFFFFFFFFFFFFFFFFFFFFFFFFFFFFFFFF,,FFFFFFFFFFF:FFF:FFFFFF:FF:F,:FFFFFFFFFFFFFFFFFFFF,FFFFFFF:FFF:FFFFFFFFFFFFFFFFFFFFFFFFFFFF::FF,FFFFF:FFFF:F:FFFFF,,,FFFFFFFFF:FF,FFFFFF,F::F,,FF
@A00881:241:HJW2NDRXX:1:2126:30337:34929 2:N:0:CGAGAGAA+GATTGGAG
GGTAGCGGACTACTAGGGTATCTAATCCTGTTTGCTCCCCACGCTTTCGAGCCTCAACGTCAGTTACCGTCCAGCAGGCCGCCTTCGCCACTGGTGTTCTTCCTAATATCTACGCATTTCACCGCTACACTAGGAATTCCGCCTGCCTCTCCGGCACTCCAGCACCACAGTTTCCAAAGCAGTCCCCGCGTTAAGCGCCGGGCTTTCACTTCAGACTTGCCATGCCGTCTACGCTCCCTTTACACCCAGT
+
FFFFFFFFFFFFFFFFFFFFFFFF:FFFFFFFFFFFFFFFFFFFFFFFFFFFFFFFFFFFFFFFFFFFFFFFFFFFFFFFFFFFFFFFFFFFFFFFFFFFFFFFFFFFFFFFFFFFFFFFFFFFFFFFFFFFFFFFFFFFFFFFFFFFFFFFFFFFFFFFFFFFFFFFFFFFFFFFFFFFFFFFFFFFFFFFFFFFFFFFFFFFFFFFFFFFFFFFFFFFFFFFFFF:F:FFFFFFFFFFF:FFFFFFFF
@A00881:241:HJW2NDRXX:1:2126:32796:35055 2:N:0:CGAGAGAA+GATTGGAG
GGTAGCGGACTACGTGGGTATCTAATCCTGTTTGCTCCCCACGCTTTCGAGCCTCAACGTCAGTTACCGTCCAGTAAGCCGCCTTCGCCACTGGTGTTCTTCCTAATATCTACGCATTTCACCGCTACACTAGGAATTCCGCTTACCTCTCCGGCACTCCAGCCAAACAGTTTCCAAAGCAGTCCCTGCGTTAAGCACAGGGCTTTCACTTCAGACTTGCCTCGCCGTCTACGCTCCCTTTACACCCAGT
+
FFFFFFFFFFFFFFFFFFFFFFFFFFFFFFFFFFFFFFFFFFFFFFFFFFFFFFFFFFFFFFFFFFFFFFFFFFFFFFFFFFFFFFFFFFFFFFFFFFFFFFFF:FFFFFFFFFFFFFFFFFFFFFFFFFF:FFFFFFFFFFFFFFFFFFFFFFFF:FFF:FFFFFFFFFFFFFFFFFFFFFFFF,FFFFFFFFFF,::FFFFFFFFFFFF,FFF:FFFFFFFFFFFFFFFFFFFFFFFF:FFFFFFFFF
@A00881:241:HJW2NDRXX:1:2126:25690:35117 2:N:0:CGAGAGAA+GATTGGAG
GGTAGCGGACTACTGGGGTATCTAATCCTGTTTGCTACCCACGCTTTCGAGCCTCAGTGTCAGTTGCAGTCCAGTAAACCGCCTTCGCCTCCGGTGTTCTTCCTAATATCTACGCATTTCACCGCTACACTAGAAATTCCGTTTACCCCTCCTGCACTCTAGTCAACCAGTTTTAAATGCAATTCCAGAGTTGAGCCCTGGGCTTTCACACCTAACTTAATTGACCACCTACGCTCCCTTTACGCCCAGT
+
FFFFFFFFFFFFFFFFFFFFFFFFFFFFFFFFFFFFFFFFFFFFFFFFFFFFFFFFFFFFFFFFFFFFFFFFFFFFFFFFFFFFFFFFFFFFFFFFFFF:FFFFFFFFFFFFFFFFFFFFFFFFFFFFFFFFFFFFFFFFFFFFFFFFFFFFFFFFFFFF:FFFFFFFFFFFFFF:FFFFFFFFFFFFFFFFFFFFFFFFFFFFFFFFFFFFFFFFFFFFFFFFFFFFFFFFFFFFFFFFFFF:FFFFF:
@A00881:241:HJW2NDRXX:1:2126:18141:36072 2:N:0:CGAGAGAA+GATTGGAG
GGTAGCGGACTACCAGGGTATCTAATCCTGTTCGATCCCCACACTTTCGTGCTTCAGCGTCAATCCCGCCTTGGTATGCTGCCTTCGCAATCGGTGTTCTGTGTAATATCTATGCATTTCACCGCTACACTACACATTCCGCATACCGCATCCGTATTCCAGCAATCCAGTATCAATGGCATATCACCGGTTAAGCCCGTACATTTCACCACTGACTTAAATTACAGCCTACGCACCCTTTAAACCCACT
+
FFFFFFFFFF:FFFFFFFFFFFFFFFFFFFFFFFFFFFFFFFFFFFFFFFFFFFFFFFFFFFFFFFFFFFFFFF:FFFFFFFFFFFFFFFFFFFFFFFFFFFFFFFFFFFFFFFFFFFFFFFFFFFFFFFF,FFFFFFFFFFFFFFFFFFFFFFFFFFFFFFFFFFFFFFFFFFFFFFFFFFF:FFFFFFFFFFFFFFFFFFFF:FFFFFFFFFFFFFFFFFF:FFFFFF:FFF:FFFFF,FFFFFFF::
@A00881:241:HJW2NDRXX:1:2126:32217:36276 2:N:0:CGAGAGAA+GATTGGAG
GGTAGCGGACTACGGGGGTATCTAATCCTGTTTGCTCCCCCAGCTTTCGCGCCTCAGCGTCAGTGACGGCCCAGCAAGCTGCCTTCGCCGTCGGTGTTCTTCCCGATATCTGCGCATTCCACCGCTACACCGGGAATTCCACTTGCCTCTACCGCACTCGAGCCACTCAGTTCAGAACCCGAACCAGGGTTGAGCCCTGGTCTTAAAGGTTCCGCTTAAGCGGCCGCCTACGCGCGCTTTACGCCCAATG
+
FFF:FFFFFFFFFFFFFFFFFFFFFFFFFFFFFFFFFFFFFFFFFFFFFFFFFFFFFFFFFFFFFFFFFFFFFFFFFFFFFFFFFFFFFFFFFFFFFFFFFFFFFFFFFFFFFFFFFFFFFFFFFFFFFFFFFFFFFFFFFFFFFFFFFFFFFFFFFFFFFFFFFFFF,FFFFFFFFFFFFFFFFF:FFFFFFFFFFF:FFFFF,FFFFFFFFFFFF:FFFFFFFFFFFFFFFFFFFF:FFFFFFFF:F:
@A00881:241:HJW2NDRXX:1:2126:21793:36323 2:N:0:CGAGAGAA+GATTGGAG
GGTAGCGGACTACTTGGGTATCTAATCCTGTTTGCTCCCCACGCTTTCGCACCTGAGCGTCAGTCTTCGTCCAGGGGGCCGCCGTCGCCACCGGGAGTCCTCCAGATCTCTACGCATTTCACCGCTACACCTGGCAGTCTCCCCCCCTCTACGAGACTCACGCTTGCCAGTCTCCGAGGCCGTTCCCAGGTTGAGCCCGGGGATTTCACATCTGACTTAACACACCGCCTGCGTGCGCTGTACGCCCAGT
+
FF,FFF:::FFFF:FFFFFFFFF:::FFFF::,FFF::FFFFFF,F,FFF,FFFF:FF:FFFFF:FFFFFFFF:FFFF:F,:F,FFFFFFFFFF,F,FFFFFF:F,FFFF,FFFFF,F:FFF,F:F,::FFFFF,F,:,FFFFFFFFFFF:FF:FF:F:,F::F::F:FFF,FFFFF,F:,:FFF:,FF:,F::FFF:F:FFF,:,:,:,F:F:F,FF,F::FF,:::F:,,,:FF:::,FF:::F,F:,
@A00881:241:HJW2NDRXX:1:2127:20871:1971 2:N:0:CGAGAGAA+GATTGGAG
GGTAGCGGACTACGGGGGTATCTAATCCTGTTTGCTCCCCACGCTTTCGAGCCTCAACGTCAGTTACAGTCCAGTGAGCCGCCTTCGCCACTGGTGTTCCTCCTAATATCTACGCATTTCACCGCTACACTAGGAATTCCGCTCACCTCTCCTGCACTCCAGCTTACCAGTTTCCAAAGCAGTCCCACGGTTGAGCCGTGGGCTTTCACTTCAGACTTGACAGGCCGTCTACGCTCCCTTTACACCCAGT
+
FF:,FFFF:FFFFFFFFFFFFFFFFFFFFFFFFFFFFFFFFFFFFFFFFFF:FFFFF:FFFFFFFFF:FFFFFFFF:FFFFFFFFFFFFFFFFFFFFFFFFFFFFFFFFFFFFFFFFFFFFFFFFFF:F:FFFFF,FFFFFFFF,FFFFFFFFFFFFF:FFFFFFFFFFFFFF:FF:FFFFFFFFFFFFFFFFFFF:FFFFFFFFFFFFFFFFFFFFF:F,FFFFFFFFFF:FFFFFFFFFFFFFFFFFF
@A00881:241:HJW2NDRXX:1:2127:30807:2080 2:N:0:CGAGAGAA+GATTGGAG
GGTAGCGGACTACTCGGGTATCTAATCCCTTTCGCTACCCTGACCTTCGTACCTCAGCGTCAGCTCATGTCCAGGAACCCGCCTTCGCCACGAGTCTTCTTCTTGATATCTACGCATTTCACTGCTACACCAAGAATTCCGGTTCCCCCTCCATCGCTCTAGCAGGGTAGTTTCACGCGCATTCCAGAGGTTGAGCCCCTGCCTTTCACGCGCAACTTGCCCCGCCGCCTACGTACCCTTTACGCCCAGT
+
FFFFFFFFFFFFFFFFFFFFFFFFFFFFFFFFFFFFFFFFFFFFFFFFFFFFFFFFFFFFFFFFFFFFFFFFFFFFFFFFFFFFFFFFFFFFFFFFFFFFFF:FFFFFFFFFFFFF:FFFFFFFFFFFFFFFFFFFFFFFFFFFFFFFFFFFFFFFFFFFFFFFFFFFFFFFFFFFFFFFFF,:FFFFFFFFFFFFFFFFFFFFFFFFFF:FFF,FFFFFFFFFFFFFFFFFFF,FFFFFF,FFFFF:FF
@A00881:241:HJW2NDRXX:1:2127:24768:2174 2:N:0:CGAGAGAA+GATTGGAG
GGTAGCGGACTACACGGGTATCTAATCCTGTTTGCTCCCCACGCTTTCGAGCCTCAGCGTCAGTTGCCGTCCAGTAAGCCGCCTTCGCCACTGGTGTTCCTCCTAATATCTACGCATTTCACCGCTACACTAGGAATTCCGCTTACCTCTCCGGCCCTCCAGCCCTCCAGTTTCAAATGCAGTCCGGGGGTTGAGCCCCCGCCTTTCACATCTGACTTGATCGGCCGCCTACGCTCCCTTTACACCCAGT
+
FF:,FFFFFFFFFFFFFF:FFFF,FFFFFFFFFFFFFFFFFFFFFFFFFFFFFFFFFFFFFFFFFFFFFFFFFFFFFFFFFFFFFFF:FFFFF:FFFFFFF,FFFFFFFFFFFFFFFFFFFFFFFFFFFFF:FFF::FFFFFFFFFFFFFFFFFF,FFFFFFFFFFFFFF,FFF,FFF,,FFF:FF:FFFFFFFFF::FFF:FFFFFFF:FFF:FFFFF,FFFF,FFFFF::FF:FFF,FF,:FFFF,FF
@A00881:241:HJW2NDRXX:1:2127:24171:2425 2:N:0:CGAGAGAA+GATTGGAG
GGTAGCGGACTACTTGGGTATCTAATCCTGTTTGCTCCCCACACTTTCGTGCCTCAACGTCAGTTATCGTCCAGAAAGTCGCCTTCGCCACTGGTGTTCCTCCTAATATCTACGCATTTCACCGCTACACTAGGAATTCCACTTTCCTCTCCGACACTCAAGATATCCAGTTTTGGTTGCAGTTCCTCAGTTGAGCCGAGGGCTTTCACAACCAACTTAGACACCCGTCTACGCACCCTTTACACCCACT
+
FFF,FFFFFFFFFFFFFFFFF:FFFFFFFFFFFFFFFFFFFFFFFFFFFFFF:FFFF,FFF:FFFFFF:F:FF:FFFFFFFFFFFFF,FFFFFFFF:FFF:FFFF:FFFFFFFFFF:FFFFFFFF:FFFFFFFFF:,:FFFFFFFFFFFFFFF,F,:FF:FFFFFFFFF:,FFFF:F::FFFFFFFFFFFF:FFFFFFF:F::F:FF,FFF:FF,:FFF:F:,FFFF::FFF:F:FFFF,F,FF::::F:
@A00881:241:HJW2NDRXX:1:2127:23692:2534 2:N:0:CGAGAGAA+GATTGGAG
GGTAGCGGACTACATGGGTATCTAATCCTGTTTGCTCCCCACGCTTTCGAGCCTCAACGTCAGTTACAGTCCAGCAGGCCGCCTTCGCCACCGGTGTTCCTCCTGATATCTACGCATTTCACCGCTACACCAGGAATTCCGCCTGCCTCTCCTGCACTCCAGATGCACAGTTTCCAGAGCAGTCCGGGGGTTGGGCCCCCGCCTTTCACTCCGGACTTGCACGTCCGTCTGCGCTCCCTTTACACCCAGT
+
FFFFFFFFFFFFFFFFFFFFFFFFFFFFFFFFFFFFFFFFFFFFFF:FFFFFFFFFFFFFFFFFFFFFFFFFFFFFFFFFFFFFFFFFFFFFFFFFFFFFFFF:FFFFFFFFFFFFFFFFFFFFFFFFFFFFFFFFFFFFFFFFFFFFFFFFFFFFFFFFFFFFFFFFFFFFFFFFFFFF,FFFFFFFFFFFFFFFFFFFFFFFFFFFFFFFFFFFFFFF:FFFFFFFFFFFFFFFFFF:FFFFFFFFFF
@A00881:241:HJW2NDRXX:1:2127:27850:2597 2:N:0:CGAGAGAA+GATTGGAG
GGTAGCGGACTACTTGGGTATCTAATCCTGTTTGCTCCCCATGCTTTCGTGCCTCAGCGTCAGTTAAAGCCCAGCAAGCCGCCTTCGCCACTGGTGTTCCTCCGAATATCTACGCATTTCACCGCTACACTCGGAATTCCGCTTGCCTCTACTTCACTCAAGATCTACAGTTTCAAGTGCACTCTATCAGTTGAGCCGAGACCTTTCACACCTGACTTGACTACCCGCCTACGCACCCTTTACACCCAGT
+
FFFFFFFFFFFFFFFFFFFFFFFFFFFFFFFFFFFFFFFFFFFFFFFFFFFFFFFFFFFFFFFFFFFFFFFFFFFF:FFFFFFFFFFFFFFFFFFFFFFFFFFFFFF,FFFFFFFFFFFFFFFFFFFFFFFFFFFFFFFFFFFFFFFFFF,FF:FFFFFFFFFFFFFFFFFFFFFFFFFFFFFFF,FFFFFFFFFFFFF,FFFFFFFFFFFFF:FFFFF,,FFFF:FFFFFFFF:FFFFFFFFFFFFFFF
@A00881:241:HJW2NDRXX:1:2127:15338:2628 2:N:0:CGAGAGAA+GATTGGAG
GGTAGCGGACTACACGGGTATCTAATCCTGTTTGCTCCCCACACTTTCGTGCCTCAACGTCAGTTACAGTCCAGCAGGCCGCCTTCGCCACTGGTGTTCCTCCTAATATCTACGCATTTCACCGCTACACTAGGAATTCCGCCTGCCTCTCCTGCACTCCAGTTTAACAGTTTCCAGAGCAGTCCCGGGGTTGGGCCCCAGCCTTTCACTCCAGACTTGCTTTACCGTCTACGCTCCCTGTACACCCAGT
+
FF:,FFFF:FFFFFFFFFF,FFFFFFFFFFFFFFFFFFFF:FFFFFFFFFFFFFFFFFFFFFFF:FF:FFFF:FFFFFFFFF:FFFFFFFFFFF:FFFFF:FFFFFFFFF:FFFF,FF,F,FFFFFFF:FFFF:,F,FFFFFFFFFFFFFFFFF::FF:F,FF,FFFFF:,:FF:FF:FFF:FF:F:FFF,F:FFFFF:FF::F,F:F:FFF:FF::F:FF,FF,FFFFFF,FFFFFFF,FFF,:F:F:F
@A00881:241:HJW2NDRXX:1:2127:19289:2707 2:N:0:CGAGAGAA+GATTGGAG
GGTAGCGGACTACGTGGGTATCTAATCCTGTTTGCTCCCCACACTTTCGCGCCTCAGCGTCAGTTACCGTCCAGAAAGCCGCCTTCGCCACTGGTGTTCCTCCTAATATCTACGCATTTCACCGCTACACTAGGAATTCCGCTTTCCTCTCCGGCACTCAAGATCGGCAGTTTCAAATGCAGTTCCGAGGTTAAGCCTCGGTATTTCACATCTGACTTGCCGGCCCGCCTACACGCCCTTTACACCCAGT
+
FFFFFFFFFFFFFFFFFFFFFFFFFFFFFFFFFFFFFFFFFFFFFFFFFFFFFFFFFFFFFFFFFFFFFFFFFFFFFFFFFFFFFFFFFFFFFFFFFFFFFFFFFFFFFFFFFFFFFFFFFFFFFFFFFFF,FFFFFFFFFFFFFFFFFFFFFFFFFFFFFFFFFFFFFFFFFFFFFFFFFFFFFFFFFFFFFFFFFFFFFFFFFFFFFFFFFFFFFFFFFFFFFFFFFFFFFFFFFFFFFFFFFFFFFF
@A00881:241:HJW2NDRXX:1:2127:30038:3004 2:N:0:CGAGAGAA+GATTGGAG
GGTAGCGGACTACCAGGGTATCTAATCCTGTTTGCTCCCCACGCTTTCGCACCTCAGCGTCAATACCGGTCCAGGTGGCCGCCTTCGCCACTGGTGTTCCTCCAGATATCTACGGATTTCACTCCTACACCTGGAATTCCGCCACCCTCTCCCGGATTCAAGTCGTGCAGTATCAAAGGCAGTTCCACGGTTGAGCCGTGGGATTTCACCCCTGACTTACACAACAGCCTACGTGCGCTTTACGCCCAGT
+
FF:,FFFFFF:FFFFFFF,FFFFFFFFFFF:FFFFFFFFFFFFFF,FFFFFFFFFFFFFFFFFFFFFFF:FFFFF,FFFFFFF:FFFFFFFFFFFFFFFFFFFFFFF:FFFFFF:FFFFFFFFFFFFFFFFFFFFFFFFFFFFFFFFFFFFFFFF:FFFF:FFF:FFFFFFFFFFFFFFFFFFFFFFFF:F:FFFFFFFF:FFFFFFFFFFFFFF:FFFFFFFFFFFFFFFF:FFFFFFFF,FF:FF:FF
@A00881:241:HJW2NDRXX:1:2127:23402:3098 2:N:0:CGAGAGAA+GATTGGAG
GGTAGCGGACTACCCGGGTATCTAATCCTGTTTGCTCCCCACACTTTCGTGCCTCAATGTCAGTTATCGTCCAGAAAGTCGCCTTCGCCACTGGTGTTCCTCCTAATATCTACGCATTTCACCGCTACACTAGGAATTCCACTTTCCTCTCCGACACTCAAGGGAAGTCGTTTTGGTTGCAGTTCCTCAGTTAAGCCGAGGGATTTCACAACCAACTTGCTCCTCCATCTACGCACCCTTTACACCCAAT
+
FFFFFFFFFFF:FFFFFFFFFFFFFFFFFFFFFFFFFFFFFFFFFFFFFFFFFFFFFFFFFFFFFFFFFFFFFFF:FFFFFFFFFFFFFFFFFFFFFFFFFFFFFFFFFFFFF:FFFFFFFFFFFFFFFFFFFFF,:FFFFFFFFFFFFFFFFFFFFFFFFFFFFFFF,FFFFFFFFFFFFFFFFFFFFFFFFFFFFFFFFFFFFFF:FFFFF:,FFFF:FFFFFFFFFFFFFFFFFFFFFFFFFFFFFF
@A00881:241:HJW2NDRXX:1:2127:18014:3349 2:N:0:CGAGAGAA+GATTGGAG
GGTAGCGGACTACTAGGGTATCTAATCCTGTTTGCTCCCCACGCTTTCGAGCCTCAGCGTCAGTAAAAGCCCAGTAAGCCGCCTTCGCCACTGATGTTCCTCCATATATCTACGCATTTCACCGCTACACATGGAATTCCGCTTACCTCTACTTCACTCAAGAATTACAGTTTCAAATGCAGGTTATGAGTTGAGCCCATAATTTTCACATCTGACTTGCAATCCCGCCTACACTCCCTTTACACCCAGT
+
FFF:FFFFFFFF:FFFFFF:FFFFFFFFFFFFFFFFFFFFFFFFFFFFFFFFFFFFFFFFFFFFF,F:FFFFFFFFFFFFFFFFFFFFFFFFFFFFFFFFFFFFF:FFFFFFFFFFFFFFFFFFFFFFFF,FFFFF:FF:FFFFFF:FFF::FFFFFFF,F:,FFFFFFF,FFFF:,FFFFFFFFF:FF:F:F:F::F,FF::FFFF,F:FFFFFFFFFFF:FFFFFFFFFFFFFFFF,FFFFFFFFFFF
@A00881:241:HJW2NDRXX:1:2127:19343:3803 2:N:0:CGAGAGAA+GATTGGAG
GGTAGCGGACTACCTGGGTATCTAATCCTGTTTGCTACCCATGCTTTCGAGCCTCAGCGTCAGTTGGTGCCCAGTAGGCCGCCTTCGCCACTGGTGTTCCTCCCGATATCTACGCATTCCACCGCTACACCGGGAATTCCGCCTACCTCTGCACTACTCAAGACCAACAGTTTTGAAAGCAATTTATGGGTTGAGCCCATAGATTTCACTCCCAACTTGTCAGCCCGCCTGCGCTCCCTTTACACCCAGT
+
FFFFFFFFFFFFFFFFFFFFFFFFFFFFFFFFFFFFFFFFFFFFFFFFFFFFFFFFFFFFFFF:FFFFFFFFFFFFFFFFFFFFFFFFFFFFFFFFFFFFFFFFFFFFFFFFFFFFFFFFFFFFFFFFFFFFFFFFFFFFFFFFFFFFFFFFFFFFFFFFFFFFFFFFFFFFFFFFFFF:FFFFFFFFFFFFFFFFFF:F:FFFFFFFFFFFFF:FFFFFFFFFFFFF:FFFFFFFFFFF:FFFFFFFFF
@A00881:241:HJW2NDRXX:1:2127:26187:4382 2:N:0:CGAGAGAA+GATTGGAG
GGTAGCGGACTACTCGGGTATCTAATCCTGTTTGCTCCCCACGCTCTCGCGCCTCAGCGTCAGTTGTCGTCCAGCAATCCGCCTTCGCCACTGGTGTTCTTCCGTATATCTACGCATTTCACCGCTACACACGGAATTCCGATTGCCTCTCCGATACTCAAGACCATCAGTTTCTAATGCAGGCCATGGGTTAAGCCCATGGTTTTCACATCTGACTTGACAGCCCGCCTACGCGCCCTTTACACCCAGT
+
FF,FFFFFFFFFFFFFFFFFFFFFFFFFFFFFFFFFFFFFFFFFFFFFFFFFFFFFFFFFFFFFFFFFFFFFFFFFFFFFFFF:FFFFFFFFFFFFFFFFFFFFFFF,:FFFFFFFFFFFFFFFFFFFFFFFFF,::FFFFFFFF::FFFFFF,FFFFFF:FFFFFFFFF:FFF,F:F:FFFFFF,F:FFFFF:FFFFF,FF:FF:FFF:FFFFF:FFFF::FF:FFFFFFFFFFF,FFFFFF:FFF,FF
@A00881:241:HJW2NDRXX:1:2127:27932:4523 2:N:0:CGAGAGAA+GATTGGAG
GGTAGCGGACTACACGGGTATCTAATCCTGTTTGCTCCCCACACTTTCGTGCCTCAACGTCAGTTACGGTCCAGAAAGTCGCCTTCGCCACTGGTGTTCCTCCTAATATCTACGCATTTCACCGCTACACTAGGAATTCCACTTTCCTCTCCCGCACTCTAGCTGCCTGGTTTCTATGGCTTACTGAAGTTAAGATTCAGGCTTTCACCACAGACCCTTGCTGCCGCCTGCTCCCTCTTTACGCCCAATA
+
FF,,FFFFFFFFFFFFFF,F:FF,F:FFFFFFFFFFFFFFFFFFF:FFFFFFFFF:FFFFFFF,FFFFFFFFFFFFFFFFFFFFFFFFF,FFFFFFF,:FFFFFFFFFFFFFFFFFF:FF,FFFFFFFFFFF:FFFFFFFFF::FFFFFFFF:F:FF,::FFFF:FFFFFFFFFFFFFFFFFFFFFFFFFFFFF,F:FF,FF,,FFFFFFFF,,F,FFFFF:FFFFFF:FFF:FFFFFFF:FFFFFFFF,
@A00881:241:HJW2NDRXX:1:2127:30364:4946 2:N:0:CGAGAGAA+GATTGGAG
GGTAGCGGACTACAGGGGTATCTAATCCTGTTCGATCCCCACGCTTTCGTGCCTCAGCGTCAGACAGAAGCCGGTATGCTGCCTTCGCAATCGGAGTTCTTCGCGATATCTAAGCATTTCACCGCTACACCGCGAATTCCGCATACTTCTCTTCCTCTCGAGCATCCCAGTTTCAACCGCTGGCCGGGGTTGAGCCCCGGGCTTTGACGGCTGACTTAAGACGCGGCCTACGCACCCTTTAAACCCAATA
+
FF:FFFFFFFFFFFFFFFFFFFFFFFFFFFFFFFFFFFFFFFFFFFFFFFFFFFFFFFFFFFFFF:FFFF:FFFFFFFFFFFFFFFFFFFFFFFFFFFFFFFFFFFFFFFFFFFFF:FFFFFFFFF:FFFFFFFFFFFFFFFFFFFFF:FFFFFFFFFFFFFFFFFFFFFFFFF:FFFFFFFFFFFFFFFFFFFFFFFFFFFFFFFFF,FFF,FFFFFFFFFFFFFFFFF:FFFFFFFFFFFFFFFFFFF
@A00881:241:HJW2NDRXX:1:2127:23610:5118 2:N:0:CGAGAGAA+GATTGGAG
GGTAGCGGACTACGTGGGTATCTAATCCTGTTTGCTCCCCACGCTTTCGAGCCTCAGCGTCAGTTAAAGCCCAGCAAGCCGCCTTCGCCACCGGTGTTCCTCCCAATATCTACGCATTTCACCGCTACACTGGGAATTCCGCTTACCTCTCCGATCCTCAAGGCCTGCAGTTTCAAGTGCAGCTTATCGGTTAAGCCGATACATTTCACACCTGACTTGCAAGTCCGCCTACACACCCTTTACACCCAAT
+
FFFFFFFFFFFFFFFFFFFFFFFFFFFFFFFFFFFFFFFFFFFFFFFFFFFFFFFFFFFFFFFFFFFFFFFFFFFFFFFFFFFFFFFFFFFFFFFF:FFFFFFFFFFF:FFFFFFFFFFFFFFFFFFFFFFFFFFFFFFFFFFFFFFFFFFFFFFFFFFFFFFFFFFFFFFFFFFFFFFFFFFFFFFFFFFFFFFFFFFF:FFFFFFFFFFFFFFFFFFFFFFFFF:FFFFFFFFFFFFFFFFFFFFFFF
@A00881:241:HJW2NDRXX:1:2127:22381:5525 2:N:0:CGAGAGAA+GATTGGAG
GGTAGCGGACTACGTGGGTATCTAATCCTGTTTGCTCCCCACGCTCTCGCGCCTCAGCGTCAGTTGTCGTCCAGCAATCCGCCTTCGCCACTGGTGTTCTTCCGTATATCTACGCATTTCACCGCTACACACGGAATTCCGATTGCCTCTCCGATACTCAAGACCATCAGTTTCAAATGCAGGCCATGGGTTAAGCCCATGGTTTTCACATCTGACTTGACAGCCCGCCTACGCGCCCTTTACACCCAGT
+
FFFFFFFFFFFFFFFFFFFFFFFFFFFFFFFFFFFFFFFFFFFFFFFFFFFFFFFFFFFFFFFFFFFFFFFFFFFFFFFFFFFFFFFFFFFFFFFFFFFFFFFFFFFFFFFFFFFFFFFFFFFFFFFFFFFFFFFFFFFFFF:FFFFFFFFFFFFFFFFFFFFFFFFFFFFFFFF:FFFFFFFFFFFFFFFF::FFFFFFFFFFFFFFFFFFF:FFFF::FFFF:FFFFFFFFFFFFFFFFFFFFFFFFF
@A00881:241:HJW2NDRXX:1:2127:23086:5588 2:N:0:CGAGAGAA+GATTGGAG
GGTAGCGGACTACGTGGGTATCTAATCCTGTTTGCTCCCCACGCTTTCGTGCCTCAGTGTCAGTTACAGTCCAGTGAACCGCCTTCGCCGCTGGTGTTCCTCCTAATATCTACGCATTCCACCGCTACACTAGGAATTCCGTTCACCCCTCCTGCACTCAAGCCCAGCAGTTTTGGTAGTAGCGCCGAAGTTAAGCCTCGGAATTACGCTACCAACTTGCCAAACCACCTACGCACCCTTTACGCCCAGT
+
FFFFFFFFFFFFFFFFFFFFFFFFFFFFFFFFFFFFFFFFFFFFFFFFFFFFFFFFFFFFFFFFFFFFFFFFFFFFFFFFFFFFFFFFFFFFFFFFFFFF:FFF:FFFFFFFFFFFFFFFFFFFFFFFFFF,FFFFFFFFFFFFFFFFFFFFFFFFFFFFFFFFFFFFFFFFFFFFFFFFFFFFFFFFFFFFFFFFFFFFFFFFFFFFFFFFFFFFFFFFFFFFFFFFFFF:FFFFFFFFFFFFFFF:FF
@A00881:241:HJW2NDRXX:1:2127:27887:5603 2:N:0:CGAGAGAA+GATTGGAG
GGTAGCGGACTACCGGGGTATCTAATCCTGTTCGATCCCCACACTTTCGTGCTTCAGCGTCAATCCCGCCTTGGTATGCTGCCTTCGCAATCGGTGTTCTGTGTAATATCTATGCATTTCACCGCTACACTACACATTCCGCATACCGCATCCGTATTCCAGCAATCCAGTATCAATGGCATATCACCGGTTAAGCCCGTACATTTCACCACTGACTTAAATTACAGCCTACGCACCCTTTAAACCCAAT
+
FFFFFFFFFFFFFFFFFFFFFFFFFFFFFFFFFFFFFFFFFFFFFFFFFFFF:FFFFFFFFFFFFFFFFFFFFFFFFFFFFFFFFFFFFFFFFFFFFFFFFFFFFFFFFFFFFFFFFFFFFFFFFFFFFFFFFFFFFFFFFFFFFFFFFFFFFFFFFFFFFFFFFFFFFFFFFFFFFFFFFFFFFFF:FFFFFFFFFFFFFFFFFFFFFFFFFFFFFFFF:FFFFFFFFFFFFFFFFFFFFFFFFFFFFF
@A00881:241:HJW2NDRXX:1:2127:26413:5682 2:N:0:CGAGAGAA+GATTGGAG
GGTAGCGGACTACACGGGTATCTAATCCTGTTTGCTCCCCACGCTTTCGAGCCTCAACGTCAGTTACAGTCCAGTAAGCCGCCTTCGCCACCGGTGTTCCTCCTAATATCTACGCATTTCACCGCTACACTAGGAATTCCGCTTACCTCTCCTGCACTCCAGACTGACAGTTTCCAAAGCAGTCCGGGGGTTGGGCCCCCGCATTTCACTTCAGACTTGCCTCTCCGTCTGCGCTCCCTTTACACCCAGT
+
FFFFFFFFFFFFFFFFFFFFFFFFFFFFFFFFFFFFFFFFFFFFFFFFFFFFFFFFFFFFFFFFFFFFFFFFFFFFFFFFFFFF:FFFFFFFFFFFF:FFFFFFFFF:FFFFFFFFFFFFFFFFFF:FFFFFF:FFFFF,FFFFFFFFFFFFFFFFFFFFFFFFFFF:FFFFFFFFFFFFFFFF:FFFFF:FF:FFFFFFFF,FFFFFF:FFF:FFFFFFFFFFFFFFFFFFFFFFFF,FFFF:FFFFFF
@A00881:241:HJW2NDRXX:1:2127:21215:5791 2:N:0:CGAGAGAA+GATTGGAG
GGTAGCGGACTACGAGGGTATCTAATCCTGTTTGCTCCCCACGCTTTCGAGCCTCAACGTCAGTTACCGTCCAGTAAGCCGCCTTCGCCACTGGTGTTCTTCCTAATATCTACGCATTTCACCGCTACACTAGGAATTCCGCTTACCTCTCCGGCACTCCAGCCAAACAGTTTCCAAAGCAGTCCCTGCGTTAAGCACAGGGCTTTCACTTCAGACTTGCCTCGCCGTCTACGCTCCCTTTACACCCAGT
+
FFFFFFFFFFFFFFFFFFFFFFFFFFFFFFFFFFFFFFFFFFFFFFFFFFFFFFFFFFFFFFFFFFFFFFFFFFFFFFFFFFFFFFFFFFFFFFFFFFFFFFFFFFFFFFFFFFFFF:FFFFFFFFFFFFFFFFFFFFFFFFFFFFFFFFFFFF:FFFFFFFF:FFFFFFFFFFFFFFFFFFFFFFFFFFFFFFFFFFFFFFFFFFFFFFFFFFFFFFFFFFFFFFFFFFFFFFFFFFF:FFFFFFFFFF
@A00881:241:HJW2NDRXX:1:2127:21685:5979 2:N:0:CGAGAGAA+GATTGGAG
GGTAGCGGGACTACGAGGGTATCTAATCCTGTTTGCTCCCCACGCTTTCGCGCCTCAGCGTCAGTTGCTGTCCAGTAAGCCGCCTTCGCCGCTGGTGTTCCTCCTAATATCTATGCATTTCACCGCTACACTCGGAATTCCGCTTACCTCTCCTGCACTCCAGCCGGACAGTTTCCAAAGCAGTTACGGGGTTGAGCCCATAGTTTTCACATCTGACTTGCAGTCCCGCCTACACGCCCTTTACACCCAG
+
FFFFFFFFFFFF:FFFFFFFFFFFFFFFFFFF:FFFFFFFFFFFFFFFFFFF:FFFFFFFFFFF:FF:FFF:FFFFFFFFFFFFFFFFFF::FFFFFFFFFFF:FFFF,FFFFFF:,:FFFF:FFFFFFF:F,FFF:,FFFFFFFF:FFFFFFFF:FFFFFFFFFFFF:FF,FF:F,F:FFFFFFF:FFFF:FFFFFFFF:FFF:FFFFFFFFFFF:FFFFFFF:FFFFFFFFFFFFFF,FF,FFF,F,F
@A00881:241:HJW2NDRXX:1:2127:18295:6151 2:N:0:CGAGAGAA+GATTGGAG
GGTAGCGGACTACGGGGGTATCTAATCCTGTTTGCTCCCCACGCTTTCGAGCCTCAACGTCAGTTACGGTCCAGTAAGCCGCCTTCGCCGCCGGTGTTCCTCCTAATATCTACGCATTTCACCGCTACACTAGGAATTCCGCTTACCCCTCCCGCACTCAAGCACGCCAGTTTCCAAAGCAGTCCCACAGTTGGGCTGTGGGCTTTCACTCCAGACTTGGCGCTCCGTCTACGCTCCCTTTACACCCAGT
+
FFFFFFFFFFFFFFFFFFFFFFFFFFFFFFFFFFFFFFFFFFFFFFFFFFFFFFFFFFFFFFFFFFFFFFFFFFFFFFFFFFFFFFFFFFFFFFFF,FFFFFFFFFFF,FF:FFF:FFFFFFFFFFFFFFF,FFFFFFFFFFFFF:FFFFFFFFFFFFFFFFFFFFFFFFFFFFFFFFFFFFFFFFFFFFFFFFFF:FFFFFFFFFFFFFFFFFFFFFFFFFFFFFFFFFFFFFFFFFFFFFFFFFF:FF
@A00881:241:HJW2NDRXX:1:2127:22941:6308 2:N:0:CGAGAGAA+GATTGGAG
GGTAGCGGACTACCGGGGTATCTAATCCTGTTCGATACCCACGCTTTCGTGCTTCAGCGTCAGTTGGGCGCCGGTGCGCTGCCTTCGCAATCGGAGTTCTGCGTGATATCTATGCATTTCACCGCTACACCACGCATTCCGCGCACTTCTCGCCCACTCAAGCGCCCCAGTATCCAATGCTTGACCGGAGTTGAGCCCCGGGATTTAACACCAGACTTGGCATGCCGCCTACGACCGCTTTACACCCAGT
+
FF:,FFFFFFFFFFFFFFFFFFFFFFFFFFFFFFFFFFFFFFFFFFFFFFF,FFFFFFFFFFFFFFFFFFFFFFFFF:FFFFFFFFFFFFFFFF:FFFFFFFFFFFFFFFFFFFFFFFFFFFFFFFFFFFFFFFFFFFFFFFFFFFFFFFF:FFFFFFFFFFFFFFFFFF::FFFFFFF:FFFFFFFFFFFFFFFF:FF:FFFFFFFFFFFF,FFFFF:FFFFFFFFFFFF:,::FFF:FFFFFFF::FF
@A00881:241:HJW2NDRXX:1:2127:17824:6840 2:N:0:CGAGAGAA+GATTGGAG
GGTAGCGGACTACTTGGGTATCTAATCCTGTTTGCTCCCCACGCTTTCGAGCCTCAGTGTCAGTTACAGTCCAGTAAGCCGCCTTCGCCTCTGGTGTTCTTCCTAATATCTACGCATTCCACCGCTACACTAGAAATTCCGCTTACCCCTCCTGCACTCTAGCTGCCCAGTATTAAATGCATTTCTGTGGTTGAGCCACAGGCTTTCACATTTAACTTAAACAGCAACCTACGCTCCCTTTACGCCCAGT
+
FFFFFFFFFFFFFFFFFFFFFFFFFFFFFFFFFFFFFFFFFFFFFFFFFFFFFFFFFFFFFFFFFFFFFFFFFFFFFFFFFFFFFFFFF:FFFFFF:FF:FFFFFFFFFFFFFFFFFFFFFFFFFFFFFFFFFFFFFFFFFFFFFFFFFFFFFFFFFFFFFFFFFFFFFF,FFFFFFFFFFFFFFFFFFFFFFFFFF,FFFFFF,FF,:F,FFFFFFFFF:FF:F,FFFFFFFFFF:FFFFFF:F:FFFF
@A00881:241:HJW2NDRXX:1:2127:12717:7232 2:N:0:CGAGAGAA+GATTGGAG
GGTAGCGGACTACCGGGGTATCTAATCCTGTTTGCTCCCCACGCCTTCGAGCCTCAACGTCAGTTACTGTCCAGTAAGCCGCCTTCGCCACTGGTGTTCTTCCTAATATCTACGCATTTCACCGCTACACTAGGAATTCCGCTTACCTCTCCAGCACTCCAGCCAGGCAGTTTCCAAAGCACCTCCCGGGTTGAGCCCGGGCTTTTCACTTCAGACTTGTCTCGCCGTCTACGCTCCCTTTACACCCAGT
+
FFFFFFFFFFFFFFFFFFFFFFF:FFFFFFFFFFFFFFFFFFFFFFFFFFFFFFFFFFFFFFFFFFFFFFFFFFFFFFFFFFFFFFFFFFFFFFFFFFFFFFFFFFFFFFFFFFFFFFFFFFFFFFFFFFFFF:FFFFFFFFFFFFFFFFFFFFF:FFFFFFFFFFFFFFFFFFFFFFFFFFFFFFFFFFF,FFFFFFFFFFFFFFFFFFFFFFFFFFFFFFFFFFFFFFFFFFFFFFFFFFFFFFFFFF
@A00881:241:HJW2NDRXX:1:2127:20745:7294 2:N:0:CGAGAGAA+GATTGGAG
GGTAGCGGACTACTGGGGTATCTAATCCTGTTCGATACCCACGCTTTCGTGCATGAGCGTCAGTAGGGCGCCGGTATGCTGCCTTCGCAATCGGAGTTCTGCGTGATATCTATGCATTTCACCGCTACACCACGCATTCCGCATACTTCTCGCCCACTCTAGCATGCCAGTTTCAACGGCTCGCCGGGGTTGAGCCCCGAAATTTTACCGCTGACTTAACACGCCGCCTGCGCACCCTTTAAACCCAATA
+
FFFFFFFFFFFFFFFFFFFFFFFFFFFFFFFFFFFFFFFFFFFFFFFFFFFFFFF:FFFFFFFFFFFFFFFFFFFFFFFFFFFFFFFFFFFFFFFFFFFFFFFFFFFFFFF:FFFFFFFFFFFFFFFFFFFFFFFFFFFFFFFFFFFFFFFFFFFFFFFF:FFFFFFF,FFFFFFFFFFF:FFFFFFFFFFFFFFFFF:FFFFFFFFFFFFFFF:FFFFFFFFFFFFFFF:FFFFFFFFFF:FFFFFFFF
@A00881:241:HJW2NDRXX:1:2127:25735:7513 2:N:0:CGAGAGAA+GATTGGAG
GGTAGCGGACTACAGGGGTATCTAATCCTGTTTGCTCCCCACGCTTTCGAGCCTCAGCGTCAGTTCAAGCCCAGTAAGCCGCCTTCGCCACTGATGTTCGTCCTAATATCTACGCATTTCACCGCTACACCAGGAATTCCGCGTACCTCTCCTGGACTCCAGCTACACAGTTCCAGATGCACTCCCCCGGTTGAGCGGCGGGTTTTCACATCTGGCTTGCAGTGCCGTCTGCGCTCCCTTTCCACCCAGT
+
FFF:FFFFFFFF:,FF:F:FFFFFFFFFFFFF,FFF:FFF,FFFFFFFFFFF,FFFFFFFF:FFF,:,F:F:FFF,,FF:FFF:FFFF:,,FF,FFFFF,FF:F,FF:FFFFFFFF:FFF,FFFFFFFFFF,FFFFFFFFFFF:FFF,,:F:,F,:FFF,:FF:FF,FFFFFF,F,,FFFF:F:FF:F,FF,FFFF,,F,:,,,FFF:FFFFFFFFFFFF,,F::,FFFF,F:FF::F,:F:F,,F:,F:
@A00881:241:HJW2NDRXX:1:2127:29550:7670 2:N:0:CGAGAGAA+GATTGGAG
GGTAGCGGACTACTGGGGTATCTAATCCTGTTTGCTCCCCACGCTTTCGTGCCTCAGTGTCAGTTACAGTCCAGCAACTCGCCTTCGCCACCGGTGTTCTTCCTAATATCTACGCATTCCACCGCTACACTAGGAATTCCAGTTGCCCCTCCTGCACTCGAGTCTTACAGTTTTAGTAGTAGTTCCGAAGTTGAGCTCCGGAGTTACGCTACTAACTTGTCAAACCACCTACGCACCCTTTACGCCCAGT
+
FFFFFFFFFFFFFFFFFFFFFFFFFFFFFFFFFFFFFFFFFFFFFFFFFFFFFFFFFFFFFFFFFFFFFFFFFFF,,FFFFFFFFF:FFFFFFFFFFFFFFFFFFFFFFFFFFFFF:FFFFFFFFFFFFFF,FFFFFF:FFFFFFFFFFFFFFFFFFFFFFF:FFFFFFFFFFFFFFFF:FFFFFFFFFFFFFFFF:FFFF:FFFFFFFFFFF:F,FFFFFFFFFFFFF,FFFFFFFF:FFFFFFFF,FF
@A00881:241:HJW2NDRXX:1:2127:25446:7889 2:N:0:CGAGAGAA+GATTGGAG
GGTAGCGGACTACGAGGGTATCTAATCCTGTTTGCTCCCCACACTTTCGCGCCTCAACGTCAGTTACAGTCCAGTAAGCCGCCTTCGCCACTGGTGTTCCTCCTAATATCTACGCATTTCACCGCTACACTAGGAATTCCGCTTACCTCTCCTGCACTCTAGCATTACAGTTTCAGATGCTCTCCTAAGGTTGAGCCCTAGCCTTTCACATCTGACTTGCAATGCCGTCTTCTCGCCCGTTACACCCAGT
+
FF,,F:FFFFFFFF,FFFFFFFFFF:FFFFFFFFFFFFFFFFFFFFFFFFFFFFFFF:FFFFF:FFFFFFFFFFFF:FFFFFF:FFF:F:FFFFFFF:F:FFFFF:FFFFFF:F::F,FFFFFFFFFFFFF,FFF:FFFF:FFFFFFFFFFFFFFFF:F:FFFFFFFFFFFFFFFFFF:FFFF:FFFFFFFFFFFFFFF:FFFFFFF:FFFFF:F,FFFFFFFFF:FFFF,FFF:FFF,FF:FF,FF,,F
@A00881:241:HJW2NDRXX:1:2127:31241:8061 2:N:0:CGAGAGAA+GATTGGAG
GGTAGCGGACTACAAGGGTATCTAATCCTGTTTGCTCCCCACGCTTTCGTGCCTCAGTGTCAGTTACAGTCCAGCAATTCGCCTTCGCCACTGGTGTTCCTCCTAATATCTACGCATTCCACCGCTACACTAGGAATTCCAATTGCCCCTCCTGCACTCAAGTCCGACAGTTTTAGTAGTAGTTCCGAGGTTGAGCCCCGGGGTTACGCTACTAACTTGCCGAACCACCTACGCACCCTTTACGCCCAGT
+
FF,,FFFFFFFFFF:FFFFFFFFFFFFFFFFFFFFFFFFFFF:FFFFFFFFFFFF:FFFFF:FFFFFFFFFFFFFFFFFFFFFFFFFFFFFFFFFFFFFFFFFFF:FFFFFFFFFFFFFF:FFFFFFFFFFF:FFFFFFFFFFFFFFF:FFFFFF,FFFFFFFFFFFFFF:FFFF,FF:FFFFFFFF:F:FFFFF,:FFFFFFFFFFF:FFFFF:,FFFFF::FFFFFF:FFFF,FF,,FFFFFFFFFFF
@A00881:241:HJW2NDRXX:1:2127:22444:8077 2:N:0:CGAGAGAA+GATTGGAG
GGTAGCGGACTACACGGGTATCTAATCCTGTTTGCTCCCCACGCTTTCGTGCCTCAGTGTCAGTTACAGTCCAGTAAACCGCCTTCGCCGCTGGTGTTCTTCCTAATATCTACGCATTCCACCGCTACACTAGGAATTCCGTTTACCCCTCCTGCACTCAAGCCCAACAGTTTTAGTAGTAGTTCCGAAGTTGAGCCCCGGAATTACGCTACTAACTTGCTAAGCCACCTACGCACCCTTTACGCCCAGT
+
FFFFFFFFFFFFFFFFFFFFFFFFFFFFFFFFFFFFFFFFFFFFFFFFFFFFFFFFFFFFFFFFFFFFFFFFFFFFFFFFFFFFFFFFFFF:FFFFFFFFFFFFFFFFFFFFFF:FFFFFFFFFFFFFFFFFFFFFFFFFFFFFFFFFFFFFFFFFFFFFFFFFFFFFFFFFFFFFFFFFFFFFFFFF::FFFFFFFFFFFF:FFFFFFFFFFFFFFFFFFFFFFFFFFFFFFFFFFFF:FFFFFFFFFF
@A00881:241:HJW2NDRXX:1:2127:23411:8155 2:N:0:CGAGAGAA+GATTGGAG
GGTAGCGGACTACGCGGGTATCTAATCCTGTTTGCTCCCCACGCTTTCGCTCCTCAGCGTCAGTTAGTGTCCAGCAGGCCGCCTTCGCCACTGGTGTTCCTCCCGATATCTACGCAGTCCCCCGCTACACCGGGCATTCCGCCTGCCTCTCCACCACTCAAGTAAAACAGTTTCCACTGCAGTTCCGGGGTTAAGCCCCGGGCTTTCACATCTGACTTGCCCTACCGCCTACTCGCCCTTTACACCCAGT
+
FF,,FFFFF:F:FFFFFFF,F:FFFFFFFF:,FFFFFFFF,FFFFF::FFFFFFF,::FFFFFFF:FFFFFF:FFFFF:F,F,FFF:F:FFFF:FF,FFF:F:FFFFFF,FFFF:F,F:F,F,FFFFF:FFFF:,F,::FFFFFFF:FFFFFFFFFFFFF:FFF,FFF,F,F,F,:,F:F:FFFF:FFFF,F,,F:F:::F:FFFFFFFFFFF,F:FFFFFFFFFF,F:,F:,F:F:FFFF:F,F:FF:F
@A00881:241:HJW2NDRXX:1:2127:19533:8202 2:N:0:CGAGAGAA+GATTGGAG
GGTAGCGGACTACTAGGGTATCTAATCCTGTTTGCTCCCCACGCTTTCGCGCCTCAGCGTCAGTTACCGTCCAGAAAGCCGCCTTCGCCACTGGTGTTCCTCCTAATATCTACGCATTTCACCGCTACACTAGGAATTCCGCTTTCCTCTCCGGCACTCAAGATCGGCAGTTTCAAATGCAGTTCCGAGGTTAAGCCTCGGTATTTCACATCTGACTTGCCGGCCCGCCTACACGCCCTTTACACCCAGT
+
FFFFFFFFFFFFFFFFFFFFFFFFFFFFFFFFFFFFFFFFFFFFFFFFFFFFFFFFFFFFFFFFFFFFFFFFFFFFFFFFFFFFFFFFFFFFFFFFFFFFFFFFFFFFFFFFFFFFFFFFFFFFFFFFFFFFFFFFFFFFFFFFFFFFFFFFFFFFFFFFFFFFFFFFFFFFFFFFFFFFFFFFFFFFFFFF:FFFFFFFFFFFFFFFFFFFFFFFFFFFFFFFFF:FFFFFFF,:FFFFFFFFFFFFFF
@A00881:241:HJW2NDRXX:1:2127:26377:8249 2:N:0:CGAGAGAA+GATTGGAG
GGTAGCGGACTACCTGGGTATCTAATCCTGTTTGCTACCCATGCTTTCGAGCCTCAACGTCAGTTGGTGCCCAGTAAGCCGCCTTCGCCACTGGTGTTCCTCCCGATATCTACGCATTTCACCGCTACACCAGGAATTCCGCATGCCCCTCCCGCACTCTAGCTCTACAGTTTCCAGAGCAGTCCCTCAGTTAAGCCGCGGGCTTTCACTCCAGACTTGCAGTGCCGTCTACGCTCCCTTTACACCCAGT
+
FFF:FFFFFFFFFFFFFFFFFFFFFFFFFFFFFFFFFFFFFFFFFFFFFFFFFFFFF:FFFFFFFFFFFFFFFFFF,FFFFFFFFFFFFFFFFFFFFFFFFFFFFFFFFFFFFFFFFFFFFFFFFFFFFFF,FFFFFFFFFF:FFFFFFFFFFFFF::FFFFFFFFFF:FFFF:F,FFFFFFFFFFFFFFFFFFFFFFFFFFFF:FFFFFFF,,:FF::FFFF:FFFFFFFFFFFFFF,FFFFFF,F,FF
@A00881:241:HJW2NDRXX:1:2127:30029:8343 2:N:0:CGAGAGAA+GATTGGAG
GGTAGCGGACTACTGGGGTATCTAATCCTGTTCGATCCCCACGCTTTCGTGCTTCAGCGTCAGTTTCGCTATGGTATGCTGCCTTCGCAATCGGGGTTCTGCGTGATATCTATGCATTTCACCGCTACACCACGCATTCCGCATACCTCTTCCGAACTCCAGTCCCGCAGTTTCAATGGCAAGCGCACGGTTAAGCCGCACGTTTTCACCGCTGACTTGCGGGTCCGCCTACGCACCCTTTAAACCCAAT
+
FFFFFFFFFFFFFFFFFFFFFFFFFFFFFFFFFFFFFFFFFFFFFFFFFFFFFFFFFFFFFFFFFFFFFFFFFFFFFFFFFFFFFFFFF:FFFFFFFFFFFFFFFFFFFFFFFFFFFFFFFFFFFFFFFFFFFFFFFFFF:FFFFFFFFFFFFFFFFFFFFF:FFFFFFFF:FFFFFFFFFFFFFFFFFFFFFFFFFFFFFFFF:FFF:FFFFF,FFFFF:FFFFFFFFFFF,,FFFFFFFFFFF:FFFF
@A00881:241:HJW2NDRXX:1:2127:14100:8469 2:N:0:CGAGAGAA+GATTGGAG
GGTAGCGGACTACTCGGGTATCTAATCCTGTTTGCTCCCCACGCTTTCGTGTATCAGCGTCAGTTGTCGTCCAGTAATCCGCCTTCGCCACTGGTGTTCCTCCCGATCTCTGCGCATTTCACCGCTACACCGGGAATTCCGATTACCCCTCCGACTCTCAAGAAACGCAGTTTCAAGTGCAGCTCAGGGGTTGAGCCCCTGCATTTCACACCTGACTTGCATCCCCGCCTACTCACCCTTTACACCCAGT
+
FFFFFFFFFFFFFFFFFFFFFFFFFFFFFFFFFFFFFFFFFFFFFFFFFFFFFFFFFFFFFFFFFFFFFFFFFFFFFFFFFFFFFFFFFFFFFFFFFFFFFFFFFFFFFFFFFFFFFFFFFFFFFFFFFFFFFFFFFFFFFFFFFFFFFFFFFFFFFFFFFFFFFFFFFFFFFFFFFFFFFFFFFF:FFFFFFFFFFFFFFFF:FFFFFFFFFFFFFFFFFFFFFFFFFF:FFFF:FFFFFFFFFFFFFF
@A00881:241:HJW2NDRXX:1:2127:31069:8516 2:N:0:CGAGAGAA+GATTGGAG
GGTAGCGGACTACCTGGGTATCTAATCCTATTTGCTCCCCACGCTTTCGTGCCTCAGCGTCAGTAACAGCCCAGCAAATCGCCTTCGCCACCGGTGTTCCTCCTAATATCTACGCATTTTACCACTACACTAGGAATTCCATTTGCCTCTACTGTACTCAAGTCTGCCAGTTTATAAAACGAACCGAAGTTAAGCTTCGGGCTTTAATTTTATACTTAACAAACCGCCTACGCACCCTTTACGCCCAATA
+
F:FFFFFFFFFFFFFF:FFFFFFFFFFFFFFFFFFFFFFFFFFFFFFFFFFFFFFFFFFFFFFFFFFFFFFFFFFF,FFFFFF:FFFFFFFFFFFF:FFFFFFFFFFFFFFFFFFF,FFFFFFFFFFFFFF:FFFFFFF:FFFFFFFFFFFFFFFFFFFFFFFFFFFFFFFFFFFFFF:FFFF:FFFFFFFFFFFFFFFFFFFFFFFFF,FFFFFFF:FFFFFFFFFFFFFFF:FFF,F:,FFFFFFFF,
@A00881:241:HJW2NDRXX:1:2127:32859:8703 2:N:0:CGAGAGAA+GATTGGAG
GGTAGCGGACTACATGGGTATCTAATCCTGTTTGCTCCCCACGCTCTCGCGCCTCAGCGTCAGTTGTCGTCCAGCAATCCGCCTTCGCCACTGGTGTTCCTCCGTATATCTACGCATTTCACCGCTACACACGGAATTCCGCTTGCCTCTCCGATACTCAAGATAGACAGTTTCAAATGCAGTTTCCAAGTTGAGCCTGGAGATTTCACTTCTGACTTGCCTACCCGCCTACGCGCCCTTTACACCCAGT
+
FFF,FFFFFFF,FFFFFFFFFFFFFFFFFFFFFFFFFFFFFFFFFFFFFFFFFFFFFFFFF,FFFFFFFFFFFFFFFFFFFFFFFFFFFFFFFFFFFFFFFFF:FFFFF:FFFFFFFFFFFFFF,FFFFF,FFFFFFFF:FFFFF:FFFFFFFFFFFFFFFFFF:FF:FFFFFFFFFFFF:FFFF:FF,FFFFFFFFFFF:F,FFFF,F,FFFFFF:FF:,FF,FF:F,F,:FFFFFF:FFFF,:,FFFF
@A00881:241:HJW2NDRXX:1:2127:32407:8735 2:N:0:CGAGAGAA+GATTGGAG
GGTAGCGGACTACTTGGGTATCTAATCCTGTTTGCTCCCCACGCTTTCGTGCCTCAGTGTCAGTTACAGTCCAGCAACCCGCCTTCGCTACTGGTGTTCCTCCTAATATCTACGCATTCCACCGCTACACTAGGAATTCCGGTTGCCCCTCCTGCACTCAAGTCCGGCAGTTTTAGTAGTAGTCCCGAAGTTAAGCCCCGGGCTTACGCTACTAACTTGTCAAACCACCTACGCACCCTTTACGCCCAGT
+
FF,:FFFFFFFFFFFFFFFFFFFFFFFFFFFFFFFFFFFFFFFFFFFFFFFFFFFFFFFFFFFFFFFFFFFFFFFFFFFFFFFFFFFFFFFFFFFFFFFFFFFFFFFFFFFFFFFFFFFFFFFFFF:FFFFF:FF:FFFFFFFF:FFFFFFFF:FFFFFFFFFF:FF,FFFFFFFFF,::FFFFFFFFFFFFF:F,FFF::FFFFFFFFFFFFFFFFF,:FFFFFF,F:FFFFF,:FFFFFFFFFF:,FF
@A00881:241:HJW2NDRXX:1:2127:31828:8860 2:N:0:CGAGAGAA+GATTGGAG
GGTAGCGGACTACCAGGGTATCTAATCCTGTTTGATACCCGCACTTTCGAGCATCAACGTCAGTTACGGTCCAGCAGGCTGCCTTCGCAATCGGAGTTCTTCGTGATATCTATGCATTTCACCGCTACACCACGAATTCCGCCTGCCTATGCCGCACTCAAGGCCCCCAGTTTCAACTGCAATTCTACGGTTGAGCCGCAAACTTTCACAACTGACTTAAGGACCCGTCTACGCTCCCTTTAAACCCAAT
+
FFFFFFFFFFFFFFFFFFFFFFFFFFFFFFFFFFFFFFFFFFFFFFFFFFFFFFFFFFFFFFFFFFFFFFFFFFFFFFFFFFFFFFFFFFFFFFFFFFFFFFFFFFFFFFFFFFFFFFFFFFF,FFFFFFFFFFFFF,FFFFF:FFFF:FFFFFFFFFFFFFFFFFF:FFFFFFFFFFFFFFF:FFFF:FFFFFF:FFFFFFFFFFFFFFF:FFFFF:FFFFFFFFFFFFFFFFFFFF:F::FFFF,F:F
@A00881:241:HJW2NDRXX:1:2127:20537:8876 2:N:0:CGAGAGAA+GATTGGAG
GGTAGCGGACTACATGGGTATCTAATCCTGTTCGATACCCACGCTTTCGTGCTTCAGCGTCAGTTGGGCGCCGGTGCGCTGCCTTCGCAATCGGAGTTCTGCGTGATATCTATGCATTTCACCGCTACACCACGCATTCCGCGCACTTCTCGCCCACTCAAGCGCCCCAGTTTCAACGGCGGCGGGAGGTTGAGCCCCCCGGTTTGACCGCTGCCTTGAGGCGCCGCCTACGCACCCTTTAAACCCAATC
+
FFF,FFFFFFF:FFFFFFFFFFF,FF,FFF,FFFFFFFF::FFF,FFFFFFFF,FFFFFFFFFF,FFFFFFFFFFFFFFFFF:F,F:FF,F:F::FFFFFF:FFFFFF::F,:FF::F:F::FFFF,F:FFFFFFFFF,:FFFF,FFFFFFFFF:FFFFF::::::FF,FF,FF,FF:FFF:F:F,,FFF:F,FF:F:FFFFFFFF,FFF,FFFFFF:,::FF::F:,F,FFF,FFF,:F,F,,:F,FFF
@A00881:241:HJW2NDRXX:1:2127:30590:9064 2:N:0:CGAGAGAA+GATTGGAG
GGTAGCGGACTACACGGGTATCTAATCCTGTTTGCTCCCCACGCTTTCGAGCCTCAACGTCAGTTACCGTCCAGTAAGCCGCCTTCGCCACTGGTGTTCGTCCTAATATCTACGCATTTCACCGCTACACTCGGAATTCCGCTTACCTCTCCGGCACTCTAGAACAACAGTTTCCAATGCAGTCCTGGGGTTAAGCCCCAGCCTTTCACATCAGACTTGCTCTTCCGTCTTGGCTCCCTTTACACCCAGT
+
FF:,FFFFFFFFFFFFFFFFFFFFFF:FFFFFF:FFFFFF:FFFFFF:FFFFFF:F,FFFFFFFFFFFFFF:FFFFFFFFF:FFFFFFFFFFFFFFFF:,F,,F::FFFFF::F,,F:FF:F:F:FFF,:F,FF::FFFFF,FF:F:F,F:,FF::FFFF:FFF:F,F:FFFF,:F:FFFFF,:,FFF:FFFF,F:F:F,,FFFFF:,F,FF:FF,FFF,F:FFFFFF,F,,FFFF,,,FF,::FFF,::
@A00881:241:HJW2NDRXX:1:2127:21341:9079 2:N:0:CGAGAGAA+GATTGGAG
GGTAGCGGACTACGTGGGTATCTAATCCTGTTTGCTCCCCACGCTTTCGAGCCTCAGCGTCAGTTAAAGCCCAGTAAGCCGCCTTCGCCACTGATGTTCCTCCTAATATCTACGCATTTCACCGCTACACTAGGAATTCCGCTTACCTCTACTTCACTCAAGATCTTCAGTTTCAAATGCAGTTTATGGGTTGAGCCCATAATTTTCACATCTGACTTAAAGTCCCGCCTACACTCCCTTTACACCCAGT
+
FFFFFFFFFFFFFFFFFFFFFFFFFFFFFF:FFFFFFFFFFFFFFFFFFFFFFFFFFFFFFFF:FFFFFFFFFFFFFFFFFFFFFFFFFFFFFFFF,FFFFFFFFFFFFFFFFFFFFFFFFF:FFFFFFFFFFFFFFFFFFFFFFFFFFFFFFFFFFFFFF:FFFFFFFFFFFFFFFFFFFFFFFFFFFFFFFF:FFFFFFFFFFFFFFFFFFF::FFFF:,F:FFFFFF:F:FFFFFFF,FFFF:FF:F
@A00881:241:HJW2NDRXX:1:2127:31756:9549 2:N:0:CGAGAGAA+GATTGGAG
GGTAGCGGACTACCCGGGTATCTAATCCTGTTTGCTCCCCACGCTTTCGCACCTCAGCGTCAATACCGGTCCAGGTGGCCGCCTTCGCCACTGGTGTTCCTCCAGATATCTACGGATTTCACTCCTACACCTGGAATTCCGCCACCCTCTCCCGGATTCAAGTCGTGCAGTATCAAAGGCAGTTCCACGGTTGAGCCGTGGGATTTCACCCCTGACTTACACAACAGCCTACGTGCGCTTTACGCCCAGT
+
FF:,FFFF:FFFFFFFFF:FFFF:FFFFFFFFFFFFFFFFFFFFFFFFFFFFFF:FFFFFFFFFFFFFFFFFFFFFFFFFFFFFFFFFF,FFFFFFFFFFFFFFFFFFFFFFFFFFF,FFFFFFFFFFFFFFFFFFFFFFFFF:FFFFFFFFFFFFFFF:F,FFFFFFFFFFFFFFFF:FFFFFFFFFFFFFFFFFF:FFFFFFFFF,FFFFF:FFFF:FFFF:F::FFFF,FFFF:FF,FFFFFF,,FF
@A00881:241:HJW2NDRXX:1:2127:25427:9674 2:N:0:CGAGAGAA+GATTGGAG
GGTAGCGGACTACTAGGGTATCTAATCCTGTTTGCTCCCCACGCTTTCGCGCCTCAGCGTCAGTTATCGTCCAGTTGACCGCCTTCGCCACTGGTGTTCCTCCTAATATCTACGCATTTCACCGCTACACTAGGAATTCCGTCAACCTCTCCGACACTCAAGAAATACAGTTTCAAATGCAGTTTATGGGTTAAGCCCATAGATTTCACATCTGACTTGCATCCCCGCCTACGCGCCCTTTACACCCAGT
+
FFFFFFFFFFFFFFFFFFFFFFFFFFFFFFFFFFFFFFFFFFFFFFFFFFFFFFFFFFFFFFFFFFFFFFFFFFF:FFFFFFFFFFFFFFFFFFFF:FFFFFFF:FFF:FFFFFFFFFFFFFFFFFFFFFFF:FFFFFFFFFFFFFFFFFFFFFFFFFFFFFFFFFFF:FFFFFFFFFFFFFFFFFFFFFFFFFFFFFFF:FFFFFFFFFFFFFFFFFFFFFFFFF:FFFFFFFFFFFFF,:FFFFFFFF
@A00881:241:HJW2NDRXX:1:2127:18213:9737 2:N:0:CGAGAGAA+GATTGGAG
GGTAGCGGACTACTTGGGTATCTAATCCTGTTTGCTCCCCACGCTCTCGCGCCTCAGCGTCAGTTGTCGTCCAGCAATCCGCCTTCGCCACTGGTGTTCTTCCGTATATCTACGCATTTCACCGCTACACACGGAATTCCGATTGCCTCTCCGATACTCAAGACCGGCAGTTTCAAATGCAGGCTATGGGTTAAGCCCATAGTTTTCACATCTGACTTGTCGGCCCGCCTACGCGCCCTTTACACCCAGT
+
FFFFFFFFFFFFFFFFFFFFFFFFFFFFFFFFFFFFFFFFFFFFFFFFFFFFFFFFFFFFFFFFFFFFFFFFFFFF,FFFFFFFFFFFFFFFFFFFFFFFFFFFFFFFFFFFFFFFFFFFFFFFFFFFFFFFFFFFFFFFFFFFFFFFFFFFFFFFFFFFFFFFFFFFFFFFFFFFFFFFFFFFFFFFFFFFFFFFFFFFFFFFFFFFFFFFFFFFFFFFFFFFFFFFFFFFFFF:FFFFFFFFFFFFFF
@A00881:241:HJW2NDRXX:1:2127:20265:10222 2:N:0:CGAGAGAA+GATTGGAG
GGTAGCGGACTACGAGGGTATCTAATCCTGTTTGCTCCCCACGCTTTCGTGCCTCAGTGTCAGTTCCGGTCCAGTAAGCCGCCTTCGCCACTGGTGTTCCTCCTAATATCTACGCATTTCACCGCTACACTAGGAAGTCCGCTTACCTCTCCCGGACTCCAGCATGAAAGTTTCCATAGCAGTCCGCGGGGTTAAGCCCCGGGTTTTCACTTCTGACTGGCCATGCCACCTGCGCACCCTTTACACCCAG
+
FF::FFFFFFF:FFFFFFFFFFFFFFFFFFFFFFFFFFFF:FFFFFFFFFFFFFFFFFF:FFFFFFFFFFFFFF:FFF:FFFFFFFFFFFFFFF:FFFFF,FFFFFFFFFFFFFFF,F,F:F:FFFFF,:FFFFFF,FF:FFFFFFFFFFFFFF,FFFFFFFFF,FF:,F,,:F,F,FFF::FFFFFFF:F:FFFFFFF::F:FF:FF:F,:FF:F:,,:FFF::FFFFFF:::FFFF::::::FFFFFF
@A00881:241:HJW2NDRXX:1:2127:30807:10222 2:N:0:CGAGAGAA+GATTGGAG
GGTAGCGGACTACACGGGTATCTAATCCTGTTTGCTCCCCACGCTTTCGTGCCTCAGTGTCAGTTACAGTCCAGTAAACCGCCTTCGCCGCTGGTGTTCTTCCTGATATCTACGCATTCCACCGCTACACCAGGAATTCGGGTTACCCCTCCTGCACTCAAGCCCAGCAGTTTTAGTAGTAGTTCCGAAGTTGAGCCCCGGAATTACGCTACTAACTTGCCAAACCACCTACGCACCCTTTACGCCCAGT
+
FF::FFFFF:FFFFFFFFFFFFF,FF:FFFFFFFFF:FFFF:FFF:FFFFFFF:F,FFFFF:FFFFFFFFFF:FF:FFFFFF,:FFF::FF:FF:FFFFFFFF:FFF:FFFF:FFFFFFF::FFFF,F,:FFFFF,:F:,F,FFF:FFFFF:FF:FF:F::FFFF,FF:FF:FF:FF::::FFF,FFF:FF,F,FFF,FFFF,,FF:FFFFFFFF:FFF:F,,FFFFFF::FFFFFFFF,F,FF:F:,FF
@A00881:241:HJW2NDRXX:1:2127:32786:10363 2:N:0:CGAGAGAA+GATTGGAG
GGTAGCGGACTACCGGGGTATCTAATCCTGTTTGCTCCCCACGCTTTCGTGCCTCAGTGTCAGTTACAGTCCAGTGAACCGCCTTCGCCGCTGGTGTTCCTCCTAATATCTACGCATTCCACCGCTACACTAGGAATTCCGTTCACCCCTCCTGCACTCAAGCCCAGCAGTTTTGGTAGTAGTTCCGAAGTTGAGCCCCGGAATTACGCTACCAACTTGCCAAACCACCTACGCACCCTTTACGCCCAGT
+
FFFFFFFFFFFFFFFFFFFFFFFFFFFFFFFFFFFFFFFFFFFFFFFFFFFFFFFFFFFFFFFFFFFFFFFFFFFFFFFFFFFFFFFFFFFFFFFFFFFFFFFFFFFFFFFFFFFFFFFFFFFFFFFFFFFFFFFFFF:FFFFFFFFFFFFFFFFFFFFFFFFFFFFFFFFFFFFFFFFFFFFFFF:F:FFF:FFFFFFFFFFFFFF,FF:FF:FFFFFFFFFFFFFFFFFFFFFFFFFFFFFFFFF:F:
@A00881:241:HJW2NDRXX:1:2127:28375:10457 2:N:0:CGAGAGAA+GATTGGAG
GGTAGCGGACTACTCGGGTATCTAATCCTGTTTGCTCCCCACGCTCTCGCGCCTCAGCGTCAGTTGTCGTCCAGCAATCCGCCTTCGCCACTGGTGTTCTTCCGTATATCTACGCATTTCACCGCTACACACGGAATTCCGATTGCCTCTCCGATACTCAAGACCATCAGTTTCAAATGCAGGCCATGGGTTAAGCCCATGGTTTTCACATCTGACTTGACAGACCGCCTACGCGCCCTTTACACCCAGT
+
FFFFFFFFFFF:FFF:FFFFFFFFFFFFFFFFFFFFFFFFFFFFF:FFFFFFFFFFFFFFFFFFFFF:FFFFFFFFFFFFFFFFFFFFFFFFFFFFFFFFFFFFFFFFFFFFFFFFFFFFFFFFFFFFFFFFFFF:FF:FFFFFFFFFFFFFFFFFFFFFF:FFFFFFFFFFFFF,:FF:F:F:FFFFFFFFFF::FFFF:FFFFFFFFFFFFFFFFF,F,F:,FFFFFFFF:FFFFFFFFFF:FFFF:F
@A00881:241:HJW2NDRXX:1:2127:22001:10723 2:N:0:CGAGAGAA+GATTGGAG
GGTAGCGGACTACAGGGGTATCTAATCCTGTTTGCTCCCCACGCTTTCGAGCCTCAGCGTCAGTAAAAGCCCAGCAGGCCGCCTTCGCCACTGATGTTCCTCCTAATATCTACGCATTTCACCGCTACACTAGGAATTCCGCCTGCCTCTACTTCACTCAAGAACAGCAGTTTTAAGTGCAGTCTATGGGTTAAGCCCATAGTTTTCACACCTAACTTACCATCCCGCCTACACTCCCTTTACACCCAGT
+
F::FFFFFFFFFFFFFFFFF:FFFFFFFFF:FFFFFFFFFFFFFFFFFFFFFFFFFFFFFFFFFFFFFFFFF:FFFFFFFFFFFFFFFFFFFFFFFFFFF:FFFFFFFFFFFFFFFFFFFFFFFFFFFFFFFFFFFFFFFFFF,FFFFFFFFFFFFFFFFFFFFFFFFFF:FFFFFFFFFFFFFFFFFFFFFF,FFFFFFFFFFFFFFFF:FFFFFFFFFFFF:FFFFFF,FFFFFFFFF:FFFFFFFFF
@A00881:241:HJW2NDRXX:1:2127:23140:10755 2:N:0:CGAGAGAA+GATTGGAG
GGTAGCGGACTACCAGGGTATCTAATCCTGTTTGCTCCCCACGCTTTCGAGCCTCAACGTCAGTTACCGTCCAGCAGGCCGCCTTCGCCACTGGTGTTCTTCCTAATATCTACGCATTTCACCGCTACACTAGGAATTCCGCCTGCCTCTCCGGCACTCCAGCACCACAGTTTCCAAAGCAGTCCCCGCGTTAAGCGCCGGGCTTTCACTTCAGACTTGCCATGCCGTCTACGCTCCCTTTACACCCAGT
+
FFFFFFFFFFFFFFFFFFFFFFFFFFFFFFFFFFFFFFFFFFFFFFFFFFFFFFFFFFFFFFFFFFFFFFFFFFFFFFFFFFFFFFFFFFFFFFFFFFFFFFFFFFFFFFFFFFF:FFFFFFFFFFFFFFFFFFFFFFFFFFFFFFFFFFFFFFFFFFFF:FFFFFFFFFFFFFFFFFFFFFFFFFFFFFFF:FFFFFFFFFFF:FFFFFFFF:FFFF:FFFFFFFFFFFFFFFFFFFFFFFFFFFFFFF
@A00881:241:HJW2NDRXX:1:2127:26386:10989 2:N:0:CGAGAGAA+GATTGGAG
GGTAGCGGACTACCCGGGTATCTAATCCTGTTTGCTCCCCACGCTTTCGCGCCTCAGCGTCAGTTGCTGTCCAGCAGATCGCCTTCGCCACTGGTGTTCCTCCTAATATCTACGCATTTCACCGCTACACTAGGAATTCCATCTGCCTCTCCAGTACTCAAGAACTACAGTTTCAAATGCAGGCCACAGGTTGAGCCCGTGGTTTTCACATCTGACTTGCAATCCCGCCTACACGCCCTTTACACCCAGT
+
FFFFFFFFFFFFFFFFFFFFFFFFFFFFFFFFFFFFFFFFFFFFFFFFFFFFFFFFFFFFFFFFFFFFFFFFFFF:FFFFFFFFFFFFFFFFFFFFFFFFFFFFFFFFFFFFFFF,FFFFFFFFFFFFFFFFFFFFFFFFFFFFFFFFFFFFFFFFFFFFFFFFFFFFFF:FFFFFFFFFFFFFF:FFF:FFFFFFFFFFFFFFFFFFFF:FFFFFFFFFFFF:FF:FFFFFFFFFFFFFFFFFFFFFFF
@A00881:241:HJW2NDRXX:1:2127:24207:11005 2:N:0:CGAGAGAA+GATTGGAG
GGTAGCGGACTACGGGGGTATCTAATCCTGTTTGCTCCCCACGCTTTCGTGACTCAGCGTCAGTTTCAGTCCAGTAAGCCGCCTTCGCCACCGGTGTTCCTCCCAATATCTACGCATTTCACCGCTACACTGGGAATTCCGCTTACCTCTCCTGCACTCTAGTCTGACAGTTTCTTATGCAGTTCCGGGGTTAAGCCCCGAAATTTCACAGATGACTTATCTGACCGCCTACGCACCCTTTACACCCAGT
+
FFFFFFFFFFFFFFFFFFFFFFFFFFFFFFFFFFFFFFFFFFFFFFFFFFFFFFFFFFFFFFFFFFFFFFFFFF:FFFFFFFF,FFFFFFFFFFFFFFFFFFFFFFFFFFFFFFFFFFFFFFFFFFFFFFFFFFF:FFFFFFFFF:FFFFFFFFFFFFFFFFFFFFFFFFFFFFFFF:FFFFFFFFFFF:FFFFFFFFFFF:FFFFFFFF,FFF,FFFFFFFFFFFFFFFFF,:FFFFFFFFFFFFFFFF
@A00881:241:HJW2NDRXX:1:2127:19479:11240 2:N:0:CGAGAGAA+GATTGGAG
GGTAGCGGACTACATGGGTATCTAATCCTGTTTGCTCCCCACGCTTTCGAGCCTCAGCGTCAGTAAAAGCCCAGCAAGCCGCCTTCGCCACCGGTGTTCCTCCAAATATCTACGCATTTCACCGCTACACTTGGAATTCCGCTTGCCTCTGCTTCACTCAAGACAAGCAGTTTCAAAAGCAGGTTATGGGTTAAGCCCATAATTTTCACTTCTGACTTGCCTTCCCGCCTGCACTCCCTTTACACCCAGT
+
FFF,FFFF:FFFFFFFFFFFFFF,FFFFFFFFFFFFFFFF:FFFF,FFFFFF:FFFFFFFF:FFFF,FFFFF:FFFFFFFFFF:FFFFFFFFFFFF,::F::F,F:::F:FFFFFF:FFF:FFFF:,F,F,FFF,:F,F:F:FFFFF,FFFFFFF:FFFF,FF:,F,,,F::FF,:F,FFFFF:FFFFFFFF:::F:FFF,FFF,FF:FFFFFF,FFF:F:FFF,F:FFF:F:F:F:FF,FFFF,FF,FF
@A00881:241:HJW2NDRXX:1:2127:19524:11256 2:N:0:CGAGAGAA+GATTGGAG
GGTAGCGGACTACGGGGGTATCTAATCCTGTTTGCTCCCCACGCTTTCGTGTCTCAGCGTCAGTTGTCGTCCAGTAAACCGCCTTCGCCACTGGTGTTCCTCCCGATATCTACGCATTTCACCGCTACACCGGGAATTCCGTTTACCTCTCCGACCCTCAAGAAACGCAGTTTCAAATGCACTTCACAGGTTAAGCCCATGATTTTCACATCTGACTTGCATCCCCGCCTACACACCCTTTACACCCAGT
+
FF:,FFFFFFFFFFFFFFFFFFFF:FFFFFF,FFFFFFFFFFFFFFFFFFFFFFFFFFFFF,FFFFFFFFFFFFF::FFFFFFFFFFFFFFFFFFFFFFFFFFFFFFFFFFFFFFFFFFFFFFFFF:FFFFFFFFFFFFFFFFFFFFFFFFFFF:FFFFFFF:FFFFFFFFFFFFFFFFFFFFFFFFF:FFFFFFFFF:::FFFFFFFFFFFFFFFFFFFFFFFFFFFFFFFFFFFFFFFFFFFF,FFF,
@A00881:241:HJW2NDRXX:1:2127:18747:12007 2:N:0:CGAGAGAA+GATTGGAG
GGTAGCGGACTACAGGGGTATCTAATCCTGTTTGCTCCCCACGCTTTCGTGTCTCAGCGTCAGTTGTCGTCCAGTAATCCGCCTTCGCCACTGGTGTTCCTCCCGATCTCTGCGCATTTCACCGCTACACCGGGAATTCCGATTACCCCTCCGACTCTCAAGAAACGCAGTTTCAAGTGCAGCTCAGAGGTTGAGCCTCTGCATTTCACACCTGACTTGCATCCCCGCCTACTCACCCTTTACCCCCAGT
+
FFFFFFFFFFFFFFFFFFFFFFFFFFFF,F:FFFFFFFFF,FFFFFFFFFFFFFFFFFFFFFFFFFFFFFFFFFFFFFFFFFFFFFFFFFFFFFFFFFFFFFFFF::FFF:FFFF:FFFF:F:FFFFFFFFFFF:FFFFFFFFFFFFFFFFFFF:FFFFFFFFF:FFF:F:FFFFFFFFF,FFFFFFFFFFFFFFFFFF:FFFFFFFFFFFF,FFF,F,:,FFFFF:F:FF,FFFFFFFFF,F:FFFFFF
@A00881:241:HJW2NDRXX:1:2127:27444:12070 2:N:0:CGAGAGAA+GATTGGAG
GGTAGCGGACTACAGGGGTATCTAATCCTGTTCGATACCCACGCTTTCGTGCATGAGCGTCAGTAGGGCGCCGGTATGCTGCCTTCGCAATCGGAGTTCTGCGTGATATCTATGCATTTCACCGCTACACCACGCATTCCGCATACTTCTCGCCCACTCTAGCATGCCAGTTTCAACGGCTCGCCGGGGTTGAGCCCCGAAATTTTACCGCTGACTTAACACGCCGCCTGCGCACCCTTTAAACCCAATA
+
FFFFFFFFFFFFFFFFFFFFFFFFFFFFFFFFFFFFFFFFFFFFFFFFFFFFFFFFFFFFFFFFFFFFFFFFFFFFFFFFFFFFFFFFFFFFFFFFFFFFFFFFFFFFFFFFFFFFFFFFFFFFFFFFFFFFFFFFFFFFFFFFFFFFFFFFFFFFFFFFFFFFFFFFFFFFFFFFFFFFFFFFFFFFFFFFFFFFFFFFFFFFFF:FFFFFFF:FFF:FFFFFFFFFFFFFFFFFFFFFFFFFFFF,FF
@A00881:241:HJW2NDRXX:1:2127:28402:12070 2:N:0:CGAGAGAA+GATTGGAG
GGTAGCGGACTACTTGGGTATCTAATCCTGTTTGCTCCCCACGCTTTCGAGCCTCAGCGTCAGTCATCGTCCAGTAAGCCGCCTTCGCCACTGGTGTTCCTCCTAATATCTACGCATTTCACCGCTACACTAGGAATTCCACTTACCCCTCCGACCCTCTAGTACGGTAGTTTCCAATGCACTCCCGGGGTTAATCCCCGGGTTTTCCCATCAGACTTGCCGCACCGCCTGCGCTCCCATTACACCCCGT
+
FF,:FFFFFFF:FFFFFFF:FFF:FFFFFFFFFFFFFFFFFFFFFFFFFFFF:FF:FFFFFFFFF:FFFFFFFFFFFFFFFFFFF:F,F,FFFFFFFFFFFFFFFFFFFFFFF:FFFFFFFFFFFF:,FF:,FFFF:FFF:F:FFFFFFFFFFFF,FF:FFFF,FF:FFFFFFFFFF:FFF,FFFFF:FFF,F:,:FFFF:F,FFF::FFF:FFF:FFF,F:F,FFFFFFFFFF:FFF,FFFFFFFF:FF
@A00881:241:HJW2NDRXX:1:2127:32253:12070 2:N:0:CGAGAGAA+GATTGGAG
GGTAGCGGACTACGGGGGTATCTAATCCTGTTTGCTCCCCACACTTTCGAGCCTCAGCGTCAGTTAAAGCCCAGTAGGCCGCCTTCGCCACTGGTGTTCCTCCGAATATCTACGCATTTCACCGCTACACTCGGAATTCCGCCTACCTCTACTTCACTCAAGAACTACAGTTTTGGATGCAGCTCCGAGGTTGAGCCTCGGTATTTCACATCCAACTTGCAGTCCCGCCTGCGCTCCCTTTACACCCAGT
+
FFFFFFFFFFFFFFFFFFFFFFFFFFFFFFFFFFFFFFFFFFFFFFFFFFFFFFFFFFFFFFFFFFFFFFFFFFFFFFFFFFFFFFFFFFFFFFFFFFFFFFFFFFFFFFFFF:FFFFFFFFFFFFFFFFFFFFFFFFFF:FFFFFFFFFFFFF:FFFFFF,FFFFFFFFF:FFFFFFFFFFFFFFFFFFFFFFFF:FFFFFFFFFFFFFFFF:FFFFF,FFFFFFFF,:,:FFFFFFF,FFFFFFFFFF
@A00881:241:HJW2NDRXX:1:2127:29541:12383 2:N:0:CGAGAGAA+GATTGGAG
GGTAGCGGACTACTAGGGTATCTAATCCTGTTTGCTCCCCACGCTTTCGCGCCTCAGCGTCAGTTGTCGTCCAGCAAGCCGCCTTCGCCACTGGTGTTCCTCCTAATATCTACGCATTTCACCGCTACACTAGGAATTCCGCTTGCCTCTCCGATACTCAAGGACTACAGTTTCAAATGCAGCCCCGGGGTTGAGCCCCGGTATTTCACATCTGACTTGCAGTTCCGCCTACACGCCCTTTACACCCCGT
+
FF,,FFFFFFFF:FFFFFFFFFFFFFFFFFFFFFFFFFFFFFFFFFFFFFFFFFFFFFFFFFFFFFFFFFFFFFFF:FFFFFFFFFFFF:FFFFFFFFFFFFFFFFFFFFFFFFFFF:FFFFFFFFFFFFF,FFF:FFF:FFFFFF,FFFFFFFFFFFFFFF:FFFFFF:FFFF:FFFFFFFFFFFFFFFFFF:FFFFFFF,F,FFFFFFFFFFFFFFFFFFFFFFFFFF:F:FFFF:,FF:FFFF:,F:
@A00881:241:HJW2NDRXX:1:2127:19045:12399 2:N:0:CGAGAGAA+GATTGGAG
GGTAGCGGACTACCGGGGTATCTAATCCTGTTTGCTCCCCACACTTTCGCGCCTCAGCGTCAGTTGTCGTCCAGAAAGCCGCCTTCGCCACTGGTGTTCCTCCCAATATCTACGCATTTCACCGCTACACTGGGAATTCCGCTTTCCTCTCCGATACTCAAGGCTGTCAGTTTCAATCGCAGCCCCGGGGTTAAGCCCCGGTATTTCACGACTGACTTGATAGTCCGCCTACGCGCCCTTTACACCCAGT
+
FFFFFFFFFFFFFFFFFFFFFFFFFFFFFFFFFFFFFFFFFFFFFFFFFFFFFFFFFFFFFFFFFFFFFFFFFFFFFFFFFFFFFFFFFFFFFFFFFFFFFFFFFFFFFFFFFFFFFFFFFFFFFFFFFFFFFFFFF:FFFFFFFFFFFFFFFFFFFFFFFFFFFFFFFF:FFFFFFFFFFFFFFFFFFFFFF,FF:FFFF:FFFFFFF,FFFFFFF,FFFF:FFFFFFFFFFFFFFFFFFFFFFFFFFF
@A00881:241:HJW2NDRXX:1:2127:15329:12414 2:N:0:CGAGAGAA+GATTGGAG
GGTAGCGGACTACGTGGGTATCTAATCCTGTTTGCTCCCCACGCTTTCGAGCCTCAGCGTCAGTTAAAGCCCAGTAAGCCGCCTTCGCCACTGATGTTCCTCCTAATATCTACGCATTTCACCGCTACACTAGGAATTCCGCTTACCTCTACTTCACTCAAGAATTACAGTTTCAAATGCAGTTCAGGGGTTAAGCCCCTACATTTCACATCTGACTTGCAACCCCGCCTACGCTCCCTTTACACCCAGT
+
FFFFFFFFFFFFFFFFFFFFFFFFFFFFFFFFFFFFFFFFFFFFFFFFFFFFFFFFFFFFFFFFFFFFFFFFFFFFFFFFFFFFFFFFFFFFFFFFFFF:FFF,FFFFFFFFFFFFFFFFFFFFFFFFFFFFFFFF:FFFFFFFFFFFFFFFFFFFFFFF:FF,FFF:FFFFFF:FFFFFFFFFFF:FFFFF:FFFF:FF:FFFFFF:FFFFFFFFFFFF:FFFFFFFFF,FFFFFFFFFF,FFFFFFFF
@A00881:241:HJW2NDRXX:1:2127:27371:12414 2:N:0:CGAGAGAA+GATTGGAG
GGTAGCGGACTACCGGGGTATCTAATCCTGTTCGATCCCCACGCTTTCGTGCTTCAGCGTCAGTCTCGCTATGGTATTCCTCCTGATCTCTGCGCATTTCACCGCTACACCAGGAATTCTGCCTGCCCCTCCAGCACCCGAGCCGCGCGGTTTGGAAGGCCTCTCCGGGGTTGGGCCCCGGGCTTTGACATCCCACCCGCGCAGCCGCCTGCGCGCCCTTTACGCCCAGTGATTCCGGACAACGCTCGCC
+
FFFFFFFFFFFFFFFFFFFFFFFFFFFFFFFFFFFFFFFFFFFFFFFFFFFFFFFFFFFF:FFFFFFFF:FFFFFFFFFFFFFFFFFFFFFFFFFFFFFFFFFFFFFFFFFFFFFFFFFFFFFFFFFFFFFFFFFFFFFFFFFFFFFFFFFFFFFFFF:FFFFFFFFFFFFFFFFFFFF:FFFFFFFFFFFFFFFFFFFFFFFFFFFFFFFFFF:FFF,FFFFFFFF,,:FFFFFF,F,FFFFFFFFFFF
@A00881:241:HJW2NDRXX:1:2127:28664:13870 2:N:0:CGAGAGAA+GATTGGAG
GGTAGCGGACTACTAGGGTATCTAATCCTGTTTGCTCCCCACGCTCTCGCGCCTCAGCGTCAGTTGTCGTCCAGCAATCCGCCTTCGCCACTGGTGTTCTTCCGTATATCTACGCATTTCACCGCTACACACGGAATTCCGATTGCCTCTCCGATACTCAAGACCATCAGTTTCAAATGCAGGCCATGGGTTAAGCCCATGGTTTTCACATCTGACTTGACAGCCCGCCTACGCGCCCGTTACACCCAGT
+
FFF,FFFF:FF:::FFFFFFFFFFFFFFFFFFFFFFFFFFFF:FFFFFFFFFFFFF:FFFF:FFFFF:FFFFFFFF,FFFFFFFFFFFFFFFFFFFFFFFFFFFFFFFFFFFFFF,FFFF:FFFFFFFFFFFFFFFFF:FFFFFFF:FF,FFFFFFFFF,,FFFFFFF:FFFFFFF,FFFFFFFFF,FFF,FFFF:FFF,FFFFFFFFFFFF,:FFFF::FFF:F:FF:F,FFF::F,,FFFF:F:FF:F
@A00881:241:HJW2NDRXX:1:2127:19614:14137 2:N:0:CGAGAGAA+GATTGGAG
GGTAGCGGACTACTGGGGTATCTAATCCTGTTTGCTCCCCACGCTTTCGTGCCTCAGTGTCAGTTACAGTCCAGTGAACCGCCTTCGCCGCTGGTGTTCTTCCTAATATCTACGCATTCCACCGCTACACTAGGAATTCCGTTCACCCCTCCTGCACTCAAGTCAGGCAGTTTTGGTAGTAGTTCCGAAGTTGAGCCCCGGAATTACGCTACCAACTTGCCAAACCACCTACGCACCCTTTACGCCCAGT
+
FFFFFFFFFFFFFFFFFFFFFFFFFFFFFFFFFFFFFFFFFFFFFFFFFFFFFFFFFFFFFFFFFFFFFFFF:FFFFFFFFFFFFFFFFFFFFFFFFFFFFFFFFFFFFFFFFFFFFFFFFFFFFFFFFF:FFFFFFFFFF:FFFFFFFFFFFFFFFFFFFFFFFFFFFF,F:FFFFF:F,,FFFFFFFFFFFFFFF:FFF:FFFFFFFFF:F:FFFFFFFFFFFFFFFFFFFFFFFFFFFFFFFFFFFF
@A00881:241:HJW2NDRXX:1:2127:18683:14309 2:N:0:CGAGAGAA+GATTGGAG
GGTAGCGTACTACAAGGGTATCTAATCCTGTTTGCTCCCCACGCTTTCGAGCCTCAGCGTCAGTTAAAGCCCAGTAAGCCGCCTTCGCCACTGATGTTCCTCCTAATATCTACGCATTTCACCGCTACACTAGGAATTCCGCTTACCTCTACTTCACTCAAGAATTACAGTTTCAAATGCAGTTCAGGGGTTAAGCCCCTACATTTCACATCTGACTTGCAACCCCGCCTACGCTCCCTTTACACCCAGT
+
FFFFFFFFFFFFFFFFFFFFFFFFFFFFFFFFFFFFFFFFFFFFFFFFFFFFFFFFFFFFFFFFFF:FFFFFFFFFFFFFFFFFFFFFFFFFFFFFFFFFFFFFFFFFFFFFFFFFFFFFFFFFFFFFFFFFFFFFFFFFFFFFFFFFFFFFFFFFFFFFF:FFFF:FF:FFFFFF:FFFFFFFFFFFFFFFF:FFFFFFFFFFFFFFFFFFF:F:FFFF::FFFFFFFF,FFFFFFFFFFFF:FFFFF:
@A00881:241:HJW2NDRXX:1:2127:28610:14309 2:N:0:CGAGAGAA+GATTGGAG
GGTAGCGGACTACTGGGGTATCTAATCCTGTTTGCTCCCCACGCTTTCGAGCCTCAGCGTCATTTACAGTCCAGTAAGCCGCCTTCGCCACTGGTGTTCCTCCTAATATCTACGCATTTCACCGCTACACTAGGAATTCCACTTACCTCTCCTGCAATCTAGCACTGCAGTTTCAAAAGCAGTCCCATGGTTAAGCCTTGGGCTTTCACTTCTGACTTGCAGCGCCGCCTGCGCTCCCTTTACACCCAGT
+
FFFFFFFFFFFFFFFFFFFFFFFFFFFFFFFFFFFFFFFFFFFFFFFFFFFFFFFFFFFFFFFFFFFFFFFFFFFFFFFFFFFFFFFFFFFFFFFFFFFFFFFFFFFFFFFFFFFFFFFFFFFFFFFFFFFFFFFFFFFFFFFFFFFFFFFFFFFFFFF:FFFFFFFFFFFFFFFFFFFFFFFFFFFFFFFFFFFFFFFFFFFFFFFFFF:FFFFFFF:FFFFFFFFFFFFFFFFFFFFFFFFFFFFFFF
@A00881:241:HJW2NDRXX:1:2127:31385:14450 2:N:0:CGAGAGAA+GATTGGAG
GGTAGCGGACTACACGGGTATCTAATCCTGTTTGCTCCCCACGCTTTCGAGCCTCAACGTCAGTTACCGTCCAGTAAGCCGCCTTCGCCACTGGTGTTCTTCCTGATATCTACGCATTTCACCGCTACACCAGGAATTCCGCTTACCTCTCCGGCACTCCAGCCAAACAGTTTCCAAAGCAGTCCCGCCGTTGAGCAGCGGGCTGTCACTCCAGACTTGCCTTGCCGTCTACGCTCCCTTTACACCCAGT
+
FFF,FFFFFFFFFFFFFFFFFFFFFFFFFFFFFFFFFFFFFFFFFFFFFFFFFFFFFFFFFFFFFFFFFFFFFFFFF:FFFFFFFFFFFFFFFFFFFFFFFFFFFFFFFFFFFFFFFFFFFFFFFFFF:FFFFFFFFFFFFFFFFFFFFFFFFFF:FFFFFFFFFFFFFFFFFFFFFFFFFFFFFFFFFFFFFFFFFFFFFFFF,FFF:FF,:FFFFFFFFF:FFFFFFFFFFFFF::F,FFFFF:F,FF
@A00881:241:HJW2NDRXX:1:2127:24749:14982 2:N:0:CGAGAGAA+GATTGGAG
GGTAGCGGACTACGTGGGTATCTAATCCCGTTCGCTCCCCTGGCTTTCGCATCTCAGCGTCAGCTTCGGTCCAGAAAGGCGCCTTCGCCACCGGTGTTCTTCCCAATATCTACGCATTTCACCGCTACACTGGGAATTCCCCTTTCCTCTCCCGCGCTCAAGCCTGCCAGTATCCGGAGCCCTACGGGGTTGAGCCCCGCATTTTAACTCCGGACTTAACATGCCGCCTACATGCGCTTTACGCCCAATG
+
FFFFFFFFFFFFFFFFFFFFFFFFFFFFFFFFFFFFFFFFFFFFFFFFFFFFFFFFFFFFFFFFFFFFFFFFFFFFFFFFFFFFFFFFFFFFFFFFFFFFFFFFFFFFFFFFFFFFFFFFFFFFFFFFFFFFFFF:FFFFFFFFFF:FFFFFFFFFFFFFFFFFFFFFFFFFFFFFFFFFFFFFFFFFFFF:FFFFFFFFFFFFFFFFFFFFFFFFFFFF:FFFFFF:FFFFFFF:FFFFFFFFF:F,F:
@A00881:241:HJW2NDRXX:1:2127:19253:15013 2:N:0:CGAGAGAA+GATTGGAG
GGTAGCGGACTACTAGGGTATCTAATCCTGTTTGCTCCCCACACTTTCGCACCTCAGCGTCAATACCGGGCCAGGTGGCCGCCTTCGCCACTGGTGTTCTTCCAGATATCTACGGATTTCACTCCTACACCTGGAATTCCGCCACCCTCTCCCGGATCCCAGTCTTGCAGTATCAAAGGCCGTTCCACGGGTGAGCCGTGGGCTTTCACCTCTGACTGACAAGACAGCCTACGTGCGCTTTACGCCCAGT
+
FFFFFFFFFFFFFFFFFFFFFFFFFFFFFFFFFFFFFFFFFFFFFFFFFFFFFFFFFFFFFFFFFFFFFFFFFFFFFFFFFFFFFFFFFFFFFFFFFFFFFFFFFFFFFFFFFFFFFFFFFFFFFFFFFFFFFFFFFFFFFFFFFFFFFFFFFFFFFF:FFFFFFFFFFFFFFF,F,FFF,FFFFFFFFFFFFFFFF:FFFFFFFFFFFFFFFFFFFF,FFFFFFFFFFFFFFFF:FFFF,F:FFFFFFF
@A00881:241:HJW2NDRXX:1:2127:21983:15107 2:N:0:CGAGAGAA+GATTGGAG
GGTAGCGGACTACGGGGGTATCTAATCCTGTTTGCTCCCCACGCTTTCGCGCCTCAGCGTCAGTTGCTGTCCAGTTGACCGCCTTCGCCACTGGTGTTCCTCCTAATATCTACGCATTTCACCGCTACACTAGGAATTCCGTCAACCTCTCCAGTACTCAAGAACGACAGTTTCAAATGCAGGTCAAGGGTTGAGCCCTTGGATTTCACATCTGACTTGCCATCCCGCCTACGCGCCCTTTACACCCAGT
+
FFF,FFFFFFF,FF:FFFF:FFFF,FFFFFFFFFFFFFFF,FF:,FFFFFFFFFFFF::FFFFFFFFFFFFFF:FF:F,FFFF:FFFFFFFF:FFFFFF:FFFFF:FFFFFFFFFF,F:F,FFFFFFFFFFFF:FFFFFFFFFFFFFFFFFFFFF:FFFFFF:FFFFFFF,::FFF:FFFF:,FFF,:FF,FFFFFFFFFFFFFFFFFFFFF,F,F:F:FF,FFF:FFFFFFFFFFFFFFFFFFFFF:FF
@A00881:241:HJW2NDRXX:1:2127:12509:15264 2:N:0:CGAGAGAA+GATTGGAG
GGTAGCGGACTACTGGGGTATCTAATCCTGTTCGATCCCCACGCTTTCGTGCTTCAGCGTCAGTCTCGCTATGGTATGCTGCCTTCGCAATCGGGGTTCTGCGTGATATCTATGCATTTCACCGCTACACCACGCATTCCGCATACCTCTTCCGAACTCCAGTCCCGCAGTTTCAATGGCAAGCGCACGGTTAAGCCGCACGTTTTCACCGCTGACTTGCGGGTCCGCCTACGCACCCTTTAAACCCAAT
+
FFFFFFFFFFFFFFFFFFFFFFFFFFFFFFFFFFFFFFFFFFFFFFFFFFFFFFFFFFFFFFFFFFFFFFFFFFFFFFFFFFFFFFFFFFFFFFFFFFFFFFFFFFFFFFFFFFFFFFFFFFFFFFFFFFFFFFFFFFFFFFFFFFFFFFFFFFFFFFFFFFFFFFFFFF:FFFFFFFFFFFFFFFFFFFFFFFFFFFF:FFFFFFFFF:FFFF:FFF:F:FFFFFFFFFFFFFFFFFFFFFFFF,FF:F
@A00881:241:HJW2NDRXX:1:2127:21884:15342 2:N:0:CGAGAGAA+GATTGGAG
GGTAGCGGACTACCAGGGTATCTAATCCTGTTTGCTCCCCACGCTTTCGAGCCTCAACGTCAGTTACCGTCCAGTAATCCGCCTTCGCCACTGGTGTTCCTCCCGATCTCTGCGCATTTCACCGCTACACCGGGAATTCCGATTACCCCTCCGACTCTCAAGAAACGCAGTTTCAAGTGCAGCTCAGTGGTTGAGCCTCTGCATTTCACACCTGACTTGCATCCCCGCCTACTCACCCTTTACACCCAGT
+
FFF,FFFFFFFFFFFFFFFFFFFFFFFFFFFFFFFFFFFFFFFFFFFFF,F,FFFFFFFF,:FFFFFFFFFFFFFFFFFFFFFFFFFFFFFFFFFFFFFFFFFFFFF:FF::FFF:FFF:,FFFFFFFFFFFFF,F,FFFFFFFFFFFFFFFF:FFFFFFFFFFFF,FF,,F,:FFFFFFFFF:FFF,F:FFF:FF:FFFFF:FFFF:FFFF::FF:F:FFFFFFFFFFFFFFF:FFFF,F:FF:FFFFF
@A00881:241:HJW2NDRXX:1:2127:25572:15374 2:N:0:CGAGAGAA+GATTGGAG
GGTAGCGGACTACGAGGGTATCTAATCCTGTTTGCTACCCACGCTTTCGAGCCTCAGCGTCAGTTAAAGCCCAGTAGACCGCCTTCGCCACTGGTGTTCCTCCTAATATCTACGCATTTCACCGCTACACTAGGAATTCCGCCTCCCTCTACTTCACTCAAGAAAAACAGTTTTGAACGCGACTACCGGTTGAGCCGATAGTTTAAACATTCAACTTGCTTTCCCGCCTACGCTCCCTTTACCCCCAGTA
+
FFF:FFFF:FFFFF,FFFFFFFFFFFFF:FFFFFFFFFFFFFFFFFFFFFFFFFFFFFFFF,FFFF:F:FFFFFFFFFFFFFF,FFF:FF:FFFFFF:FF:FFFFFF,:FFFFFFFF:FF::FFF:FF:F:FFFFFF:FFFF:F,FFFFF:,FF::FFF:,FF,:F,FFFF,,FF,,FFFF,FF,FFFF,,F:FFF:,F:FF:F,F::,FFFF,F:FFFFFF:FFFF::,FF:F:F::F,FF,FFF,FF:
@A00881:241:HJW2NDRXX:1:2127:21748:15452 2:N:0:CGAGAGAA+GATTGGAG
GGTAGCGGACTACCAGGGTATCTAATCCTGTTTGCTCCCCACGCTTTCGAGCCTCAACGTCAGTTACCGTCCAGTAATCCGCCTTCGCCACTGGTGTTCCTCCCGATCTCTGCGCATTTCACCGCTACACCGGGAATTCCGATTACCCCTCCGACGCTCAAGAAACGCAGTTTCAAGTGCAGCTCCGAGGTGGAGCCTCTGCATTTCACACCTGACTTGCATCCCCGCCTACTCACCCTTTACACCCCGT
+
::,,FF:FFF:FF::FF::,FF:,:,F::F,:FFF,FF::FF::F,F:FFF:F:FFF::,:FFFFFFFFF::FFFFFFFFFFFFFFF:FF:FFFFFFFFFFFF:F:F:FF:F,FFFF:F:F:FFFF,FFFFFF:F:FFF::,FFFFFFFFF:F,,,FFFF,:::F::F::FFFFF,,,F:FFFFF,F::FF,:,F::,FF:F::FF:,FFFFFF,:FFF:FF:F,:FFFFFFFFF,F:FF:FFF,FF::F
@A00881:241:HJW2NDRXX:1:2127:29324:15483 2:N:0:CGAGAGAA+GATTGGAG
GGTAGCGGACTACCTGGGTATCTAATCCTGTTCGATCCCCACGCTTTCGTGCTTCAGCGTCAGTCTCGCTATGGTATGCTGCCTTCGCAATCGGGGTTCTGCGTGATATCTATGCATTTCACCGCTACACCACGCATTCCGCATACCTCTTCCGAACTCCAGTCCCGCAGTTTCAATGGCAAGCGCACGGTTAAGCCGCACGGTTTCACCGCTGACTTGCGGGTCCGCCTACGCACCCTTTAAACCCAAT
+
FF,:FFFF:FFFFFFFFFFFFFF:FFFFFFFFFFFFFFFFF:FFFFFFFFFFFFFFFFFFFFFFF,:FFF:FFFFF,FFFFFFFF:FFFFFFFFFFFFFFFFF:F:FFFFFFFFF::FFF:F:FFFF::FFFFFFFFFFFFFFFFFFF,FFFFFF,FFFFFFFFFFFFFFFF,F:,:FFF:,:FFF,FFFFFF,FFFFFFFF,:FFF,F:FFFF,FF:F:FFFF,F:F:F::FF,:,F,:FFFFFF::,,
@A00881:241:HJW2NDRXX:1:2127:15338:15593 2:N:0:CGAGAGAA+GATTGGAG
GGTAGCGGACTACGGGGGTATCTAATCCTGTTTGCTCCCCACGCTTTCGAGCCTCAACGTCAGTTACAGTCCAGCAGGCCGCCTTCGCCACCGGTGTTCCTCCTGATATCTACGCATTTCACCGCTACACCAGGAATTCCGCCTGCCTCTCCTGCACTCCAGTTACACAGTTTCCAGAGCAGTCCGGGGGTTGGGCCCCCGCCTTTCACTCCAGACTTGCATCACCGTCTACGCTCCCTTTACACCCAGT
+
FFFFFFFFFFFFFFFFFFF:FFFFFFFFFFFFFFFFFFFFFFFFFFFFFFFFFFFFFFFFFFFFFFFFFFFFFFFFFFFFFFFFFFFFFFFFFFFFFFFFFFFFFFFFFFFFFFFFFFFFFFFFFFFFFFFFFFFFFFFFFFFFFFFFFFFFFFFFFFFFFFFFFFF::FFFFF:FFFFFFF:FFFFFFFFFFFFFFFFFF:FFFFFFFFFFFFFFFFFF:FFFFFFFFFF:FFFFFFFFF,FFFFF:F,
@A00881:241:HJW2NDRXX:1:2127:22290:15640 2:N:0:CGAGAGAA+GATTGGAG
GGTAGCGGACTACAAGGGTATCTAATCCTGTTTGCTCCCCACGCTTTCGCGCCTCAGCGTCAGTTACTGTCCAGTAGACCGCCTTCGCCACTGGTGTTCTTCCTTATATCTACGCATTTCACCGCTACACAAGGAATTCCGTCTACCTCTCCAGCACTCAAGACATACAGTTTCAAATGCAGTTTATGAGTTAAGCCCCGTTATTTCACATATAACTTGCTGTGCCACCTACACTCCCTTTACGCCCAGT
+
FFF,FFFFFF:FFF:FFFFFFFFFFFFFFFFFFFFFFFFFFFFFFFFFFFFFFFF:FFFFFFFFFFFF:FFFFFFFFFFFFFFFFFFFFFFFFFFFFFFFF:FFFFFFFFFFFFFFFFFFFFFFFFFFFFFFFFFFFFFFFFFFFFFFFFFFFF:FFFF:FFFFFFFFFFFFFFF:FFFFFFFFFFF:FFFFFFFFFFFFFFFFFFFFFFFFFFF:FFFFFFFFFFFFFFFFFF:FFF,FF:FFFF::FF
@A00881:241:HJW2NDRXX:1:2127:22046:16031 2:N:0:CGAGAGAA+GATTGGAG
GGTAGCGGACTACTAGGGTATCTAATCCTGTTCGCTCCCCACGCTTTCGCGCCTCAGCGTCAGTTACAGCCCAGCAAGCCGCCTTCGCCACTGGTGTTCCTCCTAATATCTACGCATTTCACCGCTACACTAGGAATTCCGCTTGCCTCTGACTCACTCAAGAAACACAGTTTCAAAAGCCGGCTATGGGTTAAGCCCATAGTTTTCACTTCTGACTTGCGTTCCCGCCTACGCTCCCTTTACACCCAGT
+
FFF,FFFF:FFFFFFFFF,FFFFFFFFFFF:FFFF,FFFFFFFFFFFFFFFFFFFFFFF:FFFFFFFFFFFF,FF,FFFFFFF::FFFFFFFFFFF:,FF,FFFFFFF:FFFFFFFF,FFFF,FFF,F:FF,FFFFFFFFFFF,FFFFFFFFFFFFFFFF,,FFFFFFFF,:FF,,F,FF,FFFFFFFFFFF,FF,FFF:FFFF,,FFF:FFF:::FFFFFFFFFFFFF:FFFFFFFFF,,FF:FFFFF,
@A00881:241:HJW2NDRXX:1:2127:21703:16250 2:N:0:CGAGAGAA+GATTGGAG
GGTAGCGGACTACTCGGGTATCTAATCCTGTTTGCTCCCCACGCTTTCGAGCCTCAGCGTCAGTTAAAGCCCAGTAAGCCGCCTTCGCCACTGATGTTCCTCCTAATATCTACGCATTTCACCGCTACACTAGGAATTCCGCTTACCTCTACTTCACTCAAGAATTACAGTTTCAAATGCAGTTCAGGGGTTAAGCCCCTACATTTCACATCTGACTTGCAACCCCGCCTACGCTCCCTTTACACCCAGT
+
FFF,FFFFFFFFFFFFFFFFFFFFFFFFFFFFFFFFFFFFFFFFFFFFFFFFFFFFFFFFFFFFFFFFFFFFFFFF,FFFFFFFFFFFFFFFFFFFF:FFFFFF:FFFFFFFFFFFFFFFFFFFFFFFFFF,F:FFFFFFFFFFFFFFFFFF:FF:FFFF:FFF:FFF:FFFFFFF,FFFFFFFFFF:FFFFFFFFFFF,FF,FFFFFFFFFF:FF::FFF,FFFF:F:FFFFFFFFF,FF:FFFFFFFF
@A00881:241:HJW2NDRXX:1:2127:20464:16391 2:N:0:CGAGAGAA+GATTGGAG
GGTAGCGGACTACGGGGGTATCTAATCCTGTTTGCTCCCCACGCTTTCGAGCCTCAGCGTCAGTAAAAGACCAGTAAGCCGCCTTCGCCACTGATGTTCCTCCTAATATCTACGCATTTCACCGCTACACTAGGAATTCCGCTTACCTCTACTTCACTCAAGAACTACAGTTTCAAATGCAGGGCAGGGGTTGAGCCCCTACATTTCACATCTGACTTACAGTCCCGCCTACACTCCCTTTACACCCAGT
+
,FF,F:FFFFF::FFFFFF:F:FFFFF:,F,FFFFFF:FFF::FF:FFFFFFFFFF,FFFFFF:FFFFF,FFFFFF::,FFFFFFFF,FFFFFF,FFFFFF:FFF:FFFFFF:F:FFFF:F::FFFF:FFFFF:FFFFFFFFFF,FFFFFF:,FF:FFFFFFF:FFFF:FFFF,,F,:FFFFFFFFFFFF:FF,FFF:F:FFFFFF:FF:FF:F:FF:,FFFFF,FFFFFF::FFFFF,FF,:FFFFFF,
@A00881:241:HJW2NDRXX:1:2127:17192:16705 2:N:0:CGAGAGAA+GATTGGAG
GGTAGCGGACTACCTGGGTATCTAATCCTGTTTGCTCCCCACGCTTTCGTGACTCAGCGTCAGTTTCAGTCCAGTAAGCCGCCTTCGCCACCGGTGTTCCTCCCAATATCTACGCATTTCACCGCTACACTGGGAATTCCGCTTACCTCTCCTGCACTCTAGCTTACCAGTTTCTTATGCAGTTCCGGGGTTGAGCCCCGAAATTTCACATATGACTTAATAAGCCGCCTACTCACCCTTAACACCCAGT
+
FFFFFFFFFFFFFFFFFFFFFFFFFFFFFFFFFFFFFFFFFFFFFFFFFFFFFFFFFFFFFFFFFFFFFFFFFFFFFFFFFFFFFFFFFFFFFFFFFFFFFFFFFFFFFFFFFFFFFFFFFFFFFFFFFFFFFFFFFFFFFFFFFFFFFFFFFFFFFFFFFFFFFFFFFFFFFFFFFFFFFFFFFFFFF:FFFFFFFFFFFFFFFFFFFFFFFFFFFFFFFFFFFFFFFFFF:FFFFFFF,FFFFFFFFF
@A00881:241:HJW2NDRXX:1:2127:21124:16971 2:N:0:CGAGAGAA+GATTGGAG
GGTAGCGGACTACTAGGGTATCTAATCCTGTTTGCTCCCCACGCTTTCGCGCCTCAGTGTCAGTTGTCGTCCAGCAAGCCGCCTTCGCCACTGGTGTTCCTCCGTATATCTACGCATTTCACCGCTACACTAGGAATTCCGCTCACCTCTCCTGCACTCCAGCTTACCAGTTTCCAAAGCAGTCCCACGGTTGAGCCGTGGGCTTTCACTTCAGACTTGACAGGCCGTCTACGCTCCCTTTACACCCAGT
+
FF:,FFFFFFFFFFFFFFFFFFFFFFFFFFFF:FFFFFFFFFFFFFFFFFFFFFFFFFFF:FFF:FFFFFFFFF:F,FFFFFFFFFFFFFFFFF:F:FFFFFFFFFFFFFFFF:F,,F,FFF:FFFFFFFF:FF,FFFFFFFFF:FFFFFFFFFFFFFF::F::FFFFF:F,FF,F,FFFFFFF:FF,FF,:FFFFF:,FFF:F,F:,,FFF,FFF,,FF:,::,F:,:F::FF:FFF,,F,FFFF:F:F
@A00881:241:HJW2NDRXX:1:2127:32452:16986 2:N:0:CGAGAGAA+GATTGGAG
GGTAGCGGACTACAGGGGTATCTAATCCTATTTGCTCCCCACGCTTTCGTGCCTCAGCGTCAGTGATGGCCCAGCAAGTCGCCTTCGCCACTGGTGTTCCTTCTAATATCTACGCATTTAACCGCTACACTAGAAATTCCACTTGCCTCTACCATACTCAAGCCATACGGTTTCTGTGGCGAACCGAAGTTAAGCTTCGGGATTAAACCACAGACCTGTAAAGCCGCCTACGCACCCTTTACACCCAATA
+
:FFFFFFFFFFFFFFFFFFFFFFFFFFFFFFFFFFFFFFFFFFFFFFFFFFFFFFFFFFFFFFFFFFFFFFFFFFFFFFFFFFFFFFFFFFFFFFFFFFFFFFFFFFFFFFFFFFFFFFFFFFFFFFFFFFFFFFFFFFFFFFFF:FFFFFFFFFFFFFFFFFFFFF:FFFFFFFFFFFFFFFFFF:FFFFFFF,FFFFFFFFFFFFF,FFFFFFFFFFFFFFFFFFFF,FF:,FFFFFFFF:FFF:FF:
@A00881:241:HJW2NDRXX:1:2127:19434:17018 2:N:0:CGAGAGAA+GATTGGAG
GGTAGCGGACTACTGGGGTATCTAATCCTGTTTGCTCCCCACGCTCTCGCGCCTCAGCGTCAGTTGTCGTCCAGCAATCCGCCTTCGCCACTGGTGTTCTTCCGTATATCTACGCATTTCACCGCTACACACGGAATTCCGATTGCCTCTCCGATACTCAAGACCATCAGTTTCAAATGCAGGCCATGGGTTAAGCCCATGGTTTTAACATCTGACTTGACAGCCCGCCTACGCGCCCTTTACACCCAGT
+
FFFFFFF,FFFFFFFF:F:FFFFFFF:FFF,FFFFFFFFFFFF,F,F,FF:,FFFFFFF:,:FFFFFFFFFF:F:F,FFFFFFFFF:,FFFF:F::FFFF,:,FFFFFFFFF,FFF,F,:FFFFFFFF,:FF:FFFFF:FFFFF,:FF,F,FFFFFFFFFFFF:FFF,F::FF:FF,F,FF:FFFF:FFFFFFF:,F,FFFF,,FF,FFFFFFFF,:FF:FF:FF::FF:FF,FF,F,:FFF,F:,FF:F
@A00881:241:HJW2NDRXX:1:2127:22833:17174 2:N:0:CGAGAGAA+GATTGGAG
GGTAGCGGACTACAGGGGTATCTAATCCTGTTTGCTCCCCACGCTTTCGAGCCTCAACGTCAGTTACAGTCCAGTAAGCCGCCTTCGCCACTGGTGTTCCTCCTAATATCTACGCATTTCACCGCTACACTAGGAATTCCACTTACCTCTCCTGCACTCCAGCCATACAGTTTCCAAAGCAGTTCCGGGGTTGAGCCCCGGGATTTCACTTCAGACTTGCATCGCCGTCTACGCTCCCTTTACACCCAGT
+
FFFFFFFFFFFFFFFFFFFFFFFFFFFFFFFFFFFFFFFFFFFFFFFFFFFFFFFFFFFFFFFFFFFFFFFFFFFFFFFFFFFFFFFFFFFFFFFFFFFFFFFFFFFFFFFFFFFFFFFFFFFFFFFFFFFFFFF:FFFF:FFFFFFFFFFFFFFFFFFFFFFF:FFFFFFFFFFFFFF:FFFFFFFFFFFFFFFFFFFFFFFFFFFFFFFFFFFFFFFFFFFFFF:FFFFF:FFFFFFFFFFFFFFFFF
@A00881:241:HJW2NDRXX:1:2127:22860:17284 2:N:0:CGAGAGAA+GATTGGAG
GGTAGCGGACTACAGGGGTATCTAATCCTGTTTGCTCCCCACGCTTTCGAGCCTCAACGTCAGTTACAGTCCAGTACGCCGCCTTCGCCACTGGTGTTCCTCCTAATATCTACGCATTTCACCGCTACACTAGGAATTCCACTTACCTCTCCTGCACTCCAGCCATCCAGTTTCCAAAGCAGTTCCGGGGTTGAGCCCCGGGATTTCACTTCAGACTTGCATCGCCGTCTACGCTCCCTTTACACCCAGT
+
FFFFFFFFFFFFFFFFFF:F:FF:FFFFFFFFFFFFFFFFFFFFFFFFFFFFFFFFFFFFFFFFF:FFFFFF:FFF,FFFFFFFFF:FFFFFFFFFF:FFFFFFFFFFFFFFFFFFFFFFFFFFFFFFFFF,FFF:FFFF,F,FF:FFFFFFFFFFFFFFFF:FFF,FFFFFFFFFFFFFFFFFFFFFFF:FFFFFFFFFFFFFFFFFFFFFF:FFFFFFFFFFFFFFFFFFFFFF:FFFFFF:FFFFFF
@A00881:241:HJW2NDRXX:1:2127:30653:17315 2:N:0:CGAGAGAA+GATTGGAG
GGTAGCGGACTACTTGGGTATCTAATCCTGTTCGATACCCACGCTTTCGTGCTTCAGCGTCAGTTGGGCGCCGGTGCGCTGCCTTCGCAATCGGAGTTCTGCGTGATATCTATGCATTTCACCGCTACACCACGCATTCCGCGCACTTCTCGCCCACTCAAGCGCCCCAGTTTCAACGGCGGCGGAAGGTTGAGCCCCCCGGTTTGACCGCTGACTTGAGGCGCCGCCTACGCACCCTTTAAACCCAATA
+
FFFFFFFFFFFF:FFFFFFFFFFFFFFFFFFFFFFFFFFFFFFFFFFFFFFFFFFFFFFFFFFFFFFFFFFFFFFFFFFFFFFFFFFFFFFFFFFFFFFFFFFFFFFFFFFFFFFFFFFFFFFFFFFFFFFFFFF,FFFF:FF:FFFFFFFFFFFFFFFFFFFFFFFFFFFFFFFFFFFFF:FF:FFFFFFFFFFFFFFFFFF,::F:FFFF:,FF,FFFFFF:FFFFFF:FF,:FFFFFFF:FFF,FFF
@A00881:241:HJW2NDRXX:1:2127:15673:18709 2:N:0:CGAGAGAA+GATTGGAG
GGTAGCGGACTACCCGGGTATCTAATCCTGTTTGCTCCCCACGCTTTCGCGCCTCAGCGTCAGTTACTGTCCAGTAGACCGCCTTCGCCACTGGTGTTCTTCCTTATATCTACGCATTTCACCGCTACACAAGGAATTCCGTCTACCTCTCCAGCACTCAAGACATACAGTTTCAAATGCAGTTTATGGGTTAAGCCCATAGATTTCACATCTGACTTGCACGCCCGCCTACGCGCCCTTTACACCCAGT
+
FFFFFFFFFFFFFFFFFFFFFFFFFFFFFFFFFFFFFFFFFFFFFFFFFFFFFFFFFFFFFFFFFFFFFFFFFFFFFFFFFFFFFFFFFFFFFFFFFFFFFFFF,FFFFFFFFFF:FFFFFFFFFFFFFFFFFFF:FFFFFFFFFFFFFFFFFFFFFFFFFFFFFFFFFFFFFFF:FFFFFFFFFFFFFFFFFFFFFFFFFFFFFFFFFFFFFFFFFFFFFFFFFFFFFFFFFFFFFFFFFFFFFFFFFF
@A00881:241:HJW2NDRXX:1:2127:23375:18928 2:N:0:CGAGAGAA+GATTGGAG
GGTAGCGGACTACGAGGGTATCTAATCCTGTTTGCTACCCACGCTTTCGCACCTCAGCGTCAGTTACCGTCCAGGTGGCCGCCTTCGCCACCGGTGTTCCTCCAGATATCTACGGATTTCACTCCTACACCTGGAATTCCGCCACCCTCTCCGGTACTCAAGTCTGCCAGTATCAAGGGCAGTTCCACAGTTGGGCTGTGGGATTTCACCCCTGACTTACACAACAGCCTACGTGCGCTTTACGCCCAGT
+
FFFFFFFFFFFFFFFFFFFFFFFFFFFFFFFFFFFFFFFFFFFFFFFFFFFFFFFFFFFFFFFFFFFFFFFFFFFFFFFFFFFFFFFFFFFFFFFFFFFFFFFFFFFFFFFFFFFFFFFFFFFFFFFFFFFFFFFFFFFFFFFFFFFFFFFFFFF:FFFFFFFFFFFFFFFFFFFFFFFFFF:FFFFFFF,FF:FFFFFFFF:FFFFFFFFFF:FFFF,FFFFFFFFFFFFFFFFFFF,FFFFFFFF,F,
@A00881:241:HJW2NDRXX:1:2127:15176:19194 2:N:0:CGAGAGAA+GATTGGAG
GGTAGCGGACTACTTGGGTATCTAATCCTGTTTGCTCCCCACGCTTTCGAGCCTCAACGTCAGTTACAGTCCAGTAAGCCGCCTTCGCCACCGGTGTTCTTCCTGATATCTACGCATTTCACCGCTACACCAGGAATTCCGCTTACCTCTCCTGCACTCCAGCCTAACAGTTTCAAAAGCAGTCCCGCAGTTGAGCCACGGGCTTTCACTCCTGACTTGTCACGCCGTCTACGCTCCCTTTACACCCAGT
+
FF:,FFFFFFFFFFFFFFFFFFFFFFFFFFFFFFFFFFFFFFFFFFFFFFFFFFFFFFFFFFFFFFFFFFFFFFFF:FFFFFFFFFF:FFFFFFFFFFFFFFFFFFFFFFFFFFFFF,FFFFFFFFFFFFF:FFF,FFFFFFFFFFFFFFF:FFFFFFFFFFFFF:FFFFFFFFF,FFFFFFFFFFF:FFFFFFFF:FFFF:F,F:FFF:FF:F,F:FFFF:FFF:FF:F,:FFF,FF,F:FF:F:F:FF
@A00881:241:HJW2NDRXX:1:2127:23927:19194 2:N:0:CGAGAGAA+GATTGGAG
GGTAGCGGACTACACGGGTATCTAATCCTGTTTGCTACCCACGCTTTCGTGCCTCAGCGTCAGTTAAAGCCCAGCAGACCGCCTTCGCCACCGGTGTTCCTCCCTATCTCTACGCATTTCACCGCTACACAGGGAATTCCGCCTGCCTCTACTTCACTCAAGTCCCACAGTTTCAAATGCAGTCTATGGGTTAAGCCCATATATTTCACATCTGACTTGTTTGACCGCCTACGCACCCTTTACACCCAGT
+
FFFFFFFFFFFFFFFFFFFFFFFFFFFFFFFFFFFFFFFFFFFFFFFFFFFFFFFFFFFFFFFFFFFFFFFFFFFFF:F:FFF:FFFFFFFFFFFFFFFFFFFFFFFFFFFFFFFFFFFFFFFFFFFFFFFFFFFFFFFFFFFFFFFFFFFFFFFFFFFFFFFFFFFFFFFFFFFFFF:FFFFFFFFFFFFFFFFFFFFFFFFFFFFFFFFFFFFFFFFF,FFFFFFFFFFFFFFFFFFFFFFFFFFFFF
@A00881:241:HJW2NDRXX:1:2127:23854:19382 2:N:0:CGAGAGAA+GATTGGAG
GGTAGCGGACTACCAGGGTATCTAATCCTGTTTGCTCCCCACGCTCTCGCGCCTCAGCGTCAGTTGTCGTCCAGCAATCCGCCTTCGCCACTGGTGTTCTTCCGTATATCTACGCATTTCACCGCTACCCCCGGAATTCCGATTGCCTCTCCGATACTCAAGACTGGCAGTTTCAAATGCAGGCTCTGGGTTAAGCCCATAGTTTTCACATCTGACTTGTCAGCCCGCCTACGCGCCCTTTACACCCAGG
+
FFF:FFFF:FFFFFFFFF:FFFFFFFFF,FFFFFFFFFFF,FFFFFFFFFFFFFFFFFFFFFFFFF:FFFFFFFF:FFFFFFFFFFFFF:FFFFFFFFFFFFFFF:FFFFFFFFF:F:FFFF:FFF:F,F,FFF,FFFFFF,FFFFFFFFFFFFFFFFFF,F:F,FFFFFF:FFFF,:FF:FFFF,FF:FFF,:FFFFFFFFFFF,FF:,FFF:,::F:F:FFF:FFFF::,:F,FF:F,:::F:F::F:
@A00881:241:HJW2NDRXX:1:2127:28456:19617 2:N:0:CGAGAGAA+GATTGGAG
GGTAGCGGACTACCGGGGTATCTAATCCTGTTTGCTCCCCACGCTTTCGAGCCTCAACGTCAGTTACAGTCCAGTGAGCCGCCTTCGCCACTGGTGTTCCTCCTAATATCTACGCATTTCACCGCTACACTAGGAATTCCGCTCACCTCTCCTGCACTCCAGCTTACCAGTTTCCAAAGCAGTCCCACGGTTGAGCCGTGGGCTTTCACTTCAGACTTGACAGGCCGTCTACGCTCCCTTTACACCCAGT
+
FFFFFFFFFFFFFFFFFFFFFFFFFFFFFFFFFFFFFFFFFFFFFF:FFFFFFFFFFF:FFFFFFFFFFFFFF:FFFFFFFFFFFFFFFFFFFFFF:FFFFFFFFFFFFFFFFFFF:FFFFFFFFF:FFFFFFFFFFFF:F:FFFFFFFFFFFFFFFFF:FFFF::FFFFFFFFFFFFFFFFFFFF:FF::FFFFFFFFFFF:F::FFFFFFFFFFF:FFFFFFFFFFFFFFF::F:FF,FFFFFFF,:F
@A00881:241:HJW2NDRXX:1:2127:20076:19852 2:N:0:CGAGAGAA+GATTGGAG
GGTAGCGGACTACGAGGGTATCTAATCCTGTTTGCTCCCCACGCTTTCGCGCCTCAGCGTCAGTTACTGTCCAGCAATCCGCCTTCGCCACTGGTGTTCCTCCGTATATCGACGCATTTCACCGCTACACACGGAATTCCGATTGCCTCTCCAGCACTCAAGAACTACAGTTTCAAATGCAGGCCATGGGGTGAGCCCATGGTTTTCACATCAGACTTATCGCCCCGCCTACACACCCTTTACACCCAGT
+
:FF:FFFFFFF:FF:FFFFFFFFFFFFFFF,FFFFFFFFFFFFF,FFFFFFFFFFFFFFFFFFF,FFFFFFFFF:F:FFFFFFFFFFFFFFFFFFF,FFFFFFFFFFFFF,FFFF,:F:F,FFFFFFF:FFFFF:FFFFFFF:F:FFFFFFFFFFFFFFFFFFFFFFF,F,F,FFF,:FFFFFFFFFFF,,FFFFFFFFFFFFF,FF,:,FFFFF:,,,FFFFF:FFFFF,F:F,::F:,FFFFF,F,F,
@A00881:241:HJW2NDRXX:1:2127:13178:19899 2:N:0:CGAGAGAA+GATTGGAG
GGTAGCGGACTACCTGGGTATCTAATCCTGTTTGCTCCCCACGCTTTCGCGCCTCAGCGTCAGTTTCAGTCCAGAAAGCCGCCTTCGCCACTGGTGTTCCTACCGATCTCTACGCATTTCACCGCTACACCGGTAATTCCGCTTTCCTCTCCTGCACTCCAGCCCGTCAGTATCAAAGGCACTTCCAACATTGAATGCTGGACTTTCACCCCTGACTTAACAGGCCGCCTACGCGCCCGTTACGCCCAAA
+
FFF,FFFFFFF,FFFFFFFFFFFFFFFFFFF:FFFFFFFFFFFFFFFFFFFFFFFFFFFFFFFFFFFFFFFFFFFFFFFFFFFFFFFFFFFFFFFFFFFFFFFFFFFFFFFFFFFFFFF:FFFFFFFFFFFFFFFFFFFFFFFFFFFFFFFFFFFFFFFFFFFFFFFFFFFFFFFFFFFFFFFFFFFFF,FFFFFFFFFFFFFFFFFFFFFF,FFFFF,FFFFFFF:F:,F:FFFFFF,F,FFFF:F:,,
@A00881:241:HJW2NDRXX:1:2127:20898:20431 2:N:0:CGAGAGAA+GATTGGAG
GGTAGCGGACTACCTGGGTATCTAATCCTGTTCGATACCCACGCTTTCGTGCTTCAGCGTCAGTTGGGCGCCGGTGCGCTGCCTTCGCAATCGGAGTTCTGCGTGATATCTATGCATTTCACCGCTACACCACGCATTCCGCGCACTTCTCGCCCACTCAAGCGCCCCAGTTTCAACGGCGGCGGAAGGTTGAGCCCCCCGGTTTGACCGCTGACTTGAGGCGCCGCCTACGCACCCTTTAAACCCAATA
+
FFFFFFFFFFFFFFFFFFFFFFFFFFFFFFFFFFFFFFFFFFFFFFFFFFFFFFFFFFFFFFFFFFFFFFFFFFFFFFFFFFFFFFFFFFFFFFFFFFFFFFFFFFFFFFFFFFFFFFFFFFFFFFFFFFFFFFFFFFFFFFFF:FFFFFFFFFFFFFFFFFFFFFFFFFFFFF,FFFFFFFFFFFFFFFFFFFFFFFFFFFFFFFFFFFFFFFFFF:FFFFFFFFFFFFF:FFFFFFFFF:FFFFF,F,
@A00881:241:HJW2NDRXX:1:2127:31828:20447 2:N:0:CGAGAGAA+GATTGGAG
GGTAGCGGACTACTAGGGTATCTAATCCTGTTTGCTCCCCACGCTTTCGAGCCTCAACGTCAGTTGCCGTCCAGCAAGCCGCCTTCGCCGCTGGTGTTCTTCCTGATATCTACGCATTTCACCGCTACACCAGGAATTCCGCTTGCCTCTCCGGTACTCCAGCGAAACAGTTTCCAAAGCAGTCCCGCCGTTGAGCAGCGGGCTTTCACTTCAGACTTGTCCTGCCGTCTACGCTCCCTTTACACCCAGT
+
FF:FFFFF:FFFFF:FFF::FFFFFFFFFFFFFFFFFFFFFFFFFFFFFFFFFFFF:FFFFFFFFFFFFFFFFFFFFFFFFFFFFFFFFFFFFFFFFF:FFFFFFFFFFFFFFFFFFFFF,:FFFF:F:F:FFFFFFFF::FFF:FFFFFFFFFFFFFFFFFFF:FFF:FFFFFFFFF:F,FFFFFFFFFFFFFF:FFFFFFFFFFF:FFFFFFFFFFFF,FF::FFF:FFF:FFFF:FFFFFFFFFFFF
@A00881:241:HJW2NDRXX:1:2127:13919:20525 2:N:0:CGAGAGAA+GATTGGAG
GGTAGCGGACTACTGGGGTATCTAATCCTGTTTGCTCCCCACGCTTTCGAGCCTCAACGTCAGTTACAGTCCAGTGAGCCGCCTTCGCCACTGGTGTTCCTCCTAATATCTACGCATTTCACGGCTACACACGGAATTCCGATTGCCTCTCCGATACTCAAGACTGGCAGTTTCAATTGCTGGCTATGGGTTAAGCCCATAGTTTTCACATCTGGATTGTCAGCCCGCCTTCGCGCCCTTTGCACCCAGT
+
FF,,FFFF:,F,FFFFFFF,F:F::FF:FFFFFFFFF,FFFF:FFFF:F:FF:FF:F:FFF,F,F,FFFFFFFFFF,FFF:,FFF:F:F,FFFFFF:F::,FFFF,FFF,::,FFFFFFF::,F::::F:FFFFF,FF::FFFFF:,FFF::FFFF,FFF:FF:FFF:FFFFFF:F,FFF,:FFF,FFFFFF,,F,:F,F,,:FFF,,,,F:FF,FFFFF,,F,,FF:,,,:FF:,,,,F:,F,F:::FF
@A00881:241:HJW2NDRXX:1:2127:31394:20603 2:N:0:CGAGAGAA+GATTGGAG
GGTAGCGGACTACTCGGGTATCTAATCCTGTTTGCTCCCCACGCCTTCGAGCCTCAACGTCAGTTGCCGTCCAGCAAGCCGCCTTCGCCACTGGTGTTCCTCCTAATATCTACGCATTTCACCGCTACACTAGGAATTCCGCTTGCCTCTACTTCACTCAAGAAAAACAGTTTTGAATGCAGTCTGTCGGTTGAGCCCACAGTTTTCACATCCAACTTGCCTTCCCGCCTACGCTCCCTTTACACCCAGT
+
FF::FFFFFFFFFFFFFFFFFFFF:FFFFFFFFFFFFFFF:F:FFFFFFFFFFFFFFFFFFFFFFFFFFFFFFFFFFFFFFFFFFFFFFFFFFFFFFFFFFF:FFFFFFFFFFFFFFFFFFFFFFFFF:FF:FFFFFFFFFFFFFFFFFFFFFFFFFFFFFFFFFFF:,:FFFFFFFFFFFFFFFFF:FFFF:FFFFFFF:FFFFFFFFFFFFFFFFFFFFFFFFFFFFFFFFFFFFF:FFFF:FFF:FF
@A00881:241:HJW2NDRXX:1:2127:21838:20964 2:N:0:CGAGAGAA+GATTGGAG
GGTAGCGGACTACAGGGGTATCTAATCCTGTTTGCTCCCCACGCTCTCGCGCCTCAGCGTCAGTTGTCGTCCAGCAATCCGCCTTCGCCACTGGTGTTCTTCCGTATATCTACGCATTTCATCGCTACACACGGAATTCCGATTGCCTCTCCGATACTCAAGACCATCAGTTTCAAATGCAGGCCATGGGTTAAGCCCATGGTTTTCACATCTGACTTGACAGCCCGCCTACGCGCCCTTTACACCCAGT
+
FFFFFFFFFFFFF:F:FFFFFFFFF:FFFFFFFFFFFFFFFFFFFFFFFFFFFFFFFFFFFFF:FFFFFFFFFFFFFFFFFFFFFFFFFFFFF:FFFFFFFFFF,FF:FFFFFFFF:FFFFFFFFFFF:FFFFFFF:FFFFFFFFFFFFFFFFFF:FFFF:FFFF,FFFF:FFFF,:FFFFFFFFF:FFFFFFFFFFFF:F,FFFFFFF:FFFF:F,FFFFFFFFFFFFFFFFFFFFFFF,FFFFFF,FF
@A00881:241:HJW2NDRXX:1:2127:16767:21042 2:N:0:CGAGAGAA+GATTGGAG
GGTAGCGGACTACCTGGGTATCTAATCCTGTTTGCTCCCCACGCTCTCGCGCCTCAGCGTCAGTTGTCGTCCAGCAATCCGCCTTCGCCACTGGTGTTCTTCCGTATATCTACGCATTTCACCGCTACACACGGAATTCCGATTGCCTCTCCGATACTCAAGACCTACAGTTTCAAATGCAGGCTATGGGTTAAGCCCATAGTTTTCACATCTGACTTGCAAGCCCGCCTACGCGCCCTTTACACCCAGT
+
FFFFFFFFFFFFFFFFFFFFFFFFFFFFFFFFFFFFFFFFFFFFFFFFFFFFFFFFFFFFFFFFFFFFFFFFFFFFFFFFFFFFFFFFFFFFFFFFFFFFFFFFFFFFFFFFFFFFFFFFFFFFFFFFFFFFFFFFFFFFFFFF:FFFFFFFFFFFFFFFFFFF:FFFFFFFFFFFFFFFFFFFFFFFFFFFF:FFFFFFFFFFFFFFFFFFFFFFFFFFFFFFFFFFFFF:FFFFFFFFF:FFFFFFFF
@A00881:241:HJW2NDRXX:1:2127:26006:21418 2:N:0:CGAGAGAA+GATTGGAG
GGTAGCGGACTACATGGGTATCTAATCCTGTTTGCTCCCCACGCTTTCGCGCCTCAGCGTCAGTTACAGTCCAGAAAGCCGCCTTCGCCACTGGTGTTCCTACCGATCTCTACGCATTTCACCGCTACACCGGTAATTCCGCTTTCCTCTCCTGCACTCCAGCCAGACAGTATCATGGGCACTTCCCACATTAAATGCGGGACTTTCACCCCTGACTTACCAGGCCGCCTACGCGCCCTTTACGCCCAAT
+
FFFF:FFFFFFFFFFFFF:FFFFFFFFFFFFFFFFFFFFFFFFFFFFFFFFFFFFFFFFFFFFFFFFFFFFFFFFF,FFFFFFFFFFFFFFFFFFFFFFFF:FFFFFFFFFFFFFFFFFFFFFFFFFFFFFFFFFFFFFFFFFFFFFFFFFFFFFFFFFFFFFFFFFFFFFFFFFFFFFFFFFFFFFFFFFFFF:F:FFFFFFFFFFFFFFFFFFFFFFFFFFFFFFFFFFFFFFFFFFFFFFFFFFFFF
@A00881:241:HJW2NDRXX:1:2127:28537:21449 2:N:0:CGAGAGAA+GATTGGAG
GGTAGCGGACTACTTGGGTATCTAATCCTGTTTGCTCCCCACGCTTTCGAGCCTCAGCGTCAGTAAAAGCCCAGCAAGCCGCCTTCGCCACCGGTGTTCCTCCAAATATCTACGCATTTCACCGCTACACTTGGAATTCCGCTTGCCTCTGCTCCACTCAAGAAAAACAGTTTCAAAAGCAGGTTATGGGTTAAGCCCATAATTTTCACTTCTGACTTGCTTTCCCGCCTGCACTCCCTTTACACCCAGT
+
FFFFFFFFFFFFFFFFFFFFFFFFFFFFFFFFFFFFFFFFFFFFFFFFFFFFFFFFFFFFFFFF:FFFFFFFFFFFFFFFFFFFFFFFFFFFFFFFFFFFFFFFFFFFFFFFFFFFFFFFFFFFFFFFFFF:FFFFFFFFFFFFFFFFFFFFFFFFFFFFFFF,FF,FFFFFFFFFFFF:FFFFFFFFFFFFFFFFFFFFFFF:FFFFFFFFF::FFFFFFFFFFFFFF:FFFFFFFFFFF:FFFFFFFF
@A00881:241:HJW2NDRXX:1:2127:20663:21997 2:N:0:CGAGAGAA+GATTGGAG
GGTAGCGGACTACCAGGGTCTCTAATCCTGTTTGCTCCCCACGCTCTCGCGCCTCAGCGTCAGTTGTCGTCCAGCAATCCGCCTTCGCCACTGGTGTTCTTCCGTATATCTACGCATTTCACCGCTACACACGGAATTCCGATTGCCTCTCCGATACTCAAGACCGGCAGTTTCAAATGCAGGCTATGGGTTAAGCCCATAGTTTTCACATCTGACTTAAGGACCCGTCTACGCTCCCTTTAAACCCAAT
+
FF:,FFFFFFF,:F:FFFF,FFF,:F::FFFFFFFFFFF:FFFFF:FFFFF:FFF:FFFFFFF:FFF,FFFFFFFFFFFFFFFFFFFFFFFFFFFFFFFFFFFFFFFFF:FFFFFFFFFFFFFFFFFFF,FFFFFFFF:FFFFFFFFFFFFF:,F:,F,FFFFFFFFFF:FFF:FFF,:FFFFFFFFFFFFFFFFFFF,F:,FFFFFFF:FF::FFFFF:FFF:FF::::FFFFFFFF,FFFFFFFFFFF
@A00881:241:HJW2NDRXX:1:2127:30192:23124 2:N:0:CGAGAGAA+GATTGGAG
GGTAGCGGACTACATGGGTATCTAATCCTGTTTGCTCCCCACGCTTTCGCGCCTCAGCGTCAGTTCCAGTCCAGAAAGCCGCCTTCGCCACTGGTGTTCCTACCGATCTCTACGCATTTCACCGCTACACCGGTAATTCCGCTTTCCTCTCCTGCACTCCAGCCCAGCAGTATCATGGGCACTTCCCACATTAAATGCGGGACTTTCACCCCTGACTTACCAGGCCGCCTACGCGCCCTTTACGCCCAAT
+
FFFFFFFFFFFFFFFFFFFFFFFFFFFFFFFFFFFFFFFFFFFFFFFFFFFFFFFFFFFFFFFFFFFFFFFFFFFFFFFFFFFFFFFFFFFFFFFFFFFFFFFFFFFFFFFFFFFFFFFFFFFFFFFFFFFFFFFFFFFFFFFFFFFFFFFFFFFFFFFFFFFFFFFF:F:FFFFFFFFFFFFFFFFFFFFFFFFFFFFFF:FFFF,FFFFFFFFFFF,FFFFFFFFFFFFFFFFFFFFFFFFFFFFF,F
@A00881:241:HJW2NDRXX:1:2127:13901:23156 2:N:0:CGAGAGAA+GATTGGAG
GGTAGCGGACTACCGGGGTATCTAATCCTGTTTGCTCCCCACGCTTTCGTGCCTCAGTGTCAGTTACAGTCCAGTGAACCGCCTTCGCCGCTGGTGTTCCTCCTAATATCTACGCATTCCACCGCTACACTAGGAATTCCGTTCACCCCTCCTGCACTCAAGTCCGACAGTTTTAGTAGTAGTTCCGAAGTTGAGCCCCGGAATTACGCTACTAACTTGCCAAACCACCTACGCACCCTTTACGCCCAGT
+
FFFFFFFFFFFFFFFFFFFFFFFF:FFFFFFFFFFFFFFFFFFFFFFFFFFFFFFFFFFFFFFFFFFFFFFFFFFFFFFFFFFFFFFFFFFFFFFFFFFFFFFFFFFFFFFFFFFFFFFFFFFFFFFFFFFFFFFFFFFFFFFFFFFF:FFFFFFFFFFFFFFFFFFFFFFFFF:FFFFFFFFFFFFFFFFFF:FFFFFF:FFFFFF,FFFFFFFFFF:FFFF:FF:FFFFF,F:FFFF:F,FFFFFFFF
@A00881:241:HJW2NDRXX:1:2127:28384:23218 2:N:0:CGAGAGAA+GATTGGAG
GGTAGCGGACTACAGGGGTCTCTAATCCTGTTTGCTCCCCACGCTTTCGCACCTGAGCGTCAGTCTTCGTCCAGGGGGCCGCCTTCGCCACCGGTATTCCTCCAGATCTCTACGCATTTCACCGCTACACCTGGAATTCTACCCCCCTCTACGAGACTCAAGCTTGCCAGTATCAGATGCAGTTCCCAGGTTGAGCCCGGGGATTTCACATCTGACTTAACAAACCGCCTGCGTGCGCTTTACGCCCAGT
+
FF,,FFFFF:F,FFFFFFF,::F,FFFFFFF,FFFFFFFF:FFFFFF:FF:FFFFFFFFFFFF,FFFFFF:FFFFFFFFFFFFFFFFFFFFFFFFFFFFFFF::FFFFF:FFFFFFFFFFFFFF:F:FFFFFFFFFFF:FFFFFFFFFFFF:FFFFFFFFFFFFFFFFFFFFFFFFFFFFFFFFFFFFFFF:FFFFFFFFFFF:FFFFFFFFFFF:FFF,F,F,FFFFFFFFFF:FF:,F::FFF::FFF
@A00881:241:HJW2NDRXX:1:2127:20934:23375 2:N:0:CGAGAGAA+GATTGGAG
GGTAGCGGACTACCGGGGTATCTAATCCTGTTCGATCCCCACGCTTTCGTGCCTCAGCGTCAGACAGAAGCCGGTATGCTGCCTTCGCAATCGGAGTTCTTCGCGATATCTAAGCATTTCACCGCTACACCGCGAATTCCGCATACTTCTCTTCCTCTCGAGCATCCCAGTTTCAACCGCTGGCCGGGGTTGAGCCCCGGGCTTTGACGGCTGACTTAAGACGCGGCCTACGCACCCTTTAAACCCAATA
+
FFFFFFFFFFFFFFFFFFFFFFFFFFFFFFFFFFFFFFFFFFFFFFFFFFFFFFFFFFFFFFFFFFFFFFFFFFFFFFFFFFFFFFFFFFFFFFFFFFFFFFFFFFFFFFFFFFFFFFFFFFFFFFFFFFFFFF:FFFFFFFFFFF:FFFFFFFFFFFFFFFF,FFFFFFFFFFFFFFFFFFFFFFFFF,F:FFFFFFFFFFFFFFFFFFFFFFFFFFFFFFFFFFFFFFFFF,FFFFF:FFFFFF:FFF
@A00881:241:HJW2NDRXX:1:2127:20211:23469 2:N:0:CGAGAGAA+GATTGGAG
GGTAGCGGACTACAGGGGTATCTAATCCTGTTTGCTCCCCACACTTTCGTGCCTCAATGTCAGTTACTGTCCAGAAAGTCGCCTTCGCCACTGGTGTTCCTCCTAATATCTACGCATTTCACCGCTACACTAGGAATTCCACTTACCTCTCCGACACTCCAGCCATACAGTTCCAAAAGCAGTCCCGCAGTTGAGCCGCGGGCTTTCACTTCTGGCTTGCATCGCCGCCTACGCTCCCTTTACACCCAGT
+
FFFFFFFFFFFFFFFFFFFFFFFFFFFFFFFFFFFFFFFFFFFFFFFFFFFFFFFFFFFFFFFFFFFFFFFFFFFFFFFFFFFFFFFFFFFFFFFFFFFFFFFFFFFFFFFFFFFFFFFFFFFFFFFFFFFFFFFFFFFFFFFFFFFFFFFFFFFFFFFFFFFFFFFFFFFFFFFFFFFFFFFFFFFFFFFFFFFFFFFFFFFFFFF:FFFFFFFFFFFFFFFFFFFFFF,FFFFFFFFFF:FFFFFFF:
@A00881:241:HJW2NDRXX:1:2127:27796:23766 2:N:0:CGAGAGAA+GATTGGAG
GGTAGCGGACTACAGGGGTATCTAATCCTGTTTGCTCCCCACACTTTCGTGCCTCAACGTCAGTTACTGTCCAGAAAGTCGCCTTCGCCACTGGTGTTCCTCCTAATATCTACGCATTTCACCGCTACACTAGGAATTCCACTTTCCTCTCCAGCACTCAAGAAAATCAGTTTTGGTTGCAGTTCCTCAGTTAAGCCGAGGGATTTCACAACCAACTTGACTCCCCGTCTACGCACCCTTTACACCCAAT
+
FFFFFFFFFFFFFFFFFFFFFFFFFFFFFFFFFFFFFFFFFFFFFFFFFFFFFFFFFFFFFFFFFFFFFFFFFFFFFFFFFFFFFFFFFF:FFFFFFFFFFFFFFFFFFFFFFFFFFFFFFFFFFFFFFFFFFFFFFFFFFFFFFFFFFF:FFFFFFFFFFFFFFFFFFFFFFFFFFFFFFFFFFFFFFFFFFFFFFFFFFFFFFFFFFFFFFFFFFFFFFFFFFFFFF:FFFF:FFFFFFFFFFFFFFF
@A00881:241:HJW2NDRXX:1:2127:24089:24048 2:N:0:CGAGAGAA+GATTGGAG
GGTAGCGGACTACGGGGGTATCTAATCCTGTTTGCTCCCCACGCTTTCGAGCCTCAGCGTCAGTTAATGTCCAGAAAGCCGCCTTCGCCTCTGGTGTTCCTCCTAATATCTACGCATTCCACCGCTACACTAGGAATTCCGCTTTCCTCTCCATCACTCAAGCACGACAGTTTTAAAAGCAGTTCCGGGGTTAAGCCCCGGGATTTCACTCCTAACTTGTCGCGCCGCCTACGCTCCCTTTACGCCCAGT
+
FFFFFFFFFFFFFFFFFFFFFFFFFFFFFFFFFFFFFFFFFFFFFFFFFFFFFFFFFFFFFFF:F:FFFFFFFFFF:FFFFFFFFFFFFFFFFFFFFFFFFFFFFFFFFFFFFFFFFFFFFFFFFFFFFFFFFFFFFFFFFF:FFFFFFFFFFFFFFFFFFFFFFFFFFFFFFFFFFFFFFFFFFFFFFFFFFFFFFFFFFFFF:FFFFFFFFFFFFFFFFFFFFFFFFFF:FFFF:FF:FFF:FFFFF:
@A00881:241:HJW2NDRXX:1:2127:31385:24314 2:N:0:CGAGAGAA+GATTGGAG
GGTAGCGGACTACCTGGGTATCTAATCCTGTTTGCTCCCCACGCCTTCGAGCCTCAACGTCAGTTACAGTCCAGTAAGCCGCCTTCGCCACTGGTGTTCCTCCTAATATCTACGCATTTCACCGCTACACTAGGAATTCCACTTACCTCTCCTGCACTCCAGCTGAACAGTTTCCAAAGCAGTCCCGGGGTTGAGCCCCGGGCTTTCACTTCAGACTTGCCCTGCCGTCTACGCTCCCTTTACACCCCGT
+
FFFFFFFFFFFFFFFFFFFFFFFFFFFFFFFFFFFFFFFFFFFFFFFFFFFFFFFFFFFFFFFFFFFFFFFFFFFFFFFFFFFFFFFFFFFFFFFFFFFFFFFFFFFFFFFFFFFFFFFFFFFFFFFFFFFFFFFFFFFFFFFFF:FFFFFFFFFFFFFFFFFF,FFFFFFFFFFFFFFFFF,FFFF:FFFFFFFFFFFFFFFFFFFFFF:FFFFFF:F,FFF:FFFFFFFFFFFF:F,FFFFFFF:,FF
@A00881:241:HJW2NDRXX:1:2127:27905:24518 2:N:0:CGAGAGAA+GATTGGAG
GGTAGCGGACTACTCGGGTATCTAATCCTGTTTGCTCCCCACGCTTTCGAGCCTCAGCGTCAGTTAAAGCCCAGTAAGCCGCCTTCGCCACTGATGTTCCTCCTAATATCTACGCATTTCACCGCTACACTAGGAATTCCGCTTACCTCTACTTCACTCAAGAACTACAGTTTCAAATGCAAGTTACGGGTTGAGCCCATACATTTCACATCTGACTTGCAGTCCCGCCTGCACTCCCTTTACACCCAGT
+
FFFFFFFFFFFFFFFFFFFFFFFFFFFFFFFFFFFFFFFFFFFFFFFFFFFFFFFFFFFFFFFFFFFFFFFFFFFFFFFFFFFFFFFFFFFFFFFFFFFFFFFFFFFFFFFFFFFFFFFFFFFFFFFFFFFFFFFFFFFFFF:FFFFFFFFFFFF:FFFFF:FFFF:FFFFFFFFF:FFFF:FFFFFFFFFFFF:FFFFFFFFFFFFFF:FFFFFFFFFFF:FFFFFFFFFFFFFFFFFFFFF,FFFFFF
@A00881:241:HJW2NDRXX:1:2127:31819:24533 2:N:0:CGAGAGAA+GATTGGAG
GGTAGCGGACTACCTGGGTATCTAATCCTGTTTGCTCCCCACACTTTCGCGCCTCAGCGTCAGTTACAGTCCAGTCAGTCGCCTTCGCCACTGGTGTTCCTCCCAATCTCTACGCATTTCACCGCTACACTGGGAATTCCACTGACCTCTCCTGCACTCCAGCCTGACAGTATCCAAAGCCATTCCCACCTTAAAAACGGGACTTTCACTCCAGACTTACCAGGCCGCCTACGCGCCCTTTACGCCCAAT
+
FFFFFFFFFFFFFFFFFFFFFFFFFFFFFFFFFFFFFFFFFFFFFFFFFFFFFFFFFFFFFFFFFFFFFFFFFFFFFFFFFFFFFFFFFFFFFFFFFFFFFFFFFFFFFFFFFFFFFFFFFFFFFFFFFFFFFFFFFFFFFFFF:FFFFFFFFFFFFFFFFFFFFFFFFFFFFF::FFFFFFFFFFFFFFF,FF:FF,FFFFF:FFFFFFFFF::FFFFFFFFFFFFFFFFF,,F::FFFFFFFFFFFF:
@A00881:241:HJW2NDRXX:1:2127:31042:24627 2:N:0:CGAGAGAA+GATTGGAG
GGTAGCGGACTACATGGGTATCTAATCCTGTTTGCTCCCCACACTTTCGTGCCTCAACGTCAGTTACAGTCCAGTAAGTCGCCTTCGCCACTGGTGTTCCTCCTAATATCTACGCATTTCACCGCTACACTAGGAATTCCACTTACCTCTCCTGCACTCAAGATTAGTAGTTTTAGCCACAGTTCCTCAGTTAAGCCGAGGGATTTCACAACTAACTTGCTAACCCGTCTACGCACCCTTTACACCCAAT
+
FFFFFFFFFFFFFFFFFFFFFFFFFFFFFFFFFFFFFFFFFFFFFFFFFFFFFFFFF:FFFFFFFFFFFFFFFFFFFFFFFFFFFFFFFFFFFFFFFF:FFFFFFFFFFFFFFFFFFFFFFFFFFFFFFFF:FFFFFFFFFFFFFFFFFFFFFFFFFFFFFFFFFFFF,FFFFFF:FF,FFFFFFFFFFFFFFFFFFFFFFFFFFFFFFFFFFFFFFFFFFFFFFFFFFFFFFF,FFFFFFFFFFFFFFF
@A00881:241:HJW2NDRXX:1:2127:29035:24940 2:N:0:CGAGAGAA+GATTGGAG
GGTAGCGGACTACCAGGGTATCTAATCCTGTTTGCTCCCCACACTTTCGTGCCTCAACGTCAGTTACTGTCCAGAAAGTCGCCTTCGCCACTGGTGTTCCTCCTAATATCTACGCATTTCACCGCTACACTAGGAATTCCACTTTCCTCTCCAGCACTCAAGAAAAACAGTTTTGGTTGCAGTTCCTCAGTTAAGCCGAGGGATTTCACAGCCAACTTGCTCTGCCGTCTACGCACCCTTTACACCCAAT
+
FFFFFFFFFFFFFFFFFFFFFFFFFFFFFFFFFFFFFFFFFFFFFFFFFFFFFFFFFFFFFFFFFFFFFFFFFFFFFFFFFFFFFFFFFFFFFFFFFFFFFFFFFFFFFFFFFFFFFFFFFFFFFFFFFFF,FFFFFFFFFFFFFF:FFF:::FFFFFFFFF:FFFFF,FFFFFFFFFF:,FFFF:F:F:FF,FFFFF:FFFFFFFFFFFFFFF,FFFFFFFF,:FF,FFFFFFF,FF,FFFFFFFFFFF
@A00881:241:HJW2NDRXX:1:2127:26350:25394 2:N:0:CGAGAGAA+GATTGGAG
GGTAGCGGACTACAAGGGTATCTAATCCTGTTTGCTCCCCACGCTCTCGCGCCTCAGCGTCAGTTGTCGTCCAGCAATCCGCCTTCGCCACTGGTGTTCTTCCGTATATCTACGCATTTCACCGCTACACACGGAATTCCGATTGCCTCTCCGATACTCAAGACCATCAGTTTCAAATGCAGGCCATGGGTTAAGCCCATGGTTTTCACATCTGACTTGACAGCCCGCCTACGCGCCCTTTACACCCAGT
+
FFFFFFFF:FFFF:FFFFFFFFFFFFFFFFFFFFFFFFFFFFFFFFFFFFFFFFFFFFFFFFFFFFFFFFFFFFFF,FFFFFFFFFFFFFFFFFFFFFFFFFF:FFFFFFFFF:FFFFFF,FFFFFFFFFFFF::FFFFFFFFFFFFFFFFFFFFFFFFFFFFFF,FFFFFF::FF:F:FFFFFFFF:FF:FFFFFFFF,FFFFF:F:FFFFF:F,:FFFFFFFFFFFFFF,FFF,:FFF:FFFFFFFF,
@A00881:241:HJW2NDRXX:1:2127:15790:25426 2:N:0:CGAGAGAA+GATTGGAG
GGTAGCGGACTACATGGGTATCTAATCCTGTTTGCTCCCCACGCCTTCGAGCCTCAACGTCAGTTACGGTCCAGTAAGCCGCCTTCGCCGCTGGTGTTCCTCCTAATATCTACGCATTTCACCGCTACACTAGGAATTCCGCTTACCTCTCCCGCACTCCAGCTCACGCAGTTTCCAAAGCAGTCCCGGGGTTGGGCCCCGGGCTTTCACTTCAGACTTGCACCGCCGTCTGCGCTCCCTTTACACCCAG
+
FFFFFFFFFFFFFFFFFFFFFFFFFFFFFFFFFFFFFFFFFFFFFFFFFFFFFFFFFFFFFFFFFFFFFFFFFFFFFFFFFFFFFFFFFFFFFFFFFFFFFFFFFFFFFFFFFFFFFFFFFFFFFFFFFFFFFFFFFFFFFFFF,FFFFFFFFFFFF:FFFFF:FFFFFFFFFFFFFFFFFFFFFFFFFFFFFFFFFFFFFFFFFFFFFFFFFFFFFFFFF:FFFFF:FFF:FFFFFFFFFFFFFFF:FF
@A00881:241:HJW2NDRXX:1:2127:31186:25473 2:N:0:CGAGAGAA+GATTGGAG
GGTAGCGGACTACCAGGGTATCTAATCCTGTTTGCTCCCCACGCTTTCGTGCCTCAGTGTCAGTTACAGTCCAGTGAACCGCCTTCGCCGCTGGTGTTCTTCCTAATATCTACGCATTCCACCGCTACACTAGGAATTCCGTTCACCCCTCCTGCACTCAAGCCCGGCAGTTTTGGTAGTAGTTCCGAAGTTGAGCCCCGGAATTACGCTACCAACTTGCCAAACCACCTACGCACCCTTTACGCCCAGT
+
FFFFFFFFFFFFFFFFFFFFFFFFFFFFFFFFFFFFFFFFFFFFFFFFFFFFFFFFFFFFFFFFFFFFFFFFFFFFFFFFFFFFFFFFFFFFFFFFFFFFFFFFFFFFFFFFFFFFFFFFFFFFFFFFFFFFFFFFFFFFFFFFFFFFFFFFF:FFFFFFFFFFFFFFFF:FFF:FFF,FFFFFFFFFFFFFFFFFFFFFFFFF:FFFFF,FFFFFFFFFF:FFF:FF::FFFFFFFF,FFFF:FFF:F:
@A00881:241:HJW2NDRXX:1:2127:29803:25614 2:N:0:CGAGAGAA+GATTGGAG
GGTAGCGGACTACTAGGGTATCTAATCCTGTTTGCTCCCCACGCTTTCGAGCCTCAACGTCAGTTACAGTCCAGCAGGCCGCCTTCGCCACCGGTGTTCCTCCTGATATCTACGCATTTCACCGCTACACCAGGAATTCCGCCTGCCTCTCCTGCACTCCAGTTACACAGTTTCCAGAGCAGTCCGGGGGTTGGGCCCCCGCCTTTCACTCCAGACTTGCACAACCGTCTACGCTCCCTTTACACCCAGT
+
FFFFFFFFFFFFFFFFFFFFFFFFFFFFFF:FFFFFFFFFFFFFFFFFFFFFFFFFFFFFFFFFF:FFFFFFFFFFFFFFFFFFFFFFFFFFFFFFFFFFFFFFFFFFFFFFFFFFFFFFFFFFFFFFFFFFFFFFFFFFFFFFFFFFFFFFFFFFFFFFFFFFFFFFFFFFFFFFFFFFFFFFFFFFFFFFFFFFFFFFFFFFFFFFFFFFFFFFFFFFFFFFFFFFFFFFFFFFFFFFFFFFFFFFFF
@A00881:241:HJW2NDRXX:1:2127:29152:25770 2:N:0:CGAGAGAA+GATTGGAG
GGTAGCGGACTACCGGGGTATCTAATCCTGTTTGCTCCCCACGCTTTCGCGCCTCAGCGTCAGTTGTCGTCCAGCAAGTCGCCTTCGCCACTGGTGTTCCTCCTAATATCTACGCATTTCACCGCTACACTAGGAATTCCGCTTGCCTCTCCGATACTCAAGGACTACAGTTTCAAATGCAGCCCCGGGGTTGAGCCCCGGTATTTCACATCTGACTTGCAGTTCCGCCTACACGCCCTTTACACCCAGT
+
FFFFFFFFFFFFFFFFFFFFFFFFFFFFFFFFFFFFFFFFFFFFFFFFFFFFFFFFFFFFFFFFFFFFFFFFFFFFFFFFFFFFFFFFFFFFFFFFFFFFFFFF,FFFFFFFFF:FFFFFFFFFFFFFFFFFFFFFFFFFFFFFFFFFFFFFFFFF:FFFFFFFFF,FFFFFFFFFFFFFFF,FFF:FFFFFFFFFFFFFFFFFFFFFF,FFFFFFFFFFFFFFFFFFFFFFFFFFFFFF:FFFFFFFFF
@A00881:241:HJW2NDRXX:1:2127:32461:25770 2:N:0:CGAGAGAA+GATTGGAG
GGTAGCGGACTACTCGGGTATCTAATCCTGTTTGCTCCCCACGCTTTCGAGCCTCAACGTCAGTTGCGGTCCAGTAAGCCGCCTTCGCCACCGGTGTTCCTCCTGATATCTGCGCATTTCACCGCTACACCAGGAATTCCGCTTACCTCTCCCGCACTCCAGCCCGGCAGTTTCCAGAGCAGTCCCGCAGTTAAGCCGCGGGCTTTCACTCCAGACTTGCCGTGCCGTCTGCGCTCCCTTTACACCCAGT
+
FFFFFFFFFFFFFFFFFFFFFFFFFFFFFFFFFFFFFFFFFFFFFFFFFFFFFFFFFFFFFFFFFFFFFFFFFFFFFFFFFFFFFFFFFFFFFFFFFFFFFFFFFFFFFFFFFFFFFFFFFFFFFFFFFFFFFFFFFFFFFFFFFFFFFFFFFFFFFFFFFFFFFFFFFFFFFFFFFFFFFFFFFFFFFFFF:FFFFFFFFFFFFFFFFFF:FFFFFFFFFFFFFFFFFFFFFFFFFFFFFFF,FFFFFF
@A00881:241:HJW2NDRXX:1:2127:29839:25801 2:N:0:CGAGAGAA+GATTGGAG
GGTAGCGGACTACATGGGTATCTAATCCTGTTTGCTCCCCACGCTTTCGTGCCTCAGTGTCAGTTACAGTCCAGTGAACCGCCTTCGCCGCTGGTGTTCCTCCTAATATCTACGCATTCCACCGCTACACTAGGAATTCCGTTCACCCCTCCTGCACTCAAGCCCAGCAGTTTTGGTAGTAGTTCCGAAGTTGAGCCCCGGAATTACGCTACCAACTTGCCAAACCACCTACGCACCCTTTACGCCCAGT
+
FFFFFFFFFFFFFFFFFFFFFFFFFFFFFFFFFFFFFFFFFFFFFFFFFFFFFFFFFFFFFFFFFFFFFFFFFFFFFFFFFFFFFFFFFFFFFFFFFFF:FFFF,FFFFFFFFFFFFFFFFFFFFFFFFFF:FF:FFFFFFFF,FFFFFFFFFFFFFFFFFFFFFF:FFFFFF:FFFFFF:FFFFFFF,:FFFFFFFFF:FF:FFFF,FF:FFFFFFFFFFFFFFF,FFFFF:FFFFFFFFFFFFFF,F,
@A00881:241:HJW2NDRXX:1:2127:15438:25817 2:N:0:CGAGAGAA+GATTGGAG
GGTAGCGGACTACAAGGGTATCTAATCCTGTTTGCTCCCCACGCTTTCGCATCTCAGCGTCAGTTACGAGCCAGACAGCCGCCTTCGCCACTGATGTTCTTCCAGATATCTACGGATTTCACTCCTACACCTGGAATTCCGCCGTCCTCTCTCGCACTCCAGTTCGGTAGTTTTGAAGGCAGTTCCACGGTTGAGCCGTGGGATTTCACATCCGACTTACAGAACCGCCTACGCGCCCTTTACGCCCAGT
+
FFFFFFFFFFFFF:FFFFFFFFFFFFFFFFFFFFFFFFFFFFFFFFFFFFFFFFFFFFFFFFFFFFFFFFFF:FFFFFFFFFFFFFFFFFFFFFFFFFFFFFFFFFFFFFFFFFFFFFFFFF,FFFFFFFFFFFFFFFFFFFF:FFF:FF:F:FFFFFFFFFF:,:F,,FF:FFFFF,FFFFFFFFFFFFFFFFFFFFFFFFFFFFFFF,FFFFFFFFFFFFFFFFFFFFFF:FFFFFFFFFFFFFFF:F
@A00881:241:HJW2NDRXX:1:2127:21151:26162 2:N:0:CGAGAGAA+GATTGGAG
GGTAGCGGACTACTCGGGTATCTAATCCTGTTTGCTCCCCACGCTTTCGAGCCTCAGCGTCAGTTAATGTCCAGAAAGCCGCCTTCGCCTCTGGTGTTCCTCCTAATATCTACGCATTCCACCGCTACACTAGGAATTCCGCTTTCCTCTCCATCACTCAATCACAACAGTTTTAAAAGCAGTTCCATGGTTAAGCCTTGGGATTTCACTCCTACCTTGTTGCGCCGCCTACGCTCCCTTTACGCCCAGT
+
FFFFFFFFFFFFFFFFFFFFFFFFFFFFFFFFFFFFFFFFFFFFFFFFFFFFFFFFFFFFFFF,FFFFFFFFFFFFFFFFFFFFFFFFFFFFFFFFFFFFFFFFFFFFFFFFFFFFFFFFFFFFFFFFFFFFFFF,FFFFFFFFFFFFFFFFFFFFFFFFFFFFFFFFFFFFFFFFFFFFFFFFFFFFFFFFF,FFFF,FFFFFFFF:FFFFF,,FFFFFFFFFFF:FFFFFF:FFFFFFFFFFFFFFFF
@A00881:241:HJW2NDRXX:1:2127:25681:26334 2:N:0:CGAGAGAA+GATTGGAG
GGTAGCGGACTACTTGGGTATCTAATCCTGTTTGCTCCCCACGCTTTCGTGCCTCAGTGTCAGTTACAGTCCAGCAAACCGCCTTCGCTACTGGTGTTCTTCCTAATATCTACGCATTCCACCGCTACACTAGGAATTCCGTTTGCCCCTCCTGCACTCAAGTCCAACAGTTTTAGTAGTAGTCCCGAAGTTGAGCCCCGGGCTTACGCTACTAACTTGCCAAACCACCTACGCACCCTTTACGCCCAGT
+
FFFFFFFFFFFFFFFFFFFFFFFFFFFFFFFFFFFFFFFFFFFFFFFFFFFFFFFFFFFFF:FFF:FFFFFFFFFFFFFFFFFFFFFFFFFFFFFFFFFFFFFFFFFFFFFFF:FFFFFFFFFFFFFFFFFFFFFF:FFFFFFFFFFFFFFFFFF:FFFF:FFFFFFFFFFFFFFFFFFFFFFFFF:FFFFFF:FFFFFFFFFFFFFFFFFFFFFFFFFFFFFFFFFFFFF:FFFFFFF:FFFFFFF:FF
@A00881:241:HJW2NDRXX:1:2127:30047:26381 2:N:0:CGAGAGAA+GATTGGAG
GGTAGCGGACTACATGGGTATCTAATCCTGTTCGCTCCCCACGCTTTCGCGCCTCAGCGTCAGTTACGGCCCAGTAAGTCGCCTTCGCCACTGGTGTTCCTCCCAATCTCTACGCATTTCACCGCTACACTGGGAATTCCACTTACCTCTTCCGCACTCAAGCCAACCAGTCTCCAAAGCACTCCCCACCTTGAAAGCGGGACTTTCACTTCAGACTTAATCGGCCGCCTACACGCCCTTTACGCCCAGT
+
FFFFFFFFFFFFFFFFFFFFFFFFFFFFFFFFFFFFFFFFFFFFF:FFFFFFFFFFFFFFFFFFFFFFFFFFFFFFFFFFFFFFFFFFFFFFFFFFFFFFFFFF:FFFFFFFFFFFFFFFFFFFFFFFFFFFFFFFFFFFFFFFFFFFF:FFFFFFFFFF,FFF:FFFFFFFFFFFFFFFFFFFFFFFFFFFF:FFFFFFFFFFFFFFFFFFF::FFFF:FFFFF:FFFFFFFFFFFFFFFFFFFFFFF:
@A00881:241:HJW2NDRXX:1:2127:30517:26569 2:N:0:CGAGAGAA+GATTGGAG
GGTAGCGGACTACCAGGGTATCTAATCCTGTTTGCTCCCCACGCTTTCGAGCCTCAACGTCAGTTTCAGTCCAGCAGGCCGCCTTCGCCACTGGTGTTCCTCCGTATATCTACGCATTTCACCGCTACACACGGAATTCCGATTGCCTCTCCAGCACTCAAGAACTACAGTTTCAAATGCAGGCCAGAGGTTGAGCCTCTGGTTTTCACATCTGACTTGCAATCCCGCCTACACGCCCTTTACACCCAAT
+
FFFFFFFF:FFFFFFFFFFFFFFFFFFFFFFFFFFFFFFFFFFFFFFF::FFFFFFF,FFF::FFFFFFFFFFFFFFFFF,FFFFFFFFFFFFFFFFFFFFFFF:FFFFFFFFFFFFFFFFF:FFFFFFFFFFFFFFFF:FFFF:FF:FFF:FFF::FFFFF:FFFFFFFFFFFFF,F,FFFFFFFFFFFFFFFFFFF:FFFF:FFFF:FF:FFFFFFF:FFFF,FFFFFFFFF:FFFFF:FFFFF:FF:
@A00881:241:HJW2NDRXX:1:2127:23330:26741 2:N:0:CGAGAGAA+GATTGGAG
GGTAGCGGACTACGTGGGTATCTAATCCTGTTTGCTCCCCACGCTTTCGTCCCTGAGCGTCAGAATAGTCTTCGTCAGCTGCTTTCGCTATCGGTGTTCTGTGACATATCTATGCATTTCACCGCTACTTGTCACATTCCGCCAACGCCAAACTTTCTCTAGCCATGCAGTTTCTGTAGCACGGCCCGGGTTAAGCCCGGGTATTTCACTACTGACTTACATGGCCGCCTGCGGACCCTTTAAACCCAAT
+
FFFFFFFFFFFFFFFFFFFFFFFFFFFFFFFFFFFFFFFFFFFFFFFFFFFFFFFFFF:FFFFFFFFFFFFFFFFFFFFFFFFFFFFFFFFFFFFFFFFFFFFFFFFFFFFFFFFFFFFFFFFFFFFFFFFFFFFFFFFFFFF:FFFFFFF::FFFFFFFFFFFFFFFFF:FFFFFFFFFFFFFFFF:FFFF,::FFF:FF:FF:FF:FFFFFFFFF:F:FFFF:F:FFFFFFFFFFFFFFFFF:,FFFF
@A00881:241:HJW2NDRXX:1:2127:25599:26757 2:N:0:CGAGAGAA+GATTGGAG
GGTAGCGGACTACCAGGGTATCTAATCCTGTTTGCTCCCCACGCTTTCGAGCCTCAACGTCAGTTACAGTCCAGCAGGCCGCCTTCGCCACCGGTGTTCCTCCTGATATCTACGCATTTCACCGCTACACCAGGAATTCCGCCTGCCTCTCCTGCACTCCAGACCCGCAGTTTCCAGAGCAGTCCGGGGGTTGGGCCCCCGCCTTTCACTCCAGACTTGCCTGTCCGTCTGCGCTCCCTTTACACCCAGT
+
FFFFFFFFFFFFFFFFFFFFFFFFFFFFFFFFFFFFFFFFFFFFFFFFFFFFFFFF:FFFFFFFF:FFFFFFFFFFFFFFFFFFFFFFFFFFFFFFFFFFFFFFFFFFFFFFFFFFFFFFFFFFFFFFFFFFFFFFFFFFFFFFFFFFFFFFFFFFFFFFFFFFFFFF:FFFFFFFFFFFFFFFFFFFFFFFFFFFFFFFFFFFFFFFFFFFFFFFFFFFFFFFFFFFFFFFFFFFFFFFFFFFFFFFFF
@A00881:241:HJW2NDRXX:1:2127:13241:26866 2:N:0:CGAGAGAA+GATTGGAG
GGTAGCGGACTACCTGGGTATCTAATCCTGTTTGCTCCCCACGCTTTCGAGCCTCAGCGTCAGTAAAAGCCCAGCAAGCCGCCTTCGCCACTGGTGTTCCTCCTAATATCTACGCATTTCACCGCTACACTAGGAATTCCGCTTGCCTCTACTTCACTCAAGAGCTTCAGTTTCAAAAGCAGGTTATGAGTTGAGCCCATAATTTTCACTTCTGACTTAATGCCCCGCCTACGCTCCCTTTACACCCAGT
+
FFFFFFFFFFFFFFFFFFFFFFFFFFFFFFFFFFFFFFFFFFFFFFFFFFFFFFFFFFFFFFFFF:FFFFFFFFFFFFFFFFFFFFFFFFFFFFFFFFFFFFFFFFFFFFFFF:FF:FFF:FFFFFFFFFF:FFFF,FFFFFFFFFFFFFFFFFFFFFFFFFFFFFFFFF,FFF,FFFFFFFFFFF:F:FFFF:FFFF:FFFFFFFFF,FFFFFFFFFFFFFFFFFFFFFF:F:,FFFFFFFFFFFFFFF
@A00881:241:HJW2NDRXX:1:2127:11342:26897 2:N:0:CGAGAGAA+GATTGGAG
GGTAGCGGACTACATGGGTATCTAATCCTGTTTGCTCCCCACACTTTCGTGCCTCAACGTCAGTTACTGTCCAGAAAGTCGCCTTCGCCACTGGTGTTCCTCCTAATATCTACGCATTCCACCGCTACACTAGGAATTCCACTTTCCTCTCCAGCACTCAAGAATAACAGTTTTAGTTGCAGTTCCTCAGTTAAGCCGAGGGATTTCACAACTAACTTATCATCCCGTCTACGCACCCTTTACACCCAAT
+
FFFFFFFFFFFFFFFFFFFFFFFFFFFFFFFFFFFFF:FFFFFFFFFFFFFFFFFFFFFFFFFFFFFFFFFFFFFFFFFFFFFFFFFFFFFFFFFFFFF:FFFFFFFFFFFFFFFFFFFFFFFFFFFFFFFFFFFFFFF:FFF:FFFFFFFFFFF,FFFFFFFFFFFFFFFFFFFFFFFFFFFFFFFFFFFFF:FFFFFFFFFFFFFFFFFFFFFFFFFFF:FFFFFFFF:FFFFFFFFFFFFFFFFFFF
@A00881:241:HJW2NDRXX:1:2127:21323:26929 2:N:0:CGAGAGAA+GATTGGAG
GGTAGCGGACTACCCGGGTATCTAATCCTGTTTGCTCCCCACGCTTTCGTGCCTCAGTGTCAGTTACAGTCCAGTGAACCGCCTTCGCCGCTGGTGTTCCTCCTAATATCTACGCATTCCACCGCTACACTAGGAATTCCGTTCACCCCTCCTGCACTCAAGCCCAGCAGTTTTGGTAGTAGTTCCGAAGTTGAGCCCCGGAATTACGCTACCAACTTGCCAAACCACCTACGCACCCTTTACGCCCAGT
+
FFFFFFFFFFFFFFFFFFFFFFFFFFFFFFFFFFFFFFFFFFFFFFFFFFFFFFFFFFFFFFFFFFFFFFFF:FFFFFFFFFFFFFFFFFFFFFFFFFFFFFFFFFFFFFFFFFFFFFFFFFFFFFFFFFFFFFFFFFFFFFFFFFFFFFFFFFFFFFFF:FFFFFFFFFFFFFF:FFFFFFFFFFFFFFFFFFFFFFFFFFFFFFFFFFFFFFFFFFFFFFF:FFFFFFFFFFFFFFFFFFFFFFFFFF
@A00881:241:HJW2NDRXX:1:2127:30156:27195 2:N:0:CGAGAGAA+GATTGGAG
GGTAGCGGACTACCTGGGTATCTAATCCCGTTCGCTCCCCTGGCTTTCGCATCTCAGCGTCAGCTTCGGTCCAGAAAGGCGCCTTCGCCACCGGTGTTCTTCCCAATATCTACGCATTTCACCGCTACACACGGAATTCCGATTGCCTCTCCGATACTCAAGACCATCAGTTTCAAATGCAGGCCATGGGTTAAGCCCATGGTTTTCACATCTGACTTGACAGCCCGCCTACGCGCCCTTTACACCCAGT
+
FFFFFFFFFFFFFFFFFFFFFFFFFFFFFFFFFFFFFFFFFFFFFFFFFFFFFFFFFFFFFFFFFFFFFFFFFFFFFFFFFFFFFFFFFFFFFFFFFF:FFFFFFFFFFFFFFFFFF:FFFFFFFF:FFFFFFFF,FFFFFFFFFF:FFFFFFFF,FFFF,F:FFFFFFFFFFFFF:FFFFFFFFFFFFFFFFFFF:FFFFFF,FFF:FFFFFFFFFFF:FFFFFF:FF:FFFF:FFFFFFFFFFFFF:F
@A00881:241:HJW2NDRXX:1:2127:28167:27289 2:N:0:CGAGAGAA+GATTGGAG
GGTAGCGGACTACGCGGGTATCTAATCCTGTTTGCTCCCCACGCTTTCGTGCCTCAGTGTCAGTTACAGTCCAGTGAACCGCCTTCGCCGCTGGTGTTCTTCCTAATATCTACGCATTCCACCGCTACACTAGGAATTCCGTTCACCCCTCCTGCACTCAAGCCCGGCAGTTTTGGTAGTAGTTCCGAAGTTGAGCCCCGGAATTACGCTACCAACTTGCCAAACAACCTACGCACCCTTTACGCCCAGT
+
FF:,FFFF:FFFFFFFFFFFFFFF:FFFFFFFFFFFFFFF:F:FFFFFFFFFFFFFFFFFFFFFFFFFFFFFFFFFFFFFFFFFFFFFFF:FFFFFFFFF:FFFF:FFFFF,:FFFFFFFFFFFFFFFFFFFFFFFFFFFFFFFFFFFFFFFFFFFFFFFFFFFFFFF:FF,FFFFFFFFFFFFF:F:F:F::FFF,FFFFF,FFF,F:F::FFFF:,FFFFFF:,FF:FFFFFF,F,:FFFFFFF::FF
@A00881:241:HJW2NDRXX:1:2127:29821:27305 2:N:0:CGAGAGAA+GATTGGAG
GGTAGCGGACTACAAGGGTATCTAATCCTGTTTGCTCCCCACGCTTTCGAGCCTCAACGTCAGTTACAGTCCAGCAGGCCGCCTTCGCCACTGGTGTTCCTCCTAATATCTACGCATTTCACCGCTACACTAGGAATTCCGCCTGCCTCTCCTGCACTCCAGTTTAACAGTTTCCAGAGCAGTCCCGGGGTTGGGCCCCAGCCTTTCACTCCAGACTTAACAGGCCGCCTACGCGCCCTTTACGCCCAGT
+
FF:FFFFFFFFF:FFFFFFFFFFFFFFFFFFFFFFFFFFFFFFFFFFFFFFFFFFF:FFFFFFFFFFFFFFFFFFFFFFFFFFFFFFFFFFFFFFFFFFFFFFFFFFFFFFFFFFFFFFF:FFFFF:FFFFF:F:,FFFFFF:FFFFFFFFFFFF,FFFFFFF:FF:F:F:FFFFFFFFFFFFFFFFFFFF::FFFFFFFFF:FFFF:FFF,FF::F,,,:,FF:FFF:FFFFFF:,:,:F,FF:FFF,F
@A00881:241:HJW2NDRXX:1:2127:29143:27790 2:N:0:CGAGAGAA+GATTGGAG
GGTAGCGGACTCCCCGGGTATCTAATCCTGTTTGCTCCCCACGCTTTCGAGCCTCAACGTCAGTTACAGTCCAGCAGGCCGCCTTCGCCACTGGTGTTCCTCCTAATATCTACGCATTCCACCGCTACACTAGGAATTCCGCTTACCTCTCCTGCACTCCAGCTCAGCAGTTTTATATGCAGGTCCGAGGTTAAGCCTCGTCTTTTCACATAGAACTTGCTATGCCACCTACACTCCCGTTACGCCCAGT
+
FF:,FFFF:FF,FFFFFFFFFFFFFFFFFFFFFF:FFFFFFFFFFFFFFFFFFFFFFFFFFFFFFFFFFFFFFFFFFFFFFFFFFFFF:FFFFFFFFFFFFFFFFFFFFFFFFFFFFFFFFFFFFF,FF:F,FFF,FFF:FFFF:FFF:FF:FFFFFFFFFFFF:FFFFFFF:FFFFFFFFFFFF,F,FFFFFFFF,FF:F:FFFFF:FF,:,F,FFFFFFFFFF:F:FF:FF:FFFFFFF,F:F::,FF
@A00881:241:HJW2NDRXX:1:2127:31702:27806 2:N:0:CGAGAGAA+GATTGGAG
GGTAGCGGACTACTGGGGTATCTAATCCTGTTTGCTCCCCACGCTCTCGCGCCTCAGCGTCAGTTGTCGTCCAGCAATCCGCCTTCGCCACTGGTGTTCTTCCGTATATCTACGCATTTCACCGCTACACACGGAATTCCGATTGCCTCTCCGATACTCAAGACCAGCAGTTTCAAATGCAGGCTATGGGTTAAGCCCATAGTTTTCACATCTGACTTGTCGGCCCGCCTACGCGCCCTTTACACCCAGT
+
FFFFFFFFFFFFFFFFFFFFFFFFFFFFFFFFFFFFFFFF,FFFFFFFFFFFFFFFFFFFFFFFFFFFFFFFFFFFFFFFFFFFFFFFFFFFFFFFFFFFFFFFFFFFFFFFFFFFFFFFFFFFFFFFFF:FFFF:FFFFFFFFFFFFFFFFFFFFFFFFFFFFFFFFFFFFFFFFFFFFF:FFFFFFFFFFFFFFFFFFFFFFFFFFFFFFFFFFF:FFFFFFFFFFFFFF:FFFFFFFFFFFFFFFFF
@A00881:241:HJW2NDRXX:1:2127:21992:27868 2:N:0:CGAGAGAA+GATTGGAG
GGTAGCGGACTACTGGGGTATCTAATCCTGTTTGCTCCCCACGCTTTCGCGCCTCAGCGTCAGTTGTCGTCCAGCAAGCCGCCTTCGCCACTGGTGTTCCTCCTAATATCTACGCATTTCACCGCTACACTAGGAATTCCGCTTGCCTCTCCGATACTCAAGGACTACAGTTTCAAATGCAGCCCCGGGGTTGAGCCCCGGTATTTCACATCTGACTTGCAGTTCCGCCTACACGCCCTTTACACCCAGT
+
FFFFFFFFFFFFFFFFFFFFFFFFFFFFFFFFFFFFFFFFFFFFFFFFFFFFFFFFFFFFFFFFFFFFFFFFFFFFFFFFFFFFFFFFFFFFFFFFFFFFFFFFFFFFFFFFFFFFFFFFFFFFFFFFFFF:FFFFFFFFFFFFFFFFFFFFFFFFFFFFFFFFFFFFFF:FF:FFFFFFFFFFFFFFFFFFFFFFFFFF:F,FFFFFFFFFFFFFFF:FF:FFFFFFFFFFFFFFFF,FFFFFFFF:FF
@A00881:241:HJW2NDRXX:1:2127:20817:27931 2:N:0:CGAGAGAA+GATTGGAG
GGTAGCGGACTACAAGGGTATCTAATCCGGTTTGCTCCCCACGCTTTCGTGTCTCAGCGTCAGTTGTCGTCCAGTGAACCGCCTTCGCCACTGGTGTTCTTCCTTATATCTACGCATATTACCGCTACACCGGGAATTCCGTTCACCCCTCCGACTCTCAAGAGCGGTAGTTTCTAATGCACGTTATAAGTTGAGCCTTTAATTTTCACATCAGACTTATCGCCCCGCCTACACACCCTTTACACCCAGT
+
FFF:FFFFFFFFFFFFFFFFFFFFFFFF,F:FFFFFFFFF,FFFFFFFFFFFFFFFFFFF:FFFFFFFFFFFFFFFFFFFFF::FFFFFFF:FF:FF:FFFF:FFFFFFFFFFFFFFFFFFFFFF,FFFFFFFF,,FFFFF:FFFFFFFFFFFF,FFFFFFFFFFFFFFFF:FFFF:FFF:FFFFF,F:F:FF:FFFFFFFFFF:F:FF:FFFFFFFFFFFFFFFFFFFFFFFFFFFFF,FFFFFFF:FF
@A00881:241:HJW2NDRXX:1:2127:28094:27978 2:N:0:CGAGAGAA+GATTGGAG
GGTAGCGGACTACTGGGGTATCTAATCCTGTTTGCTCCCCACGCTTTCGCGCCTCACCGTCAGTTGTCGTCCAGTCATCCGCCTTCGCCACTGGTGTTCTTCCTAATATCTACGCATTTCACCGCTACACTAGGAATTCCGATGACCTCTCCGATACTCAAGATCTTCAGTTTCAAATGCAGTTCCCAAGTTGAGCCTGGGGATTTCACATCTGACTTAAAAACCCGGCTGCACGCCCTTTACACCCAGT
+
FFFFFFFFFFFFFFFFFFFFFFFFFFFFFFFFFFFFFFFFFFFFFFFFFFFFFFFFFFFFFFF:FFFFFFFFFFFFFFFFFFFFFFFFFFFFFFFFFFFFFFFFFFFFFFFFFFFFFFFFFFFFFFFFFFFFFFFFFFFFFFFF:FFFFFFFFFFFFFFFFF:FFFFFFFFFFFFFFFFFFFFFFFFF:FFFFFFFFFFFFFFFFFFFFFFFFFFFFFFFFF,FFFFFFFFFFFFFFFFFFFFFFFFFFF
@A00881:241:HJW2NDRXX:1:2127:26684:28009 2:N:0:CGAGAGAA+GATTGGAG
GGTAGCGGACTACGAGGGTAGCTAATCCTGTTTGCTCCCCACGCTTTCGCTCCTCAGCGTCAGTTAATGTCCAGCAGGCCGCCTTCGCCACTGGTGTTCCTCCCAATATCTACGCATGTCACCGCTACACTGGGAATTCCGCCTGCCTCTCCATCACTCAAGACCAGCAGTTTTGAAAGCAGTTCCGGGGTTAAGCCCCGACATTTCACTCACAACTTACCCGCCCGCCTACTCGCCCTTTACACCCAGT
+
FF,FFFFF:FF:FF:FFFFF,F::F,FFFFFFFFFFFFFFFFFFFFFFF:FFFFFFFFFFFFF:F,FFF:FFFFFFFFFFFFF,FFFFF,FFFFFFF:FFFFFF:FF:FFFF:FF:F,F::FFFFF:FF:FFFFF,FFFFFFFFFF,F:,FF:FFFFF:FFF:F:FFF:FFF:FFFF:FFF:FFFFFFFFF::FFF::FFFFF,FFFF,F:,FF,FFF:F,:::F,FFF,FFFFFF:,F,F,,F,FF,FF
@A00881:241:HJW2NDRXX:1:2127:20971:28166 2:N:0:CGAGAGAA+GATTGGAG
GGTAGCGGACTACTAGGGTATCTAATCCTGTTTGCTACCCATGCTTTCGAGCCTCAGCGTCAGTTGGTGCCCAGTAGACCGCCTTCGCCACTGGTGTTCCTCCCGATATCTACGCATTCCACCGCTACACCGGGAATTCCGCCTACCTCTGCACTACTCAAGACCGACAGTTTTGAAAGCAGTTCATGGGTTGAGCCCATACCTTTCACTTCCAACTTGTCAGCCCGCCTGCGCTCCCTTTACACCCAGT
+
FFF,F:FFFFF:FFFFFFFFFFF,F:FFFFFFFFFFFFFFFFFFFFFFF:FFFFFFFFFFFFFFFFFFFFFFFFFFF,FFFFFFFFFFFFFF:FFFFF:FFF:FFFFFFFFFFFFFFFFFFFFFFFFFFFFFFFFFFFFF:FFFFFFFFF:FF:F:FFF,FFFF:FFFFFFFFFFFFFFFFFFFFFFFFFFFFF:FFF:F,FFFFFFFFFFFFFFFFFFFF,FFFFFFFFFFFFFF:FFFFFFFFFFFFF
@A00881:241:HJW2NDRXX:1:2127:32633:28166 2:N:0:CGAGAGAA+GATTGGAG
GGTAGCGGACTACTGGGGTATCTAATCCTGTTTGCTCCCCACGCTTTCGAGCCTCAGTGTCAGTTGCAGTCCAGTAAACCGCCTTCGCCTCCGGTGTTCTTCCTAATATCTACGCATTTCACCGCTACACACGGAATTCCGATTGCCTCTCCGATACTCAAGACTGGCAGTTTCAAATGCAGGCTATGGGTTAAGCCCATAGTTTTCACATCTGACTTGTCAGCCCGCCTACGCGCCCTTTACACCCAGT
+
FFFFFFFFFFFFFFFFFFFFFFFFFFFFFF:FFFFFFFFF:FFFFFFFFFFFFFF:FFFFFFFFFFF,FFFFFFFFFFFFFFFFFFFFFFFFFF,FFFFF:FFFFFFFFFFFFFFFFFFF,:FFFFFFFF,FFFFFFFFFFFFFFFFFFFFFFFFFFFFFFFFFFFFFF:FFF:F:FFFFFFFFF:FFFFFFFFFFFFFFF,FFFFF:FFFFFFF:FFFFFFFFFFFFFFFFFF:FFFF,FFFFFFFFFF
@A00881:241:HJW2NDRXX:1:2127:19334:28213 2:N:0:CGAGAGAA+GATTGGAG
GGTAGCGGACTACCGGGGTATCTAATCCTGTTTGCTCCCCACGCTTTCGCGCCTCAGCGTCAGTTCCAGTCCAGAAAGCCGCCTTCGCCACTGGTGTTCCTACCGATCTCTACGCATTTCACCGCTACACCGGTAATTCCGCTTTCCTCTCCTGCACTCCAGCCTAACAGTATCATGGGCACTTCCCACATTAAATGCGGGACTTTCACCCCTGACTTACCAGGCCGCCTACGCGCCCTTTACGCCCAAT
+
FFFFFFFFFFFFFFFFFFFFFFFFFFFFFFFFFFFFFFFFFFFFFFFFFFFFFFFFFFFFFFFFFFFFFFFFFF:FFFFFFFFFFFFFFFFFFFFFFFFFF:FFFFFFFFFFFFFFFFFFFFFFFFFFFFFFFFFFFFFFFFFFFFFFFFFFFFFFFFFFFFFFFFFFFFFFFFFFFFFFFFFFFFFFFFFFFFFF,FFFFFFFFFFFF:FFFFFFFFFFFFFFFFFFF:FFFFFFFFFFFFFFFFFFFF
@A00881:241:HJW2NDRXX:1:2127:15772:29340 2:N:0:CGAGAGAA+GATTGGAG
GGTAGCGTACAACCCGGCTATCTAATCCTGATTGATACCCGCACTTTCGATCATAAACGTCAGTTACGGTCCAGCAGGCTGCCTTAGCAATCGGAGTTCTTCGTGATATCTAAGCATGTCACCGCTACACAACCAATTACGCATGCCTATGCGGCACTCAAGGCCCACTCATTCAAATGCAATTCTACGGTTGAGGCGAAAAATTTGAAAACTTACAGAAGTCCCCGTCAACGCACCATTAAGACCCAAA
+
FFF:,,F,,F,FFF,F,,F:,FFFFF,F::,FF:,,:F:F,FF::F,FF,,,FF,F,FF,F:,::FFFFFFF:,,,F,F::F:FF,,:F:,,,:,,F,,,,,:,:::F,FFF,,FFF,::,F,F,F,,FF,F,,:::F,F,F,FF,:FFFFF,,:FF:FFF,,FF:,F,,,F,,:,,,FF:,F,:FF,:::FFFF,,F,FF,F,:,,,,FF,,:,F:,FFF,,,:F:F:F,,F,:F,,F,F:,FFF:FF:
@A00881:241:HJW2NDRXX:1:2127:27823:29450 2:N:0:CGAGAGAA+GATTGGAG
GGTAGCGGACTACACGGGTATCTAATCCTGTTTGCTCCCCACGCTTTCGAGCCTCAACGTCAGTTACAGTCCAGCAGGCCGCCTTCGCCACCGGTGTTCCTCCTGATATCTACGCATTTCACCGCTACACCAGGAATTCCGCCTGCCTCTCCTGCACTCCAGATGCACAGTTTCCAGAGCAGTCCGGGGGTTGGGCCCCCGCCTTTCACTCCGGACTTGCACGTCCGTCTGCGCTCCCTTTACACCCAGT
+
FFFFFFFFFFFFFFFFFFFFFFF:FFFFFFFFFFFFFFFFFFFFFFFFFFFFFFFFFFFFFFFFFFFFFFFFFFFFFFFFFFF:FFFFFFFFFFFFFFFFFFFFFFFFFFFFFFFFFFFFFFFFFFFFFFFFFFFFFFFFFFFFFFFFFFFFFFFFFFFFFFFFFF:FFFFFFFFFFFFFFFFFFFFFFFF:FFFFFF:FFFFF:FFFFFFFFF,FFFFFFFFFFFFFFFFFFFFFFFFFFFFFF:FFFF
@A00881:241:HJW2NDRXX:1:2127:21359:29590 2:N:0:CGAGAGAA+GATTGGAG
GGTAGCGGACTACGTGGGTATCTAATCCTGTTCGCTCCCCACGCTTTCGAGCCTCAGCGTCAGTCGTCGTCCAGCGGGCCGCCTTCGCCACCGGTGTTCCTCCTGAGCTCTGCGCATTTCACCGCTACACCAGGAATTCCGCCCGCCCCTCCGACACTCCAGCCCGACAGTTTCCAATGCGCGCCCCCGGTTGAGCCGGGGGTTTGAACACCGGACTTGCCGCGCCGCCTGCGCTCCCTTGACGCCCAGT
+
FF:,FFFF,FF:FFFFFFFF:FF:FFFFFFF,FFFFFF:FFFFFFFFFFFFFF:F,FFF:FFFFFFFFFFFFFFFFFFFFFFFFFFFFFFFFFFFFFFFFFFFFFF,FFFFFFFFFFFFFFFFFFFFFFFFFF:F:FFFFFFFFFFFFFFFFFFF,F:F,FFFFF:FFFFFFFFF,FFFFFFFF,FFFFFF::FFF:FFFFF,,F,,,FFFFFFF,FFFF,FF:F:FFFFF,:,F:FFFF,FFFFFF,F,
@A00881:241:HJW2NDRXX:1:2127:32696:29653 2:N:0:CGAGAGAA+GATTGGAG
GGTAGCGGACTACTTGGGTATCTAATCCTGTTTGCTCCCCACGCTTTCGCGCCTCAGCGTCAGTTGTCGTCCAGCAAGCCGCCTTCGCCACTGGTGTTCCTCCGTATCTCTACGCATTTCACCGCTACACACGGAATTCCGCTTGCCTCTCCGATACTCAAGATAGACAGTTTCAAATGCAGTTTCCGGGTTGAGCCCATGGTTTTCACATCTGACTTGCCGTCCCGCCGACACACCCTTTACACCCAAT
+
FF,FFFFF:FFFFFFFFF:FFFF,F:FFFFFFFFFFFFFFFFFFFFFFFFFFFFFFFFFFFFFFFFFFF,FFFF:FFFFFFFF:F::FFFFFFFFFFFFFFF:F:FF,:FFF:FF:F,FFFFFFFFFFFFFFF:F,F:FF:FFFFFFFFFFFF,F,FFF,FF,:FF:FFFFFFFF,F:FFFF:FFFFFFFF,F,F:FFFF,F,,FF::FFFFFFFFFFF:FF:F,:F:F,:F,::F:FF:F,FFFFFF,F
@A00881:241:HJW2NDRXX:1:2127:24849:29778 2:N:0:CGAGAGAA+GATTGGAG
GGTAGCGGACTACACGGGTATCTAATCCTATTTGCTCCCCACGCTTTCGGGACTGAGCGTCAGTTGCAGGCCAGATCGTCGCCTTCGCCACTGGTGTTCCTCCATATATCTACGCATTTCACCGCTACACATGGAATTCCACGATCCTCTCCTGCACTCTAGCTGCCTGGTTTCTATGGCTTACTGAAGTTAAGCTTCAGGCTTTCACCACAGACCCTTGCTGCCGCCTGCTCCCTCTTTACGCCCAATA
+
FF:,FFFFFFFFFFFFFFFFFFFFFF:FFFFFFFFFFFFFFFFFFFFFFFFFFFFFFFFFFFF:FFFFFFFFFFFFFFFFFFFFFFFFFFFFFFFFFF:FFFFFF:FFFFFFFFF:::FFFFFFFFFFFFF:FFFFFFFFFFFFFFFFFFFFFFFFF:FF:F:FFF:FFFFFFFFFFFFFFFFFFFF,FFFF,F:F:F,:FFFFFFFFF:FFFF:FFFFFFFFF:FFFFFFFFFFFF:,FF,FFFFF:F:
@A00881:241:HJW2NDRXX:1:2127:30156:29888 2:N:0:CGAGAGAA+GATTGGAG
GGTAGCGGACTACCGGGGTATCTAATCCTGTTTGCTCCCCACGCTTTCGTGCCTCAGTGTCAGTTACAGTCCAGCAAACCGCCTTCGCTACTGGTGTTCTTCCTAATATCTACGCATTCCACCGCTACACTAGGAATTCCGTTTGCCCCTCCTGCACTCAAGTCCAACAGTTTTAGTAGTAGTCCCGAAGTTGAGCCCCGGGCTTACGCTACTAACTTGCCAAACCACCTACGCACCCTTTACGCCCAGT
+
FFFFFFFFFFFF:FFFFFFFFFFFFFFFFFFFFFFFFFFFFFFFFFFFFFFFFFFFFFFFFFFFFFFFFFFFFFFFFFFFFFFFFFFFFFFFFFFFFFFFFFFFFFFFFFFFFFFFFFFFFFFFFFFFFFFFFFFFFFFF:FFFFFFFFFFFFFFFFFFFFFFFFFFFFFFFFFFFFFFFFFFFFFFFFFFFFFFFFFFFFFFFFFF,FFFFFFFFFFFFFFFFF:FF:FFFFFFFFFFFFFFFFFFFF:
@A00881:241:HJW2NDRXX:1:2127:22119:30029 2:N:0:CGAGAGAA+GATTGGAG
GGTAGCGGACTACTCGGGTATCTAATCCTGTTTGCTCCCCACGCTCTCGCGCCTCAGCGTCAGTTGTCGTCCAGCAATCCGCCTTCGCCACTGGTGTTCTTCCGTATATCTACGCATTTCACCGCTACACACGGAATTCCGATTGCCTCTCCGATACTCAAGACCATCAGTTTCAAATGCAGGCCATGGGTTAAGCCCATGGTTTTCACATCTGACTTGACAGCCCGCCTACGCGCCCTTTACACCCAGT
+
FFFFFFFFFFFFFFFFFFFFFFFFFFFFFFFFFFFFFFFFFFFFFFFFFFFFFFFFFFFFFFFFFFFFFFFFFFFF,FFFFFFFFFFFFFFFFFFFFFFFFFFFFFFFFFFFFFFFFFFFFFFFFFFFFFFFFFFFFFFFFFFFFFFFFFFFFFFFFFFFFFFFFFFFFFFFFFFFFFFFFFFFFFFFFFFFFFFFFF,FFFFFFFFFFFFFFFFFFFFFFFFFFFFFFFFF:FFFFFFFFFFFFFF:FF
@A00881:241:HJW2NDRXX:1:2127:29984:30248 2:N:0:CGAGAGAA+GATTGGAG
GGTAGCGGACTACGTGGGTATCTAATCCTGTTTGCTCCCCACACTTTCGTGCCTCAACGTCAGTTACAGTCCAGAAAGTCGCCTTCGCCACCGGTGTTCTTCCTAATATCTACGCATTTCACCGCTACACTAGAAATTCCACTTTCCTCTCCTGCACTCAAGATGAATAGTTTTAGTTGCAGTTCCTCAGTTGAGCCGAGGGGTTTCACAACTAACTTGTTCTCCCGTCTACGCACCCTTTACACCCAAT
+
FFFFFFFFFFFFFFFFFFFFFFFFFFFFFFFFFFFFFFFFFFFFFFFFFFFFFFFFFFFFFFFFFFFFFFFFFFFFFFFFFFFFFFFFFFFFFFFFFFFFFFFFFFFFFFFFFFFFFFFFFFFFFFFFFFFFFFFFFFFFFFFFFFFFFFFFFFFFFFFFFFFFFFFF:FFFFFFFFFFF:FFFFFFFFFFFF:FFFFFFFFFFFFF,FFFFFFFFF,FFFFFFFFFFFFFFFFFFFFFFFFFFFFFFFF
@A00881:241:HJW2NDRXX:1:2127:20726:30279 2:N:0:CGAGAGAA+GATTGGAG
GGTAGCGGACTACAAGGGTATCTAATCCTGTTTGCTCCCCACGCTTTCGCGCCTCAGCGTCAGTTGCTGTCCAGCAGGCCGCCTTCGCCACTGGTGTTCCTCCGTATATCTGCGCATTTCACCGCTACACACGGAATTCCGCCTGCCTCTCCAGTACTCAAGAACTACAGTTTCAAATGCAGGCTATGGGTTGAGCCCATAGTTTTCACATCTGACTTGCAATCCCGCCTACACGCCCTTTACACCCAGT
+
FFFFFFFF:FFFFFFFFFFFFFFFFFFFFFFFFFFFFFFFFFFFFFFFFFFFFFFFFFFFFFFFFFFFFFFFFFFFFFFFFFFFFFFFFFFFFFFFFFFFFFFFFFFFFFFFFFFFFFFFFFFFFFFFFFFFFFFFFFFFFF:FFFFFFFFFFFF:FFFFFFFFFFFFFFFFFF:FFFFFFFFFF:FFFFF:F:FFFFFFFFFFFFFFFFFFFFFFFFFFF:FFFFFFFFFFFFFFFFF:FFFFFFFFFF
@A00881:241:HJW2NDRXX:1:2127:22634:30420 2:N:0:CGAGAGAA+GATTGGAG
GGTAGCGGACTACACGGGTATCTAATCCTGTTCGATACCCACGCTTTCGTGCTTCAGCGTCAGTTGGGCGCCGGTATGCTGCCTTCGCAATCGGAGTTCTGCGTGATATCTATGCATTTCACCGCTACACCTCGCATTCCGCATACTTCTCGCCCACTCAAGAACGACAGTTTCAACGGCTCGACGGGGTTGAGCCCCGCATTTTTACCGCTGACTTTCCGTTCCGCCTACGCACCCTTTAAACCCAATA
+
FFFFFFFFFFFFFFFFFFFFFFFFFFFFFFFFFFFFFFFFFFFFFFFFFFFFFFFFFFFFFFFFFFFFFFFFFFFFFFFFFFFFFF:FFFFFFFFFFFFFFFFFFFFFFFFFFFFFFFFFFFFFFFFFFFFFFFFFFFFFFFFF,FFFFFFFFFFFFFFFFFFFFFFFFFFFFFFFFFFFFFFFFFFFFFFFFFFFFFFFFFFFFFFFFF:FFFFFFFFFFFFFFFFFF,FF:,FFFFF:FFFFFFFFFF
@A00881:241:HJW2NDRXX:1:2127:19533:30530 2:N:0:CGAGAGAA+GATTGGAG
GGTAGCGGACTACGCGGGTATCTAATCCTGTTTGCTACCCACGCTTTCGCATCTCAGCGTCAGTTACGAGCCAGACAGCCGCCTTCGCCACTGATGTTCTTCCAGATATCTACGGATTTCACTCCTACACCTGGAATTCCGCCGTCCTCTCTCGCACTCTAGTTCGGTAGTTTTGAAGGCAGTTCCACGGTTGAGCCGTGGGCTTTCACCTCCACGTTGCCGTACCGCCTACACGCGCGTTCCGCGCAGT
+
FF,,FFFFFFFFFFFFFFF,F:F,F,F,FFF:FFFFFFFFFFFFF:FFFFFFFFF:FF:F::F,F,FFFF:FFFF,FFFFFFF:FFFFFFFFFFFFFFFFFFFFFFFFFFFFFFFFF:FF,F:FFF:,:FFFFFF:FFFFF::FFFFFF:FFFFFFF,F:FFF:FFFFFF,:F:FFFFF,FFFFF:FF:F:FFFFF:FFFF:,F::FF,,F:F:F,FFFF,::::,:FFFF:FFF:FF,F,:F:F,FF::
@A00881:241:HJW2NDRXX:1:2127:24641:30608 2:N:0:CGAGAGAA+GATTGGAG
GGTAGCGGACTACTGGGGTATCTAATCCTGTTTGCTCCCCACACTTTCGCGCCTCAGCGTCAGTTGCAGTCCAGCAATCCGCCTTCGCCACTGGTGTTCTTCCGTATATCTACGCATTTCACCGCTACACACGGAATTCCGCTTACCTCTCCTGTACTCCAGCCTGACAGTTTCAAAAGCAGTCCGCGGGGTTGAGCCCTGGGCTTTCACTTCAGACTTGCCCTGCCGTCTACGCTCCCTTTACACCCAG
+
FFFFFFFFFFFFFFFFFFFFFFFFFFFFFFFFFFFFFFFFFFFFFFFFFFFFFFFFFFFFFFFFFFFFFFFFFFFFFFFFFFFFFFFFFFFFFFFFFFFFFFFFFFFFFFFFFFFFFFFFFFFFFFFFFFFFFFF:FFFFFFFFFFFFFFFFFFFFFFFFFFFFFFFFFFFFFFFFFFFFFFFFFFFFFFFFFFFFFFFFFFFFFFFFFFFFFFFFFFFFFFFFFFFFFFFFFFFFFFFFFFFFFFFFFF
@A00881:241:HJW2NDRXX:1:2127:28230:30812 2:N:0:CGAGAGAA+GATTGGAG
GGTAGCGGACTACGCGGGTATCTAATCCTGTTTGCTCCCCACGCTTTCGAGCCTCAGTGTCAGTTACAGTCCAGTAAGCCGCCTTCGCCACTGGTGTGCCTCCTCGTAGCTCTGCATTTCACCGCCCCCCGGGGAATTCCGGTTACCTCCCCTGGACTGCAGCCGGACCGTGTCAGTTGGAAGCCCGGAGTTGAGCCCGGGGTGGGGCGATCTGGCGTGCGCTGCCACGTACGCTCGCTGGGCGCGCCGT
+
FFF,F:FF,,FFFFFFFF,FFFFF:FFF,F:FFFFF,F:,,FFFFFFFF:FF,::,FFFFFFFFF,FFFF:FFFF,FFF:FF,,,FF:F:FFFF:F,F::F:,F,,,,F,F,FF,,F,F,:::F,F,:,F,,FF,,F,F,,,,,,:,,:F:F,F,::,,:FF:,FF,,,FF,,,,:,,F,,F,:F,FF,F::F,F,FF,FFF:,,,,,,,FFFF,:,:FF,,::,,,:,,,,F,F,,:,,,,,,F,,,F:
@A00881:241:HJW2NDRXX:1:2127:26359:30859 2:N:0:CGAGAGAA+GATTGGAG
GGTAGCGGACTACCCGGGTATCTAATCCTGTTTGCTCCCCACGCTTTCGCGCCTCAGCGTCAGTTGTCGTCCAGCAAGCCGCCTTCGCCACTGGTGTTCCTCCGTATATCTACGCATTTCACCGCTACACACGGAATTCCGCTTGCCTCTCCGATACTCAAGACATACAGTTTCAAATGCAGTTTCCGGGTTGAGCCCGGAGATTTCACATCTGACTTGACAGCCCGCCTACGCGCCCTTTACACCCAGT
+
FFF,FFFFFFF:FFFFFFFFF:FFFFFFFFFFFFFFFFFFFFFFFFFFFFFFFFFFFFFFFFFFFFFFFFFFFFFFFFFFFFFFFFFFFFFFFFFF:FFFFFFFFFFFFFFFFFFF:FFF:FF:FFFFFFFFFF:FFFFFFFFFFFFFFFFFF,FFFFFFFFFFFFFFFF:FFFF,FFF:FFFFFFF:FFFFFFFFFFFFFFFFFF:FFFFFF:FFFFFFFFFFFFFFFFFFFFFFFFF:FF:FFF:F:F
@A00881:241:HJW2NDRXX:1:2127:17390:30921 2:N:0:CGAGAGAA+GATTGGAG
GGTAGCGGACTACGAGGGTATCTAATCCTGTTCGATACCCACGCTTTCGTGCTTCAGCATCAGTTGGGCGCCGGTGCGCTGCCTTCGCAATCGGAGTTCTGCGTGATATCTATGCATTTCACCGCTACACCACGCATTCCGCGCACTTCTCGCCCACTCAAGCGCCCCAGTTTCAACGGCGGCGGAAGGTTGAGCCCCCCGGGTTGACCGCTGGCTTGTGGCGCCGCCTCCGCAGCCTTTAAGCCCCCTA
+
FF,,FFFF,FFFFF:FFF:FFFFFF:FFFFFFFF,FFFFF:FFFF,:FFFFF:F::FF:FFFFFFFFFFFFFFFFFFFFFF:F,FFFFFF,FFFFF:FFFFF:FFF:,,FF,FF,F,FFF:FFFFFFF,FFFFFFF:,F:F:FF:F,FFFFFF,FFFFFF,FF:FF:F:FF,F::FFF:,FF:F:F,FF:,F,:F:::FFFF,,,F,:FF,,F,F,FF,FFFF::::::,,FFF,,F:,,,F,,,F,:,,
@A00881:241:HJW2NDRXX:1:2127:16957:31109 2:N:0:CGAGAGAA+GATTGGAG
GGTAGCGGACTACCTGGGTATCTAATCCTGTTTGCTCCCCACGCTTTCGAGCCTCAGTGTCAGTTACAGTCCAGAAAGGCGCCTTCGCCACTGGTATTCTTCCTAATCTCTACGCATTTCACCGCTACACTAGGAATTCTCCTTTCCTCTCCTGCACTCTAGATATCCAGGTTGGAATGCAGCACCCAGGTTAAGCCCGGGTATTTCACATCCCACTTAAATATCCACCTACGCTCCCTTTACGCCCAGT
+
FF:,FFFFFFF::FFFFFFFFFFFFFFFFFFFFFFFFFFFFF:FFFFFFFFFFFFFFF:FFFFFFFFFFFFFFFFFFFFFFFFFFFFF:FFF:FFFFFFFF,FFFFFFFFFFF:FF:F:FFFFFFFFFFFFFFFFFFFFFFFFFFF::FFFFFFFFFFFFF,FF:FFFFF,FFFFF,FF:FFFFFFFFFFFFFFFFF,FFFF:FFFFFFFFFF:,FFF,FFFFFF,FFFFFFFFFF:FFFFFFFFFFFFF
@A00881:241:HJW2NDRXX:1:2127:24433:31281 2:N:0:CGAGAGAA+GATTGGAG
GGTAGCGGACTACTGGGGTATCTAATCCTGTTTGCTCCCCACGCTTTCGCGCCTCAGCGTCAGTTGTCGTCCAGCAGACCGCCTTCGCCACTGGTGTTCCTCCTCATATCTACGCATTTCACCGCTACACTAGGCATTCCGTCTGCCTCTCCAGTACTCAAGAAACACAGTTTCAAATGCAGTTCCGGAGTTAAGCCCCGGGATTTCACATCTGACTTGCATTCCCGCCTACACGCCCTTTACACCCAGT
+
FFF,FFFFFFFFFFFFFFFFF:F,FFFFFFFFFFFFFFFFFFFFFFFFFFFF:F:FFFFFFFFFFFFFFFFF:FFFF:FFFFF:FFFFFFF:FF,F:FFFFFFF,FFFFFFFFFFFFFFFFFFFF:FFFFFFFF,FFFFFFFFF:FFFFFFFFF:FFFF:,FFFFFFFFFFFFFFF,FFFFFFF:,:,,FFFFFFF,F:F:F,F,F:::FFFF:F,FFF::FFF::FFFF,FFFFF:FF:FFFF:,,FFF
@A00881:241:HJW2NDRXX:1:2127:22092:31391 2:N:0:CGAGAGAA+GATTGGAG
GGTAGCGGACTACCTGGGTATCTAATCCCGTTTGCTACCCTAGCTTTCGTTCCTCAGCGTCAATAACGGCCCAGTTAAGCGCTTTCGCCACCGGTGTTCCTCCTGATATCTACGCATTTCACCGCTCCACCAGGAATTCCCTTAACCTCTACCGCATTCTAGCTCGCCAGTATCCAATGCCGAACCGGAGTTGAGCCCCGGGCTTTGACACCAAACTTGACGTGCCGCCTACGAACGCTTTACGCCCAAT
+
FFFFFFFFFFFFFFFFFFFFFFFFFFFFFFFFFFFFFFFFFFFFFFFFFFFFFFFFFFFFFFFFFFFFFFFFFFFFFFFFFFFFFFFFFFFFFFFFFFFFFFFFFFFFFFFFFFFFFFFFFFFFFFFFFFFFFFFFFFFFFFFFFFFFFFFFFFFFFFFFFFFFFFFFFFFFFFFFFFFFFFFFFFFFFFFFFFFFFFFFFFFFFFFFFFFFFFFFFFFFF:FFFFFFFF:FFFFFFFFFFFFFFFFFFF
@A00881:241:HJW2NDRXX:1:2127:26829:31422 2:N:0:CGAGAGAA+GATTGGAG
GGTAGCGGACTACTGGGGTATCTAATCCTGTTTGCTCCCCACGCTCTCGCGCCTCAGCGTCGGTTGTCGTCCAGCAATCCGCCTTCGCCACTGGTGTTCTTCCGTATATCTACGCATTTCACCGCTACACACGGAATTCCGATTGCCTCTCCGATACTCAAGACCGGCAGTTTCAAGTGCAGGCCATGGGTTAAGCCCATGGTTTTCACATCTGACTTGTCAGCCCGCCTACGCGCCCTTTACACCCAGT
+
FFF,FFFFFFFFFFFFFFFFFFFFFFFF:FFF,FFFFFFF:FFFFFFFFFFFFFFFFFFFF,FFFFFFF:FFFFFF,F:FFFFFFFFFFF:FFFFFFFFFFFFFF,F,FF:FFFF:,FF:FFFFF,FFFF:FFF::FFFFFF:FFFFFFFFFFF,FFFFF:FFFFFFF,FFF:FFF,FF:,FFFFFFFFFF:F,FFFFF,FFF,,F::F,FFFF:FF:FFFFFF:FFF,FFFFF:F:F,,F,F:FFF:FF
@A00881:241:HJW2NDRXX:1:2127:24397:31532 2:N:0:CGAGAGAA+GATTGGAG
GGTAGCGGACTACTGGGGTATCTAATCCTGTTCGATACCCACGCTTTCGTGCCTCAGCGTCAGATCATGGCCAGTATGCTGCCTTCGCAATCGGAGTTCTGCGCGATATCTATGCATTTCACCGCTACACCGCGCATTCCGCATACCTTACCATGTCTCCAGATGCCCAGTTTCGGCGGCTCGATCCGGTTGAGCCGGACAATTTTACCGCTGACTTAAGCAACCGCCTACGCACCCTTTAAACCCAATA
+
FFFFFFFFFFFFFFFFFFFFFFFFFFFFFFFFFFFFFFFFFFFFFFFFFFFFFFFFFFFFFFFF:FFFFFFFFFFFFFFFFFFFFFFFFFFFFFFFFFFFFFFFFFFFFFFFFFFFFFFFFFFFFFFFFFFFFFFFFFFFFFFFFFFFFFFFFF:FFFFFFFFFFFFFFFFFFF,FFFFFFFFFFFFFFFFFF:FFFFFFFFFFFFFFFFFFFF:FFFFFFFFFFFFFFFFFFFFFFFFF:FFFFF:,F:
@A00881:241:HJW2NDRXX:1:2127:29767:31594 2:N:0:CGAGAGAA+GATTGGAG
GGTAGCGGACTACCTGGGTATCTAATCCCTTTCGCTACCCTGACCTTCGTACCTCAGCGTCAGCTCATGTCCAAGAACCCGCCTTCGCCACGAGTCTTCTTCTTGATATCTACGCATTTCACTGCTACACCAAGAATTCCGGTTCCCCCTCCATCGCTCTAGCAGGGTAGTTTCACGCGCATTCCAGAGGTTGAGCCCCTGCCTTTCACGCGCAACTTGCCCCGCCGCCTACGTACCCGTTACGCCCAGG
+
FFFFFFFFFFFFFFFFFFFFFFFFFFFFFFFFFFFFFFFFFFFFFFFFFFFFFFFFFFFFF:FFFFF,FFFFFFFFFF:FFFFFFFFFFFFFFFFFFFFFFFFFFF:FFFFFFFFFFFFFFF:FFFFFFFFFF,FFFF:FFFFFF:FFFFFFF:F:FFFFFFFFFFFFFFFFFFFFFF:FFFFFFFFFFF,FFFFFFFFFFFF,FFFFFFFFF:FFFFF:FFFFFFFFF,FFFF,FFF,FF:FFFFFFF,
@A00881:241:HJW2NDRXX:1:2127:29704:31641 2:N:0:CGAGAGAA+GATTGGAG
GGTAGCGGACTACAGGGGTATCTAATCCTGTTTGCTCCCCACGCTCTCGCGCCTCAGCGTCAGTTGTCGTCCAGCAATCCGCCTTCGCCACTGGTGTTCTTCCGTATATCTACGCATTTCACCGCTACACACGGAATTCCGATTGCCTCTCCGATACTCAAGACCATCAGTTTCAAATGCAGGCCATGGGTTAAGCCCAGGGTTTTCACATCTGACTTGACCGCCCGCCTACGCGCCCTTTACACCCAGT
+
FF,,FFFFFFF:FFFFFFFFFFFFFFFFFFFFFFFFFFFFFFFFFFFFFFFFFFFFFFFFFFF:F:FFFF:FFFFF,FFFFFFFFFF:FF,FFFFFFFFFFFFFFFFFFFFFFFFF,FFF,FFFFF:FFFFFFFF:FFFFFFFFFFFFFFFFF:,FFFFFFF:FFFFFFF,:FF:,:FF:,FFFFFF::FFFF:FF,F:,F,F:FFF,FFFFFF::,FF:F,F:,FFFFF:FFF:FFF,FF,F:F,:F::
@A00881:241:HJW2NDRXX:1:2127:29487:31673 2:N:0:CGAGAGAA+GATTGGAG
GGTAGCGGACTACTTGGGTATCTAATCCTGTTCGATCCCCACGCTTTCGTGCTTCAGCGTCAGTCTCGCTATGGTATGCTGCCTTCGCAATCGGGGTTCTGCGTGATATCTATGCATTTCACCGCTACACCACGCATTCCGCATACCTCTTCCGAACTCCAGTCCCGCAGTTTCAATGGCAAGCGCACGGTTAAGCCGCACGTTTTCACCGCTGACTTGCGGGTCCGCCTACGCACCCTTTAAACCCAAT
+
FFFFFFFFFFFFFFFFFFFFFFFFFFFFFFFFFFFFFFFFFFFFFFFFFFFFFFFFFFFFFFFFFFFFFFFFFFF:FFFFFFFFF:FFFFFFFFFFF:FFFFFFFFFF:FFFFFFFF,FFFFFFF::FFFFFFFFFFFFFFFFF:FFFFFFFFFFFFFFFFFFFFFFFFFFFFFF:FFF:FFFFFFFFFFFFFFFFFFFFFFFFF:F,FFFFFFFFFFF:,F,FFFFFFFFFFFFFFF:,FF,FFFFFF,
@A00881:241:HJW2NDRXX:1:2127:17327:31814 2:N:0:CGAGAGAA+GATTGGAG
GGTAGCGGACTACCGGGGTATCTAATCCTGTTTGCTCCCCACGCTCTCGCGCCTCAGCGTCAGTTGTCGTCCAGCAATCCGCCTTCGCCACTGGTGTTCTTCCGTATATCTACGCATTTCACCGCTACACACGGACTTCCGATTGCCTCTCCGATACTCAAGACCATCAGTTTCAAATGCAGGCCATGGGTTAAGCCCATGGTTTTCACATCTGACTTGACAGCCCGCCTACGCGCCCTTTACACCCAGT
+
:FFFFFFFFFFFFFFFFFFFFFFFFFFFFFFFFFFFFFFFFFFFFFFFFFFFFFFFFFFFFFF:FFFFFFFFFFFFFFFFFFFFFFFFFFFFFFFFFFF:FFFFFFFFFFFFFFFF:FFFFFFFFFFFFFFFFFF,:FFFFFFFFFFFFFFFFFF:FFFF:FFFFFFFFFFFFF,FFFFFFFFFF:FFFFFFF:FFFFFFFFFF,FFFFFFFF:FFF,F:FFFFFFFFFF:FFF:FFFF:FFFFFFF:FF
@A00881:241:HJW2NDRXX:1:2127:20464:31829 2:N:0:CGAGAGAA+GATTGGAG
GGTAGCGGACTACAGGGGTATCTAATCCTGTTTGCTCCCCACGCCTTCGAGCCTCAACGTCAGTTGCCGTCCAGCAGGCCGCCTTCGCCACTGGTGTTCCTCCTAATATCGACGCCTTTCACCGCTACACTAGGAATTCCGCCTGCCTCTCCGGCACTCAAGCACGACAGTTTCCAGAGCAGCTCCGGGGTTGAGCCCCGGCATTTGACTCCAGACGTGCCTCGCCGTCTACGCTCCCGTTACACCCAGT
+
FF:FFFFF:FFFFFFFFFF:FFFFFFFFFFFF:FFFFFFF:FFFF:FF,FFFF:F:F,FFF,FFFFF:FFFFFFFF,F:FFFFFFFFFFFFF,FFFFFFFFFFFFFFFFF,FFFF,:F:FFFFFFF:FFFFFFFF,FFFFFFFF:FFFFFF::FF:FFFFFFF,FFFFFF,,F:F,FFFFFFF:FF:FFF:FFFFFFF:FFF,:FF,F:FFF,F,F:::F:FFFF,FFFFFF:FF,FFFFF,:,F,F,,F
@A00881:241:HJW2NDRXX:1:2127:21621:31955 2:N:0:CGAGAGAA+GATTGGAG
GGTAGCGGACTACCTGGGTATCTAATCCTGTTTGCTCCCCACGCTTTCGCGCCTCAGCGTCAGTTGTCGTCCAGCAAGCCGCCTTCGCCACTGGTGTTCCTCCGTATATCTACGCATTTCACCGCTACACACGGAATTCCGCTTGCCTCTCCGATACTCAAGACATACAGTTTCAAATGCAGTTTCCGGGTTAAGCCCGGAGATTTCACATCTGACTTGCATGCCCGCCTACGCGCCCTTTACACCCAGT
+
FFFFFFFFFFFFFFFFFFFF:FFFFFFFFFFFFFFFFFFFFFFFFFFFFFFFFFFFFFFFFFF:FFFFFFFFFFFF,FFFFFF:FFFFFFFFFFFFFFFFFFFFFFFF:FFFFFF,FFFFFFFFFFFFFFFFFFFFFFFFFFFFFFFFFFFFFFF:FFFFFFFFFFF:FFFFFFFFFFFFFFFFFFFFFFFF,FFFFFFFFFFFFFFFFFFFFF:FFFFFFFFFFF:FFFFFFFFFF:FF:FFF:FFFFF
@A00881:241:HJW2NDRXX:1:2127:30897:31955 2:N:0:CGAGAGAA+GATTGGAG
GGTAGCGGACTACCGGGGTATCTAATCCTGTTTGCTCCCCACGCTCTCGCGCCTCAGCGTCAGTTGTCGTCCAGCAATCCGCCTTCGCCACTGGTGTTCTTCCGTATATCTACGCATTTCACCGCTACACACGGAATTCCGATTGCCTCTCCGATACTCAAGACTGGCAGTTTCAAATGCAGGCTCTGGGTTAAGCCCATAGTTTTCACATCTGACTTGTCAGCCCGCCTACGCACCCTTTAAACCCAAG
+
FFF,FFFF:FF:F:FFFFFFFFFF,F::FFFFFFFFFFFFF::FF:FFFFFFFFF,FFFFFFFFFFFFFFFFFFF,FFFFFFFFFFFFFFFFFFFFFFFFFFFFFF,F:FF,FFFFFFFFFFFFFF,FFF,FFF,FFF:FFFFF:FFFFFFFFFFFFFFF:F,FF,FFFFFFF:FF:FFFFFF:F,F:FFFFF:FFF:,F:FFFFFF:FFFFF:FFFFFFFFFFFFFFFFFF::,F::FFFFFFFFF,:,
@A00881:241:HJW2NDRXX:1:2127:26729:32346 2:N:0:CGAGAGAA+GATTGGAG
GGTAGCGGACTACCTGGGTATCTAATCCTGTTTGCTCCCCACGCTTTCGTGCCTCAGTGTCAGTTACAGTCCAGCAAACCGCCTTCGCTACTGGTGTTCTTCCTAATATCTACGCATTCCACCGCTACACTAGGAATTCCGTTTGCCCCTCCTGCACTCAAGTCCAACAGTTTTAGTAGTAGTCCCGAAGTTAAGCCCCGGGCTTACGCTACTAACGTGCCAAACCACCTACGCACCCTTTACGCCCAGT
+
FF::FFFFFFFFFFFFFFFFFFFFFFFFFFFFFFFFFFFF,FFFFFFFFFFFFFF:FFFFFFFFFFFFFFFFFFFF:FFFFFFFFFFFFFFFFFFF:FFFFFFFFFFFFFFFFFFF,FFFFFFFFFFFFFFFF:FFFFFFFFFFFFFFFFFFFFFFFFFFFFFFFFFF:::F,FF:,FFFF:FFFFFFFFFFF:FFFFFFFFFF,::FFF,FFF,F,:FFF,:FFFFFFFFFFFFFFF,,:,FFFFF,FF
@A00881:241:HJW2NDRXX:1:2127:16667:32487 2:N:0:CGAGAGAA+GATTGGAG
GGTAGCGGACTACACGGGTATCTAATCCTGTTTGCTCCCCACACTTTCGTGCCTCAACGTCAGTTGCAGTCCAGAAAGTCGCCTTCGCCACTGGTGTTCCTCCTAATATCTACGCATTTCACCGCTACACTAGGAATTCCACTTTCCTCTCCTGCACTCAAGAAAACCAGTTTTAGTTGCAGTTCCTCAGTTGAGCCGAGGGATTTCACAACTAACTTAATTTCCCGTCTACGCACCCTTTACACCCAAT
+
FFFFFFFFFFFFFFFFFFFFFFFFFFFFFFFFFFFFFFFFFFFFFFFFFFFFFFFFFFFFFFFFFFFFFFFFFFFFFFFFFFFFFFFFFFFFFFFFFFFFFFFFFFFFFFFFFFFFFFFFFFFFFFFFFFFFFFFFFFFFFFFFFFFFFFFFFFFFFFFFFFF:F:FFF:FFF:F,FF::F:FFFFFFFFFFFF:FFFFFFFFFFFFFFFFFF,FFFFFFFFFFFFFFFFFF:F:,FFF::FFFFFFF,F
@A00881:241:HJW2NDRXX:1:2127:19352:32753 2:N:0:CGAGAGAA+GATTGGAG
GGTAGCGGACTACTTGGGTATCTAATCCTGTTTGCTCCCCACGCTTTCGTGCCTCAGTGTCAGTTACAGTCCAGTGAACCGCCTTCGCCGCTGGTGTTCTTCCCAATATCTACGCATTCCACCGCTACACTGGGAATTCCGTTCACCCCTCCTGCACTCAAGCCCAACAGTTTTAGTAGTAGTTCCGAAGTTGAGCCTCGGAATTACGCTACTAACTTGCCGAACCACCTACGCACCCTTTACGCCCAGT
+
FF:,FFFFFFFFFFFFFFFFFFFFFFFFFFF:FFFFFFFFFF:FFFFFFFF:FFF:FFFFFFFFF:FFFFFFFFFFF:FFFFFFFFFFFFFFFFFFFFFFFFFF:,:FFFFFFFFFFFFFFFFFFFFF,FFFFFFFFFFFF:F,:FFF,FFFFFFFFF:,:FFF::F:FF:FFF:F:F:FFFFFF:FFFFFFF:F:FFFFF,,,F:FFFFFFF:FFFFF:FFF,FFF,FFFFFFFF:F:F,FFF,:F:FF
@A00881:241:HJW2NDRXX:1:2127:23402:33473 2:N:0:CGAGAGAA+GATTGGAG
GGTAGCGGACTACATGGGTATCTAATCCTGTTTGCTCCCCACGCTTTCGCGCCTCAGCGTCAGTTGTCGTCCAGCAAGCCGCCTTCGCCACTGGTGTTCCTCCTAATATCTACGCATTTCACCGCTACACTAGGAATTCCGCTTGCCTCTCCGATACTCAAGGACTACAGTTTCAAATGCAGCCCCGGGGTTGAGCCCCGGTATTTCACTTCTGACTTGCTTTCCCGCCTGCACTCCCTTTACACCCAGT
+
FFFFFFFFFFFFFFFFFFFFFFFF:FFFFFFFFFF:FFFFFFFFFFFFFFFFFFFFFFFFFFFFFFFFFFFFFFFFFFFFFFFFFFFFFFFFFFFFFFFFFFFFFFFFFFFFFFFFFFFFFFFFFFFFF:FFFFFFFFFFFFFFFFFFFFFFFFFFFFF:FFFFFF,FFF:FFFFFFFFFFFFFFFFFFFFFFFFFFFFF:FFFFFFFFFFFFFFFF:FFFFFFFFFFFFFFFFFFFFF:FFFFFFFFFF
@A00881:241:HJW2NDRXX:1:2127:30273:33880 2:N:0:CGAGAGAA+GATTGGAG
GGTAGCGGACTACCCGGGTATCTAATCCTGTTTGCTCCCCACGCTCTCGCACCTGAGCGTCAGTATCTGTCCGGCAGGCCGCCTTCGCCTCTGGTATTCCTCCTGATCTCTGCGCATTTCACCGCTACACCAGGAATTCTGCCTGCCTCTCCAGTACTCTAGCTGACTTGATCCCCCGCCTGCGCTCCCTTTACACCCAGTAATTCCGGACAACGCTTGCCACCTACGTATTACCGCGGCTGCTGGCACG
+
FFF:FFFFFFF,FFFFFFFFFFFFFFFFFFFFFFFFFFFFFF,FFFFFFFFFFF,:FFFFFFFFFFFFFFFF:FFFF:FFFFFFFFFFFFFFFFFFFFFFFFFFFFFFFFFFFFFFFFFFFFFFFFFFFF:FFFFFFFFFFFFFF:FFFFFFFFFFFFFFFFFFF:FFFFFFFFFFFFFFFFFFFFFFFFFFFFFFF:FFFFFFFFFFFFFF,FFFFF:FFFFFF:FF::FFFFFFFFFFF:FF,FF:FF
@A00881:241:HJW2NDRXX:1:2127:27480:33990 2:N:0:CGAGAGAA+GATTGGAG
GGTAGCGGACTACCCGGGTATCTAATCCTGTTCGATCCCCACGCTTTCGTGCTTCAGCGTCAGTTTCGCTATGGTATGCTGCCTTCGCAATCGGGGTTCTGCGTGATATCTATGCATTTCACCGCTACACCACGCATTCCGCATACCTCTTCCGAACTCCAGTCCCGCAGTTTCAATGGCAAGCGCACGGTTAAGCCGCACGTTTTCACCGCTGACTTGCGGGTCCGCCTACGCACCCTGTAAACCCAAT
+
FFFFFFFFFFFFFFFFFFF:FFF:FFFFFFFFFF:FFFFFFFFFFF:FFFFF:FFFFFFFFFFFFFFFF,FFFFF:FF:FFFF:FFFFF,FFFFFF:FFFFFFFFF:FFFF:,FFFFFFFFFFFFFFFFFFFFFFFF:FFFF::FFFFFFFFFFFFFFFFFFFFFFFFFFFF,F,F:FFF:FFFFF,FFFFF:,FFFFFFFFFF,:FFFFFF:FF:F,F:FFFF,FFFF:,,FF,FFFF:F:,FFF:,,:
@A00881:241:HJW2NDRXX:1:2127:26937:34147 2:N:0:CGAGAGAA+GATTGGAG
GGTAGCGGACTACCCGGGTATCTAATCCTGTTTGCTCCCCACGCTTTCGAGCCTCAGCGTCAGTTATGTTCCAGTAAGTCGCCTTCGCCACTGATGTTCCGCCTAATATCTACGCATTTCACCGCTACACTGGGAATTCCGTTTGCCCCTCCTGCACTCAAGTCCAACAGTTTTAGTAGTAGTCCCGAGGTTGAGCCTCGGGCTTACGCTACTAACTTGCCGAACAACCTACGCACCCGTTACGCCCAGT
+
FFF,FFFFF:F,FFFFFFFFFFFFFFFFFFFFFFFFF::FFFFFFFFFFFFFFFFF:FFF,:FFFFFFFFF:FFFF,FFFFFFFFFF,FFFFFFFFFF:F,F:FFFFFFFFFF:FFFF:F,:F,FFFFF:FFFF,FFFFF:FFFFFFFFFF,FFFFFFFFFFFFF:,FF,,FFF,:FF,FF,F,::F,:FFFF:FFFFFFFFFFFFF,:F,FFFFF:FFFFFF::,FFF:F:,FF,FF:FFFFFF:F::F
@A00881:241:HJW2NDRXX:1:2127:21142:34194 2:N:0:CGAGAGAA+GATTGGAG
GGTAGCGGACTACCCGGGTATCTAATCCTGTTTGCTCCCCACGCTTTCGCGCCTCAGCGTCAGTTGTCGTCCAGCAAGCCGCCTTCGCCACTGGTGTTCCTCCTAATATCTACGCATTTCACCGCTACACTAGGAATTCCGCTTACCTCTCCGGCACTCCAGCTATGCAGTTTCCAGAGCAGCTCCGGGGTTAAGCCCCGGCATTTCACTCCAGACTTGCATCGCCGTCTACGCTCCCTTTACACCCAGT
+
FF:,FFFFFFF:FFFFFFF:FFFFFFFFFFFFFFFFFFFFFFFFFFFFFFFFFFFFFFFFF:F:FFFFFFFFFFFFFFFFFFFFFFFFFFFFFFFFFFFFFFFFFFFFFFFFFFF,F,FFFFFFFFFFFFF:FFFFFFFFFFFFF:FFFFFFFFFFFFFFFFFFFFFFFFFFFF::FFFFFFFFFFFFFFFFFFFFFFFFFFFFFFF,FFF:FFF:FFFF:FFFFFFFFFFF:FFFFF,FF,FFFFFF:F
@A00881:241:HJW2NDRXX:1:2127:26096:34194 2:N:0:CGAGAGAA+GATTGGAG
GGTAGCGGACTACGAGGGTATCTAATCCTGTTTGCTCCCCACGCTTTCGCGCCTCAGCGTCAGTTGTCGTCCAGCAAGCCGCCTTCGCCACTGGTGTTCCTCCTAATATCTACGCATTTCACCGCTACACTAGGAATTCCGCTTGCCTCTCCGATACTCAAGGACTGCAGTTTCAAATGCAGTTCCGGGGTTGAGCCCCGGTATTTCACATCTGACTTGCAGCTCCGCCTACACGCCCTTTACACCCAGT
+
FFFFFFFFFFFFFFFFFFFFFFFFFFFFFFFFFFFFFFFFFFFFFFFFFFFFFFFFFFFFFFFFFFFFFFFFFFFF,FFFFFFFFFFFFFFFFFFFFFFFFFFFFFFFFFFFFFFFFFFFFFFFFFFFFFFFFFFFFFFFFFFFFFFFFFFFFFFFFFFFFFFFFFFFFFFFFFFF:FFFFFFFFFFFFFFFFFFFFFFF:FFFFFFFFFFFFFFFFFFFFFFFFFFFFFFFFFFFFFFFFFFFFFFFFF
@A00881:241:HJW2NDRXX:1:2127:22987:34319 2:N:0:CGAGAGAA+GATTGGAG
GGTAGCGGACTACTAGGGTATCTAATCCTGTTTGCTCCCCACGCTTTCGAGCCTCAACGTCAGTTACAGTCCAGCAGGCCGCCTTCGCCACCGGTGTTCCTCCTGATATCTACGCATTTCACCGCTACACCAGGAATTCCGCCTGCCTCTCCTGCACTCCAGACCCGCAGTTTCCAGAGCAGTCCGGGGGTTGGGCCCCCGCCTTTCACTCCAGACTTGCCTGTCCGTCTGCGCTCCCTTTACACCCAGT
+
FFF:FFFFFFFFFFFFFF:FFFFFFFFF:F,FFFFFFFFFFFFFF::FFF,FFFF,FFF,FFFFFFFFF:FF,FF,FFFFFFFFFFFFFFFFFFFFFFFFFFFF:FFFFFFFFFFFFFFFFFFFFFFF:FFFFFFFFFFFFFFFFFF:FFFFFFFFFFFF:F:FFFFFFFFFFFF:FFFFFFFFFFFFFF:F:FFFFFFFFFFFFF:,FFFFFF:FFFFFFFFFFF:FFFFFFFF:FFFFFFFFFFFFFF
@A00881:241:HJW2NDRXX:1:2127:32560:34397 2:N:0:CGAGAGAA+GATTGGAG
GGTAGCGGACTACTGGGGTATCTAATCCTGTTCGATCCCCACACTTTCGTGCTTCAGCGTCAATCCCGCCTTGGTATGCTGCCTTCGCAATCGGTGTTCTGTGTAATATCTATGCATTTCACCGCTACACTACACATTCCGCATACCGCATCCGTATTCCAGCAATCCAGTATCAATGGCATATCACCGGTTAAGCCCGTACATTTCACCACTGACTTAAATTACAGCCTACGCACCCTTTAAACCCAAT
+
FFFFFFFF:FFFFFFFFFFFFFFFFFFFFF:FFFFFFFFFFFFFFFFFFFFFFFFFFFFF::FFFFFFFFFFFFFFFFFFFFFFFFFFFFFFFFFFFFFFFFFFFFFFFFF:FFFFFFFF:FFFFFFFFFFFFFFFFFF:FFFFFFFFFFFFFFFFFF:FFFFF:FFFFFFFFFF:FFFFFFFFFFFFFFFFFFFFFFFFFF,FFFFF:F:F:FF:FFF:FF:,F,FFFFF,FFFFF:FF,FF:FFFF:F
@A00881:241:HJW2NDRXX:1:2127:22697:34413 2:N:0:CGAGAGAA+GATTGGAG
GGTAGCGGACTACCCGGGTATCTAATCCTGTTTGCTCCCCACGCTTTCGAGCCTCAACGTCAGTTACAGTCCAGTAAGCCGCCTTCGCCACTGGTGTTCCTCCTAATATCTACGCATTTCACCGCTACACTAGGAATTCCACTTACCTCTCCTGTACTCCAGCCGAACAGTTTCCAAAGCAGTCCCATGGTTGAGCCACGGGCTTTCACTTCAGACTTGCTCTGCCGTCTACGCTCCCTTTACACCCCGT
+
FFFFFFFFFF,FFFFFFFFFFFFFFFFFFFFFFFFFFFFFFFFFFFFFFFFFFFFFFFFFFFFFFFFFFFFFFFFFFFFFFFFFFFFFFFFFFFFFFFFFFFFFFFFFFFFFFFFF:FFFFFFFFFFFFFF,FFF,:FFF:FFFFFF:FFFFFFF:FFFFFFFFFFFFFFF:FFFF,FFF,FFFFFF,FFFFFFFFFF:FFFFFFFFFFFFFFFFFFF:FFFFFFFFFFFFFFFFFFFFFFFFFFFF:FF
@A00881:241:HJW2NDRXX:1:2127:28357:34413 2:N:0:CGAGAGAA+GATTGGAG
GGTAGCGGACTACGGGGGTATCTAATCCTGTTTGCTCCCCACACTTTCGTGCCTCAACGTCAGTTGTTGTCCAGAAAGTCGCCTTCGCCACTGGTGTTCTTCCTAATATCTACGCATTTCACCGCTACACTAGGAGTTCCACTTTCCTCTCCAACACTCAAGAAAAATAGTTTTAGTTGCAGTTCATCAGTTGAGCCGAGGGATTTCACAACTAACTTGCTTTCCCGTCTACGAAACCTTTACAGCCAAT
+
F,FFFFFFFFFFFFFFFFFFFFF:FFFFFFFFFFFFFFFFFFFFFFFFFFF:FFFFFFFFFFFFFFFFFFFFF:FFFFFFFFFFFFFFFF,FFFF::FFFFFFFFFFFFFFFF:FFFFF,FFFFFFFFF,FFF:F,FFFFFFF:FFFFFFF:FFFF,FFF:,:FFFFF,,FFF:F,:FF,F,FFF,F:F:FFFFFFFF:FF,FFFFF,FFFFFFFFFFF:FFF:FFF,FFF,,,F,:FF,FFFF,,:F:,
@A00881:241:HJW2NDRXX:1:2127:23610:34616 2:N:0:CGAGAGAA+GATTGGAG
GGTAGCGGACTACTCGGGTATCTAATCCTGTTTGCTCCCCACGCTTTCGAGCCTCAGTGTCAGTTGCAGTCCAGTAAGCCGCCTTCGCCTCTGGTGTTCTTCCTAATATCTAAGCATTTCACCGCTACACTAGAAATTCCGCTTACCCCTCCTGTACTCTAGCAACCCAGTTTTAAATGCAGTTCCGTGGTTAAGCCTCGGGCTTTCACATCTAACTTAAGTCGCAACCTACGCTCCCTTTACGCCCAGT
+
FFF:FFFFFFFFFFFFFFFFFFFFFFFFFFFFFFFFFFFFFFFFFFFFFFFFFFFFFFFFFFFFFFFFFFFFFFFFFFFFFFFFFFFFFFFFFFFFFFFFFFFFFFFFFFFFFFFFFFFFFFFFFFFFFFFFFFFFFFFFFFFFFFFFFFFFFFFFFFFFFFFFFFFFFFFFFFFF:FFFFFFFFFFFFFFFFFFFFFFFFFFFFFFFFFFFFFFFFFFF:FFFFF:FFFFF:FFFFFFFFFFFFFFFFF
@A00881:241:HJW2NDRXX:1:2127:30463:34648 2:N:0:CGAGAGAA+GATTGGAG
GGTAGCGGACTACGCGGGTATCTAATCCTGTTTGCTCCCCACGCTTTCGAGCCTCAGCGTCAGTTAAAGCCCAGCAGGCCGCCTTCGCCACTGATGTTCCTCCCGATATCTACGCATTTCACCGCTACACCGGGAATTCCGCCTGCCTCTGCTTCACTCAAGAGCCTCAGTTTCAAGTGCAGTTCATGGGTTGAGCCCATACCTTTCACACCTGACTTAAAGCCCCGCCTACGCTCCCTTTACACCCAGT
+
FFFFFFFFFFFFFFFFFFFFFFFFFFFFFFFFFFFFFFFFFFFFFFFFFFFFFFFFFFFFFFFFFFFFFFFFFFFFFFFFFFFFFFFFFFFFFFFFFFFFFFFFFFFFFFFFFFFFFFFFFFFFFFFFFFFFFFFFFFFF:FFFFFFFFFFFFFF:FFFFFFFFFFFFFFFFFFFF,FFFFFFFFFFFFFFFFFFFFFFFFF,FFFFFFFFFFFFFFF:F:,FFFFFFFFF,:FFFFFFFF::FFFFFFF
@A00881:241:HJW2NDRXX:1:2127:29857:34663 2:N:0:CGAGAGAA+GATTGGAG
GGTAGCGGACTACTGGGGTATCTAATCCTGTTTGCTCCCCACGCTTTCGAGCCTCAACGTCAGTTACGGTCCAGCAGGCCGCCTTCGCCACCGGTGTTCCTCCTGATATCTGCGCATTTCACCGCTACACCAGGAATTCCGCCTGCCTCTCCCGCACTCTAGCCTGACAGTTTCCAGAGCAGTCCCGCGGTTAAGCCGCGGGCTTTCACTCCAGACTTGCCTCGCCGTCTGCGCTCCCTTTACACCCAGA
+
FFFFFFFFFFFFFFFFFFFFFFFFFFFFFFFFFFFFFFFFFFFFFFFFFFFFFFFFFFFFFFFFFFFFFFFFFFFFFFFFFFFFFFFFFFFFFFFFFFFFF:FFFFFFFFFFFFFFFFFFFFFFFFFFFFFFFFFFFFFFFFFFFFFFFFFFFFF:FFFF:FFFFFFFFFFFFFFFFFFFFFFFFFFFFFFFFFFFF:FFFFFFFFFFFFFFFFFF:F:FFFFFFFFFFFFFFFFFFFF,F,F:FFFFF,
@A00881:241:HJW2NDRXX:1:2127:20745:34695 2:N:0:CGAGAGAA+GATTGGAG
GGTAGCGGACTACGTGGGTATCTAATCCTGTTTGCTCCCCACGCTTTCGTGCCTCAGTGTCAGTTACAGTCCAGTGAATCGCCTTCGCCGCTGGTGTTCTTCCTAATATCTACGCATTCCACCGCTACACTAGGAATTCCATTCACCCCTCCTGCACTCAAGCCCAGCAGTTTTGGTAGTAGTTCCGAAGTTGAGCCCCGGCATTACGCTACCAACTTGCCAAACCACCTACGCACCCTTTACGCCCAGT
+
FFFFFFFFFFFFFFFF:FFFFFFFFFFFFFFFFFFFFFFFFFFFFFFFFFFFFFFFFFFFFFF:FFFFFFFFFFFF:FFFFFFFFFFFFFFFFFFFFFFFFFFFFFFFFFFFFFFFFFFF,FFFFFFFFF:FFFF,F:FFFFFFFFFFFFFFFFFFFFFFFFFFFFFF:F:FFFFFFF:FFFFFFFFFFFFFFFFF:FFFF,FFFFFFFFFFFFFFFFFFF,FFFFFFFFFFFFFFFF:FFFFFFFFFFF
@A00881:241:HJW2NDRXX:1:2127:11315:34710 2:N:0:CGAGAGAA+GATTGGAG
GGTAGCGGACTACCGGGGTATCTAATCCTGTTTGCTCCCCACGCTCTCGCGCCTCAGCGTCAGTTGGCGTCCAGCAATCCGCCTTCGCCACTGGTGTTCTTCCGTATAGCTACGCATTTCACCGCTACACACGGGATTCCGATTGCCTCTCCGATACTCAAGACCATCAGTTTCAATTGCAGGCCATGGGGTAAGCCCATGGTTGTCACATCTGACTTGAGAGCCCGCCTCCGCGCCCTTTACACCCAGT
+
FFFFFFFF,FFFFFFFFFFFFFFF,FFFFFFF,FF,FFFFFFFFFFFFFFFFF,FFFFF,FFFF::,FF,FF,FFFFFFFFFFFFFFFF::FFF:F,:F,FFFFF:,:,F:FFFF:,FFFFFF,FFFF,FFFFF,F,:FFFF,FFFF:FFFFF,FF:FFFFF,FF::FF:F,FFFF,F,::F:F,F:FFF,:F,F:,FF,FF,,,:F,F,,:FF,:::F,,FFF:F:FFF,,FF:F,,:,FFF,FFF,:,
@A00881:241:HJW2NDRXX:1:2127:25473:34710 2:N:0:CGAGAGAA+GATTGGAG
GGTAGCGGACTACGCGGGTATCTAATCCCGTTCGCTCCCCTGGCTTTCGCATCTCAGCGTCAGCTTCGGTCCAGAAAGGCGCCTTCGCCACCGGTGTTCTTCCCAATATCTACGCATTTCACCGCTACACTGGGAATTCCCCTTTCCTCTCCCGCGCTCAAGCCTGCCAGTATCCGGAGCCCTACGGGGTTGAGCCCCGCATTTTAACTCCGGACTTAACATGCCGCCTACATGCGCTTTACGCCCAATG
+
FFFFFFFFFFFFFFFFFFFFFFFFFFFFFFFFFFFFFFFFFFFFFFFFFFFFFFFFFFFFFFFFFFFFFFFFFFFFFFFFFFFFFFFFFFFFFFFFFFFFFFFFFFFFFFFFFFFFFFFFFFFFFFFFFFFFFFFFFFFFFFFFFFFFFFFFFFFFF:FFFFFFFFFFFFFFFFFFFFFFFFF,FFFFFFFFFFF:FFFFFFF,FFFFFFFFFFFF:FFFFFFFFFFFF,FFFFF:FFFFFFFFFFFFF:
@A00881:241:HJW2NDRXX:1:2127:14208:34741 2:N:0:CGAGAGAA+GATTGGAG
GGTAGCGGACTACTCGGGTATCTAATCCCGTTCGCTCCCCTGGCTTTCGCATCTCAGCGTCAGCTTCGGTCCAGAAAGGCGCCTTCGCCACCGGTGTTCTTCCCAATATCTACGCATTTCACCGCTACACTGGGAATTCCCCTTTCCTCTCCCGCGCTCAAGCCTGCCAGTATCCGGAGCCCTACGGGGTTGAGCCCCGCATTTTAACTCCGGACTTAACATGCCGCCTACATGCGCTTTACGCCCAATG
+
:FFFFFFFFFFFFFFFFFFFFFFFFFFFFFFFFFFFFFFFFFFFFFFFFFFFFFFFFFFFFFFFFFFFFFFFFFFF:FFFFFFFFFFFFFFFFFFFFFFFFFFFFFFFFFFFFFFFFFFFFFFFFFFFFFFFFFFFFFF:FFFFFFFFFFFFFFFFFFFFFFFFFFFFFFFFFFFFFFFFFFFFFFFFF:FFFFFFFFFF,,FFFFFFFFFFFFFFFF:FFFFFF:FFFFFFFFFFFFFFFFFFFFFFFF
@A00881:241:HJW2NDRXX:1:2127:10113:34757 2:N:0:CGAGAGAA+GATTGGAG
GGTAGCGGACTACTGGGGTATCTAATCCTGTTTGCTCCCCACACTTTCGCACCTCAGCGTCAATACCGGGCCAGGTGGCCGCCTTCGCCACTGGTGTTCTTCCAGATATCTACGGATTTCACTCCTACACCTGGAATTCCGCCACCCTCTCCCGGATTCCAGTCTTGCAGTATCAAAGGCAGTTCCACGGTTGAGCCGTGGGATTTCACCTCCAACTTGCCGTACAGCCTACACGCGCTTTACGCCCAGT
+
FFFFFFFFFFFFFFFFFFFFFFFFFFFFFFFFFFFFFFFFFFFFFFFFFFFFFFFFFFFFFFFFFFFFFFFFFFFFFFFFFFFFFFFFFFFFFFFFFFFFFFF:FFFFFFFFFFFFFFFFFFFFFFFFFFFFFFFFFFFFFFFFFFFFFFFFFFFFFFFFFFFFFFFFFFFFFFFFFFFF:FFFFFFFFFFFFFFFFFFFFFFFFFFFFFFFFFFFFFFFFFFFFFFFFF:FFFFFFFFFFFF:FFFFFF
@A00881:241:HJW2NDRXX:1:2127:32796:34898 2:N:0:CGAGAGAA+GATTGGAG
GGTAGCGGACTACTTGGGTATCTAATCCTATTTGCTCCCCACGCTTTCGTGCCTCAGTGTCAGTTACAGTCCAGTGAACCGCCTTCGCCGCTGGTGTTCCTCCTAATATCTACGCATTCCACCGCTACACTAGGAATTCCGTTCACCCCTCCTGCACTCAAGCCCAGCAGTTTTGGTAGTAGTTCCGAAGTTGAGCCCCGGAATTACGCTACCAACTTGCCACACCACCTACGCACCCTTTACGCCCAGT
+
FFFFFFFFFFFFFFFFFFFFFFFFFFFFFFFFFFFFFFFFFFFFFFFFFFFFFFFFFFFFFFFFFFFFFFFFFFFFFFFFFFFFFFFFFFFFFFFFFFFFFFFFFFFFFFFFFFFFFFFFFFFFFFFFFFFFFFFFFFFFFFFFFFFFFFFFFFFFFFFFFFFFFFFFFFFF,FFFF:FFFFFFFFFFFFFFFFFFFFFFFF:FFFFFFF,:FFFFFFFFFF,FFFFFFFFFFFFFFFFFFFFFFFFFFF
@A00881:241:HJW2NDRXX:1:2127:14642:34992 2:N:0:CGAGAGAA+GATTGGAG
GGTAGCGGACTACTGGGGTATCTAATCCTATTTGCTCCCCACACTTTCGTGCCTCAACGTCAGTTACTGTCCAGAAAGTCGCCTTCGCCACTGGTGTTCCTCCTAATATCTACGCATTCCACCGCTCCACTAGGAATTCCGTTTGCCCCTCCTGCACTCAAGTTCAGCAGTTTTAGTAGTCGTCCCGAAGTTGAGCCCCGGGCTTACGCTACTAACTTGCCAAACCACCTACGCACCCTTTACGCCCAGG
+
FFFFFFFFFFFFFFFFFF:FFFFFFFFF:FFFFFFFFFFFFFFFF::FF,FFF:FFFFF,FFFF,FFFFFFFFFF:,FFFFFFF,FFFF:FFFF,F,,FFFFFFF:FF,FF,FFF:FFFFFFFFFF,F,FF:FF:FFFFFFFF:FFFFFFFFFFFFFFFF,F:FFFFFFFF,,FFFF,FF,:FFFFF:FF,:F:FFFFFFF:F:,,FFF,,FF,FFFFFFF,:,F:FFFFFFFFFFFFF,FFFFFFF,F,
@A00881:241:HJW2NDRXX:1:2127:15609:35008 2:N:0:CGAGAGAA+GATTGGAG
GGTAGCGGACTACAGGGGTATCTAATCCTGTTTGCTCCCCACGCTTTCGCGCCTCAGCGTCAGTTGTCGTCCAGCAAGCCGCCTTCGCCACTGGTGGTCCTCCTAATATCTACGCATTTCACCGCTACACTAGAAATTCCACTTGCCTCTACCATACTCAAGCCATACGGTTTCTGTGGCGAACCGAAGTTAAGCTTCGGGATTAAACCACAGACCTGTAAAGCCGCCTACGCACCCTTTACACCCAATA
+
FF,FFFFFFFFFF:FFFFFFFFFFFFFFFFFF,FFFFFFF,FFFFFFFFFFF:FFFFFFFF,FFFFFFFFFFFFFF,FFF:FFFFFFFFFFFFF,F,FFFFFFFFFF:FF:FFFFF,FFFFFFFFFFFFFFF,FFFF:FFFFFFFFFFFFFFFFF,FFFFFFFFF:FFF:FFFFFFFFFFFFFFFFFFFFFFFFFFFFFFFFFFF:FFFFF:::FFF,FFFFF:::FFF:FFFFFFFFFF:FFFFFF:FF
@A00881:241:HJW2NDRXX:1:2127:30752:35023 2:N:0:CGAGAGAA+GATTGGAG
GGTAGCGGACTACGAGGGTATCTAATCCTGTTTGCTCCCCACACTTTCGTGCCTCAACGTCAGTTACTGTCCAGAAAGTCGCCTTCGCCACTGGTGTTCCTCCTAATATCTACGCATTTCACCGCTACACTAGGAATTCCACTTTCCTCTCCAGCACTCAAGAAAAACAGTTTTGGTTGCAGTTCCTCAGTTGAGCCGAGGGATTTCACAACCAACTTATCTTCCCGTCTACGCACCCTTTACACCCAAT
+
FFFFFFFFFFFFFFFFFFFFFFFFFFFFFFFFFFFFFFFFFFFF:FFFFFFFFFFFFFFFFFF:FFFFFFFFFFFFFFFFFFFFFFFFFFFFFFFF:F:FFFFFF:FFFFFFFFFFFFFFFFFFFF:FFFFFFFF:FFFFFFFFFFFFFFFFFFF:FFFFFFFFFFFFFFFFFF:FFFFFFFFFFFFFFFFFFFFFFFFFFFFFFFFFFFFFFFFFFFFFFFFF,FFFFFFF:FFFFFFFFFFFFFFFF:
@A00881:241:HJW2NDRXX:1:2127:18285:35039 2:N:0:CGAGAGAA+GATTGGAG
GGTAGCGGACTACACGGGTATCTAATCCTGTTTGATACCCGCACTTTCGAGCATCAACGTCAGTTACGGTCCAGCAGGCTGCCTTCGCAATCGGAGTTCTTCGTGATATCTATGCATTTCACCGCTACACCACGAATTCCGCCTGCCTATGCCGCACTCAAGGCCCCCAGTTTCAACTGCAATTCTACGGTTGAGCCGCAAACTTTCACAACTGACTTAAGGACCCGTCTACGCTCCCTTTAAACCCAAT
+
FF,:FFFFFFFFFFFFFFFFFFFFFFFFF:FFFFFFFFFFFFF:FFFFFFFFFFFFFFFFFFFFFFFFFFFFFFFFFFFFFFFFFFFFFFFFFFFFFFFFFFFFFFFFFFFFFFFFFFFF,FFFFFFFFFFFFFFF:FFFFFFFFFFFF:FFFFFFFFFFFFFFFFFFFFFFFF:FFFFFFF:FFFFFFFFFFFFFFFFF,F:FFFFFFFF:FFFFFFF,F:FF:FFFFFFFF::FFF,FFFFFFFFF:F
@A00881:241:HJW2NDRXX:1:2127:21965:35211 2:N:0:CGAGAGAA+GATTGGAG
GGTAGCGGACTACCGGGGTATCTAATCCTGTTTGCTCCCCACGCTCTCGCGCCTCAGCGTCAGTTGTCGTCCAGCAATCCGCCTTCGCCACTGGTGTTCTTCCGTATATCTACGCATTTCACCGCTACACACGGAATTCCGATTGCCTCTCCGATACTCAAGACTGGCAGTTTCAAATGCAGGCTATGGGTTAAGCCCATAGTTTTCACATCTGACTTGTCAGCCCGCCTACGCGCCCTTTACACCCAGT
+
FFF,FFFFFFFFFFFFFFFFFFFF:FFFFFFFFFFFFFFFFFFFFFFFFFFFFFFFFFFFFFFFFF,FFFFFFFFFFFFFFFFFFFFFFFFFFFFFFFFFFFF:FFFFFFFFF:FFFFFF:F:FFFFFFF:FFFFF,FFFFF:FFFFFFFFFFFFFFFFF:FFFFFFFFFFF:FF,FFFFFFFFF:FFFFFF,:FFFF,,,FFF:FFFF:FFFFFFFF:FF:FFFFFF:FFFFFFFFF::FFFFFFFFFF
@A00881:241:HJW2NDRXX:1:2127:23149:35289 2:N:0:CGAGAGAA+GATTGGAG
GGTAGCGGACTACATGGGTATCTAATCCTGTTCGATACCCACGCTTTCGTGCTTCAGCGTCAGTTGGGCGCCGGTGCGCTGCCTTCGCAATCGGAGTTCTGCGTGATATCTATGCATTTCACCGCTACACCACGCATTCCGCGCACTTCTCGCCCACTCAAGCGCCCCAGTTTCAACGGCGGCGGAAGGTTGAGCCCCCCGGTTTGACCGCTGACTTGAGGCGCCGCCTACGCACCCTTTAAACCCAATA
+
FFF,FFFFFFF:FFFFFFFFFFFF:FFFFFFFFFFFFFFFFFFFFFFF:FFFFFFFFFFFFFFFFFFFFFFFFFFFFFFFFFFFFFFFFFFFFFFFFFFFFFFFFFFFFFFFF:FFF:FFFFFFFFFFFFFFFFFFFFFFFFFFFFFFFFFFFFFFFFFFFFFFFFFFF:FFFFFFFFFFFFFFFFFFFFFF:FFFFFFFFFFFFFFFFFFFFF:FFFF:FFFFFFFFF:F:FFF:FFFFFFFFFF:FFF
@A00881:241:HJW2NDRXX:1:2127:32759:35336 2:N:0:CGAGAGAA+GATTGGAG
GGTAGCGGACTACGAGGGTATCTAATCCTGTTTGCTCCCCACGCTTTCGCGCCTCAGCGTCAGTCTTGGCCCAGAGAATCGCCTTCGCCACTGGTGTTCCTCCTAATATCTACGCATTTCACCGCTACACTAGGAATTCCATTCTCCTCTTCCATACTCAAGTCCTGCAGTATCGGTGGCACACTCAGGGTTGAGCCCTGATCTTTCACCTCCGAATTACAGAACAGCCTACGCGCCCTTTACGCCCAGT
+
FFFFFFFFFFFFFFFFFFFFFFFFFFFFFFFFFFFFFFFFFFFFFFFFFFFFFF:FFF:FFFFFFFFF:FF:FFF:FFFFFFFFFFFFFFFFF:F:FFFFFFFFFFFFFFFFFFFFFFFFFFFFFFFFFFF:FFFFFF:FFFFFFFFFFFFFFFFFFFFF:FFFFFFFFFFFFFFFFF::FFFFFFF::FFFFFFFFFFFFFFFFFF:FFFFF,,,FFF::F,FF,FFFF,FFF,FF,,FF:FF:,F,FF
@A00881:241:HJW2NDRXX:1:2127:21504:35759 2:N:0:CGAGAGAA+GATTGGAG
GGTAGCGGACTACGAGGGTATCTAATCCTGTTTGCTCCCCACGCTTTCGAGCCTCAACGTCAGTTACCGTCCAGTAAGCCGCCTTCGCCACTGGTGTTCCTCCTAATATCTACGCATTTCACCGCTACACTAGGAATTCCGCTTACCTCTCCGGCACTCTAGAACAACAGTTTCCAATGCAGTCCTGGGGTTAAGCCCCAGCCTTTCACATCAGACTTGCTCTTCCGTCTACGCTCCCTTTACACCCAGT
+
FFFFFFFFFFFFFFFFFFFFFFFFFFFFFFFFFFFFFFFFFFFFFFFFFFFFFFFFFFFFFFFFFFFFFFFFFFFF:FFFFFFFFFFFFFFFFFFFFFFFFFFFFFFFFFFFF:FFFFFFFFFFFFFFFFFFFFFFFFFFFFFFFFFFFFFFFFFFFFFFFFFFFFFFFFFFFFFFFFFFF:FFFFFFFFFFFFFFFFFFFFFFFFFFFFFFFF,FFFFFFFFFFFFFFFFFFFFFFFFFFFFFFFFF:F
@A00881:241:HJW2NDRXX:1:2127:21332:35775 2:N:0:CGAGAGAA+GATTGGAG
GGTAGCGGACTACCCGGGTATCTAATCCTGTTTGATACCCACACTTTCGAGCATCAGCGTCAGTTACAGTCCAGCAGGCTGCCTTCGCAATCGGAGTTCTTCGTGATATCTAAGCATTTCACCGCTACACCACGAATTCCGCCTGCCTCTACTGTACTCAAGACACCCAGTATCAACTGCAATTTTACGGTTGAGCCGCAAACTTTCACAACTGACTTAAGCGTCCGCCTACGCTCCCTTTAAACCCAAT
+
FFFFFFFFFFFFFFFFFFFFFFFFF:FFFFFFFFFFFFFFFFFFFFFFFFFFFFFFFFFFFFFFFFFFFFFFFFFFFFFFFFFFFFFFFFFFFFFFFFFFFFF,FFFFFFFFFFFFFFFFFFFFFFFFFFFFFFFFFFFFFFFFFFFFFFFFFFFFFFFFFFFFFFFFFF:FFFFFFFFFFFFFFFFFFFF:FFFF:FFF,FFFFFFFFFFFFFFFFFFFFFFFFFFFFFF:FFFFFFFF:::FFFFF:F
@A00881:241:HJW2NDRXX:1:2127:24740:36135 2:N:0:CGAGAGAA+GATTGGAG
GGTAGCGGACTACCAGGGTATCTAATCCTGTTTGCTCCCCACGCTTTCGAGCCTCAACGTCAGTTACAGTCCAGTAAGCCGCCTTCGCCACTGGTGTTCCTCCTAATATCTACGCATTTCACCGCTACACTAGGAATTCCACTTACCTCTCCTGCACTCCAGCCATACAGTTTCCAAAGCAGTTCCGGGGTTGAGCCCCGGGATTTCACTTCAGACTTGCATCGCCGTCTACGCTCCCTTTACACCCAGT
+
FFFFFFFFFFFFFFFFFFFFFFFFFFFFFFFFFFFFFFFFFFFFFFFFFFFFFFFFFFFFFFFFFFFFFFFFFFFFFFFFFFFFFFFFFFFFFFFFFFFFFFFFFFFFFFFFFFFFFFFFFFFFFFFFFFFFFFFFFFFFFFFFFFFFFFFFFFFFFFFFFFFFFFFFFFFFFFFFFFFFFFFFFFFFFFFFFFFFFFFFFFFFFFFFFFFFFFFFFFFFFFFFFFFFFFFFFFFFFFFFFFFFFFFFFF
@A00881:241:HJW2NDRXX:1:2127:24858:36558 2:N:0:CGAGAGAA+GATTGGAG
GGTAGCGGACTACCAGGGTATCTAATCCTGTTTGCTCCCCACGCTTTCGCTCCTCAGCGTCAGTTAATGTCCAGCAGGCCGCCTTCGCCACTGGTGTTCCTCCCAATATCTACGCATTTCACCGCTACACTGGGAATTCCGCCTGCCTCTCCATCACTCAAGACCAGCAGTTTTGAAAGCAGTTCCGGAGTTGAGCCCCGGCATTTCACCTCTAACTTATCAAACCGCCTACGCACCCTTTAAACCCAAT
+
FFF,FFFFFFFFFFFFFFF:FFFFFFFFFFFFFFFFFFFFFFFFFFFFF:FFFFFFFFFFFFFFFFFFFFFFFFFFFFFFFFFFFF:FFFFFFFFFFFFFFFFFFFF,FFFFFFFFFFFFFFFFFF:FFFFFFFF:FFFFFFFFFFFFFFFFFF:,FFFFFF:FFFF:FFFFFFFFFFFFF:FFFFFFFFFFFFFFFFFF:F:FFFFFFFFFFFFFFFFF,,FFFFFFFFFFFFFFFFFFFFFFFFF:F:
@A00881:241:HJW2NDRXX:1:2127:19488:36839 2:N:0:CGAGAGAA+GATTGGAG
GGTAGCGGACTACGCGGGTATCTAATCCTGTTTGCTCCCCACGCTCTCGCGCCTCAGCGTCAGTTGTCGTCCAGCAATCCGCCTTCGCCACTGGTGTTCTTCCGTATATCTACGCATTTCACCGCTACACACGGAATTCCGATTGCCTCTCCGATACTCAAGACCATCAGTTTCAAATGCAGGCCATGGGTTAAGCCCATGGTTTTCACATCTGACTTGACAGCCCGCCTACGCGCCCTTTACACCCAGT
+
FFFFFFFFFFFFFFFFFFFFFFFFFFFFFFFFFFFFFFFFFFFFFFFFFFFFFFFFFFFFFFFFFFFFFFFFFFFFFFFFFFFFFFFFFFFFFFFFFFFFFFFFFFFFFFFFFFFFFFFFFFFFFFFFFFFFFFFFFFFFFFFFFFFFFFFFFFFFFFFF,FFFFFFFFFFFFFFFFFFFFFFFFFFFFFFF,FFFFFF:FFF:FFFFFF:FFFFF:FFFFFFFFFFFFF:F,FFFFFF:F:FFFFFFFF
@A00881:241:HJW2NDRXX:1:2127:32208:36855 2:N:0:CGAGAGAA+GATTGGAG
GGTAGCGGACTACCCGGGTATCTAATCCTGTTTGCTCCCCACGCCTTCGAGCCTCAACGTCAGTTGCCGTCCAGTAAGCCGCCTTCGCCACTGGTGTTCCTCCTAATATCTACGCATTTCACCGCTACACTAGGAATTCCGCTTGCCTCTCCGATACTCAAGGACTACAGTTTCAAATGCAGCCCCGGGGTTGAGCCCCGGTATTTCACATCTGACTTGCAGTTCCGCCTACACGCCCTTTACACCCAGT
+
FFF,FFFFF:,,FFFFFF:FFFF,F:FFFFF:FFFFFFF:FFFFF:FFFFFFFFF:F:F:FFF:FFF:F:FFFFF:FFFFFFFFFF:FFF:FFFFFFFF:FFFFFFFFF:F:FFFFFFFFFFFFFF:FFF:,:FFFFFF:FFFFF::FF:F:FFF:FFFFFFFFF:F::::FFFFF:FFFF:FF:FF:F:F:F:FFFFFF:F,FFF:F,FFFFFF,FFFFFFFFFF:FFFFFFFFFFFFFFFF:FF:,F,
@A00881:241:HJW2NDRXX:1:2128:23873:1125 2:N:0:CGAGAGAA+GATTGGAG
GGTAGCGGACTACCCGGGTATCTAATCCTGTTTGCTCCCCACGCTTTCGAGCCTCAACGTCAGTTACAGTCCAGTAAGCCGCCTTCGCCACCGGTGTTCCTCCTAATATCTACGCATTTCACCGCTACACTAGGAATTCCGCTTACCTCTCCTGTACTCCAGCCATACAGTTTCCAGAGCAGTCCCGCAGTTGGGCCGCGGCCTTTCACTCCAGACTTGCATCGCCGTCTGCGCTCCCTTTACACCCAGT
+
FFFFFFFFFFFFFFFFFFFFFFFFFFFFFFFFFFFFFFFFFFFFFFFFFFFFFFFFFFFFFFFFFFFFFFFFFFFFFFFFFFFFFFFFFFFFFFFFFFFFFFFFFFFFFFFFFFFFFFFFFFFFFF,FFFFFFFFFFFFFFFFFFFFFFFFFFFFFFFFFFFFFFFFFFFFFFFFFFFFFFFFFFFFFFFFFFFFFFFFFFF:FFFFF:FFF:FFFFFFFFFFFFFF:FFFFFFFFFFFFFFFFFFFFFF
@A00881:241:HJW2NDRXX:1:2128:26639:1188 2:N:0:CGAGAGAA+GATTGGAG
GGTAGCGGACTACTGGGGTATCTAATCCTGTTTGATACCCGCACTTTCGAGCATCAACGTCAGTTACGGTCCAGCAGGCTGCCTTCGCAATCGGAGTTCTTCGTGATATCTATGCATTTCACCGCTACACCACGAATTCCGCCTGCCTATGCCGCACTCAAGGCCCCCAGTTTCAACTGCAATTCTACGGTTGAGCCGCAAACTTTCACAACTGACTTAAGGACCCGTCTACGCTCCCTTTAAACCCAAT
+
FFFFFFFFFFFFFFFFFFFFFFFFFFFFFFFFFFFFFFFFFFFFFFFFFFFFFFFFFFFFFFFFFFFFFFFFFFFFFFFFFFFFFFFFFFFFFFFFFFFFFFFFFFFFFFFFFFFFFFFFFFFFFFFFFFFFFFFFFFFFFFFFFFFFFFFFFFFFFFFFFFFFFFFFFFFFFFF,FFF:FFFFFFFFFFFFFFFFFFFFFFFFFFFFFFFFFFFFFFFFFFFFFFFFFFFF:FFFFFFFFFFFFFFFFF
@A00881:241:HJW2NDRXX:1:2128:12979:1579 2:N:0:CGAGAGAA+GATTGGAG
GGTAGCGGACTACAAGGGTATCTAATCCTGTTTGCTCCCCACGCCTTCGAGCCTCAACGTCAGTCTCCGTCCAGCAGGCCGCCATCGCCACTGGTGTTCCTCCTAATATCTACGCATTACACCGCTACACTAGGACTTCCGCCTGCCTCTCCGGTCCTCAAGTTTAACAGTTTCAAGAGCAGTCCCGGGGTTGGGCCCCAGCCTTTCACTCCAGCCTTGGTTTACCGACTACGCTCCCTTTACACCCAGT
+
FF,,FFFFFFFFF,:FFFFFFFFFFFFFFFFF:FFFFFFFF:FF:FFFFFFFFFFF,FFF:FF,F,F:FFFFFFFFFFFFFFFFFFF:FFFFFFFF:F:FFFFFFFFFFFFFFFFF,F,FFFFFFFFFFFFFFFF:FFFF,F,FFFFFFFFF:FF,:FF,FFF,FFFFFFFFFF,FF:FFF,FFF::FF,FFFFFFF:FFFFFFFF:FFF,:F:,,,F,,F,FFFF,,FFFF,F:,FF,FF:F:FF,FF,
@A00881:241:HJW2NDRXX:1:2128:28266:1908 2:N:0:CGAGAGAA+GATTGGAG
GGTAGCGGACTACATGGGTATCTAATCCTGTTTGCTCCCCACGCTTTCGAGCCTCAACGTCAGTTACAGTCCAGTAAGCCGCCTTCGCCACTGGTGTTCCTCCTAATATCTACGCATTTCACCGCTACACTAGGAATTCCACTTACCTCTCCTGCACTCCAGCCATACAGTTTCCAAAGCAGTTCCGGGGTTGAGCCCCGGGATTTCACTTCAGACTTGCATCGCCGTCTACGCTCCCTTTACACCCAGT
+
F,:FFFFFFFFFFFFFFFFFFFFFFFFFFFFFFFFFFFFFFFFFFFFFFFFFFFFFFFFFFFFFFFFFFFFFFFFFFFFFFFFFFFFFFFFFFFFFFFFFFFFFFFFFFFFFF:FFFFFFFFFF:F:FFFFFFFFFFFFFFFFF:FFFFFFFFFFFFFFFFFFFFF:::FFFFFFFFFFFFF:FFFFFFFFFF,FFFFFFFFFFFFFFFFFF::FFFFFFFFFFFFFFFFFFFFFFFFFFFFFFFFFFFF
@A00881:241:HJW2NDRXX:1:2128:30969:2206 2:N:0:CGAGAGAA+GATTGGAG
GGTAGCGGACTACGTGGGTATCTAATCCTGTTTGCTCCCCACGCCTTCGAGCCTCAACGTCAGTCTCCGTCCAGCAGGCCGCCTTCGCCACTGGTGTTCCTCCTAATATCTACGCATTTCACCGCTACACTAGGAATTCCGCCTGCCTCTCCGGTACTCCAGCCAATCAGTTTCCAGAGCAGTTCCGCAGTTGGGCCGCGGGCTTTCACTCCAGACTTGACTCGCCGTCTACGCTCCCTTTACACCCAGT
+
FFF:FFFFFFFFFFFFFFFFFFF,FF:FFFF,FFFFFFFFFFFFFFFFFFFFFFFFF:FFFFFFFFFFFFFFFFFFFFFFFFFFFFFFFFFFFFFFFFFFFFFF:FF,FFFFFFFFF:FF::FFFFFF,FFFFFF:FFFFFFFFFFFFFFFFFFF,FFFFFF:FFFFF:FFFF:,FFFFFFFFFF:FF,FF:FFFFFFFFFF:FFF:F:FFF,FFFFFFFF:FFFFFFFFFFFF:FF:FFF:F,FFF:FF
@A00881:241:HJW2NDRXX:1:2128:19524:2331 2:N:0:CGAGAGAA+GATTGGAG
GGTAGCGGACTACGGGGGTATCTAATCCTGTTCGATCCCCACGCTTTCGTGCTTCAGCGTCAGTCTCGCTATGGTATGCTGCCTTCGCAATCGGGGTTCTGCGTGATATCTATGCATTTCACCGCTACACCACGCATTCCGCATACCTCTTCCGAACTCCAGTCCCGCAGTTTCAATGGCAAGCGCACGGTTAAGCCGCACGTTTTCACCGCTGACTTGCGGGTCCGCCTACGCACCCTTTAAACCCAAT
+
FFFFFFFFFFFFFFFFFFFFFFFFFFFFFFF:FFFFFFFFFFFFFFFFFFFFFFFFFFFFFFFFFFFFFFFFFFFFFFFFFFFFFFFFFFFFFFFFFFFFFFFFFFFFFFF:FFFFFFFFFFFFFF:FFFFFFFFF:FFFFFFFFFFFFFFFFFFFFFFFFFFFFFFFFFFFFFFFFFFFFFFFFFFFFFFFFFFFFFFFFFFFFFFFFFFFFFFF:FFFFFFFFFFFF:::FFFFFFFFFFFFFFFFFF
@A00881:241:HJW2NDRXX:1:2128:18710:2519 2:N:0:CGAGAGAA+GATTGGAG
GGTAGCGAACTACTTGGGTATCTAATCCTGTTTGCTCCCCACGCCTTCGAGCCTCAACGTCAGTTACAGTCCAGTAAGCCGCCTTCGCCGCTGGTGTTCCTCCTAATATCTATGCATTTCACCGCTACACTAGGAATTCCGCTTACCTCTCCTGCACTCCAGCCGGACAGTTTCCAAAGCAGTTACGGGGTTGAGCCCCGGCCTTTCACTTCAGACTTGCCCTGCCGTCTACGCTCCCTTTACACCCAGT
+
FFFFFFF:FFFFFFFFFFFFFFFFFFFFFFFFFFFFFFFFFFFFFFFFFFFFFFFFFFFFFFFFFFFFFFF:FFFFFFFFFFFFFFFFFFFFFF:FFFFFFFFFFFFFFFFFFFFF::FFFFFFFFFFFFF,F:FFFFFFFFFFFFFFFFFFFFFFFFFFFFFFFFF:FFFFFFFFFFFFFFF:FFFFFFFFFFFF:FF:FFFFFFFFFFFFFFFFFFFFF:F:FFFF:FFFFFF:FFFFFFFFFFF,FF
@A00881:241:HJW2NDRXX:1:2128:31476:2707 2:N:0:CGAGAGAA+GATTGGAG
GGTAGCGGACTACACGGGTATCTAATCCTGTTTGCTCCCCACGCTCTCGCGCCTCAGCGTCAGTTGTCGTCCAGCAATCCGCCTTCGCCACTGGTGTTCTTCCGTATATCTACGCATTTCACCGCTACACACGGCATTCCGATTGCCTCTCCGATACTCAAGACTGGCAGTTTCAAATGCAGGCTATGGGTTAAGCCCATAGTTTTCCCATCTGACTTGTCTGCCCGCCTACGCGCCCCTTACACCCAGT
+
FF:,FFFFFFFFFFFFFF,FFFFFFFFFFFFFFFFFFFFFFFFFFFFFFFF::FFFFFFF,FFFFFFFF:FFFFFFFFFFF:FFFFFFFFF:FFFFFFFFFFFFFFF,FFF:FFF::FFFFFFFFFFFFF::F:,FFFFFFF,FFFF,FFFFF,FFFFFFFFFFFFFFFFF,:FFFF,:FFFFFFFFFFFFFF:FFFFFFFFFFFFF,,::FF::FFF,,F,FFFFFFFFF:FFFFFFF::F:FFFF:F,
@A00881:241:HJW2NDRXX:1:2128:25690:2988 2:N:0:CGAGAGAA+GATTGGAG
GGTAGCGGACTACTCGGGTATCTAATCCTGTTTGCTCCCCACGCTTTCGAGCCTCAACGTCAGTTACAGTCCAGTAAGCCGCCTTCGCCACTGGTGTTCCTCCTAATATCTACGCATTTCACCGCTACACTAGGAATTCCACTTACCTCTCCTGCACTCCAGTCATACAGTTTCCAAAGCAGTCCCTCGGTTGAGCCCAGGGCTTTCACTTCAGACTTGCATCACCGTCTACGCTCCCTTTACACCCAGT
+
FFFFFFFFFFFFFFFFFFFFFFFFFFFFFFFFFFFFFFFFFFFFFFFFFFFFFFFFFFFFFFFFFFFFFFFFFFFFFFFFFFFFFFFFFFFFFFFFFFFFFFFFFFFFFFFFFFFFFFFFFFFFFFFFFFFFFFFFFFFFFFFFFFFFFFFFFFFFFFFF:FFFFFFFFFFFFFFFFFFFFFFFFFFFFFFFFFFFFFFFFFFFFFFFFFFFFFFFFFFFFFFFFFFFFFFFFFFFFFFFFFFFFFFF:F
@A00881:241:HJW2NDRXX:1:2128:21784:3208 2:N:0:CGAGAGAA+GATTGGAG
GGTAGCGGACTACCTGGGTATCTAATCCCGTTCGCTCCCCTGGCTTTCGCATCTCAGCGTCAGCTTCGGTCCAGAAAGGCGCCTTCGCCACCGGTGTTCTTCCCAATATCTACGCATTTCACCGCTACACTGGGAAGTCCCCTTTCCTCTCCCGCGCTCAAGCCTGCCAGTATCCGGAGCCCTACGGGGTTGCGCCCCGCATTTTAACTCCGGAGTTAACATGCCGCCTACATGCGCTTTACGCCCAATG
+
FFFFFFFFF:FFFFFFFFFFFFFFFFFFFF,FFFFFFFFF::FFFF,FFFFFFFF:FFFFF:FFFFFFFF:F:FF,:FFFFFF:FFFFFFFFFF:F:FFFFFFFF:FFF,F:FFF:,F,F,F:FFF,F,F,F:FF:,F:,F:FFFFFFFFFFFFFFFFFF,FFFFF:FFF:F:FFFF:FFFFFF:FFF:F:F,F:FFFF:FFFFFF:FF:FFF:,FF,,F,FF::F:F:FF,F,F:::,FFFF::F,FFF
@A00881:241:HJW2NDRXX:1:2128:24966:3270 2:N:0:CGAGAGAA+GATTGGAG
GGTAGCGGACTACTAGGGTATCTAATCCTGTTTGCTCCCCACGCTTTCGTGTCTCAGCGTCAGTTGTCGTCCAGTGAACCGCCTTCGCCGCCGGTGTTCTTCCCGATATCTACGCATATTACCGCTACACCGGGAATTCCGTTCACCCCTCCGACTCTCAAGACCGGTAGTTTCTAATGCACGTTAAAAGTTGAGCCTTTCATTTTCACATCAGACTTATCGCCCCGCCTACACACCCTTTACACCCAGT
+
FF,FFFFFF:FFFFFFFFF,FFF,FFFFFF:FFFFFFFFFFFFFFF:FFFFF,FF:FFFFFFF:FFF:FFFFFFFFF,FFFFFFFFFFFFFFFFFFFFFFFFFFFFFFFFFFFFFFFFFFFFFFFFFF:FFFFFF:FFF:FF:FFFFFFFFFF::FFFFF:FF,FFFFFFFFF:F:F:F:F:FFFF,F:FFFF:FFFF,F,:FFFFFFFFFFFFFFFFF,FFF,FFFFF,FFFFFF:FFF,FFFFFF,:F
@A00881:241:HJW2NDRXX:1:2128:27236:3756 2:N:0:CGAGAGAA+GATTGGAG
GGTAGCGGACTACGTGGGTATCTAATCCTGTTTGCTCCCCACACTTTCGTGCCTCAACGTCAGTTTCTGTCCAGAAAGTCGCCTTCGCCACCGGTGTTCCTCCTAATATCTACGCATTTCACCGCTACACTAGGACTTCCACTTTCCTCTCCAGTACTCAAGGAGAATAGTTTTAGCTGCTCTTCCTCAGTTGTGCCGAGGGCTTTCACAACTACCTTGTTCTTCCGTCTACGCACCCGTTACACCCAAT
+
FF,:FFFF:FFFFFFFFFF:FFFFFFFFFFFFFFFFFFFFFFFFFFFFFFF,FFFF,:FF,:F,:FF:FFFFFFFFFF:FF:FFF:FFFF:FFFFFFFFFFFFFF,FFFFFFFFF,F:FFFFFFFFF:FFF,FFF,FFFF:FFFFFFF,,::,FFFF,F,,FF,FFFF,F:FF,FFFFFF:FFFF,FFFF:FF,FFFF,FFF,:F:FF:FFF,F,:F,FFFF:F:,F,:FFFF::FF:::F,:,FFFFFF
@A00881:241:HJW2NDRXX:1:2128:29984:3818 2:N:0:CGAGAGAA+GATTGGAG
GGTAGCGGACTACTAGGGTATCTAATCCTGTTTGATACCCGCACTTTCGAGCATCAACGTCAGTTACGGTCCAGCAGGCTGCCTTCGCAATCGGAGTTCTTCGTGATATCTATGCATTTCACCGCTACACCACGAATTCCGCCTGCCTATGCCGCACTCAAGGCCCCCAGTTTCAACTGCAATTCTACGGTTGAGCCGCAAACTTTCACAACTGACTTAAGGACCCGTCTACGCTCCCTTTAAACCCAAT
+
FFFFFFFFFFFFFFFFFFFFFFFFFFFFFFFFFFFFF:FFFFFFFFFFFFFFFFFFFFFFFFFFFFFFFFFFFFFFFFFFFFFFFFFFFFFFFFFFFFFFFF:F:FFFFFFFFFFFFFFFFF:FFFFFFFFFFFFFFFFFFFFFFFFFFFFFFFF:FFFFFFFFFFFFFFFFFFFF:FF:FFFFFFFFFFFFFFFFFFF,FFFF:FFFFFFFFFFFFFFFFFFFFF:FFFFFFFF:FFFFFFFFF:FFFF
@A00881:241:HJW2NDRXX:1:2128:19325:3897 2:N:0:CGAGAGAA+GATTGGAG
GGTAGCGGACTACCAGGGTATCTAATCCTGTTTGCTCCCCACGCTTTCGAGCCTCAGCGTCAGTAAAAGCCCAGCAGGCCGCCTTCGCCACTGATGTTCCTCCTAATATCTACGCATTTCACCGCTACACTAGGAATTCCGCCTGCCTCTACTTCACTCAAGAACAGCCGTTTTAAGTGCAGTCTATGGGTTAAGCCCATAGTTTTCACACCTATCTTACCATCCCGCCTACACTCCCGTTACACCCAGT
+
FFFFF,FFF:FFFFFFFFFFF:FF:F:FFFFFFFFFFFF:FF:FFFFFFFFFFFFFFFFFFFFFFFFFFFFFFFFFFF,FFFFFF:FFFFFFFFFFFFFFFFFFF:FFFF:FFFFFFF,FFFFFFFF:FFF::::FFFFF:FFFFFFFFFFFFFFF:FFF:FF:FFFF,::FFFFFFFFFFF,FFFFFFF,F:FFF:FFFFFFFFF:FFF,F,F,F:,,,FFFFF:FF,FFFFFFFFF:FF,FF:FF,,F
@A00881:241:HJW2NDRXX:1:2128:28293:4116 2:N:0:CGAGAGAA+GATTGGAG
GGTAGCGGACTACAAGGGTATCTAATCCTGTTTGCTCCCCACGCCTTCGAGCCTCAACGTCAGTCACGGTCCAGCAAGCCGCCTTCGCCACTGGTGTTCTTCCTAATATCTACGCATTTCACCGCTACACTAGGAATTCCGGTTACCTCTCCGATACTCAAGGGAAGCAGTTTCAAATGCAGTTCGCGGGTTGAGCCCGCGGATTTCACCTCTGACTTGCCTCTCCGGCTGCACGCCCTTTACACCCAGT
+
FFFFFFFFFFFFFFFFFF:FFFFFFFFFFFFFFFFFFFFFFFFFFFFFFFFFFFFFFFFFFFFFFFFFFFFFFFF:FFFFFFFFFFFFFFFFFFFFFFFFFFFFFFFFFFFFFFFFFFFF:FFFFFFF:FFFFFFFFFFFFFFFFFFFFFFFFFFFFFFF:FFFF,FFFFFFFFF,FFFFFFFFFFFFFFFFFFFFFFFFFFFFFFFFF,FFFFFFFFFF,FFFFF:FFFFF:FFF:FFF,FF,FFFFFF
@A00881:241:HJW2NDRXX:1:2128:29225:4413 2:N:0:CGAGAGAA+GATTGGAG
GGTAGCGGACTACTGGGGTATCTAATCCTGTTTGCTCCCCACGCTTTCGCGCCTCAGCGTCAGTTGTCGTCCAGCAAGCCGCCTTCGCCACTGGTGTTCCTCCGTATATCTACGCATTTCACCGCTACACACGGAATTCCGCTTGCCTCTCCGATACTCAAGACACACAGTTTCAAATGCAGTTTCCGGGTTAAGCCCGGAGATTTCACATCTGACTTGCATGCCCGCCTACGCGCCCTTTACACCCAGT
+
FFFFFF:FFFFFFFFFFFFFFFFFFFFFFFFFFFFFFFFFFFFFFFFFFFFFFFFFFFFFFFFFFFFFFFFFFFFFFFFFFFFFFFFFFFFFFFFFFFFFFFFFFFFFFFFFFFFFFFFFFFFFFFFFFFFFFFFFFFFFFFFFFFFFFFFFFFFFFFFFFF:F:FFFFFFFFFFFFFFFFFFFFFFFFFFFFFFFFFFFFFFFF:F,FFFFFFFFFFFFFFFFFFFFFFFFFFFFFFFFFFFFFFFFFF
@A00881:241:HJW2NDRXX:1:2128:18132:4492 2:N:0:CGAGAGAA+GATTGGAG
GGTAGCGGACTACATGGGTATCTAATCCTGTTTGCTCCCCACACTTTCGTGCCTCAACGTCAGTTACTGTCCAGAAAGTCGCCTTCGCCACTGGTGTTCCTCCTAATATCTACGCATTTCACCGCTACACTAGGAATTCCACTTTCCTCTCCAGCACTCAAGAAAATCAGTTTTAGTTGCAGTTCCTCAGTTGAGCCGAGGGATTTCACAACTAACTTAACTTCCCGTCTACGCACCCTTTACACCCAAG
+
FFFFFFFFFFFFFFFFFFFFFFF:FFFFFFFFFFFFFFFFFFFFFFFFFFFFF:FFFFFFFFFFFFFFFFFFFFFFFFFFFFFFFFFFFFFFF:FFFFFFFFFFFFF:FFFFFFFFFFFFFFFFFFFF,FFFFFFFFFFFFFFFFFFFFFFFFFFFFFFFFFFF:FFFFFFFFFFFFFFFFFFFFFFFFFF:FFFFFFFFFFF:FFFFF:,FFFFFFFFFFF:FFFFFFFFFFFF:FFFFFFFFFFFFF,
@A00881:241:HJW2NDRXX:1:2128:27606:4554 2:N:0:CGAGAGAA+GATTGGAG
GGTAGCGGAACCAGGGTATCTAATCCTGTTTGCTCCCCACGCTTTCGTGCCTCAACGTCAGTTACAGTCCAGAAAGTCGCCTTCGCCACTGGTGTTCCTCCTAATATCTACGCATTTCACCGCTACACTAGGAATTCCACTTTCCTCTCCTGCACTCAAGAAATATAGTTTTAGTTGCAATTCCTCAGTTGAGCCGAGGGATTTCACAACTAACTTGTATTCCCGTCTACGCACCCTTTACACCCAATAA
+
FFFFFFFFFFFFFFFFFFFFFFFFFFFFFFFFFFFFFFFFFFFFFFFFFFFFFFFFFFFFFFFFFFFFFFFFFFFFFFFFFFFFFFFFFFFFFFFFFFFFFFFFFFFF:FFFFFF:FFFFFFFFFFFFFFFFFFFFFFFFF:FFFFFFFFFFFFFFFFFFFFFFFFFF:FFFF:FFF:FFFFFFFFFFFFFFFFFFFFFFFFFFFFFF:FF,FFFFFFFFFFFFFFFFFFFFFF:FFFFFFFFFFFFFFF
@A00881:241:HJW2NDRXX:1:2128:29089:4554 2:N:0:CGAGAGAA+GATTGGAG
GGTAGCGGACTACGGGGGTATCTAATCCTGTTTGCTCCCCACGCTTTCGTGCCTCAGCGTCAGTTTCAGTCCAGAAAGCCGCCTTCGCCACCGGTGTTCCTCCTAATATCTATGCATTTCACCGCTACACTAGGAATTCCGCTTTCCTCTCCTGTACTCAAGTCACCCAGTATCAGTTGCACCCCCCAAGTTAAGCCCGGGTATTTCACATCTGACTTAAATAACCGCCTACGCACCCTTTACGCCCAGT
+
FFFFFFFFFFFFFFFFFFFFFFFFFFFFFFFFFFFFFFFFFFFFF:FFFFFFFFFFFFFFFFFFFFFFFFFFFFFFFFFFFFFFFFFFFFFFFFFFFFF:FFFF:F,FFFFFFFFFFFFFFFFFFFFFFFF,FF:FFFFFFFFFFFFFFFFFFFFFFFFFFFFFFFFFFFF,FFFFF:FFFFFFFFFFFFFFFFFF:F:FFFFFF:FFFF:FFFFFFF,FFFFFFF:FFFFFFFFFFFFFFFFFFFF:FF
@A00881:241:HJW2NDRXX:1:2128:27642:4586 2:N:0:CGAGAGAA+GATTGGAG
GGTAGCGGACTACCTGGGTATCTAATCCTGTTTGCTCCCCACGCTTTCGTGTCTCAGCGTCAGTTGTCGTCCAGTAATCCGCCTTCGCCACTGGTGTTCCTCCCGATCTCTGCGCATTTCACCGCTACACCGGGAATTCCGATTACCCCTCCGACTCTCAAGAAACGCAGTTTCAAGTGCAGCTCAGAGGTTAAGCCCCTGCATTTCACACCTGACTTGCATCCCCGCCTACTCACCCTTTACACCCAGT
+
FFFFFFFFFFFFFFFFFFFFFFFFFFFFFFFFFFFFFFFFFFFFFFFFFFFFFFFFFFFFFFFFFFFFFFFFFFFFFFFFFFFFFFFFFFFFFFFFFFFFFFFFFFFFFFFFFFFFFFF:FFFFFFFFFFFFFFFFFFFFFFFFFFFFFFFFFFFFFFFFFFFFFFFFFFFFFFFF:FFFFF:FFFFFFFFFFFFFFFFF:FFFFFFFFFFFFFFFFFFFFFFFFFFFFFFFFFFFFFFFFFFFFFFFFF
@A00881:241:HJW2NDRXX:1:2128:20989:4648 2:N:0:CGAGAGAA+GATTGGAG
GGTAGCGGACTACTAGGGTATCTAATCCTGTTTGCTACCCACGCTTTCGCGCCTCAACGTCAGTTACAGTCCAGAAAGCCGCCTTCGCCACTGGTGTTCCTCCTAATATCTACGCATTTCACCGCTACACTAGGAATTCCGCTTCCCTCTCCTGCACTCAAGACCCGCAGTTTCAAATGCAGCCCCGGGGTTGAGCCCCGGTATTTCACATCTGACTTACTTGCCCGTCTACGCGCCCTTTACAGCCAGT
+
FF:,FFFFFFFFFFFFFFFFFFFFFFFFFFFFFFFFFFFFFFFFFFFFFFFFFFFFFFFFFFFFFFFFFFFFFFFFFFFFFFFF:FFFF::FFFFFF,:FFFFF,FFFFFFFFFFFF:FF,FFFFFFFFF:FFF:FFFFFFFFFFFFFFFFFFFF:FFFFFFFFFFFFFFFFFFFFFFFFFFFF:FFFFFF:FFFFF,FFFFFFFF:,F::FFFF:FFFFFFFF:FFF:F,FFFFF:FF,F:FF,FF,FF
@A00881:241:HJW2NDRXX:1:2128:28546:4836 2:N:0:CGAGAGAA+GATTGGAG
GGTAGCGGACTACGGGGGTATCTAATCCTGTTTGCTCCCCACGCTTTCGAGCCTCAACGTCAGTTACAGTCCAGTGAGCCGCCTTCGCCACTGGTGTTCCTCCTAATATCTACGCATTTCACCGCTACACTAGGAATTCCGCTCACCTCTCCTGCACTCCAGCTTACCAGTTTCCAAAGCAGTCCCACGGTTGAGCCGTGGGCTTTCACTTCAGACTTGACAGGCCGTCTACGCTCCCTTTACACCCAGT
+
FF:FFFFFFFFF:FFFFFFFFFFFFFFFFF:FFFFFFFFFFFFFFFFFFFFFFFFFFFFFFFFFFFFFFFFFFFFFFFFFFFFFFFFFF:FFFFFFFFFFFFFFFFFFFFFFFFFF:FFFFFFFFFFFFFFFFF,,F,FFFFFFFFFFFFFFFFFF:FF::F:F:FFFFF,FFFF:,FFFF:FFFFFFF:,FFFFFFFFFFF,FFFFFFFFFFFFF:FFFFFFFFFFF,FFFFFFFFFF:FFFFFFFFFF
@A00881:241:HJW2NDRXX:1:2128:24062:5274 2:N:0:CGAGAGAA+GATTGGAG
GGTAGCGGACTACCTGGGTATCTAATCCTGTTTGCTCCCCACGCTTTCGTGCCTCAACGTCAGATATAGTTTGGTAAGCTGCCTTCGCAATCGGTGTTCTGTATGATCTCTAAGCATTTCACCGCTACACCATACATTCCGCCTACCGCAACTACTCTCTAGTCCTACAGTATTAGAGGCAATTTCGGAGTTGAGCTCCGAGATTTCACCTCTAACTTATAAAACCGCCTACGCACCCTTTAAACCCAAT
+
FFFFFFFFFFFFFFFFFFFFFFFFFFFFFFFFFFFFFFFFFFFFFFFFFFFFFFFFFFFFFFF:FFFFFFFFFFFFFFFFFFFFFFFFFFFFFFFFFFFFFFFFFFFFFFFFFFFFFFFFFFFFFFFFFFFF:FFFFFFFFFFFFFFFFFFFFFFFFFFF:FFFFFFFFFF:FFFFFFFFF,FFFF:FFFFFFFFFFFFFFFFFFFFFF,FFFF:FFFFFFFFFFF,FFFFFFFFFFFF:FFFFFFFFFF
@A00881:241:HJW2NDRXX:1:2128:27507:5478 2:N:0:CGAGAGAA+GATTGGAG
GGTAGCGGACTACATGGGTATCTAATCCTGTTTGCTCCCCACGCCTTCGAGCCTCAACGTCAGTTGCCGTCCAGTAAGCCGCCTTCGCCACTGGTGTTCCTCCTAATATCTACGCATTTCACCGCTACACTAGGAATTCCGCTTACCTCTCCGGCACTCAAGATACACAGTTTCCAATGCAGTCCGGGGGTTGAGCCCCCGCCTTTCACACCAGACTTGCATGTCCGTCTACGCTCCCTTTACACCCAGT
+
FFFFFFFFFFFFFFFFFFFF:FFFFFFFFFFFFFFFFFFFFFFFFFFFFFFFFF:FFFFFFF:FFFFFFFFFFFFFFFFFFFFFFFFFFFFFFFFFFFFFFFFFFFFFFFFFFFF:FFFFFFFFFF:FFFFFFFFF,FFFFFF:FFFF:FFFFFFFFFFF,FFFFFFFFFFFFFFFFFFF:FFFFFFFFFFFF::FFFFFFFFF:FFFFFFFFFFFF:FF,:FFFFFFFFF:FFFFFFFFFFFFFFF,F,
@A00881:241:HJW2NDRXX:1:2128:30897:5807 2:N:0:CGAGAGAA+GATTGGAG
GGTAGCGGACTACAGGGGTATCTAATCCCTTTCGCTACCCTGACCTTCGTACCTCAGCGTCAGCTCATGTCCAGGAACCCGCCTTCGCCACGAGTCTTCTTCTTGATATCTACGCATTTCACTGCTACACCAAGAATTCCGGTTCCCCCTCCATCGCTCTAGCAGGGTAGTTTCACGCGCATTCCAGAGGTTGAGCCCCTGCCTTTCACGCGCAACTTGCCCCGCCGCCTACGTACCCTTTACGCCCAGT
+
FFFFFFFFFFFFF:FFFFFFFFFFFFFFFFFFFFFFFF:FFFFFFFFFFFFFFFFFFFFFFFFFFFFFFFFFFFFFFFFFFFFFFFFFFFFFFFFFFFFFFFFFFFFFFFFFFFFF:FFFFFFFFFFFFFF:F:FFFFFFFFFFFFFFFFFFFFFFFFFFFFFFFFFFFFFF:F:F:F:FFF:FFFFFF,F:FFFFFFFFFFF:FFFFFFFFFF,,:F,:FFFFF:FFFFFFFF,FFF,FFFFFFFF:FF
@A00881:241:HJW2NDRXX:1:2128:18756:5885 2:N:0:CGAGAGAA+GATTGGAG
GGTAGCGGACTACCCGGGTATCTAATCCTGTTCGCTCCCCACGCTTTCGTCCTTTAGCGTCCGAGTCCGCCCAGCAGGCCGCCTTCGCCTCTGGTATTCCTCCTGATCTCTGCGCATTTCACCGCTACACCAGGAATTCTGCCTGCCTCTTCGGCTCTCTAGTTCGGGGGTCCTGGGCACCGCCCTGATGTTTCACCAGTCTTTTAATGCCCACTCCCCGTAACCGCCTTCAGACGCTTTAAGCCCAGTG
+
FFF:FFFF:FFFFFFFFFFFFFFFFFFFFFFFFFFFFFFFFFFFFFFFFFFFFFFFFFFFFFFFFFFFFFFFFFFFFFFFFFFFFFFFFFFFFFFFFFFFFFFFFFFFFFFFFFFFFFFFFFFFFFFFFFFFFFFFFFFFFFFFFFFFFFFFFFFFFFFFFFFFFFFFFFFFFFFFFFFFFFFFFFFFFFFFFF:FFFFF:FFFFFFFFFFFFFFFFFFFFFFFFFFFFFFFFFFFFFFFFFF:FFFFFF
@A00881:241:HJW2NDRXX:1:2128:25328:6339 2:N:0:CGAGAGAA+GATTGGAG
GGTAGCGGACTACCTGGGTATCTAATCCTGTTTGCTCCCCACACTTTCGTGCCTCAACGTCAGTTACTGTCCAGAAAGTCGCCTTCGCCACTGGTGTTCCTCCTAATATCTACGCATTTCACCGCTACACTAGGAATTCCACTTTCCCCTCCAGCACTCAAGAAATTCAGTTTTGGTTGCAGTTCCTCAGTTGAGCCGAGGGATTTCACAACCAACTTGACTTCCCGTCTACGCACCCTTTACACCCAAT
+
FFF:FFFFFFFFFFFFFFFFFFFFFFFFFFFFFFFFFFFFFFFFFFFFFFFFFFFFFFFFFFFFFFFFFFFFFFFFFFFFFFFFFFFFFFFFFFFF:FFFFFFFF:FFFFFFFFFFFFFFFFFFFFFFFF:FFFFF::FFFFF:FFFFFFFFFFF:FFFFFFFFFFFFFFFFFFFFFFFFFFFFFFFFFFFFFFFFFFFFF:FF,FFF:FFFFFFFFFFF:FFFFFFFFF:FFFFFFFFFFFFFFFFFFF
@A00881:241:HJW2NDRXX:1:2128:30391:6339 2:N:0:CGAGAGAA+GATTGGAG
GGTAGCGGACTACCAGGGTATCTAATCCTGTTTGCTCCCCACACTTTCGTGCCTCAACGTCAGTTACTGTCCAGAAAGTCGCCTTCGCCACTGGTGTTCCTCCTAATATCTAAGCATTTCACCGCTACACTAGGAATTCCACTTTCCTCTCCAGCACTCAAGAAAGATAGTTTTGGTTGCAGTTCCTCAGTTAAGCCGAGGGATTTCACAACCAACTTGCCTTCCCGTCTACGCACCCTTTACACCCAAT
+
FF,F:FFFFFFFFFFFF,FFFFFFFF,FFFFFFF:FFFFFFFFFFFFF:F:F:F,:FFFFFFF,FF,:FFFFF:FFF:FFFFF:FFFF,FFF:,FFFFFFF:F,FF,FFFFF,:FFFFFFFF,FFFFFFFF:FFFFFF,:F:,FF,,:,FF:,F,FFFFFF,,F,FF,,F,F:FF,FF:FFFFFFFF,FFF::FF,F::,FFFFFF,FF:FFFFF:FFFF,:FFFF,FF:FFFFF:,:,:FF,::F,,FF
@A00881:241:HJW2NDRXX:1:2128:13928:6386 2:N:0:CGAGAGAA+GATTGGAG
GGTAGCGGACTACACGGGTATCTAATCCTGTTCGATACCCACGCTTTCGTGCATGAGCGTCAGTTATCGTCCAGTAAGCCGCCTTCGCCACTGGTGTTCCTCCCAATATCTACGCATTTCACCGCTACACTGGGAATTCCGCTTACCTCTCCGATCCTCAAGGCCTGCAGTTTCAAGTGCAGCTTATCGGTTAAGCCGATACATTTCACATATAACTTGCTGTGCCACCTACACTCCCTTTACGTCCAGT
+
FF:,F:FFF:F:::FFFFFFFFFFFFFFFFFFFFFFFFFFFFF,FFFFFFFFFFF:FFFF:FFFFFFFFFFFFFFFFFFFF:FFFFFFFFFFFFFFFFFFFFFFFFFFFFFFFF,FFFFFFFFFFFF,FFFFFFFFFFFFF:FFFF:FFFFF:,FFFFFF:FFFFFFFFFFFF:,FFFF:FFFFF,F,F:FFF,FF:FFF:F:FFF::FFFFFF:,FFF,FFFFF:FFFFFF,:FFFFFFFFF,F,,FFF
@A00881:241:HJW2NDRXX:1:2128:17806:6527 2:N:0:CGAGAGAA+GATTGGAG
GGTAGCGGACTACCTGGGTATCTAATCCTGTTCGATACCCACGCTTTCGTGCTTCAGCGTCAGTTGGGCGCCGGTGCGCTGCCTTCGCAATCGGAGTTCTGCGTGATATCTATGCATTTCACCGCTACACCACGCATTCCGCGCACTTCTCGCCCACTCAAGCGCCCCAGTTTCAACGGCGGCGGAAGGTTGAGCCCCCCGGTTTGACCGCTGACTTGAGGCGCCGCCTACGCACCCTTTAAACCCAATA
+
FFFFFFFFFFFFFFFFFFFFFFFFFFFFFFFFFFFFFFFFFFFFFFFFFFFFFFFFFFFFFFFFFFFFFFFFFFFFFFFFFFFFFFFFFFFFFFFFFFFFFFFFFFFF,FFFFFFFFFFFFFFFFFFFFFFFFFFFFFFFFFFFFFFFFFFFFFFFFFFFFFFFFFFFFFFFFFFFFFFFFFFFFFFFFFFFFFFFFFFFFFFFFFFFFFFFFFFFFFFFFFFFFFFFF:FFF,FFFFFF,FFFFFFFFF
@A00881:241:HJW2NDRXX:1:2128:18087:6762 2:N:0:CGAGAGAA+GATTGGAG
GGTAGCGGACTACGAGGGTATCTAATCCTGTTTGCTCCCCACGCTCTCGCGCCTCAGCGTCAGTTGTCGTCCAGCACTCCGCCTTCGCCACTGGTGTTCTTCCGTATATCTACGCATTTCACCGCTACACACGGAATTCCGATTGCCTCTCCGATACTCAAGACCATCAGTTTCAAATGCAGGTCATGGGTTAAGCCCATGGTTTTCACATCTGACTTGTCAGCCCGCCTACGCGCCCTTTACACCCAGT
+
FF,,FFFFFFF:FF:FFFFFFFFFFFFFFFFFFFFFFFFFFFFFFFFFFFFFFFFFFFFFFFFFFFFFFFFFFFFF,FFFFFFFFFFFFFFFFFFFFFFF,FFFF:FFFF:FFFF,FF:F:FFFFFFFFF:FFFFF:FFFFFFFFF,FFFFFFFFF,FFFF:FFFFFF:F:F:,FFFFFFFFFFFFFFFFFF,FFFFFF,FFF:FF:F::FFFF,FFFF,:FFFFFFFFFF,FFFFFF,FFFF,:FFF:F
@A00881:241:HJW2NDRXX:1:2128:16776:6778 2:N:0:CGAGAGAA+GATTGGAG
GGTAGCGGACTACTGGGGTATCTAATCCTGTTTGCTCCCCACGCCTTCGAGCCTCAACGTCAGTTGCCGTCCAGTAAGCCGCCTTCGCCACTGGTGTTCCTCCTAATATCTACGCATTTCACCGCTACACTAGGAATTCCGCTTACCTCTCCGGCACTCAAGGCATACAGTTTCCAATGCAGTCCGGGGGTTGGGCCCCCGCCTTTCACACCAGACTTGCACGCCCGTCTACGCTCCCTTTACACCCAGT
+
FFFFFFFFFFFFFFFFFFFFFFFFFFFFFFFFFFFFFFFFFFFFFFFFFFFFFFFFFFFFFFFFFFFFFFFFFFFF:FFFFFFFFFFFFFFFFFFFFFFFFFFFFFFFFFFFFFF:FFFFFFFFFFFFFFFFFFF:FFFFFFFFFFFFFFFFFFFFFFFFFFFFFFFFFFFFFFFFFFFFFFFFFFFFFFFFFFFFFFFFFFFF:FFFFFFF:FFFFFFFFFFFFFFFFFFFFFFFFFFFFFFFFFFFFF
@A00881:241:HJW2NDRXX:1:2128:27218:6793 2:N:0:CGAGAGAA+GATTGGAG
GGTAGCGGACTACTAGGGTATCTAATCCTGTTTGCTCCCCACGCTTTCGTGACTCAGCGTCAGTTTCAGTCCAGTAAGCCGCCTTCGCCACCGGTGTTCCTCCCAATATCTACGCATTTCACCGCTACACTGGGAATTCCGCTTACCTCTCCTGCACTCTCGTCTGACAGTTTCTTATGCAGTTCCGGGGTTAAGCCCCGAAATTTCACATATGACTTGCATGCCCGCCTACGCGCCCTTTACACCCAGT
+
FFFFFFFFFFFFFFFFFFFFFFFFFFFFFFFFFFFFFFFFFFFFFFFFFFFFFFFFFFFFFFFFFFFFFFFFFFFFFFFFFFFFFFFFFFFFFFFFFFFFFFFFFFFFFFFFFFFFF:FFFFFFFFFFFFFFFFF,FFFFFFFFFFFFFFFFFFFFFFFF,FFFFFFFFFFFFFFFFFFF,FFFFFFFFFFFF:FFFFFFFFFFFFFFFFFFFFFFFFFF:FFFFFFFFFFFFF:FFFFFFFFFFFF:F:
@A00881:241:HJW2NDRXX:1:2128:9652:6840 2:N:0:CGAGAGAA+GATTGGAG
GGTAGCGGACTACTCGGGTATCTAATCCCTTTCGCTACCCTGACCTTCGTACCTCAGCGTCAGTTAATGTCCAGAAACCCGCCTTCGCCACGAGTCTTCTTCTTGATATCTACGCATTTCACTGCTACACCAAGAATTCCGGTTCCCCCTCCATTACTCTAGCAGGGTAGTTTCACGCGCATTCCAGAGGTTGAGCCCCTGCCTTTCACGCGCACCTTGCCCCGCCGCCTACGTACCCTTTACGCCCAGT
+
FFFFFFFFFFFFFFFFFFFFFFFFFFFFFFFFFFFFFFFFFFFFFFFFFFFFFFFFFFFFFFFFFFFFFFFFFFFFFFFFFFFFFFFFFFFFFFFFFFFFFFFFFFFFFFFFFFFFFFFFFFFFFFFFFFFFFFFFFFFFFFFFFFFFFFFFFFFFFFFFFFFFFFFFFFFFFFFFFFFFFFFFFFFFFFFFFFFFFFFFFFFFFFFFFFFFFF,FFFFFFFFFFFFFFFFFF::FFFFF:FFFFF:FFF
@A00881:241:HJW2NDRXX:1:2128:29505:7560 2:N:0:CGAGAGAA+GATTGGAG
GGTAGCGGACTACCGGGGTATCTAATCCTGTTTGCTCCCCACACTTTCGCGCCTCAGCGTCAGTTACAGTCCAGTCAGTCGCCTTCGCCACTGGTGTTCCTCCCAATCTCTACGCATTTCACCGCTACACTGGGAATTCCACTGACCTCTCCTGCACTCCAGCCTGACAGTATCCAAAGCCATTCCCACCTTAAAAACGGGACTTTCACTCCAGACTTACCAGGCCGCCTACGCGCCCTTTACGCCCAAT
+
FFFFFFFFFFFFFFFFFFFFFFFFFFFFFFFFFFFFFFFFFFFFFFFFFFFFFFFFFFFFFFFFFFFFFFFFFFFFFFFFFFFFFFFFFFFFFFFFFFFFFFFFFFFFFFFFFFFFFFFFFFFFFFFFFFF:FFFFFFFFFFFFFFFFFFFFFFFFFFFFF,FFFFFF,::FFFFFFFFFFFFFFFFFFFFFFFFFFF:FF,FFFFFFFFFFFFFFF:FFFFFFFF:FFFFF:FFFFFFFFFFFFFFFFF
@A00881:241:HJW2NDRXX:1:2128:12961:7623 2:N:0:CGAGAGAA+GATTGGAG
GGTAGCGGACTACGTGGGTATCTAATCCTGTTTGCTCCCCACGCTTTCGCGCCTCAGCGTCAGTTGTCGTCCAGCAAGCCGCCTTCGCCACTGGTGTTCCTCCTAATATCTACGCATTTCACCGCTACACTAGGAATTCCGCTTGCCTCTCCGATACTCAAGAACGACAGTTTCAAATGCAGCCTACGGGTTGAGCCCGTATATTTCACATCTGACTTGTCATCCCGCCTACGCGCCCTTTACACCCAGT
+
FFFFFFFFFFFFFFFFFFFFFFFFFFFFFFFFFFFFFFFFFFFFFFFFFFFFFFFFFFFFFFFFFFFFFFFFFFFFFFFFFFFFFFFFFFFFFFFFFFFFFFFFF:FFFFFFFFFFFFFFFFFFFFFFFFFFFFFFFFFFFFFFFFFFFFFFFFFFFFFFFFF:FFFFFFFFFFFFFFF:FFFFF:FFFFFFF:FFFFFF:FFFFFFFFFFFFFFFFFFFFFFF:FFFFFFFFFFFFFF:FFFFFFFFFF
@A00881:241:HJW2NDRXX:1:2128:27145:7701 2:N:0:CGAGAGAA+GATTGGAG
GGTAGCGGACTACTCGGGTATCTAATCCTGTTTGCTCCCCCAGCTTTCGCGCCTCAGCGTCAGTGACGGCCCAGCAAGCTGCCTTCGCCGTTGGTGTTCTTCCCGATATCTGCGCATTCCACCGCTACACCGGGAATTCCACTTGCCTCTACCGCACTCGAGCCGCCCAGTACAAAACCCGAGCCAGGGTTGAGCCCTGGTCTTAAAGGTTTCGCTTAAGCGGCCGCCTACGCGCCCTTTACGCCCAATG
+
FFFFFFFFFFFFFFFFFF:FFFFFFFFFFFFFFFFFFFFFFFFFFFFFFFFFFFFFFFFFFFFFFFFFFFFFFFFFFFFFFFFFFFFFFFFFFFFFFFFFFFFFFFFFFFFFFFFFFFFFFFFFFFFFFFFFFFFFFFFFFFFFFFFFFFFFFFF:FFFFFFFFFFFFFFFFFFFFFFFFFFFFFFFFFFFFFFFFFFFFFFFFFFFFFFFFFFF:FFFFFFFFFFFFFFFFFFFFFFFFFFFFFFFFFF
@A00881:241:HJW2NDRXX:1:2128:17589:8030 2:N:0:CGAGAGAA+GATTGGAG
GGTAGCGGACTACAAGGGTATCTAATCCTGTTTGCTCCCCACGCTCTCGCGCCTCAGCGTCAGTTGTCGTCCAGCAATCCGCCTTCGCCACTGGTGTTCTTCCGTATATCTACGCATTTCACCGCTACACACGGAATTCCGATTGCCTCTCCGATACTCAAGACCATCAGTTTCAAATGCAGGCCATGGGTTAAGCCCATGGTTTTCACATCTGACTTGACAGCCCGCCTACGCGCCCTTTACACCCAGT
+
FFF:FFFF:FFFFFFFFFFFF:FFFFFFFF:FFFFFFFFFFFFF:F:FFFFFFFFFFFFFF:FFFF:FFFFF,FFFFFFFFFFFFFFFFFFFFFFFFFFFFFFFFFF:FFFFFFFF,FFFFFF:FFFFFF:FFFFF:FFFFF,FFFFFFFFFFFFFFFFFFFFFFFFFFFFFFFF::FFFFFFFFFFF:F,F:FFFFFFFFF:F,FFFFFFFFFFFFFFFFFFF:FFFFF,:FF:FFFF,FFFF,:F:FF
@A00881:241:HJW2NDRXX:1:2128:27028:8061 2:N:0:CGAGAGAA+GATTGGAG
GGTAGCGGACTACCTGGTTATCTAATCCTCAAAAAAAAACAAGCATTAGAGCCTCAACGTCAGTTACAGTCCATTAAGCCGCCTTAGCCACTTGTGTTCCTCCTAATATCTACGCATTTCACCGCTAAACTAGGAATTCCACTTACCTCTCCTGCACTCCAGTCAAACAGTTTCCAAAGCAGTCCGGGGGTTGAGCCCCCGCCTTTCACTTCAGACGTGCTTCACCGTCTACGGTCCCTTTACACCCAGT
+
FFF:FFFFFFF:::FFFFFFFFFFFFFFF,FFF:,,,,,,F,,,,,:,,F,,,:,FF,::,F,:FF,F,,,:F,FFF,F,:FFFF,,,:F,:,FFFFFF,:,:,FFFF,,,F,:FF,F:FF,FF::F,F,FFF:FFFF:,F,F:FF,F::,:,,F:,:FFFFF:,F:F:,F:FF:F,F,,:FFFF:F::FFF,FF::,FFFFFF,FFFFFFFF:,,,,F:F:,,FF:FF::F:,,,FF,:FF:FF,FFFF
@A00881:241:HJW2NDRXX:1:2128:29008:8077 2:N:0:CGAGAGAA+GATTGGAG
GGTAGCGGACTACAAGGGTATCTAATCCTGTTTGCTCCCCACGCTTTCGAGCCTCAGCGTCAGTTACAGTCCAGCAGGCCGCCTTCGCCACTGGTGTTCCTCCTAATATCTACGCATTTCACCGCTACACTAGGAATTCCGCTTCCCTCTCCGGCACTCAAGGTCTCCAGTTTCAAGTGCAGTTCCGGGGTTGAGCCCCGGTATTTCACACCTGACTTAAAAATCCGCCTACGCGCCCTTTACACCCAGT
+
FFFFFFFFFFFFFFFFFFFFFFFFFFFFFFFFFFFFFFFFFFFFFF:FFFFFFFFFFFF:FFFFFFFFFFFFFFFFFFFFFFFFFF:FF:FFFFFFFFFFF:FFFFFFFFFFFFFFFFFFFFFF,FFFFFFFFFFFFFFFF:FFFFFFFFFFFFFFFFFFFFFFFFFFFFFFFF,FFFFFFFFFFFFFFFFFF,FFFFFFFFFFFFFFFFFFFFFFFFFFF::F:FFFFFF:FFF,FFF:FFF:FFF:FF
@A00881:241:HJW2NDRXX:1:2128:9453:8124 2:N:0:CGAGAGAA+GATTGGAG
GGTAGCGGACTACCAGGGTATCTAATCCTGTTTGCTCCCCACGCTTTCGTGCCTCAGTGTCAGTTACAGTCCAGTGAACCGCCTTCGCCGCTGGTGTTCCTCCTAATATCTACGCATTCCACCGCTACACTAGGAATTCCGTTCACCCCTCCTGCACTCAAGCCCAGCAGTTTTGGTAGTAGTTCCGAAGTTGAGCCCCGGAATTACGCTACCAACTTGCCAAACCACCTACGCACCCTTTACGCCCAGT
+
FFFFFFFFFFFFFFFFFFFFFFFFFFFFFFFFFFFFFFFFFFFFFFFFFFFFFFFFFFFFFFFFFFFFFFFFFFFFFFFFFFFFFFFFFFFFFFFFFFFFFFFFFFFFFFFFFFFFFFFFFFFFFFFFFFFFFFFFFFFFFFFFFFFFFFFFFFFFFFFFFFFFFFFFFFFFFFFFFFFFFFFFFFFFFFFFFFFFFFFFFF:FFFFFFFFFFFFFFFFFFF:FF:FFFFFFFFFFFFFFFFFFFFFFF:
@A00881:241:HJW2NDRXX:1:2128:17201:8140 2:N:0:CGAGAGAA+GATTGGAG
GGTAGCGGACTACTAGGGTATCTAATCCTGTTTGCTCCCCACGCTTTCGCGCCTCAGCGTCAGTCTTGGCCCAGAGAATCGCCTTCGCCACTGGTGTTCCTCCTAATATCTACGCATTTCACCGCTACACTAGGAATTCCGGTCTCCTCTGCCGTACTCAAGTCCTGCAGTATCGGTGGCACACTCAGGGTTGAGCCCTGATCTTTCACCTCCGACTTACATAACCGCCTACGCGCCCTGTACACCCCGT
+
FF:FFFFFFFFFFF:FFF,FFFFFFFFFFFFFFFFFFFFFFFFFFFFFFFFFFFFFFFFFFFFFFFFFFFF:FFFFF,FFFFFFFFFFF,F:FFFF:F:FFFF:FFFFFFFFFFFFFFFFF:FFFFFF:F,FFF,::FF:,,,:FF,FFF:FF,FFFFFF,FFF,FF:FFFFFFFFFFF:FFFFFF:FFFF,F,FFF:FFFFFFFF:FFFF,FFFF:FFF,FF,FF:F,FFFFFFFF:F,:F:F,FF,F:
@A00881:241:HJW2NDRXX:1:2128:15221:8563 2:N:0:CGAGAGAA+GATTGGAG
GGTAGCGGACTACGCGGGTATCTAATCCTGTTTGCTCCCCACGCTTTCGAGCCTCAGTGTCAGTTACAGTCCAGTAAGCCGCCTTCGCCACTGGTGTTCCTCCTAATATCTACGCATTTCACCGCTACACTCGGAATTCCACTTACCTCTCCTGCACTCCAGCCGGACAGTTTCAAATGCAGTTCCGGGGTTGAGCCCCGGCATTTCACATCTGACTTGCCCTGCCACCTACGCTCCCTTTACACCCAGT
+
FFFFFFFFFFFFFFFFFFFFFFFFFFFFFFFFFFFFFFFFFFFFFFFFFFFFFFFFFFFFFFFFFFFFFFFFFFFFFFFFFFFFFFFFFFFFFFFFFFFFFFFFFFFFFFFFFFFFFFFFFFFFFFFFFFF,FFFFFFFFFFFFFFFFF:FFFFFFFF:FFFFFFFFFFFFFFFFFFFFFFFFFFFFFFFFFFFFFFFFFFFF:FFFFFFFFFFFFFFFFFFFFFFFFFFFFFFFFFF:FFFFFFFFFFF
@A00881:241:HJW2NDRXX:1:2128:28935:8735 2:N:0:CGAGAGAA+GATTGGAG
GGTAGCGGACTACAGGGGTATCTAATCCTGTTTGCTCCCCACGCTTTCGAGCCTCAGCGTCAGTTAAAGCCCAGTAAGCCGCCTTCGCCACTGATGTTCCTCCTAATATCTACGCATTTCACCGCTACACTAGGAATTCCGCTTACCTCTACTTCACTCAAGAACTACAGTTTCAAATGCAAGTTATCGGTTGAGCCCATACATTTCACATCTGACTTGCAGTCCCGCCTGCACTCCCTTTACACCCAGT
+
FFF:FFFFFFFFFFFFFFFFFFFFFFFFFFFFFFFFFFFFFFFFFFFFFFFFFFFFFFFFFFFFFFFFFFFFFFF:FFFFFFFFFFFFFFFFFFFFFFFFFFFFFFFFFFFFFFFFFFFFFFFFFFFFFFFFFFFFFFFFFFFFFFFFFFFFFFFFFFFFFFFFFFFFFFFFFFFFFFFFFFFFF:FFFFFFFFFFFFFFFFFFFFFFFFFFFFFFFFFFFFFFFFFFFFFFFFFFFFFFF:F:F:FFFF
@A00881:241:HJW2NDRXX:1:2128:14362:9111 2:N:0:CGAGAGAA+GATTGGAG
GGTAGCGGACTACTAGGGTATCTAATCCTGTTTGCTCCCCACACTTTCGTGCCTCAACGTCAGTTACGGTCCAGAAAGTCGCCTTCGCCACTGGTGTTCCTCCTAATATCTACGCATTTCACCGCTACACTGGGAATTCCGCTTACCTCTGCTCCACTCAAGACCGTAAGTTTCAAATGCAGTCCCAGGGTTAAGCCCCAGCCTGTCACATCTGACTTTACAGCCCGCCTACGCACCCTTTACACCCAAT
+
FFF:FFFF,FF:F:FFFF:FFFFFFFFFFF,F:FFFFFFFFF:FFFFFF,FFF,FFFFFFFFFFFFFFF:FFFF:FFFFFFFFFFFFFFFFFFFFFF:FFFFFFFFFF,FF:FFFFFFFFFFF:FF:FFF,FFF,F,FFFFFF,FFFFFFFF:FFFFFF::F:FFFF,:FF::FF:FFFF:FFFFFFFFFFF,F:FFFFFFFFF,,FFFFFFFFFFFFFFF:F::FFFFF:FFFFFFFF,FFF,FFFFFF
@A00881:241:HJW2NDRXX:1:2128:30752:9189 2:N:0:CGAGAGAA+GATTGGAG
GGTAGCGGACTACAAGGGTATCTAATCCTGTTTGCTCCCCACGCTTTCGTGCCTCAGTGTCAGTTACAGTCCAGCAACCCGCCTTCGCTACTGGTGTTCCTCCTAATATCTACGCATTCCACCGCTACACTAGGAATTCCGGTTGCCCCTCCTGCACTCAAGTCCGGCAGTTTTAGTAGTAGTCCCGAAGTTAAGCCCCGGGCTTACGCTACTAACTTGTCAAACCACCTACGCACCCTTTACGCCCAGT
+
F:FFFFFFFFFFFFFFFFFFFFFF:FFFFFFFFFFFFFFFFFFFFFFFFFFFFFFFFFFFFFFFFFFFFFFFFFFFFFFFFFFFFFFFFFFFFFFFFF:FFFFFFFFFF:FFFFFFFFFFFFFF:FFFFFFFFFF:FF:F:FFF:FFFFFFFFFFFFFFFFFFFFFFFFFFFFFFFFFFF:FFFFFFFFFFFFFFFFFF:FFFFFFFFFFFFFFFFF:,FFFF::FFF,:FFFFFF,FFFFFFFFFFFFF
@A00881:241:HJW2NDRXX:1:2128:17644:9439 2:N:0:CGAGAGAA+GATTGGAG
GGTAGCGGACTACCGGGGTATCTAATCCTGTTTGCTCCCCACACTTTCGTGCCTCAACGTCAGTTACAGTCCAGAAAGTCGCCTTCGCCACCGGTGTTCTTCCTAATATCTACGCATTTCACCGCTACACTAGAAATTCCACTTTCCTCTCCTGCACTCGAGAACAGTAGTTTTAGTTGCAGTTCCTCAGTTAAGCCGAGGGATTTCACAACCAACTTGACTCCCCGTCTACGCACCCGTTCCACCCAAT
+
FFF:FFFFFFF:FFFFFFF::FFFFFFFFFFFFFFFFFFFFFFFFFFFFFFFFFFFFFFFF:FFFFFFFFFFFFFFFFFFFFFFFFFFFFFFFFFFF:FFFFFFF::FFFFFFFFFF,FFFFFFFF:FFFFFFFF:FFFFFFF:FFFFF:FFFFFFFFF,FFF,F,FFF:FFF,FFFFF,FFFFF,FF,F:F:FFF:F:FFFF,:FFF:FFFFFFF:FF,FFFFFFF:FFFFF:F:FF,F:,,FF:FFFF
@A00881:241:HJW2NDRXX:1:2128:20085:9565 2:N:0:CGAGAGAA+GATTGGAG
GGTAGCGGACTACCTGGGTATCTAATCCTATTTGCTCCCCACGCTTTCGAGCCTCAGCGTCAGTTAAAGCCCAGCAGGCCGCCTTCGCCACTGATGTTCCTCCCAATATCTACGCATTTCACCGCTACACTGGGAATTCCGCCTGCCTCTACTTCACTCAAGAGCCTCAGTTTCAAGTGCATTCCATGGGTTGAGCCCATACCTTTCACACCTGACTTAAAGCCCCGCCTACGCTCCCTTTACACCCAGT
+
FFFFFFFFFFFFFFFFFFFFFFFFF:FFFFFFFFFFFFFFFFFF:FFFFFFFFFFFFFFFFFFFFFFFFFFFFFFFFFFFFFFFFFFFFFFFFFFFFFFFFFFFFFF::FFFFFF:FFFFFFFFFFFFFFFFFFF,,FFF:FFFFFFFFFFFFFFFFFFF:FFFFFFFFFFFFFFFFFFFFFFFFFFFFFFFFFFFFFFFFFFFFFFFFFFFFFFFFFFF,FFFFFF:FFFFFFFFFFFFFFFFFFFFFF
@A00881:241:HJW2NDRXX:1:2128:32479:9674 2:N:0:CGAGAGAA+GATTGGAG
GGTAGCGGACTACCTGGGTATCTAATCCTGTTTGCTCCCCACGCTTTCGCACCTCAGCGTCAATACCGGTCCAGGTGGCCGCCTTCGCCACTGGTGTTCCTCCAGATATCTACGGATTTCACTCCTACACCTGGAATTCCGCCACCCTCTCCCGGATTCAAGTCGTGCAGTATCAAAGGCAGTTCCACGGTTGAGCCGTGGGATTTCACCCCTGACTTACACAACAGCCTACGTGCGCTTTACGCCCAGT
+
FF,,F,FF:FFFFFFFFFFFFFFFFFFFFFFFFFFFFFFFFFFFFFFFFFFFFFFFFFFFFF:FFFFFFFFF,FFFFFFFFFFFF:FF:F:FFFFFFFFFFFFF:FFFFFFFFFFFF,F:FFFFFFFF:FFFFF::FFFFFFFF:FFFFFF:FFFF,,FFFFFFFFFF,FFFF::FFFF,F:FFFF,FFFFFFFFFFFF:FFF:,FF,,:FFF:FFF:FFF,FF:F:FFFF::F:,FF,FFFFF::FFFF
@A00881:241:HJW2NDRXX:1:2128:29161:9752 2:N:0:CGAGAGAA+GATTGGAG
GGTAGCGGACTACACGGGTATCTAATCCTGTTTGCTCCCCACGCCTTCGAGCCTCAACGTCAGTTACAGTCCAGTAAGCCGCCTTCGCCACTGGTGTTCCTCCTAATATCTACGCATTTCACCGCTACACTAGGAATTCCGCTTACCTCTACTTCACTCAAGAACTACAGTTTCAAATGCAAGTTACGGGTTGAGCCCATACATTTCACATCTGACTTGCAATCCCGCCTACACGCCCTTTACACCCAGT
+
FF:FFFFFFFFFFFFFFFFFFFFFFFFFFFFFFFFFFFFFFFFFFFFFFFFFFFFFFFFFFFFFFFFFFFFFFFFFFFFF:FFFFFFFFFFFFFFFFFFFFFFFFFFFFFFFFFFFFFFF:FFFFFFFFFFF,FF,FFFFFFFFFFFFFFFFFFFFFFFFFFFFFFF:FFFFFF,FFFFFF:FFFF:FFFFFFFFFFFFFFFFFFFFFFFFFFFFFFFFFF,FF,FFF:FFFFFFFFFFF,,FFFFFFFF
@A00881:241:HJW2NDRXX:1:2128:25418:9815 2:N:0:CGAGAGAA+GATTGGAG
GGTAGCGGACTACTCGGGTATCTAATCCTGTTTGCTCCCCACGCTCTCGCGCCTCAGCGTCAGTTGTCGTCCAGCAATCCGCCTTCGCCACTGGTGTTCTTCCGTATATCTACGCATTTCACCGCTACACACGGAATTCCGATTGCCTCTCCGATACTCAAGACCATCAGGTTCAAATGCAGGCCATGGGTTAAGCCCATGGTTTTCACATCTGACTTGAACGCCCGCCTACGCGCCCTTTACACCCAGT
+
FF,FFFFFFFF:,FFFFFF,FFFFFFFFFFFFFFFFFFFFFFFFFFFFFFFF:FFFFFFFFFF:FFFFFFFFFFFFFFFFFFFFFFFFFFFFFFFFFFFFFFFFFFFFFFFFFFFFFFFFFFF:FFFFFFFFFFF:FFFFF:,FFFFFFFFFFFF,:FFFFFFFFFFF::,FFFFF:FFFFFFFFFFFFFFF,:FFFFFFFF,FF:F:F:FFFF:,FFF,,,FFFFFF:,FFF,FFFFFFF,FF:FFFFF
@A00881:241:HJW2NDRXX:1:2128:32551:9893 2:N:0:CGAGAGAA+GATTGGAG
GGTAGCGGACTACGCGGGTATCTAATCCTGTTTGCTCCCCACGCTTTCGCGCCTCAGCGTCAGTTGTCGTCCAGCAAGCCGCCTTCGCCACTGGTGTTCCTCCGTATATCTACGCATTTCACCGCTACACACGGAATTCCGCTTGCCTCTCCGATACTCAAGACACACAGTTTCAAATGCAGTTTCCGGGTTGAGCCCGGAGATTTCACATCTGACTTGCATGCCCGCCTACGCGCCCTTTACACCCAGT
+
FFFFF:FFFFFF:FFFFFFFFFFFFF,FFFFFFFFFFFFFFFFFFFFFFFFFFFFFFFFFFFFFFFFFFFFFFFF:FFFFFFFFFFFFFFFFFFFFFFFFFFFFFFFFFFFFFFFFFFFFFFFFFFFFFFFFFFFFFFFFFFFFFF,FFFFFFFFFFFFFFFFFFFFFFFFFFFFFFFF:FFFFFFFFFFFFFFFFFFFFFFFFFFFFFFFFF:FFFF:FFFFFF:FFFFFFFFFFFFF,FF:F::F:FF
@A00881:241:HJW2NDRXX:1:2128:23294:9925 2:N:0:CGAGAGAA+GATTGGAG
GGTAGCGGACTACAAGGGTATCTAATCCTGTTTGCTCCCCACGCTTTCGTGCCTCAGCGTCAGTCAGGCGCCAGTACGCTGCCGTCGCAATCGGAGTTCTGCGCAATATCTAAGCATTTCACCGCTACACTGCGCATTCCGCATACCTCTTCCGAACTCCAGTCCCGCAGTTTCAATGGCACGCGTACGGTTAAGCCGCTCGTTTTCACCGCTGACTTGCGGGTCCGCCTCCGCACCCTGTAAACCCACT
+
FF:,FFFF:FF,FFFF:FF,FFFFFFFFFFFFFFFFFFF,FFFFFFFF::FFF,FFFFFFFFFFFFFFF::F:F:FF:FFFFF,F:FFFFFFFFFF:FF,FFFFFFFFFF:,FFFF,FFF:F:FFF:F:FFFFFFF,:F,:FFF,F:FFFFFFF:FFFFFFFFFFFFFFF:,:F,FFFF:F::FF:,:F:FFF:FFFF,,F::FF:F,,FF:::F::FFFF::F,FFFFF:FF,F:F:FF,F:,,F:FFF
@A00881:241:HJW2NDRXX:1:2128:23086:10034 2:N:0:CGAGAGAA+GATTGGAG
GGTAGCGGACTACAAGGGTATCTAATCCTGTTTGCTCCCCACGCTTTCGAGCCTCAACGTCAGTTACCGTCCAGTAAGCCGCCTTCGCCACTGGTGTTCTTCCTAATATCTACGCATTTCACCGCTACACTAGGAATTCCGCTTACCTCTCCGGCACTCCAGCCAAACAGTTTCCAAAGCAGTCCCTGCGTTAAGCACAGGGCTTTCACTTCAGACTTGCCTCGCCGTCTACGCTCCCTTTACACCCAGT
+
FFFFFFFFFFF:FFFFF,FFFFFFFFF:FFFFFFFFFFFFFFFFFFFFFFFFF:FFFFFF:FFFFFFF:FFFFFFFFFFF:FFF:FFFF:,FF:FFFFFF,FFFFFFFFFFFFF:FFFFFFFF:FFFFF::,FFFFF:FFFFFF:FFFFFFFFFF:FFFF:FF,:FFFFFFFFFFFFFFFF,FF:FF:F:FFFFFFFFFFFF,FFFFFFFFFFFFFFFFF:FFFFF,:FFFF,FFFFFFFFFFFF::FF,
@A00881:241:HJW2NDRXX:1:2128:23104:10097 2:N:0:CGAGAGAA+GATTGGAG
GGTAGCGGACTACTAGGGTATCTAATCCTGTTTGCTCCCCACGCTCTCGCGCCTCAGCGTCAGTTGTCGTCCAGCAATCCGCCTTCGCCACTGGTGTTCTTCCGTATATCTACGCATTTCACCGCTACACACGGAATTCCGATTGCCTCTCCGATACTCAAGACCATCAGTTTCAAATGCAGGCCATGGGTTAAGCCCATGGTTGTCACATCTGACTTGACTGCCCGCCTCCGCGCCCTGTACACCCCGT
+
FF:FF:FFF:FFFFFFFFFFFFFFFF:F::FFFFF:FFF:,FFF:FFFFFFFFFFF:FFFFFFF,FFFF,F:FFFF:F:FFFF,,FFFF:FFFFFF:FF:F:F::FF:FF,F::F,:FFFFFFFFF:FFFF:FFF:,,FFFFFF:FFFFFF:FFFFFFFF,F:FFF,FFFF,,:FF,FFFFFFFFFFFFF,:F:FFFFF:FFFF,F:FF,FFFFFF:FFFF,F:,FF::F:F:FF:FFFFF:FFFFF,FF
@A00881:241:HJW2NDRXX:1:2128:13413:10191 2:N:0:CGAGAGAA+GATTGGAG
GGTAGCGGACTACAGGGGGATCTAATCCTGTTCGATCCCCGCACTTTCGAGCATCAACGTCAGTTACGGTCCAGCAGGCTGCCTTCGCAATCGGAGTTCTTCGTGATATCTATGCATTTCACCGCTACACCACGAATTCCGCCTGCCTATGCCGCACTCAAGGCCCCCAGTTTCAACTGCAATTCTACGGTTGAGCCGCAAACTTTCACAACTGACTTAAGGACCCGTCTACGCTCCCTGTAAACCCAAT
+
FFF,FFFFF:F:FFFFFF,:FFFFFFFFFF:FFFF,FFFFFFFF::FFFFFF:FFFFFFFFFFF,FFFFF:F,FF,FFFFFFF,FFFFFFFFFF,F::F::FF,FFF,,F:FFFFF,FFFFFFFFFFFFFFFFFFF:FFFFFFF:FFFFFFFFFFFFFFF:FFFFFFF,FF,,:,:F,FFFFFF:F,F:F:FF,FFFFFFFFFF,FF,FF:FFFFFF:F:FF,FFF:F:FF,F:FFFFF,FFFF,:F:F,
@A00881:241:HJW2NDRXX:1:2128:13503:10191 2:N:0:CGAGAGAA+GATTGGAG
GGTAGCGGACTACAGGGGTATCTAATCCTGTTCGATCCCCGCACTTTCGAGCATCAACGTCAGTTACGGTCCAGCAGGCTGCCTTCGCAATCGGAGTTCTTCGTGATATCTATGCATTTCACCGCTACACCACGAATTCCGCCTGCCTATGCCGCACTCAAGGCCCCCAGTTTCAACTGCAATTCTACGGTTGAGCCGCAAACTTTCACAACTGACTTAAGGACCCGTCTACGCTCCCTTTAAACCCAAT
+
FFF:FFFFFFFFF:FFFFFFFFFFFF:FFFFFFF:FFFFFFFFF:FFFFFFFFFFFF:FFFFFFFFFFFFFFFFFFFFFFFFFFFFFFFFFFFF:FFFFFFFFFFFFFFFFFFFFFFFFFFFFFFFFFFFFFFF:FFFFFFFFFFFFFFFFFFFF:FFFF:FFFFFFFFFF,FF:FF:FFF:,FFFFFFF,FF:FFFFFFFFFF:F:FFFFFFFFFFF::FFFFFFFF:F,:FFFFFFF,FFFF,FFFFF
@A00881:241:HJW2NDRXX:1:2128:15564:10347 2:N:0:CGAGAGAA+GATTGGAG
GGTAGCGGACTACCGGGGTATCTAATCCTGTTTGCTCCCCACGCTTTCGTGCCTCAGTGTCAGTTACAGTCCAGCAGATCGCCTTCGCCGCTGGTGTTCTTCCCAATCTCTACGCATTCCACCGCTACACTGGGAATTCCATCTGCCCCTCCTGCACTCAAGCCCGACAGTTTTGGTAGTAGTTCCGAAGTTGAGCCCCGGACTTACGCTACCAACTTGCCAAACCACCTACGCACCCTTTACGCCCAGT
+
FF,:FFFF:FFFFFFFFFF:FFF:FFFFFFF:FFFFFFFFFFFFFFFFFFFFFFF,FFFFFFFFFFFFFFFFFFFFFFFFFFFFFFFFFFFFFFFFFFFFFFF:F:F:F:FFFFFFF:FFFFFFFFFFFFFFFFFF,FFFFFFFFFFFFFF:F:FFFFF:FFFFFF:FFF:FFFFFFF:,FF:FFF:FFF::FFFFFFFF:F,,F:FFF:FFFFFFFFF:F,FFFFFFF:FFFFFFFFFF,FFFFFFFF,
@A00881:241:HJW2NDRXX:1:2128:26639:10520 2:N:0:CGAGAGAA+GATTGGAG
GGTAGCGGACTACTGGGGTATCTAATCCTGTTTGCTCCCCACGCTTTCGCGCCTCAGCGTCAGTTGTCGTCCAGCAAGCCGCCTTCGCCACTGGTGTTCCTCCGTATATCTACGCATTTCACCGCTACACACGGAATTCCGCTTGCCTCTCCGATACTCAAGATAGACAGTTTCAAATGCAGTTTCCGGGTTGAGCCCGGAGATTTCACATCTGACTTGCCTACCCGCCTACGCGCCCTTTACACCCAGT
+
FFFFFFFFFFFFFFFFFFFFFFFFFFFFFFFFFFFFFFFFFFFFFFFFFFFFFFFFFFFFFFFFFFFFFFFFFFFFFFFFFFFFFFFFFFFFFFFFFFFFFFFFFFFF:FFFFFFFFFFFFFFFFF:FFFFFF,F:FFFFFFFFFFFFFFFF,FFFFFFFFFF:FFFF:FFFFFFFFFFFFFFFFF,FFFFFFFFFFF:FFFFFFFFFFFFFFFFFFFF:FFFFFFFFF:FFFFFFFFF,FFFFFFFFFF
@A00881:241:HJW2NDRXX:1:2128:32145:10567 2:N:0:CGAGAGAA+GATTGGAG
GGTAGCGGACTACCTGGGTATCTAATCCTGTTTGCTCCCCACGCTTTCGAGCCTCAACGTCAGTTGCCGTCCAGCAAGCCGCCTTCGCCGCTGGTGTTCTTCCTGATATCTACGCATTTCACCGCTACACCAGGAATTCCGCTTGCCTCTCCGGTACTCCAGCGAAACAGTTTCCAAAGCAGTCCCGCCGTTGAGCAGCGGGCTTTCACTTCAGACTTGTCCTGCCGTCTACGCTCCCTTTACACCCAGT
+
FFFFFFFFFFFFFFFFFFFFFFFFFFFFFFFFFFFFFFFFFFFFFFFFFFFFFFFFFF:FFFFFFFFFFFFFFFFFFFFFFFFFFFFFFF,FFFFFFFFFFFFFFFFFFFFFFFFFFFFFFFFFFFFFFFFFFFFFFFFFFFFFFF,FFFFFF:F,F:FFFF,FFFFFFFFF:F:FFFFF:FFFFFFFF,FFFFFFF:FFFFFF:FFFFF,FFFFFFFFFF,FFFF:,FF::FFFFFFF:FFFFFFFFF,
@A00881:241:HJW2NDRXX:1:2128:29514:10645 2:N:0:CGAGAGAA+GATTGGAG
GGTAGCGGACTACTGGGGTATCTAATCCTGTTTGCTCCCCACGCTTTCGTGCCTCAGTGTCAGTTACAGTCCAGTGAACCGCCTTCGCCGCTGGTGTTCCTCCTAATATCTACGCATTCCACCGCTACACTAGGAATTCCGCTTACCCCTCCTGCACTCTAGTGATCCAGTATTAAATGCAGTTCCGTAGTTGAGCCACGGGCTTTCACATTTAACTTAAACCGCAACCTACGCTCCCTTTACGCCCAGT
+
FF:,FFFFFFFFFFFFFFFFFFFFFFFFFFFFFFFFFFFFFFFFFFFFFFFFFFFFFFFFFFFFFFFFFFFFFFFFFFFFFFFFFFFFFFFFFFFFFFFFFFFFFFFFFFFFFFFFFFFFFFFFFFFFFFF:FFFFFFF:FFFFFFFFFFFFFFFF:F:FFFFFFFFFFF,:,FFFFFFFFFFFFFFF,FFFFFF:FF:FFFFFF:FF:F,FFFFFFFFFFF,FFF:FFFF::F:FFFF:FF,FF:FF:F
@A00881:241:HJW2NDRXX:1:2128:16514:10770 2:N:0:CGAGAGAA+GATTGGAG
GGTAGCGGACTACCAGGGTATCTAATCCTGTTTGCTCCCCACACTTTCGTGCCTCAACGTCAGTTACAGTCCAGAAAGTCGCCTTCGCCACCGGTGTTCTTCCTAATATCTACGCATTTCACCGCTACACCAGGAATTCCGCTTACCCCTCCAGTACTCCAGCCGGGCAGTTTCAAAAGCACTCTGCAGGGTTAAGCCCTGGGGTTTCACTTCTGGCTTGTCCGGCCGCCTGCGCTCCCTTTACTCCCAG
+
FF::FFFF:F:FFFFFFF,::FF,F:FFFFF,F:F:FFFFFFFFF:FFFFFFFFFFFFFFF:FF:FFFF:F,FFF,FFFFFFFFFFFFF,:FFFFF:FFFFFFFFFFFFFFFF::FF:FFFFFFFFFFFFF:FFF,FFFFFF:FFFF:FFFFFF:FFFFF:FFFFFF::FFFFFFF:FF,,:FFFF,:FFF:F,,FF::F:FF::FFF,:FFFFFFFFFFFFFFF,FFFF:FFFF:FFF:F:FF,F,F,F
@A00881:241:HJW2NDRXX:1:2128:25012:10958 2:N:0:CGAGAGAA+GATTGGAG
GGTAGCGGACTACCCGGGTATCTAATCCTATTTGCTCCCCACGCTTTCGGGACTGAGCGTCAGTTGCAGGCCAGATCGTCGCCTTCGCCACTGGTGTTCCTCCATATATCTACGCATTTCACCGCTACACATGGAATTCCACGATCCTCTCCTGCACTCTAGCTGCCTGGTTTCTATGGCTTACTGAAGTTAAGCTTCAGGCTTTCACCACAGACCCTTGCTGCCGCCTGCTCCCTCTTTACGCCCAATA
+
FF:FFFFFFFFFFFFFFFFFFFFF:FFFFFFF:FFFFFFFFFFFFFFFFFFFFFF:FFFFFFFFFFFFFFFFFFFFFFFFFFFFFFFFFFFFFFFF:FFFFFFFFFFFFFFFFFFFFF:FFFFFFFFFFFFFFF:F:FFFFFFFFFFFFFFFFFF,FFFFFFFFFF:FFF:FFF,FFFFFFFFFFF:FFFFFFFFFFFFFFFFFFFFFFFF,F:F:FFFFFFF,FFFF:FFFF:F:F,FFFFF::F:F,F
@A00881:241:HJW2NDRXX:1:2128:31042:11318 2:N:0:CGAGAGAA+GATTGGAG
GGTAGCGGACTACCGGGGTATCTAATCCTGTTTGCTCCCCACGCTCTCGCGCCTCAGCGTCAGTTGTCGTCCAGCAATCCGCCTTCGCCACTGGTGTTCTTCCGTATATCTACGCATTTCACCGCTGCACACGGAATTCCGATTGCCTCTCCGATACTCAAGACCATCAGTTTCAAATGCAGGCCATGGGTTAAGCCCATGGTTTTCACATCTGACTTGACAGCCCGCCTACGCGCCCTTTACACCCAGT
+
FFFFFFFFFFFFFFFFFFFFFFFFFFFFFFFFFFFFFFFFFFFFFFFFFFFFFFFFFFFFFFFFFFFFFFFFFFFFFFFFFFFFFFFFFFFFFFFFFFFFFFFFFFFFFFFFFFFFFFFFFFFFFFFFFFFFFFF,FFFFFFFFFFFFFFFFFFFFFFFFFFFFFFFFFFFFFFFFFFFFFFFFFFFFFFFFFFFFFFFFFFFFFFFFFFFFF:FFFFFFFFFFFFFFFFFFFFFFFFFFFFFFFFFFFF
@A00881:241:HJW2NDRXX:1:2128:27245:11945 2:N:0:CGAGAGAA+GATTGGAG
GGTAGCGGACTACTGGGGTATCTAATCCTGTTTGCTCCCCACGCTTTCGAGCCTCAACGTCAGTTACTGTCCAGCAGGCCGCCTTCGCCACCGGTGTTCCTCCTGATATCTACGCATTTCACCGCTACACCAGGAATTCCGCCTGCCCCTCCAGCACTCCAGTTACTCAGTTTCCAAAGCCGTTCCGCAGTTGAGCCGCGGGCTTTCACTTCAGACTTGAACAACCGTCTACGCTCCCGTTACACCCAGT
+
FF:,FF:FFFFFFFFFFFFFFFFFF,FFFFFFFFFFFFFFFFFFFFFFFFFFFFFFFFFFFFF,F:FFFFFFFFF:FFFFFFFFFFFFFFFFFFFFFF:FFFFFFFFFFFFFFFF,F:FFFF:FFFFFFFF,FFFFFFFFFFFFFFFFFFFFFFFFF::FFFFFFFFFFFFF:FFF:FF:FF:FF,FFF:F,:FFFFFFFFF,FFFFF:FFF:F::FFF,FFFFFFFFF::FFF:FFF:FF,F:FF,,FF
@A00881:241:HJW2NDRXX:1:2128:20961:12148 2:N:0:CGAGAGAA+GATTGGAG
GGTAGCGGACTACCTGGGTATCTAATCCTGTTTGCTCCCCACGCTCTCGCGCCTCAGCGTCAGTTGTCGTCCAGCACTCCGCCTTCGCCACTGGTGTTCTTCCGTATATCTACGCATTTCACCGCTACACACGGAATTCCGATTGCCTCTCCGATACTCAAGACCATCAGTTTCAAATGCAGGCCATGGGTTAAGCCCATGGTTTTCACATCTGACTTGACAGCCCGCCTACGCGCCCGTTACACCCAGT
+
FF,,FFFFFFF,F,FFFFF,:FFF:F:FFFF:FFFFF:FFFFFFFFFFFFF:FFFFFFFFFFFFFFF:FFFFFFFF,FFFFFFFFFFFFFFFFFFFFFFFFFFFFF:FFFFFFFFFF:F:FFFFFFFFFFFFFFFFFFFFFFFFFFFFF:FFFFFFFFF:FFFFFFFFFFFFFFF,FFFFFFFFFFFFFFFFF,FFFFF,F:,FFFF,FFFFF,FFFFFFF:FFFFFF:FF:FF:FFF:FFFFFF,:FFF
@A00881:241:HJW2NDRXX:1:2128:31259:12195 2:N:0:CGAGAGAA+GATTGGAG
GGTAGCGGACTACCGGGGTATCTAATCCTGTTTGCTCCCCACGCTTTCGTGTATGAGCGTCAGTGGCCTCCCAGGGGGCTGCCTTCGCCTTCGGTGTTCTTCCACATATCTACGCATTTCACTGCTACACGTGGAATTCCACCCCCCTCTGAGACACTCTAGTCCGACAGTCACATAGGACCCTCCCAGGTTAAGCCCGGGGATTTCACCTCTGTCTTATAGAACCGCCTGCACACCCTTTACGCCAAGT
+
F,FFFFFFFFFFFFFFFFFFFFFFFFFFFFFF,FFFFFFFFFFFFFFFF:FFFF,FFFFFFFFFF:FFFFFFFF,FFFFFFFFFFFFFFFFFFFFFFFFFFFFFFFFFFFFFFFFFFFFFFF,FFFFFFF,FFFFFFFFFFFF,FF:FFF:FFFFFFFFFFFFF,FFFFFFFFFFFFF:F,FF:FFFFFFF:F:,FFFF,FFFFFFFFFF,:F,,FF:F:,,FFFFF:FFFFF:FFFFFF,FFFFF,FF,
@A00881:241:HJW2NDRXX:1:2128:25590:12273 2:N:0:CGAGAGAA+GATTGGAG
GGTAGCGGACTACGCGGGTATCTAATCCTGTTTGCTCCCCACGCTCTCGCGCCTCAGCGTCAGTTGTCGTCCAGCAATCCGCCTTCGCCACTGGTGTTCTTCCGTATATCTACGCATTTCACCGCTACACACGGAATTCCGATTGCCTCTCCGATACTCAAGACCAGCAGTTTCAAATGCAGGCTATGGGTTAAGCCCATAGTTTTCACATCTGACTTGTCGGCCCGCCTACGCGCCCTTTACACCCAGT
+
FFFFFFFFFFFFFFFFFFFFFFFFFFFFFFFFFFFFFFFFFFFFFFFFFFFFFFFFFFFFFFFFFFFFFFFFFFFFFFFFFFFFFFFFFFFFFFFFFFFFFFFFFFFFFFFFFFFFFFFFFFFFFFFFFFFFFFFFFFFFFFFFFFFFFFFFFFFFFFFFFFFFFFFFFFFFFFFFF:FFFFFFFFFFFFFFFFFFFFFFFFFFFFFFFFFFFFFFFFFFFFFFFFFFFFFFFFFFFFFFFFFFFFFFFF
@A00881:241:HJW2NDRXX:1:2128:13340:12289 2:N:0:CGAGAGAA+GATTGGAG
GGTAGCGGACTACTCGGGTATCTAATCCTGTTTGCTCCCCACGCTTTCGTCCCTGAGCGTCAGAATAGTCTTCGTCAGCTGCTTTCGCTATCGGTGTTCTGTGACATATCTATGCATTTCACCGCTACACCACGCATTCCGCATACCTCTTCCGAACTCCAGTCCCGCAGTTTCAATGGCAAGCGTACGGTTAAGCCGCACGTTTTCACCGCTGACTTGCGGGTCCGCCTACGCACCCTTTAAACCCACT
+
FFFFFFFF:FFF:FFFFFFFFFF:FFF:FFFFF:FFFF:F:FFFFFFFFFFFFFF:FFFFFFFFFFFFFFFFFFFF:FFFFFFFFFFFFFFFFFFFFFFFFFFFFFF:FFFFFFF::FFF,FFFFFF:FF:FF:F:FFFFFFFFFFFF:FFFFFF,FFFFFFFFFFFF,FFF:FFFF,FFFFFFF:F,F,,FFFFFFFF,FF:FFFF:FFFFFF:F,,:FFFFF,,FF:FFFFF,::F:FFF,FFFFF,F
@A00881:241:HJW2NDRXX:1:2128:15067:12399 2:N:0:CGAGAGAA+GATTGGAG
GGTAGCGGACTACATGGGTATCTAATCCTGTTTGCTCCCCACGCCTTCGAGCCTCAACGTCAGTTACAGTCCAGTAAGCCGCCTTCGCCGCTGGTGTTCCTCCTAATATCTATGCATGTCACCGCTACACTCGGAATTCCACTTTCCTCTCCAGCACGCAAGACTTACAGTTTCCAATGCAGTCCGGGGGTTGAGCCCCCGCCTTTCACATCAGACTGGCAATCCCGTCTACGCTCCCTTTGCACCCAGT
+
FFF,FFFFFFF,F:FFFFFFFFFFFFF,F:FFFFFFFFF,FFF:FFFFFFFFFFFFFFFF:FFFFFF:FFFFFFFFFFFFFFFFFFFFF:FFFFFF:FFFF:FFF:F,FF:FFFF,F,FFFFFFFFFFFFFF,FF:FF:FF,FFF:F:F,,FF:F:,,,FF:FFFF,,F,FFFFF:F:FFF:,FFFFFFF:F,FFFFFFFFF:F,FFFF:FF,:,,,,FFFF,:FFFF:F,:F,,,F:,,F,:FFFF,F:
@A00881:241:HJW2NDRXX:1:2128:31711:12571 2:N:0:CGAGAGAA+GATTGGAG
GGTAGCGGACTACCTGGGTATCTAATCCTGTTCGATCCCCACGCTTTCGTGCTTCAGCGTCAGTCTCGCTATGGTATGCTGCCTTCGCAATCGGGGTTCTGCATGATATCTATGCATTTCACCGCTACACCACGCATTCCGCATACCTCTTCCGAACTCCAGTCCCGCAGTTTCAATGGCAAGCGTACGGTTAAGCCGCACGTTTTCACCGCTGACTTGCGGGTCCGCCTACGCACCCTTTAAACCCAAT
+
FFFFFFFFFFFFFFFFFFFFFFFFFFFFFFFFFFFFFFFFFFFFFFFFFFFFFFFFFFFFFFFFFFFFFFFFFFFFFFFFFFFFFFFF:FFFFFFFFFFFFFF:FFFFFFFFFFFFFFFFFFFFFFFFFFFFFFFFFFFFFFFFFFFFFFFFFFFFFFFFFFFFFFFFFFFFFF:FFFFFFFFFF:FFFFFFFFFFFFF:F:FFFFFFFFFFFFFFFFFFFFFFFFFFFF:FFF:FFFFFF:F:FFFFFF
@A00881:241:HJW2NDRXX:1:2128:12292:12884 2:N:0:CGAGAGAA+GATTGGAG
GGTAGCGGACTACGAGGGTATCTAATCCTGTTTGCTCCCCACGCTTTCGAGCCTCAGTGTCAGTTGCAGTCCAGTAAACCGCCTTCGCCTCTGGTGTTCTTCCTAATATCTACGCATTTCACCGCTACACTAGAAATTCCGTTTACCCCTCCTGTACTCTAGTTACCCAGTTTTAAGTGCAGTTCCGAAGTTGAGCCCCGGGCTTTCACACCTAACTTAAATAACCACCTACGCTCCCTTTACGCCCAGT
+
FFF,FFFFFFFFFFFFFFF:FFFFFFFFFFFFFFFFFFFF:FFFFFFFFFFFFFFFFFFFFFFFFFFFFFFFFFFFFFFFFF:FF,FF,FFFFFFF:FFFFF:FFFFFFFFFFFF:FFFF:FFFFF:F,FFFFFF:FFFFFFFFF:FFFFFFFFFFFFFF:FFF:FFFF:FFFFFFFFFFFFFFFFF::FFFFFFFFF:FFF:FFFF,F,F:FF:FFFF,F:FF:,FFFFF::FFF,FFFF,FFF:F,FF
@A00881:241:HJW2NDRXX:1:2128:31403:12884 2:N:0:CGAGAGAA+GATTGGAG
GGTAGCGGACTACCCGGGTATCTAATCCTGTTTGCTCCCCACGCTTTCGTGCCTCAGTGTCAGTTACAGTCCAGTGAACCGCCTTCGCCGCTGGTGTTCCTCCTAATATCTACGCATTCCACCGCTACACTAGGAATTCCGTTCACCCCTCCTGCACTCAAGCCCAGCAGTTTTGGTAGTAGTTCCGAAGTTGAGCCCCGGAATTACGCTACCAACTTGCCAAACCACCTACGCACCCTTTACGCCCAGT
+
FFFFFFFFFFFFFFFFFFFFFFFFFFFFFFFFFFFFFFFFFFFFFFFFFFFFFFFFFFFFFFFFFFFFFFFFFFFFFFFFFFFFFFFFFFFFFFFFFFFFFF:FFFFFFFFFFFFFFFFFFFFFFFFFFFFFFFF:FFFFFFFFFFFFFFFFFFFFFFFFFFFFFFFFFFFFFFFFFFFFFFFFFFFFFFFFFFFFFFFFFFFFFFFFFFFFFFFFFFFFFFF:FFFFFFFFFFFFFFFFFFFFFFFFFF
@A00881:241:HJW2NDRXX:1:2128:28691:12947 2:N:0:CGAGAGAA+GATTGGAG
GGTAGCGGACTACCAGGGTATCTAATCCTGTTTGCTCCCCACGCTCTCGCGCCTCAGCGTCAGTTGTCGTCCAGCAATCCGCCTTCGCCACTGGTGTTCTTCCGTATATCTACGCATTTCACCGCTACACACGGAATTCCGATTGCCTCTCCGATACTCAAGACCATCAGTTTCAAATGCAGGCCATGGGTTAAGCCCATGGTTTTCACATCTGACTTGACAGCCCGCCTACGCGCCCTTTACACCCAGT
+
FFFFFFFFFFFFFFFFFFFFFFFFFFFFFFFFFFFFFFFFFFFFFFFFFFFFFFFFFFFFFFFFFFFFF:FFFFFFFFFFFFFFFFFFFFFFFFFFFFFFFFFFFFFFFFFFFFFFFFFFFFFFFFFFFFFFFFFFFFFFFFFFFFFFFFFFFFFFFFFFFFFFFFFFFFFFFFFF:FFFFFFFFFFFFFFFFFFFFFFFFFFFFFFFFFFFF:FFFFFFFFFFFFFFFFFF,FFFF:,FFFFFFF:,F:
@A00881:241:HJW2NDRXX:1:2128:25708:13291 2:N:0:CGAGAGAA+GATTGGAG
GGTAGCGGACTACGTGGGTATCTAATCCTGTTTGCTCCCCACGCTTTCGAGCCTCAACGTCAGTTACGATCCAGCAGGCCGCCTTCGCCACCGGTGTTCCTCCTGATATCTGCGCATTTCACCGCTACACCAGGAATTCCGCTTGCCTCTCCCGCACTCCAGCCTGACAGTTTCCAGAGCAGTCCCGCGGTTAAGCCGCGGGCTTTCACTCCAGACTTGCCTCGCCGTCTACGCTCCCTTTACACCCAGT
+
FFFFFFFFFFFFFFFFFFFFFFFFFFFFFFFFFFFFFFFFFFFFFFFFFFFFFFFFFFFFFFFFFFFFFFFFFFFFFFFFFFFFFFFFFFFFFFFFFFFFFFFFFFFFFFFFFFFFFFFFFFFFFFFFFFFFFFFFFFFFFFFFFFFFFFFFFFFFFFFFFFFFFFFFFFFFFFFFFFFFFFFFFFFFF:FFFFFFFFFFFFFFFFFFFFFFFFFFFFFFFFFFFFFFFFFFFFFFFFFF:FF:FFFFFF
@A00881:241:HJW2NDRXX:1:2128:28239:13416 2:N:0:CGAGAGAA+GATTGGAG
GGTAGCGGACTACCCGGGTATCTAATCCTGTTTGATACCCGCACTTTCGAGCATCAACGTCAGTTACGGTCCAGCAGGCTGCCTTCGCAATCGGAGTTCTTCGTGATATCTATGCATTTCACCGCTACACCACGAATTCCGCCTGCCTATGCCGCACTCAAGGCCCCCAGTTTCAACTGCAATTCTACGGTTGAGCCGCAAACTTTCACAACTGACTTAAGGACCCGTCTACGCTCCCTTTAAACCCAAT
+
FFF:FFFFFFFFFFFFFF:FFFFFFFFF:FFFFFFFFFFFF:FFFFFFFFFFFFFF::FFFFFFFFFFFFFFFFFFFFFFFFFFFFFFFFFFFFFFFFF:FFFFFFF:F:FFFFFF:FFFF:FFFFFFFFFFFFFFF:FFFFFFFF,FFFFFFFF,FFFFFFFFFFFFFFFF:F:F:,FFF,FFFFFFFFFFFFFF:FFFFF:FFFFFFFF:F,:FFFFFF:FFFFF:FFF:FFFF,FF,F,F,FFFFFF
@A00881:241:HJW2NDRXX:1:2128:18521:13808 2:N:0:CGAGAGAA+GATTGGAG
GGTAGCGGACTACTGGGGTATCTAATCCTGTTTGCTCCCCACGCTTTCGAGCCTCAGCGTCAGTTAAAGCCCAGCAAACCGCCTTCGCCACTGATGTTCCTCCTAATATCTACGCATTTCACCGCTACACTAGGAATTCCGTTTGCCTCTACTTCACTCAAGAACCACAGTTTCAAATGCAGCTCAGGGGTTGAGCCCCTGCATTTCACATCTGACTTGCCGTCCCGCCTACACTCCCTTTACACCCAGT
+
FF::FFFFFFFF:FFFFF:FFFFFFFFFFFFFFFFFFFFFFFFFFFFFFFFFF:F,FFFFFFFFFFFFFF:FFFFFF:FFFFFFFFFFFFFFFFFFFF:FFFFFF,FFFFFFFFFFFFFF:FFFFFFFF:F,FF::FFFFFF,FFFF:FFFFF:F:FFF:FFF,:FFFFFFFFFF,FFFFFFF:F:FFFFFFFFFF:FF:,FF,FFFFFFFFFFFFFFFF,FFFFFFFFF:FF:FFFFFF,FFFFFFFF:
@A00881:241:HJW2NDRXX:1:2128:25247:14090 2:N:0:CGAGAGAA+GATTGGAG
GGTAGCGGACTACCAGGGTATCTAATCCTGTTTGCTCCCCACGCTTTCGCGCCTCAGCGTCAGTTACTGTCCAGCAATCCGCCTTCGCCACTGGTGTTCCTCCGTATATCTACGCATTTCACCGCTACACACGGAATTCCGATTGCCTCTCCAGCACTCAAGAACTACAGTTTCAAATGCAGGCCAGAGGTTGAGCCTCTGGTTTTCACATCTGACTTGCAATCCCGCCTCCACGCCCTTTACACCCAAT
+
FFFFFFFFFF:FFF:FFF:FFFFFFFFFFFFFFFFFFFFFFFFFFFFFFFFFFFFFFFFFFFF,FFFFFFFFFFFFFFFFFFFFFFFFF,FFFFFFFFFFFFFFFFFFFFFFFFFFFFFFFFFFFFFFFFFFFFFFFFFFFFFF:FF:FFFFFFFFFFFFF::FFFFFF:FFFFFF,FFF:FFFFFFFFFF:FFFF:FFF,FFF,FF:F:FFFF:FFFFF:FFF:FFFFF,:,FFFFFFF:FFFFFF:FF
@A00881:241:HJW2NDRXX:1:2128:25220:14168 2:N:0:CGAGAGAA+GATTGGAG
GGTAGCGGACTACATGGGTATCTAATCCTGTTTGCTACCCATGCTTTCGAGCCTCAGCGTCAGTTGGTGCCCAGTAAGCCGCCTTCGCCACTGGTGTTCCTCCCGATATCTACGCATTCCACCGCTACACCGGGAATTCCGCTTACCTCTGCACTACTCAAGACCGGCAGTTTTGAAAGCAATTCATAGGTTGAGCCTATGGATTTCACTTCCAACTTGTCAGCCCGCCTGCGCTCCCTTTACACCCAGT
+
FFFFFFFFFFFFFFFFFFFFFFFFFFFFFFFFFFFFFFFFFFFFFFFFF,FFFFFFFFFFFFFFFFFFFFFFFFFFFFFFFFFFFFFFFFFFFFFFFFFFFFFFFFFFFFFFFFFFFFFFFFFFFFFFFFFFFFFFFFFFFFFFFFFFFFFFFFFFFFFF,FFFFFFFFFFFFFFFFFFF,FFFFFFFFFFFFFFFFFFFFFF:FFFFFFFFFFFFFFFFFFFFFFFFFFFFFFFFFFF:FFFFFFFFF,
@A00881:241:HJW2NDRXX:1:2128:25102:14622 2:N:0:CGAGAGAA+GATTGGAG
GGTAGCGGACTACATGGGTATCTAATCCTGTTTGCTACCCATGCTTTCGAGCCTCAGCGTCAGTTGGTGCCCAGTAAGCCGCCTTCGCCACTGGTGTTCCTCCCGATATCTACGCATTCCACCGCTACACCGGGAATTCCGCTTACCTCTGCACTACTCAAGACCGGCAGTTTTGAAAGCAATTCATAGGTTGAGCCTATGGATTTCACTTCCAACTTGTCAGCCCGCCTGCGCTCCCTTTACACCCAGT
+
FFFFFFFFFFFFFFFFFFF:FFFFFFFFFFFFFFFFFFFFFFFFFFFFFFFFFFFFFFFFFFFFFFFFFFFFFFFFFFFFFFFFFFFFFFFFFFFFFFFFFFFFFFFFFFFFFFFFFFFFFFFFFFFFFFFFFFF:FFFFF:FFFFFFFFFFFFF,FFFF:FFFFFFFFFF:FFFFFFFFF:FFFF,FFFFFFFFFFFFFF:F:FFFFFF:FFFFFFFFFFFFFFFFFFFFFFFFFFFFFFFFFFFFFF,
@A00881:241:HJW2NDRXX:1:2128:21667:14935 2:N:0:CGAGAGAA+GATTGGAG
GGTAGCGGACTACCTGGGTATCTAATCCTGTTTGCTCCCCACGCTTTCGCGCCTCAGCGTCAGTTGTCGTCCAGCAAGCCGCCTTCGCCACTGGTGTTCCTCCGTATATCTACGCATTTCACCGCTACACACGGAATTCCGCTTGCCTCTCCGATACTCAAGACACACAGTTTCCAAAGCAGTCCCGCAGTTGAGCCGCGGGCTTTCACTTCAGACTTACATCACCGTCTGCGCTCCCTGTACACCCAGT
+
FF::FFFF:FFFFFFFFFFFFFFFFFF::F::FFFFFFF:FF:FF,F:FFFFF,FFFFFFF,FF:FFFF,,:FFFF,FFFF:F,FFFFFF:::FFF::FFFFFF:FF,,F,F:F:F,:FF:FFFFF,FFF:FFF:FF,FFFF,FFF:,:FFFFF,,FF:F,F,F:F:F:FF,:FFFFFFF:FFFFF:F,:,,F,FFFFFFFF:F::FFF:FF,FF:,FFF:FFF:F:F:FF,FF,FFFF,F,F,:FF,F:
@A00881:241:HJW2NDRXX:1:2128:25174:15154 2:N:0:CGAGAGAA+GATTGGAG
GGTAGCGGACTACTAGGGTATCTAATCCTGTTTGCTCCCCACGCTTTCGCACCTTAGCGTCAGTTAAGTTCCAGCAGATCGCCTTCGCAATGGGTATTCTTGGTGATATCTACGGATTTTACCCCTACACCACCAATTCCATCTGCCTCTCCCTCACTCTAGATTATCAGTTTCTCAAGCAGTTTAATGGTTAAGCCATTAGATTTCACAAAAGACTTGATAATCCGCCTACGTGCCCTTTACGCCCAGT
+
FFFFFFFFFFFFFFFFFFFFFFFFFFFFFFFFFFFFFFFFFFFFFFFFFFFFFFFFFFFFFFFFFFFFFFFFFFFFFFFFFFFFFFFFFFFFF:FFFFFFFFFFFFFFFFFFFFFFFFFFFFFFFFFFFFFFFFFFFFFFFFFFFFFFFFFFFFFFFFFFFFFFFFFFFFFFFFFF:FFFFFFF:FFFFFFFFFFFFF:FFFFFFFF,FF::FFFFFF:FFFFFFFFFFFF:FFFFFFFFFFFFFFFF,F
@A00881:241:HJW2NDRXX:1:2128:30779:15311 2:N:0:CGAGAGAA+GATTGGAG
GGTAGCGGACTACGCGGGTATCTAATCCTGTTTGCTCCCCACACTTTCGCACCTCAGCGTCAATACCGGTCCAGGTGGCCGCCTTCGCCACTGATGTTCTTCCCGATATCTACGGATTTCACTCCTACACCTGGAATTCCGCCACCCTCTCCCGGATTCAAGTGATGCAGTATCAAAGGCCGTTCCACGGGTGAGCCGTGGGCTTTCACCTCTGACTGACAAAACAGCCTACGTGCGCTTTACGCCCAGT
+
FF,:FFFFFFFFFFFFFFFFFFFFF:FFFF:,FFFFFFFFFFFFFFFFFF,FFFFFFFFFFFFFFFFFFFFFFFFFFFFFFFFFFFFF:FFFFFFFFF,FFFF,FF:FFFFFFFFFF:FFFFFFFFFF:FFFFFFFFFFFFFF:FFFFF:F::FFF::F:FF:F,,F,FFFFFF:::FFF:F:FF:FFFFF,FF:F:FFFFFF:FF:FFFF:F:F,:FF:F,F:F:FFFF:,FF:FFF,F:FFFFFFFF:
@A00881:241:HJW2NDRXX:1:2128:18331:15327 2:N:0:CGAGAGAA+GATTGGAG
GGTAGCGGACTACTTGGGTATCTAATCCTGTTTGCTCCCCACGCTTTCGCGCCTCAGCGTCAGTTGTCGTCCAGCAAGCCGCCTTCGCCACTGGTGTTCCTCCGTATATCTACGCATTTCACCGCTACACACGGAATTCCGCTTGCCTCTCCGATACTCAAGATAGACAGTTTCAAATGCAGTTTCCGGGTTGAGCCCGGAGATTTCACATCTGACTTGCCTACCCGCCTACGCGCCCTTTACACCCAGT
+
FFFFFFFFFFFFFFFFFFFFFFFFFFFFFFFFFFFFFFFFFFFFFFFFFFFFFFFFFFFFFFFFFFFFFFFFFFFFFFFFFFFFFFFFFFFFFFFFFFFFFFFF,FFFFFFFFFFFFFFFFFFFFFFFFFFFFFFFFFF:FFF:FFFFFFFFFFF:FFFFFFFFFFFFFFFFFFFFFFFFFFFFFFFFFFFFFFFFFFFFFFFFFFFFFFFFFFFFFFFFFFFFFFFFFFFFFFFFFFFFFFFFFFF,FF
@A00881:241:HJW2NDRXX:1:2128:27498:15577 2:N:0:CGAGAGAA+GATTGGAG
GGTAGCGGACTACTAGGGTATCTAATCCTGTTCGATCCCCACGCTTTCGTGCTTCAGCGTCAGTTTCGCTATGGTATGCTGCCTTCGCAATCGGGGTTCTGCGTGATATCTATGCATTGCACCGCTACACCACGCATTCCGCATACCTCTTCCGAACTCCAGTCCCGCAGTTTCAAGGGCAAGCGCACGGTTAAGCCGCACGTTTTCACCGCTGACTTGCGGGTCCGCCTACGCACCCTTTAAACCCACT
+
FFF:FFFFFFFFFFFFFFFFFFFFFFFFFFFFFFFFFFFF::FFFFFFFFFF:FFFFFFFFFFFFFFFFFFFFFFF,FFFFFFFFFFFFFF:FFFFFFFFFFFFFF:FFF:FFFF,FF,FFFFFF:FFFFFFFFF:F:FFFFFFFFFFFFFFFFF,FFFFFFFFF,FF:F:,,::F,FFF:FFFF::FFF,FFFFF:FF,FFF:FFF:FFFF:F,:F:FFF:FFFFFF,F,:FFFFF:,,F,:FF,:,,F
@A00881:241:HJW2NDRXX:1:2128:14398:15812 2:N:0:CGAGAGAA+GATTGGAG
GGTAGCGGACTACATGGGTATCTAATCCTGTTCGATCCCCACGCTTTCGTGCCTCAGCGTCAGTTGAGCGCCGGTATGCTGCCTTCGCAATCGGAGTTCTGCGTGATATCTATGCATTTCACCGCTACACCACGCATTCCGCATACTTCTCGCTCACTCAAGACCGCCAGTTTCAACGGCAGGACGGGGTTGAGCCCCGAATTTTTACCGCTGACTTAACAGTCCGCCTACGCACCCTTTAAACCCAATA
+
FFF,FFFFFFFFFFFFFFFF:FFFFFFFFFFFFFFFFFFFFFFFFFFFFFFFFFFFFFFFFFFFFFFFFFFFFFFF:FFFFFFFFFFFFFFFFFFF:FFFFFF,FFFF,FFFFFFFFFFFFFFFFF:FFFFFFFFFFFFFFFFFFFFFFFFFFFFFFFFFFFFFFFFFFFFFFFFFFFFFFFF:FFFFFFFFFFFFFFFF,,FFFFFFFFFF:F:FFF:FFFFFFFFFFFFFFFFFFFF,FFFFFFFFF,
@A00881:241:HJW2NDRXX:1:2128:22742:15953 2:N:0:CGAGAGAA+GATTGGAG
GGTAGCGGACTACGGGGGTATCTAATCCTGTTCGATCCCCACGCTTTCGTGCTTCAGCGTCAGTCTCGCTATGGTATGCTGCCTTCGCAATCGGGGTTCTGCGTGATATCTATGCATTTCACCGCTACACCACGCATTCCGCATACCTCTTCCGAACTCCAGTCCCGCAGTTTCAATGGCAAGCGCACGGTTAAGCCGCACGTTTTCACCGCTGACTTGCGGGTCCGCCTACGCACCCTTTAAACCCAAT
+
FFFF:FFFFFFFFFFFFFFFFFFFFFFFFFFFFFFFFFFFFFFFFFFFFFFFFFFFFFFFFFFFFFFFFFFFFFFFFFFFFFFFFFFFFFFFFFFFFFFFFFFFFFFFFFFFFFFFFFFFFFFFFFFFFFFFFFFFFFFFFFFFFFFFFFFFFFFFFFFFFFFFFFFFFFFFFFFFFFFFFFF:FFFFFFFFF:FFF:FFFFFFFFFFFFFFFFFFF,FFFFFFFFFFFFFFFFFFFFFFFFFFFFFFFF
@A00881:241:HJW2NDRXX:1:2128:23927:15969 2:N:0:CGAGAGAA+GATTGGAG
GGTAGCGGACTACGCGGGTATCTAATCCTGTTCGATACCCACGCTTTCGTGCCTCAGCGTCAGTCCGGCGCCGGTACGCTGCCTTCGCAATCGGGGTTCTGCGCGATATCTATGCATTTCACCGCTACACCACGCATTCCGCATACTTCTCGCCCACTCTAGCATGCCAGTTTCAACGGCTCGCCGGGGTTGAGCCCCGAAATTTTACCGCTGACTTAACACGCCGCCTGCGCACCCTTTAAACCCACTA
+
:F:FFFFFFFFFFFFFFF:F:FFFFFFFFFF:FFFFF:FF:FFFFFFFFFFFFFFFFFFFFFFFFFFFFFFFFFFFFFFFFFFFFFFFFFFFFFFFFFFF:FFFFFFFFFFFFFFFFFFF:FFFF:FFFFFFFFFFFFFFFFFFFFFFFFFFFFF,FFFFFFFFFFFFFFFFFFFFFFFFFFFFFFFFFFFFFFFFFFFFFFFFFFFFFFFFFFFFFF:F:FFFFFFFFFFFFFFFFFFFFFFFFFF,FF
@A00881:241:HJW2NDRXX:1:2128:19280:16031 2:N:0:CGAGAGAA+GATTGGAG
GGTAGCGGACTACGAGGGTATCTAATCCTGTTTGCTACCCACGCTTTCGCATCTCAGCGTCAGTTACGAGCCAGACAGCCGCCTTCGCCACTGATGTTCTTCCAGATATCTACGGATTTCACTCCTACACCTGGAATTCCGCCGTCCTCTCTCGCACTCTAGTTCGGTAGTTTTGAAGGCAGTTCCACGGTTGAGCCGTGGGATTTCACCTCCAACTTGCCGTACAGCCTACACGCGCTTTACGCCCAGT
+
FFF,FFFF,FFFFFFFFFFFFF:,F:FFFF:FFFFFFFFFFFFF:,FFFFFFFFFFFFFF:FFFFFFFFFF,F:,FFFFFFFF:,FFFF:FFFFFFFFF,FFFFFFFF:FFFFFFFF,F:F:FFF,FF,FFFFFF,FFFFFFFFFF::FF:,FFFF::FF,FFFFFFF:FF,FFF,FFFFFFF:FFF:FFFFF,FFFFFFFFF,,FF,FFFFFF,FFFF:FFFFF,FF,F,:,,FFFFF,:F,F,:F,FF
@A00881:241:HJW2NDRXX:1:2128:29866:16297 2:N:0:CGAGAGAA+GATTGGAG
GGTAGCGGACTACTCGGGTATCTAATCCTGTTTGCTCCCCACACTTTCGTGCCTCAACGTCAGTTACTGTCCAGAAAGTCGCCTTCGCCACTGGTGTTCCTCCTAATATCTACGCATTTCACCGCTACACTAGGAATTCCACTTTCCTCTCCAGCACTCAAGAAAAACAGTTTTGGTTGCAGTTCCTCAGTTAAGCCGAGGGATTTCACAGCCAACTTGCTCTCCCGTCTACGCACCCTTTACACCCAAT
+
FFFFFFFFFFFFFFFFFFFFFFFFFFFFFFFFFFFFFFFFFFFFFFFFFFFFFFFFFFFFFFFFFFFFFFFFFFFFFFFFFFFFFFFFFFFFFFFFFFFFFFFFFFFFFFFFFFFFFFFFFFFFFFFFFFF:FFFFFFFFFFFFFFFFFFFFFFFFFFFFFFFFFFFFFFFFFFFFFFFFFFFFFFFFFFFFFFFFFFFFFFFFFFF:FFFFFF:FFFF,F:FFFFFFFFF:FFFFFFFFFF,FFFFF:F
@A00881:241:HJW2NDRXX:1:2128:24270:16438 2:N:0:CGAGAGAA+GATTGGAG
GGTAGCGGACTACCAGGGTATCTAATCCTGTTTGCTCCCCACGCTTTCGTGCCTCAGTGTCAGTTACAGTCCAGTGAACCGCCTTCGCCGCTGGTGTTCCTCCTAATATCTACGCATTCCACCGCTACACTAGGAATTCCGTTCACCCCTCCTGCACTCAAGTCAAGCAGTTTTGGTAGTAGTGCCGAAGTTAAGCCCCGGAGTTACGCTACCAACTTGCCAAACCACCTACGCACCCTTTACGCCCAGT
+
FFFFFFFFFFFFFFFFFFFFFFFFFFFFFFFFFFFFFFFFFFFFFFFFFFFFFFFFFFFFFFFFFFFFFFFFFFFFFFFFFFFFFFFFFFFFFFFF:FFFFFFFFFFFFFFFFFF,FFFFFFFFFFFFFFF:FFF:FFFFFFFFFFFFFFFFFFFFFFFFFFFFFFFFFF::FFFFFFFF:FFFFFFF:FFFFFFFFFFFFFFFFFFFFFFFFF,FFF:FFFFFFFFFFFFFFF:FFFFFFFFFFFFFFF
@A00881:241:HJW2NDRXX:1:2128:20211:16485 2:N:0:CGAGAGAA+GATTGGAG
GGTAGCGGACTACCCGGGTATCTAATCCTGTTTGCTCCCCACGCCTTCGAGCCTCAACGTCAGTTACCGTCCAGTAAGCCGCCTTCGCCACTGGTGTTCCTCCTAATATCTACGCATTTCACCGCTACACTAGGAATTCCGCTTACCTCTCCGGTACTCCAGCCTACCAGTTTCCAGAGCAGCTCCGGCGTTGAGCACCGGTATTTCACTCCAGACTTGACAGGCCGTCTACGCTCCCTTTACACCCAGT
+
FFFFFFFFFFFFFFFFFFFFFFFFFFFFFFFFFFFFFFFFFFFFFFFFFFFFF:FFFFFFFFFFFFFFFFFFFFFFFFFFFFFFFFFFFFFFF:FFFFFFFFFF:FFFFFFFFFFFFFFF,FFFFFFFFFFFFFFFFFF:FFFFFFFFFFFFFFFFFFFFFFFFFFFFFFFFFFFFFFFFFFFFFFFFFFFFFFFFFFFFFFFFFFFFF:FFFFFFFFFFFFFFFFFFFF:FFFFFFFF:FFFFFFFFFF
@A00881:241:HJW2NDRXX:1:2128:31313:16548 2:N:0:CGAGAGAA+GATTGGAG
GGTAGCGGACTACACGGGTATCTAATCCTGTTTGCTCCCCACGCTTTCGTGCCTCAGTGTCAGTTACAGTCCAGCAAATCGCCTTCGCCACTGGTGTTCTTCCTAATATCTACGCATTCCACCGCTACACTAGGAATTCCATTTGCCCCTCCTGCACTCAAGCCCGACAGTTTTAGTAGTAGTTCCGAAGTTGAGCCCCGGGATTACGCTACCAACTTACCGAGCCACCTACGCACCCTTTACGCCCAGT
+
FFFFFFFFFFFFFFFFFFFFFFFFFFFFFFFFFFFFFFFFFFFFFFFFFFFFFFFFFFFFFFFFFFFFFFFFFFFFFFFFFFFFFFFFFFFFFFFFFFFFFFFFFFFFFFFFFFFFFFFFFFFFFFFFFFFFFFFFFFFFF,FFFFFFFFFFFFFFFFFFFFFFFFFFFFF:FFF:FFFF,FFFFFFFFFFFFFFFFFFFFFFFFF:FFFFFFFFFFFFFFFFFFFFFFFFFFFFFFFFFFFFFFFFFFF
@A00881:241:HJW2NDRXX:1:2128:12075:16736 2:N:0:CGAGAGAA+GATTGGAG
GGTAGCGGACTACACGGGTATCTAATCCTGTTTGCTCCCCACGCTTTCGCGCCTCAGCGTCAGTTGTCGTCCAGCAGGCCGCCTTCGCCACTGGTGTTCCTCCTAATATCTACGCATTTCACCGCTACACTAGGAATTCCGCCTGCCTCTCCGATACTCAAGAACTACAGTTTCAAATGCAGCTCAGAGGTTAAGCCTCTGCATTTCACATCTGACTTGCAATCCCGCCTACGCGCCCTTTACACCCAGT
+
FFFFFFFFFFFFFFFFFFFFFFFFFFFFFFFFFFFFFFFFFFFFFFFFFFFFFFFFFFFFFFFFFFFFFFFFFFFFFFFFFFFFFFFFFFFFFFFFFFF:FFFFFFFFFFFFFFFFFFFFFFFFFFFFFFFFFFFFFFFFFFFFFFFFFFFFFFFF:FFFFFFFFFF:FFFFFFFF,FFF:FFFFFFFFFFFF:FFFFFFFFFFFFFFFFFFFFFFFFFF:FFFFF:FFFFFFFFFFFFFFFFFFFFFFF
@A00881:241:HJW2NDRXX:1:2128:16378:16736 2:N:0:CGAGAGAA+GATTGGAG
GGTAGCGGACTACAAGGGTATCTAATCCTGTTTGCTCCCCACACTTTCGTGCCTCAACGTCAGTTACGGTCCAGAAAGTCGCCTTCGCCACTGGTGTTCCTCCTAATATCTACGCATTTCACCGCTACACTAGGAATTCCACTTTCCTCTCCCGCACTCAAGAAATTCAGTTTTAGTTGCAGTTCCTCAGTTAAGCCGAGGGATTTCACAACTAACTTGAATTCCCGTCTACGCACCCTTTACACCCAAT
+
FFF,F:FFFFFFF:FFFFFFFFFFFFFFFFFFFFFFFFFFFFFFFFFFFFFFFFFFF:FFFFFFFF:FFFFFFFFFFFFFFFFFFFFFFFFFFFFFFFFFFFFFFFFFFFFFFFF,FFFFFFFFFFFFFFFFFFF:FFFFFFFFFFFFFFFFFFF,FFFFFFFFFFFF,F,FFFFF,FFFF,FFFFFF:FFFF:FFFFFFFFFFFFFFF,FFFFFFFFF,FFFFFFFFFFFF:FFFFFFFF:FFFFFFFF
@A00881:241:HJW2NDRXX:1:2128:23945:16814 2:N:0:CGAGAGAA+GATTGGAG
GGTAGCGGACTACCAGGGTATCTAATCCTGTTTGCTCCCCACGCTTTCGTGCATGAGCGTCAGTGTTATCCCAGGGGGCTGCCTTCGCCATCGGTATTCCTCCACATATCTACGCATTTCACTGCTACACGTGGAATTCTACCCCCCTCTGACACACTCTAGCCGTGCAGTCACAAATGCAGTTCCCAGGTTAAGCCCGGGCATTTCGCATCTGTCTTACACAACCGCCTGCGCACGCTTTACGCCCAGT
+
FFF,FFFFFFF::FFFFFFFFFFFFFFFFFFFFFFFFFFFFFFF:FFFFFFFF:FFFFFFFFFFFFFFFFFFFFFFFFFFFFFF:FFFFFFFFFFF:FFFFFFFFFFFFFFFFFFFFFFFFFFFFFFFFFFFFFFFFFFFFFFFFFFFFFF,FFFFFFFF:FFFFFFFFFFFFFF,:,FF:FFFFFF:FF:FF:FFFFFFFFFF,FFFF:FFFFFFFFF,FFFFFFFFFFFFFFFFF:F,FF:FFFF,FF
@A00881:241:HJW2NDRXX:1:2128:25925:17080 2:N:0:CGAGAGAA+GATTGGAG
GGTAGCGGTCTACACGGGTATCTAATCCTGTTTGCTCCCCACACTTTCGTGCCTCAGCGTCAGTAAAAGCCCAGTAAGCCGCCTTCGCCACTGGTGTTCCTCCCAATATCTACGCATTTCACCGCTACACTGGGAATTCCGCTTACCTCTGCTCCACTCAAGACCGTAAGTTTCAAATGCAGTCCCAGGGTTAAGCCCCAGCCTTTCACATCTGACTTTACAGCCCGCCTACGCACCCTTTACACCCAAT
+
FF,,FFFFFFFFFFFFFFFFFFF:FFFFFFFFFFFFFFFFFFFFFFFFFFFFFFFFFFFFFFFFFF,FFFFFFFFFFFFFFFFFFFFFFFFFFFFFFFFFFFFFFFF,FFFFFFFFFFFFFFFFFFFFFFFFFFFFFFFFFFFFFFFFFFFFFFFFFFFFFF:FFFFFFFFFFFFFFFFFFFFF:F:FFFFFFFFFFF:FFFFFFFFF:FFFFF:FFFFFFFFFFFFFFFFF:FFFFFFF:FFFFFFFFF
@A00881:241:HJW2NDRXX:1:2128:23448:17143 2:N:0:CGAGAGAA+GATTGGAG
GGTAGCGGACTACCCGGGTATCTAATCCTGTTCGATCCCCACGCTTTCGTGCTTCAGCGTCAGTCTCGCTATGGTATGCTGCCTTCGCAATCGGGGTTCTGCGTGATATCTATGCATTTCACCGCTACACCACGCATTCCGCATACCTCTTCCGAACTCCAGTCCCGCAGTTTCAATGGCAAGCGTACGGTTAAGCCGCACGTTTTCACCGCTGACTTGCGGGTCCGCCTACGCACCCTTTAAACCCAAT
+
FFFFFFFFFFFFFFFFFFFFFFFFFFFFFFFFFFFFFFFFFFFFFFFFFFFFFFFFFFFFFFFFFFFFFFFFFFFFFFFFFFFFFFFFFFFFFFFFFFFFFFFFFFFFFFFFFFFFFFFFFFFFFFFFFFF,FFFFFFFFFFFFFFFFFFFFFFFFFFFFFFFFFFFFFFFFFFFFFFFF:FFFFFFFFFFFFFFFFFFFFFFFFFFFFFFFFFFFFFFFFFFFFFFFFFFFFFFFFF,FFFFFFFFFFF
@A00881:241:HJW2NDRXX:1:2128:31340:17159 2:N:0:CGAGAGAA+GATTGGAG
GGTAGCGGACTACGAGGGTATCTAATCCTGTTTGCTCCCCACGCTTTCGAGCCTCAGCGTCAGTTAAAGCCCAGCAAGCCGCCTTCGCCACCGGTGTTCCTCCCGATATCTACGCATTTCACCGCTACACCGGGAATTCCGCTTGCCTCTGCTCCACTCAAGACTCGGAGTTTCAAACGCAGTCCGGGGGTTAAGCCCCCGCCTTTCACGTCTGACTTCCGTGCCCGCCTACGCTCCCTTTACACCCAGT
+
FFFFFFFFFF:FFFFFFFFF:FFFF,FFFFFFFFFFFFFFFFFFFFFFFFFFFFFFFFFFFFF:FFFFFFFFFFFF:FFFFFF:FFFFFFFFFFFFFFFFFFFFFFFFFFFFFFF:FFFFFFFFFFFFFFFFFFFFFFFFFFFFFFFFFFFF:FFFFFFFFFFFFFFFFFFFFFF:FFFFFFFFFFFFFFFFFFFFFFFFFFFFFFFF:FFFFFFFFFFFFFFFFFFFFF:FFFFFFFFF:FFFF:FFFF
@A00881:241:HJW2NDRXX:1:2128:29225:17347 2:N:0:CGAGAGAA+GATTGGAG
GGTAGCGGACTACTCGGGTATCTAATCCTGTTTGCTCCCCACACTTTCGTGCCTCAACGTCAGTTATCGTCCAGAAAGTCGCCTTCGCCACCGGTGTTCCTCCTAATATCTACGCATTTCACCGCTACACTAGGAATTCCACTTTCCTCTCCGACACTCAAGGGAAGTAGTTTTGGTTGCAGTTCCTCAGTTGAGCCGAGGGATTTCACAACCAACTTGCTTCTCCGTCTACGCACCCTTTACACCCAAT
+
FFFFFF:FFFFFFFFFFFFFFFFFFFFFFFFFFFFFFFFFFFFFFFFFFFFFFFFFFFFFFFFFFFFFFFFFFFFFFFFFFFFFFFFFFFFFFFFFFFFFFFFFFFFFFFFFFFFFFFFFFFFFFFFFFFFFFFFFFFFFFFFFFFFFFFFFFFFFFFFFFFFFFFFF:F:FFFFFFFFFFFFFFFFFFFFFFFFFFFFFFFFFFFFFFFFFFFFFFFFFFFFFFFFFFFFFFFFFFFFFFFFFFFFFFF
@A00881:241:HJW2NDRXX:1:2128:31448:17691 2:N:0:CGAGAGAA+GATTGGAG
GGTAGCGGACTACTAGGGTATCTAATCCTGTTTGCTCCCCACACTTTCGTGCCTCAACGTCAGTTACAGTCCAGTAAGTCGCCTTCGCCACTGGTGTTCCTCCTAATATCTACGCATTTCACCGCTACACTAGGAATTCCACTTACCTCTCCTGCACTCAAGACATACAGTTTTGGTTGCAGTTCCTCAGTTAAGCCGAGGGATTTCACAACCAACTTGTTCGCCCGTCTACGCACCCTTTACACCCAAT
+
FFFFFFFFFFFFFFFFFF:FFFFFFFFFFFFFFFFFFFFFFFFFFFFFFFFFFFFFFFFFFFFFFFFFFFFFFFFFFFFFFFFFFFFFFFFFFFFFFFFFFFFFFFFFFFFFFFFFFFFFFFFFFFFFFFF,FFFFFFFFFFFFFFFFFFFFF,:FFFFFFFFFFFFFFFFFFFFFFFFFFFFFFFFFFFFFF:FFFFFF,F:FFFFFFFFFFFFFFFFFFF:FFFFFFFFFFFFFFFFFFFFFFFFFFF
@A00881:241:HJW2NDRXX:1:2128:19153:17848 2:N:0:CGAGAGAA+GATTGGAG
GGTAGCGGACTACAAGGGTATCTAATCCTGTTTGCTACCCACGCTTTCGCATCTCAGCGTCAGTTACGAGCCAGACAGCCGCCTTCGCCACTGATGTTCTTCCAGATATCTACGGATTTCACTCCTACACCTGGAATTCCGCCGTCCTCTCTCGCACTCTAGTTCGGTAGTTTTGAAGGCAGTTCCACGGTTGAGCCGTGGGATTTCACCTCCAACTTGCCGTACAGCCTACACGCGCTTTACGCCCAGT
+
FFFFFFFFFFFFFFFFFFFFFFFFFFFFFFFFFFFFFFFFFFFFFFFFFFFFFFFFFFFFFFFFFFFFFFFFFFFFFFFFFFFFFFFFFFFFFFFFFFFFFFFFFFFFFFFFFFFFFFFFFFFFFFFFFFFFFFFFFFFFFFFFFFFFFFFFFFFFFFFFFFFFFFFFFFFFFF:FF:FFFFFFFFFFFFFFFFFFF:FFFFFFFFFFFFFFFFFFFFFFFFFFFFFFFF:FFFFFFFFFFFFFFFFFFF
@A00881:241:HJW2NDRXX:1:2128:31910:18114 2:N:0:CGAGAGAA+GATTGGAG
GGTAGCGGACTACCGGGGTATCTAATCCTGTTTGCTCCCCACGCTTTCGTGCCTCAGCGTCAGTTACGTCCCAGTTGACCGCCTTCGCCTCCGGTCTTCTTACTAATATCTACGCATTCTACCGCTACACTAGTAATTCCGTCAACCTCTTCCGCACTCTAGTTACCCAGTATCTAATGCAGTTCTATGGTTAAGCCATAGGATTTCACATCAGACTTAAATAACCGCCTACGCACCCTTTACGCCCAGT
+
FFFFFFFFFFFFFFFFFFFFFFFFFFFFFFFFFFFFFFFFFFFFFFFFFFFFFFFFFFFFFFFFFFFFFFFFFFFFFFFFFFFFFFFFFFFFFFFFFFFFFFFFFFFFFFFFFFFFFFFFFFFFFFFFFFFFFFFFFFFFFFFFFFFFFFFFFFFFFFFFFFFFFFFFFFFFFFFFFFFFFFFFFFFFFFFF:FFFFFFFFFFFFFFFFFFFFFFFFFFFFFFFFFFFFFFFFF:FFFFF:F:FFFFFFF
@A00881:241:HJW2NDRXX:1:2128:25807:18317 2:N:0:CGAGAGAA+GATTGGAG
GGTAGCGGACTACGCGGGTATCTAATCCTGTTTGCTCCCCACGCCTTCGAGCCTCAACGTCAGTTGCCGTCCAGTAAGCCGCCTTCGCCACTGGTGTTCCTCCTAATATCTACGCATTTCACCGCTACACTAGGAATTCCGCTTACCTCTCCGGCACTCAAGCTCGACAGTTTCCAGAGCAGCTCCGGGGTTAAGCCCCGGCATTTCACTCCAGACTTGCTAAGCCGTCTACGCTCCCTTTACACCCAGT
+
FFFFFFFFFFFFFFFFFFFFFFFFFFFFFFFFFFFFFFFFFFFFFFFFFFFFFFFFFFFFFFFFFFFFFFFFFFFF:FFFFFFFFFFFFFFFFFFFFFFFFFFF:FFFFFFFFFFFFFFFFFFFFFFFFFFFFFFFFFFFFFFFFFFFFFFFFFFFFFFFFFFFFFFFFFFFFFFFFFFFFFFFFFFFFFFFFFFFFFFFFFFFFFFFFFFFFF:FFFFFFFFFFFFFFFFFFFFFFFFFFFFFFFFFFF
@A00881:241:HJW2NDRXX:1:2128:20012:18521 2:N:0:CGAGAGAA+GATTGGAG
GGTAGCGGACTACATGGGTATCTAATCCTGTTCGCTCCCCACGCTTTCGCGCCTCAGCGTCAGTTACGGCCCAGTAAGTCGCCTTCGCCACTGGTGTTCCTCCCAATCTCTACGCATTTCACCGCTACACTGGGACTTCCACTTACCTCTTCCGCACTCAAGCCGACCAGTCTCCAAAGCACTCCCCACCTTAAAAGCAGGACTTTCACTTCAGACTTAATCAGCCGCCTTCACGCCCTTTACGCCCAGT
+
FF:,FFFFFFFFFFFFFFFFFFFFFFFFFFFFFFF,F,FFFFFFF:FFFFFFFF:FFFFFFFF:FFFFFFFFFFFFFFFFFF:F,F:FF,FFFFFFFFFFFFFF,,FFFFFFFFFFF,FFF:FF:FFFFFFFFFF,FFFFF:F:F:FFF:FFFFFFFFF:FFFFFFFFFFFFFFFF:FFFFFFFFFFFFFFFFFFFFFFFFFF,FFF:FFFF:,FFFFF,FFFFFFFFFF:FFFF::F,FF:FFFF::FF
@A00881:241:HJW2NDRXX:1:2128:9146:19899 2:N:0:CGAGAGAA+GATTGGAG
GGTAGCGGACTACCTGGGTATCTAATCCTGTTTGCTCCCCACGCTCTCGCGCCTCAGCGTCAGTTGTCGTCCAGCAATCCGCCTTCGCCACTGGTGTTCTTCCGTATATCTACGCATTTCACCGCTACACACGGAATTCCGATTGCCTCTCCGATACTCAAGACCATCAGTTTCAAATGCAGGCCATGGGTTAAGCCCATGGTTTTCACATCTGACTTGACAGCCCGCCTACGCGCCCTTTTACACCCAG
+
FFFFFFFFFFFFFFFFFFFFFFFF:FFFFFFFFFFFFFFFFFFF:FFFFFFFFFFFFFF:FFFFFFFFFFFFFFFFFFFFFFFFFFFFFFFFFFFFFFFFFFFFF:FF:FFFFFF,F,FFFFFFFFFFFFFFFFF,,FFFF,FFFF:FFFFFFFF:FFFFFFFFFFFF:FF:FFFFFFFF:FFFFFFFFFFFF,FFFFFFFFF:FFFFFFFF:FFF:FFFFFFFFFFFFF,:FFFFFF,:FFFFFF:F:F
@A00881:241:HJW2NDRXX:1:2128:22462:20290 2:N:0:CGAGAGAA+GATTGGAG
GGTAGCGGACTACTCGGGTATCTAATCCTGTTTGCTCCCCACGCCTTCGAGCCTCAACGTCAGTTGCCGTCCAGCAGGCCGCCTTCGCCACTGGTGTTCCTCCTAATATCTACGCATTTCACCGCTACACTAGGAATTCCGCCTGCCTCTCCGGCACTCCAGCTTAACAGTTTCCAGAGCAGCTCCGGGGTTAAGCCCCGGCATTTCACTCCAGACTTGCTAAGCCGTCTGCGCTCCCTTTACACCCAGT
+
FFFFFFFFFFFFFFFFFFFFFFFFFFFFFFFFFFFFFFFFFFFFFFFFFFFFFFFFFFFFFFFFFFFFFFFFFFFFFFFFFFFFFFF:FFFFFFFFFFFFFFFFFFFFFFFFFFFFFFFFFFFFFFFFFFFFFFFFFFFFFFFFFFFFFFFFFFFFFFFFFFFFFF:FFFFFFFFFFFFFFFFFFFFFFFFFFFFFFFFFFFFFFFF:FFFFFF:FFFFFFFFFFFFFFFFFFFFFFFFFFFFFFFFFFF
@A00881:241:HJW2NDRXX:1:2128:9643:21042 2:N:0:CGAGAGAA+GATTGGAG
GGTAGCGGACTACCCGGGTATCTAATCCTGTTTGCTCCCCACGCTTTCGTGCCTCAGTGTCAGTTACAGTCCAGTAAACCGCCTTCGCCGCTGGTGTTCCTCCTAATATCTACGCATTCCACCGCTACACTAGGAATTCCGTTTACCCCTCCTGCACTCAAGCCCGACAGTTTTGGTAGTAGTTCCGAAGTTGAGCCCCGGAATTACGCTACCAACTTGCCAAGCCACCTACGCACCCTTTACGCCAAGT
+
FFFFFFFFFFFFFFFFFFFFFFFFFFFFFFFFFFFFFFFFFFFFFFFFFFFFFFFFFFFFFFFFFFFFFFFFFFFFFFFFFFFFFFFFFFFFFFFFFFFFFFFFFFFFFFFFFFFFFFFFFFFFFFFFFFFFFFF:FFFF:FFFFFFFFFFFFFFFFFFFFFFFFFFFFFFFFFFFFFFFFFFFFFFF:FFFFFFFFFFFFFFFFFFFFFFFFF,FFFFFFFFFFF:FF,FFFFFFFFFFFFFFFF,:F:
@A00881:241:HJW2NDRXX:1:2128:18114:21245 2:N:0:CGAGAGAA+GATTGGAG
GGTAGCGGACTACGGGGGTATCTAATCCTGTTTGCTCCCCACGCTTTCGCGCCTCAGCGTCAGTTGCTGTCCAGCAGACCGCCTTCGCCACTGGTGTTCCTCCTAATATCTACGCATTTCACCGCTTCACTAGGAATTCCGTCTGCCTCTCCAGTACTCAAGAAATACTGTTTCAATTGCAGGCCACTGGTTGAGCCCATGGTTTTCTCATCTGACTTGCAGTCCCGCCTACACGCCCTTTACACCCAGT
+
FF::FFFF:FFFFF:FFF,FFFF,FFFFFF,FFF:FFFFF:FFFFFFFF:F:FFFFFFF,::FFFFFFFFFF:FF:F,F:FFFFFFFFF,FFFFFFF,,FFF:F,F,FFFFF:,FF:,FFF:FF::,F:::F:F:,FFFFF:,FF,FF,F,FFFFFFFF,F:,:,,F:,FFFFFF,::FFFFF:,,F,FF:FFFF:FF:FFFF,FF,,F::,FFFFF::F:FF::FFFFF,:,,,,F::,FF:FF:,FF,
@A00881:241:HJW2NDRXX:1:2128:26603:21386 2:N:0:CGAGAGAA+GATTGGAG
GGTAGCGGACTACTCGGGTATCTAATCCTGTTTGCTCCCCACGCTCTCGCGCCTCAGCGTCAGTTGTCGTCCAGCAATCCGCCTTCGCCACTGGTGTTCTTCCGTATATCTACGCATTTCACCGCTACACACGGAATTCCGATTGCCTCTCCGATACTCAAGACCATCAGTTTCAAATGCAGGCCATGGGTTAAGCCCATGGTTTTCACATCTGACTTGACAGCCCGCCTACGCGCCCTTTACACCCAGT
+
FFFFFFFFFFFFFFFFFFFFFFFFFFFFFFFFFFFFFFFFFFFFFFFFFFFFFFFFFFFFFFFFFFFFFFFFFFFFFFFFFFFFFFFFFFFFFFFFFFFFFFFFFFFFFFFFFFFFFFFFFFFFFFFFFFFFFFFFFFFFFFFFFFFFFFFFFFFFFFFFFFFFFFFFFFF:FFFFFFFFFFFFFFFFFFFFFFFFFFFFFFFFFFFFFFFFFFFFFFFFFFFFFFFFFFFFFFFFFFFFFFFFFFFFF:
@A00881:241:HJW2NDRXX:1:2128:15519:21512 2:N:0:CGAGAGAA+GATTGGAG
GGTAGCGGACTACGCGGGTATCTAATCCCTTTCGCTACCCCGGCCTTCGTACCTCAGCGTCAGTTAATGTCCAGGAACCCGCCTTCGCCTCGAGTCTTCTTCTTGATATCTACGCATTTCACTGCTACACCAAGAATTCCGGTTCCCTCTCCATTACTCCAGCCGGGTCGTTTCACGCGCATTCCAGAGGTTGAGCCCCTGCCTTTCACGCGCAACTTGCCCCGCCGCCTACGTACCCTTTACGCCCAGT
+
F:FFFFFFFFFFFFFFFFFFFFFFF:FFFFFFFFFFFFFFFFFFFFFFFFFFFFFFFFFFFFFFFFFFFFFFFFFFFFFFFFFFFFFFFFFFFFFFFFFFFFFFFFFF,FFFFFFFFFFFFFFFFFFFFFFFFFF::FFFFFFFFFFFFFFFFFFFFFFFFFFFFFFF,FF,FFFFFFFF:FFFFFFFFFFFFFFFFFFFFFF:FFFFFFFFFF,FFFFFFFFFFF:FFFFFFF:FFFFFFFFFFFFFFF
@A00881:241:HJW2NDRXX:1:2128:20546:21950 2:N:0:CGAGAGAA+GATTGGAG
GGTAGCGGACTACGCGGGTATCTAATCCTGTTCGATCCCCACGCTTTCGTGCTTCAGCGTCAGTCTCGCTATGGTATGCTGCCTTCGCAATCGGGGTTCTGCGTGATATCTATGCATTTCACCGCTACACCACGCATTCCGCATACCTCTTCCGAACTCCAGTCCCGCAGTTTCAATGGCAAGCGCACGGTTAAGCCGCACGTTTTCACCGCTGACTTGCGGGTCCGCCTACGCACCCTTTAAACCCAAT
+
FFFFFFFFFFFFFFFFFFFFFFFFF:FFFFFFFFFFFFFFFFFFFFFFFFFFFFFFFFFFFFFFFFFFFFFFFFFFFFFFFFFFFFFFFFFFFFFFFFFFFFFFFFFFFFFFFFFFFFFFFFFFFFFFFFFFFFFFFFFFFF,FFFFFFFFFFFFFFFFF:FFFFFFFFFFFFFFFFFFF,FFFFF:FFFFFF,FFFFFFFFF,FFFFFFFFFFFFF,FFFFFFF:FFFFFFFFFFFFFF:FFFFFFFFF
@A00881:241:HJW2NDRXX:1:2128:25663:21950 2:N:0:CGAGAGAA+GATTGGAG
GGTAGCGGACTACTGGGGTATCTAATCCGGTTTGCTACCCACGCTTTCGCATCTCAGCGTCAGTTACGAGCCAGACAGCAGCCTTCGCCACGGATGTTCTTCCCGATATCTACGGATTTCACTCCTACACCTGGAATTCCGCTGTCCTCTCTCGCACTCTAGTTCGGTAGTTTTGACGGCAGTTCAAAGGTTGAGCCGTGGGATTTCACCGCCAACTTTCCTAACAGCCTAAACGCGCTTTACGCCCAGT
+
F::FF,FFFFFFFF,FFFFFFFFFF:FF,:,F:FFFFFFF,FFFF:FFF:FFFFFFF,FFFFFF,FF,:,FFFFFFF,F,FFFFFFFFFF:,:,::FFFFF:FFFFF,FFF:FF,F,FFFFFF:FF:FFF,FFFFF::FFFFFF:FF,FF:,:,:FFFFFFFFF,,FF::F::FFF,,F:,FFF,,,,,F,F,FFFF:F,FFFFFFFFF:,FF::FF:,:,,,FF:,F:F:,FFFFFFF:FF:,F,FF:F
@A00881:241:HJW2NDRXX:1:2128:10285:22247 2:N:0:CGAGAGAA+GATTGGAG
GGTAGCGGACTACACGGGTATCTAATCCCGTTTGCTACCCTAGCTTTCGTTCCTCAGCGTCAATAACGGCCCAGTTAAGCGCTTTCGCCACCGGTGTTCCTCCTGATATCTACGCATTTCACCGCTCCACCAGGAATTCCCTTAACCTCTACCGCATTCTAGCTCGCCAGTATCCAATGCCGAACCGGAGTTGAGCCCCGGGCTTTGACACCAAACTTGACGTGCCGCCTACGACCGCTTTACGCCCAGT
+
FF:,FFFF:FFFFFFFFFFFFFF:FFFFFF:F:FFF,FFF,FFFFFFFFF:FFFFFFFFFFFFFFFFFFFFF:F:F:FFFFF::FFFF:FFFFFFFFFFFFFFFFFF,,F,FFF::,FFFFF:FFFFF,FFFFF:F::F:FFFFFFFF:FFFFFF:FF:FF:FFFFFF:F,:,F:F:FF,FFF:FFF::FFF::FFFFFFFF,FFFF,,FF:F,:,FFFFF::F:FFF,FF:FF::FF::FF:FFF,F,F
@A00881:241:HJW2NDRXX:1:2128:19804:22952 2:N:0:CGAGAGAA+GATTGGAG
GGTAGCGGACTACCTGGGTATCTAATCCCGTTCGCTCCCCTGGCTTTCGCATCTCAGCGTCAGCTTCGGTCCAGAAAGGCGCCTTCGCCACCGGTGTTCTTCCCAATATCTACGCATTTCACCGCTACACTGGGAATTCCCCTTTCCTCTCCCGCGCTCAAGCCTGCCAGTATCCGGAGCCCTACGGGGTTGAGCCCCGCATTTTAACTCCGGACTTAACATGCCGCCTACATGCGCTTTACGCCCAATG
+
FFFFFFFFFFFFFFFFFFFFFFFFFFFFFFFFFFFFFFFFFFFFFFFFFFFFFFFFFFFFFFFFFFFFFFFFFFFFFFFFFFFFFFFFFFFFFFFFFFFFFFFFFFFF:FFFFFFFFFFFFFFFFFFFFFFFFFFFFFFFFFF:FFFFFFFFFFFFFFFFFFFFFFFFFFFFFFFFFFF:FFFFFFFFFFFFFFFFFFFFFFFFFFFFFFFFFFFFFFFFFFFFFFFFFFFFFF:FFFFFFFFFF:FFF:
@A00881:241:HJW2NDRXX:1:2128:19036:22968 2:N:0:CGAGAGAA+GATTGGAG
GGTAGCGGACTACGTGGGTATCTAATCCTGTTTGCTCCCCACGCTCTCGCGCCTCAGCGTCAGTTGTCGTCCAGCACTCCGCCTTCGCCACTGGTGTTCTTCCGTATATCTACGCATTTCACCGCTACACACGGAATTCCGATTGCCTCTCCGATACTCAAGACTGGCAGTTTCAAATGCAGGCCAAGGGTTAAGCCCTTGGTTTTCTCATCTGACTTGTCAGCCCGCCTACGCGCCCTTTACACCCAGT
+
FFFFFFFFFFFFFFFFFFF:FFFF,FFFFFFFFFFFFFFFFFFF:FFFFFFFFFFFF:FF,FFF,FFFFF,FF:FF,F,FF:FFF:FFF:FFFFFFFFFFFFFFF:FFFF:FFFF,F,F,FFFFFFFF,,FFFFFFFFFFFF:FFFFFF:FFFF:FFFF,FFF:FF:F:FF:FFFF,FFF,FFFFFF:FF,FF:FFFF,FF:,F,FF,F,FF,F:F,,:FF,FFFFFF:FF:FFFF,F,FF,FF:FF:FF
@A00881:241:HJW2NDRXX:1:2128:16477:23109 2:N:0:CGAGAGAA+GATTGGAG
GGTAGCGGACTACTGGGGTATCTAATCCTGTTTGCTCCCCACGCTTTCGTGCCTCAGTGTCAGTTACAGTCCAGCAGATCGCCTTCGCCGCTGGTGTTCTTCCCAATCTCTACGCATTCCACCGCTACACTGGGAATTCCATCTGCCCCTCCTGCACTCAAGCCCGACAGTTTTGGTAGTAGTTCCGAAGTTGAGCCCCGGAATTACGCTACCAACTTGCCAAGCCACCTACGCACCCTTTACGCCCAGT
+
FFF,:FFFFFFFFFF:FFF,FFFFFFFFF:FFFFFFFFF:FFFF:FFFFFFFFF:F:FFFFFFFFF:FFFFFFFFF:FF:FFF::FF:FFFFF:FFFFFFFFFFFFFFFFFFF:FFFFFFF:FFFFF:FFFFFFFFFFFF:FFFF,F:FFF,,FF:FF:FFFFFFFFFFF:,FFF:FFFFFFFFF:FFFF,F:FF:FFFFFF,FFFFFFFFFFFF:,FFFFFFFFFFFF:FFF::FFF,FFFFFFFFFFF
@A00881:241:HJW2NDRXX:1:2128:30770:23218 2:N:0:CGAGAGAA+GATTGGAG
GGTAGCGGACTACAGGGGTATCTAATCCTGTTTGCTCCCCACGCTTTCGAGCCTCAACGTCAGTTACGGTCCAGCATGCCGCCTTCGCCACCGGTGTTCCTCCTGATATCTACGCATTTCACCGCTACACCAGGAATTCCGCATGCCCCTCCCGCACTCCAGCTCTACAGTTTCCAGAGCAATCCCACAGTTAAGCCGCGGGCTTTCACTCCAGACTTGCTATGCCGTCTACGCTCCCTTTACACCCAGT
+
FFFFFFFFFFFFFFFFFFFFFFFFFFFFFFFFFFFFFFFFFFFFFFFFFFFFFFFFFFFFFFFFFFFFFFFFFFFFFFFFFFFFFFFFFFFFFFFFFFFFFFFFFFFFFFFFFFFFFFFFFFFFFFFF:FFFFFFFFFFFFFFFFFF:FFFFFFF:FFFFFFFFFFFFFFFFFFFFF:FFFFFFFFFFFFFFFFFFFFFFFFFFFFFFFFFFFFFFFFFFFFFFFFFFFFFFF:FFFFFFFFFFFFFFFF
@A00881:241:HJW2NDRXX:1:2128:10022:23296 2:N:0:CGAGAGAA+GATTGGAG
GGTAGCGGACTACATGGGTATCTAATCCTGTTTGCTCCCCACGCTTTCGAGCCTCAACGTCAGTTACAGTCCAGTAAGCCGCCTTCGCCACTGGTGTTCCTCCTAATATCTACGCATTTCACCGCTACACTAGGAATTCCACTTACCTCTCCTGCACTCCAGCCATACAGTTTCCAAAGCAGTTCCGGGGTTGAGCCCCGGGATTTCACTTCAGACTTGCATCGCCGTCTACGCTCCCTTTACACCCAGT
+
FF,:FFFFFFF:FFFFFFF,FFFFFFFFFFFFFFFFFFFFFFFFFFFFFFFFFFFFFFFFFFFFFFFFFFFFFF:F,FFFFFFFFFFFFFFFFFFFFFFF:FFFFFFFFFFFFFFFFFFFFFFFFFFFF,F,FFFFFFFFFFFFFFFFFFFFFFFFF:FFFFFFFFFFFFFFF,F,FFFFFFFFFFFFFFFFFFFF,FFFFF,FFFFF:FFFFFFFFFFFF::FFFFFFF:::F:FFF,FF,FFF:FFFF
@A00881:241:HJW2NDRXX:1:2128:27326:23484 2:N:0:CGAGAGAA+GATTGGAG
GGTAGCGGACTACCCGGGTATCTAATCCTGTTTGCTACCCACGCTTTCGCGCCTCAACGTCAGTTACAGTCCAGAAAGCCGCCTTCGCCACTGGTGTTCCTCCTAATATCTACGCATTTCACCGCTACACTAGGAATTCCGCTTCCCTCTCCTGCACTCAAGACTTGCAGTTTCAAACGCAGTCCGGGGGTTAAGCCCCCGCCTTTCACGTCTGACTTCCGTGCCCGCCTACGCGCCCTTTACACCCAGT
+
:F,,FFFF:FF,FFFFFFF:FFFFFFFFFFFFFFFFFFFFFFFFFFFFFFFFFFFFFFFFFFFFF:FFFFFFFFFFFFFFFFF:FFFFF:FFFFFFFFFFFFFFF:F:FFFFFFFF:FFFFFFFFFFFFFF,FFFFFFFFF:FFFFFFFFFFFFF:FFFFFFF:FFFF:F,FFF::FFFFFFFFFFFFFFFFFFFFFFFFFFF:FFFFF:F:FFFFFFFF:,:FF:FFF:FFFF,FFFF,FFFFFFFFFF
@A00881:241:HJW2NDRXX:1:2128:25400:23563 2:N:0:CGAGAGAA+GATTGGAG
GGTAGCGGACTACAAGGGTATCTAATCCTGTTTGCTCCCCACGCTTTCGTGCCTCAGTGTCAGTTACAGTCCAGTGAACCGCCTTCGCCGCTGGTGTTCTTCCTAATATCTACGCATTCCACCGCTACACTAGGAATTCCGTTCACCCCTCCTGCACTCAAGTCAGGCAGTTTTGGTAGTAGTTCCGAAGTTGAGCCCCGGAATTACGCTACCAACTTGCCAAACCACCTACGCACCCTTTACGCCCAGT
+
FF:FFFFFFFFFFFFFFFFFFFFFFFFFFFFFFFFFFFFFFFFFFFFFFFFFFFFFFFFFFFFFFFFFFFFFFFFFFFFFFFFFFFFFFFFFFFFFFFFFFFFFFFFFFFFFFFFFFFFF:FFFFFFFFFFFFFFF,FFFFFFFFFFF:FF::FFFFFFFF:FF:FFFFF,FFFF:F::F,,FFFFFF,FFFFFFFFF:F:F:FF:FFF:FFFFFF,FFFFF:FF,FFFFF,FF,FFFFFFFFFFFFFF,
@A00881:241:HJW2NDRXX:1:2128:22073:23657 2:N:0:CGAGAGAA+GATTGGAG
GGTAGCGGACTACTTGGGTATCTAATCCTGTTTGCTCCCCACGCTTTCGAGCCTCAGCGTCAGTAAAAGCCCAGTAAGCCGCCTTCGCCACTGATGTTCCTCCTTATATCTACGCATTTCACCGCTACACAAGGAATTCCGCTTACCTCTACTTCACTCAAGAACTACAGTTTCAAATGCAGGTTATGGGTTGAGCCCATAATTTTCACATCTGACTTACAGTCCCGCCTACACTCCCTTTACACCCAGT
+
FFFFFFFFFFFFFFFFFFFF,FFFFFFFFFFFFFFFFFFFFFFFFFFFFFFFFFFFFFFFFFFFFFFFFFFFFFFFF,FFFFFFFFFFFFFFFFFFFFF:FFF:FFFF,FFFFFFFFFFFFFFFFFFFFFF:FFF:FFFFFFFFFFFFFFFFFFFFFFFFF,FFFFFF:FFFF,:F:FFFFFFFFFF:,FFF:FFFFFFFF:FFFFFFFFFFFFFFF:FFFFFFFFFF:FFFFF,FFFFFFFFFFFFFF:
@A00881:241:HJW2NDRXX:1:2128:13160:23719 2:N:0:CGAGAGAA+GATTGGAG
GGTAGCGGACTACGAGGGTATCTAATCCTGTTTGCTCCCCACGCTCTCGCGCCTCAGCGTCAGTTGTCGTCCAGCAATCCGCCTTCGCCACTGGTGTTCTTCCGTATATCTACGCATTTCACCGCTACACACGGAATTCCGATTGCCTCTCCGATACTCAAGACCATCAGTTTCAAATGCAGGCCATGGGTTAAGCCCATGGTTTTCACATCTGACTTGACAGCCCGCCTACGCGCCCTTTACACCCAGT
+
FFFFFFFFFFFFFFFFFFFFFFFFFFFFFFFFFFFFFFFFFFFF:FFFFFFFFFFFFFFFFFFFFFFFFFFFFFFFFFFFFFFFFFFFFFFFFFFFFFFFFFFFFFFFFFFFFFFFFFFFFFFFFFFFFFFFFFF,FFFFF:FFFFFFFFFFFFFFFFFFFFFFFFFFFF:FFFFFFFFFFFFFFFFFFFFF:FFFFFFFFFFF:FFFFFFFFF:FFF,FFFFFFFFFF::FFFFFFFFF,FFFFFF:FF
@A00881:241:HJW2NDRXX:1:2128:28565:23970 2:N:0:CGAGAGAA+GATTGGAG
GGTAGCGGACTACTTGGGTATCTAATCCTGTTTGCTCCCCACGCTTTCGAGCCTCAGCGTCAGTCATCGTCCAGTAAGCCGCCTTCGCCACTGGTGTTCCTCCTAATATCTACGCATTTCACCGCTACACTAGGAATTCCACTTACCCCTCCGACACTCTAGTCCGGCAGTTTCCAATGCAGTACCGGGGTTGAGCCCCGGGCTTTCACATCAGACTTGCAGGACCGCCTGCGCTCCCTTTACACCCAGT
+
FFFFFFFFFFFFFFFFFFFFFFFFFFFFFFFFFFFFFFFFFFFFFFFFFFFFFFFFFFFFFFFFFFFFFFFFFFFFFFFFFFFFFFFFFFFFFFFFFFFFFFFFFFFFFFFFFFFFFFFFFFFFFFFFFFFFFFFFFFFFFFFFFFFFFFFFFFFFFFFFF:FFFFFFFFFFFFFF,FFFFFFFFFFFFFFFFFFFFFFFFFFFFFFFFFFFFFFFFFFFFFFFFFFFFFFFFFFFFFFFFFFFFFFFFF
@A00881:241:HJW2NDRXX:1:2128:19696:23985 2:N:0:CGAGAGAA+GATTGGAG
GGTAGCGGACTACGAGGGTATCTAATCCTGTTTGCTCCCCACGCTTTCGTGTCTCAGCGTCAGTTGTCGTCCAGTGAACCGCCTTCGCCGCCGGTGTTCTTCCCGATATCTACGCATATTACCGCTACACCGGGAATTCCGTTCACCCCTCCGACTCTCAAGAGCGGTAGTTTCTAATGCACGTTAAAAGTTGAGCCTTTAATTTTCACATCAGACTTATCGCCCCGCCTCCACACCCTTTACACCCAGT
+
FFFFFFFFFFFFFFFFFFFFFFFFFFFFFFFFFFFFFFFFFFFFFFFFFFFFFFFFFFFFFFFFFFFFFFFFFFFFFFFFFFFFFFFFFFFFFFFFFFFFFFFFFFFFFFFFFFFFFFFFFFFFFFFFFFFFFFFFFFFFFFFFFFFFFFFFFFFFFFFFFFFFFFFFFFFFFFFFFFFFFF:FFFFFFFFFFFFFFFFFFFFFFFFFFFFFFFFFFFFFFFFFFFFFFF,FFFFFFFFFFFFFFFFFFF
@A00881:241:HJW2NDRXX:1:2128:31982:24220 2:N:0:CGAGAGAA+GATTGGAG
GGTAGCGGACTACCTGGGTATCTAATCCTGTTTGATACCCGCACTTTCGAGCATCAACGTCAGTTACGGTCCAGCAGGCTGCCTTCGCAATCGGAGTTCTTCGTGATATCTATGCATTTCACCGCTACACCACGAATTCCGCCTGCCTATGCCGCACTCAAGGCCCCCAGTTTCAACTGCAATTCTACGGTTGAGCCGCAAACTTTCACAACTGACTTAAGGACCCGTCTACGCTCCCTTTAAACCCAAT
+
FFFFFFFFFFFFFFFFFFFFFFFFFFFFFFFFFFFFFFFFFFFFFFFFFFFFFFFFFFFFFFFFFFFFFFFFFFFFFFFFFFFFFFFFFFFFFFFFFFFFFFFFFFFFFFF:FFFFFFFFFFFFFFFFFFFFFFFFFFFFFFFFFFFFFFFFFFFFFFFFFFFFFFFFFFFFFFFFFFFF:FFFFFFFFFFFFFFFFFFF:FFFFFFFFFFFFFFFFFFFFFFFFFFFFFFFFFFFFFFFFFFFFFFFFF
@A00881:241:HJW2NDRXX:1:2128:12599:24251 2:N:0:CGAGAGAA+GATTGGAG
GGTAGCGGACTACTAGGGTATCTAATCCTGTTTGCTCCCCACGCTTTCGCGCCTCAGCGTCAGTTGTCGTCCAGCAAGCCGCCTTCGCCACTGGTGTTCCTCCTAATATCTACGCATTTCACCGCTACACTAGGAATTCCGCTTGCCTCTCCGATACTCAAGGACTGCAGTTTCAAATGCAGTTCCGGGGTTGAGCCCCGGTATTTCACATCTGACTTGCAGCTCCGCCTACACGCCCTTTACACCCAGT
+
FFFFFFFFFFFFFFFFFFFF:FFFFFFFFFFFFFFFFFFFFFFFFFFFFFFFFFFFFFFFFFFFFFFFFFFFFFFF:FFFFFFFFFFFFFFFFFFF:FFFFFFFFFFFFFFFFFFFFFFFFFFFFFFFFFFFFFFFFFFFFFFFFFFFFFFFFFFFFFFFF:FFFFFFFFFFFFFF:FFFFFFFFFFFFFFFFFFF:FFFFFFF:FF:FFFFFFFFFFFF,FFFFFFFFF:FFF:FFFFF:FF,FFF,FF
@A00881:241:HJW2NDRXX:1:2128:14986:24283 2:N:0:CGAGAGAA+GATTGGAG
GGTAGCGGACTCCCGGGGTATCTAATCCTGTTTGCTCCCCACACTTTCGTGCCTCAACGTCAGTTACAGTCCAGAAAGCCGCCTTCGCCCCTGGTGTTCCTCCTCATATCTACGCATTTCACCGCTACACTCGGACTTCCGCTTTCCTCTCCTGCGCTCAAGAGAGGTAGTTTTAGTTGCAGTTCCTCAGTTGAGCCGAGGGCTTTCACAACTAACTTGCTGTCCCGTCTACGCACCCTTTACACCCAAT
+
FF,,F,FFF:F,:F:FFF,FFFFFF:FF:FFF:FF:F:FF:FF,F,F,FFFFFFF,FFF:F,F,F:FFFFFFFFFFFFFFFF:F:FFFF,FFFFFFF,FFFFFF:,F:FFF:F:FFF:FFFFF::FFFF:F,F:F:F::F:F,FFFF,F:FFFF:,F,F,FF:,F,:FFFFFF,FFF:FFFFFFF:FFF,,:FFFF:FFFFFF,FFFFFFFFFF,FFFFFF,F:F,FFFF,FF,FF:F,:F,FFFFF,FF
@A00881:241:HJW2NDRXX:1:2128:12201:24502 2:N:0:CGAGAGAA+GATTGGAG
GGTAGCGGACTACCTGGGTATCTAATCCTGTTTGCTCCCCACGCTTTCGTGCCTCAGTGTCAGTTACAGTCCAGTGAACCGCCTTCGCCGCTGGTGTTCCTCCTAATATCTACGCATTCCACCGCTACACTAGGAATTCCGTTCACCCCTCCTGCACTCAAGCCCAGCAGTTTTGGTAGTAGTTCCGAAGTTGAGCCCCGGGATTACGCTACCAACTTGCCAAACCACCTACGCACCCTTTACGCCCAGT
+
FFFFFFFFFFF:FFFFFFFFFFFFFFFFFFFFFFFFFFFF:FFFFFFFFFFFFFFFFFFFFFFFFFFFFFFFFFFFFF::FFFFFFFFFFFFFFFFFFF:F:FFFFFFFFF:FFFFFFFFFFFFFFFF:FFFFFF:FFF:F:F:F:FFFFFFFFFFFFFFFFFFFFFFFFFFFFF:FFFF,FFFFFFFFFFFF:FFF:FFF,FFFFFFFFFFFFFFF:,FFFF,FFFFFFFFFFFFFFFFFFF:FFFFFF
@A00881:241:HJW2NDRXX:1:2128:26937:24533 2:N:0:CGAGAGAA+GATTGGAG
GGTAGCGGACTACTAGGGTATCTAATCCTGTTTGCTCCCCACACTTTCGTGCCTCAACGTCAGTTACTGTCCAGAAAGCCGCCTTCGCCACCGGTGTTCTTCCTAATATCTACGCATTTCACCGCTACACTAGGAATTCCGCTTTCCCCTCCAGTACTCAAGATTAGTCGTTTTAGTTGCAGTTCCTCAGTTAAGCCGAGGTATTTCACAGCTAACTTGCTCATCCGTCTACGCACCCTTTACACCCAAT
+
FFF:FFFFFFFFF:FFFFFFFFFFFFFFFFFFFFFFFFFFFFFFFFFFFFFFFFFFFFFFFFFFFFFFFFFFFFFFFFFFFFFFFFFFFFFFFFFFFFFFFFFFFFFFFFFFFFF:FF:FFFFFFFFFFFF:FFFFFFFFFFFFFFFFFFFFFFFFFFF:FF,FFFFF,:FFFFFFFFFF:,,FFFF:FFFFFFFFFFF:FFFFFFFFFFFF:F:F:FFFFFFFFFFF,FFFFFFFFF,F:F:FFFFF,F
@A00881:241:HJW2NDRXX:1:2128:24343:24612 2:N:0:CGAGAGAA+GATTGGAG
GGTAGCGGACTACATGGGTATCTAATCCTGTTTGCTCCCCACGCTCTCGCGCCTTAGCGTCAGTCTCTTCCCGGCAGGCCGCCTTCGCCTCCGGTATTCCTCCTGATATCTGCGCATTTCACCGCTACACCAGGAATTCTGCCTGCCTCTAAAGGACTCCAGCCTCTCGGTTCCTGTCGCCTCCCCGGGTTGGGCCCGGGACTTTTACAACAGGCCTTCTAGGCCGCCTACGCGCGCTTTACGCCCAGTA
+
FFFFFFFFFFFFFFFFFFFFFFFFFFFFFFFFFFFFFFFFFFFFFFFFFFFFFFFFFFFFFFFFFFFFFFFFFFFFFFFFFFFFFFFFFFFFFFFFFFFFFFFFFFFFFFFFFFFFFFFFFFFFFFFFFFFFFFFFFFFFFFFFFFFFFFFFFFFFFFFFFFFFFFFFFFFFFFFFFFFFFFFFFFFFFFFFFFFFFFFF:FF:FFFFFFFFFFFFFFFFFFFFFFFFF,FFFFFFFFFFFFFFFFFF::
@A00881:241:HJW2NDRXX:1:2128:18466:25207 2:N:0:CGAGAGAA+GATTGGAG
GGTAGCGGACTACTCGGGTATCTAATCCTGTTTGCTCCCCACGCTTTCGTGCCTCAGTGTCAGTTACAGTCCAGTGAATCGCCTTCGCCGCTGGTGTTCTTCCCAATATCTACGCATTCCACCGCTACACTGGGACTTCCATTCACCCCTCCTGCACTCAAGCCCCACAGTTTAAGTAGTAGTTCCGAAGTTGAGCCCCGGGATTACGCTACTTACTTATGAGGCCACCTACGCACCCTTTACGCCCAGT
+
:FFFFF:FFFFFFFFFFFF:FFFFF:FFF:FFFFF,FFFFFFFF,FFFFFFFFFFFF:FFFFFFF:FFFFF:FFF:FFF,FFFFFFFFFFFFFFFF:FFFFFFFFF:FFFFFFFFFFFFFFFFFFFFFFFFFFFF,F,FFFFFFFFFFFFF:FFFFFFF:F,FFFFFFF:,FFFFFF,FFFFFFFFF::F:FFFFF:FF:FFFFFF:F:FFFFFFF:FFFFFFFFFFFF:FFFFFFFFF,FFFFFFFFFF
@A00881:241:HJW2NDRXX:1:2128:24578:25269 2:N:0:CGAGAGAA+GATTGGAG
GGTAGCGGACTACGTGGGTATCTAATCCTGTTTGCTCCCCACGCTTTCGCGCCTCAGCGTCAGTTGTCGTCCAGCAAGCCGCCTTCGCCACTGGTGTTCCTCCTAATATCTACGCATTTCACCGCTACACTCGGAATTCCGCTTGCCTCTCCGATACTCAAGAACTACAGTTTCAAATGCAGGCCAGAGGTTGAGCCTCTGGTTTTCACATCTGACTTGCAGTCCCGCCTACACGCCCTTTACACCCAAT
+
FF,FFFFFFFFFFF:FFFFFFFFFFFFFFFF:FFFFFFFFFFFFFFFFFFFFFFFFFFFFFFFFFFFFFFFFFFFFFFFFFFFFFFFFFFFFFFFFFFFFFFFFFFFFFFFFFFFFFFFFFFFFFF,FF:F,FFFFFFFFFFFFFFFFF,FFFFFFFFF:FF,:FFFFFFFFFF,FF:FFFFFF::FFFFF:FFFFFFFFFFF:FFF,FFFFFFFFFFFF:FFFFFFFF::FF:FFFF:F,FFF:FFFFF
@A00881:241:HJW2NDRXX:1:2128:28067:25582 2:N:0:CGAGAGAA+GATTGGAG
GGTAGCGGACTACTCGGGTATCTAATCCTGTTTGCTCCCCACGCCTTCGAGCCTCAACGTCAGTTACAGTCCAGTAAGCCGCCTTCGCCGCTGGTGTTCCTCCTAATATCTACGCATTTCACCGCTACACTAGGAATTCCGCTTACCTCTACTTCACTCAAGAATTACAGTTTCAAATGCAGTTCAGGGGTTAAGCCCCTACATTTCACATCTGACTTGCAACCCCGCCTACGCTCCCTTTACACCCAGT
+
FF::FFFFFFFFFFFFFFFFFFFFFFFFFFFFFFFFFFFFFFFFFFFFFFFFFFFFFFFFFFFFFFFFFFFFFF:F:FFFFFFFFFFFFFFFFFFFFFF::FFFFFF,FFFFFFFFFFFFFFFFFFFFFFFFFFFF:FFFF:FFFFFFFFF:FFFFFFFFF,F,:FF:FF:FFFFF:FFFFFFFFFFFFFFFF,FF,F:FF:FFFFFFFFF:FFFFFFFFF:FFFFFF,F::F:F,FFFFFFF::,FFFF
@A00881:241:HJW2NDRXX:1:2128:17580:25645 2:N:0:CGAGAGAA+GATTGGAG
GGTAGCGGACTACTCGGGTATCTAATCCTGTTTGCTCCCCACGCTCTCGTGTCTCAGCGTCAGTTGTCGTCCAGTAATCCGCCTTCGCCACTGGTGTTCCTCCCGATCTCTGCGCATTTCACCGCTACACCGGGAATTCCGATTACCCCTCCGACTCTCAAGAAACGCAGTTTCAAGTGCAGCTCAGAGGTTAAGCCCCTGCATTTCACACCTGACTTGCATCCCCGCCTACTCACCCTTTACACCCAGT
+
FFFFFFFFFFFFFFFFFFFFFFFFFFFFFFFFFFFFFFFFFFFFFFFFFFFFFFFFFFFFFFFFFFFFFFFFFFFFFFFFFFFFFFFFFFFFFFFFFFFFFFFFFFFFFFFFFFFFFFFFFFFFFFFFFFFFFFFFFFFFFFFFFFFFFFFFFFFFFFFFFFFFFFFFFFFFFFFFFFFFFFFFFFFFFFFFFFFFFFFFFFFFFFFFFFFFFFFFFFFF,FFFFFFFF:FFFFFFFFFFFFFFFFFFF,
@A00881:241:HJW2NDRXX:1:2128:21341:25801 2:N:0:CGAGAGAA+GATTGGAG
GGTAGCGGACTACGTGGGTATCTAATCCTGTTTGCTCCCCACGCCTTCGAGCCTCAACGTCAGTTGCAGTCCAGTAAGCCGCCTTCGCCACTGGTGTTCCTCCTAATATCTACGCATTTCACCGCTACACTAGGAATTCCACTTACCTCTCCTGTACTCTAGTAGGACAGTTTCCAAAGCAGTCCCATGGTTGAGCCTTGGGCTTTCACTTCAGACTTATCGCCCCGCCTACACACCCTTTACACCCAGT
+
FFFFFFFF:FFFFF:FFFF:FFFFFFFFFFF:FFFFFFFFFFFFFFFFFFFFFFFF:FFFF:FFFFFFFFFFFFFFFFFFFFFFFFFFFFFFFFFFFFFFFFFFFFFFFFFFFFFFFFFFFFFFFFF:F:FFFFF:FFFFF:FFFFFFFFF:FFF,F:F:,FF,:FF,FFFFFFFFFFFFFFFFF,F:FFF,FF:FFFFFFFFFFFFFFFFFFFFFFFFFFFF,F:FFFF:FFFF,FFFF:F,FFFFFF:
@A00881:241:HJW2NDRXX:1:2128:32398:25880 2:N:0:CGAGAGAA+GATTGGAG
GGTAGCGGACTACAAGGGTATCTAATCCTGTTTGCTCCCCACGCTCTCGCGCCTCAGCGTCAGTTGTCGTCCAGCAATCCGCCTTCGCCACTGGTGTTCTTCCGTATATCTACGCATTTCACCGCTACACACGGAATTCCGATTGCCTCTCCGATACTCAAGACTGGCAGTTTCAAATGCAGGCTATGGGTTAAGCCCATAGTTTTCACATCTGACTTGTCAGCCCGCCTACGCGCCCTTTACACCCATT
+
FF:FFFFFFFFFF:FFFFF:FFF:FFFFFFFFFFFFFFFFFFFFFFFFFFFFFFFFFFFFFF:FFFFFFFFFFFF:FFFFFFFFF:FFFFFFFFFFFFFFFFFFFFFFFFFFFFFFFFFFFFFFF:FF:FFFFFF,FFFFFFF,FFFFFFFFFFFFFF:FF:FFFFFFFFFFFFFFFFFF:F:FF,FFFFFFF::FFFFF,FF:FFFF,FFFFFFFFF:FFFFF,FFFF::FFF:FFFFF,FF:FFFF,F
@A00881:241:HJW2NDRXX:1:2128:17146:26177 2:N:0:CGAGAGAA+GATTGGAG
GGTAGCGGACTACGTGGGTATCTAATCCTGTTTGCTCCCCACGCTTTCGTGCCTCAGTGTCAGTTACAGTCCAGTGAACCGCCTTCGCCGCTGGTGTTCCTCCTAATATCTACGCATTCCACCGCTACACTAGGAATTCCGTTCACCCCTCCTGCACTCAAGCCCAGCAGTTTTGGTAGTAGCGCCGAAGTTAAGCCTCGGAATTACGCTACCAACTTGCCAAACCACCTACGCACCCTTTACGCCCAGT
+
FFFFFFFFFFFFFFFFFFFFFFFFFFFFFFFFFFFFFFFFFFFFFFFFFFFFFFFFFFFFFFF:FFFFFFFFFFFFFFFFFFFFFFFFFFFFFFFF,FFFFFFFFFFF:FFFFFFFFFFFFFFFFFFFFFFFFFFFF:FFFFFFFFFFFFFFFFFFFFFFFFFFFFFFFFFFFFFFF:FFFFF:FFFFFFFFFFFFFFF:FFFFFFFFFFFFFF,FFFFFFFFFFF,FF:,FFF,FFFFFFFFFFFFFFF
@A00881:241:HJW2NDRXX:1:2128:16043:26240 2:N:0:CGAGAGAA+GATTGGAG
GGTAGCGGACTACCCGGGTATCTAATCCTGTTTGCTCCCCACGCTCTCGCGCCTCAGCGTCAGTTGTCGTCCAGCAATCCGCCTTCGCCACTGGTGTTCTTCCGTATATCTACGCATTTCACCGCTACACACGGACTTCCGATTGCCTCTCCGATACTCAAGACCATCAGTTTCAAATGCAGGCCATGGGTTAAGCCCATGGTGTTCACATCTGACTTGACAGCCCGCCTACGCGCCCTTTACACCCCGT
+
FFF,FFFF:FFFFFFFFFFFFFFFF:FFFFFFFFFFFFFFFFFFFFFFFFFFFFFFFFFF:FFFFFFFFFFFFFF,:,FFFFFF,FFFF,FFFFFFF,F:FFFFFFF:FFFFFFFFF,FFFFFFFFFFFFFFFFFFFFFFF,,FFF,FF,FFFFFFFFF:FFFFF,FF,FF,:FF,FFFF:FF:F,FFFF,FFF:FFFFFF:F,FFF:FFFFFFFFF:F:FFF:F:FFF,FFFFFFFF:,::FF:FFFF,
@A00881:241:HJW2NDRXX:1:2128:29396:26256 2:N:0:CGAGAGAA+GATTGGAG
GGTAGCGGACTACTTGGGTATCTAATCCTGTTCGATACCCACGCTTTCGTGCTTCAGCGTCAGTTGGGCGCCGGTGCGCTGCCTTCGCAATCGGAGTTCTGCGTGATATCTATGCATTTCACCGCTACACCACGCATTCCGCGCACTTCTCGCCCACTCAAGCGCCCCAGTTTCAACGGCGGCGGAAGGTTGAGCCCCCCGGTTTGACCGCTGACTTGAGGCGCCGCCTACGCACCCTTTAAACCCAATA
+
FFFFFFFFFFFFFFFFFFFFFFFFFFFFFFFFFFFFFFFFFFFFFFFFFFFFFFFFFFFFFFFFFFFFFFFFFFFFFFFFFFFFFFFFFFFFFFFFFFFF:FFFFFFFFFFFFFFFFFFFFFFFFFFFFFFFFFFFFFFFFFF,FFFFFFFFFFFFFFFFFFFFFFFFFFFFFFFFFF:FFFFFFFFFFFFFFFFFFF:F:FFFFFFFFFFFFFFFF:FFFFFFFFFFFFFFFFFFFFF:FFFFFFFFF,
@A00881:241:HJW2NDRXX:1:2128:25753:26365 2:N:0:CGAGAGAA+GATTGGAG
GGTAGCGGACTACTAGGGTATCTAATCCTGTTTGCTCCCCACACTTTCGTGCCTCAACGTCAGTTACAGTCCAGTAAGTCGCCTTCGCCACTGGTGTTCCTCCTAATATCTACGCATTTCACCGCTACACTCGGAATTCCACTTACCTCTCCTGCACTCAAGATTAGTAGTTTTAGCCACAGTTCCTCAGTTAAGCCGAGGGATTTCACAACTAACTTGCTAACCCGTCTACGCACCCTTTACACCCAAT
+
FFFFFFFFFFFFFFFFFFFFFFFFFFFFFFFFFFFFFFFFFFFFFFFFFFFFFFFFFFFFFFFFFFFFFFFFFFFFFFFFFFFFFFFFFFFFFFFFFFFFFFFFFFFFFFFFFFFFFFFFFFFFFFFFFFF,FFFFFFFFFFFFFFFFF:FFFFFFFFFFFFFFFFFFFFF,FFFFFFFFFFFFFFFFFFFFFFFFFFFFFF:FFFFFFFFFF:FFFFFFF:FF:FF:FFFFFFFFFFFFFFFFFFFFFF
@A00881:241:HJW2NDRXX:1:2128:28556:26428 2:N:0:CGAGAGAA+GATTGGAG
GGTAGCGGACTACAAGGGTATCTAATCCTGTTTGCTCCCCACGCTTTCGCACCTGAGCGTCAGTGTCTGTCCGGCAGGCCGCCTTCGCCTCCGGTATTCCTCCTGATATCTGCGCATTTCACCGCTACACCAGGAATTCTGCCTGCCTCTCCAGCACTCTAGCTGCTCGGTTCGGGGTGTCCTGTAAGGGTTGGGCCCTCATCTTTCACATCCCCGCCTGAACAGCCGCCTGCGTGCCCTTTACGCCCAG
+
FFFFFFFFFFFFFFFFFFFFFFFFFFFFFFFFFFFFFFFFFFFFFFFFFFFFFFFFFFFFFFFFFFFFFFFFFFFFFFFFFFFFFFFFFFFFFFFFFFFFFFFFFFFFFFFFFFFFFFFFFFFFFFFFFFFFFFFFFFFFFFFFFFFFFFFFFFFFFFFFFFFFFFFFFFFFFFFFFFFFFFFFFFFFFFFFFFFFFFFFFFFFFFFFFFFFFFFFFFFFFFFFFFFFFFFFFFFFFFFFFFFFFFFFFF
@A00881:241:HJW2NDRXX:1:2128:30327:26647 2:N:0:CGAGAGAA+GATTGGAG
GGTAGCGGACTACGCGGGTATCTAATCCTGTTTGCTCCCCACGCTTTCGAGCCTCAGCGTCAGTTAATGTCCAGAAAGCCGCCTTCGCCTCTGGTGTTCCTCCTAATATCTACGCATTCCACCGCTACACTAGGAATTCCGCTTTCCTCTCCATCACTCAAGCTCAACAGTTTTAAAAGCGGTTCCGGGGTTAAGCCCCGGGATTTCACTCCTAACTTGTTGCGCCGCCTACGCTCCCTTTACGCCCAGT
+
FFF:F:FFFFFF,FFFFFFFFFFF:FFF,FFFFFFFFFFFFFFFFFFFFFFFFFFFFFFFFFFFFFFFFFFFFFFFFFFFFFFFFFFFFFFFFFFF::F:FFFFF:FFFFFFFFFFFFFFFFFFFFFFFF:FF:FFFFFFFFFF,FFFFFFFFFFFFFFFFFFFFFFF,FFF:FF,FFFF,F::FFFFFF:FFFFFFFFFFFFFFF:::FF,F,:FFFFFFFFFFFFF,F,FFFFFFF::F,FFFFF,F,
@A00881:241:HJW2NDRXX:1:2128:25102:26866 2:N:0:CGAGAGAA+GATTGGAG
GGTAGCGGACTACGTGGGTATCTAATCCTGTTCGATCCCCACGCTTTCGTGCTTCAGCGTCAGTCTCGCTATGGTATGCTGCCTTCGCAATCGGGGTTCTGCGTGATATCTATGCATTTCACCGCTACACCACGCATTCCGCATACCTCTTCCGAACTCCAGTCCCGCAGTGTCAATGGCAAGCGCACGGTTAAGCCGCACGTTTTCACCGCTGACTTGCGGGTCCGCCTACGCACCCTTTAAACCCAAT
+
FFFFFFFFFFFFFFFFFFFFFFFFFFFFFFFFFFFFFFFFFFFFFFFFFFFFFFFFFFFFFFFFFFFFFFFFFFFFFFFFFFFFFFFFFFFFFFFFFFFFFFF,FFFF:FF,FFFFFFFFFFFFFFFFFFFFFFFFFFFFFFFFFFFFFFFFFFFFFFFFFFFFFFFFFFF,FFFFFFFF,FFFFFFFFFFFFFFFFFFFFFFFFFFFFFFFFFFFFFFF:FFFFFFFFFFFFFFFFFFFFFFFFF::FF
@A00881:241:HJW2NDRXX:1:2128:13621:26960 2:N:0:CGAGAGAA+GATTGGAG
GGTAGCGGACTACATGGGTATCTAATCCTGTTTGCTCCCCACACTTTCGTGTCTCAGCGTCAGTTGCCGTCCAGTAAATCGCCTTCGCCACCGGTGTTCCTCCCAATATCTACGCATTTCACCGCTACACTGGGAATTCCATTTACCCCTCCGGCTCTCAAGAACTACAGTTTCAAATGCAGGTTACGGGTTGAGCCCGTAATTTTCACATCTGACTTGCAGTCCCGCCTACACACCCTTTACGCCCAGT
+
FFF:F:FF:FFFFFFFFFFFFFFF:F,FFFFFFFFFFFFFFFFFFFFFFFFFFFFFFFFFFFFFFFFFFFFFFFFFFFFFFFFFF:FFFFFFFFFFFFFFF:FFFFFFFFFFF:FFFFFF:F:FFFFFFFFFFFF::FFF:FFFF:FFFFFFFFFFFFFFFFFF:FFFF:FFFF::,FFFFFFFFF,FFFFFFFFF:FFFFFFFFFFF,:::FFFFFFFF:FFFFFFF,FFFFFF:FFFFFFFFF:FFFF
@A00881:241:HJW2NDRXX:1:2128:16098:27179 2:N:0:CGAGAGAA+GATTGGAG
GGTAGCGGACTACAAGGGTATCTAATCCTGTTTGCTCCCCACGCTTTCGTGACTCAGCGTCAGTTTCAGTCCAGTAAGCCGCCTTCGCCACCGGTGTTCCTCCCAATATCTACGCATTTCACCGCTACACTGGGAATTCCGCTTACCTCTCCTGCACTCTAGTCTGACAGTTTCTTATGCAGTTCCGGGGTTAAGCCCCGAACTTTCACATATGACTTATCTGTCCGCCTACTCACCCTTTACACCCAGT
+
FFFFFFFFFFF:FFFFFFF:FFFFFFFFFFFFFFFFFFFFFFFFFFFFFFFFFFFFFFFFFFFFFFF:FFFFFFFFFFFFFFFFFFF:FFFFFFFFFFFFFFFFFFFFFFFFFFFFFFFFFFFFFFFFFFFFFFFFFFFFFFFFFFFFFFFFFFFFFFFFFFFFFF,FFFFFF:FF:FFFFF,FFFFFFFFF,FFFFFFFF:,FFFFFFFF:FFFF:F:FF,F,F,FFFF:,FFFFFF:FFFFFFFF,,F
@A00881:241:HJW2NDRXX:1:2128:18213:27179 2:N:0:CGAGAGAA+GATTGGAG
GGTAGCGGACTACTTGGGTATCTAATCCTGTTTGCTCCCCACGCTTTCGCGCCTCAGCGTCAGTTGTCGTCCAGCAAGCCGCCTTCGCCACTGGTGTTCCTCCGTATATCTACGCATTTCACCGCTACACACGGAATTCCGCTTGCCTCTCCGATACTCAAGACACACAGTTTCAAATGCAGTTTCCGGGTTGAGCCCGGAGATTTCACATCTGACTTGCATGCCCGCCTACGCGCCCTTTACACCCAGT
+
FFFFFFFFFFFFFFFFFFFFFFFFFFFFFFFFFFFFFFFFFFFFFFFFFFFFFFFFFFFFFFFFFFFFFFFFFFFFFFFFFFFFFFFFFFF:FFFFFFFFFFFFFFFFFFFFFFFFFFFFFFF:FFFFFFFFFF:FFFFFFF,FFFFFFFFFFFFFFFFFFFFFFFFFFFFFFFFFFFFFFF:FFFFFFFFFFFFFFFFFFFFFFFFFFFFFFF,FFFFFFFFFFFFFFFFF:FFFFFFFFFFFFFF:FF
@A00881:241:HJW2NDRXX:1:2128:15628:27211 2:N:0:CGAGAGAA+GATTGGAG
GGTAGCGGACTACGGGGGTATCTAATCCCATTTGCTCCCCCGGCTTTCGTTCCTCAGCGTCAATAACGGCCCAGTAAAGCGCTTTCGCCACCGATGTTCCTCCTGATATCTACGCATTTCACCGCTACACCAGGAATTCCCTTTACCTCTACCGCATTCAAGCCAAGCAGTATCAAATGCCGAACCGGAGTTAAGCCCCGGGCTTTAACATCTGACTTACTTTACCGCCTACGACCGCTTTACGCCCAAT
+
FF,,FFFFFFFFFFFFFFFFFFFFFFFFFFFFFFFFFFFFF:FFFFFFFFFFFFFFFFFFFFFFFFFFFFFFFF:F,FF:F:F,FFFFFF:FFF:FFFFFFFFFFFFFF,FFFFFFFFFFFFFFFFFFFFFFFFF:FFFFFF,FFFFFFFFFFFFFFFFF,FFFF:FFFFFFFFFFFFFFF:,FFFF:FFFFFFFFFFF:FF:FFFFFFFFFF::FFFFFF,FFFFFFFFFF,:FFFF,FF:FFF::::F
@A00881:241:HJW2NDRXX:1:2128:29098:27430 2:N:0:CGAGAGAA+GATTGGAG
GGTAGCGGACTACCGGGGTATCTAATCCTGTTTGCTCCCCACGCTCTCGCGCCTCAGCGTCAGTTGTCGTCCAGCAATCCGCCTTCGCCACTGGTGTTCTTCCGTATATCTACGCATTTCACCGCTACACACGGAATTCCGATTGCGTCTCCGATACTCAAGACCGGCAGTTTCAAATGCAGGCCATGGGTTAGGCCCATGGTTTTCACATCTGACTTGTCTGCCCGCCTAGGCGCCCTGTTCACCCCGG
+
FFFFFFFFF:FFFFFFFFFFFFFFFFFFFFFFFFFFF,FF:FFFFFF:FFF,FFF,FFFF::FF:FFFF,FFFFFFFFFFFFF,F:F:FFF,FFFFFFF:,:FF::FFFFFFFFFFFFFFFF:F:FF:,:,FFF,FF::FF,FFFF,FFFF,FF,FFFF,,,FFFFFF:FF,:,FF:FF::FF:FF,FFF,FF,F:,F::FF:,F:F,:::,F:,:F,,:F,F:,:FF,F,,F:F,,F,,::F,,:F,F:
@A00881:241:HJW2NDRXX:1:2128:31033:27555 2:N:0:CGAGAGAA+GATTGGAG
GGTAGCGGACTACACGGGTATCTAATCCTGTTTGCTCCCCACGCTTTCGCGCCTCAGCGTCAGTTGCTGTCCAGCAGGCCGCCTTCGCCACTGGTGTTCCTCCGTATATCTACGCATTTCACCGCTACACACGGAATTCCGCCTGCCTCTCCAGTACTCAAGAACTACAGTTTCAAATGCAGGCTATGGGTTGAGCCCATAGTTTTCACATCTGACTTGCAATCCCGCCTACACGCCCTTTACACCCAGT
+
FFFFFFFFFFFFFF:FFFFFFFFFFFFFFFFFFFFFFFFFFFFFFFF:FFFFFFFFF:FFFFFF:FFFFFFFFFFFFFFFFFFFFFFF:FFF:F:FFFFFFFFFFFFFFFFFFFF:FF:::FFFFFFFFFFFFFFFFFFFFFFFFF:FFFFFFF,FFFFFF:,FFFFFFF:FFF:FFFFFFF:FFFFFFF,:FF:FF:,,F:,FF:FFFFFFFFFFFF,FFFFFF,,F::F,FFFFFFF:::F,F,F:F:
@A00881:241:HJW2NDRXX:1:2128:20148:27680 2:N:0:CGAGAGAA+GATTGGAG
GGTAGCGGACTACGTGGGTATCTAATCCTGTTTGCTCCCCACGCTCTCGCGCCTCAGCGTCAGTTGTCGTCCAGCAATCCGCCTTCGCCACTGGTGTTCTTCCGTATATCTACGCATTTCACCGCTACACACGGAATTCCGATTGCCTCTCCGATACTCAAGACCGGCAGTTTCAAATGCAGGCTATGGGTTAAGCCCATAGTTTTCACATCTGACTTGTCAGCCCGCCTACGCGCCCTTTACACCCAGT
+
FFFFFFFFFFFFFFFFFFFFFFFFFFFFFFFFFFFFFFFFFFFFFFFFFFFFFFFFFFFFFFFFFFFFFFFFFFFFFFFFFFFFFFFFFFFFFFFFFFFFFFFFFFFFFFFFFFFFFFFFFFFFFFFFFFFF:FFFFFFFFFFFFFFFFFFFFFFFFFFFFFFFFFFFFFFFFFFFFFFFFFFFF:FFFFFFFFFFFFFFFFFFFFFFFFFFFFFFFFFFFFFFFFFFFF:FFFFFFFFFFFFFFFFFFF
@A00881:241:HJW2NDRXX:1:2128:18385:27853 2:N:0:CGAGAGAA+GATTGGAG
GGTAGCGGACTACTTGGGTATCTAATCCTGTTTGCTCCCCACGCTCTCGCGCCTCAGCGTCAGTTGTCGTCCAGCAATCCGCCTTCGCCACTGGTGTTCTTCCGTATATCTACGCATTTCACCGCTACACACGGAATTCCGATTGCCTCTCCGATACTCAAGACCATCAGTTTCAAATGCAGGCCATGGGTTAAGCCCATGGTTTTCACATCAGACTTGCAGGACCGCCTGCGCTCCCTTTACACCCAGT
+
F,FFFFFFFFFFFFFFFFFF:FFFFFFFFFFFFFFFFFFFFFFFFFFFFFFFFFFFFFFFFFFF:FFF:FFFFFFFFFFFFFFFFFFFFFFFFFFFFFFFFFFFFFFFFFFFFFFFF:FFFFFFFFFFFFFFFFF:FFFFFFFFFFFFFFFFFF,FFFFFFF:FFFFFFFFFFFF:F:FFF:FFFFF:FFF::FFFFFFFFFFF:FFFFFFFFF,FFFFF:FFFFFFFFF,::FFFFFFF,:F:FFFFFF
@A00881:241:HJW2NDRXX:1:2128:18385:27884 2:N:0:CGAGAGAA+GATTGGAG
GGTAGCGGACTACTTGGGTATCTAATCCTGTTTGCTCCCCACGCTCTCGCGCCTCAGCGTCAGTTGTCGTCCAGCAATCCGCCTTCGCCACTGGTGTTCTTCCGTATATCTACGCATTTCACCGCTACACACGGAATTCCGATTGCCTCTCCGATACTCAAGACCATCAGTTTCAAATGCAGGCCATGGGTTAAGCCCATGGTTTTCACATCAGACTTGCAGGACCGCCTGCGCTCCCTTTACACCCAGT
+
FFFFFFFFFFFFFFFFFFFFFFFFFFFFFFFFFFFFFFFFFFFFFFFFFFFFFFFFFFFFFFFFFFFFFFFFFFFF:FFFFFFFFFFFFFFFFFFF,FFFFFFF:FFF:FFFFFFFF:FFFFFFFFFFFFFFFFFFFFFFFFFFFFFFFFFFFFFFFFFFFFFFFFFFFFFFFFFFFFFFFFFFFFF:FFFF,FFFFFFFFFFFFFFFFFFFFFFFFFFFFFFFFF:FFFFF:FFFFFFF:FFFFFFFFF
@A00881:241:HJW2NDRXX:1:2128:31638:27915 2:N:0:CGAGAGAA+GATTGGAG
GGTAGCGGACTACTCGGGTATCTAATCCTGTTTGCTCCCCACGCTTTCGTGCCTCAGTGTCAGTTACAGTCCAGTGAACCGCCTTCGCCGCTGGTGTTCCTCCTAATATCTACGCATTCCACCGCTACACTAGGAATTCCGTTCACCCCTCCTGCACTCAAGCCCAGCAGTTTTGGTAGTAGCGCCGAAGTTAAGCCTCGGAATTACGCTACCAACTTGCCAAACCACCTACGCACCCTTTACGCCCAGT
+
FFFFFFFFFFFFFFFFFFFFFFFFFFFFFFFFFFFFFFFFFFFFFFFFFFFFFFFFFFFFFFFFFFFFFFFFFFFFFFFFFFFFFFFFFFFFFFFFFFFFFFFFFFF,FFFFFFFFFFFFFFFFFFFFFFF:FFFFFFFFFFFFFFFFFFFFFFFFFFF:FFFFFFFFFFFFFFFFFFFFFFFFFFFFFFFFFFFFFFFFFF:FFFFFFFFFFFFFFFFFFFFFFFFFFFFFFFFFFFFFFFFFFFFFF,
@A00881:241:HJW2NDRXX:1:2128:30273:28401 2:N:0:CGAGAGAA+GATTGGAG
GGTAGCGGACTACAAGGGTATCTAATCCTGTTTGCTCCCCACGCCTTCGAGCCTCAACGTCAGTCACGGTCCAGCAAGCCGCCTTCGCCACTGGTGTTCCTCCTAATATCTACGCATTTCACCGCTACACTAGGAATTCCACTTGCCCCTCCCGTACTCAAGCACCGCAGTTTCCAAAGCAGTCCCGGGGTTGGGCCCCGGGCTTTCACTCCAGACTTGCTGCGCCGTCTACGCTCCCTTTACACCCAGT
+
FFFFFFFFFFFFFFFFFFFFFFFFFFFFFFFFFFFFFFFFFFFFFFFFFFFFFFFFFFFFFFFFFFFFFFFFFFFFFFFFFFFFFFFFFFFFFFFFFFFFFFFFFFFFFFFFFFFFFFFFFFFFFFFFFFFFFFFFFFFFFFFFFFFFFFFFFFFFFFFFFFFFFFFFFFFFFFFFFFFFFFFFFFFFFFFFFFFFFFFFFFFF,FFFFFFFFFFFFFFFFFFFFFFFFFFFFFFFFFFFFFFFFFFFFF
@A00881:241:HJW2NDRXX:1:2128:19985:28620 2:N:0:CGAGAGAA+GATTGGAG
GGTAGCGGACTACAGGGGTATCTAATCCTGTTTGCTCCCCACGCTTTCGAGCCTCAGTGTCAGTTGCAGTCCAGTAAGCCGCCTTCGCCTCTGGTGTTCTTCCTAATATCTAAGCATTTCACCGCTACACTAGAAATTCCGCTTTCCTCTCCGGCACTCAAGATCGGCAGTTTCAAATGCAGGTCCGAGGTTAAGCCTCGGTATTTCACATCTGACTTGGCGGCCCGCCTACACGCCCGTTACACCCAGT
+
FF::FFFFFFF,FFFFFFFFFFFFFFFFFFFFFFFFFFFFFFFFFFFFFFFFFFFFFFFFFFFFFFFFFFFFF:FF,FFFF:FFFF:FFFFFFFFF,FFFFFFFFFFF:FF:FFF,FF,F,FFFFFFFF:FFFF,:,FFFFFFFFFFFFFFFFF,:FFF:F::FF:FFFF:FF:FF,FFFFF,FFFFFFF,FFFF,:FFFFF:FFF:F:FFFFF,F,FF,F:FFF,,F:FF::FFFF::FFFFFF:FFFF
@A00881:241:HJW2NDRXX:1:2128:25192:28745 2:N:0:CGAGAGAA+GATTGGAG
GGTAGCGGACTACGCGGGTATCTAATCCTGTTTGCTCCCCACGCTTTCGCGCCTCAGCGTCAGTTGTCGTCCAGCAAGCCGCCTTCGCCACTGGTGTTCCTCCGTATATCTACGCATTTCACCGCTACACACGGAATTCCGCTTGCCTCTCCGATACTCAAGATAGACAGTTTCAATTGCAGTTTCCGGGTTGAGCCCGGAGCTTTCACATCTGACTTGCCTACCCGCCTACGCGCCCTTTACACCCAGT
+
FFFFFFFFFFFFFFFFFFFFFFFFFFFFFF:F:FFFFFFF:FFFFFFFFFFFFFFFFFFFFFFF,FFFFFFF:FF:FFFFFFF,FFFFFFF:FF,F,FFFFFFF:FF,FF:FF:FF,FFFFFFFF,FFFFFFFF:FF,FFFF,FFFFFFFFFFFFFFFFF:FFF,FF:FFF,FF,F,FFFFFFFFFFFFF,F:FFFFFFF,F,FFFF,FF:FF:FFF,FFFF,FFFFF,F,FFF:FFFF,:FFF,FF::F
@A00881:241:HJW2NDRXX:1:2128:31973:28776 2:N:0:CGAGAGAA+GATTGGAG
GGTAGCGGACTACTAGGGTATCTAATCCTGTTTGCTCCCCACGCTTTCGAGCCTCAGCGTCAGTAAAGCCCCAGCAAGCCGCCTTCGCCACTGGTGTTCCTCCTAATATCTACGCATTTCACCGCTACACTAGGAATTCCGCTTGCCTCTGACTCACTCAAGAAACACAGTTTCAAAAGCAGGCTATGGGTTAAGCCCATAGTTTTCACTTCTGACTTGCGTTCCCGCCTACGCTCCCTTTACACCCAGT
+
FFFFFFFFFFFFFFFFFFFFFFFFFFFFFFFFFFFFFFFFFFFFFFFFFFFFFFFFFFFFFFFFFFFFFFFFFFFFFFFFFFFFFFFFFFFFFFFFFFFFFFFFFFFFFFFFFFFFFFFFFFFFFFFFFFFFFFF:FFFFFFFFFFFFFFFFFFF:FFFFFFFFFFFFFFFFFFFFFFFFFFFFFFFFFFFFFFFFFFFF:FFFFF:FFFFFFF:FFFFFFFFFFFFFFFFFFFFFFFFFFFFFFFFFFF
@A00881:241:HJW2NDRXX:1:2128:23484:28823 2:N:0:CGAGAGAA+GATTGGAG
GGTAGCGGACTACAAGGGTATCTAATCCCTTTCGCTACCCTGACCTTCGTACCTCAGCGTCAGCTCATGTCCAGGAACCCGCCTTCGCCACGAGTCTTCTTCTTGATATCTACGCATTTCACTGCTACACCAAGAATTCCGGTTCCCCCTCCATCGCTCTAGCAGGGTAGTTTCACGCGCATTCCAGAGGTTGAGCCCCTGCCTTTCACGCGCAACTTGCCCCGCCGCCTACGTACCCTTTACGCCCAGT
+
FFFFFFFFFFFFFFFFFFFFFFFFFFFFFFFFFFFFFFFFFFFFFFFFFFFFFFFFFFFFFFFFFFFFFFFFFFFFFFFFFFFFFFFFFFFFFFFFFFFFFFFFFFFFFFFFFFFFFFFF:FFFFFFFFFFFFFFFFFFFFFFFFFFFFFFFFFFFFFFFF:FFFFFFFFFFFFFFFFFFFFFFFFFFFFFFFFFFFF:FFFFFFFFFFFFFF:FFFFFFFFFFFFFFFFF:FF,FFFFFFFFFFFFFFF
@A00881:241:HJW2NDRXX:1:2128:32723:28980 2:N:0:CGAGAGAA+GATTGGAG
GGTAGCGGACTACGAGGGTATCTAATCCTGTTCGATACCCACGCCTTCGTGCTTCAGCGTCAGTCGGGCGCCGGTACGCTGCCTTCGCAATCGGAGTTCTGCGTGATATCTATGCATTTCACCGCTACACCACGCATTCCGCGTACTTCTCGCCCACTCAAGTCAGCCAGTTTCAACGGCTCGGCGAGGTTGAGCCCCGCAATTTTACCGCTGACTTAACAGACCGCCTACGCACCCTTTAAACCCAATA
+
FFFFFFFFFFFFFFFFFFFFFFFFFFFFFFFFFFFFFFFFFFFFFFFFFFFFFFFFFFFFFFFFFFFFFFFFFFFFFFFFFFFFFFFFFFFFFFFFFFFFFFF:F:,FFFFFFFFFFFFFFFFFFFFFFFFFFFFFFFFFFFFFFFFFFFFFFFFFFFFFFFFFFFFFFFFFFF::FFFFFFFFFFFFFFFFFFFFFFFFFFFFFFFFFFFFFFFFFFFFFFFFFFF:FFFFFF:FFFFFFFFFFF:FF:
@A00881:241:HJW2NDRXX:1:2128:26440:29089 2:N:0:CGAGAGAA+GATTGGAG
GGTAGCGGACTACAAGGGTATCTAATCCTGTTCGATCCCCACGCTTTCGTGCTTCAGCGTCAGTCTCGCTATGGTATGCTGCCTTCGCAATCGGGGTTCTGCGTGATATCTATGCATTTCACCGCTACACCACGCATTCCGCATACCTCTTCCGAACTCCAGTCCCGCAGTTTCAATGGCAAGCGTACGGTTAAGCCGCACGTTTTCACCGCTGACTTGCGGGTCCGCCTACGCACCCTTTAAACCCAAT
+
FFFFFFFFFFFFFFFFFFFFFFFFFFFFFFFFFFFFFFFFFFFFFFFFFFFFFFFFFFFFFFFFFFFFFFFFFFFFFFFFFFFFFFFFFFFFFFFFFFFFFFFFFFFFFFFFFFFFFFFFFFFFFFFFFFFFFFFFFFFFFFFFFFFFFFFFFFFFFFFFFFFFFFFFFFFFFFFFFFFFF:FFFFFFFFFFFFFFF:FFFFFFFFFFFFFFFF:FFFFFFFFFFF:FFFFF:FFFFFF:FFF,FFF:FF
@A00881:241:HJW2NDRXX:1:2128:27028:29356 2:N:0:CGAGAGAA+GATTGGAG
GGTAGCGGACTACTAGGGTATCTAATCCTGTTTGCTCCCCACGCTTTCGCTCCTCAGCGTCAGTTAATGTCCAGCAGGCCGCCTTCGCCACTGGTGTTCCTCCCAATATCTACGCATTTCACCGCTACACTGGGAATTCCGCCTGCCTCTCCATCACTCAAGACCAGCAGTTTTGAAAGCAGTTCCGGGGTTAAGCCCCGACATTTCACTCCCAACTTACCAGCCCGCCTACTCGCCCTTTACACCCAGT
+
FFFFFFFFFFFFFFFFFFFFFFFFFFFFFFFFFFFFFFFFFFFFFFFFFFFFFFFFFFFFFFFFFFFFFFFFFFFFFFFFFFFFFFFFFFFFFFFFFFFFFFFFFFFFFFFFFFFFFFFFFFFFFFFFFFFFFFF,FFFFFFFFFFFFFFFFFFFFFFFFFFFFFFFFFFFFFFFFFFFFFFFFFFFFFFFFFFFFFFF:FFFF:FFFFFFFFFFFFFFFFFFFFFFFFF:FFF:FFFFFFFFFFFFFFF
@A00881:241:HJW2NDRXX:1:2128:31774:29778 2:N:0:CGAGAGAA+GATTGGAG
GGTAGCGGACTACCAGGGTATCTAATCCTGTTCGCTCCCCACGCTTTCGTGCCTCAACGTCAGATATAGTTTGGTAAGCTGCCTTCGCAATCGGTGTTCTGTCTGATCTCTATGCATTTCACCGCTACACCATACATTCCGCCTACCGCAACTACTCTCTAGCTCAACAGTATTGGAGGCAGTTTCAGGGTTAAGCCCTAACATTTCACCTCCAACTTATCAAACCGCCTACGCACCCTTTAAACCCAAT
+
FFF,FFFFFFFFFFFFFFFFFFFF:F:FFFFFFFFFFFFF,FFFFFFFFFFFFFFFF:FFFFFF,:FFFFFFFF:FFFFFF,FFFFFFFFFFFFFFFFFFFF,FFFFFFF:FFFFF:FFF,FFFF,FFFFFF:FFFFFFFFF:FFFFFFF,FFF,FFFFFFFFFFFFF:FFFFFFFFFFF:F,FFFFFFF:FF,FFFF:F,FFF,F:,FFFFFF:F,,FFFF,FFFFF:F:,FF:FFFFFF:F,F::,FF
@A00881:241:HJW2NDRXX:1:2128:31810:29778 2:N:0:CGAGAGAA+GATTGGAG
GGTAGCGGACTACCAGGGTATCTAATCCTGTTCGCTCCCCACGCTTTCGTGCCTCAACGTCAGATATAGTTTGGTAAGCTGCCTTCGCAATCGGTGTTCTGTATGATCTCTATGCATTTCACCGCTACACCATACATTCCGCCTACCGCAACTACTCTCTAGCTCAACAGTATTGGAGGCAGTTTCAGGGTTATGCCCTAACATTTCACCTCCAACTTATCAAACCGCCTACGCACCCTTTAAACCCAAT
+
FF,:FFFFFFF:FFFFFFFFFFFFF:FFFFFF:FFFFFFF:FF:FFFFFFFFFFFFFFFFFFFF:FFFFFFFFFFFFFFFFFFFFFFFF,FFFFFFFFFFFFFFF,FFFFFFFFFFF:FFFFFFFFFF:FF,FFFFFFFFFF:F:FFFF::FFFFFFFF:FFF,FF,FFFFFFFFF:FFFFF:FFFFFFF:FF,F::FFF:FFFFF:FFFF:FFFFFFFFF:,,FFFF:FFFFFF:::F:F,FFF:F:,F
@A00881:241:HJW2NDRXX:1:2128:13711:29966 2:N:0:CGAGAGAA+GATTGGAG
GGTAGCGGACTACGTGGGTATCTAATCCTGTTTGCTCCCCACGCTTTCGAGCCTCAGCGTCAGTAAAAGCCCAGTAAGCCGCCTTTGCCACCGGTGTTCCTCCTGATATCTACGCATTTCACCGCTACACCAGGAATTCCGCTTACCTCTACTTCACTCAAGAATTGCAGTTTCAAATGCAGTCTACAGGTTAAGCCCGTATATTTCACATCTGACTTGCATTCCCGCCTACGCTCCCTTTACACCCAGT
+
FFF,FFFFFFF:FFFFFFFFFFFFFFFFFFFFFFFFFFFFFFFFFFFFFFFFFFFFFFFFFFFFFFFFFFFFFFFFFFFFFFFFF:FFFFFFFFFFFFFFFFFFFFFFFFFFFFFFFFFFFFFFFFFFFFF,FFFF:FFFFFFFFFFFFFFFFF:FFFFFFFF:,FFFFFFFF,FF:FFFFFFFFFFFFFFF:FFFF,FFFFFFFFF::FFFF::,,F::FFFFFFF:FF:F,F:,FF,FF,FFF:FFF:
@A00881:241:HJW2NDRXX:1:2128:15058:30076 2:N:0:CGAGAGAA+GATTGGAG
GGTAGCGGACTACACGGGTATCTAATCCTGTTTGCTCCCCACGCCTTCGAGCCTCAACGTCAGTTACAGTCCAGTAAGCCGCCTTCGCCGCTGGTGTTCCTCCTAATATCTATGCATTTCACCGCTACACTAGGAATTCCGCTTACCTCTCCTGCACTCCAGCCGGACAGTTTCCAAAGCAGTTCCGGGGTTGGGCCCCGGCGTTTCACTTCAGACTTGCCCTGCCGTCTACGCTCCCTTTACACCCAGT
+
FFF,FFFFFFFFFFFFFFFFFFFFFFFFFFFFFFFFFFFFFFFFFFFFFFFFFFFFFFFFFFFFF:FFFFFFFFF:,FFFFFFFFFFFFFFFFFFFF:FFFFFFFFFFFFFFFFFFFFFFFFFFFFFFFF,:FFFFF:FFFF:FFFFFFFFFFFFFFFFFFFFFFF:FFFFFFFFFFFFFFFFFFFFFFFFFFFFFFFFFFFFFF:FFFFFFFFFFFFFFFFFFFFFFFF,FFFFFFFFFFFFFFFFFF:
@A00881:241:HJW2NDRXX:1:2128:12870:30483 2:N:0:CGAGAGAA+GATTGGAG
GGTAGCGGACTACCAGGGTATCTAATCCTGTTTGCTCCCCACGCCTTCGAGCCTCAACGTCAGTTGCCGTCCAGTAAGCCGCCTTCGCCACTGGTGTTCCTCCTAATATCTACGCATTTCACCGCTACACTAGGAATTCCGCTTACCTCTCCGGCACTCAAGACGTACAGTTTCCAATGCAGTCCAGGGGTTGAGCCCCCGCCTTTCACATCAGACTTGCACACCCGTCTACGCTCCCTTTACACCCAGT
+
FF:F:FFFFFFFFFFFFFFF:FFFF:FFFFFFFFFFFFFFFFFFFFFFFFFFFFFFFFFFFFFFF:FFF,FFFF:F,:FFFFFFFFFFF:FFFFFFFFFFFFFFFFFFFFFFFFFFFFFFFFFFFFFFFF,:FFFFFFFFFFFFFFFFFF:FFFFFFFFFFF,,F:FFFFFFFFFFF,FF,FF:FFFFFFFFFFFFFFFFF::F:FFFFFFFFFFFFFFFF,FFFFFFFFFFFFFFFFFF:FFFFFFF:F
@A00881:241:HJW2NDRXX:1:2128:32380:30514 2:N:0:CGAGAGAA+GATTGGAG
GGTAGCGGACTACACGGGTATCTAATCCTGTTTGCTCCCCACGCTTTCGCGCCTCAGCGTCAGTCGTCGTCCAGCAAGCCGCCTTCGCCACTGGTGTTCCTCCGTATATCTACGCATTTCACCGCTACACACGGAATTCCGCTTGCCTCTCCGATACTCAAGATAGACAGTTTCAAATGCAGTTTCCGGGTTGAGCCCGGAGATTTCACATCTGACTTGCCTACCCGCCTCCGCGCCCTTTACACCCAGT
+
FFFFFFFFFFFFFFFFFFFFFFFFFFFFFFFFFFFFFFFFFFFFFFFFFFFFFFFFFFFFFFFFFFFFFFFFFFFF:FFFFFFFFFFFFFFFFFFFFFFFFFFFFFFFFFFFFFFFFFFFFFFFFFFFFF:FFFFFFFFFFFFFFFFFFFFFFFFFFFFFFFFFFFFFFFFFFFFFFFFFFFFFFFFFFFFFFFFFFFFFFFFF:FFFFFFFFFFFFF:FFFFFFFFFFF,FFFFFFFFFFFFFFFFFFF
@A00881:241:HJW2NDRXX:1:2128:23023:30530 2:N:0:CGAGAGAA+GATTGGAG
GGTAGCGGACTACCGGGGTATCTAATCCTGTTTGCTCCCCACGCTTTCGAGCCTCAGCGTCAGTAAAAGCCCAGTAAGCCGCCTTCGCCACTGATGTTCCTCCATATATCTACGCATTTCACCGCTACACATGGAATTCCGCTTACCTCTACTTCACTCAAGAATTACAGTTTCAAATGCAGGTTATGAGTTGAGCCCATAAGTTTCACATCTGACTTGCAATCCCGCCTACACTCCCTTTACACCCAGT
+
FF:FFFFFFFFFFFFFFFF:FFFFFFFFFFFFFFFFFFFFFFFFFFFFFFFFFFFFFFFFFFFFFFFFFFFFFFFFFFFFFFFFFFFFFFFFFFFFFFFFFFFFFFFFFFFFFFFFFF:FFFFFFFFFFFFFFFFFFFFFFFFFFFFFFFFFFFFFFFFFFFFFFFFFFF,FFFFF:FFFFFFFFFFFFFFFFFF:FFF:FF,FFFFFFFFF:FFFFFFF:,F:FFFFFFFFF:FFFFFFFFFFFFF,:F
@A00881:241:HJW2NDRXX:1:2128:25708:30608 2:N:0:CGAGAGAA+GATTGGAG
GGTAGCGGACTACACGGGTATCTAATCCCGTTCGCTCCCCTGGCTTTCGCATCTCAGCGTCAGCTTCGGTCCAGAAAGGCGCCTTCGCCACCGGTGTTCTTCCCAATATCTACGCATTTCACCGCTACACTGGGAATTCCCCTTTCCTCTCCCGCGCTCAAGCCTGCCAGTATCCGGAGCCCTACGGGGTTGAGCCCCGCATTTTAACTCCGGACTTAACATGCCGCCTACATGCGCTTTACGCCCAATG
+
FFFFFFFFFFFFFFFFFFFFFFFFFFFFFFFFFFFFFFFFFFFFFFFFFFFFFFFFFFFFFFFFFFFFFFFFFFFFFFFFFFF:FFFFFFFFFFFFFFFFFFFFFFFFFFF:FFFFFFFFFFFFFFFFFFFFFFFFFFFFFFF:FFFFFFFFFFFFFFFFFFF:FFFFFFFFFFFFFFFFFFFFFFFF:FFFFFFFFFFFFFFFFFFFFFFFFFFFFFFFFFFFFFFF:FFF,FFFFFFF:FFFFFFFFF
@A00881:241:HJW2NDRXX:1:2128:29731:30780 2:N:0:CGAGAGAA+GATTGGAG
GGTAGCGGACTACAAGGGTATCTAATCCTGTTTGCTCCCCACGCTTTCGAGCCTCAGCGTCAGTTAAAGCCCAGCAAGCCGCCTTCGCCACCGGTGTTCCTCCCGATATCTACGCATTTCACCGCTACACCGGGAATTCGGCTTGCCTCTGCTCCACTCAAGACTCGGAGTTTCAAACGCAGTCCGGGGGTTAAGCCCCCGCCTTTCACGTCTGACTTCCGTGCCCGCCTACGCTCCCTTTCCACCCAGT
+
FFFFFFFFFFFFF:FFFFFF,FFFFFFFFFFFFFFFFFFFFFF:FFFFF:FF:FF,FFF:FFF:FFFFFFFFFFF:FFFFFFFFF,FF:,FFFFFFFFFFFFFFFFF,FFFF:FFFF,F:FF:FFFFF:F:FFF,FFFF,FFF:FFFFFFFFFF:FFFFF,F,FFFFFFFFF:FFF:FFFF,FFFFFFFFFFFFF,F,FFFFF,F:F:FF::FFF:FFFFF,FFFFF:F::,:F:::FF,F,:F,FF,,F
@A00881:241:HJW2NDRXX:1:2128:26277:31093 2:N:0:CGAGAGAA+GATTGGAG
GGTAGCGGACTACCGGGGTATCTAATCCTGTTCGATACCCACGCTTTCGTGCCTCAGCGTCAGATCATGGCCAGTATGCTGCCTTCGCAATCGGAGTTCTGCGCGATATCTATGCATTTCACCGCTACACCGCGCATTCCGCATACCTTACCATGTCTCCAGATGCCCAGTTTCGGCGGCTCGATCCGGTTGAGCCGGACAATTTTACCGCTGACTTAAGCAACCACCTACGCACCCTTTAAACCCAATA
+
FFFFFFFFFFFFFFFFFFFFFFFFFFFFFFFFFFFFFFFFFFFFFFFFFFFFFFFFFFFFFFFFFFFFFFFFFFF:FFFFFFFFFFFFFFFFFFFF,FFFFFFFFFFF,FFF:FFFFFFFFFFFFFFFFFFFFF:FFFFFFFFFFFFFFFFFFFFFFFFFFFFFFFFFFFFFFFFFFFFFFFFFFFFFF:FFFFFFFFFF:FFFFFFFFFF:FF:FFFFFFFF:FFFFFFFFFFFFFFFF:F:FFFF:FF
@A00881:241:HJW2NDRXX:1:2128:31277:31140 2:N:0:CGAGAGAA+GATTGGAG
GGTAGCGGACTACCCGGGTATCTAATCCTGTTTGCTCCCCACGCTTTCGTGCCTCAGTGTCAGTTACAGTCCAGCAACTCGCCTTCGCCACCGGTGTTCTTCCTAATATCTACGCATTCCACCGCTACACTAGGAATTCCAGTTGCCCCTCCTGCACTCAAGTTCAACAGTTTTAGTAGTAGTTCCAAAGTTAAGCCCTGGAATTACCCTACTCACTTGCTAAACCACCTACGCTCCCTTTACGCCCAGT
+
FF:,F:FF,,FFFFFFFFFFFFFFFFFFFF:FFFFF:FFFFFF:FFFFFFFFFFFF,FFFFF:FFFFFFFFFFFFFFFFF,FFFFFFFFF,FFF,F:FFFFFFFFFFFFFFFFFFF:F:FFFFFFFFFFFFFFF:FF:FFF:FFFFFFFFFFFFFFFFFF,F:FFF::FF:FFF,FFFFFF:FFFFFF,F:FFFFFFFFFFFFF,FF,:F,,F,F:FFF:FFF,FFFFFFFFFFF:FFF,FFFFFFF:FF
@A00881:241:HJW2NDRXX:1:2128:28429:31407 2:N:0:CGAGAGAA+GATTGGAG
GGTAGCGGACTACTGGGGTATCTAATCCTGTTTGCTCCCCACGCTTTCGAGCCTCAACGTCAGTTACAGTCCAGTAAGCCGCCTTCGCCACTGGTGTTCCTCCTAATATCTACGCATTTCACCGCTACACTAGGAATTCCACTTACCTCTCCTGCACTCCAGTCACACAGTTTCCAAAGCAGTCCCATGGTTGAGCCTTGGGCTTTCACTTCAGACTTGCATCACCGTCTACGCTCCCTTTACACCCAGT
+
FFFFFFFFFFFFFFFFFFFFFFFFFFFFFFFFFFFFFFFFFFFFFFFFFFFFFFFFFFFFFFFFFFFFFFFFFFFFFFFFFFFFFFFFFFFFFFFFFF:FFFFFFFFFFFFFFFFFF:FFFFFFFFFFFFF:FFFFFFFFFFFFFFFFFFFFFFFFFFFFF:FFFFFFFFFFFFFFFFFFFFFFFFFFFFFFF:FFFFFF:F:FFFFFFF:FFF:FFFFFFFFFFFFF:F:FFFFFFFF:FFF:FFFFFF
@A00881:241:HJW2NDRXX:1:2128:20202:31501 2:N:0:CGAGAGAA+GATTGGAG
GGTAGCGGACTACCGGGGTATCTAATCCTGTTTGCTCCCCACGCTTTCGCACCTTAGCGTCAGTTAAGTTCCAGCAGATCGCCTTCGCAATGGGTATTCTTGGTGATATCTACGGATTTTACCCCTACACCACCAATTCCATCTGCCTCTCCCCCACTCTAGACTATCAGTTTCTCAAGCAGTTTAATGGTTAAGCCATTAGATTTCACAAAAGACTTGATAATCCGCCTACGTGCCCTTTACGCCCAGT
+
FFFFFFFFFFFFFFFFFFFFFFFFFFFFFFFFFFFFFFFFFFFFFFFFFFFFFFFFFFFFFFFFFFFFFFFFFFFFFFFFFFFFFFFFFFFFFFFFFFFFFFFFFFFFFFFFFFFFFFFFFFFFFFFFFFFFFFFFFFFFFFFFFFFFFFFFFFFFFF:FFFFFFFFFFFFFFFFFFFFFFFFFFFFFF::FFFFFFFFFFFFFFFFFFFFFFFFFFF:FF:FFFFFFFFFFFFFFFFFFFFF,FFFFFF
@A00881:241:HJW2NDRXX:1:2128:8865:31782 2:N:0:CGAGAGAA+GATTGGAG
GGTAGCGGACTACTTGGGTATCTAATCCTGTTTGCTCCCCACGCTCTCGCGCCTCAGCGTCAGTTGTCGTCCAGCAATCCGCCTTCGCCACTGGTGTTCTTCCGTATATCTACGCATTTCACCGCTACACACGGAATTCCGATTGCCTCTCCGATACTCAAGACCATCAGTTTCAAATGCAGGCCATGGGTTAAGCCCATGGTTTTCACATCTGACTTGACAGCCCGCCTACGCGCCCTTTACACCCAGT
+
FFFFFFFFFFFFFFFFFFFFFFFFFFFFFFFFFFFFFFFFFFFFFFFFFFFFFFFFFFFFFFFFFFFFFFFFFFFFFFFFFFFFFFFFFFFFFFFFFFFFFFFFF:FFFFFFFFFFFFFFFFFFFF,FFF:FFFF,FFFFFFFFFF:FFFFFFFFF:FFFFFFFFFFFFFF:FFFFFFFF:FFF:FFFFFFFF,FF:FFFFFF,:FF:F,FF:F,FFFF:FFFFFFFFFF,FFFF:FFFF,FFFFFF:FF
@A00881:241:HJW2NDRXX:1:2128:17445:31923 2:N:0:CGAGAGAA+GATTGGAG
GGTAGCGGACTACGAGGGTATCTAATCCTGTTCGATCCCCACGCTTTCGTGCCTCAGCGTCAGTCAGGCGCCAGTACGCTGCCTTCGCAATCGGAGTTCTGCGCAATATCTAAGCATTTCACCGCTACACTGCGCATTCCGCGTACCTCTCGCCTTCTCTAGCACTGCAGTTTCAACGGCTCGCCGGGGGTGAGCCCCGGGCTTTTACCACTGACTTGCATCGCCGCCTACGCACCCTTTAAACCCATTA
+
FF,FF:FF:FFFFFFFFFFFFFFFFFFFFFFF:FFFFFFFFFFFFFFFFFFFFFFFFFFFFFFF,F:FFFFFFFFFFFFFFFFFFFFFF:F:FFFFFFFFF:FF:F:FFFFF:FFFFFFFFFFFFFFF:FF:FFFFFFFFFFFFFFFFFFFFF:F,:FFFFF:FFFFFFFFFFFFF:FF:FFFFFFFFF,FF,:FFFFFFF:F:FFFFFF,,FFFFF,FFFFFFFFFFFFFFFFF:FFFF:FFFF:,,:F
@A00881:241:HJW2NDRXX:1:2128:24026:31986 2:N:0:CGAGAGAA+GATTGGAG
GGTAGCGGACTACACGGGTATCTAATCCTGTTTGCTCCCCACGCTTTCGTGCTTCAGCGTCAGTTGGGCGCCGGTGCGCTGCCTTCGCAATCGGAGTTCTGCGTGATATCTATGCATTTCACCGCTACACTACACATTCCGCATACCGCATCCGTATTCCAGCAATCCAGTATCACTGGCATATCACCGGTTAAGCCCGTACATTTCACCACTGACTTAAATTACAGCCTAGGCTCCCTTTAAACCCAAT
+
FF,:FFFFFFFFFFFFFF:FFFF,:FFFFF:FFFFFFFFFFFFFFFF:FFFFF:FFFFFFFFFFFFFFFFFFFFFFFFFFFFF:FFFFFFFFFFFFFFFFFFFFFFF:FFF:FFFFFFFFFFFFFF:FFFFFFFFFFFFFFFFFFFFFFFFFFFFFFF:F:FF,FFFFFFF,FFF,FFFFFFFFFFFFF:FFFFFFFFFFFFFFFFFFFF:FFF::FF:,,F,FFFF:FF,,:F,:F:F,FF,:FFFFFF
@A00881:241:HJW2NDRXX:1:2128:28908:32424 2:N:0:CGAGAGAA+GATTGGAG
GGTAGCGGACTACATGGGTATCTAATCCTGTTTGCTACCCATGCTTTCGTGCCTCAGCGTCAGTTAAAGCCCAGCAGGCCGCCTTCGCCACTGGTGTTCCTCCCGATCTCTACGCATTTCACCGCTACACCGAGAATTCCGCCTGCCTCTGCTTCACTCAAGTCAGGCAGGTTCAACTGCAGACTGTGGGTTGAGCCCACAGATTTCACAGCTGACTTGCCTCACCGCCTACGCACCCTTTACACCCAGT
+
FFFFF:FFFFFFFFFFFFFFFFFFFFFFFFFFFFFFFFFFFFFF:FFFFFFF:FFFFFFFFFFFFFFFFFFFFFFFFFFF:FFFFFFFFFFFFFFFFFFF:FF:F:FFFFFFFFFF:FFFFF,FF:,FF:FF:F,F,FFFFFFFFF:FF:FF:FFFFFFFFFFF:FFFFF,FF::F,:FFFFFFFF::FFFF:FFF,F:FFFFFF:F,FFFF:,F,FFFF:FF,FF,F:FF,,FFFF::F,FFFFFF:FF
@A00881:241:HJW2NDRXX:1:2128:21206:32581 2:N:0:CGAGAGAA+GATTGGAG
GGTAGCGGACTACCGGGGTATCTAATCCTGTTTGCTCCCCACGCTTTCGCGCCTCAGCGTCAGTTATCGTCCAGTTGACCGCCTTCGCCACTGGTGTTCCTCCTAATATCTACGCATTTCACCGCTACACTAGGAATTCCGTCAACCTCTCCGACACTCAAGAAATACAGTTTCAAATGCAGTTTATGGGTTAAGCCCATAGATTTCACATCTGACTTGCATCCCCGCCTACGCGCCCTTTACACCCAGT
+
FFF:FFFFFFFF:FFFFFFFF:FFFFF:FFFFFFFFFFF:FFFFFFFFFFFFFFFFFFFFFFFFFFFFFFFFFFFFFFFFFFF:FFFFFFFFFFFF:FFFFFFFFFFFFFFFF,FFFFFFFFFFFFFFFFFFFF,FFFFFFFFFFFFFFFFFFFF,FFFFFFFF:FFFFFFFFF:F:FFFFF,FF,,:FFFFFFFF:FFF,:,F:FFF:FFFFFFFFFF:FFFFFFFFFFFFFFFF:FF:FFFFFFF:FF
@A00881:241:HJW2NDRXX:1:2128:26078:32753 2:N:0:CGAGAGAA+GATTGGAG
GGTAGCGGACTACGAGGGTATCTAATCCTGTTTGCTCCCCACGCTTTCGCGCCTCAGCGTCAGTTTCAGTCCAGAAAGCCGCCTTCGCCACTGGTGTTCCTACCGATCTCTACGCATTTCACCGCTACACCGGTAATTCCGCTTTCCTCTCCTGCACTCCAGCCTGTCAGTATCATAGGCCCTTCCAACATTATGTGCTGGACTTTCACCTCTGACTTAACAGGCCGCCTACGCGCCCGTTACGCCCAAT
+
FFF,FFFF:FFFFFFFFFF,FFFFFFFFFFFFFFFFFFFFFFFFFFF:FFF:FFFFFFFFF:F:FF:FFFFFFFF:,FFFFFF:FFFFFFFFFFFFFFFFF:FFF::FFFF:FFFFFFFF:FFF:FFFFFFFFFFFFFFFFFF:FFFFFFFFFFFFFFFFFFFFFFFFFFFFFFFFFFF:,F,F:,,:FF:FFFF:FFFFFF:FF:F,FFFFFF,F,FF,F:FFF::,,F::FFF,F,,FF:FFF:FF:F
@A00881:241:HJW2NDRXX:1:2128:6017:32769 2:N:0:CGAGAGAA+GATTGGAG
GGTAGCGGACTACATGGGTATCTAATCCCATTTGCTACCCCGGCTTTCGTTCCTCAGTGTCAATAACGGCCCAGTAAAGCGCTTACGCCACCGATGTTCCTCCTGATATCTACGCATTTCACCGCTACACCAGGAATTCCCTTTACCTCTACCGCATTCCAGCTTGCAAGTATCCAGTGCCGAACAGAAGTTAAGCTTCTGCATTTAACACAGGACTTTAAATGCCACCTACGAAATCTTTACTCCCAAT
+
FF,,FFFFFFFFFFFFFFFFFFFF:F:F:FF,F:FFFFFFF:FFF,FFFFFF:F:FFF:FFFFFFFFF:FF:FFFFFFFF:FFFFFFFFF:FFFF:FFFFFFFFFFFFFFFFFFF:FFFFFFFFFFF,FF,,FFFFF,FFFFFFF,,:FFFFFFF::::FFFFFFFF,,FFF,F,FFFF:F,F::FFFF:F:FF,:F,FFF,:FFFF::FF,F::,FFFF,F::F,FF:FFF:F,FFFFFFFF:FFFF:,
@A00881:241:HJW2NDRXX:1:2128:28754:33035 2:N:0:CGAGAGAA+GATTGGAG
GGTAGCGGACTACGTGGGTATCTAATCCTGTTTGCTCCCCACGCTTTCGTGACTCAGCGTCAGTTTCAGTCCAGTAAGCCGCCTTCGCCACCGGTGTTCCTCCCAATATCTACGCATTTCACCGCTACACTGGGAATTCCGCTTACCTCTCCTGCACTCTAGTCTGACAGTTTCTTATGCAGTTCCGGGGTTAAGCCCCGAAATTTCACATATGACTTATCTGACCGCCTACTCACCCTTTACACCCAGT
+
FFFFFFFFFFFFFFFFFFFFFFFFFFFFFFFFFFFFFFFFFFFFFFFFFFFFFFFFFFFFFFFFFFFFFFFFFFFF:FFFFFFFFFFFFFFFFFFFFFFFFFFFFFFFFFFFFFFFFFFFFFFFFFFFFFFFFFFFFFFFFFFFFFFFFFFFFFFFFFFFFFFFFFFFFFFFFFFFFFFFFFFFFFFFFFFFF:FFFFFF:,FFFFF:FFFFFFFFFFFFFFFFFFFFFFFFFF,FFFFFFFFFFFFFFF
@A00881:241:HJW2NDRXX:1:2128:19994:33270 2:N:0:CGAGAGAA+GATTGGAG
GGTAGCGGACTACGCGGGTATCTAATCCTGTTTGCTCCCCACGCTCTCGCGCCTCAGCGTCAGTTGTCGTCCAGCAATCCGCCTTCGCCACTGGTGTTCTTCCGTATATCTACGCATTTCACCGCTACACACGGAATTCCGATTGCCTCTCCGATACTCAAGACTGGCAGTTTCAAATGCAGGCTATGGGTTAAGCCCATAGTTTTCACATCTGACTTGTCAGCCCGCCTACGCGCCCTTTACACCCAGT
+
FF,::F:FF:FF:FFFFFF,:F:FFFF,:F:FF:FFFFFFFF:FFFFFFFFFFFF:,FF:FFFFFF:F:F:F:FFFFFFFFFFFFFFFFFFFFFFFFFFFFFFFFFFFFFFFFFFFFFFFFFFFFFFF:FF,FFFFFFFFFF,FFFFFFFFFFFFFFFFFFFFFFFFFFFFFF,FFFFFFFFFFFFF,FFFFFFFFF::FF,FFFFFFFFFF,FFFFF,F::FF:FFF:FFFFFFF:,FFFF:FFFFFFF
@A00881:241:HJW2NDRXX:1:2128:31910:33301 2:N:0:CGAGAGAA+GATTGGAG
GGTAGCGGACTACTCGGGTATCTAATCCTGTTTGCTCCCCACACTTTCGCGCCTCAGCGTCAGTTACAGTCCAGTCAGTCGCCTTCGCCACTGGTGTTCCTCCCAATCTCTACGCATTTCACCGCTACACTGGGAATTCCACTGACCTCTCCTGCACTCAAGCTCACCAGTATCCAAAGCCATTCCCATCTTGAAAACGGGACTTTCACTCCAGACTTAGCGGGCCGCCTACGCGCCCTTTACACCCAGT
+
FFFFFFFFFFFFFFFFFFFFFFFFFFFFFFFFFFFFFFFFFFFFFFFFFFFFFFFFFFFFFFFFFFFFFFFFFFFFFFFFFFFFFFFFFFFFFFFFFFFFFFFFFFFFFFFFFFFFFFF:FFFFFFFFFFFFFFFFFFFFFFFFFFFFFFFFFFFFFFFFFFFFFFFFFFFFFFF:F,FFFFFFFFFF:FFFFFFFFFFFFFFFFFFFFFFFFFFFFFFFFFFFFFFFFFFFFFFFFFFFFFFFFF:FFF
@A00881:241:HJW2NDRXX:1:2128:12174:33442 2:N:0:CGAGAGAA+GATTGGAG
GGTAGCGGACTACGGGGGTATCTAATCCTGTTTGCTCCCCACGCTTTCGAGCCTCAACGTCAGTTACAGTCTAGTAAGCCGCCTTCGCCACCGGTGTTCCTCCTAATATCTACGCATTTCACCGCTACACTAGGAATTCCGCTTACCTCTCCTGGACTCCAGCCCTACAGTTTCCAGAGCAGTGCCGCAGTTGGGCCGCGGCCTTTCACTCCAGACTTGCCTCGCCGTCTGCGCTCCCTTTACACCCAGT
+
FFF,FFFF:FFFF:FFFFFFFFFFFFFFFFFFFFFFFFFFFFFFFFFFFFFFFFFFFFFFFFFFFFFF::FFFFF,,FFFFFFFFF:FFFFFFF:F,FFF,FFF,FFF::FFFFFFFF:F,FFF:F:F:FFFFF,F,FF:FFFFFFFFFFFF,F,F::,F:FFF,F,::F:FF:FFF:FFFFF,FFFF,FFFFFFFFFF:FF:F:FFFFF:FFFF,FFFF,,FFFFFFFF,FF,FF::FFF:FF:::FFF
@A00881:241:HJW2NDRXX:1:2128:28492:33520 2:N:0:CGAGAGAA+GATTGGAG
GGTAGCGGACTACATGGGTATCTAATCCTGTTTGCTCCCCACGCTCTCGCGCCTCAGCGTCAGTTGTCGTCCAGCAATCCGCCTTCGCCACTGGTGTTCTTCCGTATATCTACGCATTTCACCGCTACACACGGAATTCCGATTGCCTCTCCGATACTCAAGACCATCAGTTTCAAATGCAGGCCATGGGTTAAGCCCATGGTTTTCACATCTGACTTGACAGCCCGCCTACGCGCCCTTTACACCCAGT
+
FF,:FFFFFFFFFFFFFF:FFFF,FFFFFFF,FFFF:FFFFFFFFFFFFFFFFFFFFFFFFFFFFFFFFFFFFFF:FFFFFFFFFFFFF,FFFFFFFFFFFFFFFFFFFFFFFFFFF:FFFFFFFFFFFFFF:FFFFFFFFFFFFFFFFFFFFFF,FFFFFF,FFFFFFFFFFFFF:FFF:FFFFFFFFFFFF,FFFFFFFFFFF:F:FFFF:FFFFF,:FFFFFFFFF,:,:FFFFFFFF,,FFFF,FF
@A00881:241:HJW2NDRXX:1:2128:31213:33599 2:N:0:CGAGAGAA+GATTGGAG
GGTAGCGGACTACAGGGGTATCTAATCCCGTTCGCTCCCCTGGCTTTCGCATCTCAGCGTCAGCTTCGGTCCAGAAAGGCGCCTTCGCCACCGGTGTTCTTCCCAATATCTACGCATTTCACCGCTACACTGGGAATTCCCCTTTCCTCTCCCGCGCTCAAGCCTGCCAGTATCCGGAGCCCTACGGGGTTGAGCCCCGCATTTTAACTCCGGACTTAACATGCCGCCTACATGCGCTTTACGCCCAATG
+
FFFFFFFFFFFFFFFFFFFFFFFFFFFFFFFFFFFFFFFFFFFFFFFFFFFFFFFFFFFFFFFFFFFFFFFFFFFFFFFFFFFFFFFFFFFFFFFFFFFFFFFFFFFFFFFFFFFFFFFFFFFFFFFFFFFFFFF,FFFFFFFFFFFFFFFFFFFFFFFFFFFFFFFFFFFFFFFFFFFFFFFFFFFFFFFFFFFFFFFFF:FFFFFFFFFFFFFFF:FFFFFFFFFFFFFFFF:FFFFFFFFFFFFFFF
@A00881:241:HJW2NDRXX:1:2128:30996:33661 2:N:0:CGAGAGAA+GATTGGAG
GGTAGCGGACTACACGGGTATCTAATCCTGTTTGATACCCGCACTTTCGAGCATCAACGTCAGTTACGGTCCAGCAGGCTGCCTTCGCAATCGGAGTTCTTCGTGATATCTATGCATTTCACCGCTACACCACGAATTCCGCCTGCCTATGCCGCACTCAAGGCCCCCAGTTTCAACTGCAATTCTACGGTTGAGCCGCAAACTTTCACAACTGACTTAAGGACCCGTCTACGCTCCCTTTAAACCCAAT
+
FFF,F:FFFFFF:::FFFF:FFFFFFFF::FFFFFFFFFFFFFFFFFFFF:,FFFFFFFFFFFF,FF:F,::FF:FF,FFFFFFFFFFFFFFFFF:FFFFFFF,:FFFFFFF,FFFF:FFFFFFF::FFF:FFFFFFFFF:F:F,F:FFFFFF,:F,:F,FFFFFFF,FFF:,FFFFFF,:,FFFFFF,::FFFFFFFFFF,,,:F:FFF:,FF:FFF:FF:F::F,FFFFF,FFF,FF,:F:F,FFF::
@A00881:241:HJW2NDRXX:1:2128:30282:33739 2:N:0:CGAGAGAA+GATTGGAG
GGTAGCGGACTACAAGGGTATCTAATCCTGTTTGCTCCCCACGCTTTCGCGCCTCAGCGTCAGTTGTCGTCCAGCAAGCCGCCTTCGCCACTGGTGTTCCTCCGTATATCTACGCATTTCACCGCTACACACGGAATTCCGCTTGCCTCTCCGATACTCAAGATAGACAGTTTCAAATGCAGTTTCCGGGTTGAGCCCGGAGATTTCACATCTGACTTGCCTACCCGCCTACGCGCCCTTTACACCCAGT
+
FFFFFFFFFFFFFFFFFFFFFFFFFFFFFFFFFFFFFFFFFFFFFFFFFFFFFFFFFFFFFFFFFFFFFFFFFFFFFFFFFFFFFFFFFFFFFFFFFFFFFFFFFFFFFFFFFFFFFFFFFFFFFFFFFFFFFFFFFFFFFFFFFFFFFFFFFFFFFFFFF:FFFFFFFFFFFFFF,F:FFFFFFFFFFFFFFFFFFFF:FFFFFFFFFFFFFFFFFFFFFFFFFFFFFF:FFFFFFFFF:FFFFFFFFF
@A00881:241:HJW2NDRXX:1:2128:30924:33912 2:N:0:CGAGAGAA+GATTGGAG
GGTAGCGGACTACGGGGGTATCTAATCCTGTTTGCTCCCCACGCTTTCGAGCCTCAACGTCAGTTACCGTCCAGTAAGCCGCCTTCGCCACTGGTGTTCTTCCTAATATCTACGCATTTCACCGCTACACTAGGAATTCCGCTTACCTCTCCGGCACTCCAGCCAAACAGTTTCCAAAGCAGTCCCTGCGTTAAGCACAGGGCTTTCACTTCAGACTTGCCTCGCCGTCTACGCTCCCTTTACACCCAGT
+
FFF:FFFFFFFFFFFFFFFFFFFFFFFFFFFF:FFFFFFFFFF:F:FFFFFFFFFFFFFF:FFFFFFFFFFFFFFFFFFFFFFFF:FFF::FFFFFFFFFFFFFFFFFFFFFFF:F:F,F:FFFFFFF,FFFFFF:FFFFFFFFF:FFFFFFFF:FFF:F,FF,,F:FF::FFF:F,FFFFFFFFFFFFFFFFFF:FFFFFFFFFF:FFFF:FFF:FFF:FFFFFFFFFFF,FFF:F:F,FFFFFFF,F,
@A00881:241:HJW2NDRXX:1:2128:21703:33943 2:N:0:CGAGAGAA+GATTGGAG
GGTAGCGGACTACATGGGTATCTAATCCTGTTTGCTCCCCACGCCTTCGAGCCTCAACGTCAGTTACAGTCCAGTAAGCCGCCTTCGCCGCTGGTGTTCCTCCTAATATCTATGCATTTCACCGCTACACTAGGAATTCCGCTTACCTCTCCTGCACTCCAGCCGGACAGTTTCCAAAGCAGTTACGGGGTTGAGCCCCGGCCTTTCACTTCAGACTTGCCCTGCCGTCTACGCTCCCTTTACACCCAGT
+
FF:,FFFFFFFFFFFFFFFFFFFFFFFFFFF:FFFFFFFFFFFFFFFFFFFFFFFFFFFFFFFFFFFFFFFFFFFFFFFFFFFFFFFFFFFFFFFFFFFFFFFFF,FFFFFFFFFFFFFFFFFFFF:F:FF,FFFFFFFFF:FFFFFFFFFFFFFFFF:FFFFFFFFFFFFFFFFFFFFFFFFFF:FFFFF:F,FFFFFFFFF:FFFFFFF:FFFFFFFFFFFFFFFFFFFFF:,:F,,FFFF,F,FFFF
@A00881:241:HJW2NDRXX:1:2128:24939:34037 2:N:0:CGAGAGAA+GATTGGAG
GGTAGCGGACTACACGGGTATCTAATCCTGTTTGCTCCCCACGCTTTCGCGCCTCAGCGTCAGTTGTCGTCCAGCAAGCCGCCTTCGCCACTGGTGTTCCTCCGTATATCTACGCATTTCACCGCTACACACGGAATTCCGCTTGCCTCTCCGATACTCAAGACATACAGTTTCAAATGCAGTTTCCGGGTTAAGCCCGGAGATTTCACATCTGACTTGCATGCCCGCCTGCGTGCCCTTTACGCCCAAT
+
FF,,FFFFFFFFFFFFFFFFFFFFFFFFFFFFFFFFFFFFFFFFFFFFFFFFFFFFFFFFFFFFFFFFFFFFFFFFFFFFFFFFFFFFFFFFFFFFFFFFFFFFFFFFFFFFFFFFFFFFF:FFFFFFFFFFFFFFFFFFFFFFFFFFFFFFFFF:FFFFFFFFFFFFFFFFFFFFFFFFFF:FFFFFFFFFFFFFFFFFFFFFFFFFFFFFFFFFFFFFF:F:FFFFFFFFFFFFFFFFFFFFFFFFFF
@A00881:241:HJW2NDRXX:1:2128:10565:34100 2:N:0:CGAGAGAA+GATTGGAG
GGTAGCGGACTACTCGGGTATCTAATCCTGTTTGCTCCCCACGCTTTCGTGCCTCAGTGTCAGTTACAGTCCAGTGAACCGCCTTCGCCGCTGGTGTTCCTCCTAATATCTACGCATTCCACCGCTACACTAGGAATTCCGTTCACCCCTCCTGCACTCAAGCCCGGCAGTTTTGGTAGTAGTTCCGAAGTTGAGCCCCGGAATTACGCTACCAACTTGCCAAACCACCTACGCACCCTTTACGCCCAGT
+
FFFFFFFFFFFFFFFFFFFFFFFFFFFFFFFFFFFFFFFFFFFF:FFFFFFFF:FFF,FFFFFFFFFFFFFFFFFFFFFFFFFFFFFFFFF:FFFF,FFFFFFFFFFF,FFFFFFFFFFFFFFFFFFFFFF:FFFF,FFFFFFFFFFFFFFFFFFFFFFFFFFFFFFFFF::FFFFF:FF,FFFFFFFFFFFFFFFFFFFFFF:FFFFFFFFFFFFFFFFFFF:F:FFFFFFFFFFFFF:FFFFFFFFFF
@A00881:241:HJW2NDRXX:1:2128:29894:34162 2:N:0:CGAGAGAA+GATTGGAG
GGTAGCGGACTACATGGGTATCTAATCCTGTTTGCTCCCCACGCTTTCGAGCCTCAGTGTCAGTTACAGTCCAGTAAGCCGCCTTCGCCTCTGGTGTTCCTCCTAATATCTACGCATTCCACCGCTACACTAGGAATTCCGCTTACCTCTCCTGCACTCCAGCTCAGCAGTTTTATATGCAGGTCCGAGGTTGAGCCTCTTCTTTTCACATATAACTTGCTGTGCCACCTACACTCCCTTTACGCCCAGT
+
F::FFFFFFFFFFFFFFFFF:FFFFFFFFFFFFFFFFFFFFFFFFFFFFFFFFFFFF:FFFFFFFFFFFFFFFF:F:FF:FFFFFFFF:FFFFFFFFFFFFFFFFFFFFFFFFFFFFFFFFFFFFFF:FFF:FFFFFFFFFFFFFFFFFFFFFFFFFFFFFFFFFF,FF:FFFF::FFFF,,:FF:FFFFFFFFFFFFF,,FFF,FF:FFFFFFFFFF,:F,F,FF,FFFFF,FFFFFF:FF,FFFFFFF
@A00881:241:HJW2NDRXX:1:2128:16369:34287 2:N:0:CGAGAGAA+GATTGGAG
GGTAGCGGACTACAAGGGTATCTAATCCTGTTCGATACCCACGCCTTCGTGCTTCAGCGTCAGTCGGGCGCCGGTACGCTGCCTTCGCAATCGGAGTTCTGCGTGATATCTATGCATTTCACCGCTACACCACGCATTCCGCGTACTTCTCGCCCACTCAAGTCAGCCAGTTTCAACGGCTCGGCGAGGTTGAGCCCCGCAATTTTACCGCTGACTTAACAGACCGCCTACGCACCCTTTAAACCCAATA
+
FFFFFFFFFFFFFFFFFFFFFFFFFFFFFFFFFFFFFFFFFFFFFFFFFFFFFFFFFFFFFFFFFFFFFFFFFFFFFFFFFFFFFFFFFFFFFFFFFFFFFFF:FFFFFFF:FFFFFFFFFFFFFF:FFFFFFFFFFFFFFFFFFFFFFFFFFFFFFFFFFFFFFFFF:FFFFFFFFFFF:FFFFFFF::FFFFF:FFFFFFFFFFFFFFFFFFFFFFFFFF,FFFFFFFFFFFFFFFFF::FFFFFFFF
@A00881:241:HJW2NDRXX:1:2128:20193:34334 2:N:0:CGAGAGAA+GATTGGAG
GGTAGCGGACTACCCGGGTATCTAATCCTGTTTGCTCCCCACGCTTTCGAGCCTCAACGTCAGTCTCAGTCCAGCAGGCCGCCTTCGCCACTGGTGTTCCTCCTAATATCTACGCATTTCACCGCTACACTAGGAATTCCGCTTACCCCTCCGGCACTCCAGCCCCGCAGTTTCCAATGCAGCTCCGGGGTTGAGCCCCGGGATTTCACATCAGACTTGCGTTGCCGCCTACGCTCCCTTTACACCCAGT
+
FF,,FFFF:F::FFFFFFF:FFFFFFFFFFFFFFFFFFFFFFF:FFFFFFFFFFFFFFFFFFFFFFFFFFFFFFFFFFFFFFFFFF::FFFFFFFFFFFFFFFF,FFFFFFFFFFF::FFFFFFFFFFFFFFFFF:FFFFFF,FFFFFFFFFFFFFFFFFFFFFFFFFFFFFFFFFFFF:FF:FFF:FFFF:F:FFFFFFFF:FFFFFFFFFFFFFFF:F:FFFF:FFFFFFF:F,FFFFFFF,FFFFFF
@A00881:241:HJW2NDRXX:1:2128:18891:34366 2:N:0:CGAGAGAA+GATTGGAG
GGTAGCGGACTACAGGGGTATCTAATCCTGTTTGCTCCCCACGCTTTCGCACCTCAGCGTCAATACCGGTCCAGGTGGCCGCCTTCGCCACTGGTGTTCCTCCAGATATCTACGGATTTCACTCCTACACCTGGAATTCCGCCACCCTCTCCCGGATTCAAGTCGTGCAGTATCAAAGGCAGTTCCACGGTTGAGCCGTGGGATTTCACCCCTGACTTACACAACAGCCTACGTGCGCTTTACGCCCAGT
+
F:,FFFFF,FFFFFFFFF:F:FF:FFFF:FF,FFFFFFFFFF:FFF,FFFFFF:FF:FFFFFFFFFFFF:FF:FFFFFFFFFF,FFFFF:FFFF::F:FFFFF:FFF,FFFFFFFF:F:FFFFFF:FFFFFFFFF:F:FFFFFFFFFFFFFFFFF,FFFF,FFFFFFFFFFF:F,:FFF,FF:FFF,:,:,,:FFFFFFFF:F,F:F:F:FFF:F,F:F:F:,:FF:FFF,FFFF:FFF,,FFFFF,,F:
@A00881:241:HJW2NDRXX:1:2128:27896:34585 2:N:0:CGAGAGAA+GATTGGAG
GGTAGCGGACTACTAGGGTATCTAATCCTGTTTGCTCCCCACGCTTTCGCGCCTCAGCGTCAGTTGTCGTCCAGCAAGCCGCCTTCGCCACTGGTGTTCCTCCGTATATCTACGCATTTCACCGCTACACACGGAATTCCGCTTGCCTCTCCGATACTCAAGATAGACAGTTTCAAATGCAGTTTCTGGGTTAAGCCCAGAGATTTCACATCTGACTTGCCTACCCGCCTACGCGCCCTTTACACCCAGT
+
FFFFFFFFFFFFFFFFFFFFFFFFFF:FFFFFFFFFFFFFFFFFFFFFFFFFFFFFFFFFFFFFFFFFFFFFFFFF:FFFFFFFFFFFFFFFFFFFFFFFFFFFFFFF,FFFFFFFFFFFFFFFFFFFFFFFFFFFF:FFFFFFFFFFFFFFFFFFFFFFF:FFFFF:FFFFF:FF,FF,:FFFFFFFFFFFFFFFF,F,FFFFFFFFF:FFFFFFFFFFF:FFFF:FFFF:F:FFFFFFFFF:F:FFF:
@A00881:241:HJW2NDRXX:1:2128:15329:34648 2:N:0:CGAGAGAA+GATTGGAG
GGTAGCGGACTACTCGGGTATCTAATCCTGTTTGCTCCCCACACTTTCGTGCCTCAACGTCAGTTGCAGTCCAGAAAGCCGCCTTCGCCACTGGTGTTCCTCCTAATATCTACGCATTTCACCGCTACACTAGGAATTCCGCTTTCCTCTCCTGCACTCAAGAAACTCAGTTTTGGTTGCAGTTCCTCAGTTAAGCCAAGGGATTTCACAACCAACTTAAATTCCCGTCTACGCACCCTTTACACCCACT
+
FFFFFFFFFFF:FFFFFFFFFFFFFFFFFFFFFFFFFFFFFFFFFFFFFFFFFFFFFFFFFFFFFFFFFF:FFFFFFFFFFFFFFFFFFFFF:FFFFF:FFFFFFFFFFFF:FFFFFFFFFFFFFFFFFFFFFFFFFFFFFFFFFF:FFFFFFFFFFFFFFF:FF:FFFF,FFFFF:F,FFF,F::FF:FFFFFFFFF,F::,FFFFF,FF:,FFFF:FFF:FFFF:FFFFF:F,FFFFFF:FFF,FF:F
@A00881:241:HJW2NDRXX:1:2128:20302:34648 2:N:0:CGAGAGAA+GATTGGAG
GGTAGCGGACTACTCGGGTATCTAATCCTGTTTGCTCCCCACGCTCTCGCGCCTCAGCGTCAGTTGTCGTCCAGCAATCCGCCTTCGCCACTGGTGTTCTTCCGTATATCTACGCATTTCACCGCTACACACGGAATTCCGATTGCCTCTCCGATACTCAAGACCATCAGTTTCAAATGCAGGCTATGGGTTGAGCCCATAGTTTTCACATCTGACTTGCAATCCCGCCTCCACGCCCTTTACACCCAGT
+
FF,,FFFFFFF::FFFFFF,:FFFF,FFFF:FFFFFFFFFFFFFFFFF:FFF::FFFFFFFFFFFFFFFFFFFFFFF:FFFFFFFFFFFFFFFFFFFFFFFFFFF:F,FFFF:FF:F:FF:FFFFFFFFFFF:FF,FFFFF:,FFF,FFFFFFFF:F:,,FFFF::FFFFFFF::,F:,F:FFFF:FFFFF:FFFF:FFF::FFFFF,FFFF:FF,FF:FFF,FFFFFFF:FFFFFFF:FF,FFF:F,F,
@A00881:241:HJW2NDRXX:1:2128:24804:34710 2:N:0:CGAGAGAA+GATTGGAG
GGTAGCGGACTACCCGGGTATCTAATCCTGTTTGCTCCCCACACTTTCGTGCCTCAACGTCAGTTACGGTCCAGAAAGTCGCCTTCGCCACCGGTGTTCCTCCTAATATCTACGCATTTCACCGCTACACTAGGAATTCCACTTCCCTCTCCCGCACTCAAGATTAGTAGTTTTAGTTGCAGTTCCTCAGTTAAGCCGAGGGATTTCACAACTAACTTGCTAACCCGTCTACGCACCCTTTACACCCACT
+
FFF,FFFFFFFFFFFFFFFFFFFFFFFFFFFFFFFFFFFFFF,FFFFFFFFFFFFFFFFFFFFFFFFFFFFFFFFFFFFFFF:FFFFFFFFFFFFFFFFFFFFFFFFFFFFFFFF,FFFFFFFFFFF:FFFFFF,FFFFFF:FFFFFFFFFFFFFFFFFFFFFFFFFF,:FFFFFFFFFFFFF:FF:FFFFFFFFFFF:FF:F,FFF:F:F:FFFF:FFFFFFFFFF:,F::FFFFFFF,F::,:F::,,
@A00881:241:HJW2NDRXX:1:2128:20021:34788 2:N:0:CGAGAGAA+GATTGGAG
GGTAGCGGACTACAAGGGTATCTAATCCTGTTTGCTCCCCACGCTTTCGTGCCTCAGTGTCAGTACCAGTCCAGTAAGCCGCCTTCGCCACTGGTGTTCCTCCTAATATCTACGCATTTCACCGCTACACTAGGAATTCCGCTTACCTCTCCTGTACTCCAGCCTGACAGTTTCAAAAGCAGTTCCGGGGTTAAGCCCCGGAGTTTCACTTCTGACTTGCCATGCCACCTACGCACCCTTTACACCCAGT
+
FFFFFFFFFFFFFFFFFFFFFFFFFFFFFFFFFFFFFFFFFFFFFFFFFFFFFFFFFFFFFFFFFFFFFFFFFFFF:FFFFFFFFFFFFFFFFFFF:FFFFFFF:FFFFFFFFFFFFFFFFFFFFFFFFFF,FFFFFFFFFFFFFFFFFFFFFFFFFFFFFFFFFFFFFFFFFFFFF:FFFFFFFFFFFFFFFFFFFFFFFFFFFFFFFFFFFFFF:FFFFFFFFF:FFFFF:FFFFFFFFFFFFF:,FF
@A00881:241:HJW2NDRXX:1:2128:21784:34835 2:N:0:CGAGAGAA+GATTGGAG
GGTAGCGGACTACTCGGGTATCTAATCCTGTTTGCTCCCCACGCTTTCGAGCCTCAGCGTCAGTTAAAGCCCAGCAAGCCGCCTTCGCCACCGGTGTTCCTCCCGATATCTACGCATTTCACCGCTACACCGGGAATTCCGCTTGCCTCTGCTCCACTCAAGACTCGGAGTTTCAAACGCAGTCCGGGGGTTAAGCCCCCGCCTTTCACGTCTGACTTCCGTGCCCGCCTACGCTCCCTTTACACCCAGT
+
FFFFFFFFFFFFFFFFFFFFFFFFFFFFFFFFFFFFFFFFFFFFFFFFFFFFFFFFFFFFFFFFFFFFFFFFFFFFFFFFFFFFFFFFFFFFFFF:FFFFFFFFFFFFFFFFF:FFFFFFFFFFFF:FFFFFFFF,FFFFFFF:FFFFFFFFFFFFFFFFFFFFFFFFFF:FFFFFFFFFFFFFFFFFFFFFFFFFFFFFFFFF:FFF,FFFFFFFFFFFFFFFFFFF:F::FFF:FFFFFFFFFFFFFF
@A00881:241:HJW2NDRXX:1:2128:27498:34835 2:N:0:CGAGAGAA+GATTGGAG
GGTAGCGGACTACGCGGGTATCTAATCCTGTTTGCTCCCCACGCTCTCGCGCCTCAGCGTCAGTTGTCGTCCAGCAATCCGCCTTCGCCACTGGTGTTCTTCCGTATATCTACGCATTTCACCGCTACACACGGAATTCCGATTGCCTCTCCGATACTCAAGACCATCAGTTTCAAATGCAGGCCATGGGTTAAGCCCTTGGTTTTCACATCTGACTTGACAGCCCGCCTACGCGCCCGTTACACCCAGT
+
FF::FFFFFFF:FFFFFFF:FFFFFFFFFFFFFFFFFFFFFFFFFFFFFFFFFFFFFFFFFFF:FFF:FFFFFFFF:FFFFFFFFFFFFF:FFFFFFFFFFFFFFFFFFFFFFFF::F:FFFFFFFFFFFFFFF:F:FFFFFFFFF,FFFFFF,FFFFFFFFFFFFFFFFFFFFF:FFF:FFFFFFFFFFF:FFFF:F,,F:::FF:FF,F,FFF,FFFFF,FF,F::FF,FF:FF,F:FF,FFFFF,FF
@A00881:241:HJW2NDRXX:1:2128:21721:34914 2:N:0:CGAGAGAA+GATTGGAG
GGTAGCGGACTACGTGGGTATCTAATCCTGTTTGCTCCCCACGCTTTCGAGCCTCAGTGTCAGTTACAGTCCAGTAAGCCGCCTTCGCCTCTGGTGTTCTTCCTAATATCTACGCATTTCACCGCTCCACACGGAATTCCGATTGCCTCTCCGATACTCAAGACCGGCAGTTTCAAATGCAGGCTATGGGTTAAGCCCATAGTTTTCACATCTGACTTGTCGGCCCGCCTACGCGCCCTTTACACCCAGT
+
FF:,FFFFFFFFFFF:FFF:FFF,FFFFFF:FF,FFFFFFFF:FFFFF:,:FF,FFFFF:FFFFFF:FFFFFFFFFFFFFFFFFFFFF:,FFFF:FFF:F:FFFFFFFF:FFFFF:F,F::F:FFF,F:,FFF:FF:FFFFFFFFF:F:F,FF,FFFFFF,:FF,FFFFFF:FF:FF,FF:FFFF:FFFFFF,FF:FF,F:FF:::,,:FFFFFFFFF,FF,FFF:FFFFF:F:FFF,FF,FF:FFFFF,
@A00881:241:HJW2NDRXX:1:2128:17318:34992 2:N:0:CGAGAGAA+GATTGGAG
GGTAGCGGACTACTAGGGTATCTAATCCTGTTTGCTCCCCACGCCTTCGAGCCTCAACGTCAGTCTCCGTCCAGCAGGCCGCCTTCGCCACTGGTGTTCCTCCTAATATCTACGCATTTCACCGCTACACTAGGAATTCCGCCTGCCTCTCCGGTACTCCAGCTTAACAGTTTCCAGAGCAGCTCCGGGGTTAAGCCCCGGCATTTCACTCCAGACTTGCCATGCCGTCTACGCTCCCTTTACACCCAGT
+
FFFFFFFFFFFFFFFFFFFFFFFFFFFFFFFFFFFFFFFFFFFFFFFFFFFFFFFFF:FFFFFFFFFFFFFFFFFFFFFFFFFFFFFFFFFFFFFFFFFFFFFFFFFFFFFFFFFFFFFFFFFFFFFFFFF:FFFFFFFFFFFFFFFFFFFFFFFFFFFFFFFFFFFFFFFFFFF:FFFFFFFFFFFFFF:FFFFFFFFFFF::FF:FFFFF:FFFF:FFF:FFFFFFFFFFFFFFFF:FF,FFFFFFFF
@A00881:241:HJW2NDRXX:1:2128:26937:35180 2:N:0:CGAGAGAA+GATTGGAG
GGTAGCGGACTACTAGGGTATCTAATCCTGTTTGCTCCCCACGCTTTCGCGCCTCAGCGTCAGTTGTCGTCCAGCAAGCCGCCTTCGCCACTGGTGTTCCTCCGTATATCTACGCATTTCACCGCTACACACGGAATTCCGCTTGCCTCTCCGATACTCAAGATAGACAGTTTCAAATGCAGTTTCTGGGTTAAGCCCAGAGATTTCACATCTGACTTGCCTACCCGCCTACGCGCCCTTTACACCCAGT
+
FFFFFFFFFFFFFFFFFFFFFFFFFFFFFFFFFFFFFFFFFFFFFFFFFFFFFFFFFFFFFFFFFFFFFFFFFFFF:FFFFFFFFFFFFFFFFFFFFFFFFFFFFFFFFFFFFFFFFFFFFFFFFFFFFFFFFFFFFFFFFFFFFFFFFFFFFFFFFFFFFFFFFFFFFFFFFFFF,FFFFFFFFFFFFFFFFFF,FFFF:FFFFFFFF:FFFFFFFF:FFFFFFFFFFFFFFFFFFFFFFFFFFFFFFF
@A00881:241:HJW2NDRXX:1:2128:23556:35618 2:N:0:CGAGAGAA+GATTGGAG
GGTAGCGGACTACGAGGGTATCTAATCCTGTTTGCTCCCCACGCCTTCGCGCCTCAGCGTCAGTTACTGTCCAGTAGACCGCCTTCGCCACTGGTGTTCTTCCTTATATCTACGCATTTCACCGCTACACCAGGCATTCCGTCTACCTCTCCAGCACTCAAGACATACAGTTTCAAATGCAGTTTATGGGTTGAGCCCATAGATTTCACATCTGACTTGCACGCCCGCCTACGCGCCCTTTACACCCAGT
+
FFFFFFFFFFFFFF:FFF:FFFF:FFFFFF:FFFFFFFFFFFFF:FFFFFFFFFFFF:FFF:FFFF:FFF:FFFFFFFF:FFF:FFFFFF::FFFFFFF,FFF:FFFF::FFFFFF,FFFF::FFFFFFF,FFF,FFF:FF,FFF:FFFFFF,FFFFFFF:F:FFFFFF:FFFF,::,F:FFFFFFFFFFFFFFFFFF:FF,FFF:FFFFF:FFF::F,F,FFF,FFFFFF,:FFFF,F,FFF,F,FFF:
@A00881:241:HJW2NDRXX:1:2128:29839:35728 2:N:0:CGAGAGAA+GATTGGAG
GGTAGCGGACTACTAGGGTATCTAATCCTGTTTGCTCCCCACGCTTTCGAGCCTCAGCGTCAGTTACAGTCCAGAGAATCGCCTTCGCCACTGGTGTTCTTCCTAATCTCTACGCATTTCACCGCTACACTAGGAATTCCATTCTCCTCTCCTGCACTCTAGACTTCCAGTTTGACATGCAGCACTCAAGTTGAGCCCGAGTATTTCACATCTCACTTAAAAGACCGCCTACGCTCCCTTTACGCCCAGG
+
FF,:F:FF:,FFFFFFFF,FFFF:FFFFF,FFFFF,:F:FFFFFF,F:F:FFFFF:F,FFFFFFFF,FF:FF,F,F,FFFFF,:F,FF:FFFFF:FF,F,FFF,FFFFFFF,FFFFF,FFFFFFFFFFFFFFFF::,::F,::FFF,FFFFFFFFFF,FF,FFF:FFFFF:FFFF,,FFFFF,FFFF:FF:,F::FFFFFF,:,FFFFFFFFF:FFFFF,:FF,,:FF,F,,:F:FFFF,FFFFFF:FF,
@A00881:241:HJW2NDRXX:1:2128:19171:35790 2:N:0:CGAGAGAA+GATTGGAG
GGTAGCGGACTACGAGGGTATCTAATCCTGTTTGCTCCCCACGCCTTCGAGCCTCAACGTCAGTCTCCGTCCAGCAGGCCGCCTTCGCCACTGGTGTTCCTCCTAATATCTACGCATTTCACCGCTACACTAGGAATTCCGCCTGCCTCTCCGGTACTCCAGCTTAACAGTTTCCAGAGCAGTTCCCGGGTTAGGCCCGGGTATTTCACTCCAGACTTGCCATGCCGTCTACGCTCCCTTTACACCCAGT
+
FFFFFFFFFFFFFFFFFFFFFFFFFFFFFFFFFFFFFFFFFFFFFFFFFFFFFFFFFFFFFFFFFFFFFFFFFFFFFFFFFFFFFFFFFFFFFF,FF,FF:FFF:FF:FFFFFFFF:FFFFFFFFFFFFFF,FFFFFFFFFFFFFFFFFFFFFFFFFFFFFFFFFFFFFFFFFFFFFFFFFFFFFFFFFF:FFFFFFFFFFF:FFFFFFFFFFFFFFF:FFFFFFFFFFFFFFFFFFFFFFFFFFFF,FF
@A00881:241:HJW2NDRXX:1:2128:7265:35837 2:N:0:CGAGAGAA+GATTGGAG
GGTAGCGGACTACTTGGGTATCTAATCCTGTTTGCTCCCCACGCTTTCGAGCCTCAGCGTCAGTTACGGGCCAGTAAGTCGCCTTCGCCTCCGGTATTCCTCCTAATATCTACGCATTCCACCGCTACACTAGGAATTCTACTTACCTCTCCCGCACTCAAGCTTAACAGTTTCAGATGCAGTTCCGCGGTTGAGCCGCGGGCTTTCACATCTGACTTATTATGCCGCCTACACTCCCTTTACGCCCAGT
+
FFF,FFFFFFF::FFFFFFFFFFFFFFFFFFFFFFFFFFFFFFFFFFFFFFFFFFFFFFFFFFFFFFFFF:FFFFFFFFFFF:FFFFFFFFFFFFFFFFFFFFF:FFFFFFFFFF:FFFFFFFFFFF:FFF:FFF:FFFFFFFFFFFFFFFFFFF::FFFFF:F:FF,F:FFFFFFFFF,:FFFF:FFF:FF:FFF:FFFFFFFFFF:FFF,FFF,FFF,F,FF::,FFFF:FFFFFFFFF,FFFFF,FF
@A00881:241:HJW2NDRXX:1:2128:18783:35869 2:N:0:CGAGAGAA+GATTGGAG
GGTAGCGGACTACGAGGGTATCTAATCCTGTTTGCTCCCCACGCCTTCGAGCCTCAACGTCAGTCTCCGTCCAGCAGGCCGCCTTCGCCACTGGTGTTCCTCCTAATATCTACGCATTTCACCGCTACACTAGGAATTCCGCCTGCCTCTCCGGTACTCCAGCTTAACAGTTTCCAGAGCAGTTCCCGGGTTAGGCCCGGGTATTTCACTCCAGACTTGCCATGCCGTCTACGCTCCCTTTACACCCAGT
+
FFFFFFFFFFFFFFFFFFFFFFFFFFFFFFFFFFFFFFFFFFFFFFFFFFFFFFFFFFFFFFFFFFFFFFFFFFFFFFFFFFFFFFFFFFFFFFFFFFFFFFFF:FFFFFFFFFFFFFFFFFFFFFFFFFFFFFF:FFFFFFFFFFFFFFFFFFFFFFFFFFFFFFFFFFFFFFFFFFFFFFFFFFFFFFFFFFFFFFFFFFFFFFFFFFFFFFFFFFFFFFFFFFFFFFFFFFFFFFFFFFFFFFFFFF
@A00881:241:HJW2NDRXX:1:2128:24740:35947 2:N:0:CGAGAGAA+GATTGGAG
GGTAGCGGACTACGTGGGTATCTAATCCTGTTTGCTCCCCACGCTTTCGTGCCTCAACGTCAGATATAGTTTGGTAAGCTGCCTTCGCAATCGGTGTTCTGTATGATCTCTAAGCATTTCACCGCTACACCATACATTCCGCCTACCGCAACTACTCTCTAGCCCAGCAGTATCAACGGCACGTTTGGTGTTAAGCACCAAAATTTCACCGCTGACTTACTAAACCGCCTACGCACCCTTTAAACCCAAT
+
FFFFFFFFFFFFFFFFFFFFFFFFFFFFFFFFFFFFFFFFFFFFFFFFFFFFFFFFFFFFFFFFFFFFFFFFFFFFFFFFFFFFFFFFFFFFFFFFFFFFFFFFFFFFFFFFFFFFFFFFFFFFFFFFFFFFFFFFFFFFFFFFFFFFFFFFFFFFFFFFFFFFFFFFFFFFFFFFFFFFFFFFFFFFFFFFF:FFFFFFFFFFFFFFFFFFFFFFFF:FFFFFFFFFFFFFFFFFFFFFFFFFFFFFFF
@A00881:241:HJW2NDRXX:1:2128:16523:35994 2:N:0:CGAGAGAA+GATTGGAG
GGTAGCGGACTACTCGGGTATCTAATCCTGTTCGATACCCACGCTTTCGTGCTTCAGCGTCAGTTGGGCGCCGGTGCGCTGCCTTCGCAATCGGAGTTCTGCGTGATATCTATGCATTTCACCGCTACACCACGCATTCCGCGCACTTCTCGCCCACTCAAGCGCCCCAGTTTCAACGGCGGCGGAAGGTTGAGCCCCCCGGTTTGACCGCTGACTTGAGGCGCCGCCTACGCACCCTTTAAACCCAATA
+
F:FFFFFFFFFFFFFFFFFFFFFFFFFFFFFFFFFFFFFFFFFFFFFFFFFFFFFFFFFFFFFFFFFFFFFFFFFFFFFFFFFFFFFFFFFFFFFFFFFFFFFFFF:,FFFFFFFFF:FFFFFFFFFFFFFFFFFFFFFFFFFFFFFFFFFFFFFFFFFFFFFFFFFFFFFFFFFFFFFFFFFFFF,FFFFFFFFFFFFFFFFFFFFFFFFFFF:FF:FFFFFFFFFF:FFFFFFFFF,FFFF:FFF,FF
@A00881:241:HJW2NDRXX:1:2128:29631:36182 2:N:0:CGAGAGAA+GATTGGAG
GGTAGCGGACTACTAGGGTATCTAATCCTGTTTGCTCCCCACGCTTTCGAGCCTCAGCGTCAGTTACAGTCCAGAGAATCGCCTTCGCCACTGGTGTTCTTCCTAATCTCTACGCATTTCACCGCTACACTAGGAATTCCATTCTCCTCTCCTGCACTCTAGACTTCCAGTTTGAAATGCAGCACTCAAGTTGAGCCCGAGTATTTCACATCTCACTTAAAAGTCCGCCTCCGCTCCCTTTACGCCCAGT
+
FF,:FFFFFFFFFFFFFFFFFFF:F:FFFFFFFFFFFFFFFFFFFFFFFFFF,FFFFFFFFFF:FFFFFFFF:FFFF:FFFFF::FFFF,FFFFFFF:F:FFFF,FFFFFFFFFFFF:FFFFFFFFFFFFF,FFF,FFF,FFFFFFFFFFFFFF:FFFFFFFF:FF:FFFFFFFFFFFFF:FFFFFFFFFF,FFFFFF:::FFF:FFFFFFFFFFFF:FFF,FF:FFF:F,:F,FF:FFFFFFFFFF:FF
@A00881:241:HJW2NDRXX:1:2128:20600:36323 2:N:0:CGAGAGAA+GATTGGAG
GGTAGCGGACTACAAGGGTATCTAATCCTGTTTGCTCCCCACGCTTTCGAGCCTCAGTGTCAGTTACAGTCCAGTAAGCCGCCTTCGCCACCGGTGTTCCTCCTGATATCTACGCATTTCACCGCTACACCAGGAATTCCGCTTACCCCTCCTGCACTCCAGCACAACAGTCTCAAAAGCAGTCCCACAGTTGAGCCGTGGGCTTTCACTTCTGACTTGCCACGCCACCTACGCTCCCTTTACACCCAGT
+
FFFFFFFFFFFFFFFFFFFFFFFFFFFFFFFFFFFFFFFFFFFFFFFFFFFFFFFFFFFFFFFFFFFFFFFFFFFFFFFFFFFFFFFFFFFFFFFFFFFFFFFFFFFFFFFFFFFFFFFFFFFFFFFFFFFFFFFFFFFFFFFFFFFFFFFFFFFFFFFFFFFFFFFFFFFFFFFFFFFFFFFFFFFFFFFFFFFFFFFFFFFFFFFFFFFFFFFFFFFFFFFFFF:FFFFFFFFFFFFFFFFFFF::FF
@A00881:241:HJW2NDRXX:1:2128:29749:36385 2:N:0:CGAGAGAA+GATTGGAG
GGTAGCGGACTACGTGGGTATCTAATCCTGTTTGCTCCCCACGCTTTCGTGCCTCAACGTCAGATATAGTTTGGTAAGCTGCCTTCGCAATCGGTGTTCTGTATGATCTCTAAGCATTTCACCGCTACACCATACATTCCGCCTACCGCATCGACTCTCTAGCTCAACAGTATCAGAGGCAGTTCCGGAGTTGAGCCCCGGCATTTCACCTCTAACTTATCAAACCGCCTACGCACCCTTTAAACCCAAG
+
FFF:FFFFF:FFFFFFFFFFFFFFFFFFFF:FFFFF:F:FFFFFFF::FFF,FF,:F:FF,FFF:FFFFFFFFFFF:FFFFFFFFFFF:FFFFFFFFFFFFFFFF,F:FFFF:FFF:FF:FFFFFF:FFFFFFFF,FFFFFFFF,FFFF,:F,::FFF:,FF:FF,FFF:FFF,:F:FF:,F,FF,FFFFF:FFFFFFFFFF,,,:F:FFFF,F,:F:,FFFF:FFF:FF:FFFF:,F:,:::,F,F,,,
@A00881:241:HJW2NDRXX:1:2128:10963:36417 2:N:0:CGAGAGAA+GATTGGAG
GGTAGCGGACTACTGGGGTATCTAATCCTGTTTGCTCCCCACGCTTTCGTGCCTCAGTGTCAGTTACAGTCCAGTAAACCGCCTTCGCCGCTGGTGTTCCTCCTAATATCTACGCATTCCACCGCTACACTAGGACTTCCGTTTACCCCTCCTGCACTCAAGTCCGACAGTTTTAGTAGTAGTTCCGAAGTTGAGCCCCGGAATTACGCTACTAACTTGCCAAACCACCTACGCACCCTTTACGCCCAGT
+
FFF,FFFFFFFFFFFFFFFFFFFFFFFFFF:FFFFFFFFFFFFF:FFFFFFFFFFFFFFFFFF:FFFFFFFFFFF:,FFFFFFFFFFFFFFFFFFF,:FFFFF::FFFFFFFFFFFFFFFFFFFFFFFFFF,FFF,:FFF:,F,FFFFFFFFFFFFFFFF:FFFFFFFFF,FFFFFF:F:FFF:FFFFFFFFFFFFFFFFF::F:FFFF:FFFFFFFFFF:FFFFFFFFF:FFFFFFFFF:FF:FFFFFF
@A00881:241:HJW2NDRXX:1:2128:27010:36432 2:N:0:CGAGAGAA+GATTGGAG
GGTAGCGGACTACTGGGGTATCTAATCCTGTTTGCTCCCCACGCTTTCGAGCCTCAACGTCAGTTACCGTCCAGTAAGCCGCCTTCGCCACTGGTGTTCCTCCTAATATCTACGCATTTCACCGCTACACTAGGAATTCCGCTTACCTCTCCGGCACTCAAGCATGGCAGTTTCCAAAGCAGTTCCCGGGTTGAGCCCGGACATTTCACTTCAGACTTGTCACGCCGTCTACGCTCCCTTTACACCCAGT
+
FFFFFFFFFFFFFFFFFFFFFFFFFFFFFFFFFFFFFFFFFFFFFFFFFFFFFFFFFFFFFFFFFFFFFFFFFFFFFFFFFFFFFFFFFFFFFFFFFFFFFFF:FFFF:FFFFFF:FFFFFFFFFFFFFFFFFFFFFFFFFFFFFFFFFFFFFFFFFFFFFFF:FFFF,FFFFFFFFFFFF:FFFF:FFFFFFFFFFFFFFFFFFFFFFFFFFFFFFFFFFFFFFFFFFFF,FFFFFFF,FFFFFFFFFF
@A00881:241:HJW2NDRXX:1:2128:32353:36605 2:N:0:CGAGAGAA+GATTGGAG
GGTAGCGGACTACTGGGGTATCTAATCCTGTTTGCTCCCCACGCTTTCGAGCCTCAGCGTCAGTAAAAGCCCAGCAAGCCGCCTTCGCCACCGGTGTTCCTCCAAATATCTACGCATTTCACCGCTACACTGGGAATTCCGCTTGCCTCTGCTCCACTCAAGAAAAACAGTTTCAAAAGCAGGTTTTGGGTTAAGCCCATAATTTTCACTTCTGACTTGGTTTGCCGCCTGCACTCCCTTTACACCCAGT
+
FFFFFFFFFFFFFFFFFFFFFFFF,FF,FFFFFFFFFFFF:FFF,FFFFFFFFFFFF:FFFFFF:FF,FFFFFF:FF:FFF,FFF:F:FF:FFFFFFF,F:F:F,:FFFF,FFFF,,F,F,FFF:F,FF::,FF:FFFFFFFFFFF:FFFFFF:F,:FF:FFFF,::FFFFFF,F,,:FF,FFFF,,FFF,F:FFF,F,,::F::F,:,,FFFF,FFFF,FFF,F,FFFFFF::FF:F,,F:F,F,F,FF
@A00881:241:HJW2NDRXX:1:2128:25319:36730 2:N:0:CGAGAGAA+GATTGGAG
GGTAGCGGACTACACGGGTATCTAATCCTGTTCGATACCCACACTTTCGAGCATCAATGTCAGTGACGGGCTGGCAAGCTGCTTTCGCAATCGGGGTTCTTCGTGATATCTATGCATTTCACCGCTACACCACGAATTCCGCCTGCCGCGACCGTACTCAAGCATGCCAGTCTCAACGGCGGTTTCATGGTTGAGCCACGAACTTTCACCGCTGACTTAACAAGCCATCTACGCTCCCGTTATACCCAAT
+
FF,,FFFFFFFFF:FFFFFFFFFFFFFFFFF:FFFFFFFFFFFFFFFFFFFF:FFF:FFFFFFFFFFFFFFFFFFF:FFFFFFFFFFFFFFFFFFFFFFFFFFFFFFFFFF:FFFFF::FFFFFFFFFFFFFFFFFFFFFFFFF:FFFFFFFFFFFFFFFFFF:FFFFFFFFFF:FFFF:FFFFFFF:FFFFFFFF:FFFFFF,FFFFFFFF:FFFFF::FFFFFF:FFFFFFF,FFF:F,,,FFFFF,,
@A00881:241:HJW2NDRXX:1:2128:30942:36855 2:N:0:CGAGAGAA+GATTGGAG
GGTAGCGGACTACGCGGGTATCTAATCCTGTTCGATCCCCACGCTTTCGTGCTTCAGCGTCAGTTTCGCTATGGTATGCTGCCTTCGCAATCGGGGTTCTGCGTGATATCTATGCATTTCACCGCTACACCACGCATTCCGCATACCTCTTCCGAACTCCAGTCCCGCAGTTTCAATGGCAAGCGCACGGTTAAGCCGCACGTTTTCACCGCTGACTTGCGGGTCCGCCTACGCACCCTTTAAACCCAAT
+
FFFFFFFFFFFFFFFFFFFFFFFFFFFFFFFFFFFFFFFFFFFFFFFFFFFFFFFFFFFFFFFFFFFFFFFFFFFFFFFFFFFFFFFFFFFFFFFFFFFFFFFFFFFFFFFFFFFFFFFFFFFFFFFFFFFFFFFFFFFFFFFFFFFFFFFFFFFFFFFFFFFFFFFFFFFFFFF:FFFFF:FFFFFFFFFFFFFFFFFFFFFFFFFFFFFFFFFFFFFFFF:FFFFFFFFFFF,FFFFFFFFFFFFFFF
@A00881:241:HJW2NDRXX:1:2128:30499:36965 2:N:0:CGAGAGAA+GATTGGAG
GGTAGCGGACTACACGGGTATCTAATCCTGTTTGCTCCCCACGCTTTCGCGCCTCAGCGTCAGTTGCTGTCCAGCAGACCGCCTTCGCCACTGGTGTTCCTCCTAATATCTACGCATTTCACCGCTACACCAGGAATTCCACTTACCCCTCCGACACTCCAGTCACGCAGTTTCCAATGCAGCTCCGGGGTTGGGCCCCGGGATTTCACACCAGACTTGCATCACCGCCTACGCTCCCTTTACACCCAGT
+
FF:FFFFF,FFFF,FFFFFFFFFFFFFFFF:FFFFF:FFFFFFFFFFFFFFFFFFFFFFFFFFFFFFFFFFF:FFFFFFFFFF,:FFFFFFFFFFFF,FFFFFF:F:FFFFFFFFFFFFF:FFFFFFFFFFFF:FFFFFFFFFFFFFFF:FFFFFFFFFFFFFFFFFFFFFFFFFFFFFFFFFFFFF,F,F,F:FFFFFFFF:FFFFFFFFFFFFFFFFFFF:FFFFFF:,,,FFFFFFFF:FFFF:,F,
@A00881:241:HJW2NDRXX:1:2128:30255:37012 2:N:0:CGAGAGAA+GATTGGAG
GGTAGCGGACTACGAGGGTATCTAATCCTGTTTGCTCCCCACGCTTTCGAGCCTCGGCGTCAGTTAAAGCCCAGTAAGCCGCCTTCGCCACTGATGTTCCTCCTAATATCTACGCATTTCACCGCTACACTAGGAATTCCGCTTACCTCTACTTCACTCAAGAATTACAGTTTCAAATGCAGTTCAGGGGTTAAGCCCCTACATTTCACATCTGACTTGCAACCCCGCCTACGCTCCCTTTACACCAAGT
+
FFFFFFFFFFFFFFFFFFFFFFFFFFFFFFFFFFFFFFFFFFFF:FFFFFFFFFFFFFFFFFFFFFFFFFFFFFFFFFFFFFFFFFFFFFFFFFFFFFFFFFFFFFFFFFFFFFFFFFFFFFFFFFFFFFFFFFF:FFFFFFFFFFFFFFFFFFFFFFFF:FFFFFFFFFFFFFFFFF:FFFF:FFFFFFFFFFFFFFFF:FFFFFFFFFFFFFFFFFFFF,FFFFFFFFFFFFFF:FF:FFFFF,FFFF
@A00881:241:HJW2NDRXX:1:2129:23502:1016 2:N:0:CGAGAGAA+GATTGGAG
GGTAGCGGACTACGTGGGTATCTAATCCTGTTTGCTCCCCACGCTTTCGTGCCTCAGTGTCAGTACCAGTCCAGTAAGCCGCCTTCGCCACTGGTGTTCCTCCTAATATCTACGCATTTCACCGCTACACTAGGAATTCCGCTTACCTCTCCTGTACTCCAGCCTGACAGTTTCAAAAGCAGTCCGCGGGGTTGAGCCCCGGGTTTTCACTTCTGACTTGCCATGCCACCTACGCACCCTTTACACCCAG
+
FFFFFFFFFFFFFFFFFFFFFFFFFFFFFFFFFFFFFFFFFFFFFFFFFFFFFFFFFFFFFFFFFFFFFFFFFFFF,FFFFFFFFFFFFFFFFFFFFFFFFFFFFFFFFFFFFFFFFFFFFFFFFFFFFFFFFFFFFFFFFFFFFFFFFFFFFFFFFFFFFFFFFFFFFFFFFFFFFFFFFFFFFFFFFFFFFFFFFFFFFFFFFFFFFFFFFFFFFFFFFFFFFFFFFFFFFFFFFFFF,FFFFFFFFF
@A00881:241:HJW2NDRXX:1:2129:8739:1031 2:N:0:CGAGAGAA+GATTGGAG
GGTAGCGGACTACCGGGGTATCTAATCCTGTTCGATCCCCACGCTTTCGTGCCTCAGCGTCAGTTACGTCCCAGTTAACCGCCTTCGCCTCCGGTCTTCTTACTAATATCTACGCATTTCACCGCTACACTAGGAATTCCGCTTGCCTCTCCGATACTCAAGGACTACAGTTTCAAATGCAGCCCCGGGGTTGAGCCCCGGTATTTCACATCTGACTTGCAGTTCCGCCTACACGCCCTTTACACCCGGT
+
FFFFFFFFFFFFFFFFFFFFFFFFFFFFFFFFFFFFFFFFFFFFFFFFFFFFFFFFFFFFFFFF:FFFFFFFFFFFFFFFFFFFFFFFFFFFFFFFFFFFFFFFFFFFFFFFFFFFFFFFFFFFFFFFFFFFFFFFFFFFFFFFF:FFF:FF:FFFFFFFFFFFFFFFFFFFFFFFFFFFFF:FFFFFFFFFFFFFFFFFFF:FFFFFFFFFFFFFFFFFFFFFFFFFFFFFFFFFFFFFFFFFFFF,F:
@A00881:241:HJW2NDRXX:1:2129:21667:1125 2:N:0:CGAGAGAA+GATTGGAG
GGTAGCGGACTACTAGGGTATCTAATCCTGTTCGATACCCACGCTTTCGTGCTTCAGCGTCAGTTGGGCGCCGGTGCGCTGCCTTCGCAATCGGAGTTCTGCGTGATATCTATGCATTTCACCGCTACACCACGCATTCCGCATACTTCTCGCCCACTCTCGCATGCCAGTTTCAACGGCTCGCCGGGGTTGAGCCCCGAAATTTTACCGCTGACTTAACACGCCGCCTGCGCACCCTTTAAACCCAAGA
+
FF::FFFFF:F:FFFFFFFFFFFFFFFFFFFFFFFFFFFFFFFFFFFFFFFF,FFFFFFFFFFFFFFFFFFFFFFFFFFFFFFFFFFFFFFFFFFFFFFFFFFFFFFFFFFFFFFFFFFFFFFFFFFFFF:FFFFF,FFFFFFFFFF:FFFFFFFFFFFF,FFF:FFFFF:FF:FFFFFFFFFF:FF,FFFFFFFFF:FFFFFFFF,::FF:F:FFFFFF,FFFFFFF:,FFFFFFF:FFF:F:F::F,F
@A00881:241:HJW2NDRXX:1:2129:10393:1235 2:N:0:CGAGAGAA+GATTGGAG
GGTAGCGGACTACTGGGGTATCTAATCCTGTTTGCTCCCCACACTTTCGTGTCTCAGCGTCAGTTGCCGTCCAGTAAATCGCCTTCGCCACCGGTGTTCCTCCCAATATCTACGCATTTCACCGCTACACTGGGAATTCCATTTACCCCTCCGGCTCTCAAGAACTACAGTTTCAAATGCAGGTTACGGGTTGAGCCCGTAATTTTCACATCTGACTTGCAGTCCCGCCTACACACCCTTTACGCCCAGT
+
FFF:FFFFFFFFFFFFFF:FFFFFFFFFFF:FFFFFFFFFFFFFFFFFF:FFFFFFFFFFFFFFFFFFFFFF:FF:FFFFFFFFFFFFFFFFFFFFFFFFFFFFFFFFFFF:FFFFFFFFFFFFFFFFFFFFFFF:FFFFFFF,FFFFFFFFFFFFFFFFFFFFFFFFFFFFFFFFFFFFFFFFFFFFFFFFFFFFFFFF,FFFFFFFFFFFFFFFF:FFFFFFFFFFFFFFFFFFFFFFFFFFFFFFFF
@A00881:241:HJW2NDRXX:1:2129:17029:1235 2:N:0:CGAGAGAA+GATTGGAG
GGTAGCGGACTACCAGGGTATCTAATCCTGTTTGATACCCGCACTTTCGAGCATCAACGTCAGTTACGGTCCAGCAGGCTGCCTTCGCAATCGGAGTTCTTCGTGATATCTATGCATTTCACCGCTACACCACGAATTCCGCCTGCCTATGCCGCACTCAAGGCCCCCAGTTTCCACTGCAATTCTACGGTTGAGCCGCAAACTTTCACAACTGACTTAAGGACCCGTCTACGCTCCCTTTAAACCCAAT
+
FFFFFFFFFFFFFFFFFFFFFFFFFFFFFFFFFFFF,FFFFFFFFFFFFFFF:FFFFFFFFFFFFFFFFFFFFFFFFFFFFFFFFFFFFFFFFFFFFFFFFFF,FF:FFFFFFFFFFFFFFFFFFFFFFFFFFFFFFFFFFFFFFFFFFFFFFFFFFFFF,FFFFFFFFFFFFF,FFFFFF,FFFFFFFFFFFFFFFFFF:FFFFFFFFFFFFFFFFFFFFFFFFFFFFFFFFFFFFFFFF:FFFFFFFF
@A00881:241:HJW2NDRXX:1:2129:17906:1282 2:N:0:CGAGAGAA+GATTGGAG
GGTAGCGGACTACCCGGGTATCTAATCCTGTTTGCTCCCCACGCTTTCGCGCCTCAGCGTCAGTTACTGTCCAGTAGACCGCCTTCGCCACTGGTGTTCTTCCTTATATCTACGCATTTCACCGCTACACAAGGAATTCCGTCTACCTCTCCAGCACTCAAGACATACAGTTTCAAATGCAGTTTATGGGTTAAGCCCATAGATTTCACATCTGACTTGCACGCCCGCCTACGCGCCCTTTACACCCAGT
+
FFFFFFFFFFFFFFFFFFFFFFFFFFFFFFFFFFFFFFFFFFFFFFFFFFFFFFFFFFFFFFFFFFFFFFFFFFFFFFFFFFFFFFFFFFFFFFFFFFFFFFFFFFFFFFFFFFFFFFFFFFFFFFFFFF:FFFFFFFFFFFFFFFFFFFFFFFFFFFFFFFFFFFFFFFFFFFFF:FFFFFFFFFF:FFFFFFFFFFFFFFFFFFFFFFFFFFFF:F,FFFFFFFFFFFFFFFF:FFFFFFFFFFFFFF
@A00881:241:HJW2NDRXX:1:2129:29884:1861 2:N:0:CGAGAGAA+GATTGGAG
GGTAGCGGACTACCAGGGTATCTAATCCTGTTTGCTCCCCACGCTTTCGCGCCTCAGCGTCAGTTGTCGTCCAGCAAGCCGCCTTCGCCACTGGTGTTCCTCCGTATATCTACGCATTTCACCGCTACACACGGAATTCCGCTTGCCTCTCCGATACTCAAGATAGACAGTTTCAAATGCAGTTTCCGGGTTGAGCCCGGAGATTTCACATCTGACTTGCCTACCCGCCTACGCGCCCTTTACACCCAGT
+
FFFFFFFFFFFFFFFFFFFFFFFFFFFFFFFFFFFFFFFFFFFFFFFFFFFFFFFFFFFFFFFFFFFFFFFF:FFFFFFFFFFFFFFFFFFFFFFFFFFFFFFFFFFFFFFFFFFFFFFFFFFFFFFFFFFFFFF,FFFFFFFFFFFFFFFFFFFFFFF:FFFFFFFFFFFFFFFF:FF,FFFFFFFFFFFFFFFFFFFFFFFFFFFFFFFFFFFFFFFFF:FFFFFFFFFFFFFFFFFFFFFFF,FFFF
@A00881:241:HJW2NDRXX:1:2129:21947:2331 2:N:0:CGAGAGAA+GATTGGAG
GGTAGCGGACTACGAGGGTATCTAATCCTGTTTGCTCCCCACACTTTCGTGCCTCAACGTCAGTTACGGTCCAGAAAGTCGCCTTCGCCACTGGTGTTCCTCCTAATATCTACGCATTTCACCGCTACACTAGGAATTCCACTTTCCTCTCCCGCACTCAAGAAAGATAGTTTTAGTTGCAGTTCCTCAGTTAAGCCGAGGGATTTCACAACTAACTTGCCTTCCCGTCTACGCACCCTTTACACCCAAT
+
FFFFFFFFFFFFFFFFFFFFFFFFFFFFFFFFFFFFFFFFFFFFFFFFFFFFFFFFFFFFF:FFFFFFFFFFFFFFFFFFFFFFFFFFFFFFFFFF:FFFFFFFFFFFFFFFFFFF:FFFFFFFFFFFFFFFFFFFFFFFFFFFFFFFFFFFFFFFFFFFFFFFFFFFFFFFFFFFFFFFFFFFFFFFFFF:::FFFFFFFFFFFFFFFFFFFFFFFF::,FFFFFFFFFFFFFFFFFFFFFF:FFFFFF
@A00881:241:HJW2NDRXX:1:2129:26205:2409 2:N:0:CGAGAGAA+GATTGGAG
GGTAGCGGACTACCCGGGTATCTAATCCTGTTTGCTCCCCACGCTTTCGAGCCTCAGCGTCAGTTAAAGCCCAGCAAGCCGCCTTCGCCACCGGTGTTCCTCCCGATATCTACGCATTTCACCGCTACACCGGGAATTCCGCTTGCCTCTGCTCCACTCAAGACTCGGAGTTTCAAACGCAGTCCGGGGGTTAAGCCCCCGCCTTTCACGTCTGACTTCCGTGCCCGCCTACGCTCCCTTTACACCCAGT
+
FFFFFFFFFFFFFFFFFFFFFFFFFFFFFFFFFFFFFFFFFFFFFFFFFFFFFFFFFFFFFFFFFFFFFFFFFFFFFFFFFFFFFFFFFFFFFFFFFFFFFFFFFFFFFFFFFFFFFFFFFFFFFFFFFFFFFFF:FFFFFFFFFFFFFFFFFFFFFFF:FFFFFFFFFFFFFFFFFFFFFF:FFFFFFFFFFFFFFFFFFFFFFFFFFFFFFFFFFFFFFFFFFFFFFFFF:FFFFFFFFFFFFFFFFF
@A00881:241:HJW2NDRXX:1:2129:26865:2487 2:N:0:CGAGAGAA+GATTGGAG
GGTAGCGGACTACTGGGGTATCTAATCCTGTTTGCTCCCCACGCTTTCGTGCCTCAGTGTCAGTTACAGTCCAGCAACTCGCCTTCGCCACCGGTGTTCTTCCTAATATCTACGCATTCCACCGCTACACTAGGAATTCCAGTTGCCCCTCCTGCACTCAAGTTCAACAGTTTTAGTAGTAGTTCCAAAGTTAAGCCCTGGAATTACGCTACTAACTTGCTAAACCACCTACGCACCCTTTACGCCCAGT
+
FF:,F:FFFF:,FFFFFF,FFFF:FFFFFFFFFFFFFF:FFFFFFFFFFFFF:,FFFFF:FFFFFF:FFF:FFFF:FFFFFFFFFFFFFFFFFFFFFFFFFFFFFFFFF:FFFFFFFFFFFFFFFFFFFFFFFFFFFFFFFFFFFFFFFFFFFFFFFFFFFF,FFFFFFFFFFF,FFFF:FFFFFFFFFFFFFFF:FFFFF:::FF:FFF,FFFFFFFFFFFFF,F,FFFFFFFFFFFFF,FFFFFF,FF
@A00881:241:HJW2NDRXX:1:2129:18792:2597 2:N:0:CGAGAGAA+GATTGGAG
GGTAGCGGACTACCAGGGTATCTAATCCTGTTTGCTCCCCACGCTCTCGCGCCTCAGCGTCAGTTGTCGTCCAGCAATCCGCCTTCGCCACTGGTGTTCTTCCGTATATCTACGCATTTCACCGCTACACACGGAATTCCGATTGCCTCTCCGATACTCAAGACCATCAGTTTCAAATGCAGGCCATGGGTTAAGCCCATGGTTTTCACATCTGACTTGACAGCCCGCCTACGCGCCCTTTACACCCAGT
+
FFFFFFFFFFFFFFFFFFFFFFFFFFFFFFFFFFFFFFFFFFFFFFFFFFFFFFFFFFFFFFFFFF:FFFFFFFFFFFFFFFFFFFFFFFFFFFFFFFFFFFFFFFF:FFFFFFFFFFFFFFFFFFFFFFFFFFFFFFFFFFFF:FFFFFFFFFFFFFFFFFFFFFFFFFFFFF:F:FFFFFFFFFFFFF,FFFFFFFFFFFFFFFFFFFFFFFFFFFFFFFFFFFF:FFFF:FFFFFFFF,FFFFFFF,
@A00881:241:HJW2NDRXX:1:2129:21712:2613 2:N:0:CGAGAGAA+GATTGGAG
GGTAGCGGACTACTAGGGTATCTAATCCTGTTTGCTCCCCACGCTTTCGAGCCTCAGCGTCAGTAAAAGCCCAGCAAGCCGCCTTCGCCACCGGTGTTCCTCCAAATATCTACGCATTTCACCGCTACACTTGGAATTCCGCTTGCCTCTGCTCCACTCAAGAAAAACAGTTTCAAAAGCAGGTTATGGGTTAAGCCCATAATTTTCACTTCTGACTTGCTTTCCCGCCTGCACTCCCTTTACACCCAGT
+
FFFFFFFFFFFFFFFFFFFFFFFFFFFFFFFFFFFFFFFFFFFFFFFFFFFFFFFFFFFFFFFFFFFFFFFFFFFFFFFFFFFFFFFFFFFFFFFFFFFFFFFFF:FFFFFFFFFFFFFFFFFFFFFFFFFFFFFFFFFFFFFFFFFFFFFFFFFFFFFFFFFFFFFFFFFFFFFFFFFFFFFFF:FFFFFFFFFFFFFFFFFFFFFFFFFFFFFFFFFFFFFFFFFFFFFF:FFFFFFFFFF:FF,FFF
@A00881:241:HJW2NDRXX:1:2129:18837:2738 2:N:0:CGAGAGAA+GATTGGAG
GGTAGCGGACTACTCGGGTATCTAATCCTGTTTGCTCCCCACGCTCTCGCGCCTCAGCGTCAGTTGTCGTCCAGCACTCCGCCTTCGCCACTGGTGTTCTTCCGTATATCTACGCATTTCACCGCTACACACGGAATTCCGATTGCCTCTCCGATACTCAAGACCATCAGTTTCAAATGCAGGCCATGGGTTAAGCCCATGGTTTTCACATCTGACTTGACAGCCCGCCTACGCGCCCTTTACACCCAGT
+
FFF,FFFFFFFFF:FFFFFFFFFFFFFFFF:FFFFFFFFF,FFFFFF::FFFFFFFFFFFFFFFFF:FFFFFFFFF,FFFFFFFF:FFFFFFFFFFFFFFFFFFFF:FFF:FFFFFF,:FFFFFFFFFFFF:FFFF,FFFFFF:FFFFFF:FFFFFF::FFFF,FFFFFFFF,:FF:FFF:FFFFFFFFF::F,FFF,F,FFF,FFF:FFFFFFFF,,F,F,FFF,FFF:FFFFFFFF,,FFF,FF,FF,
@A00881:241:HJW2NDRXX:1:2129:26205:3443 2:N:0:CGAGAGAA+GATTGGAG
GGTAGCGGACTACTGGGGTATCTAATCCTGTTTGCTCCCCACGCTTTCGTGTCTCAGCGTCAGTTGTCGTCCAGTAATCCGCCTTCGCCACTGGTGTTCCTCCCGATCTCTGCGCATTTCACCGCTACACCGGGAATTCCGATTACCCCTCCGACTCTCAAGAAACGCAGTTTCAAGTGCAATTCAGAGGTTAAGCCCCTGCATTTCACACCTGACTTGCATCCCCGCCTACTCACCCTTTACACCCAGT
+
FFFFFFFFFFFFFFFFFFFFFFFFFFFFFFFFFFFFFFFFFFFFFFFFFFFFFFFFFFFFFFFFF:FFFFFFFFFFFFFFFFFFFFFFFFFFFFFFFFFFFFFFFFFFFFFFFFFFFFFFFFFFFFFFFFFFFFFFFFFFFFFFFFFFFFFFFFFFFFFFFFFFFFFFFFFFFFFFFFFFFFFFFFFFFFFFFFFFFFFFFFFFFFFFFFFFFFFFFFFFFFFFFFFFFF:F:FFFFFF:FFFFFFFFFF
@A00881:241:HJW2NDRXX:1:2129:20735:3646 2:N:0:CGAGAGAA+GATTGGAG
GGTAGCGGACTACGGGGGTATCTAATCCTGTTTGCTCCCCACACTTTCGCGCCTCAGCGTCAGTTACAGTCCAGTCAGTCGCCTTCGCCACTGGTGTTCCTCCCAATCTCTACGCATTTCACCGCTACACTGGGAATTCCACTGACCTCTCCTGCACTCCAGCCCGCCAGTATCCAAAGCCATTCCCATCTTGAAAACGGGACTTTCACTCCAGACTTAACAGGCCGCCTACGCGCCCTTTACGCCCAAT
+
FFFFFFFFFFFFFFFFFFFFFFFFFFFFFFFFFFFFFFFFFFFFFFFFFFFFFFFFFFFFFFFFFFFFFFFFFFFF:FFFFFFFFFFFFFFFFFFFFFFFFFFFFFFFFFFFFFF:FFFFFFFFFFFFFFFFFFF,FFFFFFFFFFFFFFFFFFFFFFFF:FFFFFFF,FF:FFFFFFFFFF:FFFFFFFFFFFFFFFFFF:FFFFFFFFFFFFFFF,:FFFFFFFFF:FFFFF,FFFF:FFFFFFF,F:
@A00881:241:HJW2NDRXX:1:2129:30662:3709 2:N:0:CGAGAGAA+GATTGGAG
GGTAGCGGACTACGAGGGTATCTAATCCTGTTTGCTCCCCACGCTTTCGTGCCTCAGTGTCAGTACCAGTCCAGTAAGCCGCCTTCGCCACTGGTGTTCCTCCTAATATCTACGCATTTCACCGCTACACTAGGAATTCCGCTTACCTCTCCTGTACTCCAGCCTGACAGTTTCAAAAGCAGTCCGCGGGGTTGAGCCCCGGGTTTTCACTTCTGACTTGCCATGCCACCTCCGCACCCTTTCCACCCAG
+
FFFFFFFFFFFFFFFFFFFFFFFFFFFFFFFFFFFFFFFFFFFFFFFFFFFFFFFFFFFFFFFFFFFFFFFFFF:FFFFFFFFFFFFFFFFFFFFFFFFFFFFFFFFFFFFFFFFFFFFFFFFFFFFFFF:FFFFFFFFFFF::FFFFFFFFFFFFFFFFFFFFFFFFFFFFFFFFFFFFFFFF,:FFFFF:FFFFFFFF,FFF:FFFFFF::F:,:FFFFFFFFFFFFF,,FFFFF::FFF,FFFF:FF
@A00881:241:HJW2NDRXX:1:2129:13910:3724 2:N:0:CGAGAGAA+GATTGGAG
GGTAGCGGACTACACGGGTATCTAATCCTGTTTGCTCCCCACGCTTTCGAGCCTCAACGTCAGTTACCGTCCAGTAAGCCGCCTTCGCCACTGGTGTTCTTCCTAATATCTACGCATTTCACCGCTACACTAGGAATTCCGCTTACCTCTCCGGCACTCCAGCCAAACAGTTTCCAAAGCAGTCCCTGCGTTAAGCACAGGGCTTTCACTTCAGACTTGCCTCGCCGTCTACGCTCCCTTTACACCCAGT
+
FFFFFFFFFFFFFFFFFFFFFFFFFFFFFFFFFFFFFFFFFFFFFFFFFFFFFFFF:FFFFFFFFFFFFFFFFFFFFFFFFFFFFFFFFFFFFFFFFFFFFFFFF:FFFFFFFFFFFFFFFFFFFFFF:FFFFFFFFFFFFFFF:FF:FFFFFFFFFFFFFFFFFF,FFF:FFFFFFFF,FF:FFFFF:FFFF:FFFFFFFF:FFFF:FFFF:,FFFF,FFFFFFFFF,:F:FFFFFFFFFFF::FF,F:
@A00881:241:HJW2NDRXX:1:2129:23963:3756 2:N:0:CGAGAGAA+GATTGGAG
GGTAGCGGACTACGTGGGTATCTAATCCTGTTTGCTCCCCACGCTTTCGAGCCTCAGTGTCAGTTGCAGTCCAGTAAACCGCCTTCGCCTCCGGTGTTCTTCCTAATATCTACGCATTTCACCGCTACACTAGAAATTCCGTTTACCCCTCCTGTACTCTAGTTACCCAGTTTTAAGTGCAGTTCCAAAGTTGAGCTCTGGGCTTTCACACCTAACTTAAATAACAACCTACGCTCCCTTTACGCCCAGT
+
FF:FFFFFFFFFFFFFFFFFFFFFFFFFFFFFFFFFFFFFFFFFFFFFF,FFFFFFFFFF:FFFFFFFFFFFFF,FFFFFFFFFFFFFFFFFFFFF:FFFFFFFFFFFFFFFFFFF,FFFFFFFFFFFF:FFFF:F,FFFFFFFFFFFFFFFFFFF:FFFFFFFFFFFFFFFFFF:FFFF,FFFFFFF:FFF:FF:FFFFFF:FFFF:F::FFFF,F,FF,FFFF,:FFFFFF,,:FF:FFFFFFFF,::
@A00881:241:HJW2NDRXX:1:2129:17110:3881 2:N:0:CGAGAGAA+GATTGGAG
GGTAGCGGACTACTGGGGTATCTAATCCTGTTTGCTCCCCTCGCTGTCGAGCCTCAGCGTCAGTTGCCGTCCAGCAGGCCGCCTTCGCCACCGGTGTTCCTCCTAATATCTACGCATTTCACCGCTACACTAGGAATTCCGCCTGCCCCTCCGGCACTCCAGCCTGGCAGTTTCCAATGCAGTCCCGGGGTTGGGCCCCGGTATTTCACACCAGACTTGCCAGGCCGCCTGCGCTCCCTTTACACCCCGT
+
FFF:FFFFFFF:FFFFFFFFFFFF,F:F,F:F:FFFFFFF,FFFF,FFFFFFFFFFFFFFFFFF,FFFF,FFFFF:FFFFF:F:F:FFF,FFFFFF:FFF:FFF,FFFF:FFFFF::FFFFFFFF,FFF:FFFFF::FFFFFFFFFFFFFF,FFF,FFFFFFFF:FFF:F:F,FFF,FFF,FFFFFFF:F,FFFFFFFFFF:FF,FFFF,FF:FFF:FFFFFFF:FFF:FF:FFFFFF,:FFF:,FF,F,
@A00881:241:HJW2NDRXX:1:2129:17074:4288 2:N:0:CGAGAGAA+GATTGGAG
GGTAGCGGTCTCCCCGGGTATCTAATCCGGTGTGCGCCCCACGCTTTCGAGCCTCGGCGTCCGTACACGCCCAGCTGACCGCCTTCGCGCGTGATGTGCCTCCTCATCTCTACGCATTTCACCGCTGCACTAGGAATTCCGCCTGCCTCTAGTGCACTCACGAACAGCAGTTTTATGTGCAGTCTATGGGTGAAGCCCATAGGTTTCGCACCTAACTTACCATCCCGCCTCCACTCCCTTGACACCGCGT
+
FF,:F,FF,FF,FFFFFF::,F,,F,F:,FF,F::,FF,:FFF:,,FFF::FF,F,FFF:,,F:F,F:FF,,FFF,FFF:FFFF:::F,,,F:FFF:,::FFFF,F,FFFF,:F,FF,FFFF,F:F,F,,FFF:::,,:FF,F:FFF,FFF,F,F,,,:FFF,,,,FFFFFFF:F,F,F:F:FFF,F:,FF,,FF::FFF,:F:,,FFFF,FFF:F:FF,FF:,F::::F:,,,F:F,F:,F:,,:,:F,
@A00881:241:HJW2NDRXX:1:2129:24840:4429 2:N:0:CGAGAGAA+GATTGGAG
GGTAGCGGACTACCTGGGTATCTAATCCTGTTTGCTCCCCACGCTTTCGTGCCTCAGTGTCAGTTACAGTCCAGCAAACCGCCTTCGCTACTGGTGTTCTTCCTAATATCTACGCATTCCACCGCTACACTCGGAATTCCGTTTGCCCCTCCTGCACTCAAGTCCAACAGTTTTAGTAGTAGTCCCGAAGTTGAGCCCCGGGCTTACGCTACTAACTTGCCAAACCACCTACGCACCCTTTCCGCCCAGT
+
FF:,FFFFFFFFFFFFFFFFFFFFFFFFFFFFFFFFFFFFFFFFFFFFFFFFFF:FFFFFF:F,F,FFFFF,FF:FF:FFFFFFFFFFF,FFF:FFFF:FF:FFFFFFFF:FF:F:,FFFF:FFFFFFFFF,FFF,FFFFFF:FFFFFFFFFFFF:FF:,FFFF:F::FFFF,FF:FFFFFFF::,FF,F:FF:FFFFFF:FF:FF,FFF,F:F,,:FF:F,FFFFFFF:FFF:FFFF,FF,,FFFFFF,
@A00881:241:HJW2NDRXX:1:2129:20473:4539 2:N:0:CGAGAGAA+GATTGGAG
GGTAGCGGACTACAGGGGTATCTAATCCTGTTTGCTCCCCACGCTTTCGAGCCTCAGCGTCAGTTAATGTCCAGAAAGCCGCCTTCGCCTCTGGTGTTCCTCCTAATATCTACGCATTCCACCGCTACACTAGGAATTCCGCTTTCCTCTCCATCACTCAAGCACGACAGTTTTAAAAGCAGTTCCGGGGTTAAGCCCCGGGATTTCACTCCTAACTTGTCGCGCCGCCTACGCTCCCTTTACGCCCAGT
+
FFFFFFFFFFFFFFFFFFFFFFFFFFFFFFFFFFFFFFFFFFFFFFFFFFFFFFFFFFFFFFFFFFFFFFFFFFFFFFFFFFFFFFFFFFFFFFFFFFFFFFFFFFFFFFFFFFFFFFFFFFFFFFFFFFFFFFFFFFFFFFFFFFFFFFFF:FFFFFFFF:FFFFFFFFFFFFFFFFFFFFFFF,:FFFFFFFFFFFFFFFFF:FFFFFFFFFFFFFFFF,FFFFFFFFFFF:FFFFFF:FFFFF:FFF
@A00881:241:HJW2NDRXX:1:2129:19452:4648 2:N:0:CGAGAGAA+GATTGGAG
GGTAGCGGACTACGTGGGTATCTAATCCTGTTTGCTCCCCACGCTTTCGCGCCTCAGCGTCAGTTGTCGTCCAGCAAGCCGCCTTCGCCACTGGTGTTCCTCCGTATATCTACGCATTTCACCGCTACACACGGAATTCCGCTTGCCTCTCCGATACTCAAGACATACAGTTTCAAATGCAGTTTCCGGGTTGAGCCCGGAGATTTCACATCTGACTTGCATGCCCGCCTACGCGCCCTTTACACCCAGT
+
FFFFFFFFFFFFFFFFFFFFFFFFFFFFFFFFFFFFFFFFFFFFFFFFFFFFFFFFFFFFFFFFFFFFFFFFFFFFFFFFFFFFFFFFFFFFFFFFFFFFFFFFFFFFFFFFFFFF:FFFFFFFFFFF:FFFFFFFFFFFFFFFFFFFFFFFFFFFFFFFFFFFFFFFFFFFFF:FFFFFF:FFFFFFFFFFFFFFFFFFFFFFFFFFFFFFFFFFFFFFFFFFFFFFFFFFFFFFFFFFF,FFF:FFFF
@A00881:241:HJW2NDRXX:1:2129:19705:4742 2:N:0:CGAGAGAA+GATTGGAG
GGTAGCGGACTACTTGGGTATCTAATCCTGTTTGCTCCCCACACTTTCGTGCCTCAACGTCAGTCTCTGTCCAGAAAGTCGCCTTCGCCACTGGTGTTCCTCCTAATATCTACGCATTTCACCGCTACACTAGAAGTTCCACTTTCCTCTCCAGTACTCAAGATAACCAGTCTTAGTAGCAATTCCCAAGTTGAGCCTGGGGTTTTCACTACTAACTTAATTTCCCGTCTACGCACCCGTTACACCCAAT
+
FF,,FF:FFFFFF,FFFFFFFFFFFFFFFFFFFFFFF:FFFFFFFFFFFFFFFFFFFFFFFFFFFFFFFFFFFFFF,FF:FFFFF:FFF:FFFFFF::FFFFFFFFFFFF:FFFFFFFF:FFFFFFFFFFFF:FF,FFFFF::FFFFFFFFFFFF,F:F,:FF:FFFFFFFFFFFFFF:,F,FFF,F,:FFFFFFFFFFFFF,,:FF:FF:F:FFFF,FFF,::FFF:FF:FFFFF:F,,F,FFF,,,,F
@A00881:241:HJW2NDRXX:1:2129:13702:4805 2:N:0:CGAGAGAA+GATTGGAG
GGTAGCGGACTACTTGGGTATCTAATCCTGTTTGCTCCCCACACTTTCGTGCCTCAACGTCAGTTACTGTCCAGAAAGCCGCCTTCGCCACTGGTGTTCCTCCTAATATCTACGCATTTCACCGCTACACTAGGAATTCCGCTTCCCTCTCCAGCACTCAAGAAGCATAGTTTTAGTTGCAAGTCCTCAGTTGAGCCGAGGGGTTTCACAACTAACTTGTACTACCGTCTACGCACCCTTTACACCCAAT
+
FFFFFFFFFFFFF::FFFFFFFFFFFFFFFFFFFFFFFFFFFFFFFFFFFFFFFFFFFFFFFFFFFFFFFFFFF,FFFFFFFFFFFFFFFFFFFFFFFFFFFFFFFFFFFFFFFFFFFFFFFFFFFFFFFFFFFFFFFFFFFFFFFFFFFFFFFFFFFFFFFFFF,FFFFFFF,FF:FFFF,:FFFFFFFFF:FFFFFFFFFFFFFFFFFFFFFFFFFFFFFF,FFFFFFFFFF:FFFFFFFFFFFFFFF
@A00881:241:HJW2NDRXX:1:2129:31304:4820 2:N:0:CGAGAGAA+GATTGGAG
GGTAGCGGACTACAGGGGTATCTAATCCTGTTTGCTCCCCACGCTTTCGAGCCTCAACGTCAGTTACCGTCCAGTAAGCCGCCTTCGCCACTGGTGTTCCTCCTAATATCTACGCATTTCACCGCTACACTAGGAATTCCGCTTACCTCTCCGGCACTCTAGAACAACAGTTTCCAATGCAGTCCTGGGGTTAAGCCCCAGCCTTTCACATCAGACTTGCTCTTCCGTCTACGCTCCCTTTACACCCAGT
+
FF::FFFFFFFFFFFFFFFFFFFFFFFFFFFFFFFFFFFFF:FFFFFFFFFFFFFF:FFFFFFFFFFFFFFFFF:FFFFFFFFFFF::FFFFFFFFFF:FFFFF::FFFFFFFFFFFFF:FFFFFFFFFFF,FFFFFFFFFFFFFFFF:FFFFFFFFFFFFFFF:FFF,F,F:FFFFFFFFFFF,FF,FFFFFFFFF:FFFFF:FFFFFFFF,F,FFFF,FFFFFF::FFFFFFFFFF,FFF,FFFFFF,
@A00881:241:HJW2NDRXX:1:2129:19208:5228 2:N:0:CGAGAGAA+GATTGGAG
GGTAGCGGACTACAAGGGTATCTAATCCTGTTTGCTCCCCACGCTTTCGCGCCTCAGCGTCAGTTGTCGTCCAGCAAGCCGCCTTCGCCACTGGTGTTCCTCCGTATATCTACGCATTTCACCGCTACACACGGAATTCCGCTTGCCTCTCCTGCACTCCAGCTCAGTAGTTTTATATGCAGGTCCGAGGTTGAGCCTCGTCTTTTCACATATAACTTGCTGTGCCACCTACACTCCCTTTACACCCAGT
+
FFFFFFFFFFFFFFFFFFF:FFFFFFFFFFFFFFF:FFFFFFFFFFFFFFFFFFFFFFFFFFFFFFFFFFFFFFFFFFFFFFFFFFFFFFFFFFFFFFFFFFFFFFFFFFFFFF:FFFFFFFFFFFFFFFFFFFF::FFFFFFFFFFFFFFFFFFFFFFFFFFFFFFFFFFFFFFFFFF::FFFFFFFFF:FFFFF:,FFF:F:FFFFFFFFFFFFFFFFFFFF:FFFFF:FFFFF:FF:FFFFFFFFFF
@A00881:241:HJW2NDRXX:1:2129:19425:5321 2:N:0:CGAGAGAA+GATTGGAG
GGTAGCGGACTACAGGGGTATCTAATCCTGTTTGCTCCCCACGCTTTCGTGTCTCAGCGTCAGTTGTCGTCCAATGAACCGCCTTCGCCGCTGGTGTTCTTCCCGATATCTACGCATATTACCGCTACACCGGGAATTCCGTTCACCCCTCCGACTCTCAAGAACGGTAGTTTCTAATGCACGTTAGAAGTTGAGCCTCTAATTTTCACATCAGACTTATCGCCCCGCCTACACACCCTTTACACCCAGT
+
FFFFFFFFFFFFFFFFFFFFFFFFFFFFFFFFFFFFFFFFFFFFFFFFFFFFFFFFFFFFFFFFFFFFFFFFFFFFFFFFFFFFFFFFFFFFFFFFFFFFFFFFFFFFFFFFFFFFFFFFFFFFFFFFFFFFFFFFFFFFFFFFFFFFFFFFFFFFFFFFFFFFFFFFFFFFFFF::FFFFFFFFFFF,FFFFF:FFFFFFFFF:FFFFFFFFFFFFFFFFFFFFFFF:F,F:FFFFFFF,FFFFFFFFF
@A00881:241:HJW2NDRXX:1:2129:9751:5447 2:N:0:CGAGAGAA+GATTGGAG
GGTAGCGGACTACTAGGGTATCTAATCCTGTTTGCTCCCCACGCTTTCGAGCCTCAGCGTCAGTTACAGTCCAGTAAGTCGCCTTCGCCTCTGGTGTTCCTCCTAATATCTACGCATTTCACCGCTACACTAGGAATTCCACTTTCCTCTCCAGTACTCAAGAAAAACAGTTTTAGTTGCAGTTCCTCAGTTAAGCCGAGGGATTTCACAACTAACTTATTTCCCCGTCTACGCACCCTTTACACCCAAT
+
FF:,FFFFFFFFFFFFFFFFFFFFFFFFFFFFFFFFFFFFFFFFFFFFFFFFFFFFFFFFFFF:FFFFFFF:FFFFFFFFFFFFFFFFFFFFFFFFFF:FFFFFFFFFFFFFFFFFF,FFFFFFFFFF:FF,FFF,FFF,F:FFF:,F:,:FFFF,FF,FFFF:FFF:FFFFFFFFFFFFFFFFF:FFFFF,F,:FFFFFFF,,:FF,:F,:FFFFFFF,FFFFFFFFFFFFFFFFFFFF::FFFFF:F,
@A00881:241:HJW2NDRXX:1:2129:21766:5807 2:N:0:CGAGAGAA+GATTGGAG
GGTAGCGGACTACGGGGGTATCTAATCCTGTTCGCTCCCCACGCTTTCGAGCCTCAGCGTCAGTCGTCGTCCAGCGGGCCGCCTTCGCCACCGGTGTTCCTCCTGATATCTGCGCATTTCACCGCTACACCAGGAATTCCGCCCGCCCCTCCGACACTCCAGCCCGGCAGTCTCCAATGCAAGCCCCCGGTTGAGCCGGGGGGTTCCACACCGGACTTGCCGCGCCGCCTGCGCTCCCTTTACGCCCAGT
+
FFFFFFFFFFFFFFFFFFFFFFFFFFFFFFFFFFFFFFFFFFFFFFFFFFFFFFFFFFFFFFFFFFFFFFFFFFFFFFFFFFFFFFFFFFFFFFFFFFFFFFFFFF:FFFFFFFFFFFFFFFFFFFFFFFFFFFFFFFFFFFFFFFFFFFFFFFFFF:FFFFFFFFFFFFFFFFFFFFFFFFFFFFFFFFFFFFFFFFFFFFFF:FFFFFFFFFFFFFFFF:FFFFFFFFFFFF,FFFF:FFFFFFFFF:
@A00881:241:HJW2NDRXX:1:2129:23222:5854 2:N:0:CGAGAGAA+GATTGGAG
GGTAGCGGACTACCCGGGTATCTAATCCTGTTTGCTCCCCACGCTTTCGAGCCTCAGCGTCATTTACAGTCCAGTAAGCCGCCTTCGCCACTGGTGTTCCTCCTAATATCTACGCATTTCACCGCTACACTAGGAATTCCACTTACCTCTCCTGCAATCTAGCTGTACAGTTTCAAAAGCAGTCCCGCAGTTGAGCCGCGGGCTTTCACTTCTGACTTGCACTGCCGCCTGCGCTCCCTTTACACCCAGT
+
FFFFFFFFFFFFFFFFFFFFFFFFFFFFFFFFFFFFFFFFFFFFFFFFFFFFFFFFFFFFFFFFFFFFFFFFFFFFFFFFFFFFFFFFFFFFFFFFFFFFFFFFFFFFFFFFFFFFFFFFFFFFFFFFFFFFFFF:FFFFFFFFFFFFFFFFFFFF:FFFFFFFFFFFFFFFFFFFFFFFFFFFFFFFFFFFFFFFFFFFFFFFFFFFFFFFFFFFFF:FFFFFFFFFFFFFFFFFFFFFFFFFFFFFFF
@A00881:241:HJW2NDRXX:1:2129:22824:6104 2:N:0:CGAGAGAA+GATTGGAG
GGTAGCGGACTACTGGGGTATCTAATCCTGTTTGTTCCCCACACTTTCGTGCCTCAATGTCAGTTATCGTCCAGAAAGTCGCCTTCGCCACTGGTGTTCCTCCTAATATCTACGCATTTCACCGCTACACTAGGAATTCCTCTTTCCTCTCCGACACTCAAGGGAAGTCGTTTTGGTTGCAGTTCCTCAGTTAAGCCGAGGGATTTCACAACCAACTTGCTCCTCCATCTACGCACCCTTTACACCCAAT
+
FFFFFFFFFFFFFFFFFFFFFFFFFFFFFFFFFFFFFFFFFFFFFFF:FFFFFF,FF:FFFFFFFFFFFFF,FF,,FFF:FFFFFFFFFF,,FFFF,FF:FFFFFFFFFFFFFFFFF,FFFFFFFFFFFFFFFFFFFFFF,:F:,F:FF,:FFFFF:FF:FFFFFFF:,:FFFF:::FF:FFFFF,F:,FFF,:FFFFFFFFFFFFF,FF:,FFFFFFF:FF:FFF,FF:FF:FFFFF::FFFFFFF:,F
@A00881:241:HJW2NDRXX:1:2129:16966:6230 2:N:0:CGAGAGAA+GATTGGAG
GGTAGCGGACTACCTGGGTATCTAATCCTGTTTGATCCCCACGCTTTCGTGCATCAGCGTCAGTCATGGCTTGGCAGGCTGCCTTCGCAATCGGGGTTCTGCGTGATATCTATGCATTTCACCGCTACACCACGCATTCCGCCTGCCTCAAACATACTCAAGCCCCCCAGTTTCAACGGCAATTCTATGGTTGAGCCACAGACTTTCACCGCTGACTTAAAAGGCCGCCTACGCACCCTTTAAACCCAAT
+
FFFFFFFFFFFFFFFFFFFFFFFFFFFFFFFFFFFFFFFFFFFFFFFFFFFFFFFFFFFFFFFFFFFFFFFFFFFFFFFFFFFFFFFFFFFFFFFFFFFFFFFFFFFFFFFFFFFFFFFFFFFFFFFFFFFFFFFFFFFFFFFFFFFFFFF:FFFFFFFFFFFFFFFFFFFFFFFFFFFFFFFFFF,FFFFFFFFFFFFFFFFFFFFFFFFFFFFFFFFFFFFFFFFFFFFFFFFFFFFFFFF:FFFFFF
@A00881:241:HJW2NDRXX:1:2129:17671:6355 2:N:0:CGAGAGAA+GATTGGAG
GGTAGCGGACTACCTGGGTATCTAATCCTGTTTGATACCCGCACTTTCGAGCATCAACGTCAGTTACGGTCCAGCAGGCTGCCTTCGCAATCGGAGTTCTTCGTGATATCTATGCATTTCACCGCTACACCACGAATTCCGCCTGCCTATGCCGCACTCAAGGCCCCCAGTTTCAACTGCAATTCTACGGTTGAGCCGCAAACTTTCACAACTGACTTAAGGACCCGTCTACGCTCCCTTTAAACCCAAT
+
FF:FFFFFFFFFFFFFFFFFFFFFFFFFFFFFFFFFFFFFFFFFFFFFFFFF:FFFFFFFFFFFFFFFFFFFFFFFFFFFFFFFFFFFFFFFFFFFFFFFFFFFFFFFFFFFFFFFFFFFFFFFFFFFFFFFFFFFFFFFFFFFFFFFFFFF:F:FFFFFFFFFFFFFFFFFFFFFFFFFF:FFFF:,FF:FFFFFFFFF,FFFFFFFFF,FFFFFFFFFF:F:FFFFFFF:FFFFFFF,FFFFFFFF,F
@A00881:241:HJW2NDRXX:1:2129:22580:6370 2:N:0:CGAGAGAA+GATTGGAG
GGTAGCGGACTACTCGGGTATCTAATCCTGTTTGCTCCCCACGCTCTCGCGCCTCAGCGTCAGTTGTCGTCCAGCAATCCGCCTTCGCCACTGGTGTTCTTCCGTATATCTACGCATTTCACCGCTACACACGGAATTCCGATTGCCTCTCCGATACTCAAGACCATCAGTTTCAAATGCAGTTTCCGGGTTGAGCCCGGAGATTTCACATCTGACTTGCCTACCCGCCTACGCGCCCTTTACACCCAGT
+
FFFFFFFFFFFFFFFFFFFFFFFFFFFFFFFFFFFFFFFFFFFFFFFFFFFFFFFFFFFFFFFFFFFFFFFFFFFFFFFFFFFFFFFFFFFFFFFFFFFFFFFFFFFFFFFFFFFFFFFFFFFFFFFFFFFFFFFFFFFFFFFFFFFFFFFFFFFFFFFFFFFFFFFFFFFFFFFFFFFFFFFFFFFFFFFFFFFFFFFFFFFFFFFFFFFFFFFFFFFFFFFFFFFFFF:FFFFFFFFFFFFFFFFFFF
@A00881:241:HJW2NDRXX:1:2129:11623:6496 2:N:0:CGAGAGAA+GATTGGAG
GGTAGCGGACTACGTGGGTATCTAATCCTGTTTGCTCCCCACGCTTTCGAGCCTCAACGTCAGTTACAGTCCAGTAAGCCGCCTTCGCCACCGGTGTTCCTCCTAATATCTACGCATTTCACCGCTACACTAGGAATTCCGCTTACCTCTCCTGCACTCCAGACTGACAGTTTCCAAAGCAGTCCGGGGGTTGGGCCCCCGCATTTCACTTCAGACTTGCCTCTCCGTCTGCGCTCCCTTTACACCCAGT
+
FFFFFFFFFFFFFFFFFFFFFFFFFFFFFFFFFFFFFFFFFFFFFFFFFFFFFFFFFFFFFFFFFFFFFFFFFFFFFFFFFFFFFFFFFFFFFFFFFFFFFFFFFFFFFFFFFFFFFFFFFFFFFFFFFFFFFFF:FFFFFFFFFFFFFFFFFFFFFFFFFFFFFFFFFFFFFFFFFFFFFFFFFFFFFFF:FFFFFFFFFFFF:FFFFFFFFFFFFFFFFFFFFFFFFFFFFFFFFFFFFFFFFFFFFF
@A00881:241:HJW2NDRXX:1:2129:32814:6684 2:N:0:CGAGAGAA+GATTGGAG
GGTAGCGGACTACATGGGTATCTAATCCTGTTCGATCCCCACACTTTCGTGCTTCAGCGTCAATCCCGCCTTGGTATGCTGCCTTCGCAATCGGTGTTCTGTGTAATATCTATGCATTTCACCGCTACACTACACATTCCGCATACCGCATCCGTATTCCAGCAATCCAGTATCAATGGCATATCACCGGTTAAGCCCGTACATTTCACCACTGACTTAAATTACAGCCTACGCACCCTTTAAACCCAAT
+
FFFFFFFFFFFFFFFFFFFFFFFFFFFFFFFFFFFFFFFFFFFFFFF:FFFFFFFFFFFFFFFFFFFFFFFFFFFFFFFFFFFFFFFFFFFFFFFFFFFFFFFFFFFFFFFFFFFFFFFFFFFFFFF:FFFFF:FFFFFFFFFFFFFFFFFF:FFF:FFFFFFFFFFFFFFFFFFFFFFFF:FFFFFFFFFFF:FFFF:FFFF:FFFFFFFFFFFFFF:F:FFFFFFFFFFFFFFFFFF,FF:FFFFFFF
@A00881:241:HJW2NDRXX:1:2129:18457:7122 2:N:0:CGAGAGAA+GATTGGAG
GGTAGCGGACTACTTGGGTATCTAATCCTGTTTGCTCCCCACGCTTTCGTGTCTCAGCGTCAGTTGTCGTCCAGTAAACCGCCTTCGCCACTGGTGTTCCTCCCGATATCTACGCATTTCACCGCTACACCGGGAATTCCGTTTACCTCTCCGACCCTCAAGAAATACAGTTTCAAATGCAGTTCACAGGTTGAGCCTGTGCATTTCACATCTGACTTGCATCCCCGCCTACACACCCTTTACACCCAGT
+
FFFFFFFFFFFFFFFFFFFFFFFFFFFFFFFFFFFFFFFFFFFFFFFFFFFFFFFFFFFFFFFFFFFFFFFFFFFFFFFFFFFFFFFFFFFFFFFFFFFFFFFFFFFFFFFFFFFFFFFFFFFFFFFFFFFFFFF,FFFFFFFFFFFFFFFFFFFFFFFFFFFFFFFFFFFFFFFFFFFFFFFFFFFFFFFFFFFFFFFFFFFFFFFFFFFFFFFFFFFFFF:FFFFFFFFFFFFFFFF:FF:FFFFFF:
@A00881:241:HJW2NDRXX:1:2129:22037:7247 2:N:0:CGAGAGAA+GATTGGAG
GGTAGCGGACTACTCGGGTATCTAATCCTGTTTGCTCCCCACGCTCTCGCGCCTCAGCGTCAGTTGTCGTCCAGCAATCCGCCTTCGCCACTGGTGTTCTTCCGTATATCTACGCATTTCACCGCTACACACGGAATTCCGATTGCCTCTCCGATACTCAAGACCGGCAGTTTCAAATGCAGGCTATGGGTTAAGCCCATAGTTTTCACATCTGACTTGTCGGCCCGCCTACGCGCCCTTTACACCCAGT
+
FFFFFFFFFFFFFFFFFFFFFFFFFFFFFFFFFFFFFFFFFFFFFFFFFFFFFFFFFFFFFFFFFFFFFFFFFFFFFFFFFFFFFFFFFFFFFFFFFFFFFFFFFFFFFFFFFFFF:FFFFFFFFFFFFFFFF:FFFFFFFFFFFFFFFFFFFFFFFFFFFFFFFFFFFFFFFFFFF:FFFFFFFFFFFFFFFFFFFFF,FFFFFFFFFFFFFFFFFFFFFFFFFFFFFFFFFFFFFFFFFFFFFFF:FF
@A00881:241:HJW2NDRXX:1:2129:18267:7670 2:N:0:CGAGAGAA+GATTGGAG
GGTAGCGGACTACGAGGGTATCTAATCCTGTTTGCTCCCCACGCTCTCGCGCCTCAGCGTCAGTTGTCGTCCAGCAATCCGCCTTCGCCACTGGTGTTCTTCCGTATATCTACGCATTTCACCGCTACACACGGAATTCCGATTGCCTCTCCGATACTCAAGACTGGCAGTTTCAAATGCAGGCCAGGGGTTAAGCCCCTGGTTTTCACATCTGACTTGTCAGCCCGCCTACGCGCCCTTTACACCCAGT
+
FFFFFFFFFFFFFFFFFFFFFFFFFFFFFFFFFFFFFFFFFFFFFFFFFFFFFFFFFFFFFFFFFFFFFFFFFFFFFFFFFFFFFFFFFFFFFFFFFFFFFFFFFFFFFFFFFFFFFFFFFFFFFFFFFFFFFFF:FFFFFFFFFFFFFFFFFFF:FFFFFFFFFFFFFFFFFFFFFFF:FFFFFFFFFFFFFFFFFFFFFFFFFFFFFFFFFFFFFFFFFFFFFFFFFFFFFFFFFFFFFFFFFFFFF,
@A00881:241:HJW2NDRXX:1:2129:18258:7686 2:N:0:CGAGAGAA+GATTGGAG
[truncated: 54,334,307 more chars]
