# Supplementary material for: Environmental enrichment changes rabbits’ behavior, serum hormone level and further affects cecal microbiota
Source: PeerJ. 2022 Mar 9;10:e13068. doi: 10.7717/peerj.13068 (PMC8917805; doi:10.7717/peerj.13068)
Supplement: Supplemental Information 6 [file peerj-10-13068-s006.gz › FDMP20H000700-1a_L1_FKDO202078140-1A.raw_1.fq]

@A00881:241:HJW2NDRXX:1:2101:16080:4507 1:N:0:CGAGAGAA+GATTGGAG
CGATGTCCTACGGGACGCAGCAGTCGAGAATCATTCACAATGGGGGGAACCCTGATGGTGCGACGCCGCGTGGGGGAGGAAGGTCTTCGGATTGTAAACCCCTGTCATGCAGGAGCAAGGCGAAAGTTGATAGTACTGCAAGAGGAAGAGACGGCAAAGTCTGTGCCAGCAGCCGCGGTAATACAGAGGTCTCAAGCGTTGTTCGGAATCACTGGGCGTAAAGGGTACGTAGGCGGCGGGGCAAGTTGCG
+
FFF:FFFFF,FFFFFFFFFFFFFFFFFFFF:FFFFFFFF,F:FFFFFFFFFFFFFFFFFFFFFFFFFFFF:FFFFFFFF:FFFFFFFFFFF:FFFFFFFFF,FFFFFFF,FFFFFFF,FFFFFFFF,:FF,FFFFFFFF,FFFFFFFFFFFFFFFFFF,FFFFFFFF,FFFFF:FFFFF:FFFFFF:FFFFFFFF:F::FF,FFFFFFFFF:FF,FFFF:FFFFF,,,F:FFFFF:F:FF:FF,FF:FF:
@A00881:241:HJW2NDRXX:1:2101:11722:18881 1:N:0:CGAGAGAA+GATTGGAG
CGATGTCCTACGGGATGCAGCAGTGGGGAATATTGGGCAATGGAGGCAACTCTGACCCAGCAACGCCGCGTGAGCGATGAAGGTCTTCGGATTGTAAAGCTCTTTAAGTGGGGACGAAGAAAGTGACTGTACCCACAGAATAAGCCTCGGCTAACTACGTGCCAGCAGCCGCGGTAATACGTAGGAGGCAAGCGTTATCCGGAATGACTGGGCGTAAAGGGTGCGTAGGTGGTTTGGCAAGTTGGTAGCG
+
FFFFFFFFFFFFFFFFFFFFFFFFFFFFFFFFFFFFFF:FFFFFFFFFFFFFFFFFFFFFF:FFFFFFFFFFFFFFFFFFFFFFFFFFFFFFFFFFFFFFFFFFFF:FFFFFFFFFFFFFFFFFFFFFFFFFFFFFFF:FF,FF:FF:FFFFFFF:FFFFFFFFFFFFFFFFFFF:FFFFFFFF:FFFFF:FFFFFFFF:FFFFF::FF::FFF,FFF:FFFFFFFFFFFFFF:,F:FFFFF:FFFF:,:
@A00881:241:HJW2NDRXX:1:2101:22525:26256 1:N:0:CGAGAGAA+GATTGGAG
CGATGTCCTATGGGGTGCACCAGTGGGGAATATTGGTCAATGGGCGCGAGCCTGAACCAGCCAAGTAGCGTGAAGGAAGACGGCCCTACGGGTTGTAAACTTCTTTTATACGGGAATAAGACCGTCCACGAGTGGATGCGTGCATGTACCGTATGAATAAGCATCGGCTAACTCCGTGCCAGCCGCCGCGGTCATACGGAGGATGCGAGCGTTATCCGGATTTATTGGGTTTAAAGGGAGCGTATACGGG
+
FF:FFFFF:FFFFFFFFFFFFFFFFFFFFFFFFFFFFFFFFFFFFFFFFFF:FFFFFFFFFFFFFFFFFFFFFFFFF:FFFFFFFFFF:FFFFFFFF:,FFFFFFFFFFFFFFFFFF,FF:FFFF:FFFFFFFFFFFFFFFFFFF:FF,FFF:FFFFFFFFFFFFFFFF:FFFFFFFFFFF:F,,F,FFFF:,FFFFFFFFFFFF:,,,:FFF,:FFFF:FFFFF:F:FFFFFFFF:,,,:FFF,FFF,F
@A00881:241:HJW2NDRXX:1:2102:1244:4335 1:N:0:CGAGAGAA+GATTGGAG
CGATGTCCTATGGGATGCAGCAGTCGAGAATCATTCACAATGGGGGGAACCCTGATGGTGCGACGCCGCGTGGGGGAGGAAGGTCTTCGGATTGTAAACCCCTGTCATGCAGGAGCAAGGCGAAAGTTGATAGTACTGCAAGAGGAAGAGACGGCAAACTCTGTGCCAGCAGCCGCGGTAATACAGAGGTCTCAAGCGTTGTTCGGAATCACTGGGCGTAAAGGGTACTTAGGCGGCGGGGCAAGTGGAG
+
,FF:FFFFF:FF:FFFFFF:,F,FF,FFFFFFF:::FFFFFFFFFFFFFFFFFFFFFFFFFFFFFFFFFFFFFFFFFFFFFFFFFFFFFFFFFFFFFFF:::FFFFFFFFFFFFFFFF:F::F,FFFF:FFF:FFF:F:FF:FFF,FFF,FF,FFF::F,F::FFF,FF::F:FFFF:FFFF:FFFF:FFFFFF,FFFF::FF::F,FFFFF:F:FFF:FFFFFF,,,F,,F::::,::F:FF,:,,:,:
@A00881:241:HJW2NDRXX:1:2102:17797:36605 1:N:0:CGAGAGAA+GATTGGAG
CGATGTCCTATGGGATGCAGCAGTGAGGAATATTGGTCAATGGGCGCGAGCCTGAACCAGCCAAGTAGCGTGAAGGAAGACGGCCCTACGGGTTGTAAACTTCTTTTATACGGGAATAAGAACGTCCACGAGTGGATGCGTGCATGTACCGTATGAATAAGCATCGGCTAACTCCGTGCCAGCAGCCGCGGTAATACGGAGGATGCGAGCGTTATCCGGATTTATTGGGTTTAAAGGGAGCGTAGACGGG
+
FFFFFFFFFFFFFFFFFFFFFFFFFFFFFFFFFFFFFFFFFFFFFFFFFFFFFFFFFFFFFFFFFFFFFFFFFFFFFFFFFFFFFFFFFFFFFFFFF:FFFFFFFFFFFFFFFFF:FFFF::FFFFFFFFFFFFFFFFFFFFFFFFFFFFFFFFFF:FF:F:FF:FFFF:FFFFFFFFFFFFFFFFFFF:FF:FF,FFF:FFFF:FFFFFFFF,FFF:,FFFFFFFFFFF:FFFFFFF:F,F:FFFF,FF
@A00881:241:HJW2NDRXX:1:2103:19786:1438 1:N:0:CGAGAGAA+GATTGGAG
CGATGTCCTACGGGGTGCACCAGTGGGGAATATTGCACAATGGGGGGAACCCTGATGCAGCAACGCCGCGTGAGTGAAGAAGTATTTCGGTACGTAAAGCTCTATCAGCAGGGAAGAAGAAAGACGGTACCTGAGTAAGAAGCCCCGGCTAACTACGTGCCAGCAGCCGCGGTACTACGTAGGGGGCAAGCGTTATCCGGAATTACTGGGTGTAAAGGGAGCGCAGACGGCGATGCAAGTCTGGAGTGAA
+
FFFFFFFFFFFFFFFFFFFFFFFFFFFFFFFFFFFFFFFFFFFFFFFFFFFFFFFFFFFFFFFFFFFFFF:FFFFFFF:FFFFF:FFFFFFFFFFFFFFFFFF:FFFFFFFFFF:FF:FFFFFFFFFFFFFFFFFFFF:FFFFF:FFFFFF::FFFFFFFFFF:FFF:FFFFFF:FFFFF:FF:FFFFFFF:FF,FF,:FF,FFFFFFF,F:F::FF:FF::FFFFFF:F::F,FFF,:FFF,FF:FF:F
@A00881:241:HJW2NDRXX:1:2103:3992:12164 1:N:0:CGAGAGAA+GATTGGAG
CGATGTCCTACGGGGGGCAGCAGTGGGGAATATTGGGCAATGGAGGCAACTCTGACCCAGCAACGCCGCGTGAGCGATGAAGGTCTTCGGATTGTAAAGCTCTTTAAGTGGGGACGAAGAAAGTGACTGTACCCACAGAATAAGCCTCGGCTAACTACGTGCCAGCAGCCGCGGTAATACGTAGGAGGCACGCGGTATCCGGAATGACGGGGCGTAAAGGGAGCGTAGGTGGGGTGGCACGTTGGTAGCG
+
:F:FFFFFFFF:FFFFFFFFFFFFFFFFFFFF:FFFFFF::FFFFFFF,FFFFFFFFFFFFF,FFFFFFFFFFFFFFFFFFFFFFFF:FFFF:FFFFFFFFFFFFFFFFFFFF:FFFFFFFFFFFFFFFFFF:FFFFFFF:FFFFFFFFF:FFFFFFFFFFFFFFF:FFFFFFFF,,FFFFFFFFF:FFF,FFF,,FFFFFFF,FFFF,,:FFFFF,FF,:,F:FFFFF:::,,FFFF,,:F,::F,FFF
@A00881:241:HJW2NDRXX:1:2103:5050:20729 1:N:0:CGAGAGAA+GATTGGAG
CGATGTCCTACGGGAGGCAGCAGTCGGGAATATTGGGCAATGGAGGAAACTCTGACCCAGCAATACCGCGTGAAGGATGAAGGTTTTCGGATTGTAAACTTCTGTTATAAAGAAAGAAAAAAATGACGGTACTTTATAAGTAAGCCCCGGCAAACTATGTGCCAGCAGCCGCGGTGATACATAGGGGGCAAGCGTTGTCCGGAATGACTGGGTGTAAAGGGTGTGTAGGTGGCTTTTTAAGTTAGAGTTG
+
FFFFFFFFFFFFFFFFFFFFFFFFFFFFFFFFFFF:FFFFFFFFFFFFFFFFFFFFFFFFFFFFFFFFFFFFFFFFFFFFFFF:FFFFF:FFFFFFFFFFFFFFFFFFFFFFF,FFFFFFFF:FFFFFFFFFFFFFFFFFFF:FFFFFFFFF:FFFFFFFFFFFFFFFFFFFFFFFFFF::FFFFFFFFFFFFFFFFFFFFFFFF:F,F,FFFFF::FFFF:FFFFF:F:FFFFFFFF:FF:FFF,F,FF
@A00881:241:HJW2NDRXX:1:2103:21811:23610 1:N:0:CGAGAGAA+GATTGGAG
CGATGTCCTACGGGAGGCAGCAGTGGGGAATATTGCACAATGGGGGAAACCCTGATGCAGCGACGCCGCGTGAGTGAAGAAGTATTTCGGTATGTAAAGCTCTATCAGCAGGGAAGAAAATGACGGTACCTGACTAAGAAGCCCCGGCTAACTACGTGCCAGCAGCCGCGGTAATACGTAGGGGGCAAGCGTTATCCGGATTTACTGGGTGTCAAGGGAGCGTCGACGGTGATGCAAGTCTGAAGTGAAA
+
:F,FF:FFFFFFFFF:F::F:FFFFFFFFFFFFFFFFFFFFFFFFFFFFFFFFFFFFFFFFFFFFFFFFF,FFFFFFF:FFFFFFFFFFFFFFFFF:FFFFFFFFFF:FFFFFFFFFFF:FF,FFFFFFFFFFFFFFFFFF,FFFFFFFFFFF:F:FF::F:FF::F:FFF:FFF,,FFFFFFFFFFFF::FF,FF,FFFFFFFFFF,FFFF,F:F:F:,:,F,,,:FFFFFFFFFFFF:FFF,:F:FFF
@A00881:241:HJW2NDRXX:1:2103:7609:29136 1:N:0:CGAGAGAA+GATTGGAG
CGATGTCCTACGGGAGGCAGCAGTGAGGAATATTGGTCAATGGGCGCGAGCCTGAACCAGCCAAGTAGCGTGAAGGAAGACGGCCCTACGGGTTGTAAACTTCTTTTATACGGGAATAAGAACGTCCACGAGTGGATGCGTGCATGTACCGTATGAATAAGCATCGGCTAACTCCGTGCCAGCAGCCGCGGTAATACGGAGGATGCGAGCGTTATCCGGATTTATTGGGTTTAAAGGGAGCGTAGACGGG
+
FFFFFFFFFFFFFFFFFFFFFFFFFFFFFFFFFFFF:F,FFFFFFFFFFFFFFFFFFFFFFF:FFFFFFFFFFFFFFFFFFFFFFFFFFFFFFFFFFFFFFFFFFFFFFFFFFF:FFFFFFFFFFFFFFFFFFFFFFFFFFFFFFFFFFFFFFFFFFFFFFFFFFFFFFFFFFF,FFFFFFFFFFFFFFFFFFFF:FF,FFF:,,F,F:,F::FF:FFF::F,F,FFFF,:FF:,F,:FFFFFFF,FFF,
@A00881:241:HJW2NDRXX:1:2104:11614:25958 1:N:0:CGAGAGAA+GATTGGAG
CGATGTCCTATGGGACGCACCAGTGGGGAATATTGCACAATGGAGGAAACTCTGACGCAGTGACGCCGCGTGCAGGAAGAAGGTTTTCGGATTGTAAACTGCTTTAGACAGGGAAGAAAGAAATGACAGTACCTGTAGAATAAGCTCCGGCTAACTACGTGCCAGCAGCCGCGGTAATACAGAGGTCTCAAGCGTTGTTCGGAATCACTGGGCGTAAAGGGTCCGTAGGCGGCGGGGCAAGTTGCGCGTG
+
:F::F:FFFFFFFFFF:FFFF,FFFFFFFFFFFFFFFFF:FFFFFFFFFFFFFFFFFFFFFFFFFFFFFFFFFFFFFFFFFFFFF:FFFFFFFFFFFFFFFFFF::FFFFFFFFFFFF,FFFFFFFFFFFFFFFFFFFFFFF:FFFFFFFFF:FFFFFF:FFFFFFFFFFF:FF,FFFFFFFFFFFFFFF:F:F,FFFFFF:FFFFFF,FFFF::FF,FFF,,FFFFFFF::F:FFFFF,FF,:FFF,F:
@A00881:241:HJW2NDRXX:1:2104:20528:27586 1:N:0:CGAGAGAA+GATTGGAG
CGATGTCCTACGGGAGGCAGCAGTGAGGAATATTGGTCAATGGGCGCGAGCCTGAACCAGCCCAGTCGCGTGAGGGAAGCCGGCCTTATGGGTTGTAAACCTCTTTCAGATGAGAGTAAAGGGTGTTACGCGTAGCACATTGCAAGTATCATCAGAAGAAGCATCGGCTAATTCCGTGCCAGCAGCCGCGGTAATACGGAAGATGCGAGCGTTCTCCGGATTGCTGGGGTGTCAAGGGTGCGTAGGCGGA
+
:F:FFFFFFFFFFFFFFFFFF,FFFFFFFFF::FFFFFF,,FF:FFFFFFFFFF:FFFFFFF,FFFFFFF:FFFFF:FF,FFFFFF:FFFFFFFFFF,FFFF:FFFFF:F,FFF,:,F,F:FFFFFFFFFFFFF::F:F:FFF:FF:F:F:F,FFFFFFF::FF:,FFFFFFFFFFFF:,F:FFFFFF::F:,F:FFFFF::F::::::FF,F,::FF:,,,,,F,F,F:,:,,F:FFFF:FFFF,F::,
@A00881:241:HJW2NDRXX:1:2105:17861:3865 1:N:0:CGAGAGAA+GATTGGAG
CGATGTCCTACGGGGTGCAGCAGTGGGGGATATTGCACAATGGGGGAAACCCTGATGCAGCGACGCCGCGTGAGTGAAGAAGTATTTCGGTATGTAAAGCTCTATCAGCAGGGAAGAGGAAAGACGGTACCTGAGTAAGAAGCCCCGGCTAACTACGTGCCAGCAGCCGCGGTAATACGTAGGGGGCAAGCGTTATCCGGATTTACTGGGTGTAAAGGGAGCGTAGACGGCAAGGCAAGTCTGGAGTGAA
+
FFFFFFFFFFFFFFFFFFFFFFFFFFFFFFFFFFFFFFFFFFFFFFFFFFFFFFFFFFFFFFFFFFFFFFFFFFFFFFFFFFFFFFFFFFFFFFFFFFFFFFFFFFFFFFFFFF:FFFFF:FFFFFFFFFFFFFFFFFFFFFFFFFFFFFFFFFFFFFFFFFFFFFFFF:FFFF:FFFFF:F:FFFFFFFFFFFFFFFFFFFFFFFFFFFFFFFFFFFFFFFFFFFFFFF:FFFFF:FFFFF:FFF:F:F
@A00881:241:HJW2NDRXX:1:2105:9227:12680 1:N:0:CGAGAGAA+GATTGGAG
CGATGTCCTATGGGATGCAGCAGTGAGGAATATTGGTCAATGGGCGCGAGCCTGAACCAGCCAAGTAGCGTGAAGGAAGACGGCCCTACGGGTTGTAAACTTCTTTTATACGGGAATAAGAACGTCCACGAGTGGATGCGTGCATGTACCGTATGAATAAGCATCGGCTAACTCCGTGCCAGCAGCCGCGGTAATACGGAGGATGCGAGCGTTCTCCGGATTTATTGGGTTTAAAGGGAGCGTAGACGGG
+
:F,,FFFFFFFFFFFFFF:FFFFFFFFF:FFFFFFFFFFFFFFFFFFFFFFFFFFFFFFFFFFFFFFFFFFFFFFFFF:FFFFF:FFFFFFFFFFFFFFFFFFFFFFFFFFFFFFFFFF:FFF,FFFFFFFFFF:FFFFFFF:F:FFFFFFFFFFF:FFFFFFFFFFFFFFFFFFFF:FFFFFFFFFFFF::F,:,FFFFFFFFFF:FFFF,F::FFFFF,F:,FFFFFF:FFF::FFFFF,FF::F,FF
@A00881:241:HJW2NDRXX:1:2105:23637:20603 1:N:0:CGAGAGAA+GATTGGAG
CGATGTCCTATGGGAGGCAGCAGTGGGGAATATTGCACAATGGGGGGAACCCTGATGCAGCGACGCCGCGTGGGTGAAGAAGTATTTCGGTATGTAAAGCCCTATCAGCAGGGAAGAAGATGACGGTACCTGAGTAAGAAGCCCCGGCTAACTACGTGCCAGCAGCCGCGGTAATACGTAGGGGGCGAGCGTTATCCGGATTTACTGGGTGTAAAGGGAGCGTAGACGGCTTAGCAAGTCTGGAGTGAAA
+
FFFFFFFFFFFFFFFFFFFFFFFFFFFFFFF:FFFFFFFFFFFFFFFF,FFFFFFFFFFFFFFFFFFFFFFFFFFFF:FFFFFFFFFF:FFFFFFFFFFFF:F,FFFFFFFFFFFF:FFFFFFF:FFFFFFFFFF:FF:F:FFFFFFFFFFFFFFFFFFFFFFFFFFFFFFFFFFFFFFFFFF:FFFFFFFFFFFFFFFFFFF,F,FFFFFFF::FFF:,FFFFF::F,::FFFFFFFF:FFFFFF:F,,
@A00881:241:HJW2NDRXX:1:2105:1651:22388 1:N:0:CGAGAGAA+GATTGGAG
CGATGTCCTATGGGATGCAGCAGTTGGGAATATTGGACAATGGAGGAAACTCTGATCCAGTGACGCCGCGTGAAGGAAGAAGGTCTTCGGATTGTAAACTTATTTTGTCAGGGAAGAAAAATGACTGTACCTGAAGAAAAAGCACCGGCTAACTACGTGCCAGCAGCCGCGGTAATACGTAGGGTGCAAGCGTTATCCGGATTTACTGGGTGTAAAGGGCGAGTAGACTGCGTTGCAAGTCAGATGTGAA
+
,F:FFFFFF:FFFFFFFFFFFFFF,FFFFFFFFFFFFFFFFFFFFFFFF:FFFFFFFFFFFFFFFF,FFFFFF:FF,,FFFFFFFFFFFFFFFFFFFFFFFFF:FF:F:FFFFFF:FFF,:F:FFFFFFFF,FF:FFF:,,FFFFFFFF,,:FFFFF:FFFFFFFFF,FFFF,FF,:F:FF:FFFFFFFFF:,,FFFFFF::FF:FFFFFFF,FF,FF:,::F,F,FF,FF,F::FFFF::,FF,FF:F,
@A00881:241:HJW2NDRXX:1:2106:31123:9392 1:N:0:CGAGAGAA+GATTGGAG
CGATGTCCTATGGGGTGCACCAGTGGGGAATATTGGGCAATGGGCGAAAGCCTGACCCAGCAACGCCGCGTGAAGGATGAAGGCCCTCGGGTTGTAAACTTCTTTTGCCAGGGACGAAGAAGTGACGGAACCTGGTGAAAAAGTCACGGCTAACTACGTGCCAGCAGCCGCGGTAATACGTAGGTGGCAAGCGTTATCCGGATTTACTGGGTGTAAAGGGCTTGTAGCCGTCACTGCAATTCAGATGTGA
+
FFFFFFFFFFFFFFFFFFFFFFFFF,FFFFFFFFFF,FFFFFFFFFFFFFFFFFFFFFFFFFFFFFFFFFFFFFFFF:FFFFFFFF:FFFFFF:FFFFFFFFFFFFF:FFFFFF:FFFF:,FF:FF,F,FF:FF:FFFFFF,:FFFFF:FFFF:,::,:,:FF::FF:FFFFF:FFFFF:FFF:FF:FFF:FFFFFF,FFFFFF:F,,:F::FF,FFFFFF,,F,FF:,F:,FFFFFFF,,FFFFF,FFF
@A00881:241:HJW2NDRXX:1:2106:8061:27508 1:N:0:CGAGAGAA+GATTGGAG
CGATGTCCTATGGGATGCACCAGTGAGGAATATTGGTCAATGGGCGGAAGCCTGAACCAGCCAAGTCGCGTGAGGGATGACGGCCCTACGGGTTGTAAACCTCTTTTGCCGGGGAACAAAAGGCGGGACGTGTCCCGCAGTGGAGTGTACCCGGAGAAAAAGCATCGGCTAACTCCGTGCCAGCAGCCGCGGTAATACGGAGGATGCGAGCGTTATCCGGATTTATTGGGTTTAAAGGGTGCGTAGGCGG
+
FFFFFFFFFFFFFFFFFFFFFFFFFFFFF:FFFFFFFFFFFFFFFFFFFFFFFFFFFFFFFFFFFFFFFFFFFFFFFFFFFFFFFF:FFFFFFFFFFFFF:FFFFFFFFFFFFFF,FFFFFFFFF:FFFFF:FFFFFFFFFFFFFFFFFFFFFFFFFF:FFFFFFFFFFF:FFFFFFFFFFFFFFFFFFFFFF:FFFFF:FFFFFFFFFFF:,F:FFFF:FFFF,FF:,FF:F::FFFFFFFFFF:F:FF
@A00881:241:HJW2NDRXX:1:2107:18041:14325 1:N:0:CGAGAGAA+GATTGGAG
CGATGTCCTATGGGAGGCAGCAGTGAGGAATATTGGTCAATGGGCGGAAGCCTGAACCAGCCAAGTCGCGTGAGGGATGACGGCCCTACGGGTTGTAAACCTCTTTTGCCGGGGAACAAAAGGCGGGACGTGTCCCGCAGTGGAGTGTACCCGGAGAAAAAGCATCGGCTAACTCCGTGCCAGCAGCCGCGGTAATACGGAGGATGCGAGCGTTATCCGGATTTATTGGGTTTAAAGGGTGCGTAGGCGG
+
FFFFFFFFFFFFFFFFFFFFFFFFFFFFFFFFFFFFFFFFFFFFFFFF:FFFFFFFFFFFFFFFFFFFFFFFFFFFFFFFFFFFFFFFFFF:FFFFFFFFFFFFFFFFFFFFFFF,FFFFF:FFFFFFFFFFFFFFFFFFFFFFF::FFFFFFFFFFFFFFFFFFFFFFFFFFFFF:FFFFFFFFFFF:FFFFFFFFFF:FFFFFFFFFFFFF::FFFFFFF,FFF,FF,FFF,:,F:FFFFFFFFFF:F
@A00881:241:HJW2NDRXX:1:2109:1642:22028 1:N:0:CGAGAGAA+GATTGGAG
CGATGTCCTACGGGGTGCAGCAGTGAGGAATATTGGTCAATGGGCGGGAGCCTGAACCAGCCAAGCCGCGTGAGGGAAGAAGGCCCTATGGGTCGTAAACCTCTTTTGTCAGGGAACAAAAGCGAGTATGTATACTTGTCTGAGTGTACCTGAAGAAAAAGCATCGGCTAACTCCGTGCCAGCAGCCGCGGTAATACGGAGGATGCGAGCGTTATCCGGATTTATGGGGTTTCAAGGGTGCGTAGGCGGC
+
FFFFFF:FF,FFFFFFFFFFFFFFFFFF:FFFFFFFFFFFFFFFFFFFFFFFFFFF:F:FFFFFFFFFFFFFFFFFFFFFFFFFFFF:FFFFFFFFFFFFFFFFFFF:F:FFFFFFFFF:FFFFFFFFFFFFFFF:FFF:F:FFFFFFFFFFFF:FFFF:FF,FFFFFF:,:F:FFF:F:F:FFF:,:F:F:F,FF,F:::F:,:FFFFF:F:FFFFFF,,F,F:,FFF,,::,,FFF,:F:FF:FF:,:
@A00881:241:HJW2NDRXX:1:2109:1877:26506 1:N:0:CGAGAGAA+GATTGGAG
CGATGTCCTATGGGACGCAGCAGTGGGGAATATTGCACAATGGGGGGAACCCTGATGCAGCGACGCCGCGTGAAGGAAGAAGTATCTCGGTATGTAAACTTCTATCAGCAGGGAAGAAAATGACGGTACCTGACTAAGAAGCCCCGGCTAACTACGTGCCAGCAGCCGCGGTAATACGTAGGGGGCAAGCGTTATCCGGATTTACTGGGTGTAAAGGGAGCGTAGACGGAAGAGCACGTCTGATGTGAAA
+
FFFFFFFFFFFFFFFFFFFFFFFFFFFFF:FF:FFFFFFFFFFFFFFFFFFFFFFFFFFFFFFFFFFFFFFFFFFFFFFFFFFFFFFFFFFFFF:F,FFFFFFFFFFFFFFFFFFFF:FFFFFFFFFFFFFF:F:FFFFFFFFFFFFFF:FFFFFFFFFFFFFFFFFFFFF,::FFFFFFF:FFFFFFFFFFFF::FFFFFFFFFFFFF:F:FFFFF:FFF:F:::FFFFF:F:FF,F:F:,:FFFF:F,
@A00881:241:HJW2NDRXX:1:2109:3450:28354 1:N:0:CGAGAGAA+GATTGGAG
CGATGTCCTATGGGGGGCAGCAGTGGGGAATATTGCACAATGGGGGAAACCCTGATGCAGCGACACCGCGTGAGTGAAGAAGTATTTCGGTATGTAAAGCTCTATCAGCAGGGAAGATAATGACGGTACCTGACTAAGAAGCCCCGGCTAACTACGTGCCAGCAGCCGCGGTAATACGTAGGGGGCAAGCGTTATCCGGATTTACTGGGTGTAAAGGGAGCGTAGGTGGCAGGGCAAGTCAGATGTGAAA
+
FFFFFFFFFFFFFFFFFFFFFFFFFFFFFFFFFFFFFFFFFFFFFFFFFFFFFFFFFFFFFFFFFFFFFFFFFFFFF:FFFFFFFFFFFFFFFFFFFFFFFFFFFFFFFFFFFFFFFFFFFFFFFFF:FFFFFFFFFF:FFFFFFFFFFFFF:FFFFFFFF:FFFFFFFFFF:FFFFFFFFFFFFFFFFFFFFFFF:FFFFFFFFFFF:F:FF:,FFFFF::F,FFF:::FFFFFF:FF:::F:FFF:FF
@A00881:241:HJW2NDRXX:1:2110:2239:1235 1:N:0:CGAGAGAA+GATTGGAG
CGATGTCCTACGGGGGGCAGCAGTGGGGAATATTGGGCAATGGGCGCAAGCCTGACCCAGCAACGCCGCGTGAAGGAAGAAGGCTGTCGGGTTGTAAACTTCTTTTATGAGGGACGAAGGACGTGACGGTACCTCATGAATAAGCCACGGCTAACTACGTGCCAGCAGCCGCGGTAATACGTAGGTGGCGAGCGTTGTCCGGATTTACTGGGTGTAAAGGGCGCGTAGGCGGGTAGGCCAGTCAGAGGTG
+
:F,FFFFFF:FFFFFFFFFFFFFFFFFFFFFFFFFFFF:FFFFFFFFFFFFFFFFFFFFFFFFFF:FFFFFFFFFFFFFF:FF:F,FFFFFFFFFFFFFFFFFFFFFFFFFFFFFF,FFFFFFFFFFFFFFF,F:FFFFFFFFFFFFFFFFFF:FFFFFFFFFF:F:FFFFFFF:F:FFFFF,FFF:FFFFFFFFFFFFFFFF:FFFFFFFF,F:F,:F:FFFF:F:F:F:FFF:,FF,,,FFFFF,FFF
@A00881:241:HJW2NDRXX:1:2110:1741:7263 1:N:0:CGAGAGAA+GATTGGAG
CGATGTCCTACGGGATGCAGCAGTGAGGAATATTGGTCAATGGGCGGGAGCCTGAACCAGCCAAGCCGCGTGAGGGAAGAAGGCCCTCTGGGTCGTAAACCTCTTTTGTCAGGGAACAAAAGCGAGGATGTATACTTGTCTGAGTGTACCTGAAGAAAAAGCATCGGCTCACTCCGTGCCAGCCGCCGCGGTAATACGGAGGATGCGAGCGTTCTCCGGAGTTATTGGGTTTAAAGGGTGCGTAGGCGGC
+
FF::FFFFFFFFFFFFFFFFFFFFFFFFFFFFFFFFFFFFFFFF:FFFFF:FFFFF:FFFFFFFFFFFFFFFFF:FFFFFFFF:FF,,FFFFFFFFFFFF:F:FFFFFF:FFFF,FFFFF::FFF:,FF:FF:,,FFF::F:F:,::F:FFFF,:F:F,,::FFF:::F,F::FF:F:F:F:F,F:,:F::::FF,,:FFF:F,FF:,::F:FFF:F:F,,FF,:F:F:F:FFF::F:::,:,F:F,FF,
@A00881:241:HJW2NDRXX:1:2110:1262:7748 1:N:0:CGAGAGAA+GATTGGAG
CGATGTCCTACGGGGCGCACCAGTGAGGAATATTGGACAATGGATGGAAATCTGATCCAGCCATGCCGCGTGCAGGAAGGCGGTCCTATGGATTGTAAACTGCTTTTGTACGGGAGCAATAATTTCTACGGGGTAGGGAGATGAGAGTACCGTACGAATCAGCATCGGCTAACTCAGTGCCAGCAGCCGCGGTAATACGGAGGATGCGAGCGTTATCCGGATTTATAGGGTTTAAAGGGTGCGTAGGCTG
+
FFFFFF,FF:FF,FFFFFFFFFFFF:FFFF,F:FFFFFFF:FFFF:FFFFFFFFFFFF::::FFFFFFF:F:FFFFFFFF:FFFF,FFFFFFFFFFF:FFFFFFFF:FFFF,F:F::FF:F,FFFFFFF,F:F:,,F:F:F:FFFFFFFFFF:F:FFFFFFF::FFFFFFF:FF:,F:FFFF::,,:FFFFFF,FFFF,F:,,F,:F:FFFFFFFFFF,F,FFF:F,FFF:,FFFFF::F,F:FF:F,FF
@A00881:241:HJW2NDRXX:1:2110:2103:14465 1:N:0:CGAGAGAA+GATTGGAG
CGATGTCCTACGGGGTGCAGCAGTGAGGAATATTGGTCAATGGGCGGAAGCCTGAACCAGCCAAGTCGCGTGAGGGATGACGGCCCTACGGGTTGTAAACCTCTTTTGCCGGGGAACAAAAGGCGGGACGCGTCCCGCAGTGGAGTGTACCCGGAGAAAAAGCATCGGCTAACTCCGTGCCAGCAGCCGCGGTAATACGGAGGATGCGAGCGTTCTCCGGATTTATTGGGTTTAAAGGGTGCGTAGGCGG
+
FF:FFFFFFFFFFFF:FFFFFFFFFFFFFFFFFF:FFFFFFFFFFFF::FFFF:FFFFFFFFFFFFFFFFF:FFFFFFFFFFFFFFFFFFFFFFFFF::FFFFFFFFFFFFFFFFFFFFFFFFFFFFFFF:F:F::FFFFFFF:FFFFFFFFFFFFFFFFFFFFFFF,FF:FFFFFFFFFFFFF,:FF:FFFF,FFFFFFFFFFF:FFFFFFFF,F:FFFFFF,F:FFF:FF,,FFFFF:F:::FFFFF:
@A00881:241:HJW2NDRXX:1:2110:5837:20932 1:N:0:CGAGAGAA+GATTGGAG
CGATGTCCTACGGGACGCAGCAGTGGGGGATATTGGACAATGGGGGGACCCCTGATCCAGCGACGCCGCGTGAGTGAAGAAGTATTTCGGTATGTCAAGCTCTATCAGCAGGGACGAGAAAGAGACGGTACCTGAGTAAGAAGCCCCGGCTAACTACGTGCAAGCAGCCGCGGTCATACGTAGGGGGCAAGCGTGATGCGGATTTACTGGGTTGAGAGGGGGCGTAGGCGGCGCCTCCAGTCAGCGGTCG
+
FF:FFFFFFFFFFF:F:FFFFFFFFFFFFFFF,FFFFFFFFFFFFFFF,:FF:FFFFFFFF::FFF:::F:FFFFF:FF,F:FFF:FFFF:FFFF,:FFFF:,FFFFFF:FFFF,F:FFFFFFF,FFF,F,F:FFF,FFFFFFFF:FFF::,:FFFF::FF,:FFFFFFFFFF:,:,,F,:,FFFFF:F,:FF,,,F,F,F,FFFF,FFFFFF,F:FF,,,FF:FFFFFF:F:FF:F,F:,FFFF:FFF,
@A00881:241:HJW2NDRXX:1:2110:3866:22060 1:N:0:CGAGAGAA+GATTGGAG
CGATGTCCTATGGGACGCACCAGTGAGGAATATTGGTCAATGGGCGCGAGCCTGAACCAGCCACGTCGCGTGAGGGAAGACGGCCTTATGGGTTGTAAACCTCTTTCAGATGAGAGTAAAGGGTGCTACGTGTAGCACATTGCAAGTATCATCAGAAGAAGCATCGGCTAATTCCGTGCCACCAGCCGCGGTAATACGGAAGATGCGAGCGTGATCCGGATGTATTGGGTTTAAAGGGTGCGTAGGCGGA
+
:FFFF,FFFF,FFFFFFFFFF:FFFFFFFF:FFFFFFFF:,F::FFFFFFFFFFFFFFFFFFF,FFFFFFFFFFF:FF:FFFFFFFFFFFFF:F:F,FFFFFFFFFFF,FFFF:FFFF:FF:FFF:FFFFFFFFFFFF,FFFFFFFFFFFFFF:FF:F:,FF:FFFFF,,,FFFF:,:FFF,:FFF,,FFFFF:FFFF::,FF:FF:FF:FF,F,FF:,FF,FF,:FF:FF,::::FFF::FF::FF:F:
@A00881:241:HJW2NDRXX:1:2110:3658:25989 1:N:0:CGAGAGAA+GATTGGAG
CGATGTTATGGGGCGCACCAGTGAGGAATATTGGTCAATGGGCGGAAGCCTGAACCAGCCAAGTCGCGTGAGGGATGACGGCCCTACGGGTTGTAAACCTCTTTTGCCGGGGAACAAAAGGCGGGACGTGTCCCGCAGTGGAGTGTACCCGGAGAAAAAGCATCGGCTAACTCCGTGCCAGCAGCCGCGGTAATACGGAGGATGCGAGCGTTATCCGGATTTATTGGGTTTAAAGGGTGCGTAGGCGGCG
+
FFFFFFFFFFFFFFFFFFFFFFFFFFFFFFFFFFFFFFFFFFFFFF:FFFFFFFFFFFFFFFFFFFFFFFFFFFFFFFFFFFFFFFFFFF:FFFFFFF:FFFFFFFFFFFFFF,FFFF:FFFFFFFFFFFF:FFFFF:FFFFFFFFFFF:FFFFFFFFFFFFFFFFFFF:FFFFFFFFF::FFFFFFFFFF:FF:FFFFFFFFF:FF:FFFF:FFFFF:,FFF:FFF:,F:FFFFF:F:::FFFFF:FF:
@A00881:241:HJW2NDRXX:1:2110:4137:26913 1:N:0:CGAGAGAA+GATTGGAG
CGATGTCCTACGGGAGGCAGCAGTGAGGAATATTGGTCAATGGACGGAAGTCTGAACCAGCCATGCCGCGTGCAGGAAGACGGCTCTATGAGTTGTAAACTGCTTTTGTACGAGGGTAAAATCGGATACGCGTATCCGACTGAAAGTATCGTACGAATAAGGATCGGCTAACTCCGTGCCAGCAGCCGCGGTAATACGGAGGATCCGAGCGTTATCCGGATTTATTGGGTTTAAAGGGTGCGTAGGCGGT
+
,F,FFFFFF,FFFFFFFFFFF,FFFFFFF:FFFFFFFFFFFFFFFFFFFFFFFFFFFFFFFFFFFFFFFFFFFFFFFFFFFFFFFF:FFFFFFFFF,FFF,FFFFF:FF:FFFFFFF:FFFFFFF:FFFFFFF:FFFFF:FFFFFFF:FFFFFFFFFFF:FFFFFFFFF,FFFF:FF,FFFF::FFFFFFFFFFFFF::FFFFF,FFFFFF:F,F:F:,F:FFFFFF:::::F,F:,F:FFFFF:F::F:
@A00881:241:HJW2NDRXX:1:2110:1850:29465 1:N:0:CGAGAGAA+GATTGGAG
CGATGTCCTATGGGGGGCAGCAGTGGGGAATATTGGGCAATGGGCGCAAGCCTGACCCAGCAACGCCGCGTGAAGGAAGAAGGCTTTCGGGTTGTAAACTTCTTTTGTCAGGGAAGAGCAGAAGACGGTACCTGACGAATAAGCTCCGGCTAACTACGTGCCAGCAGCCGCGGTAATACGTAGGGAGCGAGCGTTGTCCGGATTTACTGGGTGTAAAGGGCGTGTAGGCGGGGCGGCAAGTCAGATGTGA
+
FFFFFFFFF:FFFFFFFFFFFFFFFFFFFFFFFFFFFFFFFFFFFFFFFFFFFFFFFFFFFFFFFFFFFFFFFFFFFFFFFF:FFFFFFFF:FFFFFFFFFFFFFFFFFFFFFFFFFFFFFFFFFF:FFFFFFFFFFFFFFFF::FFFFFFFFFFFF:FFF:FFFFFFFFFFFF,FFFFFFFFFFFFFFFFFFFFFF::F,FF:FFFFFFF:F,::FFF,FFFFF::FFFFFFFFF:F::F:F::FFFFF
@A00881:241:HJW2NDRXX:1:2110:3088:31923 1:N:0:CGAGAGAA+GATTGGAG
CGATGTCCTATGGGGGGCAGCAGTGGGGAATATTGGGCAATGGGCGCAAGCCTGACCCAGCAACGCCGCGTGAAGGAAGAAGGCTTTCGGGTTGTAAACTTCTTTTATGAGGGACGAAGGACGTGACGGTACCTCATGAATAAGCCACGGCTAACTACGTGCCAGCAGCCGCGGTAATACGTAGGTGGCGAGCGTTGTCCGGATTTACTGGGTGTAAAGGGCGCGTAGGCGGGCATGCAAGTCAGATGTG
+
FFFFFFFFF:FFFFFFFFFFFFFFFFFFF:FFFFFFFFFFFFFFFFFFFFFFFFFFFFFFFFFFFFFFFFFFFFFFFFFFFFFFFFFFFFFFFFFFFFFFFFFFFFFFFFFFFFFFFFFFFFFFFFFFFFFFFFFFFFFFFFFFFFFFFFFFFFFFFFFFFFFFFFFFFFFFFFFFFFFFFFFFFFFFFFF:FFFFFFFFFFF:F:FFFFFFF:FFFFF,FFFF:FFFFFFFFF:FFF:,FFFFF:::FF
@A00881:241:HJW2NDRXX:1:2111:1353:20588 1:N:0:CGAGAGAA+GATTGGAG
CGATGTCCTATGGGATGCAGCAGTGGGGAATATTGCACAATGGGGGGAACCCTGATGCAGCAACGCCGCGTGAGTGAAGAAGTATTTCGGTACGTAAAGCTCTATCAGCAGGGAAGAAGAGAGACGGTACCTGAGTAAGAAGCCCCGGCTAACTACGTGCCAGCAGCTGCGGTAATACGTAGGGGGCAAGCGTTATCCGGAATTACTGGGTGTAAAGGGAGCGCAGACGGCGATGCAAGTCTGGAGTGAA
+
,FFFFFFFFFFFFFFFFFFFFFFFFFFFFFFFFFFFFFFFFFFFFFFFFFFFFFFFFFFFFFFFFFFFFFFFFFFF,FFFFFFFFFFFFFFFFFFF:FFFFFFFFFFFFFFFFFFFFFFFFF:FFFFFFFFFFFFFFFF:FFF:FFFFFFF:FF,F:FFFFFFF:FFFF:FFFF,FFFFF:FFFF::::::FF,FFFFFFFF::FF:FFFFFFF:FFF:FFFFFF,FFFFFFFFFFFF:FFFFFFFFFF,
@A00881:241:HJW2NDRXX:1:2111:4092:21292 1:N:0:CGAGAGAA+GATTGGAG
CGATGTCCTATGGGACGCAGCAGTGAGGAATATTGGTCAATGGACGGAAGTCTGAACCAGCCATGCCGCGTGCAGGAAGACGGCTCTATGAGTTGTAAACTGCTTTTGTACGAGGGTAAACTCGGGTACGTGTACCCGACTGAAAGTATCGTACGAATAAGGATCGGCTAACTCCGTGCCAGCAGCCGCGGTAAGACGGAGGATTCAAGCGTTATCCGGAGTTATGGGGTGTCAAGGGTGCGTCGGCGGT
+
FF:FFFF:FFFFFFFFFFFFFFFFFFFFF,FFFFFFFFFFFFFFFFFF,F:FFFFFFFFFFFFFFFFFFFFFFFFFFFFFFFFF:FFFFF:F:FFFF,FFFFFFFFFFFF:FFFFFFFFFFFFFFFFFFFFF:FFFFFF,:FF,FF:,:FFFFFFFFFFFFFF:FFFF:F:F::FFFFFF,FF:FFFFFFFF,:,FFFFF:F,:,F:F:FF:F,::FF:F,:F,F,FFFF,F,FFFF:FFFF,,:FF:FF
@A00881:241:HJW2NDRXX:1:2111:5556:25708 1:N:0:CGAGAGAA+GATTGGAG
CGATGTCCTATGGGGTGCAGCAGTGAGGAATATTGGTCAATGGGCGCGAGCCTGAACCAGCCAAGTAGCGTGAAGGAAGACGGCCCTACGGGTTGTAAACTTCTTTTATACGGGAATAAGAACGTCCACGAGTGGATGCGTGCATGTACCGTATGAATAAGCATCGGCTAACTCCGTGCCAGCAGCCGCGGTAATACGGAGGATGCGAGCGTTATCCGGATTTATTGGGTTTAACTGGAGCGTAGACGGG
+
:F,:FFFFF,FFFFFFFFFFFFFFFFFFFFFFFFFFFFFFFFFFFF:FFFFFFFFFFFFFFFFFFFFFFFFFFFFFFFFFFFFFFFFFFFFFFFF:FFFFFFFFFFFFFFFFFFF:FFFFFFFFFFFFFF:FFFFFFFFFF:FFFFFFF:FFF:FFFFFF:FFFFFFFFFFFFFFFFFF:FFFF::FF,FFFFF:,FFFFF,FFFFFFFF:F,:,FF:F:F:,,,F:FFF:FF,,,FFFFFFFF,FFF:,
@A00881:241:HJW2NDRXX:1:2111:5710:26882 1:N:0:CGAGAGAA+GATTGGAG
CGATGTCCTATGGGATGCAGCAGTGGGGAATATTGGGCAATGGAGGCAACTCTGACCCAGCAACGCCGCGTGAGCGATGAAGGTCTTCGGATTGTAAAGCTCTTTAAGTGGGGACGCAGAACGTGACTGTACCCACAGAATAAGCCTCGGCTAACTACGTGCCAGCCGCCGCGGTCATACGTAGGAGGCAAGGGTTATCAGGAATGAGTGGGCGTAAAGGGTGCGGAGGTGGGGTGGCAGGTGGGTGGCG
+
,F:FFFFF,FFFFFFFFFFFFFFFFFFF,:FF:FFFFF:F:FF,FFFF:FFFFFFFFFFFFFFFFFF:FFFFFFF:F,FFFFFFFFFFFF,F:FFFFFF,FF::,:,F,F:FFF:F,,F:F,FFFFFF:F,FF,F:F::FFFFFFFFF:F,FFF:FFF:FFFFFFF,FFFF:FF:FFFF,F:FFFF:FF,FF,::F,FF,:F:,,:FFF::F,:,FF,::F,F,:,FFF,:F,:,:F:,,FF,F:F,F:F
@A00881:241:HJW2NDRXX:1:2111:2040:28761 1:N:0:CGAGAGAA+GATTGGAG
CGATGTCCTACGGGATGCAGCAGTGGGGAATATTGCGCAATGGAGGCAACTCTGACGCAGCGATGCCGCGTGAGTGAGGAAGGGATTCGTCCCGCAGAGCTCAGTCGAAGGGGAAAAGAGAGATTCAACCCTTTTTTCAAGCCCCGGCTAACTACGTGCCAGCAGCCGCGGTAATACGTAGGGGGCGAGCGTTGTCCGGAATTACTGGGCGTAAAGGGCGCGTAGGCGGCGGCGAAGGCCTGTTGTAAAA
+
:F:FFFFFFFFFFFFFFFFFFFFFFFFFFFFFFFFFFF:FFFFFFFFFFFFFFFFFFFFFFFFFFFFFFFFFFFFFFFFF,FFFFFFFFFF:FFFFFFFFFFFFFFFFFFF:FFFFFFFFFFF:FFFFFFFFFFFFFFFFFFFFFFFFFFFFFFFFFFFFFFFFFFFFFFFF,FFF:FFF:FFFFF:FFFF,:FF:FFF::F:,FFFFFF,F:FF,FFF::F,FFF,FFF:FFF,FF:FFF:F:F:F,:,
@A00881:241:HJW2NDRXX:1:2111:1633:29246 1:N:0:CGAGAGAA+GATTGGAG
CGATGTCCTATGGGGGGCAGCAGTGGGAAATATTGGTCAATGGGGGGAACCCTGAACCAGCAACGCCGCGTGAAGGAAGAAGGCTTTCGGGTTGTAAACTTCTTTTATCTGTGACGATAGTGACGGTAGCAGATGAATAAGCTCCGGCTAACTACGTGCCAGCAGCCGCGGTAATACGTAGGGAGCGAGCGTTATCCGGATTTACTGGGTGTAAAGGGCGCGTAGGCGGGATCACAAGTCAGATGTGAAA
+
,FFFFF:FFF:FFFFFFFFFFFFFFFFFFFFFFFFFFFFFFFF:FFFFFFFFFFFFFFFFFFFFFFFFFFFFFFFFFFFFFFFFFFFFFFFFFFFFFFFFFFFFFF:FFFFFFFFFFFF:FFFFFFFFFFFFFF::::FF:FFFFFFFFFFFFFFF:FFFFFFF:FFFFF:F:FFF::FF:FFFFF:FFFFFFF:FFFFFFFFFF,FFFF:FF:,:FFF:::FF:,:,:FFF:,FFF:FFF:F,:F::FF
@A00881:241:HJW2NDRXX:1:2111:9353:29590 1:N:0:CGAGAGAA+GATTGGAG
CGATGTCCTACGGGCAGCAGTGGGGACTATTGCACAATGGAGGGAACTCTGATGCAGCGATGCCGCGTGGAGGAAGAAGGTCTTAGGATTGTAAACTCCTGTTGACAGAGAACGAAGAATGACGGTACTCTGAAAGGAAGCTCCGGCTAACTACGTGCCAGCAGCCGCGGTAATACGTAGGGAGCGAGCGTTGTCCGGAATTACTGGGTGTAAAGGGAGCGTAGGCGGGCACGAACGTCCGACGTGAAAG
+
:F,:FFFFFFFFFFF:FFFF:FFFFF,FFF,FFFF::FFF,:FFF,:FF:FFFFFF:FFFFFFFFFFF:FFFFF:FF,FFFFFFFFFFFFFFFFFFFFFFF:,FFF,FFFF:FFFFFFFFFF,F:FFFFFFFFF,FF,FFFFFFFFFF,F:F:FFFF:::F:FFFFFFFFF,,F:FFF:F:F:FFFFFFF::FFF::F:FFF:F,:FFFF,:F:FFFFFF::,FFFFFFFFF:FF,:F:FFF::,FF:FF
@A00881:241:HJW2NDRXX:1:2111:2962:31798 1:N:0:CGAGAGAA+GATTGGAG
CGATGTCCTACGGGGTGCAGCAGTGAGGAATATTGGTCAATGGGCGGAAGCCTGAACCAGCCAAGTCGCGTGAGGGATGACGGCCCTCCGGGTTGTAAACGTCTTTTGCCGGGGAACAAATGGCGGGACGCGTCCCGCAGTGGAGTGTCCCCGGTGACAAAGCATCGGCTCACTCCGTGCCAGCAGCCGCGGTCCTACGGAGGATGCGAGCGTGATCCGGGTTTAGTGGGTTGACAGGGTGCGTCGGCGG
+
:F,FFFFFF:FFFFF:FFF:,FFFFFFFF,FF,:FFFFFFFFFF:F:FFFFFFFFFFFFF:FF,,F:FF:FFF::FFFFFFFFF:FF,FFFFFFF:,:,,,FFFFFFFFFFF:F:F:FFF,F:FF,FF,F,FF,FF:,::::FFF,FF,:F:F,,FF,FF,FFFFF:F:F,:,F,FF,FFFFFFFF,,:F:FF:FFF,FFFFFF,,,:F:F:,:,:FFFF,,,,F,FF:F,F,FF,:FF,FFFFF,,,:F
@A00881:241:HJW2NDRXX:1:2111:1325:34131 1:N:0:CGAGAGAA+GATTGGAG
CGATGTCCTACGGGATGCAGCAGTGGGGAATATTGGTCAATGGGGGGAACCCTGAACCAGCAACGCCGCGTGAAGGAAGAAGGCTTTCGGGTTGTAAACTTCTTTTATCGGGGACGAAAGTGACGGTACCTGATGAATAAGCTCCGGCTAACTACGTGCCAGCAGCCGCGGTAATACGTAGGGAGCGAGCGTTATCCGGATTTACTGGGTGTAAAGGGCGCGTAGGCGGGTCGGCAAGTCAGATGTGAAA
+
FFFFFFFFFFFFFFFFFFFFFFFFFFFFFFFFFFFFFFF:FFFFFFFF:FFFFFFFFFFFFFFFFFFFFFFFFFFFF,FFFFFFF,FFFFFFFFFFF:FFFFFFFFFFFFFFFFFFFFFFFFFFFF:FFF,F:FFFFFFFFFFFFFFFFFFFFFFFFFFFFF:FFFF:FFFF:FFFFFFFFFFFFFFFFF:FFFF::F,FFFFFFFFFFFFFF,,:::::F:FFFFFFFFFF,,FFFFF::FF,FF::F,
@A00881:241:HJW2NDRXX:1:2111:10022:35039 1:N:0:CGAGAGAA+GATTGGAG
CGATGTCCTATGGGATGCAGCAGTGAGGAATATTGGTCAATGGGCGCGAGCCTGAACCAGCCAAGTAGCGTGAAGGAAGACGGCCCTACGGGTTGTAAACTTCTTTTATACGGGAATAAGAACGTCCACGAGTGGATGCGTGCATGTACCGTATGAATAAGCATCGGCTAACTCCGTGCCAGCAGCCGCGGTAATACGGAGGATGCGAGCGTTATCCGGATTTATTGGGTTTAAAGGGAGCGTAGACGGG
+
FFFFFFFFFFFFFF:FFFFFFFFFFFFFFFFFFFFFF:FFFFFFFFFFFFFFFFFFFFFFFFFFFFFFFFFFFFFFFFFFFFFFF:FFFFFFFFFFFFFFFFFFFFFFFFFFFFF:FFFFFFF:F:FFFFFFFFFFFFFFFFF:FFFFFFFF,FFF,FFFF:FFFFFFFFFFFFFFFFFFFFFFFFFFFFFFF,F:F:FFFFFFFFFFFFF,:,:FF:FFFFFF:FFFFFFFF:FFFFFFFFFFF:FF:F
@A00881:241:HJW2NDRXX:1:2111:8974:36354 1:N:0:CGAGAGAA+GATTGGAG
CGATGTCCTACGGGGTGCAGCAGTGGGGAATATTGGGCAATGGGCGAAAGCCTGACCCAGCAACGCCGCGTGAAGGATGAAGGCCCTCGGGTTGTAAACTTCTTTTGCCAGGGACGAAGAAGTGACGGTACCTGGTGAAAAAGTCACGGCTAACTACGTGCCAGCAGCCGCGGTAATACGTAGGTGGCACGCGTTATCCGGATTTACTGGGTGTAAAGGGCGTGTAGGCGGGACTGCAAGTCAGATGTGA
+
FFFFFFFFFFFFFFFFFFFFFFFFFFFFFFFFFFFFFFFFFFFFFFFFFFFFFFFFFFFFFFFFFFFFFFFFFFFFFFFFFFFFFFFFFFF:FFFFFFFFFFFFFFFFFFFFFFFFFFFF,FFFFFFFFFFFFFFFFFFF,FFFFFFFFFFFFFFFFFFFFFFFFFFFFF:FFFFFFFFFFFFFFFFFF,,FFFFF,:FF::FFFFFF,FFF:F:F::FFFFFFF,:FFF:FFF:::FFFFFF:FFFFFF
@A00881:241:HJW2NDRXX:1:2112:1307:1282 1:N:0:CGAGAGAA+GATTGGAG
CGATGTCCTATGGGAGGCAGCAGTGAGGAATATTGGTCAATGGACGGAAGTCTGAACCAGCCAAGTAGCGTGAAGGAAGGCGGCCCTACGGGTTGTAAACTTCTTTTATAAGGGATTAAAGGGCTCCACGAGTGGGGTGTTGCACGTACCTTATGAATAAGCATCGGCTAACTCCGTGCCAGCAGCCGCGGTAATACGGAGGATGCGAGCGTTATCCGGATTTATTGGGTTTAAAGGGAGCGTAGATGGC
+
,FFFFFFF:F:FFFFFFFFFFFFFFFFFFFFFFFFFFF::FFFFFFFFFFFFFF:,FFFFF:FFFFFFFFFFF:FF:FFFFFF:FF:FFFFFFFFFFF:FFFF:FFFF:F:FFFF,FFF,FFFF::F,FFFFFFFFFFFF::::F:FFFFFF,:FFFFFF:F:,F::FF:,FF:FF:FFFF::FF:F:F:::F,F:F,FF:FFFF::F:::F,F::F:FF,FFF,:FFFF,F:,,:::F,:::F:,::,:
@A00881:241:HJW2NDRXX:1:2112:1642:17049 1:N:0:CGAGAGAA+GATTGGAG
CGATGTCCTATGGGATGCAGCAGTGAGGAATATTGGTCAATGGGCGGAAGCCTGAACCAGCCAAGTCGCGTGAGGGATGACGGCCCTACGGGTTGTAAACCTCTTTTGCCGGGGAACAAAAGGCGGGACGTGTCCCGCAGTGGAGTGTACCCGGAGAAAAAGCATTGGCTAACTCCGTGCCAGCAGCCGCGGTAATACGGAGGATGCGAGCGTTATCCGGATTTATTGGGTTTAAAGGGTGCGTAGGCGG
+
FFFFFFFFFFFFFFFFFFFFFFFFFFFFFFFFFFFFFFFFFFFFFFFFFFFFFFFFFFFFFFFFFFFFFFFFFFFFFFFFFFFFFFFFFFFFFFFFFFFFFFFFFFFFFFFFFFF,FFFF:FFFFFF:FFFF:FFFFFFFFFFFFFFFFFFFFFFFFFFF,FFFFFFF:F:FF::FFFFFFFFFFFFFFFFFFFFFFFFFFFFFFFF:FFF:F:::FF::FFFFFFFFFFF,FF::FFF:FFFF,:FF:F
@A00881:241:HJW2NDRXX:1:2112:1172:18959 1:N:0:CGAGAGAA+GATTGGAG
CGATGTCCTATGGGAGGCAGCAGTGGGGAATATTGCACAATGGGGGAAACCCTGATGCAGAGACGCCGCGTGGGTGAAGAAGTATTTCGGTATGTAAAGCCCTATCAGCAGGGAAGAAGATTACGGTACCTGAGTAAGAAGCCCCGGCTAACTACGTGCCAGAAGCCGCTGTAATACGTAGGGGGCGAGCGTTATCAGGATTTACTGGGTGTACTGGGATCGTAGACGGCCGGCCAAGTCTGGAGTGACA
+
,FFF:FFF:F,FFFF,FF:FFF:FF::FFFFF,::,,F:,,F:F:FFFFFFF:F,:FFF:,:F:F:FFFF:FFF,:FF,F,F:FF:FF:,F,FFFFFFFFFFF:FFF,FF:FFF,FFF:F,:F,FF::,F:FF,FF,FFF,FFFF,FF,FF,F,,::F,::,,::,FF,,F,,F,,,FFF:F::::,:F::F:F:F,:FFFF::FF:,:F:F:,,F::F,:,:F,,,::::F,FF:::,,:,,:,F:,F,
@A00881:241:HJW2NDRXX:1:2112:1443:29888 1:N:0:CGAGAGAA+GATTGGAG
CGATGTCCTATGGGGTGCACCAGTTAGGAATATTCGTCAATGGGGGAAACCCTGAACGAGCAATGCCGCGTGAACGATGAAGGCCCTATGGGTTGTAATGTTCTGTTGTTTGGAAAGAATTGTTAGATTAGGAAATGAGTCTAACTTGACGGTAGCATTCAAGAAAGCCACGGCTAACTACGTGCCAGCAGCCGCGGTAATACGTAGGAGGCAAGCGTTATCCGGAATGACTGGGCGTAAAGGGTGCGTA
+
,FF:FFF:F:FFFFFFFF,:FFFFFFFF:FF:FFF:FF,FFFFFFFFFFFFFFFFFFFF::FFFFFFFFFF:FFFFF:F,FFF,FF:FFFFFF,FFFF,F,F:FFFFF:F,FFF:F:FFFFF:FF:FFFFFF:F:FFFF:FFFF,FFFFFFFFF,FFFFFFF:,F::F,FFFFFFFFFFF:,FFFFFF:FFF::::FFF:::F:FF:F:::FF::FF::F::F::,FF::,FFF:F:FF,,F:F:FF:,F
@A00881:241:HJW2NDRXX:1:2112:1262:32299 1:N:0:CGAGAGAA+GATTGGAG
CGATGTCCTATGGGATGCAGCAGTGGGGGATATTGCACAATGGGGGGAACCCTGATGCAGCGACGCCGCGTGAAGGAAGAAGTATTTCGGTCTGTAAACTTCTATCAGCAGGGAAGAGAATGACGGTACCTGACTAAGAAGCCCCGGCTAACTACGTGCCAGCAGCCGCGGTAATACGTAGGGGGCAAGCGTTATCCGGATTTACTGGGTGTAAAGGGAGCGTAGGCGGCATATCAAGTCAGAGGTGTAA
+
:FFFFFFFF,FFFF:FFFFFFFFFFF:FFFFFFFFFFFFFFF:FFF:FFFFFFFFFFFFFFFFFFFFFFF:FFFFFFFFFFFF:FFFFFFF,FFFFFFFFFFFF:FFFFFFFFFFFFFFFFF:FFF:FFFFFFF,FF:FFFFF:FFFF::FF,F:FFFF:FFFF:F::FFF,,F:F::FFFF:FFF::,F:FFFFFF,FFFF:FFF:,:F:F,,,:F::::,FF,,F:FFFFF:FF,,,:,F:,,F:,,F
@A00881:241:HJW2NDRXX:1:2112:2483:33160 1:N:0:CGAGAGAA+GATTGGAG
CGATGTCCTACGGGGCGCAGCAGTGAGGAATATTGGTCAATGGGCGCGAGCCTGAACCAGCCAAGTCGCGTGAGGGAAGACGGCCTTATGGGTTGTAAACCTCTTTCAGATGAGAGTAAAGGGTGTTACGTGTAGCACATTGCAAGTATCATCAGAAGAAGCATCGGCTAATTCCGTGCCAGCAGCCGCGGTAATACGGAAGATGCGAGCGTTATCCGGATTTATTGGGTTTAAAGGGTGCGTAGGCGGA
+
FFFFFFFFFFFFFFFFFFFFFFFFFFFFFFFFFFFFFFF,FFFFFFFFFFF:FFFFFFFFFFFFFFFFFFFFFFFFF::FFFFFFFFFFFFFFFFFF::FFFFFFFFFFF:FFFFFFF::FFFFFFFFFF,FFFFFFFF:FFFFFFFFFFFFFFFFFFF,F:FFFFFF,,FFFFFFFFFFFFFFFFFFF:FFFFFFFFFF,FFFFFFF::F:::FFF:F:F:F,FF:F::,FFFFFFFF:FFFF:FFFFF
@A00881:241:HJW2NDRXX:1:2113:2989:7169 1:N:0:CGAGAGAA+GATTGGAG
CGATGTCCTACGGGGCGCAGCAGTGAGGAATATTGGTCAATGGGCGCGAGCCTGAACCAGCCAAGTAGCGTGAAGGAAGACGGCCCTACGGGTTGTAAACTTCTTTTATACGGGAATAAGACCGTCCACGAGTGGATGCGTGCATGTACCGTATGAATAAGCATCGGCTAACTCCGTGCCAGCAGCCGCGGTAATACGGAGGATGCGAGCGTTATCCGGATTTATTGGGTTTAAAGGGAGCGTAGACGGG
+
FFFFFFFFFFFFFFFFFFFFFFFFFFFFFFFFFFFFFFFFFFFFFFFFFFFFFFFFFFFFFFFFFFFFFFFFFFFFFFFFFFFFF:FFFFFFFFF::FFFFFFFFFFFFFFFFFF:FFFFFFFFFFFFFFFFFFFFFFFFFFFFFFFFFFFFFFFFFFFFFFF:FFFFFFFFFFF:FFFFFFFFFFFFFFFFFFFFFFFF:FFF:FFFFFFFF,,:FFFFFF,FFFFF:FFFF:FFFFFFFF::F:FFFF
@A00881:241:HJW2NDRXX:1:2113:2103:8797 1:N:0:CGAGAGAA+GATTGGAG
CGATGTCCTTACGGGGTGCAGCAGTGGGGGATATTGGACAATGGGGGGAACCCTGATCCAGCGACGCCGCGTGAGTGAAGAAGTATTTCGGTATGTAAAGCTCTGTCAGCAGGGAAGAAGGAAAGACGGTACCTGACCAAGAAGCCCCGGCTAACTACGTGCCAGCAGCCGCGGTAATACGTAGGGGGCACGCGTTCTCCGGATTTCCTGGGTGTCAAGGGAGCGCAGACGGACGTGCAAGTCCGGAGTG
+
:F,FFFF,FFFFFFFFFFFFFFFF,F:FFFFF:FFFFFFFFFFFFFFFFFFFF:FFFFFFFF:F:F:FFFFFFFFFFF:FFFFFF:FF:F:F,:F:FFFFF::FFFF:::FFFFFF:FF:FF,:FFFFFFFF::::F:FFF::F:::FF:::,::F:FFFFFFFFFF:FFFFFFFF,F:FFFF:FF:F:F,F::F:,::F:F:FF:FF,FFF::,,FF:F:,,:::F,F::F:::::::,F::F:FFFFF
@A00881:241:HJW2NDRXX:1:2113:7229:24314 1:N:0:CGAGAGAA+GATTGGAG
CGATGTCCTACGGGGTGCAGCAGTGAGGAATATTGGTCAATGGGCGGAAGCCTGAACCAGCCAAGTCGCGTGAGGGATGACGGCCCTACGGGTTGTAAACCTCTTTTGCCGGGGAACAAAAGGCGGGACGTGTCCCGCAGTGGAGTGTACCCGGAGAAAAAGCATCGGCTAACTCCGTGCCAGCCGCCGCGGTAATACGGAGGATGCGAGCGTTATCCGGATATATTGGGTTTAAAGGGTGCGTAGGCGG
+
FFFFFFFFFFFFFFFFFFFFFFFFFFFFFF:FFFFFFFFFFFFFFFFFFFFFFFFFFFFFFFFFFFFFFFFFFFFFFFFFFFFFFFFFFFFFFFFFFFFFFFFFFFFFF:FFFFFFF,FFFFF,FFFFFF:FFFFFFFFFFFFFFFF:FF:F,,FFF:F:FFFFFF,FFFFFFFFFFFF,FFFF,F:FF:::F,FFFF,F:F:,F:FF::FF,FF:FF::F,,FFFF::FFF:FFFF,FF:F::FFFF:F
@A00881:241:HJW2NDRXX:1:2114:17689:12618 1:N:0:CGAGAGAA+GATTGGAG
CGATGTCCTATGGGATGCAGCAGTGAGGAATATTGGTCAATGGGCGGAAGCCTGAACCAGCCAAGTCGCGTGAGGGATGACGGCCCTACGGGTTGTAAACCTCTTTTGCCGGGGAACAAAAGGCGGGACGTGTCCCGCAGTGGAGTGTACCCGGAGAAAAAGCATCGGCTAACTCCGTGCCAGCAGCCGCGGTAATACGGAGGATGCGAGCGTTATCCGGATTTATTGGGTTTCAAGGGTGCGTAGGCGG
+
:FFFFFFFFFFFFFFFFFFFFFFFFFFFF,F,FFFFFFFFFFFFFFFFFFFFFFFFFFFF:FFF:FFFFFFFFFFFFFFFFFFFFFFFFFFFFFFFFFFFFFFF,FFFFFFFFF,:FF:FF,FFFF::FF:FF:FFFFFF:FFF::FFFFFFFFFF,FFFFFFFFFFF:FFFF:,FFFFFFFFF,FF:F:FFFF:FFFFFFFFFFFFFFF,F:F,FFF,:F,::F:::,:,F,,,:FFF:,:FFF:,::,
@A00881:241:HJW2NDRXX:1:2117:30743:33567 1:N:0:CGAGAGAA+GATTGGAG
CGATGTCCTATGGGGGGCAGCAGTGGGGAATCTTGCACAATGGGGGGAACCCTGATGCAGCGACGCCGCGTGAGCGAAGAAGTATTTCGGTAGGTAAAGCTCTATCAGCAGGGAAGAAGATGACGGTACCTGAATAGGAAGCCCCCGCTAACTACGTGCCAGCAGCCGCGGTAAAACGTAGGGGGCAAGCGTCAACCGGATTACATGGGTGTAAAGGCTGCGGAGCCCGCGGAGCACGTGAGAGGTGAAC
+
,F,:FF:,FF:FFFFFF:F::::FFF:FFFFF:FFFFFFFFFF:FFFFFF:F:FFFFFFFFFFF:FF:FFFFFFF:,FF,:FF:FF:FF,FF,F:F,,:FFF:,FF,FFFF,F,FF,FF::FF,:F:::F:,F:,F,FF,:F,FF,FFFF:FFFF,FF,FF,F,,,F,:FFF,,,F,FF,:,F,FF:FFF:F,,FF::FFFF,F,FFF,,:F::,,FF,:F,,,::,,:FFFF,FF::,F:F:F:F:,F:
@A00881:241:HJW2NDRXX:1:2125:10420:26209 1:N:0:CGAGAGAA+GATTGGAG
CGATGTCCTACGGGGGGCAGCAGTGGGGAATATTGCACAATGGGGGGAACCCTGATGCAGCAACGCCGCGTGAGTGAAGAAGTATTTCGGTACGTAAAGCTCTATCAGCAGGGAAGAAGAGAGACGGTACCTGAGTAAGAAGCCCCGGCTAACTACGTGCCAGCAGCCGCGGTAATACGTAGGGGGCAAGCGTTATCCGGAATTACTGGGTGTAAAGGGAGCGCAGACGGCGATGCAAGTCTGGAGTGAA
+
FFFFFFFFFFFFFFFFFFFFFFFFFFFFF:FFFFFF:FFFFFFFFFFF,FFF:FFFFFFFFFFFFFFFFFFFFFFFFFFFFFFFFFFFFFF,FFFFFFFFFFFFFFFFFFFFFFFFF,FFFFFFFFFF:FFFFFFF::F,F:FFFFFFFFFFFFFFFFFFFFFFFFFF:FFFFF,FFFFF:FFFF:FF,FFFF:FFF:FF:,:,FFFFF:FF,,FFFF:,:F:FFFFFF:F:FF:FF:F:FFFFF:F:F,
@A00881:241:HJW2NDRXX:1:2125:30852:32972 1:N:0:CGAGAGAA+GATTGGAG
CGATGTCCTATGGGATGCAGCAGTGAGGAATATTGGACAATGGATGGAAATCTGATCCAGCCATGCCGCGTGCAGGAAGGCGGTCCTATGGATTGTAAACTGCTTTTGTACGGGAGCAATAATTTCTACGGGATAGGGAGATGAGAGTACCGTACGAATCAGCATCGGCTAACTCCGTGCCAGCAGCCGCGGTAATACGGAGGATGCGAGCGTTATCCGGATTTATTGGGTTTAAAGGGTGCGTAGGCTG
+
FFFFFFFFFFFFFFFFFFFFFFFFFFFFFFFFFFFFFFFFFFFFFFFFF:FFFFFFFFFFFFFFFFFFFFFFFFFFFFFFFFFFFFFFFFFFFFFFF:FFFFFFFFFFFF:FFFFFFFFFFFFFFFFF,FFFFF:FFFFF:F:FFFFFFFFFFF:F:FFFFFFF:FF:FF,,FF:FFFFF,FFFFFFFFFF:F:FFFFFFF::FF:FFFFFFF,,,FFF:::,F::FFFFFFFFF,F::F:FFF,,FFF:
@A00881:241:HJW2NDRXX:1:2125:21169:33739 1:N:0:CGAGAGAA+GATTGGAG
CGATGTCCTACGGGATGCAGCAGTGGGGAATATTGCGCAATGGAGGCAACTCTGACGCAGCGATGCCGCGTGAGTGAAGAAGGGATTCGTTCTGTAAAGCTCTGTTACCGGGGAAGAGAGTGACGGTACCCGGTAAGCAAGCCCCAGCCAACTACGTGCCAGCAGCTGCGGTAATACGTAGGGGGCGAGCGTTATCCGGAATTATTGGGCGTAAAGGGCACGCAGGCGGCTGTTTAGGTGCGGTGTAAAA
+
FFFFFFFFFFFFFFFFFFFFFFFFFFFFF:FFFFFFFFFFFFFFFFFFFFFFFFFFFFFFFFFFFFFFFFFFFFFFFFFFFFFFFF:FFFFFFFFF:FFFFFFFFFFFFFFFFF:FFFFFFFFFFFFFFFFFFFFF:FF:FFFFFFFFFFFFFFF:FFFFFFFFFFFFFFFFFFFFF:FFF:FFFFFF:FFFFFFFFFFF,FF:FFF:FFFFF:F:F:::FFFFFFFFFFFFFFFFFFFFF:FFFFFF,F
@A00881:241:HJW2NDRXX:1:2126:26585:4163 1:N:0:CGAGAGAA+GATTGGAG
CGATGTCCTATGGGACGCACCAGTGAGGAATATTGGTCAATGGACGGAAGTCTGAACCAGCCAAGTAGCGTGAAGGAAGGCGGCCCTACGGGTTGTAAACTTCTTTTATAAGGGATTAAAGGGCTCCACGAGTGGGGTGTTGCACGTACCTTATGAATAAGGATCGGCTAACTCCGTGCCAGCAGCCGCGGTAATACGGAGGATCCGAGCGTTATCCGGATTTATTGGGCGTAAAGCGTGGGTACGCGGT
+
FFFFFFFFFFFFFFFFFFFFFFFFFFFFFFFFFFFFFFFFFFFFFFFFFFFFFFFFFFFFFFFFFFFFFFFFFFFFFFFFFFFFFFFFFFFFFFFF:FFFFFFFFFFFF:FFFFFFFF:F,FFFFFFFFFFFFFFFFFFFFFFFFFFFFFFFFFFF,FFFFFFFFFFFFFFFFF:FFFFFFFFFFFFFFF:F,FFFFFFFFFFF:FF:FFFFF,FFFFFF,F:FFF:FFFF:FF:F:FF,,F:F,F,FFF
@A00881:241:HJW2NDRXX:1:2126:25970:4977 1:N:0:CGAGAGAA+GATTGGAG
CGATGTCCTACGGGGTGCACCAGTGGGGGATATTGCACAATGGAGGGAACTCTGATGCAGCGATGCCGCGTGAGGGAAGAAGGTTTTCGGATTGTAAACCTCTGTGGAGGGGGACGATAATGACGGTACCCCTTTAGGAAGCCACGGCTAACTACGTGCCAGCAGCCGCGGTAATACGTAGGTGGCGAGCGTTGTCCGGAATTACTGGGTGTAAAGGGAGTGCAGGCGGGAAAGCAAGTCAGAAGTGAAA
+
FFFFFFFFFFFFFFFFFFFFFFFFFFFFFFFFFFFF:FF,FFFFFFFF,FFFFFFFFFFFFFFFFFFFFFFFFFFF::FFFFFFFFFFFFFFFFFFFFFFFFFFFFFFFFFFFFFFFFFFFFFFFFFFFFFFF:FFFFFFFFFFF:FFF,::F,FFFFFFFFFFFFFFFFF::FFFFF,FFFFFFF:FFFFFFFFFFF:FFFF,,F:FFFFF,::FFFF,F:FFFFFFFF::,FFFF:F:F:F,:F:FF:
@A00881:241:HJW2NDRXX:1:2126:27462:5556 1:N:0:CGAGAGAA+GATTGGAG
CGATGTCCTACGGGGTGCAGCAGTGGGGGATATTGGACAATGGGGGGAACCCTGATCCAGCGACGCCGCGTGAGTGAAGAAGTATTTCGGTATGTAAAGCTCTATCAGCAGGGAAGAGGAAGAGACGGTACCTGAGTAAGAAGCCCCGGCTAACTACGTGCCAGCAGCCGCGGTAATACGTAGGGGGCAAGCGTTATCCGGATTTACTGGGTGTCAAGGGAGCGTAGACGGACAGGCAAGTCTGAAGTGA
+
FFFFFFFFFFFFFFF:FFFFFFFFFFFFFFFFFFFFFFFFFFFFFFFFFFFFFFFFFFFFFFFFFFFFFFFF:FFFFFFFFFFFFFFFFFFFFFFFFFFFFFFFFFFFFFFFFFFFFFFFFFFFFFFFFFFFFFFFFFFFFFFFFFFFFFFF:FFFF:,FFFFFFFF::FFFFFFFFFFFFFFFFFFFFFFFFFFFFFFFFFFFFFFF:FFF,:,FFFFF:FFF:FFFF:FF,FFFFFF:FFFFFFFFFF
@A00881:241:HJW2NDRXX:1:2126:30572:5556 1:N:0:CGAGAGAA+GATTGGAG
CGATGTCCTATGGGGGGCAGCAGTAGGGAATCTTCCACAATGGGCGAAAGCCTGATGGAGCAACGCCGCGTGAGTGAAGAAGGTTTTCGGATCGTAAAGCTCTGTTGTTGGTGAAGAAGGATAGAGGTAGTAACTGGCCCCTATTTGACGGTAATCAACCAGAAAGTCACGGCTAACTACGTGCCAGCAGCCGCGGTAATACGTAGGTGGCAAGCGTTGTCCGGATGTATGGGGCGTTAAGCGAGCGCAG
+
FFFFFFFFFFFFFFFFFFFFFFFFFFFFFFFFFFFFFFFFFFFFFFFFFFFFFFFFFFFFFFFFFFFFFFFFFFFFFFFFFFFFFFFFFFFFFFFFFFFFFFFF:FFFFFFFF:FFFFFFF:FFFFFFFFFFFFFF:FFFFF::FFFF:FFFFFFFF:FF:FFF:FFFF:FFFFFFFFFFFFFFF:FFFFFFFFFF:,FFF,FF,FFFFFFF:FFF:,FFFFFFF,,F:F,FFFFFF,FFF:F:FFF:,F
@A00881:241:HJW2NDRXX:1:2126:26964:8390 1:N:0:CGAGAGAA+GATTGGAG
CGATGTCCTATGGGATGCAGCAGTGGGGAATATTGCACAATGGGCGAAAGCCTGATGCAGCGATGCCGCGTGAGGGAAGAAGGTTTTCGGATTGTAAACCTCTGTCTTCGGGGACGATAATGACGGTACCCGAGGAGGAAGCTCCGGCTAACTACGTGCCAGCAGCCGCGGTAATACGTAGGTGGCGAGCGTTGTCCGGATTTACTGGGTGTAAAGGGCGCGTAGGCGGGTAGGCAAGTCAGATGTGAAA
+
F:,FFFFFFF,FFFFFFFFFFFFFFFFFFFFFFFFFFFFFFF:FFFFFFFFFFFFFFFFFFFFFFF:FFFFFFFFFFFFFFFFFFFFFFFFFFFFFF:FFFFFFFFFFF:FFFFFFFF:FFF:F:FF:FF,FFFFFFFFFF:FFF:FFF,FFFFF::FFFFFFFFF:FFFFF:FFFFFFF:FFF,FF:FFF,FFFFFFF:FFFFFFFF:FFFFFFFFFFFF:F:F:,FFFFF:,F:,,FFF::FFFFF::
@A00881:241:HJW2NDRXX:1:2126:25147:9001 1:N:0:CGAGAGAA+GATTGGAG
CGATGTCCTACGGGAGGCAGCAGTGGGGAATATTGCACAATGGAGGAAACTCTGATGCAGCGATGCCGCGTGGAGGAAGAAGGTCTTAGGATTGTAAACTCCTGTTGACAGAGAACGAAAAAGGACGGTACTCTGAAAGGAAGCTCCGGCTAACTACGTGCCAGCAGCCGCGGTAATACGTAGGGAGCGAGCGTTGTCCGGAATTACTGGGTGTAAAGGGAGCGTAGGCGGGCACGGACGTCAGAGGTGA
+
:F:,FFFFF:F:FF,FFFFFFFF,FFFFFFF:FFFFFFFFFF,,FFFFFFF:FFFFFFFFFFFF,FFFFF:FFFFF:FFFFFFFFFFFFFF:FFFFFFFFFFFFFFFFFFFFFFFFFF:F,:FFFF:FFFFFFFFFFFFF:FFFFFFF,FFFFFFFFFFFFF,FF,:FFFFF:FF,FFFFFFFFF,FFFF:FFFF:F:::FF,F:F:FFFFFF,FFFFF:FFFFF,F,F,:FFFF:F,:::FF:F,FF:F
@A00881:241:HJW2NDRXX:1:2126:25048:9204 1:N:0:CGAGAGAA+GATTGGAG
CGATGTCCTACGGGATGCAGCAGTGGGGAATATTGCACAATGGGGGAAACCCTGATGCAGCGACGCCGCGTGAGTGAGGAAGTACTTCGGTATGTAAAGCTCTATCAGCAGGAAAGAAAATGACGGTACCTGACTAAGAAGCCCCGGCTAACTACGTGCCAGCAGCCGCGGTACTACGTAGGGGGCAAGCGGTATCCGGATTTACTGGGTGTAACGGGAGCGTAGACGGCAGGGCAAGTCTGAAGTGAAA
+
:F,:FFFFFFFFFFFFFFF:FFFFFFFFFFFFFFFFFFFFF:FFFFFFFFFFF:FFFFF::FFFF:FFFFFF,FFFFFFFFFFFF:FF:FFFFFFFF:FFFFFFFFFFFFFF,FFFFF,FFF:FFFFFFFFFF,:FFFFFFFFFFFFFF:F:F:FFFFFFFFF:FFFFFFFF,,FF:F:,F:FF,F,F:FF,F:FFFFFF,F::FFFFFFF:,F,,FF::::F::,,F:FFFFF:F::F:F:FF:FF:::
@A00881:241:HJW2NDRXX:1:2126:30689:10520 1:N:0:CGAGAGAA+GATTGGAG
CGATGTCCTACGGGACGCAGCAGTGAGGAATATTGGTCAATGGGCGCGAGCCTGAACCAGCCAAGTAGCGTGAAGGAAGACGGCCCTACGGGTTGTAAACTTCTTTTATACGGGAATAAGAACGTCCACGAGTGGATGCGTGCATGTACCGTATGACTAAGCATCGGCTAACTCCGTGCCAGCAGCCGCGGTAATACGGAGGATGCGAGCGTTATCCGGATTTATTGGGTTTAAAGGGAGCGTAGACGGG
+
FFFFFFFFFFFFFFFFFFFFFFFFFFFFFFFFFFFFFFFFFFFFFFFFFFFFFFFFFFFFFFFFFFFFFFFFFFFFF:FFFFFFFFFFFFFFFFFFFFFFFFF:FFFFFFFFFFFFF:FF:FFFFFFFFFFFFF,FFFFFFFFFFFFFFFFFFFF:,FFF,FFFFFF:FFFFFFFFFFFFFFFFFFFFFFFF:FFFFFF:FFFFFFFFFFFF:F,:FFFFFFFFFFFFFFFFF,FF:FFFFFFF:F,F:,
@A00881:241:HJW2NDRXX:1:2126:7184:11490 1:N:0:CGAGAGAA+GATTGGAG
CGATGTCCTACGGGATGCAGCAGTGAGGAATATTGGTCAATGGGCGAGAGCCTGAACCAGCCAAGTCGCGTGAGGGAAGACGGTCCTATGGATTGTCAACCTCTTTTGCCGGGGACCAAAAGGCGGGACGCGTCCCGCAGTGGAGTGTACCCGGAGAAAAAGCATCGGCTAACTCCGTGCCAGCAGCCGCGGTAATACGGCGGTTGCGAGCGTTCTCCGGATGTATTGGGTTTAAAGGGTGCGTAGGCGG
+
,F,,FFFFFFFFFF,F:FFFFFFFFFFFFF:FFFFFFFF:FFFFFFFFFFFFFF:FF:FFFF,,F:FFFFF,FFF:,FFFFFFFFFFFFFFF,FFF,FFFFFFFFF:FF,FFFFF,FFF,,:FF,:FFFF:FFFF,FFFFFFFFFF:FFFFF,FFF:::,FF,,F:FF:F,FF:FFFFFFFFFFFFFFFFF:,FFFFFFF:F:,::FFFF:FFF:F:FFFF,,FFF,FFFFFFF,,,F:FF,F,:::FF,
@A00881:241:HJW2NDRXX:1:2126:26567:12117 1:N:0:CGAGAGAA+GATTGGAG
CGATGTCCTATGGGACGCAGCAGTGGGGAATATTGGGCAATGGAGGCAACTCTGACCCAGCAATGCCGCGTGAGCGATGAAGGCGTTTTGTTGTAAAGCTCTTTTCTTGGGAACGAACAAATGACGGTACCCCAGGAATAAGCCCCGGCTAACTACGTGCCAGCAGCCGCGGTAATACGTAGGGGGCAAGCGTTGTCAGGAATGACTGGGCGTAAAGGGAGTGTAGGTGGTGTGATAAGTTAGATGTGTA
+
:FFFFFFFFFFFFFFFFFFFFFFFFFFFFFFFFFFFFF:FF:FFFFFFFFFFFF,FFFFF,FFFFFFF:F:F,FF:FFFFFFFFFFFFF:FFFFFFFFFFFFFFFFFFFFF:FFF,,F:FFF:FF:FFFFFF,,FFF:F,F:FFFFFFFFFFFFFFFFFF:FFFF:FFF:FF,FFF,,FF,:FF:FFFFFFFFFFF,,F,FFFFFFFF:FFF:F,FFFF:F:FF,:FFFFF,FFFFFF:FF::FFF:F:F
@A00881:241:HJW2NDRXX:1:2126:25798:12508 1:N:0:CGAGAGAA+GATTGGAG
CGATGTCCTATGGGAGGCAGCAGTGGGGAATATTGGGCAATGGGCGCAAGCCTGACCCAGCAACGCCGCGTGAAGGAAGAAGGCTTTCGGGTTGTAAACTTCTTTTAAGAGGGAAGAGGAGAAGACTGTACCTCTTGAATAAGCTCCGGCTAACTACGTGCCAGCAGCCGCGGTCATACGTAGGGAGCGAGCGTTGTCCGGATTTACTGGGTGTAAAGGGCGTGTAGGCGGGACTGCAAGTCAGATGTGA
+
F:FFFFFFFFFFFFFFFFFFFFFFFFFFF:FFFFFFFFFFFFFFFFFFFFFFFFFFFFFFFFFFFFFFFFFFFFFFFFFFFFFFFFFFFFFFFFFFFFFF:FFFFFFFFFFFFFFFFFFFFFFFFFFFFFFFFFFFFFFFFFF:FFFFFFFFFFFFFFFFFFFFFFFFFFFFFF,FFFFFFFF:FFFFFFFFFFFFFFFFFFFFFFFFFF:F:FFFFFFFF:FFFF:FF:FF:,FFFF,FFFFF,:::FF
@A00881:241:HJW2NDRXX:1:2126:25699:12837 1:N:0:CGAGAGAA+GATTGGAG
CGATGTCCTATGGGGTGCAGCAGTGAGGAATATTGGTCAATGGGCGGAAGCCTGAACCAGCCAAGTCGCGTGAGGGATGACGGCCCTACGGGTTGTAAACCTCTTTTGCCGGGGAACAAAAGGCGGGACGTGTCCCGCAGTGGAGTGTACCCGGAGAACAAGCATCGGCTAACTCCGTGCCAGCAGCCGCGGTAATACGGAGGATGCGAGCGTTATCCGGATTTATTGGGTTTAAAGGGTGCGTAGGCGG
+
FF::FFFFFFFFFFFFFFFFFFFFFFFFFFFFFFFFFFFFFFFFFFF:FFFFFFFFFFFFFF::FFFFFFFFFFFF::FFFFFFFFFFFFF:FFFF:FFFFFFFFFFFFFFFFFF,FFF,FFFFFFF:FFFFFFFFFFFFFF:FFFFF:FFFF::F:F,FFFFFFFFFFFFF:FFF:FFF:FFFFFFFFF:FF,FFFFFFFFFFFFF::FFFF,:FFF:::F,F,:FFF:FF:FF,F:::F::FF:F:,F
@A00881:241:HJW2NDRXX:1:2126:28528:15076 1:N:0:CGAGAGAA+GATTGGAG
CGATGTCCTATGGGGTGCAGCAGTGAGGAATATTGGTCAATGGGCGCGAGCCTGAACCAGCCAAGTAGCGTGAAGGAAGACGGCCCTACGGGTTGTAAACTACTTTTATACGGGAATAAGAACGTCCACGAGTGGATGCTTGCATGTACCGTATGAATAAGCATCGGCTAACTCCGTGCCAGCAGCCGCGGTAATACGGAGGATGCGAGCGTTATCCGGATTTATTGGGATTAAAGGGAGCGTAGACGGG
+
,F,FFFFFFF:FFFFFFFF,F:FFFFFFF::FFFFFFFFFFFFFFFFFFFF:FFFFF:FFFFFF:FF,FFFFFFFFFF,FFF:FFFFFF,FFFFFF,FFFF,FFFFFFF:F:F,FFFFFF,F:,:FFFFFFFFF,FFF,,FFF,FFFFF,:F::FFF:FFFFFFFFFFFF:FFFFFFFFF,FF:FFFFF::F,,F,F,FFFFFFFFF:FF,FFFF:F:FFFFFFFF:,F,:F:,:F:FF,FF:FF::,,,
@A00881:241:HJW2NDRXX:1:2126:32678:15092 1:N:0:CGAGAGAA+GATTGGAG
CGATGTCCTACGGGGTGCACCAGTGGGGAATATTGGGCAATGGGCGCAAGCCTGACCCAGCAACGCCGCGTGAAGGAAGAAGGCTTTCGGGTTGTAAACTTCTTTTATCGGGGACGAAAAATGACGGTACCCGAAGAATAAGCTCCGGCTAACTACGTGCCAGCAGCCGCGGTAATACGTAGGGAGCACGCGTTGTCCGGATTTACTGGGTGTAAAGGGTGTGTAGGCGGCTTGGCAAGTCAGCTGTGAA
+
,F:,FFF:FFFFFFFFFFFFF:FFFFF:F:FFFFFFFFFFFF,F:FFFFFFF,F:FFFFFFFFF:FFFFFFFFF:FFFFF,FFFFFFFFFFF:FF:F:FF:FFFFF:FFFF:FFFFFF,FFFF:FFFF,FFFFFF::,FFFFFFFFFFFFF::FFFF,F:FFFFFFFFFFFFFF,:FF:FFFFF:FFF:FF:FFF:FFFFFF:,FFF:FFFF,FFFF,FFF:F::FFFF::FFFFFFF:FF,FFF:F:,,
@A00881:241:HJW2NDRXX:1:2126:20555:18959 1:N:0:CGAGAGAA+GATTGGAG
CGATGTCCTACGGGGTGCAGCAGTTCGGAATATTCGTCAATGGGGGAAACCCTGAACGAGCAATGCCGCGTGAGTGATGAAGGCCCTATGGGTTGTAAAACTCTGTTGTTTGGGAAGAATTGCAAGAGTAGGAAATGACTTTTGTTTGACGGTACCATTCAAGAAAGCCACGGCTAACTACGTGCCAGCAGCCGCGGTAATACGTAGGTGGCGAGCGTTATCCGGATTTATTGGGCGTAAAGGGTGCGCA
+
FFFFFFFFFFFFFFFFFFFFFFFF,,FFFFFFFFFFFFFFFFFFFFFFFFFFFFFFFFFFFFFFFFFFFFFFFFFFFFFFFFFFFFFFFFFFFFFFFFFFFFFFFFFF:F:FFFF,FFFFFFFFFFFFFF:FFFFFFFFFFFFFFFFF,F,FFFFFFFFFFFFFFF:FFFFFFFFFFFFFFFFFFFFFFFFFFFFFFFF,FFFFFFFFFFFF:F:FF,F,:FF::F:FF:FFFFFF:F:,:FFFFFF:FF
@A00881:241:HJW2NDRXX:1:2126:26304:19022 1:N:0:CGAGAGAA+GATTGGAG
CGATGTCCTATGGGGTGCAGCAGTGAGGAATATTGGTCAATGGGCGCGAGCCTGAACCAGCCAAGTCGCGTGAGGGATGACGGCCCTACGGGTTGTAAACCTCTTTTGCCGGGGAACAAAAGGCGGGACGTGTCCCGCAGTGGAGTGTACCCGGAGAAAAAGCATCGGCTAACTCCGTGCCAGCTGCCGCGGTAATACGGAGGCTGCGAGAGTTCTCCGGAGTTATTGGGTTTAAAGGGTGCGTAGGCGG
+
FF,:F:FFF::FFFFFFFFFFFFFFFFFFFFF:FFFF:FF:FFFFFF:FFFFFFFFFFFFFFFFFFFFFFFFFFFFFFFFFFFFFFFFFFFFFFFFFFFFFFFFFFFFFFFFFFF:FFFF,:FFFFFFFFF:FFFFFFFFFFFFF:FF,FF:FF:FFFF:FF,FFF,F,FFFFFFFFFFFFFF:,FFFFFFFFF:FFFF:FFF,FFF,:F,FFF,FFFFFF,FF:FF:FFFFF,,FFF,F:FF,::F,FF
@A00881:241:HJW2NDRXX:1:2126:17535:19398 1:N:0:CGAGAGAA+GATTGGAG
CGATGTCCTATGGGATGCAGCAGTCGAGAATCATTCACAATGGGGGGAACCCTGATGGTGCGACGCCGCGGGGGGGAGGAAGGTCTTCGGATTGTAAACCCCTGTCATGCAGGAGCAAGGCGAAAGTTGATAGTACTGCAAGAGGAAGAGACGGCAAACTCTGTGCCCGCAGCCGCGGTAATACAGAGGTCTCAAGCGTTGTTCGGAAGCACGGGGCGTAAAGGGTCCGTAGGCGGCGGGGCACGTTGCG
+
,FFFF:FFF:FFF:FFF,FFFFF,F:FFFFFFFFFF,FF,:FF,FFFF,FFFFFFFFFFFFF,FFFFFFF,FFFFFFFF::FFFFFFF,F,F,:F:F::,FFFFFFF:FF,,F,:FFFFFFF,FF:FFFFFFFFFFFFF,,FFF,,,FFFFFFF::,,:FFFF::FF,FFFFF:FF:F:,FFFF,FFFFFFFFF:FF::FF:FFF:F,,FFF,::,:FFFF,FF::FF:F:FFF:FF:::FFF:FFF:::
@A00881:241:HJW2NDRXX:1:2126:23411:20776 1:N:0:CGAGAGAA+GATTGGAG
CGATGTCCTATGGGGCGCACCAGTCGAGAATCATTCACAATGGGGGGAACCCTGATGGTGCGACGCCGCGTGGGGGAGGAAGGTCTTCGGATTGTAAACCCCTGTCATGCAGGAGCAAGGCGAAAGTTGATAGTACTGCAAGAGGAAGAGACGGCAAACTCTGTGCCAGCAGCCGCGGTAATACAGAGGTCTCAAGCGTTGTTCGGAATCACTGGGCGTAAAGGGTACGTAGGCGGCGGGGCAAGTTGCG
+
FFFFFFFFFFFFFFFFFFFFFFFFFFFFFFFFFFFFFFFFFFFFFFFFFFFFFFFFFFFFFFFFFFFFFFFFFFFFFFFFFFFFFFFFFFFFFFFFFFFFFFFFFFFFFFFFFFFFF:FFFFFFFFFFFFFFFFFFFFFF:FFFFF:FFFFFFFFFFFFFFFFFFFFF:FFFFFFFFFFF,FFFFFFFFFFF:FFFFFFFFFFFFFFFFFF:FFF:FFFFFFFF:FFFFFFFFF,FFFF::FFFF:FFFF
@A00881:241:HJW2NDRXX:1:2126:22480:20917 1:N:0:CGAGAGAA+GATTGGAG
CGATGTCCTACGGGATGCAGCAGTCGGGAATATTGCGCAATGGAGGAAACTCTGACGCAGTGACGCCGCGTATAGGAAGAAGGTTTTCGGATTGTAAACTATTGTCGTTAGGGAAGAAGAAAGACAGTACCTAAGGAGGAAGCTCCGGCTAACTACGTGCCAGCAGCCGCGGTAATACGTAGGGAGCAAGCGTTATCCGGAATTATTGGGTGTACTGGGTGCGTAGACGGGAATGTAAGTTAGTTGTGAA
+
:F,FFFFFFFFFFF:FFFFFFFFFFFFFFFFFFFFFFFFFFFFFFF:FFFF:FF:FFFFFFFFFFFFFFFFFFFFFFFFFFFFFFFFFFFFFFFFFFFFFFFFFFFFFFFFFFFFF,FFFFFFFFFFFFFF:F,F:FFFFFFFFFFFFFFFFF::FFFFFFFFFFFFFFFFFF:FF:FFFFFFF:FFFF:FFFF,FFFFFFFFFF:FFFFF:F:,,FFFF,F:FFF:FFF::FF,:F::F:FFF:::FFF
@A00881:241:HJW2NDRXX:1:2126:21052:20979 1:N:0:CGAGAGAA+GATTGGAG
CGATGTCCTATGGGACGCAGCAGTGGGGAATATTGGGCAATGGGCGAAAGCCTGACCCAGCAACGCCGCGTGAGGGAAGAAGGTTTTCGGATTGTAAACCTCTGTCCTATGGGAAGAAGGAAGTGACGGTACCATAGGAGGAAGCCCCGGCTAACTACGTGCCAGCAGCCGCGGTAATACGTAGGGGGCGAGCGTTATCCGGATTTACTGGGTGTAAAGGGAGCGTAGACGGCGGCGCAAGCCAGATGTG
+
FFFFFFFFFFFFFFFFFFFFFFFFFFFFF:FFFFFFFFFFFFFFFFFFFFFFFFFFFFFFFFFFFFFFFFFFFFFFFFFFFFFFFFFFFFFFFFFFFFFFFFFFFFFFFFFFFFFFFFFFFFFFFFFFFFFFFFFFFFFFFFFFFFFFFFFFFFFFFFFFFFFFFFFFFFFFFFF:FFFFFFFFFFFFFFFFFFFFFFFFFFFFFFFFFFFFFFFFFF,:FF:FFF::FF:FFFFFFFF:FFFFF:FFFF
@A00881:241:HJW2NDRXX:1:2126:24668:23578 1:N:0:CGAGAGAA+GATTGGAG
CGATGTCCTACGGGAGGCAGCAGTGGGGAATATTGCACAATGGGGGGAACCCTGATGCAGCAACGCCGCGTGAGTGAAGAAGTATTTCGGTACGTAAAGCTCTATCAGCAGGGAAGAAGAGAGACGGTACCTGAGTAAGAAGCCCCGGCTAACTACGTGCCAGCAGCTGCGGTAATACGTAGGGGGCAAGCGTTATCCGGAATTACTGGGTGTAAAGGGAGCGCAGACGGCGATGCAAGTCTGGAGTGAA
+
:FF:FFFFFFFFFFFFFFFFFFFFFFFFFFFFFFFFFFFFFFFFFFFFFFFFFFFFFFFFF,,FFFFFFFFFFFFFFFF:FF:FFFFFFFFFFFFFFFFFFFFFFFFFF:FFFFFFF,,FFFFFFFFFFFF,FFFFFFFFFFFFFFFFF,FFFFF:F,FFF:FFFFFFFFFFF:FFFFFFFFFFFFF::FFFFFFFF:FFFFFFFF:F:FF:,F:,FFFFF:,FFFF:FFF:,FFFFF:FFFFFF:FFFF
@A00881:241:HJW2NDRXX:1:2126:30825:23657 1:N:0:CGAGAGAA+GATTGGAG
CGATGTCCTATGGGATGCAGCAGTGGGGAATATTGCACAATGGGGGGAACCCTGATGCAGCGACGCCGCGTGGGTGAAGAAGTATTTCGGTATGTAAAGCCCTATCAGCAGGGAAGAAGATGACGGTACCTGAGTAAGAAGCCCCGGCTAACTACGTGCCAGCAGCCGCGGTAATACGTAGGGGGCGAGCGTTATCCGGATTTACTGGGTGTAATGGGAGCGTAGACGGCCAGGCAAGTCTGGAGTGAAA
+
FFFFFFFFFFFFFFFFFFFFFFFFFFFFFFFFFFFFFFFFFFFFFFFFFFFFFFFFFFFFFFFFFFFFFFFFFFFFFFFFFF:FF:FFFFFF:FFFFFFFFFFFFFFFFFFFFFFFFF:FF:F:FFFFFFFFFFFFFFFFFFFFFFFFFFFFF:FF:F:FFFFFFFF:FFF:F:FFFFFFFFFFFFFFFFFFFFFFFFF:FFFF,F,FFFFF:,:FFFFFFFFFFFFFFFFFF:FF:F,FFFFF:,F:FF
@A00881:241:HJW2NDRXX:1:2126:21359:23797 1:N:0:CGAGAGAA+GATTGGAG
CGATGTCCTACGGGATGCAGCAGTGGGGAATATTGGTCAATGGGGGGAACCCTGAACCAGCAACGCCGCGTGAAGGAAGAAGGCTTTCGGGTTGTAAACTTCTTTTATCGGGGACGAAAGTGACGGTACCTGATGAATAAGCTCCGGCTAACTACGTGCCAGCAGCCGCGGTAATACGTAGGGAGCGAGCGTTATCCGGATTTACTGGGTGTAAAGGGCGCGTAGGCGGGCTGGCAAGTCAGATGTGAAA
+
,F:FFFFFFFFFFFFFFFFFFFF,FFFFFFFFFFFFFFFFFFFFFFFFFFFFFFFFFFFFF:FFFFFFFFFFFFFFFF:FFFFFFFF:FFFFFFFFFFFFFFFFFFFFFFFF:FFFFFFFFFFFFFFF:FFFFFFF:FFFFFFFFFF:FF:FFFF:FFFFFFFFFFFFFFFFFFFFFFFFFFFFFF:F:FF,F,FFFFF:,FF,FFFFFFFFFF,FFFF:FFFF:F,F:FFFF:F,,,FFFFFFFFFFF,
@A00881:241:HJW2NDRXX:1:2126:21965:24126 1:N:0:CGAGAGAA+GATTGGAG
CGATGTCCTATGGGGTGCAGCAGTGGGGAATATTGGGCAATGGAGGCAACTCTGACCCAGCAACGCCGCGTGAGCGATGAAGGTCTTCGGATTGTAAAGCTCTTTAAGTGGGGACGAAGAAAGTGACTGTACCCACCGAATAAGCCTCGGCTAACTACGTGCCAGCAGCCGCGGTAATACGTAGGAGGCAAGCGTTATCCGGAATGACTGGGCGTCAAGGGTGCGTAGGTGGTTCAGCACGTTAGTAGCG
+
:FFFFFFFFF:FFFFFFFFFFFF:FFFFF:FFFFFFFFFFFFFFFFFFFFFFFFFFFFFFFFFFFFFFFFFFFFFF,FFFFF:FFFFFFFF,FFF:FFFFFFFFFFFF:FFFFFFF,FFFFFFFFFFFFFFFFF:F,FFFF:FF:FFF:FFF:F:FFFFFFFFFFF:FFF:FFF:FF:FFF:FFFFFFFF:FFFFFFFFFFFF:F:FFF:FFF:F:FF:F::F::,FFFF:FFFFF:FFFFFF,:F:F:F
@A00881:241:HJW2NDRXX:1:2126:21965:24189 1:N:0:CGAGAGAA+GATTGGAG
CGATGTCCTATGGGGTGCAGCAGTGGGGAATATTGGGCAATGGAGGCAACTCTGACCCAGCAACGCCGCGTGAGCGATGAAGGTCTTCGGATTGTAAAGCTCTTTAAGTGGGGACGAAGAACGTGACTGTACCCACAGAATAAGCCTCGGCTAACTACGTGCCAGCAGCCGCGGTAATACGTAGGAGGCAAGCGTTATCCGGAATGACTGGGCGTAAAGGGTGCGTAGGTGGTTCAGCACGTTAGTAGCG
+
FF:FFFFFFFFFFFFFFFFFFFFFFFFFFFFFFFFFFFFFFFFFFFFF:F:FFFFFFFFFFFFFFFFFFFFFFFFFFFFFFFFFFFFFFFFFFFFF:FFFFFFFFFFFFFFFFFFF:FFF:,FFFFFF:FFFFF,F,FFFF:FF:FFFFFFF:FFFFFFFFFF,FFFFFFFFFF:F,,FFF:FFFF:FFF,FFFFFF,FFFFFFFF::F::FFFF,F::F:FFF:FFFFFF:FFFF:::::F:F::,FF:
@A00881:241:HJW2NDRXX:1:2126:25744:25066 1:N:0:CGAGAGAA+GATTGGAG
CGATGTCCTATGGGGCGCACCAGTGGGGAATATTGGGCAATGGAGGAAACTCTGACCCAGCAACGCCGCGTGAAGGATGAAGGTTTTCGGATTGTAAACTTCTGTCGCGAGGGACGAAGAATGACGGTACCTCGTAAGAAAGCCCCGGCTAACTACGTGCCAGCAGCCGCGGTAATACGGAGGATGCGAGCGTTATCCGGAGTTATTGGGTTTAAAGGGAGCGTAGACGGGTCCTTAAGTCAGTTGTGAA
+
FFFFFFFFFF,FFFFFFFFFFFFFFFFFFFFFF:FFFFF:FFFFFFFF:FFFFFFFFFFFF:FFFFFFFFFFFFFFFFFFFFFFFFFFFFFFFFFFFFFFFFFFFFFFFFFFF,FFFFFF:FFFFF:FFFFFFFFFFFFFFFFFFFFFFFFFFFFFFFFFF,FFF:FFFFFFFFF:FFF:FFFFF:FFFFFF,FFFFFFF:,FFFFFFFFFFF:F:FFFFFFF:F:FFFFFF:,FFFFFF,,FFF:FFF,
@A00881:241:HJW2NDRXX:1:2126:28962:25066 1:N:0:CGAGAGAA+GATTGGAG
CGATGTCCTATGGGGTGCAGCAGTGAGGGATATTGGTCAATGGGGGAAACCCTGAACCAGCAACGCCGCGTGAGGGAAGACGGTTTTCGGATTGTAAACCTCTGTCCTCTGTGAAGACAATGACGGTAGCAGAGGAGGAAGCTCCGGCTAACTACGTGCCAGCAGCCGCGGTAATACGTAGGGAGCGAGCGTTGTCCGGATTTACTGGGTGTAAAGGGTGCGTAGGCGGTCGGGCAAGTCAGTAGTGAAA
+
:F,:FFFFFFFFFF:FFFFFFFF:FFFFFFFFFFFFFFFFFFFFFFFFFFFFFFFFFFFFF,FFFFFFFFFFFFFFFFF:FFFFFFFFFFFFFF:FFFFFFF:FFFFFFFFFFFFFFF,FFFFFFFFFFFFFF:FFFFFFFFFFFFFFF,FFFFFFF:FF:FFFFFFFFFFF:FFFFFFFFFFFFFFFFFF,FFFF:FFFFFFFFFFFFF:FFFFF::FFF:FFFFFFFFF:FF:F::FFFF:,:FF,,F
@A00881:241:HJW2NDRXX:1:2126:17128:25144 1:N:0:CGAGAGAA+GATTGGAG
CGATGTCCTACGGGGTGCAGCAGTGAGGAATATTGGTCAATGGGCGAGAGCCTGAACCAGCCAAGTCGCGTGAGGGAAGACGGTCCTACGGATTGTAAACCTCTTTTGTCGGGGAGCAATAAAGCGTACGTGTACGCAGATGCGAGTACCCGAAGAAAAAGCATCGGCTAACTCCGTGCCAGCAGCCGCGGTAATACGGAGGATGCGAGCGTTATCCGGATTTATTGGGTTTAAAGGGTGCGTAGGCGGG
+
FFFFFFFFFFFFFFFFFFFFFFFFFFFFFFFFFFFFFFFFFFFFFFFFFFFFFFFFFFFFFF:FFFFFFFFFFFFFFFFFFFFFFFFFFFFFFFFFFFFFFFFFFFFFFFFFFFFFFFFFFFFF:FFFFFFFFFFFFFFFFFF:FFFFFFFFFFFF:::FFFFFFFFFF:FFFFFFFFFFFF:FFFFFFFFFFFFFFFFFFFFFF:FF:F::F,FFFF:::FFFFFFFF:FF:F::FFF:F,,F:FF:FF
@A00881:241:HJW2NDRXX:1:2126:20790:26850 1:N:0:CGAGAGAA+GATTGGAG
CGATGTCCTATGGGGTGCAGCAGTGAGGAATATTGGTCAATGGGCGCGAGCCTGAACCAGCCAAGTAGCGTGAAGGAAGACGGCCCTACGGGTTGTAAACTTCTTTTATACGGGAATAAGACCGTCCACGAGTGGATGCGTGCATGTACCGTATGAATAAGCATCGGCTAACTCCGTGCCAGCAGCCGCGGTAATACGGAGGATGCGAGCGTTATCCGGATTTATTGGGTTTAAAGGGCGCGTAGATGGC
+
FF:FFFFFFFFFFFFFFFFFFFFFF:FFFFFFFFFFFFFFFFFFFFFF:FFFFFFFFFFFFFFFFFFFFFFF:FFFFFFFFFFFFFF,FFF:FFFFFF,FFFFFFFFFFFFFFFF:FFFFFFFFFFFF:F,:FF:FFFF:FFFFFFFF:FFFFFFF,FFFFF,:FFF:F,FFFFF:FF:FFFFF:FFFFFFFFFFFFFFFFFF,FF:FFF:F:,FFFF:F::FFF,F:F,F:F:::::F:::,F,F:FFF
@A00881:241:HJW2NDRXX:1:2126:21621:28479 1:N:0:CGAGAGAA+GATTGGAG
CGATGTTCCTACGGGACGCAGCAGTGGGGAATATTGCACAATGGGGGAAACCCTGATGCAGCGACGCCGCGTGGGTGAAGAAGTATTTCGGTATGTAAAGCCCTATCAGCAGGGAAGAAGATGACGGTACCTGCAGAAGAAGCCCCGACTAACTACGTGCCAGCAGCCGCGGTAATACGTAGGGGGCGAGCGTTATCCGGATTTATTGGGTTTAAAGGGTGCGTAGGCGGCCTGTGAAGTCAGCGGTAAA
+
FFFFFFFFFFFFFFFFFFFFFFFFFFFFFF:FFFFFFFFFFFFFFFFFF:FFFFFFFFFFFFFFFFFFFFFFFFFFFFFF:FFFFFFFFFFFFFFFFFFFFFFFFFFFFFFFFFF,FFFFFFFFFFFFFFFFFFFFFFFFFFFFFFFFFFFFFFFF:FFFFFFFFFFFFFFFFF:FFFFFFFFFF:FFFFFFF:FFFFFFF:FF,FFFFFFFFFFF::FF:F:FFFFFFFFF:,F,FF:FFFFFF:FFFF
@A00881:241:HJW2NDRXX:1:2126:18566:28667 1:N:0:CGAGAGAA+GATTGGAG
CGATGTCCTATGGGATGCAGCAGTGGGGAATATTGGGCAATGGAGGCAACTCTGACCCAGCAACGCCGCGTGAGCGATGAAGGTCTTCGGATTGTAAAGCTCTTTAAGTGGGGACGAAGAAAGTGACTGTACCCACAGAATAAGCCTCGGCTAACTACGTGCCAGCAGCCGCGGTACTACGTAGGAGGCACGCGTTATCCGGAATGACTGGGCGTAAAGGGTGCGTAGGTGGTTTGGCAAGTTGGTAGCG
+
:FFFFFFFFFFFFFFFFFFFFFFFFFFFFFFF:FFFFFFFFFFFFFFFFFFFFFFFFFFFFFFFFFFFFFFFFFFFFFFFFFFFFFFFFFFFFFFF,FFFFFFFFFFFFFF:FFFF:FFFFFFFFFFFFFFFFF:FFFFFFFFF:FFFFFFFFFFFFFFFFFFFFFFFFFFF:F:F,FF:FF,FFFFFFF:FFFFFFFFFFFF:F::FFFFFFFF:FFFF:::FFFF:FF:::F,,FFF:::F::FF:F:
@A00881:241:HJW2NDRXX:1:2126:20898:29418 1:N:0:CGAGAGAA+GATTGGAG
CGATGTCCTATGGGGTGCAGCAGTGAGGAATATTGGTCAATGGGCGCGAGCCTGAACCAGCCAAGTCGCGTGAGGGAAGACGGCCTTATGGGTTGTAAACCTCTTTCAGATGAGAGTAAAGGGTGTTACGAGTAACACATTGCAAGTATCATCAGAAGAAGCATCGGCTAATTCCGTGCCAGCAGCCGCGGTAATACGGAAGATGCGAGCGTTATCCGGATTTATTGGGTTTAAAGGGTGCGTAGGCGGA
+
FF:FFFFF:FFFFFFFFFFFFFFFF:FFF:FFFFFFFFFFFFFFFFFFF:FFFFFFFFFFFFFFFFFF:FFF:FFFFFFFFFFFFFFFFF:FFFFFFF:FFFFFFFFFF:FFFFFFF:F::FFFFFF:FF:FFFFFFFFF:FFFFFFFFFFFFFFFFF::FFFFFFFFF,FFFFF:F:FFFFF:FFFFF:FFF,FFFFF,,FFFFF:F:FF,FFFFFF,,FFFFFF,F,:,F,::FF::F::FF::F:,F
@A00881:241:HJW2NDRXX:1:2126:18078:30639 1:N:0:CGAGAGAA+GATTGGAG
CGATGTCCTATGGGATGCAGCAGTGGGGAATATTGCACAATGGGGGGAACCCTGATGCAGCAACGCCGCGTGAAGGACGAAGGCCTTCGGGTTGTAAACTTCTTTGACAGGGAACGAAGGAAGTGACGGTACCCTGAAAACAAGCCACGGCTAACTACGTGCCAGCAGCCGCGGTAATACGTAGGTGGCACGCGTTGTCCGGATTTACTGGGTGTAAAGGGCGCGTAGGCGGGGTTGCAAGTCAGATGTG
+
FF:FFFF:,FFFFFFFFFFFFFFFFFFFFF:FFF:FFFF:FFFFFF:FFFFFFFFFFFFFFFFFFFFFFFFF,FFF,,:F:F:FFFFFFFFFFFFFFFFFFFFFFFFFFFFFF:FFFFFFF::FFFFFFF:FFFF::FFFFFFFFFFF,:FFFFFFFFFFFFF:FF,FFFFFFFF,FFF:FFFFFFFFF,,F:FF,:FFFFF:FFF:F,FFFFFF,F,FFFF::FF,:FF::F,:FFFF,:FF:::,F:F
@A00881:241:HJW2NDRXX:1:2126:21432:30906 1:N:0:CGAGAGAA+GATTGGAG
CGATGTCCTATGGGATGCAGCAGTGGGGAATATTGCACAATGGAGGGAACTCTGATGCAGCGATGCCGCGTGGAGGAAGAAGGTCTTAGGATTGTAAACTCCTGTTGACAGAGAACGAAGAATGACGGTACTCTGAAAGGAAGCTCCGGCTAACTACGTGCCAGCAGCCGCGGTAATACGTAGGGAGCGAGCGTTGTCCGGAATTACTGGGTGTCAAGGGAGCGTAGGCGGGCACGGACGTCAGACGTGA
+
:F,:FFFFFFFFFFFFFFFFFFFFFFFFFFFFFFFFFFFFFFFFFFFF:FFFFFF:FFFFFF,FFFFFF,FFFFFF:FFF::FFF,FFFFFF:FFFFFFFFFFFFFFFF,:FFFFFFFFFF:FFFFFF,:FFFFFFFFFFFFFFFFF::FFF:FFFF:FFF:FF::FFFFFFFFFFFFFFFF:FF::FFFFFFFFFFF::F:,FF::F,FFFFF:FFF:FF:FFF,:FFF,:FF:,,:FFF:F:::FF::
@A00881:241:HJW2NDRXX:1:2126:18855:32049 1:N:0:CGAGAGAA+GATTGGAG
CGATGTCCTACGGGGGGCAGCAGTGGGGAATATTGCACAATGGGGGGAACCCTGATGCAGCGACGCCGCGTGAGTGAAGAAGTATTTCGGTATGTAAAGCTCTATCAGCAGGAAAGAAAATGACGGTACCTGACTAAGAAGCCCCGGCTAACTACGTGCCAGCAGCCGCGGTCATACGTAGGGGGCCAGCGTTATCCGGATTTACTGGGTGTAAAGGGAGCGTAGACGGCCTGTCACGTCTGAAGTGACA
+
F:,:FFFFFFFFFFFFFFFFFFFFFFF:FFFF::FFF:::FFFFFFFFFFFFF:FFFFFFFFFFFFFFFF,FFF,F:F:FFF:FF,F,FFF:FF:F,FFF:F:FFFFFFF:FF:F,::FFF:FF:FF:FFFF:::FF::FFFFFFF:FFF,FFFFFFFFFFFF,F:FFFF:FFFFFFFF:FFFFFF,FFFF,F,F:FFFF,FFFF:FF,,FF,F:FFF,:F:FFFFFFFFF:FF::FF::F:FF::FFF,
@A00881:241:HJW2NDRXX:1:2126:22968:32910 1:N:0:CGAGAGAA+GATTGGAG
CGATGTCCTACGGGACGCAGCAGTGAGGAATATTGGTCAATGGGCGGAAGCCTGAACCAGCCAAGTCGCGTGAGGGATGACGGCCCTACGGGTTGTAAACCTCTTTTGCCGGGGACCAAAAGGCGGGACGTGTCCCGCAGTGGAGTGTACCCGGAGAAAAAGCATCGGCTAACTCCGTGCCAGCAGCCGCGGTCATACGGAGGATGCGAGCGTTCTCCGGATGTATGGGGGTGAATGGGTGCGTAGGCGG
+
FFFFFFFFFFFFFFFFFFFFFFF:FFFFFFFFFFFFFFFFFFFFFFFFFFFFFF:F:FFFFFF,FFFFFFFFFFFFFFFFFFFFFFFFFFFFFFFF,F:FFFFFFFFFF:FFFFF:FFF,:FFFFFFFFFFFFFFFFF:FFFF,F:FFFF:FFF,FFF:FFFFFFFFFFF::FFFFFFF,FFFFFFF,FFF:F,FFFFFFFFFF:FFF:FF:,F,FFFFF,F,FF,,FFF,,:FF,FFFF:FFFF:FFF,
@A00881:241:HJW2NDRXX:1:2126:15266:33411 1:N:0:CGAGAGAA+GATTGGAG
CGATGTCCTACGGGATGCAGCAGTGGGGAATATTGCACAATGGGGGGAACCCTGATGCAGCGACGCCGCGTGAGTGAAGAAGTATTTCGGTATGTAAAGCTCTATCAGCAGGAAAGAAAATGACAGTACCTGACTAAGTAGCCCCGGCTAACTACGTGCCAGCAGCCGCGGTAATACGTAGGGGGCAAGCGTTATCCGGATTTACTGGGTGTAAAGGGAGCGTAGACGGCCTGTCAAGTCTGTAGTGAAA
+
,F:FFFFFFFFFFFFFFFFF:FFFFFFFFFFFFF:FFF:,FFF:FFFFFFFFFFFFFFFFFF,FFFFFFFFFFFFFFFFFFFFFFFFFFFFFFFFFFFFFFFFFFFFFF:FFFFF:,F,FFFFFFFFFFFFFFFFFFF,F:F:FFFFFF:FFFFFFFFFFFFFFFFFFFF:FF:FFFFFF,,:FFFF:FFFFFFFFFFFFFFFFFFF:F:FF,FFFFF:FF:FFF,FFFFFFFFFFFFFF,F,FF,FFF,
@A00881:241:HJW2NDRXX:1:2126:23068:34021 1:N:0:CGAGAGAA+GATTGGAG
CGATGTCCTATGGGATGCAGCAGTGGGGAATATTGGGCAATGAGCGCAAGCCTGACCCAGCAACGCCGCGTGAAGGAAGAAGGCTTTCGGGTTGTAAACTTCTTTTATGAGGGACGAAGGATGTGACGGTACCTCATGAATAAGCCACGGCTAACTACGTGCCAGCAGCCGCGGTAATACGTAGGTGGCGAGCGTTGTCCGGATTTACTGGGTGTAAAGGGCGCGTAGGCGGGCATGCAAGTCAGATGTG
+
FFFFFFFFFFFFFFFFFFFFFFFFFFFFFFFFFFFFFFFF:FFFFFFFFFFFFFFFFFFFFFFFFFFFFFFFFFFFFFFFFFFFFFFFFFFFFFFFFFFFFFFFFFFFFFFFFFFFFFFFFFFFFFFFFFFFFFFFFFFFFFFFFFFF:FFF,FFFFFFFFFFFFFFF:FFFFFFFFFFFFFFFFFFFFFF:FFFFFFFFFFFF:FFFFFFFFFFFFFFFFFFFFF::F::FFFFFFFFF:FFFF:F:FF
@A00881:241:HJW2NDRXX:1:2126:30960:34225 1:N:0:CGAGAGAA+GATTGGAG
CGATGTCCTATGGGGGGCACCAGTCGGGAATATTGCGCAATGGAGGAAACTCTGACGCAGTGACGCCGCGTGCAGGAAGAAGGTTTTCGGATTGTAAACTGCTTTAGACAGGGAAGAAGAAGGACAGTACCGGTAGTATAAGCTCCGGCTAACTACGTGCCAGCAGCCGCGGTAATACGTAGGGAGCGAGCGTTATCCGGATTTTCTGGGTGTAAAGGGCGCGTAGGCGGGCTGACAAGTCAGATGTGAA
+
,F,FFFFFFF:FF,F:FFFFFFFFFFFFFFFF:FFFF:FF:FFFFFFFFFFF,FFFFFFFFFFF:FF:FF:FFFFFFFFFFFFFFFF:FFFFF:F:FFFFFFF:FFFFFFFFFFF:,F:FFFFFFF:FFFF,FFFF,F:FFFFFFF:FFFFFFFFFFFF:F:FFFFFFFFF:,F,F,,FFF:,FFF,:F,,,F,FFFFFFFF,F,FFFFFF:FF,:FF::,:::F:FFFF:::F,FF:::F,FFFFF:::
@A00881:241:HJW2NDRXX:1:2126:23240:35008 1:N:0:CGAGAGAA+GATTGGAG
CGATGTCCTATGGGGGGCACCAGTGGGGAATATTGCACAATGGGGGAAACCCTGATGCAGCGACGCCGCGTGAGTGAAGAAGTATTTCGGTATGTAAAGCTCTATCAGCAGGAAAGAAAATGACGGTACCTGACTAAGAAGCCCCGGCTAACTACGTGCCAGCAGCCGCGGTCATACGTAGGGGGCAAGCGTTATCCGGATTTACTGGGTGTAAAGGGAGCGTAGACGGCAGGGCACGTCTGAAGTGAAA
+
FF,:FFFFFFFFFFFFFFFFFFFFFF:FFFFFFFFFFFFFFFF:FFFFFFFFFFFFFFFFFFFFFFFFFFFFFF:FFFFFFFF,F:F:FFFFFFFF,FFFFFFFFFFFFF:F,FFFFF,FFFFFFFFFFFF:F,:FFFFFFFFFFFFFFFFFFFFFFFFFFFFFFF,FFFFF,FFFFFFFFFFFFF,F:FFFF,F:FF:F,F::FFF:FFFFF:FFFFFFF:FF:FFF:FFFFF,F,:F,F:FF:FFF,:
@A00881:241:HJW2NDRXX:1:2126:23249:35023 1:N:0:CGAGAGAA+GATTGGAG
CGATGTCCTATGGGGGGCACCAGTGGGGAATATTGCACAATGGGGGAAACCCTGATGCAGCGACGCCGCGTGAGTGAAGAAGTATTTCGGTATGTAAAGCTCTATCAGCAGGAAAGAAAATGACGGTACCTGACTAAGAAGCCCCGGCTAACTACGTGCCAGCAGCCGCGGTAATACGTAGGGGGCAAGCGTTATCCGGATTTACTGGGTGTCAAGGGAGCGTAGACGGCAGGGCAAGTCTGAAGTGAAA
+
FFFFFFFFFFFFFFFFFFFFFFFFFFFFFFFFFFFFFFFFFF:FFFFFFFF:FF,FFFFFFFFFFFFFFFFF,FFFFFFF,FFFFF:FFFFFFFFFFFFFFFFFFFFFFFFFF:FF:FFFFFFFFFFFFFFFFFF:FFFF:FFFFFFFF,:FFFFFF:FFF:FFFFFFFFFFFFFFFFFFFFFF:F:FFFFF:FFFFF:F:FF:FFFFFFFF:FF:FFF:F:FF:,F:FF::FFFF:FFF::F,:F:FFF
@A00881:241:HJW2NDRXX:1:2126:23746:36292 1:N:0:CGAGAGAA+GATTGGAG
CGATGTCCTATGGGGTGCAGCAGTGAGGAATATTGGTCAATGGGCGCGAGCCTGAACCAGCCAAGTAGCGTGAAGGAAGACGGCCCTACGGGTTGTAAACTTCTTTTATACGGGAATAAGAACGTCCACGAGTGGATGCGTGCATGTACCGTATGAATAAGCATCGGCTAACTCCGTGCCAGCAGCCGCGGTAATACGGAGGATGCGAGCGTTATCCGGATTTCTTGGGTTTCAAGGGAGCGTAGACGGG
+
FF:FFFFFFFF,FF:FFFFFFFFFFFFFFFFFFFFF:FFFFFFFFFFFFFFFFFFFFFFFFFFFFFFFFFF:FFFFFFF:FFFFFFFFF:FFFFFFFFFFFFFFFFFFFF:,FFF,FFFFFFF::FFFFFFFFFFFFFFFFFFFF:FFF,FF,FFFFFFFFFFFFFFFF:FFF::,FFFFFFFFFFFFFFFFFFFFFF:FFFFFFFFFFFFFFF:FFFFF,F,,FFFFFFFF:FFFF:F:FFFFFFFFFF
@A00881:241:HJW2NDRXX:1:2126:28230:36292 1:N:0:CGAGAGAA+GATTGGAG
CGATGTCCTACGGGGGGCAGCAGTGAGGAATATTGGTCAATGGTCGGGAGACTGAACCAGCCAAGCCGCGTGAGGGAAGAAGGTACAGCGTATCGTAAACCTCTTTTGCCGGGGAACAAGAGCTTCCACGAGTGGGAGTGTGAGCGTACCCGGAGAAAAAGCATCGGCTAACTCCGTGCCAGCAGCCGCGGTAATACGGAGGATGCGAGCGTTCTCCGGCTTTATTGGGTGTAAAGGGAGCGTAGACGGC
+
FFFFFFFFF:FFFFFFFFFFFFF,F:FFF:FFFFFFFFFFFFFFFFFFFFFFFFFFFFFFFFF,FFFFFFFF,FFFFFFFFFFFFFFFFFFFFFFFFFFFFFFFFFFFFFFFFFFFFF:FFFFFFFFFF:F:FFFFFFFFFFFFFFFFFFFFFFFF:::FFFFFFFFFF,FFFFF:FFFFFF:FFF:FFFFFFFFF:FFFFFFFFF,:FFFFFFFFFF:,:,FFFFFFFF:FFFFFFFFFF:FF:FFFFF
@A00881:241:HJW2NDRXX:1:2126:24487:36855 1:N:0:CGAGAGAA+GATTGGAG
CGATGTCCTACGGGATGCAGCAGTGGGGGATATTGCACAATGGGCGAAAGCCTGATGCAGCGACGCCGCGTGGAGGAAGAAGGTTTTCGGATTGTAAAAATCTTTTATCAAGGACGAAGAAGTGACGGTACTTGATGAATAAGCTCCGGCTAACTACGTGCCAGCAGCCGCGGTAATACGTAGGGAGCAAGCGTTATCCGGATTTACTGGGTGTAAAGGGCGAGTAGGCGGGCTGGTACGTTGGGAGTGA
+
:F,FFFFFFFFFFFFFFFFFFFFFFFFFFFFFFFFFFFFFFFFFFFFFFFFFFFFFFFFFFFFFFFFFFF,FFFFFFFFF,FFFFFFFFFFFFFFFFFFFFFFFFFFFFFFFFFFFFFFF::FFFFFFFFFFFFFFFF:FFF:FFFF:FFF:FFFF:FFFFFF::FFFFFFFFF,FFFFFFFFFFF:FFF:FFFFFFFFF:::FFFFFFFFFFF::F:FFFFF::F:FF::FFFFFFF::F:FFFFFF::
@A00881:241:HJW2NDRXX:1:2126:21866:36918 1:N:0:CGAGAGAA+GATTGGAG
CGATGTCCTACGGGGTGCAGCAGTGGGGACTATTGCACAATGGGGGGAACCCTGATGCAGCGACGCCGCGTGAGTGAAGAAGTCATTCGTGATGTAAAGCTCTATCAGCAGGAAAGAAAATGACGGTACCTGACTAAGAAGCCCCGGCTAACTACGTGCCAGCAGCCGCGGTACTCCGGAGGGGGCAAGCGTTCTCCGGATTTCCTGGGTGTAAAGGGAGCGTAGACGGCAGGGCCAGTCTGAAGTGAAA
+
FF,FFFFF:FFFFFFFFF,FFFF,FFFF,,F,FFF:FFFFFFFFFFF:,FF:FFFFFF:FFFFFFF:FFFFFF:FFFFFFFFFF,F::FFF,FFF:F,FFFFFFFFFFFFFF,,,FF:F,FFFFFFF:FFF:F:F,FFFFFFFFFFFF:,FF:,FFFFFFFFF:FFFFF:,:F:F,F:,FFFFFFF,,FFF::,F:FFFFFFF,F,FFFF:FF,FFFFF:F:::F,:FFFFFFF,,F:F:::,FFFF,,F
@A00881:241:HJW2NDRXX:1:2127:21829:1752 1:N:0:CGAGAGAA+GATTGGAG
CGATGTCCTATGGGGTGCAGCAGTCGAGAATCATTCACAATGGGGGGAACCCTGATGGTGTGACGCCGCGTGGGGGAGGAAGGTCTTCGGATTGTAAACCCCTGTCATGCAGGAGCAAGGCGAAAGTTGATAGTACTGCAAGAGGAAGAGACGGCAAACTCTGTGCCAGCAGCCGCGGTAATACAGAGGTCTCAAGCGTTGTTCGGAATCACTGGGCGTAAAGGGTACGTAGGCGGCGGGGCAAGTTGCG
+
FF,FFF:FFFFFFFFFFFFFFFFFFFFFFFFFFFFFFFFFFFFFFFFFFFFFF:,FFFFFFFFFFFFFFF:F,FFFFFFF,FFFFFFFFFFFFFFFF:FFFFF:FFFFFFFFFFFFFFFFFFFFFFFFFFFFFFFFFFFF:FFFFFF::FFFF:F:FFFFFFFFFFFFFFFFFFFFF:FFFF::FF::FFFFFFFF:FFFF:FFFFFFFFFFFFFFFFFFFFFFFFFFFFFFFFFFFF:F:FF,F:F:FF
@A00881:241:HJW2NDRXX:1:2127:16776:1955 1:N:0:CGAGAGAA+GATTGGAG
CGATGTCCTACGGGAGGCACCAGTGAGGAATATTGGACAATGGATGGAAATCTGATCCAGCCATGCCGCGTGCAGGAAGGCGGTCCTATGGATTGTAAACTGCTTTTGTACGGGAGCAATAATTTCTACGGGATAGGGAGATGAGAGTACCGTACGAATCAGCATCGGCTAACTCCGTGCCAGCAGCCGCGGTAATACGGAGGATGCGAGCGTTATCCGGAGTTATTGGGTTTAAAGGGTGCGTAGGCTG
+
:F,FFFFFF:FF:F:FFFFFFFFFFFFFFFFFFFFFFFFFFFFFFFFFFFFF,FFFFFFFFFFFFFFFFF:FF:FFFFFFF:FFFFFFFFFFFFFFFFFFFFFFFFFFF,:FFFFFFF,F,FFFFFFFFFFFF:,FFFF:FFFFFFFFF::FFFF:,FFFFFFFFFF:FFFFFFFFFFF:FFF:FFF:::FFF:FFFFFFFF:FFFFFFFFF::,FFFF:F,FF,F,:FFF,:F,F:FFFF,:FFFF,,F
@A00881:241:HJW2NDRXX:1:2127:21395:2503 1:N:0:CGAGAGAA+GATTGGAG
CGATGTCCTATGGGATGCAGCAGTGAGGAATATTGGTCAATGGGCGCGAGCCTGAACCAGCCAAGTAGCGTGAAGGAAGACGGCCCTACGGGTTGTAAACTTCTTTTATACGGGAATAAGAACGTCCACGAGTGGATGCGTGCATGTACCGTATGAATAAGCATCGGCTAACTCCGTGCCAGCAGCCGCGGTAATACGGAGGATGCGAGCGTTCTCCGGATTTATTGGGTTTAATGGGAGCGTAGACGGG
+
FFFFFFFFF::FFF,:FFFFFFFFFFFFF::FFFFFFFFFFFFFFFFFFFFFFFFFFFFFFFFFFFFFFFFFFFFF:FFFFFFFFFFFFFFFFF:F:FFFFFF:FFFFFFFFFFFFFFFFF:FFFFFFFFFFFFFF:FF:FFF,FFFFFF:FFFFFFFFFFFFFFFFFFFFFFFFFF:FF::FFFFFFFFFF,:FFFFFFFFFFFFFFFFFFFFFFFF:F:FFFFF:F:FFF:F,FFF:FFFFFFFFF:F
@A00881:241:HJW2NDRXX:1:2127:26847:2550 1:N:0:CGAGAGAA+GATTGGAG
CGATGTCCTATGGGATGCAGCAGTGGGGAATATTGCGCAATGGAGGAAACTCTGACGCAGCAATGCCGCGTGAGTGAAGAAGGGATTCGTTCCGTAAAGCTCTGCCGTTGGGGAAGAAGAGAGACGGTACCCAACAAGCAAGCCCCGGCTAACTACGTGCCAGCAGCCGCGGTAACACGTAGGGGGCGAGCGTTGTCCGGAATTACTGGGCGTAAAGGGCACGCAGGCGGCTGTGCAGGCAGGATGTGAA
+
FFFFFFFFFFFFFFFFFFFFFFFFFFFFFFFFFFFFFFFFFF:FFFF:FFFFFFFFFFFFFFFFFFFFFFFFFFFFFFFFFFFFFFFFFFFFFFFFFF:FFFFFFFFFFFFFFFFF:FFFFFFFFFFFFFF:FFFFFF,FFFFFFFFFFFFFFFFFFFFFFFFFFFFFFFFFFF:FFF:F:FFFFFF:FFFFFFFFF::FF,F:FFF:FFFFFFFFF:F:FFFFF:FF::FFFF:FFFFFF,F:FFFF:F
@A00881:241:HJW2NDRXX:1:2127:22516:2754 1:N:0:CGAGAGAA+GATTGGAG
CGATGTCCTACGGGAGGCACCAGTGGGGAATATTGGACAATGGGGGAAACCCTGATCCAGCGACGCCGCGTGAGTGAAGAAGTATTTCGGAACGTAAAGCTCTATCAGCAGGAAAGAAAAAGACGGTACCTGACAAAGAAGCCCCGGCTAACTAAGTGCCAGCAGCCGAGGTAATAAGTAGGGGGCAAACGATATACCGAAATAAAGGGTGTAAAGGGACCCTAGGTGTCAAACTAACTCAAAAAAGAAA
+
FF,FFFFFFFFFFFFFFF:FFFFFFFFFFFF,FFFFFFF:FFFFFF,FFFFFFFFFFF:FFFFFFFFFF,,FFFF,FF:FF,,::,::F:,F:::FFFFF,FFF,,F::F:FF:F,:F:F,F::,F::,,,,:F,:F,:F,F,::F,F:::F,:,,,F,::,,:,:::,F,,::,F,,,,,,:,,:F,,F::::,::,::,,,F,,,,,::,:F,,:,:,,:,:,,,,::,:,:,::,:,F,:F,,F,::
@A00881:241:HJW2NDRXX:1:2127:27453:3693 1:N:0:CGAGAGAA+GATTGGAG
CGATGTCCTACGGGAGGCACCAGTGGGGAATATTGCACAATGGGGGAAACCCTGATGCAGCGACGCCGCGTGAGTGAAGAAGTATTTCGGTATGTAAAGCTCTATCAGCAGGGAAGAAAATGACGGTACCTGACCAAGAAGCCCCGGCTAACTACGTGCCAGCAGCCGCGGTAATACGTAGGGGGCAAGCGTTATCCGGATTTACTGGGTGTAAAGGGAGCGTAGACGGCGCAGCAAGTCTGGAGGGAAA
+
FFFFFFFFFFFFFFFFFFFFFFFFFFFFFFFFF:FFFFFFFFFFFFFFFFFFFFFFFFFFFFFFFFFFFFFFFFFFFFFF:FFFFFFFFFFFFFFFFF:FFFFFFFFFFFFFF,FFF:F:FF:FFFFFFFFFFFF:FFFFFFFFFFFFFFFFF:FFFFFFFFF::FFFFFFFF,F::FF,FFFFFF:,FF:,FFFFFFFFF,F:FFF:FFFFFF,F:FFFFFFFFFFFFFFFF:FFFFFF:FFFF,FFF,
@A00881:241:HJW2NDRXX:1:2127:29035:4930 1:N:0:CGAGAGAA+GATTGGAG
CGATGTCCTATGGGGCGCAAGCCTGATGCAGCAACGCCGCGTGAGTGATGAAGGTCTTCGGATCGTAAAGCTCTGTCCTAGGGGAAGATAGTGACGGTACCCTTGGAGGAAGCCCCGGCTAACTACGTGCCAGCAGCCGCGGTAATACGTAGGGGGCAAGCGTTCTCCGGAATTATTGGGCGTAAAGAGTGCGTAGGTGGTTACCTAAGCAGGGGGTGAAAGGCACTGGCTTAACCAATGTCAGCCCTCT
+
:FFFFFFFF:FFFFFFFF::FFFFFFFFFFFFFFFFFFFFFFF:FFFFFFFFFFFFFFFFFFFFFFFFFFFFFFFFFF:FFFFFFFFFF:FFF:FFFFFFFFFFFF:,FFF:FFFFF:FFF:FFFFFFFFFF:FFFFF:FFFFFFF:FFFFFF::FF::FFFFF,FFFF:FF:FFFF,:FFFFFFF:,FFFF:FFFFFFFFFFFFF,,F,FFFFF:FFFFFF:FF,FFFFF,F,FFFFFFFF::FF,FF:
@A00881:241:HJW2NDRXX:1:2127:32253:5274 1:N:0:CGAGAGAA+GATTGGAG
CGATGTCCTACGGGGTGCAGCAGTGGGGAATATTGCACAATGGGGGGAACCCTGATGCAGCAACGCCGCGTGAGTGAAGAAGTATTTCGGTACGTAAAGCTCTATCAGCAGGGAAGAAGAGAGACGGTACCTGAGTAAGAAGCCCCGGCTAACTACGTGCCAGCAGCCGCGGTAATACGTAGGGGGCAAGCGTTATCCGGAATTACTGGGTGTAAAGGGAGCGCAGACGGCGATGCACGTCTGGAGTGAA
+
:F:FFFFFFFFFFFFFFFFFFFFFFFFFFFFFFFFFFFFFFFF:FFFFFFFFFFFFFFFFFFFF:FFFFFFFFFFFFFF:FFF,FFFFFF:FFFFFFFFFFFF:FFFFFFFFFF,F:FFFFFFFFFFF,FFFFFF:FFFFF:FFFFFFFFFFFFFFF:FFFFFFFFFFFFFFFF,FFFFFFFF:FFFF:F::F,:FFFFFF,FF,F,FFFF,F,FF:FFFFF:FFFFF:FFFFF:FF,FFFFFFFFF:FF
@A00881:241:HJW2NDRXX:1:2127:25898:5447 1:N:0:CGAGAGAA+GATTGGAG
CGATGTCCTACGGGGGGCAGCAGTGAGGAATATTGGACAATGGATGGAAATCTGATCCAGCCATGCCGCGTGCAGGAAGGCGGTCCTATGGATTGTAAACTGCTTTTGTACGGGAGCAATAATTTCTACGGGATCGGGAGATGAGAGTACCGTACGAATCAGCATCGGCTAACTCCGTGCCAGCAGCCGCGGTAATACGGAGGATGCGAGCGTTCTCCGGAGTTCTTGGGTTTATAGGGTGCGTCGGCGG
+
FF,FFFFFFFFFFFFFFFFFFFFFFFFFFFFFFFFF:FFFFFF:FFFFFFFFFFFFFFFFFFFFFFFFFFFFFFFFFFFFFFFFFFFFFFFF:FFFFFFFFFFFFFFFF,FFFFFFFFFFFFFFFFFFFF:FF:,FFF,FFFFFFFFF,FFFFFFFFFFFF:FFFFFFFF,FFFF:FFFFFFFF,FFFFF:FFFFFF,FF,F:FFFFF:FFF,FFFFFFF:,:F:F,FF:::FF,:FF::F:FF,F::FF
@A00881:241:HJW2NDRXX:1:2127:15872:5713 1:N:0:CGAGAGAA+GATTGGAG
CGATGTCCTACGGGATGCAGCAGTGAGGAATATTGGACAATGGATGGAAATCTGATCCAGCCATGCCGCGTGCAGGAAGGCGGTCCTATGGATTGTAAACTGCTTTTGTACGGGAGCAATAATTTCTACGGGGTAGGGAGATGAGAGTACCGTACGAATCAGCATCGGCTAACTCCGTGCCAGCAGCCGCGGTAATACGGAGGATGCGAGCGTTATCCGGATTTATTGGGTTTAAAGGGTGCGTAGGCTG
+
FF,FFFFFFFFFFFFFFF::FFFFF:F:::FFFFFFFFFFFFF,FFFF:FFFFFFFFFF:FFFFFFFFFFFFFFFFFFFFFFFF:FF,F:FFFFFF::FFFFFFFFFFFFFFFFFFF:FFFFFFFFFFFFFFF,FFFFFF:,F:FFF:FFF:FFFFF,FFFFF:F:FFFFF:FFFFF:FF:F:::FFFFF::FFFFF:FF,FFF,FF:FFFFF:,:FFF:FF:F,,FFFF,F,FFFFF::FFFFF:F::F
@A00881:241:HJW2NDRXX:1:2127:30382:5729 1:N:0:CGAGAGAA+GATTGGAG
CGATGTCCTAGGGATGCAGCAGTGAGGAATATTGGTCAATGGGCGCGAGCCTGAACCAGCCAAGTAGCGTGAAGGAAGACGGCCCTACGGGTTGTAAACTTCTTTTATACGGGAATAAGAACGTCCACGAGTGGATGCGTGCATGTACCGTATGAATAAGCATCGGCTAACTCCGTGCCAGCAGCCGCGGTAATACGGAGGATGCGAGCGTTCTCCGGATTTATTGGGTTTAAATGGAGCGTAGACGGGT
+
FFFFFFFFFFFFFFFFFFFFFFFFFFFFFFFFFFFFFFFFFFFFFFFFFFFFFFFFFFFFFFFFFF:FFFFFFFFF:FFFFFFFFF,FFFFFFFFFFFFFFFFFFFFFFFFFFF,FFFFFFFFFFFFFFFFFFFFFFFFFFFFFFFFFFFFFFFFFFFFFFFFFFFFF:FFFFFFFFFFFFFFFFFFFFFFFFFFFFFFF:FFFFFFFFFFF,FFFFFFFFFFFFFFF:,FF,F,FFFFF:FFFFFFFFF
@A00881:241:HJW2NDRXX:1:2127:32669:5807 1:N:0:CGAGAGAA+GATTGGAG
CGATGTCCTACGGGATGCAGCAGTGAGGAATATTGGTCAATGGGCGAGAGCCTGAACCAGCCAAGTCGCGTGAGGGAAGAATGTCCTATGGATTGTAAACCTCTTTTGTCGGGGAGCAAAGACAGTCACTTGTGATTGGATGAGAGTACCCGAAGAAAAAGCATCGGCTAACTCCGTGCCAGCAGCCGCGGTAATACGGAGGATGCGAGCGTTATCCGGATTTATTGGGTTTAAAGGGTGCGTAGGCGGA
+
FF::FFFFFFFFF:FFFFFFFFFFFFFFFFFFFFFFFFFFFFFFFFFFFFFFFFFFFFFFFFFFFFFF:FFFFFFFFFFFFF:FFFFFFFF:FFFFFFFFFFFFFFFFFF:FFFFFFFFF:FFFFF:FFF:FFFFFFF,FFFFFFFFFFFFF:FFFFF:FFFFFFFFFFFFFFFFFFFFFFFF:FFFFFFFF:FFFFFFFFFFFFFFFFFFFF:FFFFF:FFF::FFFFFF,F,F,F,FFFFFFFFFFF,
@A00881:241:HJW2NDRXX:1:2127:26675:5854 1:N:0:CGAGAGAA+GATTGGAG
CGATGTCCTATGGGGCGCAGCAGTGAGGAATATTGGTCAATGGGCGGAAGCCTGAACCAGCCAAGTCGCGTGAGGGATGACGGCCCTACGGGTTGTAAACCTCTTTTGCCGGGGAAAAAAAGGCGGGACGTGTCCCGCAGTGGAGTGTACCCGGAGAAACAGCATCGGCTAACTCCGTGCCAGAAGCCGCGGTAATACGGAGGATGCGAGCGGTATCCGGATTTATGGGGTTTAAAGGGTGCGTAGGCGG
+
,FF,FFF:FF,F,FF,F,:,FFFFFFFFFFFFFFFFFFFFFFFFFFFFFFFFFF,FF:FF,FFF:FFF:FF,FFFFFFFF:,F,FFFFFF:F:FFFFFFFFFFFFFFFFFFFFFFF,FFF:,FFFFFF,FFFFFF,FFFFFFFFFFFFFFFFFFFFFF,FFFFFFFFFFF:FFFFFFFFFFFF,FFFFFFFFFFF:FFF:FFF,FF,FFF:,,FFFFF:FFF,F,:,,FFF:F:FF,FFFFF:FFF,FF,
@A00881:241:HJW2NDRXX:1:2127:31141:5885 1:N:0:CGAGAGAA+GATTGGAG
CGATGTCCTATGGGATGCAGCAGTGGGGAATATTGCACAATGGGGGGAACCCTGATGCAGCAACGCCGCGTGAGTGAAGAAGTATCTCGGTATGTAAAGCTCTATCAGCAGGGACGAAGATGACGGTACCTGAGTAAGAAGCCCCGGCTAACTACGTGCCAGCAGCCGCGGTAATACGTAGGGGGCGAGCGTTATCCGGATTTACTGGGTGTAAAGGGAGCGTAGACGGCATGGCAAGTCTGGAGTGAAA
+
:FFFFFFFFFFFFFFFFFFFFFFFFFFFF:FFFFFFFFFFFFFFFFFFFFFFFFFFFFFFFFFFFFFFFFFFFFFFFFFFFFFFFFFFFFF:FFFFF:FFFFFFFF:FFFFFFF,FFFFFFFFFFFFFFFFFFFFF,F:FFFFFFF,FFFFFFFFFFFFFFFFFFFFFF:FFFFFFFF:FFFFFFFFFFFFF,FFFFFFFFF:,FFF:F::F:FFFFFFFFFFFFFFFF:,F:FFFFFFFFF:FFFFFF,
@A00881:241:HJW2NDRXX:1:2127:21215:6010 1:N:0:CGAGAGAA+GATTGGAG
CGATGTCCTATGGGGCGCACCAGTGGGGGATATTGCACAATGGAGGGAACTCTGATGCAGCGATGCCGCGTGAGGGAAGAAGGTCTTCGGATTGTAAACCTCTGTCTTAAGGGACGATAATGACGGTACCTTAGGAGGAAGCTCCGGCTAACTACGTGCCAGCAGCCGCGGTAATACGTAGGGAGCGAGCGTTGTCCGGAATTACTGGGTGTAAAGGGAGCGTAGGCGGGGTTGCAAGTCAGATGTGAAA
+
FFFFFFFFFFFFFFFFFFFFFFFFFFFFFFFFFFFFFFFFFFFFFFFF:FFFFFFFFFFFFFFFFFFFFFFFFFFFFFFFFFFFFFFFFFFFFFFFFFFFFFFFFFFF,FFFFFFFFFFFFFFFFFFFFFFFFF:FFFF:FFFFFFFFFFFFFFFFFFFFFFFFFFFFFFF:FFFFFFFFFFFFFF:FFFFFFFFFFFFF:FF:FFFF:FFF,FFFF:F:FFFFFFFFFF:FFFFF:FFFFFFFFFF:F,
@A00881:241:HJW2NDRXX:1:2127:24768:6464 1:N:0:CGAGAGAA+GATTGGAG
CGATGTCCTATGGGGCGCAGCAGTCGGGAATATTGCACAATGGAGGGAACTCTGATGCAGTGACGCCGCGTGCAGGAAGAAGGTTTTCGGATTGTAAACTGCTTTAGACAGGGAAGAGAAAGGACAGTACCTGTAGAATAAGCTCCGGCTAACTACGTGCCAGCAGCCGCGGTAATACGTAGGGAGCGAGCGTTATCCGGATTTATTGGGTGTAAAGGGTGCGTAGACGGGTTAATAAGTCTGATGTGAA
+
FFFFFFFFFFFFFFFFFFFFFFFFFFFFF:FFFFFFFFFFFFFFFFFFFFFFFFFFFFFFFFFFFFFFFFFFFFFFFFFFFFFFFFFFFFFFFFFFFFFFFFFFFFFFFFFFFFFFFFFFFFFFFFFFFFFFFFFFFFFFFFFFFFFFFFFFFFFFFFFFFFFFFFFFFFFFFFFFFFFFFFFFFFFFFFFFFFFFFFFFF::FFFFFFFFFFFF:FFFFFF:FFFFFFFFFFF:F:FFFFFF,FFFFF:
@A00881:241:HJW2NDRXX:1:2127:31919:6918 1:N:0:CGAGAGAA+GATTGGAG
CGATGTCCTATGGGGGGCAGCAGTGGGGAATCTTCCGCAATGGGCGAAAGCCTGACGGAGCGATGCCGCGTGGGTGAAGAAGGGATTCGTCCCGTAAAGCCCTGTTGCCCGCGACGAAGAGCGCATCGAGGAAAGAGCGATGCGAGTGACGGTAGCGAGCGAGGAAGCCACGGCTAACTACGTGCCAGCAGCCGCGGTAATACGTAGGTGGCGAGCGTTGTCCGGAATCATTGGGCGTAAAGCGCATGTA
+
:FFFFFFFFFFFFFFFFFFFFFF:F:F::FFFFFFFFFFFFFFFFFFF:FFFFFFFFFFFFFFFFF:F:F:FFFFFFFFFFFFFFF:FFFFFFFFFFFFFFFFFFFFFFFFFFFFFFFFFFFFFFFFFFFFFF,FFFFF:FFFFFFFF:F,FFF:FFFFFFFFF:F:FFF:FF:FFFFFFFF:FFFFF:FFFFFFFFF:FFF::F,FFF:FFFFFFFFFFFF:FFFFFF,FF:,FFFF:::,F:FFF:FF
@A00881:241:HJW2NDRXX:1:2127:16975:7686 1:N:0:CGAGAGAA+GATTGGAG
CGATGTCCTACGGGAGGCAGCAGTGGGGAATATTGGTCAATGGGCGCGAGCCTGAACCAGCCAAGTAGCGTGAAGGAAGACGGCCCTACGGGTTGTAAACTTCTTTTATACGGGACTAAGAACGTCCACGAGTGGATGCGTGCATGTACCGTATGAATAAGCATCGGCTAACTCCGTGCCAGCAGCCGCGGTACTACGGAGGATGCGAGCGTTATCCGGATTTATGGGGTTTCAAGGGAGCGTAGACGGG
+
FFFFFFFFFFFFFFFFFF:FFFF:FFFFFFFFFFFFFFFFFFFFFFFFFFFFFFFFFFFFFFFFFFFFFFFFFFFFFFFFFFFFFFFFFFFFFFFFFFFFFFFFFFFFFFFFFFF,FFFFFFFFFFFFFFFFFFFFFFFFFFFFFFFF:FFF:FFFFFFFFF,FFFFFFFFFFFFFFFFF,FF:FF,FF:FFF,FFFFFFF:FF:FF,FFFF,F,FFFF,,F:F:,:FFF,:,FFF:FF:FFF:FFFFFF
@A00881:241:HJW2NDRXX:1:2127:17255:7858 1:N:0:CGAGAGAA+GATTGGAG
CGATGTCCTACGGGGCGCAGCAGTGAGGAATATTGGTCAATGGGCGCGAGCCTGAACCAGCCAAGTCGCGTGAGGGAAGACGGCCTTATGGGTTGTAAACCTCTTTCAGATGAGAGTAAAGGGTGCTACGTGTAGCACATTGCAAGTATCATCAGAAGAAGCATCGGCTAATTCCGTGCCAGCAGCCGCGGTAATACGGAAGATGCGAGCGTTATCCGGATTTATTGGGTTTAAAGGGTGCGCAGGCGGC
+
:F,FFFFFFFFFFFFFFFFFFFFFFFFFFFFF:FF:FFFF,F:FFFFFFFFFF:FFFF:FF:,F:FFFFFFF,:FFFFFFFF:FFFF,FFFFFFFFFF:FFFFFFFFFF,:FFFFFFFF,FFFFFFFFFFFFFFFF:F:FFFFFFFFFFFFFFFF:FF:F:FFFF:FFFFFFFFFFF:FFFFFFFFFFFFFFFFFFFF,FFFFFFFFFFFFFF:FFFFFFFFFF,FFFFFFFFF,FF,F:F:::FFFFFF
@A00881:241:HJW2NDRXX:1:2127:27019:9298 1:N:0:CGAGAGAA+GATTGGAG
CGATGTCCTACGGGATGCAGCAGTCGGGAATATTGCGCAATGGAGGAAACTCTGACGCAGTGACGCCGCGTATAGGAAGAAGGTTTTCGGATTGTAAACTATTGTCATTAGGGAAGAAAAAAGACAGTACCTAAAGAGGAAGCTCCGGCTAACTATGTGCCAGCAGCCGCGGTAATACATAGGGAGCAAGCGTTATCCGGAATTATTGGGTGTAAAGGGTGCGTAGACGGGATAGCAAGTTAGTTGTGAA
+
FFFFFFFFFFFFFFFFFFFFFFFFFFFFFFF,FFFFFFFFFFFFFFFFFFFFFFFFFFFFFFFFFFFFFFFFFFFFFFFFFFFF:FFFFFFFFFFFFFFF:FFFFFFFFFFFFFFFFFFFFFFFFFFFFFFFFFFFFFFFFFFFFFFFFFFFFFFFFFFFFFFFFFFFFFFFFF:FFFF:FFFFFFFF:FFFFF,FFFFFF,FFF:FFFFF:FF,:FFFFFFFFFFFFFFFFFFFF:,FFF:FFFFFFFF
@A00881:241:HJW2NDRXX:1:2127:29658:9706 1:N:0:CGAGAGAA+GATTGGAG
CGATGTCCTATGGGGGGCAGCAGTGGGGAATATTGCACAATGGGGGGAACCCTGATGCAGCGACGCCGCGTGAGCGAAGAAGGTATTCGTATCGTAAAGCTCTGTCCTATGGGAAGATAATGACGGTACCATAGGAGGAAGCTCCGGCTAACTACGTGCCAGCAGCCGCGGTAATACGTAGGGAGCAAGCGTTGTCCGGAATCACTGGGCGTAAAGGGTTCGCAGGCGGCAATGCAAGTCTCGTGTGAAA
+
FFFFFFFFFFFFFFFFFFFFFFFFFFFFFFFFFFFFFFFFFFFFFFFF,FFFFFFFFFFFFFFFFFFFFFFFFFFFFFFFFFFFFFFFF:FFFFFFFFFFFFFFFFF:FFFFFFFFFF,FFFFF:FFFFFFFFFF:FFFF:FFFFFFFFFFFFFFFFFFFFFFFFFF:F:,::FF:FFF:FFF:FFF,:FFF:FFFFFFF::FF:,FF:FFFF::FFFFFFFF:FFFFFF::::F::F:F:F:FFFFFFF
@A00881:241:HJW2NDRXX:1:2127:30843:10410 1:N:0:CGAGAGAA+GATTGGAG
CGATGTCCTATGGGGGCAGCAGTGGGGAATATTGCACAATGGGGGGAACCCTGATGCAGCAACGCCGCGTGAGTGAAGAAGTATCTCGGTATGTAAAGCTCTATCAGCAGGGAAGAAAATGACGGTACCTGACTAAGAAGCACCGGCTAAATACGTGCCAGCAGCCGCGGTAATACGTATGGTGCAAGCGTTATCCGGATTTACTGGGTGTAAAGGGAGCGCAGGCGGTTCTGCAAGTCAGATGTGAAAG
+
FFFFFFFFFF:FFFFFFFFFFFFFFFFF:FFFFFFFFFFFFFFFFFFFFFFFFF:FFFFFFFFFFFFFFFFFFFFF::FFFFFFFFFFFFFFFFFFFFFFFFFFFFFFFFFFFFF:,F:FFFFFFFFFFFFF:FF,:FFFFFFFF:FFFFFFFFFFFFFFFFFFFF,FFFFF,FFFFFFFF:FFF::FF:FFFFFFFFFFFFF,FFF:,F,FF,FFFFFFF:FFF:FFF:FFFFFFFFF,::FFFF:FFF
@A00881:241:HJW2NDRXX:1:2127:27453:10676 1:N:0:CGAGAGAA+GATTGGAG
CGATGTCCTACGGGAGGCACCAGTGGGGGATATTGGACAATGGGGGGAACCCTGATCCAGCGACGCCGCGTGAGTGAAGAAGTATTTCGGTATGTAAAGCTCTATCAGCAGGGAAGAAAGAGAGACGGTACCTGACTAAGAAGCCCCGGCTAACTGCGTGCCAGCAGCCGCGGTAATACGTAGGGGGCAAGCGTTATCCGGATTTACTGGGTGTAAAGGGAGCGCAGACGGATATGCAAGTCTGGAGTGA
+
FFFFFFFFFFFFFFFFFFFFFFFFFFFFFFFFFFFFFFFFFFFFFFFFFFFFFFFFFFFFFFFFFFFFFFFFFFFFFFFF:FFF,FFFFFFFFFFFFFFFFFFFFFFFFFFFFFFFFFFFFFFF:FFFFFFFFFFFFFFFFFFFFFFFFFFFFFFFFFFFFFFFFFFFFFFFFFF,FFFFFFFFFFFF,FFFFFFFFFFFFFFFFFFFFFFFF::FF:FFFFFFFFFFFFFFFFFFFF,FFFFFFFFFFF
@A00881:241:HJW2NDRXX:1:2127:20518:10723 1:N:0:CGAGAGAA+GATTGGAG
CGATGTCCTATGGGAGGCAGCAGTGGGGAATATTGCACAATGGGGGAAACCCTGATGCAGCGACGCCGCGTGGGTGAAGAAGTATTTCGGTATGTAAAGCCCTATCAGCAGGGAAGAAGATGACGGTACCTGAGTAAGAAGCCCCGGCTAACTACGTGCCAGCAGCCGCGGTAATACGTAGGGGGCGAGCGTTATCCGGATTTACTGGGTGTAAAGGGAGCGTAGACGGCCGGTCAAGTCTGGAGTGAAA
+
FF:FFFF,,F,FFFFFFF,:FFFFFFFF:F:FFFFFFFFFFFF:FF,FFF,FFFFF:FFF:FFFF,FFF:FFFF:F::FFF,FF:FF:F,,FFFFF:F,F:,FFFF:FFFF,FFFFFF,FFFF:FFFFFF:FF:FFFFFF:FFFFFFFF,FFFFFFFF,FFFFFFF:F:F,:FF:F:FFFFFF:FFFF,FF,:FFF:FFFF:FFF,FFFF:F,F,F:FFF:FF,FFFF:FF:F:F::FFF,F,FF:FF,,
@A00881:241:HJW2NDRXX:1:2127:20654:11177 1:N:0:CGAGAGAA+GATTGGAG
CGATGTCCTACGGGAGGCAGCAGTGGGGAATATTGCACAATGGGGGGAACCCTGATGCAGCGACGCCGCGTGAAGGAAGAAGTATCTCGGTATGTAAACTTCTATCAGCAGGGAAGAAACTGACGGTACCTGACTAAGAAGCCCCGGCTAACTACGTGCCAGCAGCCGCGGTAATACGGAGGGGGCAAGCGTTATCCGGATTTACTGGGTGTAAAGGGAGCGTATACGGAAGAGCAAGTCTGATGTGAAA
+
FFFFFFFFFFFFFFFFFFFFFFFFFFFFF,F:FFFFFFFFFFFFFFFFFFFFFFFFFFFFFFFFFFFFFFFFFFFFFFFFFFFFF:FFFFFFFFFF:FFFFFFFFFFFFFFFFFFFF:F,FFFFFFFFFFFFFFFFFFFFFFFFFFFFF,FFFFFFFFFFFFFFFFFFFFFFFFFFFF,F:FFFFF:FFFFF:FFFFFFFFFFFFFFFFFFFFF,FFFFFFF:F,F::FFF:F:,FFFFFFF,,FFFFFF
@A00881:241:HJW2NDRXX:1:2127:15393:11240 1:N:0:CGAGAGAA+GATTGGAG
CGATGTCCTACGGGGCGCAGCAGTGAGGAATATTGGTCAATGGGCGCGAGCCTGAACCAGCCAAGTAGCGTGAAGGAAGACGGCCCTACGGGTTGTAAACTTCTTTTATACGGGAATAAGAACGTCCACGAGTGGATGCGTGCATGTACCGTATGAATAAGCATCGGCTAACTCCGTGCCAGCAGCCGCGGTAATACGGAGGATGCGAGCGTTCTCCGGATTTATTGGGTTTAAAGGGAGCGTAGACGGG
+
FFFFFFFFFFFFFFFFFFFFFFFFFFFF:FFFFFFFFFFFFFFFFFFFFFFFFFFFFFFFFFFFFFFFFFFFFFF:FFFFFFFFFFFFFFFFFFFFF,FF,FFF:FFFFFFFFFFFFF:FFFFFFFFFFFFFFFFFFFFFFFFFFFF:F:FFFFFFFF:FFFFFFFFFFFFFFFFFFFFFFFFFFFFFFFFF:FFFFF::FF:FFFFFFFFF::FFFF,FF:,FFFFFF,FFF,:FFFFFFFF:FF:FFF
@A00881:241:HJW2NDRXX:1:2127:30671:11428 1:N:0:CGAGAGAA+GATTGGAG
CGATGTCCTATGGGATGCAGCAGTGAGGAATATTGGTCAATGGGCGCGAGCCTGAACCAGCCAAGAAGCGTGAAGGAAGACGGCCCTACGGGTTGTAAACTTCTTTTATACGGGAATAAGAACGTCCACGAGTGGATGCGTGCATGTACCGTATGAATAAGCATCGGCTAACTCCGTGCCAGCAGCCGCGGTAATACGGAGGATGCGAGCGTTATCCGGATTTATTGGGTTTAAAGGGAGCGTAGACGGG
+
F:F:FFFFF,FFFF:FFFFFFFFFFFF,FFFFFFFFFF:FFFFFFFFFFFFFFFFFFFFFFFFFF,FFFF:FFFFFFFFFFFFFFFFFFFFFFFFF:FFFFFFFFFFFFFFFFFFFFFFFFFF:FFFFFFFFFFFFF:FFFFFFFFFFFFFFFFFFFFFFF::FFFFF:F:FFFFFFFFFFFFFFFFFFFFF,,FFFFFFFFFF:FFFFFFFFF,FFFFFFFFFFFF:F:,F:F,FFFFF:FF:FF,FF:
@A00881:241:HJW2NDRXX:1:2127:31340:12430 1:N:0:CGAGAGAA+GATTGGAG
CGATGTCCTACGGGGTGCAGCAGTGAGGAATATTGGACAATGGATGGAAATCTGATCCAGCCATGCCGCGTGCAGGAAGGCGGTCCTATGGATTGTAAACTGCTTTTGTACGGGAGCAATAATTTCTACGGGGTAGGGAGATGAGAGTACCGTACGAATCAGCATCGGCTAACTCCGTGCCAGCAGCCGCGGTAATACGGAGGATGCGAGCGTTCTCCGGAGTTATTGGGTTTAAAGGGTGCGTAGGCTG
+
,FFFFFFFFFFFFFFFFFFFFFFFF:FFFFFFFFFFFFFFFFFFFFFFFFFFFFFFFFFFFFFFFFFFFFFFFFFFFFFFFFFFFFFFFFFFFFFFF:FFFFFFFFFFFFFFFFFFFFFFFFFFFFFFFFFFF:FFFF:FFFFFFFFFFFFFFFFFFFFFFFFFFFFFFF:FFFFFFF:FFFFF:FFFFFFFFFFFFF:FFFFFFFFFFFFF:F,FFFFFF,FF:FFF:FFFFF,,FF:F,FFF:FFFFF
@A00881:241:HJW2NDRXX:1:2127:29342:13135 1:N:0:CGAGAGAA+GATTGGAG
CGATGTCCTACGGGATGCAGCAGTGAGGGATATTGGGCAATGGGGGAAACCCTGACCCAGCAACGCCGCGTGAGGGAAGACGGTTTTCGGATTGTAAACCTCTGTCCTCTGTGAAGATCATGACGGTAGCAGAGGAGGAAGCTCCGGCTAACTACGTGCCAGCAGCCGCGGTAATACGTAGGGAGCGAGCGTTGTCCGGATTTACTGGGTGTAAAGGGTGCGTAGGCGGTATGGCAAGGCAGTAGTGAAA
+
FF,::FFFFFF,FF:FFFFFFFFFF,FFFFFFFFFFFFFFFFFFFFFFFFFFFFFFFFFFFF,FFFFFFFFFFFFFFFFFF:FFFFFFFFF:FFFFFFFFFFFFFFFFF,FFFFF,FFFFFFFFFFF:FFFFFFFFFFFFFFFF:FFFFFFFFFFFFFFFFFFFFFFFFF:F,FFFFFFF:FF:FFFFFFF,FFFFFFF,:FFFFFFF:F:FFF,,F:F:,,FFFF::,FFFF,::::,FF:FFF,:FF,
@A00881:241:HJW2NDRXX:1:2127:16414:13730 1:N:0:CGAGAGAA+GATTGGAG
CGATGTCCTACGGGATGCAGCAGTGAGGAATATTGGTCAATGGGCGCGAGCCTGAACCAGCCAAGTAGCGTGAAGGAAGACGGCCCTACGGGTTGTAAACTTCTTTTATACGGGAATAAGAACGTCCACGAGTGGATGCGTGCATGTACCGTATGAATAAGCATCGGCTAACTCCGTGCCAGCAGCCGCGGTAATACGGAGGATGCGAGCGTTATCCGGATTTATTGGGTTTAAAGGGAGCGTAGACGGG
+
:FFFFFFFFFFFFF:FFFFFFFFFF,FFFFFFFFFFFFFFFFFFFFFFFFFFFFFFFFFFFFF:FFFFFFFFFFFFFFFFFFFFFFFFFFFFFFFFFFF:FFFFFFFFFFF:F:FFFFFFFFFFFFFFFFFFFFFFF:FF:FFFFFFFFFFFFFFFFFFF:FFFFFFFFFFFFFFFFFFFF:FFF:FFFFFFFFFFFFFFFFFFFFF:FFFFFFFFFFFFF,FF::FFF::FFFFFF:FFF:FF:FFFFF
@A00881:241:HJW2NDRXX:1:2127:27344:14121 1:N:0:CGAGAGAA+GATTGGAG
CGATGTCCTACGGGGGGCAGCAGTGGGGAATATTGGGCAATGGGCGCAAGCCTGACCCAGCAACGCCGCGTGAAGGAAGAAGGCCCTCGGGTTGTAAACTTCTTTTGCCAGGGACGAAGAAGTGACGGTACCTGGCGAAAAAGTCACGGCTAACTACGTGCCAGCAGCCGCGGTAATACGTAGGTGGCAAGCGTTATCCGGATTTACTGGGTGTAAAGGGCGTGTAGGCGGGATTGCAAGTCAGATGTGA
+
FFFFFFFFFFFFFFFFFF:FFFFFFFFFFFFFFFFFFFFFFFFFFFFFFFFFFFFFFFFFFFFFFFFFFFFFF:FFF:FFFFFFFFFFFFFFFFFFFFFFFFFFFFFFFFFFFFFFFFFFFFFFFFFFFFF:FFFFFFFFFFFFFFFFFFFFFFFFFFFFFFFFFFF:FFFFFFF,FFFFFFFFFFFFFFFFF:FF:FFFFFFFFF,:FFFFFF,F,FFFFFFFF,FFFF:,FFFFFF,F::FFFFFFFF
@A00881:241:HJW2NDRXX:1:2127:15176:14340 1:N:0:CGAGAGAA+GATTGGAG
CGATGTCCTACGGGGTGCACCAGTGAGGAATATTGGTCAATGGGCGGGAGCCTGAACCAGCCAGGTCGCGTGAGGGATGACGGCCCTATGGGTTGTAAACCTCTTTTGCCGGGGAGCAAAGTGCCGCACGTGTGCGGTTTGGAGAGTACCCGGAGAAAAAGCATCGGCTAACTCCGTGCCAGCAGCCGCGGTAATACGGAGGATGCGAGCGTTATCCGGATGTATTGGGTTTAAAGGGAGCGTAGACGGG
+
FF,:FFFFF,FFFFFFFFFFFFFFFFFFFFFFFFFFFFF:FF,FFFFFFFFFFFFFFFFFFFFFFFFFFFFFFFFFFFFFFFFFFFFFFFFFFFFFFFFFFFFFFFFFFFFFFFFFF:FFFFFFFFF:FFFFFFFFFFF:F::F::FFFFFFFFFF::::FF:FFFFFF:FFFFFFFFFFFFFFFFFFFFFFF,FFFFFFFFFFFFFFFFF:FFFFFFFFF,FF:FFF:,FFF,FFFFFFFFF:FFFFFF
@A00881:241:HJW2NDRXX:1:2127:32805:14559 1:N:0:CGAGAGAA+GATTGGAG
CGATGTCCTATGGGGGGCAGCAGTGAGGAATATTGGACAATGGATGGAAATCTGATCCAGCCATGCCGCGTGCAGGAAGGCGGTCCTATGGATTGTAAACTGCTTTTGTACGGGAGCAATAATTTCTACGGGGTAGGGAGATGAGAGTACCGTACGAATCAGCATCGGCTAACTCCGTGCCAGCTGCCGCGGTAATACGGAGGATGCGAGCGTTATCCGGATTTATTGGGTTTAAAGGGTGCGTAGGCTG
+
:FFFFF:::FFFFFFFFFFFFFFF:FFFFFFFFF,FFFFFFFFFFFFFFFF:FFFFFFFFFFFFFFFFFFFFFFFFFFFFFFFFFFFFFFFFFFFFF,FFFFFFFFFFFFFFFFFFFFFFFFFFFFFFFFF:FFFFFFFFFFFFFF:FFFFFFFFFFFFFFFFFFFFFF:FFFFFFFF:FFFFF,FFFFFFFFFFFF,FF:FF:FFFFFFFFFF,F:FFFFF:FF,FF,FFFFFFF:F:FFF:FFFF:FF
@A00881:241:HJW2NDRXX:1:2127:31132:14638 1:N:0:CGAGAGAA+GATTGGAG
CGATGTCCTTGGGAGGCACCAGTGGGGAATATTGGGCAATGGGCGAAAGCCTGACCCAGCAACGCCGCGTGAGGGAAGAAGGTTTTCGGATTGTAAACCTCTGTCCTAAGGGACGAAGGACGTGACGGTACCTTAGGAGGAAGCCCCGGCTAACTACGTGCCAGCAGCCGCGGTAATACGTAGGGGGCGAGCGTTGTCCGGAATGACTGGGCGTCAAGGGCGTGTAGGCGGCTGATTAAGTCTGGAGTGA
+
::,F:F::FFFFFFFFFFFFFFFFFFFF:FFFFFFFFFFFFFFFFFFFFFFF:FFFFFFFFFFFFFFFFF,FFF:F:FFFF:FFFFFFFFFFFFFF::FFFFF:FFF:FFFFF,FF:FFF,FFFFFFFFFFF,FFFFFF:FFFFFFFF,FFFFFF,FFFFFFFFFF:FFFFF:F,FFFFFFFFFFF:F:FFFF:FFFFFFFFFFF:FF,FFFF,,FF:F:FFFFFF,FFFF:FF:F:FF:FFFF,FFF::
@A00881:241:HJW2NDRXX:1:2127:26458:14873 1:N:0:CGAGAGAA+GATTGGAG
CGATGTCTATGGGGTGCAGCAGTGAGGAATATTGGACAATGGATGGAAATCTGATCCAGCCATGCCGCGTGCAGGAAGGCGGTCCTATGGATTGTAAACTGCTTTTGTACGGGAGCAATAATTTCTACGGGATAGGGAGATGAGAGTACCGTACGAATCAGCATCGGCTAACTCCGTGCCAGCAGCCGCGGTAATACGGAGGATGCGAGCGTTATCCGGATTTATTGGGTTTAAAGGGTGCGTAGGCTGT
+
:FF,FFFFFFFFFFFFFFFFFFFFFFFF,:FFFFFFFFFFFFFFFFFFFFFFFFFFFFFFFFFFFF:FFFFFFFFFFFFFFFFFFFFFFFFFFFFF,FFFFFFFFFFF,FFFFFFFFFFFFFFFFFFFFFFFFFFFF,FFFFFFFFFFFFFFFFFFFFFFFFFFF,FFFFFFFFFFFFFF:F:FFFFFF::F::F:FFFFFFFFFFFFFFFF:FFFFF:FFFFFFFFFFFFFF:,FF:F:FFF,F:FFFF
@A00881:241:HJW2NDRXX:1:2127:27778:15468 1:N:0:CGAGAGAA+GATTGGAG
CGATGTCCTACGGGATGCAGCAGTGAGGAATATTGGTCAATGGGCGGGAGCCTGAACCAGCCAAGCCGCGTGGAGGAGGAAGGTACAGAGTATCGTAAACTCCTTTTGTCAGGGGATAAAAGGCGGGATGCGTCCCGTCCCGAAGGTACCTGACGAAAAAGCATCGGCTAACTCCGTGCCAGCAGCCGCGGTAATACGGAGGAGGCGAGCGGGGTCCGGATGTATTGGGTTTAAAGGGTGCGTAGGCGGT
+
FFF:FFFFFFFFFFFFFFFFFFFFFFFFFFF,FFFFFFF:FFFFFFFFFFFFFFFFFFFFFFFF:FFF:FFFFFFFFFFFFFFFF:FFFFFFFFF,FFFFFFFFF::FFF:FFFFF:FFF:FFFF:F:FFFFFFFFFFFFFFF,FFF:FFFFF,FFF,:FFFF,FFFFF:,FFFFFF:FF,,F:FFFFFF,FFFF:FFFFFFF,FFFFF:F::FFF:F,:F:,,F,:FF,:FF,,FFFF:FF,F:FFFF,
@A00881:241:HJW2NDRXX:1:2127:20907:15655 1:N:0:CGAGAGAA+GATTGGAG
CGATGTCCTATGGGATGCACCAGTGGGGAATATTGGGCAATGGGCGAAAGCCTGACCCAGCGACGCCGCGTGAAGGAAGAAGGTTTTCGGATTGTAAACTTCAGTAAGCAGGGACGAAGGAAGTGACGGTACCTGCAGAGTAAGCCACGGCTAACTACGTGCCAGCAGCCGCGGTAATACGTAGGTGGCGAGCGTTATCCGGAATTACTGGGTGTAAAGGGTGTGTAGGCGGGGCGATAAGTCTGATGTG
+
FFFFFFFFFFFFFFFFFFFFFFFFFFFFFFFFFFFF:FFFFFFFFFFFFFFFFFFFFFFFFFFF:FFFFFFFFFFFFFFFFFFFFFFFFFF:FFFFFFFF,FFF:FFFFFFFFFFFF:FFF,FFFFFFFFF:F:FFF:FFFFF::FFFFFFFFFF:FFFFFFFFFFFFFFFFFFF:,FFFFFFFFFFFFFF:FFFFFFF:FFF,FF,FF,FF:FFF:F:F,::F::FFFFFFFFFFF,,,FFF:FFF:FF
@A00881:241:HJW2NDRXX:1:2127:21658:15953 1:N:0:CGAGAGAA+GATTGGAG
CGATGTCCTATGGGGGGCAGCAGTGAGGAATATTGGTCAATGGGCGCGAGCCTGAACCAGCCAAGTCGCGTGAGGGAAGACGGCCTTATGGGTTGTAAACCTCTTTCAGATGAGAGTAAAGGGTGTTACGAGTAACACATTGCAAGTATCATCAGAAGAAGCATCGGCTAATTCCGTGCCAGCAGCCGCGGTAATACGGAAGATGCGCGCGTTCTCCGGATTTATTGGGTTTCAAGGGTGCGTAGGCGGA
+
:FFFFFFF:FFFFFFFFF:FFFFFFFFFFFFFFFFFFFFFFFFFF:FFFFFFFFFFFF,FFFFFFFFFF::FFFFFF:FFFFFFFF:FFFFFF:F:FFFFFFFFFFF,F:FFFF::F,FFFF:FFF:,:FFFFFFFFFFFFFF:,:F,FF,,F,FF:FF:FFFFF:FFFFFFFFFFF:FFFFFFFFFFFF:F:FF,:FFF:FFFF::F,:F:FFF:FFFF,F:,::FFF:,F,F,FFF::FFFFFFF:F:
@A00881:241:HJW2NDRXX:1:2127:20121:16673 1:N:0:CGAGAGAA+GATTGGAG
CGATGTCCTATGGGACGCAGCAGTGAGGAATATTGCACAATGGGGGAAACCCTGATGCAGCGACGCCGCGTGAGTGAAGAAGTATTTCGGTATGTAAAGCTCTATCAGCAGGGAAGAAGGAAGACGGTACCTGACTAAGAAGCCCCGGCTAACTACGTGCCAGCAGCCGCGGTAATACGTAGGGGGCGAGCGTTATCCGGATTTACTGGGTGTAAAGGGAGCGTAGACGGCTTGTCAAGTCTGGAGTGAA
+
FFFFFFFFFFFFFFFFFFFFFFF:FFFFFFFFFF:FFFFFFFFFFFFFFFFFFFFFFFFFFFFFFFFFFFFFFFFFFFFFFFFFFFFFFFFFFFFFFFFFFFFFFFFFFFFFFFFF:FFFFFFFFFFFFFFFFFFFFFFFFFFFFFFFFFFF:F:FFFFFFFFFFFFF:FFFFF::FFFFFFFFF:F:FFFFFFFFF:FFFFFFFFFFFFFFF,F:FF:F:F:F:FFFFFF:FFFFFFFFFFF:FFFF::
@A00881:241:HJW2NDRXX:1:2127:21856:17018 1:N:0:CGAGAGAA+GATTGGAG
CGATGTCCTATGGGACGCAGCAGTGGGGAATATTGGTCAATGGGGGAAACCCTGAACCAGCAACGCCGCGTGAAGGAAGAAGGCTTTCGGGTTGTAAACTTCTTTTATCTGTGACGATAGTGACGGTAGCAGATGAATAAGCTCCGGCTAACTACGTGCCAGCAGCCGCGGTAATACGTAGGGAGCGAGCGTTATCCGGATTTACTGGGTGTAAAGGGCGCGTAGGCGGGCTGACACGTCAGATGTGAAA
+
FF,FFFFFF,FFFFFFFF:FF:FFFFF,FFFFFFFFFFFFFFFFFFFFFF:FFFFFFFFFFFFFFFFFFFFFFFFFFF:FFFFF,FFFFFF:FF:FFFFFFFFFFFFFFFFFF,FFFFFFFFFFFFF:FFFFFFFFFFFFFFFFFFFF:FFFFFFFFFFFFFFFFFFFFF:FFFFF:FFFFFF:FFFFFFFFF,FFF:FFFFFFF:FF,FFFFFFF:FFFF::FFFFFFFFFFFFF,:F:,FFFFFFF:F
@A00881:241:HJW2NDRXX:1:2127:14000:17503 1:N:0:CGAGAGAA+GATTGGAG
CGATGTCCTATGGGACGCACCAGTTAGGAATATTCGTCGATGGGGGAAACCCTGAACGAGCAATGCCGCGTGAGTGATGACGGTCTGTATGATTGTAAAACTCTGTTGTAAGGAAAGATCCCTTGTCAGAGGTAATGATGATGAGCTGACGGTACCTTACCAGAAAGCCCCGGCTAACTACGTGCCAGCAGCCGCGGTAATACGTAGGGGGCGAGCGTTATCCGGATTTATTGGGCGTAAAGCGGGTGTA
+
:F,FFF,FF,FFFFFFFFF,:FF:FF:FFFFFFFFFFF,FF:::FF,FFF:FFF:FF::F:F:FF::FFFFF::FFFFFFFFFFFF:F,FF:FFFF,F,:,:,F:FFFF,,F:,,FF:,F,:FFFF:F:F:FFF:,FFFFFFFF,F,FFFF,FF,FFF:FF:F:FF:F,FFFFFFFFFFFFFFFFF,FFFFF,,F:FF,,F:::FFF,FFFFF:FF,:FF,:F:F::FFFFFFFFF:F,F:FF:,,:F,F
@A00881:241:HJW2NDRXX:1:2127:24758:17691 1:N:0:CGAGAGAA+GATTGGAG
CGATGTCCTACGGGGTGCAGCAGTGAGGAATATTGGTCAATGGGCGGAAGCCTGAACCAGCCAAGTCGCGTGAGGGATGACGGCCCTACGGGTTGTAAACCTCTTTTGCCGGGGAACAAAAGGCGGGACTTGTCCCGCAGTGGAGTGTACCCGGAGAAAAAGCATCGGCTAACTCCGTGCCAGCAGCCGCGGTAATACGGAGGATGCGAGCGTTCTCCGGATTTATTGGGTTTAAAGGGTGCGTAGGCGG
+
FF:FFFFFFFFFFFFFFFFFFF:FF:FFFFFFFFFFFFFFFFFFFFFFFFFFFFFFFFFFFFFFFFFFFFFFFFFFFFFFFFFFFFFFFFFFFF:FFFFFFFFFFFFFFFFFFFF,FFF:FFFFFFFFFFFFFFFFFFFFFFFFFFFFFFFFFFFF:FFF:FFFFFFFFF,FFFFFFFFFFFFFFFFFFF:FF:FFFFFF,F:FFFFFFFFFFF,FFFF::,FFFFFF:::FFF,,FF:FF:FF:FFFFF
@A00881:241:HJW2NDRXX:1:2127:25247:17785 1:N:0:CGAGAGAA+GATTGGAG
CGATGTCCTACGGGATGCAGCAGTGAGGAATATTGGTCAATGGGCGAGAGCCTGAACCAGCCAAGTCGCGTGAGGGAAGACGGTCCTACGGATTGTAAACCTCTTTTGTCGGGGAGCAATAAAGCGTACGTGTACGCAGATGCGAGTACCCGAAGAAAAAGCATCGGCTAACTCCGTGCCAGCAGCCGCGGTAATACGGAGGATGCGAGCGTTATCCGGATTTATTGGGTTTAAAGGGTGCGCAGGCGGA
+
FF,,FFFFFFFFFFFFFFFFFFFFFFFFFFFFFFFFFFFFFFFFFFFFFFFFFF:FFFFFFFF:FFF:FFFFFFFFFFF:FFFFFFFFFFFFFFF:FF:FFFFFFFFFFFFFFFFFFFFFF:FFFFFFFFFFFFFF:FFFFFFFFFF:FFF,FF:FF,:FFFFFFFFFFFFFFFFFFFFFFFFFFFFFFFFFFFFFFFFFFFF:FF:F:FFF::FFFFFFFFFFFFFFFFFFFFFFF::F::FF:FFFFF
@A00881:241:HJW2NDRXX:1:2127:30318:17801 1:N:0:CGAGAGAA+GATTGGAG
CGATGTCCTACGGGGCGCAGCAGTGAGGAATATTGGTCAATGGGCGGAAGCCTGAACCAGCCAAGTCGCGTGAGGGATGACGGCCCTACGGGTTGTAAACCTCTTTTGCCGGGGAACAAAAGGCGGGACGTGTCCCGCAGTGGAGTGTACCCGGAGAAAAAGCATCGGCTAACTCCGTGCCAGCAGCCGCGGTAATACGGAGGATGCGAGCGTTCTCCGGATTTATTGGGTTTAAAGGGTGCGTAGGCGG
+
FFFFFFFFFFFFFFFFFFFFFFFFFFFFFFFFFFFFFFFFFFFFFFFF:FFFFFFFFFFFFFFFFFFFFFFF:FFFFFFFFFFFFFFFFFFFFFFFFFFFFFFFFFFFF:FFFFFFFFF:FFFFFFFFFFFFFFFFFF,FFFFFFFFFFFFFFFFFFF::FFFFFFFFFFFFFFFFFFFFFF:FFFFFFFFFFFFF:FFFFFFFFFFFF:FFFF,FFFF,FF:FFFFFFFFF:FFFFFFF:FFFFFFF:F
@A00881:241:HJW2NDRXX:1:2127:11623:17989 1:N:0:CGAGAGAA+GATTGGAG
CGATGTCCTATGGGGGGCACCAGTGGGGAATATTGCACAATGGGGGAAACCCTGATGCAGCGACGCCGCGTGAGTGAAGAAGTATTTCGGTATGTAAAGCTCTATCAGCAGGAAAGAAAATGACGGTACCTGACTAAGAAGCCCCGGCTAAATACGTGCCAGCAGCCGCGGTAATACGTATGGTTCAAGCGTTATCCGGATTTACTGGGTGTAAAGGGTGAGTAGGCGGTTATGCAAGTCACATGTGAAA
+
FF,:FFFFFFFFFFFFFFFFFFFFFFFFFFFFFFFFFFFFFFFFFFFFFFFFFFFFFFFFFFFFFFFFFFFF:FFFFFFFFFFFF:FFFFFF:FFF,FFFFFFFFFFFFFFFFFFFFF:FFF:FFFFFFFFFFF,FFF,FF:FFFFFFFFFFFFFFFFF:FFFFFFFFFFF:,FFFFFFFFFFFFFFFFF:FF:FF:FFFFFFFFFFFFFFF,F,FFFFFFFFFFFF:FFF,FFFF,FFFFFFFFFFF::
@A00881:241:HJW2NDRXX:1:2127:30400:19006 1:N:0:CGAGAGAA+GATTGGAG
CGATGTCCTATGGGATGCACCAGTGGGGAATATTGGGCAATGGGCGCAAGCCTGACCCAGCAACGCCGCGTGAAGGAAGAAGGCTTTCGGGTTGTAAACTTCTTTTATGAGGGACGAAGGATGTGACGGTACCTCATGAATAAGCCACGGCTAACTACGTGCCAGCAGCCGCGGTAATACGTAGGTGGCGAGCGTTGTCCGGATTTACTGGGTGTAAAGGGCGCGTAGGCGGGCAGGCAAGTCAGATGTG
+
FFFFFFFFFFFFFFFFFFFFFFFFFFFFFFFFFFFFFFFFFFFFFFFFFFFFFFFFFFFFFFFFFFFFFFFFFFFFFFFFFFFF:FFFFFFFFFFFFFFFFFFFFFFFFFFFFFFFFFFFFFFFFFFF:FFFFFFFFFFFFFFFFFFFFFFF:FFFFFFFFFFFFFFFFFFFFFF,FFFFFF,FFFFFFFFFFFFFFFFFFFFFFF:FF:F:FFFFF,FFFFFFF,FF:FF:FFFFFFFFF:FFFFFFFF
@A00881:241:HJW2NDRXX:1:2127:29017:19304 1:N:0:CGAGAGAA+GATTGGAG
CGATGTCCTACGGGAGGCAGCAGTGGGGAATATTGGGCAATGGGCGCAAGCCTGACCCAGCAACGCCGCGTGAAGGAAGAAGGCTTTCGGGTTGTAAACTTCTTTTATGAGGGACGAAGGACGTGACGGTACCTCATGAATAAGCCACGGCTAACTACGTGCCAGCAGCCGCGGTAATACGTAGGTGGCGAGCGTTGTCCGGATTTACTGGGTGTAAAGGGCGCGTAGGCGGGCATGCAAGTCAGATGTG
+
FFFFFFFFFFFFFFFFFFFFFFFFFFFFFFFFFFFFFFFFFFFFFFFFFFFFFFFFFFFFFFFFFFFFFFFFFFFFFFFFFFFFFFFFFFF:FFFFFFFFFFFFFFFFFFFFFFFFFFF:FFFFFFFFFFFFFFFFF:FFFFFF:FFFFFFFFFF:FFFFFFFFFF:FFFFFFFFFFFFFFFFFFFFFF:FFFFF,FFFFFFF:FF:FFFFFF:FFF,FFFFFF,FFFFF:FFFF:FFFF:FFFFFFFFF
@A00881:241:HJW2NDRXX:1:2127:23131:19570 1:N:0:CGAGAGAA+GATTGGAG
CGATGTCCTACGGGATGCAGCAGTGAGGAATATTGGTCAATGGGCGGGAGCCTGAACCAGCCAAGCCGCGTGAGGGAAGAAGGCCCTATGGGTCGTAAACCTCTTTTGTCAGGGAACAAAAGCGAGTATGTATACTTGTCTGAGTGTACCTGAAGAAAAAGCATCGGCTAACTCCGTGCCAGCAGCCGCGGTAATACGGAGGATGCGAGCGTTATCCGGATTTATTGGGTTTAAAGGGTGCGTAGGCGGC
+
FFFFFFFFFFFFFFFFFFFFFFFFFFFFFFFFFFFF:FFFFFFFFFFFFFFFFFFFFFFFFFFFFFFFFFFFF:FFFFFFFFFFFFFFFFFFFFFFFFFFFFFFFFFFFFFFFFFFFFFFFFFFFFFFFFFFFFF:FFFFFFFFFFFFFFFFFF:FFF,FF:FF::F:FFFFFFFFFFFFFFF:FFFFFFFFF,FFFFFFFFFFFF:FFFFFF:FFFFFF:FFFFFFFFF:FFF:FF:FFFFFF:FF:FF
@A00881:241:HJW2NDRXX:1:2127:28537:20447 1:N:0:CGAGAGAA+GATTGGAG
CGATGTCCTATGGGGTGCAGCAGTGGGGAATATTGGGCAATGGGCGCAAGCCTGACCCAGCAACGCCGCGTGAAGGAAGAAGGCTTTCGGGTTGTAAACTTCTTTTCTTGGGGACGAACACAATGACGGTACCTGAGGACTAAGCCACGGCTAACTACGTGCCAGCAGCCGCGGGAATACGTAGGTGGCAAGCGGTATCCGGATTTATTGGGTGTAAAGGGCGTGTCGGCGGGACTGCACGTCAGAGGTG
+
FF:FFFFF:::,FFFFFFF:F:FFFFFFFFFFFFFFFFFFFFFFFFFFFFFFF:FFFFFFFFFFFFFFFFF:FFFFF:FFFFFFFFFFF:FFFF,FFFFF:FFFFFFFFFFFFFFF:FFFFF:FFFFF:F,FFF,,FFF,FFFFFFFFFFFFF::FFFFFFFFFFF,FFFFFFF,F,,F:F:FF:FFF:FFFF,,:FFF:FFF:F:F,,F:FFFF:,FFF:FFFFF,FF:FFFFFFFFFFFFF::::FFF
@A00881:241:HJW2NDRXX:1:2127:10981:21449 1:N:0:CGAGAGAA+GATTGGAG
CGATGTCCTACGGGGTGCAGCAGTGAGGAATATTGGTCAATGGGCGCGAGCCTGAACCAGCCAAGTAGCGTGAAGGAAGACGGCCCTACGGGTTGTAAACTTCTTTTATACGGGAATAAGAACGTCCACGAGTGGATGCGTGCATGTACCGTATGAATAAGCATCGGCTAACTCCGTGCCAGCAGCCGCGGTAATACGGAGGATGCGAGCGTTATCCGGATGTATTGGGTTTAAAGGGAGCGTAGACGGG
+
:F,:FFFFF:FFFFFFFFFFFFFFFFFFF:FFFF:FFF::FFFFFFFFFFFFFFFFFFFFFF:,F:FFFF,FFFFFFFFFFFFFFFFFFFF:FFFFFF,FFFFFFFF:FFF,FFFFFFFFFFF:FF:FFFFFFFFFFFFFFFFFFFFFFFFFFFFF:FFFFFFFFF::F,FFFFF,FFFF,FFFFFFFFF,F,FFFFFF:F,,FFF::FFF:F,FFF:F,F,F:,FFF:FF::FFFF,,FFFFF,:F:F,
@A00881:241:HJW2NDRXX:1:2127:29387:21887 1:N:0:CGAGAGAA+GATTGGAG
CGATGTCCTACGGGACGCAGCAGTAGGGAATTTTGCGCAATGGGGGAAACCCTGACGCAGCAACACCGCGTGAATGTTAAGCCCTTCGGGGTATAAAGTTCTGTCAGTAGGGAAGAACAAATGACTGTACCTACAAAGGAAGCACCGGCTAACTCCGTGCCAGCAGCCGCGGTAATACGGGGGGTGCAAGCGTTGTCCGGAATCATTGGGCGTAAAGCGTTCGTAGGCGGTAAAGTAAGTCAGATGTTAA
+
FFFFFFFFFFFFFFFFFFFFFFFFFFFFFFFFFFFFFFFFFFFFFFFFFFFFFFFFFFFFFFFFFFFFFFFFFFFFFFFFFFFFFFFFFFFFFFFFFFFFFFFFFFFFFFF:FFFFFFFFFFFFFFFFFFFFFFFFFFFFFFFFFFFFFFFFFFFFFFFFFFFFFFFFFFFFF::FFFFFFFFFFFFFFFFFFFFFFFFFFFFFF::FFFFFF,FFFFFFFFFFFFFFFFFF:,FF:FFFF:FFF,FFFF
@A00881:241:HJW2NDRXX:1:2127:28194:22013 1:N:0:CGAGAGAA+GATTGGAG
CGATGTCCTATGGGATGCAGCAGTGGGGGATATTGGACAATGGGGGGAACCCTGATCCAGCGATGCCGCGTGAGGGAAGAAGGTTTTCGGATTGTAAACCTCTGTGGAGTGGGACGATAATGACGGTACCGCTCAAGGAAGCCACGGCTAACTACGTGCCAGCAGCCGCGGTAATACGTAGGTGGCGAGCGTTGTCCGGAATTACTGGGTGTAAAGGGCGCGTAGGCGGGCGCTTAAGTCAGATGTGAAA
+
FFF,FFFFFFFFFFFFFFFFFFFFFFFFFFFFFFFFFFFFFFFFFFFFFFFFFFFFFFFFFFFFFFFFFF:FFFFFFFFFFFFFFFFFFFFFFFFF:FFFFFFFFFFFFFFFFFFFFF:FFFFFFFFFFFFFFFFFFFF:FFFFFFFFFFFFFFFFFFF:FFFFFFFFFFFFF,FFFFFFFFFFFFFFF:,FFFFF:FFF,FFFFFFFFFFFFFFFFFFFFFFFFFFFFFFFFF:FFFFFFF:FFFF:::
@A00881:241:HJW2NDRXX:1:2127:31141:22075 1:N:0:CGAGAGAA+GATTGGAG
CGATGTCCTACGGGACGCAGCAGTGAGGAATATTGGTCAATGGGCGCGAGCCTGAACCAGCCAAGTAGCGTGAAGGAAGACGGCCCTACGGGTTGTAAACTTCTTTTATACGGGAATAAGACCGTCCACGAGTGGATGCGTGCATGTACCGTATGAATAAGCATCGGCTAACTCCGTGCCAGCAGCCGCGGTAATACGGAGGATGCGAGCGTTATCCGGATTTATTGGGTTTAAAGGGAGCGTAGACGGG
+
:F:FFFFFFFFFFFFF::F:FFF,FFFFF:FFFFF:FFFFFFF:FFFFFFFFF,FFFFFFFF,FFFF::F:FF,F:FFF,FF:FFFFFFFFFF::FF:F:FF:FF:FFFFF,FFFFF:FF:FFFFF,FFFFFFFFFFFFFFFFFFFFFFFFF:F:,FFFFFFF:FF:FFFFF:F:FFFFF:FFFF::FFF,FFFFFFFFFFFFFFFFF:FFFFF:FFF::F:FFFFFF:FFFF:F:F::FF::FF:::::
@A00881:241:HJW2NDRXX:1:2127:26440:23829 1:N:0:CGAGAGAA+GATTGGAG
CGATGTCCTATGGACGCAGCAGTGAGGAATATTGGTCAATGGGCGCGAGCCTGAACCAGCCAAGTCGCGTGAGGGAAGACGGCCTTATGGGTTGTAAACCTCTTTCAGATGAGAGTAAAGGGTGCTACGTGTAGCACATTGCAAGTATCATCAGAAGAAGCATCGGCTAATTCCGTGCCAGCAGCCGCGGTAATACGGAAGATGCGAGCGTTATCCGGATTTATTGGGTTTAAAGGGTGCGTAGGCGGAC
+
FFFFFFFFF:FFFFFFFFFFFFFFFFFFFFFFFFFFFFFFFFFFFFFFFFFFFFFFF:FFFFFFFF:FF:FFFFFFFFFFFFFFFFFFFFFFFFFFFFFFFFFFFFFFFFFFFFFF:FFFFFFFFFFFFFFF:FFFF:FFFFF,FFFFFFF:FFFFFFFFFFFFFFFFFFFFF,FFFFFFFFFFFFFFFFFFFF,FFFF:,FFFFFFFFF:FF:FFFFFFFF,:FFFFFFFFFF:FFFFFFF::FFFFFF
@A00881:241:HJW2NDRXX:1:2127:22254:24471 1:N:0:CGAGAGAA+GATTGGAG
CGATGTCCTATGGGAGGCAGCAGTGAGGAATATTGGTCAATGGGCGCGAGCCTGAACCAGCCAAGTAGCGTGAAGGAAGACGGCCCTACGGGTTGTAAACTTCTTTTATACGGGAATAAGAACGTCCACGAGTGGATGCGTGCATGTACCGTATGAATAAGCATCGGCTAACTCCGTGCCAGCAGCCGCGGTAATACGGAGGATGCGAGCGTTATCCGGATTTATTGGGTTTAAAGGGAGCGTAGACGGG
+
FFFFFFFF:FFFFFFFFFFFFFFFFFFFFFFFFFFFFFFFFFFFFFFFFFFFFFFFFFFFFFFFF:FFFFFFFFFFFFFFFFFFFFFFFFFFFFFFF:FFFFFFFFFFFFFFFFFFFFFFFFFFFFFFFFFFFFFFFFFFFFFFFFFFFFFFFFFFFFFFFFFFFFFFFFFFFFF,FFFFFFFFFFFFFFFFFFFFFFFFFFFFFFFFFFF:FFFFFF,FF,FFFFFFF,F:F,FF:FFFFFFFFFF:FF
@A00881:241:HJW2NDRXX:1:2127:21884:25113 1:N:0:CGAGAGAA+GATTGGAG
CGATGTCCTATGGGACGCAGCAGTGAGGAATATTGGTCAATGGGCGGAAGCCTGAACCAGCCAAGTCGCGTGAGGGATGACGGCCCTACGGGTTGTAAACCTCTTTTGCCGGGGAACAAAAGGCGGGACGTGTCCCGCAGTGGAGTGTACCCGGAGAAAAAGCATCGGCTAACTCCGTGCCAGCAGCCGCGGTAATACGGAGGATGCGAGCGTTATCCGGATTTATTGGGTTTCAAGGGTGCGTAGGCGG
+
FFFFFFFFFFFFFFFFFF:FFFFFFFFFF,FFFFFF:F,FFFFFFFFFFFFFFFFFFFFFFFFFFFFFFFFFFFFFFFFFFFFFFFFFFFFFFFFFFFFFFFFFFFFFFFFFFFF:FFFFFFFFFFFFFF::FFFFFFFFFFFFFFFFFFFFF:FFFFFFFFFFFFFFFFFFFF:FFFFFF:FFFFFFFFFFF::FFFFFFFFFFFFFF:FF,F:FFFF:FFFFF:FFFFFFF:FFFF:F:FFF::FF:F
@A00881:241:HJW2NDRXX:1:2127:24551:26443 1:N:0:CGAGAGAA+GATTGGAG
CGATGTCCTACGGGATGCAGCAGTGGGGAATATTGCACAATGGGGGAAACCCTGATGCAGCGACGCCGCGTGAGTGAAGAAGTAATTCGTTATGTAAAGCTCTATCAGCAGGGAAGATAATGACGGTACCTGACTAAGAAGCCCCGGCTAACTACGTGCCAGCAGCCGCGGTAATACGTAGGGGGCAAGCGTTATCCGGATTTACTGGGTGTAAAGGGAGCGTAGGTGGCAGGGCACGTCAGATGTGAAA
+
FF::FFFFF:FFFFFFFFFFFFFFFFFFFFF:FFFFFFFFFFFFFFFFFFFFFFFFFFFF:F:FFFFF:FFF:F,FFFFFFFFF,:FFF:,FFFFFFFFFFFFFFFFFFFFFFFFF:FFFF:FFFFFFFFFFFF:FFFFFFFFFFFFFF:FFFFFFFFFFFFFFFFFFFF:F:FFFFFFFFFFFFFFFFFFFF,FFFFFFFFFFFFFFFFFF:F,:FF,FF:F:F,FFFFFFFFFF,FFFFF:FFFFF,F
@A00881:241:HJW2NDRXX:1:2127:31268:26741 1:N:0:CGAGAGAA+GATTGGAG
CGATGTCCTACGGGGGGCAGCAGTGGGGAATATTGGGCAATGGAGGCAACTCTGACCCAGCAACGCCGCGTGAGCGATGAAGGTCTTCGGATTGTAAAGCTCTTTAAGTGGGGACGAAGAAAGTGACTGTACCCACAGAATAAGCCTCGGCTAACTACGTGCCAGCAGCCGCGGTAATACGTAGGAGGCAAGCGTTATCCGGAATGACTGGGCGTAAAGGGTGCGTAGGTGGTTCAGCAAGTTAGTAGCG
+
FFFFFFFFFFFFFFFFFFFFFFFFFFFFFFFFFFFFFFFFFFFFFFFFFFFFF:FFFFFFFFFFFFFFFFFFFFFFFFFFFFFFFFFFFFFFFFFFFFFFFFFFFFFFFFFFFFFFFFFFFFFFFFFFFFFFFFFFFFFFFFFF:FFF:FFFFFFFFFFFFFFFFFFFFFFFF:FF:FFFFFFFF:FFFF::FF,FFFFFFFFFFFFFFFFFFF:FFFFFFFFFFFFFF,::,:F:FFF:FFFF::FFF,
@A00881:241:HJW2NDRXX:1:2127:29894:27211 1:N:0:CGAGAGAA+GATTGGAG
CGATGTCCTATGGGAGGCAGCAGTGAGGAATATTGGTCAATGGGCGGGAGCCTGAACCAGCCAAGTCGCGTGAGGGAAGACGGCCCTACGGGTTGTAAACCTCTTTTGTCAGGGAGCAAGAACAGGCACGTGTGCCTGACTGAGAGTACCTGAAGAAAAAGCATCGGCTAACTCCGTGCCAGCAGCCGCGGTAATACGGAGGATGCGAGCGTTATCCGGATTTATTGGGTTTAAAGGGTGCGTAGGCGGA
+
FF:FFFFFFFFFFFFFFFFFFFFFFFFFFFFFFFFFFFFFFFFFFFFFFFFFFFFFFFFFFFFF,FFFFFFFFFFFFFFFFFFFFFFFFFFFFFFFFFFFF:FFFFFFFFFFFF::FFFFFFFF:FFFFFFFF:FFFFFFF:FFFFFFFFFFFFFFFFF:FFFFFFFFFFFFFFFFF:FFFFFFFFFFFFFF:FFF:FFFFFFFFF:F:FF,FFFFFFFFFFF:FFFFFFF:FF,FFFF:FFFFFFFF:F
@A00881:241:HJW2NDRXX:1:2127:29794:27226 1:N:0:CGAGAGAA+GATTGGAG
CGATGTCCTACGGGACGCAGCAGTGGGGAATATTGGGCAATGGAGGCAACTCTGACCCAGCAACGCCGCGTGAGCGATGAAGGTCTTCGGATTGTAAAGCTCTTTAAGTGGGGACGAAGAAAGTGACTGTACCCACAGAATAAGCTCCGGCTAACTACGTGCCAGCAGCCGCGGTAATACGTAGGGAGCAAGCGTTGTCCGGAATGACTGGGCGTAAAGGGTGCGTAGGTGGCTTGGCAAGTTGGTAGCG
+
:FFFFFFFFFFFFFFFFFFFFFFFFFFFFFFFFFFFFFFFFFFFFFFFFFFFFFFFFFFFFF:FFFFF:FFFFFFFFFFFFFFFFFFFFFFFFFFFFFFFFFFFFFFFFFFFFFFFFFFFFFFFFFFFFFFFFFFFFFFFFFFFFFF:FFFFFFFFFFFFFFFFFFFF,FFFFFFFFFFFFFFFFFFFFFFFFFFF,FFFFFFFFFF:FFFFFF:FFFFFFFF:FFFFFF:FFFFFFFFFFFFFFFFFF:
@A00881:241:HJW2NDRXX:1:2127:24306:27492 1:N:0:CGAGAGAA+GATTGGAG
CGATGTCCTACGGGAGGCACCAGTGGGGAATATTGGGCAATGGGCGAAAGCCTGACCCAGCAACGCCGCGTGAGGGAAGAAGGGTTTCGGCTCGTAAACCTCTGTCCTAAGGGACGAAGGAAGTGACGGTACCTTAGGAGGAAGCCCCGGCTAACTACGTGCCAGCAGCCGCGGTAATACGTAGGGGGCAAGCGTTATCCGGATTTACTGGGTGTAAAGGGAGCGTAGACGGCGCGGCAAGTCTGGAGTG
+
FF:FFFFFFFFFFFFFFFFFFFFFFFFFFFFFFFFFFFFFFFFFFFFFFFFFFFFFFFFFFFFFFFFFFFFFFFFFFFFFFFFFFFFFFFFFFFFFFFFFFFFFFFFFFFFF:,FFF:FFFF:FFFFFFFFFF:F,FFFF:FFFFFFFFFFF,FFFFF:FFFFFFFFFFFFF:FF:FFFFFF,FFF:FFFFFFFFFFFFFFFFFFFFFFFF:FFFF:FFFFFFFFFFFFFFFFFF:FFFFFFFFF:F:FF
@A00881:241:HJW2NDRXX:1:2127:30156:28134 1:N:0:CGAGAGAA+GATTGGAG
CGATGTCCTATGGGAGGCACCAGTGGGGAATATTGGTCAATGGGGGAAACCCTGAACCAGCAACGCCGCGTGAAGGAAGAAGGCTTTCGGGTTGTAAACTTCTTTTATCTGAGACGATAGTGACGGTCTCAGATGAATAAGCTCCGGCTAACTACGTGCCAGCAGCCGCGGTAATACGTAGGGAGCGAGCGTTATCCGGATTTACTGGGTGTAAAGGGCGCGTAGGCGGGATTGCAAGTCAGATGTGAAA
+
FFFFFFFFFFFFFFFFFFFFFFFFFFFFFFFFFFFFFFFFFFFFFFFFFFFFFFFFFFFFFFFFFFFFFFFFFFFFFFFFFFFFF:FFFFFFFFFFFFFFFFFFFFFFFFFFFFFFFFFFFFF:FFF,FFFFFFFFFFFFFFFFFFFFF:FFFFFFFFFF:FFFFFFFFFFFFFFFF::FFFF:FFFFF:FFFFFFFFFFFFFF:FFFFFFF:FFFFFFFFFFFFFFFFFFFFFFFFFFFFFFFFFFFF:
@A00881:241:HJW2NDRXX:1:2127:24162:28651 1:N:0:CGAGAGAA+GATTGGAG
CGATGTCCTATGGGGTGCAGCAGTGGGGAATATTGCACAATGGGGGAAACCCTGATGCAGCGACGCCGCGTGGGTGAAGAAGTATTTCGGTATGTAAAGCCCTATCAGCAGGGAAGAAGATGACGGTACCTGAGTAAGAAGCCCCGGCTAACTACGTGCCAGCAGCCGCGGTAATACGTAGGGGGCGAGCGTTATCCGGATTTACTGGGTGTCAAGGGAGCGTAGACGGCAGAGCAAGTCTGGAGTGAAA
+
FFFFFFFFFFFFFFFFFFFFFFFFFFFFFFF:FFFFFFFFFFFFFFFFFFFFFFFFFFFFFFFFFFFFFFFFFFFFFFFFFFFFFFFFFFFFFFFFFFFFFFF:FFFFFFFFFF:FF:FFFFFFFFFFFF:FFFFF,FF,FFFFFFFFF,FFFFFFFFFFFFFFFFFFFFF:FFFF:F,FFFFFFFFFFFFFFFFFFFFFFFF,:,F,FF:FFF,FFFFFFF:,FFF:FF:FF:F,FFFFFFFFFFF:,F
@A00881:241:HJW2NDRXX:1:2127:20943:28714 1:N:0:CGAGAGAA+GATTGGAG
CGATGTCCTACGGGAGGCAGCAGTGGGGAATATTGCACAATGGGGGGAACCCTGATGCAGCGACGCCGCGTGAGCGAAGAAGTATTTCGGTATGTAAAGCTCTATCAGCAGGGAAGAAGAATGACGGTACCTGACTAAGAAGCCCCGGCTAACTACGTGCCAGCAGCCGCGGTAATACGTAGGGGGCAAGCGTTATCCGGATTTACTGGGTGTAAAGGGAGCGCAGGCGGTGCTGCAAGTCTGATGTGAA
+
FFFFFFFFFFFFFFFFFFFFFFFFFFFFFFFFFFFFFFFFFFFFFFFFFFFFFFFFFFFFFFFFFFFFFFFFFFFFFFFFFFFFFFFFFFFFFFFFFFFFFFFFFFFFFFFFFFFFFFFFFFFFFFFFFFFFFFF:FFFFFFFFFFFFFFFFFFFFFFFFFFFF:FFFFFFFF,:FFFFF,FFFFFFF:FFFFFFF::,F:FFF:FFFF:FFFFFFFFFF::FF::FFFFFFFF:FFFFFFFFF:FFFFF
@A00881:241:HJW2NDRXX:1:2127:20853:29496 1:N:0:CGAGAGAA+GATTGGAG
CGATGTCCTATGGGACGCACCAGTGAGGAATATTGGTCAATGGGCGCGAGCCTGAACCAGCCAAGTAGCGTGAAGGATGACTGCCCTACGGGTTGTAAACTTCTTTTATAAAGGAATAAAGTGAGGCACGTGTGCCTTTTTGTATGTACTTTATGAATAAGGATCGGCTAACTCCGTGCCAGCAGCCGCGGTAATACGGAGGATCCGAGCGTTATCCGGATTTATTGGGTTTAAAGGGAGCGTAGATGGG
+
FFFFFFFFFFFFFFFFFFFFFFFFFFFFFFFFFFFFFFFFFFFFFFFFFFFFFFFFFFFFFFF,FFFFFFFFFFFFFFFFFFFFFFFFFFFFFFFFFFFFFFFFFFFFFFFFFFFFF:FFFFFFFFFFFFFFFFFFF,FFFFFFFFFFFFFFFF:FFFFF:FFFFFFFFFFFFFF:FFFFFFFFFFF:FFFFFFFFFFFFFFFFFFFFFFFFFFFFFFFFFFFFFFFFFFFFFFFF:FFFF:FF,FFFFF
@A00881:241:HJW2NDRXX:1:2127:22426:29684 1:N:0:CGAGAGAA+GATTGGAG
CGATGTCCTACGGGGTGCAGCAGTGAGGAATATTGGTCAATGGACGGAAGTCTGAACCAGCCATGCCGCGTGCAGGAAGACGGCTCTATGAGTTGTAAACTGCTTTTGTACGAGGGTAAACTCGGGTACGTGTACCCGACTGAAAGTCTCGTACGAATAAGGATCGGCTAACTCCGTGCCAGCAGCCGCGGTAATACGGAGGATACACGCGTTATCCGGATTGCTTGGGGTTAAAGGGTGCGTAGGCGGC
+
F::,,FFFFF:FFFFFFF,FFFFFFFFF:FFFFFF:FFFFFFFFFFFFFFFFFFFFFFFFFFFFFFFFFFFFF,FFFFFFFF:FFFFF:FFFFFFF,FFFFF,FFFFFFFFFFFFFF:FF:FF,F:FFFFFFFF:FFFFFF,,F,:F:FFFFFF,:FF:F:FFFF::FFFFFFFF:F:F,F:FFFF:FFF:,,,FF:FF:FFFF,:F:FF:,F:FF,,F:,F,,:FFF:,F:F,F,FFF::,FF::,FFF
@A00881:241:HJW2NDRXX:1:2127:15492:30076 1:N:0:CGAGAGAA+GATTGGAG
CGATGTCCTACGGGGTGCACCAGTGGGGAATATTGGGCAATGGGCGAAAGCCTGACCCAGCAACGCCGCGTGAGGGAAGAAGGCCTTCGGGTTGTAAACCTCTTTTACCAGGGACGAAGGACGTGACGGTACCTGGAGAAGAAGCAACGGCTAACTACGTGCCAGCAGCCGCGGTAATACGTAGGTTGCAAGCGTTGTCCGGATTTACTGGGTGTACAGGGCGCGTAGGCGGGCTTGCAAGTCAGATGTG
+
FFFFFFFFFFFFFFFFFFFFFFFFFFFFFFF::FFFFFFFFFFFFFFFFFFFFFFFFFFFFFFFFFFFFF:FFFFFF,FFFFFFFFFFFFFFFFFFFFFFFFFFFFF:FFFFF,FFFFFFFFFFFFFFFFFFFFFFFFFFFFFFF:FFFFFF,FFFFFFFFFFFFFFF:FF:FFFF:FFFFFFFFFFFFF:FFF,:FFFFFF:FFFFFFF:F:FFF,FFFFF:F:FFFFF:F:F::FF,FFF:F:F:FF:
@A00881:241:HJW2NDRXX:1:2127:19180:30107 1:N:0:CGAGAGAA+GATTGGAG
CGATGTCCTACGGGACGCAGCAGTGGGGAATATTGGTCAATGGGGGGAACCCTGAACCAGCAACGCCGCGTGAAGGAAGAAGGCTTTCGGGTTGTAAACTTCTTTTATACGGGAATAAGAACGTCCACGAGTGGATGCGTGCATGTACCGTCTGAATAAGCATCGGCTAACTCCGTGCCAGCAGCCGCGGTAATACGGAGGATGCGAGCGTTATCCGGAGTTATTGGGTTTAAAGGGAGCGTAGACGGGT
+
FF:FFFFFFFFFFFFFFFFFFFFFFFFFFFFFFFFFFFFFFFFFFFFFFFFFFFFFFFFFFFFFFFFF:FFFF:FFFFF,FFF:FFFFFF:FF:FFFFFFFFF:FFFFFFFFFF:FFF,FFFFFFFFFFFFFFFFFFFFFFFFFFFF:FFF,FF:FF:FFFFF:FFFFFFFFFFFF:FFFFFFFFFFF:FF,FF:FFFFFFFFFFFFFFF:FF:FF,FF,FF,FF:FFF,FFFFFFFFFF:FFFFFFFFF
@A00881:241:HJW2NDRXX:1:2127:25238:30138 1:N:0:CGAGAGAA+GATTGGAG
CGATGTCTATGGGACGCAGCAGTGAGGAATATTGGTCAATGGGGGGAACCCTGAACCAGCAACGCCGCGTGAAGGAAGAAGGCTTTCGGGTTGTAAACTTCTTTTATCTGAGACGATAGTGACGGTATCAGATGAATAAGCTCCGGCTAACTACGTGCCAGCAGCCGCGGTAATACGTAGGGAGCGAGCGTTATCCGGATTTACTGGGTGTAAAGGGCGCGTAGGCGGGCTGACAAGTCAGATGTGAAAA
+
FFFFFFFFFFFFFFFFFFFF:FFFFFFF,FFFFFFFFFFFFFFFFFFFFFFFFFFFFFFFFFFFFFFFFFFFFFFF,FFFFFFFFFFFFFFFFFFFFFFFFFFFFFFFFFFFFFFFFFFFFFFFFFFFFFFFFFFFFFFFFFFFFFFFFFFFFFFFFFFFFF:FFFFFFFFFFFFFFFFFFFFFFFFFFFFF,FFFFFFFFFFFFF:FFFFFFFFFFF:FFFFFFFFFFFFFF:FFFFFFFFFFFFFF::
@A00881:241:HJW2NDRXX:1:2127:20862:30295 1:N:0:CGAGAGAA+GATTGGAG
CGATGTCCTACGGGATGCAGCAGTGGGGAATATTGGGCAATGGGCGAAAGCCTGACCCAGCGATGCCGCGTGAGGGAAGAAGGTTTTCGGATTGTAAACCTCTGTCTTTAGGGACGATAATGACGGTACCTAAGGAGGAAGCTCCGGCTAACTACGTGCCAGCAGCCGCGGTAATACGTAGGGAGCGAGCGTTGTCCGGAATTACTGGGTGTAAAGGGAGTGCAGGCGGGACTGCAAGTCAGATGTGAAA
+
FFFFFFFFFFFFFFFFFFFFFFFFFFFFFFFFFFFFFFFFFFFFFFFFFFFFFFFFFFFFFFFFFFFFFFFFFFFFFFFFFFFFFFFFFFFFFFFFFF:FFFFFFFFFFFFFFFFFFF:FF::FFFFFFFFFFFFFFFFFFFFFFFFFFFFF:FFFFFFFFFFFFFFFFFFF:FFFFFF:FFFFFFFFFFF:FFFF:FFF,FF,:FFFFFFFFFF:F:FFFFFFF:F:F::FFFFFF:FFFF,F:FF:FF
@A00881:241:HJW2NDRXX:1:2127:14995:30342 1:N:0:CGAGAGAA+GATTGGAG
CGATGTCCTACGGACGCAGCAGTGGGGAATATTGGGCAATGGAGGCAACTCTGACCCAGCAACGCCGCGTGAGCGATGAAGGTCGTCGGATTGTAAAGCTCTTTAAGTGGGGACGAAGAAAGTGACTGTACCCACAGAATAAGCCTCGGCTAACTACGTGCCAGCAGCCGCGGTACTACGTAGGAGGCAAGCGTTATCCGGAATGACTGGGCGTAAAGGGTGCGTAGGTGGTTTAGCAAGTTAGTAGCGT
+
FFFFF:FFFFFFFFFFFFFFFFFFFFFF,FFF:FFFFFFFFF:FFF::FFFFFFFFFFFFF:FFFFFFFFFFFFF:FFF:FFFF,FFFFF:FFFFFFFFFF,FFFFFFFFFF,FFFFFFFFFFF,FFFFFFFFFFFFFFF:FF:FFFFFFF:FFF:FFFFFFFFFFFFFFFFFFFFFFFFFFFFFFFFF,FFFFFFFFFFF,,FF:FFFFFFF:FFFFFFFFF:F:FF:FFF:FFFFF,F:F,:F,FF::
@A00881:241:HJW2NDRXX:1:2127:16658:30342 1:N:0:CGAGAGAA+GATTGGAG
CGATGTCCTATGGGGGGCACCAGTTGGGAATATTGGACAATGGAGGGAACTCTGATCCAGTGACGCCGCGTGAAGGAAGAAGGTCTTCGGATTGTAAACTTATTTTATCAGGGAAGAAAAAAATGACAGTACCTGAAGAAAAAGCACCGGCTAACTACGTGCCAGCAGCCGCGGTACTACGTAGGGTGCACGCGTTATCCGGATTTACTGGGTGTAAAGGGCGAGTAGACGGGCACGGAAGTCAGACGTG
+
FF:FFFFFFFFFFFFFFFFFF,FFFFFFFFFFFFFFFF:FFFFFFFFF:FFFFFFFFFFFFFFFFFFFFFFFFFFFFFFFFFFFFFFFFFFFFFFFFFFFFFFFFFFFF,:FFF,FFF:F:FFFFFFFFFFFFFFFFFF:F,FFFFFFFFFF,FFFFFFFFFFFFFFFFFFFFF:F,FFFFFFFFFFFFF,FF:FFFFFFFFFF,FFFFFFF:F,FFFF:FF:,:FFFFFFFFFFFFF,:FFFF:,:::F
@A00881:241:HJW2NDRXX:1:2127:22299:30968 1:N:0:CGAGAGAA+GATTGGAG
CGATGTCCTACGGGGGGCACCAGTGGGGAATATTGCACAATGGGGGAAACCCTGATGCAGCGACGCCGCGTGAGTGAAGAAGTATTTCGGTATGTAAAGCTCTATCAGCAGGACAGAAAATGACGGTACCTGACTAAGAAGCCCCGGCTAACTACGTGCCAGCAGCCGCGGTAATACGTCGGGGGCAAGCGGTCTCCGGATTTACTGGGTGTAAAGGGAGCGTAGACGGCAGGGCAAGTCGGAAGTGAAA
+
,F,FFFFFFFFFFF:FFFFFF,F,FFFFFFF,FFFFFFFFFFFFFFFFFFFFFFFFFFFFFFFFF:FFFFFF:FFFFFF,:FFFFFFFFF,FFF:FFF,FFFFFFF,:FFFFF,,FFFFFF:FFFFFFFFFF,F:F:FFFFFFFFFFFFFFFFFF:FFFF:FFFFFFFFFFFF,FFFFF,FFF:F:F,FFF:F,FFFFFFFFFF,FFFFFFFFF:FFFF:F::FFFFFFF,FFFFFFFFF,FFF:F:F,F
@A00881:241:HJW2NDRXX:1:2127:19533:31000 1:N:0:CGAGAGAA+GATTGGAG
CGATGTCCTAGGGGATGCAGCAGTGAGGAATATTGGTCAATGGACGGAAGTCTGAACCAGCCAAGTAGCGTGAAGGAAGGCGGCCCTACGGGTTGTAAACTTCTTTTATACGGGAATAAGACCGTCCACGAGTGGATGCGTGCATGTACCGTATGAATAAGCATCGGCTAACTCCGTGCCAGCAGCCGCGGTAATACGGAGGATGCGAGCGTTATCCGGATTTATTGGGTTTAAAGGGAGCGTTGACGGG
+
FFFFFFFFF:,FFF,FFFFFFFFFF,FFFFFFFF:FFFFFFFFFFFF:FFFFFFFFFFFFFFFFFFFFFFFFFFFFF:FFFFFFFFFFFFFFFFFFFFFFFFFFFFFFF:FFFFFFFF,:FFFFFF:FFF:FFFFFFFFFFFFFFFFF,FFFFFFF,F,FFFFFFFFFF:FFFFFFFFFFFFF,FFF:F:FF:FF:FFFFFFF:F:F:::F::FFFFF:,::F,FFFFFFFFFFFFFFF,:FFF:F:F:,
@A00881:241:HJW2NDRXX:1:2127:31566:31109 1:N:0:CGAGAGAA+GATTGGAG
CGATGTCCTATGGGAGGCAGCAGTGAGGAATATTGGTCAATGGGCGGAAGCCTGAACCAGCCAAGTCGCGTGAGGGATGACGGCCCTACGGGTTGTAAACCTCTTTTGCCGGGGAACAAAAGGCGGGACGTGTCCCGCAGTGGAGTGTACCCGGAGAAAAAGCATCGGCTAACTCCGTGCCAGCAGCCGCGGTAATACGGAGGATGCGAGCGTTATCCGGATTTAGTGGGTTTAAAGGGTGCGTAGGCGG
+
,::FF:FFFFFF:FFF,FFFFFFFFFFFF,F,FFFFFFFFF::FFFF:FFFFFFFFFF:FF:FFF,FFFFF:FFF:FF:F:F:FFFFFF,FFF:FFFFFFFFF:FFF:F,FFFFF::,,F,:,F:F:,FF,FF:FFF:FF::::FF,F:FFFFFF:F,:FF::FFFFF:,FFFFF:FFFFF,,FF:F:FFF::::,,::,F::F:FFFFFF:FF:FFFF,:F,FF,FF,,:F,::F:F,,:F:F:FF:,:
@A00881:241:HJW2NDRXX:1:2127:29921:31140 1:N:0:CGAGAGAA+GATTGGAG
CGATGTCCTACGGGATGCAGCAGTGAGGAATATTGGTCAATGGGCGGAAGCCTGAACCAGCCAAGTCGCGTGAGGGATGACGGCCCTACGGGTTGTAAACCTCTTTTGCCGGGGAACAAAAGGCGGGACGTGTCCCGCAGTGGAGTGTACCCGGAGAAAAAGCATCGGCTAACTCCGTGCCAGCAGCCGCGGTAATACGGAGGATGCGAGCGTTATCCGGAGTTATTGGGTTTAAAGGGTGCGTAGGCGG
+
,F,FFFFFFFFFF:FF:F:FFFFFFFFFF,FFFFF:FFFFFFFFFFFFFFFFF,FFFFF:F,FF:FFFF:FFF:FFFFFFF:FFFFFFFF:FFF:FFFFFFFFFFFF:FFFF,FFFFFFF::FFFFFFFFFFFFFF:FFF:FFFF,FFFFFFFFFFF:FFF:F,FFFFFFFFFFFFFFFFFFFFF:FFFFF:FFFFFFFFFF:FF:FFFFFFFF,FFFF:::FF,:FFFF,F:F:FFFFFFF:FFFFF,F
@A00881:241:HJW2NDRXX:1:2127:16676:31156 1:N:0:CGAGAGAA+GATTGGAG
CGATGTCCTACGGGGCGCACCAGTGAGGAATATTGGTCAATGGGCGCGAGCCTGAACCAGCCAAGTCGCGTGAGGGAAGACGGCCTTATGGGTTGTAAACCTCTTTCAGATGAGAGTAAAGGGTGCTACGCGTAGCACATTGCAAGTATCATCAGAAGAAGCATCGGCTAATTCCGTGCCAGCAGCCGCGGTAATACGGACGAGGCGAGCGTGAGCCGGGTGTATTGGGTTTAAAGGGGGCGTAGGCGGA
+
FF,,FFFFFFFFFFFFFFFFFFFFFFFFFFF:FFFFFFF,,FFFFFFFFFFFFFF:FFFFFF,FFFFF,FFF:FFF,FFFFFFFFF:,FFFFFFFF:,FFFFFFFFF:F:FF,FFF,:,,F:FFFF:FFFFFF,FF,F,FF:FF:FF:FFFFFFF:,::,FFF:FFFFFFFF:,FF,FF::FF,FFFFFFFFF,FF,F:F,FF,FFF:FFFF:F,F,:F,F,F,::FFFF,F,::FFFFF::FFFF:::F
@A00881:241:HJW2NDRXX:1:2127:15754:31281 1:N:0:CGAGAGAA+GATTGGAG
CGATGTCCTACGGGAGGCAGCAGTGAGGAATATTGGTCAATGGGCGCGAGCCTGAACCAGCCAAGTAGCGTGAAGGAAGACGGCCCTACGGGTTGTAAACTTCTTTTATACGGGAATAAGAACGTCCACGAGTGGATGCGTGCATGTACCGTATGAATAAGCCTCGGCTAACTCCGTGCCAGCAGCCGCGGTAATACGGAGGATGCGCGCGTTATCCGGATTTATTGGGTTTAAAGGGAGCGTAGACGGG
+
FF,FFFFFFFFFFF:FFF:FFFF:F:FFFFF,FFFFFFFFFFFFFFFFFFFFFFFFFFFFFFF:F,FFFFFFFFFFFFFFFFFFFFF,FFF:FFFFFFFFFFFFFFFFF:FFFFFFFFFFFFFFFFFFFFFFFFFFFFFFFFFFFFF,FFFFFFFFFFF,:F,FFF,FFFFFFFFF:FFFFFFFF:FFFFFF::FF:FFF:FFF:F::FFFFF,F:FFF,FF:FF,FF,,:FF:F::FF:::F:::::FF
@A00881:241:HJW2NDRXX:1:2127:16441:32878 1:N:0:CGAGAGAA+GATTGGAG
CGATGTCCTACGGGATGCAGCAGTGGGGAATATTGCACAATGGGGGAAACCCTGATGCAGCAACGCCGCGTGAGTGAAGAAGTATTTCGGTATGTAAAGCTCTATCAGCAGGGAAGAAGAAAGACGGTACCTGACTAAGAAGCCCCGGCTAACTACGTGCCAGCAGCCGCGGTAATACGTAGGGGGCAAGCGTTATCCGGATTTACTGGGTGTAAAGGGAGCGTAGACGGCTGTGCACGTCTGAAGTGAA
+
FFF::FFFFFFFFFFFFFFFFFFFFFFFFFFFFFFFFFFFFFFFFFF:FFFFFFFFFFFFFFFFFFFFFFFFFFFFFFFF:FFF:FFFFF:FFF:FFFFFFFFFFFFFFFFFFFFFFFFFFFFFFFFFFFFFFFFFFFFF:FFFFFFFF:::FFFFFFFFFFFFFFFFFFFF::FF,FF,FFFFF:FFFFFFF:FFFFFFFFFFFF,:FF:FFFFFF:FFFFFFFFFFFFFFFF:FF,FFFFFFFF:,F:
@A00881:241:HJW2NDRXX:1:2127:27877:33019 1:N:0:CGAGAGAA+GATTGGAG
CGATGTCCTACGGGGCGCACCAGTGGGGGATATTGCACAATGGGCGAAAGCCTGATGCAGCGACGCCGCGTGGAGGAAGAAGGTTTTCGGATTGTAAACTCCTGTCGTGCGGGACGATAGTGACGGTACCGCACAAGAAAGCCACGGCTAACTACGTGCCAGCAGCCGCGGTAAAACGTAGGTGGCAAGCGTTGTCCGGAATGACTGGGCGTAAAGGGAGTGTAGGCGGCATAATAAGTCAGATGTGAAA
+
FFFFFFFFFFFFFFFFFFFFFFFFFFFFF:FFFFFFFFFFFFFFFFFFFFF:FFFFFFFFFFFFFFFFFFFFFF:FF,F:FFFFFFFFFFFFFFFFFFFFFFFFFFFFFFFFFFFFFFFFFFFFFFF:FFFFFFFFFFFFFFFFFFFFF:F:FFFFFFFFFFFFFFFFFFFFFFFF:F:FFFFFFFFFFFFFFFFFFFFF:FFFFF:FFFFFF,,FFF,FFFFF:FFFFFFFF,F:FF::FFFFFF:,F:
@A00881:241:HJW2NDRXX:1:2127:28989:33066 1:N:0:CGAGAGAA+GATTGGAG
CGATGTCCTATGGGGTGCAGCAGTGAGGAATATTGGTCAATGGGCGCGAGCCTGAACCAGCCAAGTAGCGTGAAGGAAGACGGCCCTACGGGTTGTAAACTTCTTTTATACGGGAATAAGACCGTCCACGAGTGGATGCGTGCATGTACCGTATGAATAAGCATCGGCTAACTCCGTGCCAGCAGCCGCGGTAATACGGAGGATGCGCGCGTTATCCGGATTTATGGGGTTTAAAGGGAGCGTAGACGGG
+
FF::FF:F:FFFFFFFFFFFFF:FFFFFFFFFFFFFFFFFFFFFF:FFFFFFF:FFFFFFFFFFFFFFFFFFFFFFF,FFFFFFFFFFF:FFFFFFFFFFFFFF,F,:FFFFFFFFFF:F:::F,FFFFFF:F:FFFFFF:FFFF,FFFF:FFFFF,FFF:FFFFFFFF:FFFFFFFFFFF,FFF:::FFFFF:FF:FF:F,FF,FF,:FFFF,FFF:F,:F::F,FFFF:FFF,FFFFF::,FFFF::F
@A00881:241:HJW2NDRXX:1:2127:23240:33129 1:N:0:CGAGAGAA+GATTGGAG
CGATGTCCTACGGGGGGCACCAGTGAGGAATATTGGTCAATGGGCGCGAGCCTGAACCAGCCAAGTAGCGTGAAGGAAGACGGCCCTACGGGTTGTAAACTTCTTTTATACGGGAATAAGAACGTCCACGAGTGGATGCGTGCATGTACCGTATGAATAAGCATCGGCTAACTCCGTGCCAGCAGCCGCGGTCATACGGAGGATGCGAGCGTTATCCGGATTTATTGGGTTTAAAGGGAGCGTAGACGGG
+
FFFFFFFFFF::FFFFFFFFFFFFFFFFFFFFFFFFFFFFFFFFFFFFFFFFFFFFFFFFFFF:FFFFFFFFFFFF,FFFFFFFFFFFFFFFFFFFFFFFFFFFFFFFFFFFFFF:FFFFFFF:,FFFFFFFFFFFFF:FFFFFFFFFFFFFFFFF:F,FFF,FFFFFFFFFFFFFFFF:,FFFFF:FFFFF,:FFF::FF:F:FFF:FFFF:F,FFFF,:FFF,FFF:F:FFF,FFFFF::F,:FFFF:
@A00881:241:HJW2NDRXX:1:2127:11406:33176 1:N:0:CGAGAGAA+GATTGGAG
CGATGTCCTATGGGATGCACCAGTGAGGAATATTGCGCAATGGGTGAAAACCTGACGCAGCGATGCCGCGTGAGCGAAGAAGGGACTCGTCCCGTAAAGCTTTGTCCCCGGGGAAGAGAGAAGACGGTACCCGGGCATGAGCCACAGACAACTACGAGCCAGCAGCTGCGGTAAAACGTGGGGGGCGAGCGTTGTCCGGAATCATTGGGCGTAAAGGGCGCGCAGGCGTCCGCGAGGGCCGCCGATGAAA
+
FF,FFFFFFFFFFFFFF,F,,,:FFFFFFFFFF:F,,F:FFFFF,FF:,,FFFFFFF:FFFFFFF,FF:FFFFF,FFFFFFFFFFF:FFF,F:FFFF,F,:FF,F::F,F,:FFF,:::FFFFFFFFFFFFF,FF:::F:F,F,FFF,FFF,:F,F,FFFFFFFFFFF,::,:,,FF,FFFFF,FF,:F,FF,,FFF,FFFFF:::F:FFFFFFFFFFFFFFFFF,,:,F:FFFFFFFFFF::FF::FF:
@A00881:241:HJW2NDRXX:1:2127:30789:33176 1:N:0:CGAGAGAA+GATTGGAG
CGATGTCCTACGGGGTGCAGCAGTGGGGAATATTGGGCAATGGGCGAAAGCCTGACCCAGCGACGCCGCGTGAAGGAAGAAGGTTTTCGGATTGTAAACTTCTTTTATGAGGGACGAAGGACGTGACGGTACCTCATGAATAAGCCACGGCTAACTACGTGCCAGCAGCCGCGGTAATACGTAGGTGGCGAGCGTTGTCCGGATTTACTGGGTGTGATGGGCGCGTAGGCGGGTAGGCAAGTCAGATGTG
+
FF,FFFF:,:FFFFFFFF:FFFF,FFF,F:FFFFFFFFFFFFFFFFFFFFFFFFFFFFFFFF:FFFFFFFFFFFFF:FFFFFF:FFFFF:FFFFFFF:F:FF::FFFFFFFFFFFF:F,FFFFFFFFFFF:FFFFFFFFFFF,:FF,FFFFFFFFF:FFF:FF,FF:F,FFFFFFFFFF:,,F:FFFF:F,FFFFFFFF:FFFFFFF:FFFFFFF,:,,FFF:FF:FFFFFFFFF:F::FFFF:::F:F,
@A00881:241:HJW2NDRXX:1:2127:30490:33223 1:N:0:CGAGAGAA+GATTGGAG
CGATGTCCTATGGGGGGCAGCAGTCGGGAATATTGGACAATGGGGGAAACCCTGATCCAGCAACGCCGCGTGAAGGATGAAGGTCCTCGGATTGTAAACTTCTGTCCTAGGGAAAAAACAAAATGATGGTACCCTAGAAGAAAACCCCGGCAAACTACGTGCCAGCAGCCGCGGTGATACGTAGGGGGTAAGCGTTGTCCGGAATGACTGGGCGTAAAGGGAGTGTAGGCGGTTTATTAAGTTGAATGTG
+
:FFFFFFFFF,FFFFFFFFFFFFFFFFFF:FFFFFFFFFFFFFFFFFFFFFFFFFFFFFFFFFFFFFFFFFFFFFFFFFFFFFFFFFFFFFFFFFF:FFFFFFFFFFFFFFFF,FFFFFF:FFFFFFFFFFFFFFFFFF,FFFFFFFFFFFF:FFF,FFFFFFFFFFFFFFFFFF:FF:FFFFFFFFFF:FFFFFFFF,FFFF:FF:FFFFFFFFFFFF:FF,FFFF:FFFFFFFFFFFFFFFF,FFF:F
@A00881:241:HJW2NDRXX:1:2127:14968:33364 1:N:0:CGAGAGAA+GATTGGAG
CGATGTCCTATGGGACGCACCAGTGAGGAATATTGGTCAATGGGCGCGAGCCTGAACCAGCCAAGTAGCGTGAAGGAAGACGGCCCTACGGGTTGTAAACTTCTTTTATACGGGAATAAGAACGTCCACGAGTGGATGCGTGCATGTACCGTATGAATAAGCATCGGCTAACTCCGTGCCAGCAGCCGCGGTAATACGGAGGATGCGAGCGTTATCCGGATTTATTGGGTTTAAAGGGAGCGTAGACGGG
+
FFFFFFFFFFFFFFFFFFFFFFFFFFFFFFFFFFFF:F,FFFFFFFFFFFFFFFFFFFFFFFFFFFFFFFFFFFFFFFFFFFFFFFFFFFFFFFFFFFFFF:FFFFFF:FFFF:F,FFFFFFFFFFFFFFFFFFFFFFFFFFFFFFFFF:FF:FFFFFFFFFFFF:FFFFFFFFFFFFFFFFFFFFFFFFFF,,FFFFFFFFFFFF:FFFFF:FFFF:FFFFFFFFFFFFFFFFFFFFFFFFFFFFFFFF
@A00881:241:HJW2NDRXX:1:2127:28465:33599 1:N:0:CGAGAGAA+GATTGGAG
CGATGTCCTATGGGACGCAGCAGTGAGGAATATTGGTCAATGGGCGCGAGCCTGAACCAGCCAAGTCGCGTGAGGGAAGACGGCCTTATGGGTTGTAAACCTCTTTCAGATGAGAGTAAAGGGTGCTACGTGTAGCACATTGCAAGTATCATCAGAAGAAGCATCGGCTAATTCCGTGCCAGCAGCCGCGGTAATACGGAAGATGCGAGCGTTATCCGGATGTATTGGGTTGAAAGGGTGCGTAGGCGGC
+
FF:FFFFFFFFFFFFFFF:FFFFFFFFFFFFFFFFFFFFFF:FFFFFFFFF:FFFFFFFFFFFFFFFFFF,FFFFFFFFFF,FFFFFF:FFFFFFFFF:FFFFFFFF:FF,:FFF,FFFFFFFFFFFFFFFFFFFFFF,FFFFFFFFFFFFFF:FFFFFFFFFFFFFFFF,,FFFFFFFFFFF:FFFFFFFFF,FFFFFF,FFF:FFFFFF::,FFFF,FF,FFFFFFFFF,:F,,FF,FF:FFFFFF:F
@A00881:241:HJW2NDRXX:1:2127:23439:33630 1:N:0:CGAGAGAA+GATTGGAG
CGATGTCCTACGGGGTGCAGCAGTCGGGACTCTTGCGCAATGGAGGAAACTCTGACGCAGTGACGCCGCGTGCAGGAAGAAGGTCTTCGGATTGTAAACTGATTTAGATAGGGAAGACGAAAGACAGTACCTATAGAATAAGCTCCGGCTAACTATGTGCCAGCAGCCGCGGTAATACCTAGGGAGCAAGCGTTATCCGGCTTTATTGGGTGTAAAGGGTGCGTAGACGGAGAAGCAAGTTCGTTGTGAA
+
FF:FFFFFFFFFFFFFFFFFFFFFFFFFF,F,FFFFFFFFFFF,FFFFFFFFFFFFFF:FFFFFFFFFFFFFFFFFF:FFFFFFFFFFFFFFFFF,FFF:FFF,FFFFF,FFF,FFF,FFF,F:FFFFFFF:FFFFFFFFFFFFFFFFFFFFFFF:FFFFF,FFFFFF:FFFF,FFFF,FFFFFFFFFFF:F:FF:FFF::F,:FFFFFFFFFF::FFF,FFFFFFFF:::FFFFFFF:,,FFFFFFFFF
@A00881:241:HJW2NDRXX:1:2127:29035:33833 1:N:0:CGAGAGAA+GATTGGAG
CGATGTCCTACGGGATGCAGCAGTGTGGAATATTGGTCCATGGGCGGAAGCCTGAACCAGCCAAGTCGCGTGAGGGATGACGGCCCTACGGGTTGTAAACCTCTTTTGCCGGGGAACAAAAGGCGGGACGTGTCCCGCAGTGGAGTGTACCCGGAGAAAAAGCATCGGCTAACTCCGTGCCAGCAGCCGCGGTAATACGGAGGCTGCGAGCGTTATCCGGATTTATTGGGTTTAATGGGTGCGTAGGCGG
+
FF,:F:FFFFFFFFFFFFFFFFFFF,:F::F:FFFF,:,FFFFFF:F:FFFFFFFFF:FFFFF,F:FFFFFFF,FF:FFFFFFFFFF:FFFFFF,F:FFFFFFFFFFFFFFFFFF,F,F::FFFFFFFFFFF:FFFFFFFFFFFFFFFFFFFFFFFFFFF:F:,FF,FFFFFF::FFFF:FFFFFFF,FF:FFFFF:FFFFFF,FFFFFFFF,F,F,F:F:FFFF:FFF:FFFFF,:F::FF:FFF,F:F
@A00881:241:HJW2NDRXX:1:2127:16025:33943 1:N:0:CGAGAGAA+GATTGGAG
CGATGTCCTACGGGACGCAGCAGTGAGGAATATTGGTCAATGGGCGCGAGCCTGAACCAGCCAAGTAGCGTGAAGGAAGACGGCCCTACGGGTTGTAAACTTCTTTTATACGGGACTAAGAACGTCCACGAGTGGATGCGTGCATGTACCGTATGAATAAGCATCGGCTAACTCCGTGCCAGCAGCCGCGGTAATACGGAGGCTGCGAGCGTTATCCGGCTGTATTGGGTTTAGAGGGCGCGTAGTCGGG
+
:F,FFFFFF,F:FF:FFF,FFFF:FFFFFFF,FFFFFFF,FFFFFFFFFFFFFFF:FFFF,FF,FFFFFFFFFFFF:FFFFFFFFFFFFFFFFFFFFFFFFFF,FFFFF:FFFFF,F,,FF,FFFF:FFFFFFFF,FF:FFFFFFFFFFF:,,FF,,FF:F:,FFF:FFF,FFF:FFFFFFFFFFFFFFFFFFFFFF,FF:FF,FFF:FFFF,:,:F::,F::,:F:,:F:FF,F,FF,::::F:::FFF
@A00881:241:HJW2NDRXX:1:2127:23348:34444 1:N:0:CGAGAGAA+GATTGGAG
CGATGTCCTATGGGATGCAGCAGTCGGGAATATTGCGCAATGGAGGAAACTCTGACGCAGTGACGCCGCGTGCAGGAAGAAGGTTTTCGGATTGTAAACTGCTTTAGACAGGGAAGAAAAAAATGACAGTACCTGTAGAATAAGCTCCGGCTAACTACGTGCCAGCAGCCGCGGTAATACGTAGGGAGCGAGCGTTATCCGGATTTATTGGGTGTAAAGGGTGCGTAGATGGATGTGCAAGTTAGCTGTG
+
FFFFFFFFFFFFFFFF:FF:FFFFFFFFF,FF:,FFFFFFFFFFFFF:FFFFFFFFFFFFFFFFFFFFFFFFFFFFFFFF:FFFFFFFFFFFFFFFF,FFFFFFFFFFFF:FFFFFF:F:FFFFF:FFFFFFF:FFFFFFFFFFFFFFFFFFFFFFFFFFFFFFFFFFFFFFFFF:,FFFFF,FFFFFFFFFFFFFFFFFFF,FFFFFFFFFF:FF:F,,,FFF::FF:,FFFFFFFFFFF:FF:FFFFF
@A00881:241:HJW2NDRXX:1:2127:23222:34601 1:N:0:CGAGAGAA+GATTGGAG
CGATGTCCTATGGGATGCAGCAGTGAGGAATATTGGTCAATGGGCGGAAGCCTGAACCAGCCAAGTCGCGTGAGGGATGACGGCCCTACGGGTTGTAAACCTCTTTTGCCGGGGACCAAAAGGCGGGACGTGTCCCGCAGTGGAGTGTACCCGGAGAAAAAGCATCGGCTAACTCCGTGCCAGCAGCCGCGGTAATACGGAGGATGCGAGCGTTATCCGGATTTATTGGGTTTACTGGGTGCGTAGGCGG
+
FF:FFFFFFFFFFFFFFFFFFFFFFFFFFFFFFFFFFFF:FFFFFFFFFFFFFFFFFFFFFFF,FFFFFF,FFFFFFFFFFFFFFFFFFFFFFFFFFFFFFFFFFFFFFFFFFFF,:FF,FFFFFFFFFFFFFFFFFFFFFFFFFFFFFFFFFFFFFFFFFFFFFF:F:F,FFFFFFFFFFFFFFFFFFFFFF,FFFFFFF:F:FFFFFFFF,F,FFFFFF,FF:FFFFF::FF,,F::F:F,F,,:F:F
@A00881:241:HJW2NDRXX:1:2127:22128:35023 1:N:0:CGAGAGAA+GATTGGAG
CGATGTCCTATGGGGCGCAGCAGTGAGGAATATTGGTCAATGGGCGCGAGCCTGAACCAGCCAAGTAGCGTGAAGGAAGACGGCCCTACGGGTTGTAAACTTCTTTTATACGGGAATAAGAACGTCCACGAGTGGATTCGTGCATGTACCGTATGAATAAGCATCGGCTAACTCCGTGCCAGCAGCCGCGGTAATACGGAGGATGCGAGCGATATCCGGATTTATTGGGTTTAAAGGGAGCGTAGACGGG
+
FFF:F::FFF:FF:FF,FF:FF,:FF:FFF,F:F:F:,FFFFFF,,FFFF:FFFFF:FFF:FFF:,FFF,::FFFFFFF:F:FFFFFFF:FFFFFFFFF,:FFF,FFFFFFFFFF::FFF:FF,FFFFFFFFFF,FF,FFF:FFFF,F,F:,FFFFFFFFF,FFFF:FFFFFFFFFF,:F,:FFF,:F:FFFFFFFFFFF:FFF:F,FFFF,:,F:FF:F,:,,,FFFF,:F:FFFFFF,F,F,FFFFFF
@A00881:241:HJW2NDRXX:1:2127:24542:35039 1:N:0:CGAGAGAA+GATTGGAG
CGATGTCCTATGGGGGGCAGCAGTGAGGAATATTGGTCAATGGACGGAAGTCTGAACCAGCCAAGTAGCGTGAAGGAAGGCGGCCCTACGGGTTGTAAACTTCTTTTATAAGGGATTAAAGGGCTCCACGAGTGGGGTGTTGCACGTACCTTATGAATAAGCATCGGCTAACTCCGTGCCAGCAGCCGCGGTAATACGGAGGATGCGAGCGTTATCCGGATTTATTGGGTTTATAGGGAGCGTAGATGGC
+
FFFFFFF:FFFFFFFFFFFFF:FFFFFFFFFFFFFFFF,FFFFFFFFFFFFFFFFFFFFFFF,FFFFFFF:FFFFFFFFFFF:FFFFFFFFF:FFFFFFFFFFFFFFFF:FFFFFFFF,,FFFFFFFFFFF:,FFFFF:FFFFFFFFFFFFFFFF:FFFFFFFFFFFFFFFFFFF:FFFFFFFF:FFFFFFF,FF:F,FFFFFFFFFF:FFF,,:FFFFF:FFF:FFFFFF,F,FFFF:FFFFF,,F:FF
@A00881:241:HJW2NDRXX:1:2127:16143:35117 1:N:0:CGAGAGAA+GATTGGAG
CGATGTCCTACGGGACGCAGCAGTGGGGAATATTGGGCAATGGGCGAAAGCCTGACCCAGCGACGCCGCGTGAAGGAAGAAGGCTTTCGGGTTGTAAACTTCTTTTATCGGGGACGAAAGTGACGGTACCTGATGAATAAGCCACGGCTAACTACGTGCCAGCAGCCGCGGTAATACGTAGGTGGCAAGCGGTGTCCGGATTTACTGGGTGTAAAGGGCGTGTAGGCGGGGCGACAAGTCCGATGTGCAA
+
,FFFFFFFFFFFFFFFFF:FF:F,FFFF:FFFFFFFFFFFFFFFFFFFFFFFFFFFFFFFFFFFFFFFFFFFFFFFFFFFFFFF:FFFF:FFF,FFF:F,FFFFFFFFF:FFFFFFFFFFFF:FFFFFFFF:FFFFFFFFFFFFFFFFFFFFFFFFF:FFFFFFFFFFFFF:FF:FFFFF:FFFFFF:FFF,FFFFFFFFFFFFF:FF,,FFFFFF:FFFFFFF,:FFFF:,,:FF,,FFFF,F,FF,FF
@A00881:241:HJW2NDRXX:1:2127:25256:35117 1:N:0:CGAGAGAA+GATTGGAG
CGATGTCCTATGGGGTGCAGCAGTGGGGAATATTGCACAATGGGGGAAACCCTGATGCAGCGACGCCGCGTGAAGGAAGAAGTATTTCGGTACGTAAACTTCTATCAGCAGGGAAGAAAACGACGGTACCTGACTAAGAAGCCCCGGCTAACTACGTGCCAGCAGCCGCGGTAATACGTAGGGGGCAAGCGTTATCCGGATTTACTGGGTGTAAAGGGAGCGTAGACGGCATGGCAAGTCTGATGTGAAA
+
FFFFFFFFFFFFFFFFFFFFFFFFFFFFFFFFFFFFFFFFFFFFFFFFFFFFFFFFFFFFFFFFFF:FFFFFFFFFFFFFFFFFFFFFFFFFFFFFFFFFFFFFFFFFFFFFFFFFFFFFFFFFFFFFFFFFFFFFFFFF:FFFFFFFFFFFFFFFFFFFFFFFFFFFFFFFFFF:FFFF,FFFFFF:FFF,F:FFFF:FFFF:FFFFFFFFFFFFFFFFFFFFFFFFFFFFFFFFFFFF:FFFFFFFFF
@A00881:241:HJW2NDRXX:1:2127:26160:35556 1:N:0:CGAGAGAA+GATTGGAG
CGATGTCCTACGGGATGCAGCAGTGGGGAATATTGCACAATGGGGGGAACCCTGATGCAGCAACGCCGCGTGAGTGAAGAAGTATTTCGGTACGTAAAGCTCTATCAGCAGGGAAGAAGAGAGACGGTACCTGAGTAAGAAGCCCCGGCTAACTACGTGCCAGCAGCCGCGGTAATACGTAGGGGGCGAGCGTTGTCCGGAATGATTGGGCGTAAAGGGCGCGTAGGCGGCCTGTTAAGTCAGGGGTGAA
+
FFFFFFFFFFFFFFFF:FFFFFFFFFFFFFFFFFFFFF:FFFFFFFFF:FFF:FFFFFFFFFFFFF:FFF:FFFFFFFFFFFFFFFFFFFFFFFFFFFFFFFFFFFFFFFFFFF,FF::,FFFFFFFFFFFFFF:F,FFFF:FFFFFFFFF,FFFFFFFFFFFFFFFFFF:FFF:FFFFFFFFFF:FFFFFF::FF:FFFFFFFF,FFFFFF,FFFFF:FFFFFFFFFFF:F:,FFFFF,FFF:FFF::F
@A00881:241:HJW2NDRXX:1:2127:24813:35665 1:N:0:CGAGAGAA+GATTGGAG
CGATGTCCTATGGGAGGCAGCAGTGGGGAATATTGCACAATGGGGGAAACCCTGATGCAGCGACGCCGCGTGAGTGAAGAAGTATTTCGGTATGTAAAGCTCTATCAGCAGGAAAGAAAATGACGGTACCTGACTAAGAAGCCCCGGCTAACTACGTGCCAGCAGCCGCGGTAATACGTAGGGGGCAAGCGTTATCCGGATTTACTGGGTGTAAAGGGAGCGTAGACGGCAGGGCAAGTCTGAAGTGAAA
+
FFFFFFFFFFFFFFFFFFFFFFFFFFFFFFFFFFFFFFFFFFFFFFFFFFFFFFFFFFFFFFFFFFFFFFFFFFFFFFFFFFFFFFFFFFFFFFFFFFFFFFFFFFFFFFFFFFFFFFF:FFFFFFFFFFFFFFFFFFFFFFFFFFFFFFFFFFFFFFFFFFFFFFFFFF:FFFFFFFFF:FFFFFF:,FFFFFFFFFFFFFFFFF::FFFF:FFFF:FFFFFFFFFFFFFFFFFFFFFFFFF:FFFFFF
@A00881:241:HJW2NDRXX:1:2127:32398:35994 1:N:0:CGAGAGAA+GATTGGAG
CGATGTCCTACGGGGTGCAGCAGTGAGGAATATTGGTCAATGGGCGGAAGCCTGAACCAGCCAAGTCGCGTGAGGGATGACGGCCCTACGGGTTGTAAACCTCTTTTGCCGGGGAACAAAAGGCGGGACGCGTCCCGCAGTGGAGTGTACCCGGAGAAAAAGCATCGGCTAACTCCGTGCCAGCAGCCGCGGTAATACGGAGGATGCGAGCGTTCTCCGGATTTATTGGGTTTAAAGGGTGCGTAGGCGG
+
FFFFFFFFFFFFFFFFFFFFFFFFFFFFFFFFFFFFFFFFFFFFFFFFFFFFFF:FFFFFFFF,FFFFFFFFFFFF:FFFFFFFFFFFFFFFFFFF,FFFFFFF,FFF,FF:FFF:F:FF:FFF:FFFFFFFFFFFFF:F,FFFF:FFFFFFFFFFFF:FFFFFFFFFFFFFFF:FFF,FFFFFFFFF,FFFFFFF,,,:FFFFF,FFF:FF:F,FFFFF,FFFF:FFFF,F,F:FFF:FF:FFFF,FFF
@A00881:241:HJW2NDRXX:1:2127:27181:36479 1:N:0:CGAGAGAA+GATTGGAG
CGATGTCCTATGGGGGGCAGCAGTGGGGAATATTGCACAATGGGGGGAACCCTGATGCAGCGACGCCGCGTGAGGGAAGAAGGTATTCGTATTGTAAACCTCTGTCTATGGGGACGAAAAGGAGACGGTACCCAAGGAGGAAGCACCGGCTAACTACGTGCCAGCAGCCGCGGTAAAACGTAGGGTGCGAGCGTTGTCCGGAATTACTGGGTGTAAAGGGAGCGTAGGCGGCTGAACAAGTTGGATGTAT
+
FFFFFFFFFF,FFFFFFFFFFFFFFFFFF:FFFF:FFFFF:FFFFFFFFFFFFFF:FFFFFFFFFFFFF:F,FFFFFFFFFFFFFFFFFFF:FFFFFFFFFFFFFFF:FFFFFFFFFFFF:FFFFFFF:FFFFFFFFFF::FFFFFFF:FFFFFFFFF:F:FFFFFFFFFFFFFF,::FFFFFFFFF:FFFFFF,FFF:FFF,FFFF,FFFFFF,FF:FFFFFF:FF,FFFF:FF:F:FFFFFFFF:F::
@A00881:241:HJW2NDRXX:1:2128:23909:1219 1:N:0:CGAGAGAA+GATTGGAG
CGATGTCCTATGGGGCGCACCAGTGGGGGATATTGGACAATGGACGGAAGTCTGAACCAGCCAAGTAGCGTGAAGGAAGGCGGCCCTACGGGTTGTAAACTTCTTTTATAAGGGATTAAAGGGCTCCACGAGTGGGGTGTTGCACGTACCTTATGAATAAGCATCGGCTAACTCCGTGCCAGCAGCCGCGGTAATACGGAGGATGCGAGCGTTATCCGGATTTATTGGGTTTAAAGGGTGCGTAGGCGGC
+
:FFFFFFFFFFFFFFFFFFFFFFFFFFFFFFFFFFFFFFFFFFFFFF:FFFFFFFFFFFFFFFFFFFFFFFFFFFFFFFFFFFFFFFFFFFFFFFFFFFFFFFFFFFFFFFFFFFFFFFFFFFFFFF:FFFFFFFFFFFFFFFFFFFFFFFFFFFFFFFFFFFFFFFFFFFFFFFFFF:FFFFFFFFFFFFFFFFFFFFFFFFFFF:FFFFF:FFFFFFFFFFFFFFFFFFFFFFFF:FFFFFFFFF:FF
@A00881:241:HJW2NDRXX:1:2128:18041:1485 1:N:0:CGAGAGAA+GATTGGAG
CGATGTCCTACGGGATGAAGCAGTGGGGAATATTGGTAAATGGGGGAAACCCTGAAACAGCAACGCCGCGTGAAGGAAGAATTCTTTCGGGTTGTAAACTTCTGTTATCAATGACGATAGTGACGGTACTTGATGAATAAGCTCCGGCTAACTACGTGCCAGCAGCCGAGGTAATACGTAGGGTGCGAGCGGTGTCCGGAATTAGTGGGTGTAAAGGGAGCGTAGGCGGCGTAACAAGTTGGATGTATAA
+
,:,::F,F,F,F,,:,,,FFFF,:F:,,FFFFFF,FF,:FF:F:,FFFFFF,,FFF,FFF::F:FF::,,,FFFF,::,FF,,F:FFFF,,,,F:FFFF,FFF,FF:FFFF,FFF,F,FF,FFFFFFF:,F:FF:F,:F,F:FF::,FFFF:FFF:,FFFFFFFF::F,FFFFFF:,FF:F,,F:,,F,F,,F:FF::FFFFFF,:FFFF:,:FFF,F,FFF,FF:F,,:,,F,FFFFFFF,FFF:F:FF
@A00881:241:HJW2NDRXX:1:2128:31512:1548 1:N:0:CGAGAGAA+GATTGGAG
CGATGTCCTACGGGATGCACCAGTGAGGAATATTGGTCAATGGGCGCGAGCCTGAACCAGCCAAGTCGCGTGAGGGAAGACGGCCTTATGGGTTGTAAACCTCTTTTGCCGGGGAACAAAAGGCGGGACGTGTCCCGCAGTGGAGTGTACCCGGAGAAAAAGCATCGGCTAACTCCGTGCCAGCAGCCGCGGTAATACGGAGGATGCGAGCGTTCTCCGGATTTATTGGGTGTAAAGGGTGCGTAGGCGG
+
FFFFFFFFF:FFFFFFFFFFFFFFFFFFFFFFFFFFFFFFFFFFF:FFFFFFFFFFFFFFFFFFFFFFF:FFFFFFFFFFFFF:FFFFFFFFFFFFFFFFFFFFFFFFFFFFFFFFFFF:,FFFFFFFFFFFFFFFFFFFFFFFFFFFF:F:FFFFF,F::FFFFFFFFFFF:FFFFFFFFFF:FFFFFFFFFFFFFFFFFFFFFFFF,:FF,F,FFFFFF,FFFFFFFFF,FF,FFFFFFFFFFFFFFF
@A00881:241:HJW2NDRXX:1:2128:24948:1705 1:N:0:CGAGAGAA+GATTGGAG
CGATGTCCTACGGGGTGCAGCAGTGGGGAATATTGGGCAATGGGCGGAAGCCTGACCCAGCGATGCCGCGTGAGGGAAGAAGGTTTTCGGATTGTAAACCTCTGTCTTTAGGGACGATAATGACGGTACCTAAGGAGGAAGCTCCGGCTAACTACGTGCCAGCAGCCGCGGTACTACGTAGGGAGCGAGCGTTGTCCGGACTTACTGGGTGTCAAGGGAGTGCAGGCGGGACTGCAAGTCAGATGTGAAA
+
,F::FFFFFFFF,FFFFFFFF::FF:FFF,FFFFFFFF:FFFF:FFFFFFFFFFFFFFFFFFFFFFFFFFFFFFFFFF:FFFFFFFFFFFFFF:FFFFFFFFFFFFFFF:FFFFFFFF:FFFFFFFF::FF,FFFFFFF,FFFFFFFFF,,FF:F:FFFFFFF,FFFFFFFFF,FF:FFFFFFFFFFFFFFFFFFFFF:F,F:,,F:FFFF:,F:FFF,:,:FF:FFF::F:FFFF,F,,F:F:FFFFFF
@A00881:241:HJW2NDRXX:1:2128:23882:1986 1:N:0:CGAGAGAA+GATTGGAG
CGATGTCCTATGGGATGCAGCAGTCGGGAATATTGCGCAATGGAGGAAACTCTGACGCAGTGACGCCGCGTGCAGGAAGAAGGTTTTCGGATTGTAAACTGCTTTAGACAGGGACGAAAAAAATGACAGTACCTGTAGAATAAGCTCCGGCTAACTACGTGCCAGCAGCCGCGGTACTACGTCGGGCGCGCGCGTTATCCGGATTTCTTGGGTGTACAGGGTGCGTAGATGGATGTGCAAGTTAGCTGTG
+
FF:FFFFFF:FFFFFFFFFFFFFFFFFFF:FF:FFFFFFF,FFFFFFFFFFFFFFFFFFFFFFFFFFFFFFFFFFFFFFFFFFFFFFF:FFFFFFFFF:FFF:FFFFFFFFFFF,F,FFFFFFFFFFF:FFFFF:FFFFFFFF:FFF:FFFF:FFF:FFF:FFF:F:FFFFFFFFFFFF:FF:F:F,FFF,FFFFF:F:FFFFF,F,F:FFF:F,F,,FFF::FFFF:FFFFFF:FFFF,,,F,:,::FF
@A00881:241:HJW2NDRXX:1:2128:18774:2628 1:N:0:CGAGAGAA+GATTGGAG
CGATGTCCTATGGGGCGCAGCAGTGAGGAATATTGGTCAATGGACGGAACTCTGATGCAGCGATGCCGCGTGAGGGAAGAAGGTTTTCGGATTGTAAACCTCTGTCGTCGGGAACGATAATGACGGTACCCGACAAGGAAGCTCCGGCTAACTACGTGCCAGCAGCCGCGGTAATACGTAGGGAGCGAGCGTTGTCCGGAATTACTGGGTGTAAAGGGAGCGTAGGCGGGGTTGCAAGTCAGATGTGAAA
+
FFFFFFFFFF:FFFFFFFFFFFFFFFFFFFFFFFFFFF:FFFFFFFFFFFFFFFFFFFFFFFFFFFF:FFFFFFFFFFFFFFFFFFFFFFFFFFFFFFFFFFFFF:FFFFFFF,FFFFFFFFFFFFFFFFF:FFF:FFF:FFFF:FFFF:FFFFFFFFFFFF:FFFFFFFFF:FFFFF:FFF:FFFFFF::F::FFFFFF,FFF:FFFFFFFFF,:FFFFF,FFF:FFFF:F,FF:FF:F,:FF:F:F,F
@A00881:241:HJW2NDRXX:1:2128:25310:2988 1:N:0:CGAGAGAA+GATTGGAG
CGATGTCCTATGGGATGCACCAGTGAGGAATATTGGTCAATGGGCGGGAGCCTGAACCAGCCAAGTCGCGTGAGGGATGACGGCCCTATGGGTTGTAAACCTCTTTTGCCGGGGAGCAAAGTGCCGCACGTGTGCGGTTTGGAGAGTACCCGGAGAAAAAGCATCGGCTAACTCCGTGCCAGCAGCCGCGGTAATACGGAGGATGCGAGCGTTATCCGGATTTATTGGGTTTAAAGGGTGCGTAGGCGGA
+
FFFFFFFFFFFFFFFFFFFFFFFFF:FFFFFFFFFFFFFFFFFFFFFFFFFFFFFFFFFFFFFFFFFFFFFFFFFFFFFFFFFFFFFFFFFFFFFFFFFFFFFFFFFFFFFFFFFFF:FFFFFFFFFFFF:FFF:FFFF,FFFFFFFFFFFFFFFF,FFFFFFFF:FFFFFFFFFFFFFFFFFFFF,FFFFF:FFFFFFFFFFFFFFFFFFF:,:FFFFF,FFFFFFFFFFF:F,FFFFFFFFFFFFFFF
@A00881:241:HJW2NDRXX:1:2128:32371:3098 1:N:0:CGAGAGAA+GATTGGAG
CGATGTCCTATGGGATGCAGCAGTGGGGAATATTGCACAATGGAGGAAACTCTGATGCAGCGATGCCGCGTGAGGGAAGAAGGTTTTCGGATTGTAAACCTCTGTCTTAAGGGACGATAATGACGGTACCTTAGGAGGAAGCTCCGGCTAACTACGTGCCAGCAGCCGCGGTAATACGTAGGGAGCGAGCGTTGTCCGGAATTACTGGGTGTAAAGGGAGTGTAGGCGGGATGGTAAGTTAGGTGTGAAA
+
:FFFFFFFFFFFFFFFFFFFFFFFFFFFFFFFFFFFFFFFFFFFFFFFFFFFFFFFFFFFFFFFFFFFFF:FFFFFFFFFFFFFF,FFFFF,FFFF,F:FFFFFFFFFFFFFFFFFFFFFFFFFFFF,:FFFFFFF:FF,FFFFFFFFFFFFFFFFFFFFFFFFFFFFFF:FFFFFFFFFFFFFFFFFFFFFF:F:,FFF,FFFFF:FFFFFF,FFFFF:F:F:::FFFFF,FFFF,FFFFFFF,FFF,F
@A00881:241:HJW2NDRXX:1:2128:25608:3380 1:N:0:CGAGAGAA+GATTGGAG
CGATGTCCTACGGGAGGCACCAGTGGGGGATATTGCACAATGGGGGGAACCCTGATGCAGCGACGCCGCGTGAGTGAAGAAGTATTTCGGTATGTAAAGCTCTATCAGCAGGGAAGAAAAAGGCGTCCATCGGACGCCTGGACGGTACCTGAGTAAGAAGCCCCGGCTAACTACGTGCCAGCAGCCGCGGTAATACGTAGGGGGCAAGCGTTATCCGGATTTACTGGGTGGAAAGGGAGCGTAGACGGCG
+
FFFFFFFFFFFFFFFFFFFFFFFFFFFFFFFFFFFFFFFFFFFFFFFFFFFFFFFFFFFFFFFFFFFFFFFFFFFFFFFF,FFFFFFFFFFFFFFF:FFFFFFFFFFFFFFFFFFF,F:FFFFFFFFFFFFFFFFFFFFFFFFFFF,:FFFFFFFFFFFFFFFFFFFFFFFFFFFFFFFFFFFFFFFFFFF:,:FFFF,FFFF:F,FFFF:F:FFFFFF:FFFFFFFF,F,::F:FFF:FFFFFFFFFF:
@A00881:241:HJW2NDRXX:1:2128:25970:3411 1:N:0:CGAGAGAA+GATTGGAG
CGATGTCCTATGGGAGGCAGCAGTGAGGAATATTGGACAATGGCCGGAAGGCTGATCCAGCCATGCCGCGTGAGGGAATGAGGTCCTATGGATTGTAAACCTCTTTTCACGCAGGGCAATAAGGTCCACGGGGTGGACCGACGAGAGTATGCGTGGAATAAGCATCGGCTAACTCCGTGCCAGCAGCCGCGGTAATACGGAGGATGCGAGCGTTGTCCGGATTTATTGGGTTTAAAGGGTGCGTAGGCGG
+
FFFFFFFFFFFFFFFFFFFFFFFFFFFFF:FFFFFFFFFFFFFFFFFFFFFFFFFFFFFFFFFFFFFFFFFFFFFFF:FFFFFFFFFFFFFFFFFFFFFFFFFFFFFFFFFFFFFFFFFFFFFFFFFFFFFFFFFFFFFFFFFFFFFFFFFFFFFFFFFFFFFFFFFFFFFFFFFFFFFFFFFFFFFFFFFFFFFFFFFFFFFFFFF:FFFF,FFFFFFFFFFFFFFFFFFFFFFFFFFF:F:FFFFFF:
@A00881:241:HJW2NDRXX:1:2128:10438:3818 1:N:0:CGAGAGAA+GATTGGAG
CGATGTCCTACGGGATGCAGCAGTGGGGAATATTGGGCAATGGAGGCAACTCTGACCCAGCAACGCCGCGTGAGCGATGAAGGTCTTCGGATTGTAAAGCTCTTTAAGTGGGGACGAAGAAAGTGACTGTACCCACAGAATAAGCCTCGGCTAACTACGTGCCAGCAGCCGCGGTAATACGTAGGAGGCAAGCGTTATCCGGAATGACTGGGCGTAAAGGGTGCGTAGGTGGTTTGGCACGTTGGTAGCG
+
FFFFFFFFFFFFFF,FFF,FFFF:FFFFF,F::FFFFF:FFFFFFFFF:FFFFFFFFFFFFFFFFFFFFFFFFFFFFFFFFFFFFFFFFFF:FFFFFFFFFFFFFFFFFFFFFFFFFFFFF,FFFFFFFFFFFFFFFFFFFF:FFFFFFFF,:FFFFFFFFFFFFFFF:FFFFFFFFFF:F:FFFFFFFF,FFFFF,FFFFF::FFFFFFFFFFFFFFFFFFFFFFFFFFFFF:F:FFF,FFFF:FFFF:
@A00881:241:HJW2NDRXX:1:2128:16360:3897 1:N:0:CGAGAGAA+GATTGGAG
CGATGTCCTACGGGGTGCAGCAGTGGGGAATATTGGGCAATGGGGGGAACCCTGACCCAGCAACGCCGCGTGAGGGAAGAAGGCTTTCGGGTTGTAAACCTCTTTTACCAGGGACGAAGGACGTGACGGTACCTGGAGAAAAAGCAACGGCTAACTACGTGCCAGCAGCCGCGGTAATACGTAGGTTGCGAGCGTTGTCCGGAATTACTGGGTGTAAAGGGCGTGTAGGCGGAGCTGCACGTCAGATGTG
+
FFFFFFFFFFF:FFFFFFFFF,FFFFFFFFFFFFFFFFFFFFFFFFFF:FFFFFFFFFFFFFFFFFFFFF,FFFFFF:FFFFFFF:FFFFFFFFFFFFFFFFFFFFFFFFFFFFFFFFFFFFFFFFFFFFFFF,FFFFFFF,FFFFFFFFF,FFFFFFFFFFFFF:FFFFFFF:FF:FFFF:FFFFFFF:F:F:FFFFFFFFF,FF,:FFFF,FFF:FFFFFFFFFFFFFF:FF,,FFF,,FFFFF:FFF
@A00881:241:HJW2NDRXX:1:2128:22489:4210 1:N:0:CGAGAGAA+GATTGGAG
CGATGTCCTATGGGGGGCACCAGTTAGGAATATTGGTCAATGGGGGGAACCCTGAACCAGCAACGCCGCGTGAAGGAAGAAGGCTTTCGGGTTGTAAACTTCTTTTATGAGGGACGAAGGACGTGACGGTACCTCATGAATAAGCCACGGCTAACTACGTGCCAGCAGCCGCGGTAATACGTAGGTGGCGAGCGTTGTCCGGATTTACTGGGTGTAAAGGGCGCGTAGGCGGGTAGGCAAGTCAGATGTG
+
FFFFFFFFFFFFFFFFFFFFFFFFFFFFFFFFFFFFFFFFFFFFFFFFFFFFFFFFFFFFFFFFFFFFFFFFFFFFFFFFFFFFFFFFFFFFFFFFFFFFFFFFFF,FFFFFF:FFFFFFFFFFFFFFFFFFFFFFFFFFFFFFFFFFFFFFFFFFFFFFFFFFFFFFFFFFFFFFFFFFFFFFFFFFFFFFFFFFFFFFFFFFFFFFFFFFFFFFFFFFFFFFFFFFFFFFFF:FFFF:FFFFF:FFFF
@A00881:241:HJW2NDRXX:1:2128:25599:4460 1:N:0:CGAGAGAA+GATTGGAG
CGATGTCCTACGGGAGGCAGCAGTGGGGAATATTGCACAATGGGGGAAACCCTGATGCAGCGACGCCGCGTGGGTGAAGAAGTATTTCGGTATGTAAAGCCCTATCAGCAGGAAAGAAAATGACGGTACCTGACTAAGAAGCCCCGGCTAACTACGTGCCAGCAGCCGCGGTAATACGTAGGGGGCAAGCGTTATCCGGATTTACTGGGTGTAAAGGGAGCGTAGACGGCAGGGCAAGTCTGAAGTGAAA
+
:FFFFFFFFFFFFFFFFFFFFFFFFFFFFFFFFFFFFFFFFFFFFFFFFFFFFFFFFFFFFFFFFFFFFF:FFFFFFFFFFFFFFFFFFFF:FFFFFFFFFFFFFF:FFFFFFFFFFFFFFFFFFFFFFFFFFFFFFFFFFFFFFFFFFFFFFFFFFFFFFFFFF:FFFFFFFFFFFFFFFFFFFFFFFFFFFFFFFFFFFFFFFFFFFFFFFFFFF:FFFF:FF:F,F,FFFFFFFFFFFFFFFFFFFF
@A00881:241:HJW2NDRXX:1:2128:29234:4867 1:N:0:CGAGAGAA+GATTGGAG
CGATGTCCTATGGGGCGCAGCAGTGAGGAATATTGCACAATGGGGGAAACCCTGATGCAGCGACGCCGCGTGAGTGAAGAAGTATTTCGGTATGTAAAGCTCTATCAGCAGGGAAGAAAATGACGGTACCTGACTAAGAAGCCCCGGCTAACTACGTGCCAGCAGCCGCGGTAATACGTAGGGGGCAAGCGTTATCCGGATTTACTGGGTGTAATGGGAGCGTAGGCGGCATAGCAAGGCAGTTGTGAAA
+
:F:FFF:FFF,FFFFFFFFFF:F,FFFFFFFFFFFF:FFFFF:FFFFFFF:F,:FFFFFFFF:FFFFFFFFFFFFFFFFF:F::FFFFFFFFFFFFFFFFF:FFFF:FFFFF,FFFF,F::FFFFFFFFFFFF:F:FFF:FFFFFFF:F,FFFFFFFFF::F,,F::F,FFF,:FFFFFFF::F,FFFFFFFFFFFFF,F,FF:FFF,FFF,F:,,FF,F,:F,F,,FFFFF,FFFF:,FF,,F,F,FFF
@A00881:241:HJW2NDRXX:1:2128:24994:5040 1:N:0:CGAGAGAA+GATTGGAG
CGATGTCCTATGGGAGGCAGCAGTGAGGAATATTGGTCAATGGGCGCGAGCCTGAACCAGCCAAGTAGCGTGAAGGAAGACGGCCCTACGGGTTGTAAACTTCTTTTATACGGGAATAAGACCGTCCACGAGTGGATGCGTGCATGTACCGTATGAATAAGCATCGGCTAACTCCGTGCCAGCAGCCGCGGTAATACGGAGGATGCGAGCGTTATCCGGATTTATTGGGTTTAAAGGGAGCGTAGACGGG
+
,F:FFFFFFFFFFFFFFFFFFFFFFFFFFFFFFFFFFFFFFFFFFFFFFFFFFFFFFFFFF:FFFFFFFFFF:FFFFFFFFFFFFFFFFFFFFFFFFFFFFFFFFFFFFF:FF:FFFFFFFFFF:FFFFFFFFFFFFFFFFFFFFFFFFFFFFFFFFFFFFFFFFFFFFFFFFFF:FFFFFFFFFFFFFFFFFFFFFF,:FFFFFFF,FFFFF,F:FF,FFF:FF,,FFFFF,::F:FFFF::FFFFFFF
@A00881:241:HJW2NDRXX:1:2128:25382:5932 1:N:0:CGAGAGAA+GATTGGAG
CGATGTCCACGGGACGCAGCAGTGGGGAATATTGGGCAATGGAGGCAACTCTGACCCAGCAACGCCGCGTGAGCGATGAAGGTCTTCGGATTGTAAAGCTCTTTAAGTGGGGACGAAGAAAGTGACTGTACCCACAGAATAAGCCTCGGCTAACTACGTGCCAGCAGCCGCGGTAATACGTAGGAGGCAAGCGTTATCCGGAATGACTGGGCGTAAAGGGTGCGTAGGTGGCTTAGCAAGTTAGTAGCGT
+
FFFFFFFF:FFFFFFFFFFFFFFFFFFF:FF:FFFFFFFFFFFFFFFFFFFFFFFFFFFFFFFFFFFFFFFFFFFFFFFFFFFFFFFFFFFFFFFF,FFFFFFFFFFFFFFF:FFFFFFF,FFFFFFFFFFFFFFFF,FFFFF:FFFFFFF,FFF,FFFFFFFFFFFFFFF:FFF,:FF::FFFFFFFFFFFFFFFFFFFFF,FFFFFFFFFF,FFFFFFFFFFFFFFFFFFFFFFF:FFF:FFFFFFFF
@A00881:241:HJW2NDRXX:1:2128:23999:6637 1:N:0:CGAGAGAA+GATTGGAG
CGATGTCCTATGGGACGCAGCAGTGAGGAATATTGGTCAATGGGCGGGAGCCTGAACCAGCCAAGCCGCGTGAGGGAAGAAGGCCCTATGGGTCGTAAACCTCTTTTGTCAGGGAACAAAAGCGAGTATGTATACTTGTCTGAGTGTACCTGAAGAAAAAGCATCGGCTAACTCCGTGCCAGCAGCCGCGGTAATACGGAGGATGCGAGCGTTATCCGGATTTATTGGGTTTAAAGGGTGCGTAGGCGGC
+
FFFFFFFFFFFFFFFFFFFFF,FFFFFFFFFFF:FFFFFFFFFFFFFFFFFFFFFFFFFFFFFFFFFFFFFFFFFFFFFF:FFFFFFFFFFFFFFFFFFFFFFFFFFFFFFFFFF:FFFFFFFFFFFFFFFFFFFFFFFFFF,FFFFFFFFFFFFFF:FFFFFFFFFFFFFFFFFFFFFFFFFFFFFFFFFFFFFFFFFFFFFFFFFFFFFF:F:FFFF:FFFFFFFFFFFFFF:FF::FFFFFFFFFFF
@A00881:241:HJW2NDRXX:1:2128:23683:7091 1:N:0:CGAGAGAA+GATTGGAG
CGATGTCCTACGGGATGCAGCAGTGGGGAATATTGGGCAATGGGCGCAAGCCTGACCCAGCAACGCCGCGTGAAGGAAGAAGGCTTTCGGGTTGTAAACTTCTTTTAAGAGGGACGAAGGAAGTGACGGTACCTCTTGAATAAGCCACGGCTAACTACGTGCCAGCAGCCGCGGTAATACGTAGGTGGCAAGCGGTGTCCGGATTTACTGGGTGTACAGGGCGCGTAGGCGGGGATGCAAGTCAGATGTG
+
FFFFFFFFFFFFFFFFFFFFFFFFFFFFFFFFFFFFFFFFFFFFF:FFFFFFFFFFFFF:FFFFFFFFFFFFFFFFFFFFFFFFF:FFFFFFFFFFF,FFFFFFFFFFFFFFFFFFFFFFFFFFFFFFFFFFFFFFF:FFFFFFFFFFFFFFFF:FFFFFFFFFFFFFFFFFFFFFFFFFFF:FFFFFFFFFFF,:FFFFFFFFFFF,FFFFFFFF,:FFFFFFFF,F:F::FF::FF,,FFFFF::FFF
@A00881:241:HJW2NDRXX:1:2128:31801:7122 1:N:0:CGAGAGAA+GATTGGAG
CGATGTCCTATGGGGGGCAGCAGTGGGGAATATTGCACAATGGGGGGAACCCTGATGCAGCGACGCCGCGTGAGTGACGAAGTATTTCGGTATGTAAAGCTCTATCAGAAGGGAAGAAAATGACGGTACCTGACTAAGAAGCCCCGTCTAACTACGTGCCAGCAGCCGCGGTAATACGTAGGGGGCAAGCGTTATCCGGATTTACTGTGTGTAAAGGGAGCGAAGACGGAAGCTCAATTCTGTTGTGAAA
+
FF:FFF,FFFFFFFFFFFFFFFFFFFFFFFFFF:FFFFFFFF:FF,FFFFFFFFFF,F:FFFFF,FFF,FF,FFFF:,FFFF:FFFFF:FFFFFFFFFF,F,FFFFFF,FFF:FFFFFFFFFFFFFFFF:FFFFFF:F:FF:F,F,,,F::FFFF,FF,FFFFFF:FFFFF:FFFFFFFFFF:FF,F:,,F,FFF,FFF:F:FFFF::FFFFFFF,F:FF,F,:::FFF,,F,,:,F:,FF,,FFF::F:
@A00881:241:HJW2NDRXX:1:2128:17535:7811 1:N:0:CGAGAGAA+GATTGGAG
CGATGTCCTATGGGGCGCAGCAGTGAGGAATATTGGTCAATGGGCGCGAGCCTGAACCAGCCAAGTAGCGTGAAGGAAGACGGCCCTACGGGTTGTAAACTTCTTTTATACGGGAATAAGACCGTCCACGAGTGGATGCGTGCATGTACCGTATGAATAAGCATCGGCTAACTCCGTGCCAGCAGCCGCGGTAATACGGAGGATGCGAGCGTGAGCCGGATTTATTGGGTGTAAAGGGAGCGTAGACGGG
+
FFFFFFFFF:FFFFFFFFFFFFFFFFFFF:FFFFFFFFFFFFFFFFFFFFFFFFFFFFFFFFFFFFFFFFFFFFFFFFFFFFFFFFF:F:FFFFFFFFFFFFFFFFFFFFFF:FF,FFFFFFF:FFFFFFFFFFFFF:FFFFFFFFFFFFFF:FFFFFFFF:,FFFFFFF:FFFFFFFFF,FFFFFFFFFFF,,FFFFFFFFFFFFF,FFFF,F,FFFF,,F,FF,:FFF,FFFFFFF:FFFF,FFFFFF
@A00881:241:HJW2NDRXX:1:2128:32868:7842 1:N:0:CGAGAGAA+GATTGGAG
CGATGTCCTATGGGACGCAGCAGTGAGGAATATTGGTCAATGGGCGCGAGCCTGAACCAGCCAAGTAGCGTGAAGGAAGACGGCCCTACGGGTTGTAAACTTCTTTTATACGGGAATAAGAACGTCCACGAGTGGATGCGTGCATGTACCGTATGAATAAGCATCGGCTAACTCCGTGCCAGCAGCCGCGGTAATACGGAGGATGCGAGCGTTATCCGGATTTATTGGGTTTAAAGGGAGCGTAGACGGG
+
FFFFFFFFFFFFFFFFFFFFFFFFFFFFFFFFFFFFFFFFFFFFFFFFFFFFFFFFFFFFFFFFFFFFFFFFFFFFFFFFFFFFFFFFFFFFFF:FFFFFFFFFFFFFFFFFFFFFFFFFF:F:FFFFFFFFFFFFFFFFFFFFFFFFFFFF,F::FFFFFFFFFFFFFFFFFFFFFFFFFFFFFFFFFFFFF:FFFFFFFFFFFFFFFFFFF:FFFFFFFFF,F:FFFFFFFFFFFFFFFFFFF:F,F:
@A00881:241:HJW2NDRXX:1:2128:17155:8813 1:N:0:CGAGAGAA+GATTGGAG
CGATGTCCTATGGGGGGCAGCAGTGAGGAATATTGGTCAATGGGCGGAAGCCTGAACCAGCCAAGTCGCGTGAGGGATGACGGCCCTACGGGTTGTAAACCTCTTTTGCCGGGGAACAAAAGGCGGGACGCGTCCCGCAGTGGAGTGTACCCGGAGAAAAAGCATCGGCTAACTCCGTGCCAGCAGCCGCGGTAATACGGAGGATGCGAGCGTTCTCCGGAGTTATTGGGTTTACTGGGTGCGTAGGCGG
+
,:,::FF:FFFFFFFFFFF:FFFFF:FFFFFFFFFFFFFFFFFF:FFF::FFFF:FFFFFFFFF:FFFFFFFFFFFFFFFFFFFFFFFFFFF:FFF,F:FFFFFFFFFFFF,FFF,FF::FFFFFFFFFF:FFFFFFFFFFFFFFFFFFFFFFFFFF,FF,FF,FFFF:F:FFF:F,FF:FFFFF,FFFFF:F:FFFFFF:F:FFF:::FFFFF::FFFFFFFF,:FFF:::FF,,F,:FFF:FFF:FFF
@A00881:241:HJW2NDRXX:1:2128:30391:9251 1:N:0:CGAGAGAA+GATTGGAG
CGATGTCCTACGGGATGCACCAGTGGGGAATATTGCACAATGGGGGAAACCCTGATGCAGCGACGCCGCGTGAGTGAAGAAGTATTTCGGTATGTAAAGCTCTATCAGCAGGAAAGAAAATGACGGTACCTGAATAAGAAGCCCCGGCTCACTACGTGCCAGCAGCCGCGGTAATACGTAGGGGGCAAGCGTTATCCGGATTTACTGGGTGTAAAGGGTGCGTAGGTGGCATGGCAAGTCAGAAGAGAAA
+
:F:FF,FFFFFFFF:FFFF:FFFFFFFFFFF:FFFFFFFFFFFFFFFFFFFFFFFFFFFFFFFFFFFFFFFFFFFFFFFFFFFFFFFFFFFFFFFFFFFFFFFFFFFFFFFF:F:FFFFFFFFFFFFFFFF::FFFFFFFFFFFFFFFF,FFFFFFFFFFFFFFFFFFFF:FF:FFFFFFFFF:FFFFFFF:FFFFFFFF::FFFFFFFFFFFFFFFFF,F,FF:F:FFFFFFFFF,F:FF:FFF,FFFF
@A00881:241:HJW2NDRXX:1:2128:13422:9643 1:N:0:CGAGAGAA+GATTGGAG
CGATGTCCTACGGGATGCACCAGTGAGGAATATTGGTCAATGGGCGCGAGCCTGAACCAGCCAAGTAGCGTGAAGGAAGACGGCCCTACGGGTTGTAAACTTCTTTTATACGGGAATAAGAACGTCCACGAGTGGATGCGTGCATGTACCGTATGAATAAGCATCGGCTAACTCCGTGCCAGCAGCCGCGGTAATACGGAGGATGCGAGCGTTATCCGGATTTATTGGGTTTAAAGGGAGCGTAGACGGG
+
FFFFFFFFFF:FFFFFFFFFFFFFFFFFFFFFFFFFFFFFFFFFFFFFFFFFFFFFFFFFFFF:FFFFFFFFFFFFF:FFFFFFFFFFFFFFFFFFFFFFFFFFFFFFFF:FFFFFFFFFFFF:FFFFFFFFFFFFF:FFFF,FFFFFFFFFFF:FFFFFFFFFFFFFFFFFFFFFFFFFFFFFFFFFFFFFFFFFFFFF:FFF,FFFF:F::FFFFFFFF,FFFFFFFFFFFFFFFFFFFF:FFFF:FF
@A00881:241:HJW2NDRXX:1:2128:16161:9659 1:N:0:CGAGAGAA+GATTGGAG
CGATGTCCTACGGGGGGCAGCAGTGGGGAATATTGGTCAATGGGGGAAACCCTGAACCAGCAACGCCGCGTGAAGGAAGAAGGCTTTCGGGTTGTAAACTTCTTTTATCAGGGACGATAGTGACGGTACCTGATGAATAAGCTCCGGCTAACTACGTGCCAGCAGCCGCGGTCATACGTAGGGAGCGAGCGTTATCCGGATTTACTGGGTGTAAAGGGCGCGTAGGCGGGCTGACAAGTCAGATGTGAAA
+
,FF:FFFFFFFFFF:FFF:FFFFFFFFFFFFFFFFFFFFFFFFFFFFFFFFFFFFFFFFFFFFFFFFFFFFFFFFFFFFFFFFF:FFFFFF:FFFF:F:FFF,FFFFFF:F:FFFFFF,F:F:FFF:FFFFF,FFFFFFFFFFFFFFF:F:FF:FFFFFFFFF:F::F:FFF,FFFFFFFFFF,FFFFFFFFF,F:FFFF:FF:,FFFF:FFF,:FFFFFFFFFFFFFFFFFFFFF,F:FFF:FFFFFFF
@A00881:241:HJW2NDRXX:1:2128:9263:10113 1:N:0:CGAGAGAA+GATTGGAG
CGATGTCCTACGGGATGCAGCAGTGGGGAATATTGGGCAATGGGCGAAAGCCTGACCCAGCAACGCCGCGTGAGGGAAGAAGGTTTTCGGATTGTAAACCTCTGTCGCAAGGGACGAAGGAGTGACGGTACCTTGTGAGGAAGCCCCGGCTAACTACGTGCCAGCAGCCGCGGTAATACGTAGGGGGCGAGCGTTGTCCGGAATTACTGGGCGTAAGGGTGCGTAGGCGGCAGATTAAGTTGGATGTGAA
+
,F,FFFFFFFFFFFFFFFFFFFFFFFFFFFFFFFFFFFFFFF:FFFFFFFFFFFFFFFFFFFFFFFFFFFFFFFFFFFFFFFFFFFFFFFFFFFFFFFFFFFFFFFFFFFFFF:FFFFF:FFF:FFFFFFFFFFFFFFFFFFF:FFFFFFF:FFFFFFFFFFFFFFFFFFF,FFFFFFFFFF:FFFFFFFFFFFFFFF:FFFFFFFFFFFFFFF,FFFFFFFFFF:FFFFFFFF,::FFFFF:,FFFFFF
@A00881:241:HJW2NDRXX:1:2128:29387:10394 1:N:0:CGAGAGAA+GATTGGAG
CGATGTCCTACGGGATGCAGCAGTGGGGGATATTGCACAATGGGGGGAACCCTGATGCAGCGACGCCGCGTGAGTGAAGAAGTATTTCGGTATGTAAAGCTCTATCAGCAGGGAAGAAAAAGGCGTCCATCGGACGCCTGGACGGTACCTGAGTAAGAAGCCCCGGCTAACTACGTGCCAGCAGCCGCGGTAATACGTAGGGGGCAAGCGTTATCCGGATGTACTGGGTGTAAAGGGAGCGTAGACGGCG
+
FFFFFFFFFFFFFFFFFFFFFFFFFFFFFF,FFFFFFFFFFFFFFFFFFFFFFFFFFFFFFFFFFFFFFFFFFFFFFFFFFFFFFF:FFFF,FFFF,FFFFFF,FFFFFFFFFFFFFFFF:FFFFFFF,FFFFFFFFFFFFFFFFF,FFFFFFF,FF:FFFFFFFFFFFFFF,FFFFFFFFF,,F:F:FF::,:F,F::FFFFFF,,:FF,:::FFF,FF,:,F:FFF:FFFFFFFF,F,FFFFFFF,,:
@A00881:241:HJW2NDRXX:1:2128:19325:10598 1:N:0:CGAGAGAA+GATTGGAG
CGATGTCCTATGGGGTGCAGCAGTGGGGAATTTTGGACAATGGGCGCAAGCCTGATCCAGCTATTCCTCGTGCGGGAAGACGGCCTTCGGGTTGTAAACCGCTTTAGTGGAGGACGAAAGGCCTATGGAGGATAATGCCGTGGGCTATGACGGCACTCCAAGAATAAGCACCGGCTAACTACGTGCCAGCAGCCGCGGTCATACGTAGGGTGCGAGCGTTATTCGGAATTACTGGGCGTAAAGGGTGTGC
+
FFFFFFFFFFFFFFFFFFFFF:FFFFFFFFFFFFFFFFFFFFFFFFFFFFFFFFFFFFFFFFFFFFFFFFFFFFFFFFF:FF:FFFFFFFFFFFFF,FFFFFF:FFFFFFF:FF:FFFFFFFF:FFFFFFF,FF:FFFFFFFFFFFFFFFF,FFF:FFFFFFFFFFFFFFFFFFFF:FFFFFFFFFFFFFFFFFFFFFF,:FFFFF,FFFFFFFFFFF:FF,FF::F::FFFFFF:FF,,FFFFFFFF:F
@A00881:241:HJW2NDRXX:1:2128:30517:10848 1:N:0:CGAGAGAA+GATTGGAG
CGATGTCCAACGGGGGGCAGCAGTGAGGAATATTGGTCAATGGGCGCGAGCCTGAACCAGCCAAGTAGCGTGAAGGAAGACGGCCCTACGGGTTGTAAACTTCTTTTATACGGGAATAAGAACGTCCACGAGTGGATGCGTGCATGTACCGTATGAATAAGCATCGGCTAACTCCGTGCCAGCAGCCGCGGTAATACGTAGGGGGCACGCGTTATCCGGATTTATTGGGTGTAAAGGGTGCGTAGGCGGA
+
FFFFFFFF:FFFFFFFFFFFFFFFFFFFFFFFFFFFFFFFFFFFFFFFFFFFFFFFFFFFFFFFFFF:FFFFFFFF:FFF:FFFFFFFFF:FFFFFFFFFFFFFFFFFF:F:FFFFFFFFFFFFFFFFFFFF,F:FF:FFFFF,:FFFFFFFFFFFFFFFFFFFFFFFFFFFFFFFFFFF:FFFFFFFFFF:F,F:FFFFFF,:FFF,FFFFF,:FFFF:FF:FFFFFFF:F,,FFFFF:FF,FFFFF::
@A00881:241:HJW2NDRXX:1:2128:29125:11256 1:N:0:CGAGAGAA+GATTGGAG
CGATGTCCTATGGGACGCAGCAGTTAGGAATATTGGGCAATGGAGGGAACTCTGACCCAGCAACGCCGCGTGAAGGAAGAAGGTTTTCGGATTGTAAACTTCTGATCTGTGGGAAGAAGGAAGTGACGGTACCACAGGAGAAAGCCACGGCTAACTACGTGCCAGCAGCCGCGGTAATACGTAGGTGGCGAGCGTTGTCCGGAATAACTGGGCGTAAAGGGAGCGTAGGTGGTTATTTAAGTTAGGTGTG
+
FFFFFFFFFFFFFFFFFFFFFFFFF:FFFFFFFFFFFFFFFFFFFFFFFFFFFFFFFFFFFFFFFFFFFFFFFFFFFFFFFFFFFFFFFF:FFFFFFFFFFFFF:FFFFFFFFFFFFFFFF:FFFFFFFFFFFFFFFFFFFFF:FFFFFFFFFFFF:FFFFFFFFFFFFFFFFFFFFFFFFFFFFFFFFFFFFF:FFFFFFFFFFFF:FFFFFFFF:FFFF:FFF::FFFFFFFFFFFFFFFFFFFFFFF
@A00881:241:HJW2NDRXX:1:2128:25735:11584 1:N:0:CGAGAGAA+GATTGGAG
CGATGTCCTATGGGGTGCAGCAGTGGGGAATATTGGGCAATGGGCGAAAGCCTGACCCAGCAACGCCGCGTGAAGGAAGAAGGTCTTCGGATTGTAAACTTCTTTTATGAGGGACGAAGGATGTGACGGTACCTCATGAATAAGCCACGGCTAACTACGTGCCAGCAGCCGCGGTAATACGTAGGTGGCAAGCGTTATCCGGATTTACTGGGTGTAAAGGGCGCGTAGGCGGGCGTGCAAGTCAGATGTG
+
FFFFFFFFFFFFFFFFFFFFFFFFFFFFFFFFFFFFFFFFFFFFFFFFFFFFFFFFFFFFFFFFFFFFFFFFFFFFF,FFFFFFFFFFFFFFFFFFFFFFFFFFFFFFFFFFFFFFFFFFFFFFFFFFFFFFFFFFFFFFFFFFFFFFFFFFFFFFFFFFFFFFF:FFFFFFFFF,FF:FFFFFFFFFFFFFFFF:FFFFFFFFFFFFFFFFFF:FF:FF:FFF:FFFFFFFFFFFFFFFFF:FFFFFFF
@A00881:241:HJW2NDRXX:1:2128:25021:12195 1:N:0:CGAGAGAA+GATTGGAG
CGATGTCCTATGGGACGCAGCAGTGAGGAATATTGGTCAATGGCCGAGAGGCTGAACCAGCCAAGCCGCGTGAGGGAAGGAGGTACAGAGTATCGTAAACCTCTTTTGTCGGGGACCAAAAGCGGGGACGCGTCCCCGTCTGCGTGTACCCGAAGAAAAAGCATCGGCTAACTCCGTGCCAGCAGCCGCGGTAATACGGAGGATGCGAGCGTTATCCGGATTTATTGGGTTTAACGGGTGCGCAGGCGGC
+
:F:FFF:FFFFFFFFFFFFFFFFFFFFFFFFF:FFFFFFFFFFF:FFFFFFFFFFFFFFFFFFFFFFFFFFFF:FFF:FFFFFF:FFFFFFFFFFF,FFFFFFFFFF:FFFFFFFF:FFFFFFFFFF,FFF:FF:FF:FFFFFFFFFFFFFFFFF,FFF,FFFFFFFFFFFF,F:,,FFFFFFF,FFFF::FFFFF:FFFFF,FFFF::FFFFFF,FF:F::,F:FFFFFF:,F,,,F,:FFFFFF:FFF
@A00881:241:HJW2NDRXX:1:2128:18665:12743 1:N:0:CGAGAGAA+GATTGGAG
CGATGTCCTCTGGGATGCACCAGTGAGGAATATTGGTCAATGGGCGCGAGCCTGAACCAGCCAAGTAGCGTGAAGGAAGACGGCCCTACGGGTTGTAAACTTCTTTTATAAGGGATTAAAGGGCTCCACGAGTGGGGTGTTGCACGTACCTTATGAATAAGCATCGGCTAACTCCGTGCCAGCAGCCGCGGTAATACGGAGGATGCGAGCGTTATCCGGATTTATTGGGTTGAAAGGGAGCGTAGAAGGC
+
FFFFFFFFF,FFFFFFFFFFF:,FFFFFFFFFFFF,FF:FFFFFFFFFFFFFFFFFFFFFF::FFFFFFFFFFFFFFF:FFFFFFFFFFFF:FFFFFFFFFFFFFFFFFF:FFF:FFFF:FFFFFFFFF:FFFFFFFF:FFFFFFFFFFFFFFF:::F,FFFFFFFFFFFF,FFFFFFFFF:FFFFFFFFFF,FFFFFF,FFFFFFFFFFFF,FF,FFFF,FFF,FFFFF:,,FFFFF,::F:F:F,FFF
@A00881:241:HJW2NDRXX:1:2128:15148:12853 1:N:0:CGAGAGAA+GATTGGAG
CGATGTCCTATGGGGGGCAGCAGTGAGGAATATTGGTCAATGGGCGCGAGCCTGAACCAGCCAAGTAGCGTGAAGGAAGACGGCCCTACGGGTTGTAAACTTCTTTTATACGGGAATAAGACCGTCCACGAGTGGATGCGTGCATGTACCGTATGAATAAGCATCGGCTAACTCCGTGCCAGCAGCCGCGGTAATACGGAGGATGCGAGCGTGATCCGGATTTATTGGGTTTAAAGGGAGCGTAGACGGG
+
:FF:FFFFF:FFFF:FFFF:FFFFFFFFFFFFFFF:FFFFFFFFFFFFFFFFFFFFFFFFFFFFFFFFFFFFFFFFFFFFFFFFFFFFF:FFFF:FFFFFFFFFF:FFFFFFFFF,FFFFFFFFFFFFFFFFF:FFFFFFF:,,FFFFFFFFFFFF:F:FFFFFFFFFFFF:FFFFFFFFFFFFFFFFFFFF,FF,F:FFFFFFFFFFF::F,F,FFFFF:FFF,FFFF:FFFF,FFF,FFFF:FFF,FF
@A00881:241:HJW2NDRXX:1:2128:25057:12947 1:N:0:CGAGAGAA+GATTGGAG
CGATGTCCTATGGGAGGCAGCAGTGAGGAATATTGGTCAATGGGCGGAAGCCTGAACCAGCCAAGTCGCGTGAGGGATGACGGCCCTACGGGTTGTAAACCTCTTTTGCCGGGGAACAAAAGGCGGGACGCGTCCCGCAGTGGAGTGTACCCGGAGAAAAAGCATCGGCTAACTCCGTGCCAGCAGCCGCGGTAATACGGAGGATGCGAGCGTTCTCCGGATTTATTGGGTTTAAAGGGTGCGTAGGCGG
+
FFFFFFFFFF,FFFFFFFFFFFFFFFFF,FFFFFFFFFFFFFFFFFFFFFFFFFFFFFFFFFF,FFFFFFFFFFFFFFFFFFFFFFFFFFFFFFFFFFFFFFFFFFFFFFFFFFF,FF:F:F:FFFFFFFFFFFFFFF:FFFFFFFFFFFFFFFFFFF:FF:FFFFFFFF:FFFFFFFFFFFFFFFFFFFFFF,FFF,FF,FFFFFFFF:FF,:,FFF:F,F,FFF:FFF,FFFFFFFFF:FFF:FFFFF
@A00881:241:HJW2NDRXX:1:2128:15483:13401 1:N:0:CGAGAGAA+GATTGGAG
CGATGTCCTATGGGGTGCAGCAGTGAGGAATATTGGTCAATGGGCGGGAGCCTGAACCAGCCAAGCCGCGTGAGGGAAGAAGGCCCTATGGGTCGTAAACCTCTTTTGTCAGGGAACAAAAGCGAGTATGTATACTTGTCTGAGTGTACCTGAAGAAAAAGCATCGGCTAACTCCGTGCCAGCAGCCGCGGTAATACGGAGGATGCGAGCGTTCTCCGGATTTATTGGGTTTAAAGGGTGCGTAGGCGGC
+
FFFFFFFFFFFFFFFFFFFFF:FFFFFFFFFFFFFFFFFFFFFFFFFFFFFFFFFFFFFFFFFFFFFFFFFFFFFFFFFFFFFFFFFF,FFFFFFFFFFFFFFFFFFFFFFFFFF:FFFFFFFFFFFFFFF:FFFFFF:FFFF:FFFFFFFFFFFFFFFF:FFFFFFFFFFFFFFFFF:F:FFFFFFFFFFFFFFF:FFFFFFFFFFFFFFFF:FFFFFFFF:F:FF::FFFFF:FFFFFFFF,FFFFFF
@A00881:241:HJW2NDRXX:1:2128:16080:13620 1:N:0:CGAGAGAA+GATTGGAG
CGATGTCCTACGGGATGCAGCAGTGAGGAATATTGGTCAATGGGCGCGAGCCTGAACCAGCCAAGTAGCGTGAAGGAAGACGGCCCTACGGGTTGTAAACTTCTTTTATACGGGAATATGAACGTCCACGAGTGGATGCGTGCATGTACCGTATGAATAAGCATCGGCTAACTCCGTGCCAGCAGTCGCGGTAATACGGAGGATGCGAGCGTTCTCCGGAGTGATTGGGTTTAATGGGAGCGTAGACGGG
+
FF:FFFFFFFFFFFFFFFFFFFFFFFFFFFF:FFFFFFF:FFFFFFFFFFFFFFFFFFFFFFFFFFFFFFFFFFFF:FF:FFFFFFFFFFFFFFFFFFFF:F::FFFFFFFFFFFFFF,FFFFFFF,:FFFFFFFF:FFF:FFFFFFFFFFF:FFF:FFFFF,F,FFFFF:FF,FFFF:FFF,FFF,FFFFF,:FFF:FFFF:FFFF,FFF:F:FF:FFF,F,F,:FFFFFFF:,FFFFFFFFFF:FFFF
@A00881:241:HJW2NDRXX:1:2128:32081:14090 1:N:0:CGAGAGAA+GATTGGAG
CGATGTCCTACGGGATGCAGCAGTGAGGAATATTGGTCAATGGGCGGAAGCCTGAACCAGCCAAGTCGCGTGAGGGATGACGGCCCTACGGGTTGTAAACCTCTTTTGCCGGGGAACAAAAGGCGGGACGTGTCCCGCAGTGGAGTGTACCCGGAGAAAAAGCATCGGCTAACTCCGTGCCAGCAGCCGCGGTAATACGGAGGATGCGAGCGTTCTCCGGTTTTATTGGGTTTAAAGGGTGCGTAGGCGG
+
,F:FFFFFFFFFFF:FFFFFFFFFFFFFFFFFFFFFFFFFFFFFFFFFFFFF:FFFFFFFFF,::FFFFF::FF:FFFFFFFFFFFFFFFF:FFFF:FFFF:FFFFFFF:F,F,F:FFF,:FF::F:FFFFFFFFFFFFFFFFFFFFF,F,FFFFFFFF:F::FF,FFF:,:F:FFFFFFFFFFF:F:,,FFF,FFFFF,:,:FFFFFFF:,,F,F:,:,,:FFFF::FF:::F,,FFFFFFF:F:FF:F
@A00881:241:HJW2NDRXX:1:2128:19425:14591 1:N:0:CGAGAGAA+GATTGGAG
CGATGTCCTATGGGGGGCAGCAGTGAGGAATATTGGTCAATGGGCGGAAGCCTGAACCAGCCAAGTCGCGTGAGGGATGACGGCCCTACGGGTTGTAAACCTCTTTTGCCGGGGAACAAAAGGCGGGACTTGTCCCGCAGTGGAGTGTACCCGGAGAAAAAGCATCGGCTAACTCCGTGCCAGCAGCCGCGGTAATACGGAGGATGCGAGCGTTATCCGGATTTATTGGGTTTAAAGGGTGCGTAGGCGG
+
FF,:FFF,F:FFFFFFFFFFF,FFFFFFFFFFFFFFFF:FFFFFFFFF:FFFFFFFFFFFFFFFFFFFFFFFFFFFFFFFFFFFFFFFFFF:F:FFFFFFFFFF:FFFFFFFFFF,FFFFFFFFFFFFFFFFFFFFFFFFF:FFFFFFFF:FFFFFFFFFFFFFFFFFFFF,FFFFFF:FFFFFFFFF,FFFF,FFFFFFFF,FFFFFFFFFF:F:FFFF:FFF,FFFFFFFFF,:FFFFFFFF,F:,:F
@A00881:241:HJW2NDRXX:1:2128:32316:15092 1:N:0:CGAGAGAA+GATTGGAG
CGATGTCCTATGGGATGCAGCAGTGGGGAATATTGCACAATGGGGGGAACCCTGATGCAGCGACGCCGCGTGAGTGAAGAAGTATTTCGGTATGTAAAGCTCTATCAGCAGGAAAGAAAATGACGGTACCTGACTAAGAAGCCCCGGCTAACTACGTGCCAGCAGCCGCGGTAATACGTAGGGGGCAAGCGTTATCCGGATTTACTGGGTGTAAAGGGAGCGTAGACGGCCTGTCAAGTCTGAAGTGAAA
+
:F:FFFFFFFFFFFFFFFFFFFF:FFFFF,FF:FFFFFFFFFFFFFFFFF:FFFFFFFFFFFFFFFFFFFFFFFFFFFFFFFFFFFFF:FFFFFFFFFFFFFFFFFFFF,FFFFF:FFFFFFFFFFFFFFFFFFFFFF:FFFFFFFFFFFFF:FFFFFF:FFFFFFFF:FFF:FFFF:F:FFFFFFF,:FFFF,FFFFF:FFFFFFFFFFFFFFFF,F:FF,F,:FF:F:FF,FFFF:FFFFFFFFFFFF
@A00881:241:HJW2NDRXX:1:2128:27471:15154 1:N:0:CGAGAGAA+GATTGGAG
CGATGTCCTATGGGGCGCAGCAGTCGGGACTATTGCGCAATGGAGGAAACTCTGACGCAGTGACGCCGCGTGCAGGAAGAAGGTCTTCGGATTGTAAACTGATTTAGAGAGGGAAGAAGAAGGACAGTACCTCTAGAATAAGCTCCGGCTAACTATGTGCCAGCAGCCGCGGTACTACGTAGGGGGCGAGCGTTATCCGGATTTACTGGGTGTAAAGGGAGCGTAGACGGCTTAGCAAGTCTGGAGTGAC
+
FFFFFFFFFFFFFFFFFFFFFFFFFFFF:,FF,FFFFFFFFFFFFFFFFFFFFFFFFFFFFFFFFFFFFFFFFFFFFFFFFFFFFFFFFFFFFFFFFFFFFF:FFFFFFFFFFF,FFFFFFFFFFFFFFFFFFFFFF:FF:FFFFFFFFFFFFFFF:FFFFFFFFFFFFFFFFF,FFFFFFFFFFFFFFFFFF,FFFFFFFFFF:FF,,FFFFFFFFFFFFFFF:FFFFF:FFFFF,:FFFFFFFFFF,,
@A00881:241:HJW2NDRXX:1:2128:29125:15170 1:N:0:CGAGAGAA+GATTGGAG
CGATGTCCTATGGGAGGCAGCAGTAGGGAATTTTGCGCAATGGGCGAAAGCCTGACGCAGCAACGCCGCGTGTGTGATGAAGCCCTTAGGGGTGTAAAACACTGTCAGTAGGGACGAATTATGACGGTACCTACAGAGGAAGCACCGGCTAACTCCGTGCCAGCAGCCGCGGTAATACGGGGGGTGCAAGCGTTGTCCGGAATCATTGGGCGTAAAGCGTTCGTAGGCGGCATGCCAAGTCTGGTGTTAA
+
FFFFFFFFFF,FFFF:FFFFFFFFFFFFFFFFFFFFFFFFFF:FFFFFFFFFFFFFFFFFFFFFFFFFF:FFFFFFFFFFFFFFFF,FFFFFFFF,::FFFFFFFFFFF,:FFFFFFFFF:FFFFFF:FFFF:FFFFFFF:FFFFFFFFFFFFFFFFFFFFFFF:FFFFFF:FFFF:FFFFFFFFFFF:FFFFF:FFFFFFF:FF:FFFFFF,FFFFF:FF:FFFFFFFFF,FFFFFFFFFFFFFFF:,F
@A00881:241:HJW2NDRXX:1:2128:27272:15374 1:N:0:CGAGAGAA+GATTGGAG
CGATGTCCTACGGGGCGCAGCAGTGGGGAATATTGGGCAATGGGCGCAAGCCTGACCCAGCAACGCCGCGTGAGGGAAGAAGGCTTTCGGGTTGTAAACCTCTTTTACCAGGGACGAAGGACGTGACGGTACCTGGAGAAAAAGCAACGGCTAACTACGTGCCAGCAGCCGCGGTAATACGGAGGTTGCAAGCGTTGTCCGGATTTACTGGGTGTCAAGGGCGTGTAGGCGGAACTGCAAGTCAGATGTG
+
FFFFFFFFFFFFFFFFFFFFFFFFFFFFFFFFFFFFFFFFFFFFFFFFFFFFFFFFFFFFFFFFFFFFFFFFFFFFFFFFFFFFFFFFFFFFFFFFFFFFFFFFFFFFFFFFFFFFFFFFFFFFFFFFFFFFFFFFFFFFFFFFFF:FFFFFFFFFFFFFFFFFFFFFFFFFFF::F,FFF,FFFFFFF,FFFFFFFFFFFFFFFFF:FFFFFFF,FFFFFFF,FF:FFFFFF,FFFF::FFFFFF,FFF
@A00881:241:HJW2NDRXX:1:2128:25165:15389 1:N:0:CGAGAGAA+GATTGGAG
CGATGTCCTATGGGACGCAGCAGTGAGGAATATTGGTCAATGGGCGGAAGCCTGAACCAGCCAAGTCGCGTGAGGGATGACGGCCCTACGGGTTGTAAACCTCTTTTGCCGGGGAACAAAAGGCGGGACGCGTCCCGCAGTGGAGTGTACCCGGAGAAAAAGCATCGGCTAACTCCGTGCCAGCAGCCGCGGTAATACGGAGGATGCGAGCGTTATCCGGATTTATTGGGTTTAAAGGGTGCGTAGGCGG
+
FFFFFFFF:FFFFFFFFFFFFFFFFFFFFFFFFFFFFFFFFFFFFFFFFFFFFF:FFFFFFFFFFFFFFFFFFFFFFFFFFFFFFFFFFFFFFFFFF,,FFFFFFFFFFFFFFFFFFFFF,FFFFFFFFFFFFFFFFF:FFFFFFFFFFFFFFFFFF,F:FFF:FFFF:FFFFFFFFFFFF:FFFFFFFFFFF,FFFFFFFFFF:FFFFFFF,F,FFFFFFFF:F,FF::,F,FFFFFFFFFFFFFFF,F
@A00881:241:HJW2NDRXX:1:2128:18855:15608 1:N:0:CGAGAGAA+GATTGGAG
CGATGTCCTATGGGACGCAGCAGTGGGGAATATTGGTCAATGGGGGAAACCCTGAACCAGCAACGCCGCGTGAAGGAAGAAGGCTTTCGGGTTGTAAACTTCTTTTATCAGGGACGATAGTGACGGTACCTGATGAATAAGCTCCGGCTAACTACGTGCCAGCAGCCGCGGTAATACGTAGGGAGCGAGCGTTATCCGGATTTACTGGGTGTAAAGGGCGCGTAGGCGGGCTGACAAGTCAGATGTGAAA
+
,F:FFFFFFFFFFFFFFFFFFFFFFFFFF:FF:FFFFFFFFFFFFFFFFFFFFFFFFFFFF:FFFFFFFF:FFFFFF:FFFFFFF,FFFFFFFFFFFFFFFFFFFFF:FFFFFFFFFFF:FFFFFFFFFF:FFFFFFF:F:FFFF:FFFFFFFFFFFF:FFFF:FFFFFFFF:FF:FFFFFFFFFF::::F,F:FFFFFFFFFFFFFFFFFFFFF:F:FFF:FF:,FFFFF:F,:FF:FFF::FF:FF,:
@A00881:241:HJW2NDRXX:1:2128:18177:15906 1:N:0:CGAGAGAA+GATTGGAG
CGATGTCCTACGGGACGCAGCAGTCGGGAATATTGCGCAATGGAGGGAACTCTGACGCAGTGACGCCGCGTCTAGGAAGAAGGTTTTCGGAGTGTCAACTCTTGTCCACAGGGACGATCGGGACGGTACCTGCTGAATAAGCTCCGGCTAACTACGTGCCAGCAGCCGCGGTAATACGTAGGGAGCGAGCGTTATCCGGATTTACTGGGTGGAAAGGGCGCGTAGGCGGGCTGACACGTCAGAGGTGACA
+
FFFFFFFFF,FFFFFFFF:FF:FFFFFF,FF,,FFF:F,F:F:FFF:F,FFF:FFFFF,FFFFFFFFFF:F,FFFF,FFF,FFFF,,FFFF,F:FFFFFFFFFFFFFF:,FF,F,::F,F,::FFF:FFF:F:F:F:F:FFFFFF,,F,F:FFF:F:FFF,FFF,,:FFFF:,F,FFFFF:FFF:FFF:FFF:::F:FFF:FFFFF:FFF:,,,FFFF:::FFF:,FFF:F:FF,,FFF:F::,,F,:FF
@A00881:241:HJW2NDRXX:1:2128:17237:15969 1:N:0:CGAGAGAA+GATTGGAG
CGATGTCCTACGGGGGGCAGCAGTGAGGAATATTGGTCAATGGACGGAAGTCTGAACCAGCCATGCCGCGTGCAGGAAGACGGCTCTATGAGTTGTAAACTGCTTTTGTACGAGGGTAAACTCGGGTACGTGTACCCGACTGAAAGTATCGTACGAATAAGGATCGGCTAACTCCGTGCCAGCAGCCGCGGTAATACGGAGGATTCAAGCGTTATCCGGATTTATTGGGTGTAAAGGGTGCGTAGGCGGT
+
FFFFF:FFF:FFFFFFFFFFFFFFFFFFFFFFF,FFFFFFFFFFFFF:FFFFFFFFFFFFFFFFFFFFFFFFFFFFF:FFFFFFFFFFFFFFFFFF:FFFFFFFFFFFFFFFFFFFFFFFFFFFFFFFFF:FFFFFFFF:FF:,FF:FFFFFFFFF:FFFFFFFFFFFFFFFFF:FFFFFFF:FFFFFFF:F,:FFFF:FFFFF:FF,FFF,FF,FFFF:,FFFF:FFFF,F,F,FFFFFFFFFFFFFFF
@A00881:241:HJW2NDRXX:1:2128:26530:15969 1:N:0:CGAGAGAA+GATTGGAG
CGATGTCCTACGGGAGGCAGCAGTGGGGGATATTGCACAATGGGGGGAACCCTGATGCAGCGACGCCGCGTGGGCGAGGAAGTACCTCGGTATGTAAAGCCCTATCAGCAGGGAAGAAAAAAGACGGTACCTGAGTAAGAAGCACCGGCTAAATACGTGCCAGCAGCCGCGGTAATACGTATGGTGCAAGCGTGATCCGGATTTACTGGGTGTAAAGGGAGCGCAGGCGGCGCGGCACGTCTGGTGTGAA
+
:F:FFFFFFFFFFFFFFFFFFFFFFFFFFFFFFFF:FFFFFFFFFFFFFFFFFFFFFFFFF:FFFFFFFFFFFF:FFFFFFFF:FFFFFFFFFF:F,FFF::FFFFFFFFFFFF:F,FFFFFFFFFFF:FFFFF:FF,FFFFFFFFFFFFFFFFFFFFFFFFFFFFFFFFFFFFFFFFFFFFFFFFFFFFFFFFFFF::FFFFF:FFFFF:FFFFFFFFFFFFF,F:FFF:FFF:F,,F,FFFFFFFFFF
@A00881:241:HJW2NDRXX:1:2128:15799:16047 1:N:0:CGAGAGAA+GATTGGAG
CGATGTCCTATGGGAGGCACCAGTGGGGAATATTGGGCAATGGAGGCAACTCTGACCCAGCAACGCCGCGTGAATGATGAAGGTCTTCGGATTGTAAAGTTCTTTTCTAAGGGACGAAGAAAGTGACGGTACCTTAGGAATAAGCCTCGGCTAACTACGTGCCAGCAGCCGCGGTAATACGTAGGAGGCAAGCGTTATCCGGAATGACTGGGCGTAAAGGGTGCGTAGGTGGTTCGGCAAGTTAGTAGCG
+
FFFFFFFFFFFFFFFFFFFFFFFFFFFFFFFFFFFFFFFFFFFFFFFFFFFFFFFFFFFFFFFFFFFFFFFFFFFFFFFFFFFFFFFFFFF:FFFFFFFF,FFFFFFFFFFFFFFFFFFF:FFFFFFFFFFFFF:FFF::FFFFFFFFFFFFFFFFFFFFFFFFFFFFFFFFFF,F:FFFFFFFFFFFFF:FFF::FFFFFFF,FFFFFFF::F:F,FFF:FFFFFFFFFF:FFFFFF:F::F,FF::FF
@A00881:241:HJW2NDRXX:1:2128:18602:16611 1:N:0:CGAGAGAA+GATTGGAG
CGATGTCCTACGGGGTGCAGCAGTGAGGAATATTGGTCAATGGGCGCGAGCCTGAACCAGCCAAGTAGCGTGAAGGAAGACGGCCCTACGGGTTGTAAACTTCTTTTATACGGGAATAAGAACGTCCACGAGTGGATGCGTGCATGTACCGTATGAATAAGCATCGGCTAACTCCGTGCCAGCAGCCGCGGTAATACGGAGGATGCGAGCGTTCTCCGGATTTATTGGGTTTAAAGGGAGCGTAGACGGG
+
FF:FFFFFFFFFFFFFFFFFFFFF:FFFFFFFFFFFFFFFFFFFFFFFFFFFFFFFFFFFFFFFFFFFFFFFFFFFFFFFFFFFFFFFFFFFFFFFFFF:FFFFFFFFFFFFFFFFFFFF:FFFFFFFFFFFFFFFFFFFFFFFFFFFFFFFFF:FFFFFFFFFFFFFFF:FFFFFFFF:FFFFFFFFF:FFFFFFFFFFFFFFFFFFFFFF:FF:FFFF:F:F:FFFF:,F,:,FFFFFFFFF:F:F,:
@A00881:241:HJW2NDRXX:1:2128:32588:16845 1:N:0:CGAGAGAA+GATTGGAG
CGATGTCCTATGGGATGCAGCAGTGGGGAATATTGGTCAATGGGGGAAACCCTGAACCAGCAACGCCGCGTGAAGGAAGAAGGCTTTCGGGTTGTAAACTTCTTTTATCAGGGACGATAGTGACGGTACCTGATGAATAAGCTCCGGCTAACTACGTGCCAGCAGCCGCGGTAATAAGTAGGGAGCGAGCGTTATCCGGATTTACTGGGTGTAAAGGGCGCGTAGGCGGGCTGACAAGTCAGATGTGAAA
+
,F:FFFFFFFFFF:FFFFFFFFF:FFFFFFFFFFFFF:FFFF:FFFFFFFFFFFFFFFFFFF:FFFFFFFFFFFFFFFFFFFF:FFF:F:FFFFFFFFFFFFFFFFFFFFFFFFF:FFFFFFF,FFFFFFFFFF:FFFFFFFFFFFFFFFFFFFFFFFFFFFFFFFFFFFFFFFF::FFF:FFFFFFFFF:FFFFF:FFFFFF,FFF,FFFFFF::F,F:FF:F,FFFFFFFFFFFF::FFFFF:F:FFF
@A00881:241:HJW2NDRXX:1:2128:16486:16924 1:N:0:CGAGAGAA+GATTGGAG
CGATGTCCTACGGGGCGCAGCAGTCGGGACTATTGCGCAATGGAGGGAACTCTGACGCAGTGACGCCGCGTATAGGAAGAAGGTTTTAGGATTGTAAACTATTTTAGACAGGGAAGAAGAAATGACAGTACCTGTAGAATAAGCTCCGGCTAACTACGTGCCAGCAGCCGCGGTAATACGTAGGGTGCGAGCGTTAATCGGAATTACTGGGCGTCAAGCGCGTGTAGGCTGTACGGCAAGTTGGAGGTGA
+
FFFFFFFFFFFFFFFFFFFFFFFFFFFF:,F,FFFFFF:FFFFFFFFF,FFFFFFFFFFFFFFFFFFFFFFFFFFF,FFFFFFFFFFFFFFFFFFFFFFFFFFFFFFFFFFFFFFFFFFFFFFFFFFFFFFFFFFFFFFFFFFF:FFFFFFFFFFFFFFFFFFF:FFF:FFFFFFFFFFFFFFFFFFFF:FFFFFFFFF,FF,FFFF:FFFFFF:FFF:FFFFFF:FFF::FFF::FFFF:FFFFFFFF:
@A00881:241:HJW2NDRXX:1:2128:21206:17331 1:N:0:CGAGAGAA+GATTGGAG
CGATGTCCTATGGGGTGCAGCAGTGGGGAATATTGGTCAATGGGGGGAACCCTGAACCAGCAACGCCGCGTGAAGGAAGAAGGCTTTCGGGTTGTAAACTTCTTTTATCGGGGACGAAAGTGACGGTACCTGATGAATAAGCTCCGGCTAACTACGTGCCAGCAGCCGCGGTAATACGTAGGGAGCGAGCGTTATCCGGATTTACTGGGTGTAAAGGGCGCGTAGGCGGGCTGGCAAGTCAGATGTGAAA
+
FFFFFFFF:FFFFFFFFFFFFFFFFFFFFFFFFFFFFFFFFFFFFFFF:FFFFFFFFFFFFFFFFFFFFFFFFFFFFFFFFFFFFFFFF:FFFFFFFFF:FFFFFF:FFFFFFFFFFF::F:FFF:FFFFFFFFFFFFFFFFFFFF:FFFFFFFFFFFFFFFFFFFFFFFFFFF,FFFFF:FFFFFFF:FFFF:FFFF:FFFFF:FFFFFFFFFFFF:FFFFF,FFFFFFFFFFFFFFFFF:FFFFFFFF
@A00881:241:HJW2NDRXX:1:2128:17273:17347 1:N:0:CGAGAGAA+GATTGGAG
CGATGTCCTACGGGAGGCAGCAGTGGGGAATATTGCACAATGGGGGAAACCCTGATGCAGCGACGCCGCGTGAGTGAAGAAGTATTTCGGTATGTAAAGCTCTATCAGCAGGGAAGACGATGACGGTACCTGAGTCAGAAGCCCCGGCTAACTACGTGCCAGCCGCCGCGGTAATACGTAGGGGGCAAGCGTTATCCGGATTTACTGGGTGTAAAGGGAGCGTAGACGGCGATGCAAGTCTGAAGTGAAA
+
:F,FF,FFFFF::FFFFFFF:FF:FFFFFFF,FFFFFFF,FFFFFFF:FFFFFFFFFFFFFFFFFF:FFFFFFFFFFFFFFFFF,FFFFFFFFFFFFFFFFFFFFFFFFFFFFFFFF,FFFFFFFFFFFFFFF:F,FFFFFFFFFFFFFFF:FFFFFF:FF:F,FFFFFF,F:,FFFF:FFFFFFFFFFFFFFFFFFFF:F:F,FFFFF:FF:FFF,:F:FFFFFFFFFFFF:F:F:F,FF:FFFF:F:F
@A00881:241:HJW2NDRXX:1:2128:32579:17675 1:N:0:CGAGAGAA+GATTGGAG
CGATGTCCTACGGGAGGCACCAGTGAGGAATATTGGTCAATGGGCGCGAGCCTGAACCAGCCAAGTAGCGTGAAGGAAGACGGCCCTACGGGTTGTAAACTTCTTTTATACGGGAATAAGACCGTCCACGAGTGGATGCGTGCATGTACCGTATGAATAAGCATCGGCTAACTCCGTGCCAGCAGCCGCGGTAATACGGAGGATGCGAGCGTTATCCGGATTTATTGGGTTTATAGGGAGCGTATACGGG
+
FFF,FFFFFFFFFFFFFFFFFFFFFFFFFFF:FFFF:FFFFFFFFFFFFFFFFFFFFFFFFFFFFFFFFFFFFFFFFF:FFFFFFFFFFFFFFFF:F,FFFF:FF,FFFFFFFFFFFF:F,F:FFFFFF:FFFF,FFFFFFFFFFFFFFFF:FFFF,FF,FFF,FF:FFFFFFFFFFFFFF:FFFF:FFFFFFFFFFFFFF:F:FF,FFFFFFFF:FFFFF,FFFFFFFF:,F,FFFF,::FFF,,,FFF
@A00881:241:HJW2NDRXX:1:2128:27308:18004 1:N:0:CGAGAGAA+GATTGGAG
CGATGTCCTATGGGGGGCACCAGTGGGGAATATTGGGCAATGGGCGCAAGCCTGACCCAGCAACGCCGCGTGAGGGAAGAAGGCTTTCGGGTTGTAAACCTCTTTTACCAGGGACGAAGGACGTGACGGTACCTGGAGAAAAAGCAACGGCTAACTACGTGCCAGCAGCCGCGGTAATACGTAGGTTGCAAGCGTTGTCCGGATTTACTGGGTGTAAAGGGCGTGTAGGCGGAACTGCAAGTCAGATGTG
+
FFFFFFFFFFFFFFFFFFFFFFFFFFFFFFFFFFFFFFFFFFFFFFFFFFFFFFFFFFFFFFFFFFFFFFFFFFFFFFF,FFFFFFFFFFFFFFFF:FFFFFFFFFFFFFFFFFFFFFFFFFFFFFFFFFFFFFFF,FF:FFFFFFFFFFFFFFFFFFFFFFFFFFFFFFFFFFFFFF:FFFFFFFFFFFFFFFFFFFFFFFFFFFFFF:FFFF:FFFFFFFFFFFF:FFFFF,FFFF::FFFFFFFFFF
@A00881:241:HJW2NDRXX:1:2128:20455:19069 1:N:0:CGAGAGAA+GATTGGAG
CGATGTCCTATGGGATGCAGCAGTGGGGGATATTGGACAATGGGGGGAACCCTGATCCAGCGACGCCGCGTGAGTGAAGAAGTATTTCGGTATGTAAAGCTCTGTCAGCAGGGAAGAAGGAAAGACGGTACCTGACCAAGAAGCCCCGGCTAACTACGTGCCAGCAGCTGCGGTAATACGTAGGGGGCAAGCGTTATCCGGATTTACTGGGTGTAAAGGGAGCGCAGACGGACGTGCAAGTCCGGAGTGA
+
FFFFFFFFFF:FFFFFFFFFFFFFFFFFFFFFFFFFFFFFFFFFFFFFFFFFFFFFFFFFFFFFFFFFFFFFFFFFFFFFFFFFFFFFFFFFFFFF:FFFFFFFFFFFFFFFFFFFFF:FFFFFFFFFFFFFFFFFFFFFF,:FFFFFFFFFFFFFFFFFFFF:FFFFFFFFFFFFFFFF,FFFFFFFF,FFF:FFFFFFFFFFFFFFFFFFFFFFFFFFFFFFFFFFFFFF:FFFFFFFFF:FFFFFFF
@A00881:241:HJW2NDRXX:1:2128:28366:19179 1:N:0:CGAGAGAA+GATTGGAG
CGATGTCCTACGGGGTGCACCAGTGAGGAATATTGGTCAATGGGCGCGAGCCTGAACCAGCCAAGTAGCGTGAAGGAAGACGGCCCTACGGGTTGTAAACTTCTTTTATACGGGAATAAGAACGTCCACGAGTGGATGCGTGCATGTACCGTATGAATAAGCATCGGCTAACTCCGTGCCAGCAGCCGCGGTAATACGGAGGATGCGAGCGTTATCCGGATTTATTGGGTTTAAAGGGAGCGTAGACTGA
+
,FFFF:FFFF,FFFFFFFFFFFFFFFFF,FFFFFFFFFFFFF:FFFFFFFFFFFFFFF:FFF:FF:FFFFFFFFFFFFFFFF:FFFFFFFFFFFFFFFFFFFFFFFFFFFFFF:F::FFFFFFFFFFFFFFFFFF:FFFFFFFFFFFFFF:FFFFFFFFFFF:FF,:FFFFFFFFFFFFFFFFFFFFFFFFFF:FFFF:FFFFFF::FFFFFFF:F,FFFF,,F:F:FFFFFFFF,FF:F,FFF,:F,F,
@A00881:241:HJW2NDRXX:1:2128:14091:19382 1:N:0:CGAGAGAA+GATTGGAG
CGATGTCCTACGGGGTGCACCAGTGAGGAATATTGGTCAATGGGCGCGAGCCTGAACCAGCCAAGTCGCGTGAGGGAAGACGGCCTTATGGGTTGTAAACCTCTTTCAGATGAGAGTAAAGGGTGCTACGTGTAGCACATTGCAAGTATCATCAGAAGAAGCATCGGCTAATTCCGTGCCAGCAGCCGCGGTAATACGGAAGATGCGAGCGTTCTCCGGATTTATTGGGTTTAAAGGGTGCGTAGGCGGA
+
:FFFFFFFFF,FFFFFF:FF,FFFFFFFFFFFFFFFFF,FFFFFFFFFFFFFFFFFFFFFFFFFFFFFFFFFFFFFFFFFFFFFFFFFFFFFFFFFFFFFF:FFFF:FF:,FFFFFFFFFFFFFFFFFFFFFFF::FFFFFFFFFFFFFF:F:FFFFFFFFF:FFFFFFFFFFFFFFFFFFFFFFFFFFFF:FFFFFFFFFFFFFFFFFF,FF,FF,FFFFF:F,::FFFF:FFFFFFFFFFFFF,:,F:
@A00881:241:HJW2NDRXX:1:2128:24144:20635 1:N:0:CGAGAGAA+GATTGGAG
CGATGTCCTATGGGGTGCAGCAGTGGGGAATATTGCACAATGGGGGAAACCCTGATGCAGCGACGCCGCGTGAGTGAAGAAGTATTTCGGTCTGTAAAGCCCTATCAGCAGGGAAGAAGATGACGGTACCTGAGTAAGAAGCCCCGGCTAACTACGTGCCAGCAGCCGCGGTAATACGTAGGGGGCGAGCGTTCTCCGGATTTACTGGGTGTAAAGGGAGCGTAGACGGCTTAGCACGTCTGGAGTGAAA
+
FFFFFFFFFFFFFFFFFFFFFFFFFFFFFFFFFFFFFFFFFFFFFFFFFFFFFFFFFFFFFFFFFFFFFFFFFFFFFFFFFFFFFFFFFFF,FF:F:,FFFFFFFFFFFFFFFF,FFFFFFFFFFFFFFFFFFF,F:FFFFFFFFFFFFFFFFFFFFFFFFFFFFFFFF:FF,FFF:FFFFFFFFFFFFFFFF,FFFFFFFFFFFFFFFFF,:FFFFF::FFFFF,FFFFFFF:FF,FFFFFFF:FFF,F
@A00881:241:HJW2NDRXX:1:2128:32407:20729 1:N:0:CGAGAGAA+GATTGGAG
CGATGTCCTATGGGGCGCAGCAGTGAGGAATATTGGTCAATGGGCGAGAGCCTGAACCAGCCAAGTCGCGTGAGGGATGACTGCCCTATGGGTTGTAAACCTCTTTTCACGCAGGGCAATAAGGTCCACGAGGTGGACCGACGAGAGTATGCGTGGAATAAGCATCGGCTAACTCCGTGCCAGCAGCCGCGGTAATACGGAGGATGCGAGCGTTATCCGGATTTATTGGGTTTATAGGGTGCGTAGGCTG
+
:FFFFFFFFF:FFFFFFFFFF:FFFFFFFFF,FFFFFFFFFFFFFFFFFFFFFFFFFFFFF:FFFFFFFFFFF:FFFF:FFFFFFFFF:FFFFFFFFFFFFFFFFFFFFFF:FFFFFFFFFFFFFFFFFFFFFFFFFFFFFFFFFFFFFFFFFFF,FFFFFFFFFFFFFFFFFFFF,FFFF,:F:FF,FFF:FFFFFF:FFFF,FF:FFFFFFFFFF,FF,:F::FFFFFFFFF,,FF,F:FFFF::FFF
@A00881:241:HJW2NDRXX:1:2128:14100:21026 1:N:0:CGAGAGAA+GATTGGAG
CGATGTCCTACGGGATGCACCAGTGAGGGATATTGCACAATGGAGGGAACTCTGATGCAGCGATGCCGCGTGGAGGAAGAAGGTTTTCGGATCGTAAACTCCTGTTTCGGGGGACGAGGAAGGACGGTACCCCGGGAGGAAGCTCCGGCTAACTACGTGCCAGCAGCCGCGGTAATACGTAGGGAGCGAGCGTTGTCCGGAATTACTGGGTGTAAAGGGAGCGCAGGCGGGATGGCAAGTCAGATGTGAA
+
FF:FFFFFFFFFFFFFFFFFFFFFFFFFFFFFFFFFFF:FFFF,FFFF:FFFFFFFFFFFFFFFF:F,FFFFFFFFFFF:::FFFFFFFFFFFFFFF:FFF:FFFFFFFFFFFFFFFFFFFFFFFFFF:FFFFFF:FFFF:F,FFFF:FFFFFFFFFFFFFFFFFFFFFFFFFFFFFFFFFF:FFFFFFFFFFFFFF,FFFFF:FFFFFFFF,FF:FFFF:F,FFFFF:FFFFFFFFF:FFFFFFFFFFF
@A00881:241:HJW2NDRXX:1:2128:27579:21136 1:N:0:CGAGAGAA+GATTGGAG
CGATGTCCTACGGGATGCAGCAGTGAGGAATATTGGTCAATGGACGGAAGTCTGAACCAGCCAAGTAGCGTGAAGGAAGGCGGCCCTACGGGTTGTAAACTTCTTTTATAAGGGATTAAAGGGCTCCACGAGTGGGGTGTTGCACGTACCTTATGAATAAGCATCGGCTAACTCCGTGCCAGCAGCCGCGGTAATACGGAGGATGCGAGCGTTCTCCGGATTTATTGGGTTTAAAGGGAGCGTAGATGGC
+
FFFFFFFFFFFFFFFFFFFFFFFFFFFFFFFFFFFFFFFFFFFFFFFFFFFFF:FFFFFFFFFFFFFFFFFFFFFFFFFF:FFFFFFFF:FFFFFF:FFFF:FFFFFFFFF:F:FFFFF,FFFFFFF:FFFFFFFFFFFFFFF:F:FFFFFFFFFFFFFFFFFFF:FFFFFFFFFFFFFFFFFFFFFFFFFF:FFFFFFFF,FF:FFFFFF,F:F:FFFF,FFFFFFFFFFFFF,FFFFFFFFFFF:FFF
@A00881:241:HJW2NDRXX:1:2128:26431:21151 1:N:0:CGAGAGAA+GATTGGAG
CGATGTCCTATGGGATGCAGCAGTCGAGAATCATTCACAATGGGGGAAACCCTGATGGTGCGACGCCGCGTGGGGGAGGAAGGTCTTCGGATTGTAAACCCCTGTCATGCAGGAGCAAGGCTGAAAAGTTGATAGTACTGCAAGAGGAAGAGACGGCAAACTCTGTGCCAGCAGCCGCGGTAATACAGAGGTCTCAAGCGTTGTTCGGAATCACTGGGCGGAAAGGGTACGTAGGCGGCGGGGCACGTTG
+
FF:FFFFF,F:FFFFFFFFFFFFFFFFFFF,F,FFFFF:F:F:FFF,FFFFFFFFFFFFFFFFFFFFFFFFFFFFFFFFFFFFFFFFFF:F:FFFF,FF:FFFFFFFF:FFFFFFFFFFF:FFF,FFFFFFF,FFFFFFFFFFFFFFFFFFFFFFFFFFFFFFFFFFF:FFF:FFFFFFFFFFFFFFFFFFFFFF:FFFFFFFF:FFFF,FFFFFFFFF::FF:FFF,:FFFFFFFFF::FFF:F,FFFF
@A00881:241:HJW2NDRXX:1:2128:16694:21261 1:N:0:CGAGAGAA+GATTGGAG
CGATGTCCTATGGGGTGCAGCAGTGAGGAATATTGGTCAATGGGCGCGAGCCTGAACCAGCCAAGTAGCGTGAAGGAAGACGGCCCTACGGGTTGTAAACTTCTTTTATACGGGAATAAGACCGTCCACGAGTGGATGCGTGCATGTACCGTATGAATAAGCATCGGCTAACTCCGTGCCAGCAGCCGCGGTAATACGGAGGATGCGAGCGTTATCCGGATGTATTGGGTTTAAAGGGAGCGTAGACGGG
+
FF,FFFFFFFFFFFFFFFFFFFFFFFFFFFFFFFFFFFFFFFFF:FFFFFFFFFFFFFFFFFFFFFFFFFFFFFFFFFFFFFFFFFFFFFFFFFFFFFFFFFFFFFFFFFFFFFF,FFFFFFFF:FFFFFFFFFFFFFFFFFFFFFFFFFFFFFFFFFFFFF:FFFFFFFFF:FFFFFFFFFFFFFFFFFFFFFFFFFFFFFF::FFFFFFFF,FFFFF:F:FFF,FFFF,FF,F:F,FFFFFFFFFFFF
@A00881:241:HJW2NDRXX:1:2128:16125:21371 1:N:0:CGAGAGAA+GATTGGAG
CGATGTCCTATGGGAGGCAGCAGTGGGGAATATTGCACAATGGGGGAAACCCTGAACCAGCAACGCCGCGTGAAGGAAGAAGGCTTTCGGGTTGTAAACTTCTTTTATCAGGGACGATAGTGACGGTACCTGATGAATAAGCTCCGGCTAACTACGTGCCAGCCGCCGCGGTACTACGTAGGGAGCGAGCGGTATCCGGATTTACTGGGTGTAAAGGGCGCGTAGGCGGGCTGACAAGTCAGATGTGAAA
+
:F,FFFFF:F,FFF,FFFFFFFFFF:F:FFF:FFFFFFFFFFFFFFFFFFFFFFFFFFFFFFFFFFFFFFFFFFFFFFFFFFFF,FFFFFFFFFFF:FF,FFFFFFFFFFFFFFFFF:FFFFFFFFFF,F:F,FF,FFFFFFFFF:FFF,F:FFFFFFFFFFF,:FFFFFFFF,FFF:FFFFFFF::FF:F:F:FFF:FFFFF,FFFFFFFFF:F:FFFFFFFFF:FFFF:F:::F,:F:FF::F,:FFF
@A00881:241:HJW2NDRXX:1:2128:26250:22153 1:N:0:CGAGAGAA+GATTGGAG
CGATGTCCTACGGGATGCAGCAGTGGGGAATATTGGTCAATGGGGGAAACCCTGAACCAGCAACGCCGCGTGAAGGAAGAAGGCTTTCGGGTTGTAAACTTCTTTTATCAGGGACGATAGTGACGGTAGCTGATGAATAAGCTCCGGCTAACTACGTGCCAGCAGCCGCGGTCATACGTAGGGAGCGAGCGTTATCCGGATTTACTGGGTGTAAAGGGCGCGTAGGCGGGCCGACAAGTCAGATGTGAAA
+
FF::FFFFFFFFFFFFFFFFFFFFFFFFFFFFFFFFFF,FFFFFFFFFFFFFFFFFFFFFFFFFFFFFFFFFFFFFFFFFFFFFFFFFFFFFFFFFFFFF:FFFFFFFFFFFFFFFFF,FFFFFFFFFFFFF:FF:FFFFFFFFFFF,:FFFF:FFFFFFFFFFFFFFFFFF,FFFFF:FFFFFFFFFFFFFF::FFFFFFF:F:FFFF,FF,F,FFFFF:::FFFFFFFFFF,FF::FFFFF,F:FF,F
@A00881:241:HJW2NDRXX:1:2128:19208:22326 1:N:0:CGAGAGAA+GATTGGAG
CGATGTCCTACGGGACGCAGCAGTGAGGAATATTGGTCAATGGGCGGAAGCCTGAACCAGCCAAGTCGCGTGAGGGATGACGGCCCTACGGGTTGTAAACCTCTTTTGCCGGGGAACAAAAGGCGGGACGTGTCCCGCAGTGGAGTGTACCCGGAGAAAAAGCATCGGCTAACTCCGTGCCAGCAGCCGCGGTAATACGGAGGATGCGAGCGTTATCCGGATTTATTGGGTTTAAAGGGTGCGTAGGCGG
+
FFFFFFFFFFFFFFFFFFFFFFFFFFFFFFFF:FFFFFFF,FFFFFFFFFFFFFFFFFFFFFFFFFFFFFFFFFFFFFFFFFFFFFFFFF:FFFFFFFF:FFFFFFFFFFFFFFF:FFFF,FFFFFFFFFFFF:FFFFFFFFFFFFFFFFFFFFFFFF,FFFF:,FFFFFFFFFFF:FF:FFFFFFFFFFFFFF,FFFFFFFFF,F:FFFFF,F,FFFFF:FFF:F,FFFFFFF,FFFF:FFFFFF:FFF
@A00881:241:HJW2NDRXX:1:2128:15655:22435 1:N:0:CGAGAGAA+GATTGGAG
CGATGTCCTATGGGGTGCACCAGTGGGGAATATTGGTCAATGGGCGAGAGCCTGAACCAGCCAAGTCGCGTGAGGGAAGAATGTCCTATGGATTGTAAACCTCTTTTGTCGGGGAGCAAAGACAGTCACTTGTGATTGGATGAGAGTACCCGAAGAAAAAGCATCGGCTAACTCCGTGCCAGCAGCCGCGGTAATACGGAGGATGCGAGCGTTATCCGGATTTATTGGGTTTAAAGGGTGCGTAGGCGGA
+
FF,:FFFFFFFFFFFFFFFFFFFFFFFFFFFFFFFFFFFFFFFFFFFFFFFFFFFFFFFFFFFFFFFFFFFFFFFFFFFFFFFFFFFFFFFFFFFFFFFFFFFFFFFFFFFFFFFFFFFFFFFFFFFFFFFF:FFFFF:FFFFFFFFFFFFFF:FF:FFFF:FFFFFFF,FFFF,FFFFFFFFFFFFFFF:F:FF:FFF:FFFFFFFFFFFFF,FFFFFFF:FFFF,FFF:FF,FFFFFF:FFFFFFFF:
@A00881:241:HJW2NDRXX:1:2128:30653:22639 1:N:0:CGAGAGAA+GATTGGAG
CGATGTCCTACGGGACGCAGCAGTGAGGAATATTGGTCAATGGGCGAAAGCCTGACCCAGCAACGCCGCGTGAGGGAAGAAGGTTTTCGGATTGTAAACCTCTGTCCTAAGCGACGAAGGAAGTGACGGTAGCTTAGGAGGAAGCCCCGGCTAACTACGTGCCAGCAGCCGCGGTAATACGTAGGGGGCGAGCGTTGTCCGGAATGACTGGGCGTAAAGGGCGCGTCGGCGGTTCTGTAAGTTAGGAGTG
+
FFFFFFFFFFFFFFFFFFFFFFFFFFFFFFFFFFFFFFFF:FFFFFFFFFFFFFFFFFFFFFFFFFFFFFFFFFFFFFFFFFFFFFFFFFF:FFFFF,FFFFFFFFFFFFFFFFFF:FFF:FFFFFFFFFFFFFFFFFFFFFF:FFFF:FFFFFFFFFFFFFFFFFFFFFFFFF:F:FFFF::FFFFFFFFFFF:FFF:FFFFFFFFFFF:FFFF,F,:FFFFFFF,FFFFFFFFFFF,FFFF:FF::FF
@A00881:241:HJW2NDRXX:1:2128:17653:23171 1:N:0:CGAGAGAA+GATTGGAG
CGATGTCCTATGGGATGCAGCAGTGAGGGATATTGCACAATGGGGGGAACCCTGATGCAGCAACGCCGCGTGAAGGAAGAAGTATTTCGGTATGTAAACTTCTATCGACAGGGACGAAAGAAATGACGGTACCTGAGTAAGAAGCCCCGGCTAAATACGTGCCAGCAGCCGCGGTCATACGTATGGGGCAAGCGTTATCCGGATTTACTGGGTGTAAAGGGTGAGTAGGCGGTCAGATAAGTCATATGTG
+
FF::FFFF:FFFFF:FFF:FFFFFFFFFFFFFFFFFFFFFFFFFFFFFFFFFFFFFFFFFFFFFFFFFFFFFFFFFFFF::FFF:FFFFFFFFF:FFFFFFFFFFFFFFFFFF,:FF,FFFFFFFFF:F::FFFFFFFFFFF,FFFFFFFFFFFF:FFFFFFFFFFFFFFFFFFF,FF:FFF,:FFFFF,FFFF:FFFFFFF:,FFF,FFFFFFFF,FFFFFF,:FFFFFFFF:FF,:FFFFFFF,FF:F
@A00881:241:HJW2NDRXX:1:2128:30951:23312 1:N:0:CGAGAGAA+GATTGGAG
CGATGTCCTATGGGATGCAGCAGTGGGGAATATTGCACAATGGGCGCAAGCCTGATGCAGCCATGCCGCGTGTATGAAGAAGGCCTTCGGGTTGTAAAGTACTTTCAGCGGGGAGGAAGGGAGTAAAGTTAATACCTTTGCTCATTGACGTTACCCGCAGAAGAAGCACCGGCTAACTCCGTGCCAGCAGCCGCGGTAATACGGAGGGTGCAAGCGTTATCCGGATTTACTGGGTGTAAAGGGAGCGTAG
+
FFFFFFFFFFFFFFFFFFFFFFFFFFFFFFFFFFFFFFFFFFFFFFFFFFFFFFFFFFFFFFFFFFFFFFFFFFFFFFFFFFFFFFFFFFFFFFFFFFFFFFFFFFFFFFFFFFFFFFFFFFFFFFFFFFFFFFFFFFFFFFFFFFFFFFFFFFFFFFFFFFFFFFFFFFFFFFFFFFFFFFFFFFFFFFFFFFFFFFFFFFFFFFFFFFFFFFFFFFFFFFFFFFFFF:FFFFFFFFF,FFFFF:FFF:
@A00881:241:HJW2NDRXX:1:2128:21016:23453 1:N:0:CGAGAGAA+GATTGGAG
CGATGTCCTATGGGGCGCAGCAGTGGGGAATATTGCACAATGGAGGGAACTCTGATGCAGCGATGCCGCGTGAGGGAAGAAGGTTTTCGGATTGTAAACCTCTGTCGTCGGGAACGATAATGACGGTACCCGACAAGGAAGCTCCGGCTAACTACGTGCCAGCAGCCGCGGTAATACGTAGGGAGCAAGCGTTGTCCGGAATTACTGGGTGTAAAGGGAGCGTAGGCGGGGTTGCAAGTCAGATGTGAAA
+
FFFFFFFFFFFFFFFFFFFFFFFFFFFFFFFFFFFFFFFFFFFFFFFF,FFFFFFFFFFFFFFFFFFFFFFFFFFFFFFFFFFFFFFFFFFFFFFFFFFFFFFFFFFFFFFFF:FFFFFFFFFFFFFF:FFFFFFFFFFFFFFFFFFFF,FFFFFFFFFFFFFFFFFFFFFF:FFFFFFFFFFFFFFFFFFFFFFFFFFF,FF,FFFFFFF:FF:FFF:FFFFFFFFF:F:FFFFFFFFFFFFFFF:FFF
@A00881:241:HJW2NDRXX:1:2128:7545:23547 1:N:0:CGAGAGAA+GATTGGAG
CGATGTCCTATGGGACGCAGCAGTGAGGAATATTGGTCAATGGGCGCGAGCCTGAACCAGCCAAGTAGCGTGAAGGAAGACGGCCCTACGGGTTGTAAACTTCTTTTATACGGGAATAAGACCGTCCACGAGTGGATGCGTGCATGTACCGTATGAATAAGCATCGGCTAACTCCGTGCCAGCAGCCGCGGTAATACGGAGGATGCGAGCGTTATCCGGATTTATTGGGTTTAAAGGGCGCGTAGACGGG
+
FF:FFFFFFFFFFFFFFFFFFFFFFFFFFFFFFFFFFFFFFFFFFFFFFFFFFFFFFFFFFF:FFFFFFFFFFFFFFFFFFFFFFFFFFFFFFFFFF:FFFFFFFFFFFFFFFFF,FFFFFFFFFFFFFF:FFF:FFFFFFF:F:FFFFFFFFFFFFFFF:FFFFFFFFFFFFFFFFFFFFFFFFF:FFFFFFFFFFFFF:F:FFF::FFFF,F,FFFFFF,FFF:FFFFFFFF:F:F,FFFFF,FFFF:
@A00881:241:HJW2NDRXX:1:2128:25780:23625 1:N:0:CGAGAGAA+GATTGGAG
CGATGTCCTACGGGACGCAGCAGTGAGGAATATTGGTCAATGGGCGAAAGCCTGACCCAGCAACGCCGCGTGAGGGAAGAAGGGTTTCGGCTCGTAAACCTCTGTCCTATGGGACGAAGTGGATGACGGTACCATAGGAGGAAGCCCCGGCTAACTACGTGCCAGCAGCCGCGGTACTACGTAGGGGGCGAGCGTTGTCCGGAATGATTGGGCGTAAAGGGCGCGTAGGCGGCCTGATAAGTCAGGGGTG
+
FFFFFFFFFFFFFFFFFFFFFFFFFFFFFFFFFFFFFFFFFF:FFFFFFFFFFFFFFFFFFFFFFFFFFF,FFFFFFFFFFFFFFFFFFFFFFFF,FFFFFFFFFF:F,FFFFFFF,FFFFFFFFFF:FFFFF:,FFFFFFFFFFFFFFFFFFFFFFFFFFFF:FFFFFFFFFF:FFFFFFF,FFFF:FFFFFFFFFFFFFFFFFFFFFFFFFFFFFFFFFFFFFF,FFFFFFF,FF:,,:F:,FFFFFF
@A00881:241:HJW2NDRXX:1:2128:18304:23860 1:N:0:CGAGAGAA+GATTGGAG
CGATGTCCTATGGGATGCAGCAGTGAGGAATATTGGTCAATGGGCGCGAGCCTGAACCAGCCAAGTAGCGTGAAGGAAGACGGCCCTACGGGTTGTAAACTTCTTTTATACGGGAATAAGACCGTCCACGAGTGGATGCGTGCATGTACCGTATGAATAAGCATCGGCTAACTCCGTGCCAGCAGCCGCGGTAATACGGAGGATGCGAGCGTTATCCGGATTTATTGGGTTTAAAGGGAGCGTAGACGGG
+
FFF:FFFFFFFFFFFFFFFFFFF,FFFFFFFFFFFFF:FFFFFFFFFFFFFFFFFFFFFFFFFFFFFFFFFFFFFFFFFFFFFFFFFFFFFFFFFFFFFFFFFF,F:FF:FFFFFFFFFF:FFFFFFFFFFFFFFFFFF:F:FFFFFFFFFFFFFFFFF:FFFFFF:FF,FFFFFFFFFF::FFFFFF:FFF:FFFFFFFFFFFFFFFFFFFFFFFFFFFFFFFFFFFFFFFF:FFF:,FFFFF,,,FFF
@A00881:241:HJW2NDRXX:1:2128:20356:23907 1:N:0:CGAGAGAA+GATTGGAG
CGATGTCCTACGGGACGCAGCAGTGAGGAATATTGGTCAATGGGCGGAAGTCTGAACCAGCCATGCCGCGTGCAGGAAGACGGCTCTATGAGTTGTAAACTGCTTTTGTACGAGGGTAAACTCGGGTACGTGTACCCGACTGAAAGTATCGTACGAATAAGGATCGGCTAACTCCGTGCCAGCAGCCGCGGTAATACGGAGGATGCGAGCGTTATCCGGATTTATTGGGTTTAAAGGGTGCGTAGGCGGT
+
FFFFFFFFFFFFFFFFFFFFFFFFFFFFFFFFFFFFFFFFFFFFFFFFFFFFFFFFFFFFFFFFFFFFFFFFFFFFFFFFFFFFFFFFFFFFFFFFFFFFFFFFFFFFFFFFFFFFFFFFFFFFFFFFFFFFFFFFFFFFFFFFFFFFFFFFFFFFFFFFFFFFFFF:FFFFFFFFFFFFFFFFFFFFFFFFFFFFFFFFFFFFFFFFFFFFF:FFFFFFFFFFFFFFFFFFFFFFFFFFFFFFFFFFFF
@A00881:241:HJW2NDRXX:1:2128:22950:24142 1:N:0:CGAGAGAA+GATTGGAG
CGATGTCCTATGGGATGCAGCAGTGGGGAATATTGGGCAATGGGCGCAAGCCTGACCCAGCAACGCCGCGTGAGGGAAGAAGGCTTTCGGGTTGTAAACCTCTTTTACCAGGGACGAAGGACGTGACGGTACCTGGAGAAAAAGCAACGGCTAACTACGTGCCAGCAGCCGCGGTAATACGTAGGTTGCAAGCGTTGTCCGGATTTACTGGGTGTAAAGGGCGTGTAGGCGGAACTGCAAGTCAGATGTG
+
FFF:FFFFF,FFFFFFFFFFFFFFFFFFFFFFFFFFFFF,FFFFFFFF:FFFFFFFFFFFFFFFFFFFFFFFFFFFFFFFFFFFFFFFFFFFFFFFFFFFFFFFFFFFFFFFF,FFFFFFFFFFFFFFFFFFFFFFFFFFFFFFFFFFFFFF:FFF::,F:FFFFF:FFF,F:FFFFFFFF:,:FFFFFFFFF:FFFFFFFFF,FF:,FFFFF:FFF:FFFF:FFFFFF::FFFFFFFFFFFFF:,FFFF
@A00881:241:HJW2NDRXX:1:2128:8214:24706 1:N:0:CGAGAGAA+GATTGGAG
CGATGTCCTATGGGAGGCACCAGTGAGGAATATTGGTCAATGGGCGCGAGCCTGAACCAGCCAAGTAGCGTGAAGGAAGACGGCCCTACGGGTTGTAAACTTCTTTTATACGGGAATAAGAACGTCCACGAGTGGATGCGTGCATGTACCGTATGAATAAGCATCGGCTAACTCCGTGCCAGCAGCCGCGGTAATACGGAGGATGCGAGCGTTATCCGGATTTATTGGGTTTAAAGGGAGCGTAGACGGG
+
FF,:FFFFFF:FFFFFFFFFFFFFFFFFFFFFFFFFFFFFFFFFFFFFFFFFFFFFFFF:FFF,FFFFFFFFFFFFFFFFFFFFFFFFFFFF:FFFFFFFFFFFFFFFFFFFFFF,FFFFFFF:FFFFFFFF:FFFFFFFFFFFFFFF:FFFFF,FFFFFFFF::F,F:FF,FFF:FFFFFFFFFFFFFFFF,FFFFFFFFFFFFF:FFFF,F,FFFFFFF,FF,F::FFF:F,,FF:FFFFF:F:FFF:
@A00881:241:HJW2NDRXX:1:2128:28763:24752 1:N:0:CGAGAGAA+GATTGGAG
CGATGTCCTATGGGGCGCAGCAGTGGGGAATATTGCACAATGGGGGAAACCCTGATGCAGCGACGCCGCGTGAGTGAAGAAGTATTTCGGTATGTAAAGCTCTATCAGCAGGAAAGAAAATGACGGTACCTGACTAAGAAGCCCCGGCTAACTACGTGCCAGCAGCCGCGGTAATACGTAGGGGGCAAGCGTTATCCGGATTTACTGGGTGTAAAGGGAGCGTAGACGGCAGGGCAAGTCTGAAGTGAAA
+
FFFFFFFFFFFFFFFFFFFFFFFFFFFFFFFFFFFFFFFFFFFFFFFFFFFFFFFFFFFFFFFFFFFFFFFFFFFFFFFF,FFFFFFFFFFFFFFFFFFFFFFFFFFF:FFFF,FFF,FFFFFFFFFFFFFFFFFFFFFFFF:FFFFFFFFFFFFFFFFFFFF:FFFFFFFFF,FFFF:FFFFFFFF,FFFFFFFFFFFFFFF::FFFFFFFFF,:FFFFFFFFFFFFFFFFFFFFFFFFFFFFFFFFFF
@A00881:241:HJW2NDRXX:1:2128:27887:24768 1:N:0:CGAGAGAA+GATTGGAG
CGATGTCCTATGGGATGCAGCAGTGAGGAATATTGGTCAATGGGCGAGAGCCTGAACCAGCCAAGTCGCGTGAGGGAAGAATGTCCTATGGATTGTAAACCTCTTTTGTCGGGGAGCAAAGACAGTCACTTGTGATTGGATGAGAGTACCCGAAGAAAAAGCATCGGCTAACTCCGTGCCAGCAGCCGCGGTAATACGGAGGATGCGAGCGTTATCCGGATTTATTGGGTTTAAAGGGTGCGTAGGCGGA
+
FFFFFFFFFFFFFFFFFFFFFFFFFFFFFFFFFFFFFFFFFFFFFFFFFFFFFFFFFFFFFFFFFFFFFFFFFFFFFFFFFFFFFFFFFFFFFFFFFFFFFFFFFFFFFFFFFFFFFFFFFFFFFFFFFF:F:FF:FFFFFFFFFFFFFFF:FFFFFF::F:FFFFFFFFFFFFFFFFFFFFFFF:FFFFFF:FFFFFFFF:FFFFFFFFFF:F:FFFFFFFFFFFFFFF:FFF:FFFFFFFFFF:FFFF
@A00881:241:HJW2NDRXX:1:2128:6234:24909 1:N:0:CGAGAGAA+GATTGGAG
CGATGTCCTATGGGGTCCAGCAGTGGGGAAAATTGCACAATGGGCGGAACCCTGATGCAGCAACGCCGCGTGAGAGAAGAAGTATTTCGGTACGTAAAGCTCTATCCGCAGGGAAGACGGAAGACGGTACCTGAGTAACTAGCCCCCGCTAACTACGTGCCAGCAGCCGCCCTAATAGGGAGGGGGACAGCGTTATCCGTAATTACAGTGTGTGAACGTCACGCAGATTGCTGTGCAAGGCTGTAGAGAA
+
:F:F,,FF,F,:F,,F,FF,FF:,:F,,FF,,FFFFFFFF,F,F,,FF,F:FF:FF,FFF:FFF,FFFF:FFFF,FFFF,FF,FF:,F,F:FF:FFF,,F:FF,,F::FFF,,F:FF,F:FF:FFFFFFF,,,F,,:,,,,F,:FF,:,,:F,,F,F,:,:FFFFFFF,,,,F:FF:F:,FFFF:F,,:FFF,FFFFFF,:,,:,F,,,,F,F,FF,,:F,,FFFFFF,FF,,:FF,F:,,,,,,:,,F:
@A00881:241:HJW2NDRXX:1:2128:30436:25019 1:N:0:CGAGAGAA+GATTGGAG
CGATGTCCTATGGGAGGCAGCAGTGGGGAATATTGCACAATGGAGGGAACTCTGATGCAGCGATGCCGCGTGAGGGAAGAAGGTTTTCGGATTGTAAACCTCTGTCTTAAGGGACGATAATGACGGTACCTTAGGAGGAAGCTCCGGCTAACTACGTGCCAGCAGCCGCGGTAATACGTAGGGAGCGAGCGTTGTCCGGAATTACTGGGTGTAAAGGGAGTGTAGGCGGGATGGTAAGTTAGGTGTGAAA
+
FF:FFFFFFF:FFFFFFFFFFFFFFF:FFFFFFFFFFFFFFFFFFFFF,FFFFFFFFF:FFFFFFFFFFF,:FFFFFFFFFFFFFFFFFFFFFFFFF:FFFFFFFFFFFFFFFFFFFFFFFFFFFFFF:FFFFFFFFFFFFFF:FFFFFFFFFFFFFFFFFFFFFFFFF:FF,FFFFFFFFFFFFFFFFFFFFFFF:FFF,FFFFF,FF:FFF:FFFF:FFF,FFFFFFFFFFFFF:FFFFFFFFFFF:F
@A00881:241:HJW2NDRXX:1:2128:29939:25379 1:N:0:CGAGAGAA+GATTGGAG
CGATGTCCTATGGGATGCAGCAGTGGGGAATATTGCACAATGGGGGGAACCCTGATGCAGCGACGCCGCGTGAGTGAAGAAGTATTTCGGTATGTAAAGCTCTATCAGCAGGAAAGAAAATGACGGTACCTGACTAAGAAGCCCCGGCTAACTACGTGCCAGCAGCCGCGGTAATACGTAGGGGGCAAGCGTTATCCGGATTTACTGGGTGTAAAGGGAGCGTAGACGGCCTGTCAAGTCTGAAGTGAAA
+
FFFFFFFFFFFFFFFFFFFFFFFFFFFFFFF,FFFFFFFFFFFFFFFF:FFFFFFFFFFFFFFFFFFFFF:FFFFFFFFFFFFFFFFFFFFFFFFFFFFFFFFF:FFFFFFFF:F:FF,FFFFFFFFFFFFFFFFFF:FFFFFFFFFFFFFFFFFFFFFFFFFFFFFFFFFF:FFFFFF:FFFFFFF,FFF,FFFFF::FFFFF:FFFFFFFFFFFFFFFFFF:FFFFFFFFFFFF,FFFFFFFFFFFF:
@A00881:241:HJW2NDRXX:1:2128:6162:25661 1:N:0:CGAGAGAA+GATTGGAG
CGATGTCCTATGGGGTGCAGCAGTGGGGAATATTGCACAATGGGGGGAACCCTGATGCAGCAACGCCGCGTGAGTGAAGAAGTATTTCGGTACGTAAAGCTCTATCAGCAGGGAAGAAGAAAGACGGTACCTGAGTAAGAAGCCCCGGCTAACTACGAGCCAGCAGCCGCGGTACTACGTAGGGGGCAAGCGTTATCCGGAATTACTGGGGGTAAAGGGAGCGCAGATGGCGATGCAAGTCTGGAGTGAA
+
F:FFF:FFFFF,FFFF:FFFFFFFFFFF:,FFF:FFFFFFFFFFFFFF,FFFFFFFFFFFFFFFFFF,:FFFFFFFFFFFFF,,FFFFFFFFFF,FF:FFFFF:FFFFFFFFFF:FF:FFF,FFFFFF,:,,FFF:F,FF,FFFFFF,FF,:FFF:F,:FFFF:FFFFFFFF:F:FFFFF:FFFF:FF:FFF,F,:FF:::F,,,F,F:F,FFFFFFF,::FFFFFFFFFFFFF::,,,,F,,F,F,,,,
@A00881:241:HJW2NDRXX:1:2128:9308:25661 1:N:0:CGAGAGAA+GATTGGAG
CGATGTCCTATGGGGTGCACCAGTGGGGAATATTGGGCAATGGGCGAAAGCCTGACCCAGCAACGCCGCGTGAGGGAAGAAGGTTTTCGGATTGTAAAGCTCTTTAAGTGGGGACGAAGAAAGTGATGGTACCTCAGGAGAAAGCCACGGCTAACTACGTGCCAGCAGCCGCGGTAATACGTAGGTGGCGAGCGTTGTCCGGAATTACTGGGCGTAAAGGGAGCGAAGGGTGCGATTTAAGTTAGGTGTG
+
FFFFFFFFFFFFFFFFFFFFFFFFFFFFF:FFFFFFFFFFFFFFFFFFFFFFFFFFFFFFFFFFFFFFFFFFFFFFFFFFFFFFFFFFFFFFFFFFFFFFFFFF:FFFFFFFFFFFFFFF:FFFFFFFFFFFFFFFF:FFFFFFFFFFFFFFFF:FFFFFFFFFFFFF:FFFFFF,,FFFF:FFFF,FF,FFFFFF,,FFFFF:FF,FFFFFFFFFFFF,:F:FFFFFF,FF,FF,FFFF:F,FF:FFFF
@A00881:241:HJW2NDRXX:1:2128:25192:26115 1:N:0:CGAGAGAA+GATTGGAG
CGATGTCCTACGGGATGCAGCAGTGGGGAATATTGCACAATGGAGGGAACTCTGATGCAGCGATGCCGCGTGGAGGAAGAAGGTCTTAGGATTGTAAACTCCTGTTGACAGAGAACGAAGAATGACGGTACTCTGAAAGGACGCTCCGGCTCACTACGTGCCAGCAGCCGCGGTAATACGTAGGGAGCGAGCGTTGTCCGGAATTACTGGGTGTAAAGGGAGCGTAGGCGGGCACGGAAGTCAGACGTGA
+
FF,FFFFFFFFFFFFFFFFFFFF:FFFFFFFFFFFFFF,FFFFFFFFFFFFFFFFFFFFFFFFFFFFF:FFFFFFFFFFFFFF,F::FFFFFFFFFFFFFFF,FFFFFFFFFFF,FFFFFFFFFFFFFFFFFFFFF::FFF,FFFFFFFFF,FFFFFFFFFFFFFF:FFFFFFF,FFFFFF:FFFFFFFFFFFF:F,FFFFFFFFFFFFFFFF:F,F:F:,:FFFF:FFFF:F,F:FFF:FFFF:F:FF,
@A00881:241:HJW2NDRXX:1:2128:25608:26146 1:N:0:CGAGAGAA+GATTGGAG
CGATGTCCTACGGGACGCAGCAGTGAGGAATATTGGTCAATGGGCGCGAGCCTGAACCAGCCAAGTAGCGTGAAGGAAGACGGCCCTACGGGTTGTAAACTTCTTTTATACGGGAATAAGACCGTCCACGAGTGGATGCGTGCATGTACCGTATGAATAAGCATCGGCTAACTCCGTGCCAGCAGCCGCGGTAATACGGAGGATGCGAGCGTTATCCGGATTTATTGGGTTTAAAGGGAGCGTAGACGGG
+
FFFFFFFFFFFFFFFFFFFFFFFFFFFFFFFFFFFFFFFFFFFFFFFFFFFFFFFFFFFFFFFFFFFFFFFFFFFFFFFFFFFFFFFFFFFFFFFFFFFFFFFFFFFF:FFFFFF:FFFFFFFFFFFFFFFFFFFFFFFFFFFFFFFFFFFFFFFFFFFFFFFFFFFFFFFFFFFFFFFFFFFFFFFFFFFF,FFFFFFFFFFFFF:FFFFFF:FFFFFF,FFFFFFFF:FF,FFFFFFFFFFFFFF:FF
@A00881:241:HJW2NDRXX:1:2128:31638:26349 1:N:0:CGAGAGAA+GATTGGAG
CGATGTCCTATGGGATGCAGCAGTGGGGAATATTGCACAATGGGGGGAACCCTGATGCAGCGACGCCGCGTGGGTGAAGAAGTATTTCGGTATGTAAAGCCCTATCAGCAGGGAAGAAGATGACGGTACCTGAGTAAGAAGCCCCGGCTAACTACGTGCCAGCAGCCGCGGTAATACGTAGGGGGCGAGCGTTATCCGGATTTACTGGGTGTAAAGGGAGCGCAGACGGCTTAGCAAGTCTGGAGTGAAA
+
FFFFF:FFFF:FFFFFFFFFFFFFFFFFF,FFFFFFFFFFFFFFFFFFFFFFFFFFFF::FFFFFFFFFFFFFFFFFFFFFFFFFFFFFFFFFFFFFF:FFFFFFF:FFFFFF,FFFFFF::F:FFF:FFFFFF:FF:FFFFFFFFFFFFF:FFFFFFFFFFFFFFFFF:FF:FFFF:FF:FFFFF:,,:FFFFF:,FFFFF:FFFFFFFFFFFFFFFFF:FFFFFF:FFF:FF:FFF:FF:FF:FF:FF
@A00881:241:HJW2NDRXX:1:2128:25825:26365 1:N:0:CGAGAGAA+GATTGGAG
CGATGTCCTATGGGATGCAGCAGTGGGGAATATTGGGCAATGGGCGCAAGCCTGACCCAGCAACGCCGCGTGAAGGAAGAAGGCTTTCGGGTTGTAAACCTCTTTTACCAGGGACGACGGACGTGACGGTACCTGGAGAAAAAGCAACGGCTAACTACGTGCCCGCAGCCGCGGTAATACGGAGGTTGCAAGCGTTGTCCGGATTTACTGGGTGTTAAGGGCGTGTAGGCGGAACTGCACGGCAGATGTG
+
:F:F:FFFFF,FFFFFFFFFFFF,FFFFF,F,F,FFFFFFFFFFFFF,FFFFFFFFF:FFF:FFF:FFFFFF::FFF:FF,FFF,FF:FFFFFFFF:F:FFFF:,FFFFFFFF,FF,,FFF::,FFFFF,FFF,F:FFFF:F,FFFFFFFF:FFF:FF:FF:F,FF:F,,FFF,F:FFF,F,FFF,F:FFFFFFF:FFF:,:F,F:,F:F:FFFF,F,FF:F:FF,FFFF:FF,FFFFF,F,FFFF:,FF
@A00881:241:HJW2NDRXX:1:2128:31485:26396 1:N:0:CGAGAGAA+GATTGGAG
CGATGTCCTACGGGGTGCAGCAGTGGGGAATATTGCACAATGGGGGGAACCCTGATGCAGCAACGCCGCGTGAGTGAAGAAGTATTTCGGTACGTAAAGCTCTATCAGCAGGGAAGAAGAGAGACGGTACCTTAGGAGGAAGCTCCGGCTAACTACGTGCCAGCAGCCGCGGTAATACGTAGGGAGCGAGCGTTGTCCGGAATTACTGGGTGTAAAGGGAGTGTAGGCGGGAGGGTAAGTTAGGTGTGAA
+
:FFFFFFFFFFFFFFF:FFFFFFF:FFFFFFFFFFFFFFF:F:FFFFFFFFFFFFFFFFFFFFFFFFF:FFFFF:FFFFFFFFFFFFFFFF:FFFF:,FFFF,FFF,FFFFFFF,FF,F:FFFFFF:F,F:FFFFFFFFFFFFFFFFFFFFF::FFFFFFFFFFFFFFFFF:,F,:FFFF,FFFFFFFFFF:F,FFF:FFFFFF:::FF,F::,,:FFFFFFFFFF:FFFFF,FFF:FF::,FFFF:,F:
@A00881:241:HJW2NDRXX:1:2128:19497:26616 1:N:0:CGAGAGAA+GATTGGAG
CGATGTCCTACGGGGTGCAGCAGTGGGGAATATTGGTCAATGGGGGGAACCCTGAACCAGCAACGCCGCGTGAAGGAAGAAGGCTTTCGGGTTGTAAACTTCTTTTATCTGTGACGATAGTGACGGTAGCAGATGAATAAGCTCCGGCTAACTACGTGCCAGCAGCCGCGGTAATACGTAGGGAGCGAGCGTTATCCGGATTTACTGGGTGTAAAGGGCGCGTAGGCGGGCTGACAAGTCAGATGTGAAA
+
FFFFFFFFFFFFFFF:F:FFF:FFFF:FFFFFFFFFFFFFFFFFFFFFFFFFF:FFFFFFFFFF:FFFFF:FFFFFFFF::FF:FF:FFFFFFFFFFFFF:FFFFFFFFFFFFFFF:F:FFFFFFFFFFFFFFFFF,FFFFFFF:FFFF:FFFFFF:FF,FFF,FFFFF:FF,F:FFFFFFFFFFFF:FFFFF,FFFFFFFFFFFFFFFFFFFF:F:FFFFFFFF,FFFFF:FFFF,FFFFFF::FFF,F
@A00881:241:HJW2NDRXX:1:2128:32805:26835 1:N:0:CGAGAGAA+GATTGGAG
CGATGTCCTATGGGATGCAGCAGTGGGGAATATTGGTCAATGGGGGAAACCCTGAACCAGCAACGCCGCGTGAAGGAAGAAGGCTTTCGGGTTGTAAACTTCTTTTATCAGGGACGAAAGTGACGGTACCTGATGAATAAGCTCCGGCTAACTACGTGCCAGCAGCCGCGGTAATACGTAGGGAGCGAGCGTTATCCGGATTTACTGGGTGTAAAGGGCGCGTAGGCGGGCCGACAAGTCAGATGTGAAA
+
FF,FFFFFF:FFFFFFFF:FFFFFFFFFFFFFFFFFFFF:FFFFFFFFFFFFFFFFFFFFFFFFFFFFFFFFFFFF:FFFFFFFFF:FFFFFFFFF:FFFFFFFF:FFF:FFFFFFFFFFFFFFFFFFFFFFFFF,FFFFFFFFFFFF:FFFFFFFFFF:,FFFFFFFFFFFFFFFFFFFFFFFFFFFFFF,:FFFFFFFFFFFFFF:,:F:F,,FF:FF:FFFFFFFFFFFFF:,FF:F:FFF:F:FFF
@A00881:241:HJW2NDRXX:1:2128:14425:26850 1:N:0:CGAGAGAA+GATTGGAG
CGATGTCCTATGGGAGGCAGCAGTGGGGAATATTGCACAATGGGGGAAACCCTGATGCAGCAACGCCGCGTGAAGGAAGACGGTTTTCGGATTGTAAACTTCTTTTCTTAGGGAAGAAGCAAGTGACGGTAGCTACGGAATAAGCATCGGCTAACTACGTGCCAGCAGCCGCGGTAATACGTAGGATGCGAGCGTTATCCGGAATTACTGGGTGTAAAGGGAGCGCAGGCGGGATTGCAAGTTGGATGTG
+
FF:FF,FF:F,FFFFFFF,FFFF,FFFF,:F,FFFFFFFFFFFFFF::FFFFFFFF:F:FF,,FFFFFFFFFFFFFFFFFFFFF:FFF,:F,FF::::FFFF:FFFF,F:F,FFFFFFFFFFFFFFFFFFFF:,:,FFF,,F:FFFFFFF:FF:FFFFFFFFF,F::F:FFFFFF:F,FFFF:F:,F::F,::FFFF:F,FFF,:FF:FFFFFFFF,FFFF,::::FFFFF,,:,:::FFFFFFFFF:F:
@A00881:241:HJW2NDRXX:1:2128:21640:26976 1:N:0:CGAGAGAA+GATTGGAG
CGATGTCCTACGGGGTGCAGCAGTGAGGAATCTTGGTCAATGGGCGCGAGCCTGAACCAGCCAAGTCGCGTGAGGGAAGACGGCCTTATGGGTTGTAAACCTCTTTCAGATGAGAGTAAAGGGTGTTACGTGTAGCACATTGCAAGTATCATCAGAAGAAGCATCGGCTAATTCCGTGCCAGCAGCCGCGGTAATACGGAAGATGCGAGCGTTATCCGGATTTATTGGGTTTAAAGGGTGCGTAGGCGGA
+
:F:FFFFFFFFFFFFFFF:FFFFFFFFFFFF,FFFFFFFFFFFFFFFFFFFFFFFFFFFFFFF:FFFFFFFFFFFFFFFFFFFFFFFFFFFFFFFFFFFFFFFFFFFFFFFFFF:FF,FFF:FFFFFFFFFFFFFFFFFFFFF:FFF,FFFFFFFFFF,FF:,FFFFFF,FFFFFFF:FFFF:FFFFFF:FFFFFFFFFFFFFFFF:FFFFFFFFFFF,:FFF:FFFFFF,FFFFFFFFFFFF::FFFFF
@A00881:241:HJW2NDRXX:1:2128:21838:27101 1:N:0:CGAGAGAA+GATTGGAG
CGATGTCCTATGGGACGCAGCAGTGGGGAATATTGGGCAATGGAGGCAACTCTGACCCAGCAACGCCGCGTGAGCGATGAAGGTCTTCGGATTGTAAAGCTCTTTAAGTGGGGACGAAGAAAGTGACTGTACCCACAGAATAAGCCTCGGCTAACTACGTGCCAGCAGCCGCGGTAATACGTAGGAGGCAAGCGTTATCCGGAATGACTGGGCGTAAAGGGTGCGTAGGTGGTCTGGCAAGTTGGTAGCG
+
:FFFFFFF,FFFFFFFFFFFFFFFFFFFF:FFFFFFFFFFFFFFFFFF:FFFFFFFFFFFFFFFFFFFFFFFFFFFFFFFFFFFFFFFFFFFFFFFFFFFFFFFF,FFFFFFFFFFF::FFFFFFFFFFFFFFFFFFFFF:FFFFFFFF:FFFFFFF:FFFFFFFFFFFFFFFF:F:F:FF,FFFFFFFF,FFFFFFFFFFFF,FFF:FFFFF:F,FFFF,F:F::FFFF:,,FFFFFF,FF,FFFFFFF
@A00881:241:HJW2NDRXX:1:2128:29984:27461 1:N:0:CGAGAGAA+GATTGGAG
CGATGTCCTACGGGGGGCACCAGTCGGGAGTATTGCGCAATGGAGGAAACTCTGACGCAGTGACGCCGCGTGCAGGAAGAAGGTTTTCGGATTGTAAACTGCTTTAGACAGGGAAGAAACAAGACAGTACCTGTAGAATAAGCTCCGGCTAACTACGTGCCAGCAGCCGCGGTAATACGTAGGGAGCGAGCGTTCTCCGGATTTATTGGGTGTAAAGGGTGCGTAGACGGGACGTTAAGTTCGTTGTGAA
+
:F,FFFFFFFFFFFFFFFFFFFFFFFFFFFF,,FF:FFF,:FF:FFF,FFFFFFFFFFF:FFFFFFFFFFFFF:FFFFFFFFF::FFFFFF:FFFFFFFFFFFFFFFFFFFFFF:FFFFFFFFFF:FFFFF::F:FFF:FFFFFFFFFFFFFFFFFFFFFFFFF,,FFFFFFF,FF,FFFFFF,FF:F,F:FFF,FFFF,F:FFFFFFFF:F:FFFFF:FFFF:FFFFFF:F,FFFFFFFF,FFFFFF,F
@A00881:241:HJW2NDRXX:1:2128:11451:27555 1:N:0:CGAGAGAA+GATTGGAG
CGATGTCCTATGGGGGGCAGCAGTGGGGAATATTGCACAATGGGCGAAAGCCTGATGCAGCGATGCCGCGTGAGGGAAGAAGGTTTTCGGATTGTAAACCTCTGTCTTCGGGGACGATAGTGACGGTACCCGAGGAGGAAGCTCCGGCTAACTACGTGCCAGCAGCCGCGGTAATACGTAGGGAGCAAGCGTTATCCGGAATTACTGGGTGTAAAGGGAGTGTAGGCGGGACTGCAAGTCAGATGTGAAA
+
,F:FFFFFFFFFFFFFFFFFF:FFFFFFFFFFFFFFFFFFFF,FFFFFFFFFFFFFFFFFFFFFFFFFFFFFF:FFFFFFFFFFFFFFFFFFFFFFFFFFFFFFFFFFFFFFFFFFFFFFFFFFFFFFFFFF:FFFFF,FFFFFFFFFFFFFFFFFFFFFFFFFFFFFF:FFFFF:FFFF::F:FFFF,FFFFFF:FFFFFFFFFFFF:FFFFFFFFFFF:F::FFFFFFF:FFFFF:FFF:,FFFFFF,
@A00881:241:HJW2NDRXX:1:2128:10429:27602 1:N:0:CGAGAGAA+GATTGGAG
CGATGTCCTATGGGGGGCAGCAGTGGGGAATCTTCCGCAATGGGCGAAAGCCTGACGGAGCGATGCCGCGTGGGTGAAGAAGGGATTCGTCCCGTAAAGCCCTGTTGCCCGCGACGAAGAGCGCATCGAGGAAAGAGCGATGCGAGTGACGGTAGCGAGCGAGGAAGCCACGGCTAACTACGTGCCAGCAGCCGCGGTAATACGTAGGTGGCGAGCGTTGTCCGGAATCATTGGGCGTAAAGCGCATGTA
+
FFFFFFFFFF:FFFFFFF,FFFFFFFFFFFFF:FFFFFFF:FFFFFFFFFFFFFFFFFFFFFFFFFFFFFFFFFFFFFFFFFFFFFFFFFFFFF:F,FF:FFFFFFFFFFFFF,FFF:FFF:FF,F:FFFFF:FFFFFFFFF:F:FFFF:FF:FFFFFFFF:FFF,:F:FFFFFF,FFF:FFFFFFFF:FFF:FFFFFF:F:FFFFFFFFFFF:F:FFFFFFFFFF,:FFFFFFFFF:F:FFFFFFFFFF
@A00881:241:HJW2NDRXX:1:2128:29776:27759 1:N:0:CGAGAGAA+GATTGGAG
CGATGTCCTACGGGATGCACCAGTGGGGAATATTGCACAATGGGGGGAACCCTGATGCAGCGACGCCGCGTGGGTGAAGAAGTATTTCGGTATGTAAAGCCCTATCAGCAGGGAAGAAGATGACGGTACCTGACTAAGAAGCCCCGGCTAACTACGTGCCAGCAGCCGCGGTAATACGTAGGTGGCAAGCGTTGTCCGGAATTACTGGGTGTAAAGGGAGCGCAGGCGGGAGATCAAGTCAGCTGTGAAA
+
FFFFFFFFFFFFFFFFFFFFFFFFFFFFFFFFFFFFFFFFFFFFFFFFFFFFFFFFFFFFFFFFFFFFFF:FFFFFFFFFFFFFF::FFFF:FFFF,FFFFFFFFFFFFFFFFF:FFFFFFFFFFFFFFFFFFFFFFFF:FFFFFFFFFFFFFFFFFFFFFFFFFFFFFFFFFFFFFFFFFFFFFFFFFFFFFFFF:FFFFFFFFFF:FFFFF,F:FFF:FFF:F:FF:FFFFFFFFFFFFFFF:F:,,F
@A00881:241:HJW2NDRXX:1:2128:17915:28009 1:N:0:CGAGAGAA+GATTGGAG
CGATGTCCTACGGGGTGCAGCAGTGGGGAATATTGGGCAATGGAGGCAACTCTGACCCAGCAACGCCGCGTGAGCGATGAAGGTCTTCGGATTGTAAAGCTCTTTAAGTGGGGACGAAGAAAGTGACTGTACCCACAGAATAAGCCTCGGCTAACTACGTGCCAGCAGCCGCGGTAATACGTAGGAGGCAAGCGTTATCCGGAATGACTGGGCGTAAAGGGTGCGTAGGTGGTTTGGCAAGTTGGTAGCG
+
,FFFFFFFFFFFFFFFFF:FFFF:FFFFFFFFFFFFFF:F:FFFFFFFFFFFFFFFFFFFFFFFFFFFFFFFFFFF:FFFFFFFFFFFFFFFFFFFFFFFFFF,FFFFFFFFF,FFFFFFFFFFFFFFFFFF:,FFFFFFFFFFFFFFF:FFFFF:FFFF:FFFFFF:FFFFFFF:FFFFFF,:FFF,FF,FF:FFFFFFFFF,,FF:FF,,FFFF:FFF:FF:F,:FFF:F,FFFFFFF:FFFFFFFFF
@A00881:241:HJW2NDRXX:1:2128:21902:28025 1:N:0:CGAGAGAA+GATTGGAG
CGATGTCCTACGGGGGGCACCAGTGGGGAATATTGGGCAATGGGCGGAAGCCTGACCCAGCAACGCCGCGTGAAGGAAGAAGGCTTTCGGGTTGTAAACTTCTTTTCTTGGGGACGAAGAAAGTGACGGTACCTGAGGAATAAGCCACGGCTAACTACGTGCCAGCAGCCGCGGTAATACGTCGGTGGCAAGCGTTCTCCGGATTTATTGGGTGTAAAGGGCGTGAAGGCGGGACAGCAAGTCAGATGTG
+
F:FFFFFFFF:FFFFFFFFFFFFFFFFFF:FFFFFFFFFFFFFFFF:FFFFFFFFFFFFFFFFFFFFFFFFFFFFFFFFFF:F:FFFFFFFFFFFFF::FFFFFFFFFFFFFFFFFFFFFFFFFFFF:FF:FF,FFFFFFFFF,F:FFFFFFFFF:FF::FF:FFFFF:FFFFFF,FFFF::,,FFFFF,F:FF,F,FFFF,FF,FF:FF:FFFFFF:F,FF,:F,::F:FFF::FFFFFFFFFF:F:F,
@A00881:241:HJW2NDRXX:1:2128:31132:28291 1:N:0:CGAGAGAA+GATTGGAG
CGATGTCCTATGGGATGCAGCAGTGGGGAATATTGCACAATGGAGGGAACTCTGATGCAGCGATGCCGCGTGGAGGAAGAAGGTCTTAGGATTGTAAACTCCTGTTGACAGAGAACGAAGAATGACGGTACTCTGAAAGGAAGCTCCGGCTAACTACGTGCCAGCAGCCGCGGTAATACGTAGGGAGCGAGCGTTGTCCGGAATTACTGGGTGTAAAGGGAGCGCAGACGGCGAGGCAAGTCTGGAGTGA
+
FF,:FFFFFFFFFFFFFFFFFFFFFFFFFFFFFFFFFFFFFFFFFFFFFFFFFFFFFFFFFFFFFFFFFFFFFFFFFFFFFFFFFF:FFFFFFFFFFFFFF:F,FFFFFFFFFFFFFFFFFFFFFF:FFFFFFFF:FFFFFFFFFFFFFFFFFFF:FFFFFFFFFFFFFF:F,FFF,FFFFFF:FFF,FF,FF:FF:F:FF:,::FFFFFFF:F,FFFFFFFFFFFF:FFF:FF:FFF::FFF:::FFF:
@A00881:241:HJW2NDRXX:1:2128:30373:28479 1:N:0:CGAGAGAA+GATTGGAG
CGATGTCCTATGGGGCGCAGCAGTGAGGAATATTGGTCAATGGGCGGAAGCCTGAACCAGCCAAGTCGCGTGAGGGATGACGGCCCTACGGGTTGTAAACCTCTTTTGCCGGGGAACAAAAGGCGGGACGTGTCCCGCAGTGGAGTGTACCCGGAGAAAAAGCATCGGCTAACTCCGTGCCAGCAGCCGCGGTAATACGGAGGATGCGAGCGTTATCCGGATTTCTTGGGTTTAAAGGGTGCGTAGGCGG
+
:FFFFFFFF,FFFFFFFFFFFFFF:FFFFFFFFFFFFFFFFFFFFFFFFFFFFFFFFFFFFFFF:FFFFFFFFFFFFFFFFFFFFFFFFFFFFFFFFFFFFFFFFFFFFFFFFFF:FFFFFFFFFFFFFFFFFFFFFFFFFFFFFFFFFFFFFFFFFFFF:FFFFFFFFF:FFFFFFFFFFF:FF:FFFF:FFFFFFFFFFF:FFF::FFFF:F,FFFFFF,FF,F:FFFFFFFF:F:FFFFFFF,F,FF
@A00881:241:HJW2NDRXX:1:2128:17806:29199 1:N:0:CGAGAGAA+GATTGGAG
CGATGTCCTATGGGGGGCAGCAGTGGGGAATATTGGGCAATGGGCGAAAGCCTGACCCAGCGACGCCGCGTGAAGGAAGAAGGTTTTCGGATTGTAAACTTCAGTAAGCAGGGACGAAGGAAGTGACGGTACCTGCAGAGTAAGCCACGGCTAACTACGTGCCAGCAGCCGCGGTAATACGTAGGTGGCGAGCGTTATCCGGAATTACTGGGTGTAAAGGGTGTGTAGGCGGGGCGATAAGTCTGATGTG
+
FFFFFFFFFFFFFFFFFFFFFFFFFFFFF:FFFFFFFF,FFFFFFFFFFFFFFFFFFFFFFFFFFFFFFFFFFFFFFFFFFFFFFF:FFFFFFFFF,FFFFFFFFFFFFFFFFFFFFFFF:FFFFFFFFF,FFFFFFFFFFFFFFFFFFFFFFFFFFFF:FFFFFFFFFFFFFFFFFFFFFF:FFFFFFFF:FFFF,FF,FFFFFFFFFFFFFFFFFFFFFFFFFF,FFFFFFFFFFF:FFFFFFFFFFF
@A00881:241:HJW2NDRXX:1:2128:28284:29215 1:N:0:CGAGAGAA+GATTGGAG
CGATGTCCTACGGGATGCAGCAGTGAGGAATATTGGACAATGGATGGAAATCTGATCCAGCCATGCCGCGTGCAGGAAGGCGGTCCTATGGATTGTAAACTGCTTTTGTACGGGAGCAATAATTTCTACGGGATAGGGAGATGAGAGTACCGTACGAATCAGCATCGGCTAACTCCGTGCCAGCAGCCGCGGTAATACGGAGGATGCGAGCGTTATCCGGAGTTATTGGGTTTATAGGGTGCGTAGGCTG
+
FFFFFFFFFFF:FFFFFFFFFFFFFFFFFFFFF::FFFFFFFFFFFFFFFFFFFFFFFFFFFF::FFFFFFFFFFFFFFFFFFFFFF:FFFFFFFFFFFFFFFFFFFFFFFFFFFFFFFFFFFFFFFFFFF:F,FFFF:F,FFFFFFFFFFFFFFF,:FFFFFFFFFFFF:F,FF:FFFFFFFF::FFFF:FFFFFFFFFFFFFFFFFF:FFFF,FFFFFF,FF,FFFFFF,F:,FF:F:FFF,FFFFFF
@A00881:241:HJW2NDRXX:1:2128:25654:29606 1:N:0:CGAGAGAA+GATTGGAG
CGATGTCCTATGGGGTGCAGCAGTGGGGAATATTGCACAATGGGGGAAACCCTGATGCAGCGACGCCGCGTGAGTGAAGAAGTATCTCGGTATGTAAAGCTCTATCAGCAGGGAAGAAGAAAGACGGTACCTGAGTAAGAAGCCCCGGCTAACTACGTGCCAGCAGCCGCGGTAATACGTAGGGGGCAAGCGTTATCCGGATTTACTGGGTGTAAAGGGAGCGTAGACGGCAAGGCAAGTCTGGAGTGAA
+
FFFFFFFFFFFFFFFFFFFFFFFFFFFFFFFFFFFFFFFFFFFFFFFFFFFFFFFFFFFFFFFFFFFFFFFFFFFFFFFFFFFFFFFFFFF:FFFFFFFFFFFFFFFFFFFFFF:FFFFFFFFFFFFF:FFFFFFFFFFFFFFFFFFFFFFFFFFFFFFFFFFFFFFFFFFFF:,FFFF:FFF:FFF:FFFF,FFFFFFFFFFFFFFF,FFFF,FFFF::FFFFFF:FFFFF,FFFF,FF:FFFFFFFF:
@A00881:241:HJW2NDRXX:1:2128:30653:29716 1:N:0:CGAGAGAA+GATTGGAG
CGATGTCCTATGGGATGCAGCAGTGGGGAATATTGGTCAATGGGGGAAACCCTGAACCAGCAACGCCGCGTGAAGGAAGAAGGCTTTCGGGTTGTAAACTTCTTTTATCAGTGACGATAGTGACGGTAGCTGATGAATAAGCTCCGGCTAACTACGTGCCAGCAGCCGCGGTAATACGTAGGGAGCGAGCGTTCTCCGGATTTACTGGGTGTAAAGGGCGCGTAGGCGGGCCGACAAGTCAGATGTGAAA
+
FFFFFFFFFFFFFFFFFFFFFFFFFFFFF:FFFFFFFFFFFFFFFFFFFFFFFFFFFFFFFFFFFFFFFFFFFFFFFFFFFFFFFFFFFFFFFFFF:FFFFFFFFFFFFFFF:FFFFFFFFF:FFFFFFFFFFFFF:FFFFFFFFFFFFFFFFFFFFFFFF:FFFFFFFFFFFFFFFF,FFFFFFFFFFFFFF,FFFFFFFFFFFFFFFFFF:FF:FFFFFFFF:FF:FFF:F:FFF:F,:FFFFFFFFF
@A00881:241:HJW2NDRXX:1:2128:30174:30076 1:N:0:CGAGAGAA+GATTGGAG
CGATGTCCTATGGGGTGCAGCAGTGGGGAATATTGGGCAATGGGCGCAAGCCTGACCCAGCAACGCCGCGTGAAGGAAGAAGGCTTTCGGGTTGTAAACTTCTTTTATGAGGGACGAAGGACGTGACGGTACCTCATGAATAAGCCACGGCTAACTACGTGCCAGCAGCCGCGGTAATACGTAGGTGGCGAGCGTTGTCCGGATTTACTGGGTGTAAAGGGCGCGTAGGCGGGTAAGCAAGTCAGATGTG
+
FFFFFFFFFFFFFFFFFFFFFFFFFFFFFFFFFFFFFFFFFFFFFFFFFFFFFFFFFFFFFFFFFFFFFFFFFFFFFFF,FFFFFFFFFFFFFFFFF,FFFFFFFFFFFFFFFFFFFFFFFFFFFFFFFFFFFFFFFFFFFFFFFFFFFFFFFFFFFFFFFFFFFFFFFFFFFFFFFFFFF:FFFF:,FFFFFFFFFFF:F:FFFFFFFFFFFF:F:FFFFFFFFFFFFFFFFFF:FFFFFFFFF:,:F,
@A00881:241:HJW2NDRXX:1:2128:29677:30154 1:N:0:CGAGAGAA+GATTGGAG
CGATGTCCTACGGGGTGCAGCAGTGGGGAATATTGCACAATGGGGGAAACCCTGATGCAGCGACGCCGCGTGAGTGAAGAAGTATTTCGGTATGTAAAGCTCTATCAGCAGGAAAGAAAATGACGGTACCTGACTAAGAAGCCCCGGCTAACTACGTGCCAGCAGCCGCGGTAATACGTAGGGGGCAAGCGTTATCCGGATTTACTGGGTGTACAGGGAGCGTAGACGGCAGGGCAAGTCTGAAGTGAAA
+
FFFFFFFFFFFFFFFFFFFFFFFFFFFFFFF:FFFFFFFF:FFFFF:FFFFFFFFFFFFFFFFF:FFFFFFFFFFFFFFFFFFFFFF:FFF:FFFFFFFFFFFFFFFFF:FFFFFFFFFFFF:FFFFFFFFFF:FF:FFFFFFFF:FFFFFFFFFFFFF::FFFF:FFF:F::FF,FFFFFFFFFF,:FFFFFFFFFFFFFFF,FFFFF,F,:,:FFFFFF:FF:FFF:FFFFFF:FFFF:FF,FFFFF,
@A00881:241:HJW2NDRXX:1:2128:23610:30358 1:N:0:CGAGAGAA+GATTGGAG
CGATGTCCTACGGGAGGCAGCAGTCGAGAATCATTCACAATGGGGGGAACCCTGATGGTGCGACGCCGCGTGGGGGAGGAAGGAATTCGGATTGTAAACCACTGTCATGCTGGAGCAAGGCGAAAGTTGATAGTACTGCAAGAGGAAGAGACGGCAAACTCTGTGACAGCCGCGGCGGTAATACGGAGGTCTCAAGCGGTGTTCTGAATCACTGGGCGTAAAGGGTACGTAGGCGGCGGGGCAAGTTGCG
+
,:,,:FFFFF,FF:F,FFFF:FFFFFFFFFFFFF:FFFF,FFFFFF,FFFFF:F:FFFFFFFFFFFFFFFFF::,FF,FFFFF,,FFFFFFFFFFFFFFF,FFFFFFFF,,FFF:FFF::F:::F:FF:FFF,FFF:F:,FFFF,FFF,F:F,F,FF,,FF,FFF,FF:F,::,:F,F,FFFFFFF:FFFF::,F,F,,:,,F,,FFFFFFFFF,FFF:,F,,F,F,:,:::,FF::F:FFFF,,:F,F:
@A00881:241:HJW2NDRXX:1:2128:32280:31532 1:N:0:CGAGAGAA+GATTGGAG
CGATGTCCTATGGGAGGCAGCAGTGGGGAATATTGCGCAATGGGCGGAAGCCTGACGCAGCGACGCCGCGTGAGGGAAGAAGGTTTTCGGATCGTAAACCTCTGTCAGAAGGGAAGAATAGGGGGCGTGCCAATCAGCGTTTCCGTGACGGTACCTTCAAAGGAAGCACCGGCTAACTCCGTGCCAGCAGCCGCGGTAATACGGAGGGTGCGAGCGTTAATCGGAATTACTGGGCGTAAAGCGCGTGTAG
+
FFFFFFFFFFFFFFFFFFFFFFFFFFFFFFFFFFFFFFFFFFFFFFFFFFFFFFFFFFFFFFFFFFFFFFFFFFFFFFFFFFFFFFFFFFFFFFFFFFFFFFFFFFFFFFFFFFFFFFFFFFFF:FFFFFFFFF:FFFFFFFFF:FFFFFFFFFFFFFFFFFFFFF:FF:FFFFFFFFFFFFFFFFF:FF:FFFFFF:FFFFFFFFFFFF,FFFFFFFFF:FFFF:F:,,FFFFFFFFFFFFFFFFFFF:
@A00881:241:HJW2NDRXX:1:2128:31512:31892 1:N:0:CGAGAGAA+GATTGGAG
CGATGTCCTATGGGGTGCAGCAGTAGGGAATTTTCGGCAATGGGGGAAACCCTGACCGAGCAACGCCGCGTGAAGGAAGAAGGTTTTCGGATTGTAAACTTCTGTTATAAAGGAAGAACGGCGGCTACAGGAAATGGTAGCCGAGTGACGGTACTTTATTAGAAAGCCACGGCTAACTACGTGCCAGCAGCCGCGGTAATACGTAGTTGGCAAGCGTTATCCGGAATTATTGGGCGTAAAGAGGGAGCAG
+
FFFFFFFFFFFFFFFFFFFFFFFFFFFFFFFFFFFFFFFFFFFFFFFFFFFFFFFFFFFFFFFFFFFFFFFFFFFFFFF:FFFFFFFFFFFFFFFFFFFFFFFFFFFFFFFFFFFFFFFFFFFFFFFFFFFF:FFFFFFFFFFFFFFFFFFFFFFFFF:FFFFFFFFFFFFFFFFFFFFFFFFFFFF,FFFFFFFFFFFFFFFFFF,FFFFFFFFFF:FFFFFFF,FFFFFFFFFFFFF:FFFFFFFF,F
@A00881:241:HJW2NDRXX:1:2128:17906:32033 1:N:0:CGAGAGAA+GATTGGAG
CGATGTCCTACGGGATGCAGCAGTGAGGAATATTGGACAATGGCCGGAAGGCTGATCCAGCCATGCCGCGTGAGGGAATGAGGTCCTATGGATTGTAAACCTCTTTTCACGCAGGGCAATAAGGTCCACGAGGTGGACCGACGAGAGTATGCGTGGAATAAGCATCGGCTAACTCCGTGCCAGCAGCCGCGGTAATACGGAGGATGCGAGCGTTGTCCGGATTTATTGGGTTTAAAGGGTGCGTAGGCGG
+
FFFFFFFFFFFFFFFFFFFFFFF:FFFFFFFFFFFFFFFFFFFFFFFFFFFFFFFFFFFFFFFFFFFFFFFFFFFFFF:FFFFFFFFFFFFFFFFFFFFFFFFFFFFFFFFFFFFFFFFFFFFFFFFFFFFFFFF:FFFFFFFFFFFFFFF:FFFFFFFFFFFFFF:FFFFFFFFFFFFFFFFFFFFFFFFFFFFFFFF,FFFFFFF,:FFFFFFFFFFFF,FFF,FFFF,FFFFFFFFFFFFFFFFFFF
@A00881:241:HJW2NDRXX:1:2128:29288:32205 1:N:0:CGAGAGAA+GATTGGAG
CGATGTCCTATGGGGCGCAGCAGTGGGGGATATTGCACAATGGGGGGAACCCTGATGCAGCGACGCCGCGTGGGTGAAGAAGTGATTCGTCACGTAAAGCCCTGTCAGCAGGAAAGAAGAAGGACGGTACCTGAAGAAGAAGCCCCGGCTAACTACGTGCCAGCAGCCGCGGTAATACGTAGGGGGCAAGCGTTATCCGGAATTACTGGGTGTAAAGGGAGCGTAGACGGCGAGGCAAGTCTGGAGTGAA
+
FFFFFFFFFFFFFFFFFFFFFFFFFFFFFFFFFFFFFFFFFFFFFFFF,FFFFFFFFFFFFFFFFFFFFFFFFFFFFFFFFFFFFFFFFFFFFFFFFFFFFFFFFFFFFFFFFFFFFFFFFFFFFFFFFFFFFFFFFFFFFFFFFFFFFFF:FFFFFFFFFFFFF:FFFFFF:F,FFFFFFFFFFFFFFFFFFFFFFFFFFFFFFFFFFFFF:FFFFFFFFFFFFFFFFFFFFFFFF,FFFF:FFFFFFF
@A00881:241:HJW2NDRXX:1:2128:25030:32722 1:N:0:CGAGAGAA+GATTGGAG
CGATGTCCTACGGGGGGCAGCAGTGGGGAATATTGGTCAATGGGCGCGAGCCTGAACCAGCCAAGTAGCGTGAAGGATGACTGCCCTACGGGTTGTAAACTTCTTTTATAAAGGAATAAAGTGAGGCACGTGTGCCTGTTTGTATGTACTTTATGAATAAGGATCGGCTAACTCCGTGCCAGCAGCCGCGGTAATACGGAGGATCCGAGCGTTATCCGGATTTATTGGGTTTAAAGGGAGCGTAGATGGG
+
FFFFFFFFFFFFFFFFFFFFFFFFFFFFF:FFFFFFFFFFFFFFFFFFFFFFFFFFFFFFFFFFFFFFFFFFFFFFFFFFFFFFFFFFFFFFFFFFFFFFFFFFFFFFFFFFFFFFFFFFFFFFFFFFFFFFFFFFF,FFFF:FFFFFFFFFFFF:FFFFFFFFF:FFFFFFFFFFFFFFFFFFFFFFFFFFFFFFFFFFFFFFFFFFFFFFFF:FFFFFFFFFFFFFFFFFFFF:FFFFFFFFFFFF,F
@A00881:241:HJW2NDRXX:1:2128:28140:32847 1:N:0:CGAGAGAA+GATTGGAG
CGATGTCCTATGGGGTGCAGCAGTGAGGAATATTGGTCAATGGGCGGGAGCCTGAACCAGCCAAGTCGCGTGAGGGAAGACGGCCCTATGGGTTGTAAACCTCTTTTGCCGGGGAGCAAAGCGCCGCACGTGTGCGGTCTGGAGAGTACCCGGAGAAAAAGCATCGGCTAACTCCGTGCCAGCAGCCGCGGTAATACGGAGGATGCGAGCGTTCTCCGGATTTATTGGGTTTAAAGGGTGCGTAGGCGGT
+
FFFFFFFFFFFFFFFFFFFFFFFFFFFFFFFFFFFFFFFFFFFFFFFFFFFFFFFFFFFF:FFFFFFFFFFFFF:FFF:FFFFFFFFFFFFFFFFFFFFFFFFFFFFFFFFFFFFFFFFFFFFFFFFFFFFFFFFFFFFFFFFFFFFFFFFFFFFFFFFFFFFFFFFFFFFFFFFFFFFFF:::FFFFFFFF,FFFFFFFFFFF:FF,FFFFF,FFF:F:FF:FFFFFF:FFFFFFFFF:FFFFFF:FFF
@A00881:241:HJW2NDRXX:1:2128:8241:33207 1:N:0:CGAGAGAA+GATTGGAG
CGATGTCCTATGGGATGCAGCAGTGGGGAATATTGCACAATGGGGGAAACCCTGATGCAGCGACGCCGCGTGAGTGAAGAAGTATTTCGGTATGTAAAGCTCTATCAGCAGGAAAGAAAATGACGGTACCTGACTAAGAAGCCCCGGCTAACTACGTGCCAGCAGCCGCGGTAATACGGAGGGGGCAAGCGTTATCCGGATTTACTGGGTGTAAAGGGAGCGTAGACGGCAGGGCACGTCTGAAGTGAAA
+
:FF,FFF:FFFFFFFFFFFFFFFFFFFFFFFFFFFFFFFFFFFFFFF:FFFFFF:FFFFFFFF:FFFFFFFFFFFFF:FFFFFF,FFFF:FFFFFFFFFFFFFFFFFFFFFFFFFFFFF,FFFFFFFFFFFFFFFFFFFFFFFFFFFFF:FFFFFFFFFFFFFFFFFFFFFFF:FFFF,FFFFFFFFFFFF,F:FFFFFFFFFFFFF:::FF,F:FFFFFF::FFFFFFFFFFFFF:FF:FF,FFFF:FF
@A00881:241:HJW2NDRXX:1:2128:17906:33943 1:N:0:CGAGAGAA+GATTGGAG
CGATGTCCTATGGGGGGCACCAGTGGGGAATATTGGTCAATGGGGGGAACCCTGAACCAGCAACGCCGCGTGAAGGAAGAAGGCTTTCGGGTTGTAAACTTCTTTTATCAGGGACGATAGTGACGGTACCTGATGAATAAGCTCCGGCTAACTACGTGCCAGCAGCCGCGGTAATACGTAGGGAGCGAGCGTTATCCGGATTTACTGGGTGTAAAGGGCGCGTAGGCGGGCCGACAAGTCAGATGTGAAA
+
:F,:FFFFFF:FFFFFFFFFF,FFFFFFFFFFFFF:FFFFFF:FFFFFFFFFFFFFFFFFF:FFFFFFFFFFFFFFFFFFFFF:FFFFFFFFFFFFFFFFFFFFFFFFFFFFF:FFFFFFFF:FFFFFFFFFFFFFFFFFFFFFFFFFFFFFFFFFFFFFFFFFFFFFFFFF:FFFFFF:FFF:FFFFFFFFFFFFF,FF,FFFFFFFFFF::,FFFFFFFFFFFFFFFFFF:F:FFFFFFFFFFFF:,,
@A00881:241:HJW2NDRXX:1:2128:27389:34084 1:N:0:CGAGAGAA+GATTGGAG
CGATGTCCTATGGGGGGCAGCAGTGAGGAATATTGGACAATGGATGGAAATCTGATCCAGCCATGCCGCGTGCAGGAAGGCGGTCCTATGGATTGTAAACTGCTTTTGTACGGGAGCAATAATTTCTACGGGATAGGGAGATGAGAGTACCGTACGAATCAGCATCGGCTAACTCCGTGCCAGCAGCCGCGGTAATACGGAGGATGCGAGCGTTATCCGGATTTATTGGGTTTAAAGGGTGCGTCGGCTG
+
FFFFFFFFFFFFFFFFFFFFFFFFFFFFFFFFFFFFFFFFFFFFFFFFFFFFFFFFFFFFFFFFFFFFFFFFFFFFFFFFFFFFFFFFFFFFFFFFFFFFFFFFFFFFFFFFFFFFFFFFFFFFFFFFFFFFFFFFFFFFFFFFFFFFFFFFFFFFFFFFFFFFFFFFFFFFFFFFFFFFFFFF:FFFFFFFF,FFFFFFFFFFFFFFFFFFFF,FFFFFFF:F:FFFFFFFFF:FFFFFFFFF,:FF:F
@A00881:241:HJW2NDRXX:1:2128:12174:34914 1:N:0:CGAGAGAA+GATTGGAG
CGATGTCCTACGGGAGGCACCAGTGAGGAATATTGGTCAATGGGCGCGAGCCTGAACCAGCCAAGTCGCGTGAGGGAAGACGGCCTTATGGGTTGTAAACCTCTTTCAGATGAGAGTAAAGGGTGTTACGTGTAGCACATTGCAAGTATCATCAGAAGAAGCATCGGCTAATTCCGTGCCAGCAGCCGCGGTAATACGGAAGATGCGAGCGTTATCCGGATTTATTGGGTTTAAAGGGTGCGTAGGCGGA
+
,FFFFFFFFFFFFFFFFF,FFFFFFFFFFFFF:FFFFF:F,FFF:FFFFFFFFFFFFFFFFFFFFFFFFF,FFFFF:F:FFFFFFFFF,FFFFFFFFFFFFFFFFFFFFF,FFFFFFFF:FFFFFFFFFFF:FFFF:F,:FFFF,FFFFFFFFFFFFFF:FFFFFFFFFFFFFFFFFFFFFFFFFFFFFF:F:FFFFFFFF,,FFFFFFFF:,,FFFFFF,:FFFFFFF,FFFF:FF::::FFF:,FF:F
@A00881:241:HJW2NDRXX:1:2128:26395:35055 1:N:0:CGAGAGAA+GATTGGAG
CGATGTCCTATGGGGTGCACCAGTGAGGAATATTGGTCAATGGACGGAAGTCTGAACCAGCCAAGTCGCGTGAAGGACGACTGCCCTATGGGTTGTAAACTTCTTTAGTCGGAGAGTAAAAGACTGTACGCGTACGGTTTTGCAAGTATCCGAAGAATAAGCATCGGCTAATTCCGTGCCAGCAGCCGCGGTAATACGGAAGATGCGAGCGTTCTCCGGATTTATTGGGTTTAAAGGGTGCGTAGGCTGG
+
FF:FFFFFFF:FFFFFFFFFFFFFFFFFFFFFFFFFFFFFFFFFFFFFFFFFFFFFFFFFFFFFFFFFFFFFFFFFFFFFFFFFFFFFFFFFFFFFFF:FFFFFFFFFFFFF:FFFFFFFFFFFF:F:FFF:FFFFFFFFFFF:FFFFFFFFFFFF:FFFFFFFFFFFF:FFFF:FFFFFFFFFFFFFFFFF,FFFFFFFFFF:FFFF:F:FF::FFFFF:FFFFFF:FFFFFF,FFFFFFFFFFFFFFF
@A00881:241:HJW2NDRXX:1:2128:23339:35117 1:N:0:CGAGAGAA+GATTGGAG
CGATGTCCTATGGGACGCAGCAGTGAGGAATATTGGTCAATGGGCGCGAGCCTGAACCAGCCAAGTAGCGTGAAGGAAGACGGCCCTACGGGTTGTAAACTTCTTTTATACGGGAATAAGAACGTCCACGAGTGGATGCGTGCATGTACCGTATGAATAAGCATCGGCTAACTCCGTGCCAGCAGCCGCGGTAATACGGAGGATGCGAGCGTTATCCGGATTTATTGGGTTTAAAGGGAGCGTAGACGGG
+
FFFFFFFFFFFFFFFFFFFFFFFFFFFFFFFFFFFFFFFFFFFFFFFFFFFFFFFFFFFFFFFFFFFFFFFFFFFFFFFFFFFFFFFFFFFFFFFFFFFFFFFFFFFFFFFFFFF:FFFFFFFFFFFFFFFFFFFFFFFFFFFFFFFFFFFF:FFFFFFFFFFFFFFFFFFFFFFFFFFFFFFFFFFFFFFFFFFFFF:FFFFFFFFFFFFFF,FFFFF:FFFFFFFFFFFF,F,FFFFF:FFFFFFFFF
@A00881:241:HJW2NDRXX:1:2128:17725:35289 1:N:0:CGAGAGAA+GATTGGAG
CGATGTCCTATGGGAGGCAGCAGTGGGGAATATTGCACAATGGGGGAAACCCTGATGCAGCGACGCCGCGTGAGTGAAGAAGTATTTCGGTATGTAAAGCTCTATCAGCAGGGAAGATAATGACGGTACCTGAATAAGAAGCCCCGGCTAACTACGTGCCAGCAGCCGCGGTAATACGTAGGGGGCAAGCGTTATCCGGATTTACTGGGTGTAAAGGGTGCGTAGGTGGCATGGCAAGTCAGAAGTGAAA
+
FF,FFFFFFFFFFFFFFFFFFFFFFFFFFFFFFFFFFFFFFFFFFFFFFFFFFFFFFFFFFFFFFFFFFFFFFFFFFFFF:FFFFFFFFFFFFFFFFFFFFFFFFFFFFFFFFFFFFFFFFFFFFFFFFFFFF:FFFFFFFFFFFFFFFFFFFFFFFFFFFFFFFFFFFFFFFFFFFFFFFFFFFFFFFFFFFFFFFFFFFFFFFFFFFFFFFFFFFFFFFFFFF:FFFFFFFFFF,FFFFFFFFFF,FF
@A00881:241:HJW2NDRXX:1:2128:22128:35399 1:N:0:CGAGAGAA+GATTGGAG
CGATGTCCTATGGGATGCAGCAGTGAGGAATATTGGTCAATGGGGGGAACCCTGAACCAGCAACGCCGCGTGAAGGAAGAAGGCTTTCGGGTTGTAAACTTCTTTTATCAGGGACGATAGTGACGGTACCTGATGAATAAGCTCCGGCTAACTACGTGCCAGCAGCCGCGGTAATACGTAGGGAGCGAGCGTTATCCGGATTTACTGGGTGTAAAGGGCGCGTAGGCGGGCCGACAAGTCAGATGTGAAA
+
FF:FFFFFFFFFFFFFFFFFFFFFF,FFF:FFFFFFF:FFFFFFFFFFFFFFFFFFFFFFFFFFFFFFFFFFFFFFF:FFF:FFFF,FFFFFFFFF:FFFFFFFFFFFFFF:FF:FFFFFFFFFFFFFFFFFFFFFF,FFFFFFFFFFFFFFFFFFFFFFFFF,FFFFFFF::FFFFFFFFF:FFFFFFFF:,:FFFFFFFFF,FF:FFFFFFF:F:FFFF:FF:F:FFFFFFF,FFF::FFFF:F:F,F
@A00881:241:HJW2NDRXX:1:2128:24370:35775 1:N:0:CGAGAGAA+GATTGGAG
CGATGTCCTATGGGATGCAGCAGTGAGGAATATTGGACAATGGCCGGAAGGCTGATCCAGCCATGCCGCGTGAGGGAATGAGGTCCTATGGATTGTAAACCTCTTTTCACGCAGGGCAATAAGGTCCACGGGGTGGACCGACGAGAGTATGCGTGGAATAAGCATCGGCTAACTCCGTGCCAGCAGCCGCGGTAATACGGAGGCTGCGAGCGGTGTCCGGATTTATTGGGTTTAAAGGGTGCGTAGGCGG
+
FF:FFFFFFF:FFFFFFFFFFFFFFFFFFFFFFFFFF:FFFFFFFFFFFFFFFFFFFFFFFFFFF:FFFFFFFFFFF:FFFFFFFFFFFFFFFFFFFF:FFFFFFFFFFF:FFFFFF:,FFFFFFFFFFFFFFFFFFFFFFFFFFFFFFFFFFFF::FF:FFFFFFFFFFFFFFFFFFFFFF:FFF:FFFFFFF,FFFFFFFF:FFFFFFFF,F:FF::FFFFFFFFFFFFFFF::FFFFFF:FFFFFFF
@A00881:241:HJW2NDRXX:1:2128:31873:36933 1:N:0:CGAGAGAA+GATTGGAG
CGATGTCCTACGGGATGCAGCAGTGGGGAATATTGGGCAATGGGCGGAAGCCTGACCCAGCGATGCCGCGTGATGGAAGAAGGTTTTCGGATTGTAAACCTCTGTCTTTAGGGACGATAATTACGGTACCTAAGGTGGAAGCTCCGGCTAACTACGTGCCAGCAGCCGCGGTAATACGTAGGGAGCGAGCGTTGTCCGGAATTACTGGGTGTCAAGGGAGTGCAGGCGGGACTGCAAGTCAGAGGTGAAA
+
:::FFF:FFFFF:FFFFFFFFFFFFFFFFFFF:FF:F:FFFF:FFFFFF,FFFF:F:FFF:FFFFFFFFFF,F,FF:FFFFF,:FFFFFFFFFFFF,FFFFFFFFFFFFFFF::,F,F,F:,:,FFFF:FF:FFF,F:FFFFFFFFF:FF,FFFFFFFF,FF:,FF:FF:::F:FF,FF,F:FFF,F::F::FFFFF,FFFF,,,FF:F:FF,F,FFF,FF,FFF,FF:FF::FF:FFFFFF:,,FFF,,
@A00881:241:HJW2NDRXX:1:2129:7256:1125 1:N:0:CGAGAGAA+GATTGGAG
CGATGTCCTATGGGGTGCAGCAGTGGGGAATATTGCACAATGGGGGGAACCCTGATGCAGCGACGCCGCGTGAGTGAAGAAGTATTTCGGTATGTAAAGCTCTATCAGCAGGAAAGAAAATGACGGTACCTGACTAAGAAGCCCCGGCTAACTACGTGCCAGCAGCCGCGGTAATACGTAGGGGGCAAGCGTTATCCGGATTTACTGGGTGTAAAGGGAGCGTAGACGGCAGGGCAAGTCTGGAGTGAAA
+
FF::FFFFFFFFFFFFFFFFFFFFFFFFFFFFFFFFFFFFFFFFFFFFFFFFFFFFFFFFFFFFFFFFFFFFFFFFFFFFFFFFFFFFFFFFFFFFFFFFFFFFFFFFFFFFFFFFFF:FFFFFFFFFFFFFFFFFFFFFF:FFFFFFFFFFFFFFFFFFFFFFFFFFFFFFF:FFFFFFFFFFFFF:FFFFFFFFFFFF:FF:FFFFFFFF,F:,FFFFFFFF:FFFFFFFFFFF:FFFFFFFFFFFFF
@A00881:241:HJW2NDRXX:1:2129:8766:1517 1:N:0:CGAGAGAA+GATTGGAG
CGATGTCCTATGGGACGCACCAGTGAGGAATATTGGTCAATGGACGGAAGTCTGAACCAGCCATGCCGCGTGCAGGAAGACGGCTCTATGAGTTGTAAACTGCTTTTGTACGAGGGTAAACTCGGGTACGTGTACCCGACTGAAAGTATCGTACGAATAAGGATCGGCTAACTCCGTGCCAGCAGCCGCGGTAATACGGAGGATTCAAGCGTTATCCGGATTTATTGGGTTTAAAGGGTGCGTAGGCGGT
+
FFFFFFFFFFFFFFFFFFFFFFFFFFFFFFFFFFFFFFFFFFFFFFFF:FFFFFFFFFFFFF,FFFFFFFFFFFFF:FFFFFFFFFFFFFFFFFFF:FFFFFFFFFFFFF:FFFFFFFF:FFFFFFFFFFFFFFFFFF:FFFF:FFF,:FFFFFFFFF:FFFFFFFFF:FFFFFFFFFFFFFFFFFFFFFFFFFFFFFFFFF:FFF,FFFFF,::,F:FFF,FFFFFFFFF,F:FFFFFFFFFFFFFFFF
@A00881:241:HJW2NDRXX:1:2129:28031:1939 1:N:0:CGAGAGAA+GATTGGAG
CGATGTCCTACGGGGGGCACCAGTGAGGAATATTGGTCAATGGGCGCGAGCCTGAACCAGCCAAGTAGCGTGAAGGAAGACGGCCCTACGGGTTGTAAACTTCTTTTATACGGGAATAAGACCGTCCACGAGTGGATGCGTGCATGTACCGTATGAATAAGCATCGGCTAACTCCGTGCCAGCAGCCGCGGTAATACGGAGGATGCGAGCGTTCTCCGGCTTTATAGGGTTTAAAGGGAGCGTAGACGGG
+
FFFFFFFFFFFFFFFFFFFFFFFFFFFFFFFFFFFFFFFF:FFFFFFFFFFFFFFFFFFFFFFFFFFFFFF:FFFFFFFFFFFFFFFFFFFFFFFFFFFFFFFFFF::FFFFFFFFFFFFFFFFFFFFFFFFFFFFFFFFFFFF:FFFFFFFFFFFFFFFFFFFFFFFFFFFFFFFFFFFF:FFFFFFFFFFFFFFF:FFFFFFFFFFFFF,F,FFFF:,:F,FF,F:F,,F,FFFF:FFF,,FFFFFF:
@A00881:241:HJW2NDRXX:1:2129:26476:2127 1:N:0:CGAGAGAA+GATTGGAG
CGATGTCCTATGGGACGCAGCAGTGGGGAATATTGCACAATGGGGGGAACCCTGATGCAGCGACGCCGCGTGAAGGAAGAAGTATCTCGGTATGTAAACTTCTATCAGCAGGGAAGATGATGACGGTACCTGACTAAGAAGCCCCGGCTAACTACGTGCCAGCAGCCGCGGTAATACGTAGGGGGCAAGCGTTATCCGGAATTACTGGGTGTAAAGGGAGCGTAGACGGCTGTGCAAGTCTGATGTGAAA
+
FFFFFFFFFFFFFFFFFFFFFFFFFFFF:FFFFFFFFFFFFFFFFFFFFFFFFFFFFFFFFFFFFFFFFFFFFFFFFFFFFFF,FFFFFFFFFFFF,FFFFFFFFFFFFFFFFFFFFFFFFFFFFFFFFFFFFFFFFFFFFFFFFFFFF:FFFFFFFFFFFFFFFFFFFFFFFFFFFFFFFFFFFFFFFFFFF:FF:FFF:FFFFFFFFFFFFFFFFFFFF:FFFFFFFFFFFFF:FFFF:FF:FFFF,F
@A00881:241:HJW2NDRXX:1:2129:26178:2268 1:N:0:CGAGAGAA+GATTGGAG
CGATGTCCTACGGGGATGCAGCAGTGAGGAATATTGGTCAATGGGCGCGAGCCTGAACCAGCCAAGTAGCGTGACGGAAGACGGCCCTACGGGTTGTAAACTTCTTTTATACGGGAATAAGAACGTCCACGAGTGGATGCGTGCATGTACCGTATGAATAAGCATCGGCTAACTCCGTGCCAGCAGCCGCGGTAATACGGCGGATGCGAGCGTTATCCGGAGTTATTGGGTTTAAAGGGAGCGTAGACGG
+
:F,FFFFFF::FFFFFFFF,FFFFFF:FFFFFF:FFFFF,FFFFFFFFFFFFFFFFFFFFFFF,FFFFFFF:F,,FF,:FFFFFFFFFFFFF:FFFFFFFFF:FFFFFFFFFFFFFFFFFFFFFFF:F:F:,FFFFFFFFF:FFFFFFFFFFFFF:FFF:FFFFFF:FFFFFFFFFFFF,F,FFF:F:::FFFFFF:,FF,:F,FFF::FFFFF,FFFFFF,FF,:FF:FF:F:,FFFFFFFFFF:F:FF
@A00881:241:HJW2NDRXX:1:2129:25418:2801 1:N:0:CGAGAGAA+GATTGGAG
CGATGTCCTATGGGATGCAGCAGTGAGGAATATTGGTCAATGGGCGCGAGCCTGAACCAGCCAAGTAGCGTGAAGGAAGACGGCCCTACGGGTTGTAAACTTCTTTTATACGGGAATAAGAACGTCCACGAGTGGATGCGTGCATGTACCGTATGAATAAGCATCGGCTAACTCCGTGCCAGCAGCCGCGGTAATACGGAGGATGCGAGCGTTATCCGGAGTTATTGGGTTTAAAGGGAGCGTAGACGGG
+
FFFFFFFFFF:FFFFFFFFFFFFFFFFFFFFFFFFFFFFFFFFFFFFFFFFFFFFFFFFFFFFFFFFFFFFFFFFFFFFFFFFFFFFFFFFFFFFFFFFFFFFFFFFFFFFFFFF:FFFFFFF:FFFFFFFFFFFFFFFFFFFFFFFFFFFF,FFFFFFFFF,FFFFFFFFFFFFFFFFFFFFFFFFFFFFF,FFFFFFF:FFFFF::FFFFFF:FFFFF,F:,FFFFFF,F:FFFFFFFFFFFFFFFFF
@A00881:241:HJW2NDRXX:1:2129:24632:2910 1:N:0:CGAGAGAA+GATTGGAG
CGATGTCCTACGGGGGGCAGCAGTGGGGAATATTGGGCAATGGGCGCAAGCCTGACCCAGCAACGCCGCGTGAAGGAAGAAGGCTTTCGGGTTGTAAACTTCTTTTATGAGGGACGAAGGATGTGACGGTACCTCATGAATAAGCCACGGCTAACTACGTGCCAGCAGCCGCGGTAATACGTAGGTGGCGAGCGTTGTCCGGATTTACTGGGTGTCAAGGGCGCGTAGGCGGGTCGGCAAGTCAGATGTG
+
FFFFFFFFFFFFFFFFFFFF:FFFFF:FFFFFFFFFFFFFFFFFFFFFFFFFFFFFFFFFFFFFFFFFFF:FFFFFFFFFFFFFFFFFFFFFF::FFFFFFFFFFFFFF:FFFFFFFFFF,FFFFFFFFFFFFFF:FFFFFFFFFFFFFFFFFFFFFFFFFFFFFFFFFFFFFF,FFFFF,:,FFFFFF:FFFFFFFFFFFFF:FF,FFFFF:FF,:FFFFFFFFF:FF,FFFF,:FFF,FFF,FF,,:F
@A00881:241:HJW2NDRXX:1:2129:20582:2942 1:N:0:CGAGAGAA+GATTGGAG
CGATGTCCTACGGGATGCACCAGTGAGGAATATTGGTCAATGGGCGGGAGCCTGAACCAGCCAAGTCGCGTGAGGGAAGACGGCCCTATGGGTTGTAAACCTCTTTTGCCGGGGAGCAAAGCGCCGCACGTGTGCGGTCTGGAGAGTATCCGGAGAAAAAGCATCGGCTCACTCCGTGCCAGCAGCCGCGGTAATACGGAGGATGCGAGCGTTATCCGGCTGTCTTGGGTTTAAAGGGTGCGTAGGCGGT
+
:F,,FFFFF:FFFFFFFFFFF,FFFFFFF:F,FFFFFFF:FFFFFFFFFFFFFFFFFFFFFFFFFFFFFFFFFFFFFFFFFFFFFFF,FFFFFFFFFFFFFFF,FFF:,:FFFFFFFFF:FFFFFFFFFFFFFFFF:FFFFF,FFFFFFFFFFFFF,,F,FFFFFFFFF:FFFFFFFFFFFFFFFFFFFFF:,FFFFFFFFFF::FF:FFFFF:FFFFF:F,F::FFFFF,F:FFFFFFFFFFFFFFFFF
@A00881:241:HJW2NDRXX:1:2129:20573:2957 1:N:0:CGAGAGAA+GATTGGAG
CGATGTCCTACGGGATGCACCAGTGAGGAATATTGGTCAATGGGCGGGAGCCTGAACCAGCCAAGTCGCGTGAGGGAAGACGGCCCTATGGGTTGTAAACCTCTTTTGCCGGGGAGCAAAGCGCCGCACGTGTGCGGTCTGGAGAGTATCCGGAGACAAAGCATCGGCTAACTCCGTGCCAGCAGCCGCGGTAATACGGAGGATGCGAGCGTTATCCGGATTTATTGGGTTTAAAGGGTGCGTAGGCGGT
+
FF::FFFFF:FFFFFFFFFFFFFFFFFFF,FFFF:F,FFFFFF:,FF:,F,FFFF:F:FF:FFFFFFFFFFFFFFFFF:FFFFF:FFFFFFFFFFFFFFFFFFFFFFFFFFFF,FFFF::FFFFFFFFFF,FFFFFFFFFFFFFFFFFFF,FFF:F,FFFFFFFFFFFFFFFFFFFFFFF:FF:FFFF,:FFFFF,FFFFFFFFFFF:FFFF:FFFFFFFFFF,FF:FF:,F::F,F:FFF:FFF,:F,F
@A00881:241:HJW2NDRXX:1:2129:16007:3599 1:N:0:CGAGAGAA+GATTGGAG
CGATGTCCTACGGGATGCAGCAGTGAGGAATATTGGTCAATGGGCGGAAGCCTGAACCAGCCAAGTCGCGTGAGGGATGACGGCCCTACGGGTTGTAAACCTCTTTTGCCGGGGAACAAAAGGCGGGACGCGTCCCGCAGTGGAGTGTACCCGGAGAAAAAGCATCGGCTAACTCCGTGCCAGCAGCCGCGGTAATACGGAGGATGCGAGCGTTATCCGGATTTATTGGGTTTAAAGGGTGCGTAGGCGG
+
FF,:FFFFFFFFFFFFFFFFFFFFFFFFFFFF:FFFFFFFFFFFFFFFFFFFFFFFFFFFFFFFFFFFFFFFFFFFFFFFFFFFFFFFFFFFFFFFFFFFFFFFFFFFFFFFFFF,F,FFFFF:F:FFF:FFFFFFFFFFF:FFFFFFFFFFF:FFFFFFFFFFFFF:FFFFFFFFFFFFFFFFF:FFFFF:F:FF:F:F,:F,FF:FFFFF,F,FFFFFF,:F:FFFFFFFFFFFFF::FFF:FFF:FF
@A00881:241:HJW2NDRXX:1:2129:15582:3991 1:N:0:CGAGAGAA+GATTGGAG
CGATGTCCTACGGGATGCACCAGTGAGGAATATTGGTCAATGGGCGCGAGCCTGAACCAGCCAAGTAGCGTGAAGGAAGACGGCCCTACGGGTTGTAAACTTCTTTTATACGGGAATAAGAACGTCCACGAGTGGATGCGTGCATGTACCGTATGAATAAGCATCGGCTAACTCCGTGCCAGCAGCCGCGGTAATACGGAGGATGCGAGCGTTATCCGGATTTATTGGGTTTAAAGGGTGCGTAGGCGGC
+
FFFFFFFFFFFFFFFFFFFFFFFFFFFFFFFFFFFFFFFFFFFFFFFFFFFFFFFFFFFFFFFFFFFFFFFFFFFFFFFFFFFFFFFFFFFFFFFFFFFFFFFFFFFFFFFFFFFFFFFFFFFFFFFFFFFFFFFFFFFFFFFF:FFFFFFFFFFFFFFFFFFFFFFFFFFFFFFFFFFFFFFFFFFFFF:FFFFFFFFFFFFFFFFFFFFFF,FFFFFFF:FFFFFFF,FFFFFFFFFFFFFFFFFFFF
@A00881:241:HJW2NDRXX:1:2129:26883:4398 1:N:0:CGAGAGAA+GATTGGAG
CGATGTCCTATGGGAGGCAGCAGTGGGGAATATTGCGCAATGGGGGAAACCCTGACGCAGCTATGCCGCATGAGTGAAGAAGGGACTCGTTCCGTAAAGCTCTATCAGCAGGGAAGAATAAATACGGTACCTGAGAAAGAAGCCCCGGCTAACTACATGCCAGCAGCCACGGTAATACGAAGGGGGCAAGCGTTATCCGGAATTACTGTGTGTCAAGGGAGCGCAGACTGCTATGCAATGCTGGAGTGAA
+
FF:FFFF,,,:,FFF:,:F,:FFF,F,F,F:FF:,F,FFF,,,:F,FFFFF,F,::,,F:F,FF:F:,F::,FFF,FF,FF,FFF,:F,FFF:,,,,F,F,FFF::F,FF:FFF,:F:,FF,:FF,,F:FFF:FF,F:,F:,,F,,FFFFF:,:,:,F,,FF,FF,:F,:,,,FFFF:,,FFF::FFFF:F::FFF:,:,F:FFF,:F,,,,F,FF:F,:F,F:,::F,F:,FF:FF,:,FF,,F,:F:F
@A00881:241:HJW2NDRXX:1:2129:15320:5102 1:N:0:CGAGAGAA+GATTGGAG
CGATGTCCTATGGGATGCAGCAGTGGGGAATATTGCACAATGGGGGGAACCCTGATGCAGCGACGCCGCGTGAGTGAAGAAGTATTTCGGTATGTAAAGCTCTATCAGCAGGAAAGAAAATGACGGTACCTGACTAAGAAGCCCCGGCTAACTACGTGCCAGCAGCCGCGGTAATACGTAGGGGGCAAGCGTTCTCCGGATTTACTGGGTGTAAAGGGAGCGTAGACGGCAGGGCAAGTCTGGAGTGAAA
+
FF,FFFFFFFFFFFFFFFFFFFFFFFFFFFFF,FFFFFFF:FFFFFFFFFFFFFFFFFFFFFFFFFFFFF,FFFFF:FFFFFFFFFFFFFF::FFF,FFFFFFFFFFFFFFF:F:FFF,FFFFFF:F:FFFF:F::,F,FFF:FFFFF:FFFFFFFFFFFFFFFFFFFFFFF:FFFFFFFFFFFFFFF:FF:F,FFFFFFFFF:FFFFFFFF:,,FFFF:FFFF:::FFFFFFF:,,F::FFF,:::F,,
@A00881:241:HJW2NDRXX:1:2129:19325:5932 1:N:0:CGAGAGAA+GATTGGAG
CGATGTCCTATGGGGTGCAGCAGTGAGGAATATTGGTCAATGGGCGCGAGCCTGAACCAGCCAAGTAGCGTGAAGGAAGACGGCCCTACGGGTTGTAAACTTCTTTTATACGGGAATAAGAACGTCCACGAGTGGATGCGTGCATGTACCGTATGAATAAGCATCGGCTAACTCCGTGCCAGCAGCCGCGGTAATACGGAGGATGCGAGCGTTATCCGGATTTATTGGGTTTAAAGGGAGCGTAGACGGG
+
FF,,FFFFFFFFFFFFFFFFFFFFFF:FFFFFFFFFFFF:FFFFFFFFFFF,FFFFFFFFFFF:FFFFFFFFFFF:FFF:,FFFFFFF::FFFFFFFF:FFFFFFFFFFFFFFFFFFFFFFFFF:F:FFFFFFFFFF:FFFFFFFFFF:FFFFFFFFFFFFF,F:FFFFFFFFFF:F:::F:FFFF::F,FFF:FFF:FFF,,F:FFFF,FF:F:,FFF:FFFFFF:FFFFFFFFF:FF,FFFF,FF,:F
@A00881:241:HJW2NDRXX:1:2129:25301:6918 1:N:0:CGAGAGAA+GATTGGAG
CGATGTCCTACGGGGTGCAGCAGTGAGGAATATTGGTCAATGGGCGCGAGCCTGAACCAGCCAAGTAGCGTGAAGGAAGACGGCCCTACGGGTTGTAAACTTCTTTTATACGGGAATAAGAACGTCCACGAGTGGATGCGTGCATGTACCGTATGAATAAGCATCGGCTAACTCCGTGCCAGCAGCCGCGGTAATACGGAGGATGCGAGCGTGATCCGGATTTAGTGGGTTTAAAGGGAGCGTAGACGGG
+
FF,,FFFFFFFFFFFFFFFFFFFFF:FFF:FF:FFFFF:F,FFFFF:FFFFFFFFFFFFF:F,,F:FFFFFFF,FFFFFFFFFFFFFFFFFFFFFFFFFFFFFF:FFFFFFFFFF,FFFFFFFFFFFF:FFFFFFFFFFFFF,:FF:FFFFFFFFFFF,:F:FFFFFFFFF::FFFFFFFFFF,FFFFFF:FFFF:FFFFFF::FFFFFFF::F,F:F:F,,,F,FFF:FFFF:::FF,FFF,:FFFFF:
@A00881:241:HJW2NDRXX:1:2129:11017:7545 1:N:0:CGAGAGAA+GATTGGAG
CGATGTCCTACGGGACGCAGCAGTGGGGAATATTGCGCAATGGGGGAAACCCTGACGCAGCAATGCCGCGTGAGTGAAGAAGGGATTCGTTCCGTAAAGCTTTGTCCCCGGGGAAGAGAGAGACGGTACCCGGGTATGAGCCCCAGCCAACTACGTGCCAGCAGCTGCGGTAACACGTGGGGGGCGAGCGTTGTCCGGAATCATTGGGCGTAAAGGGCGCGCAGGCGGCGCTTTAGGCCGCCGATGAAAC
+
FFFFF:FFFFFFFFFFFFFFF,FFFFFFF:F,:FFFFFF:FFFFFFF:FFFFFFFFFFFFF,,FFFFFFF:FFF:FF:FF:FFF,FFFF,FFFF,FFFFF,F,FFFFFFFFFF:FFFFFFFFFFFFFFFFFFFFFFFFFFFFFFFFF:::FFFFFFFFFFFFFFF:FFFFFFFFFFF,FFFFFFFFFFF::FFFFFFFF:FFF,FFFF:FFF::FFFF:FFFFFF:FFF:FFF:FFFFFFFFFFFF:,F:
@A00881:241:HJW2NDRXX:1:2129:13313:7733 1:N:0:CGAGAGAA+GATTGGAG
CGATGTCCTACGGGGGGCACCAGTGGGGAATATTGCACAATGGGGGAAACCCTGATGCAGCAACGCCGCGTGAGTGAAGAAGTATTTCGGTATGTAAAGCTCTATCAGCAGGGAAGAGAATGACGGTACCTGACTAAGAAGCCCCGGCTAACTACGTGCCAGCAGCCGCGGTAATACGTAGGGGGCAAGCGTTATCCGGATTTACTGGGTGTAAAGGGAGCGTAGACGGCTGTACAAGTCTGAAGTGAAA
+
FFFFFFFFFFFFFFFFFFFFFFFFFFFFFFFFFFFFFFFFFFFFFFFFFFFFFFFFFFFFFFFFFFFFFF,FFFFFFFFFFFFFFFFFFFFFFFFFFFFFFFFFFFFFFFFFFF:FFFF,FFFFFFFFFFFFFFF:F:FFFFFFFFFFF,F:FFFFFFFFFFF:FFFFFFF:FFFFFF:FFFFFFFFFFFFFFFFFFFFFFFFFFFFFFFFFFFFFF:F:FFFFFFFFFFFFFFFFFFFFFFFFF,FFFF
@A00881:241:HJW2NDRXX:1:2129:17146:8296 1:N:0:CGAGAGAA+GATTGGAG
CGATGTCCTATGGGGCGCAGCAGTGGGGAATATTGGTCAATGGGGGAAACCCTGAACCAGCAACGCCGCGTGAAGGAAGAAGGCTTTCGGGTTGTAAACTTCTTTTATCTGAGACGATAGTGACGGTATCAGATGAATAAGCTCCGGCTCACTACGTGCCAGCAGCCGCGGTACTACGTAGGGAGCGAGCGTTATCCGGATTTACTGGGTGTAAAGGGCGCGTAGGCGGGATTGCAAGTCAGATGTGAAA
+
,FFFFFFFFFFFFFFFFFFFFFFFFFFFFFFFFFFFFFFFFF:FFFFFFFFFFFFFFFFFFF:FF:FFFFFFFFF:FFFFFFFFF,FFFFFFFFFFFFFFFFFF:FFFFFFFFFFF:,FFF:F:FFFFFFFFFFF:FFFFFFFFFFFFF,FFFFFFFFF:FFFFFFFFFFFF,,FFFFFFFFFF:FFFFFF,F:FFFFFF,F:FFFFFFF:F,FF,:FFFF:::FFFFFFFFFF:FFF,FF::,F:FF:F
@A00881:241:HJW2NDRXX:1:2129:12988:8766 1:N:0:CGAGAGAA+GATTGGAG
CGATGTCCTACGGGAGGCAGCAGTTAGGGATATTCGTCAATGGGGGAAACCCTGAACGAGCAATGCCGCGTGAGTGATGACGGTCTTTATGATTGTAAAACTCTGTTGTAAGGAACGAACCCTTAAGATAGGACATGATCTTAAGCTGACGGTACCTTACCAGAAAGCCCCGGCTAACTACGTGCCAGCAGCCGCGGTAATACGTAGGGGGCGAGCGTTGTCCGGATTTATTGGGCGTAATGTGTGTGTA
+
,F,FFFFFFFFFFFFFFFFFFFF,FFFFF,F:FFFFFFFFFF,FFFF:FFFFFFF,FFFFFFFFFFF,FFFF:FFF:FF,FFFF:FFFF:FF:FFFF:FFFFF,FFF:FFF:F:FFFFFFFFFFFFFF,:FFF,FFFFFFF,FFFFFF,FFFFFFFFFF:FF::FFFF:,FFFFF,FFFFFF:FFF::::FFFFFFFFFF,,,F::F,FFFFFFFFF:F,F::F:,F:FF,FFFF,FFFF,:FF,F,FF:
@A00881:241:HJW2NDRXX:1:2129:29957:8813 1:N:0:CGAGAGAA+GATTGGAG
CGATGTCCTATGGGATGCAGCAGTGGGGAATATTGCACAATGGGGGGAACCCTGATGCAGCGACGCCGCGTGGGTGAAGAAGTATTTCGGTATGTAAAGCCCTATCAGCAGGGAAGAAGATGACGGTACCTGAGTAAGAAGCCCCGGCTAACTACGTGCCAGCAGCCGCGGTAATACGTAGGGGGCGAGCGTTATCCGGATTTACTGGGTGTAAAGGGAGCGTAGACGGCCAGGCAAGTCTGGAGTGAAA
+
FFFFFFFFFFFFFFFFFFFFFFFFFFFFF:FFFFFFFFF:FFFFFFFF:FFFFFFFFFFFFFFFFFFFFFFFFFFFFFFFFFFFFFFFFFF:FFFFFFFFFFF:FFFFFFFFFF:FF:FFF:FFFFFFFFFFFFFFFFFFFFFFFFFFFFFFFFFFFFFFFFFFFFFFFFFFFFFFFFFFFFFFFFFFFFFFFFFFFFFFFFFFF,FFFFFF,F,FFFFFFF:FF:FFFFFFFFFF,FFFFFFFFFFFFF
@A00881:241:HJW2NDRXX:1:2129:24505:9236 1:N:0:CGAGAGAA+GATTGGAG
CGATGTCCTACGGGGGGCAGCAGTGGGGAATATTGCACAATGGAGGGAACTCTGATGCAGCGATGCCGCGTGAGGGAAGAAGGTTTTCGGATTGTAAACCTCTGTCTTAAGGGACGATAATGACGGTACCTTAGGAGGAAGCTCCGGCTAACTACGTGCCAGCAGCCGCGGTAATACGTAGGGAGCGAGCGTTGTCCGGAATTACTGGGTGTAAAGGGAGTGTAGGCGGGATGGTAAGTTAGGTGTGAAA
+
FFFFFFFFFFFFFFFFFFFFFFFFFFFFFFFFFFFFFFFFFFFFFFFF:FFFFFFFFFFFFFFFFFFFFFFFFFFFFFFFFFFFFFFFFFFFFFFFFFF:FFFFFFFFFFFFFFFFFFF:FFFFFFFFFFFFFFFFFFFFFFFFFFFFF:FFFFFFFFFFFFFFFFFFFFFFFFFFFFFFFFFFFFFFFFFFFFFF:FFFFFFFFF:FFFFF,FFFFF,FFFFFFFFFFFFFFFF,FFFFFFFFFFF,FF
@A00881:241:HJW2NDRXX:1:2129:16459:9580 1:N:0:CGAGAGAA+GATTGGAG
CGATGTCCTACGGGATGCAGCAGTGGGGAATATTGGGCAATGGGCGCAAGCCTGACCCAGCAACGCCGCGTGAAGGAAGAAGGCTTTCGGGTTGTAAACTTCTTTTATGAGGGACGAAGGACGTGACGGTACCTCATGAATAAGCCACGGCTAACTACGTGCCAGCAGCCGCGGTACTACGTAGGTGGCGAGCGTTGTCCGGATTTACTGGGTGTAAAGGGCGCGTAGGCGGGTAGGCAAGTCAGATGTG
+
:F::FFFFFFFFFFFFFFFFF:FFFFFFFFFFFFFFFFFFFFFFFFFFFFFFFFFFFFFFFF,FFFFFFFFFFFFFFFFFFFFFF:FFFFFFFFFFFFFFFFFFFFFFF:FFFFFFFF,FFFFFFFFFFFFFFFFFFFFFFFFFFFFFFFFFFFFFFFFFFFFFFFFFFFFFFFFF,FFFFF,FFFFFFFFFFFFFFFFFFFFFFFFFFFFFFF,:FF:FFFFF:F,FFFFFFF,:FFF,:FFFFFF:FF
@A00881:241:HJW2NDRXX:1:2129:21486:9674 1:N:0:CGAGAGAA+GATTGGAG
CGATGTCCTACGGGAGGCAGCAGTGGGGAATATTGCACAATGGGGGGAACCCTGATGCAGCGACGCCGCGTGAGTGAAGAAGTATTTCGGTATGTAAAGCTCTATCAGCAGGAAAGAAAATGACGGTACCTGACTAAGAAGCCCCGGCTAACTACGTGCCAGCAGCCGCGGTAATACGTAGGGGGCAAGCGTTATCCGGATTTACTGGGTGTCAAGGGAGCGTAGACGGCAGGGCACGGCTGGAGTGAAA
+
FF:FFFFFFFFFFFFFFFFFFFFFFFFFFF:FFFFFFFF:FFF:FFFFFFFFFFFFFF,FFFFFFFFFFFFFFFFF:FF:FFFFFFFFFFFFFFFFFFFF:FFFFFFFFFFFFFFFFF:FFFFFFFFFFFFFFF:F,FFFFFFFFFFFFFFFFFFFFFF:FFFFFFFFF:FF,FFF:FF,FFFFFF,FFFF:FFFFFFFFFFFFF,FFFFFF,F,FFFF:F:F:FF:FFF,FF:FF,F,FFF:,FFF:,,
@A00881:241:HJW2NDRXX:1:2129:24478:9878 1:N:0:CGAGAGAA+GATTGGAG
CGATGTCCTACGGGGGGCAGCAGTGAGGAATATTGGTCAATGGACGGAAGTCTGAACCAGCCATGCCGCGTGCAGGAAGACGGCTCTATGAGTTGTAAACTGCTTTTGTACGAGGGTAAACTCGGGTACGTGTACCCGACTGCAAGTATCGTACGAATAAGGATCGGCTAACTCCGTGCCAGCAGCCGCGGTAATACGGAGGATTCAAGCGTTATCCGGATTTATTGGGTTTAAAGGGTGCGTAGGCGGT
+
FF:FFFFFFFFFFFFFFF,FFFFFF,FFFFF,FFFFFFFFFFFFFFFFFFFFFFFFFF:FFFFFFFFFFFFFFFFFFFFFFFFFFFFFFFF:FFFFF,:FFFFFFFFFFFFFFFFFFFF:FFFFFFFFFFFFFFFFFFF:FF,,:FFFFFFFFFFFFFF:FFF,FFFFFFFFFFFFFFFFFFFFFFFFFFF,F:FFFFFFF:,FFF:,,FFF::FFF:F,::FF:FFF:,:F,FFFFFFFFF,FFFFFFF
@A00881:241:HJW2NDRXX:1:2129:22553:10019 1:N:0:CGAGAGAA+GATTGGAG
CGATGTCCTACGGGAGGCAGCAGTGAGGAATATTGGTCAATGGGCGGAAGCCTGAACCAGCCCAGTCGCGTGAGGGATGACGGCCCTACGGGTTGTAAACCTCTTTTGCCGGGGAACAAAAGGCGGGACGCGTCCCGCAGTGGAGTGTACCCGGAGAAAAAGCATCGGCTAACTCCGTGCCAGCAGCCGCGGTAATACGGAGGATGCGAGCGTTCTCCGGATTTATTGGGTTTACAGGGTGCGCAGGCGG
+
FF,:FFFFF,FFFFFFFFFFF:FFFFFFFFFFFFFFFFFFFFFFFFFFFFFFFFFFFFFFFF,,FFFFFFFFFFFFFFFFFFFFFFFFFFFF:FFF,FFFFFFFFFFFFFFFFFF,FF,FFFFFF:FFFFFFFFF:FFFFFFFFFFFF:FFFFFFFFFF:FFFFFF:FFF,FFFFFFFF:FFFFFFFFFFFF:,:FFFFFFFFFFFF:FFFF:FFFFFFFF,FFF:FFFFFFFF,,FFF:FF:FF:FF:,
@A00881:241:HJW2NDRXX:1:2129:28085:10081 1:N:0:CGAGAGAA+GATTGGAG
CGATGTCCTACGGGGCGCACCAGTGGGGAATATTGCACAATGGGGGGAACCCTGATGCAGCGACGCCGCGTGAGTGAAGAAGGTCTTCGGATCGTAAAGCTCTGTCTCAAGGGACGAAAGATGACGGTACCTTGGGAGGAAGCCACGGCTAACTACGTGCCAGCAGCCGCGGTAATACGTAGGTGGCGAGCGTTGTCCGGATTTACTGGGTGTACAGGGCGCGTAGGCGGGCGCTTAAGTCAGATGTGAA
+
,FF:FFFFF,FFFFFFFFFFF,FFFF:FFFFFFFFFFF:FFFFFFFFF:FFFFFFF:FFFFFFFFFFFF::FFFF,FFFFFFF:FFFFFFFFFFFFFFFFFFF:FFFF:,FFF:FFF,FFFFFFFFFFFFF,FFFFFFFFFFFFFFF:FFFFFFFFFFFFF:FFFFFFF:FF:FFFFFFFFFFFFFFFF:FF:FF:FFFFF,FFFFFFFFFF,F::FFFFFFF:FF:FFFFFFFF:FFFFFFFFFFFFFF
@A00881:241:HJW2NDRXX:1:2129:20654:10551 1:N:0:CGAGAGAA+GATTGGAG
CGATGTCCTATGGGATGCAGCAGTGAGGAATATTGGTCAATGGGCGCGAGCCTGAACCAGCCAAGTAGCGTGAAGGAAGACGGCCCTACGGGTTGTAAACTTCTTTTATACGGGAATAAGAACGTCCACGAGTGGATGCGTGCATGTACCGTATGAATAAGCATCGGCTAACTCCGTGCCAGCAGCCGCGGTAATACGGAGGATGCGAGCGTTATCCGGATTTATTGGGTTTAAAGGGAGCGTAGACGGG
+
FFFFFFFFFFFFFFFFFFFFFFFFFFFFFFFFFFFFFFFFFFFFFFFFFFFFFFFFFFFFFFFFFFFFFFFFFFFFFFFFFFFFFFFFFFFFFFFFFFFFFFFFFFFFFFFFFF:,FFFFFFFFFFFFFFFFFFFFFFFFFFFFFF:FFFFF,FFFFFFFFFFFFFFFFFFFFFFFFFFFFFFFFFFFFFFFF,FFF,FFFFFFFFFF:FFF,F,FFFF,F:FFFFFFFFFFFF,FFFFF:FFFFFFFFF
@A00881:241:HJW2NDRXX:1:2129:27995:10989 1:N:0:CGAGAGAA+GATTGGAG
CGATGTCCTACGGGGTGCAGCAGTGGGGAATATTGCACAATGGGGGAAACCCTGATGCAGCGACGCCGCGTGAGTGAAGAAGTATTTCGGTATGTAAAGCTCTATCAGCAGGGAAGATAATGACGGTACCTGAATAAGAAGCCCCGGCTAACTACGTGCCAGCAGCCGCGGTAATACGTAGGGGGCAAGCGTTATCCGGATTTACTGGGTGTAAAGGGTGCGTAGGTGGCATGGCAAGTCAGAAGTGAAA
+
FFFFFFFFFFFFFFFFFFFFFFFFFFFFFFFFFFFFFFFFFFFFFFFFFFFFFFFFFFFFFFFFFFFFFFFFFFFFFFFFFFF:FFFFFFFFFFFFFFFFFFFFFFFFFFFFFFFFFFFFFFFFFFFFFFFFFFFFFFFFFFFFFFFFFFFFFFFFFFFFFFFFFFFFFFFFFFFFFFFFFFFFFFFFFFFFF:FFFFFFFFFFFFFFFFFFFFFFFFFFFFFFFFFFFFFFFFFFFFFFFFFFFFFFF:
@A00881:241:HJW2NDRXX:1:2129:27778:11021 1:N:0:CGAGAGAA+GATTGGAG
CGATGTCCTACGGGGTGCAGCAGTGGGGAATATTGCACAATGGGGGGAACCCTGATGCAGCGACGCCGCGTGAGTGAAGAAGGTCTTCGGATCGTAAAGCTCTGTCTCGAGGGACGAAGGAATGACGGTACCTCGGGAGGAAGCCACGGCTAACTACGTGCCAGCAGCCGCGGTAATACGTAGGTGGCGAGCGTTGTCCGGATTTACTGGGTGTAAAGGGCGCGTAGGCGGATCCTTAAGTCGGATGTGA
+
FFFFFFFFFFFFFFFFFFFFFFFFFFFFFFFFFFFFFFFFFFFFFFFFFFFFFFFFFFFFFFFFFFFFFFFFFFFFFFFFFFFFFFFFFFFFFFFFFFFFFFFFFFFFFFFFFFFFFFFFFFFFFFFFFFFFFFFFFFFFFFFFFFFFFFFFFFF:FFFFFFFFFFFFFFFFFFFFFFFFFFFFFFFFFFFFFFFFFFFFFFFFFFFFFFFFFFFFFFFFFFFF:FFFFFFFFF,FFFFFFFFF:FFFFF
@A00881:241:HJW2NDRXX:1:2129:12970:11115 1:N:0:CGAGAGAA+GATTGGAG
CGATGTCCTATGGGGCGCACCAGTGGGGAATATTGGGCAATGGGCGCAAGCCTGACCCAGCAACGCCGCGTGAAGGAAGAAGGCTTTCGGGTTGTAAACTTCTTTTCTTGGGGACGAACACAATGACGGTACCTGAGGAATAAGCCACGGCTAACTACGTGCCAGCAGCCGCGGTAATACGTAGGTGGCAAGCGTTCTCCGGATTTATTGGGTGTAAAGGGCGTGTAGGCGGGATTGCAAGTCAGATGTG
+
FFFFFFFFFFFFFFFFFFFFFFFFFFFF:FFFFFFFFFFFFFFFFFFFFFFFFFFFFFFFFFFFFFFFFFFFFFFFFFFFFFFFFFFFFFFFFFFFFFFFFFFFFFFFFFFFFFFFFFF:FFFFFFFFFFFFFFFFFFF,FFFF:FFFFFFFFFFFFFFFFFFFFFFFFFFFFFFF,F:FFFFFFFFFF,FFFF:F:FFFF:FF,F::,FFFFF,FFFFFFFFFFFF,F,FFF:FFFFFFFFF:FFFFFF
@A00881:241:HJW2NDRXX:1:2129:9634:11256 1:N:0:CGAGAGAA+GATTGGAG
CGATGTCCTATGGGGTGCAGCAGTGAGGAATATTGGTCAATGGGCGGAAGCCTGAACCAGCCAAGTCGCGTGAGGGATGACGGCCCTACGGGTTGTAAACCTCTTTTGCCGGGGAGCAAAGAGCGGCACGTGTGCCGCGCCGAGAGTACCCGGAGAAAAAGCATCGGCTAACTCCGTGCCAGCAGCCGCGGTAATACGGAGGATGCGAGCGTTATCCGGATGTATTGGGTTTAAAGGGTGCGCAGGCGGC
+
FF,FFFF:FFFFFFFFFFFFFFFFFFFFFFFFFFFFFFFFFFFFFFFFFFFFFFFFFFFFFFFFFFFFFFFFFFFFFFFFFFFFFFFFFFFFFFFFFFFFFFFFFFFFFFFFFFFFFF,FFFFFFFFFFFFFFFFFFFFFFFFFFFFFFFFFFFFFFFFFFFF:FFFFFFFFFFFFFFFFFFFFFFFFFFFFFFFFFFFFFFFFFFFFFFFF,FFFFFF:F,FFFFFFFFF,FF:FF::FFFFFFFFFFF
@A00881:241:HJW2NDRXX:1:2129:15628:11397 1:N:0:CGAGAGAA+GATTGGAG
CGATGTCCTATGGGACGCAGCAGTGAGGAATATTGGACAATGGCCGGAAGGCTGATCCAGCCATGCCGCGTGAGGGAATGAGGTCCTATGGATTGTAAACCTCTTTTCACGCAGGGCAATAAGGTTCACGAGGTGGACCGACGAGAGTATGCGTGGAATAAGCATCGGCTAACTCCGTGCCAGCAGCCGCGGTAATACGGAGGATGCGAGCGTTGTCCGGATTTATTGGGTTTAAAGGGTGCGTAGGCGG
+
FF:FFFFFFFFFFFFFFFFFFFFFFFFFFFFFFFFFFFFFFFFFFFFFFFFFFFFFFFFFFFFFFFFFFFFFFFFFFFFFFFFFFFFFFFFFFFFFFFFFFFFFFFFFFFFFFFFFF:FFFFFFFFFFFFFFFFFFFFFFFFFFFFFFFFFFFFFFF,FFFFF:FFFFFFFFFFFFFFFFFFFFFFFFFFFFFFFFFFFFFFFFFFFFFFFFFFFFFFFFF,FFF,FFFFF,FFFFFFF:F,FF:F::FF
@A00881:241:HJW2NDRXX:1:2129:26666:11600 1:N:0:CGAGAGAA+GATTGGAG
CGATGTCCTACGGGATGCAGCAGTGAGGAATATTGGTCAATGGGCGCGAGCCTGAACCAGCCAAGTAGCGTGAAGGAAGACGGCCCTACGGGTTGTAAACTTCTTTTATACGGGAATAAGAACGTCCACGAGTGGATGCGTGCATGTACCGTATGAATAAGCATCGGCTAACTCCGTGCCAGCAGCCGCGGTAATACGGAGGATGCGAGCGTTATCCGGAGTTATTGGGTTTAAAGGGAGCGTAGACGGG
+
FFF,FFFFFFFFFF,FFFFFFFFFFFFFFFFFFFFFFFFFFFFFFFFFFFFFFFFFFFFFFFFFFFFFFFFFFFFFFFFFFFFFFFFFFFFFFFFFFFFFFFF:F,FFFFFFFFFFFFFFFFFFFFFFFFFF:FFFFF:FF:FFF:F:FF::FFFF,FF:,FF,FFFFF,,F:FFFFFFFFFFFFFFFFFFFFFFFFFFFFFF:FFFFFFFFFFF:F:F,,FFF:FFFFFFFFF,FFFFFFFFFFFFFF:
@A00881:241:HJW2NDRXX:1:2129:18448:12618 1:N:0:CGAGAGAA+GATTGGAG
CGATGTCCTACGGGGTGCACCAGTCGAGAATCATTCACAATGGGGGGAACCCTGATGGTGCGACGCCGCGTGGGGGAGGAAGGTCTTCGGATTGTAAACCCCTGTCATGCAGGAGCAAGGCGAAAGTTGATAGTACTGCAAGAGGAAGAGACGGCAAACTCTGTGCCAGCAGCCGCGGTAATACAGAGGTCTCAAGCGTTGTTCGGAATCACTGGGCGTAAAGGGTACGTAGGCGGCGGGGCACGTTGCG
+
FF,FFFFFFFFFFFFFFFFFF:FFFFFFFFFFFFFFFFFFFFFFFFFFFFFFFFFFFFFFFFFFFFFFFF:FFFFF:FFFFFFFFFFFFFF:FFFF,FFFFFFFFFFFFF:FFFFFFFFFFFF:FFFFFFFFFFFFFFFFFFFFF::FFFFFFFFFFFFFFFFFFFFFFFFFFFFFFFFFFFFFFFFFFFFFFF,FFFFFFFFFFFF:FFF:FFFFFFFFF,:F:F:FFFFFFFFFFFFFF:F,F:,FFF
@A00881:241:HJW2NDRXX:1:2129:26160:13041 1:N:0:CGAGAGAA+GATTGGAG
CGATGTCCTATGGGGCGCAGCAGTGGGGAATATTGGGCAATGGGCGCAAGCCTGACCCAGCAACGCCGCGTGAAGGAAGAAGGCTTTCGGGTTGTAAACTTCTTTTATGAGGGACGAAGGATGTGACGGTACCTCATGAATAAGCCACGGCTAACTACGTGCCAGCAGCCGCGGTAATACGTAGGGGGCAAGCGTTATCCGGATTTACTGGGTGTAAAGGGAGCGTAGGCGGCGCGGCAAGTCAGATGTG
+
FFFFFFFFFFFFFFFFFFFFFFFFFFFFFFFFFFFFFFFFFFFFFFFFFFFFFFFFFFFFFFFFFFFFFFFFFFFFFFFFFFFFFFFFFFFFFFFFFFFFFFFFFFFFFFFFFFFFFFFF:FFFFFFFFFFFFFFFFFF,FFFFFFFFFFFFFFFFFFFFFFFFFFFFFFFFFFF,:FFFFFFFFFFFFFFFFFF:FFFFFFFFFFFFFFFFFFFFFFFFFFFFFFFFFFFFFF:FFFF,FFFFFFFFFF
@A00881:241:HJW2NDRXX:1:2129:25120:13401 1:N:0:CGAGAGAA+GATTGGAG
CGATGTCCTACGGGGTGCAGCAGTGGGGGATATTGCGCAATGGGGGGAACCCTGACGCAGCAACGCCGCGTGAAGGAAGAAGGTTTTCGGATTGTAAACTTCTTTTATTAAGGACGAAAGAATGACGGTACTTAATGAATAAGCTCCGGCTAACTACGTGCCAGCAGCCGCGGTAATACGTAGGGAGCAAGCGTTGTCCGGAATTACTGGGTGTAAAGGGTGCGTAGGCGGCTAAACAAGTCAGATGTGA
+
FFFFFFFFFFFFFFFFFFFFF:FFFFFFFFFFFFFFFFFFFFFFFFFFFFFFFFFFFFFFFFFFFFFFFFFFFFFFFFFFFFFFFFFFFFFFFFFFFFFFFFFFFFFFFFF:FFFFFFFFFFF:FFFFFFFFFFFFFFFFFFFFFFFFFFF:F,FFFFFFF::FFFFFFFFFFFFFFFFFFF:FFFFFF:FFFFFFFFFFFF:FFF,FFFFFFF,FFFFFF:FFFFF:FFFFFFFFFFF:FFFFFFFFFF
@A00881:241:HJW2NDRXX:1:2129:19072:13542 1:N:0:CGAGAGAA+GATTGGAG
CGATGTCCTACGGGGCGCAGCAGTCGGGAATATTGCGCAATGGAGGGAACTCTGACGCAGTGACGCCGCGTGCAGGAAGAAGGTTTTCGGATTGTAAACTGCTTTAGACAGGGAAGACAAAGACAGTACCTGTAGAATAAGCTCCGGCTAACTACGTGCCAGCAGCCGCGGTAATACGTAGGGAGCAAGCGTTCTCCGGATTTATTGGGTGTAAAGGGTGCGTAGACGGGAAGGCAAGTTGGTTGTGAAA
+
:FFFFFFFFFFFFFFFFF:FF:F,FFFF,FF,FFFF::FFFFFFFFFF:FFFFFFFFFFF,FFFFFFFFFFFFFFFFFFFFFF,:FFF:F,FFFFFFF:FFFF:FFFFFFFFFFFFFFFF,F:FFFFFFFFFFF:FFFFFFFFFFFFFFFFFFFFFFFFF,FFFFF:FFFFFF:FFFFFFFFFFFF:,FFF,F:FFFFFF:FF,FFFF,FFFFFFFFF:F:FF::F:FFFFFFFFFFFFFFFFFF:FFFF
@A00881:241:HJW2NDRXX:1:2129:23674:13557 1:N:0:CGAGAGAA+GATTGGAG
CGATGTCCTATGGGATGCAGCAGTGGGGAATATTGGGCAATGGGCGCAAGCCTGACCCAGCAACGCCGCGTGAAGGAAGAAGGCCCTCGGGTTGTAAACTTCTTTTGTCGGGGACGATAGTGACGGTACCTGAAGAATAAGCACCGGCTAACTACGTGCCAGCAGCCGCGGTCATACGTAGGGTGCGAGCGTTAATCGGAATTACTGGGCGTAAAGCGTGCGCAGGCGGTTGTGTAAGACAGAGGTGACA
+
FF:FFFFFFFFFFFFFFFFFFFFFFFFFFFFFFFFFFFFFFFFFFFFFFFFFFFFFFFFFFFFFFFFFFF:FFFFFFFFFFFFFFFFFFFFFFFFF,FFFFFFFFFFFFFFFFFFFFF,FFFFFFFFFFFFFFFFFFF:FFFFFFFFFFFFFFF:FFFFFFFFFF,FFFFFF,,F:FFFFFFFFF,F::,FFF:FFFFFF:FFFFFF,FFFFFFF:FFF:FFFFFFFFFFFFFFFFFFFFFFF,,FFF:F
@A00881:241:HJW2NDRXX:1:2129:9353:13620 1:N:0:CGAGAGAA+GATTGGAG
CGATGTCCTACGGGGTGCAGCAGTGAGGAATATTGGTCAATGGGCGCGAGCCTGAACCAGCCAAGTCGCGTGAGGGAAGACGGCCTTATGGGTTGTAAACCTCTTTCAGATGAGAGTAAAGGGTGTTACGAGTAACACATTGCAAGTATCATCAGAAGAAGCATCGGCTAATTCCGTGCCAGCAGCCGCGGTAATACGGAAGATGCGAGCGTTATCCGGATTTATTGGGTTTAAAGGGTGCGTAGGCGGA
+
FFFFFFFFFFFFFFFFFFFFFFFFFFFFFFFFFFFFFFFFFFFFFFFFFFFFFFFFFFFFFFFFFFFFFFFFFFFFFFFFFFFFFFFFFFFFFFFFFFFFFFFFFFFFFF:FFFFFFFFFFFFFFFFFFFFFFFFFFFFFFFFFFFFFFFFFFFF::FFFFFFFFFFFFFFFFFFFFFFFFFFFFFFFFFFFF,FFFFFF,FFF:FFFFFFF,F,:FFFFF:FFFFF:F:FFFF:FFFFFFFF:FF:FF:
@A00881:241:HJW2NDRXX:1:2129:31693:13698 1:N:0:CGAGAGAA+GATTGGAG
CGATGTCCTACGGGGTGCAGCAGTGGGGAATATTGGGCAATGGGCGCAAGCCTGACCCAGCAACGCCGCGTGAAGGAAGAAGGCTTTCGGGTTGTAAACTTCTTTTCTTGGGGACGAACACAATGACGGTACCTCATGAATAAGCCACGGCTAACTACGTGCCAGCAGCCGCGGTAATACGTAGGTGGCGAGCGTTGTCCGGATTTACTGGGTGTAAAGGGCGCGTAGGCGGGCATGCAAGTCAGATGTG
+
:FFFFFFFFFFFFFFFFFFFFFFFFFFFFFFFFFFFFFFFFFFFFFFFFFFFFFFFFFFFFFFFFFFFFFF:FFFFFFF:FFFFFFFFFFFFFFFFFFFFFFFFFFFFFFFF:FFFFFFFFFFFF:FFFFFFFFFFFFFFFFFFFFFFFFFFFFFFFFFFFFFFFFFFFFFFFFFFFFFFFFFFFFFFF:FFFFFFFFFFFFFFF:::FFFFFFFF:FFFFFFFFF,FFFFFFF,F:FFFFFFFF:FFFF
@A00881:241:HJW2NDRXX:1:2129:24379:13870 1:N:0:CGAGAGAA+GATTGGAG
CGATGTCCTACGGGAGGCAGCAGTGAGGAATATTGGTCAATGGGCGCGAGCCTGAACCAGCCAAGTCGCGTGAGGGAAGACGGCCTTATGGGTTGTAAACCTCTTTCAGATGAGAGTAAAGGGTGCTACGCGTAGCACATTGCAAGTATCATCAGAAGAAGCATCGGCTAATTCCGTGCCAGCAGCCGCGGTAATACGGAAGATGCGAGCGTTATCCGGATTTATTGGGTTTAAAGGGTGCGTAGGCGGA
+
FFFFFFFFFFFFFFFFFFFFF:FFF:FFFFFFFFFFFFFFFFFFFFFFFFFFFFFFFFFFFFFFFFFFFFFFFFFFF:FFFFFFFFF:FFFFFFFFFFFFFFFFFFFFFF:FFFFFFFFFFFFFFFF,FF:FFFFFF:::FFFFFFFFFFF:F,FF:F:,FF,FFFFFF:FFFFFFFFFFFFFFFFFFFFFFF:FFFFFF,F:FFFFFFFFFF,FFFFF,:FF:F,FFF,FF:FFFFF:FFFFFFF:FF,
@A00881:241:HJW2NDRXX:1:2129:8856:14325 1:N:0:CGAGAGAA+GATTGGAG
CGATGTCCTACGGGGTGCAGCAGTGAGGAATATTGGTCAATGGGCGCGAGCCTGAACCAGCCAAGTCGCGTGAGGGAAGACGGCCTTATGGGTTGTAAACCTCTTTCAGATGAGAGTACAGGGTGTTACGAGTAACACATTGCAAGTATCATCAGAAGAAGCATCGGCTAATTCCGTGCCAGCAGCCGCGGTCATACGGAAGATGCGAGCGTTATCCGGATTTATTGGGTTGAAAGGGTGCGTAGGCGGA
+
FFFFFFFFFFFFFFFFFFFFFFFFFFFFFFFF:FFF,F,,:FFFFFFFFF:FFFFFFFFFFFFFFFFFFF,FFFFFF:FFFFFFFF,FFF:F:FFFFFFFFFFFFFFFFFFFFF:FFF:FFFFFFF:FFFFFFFFF,F,FFFFFFF:::FFFFFFFFFFFFFF:FFFFFFFFFFFFFFFF:FF,FFFFFFFF:FFFFFF:,FFFFFFFFFF,,,FFFFFF,::,FFFFFFF,FFFFFF,:FFF,FFFFFF
@A00881:241:HJW2NDRXX:1:2129:28637:14325 1:N:0:CGAGAGAA+GATTGGAG
CGATGTCCTACGGGGTGCACCAGTGAGGAATATTGGTCAATGGGGGAAACCCTGATGCAGCGACGCCGCGTGAAGGAAGAAGGCCCTCGGGTTGTAAACTTCTTTTGTCGGGGACGATAATGACGGTACCTAACGAATAAGCCACGGCTAACTACGTGCCAGCCGCCGCGGTAATACGTAGGTGGCAAGCGTTATCCGGATTTACTGGGTGTAAAGGGCGTGTAGGCGGGATTGCACGTCAGATGTGAAA
+
FFF:FFFFFFFFFFFFFFFFFFFFF:FFFFFFFFFFFF:FFFFFFFFFFFFFFFFFFFFFFFFFFFFFFFFFFFFFFFFFFFFFFF:FFFFFFFFFF:FFFFF:FFFF:FFFFFFFFFFF:FFFFFFFFFFFFFFF:FFFFFF:FFFFFFFFFFFFFFFF,FF,FFFFFFFFFFFFFF,FFF::FFFFFFFFFF:FFFFF:FFF,F:FFF:F:F,,,FFFFFFFFFFFFFFFF,FF:FFF,FF,FFFF,,
@A00881:241:HJW2NDRXX:1:2129:15338:14716 1:N:0:CGAGAGAA+GATTGGAG
CGATGTCCTACGGGAGGCAGCAGTGAGGAATATTGGTCAATGGGCGCGAGCCTGAACCAGCCAAGTAGCGTGAAGGAAGACGGCCCTACGGGTTGTAAACTTCTTTTATACGGGAATAAGACCGTCCACGAGTGGATGCGTGCATGTACCGTATGAATAAGCATCGGCTAACTCCGTGCCAGCAGCCGCGGTAATACGGAGGATGCGAGCGTTATCCGGATGTATTGGGTTTAAAGGGAGCGTAGACGGG
+
:F,FFFFFFF:FFFFFFFFFFFFFFFFFFFF,FFFFFFFFFFFFFFFFFF::FFFFFFFFFFF,FFFFFFFFFFFFFF:FFFFFFFFFFFFFFFFFFFFFFFFF::FFFFFFFF,FFFFFF,FFFFFFFFFFFFFFFFFFFFFFFFF,FFFFFFFFFFFF::FFF,FFFF,FFFFFF:F:FFFFFFFFFFFFF,F:FFF::F,FFFF,FFFF,FF:FFFFF:FF:FF:FFFFFFFFFFFF:FFFFFFFFF
@A00881:241:HJW2NDRXX:1:2129:27127:14779 1:N:0:CGAGAGAA+GATTGGAG
CGATGTCCTACGGGATGCAGCAGTGAGGAATATTGGTCAATGGGCGCGAGCCTGAACCAGCCAAGTAGCGTGAAGGAAGACGGCCCTACGGGTTGTAAACTTCTTTTATACGGGAATAAGAACGTCCACGAGTGGATGCGTGCATGTACCGTATGAATAAGCATCGGCTAACTCCGTGCCAGCAGCCGCGGTAATACGGAGGATGCGAGCGTTATACGGATTTATTGGGTTTAAAGGGAGCGTATACTGG
+
FF,,::FFFFFFFF,FF:F:FFFFFFFFFFFFFF:FF:FFFFFFFFFFFFFFFFFFFFFFFFF:,:FF::F:FFFFF:F:FFFFFFFFFFFFFFFFFFFFFFFFFF,FFF:F:FF,FFFFFFFF:F:FFFF:FFFFFFFFFFF:FF:F,FFF,F:FF,:,,FFFFFF,FF::FFF:FFFFF:FF:FF:F::FFFFFF::::FFFFF,FFFFF,FF,FFF:F,::FF,,FFFFF:FF:F,,F:F,,:FF,F
@A00881:241:HJW2NDRXX:1:2129:16387:15029 1:N:0:CGAGAGAA+GATTGGAG
CGATGTCCTACGGGAGGCAGCAGTCGAGAATCATTCACAATGGGGGGAACCCTGATGGTGCGACGCCGCGGGGGGGAGGAAGGTCTTCGGATTGTAAACCCCTGTCATGCAGGAGCAAGGCTGAAAAGTTGATAGTACTGCAAGAGGAAGAGACGGCAAACTCTGTGCCAGCAGCCGCGGTAATACAGAGGTCTCAAGCGTTGTTCGGAATCACTGGGCGTAAAGGGTACGTAGGCGGCGGGGCAAGTTG
+
FF:,FFFFFFFFFFFFFFF:FFFFFFFFF:FFFFFFFFF:FFFFFFFFFFFFFFFFFFFFFF,FF,F:FF,FFFFFFFFF,FFFFFFFFFF:FFFF:FFFFFFFFFFFFFFFFFFFFFFFFFF:FFFFFFF,FFFFFFFFFFFFFFFF::FFFFFFFF::FFFFFFFFFF:FFFFFFFFFFFFFF,FFFFFFFFF:FFFF:FFFF,FFFFFFFFFFFFF:FFF,:FFFFFFFF,FF,FFFFFFF:FFFF:
@A00881:241:HJW2NDRXX:1:2129:20446:15045 1:N:0:CGAGAGAA+GATTGGAG
CGATGTCCTACGGGGCGCAGCAGTGAGGAATATTGGTCAATGGGCGCGAGCCTGAACCAGCCAAGTAGCGTGAAGGAAGACGGCCCTACGGGTTGTAAACTTCTTTTATACGGGAATAAGAACGTCCACGAGTGGATGCGTGCATGTACCGTATGAATAAGCATCGGCTAACTCCGTGCCAGCAGCCGCGGTAATACGGAGGATGCGAGCGTGATCCGGAGTTATTGGGTTTAAAGGGAGCGTAGTCGGG
+
FF,FFFFFF:FFFFFFFFFFF,FFFFFFFFFFFFFFFFF:FFFFFFFF:FF,FFFFFFFF::FFFFFFFFFFF,FF:FFFFFFFF:FFFFF:FFFFFFFF:FFFFFFFFFFFFFFFFFFFF:FFFFFFFFFFFFFFFF:FFFFFFFFFFFFFFFFFFF:FFFFFFFFFFF:FFF:FFFF:FFFFF:F,F:F:FFFFF:FFF:FFFF:::FF:,:,FFF:F,FF:,::FFF:FF,,FF:,FFFF,F,:::F
@A00881:241:HJW2NDRXX:1:2129:28537:16501 1:N:0:CGAGAGAA+GATTGGAG
CGATGTCCTACGGGATGCAGCAGTGGGGAATCTTCCGCAATGGGCGAAAGCCTGACGGAGCGATGCCGCGTGGGTGAAGAAGGTTTTCGGATCGTAAAGCTCTGTTTTCGGGGACGAAAAAGGACGGTACCCGAAGAGAAAGCCACGGCTAACTACGTGCCAGCAGCCGCGGTAATACGTAGGTGGCGAGCGTTGTCCGGATGTACTGGGTGTAAAGGGCGCGTAGGCGGATTTTTAAGTCAGGTGTGAA
+
FF,FFFFFFF:FFFFFFFFFFFFFFFFFFFFFFFF:FFFFFFFFFFFFFFFF::FFFFFFFFFFFFFFFFFFFFFFFFFF,FFFFFF:FFFFF:FF:,FFFFFFFFFFFFFFF:FFF:::,FFFF:FFFFFFFFFFF:F:FFFFFFFFFFFFFF,F:FFFFFFFFFFFFFFFFF:F,,F:FFFFF,FFF:FF::FF:FF:,F,FF::FFF,FF,FFFFFFFF:F:FFFFFFFFF:FFFFFFFFFFFFF,F
@A00881:241:HJW2NDRXX:1:2129:26666:16673 1:N:0:CGAGAGAA+GATTGGAG
CGATGTCCTACGGGGTGCAGCAGTGGGGAATCTTCCGCAATGGGCGAAAGCCTGACGGAGCGATGCCGCGTGGGTGAAGAAGGGATTCGTCCCGTAAAGCCCTGTTGCCCGCGACGAAGAGCGCATCGAGGAAAGAGCGATGCGAGTGACGGTAGCGAGCGAGGAAGCCACGGCTAACTACGTGCCAGCAGCCGCGGTAATACGTAGGTGGCGAGCGTTGTCCGGAATCATTGGGCGTAAAGCGCATGTA
+
FFFFFFFFFFF:FFFFFFFFFFF:FFFFFFFFFFFFFFFFFFFFFFFFFFFFFFFFFFFFFFFFFFFFFFFFFFFFFFF:FFFF,FFFFFFFFFFFFFFFF:F:FFFFFFFFFFFFF:FFFFFFFFFFFFF,F,F:FFFFFFFFFFFFFFFFFF:FFFFFFFFFFFFFFFFFFFFFFFF:FFFFFFFFFFFFFFFFFFFF:FFFFFFFFFFFF,:FFFFFF:FFFF,F:,,FF::FFF:F,FFFFFFF::
@A00881:241:HJW2NDRXX:1:2129:24460:17206 1:N:0:CGAGAGAA+GATTGGAG
CGATGTCCTACGGGGCGCAGCAGTGGGGAATATTAGGCAATGGGGGGAACCCTGACCTAGCGACGCCGCGTGAAGGATGAAGGTTTTCGGATTGTAAACTTCTTTGGCAGAGGACGATAGTGACGGTACTCTGAGAACAAGCCACGGCTAACTACGTGCCAGCAGCCGCGGTAATACGTAGGTGGCGAGCGTTGTCCGGATTTACTGGGGGTAAAGGGCGAGTAGGCGGGCTAACAAGTCCGATGTGAAA
+
FFFFFFFFFFFFFFFFFFFFFFFFFFFF,FFFFF:FFFFFFFFFFFFFFFFFFFFFFFFFFFFFFFFFFFFFFFFF,FFFFFFFFFFFFFFFFFFF:FFFFFFFFFFF,FFFFFFFFFFFFF:FFF:FFFFFFFFFFFFFFFFFFFFF:FFFFFF::FFFFFFFFF:FFFFFFFF:,F,FFFFFFFFFFFF,FFFFFFFF,FFFFFFFF,F::F:FFF:FFFF:FFFFFFFFFFF,:FFF:FF,FFFFFF
@A00881:241:HJW2NDRXX:1:2129:15700:17722 1:N:0:CGAGAGAA+GATTGGAG
CGATGTCCTACGGGATGCAGCAGTGAGGAATATTGGTCAATGGGCGCGAGCCTGAACCAGCCAAGTCGCGTGAGGGAAGACGGCCTTATGGGTTGTAAACCTCTTTCAGATGAGAGTAAAGGGTGTTACGAGTAACACATTGCAAGTATCATCAGAAGAAGCATCGGCTAATTCCGTGCCAGCAGCCGCGGTAATACGGAAGATGCGAGCGTTATCCGGATTTATTGGGTTTAAAGGGAGCGTAGACGGG
+
,FF,FFF:FFFFFFFFFFF:FFFFFFFFFFFFFFFFFFFFFFFFFFFFFFFFFFFFFFFFFFFFF,FFFFFFFFFFFFFFFFFFFFFFFFFFFFFFFFFFFFFFFFFFFF,F:FF::F:F:FFFFFFFFFFFFFFF,FFFFFFFFFF:FFFFFFFFFFFFFFFFFFFF:FFFF:FFFFFFFFFFFFFFFFFF:FFFF:FFFFFFFFFFFFFF,F,FFFFFFFFF,FFFFFFF:FFFFF,:,FF,:FFFFF
@A00881:241:HJW2NDRXX:1:2129:26377:17926 1:N:0:CGAGAGAA+GATTGGAG
CGATGTCCTATGGGAGGCACCAGTGGGGAATCTTCCGCAATGGGCGAAAGCCTGACGGAGCGATGCCGCGTGGGTGAAGAAGGGATTCGTCCCGTAAAGCCCTGTTGCCCGCGACGAAGAGCGCATCGAGGAAAGAGCGATGCGAGTGACGGTAGCGAGCGAGGAAGCCACGGCTAACTACGTGCCAGCAGCCGCGATAATACGTAGGTGGCGAGCGTTGTCCGGAATCATTGGGCGTAAAGCGCATGTA
+
FFFFFFFFFF,FFFFFFFFFFFFFFFFFFFFFFFFFFFFFFFFFFFFFFFFFFFFFFFFFFFFFFFFFFFFFFFFFFFFFFFFFFFFFFFFFFFFFFFFFFFFFFFFFFFFFFFFFF:FFFFFFFFFFFFFFF:FFFFFFFFFFFFFFFFFFFF:FF:FFFFF:F,FFFFFFFF:,FFFFFFFFFFFFFFFFFFFFFFFFFFFFFFFFFFFFFF:FFFF::FFFFFF:FFFFFFFFFFFFFFFFF:FFFF
@A00881:241:HJW2NDRXX:1:2129:26431:17957 1:N:0:CGAGAGAA+GATTGGAG
CGATGTCCTACGGGGTGCACCAGTGAGGAATATTGGTCAATGGGCGAGAGCCTGAACCAGCCAAGTCGCGTGAGGGAAGACGGTCCTATGGATTGTAAACCTCTTTTGTCGGGGAGCAATGGAGGCCACGAGTGGCCTACGGGAGAGTACCCGAAGAAAAAGCATCGGCTAACTCCGTGCCAGCAGCCGCGGTAATACGGAGGATGCGAGCGTTATCCGGATTTATTGGGTTTAAAGGGTGCGTAGGCGG
+
FF:FFFFFFFFFFFFFFFFFFFFFFFFFFFFFFFFFFFFFFFFFFFFFFFFFFFFFFFFFFFFFFFFFFFFFFFFFFFFFFFFFFF:FFFFFFFFFFFFFFFFFFFFFFFFFFF,FFF:FFFFFFFFFFFFFFFFFFFFFFFFFFFFFFFFFFF:FFF:FFFFFFFFFFFFFFFFFFF,FFFFF:FFFFFFFFFFFFFFFFFFFFFFFFFFFF,FFFFFFF:FFFFFFFFFFFF,,FFFFFFFF,:FFFF
@A00881:241:HJW2NDRXX:1:2129:29993:18427 1:N:0:CGAGAGAA+GATTGGAG
CGATGTCCTATGGGGTGCAGCAGTGAGGAATATTGGTCAATGGGCGCGAGCCTGAACCAGCCAAGTCGCGTGAGGGAAGACGGCCTTATGGGTTGTAAACCTCTTTCAGATGAGAGTAAAGGGTGTTACGCGTAGCACATTGCAAGTATCATCAGAAGAAGCATCGGCTAATTCCGTGCCAGCAGCCGCGGTAATACGGAAGATGCGAGCGTTATCCGGATTTATTGGGTTTAAAGGGTGCGTAGGCGGA
+
FFFFFFFFFF:FFFFFFFFFFFFFFFFFFFFFFFFFFFFFFFFFFFFFFFFFFFFFFFFFFFFFFFFFFFFFFFFFFFFFFFFFFFFFFFFFFFFFFFFFFFFFFFFFF:FFFFFFFFFFFFFFFFFFF:FFFFFFFFFFFFFFFFFFFFFFFFFFFFFFFFFFFFFFFFFFFFFFFFFFF:,FF,FFFFFFFFFFFFFF:FFF:FFFFFF,FFFFFFFF:FF:FFF:FFFFFFFFFF:FFFFFFFFFF:
@A00881:241:HJW2NDRXX:1:2129:26341:18552 1:N:0:CGAGAGAA+GATTGGAG
CGATGTCCTATGGGATGCAGCAGTGAGGAATATTGGTCAATGGGCGCAGGCCTGAACCAGCCAAGTAGCGTGAAGGATGACTGCCCTATGGGTTGTAAACTTCTTTTATATGGGAATAAAGTTTTCCACGTGTGGAATTTTGTATGTACCATATGAATAAGGATCGGCTAACTCCGTGCCAGCAGCCGCGGTAATACGGAGGATCCGAGCGTTATCCGGATTTATTGGGTTTAAAGGGAGCGTAGGTGGA
+
FFFFFFFFFFFFFFFFFFFFFFFFFFFFFFFFFFFFFFFFFFFFFF:FFFFFFFFFFFFFFFFFFFFFFFFFFFFFFFFFFFFFFFFFFFFFFFFFFFFFFFFFFFFFFFFFF,FFFFFFFFFFFFFFFF::FFFF,FFFFFFFFFFFFFFFFFFFFFFFFFFFF:FFFFFFFFFFFFFF:FFFFFFFFFFF,FF:FF,FF:FF:FFFFFFF,FFFFFFFFFFFFFFF,FFFFF:F:FFFFFFFFFFF,F
@A00881:241:HJW2NDRXX:1:2129:21395:19069 1:N:0:CGAGAGAA+GATTGGAG
CGATGTCCTACGGGAGGCAGCAGTGAGGAATATTGGTCAATGGGCGCGAGCCTGAACCAGCCAAGTAGCGTGAAGGAAGACGGCCCTACGGGTTGTAAACTTCTTTTATACGGGAATAAGAACGTCCACGAGTGGATGCGTGCATGTACCGTATGAATAAGCATCGGCTAACTCCGTGCCAGCAGCCGCGGTAATACGGAGGATGCGAGCGTTATCCGGATTTATTGGGTTTAAAGGGAGCGTAGACGGG
+
FFFFFFFFFFFFFFFFFFFFFFFFFFFFFFFFFFFFFFFFFFFFFFFFFFFFFFFFFFFFFFFFFFFFFFFFF:FFFFFFFFFFFFFFFFFFFFFFFFFFFFFFFFFFFFFFFFF,FFFFFFFFFFFFFFF:FF:FFFFFFFFFFFFFFFFFFFFF:FFFFFFFFFFFFFFFFFFFFFFFFFFFFFFFFF:FFFF:FFFFFFFFFFFFFFFFF:FFFF::FF,FFFFFFFFFFFFFFFFFFFFF::FFFF
@A00881:241:HJW2NDRXX:1:2129:16577:19147 1:N:0:CGAGAGAA+GATTGGAG
CGATGTCCTACGGGACGCAGCAGTGGGGAATCTTCCGCAATGGGCGAAAGCCTGACGGAGCGATGCCGCGTGGGTGAAGAAGGGATTCGTCCCGTAAAGCCCTGTTGCCCGCGACGAAGAGCGCATCGAGGAAAGAGCGATGCGAGTGACGGTAGCGAGCGAGGAAGCCACGGCTAACTACGTGCCAGCAGCCGCGGTAATACGTAGGTGGCGAGCGTTGTCCGGAATCATTGGGCGTAAAGCGCCTGTA
+
FF:FFFFFF:FFFFFFF:FFFFFFFF:FFFFFF:FFF:F,FFFFFFFFFFFFFFFFFFFFFFFFFFFFFFFFFFFFFFFFFFFFFFFFFFFFFFFFFFFFFFFFFFF:FFFFFFFFF,FFFFFFFFFFFFFFFFF,FFFF:FFFFFFFFFFFFFFFFFFFFFFF:,FFF,FFFFFF:FFF:FFF:FFF,FFFFFFFFF:,FFF:F:FFFFFFFFFF::F:FFF:FFFFFFFFFFF::F,F::FF:,FF:F
@A00881:241:HJW2NDRXX:1:2129:23592:19210 1:N:0:CGAGAGAA+GATTGGAG
CGATGTCCTACGGGACGCACCAGTGAGGAATATTGGTCAATGGGCGGAAGCCTGAACCAGCCAAGTCGCGTGAGGGATGACGGCCCTACGGGTTGTAAACCTCTTTTGCCGGGGAACAAAAGGCGGGACGTGTCCCGCAGTGGAGTGTACCCGGAGAAAAAGCATCGGCTAACTCCGTGCCAGCAGCCGCGGTAATACGGAGGATGCGAGCGTTCTCCGGATTTATTGGGTTTAAAGGGTGCGTAGGCGG
+
FFFFFFFFFFFFFFFFFFFFFFFFFFFF:FFFFFFFFFFFFFFFFFFFFFFFFFFFFFFFFFFFFFFFFFFFFFFFFFFFFFFFFFFFFFFFFFFFFFFFFFFFFFFFFFFFFFF,FFFFFFFFFFFFFFFFFFFFFFFFFFF,FFFFFFFFFFFFFFF:FFFFFFFFFF,FFFFFFFFFFFFFFFFFFFFFF,FFFFFFFFFFFFFFFFFFFF,FFFFFF:FFF,FFFF,FFFFFFFFFFFFFFFFFFF
@A00881:241:HJW2NDRXX:1:2129:32732:19382 1:N:0:CGAGAGAA+GATTGGAG
CGATGTCCTATGGGGTGCAGCAGTGAGGAATATTGGTCAATGGGCGCGAGCCTGAACCAGCCAAGTAGCGTGAAGGAAGACGGCCCTACGGGTTGTAAACTTCTTTTATACGGGAATAAGAACGTCCACGAGTGGATGCGTGCATGTACCGTATGAATAAGCATCGGCTAACTCCGTGCCAGCAGCCGCGGTAATACGGAGGATGCGAGCGTTATCCGGATTTATTGGGTTTAAAGGGAGCGTAGACGGG
+
FFFFFFFFFFFFFFFFFFFFFFFFFFFFFFFFFFFFFFFFFFFFFFFFFFFFF,FFFFFFFFFFFFFFFFFFFFFFFFFFFFFFFFFFFFFFFFFFFFFFFFFFFF:FFFF:FFF,FFFFFFF,FFFFFFFFFFFFFFFFFFFF:FFFFFFFFFFFFFFFFF:FFFFFFFFFFFFFFFFFFFFFFFFFFFFFFFFFFFFFF:FF:FFFFFFFFFFFFFF,FFFFFFFFF:FFFF,F:FF:FFF:FFFFF:
@A00881:241:HJW2NDRXX:1:2129:25717:19445 1:N:0:CGAGAGAA+GATTGGAG
CGATGTCCTACGGGGCGCACCAGTGAGGAATATTGGTCAATGGGCAGACGCCTGAACCAGCCAAGTCGCGTGAGGGAAGACGGTCCTATGGATTGTAAACCTCTTTTGTCAGGGAGCAAGCGCCTCCACGTGTGGGGGCAGGGAGAGTACCTGAAGAAAAAGCATCGGCTAACTCCGTGCCAGCAGCCGCGGTAATACGGAGGATGCGAGCGTTATCCGGATTTATTGGGTTTAAAGGGTGCGTAGGCGG
+
FF:FFFFFFFFFFFFFFFFFFFFFFFFFFFFFFFFFFFFFFFFFFFFFFFFFFFFFFFFFFFFFFFFFFFFFFFFFFFFFFFFFFFFFFFFF:FFFFFFFFFFFFFFFFFFFFFFFFF:FFFFFFFFFFFFFFFFFFFFFFFFFFFFF:FFFF:FFFFFFFFFFFFFFFFFFFFFFFFFFFFFFFFFFFFFFF::F:FFFFFFFFFF:FFFFFF,FFFFF,FFF,:,FFFF,:FFFFFFFFF:F,FFFFF
@A00881:241:HJW2NDRXX:1:2129:3242:20165 1:N:0:CGAGAGAA+GATTGGAG
CGATGTCCTATGGGGGGCACCAGTGGGGAATATTGGGCAATGGGCGCAAGCCTGACCCAGCAACGCCGCGTGAAGGAAGAAGGCCCTCGGGTTGTAAACTTCTTTTGTCAGGGACGATAATGACGGTACCTGACGAATAAGCCACGGCTAACTACGTGCCAGCAGCCGCGGTACTACGTAGGTGGCAAGCGTTATCCGGATTTACTGGGTGTAAAGGGAGCGCAGACGGCGATGCAAGTCTGGAGTGAAA
+
,F,:FFFFFF:FFFFFFFFFFF,FFFFFFFFFFFFFFFFFFFFFFFFFFFFFFFFF:FFFFFFFFFFFFFFFFFFFFFFF:FFFFFFFFFFFFFFFF:FFFFFFF:FF,FFFFFFFFFFFFFFFFFFFFFF:FFFFFFFF,FFFFFFFFFFFFFFF:FF,F,FFFFFF:,FFF,FFF,FFF:FF:FFFFFF:F,F:,::FFFFFFFF,FFFFFFF,FFFF,FFFFFF:FFFFFFFF,,:,,F,FF,FFFF
@A00881:241:HJW2NDRXX:1:2129:11632:20729 1:N:0:CGAGAGAA+GATTGGAG
CGATGTCCTATGGGACGCAGCAGTGAGGAATATTGGTCAATGGGCGCGAGCCTGAACCAGCCAAGTAGCGTGAAGGAAGACGGCCCTACGGGTTGTAAACTTCTTTTATACGGGAATAAGAACGTCCACGAGTGGATGCGTGCATGTACCGTATGAATAAGCATCGGCTAACTCCGTGCCAGCAGCCGCGGTAATACGGAGGATGCGAGCGTTATCCGGATGTATTGGGTTTAAAGGGAGCGTAGACGGG
+
FF,FFFFFFFFFFFFFFFFFFFFFFFFFFFFFFFFFFFF:FFFFFFFFFFFFFFFFFFFFFFF,FFFFFFFFFFF:FFFFFFFFFFFFFFFFFFFFFFFFFFFFFF:FF:FFFFF:FFFFFFFFFFFFFFFFFFFFF:FFFFFFFFFFFFFFFFFFFFFFFFFFFFFFFFFF,FFFFFFFFFFFFFFFFFFFF,FFFFFFFF:FFFFFFFFFFFFFFF:F:,FF:FF:FFFFFFFF,F:FFFFFFFFFFF
@A00881:241:HJW2NDRXX:1:2129:24370:21183 1:N:0:CGAGAGAA+GATTGGAG
CGATGTCCTACGGGATGCAGCAGTGAGGAATATTGGTCAATGGGCGCGAGCCTGAACCAGCCAAGTAGCGTGAAGGAAGACGGCCCTACGGGTTGTAAACTTCTTTTATACGGGAATAAGACCGTCCACGAGTGGATGCGTGCATGTACTGTAAGAATAAGCCTCGGCTAACTCCGTGCCAGCAGCCGCGGTAATACGGAGGATGCGAGCGTTATCCGGAATTATTGGGTTGAAAGGGTCCGCAGGCGGC
+
,FFFFFFFFFFFFFFFFFFFFFFFFFFFF:F:FFFFFFF,FFFFF:FFFFFFFFFFFFFFFFF,FFFFFFFFFFFFFFFFFFFFFFFFFFFFFFFFF,FFFFFFF,FFFFFFFFFFF:FFFFFFFFFFFFFFF:,,FFF:FF:FFFFFF,FFFFFF,,FFF:,FFFFFF,FFF:FFFFFFFFFFFF:FFFFFFFFFFF:FFF,,FFFFFFFF,:FFFFF,F,F::FFFF,F,F::FFF,F:F:FFFFFFF
@A00881:241:HJW2NDRXX:1:2129:21052:21731 1:N:0:CGAGAGAA+GATTGGAG
CGATGTCCTATGGGACGCAGCAGTGGGGGATATTGCACAATGGGGGAAACCCTGATGCAGCGACGCCGCGTGAGCGAAGAAGTATTTCGGTATGTAAAGCTCTGTCAGCAGGGAAGAAGATGACGGTACCTGACCAAGTAGCTCCGGCTCAATACGTGCCAGCAGCCGCGGTAATACGTATGGAGCAAGCGGTATCCGGATTTACTGGGTGTAAAGGGAGCGCAGGCGGCCTGGCAAGTCTGGTGTGAAA
+
FF:FFFFF:F:FFFFFFF:FFFF,FFFFFFF,FFFFFFFFFFFFFFFFFFFFFFF:FFFFFFFFFFFFFFF:,FFFFFFFFFF::FFF:F,FFFFFFFFFFFFFFF:FFFFFFFFFF:FFFFFF::FF,FFFFFF:F:,FFFFFF,FFF,F:FFFFFF,F:F:FFF:FFF:FF,F:FFF,FFFFFFFFFFF:::FFFFFFFFF,F,FF::FFFF:FFFFFFFFF:FFFFF:FFFF,FFFF,:FFF:FFF:
@A00881:241:HJW2NDRXX:1:2129:17146:23672 1:N:0:CGAGAGAA+GATTGGAG
CGATGTCCTATGGGATGCAGCAGTGAGGAATATTGGTCAATGGGCGCGAGCCTGAACCAGCCAAGTCGCGTGAGGGAAGACGGCCTTATGGGTTGTAAACCTCTTTCAGATGAGAGTAAAGGGTGCTACGCGTAGCACATTGCAAGTATCATCAGAAGAAGCATCGGCTAATTCCGTGCCAGCAGCCGCGGTAATACGGAAGATGCGAGCGTTATCCGGATTTATTGGGTTTAAAGGGTGCGTAGGCGGA
+
FFFFFFFFFFFFFFFFFFFFFFFFFFFFFFFFFFFFFFFFFFFFFFFFFFFFFFFFFFFFFFFFFFFFFFFFFFFFFFFFFFFFFFFFFFFFFFFFFFFFFFFFFFFFFFFFFFFFFFFFFFFFFFFFFFFFFFFFFFFFFFFFFFFFFFFFFFFFFFFF,FFFFFFFFF:FFFFFF:FFFFFFFFFFF:F:FFFFFFFFFFFFFFFFF:FFFFFF,FFFFFFFFFFFFFFFFFF:FFFF:FFFFFFFF:
@A00881:241:HJW2NDRXX:1:2129:22996:23750 1:N:0:CGAGAGAA+GATTGGAG
CGATGTCCTATGGGATGCAGCAGTGAGGAATATTGGTCAATGGGCGGAAGCCTGAACCAGCCAAGTCGCGTGAGGGATGACGGCCCTACGGGTTGTAAACCTCTTTTGCCGGGGAACAAAAGGCGGGACGTGTCACGCAGTGGAGTGTACCCGGAGAAAAAGCATCGGCTAACTCCGTGCCAGCAGCCGCGGTAATACGGAGGATGCGAGCGTTATCCGGATTTATTGGGTTTAAAGGGTGCGTAGGCGG
+
FFFFFFFF:FF:FFFFFFFFFFFFFFFFFFFFFFFFFFFFF:FFF:FFFFFFFFFFFFFF::FFFFFFFF:FF:F:FFFFFF::,FFFF:FFFFFFFFF:FFFFF:F:F:F:FFF:FFFFFFF:FF,FFFFFFF,FFFF:FFFFFFFFFF:FF:FFFFFFF:FFF::FFF:F,:FFFFFFFF:FFF,F:F:FFFFFFFF:FF,FF:F,FFF,,FFFFFFFFFFFFFFFF:FFFFFFF:,FFFF:F:,,:,
@A00881:241:HJW2NDRXX:1:2129:11324:23766 1:N:0:CGAGAGAA+GATTGGAG
CGATGTCCTATGGGGGGCAGCAGTGAGGAATATTGGTCAATGGGCGGAAGCCTGAACCAGCCAAGTCGCGTGAGGGATGACGGCCCTACGGGTTGTAAACCTCTTTTGCCGGGGAACAAAAGGCGGGACGTGTCCCGCAGTGGAGTGTACCCGGAGAAAAAGCATCGGCTAACTCCGTGCCAGCAGCCGCGGTAATACGGAGGATGCGAGCGTTATCCGGATTTATTGGGTTTAAAGGGTGCGTAGGCGG
+
FFFFFFFFFFFFFFFFFFFFFFFFFFFFF:FFFFFFFFFFFFFFFFFFFFFFFFFFFFFFFFFFFFFFFFFFFFFFFFFFFFF:FFFFFFFFFFFFFFFFFFFFF:FFFFFFFFFFFFFFFFFFFFFFF:FFFFFFFFFFFFFFFFFFFF:FFFFFFFFFFFFFFFFFFFFFFFFFFFFFFFF:FFFFFFFFFFFFFFFFFFFFFFFFFFFFFFF:FFFF:,F:FFFFFFFFFFF,FFFFFFFFFFFF,F
@A00881:241:HJW2NDRXX:1:2129:18936:23954 1:N:0:CGAGAGAA+GATTGGAG
CGATGTCCTATGGGGTGCACCAGTGAGGAATATTGGTCAATGGGCGCGAGCCTGAACCAGCCAAGTCGCGTGAGGGAAGACGGCCTTATGGGTTGTAAACCTCTTTCAGATGAGAGTAAAGGGTGCTACGTGTAGCACATTGCAAGTATCATCAGAAGAAGCATCGGCTAATTCCGTGCCAGCAGCCGCGGTAATACGGAAGATGCGAGCGTTATCCGGATTTATTGGGTTTAAAGGGTGCGTAGGCGGA
+
FFFFFFFFFFFFFFFFFFFFFFFFFFFFFFFFFFFFFFFFFFFFFFFFFFFFFF:FFFFFFFFFFFFFFFFFFFFFFFFFFFFFFFFFFFFFFFFFFFFFFFFFFFFFFFFFFFFFFFFFFFFFFFFFFFFFFFFFFFFF:FFFFFFFFFFFFFFFFF:FF::FFFF:FFFFF:FFFFFFFFFFFFFFFFFFFFFFFFFFFFFFF:FFFF::FFFFFFFFFFFFFFFFFFFFFFFFFFFFFFFFFFF:FF
@A00881:241:HJW2NDRXX:1:2129:20663:24032 1:N:0:CGAGAGAA+GATTGGAG
CGATGTCCTATGGGACGCAGCAGTGAGGAATATTGGTCAATGGGCGCGAGCCTGAACCAGCCAAGTAGCGTGAAGGAAGACGGCCCTACGGGTTGTAAACTTCTTTTATACGGGAATAAGAACGTCCACGAGTGGATGCGTGCATGTACCGTATGAATAAGCATCGGCTAACTCCGTGCCAGCAGCCGCGGTAATACGGAGGATGCGAGCGTTATCCGGATTTATTGGGTTTAAAGGGAGCGTAGACGGG
+
FFFFFFFFFFFFFFFFFFFFFFFFFFFFFFFFFFFFFFFFFFFFFFFFFFFFFFFFFFFFFFF:FFFFFFFFFFFFFFFFFFFFFFFFFFFFFFFFF,FFFFFFFFFFFFFFFFFFFFFFFFFFFFFFFFFFFFFFFFFFFFFFFFFFFFFFFFFFFFFFFFFFFFFFFFFFFFFFFFFFFFFFFFFFFFFF:FFFF:FFFFFFFF:FFFFF:F:FFFF:FFFF:FF:FFFFFFFFFFFFFFFFFFFFF:
@A00881:241:HJW2NDRXX:1:2129:32362:24064 1:N:0:CGAGAGAA+GATTGGAG
CGATGTCCTATGGGATGCAGCAGTGGGGAATATTGGGCAATGGGCGCAAGCCTGACCCAGCAACGCCGCGTGAAGGAAGAAGGCTTTCGGGTTGTAAACTTCTTTTATCAAGGACGAAGAAAGTGACGGTACTTGATGAATAAGCCACGGCTAACTACGTGCCAGCAGCCGCGGTAATACGTAGGTGGCGAGCGTTGTCCGGATTTACTGGGTGTAAAGGGCGCGCAGGCGGGATGGCAAGTCAGATGTG
+
FFFFFFFFFFFFFFFFFFFFFFFFFFFFF:FFFFFFFFFFFFFFFFFFFFFFFFFFFFFFFFFFFFFFFFFFFFFFFFFFFFFFFFFFFFFFFFFFFFFFFFFFFFFFFFFFFFFFFFFFFFFFFFFFFFFFFFFFFFFFFFFFFF:FFFFFFFFFFFFFFFF:FFFFFFFFFFFFFFFFFFF:FFFFFFFFFFFFFFFFFFFFFFFFFFFFFFFFFFFF:FFFF:FFFF:FFFFFFFFFFFFFF:FF:F
@A00881:241:HJW2NDRXX:1:2129:23746:24142 1:N:0:CGAGAGAA+GATTGGAG
CGATGTCCTACGGGAGGCACCAGTGAGGAATATTGGTCAATGGGCGGGAGCCTGAACCAGCCAAGCCGCGTGAGGGAAGAAGGCCCTATGGGTCGTAAACCTCTTTTGTCAGGGAACAAAAGCCGATATGTATATTGGTGTGAGTGTACCTGAAGAAAAAGCATCGGCTAACTCCGTGCCAGCAGCCGCGGTAATACGGAGGATGCGAGCGTTCTCCGGATTTATTGGGTTTAAAGGGTGCGTAGGCGGC
+
:FFFFFFFFFFFFFFFFFFFFFF:FFFFF,FF:FFFFF:FFFFFFFFFFFFFFFFFFFFFFFFFFFFFFFFFFFFFF:FFFFFFFFFFFFFF,FFFFFFFFFFFFFFFFF,FFF:FFFFFFFFFFF:,FFFF,F:FFFFFFFFFFFFFFF,FFFF:FF:,FFFFFFFFFF:FFFFFFFFFFFF,FFFFFF:F::F:FFFFFFFF:FFFFFF:F,:FFFFF,FFFFFFFFF:FFFFFFFF:FF,FFFFFFF
@A00881:241:HJW2NDRXX:1:2129:20862:24502 1:N:0:CGAGAGAA+GATTGGAG
CGATGTCCTATGGGGGGCACCAGTGGGGAATATTGGGCAATGGGCGCAAGCCTGACCCAGCAACGCCGCGTGAAGGAAGAAGGCCCTCGGGTTGTAAACTTCTTTTATGAGGGACGAAGAAGTGACGGTACCTCATGAATAAGCCACGGCTAACTACGTGCCAGCAGCCGCGGTAATACGTAGGTGGCAAGCGTTATCCGGATTTATTGGGTTTCAAGGGTGCGTAGGCGGTCGTGCAAGTTGGAGGTGA
+
FFFFFFFFFF:FFFFFFFFFFFF:FFFFFFFFFFFFFFFFFFFFFFFFFFFFFFFFFFFFFFFFFFFFFFFFFFFFFFF:FF:FFFFFFFFFFFFFFFFFFFFFFFFFFFFFFFFFFFFFFFFFFFFFFFFFFFFFFFFFFFFFFFFFFFFFFFFFFFFFFFFFFFFFFFFFFFF:FFFF:FFFF:FFF:FFF:FFF:FFFFFFFFFFFFFFFF,:FFFFFF:FFFFFFFFFF:FFFF:FFFFFFFFFFF
@A00881:241:HJW2NDRXX:1:2129:13331:24643 1:N:0:CGAGAGAA+GATTGGAG
CGATGTCCTATGGGACGCAGCAGTGAGGAATATTGGTCAATGGACGCAAGTCTGAACCAGCCATGCCGCGTGCAGGAAGACGGCTCTATGAGTTGTAAACTGCTTTTGTACGAGGGTAAACGCAGGTACGCGTACCTGTTTGAAAGTATCGTACGAATAAGGATCGGCTAACTCCGTGCCAGCAGCCGCGGTAATACGGAGGATTCAAGCGTTATCCGGATTTATTGGGTTTAAAGGGTGCGTAGGCGGT
+
FF,FFFFFF,FFFFFFFFFFFFFFFFFFFFFFFFFF:FFFFFFFFFFFFFFFFFFFFFFFFFFFFFFFFFFFFFFFFFFFFFFFFF:FFFFFFFFFFFFFFFFFFFFFFFFFFFFFFF,:FFFFFFFFF:FFFFF:FFFFFF,FFFFFFFFF:FFFFFFFFFFFFFFFFFFFFFFFFFFFFFF:FFFFFFFFFF:FFFFFFFFFFFFFFFFF:FFFFFFFF:FFFFFFFFF,F:,F:FF:FFFFFFFFFF
@A00881:241:HJW2NDRXX:1:2129:15908:24940 1:N:0:CGAGAGAA+GATTGGAG
CGATGTCCTATGGGATGCACCAGTGAGGAATATTGGACAATGGATGGAAATCTGATCCAGCCATGCCGCGTGCAGGAAGGCGGTCCTATGGATTGTAAACTGCTTTTGTACGAGGGTAAACTCGGGTACGTGTACCCGACTGACAGTATCGTACGAATAAGGATCGGCTAACTCCGTGCCAGCAGCCGCGGTAATACGGAGGATCCAAGCGTTATCCGGATTTATTGGGTTTAAAGGGTGCGTAGGCGGT
+
FFFFFFFFFFFFFFFFFFFFFFFFFFFFF::FFFFFFFFFFFFFFFFFFFFFFFFFFFFFFFFFFFFFFFFFFFFFFFFFFFFFFFFFFFFFFFFFFFFFFFFFFFFFFFFFFFFFFFF:FFFFFFFFFFFFFFF:FFFFFF:,FFFFFFFFFFFF:FFFFFF:FFFFFFFFFFFFFFFFFFFFFFFFFFF,F,FFFFFF:FFF:FFFFFFFFFFFFFF,,FFFF:FFF:,FFF:F,:FFFF:FFFFFFF
@A00881:241:HJW2NDRXX:1:2129:15718:25488 1:N:0:CGAGAGAA+GATTGGAG
CGATGTCCTATGGGGCGCAGCAGTGAGGAATATTGGTCAATGGGCGCGAGCCTGAACCAGCCAAGTCGCGTGAGGGAAGACGGCCTTATGGGTTGTAAACCTCTTTCAGATGAGAGTAAAGGGTGCTACGTGTAGCACATTGCAAGTATCATCAGAAGAAGCATCGGCTAATTCCGTGCCAGCAGCCGCGGTAATACGGAAGATGCGAGCGTTATCCGGATTTATTGGGTTTAAAGGGTGCGTAGGCGGA
+
FFFFFFFFFFFFFFFFFFFFFFFFFFFF:FFFFFFFFFFFFFFFFFFFFFFFFFFFFFFFFFFFFFFFFFFFFFFFFFFFFFFFFFFFFFFFFFFF:FFFFFFFFFFFFFFFFFFFFFFFFFFFFFFFFFFFFF:FFFFFFFFFFFFFFFFFFFFFFFFFFFFF:,FFFFFFFF:FFFFFFFFFFFFFFFFFF,FFFFFF,FFF:F:F:FFFF::FFFFF,FFFFF:FFFFFFFFFFFFFFFFFFFFFFF
@A00881:241:HJW2NDRXX:1:2129:19596:25629 1:N:0:CGAGAGAA+GATTGGAG
CGATGTCCTATGGGATGCAGCAGTGGGGAATATTGCACAATGGGGGGAACCCTGATGCAGCGACGCCGCGTGGGTGAAGAAGTATTTCGGTATGTAAAGCCCTATCAGCAGGGAAGAAGATGACGGTACCTGAGTAAGAAGCCCCGGCTAACTACGTGCCAGCAGCCGCGGTAATACGTAGGGGGCGAGCGTTATCCGGATTTACTGGGTGTAAAGGGAGCGCAGACGGCTTAGCAAGTCTGGAGTGAAA
+
FFFFFFFFFFFFFFFFFFFFFFFFFFFFF::FFFFFFFFFFFFFFFFFFFFFFFFFFFFFFFFFFFFFFFFFFFFFFFFFFFFFFFFFFFFFFFFFFF:FFFFFFFFFFFFFFFFFFFFFFFFFFFFFFFFFFFFFFFFF:FFFFFFFFFFFFFFFFFFFFFF::FFFFFFFFFFFFFFFFFFFFFFFFFFF,FFFFFFF,FFFFFFFFFFF,F:FFFFFFFFFFFFFFF:F:FFFFFFF:FFFFFF:FF
@A00881:241:HJW2NDRXX:1:2129:19407:25645 1:N:0:CGAGAGAA+GATTGGAG
CGATGTCCTATGGGGTGCAGCAGTGGGGGATATTGGACAATGGGGGGAACCCTGATCCAGCGACGCCGCGTGAGTGAAGAAGTATTTCGGTACGTAAAGCTCTATCAGCAGGGAAGAAAGAAGACGGTACCTGAATAAGAAGCCCCGGCTAACTACGTGCCAGCAGCCGCGGTAATACGTAGGGGGCAAGCGTTATCCGGATTTACTGGGTGTCAAGGGTGCGTAGGTGGCATGGCAAGTCAGAAGTGAA
+
FF,F:FFF:F,FFFFFFFFFFFFFFFFFFFFF:FFFFFFFFFFFFFFFFFFFFFFFFFFFFFFFFFFFFFFFFFFFFFFFFFF:FFFFFFF:FFFFFFFFFFFFFFF:FFFFFF,FFF:FFFFFFFFF,F:FFFFFFFFFF,FFFFFFFFFFFFFFFFFFFFFFF:FFFFFFFF,FFFFFFFF:FFFF:FFFFFFFFFFFFF:FF:FFFFFFF,FFFFFFFFFF,FFF:FFFFF,:FFFFFF:F:FFF::
@A00881:241:HJW2NDRXX:1:2129:10764:25833 1:N:0:CGAGAGAA+GATTGGAG
CGATGTCCTATGGGATGCAGCAGTGAGGAATATTGGTCAATGGGCGCGAGCCTGAACCAGCCAAGTCGCGTGAGGGAAGACGGCCTTATGGGTTGTAAACCTCTTTCAGATGAGAGTAAAGGGTGCTACGTGTAGCACATTGCAAGTATCATCAGAAGAAGCATCGGCTAACTCCGTGCCAGCAGCCGCGGTAATACGGAGGATGCGAGCGTTATCCGGATTTATTGGGTTTAAAGGGTGCGTAGGCGGC
+
FF:FFFFFFFFFFFF:FFFFFFFFFFFFF,FFFFFFFFFF:FFFFFFFFFFFFFFFFFFFFFFFFFF:FFFFFFFFF:F,FFFFFFFFFFFFFFFFF:FFFFFFFF,FFF,FFFFFFFFFFFFFFFFFFFFFFFFF:FFFFFFFFFFFFFFFFFF:FFFFFFFFFFFFF:FFFFFF,FFF:FFFFFFFFFFF:FFFFFF:FFF:FFFFFFFF,:,FFFFFF:FF,FFFFFFFFFFFFFFF:FFFFFFFF,
@A00881:241:HJW2NDRXX:1:2129:12581:25911 1:N:0:CGAGAGAA+GATTGGAG
CGATGTCCTACGGGGTGCAGCAGTGAGGAATATTGGTCAATGGGCGGGAGCCTGAACCAGCCAAGTCGCGTGAGGGAAGACGGCCCTATGGGTTGTAAACCTCTTTTGCCGGGGAGCAAAGCGCCGCACGTGTGCGGTCTGGAGAGTACCCGGAGAAAAAGCATCGGCTAACTCCGTTCCAGCAGCCGCGGTAATACGGAGGATGCGAGCGTTATCCGGATTTATTGTGTTTAAAGGGTGCGTAGGCGGT
+
FFFFFF,,F:FFFFFFFF,:FFFFFFFF,FFFFFFFF:F:FF::FFFFFF::FFFF::FFF:FFFFFFFFFF::FFFFFFF,:F::,FF:F:FFFFFFFF,FFFFF,FF,F:FFFF:FFF:FFFF:F:FFF:FF,FFF,FFFFFFFFFF,FFFFFFFFFFF,:FF,,:F:FFFFFFF,F,FFF:F,:FF:FFF,FFFFFFF,FFF:,FFF::,F:F,:,FF,FFF,F,FFF:FFF:FF:,FFFFF,:FFF
@A00881:241:HJW2NDRXX:1:2129:31702:26052 1:N:0:CGAGAGAA+GATTGGAG
CGATGTCCTACGGGGTGCAGCAGTGAGGAATATTGGTCAATGGGCGGAAGCCTGAACCAGCCAAGTCGCGTGAGGGATGACGGCCCTACGGGTTGTAAACCTCTTTTGCCGGGGAACAAAAGGCGGGACGTGTCCCGCAGTGGAGTGTACCCGAAGAAAAAGCATCGGCTAACTCCGTGCCAGCAGCCGCGGTAATACGGAGGATGCGAGCGTTATCCGGATTTATTGGGTTTAAAGGGTGCGTAGGCGG
+
FF,FFFFFFFFFFFFFFFFFFFFFFFFFFFFFFFFFFFFFFFFFFFFFFFFFFFFFFFFFFFFFFFFFFFFFFFFFFFFFFFFFFFFFFFFFFFFFFF,FFFFFFFFF:FFFFFF,FFF,FFFFFFFFFFFFFFFFFF:FFFFFFFFFFFFFFFFFFFFFFFFFFFFF:FFFFFFFFFFFFFF::FFFFFF,F:FF:FF:FFF:FFF:FFFFFF,FFFF:F:FF,FFFFFF:FF,,FFF:FF::FFFFFF
@A00881:241:HJW2NDRXX:1:2129:26250:26068 1:N:0:CGAGAGAA+GATTGGAG
CGATGTCCTATGGGGTGCAGCAGTGAGGAATATTGGTCAATGGGCGCGAGCCTGAACCAGCCAAGTAGCGTGAAGGAAGACGGCCCTACGGGTTGTAAACTTCTTTTATACGGGAATAAGAACGTCAACGAGTGGATGCGTGCATGTACCGTATGAATAAGCATCGGCTAACTCCGTGCCAGCAGCCGCGGTAATACGGAGGATGCGAGCGTTATCCGGATTTATTGGGTTTAAAGGGAGCGTAGACGGG
+
FF:FFFFFFFFFFFFFFFFFFFFFFFFFFFFFFFFFFFFFFFFFFFFFFFF:FFFFFFFFFFFFFFFFFFFFFFFFFFFFFFFFFF:FFFFFFFFFFFF:FFFFFFFFFFFFF,F:FFF:FFF,FFFFFFFFFFFFFFF:FFFFF:FFFFFFFFFFFFFF::FFFFFFFF:F,FFFF:FFFFFFF,F:F:FFFFFFFFFFFF,FFFFFFFFF,F,:FF:,F,FF,FFFFFFFF,:,F:F:FFFFF:F:F,
@A00881:241:HJW2NDRXX:1:2129:14859:26631 1:N:0:CGAGAGAA+GATTGGAG
CGATGTCCTACGGGAGGCACCAGTGGGGAATATTGGGCCATGGGCGAAAGCCTGACCCAGCAACGCCGCGTGAGGGAAGAAGGCTTTCGGGTTGTAAACCTCTTTGACAGGGGAAGATAATGACGGTACCCTGAAAACAAGCTCCGGCTAACTACGTGCCAGCAGCCGCGGTGATACGTAGGGAGCAAGCGTTATCCGGACTTACTGGGTGTAAAGGGCGCGTAGGCGGGGCTGCAAGTCAGATGTGAAA
+
:FFFFFFFFFFFFFFFFFFFFFFFFFFFF,FFFFFFFF,FFFFFFFFFFFFFFFFFFFFFFFFFFFFFFFFFFFFFFFFFFFFFFFFFFFFFFFFF:FFFFFFFFFFFFFFFFFFFFFF,FFFFFFFFFFFFFFFFFFFFFFFFFFFFF,FFFFFF,FFFFFFFFFFFFFFFFFFFFF,FFFFFFFF:FF,F,FFF:FFF,F:FFFFFFFFFFFFFFFFFFFFFFFFFFF:F,FFFFFFF,FFFFFFF,F
@A00881:241:HJW2NDRXX:1:2129:24777:26678 1:N:0:CGAGAGAA+GATTGGAG
CGATGTCCTATGGGGTGCACCAGTGAGGAATATTGGTCAATGGGCGCGAGCCTGAACCAGCCAAGTAGCGTGAAGGAAGACGGCCCTACGGGTTGTAAACTTCTTTTATACGGGAATAAGAACGTCCACGAGTGGATGCGTGCATGTACCGTATGAATAAGCATCGGCTAACTCCGTGCCAGCAGCCGCGGTAATACGGAGGATGCGAGCGTTCTCCGGATTTATTGGGTTTAAAGGGAGCGTAGACGGG
+
FF,FFFFF:F:FFFFFFFFFFFFFFFFFFFFFFFFFFFF:FFFFFFFFFFFFFFFFFFFFF:FFFFFFFFFFF,:FFFFFFFFFFFF,FFFFFFFFFFFFFFFFFFFFFFFFFFFFFFFFFFFFFFFFFF:FFFFFFFFFFFFFFFFFFFFFFF:F,FFFFFF:FFFFF:FFFF:FFF:FFFFFFF::FFF,F,FFFFFFFFFFFFF:FFFFFFFF,FF,::,:FFFFFFFF,FFFFFFFFFF,FFFFFF
@A00881:241:HJW2NDRXX:1:2129:26458:26804 1:N:0:CGAGAGAA+GATTGGAG
CGATGTCCTATGGGACGCAGCAGTGAGGAATATTGGTCAATGGGCGCGAGCCTGAACCAGCCAAGTAGCGTGAAGGAAGACGGCCCTACGGGTTGTAAACTTCTTTTATACGGGAATAAGAACGTCCACGAGTGGATGCGTGCATGTACCGTATGAATAAGCATCGGCTAACTCCGTGCCAGCAGCCGCGGTAATACGGAGGATGCGAGCGTTATCCGGATTTATTGGGTTTAAAGGGAGCGTAGACGGG
+
FFFFFFFFFFFFFFFFFFFFFFFFFFFFFFFFFFFFFFFFFFFFFFFFFFFFFFFFFFFFFFFFFFFFFFFFFFFFFFFFFFFFFFFFFFFFFFFFFFFFFFFFFFFFFFFFFFFFFFFFFFFFFFFFFFFFFFFFFFFFFFFFFFFFFFFFFFFFFFFFFFFFFFFFFFFFFFFFFFFFFFFFFFFFFFFFF,FFFFFFFFFFFF:FFFFFFFFFFFFFFF:FFFFFFFF,FFFFFFFFFFFFFFF,FF
@A00881:241:HJW2NDRXX:1:2129:22634:26819 1:N:0:CGAGAGAA+GATTGGAG
CGATGTCCTACGGGGGGCAGCAGTGGGGAATATTGCACAATGGGGGAAACCCTGATGCAGCGACGCCGCGTGAGTGAAGAAGTATTTCGGTATGTAAAGCTCTATCAGCAGGAAAGAAAATGACGGTACCTGACTAAGAAGCCCCGGCTAACTACGTGCCAGCAGCCGCGGTAATACGTAGGGGGCAAGCGTTATCCGGATTTACTGGGTGTAAAGGGAGCGTAGACGGCAGGGCAAGTCTGAAGTGAAA
+
FFFFFFFFFFFFFFFFFFFFFFFFFFFFF:FFFFFFFFFFFFFFFFFFFFFFFFFFFFFFFFFFFFFFFFFFFFFFFFFFFFFFFFFFFF:FFFFFFF:FFFFFFFFFFFFFFFFFFFFFFFFFFFFFFF:FFFFFFFF:FFFFFFFFF,FFFFFFFF:FFFFFFFFFFFF,FFFFFF,FFFFFFFFFFFFF,FFFFFFFFFFFFFFFFFFFFFFFFFFFFFFF,FFFFFFFFFFFFF:FFFFFFFFF:F
@A00881:241:HJW2NDRXX:1:2129:8205:26976 1:N:0:CGAGAGAA+GATTGGAG
CGATGTCCTACGGGACGCAGCAGTTAGGAATATTGGGCAATGGAGGGAACTCTGACCCAGCAACGCCGCGTGAAGGAAGAAGGTTTTCGGATTGTAAACTTCTGATCTGTGGGAAGAAGGAAGTGACGGTACCACAGGAGAAAGCCACGGCTAACTACGTGCCAGCAGCCGCGGTAATACGAAGGTGGCGAGCGTTGTCCGGAATAACTGGGCGTAAAGGGAGCGTCGGTGGTTATTTAAGTTAGGTGTG
+
FFFFFF:FFF:FFFFFFFFFFFFFFFFFFFFFFF:FFFFFFF:FFFFF:,FFFFFF:FFFFFFFFFFFFFFF:FFFFFF,FFFFFFFFFF,FFFFFFFFFFFFFFFFFFFFFF:FF:FFFFFFFFF:::FFFFFF:FFFFFFF:FF:FFFFFFF:FFFFFFFFFFFF:FF:FFFFFFF,FF,FFFFFFFFFFFFFF:FFF:FF:FFF:FF:FF,,FF,F:FFFFFF,:F:FF:FFFFFFFF,FFF:F:F:
@A00881:241:HJW2NDRXX:1:2129:31973:27492 1:N:0:CGAGAGAA+GATTGGAG
CGATGTCCTATGGGATGCACCAGTGAGGAATATTGGTCAATGGGCGCGAGCCTGAACCAGCCAAGTGGCGTGAAGGAAGACGGCCCTACGGGTTGTAAACTTCTTTTATACGGGAATAAGAACGTCCACGAGTGGATGCGTGCATGTACCGTATGAATAAGCATCGGCTAACTCCGTGCCAGCAGCCGCGGTAATACGGAGGATGCGAGCGTTATCCGGATTTATTGGGTTTAAAGGGAGCGTAGACGGG
+
FFFFFFFFFFFFFFFFFFFFFFFFFFFFF:FFFFFFFFFFFFFFFFFFFFFFFFFFFFFFFFF,FFFFFFFFFFFFFFFFFFFFFFFFFFFFFFFFF:FFFF:FFFFFFFFFFFFFFFFFFFFFFFFFFFFFFFFFFF:FFFFF:FFFFFFFFFFF:FFFFFFFFFFFFFFFFFFFFFF:,FFFFFFFF:FFFFFF:FFFFFFFFFFFFFFFF:FFFFFFFFFF:FFFFFFFFF:FFFFFF,::F,F:F:
@A00881:241:HJW2NDRXX:1:2129:24008:27821 1:N:0:CGAGAGAA+GATTGGAG
CGATGTCCTATGGGGGGCAGCAGTAGGGAATTTTGCGCAATGGGCGAAAGCCTGACGCAGCAACGCCGCGTGTGTGATGAAGCCCCTAGGGGTGTAAAACACTGTCAGTAGGGACGAATTATGACGGTACCTACAGAGGAAGCATCGGCTAACTCCGTGCCAGCAGCCGCGGTAATACGGAGGATGCGAGCGTTATCCGGATTTATTGGGTTTAAAGGGTGCGTAGGCGGAACGGAAAGTCAGCGGTAAA
+
FFFFFFFFFFFFFFFFFFFFFFFFFFFFFFFFFFFFFFFFFFFFFFFFFFFFFFFFFFFFFFFFFFFFFFFFFFFFFFFFFFFFFFFFFFFFFFFFFFFFFFFFFFFFFFFFF:FFF:FFFFFFFFFF:FFFFFFFFFFFFFFFFFFFFFFFFFFFFFFFFFFFFFFFFFFFFFFFFFFFFFFFFFFFFFFFF:FFFFFFFFFFFFFFFFF:F:,FFFFFFFFFFFFF,FFFF:FFFFFFFFFF:FF,F,
@A00881:241:HJW2NDRXX:1:2129:20654:28307 1:N:0:CGAGAGAA+GATTGGAG
CGATGTCCTACGGGGGGCAGCAGTCGAGAATCATTCACAATGGGGGAAACCCTGATGGTGCGACGCCGCGTGGGGGAGGAAGGTCTTCGGATTGTAAACCCCTGTCATGCAGGAGCAAGGCTGAAAAGTTGATAGTACTGCAAGAGGAAGAGACGGCAAACTCTGTGCCAGCAGCCGCGGTAATACAGAGGTCTCAAGCGTTGTTCGGAATCACTGGGCGTAAAGGGTACGTAGGCGGCGGGGCAAGTTG
+
FFFFFFFFFFFFFFFFFFFFFFFFFFFFFFFFFFFFFFFFFFFFFFFFFFFFFFFFFFFFFFFFFFFFFFFFFFFFFFFFFFFFFFFFFFFFFFFF:FF:FFFFFFFFFFFFFFFFFFFFFFFFFFFFFFFFFF:FFFFFFFFFFFFFFFFFFFFFFFFFFFFFFFFFFFFFFFFFFFFFFFFFFFFFFFFFFFFFFFFF,FFFFFFFF,FFFFFFFFFFFFF,FFFF:FFF,,FFFFF::FFFFFFFFF
@A00881:241:HJW2NDRXX:1:2129:8287:28432 1:N:0:CGAGAGAA+GATTGGAG
CGATGTCCTACGGGGTGCAGCAGTGAGGAATATTGGTCAATGGGCGGAAGCCTGAACCAGCCAAGTCGCGTGAGGGATGACGGCCCTACGGGTTGTAAACCTCTTTTGCCGGGGAACAAAAGGCGGGACGTGTCCCGCAGTGGAGTGTACCCGGAGAAAAAGCATCGGCTAACTCCGTGCCAGCAGCCGCGGTAATACGGAGGATGCGAGCGTTCTCCGGAGTTATTGGGTTTATAGGGTGCGTCGGCGG
+
,F,FFF:FFFFFFFFFF:F:F,FFFFFFFFFFFFF:FFFFFFFFF::FF,FFFFFFFFF:F:,F::F:F:FF:FF:FFFFFFFFFFFF,F,FFFFFFFFFFFFFFFFFF,F,F:,FFFFFFF:FFFFFFFFFFF,FFFFFFF:FFFFFF:FFFFF:FFFFFFFFFFFFF:FFFFF,FFFFFFFFFFFFF,FF:FFF:FFF,FFFFFFFFF:F,F:F,FFFF,FF,FFFFF:,:F,:F:FFFFF,,,FFF,
@A00881:241:HJW2NDRXX:1:2129:29975:29199 1:N:0:CGAGAGAA+GATTGGAG
CGATGTCCTACGGGGCGCACCAGTGGGGAATATTGGTCAATGGGCGCGAGCCTGAACCAGCCAAGTAGCGTGAAGGATGACTGCCCTACGGGTTGTAAACTTCTTTTATAAAGGAATAAAGTGAGGCACGTGTGCCTTTTTGTATGTACTTTATGAATAAGGATCGGCTAACTCCGTGCCAGCAGCCGCGGTAATACGGAGGATCCGAGCGTTATCCGGATTTATTGGGTTTAAAGGGAGCGTAGACGGG
+
FFFFFFFFFFFFFFFFFFFFFFFFFFFFFFFFFFFFFFFFFFFFFFFFFFFFFFFFFFFFFFFFFFFFFFFFFFFFFFFFFFFFFFFFFFFFFFFF:FFFFFFFFF:FFFF:FFF:FFFFFFFFFFFFFFFFFFFFF:FFFF:FFFFFFFFFFFFFFFFFFFFFFFFFFFFFFFFFFFFFFFFFFFFFFFFFFFFFFFFFFFFFFF:FFFFFF:FFFFFFFFFFFFF,FFFFFFFFFFFFFFFFFFFFF:
@A00881:241:HJW2NDRXX:1:2129:13747:29371 1:N:0:CGAGAGAA+GATTGGAG
CGATGTCCTACGGGGCGCACCAGTGGGGAATATTGCACAATGGGGGGAACCCTGATGCAGCGACGCCGCGTGAGTGAAGAAGTCATTCGTGATGTAAAGCTCTATCAGCAGGAAAGAAAATGACGGTACCTGACTAAGAAGCTCCGGCTAACTATGTGCCAGCAGCCGCGGTAATACATAGGGAGCAAGCGTTATCCGGAATTCTTGGGCGTAAAGCGTGCGTAGGCGGCCGTTTAAGTCTGTCGTGAAA
+
,FFFFFFFFFFFFFFFFFFFFFF:FFFFF:FFFFFFFFFFFFFFFFFFFFFFFFFFFFFFFFFFFFFFFFFFFFFFFFFFFFFFFFFFF,FFFFFFFFFFFFFFFFFFFFFF:,FFFFFFFFFFFFFFFFFFFFFFFFFFFFFFFFFFFFFFF,FFFFFFFFFFFFFFFFFFF,F:F,F:FFFFFFF,FFF:F:FFFFFF,FF,FFFFFFFFFFF:FFFFFFF:FFFFFFFFF:F:FFFF,F:FFFFFFF
@A00881:241:HJW2NDRXX:1:2129:20717:29857 1:N:0:CGAGAGAA+GATTGGAG
CGATGTCCTATGGGATGCAGCAGTGGGGAATATTGCACAATGGAGGGAACTCTGATGCAGCGATGCCGCGTGAGGGAAGAAGGTTTTCGGATTGTAAACCTCTGTCGTCGGGAACGATAATGACGGTACCCGACAAGGAAGCTCCGGCTAACTACGTGCCAGCAGCCGCGGTAATACGTAGGGAGCGAGCGTTGTCCGGAATTACTGGGTGTAAAGGGAGCGTAGGCGGGGTTGCAAGTCAGATGTGAAA
+
FFFFFFFFFFFFFFFFFFFFFFFFFFFFFFFFFFFFFFFFFFFFFFFF:FFFFFFFFFFFFFFFFFFFFFFFFFFFFFFFFFFFFFFFFFFFFFFFFFFFFFFFFFFFFFFFF:FFFF,FFFFFFFFFFFFFFFFFFFF:FFFFFFFFFFFFFFFFFFFFFFFFFFFFFFFF,FFFFFFFFFFFFFFFFFFFFFFFFFFF,FFFFFFFFFFF:FFFFF,FFFFFFFFFFFFFFFFFFFFF:FFFFFF::F
@A00881:241:HJW2NDRXX:1:2129:13530:30123 1:N:0:CGAGAGAA+GATTGGAG
CGATGTCCTACGGGGCGCACCAGTGAGGAATATTGGGCAATGGGCGCAAGCCTGACCCAGCAACGCCGCGTGAAGGAAGAAGGCCCTCGGGTTGTAAACTTCTTTTGTCAGGGACGATAGTGACGGTACCTGACGAATAAGCCACGGCTAACTACGTGCCAGCAGCCGCGGTAATACGTAGGTGGCAAGCGTTATCCGGATTTACTGGGTGTAAAGGGCGTGTAGGCGGGACTGCAAGTCAGATGTGAAA
+
:F:FFFFFFFFFFFFFFFFFFFFFFFFFFFFFFFFFFFF:FFFFFFF:FFFFFFFFFFFFF,:FFFFFFF:FFFFFFFFF:FFFFFFF:FFFFFFFFFFFFFFFFFFFF,FFFFFFFFFF:F:FFFFFFFF:FFFFFFFFFFFFFFFFF,FFFFFFFFF:F,FFFFFFFFFF:FFFFFFFFFFFFFFFFFFF,FFFFFFFFFFFFF:FFFFFFF,FF,FFF::F:FFFFF::FF,F,FFF:F,F:FFFF:
@A00881:241:HJW2NDRXX:1:2129:31792:30154 1:N:0:CGAGAGAA+GATTGGAG
CGATGTCCTACGGGGCGCAGCAGTGGGGAATCTTCCGCAATGGGCGAAAGCCTGACGGAGCGATGCCGCGTGGGTGAAGACGGGATTCGTCCCGTAAAGCCCTGTTGCCCGCGACGAAGAGCGCATCGAGGAAAGAGCGATGCGAGTGACGGTAGCGAGCGAGGAAGCCACGGCTAACTACGTGCCAGCAGCCTCGGTAATACGTAGGTGGCGAGCGTTGTCCGGAATCATTGGGCGTAAAGCGCATGTA
+
FF:FFFFFFF:FFFFFFFFFFFFFFFFFFFFFFFFFFFFFF:FFFFFFF:FFFFF:FFFFFFFFFF,FFF,F:FFFFF:F,F:FFFFFFFFFFFFFFFFF:FFFF:FFFFFFFFFFFFFFFFFFFFFFF::,F:FFFFFFFFFFFFFFFFFFF:FFFFFFFFFFFFFFFFFFFFF,FF::F:FF:FFFFF:FF,FF,F,:FFFF,FFFFFFFF,:,FF,FF:F:FFFFFFF,FFFFFF,FFF:F:FFFFF
@A00881:241:HJW2NDRXX:1:2129:27208:30201 1:N:0:CGAGAGAA+GATTGGAG
CGATGTCCTATGGGAGGCAGCAGTGGGGAATATTGGGCAATGGGCGAAAGCCTGACCCAGCAACGCCGCGTGAAGGAAGAAGGCCCTCGGGTTGTAAACTTCTTTTGCCAGGGACGAAGAAGTGACGGTACCTGGTGAAAAAGTCACGGCTAACTACGTGCCAGCAGCCGCGGTAATACGTAGGTGGCAAGCGTTATCCGGATTTACTGGGTGTAAAGGGCGTGTAGGCGGGATTGCAAGTCAGATGTGA
+
FFFFFFFFFFFFFFFFFFFFFFFFFFFFFFFFFFFFFFFFFFFFFFFFFFFFFFFFFFFFFFFFFFFFFFFFFFFFFFFFFFFFFFFFF:FFFFFF,FFFFFFFFFFFFFFFFFFFFFFFFFFF:FFFFFFFFFFFFFFFFFFFFFFFFFFFFFFFF:FFFFFFFFFFFFFFFFFFFFFFFFFFFFFFF,FFFFFFFFFFFFFFFFFFFF:FFF:,FF:FFFFFFFFF::FF:FF::FF,FFFF:FFFFF
@A00881:241:HJW2NDRXX:1:2129:27010:30483 1:N:0:CGAGAGAA+GATTGGAG
CGATGTCCTATGGGGGGCAGCAGTGGGGAATATTGCACAATGGGGGAAACCCTGATGCAGCGACGCCGCGTGAGTGAAGAAGTATTTCGGTATGTAAAGCTCTATCAGCAGGGAAGAAGATGACGGTACCTGAGTAAGAAGCCCCGGCTAACTACGTGCCAGCAGCCGCGGTAATACGTAGGGGGCAAGCGTTATCCGGATTTACTGGGTGTAAAGGGAGCGTAGACGGCGATGCAAGTCTGACGTGACA
+
FF:,FFFFFFFFF:FFFFFFFF:FFFFFFFFFFFFFFFFFFFFFF:FFFFFFFFFFFFFFFFFFF:FFFF:FF:FFFFFFFFFFFFFFFF:::FFFFFFFFFF,FFFFFFFFFFFFFFFF,FFFFFFFFFFFFFFF:FFFFFF::FFFFFFFFFFFFFFF::FFFF::F::FFFFFFFFFFFFFFF:FFF:FF:FFF:FFFF,FFF,FFFFFFFFFFF,,FFFFFFFFF:FFFFF:,FF,FF:,FFFF,F
@A00881:241:HJW2NDRXX:1:2129:8892:30639 1:N:0:CGAGAGAA+GATTGGAG
CGATGTCCTACGGGGTGCAGCAGTCGGGAATATTGCGCAATGGAGGAAACTCTGACGCAGTGACGCCGCGTGCAGGAAGAAGGTTTTCGGATTGTAAACTGCTTTAGACAGGGAAGAAACAAATGACAGTACCTGTAGAATAAGCTCCGGCTAACTACGTGCCAGCAGCCGCGGTAATACGTAGGGAGCGAGCGTTCTCCGGATTTATTGGGTGTAAAGGGTGCGTAGACGGATAAGCAAGTTAGTTGTG
+
FF,FFFFFFFFFFFFFFF:FFFFFFFFFF,FFF:FFFFF:FFFFF:F:FFFFF:FFFFFFFFFFFFFFFFFFFFFFF:FFFF:FFFFF:FFFFFFFF:FFFFFF:FFFFFFFFFFFF,FFF,FFFFF:FFFFF,F:FFFFFFFFFFFFFFFF:F,FFFFFFFFFF:FFFFFFFFF:FFFFF:FFFFFFFFF:FFFF,:F:FFF,:F,,FFFFFFF,FF,FFFF:FF:FFFFFF,FFFFF:F:FFF,FFF:
@A00881:241:HJW2NDRXX:1:2129:21034:31657 1:N:0:CGAGAGAA+GATTGGAG
CGATGTCCTATGGGAGGCAGCAGTGGGGAATATTGCACAATGGGGGGAACCCTGATGCAGCGACGCCGCGTGGGTGAAGAAGTATTTCGGTATGTAAAGCCCTATCAGCAGGGAAGAAGATGACGGTACCTGAGTAAGAAGCCCCGGCTAACTACGTGCCAGCAGCCGCGGTAATACGTAGGGGGCAAGCGTTATCCGGATTTACTGGGTGTAAAGGGAGCGTAGACGGCATGACAAGTCCGAAGTGAAA
+
FFFFFFFFFF:FFFFFFFFFFFFFFFFFF:FFFFFFFFFFFFFFFFFFFFFFFFFFFFFFFFFFFFFFFFFFFFFFFFFFFFFFFFFFFFFF:F:FFFFFFFFFFFFFFFFFFFFFFFFFFFFFFFFFFFFFFFFF:FFFFFFFFFFFFFFFFFFFFFFFFF:FFFFFFFFFFFFFFF:FF,FFFFFFFFF:F,FFFFFFFFFF:FFF:,FFFF,:FFFFF,FF:FFFF:FF,FFFFFFF,F:FFFFFFF
@A00881:241:HJW2NDRXX:1:2129:6008:31876 1:N:0:CGAGAGAA+GATTGGAG
CGATGTCCTATGGGATGCAGCAGTGGGGGATATTGCACAATGGAGGGAACTCTGATGCAGCGATGCCGCGTGAGGGAAGAAGGTTTTCGGATTGTAAACTTCTGTTGTGAGGGACGAAGAATGACGGTACCTTACAAGGAAGCCCCGGCTAACTACGTGCCAGCAGCCGCGGTAATACGTAGGGGGCGAGCGTTGTCCGGAATGACTGGGCGTAAAGGGAGGGTAGGCGGCATCGCAAGTTCAGTGTGAA
+
,::FFFFFFFF::FFF:FFF,FFFF:FF:FFF,:,FFFFFF:FF,F:FF:F:FFFF:FF,F:FF:FFFFFFFFFFFFF,FFFFFFFFFFFFFFF:FFFF:FFFFFFF::F,,FFFF,FFF:FFFF,,FFF,FFF:FF,:,F,,:FFF:FFFFFFFFFFFFFFFFF:F,::,:F:,FFFFFFFF:F:F,FF:FFFF:F,FFFFF:F,FF:,F,FF,:F,,F,,F,:FF:,FFFF:F::FFFF,F,:FFFFF
@A00881:241:HJW2NDRXX:1:2129:29866:32268 1:N:0:CGAGAGAA+GATTGGAG
CGATGTCCTATGGGGCGCAGCAGTCGGGAATATTGCGCAATGGAGGAAACTCTGACGCAGTGACGCCGCGTGCAGGAAGAAGGTCTTCGGATTGTAAACTGATTTAGAGAGGGAAGAAGAAGGACAGTACCTCTAGAATAAGCTCCGGCTAACTATGTGCCAGCAGCCGCGGTAATACATAGGGAGCAAGCGTTATCCGGATTTATTGGGTGTAAAGGGTGCGTAGACGGAAGAACAAGTTAGTTGTGAA
+
FFFFFFFFFFFFFFFFFFFFFFFFFFFFFFFFFFFFFFFFFFFFFFFFFFFFFFFFFFFFFFFFFFFFF:FFFFFFF:FFFFFFFFFFFFFFFFFFF:FFFFFFFFFFFFFFFFFFFFFF:F:FFFFFFFFFFFFFFFFFFF:FFFFFFFFFFFFFF:F:FFFFFFFFFFFFFFFF:F,F::FFF:FFFFFF:,FFFFFFFFFFFF:F:FFFFFFFFFFFF:FFFFFFF,:FFFFFFFFFFFF:F:FFFF
@A00881:241:HJW2NDRXX:1:2129:23411:32393 1:N:0:CGAGAGAA+GATTGGAG
CGATGTCCTACGGGATGCAGCAGTTAGGAATATTCGTCAATGGGGGAAACCCTGAACGAGCAATGCCGCGTGAGTGATGAAGGCCCTTTGGGTTGTAAAACTCTGTTGTTAGGGAAGAATTGTAAGAGTAGGAAATGGCTCTTGCTTGACGGTACCTTTCAAGAAAGCCACGGCTAACTACGTGCCAGCAGCCGCGGTAATACGTAGGTGGCGAGCGTTATCCGGATTTATTGGGCGTAAAGGGTGCGCA
+
:F:FFFFFFFFFFFFFFF:F,F,FF:FF:,F:FFFFFFF:FFFFFFF,FFFFFFFFFFFFF:FFFFFF:FFFFFFFFFFFFFF,:FFFFFFFFFFFF,:FFFF:F::FFFFFFFFFF,F,FFFFFFFFFFFFF:FFFFFFFFFFFFFFFFFFFFFFF,FFF:FFF::FFFFFF:FFFFF:F,FFFFFFF,F:FFFFFF:,F,FFFF::FF:FFFFFFFF,F:FFFFFFF:FF:FFFFFFFFFFFFF,F::
@A00881:241:HJW2NDRXX:1:2129:30644:32769 1:N:0:CGAGAGAA+GATTGGAG
CGATGTCCTACGGGATGCAGCAGTGGGGAATATTGCACAATGGGGGGAACCCTGATGCAGCAACGCCGCGTGAAGGAAGACGGTTTTCGGATTGTAAACTTCTTTTGCCAGGGACGAAGACGTGACGGTACCTGGTGAAAAAGTCACGGCTAACTACGTGCCAGCAGCCGCGGTAATACGTAGGTGGCAAGCGTTATCCGGATTTACTGGGTGTAATGGGCGTGTAGGCGGGATAGCTAGTCAGATGTGA
+
,F,FFF:FFFFFFF:F:FFFF:FFFFFFFFF:FFFF:FFFFFFFFFFFFF:FFF,F:FFFFFFFFF::FFFFFFFFFFF:FFFFFFF:FFFFFFF,FFFFFFFFFFF:F:FFFF:FFFFF,FFFFFFFF,,FFF::FF:FF,FFFFF:FFFFFFFFFFFFFFFF:F:FF:FFFF:FFFFFFFF,FFF,FFFF:,FFFFF:FFFFFF,FFFFFFFFF::,FFFFF:FFFFFFFFF,FF:FFFF:F,FFF:,
@A00881:241:HJW2NDRXX:1:2129:24822:33990 1:N:0:CGAGAGAA+GATTGGAG
CGATGTCCTATGGGGGGCAGCAGTGGGGAATATTGCACAATGGGGGAAACCCTGATGCAGCGACGCCGCGTGAGTGAAGAAGTATTTCGGTATGTAAAGCTCTATCAGCAGGAAAGAAAATGACGGTACCTGACTAAGAAGCCCCGGCTAACTACGTGCCAGCAGCCGCGGTAATACGTAGGGGGCAAGCGTTATCCGGATTTACTGGGTGTAAAGGGAGCGTAGACGGCAGGGCAAGTCTGAAGTGAAA
+
,FF,FFFFFFFFFFFFFFFFFFFFFFFFFFFFFFFFFFFFFFF:FFFFFFFFFF:FFFFFFFFFFFFFFFFFFFFFFFFFFFFFFFFFFFFFFFFFFFFFFFFFFFFFFFFFFFFFFFFFF,FFFFFFFFFFFFFFFFFF,:FFFFFFF,:FFFF:F:FFFFFFFFFFFFFF,FFFFFFFFFFFFFFFFFFFFFFFFFFFFF,FFFF,FFFFFFFF:FFFFF:F,FFFFFFF,:FFFFFFF,FFFF,:FF
@A00881:241:HJW2NDRXX:1:2129:5710:34334 1:N:0:CGAGAGAA+GATTGGAG
CGATGTCCTATGGGACGCAGCAGTGAGGAATATTGGTCAATGGGCGGAAGCCTGAACCAGCCAAGTCGCGTGAGGGATGACGGCCCTACGGGTTGTAAACCTCTTTTGCCGGGGACCAAAAGGCGGGACGTGTCCCGCAGTGTAGTGTACCCGGAGAAAAAGCATCGGCTAACTCCGTGCCAGCAGCCGCGGTAATACGGAGGATGCGAGCGTTGTTCGGCTTTATTGGTTTTAAAGGGTGCGTATGCGG
+
:FFFF:FF:FFFFFFFFFFFFFFFF:FFF:FFFFFFF:::FFFFFFFFFFFFF:FFFFFFFFFF:FFFF:F::::FF:FFFFFFFFFFF,FFFFFFFFF,FFF:F:F,F:FFFF:,FFF,FFFFFF,F,FFFFFFFFFFF:F,:FFFFFFFFF,F:FFF,::FFFFFFFF:FFFFF:FFFFFFFFFFFFF:F,,FF:FF,FFFFF,:FFF,FF:,FFF,F:,:FF,:,F,,F,F,FF:FFFF,:F,,:,,
@A00881:241:HJW2NDRXX:1:2129:24460:34679 1:N:0:CGAGAGAA+GATTGGAG
CGATGTCCTACGGGATGCACCAGTGGGGAATATTGCACAATGGGCGCAAGCCTGATGCAGCGATGCCGCGTGAGGGAAGAAGGTTTTCGGATTGTAAACCTCTGTCTTAAGGGACGATAATGACGGTACCCCTTTAGGAAGCCACGGCTAACTACGTGCCAGCAGCCGCGGTAATACGTAGGTGGCGAGCGTTGTCCGGAATTACTGGGTGTAAAGGGAGCGTAGGCGGGAAGGCAAGTCAGAAGTGAAA
+
FF,FFFFFFFFFFFFFFFFFFFFFFFFFFFFFFFFFFFFFFFFFFFFFFFFFFFFFFFF:FFFFFFFFFFFFFFFFFFFFFFFFFFFFFFFFFFFFFFFFFFFFFFFFFFFFF:FFFFFFFFFFFFFFFFFFF,FFFFFFFFFFFFFFFFFFFFFFFFFFFFF:FFFFFFFFF,FFFFFFFFFFFFF,FFF:FFFFFFFF,FFFFFFFFFFFFF:FFFFFFFFFFFFFFFFFFFFF:FFFFF:FF:FF:F
@A00881:241:HJW2NDRXX:1:2129:25201:34679 1:N:0:CGAGAGAA+GATTGGAG
CGATGTCCTATGGGGGGCAGCAGTGGGGAATATTGGGCAATGGGCGCAAGCCTGACCCAGCAACGCCGCGTGAAGGAAGAAGGCTTTCGGGTTGTAAACTTCTTTTATGAGGGACGAAGGATGTGACGGTACCTCATGAATAAGCCACGGCTAACTACGTGCCAGCAGCCGCGGTAATACGTAGGTGGCGAGCGTTGTCCGGATTTACTGGGTGTAAAGGGCGCGTAGGCGGGCATGCAAGTCAGATGTG
+
FFFFFFFFFFFFFFFFFFFFFFFFF,FFFFFFF:FFFF:FFFFFFFFFFFFFFFFFFFFFFFFFFFFFFFFFFFFFFFFFFFFFFFFFFFFFFFFFFFFFFFFFFFFFFFFFFFFFFFFFFF,FFFFFFF,FFFFFFFFFFFFFFF,FFFFFFF:FFFFFFFFFFFFFFFFFFFFFFFFFF:FFFFFFFFFFFFFFFFFFFF:FFFFFFF:FFFFF:FFFFFFFFFFFFFFFFFF:FFF:F::FF:FFFF
@A00881:241:HJW2NDRXX:1:2129:24379:34757 1:N:0:CGAGAGAA+GATTGGAG
CGATGTCCTACGGGGTGCAGCAGTGAGGAATATTGGTCAATGGGCGCGAGCCTGAACCAGCCAAGTAGCGTGAAGGAAGACGGCCCTACGGGTTGTAATCTTCTTTTATACGGGAATAAGACCGTCCACGAGTGGATGCGTGCATGTACCGTATGACTAAGCATCGGCTAACTCCGTGCCAGCAGCCGCGGTAATACGGAGGATGCGAGCGTTATCCGGATTTATTGGGTTTAAAGGGAGCGTAGACGGG
+
FF:FFFFFFFFFFFFFFF,FFFFFFFFFFFFFFFFFFFFFFFFFFFFFFFFFFFFFFFFFFFFFFFFFFFFFFFFFFFFFFFFFFFFF:FFFFFFFFF,:FFF:FFFFFFFF:FFFFFFFF:FFFFF,FFFFFFFFFF:FFFF:FFFF:FFFFFFF,FFFFFFFFFFFF:FFFFFFFFFFFFFFF:FFFFFFF,FFFFFFFFFFF:F:FFFFF,FFFF:F,FFFF,FFFFFFFFFFFFFFFFFFFFFFFF
@A00881:241:HJW2NDRXX:1:2129:17508:34788 1:N:0:CGAGAGAA+GATTGGAG
CGATGTCCTACGGGAGGCAGCAGTGGGGAATCTTCCGCAATGGGCGAAAGCCTGACGGAGCGATGCCGCGTGGGGGAAGAAGGGATTCGTCCCGTAAAGCCCTGTTGCCCGCGACGAAGAGCGCATCGAGGAAAGAGCGATGCGAGTGACGGTAGCGAGCGAGGAAGCCACGGCTAACTACGTGCCAGCAGCCGCGGTAATACGTAGGTGGCGAGCGTTGTCCGGAATCATTGGGCGTAAAGCGCATGTA
+
FF::F:FFFFFFFF,FFFFFFFFFFFFFFFFFFFFFFFFFFFFFFFFFFFFFFF,FFFFFFFFFF:FFFFFFFF,FFFFFFFFFFFFFFFFFFFFFFFFFFFFFFFFFFFFFFFFFFFF,FFFFFFFFFFFFFFFFFFFFFFFFFFFFFFFFFFFFFFFFFFF:FFFFFFFFFFFFFFF:FF::FFFFFF,FFFFFFFFFFFFFFFFFFFFFFFF:FFFFF:FFFFFFFFFF::FFF:FF,F,FFFF:,F
@A00881:241:HJW2NDRXX:1:2129:5475:34835 1:N:0:CGAGAGAA+GATTGGAG
CGATGTCCTATGGGACGCACCAGTGAGGAATATTGGTCAATGGGCGGAAGCCTGAACCAGCCAAGTCGCGTGAGGGATGACGGCCCTACGGGTTGTAAACCTCTTTTGCCGGGGAACAAAAGGCGGGACGTGTCCCGCAGTGGAGTGTACCCGGAGAAAAAGCATCGGCTAACTCCGTGCCAGCAGCCGCGGTAATACGGAGGATGCGAGCGTTATCCGGATTTATTGGGTTTAAAGGTTGCGTAGGCGG
+
FF:FFF,,F:FFFFFFFFFFF:F,F,FFFFF:FFFFFFFFFFFFFFFFFFFFFFFFFFFFFFFFFF:FFFFFFF,FFFF:FFFFFFF:FFFFFFFFFFFFFFF:FFFFFFFFFFFFF:FFFFFFFFFFFFFFFFFFFFFF,FFFFFFFFF:FFFFFFFF:,FFFFFFFFFFFFFFFFFFFF,FFFFFFF:,FFF:FFFF:F:,,FFFFFFFFF,F:,F:F,F,F:F:,,FFFF:F:FF,,F::,:FFF:F
@A00881:241:HJW2NDRXX:1:2129:26060:35321 1:N:0:CGAGAGAA+GATTGGAG
CGATGTCCTATGGGGTGCAGCAGTGAGGAATATTGGTCAATGGACGCAAGTCTGAACCAGCCATGCCGCGTGCAGGATGACGGCTCTATGAGTTGTAAACTGCTTTTGTACGAGGGTAAAATCGGATACGCGTATCCGACTGAAAGTATCGTACGAATAAGGATAGGCTAACTCCGTGCCAGCAGCCGCGGTAATACGGAGGATCCGAGCGTTATCCGGATTTAGTGGGTTTAAAGGGTGCGTAGGCGGT
+
FF:,FFFFFFF,FFFFFFFFF:FFFFF:FFFFFFFFFFFFFFFFF:FFFFFFF:FFFFFFFFFFFFFFFFFFFFFFFFFFFFFFFFFFFFFFFFFFFFFFFF,F::F:FFF:FFF,FFFFFFF,FFFFFF:FFFF,FFFF:FFFFFFFFF,:FFFFFFFF:FF:,:FF,FFFFFF:FFFFFFFFFFFFFFFFF:FFFFFFFFFFFF,FFFF,,F,,FFFFF,FF,,:F:FFFFFF:FFFF:FFFF,FFFF
@A00881:241:HJW2NDRXX:1:2129:22444:35477 1:N:0:CGAGAGAA+GATTGGAG
CGATGTCCTACGGGGTGCACCAGTGGGGAATATTGGTCAATGGGGGAAACCCTGAACCAGCAACGCCGCGTGAAGGAAGAAGGCTTTCGGGTTGTAAACTTCTTTTATCAAGGACGATAGTGACGGTACTTGATGAATAAGCTCCGGCTAACTACGTGCCAGCAGCCGCGGTAATACGTAGGGAGCGAGTGTTATCCGGATTTACTGGGTGTAAAGGGCGCGTAGGCGGGCTGACAAGTCAGATGTGAAA
+
:FFFFFFFF:FFFFFFFFFFFFFFFFFFFFFFFFFFFFF:FFFFFFFFFFFFFFFFFFFFFFFFFFFFFF:FFFFFFFFFFF,FFFFFFFFFF:FFFFFFFFFFFFFFFFFFFFFFFFFF:F:FFF:FFFFF:FFF:FF:FFFFFFFFFF:FFFFFFFF:FFFFFFFFFFFFFFF:FFF:FFFFFFFFFFF::FFFFFFFFFFFF:FFF,F:,F:FFFFFFFF:FFF:FFF,F:FF:F:F:FF:FFF,,:
@A00881:241:HJW2NDRXX:1:2129:22462:35634 1:N:0:CGAGAGAA+GATTGGAG
CGATGTCCTATGGGGGGCAGCAGTGGGGAATATTGCACAATGGGGGGAACCCTGATGCAGCGACGCCGCGTGAGTGAAGAAGTATTTCGGTATGTAAAGCTCTATCAGCAGGAAAGAAAATGACGGTACCTGACTAAGAAGCCCCGGCTAACTACGTGCCAGCAGCCGCGGTAATACGTAGGGGGCAAGCGTTATCCGGATTTACTGGGTGTAAAGGGAGCGTAGACGGCAGGGCAAGTCTGGAGTGAAA
+
:FFFFFFFFF:FFFFFFFFFFFFF:FFFFFFFFFFFFFFFFFFFFFFFFFFFFFFFFFFFFFFFFFFFFFFF::FFFFFFFFFFFFFFFFFFFFFFFFFFFFFFFFFFFFFFFFFFFFF:FFFFFFFFFFFFFFFFFF:FFFFFFFFFFFFFFFFFFFFFFFFF:FF:FFFFFFFFFFFFFFFFFFFFFF:FFFFFFFFFFFF:FFFFFFFFFFFFFFFF,F:FFF,FFFFFFFFF:FFFFF:FFFFFFF
@A00881:241:HJW2NDRXX:1:2129:25201:35900 1:N:0:CGAGAGAA+GATTGGAG
CGATGTCCTACGGGGTGCAGCAGTGGGGAATATTGGGCAATGGGCGCAAGCCTGACCCAGCAACGCCGCGTGAAGGAAGAAGGCTTTCGGGTTGTAAACTTCTTTTATCGGGGACGAACAAATGACGGTACCCGATGAATAAGCCACGGCTAACTACGTGCCAGCAGCCGCGGTAATACGTAGGTGGCAAGCGTTATCCGGATTTATTGGGTGTAAAGGGCGTGTAGGCGGGATTGCAAGTCAGATGTGA
+
,FFFFFFFF:FFFFFFFFFFFFFFFFFFFFFFFFFFFFFFFFFFFFFFFFFFFFFFFFFFFFFFFFFFFF:FFFFFFFFFFFFFFFFFFFFFFFFFFFFFFFFFFFFFFFFFFFFFFFFF:FFFF:FFFFFFFFFFFFFFFFFFFFFFFFFFF:FFFFFFFFFFFFFFFFFFFF,FFF:FFFFFFFFFFFFFFFFFFFFFFF,FFFFFFFFFFFFFFFFFFFF:FFF:FF,FF:F:F,,FFF:FFFFFFF
@A00881:241:HJW2NDRXX:1:2129:27010:36495 1:N:0:CGAGAGAA+GATTGGAG
CGATGTCCTATGGGATGCAGCAGTGGGGAATATTGGGCAATGGGCGCAAGCCTGACCCAGCAACGCCGCGTGAAGGAAGAAGGCTTTCGGGTTGTAAACTTCTTTTATGAGGGACGAAGGACGTGACGGTACCTCATGAATAAGCCACGGCTAACTACGTGCCAGCAGCCGCGGTACTACGTAGGTGGCGAGCGTTGTCCGGATTTACTGGGTGTAAAGGGCGCGTAGGCGGGTCGGCAAGTCAGATGTG
+
FF,FFFFFFFFFFFFFFFFFFFFFFFFFFFFFFFFFF:FFFFFF:FFFFFFFFFFFFFFFFFFFFFFFFFFFFFFFFFF:FFFFF,FFF:FFFFFFFFFFFFFFF:FFFFFFFFFFFFFF:FFFFFFF,FFFFFF:FFFFFF::FFFFFFFFFFFF:FFFFFFFFF:FFFFFFF:F,FFF,FFFFFFFFFFFFFFFFFFFFF:FFFFFFFFFFF,F::FFFFFFFFFF,FFFFF,FFFF,FFFF,,,F,F
@A00881:241:HJW2NDRXX:1:2129:20835:36793 1:N:0:CGAGAGAA+GATTGGAG
CGATGTCCTATGGGAGGCAGCAGTGGGGAATATTGGGCAATGGAGGCAACTCTGACCCAGCAACGCCGCGTGAGCGATGAAGGTCTTCGGATTGTAAAGCTCTTTAAGTGGGGACGAAGAAAGTGACTGTACCCACAGAATAAGCCTCGGCTAACTACGTGCCAGCAGCCGCGGTAATACGTAGGAGGCAAGCGTTATCCGGAATGACTGGGCGTAAAGGGTGCGTAGGTGGTCTCTTAAGTTAGTAGCG
+
,FFFFFFFFF:FFFFFFFFFFFFFFFFFFFF,FFFFFFFFFFFFFFFFFFFFFF,FFFFFFFFFFFFFFFFFFFFFFFFFFFFFFFFFFFFFFFFFFFFFFFFFFFFFFFFFFFFFFFF:FFFFFFFFFFFFFFFFFFFFFFFFFFFFFFFFFFFFFF:FFF:FFFFFFFFF:FFF:FFFFF,:FFFFFF,FFFFFFF:FFFF,FFFFFFFFF,FFF:F:F,FF:F,::FFFFFF:,FFFFFFFFF::::
@A00881:241:HJW2NDRXX:1:2129:22661:36824 1:N:0:CGAGAGAA+GATTGGAG
CGATGTCCTATGGGGCGCAGCAGTGGGGAATATTGGGCAATGGAGGCAACTCTGACCCAGCAACGCCGCGTGAGCGATGAAGGTCTTCGGATTGTAAAGCTCTTTAAGTGGGGACGAAGAATGTGACTGTACCCACAGAATAAGCCTCGGCTAACTACGTGCCAGCAGCCGCGGTAATACGTAGGAGGCAAGCGTTATCCGGAATGACTGGGCGTAAAGGGTGCGTAGGTGGTCTTGCAAGTTAGTAGCG
+
FFFFFFFFFF:FFFFFFFFFFF:FFFFFFFFF:FFFFFFFFFFFFFFFFFFFFFFFFFFFFFFFFFFFFFFFFFFFFFFFFFFFFFFFFFFFFFFFFFFFFFFFFFFFFFFFF,FFFFFFFFFFFFFFFFFFFFFFFFFFFF:FFFFFFFFF,FFFFFF:FFFFFFFFFFFFFFF:FFFFFFFFFFFFFF:F:FFFFFFFFFFFFFFFFFFF:FFFFFFFFFFFFF:FF:FFFFFFFFFFFFF,::FF::
@A00881:241:HJW2NDRXX:1:2129:24035:36980 1:N:0:CGAGAGAA+GATTGGAG
CGATGTCCTATGGGAGGCAGCAGTCGGGAATATTGCGCAATGGAGGAAACTCTGACGCAGTGACGCCGCGTGCAGGAAGAAGGTTTTCGGATTGTAAACTGCTTTAGACAGGGAAGAAACAAGACAGTACCTGTAGAATAAGCTCCGGCTAACTACGTGCCAGCAGCCGCGGTAATACGTAGGGAGCAAGCGTTATCCGGATTTATTGGGTGTAAAGGGTGCGTAGACGGGAGAACAAGTTAGTTGTGAA
+
FFFFFFFFFFFFFFFFFFFFFFFFFFFFFFFFFFFFFFFFFFFFFFFFFFFFFFFFFFFFFFFFFFFFFFFFFFFFFFFFFFFFFFFFFFFFFFFFFFFFFFF:F:FFFFFFFF:FFFFFFFFFFF:FFFFFFFFFFFFFFFFFFFFFFFFFFFFFFFFFFFFFFFFFFFFFFF,FFFFFFFFFFFFFFFFFFF:FFFFFFF:FFFFFFFFFFFFFFFFFFFFFFFFFFFFF:FFFFF:FFFFFFFFFFF
@A00881:241:HJW2NDRXX:1:2130:32542:1266 1:N:0:CGAGAGAA+GATTGGAG
CGATGTCCTACGGGACGCAGCAGTCGGGAATATTGCGCAATGGAGGGAACTCTGACGCAGTGACGCCGCGTATAGGAAGAAGGTTTTCGGATTGTAAACTATTGTCCACAGGGAAGAAAAAAGACTGTACCTGTGAAGCAAGCTCCGGCTAACTACGTGCCAGCAGCCGCGGTAATACGTAGGGAGCAAGCGTTATCCGGAATTATTGGGTTTAAAGGGTGCGCAGGCGGCCTGTTAAGTCAGCGGTCAA
+
FF::FFFFFFFFFFFFFF:FFFFFFFFFFFFFFFFF:FFFFFFFFFFFFFFFFFFFFFFFFFFFFF,FFFFFFFFFFFFFFFFFFFFFFFFFFFFFFFFFFFFFFFFF:FFFFFFFFFFF,,FF:FFFFFFFFFFFFFFFFFFFFFFFFFFFFFFFFFFFFFFF:FFFFFFFFFFFFFFFFFFFFFFFFFFFFFFFFFFF:F:FFFFF:,FFF,F,FF,FFFFFFFFF:FFFFFFF::FFFF:F:FFFFF
@A00881:241:HJW2NDRXX:1:2130:26865:1297 1:N:0:CGAGAGAA+GATTGGAG
CGATGTCCTACGGGGGGCACCAGTGGGGAATATTGGTCAATGGGGGAAACCCTGAACCAGCAACGCCGCGTGAAGGAAGAAGGCTTTCGGGTTGTAAACTTCTTTTATCTGAGACGATAGTGACGGTATCAGATGAATAAGCTCCGGCTAACTACGTGCCAGCAGCCGCGGTAATACGTGGGAGCGAGCGTTATCCGGATTTACTGGGTGTAAAGGGCGCGTCGGCGGGATTGCAAGTCAGATGTGAAAA
+
FFFFFFFFFFFFFFFFFFFFFFFFFFFFFFF:FFFFFFFFFFFFFFFFFFFFFFFFFFFFFFFFFFFFFF:F:FFFFFFFFFFFFFFFFFFFFFFFFFF:FFF:FFFFFFFFF::FFFFFFFFFFFFFFFFFFFFF:FFFFFFFFFFFF:FFFFFFFFFFFFFFFFFFFFFF,FFFFFFFFFFFFFFFFFFFFFFFFFFFFFF:FFFFFFF::,FFFFFFF::FFFFFFFFFFFF,:FFFFFF:FFFFFF
@A00881:241:HJW2NDRXX:1:2130:31675:1329 1:N:0:CGAGAGAA+GATTGGAG
CGATGTCCTATGGGAGGCAGCAGTGGGGAATATTGGTCAATGGGGGAAACCCTGATGCAGCGACGCCGCGTGAGTGAAGAAGTATTTCGGTATGTAAAGCTCTATCAGCAGGAAAGAAAATGACGGTACCTGACTAAGAAGCCCCGGCTAACTACGTGCCAGCAGCCGCGGTAATACGTAGGGAGCGAGCGTTCTCCGGATTTACTGGGTGTAAAGGGCGCGTAGGCGGGCTGACAAGTCAGATGTGAAA
+
:F,,FFFFFFFFFFFFFFFFFFFFFFFFFFFFFF:FFFFFFFFFFFFFFFFFFFFF:FFFFFF:FFFFFFFFFFFFFF:FFFFFFFF:FFFFFFFFFFFFFFFFFFFFFFFFFFFF:FFFFFFF,FFFFF:FFFFFFF:FFFFFFFFFFFFFFF:FFF,:FFF,FFFFFFFFF,FFFFFFFFFF:FFFFFF,F,FFFF::FFFF,FFF,FFF:FF:F:FFF:FFFF:FFFFFF::FF,F:FFF:FFF:::
@A00881:241:HJW2NDRXX:1:2130:9019:1391 1:N:0:CGAGAGAA+GATTGGAG
CGATGTCCTATGGGATGCAGCAGTGAGGAATATTGGTCAATGGGCGCGAGCCTGAACCAGCCAAGTAGCGTGAAGGAAGACGGCCCTACGGGTTGTAAACTTCTTTTATACGGGAATAAGACCGTCCACGAGTGGATGCGTGCATGTACCGTATGAATAAGCATCGGCTAACTCCGTGCCAGCAGCCGCGGTAATACGGAGGATGCGAGCGTTATCCGGAGTTATTGGGTTTAAAGGGAGCGTAGACGGG
+
FF::FFFFF:FFFFFFFFFFFFFFFFFFFFFFFFFFFFFFFFFFFFFFFFFFFFFFFFFFFFFFFFFFFFFFFFFFFFFFFFFFFFFFFFFFFFFFFFF::F:FFFFFF:FFFF:,FF,,::FFFFFFFFFFFFFFFFFFFFFFFFFF:F:FFFFFFF,::FFFFFFFFFFFFFFF:FFFFFFFFFFFFFFFFFFFFFFFFFFF:F:FFFF,FF,:FF:F,FFFFFF:FFFFFFFF,::FF:FFFF:FFF
@A00881:241:HJW2NDRXX:1:2130:28266:1407 1:N:0:CGAGAGAA+GATTGGAG
CGATGTCCTATGGGGCGCAGCAGTCGGGAATATTGCGCAATGGAGGGAACTCTGACGCAGTGACGCCGCGTATAGGAAGAAGGTTTTCGGATTGTAAACTATTGTCCACAGGGAAGAAAAAAGACTGTACCTGTGAAGCAAGCTCCGGCTAACTACGTGCCAGCAGCCGCGGTAATACGGAGGGAGCAAGCGTTATCCGGAATTATTGGGTGTAAAGGGTGCGTAGACGGGATGACAAGTTAGTTGTGAA
+
FF,FFFFFFFFFFFFFFF,FFFFFFFF:F:F,:FFFFFFFFFFFFFFFFFFFFFFFFFFFFFFFFFFFFFFFFFFFFFFFFFFFFFFFFFFFFFFFFFFFFFFFFFFF:FFFFFFFFF,FFFF,FFFFF:FFFFF:FFF:FFFFFFFFFFFFFFFFFFF:FFFF:FFF:FFFFFFFFFF,:FFFFFF:FF:FF,F:FFF:F,FFFFFFFFFFFFFFFF:F:FFFFFFFFFFFFFF:FFFFF:F::FFF:F
@A00881:241:HJW2NDRXX:1:2130:28519:1658 1:N:0:CGAGAGAA+GATTGGAG
CGATGTCCTACGGGACGCAGCAGTGGGGAATATTGGGCAATGGGCGAAAGCCTGACCCAGCAACGCCGCGTGAAGGATGAAGGCCCTCGGGTTGTAAACTTCTTTTGCCAGGGACGAAGAAGTGACGGTACTTGATGAATAAGCTCCGGCTAACTACGTGCCAGCAGCCGCGGTAATACGAAGGGAGCAAGCGTTATCCGGATTTACTGGGTGTAAAGGGCGAGTAGGCGGGCTGGTAAGTTGGGAGTGA
+
FF::FFFFFFFFFFFFFFFFFFFFFFFFFFFFFFFFFFFFFFFFFFFFFFFFFFFFFFFFFFFFFFFFFFFFFFFFFFFFFFFFFFF:FFFFFFFFFFFFFFFFFFFFFFFFFFFFFFF:,FFFFFFFFFFFFFFFF,FFFFFFFFFFFFFFFFFFF:F:FFFFFFFFFFFFFF,F:F:F,,FFFFF:FFFFF:FFFFFFFFFFFFFF:FFFFF,FFF:FF:FFFFFFF:F,FFFF:F,FFFFFFFFF::
@A00881:241:HJW2NDRXX:1:2130:29423:3286 1:N:0:CGAGAGAA+GATTGGAG
CGATGTCCTACGGGATGCAGCAGTGGGGAATTTTGGACAATGGGCGCAAGCCTGATCCAGCTATTCCGCGTGCGGGAAGACGGCCTTCGGGTTGTAAACCGCTTTAGTGGAGGACGAAAAGCGCAGGTAGGACAATGACGTGCGTGCTGACGGTACTCCAAGAATAAGCACCGGCTAACTACGTGCCAGCAGCCGCGGTAATACGTAGGGTGCGAGCGTTAATCGGACTTACTGGGCGTCAAGGGTGTGC
+
:FF:FFFFFFFFFFFFFFFFFFF,:FFF:,,FFFFFFF:F,FFFFFFFFFFFFF,FFFFFFFFF:FFFFFFFFFFFF:FFFFFFFF,FFFF:F:F::FFFFF,,,,F::F:F:FFFF:F:FFFFFFFF,FF:F:FFFFFFFFFF:FFFFFFFFFFF:FFF:FF,F,F:FFFF,FFFFFFF,FF:FFF,FF,,FF:FF,F,F,FFF,F:,:FFFFFFF,F,:F::FF:,FF,FF:FFFFF,FFF:,FFFF:
@A00881:241:HJW2NDRXX:1:2130:31277:4085 1:N:0:CGAGAGAA+GATTGGAG
CGATGTCCTATGGGGCGCAGCAGTGGGGAATATTGCACAATGGGGGAAACCCTGATGCAGCGACGCCGCGTGAGTGAAGAAGTATTTCGGTCTGTAAAGCTCTATCAGCAGGGAAGAAGATGACGGTACCTGACTAAGAAGCTCCGGCTAAATACGTGCCAGCAGCCGCGGTAATACGTATGGAGAAAGCGTTATCCGGAATTACTGGGTGTAAAGGGTGCGCAGGTGGCATGGCAAGTCAGAAGTGAAA
+
FF,F:FFFF:FF:F:FFFFFFFFFF::,:,FFFFFFFFF,FFF:FF:FFFFFFFFFFFFFFFFFF:FF:F:FFF:FFF:FFF,FFF:FF:F,F,FFFFFF:FFFFFFFF,FFFF:FFFFFFFF:FFFFFFF:FFFF:FF,FFFFF:FFFFFFFFFFFFFFFFFFFFFFFF:FFFFFFFFFFFFFF,,F:FF,FFFFFF,FFFFFFF,F,FFF,:FFFFF:FFFF::FF:FFFF::FFFF:F::,FFFFFF
@A00881:241:HJW2NDRXX:1:2130:22055:4272 1:N:0:CGAGAGAA+GATTGGAG
CGATGTCCTAGGGGATGCAGCAGTGGGGAATATTGGGCAATGGGCGCAAGCCTGACCCAGCAACGCCGCGTGAAGGAAGAAGGCTTTCGGGTTGTAAACTTCTTTTGTTGGGGACGAACACAATGACGGTACCTGAGGAATACGCCACGGCTAACTACGTGCCCGCAGCCGCGGTAATACGTAGGTGGCAAGCGTTATCCGGATTTATTGGGTGTAAAGGGCGTGTAGGCGGGATTGCAAGTCAGATGTG
+
FF,,:,FFFF,FFF,FFFFFFFFFFFFFFFFFFF,FFFF:FFFFFF:FFFFFFFFFFFFFFFFFFFFFFFFF:F:FF,FFFFFFFFFFFFFFFFFFFFFFFFFFFF,FF:FFFFFFF:,:FFFFF:FF,FFFF,FFFFFFFF,FFFFFF:FFFFFF,F,FFFF,FF,FF,FFFFFFFF,:FFFF,FFFF,:FF:FF::FF:F:,FFF::FFF:,,,F,:FF:FFF,FF,FFFFFFF::FFFFFFF,FF:F
@A00881:241:HJW2NDRXX:1:2130:20057:6104 1:N:0:CGAGAGAA+GATTGGAG
CGATGTCCTATGGGGCGCAGCAGTGGGGAATATTGCACAATGGGGGAAACCCTGATGCAGCAACGCCGCGTGAGTGATGACGGTCTTCGGATTGTAAAGCTCTGTCTTTAGGGACGATAATGACGGTACCTAAGGAGGAAGCCACGGCTAACTACGTGCCAGCAGCCGCGGTAATACGTAGGTGGCAAGCGTTGTCCGGATTTACTGGGCGTAAAGGGAGCGTAGGTGGATATTTAAGTGGGATGTGAAA
+
FFFFFFFFFF:FFFFFFFFFFF::FFFFFF:FFFFFFFFFFFF:FFFFFFFFFFFFFFFFFFF:FFFFFFFFFFFFFFFFFF:F:F,FFFFFFFFFFFFFF:FFFFFFFFF,,FFFFFFFFFF:FFFFFFF:FF::FFFFFFFFFF,FFFF:,FFF:FF:FFFFFFFF:F:FFFFFFFFFFFFFFFF::FFFFFFF:,FFFFFFFFF:FFFFFFF,F:F:F:F:FF:FFFFFFFFFFFFFFFF:FFFFF:
@A00881:241:HJW2NDRXX:1:2130:29830:6120 1:N:0:CGAGAGAA+GATTGGAG
CGATGTCCTATGGGAGGCACCAGTGGGGAATATTGGGCAATGGGCGGAAGCCTGAACCAGCCAAGTCGCGTGAGGGATGACGGCCCTACGGGTTGTAAACCTCTTTTGCCGGGGAACAAAAGGCGGGACGTGTCCCGCAGTGGAGTGTACCCGGAGAAAAAGCATCGGCTAACTCCGTGCCAGCAGCCGCGGTAATACGGAGGATGCGAGCGTTATCCGGATTTATTGGGTTTAAAGGGTGCGTAGGCGG
+
:FFFFFFFFFFFFFFFFFFFFFFFFFFFFFFFFFFFFFFFFFFFFFFF,FFFFFFFFFFFFFFF,FFFFFFFFFFF:FFFFFFFFFFFFFFFFFFFFFFFFFFFFFFFFFFFFFFFFFF,,FFFFFFFFFFFF:FFFFFFFFFFFFFFFFFF:FFFFF,FFFFFFFFFFFFFFFFFFFFFFFFFFFFFFFFFFFFFFFFFFFFFFFFFFFFF:F,FFFFF,::FFFFFFFF,F,F,FF:FFFFFF:FFF:
@A00881:241:HJW2NDRXX:1:2130:15899:6136 1:N:0:CGAGAGAA+GATTGGAG
CGATGTCCTATGGGATGCAGCAGTGAGGAATATTGGTCAATGGGCGGAAGCCTGAACCAGCCAAGTCGCGTGAGGGATGACGGCCCTACGGGTTGTAAACCTCTTTTGCCGGGGAACAAAAGGCGGGACGTGTCCCGCAGTGGAGTGTACCCGGAGAAAAAGCATCGGCTAACTCCGTGCCAGCAGCCGCGGTAATACGGAGGATGCGAGCGTTATCCGGATTTAGTGGGTTTAAAGGGTGCGTAGGCGG
+
FF:FFF:FFFFFFFFFFFFFFFFFFFFFFFFFFFFFFFFFFFF::FFFFFFFFFFFFFFFFFFFFFFFFFFFFFFFFFF:FFFFFFFFF:FFFFFFFF:FFFFFFF,FFFFFFFF:FF,:FFFFFFFFFFFFFFFFFFFFF:FFFFFFFF,F:FFFF:FFFF:FFFFFFFFFFFFF::FFF:FF,FFFFFFFF:FF::FFFFFF:F,FFFFF:,F,F:FF:FFFF,FFFF,FFF:,FFF,FF:F,FFF:F
@A00881:241:HJW2NDRXX:1:2130:32488:6245 1:N:0:CGAGAGAA+GATTGGAG
CGATGTCCTATGGGAGGCACCAGTGAGGAATATTGGTCAATGGGCGAGAGCCTGAACCAGCCAAGTCGCGTGAGGGAAGACGGCCTTATGGGTTGTAAACCTCTTTCAGATGAGAGTAAAGGGTGCTACGTGTAGCACATTGCAAGTATCATCAGAAGAAGCATCGGCTAATTCCGTGCCAGCAGCCGCGGTAATACGGAAGATGCGAGCGTTATCCGGATTTATTGGGTTTAAAGGGTGCGTAGGCGGA
+
F:FFFFFFF:FFFFFFFFFFFFFFFFFFFFFFFFFFFFFFFFFFFFF:F:FFFFFF:FFFFFFFFFFFFFFFFFFFFFFFFFFFFFFFFFFFFFFFFFFFFFFFFFFFFF:FFFFFFFF:FFFFFFFFFFF:FFFFFFFFFFF:FFFFFFFFFFF:FFFFFFFFFFFFFFFFF:FF:FFFFFFFFF,FFFFFFFFFFFFFFF:FFFFFFFFFFFFFFFFFFFFFFFFFF:FFFFFFFFFFFFFF::FFFF
@A00881:241:HJW2NDRXX:1:2130:24099:6277 1:N:0:CGAGAGAA+GATTGGAG
CGATGTCCTACGGGGTGCAGCAGTGAGGAATATTGGTCAATGGGCGGAAGCCTGAACCAGCCAAGTCGCGTGAGGGATGACGGCCCTACGGGTTGTAAACCTCTTTTGCCGGGGAACAAAAGGCGGGACGCGTCCCGCAGTGGAGTGTACCCGGAGAAATAGCATCGGCTAACTCCGTGCCAGCAGCCGCGGTAATACGGAGGATGCGAGCGTGAGCCGGATTTATTGGGTTTAAAGGGTGCGTAGGCGG
+
:F:FFFFFF:FFFF,FFFFFFFFFF:FFF:FFFFFFFFFFFFFFFFFFFFFFFFFFFFFFFFFFFFF:FF,FFFFFFFFFFFFFFFFFFFFFFFFF:FFFFFFFFFFFF:FFFFF,:FF:,FFFFFFF:F::FFFFFFF:FFF:FFFFFFFFFFFFFFF,,FFF:FF:FF,FFF:FFFF:F,FF,FF:F:F:F,:FFF:FF:FFFFFF:FFFF,F,FFFFF,,F:F,FFFF,F:F:FF:,F::F,:FF:F
@A00881:241:HJW2NDRXX:1:2130:25057:7028 1:N:0:CGAGAGAA+GATTGGAG
CGATGTCCTATGGGATGCACCAGTGGGGAATATTGGGCAATGGGCGCAAGCCTGACCCAGCAACGCCGCGTGAAGGAAGAAGGCTTTCGGGTTGTAAACTTCTTTTATCTGTGACGATAGTGACGGTAGCAGATGAATAAGCTCCGGCTAACTACGTGCCAGCAGCCGCGGTAATACGTAGGGAGCGAGCGTTATCCGGATTTACTGGGTGTAAAGGGCGCGTAGGCGGTCGGGCAAGTCAGTCGTGAAA
+
FFFFFFFFFFFFFFFFFFFFFFFFFFFFFFFFFFFFFFFFFFFFFFFFFFFFFFFFFFFFFFFFFFFFFFFFFFFFFFFFFFFFFFFFFFFFFFFFFFFFFFFFFFFFFFFFFFFFFFFFFFFFFFFFFFFFFFFF,FFFFFFFFFFFFFFFFFFFFFFFFFFFFFFFFFFFFFFFFFFFFFFFFFFFFFFF,:FFFFF:FFFFFFFFFFFFFF:FFFFFFFFFFFFFFFFFFFFF:FFFFFF,FFFF,F
@A00881:241:HJW2NDRXX:1:2130:25364:7279 1:N:0:CGAGAGAA+GATTGGAG
CGATGTCCTATGGGGTGCAGCAGTCGAGAATCATTCACAATGGGGGGAACCCTGATGGTGCGACGCCGCGTGGGGGAGGAAGGTCTTCGGATTGTAAACCCCTGTCATGCAGGAGCAAGGCGAAAGTTGATAGTACTGCAAGAGGAAGAGACGGCAAACTCTGTGCCAGCAGTCGCGGTAATACAGAGGTCTCAAGCGTTGTTCGGAATCACTGGGCGTAAAGGGTACGTAGGCGGCGGGGCACGTTGCG
+
FF,FFFFFFF:FFFFFFFFFFFFFFFFFFFFFFFFFFFFFFFFFFFF:FFFFFFFFFFFF:FFFFFFFFF:FFFFFFFFFFFFFFFFFFFFFFFFF:FFFFFFFFF:FFFFFFFFFFFFFFFFFFFFFFFFFFFFFFFFFFFFFFFFFFFFFF:FFFFFFFFFFFFFFFF:FFFF:FFFFFFFFFFFF:FFFFFFFFFFFFFFF:FFFFFF:FFFFFFFFFFFFFF:FFF:FFFFFFFFFFFF,FFFFF:
@A00881:241:HJW2NDRXX:1:2130:30074:7420 1:N:0:CGAGAGAA+GATTGGAG
CGATGTCCTATGGGATGCAGCAGTGGGGAATATTGGGCAATGGAGGCAACTCTGACCCAGCAACGCCGCGTGAGCGATGAAGGTCTTCGGATTGTAAAGCTCTTTAAGTGGGGACGAAGAAAGTGACTGTACCCACAGAATAAGCCTCGGCTAACTACGTGCCAGCAGCCGCGGTAATACGTAGGAGGCAAGCGTTATCCGGAATGACTGGGCGTAAAGGGTGCGTAGGTGGTTTGGCAAGTTGGTAGCG
+
FF::FFFF:F:FFFFFFFFFFFFF:FF:F,FFFFFFFFFFFFFFFFFFFFFFFFFFFFFFFFF:F:FFFFFFFFF:FFFFFFFFFFFFF,FFFFFFFFFFFFF:FFFFFFFFF:FF:FFFFFFFFFFFFFFFFFFF:FFFFFFF:FFFF:FFFFF:FF,FFF::FFFF:F:FFFF,FF:FF,FFFFFFFFFFFF:F:F:FFFF,FFFF:F:F:FFFFFFFFFFFF:FFFF:,FFFF:FFFF,FFFFFFFF
@A00881:241:HJW2NDRXX:1:2130:22209:7670 1:N:0:CGAGAGAA+GATTGGAG
CGATGTCCTATGGGATGCAGCAGTGAGGAATATTGGACAATGGATGGAAATCTGATCCAGCCATGCCGCGTGCAGGAAGGCGGTCCTATGGATTGTAAACTGCTTTTGTACGGGAGCACTAATTTCTACGGGATAGGGAGATGAGAGTACCGTACGAATCAGCATCGGCTAACTCCGTGCCAGCAGCCGCGGTAATACGGAGGATGCGAGCGTTATCCGGATTTATTGGGTTTAAAGGGTGCGTAGGCGG
+
FF:FFFFFFFFFFFFFFFFFFFFFFFFFFFFFFFFFFFFFFFFFFFFFFFFFFFFFFFFFFFFFFFFFFFFFFFFFFFFFF:FFFFFFFFFFFFFFFF,FFFFFFFFFFFFFFFFFFF,F,FFFFFFFFFFFFFFFFFFFFFF,FFFFFFFFFFFF:FFF,,F:FFFFFF,FFFFFFFFFFFFFFFFFFFFFFFFFFFFFFFFF:FFFFFFF,F,FFFFFFF:F::FF::F,:FFFFFFFFF:,FFFF,F
@A00881:241:HJW2NDRXX:1:2130:22037:7748 1:N:0:CGAGAGAA+GATTGGAG
CGATGTCCTATGGGATGCAGCAGTGAGGAATATTGGTCAATGGGCGGAAGCCTGAACCAGCCAAGTCGCGTGAGGGATGACGGCCCTACGGGTTGTAAACCTCTTTTGCCGGGGAACAAAAGGCGGGACGTGTCCCGCAGTGGCGTGTACCCGGAGAAACAGCATCGGCTAACTCCGTGCCAGCAGCCGCGGTAATACGGAGGATGCGAGCGGTCTCCGGATTTATTGGGTGTAAAGGGTGCGTTGGCGG
+
:F::FFFFFFFFFF,FFFFFFFFFFFFFFFFFFFFFFFFFFFFFF:FF,FFFFFFFFFFFFFFFFFFFFF:FFFFF:F:FFFFF::FFFF:FFFFFF:FFFFFFF:FFFFFFFF:F::F,FFFFF:FFFFF:FFFF:F:FFFF,FFFFFFFFFFFF:FF,:FFFFF:FFFFFFFFFFFFFFFFF:FFFF:FFFF,FFFF:FFFFFFF:,FFFFF,FF:FFF,,:F:FF,FF,::FFFF::FFF,,FFF,F
@A00881:241:HJW2NDRXX:1:2130:22363:8155 1:N:0:CGAGAGAA+GATTGGAG
CGATGTCCTATGGGAGGCAGCAGTGGGGGATATTGCACAATGGGGGAAACCCTGATGCAGCGACGCCGCGTGAGTGAAGAAGTATTTCGGTATGTAAAGCTCTGTCAGCAGGGAAGAAAAAGGTGCCCGCTGGGCGCCTGGACGGTACCTGACCAAGAAGCCCCGGCTAACTACGTGCCAGCAGCCGCGGTAATACGTAGGGGGCACGCGTTATCCGGATTTACTGGGTGTAAAGGGAGCGTAGACGGCG
+
FFFFFFFFFFFFFFFFFFFFFFFFFFFFFFF:FFFFFFFFFFFFFFFFFFFFFFFFFFFFFFFFFFFFFFFF:FFFFFFFFFFF,FFFFFFFFFFFFFFFFFFFFFFFFFFFFFFF:FFF:FFFFFFFFFFFFFFFFFFFFFFFFFFFFFFFFFFFFFFFFFFFFF:F:FFF:F,FFFFFFF,FFFFFFFFFFFF:FFF:FFFFFF,FFFFFF:FFFFFFFFF,FFFF:FFFFFFFF,FFFFFFFFFFF:
@A00881:241:HJW2NDRXX:1:2130:25229:8359 1:N:0:CGAGAGAA+GATTGGAG
CGATGTCCTACGGGGGGCACCAGTGGGGAATATTGCACAATGGGGGGAACCCTGATGCAGCGACGCCGCGTGGGTGAAGAAGTATTTCGGTATGTAAAGCCCTATCAGCAGGGAAGAAGATGACGGTACCTGAGTAAGAAGCCCCGGCTAACTACGTGCCAGCAGCCGCGATAATACGTAGGGGGCGAGCGTTATCCGGATTTACTGGGTGTAAAGGGAGCGCAGACGGCTTAGCAAGTCTGGAGTGAAA
+
FFFFFFFFFFFFFFFFFF,FFFF:FFFFFFF:FFFFFF:FFFFFFFFF:FFFFFFFFFFFFFFFFFFFFFFFFFFF,:FFFFFF:FFF:FFFFFFFFFFFFFF:FF:FF:FFFFF:FFFFFFFFFFF:FFFFFFFFFFFFFFFFFFFF:FFFFFFFFFFFFFFFFFFFFFFFFFF:FF,FFFFFFFFFFFFF:F:F:FFFF:FF:,FFF:FF:F,FFFFFF,F:FFFFFF:FFF,FFFFFFFFF:F:F:,
@A00881:241:HJW2NDRXX:1:2130:25120:8484 1:N:0:CGAGAGAA+GATTGGAG
CGATGTCCTATGGGATGCACCAGTGGGGAATATTGGGCAATGGGCGCAAGCCTGACCCAGCAACGCCGCGTGAAGGAAGAAGGCTTTCGGGTTGTAAACTTCTTTTATCTGTGACGATAGTGACGGTAGCAGATGAATAAGCTCCGGCTAACTACGTGCCAGCAGCCGCGGTAATACGTAGGGAGCGAGCGGTATCCGGATTTACTGGGTGTAAAGGGCGCGTAGGCGGTCGGGCAAGTCAGTAGTGAAA
+
FFFFFFFFFFFFFFFFFF:FFFF:FFFFFFF:FFFFFFFFFFFFFFFFFFFFFFFFFFFFFFFFFFFFFFFFFFFF:FFFFFFFFFFFFFFFFFFFFFFFFFF:FFF:FFFFFFFFF:FFFFFFFFFFFFFFFFFFFFFFFFFFFFFFFFF:FFFFFFFF,FFFFFFFFFF:FF:FFFF:FFFFFF:,FFF,:,FFFFFFFFFFFFFFFFFFF,FFFFFFF::FFFFFFFF:FFFFFFFF,FFF:F:F,F
@A00881:241:HJW2NDRXX:1:2130:8892:10316 1:N:0:CGAGAGAA+GATTGGAG
CGATGTCCTACGGGGTGCAGCAGTGAGGAATATTGGTCAATGGACGGAAGTCTGAACCAGCCAAGTAGCGTGAAGGAAGGCGGCCCTACGGGTTGTAAACTTCTTTTATACGGGATTAAAGGGCTCCACGAGTGGGGTGTTGCACGTACCTTATGAATAAGCATCGGCTAACTCCGTGCCAGCAGCCGCGGTAATACGGAGGATGCGAGCGTTGTCCGGATTTATTGGGTTTAAAGGGTGCGTAGGCGGT
+
FFFFFFFFFFFFFFF,FFFFF::FFFFFFFFF:FF:FFFFFFF,FFFFFFFFFFFFFF:FFFFFFFFFFFFFFFFFFFFFFFFFFFFFFFFF:FFFF::F,FFF::FF:,,FFF,,:::FFFFFFFF,FFFF,FFFFFFFFFFFF:FFFFFFFFFF,FF:FFF:FFF,FFFFF:FFFFFF,FFFFFFFFFFFF,F,:FFFFFF,FFFFFF:,,FFF:FFF:F:FFFFFF,FFFFFFFFFFFFF::FFFF,
@A00881:241:HJW2NDRXX:1:2130:16839:10332 1:N:0:CGAGAGAA+GATTGGAG
CGATGTCCTATGGGGCGCAGCAGTGAGGACTATTGGTCTATGGGCGGAAGCCTGAACCAGCCAAGTCGCGTGAGGGAGGACGGCCCTCCGGGTTGTAATCCTCTTTTGCCGGGGAACAATAGGCGGGACGTGTCCCGCAGTGGCGTGTACCCGGAGAATAAGCATCGGCTAACTCGGTGCCCGCCGCGGCGGTATTGCGGAGGTTGCGAGCGTGAGGGGGTTTGATGGGGGTTGAGGGGTGCGGAGGTGG
+
,:F::::,F,,F:::F::F::F:,:,::F,,::,:F,:,,::::,F:FF::,::FF,,,::F,F:,,:,:::F:::F,FF:::::F,,,F::F,::FF,:F:F:,:,:F,::::F::,:,,:::::FF::,:::,,:,,::::,F,F,F,:,::,:F,F:F::,:,:::,F:F:,,:,:,,,::,::,:,::,:,F,,::,::,::::,:::,,,,:,::,,,,,,,:::,,,,,,::,,:,:,F,:,::
@A00881:241:HJW2NDRXX:1:2130:31177:11021 1:N:0:CGAGAGAA+GATTGGAG
CGATGTCCTATGGGGTGCAGCAGTGGGGAATATTGGGCAATGGGCGCAAGCCTGACCCAGCAACGCCGCGTGAAGGAAGAAGGCCCTCGGGTTGTAAACTTCTTTTGTCGGGGACGATAATGACGGTACCTGACGAATAAGCCACGGCTAACTACGTGCCAGCAGCCGCGGTAATACGTAGGTGGCAAGCGTTATCCGGATTTACTGGGTGTAAAGGGCGTGTAGGCGGGATTGCAAGTCAGATGTGAAA
+
FFFFFFFFFFFFFFFFFFF:FFFF:FFFFFFFFFFFFF:FFFFFFFFFFF:FFFFFFFFFFFFFFFF:FFFFFFFFFFFFFFFFFFFFFFFFFFFFFFFFFFFFFFFFFFFFFFFFFFFFFFFFFF:FFFFFFFFFFFF:FFF:FFFFF:FFF:FFFFFFFFFFFFFFFFFF:FFFF:FFFFFFFFFFFFFFF:FFFFFFFF:FFFFFF:FFFFFFFFFFFF:F:FFFFFFFFFF:FFFF:FFF:FFFF,
@A00881:241:HJW2NDRXX:1:2130:8639:11694 1:N:0:CGAGAGAA+GATTGGAG
CGATGTCCTACGGGATGCAGCAGTGGGGAATATTGCACAATGGGGGGAACCCTGATGCAGCGACGCCGCGTGGGTGAAGACGTATTTCGGTATGTAAAGCCCTATCAGCCGGGAAGAAAATGACGGTACCTGAGTAAGAAGCCCCGGCTAACTACGTGCCAGCAGCCGCGGTAATACGTAGGGGGCAAGCGTTATCCGGATTTACTGGGTGTAAAGGGAGCGTAGACGGCAAAGCAAGTCAGAAGTGAAA
+
FFFFFFFFFFFFFFFFFFFFFFFFFFFFFFFFFFFFFFFFFFFFFFFFFFFFFFFFFFFFFF,FFFFFFF:FFFFFFFFF:F:FFFFFFFFFFFFFFFFFFFFFFFFFF,FFFF,FFF,FFFFFFFFF:FFFFFFFFF:FFFF,FFFFFFFFFFFFFFFFFFF:FFFFFF:F,,FFF:,FFFFF:FFFFFF,FFFFFFFF:FF:F:FFFFFFFFFFFFFFFFFFFFFFFFFFF:FFFF:F:FFFF:FFFF
@A00881:241:HJW2NDRXX:1:2130:25789:12399 1:N:0:CGAGAGAA+GATTGGAG
CGATGTCCTACGGGGTGCAGCAGTCGAGAATCATTCACAATGGGGGGAACCCTGATGGTGCGACGCCGCGTGGGGGAGGAAGGTCTTCGGATTGTAAACCCCTGTCATGCAGGAGCGAGGCGAAAGTTGATAGTACTGCAAGAGGAAGAGACGGCAAACTCTGTGCCAGCAGCCGCGGTAATACGGAGGTCTCAAGCGTTGTTCGGAATCTCTGGGCGTAATGGGTACGTAGGCGGCGGGGCCAGTGGCG
+
,FFFF:FFFFFFFFFFFFFFF:FFFF:FF,:FFFFFFFFFFFFFFFF,,FFFFFFFFFFFFFFF::FF,FFFFFFF:FF:FF:,FF,FFF,:FF,F,FFFFF:FFFF:FF:FFFFF,,::FF:F,F:,FF,FFF,F,F::,F:FF:,:::FFFFF::,FFF:FFFFF:FF,:FFFFFF,:FFFF,:,FFFF,F,FFFFFFF,,F:FF,FF,,F:,F,FF,,,:F:,:FF,,:FFFF:FFFF,:,FF,FFF
@A00881:241:HJW2NDRXX:1:2130:20690:13745 1:N:0:CGAGAGAA+GATTGGAG
CGATGTCCTATGGGATGCAGCAGTGAGGAATATTGGTCAATGGGCGGAAGCCTGAACCAGCCAAGTCGCGTGAGGGATGACGGCCCTACGGGTTGTAAACCTCTTTTGCCGGGGAACAAAAGGCGGGACGTGTCCCGCAGTGGAGTGTACCCGGAGAAAAAGCATCGGCTAACTCCGTGCCAGCAGCCGCGGTAATACGGAGGATGCGAGCGTTATCCGGAGTTATTGGGTTTAAAGGGTGCGTAGGCGG
+
:FF:FFFFFF,FFFFFFFFFFFFFFFF::FFFFFFFFFFF:FFFFFFF:FFFFFFFFFFFF:FFFFFFFFFFFFFFFFFFFFFFFFFFF:FFFFFFFFFFFFFFFFFFFFFFFFF,:FF:::FFFFFFFFFFFFFFFFFF:FFFFFFFFFFFF:FFF:FFFFFFFFFFFF:FFFFFFF:FFFFFFFF:FF:FF:FF,FFFFFFFFF::FFFFFF,FFFFFF:F:,F::FFF,F,,,FFF,F::F::FF:F
@A00881:241:HJW2NDRXX:1:2130:30951:15170 1:N:0:CGAGAGAA+GATTGGAG
CGATGTCCTACGGGGCGCAGCAGTGGGGAATATTGGGCAATGGGCGAAAGCCTGACCCAGCGACGCCGCGTGAGGGAAGAAGGTCTTCGGATCGTAAACCTCTGTCAGAAGGGAAGAATAGGGGACGTGCCAATCAGCGTTTCCGTGACGGTACCTTCAAAGGAAGCACCGGCTAACTCCGTGCCAGCAGCCGCGGTAATACGGAGGGTGCGAGCGTTAATCGGAATTACTGGGCGTAAAGCGCGTGTAG
+
FFFFFFFFFFFFFFFFFF:FFFFFFFFFFFFFFFFFFFFFFFF:FFFF:FFFFFFFFFFFFFFFFFFFFFFFFFFFF:FFF:FFFFFFFFFFFFFFFFFFFFFFFFFFFFFFFFFFF,FFF:FFFFFFFFFFF:FFFFFFF:FFFFFFFFFFFFFFFFF:FF:FFFFFFFFFFFFFFFFFFFFFFFFFFFFFFFF:FFFFFFFFFFFFFFF:FFFFFF,F:FFFFF,,FFFFFFFFFFFFFFFFFFFFFF
@A00881:241:HJW2NDRXX:1:2130:21151:16485 1:N:0:CGAGAGAA+GATTGGAG
CGATGTCCTACGGGATGCACCAGTGGGGAATATTGCGCAATGGGGGAAACCCTGACGCAGCAACGCCGCGTGCGGGACGAAGGCCTTCGGGTCGTAAACCGCTTTCAGCAGGGACGATTATGACGGTACCTGTAGAAGAAGCCCCGGCTAACTACGTGCCAGCAGCCGCGGTAATACGTAGGGGGCGAGCGTTCTCCGGATTCATTGGGCGTAAAGCGCGCGCAGGCGGGCGTGTATGCGCGACCTCTAA
+
,FFFFFFFFFFFFFFFFFF,FF:F:FFF:,F,F:FFFF,F:FFFFFF:FFFFFFFFFFFFFF,FFFFFFFFFFFFF:FFFF,FFF,FFFFF:FF:F::FFFF:FFFFFFFFFFFFF,FFF,FFFFFF:FFFFFFFF:FFFFFFFFFFFFFFFFFFFFFFF:F::FFFFFF,FFFFFFFFFFFFFF,FF:FF,:,F:FFFF,FFFF:FF::FFF:FFF:FFFFFF:FF:::F:FFF,:FFFFFF:F::F,:
@A00881:241:HJW2NDRXX:1:2130:24361:16595 1:N:0:CGAGAGAA+GATTGGAG
CGATGTCCTATGGGGTGCAGCAGTGAGGAATATTGGTCAATGGGCGCGAGCCTGAACCAGCCAAGTAGCGTGAAGGAAGACGGCCCTACGGGTTGTAAACTTCTTTTATACGGGAATAAGAACGTCCACGAGTGGATGCGTGCATGTACCGTATGAATAAGCATCGGCTAACTCCGTGCCAGCAGCCGCGGTAATACGGAGGATGCGAGCGTTCTCCGGATTTATTGGGTTTAAAGGGAGCGTAGACGGG
+
FFFFFFFFFFFFFFFFFFFFFFFFFFFFFFFFFFFFFFFFFFFFFFFFFFFFFFFFFFFFFFFFFFFFFFFFFFFFFFFFFFFFFFFFFFFFFFFFFFFFFFFFFFFFFFFFFFFFFFFFFFFFFFFFFFFFFFFFFFFFFFFFFFFFFFFFFFFFFFFFFFFFFFFFFFFFFFFFFFFFFFFFFFFFFFFFFFFFFF:FFFFFFFFFFFFFF,FFFFFFFFFFFFFFFFFFFFFFFFFFFF:,:FFFFF
@A00881:241:HJW2NDRXX:1:2130:26603:16658 1:N:0:CGAGAGAA+GATTGGAG
CGATGTCCTACGGGGTGCAGCAGTGAGGAATATTGGTCAATGGGCGCGAGCCTGAACCAGCCAAGTAGCGTGAAGGAAGACGGCCCTACGGGTTGTAAACTTCTTTTATACGGGAATAAGAACGTCCACGAGTGGATGCGTGCATGTACCGTATGAATAAGCATCGGCTAACTCCGTGCCAGCAGCCGCGGTAATACGGAGGATGCGAGCGTTATCCGGATTTATTGGGTTTAAAGGGAGCGTAGACGGG
+
FFFFFFFFFFFFFFFFFFFFFFFFFFFFFFFFFFFFFFFFFFFFFFFFFFFFFFFFFFFFFFFFFFFFFFFFFF:FFFFFFFFFFFFFFFFFFFFFFFFFFFFFFFFFFFFFFFFFFFFFFFFFFFFFFFFFFF,::FFFFFFFFFFFF:FFFFFFFFFFF:FFFFFFFFFFFFFFFFFF:FFFFFFFFFFFFFFFFF:FFFFFFF:FFFFFF:FFFFFF:FFFFFFFFFFFFFFFFFFFFFFFFFFFFF
@A00881:241:HJW2NDRXX:1:2130:15754:16720 1:N:0:CGAGAGAA+GATTGGAG
CGATGTCCTACGGGATGCAGCAGTGAGGAATATTGGTCAATGGGCGCGAGCCTGAACCAGCCAAGTCGCGTGAGGGAAGACGGCCTTATGGGTTGTAAACCTCTTTCAGATGAGAGTAAAGGGTGTTACGAGTAACACATTGCAAGTATCATCAGAAGAAGCATCGGCTAATTCCGTGCCAGCAGCCGCGGTAATACGGAAGATGCGAGCGTTAGCCGGATTTATTGGGTTTAAAGGGTGCGTAGGCGGA
+
,FF:FFFFFFFFFFFFFFF:FFFFFFFFFFFF:FFFFF,:FFFFFFFFFFFFFFFFFFFFFF,,F:F:FF:FF:FFFFFFFFFFFFFFFFFFFFFFFFFFFFFFFFFFFF:FFFFFFF:,FFFFFFFFFFFFFFFFFFFF:FFFFFFFFFFFFFFFFFFFFF,FFFFFF:FFFFFF,FF:FFFFFF,FFFFFFFFFFFFFFFFFFFFFFFFF,,,,FF:FF,:F:,FFFFF,F,FFFF,F::,:FFFF:,
@A00881:241:HJW2NDRXX:1:2130:19813:17675 1:N:0:CGAGAGAA+GATTGGAG
CGATGTCCTATGGGGTGCAGCAGTGGGGAATATTGGTCAATGGGCGCGAGCCTGAACCAGCCAAGCCGCGTGAGGGAAGAAGGCCCTATGGGTCGTAAACCTCTTTTGTCAGGGAACAAAAGCCGATATGTATATTGGTGTGAGTGTACCTGAAGAAAAAGCATCGGCTAACTCCGTGCCAGCAGCCGCGGTAATACGGAGGATGCGAGCGTTATCCGGAGTTATTGGGTTTACAGGGTGCGTAGGCGGA
+
:FFFFFFFFFFFFFFFFFFFFFFFFFFFFFFF:FFFFFFF,F:FFFFFFFFFFFFFFFFFFFFFFFFFFFFFFFFFFFFFFFFFFFFFFFFFFFFFF::FFFFF:FFFFFFFFFFFFFFFFFFFFFFFFF:F:FFFFFFFFFFFFFFFFFFF,FFF::FFFFFF:FFFFFFFFFFFFFFFFFF,:FFFFF::,FFFFFFFFFFFFFFF:FFFF,:FFF::,F,,:FFF:F,FF,:FFFF:F:FFFFF:F,
@A00881:241:HJW2NDRXX:1:2130:26549:17691 1:N:0:CGAGAGAA+GATTGGAG
CGATGTCCTACGGGATGCAGCAGTGGGGAATATTGCACAATGGGGGAAACCCTGATGCAGCGACGCCGCGTGAGTGAAGAAGTCTTTCGGTATGTAAAGCTCTATCAGCAGGGAAGAAAATGACGGTACCTGACTAAGAAGCCCCGGCTAACTACGTGCCAGCAGCCGCGGTAATACGTAGGGGGCAAGCGGTATCCGGAATTACTGGGTGTAAAGGGAGCGCAGGCGGGCTTGCAAGTTGGATGTGAAA
+
:F::FFFFFFFFFFFFFF,FFFFFFFFFF:FFFFFFFFFFFFFFFFFFFFFF:FFFFFFFFFFFFFFFFFFFFFFFFFF::FF,,:FFFF:FFF:F,FF:FFF,FFF:FFFFFF,FF,F,FFFFFFFFFFFFFFFFF:F,,F:FFFFFFFFFFFFFFFFFFFFFFFFFFFF:,,F,FF::FFFFFFFFFFF,FFFFFFFF,FF::FFF,FFF:FFFFF,,FFF:F:FFFF,F,,FFFFFFFF,:FFF:,F
@A00881:241:HJW2NDRXX:1:2130:27335:17769 1:N:0:CGAGAGAA+GATTGGAG
CGATGTCCTACGGGGGGCACCAGTGGGGAATATTGGGCAATGGGGGGAACCCTTACCCAGCAACGCCGCGTGAGAGAAGAAGGTTTTCGGATTGTAAATCTCTGTCCTGGGGGGCGAAGTAAGTGACGTTACCCGGTGAGAAAGCCCCGGCTAACTACGTGCCAGCAGCCGCGGTAACACGTAGGGGGCGAGCGTTGTCCGGAATGACTGGGCGTCAAGGGCGCGTAGGCGGCCGGCGCGGCGCGGCTTC
+
,F,FFFFFFF:FFFFFFFFFFFFFFFFFFFFF,FFF:FFFFFFFFFFF,F:FFFFFFFFFFFFFFFFFFFFFFF:FFFFF:FFFFFFFFFFFFFFFF:,FFFFFF::FFFFFFFFFFFF::FFFF:FF:FF:FFFF:FFFFFF:FFF:FFFFFFFFFF::FFFFF:,FFFFFF::F:FFF:FFFFFFFFFFF,F:FFFF,FFFFFFF:F,FFFF,,F,FF:F::FFFFFFFFFFF,:FFFF:FF,,:,FF
@A00881:241:HJW2NDRXX:1:2130:25780:17989 1:N:0:CGAGAGAA+GATTGGAG
CGATGTCCTACGGGATGCAGCAGTGAGGAATATTGGTCAATGGGCGGAAGCCTGAACCAGCCAAGTCGCGTGAGGGATGACGGCCCTACGGGTTGTAAACCTCTTTTGCCGGGGAACAAAAGGCGGGACGCGTCCCGCAGTGGAGTGTACCCGGAGAAAAAGCATCGGCTAACTCCGTGCCAGCAGCCGCGGTAATACGGAGGATGCGAGCGTGATCCGGATTTATTGGGTTGAAAGGGTGCGTAGGCGG
+
FFFFFFFFFFFFFFFFFFFFFFFFFFFFFFFFFFFFFFFFFFFFFFFFF:FFFFFFFFFFFF:FFFFFFFFFFFFFFFFFFFFFFFFFFFFFFFFFFFFFFFFFFFFFFFFFFFF,FF:,FFFFFFFFFFFFFFFFFF,FFFFFFFFFFFFFFF:FFFFFFFFFFFFFFFFFFFFFFFFFFFFFFFFFFF:FF,FFF,FFFFFFFFFFFFFFF,:FF::F,F:F:FFFFFFF,FF:FFFFFFFF,FFFFF
@A00881:241:HJW2NDRXX:1:2130:31846:19476 1:N:0:CGAGAGAA+GATTGGAG
CGATGTCCTACGGGGGGCAGCAGTGGGGAATATTGGGCAATGGGCGCAAGCCTGACCCAGCAACGCCGCGTGAAGGAAGAAGGCTTTCGGGTTGTAAACTTCTTTTAAGAGGGAAGAGCAGAAGACTGTACCTCTTGAATAAGCTCCGGCTAACTACGTGCCAGCAGCCGCGGTAATACGTAGGGAGCGAGCGTTGTCCGGATTTACTGGGTGTAAAGGGCGTGTAGGCGGGATTACAAGTCAGATGTGA
+
:F:FFFFFFFFFFFFFFFFFFFFFFFFFFFFFFFFFFFFFFF:FFFFFFFFFFFFFFFFFFFFFFFFFFFFFFFFFFFFFFFFFFFFFFFFFFFFFFFFFFFFFFFFFFFFFFFFFFFFFFFFFFFFFFFFFFFF:FFFFFFFFFFF:FFFFFFFFFFFFFFFFFFF,FFFFFFFFFFFFFFFFFFF:FFFFFFFFFFF:F:FFFFFFFFFFF:,FFFFF,FFFFFFFFFFFFFF::FFFFF:FFFFF:,
@A00881:241:HJW2NDRXX:1:2130:25319:19727 1:N:0:CGAGAGAA+GATTGGAG
CGATGTCCTATGGGATGCACCAGTGGGGAATATTGGGCAATGGGGGAAACCCTGACCCAGCAACGCCGCGTGAAGGAAGAAGGCCTTCGGGTTGTAAACTTCTTTTACCAGGGACGAAGAACGTGACGGTACCTGGAGAAAAAGCCACGGCTAACTACGTGCCAGCAGCCGCGGTAATACGTAGGGAGCGAGCGTTATCCGGATTTACTGGGTGTAAAGGGCGCGTAGGCGGGCTGACACGTCAGATGTG
+
FFFFFFFFFFFFFFFFFFFFFFFFFFFFF,F::FFFF:FFFFFFFF::FFFFFFFFFFFFFFFFFFFFFFFFF,FFF,F,FFFFFF,FFFFFFF,:FFF:FFFFFFFFFFFFFFFF:FFFF:FFFFFFFF::FFFFFFF:F,FFFFFFFFF:F:FFFFFFFF:FFF:FFFFFFFF,:FFFF,FFFFFFFFFFFF,FFFFFFFFFFFF:FFFFF:F,::FFFFFF:F:,FFFFFF:FFFF,FFF:FF:FFF
@A00881:241:HJW2NDRXX:1:2130:12066:19820 1:N:0:CGAGAGAA+GATTGGAG
CGATGTCCTATGGGATGCAGCAGTGGGGAATATTGGGCAATGGGCGCAAGCCTGACCCAGCAACGCCGCGTGAAGGAAGAAGGCTTTCGGGTTGTAAACTTCTTTTATGAGGGACGAAGGACGTGACGGTACCTCATGAATAAGCCACGGCTAACTACGTGCCAGCAGCCGCGGTAATACGTAGGTGGCAAGCGTTGTCCGGATTTACTGGGTGTAAAGGGCGCGTAGGCGGGCATGCAAGTCAGATGTG
+
:FFFFFFFFFFFFFFFFFFFFFFFFFFFFFFFFFFFFFFFFFFFFFFFFFFFFFFFFFFFFFFFFFFFFFFFFFFFFFF:FFFFFFFFFFFFFFFFFFFFFFFFFFFFFFFFFFFFFFFFFFFFFFFFFFFFFFFFFF:FFFFFF::FFFFFFFFFFFFFFFFFFFFFFFFFFFFFFFFFFFFFFFFFFFFFFFFFFFFFF::FF:F:FFFFFFFFFF:FFFFFFFFFF:FFFFFFFF:FFFFFFFFFF,
@A00881:241:HJW2NDRXX:1:2130:28492:20682 1:N:0:CGAGAGAA+GATTGGAG
CGATGTCCTACGGGAGGCACCAGTGAGGAATATTGGTCAATGGGCGGAAGCCTGAACCAACCAAGTCGCGTGAGGGATGACGGCCCTACGGGTTGTAAACCTCTTTTGCCGGGGAACAAAAGGCGGGACGCGTCCCGCAGTGGAGTGTACCCGGAGAAAAAGCATCGGCTAACTCCGTGCCAGCAGCCGCGGTAATACGGAGGATGCGAGCGTTCTCCGGAGGTATTGGGTTTAAAGGGTGCGTCGGCGG
+
,FFFFFFFFFFFFFFFFFFFFFFFFFFFFFFFFFFFF,FF:FFFFFFFFFFFFF,FFFFF,FF,FFFFFFFFFFFFFFFFFFFFFFFFFFFFFFFF:FFFFFFFFFFFFF:FFF:,FFF,FFFFFFF:F:FFFFF:FFFFFFFFFFFFFFF:FFFFFFF,:FFFFF:FF::FFFFFFFF:FFFFFFFFF:F:F,FFF:FFFFFFFFFFFFFFFF,::FFFF,:F:FFFF:FFFF,::,FFFF:F,F:F:F
@A00881:241:HJW2NDRXX:1:2130:20121:21089 1:N:0:CGAGAGAA+GATTGGAG
CGATGTCCTATGGGGGGCAGCAGTCGGGAATATTGCGCAATGGAGGAAACACTGACGCAGTGACGCCGCGTGCAGGAAGAAGGTTTTCGGATTGTAAACTGCTTTAGACAGGGACGAACAAAGTCACTACCTGTAGAATAAGCTCCGGCTAACTCCGTCCCAGCACCCGCGGTACACCGGAGGGAGCACGCCGTCTCCGGAAGTATTGGGTGTACAGGGTGCGTCGATGTGAGAACAAGTTAGTTGTGAA
+
FFFFFFFFF:FFFFF,FFF:F:FFFFFF:FFFFFFF:FF:FFF,FF,FFF,FFFF,:FFF,,FFFFFFFFFF:::FFFFFF:F,F:F:FFFFF:FFFF::,FFF:F:FF,,FF:,,F,,:FFFFFF,FF,F:F::,FFF,FFFFF,:F:,,F::,F,:,:FF:,,,FF:F:F:,,,,FF,FF:F,FF,,F:,FF,F,F,FF:,F,:,FF::,F:,,FFFF::F,,,:FF,,,:F,FF,F:F,F:FFFF,:
@A00881:241:HJW2NDRXX:1:2130:19741:21465 1:N:0:CGAGAGAA+GATTGGAG
CGATGTCCTACGGGGGGCAGCAGTGAGGAATATTGGTCAATGGGCGCGAGCCTGAACCAGCCAAGTCGCGTGAGGGAAGACGGCCTTATGGGTTGTAAACCTCTTTCAGATGAGAGTAAAGGGTGCTACGTGTAGCACATTGCAAGTATCATCAGAAGAAGCATCGGCTAATTCCGTGCCAGCAGCCGCGGTAATACGGAAGATGCGAGCGTTATCCGGATGTATTGGGTTTAAAGGGTGCGTAGGCGGA
+
:F,FFFFFFFFFFFFFFFFFFFFFFFFFFFFF:FFFFFFF,FFFFFFFFFFFFFFFFFFFFFFFFFFFFFFFFFFFFFFFFFFFFF:FFFFF:FFFFFFFFFFFFFFFFFFFFFF:,FFFFFFFFFFFFFF:FFFFFFF:FFFFFFFFFFFFFF,FFF:FFF:FFFFFFFFFFFFFFFFFFFFFF:FFFFFFF,FF:FFFFF,FFFFFFF,FF,,FFFFFF,FF:FFFFFFFFFFFF:FF::F,FFFFF,
@A00881:241:HJW2NDRXX:1:2130:24126:21543 1:N:0:CGAGAGAA+GATTGGAG
CGATGTCCTATGGGGCGCAGCAGTGAGGAATATTGGTCAATGGACGGAAGTCTGAACCAGCCATGCCGCGTGCAGGAAGACGGCTCTATGAGTTGTAAACTGCTTTTGTACGAGGGTAAACTCGGGTACGTGTACCCGACTGAAAGTATCGTACGAATAAGGATCGGCTAACTCCGTGCCAGCAGCCGCGGTAATACGGAGGATTCAAGCGTTATCCGGATTTATTGGGTTTAAAGGGTGCGTAGGCGGT
+
FFFFFFFFFFFFFFFFFFFFFFFFFFFFFFFFFFFFFFFFFFFFFFFFFFFFFFFFFFFFFFFFFFFFFFFFFFFFFFFFFFFFFFFFFFFFFFFFFFFFFFFFFFFFFFFFFFFFFFFFFFF:FFFFFFFFFFFFFFFFFFF:FF:FFFFFFFFF:FFFFF:FFFFFFFFFFFFFFFFF:FFF:FFFFFFFF,FFFFFFFFFFFFF:FFFFF:FFFFFFFFFFF:FFFF:FFF:FFF:FFFFFF:FFFF
@A00881:241:HJW2NDRXX:1:2130:26196:21934 1:N:0:CGAGAGAA+GATTGGAG
CGATGTCCTATGGGGGGCAGCAGTGAGGAATATTGGTCAATGGCCGGAAGGCTGAACCAGCCAAGTCGCGTGAGGGAATAAGGCCCTATGGGTCGTAAACCTCTTTTGTCAGGGAGCAAAGGCGTCCACGTGTGGACGAAAGGAGAGTACCTGAAGAAAAAGCATCGGCTAACTCCGTGCCAGCAGCCGCGGTAATACGGAGGATGCGAGCGTTATCCGGATTTATTGGGTTTAAAGGGTGCGTAGGCGG
+
:FFFFFFFFFFFFFFFFFFFFFFFFFFFFFFFFFFFFFFFFF:FFFFFFFFFFFFFFFFFFFF:FFFFFFFFFFFFFFFFFFFF,FFFFFFFFFFFFFFFFFF:FFFFFFFFFFFFFFFFFF:FFFFF,FFFFFFFF:FF:F,,FFFFFFFF:FFFFFFF:FFF:F,FFFFFFFF,:FFFFFFFFF:FFF:FF:FFFF:FFFF,::F:F:FF,FFFFFFFF,,:F,FFFF:FF,,F:FFF:,FFFFFF::
@A00881:241:HJW2NDRXX:1:2130:30870:23140 1:N:0:CGAGAGAA+GATTGGAG
CGATGTCCTATGGGATGCAGCAGTGAGGAATATTGGTCAATGGGCGAGAGCCTGAACCAGCCAAGTCGCGTGAGGGAAGACGGCCTTATGGGTTGTAAACCTCTTTCAGATGAGAGTAAAGGGTGTTACGTGTAGCACATTGCAAGTATCATCAGAAGAAGCATCGGCTAATTCCGTGCCAGCAGCCGCGGTAATACGGAAGATGCGAGCGTTATCCGGATTTATTGGGTTTAAAGGGTGAGTAGTCGGA
+
:FF::FFFFFFFFFF:FFFF,FFFFFFFFFFF,FFFF:FFFFFFF:FFFFF:FFFFFFFFFFFFFFFFFFFFFFFFFFFFFFFFF::FFFFFFFFFFFFFFF:FFFFFFFFFFFFFFFFFF:FFFFFFFFFFFFFFFFFFFFFFFFFFFFFFFFFFFFFFF,FFF,F:F:FFFFFFF::FFFFFF:FFF,FFFFFF,FFF:,FFFFFFF,F,FFF,FF:FFFFFFFFFFFFFF:F,FF,F,FFFF,FFF:
@A00881:241:HJW2NDRXX:1:2130:27697:23187 1:N:0:CGAGAGAA+GATTGGAG
CGATGTCCTACGGGACGCAGCAGTGGGGAATATTGGGCAATGGGCGAAAGCCTGACCCAGCAACGCCGCGTGAAGGAAGAAGGTCTTCGGATTGTAAACTTCTTTTATGAGGGACGAAGGATGTGACGGTACCTCATGAATAAGCCACGGCTAACTACGTGCCAGCAGCCGCGGTAATACGTAGGTGGCAAGCGTTATCCGGATTTACTGGGTGTAAAGGGCGCGTAGGCGGGCGTGCAAGTCAGAGGTG
+
FFFFFFFFFFFFFFFFFFFFFFFFFFFFFFF,,FFFFFFFFFFFFFFFFFFFFFFFFFFFFFFFFFFFFFFFFFFFFFF:FFFFFFFFF:FFFFFFFFFFFFFFFFFFFFFFFFFFFFFFFFFFF:FFFFFFFFFFFFFFFFFFFFFFFFFFFFFFFFFFFFFFFFFFFFFFFFFF,FFFFF:FFFFF:F:FFF:,FFFFFFFFFFF:FFFFFFFF,FFFFFFFFFFFFFF:FFFFFFF,F:FFFF,FFF
@A00881:241:HJW2NDRXX:1:2130:21115:23281 1:N:0:CGAGAGAA+GATTGGAG
CGATGTCCTACGGGACGCACCAGTGAGGAATATTGGTCAATGGACGGAAGTCTGAACCAGCCATGCCGCGTGCAGGAAGACGGCTCTATGAGTTGTAAACTGCTTTTGTACGAGGGTAAACTCGGGTACGTGTACCCGACTGAAAGTATCGTACGAATAAGGATCGGCTAACTCCGTGCCAGCAGCCGCGGTAATACGGAGGATTCAAGCGTTATCCGGATTTATTGGGTTTAAAGGGTGCGTAGGCGGA
+
FFFFFFFFFFFFFFFFFFFFFFFFFFFFFFFFFFFFFFFFFFFFFFFFFFFFFFFFFFFFFFFFFFFFFFFFFFFFFFFFFFFFFFFF:FFFFFFFFFFFFFFF:FFFFFFFFFFFFFFFFFFFFFFFFFFFFFFFFF:F:FFFFFF,FFFFFFFFFFFFFFFFFFFFF,FFFFFFFFFFFFF:FFFFFFFFFFFFFFFFFFFFFFFFFFFFFFFFFFFF,FFFFFFFFFFF:F,FF:FFFFFFFFFFFF
@A00881:241:HJW2NDRXX:1:2130:27163:23954 1:N:0:CGAGAGAA+GATTGGAG
CGATGTCCTACGGGGCGCACCAGTGAGGAATATTGGTCAATGGGCGCGAGCCTGAACCAGCCAAGTCGCGTGAGGGAAGACGGCCTTATGGGTTGTAAACCTCTTTCAGATGAGAGTAAAGGGTGCTACGTGTAGCACATTGCAAGTATCATCAGAAGAAGCATCGGCTAATTCCGTGCCAGCAGCCGCGGTAATACGGAAGATGCGAGCGTTATCCGGATTTATTGGGTTTAAAGGGTGCGTAGGCGGA
+
FFFFFFFFFFFFFFFFFFFFFFFFF:FFFFFFFFFFFFFFFFFFFFFFFFFFFFFFFFFFFFFFFFFFFFFFFFFF:FFFFFFFFFFFFFFFFFFFFFFFFFFFFFFFFF:FFFFFFFFFFFFFFFFF:F:FFFFF:FF:FFFF,FFFFFFFFF:,FFFFFFF:FFF:FFFFFFFFFFFF:FF:FFFFFFFF::FFFFFF,FFF:FFFFFFF,:FFFFF:FFFFFFFFF::FFFFFFFF:FFFFFFFFFF
@A00881:241:HJW2NDRXX:1:2130:24053:25175 1:N:0:CGAGAGAA+GATTGGAG
CGATGTCCTACGGGGGGCAGCAGTGAGGAATATTGGTCAATGGGCGGAAGCCTGAACCAGCCAAGTCGCGTGAGGGATGACGGCCCTACGGGTTGTAAACCTCTTTTGCCGGGGAACAAAAGGCGGGACGTGTCCCGCAGTGGAGTGTACCCGGAGCAAAAGCATCGGCTAACTCCGTGCCAGCAGCCGCGGTAATACGGAGGATGCGAGCGTTATGCGGATTTATTGGGTTTAAAGGGTGCGTAGGCGG
+
:FFFFFFFFFFF:FFFFF,,F:F,:FF:F,F,FFFFFFFFFFFFFFFFFFFFFFFFFFFFFFFFFFFFFFFFFFFFFFFFFFFFFFF:FFFFFFFFFF:FFFFFFFFFFFFFF:FFFFFF,FFFFFFFFFFFFFFFFF:FF:FFF:FFF:FFFFFF:F:,FFFFFF:F,:FFFFFFFFFFF:FFFFFFFFFFFF:F:FFF,FFFFFFFFFFFFFFF,:FFFFF:,F,FFFFFFFF,FF::FF:FFFFFF:
@A00881:241:HJW2NDRXX:1:2130:32036:26068 1:N:0:CGAGAGAA+GATTGGAG
CGATGTCCTATGGGGGGCAGCAGTGGGGGATATTGGACAATGGGGGGAACCCTGATCCAGCGACGCCGCGTGAGTGAAGAAGTATTTCGGTATGTAAAGCTCTATCAGCAGGGAAGAAGATGACGGTAACTGAGTAATAAGCCCCGGCTAACTACGTGCCAGCAGCCGCGGTAATACGTAGGGGGCAAGCGTTATCCGGATTTACTGGGTGTAAAGGGAGCGTAGACGGCGATGCAAGTCTGAAGTGAAA
+
,F:FFF,FF:FFFFFFFFFFFFFFFFF:FFFFFFFFFFFFFF:FFFFFF:FFF:FFFFFFFFFFFFFFFFFFFF:FFF:FFFFFFFFFFFFF:,FFFFFFF,FFFFFF:F,:FFFFFFFFF:FFFFF:,:FF,FFFF,FF::F,FFFFFFFFFFF:FFFFFFFFFF,F:FFFFFFFFFFFFFF:FFFFFFF,FFFFFFFFFFFFFF,FFFFF,F:FF:FFF:FFF:FFFF:,FFF:FFFFF:,,FFF,,,
@A00881:241:HJW2NDRXX:1:2130:16902:26443 1:N:0:CGAGAGAA+GATTGGAG
CGATGTCCTATGGGATGCAGCAGTGAGGAATATTGGTCAATGGCCGAGAGGCTGAACCAGCCAAGTCGCGTGAGGGATGAAGGTTCTATGGATCGTAAACCTCTTTTATAAGGGAATAAAGTGACCCACGTGTGGGTTTTTGTATGTACCTTATGAATAAGGATCGGCTAACTCCGTGCCAGCAGCCGCGGTAATACGGAGGATCCGAGCGTTATCCGGATTTATTGGGTTTAAAGGGTGCGTAGGCGGC
+
FFF,FFFFFFFFFF:FFFFFFFFFFFFFFFFFFFFFFFFFFFFFFFFFFFFFFFFFFFFFFFF:FFFFFFFFFFFFFFFFFFFFFFFFFFFFFFFFFFFFFFFFFFFFFFFFFFF,FFFFFFFFFFFFFFFFFFFFFFFFFFFFFFFFFFFFFFFFFFFF,FFFFFF:FFFF:FFFFFFFFFFF:FFFFFFFFFFFFFFFFFFFFFFFF,FFF,FFFFFFF:FFFFFFFFFFF:F:FFFFFFFFFFFFFF
@A00881:241:HJW2NDRXX:1:2130:18575:26490 1:N:0:CGAGAGAA+GATTGGAG
CGATGTCCTACGGGACGCACCAGTGGGGAATATTGCACAATGGGGGGAACCCTGATGCAGCGACGCCGCGTGGGTGAAGAAGTATTTCGGTATGTAAAGCTCTGTCAGCAGGGAAGAAGATGACGGTACCTGACCAAGAAGCTCCGGCTAAATACGTGCCAGCAGCCGCGGTAATACGTATGGAGCAAGCGTTATCCGGATTTACTGGGTGTAAAGGGAGCGTAGGCGGCGATGCAAGTCTGATGTGAAA
+
FFFF:FFFFFFFFFFFFFFFFFFFFFFFFFFFFFFFFFFFFFFFFFFF,FFFFFFFFFFFFFFFFFFFFFFF:FFFFFFFFFFFFFFFFF::FF,FFFFFF:F:FFFFF:FFFFFFFFFF:FFFFFF,FFFFFFFFFFFFFFFFFFFFF,FFFFFFFFFFFFFFFFFFFFF,:FFFFF::FFFFFFFFFFFF:FFFFFFFFFF,::F:FFFF,F:FFFFFFFFFFFFFF:F:FFF::FFFFFFFFFFFFF
@A00881:241:HJW2NDRXX:1:2130:26901:26757 1:N:0:CGAGAGAA+GATTGGAG
CGATGTCCTATGGGGTGCAGCAGTGGGGAATATTGGGCAATGGGCGCAAGCCTGACCCAGCAACGCCGCGTGAAGGAAGAATGCTTTCGGGTTTTAAACTTCTTTTGTAAGGGAAGAGCAGAAGACGGTACCTGACGAATAAGCTCCGGCTAACTACGTGACAGCCGCCGCGGTACTACGTAGGGAGCTAGCGTTGTCCGGAATTACTGGGTGTAAATGGCGTGTAGGCGGGGCGGAAAGTCAGAGGTGA
+
:F::F:FFFF,FFFF:FFF,FFFFFF:FFFFFFF,::FFFFFFFFF:FFFFFFFFFFF:FFFFFFFFFFFFF:FFFFFF:F,F:F,F,FFFFF,F:FFF:,FFFFFFF,,FFF:FFFFFF::F,F:FFFF::F,FF,FF:FFFFFF:,FFFFFFF,::F:,FFFF,:FF:F:F,F:FFFFFFF,FFFF,F,F,FFFF,,F:,,,FF:FF:FFFF,F,,,FFF,FF,FF,:FF,,:F,:,FFFFF,,,FF,
@A00881:241:HJW2NDRXX:1:2130:1976:26991 1:N:0:CGAGAGAA+GATTGGAG
CGATGTCCTATGGGGTGCAGCAGTGGGGAATATTGCACAATGGAGGGAACTCTGATGCAGCGATGCCGCGTGGAGGAAGAAGGTCTTAGGATTGTAAACTCCTGTTGACAGAGAACGAAGAATGACGGTACTCTGAAAGGAAGCTCCGGCTAACTACGTGCCAGCAGCCGCGGTAATACGTAGGGAGCGAGCGTTGTCCGGAATTACTGGGTGTAAAGGGAGCGTAGGCGGGCACGGAAGTCAGACGGGA
+
:F,FFFFFFFFFFFFFFFFFFFFFFFFFF:FFFFFFFFFF,FFFFFFFFFFFFFFFFFFFFFFFFFFF:FFFFFFFFFFFFFFFFFFFFFFFFFFFFFFFFFFFFFF:FFFFFFFFFFFFFFFFFFFFFFFFFFF,:FFFF:FFFFFFFFF,FFF:FFFF,FF:FFFFF:FFFFFFFF,FFF:FFFFFFFF,F::FFFFFFF,:FFFFF,FFFF:F,FFFFFFF::,FFFFFFFFF:,,FF:FFF::,FF
@A00881:241:HJW2NDRXX:1:2130:10059:26991 1:N:0:CGAGAGAA+GATTGGAG
CGATGTCCTATGGGGTGCAGCAGTGGGGAATATTGCACAATGGGGGGAACCCTGATGCAGCGACGCCGCGTGGGTGAAGAAGTATTTCGGTATGTAAAGCCCTATCAGCAGGGAAGAAGATGACGGTACCTGAGTAAGAAGCCCCGGCTAACTACGTGCCAGCAGCCGCGGTAATACGTAGGGGGCGAGCGTTATCCGGATTTACTGGGTGTCAAGGGAGCGTAGACGGCTTAGCACGTCTGGAGTGAAA
+
:FF,FFFFFFFFFFFFFFFFFFFFFFFFFFFFFFFFFFFFFFFFFFFFFFFFFFFFFFFFFFFFFFFFFFFFFF:FFFFFFFFFFFFFFFFFFFFF,FFFFFFFFFFFFFFFFFFFFFFFFFFFFFFFFFFFFFFFFFFFFFFFFFFFF,FFFFFFFFFFFFFFFFFFFFFF:FFF:::FFFFFFFFF:FFFFFFFF:F:FFF,:F:FF:FF,F:FFFFFF:FF:FFFFFFFFFF,,:,FF:FF:FFFFF
@A00881:241:HJW2NDRXX:1:2130:19334:27023 1:N:0:CGAGAGAA+GATTGGAG
CGATGTCCTACGGGAGGCAGCAGTGGGGAATATTGCACAATGGAGGGAACTCTGATGCAGCGATGCCGCGTGGAGGAAGAAGGTCTTAGGATTGTAAACTCCTGTTGACAGAGAACGAAGAATGACGGTACTCTGAAAGGAAGCTCCGGCTAACTACGTGCCAGCAGCCGCGGTAATACGTAGGGAGCGAGCGTTGTCCGGAATTACTGGGTGTAAAGGGAGCGTAGGCGGGCACGGAAGTCAGACGTGA
+
FF:FFFFFFFFFFFFFFFFFFFFFFFFFFFFFFFFFFFFFFFFFFFFF:FFFFFFFFFFFFFFFFFFFFF:FFFFFFFFFFFFFFFFFFFF,FFF:FFFFFFFFFFFFFFFFFFFFFF:FF:FFFFFFFFFFFFFFFFFFFFFFFFFFFFF:FFFFFFFFFFFFFFFFF:FFFF,FFFFFFFFFFFFFFFFF:FFFFF:FFF:FFFF:FFFFFFF,FFFFFFFFFFFFFFF:FFFFFFFFFFFF:FF::F
@A00881:241:HJW2NDRXX:1:2130:21359:27085 1:N:0:CGAGAGAA+GATTGGAG
CGATGTCCTATGGGAGGCAGCAGTGAGGAATATTGGTCAATGGGCGCGAGCCTGAACCAGCCAAGTAGCGTGAAGGAAGACGGCCCTACGGGTTGTAAACTTCTTTTATACGGGAATAAGAACGTCCACGAGTGGATGCGTGCATGTACCGTATGAATAAGCATCGGCTAACTCCGTGCCAGCAGCCGCGGTAATACGGAGGATGCGAGCGTTATCCGGATGTATTGGGTTTAAAGGGCGCGTAGACGGG
+
FFF:FFFFFFFFFFFFFFFFFFFFFFFFFFFFFFFFFF:FFF:FFFFFFFFFFFFFFFFFFF::F:FFFFFFF:FFFFF:FFFFFFFFFFFF:FFFFFFFF:FFFFFFFFFFFFF,FFFFFFFFFFFFFFFFFFFFFFFFFFFFFFFFFFFFFFFFFFFFFFFFFFFFFFFFFFFFF:FFFFFFFF::FF,:FFFFFFFF:F::FFFFFFFF,F,FFFFFF,::,FFF:F:FF,,,::,:F:FF:FF:,,
@A00881:241:HJW2NDRXX:1:2130:27425:27383 1:N:0:CGAGAGAA+GATTGGAG
CGATGTCCTACGGGGGGCACCAGTGAGGAATATTGGTCAATGGGCGCGAGCCTGAACCAGCCAAGTCGCGTGAGGGAAGACGGCCTTATGGGTTGTAAACCTCTTTCAGATGAGAGTAAAGGGTGCTACGTGTAGCACATTGCAAGTATCATCAGAAGAAGCATCGGCTAATTCCGTGCCAGCAGCCGCGGTAATACGGAAGAGGCGAGCGTTATCCGGATTTATTGGGTTTAAAGGGTGCGTAGGCGGA
+
FFFFFFFFFFFFF:FFFFFFFFFFFFFFFFF::FFFFFFFFFFFFFFFFFFFFFF:FFFFFFFFFFFFFF:FFFFFF:FFFFFFFFFFFFFFF:FFFFFFFFFFFFFFFF,FFF,FF,FFFFFFFFFFFFFFF:FFFF:FFFFFFFFFFFFFFFFF:FF:FFFFFFFFFFFFFFFFFFFFFFFFFFFFFFFFFF:FFFF,FFF,FFF:FFF,FFFFFFFFF,FFFFFFFFFFFFFFFFFFFFFFFFF:FF
@A00881:241:HJW2NDRXX:1:2130:23936:27414 1:N:0:CGAGAGAA+GATTGGAG
CGATGTCCTACGGGATGCAGCAGTGGGGAATATTGGGCAATGGGCGCAAGCCTGACCCAGCAACGCCGCGTGAAGGAAGAAGGCTTTCGGGTTGTAAACTTCTTTTATGAGGGACGAAGGACGTGACGGTACCTCATGAATAAGCCACGGCTAACTACGTGCCAGCAGCCGCGGTAATACGTAGGTGGCGAGCGTTGTCCGGATTTACTGGGTGTAAAGGGCGCGTAGGCGGGTCGGCAAGTCAGATGTG
+
FF:FFFFFFF:FFF,FFFF:FFFFFFFFFFFFFFFFFFF,F:FFFFFFFFFFFFFFFF:FFFFFFFFF,FFFFFFFFFFFFFFFFFFFFFFFFFFFF:FFFFFFFFFFFF:FF,FFFFFF:FFFFFFFFF:FFFFFFFFFF:F,FFFFFF:FFFFFFFFFFFFFFFFF:::FFFFF:FFFF:,FFFFFF:FFFFFFFF:FF:FFFF:,FFFFFFFFFFFF:FFFFFFFFFFFFF,:FFFFFFFFF,:F::
@A00881:241:HJW2NDRXX:1:2130:27977:27524 1:N:0:CGAGAGAA+GATTGGAG
CGATGTCCTATGGGATGCAGCAGTGAGGAATATTGGTCAATGGGCGCGAGCCTGAACCAGCCAAGTAGCGTGAAGGAAGACGGCCCTACGGGTTGTAAACTTCTTTTATACGGGAATAAGAACGTCCACGAGTGGATGCGTGCATGTACCGTATGAATAAGCATCGGCTAACTCCGTGCCAGCAGCCGCGGTCATACGGAGGATGCGAGCGTTCTCCGGATTTATTGGGTTTAAAGGGAGCGTAGACGGG
+
FFFFFFFFFFFFFFFFFFFFFF,F:FFFF:FFFFFFFFFFFFFFFFFFFFFFFFF:FFFFFFFFFFFFFFFFF,F,:F,FFFFFFFFFFFFFFFFFF,:FFFF:FFFFFFFFFFFFFFFFFFFFFFFFFFFFFFFFFF:F:F:FFFF:FFFFFFFFFFFFF,FFFFFF:FFFFFFFFFFFF:FFFFFFFFFF,FFFFFFFFF:FFFFFFFF:FFFF:FFF,FFFF::F,:FFFF,,,F,F:F:FFFFF:F
@A00881:241:HJW2NDRXX:1:2130:21350:27539 1:N:0:CGAGAGAA+GATTGGAG
CGATGTCCTATGGGGCGCAGCAGTGGGGAATATTGCACAATGGGGGGAACCCTGATGCAGCGACGCCGCGTGGGTGAAGAAGTATTTCGGTATGTAAAGCTCTATCAGCAGGGAAGATAATGACGGTACCTGACTAAGAAGCCCCGGCTAACTACGTGCCAGCAGCCGCGGTCATACGTAGGGGGCAAGCGTTATCCGGATTTACTGGGTGTCAAGGGAGCGCAGGCGGCAGGGCAAGTCAGATGTGAAA
+
FFF:FFFFFFFFFFFFFFFFFFFFFFFFFFFFFFFFFF,FFFFFFFFFFFFFFFFFFFFFFFFFFFFFFFFFFFFF,FFFFF:FF,FFFFFFFFFFFFFFFFFF:FFFFFFFFFFFFF:FFFFFFFFFFFFFFFF:FFFF:FFFF:FFFFFFFFFF,FFFFFFFFFFFFFF:,FFFFFFFFFFFFFFFFFFFF:FFF::F:FFFFFF,:FFF,FFFFF,::FFFFFF:::F::FFF:FFFF,F:FFF::F
@A00881:241:HJW2NDRXX:1:2130:7401:27649 1:N:0:CGAGAGAA+GATTGGAG
CGATGTCCTACGGGGGGCACCAGTGAGGAATATTGGACAATGGGCGAAAGCCTGATCCAGCGACGCCGCGTGAAGGAAGACGGTCTTCGGATTGTAAACTTCAGTGAGCAGGGACGAGAAAGGACGGTACCTGCAGAGCAAGCCACGGCTAACTACGTGCCAGCAGCCGCGGTAATACGTAGGTGGCGAGCGTTATCCGGAATTACTGGGTGTAAAGGGTGAGTAGGCGGGGATGCAAGTCAGGTGTGAA
+
:FFFFFFFFFFFFFFFFFFFFFFFF:FFFFFFFFFFFF:FFFFFFFFFFF:FFFFFFFFFFFFFFFFFFFFFFFFFFFFFFFFFFFFFFFFFFFFFFF:F:FFFFFFF::FFF,FFFFFFFFF,FFFFFFFF:FFFFFFFFFFFFFFFFFFFFFFFFFFFFFFFFFFFF:FFFF:FFFFFFF:,FFFFFFFF::FFFFFFF:FFFFFF,FFFF:FFF::F:FFFFFFF::FF::FFF::FF:FFFFFFF,
@A00881:241:HJW2NDRXX:1:2130:29279:28839 1:N:0:CGAGAGAA+GATTGGAG
CGATGTCCTACGGGATGCACCAGTGAGGAATATTGGTCAATGGGCGGAAGCCTGAACCAGCCAAGTCGCGTGAGGGATGACGGCCCTACGGGTTGTAAACCTCTTTTGCCGGGGAGCAAAGAGCGGTACGTGTGCCGCGCCGAGAGTACCCGGAGAAAAAGCATCGGCTAACTCCGTGCGAGCAGCCGCGGTAATACGGAGGATGCGAGCGTTATCCGGATTTATTGGGTTTAAAGGGTGCGCAGGCGGC
+
FFFFFFFFFFFFFFFFFFFFFFFF:FFFFFFFFFFFFFFFFFFFFFFFFFFFFFFFFFFFFFFF,FFFFFFFFFFFFFFFFFFFFFFFFFFFFFFFFF:FFFFFFFFFFFFFFFFFFFFFFFFFFFFFFFFFFFFFFFFFFFFFFFFFFFFFFFFF:FFFF,FFFFFFFFFFFF,FFFFFFFFFFFFFFFFFF:FFFFFFFF,FFFFFFFF,F,FFFFF,F:FFFFFFFFF:F:,FFFFFFFFFFFFFFF
@A00881:241:HJW2NDRXX:1:2130:8422:28886 1:N:0:CGAGAGAA+GATTGGAG
CGATGTCCTATGGGGCGCAGCAGTGGGGGATATTGCGCAATGGGGGGAACCCTGACGCAGCAACGCCGCGTGGAGGAAGACGGTTTTCGGATTGTAAACTTCTTTTAAGAGGGACGAAGAAAGTGACGGTACCTCTTGAATAAGCCACGGCTAACTACGTGCCAGCAGCCGCGGTAATACGTAGGTGGCGAGCGTTGTCCGGATTTACTGGGTGTAAAGGGCGCGTAGGCGGGGATGCAAGTCAGATGTG
+
FFFFFFFFFFFFFFFFFFFFFFFFFFFFFFF:FFFFFFFFFFFFFFFFFFFFFFFFFFFFFFFFFFFFFFFFFFFFFFFFFFFFFFFFFFFFFFFFFFFFFFFFFFFFFFFFFFFFFFF,,FFFFFFFFFFFFFFFFFF,FFFFFFFFFFFFFFFFFFFFFFFFFFFFFFFFFF:F:FFFFFFFFFFFFFFFFFFFFFFFFFF:FFFFFF:FFFFFFFFF:FFFFFFFFFFFFFFFFFFFFFFFFFFFFF
@A00881:241:HJW2NDRXX:1:2130:21748:29293 1:N:0:CGAGAGAA+GATTGGAG
CGATGTCCTACGGGGGGCAGCAGTGAGGAATATTGGTCAATGGGCGGAAGCCTGAACCAGCCAAGTCGCGTGAGGGATGACGGCCCTACGGGTTGTAAACCTCTTTTGCCGGGGAACAAAAGGCGGGACGTGTCCCGCAGTGGAGTGTACCCGGAGAAAAAGCATCGGCTAACTCCGTGCCAGCAGCCGCGGTAATACGGAGGATGCGAGCGTTCTCCGGAGTTATTGGGTTTAAAGGGTGCGTAGGCGG
+
,FFFFFFFFFFFFFFFFFFFFFFFFFFFFFFFFFFFFFFFFFFFFFF:FFFFFFFFFFFFFFF:FFFFFFFFFFFF:FFFFFFFFFFFF:FFFFFFFFFFFFFFFFFFFFFFFFF,FFF,:F:FFF:FFFFFFFFFFFFFFFFFFFFFFFFFFFFFFFFF,FF:FFFFFF,F:FFFFFF:FFFFFFFFFFFFFFFFFFFFFFFFFFF:FFFFFF::FFF:F:,F,FFFFF:FFFF,FFFFFFFFF,:FF:
@A00881:241:HJW2NDRXX:1:2130:12518:30624 1:N:0:CGAGAGAA+GATTGGAG
CGATGTCCTACGGGGCGCAGCAGTGGGGAATATTGCACAATGGGGGAAACCCTGATGCAGCGACGCCGCGTGAGTGAAGAAGTATTTCGGTATGTAAAGCTCTATCAGCAGGAAAGAAAATGACGGTACCTGACTAAGAAGCCCCGGCTAACTACGTGCCAGCAGCCGCGGTAATACGTAGGGGGCAAGCGTTATCCGGATTTACTGGGTGTAAAGGGAGCGTAGACGGCAGGGCAAGTCTGATGTGAAA
+
FFF:FFFFFFFFFFFFFFFFFFFFFFFFFFFFFFFFFFFFFFFFFFFFFFFFFFFFFFFFFFFFFFFFFFFFFFFFFFFFFFFFFFF:FFFFFFFFFFFFFFFFFFFFFFFF:FFFFF:FFFFFFFFFFFFFFF:FFFFFFFFFFFFFFFF:FFF:FFFFFFFF:FFFFFFF,FFFFFFFF:FFFFFFFFFFFFFF:FFFFFFFFF::FFFFFFF:FFF:FFFFFFFFFFFFFFFFFF,FFF,FFFF,::
@A00881:241:HJW2NDRXX:1:2130:26883:31297 1:N:0:CGAGAGAA+GATTGGAG
CGATGTCCTACGGGACGCACCAGTGAGGAATATTGGTCAATGGGCGGAAGCCTGAACCAGCCAAGTCGCGTGAGGGATGACGGCCCTACGGGTTGTAAACCTCTTTTGCCGGGGAACAAAAGGCGGGACGTGTCCCGCAGTGGAGTGTACCCGGAGAAAAAGCATCGGCTAACTCCGTGCCAGCAGCCGCGGTAATACGGAGGATGAGAGCGTTCTCCGGATTTATTGGGTTTAAAGGGTGCGTAGGCGG
+
FFFFFFFFFFFFFFFFFFFFFFFFFFFFFFFFFFFFFFFFFFFFFFFFFFFFFFFFFFFFFFFFFFFFFFFFFFFFFFFFFFFFFFFFFFFFFFFFFFFFFFFFFFFFFFFFFFF:FFF:FFFFFFFFFF,FFFFFFFFFFFFFFFFFFFFFF::FFFFFFFFFFFFFFFFFFFFFFFFFFFFFFFFFFFFF,FFFFF::FF:FFF,,FFFF,F,FFF::FFFFF:F:F:FF,FF::F:FFF:FF:FFF:
@A00881:241:HJW2NDRXX:1:2130:30074:31501 1:N:0:CGAGAGAA+GATTGGAG
CGATGTCCTATGGGAGGCAGCAGTCGAGAATCATTCACAATGGGGGGAACCCTGATGGTGCGACGCCGCGTGGGGGAGGAAGGTCTTCGGATTGTAAACCCCTGTCATGCAGGAGCAAGGCGAAAGTTGATAGTACTGCAAGAGGAAGAGACGGCAAACTCTGTGCCAGCAGCCGCGGTAATACAGAGGTCTCAAGCGTTGTTCGGACTCACTGGGCGTAAAGGGTACGTAGGCGGCGGGGCAAGTTGCG
+
:FFFFFFFFFFFFF,FFF,FF:FFFFFFFFFFFFFFFFF:FFFFFFFF:FFFFFFFFFFFFFFFFFFFFFFFFFFFFFFFFFF,FFFFFFFFFFFF,FFFFFFFFFFFF:FFFFFF:FFFFFFFFF:F:FFFFFFFFFF:,FFFFFFFFFFFFFFFFFFF:FF:FF:FFF:FFF:FFFFFFFFFFFFFF:FFFFFFFFFFFFFFFFFF::,:FFFFFFF:FFFFFFFF:,:FFFF::F::F:FF:FFFFF
@A00881:241:HJW2NDRXX:1:2130:18240:32111 1:N:0:CGAGAGAA+GATTGGAG
CGATGTCCTATGGGAGGCAGCAGTGGGGGATATTGCACAATGGGGGAAACCCTGATGCAGCGACGCCGCGTGAGTGAAGAAGTATTTCGGTATGTAAAGCTCTATCAGCAGGAAAGAAAATGACGGTACCTGACTAAGAAGCCCCGGCTAACTACGTGCCAGCAGCCGCGGTAATACGTAGGGGGCAAGCGTTATCCGGATTTACTGGGTGTAAAGGGAGCGTAGACGGCAGGGCAAGTCTGAAGTGAAA
+
FFFFFFFFFF,FFFFFFFFFFFFFFFFFFFFFFFFFFFFFFFFFFFFFFF:FFFFFFFFFFFFFFF:FFFFFFFFFFFFFFFFFFFFFFFFFFFFF:FFFFFFFFFFFFFFFFFF:FFF,FF:FFFFFFFFFFFFFFFFFFFFFFFFFFFFFFFFFFFFFFFFFFFFFFFFFFFFFFFF:FFFFFFFFFFF:F:FFFFFFFFFFFFFFFFFF,F:FFFFF:FFFFFFFFFFFFFFF:FFF:FFFF:::,,
@A00881:241:HJW2NDRXX:1:2130:16450:32393 1:N:0:CGAGAGAA+GATTGGAG
CGATGTCCTATGGGATGCAGCAGTGGGGAATATTGGGCAATGGGCGAAAGCCTGACCCAGCAACGCCGCGTGAAGGAAGAAGGCCCTCGGGTTGTAAACTTCTTTTGCCAGGGACGAAGAAGTGACGGTACCTGGTGAAAAAGTCACGGCTAACTACGTGCCAGCAGCCGCGGTAATACGTAGGTGGCAAGCGTTATCCGGATTTACTGGGTGTAAAGGGCGTGTAGGCGGGACTGCAAGTCAGATGTGA
+
FFFFFFFFFF:FFFFFFFFFFFFFFFFFFFFFFFFFFFFFFFFFFFFFFFFFFFFFFFFFFFFFFFFFFFFFFFFFFFFFFFFFFFFFFFFFFFFFFFFFFFFFFFFFFFFFF:FFFFFFFFFFFFFFFFFFFFFFFFFFFFFFFFFFFF:FFF:FFFFFFF:FF:FFFFFFFFF:FFFFFFFFFFF:FFFFFFF:FFFFFFFFFF:FFFFFF:,FF:FF::FF:FF:FFFF:FFFFFF:F:FFFFFFFF
@A00881:241:HJW2NDRXX:1:2130:24514:32518 1:N:0:CGAGAGAA+GATTGGAG
CGATGTCCTATGGGGTGCAGCAGTGGGGAATATTGGGCAATGGGCGCAAGCCTGACCCAGCAACGCCGCGTGAGGGAAGAAGGCTTTCGGGTTGTAAACCTCTTTTACCAGGGACGAAGGACGTGACGGTACCTGGAGAAAAAGCAACGGCTAACTACGTGCCAGCAGCCGCGGTCATACGTAGGTTGCAAGCGTTGTCCGGATTTATTGGGTGTAAAGGGCGTGTAGGCGGAACTGCAAGTCAGATGTG
+
:FFFF:FF,:FFFFFFFFFFFFFFFFFFFFFFFFFFFFFFFF:FFFFFF:FFFFFFFFFFFFFFF,FFFFFFFFFFFFFFFFF::FFFFFFFFFFFFFFFFFFFFFFFFFFFFFFFFF,FFFFFFFFFFFFFFFFFFFFFFFFFFFFF:FFFFFFF:FFFFFFFFFFFFFFF:FFFFFFFFFFFFFFFFFF,,FFFFF::FFF,FFFFFFF,FFFF::FFFFFF:F,FFFF:F,FFFFFFFFF:FFFFF:
@A00881:241:HJW2NDRXX:1:2130:12445:32753 1:N:0:CGAGAGAA+GATTGGAG
CGATGTCCTCTGGGATGCAGCAGTGAGGAATATTGGTCAATGGGCGGAAGCCTGAACCAGCCAAGTCGCGTGAGGGATGACGGCCCTACGGGTTGTAAACCTCTTTTGCCGGGGAACAAAAGGCGGGACGTGTCCCGCAGTGGAGTGTACCCGGAGAAAAAGCATCGGCTAACTCCGTGCCAGCAGCCGCGGTAATACGGAGGATGCGAGCGTTATCCGGATTTATTGGGTTTAAAGGGTGCGTAGGCGG
+
,FFFFFF,F,FFFF:FFFF:FFFFFFFFFFFFFFFFFFFFFFFF:FFFFFFF:FFFFFFFFFFFFFFFFFFFFFFFFFFFFFFFFFFFFFFFFFFFFFFFFFFFFFFFFFFFF:FFFFFF:FFFFFFFFFFFFF::F,FFF:FFFFFFFFFF,F:F::FF,FFFFF:FFFF:FFFFFFFFFFF:F:FFFFFF:FFFFFFFFF:FF,FFFFFFF,FFF:F::FFFFFFF,FFFFF,FFFFFFFFFFFFF:F
@A00881:241:HJW2NDRXX:1:2130:24397:32941 1:N:0:CGAGAGAA+GATTGGAG
CGATGTCCTATGGGACGCAGCAGTGAGGAATATTGGTCAATGGGCGATGGCCTGAACCAGCCAAGTAGCGTGAAGGATGACTGCCCTATGGGTTGTAAACTTCTTTTATAAAGGAATAAAGTCGGGTATGCATACCCGTTTGCATGTACTTTATGAATAAGGATCGGCTAACTCCGTGCCAGCAGCCGCGGTAATACGGAGGATCCGAGCGTGATCCGGATTTATTGGGTTGAAAGGGCGCGTAGATGGA
+
,F:FFFFFFFFFFFFFFFFFFFFFFFFFFFFFFFFFFFFFFFFFFFFFFFFFFFFFFFFFFF:FFF:FFFFFFFFFFFFFFFFFFFF:FFFF:FFFFFF:,FFFFF:FF,FFF:F,FF,FFFFFFFFFFFFFFFF::F:FFFFFFFFFFFFF:FFFFF,:FFFFFF:FFFFF:::F,FF:FF:FFFF:FFF::FFFFFFFFFFFF:FFFFFF,F,FFF:FF::FFFFFF:F,:F:FFFFFFFFFF,FFFF
@A00881:241:HJW2NDRXX:1:2130:15374:33035 1:N:0:CGAGAGAA+GATTGGAG
CGATGTCCTATGGGATGCAGCAGTGGGGGATATTGCACAATGGGGGAAACCCTGATGCAGCGACGCCGCGTGAGTGAAGAAGTATTTCGGTATGTAAAGCTCTATCAGCAGGGAAGAGCAGAAGACGGTACCTGACGAATAAGCTCCGGCTAACTACGTGCCAGCAGCCGCGGTAATACGTAGGGAGCGAGCGTTGTCCGGATTTACTGGGTGTAAAGGGCGTGTAGGCGGGGCGGCACGTCAGATGTGA
+
FFFFFFFFFFFFFFFFFFFFFFFFFFFFFFFFFFFFFFFFFFFFFFFFFFFFFFFFFFFFFFFFFFFFFFFFFFFFFFFFFFFF:FFFFF:FFFFFFFFFFFFFFFFFFFFFFFFFFFFFFF,FFFFFFFFFFFFFFFFFFFF:FFFFFFFFFFFFFFFFFFFFFFFFFFFFFFF:F:FFFFFFFFFFFFFFFFFFFFFFFFFFFFFFFFFFFFFFF:,FFFFFFFFFF:FFFFFFFFF,FFFFFF:F:F
@A00881:241:HJW2NDRXX:1:2130:25057:33176 1:N:0:CGAGAGAA+GATTGGAG
CGATGTCCTATGGGGCGCAGCAGTGGGGAATATTGGTCAATGGGGGGAACCCTGAACCAGCAACGCCGCGTGAAGGAAGAAGGCTTTCGGGTTGTAAACTTCTTTTATCTGTGACGATAGTGACGGTAGCAGATGAATAAGCTCCGGCTAACTACGTGCCAGCAGCCGCGGTAATACGTAGGGAGCGAGCGTTATCCGGATTTACTGGGTGTAAAGGGCGCGTAGGCGGGCTGACAAGTCAGATGTGAAA
+
FFFFFFFFFFFFFFFFFFFFFFFFFFFFFFFFFFFF:FFFFFFFFFFFFFFFFFFFFFFFFFFFFFFFFFFFFFFFFFFFFFFFFFFFFFFFFFFFF,FFFFFFFF:FFFFFFFFFFFFFFF:FFFFF:FFFFF:F::FFFF:FFFFFFFFFFFFFFFFF:FFFFFFFFFFFFFFFFFFFFFFFFFFFFFFFFFFFFFFFFFFFFFFFFFFFFFF:FFFFFFFF:FFFFFFFFFF:FFFFFFFF:F,FFF
@A00881:241:HJW2NDRXX:1:2130:26612:33332 1:N:0:CGAGAGAA+GATTGGAG
CGATGTCCTATGGGGTGCAGCAGTCGAGAATCATTCACAATGGGGGGAACCCTGATGGTGCGACGCCGCGTGGGGGAGGAAGGTCTTCGGATTGTAAACCCCTGTCATGCAGGAGCAAGGCGAAAGTTGATAGTACTGCAAGAGGAAGAGACGGCAAACTCTGTGCCAGCAGCCGCGGTAATACAGAGGTCTCAAGCGTTGTTCGGAATCACTGGGCGTAACGGGTACGTAGGCGGCGGGGCAAGTTGCG
+
FF:FFFFFFFFFFFFFFFFFFFFFFFFFFFFFF:F:FFF,FFFFFFFFFF,FFFFFFFFFFFFFFFFFFFFFFFFFFFFF,FFFFFFFFFFFFFFFFFFF:FFFFFFFFFFFFFFFF:FFFFF:FFFFFFF,FFFFFFFFFFFFFFFF,FFFFFF:F:F::FFF:FFFFFFFFFFFFFF,FFFFFFFFFFFFFFFFFF,FFFFFFFFF:FFFFF:FFFF,F,FFF:,,:FFFFFFF,FFFFFF,F:FFF:
@A00881:241:HJW2NDRXX:1:2130:27624:33395 1:N:0:CGAGAGAA+GATTGGAG
CGATGTCCTACGGGGTGCACCAGTGAGGAATATTGGTCAATGGTCGGGAGACTGAACCAGCCAAGCCGCGTGAGGGAAGAAGGTACAGCGTATCGTAAACCTCTTTTGCCGGGGAACAAGAGCTTCCACGAGTGGGAGTGTGAGCGTACCCGGAGAAAAAGCATCGGCTAACTCCGTGCCAGCAGCCGCGGTAATACGGAGGATGCGAGCGTGATCCGGATTTATTGGGTTTAAAGGGTGCGTAGGCGGC
+
FFFFFFFFFFFFFFFFFFFFFFFFFFFFFFFFFFFFFFFFFFFFFFFFFFFFFFFFFFFFFFFFFFFFFFFFFFFFFFFFFFFFFFFFFFFFFFFFFFFFFFFFFFFFFFFFFFF,FFFFFFFFFFFFFFFFFFFFFFFFFFFFFFF:FFFFFFFF,FFFFFF,FFFFFFFFFFFFFFFFFFFFFFFFFFFFF:FFFFFFFFFFFF:FFFFF,F:FFFFFF:FFFFFFFFFFFFFF,FFFFFFFFFFFFF
@A00881:241:HJW2NDRXX:1:2130:25834:33646 1:N:0:CGAGAGAA+GATTGGAG
CGATGTCCTATGGGACGCAGCAGTGAGGAATATTGGTCAATGGGCGAGAGCCTGAACCAGCCAAGTCGCGTGAGGGAAGACGGCCCTACGGGTTGTAAACCTCTTTTGTCAGGGAGCAAGAACAGGCACGTGTGCCTGACTGAGAGTACCTGAAGAAAAAGCATCGGCTAACTCCGTGCCAGCAGCCGCGGTACTACGGAGGATGCGCGCGTTATCCGGATTTATGGGGTTTAATGGGAGCGTAGACGGG
+
FFFFFFFFFF:FFFFFFFFFFFF:FFFFFFFFFFFFFFFFFFFFFFFFFFFFFFFFFFFFFFFFFFFFFFFFFFFFFFFFFFFFFFFFFFFFFFFFFFFFFFFFFFFFFFFFFF:FFFFFFFFFFFFFFFFFFF:FFFF:FFFFFFFFFFFFFFFFFFFFFF:FFFFFFF:FFFFFFFFFFFF,FF,FFFF,F,FFFFFFFFFF:F,,FFF:FF,FFFF:,FF,F,FFFF,,FF,FFFFFFFFFF:,:F:
@A00881:241:HJW2NDRXX:1:2130:27877:33646 1:N:0:CGAGAGAA+GATTGGAG
CGATGTCCTATGGGACGCAGCAGTGAGGAATATTGGTCAATGGACGGAAGTCTGAACCAGCCATGCCGCGTGCAGGAAGACGGCTCTATGAGTTGTAAACTGCTTTTGTACGAGGGTAAACTCGGGTACGTGTACCCGACTGAAAGTATCGTACGAATAAGGATCGGCTAACTCCGTGCCAGCAGCCGCGGTAATACGGAGGATTCAAGCGTTCTCCGGATTTATTGGGTTTAAAGGGTGCGTAGGCTGT
+
FF:FFFFFFFFFFFFFFFFFFFFFFFFF::FFFFFFFFFFFFFFFFFFFFFFFFFFFFFFFFFFFFFFFFFFFFFFFFFFFFFFFFFFFFFFFFFFF,:FFFFFFFFFFFF:FFFFFFFFFFFFFFFFFFFFFFFFFFFFFFFFFFF::FFFFFFFFFFFFFFFFFFFF,FFFFFFFFFFFFFFFFFFFFFF,FFFFFFFFFFFFFF::FFF:FFF:FFFFFF,FFFFFFF:F::F,F:FFF:FFFF:F,
@A00881:241:HJW2NDRXX:1:2130:31412:33755 1:N:0:CGAGAGAA+GATTGGAG
CGATGTCCTATGGGAGGCAGCAGTGAGGAATATTGGTCAATGGGCGCGAGCCTGAACCAGCCAAGTAGCGTGAAGGAAGACGGCCCTACGGGTTGTAAACTTCTTTTATACGGGAATAAGAACGTCCACGAGTGGATGCGTGCATGTACCGTATGAATAAGCATCGGCTAACTCCGTGCCAGCAGCCGCGGTAATACGGAGGATGCGAGCGTTATCCGGATTTATTGGGTTTAAAGGGTGCGTAGGCGGC
+
FFFFFFFFFFFFFFFFFFFFFFFFFFFFFFFFFFFFFFFFFFFFFFFFFFFFFFFFFFFFFFFFFFFFFFFFFFFFFFFFFFFFFFFFFFFFFFFFFFFFFF:FFFFFFFFFFFFFFFFFFFFFFFFFFFFFFFFFFFFFFFFFFFFFFFFF:FFFFFFFFFFFFFFFFFFFFFFFFFFFFFFFFFFFFFFFFFFFFFFFFFFFFF:FFFFFFFFFFFFFFFFFFFFFFFFFFFFFFFFFFFFFFFF:FF
@A00881:241:HJW2NDRXX:1:2130:26494:34726 1:N:0:CGAGAGAA+GATTGGAG
CGATGTCCTACGGGATGCAGCAGTGGGGGATATTGGACAATGGGGGGAACCCTGATCCAGCGACGCCGCGTGAGTGAAGAAGTATTTCGGTATGTAAAGCTCTATCAGCAGGAAAGAAAATGACGGTACCTGACTAAGAAGCCCCGGCTAACTACGTGCCAGCAGCCGCGGTAATACGTAGGGGGCAAGCGTTATCCGGATTTACTGGGTGTAAAGGGAGCGTAGACGGCAGGGCAAGTCTGAAGTGAAA
+
FFFFFFFFFFFFFFFFFFFFFFFFFFFFFFFFFFFFFFFFFFFFF:FFFFFFFFFFFFFFFFFFFFFFFFFFFFFFFF:FFF:FF:FFFFFFFFFFFFFFFFFFFFFFFFFFFFFFFFFFFF:FFF:FFFFFFFFFFFFFFFFFFFFFFFFFFFFFFFFFFFFFFFFFFF:F:FFFFF:FFFFFFFFFFFFFFFFFFFF,FF:FFFF:,FFF,FFF:FFFFFFFF:FFFFFFFFF:,FFFFF:,FFF:,F
@A00881:241:HJW2NDRXX:1:2130:6885:35117 1:N:0:CGAGAGAA+GATTGGAG
CGATGTCCTATGGGATGCAGCAGTGAGGAATATTGGTCAATGGGCGGAAGCCTGAACCAGCCAAGTCGCGTGAGGGATGACGGCCCTACGGGTTGTAAACCTCTTTTGCCGGGGAACAGAAGGCGGGACGTGTCCCGCAGTGGAGTGTACCCGGAGAAAAAGCATCGGCTAACTCCGTGCCAGCAGCCGCGGTAATACGGAGGATGCGAGCGGTATCCGGATTTATTGGGTGTAAAGGGTGCGTAGGAGG
+
FF,FFF:FFFFFFFFFFFFFFFFFFFFFFFFFFFFFFFFFFFFFFFFFFFFFFFFFFFFFFFFFFFFFFFFFFFFFFFFFFFFFFFFFFFFFF:FFFFF:FFFFFFFFFFFFFFFFFF,FFFFFFFFFFF:FFFFFFFFFFFFFFFFFFFFFFFFFFF:FFFF:,FFFFF:FF:F:FFFFFFFFFFFF:F:FF,:,FFFF:FFFFFFFFF:F,F:FFFFFFFFF,FFFFFF,,,FFFFFFFF,FFFF,:F
@A00881:241:HJW2NDRXX:1:2130:20528:35446 1:N:0:CGAGAGAA+GATTGGAG
CGATGTCCTACGGGGTGCAGCAGTGAGGAATATTGGTCAATGGGCGGAAGCCTGAACCAGCCAAGTAGCGTGAAGGATGGAGGTCCTATGGATTGTAAACTTCTTTTATAAGGGAATAACGGGCGCTACGTGTAGCGCATTGCATGTACCTTATGAACAAGCATCGGCTAACTCCGTGCCAGCAGCCGCGGTAATACGGAGGATGCGAGCGTTATCCGGATTTATTGGGTTTAAAGGGAGCGTAGGCCGG
+
FF:FFF:FFF:FFFFFFF:FFFFFFFFFFFF:FFFFFFFFFFFFFFFFFFFFFFFFFFFFF:F,FFFFFFFFFFFF::FFFFFFFFF:FFFFFFFFFF,FFFF,FFF,FFFFFFFFF,FF:FFFFFFFFFFFF,:FFF:FFFFFFFF,FFFFF:F:,FFFFFF:FFFFFFFFFFFFF:FFFFFFFFFFFFFFFFFFFFFF:F,FFFFFFFFFFFFFFFF,F:::FFFFF,::FFFFFFF:FF:,:FFFFF
@A00881:241:HJW2NDRXX:1:2130:18150:35869 1:N:0:CGAGAGAA+GATTGGAG
CGATGTCCTATGGGATGCAGCAGTGGGGAATATTGCACAATGGGGGAAACCCTGATGCAGCGACGCCGCGTGAGTGAAGAAGTATTTCGGTATGTAAAGCTCTATCAGCAGGAAAGAAAATGACGGTACCTGACTAAGAAGCCCCGGCTAACTACGTGCCAGCCGCCGCGGTAATACGTAGGGGGCAAGCGGTCTCCGGATTTACTGGGTGTAAAGGGAGCGTAGACGGCAGGGCAAGTCTGAAGTGAAA
+
,F,FF,FFFFFFFFFFFFFFFFF:FFFFFFFFFFFFFFFFF:FFFFFFFFFFFFFFFFFFFF:FF:F:FF,FFFFFFFFFFFFFFFFF:FFFFF:F,FFFFFF:,F:FFF:FFFFFF:FFFFFFFFFFFFFFFFFFFFF:,FFFFFFFFFFFFFFFFFFFFF:,FFFF:FFFF,FFFFFFFFF,FFFFFFF,::F:FFFF:F:,FFF,:FFF,FFFFFFFFFFFFF,FFF:,::F:FF,F,F,:FF:FFF
@A00881:241:HJW2NDRXX:1:2131:22788:1282 1:N:0:CGAGAGAA+GATTGGAG
CGATGTCCTATGGGAGGCACCAGTGAGGAATATTGGTCAATGGGCGCGAGCCTGAACCAGCCAAGTCGCGTGAGGGAAGACGGCCTTATGGGTTGTAAACCTCTTTCAGATGAGAGTAAAGGGTGCTACGTGTAGCACATTGCAAGTATCATCAGAAGAAGCATCGGCTAATTCCGTGCCAGCAGCCGCGGTAATACGGAAGATGCGAGCGTTATCCGGATTTATTGGGTTTAAAGGGTGCGTAGGCGGA
+
FF,FFFFFFFFFFFFFFFFFFFFFFFFFFFFFFFFFFFFFFFFFFFFF:FFFFFFFFFFFFF,FFFFFFF:FFFFFFFFFFFFFFFFFFFFFFFFFFFFFFFFFFFFFFF:FFFFFFFFFFFFFFFFFFFFFFFFFFF::FFFF,FFFFFFFFFFFFFFFFFFFF:FFFFFFFFFFFF:F,FFFFFFFFFFFFFFFFFFFF,FFFFFFFFFFFFFFF:F,FFFFFFFFFFF,FFFFF:F:FFFFFFFFF,
@A00881:241:HJW2NDRXX:1:2131:14226:1329 1:N:0:CGAGAGAA+GATTGGAG
CGATGTCCTATGGGGTGCAGCAGTGAGGAATATTGGTCAATGGGCGCAGGCCTGAACCAGCCAAGTAGCGTGAAGGATGACTGCCCTATGGGTTGTAAACTTCTTTTATATGGGAATAAAGTTTTCCACGTGTGGAATTTTGTATGTACCATATGAATAAGGATCGGCTAACTACGTGCCAGCAGCCGCGGTAATACGTAGGGGGCAAGCGTAATCCGGATTTACTGGGTGTAAAGGGAGCGTAGACGGA
+
:F::FFFFFF:FF:FF:FF:FFFFFFFFFF:FFFFFFFFF,FFFF,FFFFFFFFFFFFFFFFFF:FFFFFFFFFFFFFFFFFFFFFFF:F:FF:FF:FFFFFFFFF,FFF,:F:F,FFFFFFFFFFF:FFFF:FFFFF,FFF:FFFFFFFFFFFFFFFFFFFFFF,F::FFFFFFFFF:F:FFFF:FF::,FFFF:,:::,,FFFFFFFF:F,FFF::FF:FFF:FFFFFF,FF:FFFFF:FFF,F:FFF
@A00881:241:HJW2NDRXX:1:2131:21929:1673 1:N:0:CGAGAGAA+GATTGGAG
CGATGTCCTATGGGGTGCAGCAGTAGGGAATTTTGCGCAATGGGGGAAACCCTGACGCAGCAACGCCGCGTGAACGAGACGCCCTTCGGGGTGTAAAGTTCTGTCAGTGGGGACGAAGGATGACGGTACCCACAGAGGAAGCACCGGCTAACTCCGTGCCAGCAGCCGCGGTAATACGGGGGGTGCGAGCGTTGTCCGGAATCATTGGGCGTAAAGAGTTCGTAGGCGGAATGCAAAGTCAGGTGTTAAA
+
FFFFFFFFFFFFFFFFFFFFFFFFFFFFF:F:FFFFFFFFFFFFFFFFFFFFFFFFFFFFFFFFFFFFFFFFF:FFFFFFFFFFFFFFFFFFFFFFFFFFFFFFFFFFFFFFFFFFFFFFFFFFFFFFFFFFF,FFFFF:FFFFFFFFFFFFFFFFFFFFFFFFFFFFFFFFF,FFFFFFFFFFFFFFFFFFFFFFFFFF,FFFFFFFFFFFFFFFFFFFFFFFFFFFFFFFFFFFFFFFFFFFFFFFF:
@A00881:241:HJW2NDRXX:1:2131:27380:2096 1:N:0:CGAGAGAA+GATTGGAG
CGATGTCCTATGGGGGGCAGCAGTGGGGAATATTGCACAATGGGGGGAACCCTGATCCAGCGACGCCGCGTGAGTGAAGAAGTATTTCGGTATGTAAAGCTCTATCAGCAGGGAAGAAAGAGATGACGGTACCGGAGTAAGAAGCCCCGGCTAACTACGAGCCAGCAGCCGCGGTAATACGTAGGGGGCAAGCGTTATCCGGATTTACTGGGTGTAAAGGGAGCGTAGACGGATAGGCAAGTCTGAAGTG
+
FF:FF:::FFFF:::FFFFFFFFFFFFFFFFFFFFFFFFFFFFFFFFFFFFFFFF,FFFFFFFFFFFFFFFFFFFFF,:FFFFF:,FF,:FFFFFFFFFFFFFFFFFFFFFFF:FFFFFFFFFFFF:,FFFFF,FFFFFFFFFFFFFFF,FFFFF:FFF,FFF,FF:F:FFFF,F,FF:FF,FFFFF,FF,,,FFFFF::,FF:FFF,,:FF:FF:FF:FF:FFF,,FFFFF,FFFFF:,F,:FFFFFFF
@A00881:241:HJW2NDRXX:1:2131:23366:2566 1:N:0:CGAGAGAA+GATTGGAG
CGATGTCCTATGGGGCGCACCAGTGGGGAATATTGGGCAATGGGCGCAAGCCTGACCCAGCAACGCCGCGTGAAGGAAGAAGGCTTTCGGGTTGTAAACTTCTTTGACAGGGGAAGAGACGAAGACGGTACCCTGAAAACAAGCCACGGCTAACTACGTGCCAGCAGCCGCGGTAATACGTAGGTGGCGAGCGTTGTCCGGATTTACTGGGTGTAAAGGGCGTGCAGCCGGGCGTACAAGTCAGATGTGA
+
FFFFFFFFFFFFFFFFFFFFFFFFFFFFFFFFFFFFFFFFFFFFFFFFFFFFFFFFFFFFFFFFFFFFFF:FFFFFFFFFFFFFFFFFFFFFFFFFFFFFFFFFF:FFFFFFFFFFFFFFFFFFFFFFFFFFFFFF:FFFFFFFFFFFFFFFFFFFF:FFFF:FFFFFFFFFFFF:FFFFFFFFFFFFFFFFFFFFFFFFFFFFFFF,FFFFFF:FFF:FFFFF:FFFFFFF,F,:FFFFFFFFFFF:FF
@A00881:241:HJW2NDRXX:1:2131:10438:2942 1:N:0:CGAGAGAA+GATTGGAG
CGATGTCCTACGGGATGCAGCAGTGAGGAATATTGGTCAATGGGCGCGAGCCTGAACCAGCCAAGTAGCGTGAAGGAAGACGGCCCTACGGGTTGTAAACTTCTTTTATACGGGAATAAGAACGTCCACGAGTGGATGCGTGCATGTACCGTATGAATAAGCATCGGCTAACTCCGTGCCAGCAGCCGCGGTAATACGGAGGATGCGAGCGTTATCCGGATTTATTGGGTTTAAAGGGTGCGCAGGCGGC
+
FF,,FFFFFFFFFF,FFFFFFFFFFFFFFFFFFFFFFFFFFFFFFFFFFFFFFFFFFF:FFFFFF:FFFFFFFFFFFFFFFFFFFFF:FFFF:FFF:FFFFFFFFFFFF:FFFFF:FFFFFFFFFFFFF:,FFFF::FFFF:FF:FFFFFFF:FFF:FFFFF:FFFFFFFF:FF:FFFFFFF:FFF::FFFF,:FFFF:FFF::FFFF:FF:F,FF:FF,:,FF,:FFF:FF:FFFFFFFFFFFFFFFFF
@A00881:241:HJW2NDRXX:1:2131:5656:3145 1:N:0:CGAGAGAA+GATTGGAG
CGATGTCCTACGGGGCGCACCAGTGGGGAATATTGGGCAATGGGCGCAAGCCTGACCCAGCAACGCCGCGTGAAGGAAGAAGGCTTTCGGGTTGTAAACTTCTTTTAAGAGGGACGAAGAAAGTGACGGTACCTCTTGAATAAGCCACGGCTAACTACGTGCCAGCAGCCGCGGTAATACGTAGGTGGCGAGCGTTGTCCGGATTTACTGGGTGTAAAGGGCGCGTAGGCGGGGATGCAAGTCAGATGTG
+
FFFFFFFFFFFFFFFFFFFFFFFFFFFFFFFFFFFFFFFFFFFFFFFFFFFFFFFFFFFFFFFFFFFFFFFFFFFFFFFFFFFFFFFFFFFFFFFFFFFFFFF:FFFFFFFFFFFFFFF:F:FFFFFFFFFF:FF:FFF:F,FFFF:FFFFFFFFFFFFFFFFFFFFFFFFFFFFFFF:FFFFFFFFFFFFFFFF,FFFFFFFF:FFFFFFFFF,FFFFFFFFFFFF,FFFFFFF:FFFFFFFFFFFFFF
@A00881:241:HJW2NDRXX:1:2131:26024:3255 1:N:0:CGAGAGAA+GATTGGAG
CGATGTCCTACGGGGGGCAGCAGTGAGGAATATTGGTCAATGGGCGCGAGCCTGAACCAGCCAAGTCGCGTGAGGGAAGACGGCCTTATGGGTTGTAAACCTCTTTCAGATGAGAGTAAAGGGTGCTACGTGTAGCACATTGCAAGTATCATCAGAAGAAGCATCGGCTAACTCCGTGCCAGCAGCCGCGGTAATACGGAGGATGCGAGCGTTGTCCGGATTTATTGGGTTGAAAGGGTGCGTAGGCGGT
+
:FF:FFFFFFFFFFFFFFFFFFFFFFFFFFFFFFFFFFFFFFFFFFFFFFFFFFFFFFFFFFFFFFFFFFFFFFFFFFFFFFFFFFFFFFFFFFFFFF:FFFFFFFFF:FFFFFFFFFFFFFFFFFFFFFF:FFFFFF,:FFFFFFFFFF:FFFFFFF:FF:FFFFFFF:FFFFFFFFFFFFFFFFF:FFFF,F:FFFFFF:FFFFFFFFFFFF:FFF:FF::F,FFFFF:,FFFFFFFFFFFFFF::F:
@A00881:241:HJW2NDRXX:1:2131:28384:3364 1:N:0:CGAGAGAA+GATTGGAG
CGATGTCCTACGGGAGGCACCAGTGAGGAATATTGGTCAATGGACGGAAGTCTGAACCAGCCATGCCGCGTGCAGGAAGACGGCTCTAGGAGTTGTAAACTGCTTTTGTCCGAGGGTACTCTCGGGTACGTGTTCCCGCCTGAAAGTAGCGTACGAATAAGGATCGGCTAACTCCGTGCCAGCAGCCGCGGTAATACGGAGGATCCAAGCCTGATCCGGATTTATTGGGTTTAAAGGGTGCGTAGGCGGG
+
,F,:FF::F:FFFFFFF,F:FFFFF:FFFFFF:FFF:F,:,FFFFFF,,:F:FFFF,:FF:FFFF,FFFFFFFFFF,FFF:FFFFF:F,FFF,FF:,F,F,FF,:FFF:,FFFFF:FF,,FFF,FF,F:FFF:,FFFF,,:FFFFF,F,FFF,::F,F,FFF:F:FFFFFFFF,FFFFF,:FFFFFF:,F:FFF,,FFFFFFFFFF,FFF,,:,:FFFFF::,:,FF,FF:,F,F:FF,,:FF,:FF:F,
@A00881:241:HJW2NDRXX:1:2131:16333:3850 1:N:0:CGAGAGAA+GATTGGAG
CGATGTCCTATGGGGCGCAGCAGTGGGGAATATTGCACAATGGAGGGAACTCTGATGCAGCGATGCCGCGTGAGGGAAGAAGGTTTTCGGATTGTAAACCTCTGTCGTCGGGAACGATAATGACGGTACCCGACAAGGAAGCTCCGGCTAACTACGTGCCAGCAGCCGCGGTAATACGTAGGGAGCGAGCGTTGTCCGGAATTACTGGGTGTAAAGGGAGCGTAGGCGGGGTTGCAAGTCAGATGTGAAA
+
:F,FFFFFFF,FFFFFFFFFFFFFFFFFFFFFFFFFFFFFFFFFFFFF:FFFFF,FFFFFF:F:FFFFFFFFFFFFFFFFFFFFFFFFFFFFFFFF:FFFFFFFFFFFFFFFFFFFFFFFFFFFFFF:FFF:FFFFFFF:FF:F,FFFF,:FFFFFFF:FFFFFFFFFFFFFFFFFFFFFFFFFFFFFFFFFFFFFFFFF,FFF::::FFFFF,FFFFFFF:FFF:FFFFFFFFFF:F:F::,FFFFFF:
@A00881:241:HJW2NDRXX:1:2131:23945:3881 1:N:0:CGAGAGAA+GATTGGAG
CGATGTCCTACGGGGGGCAGCAGTGAGGAATATTGGTCAATGGGCGGAAGCCTGAACCAGCCAAGGCGCGTGAGGGATGACGGCCCTACGGGTTGTAAACCTCTTTTGCCGGGGAACAAAAGGCGGGACGTGTCCCGCAGTGGAGTGTACCCGGAGAAAAAGCATCGGCTAACTCCGTGCCAGCAGCCGCGGTAATCCGGAGGATGCGAGCGTTATCCGGATTTATTGGGTTTAATGGGTGCGTAGGCGG
+
:F,F:FF:FF:FFFFFFFF:F,F,F:FFF:FFF::FFFF,FF:FFFFFFFFFFFFFFF:FFFF,,,FFFFFFFFFFFFFFFFF:FFFFFFFFFFFFF:FFFFF:FFFF:F::FFFFFF::FFFFF::FFFF:FFFF:FFFFFFFFFFFF:FFFFF:F,F:FFF,FFFF:FF,FFFF:FFF:,FFFFFFFF:FF,FF,,FFF:FFFFFFFFFFFF,:F:FFFFFF,,::FFFF,FFFF,FF:FFFFFFF,F
@A00881:241:HJW2NDRXX:1:2131:26955:3991 1:N:0:CGAGAGAA+GATTGGAG
CGATGTCCTATGGGAGGCACCAGTAGGGAATCTTCGGCAATGGGCGAAAGCCTGACCGAGCAACGCCGCGTGAATGAAGAAGGCCTTCGGGTTGTAAAATTCTGTTATAAGGGAAGAAAGGTGATAGGAGGAAATGACTATCAATTGACGGTACCTTATGAGAAAGCCACGGCTAACTACGTGCCAGCAGCCGCGGTAATACGTAGGTGGCAAGCGTTATCCGGAATTATTGGGCGTAAAGAGCGCGCAG
+
FFFFFFFFFFFFFFFFFFFFFFFFFFFFFFFFFFFFFFFFFFFFFFFFFFFFFFFFFFFFFFFFFFFFFFFFFFFF:FFFFFFFF:FFFFF,FFFFFFFFFFFFFFFF:FFFFFFFF:FFFFFFFFFFFFFFF:FFFFFFFFF,FFFFFFFFFFFF,FFFFFFFFFFFFFFFFFFFFFFFFFFFFFFFFFFFFFFFFFFFFFFFFFFFFFFFFFFFFF:FFFFFFF:F,FFFFFFFF:FFFFFF:FFFFF
@A00881:241:HJW2NDRXX:1:2131:27326:4946 1:N:0:CGAGAGAA+GATTGGAG
CGATGTCCTATGGGGTGCAGCAGTGGGGAATATTGGGCAATGGGCGAAAGCCTGACCCAGCAACGCCGCGTGAAGGAAGAAGGTCTTCGGATTGTAAACTTCTTTTATGAGGGACGAAGGACGTGACGGTACCTCATGAATAAGCCACGGCTAACTACGTGCCAGCAGCCGCGGTAATACGTAGGTGGCAAGCGTTATCCGGATTTACTGGGTGTAAAGGGCGCGTAGGCGGGCGTACAAGTCAGATGTG
+
FFFFFFFF:FFFFFFFFFFFFFFFFFFFF:FFFFFFFFFFFFFFFFFFFFFFFFFFFFFFFFFFFFFFFFFFFFFFFFFFFFFFFFFFF:FFFFFFFFFFFFFFFFFFFFFFFFFFFFFF:FFFFFFFFFFFFF:FFFF,FFFFFF,FFFFFFFFF:FFFF:FFFFFFFFFFFFFF,FFFFFFFFF:FFFFFFFFFFFFFFF:FFF,FFFFF,FFFFFF:FFFFFFFFFFFFFF::FF:,FF::F::FFF
@A00881:241:HJW2NDRXX:1:2131:29559:6652 1:N:0:CGAGAGAA+GATTGGAG
CGATGTCCTATGGGGTGCAGCAGTGAGGAATATTGGTCAATGGGCGGAAGCCTGAACCAGCCAAGTAGCGTGAAGGAAGACGGCCCTACGGGTTGTAAACTTCTTTTATACGGGAATAAGACCGTCCACGAGTGGATGCGTGCATGTACCGTATGAATAAGCATCGGCTAACTCCGTGCCAGCAGCCGCGGTAATACGGAGGATGCGAGCGTTATCCGGATTTATTGGGTTTAAAGGGTGCGTAGGCGGA
+
FF,FFFFFFF,FFFFFFFFFFFFFF:FFFFFFFFFFFFFFFFFFFFFFFFFFFFFFFFFFFF:FF,FFFFF::F:FFFFFFFFFFFF:FFFFFFFFFFFFFFFFFFFFFFFFFFFFFFFFFFFFFFFFFFF:FFF:FFFFFFFFFFF:FFFFFF:FFFFF:FFFFFFFFFFFFF:FF:FFFFFFFF:FFF:,FFFFFFFFFFFFF:FFFFFFFFFFFFFFF,FFFFFFF,:FF:FFF:FFFF:F,FFFF:
@A00881:241:HJW2NDRXX:1:2131:8684:7576 1:N:0:CGAGAGAA+GATTGGAG
CGATGTCCTACGGGAGGCAGCAGTGAGGAATATTGGTCAATGGGCGCGAGCCTGAACCAGCCAAGTAGCGTGAAGGAAGACGGCCCTACGGGTTGTAAACTTCTTTTATACGGGAATAAGAACGTCCACGAGTGGATGCGTGCATGTACCGTATGAATAAGCATCGGCTAACTCCGTGCCAGCAGCCGCGGTAATACGGAGGATGCGAGCGTTATCCGGATTTATTGGGTTTAAAGGGAGCGTAGACGGG
+
FFFFFFFFF,FFFFFFFFFFFFFFFFFFFFFFFFFFFFFFFFFFFFFFFFFFFFFFFF:FFFFFFF,FFFFFFFFF::FFFFFFFFFFFFFF,FFFFF,FFFFFFFFFFFFFFFFFFFFFFFF:FFFFFFFF:FFFFFFFFFFF:FFF::FF,FFFFF,FFFF,F:FFFFFFFFFFFFFF::F,FF:FFFFF:FFFFFFFFFFFFF:FFFF,,F:FFFFF:::FFF:FFFFFF:F,::FFFFF,,FF,FF
@A00881:241:HJW2NDRXX:1:2131:32163:8187 1:N:0:CGAGAGAA+GATTGGAG
CGATGTCCTATGGGGTGCAGCAGTGAGGAATATTGGTCAATGGGCGGAAGCCTGAACCAGCCAAGTCGCGTGAGGGATGACGGCCCTACGGGTTGTAAACCTCTTTTGCCGGGGAACAAAAGGCGGGACGTGTCCCGCAGTGGAGTGTACCCGGAGAAAAAGCATCGGCTAACTCCGTGCCAGCAGCCGCGGTAATACGGAGGATGCGAGCGTTATCCGGATTTATTGGGTTTAAAGGGTGCGTAGGCGG
+
:FFFFFFFFFFFFFFFFFFFFFFFFFFFF,FFFFFFFFFFFFFFFFFF:FFFFFFFFFFFFFFFFFFFFFFFFFFFFFFFFFFFFFFFFFFFFFFFFFFFFFFFFFFFFFFFFF:FFFFFFFFFFFFFFFFFFFFFFFFFFFFFFFFFFFFFFFFFFFFFFFFFFFFFFFFFFFFFFF:FFFFFFFFFFFFFF:FFFFFFFFFFFFFFFFFFFFFFFFFFF:,FFFFF:FFFFFFFFFFF:FFF,:FF:F
@A00881:241:HJW2NDRXX:1:2131:8513:8343 1:N:0:CGAGAGAA+GATTGGAG
CGATGTCCTATGGGGCGCAGCAGTGGGGGATATTGCACAATGGGGGAAACCCTGATGCAGCGACGCCGCGTGAGTGAAGAAGTATTTCGGTATGTAAAGCTCTATCAGCAGGGACGAAGGAGACGGTACCTGACTAAGAAGCCCCGGCTAACTACGTGCCAGCAGCCGCGGTAATACGTAGGGGGCCAGCGTTATCCGGATTTACTGGGTGTAAAGGGAGCGTAGACGGCAGGGCAAGTCTGAAGTGAAA
+
FF,FFFFFFFFFFFFFFFFF::FFFFFFFFFFFFFFFFF:FFFFFFFFFFFFFFFFFFFFFFFFFFFFFF,FFF,F:FFFFF:FF:FFFFFFFFFF:FFF:FFFF:FF:FFFFFFFFFFFFFFFF:FFFFFFFFFFFFFFFF,F:FFFFFFFFFFFFFFFFFFFFFFFFFFFFFFFFFFF:FFFFF,FFF,FFFFF:FFF,FFFFFFFFFFF:FFFF:FFFF:FF:FFF::F,,:F:FFFFFFFFF::,F
@A00881:241:HJW2NDRXX:1:2131:22761:9251 1:N:0:CGAGAGAA+GATTGGAG
CGATGTCCTATGGGATGCAGCAGTGGGGAATATTGGGCAATGGGCGCAAGCCTGACCCAGCAACGCCGCGTGAAGGAAGAAGGCTTTCGGGTTGTAAACTTCTTTTATCAAGGACGAAGAAAGTGACGGTACTTGATGAATAAGCCACGGCTAACTACGTGCCAGCAGCCGCGGTAATACGTAGGTGGCGAGCGTTGTCCGGATTTACTGGGTGTAAAGGGCGCGCAGGCGGGATGGCAAGTCAGATGTG
+
FFFFFFFFFFFFFFFFFFFFFFFFFFFFFFFFFFFFFFFFFFFFFFFFFFFFFFFFFFFFFFFFFFFFFFFFFFFFFFFFFFFFFFFFFFFFFFFFFFFFFFFFFFFFFFFFFFFFFFFFFFFFFFFFFFFFFFFFFFF:FF,FFFFF:FFFFFFFFFFFFFFFFFFFF:FFFF:FFFFFFFFFFF:FF:FFFFFFFFF:FFFFFFFFFFFFFFFFFF,FFFFF:FFFF:FFFFF:FFFFFFFFF::FFF
@A00881:241:HJW2NDRXX:1:2131:25961:9596 1:N:0:CGAGAGAA+GATTGGAG
CGATGTCCTACGGGGCGCACCAGTGGGGAATATTGCACAATGGGGGAAACCCTGATGCAGCGACGCCGCGTGAGTGAAGAAGTATTTCGGTATGTAAAGCTCTATCAGCAGGAAAGAAAATGACGGTACCTGACTAAGAAGCCCCGGCTAACTACGTGCCAGCAGCCGCGGTAATACGTAGGGGGCAAGCGTTATCCGGATTTACTGGGTGTAAAGGGAGCGTAGACGGCAGGGCAAGTCTGAAGTGAAA
+
FFFFFFFFFFFFFFFFFFFFFFFFFFFFFFFFFFFFFFFFFFFFFFFFFFFFFFFFFFFFFF:FFFFFFFFFFFFFF:FFFFFF,:FFFFFF:FFFFFFFFFFFFFFFFFFFFFFFFFFFFF,FFFFFFFFFFFFFFFFFFFFFFFFFFFFFF,FFFFFFFFFFFFFFFFFFF,F:FFF,FFFFFFF,FFF:FFFFFFFFFFFFF,FFF:FFF,FFFF,FFFF:FFFFFFFFFFFF:FFFFFF,FFFFF:
@A00881:241:HJW2NDRXX:1:2131:21160:9674 1:N:0:CGAGAGAA+GATTGGAG
CGATGTCCTACGGGGCGCAGCAGTGGGGAATATTGGGCAATGGGCGCAAGCCTGACCCAGCAACGCCGCGTGAAGGAAGAAGGCCCTCGGGTTGTAAACTTCTTTTGTCAGGGACGATAGTGACGGTACCTGACGAATAAGCCACGGCTAACTACGTGCCAGCAGCCGCGGTAATACGTAGGTGGCAAGCGTTATCCGGATTTACTGGGTGTAAAGGGCGTGTAGGCGGGACTGCAAGTCCGATGTGAAA
+
FFFFFFFFFFFFFFFFFFFFFFFFFFFFFFFFFFFFFF:FFFFFFFFFFFFFFFFFFFFFFFFFFFFFFFFFFFFFFFFFFFFFF:FFFFFFFFFF:FFFFFFFFFFFFFFFFFFFFF:FFFFFFFFFFFFFFF:F,,FFFFF,FFFFFFFFFFFFFFFFFFFFFFFFFFFFF:FFFFF:FFFFFFFFFFF,F,FFFFFF::FF,FFFF:FFFF,FFF:F,:FFFFFFFF,:FFFFFFFF,FF,FFFFFF
@A00881:241:HJW2NDRXX:1:2131:22290:9909 1:N:0:CGAGAGAA+GATTGGAG
CGATGTCCTACGGGATGCAGCAGTCGGGAATATTGCGCAATGGAGGGAACTCTGACGCAGTGACGCCGCGTATAGGAAGAAGGTTTTCGGATTGTAAACTATTGTCCACAGGGAAGATAAAAGACAGTACCTGTGAAGAAAGCTCCGGCTAACTACGTGCCAGCAGCCGCGGTAATACGTAGGGAGCAAGCGTTATCCGGAATTATTGGGTGTAAAGGGTGCGTAGACGGGAGAACAAGTTAGTTGTGAA
+
FFFFFFFFFFFFFFFFFFFFFFFFFFFFF:F:FFFFFFFFFFFFFFFFFFFFFF:FFFFFFFFFFFFFFFFFFFFFFFFFFFFFFFFFFFFFFFFFFF:FFFFFFFFFFFFFFFFFFFFFFF:FFFFFFFFFFFFFFFF:FFFFFFFFFFFFFFFFFFFFFFFFFFFFFFFFFF:FFFFF:FFFFFF:FFFF:FFFFFFF,FFFFFFFFFFFFFFFFFFFFFFFFFFF:FFFFFFFFFFFFFFFF:FFFF
@A00881:241:HJW2NDRXX:1:2131:32660:10050 1:N:0:CGAGAGAA+GATTGGAG
CGATGTCCTACGGGACGCAGCAGTGGGGAATATTGCACAATGGGGGAAACCCTGATGCAGCGACGCCGCGTGAGTGAAGAAGTATTTCGGTATGTAAAGCTCTATCAGCAGGAAAGAAAATGACGGTACCTGACTAAGAAGCCCCGGCTAACTACGTGCCAGCAGCCGCGGTAATACGTAGGGGGCAAGCGTTATCCGGATTTACTGGGTGTAAAGGGAGCGTAGACGGCAGGGCAAGTCTGAAGTGAAA
+
FFFFFFFFFFFFFFFFFFFFFFFFFFFFFFFFFFFFFFFFFFFFFFFFFFFF:FFFFFFFFFFFFFFFFFFFFFFFFFFFFFFFFFFFFFFFFFFFF:FFFFFFFFFFFFFFFFFFFFFFFFFFFFFFFFFFFFFFFF:FFFFFFFFFF:FFFFFFFFFFFFFFFFFFFFFF:FFFFFFFFFFFFFFFFFFFFFFF:FFFFFF,,FFFFFFFFFFFFFFFFFFFFFFFFFFFFFFFFFFFFFFFFFFFF,
@A00881:241:HJW2NDRXX:1:2131:22580:10285 1:N:0:CGAGAGAA+GATTGGAG
CGATGTCCTACGGGATGCAGCAGTCGGGAATATTGCGCAATGGAGGGAACTCTGACGCAGTGACGCCGCGTATAGGAAGAAGGTTTTCGGATTGTAAACTATTGTCCACAGGGAAGATAAAAGACAGTACCTGTGAAGAAAGCTCCGGCTAACTACGTGCCAGCAGCCGCGGTAATACGTAGGGAGCAAGCGTTATCCGGACTTATTGGGTGTACAGGGTGCGTAGACGGGAGAACAAGTTAGTTGTGAA
+
FFFFFFFFFFFFFFFFFFFFFFFFFFFFFFF:FFFFFFFFFFFFFFFFFFFFFFFFFFFFFFFFFFFFFFFFFFFFFFF,FFFFFFFFFFFFFFFFFFF,FFFFFFFFFFF:FFFFFFF:FF:FFFFFFFFF:FFFFFFFFF:FFFFFFFFFFFFFFFFFFFFFFFFFFFFFFFFFFFFFFFFFFFFF,FFF:,FFFFFFF,FF,FFFFFF:FF,FFFFFFFFFFFFFF::F:FFFFFFFFFFFFFFFFF
@A00881:241:HJW2NDRXX:1:2131:25852:10285 1:N:0:CGAGAGAA+GATTGGAG
CGATGTCCTATGGGAGGCACCAGTGGGGAATATTGGGCAATGGGCGAAAGCCTGACCCAGCGACGCCGCGTGAGGGAAGAAGGTCTTCGGGTTGTAAACCTTAGTTGACAGGGAAGACGGAAGTGACGGTACCTGTCGAGGACGCCACGGCTAACTACGTGCCAGCAGCCGCGGTAATACGGAGGTGGCAAGCGTTCTCCGGATTTACTGGGTGTAAAGGGTGCGTAGGCGGGAAGGCAAGTCAGATGTG
+
FFFFF:FFFF:FFF,FFFFFF:F::FFFF:F,FFFFFFF,FF:FFFFF:FFFFFFFFF,FFFFFFFFFFF:FF:FF:FFFFFFFFFFFFFFFFFFFFFFF:FFFFFF::FF:FFFF:,FFFFFFFFFFF:F:F:FFFFFFFF,FFFF:FFFFFF::FFFFF::,FF,F::FFF:F,F:F:F,FFFFFFF,FFFFFFF,FF:FF,FFF,FFF,FFF,FFFFFFFFF::FFF::FFFFFFF,:FFFFFF:FF
@A00881:241:HJW2NDRXX:1:2131:24270:10457 1:N:0:CGAGAGAA+GATTGGAG
CGATGTCCTACGGGGCGCACCAGTGGGGGATATTGCACAATGGGGGAAACCCTGATGCAGCGACGCCGCGTGAGCGAAGAAGTATTTCGGTATGTAAAGCTCTGTCAGCAGGGAAGAAGATGACGGTACCTGACCAAGAAGCTCCGGCTAAATACGTGCCAGCAGCCGCGGTAATACGTATGGAGCAAGCGTTATCCGGATTTACTGGGTGTAAAGGGAGCGCAGGCGGCCTGGCAAGTCTGGTGTGAAA
+
:FFFFFFFFFFFFFFFFFFFFFFFFFFFFFFFFFFFFFFFFF::FFFFFF:FFFFFFFFFFFFFFFFFFFFFFFFFFFFFFFFFFFF:FF:FFFFFFFFFFFFFFFFFFFFFFFFFFF:FFFFFFFFFFFFFFF:FF:FFFFFFFFFFF,FFFFFFFF:F:FFFFFFFF,F:FFFFFF,FFFFFFF:FFF:FFFFFFFFFFF,F:FF:::,::,,FFFFF:FFFF:FFFFFFFF,,F:FFF:FFFFF:FF
@A00881:241:HJW2NDRXX:1:2131:28519:10582 1:N:0:CGAGAGAA+GATTGGAG
CGATGTCCTACGGGGCGCACCAGTGAGGAATATTGGTCAATGGGCGGGAGCCTGAACCAGCCAAGTCGCGTGAGGGAAGACGGCCCTACGGGTTGTAAACCTCTTTTGTCAGGGAGCAAGAACAGGCACGTGTGCCTGACTGAGAGTACCTGAAGAAAAAGCATCGGCTAACTCCGTGCCAGCAGCCGCGGTAATACGGAGGATGCGAGCGTTATCCGGATTTATTGGGTTTAAAGGGTGCGTAGGCGGA
+
FFFFFFFFFFFFFFFFFFFFFFFFFFFFFFFFFFFFFFFFFFFFFFFFFFFFFFFFFFFFFFFFFFFFFFFF:FFFFF:FFFFFFFFFFFFFFFFFFFFFFFFFFFFFFFFFFFFFFF,FFFFFFFFFFFFFFFFFFFFFFFFFFFFFF,FFF:FFFFFFFFFFFFFFFFF:FFFFFFFFFFFFFFFFFFFF,FFFFFFFFFFFFF:FFFFFF,FFFFF:,FFFFFFFF:FFFFF,FFFFFF,FFFFFFF
@A00881:241:HJW2NDRXX:1:2131:28800:11287 1:N:0:CGAGAGAA+GATTGGAG
CGATGTCCTATGGGATGCACCAGTGGGGAATATTGGGCAATGGAGGCAACTCTGACCCAGCAACGCCGCGTGAGCGATGAAGGTCTTCGGATTGTAAAGCTCTTTAAGTGGGGACGAAGAAAGTGACTGTACCCACAGAATAAGCCTCGGCTAACTACGTGCCAGCAGCCGCGGTAATACGTAGGAGGCAAGCGTTATCCGGAATGACTGGGCGTAAAGGGTGCGTAGGTGGTTCAGCAAGTTAGTAGCG
+
FFFFFFFFFFFFFFFFFFFFFFFFFFFFFFFFFFFFFFFF,FFFFFFFFFFFFFFFFFFFFFFFFFFFFFFFFFFFFFFFFFFFFFFFFFFFFFFF:FFFFFFFFFFFFFFFFFFF:FFFFFFFFFFFFFFFFFFFFFFFFFFFFFFFFF:FFFFFFFFFFFFFFFFFFFFFFFF:FFFFFFFFFFFFFF:FFFFFFFFFFFFFFFFFFFFFFFFFFFF:FFF:F:FFF:FFF:FFFFF:FFFFFFFFFF
@A00881:241:HJW2NDRXX:1:2131:31168:11412 1:N:0:CGAGAGAA+GATTGGAG
CGATGTCCTATGGGACGCAGCAGTGAGGAATATTGGACAATGGATGGAAATCTGATCCAGCCATGCCGCGTGCAGGAAGGCGGTCCTATGGATTGTAAACTGCTTTTGTACGGGAGCAATAATTTCTACGGGATAGGGAGATGAGAGTACCGTACGAATCAGCATCGGCTAACTCCGTGCCAGCAGCCGCGGTAATACGGAGGATGCGAGCGTTCTCCGGATTTATTGGGTTTAAAGGGTGCGTAGGCTG
+
FFFFFFFFFF:FFFFFFFFFFFFFFFFFFFFFFFFFFFFFFF:FFFFFFFFFFFFFFFFFFFFFFFFFFFFFFFFFFFFFFFFFFFFFFFFFFFFFFFFFFFFFFFFFFFFFFFFFFFFFFFFFFFFFFFFFFFFFFFFFFFFFFFFFFFFFFFFFF:FFFFFFFFFFFFFFFFFFFFFFFFFFFFFFFFFFFFFFFFFFFFF:FFFFFFFF:F:FFFFFF:FF:,:FFFFFFFF,FFFFFFFFFF::FF
@A00881:241:HJW2NDRXX:1:2131:21197:11522 1:N:0:CGAGAGAA+GATTGGAG
CGATGTCCTATGGGGTGCAGCAGTGAGGGATATTGCACAATGGAGGGAACTCTGATGCAGCGATGCCGCGTGGAGGAAGAAGGTTTTCGGATTGTAAACTCCTGTTTCGGGGGACGAGTAAGGACGGTACCCCGGGAGGAAGCTCCGGCTAACTACGTGCCAGCAGCCGCGGTAATACGTAGGGAGCGAGCGTTGTCCGGAATTACTGGGTGTAAAGGGAGCGCAGGCGGGACGGCAAGTCAGATGTGAA
+
FFFFFFFF:FFFFFFFFFFFFFFFFFFFFFFFFFFFFFFFFFFFFFFF,FFFFFFFFFFFFFFFFFFFFFFFFFFFFFFFFFFFFFFFFFFFFFFFFFFFFF,FFFFFFFFFFFFFFF:FFFFFFFFF,FFFFFFFFFFF,F::FFFFFFFFFFFFFFFFFFF:FFFFFFFFFFFFFFF:FFFFFFFFFFFFFFFFF:FFFFFFFF,FFF:F:,,FFF:FFF::FFFFFFFFFF,FFFFFFFFFFFFFF,
@A00881:241:HJW2NDRXX:1:2131:27670:11522 1:N:0:CGAGAGAA+GATTGGAG
CGATGTCCTATGGGACGCAGCAGTGGGGAATATTGGTCAATGGGGGGAACCCTGAACCAGCAACGCCGCGTGAAGGAAGAAGGCTTTCGGGTTGTAAACTTCTATTATCAGGGACGATAGTGACGGTACCTGATGAATAAGCACCGGCTAACTACGTGCCAGCAGCCGCGGTAATACGTAGGGAGCGAGCGTTATCCGGATTTACTGGGTGTAAAGGTCGCGGAGGCGGGCTGACAAGTCAGATGTGAAA
+
F::FFFFF,F,FFFFFFFFFF:F,FFF:FFFFF:F:FFFFFFFF:FFFFFFFFF:FFFFFFFFF:FFFFFFFFF,FF::F:FF:FFFF,FFFFFFFFFFFFFF::FF,FFF:F,:FF:FFFFFFFFFFFF::,:FFFFFFFF,F::,F:FFFFFFFF,FFFFFFFFFF,,,FF,FF:FFF::,FFF:,,FF,F,FF:,FF,:F,F::FF:FFF,FFF,:FFF,F,,,FFF:F:FF,FFFFF,,FF,FFFF
@A00881:241:HJW2NDRXX:1:2131:12500:12117 1:N:0:CGAGAGAA+GATTGGAG
CGATGTCCTATGGGGTGCAGCAGTGGGGAATATTGCACAATGGGGGAAACCCTGATGCAGCGACGCCGCGTGAGTGAAGAAGTATTTCGGTATGTAAAGCTCTATCAGCAGGAAAGAAAATGACGGTACCTGACTAAGAAGCCCCGGCTAACTACGTGCCAGCAGCCGCGGTAATACGTAGGGGGCAAGCGTTATCCGGATTTACTGGGTGTAAAGGGAGCGTAGACGGCAGGGCAAGTCTGAAGTGAAA
+
FF,FFF,FFFFFFFF,FF:FFFFF,FFFFF,FFFFFFF:::FFFFFFFFF:FFFFFFFFFFFFFFFFFFFFFFFFFFFFFFFFFFF,F:,F:,FFF:F:FFFFFFFFFFFFFFFFFF:FFFF::FFFFFFFFFFFFFF,:FFFF:FFFFFFFFFFFFFFFF:FFFFFFFFFFFFFFFF:FFFFFF:FFF:F:FFFFFFFFFFFFFFFFFFFFFF:FFFFFFFFFFFFFFFFF:FFFFFFFF::FFF:F,:
@A00881:241:HJW2NDRXX:1:2131:29966:12211 1:N:0:CGAGAGAA+GATTGGAG
CGATGTCCTACGGGATGCAGCAGTGAGGAATATTGGTCAATGGGCGCGAGCCTGAACCAGCCAAGTAGCGTGAAGGAAGACGGCCCTACGGGTTGTAAACTTCTTTTATACGGGAATAAGAACGTCCACGAGTGGATGCGTGCATGTACCGTATGAATAAGCATCGGCTAACTCCGTGCCAGCAGCCGCGGTAATACGGAGGATGCGAGCGTTATCCGGATTTATTGGGTTTAAAGGGAGCGTAGACGGG
+
FF,FFFFFFFFFFFFFFF:FFFFFFFFF:FFFFFFFFFF:FFFFFFFFFFFFFFFFFFFFFFF:FF,FFFFFFFFFFF:FFFFFFFF,FFFFFFFFFF:,FFFFFFFFF:FFFFFFFFFFFF:FFFFFF:FFFFFFFFFFFFFFFFFF:,:,FFF,FFFFFF,FF:FFFFFFFFF,FFF:FFFFFF:FFFFF,F:FFFF,FFFF:,F,FFFFF,F:FFF,::F:FFFFFFFFFF,FF:FFFF,FFF:FFF
@A00881:241:HJW2NDRXX:1:2131:14118:12508 1:N:0:CGAGAGAA+GATTGGAG
CGATGTCCTACGGGGTGCAGCAGTGAGGAATATTGCACAATGGGGGCAACCCTGACCCAGCAACGCCGCGTGAAGGAAGAAGGCTTTCGGGTTGTAAACTTCTTTGACGAGGGACGAAGGATGTGACGGTACCTCATGAATAAGCCACGGCTAACTACGTGCCAGCAGCCGCGGTACTACGTAGGTGGCGAGCGTTGTCCGGATTTACTGGGTGTACAGGGCGCGTAGGCGGGTAGGCAAGTCAGATGGT
+
FFFFFFFFFFFFFFFFFFFFFFFFFFFFFFFF,FFFFFFFFFFFFFFFFFFFFFFFFFFFFFFFFFFFFF,FFFFFFFF,FFFFFF:FFFFFFFF:FFFFFF:FFFFFFFFFFFFF,FFF:FFFFFFFFFFFFFFFFF:,:FFFFFFFFFFFFFFFFFFFFFFFFFFFFFFFFF,FFFFFFFFFFFFFF,:FFF:FFF:FFF,F,F,F:FFFFF,F,:FFF,FF:F,FFFF:F:,FFF,,:F:FFFFF,,
@A00881:241:HJW2NDRXX:1:2131:18701:12587 1:N:0:CGAGAGAA+GATTGGAG
CGATGTCCTATGGGGCGCAGCAGTCGAGAATCATTCACAATGGGGGGAACCCTGATGGTGCGACGCCGCGTGGGGGAGGAAGGTCTTCGGATTGTAAACCCCTGTCATGCAGGAGCAAGGCGAAAGTTGATAGTACTGCAAGAGGAAGAGACGGCAAACTCTGTGCCAGCAGCCGCGGTAATACAGAGGTCTCAAGCGTTGTTCGGAATCACTGGGCGTCAAGGGTACGTAGGCGGCGGGGCAAGTTGCG
+
FFFFFFFFFFFFFFFFFFFFFFFFFFFFFFFFFFFFFFF:FFFFFFFFFFF:FFFFF:FFFFFFFFFFFF,FFFFFFFFF,FFFFFFF:FFFF:FFFF:FFFFFFFFFFFFFFFFFF,FFFFFFFFFFFFF,FFFFFFFF:FFFFFFFFFFFFFF,F::FFFFFFFFFFFFF::FFFFF:FFFFFFFFFFF:FF:FFFFF:FFFFF:FF:FFFFFFFFF,F::FFF:FFFFFFFFFF:FFFFF:FFFFFF
@A00881:241:HJW2NDRXX:1:2131:30183:12931 1:N:0:CGAGAGAA+GATTGGAG
CGATGTCCTACGGGGTGCACCAGTGAGGAATATTGGTCAATGGGCGCGAGCCTGAACCAGCCAAGTAGCGTGAAGGAAGACGGCCCTACGGGTTGTAAACTTCTTTTATACGGGAATAAGAACGTCCACGAGTGCATGCGTGCATGTACCGTATCAATAAGCATCGCCTAACTCCGTGCCAGCAGCCGCGCTAATACGGAGGATGCGAGCGTTCTCCGGATTTATTGGGTTTAAAGGGCGCGTACACTGG
+
FF::F,FFFFFFF,F,,FFFF:FF:F:FFF:FFFFF:F,F,FFFF:FFFFFF,FFFFFFFFFFF,,FFFF:,FF,FFFFFFF:FFF:FFFF:F::FFFF:,F::,FFFFFFF:F:,FFF::FF,FFF:FFFF,F,F:,FF,FFF,FFFFFFF:F,F:FFFF:FFFF,FFFFFFFFFFFFF:FFFF,::FF,F,:F:F,FF,FFF:FFFFF,,:,F,F,FF,:,F,,,,F,F:FFF,F:,,FF:F,FF:F,
@A00881:241:HJW2NDRXX:1:2131:29957:13103 1:N:0:CGAGAGAA+GATTGGAG
CGATGTCCTACGGGATGCAGCAGTGAGGAATATTGGTCAATGGGCGCGAGCCTGAACCAGCCAAGTAGCGTGAAGGAAGACGGCCCTACGGGTTGTAAACTTCTTTTATACGGGAATAAGAACGTCCACGAGTGGATGCGTGCATGTACCGTATGAATAAGCATCGGCTAACTCCGTGCCAGCAGCGGCGGTAATACGGAGGATGCGAGCGTTATCCGGATTTATTGGGTTTAAAGGGAGCGTAGACGGG
+
FF,FFFFFF:FFFF,FFF,FFFFFFFFFF,FFFFFFFFFFFFFFFFFFFFFFFFFFFFFFFFFFFFFFFFFFFFFFF,FFFFFFFFFFFFFFFFFFFF:FF,FFFFFFFFFFFFFFFFFF:FFFFF:F:FFFF:FFFFFFFFFFFFFFFFFFFFFF::F:FF:FFFFFFFFFFFFFFFF:FFFFFF,FFFFF:F:,FFFFFFFFFFF,FFFFF,FFFF,,,FF,FFFFFF,FFF,FFFF:FF:F:FFFFF
@A00881:241:HJW2NDRXX:1:2131:30960:14591 1:N:0:CGAGAGAA+GATTGGAG
CGATGTCCTACGGGGGGCAGCAGTGGGGAATATTGGGCAATGGAGGCAACTCTGACCCAGCAACGCCGCGTGAGCGATGAAGGTCTTCGGATTGTAAAGCTCTTTAAGTGGGGACGAAGAAAGTGACTGTACCCACAGAATAAGCCTCGGCTAACTACGTGCCAGCAGCCGCGGTAATACGTAGGAGGCAAGCGTTATCCGGAATGACTGGGCGTAAAGGGTGCGTCGGTGGTTTGGCAAGTTGGTAGCG
+
FFFFFFFFFFFFFFFFFFFFFFFFFFFFFFFFFFFFFFFFFFFFFFFFFFFFFFFFFFFFFFFFFFFFFFFFFFFFFFFFFFFFFFFFFFFFFFFFFFFFFFFFFFFFFFF,FFFF:FFFFFFFFFFFFFFFFFFFFFFFFFFF:FFFFFFFFFFFFFFFFFFFFF:FFFFFFFFFFFFFFFFFFFFFF,FFFFFFFFFFFF:FFFFFFFF:FFFFF,FFFFF:FF,:FFFFFFFFFF:FFFFFFF:FF:
@A00881:241:HJW2NDRXX:1:2131:29830:14763 1:N:0:CGAGAGAA+GATTGGAG
CGATGTCCTATGGGGCGCACCAGTGAGGAATATTGGTCAATGGGCGGGAGACTGAACCAGCCAAGCCGCGTGAGGGAAGAAGGCACTATGGATCGTAAACCTCTTTTGTCAGGGAACAAAAGCGAGTATGTATAAGAGTATGAGTGTACCTGAATAAAAAGCATAGGATAACTCCTTGCCAGCAGACGCGGTAATACGGAGGATGCGAGCGTAATCCGGATTTATTGGGTTTAAAGGGTGCGTAGCGGGA
+
:F,,,FFFFF,FFFF,FFFFFFFF:FFFFFFFFFFFFFFFF:F,FF:,FF,,FF,FFFF:FFFFFFF:,FFFFFFFFF,FFFF,,FF,FF:,FF:FFFFF,:FFFFFFF,FFF:FFF,FF::,F:FFFFFF,F:,:,F:,::FFF:FF,,F:FF,FF:FFFF:F,FF,FFFF,FF,F,F:::FFF,FFFF,FFFFF::FFF:::,F,,:FFF,:F:FFFFFFF:::,F,FFF:,:FF,FFFFFF,,,::,
@A00881:241:HJW2NDRXX:1:2131:18683:15217 1:N:0:CGAGAGAA+GATTGGAG
CGATGTCCTACGGGGCGCAGCAGTGGGGAATATTGCACAATGGGGGGAACCCTGATGCAGCGACGCCGCGTGAGTGAAGAAGTATTTCGGTATGTAAAGCTCTATCAGCAGGAAAGAAAATGACAGTACCTGACTAAGAAGCCCCGGCTAACTACGTGCCAGCAGCCGCGGTAATACGTAGGGGGCAAGCGTTATCCGGATTTACTGGGTGTAAAGGGAGCGTAGACGGCCTGTCAAGTCTGAAGTGAAA
+
FFF:FFFFFFFFFFFFFFFFFFFFFFFFFFFFFFFFFFFFFFFFFFFFFFFFFFFFFFFFFF:FFFFFFFFFFFFFFFFFFFFFFFFFFFF:FFFFFFFFFFFFFFFFFFFFFF:FFFFFFFFFFFFFFFFFFFFFFFFFFFFFFFFFFFFFFFFFFFFFFFFFFFFFFFFF,:FFFF:FFFFFFFFFFFFFFFFFFF:FFFFFFFFFFFFFFF:FFFFFFFFFFF:FFFFFFFFFFFFFFFFFFFFFF:
@A00881:241:HJW2NDRXX:1:2131:27570:15295 1:N:0:CGAGAGAA+GATTGGAG
CGATGTCCTATGGGATGCAGCAGTGGGGAATATTGCACAATGGGGGAAACCCTGATGCAGCGACGCCGCGTGAGTGAAGAAGTAATTCGTTATGTAAAGCTCTATCAGCAGGGAAGATAATGACGGTACCTGACTAAGAAGCCCCGGCTAACTACGTGCCAGCAGCCGCGGTAATACGGAGGGGGCAAGCGTTATCCGGATTTACTGGGTGTAAAGGGAGCGTAGGTGGCAGGGCAAGTCAGATGTGAAA
+
,FFFFFFFFFFFFFFFF:FFFFFFFFFFF,FF:FFFFFFFFFFFFFFFF,F:FFFFFFFFFFFFF:FFFFFFFFFFFFFF,FFF:FFFFFFFFFFFFFFFFFFFFFFFFFFFFFFFFFFFFFFFFFFFFFFFFFFFFFFFFFFFFF,FFFFFFFFFFFFFFFFFFFFFFFFFF:FFFF,:FFFFF:FF:FFFF:F:FFFFFFFF,FFFFFFF,FFFFFFFFF:FFFFFFF,FFFF:,:,FFFF:F,F,FF
@A00881:241:HJW2NDRXX:1:2131:28284:15405 1:N:0:CGAGAGAA+GATTGGAG
CGATGTCCTATGGGAGGCAGCAGTGGGGAATCTTCCGCAATGGGCGAAAGCCTGACGGAGCGATGCCGCGTGGGTGAAGAAGGGATTCGTCCCGTAAAGCCCTGTTGCCCGCGACGAAGAGCGCATCGAGGAAAGAGCGATGCGAGTGACGGTAGCGAGCGAGGAAGCCACGGCTAACTACGTGCCAGCAGCCGCGGTAATACGTAGGTGGCGAGCGTTGTCCGGAATCATTGGGCGTAAAGCGCATGTA
+
F:FFFFFFFFFFFFFFFFFFFFFFFFFFFFFFFFFFFFFFFFFFFFFFFFFFFFFFFFFFFFFFFFFFFFFFFFFFFFFFFFFFFFFFFFFFFFFFFFFFFFFFFFFFFFFFFFFFFFFFFFFFFFFFFFFFFFFFFFFFFFFFFFFFFFFFF:FFFFFFFFFFFFFFFFFFFFFFFFFFF:FFFFFFFFFFFFFFFFFFFFFFFFF:F:FFFFFFFFFFFFFFFF,FF:FFFFFFFFFFFFFFFFFFFF
@A00881:241:HJW2NDRXX:1:2131:18864:15499 1:N:0:CGAGAGAA+GATTGGAG
CGATGTCCTATGGGAGGCAGCAGTGGGGAATATTGCACAATGGGGGGAACCCTGATGCAGCGACGCCGCGTGAGTGACGAAGTATTTCGGTATGTAAAGCTCTATCAGCAGGGAAGAACATGACGGTACCTGACTAAGAAGCCCCGGCTAACTACGTGCCAGCAGCCGCGGTCATACGTAGGGGGCAAGCGTTATCCGGATTTACTGGGGGTCAATGGAGCGTAGACGGGTGTGCAAGTCTGTTGTGAAA
+
:FFFFFFFFFFFFFF:FFFFF,FFF:FFFFFF,F,FFFFFFFF:FFFFFFFFFFFFFFFF,FFF:FFFFF:FFF,:FFF,F::FF,FFFFFF:FFFFFFFFFFFFFFFFFFFFF,FFF:FF:,,FFFFFF::FFFFFFFF,FFFF,FFFFFFFFFFFFF:FFF:FFFFFFFF,:F:F:FFFF:,FFFFFFF:FFFFF,FF:,:F:FF::,F:,:F,F,F:F:FF:F:FF::FFF,F,F,FF:,,:FFF,F
@A00881:241:HJW2NDRXX:1:2131:27434:15718 1:N:0:CGAGAGAA+GATTGGAG
CGATGTCCTATGGGGTGCACCAGTGAGGAATATTGGTCAATGGGCGGAAGCCTGAACCAGCCAAGTCGCGTGAGGGATGACGGCCCTACGGGTTGTAAACCTCTTTTGCCGGGGACCAAAAGGCGGGACGCGTCCCGCAGTGGAGTGTACCCGGAGAAAAAGCATCGGCTAACTCCGTGCCAGCAGCCGCGGTAATACGGAGGATGCGAGCGTTATCCGGATTTATTGGGTTTAAAGGGTGCGTAGGCGG
+
:F:,F:F,FF,FF:FF:FFFFFFFFF:FFF:FFFFFFFFFFF,:FFFFFF::FFFFFFFFFFFF:FFFF:FFFF:F:FFF:FFFFFFFFFFFFFFFFFFFFFFFFF,FFFFFF:F,FF,FFF,:FFFFFFFF:FFFFFFFFFFFFF,FFF:FFFFF,,F,,FFFFFFFFF:FFFF:FFFFFFFFFF:F:FFFF:FFFF:FFFFF,FFF:FFFFF,F,FF:F,FF:FF,FFFFFFFFFFFFFFFFFFF,FF
@A00881:241:HJW2NDRXX:1:2131:30590:15734 1:N:0:CGAGAGAA+GATTGGAG
CGATGTCCTATGGGATGCAGCAGTGGGGAATATTGCACAATGGGCGCAAGCCTGATGCAGCCATGCCGCGTGTATGAAGAAGGCCTTCGGGTTGTAAAGTACTTTCAGCGGGGAGGAAGGGAGTAAAGTTAATACCTTTGCTCATTGACGTTACCCGCAGAAGAAGCACCGGCTAACTCCGTGCCAGCAGCCGCGGTAATACGTAGGTGGCAAGCGTTATCCGGAGTTATTGGGTGTAAAGGGCGAGTAG
+
:FFFFFFFFFFFFFFFFFFFFFFFFFFFFFFFFFFFFF:FFFFFFFFFFFFFFF,FFFFFFFF:FFFFFFFFFFFF,FFF:FFFFF:FFFFFFFFF:FFFFFFFFFFFFFFFFFFFFFFFFFFF,FFFFFFFFFFFFFFFFFF:FFFFFFFF:FFF,F:FFFFFFFFFFFFFF:FFFFFF:FFFFFFFFFFFFFFF:FFFFFF,FFF,,FFFF:FFFFFFFFFFF,FF,F,FFF,:F:F:FF:F:,F,FF
@A00881:241:HJW2NDRXX:1:2131:13630:15953 1:N:0:CGAGAGAA+GATTGGAG
CGATGTCCTACGGGATGCAGCAGTTAGGAATATTCGTCAATGGGGGGAACCCTGAACGAGCAATGCCGCGTGAGTGATGAATGCCCTCTGGGTTGTAAAACTCTGTTGTTGAGAAAGAATGGTAAGATTAGGAAATGATTCTTACTTGACGGTACTCTTCATGAAAGCCACGACTAACTACGTGCCAGCAGTCGCGGTAATACGTAGTTGGCAAGAGTTATCAGGATTTATTGGGCGTAATGCGTGCGCA
+
:F,F:F:FFF,FFFFFFFF:FFFFFFFFFFFF,FFF:FF,FFF,FFFFFF:FFFFFFFFFFFFFFFFFFFF:FFFF:FFFFFFFFFFFF:FFFFFF:FF:FF:FFFFFFFFFFFFFF,::FFFFFFFF,F:FFFFFF::FFF:FFFFFFF,FFFFFFFFF:,,,FF,FFFFFF:,F:,FFF,::FFFFFFFF:,F,:FFFF,F,F,F:F,F:,FF,F,,,:,:,:,:F,:FFF,F:F:,,,F,F,FF,:,
@A00881:241:HJW2NDRXX:1:2131:30761:16752 1:N:0:CGAGAGAA+GATTGGAG
CGATGTCCTATGGGGGGCAGCAGTGGGGAATATTGCACAATGGGGGAAACCCTGATGCAGCGACGCCGCGTGAGTGAAGAAGTATTTCGGTATGTAAAGCTCTATCAGCAGGGAAGAAGATGACGGTACCTGAGTAAGAAGCCCCGGCTAACTACGTGCCAGCAGCCGCGGTAATACGTAGGGGGCAAGCGTTATCCGGATTTACTGGGTGTCAAGGGAGCGTAGACGGCGATGCAAGTCTGAAGTGAAA
+
FFF,FFF::FFFFFF:FFFFFFFFFF:FF:FFFFF:FFFF:FFFFFFFFFFFFFFFFFFFFFFFFFFFFFFFFFF::FFF::,FF:FFFFFFFFFFF,FFFFFFFFFF,FF:FFFFFFFFFFFFFFF::FFFFFFFFFFFFFFFFFFFFFF:FFFFFFFFFFFFF:::FFFFFFFFF,:FF,FFFFFFFFFFFFFF:FFFFFFFFFF:FFFF,F,,FF:::FFFF:FF:FFFFFFFFFFF:::::FFFFF
@A00881:241:HJW2NDRXX:1:2131:11351:17957 1:N:0:CGAGAGAA+GATTGGAG
CGATGTCCTATGGGGGGCAGCAGTGGGGGATATTGGACAATGGGGGGAACCCTGATCCAGCTACGCCGCGTGAGTGAAGAAGTAATTCGTTACGTAAAGCTCTGTCAGCAGGGAAGAAGAAATAACGGTACCTGACCAAGAAGACCCGGCTAACTACTTGCCAGAAGCAGCGGTTATACGTAGGGGGAAAGCGTTATCCGGATTTACTGGGTGTAAAGGGAGCGCAGACGGCCGCGCAATTGTGGTGTGT
+
,:FF:F,FF::,FF,::,:F:::FF,:,,FFFFFFFF:F,FF:,FFFFF,,,F:FF,,:,:,:F::,F:FF::FF::F,FF,FFFF:,,FFF,FFF::FFF,F:F:FF,,FF:F,FF:F,,FF:F:F:FFF,F,:F:F,F,::,:,:F:FFFF,FF,,F:,,:,,:FF,,,F,:,F:,,,,:F,F,F,F,F:,F:,:,FF,FFFF:,FFFFF,F,,,F,:FF,,F,F::,,:,FFF,FF,:,FFF:,FF,
@A00881:241:HJW2NDRXX:1:2131:12292:18803 1:N:0:CGAGAGAA+GATTGGAG
CGATGTCCTATGGGACGCAGCAGTGAGGAATATTGGTCAATGGGCGCGAGCCTGAACCAGCCAAGTCGCGTGAGGGAAGACGGCCTTATGGGTTGTAAACCTCTTTCAGATGAGAGTAAAGGGTGCTACGTGTAGCACATTGCAAGTATCATCAGAAGAAGCATCGGCTAATTCCGTGCCAGCAGCCGCGGTAATACGGAAGATGCGAGCGTTATCCGGATTTATTGGGTTTAAAGGGTGCGTAGGCGGA
+
FF:FFF:F:FFFFFFFFFFFFFFFFFFF,FFF,FFFFFFF:FFFFFFFFFFFFFF:FF,FFFF:FFFF,FFF,FFFFFFFFFFFFFF,FFFFFFFFFFFFFF:FFFFFF:FFFF,FF,F,F:FFFFFFFFFFFFFFFFFFFFFFFFFFF:FFFFF:FF:FFF:FFFFFFF:FFF:FFFFFFFFFF:FFFFF:F:FFFFFFFFFFFFFFFFFFFFFFFF:FFF:F:FFFFFFFF,,FFFFF::FF:F:FFF
@A00881:241:HJW2NDRXX:1:2131:11559:19006 1:N:0:CGAGAGAA+GATTGGAG
CGATGTCCTATGGGGGGCAGCAGTGAGGAATATTGGTCAATGGGCGCGAGCCTGAACCAGCCAAGTCGCGTGAGGGAAGACGGCCTTATGGGTTGTAAACCTCTTTCAGATGAGAGTAAAGGGTGTTACGCGTAGCACATTGCAAGTATCATCAGAAGAAGCATCGGCTAATTCCGTGCCAGCAGCCGCGGTAATACGGAAGATGCGAGCGTTATCCGGATTTATTGGGTTTAAAGGGTGCGTAGGCGGA
+
FF,FFFFFFFFFFFFFFFFFFFFFFFFFFFFFFFF:FFFFFFFFFFFFFFFFFFFFFFFFFFFFFFFFFF:FFFFFFFFFFFFFFFFFFF:FFFFFFFFFFFFFFFFFF,FFFFFFFF,FFFFFFFFFFFFFFFFFFFFFFFFFFFFFFFFFFFFFF:FF,FFFFFFFFFF:FFFFFFFFFFFFFFFFFFFFFFFFFFFFFFFFFFFF,FFFF:FFFFFF:FFF:FFFF:F,FFFFFFFFFFF,:FFF,F
@A00881:241:HJW2NDRXX:1:2131:17173:19429 1:N:0:CGAGAGAA+GATTGGAG
CGATGTCCTACGGGGTGCAGCAGTGAGGAATATTGGTCAATGGGCGCGAGCCTGAACCAGCCAAGTAGCGTGAAGGAAGACGGCCCTACGGGTTGTAAACTTCTTTTATACGGGAATAAGAACGTCCACGAGTGGATGCGTGCATGTACCGTATGAATAAGCATCGGCTAACTCCGTGCCAGCAGCCGCGGTAATACGGAGGATGCGAGCGTTATCCGGATTTATTGGGTTTAAAGGGAGCGTAGACGGG
+
:F:FFFFFFFFFFFFFFFFFF:FFFFFFFFFFFFFFFFF:FFFFF:FFFFFFFFFFFFFFFFFFFFFFFFFFFFFFFFFFFFFFFFFFFFFFFFFFFFFFFFFFFFFF:FFFFFFFFFFFFFFFFFFFFFFFF:FFF,FFFFFFFFFFFFFFFFFFFFFFFFFFFFFFFFF:FFFFFFF:FFFFFFFFFFFFFFFFFFFFFF,FFFFFF:F:FFFFFFFF::FFFFFFFFFFFFFFFFFFFFFF:FFFF:
@A00881:241:HJW2NDRXX:1:2131:20582:20290 1:N:0:CGAGAGAA+GATTGGAG
CGATGTCCTATGGGATGCAGCAGTGAGGAATATTGGTCAATGGGCGCGAGCCTGAACCAGCCAAGTAGCGTGAAGGAAGACGGCCCTACGGGTTGTAAACTTCTTTTATACGGGAATAAGAACGTCCACGAGTGGATGCGTGCATGTACCGTATGAATAAGCATCGGCTAACTCCGTGCCAGCAGCCGCGGTAATACGGAGGATGCGAGCGTTATCCGGATTTATTGGGTTTAAAGGGAGCGTAGACGGG
+
FF,:FFFFF:FFFF,FF:FFFFFFFFFFFFFFFFFFFF:FFFFFFFFFFFFFFFFFFFFFFFFFFFFFFFFFFFFFFFFFFFFFFFFFFFFFFFFFFFFFFFFFFFFFFFFFFFF,FFFFFFFFFFFFFFFFFFFFFFFFFFFFFF:FFFFFFFFFFFFF:F:FF:FFFFFFFFFFF:FFFFFFFFF:FFFFFFFFFFFF:F:FFFFFF,FFFF:FFFFFFFFFF:FFFFF::FFF,FFFF::,FFFFFF
@A00881:241:HJW2NDRXX:1:2131:23321:20431 1:N:0:CGAGAGAA+GATTGGAG
CGATGTCCTACGGGATGCACCAGTGGGGGATATTGCACAATGGAGGGAACTCTGATGCAGCGATGCCGCGTGAGGGAAGAAGGTTTTCGGATTGTAAACCTCTGTGGAGGGGGACGATAATGACGGTACCCCTTTAGGAAGCCACGGCTAACTACGTGCCAGCAGCCGCGGTAATACGTAGGTGGCGAGCGTTGTCCGGAATTACTGGGTGTAAAGGGAGTGCAGGCGGGAAAGCAAGTCAGAAGTGAAA
+
FFFFFFFFFFFFFFFFFFFFFFFFFFFFFFF,FFFFFFFFFFFFFFFFFFF::FFFFFFFFFFFFF:FFFFF:FFFFFFFFFFFFFFFFFF:FFFFFFFFFFFFFFFFFFFFFFFFFFFFFF:F,:FFFF:F:,F,FFFFFFF,FFFFF::FFFFFFF,F:FF,FFFFFFFF,F,F:F,,FFF:FFFFFFF,FFFFFF:F,,F,FFFFFFFF:F,F:FFFFFF,FFFFFF:F:FF:FFFF,FFFFFFFFF
@A00881:241:HJW2NDRXX:1:2131:14290:20917 1:N:0:CGAGAGAA+GATTGGAG
CGATGTCCTACGGGATGCACCAGTGAGGAATATTGGTCAATGGACGGAAGTCTGAACCAGCCATGCCGCGTGCAGGAAGACGGCTCTATGAGTTGTAAACTGCTTTTGTACGAGGGTAAACTCGGGTACGTGTACCCGACTGAAAGTATCGTACGAATAAGGATCGGCTAACTCCGTGCCAGCAGCCGCGGTAATACGGAGGATCCAAGCGTTATCCGGATGTATTGGGTTTAAAGGGTGCGTAGGCGGT
+
FF,FFFF:F:FFFFFFFFFFF,FFFFFFFFFF,FFFFF,FFFFFFFFFFFFFFFFFFFFFFFFFFFFFFF:FFFFFFFFFFFFFFFFF,FFFFFFF:FFFF:FFFFFFFFFFFF:FFFFFFF:FFFFFFFFF:FFFFFF:FFFFFFFFFFFFFFFFFFFFFFFFF:FFFF,FFFFFFFFFFFFFF:FFFFFF:,FFFFF,FF::FFFFFFFF,,FFFFF,F,F:,:,:::FFFF::::FF:FFFF,FFFF
@A00881:241:HJW2NDRXX:1:2131:31530:20964 1:N:0:CGAGAGAA+GATTGGAG
CGATGTCCTATGGGGTGCACCAGTGGGGAATATTGCACAATGGGGGAAACCCTGATGCAGCAACGCCGCGTGAGTGAAGAAGTATTTCGGTATGTAAAGCTCTATCAGCAGGGAAGAAGAAAGACGGTACCTGACTAAGAAGCCCCGGCTAACTACGTGCCAGCAGCCGCGGTAATACGTAGGGGGCAAGCGTTATCCGGATTTACTGGGTGTAAAGGGAGCGTAGACGGCTGTGCAAGTCTGAAGTGAA
+
FFFFFFFFFFFFFFFFFFFFFFFFFFFFFFFFFFFFFFFFFFFFFFFFFFFFFFFFFFFFFFFFFFFFFFFFFFFFFFFFFFFFFFFFFFFFFFFFFFFFFFFFFFFFFFFFFFFFFFFFFFFFFFFFFFFFFFFFFFFFFFFFFFFFFFFFFFFFFFFFFFFFFFFFFFFFFFFFFFFF,FFFFFFFFF:FF,FFF:FFFFFFF:FFFFFFFFF:FFFFF:F:FFF:FFFFFFFFFFFFFFF:FFFFFF
@A00881:241:HJW2NDRXX:1:2131:18421:21621 1:N:0:CGAGAGAA+GATTGGAG
CGATGTCCTATGGGATGCAGCAGTGAGGAATATTGGTCAATGGACGGAAGTCTGAACCAGCCATGCCGCGTGCAGGAAGACGGCTCTATGAGTTGTAAACTGCTTTTGTACGAGGGTAAACTCGGGTACGTGTACCCGACTGAAAGTATCGTACGAATAAGGATCGGCTAACTCCGTGCCAGCAGCCGCGGTAATACGGAGGATTCAAGCGTTATCCGGATTTATTGGGTGTAAAGGGTGCGTAGGCGGT
+
FFFFFFFFFFFFFFFFFFFFFFFFFFFFFFFFFFFFFFFFFFFFFFF:FFFFFFFFFFFFFFFFFFFFFFFFFFFFFFFFFFFFFFFFFFFFFFFFF:FFFFFFFFFF:FFFFFFFF:FFFFFFFFFFFFFFF:FFFFFFFFFFFFF:FFFFFFFFF:FF:FFFFFFFF,FFFFFFFFFFFFFF:FFFFFFFFFF:FFFFFFFFFFF,FFFFFFF,FFF,:FFFF,FFFF,FF,:FF:FFFFFFFFFF:F
@A00881:241:HJW2NDRXX:1:2131:27742:21637 1:N:0:CGAGAGAA+GATTGGAG
CGATGTCCTATGGGAGGCAGCAGTGGGGAATATTGGGCAATGGAGGCAACTCTGACCCAGCAACGCCGCGTGAGCGATGAAGGTCTTCGGATTGTAAAGCTCTTTAAGTGGGGACGAAGAAAGTGACTGTACCCACAGAATAAGCCTCGGCTAACTACGTGCCAGCAGCCGCGGTAATACGTAGGAGGCAAGCGTTATCCGGAATGACTGGGCGTAAAGGGTGCGTAGGTGGTCTTGCAAGTTAGTAGCG
+
FFFFFFFFFFFFFFFFFFFFF:FFFFFFFFFFF,FFFFFFFFFFFFFFFFFFFFFFFFFFFFFFFFFFFFFFFFFFFFFFFFFFFFFF:FFFFFFFFFFFFFFFFFFFFF,FF,FFFFFFFFFFFFFFFFFFFFFFFFFFFFFFFFFF:FFFFFFF:FFFFFFFFFFF:FFFF:F,FFFF,F:F:FFFFFFFFFFF,FFFFF::FF:FFFFFFFFFF,FFF:FF,,FFFFFFFFFFF:FF:FFF:FFFFF
@A00881:241:HJW2NDRXX:1:2131:22444:21981 1:N:0:CGAGAGAA+GATTGGAG
CGATGTCCTACGGGATGCACCAGTGAGGAATATTGGTCAATGGGCGCGAGCCTGAACCAGCCAAGTAGCGTGAAGGAAGACGGCCCTACGGGTTGTAAACTTCTTTTATACGGGAATAAGACCGTCCACGAGTGGATGCGTGCATGTACCGTATGAATAAGCATCGGCTAACTCCGTGCCAGCAGCCGCGGTAATACGGAGGATGCGAGCGTTATCCGGATTTATTGGGTTTAAAGGGTGCGTAGGCGGC
+
FFFFFFFFFFFFFFFFFFFFFFFFFFFFFFFFFFFFFFFFFFFFFFFFFFFFFFFFFFFFFFFFFFFFFFFFFFFFFFFFFFFFFFFFFFFFFFFFFFFFFFFFFFFFFFFFFFFFFFFFFFFFFFFFFFFFFFFFFFFFFFFF:FFFFFFFFFFFFFFFFFF:FFFFFFFFFFFFFFFFFFFFFFFFFFFFFFFFFFFFFFFFFFFFFFFF,:FFFFFFFFFFFFFF:FFFFFFFFFFFFFFFFFFF:F
@A00881:241:HJW2NDRXX:1:2131:23945:22013 1:N:0:CGAGAGAA+GATTGGAG
CGATGTCCTACGGGAGGCAGCAGTCGAGACTCATTCACAATGGGGGGAACCCTGATGGTGCGACGCCGCGTGTGGGAGGAAGGTCTTCGGATTGTAAACCCCTGTCATGCAGGAGCAAGGCTGAGAAGTTGATAGTACTGCAAGAGGAAGAGACGGCAAACTCTGTGCCAGCAGCCGCGGTAATACAGAGGTCTCAAGCGTTGTTCGGAATCACTGGGCGTAAAGGGTACGTAGGCGGCGGGGCACGTTG
+
:F::FFFFFFFFFFFFFFFFFFFFFFFFF,FFFFFFFFFFFFFFFFFF,FFFFFFFFFFFFFFFFFFFFFFFFFFFFFFFFFFFFFFFFFFFFFFFFFFFFFFFFFFFFFFFFFFFF,F:F:FFF:FFFFFFF::FFFFFFF,FFFFFFFFFFFFFFFFFF:F,F,FFFFFFF::FFFFFFFFFF:FFFFFFFFF,FFFFFFFF:F,F::FFFFFFFFFFFF:F,F,FFFFF,F:F:FF::FFFF:::FF
@A00881:241:HJW2NDRXX:1:2131:31087:22451 1:N:0:CGAGAGAA+GATTGGAG
CGATGTCCTATGGGATGCAGCAGTGAGGAATATTGGTCAATGGGCGGGAGCCTGAACCAGCCAAGCCGCGTGAGGGAAGAAGGCCCTATGGGTCGTAAACCTCTTTTGTCAGGGAACAAAAGCGAGTATGTATACTTGTCTGAGTGTACCTGAAGAAAAAGCATCGGCTAACTCCGTGCCAGCAGCCGCGGTAATACGGAGGATGCGAGCGTTATCCGGATTTATTGGGTTTAAAGGGTGCGTAGGCGGC
+
FFFFFFFFFFFFFFFFFFFFFFFFFFFFFFFFFFFFFFFFFFFFFFFFFFFFFFFFFFFFFFFFFFFFFFFFFFFFFFFFFFFFFFFFFFFFFFFFFFFFFFFFFFFFFFFFFFFFFFFFFFFFFFFFFFFFFFFFFFFFFFFFFF:::FFFFFFFF,:FFFFFFFF:F::FFFFFFFFFFF:FFFFFFFFF,FFFFFF:F:F,FFFFF:FFFFFFFFFFFFFFFFFFFFF::FFFFFFFFFFF:FFFFF
@A00881:241:HJW2NDRXX:1:2131:10113:22545 1:N:0:CGAGAGAA+GATTGGAG
CGATGTCCTACTGGGAGGCAGCAGTGGGGGATATTGGACAATGGGGGGAACCCTGATCCAGCGACGCCGCGTGAGTGAAGAAGTATTTCGGTATGTAAAGCTCTATCAGCAGGGACGAAAGTATGACGGTACCTGAGTAAGAAGCCCCGGCTAACTACGTGCCAGCAGCCGCGGTAATACGTAGGGGGCAAGCGTTATCCGGAATTACTGGGTGTAAAGGGAGCGTAGACGGTAAAGCAAGTCTGGAGTG
+
FFFFFFFFFFFFFFFFFFFFFFFFFFFFFFFFFFFFFFFFFFFFFFFFF:FFFFFFF:F,FFFFFFFFFFFFFFFFFFFFF:FFF:FFFFF:FFFFFFFFFFFFFFFFFF,FFF:,FFFFFFFFFFFFFF:FFFFFFFF:FFFFFFFFFFFFFFFFFF:FFFFFFFFFFFFFFFFFFFFFF:FFFFFFFFFFFFFFF:F:FFF,FFF:FFFFFFF::FFFFFFFFFF:FFFFFFFFFFF:FFFFFFFFFF
@A00881:241:HJW2NDRXX:1:2131:8947:22654 1:N:0:CGAGAGAA+GATTGGAG
CGATGTCCTACGGGATGCAGCAGTCGGGAATATTGCGCAATGGAGGAAACTCTGACGCAGTGACGCCGCGTATAGGAAGAAGGTTTTCGGATTGTAAACTATTGTCGATAGGGAAGAAAAATGACAGTACCTATCAAGAAAGCTCCGGCTAACTACGTGCCAGCAGCCGCGGTAATACGTAGGGAGCAAGCGGTATCCGGAATTATTGGGTGTAAAGGGTGCGTAGACGGGAAAGCAAGTTAGTTGTGAA
+
FFFFFFFFFFFFFFFFFF:F::FFFFFFF:F,FFFFFFFFFFFFFFFFFFFFFFFFFFFFFFFFFF:FFFF,F,FFFFFFFFF::F:FFFFFFFFFFFFFFFFFFFFF:FFFFFFFFFFFFFFF,FFF:FFF:FFF:FF:FFFFFFFFFFFF,FFFFFFFFFFF,FFFFFFFFF,FFFF,FFFFFFFFFFFF:F:::FFFFF:F,,FFFF,F:,FFF,FF:FFFFFF:FFF:F:FFF:F,FF:F:F:F,:
@A00881:241:HJW2NDRXX:1:2131:27805:22968 1:N:0:CGAGAGAA+GATTGGAG
CGATGTCCTACGGGGTGCAGCAGTGGGGAATATTGGGCAATGGAGGCAACTCTGACCCAGCAACGCCGCGTGAATGAAGAAGGCCTTCGGGTTGTAAAGTTCTTTAATTGGGGACGAAGGAAATGACGGTACCCAAAGAATAAGCCACGGCTAACTACGTGCCAGCAGCCGCGGTAATACGTAGGTGGCAAGCGTTGTCCGGAATGACTGGGCGTACAGGGAGCGTAGGCGGCGCGACAAGTTAGGAGTG
+
:F:FFFFFFFFFF:FFFFFFFFFFFFFFFFFFFFFFFFFFFFFFFFFFFFFFFFFFFFFFFFF,FF,FFFFFFFFFFFFFFFFF:FFFFF:F:FFFF,FFFFFFFFFFFFFFFFFFFFFFFF,F:FFFFFFFFFF:FFF:FFFFFFFFFFFF,FFFFFFFFFFFFFFFFFFFFFFF:FFFF,,FFFFFFF,:FFFFFFFF:FFFFFFFFFFFF,,F,:FF,,:FF::FF:F:FF:FFF,FF:F,FFFFFF
@A00881:241:HJW2NDRXX:1:2131:25861:22983 1:N:0:CGAGAGAA+GATTGGAG
CGATGTCCTACGGGGTGCAGCAGTGGGGAATATTGGGCAATGGAGGCAACTCTGACCCAGCAACGCCGCGTGAATGAAGAAGGCCTTCGGGTTGTAAAGTTCTTTAATTGGGGACGAAGGAAATGACGGTACCCAAAGAATAAGCCACGGCTAACTACGTGCCAGCAGCCGCGGTAATACGTAGGTGGCAAGCGTTGTCCGGAATGACTGGGCGTAAAGGGAGCGTAGGCGGCGCGACACGTTAGGAGTG
+
:FFFFFFFFFFFFFFFFFFFFFF,FFFFFFFFFFFFFFFFFFFFFFFFFFFFFFFFFFF:FFFFF,FFFFFFFFFFFFFFFFFFFF,FFFFFFF:,FFFFFFF:FFFFFFFFFFFFFFFFFFFFFFFFFFFFFFFFFFF:FF:FFF,FFFFF:FFFFFFFFFFFFF,FFFFFFFFF:FFFFFFFFFFFFF,FFFFFFFFFFFF,FFF,FFFFFFF,FFFFFFFFFFFFFF:FFFFF,FF,F::FFFF:FF
@A00881:241:HJW2NDRXX:1:2131:9037:23437 1:N:0:CGAGAGAA+GATTGGAG
CGATGTCCTATGGGGCGCAGCAGTGGGGAATATTGCACAATGGGGGAAACCCTGATGCAGCGACGCCGCGTGAGTGAAGAAGTATTTCGGTATGTAAAGCTCTATCAGCAGGGAAGAAAATGACGGTACCTGACTAAGAAGCCCCGGCTAACTACGTGCCAGCAGCCGCGGTAATACGTAGGGGGCAAGCGTTATCCGGATTTACTGGGTGTAAAGGGAGCGTAGACGGTGATGCAAGTCTGAAGTGAAA
+
FF:FFFFFF:FFFFFFFFFFFFFFFFFFFFFFFFFFFFFFFFFFFFFFFFFFFFFFFFFFFFFFFFFFFFFFFFFFFFFFFFFFFFFFFFFFFFFFFFFFFFF:FFFFFFFFFFFFFFFFFFFFFFFFFFFFFF:FFFFFFFF:FFFFFFFFFFFFFFFFFFFFFFFFFFFF:FFFFFFFFFFFFFF:FFFFF:FFFFFFFFFFF,FF:,FFFFFFFFFFFFFF:FFFFFF:FFFFFFFFFFF,FFFFFF
@A00881:241:HJW2NDRXX:1:2131:19524:24126 1:N:0:CGAGAGAA+GATTGGAG
CGATGTCCTATGGGGTGCAGCAGTGGGGAATATTGCACAATGGGGGAAACCCTGATGCAGCGACGCCGCGTGAGTGAAGAAGTATTTCGGTATGTAAAGCTCTATCAGCAGGAAAGAAAATGACGGTACCTGACTAAGAAGCCCCGGCTAACTACGTGCCAGCAGCCGCGGTAATACGTAGGGGGCAAGCGTTATCCGGATTTACTGGGTGTAAAGGGAGCGTAGACGGCAGGGCACGTCTGAAGTGAAA
+
:FFFF:FFFFFFFFFFFFFFFFFFFFFFFFFFFFFFFFFFFFFFFFFFFFFFFF:FFFFFFFFFFFFFFFFFF:FFFFFFFF:FFFFFFFFFFFFFFFFFFFFFFFFFF,FFFFFFFFFF:FFFFFFFFFFFFFFFFFFFFFFFFFFFFF,FFFFFF:FFFFFFFFFFFFFF,::FFF:F:FFFFF,FFFFFFFFFFFFF:FF,FFFFF:FF:F:FFFF:F:FFFF:FFFFFFFFF,FFF::FFF:F:,F
@A00881:241:HJW2NDRXX:1:2131:22001:24909 1:N:0:CGAGAGAA+GATTGGAG
CGATGTCCTACGGGATGCAGCAGTGGGGAATATTGGGCAATGGGCGGAAGCCTGACCCAGCGATGCCGCGTGAGGGAAGAAGGTTTTCGGATTGTAAACCTCTGTCTTTAGGGACGATAATGACGGTACCTAAGGAGGAAGCTCCGGCTAACTACGTGCCAGCAGCCGCGGTAATTCGTAGGGTGCGAGCGTTGTCCGGAATTAATGGGTGTAAAGGGAGTGCAGGCGGGACTGCAAGTCCGATGTGAAA
+
:F,FFFFFFF:FFFFFF,FFFFF:FFF:FFFF:FFFFF,FFFFF:FF,FFFFFF,FFFFFFFFFFF,FFFFFFFFFFFFFFFFFFFFF:FFFFFFFFFFFFFFFFFFFFFFFFFFFFFFFFFFFFFFFFFFFFFFFFFFFFFFF:FFFFFFFF:FFFFFFFFFFFFFFFFFFFFF,FFF:FFF,F,F:FFFFFFFFF:FF,FF:,,FFFFF:F,:FFFFFF::,FFFFFFFF:FFF:FFF,F:FFFF:,:
@A00881:241:HJW2NDRXX:1:2131:8214:25614 1:N:0:CGAGAGAA+GATTGGAG
CGATGTCCTACGGGGCGCAGCAGTGAGGAATATTGGTCAATGGGCGGAAGCCTGAACCAACCAAGTCGCGTGAGGGATGACGGCCCTACGGGTTGTAAACCTCTTTTGCCGGGGACCAAAAGGCGGGACGCGTCCCGCAGTGGAGTGTACCCGGAGAAAAAGCATCGGCTCACTCCGTGCCAGCCGCCGCGGTAATACGGAGGATGCGCGCGTTCTCCGGATTTATTGGGGTTAAAGGGTGCGTAGGCGG
+
FFFFFFFFFFFFFFFFFFFFFFFFFFFFFFFFFFFFFF:FFFFFFFFFFFFFFFFFFFFFFFFFFFFFFFFF:FFFFFFFFFFFFFFFFFFFFFFFFFFFFFFFFFFFFFFFFFF,FFF::FFFFFFFFFFF:FFFF:FFFFF:FFFFFFFFFFFF:FFFFFFFFFFFFF,FFFFF:FF:FFFF,FFFFFF:F:FFFF:FFFF:,:::,FFFFF,FFFF::FF:FFFFFF,FFFFFFFFFFFFFF:::FF
@A00881:241:HJW2NDRXX:1:2131:32633:25755 1:N:0:CGAGAGAA+GATTGGAG
CGATGTCCTATGGGATGCAGCAGTTAGGAATATTGGACAATGGGGGAAACCCTGATCCAGCCATGCCGCGTGAGTGAAGAAGGCCTTCGGGTTGTAAAGCTCTTTTAGATGGGAAGATGATGACGGTACCATCAGAATAAGCACCGGCAAACTTCGTGCCAGCAGCCGCGGTCATACGAAGGGTGCAAGCGTTGTTCGGAATTACTGGGCGTAAAGGGTAAGTAGGCGGATATATCAGTCAGGAGTGAAA
+
:FFFFFFFFFFFFFFFFFFFFFFFFFFFFFFFFFFFFFFFFFFFFFFFFFFFFFFFFFFFFFFFFFFFFFFFFFFFF,FFFFFFFFFFFFFFFFFFFFFFFFFFFFFFFF:FFFFFFFF:FFFFFFFFFFFFFFFFFFFFFF,FFFFFFF:FFFFFFFFFFFFFFFFFFFFF,:F,::FFFFFFFFFF:FFFFF:::,F:FFFFFFFFFFFFFFFFFFFFF,,F,FFFFF,FFFFFFFFFFFFFFF:FF:
@A00881:241:HJW2NDRXX:1:2131:31412:25770 1:N:0:CGAGAGAA+GATTGGAG
CGATGTCCTACGGGGTGCACCAGTGGGGAATATTGCACAATGGGGGAAACCCTGATGCAGCGACGCCGCGTGAGTGAAGAAGTATTTCGGTATGTAAAGCTCTATCAGCAGGGAAGATGATGACGGTACCTGAGTAAGAAGCCCCGGCTAACTACGTGCCAGCAGCCGCGGTAATACGTAGGGGGCAAGCGTTATCCGGATTTACTGGGTGTAAAGGGAGCGCAGACGGCCGCGCACGTCTGGTGTGAAA
+
:FFFFFFFFFFFFFFFFFFFFFFFFFFFFFFFFFFFFFFFFFFFFFFFFFFFFFFFFF:FFFFFFFFFF::FFFFFFFFFFF,FFFFFFFFFFFFFFFFFFFFF:FFFF:FFFF,FFFFF:FF:FFFFFFFFFF:F,FFFFF:FFFFFFFFFFFFFFFFFFFFFFFFFFFFFFFFFFFFFFFFFFF,F:FFF::FFFFFFFFFFFF:FFFF,F:FFFFFFFFFF,::,FFFFFF:F,F:FFFFFFF::FF
@A00881:241:HJW2NDRXX:1:2131:22281:26021 1:N:0:CGAGAGAA+GATTGGAG
CGATGTCCTATGGGATGCAGCAGTGGGGAATATTGCACAATGGGGGGAACCCTGATGCAGCGACGCCGCGTGAGTGAAGAAGGTCTTCGGATCGTAAAGCTCTGTCTCAAGGGACGAAGAATGACGGTACCTTGGGAGGAAGCCACGGCTAACTACGTGCCAGCAGCCGCGGTAATACGTAGGTGGCGAGCGTTGTCCGGATTTACTGGGTGTAAAGGGCGCGTAGGCGGGCGCTTAAGTCAGATGTGAA
+
FFFFFFFFFFFFFFFFFFFFFFFFFFFFFFFFFFFFFFFFFFFFFFFFFFFFFFFFFFFFFFFFFFFFFFFFFFFFFFFFFFFFFFFFFFFFFFFFFFFFFFFFFFFFFFFFFFFFFFFF,FFFFFFFF:F:FFFFFFFFFFFFFFFFFFFFFFFFFFFFFFFFFFFFFFFFFFFFFFFFFFFFFFFFFFFFFFFFFFFFFFFFFFFFFFFFFF,:FFFF:FFFFFFFFFFF:F:FFFFFF:,FFFFFFF
@A00881:241:HJW2NDRXX:1:2131:29704:26318 1:N:0:CGAGAGAA+GATTGGAG
CGATGTCCTACGGGGTGCACCAGTGAGGAATATTGGTCAATGGGCGGAAGCCTGAACCAGCCAAGTCGCGTGAGGGATGACGGCCCTACGGGTTGTAAACCTCTTTTGCCGGGGAACAAAAGGCGGGACGCGTCCCGCAGTGGAGTGTACCCGGAGAAAAAGCATCGGCTAACTCCGTGCCAGCAGCCGCGGTAATACGGAGGATGCGAGCGTTATCCGGATTTATTGGGTTTAAAGGGTGCGTAGGCGG
+
FFFFFFFFFFFFFFFFFFFFFFFFFFFFFFFFFFFFFFFFFFFFFFFFFFFFFFFFFFFFF:FFFFFFFFFFFFFFFFFFFFFFFFFFFFFFFFFFFFFFFFFFFFFFFFFFFF:,FFFFFFFFF,FF:FFFFFFFFFFFFFFFFFFFFFFFFFFFFFFFFFF:FFFF,F,FFFFFFFFFFFFF,FFFFFFFFFF,FFF,,FFFFFFF::,F,,F:FFFF:,F::F::FFF,F,FFFFFFFFFF,F:FFF
@A00881:241:HJW2NDRXX:1:2131:28791:26396 1:N:0:CGAGAGAA+GATTGGAG
CGATGTCCTACGGGGGGCAGCAGTGAGGAATATTGGTCAATGGGCGGAAGCCTGAACCAGCCAAGTCGCGTGAGGGATGACGGCCCTACGGGTTGTAAACATCTTTTGCCGGGGAACAAAAGGCGGGACGCGTCCCGCAGTGGAGTGTACCCGGAGAAAAAGCATCGGCTAACTCCGTGCCAGCAGCCGCGGTAATACGGAGGATGCGAGCGTTCTCCGGATTTATTGGGTTTAAAGGGTGCGTAGGCGG
+
,FFFFFFFFFFFFFFFFFF:F:FFFFF:FFFFF,FFFFFFFFFFFFFFF:FFFF:FF:FFFFF:FFFFFFFFFFFFFFFFFFFFFF:FFFFFFFFFF:FF,FFFFF:FFFF:FFF,FFF,,FFFFFFF:,FFFFFFF:FFFF:FFFFFFFFFFFFFF,FFFFF:FFFFFFF::FFFFFFFFFFFFFFFFF:FF:,F:FFFFFF:FF:FFFFF,F:::F,:F,,FF,FFFF:F,FFFFF:FFFFFF:FF,F
@A00881:241:HJW2NDRXX:1:2131:16947:27179 1:N:0:CGAGAGAA+GATTGGAG
CGATGTCCTACGGGAGGCAGCAGTGAGGAATATTGGTCAATGGGCGCGAGCCTGAACCAGCCAAGTAGCGTGAAGGAAGACGGCCCTACGGGTTGTAAACTTCTTTTATACGGGAATAAGAACGTCCACGAGTGGATGCGTGCATGTACCGTATGAATCAGCATCGGCTAACTCCGTGCCAGCAGCCGCGGTAATACGGAGGATGCGAGCGTTATCCGGATTTATTGGGTTTATAGGGAGCGTAGACGGG
+
:FF:FFFFF:FFFFFFFFFFF:FFFFFFFFFFFFFFFFFFFFFFFFFFFFFFFFFFFFFFF,FFFFFF:F,FFFFFFFFF:FFFFFFFFFFF:FFF:FFFFFFFFFFFFFFFFFF,FFFF,FF,FFF:FFFFFFFFFFFFFFF:FFFFFFFFFFF:FF,,FF,FFFFFFF,FFF:FFFFFFFFFFFFFFFF:F,FF:FFF::,FFFFFFFF::,,FFFFFF:FF,FFFFFFFF,FFFFF:FFFFFF,FFF
@A00881:241:HJW2NDRXX:1:2131:20573:27289 1:N:0:CGAGAGAA+GATTGGAG
CGATGTCCTATGGGATGCAGCAGTGAGGAATATTGGTCAATGGGCGGAAGCCTGAACCAGCCAAGTCGCGTGAGGGATGACGGCCCTACGGGTTGTAAACCTCTTTTGCCGGGGAACAAAAGGCGGGACGTGTCCCGCAGTGGAGTGTACCCGGAGAAAAAGCATCGGCTAACTCCGTGCCAGCAGCCGCGGTAATACGGAGGATGCGAGCGTTCTCCGGATTTATTGGGTTTAAAGGGTGCGTAGGCGG
+
FF:,FFFFFFFFFF,FFFFFFFFFFFFFFFFFFFFFFFFFFFFFFFFFFFFFFFFFFFFFFFFFFFFFFF,FF:FFFFF:FFFFFFFFFFFFFFFFFFFFFFFFFFFF:FFFFFFFFFF,FFFFFFFFFFFFFFFFFF,FFFFFFFFFFFFFFFFF:F:FFFFFFFFFFF,:FFFFFFFFFFFFFFFFFFFFFFFF:FFF:FF:F:FFFFFF:F,FFFFFF,::,FFFFFFFFF,,FFF:FFFFFFFFFF
@A00881:241:HJW2NDRXX:1:2131:17996:27586 1:N:0:CGAGAGAA+GATTGGAG
CGATGTCCTACGGGAGGCAGCAGTGGGGAATATTGGGCAATGGAGGCAACTCTGACCCAGCAACGCCGCGTGAGCGATGAAGGTCTTCGGATTGTAAAGCTCTTTAAGTGGGGACGAAGAAAGTGACTGTACCCACAGAATAAGCCTCGGCTAACTACGTGCCAGCAGCCGCGGTAATACGTAGGAGGCAAGCGTTATCCGGAATGACTGGGCGTAAAGGGTGCGTCGGTGGCTTGGCAAGTTGGTAGCG
+
:FF:FFFFFFFFFFFFFFFFF:FFFFFFFFFFFFFFFFFFFFFFFFFFFFFFFFFFFFFFFFFFFFFFFFFFFFFFFFF,FFFFFFFFFFFFFFFFFFFFFFFFFFFFFFFFFFFFFFFF:F:FFFFFFFFFFFFFFFFFFFFFFFFFFFFFFFFFFFFFFFFFFFFFFFFFFF:F,FFFFFFFFFFFFF:FFFFFFFF:FFFFFFFF,FFFFF,F:F::FFFFFF,:FFFFFF:FFF,FF:F:FFFFF:
@A00881:241:HJW2NDRXX:1:2131:22535:27993 1:N:0:CGAGAGAA+GATTGGAG
CGATGTCCTATGGGGGGCAGCAGTGGGGAATATTGGGCAATGGGCGCAAGCCTGACCCAGCAACGCCGCGTGAAGGAAGAAGGCCCTCGGGTTGTAAACTTCTTTTGTCAGGGACGATAATGACGGTACCTGACGAATAAGCCACGGCTAACTACGTGCCAGCAGCCGCGGTAATACGTAGGTGGCAAGCGTTATCCGGATTTACTGGGTGTCAAGGGCGTGTAGGCGGGACTGCAAGTCAGATGTGAAA
+
FFFFFFFF,FFFFFFFFFFFFFFFFFFFFFFFFFFFFFF:FFFFFFFFFFFFFFFFFFFFFFFFFFFFFFFFFFFFF:FFFFFFFFFFFFFFFFFFFFFFFFFFFFFFFFFFFFFFFF:FFFFFFFFFFFFFFFFFFFFFFFFFFFFFFFFFF:FFFFFFFF:FFFFFFFFF::FFFF:FFFFFFFF,FFFFFFFFFFFFFFF::FFFFFFF,FFFFFFFFFFFFFFFFFFFF:FFFFFFFFF,FFFFFF
@A00881:241:HJW2NDRXX:1:2131:19361:28103 1:N:0:CGAGAGAA+GATTGGAG
CGATGTCCTACGGGAGGCAGCAGTGAGGAATATTGGACAATGGATGGAAATCTGATCCAGCCATGCCGCGTGCAGGAAGGCGGTCCTATGGATTGTAAACTGCTTTTGTACGGGAGCAATAATTTCTACGGGATAGGGAGATGAGAGTACCGTACGAATCAGCATCGGCTAACTCCGTGCCAGCAGCCGCGGTAATACGGAGGATGCGAGCGTTATCCGGATTTATTGGGTTTAAAGGGTGCGTAGGCTG
+
:F:FFFFFFFFFFFFFFFFFFFFFFFFFF,FFFFFFFFF:FFF,FFFFFFFFFFFFFFFFFFFFFFFFFFFFFF,FFFFFFFFFFFF:FFFFFFFFFFFFFFFFFFFFFFFFFFFFF:FFFFF:FFFF:FFFF:FFFFFFF:FFFFFFFFFFFFFF:,FFFFFFFFFFF:FFFFFFFFFFF:FFFFF:F:FFFFFFFFFFFFF:F:F:FFFFFF:FF:FFF,:FF,FFFFFFFFF,::F:FFFFF:F:FF
@A00881:241:HJW2NDRXX:1:2131:23610:28917 1:N:0:CGAGAGAA+GATTGGAG
CGATGTCCTACGGGAGGCAGCAGTGAGGAATATTGGTCAATGGGCGGAAGCCTGAACCAGCCAAGTCGCGTGAGGGATGACGGCCCTACGGGTTGTAAACCTCTTTTGCCGGGGACCAAAAGGCGGGACGTGTCCCGCAGTGGAGTGTACCCGGAGAAAAAGCATCGGCTAACTCCGTGCCAGCAGCCGCGGTAATACGGAGGATGCGAGCGGTCTCCGGAGTTATTGGGTTTAATGGGTGCGTAGGCGG
+
FFF,FFFFFFFFFFFFFFFFFFFFFFFFFFFF:FFFFF:FFFFFFFFFFFFFFFFFFFFFFFF,FFF:FFFFFFFFFFFFFFFFFFFFFFFFFFFFFFFFFFFFFFFFFFFFFFF:FF,:FFFFFFFFFFFFFFFFFF,FFFFFFFFFF:FFFF:FFF,FFFFFFFFFFF:FFFFFFFFF:F:FFFF,FFFFFFF:FFFFFFF,FFFF:FFF:FFF:FFFF,FF,F:FFF::::,,FF:FF:F,FFFF:F
@A00881:241:HJW2NDRXX:1:2131:25518:29183 1:N:0:CGAGAGAA+GATTGGAG
CGATGTCCTACGGGAGGCAGCAGTGGGGAATATTGGGCAATGGGGGCAACCCTGACCCAGTGACGCCGCGTGGGTGAAGAAATCCTTCGGGATGTAAAACCCTGTTGTGTGGGAAGATAAAAGACGGTACCACACGAGAAAGCCCCGGCAAACTACGTGCCAGCAGCCGCGGTAATACGTAGGGGGCGAGCGTTGTTCGGAATTACTGGGCGTAAAGCGCACGAAGCCGGTCCGTTAAGTCTGCTGTCAA
+
:F,FFFFFFFFFFFFFFFFFFFFFFFFFFFFFFFFFFFFFFFFFFFFFFFFFFFFFFFFFFFFFFF:FFFFFFFFFFFFFFFFFF:FFFFFFFFFFF:FFFFFFFFFFFFFFFFFFFFFFFFFFFFFFFF:FFFFFFF:FFFFF:FFFFFFFFF,FFFFFFFFFFFFFFFFFFFFFFFFFFFFFFFFFFFFFF,FFFFFF,FFFFFFFFFFFFFF,::FF:FF,FF,F,FF,F:FFFFFFFFF:,FFF,F
@A00881:241:HJW2NDRXX:1:2131:6967:29653 1:N:0:CGAGAGAA+GATTGGAG
CGATGTCCTACGGGGCGCACCAGTGGGGAATATTGGGCAATGGGCGCAAGCCTGACCCAGCAACGCCGCGTGAAGGAAGAAGGCCCTCGGGTTGTAAACTTCTTTTGTCAGGGACGATAGTGACGGTACCTGACGAATAAGCCACGGCTAACTACGTGCCAGCAGCCGCGGTCATACGTAGGTGGCAAGCGTTATCCGGATTTACTGGGTGTAAAGGGCGTGTAGGCGGGACTGCACGTCAGATGTGAAA
+
:F,FFFFFFFFFFFFFFFFF:,FFFFFFFFFF:FFFFF,,FFFFFFFFFFFFFFFF:FFFFF,:FFFFFF:FFF:FFFFF:FFFF:FFF:FF,FFFFFFFFFFFFFFFFFF,FF:F:FFFFFFFFFFFFFFFFFFFF:FFFFF:FFFFFFFFFFFFFFFFF:FF:FFFFFFF,FFFFFF::F:FF:,FFF:FF,FFFFF:,F:F,FFFFFF,:,,FFF:F,FF:FFFFFFF,F::F,,FFFFFFFF:FFF
@A00881:241:HJW2NDRXX:1:2131:20916:29888 1:N:0:CGAGAGAA+GATTGGAG
CGATGTCCTATGGGGGGCAGCAGTGGGGAATATTGGGCAATGGGCGCAAGCCTGACCCAGCAACGCCGCGTGAAGGAAGAAGGCCCTCGGGTTGTAAACTTCTTTTGTCAGGGACGATACTGACGGTACCTGACGAATAAGCCACGGCTAACTACGTGCCAGCAGCCGCGGTAATACGTAGGTGGCAAGCGTTATCCGGATTTACTGGGTGTAAAGGGCGTGTAGGCGGGACTGCAAGTCAGATGTGAAA
+
FFFFFFFF,FFFFFFFFFFFFFFFFFFFFFFF,FFFFFFFFFFFF:FFFFFFFFFFFFFFFFFFFFFFFFFFFFFFF:F:FFFFFFFFFFF,FFF:FFF,FFFFFFFFFFFFF:FFF,F,FFFFFFFFFF:FFFFFFFFFFFFFFFFFFFFFFFFFFFFFFFFFFFFFFFF,:,FFFF,FFFFFFFF,FFFFF,FFFFFFFFFFF,FFFFF,,,FFFF:FFFFFFFFF,FFFF:F:FFFFFFFFFFFF,F
@A00881:241:HJW2NDRXX:1:2131:27326:30279 1:N:0:CGAGAGAA+GATTGGAG
CGATGTCCTATGGGAGGCAGCAGTGGGGAATATTGGTCAATGGGGGGAACCCTGAACCAGCAACGCCGCGTGAAGGAAGAAGGCTTTCGGGTTGTAAACTTCTTTTATCAGGGACGATAGTGACGGTACCTGATGAATAAGCTCCGGCTAACTACGTGCCAGCAGCCGCGGTAATACGTAGGGAGCGAGCGTTATCCGGATTTACTGGGTGTAAAGGGCGCGTAGGCGGGCTGACAAGTCAGATGTGAAA
+
FF:FFF:FFFFFFFFFFFFFFFFFFFFFFFFFFFFFFFFFFFFFFFFFFFFFFFFFFFFFF:FFFFFFFFFF,FFFFFFFFFFFFFFFFFFF:FFF:FFFF:FFF:FFFFF:FFFFFF:FFFFFFFFFFFFFFFFFFFFFFFFFFFF:F:FF:FFFFFFFFFFFFFFF::FFFFFFFFFFFFFFFFF:F:F:FFFFFFFF:FFFFFFFFFFF:F,:FFFFFFFF::FFFFFFF::FFFFFFFFFFFFFF:
@A00881:241:HJW2NDRXX:1:2131:20681:30452 1:N:0:CGAGAGAA+GATTGGAG
CGATGTCCTACGGGGTGCAGCAGTGAGGAATATTGGTCAATGGGCGCGAGCCTGAACCAGCCAAGTAGCGTGAAGGAAGACGGCCCTACGGGTTGTAAACTTCTTTTATACGGGAATAAGACCGTCCACGAGTGGATGCGTGCATGTACCGTATGAATAAGCATCGGCTAACTCCGTGCCAGCAGCCGCGGTAATACGGAGGATGCGAGCGTTATCCGGATTTATTGGGTTTAAAGGGAGCGTAGACGGG
+
:F,FFFFFFFFFFFFFFFFFFFFFFFFFF,FFFFFFFFFFFFFFFFFFFFFFFFFFFFFFFFFFFFFFFFFFFFFFFFFFFFFFFFFFFFFFFFFFFFFFFFFFFFFFF:FFFFFFFFFFFFFFFF::FF:FFFF::FFFFFFFFFFFFFFFFFF:FFFFFFFFFFFFFFFFFFFF:FFFFFFF:FFFFFF:FFFFFFFFFFFFFFFFFF:F:FFFFFF:F:FFFFFFF:FFF:FFF:FFFFFF,F,FF:
@A00881:241:HJW2NDRXX:1:2131:10872:30906 1:N:0:CGAGAGAA+GATTGGAG
CGATGTCCTATGGGGCGCAGCAGTGAGGAATATTGGTCAATGGGCGCGAGCCTGAACCAGCCAAGTCGCGGGAGGGAAGACGGCCTTATGGGTTGTAAACCTCTTTCAGATGAGCGTAAAGGGTGCTACGAGTAGCACATTGCAAGTATCATCAGAAGAAGCATCGGCTAATTCCGTGCCAGCAGCCGCGGTAATACGGAAGATGCGAGCGTTATCCGGATTTAGTGGGTTTAAAGGGTGCGTAGGCGGA
+
FF,:FFFFF,:FFFFFFFFFF,F:F,FFFFFFFFFF:F,:FFFF::FFFFFFFFFFFFFFFFFFFFFFFF,FFFFF,:FFFFFFF:,FFFF:F:FFF:,FFF::FF:FFF,FFF,::F,FFFFF:FFFFF,:FFFFFFFFF:FFFFFFFFFFFFF:FFF,F,FF:FF:FF,:FFF::FFF:F:FF:FF::FF,FFFFFF,,F,FFFFF:FF::F,FFFFF:,F:,::F:FF,F:FF:::F:,FF::FFF:
@A00881:241:HJW2NDRXX:1:2131:21034:31313 1:N:0:CGAGAGAA+GATTGGAG
CGATGTCCTATGGGATGCAGCAGTGGGGGATATTGCACAATGGGGGGAACCCTGATGCAGCGACGCCGCGTGGGTGAAGAAGTATTTCGGTACGTAAAGCTCTATCAGCAGGGAAGAAGAGAGACGGTACCTGAGTAAGAAGCCCCGGCTAACTACGTGCCAGCAGCCGCGGTACTACGTAGGGGGCAAGCGTTATCCGGAATTACTGGGTGTAAAGGGAGCGTAGACGGCGAGGCAAGTCTGGAGTGAA
+
F:FFF:FFFFFFFFFFFFFFFFFFFFFFFFFFFFFFFFFFFFFFFFFF:FFFFFFFFFFFFFFFFFFFFFFFFFFFFFFFFFFFFFFFFFFFFFFFFFFFFFFFFFFFFFFFFFFFFFF,FFFFFFFFFFFFFFF:FFFFFFFFFFFFFFFFFFFFFFFFFFFFFFFFFF:FFF,FFFFF,FFFFFFF,FFF:,F,FFFFF,FFFFFFFFFF,F,FFFFF,:FFFFFFFF:FFFFFFFFF:FFFFFFFFF
@A00881:241:HJW2NDRXX:1:2131:31430:31688 1:N:0:CGAGAGAA+GATTGGAG
CGATGTCCTATGGGGGGCAGCAGTGGGGAATATTGCACAATGGGGGGAACCCTGATGCAGCAACGCCGCGTGAAGGAAGACGGTTTTCGGATCGTAAACCTCTGTCAGAAGGGAAGAATAGGGGACGTGCCAATCAGCGTTTCCGTGACGGTACCTTCAAAGGAAGCACCGGCTAACTCCGTGCCAGCAGCCGCGGTAATACGGAGGGTGCGAGCGTTAATCGGAATTACTGGGCGTAAAGCGCGTGTAG
+
,FFFFFFFFF:FFFFFFFFFFFFFFFFFFFFFFFFFFFFFFF:FFFFFFFFFFFFFFFFFFFFFFFFFFFFFFFFFF:FFFFFFFFFFFF:FFFFFFFFF,FFFFFFFFFFFFFFFF:,FF:FFFFF:FFFFFFFF:FFFFFFFFFFF,,FFF,FFFFFF,FFFFFFFF::FFFFFF:FFFFFFFF:FF,FFFF:FFFFFFFFFF,FFF:FFFFFFFFFFFFFFFFFFFF:FFF:FFFFFFF:FFF:F,:
@A00881:241:HJW2NDRXX:1:2131:18078:32957 1:N:0:CGAGAGAA+GATTGGAG
CGATGTCCTACGGGACGCAGCAGTGAGGAATATTGGTCAATGGGCGGAAGCCTGAACCAGCCAAGTCGCGTGAGGGATGACGGCCCTACGGGTTGTAAACCTCTTTTGCCGGGGAACAAAAGGCGGGACGCGTCCCGCAGTGGAGTGTACCCGGAGAAAAAGCATCGGCTAACTCCGTGCCAGCAGCCGCGGTAATACGGAGGATGCGAGCGTTATCCGGATTTATTGGGTTTAAAGGGTTCGTAGGCGG
+
FFFFFFFFFFFFFFFFFFFFFFFFFFFFF,F::FFF:FFFFF:FFFFF:FFFFFFFFFFFFFFFFFFFFFFF:FFFFFF,FFFFFFFFF:FFF,:FF,FFFFFFFFF:FFFFF:FFFFFF:FFFFFFFF,FFFFFFFFFFFFFFF:FFFFFF,FFFF:F,FFFFFFF,F,FFFFFF,,FFF::FFF,F:FFF,FF,FF,::F:,FFF:,FF:FFFFF:,FF:FFFFFF:FFFF,FF,,F:,FFFF:F:FF
@A00881:241:HJW2NDRXX:1:2131:24370:34710 1:N:0:CGAGAGAA+GATTGGAG
CGATGTCCTATGGGGTGCACCAGTGAGGAATATTGGTCAATGGGCGGGAGCCTGAACCAGCCAAGCCGCGTGAGGGAAGAAGGCCCTATGGGTCGTAAACCTCTTTTGTCAGGGACCAAAAGCGAGTATGTATACTTGTCTGAGTGTACCTGAAGAAAAAGCATCGGCTAACTCCGTGCCAGCAGCCGCGGTAATACGGAGGATGCGAGCGTTATCCGGATTTATTGGGTTTAAAGGGTGCGTAGGCGGC
+
FFFFFFFFFFFFFFFFFFFFFFFFFFFFFFFFFFFFFFFFFFFFFFFFFFFFFFFFFFFFFFFFFFFFFFFFFFFFFFFFFFFFFFF:FFFFFFFFFFFF:FFFFFFFFFFFFFF,FFFFFFFFFFFFFFFFFFFFFFFFFF:FFFFFFFFFFFFFFFFFF:FFFFFF:FFFFFFFFFFFFFFFFFFFFFFFF,FFF:FFFFFFFFFFFFFFFFFF:FFFFFF,FF:F:FFF,FFFFFFFFFFFFF:,FF
@A00881:241:HJW2NDRXX:1:2131:32651:35712 1:N:0:CGAGAGAA+GATTGGAG
CGATGTCATACGGGATGCAGCAGTGTGGAATATTGGGAAATGGTCTCAAGCCTGACACAGCAACGCCGCCTGAAGGAAGAAGGCCCTCGTGATGTAAACTTCTTATGTCAGGGACGATAGTGACGGTACCTGAAGTATAAGACACGGCTAACTACGTGCCAGCAGCCGCGGTAATACGTCGGTGGCAAGCGTTATCCGGATTTACTGGGTGTCATGGGCGGGGAGGCGGGAGTGCAAGGCAGAGCGGAAC
+
FF,FF:F,F:F:F,FF,FFFF:::,,,:,F::FFF:F,F,:FF,F,FF:F,:F,FF,:FFFFFF,,,,:,F:FFFF,,F,FF,,F,F,F,:,FFFFF,,,:,,F,:FFFFFF,FF::F::,,FFFFFFFFFFF,:,,FF:::FF,F,FFF,FF:FF:FFFFFF,F:,:,,F,F,F,,FF,FF:FFF:F,,F::F:::::,::FF,,,,::,FF,:FF,,F,,,,::FFF:F,FF,:FF,F:F::,,F,F,
@A00881:241:HJW2NDRXX:1:2131:25328:36119 1:N:0:CGAGAGAA+GATTGGAG
CGATGTCCTACGGGATGCAGCAGTGAGGAATATTGGTCAATGGGCGCGAGCCTGAACCAGCCACGTAGCGTGAAGGAAGACGGCCCTACGGGTTGTAAACTTCTTTTATACGGGAATAAGAACGTCCACGAGTGGATGCGTGCATGTACCGTATGAATAAGCATCGGCTAACTCCGTGCCAGCAGCCGCGGTAATACGGAGGATGCGAGCGTTATCCGGATTTATTGGGTTTAAAGGGAGCGTAGACGGG
+
FF:FFFFFF,FFFF:FFFFFF,F:FFFFFFFFFFFFFFFFFFFFFFFFFFFFFFFFFFFFFFF,F,FFFFFFFFFFFFFFFFFFFFFFFFFFFFFFFFFFFFFFFFFFFFFFFFF,FFFFFFFFFFFFFF:FFFFFFFFFFFFFFFF::FFFFFFF:FFFFFFFFFFFF:FFFFFFFFFFFFFFFFF:F:FFFF:F:FFFFF,FFFF,FFFF,F,FFFF:F,FF,FFFFFF,FF,FFFF:FFF,FF:FF:
@A00881:241:HJW2NDRXX:1:2131:16758:36370 1:N:0:CGAGAGAA+GATTGGAG
CGATGTCCTACGGGGGGCAGCAGTGGGGAATCTTGCGCAATGGGCGGAAGCCTGACGCAGCGACGCCGCGTGAGGGAAGAAGGTTTTCGGATCGTAAACCTCTGTCAGAAGGGACGAATAGGGGACGTGCCAATCAGCGTTTCCGTGACGGTACCTTCAAAGGAAGCACCGGCTCACTCCGTGCCAGCAGCCGCGGTAATACGGAGGGTGCGAGCGTTAATCGGAATTACTGGGCGTAAAGCGCGTGTAG
+
FFFFFFFFFFFFFFFFFFFFFFFFF:FFF:F,:FFFFF:FFFFFFFFFFFFFFFFFFFFFFFFFFFFFFFFF,FFFF:FFFFFFFFFFFFFFFFFFFFFFFFFFFFFFFFFFFF,FFFFFFFFFFFFFFFFFFFFFFFFFFFFFFFFFFFFFFFFFFFFFFFFFFFFFFFFFFF,:FFFFFFFFFFF:FFFFFFF::,FFFFF,F:FFFFFFFFFFF,FFFFFFF,FFFFFFFFFFF:F,FFFF:FFFFF
@A00881:241:HJW2NDRXX:1:2131:25907:36652 1:N:0:CGAGAGAA+GATTGGAG
CGATGTCCTATGGGGTGCAGCAGTGGGGAATATTGGGCAATGGGCGCAAGCCTGACCCAGCAACGCCGCGTGAAGGAAGAAGGCTTTCGGGTTGTAAACTTCTTTTCTGGGGGACGAAGAAAGTGACGGTACCCCAGGAATAAGCCACGGCTAACTACGTGCCAGCAGCCGCGGTAATACGTAGGTGGCAAGCGTTATCCGGATTTATTGGGTGTAAAGGGCGTGTAGGCGGGTTTGCAAGTCAGATGTG
+
FFFFFFFFFFFFFFFFFFFFFFFFFFFFFF:FFFFFFFFFFFFFFFFFFFFFFFFFFFFFFFFFFFFFFFFFFFFFFFFFFFFFFFFFFFFFFFFFF,FFFFFFF:FFFFFFFFFFFFFFFFFFFF:FFF:FFFFFFFF,F,FFFF:FFFFF:FFFFFFFFFFFFFFFFFFFFFF:FF,FFFFFFFFFF:FFFFFFFFF,FFFFFFFF,FFFFF,FFFFFFFFFFFF:FF:FFFFFFFFF:FFFF,:F:F
@A00881:241:HJW2NDRXX:1:2131:26756:36965 1:N:0:CGAGAGAA+GATTGGAG
CGATGTCCTACGGGACGCAGCAGTGGGGAATATTGCACAATGGGGGGAACCCTGATGCAGCGACGCCGCGTGAGTGAAGAAGGTCTTCGGATCGTAAAGCTCTGTCTCAAGGGACGACAGATGACGGTACCTTGGGAGGAAGCCACGGCTAACTACGTGCCAGCAGCCGCGGTAATACGTAGGTGGCGAGCGTTGTCCGGATTTAGTGGGTGGAAAGGGCGCGTAGGCGGGCGCTTAAGTCAGATGTGAA
+
:F:FFFFFFFFFFFFFF:FFFFFFFFFFFFFF:FFFFFFFFF:FFFFFFF:FFFF:FFFFFFFFF,FFFFFFFFFFFFFFF:FFFFF:FFFFFFF:FF:FFFFFFFF:FF:,FF:,:,,FFFFFFFFF,FFF:FFFFFF:,FFFFF:FF:F:FFFF:FFF::FFFFF:FFFF:FFF,F:FFFFFFFF:FFFFFFFFF:FF,FFFF,::::,F,:,FFFF:FFFFFFFFFF:F:F:F,FFFF,FF,F::F,
@A00881:241:HJW2NDRXX:1:2131:13910:37012 1:N:0:CGAGAGAA+GATTGGAG
CGATGTCCTACGGGATGCAGCAGTGGGGAATATTGGGCAATGGGCGCAAGCCTGACCCAGCGATGCCGCGTGAGGGAAGAAGGTTTTCGGATTGTAAACCTCTGTCTTTAGGGACGATAATGACGGTACCTAAGGAGGAAGCTCCGGCTAACTACGTGCCAGCAGCCGCGGTAATACGTAGGGAGCGAGCGTTGTCCGGAATTACTGGGTGTAAAGGGAGTGCAGGCGGGACTGCAAGTCAGATGTGAAA
+
FFFFFFFFFF:FFFFFF:FFFFFFFFFFF,FFFFFFFFFFFFF:FFFFFFFFFFFFFF:FFFFFF:FFFFFFFFFFFFFFFFFFFFFFFFFFFFFFF:F:FFFFFFFFFFFFFFFFFFFFFFFF:FFFFFF,F::FFFFFFF:FFFFFFFFFFFFFFF:FFFF:F:FFFFFFFFFFFFFFFFFFF:FFFFFFFFFF:FFFFFFF,FFFFFFFF:,FFFFFFF::FFFFFF::FFFFFFF:FFFFFFF:F:
@A00881:241:HJW2NDRXX:1:2132:8585:1391 1:N:0:CGAGAGAA+GATTGGAG
CGATGTCCTATGGGATGCAGCAGTGAGGAATATTGGTCAATGGCCGAGAGGCTGAACCAGCCAAGCCGCGTGAGGGAAGGAGGTACAGAGTATCGTAAACCTCTTTTGTCGGGGAACAAAAGCGGGGACGCGTCCCCGTCTGCGTGTACCCGAAGAAAAAGCATCGGCTACCTCCGTGCCAGCAGCCGCGGTAATACGGAGGATGCGAGCGTTATCCGGATGTATTGGGTTTAAAGGGTGCGTAGGCGGC
+
:F,:FFFFFFFFFFFFFFFFFFFFFFFFF:FFFFFFFFFFFFFFFFF:FFFFFFFFFFFFFF,:FFFFFF,:FFF:FFF:FFFFFF::FFFFFFFFFF:FFFFFFFFFFFFF::FF,F:FF,FFFFFFFF:FFFF,FFFFFFFFFF,FFFFFFFF:FFFFFFFFFFFFFF:FFFFFFFFFFFFFFFF,::FFF:FFFFFFFF,FFF:F:FF,,,,:F:::F,FF,::FFFF,F:,FF,,F:FF,F:F,F:
@A00881:241:HJW2NDRXX:1:2132:22851:1799 1:N:0:CGAGAGAA+GATTGGAG
CGATGTCCTATGGGATGCAGCAGTGAGGAATATTGGACAATGGCCGGAAGGCTGATCCAGCCATGCCGCGTGATGGAATGAGGTCCTATGGATTGTAAACCTCTTTTCACGCAGGGCAATAAGGTCCACGAGGTGGGCCGACGAGAGTATGCGTGGAATAAGCATCGGCTAACTCCGTGCCAGCAGCCGCGGTAATACGGAGGATGCGAGCGTTGTCCGGATTTATGGGGTTTAAAGGGTGCGTAGGCGG
+
FFFFFFFFFFFFFFFFFFFFFFFFFFFFFFFFFFFFFF:FFFFFFFFFFFFFFFFFFFFFFFFFFFFFFFFFFFFFFFFF:FFFFFFFFFFFFFFF:FFFFFFFFF:FFFFFFFFFFFFF:FFFFFFFFFFFFFFFFF:F:FFF:FFFFFFFFFF:FFFFFFFFFFFFFF:FFFFFFFFFFFFFFFFFFFFFF,FF,FF:FFF::F,:FFFF,FFFFFFFFF:FFF,FFFFFFF:FFF,FFF,FFFFFF,
@A00881:241:HJW2NDRXX:1:2132:29930:2065 1:N:0:CGAGAGAA+GATTGGAG
CGATGTCCTACGGGGCGCAGCAGTCGGGAATATTGCGCAATGGAGGAAACTCTGACGCAGTGACGCCGCGTGCAGGAAGAAGGCTTTCGGGTTGTAAACTTCTTTTATCTGTGACGATAGTGACGGTACTTGATGAATAAGCTCCGGCTAACTACGTGCCAGCAGCCGCGGTAATACGTAGGGAGCGAGCGTTATCCGGATTTACTGGGTGTAAAGGGCGCGTAGGCGGGCTGACAAGTCAGATGTGAAA
+
:F:FFFFFFFFFFFFFFFFF:FFF:FFFFFF,FFFFFFFFFFFFFFFFFFFFFFFFFFFFFFFFFFFFFFFFFFFFFFF:FFFFFFFFFFFF:FFFFF:FFFFFFF::FFFFFFFF::F:FFF:FFF,FF:FFFFF:FFFFFFFFFFFFFFFFFFFF:FFFF:FFF:FFFFFFF::FFFFFFF,FF,F,F,FFFFFF:FFFF:FF::FFFFFF:FFFF,::FFF:FF:,,FFF,F,,FF:,FFF,F:FFF
@A00881:241:HJW2NDRXX:1:2132:16866:2300 1:N:0:CGAGAGAA+GATTGGAG
CGATGTCCTACGGGAGGCACCAGTGAGGAATATTGGTCAATGGGCGCGAGCCTGAACCAGCCAAATAGCGTGAAGGAAGACGGCCCTACGGGTTGTAAACTTCTTTTATACGGGAATAAGACCGTCCACGAGTGGATGCGTGCATGTACCGTATGAATAAGCATCGGCTAACTCCGTGCCAGCAGCCGCGGTAATACGGAGGATGCGAGCGTTATCCGGATTTATTGGGTTTATAGGGAGCGTAGACGGG
+
:F,FFFFFFFFFFFFFFFF:FFFFFFFFFFFFFFFFFFFFFFFFFFFFFFFFFFFFFFFF:FF:F:FFFF:FFFFFFFFFF:FFFFFFFFFFFFFFFFFFFFFFFFFFFFFFFFF,FFFFF:FFFFFFFFFFFFFFFFFFFFFFFFFFFF:FFFFFFFFF:F:FFFFFFFFFFFFFFF,FFFFFFFFFFFF:FFFFFFFFFFFFFFFFFFF,F,FFFFF:::FF:FFFFFFFF,FF::FFFFFFF,FF,:
@A00881:241:HJW2NDRXX:1:2132:25599:2550 1:N:0:CGAGAGAA+GATTGGAG
CGATGTCCTACGGGATGCACCAGTGGGGAATATTGGTCACTGGGGGAAACCCTGAACCAGCAACGCCGCGTGAAGGAAGAAGGCTTTCGGGTTGTAAACTTCTTTTACCGGGGACGATAGTGACGGTACCTGGTGAATAAGCTCCGGCTAACTACGTGCCAGCAGCCGCGGTCATACGTAGGGAGCGAGCGTTATCCGGATTTACTGGGTGTCAAGGGAGCGTAGACGGAAGAGCACTGCTGCAGTGACA
+
FFFFFF:FF:FFFF:FFFFFF:F:F:FF,:FFF:FFFF,,,:FFF:FFFFFF:FFFFFF,FF:FFFFFFF,FFF,FFFF:FFF,FF,FFF:,FFF,F:FF,F:FFF,FFFFFFFF:,F,FFF,FFFFF:FFF:FFF:FFFFFFFFFFFFFFFFFFFFFF,:FF,FFFFF:F:,F,FFFFFFF,FFFFF:,FFF,:FFFF,,FFFFFF::FF,FF:FF:,FF:FF:FFF:,FFFFFFF,:FFF,:FF:FF:
@A00881:241:HJW2NDRXX:1:2132:16966:3004 1:N:0:CGAGAGAA+GATTGGAG
CGATGTCCTACGGGAGGCAGCAGTGGGGAATATTGCACAATGGGGGGAACCCTGATGCAGCACCGCCGCGTGAGTGAAGAAGTATTTCGGTACGTAAAGCTCTATCAGCAGGTAAGAAAATGACGGTACCTGACTAAGAAGCCCCGGCTAACTACGTGCCAGCAGCCGCGGTAATACGTAGGGGGCAAGCGGTATCCGGAGTTACTGGGTGTAAAGGGAGCGTTGACGGCAGGGCGCGTCTGAAGTGAAA
+
,F,FFFFFFFFFFFFFFFFFFFF,FFFFFFFFFFF:FFFFFFFFFFFFFFFFFFFFFFFFFF,FFFFFFFFFFFFF:FFF:F:FFFFFFF:FFFFFFFFFFFFFFF,FFFFF,FFFF:FFFFFFFFFF:FFF,:F,FFFFFFFFFFFFFFF:FFFFFFFFFFFFFFFFF:F,F:FFFFFFF,FFFFF:FFF,F,FFFFFF,::FFFFFFFFF:,FFFFF:FFF,FFFFFF,FFFF,,,FF,FFF:::F,F
@A00881:241:HJW2NDRXX:1:2132:24162:3349 1:N:0:CGAGAGAA+GATTGGAG
CGATGTCCTACGGGATGCAGCAGTGGGGAATATTGGGCAATGGGCGCAAGCCTGACCCAGCAACGCCGCGTGAAGGAAGAAGGCCCTCGGGTTGTAAACCTCTTTTACCAGGGACGAAGGACGTGACGGTACCTGGAGAAAAAGCACCGGCTCACTACGTGCCAGCAGCCGCGGTACTACGTAGGTTGCACGCGTTGTCCGGATTTACTGGGTGTAAAGGGCGTGTCGGCGGAACTGCAAGTCCGATGTG
+
FF:FFFFFF:FFFFFFFFFFFFFFFFFFFFFFFFFFFFFFFFFFFFFFFFFFFF:FFFFFFF:FFFFFFFFF:FFFFFF:FFFFF:FFFFFFFFFFFF:FFFFFFFF,F,FFFFF:F:FF,FFFFFFFFFF,:FFFFF:FFF,FFF,FFFFF:FFFFFFFFFFFFFFFF:F:FF,F:FFFFFFFFFFFF,,F:FFFFFFFFFFFFF:F:FFF,F:F,FF,FFFF:F,FF,FFF:FFFF,FFFF:FFFFFF
@A00881:241:HJW2NDRXX:1:2132:18322:3912 1:N:0:CGAGAGAA+GATTGGAG
CGATGTCCTATGGGATGCACCAGTGGGGAATATTGCACAATGGGGGGAACCCTGATGCAGCGACGCCGCGTGGGTGAAGAAGTATTTCGGTATGTAAAGCCCTATCAGCAGGGAAGAAGATGACGGTACCTGAGTAAGAAGCCCCGGCTAACTACGTGCCAGCAGCCGCGGTAATACGTAGGGGGCGAGCGTTATCCGGATTTACTGGGTGTAAAGGGAGCGTAGACGGCGAGTCAAGTCTGGAGTGAAA
+
FFFFFFFFFFFFFFFFFFFFFFFFFFFFFFFFFFFFFFFFFFFFFFFFFFFFFFFFFFFFFFFFFFFFFFFFFFFFFFFFFFFFFFFFFFFFFFFFFFFFFFFFFFFFFFFFFFFFFFFFFFFFFFFFFFFFFFFFFFFFFFFFFFFFFFFFFFFFFFFFFFFFFFFFFFFF,FFFFFFF:FFFFFFFFFFFFFF:FFFFFFFFFFFFFFFFF:FFF:FFFFFFFFFFFFF:FFFFFFFFFFFFFFFFFF
@A00881:241:HJW2NDRXX:1:2132:23140:4053 1:N:0:CGAGAGAA+GATTGGAG
CGATGTCCTATGGGGGGCAGCAGTGAGGAATATTGGTCAATGGGCGGAAGCCTGAACCAGCCAAGTCGCGTGAGGGATGACGGCCCTACGGGTTGTAAACCTCTTTTGCCGGGGAACAAAAGGCGGGACGTGTCCCGCAGTGGAGTGTACCCGGAGAAAAAGCATCGGCTAACTCCGTGCCAGCAGCCGCGGTAATACGGAGGATGCGAGCGTTATCCGGATTTATTGGGTTTAAAGGGTGCGTAGGCGG
+
FFFFFFFFFF:FFFFFFFFFF,FFFFFFFFFF:FFFFFFFFFFFFF:FFFFFFFFFFFFFFFFF:FFFFFFFFFFFFFFFFFFFFFFFFFFFFFFFFFFFFF:FFFF:FFFFFFF,FFF,FFFFFFFFFFFF:FFFFFFFFFFFFFFFFFFFFFFFFFFFFFF:FFFFFFFFFFFFFFFFFFFFFFFFFFFFFFFFFFFFFFF:FFFFFFFF,F,FFFFFF,FFFFFFFFFFFF:,FFFFFFFFFFF:F:
@A00881:241:HJW2NDRXX:1:2132:21233:4539 1:N:0:CGAGAGAA+GATTGGAG
CGATGTCCTATGGGACGCACCAGTGAGGAATATTGGTCAATGGGCGCGAGCCTGAACCAGCCAAGTAGCGTGAAGGAAGACGGCCCTACGGGTTGTAAACTTCTTTTATACGGGAATAAGAACGTCCACGAGTGGATGCGTGCATGTACCGTATGAATAAGCATCGGCTAACTCCGTGCCAGCAGCCGCGGTAATACGGAGGATGCGAGCGTTATCCGGATTTATTGGGTTTAAAGGGAGCGTAGACGGG
+
FFFFFFFFFFFFFFFFFFFFFFFFFFFF:FFFFFFFFFFFFFFFFFFFFFFFFFFFFFFFFFFFFFFFFFFFFFFFFFFFFFFFFFFFFFFFFFFFFFFFFFFFFFFFFFFFFFF,FFFFFFF:FFF:FFFFFFFFFFFFFFFFFFFF:FFFFFFFFFFFFFFFF:FFFFFFFFFFFFFFFFFFFFF:FFFFF,FFFFFFFFFFFFFFFFFFFF:FFFFFFFFFFFF,FF:FFF:FFFFFFFFFFFFFF:
@A00881:241:HJW2NDRXX:1:2132:19633:4899 1:N:0:CGAGAGAA+GATTGGAG
CGATGTCCTATGGGATGCAGCAGTGAGGAATATTGGTCAATGGGCGCGAGCCTGAACCAGCCAAGTCGCGTGAGGGAAGACGGCCTTATGGGTTGTAAACCTCTTTCAGATGAGAGTAAAGGGTGTTACGAGTAACACATTGCAAGTATCATCAGAAGAAGCATCGGCTAATTCCGTGCCAGCAGCCGCGGTAATACGGAAGATGCGAGCGTTATCCGGCTTTATTGGGTTTAAAGGGTGCGTAGGCGGA
+
FF,FFFFFFF:FFF:FFFFFFFFFFFFFFFFFF:FFFFFFFFFFFFFFFFFFFFFFFFFFFFFFFFFFFFFFFFFFFFFFF:FFFFFFFFFFFFFFFF,FFFFFFFFF:FFFFFFFF,FFFFFFFFFFFFFFFFFFFFFFFFFFFFFFFFFFFFFFFF:FFFFFFFFFF::FFFFFF:FFFFFFF:FFFF:FFFFFF::F,:FFFFFFFFFFFFFFFFF,::F,FFF:FFFFFFFFFFFF:F:FFF::F:
@A00881:241:HJW2NDRXX:1:2132:24361:5071 1:N:0:CGAGAGAA+GATTGGAG
CGATGTCCTATGGGGTGCAGCAGTGAGGAATATTGGGCAATGGGCGGAAGCCTGACCCAGCCATGCCGCGTGCAGGAAGACGGCCTTATGGGTTGTAAACCTCTTTCAGATGAGAGTAAAGGGTGTTACGTGTAGCACATTGCAAGTATCATCAGAAGAAGCATCGGCTAATTCCGTGCCAGCAGCCGCGCTAATACGGAAGATCCGAGCGATATCCGGATTAATTGGGTTTAAATGGTGCGAACGCGCA
+
:FF:FFFFFFFFFFFFFFFFFFFFFFFFFFFFFFFFFFFFFFFFFFFFFFFFFFFFFFFFFFFFFFFFFFFFFFFFFFFFFFFFFF:FFFFFFFF:FFFFFFFFFF:FFF,FFFFFFFFFFFFFFFFFFF:F,FFFFF,FFFFFFFFFFFFFFF:FFFFFFFFFFFFFF::,FFF:,FFFFF:FF:F::FFFFF,FFFFFF:FFFF,:FF,,F,,,F:,F,F,F:,,,::,:F:F,,,F,,F,F,,:F,F
@A00881:241:HJW2NDRXX:1:2132:25934:6324 1:N:0:CGAGAGAA+GATTGGAG
CGATGTCCTACGGGATGCAGCAGTGAGGAATATTGGTCAATGGGCGAGAGCCTGAACCAGCCAAGTCGCGTGAGGGAAGACGGTCCTATGGATTGTAAACCTCTTTTGCCGGGGAGCAAAGAGCGGCACGTGTGCCGCGCCGAGAGTACCCGGAGAAAAAGCATCGGCTAACTCCGTGCCAGCAGTCGCGGTAATACGGAGGATGCGAGCGTTCTCCGGATTTATTGGGTTTAAAGGGTGCGTAGGCGGC
+
FF:FFFFFFFFFFFFFFF:FFFFFF,:FFFFFFFFFFFFFFFFFFFFFFFFFFFFFFFFFF:FF,,FFFFFFFFFFFFFFFFFFFFF,FFFFFFFFFFFFFFFFFFF,FFFFF:FFFFFFFFFFFFFFFF,FFF:FFFFFFFFFFFF,FFFFF:FFFFFFFFFFFFFFFFFFFFFFFFFFFFFFFFFFFFFFF,::FFF:FFFFFF,,FFFFF,F,:FF,,FF:F:FF:F,F,FFFFFFF,F,,F:,F:F
@A00881:241:HJW2NDRXX:1:2132:19913:7388 1:N:0:CGAGAGAA+GATTGGAG
CGATGTCCTATGGGGTGCACCAGTGAGGAATATTGGACAATGGCCGGAAGGCTGATCCAGCCATGCCGCGTGAGGGAATGAGGTCCTATGGATTGTAAACCTCTTTTCACGCAGGGCAATAAGGTCCACGAGGTGGACCGACGAGAGTATGCGTGGAATAAGCATCGGCTAACTCCGTGCCAGCAGCCGCGGTAATACGGAGGATGCGAGCGTTGTCCGGATTTATTGGGTTTAAAGGGTGCGTAGGCGG
+
FFFFFFFFFF,FFFFFFFFFFFFFFFFFF:FFFFFFFFFFFF:FFFFFFFFFFFFFFFFFFFFFFFFFFFFFFFFFFFFFFFFFFFFFFFFFFFFFFF:FFFFFFFFFFFFFFFFFFFFFFFFFFFFFFFFFFFFFFFFFFF:F:FFFFFFFFF:FFFFFFFFFFFFFFFFFFFFFFFFFFFFFFFFFF:FFF,F:FFF:F:FFFFFFFFFFFFFFFFFFFFFFF::FFF:F,FF:FFFF:FFFF:,:::
@A00881:241:HJW2NDRXX:1:2132:29405:7420 1:N:0:CGAGAGAA+GATTGGAG
CGATGTCCTATGGGGTGCAGCAGTGGGGAATATTGGGCAATGGGCGCAAGCCTGACCCAGCAACGCCGCGTGAGGGAAGAAGGCTTTCGGGTTGTAAACCTCTTTTACCAGGGACGAAGGACGTGACGGTACCTGGAGAAAAAGCAACGGCTAACTACGTGCCAGCAGCCGCGGTAATACGTAGGTTGCAAGCGTTGTCCGGATTTACTGGGTGTAAAGGGCGTGTAGGCGGAACTGCAAGTCAGATGTG
+
FFFFFFFFFFFFFFFFFFFFFFFFFFFFF:FFFFFFFFFFFFFFFFFFFFFFFFFFFFFFFFFFFFFFFFFFFFFFFFFFFFFFFFFFFFFFFFFFFFF:FFFFFFFFFFFFFFFFFFFFFFFFFFFFFF::FFFFFFFFFFFFFF:FFFFFFFFFFFFFFFFFFFFFFFFFFFFFFFFFFFFFFFFFFFFFFFFFFFFFFFFFFFFFFFFF:FFFFFFFFFFFFF:FFFFFF,FFFF,:FFFFFF,FFF
@A00881:241:HJW2NDRXX:1:2132:21423:7905 1:N:0:CGAGAGAA+GATTGGAG
CGATGTCCTACGGGGCGCACCAGTTAGGAATATTCGTCAATGGGGGAAACCCTGAACGAGCAATGCCGCGTGTGTGATGAAGGCCCTCTGGGTTGTAAAACACTGTTGTTTGGAAAGAATGGTAAGAATAGGAAATGATTCTTACTTGACGGTACCATTCAAGAAAGCCACGGCTAACAACGTGCCAGCAGCCGCGGTAATACGTAGGTGGCGAGCGTTATCCGGATTTATTGGGCGAAAAGCGTGCGCA
+
FFFFFFFFFFFFFFFFFFFFFFFF::FFFFFFFFFFFFFFFFFFFFFFFFFFFFFFFFFFFF,FFFFFFFFFFFFFFFFFFFFFFFFF:FF::FFFFFF:FFFFF:,FFFFFFFFFFFFFF:F,FFFFFFFFFFF:FFFFFFFFFFFFFFFFFFFFFFFF,FFF:F::FFFFFFFF,,,FF:FF:F:FFFFFFFFFFF,,FFFFFFF,FF:FFFFFF:F:FFF,:FFF,,FFF,F::,,F:FFFFFFFFF
@A00881:241:HJW2NDRXX:1:2132:28556:7952 1:N:0:CGAGAGAA+GATTGGAG
CGATGTCCTACGGGAGGCAGCAGTGGGGGATATTGGACAATGGGGGGAACCCTGATCCAGCGACGCCGCGTGAGTGAAGAAGTATTTCGGTATGTAAAGCTCTATCAGCAGGGAAGAAAGAGGACGGTACCTGAGTAAGAAGCCCCGGCTAACTACGTGCCAGCAGCCGCGGTAATACGTAGGGGGCAAGCGTTATCCGGATTTACTGGGTGTAAAGGGAGCGTAGACGGAGAGGCAAGTCTGGAGTGAA
+
:FF,FFFFFFFFFFFFFFFFFFFFFFFFFFFFFFFFFFFFFFFFFFFFFF:FFFFFFFF:FFFFFFFFFFFFFFFFFFFF:FFFF:FFFFFFFFFFFFFFFFFFFFFFFFFFFFFF:FFFFFFFFFFFFF:FFFF:FFFFFFFFFFFFFFFFFFFFFFFFFFFFFFFFFFFFF,FFFFFFF,FFFFFF,FFFFF:FF:FFFFFFF,,,FFFFFF,FFFFF,F:F:FFFFFFFFFFFFF:FFFF:FFFFF:
@A00881:241:HJW2NDRXX:1:2132:31331:8030 1:N:0:CGAGAGAA+GATTGGAG
CGATGTCCTATGGGGTGCACCAGTGAGGAATATTGGTCAATGGACGGAAGTCTGAACCAGCCATGCCGCGTGCAGGAAGACGGCTCTATGAGTTGTAAACTGCTTTTGTACGAGGGTAAACTCGGGTACGTGTACCCGACTGAAAGTATCGTACGAATAAGGATCGGCTAACTCCGTGCCAGCAGCCGCGGTAATACGGAGGATCCAAGCGTTATCCGGATTTATTGGGTTTAAAGGGTGCGTAGGCGGT
+
,FFFFFFFFF:FFFFFFFFFFFFFFFFFFFFFFFFFFFFFFFFFFFFFFFFFFFFFFFFFFFF,FFFFFFFFFFFF:FFFFFFFFFFFFFFFFFFF,FF,FFFFF:,FFFFF,F,FFFF:FF:FFFFFFFFFFFFF:FFFFFFFFFFFFF:FF:F:FFFFFFFFFF,FFFFFFF,F,FFFFFFFFFFFFFFFFFFFFFFFF,FFFF::FFFFFF:FFF,F,FFFFF:FFFFF:FFFFFF,FF,FF:FF:F
@A00881:241:HJW2NDRXX:1:2132:13440:8296 1:N:0:CGAGAGAA+GATTGGAG
CGATGTCCTATGGGATGCACCAGTGAGGAATATTGGTCAATGGGCGCGAGCCTGAACCAGCCAAGTAGCGTGAAGGAAGACGGCCCTACGGGTTGTAAACTTCTTTTATACGGGAATAAGAACGTCCACGAGTGGATGCGTGCATGTACCGTATGAATAAGCATCGGCTAACTCCGTGCCAGCAGCCGCGGTAATACGGAGGATGCGAGCGTTATCCGGATTTATTGGGTTTAAAGGGTGCGTAGGCGGC
+
FFFFFFFFFFFFFFFFFFFFFFFFFFFFFFFFFFFFFF,FFFFFFFFFFFFFFF:FFFFFFFFFFFFFFFFF:FFFFFFFFFFFFFF:FFFFFFFFFFFFFFFFFFFFFFFFFFFFFFFFFFFFFFFFFFFFFFFFFFFFFFFFFFFFFFFFFFFFFFFFFFFFFFFFFFFFFFFFFFFFFFFFFFFFFFFFF:FFFFFFFFFFFFFFFFFFFF:F:FFFFF:FFFFFFFFF,F:FFFFFFFFFFFFFFF
@A00881:241:HJW2NDRXX:1:2132:27272:8422 1:N:0:CGAGAGAA+GATTGGAG
CGATGTCCTACGGGATGCAGCAGTGGGGGATATTGCACAATGGAGGGAACTCTGATGCAGCGATGCCGCGTGAGGGAAGAAGGTTTTCGGATTGTAAACCTCTGTGGAGGGGGACGATAATGACGGTACCCCTTTAGGAAGCCACGGCTAACTACGTGCCAGCAGCCGCGGTAATACGTCGGTGGCGAGCGTTGTCCGGAATTACTGGGTGTAAAGGGAGTGCAGGCGGGAAAGCAAGTCAGAAGTGAAA
+
FFFFFFFFFFFFFFFFFFFFFFFFFFFFFFFFFFFFFFFFFFF,FFFF,FFFFFFFFFFFFFFFFFFFFFFFFFFFFFFF:FFFFFFFFFF:FFFFFFFFFFFF:FFFFFFFF:FFFFFFFFFFFFF:FFFFF,FFFF:FFFFFFFFFFFFFFFFFFFFFFFFFFFFFFF:FFFFFFFF,FFFFFFFFFFFF,:FFFFF:FFF,F::FFFFF,F:FFFFFF:FFFFFFFFFFFFFF:FFFF:F,FFFF,:
@A00881:241:HJW2NDRXX:1:2132:20482:8719 1:N:0:CGAGAGAA+GATTGGAG
CGATGTCCTATGGGGTGCAGCAGTGAGGAATATTGGTCAATGGGCGCGAGCCTGAACCAGCCAAGTAGCGTGAAGGAAGACGGCCCTACGGGTTGTAAACTTCTTTTATACGGGAATAAGACCGTCCACGAGTGGATGCGTGCATGTACCGTATGAATAAGCATCGGCTAACTCCGTGCCAGCAGCCGCGGTAATACGGAGGATGCGAGCGTTATCCGGATTTATTGGGTTTAAAGGGAGCGTAGACGGG
+
FFFFFFFFFF:FFFFFFFFFFFFFFFFFFFFFFFFFFFFFFFFFFFFFFFFFFFFFFFFFFFFFFFFFFFFFFFFFFFFFFFFFFFFFFFF:FFFFFFFFFFFFFFFFFF:FFFFFFFFFFFFFFFFFFFFFFFFFFFFFFFFFFFFFF:FFFFFFFFFFFF,FFFFFFFFFFFFFFFFF:FFFFFFFFFFF:FFFFFFFF:FFFFFFFFF,FFFF,FF::FF:FFF:FFFFFFF:FFFFFFFFFFFFF:
@A00881:241:HJW2NDRXX:1:2132:16007:10520 1:N:0:CGAGAGAA+GATTGGAG
CGATGTCCTACGGGAGGCAGCAGTGGGGAATTTTGGACAATGGGCGCAAGCCTGATCCAGCTATTCCGCGTGCGGGAAGACGGCCTTCGGGTTGTAAACCGCTTTAGTGGAGGACGAAAAGCGCAGGTAGGACAATGACGTGCGTGCTGACGGTACTCCAAGAATAAGCACCGGCTAACTACGTGCCAGCAGCCGCGGTAATACGTAGGGTGCGAGCGTTAATCGGAATTACTGGGCGTACAGGGTGTGC
+
,FFFFFFFFFFFFFFFFFFFFFFFFFFFFFF:FFFFFFF,FFFFFFFFFFFFFFF:FFFFFFFFFFFFFFFFFFFFFFFFFFFFFFFFFFFFFFFFFFFFFFF,FFFFFFFFFFFFF,:FFFFFFFFFFFF:F,FFF:FFFFFFFFF,FFFFFF:FFFFF:FFFFFFFFFFFFFF:,FFFFFF:FFFFFFFFFFFFFFF:,F:FF::::FFFFFFFFFF:FFFFF:F,FFF:::FFFF,F,FFFF:F:F:
@A00881:241:HJW2NDRXX:1:2132:22426:10802 1:N:0:CGAGAGAA+GATTGGAG
CGATGTCCTACGGGATGCAGCAGTGAGGAATATTGGTCAATGGGCGCGAGCCTGAACCAGCCAAGTAGCGTGAAGGAAGACGGCCCTACGGGTTGTAAACTTCTTTTATACGGGAATAAGAACGTCCACGAGTGGATGCGTGCATGTACCGTATGAATAAGCATCGGCTAACTCCGTGCCAGCAGCCGCGGTAATACGGAGGATGCGAGCGTTATCCGGATTTATTGGGTTTAAAGGGAGCGTAGACGGG
+
FFFFFFFFFFFFFFFFFFFFFFFFFFFFFFFFFFFFFFFFFFFFFFFFFFFFFFFFFFFFFFFFFFFFFFFFFFFFFFFFFFFFFFFFFFFFFFFFFFFFFFFFFFFFFFFFFFFFFFFFFFFFFFFFFFFFFFFFFFFFFFFFFFFFFFFFFFFFFFFFFFFFFFFFFFFFFFFFFFFFFFFFFFFFFFFFFFFFFFFFFFFFFFF:FFFFF,FFFFFF,FF:F:FFFF:FFF:FFFFFFFFFFFFFF,
@A00881:241:HJW2NDRXX:1:2132:19416:11099 1:N:0:CGAGAGAA+GATTGGAG
CGATGTCCTACGGGAGGCAGCAGTGAGGAATATTGGTCAATGGGCGCGAGCCTGAACCAGCCAAGTAGCGTGAAGGAAGACGGCCCTACGGGTTGTAAACTTCTTTTATACGGGAATAAGAACGTCCACGAGTGGATGCGTGCATGTACCGTATGAATAAGCATCGGCTAACTCCGTGCCAGCAGCCGCGGTAATACGGAGGATGCGAGCGTTATCCGGATTTATTGGGTTTAAAGGGAGCGTAGACGGG
+
FFFFFFFFFFFFFFFFFFFFFFFFFFFFFFFFFFFFFFFFFFFFFFFFFFFFFFFFFFFFFFFFFFFFFFFFFFFFFFFFFFFFFFF:FFFFFFFFFFFFFFFFFFFFFFFFFFF:FFFFFFFFFFFFFFFFFFFFFFFFFFFFFFFF:FFFFFFF:FFFFFF:FFFFFF:FFFFFFFFFFFFFFFFFFFFF::FFFFFFFFFFFF:FFFF,FF:FFFFF:FF:FFFFFF:FFFFFFFFFFFFFFFF:F,
@A00881:241:HJW2NDRXX:1:2132:31901:11240 1:N:0:CGAGAGAA+GATTGGAG
CGATGTCCTACGGGACGCAGCAGTGAGGAATATTGGTCAATGGGCGGGAGCCTGAACCAGCCAAGTCGCGTGAGGGAAGACGGCCCTATGGGTTGTAACCCTCTTTTGCCGGGGAGCAAAGCGCCGCACGTGTGCGGTCTGGAGAGTACCCGGAGTAAAAGCATCGGCTAACTCCGTGCCAGCAGCCGCGGTACTACGGAGGATGCGAGCGTTATCCGGATTTATGGGGTGTAAAGGGTGCGTAGGCGGT
+
:FFFFFFFFFFFFFFFFFFFFFFFFFF:FFFFFFFFFFFFFFFFFFFFFFFFFFFFFFFFFFFFFFFFFFFFFFFFFFFFFFFFFFFFFFFFFFFFFFFFFFFFFFFFF:FFFFF:FFF:FFFFFFF,FFFFFF,FFFFFFFFFFF:FFFFFFFF::FF:FFFFFFFFFFFFFFFFFFFFFFF:,FFFFF,FF,FFFF:FFFFFFF,FFFFFFFF:FF:F:FFFF,FFFF,F,:,FFFF:FF:F,FFFFF
@A00881:241:HJW2NDRXX:1:2132:12138:11678 1:N:0:CGAGAGAA+GATTGGAG
CGATGTCCTATGGGGTGCAGCAGTCGAGAATCATTCACAATGGGGGGAACCCTGATGGTGCGACGCCGCGTGGGGGAGGAAGGTCTTCGGATTGTAAACCCCTGTCATGCAGGAGCAAGGCCGAAAGGTTGATAGTACTGCAAGAGGAAGAGACGGCAAACTCTGTGCCAGCAGCCGCGGTAATACAGAGGTCTCAAGCGTTGTTCGGAATCACTGGGCGTAAAGGGTACGTAGGCGGTGCAGCAAGTTG
+
,F:FF:FF:F,FFFFFFFFFFFFFFFFFFFFFFFFFFFFFFFFFFFFFFFFFFFFFFFFFFFFFFFFFFFFFFFFFFFF::FFFFFFFFFFFFFFFFF:F,FFFFFFFFFFFFFFFF,FFFFFFFFFFFFFFFFFFFFFFFFFF:FFFFFFFFF:FFFFFFFFFFFFF:FF:FFFFFFFFFFFFFFFFFFFFFFFFFFFFFFFFFF,FF,F:FFF:::FFF:F,FF:FF:FF,F,FFF:FFFFFFFF,FF
@A00881:241:HJW2NDRXX:1:2132:29921:12195 1:N:0:CGAGAGAA+GATTGGAG
CGATGTCCTATGGGATGCAGCAGTGGGGAATATTGCACAATGGGGGAAACCCTGATGCAGCGACGCCGCGTGAGTGAAGAAGTATTTCGGTATGTAAAGCTCTATCAGCAGGGAAGAAGATGACAGTACCTGTAGAATAAGCTCCGGCTAACTACGTGCCAGCCGCCGCGGTACTACGTAGGGAGCGAGCGTTATCCGGATTTCTTGGGTGTAAAGGGTGCGTAGACGGATATGCAAGTTAGTTGTGAAA
+
:F:FFFFFFFFFFFFFFFFFFFFFFFFFFFFFFFFFFFFFFFFFFFFFFFFFFFF:FFFFFFFFFFFFFFFFFFF:FFFFFFF:FFFFFF,FFFFFFF:FFFF:FFFFFFFFFFFF:,FFFFFFFFFFFFFFFFFFFFFFFFFFF:FFFFFFFFFFFFFFFFF,FFFF,:FFF:FFFF::FFFFFFFFFF:,F,FFFFFFF,:,F:FFFFFFFFFF:FFFFF:FFFFFF,FF:FFFFFFF,F,,FFFFFF
@A00881:241:HJW2NDRXX:1:2132:32190:12649 1:N:0:CGAGAGAA+GATTGGAG
CGATGTCCTACGGGGTGCAGCAGTGGGGAATATTGCACAATGGGGGAAACCCTGATGCAGCGACGCCGCGTGAGTGAAGAAGTATTTCGGTATGTAAAGCTCTATCAGCAGGGAAGAAGATGACGGTACCTGAGTAAGAAGCCCCGGCTAACTACGTGCCAGCAGCCGCGGTAATACGTAGGGGGCAAGCGTTATCCGGATTTACTGGGTGTAAAGGGAGCGTAGACGGCGATGCAAGTCTGAAGTGAAA
+
:FFFFFFFFFFFFFFFFFFFFFFFFFFFFFFFFFFFFFFFFFFFFFFFFFFFFFFFFFFFF:FFFFFF:FFFF:FFFFFFFFFFFFFFFFFFFFFFFFFFFFFFFFFFFFFFFFFFFFFFFFFFFFFFFFFFFFFFFFFFF:FFF:FFFFFFFFFFFFFF,FF,FFFFFFFFF::FFF:FFFF:FFFF:FFFFFFFFFFFFFFF:FFFFFFFFFFFFFFFFFFF:FFFF:FFFF:F,:FFFFFFFFF:FF
@A00881:241:HJW2NDRXX:1:2132:31385:12978 1:N:0:CGAGAGAA+GATTGGAG
CGATGTCCTACGGGACGCACCAGTGAGGAATATTGGACAATGGATGGAAATCTGATCCAGCCATGCCGCGTGCAGGAAGGCGGTCCTATGGATTGTAAACTGCTTTTGTACGGGAGCAATAATTTCTACGGGATAGGGAGATGAGAGTACCGTACGAATCAGCATCGGCTAACTCCGTGCCAGCAGCCGCGGTAATACGGAGGATGCGAGCGTGATCCGGATGTATTGGGTTTATAGGGTGCGTAGGCTG
+
:FFFFFFFFFFFFFFFFFFFFFFFFFFFFFFFFFFFFFFFFFFFFFFFF:FFFFFFFFFFFFFFFFFFFFFFFFFFFFFFFFFFFF:F:FFFFFFF:FFFFFFFFFFFFF:F:FFFFFFF:FFFFFFFFFFFF:FFFFFFF:FFFFFFFFFF:F:FFFFFFFFFFFFFFFFFFFFFFFFFFFFFFFFFFFFFF,:FFFFF:FFFFFFFFFFFF,:F:FFFFF,FFF:FFFFFF,,FFFF:FFFF,:FF,F
@A00881:241:HJW2NDRXX:1:2132:10520:13636 1:N:0:CGAGAGAA+GATTGGAG
CGATGTCCTATGGGGCGCAGCAGTGGGGAATATTGGACAATGGGCGAAAGCCTGATCCAGCGACGCCGCGTGAAGGAAGACGGTCTTCGGATTGTAAACTTCAGTGAGCAGGGACGAGAAAGGACGGTACCTGCAGAGCAAGCCACGGCTAACTACGTGCCAGCAGCCGCGGTAATACGTAGGTGGCGAGCGTTATCCGGAATTACTGGGTGTAAAGGGTGAGTAGGCGGGGATGCAAGTCAGGTGTGAA
+
FF:FFF:FFFFFFFFFFFFFFFF,FFFFFFF:FFFFFFFFFFFFFFFFFFFFFF:FFFFFFFFFFFFFFFFFF,FFFFFFFFFFFFFFFFFFFFFF:FFFFFFFFFFFFFFFF,FFFFF:FFF:FFFFFFFFFFFFFFFFFFFFFFFFFFFFFFFFFFFFFFFF:FFFFFFFFFFFF:F:FF:FFFFFFFFFFFFFFFF:FFFFFFFFFFFFFFFFFFF:FFFFFFFF::FF:F:FF,FF::FFFFF:FF
@A00881:241:HJW2NDRXX:1:2132:20374:14920 1:N:0:CGAGAGAA+GATTGGAG
CGATGTCCTACGGGAGGCAGCAGTGGGGAATATTGGGCAATGGGCGAAAGCCTGACCCAGCAACGCCGCGTGAGGGAAGAAGGGTTTCGGCTCGTAAACCTCTGTCCTATGGGACGAAGGAAATGACGGTACCATAGGAGGAAGCCCCGGCTAACTACGTGCCAGCAGCCGCGGTAATACGTAGGGGGCGAGCGTTGTCCGGAATGATTGGGCGTAAAGGGCGCGTAGGCGGCCTGATAAGTCAGGGGTG
+
FFFFFFFFFFFFFFFFFFFFFFFFFFFFFFFFFFFFFFFFFFFFFFFFFFFFFFFFFFFFFFFFFFFFFFFFFFFFFFFFFFFFFFFFFFFFFFFFFFFFFFFFFFFFFFFFFFFFFFFFFFFFFFFFFFFFFFFFFFFFFF:FFFFFFFFFFFFFFFFFFFFFFFFFFFFFFFFFFFFFFFFFFFFFFFFFFFFFFFFFFFFFFFFFFFFFFFFFFF:FFFFFFFFFFF:FF:FFFFFFFFFFFFFFFF
@A00881:241:HJW2NDRXX:1:2132:19786:15060 1:N:0:CGAGAGAA+GATTGGAG
CGATGTCCTACGGGGGGCAGCAGTGGGGGATAGTGCGCAATGGGGGGAACCCTGACGCAGCAACGCCGCGTGAAGGAAGACGGTTTTCGGATTGTAAACTTCTTTTATTAAGGACGAAAGAATGACGGTACTTAATGAATAAGCTCCGGCTAACTACGTGCCAGCAGCCGCGGTAAGACGTAGGGAGCAAGCGTTGTCCGGACTTACTGGGTGTAAAGGGTGCGGAGGCGGCTACACACGTCAGATGTGA
+
,FFFFFF,FFFFFFF,F:FFFFFF:FFFFFF,,:FFFFF:FFFFFFFF:FFFFFFFFFFF:F::F:FF:F,F:FFFFFFF,FFFFFFF:FFFFFFFFFFFFFFFFFFFFFFFFFFFFFF:F,,FFFFFFFFFFFF:FF:FFFFFFFF:,FFFFF::FF:FF:FFFFFFFFF,FFFF,FFFFFFFF,FFFFFFFF:FFFFFFFFFFFFF:FFFFF,FFF,FF:F,FFF:FF::,F,:FFF:F,FF:::FFF
@A00881:241:HJW2NDRXX:1:2132:18096:15233 1:N:0:CGAGAGAA+GATTGGAG
CGATGTCCTACGGGAGGCACCAGTGAGGAATATTGGTCAATGGACGGAAGTCTGAACCAGCCCTGCCGCGTGCAGGAAGACGGCTCTATGAGTTGTAAACTGCTTTTGTACGAGGGTAAACTCGGGTACGTGTACCCGACTGAATGTATCGTACGAATAAGCATCGGCTCACTCCGTGCCAGCAGCCGCGGTAATACGGAGGGTGCGAGCGGGAGCCGGATGTAGTGGGTTTAATGGGCGCGTAGCGGGG
+
:F:,FFFFFFFFFFFFFFFFF,FF:FFFFFFF:FFF:F,FFFFFFFF:FFFFFFF,FF:FFF,:FFFFFFFFFFF:FFFFFFF,,:FFF:,F:FFFFFFFFF:FF:FFFFFFFFFFFFF,FF:FFFFFFFFFF,FFFFFFFF,:,FF,FFFF,,F,,:,,F,,,FF:FF,F,FFF:,F,F,::,FF,F,FFFF,F,,:F,::,,FFF,:FF,FF,,,FF,FFF,F,FF:F:,F,F:F,,F,:,,:,,FFF
@A00881:241:HJW2NDRXX:1:2132:25229:15624 1:N:0:CGAGAGAA+GATTGGAG
CGATGTCCTATGGGGTGCAGCAGTTAGGAATATTGGGCAATGGAGGGAACTCTGACCCAGCAACGCCGCGTGAAGGAAGAAGGTTTTCGGATTGTAAACTTCTGATCTAGGGGAAAAAGGAAGTGATGGTACCCTAGGAGAAAGCCACGGCTAACTACGTGCCAGCAGCCGCGGTAATACGTAGGTGGCGAGCGTTGTCCGGAATGACTGGGCGTAAAGGGAGCGTAGGTTGCGGTTTAAGTTAAATGTG
+
FFFFFFFFFFFFFFFFFFFFFFFFFFFFFFFFFFFFFFFFFFFFFFFFFFFFFFFFFFFFFFFFFFFFFFFFFFFFFFFFFFFFFFFFFF:FFFFFFFFFFFFFFFFFFFFFFF:F:FFFFFFFFFFFFFFFFFFFFFFFFFFFFFFFFFFFFFFFFFFFFFFFFFFFFFFFFFFFFF,FFFFFFFFFFFFFFFFFFFFFFFFFFFFFFFFFFF:FFF:FF:FFFFFFFFFFFFFF:FFFFFFFF,F:FF
@A00881:241:HJW2NDRXX:1:2132:18041:16266 1:N:0:CGAGAGAA+GATTGGAG
CGATGTCCTAATGGGGCGCAGCAGTGAGGAATATTGGTCAATGGGCGCGAGCCTGAACCAGCCAAGTAGCGTGAAGGAAGACGGCCCTACGGGTTGTAAACTTCTTTTATACGGGAATAAGAACGTCCACGAGTGGATGCGTGCATGTACCGTATGAATAAGCATCGGCTAACTCCGTGCCAGCAGCCGCGGTAATACGGAGGATGCGAGCGTTATCCGGATTTATTGGGTTTAAAGGGAGCGTAGACGG
+
FFFFFFFFFF:FFFFFFFFFFFFFFFFFFF,FFFFFFFFF:FFFFFFFFFFFFFFFFFFFFFFFFFFFFFFFFFFFFFFFFF:FFFFFFFFFFFFFF,F:FFFFFFFFFFFFFFFF,FFFFFFFFFFFFFFFFFFFFFFFFFFFF:FFFFFFFFFFF:FFFFFFFFFFFFFFF:FFFFFFF:FFFF:FFFFFFFF:FFFFFFF,FFFFFFF:,F::FFFF:F,FF,FFFFFF,FFFFFFF:FFFFF:::F
@A00881:241:HJW2NDRXX:1:2132:31638:17112 1:N:0:CGAGAGAA+GATTGGAG
CGATGTCCTACGGGGTGCAGCAGTGAGGAATATTGGTCAATGGACGGAAGTCTGAACCAGCCAAGTAGCGTGAAGGAAGGCGGCCCTACGGGTTGTAAACTTCTTTTATAAGGGATTAAAGGGCTCCACGAGTGGGGTGTTGCACGTACCTTATGAATAAGCATCGGCTAACTCCGTGCCAGCAGCCGCGGTAATACGGAGGATGCGAGCGTTATCCGGATTTATTGGGTTTAAAGGGAGCGTAGATGGC
+
FFFFFFFFFFFFFFFFFFFFFFFFFFFFFFFFFFFFFFFFFFFFFFFFFFFFFFFFFFFFFFFFFFFFFFFFFFFFFFFFFFFFFFFFFFFFFFFFFFFFFFFF:FFFFFF:FFFFFFFFFFFFFFFFFFFFFFFFFFFFFF::FFFFFFFFFFFFFFF:FFFFFFFFFFFFFFFFFFFFFFFFFFFF::FFFFFFFFFFFFFFFFFFF,:FF,FFF,,FFFFFFFFF,FFFFFFFFF,FFFF,F:F:FF
@A00881:241:HJW2NDRXX:1:2132:29794:17174 1:N:0:CGAGAGAA+GATTGGAG
CGATGTCCTATGGGATGCAGCAGTGGGGAATCTTCCGCAATGGGCGAAAGCCTGACGGAGCGATGCCGCGTGGGTGAAGAAGGGATTCGTCCCGTAAAGCCCTGTTGCCCGCGACGAAGAGCGCATCGAGGAAAGAGCGATGCGAGTGACGGTAGCGAGCGAGGAAGCCACGGCTAACTACGTGCCAGCAGCCGCGGTAATACGTAGGTGGCGAGCGTTGTCCGGAATCATTGGGCGTACAGCGCATGAA
+
:F,F:FFFFFFFFFFFFFFFFFFFFFFFFFFF:,FFFFFFFFFFFFFFFFFFFFFF:FFFFFFFFF,F:FFF,:,FFFFFF::FFFFFFFFFF:FFFF,FF:FFFFFFF,FFFFFFFFF:F:F,::F:FF,FFFF,FFFFFFFFFFFFFF:FF:FF,FFFFFFFFFFFFFFFFFFFFFFFF,,FFFFFFFF:,F,FFFF,FFFF,FF,F:FFFF::F,:FFFF,:FFFFFFFFF::FF,,F:FFFF:F,F
@A00881:241:HJW2NDRXX:1:2132:21124:17691 1:N:0:CGAGAGAA+GATTGGAG
CGATGTCCTATGGGAGGCAGCAGTGAGGAATATTGGTCAATGGGCGATGGCCTGAACCAGCCCAGTAGCGTGAAGGATGACTGCCCTATGGGTTGTAAACTTCTTTTATAAAGGAATAAAGTCGGGTATGCATACCCGTTTGCATGTACTTTATGAATAAGGATCGGCTAACTCCGTGCCAGCAGCCGCGGTAATACGGAGGATCCGAGCGTTATCCGGATTTATTGGGTTTAAAGGGAGCGTAGATGGA
+
FF::FF,:F:FFFFFFFFFFFFFFFFFFFFFFFFFFFFFFFFFFFFFFFFFFFFFFFF:FFF,FFFF:FFFFFFFF:FFFFFFFF:FFFFFFFFFFF:FFFFFF:FFFFFF,FFF:FFFFFFF,FFFFFFFFFFFFFFFFF:FFFFFFFFFF:FFFFFF::FFFFF:FFFF:FFFFF:FF:FFFFFFFFFFFFFFFF:FF:F,FFFFFF:FF:F:FFFF:F,FF:FFFFF:FFF,F:F,FF:FF:FFF:F
@A00881:241:HJW2NDRXX:1:2132:21739:17879 1:N:0:CGAGAGAA+GATTGGAG
CGATGTCCTACGGGAGGCAGCAGTGAGGAATATTGGTCAATGGGCGCGAGCCTGAACCAGCCAAGTAGCGTGAAGGAAGACGGCCCTACGGGTTGTAAACTTCTTTTATACGGGAATAAGACCGTCCACGAGTGGATGCGTGCATGTACCGTATGAATAAGCATCGGCTAACTCCGTGCCAGCAGCCGCGGTAATACGGAGGATGCGAGCGTTATCCGGCTTTATTGGGTTTAAAGGGAGCGTAGAGGGG
+
FFFFFFFFFFFFFFFFFFF,FFFFFFFF:,FFFFFFFFFFFFFFFFFFFFFFFFFFFFFFFFFFFF:FFFF:F,FFF,FFFFFFFFFFFFFFFFFFF:FF,FFFFFF,F:FFFFF:,FFFF:F:FFFFFF,FFFFFF,FFFFFF,FFF:F:,FF:FF:FFFFF,,FFFFFFFFFFFFFFFFFFFFFFFFFF:FFFFFFFFFF,FFFF,FFFFF,FFF,:,FFFFFFFFF,,FFF:,FFFFFFF:,F,FFF
@A00881:241:HJW2NDRXX:1:2132:20347:18129 1:N:0:CGAGAGAA+GATTGGAG
CGATGTCCTACGGGGGCGCAGCAGTGAGGAATATTGGTCAATGGGCGAGAGCCTGAACCAGCCAAGTCGCGTGAGGGAAGACGGTCCTATGGATTGTAAACCTCTTTTGCCGGGGACCAAAAGGCGGGACGTGTCCCGCAGTGGAGTGTACCCGGAGAAAAAGCATCGGCTAACTCCGTGCCAGCTGCCGCGGTAATACGGAGGATGCGAGCGTGATCCGGAGTTATTGGGTTTCAAGGGTGCGTAGGCG
+
:FFFFFFFFFFFFFFFFFFFFFFFFFFFFF,FFFFFFFFF:FFFFFFFFFFFFFFFFFFFF,FFFFFFFFFFF:FFFFFFFFFFFFFFFFFFFFFFFFF:FFFFFF,FFFFFF,FF,FFF,,FFFFFFFFFFFFFFFFF:FF:F:FFFFFFFFFFFFFFFFFFFFFFFFF:F:FF:FFF:FFFF:,FFFFFFFF:,FFFFFF::FFFFF,FFF,:FF:FF:F,F,FF:FFFFFF,FFFF:F:F:F:::FF
@A00881:241:HJW2NDRXX:1:2132:28664:18630 1:N:0:CGAGAGAA+GATTGGAG
CGATGTCCTACGGGGTGCAGCAGTGGGGAATCTTCCGCAATGGGCGAAAGCCTGACGGAGCGATGCCGCGTGGGTGAAGAAGGGATTCGTCCCGTAAAGCCCTGTTGCCCGCGACGAAGAGCGCATCGAGGAAAGAGCGATGCGAGTGACGGTAGCGAGCGAGGAAGCCACGGCTAACTACGTGCCAGCAGCCGCGGTAATACGTAGGTGGCGAGCGTTGTCCGGACTCATTGGGCGTAAAGCGCATGTA
+
FFFFFFFFFFFFFFFFFFFFFFFFFFFFFFFFFFFFFFFFFFFFFFFFFFFFFFFFFFFFFFFFFFFFFFFFFFFFFFFFFFFFFFFFFFFFFFFFFFFFFFFFFFFFFFFFFFFFFFFF:FFFFFFFFFFFFFFFFFFFFFFFFFFFFFFFFFFFFFFFFFFFFFFFFFFFFFF,FFFF:FFFFFFFFFFFFFF::F:FFFFFFFFFFFFFFFFFFFFFFFFFFF,FFFFFFFFFFFFFFFF:FFFFFF
@A00881:241:HJW2NDRXX:1:2132:29414:18897 1:N:0:CGAGAGAA+GATTGGAG
CGATGTCCTACGGGACGCACCAGTGAGGAATATTGGTCAATGGGCGAGAGCCTGAACCAGCCAAGTCGCGTGAGGGAAGACGGTCCTATGGATTGTAAACCTCTTTTGCCGGGGAGCAAAAAGCGGTACGTGTACCGCATCGAGAGTACCCGGAGAAAAAGCATCGGCTAACTCCGTGCCAGCAGCCGCGGTAATACGGAGGATGCGAGCGTTATCCGGAGTTATTGGGTTTAAAGGGTGCGTAGGCGGA
+
FFFFFFFFFFFFFFFFFFFFFFFFFFFFFFFFFFFFFFFFFFFFFFFFFFFFFFFFFFFFFFFFFFFFFFFFFFFFFFFFFFFFFFF:FFFFFFFFFFFFFFFFFFFFFFFFFFFFFFFFFFFFFFFFFFFFFFFFFFFFFFFFFFFFFFFFFFFF,FFFFFFFFFFFFFFFFFFFFFFFFFFFFFFFFFFF::FFFFFFFFFF:F::FF:,FFFFFFFF,FFFFFFFFF,F,F,FFFFFFFFF:FFF:F
@A00881:241:HJW2NDRXX:1:2132:14470:18975 1:N:0:CGAGAGAA+GATTGGAG
CGATGTCCTACGGGGGGCAGCAGTCGAGAATCATTCACCATGGGGGGAACCCTGATGGTGCGACGCCGCGTGGGGGAGGAAGGTCTTCGGATTGTAAACCCCTGTCATGCAGGAGCAAGGCGAAAGTTGATAGTACTGCAAGAGGAAGAGACGGCAAACTCTGTGCCAGCAGCCGCGGTAATACAGCGGTCTCAAGCGTTGTTCGGAATCACTGGGCGTAAAGGGTACGTAGGCGGCGGGGCAAGTGGCG
+
:FF:FFFFF,:FFFFFFF:FFFFFF:FFFFFFFFFFFF,F,:FFFFFFFFFF::,FFFFFFF,FFFFFFF,FFFFFFFFFFFFFF:FFFFF::FFF,FFFFFFFFFFFFF:,FFFF,FFFFF:FFFFF,F:FFFFFF:F::FFFFF,FFFFFFFF,FFF:F:FFFFFFFF,FFFFFFFFFFF,F::,,F,FFFFFFFF,FF,FFFF,,FF,FFF:FFF:FF,FF,FFFFFFFFFFFFFF:F:FF:F,FF,
@A00881:241:HJW2NDRXX:1:2132:30418:19038 1:N:0:CGAGAGAA+GATTGGAG
CGATGTCCTATGGGGGGCAGCAGTGGGGAATATTGGTCAATGGGGGGAACCCTGAACCAGCAACGCCGCGTGAAGGAAGAAGGCTTTCGGGTTGTAAACTTCTTTTATCTGTGACGATAGTGACGGTAGCAGATGAATAAGCTCCGGCTAACTACGTGCCAGCAGCCGCGGTAATACGTAGGGAGCGAGCGTTATCCGGATTTACTGGGTGTAAAGGGCGCGTAGGCGGGCTGACAAGTCAGATGTGAAA
+
FFFFFFFF:FFFFFFFFFFFFFFFFFFFFFFFFFFFFFFFFFFFFFFFFFFFFFFFFFFFFFFFFFFFFFFFFFFFFFFFFFFFFFFFFFFFFF:FFFFFFFFFFF:FFFFFFFFFFFFF::FFFF::FF:FFFFFFF:FFFFFFFFFF:FFFFFFFFFF:FFFFFFFFFFFFFFFFFF:FFFFFFFFFFFFFFFF:FFFFF:FFFFFFFFFFF:FFFFFFFF,FFFFFFFFFFF:FF::FFFFF:FFF:
@A00881:241:HJW2NDRXX:1:2132:30743:19852 1:N:0:CGAGAGAA+GATTGGAG
CGATGTCCTATGGGGCGCACCAGTGAGGAATATTGGTCAATGGGCGGAAGCCTGAACCAGCCAAGTCGCGTGAGGGATGACGGCCCTACGGGTTGTAAACCTCTTTTGCCGGGGAACAAAAGGCGGGACTTGTCCCGCAGTGGAGTGTACCCGGAGAAAAAGCATCGGCTAACTCCGTGCCAGCAGCCGCGGTAATACGGAGGATGCGAGCGTTATCCGGATTTATTGGGTTTAAAGGGTGCGTAGGCGG
+
FF,FFF:FFFFFFFFF:FFFFF:FFFFFFFFFFFFFFFFF:FFFFFFFFFFFF:FFFFFFF:FFFFFFFFFFFFFFFFFFFFFFFFFFFFFFFFFFFF,FF:FFFFF:FFFFFFF,FFF,F:FF:FFFFFFFFFFFFFF:FFFFFFFFFFFFFFFF:FFF,FF,F:F,F::FF,FFFFF:FFFFFFFFFFFFFFFF,,:FFFFFF:F,:FFFF,F:,FFF:,FFFFF:FFFF::F:FFF,FF,FF:FFFF
@A00881:241:HJW2NDRXX:1:2132:20853:20509 1:N:0:CGAGAGAA+GATTGGAG
CGATGTCCTATGGGGTGCAGCAGTGGGGAATATTGGTCAATGGGGGGAACCCTGAACCAGCAACGCCGCGTGAAGGAAGAAGGCTTTCGGGTTGTAAACTTCTTTTATCTGTGACGATAGTGACGGTAGCAGATGAATAAGCTCCGGCTAACTACGTGCCAGCAGCCGCGGTAATACGTAGGGAGCGAGCGTGATCCGGATTTACTGGGTGTAAAGGGCGCGTAGGCGGGCTGACAAGTCAGATGTGAAA
+
FFFFFFFFFFFFFFFFFFFFFFFFFFFFF:FFFFFFFFFFFF:FFFF::FFFFFFFFFFF:FFFFFFFFFFFFFFFF:FFFFFFFFFFFFFFFFFF:FFFFFFFFF:F:FFFFFFFFFFF:FFFFFFFFFFFFFFFFFFFF:FF:FFFF:FFFFF:FFFFFFF::FFF::F::FFFF:F::FFFFFFFFFFF,FFFFFF:FFF:FFFFFFFF,FFFFFFF:FFFFFFFFFFF::F:FFF::F:FFFF:,F
@A00881:241:HJW2NDRXX:1:2132:25229:20917 1:N:0:CGAGAGAA+GATTGGAG
CGATGTCCTACGGGGGGCAGCAGTGAGGAATATTGGTCAATGGGCGCGAGCCTGAACCAGCCAAGTAGCGTGAAGGAAGACGGCCCTACGGGTTGTAAACTTCTTTTATACGGGAATAAGAACGTCCACGAGTGGATGCGTGCATGTACCGTATGAATAAGAATCGGCTAACTCCGTGCCAGCAGCCGCGTTAATACGGAGGATGCGAGCGTTAGCCGGATTTATTGGGTGTAAAGGGAGCGTAGACGGG
+
FFFFFFFF:FFFF:FFFFF:FFF,FFF:FFFFFFFFFFFF:FFFFFFFF:FFFFFFFFF:FFF:F:F:::FFFFFFFFFFFFFFFFFFFFFFF:FFFFFFF:F,FFFFFFF:FFF:FFFFFFFFFFFFFFFFFFFFF:F:F,,FFFFFF,FF,FF::F:FF,FF::FFFFF,F:FFFFFFFF:F:FFFFF,FF,FFF,FFFFFF:FFFFF,,FF,F,F:,:,FFFF::FF,F,FF:F:FFF,:F,FFFF,
@A00881:241:HJW2NDRXX:1:2132:30653:21230 1:N:0:CGAGAGAA+GATTGGAG
CGATGTCCTATGGGGCGCAGCAGCGAGGGATATTGGGCAATGGGGGAAACCCTGACCCAGCAACGCCGCGTGAGGGAAGACGGTTTTCGGATTGTAAACCTCTGTCCTCTGTGAAGATAGTGACGGTAGCAGAGGAGGAAGCTCCGGCTAACTACGTGCCAGCAGCCGCGGTAATACGTAGGGAGCGAGCGTTGTCCGGATTTACTGGGTGTAAAGGGTGCGTAGGCGGCTGAACAAGTCAGAAGTGAAA
+
FFFFFFFFFFFFFFFFFFFFFFFFFFFFFFFFFFFFFF:FFFFFFFFFFFFFFFFFFFFFFFFFFFFFFFFFFFFFFFFFFFFFFFFFFFFFFFFFFFFFFFFFFFFFFFFFFFFFFFFFFF:FFFFFFFFFFFFFFF::FFFFFFFFFFFFFFFFFFFFFFFFFFFFFFFFFFFFFFFFFFFFFFFFFFFFFFFFFFFFFF:FFFFFFFFFFFFFFFFFFFFFFFFFF:FF:FFFFFFFFFFFFFFFFF
@A00881:241:HJW2NDRXX:1:2132:23430:21433 1:N:0:CGAGAGAA+GATTGGAG
CGATGTCCTATGGGGCGCAGCAGTGGGGAATATTGCACAATGGTGGAAACACTGATGCAGCGACGCCGCGTGAGTGAAGAAGTATTTCTGTATTTAAAGCTGTATCAGAAGGTAAGACAATGACGGTACCTGAGTCAGAAGCCCCGTCTCATTACGTGACAGCTGCCGGGGTACTGCGTAGGGGGCGTGCGTAATCCGGATTTAGGGGGTGTAAAGGGAGCGTAGACGGCGTGGCTAGTCTGGAGTGAAA
+
,F,,,FFFFF:F,FF,FFFFFFF:F,FFFFF,FFF::FFFFFF,FF:FFF,FFFF,:FFFFFFFFF:FFFF::,FFFFFF,:F,F:F,,F::F,,FFF:F::F,FFFF,:FF:F,FF,F,FF,F,:FFF:FF,:F:FFF,,,,F:F,FF,:,,F:FFF,F,FF,,,,:,,,,,FF,,F,FFF,F:F::,,F:,:F,F,FFFFF,,,,FFFFF,F,F,F:F:FFF,,,:F:F,FFF,,FF,,:FF,,F,,,
@A00881:241:HJW2NDRXX:1:2132:32868:21590 1:N:0:CGAGAGAA+GATTGGAG
CGATGTCCTATGGGAGGCAGCAGTGAGGAATATTGGTCAATGGGCGCGAGCCTGAACCAGCCAAGTAGCGTGAAGGAAGACGGCCCTACGGGTTGTAAACTTCTTTTATACGGGAATAAGAACGTCCACGAGTGGATGCGTGCATGTACCGTATGAATAAGCATCGGCTAACTCCGTGCCAGCAGCCGCGGTAATACGGAGGATGCGAGCGTTATCCGGATTTATTGGGTTTAAAGGGAGCGTAGACGGG
+
,F:FFFFFFFFFFFFFFFFFF:FFFFFFFFFFFFFFFFFFFFFFFFFFFFFFFFFFFFFFFFFFFFFFFFFFFFFFFFFFFFFFFFFFFFFFFFFFFFFFFFFFFFFFFFFFFFFFFFFFFFFFFFFFFFFFFFFFFFFFFFFFFFFF:FFFFFF:FFFFFFFFFFFFFFFFFFFFFFFFFFFFFFFFFFFFF,:FFFFFFFFFFFFFFFFFFFFFFFF,FFFFF,FFFFFFF:F:::FF::F,FFFF:F
@A00881:241:HJW2NDRXX:1:2132:24749:22153 1:N:0:CGAGAGAA+GATTGGAG
CGATGTCCTATGGGGTGCAGCAGTGAGGAATATTGGTCAATGGGCGGAAGCCTGAACCAGCCAAGTCGCGTGAGGGATGACGGCCCTACGGGTTGTAAACCTCTTTTGCCGGGGAACAAAAGGCGGGACGTGTCCCGCAGTGGAGTGTACCCGGAGAAAAAGCATCGGCTAACTCCGTGCCAGCAGCCGCGGTAATACGGAGGATGCGAGCGTTATCCGGAGTTATTGGGTTTAAAGTGTGCGTAGGCGG
+
,F:FFF:FFFFF:FFFFFFFFFFFFFFFFFFFFFFFFFFFF:FFFF:FFFFFF:FFFFF,FFFFFFF,FFFFFFFFFF:FFFFFFFF:FFF:FFFFFFFFFF:FFFF,,FFFFFFFFFF:::FFF:FFFFFFFF:F,FFF:FF,FFF:FF,F,FFFFFF,FF::FF::FF::FFFF:FF,FFF,FFF,,FF:F:FFF,,FF:FFF,FFFF,F,F,FF,FF,,FFFF,FFFFFFFF,F,,F,FFFF:,F,,
@A00881:241:HJW2NDRXX:1:2132:28456:22185 1:N:0:CGAGAGAA+GATTGGAG
CGATGTCCTATGGGATGCAGCAGTGAGGAATATTGGTCAATGGGCGCGAGCCTGAACCAGCCAAGTAGCGTGAAGGAAGACGGCCCTACGGGTTGTAAACTTCTTTTATACGGGAATAAGAACGTCCACGAGTGGATGCGTGCATGTACCGTATGAATAAGCATCGGCTAACTCCGTGCCAGCAGCCGCGGTAATACGGAGGATGCGAGCGTTATCCGGATTTATTGGGTTTAAAGGGAGCGTAGACGGG
+
:FF,FFFFFFFFFFFFFFFFFFFFFFFFFFFFFFFFFFFFFFFFFFFFFFFFFFFFFFFFFFFFFFFFFFFFFFFFFFFFFFFFFFFFFFFF:FFFFFFF:FFFFFFFFFFFFFF,FFFFFFFFFFFFFFFFFFFFFFFFFFFFFFFFFFFFFFFFFFFFFFFFFFFFFFFF:FFFFFFFF:FFFFFFFFFFFFFFF:F::F,FFFFFF:FF:F,FFF,FFFFFFFFFFFFFF,FFF,:FFFFFFFFFF,
@A00881:241:HJW2NDRXX:1:2132:16170:22576 1:N:0:CGAGAGAA+GATTGGAG
CGATGTCCTACGGGAGGCAGCAGTCGGGAATAGTGCGCAATGGAGGAAACTCTGACGCAGTGACGCCGCGTAGAGGAAGAAGGTTTTCGGATTGTAAACTATTGTCGTTAGGGAAGGGAACGGACAGTACCTAAGGAGGAAGCTCCGGCTAACTACGTGCCAGCAGCCGCGGTAATACGTAGGGAGCGAGCGTTCTCCGGAAGTATTGGGTGTAAAGGGTGCGTAGACGGGTTAGCAAGTTAGTTGTGAA
+
FF:FFFFFFFFFFFFFFF:FFFFFFFFFF,F,,FFF:F,:FFFFFF:FFFFFFFFFFFFFFFFFF,:FFF,F,FFFFFFFFFFFFFF:FF::FF:F,FF:FF:FFFFFF:FFFF,F,F:FFFFF:FFFF:FFFFFFFFF:FFFFFFFFF:FFFF:FFFFFFFFFF:FFFFF::F,FFFFFFFFFFF:FF::FF,,FFFFFFF:FF:FF:F:F,,:FFF:FFF:F::FFFFF,FFFF,FFF:FFFF::FF:
@A00881:241:HJW2NDRXX:1:2132:31982:22592 1:N:0:CGAGAGAA+GATTGGAG
CGATGTCCTATGGGAGGCAGCAGTGGGGAATATTGGTCAATGGGGGAAACCCTGAACCAGCAACGCCGCGTGAAGGAAGAAGGCTTTCGGGTTGTAAACTTCTTTTATCAAGGACGATAGTGACGGTACTTGATGAATAAGCTCCGGCTAACTACGTGCCAGCAGCCGCGGTAATACGTAGGGAGCGAGCGTTATCCGGATTTACTGGGTGTAAAGGGCGCGTAGGCGGGCAGACAAGTCAGATGTGAAA
+
FFFFFFFFFFFFFFFFFFFFFFFFFFFFFFFFFFFFFFFFFFFFFFFFFFFFFFFFF:FFFFFFFFFFFFFFFFFFFFFFFFFFFFFFFFFFFFFFFFFFFFFFFFFFFFFFFFFFFFFFFFFFFFFFFFFFFFFFFFFFFFFFFFFFFFFFFFFFFFFFFFFFFFFFFFFFFFFFFFFFFFFFFFFFFF:::,FFFFFFFF:F:FFFFFFFFFF:FFFFFFFFF:FFFF:FF:FFFF:F,FF::FFF::
@A00881:241:HJW2NDRXX:1:2132:17906:22608 1:N:0:CGAGAGAA+GATTGGAG
CGATGTCCTACGGGGGGCAGCAGTGGGGAATATTGGGCAATGGGCGCAAGCCTGACCCAGCAACGCCGCGTGAGGGAAGAAGGCTTTCGGGTTGTAAACCTCTTTTACCAGGGACGAAGGACGTGACGGTACCTGGAGAAAAAGCAACGGCTAACTACGTGCCAGCAGCCGCGGTAATACGTAGGTTGCGAGCGTTGTCCGGCTTTAGTGGGTGTAAAGGGCGTGTAGGCGGAACTGCCAGTCAGATGTG
+
FF:FFFFFFFFFFFFFFFFFF:FFFFFFFFFFFFFFFFFFFFFFFFFFFFFFFFFFFFFFFFFFFFFFFFFFFFFFFFFFFFFFFFFFFFFFFFFFFFFFFFF,FFFFFFFFFF:FF:FFF:FFFFFFFFF,FFFF:FFF,F::FFF,FFFFF:F,FFF:FF,,F:FFF,FFFFF:FFF,FF,F:FFFFFFFFFFFFFFFFF,FF::,FFFFFFFFFFFFF::FFFFFFFF:FFFFFF,FF,FFF:FFFF
@A00881:241:HJW2NDRXX:1:2132:32443:23234 1:N:0:CGAGAGAA+GATTGGAG
CGATGTCCTACGGGGCGCACCAGTGGGGAATATTGCACAATGGGGGGAACCCTGATGCAGCGACGCCGCGTGGGTGAAGAAGTATTTCGGTATGTAAACTTCTATCGACAGGGAAGAAAAGGACAGTACCTGAATAAGAAGCACCGGCTAAATACGTGCCAGCAGCCGCGGTAATACGTATGGTGCAAGCGTTATCCGGATTTACTGGGTGTAAAGGGTGAGTAGGCGGTTATATAAGTCATATGTGAAA
+
:FFFFFFFFFFFFFFFFFFFFF:FFFFFFFFFFFFFFFFFFFFFF:FFFFFFFFFFFFFFFFFF:FFFFFFFF:F:FFFFFFFF:FFFF,FFFFFFF:FFFFFFFFFFF:F,FF:FFFFFFFFFF:FFFFFFFFFFF:FFFF:F:FFFFFFFFFFFFFF,FFFFFFFFFFFFFFFFFFFFFFFFFFFFFFFFF,FFFF,FFFFF,FFFFF:FFFFFFFFFFFF:,FF:F:FFFFFF:F::FFFFF:F:FF
@A00881:241:HJW2NDRXX:1:2132:14018:23954 1:N:0:CGAGAGAA+GATTGGAG
CGATGTCCTACGGGGCGCAGCAGTGAGGAATATTGGTCAATGGGCGGAAGCCTGAACCAGCCAAGTCGCGTGAGGGATGACGGCCCTACGGGTTGTAAACCTCTTTTGCCGGGGAACAAAAGGCGGGACGCGTCCCGCAGTGGAGTGTACCCGGAGAAAAAGCATCGGCTAACTCCGTGCCAGCAGCCGCGGTAATACGGAGGATGCGAGCGTTATCCGGATTTATTGGGTTTAAAGGGTGCGTAGGCGG
+
,FF:FFFFFFFFFFFFFFF:FFFFFFFFFFFFFF:FFF:FF:FFFFFFFFFFFFFFFF,F,:::FFFFFFFFFFFFFFFFFFFFFFF::FFFFFFFFFFFFFFFFFFFF,FFFFFFF::F,FFFFFFFFFFFFFFFFF:FFF::FFFFFFFFFFFFF:F,FF:FFFFFFFFF:FFFFFFFFFFFFFFFFFFFFFFF::FF,FF:FF:FFFFFF,FF:FFFF,,F,FF:,FFFF::FF:FFFF:F::,FFF
@A00881:241:HJW2NDRXX:1:2132:30644:24158 1:N:0:CGAGAGAA+GATTGGAG
CGATGTCCTACGGGAGGCAGCAGTGAGGAATATTGGTCAATGGGCGGAAGCCTGAACCAGCCAAGTCGCGTGAGGGATGACGGCCCTACGGGTTGTAAACCTCTTTTGCCGGGGAACAAAAGGCGGGACGTGTCCCGCAGTGGAGTGTACCCGGAGAAAAAGCATCGGCTAACTCCGTGCCAGCAGCCGCGGTCATACGGAGGATGCGAGCGTTATCCGGATTTATTGGGTTTAAAGGGTGCGTAGGCGG
+
FFFFFFFFFFFFFFFFFF:FFFFFFFFFFFFFFFFFFFFFFFFFFFFFFFFFFFFFFFFFFFF:FFFFFFFFFFFFFFFFFFFFFFFFFFFFFFFFFF:FFFFFFFFFFFFFFFF,FFF:FFFFFFFFFFFFFFFFFFFFFFFFFFFFFFFFFFFFFFFFFFFFFFFFFF,FFFFFFFFF:FFF:FFFFFFFF,FFFFF:FFFFFF,FFFFFFF,FFFFFFF,FF:FF:F:FFFF:F:FFFFFFFFFF:F
@A00881:241:HJW2NDRXX:1:2132:16459:24674 1:N:0:CGAGAGAA+GATTGGAG
CGATGTCCTATGGGACGCAGCAGTGAGGAATATTGGTCAATGGGCGCGAGCCTGAACCAGCCAAGTAGCGTGAAGGAAGACGGCCCTACGGGTTGTAAACTTCTTTTATACGGGAATAAGAACGTCCACGAGTGGATGCGTGCATGTACCGTATGAATAAGCATCGGCTAACTCCGTGCCAGCAGCCGCGGTAATACGGAGGATGCGAGCGTTATCCGGATTTATTGGGTTTAAAGGGAGCGTAGACGGG
+
FFFFFFFFFFFFFFFFFFFFFFFFFFFFFFFFFFFFFFFFFFFFFFFFFFFFFFFFFFFFFFFFFFFFFFFFFFFFFFFFFFFFFFFFFFFFFFFFFFFFFFFFFFFFFFFFFFF,FFFFFFFFFFFFFFFFFFFF,FFFFFFFFFFFFFFFFFFF,FFFFFFFFFFFFFFFFFFFFFFF:FFFFFFFFFFF::FFFFFFFFFFFFFFFFFFFFFFFFFF:F:FFFFFFFFFFFFFFFFFFFFFFFFFFF
@A00881:241:HJW2NDRXX:1:2132:27706:24799 1:N:0:CGAGAGAA+GATTGGAG
CGATGTCCTATGGGGGGCAGCAGTGAGGAATATTGGTCAATGGGCGAGAGCCTGAACCAGCCAAGTCGCGTGAGGGAAGACGGTCCTATGGATTGTAAACCTCTTTTGCCGGGGAGCAAAGAGTGGCACGTGTGCCGCGCCGAGAGTACCCGGAGAAAAAGCATCGGCTAACTCCGTGCCAGCAGCCGCGGTAATACGGAGGATGCGAGCGTTATCCGGCTTTATTGGGTTTAAAGGGTGCGCAGGCGGC
+
FF:FFF:FFFF:FFFFFFFF::FFFFFFFFF,FFFFFFFF:FFFFFFFFFFFFFFFFF,F:FFFFFFFFFFFFFFFFF:FFFF:FFF:F,FFF:FFFFFFFFFFFFFFFFFFFFFFF:FFFFFFFFFFF,F:FFFFFFFFFFFFF:FFFFFFFFFF,FFFFF,FFFFF::FFFF:F:FF,FFFFFFFFFFFFFFFFFFFF:F:FFFF:FFFF,FF:FFFF,,F,:FFFFFF,F::FFFF:::F,FFFF,F
@A00881:241:HJW2NDRXX:1:2132:20220:25144 1:N:0:CGAGAGAA+GATTGGAG
CGATGTCCTATGGGGTGCAGCAGTGAGGAATATTGGACAATGGATGGAAATCTGATCCAGCCATGCCGCGTGCAGGAAGGCGGTCCTATGGATTGTAAACTGCTTTTGTACGGGAGCAATAATTTCTACGGGATAGGGAGATGAGAGTACCGTACGAATCAGCATCGGCTAACTCCGTGCCAGCAGCCGCGGTAATACGGAGGATGCGAGCGTTATCCGGATTTATTGGGTTTAAAGGGTGCGTAGGCTG
+
FFFFFFFFFFFFFFFFFFFFFFFFFFFFFFFFFFFFFFFFFFFFFFFFFFFFFFFFFFFFFFFFFFFFFFFFFFFFFFFFFFFFFFFFFFFFFFFFFFFFFFFFFFFFFFFFFFFFFFFFFFFFFFFFFFFFFF,FFFFFFFFFFFFFFFFFFFFFFFFFFFFFFFFFFFFFFFFFFFFFFFFFFFFFFFFFF,FFFFFFFFFFFFFFFFFFF:FFFFFF:FFFFFFFFFFFFFFFFFFFFFFFFFFF:F
@A00881:241:HJW2NDRXX:1:2132:22245:25426 1:N:0:CGAGAGAA+GATTGGAG
CGATGTCCTATGGGATGCAGCAGTGAGGAATATTGGTCAATGGGCGGAAGCCTGAACCAGCCAAGTCGCGTGAGGGATGACGGCCCTACGGGTTGTAAACCTCTTTTGCCGGGGAACAAAAGGCGGGACGCGTCCCGCAGTGGAGTGTACCCGGAGAAAAAGCATCGGCTAACTCCGTGCCAGCAGCCGCGGTAATACGGAGGATGCGAGCGTTATCCGGATTTATTGGGTTTAAAGGTTGCGTAGGCGG
+
FFFFFFFFFFFFFFFFFFFFFFFFFFFFFFFFFFFFFFFFFFFFFFFF:FFFFFFFFFFFFFFFFFFFFFFFFFFFFFFFFFFFFFFFFFFFFFFFFFFFFFFFFFFFFFFFFFF:FFFF:FFFFFFFFFFFFFFFFF:FFFFFFFFFFFFFFFFFFFFFFFFF,FFFFFF:FFFFFFFFFFFFFF:FFFFFFFFFFFFFFFFFF:::FFFF,FFFFFFFF:FFFFFFFFFFFF:F:F,:FFFFFFFFFF
@A00881:241:HJW2NDRXX:1:2132:28085:25551 1:N:0:CGAGAGAA+GATTGGAG
CGATGTCCTACGGGGGGCACCAGTTAGGAATATTCGTCAATGGGGGCAACCCTGAACGAGCAATGCCGCGTGAGTGATGAAGGCCCTATGGGTTGTAAAACTCTGTTGTTTGGGAAGAACTGTAAGAGTAGGAAATGGCTCTTACTTGACGGTACCATTCAAGAAAGCCACGGCTAACTACGTGCCAGCAGCCGCGGTAATACGTAGGTGGCGAGCGTTCTCCGGATTTATTGGGCGTAAAGGGTGCGCA
+
FF:,FFFFFFFFFFFFFFFFF,FFFFFFFFFFFFFFFFF,FFFFFFFFFF:FFFFFFF:F:,FFFFFFFFFFFFFFFFFFFFFFFFFFFFFFFFFFFFFFFFFFFFFFF,FFFFF::FFFFFF:FFFFFFFFF:FFFFFFFFFFFFFF:F:FFFFF:,FFFFFFFF:FF,FFFFF:FFF,FFFFFFFFF,FFFFFFFF,,F,FFFFFFFFF:FFFFF,F::FFFFF,:FFFF:FFFFF,F,FF:FF:FFF
@A00881:241:HJW2NDRXX:1:2132:22046:25927 1:N:0:CGAGAGAA+GATTGGAG
CGATGTCCTATGGGACGCAGCAGTGAGGAATATTGGTCAATGGGCGCGAGCCTGAACCAGCCAAGTCGCGTGAGGGAAGACGGCCTTATGGGTTGTAAACCTCTTTCAGATGAGAGTAAAGGGTGCTACGTGTAGCCCATTGCAAGTATCATCAGAAGAAGCTTCGGCTAATTCCGTGCCAGCAGCCGCGGTACTACGGAAGATGCGAGCGTTCTCCGGATTTATTGGGTTTAAAGGGTGCGTAGGCGGA
+
FF:FFF,FFFFFFFFFFF:FF,FFFFFFFFFF:FFFFFFF,FFFFFFFFFFFFF:,FFFFFFFFFFFFFF,FFFFFFFF:FFFFFFF::FF:,,FF:FFFFFFFFFFFFF,:,F:F,F,FFFFFFFFFFFFFFFFF,:,,FFF:,FFFFFF,F:F::F:FFF,:FFFF:F:F:FF::FFFFF,FFF:FFFFFF,FFFFF,F:,FF:FF:F::FF,F:FFF,:FF,FFFFFFFF:,FFF::FFF,FFF:FF
@A00881:241:HJW2NDRXX:1:2132:17897:26631 1:N:0:CGAGAGAA+GATTGGAG
CGATGTCCTATGGGATGCAGCAGTGAGGAATATTGGTCAATGGGCGCGAGCCTGAACCAGCCAAGTAGCGTGAAGGAAGACGGCCCTACGGGTTGTAAACTTCTTTTATACGGGAATAAGAACGTCCACGAGTGGATGCGTGCATGTACCGTATGAATAAGCATCGGCTAACTCCGTGCCAGCAGCCGCGGTAATACGGAGGATGCGAGCGTTATCCGGATGTATTGGGTTTAAAGGGAGCGTAGACGGG
+
FF:,FFFFFFFFFFFFFFFFFFFFFFFFFFFFFFFFFFFFFFFFFFFFFFFFFFFFFFFFFFFFFFFFFFFFFFF:FFFFFFFFFFFFFFFFFFFFFFFFFFF:FFFFFFFFFFFFFF,FFFFFFFFFFFFF:FFFFFFFFFFFFFFFFFFFFF:FFFFFFFFFFFFFFFFFF:FFFF:FFFFFFF:F:F:FF:FFFFF:FFFFFFFFFFFFFFFFFFF:F,FFFFFFFFF:F:FFF:,FF:F:F,FFFF
@A00881:241:HJW2NDRXX:1:2132:30608:26819 1:N:0:CGAGAGAA+GATTGGAG
CGATGTCCTATGGGATGCAGCAGTGAGGAATATTGGTCAATGGGCGCGAGCCTGAACCAGCCAAGTAGCGTGAAGGAAGACGGCCCTACGGGTTGTAAACTTCTTTTATACGGGAATAAGAACGTCCACGAGTGGATGCGTGCATGTACCGTATGAATAAGCATCGGCTAACTCCGTGCCAGCAGCCGCGGTAATACGGAGGATGCGAGCGTTATCCGGATTTATTGGGTTTAAAGGGAGCGTAGACGGG
+
FFFFFFFFFFFFFFFFFFFFFFFFFFFFFFFFFFFFFFFFFFFFFFFFFFFFFFFFFFFFFFFF:FFFFFFFFFFFFFFFFFFFFFFFFFFFFFFFFFFFFFFFF,FFFFFF,FFFFFFFF:FF:FFFFFFFFF::FFFFFFF:FFFFFFFFFFFFFFFFFFFFFFFFF::FFFFFFFF:FFFFF:FFF:FFFFF,FFF,F:F:FFFFFFFF:,:FFF,FFF:::FF::FFFFF:,FFFFFF:,FFFFFF
@A00881:241:HJW2NDRXX:1:2132:26404:27618 1:N:0:CGAGAGAA+GATTGGAG
CGATGTCCTACGGGGCGCAGCAGTGAGGAATATTGGTCAATGGGCGCGAGCCTGAACCAGCCAAGTAGCGTGAAGGAAGACGGCCCTACGGGTTGTAAACTTCTTTTATACGGGAATAAGACCGTCCACGAGTGGATGCGTGCATGTACCGTATGAATAAGCATCGGCTAACTCCGTGCCAGCAGCCGCGGTAATACGGAGGATGCGAGCGTTATCCGGATTTATTGGGTTTAAAGGGAGCGTAGACGGG
+
:FFFFFFFFFFFFFFFFFFFFFFFFFFFFFFFFFFFFFFFFFF:FFFFFFFFFFFFFFFFFFFFFF,FFFFFFFFFFFFFFFFFFFFFFFFFFFFFFFFFFFFFFFFFFF:FFFFFFFFFFFFFFFFFFF,FFFFFFFF:FFF:FFFFFFFF:FFFFFFFFFFFFFFFFFFFFFFFFFFF,FFFFF,FFFFF,FFFFFFF,FF:FF:,FFFFF::FFFFFFF:FF:FFFFFF:FFFFFFFF:F:F:FFFF
@A00881:241:HJW2NDRXX:1:2132:25211:27837 1:N:0:CGAGAGAA+GATTGGAG
CGATGTCCTATGGGGTGCAGCAGTGAGGAATATTGGCCAATGGGCGCGAGCCTGAACCAGCCAAGTCGCGTGAGGGAAGACGGCCTTATGGGTTGTAAACCTCTTTCAGATGAGAGTAAAGGGTGCTACGTGTAGCACATTGCAAGTATCATCAGAAGAAGCATCGGCTAATTCCGTGCCAGCAGCCGCGGTAATACGGAAGATGCGAGCGTTATCCGGATTTATTGGGTTTAAAGGGTGCGTAGGCGGA
+
:F:FF:FF:F:FFFFFFFFFFFFFFFFFFFFFFFFFFFFFFFFFFFFFFFFFFFFFFFFFFFFFFFFFFFFFFFFFFFFFFFFFF:FFFFFFFFFFF:FFFFFFFF:FFFFFFFFFFFFFFFFFFFFFFFFFFFFF:F:FFFFFFFF,::FFFFF:FFF:FFFFFFFFFFFFFFFF:F:FFFFFFFFFFFFFFFFFFFF:FF:FFFFFFFFF,F,FFF:F:,FFF:FF:F::FFFFFF:FF:FFFF:FF,
@A00881:241:HJW2NDRXX:1:2132:28537:27962 1:N:0:CGAGAGAA+GATTGGAG
CGATGTCCTACGGGATGCAGCAGTGGGGAATATTGGGCAATGGGCGCAAGCCTGACCCAGCAACGCCGCGTGAGGGAAGAAGGCTTTCGGGTTGTAAACCTCTTTTACCAGGGACGAAGGACGTGACGGTACCTGGAGAAAAAGCAACGGCTAACTACGTGCCAGCAGCCGCGGTAATACGTAGGTTGCAAGCGTTGTCCGGATTTACTGGGTGTAAAGGGCGTGTAGGCGGAACTGCAAGTCAGTTGGG
+
FFFFFFFFFFFFFFFFFFFFFFFFFFFFFFFFFFFFFFFFFFFFFFFFFFFFFFFFFFFFFFFFFFFFFFFF:F:FFFFFFFF:FFFFFFFFFFFFFFFFFFFFFFFFFFFFFFFF:FFF,FFFFFFFFFFFFFFFFFFFF,FFFF:FFFFFFF:FFFFFFFFFFFFFFFFFFF:FFF:FF,:FFFF:F::FFF:FFF:FFFFFFF,F:FFF:F:::FFFF:FF:F,FFFFFF:FFFFF,FFFFF,,F,F
@A00881:241:HJW2NDRXX:1:2132:29026:28025 1:N:0:CGAGAGAA+GATTGGAG
CGATGTCCTATGGGATGCAGCAGTGAGGAATATTGATCAATGGGCGCGAGCCTGAACCAGCCAAGTAGCGTGAAGGAAGACGGCCCTACGGGTTGTAAACTTCTTTTATACGGGAATAAGAACGTCCACGAGTGGATGCGTGCATGTACCGTATGAATAAGCATCGGCTAACTCCGTGCCAGCAGCCGCGGTAATACGGAGGATGCGAGCGTTATCCGGATTTATTGGGTTTAAAGGGAGCGTAGACGGG
+
FFFFFFFFFFFFFFFFFFFFFFFFFFFFF:FFFFFFFFFFFFFFFFFFFFFFFFFFFFFFFFFFFFFFFFFFFFFFFFFFFFFFFFFFFFFFFFFFFFFFFFFFFFFFFFFFFFF:FFFFFFFFFFFFFFFFFF,FFFFFFFFFFFFFFFFFFFFF:FFFFFFFFFFFFFFFFFFFFFFFFFFFFFFFFF:F:FFFFFFFFFFFFFF:FFFFFFFFFFFFFFFFFFFFFF:FFFFFFFF:F:FFFFFFF:
@A00881:241:HJW2NDRXX:1:2132:29984:28181 1:N:0:CGAGAGAA+GATTGGAG
CGATGTCCTATGGGGCGCAGCAGTGGGGGATATTGCACAATGGAGGGAACTCTGATGCAGCGATGCCGCGTGAGGGAAGAAGGTTTTCGGATTGTAAACCTCTGTGGAGGGGGACGATAATGACGGTACCCCTGTAGGAAGCCACGGCTAACTACGTGCCAGCAGCCGCGGTAATACGTAGGTGGCGAGCGTTGTCCGGAATTACTGGGTGTCAAGGGGGTGCAGGCGGGAAAGCAAGTCCGAAGTGAAA
+
,F:FFFFFFFFFFFFFFFFFFFFFFFFFFFFFFFFFF:FFFFFFFFFF:FFFFFFFFFFFFFFFFFFFFFF:FFFFFFFFFFFFFFFFFFFFFFFFFFFFFFFFFFFFFFFFFFFFFFFF:FFFFFFFFFFFF,FFFFF:FFFFFFFFFFFFFF:FFFFFFFFFFFFFFFFFF:FFFFFFFFFFFF::FFFF,FFF:F:FFFFFFFFFFFF:,F:FFFF:F:FFFF:F:F:FFF:FF,:F:FFFFFF:FF
@A00881:241:HJW2NDRXX:1:2132:31186:28855 1:N:0:CGAGAGAA+GATTGGAG
CGATGTCCTACGGGAGGCAGCAGTGAGGAATATTGGTCAATGGGCGGAAGCCTGAACCAGCCAAGTCGCGTGAGGGATGACGGCCCTACGGGTTGTAAACCTCTTTTGCCGGGGAACAAAAGGCGGGACGTGTCCCGCAGTGGAGTGTACCCGGAGAAAAAGCATCGGCTAACTCCGTGCCAGCAGCCGCGGTAATACGGAGGATGCGAGCGTTATCCGGATTTATTGGGTTTAAAGGGTGCGTAGGCGG
+
FF:FFFFFFFFFFFFFFFFFFFFFFFFFFFFFFFFFFFFFFFFFFFFFFFFFFFFFFFFFFFFFFFFFF:FFFFFFFFFFFFFF:FF:FFFF::FFFFFFFFFFFFFFF:FFFFF,FFF,FFFFFFFFFFFFFF:FFFFFFFFFFFFFFFFFFFFFFF,:FFFFFF:FFF,FFFFFFFFFFFFFFFF:,FFFF:FFFFFFFF:FFFFF,FFFF,F:FFFF,FFFFF:FF:FFFF:,FFF,FFFF,FFFFF
@A00881:241:HJW2NDRXX:1:2132:24334:29105 1:N:0:CGAGAGAA+GATTGGAG
CGATGTCCTACGGGAGGCAGCAGTGGGGAATCTTCCGCAATGGGCGAAAGCCTGACGGAGCGATGCCGCGTGGGTGAAGAAGGGATTCGTCCCGTAAAGCCCTGTTGCCCGCGACGAAGAGCGCATCGAGGAAAGAGCGATGCGAGTGACGGTAGCGAGCGAGGAAGCCACGGCTAACTACGTGCCAGCAGCCGCGGTAATACGTAGGTGGCGAGCGTTGTCCGGAATCATTGGGCGTAAAGCGCATGTA
+
FFFFFFFFFFFFFFFFFFFFFFFFFFFFFFFF:FFFFFF,FFFFFFFFFFFFFFFFFFFFFFFFFFFFFFFFFFFFFFFFFFFFFFFFFFFFFFFFFFFFFFFFFFFFFFFFFFFFFFFFFFFFFFFFFFFF,FF:FFFFFFFFFFFFFFFFFFFFFFFFFFFFFFFFFFFFFF,FFFFFFFFFFFF:FFFFFFFFF,FFFFFFFFFFFFFFFFFFF:FFFFFFFF::FFFFFFFFFFFFFFFFFF,FFF
@A00881:241:HJW2NDRXX:1:2132:21838:29450 1:N:0:CGAGAGAA+GATTGGAG
CGATGTCCTACGGGAGGCAGCAGTGAGGAATATTGGTCAATGGGCGAGAGCCTGAACCAGCCAAGTCGCGTGAGGGAAGAATGTCCTATGGATTGTAAACCTCTTTTGTCGGGGAGCAAAGACAGTCACTTGTGATTGGATGAGAGTACCCGAAGAAAAAGCATCGGCTAACTCCGTGCCAGCAGCCGCGGTAATACGGAGGATGCGAGCGTTATCCGGATTTATTGGGTTTAAAGGGTGCGTAGGCGGA
+
FFFFFFFFFFFFFF:FFFFFFFFFFFFFFFFFFFFFFFFFFFFFFFFFFFFFFFFFFFFFFFFFFFFFFFFF:FF:FFFFFFFFFFFFFFFFFFFFFFFFFFFFFFFFFFFFFFFFF:FFFFFFFFFFFFFFFFF:FFFFFFFFFFFFFFFF:FFFF:FFFFFFFFFFFFFFFFFFFFFFFFF,FFFFFFFFFFFFFFFFFFFFFF:FFFFF:,:FFFF::,,FFFFFF,,FFFFFFFF,FFF:F:FF:F
@A00881:241:HJW2NDRXX:1:2132:25292:29731 1:N:0:CGAGAGAA+GATTGGAG
CGATGTCCTACGGGGTGCAGCAGTGGGGAATATTGGGCAATGGAGGCAACTCTGACCCAGCAACGCCGCGTGAGCGATGAAGGTCTTCGGATTGTAAAGCTCTTTAAGTGGGGACGAAGAAAGTGACTGTACCCACAGAATAAGCTCCGGCTCACTACGTGCCAGCAGCCGCGGGACTACGTAGGGAGCACGCGTTATCCGGAATGACTGGGCGTAAAGGGTGCGTAGGTGGTCTTGCAAGTTAGTAGCG
+
FF,FFFFFFFFFFFFFFFFFF:FFFFFFFFFF,FFFFF:,,FFFFFF:FFFFFFFFFFFFFFFFFFFFFFFF:FFFFFFFFFFFFFF:FFF:,F,FF:FFFFFFFFFF:F:,FFFF,FFFFFFFFFFFFFFFFFFF:FF,FFFFFFFF:FFF,FFFFFFFF,FF,,:FF,:FFF,F:FFFFFFFFFF:FFFFFF,FFFFFFFFFFFFF:F,FFF,F:FFFFFFFFFFFFFFF:F,:,FF,FFF,FF,F:F
@A00881:241:HJW2NDRXX:1:2132:28917:29841 1:N:0:CGAGAGAA+GATTGGAG
CGATGTCCTATGGGGTGCAGCAGTGAGGAATATTGGTCAATGGGCGGAAGCCTGAACCAGCCAAGTCGCGTGAGGGATGACGGCCCTACGGGTTGTAAACCTCTTTTGCCGGGGAACAAAAGGCGGGACTTGTCCCGCAGTGGAGTGTACCCGGAGAAAAAGCATCGGCTAACTCCGTGCCAGCAGCCGCGGTAATACGGAGGATGCGAGCGTTATCCGGATTTATTGGGTTTAAAGGGTGCGTAGGCGG
+
FFFFFFFFFFF:FFFFFFFFFFFFFFFFFFFFFFFFFFFFFF:FFFFFFFFFFFFFFF:FFFFFFFFFFFFFFFFFFFFFFFFFFFFFFFFFFFFFFFFFFFFFFFFFFFFFFFFFFFFFFFFFFFFFFFFFFF,FFFFFFFFFFFFFFFFFFFFFFFFFFFFFFF:FFFFFFFFFFFFFFFFFFFFFFFFFF,FFFFFF:FF:F,FFFF,FFF:FFFFFFFFFFFFFFFFFFFF,FFFFFFFFFFFFF,
@A00881:241:HJW2NDRXX:1:2132:26250:29982 1:N:0:CGAGAGAA+GATTGGAG
[truncated: 42,860,752 more chars]
