# Supplementary material for: Environmental enrichment changes rabbits’ behavior, serum hormone level and further affects cecal microbiota
Source: PeerJ. 2022 Mar 9;10:e13068. doi: 10.7717/peerj.13068 (PMC8917805; doi:10.7717/peerj.13068)
Supplement: Supplemental Information 8 [file peerj-10-13068-s008.gz › FDMP20H000700-1a_L1_FKDO202078137-1A.raw_1.fq]

@A00881:241:HJW2NDRXX:1:2101:21224:10598 1:N:0:CGAGAGAA+GATTGGAG
GGCTACCCTATGGGGGGCAGCAGTGGGGAATATTGGGCAATGGGCGCAAGCCTGACCCAGCAACGCCGCGTGAGGGAAGAAGGCTTTCGGGTTGTAAACCTCTTTTACCAGGGACGAAGGACGTGACGGTCCCTGGAGAAAAAGCAACGGCTCACTACGTGCCAGCAGCCGCGGTAATACGTAGGTTGCACGCGTTGTCCGGATTTACGGGGTGTAAAGGGCGGGTAGGCGGACCTGCAAGTCAGATGTG
+
FF,,FFFF:FFFFFFFFFFFFFFFFFFFFFFF,FFFFFF:FFFFFFFF,FFF:F:FFFFFFFFFFFFFFF:FFFFFF:FFFFFFFFFFFFF,FFFFFFFFFFFFFFFFFFFFFFFFFFFFFFFFFFFFFF,FFFFFF:FFFFFFFF:FFFFF,FFF,FFFFF:FFF,F:F:F:F:,FF,F::,:FFFF:FFFFF:,FF:FF,FFF:,F,FFF,:F,FFFF:FF,:F::,F:FF::,F:FF,F:FF,F:F:
@A00881:241:HJW2NDRXX:1:2101:13810:24846 1:N:0:CGAGAGAA+GATTGGAG
GGCTACCCTATGGGATGCACCAGTCGGGAATATTGCGCAATGGAGGAAACTCTGACGCAGTGACGCCGCGTATAGGAAGAAGGTTTTCGGATTGTAAACTATTGTCGTTAGGGAAGATACAAGACAGTACCTAAGGAGGACGCCCCGGCTAACTATGTGCCAGCAGCCGCGGGACTACATAGGGGGCAAGCGTTATCCGGATTTACTGGGTGTCAAGGGAGCGTAGACGGCATGGCACGTCTGAAGTGAA
+
FF::FFFFF,FFFF,FFFFFF:FF:FFFFFF:,F:FFFFFFFFFFFFFFFFFFFFFFFFFFFFFFFF:FFF,FFFFFFFFFFFF,FFFFFFFFFFFFFF:,FFFFFFFFFFFFFFFFFFFFFFFFF,FFF,FFFFFFFFF,FFFFFFFFFF:F,FFFF:FFF::,FFFF:FF,F,:FF,FFFFFFFF,FF:F,,F:F:FF,:FF,F,FFFFFF,FFFFF::F:FF:,FFF::::,F:,:F,FF,,::FF,
@A00881:241:HJW2NDRXX:1:2102:22245:5478 1:N:0:CGAGAGAA+GATTGGAG
GGCTACCCTACGGGGCGCACCAGTGAGGAATATTGGTCAATGGGCGGGAGCCTGAACCAGCCAAGTCGCGTGAGGGAAGACGGCCCTATGGGTTGTAAACCTCTTTTGCCGGGGAGCAAAGCGCCGCACGTGTGCGGTCTGGAGAGTACCCGGAGAAAAAGCATCGGCTAACTCCGTGCCAGCAGCCGCGGTAATACGGAGGATGCGAGCGTTATCCGGATGTATTGGGTTTAAAGGGTGCGTAGGCGGT
+
FF:FFFFFFFFFFFFFFFFFF:FFFFFFF:F::FFFFFFFFFFFFFFF:FF:FFF,FFFFFFFFFFFFFFFFFFFFFFFFF:FFFFFFFFFFFFFFFFFFFFFFFFFF:FFFFFFFF:F:FFFFFFF,:F:FFFFFFFFFFFFFFFFF:FFFF:FF,F:,FF,,FFFFF,FFFFF:FF:FFFF,F:FFF:FFF:FFFFF:FFFFFF:,F,FF,FF:FFF:F,F::FFFF,:,FF:FFF:FFFFFFFF:F:
@A00881:241:HJW2NDRXX:1:2102:20076:15749 1:N:0:CGAGAGAA+GATTGGAG
GGCTACCCTATGGGGGGCAGCAGTGGGGAATATTGGGCAATGGGGGGAACCCTGACCCAGCAACGCCGCGTGAAGGAAGAAGGTCTTCGGATTGTAAACTTCTTTTATGAGGGACGAAGGACGTGACGGTACCTCATGAATAAGCCACGGCTAACTACGTGCCAGCAGCCGCGGTAATACGGAGGTGGCCAGCGTTATCCGGATTTACTGGGTGTAAAGGGCGCGTAGGCGGGCGTGCACGTCAGATGTG
+
FFF,FFFFF:FFFFFFFFFFFFFFFFFFFFFFFFFFFFFFFFFFFFFFFFFFFFFFFFFFFFFF:FFFFFFFFFFFF,F:FFFFFFFFFFFFFF:FFFF,FFF,FFFF:FFFFFFFFFFFFFFFFFFFFFFFFFFFFFFFFFFFFFFFFFFFFFFFFFFF:,:FFFF:FFFFFFF,:,FFF,FFFFFFF,,F:FF,FFFFF:FFFF,:F:FFFFF,FFFFFFFF:FF:,:FF,FF:F:::FFFF:F,FF:
@A00881:241:HJW2NDRXX:1:2102:3332:32095 1:N:0:CGAGAGAA+GATTGGAG
GGCTACCCTATGGGAGGCACCAGTGGGGAATATTGGTCAATGGGGGAAACCCTGAACCAGCAACGCCGCGTGAAGGACGAAGGCTTTCGGGTTGTAAACTTCTTTTATCAGTGACGATAGTGACGGTAGCTGATGAATAAGCTCCGGCTAACTACGTGCCAGCAGCCGCGGTAATACGTAGGGAGCGAGCGTGATCCGGATTTACTGGGTGTAAAGGGCGCGTAGGCGGGCTGACAAGTCAGAGGTGAAA
+
FF,,FFFFF:FFFFFFFF:FFFFFFFFFFF:FFFFFFFFFFFFFFF:FFFFFFFFF:FFFFFFFFFF,:FFF,FFFF,FFFFF:,F:FFFF:FFFFFFFFFFFFFFFFFF:FFFFFFF,FFFFFFF,FFF,FFFF,FFFFFFF:FFFF,:FF:FFFFFFFFFFFFFF::FF:,FF,:F,FFFFFF:FFFFFF,F::FFFFFFFF:,F:F,F:F,:FFFF,F:F,,FFFFFFFFF:,,F:F,FF,FFFF:,
@A00881:241:HJW2NDRXX:1:2103:26051:13698 1:N:0:CGAGAGAA+GATTGGAG
GGCTACCCTACGGGACGCAGCAGTGAGGAATATTGGTCAATGGGCGGGAGCCTGAACCAGCCAAGTCGCGTGAGGGAAGACGGCCCTATGGGTTGTAAACCTCTTTTGCCGGGGAGCAAAGCGCCGCACGTGTGCGGTCTGGAGAGTACCCGGAGAAAATGCATCGGCTAACTCCGTGCCAGCAGCCGCGGTCATACGGAGGATGCGAGCGTTATCCGGCTTTATTGGGTTTAAAGGGTGCGTAGGCGGT
+
FF,:FFFFFFFFFFFFFF:FFFFFFFFFFFFFFFFFFFFFFFFFFFFFFFFFFFFFFFFFFFF:FFFFFFFFFFFFFFFFFFFFFFF,FFFFFFFFF,:FFFFFFFFFF,FF::FFFFF:FFFFFFFF:FFFFF,FFF:F:F,FFFFFFFFF:,FF:FF:FFFFFFF,FF,FFFFFFF:FFFFFFF:FFFFF,FFFFF:F:F,:FF:,:FFFF:FFFF,,:F:FF:FFF:FFF,:F:FFF:FFFFFFF,F
@A00881:241:HJW2NDRXX:1:2103:12274:14199 1:N:0:CGAGAGAA+GATTGGAG
GGCTACCCTACGGGATGCAGCAGTGGGGAATATTGGGCAATGGGCGCAAGCCTGACCCAGCAACGCCGCGTGAAGGAAGAAGGCTTTCGGGTTGTAAACTTCTTTTATGAGGGACGAAGGATGTGACGGTACCTCATGAATAAGCCACGGCTAACTACGTGCCAGCAGCCGCGGTAATACGTAGGTGGCAAGCGTTGTCCGGATTTACTGGGTGTAAAGGGCGCGTAGGCGGGTAGGCAAGTCAGATGTG
+
FFFF,FFFFF:FFFFFFFFFFFFFFFFFFFFFFFFFFFFFFFFFFFF:FFFFFFFFFFFFFFFFFFFFFFFFFFFFFFFFFFF:FFFFFFFFFFFFFFFFFFFFFFFFFFFFFFFFFFFFFFFFFFFFFFF:FFFF:F:FFF:FFFFFFFFFFFFFFFFFFFFFFFFFFFFFFFFFFFFFFFFFFFFF:FFFFF:FFFFFF::FFFFFFFFF,FF,F,FFFF,FFFFF:FFF,:,:FFF,F::FFFFF:F
@A00881:241:HJW2NDRXX:1:2103:17833:30592 1:N:0:CGAGAGAA+GATTGGAG
GGCTACCCTATGGGGCGCAGCAGTCGGGAATATTGCGCAATGGAGGAAACTCTGACGCAGTGACGCCGCGTATAGGAAGAAGGTTTTCGGATTGTAAACTATTGTCGATAGGGAAGAAAAGGACAGTACCTATCAAGAAAGCTCCGGCTAACTACGTGCCAGCAGCCGCGGTAATACGTAGGGAGCAAGCGTTATCCGGATTTATTGGGTGTAAAGGGTGCGTAGACGGGAAATTAAGTTAGTTGTGAAA
+
FFFFFFFFFFFFFFFFFF,FFFFFFFFFF:F,FFFFFFFFFFFFF:FFFFFFFFFFFFFFFFFFFFFFFFFFFFFFFFFFFFFFFFFFFFFFFFFFFFFFFFFFFF:FFFFFFFFFFFFFFFFFFFFFFFFFFFFFFFFFFFFF,FFFFFFFFFFFFFFFFFFFFFFFFFFFFFFFFFFFFFFFFFFFFFFF:FFFFFFFFFFFFF:FFFFFFFFFFFFFF:,FFFFFFFFF,FFF::FFFFFFFF:,,:
@A00881:241:HJW2NDRXX:1:2103:22896:31438 1:N:0:CGAGAGAA+GATTGGAG
GGCTACCCTATGGGAGGCAGCAGTGGGGAATATTGGGCAATGGGCGAAAGCCTGACCCAGCAACGCCGCGTGAGGGAAGAAGGGTTTCGGCTCGTAAACCTCTGTCCTAAGGGACGAAGGAGTGACGGTACCTTAGGAGGAAGCCCCGGCTAACTACGTGCCAGCAGCCGCGGTAATACGTAGGGGGCGAGCGTTGTCCGGAATGATTGGGCGTAAAGGGCGCGTAGGCGGCCTGTTAAGTCAGGGGTGA
+
FFFFFFF:FF,FFF:FFF,FFFFFFFFF:FFFFFFFFFFFFFFFFFFFFFFFFFFFFFFFFFFFFFFFFFFFFFFFF::FFFFFFFFFFFFFFFFFFFFFFFF:FFFF:FFFFFFFF:FFFFFFFFFFFFF:FFFFFFFFFFFFFFFFFFFFFFF:FFFFFF:FFFF:FFFF:F,,FFFFFFF,FF:::F,FFFFFFF:FFF,FFFF,F::FFF:FFFFF,:FFFFF,FF:FFFFFFFFFFFFFFFFFF:
@A00881:241:HJW2NDRXX:1:2103:5168:32268 1:N:0:CGAGAGAA+GATTGGAG
GGCTACCCTATGGGACGCAGCAGTGGGGAATATTGCACAATGGGGGAAACCCTGATGCAGCGACGCCGCGTGAGTGAAGAAGTATTTCGGTATGTAAAGCTCTATCAGCAGGGAAGATAATGACGGTACCTGAATAAGAAGCCCCGGCTAACTACGTGACAGCAGCCGCGGTCATACGTAGGGGGCAAGCGTTATCCGGATTTACTGGGTGTAAAGGGTGCGTAGGTGGCATGGCACGTCAGAAGTGACT
+
FFF:,FF:FF:FFFF:FF:FFFFFFFFFFFFFFFFFFF:FFFFFFFFFFF,FFFFFFFFFFFFFFFFFFF:FFFFF,,FFFF,F:::F::FFFFFFFFFFFFFFFFFFFF:FF:FFFF:FFFFFFFFFFFFF:FF:FFFFF:FFFFFFFFFFFFFFFF,FFFFFFFFF::::,FFF::FF:FFFFF,:FFFFFFFFFFFFFF:FFFFFF:FFFFFFFFFFFF:FFFF:::FFFF:F,F::F,F,FFFF:,
@A00881:241:HJW2NDRXX:1:2103:2275:36746 1:N:0:CGAGAGAA+GATTGGAG
GGCTACCCTATGGGATGCAGCAGTGGGGAATATTGGGCAATGGGCGCAAGCCTGACCCAGCAACGCCGCGTGAGGGAAGAAGGCTTTCGGGTTGTAAACCTCTTTTACCAGGGACGAAGGACGTGACGGTACCTGTAGAATAAGCTCCGGCTAACTACGTGCCAGCAGCCGCGGTCATACGTAGGGAGCGAGCGTTGTCCGGAATTACTGGGTGTCAAGGGAGCGTAGGCGGGATTGCAAGTCAGATGTG
+
FF::FFFF:FFFFFFFFFFFFFFFFF:F:FFFFFFFFFFFF:F:FF:,FFFFFF:FF,FFFFFFFFFFFFFFFFFFFFFFFFFFFFFFFFFF:FFFF:FFFFFFFFFFFFFFFFFFF:FFFF:FF,FFFF,FFFF:FF:F,FFF:FFFFFFFFFFFFF:FFF:FFFFFFFF:FFF:F:FFFF:FFF::F::FFFFFF:F:F:F,,FF:FF,FFFF,FFF:F::F,,FF:F:,:,FFFFFF:F:F::F:F:
@A00881:241:HJW2NDRXX:1:2104:15031:31438 1:N:0:CGAGAGAA+GATTGGAG
GGCTACCCTACGGGGGGCAGCAGTGGGGAATATTGGGCAATGGGCGCAAGCCTGACCCAGCAACGCCGCGTGAAGGAAGAAGGCCCTCGGGTTGTAAACTTCTTTTATCAAGGACGATAGTGACGGTACTTGATGAATAAGCTCCGGCTAACTACGTGCCAGCAGCCGCGGTAATACGTAGGGAGCGAGCGGTCTCCGGATTTACTGGGTGTAAAGGGCGCGTAGGCGGGCAGACAAGTCAGATGTGAAA
+
FFFFFFFFFFFFFFF:FFFFFFFFFFFFFFFFF:FFFF:FFFFFFFFFFFFFFFFFFFFFF,FFFFFFFFFF,FFFFFFFFFFFFFFFFFF:FFFF:F:FFFFFFFFFFFFFFFFFFF,FFFFFFF,F::FFF:FFFF,FFFFFFFFF,FFF:FFFFFFFFFF:FF:FFFF:,FF,,FFF:FF,FFF:FFF,F:FFFFFFF::,F,:FF,F,,:,FFFF:FFF,:FFFF:F,::FFFFF:FFF:FFFFFF
@A00881:241:HJW2NDRXX:1:2107:14163:16063 1:N:0:CGAGAGAA+GATTGGAG
GGCTACCCTATGGGATGCAGCAGTGGGGAATATTGGGCAATGGGGGGAACCCTGACCCAGCAACGCCGCGTGAGGGAAGAAGGCTGTCGGGTTGTAAACCTCTTTTACCAGGGACGAAGGCCGTGACGGTACCTGGAGAAGAAGCAACGGCTAACTACGTGCCAGCAGCCGCGGTAATACGTAGGTTGCGAGCGTTGTCCGGAATTACGGGGTGTAAAGGGCGTGTAGGCGGAGCTGCAAGTCCGTGGGG
+
FF,,,:FFF,,FFF,FFF:FFFFFFFFFFFFFFFFFFFF:FFFFFFFFF:FFF:F,FFF:FFFFFFFFFFFF:FFF::FFFFFFF,FFF:FFFF:FFFFFFFFFFFFFFFFFF,FFFFF:,FFF:FF:FFF:,,FF:F::FFF:FF,FF:FFFF:FFFFFFFFFF:FFFFFF:FFFFF:F::FFF:FFFFFFFF::FF:FF:FFFFFF,F:FFF,::FFFFFF,FF,FF:F,F,FFFF:,FFF,F,,F,,
@A00881:241:HJW2NDRXX:1:2109:1461:22279 1:N:0:CGAGAGAA+GATTGGAG
GGCTACCCTATGGGGTGCAGCAGTGGGGAATATTGGGCAATGGGCGCAAGCCTGACCCAGCAACGCCGCGTGAAGGAAGAAGGCTTTCGGGTTGTAAACTTCTTTTAAGAGGGACGAAGGAAGTGACGGTACCTCTTGAATAAGCCACGGCTAACTACGTGCCAGCAGCCGCGGTAATACGTAGGTGGCGAGCGTTGTCCGGATTTAGTGGGTGTAAAGGGCGCGTAGGCGGGGATGCAAGTCAGATGTG
+
FFFFFFFFFFFFFFFFFFFFFFFFFFFFFFFF:FFFFFFFFFFF:F:FFFFFFFFFFFFFFFFFFFFFFFFFFFFFFFFFFFFFFF:FFFFFFFFFF,FFFFFFFFF,FFFFFFFFFFFFFF:FFFFFFFF:FFFFF:FFFFFFFFFFFFFFFF:FFFFFFFFFFFFFFFFFFFFF,FFFFFFFFFFF:FFFFFFFF:FF:F::FFF,F::FFF:F:,FFFF:F:F::FFFF:FFFFF:FF:FF::FFF:
@A00881:241:HJW2NDRXX:1:2109:1470:23328 1:N:0:CGAGAGAA+GATTGGAG
GGCTACCCTATGGGACGCAGCAGTCGGGAATATTGCGCAATGGAGGAAACTCTGACGCAGTGACGCCGCGTGCAGGAAGAAGGTTTTCGGATTGTAAACTGCTTTAGACAGGGAAGAAAAAGGACAGTACCTGTAGAATAAGCTCCGGCTAACTACGTGCCAGCAGCCGCGGTAATACGTAGGGAGCAAGCGGTATCCGGATTTATTGGGTGTAAAGGGTGCGTAGACGGGAGAGCAAGTTGGCTGTGAA
+
FF,:F:FFF,FFFFF:FFFFFFFF:FFFFFFF:FFFFF,FFFFFFF:FFFFFFF:FFFFFFFF:FFF:FFFFFFFFFFFFFFFFFFF,FFF:FFFFF:FFF:F:FFF::FFFFFFFFFFFFFFF,FFFFFFFFF::F:FF:F,FFFFF:FF,::FFFF::FFFFFFF:FFF:,FFFFFFF,FF:FF:FFF:,,F,:F:FF:F:F:FFF:FFFFFFF:F:::F:F,,FF::FF,FFF:,,F:::F::F:,,
@A00881:241:HJW2NDRXX:1:2110:3296:14841 1:N:0:CGAGAGAA+GATTGGAG
GGCTACCCTACGGGGGGCAGCAGTGGGGAATATTGGGCAATGGGCGCAAGCCTGACCCAGCAACGCCGCGTGAAGGAAGAAGGCTTTCGGGTTGTAAACTTCTTTTATGAGGGACGAAGGACGTGACGGTACCTCATGACTAAGCCACGGCTAACTACGTGCCAGCAGCCGCGGTAATACGTAGGTGGCGAGCGTTGTCCGGATTTACTGGGTGTAAAGGGCGCGTAGGCGGGTAGGCACGTCAGATGTG
+
FF,FFFFFF,,FFFFFFFFFF:FFFFFFFFFFFFFFFFFFFFFFFFFFFFFFFFFFFFFFFF,FF:FFFFFF:FFFFFFFFFFFFFFFFFFFFFFFF,FF:FFFFFFFFFFFFFFFFFFFFFFFFF:FFF,F::FFF:F,FFFFFFF::FF:FF:FFFFFFFFF:FFFFF:FFF,F:FFFF:F:FF:F::FF::::FF,FF::,FFFF:FFF,:,F,,FF::FFFF:FF:::FF,:::F::FFFF,FFF:
@A00881:241:HJW2NDRXX:1:2110:3233:14857 1:N:0:CGAGAGAA+GATTGGAG
GGCTACCCTATGGGAGGCAGCAGTGGGGAATATTGGGCAATGGGCGCAAGCCTGACCCAGCAACGCCGCGTGAAGGAAGAAGGCTTTCGGGTTGTAAACTTCTTTTATGAGGGACGAAGGACGTGACGGTACCTGAATAAGAAGCCCCGGCTAACTACGTGCCAGCAGCCGCGGTAATACGTAGGGGGCAAGCGTTATCCGGATTTACTGGGTGTAAAGGGTGCGTAGGTGGCATGGCAAGTCAGAAGTG
+
FF::FF::FF:FFFFFFFFFFFFFFFFFFFFF:FFFFFF,FFFFFFFFFFFFFFFFF,F:FFFFFF:FFFFFFFFFF:FFFF:FFFFFFFFFFFFFFFFFF:FF::F,FFFFFF:FF,FFFFFF:FFFFFF:FF::FF:FFFFF:FFFFF:FFFFFF:FFF:F:FFFFF,F:F:F,FFF,F:FFFFFFFF,FFFFFFFFFF:FFF::FFFFFFF,F,F::F:FFF,:::F:::FF:,FF::,:FFFF:FF
@A00881:241:HJW2NDRXX:1:2110:4345:21762 1:N:0:CGAGAGAA+GATTGGAG
GGCTACCCTATGGGATGCAGCAGTGGGGAATATTGGTCAATGGGGGAAACCCTGAACCAGCAACGCCGCGTGAAGGAAGAAGGCTTTCGGGTTGTAAACTTCTTTTATCAAGGACGATAGTGACGGTACTTGATGAATAAGCTCCGGCTAACTACGTGCCAGCAGCCGCGGTAATACGTAGGGAGCGAGCGTTATCCGGATTTACTGGGTGTAAAGGGCGCGTAGGCGGGCAGACACGTCAGATGTGAAA
+
FFFFFFFFFFFFFFFFFFFFFFFFFFFFF:FFFFFFFFFFFFFFFFFFFFFFFFFFFFFFFFFFFFFFFFFFFFFFF:FFFFFF,FFFFFFFFFFF,FFFFFFFFFFFFFFFF:FFFFFFFFFFFFFF:FFFFFFFFFFFFFFFFFFF::FFF:FFFFFFFFFFFFFFFFFFF:F:FFF:FFFFFFFFFFF:FFF,:FF::FFFFFF:F,:F,FF:,FF:::F,:FF:FFFF:,FF,,F::F:,FFFFF,
@A00881:241:HJW2NDRXX:1:2110:4038:21856 1:N:0:CGAGAGAA+GATTGGAG
GGCTACCCTACGGGAGGCAGCAGTGGGGAATATTGCGCAATGGAGGAAACTCTGACGCAGTGACGCCGCGTGCAGGAAGAAGGTTTTCGGATTGTAAACTGCTTTAGACAGGGAAGAAAAAGGACAGTACCTGTAGAATAAGCTCCGGCTAACTACGTGCCAGCAGCCGCGGTAATACGTAGGGAGCAAGCGTTATCCGGATTTATTGGGTGTAAAGGGTGCGTAGACGGGAGAGCAAGTTGGCTGTGAA
+
FFFFFFFFFFFFFFFFFFFFFFFFFFFFFFFFFFFFFFFFFFFFFFFFFFFFFFFFFFFFFFFFFFFFFFFFFFFFFFFFFFFFFFFFFFFFFFFFFFFFFFFFFFFFFFFFFF:FFFFF:FFFFFFFFFFFFFFF:::FFF:FFFFFFFF:FF:FFFFFFFFFFFFFFFFFFF:FFFFFFFFFFFFF:FFFF,FF,FFFFFFF,FFFFFFFFFFFF:FF:FFFFFFFF,::::FF::F:FFFF:FFF:,
@A00881:241:HJW2NDRXX:1:2110:8684:24612 1:N:0:CGAGAGAA+GATTGGAG
GGCTACCCTATGGGGTGCAGCAGTCGGGAATATTGGGCAATGGAGGAAACTCTGACCCAGCAATACCGCGTGAAGGACGAAGGTCTTCGGATTGTAAACTTCTGTTATAAAGGAAGAAACAAATGACGGTCCTTTATAAGTAAGCCCCGGCAAACTATGTGCCAGCAGCCGCGGTGATACATAGGGGGCGAGCGTTGTCCGGAATGACTGGGTGTAAAGGGTGTGTAGGTGGCTTATTAAGTTGGAAGTG
+
FFFFFFFFFFFFFFFFFFFFFFFFFFFFFFFFFFFFFFF:FFFFFFF:FFFFFFFFFFFFFFFFFFFFFFFFFFFFFFFFFFFFF:FFFFFFFFFFFFFFFFFFFFFFFFFFFFFFF:FFFFFFFFFFFF,FFFFFFFFFFFFFF:FFFFFF:FFFFFFFFFF:FFFFFFFFFFFFFF:FFFFFFFFFFFFFFFFFFFFFFFF:F:FFFFFF::FF::FFF,:FFFFFFFFFF,:F::F,:F:FFFFF::
@A00881:241:HJW2NDRXX:1:2110:4996:24643 1:N:0:CGAGAGAA+GATTGGAG
GGCTACCCTACGGGGTGCAGCAGTCGGGAATATTGGTCAATGGGGGGAACCCTGAACCAGCAACGCCGCGTGAAGGAAGAAGGCTTTCGGGTTGTAAACTTCTTTTACCGGGGACGATAGTGACGGTACCTGGTGAATAAGCTCCGGCTAACTACGTGCCAGCAGCCGCGGTAATACGTAGGGAGCGAGCGTTATCCGGATTTACTGGGTGTAAAGGGCGCGTAGGCGGGCCGACAAGTCAGATGTGAAA
+
FFFFFFFFFFFFFFFFFFFFFFF:FFFFFFFFFFFFFFFFFFFFFFFF:FFFFFFFFFFFFFFFFFFFFFFFFFFFFFFFFFFFFFFFFFFFFFFFFFFFFFFFFFFFFFFFFFFFFFFFFFFFFFFFFFFFFFFFFFFFFFFFFFFFFFFFFFFFFFFFFFFFFFFFFFFF:FFFFFFFFFFFFFFFFFFFFFFFFFFFFFFFFFFFFFFF,FFFF:FFFFFFFFFFFFFFFFF:FFFF:,:F,FFF:,
@A00881:241:HJW2NDRXX:1:2110:2519:26741 1:N:0:CGAGAGAA+GATTGGAG
GGCTACCCTACGGGAGGCAGCAGTGAGGAATATTGGTCAATGGGCGGGAGCCTGAACCAGCCAAGTCGCGTGAGGGAAGACGGCCTTATGGGTTGTAAACCTCTTTCAGATGAGAGTAAAGGGTGCTACGTGTAGCACCTTGCAAGTATCATCAGAAGAAGCATCGGCGAATTCCGGGCCAGCAGCCGCGGTAATACGGAAGATGCGAGCGTTAGCCGGATTGATTGGGTTTAAAGGGTGCGTAGGCGGA
+
FF:,FFFFFFFFFFFFFFFFFFFFFFFFFFFFFFFFFF,FFFFFFFFFFFF:FFFFFFFFFF:FF:FFFFFFFFFFFFFFFFFFF,,FFFFFFFFF,::FFFFFFFFFFF:FFFFFF:FFFFFFFFFFFF:F,F:FFF,F:FFFFF::FF,F:FF:,FFF:FF:FFFF,FFFFFFF,FFF:FF,FFFFFF:FF,F,FFFF,FF:FFFF:FF,F,,FFFF:,:,FFFFF,:::FF::FFF:FF,::FFFFF
@A00881:241:HJW2NDRXX:1:2110:5837:27101 1:N:0:CGAGAGAA+GATTGGAG
GGCTACCCTACGGGATGCAGCAGTCGGGAATATTGCGCAATGGAGGAAACTCTGACGCAGTGACGCCGCGTATAGGAAGAAGGTTTTCGGATTGTAAACTATTGTCGTTAGGGAAGATACAAGACAGTACCTAAGGAGGAAGCCCCGGCTAACTATGTGCCAGCAGCCGCGGTAATACATAGGGGGCAAGCGTTATCCGGAATTATTGGGTGTAAAGGGTGCGTAGATGGAGTAGCAAGTTGGTTGTGAA
+
FFFFFFFFFFFFFFFFFFFFFFFFFFFFFFF:FFFFFFFFFFFFFFFFFFFFFFFFFF:FFFFFFFFFFFFFFFFFFFFFFFFFFFFFFFFFFFFFFFFFFFFFFFFFFFFFFFFFF:FFFFFFFF:FFFFFFFFFFFFF:FFFF:FFF:FFFFFFFFFFFFFFFFFFFFFFFFFFFFFFFFFFFFFFFFFFFFFF:FFFF,,FFFFFFFFF:F,:FFFFFFFFFFFFFFF:,FFFFF:F::FFFFFF:F
@A00881:241:HJW2NDRXX:1:2110:1588:31829 1:N:0:CGAGAGAA+GATTGGAG
GGCTACCCTATGGGGGGCAGCAGTGGGGAATATTGGGCAATGGATGCAACTCTGACCCAGCAACGCCGCGTGAACGAAGAAGGCCTTCGGGTTGTAAAGTTCTTTAATTGGGGACGAAGAAAGTGACGGTACCCAAAGAATAAGCCACGGCTAACTACGTGCCAGCAGCCGCGGTAATACGTAGGTGGCAAGCGTTGTCCGGACTGACTGGGCGTAAAGGGAGCGTAGGCGGCGCGACCAGTTAGGAGTG
+
FF,::F:FFF:FFFFFFFFFF,FFFFFFFFFFFFFFFFFFFFFFFFFFFFFFFFFFFFFFFFFFFFFFFFFFFFFF,FFFFFFFFFFFFFFFFFFFFFFFFFFFFFFFFFFFFFF:FFFFFFFFFFFFFFFFFF,FFF,FFF:FFFFFFFFFFFF:FFFFFFFFFFF:FFFFFF:F,FFFFFFFF::FF:FFF:FF::FFFFFFFF:F:FFFF:,FFFF:FF:F:FF:FF:FF:FFFFF,F,FF,F::FF
@A00881:241:HJW2NDRXX:1:2110:2880:34037 1:N:0:CGAGAGAA+GATTGGAG
GGCTACCCTATGGGACGCACCAGTGGGGAATATTGCACAATGGGGGAAACCCTGATGCAGCGACGCCGCGTGGGTGAAGAAGTATTTCGGTATGTAAAGCCCTATCAGCAGGGAAGAAAACGACGGTACCTGAATAAGAAGCCCCGGCTAAATACGTGCCAGCAGCCGCGGTAATACGGAGGATGCAAGCGTTATCCGGAATTATTGGGTTTAAAGGGTCCGCAGGCGGCCCGTTAAGTCAGTAGTGAAA
+
FFFFFFFFFFFFFFFFFFFFFFFFFFFFFFF:FFFFFFFFF:FFFFFFFFFFFFFFFFFFFFFFFFFFFFFFFFFFFFFFFFFFFFFFFFFFFFFFFFFFFFFFFFFFFFFFFFFFFFFFFFFFFFFFFFF:FFFF:FFFFFFFFFFFFFFFFF,FFF:FFFF,,FFFFFF:FFFFFF:FF:FFFFFFF:::FFFFFFFF:FFFFFFFFFFFFF,FF:FFF,FFFFFFFFFF,::F,F:FF:FF:FF:F,
@A00881:241:HJW2NDRXX:1:2111:1172:4460 1:N:0:CGAGAGAA+GATTGGAG
GGCTACCCTATGGGGTGCAGCAGTGGGGAATATTGGGCAATGGGGGAAACCCTGAACCAGCAACGCCGCGTGAAGGAAGAAGGCTTTCGGGTTGTAAACTTCTTTTATCAAGGACGATAGTGACGGTACTTGATGAATAAGCTCCGGCTAACTACGTGCCAGCAGCCGCGGTAATACGTAGGTGGCGAGCGTTATCCGGAATTACTGGGTGTAATGGGTGAGTAGGCGGGGATGCAAGTCAGGTGTGACA
+
FF::,FFF,F:FFFFFFFFFFFFFFFFFFFFF:FFFFFFFFFFF:FFFFFFFFFFFF:FFFF,FFFFFFF:FFFFFF:FFFFF:::FFFFFFFFFFFFFFFFFFFFFF:FFFFFFFFFFFFFFFFFF:FFFFFFFF,F:FFF:FFFFF::FFF:FFFFFFF::F::FFFF:FFFFFFFFFFF:F:F:F:FF,F,F::FFF,FF:FF,:F:FF,:,FFF::,:,F::F:FF,,,:FF:F:FF:FF:F::,F
@A00881:241:HJW2NDRXX:1:2111:1479:13604 1:N:0:CGAGAGAA+GATTGGAG
GGCTACCCTACGGGGTGCAGCAGTGGGGAATATTGGGCAATGGGCGCAAGCCTGACCCAGCAACGCCGCGTGAGCGATGAAGGTCTTCGGATTGTAAAGCTCTTTAAGTGGGGACGAAGAAAGTGACTGTACCCACAGAATAAGCTCCGGCTAACTACGTGCCAGCAGCCGCGGTAATACGTAGGGAGCAAGCGTTATCCGGACTGACTGGGCGTAAAGGTTGCGTAGGTGGCTTGGCAAGTTGGTAGCG
+
FF::,:F:F:FFFFFFF:FFFFFFFFFFFFFFFFFFFFFFFFFFFFF,FFFFFF:FFFFFFFF:::FFFFFF:FFFFFFFFFFF:FFFFFFFFFFFFFFFFF:F:FFFF:FF:,FFF:FFF:F:FFFFFFFFF:F,FFFFFFFFFFFFFFFFFFFFFFFFFFFFFFFF:FF:FFFF:FFFFFFFF:::FF,FFFFFF,FF:FF,::F,F,FFF,,:::F:,:FFFFF:FF:FFFF:FF,F:FF:F:F:FF
@A00881:241:HJW2NDRXX:1:2111:2329:13667 1:N:0:CGAGAGAA+GATTGGAG
GGCTACCCTACGGGGGGCAGCAGTGGGGAATATTGGGCAATGGGCGCAAGCCTGACCCAGCAACGCCGCGTGAAGGAAGAAGGCTTTCGGGTTGTAAACTTCTTTTATCTGTGACGATAGTGACGGTAGCAGATGAATAAGCTCCGGCTAACTACGTGCCAGCAGCCGCGGTACTACGTAGGGAGCGAGCGTTATCCGGATTTACTGGGTGTCAAGGGCGCGTAGGCGGGCTGACAAGTCAGATGTGAAA
+
FF,:F:F:F:FFFFFFFFFF,FFFFFFFFFFFFFFFFF:FFFFFFFFFFFFF:FFFFF:FF,FFFFFFFF,FFFFFFFFFFFFFF,:FFFF,FFFFFFFFFFFFFF,FFFFFFFFFF:FFFFFFFFFFFFFFFFFFFFFFFFFFFFFFFFFFFFFFFFFFFFF:FFFFFFFF:,FF:FFFFFFFFFFF:FF:FFF:FFF::F:,FFFFFFFFFF:FF:::F:FFFF:F:FF:FF::,F,:::::F,,,F:
@A00881:241:HJW2NDRXX:1:2111:1344:20509 1:N:0:CGAGAGAA+GATTGGAG
GGCTACCCTATGGGATGCAGCAGTGGGGGATATTGGACAATGGGGGAAACCGTGATCAAGCTACGCCGCGTGAGTGAAGAAGTATTTGGGTATGTAAAGCTCTATCAGCAGGGAAGAGTAAGAGACGGTACCTGACTAAGAACCCCCGGCTAAGTACTTGCCAGAAGCCGGGGTCATACGGAGGGGGCAAGCGTTATCCGGATTTAGTGGGTTTAATGGGAGCGTAGACGGCAGGGCAAGTCGGAAGTGA
+
FF,:F:FFFFFFFF,FF:FF:FFFFFFFFFFFFFFFFFF:FFFFFFFF:FF,FF,:F,F,:,F,FFFFFFFFF,,FF,F:,F:::F,,FFFF,FFF,,FF:,F:FF,FF,FFFF,F:F,F,F,:F,F,FFFFFFF:F,FFF:,FFF:F,,FFF,:F,,F,,FF,,FF:,,,F:,,F:F:,,,,F:FF,:FFFF,,,FFFF,,F:FF,FFF:,,:,:,F,F,F,:F,,:::F:::FF,F,,F:,,,::FFF
@A00881:241:HJW2NDRXX:1:2111:6298:21230 1:N:0:CGAGAGAA+GATTGGAG
GGCTACCCTATGGGACGCAGCAGTGGGGAATATTGCACAATGGGGGAAACCCTGATGCAGCGACGCCGCGTGAGTGAAGAAGTCATTCGTTATGTACAGCTCTATCAGCAGGGAAGATAATGACGGTACCTGACTAAGAAGCCCCGGCTACCTACGTGCCAGCAGCCGCGGGCAGACGTAGGGGGCAAGCGTTATCCGGATTTACTGGGTGTAGAGGGCGCGGAGGTGGCAGGGCACGTCCGTTGTGACA
+
FF:F:FFF,FFFFFFFFFFFFFFFFFFF:F:F,FFFFFFF,FFFFFFFFFFFFF:FFFFFFFFFF:FFFFFF,FFFFFFFFFF,,:FFF,,,FF,F::F:FF,:FFFFF,FFFF:F:FF::F,FFFFF,FF:::,,::FFFF:FFFFFF:,FFFFFFF:F,FFFF,,FFFF,::,F,FF:FFFFFF,,FFF,,FFF:FF:FFF,:FFFF,FFF,,FFF,F,F,,F::FFFF:FF,FF:,:,F,FFF::F:
@A00881:241:HJW2NDRXX:1:2111:1994:26396 1:N:0:CGAGAGAA+GATTGGAG
GGCTACCCTACGGGATGCAGCAGTGGGGAATATTGGGCAATGGGCGAAAGCCTGACCCAGCGACGCCGCGTGAGGGAAGAAGGTCTTCGGATTGTAAACCTTTGTCAACAGGGACGAAACAAATGACGGTACCTGTTAAGGAAGCCACGGCTAACTACGTGCCAGCAGCCGCGGTAATACGTAGGTGGCGAGCGTTCTCCGGATTTACTGGGTGTAAAGGGTGTGTAGGCGGGAGACCAAGTCAGTGGTG
+
FFFF:,:FF:FFFF,FFFF:F:F:FFFFFF:FFFFFFFFFFFFFFF,FFFFFFFFFFFFFFFFFFFFF,:FF,FFFFFFFFF::FFFFFFFFF:FFFFF:FFFFFFFFFFFF:FFFFFF:F,FFFF::FF:,FF:F,FFFFFFFFF,:FFFFFFFFFF:::F,F:,F:,,FFFF,:F:FFF:::F,FFF:F:::,:,FFFFFFFF,F,FF:FF:FF::F::F:,F,FFFF:FFFF:,::::F:F,,,:::
@A00881:241:HJW2NDRXX:1:2111:1958:26772 1:N:0:CGAGAGAA+GATTGGAG
GGCTACCCTACGGGGCGCAGCAGTGGGGGATATTGCACAATGGGGGAAACCCTGATGCAGCGACGCCGCGTGAGTGAAGAAGTATTTCGGTATGTAAAGCTCTATCAGCAGGGAAGAAAGAGACGGTACCTGAGTAAGAAGCCCCGGCTAACTACGTGCCAACAGCCGCGGTAATACGTAGGGGGCAAGCGTTATCCGGATTTACTGGGTGTAAAGGGAGCGTAGACGGCATGGCAAGTCTGAAGTGAAA
+
FF,F::FFFFFFFFFFFF,FFFF,FFFFFFFFFFFFFFFFFFFFFFFFFFFFFF:FFFFFFFFFFFFFFF:FFFFFFFFF,F:FFFFFFFFFFFFFFFFFFFFFFFFFFFFFFFFFFFFFFFF:FFFF,FFFFFFFFF:FFFFFFFFFFFFFFFFFFFF:FFFFFF:FFFF:,FFF,:FFFFFFFFFF:F::FFFFFFFFFF:F:FF:FFFF,F,:FF:FF:FF:FF,:FF:FFFFFFFF,:FF,F:FF,
@A00881:241:HJW2NDRXX:1:2111:3405:28307 1:N:0:CGAGAGAA+GATTGGAG
GGCTACCCTATGGGATGCACCAGTGGGGAATATTGCGCAATGGGGGGAACCCTGACGCAGCAACGCCGCGTGCAGGAAGAAGGTCTTCGGATTGTAAACTGTTGTCGCAAGGGAAGAAGACAGTGACGGTACCTTGTGAGAAAGTCACGGCTAACTACGTGCCAGCAGCCGCGGTAATACGTAGGTGACAAGCGTTGTCCGGATTTACTGGGTGTAAAGGGCGCGTAGGCGGGCTGTCAAGTCAGCCGTG
+
FFFFFFFFFFFFFFFFFF,FFFF:FFFFFFF::FFFFFFFFFFFFFFFFFFFFFFFFFFFF,FFFFFFFFFFFFFFFFFFFFFFFFFFFFFFFFFFFFFFFFFFFFFFFFFFFFFFFFFFFFFFFFFFFFFFFFFFFFFF:FFF:F:FFFF::FFFFFFFFFFFFFFFFFFFFFFFFFFFFFFFFFFFFFFF:FFF:FFFF:FFFF:FFFFFF:FFFFFF:F:FFF:F,FF:FFFFFF:,FFFF:FFF::
@A00881:241:HJW2NDRXX:1:2111:3161:29794 1:N:0:CGAGAGAA+GATTGGAG
GGCTACCCTATGGGGGGCAGCAGTGGGGAATATTGGGCAATGGAGGAAACTCTGACCCAGCAACGCCGCGTGAATGATGAAGGTCCTCGGATTGTAAAGTTCTTTTCTAAGGGAAGAAGAAAGTGACGGTACCTTAGGAATAAGCCTCGGCTAACTACGTGCCAGCAGCCGCGGTACTACGTAGGAGGCGAGCGTTATCCGGAATGACTGGGCGTAAAGGGTGTGTAGGCGGTTCGGCACGTTAGTAGCG
+
FF::FFFFF,FFFFFFFFFFFFFFFFFFFFFFFFFFFFFFFFF:FF:FFFFFFFFFFFFF:FFFFFFFFFFFFFFFFFFFFFFFF:FFFFFFFFFFFFFFFFFFFFFF:FFF:FFFFFFF:FFF:FFFFFFFFFFFFFFFFFFF:FFFFFFF:::FFFFFFFFFFF,:F,F,FFFF,FF,FF,:FFFFF::FFFFFFFFFFF:FFFF,F:FFF:FF,FFFFFFF:F,:FFF:::FF:FFFFFFF:::FF:
@A00881:241:HJW2NDRXX:1:2111:1362:30968 1:N:0:CGAGAGAA+GATTGGAG
GGCTACCCTATGGGATGCAGCAGTCGGGAATATTGCGCAATGGAGGAAACTCTGACGCAGTGACGCCGCGTATAGGAAGAAGGTTTTCGGATTGTAAACTATTGTCGTTAGGGAAGATACAAGACAGTACCTAAGGAGGAAGCCCCGGCTAACTATGTGCCAGCAGCCGCGGTAATACATAGGGGGCAAGCGTTATCCGGAATTATTGGGTGTAAAGGGTGCGTAGATGGAGGAGCAAGTTGGTTGTGAA
+
FFFFFFFFFFFFFFFFFFFFFFFFFFFFF:FFFFFFFFFFFFFFFFFFFFFFFFFFFFFFFFFFFFFFFFFFFFFFFFF:FFFFFFFFFFFFFFFFFFFFFFFFFFFFFFFFFFFF:FFFFFF:FFF:FFF:FFFFFF:FFFFF:FFFFFFFFFFFFFF:FFFFFFFFFFFFFFF,:FFFF:FFFFFFFFFFFFFFFFF:FFFFFFFFFFFFFFFF,FFF:F:FF,FFFF:FFFFFFF:FFFFFFF:F,:
@A00881:241:HJW2NDRXX:1:2111:3929:31782 1:N:0:CGAGAGAA+GATTGGAG
GGCTACCCTACGGGGTGCAGCAGTGGGGAATATTGGGCAATGGGCGCAAGCCTGACCCAGCAACGCCGCGTGAGGGAAGAAGGCTTTCGGGTTGTAAACCTCTTTTACCAGGGACGAAGGACGTGACGGTACCTGGAGACAAAGCAACGGCTAACTACGTGCCAGCAGCCGCGGTAATACGTAGGTTGCAAGCGTTGTCCGGATTTACTGGGTGTAAAGGGCGTGTAGGCGGACCTGCAAGTCAGATGTG
+
FF:,:FFFF,FFFFF:FFFFF:FFFFFFFFFF:FFFFF,FFFFFFFFFFFFFFFFFFF:FF:FFFF:FFFFFFFFFF,FFFFFF:FFFFFFFF:FF:FFFFFFFFFFFFFFFF,FFFFFF:FFFF:FFF:FFFFFF:F:,FFFFFFFFFFFF:F:F:FFFFFF,FFF::FFF:FF,,FFFFFFFFFFFFF,::F:F:FFF:F:FFFFFFFFFF:FF,F:FFFFF:FFFF:::F,FFFF,,FF:FFF:FFF
@A00881:241:HJW2NDRXX:1:2111:2899:32315 1:N:0:CGAGAGAA+GATTGGAG
GGCTACCCTACGGGAGGCAGCAGTGGGGAATATTGGGCAATGGGCGCAAGCCTGACCCAGCAACGCCGCGTGAAGGAAGAAGGCTTTCGGGTTGTAAACTTCTTTTATGAGGGACGAAGGACGTGACGGTACCTCATGAATAAGCCACGGCTAACTACGTGCCAGCAGCCGCGGTAATACGTAGGTGGCGAGCGTTGTCCGGATTTACTGGGTGTAAAGGGCGCGTAGGCGGGCATGCAAGTCAGATGTG
+
FFFFFFFFFFFFFFFFFFFFFFFFFFFFFFFFFFFFFFFFFFFFFFFFFFFFFFFFFFFFFFFFFFFFFFFFFFFFFFFFFFFFFFFFFFFFFFFFFFFFFFFFFFFFFFFFFFFFFFFFFFFFFFFFFFFFFF:FFFFFFFFFFFFFFFFF,FFFFFFFFFFFFFFFFFFFFFF,FFFFFFFFF::FFFFFFFFFFFFFFFFFFF:FFFFFFFFFFFFFFF::FFFF::FFFF:FFFF:FF:F:FFFFF
@A00881:241:HJW2NDRXX:1:2111:2121:33567 1:N:0:CGAGAGAA+GATTGGAG
GGCTACCCTACGGGGTGCAGCAGTGGGGGATATTGCACAATGGGGGGAACCCTGATGCAGCAACGCCGCGTGGGTGAAGGAGTGATTCGTCACGTAAAGCCCTATCAGCAGGGAAGAAGGAAGACGGTACCTGACTAAGAAGCCCCGGCTAACTACGTGCCAGCAGCCGCGGTACTACGTAGGGGGCGAGCGTTATCCGGAATTACTGGGTGTACTGGGAGCGCAGACGGCGGGGCCAGTCTGGAGTGCA
+
FF,F:FFFFFFFFFFFF:FFFFFFFFFFF:FFFFFFFF:F:FFFFFFFFF,FFF:FFFFFFF,FFFFFFFFFFFFF:,FFFFF:FFFFFFFF:FFFFFFFF::FFFFFF:FFFFFFFFFFFF:FFFFF:FFFFF:FF:FFFFFFFFFF,F,FFFF:FFF,FFFF,FF:FF:F,F:F,F:FFFFFFF,::F:FF:F:FFFFF,:FF:,F:F:::,F,FFFFFF:F,F:FFFF:FF:,,F:,F,FF,,,,,,
@A00881:241:HJW2NDRXX:1:2111:1651:34319 1:N:0:CGAGAGAA+GATTGGAG
GGCTACCCTACGGGGCGCAGCAGTGGGGAATATTGGGCAATGGGCGCAAGCCTGACCCAGCAACGCCGCGTGAAGGAAGAAGGCTTTCGGGTTGTAAACTTCTTTGACGAGGGACGAAGTAAGTGACGGTACCTCGAAAACAAGCCACGGCTAACTACGTGCCAGCAGCCGCGGTACTACGTAGGTGGCAAGCGTTGTCCGGATTTACTGGGTGTACAGGGCGCGTAGGCGGATAGGCAAGTCAGATGTG
+
FF,::FFFFFFFFFF:FFFF:FFFFFFFFFFF,FFFFF,F:FFFFFFFFFFFFFFFFFFFFFFFFFFF:FFF:FFFF:FFFFF:F,FFFFF:FF:F,FFFFFFFFFFFFFFFFFFFFFFFFFFFFFFFFFFF:FFFFFFFFFF:FFFFFFFFFFFFFFFFFFFFFFFF:F:FFF:F,FFFFFFFFF:F,F,FFFFFFFFFFFFFFFFF:FFFFF,F:,:FF::F:FFF:FFFF:,::F,,FFFF:FF:,F
@A00881:241:HJW2NDRXX:1:2111:1940:34914 1:N:0:CGAGAGAA+GATTGGAG
GGCTACCCTACGGGACGCAGCAGTGGGGGATATTGCACAATGGGGGAAACCCTGATGCAGCGACGCCGCGTGAGTGAAGAAGTATTTCGGTATGTAAAGCTCTATCAGCAGGGAAGAAAGAGACGGTACCTGAGTAAGAAGCCCCGGCTAACTACGTGCCAGCAGCCGCGGTAATACGTAGGGGGCAAGCGTTCTCCGGATTTACTGGGTGTAAAGGGAGCGTAGACGGCATGGCAAGTCTGAAGTGACA
+
FFFFFFFFFFFFFFFFFFFFFFFFFFFFFFFFFFFFFFFFFFFFFFFFFFFFFFFFFFFFFFFFFFFFFFFFFFFFFFFFFFFF,FFFFFFFFFFFFFFFFFFFFFFFFFFFFF,FFFFFFFFFFFFFFFFFFFFFFFFFFFFFFFFFF:FFFFFFFFFFFFFFFFFFFFFFFFFFFFFFFFFFFF,FFFF:F,FF:FFF,FFF:FFFFFFFFFFFFFF::FFFF::FFFF,FFFF,FFFFFFFFF:,,,
@A00881:241:HJW2NDRXX:1:2112:6894:1783 1:N:0:CGAGAGAA+GATTGGAG
GGCTACCCTATGGGATGCAGCAGTGGGGAATATTGCACAATGGGGGGAACCCTGATGCAGCGACGCCGCGTGAAGGAAGAAGTATCTCGGTATGTAAACTTCTATCAGCAGGGAAGAAAATGACGGTACCTGACTAAGAAGCCCCGGCTAACTACGTGCCAGCAGCCGCGGTAATACGTAGGGGGCAAGCGTTATCCGGATTTACTGGGTGTAAAGGGAGCGTAGACGGAAGAGCAAGTCTGATGTGAAA
+
FFFFFFFFFFFFFFFFFFFFFFFFFFFFFFFFFFFFFFFFFFFFFFFF:FFFFFFFFFFFFFFFFFFFFFFFFFFFFFFF:FF:FFFFFFFFFFFF:FFFFFFFFFFFFFFFFFFFFFFFFFFFFFFFFFFFFFFFFFFFFFFFFFF:FFFFFFFFFFFFFFFFFFFFFFFFFFFFFF:F:FFFFFFFFFFFFFFFFFFFFF:FFFFFF:F::FFFF:F:FFFFFFF:FFF::FFF,FFFF:F:FFFFFF
@A00881:241:HJW2NDRXX:1:2112:2980:3302 1:N:0:CGAGAGAA+GATTGGAG
GGCTACCCTATGGGACGCAGCAGTCGGGAATATTGCGCAATGGAGGAAACTCTGACGCAGTGACGCCGCGTATAGGAAGAAGGTTTTCGGATTGTAAACTATTGTCGTTAGGGAAGATACAAGACAGTACCTAAGGAGGAAGCCCCGGCTAACTATGTGCCAGCAGCCGCGGTAATACATAGGGGGCAAGCGTTATCCGGATTTATTGGGTTTAATGGGTGCGTCGGCGGTTTGATACGTTAGCGGTGAA
+
FF:,FFFFF,FFFFFFFFFFFFFFFFFFF,F::FFFFF:FFFFFFF:FFFFF,FFFFFFFFFFFFF:F:F,F,FF:FFFFFFF:FFFFFFFFFFF,FFFF,FFFFFFFF,FFFF:FFF:FFFFFFF:FFFFF,FFFFFFFFFFFFFFF:FFF,F,FFFFFFFFF,:F:FF:F:FFFFF,FFFFFFF:F:FFF:F,FFFF:F,FFF,FFFF:F::,,:FF::FFF,,:FFF,F,FF,F,FF,::FFFF::,
@A00881:241:HJW2NDRXX:1:2112:2672:3991 1:N:0:CGAGAGAA+GATTGGAG
GGCTACCCTATGGGACGCAGCAGTGGGGGATATTGCACAATGGGGGAAACCCTGATGCAGCGACGCCGCGTGAGTGAAGAAGTATTTCGGTATGTAAAGCTCTATCAGCAGGGAAGAAAGAGACGGTACCTGAGTAAGAAGCCCCGGCTAACTACGTGCCAGCAGCCGCGGTAATACGTAGGGGGCAAGCGTTATCCGGATTTACTGGGTGTCAAGGGAGCGTAGACGGCATGGCAAGTCTGAAGTGAAA
+
FFFFFFFF:FFFFFFFFFFFFFFFFFFFFFF,FFFFFFFFFFFFFFFFFFFFFFFFFFFFFFFFFFFFFFFFFFFFFFFFFFFFFFFFFFF:FFFFFFFFFFFFFFFFFFFFFF:FFFFFFFFFFFFFFFFFFFFFFFFFFFFFFFFFFFFFFFFFFFFFFFFFFFFFF:FFF,FFFFFFF:FFFFF,:FFFF,FFFFF,FFFF::F::FF::FFFFFFFFFFFFFFFFF:FFFFF:F:::FFFFFFFFF
@A00881:241:HJW2NDRXX:1:2112:4218:11209 1:N:0:CGAGAGAA+GATTGGAG
GGCTACCCTATGGGACGCAGCAGTGGGGGATATTGCACAATGGGGGAAACCCTGATGCAGCGACGCCGCGTGAGTGAAGAAGTATTTCGGTATGTAAAGCTCTATCAGCAGGGAAGAAAGAGACGGTACCTGAGTAAGAAGCCCCGGCTAACTACGTGCCAGCAGCCGCGGTAATACGTAGGGGGCAAGCGTTATCCGGATTTACTGGGTGTAAAGGGAGCGTAGACGGCATGGCAAGACTGAAGTGAAA
+
FFFFFFFFFFFFFFFFFFFFFFFFFFFFFFFFFFFFFFFFFFFFFFFFFFFFFFFFFF,FFFFFFFFFFFFFFFFFFFFF:FF,FFFFFFFFFFFFFFFF:FFFFFFFFFFFFF,FFFFFF:FFF:FFFF:FFFFFFFFFF::FFFFFFFFFFFF:FFFFF:F,::FFFF:FF:FFFFF:FFFFFF,F:FF:F,::FFF::FF:FF:FFFFF,FFFFFFF:F,:F::FFFF:F:FF,:,FFF:F::F:FF
@A00881:241:HJW2NDRXX:1:2112:1154:28354 1:N:0:CGAGAGAA+GATTGGAG
GGCTACCCTATGGGATGCAGCAGTGGGGAATATTGCGCAATGGAGGCAACTCTGACGCAGCGATGCCGCGTGAGTGAGGAAGGGATTCGTCCCGTAAAGCTCTGCCGCCGGGGAAGAGAGAGGACAGTACCCGGCAAGGAAGCCCCGGCCAATCACGTGCCAGCAGCCGCGGTAAGACGTGAGGGGCGAGCGTTGTCCGGAATTACTGGGCGTAAAGGGCGCGCTGGCGGCTTTTTAGGTGAGGTGTTAA
+
FF:FFFFFF:FFFFFFFFFFF,FFFF:FFF:FFFFFFFFFFFFFFFFF:FFF:::F:FFFFFFFFFFFFFFFFFF:FFFFF:FFF:FF:FFFFFFF:F:FFFFFFF:F:FFF,FFFFF::FFFFFFF:FFFFFFFFFFFF::F:FFFFFFF:FFFF:FFFFF::FFFF:FF:F::FF:FF::FFF,:::F:FFF::F,:::F:::::FFFF::FF:FF:,::::,::F,F:,F,::::F::,::,::::,
@A00881:241:HJW2NDRXX:1:2112:1642:30358 1:N:0:CGAGAGAA+GATTGGAG
GGCTACCCTACGGGACGCAGCAGTGGGGGATATTGGACAATGGGGGGAACCCTGATCCAGCGACGCCGCGTGAGTGAAGAAGTATTTCGGTATGTAAAGCTCTATCAGCAGGGAAGAAAGGAATGACGGTACCTGAGTAAGAAGCCCCGGCTAACTACGTGCCAGCAGCCGCGGTAATACGTAGGGGGCAAGCGTTATCCGGATTTACTGGGTGTAAAGGGAGCGTAGACGGACAGGCACGTCTGAAGTG
+
FFFFFFF:FFFFFFFFFFFFFFFFFFFFFFFFFFFFFF:FFFFFFFFFFFFFFFFFFFFFFFFFFFFFFFFFFFFFFFFFFFFF:FF:FFFFFFFFFFFFFFFFFFFFFFFFFFFFFFFFFF:FFFFFFFFFFFFFFF:FFFFFFF:FFFFFFFFFFFFFFFFFFFFFFF:FFFFF:FFFFFF:FFFF:FFFFFFFFFFFFFFFFFFFFFFFFFF:FF::F:FF:FF,FFF:FFF:FFF,F:FF:F:FFF
@A00881:241:HJW2NDRXX:1:2113:4508:3599 1:N:0:CGAGAGAA+GATTGGAG
GGCTACCCTACGGGATGCAGCAGTGAGGGATATTGCGCAATGGGGGGAACCCTGACGCAGCAACGCCGCGTGCAGGAAGAAGGTTTTCGGATTGTAAACTGTTGTCGCAGGGGAAGAAGAAAGTGACGGTACCCTGTGAGAAAGTCACGGCTAACTACGTGCCAGCCGCCGCGGTAATACGTAGGAGGCAAGCGTTATCCGGACTGACTGGGCGTAAAGGGTGCGTAGGTGGTTCGGCCAGTTAGTAGCG
+
FF,F:FF,FFFFFF,:F,FFFFF:FFFFFFF:FF::FF,:,FFFFFFFFFFFFF,FFFFFFFFFFFFFFFFFFFFFFFF,FFFFF,FFFFFFFFFFFF:FF:FF:FFFFFFFFFFFFFF:FFFFFFFFFFFFFFFFFFFF:FFFFFFFFFFFFFFF:FFFF:FFFFFFFFFFFFF,,FFFFF:FFFFFFF,FFFFF,F,F:FF:FFFF::,F,F,F,F:FFF:F:FF:FF:F:,F,:F,F:::FF:F:::
@A00881:241:HJW2NDRXX:1:2113:4634:3599 1:N:0:CGAGAGAA+GATTGGAG
GGCTACCCTACGGGATGCAGCAGTGAGGGATATTGCGCAATGGGGGGAACCCTGACGCAGCAACGCCGCGTGCAGGAAGAAGGTTTTCGGATTGTAAACTGTTGTCGCAGGGGAAGAAGAAAGTGACGGTACCCTGTGAGAAAGTCACGGCTAACTACGTGCCTGCCGCCGCGGTCATACGTAGGAGGCAAGCGTTATCCGGAATGACTGGGCGTAAAGGGTGCTTCGGTGGTTCGGCAAGTTAGTAGCG
+
FFF:F:FF,FFFFF:FFFFFFFFFFFFFFFF,FFFFFFFFFFFFFFFF:,FFFFFFFFFFFFFFFFFFFFFFFFFFFFFFFFFF:FF:FFFFF:FFFFFF:FFFFFFF:FFFFFFF,,F:FF:FFFFFFFFFFFFFFFFFFFFF:FFFFFFFFFF:FF:FFFF,:FFFF:FFF:F,FFFF:FFFFF:F:,FFF:F,,FFFFFF,::F:FF,FF:F,,FFFFFFF,F,F:,F::,:,:,FF:F:FF:F:,:
@A00881:241:HJW2NDRXX:1:2113:4010:6089 1:N:0:CGAGAGAA+GATTGGAG
GGCTACCCTACGGGAGGCAGCAGTAGGGAATTTTCGGCAATGGGCGAAAGCCTGACCGAGCAATGCCGCGTGAATGAAGAAGTTCTTCGGACTGTAAAATTCTGTTGTGAGGGAAGAAAGGTAGTAGGAGGACATGCCTATTACTTGACGGTACCATACAAGAAAGCCCCGGCTAACTATGTGCCAGCAGCCGCGGTAATACATAGGGGGCGAGCGGGCTCCGGAATTCTTGGGCGTCAAGCGTGCGTAG
+
FF,:FFFFF:FFFF:FFFFF::FFFFFFFFFFFFFFFFFFFFFFFFFFFFFFFF:F,FFFFF,FFF:FFFFF,FFF,FF:F:FFFFFFFFF,FFFFFF,FFFFFFFF:F::FF::FFFFFFF,FF,FF:FFF,FFFFF:F:FFFFFFF,FFFFFFFFFFF,F,F,FF,:FF:,FFF,FFFFF:F:FFFFFF,FFFFFFFF:F:FFFFFFFF:,FFF,,:F:FF:FF,F,FFFFFFF:,FFF::FFF:,,:
@A00881:241:HJW2NDRXX:1:2113:3414:7811 1:N:0:CGAGAGAA+GATTGGAG
GGCTACCCTACGGGACGCAGCAGTTAGGAATATTGGGCAATGGAGGAAACTCTGACCCAGCAACGCCGCGTGAAGGAAGAAGGTTTTCGGCTTGTAAACTTCTGATCTGAGGGAAAAAACAAATGATGGTACCTCAGGAGAAAGCCACGGCTAACTACGTGCCAGCAGCCGCGGGAATACGGAGGTGGCAAGCGTTGTCAGGACTGAGTGGGCGTCTAGGGAGCGTAGGTTGCGATGTACGTTAGAGGGG
+
FFFFFFFFF:FFFFFFFFFFFFFFF,FFFFFF:FFFFFFF:FFFFFFFFFFFFFFFFFFFFFFFF:FFFFFFF:FFFFFFFFF,:FF,FF,:FF,F:FFFFF:F:FF,F,FFFF,,,,FFF:FFFFFFFF:FFF:FFFFFF,,FF,FFFF:F,:FFFFFF:F::FF,:F:FFFF,FF:F:F,FFFFFFF:FF,FFFF,F,::F,,:F,FFFFF::F,FF:,:F,F,FFF,:F,:F,FF:,:,F,::,F,:
@A00881:241:HJW2NDRXX:1:2113:9064:8202 1:N:0:CGAGAGAA+GATTGGAG
GGCTACCCTACGGGATGCAGCAGTCGGGAATATTGCGCAATGGAGGAAACTCTGACGCAGTGACGCCGCGTATAGGAAGAAGGTTTTCGGATTGTAAACTATTGTCGTTAGGGAAGATACAAGACAGTACCTAAGGAGGAAGCCCCGGCTAACTATGTGCCAGCAGCCGCGGTAATACATAGGGGGCAAGCGTTATCCGGAATTATTGGGTGTAAAGGGTGCGTAGATGGAGGAGCAAGTTGGTTGTGAA
+
FFFFFFFFFFFFFFFFFFFFFFFFFFFFFFF:FFFFFFFFFFFFFFFFFFFFFFFFFFFFFFFFFFFFFFFFFFFFFFFFFFFFFFFFFFFFFFFFFFFFFFFFFFFFFFFFFF:FFFFFFFFFFFFF:FFFFFFFFFFFFFFFFFFFFFFFFFFFFFFFFFFFFFFFFFFFFFFF,FFFFFFFFFFF,FFFF::F:FFF,,FFFFFFFF:::FFFFFFF:FFFFFFF::F:FFFFF,:FFFFFFF:F:F
@A00881:241:HJW2NDRXX:1:2113:3242:11428 1:N:0:CGAGAGAA+GATTGGAG
GGCTACCCTACGGGACGCAGCAGTGAGGAATATTGGTCAATGGGCGGGAGCCTGAACCAGCCAAGCCGCGTGAGGGAAGAAGGCCCTACGGGTTGTAAACCTCTTTTGCGGGGGACCAAGTGCCGGGACGTGATCCCGGAGCTGAGTGTACCCGGAGAAAAAGCATCGGCTAACTCCGTGCCAGCAGCCGCGGTAATACGGAGGATGCGAGCGTTATCCGGATTTATTGGGTTTAAAGGGTGCGTAGGCG
+
FF,:::::FFFFFF::FFFFFFFFFFFFFFFFFFFFFF:F,FF:FFFFFFFFFFFFFF:F:,FFFFFFFFF:FFFF:FFFFFFFFFFF:F:FF:FFF:,FFFFF,FFFF,FFFFF,FF:FFFFFFFF:FFFFFFFFFFFFFFFFFFFFFFFFFF:FFFFF:F,F:FFFFF:,FFFFFFF:FF:FFFFFFFFFFF:::F,FFFF:FF::FFFFFF:F,,FF,F,FFF,,:FFF,F,,FFFFFFF:F,FFF,
@A00881:241:HJW2NDRXX:1:2113:10972:20525 1:N:0:CGAGAGAA+GATTGGAG
GGCTACCCTCTGGGATGCAGCAGTCGGGAATATTGCGCAATGGAGGAAACTCTGACGCAGTGACGCCGCGTATAGGAAGAAGGTTTTCGGATTGTAAACTATTGTCGTTAGGGAAGATACAAGACAGTACCTAAGGAGGAAGCCCCGGCTAACTATGTGCCAGCAGCCGCGGTAATACATAGGGGGCAAGCGTTATCCGGAAGTATTGGGTGTAAAGGGTGCGTCGAGGGAGGAGCAAGTTGGTTGTGAA
+
FF,,,:FFF,,FF:,:F:FFFFFFFFFF,,,F,FFF:F,F,FFF:FF:FFFFFFFFFFFFFFFFFFFFFFF,:F:FF:FFFFF,F,:FFFF,F:,FFF:,,:,FFF,F,FFFF::FFFF:,FF:F,FFFFFF:FFF:F,F,FFFFFFFFF::FF,FFFF:FF:F,FFF:FF:,,,F:F,:,FF:FF:F,F:FFFFFFFF:F,,FFF,FFF,::F:FF:F::F:F,,:,F:,,FF::,::,:::,::,FF:
@A00881:241:HJW2NDRXX:1:2114:3351:12054 1:N:0:CGAGAGAA+GATTGGAG
GGCTACCCTATGGGGCGCAGCAGTGAGGAATATTGGTCAATGGCCGGAAGGCTGAACCAGCCAAGTCGCGTGAGGGAAGACGGCCCTACGGGTTGTAAACCTCTTTTGTCAGGGAGCACACCTCTCCACGCGTGGGGAGTCGAGAGTACCTGAAGAACAAGCATCGGCTAACTCCGTGCCAGCAGCCGCGGTAATACGGAGGATGCGAGCGTTATCCGGATGAATTGGGTTTAATGGGTGCGCAGGCGGG
+
FF,,FFF:FFFFFFFFFFFF:FFFFFFFFFFF,FFF:F,FFFFFFFFFFFFFFFFFFFFFF,F,FFFFFF:F:FFFFFFF:FFFF:FFFFFFFFFF:FFFFFFFFF,FFFFFFFF:FFFF:FFFFFFFFFFFFFFFF,FFFFFFFFF,,FFFFFFFF:F,,:FFF:F,::FFFFF:,FF:,F::FFFFFFFFFF,,FF,FFFF,::F,:FFF,,,FFF:F:,,,F,,F:F,,,F,,FFF:F:FF,F:F:F
@A00881:241:HJW2NDRXX:1:2118:3513:11835 1:N:0:CGAGAGAA+GATTGGAG
GGCTACCCTATGGGAGGCAGCAGTGGGGGATATTGCGCAATGGGGGGAACCCTGACGCAGCAACGCCGCGTGAAGGACGAAGGTCTTCGGATTGTAAACTTCTTTTATTAAGGACGAAGAAATGACGGTACTTAAAGAATAAGCTCCGGCTAACTACGTGCCAGCAGCCGCGGTAATACGTAGGGAGCAAGCGTTGTCCGGATTTACTGGGTGTAAAGGGTGCGTAGGCGGCAAAGCAAGTCAGATGTGA
+
FFFFFFFFFFFFFFFFFFFFFFFFFFFFFFF,FFFFFFFFFFFFFFFFFFFFFFFFFFFFFFFFFFFFFFFFFFFFFFFFFFF:FFFFFFFFFFFF::FFFFFFFFFFFFFFFFFFFFFFFFFFFFFF:FFFFFFFFFFFFF,FFFFFFFFFFF:FFF:FFFFFFFFFF:FFF:FFFFFFFF,FFFFFF:FFFFFFFFFFFF:F:FFFF:FF::FF,F,F:FFF:FF:F,::FFFF:FFF::,:,FF::,
@A00881:241:HJW2NDRXX:1:2124:11939:35039 1:N:0:CGAGAGAA+GATTGGAG
GGCTACCCTATGGGACGCAGCAGTGAGGGATATTGGGCAATGGGGGAAACCCTGAACCAGCAACGCCGCGTGAAGGAAGAAGGCTTTCGGGTTGTAAACTTCTTTTATGAGGGACGAAGGACGTGACGGTACCTCATGAATAAGCCACGGCTAACTACGTGCCAGCAGCCGCGGTAATACGTAGGTGGCGAGCGTTGTCCGGATTTACTGGGTGTAAAGGGCGCGTAGGCGGGTCGGCAAGTCAGATGTG
+
FF,F,:FFFFFFFFFFF,FFF,FFF:FFFFF:,FFFFFFFFFFFFFFF:FF:FFFFFFFFFFFFFFFFFF:F,FFFFFF:FFFFFFFFFFFFFFFFF,FFFFF:F:FFF,FFFFFFF:FF,FFFFFFFF:FFFF::F::,FFF:FFFFFFFFF::F:FFFFF::FF::F,:F:FFFFFFFFFFFF::FFFF:FFFFF:FFF:FFF::F:FF:::::FFFFFFF::F,:::F:F,:,FF,F:F:FF,:F:,
@A00881:241:HJW2NDRXX:1:2125:30418:26209 1:N:0:CGAGAGAA+GATTGGAG
GGCTACCCTATGGGGCGCAGCAGTGGGGAATATTGGGCAATGGGCGCAAGCCTGACCCAGCAACGCCGCGTGAAGGAAGAAGGCTTTCGGGTTGTAAACTTCTTTTATGAGGGACGAAGGATGTGACGGTACCTCATGAATAAGCCACGGCTAACTACGTGCCAGCAGCCGCGGTAATACGTAGGTGGCGAGCGTTGTCCGGATTTACTGGGTGTAAAGGGCGCGTAGGAGGGTAGGCAAGTCAGATCTG
+
FFFFFFFFFFFFFFFFFFFFFFFFFFFFFFFFFFFFFFFFFFFFFFFFFFFFFFFFFFFFFFFFFFFFFFFFFFFFFFFFFFFFFFFFFFFFFFFFFFFFFFFFFFFFFFFFFFFFFFFFFFFFFFFFFFFFFFFFFFFFFFFF:FFFFFFF:FFF:,FFFFFFFFFFFFFFFFFFFFFFFFFFFFFFFFFFFFFFFFF:,FFFFFFFF,FFF:FFFF:F:,FFFF,F:,:F:FFFFF:FFFFFFF:,F,
@A00881:241:HJW2NDRXX:1:2125:30779:29340 1:N:0:CGAGAGAA+GATTGGAG
GGCTACCCTACGGGACGCAGCAGTGGGGAATATTGGTCAATGGGGGAAACCCTGAACCAGCAACGCCGCGTGAAGGAAGAAGGCTTTCGGGTTGTAAACTTCTTTTATCAAGGACGATAGTGACGGTACTTGATGAATAAGCTCCGGCTAACTACGTGCCAGCAGCCGCGGTAATACGTAGGGAGCGAGCGTTATCCGGATTTACTGGGTGTAAAGGGCGCGTAGGCGGGCAGACAAGTCAGATGTGAAA
+
FFFFFFFFFFFFFFFFFFFFF:FFFFFFFFFFFFFFFFFFFFFFFFFFFFFFFFFFFFFFFFFFFFFFFFFFFFFFFFFFFFF,FFFFFFF:FFFFFFFFFFFFFFFFFFFFFFFFFFFFFFF:FFFFFFFFFFFF,FFFFFFFFFFFF:,FFFFFFFFF,FFFFFFFFFFFFFFFFF:FFFFFFFFFFF,FF,:FFFFFF:FFFFFFFFFF:FFF:FF:F:FFF:F:FF:F::::FF:FFFFFFF::F:
@A00881:241:HJW2NDRXX:1:2125:29866:29763 1:N:0:CGAGAGAA+GATTGGAG
GGCTACCCTACGGGAGGCAGCAGTCGGGAATATTGCGCAATGGAGGAAACTCTGACGCAGTGACGCCGCGTGCAGGAAGAAGGTTTTCGGATTGTAAACTGCTTTAGACAGGGAAGAGCAAAGACAGTACCTGTAGAATAAGCTCCGGCTACCTACGTGCCAGCAGCCGCGGTAATACGTAGGGAGCAAGCGTTATCCGGATTTATTGGGTGTAAAGGGTGCGTAGACGGGATGATAAGTTAGTTGTGAA
+
FF::FFFFFF,FFFFFFFFFFFFF:FFF:,F,FFFFFFFFFFFFFFFFFFFFFFFFFFFFF:FFF:FFFFFFFFFFFFFFFFFFFFFFFFFFFFFFFFFF:FF:FFFFFFFFFFF:F:FFF:FFFFFFFFF,FFFF:FFFFFFFFFFFFFF,FFFFFFFF:FFFFFFFFFFFFFFFFFFFFFFFFFFFFFFF,FFFFFFF,FF,F:FF:FFF:F:FFF:F,:F,FFF::F::FFFFF::F:FFF,FF:FF
@A00881:241:HJW2NDRXX:1:2125:25328:31172 1:N:0:CGAGAGAA+GATTGGAG
GGCTACCCTACGGGAGGCAGCAGTAGGGAATTTTGCGCAATGGGGGAAACCCTGACGCAGCAACGCCGCGTGAACGAGAAGCCCTTCGGGGTGTAAAGTTCTGTCAGTAGGGACGAAAGATGACGGTACCTACAGAGGAAGCACCGGCTAACTCCGTGCCAGCAGCCGCGGTAATACGGGGGGTGCGAGCGTTGTCCGGAATCATTGGGCGTAAAGAGTTCGTAGGCGGAATGTAGAGTCAGGTGTAAAA
+
FFFFFFFF:FFFFFFFFFFFF:FFFFFFFFFFFFFFFFFFFFFFFFFF:FFFFFFFFFFFFFFFFFFFFFFFFFFFFFF,FFFFFFFFFFFFFFFFFFFFFFFFFFFFFFFFFFFFFFFFFFFFFFFFFFFFFFFFFFF:F:FFFFFFFFFFFF,FFF,F:FFF,FFFFFFFFFFFFFFFFFFF:F:FFFFFFFFFFFFFFF::FFFFFFFFF,,F::FF:FFFF:F,,,:FFFFFFFFFF::FFF,,::
@A00881:241:HJW2NDRXX:1:2125:29478:31970 1:N:0:CGAGAGAA+GATTGGAG
GGCTACCCTACGGGACGCAGCAGTGGGGGATATTGCACAATGGGGGAAACCCTGATGCAGCGACGCCGCGTGAGTGAAGAAGTATTTCGGTATGTAAAGCTCTATCAGCAGGGAAGAGAATGACGGTACCTGACTAAGAAGCCCCGGCTAACTACGTGCCAGCAGCCGCGGTAATACGTAGGGGGCAAGCGTTATCCGGATTTACTGGGTGTAAAGGGAGCGTAGACGGCGTGACAAGTCTGAAGTGAAA
+
FFFFFFFFFFFFFFFFFFFFFFFFFFFFFFFFFFFFFFFFFFFFFFFFFFFFFFFFFFFFFFFFFFFFFFFFFFFFFFFFFFF,FFFFFFFFFFFF:FFFFFFFFFFFFFFFFFFFFFFFFFFFFFFFFFFFFFFFFFFFFFFFFFFFFFFFFF:FFFFFFFFFFFFFFFFFFFFFFFFFFFFFFFFFFFF:FFFFFFFFFFFFFFFFFFFF:FFFFFFFF:FF:FF,,::F:FFF,FFF,FF:FFFF,F
@A00881:241:HJW2NDRXX:1:2125:22896:34914 1:N:0:CGAGAGAA+GATTGGAG
GGCTACCCTATGGGACGCAGCAGTGGGGAATATTGGGCAATGGGCGCAAGCCTGACCCAGCAACGCCGCGTGAAGGAAGAAGGCTTTCGGGTTGTAAACTTCTTTTATGAGGGACGAAGGACGTGACGGTACCTCATGAATAAGCCACGGCTAACTACGTGCCAGCAGCCGCGGTAATACGTAGGTGGCGAGCGTTGTCCGGATTTACTGGGTGTAAAGGGCGCGTAGGCGGGTAGGCAAGTCAGATGTG
+
FFFFFFFFFFFFFFFFFFFFFFFFFFFFFFFFFFFFFFFFFFFFFFFFFFFFFFFFFFFFFFFFFFFFFFFFFFFFFFFFFFFFFFFFFFFFFFFFFFFFFFFFFFFFFFFFFFFFFFFFFFFFFFFFFF:FFFFFFFFFFFFFFFFFFFFF,FFFFFFFFFFFFFFFFFFFFFF,FFFF:FFFFFFFF:FF:FFF:FFF:FFFFFFFF,::F::FFFF:,FFF:F,:FF:F::F::FFF:::F::FFF:
@A00881:241:HJW2NDRXX:1:2126:28131:3803 1:N:0:CGAGAGAA+GATTGGAG
GGCTACCCTATGGGATGCACCAGTGGGGAATATTGGGCAATGGGCGCAAGCCTGACCCAGCAACGCCGCGTGAAGGAAGAAGGCTTTCGGGTTGTAAACTTCTTTTATGAGGGACGAAGGACGTGACGGTACCTCATGAATAAGACACGGCTAACTACGTGCCAGCAGCCTCGGTACTACGTAGGTGGCGAGCGTTGTCCGGATTTACTGGGTGTAAAGGGAGCGTAGGCGGGTAGGCAAGTCAGATGTG
+
FFFFFF:FFFFFFFFFFFFFFFF:FFFFFFFFFFFFFFFFFFF:FFFFFF,FFFFFFFFFFF:FF,FFFFFFFFFFFFFF,FFF:::FFFFFF,FFFFF:FF,FFFF:FFFFFF:FFFF:FFFF:FFF:FFF,:FF:F,:,,FF,FFF:FFFFFFF:,:FFFF:FFF:FF,FFFF,,FF,:,:FFFF,FFF,F,FFFFF:F,FFFFFFFFF:F:FFF::FF,FFFF,,F:FFFFF,,:F:FFF,FFF:F,
@A00881:241:HJW2NDRXX:1:2126:28745:5337 1:N:0:CGAGAGAA+GATTGGAG
GGCTACCCTACGGGAGGCAGCAGTGAGGGATATTGCACAATGGGGGAAACCCTGATGCAGCAACGCCGCGTGAAGGAAGAAGTATTTCGGTATGTAAACTTCTATCGATGGGGACGAAATAAATGACGGTACCCAAGTAAGAAGCCCCGGCTAAATACGTGCCAGCAGCCGCGGTAATACGTATGGGGCAAGCGTTATCCGGATTTAGTGGGTGTAAAGGGTGAGTAGGCGGCTTATTATGTCATATGTG
+
FF,F:FFFFFFFFF:FFFFFFFFFFF:FFFFFFFFFF:FFFFFFFFFFFFF::FFFFFFFFFF:FFFFFFFF:FFFFFFFFFFFFFF:FFF,FFFFFFFFFF,FFF:FFFFF:FFFFF:F:FFFFFFFFFFFFF:FFFF:FFFFFFFFFF,FFFFFFFFFFF::FF:F,FFFFFFFFFF,:FFFFFFFFF,FFFFF::FFFFFFFF,:FFFFFFFFF,FF,::FFF,FFF,FF,,F,FF,:FFFF,:FFF
@A00881:241:HJW2NDRXX:1:2126:30382:8797 1:N:0:CGAGAGAA+GATTGGAG
GGCTACCCTACGGGGTGCAGCAGTGGGGAATATTGGGCAATGGAGGCAACTCTGACCCAGCAACGCCGCGTGAGCGATGAAGGTCTTCGGATTGTAAAGCTCTTTAAGTGGGGACGAAGAAAGTGACTGTACCCACAGAATAAGCCTCGGCTAACTACGTGCCAGCAGCCGCGGTAATACGTAGGAGGCAAGCGTTATCCGGAATGACTGGGCGTAAAGGGTGCGTAGGTGGTCTTGAAAGTTAGTAGCG
+
FFFFFFFFFFFFFFFFFFFFFFFFFFFFF:FFFFFFFFF:FFFFFFFFFFFFFFFFFFFFFFFFFFFFFFFFFFFFFFFFFFFFFFFFFFFFFFFFFFFFFFFFFFFFFFFFFFFFFFFFFFFFFF:FFFFFFFFFFFFFFFFF,FFFFFFF:FFFFF,FFFFFFFFF,FFFFF::FFFFFFFF:FF:FFFFFFFFFFFF:FF:FFFFFFFFF,:FF,,F:FF::,FFFF:FFFFFF:FFFF:F::F:F,
@A00881:241:HJW2NDRXX:1:2126:25735:10113 1:N:0:CGAGAGAA+GATTGGAG
GGCTACCCTATGGGGCGCAGCAGTGGGGGATATTGGACAATGGGGGGAACCCTGATCCAGCGATGCCGCGTGAGGGAAGAAGGTTTTCGGATTGTAAACCTCTGTGGAGCGGGACGATAATGACGGTACCGCTCAAGGAAGCCACGGCTAACTACGTGCCAGCAGCCGCGGTAATACGTAGGTGGCGAGCGTTGTCCGGAATTACTGGGTGTAAAGGGAGTGTAGGCGGGAAGGCAAGTCAGAAGTGAAA
+
FFFF,FF:FF,FFFFFFFFFFFFFFFFFFFF:FFFFFFFFFFFFFFFFFFFFFFFFFFFFFFFFFFFFFFFFFF,FF,FFFFFFFFFFFFFFFFFFFFFFFFF:FFFFFFFFF:FF:FF:FFFFFFF:FFFFFFFFFFFFFFFFFFFFF:FFF,FFFFFF:FF:FFFFF:FFFF:FFFFFFFFFFFFFFF,FFFFF,FFFFFFFFFFFFFFF,:FFF:::FFFFFFFFFFF,,:FFF:FF,F,,:,F:F:
@A00881:241:HJW2NDRXX:1:2126:28013:10175 1:N:0:CGAGAGAA+GATTGGAG
GGCTACCCTACGGGATGCAGCAGTGGGGAATATTGGGCAATGGGCGCAAGCCTGACCCAGCAACGCCGCGTGAAGGAAGAAGGCTTTCGGGTTGTAAACTTCTTTTATGAGGGACGAAGGAAGTGACGGTACCTCATGAATAAGCCACGGCTAACTACGTGCCAGCAGCCGCGGTAATACGTAGGTGGCGAGCGTTGTCCGGATTTTCTGGGTGTAATGGGCGCGTAGGCGGGCATGCAAGTCAGATGTG
+
FFFF:FFFFFFFFFFFFFFFFFF:FFFFFFFFFFFFFFFFFF:FFFFFFF:FFFFFFFFFFFFFFFFFFFFFFFFFFFFFFFF:FFFFF:FFFFFFFFFFFFFFFFFFFFFFF,FFFFFFF:FFFF:FFFFF:FFFFFFFFF:FF:FFF:F,F,F::FFFFFFFFF:,FF:FFF:FFFFF:,:FFFF:F:FFFFFFF:FFFFFFFF,,FFFFFFFF:,F:F::FFFFFFFFFFFFFFFF:FFFFFF:FFF
@A00881:241:HJW2NDRXX:1:2126:24758:12305 1:N:0:CGAGAGAA+GATTGGAG
GGCTACCCTATGGGACGCAGCAGTCGGGAATATTGCGCAATGGAGGAAACTCTGACGCAGTGACGCCGCGTGCAGGAAGAAGGTTTTCGGATTGTAAACTTCTTTTATCAGGGACGATAGTGACGGTACCTGATGAATAAGCTCCGGCTAACTACGTGCCAGCAGCCGCGGTAATACGTAGGGAGCGAGCGTTATCCGGATTTACTGGGTGTATAGGGCGCGTAGGCGGGCTGACAAGTCAGATGTGAAA
+
FFFFFF:FFFFFFFFFFFFFFFFFFFFFFFF::FFFFFF,FF:FFFFFFFFFFFF:FFFFFFFFFFFFFFFFFFFFFFFFFFFFFFFFFFFFFFFFFFFFFFFFFFFFFFFFFFFFFFFFFFFFFFFF:FFFFFFF:FFFFFFF,FFFFF:FFFFFFFFFFFFFFFFFFFFF,,FFFFFFFFFFF,FFFFFFF,F:FFFFFFFFFFF:FFFF,,FF:FFFF:FF::FFFFFFF:FF,F:F:,:F:FFF,:
@A00881:241:HJW2NDRXX:1:2126:18204:18114 1:N:0:CGAGAGAA+GATTGGAG
GGCTACCCTATGGGACGCAGCAGTGGGGAATATTGCACAATGGGGGGAACCCTGATGCAGCGACGCCGCGTGAAGGAAGAAGTATCTCGGTATGTAAACTTCTATCAGCAGGGAAGAAAATGACGGTACCTGACTAAGAAGCCCCGGCTAACTACGTGCCAGCAGCCGCGGTAATACGTAGGGGGCAAGCGTTATCCGGATTTACTGGGTGTAAAGGGAGCGTAGACGGACGAGCAAGTCTGATGTGAAA
+
FFFFFFFFFFFFFFFFFFFFFFFFFFFFF,FFFFFFFFFFFFFFFFFFFFFFFFFFFFFFFFFFFFFFFFFF:FFFFFFFFFFFFFFFFF,FFFF::FFFFFFFFFFFFFFFFFFFFFFFFFFFFFFFFFFFFFFFFFFFFFFFFFFFFFFFFFFFFFFFFFFFFFFFFF:FFF,FFFFFFFFF:FFFFFF,,:FFFFFFF:FF::FFFFFFFF,FFFF:FFFFFFFF:::FFFFF:F:FFFFFFFF:F:
@A00881:241:HJW2NDRXX:1:2126:30734:18803 1:N:0:CGAGAGAA+GATTGGAG
GGCTACCCTACGGGAGGCAGCAGTGGGGGATATTGCACAATGGGGGGAACCCTGATGCAGCAACGCCGCGTGAGGGAAGAAGGTTTTCGGATTGTAAACCTCTGTCCTAGTTGAAGAAAAGAATGACGGTAGACTAGGAGGAAGCTCCGGCTAACTACGTGCCAGCAGCCGCGGTAATACGTAGGGGGCAAGCGTTATCCGGAATTACTGGGTGTACAGGGAGCGTAGACGGTCAAGCAAGTCTGGAGTG
+
FFFFFFFFFFFFFFFFFFFFFFFFFFFFFFF,FFFFFFFFFFFFFFFF:FFF:FFFFFFFFFFFFFFFFFFFFFFFFFFFFFFFFFFFFFFFFFFFFFFFFFFFFFFFFFFFFFF:FFFFFFFFFFFFFFFFFFFFFFFFFFFFFFF:FFFFFFFFFFFFFFFFFFF:FFFFFFFF:F:FF,FFFFFFFF:FF:F:FFFF:FF,FF:FFFF:FFF,,FFFF,FFFFF:FF,,F,F:FFF,:F:F,FFFFF
@A00881:241:HJW2NDRXX:1:2126:22128:18959 1:N:0:CGAGAGAA+GATTGGAG
GGCTACCCTACGGGAGGCAGCAGTGGGGGATATTGCACAATGGGGGAAACCCTGATGCAGCGACGCCGCGTGAGTGAAGACGTATTTCGGTATGTAAAGCTCTATCAGCAGGGAAGAAAGAGACGGTACCTGAGTAAGAAGCCCCGGCTAACTACGTGCCAGCAGCCGCGGTAATACGTAGGGGGCAAGCGTTATCCGGATTTACTGGGTGTAAAGGGAGCGTAGACGGCATGGCAAGTCTGAAGTGAAA
+
FF:F,FFFFFFFFFFFFF:FF,FFFFFFF,F:FFFFFFFFFFFFFFFFFFFFFFFFFF:FFFFFFFFFFFFFFFFFF:F:,FFFFFFFFFFFFFFF:FFFFFF:FFFFFFFFFF:FFFFF,FFFFFFFFFFFFFFFFF:FFFFFFFFFF:FFF:FFFFFFFFF:FFFFFFFFF:FFFF:FFF:FFF,FFFF,:FFFFF:::FF,FFFFF:FFF,FFFF:FFFFFF:FFFFFFFFFFFF::FF,FF:FFF:
@A00881:241:HJW2NDRXX:1:2126:21621:19335 1:N:0:CGAGAGAA+GATTGGAG
GGCTACCCTATGGGACGCAGCAGTGGGGAATATTGGTCAATGGGGGAAACCCTGAACCAGCAACGCCGCGTGAAGGAAGAAGGCTTTCGGGTTGTAAACTTCTTTTATCAAGGACGATAGTGACGGTACTTGATGAATAAGCTCCGGCTAACTACGTGCCAGCAGCCGCGGTAATACGTAGGGAGCGAGCGTTATCCGGATTTACTGGGTGTACAGGGCGCGTAGGCGGGCTGACAAGTCAGATGTGAAA
+
FFFFFFFFFFFFFFFFFFFFFFF:FFFFF:FFFFFFFFFFFFFFFFFFFFFFFFFFFFFFFF:FFFFFFFFFFFFFF,FFFFFF:FFFFFFFFFFFFFFFF:FFFFFFFFFFFFFFFFFFFFF:FF:F:F:FFFFFF:FFFFFFF:FF:FFF:FFFFFFFFFF:FF::FF::FF:FFF:FFFFFFF:FFFF,,,FFF:FF,FFF:FFFFFFF,F,FF:F::FF,:FFFFFFF:,:F::FF,FFFF:F,,F
@A00881:241:HJW2NDRXX:1:2126:10574:19586 1:N:0:CGAGAGAA+GATTGGAG
GGCTACCCTACGGGGTGCAGCAGTGGGGAATATTGCACAATGGGGGGAACCCTGATGCAGCGACGCCGCGTGAAGGAAGAAGTATCTCGGTATGTAAACTTCTATCAGCAGGGAAGAAAATGACGGTACCTGACTAAGAAGCCCCGGCTCACTACGTGCCAGCAGCCGCGGTAATACGTAGGGGGCAAGCGTTATCCGGATTTCCTGGGTGTCAAGGGAGCGTAGACGGAAGAGCCAGTCTGATGTGAAA
+
FF,F:FFFFFFFFFF:FFFFF:F:FFFFFFFF,FFFFFFFFFF:FFFF,FFFFFFFFF:FFFFFF:FFFFFFFF:FFFFFFF:FFFFFFFF:F:FFFFFF:FFFFF:FFFFFFF:FFFF,FFF,FFF,FFFFF,FFF,FF::,FFFFFF,F:FFFFFF,FF:FFFF:,FFF,::FFFF:,FFFFF:F,:FFFFF::F:F,FFF,:::FFFF::FFF:FFFFF::FFFFFFFFFF:,F,::FFF:FFF:FF
@A00881:241:HJW2NDRXX:1:2126:24704:20415 1:N:0:CGAGAGAA+GATTGGAG
GGCTACCCTACGGGGGGCAGCAGTGGGGAATATTGGGCAATGGAGGCAACTCTGACCCAGCAACGCCGCGTGAGCGATGAAGGTCTTCGGATTGTAAAACTCTTTAAGTGGGGACGAAGAAAGTGACTGTACCCACAGAATACGCCTCGGCTAACTACGTGCCAGCAGCCGCGGTAATACGTAGGAGGCAAGCGTTATAAGGACTGACTGGGCGGTAAGGGTGCGTAGGTGTCGTCTTAAGTAAGTTGGG
+
FF,F,FF:FFFFFFFFFF,FF:FFFFFFFF:F,FFFF:FFFFFFFFFFF:FFFFFFFFFFF,FFFFFFFFFF:FFF,FFFFFFFFFFF:F:FFFFF,F::F:F,F,FF:FFFFFFFF:FF,FFFFFFFFFF:FF:FFF::FF,FFFF:,FFFFF,FFFFFFF,:FFFF:FF,FF,:FF:,FFFFF,FF,FFFFFF:FF,,FF,,FFF,FFF,F:,:FF,F,FFF,:,:,::,,,FF,FF,FF:F,F,,,F
@A00881:241:HJW2NDRXX:1:2126:17707:20948 1:N:0:CGAGAGAA+GATTGGAG
GGCTACCCTATGGGAGGCAGCAGTCGGGAATATTGCGCAATGGAGGAAACTCTGACGCAGTGACGCCGCGTATAGGAAGAAGGTTTTCGGATTGTAAACTATTGTCGTTAGGGAAGATACAAGACAGTACCTAAGGAGGAAGCCCCGGCTAACTATGTGCCAGCAGCCGCGGTAATACATAGGGGGCAAGCGTTATCCGGACTTATTGGGTGTAAAGGGTGCGTAGGCGGGCCGACAAGTCAGATGTGAA
+
FFFFFFFFFFFFFFFFFFFFFFFFFFFFF,FFFFFFFFF,FFFFFFF:FFFFFFFFFF,FFFFFFFFFFFFFFFFFFFFFFFFFFFFFFFFFFFFFFFFFFFF:FFFF:FFFFFFFFFFFF,FFFFFFFFFFF:FFFFFFFFFFFFFFFFF,FFFFFFFFFFFFFFFFFFFFF:FF:FFF,FFFFFFF:FFFFFFFFFFFF,FFFFFFFFFF:,FFFFFFFFF::FFFF:FFFFF:FFFF::FFF,FFF:
@A00881:241:HJW2NDRXX:1:2126:32208:21825 1:N:0:CGAGAGAA+GATTGGAG
GGCTACCCTATGGGATGCAGCAGTCGGGAATATTGCGCAATGGAGGAAACTCTGACGCAGTGACGCCGCGTATAGGAAGAAGGTTTTCGGATTGTAAACTATTGTCGATAGGGAAGAAAAAGGACAGTACCTATCAAGAAAGCTCCGGCTAACTACGTGCCAGCAGCCGCGGTAATACGTAGGGAGCAAGCGTTATCCGGAATTATTGGGTGTAAAGGGTGCGTAGACGGGAAAGCAAGTTAGTTGTGAA
+
FF:F:FFFF:FFFFFFFFFFFFFFFFFFFFF,FFFFFFFFFFFFFFFFFFFF:FFFFFFFFFFFFFFFFFFFFFFFFFFFFFFFFFFFFFFFFFFFF:FFFFFFFFFFFFFFFF::F:FFFFFFFF:FFFFFFFFFFFFFFFFFFFFFFFFFFF:FFFFFFFFFFFFFFFFFF::F:FFFFFFFFFFF,FFFFF:FFFFFFFFF:FFFFFFFFFF:FFF:FFFFF:FFFFF:F::FFFFFFFFFFFF,:,
@A00881:241:HJW2NDRXX:1:2126:18954:22263 1:N:0:CGAGAGAA+GATTGGAG
GGCTACCCTATGGGATGCAGCAGTGGGGAATATTGGGCAATGGGCGCAAGCCTGACCCAGCAACGCCGCGTGAAGGAAGAAGGCTTTCGGGTTGTAAACTTCTTTTCTTGGGGACGAACACAATGACGGTACCTGAGGAATAAGCCACGGCTAACTACGTGCCAGCAGCCGCGGTACTACGTAGGTGGCAAGCGTTATCCGGATTTATTGGGTGTAAAGGGCGTGTAGGCGGGATTGCAAGTCAGATGTG
+
FFFFFFFFFFFFFF:FFFFFFFFFFFFFFFFFFFFFFFFFFFFFFFFFF:F:FFFFFFFFFFFFFFFFFFFFFFFFFFFFFFFFFFFFF:FFFFFFFFFFFFFFFFFFFFFFFFFFF:FFFF,FFFFF:FFFFFFFFFFFFFF:FFFFFFFFFFFFFFFFFFFFFFFFFFFFFFFF,FFFFFFFFFF:FF,FFFFFFFFFFFFFF:::FFFFFFFF,FFFFFFFFFFFFFFF:F,FFFF,,FFFFFFFF:
@A00881:241:HJW2NDRXX:1:2126:28754:22795 1:N:0:CGAGAGAA+GATTGGAG
GGCTACCCTATGGGGCGCAGCAGTGGGGAATATTGCACAATGGGGGGAACCCTGATGCAGCAACGCCGCGTGAGTGAAGAAGTATTTCGGTATGTAAAGCTCTATCAGCAGGGAAGAAAATGACGGTACCTGACTAAGAAGCACCGGCTAAATACGTGCCAGCAGCCGCGGTAATACGTATGGTGCAAGCGTTATCCGGATTTACTGGGTGTAAAGGGAGCGCAGGCGGTTCTGCAAGTCAGATGTGAAA
+
FFFFFFFFFFFFFFFFFFFFFFFFFFFFF:FFFFFFFFFFFFFFFFFFFFFFFFFFFFFFFFFFFFFFFFFFFFFFFFFFFFFFFFFFFFFFFFF:FFFFFFFFFFFFFFFFFFFFFFFFFFFFFFFFFFFFFFFFFFFFFFFFFFFFFFFFFFFFFFFFFFFFFFFFFFFFFFFFFFFFFFFFF::FFFF:FFFFFFFFFFF:FFFFFFFFFF,FFFFFFFFFFFF:FFFFFFFFFFF:FFFFFFF::,
@A00881:241:HJW2NDRXX:1:2126:29957:23375 1:N:0:CGAGAGAA+GATTGGAG
GGCTACCCTACGGGGCGCAGCAGTGGGGAATATTGCACAATGGGGGGACCCCTGATGCAGCGACGCCGCGTGAAGGAAGAAGTATCTCGGTATGTAAACTTCTATCAGCAGGGAAGAAAATGACGGTACCTGACTAAGAAGCCCCGGCTAACTACGTGCCAGCAGCCGCGGTAAAACGTAGGGTGCGAGCGTTGTCCGGAATTACTGGGTGTAAAGGGAGCGTAGGCGGTGTATCAAGTGGGGTGTTTAA
+
FF,FFFFFFFFFFFFFFF,FF:F::FFFF,F,:FFFFFF:FFFFFFFF,FFFFF:FFFFFFFFFFFFFFFFFF:FFF:FFFFF:F:FFFFFFFFFFFFFFF:F,FFFF:FFFFFFFFF:,FFFFFFFFFF:,FFFFFFFFFFFF:FFFFFFFFF:FFF:F,FF:FFFFF:FFFF::FFF,FFF:FFFFFFFFFFFFF:FFFFFF:FFFFFFFF:F,FFFF:F,FFFFFF:,F:FFF,FF,FFFFFF:FFF
@A00881:241:HJW2NDRXX:1:2126:27082:23938 1:N:0:CGAGAGAA+GATTGGAG
GGCTACCCTACGGGGCGCAGCAGTGGGGGATATTGCACAATGGAGGAAACTCTGATGCAGCGATGCCGCGTGAGGGAAGAAGGTTTTCGGATTGTAAACCTCTGTGGAGGGGGACGATACTGACGGTACCCCTTTAGGAAGCCACGGCTAACTACGTGCCAGCAGCCGCGGTAATACGTAGGTGGCGAGCGGTGTCCGGAATTACTGGGTGTAAAGGGAGTGCAGGCGGGCACGCAAGTCAGAAGTGAAA
+
FFF:FFFFF,FFFFFFFFFFFFFFFFFFF:F:FFFFFFF:FFF,FFF,FFFFFF:FFF:FF,FFFFFFFFFFFFFFF,FFFF:FFFFF:F:FFFFFFFFFFF:F,FFFFFFFF:FFFFF,FF:FFFFFFFFFFF::FF,FFFFFFFFFFFFFF:FFFF:FFFF,FF,FFFFFF,FFFF:,FFFFFFFFFFF,FFFFFFFF,F::FFFFFFF:FFFFFFF:::FF:FFFFF,F,FFFFFF:F:FF:F:FFF
@A00881:241:HJW2NDRXX:1:2126:30499:24533 1:N:0:CGAGAGAA+GATTGGAG
GGCTACCCTATGGGAGGCAGCAGTGAGGAATATTGGTCAATGGGCGCGAGCCTGAACCAGCCAAGTCGCGTGAGGGAAGACGGCCTTATGGGTTGTAAACCTCTTTCAGATGAGAGTAAAGGGTGTTACGTGTAACACATTGCAAGTATCATCAGAAGAAGCATCGGCTAATTCCGTGCCAGCAGCCGCGGTAATACGGAAGATGCGAGCGTTATCCGGATTTATTGGGTTTAAAGGGTGCGTAGGCGGT
+
FF:F::,FF:,FFFFFFFF:F:FFFFFFFFFFFFFFF:FFFF:FF:FFFFFFFFF,FF,FFFF,FFFF:FFFFFF:FFFFFFFFFFFFFFFFFFFFFFFFFFFFFFFFFFFFFFFFFFFFFFFFFFFFFFFFF:FFFFFFFFF:F:FFFFFFFFFFFFFFFFFF:FFFF:FFFFFFF:FFFFFFFFFFF:FFFFFFFFFF,,:FFF,FFFFF:FFFFFFFF,F,F:FFFFFFF,,FFFFFFFFFFFF:F,
@A00881:241:HJW2NDRXX:1:2126:21423:25003 1:N:0:CGAGAGAA+GATTGGAG
GGCTACCCTACGGGGGGCAGCAGTGGGGAATATTGGGCAATGGGCGAAAGCCTGACCCAGCAACGCCGCGTGAGGGAAGAAGGCCTTCGGGTTGTAAACCTCTTTTACCAGGGACGAAGGACGTGACGGTACCTGGAGAAGAAGCAACGGCTAACTACGTGCCAGCAGCCGCGGTAATACGTAGGTTGCAAGCGTTGTCCGGAATTACTGGGTGTAAAGGGCGTGTAGGCGGAACTGCACGTCAGATGTG
+
FFFFFFFFF:FFFFFFFFFFFFFFFFFFFFFFFFFFFFFFFFFFFFFFFFFFFFFFFFFFFFFFFFFFFFFFFFFFF:FFFFFFFFFFFFFFFFFFFFFFFFFFFFFFFFFFFFFFF:FF,FFFFFFFFFFFFFFF:FFFFFFFFFFFFFFFFFFF:FFFFFFFFFFFFFFFFFFFFF:FFFFFFFFFFFFFFFFFFFFFFFF,FFFFFF,FFF:FFFFF:FFFFFF:FF:F,,FFFFF,FFFFFFFFFF
@A00881:241:HJW2NDRXX:1:2126:19705:26976 1:N:0:CGAGAGAA+GATTGGAG
GGCTACCCTACGGGAGGCAGCAGTGAGGAATATTGGTCAATGGGCGAGAGCCTGAACCAGCCAAGTCGCGTGAGGGAAGACGGTCCTATGGATTGTAAACCTCTTTTGCCGGGGAGCAAGGAACGGCACGAGTGCCGCTTCGGAGAGTACCCGGAGAAAAAGCATCGGCTAACTCCGTGCCAGCAGCCGCGGTAATACGGAGGATGCGAGCGTTATCCGGATTTATTGGGTTTAAAGGGAGCGTAGATGG
+
FFFF:FFFF:FFFFFFFF,FFFFFFFFFFFFFFFFFFFF:FFFFFFFF:FFFFFFFFFFFFFFFFFFFFFF:FFFFFFFFFF:FFFFFFFFFFFFFFFFFFFFFFFFFFFFFFFFFFFFFFF,FFFFFFFFFFFFF:FFFFFFFFFFFFFFFFFFFFF:FFFF:FFFFFFFFF:FFFFFF:FFFFFFFFF:FF,FFFFFFFFFFFFFFFFFFF:F,FF:F:FF:FFFFFFF:FFFFFF:F:F:FFFFF::
@A00881:241:HJW2NDRXX:1:2126:32344:27007 1:N:0:CGAGAGAA+GATTGGAG
GGCTACCCTATGGGACGCAGCAGTGGGGAATATTGGTCAATGGGGGAAACCCTGAACCAGCAACGCCGCGTGAAGGAAGAAGGCTTTCGGGTTGTAAACTTCTTTTATCAAGGACGATAGTGACGGTACTTGATGAATAAGCTCCGGCTAACTACGTGCCAGCAGCCGCGGTAATACGTAGGGAGCGAGCGTTATCCGGATTTACTGGGTGTAAAGGGCGCGTAGGCGGGCAGACAAGTCAGATGTGAAA
+
FFFFFFFFFFFFFFFFFFFFFFFFFFFFFFFFFFFFFFFFFFFFFFFFFFFFFFFFFFFFF:FFFFFFFFFFFFFFFFFFFFFFFFFFFFFFFFFFFFFFFFFFFFFFFFFFFFFFFF:FFFFFFFFFFFF:FFFF:FFFF,F:FFFFF,F:FFFFFFFFFFFFFFFFFFFF,FFFFFFFFF,FFFFFFFFFFFFFFFF,FF::F,::FFFF,,FFFFF,FFF:FFF:FF::F:FF,FF:FF:FF:F:F,
@A00881:241:HJW2NDRXX:1:2126:21034:27743 1:N:0:CGAGAGAA+GATTGGAG
GGCTACCCTATGGGATGCAGCAGTGGGGGATATTGCACAATGGGGGGAACCCTGATGCAGCGACGCCGCGTGAGTGATGAAGGTATTTTATTGTAAAGCTCTTTTCTTGGGAACGAACAAATGACGGTACCCAAGGACTAAGCCCCGGCTAACTACGTGCCAGCAGCCGCGGTAATACGTAGGGGGCAAGCGTTGTCCGGAATGACTGGGCGTAAAGGGTGTGTCGGTGGTTTGCTAAGTTAGATGTGTA
+
F:,F::FFF:F:FFFFFF,FF,FFF:FFFFFFFFFFFFF:FFFFFFFF:F::F:FF,FF,FFFFFFFFFFFFFFFFFFFF:FF:FFFFFFFFFFFFFFFFFF:FFFFFFFFFF:F,,FFFFFFFFFFFFFFFFFFF:,F:FF,FF:FFFFFFF:FF,FF,FF::::FFF,F:,,,:,,:F,:FFFFFFFFFFFFFF,FFF,:FFFFFFF,F:FF,FF:F:FFFF,,FFFFFFF:F::F:FFF:FF,FFF,
@A00881:241:HJW2NDRXX:1:2126:16703:28447 1:N:0:CGAGAGAA+GATTGGAG
GGCTACCCTACGGGGGGCAGCAGTCGGGAATATTGGGCAATGGGGGAAACCCTGACCCAGCAACGCCGCGTGAAGGATGAAGGTCCTCGGATTGTAAACTTCTGTCCTAGGGAAAAAAGAAAATGATGGTACCCTAGAAGAAAACCCCGGCAAACTACGTGCCAGCAGCCGCGGTGATACGTAGGGGGTAAGCGTTGTCCGGAATGACTGGGCGTAAAGGGAGTGTCGGCGGTTTATTAAGTTGAATGTG
+
FFFFFFFFFFFFFFFFFFFFFFFFFFFF:FFFFFFFFF:FFFFFFFFFFFFFFFFFFFFFFFFFFFFFFFFFFFFFFFFF:FFFFFFFFFFFFFFFFFFFFFFFFFFFFFFFFFFFFFFFFFFFFFFFFFFFFFFFFFFFFF:FFFFFFFFF:FFFFFFFFFFFFFFFFF,FFFFFFFFFFF,FFFFFFFF,FFFFFFFFFFFFFFFFFFFFFF:FFFFFFF:F:F,:FF:FFFFF,FFFFFFFFFFFF:
@A00881:241:HJW2NDRXX:1:2126:30581:29027 1:N:0:CGAGAGAA+GATTGGAG
GGCTACCCTATGGGAGGCACCAGTGGGGAATATTGGTCAATGGGGGAAACCCTGAACCAGCAACGCCGCGTGAAGGAAGAAGGCTTTCGGGTTGTAAACTTCTTTTATCAAGGACGATAGTGACGGTACTTGATGAATAAGCTCCGGCTAACTACGTGCCAGCAGCCGCGGTAATACGTAGGGAGCGAGCGTTATCCGGATTTACTGGGTGTAAAGGGCGCGTAGGCGGGCTGACAAGTCAGATGTGAAA
+
FFFFFFFFFFFFFFFFFFFFFFFFFFFFFFFFFFFFFFFFFFFFFFFFFFFFFFFFFFFFFFFFFFFFFFFFFFFFFFFFFFFFFFFFFFFFFFFF,FFFFFFFFFFFFFFFFFFF:FFFFFF:FFFFFFFFFFFFFFFFFFFFFFFFFFFFFFFFFFFFFFFFFFFFFFFFFFFF:FFF:FFFFFFFFFFF::FFFFFFFFFFFFFFFFFF,FF:FFFFFFFFFF:FFFFFFFFFFFFF:F,FFF:F,F
@A00881:241:HJW2NDRXX:1:2126:17400:29309 1:N:0:CGAGAGAA+GATTGGAG
GGCTACCCTACGGGACGCAGCAGTGGGGAATATTGGTCAATGGGGGAAACCCTGAACCAGCAACGCCGCGTGAAGGAAGAAGGCTTTCGGGTTGTAAACTTCTTTTATCAAGGACGATAGTGACGGTAGCTGATGAATAAGCTCCGGCTAACTACGTGCCAGCAGCCGCGGTAATACGTAGGGAGCGAGCGTTATCCGGATTTACTGGGTGTAAAGGGCGCGTAGGCGGGCTGACACGTCAGATGTGAAA
+
FFFFFFFFFFFFFFFFFFFFFFFFFFFFFFFFFFFFFF:FFFFFFFFFFFFFFFFFFFFFFFFFFFFFFFFFFFFFFFF:FFFF:FFFFFFFFF:FFFFFFFFFFFFFFFFFFFFFFFFFFF,F:FFFFF:FFFFFFF,FFFFFFFFFFFFFF:FFFFFF:FFFFFFFF:FFFFFFFFFFFFFFFF:FFFF,:,FFFFFFFFF,F:FFFFF,F,,F:FFFF:,::FF:FFFFFFFF,FFF,FF::F:FF,
@A00881:241:HJW2NDRXX:1:2126:17436:30185 1:N:0:CGAGAGAA+GATTGGAG
GGCTACCCTACGGGAGGCAGCAGTAGGGAATTTTGCGCAATGGGCGAAAGCCTGACGCAGCAACGCCGCGTGAACGATTAAGCCCTTCGGGGTGTAAAGTTCTGTCAGTGGGGACGAAACTTGACGGTACCCACAGAGGAAGCACCGGCTAACTCCGTGCCAGCAGCCGCGGTAATCCGGAGGGTGCAAGCGTTGTCCGGAATCATTGGGCGTACAGAGTTCGTAGGCGGTATGTAAAGTCCGGTGTTAA
+
FF,:FFFFFF:FFFFFF:FFF::F,FFFFFFFFFFF:FFFFFFFFFFFFFFFFFFFFFFFFFFFFFFFFFFFFFFFFFF:F:FFF:FF:FFFFFFF:FFFFFFFFFFFF:FFFFF,FF:F:FFFFF:F:FFF:F,FFF:F:FFFFFFFFFFFFF:FFF:FF,FFFFFFFF:F:,,F,F:F,:F:FF:FFF::F::FFFF:::FF,FF:F:FF:F,FF::FF::F:FFFF:FFFFF:F,::FFFFFF:FF:
@A00881:241:HJW2NDRXX:1:2126:19144:30984 1:N:0:CGAGAGAA+GATTGGAG
GGCTACCCTACGGGGGGCAGCAGTCGGGAATATTGCGCAATGGAGGAAACTCTGACGCAGTGACGCCGCGTATAGGAAGAAGGTTTTCGGATTGTAAACTATTGTCGTTAGGGAAGATACAAGACAGTACCTAAGGAGGAAGCCCCGGCTAACTATGTGCCAGCAGCCGCGGTAATACATAGGGGGCAAGCGTTATCCGGAATTATTGGGTGTAAAGGGTGCGTAGATGGAGGAGCAAGTTGGTTGTGAA
+
FFFFFFFFFFFFFFFFFFFFFFFFFFFFFFFFFFFFFFFFFFFFFFF:FFFFFFFFFFFFFFFFFFFFFFFFFFFFFFFFFFFFFFFFFFFFFFFFFFFFFFFFFFFFFFFFFFFFFFFFFF:FFFFFFFFFFFFFF:FFFFFFFFFFFFFFFFFFFFFFFFFFFFFF:FFFFFFF,FFF,F,F:FFF,F:F:FFFFFF:F,FFFFFFFFFFF:FFFFFFFFFFFFFFFFF:FFFF::F:FF:FFFF::F
@A00881:241:HJW2NDRXX:1:2126:16170:31156 1:N:0:CGAGAGAA+GATTGGAG
GGCTACCCTACGGGATGCAGCAGTGGGGAATATTGGGCAATGGAGGAAACTCTGACCCAGCAACGCCGCGTGAATGATGAAGGTCTTCGGATTGTAAAGTTCTTTTCTAAGGGACGAAGAAAGTGACGGTACCTTAGGAATAAGCCTCGGCTAACTACGTGCCAGCAGCCGCGGTACTACGTAGGAGGCAAGCGTTATCCGGAATGACTGGGCGTAAAGGGTGCGTAGGTGGTTTGGCAAGTTCGTAGCG
+
FFFFFFFFFFFFFFFFFFFFFFFFFFFFFFFF:FFFFFFFFFFFFFF:,FFFFFFFFFFFFF:FFFFFFFFFF:FFFFFFFFFFFFFFFFFFFFFFFFFFFFFFFFFFFFFFFFFFFFFFF:FFFFFFFFFFFFFFFFFFFFFFFFFFFFF:FFFFFFFFFFFFFFF:FFFFFFFF,FFFFF:FFFFFFF:FFFFFFF:FFF::FFFFFFFFFFFFFFFFF:FFFFFFFFFFFFFFFF:FFF:,FF:,FF
@A00881:241:HJW2NDRXX:1:2126:27471:31313 1:N:0:CGAGAGAA+GATTGGAG
GGCTACCCTATGGGATGCAGCAGTCGGGAATATTGGGCAATGGGGGAAACCCTGACCCAGCAACGCCGCGTGAAGGATGATGGTCCTCGGATTGTAAACTTCTGTCCTAGGGACAAAATAAAGTGATGGTACCCTAGAAGAAAACCCCGGCAAACTACGTGCCAGCAGCCGCGGTGATACGTAGGGGGTAAGCGTTGTCCGGAATGACTGGGCGTAAAGGGAGTGTAGGCGGTTTATTAAGTTGAATGTG
+
FFFFFFFFFFFFFFFFFFFFFFFFFFFF:FFFFFFFFFFF:FFFFFFFFFFFFFFFFFFFFFFFFFFFFFFF:FFFFFFFFFFFFFFFFFFFFFFFFFFFFFFFF:FFFFF:F,:FFFFFFFFFFFFFFFFFFFFFFFFFFFF:FFFFFFFF:FFFFFFFFFFFFFFF:FFFFFFFFFFFFFF,F::FFFFFFFFFF:FFFFFFFFFFFFFFFFFF:FFFFFFFFFF:FFF::FFF:F:,FFFFFFF:FF
@A00881:241:HJW2NDRXX:1:2126:28962:31767 1:N:0:CGAGAGAA+GATTGGAG
GGCTACCCTATGGGAGGCAGCAGTGAGGAATATTGGTCAATGGGCGATGGCCAGAACCAGCCCAGTAGCGAGAACGATGACTCCCCTATGGGTTGTAAACATCTTTTATAAAGGAATACACTCTGGTATGCATACCCGTTTGCATTTACTTTATGAATAAGGATCGGCTAACTCCTAGCCAGCAGACGCGGTAATACGCAGGATCAGACAGTAAGCCGCATTTAGTGGCTTTAACTGTCGAGTAGTATCA
+
,FF,,F,F:,:F::F,FF,,::FF,FFFFF,:F,FF,FFF,FF,FFFFFFFF,FFFFFFFFF,,F,:F,F:FFF,F:FFF:,,F,FF:FF,F,,F:,F,F,FFFF,FFF::,F:F,FF,,,FF,,,FF:,F:,FFFF,FFF:,FF:FFF:F:F:FFF:FF,,F:,,F,FF,:FFF,,,F,F,F,F,F,F,,FF,:F,,,:,F:FF,,,,,::,F,,FF,FF,,F,F,F:FF:F:,FFF,F,:FFF,,,F,
@A00881:241:HJW2NDRXX:1:2126:16957:31798 1:N:0:CGAGAGAA+GATTGGAG
GGCTACCCTACGGGAGGCAGCAGTAGGGAATTTTGCGCAATGGGCGAAAGCCTGACGCAGCAACGCCGCGTGAACGATTAAGCCCTTCGGGGTGTAAAGTTCTGTCAGTGGGGACGAAACTTGACGGTACCCACAGAGGAAGCACCGGCTAACTCCGTGCCAGCAGCCGCGGTAATACGGAGGGTGCAAGCGTTGTCCGGAATCATTGGGCGTAAAGAGTTCGTAGGCGGTATGTACAGTCCGGTGTTAA
+
FFF::FFFF,FFFF:FFFFFFFFF::FFFF,FFFFFFF,FFFFFFFFFFFFFFFFFFFFFFFFFFFFFFFFFF:FFFFF,:FFFF,FFFFFFFFFFFF:FFFF:FFFFFFFFFFFFFFFFFFFFFFFF,FFFFF:FFFFF,FF:FFFFFFFFFF:FFFF:FFFFFF:FFF::FFFFFFFFFFFFFFF:,FFFF:FFFFFFFFFF:FFFFFFF:FFFFFF:FFFFFFFFFFF:FF::,,:FFFFFF,FF,F
@A00881:241:HJW2NDRXX:1:2126:17996:32440 1:N:0:CGAGAGAA+GATTGGAG
GGCTACCCTATGGGGGGCAGCAGTGGGGAATATTGCACAATGGGGGAAACCCTGATGCAGCGACGCCGCGTGGGTGAAGAAGTATTTCGGTATGTAAAGCCCTATCAGCAGGGAAGAGGATGACGGTACCTGCAGAAGAAGCCCCGGCTAACTACGTGCCAGCAGCCGCGGTAAGACGTAGGGGGCGAGCGTTCTCCGGATTTACGGGGTGTAAAGGGAGCGTAGACGGCGGTGCACGTCTGGAGTGACA
+
FF:::FFFF:,,FFFFFF,FFFFFFFFFFFFFFFFFFFF:FF:FFFFFFFFFFFFFFFFFFFFFFFFFFF:FFFF:FFFFFFF:FFFFFF,F,FF,FFF:FFFFFFFFFFFFFF,FFF:FFFFFFFF,FFFFFFFFFF,FFFFFFFFF:FFF:F:FFFFF:FFF:FFF:F:FFF,FFFFFFFFF,F:::FF:F,FFFF:F:FFFF,FFFF:FFFF:::F:F:FFF,F::::,FFFF,:F:::F,:::F:F
@A00881:241:HJW2NDRXX:1:2126:18475:32518 1:N:0:CGAGAGAA+GATTGGAG
GGCTACCCTACGGGGGGCAGCAGTGGGGGATATTGCACAATGGGGGAAACCCTGATGCAGCGATGCCGCGTGAGGGAAGAAGGTTTTCGGATTGTAAACCTCTGTGGAGGGGGACGATAATGTCGGTACCCCGTTAGGAAGCCACGGCTAACTACGTGCCAGCAGCCGCGGTAATACGTAGGTGGCGAGCGTTGTCCGGAATTACTGGGTGTAAAGGGAGTGCAGGCGGGAAAGCAAGTCAGAAGTGAAA
+
FF:FFFFFF,FFFFF:F:FFFFFFF:FFFF:FFFFFFFFFFFFFFFFFFFFFFFFFFFFFFFFFFFFFFF,F:FFFFFF:FFFFFF:FFFF:F:FFFFFF:F:FFFFFF:FFFFFFFF,F:F,FFFFFFF:F,:,FFF:FFFF:FF:FFFFFFFFFFF:F:FFFFFFFFFFF,F:FFF:FFFFFFFFFFF:F,FF:FFFFFFF:F:FF,FFF,,,F,FF:F:FF:FFF:FFFF::F:FF:FF:,:FF:F:
@A00881:241:HJW2NDRXX:1:2126:30906:33943 1:N:0:CGAGAGAA+GATTGGAG
GGCTACCCTACGGGATGCACCAGTGAGGAATATTGGTCAATGGGCGAGAGCCTGAACCAGCCAAGTCGCGTGAGGGAAGACGGCCTTATGGGTTGTAAACCTCTTTCAGATGAGAGTAAAGGGTGCTACGTGTAGCACATTGCAAGTATCATCAGAAGAAGCATCGGCTAATTCCGTGCCAGCAGCCGCGGTAATACGGAAGATGCGAGCGTTATCCGGATTTATTGGGTTTAAAGGGTGCGTAGGCGGA
+
FF:FFFFFFF:FFFFFFF,FFFFFFFFFF:FFFFFFFFFFFFFFFFFFFFFFFFFFFFFFFFFFFFFFFFFFFFFFFFFFFFFFFFFFFFFFFFFFFFFFFFFFFFFFF,FFFFFFFFFFFF:FFFFFFFFFFFFFFFFFFFFF:FFFFFFFFFFFFF,FFFF:FFFFF,:FFFF:FFFFFFFFFFFFFFFFFFFFFFFFF:FFFFFFFFFFF:FFFFF,FFFFFFFF::::::,FF:FF::FF:FFFFF
@A00881:241:HJW2NDRXX:1:2126:28682:34444 1:N:0:CGAGAGAA+GATTGGAG
GGCTACCCTATGGGAGGCAGCAGTGGGGAATATTGCACAATGGGGGGAACCCTGATGCAGCGACGCCGCGTGAGTGAAGAAGTATCTCGGTATGTAAAGCTCTATCAGCAGGGAAGAAACAGCGGCCTTACGGACGCCGGACGGTACCTGACTAAGAAGCCCCGGCTAACTACGTGCCAGCAGCCGCGGTAATACGTAGGGGGCAAGCGTTATCCGGATTTACTGGGTGTAAAGGGAGCGTAGACGGTGA
+
FFFFFFFFFFFFFFFFFFFFFFFFFFFFFFFFFFFFFFFFFFFFFFFFFFFFFFFFFFFFFFFFFFFFFFFFFFFFFFFFFFF:FFFFFF,FFFFFFFFFFFFFFFFFFFF,FFFFFFFFFFFFFFFFFFFFFFFFFFFFFFFFF,FFFFFF,FFFF:,:FFFFFFFFFFFFFFFFFFFFFFFFFFFFFFFF:,:FFFFFFFFF,:FFF,FFFFFFFFFFFFFFFFFF:F,FFFFFFFF,FFFFFFFFF,
@A00881:241:HJW2NDRXX:1:2126:25934:34945 1:N:0:CGAGAGAA+GATTGGAG
GGCTACCCTATGGGATGCAGCAGTGGGGAATATTGGGCAATGGGCGAAAGCCTGACCCAGCGACGCCGCGTGAGGGAAGAAGGTCTTCGGATTGTAAACCTTAGTTGACAGGGAAGAAGGAAGTGACGGTACCTGTCGAGGAAGCCACGGCTAACTACGTGCCAGCAGCCGCGGTAATACGTAGGTGGCAAGCGTTCTCCGGATTTACTGGGTGTAAAGGGTGTGTAGGCGGGACGGCAAGTCAGATGTG
+
FFFF,F:FFFFFFF,FFFFFFFFFFFFFF,FFFFFFFFFFFFFFFFF:FFFFFFFFFF:FFFFFFFFFFF:FFFFFFFFFFFFFFFFFFFF:FFFFFFFFF:FFFFFFFFFFF,FF:FFFFFFFFFF:FFFFF,F:F:FFFFFFFFFFFFFFFFFFFFFFFFF:F:FFF:FFFFF:FF:FFFFFFFF,FFFFFFFF,F:FFF:FFFF,FF,,FFFFFF:::FFFFFF:FFFF:F,:FF,,:FFFFFFF::
@A00881:241:HJW2NDRXX:1:2126:32497:35477 1:N:0:CGAGAGAA+GATTGGAG
GGCTACCCTACGGGAGGCACCAGTGAGGAATATTGGTCAATGGGCGAGAGCCTGAACCAGCCAAGTCGCGTGAGGGATGACGGCCCTACGGGTTGTAAACCTCTTTTACCGGGGAGCAATTCGCGCCACGTGTGGCGTGCGGGAGAGTACCCGGGGAAAAAGCATCGGCTAACTCCGTGCCAGCAGCCGCGGTAATACGTAGGATGCGAGCGTTGTCCGGATGTATGGGGTTGAATGGGTGCGGAGGCGG
+
F,F,FFFFFFFFFFF,FFFFFFFFF,FFFFFFFFF,,FFFFFFFFF,FF,FFFFF:FFFFFFFFF,FFFFFFF,FFF,FF:FFFF,FFFFFFF:F,FF,:,,,FF:FFF,FFF,,FFF,F,:,:FF:F:FFFFFFF:FF:FFFFF:F:F:,,F:FFF:F,FFFFFFF:FF,:FFFFFFF:,:FFF:FF::FF,,,F,,F,FFF,,F,FFFFF,:,FF,F:,FFFF,,,FF::,::,FFFF::F,FFFFFF
@A00881:241:HJW2NDRXX:1:2126:19913:36229 1:N:0:CGAGAGAA+GATTGGAG
GGCTACCCTATGGGGGGCAGCAGTGGGGGATATTGGACAATGGGGGGAACCCTGATCCAGCGACGCCGCGTGAGTGAAGAAGTATTTCGGTACGTAAAGCTCTATCGGCAGGGAAGAAGGCAGAGACGGTACCTGAGTAAGTAGCCCCGGCTAACTACGTGCCAGCAGCCGCGGTAATACGTCGGGGGCAAGCGTTATCCGGATTTACTGGGTGTAAAGGGAGCGCAGACGGAGAGGCCAGTCTGAAGTG
+
FFF,:FFFF,FFFFFFFFFFF:FFFFFFFFFFFFFFFFFFFFFFFFFFFFFFFFFFFFFF::FFFFFFFFFFFFFF:F:FFF,FFFFFFFFFFFFF,FFFFFFFFFFFF,FFFF:F,FF:,FFF:FFFFF::FFF:FFFFF,FFFFFFFFFF,FFFFFFFFFFFFFFFFF:F:F,F:FFF:F,:FFFFFF,F:F:FFF:FFFFFFFFFF:F::F,,F:F::F:F:FFFFF::,:F:FF:,:F:,:FF:FF
@A00881:241:HJW2NDRXX:1:2126:25229:36448 1:N:0:CGAGAGAA+GATTGGAG
GGCTACCCTACGGGAGGCAGCAGTCGGGAATATTGCGCAATGGAGGAAACTCTGACGCAGTGACGCCGCGTATAGGAAGAAGGTTTTCGGATTGTAAACTATTGTCGTTAGGGAAGATACAAGACAGTACCTAAGGAGGAAGCCCCGGCTAACTATGTGCCAGCAGCCGCGGTAATACATAGGGGGCAAGCGTTATCCGGAATTATTGGGTGTAAAGGGTGCGTAGATGGAGGAGCAAGTTGGTTGTGAA
+
FFFFFFFFFFFFFFFFFFFFFFFFFFFFFFF,FFFFFFFFFFFFFFFFFFFFFFFFFFFFFFFFFFFFFFFFFFFFFFFFFFFFFFFFFFFFFFFFFFFF:FF:FFFFFFFFFFFFFFFFFFFFFFFFFFFFFFFFFF:FFFFFFFFFFFFFFFFFFFFFFFFF:FFFFFFFFF:FFFFFFFFFFFFFFFFFFFFFFFFFF,,:FFFFFFFFFFFFFFFFFFFFFFFFFFF:FFFF,FFFFFFFFFFFFF
@A00881:241:HJW2NDRXX:1:2127:20546:2566 1:N:0:CGAGAGAA+GATTGGAG
GGCTACCCTACGGGGGGCAGCAGTGGGGAATATTGCACAATGGGGGAAACCCTGATGCAGCGACGCCGCGTGAGTGAAGATGTATTTCGGTACGTAAAGCTCTATCGGCAGGGAAGAAGGACGAGACGGTACCTGAGTAAGAAGCCCCGGCTAACTACGTGCCAGCAGCCGCGGTACTACGTAGGGGGCACGCGTTATCCGGATTTACTGGGTGTAAAGGGAGCGCAGACGGAGAGGCAAGTCTGACGTG
+
FF,,:F:FF,F,F:,FF:FF::FFFFFF,F,,F:FF:F:FFFFFFFF:FFFF:FFFFF,FFF:FF,:FFF,F,F,FFFF:,FFFFFFFFFFF:::F,FFFFFFFFFFFFF:FFF,F,:FFFFFFF,FFFFFFFF:F:,:,FFF:F:FFF:FF:FFFFF:::FFFF:FFFF:FFF,F,FFFF,FF:FFF:F,FFFFFFF:F:FFFFF,FFF::::FF,,FFFF:FF:F:FF::,FFF:F:,:FFFF:FFFF
@A00881:241:HJW2NDRXX:1:2127:30590:3396 1:N:0:CGAGAGAA+GATTGGAG
GGCTACCCTATGGGGTGCAGCAGTGGGGGATATTGGACAATGGGGGGAACCCTGATCCAGCGACGCCGCGTGAGTGAAGAAGTATTTCGGTATGTAAAGCTCTATCAGCAGGGAAGAAAGAGGACGGTACCTGAGTAAGAAGCCCCGGCTAACTACGTGCCAGCAGCCGCGGTAATACGTAGGGGGCAAGCGTTATCCGGATTTACTGGGTGTAAAGGGAGCGTAGACGGAGAGGCAAGTCTGGAGTGAA
+
FFFFFFFFF:FFFFFFFFFFFFFFFFFFFFFFFFFFFFFFFFFFFFFFFFFFFFFFFFFFFFFFFFFFFFFFFFFFFFFFFFFFFFFFFFFFFFFFFFFFFFFFFFFFFFF,FFFFF:FFFFFFFF:FFFFFFFFFFFFF:FFF,FFFFFFF:F:FFFFFFFFFFFFFFFFFFFFFFF:FFFFFFFFFFFFF:FFFFFFFFFFFF,F:FFFFFF,FFFFFFFFFFF:FFFFFF:FFF,FFFFFFFFFFFF
@A00881:241:HJW2NDRXX:1:2127:30481:3458 1:N:0:CGAGAGAA+GATTGGAG
GGCTACCCTATGGGGTGCAGCAGTGGGGGATATTGGACAATGGGGGGAACCCTGATCCAGCGACGCCGCGTGAGTGAAGAAGTATTTCGGTATGTAAAGCTCTATCAGCAGGGAAGAAAGAGGACGGTACCTGAGTAAGAAGCCCCGGCTAACTACGTGCCAGCAGCCGCGGTAATACGTAGGGGGCAAGCGTTATCCGGATTTACTGGGTGTAAAGGGAGCGTAGACGGAGAGGCAAGTCTGGAGTGAA
+
FFFFFFFFFFFFFFFFFFFFFFFFFFFFFFFFFFFFFFFFFFFFFFFFFFFFFFFFFFFFFFFFFFFFFFFFFFFFFFFFFFFFFFFFFFFFFFFF,FFFFFFFFFFFFFFFFFFFFFFFFFFFFFFF:FFFFFFFFFFFFFFFFFFFFFFFFFFF::FFFFFFFFFFFFFFFFFFFFFFFFFFFFFFFFFFF,FFFFFFFFFFF:F:FFFFFF:F,F,FF::FFFFFF::FFF:FFFFF:FFFFFFFFF
@A00881:241:HJW2NDRXX:1:2127:30201:5259 1:N:0:CGAGAGAA+GATTGGAG
GGCTACCCTATGGGGTGCAGCAGTGGGGGATATTGGACAATGGGGGGAACCCTGATCCAGCGACGCCGCGTGAGTGAAGAAGTATTTCGGTATGTAAAGCTCTATCAGCAGGGAAGAAAGAGGACGGTACCTGAGTAAGAAGCCCCGGCTAACTACGTGCCAGCAGCCGCGGTAATACGTAGGGGGCAAGCGTTATCCGGATTTACTGGGTGTAAAGGGAGCGTAGACGGAGAGGCAAGTCTGGAGTGAA
+
FF:F:FFFFF:FFFFFFFFFFFFFFFFFFFFFFFFFFFFFFFFFFFFFFFFFFFFFFFFFFFFFFFFFFFFFFFFFFFFFFFFFFFFFFFFFFFFFF:FFFFFFFFFFFFFFFFF::FFFFF,FFF:FFFFFFFFFFF:,FFFFFF:FF:FFFFFFFFFFFFFFFFF:FFFFFFFFFFFFF,FFFFFFFFFFFFFFFFFFFFFF,FFFFFF:,F:FFFFF:FFFF,FF:FFF:FFFFF:FFF:FFFFF,F
@A00881:241:HJW2NDRXX:1:2127:31340:5979 1:N:0:CGAGAGAA+GATTGGAG
GGCTACCCTACGGGGTGCAGCAGTGGGGAATATTGGGCAATGGGCGCAAGCCTGACCCAGCAACGCCGCGTGAGGGAAGAAGGCTTTCGGGTTGTAAACCTCTTTTACCAGGGACGAAGGACGTGACGGTACCTGGAGAAAAAGCAACGGCTAACTACGTGCCAGCAGCCGCGGTAATACGTAGGTTGCAAGCGTTGTCCGGATTTACTGGGTGTAAAGGGCGTGTAGGCGGAACTGCAAGTCAGATGTG
+
FFF:FFFFF:FFFFFFFFFFF:FFFFFFFFFFFFFFFFF,FFFFFFFFFFFFFFFFFFFFFFFFFFFFFF,FFFFF,FFFFFFFFFFFFFFFFFFFFFFFFFFFFFFFFFFFFFFFFFFFF:FFFFFFFFFFFFFFFFFFFFFFFFFFFFFFFFFFFFFFFF:FFFFFFF:FFFFFFFFFFFF:FFFF:F:FFFFFFFFFFFFFFFF,FFFFFF,FF,FFF:FFFF,FFFF:FFFFF:FF,FFFFFFFF,
@A00881:241:HJW2NDRXX:1:2127:28537:6417 1:N:0:CGAGAGAA+GATTGGAG
GGCTACCCTACGGGGTGCAGCAGTGGGGGAAATTGCACAATGGGCGAAACCCTGATGCAGCGACCCCGCGTGACTCAAGAAGTAATTCGGTATGTAAACCTCTAACAGCAGCGAAGAAAGAGACGGTACCTGAGTAAGAAGCGCCGGCTAACTACGTGCCAGCAGCCCCGGAAATACGTAGGTGCCAAGCGTGCTCCGGATTTACTGGGAGTAAAGGGAGCGAATACGGCATCGCAAGTCTAAACAGAAA
+
FF:F::FF:F,FFFFF,:F,FFF:FF,F,,,FFFFFFFFFFFFF,F,FFFF::,,,FF:,:FF,,,FFFFFF:,F:,FFFF:F::FF:F,,,FF:,,,,FF,F:,:F,:F,,::F::FF::FFF:FF:F::FFFFF:FF:FF,,F,FFFFFFFFF,F,F,,:F:FFF,F,F,,FFF:FF,FF,F:::,FFFF,:FFF:FF,,:F,,FFF,FFF,:F:FF,FF,,:FFFFFFF,:F,,F:::,:,:,:,,,
@A00881:241:HJW2NDRXX:1:2127:24189:6903 1:N:0:CGAGAGAA+GATTGGAG
GGCTACCCTATGGGATGCACCAGTGGGGGATATTGCACAATGGGGGAAACCCTGATGCAGCGATGCCGCGTGAGGGAAGAAGGTTTTCGGATTGTAAACCTGTGTGGAGGGGGACGATAATGACGGTACCCCTTTAGGAAGCCACGGCTAACTACGTGCCAGCAGCCGCGGTCATACGTAGGTGGCGAGCGTTGTCCGGACTTACTGGGTGTCACTGGAGCGTAGGCGGGACCGCAAGTCAGAAGTGTAA
+
FFF::FFFFFFFFFFFFFFFFFFFFFFFFFF:FF:FF,FFFF,FFFFFFFF:FF:FF:FF,,,:F:FFFF,F,FFFFFFFFFFFFFF:F:FFFFFFF:FFF,:FFFF::FFFFFFFFFFFFFF,FFF:FFFFFFFFFFFFF:FFFFFFFF::FFFFFFFF,FF,FFFFFF:F,FFFF,F,FFFF::F,:FFFFFFF:FFF:FFFFFFFFFFF,F,,FFFFFFF:::FFFF:,FFF:F,,FF:F:FF,,:F
@A00881:241:HJW2NDRXX:1:2127:21034:6950 1:N:0:CGAGAGAA+GATTGGAG
GGCTACCCTACGGGGCGCAGCAGTCGGGAATATTGCGCAATGGAGGAAACTCTGACGCAGTGACGCCGCGTATAGGAAGAAGGTTTTCGGATTGTAAACTATTGTCGTTAGGGAAGATACAAGACAGTACCTAAGGAGGAAGCCCCGGCTAACTATGTGCCAGCAGCCGCGGTAATACATAGGGGGCAAGCGTTATCCGGAATTATTGGGTGTAAAGGGTGCGTAGATGGAGGAGCAAGTTGGTTGTGAA
+
FFFFFFFFFFFFFFFFFFFFFFFFFFFFFFF,FFFFFFFFFFFFFFF,FFFFFF,FFFFFFF:FFFFFFFFFFFFFFFFFFFFFFFFF:FF:FFFFF,FFFFFFFFFF::FFFFFFFFFFFFFFFFFF,FFFFFFFFFFFFFFFFFFFFFFFFF,F:FFFFFFFFFFFFFF:,F:FFF:FF,FFFFFFFFFFFFFFFFFFF,FFFFFFFFF::FF:FFFFFFFFFFFFFFF:FFFFFFFFFFFFFFFF:F
@A00881:241:HJW2NDRXX:1:2127:28953:7232 1:N:0:CGAGAGAA+GATTGGAG
GGCTACCCTATGGGAGGCAGCAGTGGGGGATATTGCACAATGGGGGGAACCCTGATGCAGCGACGCCGCGTGAGTGAAGAAGTATTTCGGTATGTAAAGCTCTATCAGCAGGGAAGAAGAAGGTGCCCGCCGGGCGCCTGGACGGTACCTGATTAAGAAGCCCCGGCTAACTACGTGCCAGCAGCCGCGGTAATACGTAGGGGGCAAGCGTTATCCGGATTTAGGGGGGGTAATGGGAGCGTAGACGGCG
+
FF:,F:FFFF:FFFFF::FFFFFFFFFF:FFFFF:,FFFFFFFFFFFFFF:FFF,FFFFFFFFFF:FFFF:FFFFFFFFF,:FFFFF,FFFFFFFFF:FFFF:FFF:FF,FFF::FFF,,FFFFFFFFFF:FFFFFFFFFFF,FFF,FFF::FFF,FFFFFF:FFF,F:FFF:FFFF:FFFFFFF,::FFF:F:F,FF,FF:F::F:F,:FFF:FFF:FF:FFF,FFF,:,F,,:,,,::F:F,F,FF::
@A00881:241:HJW2NDRXX:1:2127:15655:7623 1:N:0:CGAGAGAA+GATTGGAG
GGCTACCCTACGGGACGCAGCAGTCGGGAATATTGCGCAATGGAGGGAACTCTGACGCAGTGACGCCGCGTGCAGGAAGAAGGTTTTCGGATTGTAAACTGCTTTAGACAGGGAAGAAAAAAATGACAGTACCTGTAGAATAAGCCCCGGCTAACTACGTGCCAGCAGCCGCGGTAATACGTAGGGGGCAAGCGTTATCCGGAATTACTGGGTGTAAAGGGAGCGTAGACGGCGAGGCAAGTCTGAAGTG
+
FFF,FFFFFFFFFF:FFFFFFFFFFFFF::F,FFFFFFF:FFFFFFFFFF:FFFFFFFFFFFFFFFFFFFFFFFFF:FFFFFFFFFFFFFFFFFFFFFFFFFFFF,FFF:FFFFFFFFFFFFFFFFFFFFF:FFFFFFFFFFFFFFFFFFFFFFFFFFF:FF:FFFFF:F:FFF:FFFF:F,FF:FFFFF,FF:FFFFFFFFF,FFFF,FFFFFFFF,FFFF:FFFF:FFFFF:FFFF:,FF:FF,FFFF
@A00881:241:HJW2NDRXX:1:2127:31259:7748 1:N:0:CGAGAGAA+GATTGGAG
GGCTACCCTACGGGATGCAGCATTGAGGAATATTGGTCAATGGGCTAGAGCCTGAACCAGCCAAGTCGCGTGAGGGAAGACGGTCCTATGGATTGTAAACCTCTTTTGCCGGGGAGCAAGTAACGGCAAGAGTGACTATTCGGAGAGTACCCGGAGAAAAAGCATCGGCTAACTCCGTGCCAGCAGACGCGGTAATACGGAGGATTCGAGCGTTATCAGGATTTATTGGGTTTAAAGGGTGTGTAGGCTG
+
FF::F:,::,FFFFFFFFFF:F,:FFFFFFFFF:F:,FF,,FFF:,::,FFF,FFFFFFFF,FF:,FFFFF:::,FFFFFFF:FFFFFFFF:FF,FF:FF,FF:F,F,FF:,FFFF,FFF:F,F:F:F,,FFFF,F,,F:FF,FFFF:FF:FF:F,FFF::FFFFF:,FFF,FFFF:FFFFFF,FF,FFF::F:F,FFFFFFFFF,,:F,FFF,,F:FFFFFF,FFF,F:F:FF,:,:::,F,FFFF,,F
@A00881:241:HJW2NDRXX:1:2127:23809:8030 1:N:0:CGAGAGAA+GATTGGAG
GGCTACCCTATGGGATGCAGCAGTGGGGAATATTGCACAATGGGCGCAAGCCTGATGCAGCCATGCCGCGTGTATGAAGAAGGCCTTCGGGTTGTAAAGTACTTTCAGCGGGGAGGAAGGGAGTAAAGTTAATACCTTTGCTCATTGACGTTACCCGCAGAAGAAGCACCGGCTAACTCCGTGCCAGCAGCCGCGGTAATACGGAGGGTGCAAGCGTTAATCGGAATTACTGGGCGTAAAGCGCACGTAG
+
FFFFFFFFFFFFFFFFFFFFFFFFFFFFFF:FFFFFFFFFFFFFFFFFFFFFFFFFFFFFFFFFFFFFFFFFFFFFFFFFFFFFFFFFFFFFFFFFFFFFFFFFFFFFFFFFFFFFFFFFFFFFFFFFFFFFFFFFF:FFFFFFFFFFFFFFFFFF:FFFFFFFFFFFFFFFFFFFFFFFFFFFFFFFFFFFFFFFF:FFFFFFFFFFFFFFFFFFFF:,FF,FF,:FFFFFFFF:FFFFFFFFFFFFFF
@A00881:241:HJW2NDRXX:1:2127:28194:8108 1:N:0:CGAGAGAA+GATTGGAG
GGCTACCCTATGGGACGCAGCAGTGGGGAATATTGCACAATGGGGGGAACCCTGATGCAGCGACGCCGCGTGAGTGAAGAAGTATCTCGGTATGTAAAGCTCTATCAGCAGGGAAGAACCAGCGGCCTTACGGACGCCGGACGGTACCTGACTAAGAAGCCCCGGCTAACTACGTGCCAGCAGCCGCGGTAATACGTAGGGGGCAAGCGATCTCCGGATTTACTGGGTGTGCAGGGAGCGTAGACGGTGA
+
:FF,FFFFFFFFFFFFFFFFFFFFFFFFFFFFFFFF::,F:FFFFFFF,FFFFFFFFFFFFFFFFFFFFFFFFFFFFFFFF,,,FF:,FFFFFFFFFF:FFFFFFFFFF,FFFF::F,,:FFFFFFFFF::FF:F:FF,FFFFFFFF:FF:FF:FFFFFFFFFF:::FFF:FFFFFF:FFFFFFFFFFFF,F:FF:F:FFFF:F:,,F:,:,FFFFFFFFF,F,FFF,FF,,FFFFFFFFFFFFFFFFFF
@A00881:241:HJW2NDRXX:1:2127:19144:8281 1:N:0:CGAGAGAA+GATTGGAG
GGCTACCCTATGGGGGGCAGCAGTGAGGAATATTGGTCAATGGACGGAAGTCTGAACCAGCCATGCCGCGTGCAGGACGACGGCTCTATGAGTTGTAAACTGCTTTTGTACAAGAATAATAGTTTCTACGGGATAGGGATTTGAATGTATTGTACGAATAAGGATCGGCTAACTCCGTGCCAGCAGCCGCGGTAATACGGAGGATTCGAGCGTTATCCGGATTTATTGGGTTTAAAGGGTGCGTAGGCGG
+
FFFFFFFF:FFFFFFFFFFFFFFFFFFFFFFFFFFFFFFFFFFFFFFFFFFFFF:FFFFFFFFFFFFFFFFFFFFFFFFFFFFFFFFFFFFFFFFFF:FFFFFFFFFFFFF:FFFFFFFFFFFFFFFFFFFF:FF:FFFFFFFFFFFFFFFFFFFFFFFFF:FFFFFFFF,FFFFFFF:FFFFFFFFFF:F:FFFFFFFFFF:FFFFFFF:F:F,FFFFFF:FFFFFFFFFFFFF,F:FFF,FFFFFF,F
@A00881:241:HJW2NDRXX:1:2127:29252:8531 1:N:0:CGAGAGAA+GATTGGAG
GGCTACCCTATGGGGGGCAGCAGTGGGGAATATTGGGCAATGGGCGCAAGCCTGACCCAGCAACGCCGCGTGAAGGAAGAAGGCTTTCGGGTTGTAAACTTCTTTTATGAGGGACGAAGGACGTGACGGTACCTCATGAATAAGCCACGGCTAACTACGTGCCAGCAGCCGCGGTAATACGTAGGTGGCGAGCGTTGTCCGGATTTACTGGGTGTAAAGGGCGCGTAGGCGGGTAGGCCAGTCAGATGTG
+
FF:FFFFFF::FFFFFFFFFFFFFFFFFFFFFFFFFFFFFFFFFFFFFFFFFFF:FFFFFF:FFFFFFFFFFFFFFFFFFFFFFFFFFFFFFFFFFFFFFFFFFFFFFFFF::FFFF:FFFFFFFFFFFFFFFFFFFFFFFFFFFFFFF:FFFFFFFFFFFFFFFFFFFFFFFFF:FF,FFF,FF:FFFFFFFFFFFFFFFF,FFFFF::FF,FFFFF,,:FFFFFFFFFFFFF:FFF:FFFFF,FFFFF
@A00881:241:HJW2NDRXX:1:2127:18692:9283 1:N:0:CGAGAGAA+GATTGGAG
GGCTACCCTACGGGACGCAGCAGTGGGGAATATTGGGCAATGGAGGCAACTCTGACCCAGCAACGCCGCGTGAGCGATGAAGGTCTTCGGATTGTAAAGCTCTTTAAGTGGGGACGACGAAAGTGACTGTACCCACAGAATAAGCCTCGGCTAACTACGTGCCAGCAGCCGCGGTAATACGTAGGAGGCAAGCGTTATCCGGAATGACTGGGCGTAAAGGGTGCGTAGGTGGGTTGGCAAGTTAGTAGCG
+
FF,F,FFFFFFFFFFFFF:FF:F,FFFFFFFF:F:FFF:FFFFFFFFFF,FFFFFFFFFFFF:F:FFFFFFFFFFFFFFF:FFFFFFFFFFFFFFFFFF:FF:FFFF:FF:FFFFFF,FFFFFFFFFFFFFFFFFFF:FFFFFFFFFF:FFFFF,FFFFFFFF,FFFFFFF:F:F:FF,FF:FFFFFFFFF:FF:F,FFFFF,,FFFFFF:FFF:FFFFFFFF,F,FFFF:F,FFFFF:,:,FFFFFFF,
@A00881:241:HJW2NDRXX:1:2127:30942:9455 1:N:0:CGAGAGAA+GATTGGAG
GGCTACCCTACGGGGCGCAGCAGTGGGGAATATTGCGCAATGGGGGGAACCCTGACGCAGCAACGCCGCGTGCAGGAAGAAGGTCTTCGGATTGTAAACTGTTGTCGCAGGGGAAGAAGAGAGTGACGGTACCCTGTGAGAAAGTCACGGCTAACTACGTGCCAGCAGCCGCGGTAATACGTAGGTGACAAGCGTTGTCCGGATTTACTGGGGGTAAAGGGCGCGTAGGCGGGCTGTCAAGTCAGGCGGG
+
FFF:FFFFFFFFFFFFF:FFF:FF:FFF,:F,FFFFFF,,FFFFFFFFFFFFFFFFFFFFF,FFFF:F:FF:FF:FFFF:FFFFFF,FFFF:FFFFFFFF,FFFFFFF,:FFF:FFFFF::FFFFF:FFFFFFF,FFF,:FF:FFFFFF:FFFF:FFFFF:,FFFF:::,:FFF:F,FF,F:::FF:F:F,F:FFFFF,FFFFFFFFF::FF,F,,:F:FFFF:FF:FFFFFF,FFF::FFF,,F,::,F
@A00881:241:HJW2NDRXX:1:2127:18412:9612 1:N:0:CGAGAGAA+GATTGGAG
GGCTACCCTATGGGGCGCAGCAGTGAGGAATATTGGTCAATGGGCGGAAGCCTGAACCAGCCAAGTCGCGTGAGGGATGACGGCCCTACGGGTTGTAAACCTCTTTTGCCGGGGAACAAAAGGCGGGACGCGTCCCGCAGTGGAGTGTACCCGGAGAAAAAGCATCGGCTAACTCCGTGCCAGCAGCCGCGGTAATACGGAGGATGCGAGCGTTATCCGGATTTATTGGGTTTAAAGGGTGCGTAGGCGG
+
FFFFFFFFFFFFFFFFFFFFFFFFFFFFFFFFFFF:FFFFFFFFFFFFFFFFFFFFFFFFFFFFFFFFFFFFFFFFFFFFFFFFFFFFFFFFFFFFFFFFFFFFFFFFFFFFFFF,FFFF,FFFFFFFFFFFFFFFFFFFFFFFFF:FFFFFF,F:FFFFFFFFFFFFFFFFFFFFFFFFFFFFFFFFFFFFFFFFFFFFFFFFFFF:FFFF:F:FFFFFFF:FFFFFFF:FFFFFFFFFFFFFF,FFFF
@A00881:241:HJW2NDRXX:1:2127:30508:9643 1:N:0:CGAGAGAA+GATTGGAG
GGCTACCCTATGGGACGCAGCAGTGGGGAATATTGGGCAATGGGCGCAAGCCTGACCCAGCAACGCCGCGTGAAGGAAGAAGGCTTTCGGGTTGTAAACTTCTTTTATGAGGGACGAAGGATGTGACGGTACCTCATGAATAAGCCACGGCTAACTACGTGCCAGCAGCCGCGGTAATACGTAGGTGGCGAGCGTTGTCCGGATTTACTGGGTGTAAAGGGCGCGTAGGCGGGCATGCAAGGCAGATGTG
+
FFFFFFFFFFFFFFFFFFFFFFFFFFFFFFFFFFFFFF:FFFFFFFFFFF:FFFFFFFFFFFFFFFF:FFFFFFFFFFFFFFF:,FF:FFFFFFFFFFFFFFFFFF:FFFF:F:FFF,F:FFFFFFFFFFFFFFFFFF:FFFFFFFFFF:FFFFFFFFFFF:F,,FFFFFFFFFF:FF:FFFFFFFFFF:FFFFF:FFFFFF,:FFFFFFFFFFFFFF:FFFF:::FFFFFFFFFFFFFFF,FFF,:,FF
@A00881:241:HJW2NDRXX:1:2127:31638:10160 1:N:0:CGAGAGAA+GATTGGAG
GGCTACCCTATGGGATGCAGCAGTCGGGAATATTGCACAATGGAGGAAACTCTGACGCAGTGACGCCGCGTATAGGAAGAAGGTTTTCGGATTGTAAACTATTGTCGACAGGGAAGATAAAAGACAGTACCTGTCAAGAAAGCTCCGGCTAACTACGTGCCAGCAGCCGCGGTAATACGTAGGGAGCAAGCGTTATCCGGAATTATTGGGTGTAAAGGGTGCGTAGACGGGATGTCAAGTTAGTTGTGAA
+
FFFFFFFFFFFFFFFFFFFFFFFFFFFFFFFFFFFFFFFFFFFFFFFFFFFFFFFFFFFFFFFFFFFFFFFFFFFFFFFFFFFFFFFFFFFFF:,FFFFFFFFFFF:FFFF,FFFFFFFF:F:,FFFFFFF:FFFFF:FFFF,F:FFFFF,FFF:FFFF:FF:FFFFFF::FFFFFFFFFF,FFF:FF,FF:FFFFF:FFF:FF:FF:FFFFFF,:FFFF:FFFFFFFF:F:FF:FF:F:FFF:FFFFF:
@A00881:241:HJW2NDRXX:1:2127:30852:10457 1:N:0:CGAGAGAA+GATTGGAG
GGCTACCCTATGGGGTGCAGCAGTGAGGAATATTGGTCAATGGGCGGGAGCCTGAACCAGCCAAGCCGCGTGGAGGAGGAAGGTACAGAGTATCGTAAACTCCTTTTGTCAGGGGATAAAAGGCGGGATGCGTCCCGTCCCGAAGGTACCTGAAGAAAAAGCATCGGCTAACTCCGTGCCAGCAGCCGCGGTAATACGGAGGATGCGAGCGTGATCCGGATTTATTGGGTTTAAAGGGTGCGTAGGCCGC
+
FF:FF:FFF::FFFFFFFFFFFFF:FFFFFFFFFFF,FFFFFFFFFFFFFFFFFFFFFFFFFFFFFFFFF:FFFFFFFFFFF:FFFFFFFFF:FF::FFFFFFFFFFFFFFFFFFFFFFFFFFFFFFFFFFFFFFFFFFFF:FFFFFFFFFF:FFF,FFFFFFFFFFFFFFFFFFFF:FFFFFF:FFFFF:FF:F,FFFFFFFF:F,FFF::,F:FF::FFFFFFF,FFFF,FFFFF:FFFFF,FF:FFF
@A00881:241:HJW2NDRXX:1:2127:32298:11741 1:N:0:CGAGAGAA+GATTGGAG
GGCTACCCTACGGGATGCAGCAGTGAGGAATATTGGTCAATGGCCGGAAGGCTGAACCAGCCAAGTCGCGTGAGGGAAGACGGCCCTACGGGTTGTAAACCTCTTTTGTCAGGGAGCAAACCGTTCCACGTGTGGAGCGTCGAGAGTACCTGAAGAAAAAGCATCGGCTAACTCCGTGCCAGCAGCCGCGGTAATACGGAGGATGCGAGCGTTATCCGGATTTATTGGGTTTAAAGGGTGCGCAGGCGGG
+
FFFFFFFFFFFFFFFFFFFFFFFFFFFFFFFFFFFFFFFFFFFFFFFFFFFFFFFFFFFFFFFFFFFFFFFFFFFFFFFFFFFFFFFFFFFFFFFFFFFFFFFFFFFFFFFFFFFFFFFFFFFFFFFFFFFFFFFFFFFFFF,FFFFFF:FFFFFFFFFF,FFF:FFFFF:FFFFFFFFFFFFFFFFFFFFF,,FFFFFFFFFF:::FFFF:FFFFFFFFFFFFF:FFFF:FFFFFFFFFFF:::FF:FF
@A00881:241:HJW2NDRXX:1:2127:29830:12195 1:N:0:CGAGAGAA+GATTGGAG
GGCTACCCTATGGGGTGCACCAGTGGGGAATATTGGGCAATGGGCGAAAGCCTGACCCAGCAACGCCGCGTGAGGGAAGAAGGGTTTCGGCTCGTAAACCTCTGTCCTATGGGACGAAGGAAGTGACGGTACCATAGGAGGAAGCCCCGGCTAACTACGTGCCAGCAGCCGCGGTAATACGTAGGGGGCGAGCGTTGTCCGGAATGATTGGGCGTAAAGGGCGCGTAGGCGGCCTGATAAGTCAGGGGTG
+
FFFFFFFFFF:FFFFFFFFFFFFFFFFFFFFFFFFFFFFFFFFFFFFFFFFFFFFFFFFFFFFFFFFFFFFFFFFFFFFFFFFFFFFFFFFFFFFFFFFFFFFFFFFFFFFFFFFFFFFFFFFFFFFFFFFFFF:FFFFFFF:FFFFFFFFF:FFFFFFFFFFFFFFFFFFF,FF:FFFFFFFFFFFFFFFFFFFFFFFFFFFF:FFFFFFFFF:F:FFFFFFFFFFFFFFFFFFFFF,FFF:FFFFFFF
@A00881:241:HJW2NDRXX:1:2127:17183:12273 1:N:0:CGAGAGAA+GATTGGAG
GGCTACCCTATGGGACGCAGCAGTGGGGAATATTGGGCAATGGGCGCAAGCCTGACCCAGCAACGCCGCGTGAAGGAAGAAGGCCCTCGGGTTGTAAACTTCTTTTATCAGGGACGAAGAAGTGACGGTACCTGATGAAAAAGTCACGGCTAACTACGTGCCAGCAGCCGCGGTAATACGTAGGTGGCAAGCGTTATCCGGATTTACTGGGTGTAAAGGGCGTGTAGGCGGGATTGCAAGTCAGATGTGA
+
FFFFFFFFFF,FFFFFFF:FFFF:FFFFFFF:FFFFFFFFFFFFFFFFFFFFFFFFFFF:FFFFFFFFF:FFFFFFFFFFFFFFFFFFFFFFFFFFFFFFFFFFFF:FFFFFFFFFF:FF:FFFFFFFFFFFFFF:FFFFF,FFFFFF,FFFFFF,FFFFFFFF:,F:FFFFFFF,F:F:FFFFFFF:FF::F,F:FFFFF:FF:F,,:FFFFFFFFF,F:F::FF:F:FF::FF:F,,FF:F::F::::
@A00881:241:HJW2NDRXX:1:2127:16568:12524 1:N:0:CGAGAGAA+GATTGGAG
GGCTACCCTACGGGATGCAGCAGTGGGGAATATTGGGCAATGGGCGAAAGCCTGACCCAGCAACGCCGCGTGAAGGAAGAAGGTCTTCGGATTGTAAACTTCTTTTATGAGGGACGAAGGACGTGACGGTACCTCATGAATAAGCCACGGCTAACTACGTGCCAGCAGCCGCGGTAATACGTAGGTGGCGAGCGTTATCCGGATTTACTGGGTGTAAAGGGCGCGTAGGCGGGCGTGCAAGTCAGATGTG
+
FFFFFFFFFFFFFFFFFFFFFFFFFFFFFFFFFFFFFFFFFFFFFFFFFFFFFFFFFFFFFFFFFFFFFFFFFFFFFFFFFFFFF,FFFFFFFFFFFFFFFFFFFFFFFFFFFFFFFFFFFFFFFFFFFFFFFFFFF:FFFFFFFFFFFFFFFFFFFFFFFFFFFFFFFFFFFFFFFFFFFFFFFFFFFFFFFF:FFFFFFFFFFFFFFFF:FFFFFFF:FFFFFFFFFFFFFFF:FFFFFFFFFFFFFF
@A00881:241:HJW2NDRXX:1:2127:29713:12524 1:N:0:CGAGAGAA+GATTGGAG
GGCTACCCTATGGGGGGCAGCAGTGGGGAATATTGGGCAATGGGCGCAAGCCTGACCCAGCAACGCCGCGTGAAGGAAGAAGGCTTTCGGGTTGTAAACTTCTTTTATCAGGGACGATAGTGACGGTACCTGATGAATAAGCTCCGGCTAACTACGTGCCAGCAGCCGCGGTAATACGTAGGGAGCGAGCGTTATCCGGATTTACTGGGTGTAAAGGGCGCGTAGGCGGGCTGACAAGTCAGATGTGAAA
+
FFFFFFF:FF:FFFFFFFFFFFFFFFFFFFFFFFFFFFFFFFFFFFFFFFFFFFFFFFFFFFFFFFFFFF:FFFFFF:FFFFF,FFF:FFFFFFFFFFFFFFFFFFFFFF:FFFF:FF,FFFFFFFFFFFFFF:FFFFFFFFFFFFFFF,FFFF:FFFFFFFF:FFFFFFFF,FFFFFFFF::FFFF:FF:FF,FF:FF:FFFFF:F,,FFFFFF:::FFFFFFFFF::FFFFFFFF::::FFFFFF:FF
@A00881:241:HJW2NDRXX:1:2127:22001:12978 1:N:0:CGAGAGAA+GATTGGAG
GGCTACCCTACGGGGTGCAGCAGTGGGGAATATTGCACAATGGAGGAAACTCTGATGCAGCGATGCCGCGTGAGGGAAGAAGGTTTTCGGATTGTAAACCTCTGTCTTAAGGGACGATAATGACGGTACCTTAGGAGGAAGCTCCGGCTAACTACGTGCCAGCAGCCGCGGTAATACGTAGGGAGCGAGCGTTGTCCGGAATTACTGGGTGTAAAGGGAGTGTAGGCGGGATGGTAAGTTAGGTGTGAAA
+
FFFFFFFFFFFFFFFFFFFFFFF:FFFFF:FFFFFFFFFFFFFFFFFFFFFFFFFFFFFFFFFFFFFFFFFFFFFFFFFFFFFFFFFFFFFFFFFFFFFFFFFFFFFF,:FFFFFFFFFFFFFFFFFF:FFFFFFFFFF:FFFF:FFFFFFFFFFFFFFFFFFFFFFFFFFFFFFFFFF:FFFFFFFFFFF,FFFFFFFFFFFFFFFFFFFFFF:FFFFFFFFFFFFFFFF,F:FFFFFF,FFFFFFFFF
@A00881:241:HJW2NDRXX:1:2127:32479:13777 1:N:0:CGAGAGAA+GATTGGAG
GGCTACCCTATGGGACGCAGCAGTGGGGAATATTGCACAATGGGGGGAACCCTGATGCAGCGACGCCGCGTGGGTGAAGAAGTATTTCGGTATGTAAAGCCCTATCAGCAGGGAAGAAGATGACGGTACCTGAGTAAGAAGCCCCGGCTAACTACGTGCCAGCAGCCGCGGTAATACGTAGGGGGCAAGCGTTATCCGGATTTACTGGGTGTCAAGGGAGCGTAGACGGCAGAGCAAGGCAGAAGTGAAA
+
FF:,FF:FF:FFFFFFFFF:FFFFFFFFFFFFF:FFFF,FFFFFFFFFFFFFFF,FFFFFFFFFFFFFFFFF:FFFFFFF:F:FFFFFFF:FFFFFF:FFFFFFFFFFF:F,FFFFFFFFF,,FFFFFFFFFF:FFFFFFFFFFFFFFF:FFFFFFFFFFFFF:FFFFFFF:,FFFFFF:FFFFFFFFFFF:FFF:FFFF::FFFF:,:FFFFF,F:F,F,:FFFFFFFFFFFFFFFF,FFFF,FF,::F
@A00881:241:HJW2NDRXX:1:2127:26087:13980 1:N:0:CGAGAGAA+GATTGGAG
GGCTACCCTTGGGAGGCAGCAGTGAGGGATATTGGGCAATGGGGGGAACCCTGACCCAGCAACGCCGCGTGAGGGAAGACGGTTTTCGGATTGTAAACCTCTGTCCTCTGTGAAGATAATGACGGTAGCAGAGGAGGAAGCTCCGGCTAACTACGTGCCAGCAGCCGCGGTAATACGTAGGGAGCGAGCGTTGTCCGGATTTACTGGGTGTAAAGGGTGCGTAGGCGGATTGGCAAGTCAGAAGTGAAAT
+
FFFFFFFFF:FFFFFFF,FFFFFFFFFFFFFFFFFFFF,FFFFFFFFFFFFFFFFFFFFFFFFFFFFFFFFFFFFF,FFFFFFFFFFFFFFFFFF:FFFFFFFFFFFF:FFFFFFFFFFFFFFFFFFFFFFF:FFFFFFFFFFFFFFFFFFF,FFF:FFFFFFFFFFFFFFFFFFFFFFF:FF:FFFFFFFFFFFFF,FF,FFFFFFFFFFF::FFFFFFFFFFFFFFF,FFFFFFFFFFFFFFFF:FFF
@A00881:241:HJW2NDRXX:1:2127:32380:14074 1:N:0:CGAGAGAA+GATTGGAG
GGCTACCCTACGGGACGCAGCAGTGAGGAATATTGGTCAATGGGCGATGGCCTGAACCAGCCAAGTAGCGTGAAGGATGACTGCCCTATGGGTTGTAAACTTCTTTTATAAAGGAATAAAGTCGGGTATGCATACCCGTTTGCATGTACTTTATGAATAAGGATCGGCTAACTCCGTGCCAGCAGCCGCGGTAATACGGAGGATCCGAGCGTTATCCGGATTTATTGGGTTTAAAGGGAGCGTAGATGGA
+
FFFFFFFFFFFFFFFFFFFFFFFFFFFFFFFFFFFFFFFFFFFFFFFFFFFFFFFFFFFFFFF:FFFFFFFFFFFFFFFFFFFFFFFFFFFFFFFFFFFFFFFFFFFF:FFFFFF,FFFFFFFFFFFFFFFFFFFFFFF,FFF,FFFFF:FFFFFF:FFF:,FF:FFFFFFFFFFFFFFFFFF,FFFFFF:F:FFFFF:FFFFFFF,FFFFFFFFFFFFFFFFFFFF:FF,F:F:F:FFFFFFFFFFFF,
@A00881:241:HJW2NDRXX:1:2127:29017:14168 1:N:0:CGAGAGAA+GATTGGAG
GGCTACCCTACGGGATGCAGCAGTGGGGAATATTGGGCAATGGGCGCAAGCCTGACCCAGCAACGCCGCGTGAAGGAAGAAGGCTTTCGGGTTGTAAACTTCTTTTATGAGGGACGAAAACATGACGGTACCTCATGAATAAGCCACGGCTAACTACGTGCCAGCAGCCGCGGTAATACGTAGGTGGCAAGCGTTATCCGGATTTATTGGGTGTAAAGGGCGTGTAGGCGGGATTGCAAGTCAGATGTGA
+
FFFFFFFFFFFFFFF:FFFFF:FFFFF:FFFFFFFFFFF,FFFFFFFFFFFFFFFFFFFFFF:FFFFFFFFFFFFFFFFFFFFFFFFFFFFFFFFFFFF:FFFFFFFF:FFFFFFFFFFFFFFFFFFFFFF::FFF:,FFFFFFFFFFFFFF:FF:FFFFFFFFFFFFFFF:F:F:FFF:,FFFF:FFFF,FF,:,FF:FFFF,FF,FFF:FFFFFFFFFFF,:FFFFF::FFFFFFFFFFFFFFFFFFF
@A00881:241:HJW2NDRXX:1:2127:30165:14309 1:N:0:CGAGAGAA+GATTGGAG
GGCTACCCTATGGGGTGCACCAGTGGGGAATATTGGGCAATGGGCGAAAGCCTGACCCAGCAACGCCGCGTGAGGGAAGAAGGGTTTCGGCTCGTAAACCTCTGTCCTATGGGACGAAGGAAGTGACGGTACCCTAGGAGGAAGCCCCGGCTAACTACGTGCCAGCAGCCGCGGTAATACGTAGGGGGCGAGCGTTGTCCGGAATGATTGGGCGTAAAGGGCGCGTAGGCGGCCTCATAAGTCAGGGGTG
+
FFFFFFFF,FFFFFFFFFFFF:FFFFFFFFFFFFFFFFFFFFFFFFFFFFFFFFFFFFFFFFFFFFFFFFFFFFFFFFFFFFFFFFFFFFFFFFFFFFFFFFFFFFFF:FFFFFFFFFFF:FFFFFF:FFF:F,FFFFFFFFFFFFFFFFF:FFFF,FFFFFFFFFFFFFFFFFFF,FFF::FFF:FFFFFFF:F:FFFFFFF:FF,FFFFFFFF,FFFF:FFFF::FFF:FFFF,,FFFFFFFFFFFFF
@A00881:241:HJW2NDRXX:1:2127:21034:14873 1:N:0:CGAGAGAA+GATTGGAG
GGCTACCCTATGGGGGGCAGCAGTGAGGAATATTGGTCAATGGGCGGGAGCCTGAACCAGCCAAGTCGCGTGAGGGAAGACGGCCCTATGGGTTGTAAACCTCTTTTGGCGGGGAGCAAAGCGCCGCACGTGTGCGGTCTGGAGAGTACCCGGAGAAAAAGCATCGGCTAACTCCGTGCCAGCAGCCGCGGTAATACGGAGGATGCGAGCGTTATCCGGATTTAGTGGGTTTAAAGGGTGCGTAGGCGGT
+
FF:F,FFFFFFFFFFFFFFFFFFFFFFFFFFFFFFFFFFFFFFFFFFFFFFFFFFFFF,FF::FFFFFFFFFFFFFFFFFFFFFFFF:FFFF:FFFFFFFFFFFFFFFFFFFFFFFFFF:FFFFFFFFFFFFFF::FFFFFFFFFFFFF:FFFFFFFFF,FFF:FFFFFFFFFFFF::FFFFFFFFFF:F::FFFFFF::FF,F:FFFFF:F:,,FFFFFF:,F,:FF,FF:FFFFFF:FFFFF::F:FF
@A00881:241:HJW2NDRXX:1:2127:28763:15671 1:N:0:CGAGAGAA+GATTGGAG
GGCTACCCTATGGGACGCAGCCGTGGGGAATATTGGGCACTGGACGCAAGTCTGACCCAGCACCGCCGCGGGAAGGAAGAAGGCTTTCGGGTTGTAAACTTCTTTTAAGGGGGAAGAGCAGAAGACGGTACCCCTTGAATAAGCCACGGCTAACTACGTGCCAGCAGCCGCGGTAATACGTAGGTGGCCAGCGTTGTCCGGACTTACTGGGTGTAAAGGGAGCGCAGACGGCGGGGCACGTCTGGAGTGA
+
FFF,:FFFF,,:FFFFFF,:F,FF,FFFF:F:FFFF:FF:FFF,FFFFFFF:FFFFFFFFF,,F,FFFFF,FFFFFFFFFF,:FFF::FFFF:FFF,FF,,:,,FFF:F,FFFFF::FFF:F:F,FFFFFFFF,FFFFFFFFF:FFFFFFFFFFF:FFF:FFFFF::FFFFFFF:FFFF:FF,FFFFF,F:::F:,FF:FFF,::FFF:FF::F,FFF:F:FFF:F:F:,::FF:FFF,:FFF,FFFFFF
@A00881:241:HJW2NDRXX:1:2127:16685:15890 1:N:0:CGAGAGAA+GATTGGAG
GGCTACCCTATGGGATGCAGCAGTGGGGAATATTGCACAATGGGGGAAACCCTGATGCAGCGACGCCGCGTGAGTGAAGAAGTATTTCGGTATGTAAAGCTCTATCAGCAGGGAAGAAAGTGACGGTACCTGAGTAAGAAGCCCCGGCTAACTACGTGCCAGCAGCCGCGGTAATACGTAGGGGGCAAGCGTTATCCGGAATTACTGGGTGTAAAGGGAGCGTAGACGGCGAGGCAAGTCTGAAGTGAAA
+
FFFFFFFFFFFFFFFFFFFFFFFFFFFFF,FFFFFFFFFFFFFFFFFFFFFFFFFFFFFFFFFFFFFFFFFFFFFF:FFFFFFFFFFFFFFFFFFFFFFFFFFFFFFFFFFFFFFFFFFFFFFFFFFF,FF:F:FFFFFFFFFFFFFFFFFFFFFFFFFFFFFFFFFFFFFFFFFFFFF:FFFFFFFFFFFF:,FF:FFF,FFFFFFF:,FFFFFFFFF:FF:FFFFFFFFFFFFFFFFF:FFF:FF,:F
@A00881:241:HJW2NDRXX:1:2127:25907:16360 1:N:0:CGAGAGAA+GATTGGAG
GGCTACCCTATGGGATGCAGCAGTGGGGAATATTGCACAATGGGGGAAACCCTGATGCAGCAACGCCGCGTGAAGGAAGAAGTATTTCGGTATGTAAACTTCTATCAACAGGGAAGAAATAAATGACGGTACCTGGCTAAGAAGAACCGGCTAAATACGTGCCAGCAGCCGCGGTAATACGTATGGTTCAAGCGTTATCCGGATTTACTGGGTGTAAAGGGTGAGTAGGCGGGCTGACAAGTCAGATGTG
+
FFFFFFFFFFFFFFFFFFFFFFF,FFFFF:FFFFFFFFFFFFFFFFFFFFFFFFFFFFFFFFFFFFFFFFFFFFFFFFFFFFFFFFFFFFFFFFFFFFFFFFFFF:FFFFFFFFFFFFFFFFFFFFFFFFFFFFFFF:FFFFFFF:FFFFFF,F:FFF:FFFFFFF:FFFFFFFF,FFFFFFFFFF:FFFFFFFFF:FFFF:FFFFFFFFFFFFFFFFFFFF:F:F:FFFFFFFFFFF::FFFF::FFFF
@A00881:241:HJW2NDRXX:1:2127:19723:16423 1:N:0:CGAGAGAA+GATTGGAG
GGCTACCCTATGGGATGCAGCAGTGAGGGATATTGCACAATGGAGGGAACTCTGATGCAGCGATGCCGCGTGGAGGAAGAAGGTTTTCGGATTGTAAACTCCTGTTTCGGGGGACGAGGAAGGACGGTACCCCGGGAGGAAGCTCCGGCTAACTACGTGCCAGCAGCCGCGGTAATACGTAGGGAGCGAGCGTTGTCCGGAATTACTGGGTGTAAAGGGAGCGCAGGCGGGACAGCAAGTCAGATGTGAA
+
FFFFFFFFFFFFFFFFFFFFFFF:FFFFFFFFFFFFFFFFFFFFFFFF:FFFFFFFFFFFFFFFFFFFFFFFFFFFFFFFFFFFFFFFFFFFFFFFFFFFFFFFFFFFFFFFFFFFFFFF:FFFFFFF:FFFFFFFFFFFFFFFFFFFFFFFFFFFFFFFFFFFFFFFFFFFF:FFFFFFFFFF::F,:FF:FFFFF:FFF,FF,FFFFFFFFFFFFFF:FFFFFFFFFFFFFFFFFFFFFFF:FFFF:F
@A00881:241:HJW2NDRXX:1:2127:20157:16517 1:N:0:CGAGAGAA+GATTGGAG
GGCTACCCTACGGGATGCAGCAGTCGGGAATATTGCGCAATGGAGGAAACTCTGACGCAGTGACGCCGCGTATAGGAAGAAGGTTTTCGGATTGTAAACTATTGTCGTTAGGGAAGATACAAGACAGTACCTAAGGAGGAAGCCCCGGCTAACTCTGTGCCAGCCGCCGCGGTAATACATAGGGGGCACGCGTTATCCGGAATTATTGGGTGTAAAGGGTGCGTAGATGGAGGAGCAAGTTGGTTGTGAA
+
FFFF:FFFFFFFFFFFFFFFF,FF:FFFF:FF,FFFFF:FFFFFFFFFFFFFFFFFFF,FFFFFF:FF:F:,F,:FFFFFFFF:FFFFFFFFFFF:,:F:,FFFFF:FFFFFFF,FFFFF,F:FFFFFF:FF::FFFFF:,FF:FFFFFFFFFF,FFFFFFFFF,FF,FFFF:F,F,:FFFFFFFF::,F:F,,:F:FFFFF:F,::FFF,F:FF:FFF,:FF:,FFFFFF:FF:FFF:FFFFF,,::,,
@A00881:241:HJW2NDRXX:1:2127:24180:16658 1:N:0:CGAGAGAA+GATTGGAG
GGCTACCCTATGGGACGCAGCAGTCGGGAATATTGCGCAATGGAGGAAACTCTGACGCAGTGACGCCGCGTATAGGAAGAAGGTTTTCGGATTGTAAACTATTGTCGTTAGGGAAGATACAAGACAGTACCTAAGGAGGAAGCCCCGGCTAACTATGTGCCAGCAGCCGCGGTAATACATAGGGGGCAAGCGTTATCCGGAATTATTGGGTGTAAAGGGTGCGTAGATGGAGGAGCAAGTTGGTTGTGAA
+
FFFFFFFFFFFFFFFFFFFFFFFFFFFFF,F:FFFFFFFFFFFFFFFFFFFFFFFFFFFFFF,FFFFFFFFFFFFFFFFFFFFFFFFFFFFFFFFF:FFFFFFFFFFFFFFFFF,FFFFFFFFFF:FFFFFFFFFFFFFFFFFFFFFFFFFFFFFFFFFFFFFFFFFFFFFFFFFF,FFFFFFFFFFF,FFFFFFFFFFFFF,F:FFFFF:FFF,FFFFFFF:FFFFFFFFFFFFFF:FFFFFFF:FFFF
@A00881:241:HJW2NDRXX:1:2127:32072:16673 1:N:0:CGAGAGAA+GATTGGAG
GGCTACCCTATGGGATGCAGCAGTGGGGAATATTGGGCAATGGAGGCAACTCTGACCCAGCAACGCCGCGTGAGCGATGAAGGTCTTCGGATTGTAAAGCTCTTTAAGTGGGGACGAAGAAAGTGACTGTACCCACAGAATAAGCCTCGGCTAACTACGTGCCAGCAGCCGCGGTAATACGTAGGAGGCAAGCGTTATCCGGAATGACTGGGCGTAAAGGGTGCGTAGGTGGTTTGGCAAGTTGGTAGCG
+
FFFFFFFFFFFFFF,FFFFFFFFFFFFFFFFFFFFFFFFFFFFFFFFFFFFFFFF:FFFFFFFFFFFFFFFFFFFFFFFFFFFFFFFFFFFFFFFFF:FFFFFFF:FFFFFFFFFFFFF:FFFFFFFFFFFFFFFF:FFF:FFFFFFFFFFF,FF:FFFFFFFFFFFFFFFFFFFFFFFF:FFFFFFFFF,FFFFFFFFFFF:FFFFFFFFFFFFFF:F,:F:,FFFFF:,FF:FFFF:FFFFFFF,:FF
@A00881:241:HJW2NDRXX:1:2127:27932:16767 1:N:0:CGAGAGAA+GATTGGAG
GGCTACCCTACGGGATGCAGCAGTCGGGAATATTGCGCAATGGAGGAAACTCTGACGCAGTGACGCCGCGTATAGGAAGAAGGTTTTCGGATTGTAAACTATTGTCGTTAGGGAAGATACAAGACAGTACCTAAGGAGGAAGCCCCGGCTAACTATGTGCCAGCAGCCGCGGTAATACATAGGGGGCAAGCGTTATCCGGAATTATTGGGTGTAATGGGAGGGTAGGAGGCGTCGCAAGTTACGTGTGAT
+
FF::FFFFF,FFFFFFFF:FFF:FFFFFF:F,FFFFFFFFFFFFFFFFFFFFFF:FFFFFFFFFFFFFFFF,FFFFFFFFFFFFFFFFFFFFFFFFFFF:FFFFFFF,FFFFFFF,FFFFFF:FFFFFFFF:FFFFFFF:FFFFFFFFFFFFFF:,FFFFFFFF:FFFFFFFFFFFFF,FFFFFFFF,:FFFF:FF:F:F,FF,F,F:F:FFFF:,FFF,:,FFFF,,FFF,,,FFFFFFF,,,FFF:F,
@A00881:241:HJW2NDRXX:1:2127:24930:16799 1:N:0:CGAGAGAA+GATTGGAG
GGCTACCCTACGGGATGCAGCAGTGGGGAATATTGCACAATGGGGGGAACCCTGATGCAGCGACGCCGCGTGAGCGAAGAAGTATTTCGGTATGTAAAGCTCTATCAGCAGGGACGAAAATGACGGTACCTGAGTAAGAAGCCCCGGCTAAATACGTGCCAGCAGCCGCGGTAATACGTATGGGGCAAGCGTTATCCGGATTTACTGGGTGTAAAGGGAGCGTAGACGGACAGGCAAGTCTGATGTGAAA
+
FF:F::FFFFFFFFFFFFFFFFFFFFFFFFFFFFFFFFFFFFFFFFFF:FFFFFFFFFFFFFFFFFFFFFFFFFFFFFFFFFFFFFFFFF:FFFFFFFFFFFFFFFFFFFFFFF,FFFFFFFF:FFFFFFFFFF,FFFFFFFF:FFFFFFFFFFFFFFFFFFFFFFFFFFFFFFFFFFFFFFFFFFFFFFFFFFFFFFFFFFFFFFFFFFFFF:FFF:FFFFFF:FFFFFFFFFFFFF::FFFFFF,FFF
@A00881:241:HJW2NDRXX:1:2127:31033:16877 1:N:0:CGAGAGAA+GATTGGAG
GGCTACCCTATGGGATGCAGCAGTGGGGAATATTGGACAATGGGGGGAACCCTGATCCAGCGACGCCGCGTGAGTGAAGAAGTATTTCGGTATGTAAAGCTCTATCAGCAGGGAAGAGAAAGAGACGGTACCTGACTAAGAAGCCCCGGCTAACTACGTGCCAGCAGCCGCGGTAATACGTAGGGGGCCAGCGTTATCCGGATTTACTGGGTGTCAAGGGAGCGCAGGCGGCGCGGCAAGTCCGATGTGA
+
FF,FFF:FFFFFFFFFFFFF:FFFFFFFFFFFFFFFFFFFFFFFFFFFFF::F:FFFFFFFFFFFFFFFFFFFFFFFFFFFFFFF,FFFFF,FFFF:FFFFFF,FFFFF:FFFFFFFF:FFFFFFF:FFFFFFFFFFFFFFF,FFFF:FFFFFF:FFFFFFFFF,:FFFFF:FF,F:FFFFFFFFFFF,FFFF,F:FFFFF:FFF:,FF:F,F,,:FFFFFFF::F:FFFFF:FFFF,::::FFFFFF::
@A00881:241:HJW2NDRXX:1:2127:27751:17456 1:N:0:CGAGAGAA+GATTGGAG
GGCTACCCTATGGGGTGCAGCAGTGGGGAATATTGCACAATGGGGGAAACCCTGATGCCGCGACGCCGCGTGAAGGAAGAAGTATCTCGGTATGTAAACTTCAGTAAGCAGGGACGAAGGAAGTGACGGTACCTGCAGAGTAAGCCACGGCTAACTACGTGCCAGCAGCCGCGGTAATACGTAGGTGGCGAGCGGTATCCGGAATTACTGGGTGTAAAGGGTGTGTAGGCGGGGCGATAAGTCTGATGTG
+
FF,F,FFF::FFFFFFFF,FFF:,FFFF:,:FF:FFFFFFFFFFFFF:FFFFFFFFFF,FFFFFFFFFFFFFFFFFFF:FF,FFFFFFFFFFFFFFFFFFFFFFFF,FFFFFF:FFF:FFFFF:FFFFFF,FFFFFFFFFFFFFFF,FFFFF,:FFFFFFFFFFFFFFF:FFFFF,FFFFFFFFFF,FFFFFFF,,FF:FFFFFFFFFFFFFFFFFF,FF:FFFFF::FF:F::,::F:,FFFF:FFFF:
@A00881:241:HJW2NDRXX:1:2127:25437:17832 1:N:0:CGAGAGAA+GATTGGAG
GGCTACCCTACGGGACGCAGCAGTGAGGAATATTGGTCAATGGCCGGGAGGCTGAACCAGCCAAGTCGCGTGAGGGAAGACGGCCCTACGGGTTGTAAACCTCTTTTGCCGGGGAGCCAAAGACGCCACGCGTGGCGTTTCGAGAGTACCCGGAGAAAAAGCATCGGCTAACTCCGTGCCAGCAGCCGCGGTAATACGGAGGATGCGAGCGTTATCCGGATGTATTGGGTTTAAAGGGTGCGCAGGCGGA
+
FF:F:FF:FF:FFF:FFF,FFFF:F,FFFFFFFFFFFFFFFFFFFFFFFFFFF,FFFFF:FF,,FFFFFFFFFFFFFFFFFFFFFFFFFFFFFFFFF::FFFFFFFFFFFFFFF:FF,F,FFFFFFFFFFFFFFF:F:FFFF:FFFFFFFFFFFF,FFFFF,FF:F,FF:FFFFFF::FF:FFFFF:FFFF:FFFFFFF:FFF,FFFFFFFFFFFFFF,FFFFFF,FFFF:FFF,FF,FFFFFFFFFFF:
@A00881:241:HJW2NDRXX:1:2127:32759:18239 1:N:0:CGAGAGAA+GATTGGAG
GGCTACCCTACGGGACGCACCAGTGGGGGATATTGCACAATGGGGGAAACCCTGATGCAGCGACGCCGCGTGAGTGAAGAAGTATTTCGGTATGTAAAGCTCTATCAGCAGGGAAGAAAGAGACGGTACCTGAGTAAGAAAGCCCCGGCTAACTACGTGCCAGCAGCCGCGGTAATACGTAGGGGGCAAGCGTTGTCCGGAATGACTGGGCGTAAAGGGAGTGTAGGTGGCCCAGTAAGTTATATGTGAA
+
FFF,FFFFF:FFFFFFFF:FFFFFFFFFFFFFFFFFFFFFFFFFFFFFFFF:FFFFFFFFFFFFFFFFFFFFFFFFFFFFFFFFFFFFFFFFFFFFF:,FFFFFFFFFF:FFFFFF,F:FFFFFF:FF:FFFFFFF,FFF,FFFFFFFFFFFFFFFFFFFFFFFFFFFFFFFFF,F:::FFF::FFFF,FFFF:FF:FFFFF:FFF:FFFFF,F:::FFFF,FF::FFFF,,:F:FFFFFFFF:,:FFFF
@A00881:241:HJW2NDRXX:1:2127:26946:18255 1:N:0:CGAGAGAA+GATTGGAG
GGCTACCCTATGGGGTGCAGCAGTGGGGAATATTGCACAATGGGCGAAAGCCTGATGCAGCGATGCCGCGTGAGGGAAGAAGGTTTTCGGATTGTAAACCTCTGTCTTTGGGGACGATAATGACGGTACCCAAGGAGGAAGCTCCGGCTAACTACGTGCCAGCAGCCGCGGTAATACGTAGGGAGCAAGCGTTATCCGGACTTACTGGGTGTAAAGGGAGTGTAGGCGGGAAAGCAAGTCAGATGTGAAA
+
FF:FFFFFFFFFFFFFFFFFFFFFFFFFF,FFFFFFFF:FFFFFFFFFFFFFFFFFFFFFFFFFFF,F:FFFFFFFFFFFFF:FFFFFFFFFFFFFFFFFFFFFFFFFFFFFFFFFFFF:FFFFFFFFFFFFFFFFFFFFFFFFFFFFFFFFFFFFFFFFFFFFFFFFFFFFFFFF:FFFF:FFFFFFFFFFF:FFFFFFFFFFFFFFFFFFFF:FFFFF:FF,FFFFFFF,F:FF:FFFFFF:F:FFFF
@A00881:241:HJW2NDRXX:1:2127:26458:18630 1:N:0:CGAGAGAA+GATTGGAG
GGCTACCCTACGGGACGCAGCAGTCGGGAATATTGCGCAATGGAGGAAACTCTGACGCAGTGACGCCGCGTGCAGGAAGAAGGTTTTCGGATTGTAAACTGCTTTAGACAGGGAAGAAAAAAGACAGTACCTGTAGAATAAGCTCCGGCTAACTACGTGCCAGCAGCCGCGGTACTACGTAGGGAGCAAGCGTTATCCGGATTTATTGGGTGTAAAGGGTGCGTAGACGGGAGAGCAAGTTAGTTGTGAA
+
FFFFFFFFFFFFFFFFFFFFFFFFFFFFF:FFFFFFFFF:FFFFFFFFFFFFFF:FFFFFFFFFFFFFFFFFFFFFFFFFFFFFFFFFFFFFFFF:FFFFFFFFFFFFF,FFFF:FFFFFFFFFFFFFFFFFFFFFFFFF:F:FFFFFFFFFFFFFFFFFFFFF:FFFFFFFF:,FFFFF:FFFFFFF,FFFFF,FF::FF,F,F:FFF,F:FFFFFFFFFFFFFFFF::FFFFFFFFFFF:FFFFFFFF
@A00881:241:HJW2NDRXX:1:2127:27498:19335 1:N:0:CGAGAGAA+GATTGGAG
GGCTACCCTACGGGATGCAGCAGTGGGGAATATTGCACAATGGGGGGAACCCTGATGCAGCGACGCCGCGTGAGCGAAGAAGTATTTCGGTATGTACACTTCTATCAACAGGGAAGAAAGAAATGACGGTACCTGGCTAAGAAGAACCGGCTAACTACGTGCCAGCAGCCGCGGTAATACGTAGGGGGCAAGCGTTATCCGGATTTAGTGGGTGTAAAGGGAGCGTAGACGGCGATGCACGTCTGAGGGG
+
FF,F,FFFFFFFFFFFFFFFF,FFFFFFFFF,FFFFF:F:FFFFFFFF:FFF,F,FFF:F,FFFFFFFFFFFFFFFFFFFFFF:F,FFFF:,FFFF:FFFFFFFFFF,F,FFFF:::F:FFFFFFFFF:FFFFFFF:,F:FFFFFF::F:F:FF,FFFFFFFF,:F,:F:FFFFFF:FF,F,FFFFFFFF:FFFFF:FFFFFFFFF:,:FFF,FF,,,::F,FFFFFFF:FFFF,FFF,:F::,:,,F,F
@A00881:241:HJW2NDRXX:1:2127:26467:19523 1:N:0:CGAGAGAA+GATTGGAG
GGCTACCCTCTGGGATGCAGCAGTGGGGAATATTGGGCAATGGGCGAAAGCCTGACCCAGCAACGCCGCGTGAAGGAAGAAGGCCCTCGGGTTGTAAACTTCTTTTACCAGGGACGAAGAAGTGACGGTACCTGGTGAAAAAGTCACGGCTAACTACGTGCCAGCAGCCGCGGTAATACGTAGGTGGCAAGCGTTATCCGGAATTATTGGGTGTAAAGGGTGCGTAGACGGGAAATTAAGTTAGTAGTGA
+
FFFF:FFFF,FFFFFFFFFFFFFFFFFFFFFFFFFFFFF:FFFFFFFFFFFFFFFFFFFFFFFFFFFFFF,FFFFFF,FFFFFFFFFFFF:FFFFFFFFFFFFFFFFFF::F::FFFF:FF:,FFFFFFF:FFFFFFFFF,FFFFFFFFFFFFFFFFFFFFFFFF:FFFFF,FF::FFF:FFFFFFFFFFFF:FFFFFFFFF:FFF:FF:FFFFFFFFFFFFFFF,FFF,FFF::FFFFFFFFFF:FFFF
@A00881:241:HJW2NDRXX:1:2127:16504:19554 1:N:0:CGAGAGAA+GATTGGAG
GGCTACCCTATGGGAGGCAGCAGTGAGGAATATTGGTCAATGGCCGGAAGGCTGAACCAGCCAAGTCGCGTGAGGGAAGACGGCCCTACGGGTTGTAAACCTCTTTTGTCAGGGAGCAAACCGTTCCACGTGTGGAGCGTCGAGAGTACCTGAAGAAAAAGCATCGGCTAACTCCGTGCCAGCAGCCGCGGTAATACGGAGGATGCGAGCGTTATCCGGATTTATTGGGTTTAAAGGGTGCGCAGGCGGG
+
FFFFFFFFFFFFFFFFFFFFFFFFFFFFFFFFFFFFFFFFFFFFFFFFFFFFFFFFFFFFFFFFFFFFFFFFFFFFFFF:FFFFFFFFFFFFFFFFFFFFFFFFFFFFFFFFFFFFFF::FFFFFFFFFFFFFFFFFFFFFFFFFFFFFFFFFFF:FFFFFFFFFFFFFF::FFFFFFFFFFFFFFFFFFFFFFFFFFFFFFFFFF:F,FFFFFFFFFF::FFF:FFFFFFFFFF,FF:FFFF:FFFFFF
@A00881:241:HJW2NDRXX:1:2127:31575:20008 1:N:0:CGAGAGAA+GATTGGAG
GGCTACCCTATGGGGCGCAGCAGTGGGGAATATTGCACAATGGGGGAAACCCTGATGCAGCGATGCCGCGTGGAGGAAGAAGGTCTTAGGATTGTAAACTCCTGTTGACAGAGAACGAAGAATGACGGTACTCTGAAAGGAAGCTCCGGCTAACTACGTGCCAGCAGCCGCGGTAATACGTAGGGAGCGAGCGTTGTCCGGAATTACTGGGTGTAAAGGGAGCGTAGGCGGGCACGGAAGTCAGACGTGA
+
FFFFFFF,FFFFFFFFFFFFFFFFFFFFFFFFFFFFFFFFFFFFFFFFFFFFFF:FFFFFFFFFFFFFFFFFFFFFFFFFFFFFFFFFFFFFFFFFFFFFFFFF:FFFFFFFFF:FF:FFFFFFF:FFFFFFFFFFFFFFFFFFFFFFFFFFFFFFFFFFFFFFFFFFF:FFFFFFFFFF,F:FFFFFFFFFF:FFFFFFFFFFFFFFFFFF,:,:FFFFFFFFFFFFFFFFF:F:FFFFFF,FFF:FFF
@A00881:241:HJW2NDRXX:1:2127:21404:20149 1:N:0:CGAGAGAA+GATTGGAG
GGCTACCCTATGGGACGCAGCAGTCGGGAATATTGCGCAATGGAGGGAACTCTGACGCAGTGACGCCGCGTGCAGGAAGAAGGTTTTCGGATTGTAAACTGCTTTAGATAGGGAAGAAAAAAATGACGGTACCTATAGAATAAGCTCCGGCTAACTACGTGCCAGCAGCCGCGGTAATACGTAGGGAGCGAGCGTTATCCGGATTTATTGGGTGTAAAGGGTGCGTAGACGGAATAGCAAGTTAGTTGTG
+
FFFFFFFFFFFFFFFFFFFFFFFFFFFFF:F:FFFFFFFFFFFFFFFF:FFFFFFFFFFFFFFFFFFFFFFFFFFFFFFFFFFFFFFFFFFFFFFFFFFFFFF:FFFF:FFFFFFFFFFFFFFFFFFFFFFFFFFFFFFFFFFFFFFFFFFFFFFF:FF:FFFFFFFFFFFFFFFF:FFFFFFFFFFFFFFFFFF:FFFFFFF,F,::FFFFFFFFFFFFFFFF,FFFFFFFFFF:FFFFFFF,:FFFFF
@A00881:241:HJW2NDRXX:1:2127:30029:20149 1:N:0:CGAGAGAA+GATTGGAG
GGCTACCCTATGGGATGCACCAGTGAGGAATATTGGTCAATGGGCGGGAGCCTGAACCAGCCAAGTCGCGTGAGGGAAGACGGCCCTATGGGTTGTAAACCTCTTTTGCCGGGGAGCAAAGCGCCGCACGTGTGCGGTCTGGAGAGTACCCGGAGAAAAAGCATCGGCTAACTCCGTGCCAGCAGCCGCGGTACTACGGAGGATGCGAGCGTTATCCGGCTTTATTGGGTTTAAAGGGTGCGTAGGCGGT
+
FF,FFFFFFFFFFFFFFF:FFFF,FFFFF:FFFFFFFFFFFFFFFFFFFFFFFFFFFFFFFF:FFFFFFFFFFFFFFFFFFFFFFFF,FFFFFFFF:FFFFFFFFFFFFFFFFFFFF:F,FFFFFFF:FFFFFFFFFFFFFFFFFFFFFFFFFFF:,:F,FFFFFFFFFF:FFFFFFFFFFFFFFFFFFFFFF,F::FFFFFFFFFF,FFFFF,FFFFF,:FF::F:FF::FF,FFFFFFFFFFFFFF::
@A00881:241:HJW2NDRXX:1:2127:30418:20729 1:N:0:CGAGAGAA+GATTGGAG
GGCTACCCTATGGGGCGCAGCAGTGGGGGATATTGCACAATGGGGGGAACCCTGATGCAGCGATGCCGCGTGAGGGAAGAAGGTTTTCGGATTGTAAACCTCTGTGGAGGGGGACGATAATGACGGTACCCCTTTAGGAAGCCACGGCTAACTACGTGCCAGCAGCCGCGGTAATACGTAGGTGGCGAGCGTTGTCCGGAATTACTGGGTGTAAAGGGAGTGCAGGCGGGAAAGCAAGTCAGAAGTGAAA
+
FFFFFFFFFF:FFFFFFFFFFFF,FFFFFFFFFFF:FFFFFFFFFFFF:FFFFFFFFF,FFFFFFFFFFFFFFFFF:FFFFFFFFFFFFFFFFFFFF:FFFFFFFFF:FFFFF:FF:FFFFFFFFFF:FFFFF,FFFFFFFFFFFFFFFFFFFFFFF:FF:FFFFFFFFFFF:FFF:FFFFFFFFFF:F:FF,FFF:FFF,FFFFFFFFFFFF::FFFFFF:FFFFFFFFFFFFFFFFFF,FFFFFFFFF
@A00881:241:HJW2NDRXX:1:2127:24921:20948 1:N:0:CGAGAGAA+GATTGGAG
GGCTACCCTATGGGAGGCAGCAGTGGGGAATATTGCACAATGGGGGAAACCCTGATGCAGCGACGCCGCGTGAAGGAAGAAGTATCTCGGTATGTAAACTTCTATCAGCAGGGAAGAAAATGACGGTACCTGACTAAGAAGCCCCGGCTAACTACGTGCCAGCAGCCGCGGTAATACGTAGGGGGTAAGCGTTATCCGGATTTACTGGGTGTAAAGGGAGCGTAGACGGAAGAGCAAGTCTGATGTGAAA
+
FFFFFFFF:FFFFFFFFFFFFFFFFFFFFFFFFF:FFFFFFFFFFFFFFFFFFF:FFFFFFFFFFFFFFFFFFFFFFFFFFFFFFFFFFFF:FFF,FFFFFFF,FFFFF:FFFF:FF:FFFFFF::FFFFFFFFFFFFFFFFFFFFFFF,FFFFFFF:FFFFF:FFFFFFFFFFFFFFFFFFFFFFFFFFFFFFFFFFFFF:F:FF:FFFFF:FF:FFFFFFFFFFFFFFFF::FFFFF:FFFFFF::FF
@A00881:241:HJW2NDRXX:1:2127:24487:21230 1:N:0:CGAGAGAA+GATTGGAG
GGCTACCCTATGGGAGGCACCAGTGGGGAATATTGCACAATGGGGGAAACCCTGATGCAGCGACGCCGCGTGAGTGAAGAAGTATTTCGGTATGTAAAGCTCTATCAGCAGGAAAGAAAATGACGGTACCTGACTAAGAAGCCCCGGCTAACTACGTGCCAGCAGCCGCGGTAATACGTAGGGGGCAAGCGTTATCCGGATTTACTGGGTGTAAAGGGAGCGTAGACGGCAGGGCAAGTCTGAAGTGAAA
+
FFFFFFFFFFFFFFFFFFFFFFFFFFFFFFFFFFFFFFFFFFFFFFFFFFFFFFFFFFFFFFFFFFFFFFFFFFFFFFFFFFFFFFFFFFFFFFFFFF:FFFFFFFFFF:FFF:FFFFFFFFFFFFFFFFFF:FFFFFFFFFFFFFFFF,FFFFFFFFFFFFFFFFFFFFFFF:FFFFFFFFFFFFFFFFF:FFFFFFFFFFFFFFFFFFFF,:FFF:FFFFFF:FFFF:FFFFF:F:FF:FFF,:FFFF
@A00881:241:HJW2NDRXX:1:2127:24316:21684 1:N:0:CGAGAGAA+GATTGGAG
GGCTACCCTACGGGGTGCAGCAGTGAGGGATATTGCACAATGGAGGGAACTCTGATGCAGCGATGCCGCGTGGAGGAAGAAGGTTTTCGGATTGTAAACTCCTGTTTCGGGGGACGAGAAAAGGACGGTACCCCGGGAGGAAGCTCCGGCTAACTACGTGCCAGCAGCCGCGGTAATACGTCGGGAGCGAGCGTTGTCCGGAATTACGGGGTGTAAAGGGATCGCAGGAGGGATGGCAAGTCAGAAGTGA
+
:FFF:FFFFFFFFFFFFFFFFFFFFFFFFFFFFFFFFFFFFFF:FFFFFFFFFFFF,FFFFFFFFFFFFFFFFFFF,,F,:FF,,FF:FF:FFFFFFFFFFFFFFFFFFFFFFF:FFF:FF,FFFFF:FFFFFFF,F,FFFFFFF,F:::FFFFFFFF,FFFF,F:F,,FFF:::,F,F::,:F:,FF:F:FFF,FFFF:FF:F:F:,FFFFF:F:,F,,F,FF:,FF,FFFFFFFFFF,,FFFF,FFFF
@A00881:241:HJW2NDRXX:1:2127:23891:23265 1:N:0:CGAGAGAA+GATTGGAG
GGCTACCCTACGGGGTGCAGCAGTGGGGAATATTGGGCAATGGGCGCAAGCCTGACCCAGCAACGCCGCGTGAAGGAAGAAGGCTTTCGGGTTGTAAACTTCTTTTATGAGGGACGAAGGACGTGACGGTACCTCATGAATAAGCCACGGCTAACTACGTGCCAGCAGCCGCGGTAATACGTAGGTGGCGAGCGTTGTCCGGATTTACTGGGTGTAAAGGGCGCGTAGGCGGGTAGGCAAGTCAGATGTG
+
FFFFFFFFFFFFFFFFFFFFFFFFFFFFF:FFFFFFFFFFFFFFFFFFFFFFFFFFFFFFFFFFFFFFFFFFFFFFFFFFFFFFFFFFFFFFFFFFFFFFFFFFFFFFFFFFFFFFFFFFFFFFFFFFFFFFFFFFFFFFFFFFFFFFFFFFFFFFFFFFFFFFFFFFFFFFFFFFFFFFFFFFFFFFFFFFFFFFFFFFFFFFFFFFFFFFFFFFFFFFFFFFFFFFFFFFF:FFFFFF:FFFFFFFFF
@A00881:241:HJW2NDRXX:1:2127:28727:23343 1:N:0:CGAGAGAA+GATTGGAG
GGCTACCCTACGGGGTGCAGCAGTGAGGAATATTGGTCAATGGGCGGGAGCCTGAACCAGCCAAGTCGCGTGAGGGAAGACGGCCCTACGGGTTGTAAACCTCTTTTGTCAGGGAGCAAGAACAGGCACGTGTGCCTGACTGAGAGTACCTGAAGAAAAAGCATCGGCTAACTCCGTGCCAGCAGCCGCGGTAATACGGAGGATGCGAGCGTTATCCGGATTTATTGGGTTTAATGGGTGCGTAGGCGGC
+
FF:FFFF:FFFFFFF,FFFFFFFFF:FFFFFFFFFFFFFFFFFFFFFFFFFFFFFFFFFFFF:FFFF:FFFFFFFFFFFFFFFFFFFFFFFFFFFFFFFFFFFF:FF,FF:FFFFFFF:F,FFFF:FFFFF:FFFFFFFFFF::F:FFFFFFFF:FFFF,:FFFF:FFFFFFFFFFFFFF::FFF,FFFFFFF,FFF,FFFF,FFFFFFFFFFFFFFFF:FFFFFFFFFFFFFF,FFFFFFFFFFFF,F,
@A00881:241:HJW2NDRXX:1:2127:14281:23657 1:N:0:CGAGAGAA+GATTGGAG
GGCTACCCTACGGGGTGCAGCAGTCGGGAATATTGCGCAATGGAGGAAACTCTGACGCAGTGACGCCGCGTATAGGAAGAAGGTTTTCGGATTGTAAACTATTGTCGTTAGGGAAGATACAAGACAGTACCTAAGGAGGAAGCCCCGGCTAACTATGTGCCAGCAGCCGCGGTAATACATAGGGGGCAAGCGTTATCCGGAATTATTGGGTGTAAAGGGTGCGTAGATGGAGGAGCAAGTTGGTTGTGAA
+
FFFFFFFF:FFFFFFFFFFFF:FFFFFF::F,F:FFFFFFFFFFFFFFFFFFFFFFFFFFFFFFFFFFFFFFFFFFF,FFFFFFFFFFFFFFFFFFFFFFFFFFFFFF:FFFFFFFFFFFF::FFFFFFFFF:FFFFFFFFFFFFFFFFFFFFFF:FF:FFFFFFFFFFFFFF::F:FFFFFF::FFF:FFF:F:FFFFFFFFFF,F,:FFFFFFFFFFFFFFFFFFFFFFFFFFFFFFFFFFFFFFFFF
@A00881:241:HJW2NDRXX:1:2127:25355:24173 1:N:0:CGAGAGAA+GATTGGAG
GGCTACCCTACGGGGCGCAGCAGTCGGGAATCTTGCGCAATGGAGGAAACTCTGACGCAGTGACGCCGCGTATAGGAAGAAGGTTTTCGGATTGTAAACTATTGTCGTTAGGGAAGATACACGACAGTACCTGTCAAGAAAGCTCCGGCTAACTACGTGCCAGCAGCCGCGGTACTACGTAGGGAGCAAGCGTTATCCGGACTTATTGGGTGTAAAGGGTGCGTAGACGGGATGTCAAGTTAGTTGTGAA
+
FFFF:FFFFFF:FFFFFF,FF,FFFFFF:,:,F:FFFFFFFFFFFFFFF:FFFFFFFF,FFFFFFFFFFF:,::FFF,FFFFFFFFFFFFFFFFFFFFFFFFFFFFF:F:FFF:FFFFFFF,FFF:FFFF:FFFFF:FF:FFFFFFFFFFFFFFFFFFFFFFFFFFFFFFFFF::FFFF:FFFFF:FFF:FFFF,FFFFFF,,FF,FFFFF:F,FFFFFFFFFFFFFFFF:FFFF:FFFF:FFFF:FFFF
@A00881:241:HJW2NDRXX:1:2127:31693:24377 1:N:0:CGAGAGAA+GATTGGAG
GGCTACCCTATGGGAGGCAGCAGTGGGGAATATTGGGCAATGGAGGAAACTCTGACCCAGCAACGCCGCGTGAATGATGAAGGTCTTCGGATTGTAAAGTTCTTTTCTAAGGGAAGAAGAAAGCGACGGTACCTTAGGAATAAGCCTCGGCTAACTACGTGCCAGCAGCCGCGGTAATACGTAGGAGGCAAGCGTTATCCGGAATGACTGGGCGTAAAGGGTGCGTAGGTGGTTTGGCAAGTTAGTAGCG
+
FFFFFFFFFFFFFFFFFFFFFFFFFFFFFFFFFFFFFFFFFFFFFFFFFFFFFFFFFFFFFFFFFFFFFFFFFFFFFFFFFFFFFFFFFFFFFFFFFFFF:FFFFFFFFFFFFFFF,F:FFFFFFFFFFFFFFFFFFFFFFFFF::FF,FFFFFFFFFFFFFF:F,FFF,FFFFFFFFFFFFFFFFFFFF:FFFFFFFFFFFFF,FFFFFFFFFFFFFFF:FFFFFFFFFFFFFFFFFFFF:F:,,F:,F
@A00881:241:HJW2NDRXX:1:2127:30635:24706 1:N:0:CGAGAGAA+GATTGGAG
GGCTACCCTACGGGGTGCAGCAGTCGGGAATATTGCGCAATGGAGGAAACTCTGACGCAGTGACGCCGCGTGCAGGAAGAAGGTTTTCGGATTGTAAACTGCTTTAGATAGGGAAGAATAAAGACAGTACCTATAGAATAAGCTCCGGCTAACTACGTGCCAGCAGCCGCGGTAATACGTAGGGAGCGAGCGTTATCCGGATTTATTGGGTGTAAAGGGTGCGTAGACGGGAGTTTAAGTTAGTTGTGAA
+
FF,FFFFFFFFFFFFFFFFFF,FFFFFFFFFF,FFFFFFFFFFFFFFFFFFFFFFFFFFFFFFFFFFFFFFFFFFFFFFFFFFFFFFFFFFFFFFFFFFFFFFFFFFFFFFFFFFFFFFFFF:FF:FFF:FFFFF,FF:FFFFFFFFFFF::FFFFFFFFFFFFFFFFFFFFFF,F,FFF:FFFFFFFFFFFFF:FF,FFFFFFFFFFFFFFFFFFFFFF:FFFFFFFFFF:FFFFF:FFFFFFF,FF::
@A00881:241:HJW2NDRXX:1:2127:24343:24799 1:N:0:CGAGAGAA+GATTGGAG
GGCTACCCTACGGGAGGCAGCAGTGGGGGATATTGGACAATGGGGGAAACCCTGATCCAGCGATGCCGCGTGAGGGAAGAAGGTTTTCGGATTGTAAACCTCTGTGGAGGGGGACGATAATGACGGTACCCCTTTAGGAAGCCACGGCTAACTACGTGCCAGCAGCCGCGGTAATACGTAGGTGGCGAGCGTTGTCCGGAATTACTGGGTGTAAAGGGAGTGTAGGCGGGAAGGCAAGTCAGAAGTGAAA
+
FF:FFFFFF:FFFFFFF:FFF:FFFFFFFFFFFFFFFFFFFFFFFFFFFFFFFFFFFFFFFF:FFFFFFF:F,FFFFFFFFFFFF:FFFFFFFFFF,FFFFF,FF:FFFFFFFFFFFFFFFF,FFFFFFFFFFFFF:FFFFFFFFFFFFFFFFFFFFFFFFFFFFFFFFF:F,FFFFFFFFFFFFFFFFFF:FFFF:FFF:FFFFFFFFFFFFFFFFFFFFFFFFFF:FFFFFFFF,FF:FFFFFFF,,F
@A00881:241:HJW2NDRXX:1:2127:30951:25285 1:N:0:CGAGAGAA+GATTGGAG
GGCTACCCTATGGGAGGCAGCAGTTAGGAATATTGGGCAATGGAGGGAACTCTGACCCAGCAACGCCGCGTGAAGGAAGAAGGTTTTCGGATTGTAAACTTCTGATCTGTGGGAAGAAGAAAGTGACGGTACCACAGGAGAAAGCCACGGCTAACTACGTGCCAGCAGCCGCGGTAATACGTAGGTGGCGAGCGTTGTCCGGAATAACTGGGCGTAAAGGGAGCGGAGGTGGTTATTTAAGTTAGTTGTG
+
FFFFFFFFFFFFFFFFFFFFFFFFFFFFFFFFFFFFFFFFFFFFFFFFFFF:FFFFFFFFFFFFFFFFFFFFFFFFFFFFFFFFFFFFFF:FFFFFFFFFFFFFFFFFFFFFFF:FFFFFFFFFFFFFFF,FFFFFFFF:FFFFFF:FF:FFFFFF,FFFFFFFFFF:FFFFFFFFFFFFFFFFFFFFFFFFFFFFFFFFFFFFFFFFFFFFF:FFFF:F:FFFF,FFFF::FFFFFF:FFF,FF:FFFF
@A00881:241:HJW2NDRXX:1:2127:19045:25551 1:N:0:CGAGAGAA+GATTGGAG
GGCTACCCTACGGGGTGCAGCAGTGGGGAATATTGGACAATGGGGGGAACCCTGATCCAGCGACGCCGCGTGAGTGAAGAAGTATTTCGGTATGTAAAGCTCTGTCAGCAGGGAAGAAGGAAAGACGGTACCTGACCAAGAAGCCCCGGCTAACTACGTGCCAGCAGCTGCGGTAATACGTAGGGGGCAAGCGTTATCCGGATTTACTGGGTGTCAAGGGAGCGCAGACGGACGTGCAAGTCCGGAGTGA
+
FFFF:FFFFFFFFFFFFFFFFFFFFFFFFFFFFFFFFFF:FFFFFFF:FFFFFFFFFFFFFF:FFFFFFFFFFF:FFFFFFFFFFFFFFF::FFFFFFFFFFFFFFFFF:FFFF,F:FFF:FFFFFFFFFFFFFF:FFFFFFFFFFFFFFF:FFF:FFFFFF:FFFFFFFFFFF:FFFFFF,FFFFFF:FFFF::FFFFFFF:FFFF:FFFFFF:FFFFFF:FFFFFFFFFF:,FFF:,FF:,FFFF:F,
@A00881:241:HJW2NDRXX:1:2127:30183:25864 1:N:0:CGAGAGAA+GATTGGAG
GGCTACCCTATGGGGCGCAGCAGTGGGGAATATTTGGCAATGGGCGCAAGCCTGACCCAGCAACGCCGCGTGAAGGAAGAAGGCTTTCGGGTTGTAAACTTCTTTTATGAGGGACGAAGGATGTGACGGTACCTCATGAATAAGCCACGGCTAACTACGTGCCAGCAGCCGCGGTAATACGTAGGTGGCGAGCGTTGTCCGGATTTACTGGGTGTAAAGGGCGCGTAGGCGGGTAGGCAAGTCAGATGTG
+
FFF:FFFFFFFFFFFFFFF,,FFF:FFFFFFFFFFFFF::FFFFFFFFFFFFFF:FFFFFFFFFFFFFFFFFFFFFFFFFFFFFFFFFFFFFFFF:FFFFFFFFFFFFFFFF,,FFFFFF:F:FFFFF:FFFFFFFFFFFFFFFFFFFFFFF,:FFFFFFFFFFFFFFFF::FFFF,FFF,FFFFFFF:FFFFFFFFFFF:F:FFFFF,::F:FFFFF:FFFFFFF,F:FF:FF,FFF,FFFFFFFFFFF
@A00881:241:HJW2NDRXX:1:2127:31494:27007 1:N:0:CGAGAGAA+GATTGGAG
GGCTACCCTATGGGATGCAGCAGTGAGGAATATTGGTCAATGGGCGAGAGCCTGAACCAGCCAAGTCGCGTGAGGGAAGACGGCCTTATGGGTTGTAAACCTCTTTCAGATGAGAGTAAAGGGTGCTACGCGTAGCACATTGCAAGTATCATCAGAAGAAGCATCGGCTAATTCCGTGCCAGCAGCCGCGGTAATACGGAAGATGCGAGCGTTATCCGGATTTATTGGGTTTAAAGGGTGCGTAGGCGGA
+
FF:FFFFFFFFFFFFFF:FFF:FFFFFFFFFFFFFFFFFFFFFFFFFFFFFFFFFFFFFFFFFFFFFFFFFFFFFFFFFFFFFFFFF:FFFFFFFFFFF:FFFFFFF,FF,FFFFF:FF:FFFF:FFFFFFFFFFFFF,FFF:F:FFFFFFFFFF:F:FFFFFFF:FFFFFFFFFFF:FF:FFFFFF,FFFF:FF,F:FFFF:FFFFFFFFF:,FFFF,F:FFFFF:FFFFFFF,F::F::FF:,FF:FF
@A00881:241:HJW2NDRXX:1:2127:26413:27759 1:N:0:CGAGAGAA+GATTGGAG
GGCTACCCTATGGGATGCAGCAGTGAGGAATATTGGTCAATGGGCGAGAGCCTGAACCAGCCAAGTCGCGTGAGGGAAGACGGTCCTATGGATTGTAAACCTCTTTTGCCGGGGAGCAAGGAACGGCACGAGTGCCGCTTCGGAGAGTACCCGGAGAAAAAGCATCGGCTAACTCCGTGCCAGCAGCCGCGGTAATACGGAGGATGCGAGCGTTATCCGGATTTATTGGGTTTAAAGGGTGTGTAGGCGG
+
FFFFFFFFFF:FFF,FFFFFFFFFFFFFFFFFFFFFFFFFFFFFFFFFFFFFFFFFFFFFFFFFFFFFFFFFFFFFFFFFFFFFFFFFFFFFFFFFFFFFFFFFFFFFFFFFF:FFFF:FFF,FFFFFFFFFFFFFFFFFFFFFFFFFFFFFFFFFF:FFFFFFFFFFFFFFFFFFFFFFFFFFFFFFFFFFF:FFFFF:FFFFF:FFFFFFFF:FFFFFFFFF:FFFFFFFFFFFFF:F,FFF::FFFF
@A00881:241:HJW2NDRXX:1:2127:22426:27899 1:N:0:CGAGAGAA+GATTGGAG
GGCTACCCTACGGGAGGCAGCAGTGGGGGATATTGCACAATGGGGGAAACCCTGATGCAGCGACGCCGCGTGAGTGAAGAAGTATTTCGGTATGTAAAGCTCTATCAGCAGGGAAGAAAGAGACGGTACCTGAGTAAGAAGCCCCGGCTAACTACGTGCCAGCAGCCGCGGTAATACGTAGGGGGCAAGCGTTATCCGGATTTACTGGGTGTAAAGGGAGCGTAGACGGCATGGGAAGTCTGAAGTGAAA
+
FFFFFFFFF:FFFFFFFFFFFFFFFFFFFFFFFFFFFFFFFFFFFFFFFFFFFF:FFFFFFFFFFFFFFFFFFFFF:,F:FFF:FFFFFFFFFFFF:FFFFFFFFFFFF,FFFF,FFFFFFFFFFFFFFFFFFFF:FF:FFFFFFFFF:F:FFFFFFFFF:FFFFFFFFFF,:,FFFFFFFFFFFFF,FFF,F:FFFFFFFFFFFFFF:FFFFF,FFF,FFFFFFFFFFF,FFF,F:FFFFFFFFFF:FF
@A00881:241:HJW2NDRXX:1:2127:28248:27899 1:N:0:CGAGAGAA+GATTGGAG
GGCTACCCTATGGGACGCAGCAGTGGGGGATATTGCGCAATGGGGGGAACCCTGACGCAGCAACGCCGCGTGGAGGAAGACGGTTTTCGGATTGTAAACTCCTTTTGTCAGGGACGAATAATGACGGTACCTGACGAATAAGCTCCGGCTAACTACGTGCCAGCAGCCGCGGTAATACGTAGGGAGCACGCGTTATCCGGAATTACTGGGTGTAAAGGGTGCGTAGGCGGGTGGGTAAGTGAGATGTGAA
+
FFFFFFFFF:FFFFFFFFFFFFFFFFFFFFFFFFFFFFFFFFFFFFF:,F:F:FFFF:FFFFFFF:FFFFFF:FFFFFFFFFFF:FFFFFF:FFFFFFFFFF:FFFFFFFFFFFFFFFFFF:FFFFFFFFFFF,FFFFFF,:FFFFFFFFFFFFFF:FFFF:FFFFFFFF:FFFFFFF:F,F:FFF:F,FF:FF:FFFFFF,FFFF,:FF:FF:,:FFF:F::F,FF:FF,F,F:FFF:,,FF,,,FF,F
@A00881:241:HJW2NDRXX:1:2127:13006:27931 1:N:0:CGAGAGAA+GATTGGAG
GGCTACCCTACGGGGCGCACCAGTAGGGAATATTGCGCAATGGGCGAAAGCCTGACGCAGCAACGCCGCGTGGAGGATGACACTTTTCGGAGCGTAAACTCCTTTTCTTAGGGAAGAACTTTGACGGTACCTAAGGAATAAGCACCGGCTAACTCCGTGCCAGCAGCCGCGGTAATACGGAGGGTGCAAGCGTTACTCGGAATCACTGGGCGTAAAGGGCGCGTAGGCGGATTATCAAGTCTTTTGTGAA
+
FFFFF:FFFFFFFFFFFFFFFFFFFFFFFFFFFFFFFFFFFFFFFFFFFFFFFFFFFFFFFFFFFFFFFFFFFFFFFFFF:FFFFFFFFFFFFFFFFFFFFFFFFFFFFFFFFFFFFFFFFFFFFFFFFFF:FFFFFFFFFF:FFFFFFF:FF:FFFFFFFFFFFFFFFFF:FFFFFFFFFFFFFFFFFFF:FFFF:FFFFFFFFFF:FFFFFF,:FFFF:FFFFFFFFFF:F:F,FFFFFFFFF:FFFF
@A00881:241:HJW2NDRXX:1:2127:27227:28166 1:N:0:CGAGAGAA+GATTGGAG
GGCTACCCTACGGGGTGCAGCAGTGAGGAATATTGGTCAATGGGCGCGAGCCTGAACCAGCCAAGTCGCGTGAGGGAAGACGGCCTTATGGGTTGTAAACCTCTTTCAGATGAGAGTAAAGGGTGCTACGTGTAGCACCTTGCAAGTATCATCAGAAGAAGCATCGGCTAATTCCGTGCCAGCAGCCGCGGTAATACGGAAGATGCGAGCGTGATCCGGAGTTAGTGGGTTTAAAGGGTGCGTAGGCGGA
+
FFFF:FFFF,FFFFFFFFFFF,FFFFFFFFFFFFFFFF:FFFFFFFFFFFFF:FFFFFFFFFFFFFFFFF:FFFFF:FFFFF:FFFFFFFFF,FFFFFFFFFFFFFFFF::FFFFFFFF::FFFFFFFFFFFFFFFFF,:FFFFFF:FFFFFFFFF:FFFFFFFFFFFF,:FFFFFFFFFFFFFFF:FFFFFFFFFFF:,,::FFFF:FFFFFF:F:F:F,FFF,FFFFFF,F:FFF:,:FFF:FF:::F
@A00881:241:HJW2NDRXX:1:2127:27299:28729 1:N:0:CGAGAGAA+GATTGGAG
GGCTACCCTATGGGAGGCAGCAGTGGGGAATATTGCACAATGGGGGAAACCCTGAACCAGCAACGCCGCGTGAAGGAAGAAGGCTTTCGGGTTGTAAACTTCTTTTATCAAGGACGATAGTGACGGTACTTGATGAATAAGCTCCGGCTAACTACGTGCCAGCAGCCGCGGTAATACGTAGGGAGCGAGCGTTATCCGGATTTACTGGGTGTACAGGGCGCGTAGGCGGGCAGACAAGTCAGATGTGAAC
+
FFFFFFFFFFFFFFFFFFFFFFFFFFFFFFFF:FFFFFFFFFFFFFFFFFFFFFFFFFFFFFFFFFFFFFFFFFFFFFFFFFFFFFFFFFFFFFF:FFFFFFFFFFFFFF:FFFFFFF:FFFFFFFFFFF:FFF:F,FFFFFFFFFFFFFFFFFFFFFFFFFFFFF:FFFFF:F:FFFFFFFFF:FFFFFF:,FFFFF:FFFF:::FFF:F:FF:,FF::FFFF:FFFFFFFFFF::FF::FFFFF:FF,
@A00881:241:HJW2NDRXX:1:2127:17029:28948 1:N:0:CGAGAGAA+GATTGGAG
GGCTACCCTATGGGATGCAGCAGTGGGGGATATTGGACAATGGGGGGAACCCTGATCCAGCGACGCCGCGTGAGTGAAGAAGTATTTCGGTCTGTAAAGCCCTATCGGCAGGGAAGAAGGAAGACGGTACCTGACTAAGAAGCCCCGGCCAACTACGTGCCAGCAGCCGCGGTAATACGTAGGGGGCGAGCGTTGTCCGGATTCACTGGGCGTAAAGGGAGCGCAGGCGGCGCGGCAAGTCCGGTGTGGA
+
FFFFFFFFFFFFFFFFFFFFFFFFFFFFFFFFFFFFFFFFFFFFFFFF:FFFFFFFFFFFFFFFFFFFFFFFFFFFFFFFFF:FF,FFFFF,FFFFFFFFFFF:FFFFFFFFFFFFFFFFFFFFFFFFFFFFFFFFFFFFFFFFFFFFFFFFFFFFFFFFFFFFFFFFFFFFF,:FFFFFFFFFFFFFFF:FFFFFFFFFF,FFFFFFFFFF:FFFF:F:::FFFFFFFFF:FFFFFFFFFFFFFFFF,,
@A00881:241:HJW2NDRXX:1:2127:26078:29246 1:N:0:CGAGAGAA+GATTGGAG
GGCTACCCTACGGGAGGCACCAGTGGGGAATATTGGTCAATGGGGGAAACCCTGAACCAGCAACGCCGCGTGAAGGAAGAAGGCTTTCGGGTTGTAAACTTCTTTTATCAAGGACGATCGTGACGGTACTTGATGAATAAGCTCCGGCTAACTACGTGCCAGCAGCCGCGGTAATACGTAGGGAGCGAGCGTTATCCGGATTTACTGGGTGTCAAGGGCGCGTAGGCGGGCAGACAAGTCAGAGGTGAAA
+
FFFFFFFFF:FFFFFFFFFFFFFFFFFFFFFF:FFFFF,FFFFFFFFFFFFFFFFFFFFFFF:FFFFFFF:F:FF:FFFFFFFFF:F:FFFFFFFFF:FFFFFFFFFFFFFFFFF:FF,FF:FFFFFFFFFF,FF,FFFFFFFFFFFFFFFFFFFFFFFFFFF,FFFFFFF:,FFF:FF,FFFFFFF:FFFFF:FFF:FFFF:FFF:,:FF::F,F,FF:FFFFF,:::FFFFFFFF:FFFFFFFFFF,,
@A00881:241:HJW2NDRXX:1:2127:25102:29747 1:N:0:CGAGAGAA+GATTGGAG
GGCTACCCTATGGGGTGCAGCAGTCGGGAATTTTGCGCAATGGAGGAAACTCTGACGCAGTGACGCCGCGTATAGGAAGAAGGTTTTCGGATTGTAAACTATTGTCGATGGGGAAGAAAAAGGACAGTACCCATCAAGAAAGCTCCGGCTAACTACGTGCCAGCAGCCGCGGTAATACGTAGGGAGCAAGCGTTATCCGGAATTATTGGGTGTAAAGGGAGCGTAGACGGCATGGCAAGTCTGAAGTGAA
+
FFFFFF:F:FFFFFFFFFFFFFFFFFFF,::F:FFFFFFFFFFFFFFFFFFFFFFFFF,FFF:FF,FF:F:FFF:FFFFFFFF:FFFFF:FFFFF::FFFF:FFFFFF:FFFFF,FFFFF:FFFF:FFFFFFFFFF:FFFFFFFFFFFFF,F:FFFFF::FF:FF:FFFF:FFFFFFFFFFFFFFFFFFFFFF,,FFFFF,,FF,:FF,FFFF,F,FFFF:F:FF,FFF::FFFFF:,FFFFFFFFFFFF
@A00881:241:HJW2NDRXX:1:2127:18774:30405 1:N:0:CGAGAGAA+GATTGGAG
GGCTACCCTATGGGATGCAGCAGTAGGGAATCTTCGTCAATGGGCGCAAGCCTGAACGAGCGATGCCGCGTGGGTGAAGGAGCTTTTCGGAGTGTAAAGCCCTGTTGTGGATGAAAAAGGACTGAAGCAGGAAATGGCTTTAGTTTGATGGAAGTCCACGGGGAAGTCACGGCTAACTACGTGCCAGCAGCCGCGGTAATACGTAGGTGGCGAGCGTTATCCGGAATGATTGGGCGTAAAGGGTGCGCAG
+
FF:FFFFFF:,FFFFFFFFFF,FFFFFFFFFFFFFFFFFFFFFFFFFFFFFFF:FFFF:FFFFFFFFFFFFFFFFFFFFFFFFFFFFFFFFFFFFFFFFFF,FFFFFFFFFFFFFFFFFFFFF:FFFFFFFF,FFFFF:FFFFFFFFFFFFFFFFFFF:FFFFFFFFFFFFFFFFFFFFFFFFFFFFFFFFFFF:FFF,FFFFFFF:FFFFFFFFFFF:FFFFFFFFFF:FFFFFFFF,,FFFFFFFFFF
@A00881:241:HJW2NDRXX:1:2127:27444:30608 1:N:0:CGAGAGAA+GATTGGAG
GGCTACCCTATGGGGCGCACCAGTGGGGAATATTGGGCAATGGGCGCAAGCCTGACCCAGCAACGCCGCGTGAAGGAAGAAGGCTTTCGGGTTGTAAACTTCTTTTATGAGGGACGAAGGACGTGACGGTACCTCATGAATAAGCCACGGCTAACTACGTGCCAGCAGCCGCGGTAATACGTAGGTGGCGAGCGTTGTCCGGATTTACTGGGTGTAAAGGGCGCGTAGGCGGGTAGGCAAGTCAGATGTG
+
FFFFFFFFFFFFFFFFFFFFFFF:FFFFFFFFFFFFFFFF:FFFFFFFFFFFFFFFFFFFFFFFFFFFFFFFFFFFFFFFFFFFFFFFFFFFFFFF,FFFFFFFFFFFFFFFFFFFFFFFFFFFFFFF,FF:FFFFFFFFFF,FFFFFFFFF:FFFFFFFFFFFFFFFFFFFFFF,,FFFFF:FFFFFFFFFFF,FFFFFF:FFFFFFFFFFFF,FFFFFFFFFFF:FFFF::F:FFFFF,FF:FFF,FF
@A00881:241:HJW2NDRXX:1:2127:23918:31172 1:N:0:CGAGAGAA+GATTGGAG
GGCTACCCTACGGGAGGCAGCAGTGGGGAATATTGGGCAATGGAGGCAACTCTGACCCAGCAACGCCGCGTGAGCGATGAAGGTCTTCGGATTGTAAAGCTCTTTAAGCGGGGACGAAGAAAGTGACTGTACCCGCAGAATAAGCCTCGGCTAACTACGTGCCAGCAGCCGCGGTAATACGTAGGAGGCAAGCGTTATCCGGAATGACTGGGCGTAAAGGGTGCGTCGGTGGCTCGATAAGTTAGTAGCG
+
FFFFFFFFFFFFFFFFFFFFF:FFFFFFFFFFFFFFFFFFFFFFFFFFFFFFFFFFFFFFFFFFFFFFFFFFFFFFFFFFFFFFFFFFFFFFFFFFFFFFFFFF:FFFFFFFFFFFFFFFFFFFFFFFFFFFFFFFFFFFFF:FFFFFFFFF,F:FFFFFFFFFFF:FFFFFFFF,:FFFFFFFFFFFFF,FFFFF:FFFFF,FFFFFF:FFFFFFFFFFFFFFFF,FFFFFFFFFFFFF:FF,FFFF::
@A00881:241:HJW2NDRXX:1:2127:25898:32064 1:N:0:CGAGAGAA+GATTGGAG
GGCTACCCTATGGGGTGCAGCAGTGGGGAATATTGGGCAATGGGCGAAAGCCTGACCCAGCAACGCCGCGTGAAGGAAGAAGGCTTTCGGGTTGTAAACTTCTTTTATGAGGGACGAATAAATGACGGTACCTCATGAATAAGCCACGGCTAACTCCGTGCCAGCAGCCGCGGTAATACGTAGGTGGCAAGCGTTATCCGGATTTATTGGGTGTCAAGGGCGTGTAGGCGGGATTGCACGTCAGATGTGA
+
FFFF,FFFF,::FFF:FFFFF:FFFFFFF,F:FFFFFFFFFFFFFFFFFFFFFFFFFFFFFF,FFFFFFFFFFF:F:F:FFFFFF,FFFFFF:FFFFFFFFFFFFFFFFFFFFFF:FFF::FFFFFFFFFFFFFFFFFFFFF:FFFFFFFFFFFF,FFFFF:FFF:FFFFF:F:,FFFFFFFFFFFFFFFFFFFFFFFFFFF,:FF,FFF:F:FFFFF:FF:F:FFFF::::FFF:FF:FF:F:FFFF:,
@A00881:241:HJW2NDRXX:1:2127:15438:32863 1:N:0:CGAGAGAA+GATTGGAG
GGCTACCCTACGGGGGGCAGCAGTGGGGGATATTGCACAATGGAGGGAACTCTGATGCAGCGATGCCGCGTGAGGGAAGAAGGTTTTCGGATTGTAAACCTCTGTGGAGGGGGACGATAATGACGGTACCCCTTTAGGAAGCCACGGCTAACTACGTGCCAGCAGCCGCGGTAATACGTAGGTGGCGAGCGTTGTCCGGAATTACTGGGTGTAAAGGGAGTGCAGGCGGGAAGGCAAGTCAGAAGTGAAA
+
FFFFFFFFFFFFFFFFFFFFFFFFFFFFFF:FFFFFFFF,FFFFFFFFFFFFFFFFFFFFFFFFFFFFFFFFFFFFF:FFFFFFFFFFFFFFFFFFFFFFFFFFFFFFFFFFFFFFFFFFFFFFFFFFFFFFFFFFFFFFFFFFFFFFFFFFFFFFFFFFFFF:FFFFFFFFF,FFFFFFFFFFFFFFFFF,FFFF:FFF,FFFFFFFFFFF:FFFFFF:FFFFFFFFFFF,:FFF:FFFFFFFFFFFF:
@A00881:241:HJW2NDRXX:1:2127:20094:32878 1:N:0:CGAGAGAA+GATTGGAG
GGCTACCCTATGGGAGGCAGCAGTGGGGGATATTGGACAATGGGGGGAACCCTGATCCAGCGACGCCGCGTGAGTGAAGAAGTATTTCGGTATGTAAAGCTCTATCAGCAGGGAAGAGAAAGAGACGGTACCTGAGTAAGAAGCCCCGGCTAACTACGTGCCAGCAGCCGCGGTAATACGTAGGGGGCAAGCGTTATCCGGATTTACTGGGTGTAAAGGGAGCGTAGACGGAAAGGCACGTCTGAAGTGA
+
FFFFFFFFFFFFFFFFFFFFFFFFFFFFFFFFFFFFFFFFFFFFFFFFFFFFFFFFFFFFFFFFFFFFFFFFFFFFFFFFFFFFFFFFFFFFFFFF,FFFFFFFFFF:FF:FFFFFFFFFFFFFFFFFFFFFFFFFFFFFFFFFFFFFFFFFFFFFFFFFFFFFFFFFFFFFFFF:FFF:FFFFF:FFFFFF:FFFFFFF:FFFF:::FFFFFF,:FF:FFFF:FFFFFFFF:FF,FF:FFFF:FFF:FF
@A00881:241:HJW2NDRXX:1:2127:31810:33098 1:N:0:CGAGAGAA+GATTGGAG
GGCTACCCTATGGGGCGCACCAGTGAGGAATATTGGTCAATGGCCGGGAGGCTGAACCAGCCAAGTCGCGTGAGGGAAGACGGCCCTACGGGTTGTAAACCTCTTTTGCCGGGGAACAAAGGGGGCCACGCGTGGCTCTGTGAGTGTACCCGGAGAAAAAGCATCGGCTAACTCCGTGCCAGCAGCCGCGGTAATACGGAGGATGCGAGCGTTATCCGGATTTATTGGGTTTAAAGGGTGCGTAGGCGGC
+
:F:FFFFFF::FFFFFFFFFFFFFF:FFFFFFFFFFFFFFFFFFFFFFFFFFFFFFFFFFFFF:FFFFFF:FFFFFFF:FFFFFFFF:FFFFFFFFFFFFFFFFFFFFF,FFFFF,F,F:FFFFFFFFFFFFFFFFFFFFFFFFFFFFFFFFFFFFFFFFFFFFFFFFFFFFFFFFFFFFFFFFFFFFFF:FFFFFFFFFFFFFFFFFFFFF,F:FF:FFF:FF:FFFFF:F::FF:,:FFFF,,FF:FF
@A00881:241:HJW2NDRXX:1:2127:15157:33317 1:N:0:CGAGAGAA+GATTGGAG
GGCTACCCTATGGGATGCACCAGTGGGGAATATTGCACAATGGGCGCAAGCCTGATGCAGCGACGCCGCGTGAGGGATGGAGGCCTTCGGGTTGTAAACCTCTTTTATCGGGGAGCAAGCGTGAGTGAGTTTACCCGTTGAATAAGCACCGGCTAACTACGTGCCAGCAGCCGCGGTAATACGTAGGGTGCAAGCGTTATCCGGCATTCTTGGGCGTAAAGGGCTCGTCGGCGGTTCGTCGCGTCCGGTG
+
FFFFFFFFF:FFFFFFFFFFFFFFFFFFF:FFFFFFFFFFFFFFFFFFF:FFFFFFFFFFFFFFFFFFFFFFFFFFFFFFFFFFFFFFFFFFFFF:FFFFFFFFFFFFFFFFFFFFFFFFFFFFFFFFFF:FFFFFF:FF,,FFFFFFF:FFFFFFFFFFFFFFFFFFF:FFFFFFFF,FFFF:FFFFFFF,F:FF,F,FFFFFFF:FFFFFFFFFF::,FF::F::F,:FFFFFFFFFFFFFFFFFFFF
@A00881:241:HJW2NDRXX:1:2127:24659:33489 1:N:0:CGAGAGAA+GATTGGAG
GGCTACCCTATGGGGTGCAGCAGTGGGGAATATTGGGCAATGGAGGCAACTCTGACCCAGCAACGCCGCGTGAATGAAGAAGGCCTTCGGGTTGTAAAGTTCTTTAATTGGGGACGAAGAAAGTGACGGTACCCAAAGAATAAGCCACGGCTAACTACGTGCCAGCAGCCGCGGTAATACGTAGGTGGCAAGCGTTGTCCGGAATGACTGGGCGTAAAGGGAGCGTAGGCGGCGCAACAAGTTAGGAGTG
+
FFFFFFFFFFFFFFFFFFFFFFFFFFFFFFFFFFFFFF:FFFFFFFFFFFFFFFFFFFFFFFFF:FFFFFFFFFFF:FFFFFFFFFFFFFFFFFFFFFFFFFFFFFFFFFFFFFFFFFFFFFFFFFFFFFFFFFFFFFF:FFFFFFFFFFFFFFFFFFFFFFFFFFFFFFFFFFFFFFFFFFFFFFFFFFFFFFFFFFFFFFFFFFFFFFFFFF:FFFFFFFFFF:,FFFFFFFFFFFFFFFFFFFFFF:
@A00881:241:HJW2NDRXX:1:2127:23836:34882 1:N:0:CGAGAGAA+GATTGGAG
GGCTACCCTATGGGATGCACCAGTGGGGAATATTGGTCAATGGGGGGAACCCTGAACCAGCAACGCCGCGTGAAGGAAGAAGGCTTTCGGGTTGTAAACTTCTTTTATCAGGGACGATAGTGACGGTACCTGATGAATAAGCTCCGGCTAACTACGTGCCAGCAGCCGCGGTAATACGTAGGGAGCGAGCGTTATCCGGATTTACTGGGTGTAAAGGGCGCGTAGGCGGGCCGACAAGTCAGATGTGAAA
+
FFFFFFFFFFFFFFFFFFFFFFFFFFFFFFFFFFFFFFFFFFFFFFFF:FFFFFFFFFFFFFFFFFFFFFFFFFFFFFFFFFFFFFFFFFFFFFFFFFFFFFFFFFFFFFFFF,FFFF,FFFFFFFFFFFFFFFFFFFFFFFFFFFFFFFFFFFFFFFFF:FFFFFFFFFFF:,FFFFFFFFFFFFFFFF:FFFFFFFFFFFFFFFFFFFFFFFF:FFFF:FFFFFFF:FFFFFFF,FFFFFFFFFFF,:
@A00881:241:HJW2NDRXX:1:2127:31946:35086 1:N:0:CGAGAGAA+GATTGGAG
GGCTACCCTATGGGAGGCAGCAGTGGGGAATATTGGGCAATGGAGGCAACTCTGACCCAGCAACGCCGCGTGAGCGATGAAGGTCTTCGGATTGTAAAGCTCTTTAAGTGGGGACGAAGAAAGTGACTGTACCCACAGAATAAGCCTCGGCTAACTACGTGCCAGCAGCCGCGGTAATACGTAGGAGGCAAGCGTTATCCGGAATGACTGGGCGTAAAGGGTGCGTAGGTGGTTTGGCAAGTTGGTAGCG
+
FFFFFFFFFFFFFFFFFFFFFFFFFFFFFFFFFFFFFFFFFFFFFFFFFFFFFFFFFFFFFFFFFFFFFFFFFFFFFFFFFFFFFFFFFFFFFFFFFFFFFFFFFFFFFFFFFFFFFFFFFFFFFFFFFFFF,FFFFFFFFFFFFFFFFFFFFFFFFFFFFFFFFFFFFFFFFFF:FFFFFFFFFFFFFF,FF,FFFF:FF:,FFFFF:FFFFFFFFFFFFFFFFFFFF,FFFFFFFFFFFFFFFFFFFF
@A00881:241:HJW2NDRXX:1:2127:26539:35243 1:N:0:CGAGAGAA+GATTGGAG
GGCTACCCTACGGGGTGCAGCAGTGGGGGATATTGGACAATGGGGGGAACCCTGATCCAGCGACGCCGCGTGAGTGAAGAAGTATTTCGGTACATAAAGCTCTATCGGCAGGGAAGAAGGAAGAGACGGTACCTGAGTAAGAAGCCCCGGCTAACTACGTGCCAGCAGCCGCGGGAATACGTAGGGGGCAAGCGTTATCCGGATTTACTGGGTGTAAAGGGAGCGCAGACGGAGAGGCACGTCTGAAGTG
+
FFFF:FFFFFFFFFFFFF:FF:FFFFFFFFF::FFFFFFFFFFFFFFF:FFFFFFFFFFFFFFFF:FFFF,F:FFFFFFFFFF,FFFFFFF,FF:F,FFFFFFFFFFFF,FF:F:F:FF:,:FF:FFFFFF:FFFFFF:,FFFFFFFFFFFF,FFFFFFFFFFFFFF:FFFFFF,:::F,FFF:FFF:FFF:FF:FFF:FFFFFFFF,FFF:F::,F:FFFFFFFFFFFFF:FFF:FFF,FFF:FF,:FF
@A00881:241:HJW2NDRXX:1:2127:27055:36104 1:N:0:CGAGAGAA+GATTGGAG
GGCTACCCTACGGGGCGCAGCAGTGGGGGATATTGCGCAATGGGCGGAAGCCTGACGCAGCGACGCCGCGTGAGGGATGAAGGTCTTCGGATCGTAAACCTCTGTCAGGAGGGAAGAATATGCGTGGTGCCAATCAGCCATGCAGTGACGGTACCTCCAGAGGAAGCACCGGCTAACTCCGTGCCAGCAGCCGCGGTAATACGGAGGGTGCGAGCGTTAATCGGAATCACTGGGCGTAAAGCGCACGTAG
+
FFFFFFFFFFFFFFFFFF:FFFF:FFFFFF:::FFFFFFFFFFFFFFFFFFFFFFFFFFFFFFFFFFFFFFFFFFFFFFFFFFFFFFFFFFFFFFFFFFFFFFFFFFFFFFFFFFFFF:FFFFFFFFFFFF,FFFFFFFFFFFFFFFFFFFF:FFFFFFFFFFF:FFFFFFFFFFFFFFFFFFFFFFFFFFFFFFFFF:FFFFFFFFFFFFFFFFFFFFFFFFFF:FFFFFFFFFFFFFFFFFFFFFFFF
@A00881:241:HJW2NDRXX:1:2127:32072:36245 1:N:0:CGAGAGAA+GATTGGAG
GGCTACCCTATGGGGTGCAGCAGTGGGGAATATTGCACAATGGGCGAAAGCCTGATGCAGCGATGCCGCGTGAGGGAAGAAGGTTTTCGGATTGTAAACCTCTGTCTTCGGGGACGAATAATGACGGTACCCGAGGAGGAAGCTCCGGCTAACTACGTGCCAGCAGCCGCGGTACTACGTAGGGAGCAAGCGTTATCCGGAATTACTGGGTGTAAAGGGAGTGTAGGCGGGACTGTAAGTCAGATGTGAA
+
FFFFFF:FF:FFFFFFFFFFFFFFFFFFFF:FFFFFFFFFFFFFFFFFFFFF,FFFFFFFFFFFF:FFFF:FF:FF,FFFFFFFFFFFFFF,FFFFFFFFFFFFFFF:FFFFFFFFFFFF:FFFFFFFFFFFFFFF,FFFFFFFFFFFFFF:FF,:FFFFFFFFFFFFFFFFFF,FFFFFFFFF,::,:FFF:FFFF:FFF:F:FFFFFFF:F,:F:FFF:FFF:FFFFFFFFF:FFF:F:FFF,FFF,F
@A00881:241:HJW2NDRXX:1:2127:13386:36354 1:N:0:CGAGAGAA+GATTGGAG
GGCTACCCTATGGGATGCAGCAGTCGGGAATATTGCGCAATGGAGGGAACTCTGACGCAGTGACGCCGCGTATAGGAAGAAGGTTTTAGGATTGTAAACTATTTTAGACAGGGAAGAAGAATGACAGTACCTGTAGAATAAGCTCCGGCTAACTACGTGCCAGCAGCCGCGGTCATACGTAGGGAGCAAGCGTTATCCGGAATTATTGGGTGTAAAGGGTGCGTAGACGGGAATGCAAGTTGGTTGTGAA
+
FF:,FF:F:::FFFFFFF:FFFFFFFFFF,F,FFFFF::FFFF:FFFFFFFFFFFFFFFFFFFFF,,FFFFFF:FFFFFFF:FFFFF::FFFFFFFFFFFFFFFFFFFFFFFFFFFFFF:FFFFF:FFFF::FFFF,FF:FFFFFFF:FFFFFFFFFFFFFFFFFF:FFFFFF,FFFFFFFF::F:,FFFFFFFFFF,FFFFFF,FFF:FFFFFF,FFFF:F,F:F,FF:FF,F:F,FFFFFFFFFF:,F
@A00881:241:HJW2NDRXX:1:2127:20428:36558 1:N:0:CGAGAGAA+GATTGGAG
GGCTACCCTACGGGACGCAGCAGTGAGGAATATTGGTCAATGGGCGAGAGCCTGAACCAGCCAAGTCGCGTGAGGGAAGACGGCCTTATGGGTTGTAAACCTCTTTCAGATGAGAGTAAAGGGTGCTACGTGTAGCACCTTGCAAGTATCATCAGAAGAAGCATCGGCTAATTCCGTGCCAGCAGCCGCGGTAATACGGAAGATGCGAGCGTTATCCGGATGTATTGGGTTTAAAGGGTGCGTAGGCGGA
+
FFFFFFFFFFFFFFFFFFFFFFFFFFFFFFFFFFFFFFF:FFFFFFFFFFFFFFFFFFFFFFFFFFFFFFFFFFFFFFFFFFFFFFFFFFFFFFFFFFFFFFFFFFFFF:,FFFFF:FFFFFFFFFFFFFFFF:FFFF,FFFFFFFFFFFFFFF:FFFFFFFFFFFFFF,:FF,:FF:FFFFF,FF:FFFFFFFFF,FFFFF:FFFF,FFF,FFF,FF,F:,F:FF,FF,FFFFFF::FFFFFFFFFFF,
@A00881:241:HJW2NDRXX:1:2127:14190:36933 1:N:0:CGAGAGAA+GATTGGAG
GGCTACCCTACGGGATGCAGCAGTGGGGAATATTGCACAATGGGGGAAACCCTGATGCAGCGACGCCGCGTGAGTGAAGAAGTATTTCGGTATGTAAAGCTCTATCAGCAGGGACGATAATGACGGTACCTGAATAAGAAGCCCCGGCTAACTACGTGCCAGCAGCCGCGGTAATACGTAGGGGGCAAGCGTTATCCGGATTTACTGGGTGTAAAGGGTGCGGAGGTGGCATGGCAAGTCAGAAGTGAAA
+
FFFFFFFFFFFFFFFFFFFFFFFFFFFFF:FFFFFFFF:FFFFFFFFFFFFF,FFFFFFFFFFFFFFFFFFFFFFFFFFFFFFFFFFFFFFFFFFFFFFFFFFFFFFFFFF:FF,FF:F:FFFFFFF:FFFFFF:FFFFF,F:FFFFFFFFFFFFFFFFF:FFFFF:FFFFF,F:FFFFFFFFFFFFFFFFF:,FFFFFFFFF:FFFFFFFF,FFFFFFFFF,FF:FFFFFFFFFFFFFFFFF,F:FFFF
@A00881:241:HJW2NDRXX:1:2127:28176:36980 1:N:0:CGAGAGAA+GATTGGAG
GGCTACCCTATGGGGGGCAGCAGTGAGGAATATTGGTCAATGGGCGATGGCCTGAACCAGCCAAGTAGCGTGAAGGATGACTGCCCTATGGGTTGTAAACTTCTTTTATAAAGGAATAAAGTCGGGTATGCATACCCGTTTGCATGTACTTTATGAATAAGGATCGGCTAACTCCGTGCCAGCAGCCGCGGTAATACGGAGGATCCGAGCGTTGTCCGGATTTATTGGGTTTAAAGGGAGCGTAGATGGA
+
FFF::FFFF,FFFFFFFFFFFFFFFFFFF:FFFFFFFFFFFFFFFFFFFFFFFFFFFFFFFFF:FFFFFFF:FFFFFFFFFFFF,F:FFFFFF:FFFFF::FFFFFFFFF:FF:F:FF:FFFFFFFFFFFFFF:FFFFFFFFF,FFFFFFFFFFFFFFFFFFFFF:F,:F,FFFF,FFFF,FFFF,:,::FFF,FFFFFFFFFF::F,F,:FF,FF,F:,,:FF,FFFFF,FFF,::,,F,FF:FF,FFF
@A00881:241:HJW2NDRXX:1:2128:29017:1423 1:N:0:CGAGAGAA+GATTGGAG
GGCTACCCTACGGGATGCAGCAGTGGGGAATATTGGGCAATGGAGGCAACTCTGACCCAGCAACGCCGCGTGAACGAAGAAGGCCTTCGGGTTGTAAAGTTCTTTAATTGGGGACGAAGAAAGTGACGGTACCCAAAGAATAAGCCACGGCTAACTACGTGCCAGCAGCCGCGGTACTACGTAGGTGGCAAGCGTTGTCCGGAATGACTGGGCGTAAAGGGAGCGTAGGCGGCGCGACAAGTTAGGAGTG
+
FFFFFFFFFFFFFFFFFF:FFFFFFFFFFFFFFFFFFFFFFFFFFFFFFFFFFFFFFFFFFFFFFFFFFFFFFFFFFFFFFFFFFFFFFFFFFFFFFFF:FFFFFFFFFFFFFFFFF:FFFFFFFFFFFFFFFFFFF:FFFFFFFFFFFFFFFFFF:F,FFFFFFFFFFFFFFFFF,FFFFFFFFFFFFFFFFFFFFF,FFFF,F:FFFFFFFFFFFFFFF,FFFFFFFFFFFF:FFFF,FFFFFFFFFF
@A00881:241:HJW2NDRXX:1:2128:32651:1830 1:N:0:CGAGAGAA+GATTGGAG
GGCTACCCTATGGGGGGCAGCAGTGGGGAATATTGCACAATGGGGGAAACCCTGATGCAGCGACGCCGCGTGAGTGAAGAAGTATTTCGGTATGTAAAGCTCTATCAGCAGGGAAGATAATGACGGTACCTGAATAAGAAGCCCCGGCTAACTACGTGCCAGCAGCCGCGGTAATACGTAGGGGGCAAGCGTTATCCGGATTTACTGGGTGTAAAGGGTGCGTAGGTGGCATGGCAAGTCAGAAGTGAAA
+
FFFFFFFFF:FFFFFFFFFFFFFFFFFFFFFFFFFFFFFFFFFFFFFFFFFFFFFFFFFFFFFFFFFFFFFFFFFFFFFFFFFFFFFFFFFFFFFFFFFFFFFFFFFFFFFFFFFFFFFFFFFFFFFF:FF:FFFFFF:F,F:FFF:FFFFFFFFFFFFFFFFFFF:FFFFFFFFFFFFFFFF:FFFFFFFFFFFFFFFFFFFFFFFFFFFFFFFFFFFFFFFFFFFFF:FFFFFFFFF:FF:FF:::FF
@A00881:241:HJW2NDRXX:1:2128:27109:1877 1:N:0:CGAGAGAA+GATTGGAG
GGCTACCCTACGGGGGGCAGCAGTCGGGAATATTGCGCAATGGAGGAAACTCTGACGCAGTGACGCCGCGTATAGGAAGAAGGTTTTCGGATTGTAAACTATTGTCGTTAGGGAAGATACAAGACAGTACCTAAGGAGGAAGCCCCGGCTAACTATGTGCCAGCAGCCGCGGTAATACATAGGGGGCAAGCGTTATCCGGAATTATTGGGTGTAAAGGGTGCGTAGATGGAGGAGCAAGTTGGTTGTGAA
+
FF,F:FFFFFFFFFFFFFFFFFFFFFFFF,FF,FFFFFFF:FFFFFFFFFFFFFF:FFF:FFFFFFFFFFFFF:F:FFFFFFFFFFFFFFFFFFF:FFFFFFFFFFFFFFFFFFFF:FFFFFFFFFFFFFFFFFFFF:FFFFFFFFFFFFFFFFFFFFFFFFFF:FFFFFFFFF,FFFFFFFFFFFFF:FFFF:,FFFFFF,FF,FFFFFFFFFFFFFFFFFFF::FFFFF:F,:F,FF:FFFFF::F,:
@A00881:241:HJW2NDRXX:1:2128:20283:1986 1:N:0:CGAGAGAA+GATTGGAG
GGCTACCCTATGGGAGGCAGCAGTGAGGAATATTGGTCAATGGGCGCGAGCCTGAACCAGCCAAGTCGCGTGAGGGAAGACGGCCTTATGGGTTGTAAACCTCTTTCAGATGAGAGTAAAGGGTGCTACGTGTAGCACATTGCAAGTATCATCAGAAGAAGCATCGGCTAATTCCGTGCCAGCAGCCGCGGTAATACGGAAGATGCGAGCGTTATCCGGATTTATTGGGTTTAAAGGGTGCGTAGGCGGA
+
FFF::F:FFFFFFFFFFFFFFFFFF:FFFFFFFFFFFFFF,FFFFFFFFFFFFFFFFFFFFFFFFFFFFFFFFFFFFFFFFFFFFFFFFFFFFFFFFFFFFFFFFFFFFF:F:FFFFFFFFFFFFFFFFFFFFFFFFFFFFFFFFFFFFFFFFFFFFFFFFFFFFFFFFFFFFFFFF:FFFFFFFFFFFF:FFFFFFFFF,FFFFFFFFFF,FFFFFFF,F,FF,FFFFF,FF:,FF:FFFFFFFFF:F:
@A00881:241:HJW2NDRXX:1:2128:26720:2237 1:N:0:CGAGAGAA+GATTGGAG
GGCTACCCTACGGGGGGCAGCAGTGGGGGATATTGGACAATGGGGGGAACCCTGATCCAGCGACGCCGCGTGCGTGAAGAAGTATTTCGGTACGTAAAGCTCGATCGGCAGGGAAGAAGGAAGAGACGGTACCTGAGTAAGAAGCCCCGGCTAACTACGTGCCAGCAGCCGCGGTAATACGTAGGGGGCAAGCGTTATCCGGATTTACTGGGTGTAAAGGGAGCGCAGACGGAGAGGCACGTCTGAGGTG
+
FF,F:FFFFF:FFF:FFF:FF:FFFFFFFF:F,FFFFFFFFFFFFFFFFFFFFFFFFFFFFFFFFFFFFFFF,F:FFFF:FFF,,FFFFFF:FF,FFFFFFF,F,,FFF:FFFF,:,FF:F,FFF:FF:F,:FFFFF,F::F:FF:F:FFFFFFFFFFFFFFFFFF,FF:FFFF,,,FF:F::FFFFFFF,FF:FFFFFFFFFF,F:,FFFFFFF,F:FFFFFFFF:FFFF,FFFFFFFFFFF:::,FF:
@A00881:241:HJW2NDRXX:1:2128:30897:2331 1:N:0:CGAGAGAA+GATTGGAG
GGCTACCCTACGGGGGGCAGCAGTGGGGAATCTTCCGCAATGGGCGAAAGCCTGACGGAGCAATGCCGCGTGAGTGAAGAAGGCCTTCGGGTCGTAAAGCTCTGTCCTTGCTGAAGAGAGGTATGTGTGTAAAAAATGCACATATTGGACGGTAGGCGAGGAGGAAGCCCCGGCTAACTACGTGCCAGCAGCCGCGGTAATACGTAGGGGGCAAGCGTTGTCCGGAATCACTGGGCGTAAAGGGCGCGTA
+
FFFFFFFFFFFFFFFFFFFFFFFFFFFFFFFFFFFFFFFFFFFFFFF:FFFFFFFFFFFFFFFFFFFFFFFFFFFFFFFFFFFFFFFFFFFFFFFFFFFFFFFFFFFFFFFFFFFFFFFFFFF:FFFFFFFFFF:,FFFFFFFFFFFFFFFFFFFFFFFFFFFFF,FFFFFFFFF,FFF:FFFFFFFFF:FFFFFFFFF,FFFF:FFFFFFFF,FFFFFFFFFFFF:FFFFFFFFFFFFFFFFFFF:F,F
@A00881:241:HJW2NDRXX:1:2128:19651:2988 1:N:0:CGAGAGAA+GATTGGAG
GGCTACCCTACGGGACGCAGCAGTGAGGAATATTGGTCAATGGGCGAGAGCCTGAACCAGCCAAGTCGCGTGAGGGAAGACGGCCTTATGGGTTGTAAACCTCTTTCAGATGAGAGTAAAGGGTGCTACGTGTAGCACATTGCAAGTATCATCAGAAGAAGCATCGGCTAATTCCGTGCCAGCAGCCGCGGTAATACGGAAGATGCGAGCGTTATCCGGATTTATTGGGTTTAAAGGGTGCGTAGGCGGA
+
FFFFFFFFFFFFFFFFFFFFF:FFFFFFFFFFFFFFFFFFFFFFFFFFFFFFFFFFFFFFFFFFFFFFFFFFFFFFFFFFFFFFFF:FFFFF::FFF:FFFFFFFFFFFF:FFFFFFFFFFFFFFFF:FFFFFFFFFFFF:FFFFFFFFFFFFFFFFFFFFFFFFFF:F,FFFFFFFFFFFFF:FFFFFFFF,FFFFFFFFF::,FFFFFFFF,FFFFF,:FFF,FFFFFFF,FFFFFFFFFFFFFFFFF
@A00881:241:HJW2NDRXX:1:2128:30192:3239 1:N:0:CGAGAGAA+GATTGGAG
GGCTACCCTATGGGGGGCACCAGTGGGGAATATTGGGCAATGGGCGAAAGCCTGACCCAGCAACGCCGCGTGAAGGAAGAAGGTCTTCGGATTGTAAACTTCTTTTATGAGGGACGAAGGACGTGACGGTACCTCATGAATAAGCCACGGCTAACTACGTGCCAGCAGCCGCGGTAATACGTAGGTGGCGAGCGTTCTCCGGATTTACTGGGTGTAAAGGGCGCGTAGGCGGGCGTGCAAGTCAGATGTG
+
FFFFFF:FFF:FFFFFFFFFFFFFFFFFFFFF:FFFFFFFFF:FFFFFFFFFFFFFFFFFFFFFFFFFFFFFFFFFFFFFFFFFFFFFFFFFFFFFFFFFFFFFFFFFFFFFFFFFFFFF:,FFFFFFFFFFFFFFFFFFFFFFFFFFFFFFFFFFFFFFFFFFFFFFFFFFFFFFFFF::FF:FFFFFFFFFFFF,FFFFF:FFFF,F:FFF,FFFFFFFFFFFFFFFFFFFFF,:F:FFFFFF:,:FF
@A00881:241:HJW2NDRXX:1:2128:30129:3255 1:N:0:CGAGAGAA+GATTGGAG
GGCTACCCTATGGGGGGCACCAGTGGGGAATATTGGGCAATGGGCGAAAGCCTGACCCAGCAACGCCGCGTGAAGGAAGAAGGTCTTCGGATTGTAAACTTCTTTTATGAGGGACGAAGGACGTGACGGTACCTCATGAATAAGCCACGGCTAACTACGTGCCAGCAGCCGCGGTAATACGTAGGTGGCGAGCGTTCTCCGGATTTACTGGGTGTAAAGGGCGCGAAGGCGGGCGTGCAAGTCAGATGTG
+
FFFF,,:F:::FFF:FFFFFFFFFFFFFF:FFFFFFFFF:FFFFFFFFFFFFFFFFFFFFFFFFFFFFFFFFFFFFFFFFFFFFFFFFFFFFFFFFFFFFFFFFFF:FFFFF:FFFFFFFF:F,FFF::FFFFFFFFF:FF:FFFFFFFFFFF,FFFFFFFFFFFFFFFFFFFFF,F,FF:FFFFFF:F:FFFF,F,F:FFFFF::FFFFF:FFF,F,FFFFFFF,F:F:FFFF:,F:FFFF::F:FFF:
@A00881:241:HJW2NDRXX:1:2128:14886:3286 1:N:0:CGAGAGAA+GATTGGAG
GGCTACCCTACGGGAGGCAGCAGTGGGGGATATTGCACAATGGGGGGAACCCTGATGCAGCAACGCCGCGTGGGTGAAGGAGTGATTCGTCACGTAAAGCCCTATCAGCAGGGAAGAAGGAAGACGGTACCTGACTAAGAAGCCCCGGCTAACTACGTGCCAGCAGCCGCGGTAATACGTAGGGGGCGCGCGTTATCCGGAATTACTGGGTGTAAAGGGAGCGTAGACGGCGGGGCAAGTCTGGAGTGAA
+
FFFFFFFFFFFFFFFFFFFFFFF:FFFFFFFFFFFFFF:FFFFFFFFFFFFFFFFFFFFFFF:FFFFFFFFFFF:F:FFF,FFFFF:FFFFFFFFF,F:FFF:FFFFFFFFFFF,FFFFFFFFFF:FF,FFFFFF:FFFFFFFFFFFFFFFFFFFFFFFFFFFFFFFFFFFFF::FFFFFFFFFFFFF,FFFFF:F:,FFF,FF:F:FFFFFFF,FFFF,:FFFFFFFFF:FFFFFFFFF:FFFFFFFFF
@A00881:241:HJW2NDRXX:1:2128:10547:3349 1:N:0:CGAGAGAA+GATTGGAG
GGCTACCCTACGGGAGGCAGCAGTCGGGAATATTGCGCAATGGAGGGAACTCTGACGCAGTGACGCCGCGTATAGGAAGAAGGTTTTCGGATTGTAAACTATTGTCTCTAGGGAAGAAAAAAATGACAGTACCTGTGGAGGAAGCCCCGGCAAACTACGTGCCAGCAGCCGCGGTAATACGTAGGGGGCGAGCGTTATCCGGATTTATTGGGTGTAAAGGGTGCGTAGACGGGTTAGCACGTTGGTTGTG
+
FFF::FFF:FFFFFFFFF,FFFFFFFFF,:F,FFFFFFFF:FFFFFFFFFFFFF:FFFFFFFFFFFFFFFF:::FFFFFFFFF,FFFFFF,:FFFFF:F,F:FFFFF,:FFFFF:FF,F,FFFFFFFFFFFFF,F:FFFFFF:FF:FFFFFFFFFFFF:FFFF:FFFFFFFFFFF::FFFF,FFFF:FFFFFFF,FFFFFFFF,,FF,FFFFFFF,FFFFFFFF:,FFFFFF,FFFFFF,FF:FFF,FFF
@A00881:241:HJW2NDRXX:1:2128:31250:3474 1:N:0:CGAGAGAA+GATTGGAG
GGCTACCCTATGGGATGCAGCAGTGGGGAATATTGCACAATGGGGGAAACCCTGATGCAGCGACGCCGCGTGGGTGAAGAAGTATTTCGGTATGTAAAGCCCTATCAGCAGGGAAGAGAATGACGGTACCTGAGTAAGAAGCCCCGGCTAACTACGTGCCAGCAGCCGCGGTAATACGTAGGGGGCAAGCGTTATCCGGATTTACTGGGTGTAAAGGGAGCGTAGACGGCATGGCAAGTCTGGAGTTAAA
+
FF,:FFFFFFFFFF:FFFFFFFFFFFFFFFFFFFFFFFFFFFFFFFFFFFFFFFFFFFFFFFFFFFFFFFFFFFFFFFFF:FFFF:FFFFFFFFFFFFFFFFFFFFFFFFFFFFFFFFF:FFFFFFF:FFFFFFFFFF,FFFFFFFFFFFFFFFFFFFFFFFFFFFFF:F:FFFFFFFFFFFFFFFF:FF:FFFFF,FFFFFFFFFFFFFFFFFFFFFFFF,F:,:F:F,FFFF,FFFF:FFF:FF,F::
@A00881:241:HJW2NDRXX:1:2128:20193:4116 1:N:0:CGAGAGAA+GATTGGAG
GGCTACCCTACGGGGGGCAGCAGTGGGGAATATTGCACAATGGGGGGAACCCTGATGCAGCGACGCCGCGTGAGGGAAGAAGTCATTCGTGATGTAAAGCTCTATAAGCAGGAAAGAAAATGACGGTACCTGACTAAGAAGCCCCGGATAACTACGTGCCAGCAGCCGCGGTAATACTTAGGGAGCCAGCGTTGTCCGGATTTACTGCGTGTAAAGGGGGTGTAGGCGCCTGGGCAGGTCAGCTGTGAAA
+
:,F::FFFFFFFFFFFFFFFFFF::FFFFFFFFF,FFF,FFF:FFF,FFFFFFFF:F:FFFFFFFFFFFFFF,F,F::FF,FFF:,FF:,F,FFFF,FF,:FFFF,,:,,FF:FFFFFFFFFF:FFFFF,FFFFF,F,F,:F:FFFF,:,::FFFFF:FFFF,F:F:FFFF,:,,F:,::F,FFF,,FF::,:,F:,,FFF,,:F,F,:F,:F,,F,F,FF:,FF,,F,,F,FFF,,,,F,F,:F:FFF,
@A00881:241:HJW2NDRXX:1:2128:27769:4617 1:N:0:CGAGAGAA+GATTGGAG
GGCTACCCTATGGGATGCAGCAGTGGGGAATATTGGGCAATGGGCGCAAGCCTGACCCAGCAACGCCGCGTGAAGGAAGAAGGCTTTCGGGTTGTAAACTTCTTTTATGAGGGACGAAGGACGTGACGGTACCTCATGAATAAGCCACGGCTAACTACGTGCCAGCCGCCGCGGTAATACGTAGGTGGCAAGCGTTGTCCGGATTTACTGGGTGTAAAGGGCGCGTAGGCGGGTAGGCCCGTCAGATGTG
+
FF:FFFFF:FFFFFFFFFFFFFFFFFFF,FFFFFFFFFFFFFFFFFFFFFFFFFFFFFFFFFFFFFFFFFFFFFFFFFFFFFF:F:FFFFFFFFFF:FFF::FFFFFF:FFFFFFFFFFF:FFFFFFFF:FFFFFFFFFFFF,FF:FFFFFF:FFFFFFF:FFFFF,:FFFFFF:F,FFFFF,:FFFFFF,FF:FFFFFFFF,FFFF,FFFFFF,F,F::FF:FF:FFFFFFFFFF:F,,F:FF:F:FFF
@A00881:241:HJW2NDRXX:1:2128:22553:6480 1:N:0:CGAGAGAA+GATTGGAG
GGCTACCCTATGGGATGCAGCAGTGGGGAATATTGGGCAATGGGCGAAAGCCTGACCCAGCAACGCCGCGTGAAGGAAGAAGGTCTTCGGATTGTAAACTTCTTTTATGAGGGACGAAGGACGTGACGGTACCTCATGAATAAGCCACGGCTAACTACGTGCCAGCAGCCGCGGTAATACGTAGGGAGCAAGCGTTATCCGGATTTATTGGGTGTAAAGGGTGCGTAGACGGAGAAGCAAGTTAGTTGTG
+
FFF:FFFFFFFFFFFFFFFFFFFFFFFFFFFFFFFFFFFFFFFFFFFFFFFFFFFFFFFFFFFFFFFFFFFFFFFFFFFFFFFFFFFFFFFFFFFFFFFFFFFFFFFFFFFFFFFFFFF:FFFFFFF:FFFFFFF:FFFFFFFF,FFFFFFFFFFFFFFFFFFFFF,FFFFFFFF,FFF:FFFFF:FFFFFFFFFFFFF,F:,FFFFFFFFFFFFFFFFFFFF:FFF:FFFFFFFFFFFFFFFFFFFF,F
@A00881:241:HJW2NDRXX:1:2128:27543:6511 1:N:0:CGAGAGAA+GATTGGAG
GGCTACCCTATGGGGGGCAGCAGTGGGGAATATTGCACAATGGAGGGAACTCTGATGCAGCGATGCCGCGTGAGGGAAGAAGGTTTTCGGATTGTAAACCTCTGTCGTCGGGAACGATAATGACGGTACCCGGCCACGAGCCCCAGCCAACTACGTGCCAGCAGCTGCGGTAACACGGGGGGGGCGAGCGTGGTCCGGAATCATTGGGCGTAAAGGGCGCGCAGGCGGCTGGCGAGGCCGCCGGTGAAAC
+
FF,F::FFF,,FFFFFFF:FFFF:FFFF:FF,FFFFFFFFFFFFFFFFFFFFFFFFFFFFF:FFFF:FFFFFFFFFFFFF:FFFFFFFF:FFFFFFFFFFFFFF,FF:FFFFF,FFFFF,FFFFFFFFFFFFFFFFFFFFFFFFFFFFF:FFFFFFFFF,FFFFFFF:FFFFF,:F,,FF:FFFFF:FFFF:F,FFFF,:,F:,FF::,:,F,:FFFFF:FF:FF,F:F::FFF,FFFF:F:FFFF,,,F
@A00881:241:HJW2NDRXX:1:2128:15989:7169 1:N:0:CGAGAGAA+GATTGGAG
GGCTACCCTATGGGAGGCAGCAGTGGGGGATATTGCACAATGGGGGGAACCCTGATGCAGCGATGCCGCGTGAGGGAAGAAGGTTTTCGGATTGTAAACCTCTGTGGAGGGGGACGATACTGACGGTACCCCTTTAGGAAGCCACGGCTAACTACGTGCCAGCAGCCGCGGTAATACGTAGGTGGCGAGCGTTGTCCGGAATTAGTGGGTGTAAAGGGTGCGTAGATGGAGGAGCAAGTTGGTTGTGAAA
+
FF::F:FFFF:FFFFFFFFFF:F:FFFFFFFFFFFFFFFF,FFFFFFFFFFF:FFFFFFF:FFFFFFFFF:FFFFFFFFFFFFFFFFFFFFFFFFFFFFFFF,FFFFFFFFFFFFF:FF,FFFFFFFFFFFF:F:FFFFFFFFFFFFF:FFFFFFFFFFFFFFFFFFFFFF:,:::::,FF::F:FFFFF::,FF::FFF:,:F,,FFFFFF:F,FFF,FFF,FF,FFFF:FFFFF:F,FFFF,FFFFFF
@A00881:241:HJW2NDRXX:1:2128:21441:7623 1:N:0:CGAGAGAA+GATTGGAG
GGCTACCCTACGGGATGCAGCAGTGGGGAATATTGCACAATGGGGGGAACCCTGATGCAGCGACGCCGCGTGTGTGAAGTAGTATTTCGGTACGTAAAGCTCTATCAGCAGGGAAGAAGGAAGACGGAACCTGAGTAAGAAGCCCCGGATAACTACGTGCCAGCTGCCGCGGTAATACGTAGGGGGCAAGCGTAATCCGGATTTACTGGGTTTAAAGGGAGCGCATACGCGCAAGCAAGTCCGATGTGAA
+
F:F,,:FFFFFFFF,:FFFFFFFFFF:FFFFFFF:FFFFFFFFFFFFFFFFFFFFFFFFFFFFFFFFFFFFF,FFFFFF,FFFF:FFF:FFF:FFFFFF:,FFFFF:FF,FFFFFFF,,,F:::FF,,:FFF:F,,FF,FF:FFFFF,,,FFF:FFF,FF:F,F,FF:FFFF,FFFF:,F,FF,FFFFF,FFF::,F:F:FFFFFF:F::F,,FF,F:,F,FF:F,,:F,,,,,,F,,FF::FF,,:FF:
@A00881:241:HJW2NDRXX:1:2128:28293:7748 1:N:0:CGAGAGAA+GATTGGAG
GGCTACCCTATGGGAGGCAGCAGTCGGGAATATTGCGCAATGGAGGAAACTCTGACGCAGTGACGCCGCGTATAGGAAGAAGGTTTTCGGATTGTAAACTATTGTCGTTAGGGAAGATACAAGACAGTACCTAAGGAGGAAGCCCCGGCTAACTATGTGCCAGCAGCCGCGGTAATACATAGGGGGCAAGCGTTATCCGGAATTATTGGGTGTAAAGGGTGCGTAGATGGAGGAGCAAGTTGGTTGTGAA
+
FFFFFFFFFFFFFFFFFFFFFFFFFFFF:FFFFFFFFFFFFFFFFFFFFFFFFFFFFFFFFFFFFFFFFFFFFFFF:FFFFFFFFFFFFFFFFFFFFFFFFFFFFFFFFFFFFF:FFFFFFFFFFFFFFFFFFFFFFFFFFFFFF:FFFF:FFF:FFFFFFFFFFFFFFFFFFFFFFFFFFF:FFFFF,FFFFFFF:FFFFFFFFFFFFFFFFF:FFFFFFFFFFF:FF::FF:FFFFFFFFFFFFFFFF
@A00881:241:HJW2NDRXX:1:2128:25997:7968 1:N:0:CGAGAGAA+GATTGGAG
GGCTACCCTACGGGGCGCAGCAGTGGGGGATATTGGACAATGGGGGGAACCCTGATCCAGCGACGCCGCGTGAGTGAAGAAGTATTTCGGTACGTAAAGCTCTATCGGCAGGGAAGAAGGAAGAGACGGTACCTGAGTAAGAAGCCCCGGCTAACTACGTGCCAGCAGCCGCGGTAATACGTAGGGGGCAAGCGTTCTCCGGATTTACTGGGTGTAAAGGGAGCGCAGATGGAGAGGCAAGTCTGAAGTG
+
FFFFFFFFFFFFFFFFFFFFFFFFFFFFFFFFFFFFFFFFFFFFFFFFFFFFFFFFFFFFFFFFFFFFFFFFFFFFFFFF,FFFFFFFFFF:FFFF:FFFFFFFFFFFFFFFFFFFF:FFF,FFFFFFFFFFFFFFFFF:FFFFFFFFFFFFFFFFFFFFFFFFFFFFFFFFFFF,FF:FFFFFFFFFFFFFF:FF,FFFFFFFFFFFFFFFFF,FFFFFFFFFFF:F:FFF,FFFFF:,FFFFFFFFFF
@A00881:241:HJW2NDRXX:1:2128:17526:8328 1:N:0:CGAGAGAA+GATTGGAG
GGCTACCCTATGGGGTGCAGCAGTGGGGAATATTGGGCAATGGAGGCAACTCTGACCCAGCAACGCCGCGTGAGCGATGAAGGTCTTCGGATTGTAAAGCTCTTTAAGTGGGGACGAAGAAAGTGACTGTACCCACAGAATAAGCCTCGGCTAACTACGTGCCAGCAGCCGCGGTACTACGTAGGGAGCGAGCGTTATCCGGATTTACTGGGTGTAAAGGGCGCGTAGGCGGGCTGACAAGTCAGATGTG
+
FFFFFFFFF::FFFFFFFFFFFFFFFFFF:FFFFFFFF:FFFFFFFF:FFFFFFFFFFFFFFFFFFFFFFFFFFFFFFFFFFFFFFFFFFF:FFFFFFFF:F:FFFFFFFFFFFFFFFFF::FFFFFFFFFFFFFF:FFFFFFFFFFFFFFFFF:FFFFFFFFFFFFFFF::FFFF,FFFFFFFFFFFFFFF:FFF,:FFFF,FFFFF,FFFFFFF:FFFFFFFFFFFF:,FFFFF:F,F::F,F:FF:F
@A00881:241:HJW2NDRXX:1:2128:22643:8484 1:N:0:CGAGAGAA+GATTGGAG
GGCTACCCTACGGGGTGCAGCAGTGGGGAATATTGGGCAATGGACGAAAGCCTGACCCAGCGACGCCGCGTGAAGGAAGAAGGTCTTCGGATTGTAAACTATTGTCGTTAGGGACGAGAAAGGACGGTACCTAAGGAGGAAGCCCCGGCTAACTATGTGCCAGCAGCCGCGGTAATACATAGGGGGCGAGCGTTCTCCGGAATTATTGGGTGTAAAGGGTGCGTAGACGGGGAATTAAGTTGGTAGTGAA
+
FF:FF:FFF::FFFFFFFFFFFFFFFFFFFFFFFFFFF:FFFFFFFFFFFFFFFFFF:FFFFFFFFFFFFFFFFFFFFFFFFFFFFFFFFFFFFFFFFFF,FFFFFFFF,FFFFFFF::FFFFFFFFFFFFF,FFFFFFFFFFFFFFFFFFFF:FFFFFFFFFF,FFFFFFF:FFF,FFF,FFFFFF,FFFFFF:FF:FFFF:F:FFFFFFF::FFFFFFFFFF,:F:FFFFF,,FFFFFFF:F,FFFFF
@A00881:241:HJW2NDRXX:1:2128:28085:8797 1:N:0:CGAGAGAA+GATTGGAG
GGCTACCCTACGGGGCGCAGCAGTGGGGAATATTGCACAATGGGCGCAAGCCTGATGCAGCGATGCCGCGTGAGGGAAGAAGGTTTTCGGATTGTAAACCTCTGTCTTCGGGGACGAATAATGACGGTACCCGAGGAGGAAGCTCCGGCTAACTACGTGCCAGCAGCCGCGGTACTACGTAGGGAGCAAGCGTTATCCGGAATTACTGGGTGGAAAGGGAGTGTAGGCGGGATTGCAAGTCAGATGTGGA
+
FFFFFFFFFFFFFFFFFFFFFFF:FFFFFFFFFFFFFFFFFFFFFFFFFFF,FFFFFFFFFFFFFFFFFFFFFFFFFFFFFFFFF:FFFFFF:FFFFFFFFFFFFFFFFFFFFFFFFFFF:FFF,FFFFF,:FFFFFFF:FFFFFFFFFFF:FFFFFFFF:FFFFFFFFFFF:F:FFFF:FFFFFFFF:FFF:F,FFFFFFFFFF:FFFFFF,,,,FFFFF:FF,:FFFFF,FFFF,FFFFF:,,F,F,,
@A00881:241:HJW2NDRXX:1:2128:29722:9064 1:N:0:CGAGAGAA+GATTGGAG
GGCTACCCTACGGGGTGCAGCAGTGGGGAATATTGCACAATGGAGGGAACTCTGATGCAGCGATGCCGCGTGAGGGAAGAAGGTTTTCGGATTGTAAACCTCTGTCGTCGGGAACGATAATGACGGTACCCGACAAGGAAGCTCCGGCTAACTACGTGCCAGCAGCCGCGGTAATACGTAGGGAGCGAGCGTTGTCCGGAATTACTGGGTGTAAAGGGAGCGTAGGCGGGGTTGCAAGTCAGATGTGAAA
+
FF:FFFF:FFFFFFFFFFFFFFFFFFFFFFFFFFFFFF:FFFF:FFFFFFFFFFFFFFFFFF:FFFFF,FFFFFFFFFFFFFFFFFFFFFFFFFFFFFFFFFFFFFFFFFFFF,FFFFFFFF,FFFFFFFFF,FF:FFFFFFFFFFFFF,FFFFFFFFFFFFF,FFFFFFF:F,FF:F,FFFFFFFFFFFFFFFFFFFFF,FF,,FFFFFFFFF,FFFFFFFF,FF:FFFFFFFFFFFFFFF::F:F:,F
@A00881:241:HJW2NDRXX:1:2128:21974:9079 1:N:0:CGAGAGAA+GATTGGAG
GGCTACCCTATGGGATGCAGCAGTGGGGGATATTGGACAATGGGGGAAACCCTGATGCAGCGACGCCGCGTGAGTGAAGAAGTATTTCGGTATGTAAAGCTCTATCAGCAGGGAAGAGGAAAGACGGTACCTGAGTAAGAAGCCCCGGCTAACTACGTGCCAGCAGCCGCGGTAATACGTAGGGGGCAAGCGTTATCCGGATTTACTGGGTGTAAAGGGAGCGTAGACGGCAAGGCACGTCTGGAGTGAA
+
FFFFFFFFF:FFFFFFF:FFFFFFFFFFFFFFFFFFFFFFFFFFFFFFFFFFFFFFFFFFFFFFFFFFFF:FFFFFFFFFFF,FFFFFFFFFFFFFFFFFFFFFFFFFF,FFFF,FFFFF,FFFFFFF:FFFFFFFFFFFFF:FFFFFFFFFFF,FFFFFFFFF,FF:FF:FFF,FFFFFFFFFFFFF,FFF,FFFFFFF:FF:FFFFFFF:F,FFFF:F:FFF:FFFF:FFFFFFF,:FFFFFFFFFF:
@A00881:241:HJW2NDRXX:1:2128:13449:9815 1:N:0:CGAGAGAA+GATTGGAG
GGCTACCCTACGGGAGGCAGCAGTGGGGGATATTGCACAATGGGGGAAACCCTGATGCAGCGACGCCGCGTGAGTGAAGAAGTATTTCGGTATGTAAAGCTCTATCAGCAGGGAAGAAAGAGACGGTACCTGAGTAAGAAGCCCCGGCTAACTACGTGCCAGCAGCCGCGGTAATACGTAGGGGGCAAGCGTTATCCGGATTTACTGGGTGTAAAGGGAGCGTAGACGGCATGGCAAGTCTGAAGTGAAA
+
FFFFFFFFFFFFFFFFFFFFFFFFFFFFFFFFFFFFFFFFFFFFFFFFFFFFFFFFFFFFFFFFFFFFFFFFFFFFFFFFFFFFFFFFFFFFFFFFFFFFFFF:FFFFFFFFFF:FFFFFFFFFFFFFFF:FFFFFFFFFFFFFFFFFFFFFFFFFFFFFFFFFFFFFFFFFFFFFFFFFFFFFFFFFFFFFFFFFFFFFFFFFFFFFFFFFFF:FFFFFFFFF,F:FFFFFFFFFFFFFFFFFFFFFFF
@A00881:241:HJW2NDRXX:1:2128:17354:9878 1:N:0:CGAGAGAA+GATTGGAG
GGCTACCCTATGGGACGCAGCAGTGGGGAATATTGCACAATGGAGGGAACTCTGATGCAGCGATGCCGCGTGAGGGAAGAAGGTTTTCGGATTGTAAACCTCTGTCTTCAGGGACGATAATGACGGTACCTGAGGAGGAAGCTCCGGCTAACTACGTGCCAGCAGCCGCGGTAATACGTAGGGAGCGAGCGTTGTCCGGAATTCGTGGGTGTAAAGGGAGTGTAGGCGGGACTGTAAGTCAGATGTGAAA
+
FFF,,:FF:FFFFF:FFFFFFFFFFFFFFFFFFFFFFFFFFF,FFFFFF:,FFFFFFFFFF:F,FFFFFFFFFFFFFFFFFFF:FFFFFFFFFFFFFFFFFFFFFFFFFFFFFFFFF,F,FFF:FFFFF,,:F:FFFFFF,,F:FF,FF:F,FFF,::F,::::FF:FFFF:,FF:FF:FFF,:F:FFFF,,FFFFFFFF,FF,,FFF,,FF:F::FFF:FF,FFF,FFF,:,:,F:,:F:F:FFFF,FF
@A00881:241:HJW2NDRXX:1:2128:31729:10003 1:N:0:CGAGAGAA+GATTGGAG
GGCTACCCTACGGGATGCAGCAGTGGGGAATATTGGGCAATGGGCGCAAGCCTGACCCAGCAACGCCGCGTGAGGGAAGAAGGCTTTCGGGTTGTAAACCTCTTTTACCAGGGACGAAGGACGTGACGGTACCTGGAGAAAAAGCAACGGCTAACTACGTGCCAGCAGCCGCGGTAATACGTAGGTTGCAAGCGTTGTCCGGATTTACTGGGTGTAAAGGGCGTGTAGGCGGAACTGCAAGTCAGATGTG
+
FFFFFFFFFFFFFFFFFFFFFFF:FFFFFFFF:FFFFFFFFFFFFFFFFFFFFFFFFFFFFFFFFFFFFFFFFFFFFFFFFFFFFFFFFFFFFFFFFFFFFFFFFFFFFFFFFFFFFFFFFFFFFFFFFFFFFFFFFFFFFFFF:FFFFFFFFFFFFFFFFFFFFFFFFFFFFFFFFFFFFFFFFFFFFFFFFFFF:FFFFFFFFFFFFFF:FF:FFFFFFFFFFFF:FF:FFFFFFFFFFFFFF:FFFF
@A00881:241:HJW2NDRXX:1:2128:28935:10457 1:N:0:CGAGAGAA+GATTGGAG
GGCTACCCTACGGGGTGCAGCAGTGGGGAATATTGGGCAATGGGCGCAAGCCTGACCCAGCAACGCCGCGTGAAGGAAGAAGGCTTTCGGGTTGTAAACTTCTTTTATCAGGGACGATAGTGACGGTACCTGATGAATAAGCCACGGCTAACTACGTGCCAGCAGCCGCGGTAATACGTAGGTGGCAAGCGTTCTCCGGATTTACTGGGTGTAAAGGGCGTGTAGGCGGGATTGCAAGTCAGATGTGAAA
+
FF,FFFF,FFFFFFFFFFFF:FFFFFFFFF:FFF:FFFFFFFFFFFFFFFFFF,FFFFFFFF:FFF,FFFFF:FFFFF::FFFFFFFFFFFFFFF:FFFFFFFFFFFF:FFFFFFFFF,:FFFFFFFFFFFFFF:FFFF,FFFF:FFFFFF:FF,FF:,FFFFFFFF:FFFFFFFFFFF,FFFFFF,FFFFFF:FFFFFF:FFF,FF:,:FFF,:FFFFF:FF::FFFFF,FFFF:,,F,:FF:FFFF,,
@A00881:241:HJW2NDRXX:1:2128:13069:10473 1:N:0:CGAGAGAA+GATTGGAG
GGCTACCCTATGGGGCGCAGCAGTGGGGGATATTGGACAATGGGGGGAACCCTGATCCAGCGATGCCGCGTGAGGGAAGAAGGTTTTCGGATTGTAAACCTCTGTGGAGCGGGACGATAATGACGGTACCGCTCAAGGAAGCCACGGCTAACTACGTGCCAGCAGCCGCGGTAATACGTAGGTGGCGAGCGTTGTCCGGAATTACTGGGTGTAAAGGGAGTGTAGGCGGGAAGGCAAGTCAGAAGTGAAA
+
FF::FFFFF:FFFFFFFFFFFFFFFFFFFFFFFFFFFF:FFFFFFFFFFFFFFFFFFFFFFF:FFFFFFFFFFFFFFFFFFFFFFFFFFFFFFFFFFFFFFFFFFFFFFFFFFFFFFFFFFFFFFFFFFFFFFFF:FFFFFFFFFFFFFFFFFFFFFFFFFFF,F,FFFFFFF,FFFFFFF:FFFFFFFFFFFFFF:FFFFFFFFFFFFFFF:F,FFF,FFFFFFFFFFFFFFFFF:F,FFFFFFFFFF:
@A00881:241:HJW2NDRXX:1:2128:30662:10567 1:N:0:CGAGAGAA+GATTGGAG
GGCTACCCTATGGGATGCAGCAGTGAGGAATATTGGTCAATGGACGAGAGTCTGAACCAGCCAAGTAGCGTGAAGGATGACTGCCCTATGGGTTGTAAACTTCTTTTATACGGGAATAAAGTGAGGCACGTGTGCCTTTTTGTATGTACCGTATGAATAAGGATCGGCTAACTCCGTGCCAGCAGCCGCGGTAATACGGAGGATCCGAGCGTTATCCGGATTTATTGGGTTTAAAGGGAGCGTAGGCGGA
+
FF,F:FFFFF:FFFFFFFFFFFFFFFFFFFFFFFFFFFFFFFFFFFFFFFFFFFFFFFFFFFF,F,FFFFFFFFFFFFFFFFFFFFFFFFFFFFFF,FFFFFFFFFFFFFFFFFF,FFF,FFFFFFFFFFF:FFF::,FFFFFFFFFFFFFFFFF:FFFFF::FFFFFFFFFFFFFFFFF:::FFFFFFFFFF,FFFF::FFFFFFFFFFFF,F::FFFFF,FF,FFFFFFFF,:,F:,FF:FFFFFFFF
@A00881:241:HJW2NDRXX:1:2128:20916:11318 1:N:0:CGAGAGAA+GATTGGAG
GGCTACCCTACGGGGTGCAGCAGTGGGGGATATTGCACAATGGGGGAAACCCTGATGCAGCGACGCCGCGTGAGTGAAGAAGTATTTCGGTATGTAAAGCTCTATCAGCAGGGAAGAAGGAAGACGGTACCTGAGTAAGAAGCCCCGGCTAACTACGTGCCAGCAGCCGCGGTAATACGTAGGGGGCAAGCGTTATCCGGAATTACTGGGTGTAAAGGGAGCGTAGACGGCAAGGCACGTCTGGAGTGAA
+
FFFFFFFFFFFFFFFFFFFFFFFFFFFFFFFFFFFFFFFFFFFFFFFFFFFFFFFFFFFFFFFFFFFFFFFFFFFFFFFFFFFFFFFFFFFFFFFFFFFFFFFFFFFFFFFFFFFFFFFFF:FFFFFF:FFFFFFFFFFFFFFFFFFFFFFFFFFFFFFFFFFF,FFFFFFFFF,FFFFFFFFFFFFFFFFFFFFFFFFFFFFFFFFFFF:FF,FFFFF:FFFFFFFFFFFFFFFFF,FFFFFFFF:FFF
@A00881:241:HJW2NDRXX:1:2128:17354:11600 1:N:0:CGAGAGAA+GATTGGAG
GGCTACCCTACGGGGCGCACCAGTGGGGAATATTGCACAATGGGGGGAACCCTGATGCAGCGATGCCGCGTGGAGGAAGAAGGTTTTCGGATTGTAAACTCCTGTCTTAAAGGACGATAATGACGGTACTTTAGGAGGAAGCTCCGGCTAACTACGTGCCAGCAGCCGCGGTAATACGTAGGGAGCGAGCGTTGTCCGGAATTACTGGGTGTAAAGGGAGCGTAGGCGGGATTGCAAGTCAGATGTGAAA
+
FFFFFFFFFFFFFFFFFFFFFFFFFFFFFFFFFFFFFFFFFFFFFFFFFFFFFFFFFFFFFFFFFFFFFFFFFFFFFFFFFFF:FFFFFFFFFFFFFFFFFFFFFFFFFFF:FFFFFFFFFFFFFFFFFFFFFFFFFFFFFFFFFFFFFFFFFFFFFFFFFFFFFFFFFFFFFFFFFFFFFFFFFFFFFFFFFFFFFFFF:FFFFFFFFFF:FFFFFFFFFFF:FFFFF,,FFFFFFFFF,FFFFFFFFF
@A00881:241:HJW2NDRXX:1:2128:31629:11710 1:N:0:CGAGAGAA+GATTGGAG
GGCTACCCTACGGGATGCAGCAGTGGGGAATATTGGGCAATGGGCGAAAGCCTGACCCAGCAACGCCGCGTGAAGGAAGAAGGTCTTCGGATTGTAAACTTTTGTCTTATGGGACGATGATGACGGTACCATAGGAGGAAGCCACGACTAACTACGTGCCAGCAGTCGCGGTAATACGTAGGTGGCGAGCGTTATCCGGAATTATTGGGTGTAAAGGGAGCGTATACGGCGCGCCAAGTCTGGAGTGAAA
+
FFFFFFFFFFFFFFFFFFFFFFFFFFFFFFFFFFFFFFFFFFFFFFFFFFFFFFFFFFFFFFFFFFFFFFFFFFFFFFFFFFFFFFFFFFFFFFFFFFFFFFFFFFFFFFFFFFFFFFFFFFFFFFFFFFFFFFFFFFFFFFFFFFFFFFFFFFFFFFFFFFFFFFFFFFFFFFFFFFFFF:FFFFFFFF::F,FFFFFFF,FF:FFFFFFFF:,:FFFFF:FF,FF:F,FFFFFFFFFF:FFFFFFFF,
@A00881:241:HJW2NDRXX:1:2128:29532:12242 1:N:0:CGAGAGAA+GATTGGAG
GGCTACCCTATGGGATGCAGCAGTGGGGAATATTGGGCAATGGAGGCAACTCTGACCCAGCAACGCCGCGTGAATGATGAAGGTCTTCGGATTGTAAAGTTCTTTTCTAAGGGACGAAGAAAGTGACGGTACCTTCGGAATAAGCCTCGGCTAACTACGTGCCAGCAGCCGCGGTAATACGTAGGAGGCAAGCGTTATCCGGAATGACTGGGCGTAAAGGGTGCGTAGGTGGTTTGGCAAGTTAGTAGCG
+
FFFF,FFFFF:FFFFFFFFFFFFFFFFFFF:FFFFFF:F:FFFFFFFFFFFFFFFFFFFFFF:FFFFFFFFFFFFFFFFFFFFFF:F:FFFFFFFFFF:FFFFFFFFFF,FFFFFFF,F:FFFF:F,FFFFFFFF,FFF:FFFF:F:FFFFFFFFFFFFFFFF:FF:FFFFFFFFFFFFFFFFFFFFF:FFFF:FFFFFFFF,:FF::FFFFF:,FF:FFF,FFFFF:FFFFFFFFFF:,F:FFFF,FF,
@A00881:241:HJW2NDRXX:1:2128:30337:12258 1:N:0:CGAGAGAA+GATTGGAG
GGCTACCCTACGGGATGCACCAGTGGGGGATATTGCACAATGGGGGAAACCCTGATGCAGCGATGCCGCGTGAGGGAAGAAGGTTTTCGGATTGTAAACCTCTGTGGAGGGGGACGAAAAATGACGGTACCTACAGAGGAAGCACCGGCTAACTCCGTGCCAGCAGCCGCGGTAATACGGGGGGTGCAAGCGTTGTCCGGAATCATTGGGCGTAAAGCGTTCGTAGGCGGTATGTCACGTCTGGTGTTAC
+
FF:FFFFFF:FFFFFFFFFFFFFFFFFFFFFFFFFFFFFF,FFFFFFF:FFFFF:FFFFFFFFFF::FFFFFFFFFFFFFFFFF:FF:FFFFFFFFFFFFFF:FFFFFFFFFFFFFFFFFFFFFFF,F,FFF,F,F:FFF:FFF:FFFF:,F:FFFFF:FFFFFFFFFFFFF:FF,FFFFFFF,FFFFFFFF,F,FFF:FF,F::,FFFFFFF:FFFFFF,F,,FF,F:F,FF,FFF,FFFFFFFFF:F:
@A00881:241:HJW2NDRXX:1:2128:10321:12821 1:N:0:CGAGAGAA+GATTGGAG
GGCTACCCTACGGGATGCAGCAGTCGGGAATTTTGCGCAATGGAGGAAACTCTGACGCAGTGACGCCGCGTATAGGAAGAAGGTTTTCGGATTGTAAACTATTGTCGATGGGGAAGAAAAAGGACAGTACCCATCAAGAAAGCTCCGGCTAACTACGTGCCAGCAGCCGCGGTAATACGTAGGGAGCAAGCGTTATCCGGAATGACTGGGCGTAAAGGGTGCGTAGGTGGTTTGGCAAGTTATTAGCGTA
+
FF,:,F,FFFFFFF:FF:FFFFF:FFFFF:FF:FFFF,:FFF,F,:FFFFF:FFFFFFFFFFFF,,FF,::FFF::FFFF:FFFFFF,:FFFFFFFFF::FFFFFF:FFFF:FFFFFFFFFFFF,F,,::FFFFF:FF:FFF:F:F:F,:FFFFFFFF:F:FFFFFFF:FFFF:FFFFFFFFF:F,FFF:::FFFFF:F,,FF,:FFFF::,FFF:,F,FF:FF,F:,FFFFF,::FFFFFF,:F::F:F
@A00881:241:HJW2NDRXX:1:2128:24171:12978 1:N:0:CGAGAGAA+GATTGGAG
GGCTACCCTACGGGACGCAGCAGTCGGGAATATTGCGCAATGGAGGAAACTCTGACGCAGTGACGCCGCGTATAGGAAGAAGGTTTTCGGATTGTAAACTATTGTCGTTAGGGAAGATAAAAGACAGTACCTAAGGAGGAAGCCCCGGCTAACTATGTGCCAGCAGCCGCGGTAATACATAGGGGGCGAGCGTTATCCGGAATTATTGGGTGTAAAGGGTGCGTAGACGGAGAAGCAAGTTGGTTGTGAA
+
FFFFFFFFFF:FFFFFFFFFFFFFFFFFFFFFFFFFFF,FFFFFFFFFFFFFFFFFFFFFFFFFFFFFFFFFFFFFFFFFFFFFFFFFFF:FFFFF,FFFFFFFFFFFFFFFFFFFFFFFFFF:FFFFFFFFFFFFFFFFFF,FF,FFFFFFFFFFF:FFFFFFF,FFFFFFFFFFFFFFFFFFF:FFFFFFFFFFFFFF:,FFFFFFFF:FFFFFFFFFFFFFF:FFFFFF:F,FFF:,F,FFFFFF,F
@A00881:241:HJW2NDRXX:1:2128:30373:13135 1:N:0:CGAGAGAA+GATTGGAG
GGCTACCCTATGGGATGCAGCAGTGGGGAATATTGGGCAATGGAGGCAACTCTGACCCAGCAACGCCGCGTGAATGATGAAGGTCTTCGGATTGTAAAGTTCTTTTCTAAGGGACGAAGAAAGTGACGGTACCTTAGGAATAAGCCTCGGCTAACTACGTGCCAGCAGCCGCGGTAATACGTAGGTGGCAAGCGTTATCCGGAATGACTGGGCGTAAAGGGTGCGTAGGTGGTTTGGCAAGTTAGTAGCG
+
FFFF:FFFFFFFFFFFFFFFFFFFFFFFFFFFFFFFFFFFFFFFFFFFF:FFF:FFFFFFFFFFFFFFFFFFFFFFFFFFFFFF:FFFFFFFFFFFFFFFFFFFFFFFFFF:FFFFFFFF,FFFFFFFFFFFFFFFFFFFFFFF,FFFFFFFFFFFFFFFFF:FFFFFFFFFFF:,FFFFFFFFF,FFFFF:FF:FFFFFFFFFFFFFFFFFFFFFF:FFF:FFFFFFFFFFFF:,FFFFFFF:FF,,FF
@A00881:241:HJW2NDRXX:1:2128:26567:13902 1:N:0:CGAGAGAA+GATTGGAG
GGCTACCCTACGGGACGCACCAGTGGGGAATATTGCACAATGGGGGAAACCCTGATGCAGCGACGCCGCGTGAGCGAAGAAGGTTTTCGGATCGTAAAGCTCTGTTTTCGGGGACGAAGAAAGACGGTACCCGAAGAGAAAGCCACGGCTAACTACGTGCCAGCAGCCGCGGTAATACGTAGGTGGCGAGCGTTGTCCGGATTTACTGGGTGTAAAGGGTGAGTAGGCGGGGATGCAAGTCAGGTGTGAA
+
FFFFFFFFFFFFFFFFFFFFFFF:FFFFFF:FFFFFFFFFFFFFFFFFFFFFFFFFFFFFFFFFFFFFFFFFFFFFFFFFFFF:FFFFFFFFFFFF,FFFFFFFFFFFFFFFFFFFFFFFFFFFFFFFFFFFFFFFFFFFFFFFFFFFFFFFFFFFFFFFFFFFF:FFFFFFFFFFFFFFFFFFFFFF:FFFF:FF:FFF:FFFFFFFFFFFFFFFFF:FFFFFFFFFFFFFFFFFFFFFFFFFFFFF,:
@A00881:241:HJW2NDRXX:1:2128:28917:13902 1:N:0:CGAGAGAA+GATTGGAG
GGCTACCCTACGGGGTGCAGCAGTGGGGAATATTGGGCAATGGGCGAAAGCCTGACCCAGCAACGCCGCGTGAAGGAAGAAGGCTTTCGGGTTGTAAACTTCTTTTCTGGGGGACGAAGGAAGTGACGGTACCTCAGGAATAAGCCACGGCTAACTACGTGCCAGCAGCCGCGGTACTACGTAGGTGGCAAGCGTTATCCGGATTTATTGGGTGTAAAGGGCGTGTAGGCGGGAGTGCACGTCAGATGTG
+
FF,FFFFFF:FFFFFFFFFFFFFFFFFFF,FFFFFFFFFF:F:FFFFFFFFFFFFFFFFFFF:FFFFFFFFFFFFFFFFFFFFFFFFFFFF:FFFFFFFFFF,FFFFFFFFFFFFFFFFFF:FFFFFFFF::FFF,FFF:FFF:FFFFFFFFFFFFFFF:,FFFFFFFFFFFFFFF,FFFFF::FFF,FF:FFF,:FFFFFF:F,FFF:F,FFFFFFFF:FF:FFFFFFFFFFFFFFFF:FFF:FF,F:F
@A00881:241:HJW2NDRXX:1:2128:29026:14090 1:N:0:CGAGAGAA+GATTGGAG
GGCTACCCTATGGGGTGCAGCAGTGGGGAATATTGGTCAATGGGGGAAACCCTGAACCAGCAACGCCGCGTGAAGGAAGAAGGCTTTCGGGTTGTAAACTTCTTTTATCTGTGACGATAGTGACGGTAGCAGATGAATAAGCTCCGGCTAACTACGTGCCAGCAGCCGCGGTAATACGTAGGGAGCGAGCGTTATCCGGATTTACTGGGTGTAAAGGGCGCGTAGGCGGGCTGACAAGTCAGATGTGAAA
+
FFFFFFFFFFFFFFFFFFFFFFFFFFFFFFFFFFFFFFFFFFFFFFFFFFFFFFFFFFFFFFFFFFFFFFFFFFFFFFFFFFFFFFFFFFFFFFFFFFFFFFFFFFFFFFFFFFFFFFF:FFFFFFFFFFFFFFFF:FFFFFFF:FFFFFFFFFFFFF:F:FFFFFFFFFF:FFFFFFFFFFFFFFFFFFFFF,FFFFFFFFFFFFFFFFFF,F,:FFFFFFF:FFFFFFFFFFFFFFFFFFFFFFFFFF
@A00881:241:HJW2NDRXX:1:2128:30581:14278 1:N:0:CGAGAGAA+GATTGGAG
GGCTACCCTACGGGAGGCAGCAGTGGGGAATATTGGACAATGGGCGAAAGCCTGATCCAGCGACGCCGCGTGAAGGAAGACGGTCTTCGGATTGTAAACTTCAGTGAGCAGGGACGAGAAAGGACGGTACCTGCAGAGCAAGCCACGGCTAACTACGTGCCAGCAGCCGCGGTAATACGTAGGTGGCGAGCGTTATCCGGAATTACTGGGTGTAAAGGGTGAGTAGGCGGGGATGCAAGTCAGGTGTGAA
+
FF,:FFF,FFFFFFFFF:,:FFFFFFFFFFF:FFFFFFFFFFFF:FFFFFFFFFFFFF:FFFFFFFFFFFFFF:FFFFFFFFFFFFFFFFFFFFFFFFFFFFFFFFFFFFFFFFF:FF::FFFFFFFFFFFFFFFF:FFFFF:FFFFFFFFFFFFFFFFFFFFF::FFFFFFFFFFFFFFFFFFFFFFF:FFF,FFF:FFF,FFFFFFFFFFFFFFFFFFFF:FFFFFFFFF::FFFFFF:FFFF:F::F
@A00881:241:HJW2NDRXX:1:2128:27670:14653 1:N:0:CGAGAGAA+GATTGGAG
GGCTACCCTATGGGATGCAGCAGTGGGGAATATTGGTCAATGGGGGGAACCCTGAACCAGCAACGCCGCGTGAAGGAAGAAGGCTTTCGGGTTGTAAACTTCTTTTACCAGGGACGATAGTGACGGTACCTGGTGAATAAGCTCCGGCTAACTACGTGCCAGCAGCCGCGGTCATACGTAGGGAGCGAGCGTTCTCCGGATTTACTGGGTGTACAGGGCGCGTAGGCGGGCTGTCAAGTCAGATGTGAAA
+
FF:,FFFF:FFFFFFFFFFFFFFFFFFFFFFF,FFFFFFF:FFFFFFF:FFFFF:FFFFFFFFFFFFFFFFFFFFFFFFFFF::FFF:FFFFFFFF,FFFFFFFFFFFFFFFFFFF,F,FFFFFFFFFFFFFFFFF,FFFFFFFFFFFFFFFFFFF:FFF:FFFFF:FFFF:,FFFF:FFFFFFFFFFFF:,F,FFFFFFFF:F:FFFFFFF:,:FFFFFFF:FFFFFFF:FFF:FF:F:FFFFFFFFF:
@A00881:241:HJW2NDRXX:1:2128:21061:14763 1:N:0:CGAGAGAA+GATTGGAG
GGCTACCCTATGGGGTGCAGCAGTGGGGAATATTGGGCAATGGGCGCAAGCCTGACCCAGCAACGCCGCGTGAAGGAAGAAGGCTTTCGGGTTGTAAACTTCTTTTATTGGGGACGAAGAAAGTGACGGTACCCAATGAATAAGCTCCGGCTAACTACGTGCCAGCAGCCGCGGTAATACGTAGGGAGCAAGCGTTCTCCGGATTTACTGGGTGTAAAGGGCGTGTAGGCGGGATTGCAAGTCAGATGTG
+
FFFF:::FF:FFFFFFFFFFF:FF:FFFFFF:F:FFFFFFFFFFFFFFFFFFFFFFFFFFFFFFFFFF:F:FF:FFFFFFFFFFFFFFFFFFFF:FFFFFFFFFFFFFFFFFF,FFF,FFFFFFFFFFFFFFFFF,:FFFFFF,FFFFFFFFFFFFF::FF:F,FF:F:,FFFFFF:F::,,F:FFFFFFFFFF:F:FFFFFF,FFF::FFFF:FF:F:FFFFFFF:FFF:F:F:FFF,,F,FFFF,FFF
@A00881:241:HJW2NDRXX:1:2128:20564:15436 1:N:0:CGAGAGAA+GATTGGAG
GGCTACCCTATGGGGTGCAGCAGTGGGGAATATTGGGCAATGGGCGCAAGCCTGACCCAGCAACGCCGCGTGAAGGAAGAAGGCTTTCGGGTTGTAAACTTCTTTTATTGGGGACGAAGAAAGTGACGGTACCCAATGAATAAGCTCCGGCTAACTACGTGCCAGCAGCCGCGGTACTACGTAGGGAGCAAGCGTTATCCGGCTTTACTGGGTGTACAGGGCGTGTAGGCGGGAGTGCAAGTCAGATGTG
+
FF:F:FF:F:FFFFFFFFFFFFFFFFFFFFFFFFFFFFFFFFFFFFF:FFFFFFFFFFFFFF,FFFFFFFFFFFFFFFFFFFFFF:FFFFFFFFFFFFFFFFFFFFFFFFFFFFFFFFFF,FFFFFF:FFFFFFF:FFF,FFF::FFFFFFFFF:FFFFFFF:FFFFFFFFFFF:F,FFFFF:FFFFFFF:FFFFFFFFFF,,FFFFFFFFF:F:F,FFF,:FF:FFFFFFFF:,F:F:FF,FF:,FFFF
@A00881:241:HJW2NDRXX:1:2128:15393:15718 1:N:0:CGAGAGAA+GATTGGAG
GGCTACCCTATGGGGCGCAGCAGTCGGGAATATTGCGCAATGGAGGAAACTCTGACGCAGTGACGCCGCGTATAGGAAGAAGGTTTTCGGATTGTAAACTATTGTCGTTAGGGAAGATACAAGACAGTACCTAAGGAGGAAGCCCCGGCTAACTATGTGCCAGCAGCCGCGGTAATACATAGGGGGCAAGCGTTATCCGGAATTAGTGGGTGTAAAGGGTGCGTAGATGGAGGAGCAAGTTGGTTGTGAA
+
FFFFFFFF:FFFFFFFFFFFF,FFFFFF,FF,FFFFFFFFFFFFFFFFFFFFFFFFFFFFFFFFFFFFFF:,FFFFFFFFFFFFFFFFFFFFFFFFFFFF,FFFFFFFFFFFFFFFFF:FFFFFFFFFFF:,FFFFFFFF::FFFFFFF:FFFFFFFFFFFFFFFFFFFFFFFFFF,F:,FFFF:FF:FFFFFF:FFFFFFF:FF,:FFF:FF,FFFFFFFFFFFFFFFFFFFFFFFFF:FFFFFFFFF:
@A00881:241:HJW2NDRXX:1:2128:16297:16031 1:N:0:CGAGAGAA+GATTGGAG
GGCTACCCTACGGGGGGCAGCAGTGGGGAATATTGGGCAATGGGCGAAAGCCTGACCCAGCGACGCCGCGTGAAGGAAGAAGGTTTTCGGATTGTAAACTTCAGTAGGCAGGGACGAAGGAAGTGACGGTACCTGCAGAGTAAGCCACGGCTAACTACGTGCCAGCAGCCGCGGTAATACGTAGGTGGCAAGCGTTATCCGGAATTACTGGGTGTAAAGGGTGTGTAGGCGGGACGGTCCGTCTGATGTG
+
FF::FFFFFFFFFFFFFFFFF:FFFFFFFFFFFFFFFFFFFFFFFFFFFFFFFFFFFFFFFFFFFFFFFFFF:FFFFFFF:FFFFFFFFFFFFFFFFFFFFFFFFFFFF:FFFFFFFFFFFFFFFFF:FFFFFFFFFFFFFFFFFFFFFFFFFFF:F:FFFFFFFFFFFFFFFFF::FFFFF,FFFFFFF,FFFFF:FFFFF,,FF:F:FFF:F,FF:FF:,FFFFFFF::FFF,FFF,,FF,FF::FF:
@A00881:241:HJW2NDRXX:1:2128:22544:16047 1:N:0:CGAGAGAA+GATTGGAG
GGCTACCCTATGGGATGCAGCAGTGGGGAATATTGCACAATGGGGGAAACCCTGATGCAGCGACGCCGCGTGAGTGAAGAAGTATTTCGGTATGTAAAGCTCTATCAGCAGGGAAGATAATGACGGTACCTGAATAAGAAGCCCCGGCTAACTACGTGCCAGCAGCCGCGGTAATACGTAGGGGGCAAGCGTTATCCGGATTTACTGGGTGTAAAGGGTGCGTAGGTGGCATGGCAAGTCAGAAGTGAAA
+
FFFFFFFFFFFFFFFFFFFFFFFFFFFFF,FFFFFFFFFFFFFFFFFFFFFFFFFFFFFFFFFFFFFFFFFFFFFFFFFFFFFFFFFFFFFFFFFFFFFFFFFFFFFFFFFFFFFFFFFFFFFFFFFFFFFFFFFFFFF:FFFFFFFFF:FFFFFFFFFFFFFFFFFFFFFF,FFFFFFFFFFFFFFFFFFFF:FFFFFFF:FFFF:FFFFFFF:FFFFFFFFFFFFFFFFFF,FFFF:FFFFFFFFFF:
@A00881:241:HJW2NDRXX:1:2128:26838:16250 1:N:0:CGAGAGAA+GATTGGAG
GGCTACCCTATGGGGGGCAGCAGTGGGGAATATTGCACAATGGGGGAAACCCTGATGCAGCGACGCCGCGTGAGTGAAGAAGTATTTCGGTATGTAAAGCTCTATCAGCAGGGAAGATAATGACGGTACCTGAATAAGAAGCCCCGGCTAACTACGTGCCAGCAGCCGCGGTCATACGTAGGGGGCCAGCGTTATCCGGATTTACTGGGTGTAACGGGTGCGTAGGTGGCATGGCAAGTCAGAAGTGAAA
+
FFF:::F:FFFFFFFFFFFFFFFFFFFFFFFFFFFFFFFFFFFFFFFFFFFFFFFFFFFFFF,FFFFFFFFFFFFFFFFFF:FFF:FFFFFFFFFF,FFFFFFFFFFF:FFFFFFFFFFF:::FF:FFFFFFFFFFFFFF,FFFFFF:FFF:FFFFF:FFFF:FFFFFFFFF,F:FFFFFF:FFFF,F:FFFFFFFFFFFFFF,F:FF:FFFFF,:FF:FFFFFFFFFF,F:FFFFFF:,FFF,FFF,:F
@A00881:241:HJW2NDRXX:1:2128:26503:16642 1:N:0:CGAGAGAA+GATTGGAG
GGCTACCCTACGGGGGGCAGCAGTGGGGAATATTGGGCAATGGGCGCAAGCCTGACCCAGCAACGCCGCGTGAAGGAAGAAGGCTTTCGGGTTGTAAACTTCTTTTCTTGGGGACGAACACAAAGACGGTACCTGAGGAATAAGCCACGGCTAACTACGTGCCAGCAGCCGCGGTCATACGTAGGTGGCAAGCGTTATCCGGATTTATTGGGTGTAAATGGCGTGTAGGCGGGATTGCAAGTCAGATGTG
+
FFFFFFFFFFFFFFFFFFFFFFFFFFFFFFFF:FFFFFFFFFFFFFFFFFFFFFFFFFFFFFFFFFFFFFFFFFFFFFFFFFFF:FFFFFFFFFFFFFFFFFFF:FFFFFFFFFFFFFFFFF,FFFFFFFFFFFFFFF:FFFFFFFFFFFFFFFFFFFFFFFFFFFFFFFFFFFF:FFFFFF:FFFFFFFFFF:FF:FFFFFFFFFFFFFFFFFFFFF:FFFFF:F:FFFFFFFFFFFF:FFFFFFFFFF
@A00881:241:HJW2NDRXX:1:2128:32750:17033 1:N:0:CGAGAGAA+GATTGGAG
GGCTACCCTATGGGGGGCAGCAGTGGGGAATATTGGTCAATGGGGGGAACCCTGAACCAGCAACGCCGCGTGAAGGAAGAAGGCTTTCGGGTTGTAAACTTCTTTTACCAGGGACGATAGTGACGGTACCTGGTGAATAAGCTCCGGCTAACTACGTGCCAGCAGCCGCGGTAATACGTAGGGAGCGAGCGTGATCCGGATTTACTGGGTGTAAAGGGCGCGTAGGCGGGCTGTCTAGTCAGATGTGAAA
+
FF:,,FFFF,FFFFFFFFFFFFFFFFFFFFFFFFFFFFF:FFFFFFFFFFFFFFFFFFFFFFFFFFFFFF,FFFFFFFFFFFFFFFFFFFFFFFFFFFFFFFFFFFFFF,FFF,FFFFFFFFFFFFFFF:FFFFFFFFFFFFFFFFFFFFFFFFFFFFFFFFFFFFFFFFFF:FFFFFFFFFFFFFFFF:FF,FFFFFFF:FFF::FFFFFF:FFFFFFFFFF,FFFFFFF,F::,F:FFFFF,,FFFFF
@A00881:241:HJW2NDRXX:1:2128:29432:17143 1:N:0:CGAGAGAA+GATTGGAG
GGCTACCCTATGGGATGCAGCAGTGAGGGATATTGCACAATGGAGGGAACTCTGATGCAGCGATGCCGCGTGGAGGAAGAAGGTTTTCGGATTGTAAACTCCTGTTTCGGGGGACGAGGAAGGACGGTACCCCGGGAGGAAGCTCCGGCTAACTACGTGCCAGCAGCCGCGGTAATACGTAGGGAGCGAGCGTTGTCCGGAATTACTGGGTGTAAAGGGAGCGCAGGCGGGACAGCAAGTCAGATGTGAA
+
FFF,,:FFF:FFFFFFFFFFFFFFF:FFFFFFFFFFFFF:FFFFFFF:FFFFFFFFFFFFFFFFFFFFFF:FFFFFF,FF,FFFFFFFFFFFFFFFFFFFFFFFFFFFFFFFFF::FFFFFF:FFFFFFFFFFFFFFFFFFFFFFFFFFFFFFFFFFFFFF,FFFFFFFFFFF:FFFFFFFFFFFFFFFFFFFFFFF:FF,,::FFFFFFFFFF,FFF::FFFFFFFFFFFF:F:FF:FFF::,,FFF:F
@A00881:241:HJW2NDRXX:1:2128:16848:17206 1:N:0:CGAGAGAA+GATTGGAG
GGCTACCCTATGGGGTGCAGCAGTGGGGAATATTGGGCACTGGGCGAAAGCCTGACCCAGCAACGCCGCGTGAGGGAAGAAGGGTTTCGGCTCGTAAACCTCTGTCCTAAGGGACGAAGAAGATGACGGTACCTTAGGAGGAAGCCCCGGCTAACTACGTGCCAGCAGCCGCGGTAATACGTAGGGGGCGAGCGTTGTCCGGAATGATTGGGCGTAAAGGGCGCGTCGGCGGCCTGTTAAGTCAGGGGTG
+
FFFFFFFF,FFFFFFFFFFFFFFFFFFFFFFFFFFFFFF,FFFFFFFF::FFFFFFFFFFFFFFFFFFFFFFFFFFF:FFFFFFFFFFFFFFFFFFFFFFFF,FFFFFFFFFFFF:FFFF,FFFFFFFFF,FF,F::FFFFF:FFFFFFFFFFFFFFFFFFFFFFFFFF:FFFFFF,F,F,,:,F::FFFFFFF,FFF,FFFF,F:FF,F:FFF:,FFFF,FFFFF,F,FFFF:F,FFFFFFFF:FFFFF
@A00881:241:HJW2NDRXX:1:2128:17716:17487 1:N:0:CGAGAGAA+GATTGGAG
GGCTACCCTATGGGGCGCAGCAGTGGGGAATATTGGGCAATGGAGGCAACTCTGACCCAGCAACGCCGCGTGAGCGATGAAGGTCTTCGGATTGTACAGCTCTTTAAGTGGGGACGAAGAAAGCGACTGTACCCACAGAATAAGCCTCGGCTAACTACGTGCCAGCAGCCGCGGTACTACGTAGGAGGCAAGCGTTATCCGGCATGACTGGGCGTAAAGGGTGCGTAGGTGGTTTGACCCGTTGGTAGCG
+
FF::FFFFFFFFFFFFFFFFFFF:FFFFFFFF,FFFFFFFFFFFFFFFFFFFFFFFFFFFFFFFFFFFFFFFFFFFFFFFFFFFF:FFFFF,FFFF,FFF:F::FFFFFFFFFFFFFFFFF:FFFFFFFFFFFF:FFF:F:FFFFFFFFFF:,FFFFFFFFFF,FFFFFFFFFF:F,FF:FFFFFF:F:F:FFFFF::FFFF,,F:F,:FFFFF:FF,FF:,FF:FFFFFFF,F,FFF,,FFFFFFFF:,
@A00881:241:HJW2NDRXX:1:2128:30074:18537 1:N:0:CGAGAGAA+GATTGGAG
GGCTACCCTATGGGATGCAGCAGTGGGGAATCTTGCGCAATGGAGGCAACTCTGACGCAGCGATGCCGCGTGAGCGAAGAAGGGCTTCGGTCCGTAAAGTTTTGTCGCCGGGGAAGAGATTGACGTTACCCGGTGAGAAAGCCCCGGCTAACTACGTGCCAGCAGCCGCGGTAACACGTAGGGGGCGAGCGTTGTCCGGAATGACTGGGCGTAAAGGGCGCGTAGGCGGCCGGCGCGGCGCAGCTTCAAA
+
FF:FFFFFFFFFFFFFFFFFFFFFFFFFFFFFFFFFFFFFFF:FFFFFFFFFFFFF:FFFFFFFFFFFFFFFFFFFFFFFFFFFFFFFFFFFFFFFFFFFFFFFFF:FFFFFFFFFFFFFFFFFFFFFFFFFFFFFFFFFFFFFFFFFFFFFFFFFFFFFFFFFFFFFFFFF,FF:F:FFFFFFFFFFFFFFFFFFFFFF,FFFFFFFFFFFFFFFFFFFFFFFFFFFFFFFFFFFF:FFFFFF:F:::F
@A00881:241:HJW2NDRXX:1:2128:27227:18897 1:N:0:CGAGAGAA+GATTGGAG
GGCTACCCTATGGGGTGCAGCAGTTGGGAATATTGGACAATGGAGGAAACTCTGATCCAGTGACGCCGCGTGAAGGAAGAAGGTCTTCGGATTGTAAACTTATTTTATCAGGGAAGAAACAAATGACTGTACCTGAAGAAAAAGGACCGGCAAACTACGTGCCAGCAGCCGCGGTAATACGTAGGGTCCGAGCGTTATCCGGATTTACTGGGTGTAAAGGGCGAGTAGACGGCATAGCAAGTCAGATGTT
+
FFFFFFFFFFFFFFFFFFFFFFFFFFFFFFFFFFFF:FFFFFFFFFFFFFFFFFFFFFFFFFFFFF:FFFFFFFFFFFFFFFFF:FFFFFFFFFFF:FFFFFFFFFFF:FFFFF,FFFFFFFFFFFFFFFFFFF,FFFF:FF:F,FFFFFFFF:FFFF:F:FFFFFFF:FFFFFFFFF,FFFFF:FFFFFFFFFF,FFF,FFFFF:FFFFFFFFFFFF::FFFF:FFFFFFFFFF,FFFFFFFFF:FFF,
@A00881:241:HJW2NDRXX:1:2128:26277:19006 1:N:0:CGAGAGAA+GATTGGAG
GGCTACCCTATGGGACGCAGCAGTGGGGGATATTGCACAATGGGGGAAACCCTGATGCAGCGACGCCGCGTGAGTGAAGAAGTATTTCGGTATGTAAAGCTCTATCAGCAGGGAAGAAAGAGACGGTACCTGAGTAAGAAGCCCCGGCTAACTACGTGCCAGCAGCCGCGGTAATACGTAGGGGGCAAGCGTTATCCGGATTTACTGGGTGTAAAGGGAGCGTAGACGGCATGGCAAGTCTGAAGTGAAA
+
FF::,FFFFF:FFFFFFFFFF:FFFFFFFFF:FFFFFFF:FFFFFFFFFFFFFF:FFFFFFFFFFFFFFFFFFFFFFFFF:F,FFFFFFFFFFFF:FFFFFFFFFFFFF:FFFFFFFFFFFFFFFFFFFFFFFFFFFFFFFFF:FFFFFFFFFFFFFFFFFFFFFFFFFFFFFFFFFFFFFFFFFF,FFFF:,FFFFFFFFFFF:FF,F:FF::FFFFFFFFFFF,FF:FFFF:FFFFFF:FF,FFFFF,
@A00881:241:HJW2NDRXX:1:2128:8585:19179 1:N:0:CGAGAGAA+GATTGGAG
GGCTACCCTACGGGAGGCAGCAGTCGGGAATATTGCGCAATGGAGGGAACTCTGACGCAGTGACGCCGCGTATAGGAAGAAGGTTTTCGGATTGTAAACTATTGTCCACAGGGAAGATAAAAGACAGTACCTGTGAAGAAAGCTCCGGCTAACTACGTGCCAGCAGCCGCGGTACTACGTAGGGAGCAAGCGTTATCCGGAATTATTGGGTGTAAAGGGTGCGTCGACGGGAGAACAAGTTAGTTGTGAA
+
FFF,FFFFF:FFFFFFFFFFFFFFFFFF::FF:FFFFFFFFFFFFFFF,FFFFF:FFFFFFFFFFFFFFFFFFFFFFFFFFFFFF:F:FFFFFFFFFFFF,FFFFFFFFFFFFFFFFF:F:FFFFFFFF:F:FFFFFF:FFFFFFFFFF:FFFFFFFFFFFFFF:FFFFFFFFF,F,FFFFFFFFFFF,:FFFF,FF,FF,FFFFFF:FFFF,F,FFFFFFFFF,,FFF:FFFF,FFFFFF,FFFF:FFF
@A00881:241:HJW2NDRXX:1:2128:25066:19382 1:N:0:CGAGAGAA+GATTGGAG
GGCTACCCTACGGGAGGCAGCAGTGGGGAATTTTGGACAATGGGCGCAAGCCTGATCCAGCTATTCCGCGTGCGGGAAGACGGCCTTCGGGTTGTAAACCGCTTTAGTGGAGGACGACAGGCCTGAGGAGGATAATGCCGTGGGCTATGACGGTACTCCAAGAATAAGCACCGGCTAACTACGTGCCAGCAGCCGCGGTACTACGTAGGGTGCGAGCGTTAATCGGAATTACTGGGCGTAACGGGTGTGC
+
FFF:FFFFFFFFFFFFFFFFFFFFFFFFF:FFFFFFFFFFFFFFFFFFFFFFFF:FFFFFFFFFFFFFFFFFFFFFF,FFFFFFFFFFFFFFFFFFFFFF:F,::FF,FFFFFFFF:F:FF:F,F:FFFFF:FF:FFFFFFFFFF:F:FF:FFFF:FFFFFFF,FFFFFFFFFF:FFFFFF:FFFFFFFFFFFFFFFFFFFF::FF,:FFFFFFF:FFF,F,,FFFF:FF,F:FFFFF:,:,:FF:FF:F
@A00881:241:HJW2NDRXX:1:2128:10719:19523 1:N:0:CGAGAGAA+GATTGGAG
GGCTACCCTACGGGATGCAGCAGTGGGGAATATTGCACAATGGGGGAAACCCTGATGCAGCGACGCCGCGTGAGTGAGGAAGTACTTCGGTATGTAAAGCTCTATCAGGGACGATAGTGACGGTAGCTGATGAATAAGCTCCGGCTAACTACGTGCCAGCAGCCGCGGTAATACGTAGGGAGCGAGCGTTATCCGGATTTACTGGGTGTAAAGGGCGCGTAGGCGGGCTGACAAGTCAGATGTGAAAACT
+
FFFF,FFFFFFFFFFFFF:FF:F,FFFFFFFFFFFFFFF:FFFFFFF:FFFFFFFFFFFFFFFFFFFFFFFFFFFFFFFFFFFFFFFFFF:FFFF:FF:FFFFFFFFFFFFFF:FF:FFFFFFFFFFFFFFFF:FFFFFFFFFFFFFFFFFFFFFFFFFFFFFFFFFFF:,:FFFFFFFFFFFFFFFF,FF:FFFFF:FFFFFFFFFFF,FFFFFFFFF:FF:FFFFFFFFFFFFFFFFF:FFFF:FFFF
@A00881:241:HJW2NDRXX:1:2128:24126:19570 1:N:0:CGAGAGAA+GATTGGAG
GGCTACCCTACGGGAGGCAGCAGTGGGGAATATTGCGCAATGGAGGCAACTCTGACGCAGCAATGCCGCGTGAGTGAAGAAGGGATTCGTTCCGTAAAGCTCTGTTACCGGGGAAGAAGCCTGACGGTACCCGGTGAGCAAGCCCCAGCCAACTACGTGCCAGCAGCTGCGGTAATACGTAGGGGGCGAGCGTTATCCGGATTTATTGGGCGTAAAGGGCACGCAGGCGGTTATCCAGGTGTGATGTTCA
+
FFFFFFFFFFFFFFFFFF,FFFF,FFFF::F::FFFFFFFFFFFFFFFFFFFFFFFFFFFFFFFFFFFFFFFFFFFF:FFFFFF,FFFFFFFFFFFFFFFFFFFFFFFFFFFFFFFFFFFFF:FFFFF::FFFFFFFFFF,FFFFFFFFF:FFFFFF:FFFFFFFFFFFFFFFFFFFFFFFFFFFFFFFFFFF,:FFFFF:F:FFFFF:FFFF,:FFFF:FF:FF:FFF:,F,FFFFFF,F:FFFFF:FF
@A00881:241:HJW2NDRXX:1:2128:18945:19930 1:N:0:CGAGAGAA+GATTGGAG
GGCTACCCTATGGGATGCAGCAGTGGGGGATATTGGACAATGGGGGGAACCCTGATCCAGCGACGCCGCGTGAGTGAAGAAGTATTTCGGTACGTAAAGCTCTATCGGCAGGGAAGAAGGAAGAGACGGTACCTGAGTAAGAAGCCCCGGCTAACTACGTGCCAGCAGCCGCGGTAATACGTAGGGGGCAAGCGTTATCCGGATTTACTGGGTGTACAGGGAGCGCAGACGGAGAGGCAAGTCTGAAGTG
+
FFFF,FFFF,:FFFFFFFFFFFFFFFFFFFFF:FF:FFF,FF:FFFFFFFFFFFFFFFFFFFFFFFFFFF:FFF:F:FFFFF:FFFFFFFFFFFFFFFFFFFFFFF:FF,FFFF,F:FFFFFFFFFFFFFF:FFFF:FF::FFF:FFFFFFFFF:FFFFFFFFFFFFFFFFFFFFF,FFFFFFF,FF:FFF:FFFFFF:FF::FFF:F:FFFFF::,FFFFF:::FFFFFFFFFFFFFF:F:F::::FF:
@A00881:241:HJW2NDRXX:1:2128:31268:20353 1:N:0:CGAGAGAA+GATTGGAG
GGCTACCCTATGGGGTGCAGCAGTGGGGAATATTGGGCAATGGGCGCAAGCCTGACCCAGCAACGCCGCGTGAAGGAAGAAGGCTTTCGGGTTGTAAACTTCTTTTATGAGGGACGAAGGACGTGACGGTACCTCATGAATAAGCCACGGCTAACTACGTGCCAGCAGCCGCGGTAATACGTAGGTGGCGAGCGTTGTCCGGATTTACTGGGTGTAAAGGGCGCGTAGGCGGGAAGGCAAGTCAGATGTG
+
FF:F:FFFF:FFFFFFFFFFFFFFFFFFF:FFFFFFFFFFFFFFFFFFFFFFFFFFFFFFFFFFFFFFFFFFFFFF::FFFFFFFFFFFFFFFFFF:FF:FFF:FFFFFFFFFFFFFFFFFFFFFFFFFFFFFFFFFFF:FFFFFFFFF:FFFFFFFFFFFFF,FFFFFFFFFFFFF:F:FFF:FFF,FFFFFFF:FFFFFFFFFFF:FFFFFFF:F,FFFFFFFF:FFFFFF,FFFF:,FFFFFF:,FF
@A00881:241:HJW2NDRXX:1:2128:31891:20901 1:N:0:CGAGAGAA+GATTGGAG
GGCTACCCTATGGGATGCAGCAGTGGGGAATATTGGGCAATGGAGGCAACTCTGACCCAGCAACGCCGCGTGAGCGATGAAGGTCTTCGGATTGTAAAGCTCTTTAAGTGGGGACGAAGAAAGTGACTGTACCCACAGAATAAGCCTCGGCTAACTACGTGCCAGCAGCCGCGGTAATACGTAGGAGGCAAGCGTTATCCGGAATGACTGGGCGTAAAGGGTGCGTAGGTGGTCTTGCAAGTTAGTATCG
+
FF:FFF:FFFFFFF:FFFFFFFFFFFFFFFFFFFF:FFFFFFFFFFFFFFFFFF:FFFFFFFFFFFFFFFFFF:FFFF:F:FFFFFFFFFFFFFFFFF:FFFFFFFF,FFFFFFFFFFFFFFFFFFFFF:FFFF,FFFFFFF,::FFFFF:FFFFFFFFFFFFFFFFFFFFFFF,F:FFF:FFFF,FF:FFFFFFFFFFFFF:F:FFFFF:FF,::FFFFFFFFFFFFF:FFFF::FF,FFFFF:FF,F:
@A00881:241:HJW2NDRXX:1:2128:20826:21026 1:N:0:CGAGAGAA+GATTGGAG
GGCTACCCTACGGGGCGCAGCAGTGGGGAATATTGCACAATGGGGGAAACCCTGATGCAGCGACGCCGCGTGAGTGAAGAAGTATTTCGGTCTGTAAAGCTCTATCAGCAGGGACGAAAATGACGGTACCTGCATAAGAAGCCCCGGCTAACTACGTGCCAGCAGCCGCGGTAATACGTAGGGGGCAAGCGTTATCCGGATTTACTGGGTGTCAAGGGAGCGTAGGCGGCGGTGCAAGTCAGAAGTGAAA
+
FFFFFFFFFFFFFFFFFFFFFFFFFFFFFFFFFFFFF:FFFFFFFFFFFFFFFFFFFFFFFFFFFFFFFFFFFFFFFFFFFFFFFFFFFFF,FFFFFFFFFFFFFFFFFFFFFF,FFFF,FFFFFFFFFFFFFFFF::FF:FFFFFFFFFFFFFFFFFFF:FFFFFFFFFF:,FFFFF,FFFFFFFFFFFFFFFFFFFFFFFFFFFFFFFFF,F,:FFFFFFFFFFFFFF:FFFFFFFFFFFFFFFFFF:
@A00881:241:HJW2NDRXX:1:2128:11071:21762 1:N:0:CGAGAGAA+GATTGGAG
GGCTACCCTATGGGATGCAGCAGTCGGGAATATTGCGCAATGGAGGAAACTCTGACGCAGTGACGCCGCGTATAGGAAGAAGGTTTTCGGATTGTAAACTATTGTCGTTAGGGAAGATACAAGACAGTACCTAAGGAGGAAGCCCCGGCTAACTATGTGCCAGCAGCCGCGGTAATACATAGGGGGCAAGCGTTATCCGGAATTATTGGGTGTAAAGGGTGCGTCGATGGAGGAGCAAGTTGGTTGTGTA
+
FFF:FFFFF:FFFF,FFFFFF:FFFFFFF:F,:FFFFFFFFFFFFFFFFFFF,FFFFFFFFFFFFFFFFF,FFFFFFFFFFFFFF:FF:FF,FF:F:FF:,FFFFFFFFFFFFF:FFF:F:FFFFFFF:FFF,FFF:FFFFFF:FFFFF:F:FFFFFFFFFFFFFFFFFF:F:F,FFFF:FFFFFFFF,:FFFF:FFFFF,,,:,::FFF,:FF:FFFF:FFFF,FF,FFFFFF:FFFFF:FFF,F,F,:
@A00881:241:HJW2NDRXX:1:2128:7826:21809 1:N:0:CGAGAGAA+GATTGGAG
GGCTACCCTACGGGGGGCACCAGTGAGGGATATTGCACAATGGGGGAAACCCTGATGCAGCAACGCCGCGTGAAGGAAGAAGTATTTCGGTATGTAAACTTCTATCGATGGGGACGAAAGAAATGACGGTACCCAAGTAAGAAGCCCCGGCTAAATACGTGCCCGCAGCCGCGGTACTACGTATGGGGCACGCGTTATCCGGATTTACTGGGTGGAATGGGTGAGTAGGCGGGTGATTGTTGCATATGTG
+
FF,:FFF:FFFFFFFFFFFF:FFFF,FFFFFFFFFFFFFFFFFFFFFFFFFFFFF:FFFFFFFFFFFFFFFFFFFFFFF:FFFFFFF:FFFFFFFFFFFFFFFFFFFFFFFFFF,F,:,F:FFFFFF:FFFFFFF:FFF:F:FFFFF,FFFFFF,FFFF:FF,,F::FFFFFFFFF,F,FFF::F,FF::,:FF:,:FFFFF:F:F:,,:FF::,FFF:FF,F,F,:FF,FF,F,:,F,,:,FF,F:FF:
@A00881:241:HJW2NDRXX:1:2128:9362:22216 1:N:0:CGAGAGAA+GATTGGAG
GGCTACCCTATGGGAGGCAGCAGTGGGGAATATTGCACAATGGGGGAAACCCTGATGCAGCAACGCCGCGTGAAGGAAGAAGTATTTCGGTATGTAAACTTCTATCAACAGGGAAGAAATAAATGACGGTACCTGGCTAAGAAGAACCGGCTAAATACGTGCCAGCTGCCGCGGTAATACGTATGGTTCAAGCGTTCTCCGGATTTACTGGGTGTAAAGGGTGAGTAGGCGGTTATGCAAGTCACATGTG
+
FF,,FFFFF,FFFFFFFFFFFFFFFFFFF:FFFFFFFF,:FFFFFFFFFFFFFFFFFFFFF,FFFFFFFFFFFFFFFFFFFFFFFFFFFFFFFFFFFFFFFF:FFFFFFFFFFF:FFFFFFF:FFF:FFFFFFFFFF,FFFFFFFFFFFFFFFF::F:FFFF,,FF,FFFFFFF:FF,F,FFFF::,F:FFFFF:F,F:FFFF:FFF,:FFFFFF,,:FFFFF,FFFFF,FF:F::FF,,FFFF,,FF,F
@A00881:241:HJW2NDRXX:1:2128:18484:22388 1:N:0:CGAGAGAA+GATTGGAG
GGCTACCCTCTGGGAGGCAGCAGTGGGGAATATTGCACAATGGAGGGAACTCTGATGCAGCGATGCCGCGTGAGGGAAGAAGGTTTTCGGATTGTAAACCTCTGTCTTAAGGGACGATAATGACGGTACCTTAGGAGGAAGCTCCGGCTAACTACGTGCCAGCAGCCGCGGTAATACGTAGGGAGCGAGCGTTGTCCGGAATTACTGGGTGTAAAGGGAGTGTAGGCGGTATGGTAAGTTAGTTGTGAAA
+
FF,,F:,:F,FFFFFFFFF::,,,:,:,FF::FFFFF:F,,FFF,,FFF:F:F:F::FFFFFFFFFF,FFF,F::FFFFFF,,FFF:,F,FFFFFFFF,,:FFF,F:FF:,:,F::F,:F,,F,F:FFFF:FFF,,F,F:,,FFFF:FFFF:FF:F,FFFFFFFFF,FFFF,:FFFF:FF:FFFFFFFFFFFF:FF,:FFFFFF,F,,,F,,,F:FF,,,:FF,FFFF:,F,FFF:FFFFFF,F,FF:FF
@A00881:241:HJW2NDRXX:1:2128:25527:23030 1:N:0:CGAGAGAA+GATTGGAG
GGCTACCCTACGGGACGCAGCAGTGAGGAATATTGGTCAATGGGCGGAAGCCTGAACCAGCCAAGTCGCGTGAGGGATGACGGCCCTACGGGTTGTAAACCTCTTTTGCCGGGGAACAAAAGGCGGGACGCGTCCCGCCGTGGAGTGTACCCGGAGAAAAAGCATCGGCTAACTCCGTGCCAGCAGCCGCGGTAATACGGAGGATGCGAGCGTTCTCCGGCTTTAGTGGGTTGAAAGGGTGCGTAGGCGG
+
FFFFFFFFFFFFFFFFFFFFFFFFFFFFF:FFFFFFFFFFFFFFFFFFFFFFFFFFFFFFFFFFFFFFFFFFFFFFFFFFFFFFFFFFFFFFFFFFF:FFFFFFFFFFFFFFFFF,FF:F,FFFFFF:FFFFF:FFFF,FF:FFFFFFFFFFFF:FFFFFFFFFFFFFFF:FFFFFFFFFFFFF:FFFFFF:FFFFFFFFFFF:F,FF,:FFFFFFFFFF,FF:F,FFF:,,,,,FF:FFFF:FFFF:FF
@A00881:241:HJW2NDRXX:1:2128:25518:23234 1:N:0:CGAGAGAA+GATTGGAG
GGCTACCCTACGGGATGCAGCAGTGGGGAATATTGCACAATGGGGGAAACCCTGATGCAGCGACGCCGCGTGAGTGAAGAAGTATTTCGGTATGTAAAGCTCTATCAGCAGGGAAGAAGGAAGACGGTACCTGAGTAAGCAGCCCCGGCTAACTACGTGCCAGCAGCCGCGGTAATACGTAGGGGGCAAGCGTTATCCGGATTTACTGGGTGTAAAGGGAGCGTAGACGGCAGAGCAAGTCTGAAGTGAA
+
FFFFFFFFFFFFFFFFFFFFFFFFFFFF:FFFFFFFFFFFFFFFFFFFFFFFFFFFFFFFFFFFFFFFFFFFFFFFFFFFFFF,FFFFFFF:FFFF:FFFFFFFFFFFFFFFFFFFFFFFFF:FFFFFFFFFFFFF:FFFFFFFFFFFFFFFFFFFFFFFFFFFFFFFFFFFFFFFFFFFFFFFFFFFFFFF,,FFFFFFFFFF,FFFFFFFFF,FF:FF:FFFFFFFFFFFFFFFF:FF:FFFFFFFFF
@A00881:241:HJW2NDRXX:1:2128:16640:23296 1:N:0:CGAGAGAA+GATTGGAG
GGCTACCCTACGGGACGCAGCAGTGGGGAATATTGCACAATGGGGGGAACCCTGATGCAGCAACGCCGCGTGAGTGAAGAAGTATTTCGGTACGTAAAGCTCTATCAGCAGGGAAGAAGAGAGACGGTACCTGAGTAAGAAGCCCCGGCTAACTACGTGCCAGCAGCCGCGGTACTACGTAGGGGGCAAGCGTTATCCGGAATTACTGGGTGTAAAGGGTGCGTAGGTGGTTTGGCAAGTTGGTAGCGTA
+
FFFFFFFFF,FFFFFFFFFFFFFFFFFFFFF:FFFFFFFFFFFFFFFF:FFFFFFFFFFFF,FFFFFFFFFFFFFFFFFFFFFFFFFFFFFFFFFFFFFFFFFFFFFFF:FFFFFFF,FFFFFFFFFFF::FFFF::FF:FFFFFFFFF,FFFFFFFFFF:FFFFFFFFFFF:F,FFFFF,FFFFFFFFFFFFFFFFFFFFFF:FF:FFFFF,FFFFFFFFFFFF:FFFF:FF:FFFFFFFFFFFFFFFF
@A00881:241:HJW2NDRXX:1:2128:28076:23625 1:N:0:CGAGAGAA+GATTGGAG
GGCTACCCTATGGGAGGCAGCAGTGGGGAATATTGCACAATGGGGGAAACCCTGATGCAGCGACGCCGCGTGAAGGAAGAAGTATCTCGGTATGTAAACTTCTATCAGCAGGGAAGAAAATGACGGTACCTGACTAAGAAGCCCCGGCTAACTACGTGCCAGCAGCCGCGGTAATACGTAGGGGGCAAGCGTTATCCGGATTTATTGGGTTTAAAGGGAGCGTAGACGGAAGAGCAAGTCTGATGTGAAA
+
FFFFFFFFFFFFFFFFFFFFFFFFFFFFFFFFFFFFFFFFFFFFFFFFFFFFFFFFFFFFFFFFFFF:FFFFFFFFFFFFFFFFFFFFF:FFFFFFFFFFFFFFFFFFFFFFFFFFFFFFFFFFFFFFFFFFFFFFFF,F,FFFFFFFF:FFFFFFFFFFFFFFFFFFFFF:FFFFFFFFFFFFFFFFFFFF,:FFFFFFFFFF:FFFFFFFFF:FFFF,F,FF,FF,FFFFFFFFFFFFFFFFFFFF,F
@A00881:241:HJW2NDRXX:1:2128:12509:23657 1:N:0:CGAGAGAA+GATTGGAG
GGCTACCCTACGGGAGGCAGCAGTGGGGAAAATTGGGAATAGGAGGGAACTATTACACAGCCACGCCGCCTCAAGGAAGAAGGTTTTCGGATTGTAAACTACTGTCGCAGTGGACGAAGAATGACGGTACCCTGATAGAAATCCACTGATAACAACGTGCAAGCAGACTCCGTAAAACGTAGGTGGCAAGCGTAGTCCTGAAGTACTGCGTGTAAAGCGAGCGCAGGCGCGCTGAGAACATGTAAGTGAA
+
::,FF,:,::,FF,F::FFFF,,:::,:FF,,,F:F,,F,,F,,,:,FF:,,F,FF,,F:,,FF,,:FF,F,:F,FFF:::,,:,,,,F::FF,,F::,,,,,,F,FFF,,,,FF,FF,,FF::F,F:FF,F,,,F,,F:F,FF,F:FF:F:,,FF,,,:,FFFFF,,,,,,,,FFFF,:FFF:FF:FFF,:F,:FF,,,FF,,F,,F,,:,::F,,,FF:F,FFF,,,,F:FFF,::,,FF,,FFF:,,
@A00881:241:HJW2NDRXX:1:2128:21694:23970 1:N:0:CGAGAGAA+GATTGGAG
GGCTACCCTACGGGGGGCAGCAGTGGGGAATATTGGGCAATGGGCGCAAGCCTGACCCAGCAATACCGCGTGAAGGAAGAAGGCTTTCGGGTTGTAAACTTCTTTTAACGGGGACGACAATGACGGTACCCGTTGAATAAGCTCCGGCTAACTACGTGCCAGCAGCCGCGGTAATACGTAGGGAGCAAGCGTTATCCGGATTTACTGGGTGTAAAGGGCGTGTAGGCGGGAGTGCAAGTCAGATGTGAAA
+
FFFFFFFFFFFFFFFFFFFF:FFFFFFFF,FFFFFFFFFFFFFFFFFFFFFFFF:FFFFFFFFFFFFFFFFFFFFFFFFFFFFFFF:FFFFFFFFFFFFFFFFFFFFFFFFFFFFFFFFFFFFFFFFFFFFFFFFFFFFFFFFFFFFFFFFFFFFFFFFFFFF:FFFFFFFFFFFF:FFFFFFFFFFFFFF:F,FFFFFF,FFFFFFFFFFF:FFFFFFFFF:FFFFFFFFFFFFFFFFFFFF,FFFFFF
@A00881:241:HJW2NDRXX:1:2128:15845:24079 1:N:0:CGAGAGAA+GATTGGAG
GGCTACCCTACGGGAGGCACCAGTGAGGAATATTGGTCAATGGGCGGAAGCCTGAACCAGCCAAGTCGCGTGAGGGATGACGGCCCTACGGGTTGTAAACCTCTTTTGTCGGGGAACAAAAGGCGGGACGTGTCCCGCAGTGGAGTGTACCCGGAGAAAAAGCATCGGCTAACTCCGTGCCAGCAGCCGCGGTAATACGGAGGATGCGAGCGTGATCCGGAGTTATTGGGTTTAAAGGGTGCGTAGGCGG
+
FF::FFFFFFFFFF:FFF,FFFFFF:FFFFF,FFFFFFF:FFFFFFFFFFFFFFFFFFFFFFF,FFFFFFFFFFFFF:F:FFFFFFFFFFFFFFFFFFFFFFFFFFFFFF:FFFFFF:F,,FFFFFFFFFFFFFFFFFFFFFFFF:FFFFFFFFFFF,FFFFFFFFFFFFFFFFFFF,::F,FFFFFF:,FFF:::FFFFFFF:FFFFFFFFF,F,FFFFFFF:,,FFFFF,:F::FFFFFFFFFFF:,:
@A00881:241:HJW2NDRXX:1:2128:29107:24439 1:N:0:CGAGAGAA+GATTGGAG
GGCTACCCTATGGGATGCAGCAGTCGGGAATATTGCGCAATGGAGGGAACTCTGACGCAGTGACGCCGCGTATAGGAAGAAGGTTTTAGGATTGTAAACTATTTTAGACAGGGACGAAAAAATGACAGTACCTGTAGAATAAGCTCCGGCTAACTACGTGCCAGCAGCCGCGGTAATACGTAGGGAGCAAGCGTTATCCGGAATTATTGGGTGTAAAGGGTGCGTAGACGGGAATACAAGTTAGTTGTGA
+
FFF::FFFFFFFFFFFFFFFFFFFFFFFF:FF:FFFFFFF:FFFFFFF:FFFFFFFFFFFFF:FFFFFFFFFFFFFFFFFFFFFFFFFFFFFFFFF:FFFF:FFFFFFFFFFFF,FFF::FFFFFFFFFFFF,FFFFF:FFFFF:FF::FFFFFFFFFFFFF,FFFFFFFFFFFF:FFFF:FFFFFFFFFFFF:F,FFFFFF,:,F,:FFFF:F,FFF:F:FF::,::FFFF:,FFFF::F:,F:FFF::
@A00881:241:HJW2NDRXX:1:2128:8757:24549 1:N:0:CGAGAGAA+GATTGGAG
GGCTACCCTACGGGAGGCAGCAGTGGGGAATATTGGGCAATGGAGGAAACTCTGACGCAGTGACGCCGCGTATAGGAAGAAGGTTTTCGGATTGTAAACTATTGTCGTTAGGGAAGATACAAGACAGTACCTAAGGAGGAAGCCCCGGCTAACTATGTGCCAGCAGCCGCGGTAATACATAGGGGGCAAGCGTTATCCGGAATTATTGGGTGTAAAGGGTGCGTAGATGGAGGAGCAAGTTGGTTGTGAA
+
FF::FFFFF:FFFFFFFFFFFFFFFFFFFFFFFFFFFF,FFFFFFFFFFFFFFFFFFFFFFFFFF:FFFFFFFFF:,FFFFFFFF:FFFFFFFFFFFFFF:FFFFFFFFFFFFFFFFF:FFFFFFFFFFFFF,FFFFFFFFFFFFFFFFFFFFFFFFFFFFFFF:FFFF:FF:F::FFFF,FFF:FFFFF:FF,F:FFFFF::F,::FFFFFFF,FFFFFFFFFFFFFF,FFFF:F,,FFFFF::FFFFF
@A00881:241:HJW2NDRXX:1:2128:18665:24643 1:N:0:CGAGAGAA+GATTGGAG
GGCTACCCTACGGGGCGCAGCAGTGGGGAATATTGGTCAATGGGGGAAACCCTGAACCAGCAACGCCGCGTGAAGGAAGAAGGCTTTCGGGTTGTAAACTTCTTTTATCAAGGACGATAGTGACGGTACTTGATGAATAAGCTCCGGCTAACTACGTGCCAGCAGCCGCGGTACTACGTAGGGAGCGAGCGTTATCCGGATTTACTGGGTGTAAAGGGCGCGTAGGCGGGCTGACAAGTCAGATGTGAAA
+
FFFFFFFFFF:FFFFFFFFFF:FFFFFFFFFFFFFFF:F:FFFFFFFFFFFFFFFFFFFFFFFFFFFF:FFFF:FFFFFF:FFF:FFFFFFFFFFFFFFFFFFFFFFFFFFFFFFFFFFFFF::FFFFFFFFFFFFFFFFFFF,FFFFFFFFFFFFFFFFFFF,FFFFFFFFF,F:FFFFFFFFFFFFFFF,FFFFFFFF:FFF:FFFFFFF:,FFFFFFFFFFFFFFFFFFFF,FFF,FFF::FFF:FF
@A00881:241:HJW2NDRXX:1:2128:21793:24643 1:N:0:CGAGAGAA+GATTGGAG
GGCTACCCTACGGGGTGCAGCAGTCGGGAATATTGCGCAATGGAGGGAACTCTGACGCAGTGACGCCGCGTATAGGAAGAAGGTTTTCGGATTGTAAACTATTGTCCACAGGAAAGAAAAAGGACTGTACCTGTGAAGAAAGCTCCGGCTAACTACGTGCCAGCAGCCGCGGTAATACGTAGGGAGCAAGCGTTATCCGGAATTATTGGGTGTACAGGGTGCGTAGACGGGCAAGCAAGTTAGTTGTGAA
+
FFFFFFFFF,FFFFFFFFFFFFFFFFFFFFF,,FFFFFFFFFF,FFFFFFFFFF:FFFFFFF,FF:FFFFFFFFFFFFFFFFFFFFFFFFFFFFFF,FFFFFFFFFFFFFFFFFFFFFFFFFFFFFFFFFFFFFF,:FFFFFFFFFFFF:FFFFFFFFFFFFFF:FFFFFFFFFFF,FFFFFFFFFFFFFFFFF,FFFFFFF,:FFFFFFFFFF:,FFFFFFFF::FFFFF:FFFFFF:FF,:FFFFFFF
@A00881:241:HJW2NDRXX:1:2128:23303:24972 1:N:0:CGAGAGAA+GATTGGAG
GGCTACCCTATGGGGTGCAGCAGTTAGGAATATTGGGCAATGGAGGGAACTCTGACCCAGCAACGCCGCGTGAAGGAAGAAGGTTTTCGGATTGTAAACTTCTGATCTAGGGGAAGAAGAAAGTGACGGTACCCTAGGAGAAAGCCACGGCTAACTACGTGCCAGCAGCCGCGGTAATACGTAGGTGGCGAGCGTTGTCCGGACTAACTGGGCGTAAAGGGAGCGTAGGTGGTTATTTAAGTTAGGTGTG
+
FFFFFFFFFFFFFFFFFFFFFFFFFFFFFFFFFFFFFFFFFFFFFFFFFFFFFFFFFFFFFFFFFFFFFFFFFFFFFFFFFFFFFFFFFFFFFFFFFFFFFFFFFFFFFFFFFFFFFFF:FFFFFFFFFFFFFFFFFFFFFFFFFFFFFFFFFFFF:FFFFFFFFFFFFFFFFFFF,FFFFFFFFFFFFFFFFFFFFFFFFFF,FFFFFFFFFFFF:FFFFFFFF:FFF:FFFFFFFFFFFFFFFFFFFF
@A00881:241:HJW2NDRXX:1:2128:11623:25003 1:N:0:CGAGAGAA+GATTGGAG
GGCTACCCTACGGGATGCAGCATTCGGGAATATTGGGCAATGGAGGAAACTCTGACCCAGCAATACCGCGTGAAGGACGAAGGTTTTCGGATTGTACACTTCTGTTATAAAGAAAGAAAAAATTGACGGTACTTTATAAGTAAGCCCCGGCAAACTATGTGCCAGCAGCCGCGGTGATACATAGGGGGCAAGCGTTGTCCGGCATGACTGGGTGTAAAGGGTGTGTAGGTGGCTGTTTAAGGTAGAGGTG
+
FF:FFFFFFFFF:F,FFFFFFFFF:FFFFFFFFFFFFFFFFFFFFFFFFFF:FFFFFFF:FFFFFFF:FFFF,FFFFFFFFFFFFFFFF:F:FFFF,FFF:FFFFFFFF:F,FF,FFFFFFF,FFFFF:FF:FF,:FF:FFFF,FFF:FFFFFFFF:FFF:FFFFFFFFFFF:F:FFFFFFF:FFFFFFFFF:FFFF:FFFF,FFF:FFFFF:FFF:FFFFFFFFF:F:FF:F:FFFFFFF,F:FFF:FF
@A00881:241:HJW2NDRXX:1:2128:21224:25473 1:N:0:CGAGAGAA+GATTGGAG
GGCTACCCTATGGGGTGCAGCAGTGGGGAATATTGGGCAATGGGGGCAACCCTGACCCAGCAACGCCGCGTGAAGGAAGAAGGTCTTCGGATTGTAAACTTCTTTGACGAGGGACGATAATGACGGTACCTCGAAAACAAGCCACGGCTAACTACGTGCCAGCAGCCGCGGTAATACGTAGGTGGCAAGCGTTGTCCGGATTTACTGGGTGTAAAGGGCGCGTAGGCGGGACTGCAAGTCAGATGTGAAA
+
FFFFFFFFFFFFFFFFFFFFFFFFFFFFFFFFFFFFFF,FFFFFFFFFFFFFFFFFFFFFFFFFFFFFFFFFFFFFFFFFFFFFFFFFFFFFFFFFF:FFFFFFFFFFFFFFFFFFFFF,FFFFFFFFFFFFFFFFFFFFFFFFFFFFFFFFFFF:FFFFFFFFFFFFFFFFFFFFFFFFFFFFFFFFFFFFFFFFFFFFFFFF:FFFFFFF:FFF:FFFFFFFFFF:FFFFF:,FFFFF,FFFFFFFFF
@A00881:241:HJW2NDRXX:1:2128:27389:26506 1:N:0:CGAGAGAA+GATTGGAG
GGCTACCCTATGGGATGCACCAGTGGGGGATATTGCACAATGGGGGAAACCCTGATGCAGCGACGCCGCGTGCAGGAAGAAGGTTTTCGGATTGTAAACTGCTTTAGACAGGGAAGAAAAAAGACGGTACCTGACTAAGAAGCCCCGGCTAACTACGTGCCAGCAGCCGCGGTAATACGTAGGGGGCGAGCGTTATCCGGAATTACTGGGTGTAAAGGGAGCGCAGACGGCGCTGCAAGTCTGGAGTGAA
+
FFFFFFFFFFFFFFFFFFFFFFFFFFFFFFFFFFFFFF:FFFFFFFFFFFFFFFFFFFFFFFFFFFFFFF:FFFFFFFFFFFFFFFFFFFF:FFFFFFFFFFFFFFFFFFFFFF:FFFFFF:FFFFFFFFFFFFFFFFFFFFFFFFFFFFFFFFFFFFFFFFFFFFFFFFFF:F,F,FFFFFFFF:FFFFFFFF:FF:FFFFFFFF:FFFFFFFFFFFFFFFFFF,FFFFFFFF:FF:FFFFFFFFFF:F
@A00881:241:HJW2NDRXX:1:2128:7591:26944 1:N:0:CGAGAGAA+GATTGGAG
GGCTACCCTATGGGGCGCAGCAGTCGGGAATATTGCGCAATGGAGGAAACTCTGACGCAGTGACGCCGCGTATAGGAAGAAGGTTTTCGGATTGTAAACTATTGTCGTTAGGGAAGATACAAGACAGTACCTAAGGAGGAAGCCCCGGCTAACTATGTGCCAGCAGCCGCGGTAATACATAGGGGGCAAGCGTTCTCCGGAATTATTGGGTGTAAAGGGTGCGTAGATGGAGGAGCAAGTTGGTTGTGAA
+
FFFFFFFFFFFFFFFFFFFFF,FFFFFF::FF:FFFFFF:FFF:FFFFFFFFFFFFFFFFFFFFFFFFFF,FF:FFFFFFFFFFFFFFFFFFFFFFFFFF:FFFFFFFFFFFFFFF:FFFFFFFFFFFFFFFFFFFFFFF,FFFFFFFFF:FFFFFFFFFFFFFFFFFFFFF::FFFFF,FFFFFFFF:FFF:F,FFFFFF,,FF:FF:FFFFFFFFFFFFFFFFFFFFF::FFFFF:FFFFF:FFFFFF
@A00881:241:HJW2NDRXX:1:2128:30309:26960 1:N:0:CGAGAGAA+GATTGGAG
GGCTACCCTACGGGATGCAGCAGTTAGGAATATTGGGCAATGGAGGGAACTCTGACCCAGCAACGCCGCGTGAAGGAAGAAGGTTTTCGGATTGTAAACTTCTGATCTAGGGGAAAAAGGAAGTGATGGTACCCTAGGAGAAAGCCACGGCTAACTACGTGCCAGCAGCCGCGGTAATACGTAGGTGGCGAGCGTTGTCCGGAATGACTGGGCGTAAAGGGAGCGTAGGTTGCGGTTTATGTTAAATGTG
+
FFFF:FFFF:FFFFFFFFFFFFFFFFFF:FFFF:FFFFFFFFFFFFF:FFFFFFFFFFFFFF:FFFFFFFFFFFFFFFFFFFFF,FFFFFF:FFFFF:FFFFFF,FFFFFFFF::,F,FFFFFFFFFF:FFFF:F,FFFFFFFFFFFFFF:F:FFF,F:FFFF,FFFFFF:FFFF,F::FFFFFFFFF::FFFFF:FFFFFFFFFFF,FFFFF:,FFFFFFF:FF,FFFF,FFFF,:F,:FFFFFF::FF
@A00881:241:HJW2NDRXX:1:2128:23990:27195 1:N:0:CGAGAGAA+GATTGGAG
GGCTACCCTACGGGGTGCAGCAGTGGGGAATATTGGGCAATGGGCGCAAGCCTGACCCAGCAACGCCGCGTGAAGGAAGAAGGCTTTCGGGTTGTAAACTTCTTTTATGTGGGACGAACAAATGACGGTACCACATGAATAAGCCACGGCTAACTACGTGCCAGCAGCCGCGGTAATACGTAGGTGGCAAGCGTTATCCGGATTTACTGGGTGTAAAGGGAGCGCAGGCGGCGCGGCAAGTCCGGTGTGA
+
FFFF:FFFFFFFFFFFFFFFF:FFFFFFFFFFFFFFFFFFFFFFFFFFFFFFFFFFFFFFFFFFFFFFFFFFFFFFFFFFFFFFF:FFFFFFFFFFFFFFFFFFFFFFFFFFFFFFFFFF,F,FFFFFF,FFFFFFFF:FFFFFFFFFFFFFFFF:FFFFFFFFFFFFFF:FFFF,FF,FFFFFF:FFFFFFFF:FFFFFF,FFFF,F:FFFFF,:FFFFFFFFF,FFF:F:FFFFFF,,F:F:F:FFFF
@A00881:241:HJW2NDRXX:1:2128:27028:27289 1:N:0:CGAGAGAA+GATTGGAG
GGCTACCCTATGGGATGCAGCAGTGGGGAATATTGGTCAATGGGGGAAACCCTGAACCAGCAACGCCGCGTGAAGGAAGAAGGCTTTCGGGTTGTAAACTTCTTTTACCGGGGACGATAGTGACGGTACCTGGTGAATAAGCTCCGGCTAACTACGTGCCAGCAGCCGCGGTAATACGTAGGGAGCGAGCGTTATCCGGATTTACTGGGTGTAAAGGGCGCGTAGGCGGGCCGACAAGTCAGATGTGAAA
+
FFFFFFFFFFFFFFFFFFFFFFFFFFFFFFFFFFFFFF,FFFFFFFFFFFFFFFFFFFFFFFFFFFFFFFFFFF,FFFFFFFFFFFFFFFFFFFFFFFFFFFFFFFF,FFFFFFFFFFFFFFFFFFFFF,F:FFFF:FFFFFFF:FFFFFFFFFFFFFFFFFF:F:FFFFF:FFFFFFFFFFFFFF:FFF,:F:FFFFFFFFFFFFFFFFFF:FF:FFFFFFFF,FF:FFFFFFF:FFFFFFF:FFFFFF
@A00881:241:HJW2NDRXX:1:2128:15157:27618 1:N:0:CGAGAGAA+GATTGGAG
GGCTACCCTACGGGGTGCAGCAGTGGGGAATATTGCACAATGGGGGAAACCCTGATGCAGCGACGCCGCGTGAGTGAAGAAGTATTTCGGTATGTAAAGCTCTATCAGCAGGGAAGATAATGACGGTACCTGAATAAGAAGCCCCGGCTAACTACGTGCCAGCAGCCGCGGTAATACGTAGGGGGCAAGCGTTATCCGGATTTACTGGGTGTAAAGGGTGCGTAGGTGGCATGGCAAGTCAGATGTGAAA
+
FFFFFFFFFFFFFFFFFF:FFFF:FFFF:::FFFFFFFFFFFFFFFFFFFFFFFFFFFFFFFFFFFFFFFFFFFFFFFFF:FFFFFFFFFFFFFFFFFFFFFFFFFFFFFFFFFFFFFFFFFFFFFFF:FFFFFFFFFFFFFFFFFFFFFFFFFFFFFFFFFF:FFFFFFFF,FFFFFFFFFFFFF:FFFF,:,FFFFFF:FFFFFFFF:FF:F,FFFFFFFF,FFFFFFF:FFFFFFFF,FFFFFF,F:
@A00881:241:HJW2NDRXX:1:2128:22752:27931 1:N:0:CGAGAGAA+GATTGGAG
GGCTACCCTATGGATGCAGCAGTGGGGAATATTGTGCAATGGAGTCAACTCTGACCCAGCAACGACGCGTGAGAGATGAAGGTCTTCGGATTGTAAAGCTCTTTAAGTGCGGACGAAGAACGATACTGTAACAACAGAATAATCCTCTGCTAACAACTAGACAGCAGCAGCCGTAATACTTAGTAGGCAATCGTAATCCCGACTGACTCGGCGTAAACCTTGAGTAGTGTGCCTCAAAATTAAGAACCGT
+
,,F,FF:F,,:FFF:,,F:FF::FF:F:F,:,:,,,:,,,F,F,,:FFFFFFFF,,,:FFF,FF,FF:,FF,F,F:,,F:,:FFF,F:FF,FFF:FFFFFF,,,FFF,,,FFFF,::,F:,F,,FFFFF:,F:,,:FF,FF:,F,,F,FF,FFF,,F,,:,FF:,:,F,FF,FFFF,F,,F,F,FF,,:F,,,:,FF,:,FF:,F,::,F,,FF,FF,:,F,,:FF,,,,,,F::,,FF,F::F,F,F,,
@A00881:241:HJW2NDRXX:1:2128:28791:28181 1:N:0:CGAGAGAA+GATTGGAG
GGCTACCCTATGGGGGGCAGCAGTGGGGGATATTGCACAATGGGGGAAACCCTGATGCAGCGACGCCGCGTGAGTGAAGAAGTATTTCGGTATGTAAAGCTCTATCAGCAGGGAAGAAAGAGACGGTACCTGAGTAAGAAGCCCCGGCTAACTACGTGCCAGCAGCCGCGGTAATACGTAGGGGGCAAGCGTTATCCGGATTTACTGGGTGTAAAGGGAGCGTAGACGGCATGGCAAGTCTGAAGTGAAA
+
FFFFFFFFFF:FFFFFFFFFFFFFFFFFFFFFFFFFFFFFFFFFFFFFFFFF:FFFFF:FFFFFFFFFFFFFF:FFFFFFFFFFFFFF:FFFFF:FFFFF:F,F:FFFFFFFFFFFFFFFFFFFFFFFFFFFFFFFFFFFFFFFFFFFFF:FFFFFFFFFF,FFFFFFFFFFF:F,FFF,FFFFFFF::FFFFFFFFFFFFFFFF:::F:FFFFFFF,:FFFFF:FFFFFFFFFFF,FFFFFFFFFFF:F
@A00881:241:HJW2NDRXX:1:2128:12970:28338 1:N:0:CGAGAGAA+GATTGGAG
GGCTACCCTATGGGGGGCAGCAGTGAGGAATATTGGTCAATGGGCGAGAGCCTGAACCAGCCAAGTCGCGTGAGGGAAGACGGTCCTATGGATTGTAAACCTCTTTTGCCGGGGAGCAAGGAACGGCACGAGTGCCGCTTCGGAGAGTACCCGGAGAAAAAGCATCGGCTAACTCCGTGCCAGCTGCCGCGGTAATACGGAGGATGCGAGCGTTATCCGGAGTTCTTGGGTTTACAGGGTGCGCAGGCGG
+
FF,::FFFF:FFFFFFFFFFFFFFFFFFFFFFFFFFFFFFFFFFFFFFFFFFFFFFFFFFFF,FFFFFFFFFFFFFF:FFFFFFFFFFFFFF,FFFFFFFFFF,FFFFFFFFFFFFFFFFFF:FFFFFFFFFFFFFFF:FFFFFFFFFFFFFFFFFF:FF,F::FFFFFFFFFFFFFFFFFFFF,:FFFFFFFFFFFFFFFFFFFFFFFFFFFF,FFFFFF,FF:FFFFFF,::,:FFFFFFFF:FFFF:
@A00881:241:HJW2NDRXX:1:2128:17155:28761 1:N:0:CGAGAGAA+GATTGGAG
GGCTACCCTATGGGATGCAGCAGTGGGGAATATTGGGCAATGGAGGAAACTCTGACCCAGCAACGCCGCGTGAATGATGAAGGTCTTCGGATTGTAAAGTTCTTTTCTAAGGGAAGAAGAAAGTGACGGTACCGTAGGAATAAGCCTCGGCTAACTACGTGCCAGCAGCCGCGGTAATACGTAGGAGGCAAGCGTTATCCGGAATGAGTGGGCGTAAAGGGTGCGTAGGTGGGTTGACCAGGTAGTAGCG
+
FF,:FF,:,FFFFFFF:FFFFFFFF,FFFF,F:FFFFFF:FFFFFFF,FFFFFFFF,:FFFF,FFF:FFFFFF,F:FFFF:FFFFF::FFFFF:F:FFFFFFFFFFFFFFFFF:FFF,FFFFFFFFFF:FFF,,F,FFFFFF:F,FFFF,FFFFFF,FFF,::,FF:FFFFFFFFFFFF,FFF,FFFFF:FFFFFF:FFFFFF,FFF,::FF:FFF,F:FF,:FF,FFFF,F,FFF,,FFF,:F,,FF:F
@A00881:241:HJW2NDRXX:1:2128:28393:29246 1:N:0:CGAGAGAA+GATTGGAG
GGCTACCCTACGGGGCGCAGCAGTGGGGAATATTGCACAATGGGGGGAACCCTGATGCAGCGACGCCGCGTGAAGGAAGAAGTATCTCGGTATGTAAACTTCTATCAGCAGGGAAGAAAATGACGGTACCTGACTAAGAAGCCCCGGCTAACTACGTGCCAGCAGCCGCGGTAATACGTAGGGGGCAAGCGTTATCCGGATTTACTGGGTGTAAAGGGAGCGTAGACGGAAGAGCACGTCTGATGTGAAA
+
FFFFFFFFFFFFFFFFFFFFF:F:FFFF:FFFFFFFFFFFFFFFFFFF:FFFFF:FFF,FFF:FFFFFFFFFFFFFFF:F:FF,F:FFFFFFFFFFFFFFFFFF:FFFFFFFFFFFFFFFF:FFFFFFFFFFFFFFFFFFFFFFFF:FFFFFFFFFF:FFFFFFFFFF:FFFFFFFFFFFFFFFFFF:FFF::FFFF:FFFFFFFFFFF,FFFFFFF:FFFFFFFFFFFFFF:FFF,FFF,FF:FFFFFF
@A00881:241:HJW2NDRXX:1:2128:31910:29418 1:N:0:CGAGAGAA+GATTGGAG
GGCTACCCTATGGGAGGCACCAGTGGGGAATATTGGGCAATGGGCGCAAGCCTGACCCAGCAACGCCGCGTGAAGGAAGAAGGCTTTCGGGTTTTAAACTTCTTTTATGAGGGACGAAGGACGTGACGTTACATCATGAATAATCCAAGGCTAACTACGAGCCAGCAGCATCGGTAATACGTAGGTGGCGAGAGTTGTCCGGATTTACTGGGTGTAAAGGGCGCGTAGGCGGGCATGCAAGCCAGATGTG
+
FF,,:,FFFF,FFFFF:FFFFFFFFFFFFFFFFFFF,FFFFFFFFFFFFFFFFF:FFFFFFFFFF:FFFFFF:FFFFFFFFFF,:,F,FFF,F,FFFFFF,:,FF:FF:FFFFF,FFF:FF:FF:FF:,FFF,FFFFFFFFFF,F:::FFFFFF,FFF,,:FF:FFFF:,,FFF,F,FF:FF::,FF,F:FF,,,F,FFFF:F:FF:,:FFFF,,F:FFF,,F,F,FF:FFF::FFFF,FF,FF,,:FF:
@A00881:241:HJW2NDRXX:1:2128:30273:29904 1:N:0:CGAGAGAA+GATTGGAG
GGCTACCCTATGGGGTGCAGCAGTGAGGAATATTGGTCAATGGGCTAAGGCCTGAACCAGCCAAGTCGCGTGAGGGAAGACGGTCCTATGGATTGTAAACCTCTGTCTTTAGGGACGATAATGACGGTACCTAAGGAGGAAGCTCCGGCTAACTACGTGCCAGCAGCCGCGGTAATACGTAGGGAGCGAGCGTTGTCCGGAATTACTGGGTGTAAAGGGAGTGCAGGCGGGACAGCAAGTCAGATGTGAA
+
FFFF,,:FFFFFFFFFFFFFFFFFFFFFFFFFFFFF:F::FFFFFFFFFFFFFF:FFFFFFFFFFFFFFFFFF:FFFFF:FF::FFFFFF:FFF:FFFFFFFFFFFFFFFFFFFFFFFFFFFFFFF:FFFFFF:FFFFFFFFFFF:FFFFFF:FFFFFFFFFFFFFFFFFFFFF,FF,FFFFFFFFFFFFFFFFFFFFF:,FFFFFF:FFF:FF,FFFFFFFFFF:FFFF:,FFFFF:FFFFFF:FFF,F
@A00881:241:HJW2NDRXX:1:2128:25201:29951 1:N:0:CGAGAGAA+GATTGGAG
GGCTACCCTATGGGATGCAGCAGTGGGGAATATTGGGCAATGGGCGCAAGCCTGACCCAGCAACGCCGCGTGAAGGAAGAAGGCTTTCGGGTTGTAAACTTCTTTTATGAGGGACGAAGGACGTGACGGTACCTCATGAATAAGCAACGGCTAACTACGTGCCAGCAGCCGCGGTACTACGTAGGTGGCGAGCGATGTCCGGATTTACTGGGTGTAAAGGGCGCGTAGGCGGGCATGCAAGTCAGATGTG
+
FF:F:FFFFFFFFFFFFFFFFFFFFFFFF:FFFFFFFFFFFFFFFFFF:FFFFFFFFFFFFFFFFFFFFFFFFFFFFFFFFFFFFFFFFFFFFFFFFFFFFFFFF:FF:FFFFF::FFFFFFF:FFFFFF:FFFFF,FF:FFF,F,:,F:FF::FFFFF:FF,F::FFFFFFFFFF,FFF:,FF:FFFFFFFFF,F:,F:,FFFF,FFFF::FFFFFF:,FF,FFFFF:F,:F:,F::F,,F::FF,:FF
@A00881:241:HJW2NDRXX:1:2128:12500:30530 1:N:0:CGAGAGAA+GATTGGAG
GGCTACCCTATGGGATGCAGCAGTGGGGAATATTGGTCAATGGGCGGAAGCCTGAACCAGCCAAGTCGCGTGAGGGATGAAGGCCCTACGGGTTGTAAACCTCTTTTGCCGGGGAACAAGTGCCGGGACGTGATCCCGGAGCTGAGTGTACCCGGAGAAAAAGCATCGGCTAACTCCGTGCCAGCAGCCGCGGTAATACGTAGGAGGCAAGCGTTATCCGGAATGACTGTGCGTAAAGGGTGCGTAGGTG
+
FF,,FFFFF,FFFFFFF,FFFFFFFFFFFFFFFFFFFF:FFFFFFFFFFFFFFFFFFFFFFF:FFFFFFF:FFFFFFFFFFFFFF:F:FFFFFFFFFFFFFFFFFFFFFFFFFFFFFFFFFFFFFFFFFFFFFFFFFFFFFFFFFFFFFFFFFFFFFFF:FFFFFFFFFFFFFFFFFFFFFFFFFFFFFFFFFFFFF:FF:FFFFFFFFFFFFFFFF:FFFFFFF,F:F,FFFFFFFFFFFFFFF:F:FF
@A00881:241:HJW2NDRXX:1:2128:31259:31172 1:N:0:CGAGAGAA+GATTGGAG
GGCTACCCTATTGGGGGGCAGCAGTCGGGAATATTGCGCAATGGAGGAAACTCTGACGCAGTGACGCCGCGTATAGGAAGAAGGTTTTCGGATTGTAAACTATTGTCGTTAGGGAAGATACAAGACAGTACCTAAGGAGGAAGCCCCGGCTAACTATGTGCCAGCAGCCGCGGTAATACATAGGGGGCAAGCGTTATCCGGAATTATTGGGTGTAAAGGGTGCGTAGATGGAGGAGCAAGTTGTTTGTGA
+
FF,F:F,F,F:FFFFFFFF:FFFFFFFFF,,F:FFFFFFFFFFFFFFFFFFFFFFFFFFFFFF,FF:FFFFFFFFFFFFFFFFFFFFFFFFFFFFFFFFFF,F,FFFFFFFFFFFFFFFFFFFFFF,FFFFFFFFFFFF:FFFFFFFFFFFFFFFF:FFFFFFFFFFFFFFFFFFFFFFFFFFFFFFFFFFFFFFFFFFFFFFF,FF,FFFFFFFFFFFFFFFFFF:FFFFFF:FFFF:FFFF,FFFFF,
@A00881:241:HJW2NDRXX:1:2128:16685:31767 1:N:0:CGAGAGAA+GATTGGAG
GGCTACCCTATGGGATGCAGCAGTGGGGAATATTGGTCAATGGGGGAAACCTTGAACCAGCAACGCCGCGTGAAGGAAGAAGGCTTTCGGGTTGTAAACTTCTTTTATCAGTGACGATAGTGACGGTAGCTGATGAATAAGCTCCGGCTAACTACGTGCCAGCAGCCGCGGTAATACGTAGGGAGCGAGCGTTATCCGGATTTACTGGGTGTAAAGGGCGCGTAGGCGGGCTGACAAGTCAGATGTGAAA
+
FFFFFFFFFF:FFFFFFFFFFFF:FFFF,FFFFFFFFFFFFFFFFFFFFFFFFFFFFFFFFFFFFFFFFFFFFFFFFFFFFFFFFFFFFFFFFFFF:FFFFFFFFFFFFFFFFFFF:FFFFFFFFFFFFFFFFFFFFFFFFFFFFFFFFFFFFFFFFFFFFFFFFFFFFFFFFFFFFFFFFFFF:FFFFFFF::FFFFFFFF:::FFFF:FFFFF:FFFFFFFFFFFFFFFFF:F:FF:::FFFFFFFFF
@A00881:241:HJW2NDRXX:1:2128:18457:32174 1:N:0:CGAGAGAA+GATTGGAG
GGCTACCCTATGGGATGCACCAGTGGGGAATATTGGGCAATGGAGGCAACTCTGACCCAGCAACGCCGCGTGAGCGATGAAGGTCTTCGGATTGTAAAGCTCTTTAAGTGGGGACGAAGAAAGTGACTGTACCCACAGAATAAGCCTCGGCTAACTACGTGCCAGCAGCCGCGGTAATACGTAGGAGGCAAGCGTTATCCGGAATGACTGGGCGTAAAGGGTGCGTAGGTGGTTTGGCAAGTTGGTAGCG
+
FFFFFFFFFFFFFFFFFFFFFFFFFFFFFFFFFFFFFFFFFFFFFFFFFFFFFFFFFFFFFFFFFFFFFFFFFFFFFFFFFFFFFFFFFFFFFFFFFFFFFFFFFFFFFFFFFFFFFFFFFFFFFFFFFFFFFFFFFFFFFFFFFFFFFFFFFFFFFFFFFFFFFFFFFFFFFFFFFFFFF:FFFFFFFFFFFFFFFFFFFFF,FFFFFFFFFFFFF:FFFFFFFFFFFFFFF:FFFFFF:FFFFF,FFF
@A00881:241:HJW2NDRXX:1:2128:7247:32205 1:N:0:CGAGAGAA+GATTGGAG
GGCTACCCTATGGGATGCAGCAGTCGGGACTATTGCGCAATGGAGGAAACTCTGACGCAGTGACGCCGCGTATAGGAAGAAGGTTTTCGGATTGTAAACTATTGTCGTTAGGGAAGATACAAGACAGTACCTAAGGAGGAAGCCCCGGCTAACTATGTGCCAGCAGCCGCGGTAATACATAGGGGGCAAGCGTTATCCGGAATTATTGGGTGTAAAGGGTGCGTAGATGGAGGAGCAAGTTGGTTGTGAA
+
FFFFFFFFFFFFFFFFFFFFFFFFFFFFF,FFFFFFFFFFFFFFFFFFFFFFFFFFFFFFFFFFFFFFFFFFFFFFFFFFFFFFFFFFFFFFFFFFFFF:FFFFFF:F:FFFFFFFFFFFF,FFFFF:FFFFF,FFFFFFFFFFF:FFFFFFFFFF:FFF:FFFFFFFFFFFFFFFFFFFFFFFFFFF:FFFFFFFFFFF:FFFF:FFFFFFFFFF,FFFFFFFFFFFFFFFFFFFFFFFFFFFFFFFFF
@A00881:241:HJW2NDRXX:1:2128:17409:32487 1:N:0:CGAGAGAA+GATTGGAG
GGCTACCCTACGGGATGCAGCAGTGAGGAATATTGGTCAATGGGCGATGGCCTGAACCAGCCAAGTAGCGTGAAGGATGACTGCCCTATGGGTTGTAAACTTCTTTTATAAAGGAATAAAGTCGGGTATGCATACCCGTTTGCATGTACTTTATGAATAAGGATCGGCTAACTCCGTGCCAGCAGCCGCGGTAATACGGAGGATCCGAGCGTGATCCGGATTTATTGGGTTTAATGGGCGCGTAGATGGA
+
FFFF:FFFF:FFFF:FFFFFFFFFFFFFFFFFFFFF:F:FFFFFFF:FFFFF:FFFFFFFFFFFFFFFFFFFFFFFFFFFFFFFFF:FFFFFFFFF,FFFFF:FFFFFFF,:FFF:FF,:FFFFFFFFFFFFFFFFFFFFFFFFFFFFFFFFFFFFFFF:F:FFF:FFFF,FFFFFFFFFFFF,FFFFFFFFF,FFFFF,FFFFFFFF:FF,,:,FFFFF,F:::FFFFFF,FF,FFF,FFF:,F,,:F,
@A00881:241:HJW2NDRXX:1:2128:6054:32925 1:N:0:CGAGAGAA+GATTGGAG
GGCTACCCTATGGGACGCAGCAGTGGGGGATATTGCACAATGGGGGAAACCCTGATGCAGCGACGCCGCGTGAGTGAAGAAGGTTTTCGGATTGTAAACCTCTGTCCCAGGGGACGAAGTGCGTGACGGTACCCTGGGAGGAAGCCCCGGCTAACTACGTGCCAGCAGACGCGGTAATACGGAGGGGGCGAGCGTTGTCCGGAATGACTGGGCGTAAAGGGCGTGTAGGCGGCCGATTAAGACTGGAGTG
+
FF:F:FFF:FFFFFFFFFFFFFFFFF:FFFF:FFFFFFFFFFFFFFFFFF,FFFF:FFFFFFFFFFFFFFFFFFFFFF:FF,FFFFFFFFFFFFFFFF,FFFFFFFFFFFFFFFFFF:FFF:FFFFFFFF:F:FFFFFFFFF::FF:F:FFFFFFFFFFFFFFFFFFF,FFFFFFFF:FFF,FFFFFF:FFFFFFFFFFFFFFFFFFFFFFFFFF,FFFFFFFF::F,,FFFFF,,,FFFF,:FFFFFFF
@A00881:241:HJW2NDRXX:1:2128:28429:33317 1:N:0:CGAGAGAA+GATTGGAG
GGCTACCCTATGGGACGCAGCAGTCGGGAATATTGCGCAATGGAGGAAACTCTGACGCAGTGACGCCGCGTGCAGGAAGAAGGTTTTCGGATTGTAAACTGCTTTAGACAGGGAAGAAAAAGGACAGTACCTCATGAATAAGCCACGGCTAACTACGTGCCAGCAGCCGCGGTAATACGTAGGTGGCGAGCGTTGTCCGGATTTACTGGGTGTAAAGGGCGCGTAGGCGGGTAGGCACGTCAGATGTGAA
+
FFFFFFFFFFFFFFFFFFFFFFFFFFFFFFFFFFFFFFFFFFFFF:FFFFFFFFFFFFFF:FFFFFFFFFFFFFFFFFF::FFFFFFFFFFFFFFFFFFFFFFFFFF:FFFFFFFFFF,FFFFFFFFF:FFFFFF,FFFFFFFFFFFFFF:FFFFFFF::FFFF,FFFFFFFFF,FFFFFFFFFFFFFFFFF:FFFFFFF:FFFFFFFFFFFFF,FF:FFFFFFFFFFFFFFFFFFF,,FFFF,FFF:F,
@A00881:241:HJW2NDRXX:1:2128:26603:33348 1:N:0:CGAGAGAA+GATTGGAG
GGCTACCCTACGGGGTGCAGCAGTGGGGAATATTGCACAATGGGGGGAACCCTGATGCAGCGACGCCGCGTGAAGGAAGAAGTATCTCGGTATGTAAACTTCTATCAGCAGGGAAGAAAATGACGGTACCTGACTAAGAAGCCCCGGCTAACTACGTGCCAGCAGCCGCGGTAATACGTAGGGGGCAAGCGTTATCCGGATTTACTGGGTGTAAAGGGAGCGTAGACGGAAGAGCAAGTCTGATGTGAAA
+
FFFFFFFFFFFFFFFFFFFFFFFFFFFFFFFFFFFFFFFFFFFFFFFF:FFFFFFFFFFFFFFFFFFFFFFF:FFFFFFFFFFFFFFFFFFFFFFFFFFFFFFFFFFFF:FFFF:FFFFFFF:FFFFFFFFFFF,:FFFFFFFFFFFFFFFFFFFFFFFFFFFFFFFFFFFF:FFFFFFFFFFFFF:FFFFFFF,FFF,FFFFFFFFFFFFFFFFFFFFFFFFFFFFFFFFFFFFF:FFFFFF:FFFF,F
@A00881:241:HJW2NDRXX:1:2128:29270:33520 1:N:0:CGAGAGAA+GATTGGAG
GGCTACCCTACGGGACGCAGCAGTGGGGAATATTGCACAATGGGGGAAACCCTGATGCAGCGACGCCGCGTGAGTGAAGAAGTATTTCGGTATGTAAAGCTCTATCAGCAGGGAAGATAATGACGGTACCTGAATAAGAAGCCCCGGCTAACTACGTGCCAGCAGCCGCGGTAATACGTAGGGGGCAAGCGTTATCCGGATTTACTGGGTGTAAAGGGTGCGTAGGTGGCATGGCAAGTCAGAAGTGAAA
+
FFFFFFF:FFFFFFFFFFFFF:FFFFFF,FFF:FFFFFFFFFFFFFFFFFFFFFFFFF,F::F:FFFFFF:FFFFFFFFFFFFFF:::FFFF,FFFFFFFFFFFFFFFFFFFFF,FFF:F,FFFFFF:FFFFF,FFF::FFFFFFFFFFFFFFF:FFFFFFFFFFFFFFF::FFFFFF,,FFFFFFF:F:F::F:FFFFFFFFF,,FFF:FFFF,FFFFF,F,FFF,FFFF:FFFFFFFF:FF,FFFF,F
@A00881:241:HJW2NDRXX:1:2128:15510:33927 1:N:0:CGAGAGAA+GATTGGAG
GGCTACCCTACGGGATGCAGCAGTCGGGAATAGTGCGCAATGGAGGAAACTCTGACGCAGTGACGCCGCGTATAGGAAGAAGGTTTTCGGATTGTAAACTATTGTCGTTAGGGAAGATACAAGACAGTACCTAAGGAGGAAGCCCCGGCTAACTATGTGCCAGCAGCCGCGGTAATACATAGGGGGCAAGCGTTATCCGGAATTATTGGGTGTAAAGGGTGCGTAGATGGAGGAGCAAGTTGGTTGTGAA
+
FFF:FFFFF:FFFFFFFFFFFFFFFFFF,,FF,FFFFFFF:FFFFFFFFFFF:FFFFFFFFFFFFFFFFFFFFFFFFFFFFFFFFFFFFFFFFF:F,FF:FFFFFF:F,FFFFF:FFFFFFFFFF:FFFFFF,FFFFFF,FFFFFFFFFFFFFFFFFFFFFFFFF:FFFF:FF:,F,FFFFFFFF:FF,F:F:FFFFF:FF,,F:FFFFFFFF:FFF:FFFFFFFFFFFFF:FFFFFF:FFFFFFFFFFF
@A00881:241:HJW2NDRXX:1:2128:26232:34084 1:N:0:CGAGAGAA+GATTGGAG
GGCTACCCTATGGGGGGCAGCAGTGGGGGATATTGGACAATGGGGGGAACCCTGATCCAGCGACGCCGCGTGAGTGAAGAAGTATTTCGGTATGTAAAGCTCTATCAGCAGGGAAGAAAGAAATGACGGTACCTGAATAAGAAGCCCCGGCTAACTACGTGCCAGCAGCCGCGGTAATACGTAGGGGGCAAGCGTTATCCGGATTTACTGGGTGTAAAGGGAGCGTAGACGGATGAGCAAGTCTGAAGTG
+
FFFFFFFFFFFFFFFFFF:FFFFFFFFFFFFFFFFFFFFFFFFFFFFFFFFFFFFFFFFFFFFFFFFFFFFFFFFFFFFFFFFFFFFFFF:FFFFFFFFFFFFFFFFFFFFFFF,FFFFFFFFF:FFFFFFFFF:FF:FFFFFFFFFFFFFF:FFF:FFFFFFFFFFFFFFFFFFFFFFFFFFF:FFFFF,FFFFFFFFFFFFFFF:FFFFFFFFFFFFFFFFF:,FFFFFFFFFFFF:,F:FFFF:FFF
@A00881:241:HJW2NDRXX:1:2128:25120:34413 1:N:0:CGAGAGAA+GATTGGAG
GGCTACCCTATGGGACGCAGCAGTGGGGAATATTGGTCAATGGGGGAAACCCTGAACCAGCAACGCCGCGTGAAGGAAGAAGGCTTTCGGGTTGTAAACTTCTTTTATCAGTGACGATAGTGACGGTAGCTGATGAATAAGCTCCGGCTAACTACGTGCCAGCAGCCGCGGTAATACGTAGGGAGCGAGCGTTATCCGGATTTACTGGGTGTAAAGGGCGCGTAGGCGGGCCGACAAGTCAGATGTGAAA
+
FFFFFFFFFFFFFFFFFFFFFFFFFFFFFFFFFFFFFFFFFFFFFFFFFFFFFFFFFFFFFFFFFFFFFFFFF:FFFFFFFFFFFFFFFFFFFFFFFFFFFFFFFFFFFFFFFFFFFFFFFFFFFFFFFFFFFFFFFFF:FFFF:FFFFFFFFFFFFFFFFFFFFFFFFFFFFFFFFFFFFFFFFFFFFFF:F,FFFFFFFFFFFFFFFFF:FFFF:FFFFFFFFFFFF,F:FFF:FFFF:FFFFFFFF,
@A00881:241:HJW2NDRXX:1:2128:22878:35070 1:N:0:CGAGAGAA+GATTGGAG
GGCTACCCTACGGGGGGCAGCAGTCGGGAATATTGCGCAATGGAGGAAACTCTGACGCAGTGACGCCGCGTATAGGAAGAAGGTTTTCGGATTGTAAACTATTGTCGTTAGGGAAGATACAAGACAGTACCTAAGGAGGAAGCCCCGGCTAACTATGTGCCAGCAGCCGCGGTAATACATAGGGGGCAAGCGTTATCCGGACTTATTGGGTGTAAAGGGTGCGTAGATGGAGGAGCAAGTTGGTTGTGAA
+
FFFFFFFFFFFFFFFFFFFFFFFFFFFFF,F::FFFFFFFFFFFFFFFFFFFFFFFFFFFFFFFFFFFFFFFFFFFFFFFFFFFFFFFFFFFFFFFFFFFFFFFFFFFFFFFFFFF:FFFFF:FFFFFFFFFFFFFFFFF,FFFFFFFFFFFFFFFFFFFFFFFFFFFFFFFFFF,:FF,FFFFFFF:FFFF:FFFFFFFF,FFFFFFFFFFF:FFFFFFFFFFFFFFFFFFFFFFF:FFFFFFFFFF:F
@A00881:241:HJW2NDRXX:1:2128:11532:35430 1:N:0:CGAGAGAA+GATTGGAG
GGCTACCCTACGGGATGCAGCAGTGGGGAATATTGGGCAATGGGCGCAAGCCTGACCCAGCAACGCCGCGTGAAGGAAGAAGGCTTTCGGGTTGTAAACTTCTTTTATGAGGGACGAAGGACGTGACGGTACCTCATGAATAAGCCACGGCTAACTACGTGCCAGCAGCCGCGGTAATACGTAGGTGGCGAGCGTTGTCCGGATTTACTGGGTGTAAAGGGCGCGTAGGCGGGTAGGCAAGTCAGATGTG
+
FFFFFFFFFFFFFFFFFFFFFFFFFFFFFFFFFFFFFFFFFFFFFFFFFFFFFFFFFFFFFFFFFFFFFFFFFFFFFFFFFFFFFFFFFFFFFFFFFFFFFFFFFFFFFFFFFFFFFFFFFFFFFFFFFFFFFFFFFFFFFFFFFFFFFFFF:FFF:FFFFFFFFFFFFFFFFFF:FFFFFFFFFFFFFFFF:FFFFFFFFFFFFFF,FFFFFFFFF:FFFFFFFFFFFFFFFFFFFFFFFFFFF,FFFF
@A00881:241:HJW2NDRXX:1:2128:20998:35571 1:N:0:CGAGAGAA+GATTGGAG
GGCTACCCTATGGGGGGCAGCAGTGAGGAATATTGGTCAATGGGCGGGAGCCTGAACCAGCCAAGCCGCGTGGAGGAAGAAGGTACAGAGTATCGTAAACTCCTTTTGTCAGGGGATAAAAGACGGGATGCGTCCCGTCCTGAAGGTACCTGAAGAAAAAGCATCGGCTAACTCCGTGCCAGCAGCCGCGGTACTACGGAGGATGCGAGCGTTATCCGGATTTATTGGGTTTAAAGGGTGCGTAGGCCGC
+
FFFF:FFFF:F::FFFFF,FFFFFFFFFFFFF,FF:FFF,FFFF:FFFFFFFFFFFFFFFFFFFFFF:FF:FFFFFFFFFFF:FFFFFFFFFFFFF,,FFFFFFFFFFFF,FFF::,F:FF,FFF:FFFFFFFFFF:FFFFFF,FF:FFF:FFFFFFFF:FFFFF:FFFFF:FFFFFFFF:::FFF:FFF:F:,FFFFF::FFF:FF,FF:F:,FFFFF:,:FFF:FFFFFF:F,FFFF:FFFFFF:FFF
@A00881:241:HJW2NDRXX:1:2128:28339:35728 1:N:0:CGAGAGAA+GATTGGAG
GGCTACCCTACGGGGTGCAGCAGTGGGGGATATTGCACAATGGGGGGAACCCTGATGCAGCGACGCCGCGTGAGTGAAGAAGTATTTCGGTCTGTAAAGCTCTATCAGCAGGGAAGAAAGCAGACGGTACCTGAGGAAGAAGCACCGGCTAAATACGTGCCAGCAGCCGCGGTAATACGTATGGTGCAAGCGTTATCCGGATTTACTGGGTGTAAAGGGAGCGTAGGTGGCGTGGCAAGTCAGAAGTGAA
+
FF:FFFFFFFFFFFFFFFFFFFFFFFFFFFFFFFFFFFFFFFFFFFFFFFFFFFFFFFFFFFFFFFFFFFFFFFFFFFF:FFFFFFFFFFF,FFFFFFFFFFFFFFFFF,FFFF:FFFFFFFFFFFFF:FFFFFFFF:FFFFFFFFFFFFFFFFFF:FFFFFFF::FFF:FFFF,FFFFF::FFFFFFFFFFF,FFFFF:,FFFFFFFFF,FF,FFFFF:FFFFFFFFFFFFFFFF:FF,F:FF,,:FFF
@A00881:241:HJW2NDRXX:1:2128:20021:36229 1:N:0:CGAGAGAA+GATTGGAG
GGCTACCCTACGGGGTGCACCAGTGGGGAATATTGCACAATGGGGGGAACCCTGATGCAGCGATGCCGCGTGGAGGAAGAAGGTTTTCGGATTGTAAACTCCTGTCTTAAAGGACGATAATGACGGTACTTTAGGAGGAAGCTCCGGCTAACTACGTGCCAGCAGCCGCGGTAATACGTAGGGAGCGAGCGTTGTCCGGAATTACTGGGTGTAAAGGGAGCGTAGGCGGGATTGCAAGTCAGATGTGAAA
+
FFFFFFFFFFFFFFFFFFFFFFF:FFFF:FFF,FFFFFFF,FFFFFFF:FFFFFFFFFFFFF:FFFFFFF:FF:FFFFFFFFFFFFFFFFFFFFFFFFFFFFFFFFFFFFFFFFFFFF,FFFFFFFFFFFFFFFFFF:F:FFFFFFFFF:FFFFFFFFFFFFFFFFFFFFFFF,FFFFF:FF:FFFFF:FFFFFFF:F:FF:FFFFFFFFF:::FFFFFFF:FFFF:FFFFFFFFFFF:FFF:,:FF:FF
@A00881:241:HJW2NDRXX:1:2128:28709:36338 1:N:0:CGAGAGAA+GATTGGAG
GGCTACCCTACGGGACGCAGCAGTGGGGAATATTGCACAATGGGGGAAACCCTGATGCAGCAACGCCGCGTGAAGGAAGAAGTATTTCGGTATGTAAACTTCTATCAACAGGGAAGAAATAAATGACGGTACCTGGCTAAGAAGAACCGGCTAAATACGTGCCAGCAGCCGCGGTAATACGTATGGTTCAAGCGTTATCCGGATTTACTGGGTGTAAAGGGTGAGTAGGCGGTTATGCAAGTCACATGTG
+
FFF:FFFFFFFFFFFFFFFFFFFFFFFFFFFFFFFFFFFFFFFFFFFFFFFFFFFFFFFFFFFFFFF:FFFFFFFFFFFFFFFFF:FFFFFFFFFFFFFFFFFFFFFFFFFFF:FFFFFFFFFFFFFFFFFFFFFFFFFFFFFF:F:FFFFFFF,FFFFFFFF:FF,FFFFFFF:,F:FFFF:FFF:FFFFFFFF:F:FFF:F:FF,:F:FFFFF:FFFF:FF,FFFFFFF:FFFFFFFFFFFF::FF:F
@A00881:241:HJW2NDRXX:1:2128:21621:36401 1:N:0:CGAGAGAA+GATTGGAG
GGCTACCCTATGGGGTGCAGCAGTGGGGAATATTGGTCAATGGGGGGAACCCTGAACCAGCAACGCCGCGTGAAGGAAGAAGGCTTTCGGGTTGTAAACTTCTTTTATCAGGGACGATAGTGACGGTACCTGATGAATAAGCTCCGGCTAACTACGTGCCAGCAGCCGCGGTAATACGTAGGGAGCGAGCGGTATCCGGATTTACTGGGTGTAAAGGGCGCGTAGGCGGGCCGACAAGTCAGATGTGAAA
+
FFFF,FFFF,,FFFFFFF:FF,FFFFFFF,FFFFFFFFF:FFFFFFFF:FFFFFFFFFFFFFFFFFFFFFFFFFFFFFFFFFFF:FFFFFFFFFFFFFFFFFFFFFFFFFFFFFFFF,:FFFF:FFFF:FFFF,FF:FFFFFFFFFFFFFFFFFFFFFFF:FF,,FFF:FFFF,FFFF:F::FFFFFFF:F,F,FFFFFF,FFFFFFFFFFFF,FFFFF:FF:F:FFFFFFFF:FFFF:F::F:,FFFFF
@A00881:241:HJW2NDRXX:1:2128:18014:36479 1:N:0:CGAGAGAA+GATTGGAG
GGCTACCCTATGGGACGCAGCAGTGGGGGATATTGCACAATGGGGGAAACCCTGATGCAGCGACGCCGCGTGAGTGAAGAAGTATTTCGGTATGTAAAGCTCTATCAGCAGGGAAGAAAGAGACGGTACCTGAGTAAGAAGCCCCGGCTAACTACGTGCCAGCAGCCGCGGTAATACGTAGGGGGCAAGCGGTATCCGGATTTACTGGGTGTAAAGGGAGCGTAGACGGCATGGCAAGTCTGAAGTGAAA
+
FFFFFFFFFFFFFFFFFFFFFFF:FFFFFFFFFFFFFFFFFFFFFFFFFFFFFFFFFFFFFFFFFF:FFFFFFFFFFFFFFFF,FFFF:F:FFFFF:FFFFFFFFFFFFFFFFF:FFFFFF,FFFFFFFFFFF::FFFFFFFFFFFFFFFFFFFFFFFFFFFFFFFFFFFFF,FF,FFFFFFFFFF:FFFF,FFFFFFFFFF:FFF,FFFFFF:F:FFFF:FFFFFF:FFFFFFFFFFFFFFFFFFFFFF
@A00881:241:HJW2NDRXX:1:2128:21061:36620 1:N:0:CGAGAGAA+GATTGGAG
GGCTACCCTACGGGGTGCAGCAGTGGGGAATTTTGGACAATGGGCGCAAGCCTGATCCAGCTATTCCGCGTGCGGGAAGACGGCCTTCGGGTTGTAAACCGCTTTAGTGGAGGACGAAAAGCGCAGGTAGGACAATGACATGCGTGCTGACGGTACTCCAAGAATAAGCACCGGCTAACTACGTGCCAGCAGCCGCGGTAATACGTAGGGTGCGAGCGTTAATCGGAATTACTGGGCGTACAGGGTGTGC
+
FF:F,:FFFFFFFFFFFFFFFFF,:FFFFFF:FFFFFFF:FFFFFFFFFFFFFFFFFFFFFFFFFF:FFFFFFFFFF:FFFFFFFFFFFFFFFFFFFFFFF,F:FFFFFFFFFFFFFFF:FFFF:FFFFFFFFFFFFFFFFFFFFFFFFFFFFFFFFFFFFFFFF:FFFFFFFFFFFF:FFFFFFFF:FFFFFFFFFFFF:,:FF,FFFFFFFFFFFFFFFFFFFFFFFF:,FFFFFFFF,:FFF,:FFF
@A00881:241:HJW2NDRXX:1:2128:28447:36824 1:N:0:CGAGAGAA+GATTGGAG
GGCTACCCTATGGGGCGCACCAGTGGGGAATATTGGTCAATGGGGGAAACCCTGAACCAGCAACGCCGCGTGAAGGAAGAAGGCTTTCGGGTTGTAAACTTCTTTTATCAAGGACGATAGTGACGGTACTTGATGAATAAGCTCCGGCTAACTACGTGCCAGCAGCCGCGGTAATACGTAGGGAGCGAGCGTTATCCGGATTTACTGGGTGTAAAGGGCGCGTAGGCGGGCAGACAAGTCAGATGTGAAA
+
FFFFFFFF:FFFFFFFFFFFFFFFFFFFFFFFFFFFFFFFFFFFFFFFFFFFFFFFFFFFFFFFFFFFF:FFF:FFFFFFFFFFFFFFFFFFFFFFFFF,FFFFFFFFFFFFFFFFFFFFFFFFFF:FFFFFFFFFFFFFFFFF:FFFFF:FFFFFFF:F:FFFFFF:FFF:FFFFFFFFFFFFFFFFFFFFFFFFFFFFFFFF:FFFFFFFFF,FFFFFFFFF:FFFFFFFF:FFFFFF,FFFFFFFFF
@A00881:241:HJW2NDRXX:1:2129:31304:1282 1:N:0:CGAGAGAA+GATTGGAG
GGCTACCCTACGGGGGGCAGCAGTGGGGAATATTGCACAATGGGGGAAACCCTGATGCAGCGACGCCGCGTGAGTGAAGAAGTACCTCGGTATGTAAAGCTCTGTCAGCAGGGAAGAAAGAAATGACGGTACCTGACCAAGAAGCACCGGCTAAATACGTGCCAGCAGCCGCGGTAATACGTATGGTGCAAGCGTTATCCGGATTTACTGGGTGTAAAGGGAGCGCAGGCGGCGCGGCAAGTCCGGTGTG
+
FFFFFFFFFFFFFFFFFFFFFFFFFFFFFF:FFFFFFFFFFFFFFFFFFFFFFFFFFFFFFFFFFFFFFFFF,FFFFFFFFFFFFFFFFFF:FFFFFFFFFFFFFFFFFFFF,FFFFFFFFFFFFFF:FF,:FFFFFFFFFFF::FFFFFFF::F:FF,FFFF:FFFFFF:FFF,FFFF:F::FF:FF:FF:FF:FF:F,FFFFFFF::FFFFFFFF:,FF:FF,F:FFFFF,FFFFFF,FFFFF,FFFF
@A00881:241:HJW2NDRXX:1:2129:26856:1783 1:N:0:CGAGAGAA+GATTGGAG
GGCTACCCTACGGGACGCAGCAGTGGGGAATATTGGGCAATGGGCGCAAGCCTGACCCAGCGATGCCGCGTGAGGGAAGAAGGTTTTCGGATTGTAAACCTCTGTCTTTAGGGACGATAATGACGGTACCTAAGGAGGAAGCTCCGGCTAACTACGTGCCAGCAGCCGCGGTAATACGTAGGGAGTAAGCGTTATCCGGAATTACTGGGTGTAAAGGGAGTGTAGGCGGGACTTTAAGTCAGATGTGAAA
+
FFFFFFFF:F:FFF:FFFFFFFFFFFFFFFFF,:FFFFF:FFFF,FFFFFFFFFFFFFFFF:FFFFFFFF:FFFFFFFFFFFFFFFFF:FFFFFFFFFFFFFFFFF:FFFFFF:,:FFFFFFFFFFFF:FF:FFFFFFF:FFFFFFFFFFFFFFFF:FFFFFFFFFFFFFFFF:F,:FF::F,FFFFFFF,FFFFFFFFFFFFFFFFF:FFFFFFFFF,FFFF,FFFFFFFFFF,FF:,::FFF:FFFFF
@A00881:241:HJW2NDRXX:1:2129:30653:2253 1:N:0:CGAGAGAA+GATTGGAG
GGCTACCCTATGGGGTGCAGCAGTGAGGAATATTGGTCAATGGGCGAGAGCCTGAACCAGCCAAGTCGCGTGAGGGAAGACGGCCCTACGGGTTGTAAACCTCTTTTGTCAGGGAGCAAGAACAGGCACGTGTGCCTGACTGAGAGTACCTGAAGAAAAAGCATCGGCTAACTCCGTGCCAGCAGCCGCGGTAATACGGAGGATGCGAGCGTTATCCGGATTTATTGGGTTTAAAGGGTGCGTAGGCGGA
+
FFFFFFFFFFFFFFFFFFFFFFFFFFFFF:FFFFFFFFFFFFFFFFFFFFFFFFFFFFFFFFFFFFFFFFFFFFFFFFFFFFFFFFFFFFFFFFFFFFFFFFFFFFFFFFFFFFFFFFFFFFFFFFFFF:FFFFFFFFFFFFFFFFFFFFFFFFF:FFFFF:FFFF::FF:FFFFFFFFFFFFFFFFFFFFFFFFFF,FFF,FFFF:FFFFFFFFF,FF:FFFFF,F:FFFFFFFFFFF:F::FFFFFFF
@A00881:241:HJW2NDRXX:1:2129:31286:2879 1:N:0:CGAGAGAA+GATTGGAG
GGCTACCCTATGGGGGGCAGCAGTGGGGGATATTGCACAATGGGGGAAACCCTGATGCAGCGACGCCGCGTGAGTGAAGAAGTATTTCGGTATGTAAAGCTCTATCAGCAGGGAAAAAAGAGACGGTACCTGAGTAAGAAGCCCCGGCTAACTACGTGCCAGCAGCCGCGGTAATACGTAGGGGGCAAGCGTTATCCGGATTTACTGGGTGTAAAGGGAGCGTAGACGGCATGGCAAGTCTGAAGTGAAA
+
FF,F,F:F:FFFFFFFFF:FFFFFFFFFFFFFFFFFFFFFFFF:FFFFFFF:FFFFFFFFFFFFFFFFFFFFFFFFFFFFFFF,FFFFFFF,FFF:,FFFFFFF:FFFFFFF:FFFFFFFFFFFFFF,FFFFFFFFFFFFFFFFFF:F::FFFFFFFFFF:FFF,,:,FF,:FF:FFFFF:FF:::FF:FFFF,FFFF:FFFFFFFFFFFFFF::FFFFFF,:FFFFF:::FF:FF,FF:FFF,FF:F,F
@A00881:241:HJW2NDRXX:1:2129:30101:3270 1:N:0:CGAGAGAA+GATTGGAG
GGCTACCCTATGGGATGCAGCAGTGGGGAATATTGGGCAATGGACGCAAGTCTGACCCAGCAACGCCGCGTGAAGGAAGAAGGCTTTCGGGTTGTAAACTTCTTTTAAGGGGGAAGAGGAAGAGACGGTACCCCTTGAATAAGCCACGGCTAACTACGTGCCAGCAGCCGCGGTAATACGTAGGTGGCAAGCGTTGTCCGGATTTACTGGGTGTAAAGGGCGTGCAGCCGGGCCTGCAAGTCAGATGTGA
+
FFFFFFFFFFFFFFFFFFFFFFFFFFFFFFFFFFFFFFFFFFFFFFFFFFFFFFFFFFFFFFFFFFFFFFFFFFFFFFFFFFFFFFFFFFFFFFFFFFFFFFFFFFFFFFFFFFFFFFFFFFFFFFFFFFFFFFFFFFFFFFFFFFFFFFF,FFFFFFFFFFFFFFFFFFFFFFFFFFFFFFFFFFFFF,FFFFFFFFFFFFFFFFFFFFFFFFFFFFFFFFFFFFFFFFFFFFFFFF:FFFFFF,FFFF
@A00881:241:HJW2NDRXX:1:2129:29776:3302 1:N:0:CGAGAGAA+GATTGGAG
GGCTACCCTATGGGATGCACCAGTCGGGAATATTGCGCAATGGAGGAAACTCTGACGCAGTGACGCCGCGTATAGGAAGAAGGTTTTCGGATTGTAAACTATTGTCGTTAGGGAAGATACAAGACAGTACCTAAGGAGGAAGCCCCGGCTAACTATGTGCCAGCAGCCGCGGTACTACATAGGGGGCAAGCGTTATCCGGAAGTATTGGGTGTAAAGGGTGCGTCGATGGAGGAGCAAGTTGGTTGTGAA
+
FF,FFFFFF:FFFFFFFFFFF,FFFF:FFFF:FFFFFFFFFFFFFFFFF,FFFFFFFFFFFFFFFFFFFF,FFFFFFFFFFFFFFFFFFFF:,FFFFFFFFFFFFFFFFFFFFF:FFFF:FFFFFFFFF::FFFFFFFFFFFFF:FFFFFFFFF,FFFF:FFFFF:FFFFFFFF,F,FFFFFFFF:FF:FFFF:FFFFF::F,FF:FFFFFFFFF:F:FFFFFF,,FF:FFFFFF,,FF:FFFF,:FF,F
@A00881:241:HJW2NDRXX:1:2129:15609:3537 1:N:0:CGAGAGAA+GATTGGAG
GGCTACCCTACGGGAGGCAGCAGTGGGGAATATTGGGCAATGGGCGAAAGCCTGACCCAGCAACGCCGCGTGAGGGAAGAAGGGTTTCGGCTCGTAAACCTCTGTCCTAAGGGACGAAGAGAGTGACGGTACCTTAGGAGGAAGCCCCGGCTAACTACGTGCCAGCAGCCGCGGTAATACGTAGGGGGCGAGCGTTGTCCGGAATGATTGGGCGTAAAGGGCGCGTAGGCGGCCTGGTCAGTCAGGGGTG
+
FF:,FFFFF,FFFFFFFFFFF,FFFFF:FFFFFFFFFFFFFFFFFFFFFFFF,:FFFFFFFFFFFFFFFF,FFFFFFFFFFFFFFFFFFFFFFFFFFFFFFFFFFFFFFFFFFFFF,FFFFFF:FFFFFFFFFF:FFFFFFFFF:FFFFFFFFFFFFFFFFFFFFFFFF:FFFF:F,F:FFF:FFFFFFFFFFFFFFFFFF:::FFFFF:FFFF,F:FF:FFFFFFFFF,F:FF:FFF:,FFFF,FFF,F
@A00881:241:HJW2NDRXX:1:2129:5819:3615 1:N:0:CGAGAGAA+GATTGGAG
GGCTACCCTATGGGATGCAGCAGTGGGGAATATTGGGCAATGGGCGCAAGCCTGACCCAGCAACGCCGCGTGAGGGAAGAAGGCTTTCGGGTTGTAAACCTCTTTTACCAGGGACGAAGGACGTGACGGTACCTGGAGAAAAAGCAACGGCTAACTACGTGCCAGCAGCCGCGGTAATACGTAGGTTGCAAGCGTTGTCCGGATTTACTGGGTGTAAAGGGCGTGTAGGCGGAACTGCAAGTCAGATGTT
+
:FFFFFFFFFFFFFFFFFFFFFFFFFFFFFFFFFFFFFF:FFFFFFFFFFFFFFFFFFFFFFFFFFFFFFFFFFFFFFFFFFFFFFFFFFFFFFFFFFFFFFFFFFFFFFFFFFFFFFFFFFFFFFFFFF:FFF:FFFFFFFFF:F,FFFFFFFFFFFFFFFFFFFFFFFFFFFF:FFFFFFFFFFFFFFFFFFFFFFFFFFFFFFF:FF:FFFFFF:,FFFFFFFF:FFFFF,FFFFF:FFFFFFF:F,
@A00881:241:HJW2NDRXX:1:2129:27679:3646 1:N:0:CGAGAGAA+GATTGGAG
GGCTACCCTATGGGGGGCAGCAGTGAGGAATATTGGTCAATGGGCGGAAGCCTGAACCAGCCAAGTCGCGTGAGGGATGACGGCCCTACGGGTTGTAAACCTCTTTTGCCGGGGAACAAATGGCGGGAGGCGTCCGGCAGTGGAGTGTACCCGGAGAAAAAGCATCGTCTAACTCCGTGCCAGCATCAGAGGTAATACGGAGGATGCGAGCGGTCTCCGGAGGTATTGGGTGTAATGGGTGCGGAGGCGG
+
FF::,FF::F,FFFFFFF:F:FFF,F,FFF,:,:::F:F:,FFF,,FFF,F:F,F:,FFFF::F:FFFFFFF:,F:,FFF:FFFFF,,F,F::FFFFFFFFFFF:FFF,FFFFF:,:,,,,F:,:FFF,FFFFFF,FF,F:FFFFFFF::FFFFFF:F:F:FF:F:F,FF::,F:FFFFFFFFF:,:,F,,FF,FFF,FFFFFF:FFFFFFF,F:FFF,F,,FF,F:,F,F,:F,,:,F::FF,FFFFFF
@A00881:241:HJW2NDRXX:1:2129:13621:3756 1:N:0:CGAGAGAA+GATTGGAG
GGCTACCCTATGGGATGCAGCAGTGAGGAATATTGGTCAATGGGCGGAAGCCTGAACCAGCCAAGTCGCGTGAGGGATGAAGGCCCTACGGGTTGTAAACCTCTTTTGCCGGGGAACAAGTGCCGGGACGTGATCCCGGAGCTGAGTGTACCCGGAGAAAAAGCATCGGCTAACTCCGTGCCAGCAGCCGCGGTAATACGGAGGATGCGAGCGTTATCCGGATTTATTGGGTTTAAAGGGTGCGTAGGCG
+
FF,F,F:FFFFFFF,FFFFFFFFFFFFFFFFFFFFFFFFFFFFFFFF,FFFFFFFFFFFFFFFFFFFFFFFFFFFFFFFF:FFFFFFFFFFFFFFFFF,FFFFFFFFFFFFFFFFFFFFFFFFFFFFFFFFFFFFFFFFFFFFFFFFFFFFFFFFFFFFFF:FFFFFFFFFFFFFFFFFFFF::FFFFFFFF:FFFFFFFFFFFFFFFFFFFFF:FFF,F:,FFFFFFFF,,FFF:,FFFFFFFF:F,F:
@A00881:241:HJW2NDRXX:1:2129:10411:3991 1:N:0:CGAGAGAA+GATTGGAG
GGCTACCCTATGGGATGCAGCAGTGGGGAATATTGCACAATGGGGGGAACCCTGATGCAGCGACGCCGCGTGGGTGAAGAAGTATTTCGGTATGTAAAGCCCTATCAGCAGGGAAGAAGATGACGGTACCTGAGTAAGAAGCCCCGGCTAACTACGTGCCAGCAGCCGCGGTAATACGTAGGGGGCGAGCGTTATCCGGATTTACTGGGTGTAAAGGGAGCGCAGACGGCTTAACAAGTCTGGAGTGAAA
+
FFFFFFFFF:FFFFFFFFFFFFFFFFFF:FFFFFFFFF:F:FFFFFFF:FFFFF:FFFFFFFFFFFFFFFFFFFFFFFFF,FF:FFFFFFFFFFFFFFFFFFF:FFFFFFFFFF:FFFFFFFFFFFFFFFFFFFFF:FFFFFFF:FFFF:FF::FFFFFF:FFFFFF:FFFFFFFFFF:FFFFFFFFFFFFF,,FFFFFFFFFFFFFFFFFFFFFFF:FFFF:FFFFFFFFF,FFFFFFF:F:,FFFFFF
@A00881:241:HJW2NDRXX:1:2129:23701:4147 1:N:0:CGAGAGAA+GATTGGAG
GGCTACCCTATGGGGTGCAGCAGTGGGGAATATTGGGCAATGGGCGCAAGCCTGACCCAGCAACGCCGCGTGAAGGAAGAAGGCTTTCGGGTTGTAAACTTCTTTTATGAGGGACGAAGGACGTGACGGTACCTCATGAATAAGCCACGGCTAACTACGTGCCAGCAGCCGCGGTAATACGTAGGTGGCGAGCGTTGTCCGGATTTACTGGGTGTAAAGGGCGCGTAGGCGGGCATGCAAGTCAGATGTG
+
FFFFFFFFFFFFFFFFFFFFFFFFFFFFFFFFFFFFFFFFFFFFFFFFFFFFFFFFFFFFFFFFFFFFFFFFFFFFFFFFFFFFFFFFFFFFFFFFFFFFFFFFFFFFFFFFFFFFFFFFFFFFFFFFFFFFFFFFFFFFFFFF:FFFFFFFFFFFFFFFFFFFFFFFFFFFFFFFFFFFF,FFFFFFFFFFFFFFFFFFFFFFFFF,FFFF:::,:FFFFFFFFFFFFFFFFF:FFF::FFFFFFFFFF
@A00881:241:HJW2NDRXX:1:2129:18186:4899 1:N:0:CGAGAGAA+GATTGGAG
GGCTACCCTACGGGGTGCAGCAGTGGGGAATATTGCACAATGGGGGAAACCCTGATGCAGCGACGCCGCGTGAGCGAAGAAGTATTTCGGTATGTAAAGCTCTATCAGCAGGGAAGAAGATGACGGTACCTGACTAAGAAGCCCCGGCTAACTACGTGCCAGCAGCCGCGGTAATACGTAGGGGGCAAGCGTTATCCGGATTTACTGGGTGTAAAGGGAGCGCAGACGGCATTGCAAGTCTGGAGTGAAA
+
FFF,,FFFFFFFFFFFFFFFFFF,FFFFFFF,FFFF,FF:FFFFFFFFFFF::FFFFFFFFFFFFFFFFFFFFFFF:FFFFFF:::FFFFF,FFFFFFFFFFFFFF:FFFFFFFFFFFFF:FFFFFFFFFFFFFF,FF:FFFFFFFFF:,,FFFFFFFFFFFF:FFFFFFFFF,F:FFFFFFFFFFFFFFF,FFFFFFFFFF:FFFFFF:FF,FFF:FFFF:FFFF:FFFFFFFF:FFFFFF:FF:F,:F
@A00881:241:HJW2NDRXX:1:2129:10502:5368 1:N:0:CGAGAGAA+GATTGGAG
GGCTACCCTACGGGGGGCAGCAGTGGGGGATATTGCACAATGGGGGGAACCCTGATGCAGCGATGCCGCGTGAGGGAAGAAGGTTTTCGGATTGTAAACCTCTGTGGAGGGGGACGATAATGACGGTACCCCTTTAGGAAGCCACGGCTAACTACGTGCCAGCAGCCGCGGTAATACGTAGGTGGCGAGCGTTGTCCGGAATTACTGGGTGTAATGGGAGTGCAGGCGGGAAAGCAAGTCAGAAGTGAAA
+
FF:,F:FFFF,FFFFFFFFFFFFFFFFFFFFFFFFFFFFFFFFFFFFF:F:FFFFF:FFFFFFFFFFFFFFFFFFFFFFFFFFF,FFFFFFFFFFFFFF:FFFFFF:FFFFFFFFFFFFFFFFFFFFFF::FF,FFFFFF:F:FFFFFFFFFFFFFFFFFFFF:FFFFFFFFF,FFF,:FF,FF:FF:FFFFFFFFFFFF:FFF:F:F:FFFFF,:FFFFFFFFFFFFFFFFFFFF::F,,FFFFFFFFF
@A00881:241:HJW2NDRXX:1:2129:11415:5729 1:N:0:CGAGAGAA+GATTGGAG
GGCTACCCTATGGGGTGCAGCAGTGGGGAATATTGGTCAATGGGGGGAACCCTGAACCAGCAACGCCGCGTGAAGGAAGAAGGCTTTCGGGTTGTAAACTTCTTTTACCAGGGACGATAGTGACGGTACCTGGTGAATAAGCTCCGGCTAACTACGTGCCAGCAGCCGCGGTAATACGTAGGGAGCGAGCGTTCTCCGGATTTACTGGGTGTAAAGGGCGCGTAGGCGGGCCGACAAGTCAGATGTGTAA
+
FF:F:FF::FFFFFFFFFFFF:FFFFFFFFFFFFFFFFF,FFFFFFF:FFFFFF:FFFFFFFFFFFFFFFFFFFFFFFFFFFF:FFF:FFFF:FFF:FFFFFFFFFFFFFFFFFFFFFFFFFF,FFFF:FFFFFFFFF:FFFFFFFFFFF:FFFFFFFFFFFFFFF:FF:F,,FFFFFF:FFFFFFFFFF:FF,FFFFFFFFFF:FFFFFFF:,FFFF,FF:FF,FF:FFFFFFFF,FF:FFFFF:F,FF
@A00881:241:HJW2NDRXX:1:2129:32009:5760 1:N:0:CGAGAGAA+GATTGGAG
GGCTACCCCTATGGGATGCAGCAGTGGGGAATATTGCACAATGGGGGGAACCCTGATGCAGCGACGCCGCGTGGGTGAAGAAGTATTTCGGTATGTAAAGCCCTATCAGCAGGGAAGAAGATGACGGTACCTGAGTAAGAAGCCCCGGCTAACTACGTGCCAGCAGCCGCGGTAATACGTAGGGGGCGAGCGTTATCCGGATTTACTGGGTGTAAAGGGAGCGTAGACGGCTTAGCAAGTCTGGAGTGAA
+
FFFFFFFFFF:FFFFFFFFFFFFFFFFFFFFFFFFFFFFFFFFFFFFFF:FFFFFFFFFFFFF:FFFFFFFFFFFFFF,FFFFFFFFFFFFFFFFFFFFFFFFFFFFFFFFFFFFFFFFFFFFFFFFFFFFFFFFFFFFFFFF:FFFFFFFFFFFFFFFFFFFFFFFFFFFFFFFFFFFFFF:FFFFFFFFFFFFF:FFFFFFFFFF:FFFFFF:FFFFFFFFFFFFFFFFF:FFF::FFFFFF,F:FFF
@A00881:241:HJW2NDRXX:1:2129:18656:5807 1:N:0:CGAGAGAA+GATTGGAG
GGCTACCCTACGGGACGCACCAGTGGGGAATATTGCACAATGGGGGAAACCCTGATGCAGCGACGCCGCGTGAGTGAAGAAGTACCTCGGTATGTAAAGCTCTGTCAGCAGGGAAGAAAGAAATGACGGTACCTGACCAAGAAGCACCGGCTAAATACGTGCCAGCAGCCGCGGTAATACGTATGGTGCAAGCGTTATCCGGATTTACTGGGTGTAAAGGGAGCGCAGGCGGCGCGGCAAGTCCGGTGTG
+
FFFFFFFFFFFFFFFFFFFFFFF:FFFFFFFFFFFFFFFFFFFFFFFFFFFFFFFFFFFFFFFFFFFFFFFFFFFFFFFFFFF:FFFFFF:F:FFFFFFFFFFFFFFFFFFFFFFFFFFFFFFFFFFFFF,FFFFFFFFFFF:FFFFFFFFFFF:FFFFFFFFFFFFFFFFFFFF,FFFFFFFFFFFFFFFFFFFFFFFFFFFFFFFFFFFFFF:FFFFFFF:F:FFFFFFFFFFFFFF,FFFFFFFFFF
@A00881:241:HJW2NDRXX:1:2129:23231:5807 1:N:0:CGAGAGAA+GATTGGAG
GGCTACCCTACGGGAGGCAGCAGTGGGGAATATTGGACAATGGGCGAAAGCCTGATCCAGCGACGCCGCGTGAAGGAAGACGGTCTTCGGATTGTAAACTTCAGTGAGCAGGGACGAGAAAGGACGGTACCTGCAAAGCAAGCCACGGCTAACTACGTGCCAGCAGCCGCGGTAATACGTAGGTGGCGAGCGTTATCCGGAATTACTGGGTGTAAAGGGTGAGTAGGCGGGGATGCAAGTCAGGTGTGAA
+
FFF,FFFFFFFFFFFFFFFFFFFFFFFFF,FFFFFFFFFFFFFFFFFFFFFFFFFFFFFFFFFFFFFFFFFFFFFFFFFFFFFFFFFFFFFFFFFFFFFFFFFFFFFFFFFFFF:FFFFFFFFFFFFFFFFFFFFFFFFFFFFFFFFFFFFFFFFFFFFFF,FFFFFFFFFFF,FFFFFFFFFFFFFFFFFFFF:FF:FFFFFFFFFFFFFFF:F:FFFFFFFFFFFFF:FFFFFFFFF:F,FF::F::F
@A00881:241:HJW2NDRXX:1:2129:19334:5854 1:N:0:CGAGAGAA+GATTGGAG
GGCTACCCTATGGGGCGCAGCAGTGGGGAATATTGGGCAATGGGCGCAAGCCTGACCCAGCAACGCCGCGTGAGGGAAGAAGGCTTTCGGGTTGTAAACCTCTTTTACCAGGGACGAAGGACGTGACGGTACCTGGAGAAAAAGCAACGGCTAACTACGTGCCAGCAGCCGCGGTAATACGTAGGTTGCAAGCGTTGTCCGGATTTACTGGGTGGAAAGGGCGTGTAGGCGGAACTACAAGTCAGATGTG
+
FFFFFFFFFFFFFFFFFFFFFFFFFFFFFFFFFFFFFFFFFFFFFFFFFFFFFFFFFFFFFFFFFFFFFFFFFFFFFFFFFFFFFFFFFFFFFFFF,FFFFFFFFFFFFFFFFFFFFFFFFFFFFFFFFFF:FFFFFFFF:FFFFFFFFFFFFFFFFFFFFFFFFFFFFFFFFFFF,FFFFFFFFFFFFFFFFFFFFF:FFFF:FF:FFFFFFF,FFFFFFFFFFF,FFFFFF:FFFFFF,FFFFF:FFF
@A00881:241:HJW2NDRXX:1:2129:21884:6042 1:N:0:CGAGAGAA+GATTGGAG
GGCTACCCTATGGGACGCAGCAGTGGGGAATATTGGTCAATGGGGGAAACCCTGAACCAGCAACGCCGCGTGAAGGAAGAAGGCTTTCGGGTTGTAAACTTCTTTTATCAAGGACGATAGTGACGGTACTTGATGAATAAGCTCCGGCTAACTACGTGCCAGCAGCCGCGGTAATACGTAGGGAGCGAGCGTTATCCGGATTTACTGGGTGTAAAGGGCGCGTAGGCGGGCTGACAAGTCAGATGTGAAA
+
FFFFFFFFFFFFFFFFFFFFFFFFFFFFFFFFFFFFFFFFFFFFFFFFFFFFFFFFFFFFF:FFFFFFFFFFFFFFFFFFFFFFFFFFFFFFFFFFFFFFFFFFFFFFFFFFFFFFFF,FFFFFFFFFFFFFFFFF:FFFFFFFFFFFFFFFFFFFFFFFFFFFFFFFFFFFFFFFFFF:FFFFFFFFFFFF::FFFFFFFFFFF::FFFF:FFFFFFF:F:FFFFFFFFFFF,FFFF:FFF::FFFF,,
@A00881:241:HJW2NDRXX:1:2129:18340:6104 1:N:0:CGAGAGAA+GATTGGAG
GGCTACCCTACGGGGTGCAGCAGTGGGGGATATTGGACAATGGGGGGAACCCTGAACCAGCAACGCCGCGTGAAGGAAGAAGGCTTTCGGGTTGTAAACTTCTTTTACCAGGGACGATAGTGACGGTACCTGGTGAATAAGCTCCGGCTAACTACGTGCCAGCAGCCGCGGTAATACGTAGGGAGCGAGCGTTATCCGGATTTACTGGGTGTAAAGGGCGCGTAGGCGGGCTGTCAAGTCAGATGTGAAA
+
FF:F:FFFFFFFFFFFFFFFFFF:FFFFFF:,FFFFFFFFFFFFFFFFFFFFFFFFFFFFFFFFFFFFFFFFFFFFFFFFFFF:FFFFFFFFFFFF:FF,FFFFFFFFFFFFFFFFFF:FFFFFFFFFFF,FFFFF:FFFFFFFFFFF:FFF:FF:FFFFFFFFFFFFFFF:,::FFFFFFFFFFFFFFFF,,,:FFFFFFFFFFFFFF,F:F,FFFFFFFF,FFFFFFF:F:FFF:FFF:FF,FF:FF:
@A00881:241:HJW2NDRXX:1:2129:20211:6183 1:N:0:CGAGAGAA+GATTGGAG
GGCTACCCTACGGGGCGCAGCAGTGAGGAATATTGGTCAATGGGCGGGAGCCTGAACCAGCCAAGTCGCGTGAGGGAAGACGGCCCTATGGGTTGTAAACCTCTTTTGCCGGGGAGCAAAGCGCCGCACGTGTGCGGTCTGGAGAGTACCCGGAGAAAAAGCATCGGCTAACTCCGTGCCAGCAGCCGCGGTAATACGGAGGATGCGAGCGTTCTCCGGAGTGATTGGGTTTAAAGGGTGCGTAGGCGGT
+
FFFFFFFFFFFFFFFFFFFFF:F:FFFFFFFF,FFFFFFF:FFFFFFFFFFFFFFFFFFFFFFFFFFFFF:FFFFFFFF,FFFFFFFFFFFFFFFFFFFFFFFFFFFFFFFFFFFFFF,FFFFFFFF,FFFFFFFFFF,FFFFFFFF:FFFFFFF:FFFFFFFFFFF,F:FFF:FF:FFF:FF,FF:FFFFF:FFFFFFFFFFFF:FFFFF,F,:F:FFF,F,F::FFF::F,F,FFFFFFFFFFFFF,,
@A00881:241:HJW2NDRXX:1:2129:18774:6511 1:N:0:CGAGAGAA+GATTGGAG
GGCTACCCTACGGGGGGCAGCAGTGGGGGATATTGGACAATGGGCGCAAGCCTGACCCAGCAACGCCGCGTGAAGGAAGAAGGCTTTCGGGTTGTAAACTTCTTTTCTTGGGGACGAACACAATGACGGTACCTGAGGAATAAGCCACGGCTAACTACGTGCCAGCAGCCGCGGTAATACGTAGGTGGCAAGCGTTATCCGGATTTAGTGGGTGTAAAGGGAGCGTAGACGGCAGTGCAAGTCTGAAGTG
+
FFFFFFFFFFFFFFFFFF:FFFF,FFFFFFFFFFFFFFFFFFFFFFFFFFFFFFFFFFFFFFFFFFFFFFFFFFFFFFFFFFFFFFFFFFFFFFFFFFFFFFFFFFF:FFFFFFFFFFFFFFFFFFFFFFFFFFFFFFFFFFFFFFFFFFFF,FFFFFFFFFFFFFFFFF:FFFF:FFFFFFFFFFFFFFFFFFFF:FFFFFFFFFF:FFFFFFFF:FFFFFFFFF::FFFF,FF,FFF:FFFFF:FFFF
@A00881:241:HJW2NDRXX:1:2129:17734:6590 1:N:0:CGAGAGAA+GATTGGAG
GGCTACCCTATGGGATGCAGCAGTGGGGAATATTGCACAATGGAGGAAACTCTGATGCAGCGATGCCGCGTGAGGGAAGAAGGTTTTCGGATTGTAAACCTCTGTCTTAAGGGACGATAATGACGGTACCTTAGGAGGAAGCTCCGGCTAACTACGTGCCAGCAGCCGCGGTAATACGTAGGGAGCGAGCGTTGTCCGGAATTACTGGGTGTAAAGGGAGTGTAGGCGGGATGGTAAGTTAGGTGTGAAA
+
FFFFFFFFFFF:FFFFFFFFFF,F:FFFF:FF:FF,FF:,:FFFFFFFFFFFFFFFFFF:FFFFFFFFFFFFFFFFFFFFFF:FFFFFFFFFFFFFFFF:FFFFFFFFFFF:FFFFFFFFFFFFFFFFFFFFFFFFFFFFFFF:FFFFFFFFFFFF:FF,FFFFFFFF:FFFFFFFFFFFFFFFFFFFFFFFFFFF:FFF:FFFFF:F:FFFFF,F:,FFF:FFFFFFFFF::FFF,FFFFFFFFF:FFF
@A00881:241:HJW2NDRXX:1:2129:8006:6621 1:N:0:CGAGAGAA+GATTGGAG
GGCTACCCTATGGGAGGCAGCAGTGGGGAATATTGGTCAATGGGGGGAACCCTGAACCAGCAACGCCGCGTGAAGGAAGAAGGCTTTCGGGTTGTAAACTTCTTTTATCTGTGACGATAGTGACGGTAGCAGATGAATAAGCTCCGGCTAACTACGTGCCAGCAGCCGCGGTAATACGTAGGGAGCGAGCGTTATCCGGATTTACTGGGTGTAAAGGGCGCGTAGGCGGGATCACAAGTCAGATGTGAAA
+
FFFFFFFFFFFFFFFFFFFFFFFFFFFFFFFFFFFFFFFFFFFFFFFFFFFFFFFFFFFFFFFFFFFFFFFFFFFFFFFFFFFFFFFFFFFFFFFFFFFFFFFFFFFFFFFFFFFFFFFFFFFFFFFFFFFFFFFFFFFFFFFFFFFFFFFFFFF,FFFFFFFFFF,FFFFFFFFFFFFFFFFFFFFFFFFFF:FFFFFFFF:FFFFFFFFFFFF:FFFFFFFFFFFFFFFFFFFFFF:FFFFFFFFFF:
@A00881:241:HJW2NDRXX:1:2129:15429:6856 1:N:0:CGAGAGAA+GATTGGAG
GGCTACCCTACGGGATGCAGCAGTGGGGAATATTGGTCAATGGGGGAAACCCTGAACCAGCAACGCCGCGTGAAGGAAGAAGGCTTTCGGGTTGTAAACTTCTTTTATCAAGGACGATAGTGACGGTACTTGATGAATAAGCTCCGGCTAACTACGTGCCAGCAGCCGCGGTAATACGTAGGGAGCGAGCGTTATCCGGATTTACTGGGTGTAAAGGGCGCGTAGGCGGGCAGACAAGTCAGATGTGAAA
+
FFFFFFFFFFFFFFFFFF:FFF:FF,FFFFFFFFFFFFFFFFFFFFFFFFFFFFFFFFFFFFFFFFFFFFFFFFFFFFFFFFF:FFFFFFFFFFFFFFFFFFFFFF:FFFFFFFFFFFFFFFFFFFFFFF,FFFFFF::FFFFFFFFFFFFFFFFFFFFFFFFFFFFFFFFFFF,FFFFF:FFFFFFFFFF:::FFFFFFF,FFFFFFFF:FFFFFFF:FFFF,FFFFF::F:FFFFF::FFFFFFF:FF
@A00881:241:HJW2NDRXX:1:2129:30608:7185 1:N:0:CGAGAGAA+GATTGGAG
GGCTACCCTATGGGGCGCAGCAGTGGGGAATATTGCGCAATGGAGGCAACTCTGACGCAGCGATGCCGCATGGGCGATGAAGGGCCCAGGCCCGTAAAGCCCCGCCGCCGGGGAGGAAGGTATGACTGAACCCGGCACGAAAGCCCCGGCCAACCACGTGCCAGCAGCCGCGGCAACACGTGGGGGGCGAGCGTTGTCCGGAATCACTGGGCGTAAAGCGCGCGCAGGCGGCGGCCTGGGCGGGGTGTGA
+
FFFFFFFFFFFFFFFFFF:FFFFFFFFFFFFF:FFFFFFFFFFFFFFFFFFFFFFFFFFFFFFFFFFFFFFF:FFFFFFFFFFFFFFFFFF:FF:::FFFFFFFFFFFFFFFFFFFFFFFF,FF:FFFFF:FFFFF,FFFFFFFFFFFFF:FFFFFFFFFFF,FFFFFFFFFFF,FF:FF,FF:FFFFFFFFF:FFFFFFFFFFF,FFFFF:::FF:FFF:FFFF::FFFFFFFF:FFF:FFFFF:F,:F
@A00881:241:HJW2NDRXX:1:2129:13042:7232 1:N:0:CGAGAGAA+GATTGGAG
GGCTACCCTACGGGATGCAGCAGTGGGGAATATTGGACAATGGGGGGAACCCTGATCCAGCGACGCCGCGTGAGTGAAGAAGTGCTTCGGCATGTAAAGCTCTATCAGCAGGGACGATAATGACGGTACCTGACTAAGAAGCCCCGGCTAACTACGTGCCAGCAGCCGCGGTAATACGTAGGGGGCAAGCGTTATCCGGATTTACTGGGTGTAAAGGGAGCGCAGGTGGCGGTGCAAGTCAGAAGTGACA
+
FF:F:FFFFF:FFF,FFFFFFFFFFFFFFFFFFFFFFFFFFFFFFFFFFFFFFFFFFFFFFFFFFFFFFFFF:FFFFFFFFFFF:FFFFFFFFFFF,FFFFFFFFFFFF:FFFFFFFFFFFFFFFFFFFFFFFF,FFF:,FFF:FFFFFFFFFFFFFFFFFFFFFFF:FFFF,F:F:FFFFFFFFF:FFFFF:,FFFFFFFFFFFFFFFFFF,F::FFFFFFFF:FFFFFF:FFFF,FFFF:F:FF:F:F
@A00881:241:HJW2NDRXX:1:2129:26820:7232 1:N:0:CGAGAGAA+GATTGGAG
GGCTACCCTACGGGAGGCAGCAGTGGGGGATATTGCGCAATGGGGGGAACCCTGACGCAGCAATGCCGCGTGAAGGAAGAAGGTCTTCGGATTGTAAACTTCTTTTATCAGGGACGAAGAATGACGGTACCTGAAGAATAAGCTCCGGCTAACTACGTGCCAGCAGCCGCGGTAATACGTAGGGAGCAAGCGTTGTCCGGATTTACTGGGTGTAAAGGGTGCGTAGGCGGCCGAGCAAGTCAGCTGTGAA
+
FFFFFFFFFFFFFFFFFFFFFFFFFFFFF:F,FFFFFFF:FFFFFFFF:FFFFFFFFFFFFFFFFFFFFFFFFFFFF,FFFFFFFFFFFFFFFFFFFFFFFFFFFFFFFFFFFFFFFF,F:FFFFFFFFFFFFFFFFFFFFFFFFFFFFFFFFFFFFFFFFFFFFFFFFFFFFF:FFFFFFFFF:FFFFFFFFFFFFFF:FFFFFFFFFFFFFFFFFFFF:FFFF:FF:FFF,:FF,:F,FFFFFFFF:,
@A00881:241:HJW2NDRXX:1:2129:23014:7404 1:N:0:CGAGAGAA+GATTGGAG
GGCTACCCTATGGGACGCAGCAGTGGGGAATATTGGGCAATGGGCGCAAGCCTGACCCAGCAACGCCGCGTGAAGGAAGAAGGCTTTCGGGTTGTAAACTTCTTTTATGAGGGACGAAGGACGTGACGGTACCTCATGAATAAGCCACGGCTAACTACGTGCCAGCAGCCGCGGTAATACGTCGGTGGCGAGCGTTGTCCGGATTTACTGGGTGTACAGGGAGCGTCGACGGTATGGTCAGTCTGATGTG
+
FF:FFFFF:FFFFFFFFFFFFFFFFFFFFFFFFFFFFFFFFFFFFFFFFFFFFFFFFFFFFFFFFFFFFFFFFFFFFFFF:FFFFFFFFFFFFFFFFFFF:FFFFFFFFFFFFFFFFFFF:FFFFFFFFFFFFFFFFFFFFF:FFFFFFFFFFFFFFFFFFFFF:FFFFFFF:FF,FFF,FFFFFFFFFF,FFF:,FFFFFFFFFFF,:FFF,F:F,FFFF:FF:,,FFFFFF,:FFF,FFF:F,,F:F:
@A00881:241:HJW2NDRXX:1:2129:32253:7811 1:N:0:CGAGAGAA+GATTGGAG
GGCTACCCTATGGGATGCAGCAGTGGGGAATATTGGGCAATGGGCGCAAGCCTGACCCAGCAACGCCGCGTGAAGGATGAAGGCCCTCGGGTTGTAAACTTCTTTTGCCAGGGACGAAGAAGTGACGGTACCTGGCGAAAAAGTCACGGCTAACTACGTGCCAGCAGCCGCGGTAATACGTAGGTGGCAAGCGTTATCCGGATTTACTGGGTGTAAAGGGCGTGTAGGCGGGATTGCAAGTCAGATGTGA
+
FFFFFFFFFFFFFFFFFFFFFFFFFFFFFFFFFFFFFFFFFFFFFFFFFFFFFFFFFFFFFFFFFFFFFFFFFFFFFFFFFFFFFFFFFFFFFFFFFFFF:FFFFFFFFFFFFFFFFFFFFFFFFFFFFFFFFFFFFFFFF:FFFFFFFFFFFFFFFFFFFFFFFFFFFFFFFFFFFFFFFFFFFFFFFFFFFFFFF:FF:FFF:FFFFF,FFFFFFFFFFFFFFFF:F:FF:FFF:F:FFFF::FFFFF
@A00881:241:HJW2NDRXX:1:2129:26549:8015 1:N:0:CGAGAGAA+GATTGGAG
GGCTACCCTACGGGGGGCAGCAGTGGGGAATATTGGTCAATGGGGGAAACCCTGAACCAGCAACGCCGCGTGAAGGAAGAAGGCTTTCGGGTTGTAAACTTCTTTTATCAGTGACGATAGTGACGGTAGCTGATGAATAAGCTCCGGCTAACTACGTGCCAGCAGCCGCGGTAATACGTAGGGAGCGAGCGTTATCCGGATTTACTGGGTGTAAAGGGCGCGTAGGCGGGCTGACAAGTCAGATGTGAAA
+
FFFFFFFFFFFFFFFFFFFFFFFFFFFFFFFFFFFFFFFFFFFFFFFFFFFFFFFFFFFFFFFFFFFFFFFFFFFFFFFFFFFFFFFFFFFFFFFFFFFFFFFFFFFFF:FFFFFFFFFFFF,FFFFFFF:FFFFFFFFFFFFFFFFFFF:FFFFFFFFFFFFF:FFFFFFFFFFFFFFFFFFFFFFFFFF:,FFFFFFFFFFFFFFFFFFFFF,FFFFFFFFFFFFFFFFFFFFFFFFFFFFFFFFFFF
@A00881:241:HJW2NDRXX:1:2129:23484:8155 1:N:0:CGAGAGAA+GATTGGAG
GGCTACCCTACGGGATGCAGCAGTGGGGAATATTGGGCAATGGGCGCAAGCCTGACCCAGCAACGCCGCGTGAAGGAAGAAGGCTTTCGGGTTGTAAACTTCTTTTATCAGGGACGATAGTGACGGTACCTGATGAATAAGCCACGGCTAACTACGTGCCAGCAGCCGCGGTAATACGTAGGTGGCAAGCGTTATCCGGATTTACTGGGTGTAAAGGGCGTGTAGGCGGGATTGCAAGTCAGATGTGAAA
+
FFFFFFFFFFFFFFFFFFFFFFFFFFFFFFFFFFFFFFF:FFFFFFFFFFFFFFFFFFFFFFFFFFFFFFFFFFFFF:FFFFFFFFFFFFFFFFFFFFFFFFFFFFFFFFFFFFFFFFFFFFFFFFF:FFFFFFFFFFFFFFFFFFFFFFFFFF:FFFFFFFF,FFFFFFFFF:FFFF:FFFFFFFFFFFFFFFFFFFFFFFFFFFFFFFFF:F,FFFFFFFFFFFFFFFFFFFFFFFFFFFFFFFFF,F
@A00881:241:HJW2NDRXX:1:2129:29297:8328 1:N:0:CGAGAGAA+GATTGGAG
GGCTACCCTATGGGAGGCAGCAGTGGGGAATATTGGGCAATGGAGGCAACTCTGACCCAGCAACGCCGCGTGAGCGATGAAGGTCTTCGGATTGTAAAGCTCTTTAAGTGAGGACGAAGAAAGTGACGGTACTCACAGAATAAGCCTCGGCTAACTACGTGCCAGCAGCCGCGGTAATACGTAGGAGGCAAGCGTTATCCGGAATGACTGGGCGTAAAGGGTGCGTAGGTGGTTCGGCAAGTTCGTAGCG
+
FFFFFFFFF,FFFF:FFFFFFFFFFFFFFFFFFFFFFF:FFFFFFFFFFFFFFFFFFFFFFFFFFFFFFFFFFFFFFFFFFFFFFFFFFFFFFFFFFFFF:FFFFFFFFFFFFFFFFFFF,FFFFFFFFF,FFFFF,FFFFFFFFFFFFFFFFFFFFFFFFFFFFFFFFFFFFF:FFFFFFFFFFFFFFFFFFFFFFFFFFFF:FFFFFFFFFFF,FFFFFFFFFFFFFFFFFFFFFFFFFFF,FF:FFF
@A00881:241:HJW2NDRXX:1:2129:31756:8484 1:N:0:CGAGAGAA+GATTGGAG
GGCTACCCTATGGGACGCAGCAGTGGGGAATATTGCACAATGGGGGGAACCCTGATGCAGCGACGCCGCGTGAGTGAAGAAGTATCTCGGTATGTAAAGCTCTATCAGCAGGGAAGAAACAGCGGCCTTACGGACGCGGGACGGTACCTGACTAAGAAGCCCCGGCTAACTACGTGCCAGCAGCCGCGGTAATACGTAGGGGGCAAGCGTTATCCGGATTTACTGGGTGTAAAGGGAGCGTAGACGGTGA
+
FFFFFFFFFFFFFFFFFFFFFFFFFFFFFFFFFFFFFFFFFFFFFFFFFFFFFFFFFFFFFFFFFFFFFFFFFFFFFFFFFFFFFFFFFFF:FFFFFFFFFFFFFFFFFFFFFFFFFFFFFFFFFFFFFFFFFFFFFFFFFFFFFFFFFFFFFFFFFF:FFFFFFFFFFFFFFFFFFFFFFFF:FFFFFF,FFFFFFFFFFFFFF,FFFFFFFF:FFFFF:,FFFFFF,:F::FFFFFFFFFFFFFFFFF
@A00881:241:HJW2NDRXX:1:2129:6750:8766 1:N:0:CGAGAGAA+GATTGGAG
GGCTACCCTATGGGACGCACCAGTGGGGAATATTGGTCAATGGGGGAAACCCTGAACCAGCAACGCCGCGTGAAGGAAGAAGGCTTTCGGGTTGTAAACTTCTTTTATCAGTGACGATAGTGACGGTAGCTGATGAATAAGCTCCGGCTAACTACGTGCCAGCAGCCGCGGTAATACGTAGGGAGCGAGCGTTATCCGGATTTACTGGGTGTAAAGGGCGCGTAGGCGGGCTGACAAGTCAGAGGTGAAA
+
FF:::FFFFFFFFFFFFFFFFFFFFFFFFFFFFFFFFFFFFFFFFFFFFFFFFF:FFFFFFFFFFFFFFFFFFFFFFFFFFFFFFFFFFFFFFFFFFFFFFFFFFFFFFFFFFFFFFFFFFFFFFFFFFFFFFFFFFFFFFFFFFFFFFFFFF:FFFFFFFF:FFFFFFFFFFFFFFFFFFFFFFFF:FFFF:FFF:FFFFFFFFFFFFFFFFFFFFFF:F:FFFFFFF,FF:,F:FFFFFFF,FFF::F
@A00881:241:HJW2NDRXX:1:2129:11053:8766 1:N:0:CGAGAGAA+GATTGGAG
GGCTACCCTACGGGAGGCAGCAGTCGGGAATATTGCGCAATGGAGGAAACTCTGACGCAGTGACGCCGCGTATAGGAAGAAGGTTTTCGGATTGTAAACTATTGTCGTTAGGGAAGATACAAGACAGTACCTAAGGAGGAAGCCCCGGCTAACTATGTGCCAGCAGCCGCGGTACTACCTAGGGGGCAAGCGTTATCCGGACTTATTGGGTGTAAAGGGTGCGTAGATGGAGGAGCAAGTTGGTTGTGAA
+
FFF,:FFFF:FFFFFFFFFFFFFFFFFF:,F:F:FFFF:FFFFFFFF,FFFFFFFFFF,FFFFFFFFFFF::,FFFFFFFFFFFFFFFFFFFFFFFFFF,:FFFFFFF,,FFFF,FFFFFF,FFFFFFFFFF,FFFFFF::FFFFFFFFFFFFFFFFFFFFFFFFFFFFFFF:F,::F,F,FFFFFFFFFFF:FF:FFFF:F:F:FFFFFFFFFFFFFFFFFFFFFFFF,FFF:F:F,FFFFFFFFFFFF
@A00881:241:HJW2NDRXX:1:2129:23430:9126 1:N:0:CGAGAGAA+GATTGGAG
GGCTACCCTATGGGACGCAGCAGTCGGGAATATTGCGCAATGGAGGAAACTCTGACGCAGTGACGCCGCGTATAGGAAGAAGGTTTTCGGATTGTAAACTATTGTCGTTAGGGAAGATACAAGACAGTACCTAAGGAGGAAGCCCCGGCTAACTATGTGCCAGCAGCCGCGGTAATACATAGGGGGCAAGCGTTATCCGGAATTATTGGGTGTAAAGGGTGCGTAGATGGAGGAGCAAGTTGGTTGTGAA
+
FF:FFFFFFF:FFFFFFF:FFFFFFFFFF:F:FFFFFFFFFF:FFFF:F:FFFFFFFFFFFFFFFFFFFFFFF:FFFFFF:FFFFFFFFFFFF:FFFFFFFFFFFFF:FFFFF::FFFFFFFFFFFFFFF::FFFFFFFFFFF:FFFFF:FFFFF:FFFFFFFFFFFFFFFFF::FFFFFFFFFFFFFFFFFFFFFFFFFFFFFFF:FFFFFFF:,FF:FFFFFFFF:FFFFFFFFFFFFFFFFFFFF:F
@A00881:241:HJW2NDRXX:1:2129:19759:9565 1:N:0:CGAGAGAA+GATTGGAG
GGCTACCCTATGGGAGGCAGCAGTGGGGAATATTGGGCAATGGAGGCAACTCTGACCCAGCAACGCCGCGTGAATGATGAAGGTCTTCGGATTGTAAAGTTCTTTTCTAAGGGACGAAGAAAGTGACGGTACCTTAGGAATAAGCCTCGGCTAACTACGTGCCAGCAGCCGCGGTAATACGTAGGAGGCAAGCGTTATCCGGACTGACTGGGCGTAAAGGGTGCGTAGGTGGTGTGGCAAGTTAGTAGCG
+
FFFFFFFFFFFFFFFFFF:F:FFFFFFFFFFFFFFF:FFFFF:F::FFFFFFFFFFFF:FFFFFFF,FFFFFFFFFFFFFFFFFFFFFFFF,FFFF:FFF,FFFFF:FFFFFFFF::FFFFFFFFFFFFFFF,F:FFFFFFFFF:FFFFFFF:FFFFFFFF:FFFFFFFFFF:FF:FFFFFFFFFFFFFFFFFF,:,FFFF:F,FFFFFFFF,:F,FF:F:FFFFFFFFF:FF,FF:FFFFFFFFFFFFF
@A00881:241:HJW2NDRXX:1:2129:23213:9565 1:N:0:CGAGAGAA+GATTGGAG
GGCTACCCTCTGGGGGGCAGCAGTGGGGAATATTGCACAATGGGGGAAACCCTGATGCAGCGACGCCGCGTGAGTGAAGAAGTAATTCGTTATGTAAAGCTCTATCAGCAGGGAAGATAATGACGGTACCTGACTAAGAAGCCCCGGCTAACTACGTGCCAGCAGCCGCGGTAATACGTAGGGGGCAAGCGTTATCCGGATTTACTGGGTGTAAAGGGAGCGTAGGTGGCAGGGCAAGTCAGATGTGAAA
+
FFF:,FFFF,:FFFFFFFFFFFFFFFFFFFF:FFFFFFF:FFFFFFFFFFFFFFFFFFFFFFFFFFFFFF:FFF:FFFFFFFFFFFFFFFF:FFFFFFFFFFFFFF:FF:FFFF:F:F,F:FFFFFFFFFFFFFFFFFF:FFFFFFFFFFFFF:FFFFFFFF:FFFFFFFFFFFFFFF:FFFFFFF,FFFFF:FFFFFFFFFF,,F:F:FF:,F:FFFFFFFF:F:FF:FFFFFFF::FFFFF,FFFF:F
@A00881:241:HJW2NDRXX:1:2129:8287:9580 1:N:0:CGAGAGAA+GATTGGAG
GGCTACCCTATGGGATTCAGCAGTGGGGGATATTGCACAATGGGGGAAACCCTGATGCAGCGACGCCGCGTGAGTGAAGAAGTATTTCGGTATGTAAAGCTCTATCAGCAGGGAAGAAGAAGACGGTACCTGAGTAAGAAGCCCCGGCTAACTACGTGCCAGCAGCCGCGGTAATACGTAGGGGGCAAGCGTTATCCGGATTTAGTGGGTGTAAAGGGAGCGTAGACGGCTAGGCACGTCTGACGTGAAA
+
FF,:FFFFFFFFFF::FFFFFFFFFFFFFFFFFFFFFFFFFFFFFFFFFFFF:F:FFFFFFF:FFFFFFF:FFFFF:FFFFFFFFFF:FFFFFFFF:FFFFFFFFFFFF,FFFF,FFFFF,,FFFFFF:FFF,FFFFFF,:F:FFF,FFFFFFF:FFFFFFFFFF,FF:FFF,:,:FFF,FFFFFF,:FFF,F:FF,FF:FFFF,,:FFFF,,F,FFF,F,F:,F,:FFF,,F:F::,,,,F,,FF::,F
@A00881:241:HJW2NDRXX:1:2129:17300:9721 1:N:0:CGAGAGAA+GATTGGAG
GGCTACCCTACGGGGTGCAGCAGTCGGGACTAGTGCGCAATGGAGGAAACTCTGACGCAGTGACGCCGCGTATAGGAAGAAGGTTTTCGGATTGTAAACTCTTGTCGTTAGGGACGATACAAGACAGTACCTAAGGAGGACGCCCCGGCTCACTATGTGCCAGCCGTCGCGGTAGTACATAGGGGGCAAGCGTGATCCGGAATTATGGGGTGTAAAGGGTGCGTCGATGGAGGAGCAAGTTGGTTGTGAA
+
FF:F,FFFFFFFFFF:FF,FF:FFFFFF:,,,::FFFFF:,FFFFFFFFF:F,FFFFF,F:FF:FFFFFFFFF,FFFFFF,FFFF,FFFFF,:FFFF:FF,,:F:FF,:FFFF:,F:F::,F:,FFFFFFFF,:FF:FF,,FF:FF:F::,F:FFFFFFFFFFF,FFFF::F,:,F,,FFFFFFFF:F:FFF:,::FFFF:F,F,F,FFFFF:F:FFFFFF,:F,FF,FFFFFF:FF:F,FFFF,:FFF,
@A00881:241:HJW2NDRXX:1:2129:28854:9815 1:N:0:CGAGAGAA+GATTGGAG
GGCTACCCTATGGGACGCAGCAGTGGGGAATATTGGGCAATGGGCGCAAGCCTGACCCAGCAACGCCGCGTGAAGGAAGAAGGCTTTCGGGTTGTAAACTTCTTTTAAGGGGGAAGAGCAGAAGACGGTACCCCTTGAATAAGCCACGGCTAACTACGTGCCAGCAGCCGCGGTAATACGTAGGTGGCAAGCGTTGTCCGGATTTACTGGGTGTAAAGGGCGTGCAGCCGGAGAGGCAAGTCAGATGTGA
+
FFF,,F:,F:FFFFFFFFFFF:F,FFFFF:FFFFFFFFFFFFFFFFFFFF:FFFFFFFFFF:FFFFFFFFFFF,FFFFFFFFFFFFFFFFFFFFFFFFFFFFF:FF:FFFFFFFFFFFFFFFFFFFFFFFFF:FFFF:FFFFFFFFFFFFF::FFFFFFFFFFFFFFFFFFFFFFFFF::FFFFFFFFFFFFFFFFFFFF,F,FFFFFFFFFFFFFFFFFF:F:FFFFFFFFFFFFFF,:F:FF:FFFFF
@A00881:241:HJW2NDRXX:1:2129:20889:10520 1:N:0:CGAGAGAA+GATTGGAG
GGCTACCCTACGGGGTGCAGCAGTCGGGAATATTGCGCAATGGAGGAAACTCTGACGCAGTGACGCCGCGTGCAGGAAGAAGGTTTTCGGATTGTAAACTGCTTTAGACAGGGAAGAACAAAGACAGTACCTGTAGAATAAGCTCCGGCTAACTACGTGCCAGCAGCCGCGGTAATACGTAGGGAGCAAGCGTTATCCGGATTTATTGGGTGTAAAGGGTGCGTAGACGGGATAGTAAGTTAGTTGTGAA
+
FFFFFFFFFFFFFFFFFFFFFFFF:FFF:FF,:FFFFFFFFFFFFFFFFFFFFFFFFFFFFFFFFFFFFFFFFFFFFFFFFFFF:FFFFFF:FFFFFFFFFF:,:FFFFFFFFFFFFFFFF:FFFFFFFFF:FFFFFFFFF:F:FFFF:FFFFFFFFFFFFFFF:FFFFFFFFFFFFFF,F,FFFFFFFFFF:F,FF:FFFF:FF,FFFFFFFFFFF:FFFFFFFFFFFFFFFFFFFFFFFFFFFFFFFF
@A00881:241:HJW2NDRXX:1:2129:31268:11866 1:N:0:CGAGAGAA+GATTGGAG
GGCTACCCTATGGGGGGCAGCAGTGGGGAATATTGGGCAATGGAGGCAACTCTGACCCAGCAACGCCGCGTGAGCGATGAAGGTCTTCGGATTGTAAAGCTCTTTAAGTGGGGACGAAGAAAGTGACTGTACCCACAGAATAAGCCTCGGCTAACTACGTGCCAGCAGCCGCGGTAATACGTAGGAGGCAAGCGTTATCCGGAATGACTGGGCGTAAAGGGTGCGTAGGTGGTCTTGCAAGTTAGTAGCG
+
FFFFFFFFFFFFFFFFFFFFFFFFFFFFFFFFFFFFFFFFFFFFFFFF,FFFFFFFFFFFFFFFFFFFFFFFFFFFFFFFFFF:FFFFFFFFFFFFFFFFFFFFFFFFFFFFFFFFFFFFFFFFFFFFFFFFFFFFF,FFFFF:FF:FFFFFFFFFFFFFFFFFFFFFFF:FFFF,:FFF,,:FFFFFFF,FF,FFFFFFFF,FF:FFFFFFFFF:FFFFFFFFF:F:FFFFFFF:FFF:FFF,F:FFFF
@A00881:241:HJW2NDRXX:1:2129:29505:12226 1:N:0:CGAGAGAA+GATTGGAG
GGCTACCCTATGGGGCGCAGCAGTGGGGAATATTGGGCAATGGGCGCAAGCCTGACCCAGCAACGCCGCGTGAGGGAAGAAGGCTTTCGGGTTGTAAACCTCTTTTACCAGGGACGAAGGACGTGACGGTACCTGGAGAAAAAGCAACGGCTAACTACGTGCCAGCAGCCGCGGTAATACGTAGGTTGCAAGCGTTGTCCGGATTTACTGGGTGTAAAGGGCGTGTAGGCGGAACTGCAAGTCAGATGTG
+
FFFFFFFFFFFFFFFFFFFFFFFFFFFFF:FFFFFFFFFFFFFFFFFFFFFFFFFFFFFFFFFFFFFFFFFFFFFFFFFFFFFFFFFFFFFFFFFF:FFFFFFFFFFFFFFFFFFFFFFFFF:FFFFFFFFFFFFFFFFFFFFFFF:FFFFFFFFFFFFFFFFFFFFFFFFFFFF,FF:FFFF:FFFFFFFFFFFFFFFFFFFFFFFFFFFFFFFFFFFFFFFFFF:FFFFFF:,FFFFFFFFFFFFFFF
@A00881:241:HJW2NDRXX:1:2129:19859:12399 1:N:0:CGAGAGAA+GATTGGAG
GGCTACCCTATGGGACGCAGCAGTCGGGAATATTGCGCAATGGAGGAAACTCTGACGCAGTGACGCCGCGTATAGGAAGAAGGTTTTCGGATTGTAAACTATTGTCGTTAGGGAAGATACAAGACAGTACCTAAGGAGGAAGCCCCGGCTAACTATGTGCCAGCAGCCGCGGTAATACATAGGGGGCAAGCGTTATCCGGAATTATTGGGTGTAAAGGGTGCGTAGATGGAGGAGCAAGTTGGTTGTGAA
+
FFFFFFFFFFFFFFFFFFFFFFFFFFFFF:FF:FFFFFFFFFFFFFFFFFFFFFFFFFFFFFFFFFFFFFFFFFFFFFFFFFFFFFFFFFFFFFFF:FFFFFFFFFFFFFFFFF:FFFFFFFFFFFFFFFFFFFFFFFFFFFFFFFFFFFFFFFFFFFFFFFFFFFFFFFFF,FFF,FFFFFFFFFFFFFFFFFFFFFFFF,FFFF:F:FFFFFFFFFFFFFFFFFFFFFFFFFFFFFFFFFF:F:FF:F
@A00881:241:HJW2NDRXX:1:2129:30671:12587 1:N:0:CGAGAGAA+GATTGGAG
GGCTACCCTATGGGGCGCACCAGTCGGGAATATTGCGCAATGGAGGAAACTCTGACGCAGTGACGCCGCGTATAGGAAGAAGGTTTTCGGATTGTAAACTATTGTCGTTAGGGAAGATACAAGACAGTACCTAAGGAGGAAGCCCCGGCTAACTATGTGCCAGCAGCCGCGGTAATACATAGGGGGCAAGCGTTATCCGGAATTATTGGGTGTAAAGGGTGCGTAGATGGAGGAGCAAGTTGGTTGTGAA
+
FFFFFFFFFFFFFFFFFFFFFFFFFFFFF:FF:FFFFFFFFFFFFFFFFFFFFFFFFFFFFFFFFFFFFFFFFFFFFFFF:FFFFFFFFFFFFFFFFF:FFFFFFFFFFFFFFFFFFFF:FFFFFFFFFF::FFFFFFFFFFF:FFFFFFFFFFFFFFFFFFFFFFF:FFFFFF:,FFF:FFFFFFFFFFFFF,,FF,FFFFFFFFFFFFFFFFFF:FFFF:FFFFFFFF:FFFF,::FF,F:,F:FFFF
@A00881:241:HJW2NDRXX:1:2129:32045:12618 1:N:0:CGAGAGAA+GATTGGAG
GGCTACCCTACGGGGTGCAGCAGTGGGGAATATTGGGCAATGGAGGCAACTCTGACCCAGCAACGCCGCGTGAGCGATGAAGGTCTTCGGATTGTAAAGCTCTTTAAGTGGGGACGAAGAAAGTGACTGTACCCACAGAATAAGCCTCGGCTAACTACGTGCCAGCAGCCGCGGTAATACGTAGGAGGCAAGCGTTATCCGGAATGACTGGGCGTAAAGGGTGCGTAGGTGGTTTGGCAAGTTGGTAGCG
+
FFFFFFFFFFFFFFFFFFFFFFFFFFFFFFFFFFFFFFF:FFFFFFFF:FFFFFFFFFFFFFFFFFFFFFFFFFFFFFFFFFFFFFFFFFFFFFFFFFFFFFFFFFFFFFFFFFFFFFFFFFFFFFFFFFFFFFFFFFFFFFFF:FFFFFFFFFFFFFFFFFFFFFFFFFFFFFF,,FFFFFFFFFFFFF,FFFFFFFFFFF,FFFFFFFFFFFFFFFFFFFFFFF:FF:FFFF:FFFFFFFFFFFFFFF
@A00881:241:HJW2NDRXX:1:2129:27679:12947 1:N:0:CGAGAGAA+GATTGGAG
GGCTACCCTACGGGGTGCAGCCGTGGGGAATATTGCACAATGGGCGAAAGCCTGATGCAGCGATGCCGCGTGAGGGAAGAAGGTTTTCGGATTGTAAACCTCTGTCTTTGGGGACGATAATGACGGTACCCAAGGAGGACGCTCCGGCTAACTACGTGCCAGCAGCCGCGGTAATACGTAGGGAGCAAGCGTTATCCGGAATTACTGGGTGTAAAGGGAGTGTAGGCGGGACTGCAAGTCTGAGGTGAGA
+
FF,:FFF:FFFFFFFFFF,FF,FFFFFFFFF::FFFFFF,FFFFFFFFF:F:FFFFFFFFFFFFFFFFF::F,FFFFFFFFFFFFFF:F:FFF:FFFFFF::FFF,FFFFFFFFFFFFFFFFFFFF:FFFFFFF::F:F,FFF:FFFFFFFFFFFFFFFF:F:FFFFFFFF::F,:FF::FFFFF,FFFFFFFFFFF:FF,FFF,,FFFFF:,,FFFF:F:F:F:FFFFFFFFFF:F::F,F,,FFFF,F
@A00881:241:HJW2NDRXX:1:2129:27127:13432 1:N:0:CGAGAGAA+GATTGGAG
GGCTACCCTATGGGATGCAGCAGTGGGGAATATTGCACAATGGAGGGAACTCTGATGCAGCGATGCCGCGTGAGGGAAGAAGGTTTTCGGATTGTAAACCTCTGTCTTCAGGGACGATAATGACGGTACCTGAGGAGGAAGCTCCGGCTAACTACGTGCCAGCAGCCGCGGTAATACGTAGGGAGCGAGCGTTGTCCGGAATTACTGGGTGTAAAGGGAGTGTAGGCGGGACTGTAAGTCAGATGTGAAA
+
FFFFFFFFFFFFFFFFFFFFFFFFFFFFFFFFFFFFFFFFFFFFFFFFFFFFFFFFFFFFFFFFFFFFFFFFFFFFFFFFFFFFFFFFFFFFFFFFFFFFFFFFFFFFFFFFFFFFFFFFFFFFFFFFFFFFFFFFFFF:FFFFFFFFFFFFFFFFFFFFFFFFFFFFFF:FFFFFFFFFFFFFFFFFFFF,FFFF:F:F,FFFFFFFFFFF:FFFF,:FFFFFFFF:FF:FFFFFFFFFFFFFFFF:FF
@A00881:241:HJW2NDRXX:1:2129:8205:13636 1:N:0:CGAGAGAA+GATTGGAG
GGCTACCCTACGGGACGCACCAGTGGGGAATATTGGGCAATGGGCGAAAGCCTGACCCAGCGATGCCGCGTGAGGGAAGAAGGTTTTCGGATTGTAAACCTCTGTCTTTAGGGACGATAATGACGGTACCTAAGGAGGAAGCTCCGGCTAACTACGTGCCAGCAGCCGCGGTAATACGTAGGGAGCGAGCGTTGTCCGGAATTACTGGGTGTAAAGGGAGTGCAGGCGGGACTGCAAGTCAGATGTGAAA
+
FF,::FFFF:FFFFFFFFFFF,F:FFFFFFFFF:FFFFFFFFFFFFFFFFFFFFFFFFFFFF:FFFFFFF,FFFFFFFFFFFFFF:FFFFFFFFFF::FFFFFFFFFFFFFFFFFFFF::FFFFFFFFFFFFFFFFFFF,FFFFFFFFFFFFFF:FFFFFFFFFFFFFFFFFF:FFFFFFFFFFFFFFFFF,:FFFFFFF,F:FFFFFFFF::F,FFF:FFFFF:FFFFFFFFF:::FF:FFF:FFFFF,
@A00881:241:HJW2NDRXX:1:2129:30861:13823 1:N:0:CGAGAGAA+GATTGGAG
GGCTACCCTACGGGGTGCAGCAGTGGGGGATATTGCACAATGGGGGAAACCCTGATGCAGCGATGCCGCGTGAATGAAGACGGCCTTCGGGTTGTAAAGTTCTGTCGTTAGGGACGATAATGACGGTACCTAACAAGAAAGCTCCGGCTAACTACGTGCCAGCAGCCGCGGTAATACGTAGGGAGCAAGCGTTGTCCGGAATTACTGGGTGTAAAGGGCGCGTAGGCGGGCTGTCAAGTCAGATGTGAAA
+
FF:F:FFFF:F:FFFFFFFFFFF:FFFFF,FFFFFFFFFFFFFFFFF,FFFFFFFFFFFFFFFFFFFFFFFFFFFFFFFF:FFFFFFFFFFFFFFFFFFFFFFFFFFFFF::FFF:FFFFFFFFFFFFFFFF,FFFF:F:FFFFFFFFFFFFFFFFFFFFFFFFFFFFFFFF::FFFF,FFFFFFF:::FF,FFF,:FFF:FF,FFFFFFFF,FFFF:FFFFF,FFFFFFFFFFFFFFF::F:FFF:FFF
@A00881:241:HJW2NDRXX:1:2129:20916:13855 1:N:0:CGAGAGAA+GATTGGAG
GGCTACCCTACGGGATGCAGCAGTGGGGGATATTGGACAATGGGGGGAACCCTGATCCAGCGACGCCGCGTGAGTGAAGAAGTATTTCGGTACGTAAAGCTCTATCGGCAGGGAAGAAGGAAGAGACGGTACCTGAGTAAGAAGCCCCGGCTAACTACGTGCCAGCAGCCGCGGTAATACGTAGGGGGCAAGCGTTATCCGGATTTACTGGGTGTAAAGGGAGCGCAGACGGAGAGGCAAGTCTGAAGTG
+
FFFFFFFFFFFFFFFFFFFFFFFFFFFFFFFFFFFFFFFFFFFFFFFFFFFFFFFFFFFFFFFFFFFFFFFFFFFFFFFFFFFFFFFFFFFFFFFFFFFFFFFFFFFFFFFFFFFFF:FF,,FFFFFFFFFF:FFFFFFFFFFFFFFFFFFFFFFF,FFFFFFFFFFFFFFFFFF:FFFFFFFFFFFFFF:FFFFFFFFFFFFFFF,FFFFF:FF:F:FF::FF:FFFFFFFFFFFFFF,FFFFFFFFFF
@A00881:241:HJW2NDRXX:1:2129:29866:13949 1:N:0:CGAGAGAA+GATTGGAG
GGCTACCCTATGGGATGCAGCAGTGGGGAATATTGGGCAATGGAGGCAACTCTGACCCAGCAACGCCGCGTGAACGAAGAAGGCCTTCGGGTTGTAAAGTTCTTTAATTGGGGACGAAGAAAGTGACGGTACCCAAAGAATAAGCCACGGCTAACTACGTGCCAGCAGCCGCGGTAATACGTAGGTGGCAAGCGTTGTCCGGAATGACTGGGCGTAAAGGGAGCGTAGGCGGCGCGACAAGTTAGGAGTG
+
FFFFFFFFFFFFFFFFFFFFFFFFFFFFFFFFFFFFFFFFFFFFFFFFFFFFFFFFFFFFFFFFFFFFFFFFFFFFFFFFFFFFFFFFF:FFFFFFF:FFFFFFFFFFFFFFFFFFFFFFFFFFFFFFFFFFF:FFFFFFFFFFFFFFFFFFFFFFFFFFFFFFFFFFFFFFFF,FFFFFFFFFFFF:FFFFFFFF:FFFFFF:FFFFFFFFF:FFFF:FFFFFFFFFFFFFFFFFFFFFFFFF::FFFF
@A00881:241:HJW2NDRXX:1:2129:28836:14575 1:N:0:CGAGAGAA+GATTGGAG
GGCTACCCTATGGGATGCAGCAGTGAGGAATATTGGTCAATGGGCGAGAGCCTGAACCAGCCAAGTCGCGTGAGGGAAGACGGTCCTATGGATTGTAAACCTCTTTTGCCGGGGAGCAAGGAACGGCACGAGTGCCGCTTCGGAGAGTACCCGGAGAAAAAGCATCGGCTAACTCCGTGCCAGCAGCCGCGGTAATACGGAGGATGCGAGCGTTATCCGGATTTATTGGGTTTAAAGGGTGCGTAGGCGG
+
FFFFFFFFFFFFFFFFFFFFFFFFFFFFFFFFFFFFFFFFFFFFFFFFFFFFFFFFFFFFFFFFFFFFFFFFFFFFFFFFFFFFF:FFF:FFFFFFFFFF:FFFFFFFFFFFFFFFFFFFFFFFFFFFFFFFFFFFFFFFFFFFFFFFFFFFFF::FFFFFFFFFFFFFF,FFFFFFFFFFFFFFFF:FFFFFFFFFFF,FFFFFFFFFFFF:F,FFFFFFFFFFFFFF:FFFFF:FF:FFFFFFF,FFF
@A00881:241:HJW2NDRXX:1:2129:23692:14747 1:N:0:CGAGAGAA+GATTGGAG
GGCTACCCTATGGGGGGCAGCAGTGGGGAATATTGCACAATGGAGGGAACTCTGATGCAGCGATGCCGCGTGAGGGAAGAAGGTTTTCGGATTGTAAACCTCTGTCGTCGGGAACGATAATGACGGTACTTGATGAATAAGCTCCGGCTAACTACGTGCCAGCAGCCGCGGTAATACGTAGGGAGCGAGCGTTATCCGGATTTACTGGGTGTAAAGGGCGCGTAGGCGGGCAGACAATTCAGATGTGAAA
+
FF:FFFFFFFFFFFFFFFFFFFFFFFFFFFFFFFFFFFFFFFFFFFFF:FFFFFFFFFFFFFFFFFFFFFFFFFFFFFFFFFFFFFFFFFFFFFFFFFFFFFFFFFFFFFFFFFFFFFFFFFFFFFFF,FFFFFFFFFFFFFFFFFFFFFFFFFFF:F:FFFFFFFFFF:FF,FFFFFFFFFFFFFFF:FFF::FFFFFF:FFFFFFFFFFF,F:,FFFF,FFFFFFFFFF,FFFF,,FFFFFFFFFFFF
@A00881:241:HJW2NDRXX:1:2129:18846:15092 1:N:0:CGAGAGAA+GATTGGAG
GGCTACCCTATGGGATGCAGCAGTGGGGAATATTGGTCAATGGGGGAAACCCTGAACCAGCAACGCCGCGTGAAGGAAGAAGGCTTTCGGGTTGTAAACTTCTTTTATCAAGGACGATAGTGACGGTACTTGATGAATAAGCTCCGGCTAACTACGTGCCAGCAGCCGCGGTAATACGTAGGGAGCGAGCGTTATCCGGATTTACTGGGTGTCAAGGGCGCGTAGGCGGGCCGACAAGTCAGATGTGAAA
+
FF::FFF:F:FFFFFFFFFFFFFFFFFFFFFFFFFFFF,FFFFFFFFFFFFFFFFFFFFFFFFFFFFFFFFFFFFFFFFFFFFFFFFFFFFFFFFFFFFFFFFFFFFFFFFFFFFFFF,FFFFFFFFFFFFFFFFFFFFFFFFFFFFFFFFFF:FFFFFFFFFFFFFFFF:F,FFF::FFFFFFFFFFFFFFFFFFF:FF:FFFFFF:FFFF:FFFFFF:F:FFFFFFFFF,FFFFF:FFFFFFFFFF::
@A00881:241:HJW2NDRXX:1:2129:18385:15107 1:N:0:CGAGAGAA+GATTGGAG
GGCTACCCTATGGGATGCAGCAGTGGGGAATATTGGGCAATGGGCGCAAGCCTGACCCAGCAACGCCGCGTGAAGGAAGAAGGCTTTCGGGTTGTAAACTTCTTTTATGAGGGACGAAGGACGTGACGGTACCTCATGAATAAGCCACGGCTAACTACGTGCCAGCAGCCGCGGTAATACGTAGGTGGCGAGCGTTGTCCGGATTTACTGGGTGTAAAGGGCGCGTAGGCGGGTAGGCAAGTCAGATGTG
+
FFFFFFFFFF:FFFFFFFFFFFF:FFFFFFFFFFFFFFFFFFFFFFFFFFFFFFFFFFFFFFFFFFFFFFFFFFFFFFFFFFFFFFFFFFFFFFFF,FFFFFFFFFFFFFFFFFFFFFFFFFFFFFFFFFFFFFFFFFFFFFFFFFFFFFFFFFFFFFFFFFFFFFFFFFFFFFFF:FFFFFFFFFFFFF:FFFFFFFFFFFFF:FFFFFFFFF,FFFFFFFFFFF,FFFFFFF:FFFF:FFFFFFFFFF
@A00881:241:HJW2NDRXX:1:2129:11442:15702 1:N:0:CGAGAGAA+GATTGGAG
GGCTACCCTATGGGATGCAGCAGTGGGGGATATTGCACAATGGGGGGAACCCTGATGCAGCAACGCCGCGTGGGTGAAGGAGTGATTCGTCACGTAAAGCCCTATCAGCAGGGAAGAAGGAAGACGGTACCTGATGAATAAGCTCCGGCTAACTACGTGCCAGCAGCCGCGGTAATACGTAGGGAGCGAGCGTTATCCGGATTTACTGGGTGTAAAGGGCGCGTAGGCGGGCCGACAAGTCAGATGTGAA
+
FF,F,FFFFFFFFFFFF::FFF:FFFFFFFFFFFFFFFFFFFFFFFFFFFFFFFFFFFFFFFFFFFFFFFFF:FFFFFFFFFFF:FFFFFFFFFFFFFFFF:FFFFFF:FF,FFFF:FFFFF:FFFFFF:FFFFFFFFFFFFFFF,F,FFFFFFFFFFFFFFFFFFFFFFFFFFF:FFFFFFFFFFF:FFFFFFFFF:FFFFF:F:FFFFFFFFF::F:FFFF:FFF:FF::F:FFFFFFFFFFFF:FF,
@A00881:241:HJW2NDRXX:1:2129:31801:15796 1:N:0:CGAGAGAA+GATTGGAG
GGCTACCCTACGGGATGCAGCAGTGGGGAATATTGGGCAATGGGCGCAAGCCTGACCCAGCGATGCCGCGTGAGGGAAGAAGGTTTTCGGATTGTAAACCTCTGTCTTTAGGGACGATAATGACGGTACCTAAGGAGGAAGCTCCGGCTAACTACGTGCCAGCAGCCGCGGTAATACGTAGGGAGTAAGCGTTATCCGGAATTACTGGGTGTAAAGGGAGTGTAGGCGGGACTTTAAGTCAGATGTGAAA
+
FFFFFFFFFFFFFFFFFFFFFFFFFFFFFFFFFFFFFFFFFFFFFFFFFFFFFFFFFFFFFFFFFFFFFFFFFFFFFFFFFFFFFFFFFFFFFFFFFFFFFFFFFFFFFFFFFFFFFFFFFFFFFFFFFFFFFFFFFFFFFFFFFFFFFFFFFFFFFFFFFFFFFFFF:FFFFFFFFFFFF:FFFFFFFFFFFFFF,FFF:FFFFFFFFFFFFF:FFFFFFFFFFFFFF,FFFFFFFFFFFFFFFFFFFF
@A00881:241:HJW2NDRXX:1:2129:11659:16235 1:N:0:CGAGAGAA+GATTGGAG
GGCTACCCTACGGGATGCAGCAGTGGGGAATATTGGTCAATGGGGGGAACCCTGAACCAGCAACGCCGCGTGAAGGAAGAAGGCTTTCGGGTTGTAAACTTCTTTTATCTGAGACGATAGTGACGGTATCAGATGAATAAGCTCCGGCTAACTACGTGCCAGCAGCCGCGGTAATACGTAGGGAGCGAGCGGTATCCGGATTTACTGGGTGTAAAGGGCGCGTAGGCGGGCTGACAAGTCAGATGTGAAA
+
FF,,:FFFF:FFFF:FFFFFFFFFFFFFFFFFFFFFF:F:FFFFFFFFFFFFFFF:FFFFFFFFFFFFFFFFFFFFFFFFFFFF,FF:FFFFFFFFFFFFFFFFFFF:FFFFFFFFFF:FFFFFFFFFFFFFFFFFFFF:FFFFFFFFFFFFFFFFFF,FFFFFFF:FFFFFF:FFFFF,FFFFF:FFFFF,F,FFFFFFFFFFF:FF:FFFF:,F:FFF:F:F:FFFFFFFFFF:F::F,F:FFFF:F:
@A00881:241:HJW2NDRXX:1:2129:28953:16250 1:N:0:CGAGAGAA+GATTGGAG
GGCTACCCTATGGGACGCAGCAGTGGGGACTATTGCGCAATGGGGGGAACCCTGACGCAGCAACGCCGCGTGCAGGAAGACGGTCTTCGGATTGTAAACTGTTGTCGCAGGGGAAGAAGGAAGTGACGGTACCCTGTGAGAAAGTCACGGCTAACTACGTGCCAGCAGCCGCGGTAATACGTAGGTGACAAGCGTTGTCCGGATTTACTGGGTGTAAAGGGCGCGTAGGCGGGTGTGCAAGTCAGCAGTG
+
FF,::FFFFFFFFFFF:F:FFFF,FFFFF,F,F:FF,FFFFFFFFFFFFFFFFFFFFFFFFFFFFFFFFFFFFFFFFFFFFF:FFFFF:FFFFFFFFFFFFFFFFFFF,FFFF:FFFFFF,:F,FFFFF,FF,FFFFF:FFF,FFFFFF:FFFF:FFF:,F:F,,F:F:FFFFFFF,FFFFFF,FFFFFFFF,FFFFFFFF,:FFFFFF:FFFF,FFF,::FF,FFFFF:F,FFFFFFFFFFFF:,FFFF
@A00881:241:HJW2NDRXX:1:2129:26078:16407 1:N:0:CGAGAGAA+GATTGGAG
GGCTACCCTACGGGGCGCAGCAGTGGGGGATATTGCACAATGGGGGAAACCCTGATGCAGCGACGCCGCGTGAGTGAAGAAGTATTTCGGTATGTAAAGCTCTATCAGCAGGGAAGAAAGAGACGGTACCTGAGTAAGAAGCCCCGGCTAACTACGTGCCAGCAGCCGCGGTAATACGTAGGGGGCAAGCGTTATCCGGATTTACTGGGTGTAAAGGGAGCGTAGACGGCATGGCAAGTCTGAAGTGAAA
+
FFFFFFFFFFFFFFFFFFFFFFF:FFFFFF:FFFFFFFFFFFFFFFFFFFFFFFFFFFFFFFFFFFFFFFFFFFFFFFFFFFF:FFFFFFFFFFFFFFFFFFFFFFFFFFFFFFFFFFFFFFFFFFFF:FFFFFFFFFFF:FFFFFFF:FFFFFFFFFFFFFF:FFFFFFFFFFFFFFFFFFFFFFFFFFF,F,FFFFFFFFFFFFFFF:FFFFFFFFFFFFFFFFFFFFF:FFFFFFFFFFFFFFFFFF
@A00881:241:HJW2NDRXX:1:2129:18159:16845 1:N:0:CGAGAGAA+GATTGGAG
GGCTACCCTATGGGATGCAGCAGTCGGGAATATTGCGCAATGGAGGAAACTCTGACGCAGTGACGCCGCGTATAGGATGAAGGTTTTCGGATTGTAAACTATTGTCGTTAGGGAAGAAAAAAGACAGTACCTTAGGAGGAAGCCCCGGCTAACTACGTGCCAGCAGCCGCGGTAATACGTAGGGGGCGAGCGTGGTCCGGAATGATTGGGCGTAAAGGGCGCGTAGGCGGCCAGTTAAGTCAGGGGTGAA
+
FF:::FFFFFFFFFFFFFFFFFFFFFFFFFFF,FFFFFFFFFFFFFFFFFFFFFF:FFFFFFFFFFFFFF,FFFFFFFFFFFFFFFFFFFFFFFFF,FFFFFFFFFFFFFFFFF:F:FF:FFF:FFFFFFF:,FFFFFFFFFFFFFFFFFFFFF:FFFFFFFFFFFFFFFFF:FFF,FFF,,FFFFFF:FFFF,FFFFFFFFF,FFFF:FFF:F:FFFFFFFFFFF:FFFFFFF:FFFFFFFFFF:FFFF
@A00881:241:HJW2NDRXX:1:2129:29505:16892 1:N:0:CGAGAGAA+GATTGGAG
GGCTACCCTATGGGACGCAGCAGTCGGGAATATTGCGCAATGGAGGAAACTCTGACGCAGTGACGCCGCGTATAGGAAGAAGGTTTTCGGATTGTAAACTATTGTCGTTAGGGAAGATACAAGACAGTACCTAAGGAGGAAGCCCCGGCTAACTATGTGCCAGCAGCCGCGGTAATACATAGGGGGCAAGCGTTATCCGGAATTATTGGGTGTAAAGGGTGCGTAGATGGAGGAGCAAGTTGGTTGTGAA
+
FFFFFFFFF,FFFFFFFFFFFFFFFFFF:,FFFFFFFF,FFFFFFFFFFFFFFFFFFFFFFFFFFFFFFFFF,FFFFFFFFFFFFFFFFFFFFFFFFFFFF,FFFFFF:FFFFF:FFFFFF::FFFFFF:FF:FFFFFFFFFFFFF:FFFFFFFFFFFFFFFFFFFFFFFFFFF:FFF,F,:FFFFFF,FFF,FFFFFFF:,FF:FFFFFFFFF,FFF:FFFFFFF:FF,FF:FFFFFFFF:FFFF:FFF
@A00881:241:HJW2NDRXX:1:2129:8929:17300 1:N:0:CGAGAGAA+GATTGGAG
GGCTACCCTATGGGATGCACCAGTGGGGAATATTGGGCAATGGGCGCAAGCCTGACCCAGCAACGCCGCGTGAAGGAAGAAGGCTTTCGGGTTGTAAACTTCTTTTATGAGGGACGAAGGACGTGACGGTACCTCATGAATAAGCCACGGCTAACTACGTGCCAGCAGCCGCGGTAATACGTAGGTGGCGAGCGTTGTCCGGATTTACTGGGTGTAAAGGGCGCGTAGGCGGGCATGCAAGTCAGATGTG
+
FFFFFFFFFFFFFFFFFFFFFFFFFFFFFFFF:FFFFFFFFFFFFFFFFFFFFFFFFFFFFFFFFFFFFFFFFFFFFFFFFFFFFFFFFFFFFFFFFFFFFFFFFFFFFFFFFFFFFFFFFFFFFFFFFFFFFFFFFFFFFFFFFFFFFFF:FFFFFFFFFFFFFFFFFFFFFFFF,:FFFFFFFFFFFFF:FF:,FFFFFFF,FF,FFFFFFFFF,FFFFFFFFF:FFFFFFFF,FFF,FFFFFF:FFF
@A00881:241:HJW2NDRXX:1:2129:20763:17315 1:N:0:CGAGAGAA+GATTGGAG
GGCTACCCTATGGGATGCAGCAGTCGGGAATATTGCGCAATGGAGGAAACTCTGACGCAGTGACGCCGCGTATAGGAAGAAGGTCTTCGGATTGTAAACTATTGTCGTTAGGGAAGATAAAAGACAGTACCGAAGGAGGAAGCTCCGGCTAACTACGTGCCAGCAGCCGCGGTAATACGTAGGGAGCGAGCGTTATCCGGATTTATTGGGTGTAAAGGGTGCGTAGACGGGAGAACAAGTTAGTTGTGAA
+
FFFF:FFFFF,FFFFFFFFFFFFFFFFFFFF,FF:FFFFFFFFFFFFFFFFFFFFFFFFFFFFFFF:FFFFFFFFFFFF,FFFFFFFF:FFFFFFFFFFFFFFFFFF,FFFFFFFFF:FFFF:F:FFFF:F,FFFFFFFF:FFFFFFFFFFFFFFFFF:FFFFFFFFFFFFFFF,,FFF,FFFFF:FFF:FFFFFFFFFFF:::FFFFFFFFFFFF:FFFFFFFF::FFFFFFF:FFFFF,::FFFF::,
@A00881:241:HJW2NDRXX:1:2129:13178:17550 1:N:0:CGAGAGAA+GATTGGAG
GGCTACCCTATGGGATGCAGCAGTCGGGAATATTGCGCAATGGAGGAAACTCTGACGCAGTGACGCCGCGTATAGGAAGAAGGTTTTCGGATTGTAAACTATTGTCGTTAGGGAAGATACAAGACAGTACCTAAGGAGGAAGCCCCGGCTAACTATGTGCCAGCAGCCGCGGTAATACATAGGGGGCAAGCGTTATCCGGAATTATTGGGTGTAAAGGGTGCGTAGATGGAGGAGCAAGTTGGTTGTGAA
+
FFFFFFFF:FFFFFFFFF:FFFFFFFFF:FF:FFFFFFFFFFFFFFFFFFFFFFFFFFFFFFFFFFFFFFFFFFFFFFFFFFFF:FFFFFFFFFFFFFFF:FFFFFFFFFFFFFFFFFFFFFFFFFFFFFFFFFFFFFFF:FFFFFFFFFFFFF:FFFFFFFFFFFFFFFFFFFF:FFF:FFFFFFFF,FFFFF:FFFFFF,:F::FFFFFFFFFFFFFFFFFF:FFFFFFFF:FFFFF:FFF,FFFFFF
@A00881:241:HJW2NDRXX:1:2129:11921:17879 1:N:0:CGAGAGAA+GATTGGAG
GGCTACCCTATGGGGGGCAGCAGTGGGGAATATTGCACAATGGGGGGAACCCTGATGCAGCAACGCCGCGTGAAGGAAGAAGTATTTCGGTATGTAAACTTCTATCGATAGGGACGAAAGCAATGACGGTACCTAAATAAGAAGCACCGGCTAAATACGTGCCAGCAGCCGCGGTAATACGTATGGTGCAAGCGTTATCCGGATTTACTGGGTGTAAAGGGTGAGTAGGCGGTTATGCAAGTCATATGTG
+
FF:F:FFFFFFFFFFFFFFFFFFFFFFFFFFFFFFFFFFFFFFFFFFFFF:FFFFFFFFFFFFFFFFFF:FFFFFFFFFFFFFFFFFFFFFFFFFFFFFFFFFFFFFFF:FFFFFFFFFFFFFFFFFFFFFF:FFFF:FFFFFFFFFFFFFFFFFF:FFFFFFFFFFFFFFFFFFF:FFFFFFFFFFFFF:FFFFFFFFFFFFFFFFFFFFFFFFFFFFFFFFFFFFFFFFFFFFFFFFFFFFFFFFFFF
@A00881:241:HJW2NDRXX:1:2129:7337:19022 1:N:0:CGAGAGAA+GATTGGAG
GGCTACCCTACGGGGTGCAGCAGTGAGGAATATTGGTCAATGGGCGAGAGCCTGAACCAGCCAAGTCGCGTGAGGGAAGAATGTCCTATGGATTGTAAACCTCTTTTGTCGGGGAGCAAAGACAGTCACTTGTGATTGGATGAGAGTACCCGAAGAAAAAGCATCGGCTAACTCCGTGCCAGCAGCCGCGGTAATACGGAGGATGCGAGCGTGATCCGGATGTATTGGGTTTAAAGGGTGCGTAGGCGGA
+
FF,F:FFFF,FFFFFFFFFFFFFFF:FFFFFFFFFFFFFFFFFFFFFFFFFFFFFFFFFFFF,FFFFFFFFFFFFFFFFFF:FFF,FFF,FFFF,FFFF:FFFFFFFFFFFFFFFFFFFFF,FFFFF:FFFFFFFFFF,FFFFFFFFFFFF:FFF,FFF,:FFFFFFFFFFFFFFFFFF,::FFFFFFF,FFFFF:F,FFFF:FFFFFF:,F,F,FFFFF:,FF:FFFFFFFFF,::F:F,FFF,F,:F:
@A00881:241:HJW2NDRXX:1:2129:26657:19132 1:N:0:CGAGAGAA+GATTGGAG
GGCTACCCTATGGGAGGCACCAGTGGGGAATATTGGGCAATGGGCGCAAGCCTGACCCAGCAACGCCGCGTGAAGGAAGAAGGCTTTCGGGTTGTAAACTTCTTTTATGAGGGACGAAGGACGTGACGGTACCTCATGAATAAGCCACGGCTAACTACGTGCCAGCAGCCGCGGTAATACGTAGGTGGCGAGCGTTGTCCGGATTTACTGGGTGTAAAGGGCGCGTAGGCGGGTCGGCAAGTCAGATGTG
+
FF::,FF:FF::FFF:FFFFFFFFFFFFF:FFFFFFFFFFFFFFFFFFFFFFFFFFFFFFFFFFFFFFFFFFF::FFFFF:FFFFFFFFFFFFFFFFFFFFFFFFFFFFFFFFFFFFFFFFFFFFFFFFF:FFFFFF,FFFFFFFFFFFFF:FFFFFFFFF:FFFF,FFFFFFFFFFFFFF:FFFFFFFF:FF:FFFFFFFF:FFF,F:FFF:F,:FFFFFF:F:FFF:F:FFF,:FF:FF,F:FF,FF:
@A00881:241:HJW2NDRXX:1:2129:7247:19179 1:N:0:CGAGAGAA+GATTGGAG
GGCTACCCTACGGGAGGCAGCAGTGGGGGATATTGGACAATGGGGGGAACCCTGATCCAGCGATGCCGCGTGAGGGAAGAAGGTTTTCGGATTGTAAACCTCTGTGGAGCGGGACGATAATGACGGTACCGCTCAAGGAAGCCACGGCTAACTACGTGCCAGCAGCCGCGGTAATACGTAGGTGGCGAGCGTTGTCCGGAATTACTGGGTGTAAAGGGAGTGTAGGCGGGAAGGCACGTCAGAAGTGAAA
+
FFFFFFFFFFFFFFFFFFFFFFFFFFFFFFFFFFFFFFFFFFFFFFFFFFFFFFFFF:FFFFFFFFFFFF:FFFFFFFFFFFFFFFFFFFFFFFFFFFFFFFFFFFFFFFFFFFFFFFFFFFFFFFF:FFFFFFFFFFF:FFFFFFFFFFFFFFFFFFFFFFFFFFFFFFFF,FFFFFFFFFFF:FFFFFFFFFFFFFFF,FFFFFFFFFFF:FFFFFFFFF:FFFFFFF:FFF:F,FF:FFF,FFFFFF
@A00881:241:HJW2NDRXX:1:2129:26449:20275 1:N:0:CGAGAGAA+GATTGGAG
GGCTACCCTATGGGAGGCACCAGTGGGGAATATTGGGCAATGGGCGCAAGCCTGACCCAGCAACGCCGCGTGAAGGAAGAAGGCTTTCGGGTTGTAAACTTCTTTTATGAGGGACGAAGGACGTGACGGTACCTCATGAATAAGCCACGGCTAACTACGTGCCAGCAGCCGCGGTAATACGTAGGTGGCGAGCGTTGTCCGGATTTACTGGGTGTAAAGGGCGCGTAGGCGGGTCGGCAAGTCAGATGTG
+
FFFF:FFFFFFFFFFFFFFFFFFFFFFFFFFFFFFFFFFFFFFFFFFFFFFFFFFFFFFFFFFFFF:FFFFFFFFFFFF:FFFFFFFF:FFFFFFFF,FFFFFFFFFFFFFFFFFFFFFF:FFFFFFFFFFF:FFFFF:FFFFFFFFFFFFFFFFFFFFFFFFFFFFFF:FFFFFFFFFFFFF:FFFFFFFFFFFFFF:FFFFFFFF,FFFFFFF:FFFF:FFFFFFFFFFFFF,FF:F:FFFFFFFFFF
@A00881:241:HJW2NDRXX:1:2129:32633:20901 1:N:0:CGAGAGAA+GATTGGAG
GGCTACCCTATGGGATGCAGCAGTGGGGAATATTGGGCAATGGAGGCAACTCTGACCCAGCAACGCCGCGTGAGCGATGAAGGTCTTCGGATTGTAAAGCTCTTTAAGTGGGGACGAAGAAAGTGACTGTACCCACAGAATAAGCCTCGGCTAACTACGTGCCAGCAGCCGCGGTAATACGTAGGAGGCAAGCGTTATCCGGAATGACTGTGCGTAAAGGGTGCGTAGGTGGTCTTGCAAGTTAGTAGCG
+
FF,F:FFFF:FFFFFFFFFF:FFFFFFFFFFFFFF,FFFFFFFFFFFFFFFFF::FFFFFFFFFFFFFFF:FF:FFFFFFFFFFFFF:FFFFFFFFFFFFFFFFFFF,FFFFFFFFFFFFFFFFF:FFFFFFF,FFFFF:FFFF:F:FFFFF:FFFFFFFFF,FFFFFFFF:F:FFFFFFFFFFF:FFFF,,FFFFFFFFF,FFFFFFFF,F:FF,::F,FFF:FFFFFF:FF,,FFF:FFFF,::FFF:
@A00881:241:HJW2NDRXX:1:2129:21802:21089 1:N:0:CGAGAGAA+GATTGGAG
GGCTACCCTATGGGAGGCACCAGTGGGGAATATTGGTCAATGGGGGAAACCCTGAACCAGCAACGCCGCGTGAAGGAAGAAGGCTTTCGGGTTGTAAACTTCTTTTATCAAGGACGATAGTGACGGTACTTGATGAATAAGCTCCGGCTAACTACGTGCCAGCAGCCGCGGTAATACGTAGGGAGCGAGCGTTATCCGGATTTACTGGGTGTAAAGGGCGCGTAGGCGGGCAGACAAGTCAGATGTGAAA
+
FF,F,FFFFFFFFFFFFFFFFFF:FFFFF:FFFFFFFFFFFFFFFFFFFFFFFFFFFFFFF,FFFFFFFFFFFFFFFFFFFFFFF:FFFFFFFFFFFFFFFFFFFFFFFFFF:FFFFFFFFFFFFFFF::FFF:FFFFFFFFFFFFFFFFFFFFFFFFFFFFF,,FF:FFFFFFFFFFFFFFFFFF,FFFFFF:FFFFFFF:FFFFFFFFFF:FFFFFFFFFFFFFFFFFFFF,FF,FFFFF:FF,F:,F
@A00881:241:HJW2NDRXX:1:2129:8106:21449 1:N:0:CGAGAGAA+GATTGGAG
GGCTACCCTATGGGATGCAGCAGTGGGGAATATTGCACAATGGAGGGAACTCTGATGCAGCGATGCCGCGTGAGGGAAGAAGGTTTTCGGATTGTAAACCTCTGTCGTCGGGAACGATAATGACGGTACCCGACAAGGAAGCTCCGGCTAACTACGTGCCAGCAGCCGCGGTAATACGTAGGGAGCGAGCGTTGTCCGGAATTACTGGGTGTAAAGGGAGCGTAGATGGAGGAGCAAGTTGGTTGTGAAA
+
FFFFFFFFFFFFFFFFFFFFFFFFFFFFFFFFFFF:FFFFFFFFFFFFFFFFFFFFFFFFFFFFFFFFFFFFFFFFFFFFFFFFFFFFFFFFFFFFFFFFFFFFFFFFFFFFF:FFFFFFFFFFFFFFFFFFFFFFFFFFFFFFFFFFFFFFFFFFFFFFFFFFFFFFFFFFFFFFFF:FF:FFFFFFFFF:FFFFFFFF,FFFFFFFFFFFFFFFF:FFFFFFFFFFFFFFFFFFFFF:FFFFFFFFFF
@A00881:241:HJW2NDRXX:1:2129:30834:21605 1:N:0:CGAGAGAA+GATTGGAG
GGCTACCCTATGGGGTGCAGCAGTGAGGAATATTGGTCAATGGGCGAGAGCCTGAACCAGCCAAGTCGCGTGAGGGAAGAATGTCCTATGGATTGTAAACCTCTTTTGCCGGGGAGCAAGGAACGGCACGAGTGCCGCTTCGGAGAGTACCCGGAGAAAAAGCATCGGCTAACTCCGTGCCAGCAGCCGCGGTAATACGGAGGATGCGAGCGTTATCCGGATTTATTGGGTTTAAAGGGTGCGCAGGCGG
+
FF:F::FFF,FFFFFFFFFFFFFFFFFFFFFFFFFFFFFFFFFFFFFFFFFFFFFFFFFFFFFFFFFFFFFFFFFF:FF,FFFFFFFFFFFFFFFFFFFFFFFFFFF,FFFFFFFFFFFFFFFFFFF:FFFFFFFFFF:FFFFFFFF:FF:FFFFFFFFF,::,FFFFFF:FFFFFF:FFFFFFFFFF:FF:FFFFF,:,:FF:FF,,:FF,,,F::FF,FFFFFF:FFFF,F:FFFFFFFF,FFF,F,F
@A00881:241:HJW2NDRXX:1:2129:25346:22373 1:N:0:CGAGAGAA+GATTGGAG
GGCTACCCTATGGGATGCAGCAGTTGGGAATATTGGACAATGGAGGGAACTCTGATCCAGTGACGCCGCGTGAAGGAAGAAGGTCTTCGGATTGTAAACTTATTTTGTCTGGGAAGAAAAATGACTGTACCAGAAGAAAAAGCACCGGCTAACTACGTGCCAGCAGCCGCGGTAATACGTAGGGAGCGAGCGTTATCCGGATTTACTGGGTGTAAAGGGCGCGTAGGCGGGCTGACCAGTCAGATGTGAA
+
FF,:FFFFFFF:FF:FFFFFFFF:FFFFFFFFFFFFFFFFFFF:FFFF,FFFFFFFFF:FFFFFFFFFFFFFFFFFFFFFFFFFFFFFFFFFFFFFFFFFFFFFFFFFFFFFFFFFFFFFFFFFF:FFF,FFF:FFFFF::FFFFFFFFFF:FFFFFF:FFFFF:FFFFFFFFFFFF:F:FFFFFF:FFFFFF,FFFFFFFFFFFF,FFF:FF,FFFFFFFFFFFFFFFFFFFFFF,FFF,FFF:FF:,F
@A00881:241:HJW2NDRXX:1:2129:24433:23296 1:N:0:CGAGAGAA+GATTGGAG
GGCTACCCTACGGGACGCAGCAGTGGGGAATATTGAACAATGGAGGGAACTCTGATGCAGCGATGCGGCGTGAGGGAAGACGGGATTCGGATTGTAAACCTCAGTTTTCAGGGACGATAATGACGGTACCTGAGGAGGAAGCTCCTGATAACTACGTGCCAGCAGACTCGGTAATACGTAGGTAGAGAGCGTTGTACGGACTTACAGTGTGTAAAGGGAGTGTAGGCTGGGCTGCAAGACAGATCTCTCA
+
F,FFF,FFFFFF,,::F,FF::::,FF:FFF,FFF,F,::,FFF:,FF:FF:F:FF,,FFFF:,,,,:F,,:F::F:F:F,:F,::F,F:FFF,,FFF:,F:,:FFFF,F:FFF:F:FFF,:F,,:FFF,FFFF,,:F:::,FF,,F,FF,F:F::F,,,F,F:FFF,,,::,,FF,,FF:F,F:F,:F:F:,,,:,,,F,F:FF,,,:,:,F,FF,FF:,,,FF,F,::,FFFF::,,FF,FF,:,,F,
@A00881:241:HJW2NDRXX:1:2129:10954:23625 1:N:0:CGAGAGAA+GATTGGAG
GGCTACCCTACGGGGGGCACCAGTGGGGAATATTGGGCAATGGGCGCAAGCCTGACCCAGCAACGCCGCGTGAAGGAAGAAGGCTTTCGGGTTGTAAACTTCTTTTATGAGGGACGAAGGACGTGACGGTACCTCATGAATAAGCCACGGCTAACTACGTGCCAGCAGCCGCGGTAATACGTCGGTGGCACGCGTTGTCCGGATTTACTGGGTGGACAGGGCGCGTAGGCGGGTCGGCAAGTCAGATGTG
+
FFFFFFFFF:FFFFFFFFFFFFFFFFFF::FF,FFFFF,F,FFFFFFFFFFFFFFFFFFFFF:FFFFFFFFFFFFF:FF:FFFF:,FFFFF::FFFFFFFFFFFFFFFFFFFFFFFF:FFFFFFFFFFFFFFFFFFFFFFFFFFFFFFFFFFFFFFFFFFFFFFFFFFFF:F:F,,,FFFFF:FFFFFFF,FFFF:FFFFFFFFFF,FFFFF:F,F,FFFFFFFFF:FFFFFFF,:FF,,F,:,FFFFFF
@A00881:241:HJW2NDRXX:1:2129:26395:24471 1:N:0:CGAGAGAA+GATTGGAG
GGCTACCCTATGGGATGCAGCAGTGAGGAATATTGGTCAATGGACGCAAGTCTGAACCAGCCATGCCGCGTGCAGGAAGACGGCTCTATGAGTTGTAAACTGCTTTTGTACGAGGGTAAACGCAGGTACGCGTACCTGTTGGAAAGTATCGTACGAATAAGGATCGGCTAACTCCGTGCCAGCAGCCGCGGTAATACGGAGGATTCAAGCGTTATCCGGATTTATTGGGTTTAAAGGGTGCGTAGGCGGT
+
FF,F:F::FF,FFFFFFFFFFFF:FFFFFFF,FF:FFFFFFFFFF:FFFFFF:FFFFFF::FFFFF:FFFFFFFFFF:F:FFFF:FF,F,FFFFFFFFFFFFFFFF:FFFFFFFFFF:FFFFFFFFF:FFFFF:,F,FFF,FF::FF,FFFFFFFFFFFFFFFFFFFFFFFFFFFFFFF:FFFFFFFFFFF::,FFFFF,FFF:FFFFFFFFF:FF,FF,,::,F,:FF:,F,,FFFFFFFF,FFF,FF,
@A00881:241:HJW2NDRXX:1:2129:20374:25473 1:N:0:CGAGAGAA+GATTGGAG
GGCTACCCTACGGGAGGCAGCAGTGGGGAATTTTGGACAATGGGCGCAAGCCTGATCCAGCTATTCCGCGTGCGGGAAGACGGCCTTCGGGTTGTAAACCGCTTTAGTGGAGGACGAAAAGCGCAGGTAGGACAATGACGTGCGTGCTGACGGTACTCCAAGAATAAGCACCGGCTAACTACGTGCCAGCAGCCGCGGTAATACGTAGGGTGCGAGCGTTCATCGGAATTACTGGGCGTAAAGGGTGTGC
+
FFFFFFFFFFFFFFFFFFFFFFFFFFFFFFFFFFFFFFFFFFFFFFFFFFFFFFFFFFFFFFFFFFFFFFFFFFFFFFFFFFFFFFFFFFFFFFFFF:FFFFFFFFFFFFFFFFFFF:FFFFFFFFFFFFFFFFFFFFFFFFFFFFFFFFFFFFFFFF:FFF:FFFFF,FF:FFFFFFFFFFFFFFFFFF:FFFFFFF,F:FFFFFFFFFF:F,:FFFFF,FFFFFF:F:FF:FFFFFFFFFFFFFFFF:
@A00881:241:HJW2NDRXX:1:2129:7129:25801 1:N:0:CGAGAGAA+GATTGGAG
GGCTACCCTATGGGGCGCAGCAGTTAGGAATATTCGTCAATGGGGGAAACCCTGAACGAGCAATGCCGCGTGAACGATGAAGGCCCTATGGGTTGTAAAGTTCTGTTGTTTGGAAAGAATGATAAGATTAGGAAATGAATCTTATTTGACGGTACCATTCAAGAAAGCCACGGCTAACTACGTGCCAGCAGCCGCGGTAATACGTAGGTGGCGAGCGTTATCCGCATTTATTGGGCGTAAAGGGTGCGTA
+
FFFFFFFFFFFFFFFFFFFFFFFFFFFFFFFFFFFFFFFFFFFFFFF,FFFFFFFFFFFFFFFFFFFFFFFFFFFFFFFFFFFFFFFFFFFFF:F:FFFFFFF,F:FF,:FFFF:FFFFFFFFFFFFFFFFFFFFFFFFFF:FFFFFFFFFFFFFFFFFFFFF:FF:FFFFFFF,FFFFFFFFFFFF:F:FFFFFFF,FFFF:FFFFFFF:FFFFFF,F,FFFF,:FFFFFFFFFFF,FFF,FFFFFFFF
@A00881:241:HJW2NDRXX:1:2129:11514:26099 1:N:0:CGAGAGAA+GATTGGAG
GGCTACCCTATGGGGCGCAGCAGTGGGGAATATTGCACAATGGGGGAAACCCTGATGCAGCGACGCCGCGTGAGTGAAGAAGTATTTCGGTATGTAAAGCTCTATCAGCAGGGAAGAGAATGACGGTACCTGAGTAAGAAGCCCCGGCTAACTACGTGCCAGCAGCCGCGGTAATACGTAGGGGGCAAGCGTTATCCGGAATTACTGGGTGTAAAGGGAGCGCAGACGGCGATGCAAGTCTGGAGTGACT
+
FF,F:FFFFFFFFFFFFFFFFFFFFFFFFFFFFFFFFFFFFFFFFFFFFFFFFF:FFFFFFFFFFFFFFF:FFFFFF,:FFFFFFFFFFFFFFFFFFFFFFFFFFFFFFFFFFFFFFF:F,F,FFFFFFFFF:FFFFFFFFFFFFFFFFFFFFFFFFFFFFFFFFFFFFF:F:FFF:FFFFFFFFF,FF:FFF:FF,FFFFFFFFFFFFFF,,:FF:FFFFFFFFFFF:F,,F,,FFFFFFFF:F::F:,
@A00881:241:HJW2NDRXX:1:2129:9824:26240 1:N:0:CGAGAGAA+GATTGGAG
GGCTACCCTACGGGACGCAGCAGTGAGGAATATTGGTCAATGGCCGGAAGGCTGAACCAGCCAAGTCGCGTGAGGGAAGACGGCCCTACGGGTTGTAAACCTCTTTTGTCAGGGAGCAAACCGTTCCACGTGTGGAGCGTCGAGAGTACCTGAAGAAAAAGCATCGGCTAACTCCGTGCCAGCAGCCGCGGTAATACGGAGGATGCTAGCGTTATCCGGAGTTATTGGGTTGAAAGGGTGCGCAGGCGGG
+
FFFFFFFFFFFFFFFFFFFFFFFFFFFFFFFFFFFFFFFFFFFFFFFFFFFFFFFFFFFFFFFFFFFFFFFFFFFFFFFFFFFFFFFFFFFFFFFFFFFFFFFFFFFFFFFFFFFFFFFFFFFFFFFFFFFFFFFFFFFFFFFFFFFFFFFFFFFFFFFFFFFF:FFFFFFFFFFFFFFFFFFFFFFFFFFFF:FFFFFFFFFFFF,FFFFFFFF:F:FF,FFFF,FFFFF,FF,FFFF:FFFFFFFFFF
@A00881:241:HJW2NDRXX:1:2129:14561:26303 1:N:0:CGAGAGAA+GATTGGAG
GGCTACCCTACGGGACGCAGCAGTGGGGAATATTGGTCAATGGGGGAAACCCTGAACCAGCAACGCCGCGTGAAGGAAGAAGGCTTTCGGGTTGTAAACTTCTTTTATCAGGGACGATAGTGACGGTACTTGATGAATAAGCTCCGGCTAACTACGTGCCAGCAGCCGCGGTAATACGTAGGGAGCGAGCGTGATCCGGAGTTACTGGGTGTCAAGGGCGCGTAGGCGGGCAGACAAGTCAGATGTGAAA
+
FFF:FFFFF:FFFF:FFFFFFFF,FFFFF:FFFFFF,F:FFFFFFFFFFFFFFFFFFFFFF:,FFFFFFFFFFFFFF:FF,FFF,,,FFFF,FFFF:FF:FFF,FFFFF:FFFFFFFFFFFFFFFF,,F:FFF:F:,FF,FFFFFFFF:FFFFFFFFFFFFFF:FFFFFFF,,F::FF,:FFF:FFF,FFF:,FFFFFFF,,FFF,FFF,F,,,FFFFFFFF:FF:FFFFF,FFFF:FFF:FF,FFFFFF
@A00881:241:HJW2NDRXX:1:2129:19081:26334 1:N:0:CGAGAGAA+GATTGGAG
GGCTACCCTATGGGATGCACCAGTCGGGAATATTGCGCAATGGAGGAAACTCTGACGCAGTGACGCCGCGTGCAGGAAGAAGGTTTTCGGATTGTAAACTGCTTTAGACAGGGAAGAGGAAGGACAGTACCTGTAGAATAAGCTCCGGCTAACTACGTGCCAGCAGCCGCGGTAATACGTAGGGAGCGAGCGTTATCCGGATTTACTGGGTGTAAAGGGCGCGTAGGCGGGCAGACAAGTCAGATGTGAA
+
FFFFFFFFFFFFFFFFFFFFFFFFFFFFFFFFFFFF:FFFFFFFFFFFFFFFFFFFFFFFFFFFFFFFFFFFFFFFFFFFFFFFFFFFFFFFFFFFFFFFFFFFFFFFFFFFFFFFFFFFFFFFFFFFFFFFFFF:FFFFFFFFFFFFFFFFFF:FFFFFF:FFFFFFFFFF::FFFFFFFFFFFFFFFFFFFF,FFFFFFFFFFFFFFF:FF,FFFFFFFFFFFFFFFFFFF:FFF:FFFFFF:FFFF,
@A00881:241:HJW2NDRXX:1:2129:10954:26725 1:N:0:CGAGAGAA+GATTGGAG
GGCTACCCTACGGGAGGCAGCAGTGGGGGATATTGGACAATGGGGGAAACCCTTATCCAGCGACGCCGCGTGAGGGAAGAAGGTTTTCGGATTGTAAACCTCTGTCAGTGGGGACGATAATGACGGTACCCACGGAGGAAGCCACGGCTAACTACGTGCCAGCAGCCGCGGTAATACGTAGGTGGCAAGCGTTGTCCGGACTTACTGGGTGTAAAGGGAGCGTAGGCGGGGCATTAAGTCAGAAGTGAAA
+
FFFFFFFFFFFFFFFFFFFFFFFFFFFFFFFFFFFFFFFFFFFFFFFFFFFFFFFFFFFFFFFFFFFFFFFFFFFFFFFFFFFFFFFFFFFFFFFF:FFFFFFFFFFFFFFFFFFFFF:FFFFFFFF:FFFFFFFFFFF:FFF:FFFFFFFFFFFFFFFFFFFFFFFFFFFFFFFFFF:FFFFFF:F:FFFF:FFF:FF:,FF:FFFFFFFF::,FFF:FFFFFFFFFF:FFFFF:FFF::FF,FFFFF:
@A00881:241:HJW2NDRXX:1:2129:26521:26788 1:N:0:CGAGAGAA+GATTGGAG
GGCTACCCTATGGGATGCACCAGTGGGGAATATTGGGCAATGGGCGCAAGCCTGACCCAGCAACGCCGCGTGAGGGAAGAAGGCTTTCGGGTTGTAAACCTCTTTTACCAGGGACGAAGGACGTGACGGTACCTGGAGAAAAAGCACCGGCTAACTACGTGCCAGCAGCCGCGGTAATACGTAGGTGGCGAGCGTTGTCCGGAATAACTGGGCGTAAAGGGAGCGTAGGTGGTCACTTAAGTTAGGGGTG
+
FFFFFFFFFFFFFFFFFFFFFFFFFFFFFFFFFFFFFFFFFFFFFFFFFFFFFFFFFFFFFFFFFFFFFFFFFFFFFFFFFFFFFFFFFFF:FFFFFFFFFFFFFFFFFFFFFFFFF,FFFFFFF,FFFFFFFFFFF,FFFF,FFF,FFFFFFFFF,FFFFFF:FFFFFFFFFF,F,FFFFFFFFFFFFFFFFFFF::FFFFF:FF:FFFFFFFFF,:FFFFFFFFFFFFFF:FF,FFFFF:FFFF,F:F
@A00881:241:HJW2NDRXX:1:2129:16559:26882 1:N:0:CGAGAGAA+GATTGGAG
GGCTACCCTACGGGACGCAGCAGTGGGGGATATTGCACAATGGGCGAAAGCCTGATGCAGCGACGCCGCGTGGAGGAAGAAGGTTTTCGGATTGTAAACTCCTGTCGTGCGGGACGATAGTGACGGTACCGCACAAGAAAGCCACGGCTAACTACGTGCCAGCAGCCGCGGTAAAACGTAGGTGGCAAGCGTTGTCCGGAATTACTGGGTGTAAAGGGAGCGCAGGCGGGCTGACACGTTGGAAGTGACA
+
FFFFFFFFFFFFFFFFFFFFF:FFFFFFFFFFFFFFFFFFFFFFFFFFFFFFFFFFFFFFFFFFFFFFFFFFFFFFFFFFFFFFF:FFFFFFFFFFFFFFFFFFFFFFFFFFFFFFFFFFFFFFFFFFFFFFFFFFFFFFFFFFFFFFFFFFFFFFFFFFFFFFFFFFFFFFFFFFFFFFFFFFFFFFFFFFFFFF:FFF,F:FFFFFFFFF:F,FFFFFFFFFFFFFFFF:FF:F,F,FFFFFFFFF,F
@A00881:241:HJW2NDRXX:1:2129:27877:26882 1:N:0:CGAGAGAA+GATTGGAG
GGCTACCCTATGGGAGGCAGCAGTGAGGAATATTGGTCAATGGGCGGAAGCCTGAACCAGCCAAGTCGCGTGAGGGATGACGGCCCTACGGGTTGTAAACCTCTTTTGCCGGGGAACAAAAGGCGGGACGCGTCCCGCAGTGGAGTGTACCCGGAGAAAAAGCATCGGCTAACTCCGTGCCAGCAGCCGCGGTAATACGGAGGATGCGAGCGTTATCCGGATTTATTGGGTTTAAATGGTGCGTAGGCGG
+
FFFFFFFFFFFFFFFFFFF:FFFFFFFFFFFFFFFFFFFFF:FFFFFFFFFFFFFFFFFFFFFFFFFFFFFFFFFFFFFFFFFFFFFFFFFFFF:FFFFF:FFFFFFFFFFFFFF,FFFF,FF,F:FF,:FFFFFF:FF,FFFFF,FFFFFFFFFFFFFFF,FFF,FFFF:F,FFF:FFFFFF::FF::FFFFFF:,::F,FFF:F,:::FF,,F:FFF:F,FF,,,,F:,:FF,:,F,FF,,FFF,:FF
@A00881:241:HJW2NDRXX:1:2129:4381:26929 1:N:0:CGAGAGAA+GATTGGAG
GGCTACCCTACGGGGTGCAGCAGTGGGGAATATTGCACAATGGGGGAAACCCTGATGCAGCGACGCCGCGTGAGTGAAGAAGTATTTCGGTATGTAAAGCTCTATCAGCAGGGACGATAATGACGGTACCTGATTAAGAAGCCCCGGCTAACTACGTGCCAGCAGCCGCGGTAATACGTAGGGGGCCAGCGTTATCCGGAATTAGTGGGTGTAAAGGGAGCGCAGACGGCAGGGCAAGTCCGGAGTGAAA
+
FF::FFFFFFFF,FF:FFFFFFFFFFFFFFFF,FFF:F:FFFFFFFFFFFFFFFFFFFFFFFFF:FFFFFFFFF,FFFFFF:FFF:FFFF:FF:FF,FFF:F:FFFFFFFFFFF,FFFFFF:F:FFFF,FFF,,FFFFFFFFFFFFFFFFFFF:FFFFFFFFFFFFF:F:F:::FFFFFFF,FFFF,F:F:FFFFFFFFFFFFF,FFFFFF:,:,FFFFFFFFF:F:FF,F,F::F,,::FFFF:F,F:F
@A00881:241:HJW2NDRXX:1:2129:5367:27007 1:N:0:CGAGAGAA+GATTGGAG
GGCTACCCTATGGGGCGCAGCAGTGGGGGATATTGGACAATGGGGGGAACCCTGATCCAGCGACGCCGCGTGAGTGAAGAAGTATTTCGGTATGTAAAGCTCTATCAGCAGGGAAGAAAGAAATGACGGTACCTGAGTAAGAAGCCCCGGCTAACTACGTGCCAGCAGCCGCGGTAATACGTAGGGGGCAAGCGTTATCCGGAATTACTGGGTGTAAAGGGAGCGTAGACGGTAAAGCAAGTCTGGAGTG
+
FFFFFFFFFFFFFFFFFFFFFFFFFFFFFFFFFFFFFFFFFFFFFFFF:FFFFFFFFFFFFFFFFFFFFFFFFFFFFFFF,FFFFFFFFFFFFFFFFFFFFFFFFFFFFFFFFFFF:F:FFFFFFFF:FFF::FFFFFFFFFF:FFFFFF:FFFFFFFFFFFFFFFFFFFFFFFF,FFFFFF,FFFFFFFFFFF,F:F::FFF:FF,FF:FFFF,FFFFFFFFFFFFFFFFF:F:FFFFFF,FF:FFF:F
@A00881:241:HJW2NDRXX:1:2129:16278:27398 1:N:0:CGAGAGAA+GATTGGAG
GGCTACCCTATGGGGCGCAGCAGTGAGGAATATTGGTCAATGGGCGGAAGCCTGAACCAGCCAAGTCGCGTGAGGGCTGAAGGCCCTACGGGTTGTAAACCTCTTTTGCCGGGGAACAAGTGCCGGGACGTGATCCCGGAGCTGAGTGTACCCGGAGAAAAAGCATCGGCTAACTCCGTGCCCGCAGCCGCGGTCATACGGAGGATGCGAGCGTTATCCGGATTTATTGTGTTTCAAGGGTGCGTAGGCG
+
FFFFF:FFF::FFFFFFFFFFFFFFFFFFFFFFFF:,:FF:FFFFFFF:FFFFFF:FFFFFFF:FFFFFFFFF:FF,FFFFFFFFFFFFF::FFFFFF:FFFFFFF:FFFFFFFF,FF,FFFFFFF:FFFFFFFF:FFFFFF:FF:FFFFFFF:FFFFF:FFF:FFFFFFFFF:F:FFF:FF,FF,FFF:FF:F,,FFFFF,FFFFF,FFFFFF,:,FFFF:FF,F,F:,F,,:,FFF:,FFFFF:FF:F
@A00881:241:HJW2NDRXX:1:2129:18186:27508 1:N:0:CGAGAGAA+GATTGGAG
GGCTACCCTACGGGATGCAGCAGTGGGGAATATTGGGCAATGGAGGCAACTCTGACCCAGCAACGCCGCGTGAGCGATGAAGGTCTTCGGATTGTAAAGCTCTTTAAGTGGGGACGAAGAAAGTGACTGTACCCACAGAATAAGCTCCGGCTAACTACGTGCCAGCAGCCGCGGTAATACGTAGGGAGCAAGCGTTATCCGGAATGACTGGGCGTAAAGGGTGCGTAGGTGGTCTTGCAAGTTAGTAGCG
+
FFF,,FFFFFFFFF,FFFFFFFFFFFFFFFFFFF:FFF:FFFFFFFFFFFFFFFFFFFFFFFFFFFFFFFFFFFFFFFFFFFFFFFFFFFFFFFFFFFF,FFFFFFFFFF:FF,FFFFFFFFFFF:FFFFFFFFFFFFFFFFFFFFFF:F:FF:FFFFFFFFFFFFFFFFFFFFFFFFFF:F,FFFFFFFFFF,FF:FFFFFFFF:FFFFFFFFFFFF:FFFFF:FFFFFFFFFFFFF,FF,F,FFFFFF
@A00881:241:HJW2NDRXX:1:2129:31629:27618 1:N:0:CGAGAGAA+GATTGGAG
GGCTACCCTATGGGGGGCAGCAGTGGGGAATATTGCACAATGGGGGGAACCCTGATGCAGCAACGCCGCGTGAAGGAAGAAGTATTTCGGTATGTAAACTTCTATCGACAGGGAAGACAAAAAGGACAGTACCTGAATAAGAAGCACCGGCTAAATACGTGCCAGCAGCCGCGGTAATACGTATGGTGCAAGCGTTATCCGGATTTACTGTGTGTAAAGGGTGAGTAGGAGGTTATATAAGTCACATGTG
+
FF:F,FF:F:FFFFFFFF:FFFFFFFFFFFFFFFFFFFFFFFFFFFFFFFFFFFFFFFFFFFFFFFFFFFFFFFFFFFFFF,FFFFFFFFFFFFFFFFFFFFFFFFFF:F:F:FFFFFF:FF:FFFF::F,,FFF:FFFFFFFFFFFFFFFFFFF:FFFFFFFFFFFFFF,FFFF,FFFFFF:FFFFF,FFFFFFFFFFFF:FFFF:,FF,FFFFFFF:FFFF,,FFFF,F:FFFFFF::FF:FFFF:F:
@A00881:241:HJW2NDRXX:1:2129:26178:27853 1:N:0:CGAGAGAA+GATTGGAG
GGCTACCCTACGGGAGGCAGCAGTGGGGAATATTGGGCAATGGGCGCAAGCCTGACCCAGCAACGCCGCGTGAGGGAAGAAGGCTTTCGGGTTGTAAACCTCTTTTACCAGGGACGAAGGACGTGACGGTACCTGGAGAAAAAGCAACGGCTAACTACGTGCCAGCAGCCGCGGTCATACGTAGGTTGCAAGCGTTGTCCGGATTTACTGGGTGTAAAGGGCGTGTAGGCGGAACTGCAAGTCAGATGTG
+
FFFFFFFFFFFFFFFFFFFFFFFFFFFFFFFF:FFFFFFFFFFFFFFFFFFFFFFFFFFFFFFFFFFFFFFFFFFFFFFF:FFFFFFFFFFFFFFF:FFFFFFFFFFFFFFFFFFFFFFFFFFFFFFFFFFFFFFFFFFFFFFF:FFFFF:F:FFFFFFFF:FFFF:FFFFFFFF,:FFFFFFFFFFFFFFFFFFFFFFFFFFF:FFFF:FFFF,FF:FFFFFFFFFFFFFF,FFFFFFFFFFFFFFFFF
@A00881:241:HJW2NDRXX:1:2129:7708:27931 1:N:0:CGAGAGAA+GATTGGAG
GGCTACCCTACGGGATGCAGCAGTGGGGAATATTGGGCAATGGGCGAAAGCCTGACCCAGCAACGCCGCGTGAGGGAAGAAGGTTTTCGGATTGTAAACCTCTGTCCTAAGTGACGAAGGAAGTGACGGTAGGTTCGGTGGAAGCCCCTGCTAACTACGTGCCAGCAGCCGCGGTAATACGTAGGGGGCGAGCGTTGTCAGGAATGTCTGGGCGTAATGGGCGCGTAGGCGGTTCTGTATGTTAGGAGTG
+
FFFFFFFFFF:FFFFFFFFFFFFFFFFFFFFFFFFFFFFFFFF,FFFFFF,FFFF,FFFFF,F:FFFFFFFF,,FFFFFFFFF,FFF,,FF,F:F:FF,FFFF:FF,F,FF,,F:FFFF,,,F,FF,,:::F,:F,FF,F,,F::F,F,::FFFFF::,,FF,F,FFF:,:F:F,,,,:FF:,,F::FFF:FFFFFFF,,FFFF,,,FFFF::::,,,F,F,FF:F,F:FF,F:F,FFF,F:FFFFFF::
@A00881:241:HJW2NDRXX:1:2129:30761:28244 1:N:0:CGAGAGAA+GATTGGAG
GGCTACCCTACGGGACGCAGCAGTGGGGAATATTGAGCAATGGGCGCAAGCCTGACCCAGCAACGCCGCGTGAAGGAAGAAGGCTTTCGGGTTGTAAACTTCTTTTATGAGGGACGAAGGACGTGACGGTACCTCATGAATAAGCCACGGCTAACTACGTGCCAGCAGCCGCGGTAATACGTAGGTGGCGAGCGTTGTCCGGATTTACTGGGTGTAAAGGGCGCGTAGGCGGGTAGGCAAGTCAGATGTG
+
FFFFFFFFFFFFFFFFFFFFF:FFFFFFFFFFFFFFFFFFFFFFFFFFFFFFFFFFFFFFFFFF:FFFFFFF,FFFFFF:FFFFFFFFFFFFFFFFFFFFFFFFFFFFFFFFFFFFFFFFF:FFFFFFFFFFFFFFFFFFFFFFFFFFFFFFFFFFFFFFFFFFFFFFFFFFFFF,FFFFFFFFFFFFFFFFFFFFFFFFFFFFFFFFFFFFFFFFFFFFFFFFFFF:FFFFFF:FFFFFFFFFFFF:FF
@A00881:241:HJW2NDRXX:1:2129:16351:28307 1:N:0:CGAGAGAA+GATTGGAG
GGCTACCCTACGGGAGGCAGCAGTGGGGAATATTGCACAATGGGGGAAACCCTGATGCAGCGACGCCGCGTGAGTGAAGAAGTATTTCGGTATGTAAAGCTCTATCAGCAGGGAAGAAGGAAGAGACGGTACCTGAGTAAGAAGCCCCGGCTAACTACGTGCCAGCAGCCGCGGTAATACGTAGGGGGCAAGCGTTATCCGGATTTACTGGGTGTAAAGGGAGCGCAGACGGAGAGGCACGTCTGAAGTG
+
FFFFFFFFFFFFFFFFFFFFFFFFFFFF:FF:FFFFFFFFFFFFFF,FFFFFFFFFFFFFFFFFF:FFFFFFFFFFFFF:FFF:F:FFFFF,FFFFFFFFFFF,FFFFFFFFFF:FF,FF:,FFF::FFFFFFFFFFFFFF:FFFFFF:FFFFFFFFFFFFF::FFFFFFFFFF,:F:FFFFFFFFFFFF:FFFFFF:FFFFF:FFF,FFFF,F,F,:FF,FFFFF:FFFFFF::FFFF:FFFFF:FFFF
@A00881:241:HJW2NDRXX:1:2129:9616:28322 1:N:0:CGAGAGAA+GATTGGAG
GGCTACCCTACGGGGGGCAGCAGTGAGGAATATTGGTCAATGGGCGAGAGCCTGAACCAGCCAAGTCGCGTGAGGGAAGACGGTCCTATGGATTGTAAACCTCTTTTGCCGGGGAGCAAGGAACGGCACGAGTGCCGCTTCGGAGAGTACCCGGAGAAAAAGCATCGGCTAACTCCGTGCCAGCAGCCGCGGTAATACGGAGGATGCGAGCGTTATCCGGATTTCTTGGGTTTAAAGGGTGCGTAGGCGG
+
FF,:FFFFFFFFFFFF,F:FFFFFFFFFFFFFFFFF:FFFFFFFFFFFFFFFFFFFFFFFFFFF:F:FFFFFFFFFFFFFFFFFFFFFFFFF::FFFFF:FFFFFF:FFFFF,FF:FFFFFFFFFFFFFFFF,FFFFFFFF,FFFFFFFFFFF,FFFF,FF:FFFF,,FFFFFFFFFFFFFFFFF:F:FFFFFFFFFFFFFFFFFF:F:FFFFF,FFFFFF,,F,F,F:::FFFFFFFF,FF,,FFFF:,
@A00881:241:HJW2NDRXX:1:2129:30752:28604 1:N:0:CGAGAGAA+GATTGGAG
GGCTACCCTACGGGACGCAGCAGTGGGGAATATTGAGCAATGGGCGCAAGCCTGACCCAGCAACGCCGCGTGAAGGAAGAAGGCTTTCGGGTTGTAAACTTCTTTTATGAGGGACGAAGGACGTGACGGTACCTCATGAATAAGCCACGGCTAACTACGTGCCAGCAGCCGCGGTCATACGTAGGTGGCGAGCGTTGTCCGGATTTACTGGGTGTAATGGGCGCGTAGGCGGGTAGGCAAGTCAGATGTG
+
FFFFFFFFFFFFFFFFFFFFFFFFFFFFFFFFFFFFFFFFFFFFFFFFFFFFFFFFFFFFFFFFFFFFFFFFFFFFFFFFFFFFFF:FFFFFFFFFFFFFFFFFFFFFFFFFFFFFFFFFFFFFFFFFFFFFFFFFFFFFFFFFFFFFFFFFFFFFFFFFFFFFFFFFFFFFFFF,FFFFFFFF:FFFFFFFFFFFFFFFFFFF,FFFFFFFFF,FF,FFF:FFFFFFFFFFFFFFFFFFFFFFFFF:F:
@A00881:241:HJW2NDRXX:1:2129:6985:28651 1:N:0:CGAGAGAA+GATTGGAG
GGCTACCCTATGGGGTGCAGCAGTCGGGAATATTGGTCAATGGGCGAGAGCCTGAACCAGCCAAGTCGCGTGAGGGAAGACGGTCCTATGGATTGTAAACCTCTTTTGCCGGGGAGCAAAGAGCGGTACGTGTGCCGCGCCGAGAGTACCCGGAGAAAAAGCATCGGCTAACTCCGTGCCAGCAGCCGCGGTAATACGGAGGATGCGAGCGTTATCCGGATTTCTTGGGTTTAAAGGGTGCGCAGGCGGC
+
FFFF,FFFF:,FFFFFFF:FFFF:FFFFFFFFFFFFFFFFFFFFFFFFFFFFFFF:FFFFFFFFFFFFFFFF:FFFFFF:FFFFFFFFFFFFFFFFFFFFFFFFFFFFFFFFFFFFFFFFFFFFFFFFFFFFFFFFFFFF:FFFFFF,:FFFFFFF,FFFFF:FFFFF:,FFFFFFFFFFFF,FFFFF:FFFFFFFFFFFF:FFFF:,FFF:F,F:::FF,FF,FFF:F:,FF:FFFFFFFFFFFFFF:,
@A00881:241:HJW2NDRXX:1:2129:17327:28870 1:N:0:CGAGAGAA+GATTGGAG
GGCTACCCTACGGGAGGCAGCAGTGGGGAATATTGGGCAATGGGCGCAAGCCTGACCCAGCAACGCCGCGTGAAGGAAGAAGGCTTTCGGGTTGTAAACTTCTTTTCTTGGGGACGAACACAATGACGGTACCTGAGGAATAAGCCACGGCTAACTACGTGCCAGCAGCCGCGGTAATACGTAGGTGGCAAGCGTTATCCGGATGTATTGGGTGGAAAGGGCGTGTAGGCGGGACTGCAAGTCAGATGTG
+
FFFFFFFFFFFFFFFFFF:FFFFFFFFF,FFFFFFFFFFF:FFFFFFFFFFFFFFFFFFFFFFFFFFFFFFFFFFFFFFFFFF:FFFFFFFFFFFF,FFFFFFFFFFF,FFFFFFFF:FFF:FFFFF:FFF:FFFFFFFFFFFFF:FFFFFFFFFFFFFFF:FFFFFFF:FFFFF:,F:FFF:FFFFFF,FFFFFF,F:FF:FF,FF,FFF:FF,FFFFFFF:FF:FFFF:FFFFFFFFF::F:F:FFFF
@A00881:241:HJW2NDRXX:1:2129:18466:29653 1:N:0:CGAGAGAA+GATTGGAG
GGCTACCCTACGGGAGGCAGCAGTAGGGAATTTTGCGCAATGGGGGAAACCCTGACGCAGCAACACCGCGTGAATGTTAAGCCCTTCGGGGTGTAAAGTTCTGTCAGTAGGGAAGAATAAATGACTGTACCTACACAGGAAGCACCGGCTAACTCCGTGCCAGCAGCCGCGGTAATACGGGGGGTGCAAGCGTTGTCCGGAATCATTGGGCGTAAAGCGTTCGTAGGCGGTAAAGTAAGTCAGATGTTAA
+
FF:,:FFFF:FFFFFFFFFFF:FF,FFFFFFFFFFFFFF:FFFFFFF,FFFFFFFFFFFFFFFFFFFFFFFFFFFFFFF:FFFFF:FFFFFFFF:FFFFFFFFFFFFFFFFF:FFFFFFFFFFFFFFFFFFFF,:,FFFF:FFF:FFFFF::FFFFFFFFFFFFFFFFFFFFF,FF:FFF::FFFFF,:FFFF:F:FFFF,FF:FFFF:FFFF:FFFFFF:FFFFFFFFFFFF:F:FFFFFFFFFFF,FF
@A00881:241:HJW2NDRXX:1:2129:16541:30013 1:N:0:CGAGAGAA+GATTGGAG
GGCTACCCTATGGGACGCAGCAGTGGGGAATATTGGTCAATGGGGGAAACCCTGAACCAGCAACGCCGCGTGAAGGAAGAAGGCTTTCGGGTTGTAAACTTCTTTTATCAAGGACGATAGTGACGGTACTTGATGAATAAGCTCCGGCTAACTACGTGCCAGCAGCCGCGGTAATACGTAGGGAGCGAGCGTTATCCGGATTTACTGGGTGTAAAGGGCGCGTAGGCGGGCAGACAAGTCAGATGTGAAA
+
FF:FFFF:F,FFFFFFFFFFFFFFFFFFF:FF:FFFFF:FFFFFFFFFFFFFFFFFFFFFFFFFFFFFFF:FFFFFFFFFFFF:FFFFFFFFFF:F:FFFFFFFFFFFFFFFFFFFFF:FFFFFFFFFFFFFFFFFFF:FFFFFFFFFFFFFFFFFFFFFFFFFFFFFFFFF,FFFFFFFFFFFFFFFFFFFF,FFF:FFFFFFFFFFFFFFFFF,FFFFF::FFFFFF:FF:::F::F:FFF:FF::F:
@A00881:241:HJW2NDRXX:1:2129:29866:30170 1:N:0:CGAGAGAA+GATTGGAG
GGCTACCCTACGGGAGGCAGCAGTGGGGAATATTGGACAATGGGCGAAAGCCTGATCCAGCGACGCCGCGTGAAGGAAGACGGTCTTCGGATTGTAAACTTCAGTGAGCAGGGACGAGAAAGGACGGTACCTGCAGAGCAAGCCACGGCTAACTACGTGCCAGCAGCCGCGGTAATACGTAGGTGGCGAGCGTTATCCGGATTTACTGGGTGTAAAGGGAGCGTAGGCGGGGATGCAAGTCAGGTGTGAA
+
FF:F::FFFF,FFFFFFFFFF,FFFFFFFF:FFFFFFFF:FFFFFFFFFFFFFFFFFFFFFFFFFFFFFFFFF,FFFFFFFFFF:FFFFFFFFFF:FFF::FFFFF:FFFFFFFFF:FFF,FFFF:FF::FFFFFFFFFFFFFFFFFFFFFFFFFFF:FFFFFFFFFFFF:FFF:FFFFFFFFFFF:FFFFFF,:FFFFFFF,:FFF:FF,:FF,FFFFF:FFF,F,F:,F:F:FFF:F:FFFFF:FFF,
@A00881:241:HJW2NDRXX:1:2129:30734:30326 1:N:0:CGAGAGAA+GATTGGAG
GGCTACCCTACGGGATGCAGCAGTGGGGAATATTGCACAATGGAGGGAACTCTGATGCAGCGATGCCGCGTGAGGGAAGAAGGTTTTCGGATTGTAAACCTCTGTCTTCAGGGACGATAATGACGGTACCTGAGGAGGAAGCTCCGGCTAACTACGTGCCAGCAGCCGCGGTAATACGTAGGGAGCGAGCGTTGTCCGGAATTACTGGGTGTAAAGGGAGTGTAGGCGGGACTGTAAGTCAGATGTGAAA
+
FFFFFFFFFFFFFFFFFFFFFFFFFFFFFFFFFFFFFFFFFFFFFFFFFFFFFFFFFFFFFFFFFFFFFFFFFFFFFFFFFFFFFFFFFFFFFFFFFFFFFFFFFFFFFFFFFFFFFFFFF:FFFFFFFFFFFFFFFFFFFFFFFFFFFFFFFFFFFFFFFFFFFFFFFFFFFFFFFFFFFFFFFFFFFFFFFFFF:FFFFFFF:FF:FFFFFFF,FF::FFFFF:F:FFFFFFFF:FFFFF,F:FFFF:
@A00881:241:HJW2NDRXX:1:2129:30246:30639 1:N:0:CGAGAGAA+GATTGGAG
GGCTACCCTACGGGAGGCAGCAGTGAGGAATATTGGTCAATGGGCGAGAGCCTGAACCAGCCAAGTCGCGTGAGGGAAGAATGTCCTATGGATTGTAAACCTCTTTTGTCGGGGAGCAAAGACAGTCACTTGTGATTGGATGAGAGTACCCGAAGAAAAAGCATCGGCTAACTCCGTGCCAGCAGCCGCGGTAATACGGAGGATGCGAGCGTTATCCGGATTTATTGGGTTTAAAGGGTGCGTAGGCGGA
+
FFFFFFFFFFFFFFFFFFFFFFFFFFFFFFFFFFFFFFFFFFFFFFFFFFFFFFFFFFFFFFFFFFFFF:FFFFFFFFFFFFFFFFFFFFFFFFFFFFFFFFFFFFFFFFFFFFFFFFFFFFFFFFFF,FF:FFFFFFFFFF:FFFFFFFFFFFFF:F,FFFFFFFFFFFFFFF:FFFFFFFFFFF:FFFFFFFFFFFFFFFFFF:FFFFF,:FFFF:FF,:FFFFFFF:,FFFFFFFF:FFFFFFFFF,
@A00881:241:HJW2NDRXX:1:2129:24514:30733 1:N:0:CGAGAGAA+GATTGGAG
GGCTACCCTACGGGATGCACCAGTGGGGAATATTGGACAATGGGCGAAAGCCTGATCCAGCGACGCCGCGTGAAGGAAGACGGTCTTCGGATTGTAAACTTCAGTGAGCAGGGACGAGAACGGACGGTACCTGCCGAGCAAGCCACGGCTAACTACGTGCCAGCAGCCGCGGTACTACGTAGGTGGCGAGCGTTATCCGGAATTACTGGGTGTAAAGGGTGAGTAGGCGGGGATGCAAGTCAGGTGTGAA
+
FFFFFFFFFFFFFFFFFFFFFFFF:FFFFFFF:FFFFFF,FFFFFF,FFFFFFFFFFFFFFF:FFFFFFFFF,F:FFFFFFFFFFFFFFFFFFFF,,FFFFFFFFFFFFFFFFFFFFFFF,FFFFFFF,FFFFF,F:FFF:FFFFFFF:FFFFFFFFFFFFFF::FFFFFFFFF:F,FFFFFFFFFF:,FFF:,FFFFFFFFFFFFFFFF,FF,F,FFFFFFFFFFFFFFFFFFFF:,:FFFF:F::FFF
@A00881:241:HJW2NDRXX:1:2129:27896:31297 1:N:0:CGAGAGAA+GATTGGAG
GGCTACCCTATGGGGCGCAGCAGTAGGGAATCTTCGTCAATGGGCGCAAGCCTGAACGAGCGATGCCGCGTGGGTGAAGGAGCTTTTCGGAGTGTAAAGCCCTGTTGTGGATGAAAAAGGACAAGAGCAGGAAATGGCTTTAGTTTGATGGAAGTCCACGAGGAAGTCACGGCTAACTACGTGCCAGCAGCCGCGGTAATACGTAGGTGGCGAGCGTTATCCGGAATGATTGGGCGTAATGGGTGCGCAG
+
:FFFFF,FFF,FFFFFFFFFFFFFFFFFFFFFFFFFFFFFFF:FFFFFFFFFFFFFFFFFFFFFFF:FFFFFFFFFFFFFFFFFFFFF:FFFFFFFFFFFFFFFFFFFFFFFFF:FFFFFFFFFFFFFFFFFFFFFFFF:FFFFFFFFFFFFFFFF,F,FFFFFFFFFFF,FFFFFFFFF,FFFFFF:FFFFFFFFF::F,FF:F,FFF,FFF,FFFFF,FFFFF,F:F:FFFFFFFFF:FFFFFFFF,F
@A00881:241:HJW2NDRXX:1:2129:30635:31563 1:N:0:CGAGAGAA+GATTGGAG
GGCTACCCTATGGGATGCACCAGTGGGGGATATTGCACAATGGGGGGAACCCTGAACCAGCAACGCCGCGTGAAGGAAGAAGGCTTTCGGGTTGTAAACTTCTTTTATCTGAGACGAAAGTGACGGTATCAGATGAATAAGCTCCGGCTAACTACGTGCCAGCAGCCGCGGTAATACGTAGGGAGCGAGCGTTATCCGGATTTACTGGGTGTAAAGGGCGCGTAGGCGGGACTGCAAGTCAGATGTGAAA
+
FFFFFFFFFF:FFFFFFFFFFFFFFFFFFFFFFFFFFFFFFFFFFFFFFFFFFFFFFFFFFFFFFFFFFFFFFFFFFFFFFFF,FFFFFFFFFFFFFFFFFFFFFFFFFFFF:FFFFFFFFFFFFFFFFFFFF:FFFFFF:FFFFFFFFFFFFFFFFFFFFFFFFFFFFFFFFFFFFFFFFFFFFFFFFFFF::FFF:FFFFFF:FFFFFFFFFFFFFFFFFFFFFFFF::FFFFFF,FF:FFFFFF,FF
@A00881:241:HJW2NDRXX:1:2129:20726:31688 1:N:0:CGAGAGAA+GATTGGAG
GGCTACCCTATGGGGCGCAGCAGTGAGGAATATTGGTCAATGGGCGATGGCCTGAACCAGCCAAGTAGCGTGAAGGATGACTGCCCTATGGGTTGTAAACTTCTTTTATAAAGGAATAAAGTCGGGTATGCATACCCGTTTGCATGTACTTTATGAATAAGGATCGGCTAACTCCGTGCCAGCAGCCGCGGTAATACGGAGGATCCGAGCGTTATCCGGATTTATTGGGTTTAAAGGGAGCGTAGATGGA
+
FFF,:FFFF:FF:FFFFFFFF:FFFFFFFFFFFFFFFFFFFFFFFFFFFFFFFFFFFFFFFFFFF:FFFFFFFFF:FFFFFFFFFFFFFFFFFFFFFFFFFFFFFFFFFFFFF:F,FFF,FF::FFFFF:FFFFFFFFFFFFFFFFF:FFF:FFFFFFFFFFFF:FFFFFFFFFFFFFFFFFFFFFFFFFFFFFFFFFFFFFFFFFFFFFF::,F,F::FF,:F:FFFFFF:FFF:F::FF:::F:FFFF
@A00881:241:HJW2NDRXX:1:2129:31132:31986 1:N:0:CGAGAGAA+GATTGGAG
GGCTACCCTATGGGATGCAGCAGTGAGGAATATTGGTCAATGGGCGGAAGCCTGAACCAGCCAAGTCGCGTGAGGGATGACGGCCCTACGGGTTGTAAACCTCTTTTGCCGGGGAACAAAAGGCGGGACGCGTCCCGCAGTGGAGTGTACCCGGAGAAAAAGCATCGGCTAAATCCGTGCCAGCAGCCGCGGTAATACGGAGGATGCGAGCGTTATCCGGATTTATTGGGTTTAAAGGGTGCGTAGGCGG
+
FFFF,F:FFF:FFF::FFFFFFFFFF:FF,FFF:FFFFFFFFFFFFFFFFFFFFF,FFFFFFF,,FFFFFFFFFFFFFFFFFFFFFFFFFFFFFFFFFFFFFFFFFFF:FFFFF:,FFFF:FFFFFFF:FF,FFFFFFFFF:F:FFFF:FFFFFFFFFFFFFF:FF:F,FFF:,FFFFFFFF:FFFFFFFFFFFFFFFFFFF:FFFFFF:FFFFFFFFF:F,FFFF,,,FFFFFFFFF:FFFFFFFFFF:
@A00881:241:HJW2NDRXX:1:2129:19307:32080 1:N:0:CGAGAGAA+GATTGGAG
GGCTACCCTACGGGAGGCACCAGTCGGGAATATTGGGCAATGGAGGCAACTCTGACCCAGCAACGCCGCGTGAGTGAAGAAGGTCTTCGGATTGTAAAACTCTTTAAGTGGGGACGAAGAAAGTGACTGTACCCACAGAATAAGCCTCGGCTAACTACGTGCCAGCAGCCGCGGTAATACGTAGGAGGCAAGCGTTATCCGGAATGACTGGGCGTAAAGGGTGCGTAGGTGGTTTGGCAAGTTGGTAGCG
+
FFFFFFFFFFFFFFFFFFFFFFFFFFFFFFFFF:FFFFFFFFFFFFFFFFFFFFFFFFFFFFFFFFFFFFFFFFFFFFFFFFFFFFFFFFFFFFFFFFFFFFFFFFFFFFFFFFFFFFFFFFFFFFFFFFFFFFFFFFF,F:FFFFFFFFFFFFFFFFFFFFFFFFFFFFFFFFFF:FFFFFFFFFFFFFFFFFFFFFFFFFFFFFF:F:FFFF:FFFFFFFF:FFFFFFFFFFFFFFFFFFFFFFFFF:
@A00881:241:HJW2NDRXX:1:2129:29658:32315 1:N:0:CGAGAGAA+GATTGGAG
GGCTACCCTATGGGACGCAGCAGTGAGGAATATTGGTCAATGGGCGAGAGCCTGAACCAGCCAAGTCGCGTGAGGGAAGAATGTCCTATGGATTGTAAACCTCTTTTGTCGGGGAGCAAAGACAGTCACTTGTGATTGGATGAGAGTACCCGAAGAAAAAGCATCGGCTAACTCCGTGCCAGCAGCCGCGGTAATACGGAGGATGCGAGCGTTATCCGGATTTATTGGGTTTAAAGGGTGCGTAGGCGGC
+
FFFFFF:FFFFFFFFFFFFFFFFFFFFFFFFFFFFFFFFFFFFFFFFFFFFFFFFFFFFFFFFFFFFFFFFFFFFFFFFFFFFFFFFFFFFFFFFFFFFFFFFFFFFFFFFFFFFFFF,FFFFFFFFFFFFFFF,FFFFFFFFFFFF,FFFFFF:FFFFFFFFFFFFFFFFFFFFFFFFFFFFF:FFFFF:F::FFFFFFFFFFFFFFFFFFF:FFFFFF:FFFFFFFFFF:F:FFF:FFFFF,:FF:F:
@A00881:241:HJW2NDRXX:1:2129:3278:32409 1:N:0:CGAGAGAA+GATTGGAG
GGCTACCCTACGGGGGGCAGCAGTGGGGAATATTGGGCAATGGGCGCAAGCCTGACCCAGCGACGCCGCGTGAAGGAAGAAGGTCTTCGGATTGTAAACTTTGGTACTCAGGGACGAATTTATGACGGTACCTGAGGTTAAGCCACGGCTAACTACGTGCCAGCAGCCGCGGTAATACGTAGGTGGCGAGCGTTATCCGGAATTACTGGGTGTAAAGGGTGTGTAGGCGGGGATGCAAGTCAGATGTGAA
+
FF:F,:FFF::FFFFFFFFFFFF,:FFFF:FFFFFFFFFFFFFFFFFFFFFFFFFFFFFFFFFFFFFFFFFFFFFFFFFFFFFFFFFFFFFFFFFFFFFFFFFFFFFFFFFFFFFFFFFFF:FFFFFFFFFFFFFFFFFFFFFFFFFFFFFFFFFFFFF,FFFFFFFFFFFFFF,FFFFFFF:FFFFFFFFFFFFFFFFFFFFF:,:FFFFFFFFFFF,:FFFFFFFFFFFFFFFFFFFFFFFFFFFFFF
@A00881:241:HJW2NDRXX:1:2129:32597:32456 1:N:0:CGAGAGAA+GATTGGAG
GGCTACCCTATGGGACGCAGCAGTAGGGAATTTTGCGCAATGGGCGAAAGCCTGACGCAGCAACGCCGCGTGTGTGATGAAGCCCCTAGGGGTGTAAAACACTGTCAGTAGGGACGAATAATGACGGTACCTACAGAGGAAGCACCGGCTAACTCCGTGCCAGCAGCCGCGGTAATACGGGGGGTGCAAGCGTTGTCCGGAATCATTGGGCGTAAAGCGTTCGTAGGCGGCATGCCAAGTCTGGTGTTAA
+
FFFFFFFFFFFFFFFFFFFFFFFFFFFFFFF:FF:FFFF:FFFFFFFFF:FFFFFFFFFFFFFFFFFFFFFFFFFFFFFFFFF:F:FFFFFF:FFFF,FFFFFFFFFFFFFFFFF:FFFFFFFFFFFFFFFFFFFFFFFF,F:FFFFFFFFFFF:FFFFFFFFFFFFFFFFFFFFF:FFFFFFFFFFFFFFFFFF:FFFFFFFFF,FFF:FFF:FFFFFFFFFFFF:FFFFFF:FFF,FFFFF:FFFF,,
@A00881:241:HJW2NDRXX:1:2129:24117:32550 1:N:0:CGAGAGAA+GATTGGAG
GGCTACCCTACGGGGGGCAGCAGTGGGGAATATTGGGCAATGGGCGAAAGCCTGACCCAGCAACGCCGCGTGAGGGAAGAAGGTTTTCGGATTGTAAACCTCTGTCCTCAATGAAAAGTTAGAGATGGTAATTGAGGAGGAAGCCCCGGCTAACTACGTGCCAGCAGCCGCGGTAATACGTAGGGGGCGAGCGTTGTCCGGACTGAGTGGGCGTAAAGGGCGCGTAGGCGGCCTGTTAAGTCTGGAGTGA
+
FFFFFFFFFFFFFFFFFFFFFFFFFFFFFFFFFFFFFFFFFFFFFFFFFFFF:FFFFFFFFFFFFFFFFFFFFFFFF,FFFFFFFFFFFFF,FFFFFFFFFFFFFFFFFFFFFFFF:FFF:FFFFFFFFF:,FFFFFFFFFFFFFFFFFFF,FFF:FF:FFFFFFFFFFFFFFFFFFFFFFF:FFFFFFFFFFF:FF:FFFF,:FF,FFFFFFFFF,:FFFFFFFF:FF:FFFFFFFFFFFFFFFFFFFF
@A00881:241:HJW2NDRXX:1:2129:27760:33912 1:N:0:CGAGAGAA+GATTGGAG
GGCTACCCTATGGGACGCAGCAGTGGGGGATATTGGACAATGGGGGGAACCCTGATCCAGCGACGCCGCGTGAGTGAAGAAGTATTTCGGTATGTAAAGCTCTATCAGCAGGGACGAAAGAAATGACGGTACCTGAGTAAGAAGCCCCGGCTAACTACGTGCCAGCAGCCGCGGTAATACGTAGGGGGCAAGTGTTATCCGGACTTACTGGGTGTACAGGGAGCGTAGACGGTAAAGCAAGTCTGGAGTG
+
FFFFFFFFFFFFFFFFFFFFFFFFFFFFFFFFFFFFFFFFFFFFFFFFFFFFFFFFFFFFFFFFFFFFFFFFFFFFFFFFFFFFF:FFFFF:FFFFFFFFFFFFFFFFFFFFFF,FFFFFFFFFF:FFFFFFFFFFFFF:FFFFFFFFFFFFFFFF,FFFFFFFFFFFFFFFF:,F:FFFFFFFFFFFFFFFFFF,FFF:FFF,FFFFFFFFFFFF,:FFFFFFFFFFFFFFF,F:FFF,FFF::FFFFF
@A00881:241:HJW2NDRXX:1:2129:5421:34147 1:N:0:CGAGAGAA+GATTGGAG
GGCTACCCTACGGGAGGCACCAGTGGGGAATATTGGGCAATGGGCGCAAGCCTGACCCAGCAACGCCGCGTGAGGGAAGAAGGCTTTCGGGTTGTAAACCTCTTTTACCAGGGACGAAGGACGTGACGGTACCTGGAGAAAAAGCAACGGCTAACTACGTGCCAGCAGCCGCGGTACTACGTCGGTTGCAAGCGTTGTCCGGATTTCCTGGGGGTAAAGGGCGTGTAGGCGGAACTGCAAGTCAGTGGTG
+
FFF,FFFFFFFFFFFFFFFFFFFFFFFFFFFF:FFFFF:FFFFFFFFFFFFFFFFFFFFFFFFFFFFFFF,FFFFFF:FF:FFFF:FFFFFFFFFF:FFFFFFFFFFFFFFFFFFFFFFFFFFFF:FFFF,:,FF,:FF,,FFFFFFFFFFFFFFFFF:,FFFFFFFFFFFFFFFF:F,FFF,FFFFFFF,F:FF:FFF,FFF,:F,FF:FF,F,F,,FF,,F:FFFFFFFFFF,FFF,,F,F::,,F,,
@A00881:241:HJW2NDRXX:1:2129:31584:34616 1:N:0:CGAGAGAA+GATTGGAG
GGCTACCCTATGGGATGCAGCAGTCGGGAATATTGCGCAATGGAGGAAACTCTGACGCAGTGACGCCGCGTATAGGAAGAAGGTTTTCGGATTGTAAACTATTGTCGTTAGGGAAGAGAAAGGACAGTACCTAAGGAGGAAGCTCCGGCTAACTACGTGCCAGCAGCCGCGGTAATACGTAGGGAGCGAGCGTTATCCGGAATTATTGGGTGTAAAGGGTGCGTAGACGGGTAAGCAATTTAGTTGTGAA
+
FFFFFFFFFFFFFFFFFFFF:FF:FFFF,F::FFFF:FFF:FFFFFF:FFFFFFF,:FFFFFFF:FFFF:FFFFFFFFFFFFFFFFFFF:FFFFFFF::FFFF:FFFF,FFFFF:F:FFFFFFFFF,FFFFFFFFFFFFFFFFF,FFF:FFFFFFFFFF:FFFFFF,F:,FFFFFFF:FF,FF:FF:FFFFF,,::FFF,F,FFF:F:FFFF,FFFFFFFFFF:FFF,F:::,F,F:,,:::::FFFFFF
@A00881:241:HJW2NDRXX:1:2129:23683:34804 1:N:0:CGAGAGAA+GATTGGAG
GGCTACCCTATGGGAGGCAGCAGTGGGGAATATTGCACAATGGGCGCAAGCCTGATGCAGCAACGCCGCGTGAGGGAAGACGGTTTTCGGATTGTAAACCTTTGTCTTTGGTGAAGAAGAAAGTGACGGTAGCCAAGGAGGAAGCCACGGCTAACTACGTGCCAGCAGCCGCGGTAATACGTAGGTGGCAAGCGTTGTCCGGAATTACTGGGTGTAAAGGGAGCGCAGGCGGGACTGCAAGTTGGATGTG
+
FFF:FFFFFFFFFFFFFFFFFFFFFFFFFFFFFFFFFFFFFFFFFFFFFFFFFFFFFFFFFFFFFFFFFFFFFFFFFFFFFFFFFFFFFFFFFFFFFFFFFFFFFF,FFFF:FFFFFFFFFFFFFFFFFFFFFFFFFFFFFFFFFFFFFFFFFFFFFFFFFFFFFFFFFFFFFFF,FFFFFF,FF:FFFF,FF:FFFFFFFF,,FF:,FFFFFFFFFFFFFFFFFF:FFFFFFFFF:FFFFFFFFFFFFF
@A00881:241:HJW2NDRXX:1:2129:20446:34929 1:N:0:CGAGAGAA+GATTGGAG
GGCTACCCTACGGGAGGCAGCAGTGGGGAATATTGCACAATGGGGGGAACCCTGATGCAGCGACGCCGCGTGGGTGAAGAAGGTTTTCGGATTGTAAACCTCTGTGGAGGGGGACGATAATGACGGTACCCCTGTAGGAAGCCACGGCTAACTACGTGCCAGCAGCCGCGGTAATACGTAGGTGGCGAGCGTTGTCCGGAATTACTGGGTGTAAAGGGAGTGTAGGCGGGAAGGCAAGTCAGAAGTGAAA
+
FF,,,:FFFFFFFF:FFFFFFFFFFFFFFFF:FFFFFFF:FFF:FFFFFFFF:FFFFFFFFFFFFFFFFF:FFFFFFFFFFFFFFFFFFFFFFFFFFFFFF:F:FFFFFFFFFFFF:FFFFFFF:FFFFFFFF,FFFFFFFFFFFFFFFF:FFFF:FFFFFFFFF:FFFFFFFFF,FFFF:FF,FFFFFF:FFFFF,:FF,:FFFFFFFFFF:F:FFFFFFFFFF:FFFF:,:FFF:FFFFFF:FFF,,F
@A00881:241:HJW2NDRXX:1:2129:26530:35039 1:N:0:CGAGAGAA+GATTGGAG
GGCTACCCTATGGGACGCAGCAGTCGGGAATTTTGCGCAATGGAGGAAACTCTGACGCAGTGACGCCGCGTATAGGAAGAAGGTTTTCGGATTGTAAACTATTGTCGATGGGGAAGAAAAAGGACAGTACCCATCAAGAAAGCTCCGGCTAACTACGTGCCAGCAGCCGCGGTAATACGTAGGGAGCAAGCGTTATCCGGAATTATTGGGTGTAAAGGGTGCGTCGACGGGAATGCAAGTCAGTTGTGAA
+
FFFFFFFFFFFFFFFFFFFFFFFFFFFFFF:F:FFFFFFFFFFFFFFFFFFFFFFFFFFFFFFFFFFFFF:F,FFFFFFFFFFFFFFFFFFFFFFFFFFF,FFFFFFFFFFFFF:FFF,:FFFFFFFFFFFFFFFFFF:,FFFFFFFFFFFFFFFFFFFFFFFFFFFFFFFFFF,F:FFF:FFFFFFF,FFF,FFFFFF,FF,FFFFFFFFFFFF,FFFFFFFF,FFFF:FFFF:FFFFFFFFFF,FFFF
@A00881:241:HJW2NDRXX:1:2129:29966:35039 1:N:0:CGAGAGAA+GATTGGAG
GGCTACCCTATGGGAGGCAGCAGTCGGGAATATTGCGCAATGGAGGAAACTCTGACGCAGTGACGCCGCGTGCAGGAAGAAGGTTTTCGGATTGTAAACTGCTTTAGACAGGGAAGAGAAGGACAGTACCTGTAGAATAAGCTCCGGCTAACTACGTGCCAGCAGCCGCGGTAATACGTAGGGAGCAAGCGTTATCCGGATTTATTGGGTGTAAAGGGTGCGTAGACGGGAAGTCAAGTTGGTTGTGAAA
+
FF,:FFFFFFFFFFFFFFFFFFFFFFFFFFF,FFFFFFFFFFFFFFFFFFFFFFFFFFFFFFFFFFFFFFFFFFFFFFFFFFFFFFFFFFFFFFFFFFFFFFFFFFFFFFFFFFFFFFFFFFFFFFFFFFFFFFFFFFFFFFFFFFFFFFFFFFFFFFFFFFFFFFFFFFFFFFFFFFFFFFFFFF,FFFF,F,FFFFFF,F:FFFFFFF:FFFFFFFFF::FFFFFFFFF:FFFF,:,FFFFF:FFFFF
@A00881:241:HJW2NDRXX:1:2129:24180:36667 1:N:0:CGAGAGAA+GATTGGAG
GGCTACCCGATGGGGTGCAGCAGTCGGGACTATTGCGCAATGGAGGAAACTCTGACGCAGTGACGCCGCGTATAGGAAGAAGGTTTTCGGATTGTAAACTATTGTCGTTAGGGAAGATACAAGACAGTACCTAAGGAGGAAGCTCCGGCTAACTATGTGCCAGCAGCCGCGGTAATACATAGGGAGCAAGCGTTATCCGGATTAATTGGGTGTAAAGGGTGCGTAGACGGGACGGCAAGTTAGTTGTGAA
+
FF,F,FFF,F,FFFFFFF,FFFFFF:FF,,F,FFFFFFFFFFFFFFFFFFFFFFFFFFFF,FFFFF,FFFFFF,FFFFFFFFFFFFFFFF:FFFFFF:FFFFFFFFF:FFFFFFFFFF,,F::FF,FFFFFFFFF:,FF::FFFFFFFFF:FFFFFFFFF::FF:,FFFFFFF:::FFF:FFFFF,,FFFFFFFFFFFF:FFF,FFFF,FFFFFFFFF,:FFFF:FF:,F:F,FFF:,FFFF:FFFF:,F
@A00881:241:HJW2NDRXX:1:2130:30255:1282 1:N:0:CGAGAGAA+GATTGGAG
GGCTACCCTACGGGGCGCAGCAGTGAGGAATATTGGTCAATGGGCGCGAGCCTGAACCAGCCAAGTCGCGTGAGGGAAGACGGCCTTATGGGTTGTAAACCTCTTTCAGATGAGAGTAAAGGGTGTTACGTGTAACACATTGCAAGTATCATCAGAAGAAGCATCGGCTAATTCCGTGCCAGCAGCCGCGGTAATACGGAAGATGCGAGCGTTATCCGGATTTATTGGGTTTAAAGGGTGCGTAGGCGGA
+
FFFFFFFFFFFFFFFFFFFFFFFFFFFFFFFFFFFFFFFF,FFFFFFFFFFFFFFFFFF:FF:FFFFFFFFFFFFFFFFFFFFFFFFFFFFFFFFFFFFFFFFFFFFFFFFFFFFFFFFFFFFFF:FFFFFFFFFFFFFFFFFFFFFFFFFFFFFFFFFFFFFF:FFFF:FFFFFFFFFFFFFFFFFFFFFFFFFFF,FFF:FF:FFFFFFFFFFF:FF:FFFFFFFFFFFFFFFFFFFFFFFFFFFFF:
@A00881:241:HJW2NDRXX:1:2130:22616:1986 1:N:0:CGAGAGAA+GATTGGAG
GGCTACCCTATGGGACGCAGCAGTGGGGAATATTGCACAATGGGGGGAACCCTGATGCAGCAACGCCGCGTGAAGGAAGAAGGCCTTCGGGTTGTAAACTTTTTTGATCAGGGACGAAGGAATGACGGTACCTGAAGAACAAGTCACGGCTAACTACGTGCCAGCAGCCGCGGTAATACGTAGGTGGCAAGCGTTGTCCGGATTTACTGGGTGTCAAGGGCGTGTAGGCGGGTCAATAAGTCAGATGTGA
+
FF,F:FFFF:F:FFFFFFFFFFFFFFFFFFFFFFFFFFF,FFFFFFFFFFFFFFFFFFFFFFFFFFFFF:FFFFFF,FFFFFFFFFFFFFFFFFFFFFFFFFFFFFFFF:FFFFFFF,FF,FFFFFFFFFFFFFF,FFFFFFFFFFFFFFFFFFF:FFFFFFFFFFFFFFFFF,F:FFFF::FFFFFFFFFFFFFFF:FFFFF,FFFFFFFFFF,FFFF:FFFFF,FFFFFFFFFFFF,:F:FF,F:FFF
@A00881:241:HJW2NDRXX:1:2130:8938:3067 1:N:0:CGAGAGAA+GATTGGAG
GGCTACCCTATGGGACGCAGCAGTGGGGAATATTGGTCAATGGGGGGAACCCTGAACCAGCAACGCCGCGTGAAGGAAGAAGGCTTTCGGGTTGTAAACTTCTTTTACCGGGGACGATAGTGACGGTACCTGGTGAATAAGCTCCGGCTAACTACGTGCCAGCAGCCGCGGTAATACGTAGGTGGCGAGCGTTGTCCGGATTTACTGGGTGTAAAGGGCGCGTAGGCGGGTAGGCAAGTCAGATGTGAAA
+
FF:F,FFFFF:FFFFFFFFFF,FFFFFFFFFFFFFFFFF:FFFFFFFFFFFFFFFFFF:FFFFFFFF:FF,FFFFFFFFFFFFFFFFFFFFFFFFFFFFFFFFFFFFFFFFFFFFFFF,F,F,FFFFF:F:FFFFF,F:FFFFFFFFFFFFFFFFFFFFFFFFFFFFFFFFFFFF::FFFF,FF:FFF:FFF,FFFFFFFFFF,F:FFFFF,:::FFF:F:FFF:FFFFFF,FFF:FFF,:FF,:FFFFF
@A00881:241:HJW2NDRXX:1:2130:29478:3537 1:N:0:CGAGAGAA+GATTGGAG
GGCTACCCTATGGGACGCAGCAGTCGGGAATATTGCGCAATGGAGGAAACTCTGACGCAGTGACGCCGCGTATAGGAAGAAGGTTTTCGGATTGTAAACTATTGTCCACAGGGAAGAAAAGGACTGTACCTGTGAAGAAAGCTCCGGCTAACTACGTGCCAGCAGCCGCGGTAATACGTAGGGAGCAAGCGTTATCCGGAATTATTGGGTGTAAAGGGTGCGTAGACGGGATAACAAGTTAGTTGTGAAA
+
FFFF:FFFFFFFFFFFFFFFFFFFFFFFFFFFFFFFFFFFFFFFFFFFFFFFFFFFFFFFFFFFFFFFFFFFFFFFFFFFFFFFFFFFFFFFFFFFFFFFFFFFFFFFFFFFFFFFFFFFFFFFFFFFFFFFFFFFFFFFFFFFFFFFFFFFFFFFFFFFFFFFFFFF::FFFFFFFFFF:FFFFFF:FFFF:FFFFFFF,FFFFFFFFFFFFFF:F:FFF:FF:FF:F,FFFFFF:F:F:F:FF:F:F,
@A00881:241:HJW2NDRXX:1:2130:26350:3662 1:N:0:CGAGAGAA+GATTGGAG
GGCTACCCTATGGGGCGCAGCAGTGGGGAATATTGGGCAATGGGCGCAAGCCTGACCCAGCAACGCCGCGTGAGGGAAGAAGGCTTTCGGGTTGTAAACCTCTTTTACCAGGGACGAAGGACGTGACGGTACCTGGAGAAAAAGCAACGGCTAACTACGTGCCAGCAGCCGCGGTAATACGTAGGTTGAAAGCGTTGTCCGGATTTACTGGGTGTAAAGGGCGTGTAGGCGGAACTGCAAGTCAGATGTG
+
FF:FFFFF,FFFFFFFFFFFFFFFFFFFFFFFF:FFFFFFFFFFFFFFFFFFFFFFFFFFFFFFFFFFFFFFFFFFF,FFFFFFFFFFFFFFFFFFFFFFFFFFFFFFFFFFF:FFFFFFFFFFFFFFFFF::FFFFFFFFFFFFFFFFFFFFFFF:F::FFFFFFFFFFFFFFF,FFFFFFFFFFFF,FFFFFFFFFFFFFFFFF,:FFFFFFFFF,FFFF:FF:FFFF:FF,:FFFFFFFFFFFFFFF
@A00881:241:HJW2NDRXX:1:2130:22697:4820 1:N:0:CGAGAGAA+GATTGGAG
GGCTACCCTATGGGGGGCACCAGTGGGGAATATTGCACAATGGGGGGAACCCTGATGCAGCGACGCCGCGTGAGCGAAGAAGTATTTCGGTATGTAAAGCTCTATCAGCAGGGAAGAAAATGACGGTACCTGACTAAGAAGCACCGGCTAAATACGTGCCAGCAGCCGCGGTAAGACGTATGGTGCAAGCGTTCTCCGGATTTACTGGGTGTAAAGGGAGCGTAGACGGCTGTGCAAGTCTGGCGTGACA
+
FFFF,F:FF:FFFFFFFFFFF,FFFFFFFFFFFFFFFFF,FFFFFFFF:FFFFFFFFFFFFFFFFFFFFF,FFFFF,FFFFFFFFFFFFFFFFFFFFFFFFFFFFFFFF,FFFF,FFFFFFFFFFFFFFFFFFFFFFFFFFFFF:FFFFFFFFFFFFFFFFFFFFFFFFFFF:F,FFFFFFFFFFF,FFFFFF,FFF:FFFFFFF::F:FFF,::FFFFFFFF:,::FFFF:FFFF,FFFFFF,FFFF:F
@A00881:241:HJW2NDRXX:1:2130:10592:6214 1:N:0:CGAGAGAA+GATTGGAG
GGCTACCCTATGGGATGCAGCAGTCGGGAATATTGCGCAATGGAGGAAACTCTGACGCAGTGACGCCGCGTGCAGGAAGAAGGTTTTCGGATTGTAAACTGCTTTAGACAGGGAAGAGCAAAGACAGTACCTGTAGAATAAGCTCCGGCTAACTACGTGCCAGCAGCCGCGGTCATACGTAGGGAGCAAGCGTTATCCGGATTTAGTGGGTGTCAAGGGTGCGTAGACGGGATGATAAGTTAGTTGTGAA
+
FFFFFFFFFFFFFFFFFFF,FFFFF:FFFFF:FFFF:FFFFFFF,F:FFFFFFFFFFFFF:FF:FFFFFFFFFFFFF:FFFFF,F,F:FFF,F:FFFFFFFF,FFF,FFFFFFFFFFFFFF,:FFFFF,:F,FFFFFFFF,FFFFF:FFFFFF:FF,F:F,F,F,FFF:F,FF:,:F:F,FF,FF:F,:FFF:F,FFFFFFF,F:,::F:,FF,::FFFFFFFF:,F,FFFFF::,F,:FFFFF,FFFF,
@A00881:241:HJW2NDRXX:1:2130:11017:6793 1:N:0:CGAGAGAA+GATTGGAG
GGCTACCCTATGGGATGCAGCAGTAGGGAATTTTGCGCAATGGGCGAAAGCCTGACGCAGCAACGCCGCGTGTGTGATGAAGCCCCTAGGGGTGTAAAACACTGTCAGTAGGGACGAATTCTGACGGTACCTACAGAGGAAGCACCGGCTAACTCCGTGCCAGCAGCCGCGGTAATCCAGAGGGGGCACGCGGTCTCCGGAAGTATGGGGTGGACAGGGCGCGTCGGCGGGATCACAAGTCCGATGTGAA
+
FFFFFFFF:FFFFF:FFF:FFFF:,FFFF:F::FFFFFF,FFFFFFFFFFFFFFFFFF:FF,:FFFFFFFFF:F,F::FFFFFFFF,:FFFF:F,F,FFF,FFFF:FF,,FFF,FF,F,F,FFFFFFF,FFF:F::,FF::FF:FFFFFFFFFFFFFFFFF:FFF:FFFFFF,:,F,F:,,:FFFFFF:F:F,,,FFFFF:,,,FF,F:F:F,F,:FFFFF:F,F:FFFFFF,:,F,F:FF:FF,:FF,:
@A00881:241:HJW2NDRXX:1:2130:26883:6809 1:N:0:CGAGAGAA+GATTGGAG
GGCTACCCTATGGGATGCAGCAGTGAGGAATATTGGTCAATGGGCGCGAGCCTGAACCAGCCAAGTCGCGTGAGGGAAGACGGCCTTATGGGTTGTAAACCTCTTTCAGATGAGAGTAAAGGGTGTTACGTGTAACACATTGCAAGTATCATCAGAAGAAGCATCGGCTAATTCCGTGCCAGCAGCCGCGGTAATACGGAAGATGCGAGCGTTATCCGGATTTATTGGGTTTAAAGGGTGCGTAGGCGGA
+
FF:F,FFFFFFFFFFFFFFFFFFFFFFFFF:FFFFFFF,FFFFFFFFFFFFFFFFFFFF:FFFFFFFFFFFFFFFFFFFFFFFFFFFFFFF:FF:FFFFF:FFFFFF:FF,FFFFF::F::FFFF:FFFFF:FFFFFFF,FFFFF:,FFFFFFF:FFFFFF,FFFFFFFF:FFFFFFFFF:FFFF,::FFFF,FFFFFFFFFFFFF,:FFFF,,FFF,F:F:F:,FFFFFFFFFFF,FF,,FF:F:F:FF
@A00881:241:HJW2NDRXX:1:2130:10990:6840 1:N:0:CGAGAGAA+GATTGGAG
GGCTACCCTATGGGGGGCAGCAGTGGGGAATATTGGGCAATGGAGGCAACTCTGACCCAGCAACGCCGCGTGAGCGATGAAGGTCTTCGGATTGTAAAGCTCTTTAAGTGGGGACGAAGAAAGTGACTGTACCCACAGAATAAGCCTCGGCTAACTACGTGCCAGCAGCCGCGGTAATACGTAGGAGGCACGCGGTATCCGGAATGACTGGGCGTAAAGGGTGCGTAGGTGGTTTGGCAAGTTAGTAGCG
+
FFFF:FFFF,:FFFFFFFFFFFF:FFFFF,FF,,FFFFF,,FFFFFFF:F:FFFFFFFFFFFFFFFFFF:FFFFFFF:FFFFFFFFFFFFF,FFFFFFFF:FFFFFF:,FFFFFFFFFFFF,FFF:F:FF:FFFF:FFF,:,FFFFF:FFF:FFFF,FFFFFF::::FFFFFFFF,,FFFFFF:FF:FFFFFFF,,,FFF:::,:F,:FFFFFF,:FFFFFF:F:,F:FFFFF,F:FFFFFFFFFF::F:
@A00881:241:HJW2NDRXX:1:2130:18412:8015 1:N:0:CGAGAGAA+GATTGGAG
GGCTACCCTATGGGATGCAGCAGTGGGGAATATTGGGCAATGGGCGAAAGCCTGACCCAGCAACGCCGCGTGAGGGAAGAAGGCCTTCGGGTTGTAAACCTCTTTTACCAGGGACGAAGGACGTGACGGTACCTGGAGAAGAAGCAACGGCTAACTACGTGCCAGCAGCCGCGGTAATACGTAGGTTGCGAGCGTTGTCCGGAATTCCTGGGTGTAAAGGGCGTGTAGGCGGGACGGCAGGTCAGATGTG
+
FFFF:FFFFFFFFFFFFFFFFFFFFFFFFFFFFFFFFFFFFFFFFFFFFFFFFFFFFFFFFF:FFFFF:FFFFFFF,FFFFFFFF:FFFFFFFFFFFFFFFFFFFFFFFFF:FFFFFFFF::FF,FFFFFFF:FFF:FFFFFFFFF:,:FFFFFFF,FFFFF:F:F:FF:FFFFFF:FF,FF,FFFFFF:F:FFFFFF:FFFFFF,,,:FFFF:,FFFFF,:FFFFFFF,FFFFFFFFFF:,FFFFFFFF
@A00881:241:HJW2NDRXX:1:2130:14226:8625 1:N:0:CGAGAGAA+GATTGGAG
GGCTACCCTATGGGAGGCAGCAGTGGGGAATATTGCACAATGGGCGCAAGCCTGATGCAGCAACGCCGCGTGAGGGAAGACGGTTTTCGGATTGTAAACCTTTGTCTTTGGTGAAGAAGAAAGTGACGGTAGCCAAGGAGGAAGCCACGGCTAACTACGTGCCAGCAGCCGCGGTAATACGTAGGTGGCAAGCGTTGTCCGGAATTACTGGGTGTCAAGGGAGCGCAGGCGGGACTGCAAGTTGGATGTG
+
FFF:FFFFFFFFFFFFFFFFFFFFFFFF,FFFFFFFFFFFFFFF:FF:FFFFFFFFFFFFFFFFFFFFFF:FFFFFFFF,FFFFFFFFFFF,:FF:FFFF:F,FFF:FFFF:FF:FFFF:FFFFFFFFFFF:FF,FFF,FF:,FFF,FFFFF,F:FFFFFFFFFFFFF,FFFFFF::FFFFFFFFFFFFF:FFFF,FFFFFFFFFF:FFFFF,FF,F,FFFFFF,F,FFFF::,F,F:F:FFFF:F,F,F
@A00881:241:HJW2NDRXX:1:2130:7762:9236 1:N:0:CGAGAGAA+GATTGGAG
GGCTACCCTACGGGACGCAGCAGTGGGGAATATTGGGCAATGGAGGCAACTCTGACCCAGCAACGCCGCGTGAATGATGAAGGTCTTCGGATTGTAAAGTTCTTTTCTAAGGGACGAAGAAAGTGACGGTACCTTAGGAATAAGCCTCGGCTAACTACGTGCCAGCAGCCGCGGTAATACGTAGGAGGCAAGCGTTATCCGGAATGACTGGGCGTAAAGGGTGCGTAGGTGGTTTGGCAAGTTAGTAGCG
+
FFFFFFFFFFFFFFFFF:FFFFFFFFFFFFFFFFFFFFFFFFFFFFFFFFFFFFFFFFFFFFFFFFFFFFFFFFFFFFFFFFFFFFFFFFF,FFFFFFFFFFFFFFFFFFFFFFFF:FFF:FFFFFFFFFFFFFFFFFF:FFFFFFFFF:FFFFFFFFFFFF:FFF,FFFFFFF:F,FF:FFFFFFFFFFF:FFF:FFFFFFFFFFF,FFFFFF:FFF,FFFFFF,:FFFFFF:,:FFFFFFF::F,F,,
@A00881:241:HJW2NDRXX:1:2130:24117:9596 1:N:0:CGAGAGAA+GATTGGAG
GGCTACCCTATGGGATGCAGCAGTGGGGAATATTGGGCAATGGAGGCAACTCTGACCCAGCAACGCCGCGTGAGCGATGAAGGTCTTCGGATTGTAAAGCTCTTTAAGTGGGGACGAAGAAAGTGACTGTACCCACAGAATAAGCTCCGGCTAACTACGTGCCAGCAGCCGCGGTAATCCGTAGGGAGCAAGCGTTATCCGGAATGACTGGGCGTAAAGGGTGCGTAGGTGGCTTGGCAAGTTGGTAGCG
+
FFFFFFFFF:FFFFFFFFFFFFFFFFFFFFFFFFFFFFF:FFFFFFFFFFFFFFFFFFFFFFFFFFFFFFFFFFFFFFFFFFFFFFFFFF::FFFFFFFFFFF:FFFFFFFFFFFFF:FFF:FFFFFFFFFFFFFFFFFFFFFFFFFFFFFFFFFFFFFFFFFFFFFFFFFFFF,F:F,F:FFFF:FFFFFFFFFFFFFFFFF:FFFFFFFFFFFFFFFFFFFFFFFFFFFFFFFFFFF,FFFFFF,FFF
@A00881:241:HJW2NDRXX:1:2130:32108:9815 1:N:0:CGAGAGAA+GATTGGAG
GGCTACCCTATGGGATGCAGCAGTCGGGAATATTGCGCAATGGAGGAAACTCTGACGCAGTGACGCCGCGTATAGGAAGAAGGTTTTCGGATTGTAAACTATTGTCGTTAGGGAAGATACAAGACAGTACCTAAGGAGGAAGCCCCGGCTAACTATGTGCCAGCAGCCGCGGTAATACATAGGGGGCAAGCGTTATCCGGAATTATTGGGTGTAAAGGGTGCGTATATGGAGGAGCAAGTTGGGTGTGAA
+
FF,FFFFFFF:FFFFFFF:FFFFFFFFFFFF:FFFFFFFFFFFFF:FFFFFFFF:FFF:FFFFFF,FFFF,FFFFFFFF:FFFFFFFFFFFFF:FFFFFF:FFFFFFFFFFFFFFFFFF:FFF:FF,FF:FF:FFFFFFFFF,FFFFFFFFFFFFFFF::FFF::FFFFFFFFF,:FFFFFFFFFFFF,FFF,:FFFFFFFFFFFFFF:FFFFFFFFFFFF,FFF,FFFFFF:F:,F:FF::F,FFFFFF
@A00881:241:HJW2NDRXX:1:2130:18367:11162 1:N:0:CGAGAGAA+GATTGGAG
GGCTACCCTACGGGGTGCAGCAGTGAGGAATATTGGTCAATGGACGGAAGTCTGAACCAGCCATGCCGCGTGCAGGAAGACGGCTCTATGAGTTGTAAACTGCTTTTGTACGAGGGTAAACTCGGGTACGTGTACCCGACTGAAAGTATCGTACGAATAAGGATCGGCTAACTCCGTGCCAGCAGCCGCGGTAATACGGAGGATTCAAGCGTTCTCCGGAGTTATTGGGTTTAAAGGGTGCGTAGGCGGT
+
FFFFFFFFFFFFFFFFFFFFFFFFFFFFFFFF,FFFFFF:FFFFFFFFFFFFFFFFFFFFFFFFFFFFFFFFFFFFFFFFFFFFFFFFFFFFFFFFF,FF:FFFFFFFFFFF:FFFFF:,FFFFFFFFFFFFFFFFFFFFFFFFFFF,:FFFFFFFFFFFFFFFFFFFF,FFFFFFFFFFFFFFFFFFFFFFF::FFFFFFFFFFF,FFFFFF,FFFFF,,::::,:FFFF:F:,:FF:FFF:F:FFFF,
@A00881:241:HJW2NDRXX:1:2130:10954:11350 1:N:0:CGAGAGAA+GATTGGAG
GGCTACCCTACGGGATGCAGCAGTGGGGAATATTGCACAATGGGGGAAACCCTGAACCAGCAACGCCGCGTGAAGGAAGAAGGCTTTCGGGTTGTAAACTTCTTTTACCAGGGACGATAGTGACGGTACCTGGTGAATAAGCTCCGGCTAACTACGTGCCAGCAGCCGCGGTAATACGTAGGGAGCGAGCGGTATCCGGATTTACTGGGTGTAAAGGGCGCGTAGGCGGGTTTTCAAGTCAGATGTGAAA
+
FF:,FFFFFFFFFF,FFFFFFFFFFFFFF:F:FFFFF,FFFFFFFFFFFFFFFFFFFFFFFFFFFFFFFFFFFFFFFFFFFFFF,FFFFFF:FFFFF:F:FFF,FFFFFFFFF,FFF,FFFFFFFFF:FFFFFFFFFFFFFF:FFFFFFFFFFFFFFF:FFFFFFFFF:FFF:F:FFF,FFFFFFFFFFF:,F:FFFFFFFFF,FFFFFFFFFFFFFFFFFFF,FFFFFF:FFFF:F,FFFFF:FFFFFF
@A00881:241:HJW2NDRXX:1:2130:22788:11616 1:N:0:CGAGAGAA+GATTGGAG
GGCTACCCTATGGGGTGCAGCAGTGGGGGATATTGGACAATGGGGGGAACCCTGATCCAGCGACGCCGCGTGAGTGAAGAAGTATTTCGGTATGTAAAGCTCTATCAGCAGGGAAGAAAGAAATGACGGTACCTGAGTAAGAAGCCCCGGCTAACTACGTGCCAGCAGCCGCGGTAATACGTAGGGGGCAAGCGTTATCCGGAATTACTGGGTGTAAAGGGAGCGTAGACGGTAAAGCAAGTCTGGAGTG
+
FF:F:FFFFF:FFFFFFFFFFFFFFFFFFFFFFFFFFFFFFFFFFFFFFFFFFFFFFFFFFFFFFFFFFFFFFFFFFFFFFFFFFFFFFFFFFFFFFFFFFFFFFFFFFFFFFFFFFF::FFFFFFFFFFFFFFFFF:FFFFFFFFFFFFFFFFFFFFFFFFFFFFFFFF:FFFFFFFFFFFFFFFFFFFFFFFFFFFF:FF::FFFFFFFFFF,F:FFFFFFFF:FFFFFFFF,,F:F:FFFFF:F::F
@A00881:241:HJW2NDRXX:1:2130:23258:15248 1:N:0:CGAGAGAA+GATTGGAG
GGCTACCCTATGGGATGCAGCAGTGGGGGATATTGGACAATGGGGGGAACCCTGATCCAGCGACGCCGCGTGAGTGAAGAAGTATTTCGGTATGTAAAGCTCTATCAGCAGGGAAGAAAGAGAGACGGTACCTGACTAAGAAGCCCCGGCTAACTACGTGCCAGCAGCCGCGGTCATACGTAGGGGGCAAGCGTTATCCGGATTTACTGGGTGTAAAGGGAGCGCAGACGGACATGCAAGTCTGGAGTGA
+
FF:F:FFFFFFFFF:FFFFFFFFFFFFFFFFFFFFFFFFFFFFFFFFFFFFF:FFFFFFFFFFFFFFFFF:FFFFFFFFFFFFFFFFFF:FFFFF:FFFFFFFFFFFFFFFFFFFFFF:FFFF:FFFFFFFFFF:FFF:FFFFFFFFFFFF:FFFFFFFFF:,FFFFFFFFFFF,FF:FFFFFFFFFF:,FFFF:FFFF:FFFFFFFFFFFFFF,FFFFF::FFFF,FF:F:FFFF:F,:FFF:F:FF:F
@A00881:241:HJW2NDRXX:1:2130:16731:15468 1:N:0:CGAGAGAA+GATTGGAG
GGCTACCCTACGGGACGCAGCAGTGGGGAATATTGGGCAATGGAGGAAACTCTGACCCAGCAACGCCGCGTGAATGATGAAGGTCTTCGGATTGTAAAGTTCTTTTCTAAGGGAAGAAGAAAGTGACGGTACCTTAGGAATAAGCCTCGGCTAACTACGTGCCAGCAGCCGCGGTAATACGTAGGAGGCAAGCGTTATCCGGAATGACTGGGCGTAAAGGGTGCGTAGGTGGTTTGGCAAGTTCGTAGCG
+
FFF,,:FFF::FFF:FF:FFFFFFFFFFFFF,F,FFF:F,FFFF:FFFFFF,FFFFFF:FFFFFFF:F,FFFFFF:FFFF:FFFFFF::FFFFFFFF:FFFFFFFF:F::FFF,FFF:F,FFF:FFFFFFFFFFF,FFF,F:::FFF:FF:FFFFF:FFFFFF,FFFFF:FFFFFFFFF:FFFFFFFFFFFFF:F:FFFF:FF,FFF:FFFF::FFFFFFFFF:F,FFFFFF:FFF,F,FFF:,,:::FF
@A00881:241:HJW2NDRXX:1:2130:31747:15608 1:N:0:CGAGAGAA+GATTGGAG
GGCTACCCTACGGGATGCAGCAGTCGGGAATATTGGGCAATGGAGGAAACTCTGACCCAGCAATACCGCGTGAAGGATGAAGGTTTTCGGATTGTAAACTTCTGTTATAAAGAAAGAAAAAAATGACGGTACTTTATAAGTAAGCCCCGGCAAACTATGTGCCAGCAGCCGCGGTGATACATAGGGGGCAAGCGTTGTCCGGAATGACTGGGTGTAAAGGGTGTGTAGGTGGCTTTTTAAGTTAGAGGTG
+
FFFFFFFFFFFFFFFFFFFFFFFFFFFFFFFFFFFFFFFFFFFFFFFFFFFFFFFFFFFFFFFFFFFFFFFFFFFFFFFFFFFFFFFFFFFFFFFFFFFFFFFFFFFFFFFF:FFFFFFFFF:FFFF:FFF:FFFFFFFFFFFFFFFFFFFFFFFF,FFFFFFFFFFFFFFFFFFFF:,:,:FFFFFFFFFFFFFFFFF:FFF::FF:FFFFFFFFF,,FFFF:FFFFFFFFFFFFFFFFFFFFFFFFFF
@A00881:241:HJW2NDRXX:1:2130:28745:15922 1:N:0:CGAGAGAA+GATTGGAG
GGCTACCCTACGGGATGCAGCAGTCGGGAATATTGCGCAATGGAGGAAACTCTGACGCAGTGACGCCGCGTATAGGAAGAAGGTTTTCGGATTGTAAACTATTGTCGTTAGGGAAGATGCAAGACAGTACCTAAGGAGGAAGCCCCGGCTAACTATGTGCCAGCAGCCGCGGTAATACATAGGGGGCAAGCGTTCTCCGGAATTATTGGGTGTAAAGGGTGCGTAGATGGAGGAGTAAGTTGGTTGTGAA
+
FFFFFFFFFFFFFFFFFFFFFFFFFFFFFFF::FFFFFFFFFFFFFFFFFFFFFFFFFFFFFFFFFFFFF:FFFFFFFFFFFFFFFFFFFFFFFFFFFFF:FFFFFFFFFFFFFFFFFFFF:FFFFFFFF::FFFFFFFF:FFFFFFFFF:FFFFFFFFFFFFF,FFFFF:F:FFF:FF,F:FFFFFFFFFFFF,FFFFFFFFFF,FF:FFFFFFFFFFFFFFFFFFFFFFFFFFFF,:FFFFFFFFF:,
@A00881:241:HJW2NDRXX:1:2130:22399:16329 1:N:0:CGAGAGAA+GATTGGAG
GGCTACCCTATGGGGCGCAGCAGTCGGGAATATTGCGCAATGGAGGAAACTCTGACGCAGTGACGCCGCGTATAGGAAGAAGGTTTTCGGATTGTAAACTATTGTCGTTAGGGAAGATACAAGACAGTACCTCAGGAGGAAGCCCCGGCTAACTATGTGCCAGCAGCCGCGGTAATACATAGGGGGCAAGCGTTCTCCGGAATTATTGGGTGTAAAGGGTGCGTCGATGGAGGAGCAAGTTGGTTGTGAA
+
FFF:FFFFF:FFFFFFFFFFF,FFFFFF:FF::FFFFFFFFFFFFFFFFFFFFF:FFFFFFFFFFFFFFFFFFFFFFFFFFFFFFFFFFFFFFFFFFFFFFFFFFFFF:FFFFFF:FFFFFFFFFFFFFFF,,FFFFFFFFFFFFFFFF:FFFFFFFF:FFFFFFFFFFFFF:,F:,FFFF:FFFFFF:F:FFF,FFFFFF:FF:F::FFFF,F:FFFFFFFFF,:FFFFFFFFFFF::FFF,FFFFFFF
@A00881:241:HJW2NDRXX:1:2130:16731:18192 1:N:0:CGAGAGAA+GATTGGAG
GGCTACCCTACGGGATGCAGAAGTGAGGAATATTGGTCAATGGGCGGAAGCCTGAACCAGCCAAGTCGCGTGAGGGATGAAGGCCCTACGGGTTGTAAACCTCTTTTGCCGGGGAACAAGTGCCGGGACGTGATCCCGGAGCTGAGTGTACCCGGAGAAAAAGCATCGGCTAACTCCGTGCCAGCAGCCGCGGTAATACGGAGGATGCGAGCGTTATCCGGATTTATTGGGTTTAAAGGGTGCGTAGGCG
+
FFF:FFFFFFFFFFFFFFFFFFFFFFFFFFF,FFFFFFFFFFFFFFFFFFFFFFFFFFFFFFF:FFFFFFFFFFFFFFFFFFFFFFFFFFFFFFFFFF:FFFFFFFFFFFFFFFF:FFFF:FFFFFFFFFFFF:FFFFFFFF,FFFF:F,,FFFF,FF:,:FFFFFF:FFFFFFF:FFFFFFFFF:FFFFFFFFFF:FFFFFFFFFFFFFFFF:F::FFFFF:FF,FFFFFFFFF:FFFF,FFFFFFFFF
@A00881:241:HJW2NDRXX:1:2130:29360:20024 1:N:0:CGAGAGAA+GATTGGAG
GGCTACCCTATGGGGTGCAGCAGTGGGGAATATTGGGCAATGGGCGGAAGCCTGACCCAGCGATGCCGCGTGAGGGAAGAAGGTTTTCGGATTGTAAACCTCTGTCTTTAGGGACGATAATGACGGTACCTAAGGAGGAAGCTCCGGCTAACTACGTGCCAGCAGCCGCGGTAATACGTAGGGAGCGAGCGTTGTCCGGAATTACTGGGTGTAAAGGGAGTGCAGGCGGGACTGCAAGTCAGATGTGAAA
+
FF:FFFFFF,FFFFFFFFFFFFFFFFFFFFFFFFFFFFFFFFFFFFFFFFFFFFFFFFFFFFFFFFFFFFFFFFFFFFFFF:FFFFFFFFFFFFFFFFFFFFFFFFFFFF,FFFFFFFFFF:FFFFFFFFFFFF::FFF:FFFFFFFFFFFFFFFFFFFFFFFFFFFFFFFF:FFFFFF:FFFFFF:FFF:FFFFFFFFFFFFF::FFFFFFFFFFFFF:FFF:FFFFFFFFFFFFFFFFFFF,FFFFF,
@A00881:241:HJW2NDRXX:1:2130:30454:20603 1:N:0:CGAGAGAA+GATTGGAG
GGCTACCCTACGGGGTGCAGCAGTTAGGAATATTGGGCAATGGAGGAAACTCTGACCCAGCAACGCCGCGTGAAGGAAGAAGGTTTTCGGACTGTAAACTTCTGATCTAGGGGAAAAAGTAAGTGATGGTACCCTAGGAGAAAGCCACGGCTAACTACGTGCCAGCAGCCGCGGTAATACGTAGGTGGCGAGCGTTGTCCGGAATGACTGGGCGTAAAGGGAGCGTAGGTTGCGACTTAAGTTAGATGTG
+
FF,F::FFFFFFFFFFFFFF:FFFFFFFFFFFF:FFFFFFFFFFFFF:FFFFFFFFFFFFFFFFFFFFFFFFFFFFF,FFFFFFFFFFFFFFFFFFFFFFFFFFFFFFFFFFFFFFFFFFFFFFFFF:FFFFFFFFFFFFFFFFFFFFFFFFFF:FFFFFFFFFFFFF:FFFFFF,FFFFFFFFFFF::FFFF:FF,FFFFFFFFFFFFFF:FFFFFFFFFFFF,,F:FFFFFFF:FF:FFFFF,FFFFF
@A00881:241:HJW2NDRXX:1:2130:29957:20619 1:N:0:CGAGAGAA+GATTGGAG
GGCTACCTATGGGGCGCAGCAGTCGGGAATATTGTGCAATGGAGGAAACTCTGACGCAGTGACGCCGCGTATAGGAAGAAGGTTTTCGGATTGTAAACTATTGTCGTTAGGGAAGATACAAGACAGTACCTAAGGAGGAAGCCCCGGCTAACTATGTGCCAGCAGCCGCGGTAATACATAGGGGGCAAGCGTTATCCGGACTTATTGGGTGTAAAGGGTGCGTAGATGGAGGAGCAAGTTGGTTGTGAAA
+
FF,FFF:F:FFFFFFFFFFFFFFFFFFFFFFFFFFFFFFFFFFF:FFFFFFFFFFFFFFFFFFF:FFFFFFFFFFFFFFFFFFFFFFFFF:F:FFFF:FFFFFFFFFFFFFFF,F:FFFFFFFFFFFFFFFF,FFFFFFFFFFFFFFFFFFFFFFFFFFFFFFFFFFFFFFFF:F:FF:F:FF:FF:FF,,FFFFFFFFFFFF:FFFFFFFFFFFFFFFFFFFFFFFFFFFFFFFF,FF:FFFFFF:F:F
@A00881:241:HJW2NDRXX:1:2130:30382:20791 1:N:0:CGAGAGAA+GATTGGAG
GGCTACCCTACGGGGACGCAGCAGTGGGGAATATTGCACAATGGGGGAAACCCTGATGCAGCGACGCCGCGTGAGTGAAGAAGTATTTCGGTATGTAAAGCTCTATCAGCAGGGAAGAAAATGACGGTACCTGACCAAGAAGCCCCGGCTAACTACGTGCCAGCAGCCGCGGTAATACGTAGGGGGCAAGCGTTATCCGGATTTACTGGGTGTAAAGGGAGCGTAGACGGGTGTGCAAGTCTGATGTGAA
+
FFFFFFFFFFFFFFFFFFFFFFFF:FFFFF,FFFFFFFFFFFFFFFFFFFFFFFFFFFFFFFFFFFFFFFFFFFFFFFFF::FFFF:FFFFFFFFF:F:FFFFFFFFFFF,FFFFFFFFFFFFFFFFF,FFF:FFFFFFFFFFFFFFFFF:FFFFFFFFFFFFFFFFFFFFF:FFFFFFF:FFFFFFF,FFFF,FFFFFFFFFFFF,FFFF:F:FFFFFF:FFF:FFFFFFFFFFFFFF,FF:F,FFFFF
@A00881:241:HJW2NDRXX:1:2130:29423:22200 1:N:0:CGAGAGAA+GATTGGAG
GGCTACCCTATGGGACGCAGCAGTCGGGAATATTGCGCAATGGAGGAAACTCTGACGCAGTGACGCCGCGTATAGGAAGAAGGTCTTCGGATTGTAAACTATTGTCGTTAGGGAAGAGAAAGGACAGTACCTAAGGAGGAAGCTCCGGCTAACTACGTGCCAGCAGCCGCGGTAATACGTAGGGAGCGAGCGTTATCCGGATTTATTGGGTGTAAAGGGTGCGTCTACGGGAAGGTAAGTTAGTTGTGAA
+
FFF:FFFFFFFFFFFFFFFFFFFFFFFFFFF,FFFFFFFF:FF:FFF,FF,FFFFFFFFFF:FFFFFFFFF,FFFFF,F:FFFFF::FF,FFFFF:FFFF,FFFFFF,FFFFFFFFFFFFFFF,F,FFFF:F:FFFFFFF:FFFFFFF:,F:FFFFFFFFF,FF,FFFFFFF,,,F,FF,F:FF,:FFFF:FFF,,FFF:FF,,F,:FF:,FFFF,FFFFFFFF,,FFFF:FFF,FFF:FF:F:FF,FF,
@A00881:241:HJW2NDRXX:1:2130:31078:22247 1:N:0:CGAGAGAA+GATTGGAG
GGCTACCCTACGGGGGGCAGCAGTGGGGAATATTGGGCAATGGGCGCAAGCCTGACCCAGCAACGCCGCGTGAAGGAAGAAGGCTTTCGGGTTGTAAACTTCTTTTATGAGGGACGAAGGACGTGACGGTACCTCATGAATAAGCCACGGCTAACTACGTGCCAGCAGCCGCGGTAATACGTAGGTGGCGAGCGTTGTCCGGATTTACTGGGTGTAAAGGGCGCGTAGGCGGGTCGGCAAGTCAGATGTG
+
FFFFFFFFFFFFFFFFFFFFFFFFFFFFFFFFFFFFFFFFFFFFFFFFFFFFFFFFFFFFFFFFFFFFFFFFFFFFFFFFFFFFFFFFFFFFFFFFFFFFFFFFFFFFFFFFFFFFFFFFFFFFFFFFFFFFFFFFFFFFFFFFFF:FFFFFFFFFFFFFFFFFFFFFFFFFFFFFFFF,FFFFFFFFFFFFFFFFFFFFFFFFFFF:FFFFFFFFFF:FFFFF::,:FFFFFFFFFFF,F:FFFFFFF,
@A00881:241:HJW2NDRXX:1:2130:28248:22263 1:N:0:CGAGAGAA+GATTGGAG
GGCTACCCTACGGGACGCAGCAGTCGGGAATATTGCGCAATGGAGGAAACTCTGACGCAGTGACGCCGCGTGCAGGAAGAAGGTTTTCGGATTGTAAACTGCTTTAGACAGGGAAGAAAGAAATGACAGTACCTGTAGAATAAGCTCCGGCTAACTACGTGCCAGCAGCCGCGGTAATACGTAGGGAGCGAGCGTTATCCGGATTTATTGGGTGTAAAGGGTGCGTAGACGGAATAGCAAGTTAGTTGTG
+
FFFFFFFFFFFFFFFFFFFFFFFFFFFFFFFFFFFFFFFFFFFFFFFFFFFFFFFFFFFFFFFFFFFFFFFFFFFFFFFFFFFFFFFFFFFFFFFFFFFFFFFFFFFFFFFFF,FFFFFFFFFFFFFFFFFFFFFFFFFFFFFFFFFFFFFFFFFFFFFFFFFFFFFFFFFFFFF:FFFFFFFFFF,FFFFFFF:FFFFFFFFFFF:FFFFFFFF:FF:FFFFFFFFFFFFFFFFFFFFFFFFFFF:FFF
@A00881:241:HJW2NDRXX:1:2130:30481:22467 1:N:0:CGAGAGAA+GATTGGAG
GGCTACCCTACGGGAGGCAGCAGTCGGGAATATTGCGCAATGGAGGAAACTCTGACGCAGTGACGCCGCGTATAGGAAGAAGGTTTTCGGATTGTAAACTATTGTCGTTAGGGAAGATACAAGACAGTACCTAAGGAGGAAGCCCCGGCTAACTATGTGCCAGCAGCCGCGGTAATACATAGGGGGCACGCGTTATCCGGAATTATTGGGTGTAAAGGGTGCGTAGATGGAGGAGCAAGTTGGTTGTGAA
+
FFFFFFFFFFFFFFFFFFFFFFFFFFFFFFFFFFFFFFFFFFFFFFFFFFFFFFFFFFFFFFFFFFFFFF,F:FFFFFFFFFFFFFFFFFFFFFFF:FFFFFFFFFFFFFFFFF:FFFFFFFFFFFFFFFFF,:FFFFFFFFFFFFFFFFFFFFFFFFFFFFFFFFFFFFFFFF:F:FFFFFFFFFFF,FFFF:FFFFFFF,FFFFFFFF:FF,FFFFFFFFFFFFFFFFFFFFFFFFFFFFFFFFFFFF
@A00881:241:HJW2NDRXX:1:2130:25771:22608 1:N:0:CGAGAGAA+GATTGGAG
GGCTACCCTATGGGGCGCAGCAGTGGGGAATATTGCACAATGGGCGAAAGCCTGATGCAGCGACGCCGCGTGAGTGAGGAAGTACTTCGGTATGTAAAGCTCTATCAGTAGGGAAGAAGATGACGGTACCTGAGTAAGAAGCCCCGGCTAAATACGTGCCAGCAGCCGCGGTAATACGTCTGGGGCAAGCGTTATCCGGATTTACTGGGTGTAAAGGGAGCGCAGGCGGTAAGGCAAGTCAGAAGTGAAA
+
FFFFFFFFFFFFFFFFFFFFFFFFFFFFFFFFFFFFFFFFFFFFFFFFFFFFFFFFFFFFFFFFFFFFFFFFFFFFFFFF,FFFFFFFFFFFFFFF:FFFFFFFFFFFFFFFFFFFFFFFFFFFFFFFFFFF:FFFFFFFFFFFFFFFFFFFFFFFFFFFFFFFFFFFFFF,FFFFFFF,FFFFFFF:FFFFFFFFF::FF:FFF:FFF,FFFF:FF:F:FFFFFFFFFF:F::FF,FFF:FF:FFFF,:
@A00881:241:HJW2NDRXX:1:2130:29848:22811 1:N:0:CGAGAGAA+GATTGGAG
GGCTACCCTACGGGAGGCAGCAGTCGGGAATATTGCGCAATGGAGGAAACTCTGACGCAGTGACGCCGCGTATAGGAAGAAGGTTTTCGGATTGTAAACTATTGTCGTTAGGGAAGATACAAGACAGTACCTAAGGAGGAAGCCCCGGCTAACTATGTGCAAGCAGCCGCGGTAATACATAGGGGGCAAGCGTTATCCGGAATTATTGGGTGTAAAGGGTGCGTAGATGGAGGAGCAAGTTGGTTGTGAA
+
FFFF:FFFFFFFFFFFF:FFFFFF:FFFF,F:FFFFFFF,FFFFFFF:FFFFFFFFFFFFFFFFFFFFFFFFFFFFFFFFFFFFFFFFFF:FFFFFFFFF:FFFFFFFFFFFFFFFFFFFFFFF:FFFFF,,FFF:FFFFFFFFFF:FFFFFFFFFFFFF,FFFFFF:FFFF:FF:FF,FFFFFFFFFFFFFFFFFFFFFFFFFFFF:,FFFFF,FFFF:FF:F:FFF::FFFFFF,F::FFFFFFFFFF
@A00881:241:HJW2NDRXX:1:2130:25364:22874 1:N:0:CGAGAGAA+GATTGGAG
GGCTACCCTACGGGATGCAGCAGTGGGGAATATTGGGCACTGGGCGAAAGCCTGACCCAGCAACGCCGCGTGAAGGAAGAAGGCTTTCGGGTTGTAAACTTCTTTTACCGAGGACGAAGAAAGTGACGGTACTCGGAGAAAAAGCCACGGCTAACTACGTGCCAGCAGCCGCGGTAATACGTAGGTGGCAAGCGTTGTCCGGAATTACTGTGTGTAAAGGGCGTGTAGGCGGAGCAGCAAGTCAGATGTG
+
FFF,:FFFF,FFFF:FFFFFFFFFFFFFFFFFF:::FFF,FFFFFFFFFFFFFFFFFFFFFFFFFFFFFFFFFFFFFFFFFFFFFFFFFFFFFFFFFFFFFFFFFFFFFFFF::FFF,FFFFFFFFFFFFFFFFFFFFFFFF:FFFFF:FFFFF:FFFFF:FFFFFF::FFFFFFFFFFFFFFFFFFFFF:FFFFFFFFFF:F,FFFFFF,FFFFFFFFFFF:FFFFFFF,::F:FFFFFFFFFFFFFF:
@A00881:241:HJW2NDRXX:1:2130:20464:23218 1:N:0:CGAGAGAA+GATTGGAG
GGCTACCCTACGGGATGCAGCAGTGGGGAATATTGGTCAATGGGGGAAACCCTGAACCAGCAACGCCGCGTGAAGGAAGAAGGCTTTCGGGTTGTAAACTTCTTTTATCAAGGACGATAGTGACGGTACTTGATGAATAAGCTCCGGCTAACTACGTGCCAGCAGCCGCGGTAATACGTAGGGAGCGAGCGTTATCCGGATTTACGGGGTGTAAAGGGCGCGTAGGCGGGCTGACAAGTCAGAGGTGATC
+
FF:F:FFFFFFFFFFFFF,FFFFFFFFFFFFFFFFFFFFFFFFFFF,FFFFFFFFFFFFFFFFFFFFFFFFFFFFFFFFFFFFF,FFFFFFFFFFFFFFFFFFFFFFFFFFFFFFFFFFFFF,FFF,F,F,FFFFFF:FFFFFFFFFFFFFFFFFFFFFF:FFFFFFFFFF,,F:F:FFFFFFFFFFFFFF:,FFFFFFFFFFFF,FFF,FFF,,FFFFFFFF::FFFFFFFFF:FFFFF:FF,FF:F,:
@A00881:241:HJW2NDRXX:1:2130:32289:23218 1:N:0:CGAGAGAA+GATTGGAG
GGCTACCCTATGGGGCGCAGCAGTGAGGAATATTGGTCAATGGGCGCAGGCCTGAACCAGCCAAGTAGCGTGAAGGATGACTGCCCTATGGGTTGTAAACTTCTTTTATATGGGAATAAAGTTTTCCACGTGTGGAATTTTGTATGTACCATATGACTAAGGATCGGCTAACTCCGTGCCAGCAGCCGCGGTAATACGGAGGATCCGAGCGTTATCCGGATTTATTGGGTTTAAAGGGAGCGTAGGTGGA
+
FFFFFFFF,FFFFFFFFFFFFFFFFFFFFFFFFFFFFFFFFFFFFFFFFFFFFFFFFFFFFFFFFFFFFFFFFFFFFFFFFFFFFFFFFFFFFFFFFFFFFFFFFFFFFF:FFFFFF,FFFFFFFFFFFFFF:F,FFFFFFFFFFFFFFFF,FFFF,FFFFFFF:FFFFFFFFFFFFFFFFFFFFFFFFFFFFFFFFFFF:FF:FFFFFFF,FF,,FFFFF:FFFFFFFFFFFFFF:FFFF:,FF,FFFF
@A00881:241:HJW2NDRXX:1:2130:8829:23265 1:N:0:CGAGAGAA+GATTGGAG
GGCTACCCTATGGGATGCAGCAGTGGGGAATATTGCACAATGGGGGGAACCCTGATGCAGCGACGCCGCGTGAGGGAAGAAGGTATTCGTATTGTAAACCTCTGTCGACGGGGACGATAATGACGGTACCCGAAGAGGAAGCACCGGCTAACTACGTGCCAGCAGCCGCGGTAAAACGTAGGGTGCGAGCGTTGTCCGGAATTACTGGGTGTAAAGGGAGCGTAGGCGGCCGGATAAGTTGGATGTATAA
+
FF,,FFFFFFFFFFFFFFFFFFFFFFFFFFFFFFFFFFFFFFFFFFFFFFFFFFFFFFFFFFFFFFFFFFFFFFFFFFFFFFFFFFFFFFFFFFFFFFFFFFFFFFFFFFFFFFFFFFF,FFFFFFFFFFFFFFFFFFFFFFFFFFFFF:FFFFFFFF:FFFFFFFFFFFFFFFFFFFFFFFFFFFFFFFFFFFFFFFFF,FFFFFFFFFFFFFFFFF:F:FF:FFFFFFFFFF,FFFFFFFF:FFFFFF
@A00881:241:HJW2NDRXX:1:2130:13566:24236 1:N:0:CGAGAGAA+GATTGGAG
GGCTACCCTACGGGGCGCAGCAGTGAGGAATATTGGTCAATGGCCGGAAGGCTGAACCAGCCAAGTCGCGTGAGGGAAGACGGCCCTACGGGTTGTAAACCTCTTTTGTCAGGGAGCAAACCTCTCCACGCGTGGGGAGTCGAGAGTACCTGAAGAAAAAGCATCGGCTAACTCCGTGCCAGCAGCCGCGGTAATACGGAGGATGCGAGCGTTATCCGGATTTATTGGGTTTAAGGGGTGCGCTGGCGGG
+
FF:F:F:FF:FFFFFFF:FF::FFFFFF:FFFFFFFFF:FFFFFFFFFFFF:FFFFFF:FFF::FFFF:F:FFFFFFFFFFFFF:FFFFF:F,FFFFFFFFFFFFFFFFF:FFFFFFFF:FFFFFFFFFF:FFFFFFFFFFF:FFFF:FFFF:F:F:F,,FF:FFFFFFFFFFFFFFFF:FFFFFFFFF:FFFFFFFFFFFF,FFFFFFFF,,F:FFFF,F,FF,FFFFFFF:,,FF::FFFF,FFF:FF
@A00881:241:HJW2NDRXX:1:2130:19868:24596 1:N:0:CGAGAGAA+GATTGGAG
GGCTACCCTACGGGGTGCAGCAGTCGGGAATATTGCGCAATGGAGGAAACTCTGACGCAGTGACGCCGCGTATAGGAAGAAGGTTTTCGGATTGTAAACTATTGTCGGTAGGGAAGATACAAGACAGTACCTAAGGAGGAAGCCCCGGCTAACTATGTGCCAGCAGCCGCGGTAATACATAGGGGGCAAGCGTTATCCGGAATTATTGGGTGTAAAGGGTGCGTAGATGGAGGAGCAAGTTGGTTGTGAT
+
FFF:FFFFFFFFFFFFFF,FFFF:FFFFF,F,FFFFFFF:FFFFFFFFFFFFFFFFFFFF:FFFFFFFFFFFFFFFFFFFFFFFFFFFFFFFFFFFFFFFFFFFFFF,FFFFFFFFFFFF:FFFF:FFFFF:FFFFFFF,:FFFFFFFFFFFFFFFFFFFFFFFFFFFFFFFFF:,F:F:FFFFFF:FFFFFF:FFFFF:,,:F::FFFFFFFFFFFFFFFFFFF:FFFFFFFFFFFFF:FFFFFF:F:,
@A00881:241:HJW2NDRXX:1:2130:19840:25019 1:N:0:CGAGAGAA+GATTGGAG
GGCTACCCTACGGGGGGCAGCAGTGGGGAATATTGGGCAATGGGCGCAAGCCTGACCCAGCAACGCCGCGTGAAGGAAGAAGGCTTTCGGGTTGTAAACTTCTTTTATCAAGGACGAAGAAAGTGACGGTACTTGATGAATAAGCCACGGCTAACTACGTGCCAGCAGCCGCGGTAATACGTAGGTGGCGAGCGTTGTCCGGATTTACTGGGTGGAAAGGGCGCGCAGGCGGGATGGCAAGTCAGATGTG
+
FFFFFFFFFFFFFFFFFFFFFFFFFFFFFFFFFFFFFFFFFFFFFFFFFFFFFFFFFFFFFFFFFFFFFF:FFFFFFFFFF:FFFFFFFFFFFFFFFFFFFFFFFFFFFFFFFFFFFFFFFFFFFFFFFFFFFFFFF:FFFFFFFFFFFFFFFFFFFFFFFFFFFFFFFFFFFFFF,FFFFFFFFFF:F:F:FFFFFFFFFFFFFFFFFFFFFF,F,FFFFFF:FFFFFFFFFF:FFF:FFFF:FFFFFF
@A00881:241:HJW2NDRXX:1:2130:13774:25254 1:N:0:CGAGAGAA+GATTGGAG
GGCTACCCTACGGGAGGCACCAGTGGGGAATCTTCCGCAATGGGCGAAAGCCTGACGGAGCGATGCCGCGTGGGTGAAGAAGGGATTCGTTCCGTAAAGCTCTGCCGTTGGGGAAGAAGAGAGACGGTACCCAACAAGCAAGCCCCGGCTAACTACGTGCCAGCAGCCGCGGTAACACGTAGGGGGCGAGCGTTGTCCGGAATTACTGGGCGTAAAGGGCACGCAGGCGGCTGTGCAGGCAGGATGTGAA
+
FF,FFFFFFFFF:FFFFFFFF:FFFFFFFFFFFFFFFFFFFFFFFFFFFFFFFFFFFFFFFF:FFF:F:FFFFFFFFFFF,FFFFFFF:FFFFFFFFFFFFFFFFFFFFFFFFFFFF,FF:FFFFFFFFFF,FFFFF,FFFFFFFFFFFFFFFFFFFFFF:FFFFF:FFFFFFFF::FFFFFF,FFFF,FFFFF:F:F::FFFFFFFF,FFFFFFFFFFFF:FFFFFFFF:FFFFF:FFFFFFFFFFFFF
@A00881:241:HJW2NDRXX:1:2130:31232:25676 1:N:0:CGAGAGAA+GATTGGAG
GGCTACCCTATGGGGTGCAGCAGTGGGGAATATTGGGCAATGGGCGCAAGCCTGACCCAGCAACGCCGCGTGAAGGAAGAAGGCTTTCGGGTTGTAAACTTCTTTTATGAGGGACGAAGGACGTGACGGTACCTCATGAATAAGCCACGGCTAACTACGTGCCAGCAGCCGCGGTAATACGTAGGTGGCGAGCGTTGTCCGGATTTACTGGGTGTAAAGGGCGCGTAGGCGGGTAGGCAAGTCAGATGTG
+
FF,F,F:F:FFFFFFFFFFFF:FFFF:FF::FFFFFFFFFFFFFFFFFFFFF:FFFFFFFFFFFFFFFFFFFFFFFFFFFFFFFFF:FFFFFFFFFFFFFFFFFFFFFFFFFFFFFFFFFFFFFFFFFFFFFFFFFFFFF:FFFFFFFFFFFFFFFFFFFFFFFFFFFFFFFFF:FFFFFFFFFFFFFFFFFFFFFFFFFFFFFFFFFFFFFFFFFFFFFFF:FFFFFFFFFF:,FFFF,FF:F,,,FFF
@A00881:241:HJW2NDRXX:1:2130:27154:26130 1:N:0:CGAGAGAA+GATTGGAG
GGCTACCCTACGGGATGCAGCAGTCGGGAATATTGCGCAATGGAGGAAACTCTGACGCAGTGACGCCGCGTATAGGAAGAAGGTTTTCGGATTGTAAACTATTGTCGTTAGGGAAGATACAAGACAGTACCTAAGGAGGAAGCCCCGGCTAACTATGTGCCAGCAGCCGCGGTAATACATAGGGGGCAAGCGTTATCCGGAATTATTGGGTGTAAAGGGTGCGTAGATGGAGGAGCAAGTTGGTTGTGAA
+
FFFFFFFFFFFFFFFFFFFFFFFFFFFFFFFFFFFFFFFFFFFFFFFFFFFFFFFF:FFFFFFFFFFFFFFFFFFFFFFFFFFFFFFFFFFFFFFFFFFFFFFFFFFFFFFFFFFFFFFFFF:FFFFFFFFFFFFFFFFFFFFFFFFFFFFFFFFFFFFFFFFFFFFFFFFFFF:F:FFFFFFFFFF:,FFFFFFFFFFFFF:FFFFFF:FFFFFFFFFF:FFF,FFFFFFFFFFFFFF:FF,F:,FFFF
@A00881:241:HJW2NDRXX:1:2130:17490:26396 1:N:0:CGAGAGAA+GATTGGAG
GGCTACCCTACGGGACGCAGCAGTGGGGGATATTGCACAATGGAGGACACTCTGATGCAGCGATGCCGCGTGAGGGAAGAAGGTTTTCGGATTGTAAACCTCTGTGGAGGGGGACGATAATGACGGTACCCCTTTAGGAAGCCACGGCTAACTACGTGCCAGCAGCCGCGGTACTACGTAGGTGGCGAGCGTTGTCCGGACTTACTGGGTGTAAAGGGAGTGCAGGCGGGAAAGCAAGTCAGAAGGGAAA
+
FFFFFFFFFFFFFFFFFF:FFFFFFFFFF:F:FFFFFFF:FFF,FFF,FFFFFF,FFFFFFFFFFFFF,FFFFFFFFFFFFFFF:FF,FFFFFFFFFFFFF,FF:FFFFFFFFFFFF:::FF:FFFFFFFFFF,FFFFFFFFFFFFFFF,F,FFFFFFFFFFF:FF:FFFFFF,F,FF,FFFFFFF:FFFF:FFFFFFFF::F,FFFF::FF,:FFFFF:FFF,FFFFFF:F,FFFFF:F:FFF,,F,F,
@A00881:241:HJW2NDRXX:1:2130:30418:26522 1:N:0:CGAGAGAA+GATTGGAG
GGCTACCCTATGGGACGCAGCAGTGGGGGATATTGCACAATGGGGGAAACCCTGATGCAGCAACGCCGCGTGAGGGAAGAAGGTCTTCGGATTGTAAACCTTTGTCCTTGGTGACGAATAGATGACGGTAGTCAAGGAGGAAGCTCCGGCTAACTACGTGCCAGCAGCCGCGGTAATACGTAGGGAGCGAGCGTTGTCCGGAATTACTGGGTGTAAAGGGTGCGCAGGCGGGCTGTCAAGTTGGATGTGA
+
FFFFFFFFFFFFFFFFFFFFFFFFFFFFFFFFFFFFFFFFFFFFFFFFFFFFFFFFFFFFFFFFFFFFFFFFFFFFFFFFFFFFFFFFFFFFFFFFFFFFF:FFFFFFFFFFFFFFFFFFF:FFFFF:FFFFFFFFFFFFFFFFFFFFFFFFFFFFFFFFFFFFFFFFFFFFFFF,FFFFFFFFFFFFFFFFFFFFFF:FFFFFFFFFFFFFFF,FFFFFFFFFFFF:FFFFFFFFFFFF,FFFFFFFFF
@A00881:241:HJW2NDRXX:1:2130:24569:26725 1:N:0:CGAGAGAA+GATTGGAG
GGCTACCCTATGGGATGCAGCAGTGGGGAATATTGGTCAATGGGGGAAACCCTGAACCAGCAACGCCGCGTGAAGGAAGAAGGCTTTCGGGTTGTAAACTTCTTTTATCAGTGACGATAGTGACGGTAGCTGATGAATAAGCTCCGGCTAACTACGTGCCAGCAGCCGCGGTAATACGTAGGGAGCGAGCGTTATCCGGATTTACTGGGTGTAAAGGGCGCGTAGGCGGGCTGACAAGTCAGATGTGAAA
+
FFFFFFFFFFFFFFFFFFFFFFFFFFFFFFFFF:FFFFF:FFFFFFFFFFFFFFFFFFFFFFFFFFFFFFFFFFFFF::FFF:FFFFFFFFFFFFFFFFFFFFFFFFFFFFFFFFFFFFFFFFFFFFFFF:FFFFF:FFFFFFFFFFFFFFFFFFFFFFFFFFFFFFFFFF:FFFFFFFFFFFFFFFFFFFFFFFFFF:FFFFFFFF,FFFFFF::FFFFFFFFFFFF:FFF::F:FF:FFFFFFFF:FF
@A00881:241:HJW2NDRXX:1:2130:20121:26850 1:N:0:CGAGAGAA+GATTGGAG
GGCTACCCTACGGGGTGCAGCAGTCGGGAATATTGCGCAATGGAGGAAACTCTGACGCAGTGACGCCGCGTATAGGAAGAAGGTTTTCGGATTGTAAACTATTGTCGTTAGGGACGATACAAGACAGTACCTAAGGAGGAAGCCCCGGCTAACTATGTGCCAGCAGCCGCGGTAATACATAGGGGGCAAGCGTTATCCGGACTTATTGGGTGTAAAGGGTGCGTAGATGGAGGAGCAAGTTGGTTGTGAA
+
FFFFFFFFF,FFFFFFFFFFFFFFFFFFFFF:,FFFFF::FFFFFFFFFFFFFFFFFFFFFFFFFFFFFFFFFFFFFFFFFFFFFFFFFFFFFFFFF:FFFFFFFFFF,FFFFF,FFFFFFFFFFFFFFFFF:FFFFFFFFFFFFFFFFFFFFFFFFFFFFFFF:FFFFFFFFF,F:FFF,FFFFFFFFFFF,,FFFFFFF:FF,FFFFFFFFFFFFF,:FF:FFFFFF::FFFFFF,,FFFFFFFFF,F
@A00881:241:HJW2NDRXX:1:2130:26214:26850 1:N:0:CGAGAGAA+GATTGGAG
GGCTACCCTACGGCATGCAGCATTGGGGAATTTTGGACAAAGGGCGCAAGCCTGATCCAGCTATTCCGCGTGCGGGAAGACGGCCTTCGGGTTGTAAACCGCTTTAGTGGAGGACGAAAAGCGCAGGTAGGACAATGACGTGCGTGCTGACGGTACTCCAAGAATAAGCACCGGCTAACTACGTGCCAGCAGCCGCGGTAATACGGAGCATGCGAGCGTTATCCGGATTTATTGGGTTTAAATGCTGCGT
+
:F,FF:F:FFF,F,FF,FF:F,,F,,,:FF::FF,FFFF,,F:,F:FF:F,:F,FF,F:FFFF,,,FFF:F:FF,FF,FFF,,F,F,,F:F,FFFFFFF,F,,,,FFFF:FF,FF::FFF::,FF,F,:F:FFFFFFFF:F,F,FF,F,FF:FF,F:FFFF:FF:FFF:FFF,:FFFF:FFFFFFFFF:FFFFFF,F,FF,FF:FFFF,FF::FFFF:,,FFFF::,F::F:FF,F:,FFFF,F,F,,::
@A00881:241:HJW2NDRXX:1:2130:12988:26929 1:N:0:CGAGAGAA+GATTGGAG
GGCTACCCTATGGGGCGCAGCAGTGGGGGATATTGCGCAATGGGGGAAACCCTGACGCAGCAACGCCGCGTGAAGGAAGAAGGTCTTCGGATTGTAAACTTCTTTTGTCAGGGACGAAGCAAGTGACGGTACCTGACGAATAAGCTCCGGCTAACTACGTGCCAGCAGCCGCGGTAATACGTAGGGAGCGAGCGTTGTCCGGATTTACTGGGTGTAAAGGGTGCGTAGGTGGCCTCATAAGTAAGTAGCG
+
FFFFFFFFFFFFFFFFFFFFFFFFFFFFF:F,FFFFFFF,FFFFFFFFFFFFFFFFFFFFFFFFFFFFFFFFFFFFFFFFFFFFFFFFFFFFFFFFFFFFFFFFFFFFFFFFFFFFFFFFFFFFFFF:FFFFFFFFFFF:FFFFFFFFF:FFFFFFFFFFFFFFFFFFFFFFFF:FFFFFFFF,FFFFFFFFFFFFFFFFFFFFFFF:FFFFFFFFFFFF:FFFFFFFFF:FFFF:FFF,:FFFFFFFFF
@A00881:241:HJW2NDRXX:1:2130:17454:27461 1:N:0:CGAGAGAA+GATTGGAG
GGCTACCCTACGGGACGCAGCAGTGAGGAATATTGGTCAATGGGCGCGAGCCTGAACCAGCCAAGTCGCGTGAGGGAAGACGGCCTTATGGGTTGTAAACCTCTTTCAGATGAGAGTAAAGGGTGTTACGTGTAGCACATTGCAAGTATCATCAGAAGAAGCATCGGCTAATTCCGTGCCAGCAGCCGCGGTAATACGGACGATGCGAGCGTGATCCGGATTTATTGGGTTGAAAGGGTGCGTAGGCGGA
+
FF:FFFFFFF:FFFFFFFFFFFFFFFFFFFFFFFFFFF,F,FFFFFFFFFFFFFFFFFFFFF,FFFFFFF:F:FFF::FFFFFFFFF:,FFFFFFFFFFFFFFF:FFFFF:FFF:FFF:,FFFFFFFFFFFF:FFFFF,:FFFFFFFFFFFFFFFFFFF,FFFFFFFFFFFFFFFF,FFFFFFFFFFFFFFF::FFF:FF,F::FFFFFFFF,::FFFFFF,FFFFFFFFF,F:F:FF,:FFF:FFF:FF
@A00881:241:HJW2NDRXX:1:2130:28429:29590 1:N:0:CGAGAGAA+GATTGGAG
GGCTACCCTATGGGGCGCAGCAGTGGGGAATCTTGGTCAATGGGGGGAACCCTGAACCAGCAACGCCGCGTGAAGGAAGAAGGCTTTCGGGTTGTAAACTTCTTTTACCAGGGACGATAGTGACGGTACCTGGTGAATAAGCTCCGGCTAACTACGTGCCAGCAGCCGCGGTAATACGTAGGGAGCGAGCGTTATCCGGATTTACTGGGTGTAAAGGGCGCGTAGGCGGGCTGTCAAGTCAGATGTGAAA
+
FF,F,FFFF::FFFFFFFFFF,F,F:FFF,F,FFFFFFFFFFFFFFFFFFFFFFFFFFFFFFFFFFF:FFFFF:FFFFFF:FFFFFFFFFFFFFFFFFFFFFFFFFFFFFFFFFFFFFFFFFFFFFFFFFFFFF:FFFFFFFFFFFFFF::FFFFFFFFFFFFF:FFFFFFFFFF:FFFFFF,FFF:F:FFFFFFFFFFFFFFFFF:FFFFFFFFF:FFFFF:F:FFFFFFFFFFFFFFFFFF,,,FFF:
@A00881:241:HJW2NDRXX:1:2130:28284:30342 1:N:0:CGAGAGAA+GATTGGAG
GGCTACCCTACGGGATGCAGCAGTGGGGAATATTGCACAATGGAGGGAACTCTGATGCAGCGATGCCGCGTGAGGGAAGAAGGTTTTCGGATTGTAAACCTCTGTCTTCAGGGACGATCATGACGGTACCTGAGGAGGACGCTCCGGCTAACTACTTGCCAGCAGCCGCGGTAATACGTAGGGAGCGAGCGTGGTCCGGAATTACTGGGTGTCAAGGGAGGTTCGGCGGGACTGTAAGTCAGATGTGAAC
+
,FFFFFFFF:FFFFFFF:FF,FFFFFFF:FFF,FFFF:::FFFFFFFFFF:F,F:FFFFF:FFFFFFFFF:FFFFF,FFFFFFFFFF,F:FFFF:FF,FF,FFFFFFFFFF:FFFFFF,FF:FFFF,FF::FFFFFFFF,FF:FFFFFFF:FFFF,F,FFF:FFFF,F:FFF:FF:FFFFFFFFF::,FFF:,F,FF:F,F,FFF,FFF,FF,,,FFF,,,,FF,,:FF,F,FFFFF,FFF:,,F::FFF
@A00881:241:HJW2NDRXX:1:2130:21386:30577 1:N:0:CGAGAGAA+GATTGGAG
GGCTACCCTATGGGATGCAGCAGTGGGGAATATTGCACAATGGGGGAAACCCTGATGCAGCGACGCCGCGTGAGCGAAGAAGTATTTCGGTATGTAAAGCTCTGTCAGCAGGGAAGAAGATGACGGTACCTGAGGAAGAAGCCCCGGCTAACTACGTGCCAGCAGCCGCGGTAATACGTAGGGGGCAAGCGTTATCCGGATTTACTGGGTGTAAAGGGAGCGCAGACGGCATGACAAGTCTGATGTGACA
+
FFFFFFFFFF:FFF:FFFFFF,FFFFFFFFFF:FFFFFFFFFFFFFFFFFFFFF:FFFFFFFFFFFFFFFFFFFFFFFFF:FFFFFFFF:FFFFFFFFFFFFFFFFFFFFFFFFFFFFFFFFFFFFFFFFF:FFFFFFFFFFFFF::FFFFFFFFFFFFFFFFFFFFFFFFF::F:FF:,FFFFFFF:FFFF:,FFFFFFFFFFFFFFFFFFFFF,F:FFF:FFFFFF,F,F:FFF,FF:F:,FFFFF,F
@A00881:241:HJW2NDRXX:1:2130:10447:30765 1:N:0:CGAGAGAA+GATTGGAG
GGCTACCCTACGGGGCGCAGCAGTCGGGAATATTGCGCAATGGAGGAAACTCTGACGCAGTGACGCCGCGTATAGGAAGAAGGTTTTCGGATTGTAAACTATTGTCGTTAGGGAAGATACAAGACAGTACCTAAGGAGGAAGCCCCGGCTAACTATGTGCCAGCAGCCGCGGTAATACATAGGGGGCAAGCGTTATCCGGAATTATTGGGTGTAAAGGGTGCGTAGATGGAGGAGCAAGTTGGTTGTGAA
+
FF:,,FFFF:FFFFFFFFFFFFFFFFFFF,FF:FFFFFF,:FF,FFF,FFFFFFFFFFFFFFFFFFFFFF::FFFFF:FFFFFF:FFFFFFFFFFFFFFFFFFF:FF,::FFFFFFFF:FFFFFFFFFFFF::FFFFFFF:FFFFFFFFFFFFF:FFFFFFFFFFFFFFFFFF,FF:F,:FFFFFFFF:FFF:FFFFFFF,FF:::FFFFFFFFFFFFF:FFF::FFFF:FFFFFFF:FFFFFF:FFFFF
@A00881:241:HJW2NDRXX:1:2130:22128:30890 1:N:0:CGAGAGAA+GATTGGAG
GGCTACCCTACGGGGTGCAGCAGTCGGGAATATTGCGCAATGGAGGAAACTCTGACGCAGTGACGCCGCGTGCAGGAAGAAGGTTTTCGGATTGTAAACTGCTTTAGACAGGGAAGAAGAAGGACAGTACCTGTAGAATAAGCTCCGGCTAACTACGTGCCAGCAGCCGCGGTAATACGTAGGGAGCGAGCGTTATCCGGATTTATTGGGTGTAAAGGGTGCGTAGACGGGAAAATAAGTTAGTTGTGAA
+
FFFFFFFFFFFFFFFFFFFFFFFFFFFFFFFF:FFFFFFFFFFFFFFFFFFFFFFFFFFFFFFFFFFFFFFFFFFFFFFFFFFFFFFFFFFFFFFFFFFFFFFFFFFFFFFFFF:F,FFFFFFFFFF:FFFFFFFFF:FFFFFFFFFFFFFFFFFFFFFFFFFFFFFFFFFFF:FFFFFFFFFFFFFFFFFFFFFFFFFF,FFFFFFFFFFFFFFFF::FFF:FFFF:FFFFF:FFFFF:FFFFFFFF:F
@A00881:241:HJW2NDRXX:1:2130:10637:31156 1:N:0:CGAGAGAA+GATTGGAG
GGCTACCCTACGGGAGGCAGCAGTGAGGAATATTGGTCAATGGGCGGGAGCCTGAACCAGCCAAGTCGCGTGAGGGAAGACGGCCCTATGGGTTGTAAACCTCTTTTGCCGGGGAGCAAAGCGCCGCACGTGTGCGGTCTGGAGAGTACCCGGAGAAAAAGCATCGGCTAACTCCGTGCCAGCAGCCGCGGTAATACGGAGGATGCGAGCGTTATCCGGATTTATTGGGTTTAAAGGGTGCGTAGGCGGT
+
FFF::FFFF,FFFFFFFFFFFFFFFFFFFFFFFFFFFFFFFFFFFFFFFFFFFFFFFFFFFF:FFFFFFFFFF:FFFFFFFFFFFFFFFFFFFFFFFFFFFFFFFFFFFFFFFFFFFFFFF:FFFFFFFFFFFFFFFFFFFFFFFFFFFFFFFFFFF,FFFFFFF:FFFFFFFFF:FFFFFFFFFF:FFFFFF:FFFFFFFFFFFFFFFFFF,:,,FFFFF,FF,FFFFFF,FFFFFF:FFFFF:F,FFF
@A00881:241:HJW2NDRXX:1:2130:25536:31219 1:N:0:CGAGAGAA+GATTGGAG
GGCTACCCTACGGGAGGCAGCAGTCGGGAATATTGCGCAATGGAGGAAACTCTGACGCAGTGACGCCGCGTGCAGGAAGAAGGTTTTCGGATTGTAAACTGCTTTAGACAGGGAAGAAAAAGACAGTACCTGTAGAATAAGCTCCGGCTAACTACGTGCCAGCAGCCGCGGTCATACGTAGGGAGCGAGCGTTATCCGGATTTATTGGGTGTAAAGGGTGCGTAGACGGGACAGTAAGTTAGTTGTGAAA
+
FFFFFFFFF:FFFFFFFFFFF:FFFFFFFFF,FFFFFFFFFFFFFFFFFFFFFFFFFFFFFFFFFFFFFFFFFFFFFFFFFFFFFFFFFFFFFFFFFFFFFF:FFFFFFFFFFF,FFFFFFFFFFFFFFFFFFFFFFFFF:FFFFFFFFFFFFFFFFFFFFFFFFFFFFFFF,FFFFFFFFFFFFFFFFFFFF,,FFFFF,F:F:FFFFFFF,FFFFFFFFF:FFFFFFFF,FFFF,FFFFFFFFFFFF:
@A00881:241:HJW2NDRXX:1:2130:24180:32221 1:N:0:CGAGAGAA+GATTGGAG
GGCTACCCTACGGGAGGCAGCAGTAGGGAATTTTGCGCAATGGGCGAAAGCCTGACGCAGCAACGCCGCGTGTGTGATGAAGCCCCTAGGGGTGTAAAACACTGTCAGTAGGGACGAATTATGACGGTACCTACAGAGGAAGCACCGGCTAACTCCGTGCCAGCAGCCGCGGTAATACGGGGGGTGCAAGCGTTGTCCGGAATCATTGGGCGTAAAGCGTTCGTAGGCGGCATGCCAAGTCTGGTGTTAA
+
FFFFFFFFFFFFFFFFFFFFFFFFFFFFFFFFFFFFFFFFFFFFFFFFFFFF,FFFFFFFFFFFFFFFFFFFFFFF::FFFFFFFFFFFFFFFFFFFFFFFFFFFFFFF:FFFFFFF,FFFFFFFFFFFFFFFFFFFFFFFFFFFFFFFFFFFFFFFFFFFFFFFFFFFFFFFF:F:FFFFFFFFFFFFFFF:FFFFFFFFFFFF:FFF:FFFFFFFFFFF:FFFFFF::FFFFFFFFFFFFFFFF,FFF
@A00881:241:HJW2NDRXX:1:2130:27525:32221 1:N:0:CGAGAGAA+GATTGGAG
GGCTACCCTATGGGGTGCAGCAGTCGGGAATATTGCACAATGGAGGAAACTCTGATGCAGTGACGCCGCGTATAGGAAGAAGGTCTGTGGATTGTAAACTCTTGTCGACAGGGACGAAAAAAATGACAGTACCTGTGGAGGAAGCTCCGGCAAACTACGTGCCAGCAGCCGCGGGAATACGTAGGGAGCGAGCGTTATCCGGATTTATTGGGTGTCAAGGGCGCGTCGACGGACTTGCAAGTTGGTGGTG
+
FFFF:FFFFF:FFFFFFFFFFFFFFFFFF,F:FFFFFFFFFFFFFFFF:FF:FFFFFF:FFFFFFF,FFF,F:FFF,FFFFFFF:F,FFF:FFF,:,:F,FFFFFFFFFFFF:F,FF:,FFF:FFF:FFFFFFF:FF:,FFF:FFFFFFFFFFF,FFFFFFFFFFF,FF,FFFF:F,:::FF:FFF,FFFFF,F,F:F,:FFF::,,F,F:FFFF:FFFFFFF,:FFFFFFFF,:F,FF:FFFFF,,F,:
@A00881:241:HJW2NDRXX:1:2130:32136:32409 1:N:0:CGAGAGAA+GATTGGAG
GGCTACCCTACGGGACGCAGCAGTGGGGAATATTGGGCAATGGGCGCAAGCCTGACCCAGCAACGCCGCGTGAAGGAAGAAGGCTTTCGGGTTGTAAACTTCTTTTATGAGGGACGAAGGACGTGACGGTACCTCATGAATAAGCCACGGCTAACTACGTGCCAGCAGCCGCGGTAATACGTAGGTGGCGAGCGTTGTCCGGATTTACTGGGTGTAAAGGGCGCGTAGGCGGGTAGGCAAGTCAGATGTG
+
FFFFFFFFFFFFFFFFFFFFFFFFFFFFFFFFFFFFFFFFFFFFFFFFFFFFFFFFFFFFFFFFFFFFFFFFFFFFFFF:FFFFFFFFFFFFFFFFFFFFFFFFFFFFFFFFFFFFFFFFFFFFFFFF:F:FFFFFFFFFFFFFFF:FFFFFFFFFFFFFFFFFFFFFFFFFFFF:FFFFFFFF,FFFFFF:FFFFFFFFFFFF:FF:FFFFFF,FFFFFFFFFFFFF:FFF:F,::FFFFFF:F:FFFF
@A00881:241:HJW2NDRXX:1:2130:26178:33082 1:N:0:CGAGAGAA+GATTGGAG
GGCTACCCTATGGGGTGCAGCAGTGAGGAATATTGGTCAATGGCCGGGAGGCTGAACCAGCCAAGTCGCGTGAGGGAAGACGGCCCTACGGGTTGTAAACCTCTTTTGCCGGGGAGCAAAAGGCGCCACGCGTGGCGTTTCGAGAGTACCCGGAGAAAAAGCATCGGCTAACTCCGTGCCAGCAGCCGCGGTAATACGGAGGATGCGAGCGTTCTCCGGATTTATTGGGTTTAAAGGGTGCGCAGGCGGA
+
FFFFFFFFFFFFFFFFFFFFFFFFFFFFFFFFFFFFFFFFFFFFFFFFFFFFFFFFFFFFFFFFFFFFFFFFFFFFF:F:FFFFFFFFFFFFFFFFF:FFFFFFFFFFFFFFFFFFF:FFFFFFFFF:FFFFFFFFFFFFFFF:FFFFFFFFFFFFFFFFFFFF:FFFF,FFFFFF:FFF:FFFFFFFFFFFFFF,F:FFFFFFFFFFFFF,F,FFFFFFFFF:FFFF:,FFFF,:FF:F,FFFFFFFF:
@A00881:241:HJW2NDRXX:1:2130:28664:33317 1:N:0:CGAGAGAA+GATTGGAG
GGCTACCCTACGGGGTGCAGCAGTGGGGAATATTGGGCAATGGGCGCAAGCCTGACCCAGCAACGCCGCGTGAAGGAAGAAGGCTTTCGGGTTGTAAACTTCTTTTCTTGGGGACGAACACAATGACGGTACCTGAGGAATAAGCCACGGCTAACTACGTGCCAGCAGCCGCGGTAATACGTAGGTGGCACGCGTTATCCGGATTTATTGGGTGTAATGGGCGTGTAGGCGGGATTACAAGTCAGATGTG
+
FF:::FFFFFFFFFFFFFFFFFFFFFFFFFFFFFFFFFFFFFFFFFFFFFFFFFFFFFFFFFFFFFFFFFFFFFFFFFFFFFF:FFFFFFFFFF:F,FFFF:FFFFF:FFFFFFFFFFFFFFFFFFFFFF:FFFF,FFFFFFF,FFFFFFFFFFFFFFFFFFFFFFFFFFFFFF:F,FFFF::FFFFFFF,FFFFFFFFFFFF:FF,::FFFFFF:F,FFF:FFFFFFFFFFFFFFFFF:FFFFF,,:::
@A00881:241:HJW2NDRXX:1:2130:30427:33395 1:N:0:CGAGAGAA+GATTGGAG
GGCTACCCTACGGGATGCAGCAGTGAGGAATATTGGTCAATGGGCGAGAGCCTGAACCAGCCAAGTCGCGTGAGGGAAGAATGTCCTATGGATTGTAAACCTCTTTTGTCGGGGAGCAAAGACAGTCACTTGTGATTGGATGAGAGTACCCGAAGAAAAAGCATCGGCTAACTCCGTGCCAGCAGCCGCGGTAATACGGAGGATGCGAGCGTTATCCGGATTTATTGGGTTTAAAGGGTGCGTAGGCGGA
+
FF,F:FFFFFFFFF,FFF:FFFFFFFFFFFF:FFFFFFFFFFFFFF:FFFF:FFFFFFFFFFF:FFFFFFFFFFFFF:FF:FFFFFFFFFFFFFFFFFFFFFFFFFFFFFFFFFFFFFFFFFFFFF:FF:F:FFFFFFFFFFFFFFFFFFFFFFFFFF:FFF:FFFFFFFFFFFFFFFFFFFFFFFFFFFFFFFFFFFFFFFFFFFFFFFFFFFFFFFFFF,FF:FFFFFFFFFFFFFFFFFFFFFFFF:
@A00881:241:HJW2NDRXX:1:2130:20157:33771 1:N:0:CGAGAGAA+GATTGGAG
GGCTACCCTATGGGATGCAGCAGTGAGGAATATTGGTCAATGGGCGCAGGCCTGAACCAGCCAAGTAGCGTGAAGGATGACTGCCCTATGGGTTGTAAACTTCTTTTATATGGGAATAAAGTGATCCACGTGTGGATTTTTGTATGTACCATATGAATAAGGATCGGCTAACTCCGTGCCAGCAGCCGCGGTAATACGGGGGGTGCAAGCGTTGTCCGGAATCATTGGGCGTAAAGCGTTCGTAGGCGGC
+
FF,:FFF:FFFFFFFFFFFFFFFFFFFFFFFFFFFFFFFFFFFFFFFFFFFFFFFFFFFFFFFFFFFFFFFFFFFFFFFFFF:FFFFFFFFFFFFFF,FFFFFFFFFFFFFFF:FFFFFFFFFFFFFF:FFF:FFFFFFFFFFFFFFF,FFFFFFFFF:FFFFFFFFFFFFFFF,FFFFFFFFFFFFFFFF:F,F:FFFFFFF:FF,,,FFFFFFFFFFFFFFFFFF:FF:FFFFF:FF:FF:F,F,FFF
@A00881:241:HJW2NDRXX:1:2130:19623:33880 1:N:0:CGAGAGAA+GATTGGAG
GGCTACCCTATGGGATGCACCAGTGAGGAATATTGGTCAATGGGCGAGAGCCTGAACCAGCCAAGTCGCGTGAGGGAAGAATGTCCTATGGATTGTAAACCTCTTTTGTCGGGGAGCAAAGACAGTCACTTGTGATTGGATGAGAGTACCCGAAGAAAAAGCATCGGCTAACTCCGTGCCAGCAGCCGCGGTAATACGGAGGATGCGAGCGTTATCCGGATTTATTGGGTTTAAAGGGTGCGCAGGCGGA
+
FFFFFFFFFFFFFFFFFFFFFFFFFFFFFFFFFFFFFFFFFFFFFFFFFFFFFFFFFFFFFFFFFFFFFFFFFFFFFFFF,FFFFFFFFFFFFFFFFFFFFFFFFFFFFFFFFFFFFFFFFFFFF,FFFF,FFFF::FFFFFFFFFFFFFF:FFFF:FFFFFF::FFFFFFFFFFFFFFFF:FFFFFFFFFFFFFFFF:FFFFFFFFFFFFF,FF:FFFFFFFFFFFFFFFFFF,FFFFFFFF:FFFFF,
@A00881:241:HJW2NDRXX:1:2130:19352:33912 1:N:0:CGAGAGAA+GATTGGAG
GGCTACCCTATGGGATGCAGCAGTCGGGAATATTGCGCAATGGAGGAAACTCTGACGCAGTGACGCCGCGTGCAGGAAGAAGGTTTTCGGATTGTAAACTGCTTTAGACAGGGAAGAAAAAAGACAGTACCTGTAGAATAAGCTCCGGCTAACTACGTGCCAGCAGCCGCGGTAATACGTAGGGAGCGAGCGTTATCCGGATTTATTGGGTGTAAAGGGTGCGTAGACGGGAGTGTAAGTTAGTTGTGAA
+
FFF,:FFFFFFF:FFFFFFFFFFFF:FFFFFFFFFFFFFFFFFFF:FFFFFF:FFFFFF:FFFFFFFFFFFFFFFFFFFFFFFFFFF:F:FFFFFFFFFFFFFFFFFFFFFFFF,FFFFFF,FFFFFFFFF:FFFFFF::FFFFF:FFFFFFF:FFFFFFFFFFFFFFFFFFFFFFF:FFF:FFFFFFFFFFFF,FFFFFFFFF,FFFFFFFFFFFF,FFFFFFF,FFFFFFFF,FFF:FFFFFFFFFFF
@A00881:241:HJW2NDRXX:1:2130:23330:34726 1:N:0:CGAGAGAA+GATTGGAG
GGCTACCCTATGGGAGGCAGCAGTGGGGAATATTGCACAATGGGGGGAACCCTGATGCAGCGACGCCGCGTGAAGGAAGAAGTATCTCGGTATGTAAACTTCTATCAGCAGGGAAGAAAATGACGGTACCTGACTAAGAAGCCCCGGCTAACTACGTGCCAGCAGCCGCGGTAATACGTAGGGGGCAAGCGTTATCCGGATTTACTGGGTGTAAAGGGAGCGTAGACGGAAGAGCAAGTCTGATGTGAAA
+
,,F:FFFF:F,FFFFFFFFFFF:F:FFFFFFFF:FFFFF:FFFFFFFF:FFFFFFFFFFFFFFFFFFFFFFFFFFFFFFFFFFFFFFFFFFFFFF:FFFFFFF:FFFFFFFFFFFFF:FFFFFFFFFFFFFFFFFFFFFFFFFFFFFFF:FFF:FFFFFFFFF,FFFFFFFFFFFFFFFFFFFFFFFFFFFF:FFFFFFFFFFFF:FFF:F:,FFFFFFFFFFF:FFFF:FFFFFFFFFFFFF,F:FFFF
@A00881:241:HJW2NDRXX:1:2130:26133:34788 1:N:0:CGAGAGAA+GATTGGAG
GGCTACCCTACGGGATGCAGCAGTGGGGAATATTGGGCAATGGGCGCAAGCCTGACCCAGCAACGCCGCGTGAAGGAAGAAGGCTTTCGGGTTGTAAACTTCTTTTCTTGGGGACGAACACAATGACGGTACCTGAGGAATAAGCCACGGCTAACTACGTGCCAGCAGCCGCGGTAATACGTAGGTGGCAAGCGTTATCCGGATTTATTGGGTGTAAAGGGCGTGTAGGCGGGATTGCAAGTCAGATGTG
+
FFFFFFFFFFFFFF:FFFFFFFF:FFFFFFFFFFFFFFFFFFFFFFFFFFFFFFFFFFFFFFFFFFFFFFFFFFFFFFFFFFFFFFFFFFFFFFFFFFFFFFFFFFFFFFFFFFFFFFFFFFFFFFFFFFFFFFFF:FFFFFFFFFFFFFFFFFFFFFFFFFFFFFFFFFFFFFF::FFFFFFFFF:FFFFFFFFFFFF:,FFF,FF:,FFFFFFFFFFFFFF,FF:FFFFFFF:FFFFFFFFFFF,FFF
@A00881:241:HJW2NDRXX:1:2130:17011:35023 1:N:0:CGAGAGAA+GATTGGAG
GGCTACCCTATGGGGGGCAGCAGTGGGGAATATTGCACAATGGAGGGAACTCTGATGCAGCGATGCCGCGTGAGGGAAGAAGGTTTTCGGATTGTAAACCTCTGTCGTCGGGAACGATAATGACGGTACCCGACAAGGAAGCTCCGGCTAACTACGTGCCAGCAGCCGCGGTAATACGTAGGGAGCGAGCGTTGTCCGGAATTACTGGGTGTAAAGGGAGCGTAGGCGGGGTTGCAAGTCAGATGTGAAA
+
FFF:FFFF,F,:FFFFFFFFFFFF:F,FFFFFFFFFF:FFFF,FFFFFFFF,F:FF,FFFFFFFFFFFF:FFFF::FF:FFF:FFFFF:FFFF:FFFF:FFFFFFFFFFFFFF,:FFFFFFFFFFFFFF:FFFFFFFFF:FFFFFFFFF,FFFFFFFF,::FFFFFFFFF:FF,FFF,,FF:FFFFFF:FF:FFFFFFFF,FFFFF,F:FF,FFFFFFFFFF:F:FFFFFFFFF:FF,,,FFFF,FFF:F
@A00881:241:HJW2NDRXX:1:2130:25934:35383 1:N:0:CGAGAGAA+GATTGGAG
GGCTACCCTACGGGATGCAGCAGTGGGGAATATTGGGCAATGGGCGCAAGCCTGACCCAGCAACGCCGCGTGAAGGAAGAAGGCTTTCGGGTTGTAAACTTCTTTTATGAGGGACGAAGGAAGTGACGGTACCTCATGAATAAGCCACGGCTAACTACGTGCCAGCAGCCGCGGTAATACGTAGGTGGCAAGCGTTGTCCGGATTTACTGGGTGTAAAGGGCGCGTAGGCGGGTAGGCAAGTCAGATGTG
+
FFFFFFFFFFFFFFFFFFFFFFFFFFFFFFFFFFFFFFFFFFFFFFFFFFFFFFFFFFFFFFFFFFFFFFFFFFFFFFFFFFFFFFFFFFFFFFFFFFFFFFFFFFFFFFFFFFFFFFFFFFFFFFFFFFFFFFFFFFFFFFFFFFFFFFFFFFFFFFFFFFFFFFFFFFFFFFFFFFFFFFFFFFFFFFFFFFFFFFFFFFFFFFFFFFFFFFFFFFFFFFFFFFFFFFFFFF:FFFFFFFFFFFFFFF
@A00881:241:HJW2NDRXX:1:2130:12138:35822 1:N:0:CGAGAGAA+GATTGGAG
GGCTACCCTACGGGACGCAGCAGTGGGGAATATTGCACAATGGGGGAAACCCTGATGCAGCGATGCCGCGTGAGGGAAGAAGGTTTTCGGATTGTAAACCTCTGTGGAGCGGGACGATAATGACGGTACCGCTCAAGGAAGCCACGGCTAACTACGTGCCAGCAGCCGCGGTAATACGTAGGTGGCGAGCGTTGTCCGGAATTACTGGGTGTAAAGGGAGTGTAGGCGGGAAGGCAAGTCAGAAGTGAAA
+
FFF:FFFFFFFFFFFFFFFFFFFFFFFFFFFFFFFFF:FFFFFFFFFFFFFFFFFFFFFFFF:FFFFFFFFFFFFFFFFFFFFFFFFFFFFFFFFFFFFFFFFFFFFFFFFFFFFFFFFFFFFFFFFFFFFFFFFFFFF,:FFFFFFFFFFFFFFFFFFFFFFFFFFFFFFF,FFFFF:FFFFFFFFFFFFFFFFFFFFFFFFFF:FFFFFF:F::FF,FFFFFFFFFFFFFFFFF:F:FFFFFFFFFFF
@A00881:241:HJW2NDRXX:1:2130:28402:36495 1:N:0:CGAGAGAA+GATTGGAG
GGCTACCCTATGGGGTGCAGCAGTCGGGAATATTGCGCAATGGAGGAAACTCTGACGCAGTGACGCCGCGTATAGGAAGAAGGTTTTCGGATTGTAAACTATTGTCGTTAGGGAAGATACAAGACAGTACCTAAGGAGGAAGCCCCGGCTAACTATGTGCCAGCAGCCGCGGTAATACATAGGGGGCAAGCGTTATCCGGAATTATTGGGTGTAAAGGGTGCGTAGATGGAGGAGCAAGTTGGTTGTGAA
+
FFFFFFFFFFFFFFFFFFFFFFFFFFFFFFFFFFFFFFFFFFFFFFFFFF:FFFFFFFFFFFFFFFFFFFFFFFFFFFFFFFFFFFFFFFFFFFFFFFFFFFFFFFFFFFFFFFFFFFFFFFFFFFFFF:FFFFFFFFFFFFFF:FFFFFFFFFFF:FFFFFFFFFFFFFF:FF,FFFFFFF:FFFFF:,FFFF:FFFFFFF,FFFFFFFFFFFFF:FFFFFFF,,FFFFFF:FFFFFFFFF,:F:FFFF
@A00881:241:HJW2NDRXX:1:2131:29188:1031 1:N:0:CGAGAGAA+GATTGGAG
GGCTACCCTATGGGATGCAGCAGTGGGGGATATTGCACAATGGGGGAAACCCTGATGCAGCGACGCCGCGTGAGTGAAGAAGTATTTCGGTATGTAAAGCTCTATCAGCAGGGAAGAAAGTGACGGTACCTGAGTAAGAAGCCCCGGCTAACTACGTGCCAGCAGCCGCGGTAATACGTAGGGGGCAAGCGGTATCCGGAATTACTGGGTGTAAAGGGAGCGTAGACGGCGAGGCAAGTCTGAAGTGAAT
+
FF,::FFFFFFFFFFFFF:FFFF:FFFFFFFFFFFFFFFFFFFFFFFFFFF:FFFFFFFFFFFFFFFFFFFF:FFFFFFFFFF:FFFFFFF:FFFFFF,FFFF:FFFFFFFFFF:FFFFFFFFFFFFF::,FFFFFFF:FFFFFF:FFF,FFFF,FFF:FFFF,:FFF:FFFF,FF,FFFFFFFFFF:F,FFF,FFFFFF,FFFFFFFF:FFFF::FFFF,FFFFF,FFFF:F:,F,FFFFFFF,FF:F,
@A00881:241:HJW2NDRXX:1:2131:32579:1047 1:N:0:CGAGAGAA+GATTGGAG
GGCTACCCTATGGGATGCACCAGTGGGGAATATTGCACAATGGGGGAAACCCTGATGCAGCGACGCCGCGTGAGTGAAGAAGTATCTCGGTATGTAAAGCTCTATCAGCAGGGAAGAAAGAAGACGGTACCTGACTAAGAAGCCCCGGCTAACTACGTGCCAGCAGCCGCGGTAATACGTAGGGGGCAAGCGTTATCCGGATTTACTGGGTGTAAAGGGAGCGTAGACGGCCATTCAAGTCTGATGTGAA
+
FFFFFFFFFFFFFFFFFFFFFFFFFFFFFFFFFFFFFFFFFFFFFFFFFFFFFFFFFFFFFFFFFFFFFFFFFFFFFFFFFFFFFFFFFFFFFFFFF:FFFFFFFFFFFFFFFFFFFFF:FFF:FFFFFFFFFFFFFFFFFFFFFFFFFFFFFFFFFFFFFFFFFFFFFFFFFFFFFFFFFF:FFFFFFFFFFFFFF:FFFFF::FFFFFFF:FF:FFFFFFFF,:FFFFFFFF,FF:FFFFF:FFFF,F
@A00881:241:HJW2NDRXX:1:2131:25672:1141 1:N:0:CGAGAGAA+GATTGGAG
GGCTACCCTATGGGGTGCAGCAGTGGGGGATATTGGACAATGGGGGAAACCCTTATCCAGCGACGCCGCGTGAGGGAAGAAGGTTTTCGGATTGTAAACCTCTGTCAGTGGGGACGATAATGACGGTACCCACGGAGGAAGCCACGGCTAACTACGTGCCAGCAGCCGCGGTAATACGTAGGTGGCAAGCGTTGTCCGGAATTACTGGGTGTAAAGGGAGCGTAGGCGGGGCATTAAGTCAGAAGTGAAA
+
FFFFFFFFFFFFFFFFFFFFFFFFFFFFFFFFFFFFFFFFFFFFFFFFFFFFFF,FFF,FFFFFFFFFFFFFFFFFF,FFFFFFFFFFFFFFFF:FFFFFFF:FFFFFFFF:FFFFFFFFFFFFFFFFFFFFFFFFFFFFFFFFFFFFFF,FFFFFFFFFFFFFFFFFFF::F:FFFFFFFFFFFFF:FFF,FFFF:FFF,:FFFFFFFFF:F:FFF:,:FFFFF:FFFF:F,F:FFFFFFFF,FFFF,F
@A00881:241:HJW2NDRXX:1:2131:26413:1204 1:N:0:CGAGAGAA+GATTGGAG
GGCTACCCTATGGGGTGCAGCAGTGGGGAATATTGGTCAATGGGGGGAACCCTGAACCAGCAACGCCGCGTCAAGGAAGAAGGCTTTCGGGTTGTAAACTTCTTTTACCAGTGACGATAGTCAAGGTACCTGATGAATAAGCTCCGGCTAACTACGTGCCAGCAGCCGCGGTAATACGAAGGGAGCGAGCGGTATCCGGATTTACTGGCTGTAAAGGGCGCGTAGGCGGGCTGACAAGACAGATGAGAAA
+
FF,FFFF:,,:,F,:F,FF:FFF,,F,FFF,FFFFF:FFF:F,F,F,FFFFFF:FF,FFFFFF,,FF,F,F,:::FF,F,F:FF,FFFFF,FFFF:F:,,FF,,FF:F,F:,FFF,,,FFF,F,F,,F:FF,FFFFFFFFF,,F,F,FF::FFF,:,F::F,FFFFF:F,F,:FFFFF,F,FFF:F,FFF,FF:FFF:,:FFFFF:F,,,,::FFFFFFF,F,FFF:FFFFFFFF:FF,F,FFF,:F:FF
@A00881:241:HJW2NDRXX:1:2131:15826:1908 1:N:0:CGAGAGAA+GATTGGAG
GGCTACCCTATGGGACGCAGCAGTGAGGAATATTGGTCAATGGGCGATGGCCTGAACCAGCCAAGTAGCGTGAAGGATGACTGCCCTATGGGTTGTAAACTTCTTTTATAAAGGAATAAAGTCGGGTATGCATACCCGTTTGCATGTACTTTATGAATAAGGATCGGCTAACTCCGTGCCAGCAGCCGCGGTAATACGGAGGATCCGAGCGTTATCCGGATTTATTGGGTTTAAAGGGAGCGTAGATGGA
+
FFFFFFFFFFFFFFFFFFFFFFFFFFFFFFFFFFFFFFFF,FFFFFFFFFFFFFFFFFFFFFFFFFFFFFFFFFFFFFFFFFFFFFFF,FFFFFFF:FFFFFFFFFFFFF,FFFF,FFFFFFFFFFFFFFFFFFFFFFFFFFFFFFFF:FFFFFF,FFFFFFFFFFFFFFFFFFFFFFFF,FFFFFFFFFFFF:FFFFFFFFFFFFF:FFF:FF,,FFF:FF,F:FFFF:FFF::F:F,FF:F,:F,FFF
@A00881:241:HJW2NDRXX:1:2131:21269:3004 1:N:0:CGAGAGAA+GATTGGAG
GGCTACCCTACGGGACGCAGCAGTGGGGAATATTGCACAATGGGGGGAACCCTGATGCAGCAACGCCGCGTGAAGGAAGAAGTATTTCGGTATGTAAACTTCTATCGATAGGGACGAAATGAATGACGGTACCTAAATAAGAAGCACCGGCTAAATACGTGCCAGCAGCCGCGGTAATACGTATGGTGCAAGCGTTATCCGGATTTACTGGGTGTAAAGGGTGAGAAGGCGGTTATGCAAGTCATATGTG
+
FFFFFFFFFFFFFFFFFFFFFFFFFFFFFFFFFFFFFFFFFFFFFFFFFFFFFFFFFFFFFFFFFFFFFFFFFFFFFFFFFFFFFFFFFFFFFFFFFFFFFFFFFFFFFFFFFFFFFFFFFFFFFFF:FF,FFFFFFFFFFFFF:FFFFFFFFFFFFFFFF:FFFF:FFFFFFFFFFFFFFFFFFFFFFFFFFFFFFFFFFFFF,FFF:FFFFFFFFFFFFFFFF,FFFFFFFFFFFFFFFFFFFFFFFF
@A00881:241:HJW2NDRXX:1:2131:27190:3020 1:N:0:CGAGAGAA+GATTGGAG
GGCTACCCTATGGGACGCAGCAGTCGGGAATATTGCGCAATGGAGGAAACTCTGACGCAGTGACGCCGCGTATAGGAAGAAGGTTTTCGGATTGTAAACTATTGTCGTTAGGGAAGATACAAGACAGTACCTAAGGAGGAAGCCCCGGCTAACTATGTGCCAGCAGCCGCGGTAATACATAGGGGGCAAGCGTTATCCGGAATTATTGGGTGTAAAGGGTGCGTAGCTGGAGGAGCAAGTTGGTTGTGAA
+
FFFFFFFFFFFFFFFFFFFF:FFFF:FFFFFFFFFF,FFF,:FF:FFFFFFFFFFFFFFF:FFFFFFFFFFF,FFFFFFF:FFF:F:FFFFFFF:FFFFFF::,F:FFFFFFFFFFFFFFFFFFFFF,FFFFFF,FFF:F,FF,FF:FFFFFFF,F,FFF:F:F:FFFFFF,F:F,F,F,F,FF,FF,:FF,FFFFF:::F:FFF,,:,:F,FFFFF,F:FFF,FF,,::FFFF,FF,FFF:,:,F:FFF
@A00881:241:HJW2NDRXX:1:2131:12509:3677 1:N:0:CGAGAGAA+GATTGGAG
GGCTACCCTATGGGGGGCACCAGTGGGGAATATTGCACAATGGAGGAAACTCTGATGCAGCGATGCCGCGTGAGGGAAGAAGGTTTTCGGATTGTAAACCTCTGTCTTAAGGGACGATAATGACGGTACCTTAGGAGGAAGCTCCGGCTAACTACGTGCCAGCAGCCGCGGTAATACGTAGGGAGCGAGCGTTGTCCGGAATTACTGGGTGTAAAGGGAGTGTAGGCGGGATGGTAAGTTAGGTGTGAAA
+
FFFFFFFFFFFFFFFFFFFFFFFFFFFFFFFFFFFFFFFFFFFFFFFFFFFFFFFFFFFFFFFFFFFFFFFFFFFFFFFFFFFFFFFFFFFFFFFFFFFFFFFFFFF:FFFFFFFFFFF:FFFFFFFFFFFFFFFFFFFFFFFFFFFFFFFFFFFFFFFFFF:FFFFFFFFFFFFFFFFFFFFFFFFFFFFFFFFF:FFF,FFFFFFFFFFFFFFFFF:FFFFFFFFF:FFFFFFFFFFFFFFFFFFFFF
@A00881:241:HJW2NDRXX:1:2131:32307:3740 1:N:0:CGAGAGAA+GATTGGAG
GGCTACCCTATGGGAGGCAGCAGTGGGGAATATTGCACAATGGGGGAAACCCTGATGCAGCGACGCCGCGTGAGTGAAGACGTATTTCGGTATGTAAAGCTCTATCAGCAGGGAAGAAAGTGACGGTACCTGAGTAAGAAGCCCCGGCTAACTACGTGCCAGCAGCCGCGGTAATACGTAGGGGGCAAGCGTTATCCGGAATTACTGGGTGTAAAGGGAGCGTAGACGGCGAGGCTAGTCTGAAGTGAAA
+
FF:,FFFF:FFFFFFFFFFFFFFFFFFFFFFFFFFFFFFFFFFFFFF:FF,FF,FFFFFFFFFF,FFFFFFFFFFFFFFF,FF:FFFFFFFF,FFFFFFFFFFFFFFFF,FFFF,FFFFFFF,FFFFFFFF:FFFFFFFFFFF,FFFFF,FFFFFFF:FFF:F:FFFFFFFF:FFF,FFFFFFF:FFFFFFFFFFFFFFF,FFFFFFFFFFF:FF:FFFF::FFFF:FFF:F:FF,,FFFF:FFFF:FFF
@A00881:241:HJW2NDRXX:1:2131:18973:4664 1:N:0:CGAGAGAA+GATTGGAG
GGCTACCCTACGGGGTGCAGCAGTGGGGGATATTGCACAATGGGGGGAACCCTGATGCAGCGATGCCGCGTGAGGGAAGAAGGTTTTCGGATTGTAAACCTCTGTGGAGGGGGACGATCATGACGGTACCCCTTTAGGACGCCACGGCTAACTACGTGCCAGCAGCCGCGGTAATACGTAGGTGGCGAGCGTTGTCCGGAATTACTGGGTGTAAAGGGAGTGCAGGCGGGAAAGCAAGTCAGTAGTGAAA
+
FF:FFF:,F:FFFFFF:F:FFFFFFFF:FF,F,FFF,FF:FFF,FFFFFFF,FFFFFFFF:FFFFF:FFF:F:FFFFF:FFFFFFFF,FFFFFFFFFF:F:,FFFFFFFFFFFFFFFF,:F,F::FFFF,,FFF:,FFF,FFFF:FFFFFFFFFFFFFF:FFFFFFF:FFFF:,F,,FF:FF:FFF:FF,::FFF:F:FF:FFFFFFFFFFFF,F:FFF:FFF,F:F::FFFF:FFF::FFF,FFFF,,:
@A00881:241:HJW2NDRXX:1:2131:19732:4820 1:N:0:CGAGAGAA+GATTGGAG
GGCTACCCTATGGGGTGCAGCAGTGGGGAATATTGGGCAATGGAGGAAACTCTGACCCAGCAACGCCGCGTGAATGATGAAGGTCTTCGGATTGTAAAGTTCTTTTCTAAGGGACGAAGAAAGTGACGGTACCTTAGGAATAAGCCTCGGCTAACTACGTGCCAGCAGCCGCGGTAATACGTAGGAGGCAAGCGTTATCCGGAATGACTGGGCGTAAAGGGTGCGTAGGTGGTTTGGCAAGTTAGTAGCG
+
FF:F:FFFF,FFFFFFFFFFF:FFFFFFFFFFFFFFFFFFFFFFFFFFFFFFFFFFFFFFF::FFFFFFFFFFFFFFFFFFFFFFFFFFFFFFFFFFFFFFFFFFFFFFFFFFFFFFFFF:FFFFFFFFFFFFFFFFFF,FFFFFFFFFFFF,FFFFFFF:FFFFFFFFFFFFFFF,FFFFF:FFFFFFFFFFF:FFFFFFFF:FFF:FFFFFFFF,FFFFFFFFF:FFFFFFF:FFFFFFFF,:FF:FF
@A00881:241:HJW2NDRXX:1:2131:32678:5071 1:N:0:CGAGAGAA+GATTGGAG
GGCTACCCTATGGGACGCAGCAGTGGGGAATATTGCACAATGGGGGAAACCCTGATGCAGCGACGCCGCGTGAGTGAAGAAGTATTTCGGTATGTAAAGCTCTATCAGCAGGGAAGATAATGACGGTACCTGAATAAGAAGCCCCGGCTAACTACGTGCCAGCAGCCGCGGTAATACGTAGGGGGCAAGCGTTATCCGGATTTACTGGGTGTAAAGGGTGCGTAGGTGGCATGGCAAGTCAGAAGTGAAA
+
FFFFFFFFFFFFFFFFFFFFFFFFFFFFFFFFFFFFFFFFFFFFFFFFFFFFFFFFFFFFFFFFFFFFFFFFFFFFFFFFFFFFFFFFFFFFFFFFFFFFFFFFFFFFFFFFFFFFFFFFFFFFFFFFFFFFFFFFFFFFFFFFFFFFFFFFFFFFFFFFFFFFFFFFFFFFFFFFFFFFFFFFFFFFFFFFFFFFFFFFFFFFFFFFFFFFFFFFFFFFFFFFF:FFFFFFFFFFFFFFFFFFFFFFFF
@A00881:241:HJW2NDRXX:1:2131:27380:5729 1:N:0:CGAGAGAA+GATTGGAG
GGCTACCCTATGGGGGGCACCAGTGAGGAATATTGGTCAATGGGCGAGAGCCTGAACCAGCCAAGTCGCGTGAGGGAAGACGGTCCTATGGATTGTAAACCTCTTTTGCCGGGGAGCAAGGAACGGCACGAGTGCCGCTTCGGAGAGTACCCGGAGACAAAGCCTCGGCTAACTCCGTGCCAGCAGCCGCGGTAATACGGAGGCTGCGAGCGTTATCCGGATTTAGTGGGGTTTATGGGTGCGTAGGCGG
+
FF::,FFF,F:FFFFFFF,FFF:FF,FFF,FFF:FFFFFFF:FFFFFFFFFFFFFFFF,F:FFFFFFFFFFFFFFFF,F,FF:FFFF,FFF:,F:F:::FFFFF,,FFF,FFFFFFF,FFFFFFFF,F,F,FFFFF:FFFFFFFFFFFFFFFF:F:F,FFFFF,FFFFF:FFFF,:F:FFF:FFFFFFFFF:F,FF:F,FFFFFF:F:F:FFF:,::F:,F,,,F::FFF::F,F,FFF,FFFFFFF:F,
@A00881:241:HJW2NDRXX:1:2131:15492:5932 1:N:0:CGAGAGAA+GATTGGAG
GGCTACCCTACGGGATGCAGCAGTGGGGAATATTGCGCAATGGGCGAAAGCCTGACGCAGCGACGCCGCGTGAGGGATGAAGGTTTTCGGATCGTAAACCTCTGTCAGAAGGGAAGAAACTGCCGTGCTCTAATCATCATGGCATTGACGGTACCTTCAAAGGAAGCACCGGCTAACTCCGTGCCAGCAGCCGCGGTAATACGGAGGGTGCAAGCGTTAATCGGAATTACTGGGCGTAAAGCGCACGTAG
+
FFFFFFFFFFFFFFF:FFFFFFFFFFFFFFFFFFFFFFFFFFFFFFFFFFFFFFFFFFFFFFFFFFFFFFFFFFFFFFFFFFFFFFFFFFFFFFFFFFFFFFFFFFFFFFFFFFFFFFFFFFFFFFFFFFFFFFFFFF:FFFFFFFFFFFFFFFFFFFFF:FFFFFFFFFFFFFFFFFFFFFFFFFFFFFFFFFFFFF:FFFFFFFFFFFFFFFFFFFFFF:FF,FFFFFFFFFFFFF,:FF:FF:FF:F
@A00881:241:HJW2NDRXX:1:2131:32461:6699 1:N:0:CGAGAGAA+GATTGGAG
GGCTACCCTATGGGACGCAGCAGTGGGGAATATTGGGCAATGGGCGAAAGCCTGACCCAGCAACGCCGCGTGAAGGAAGAAGGTCTTCGGATTGTAAACTTCTTTTATGAGGGACGAAGGACGTGACGGTACCTCATGAATAAGCCACGGCTAACTACGTGCCAGCAGCCGCGGTAATACGTAGGTGGCGAGCGTTATCCGGATTTACTGGGTGTAAAGGGCGCGTAGGCGGGCGTGCAAGTCAGATGTG
+
FFFFFFFFFFFFFFFFFFFFFFFFFFFFFFFFFFFFFFFFFFFFFFFFFFFFFFFFFFFFFFFFFFFFFFFFFFFFFFFFFFFFFFFFFFF:FFFFFFFFFFFFFFFFFFFFFFFFFFFFFFFFFFFFFFFFFFFFFFFFFFFFFF:FFFFFFFFFFFFFFFFFFFFFFFFFFFFF::FFFFFFFFFFFFFFFFF:FFFFFFFFFF:FFFFFFFF:F:FFFFFFFFFFFFFFFFFFFF,,FFFFFFFFFF
@A00881:241:HJW2NDRXX:1:2131:21712:6903 1:N:0:CGAGAGAA+GATTGGAG
GGCTACCCTACGGGACGCAGCAGTGGGGAATATTGCACAATGGGGGGAACCCTGATGCAGCGACGCCGCGTGGGTGAAGAAGTATTTCGGTATGTAAAGCCCTATCAGCAGGGAAGAAGATGACGGTACCTCGGGAGGAAGCCACGGCTAACTACGTGCCAGCAGCCGCGGTAATACGTAGGTGGCGAGCGTTGTCCGGATTTACTGGGTGTAAAGGGCGCGTAGGCGGATTATTAAGTCAGATGTGAAA
+
FFFFFFFFFFFFFFFFFFFFFFFFFFFFFFFFFFFFFF:FFFFFFFFFFFFFFF:FFFFFFFFFFFFFFFFFFFFFFFFFFFFFFFFFFFF:FFFFFFFFFFFFFFFFF,FFFFFFFFFFFFFFFFFFFFFFFFFFFFF,FFFFFFFFF::FFFFFFFFFFFFFFFFFFFFFFFFFFFFFFFFFFFFFFFFFFFFFFFFFFFFFFFFFFFFF:F:FFFFFFFFF:FFF:::FFFFFFFF:FFFFFFFFFF
@A00881:241:HJW2NDRXX:1:2131:23276:8015 1:N:0:CGAGAGAA+GATTGGAG
GGCTACCCTACGGGATGCAGCAGTGGGGGATATTGCACAATGGGGGAAACCCTGATGCAGCGACGCCGCGTGAGTGAAGAAGTATTTCGGTATGTAAAGCTCTATCAGCAGGGAAGAAAGAGACGGTACCTGAGTAAGTAGCCCCGGCTAACTACGTGCCAGCAGCCGCGGTAATACGTAGGGGGCAAGCGTTATCCGGATTTACTGGGTGTAAAGGGAGCGTCGACGGCATGGCTAGTCTGAAGTGAAA
+
FFFF,FFFFFFFFF:FFFFFFFF:FFFFFFF,FFFFFFFFFFFFFFF:FFFFFFFFFFFFFFFFFFFFFFFFFFFFFFF:FF:FFFFFFFFFFFFFFFFFFFF:FFFFFFFFF:FFFFFFFF:FFFFF:FFFFFFFFF,FFFFFFFFFF,,FFFFFFF:F,FFFFFFFFFFFFFF,FFF,FFFFFF:,FFF,F,FFFFFF::F:F:FFFFF::FFFFFFFFFF,FFF:FF:FFFF,:FFF,FF:FFFFF,
@A00881:241:HJW2NDRXX:1:2131:20292:8140 1:N:0:CGAGAGAA+GATTGGAG
GGCTACCCTACGGGACGCAGCAGTGAGGAATATTGGTCAATGGGCGAGAGCCTGAACCAGCCAAGTCGCGTGAGGGAAGACGGCCTTATGGGTTGTAAACCTCTTTCAGATGAGAGTAAAGGGTGCTACGCGTAGCACATTGCAAGTATCATCAGAAGAAGCATCGGCTAATTCCGTGCCAGCAGCCGCGGTAATACGGAAGATGCGAGCGTTATCCGGATTTATTGGGTTTAAAGGGTGCGTAGTCGGA
+
FF::FFFFFFFFFFFFFFFFFFFFFFFFFFFFFFFFFFF:FFFFFFFFFFFFFFFFFFFFFFFFFFFFFF:FFFFFFFFFFFFFFFFFFFFFFFFFFFFFFFFFFFFFFFFFFFFFFF,:FFFFFFFFFFFFFFFFFF,FFFFFFF,FFFFFFFFFFFFFFFFFFFFFFFFFFFFF,FFF:FF,FFFFFFFFF:FFFFF,FF:F:FFFFFFF,,,FFF,FF,,FFFFFFFF,F:FFFFFFFFF,F,:F,F
@A00881:241:HJW2NDRXX:1:2131:32823:8202 1:N:0:CGAGAGAA+GATTGGAG
GGCTACCCTATGGGAGGCAGCAGTGGGGAATATTGGTCAATGGGGGAAACCCTGAACCAGCAACGCCGCGTGAAGGAAGAAGGCTTTCGGGTTGTAAACTTCTTTTATCAGTGACGATAGTGACGGTAGCTGATGAATAAGCTCCGGCTAACTACGTGCCAGCAGCCGCGGTAATACGTAGGGAGCGAGCGTTATCCGGATTTACTGGGTGTAAAGGGCGCGTAGGCGGGCCGACAAGTCAGATGTGAAA
+
FF:F:FF:F:FFFFFFFF:F:FFFF:FFFFFFFFFFFFFFFFFFFFFFFFFFFFFFFFFFFFFFFFFFFFFF:FFFFFFFFFFFFFFFFFFFFFFFFFFFFFFFFF:F:FFFFFFFF:,FFFF:FFFFFFFFFFFFFFFFFFFFFFFFF,FFF:FF:FFFFFFFFFFFFFFFFFFFFFF,FFFFFFFFFFFF,FFFFFFF::FFF:,FFFFFFF:FFFFFFFF:FFF,FFF,FFFFF::F:FF,FFFFFF
@A00881:241:HJW2NDRXX:1:2131:29731:8296 1:N:0:CGAGAGAA+GATTGGAG
GGCTACCCTACGGGATGCAGCAGTAGGGAATTTTGCGCAATGGGGGAAACTCTGACGCAGTGACGCCGCGTATAGGAAGAAGGTTTTCGGATTGTAAACTATTGTCGTTAGGGAAGATACAAGACAGTACCTAAGGAGGAAGCCCCGGCTAACTATGTGCCAGCAGCCGCGGTAATACATAGGGGGCAAGCGTTATCCGGAATTATTGGGTGTAAAGGGTGCGTAGATGGAGGAGCAAGTTGGTTGTGAA
+
FFFFFFFFFFFFFFFFFFFFFFF:,FFFF::FFFFFFFFFFFFFFFFFFFFFFFFFFFFFFFFFFFFFFFFFFFFFFFFFFFFFFFFFFFFFFFFF:FFFF:FFFFFF:FFFFFFFFFFFFFFFFFFFF,FF:F:FFFFFFFFF,FFFFFFFFFFFFFFFFFFFFFF:FFFFFFFFFFFFFF:FFFFFFFFFF,FFFFFFF,FFFFFFFFFFFF,FFFFFFFFFFFFFF::FFFFFFFFFF:FFFFFFF:
@A00881:241:HJW2NDRXX:1:2131:14705:8516 1:N:0:CGAGAGAA+GATTGGAG
GGCTACCCTACCGGAGCCACCATACGGGAATATTCGACAAAGGGGGAAACCCTTAACCAGCAACGCCGCGTGAAGGAAGAAGGCTCACGTGTTGTAAACAACAAATATCAGTGACGAAAGTCACGCAAAAACAACAATAAGATCAGCCTAACTACGAGCCAGCAGCCCAGCAAATACGAACGGAGCCAGCGTTATCCAGATTTACTGACACAAAAGGCCACGTAGGCGGGCTGGCAATTCACAGAAGAAA
+
F,,F,FF:F,F,F,:,,FF,F,,F,,,,FF,FF,,F,,::,F,:,,:,FF:,F,FF:FFF::F,,,FFF,,,FF,F:,F,:,F::,F,F,:,F,F:FF,:,,,,,FFFF,,F,FF,FFFF,,,,F,,F:,F,F,,FF,FF,,,,,F,FFF:,FF,F,FF:F,,:FF,,,:,,FFFFF,FF:FFFF,,F,F,:F::,,,:F,FFFF,,,,F,::,FFF:F,,F:,F::,,FF:FF,,F,F,:FF,,,F,FF
@A00881:241:HJW2NDRXX:1:2131:27480:8531 1:N:0:CGAGAGAA+GATTGGAG
GGCTACCCTACGGGGGGCACCAGTGAGGAATATTGGTCAATGGGCGGAAGCCTGAACCAGCCAAGTCGCGTGAGGGATGAAGGCCCTACGGGTTGTAAACCTCTTTTGCCGGGGAACAAGTGCCGGGACGTGATCCCGGAGCTGAGTGTACCCGGAGAAAAAGCATCGGCTAACTCCGTGCCAGCAGCCGCGGTAATACGGAGGATGCGAGCGTTCTCCGGATTTATTGGGTTTAAAGGGTGCGTAGGCG
+
FFFFFFFFFFFFFFFFFFFFFFFFFFFFFFFFFFFFFFFFFFFFFFF:FFFFFFFFFFFFFFFFFFFFFFFF:FFFFFFFFFFFFFFFFFFFFFFFFFFFFFFF:FFFFFFFFFFFFFFFFFFFFFFFFFFFFFFFFFFFFFFFF:FFFFFFFFFFFFFFFFFFFFFFFFFFFFFFFFF:FF:FFFFFFFFF:FFFFFFFFFFFFFFFFFFFF,F,FFFFFFFFF:::::FFFF:FF,FFFFFFFFFF::
@A00881:241:HJW2NDRXX:1:2131:25554:9424 1:N:0:CGAGAGAA+GATTGGAG
GGCTACCCTACGGGATGCACCAGTGAGGAATATTGGTCAATGGGCGAGAGCCTGAACCAGCCAAGTCGCGTGAGGGAAGACGGTCCTATGGATTGTAAACCTCTTTTGCCGGGGAGCAAGGAACGGCACGAGTGCCGCTTCGGAGAGTACCCGGAGAAAAAGCATCGGCTAACTCCGTGCCAGCAGCCGCGGTAATACGGAGGATGCGAGCGTTATCCGGATTTATTGGGTTTAAAGGGTGCGTAGGCGG
+
FFFFFFFFFFFFFFFFFFFFFFFFFFFFFFFFFFFFFFFFFFFFFFFFFFFFFFFFFFFFFFF,FFFFFFFFFFFFFFFFFFFFFFFFFFFFFF:FFFFFFFFFFFFFF:FFFFFFFFFFFFFFFFFFFFF:FFFFFFFFFFFFFFFFFFFFFFFFFFFFFFFFFFFFFFFFFFFFFFFFFFFFFFFFFFFFF,FFFFF:FFFFFFF:FFFF:F:FFFFF:FFFF:FFFF:F,F,,FFFFFFFFFFFFFF
@A00881:241:HJW2NDRXX:1:2131:5846:10614 1:N:0:CGAGAGAA+GATTGGAG
GGCTACCCTACGGGACGCAGCAGTGGGGAATATTGGGCAATGGAGGCAACTCTGACCCAGCAACGCCGCGTGAACGAAGAAGGCCTTCGGGTTGTAAAGTTCTTTAATTGGGGACGAAGAAAGTGACGGTACCCACAGAATAAGCCACGGCTAACTACGTGCCAGCAGCCGCGGTAGTACGGAGGTGGCAAGCGTTGTCCGGAATGACTGGGCGTCAAGGGAGCGTCGGCGGCGCGGCCCGTTAGGCGGG
+
FF,F:FFFF,FFFFFFF::FF,F,:FFFFFFF:FF:FFFFFFFFFFF:FFFFFFFFFFFFF,FFFFF,FF,FF,FF,:FF,FFFFF:FFFFF,FFFFFFF,F:FFFF:FFFFFFFFFFFF:FFFFFFFFFFF::F,:FF:::FFFF,FFFFFF:,,,F:FFFFFFF,FFFFFFFFF,F::F,,FF:FF::,F:FFFFFF:FF:,FFF,,:FF,FF,:,FFFFFFFF,FFFFFFF:F,,,,F,F::F,F,,
@A00881:241:HJW2NDRXX:1:2131:26539:10629 1:N:0:CGAGAGAA+GATTGGAG
GGCTACCCTATGGGATGCAGCAGTGGGGAATATTGCGCAATGGAGGAAACTCTGACGCAGCAATGCCGCGTGAGTGAAGAAGGGATTCGTTCTGTAAAGCTCTGTTACCGGGGAAGAGGAAGACGGTACCCGGTGAGCAAGCCCCAGCCAACTACGTGCCAGCAGCTGCGGTAACACGTAGGGGGCGAGCGTTATCCGGATTTATTGGGCGTAAAGGGCACGCAGGCGGGTATTTAGGTGTGATGTGAAA
+
FFFFFFFFFFFFFFFFFFFFFFFFFFFFF:FFFFFFFFFFFFFFFFFFFFFFFFFFFFFF:FFFFFFFFFFFFFFFFFFFFFF:F,FFFFFFF:FFFFFF:,FFFFFF,FFFFFFFF:FF,FFFF:,FFF,F,:FFF,FF:F:FFFF:FFFFFFFFFF,FFFFFFFFFFFFFFFFFFFFFFFFFFFFFFFF,FFFF,F,F,F:FFFFF,F:FFFFF,FF:FFFFF:FF:,FFF:FFFFFFFFFF,FFFFF
@A00881:241:HJW2NDRXX:1:2131:28691:11162 1:N:0:CGAGAGAA+GATTGGAG
GGCTACCCTACGGGACGCAGCAGTCGGGAATATGGCGCAATGGAGGAAACTCTGACGCAGTGACGCCGCGTGCAGGAAGAAGGTTTTCGGATTGTAAACTGCTTTAGACAGGGAAGAAACAAATGACAGTACCTGTAGAATAAGCTCCGGCTAACTACGTGCCAGCAGCCGCGGTAATACGTAGGGAGCGAGCGTTATCCGGATTTATTGGGTGTAAAGGGTGCGTAGACGGATGAGCAAGTTAGCTGTG
+
FFF,,FFFFFFFFFFFFFFFFFFFFFFFFFF,F,F,FF:FFFFFFFF:FFFFFFFFFFFFFFFFFFFFFFFFFFFF:FFFFFFF,:FFFFFFFFFF:FFFFFFFFFFF:FFFFFFFFFFFFFF:FFFFFFF:F:FFFFFFFFFFFFFFFFFFFFFFFFFF:FFFFFFFFF:FFFF:,FFFFF:FFFFFFFFFF:FFFF::FF,:,F::FF:F:F:FF,FFFFF::FFFFFFF:FFFFFFFF,FFFFF,FF
@A00881:241:HJW2NDRXX:1:2131:23701:11224 1:N:0:CGAGAGAA+GATTGGAG
GGCTACCCTATGGGACGCAGCAGTGGGGGATATTGGACAATGGGGGAAACCCTTATCCAGCGACGCCGCGTGAGGGAAGAAGGTTTTCGGATTGTAAACCTCTGTCAGTGGGGACGATAATGACGGTACCCACGGAGGACGCCACGGCTAACTACGTGCCAGCAGCCGCGGTAATACGTAGGTGGCAAGCGTTGTCCGGAATTACTGGGTGTCAAGGGAGCGTAGACGGCATGGCAAGTCTGAAGTGAAA
+
FFFF:FFFFFFFFFFFFFFFFFFFFFFFFFFFFFFFFF,FFFFFFFFFFFFFFFFFFFFFFFFFFFFFFF:FF:FFFFFFFFFFFFFFFFFFFFFFFFFFFFFFFFFFFFFFFFFFFF:FFFFFFFFFFFFFFFFFFFF,:FFFFF:FFFFFFFFFFFFFFFFFFFFFFFFF,FFFFFFFFFFFFFFFFFFFFFFFFFFFFF:FFFFFF,FF,FFFFF,FFFFFF:FFFFFFFFFF:FFFFFF,FFF:FF
@A00881:241:HJW2NDRXX:1:2131:20808:12696 1:N:0:CGAGAGAA+GATTGGAG
GGCTACCCTATGGGATGCAGCAGTGGGGAATATTGCGCAATGGGCGAAAGCCTGACGCAGCGACGCCGCGTGAGGGATGAAGGTCTTCGGATCGTAAACCTCTGTCAGGAGGGAAGAACCGCAGGTGTGTGAACAATGCATCTGTCTGACGGTACCTCCAAAGGAAGCACCGGCTAACTCCGTGCCAGCAGCCGCGGTAATACGGAGGGTGCAAGCGTTCATCGGAATCACTGGGCGTAAAGCGCACGTA
+
FF,,FFFFFF:FFFFFFF,F:FFFFFFFF,F:FFFFFFFFFFFFFFFFFFFFFFFFFFFFFFFFFFFFFF:FFFFFFFFFFFFFFFFFF:FFFFFFFFFFFFFFFFFFFFFFFFFFFFFFFF:FFFFFFFFFF::FFFFF:FFFFFFFF:FFFFF:FFFF:FFF::FFF:FFFFF,FFFFFF::FFF:FFFFFFFFFF:FFFFF:F:F:FFFFFFFFFF,:FF:F,FFFFF:FFFFFFFFFF:::FFF:F
@A00881:241:HJW2NDRXX:1:2131:8712:13385 1:N:0:CGAGAGAA+GATTGGAG
GGCTACCCTCTGGGGTGCACCAGTGGGGAATATTGGACAATGGGGGGAACCCTGATCCAGCGACGCCGCGTGAGTGAAGAAGTGCTTCGGCATGTAAAGCTCTATCAGCAGGGACGATAATGACGGTACCTGACTAAGAAGCCCCGGCTAACTACGTGCCAGCAGCCGCGGTAATACGTAGGGGGCAAGCGTTATCCGGATTTACTGGGTGTAAAGGGAGCGCAGGTGGCGGTGCAAGTCAGAAGTGAAA
+
FFF::FFF:,:FFFFFFFF:FFFFFFFFFFFFFFFF:FFFFFFFFFFFFFFFFFFFFFFFFFFFFFFFFFFFFFFFF:FFFFFFF:FFFFFFFFFFFFFFFFFFFFFFFFFFFFFFFFFFFFFFFFFFFFFFFFF,FFFFFFFFFFFFFFFFFFFFFFFFFFFFF:FFFFF:F,FFFFFFFFFFFFF:FFF,FFFFFFFFFFFFFFF,FFFF:FFFFFFF::FFFFFFFFFF:FFF,F:FF::FFFFFFF
@A00881:241:HJW2NDRXX:1:2131:19551:13620 1:N:0:CGAGAGAA+GATTGGAG
GGCTACCCTACGGGATGCAGCAGTGGGGAATATTGCACAATGGGGGAAACCCTGATGCAGCAACGCCGCGTGAAGGAAGAAGTATTTCGGTATGTAAACTTCTATCAACAGGGAAGAAATAAATGACGGTACCTGGCTAAGAAGAACCGGCTAAATACGTGCCAGCAGCCGCGGTAATACGTATGGTTCAAGCGTTATCCGGCTTTACTGGGTGTAAAGGGTGAGTAGGCGGTTCTGCAAGGCATATGTG
+
FF::FFFFFFFFFF:FFFFFFFF:FFFFFFFFFFF:FFF,FFFFFFFFFFF:FFFFFFFF::FFFFFF:F:FFFFFFFFFFFFFFFFFFFFF:FFFFFFFFFFFF:::F:FFFFFFFFFFFFFFF:FFF:F:FFFFF:FFFFFF,:FFFFFFF:F,FFF:FFFFFFFFFFFFFFFFF:::F:,FFFFFF,FFFFF:,FFF:F,:FF,:,FFFF:,,,:F::,FF:FFFFFF:F:FF::,,F,F:F,:FFF
@A00881:241:HJW2NDRXX:1:2131:25165:13917 1:N:0:CGAGAGAA+GATTGGAG
GGCTACCCTACGGGGTGCAGCAGTGGGGAATATTGGGCAATGGGCGCAAGCCTGACCCAGCAACGCCGCGTGAAGGAAGAAGGCTTTCGGGTTGTAAACTTCTTTTATGAGGGACGAAGGACGTGACGGTACCTCATGAATAAGCCACGGCTAACTACGTGCCAGCAGCCGCGGTAATACGTAGGTGGCGAGCGTTGTCCGGATTTACTGGGTGTAAAGGGCGCGTAGGCGGGTAGGCAAGTCAGATGTG
+
FFFF:FFFFFFFFFFFFFFFFFFFFFFFFFFFFFFFFFFFFFFFFFFFFFFFFFFFFFFFFFFFFFFFFFFFFFFFFFFFFFFFFFFFFFFFFFFFFFFFFFFFFFFFFFFFFFFFFFFFFFFFFFFFFFFFFFFFFFFFFFFFFFFFFFFFFFFFFFFFFFFFFFFFFFFFFFFFFFFFFFFFFFFFFFFFFFFFFFFFFFFFFFF:FFFFFFFFF:FFFFFFFFFFFFFFFFFFFFFFFFFFFFFFFF
@A00881:241:HJW2NDRXX:1:2131:18982:14231 1:N:0:CGAGAGAA+GATTGGAG
GGCTACCCTACGGGGCGCAGCAGTGAGGAATATTGGTCAATGGGCGATGGCCTGAACCAGCCACGTAGCGTGAAGGATGACTGCCCTATGGGTTGTAAACTTCTTTTATAAAGGAATAAAGTCGGGTATGCATACCCGTTTGCATGTACTTTATGAATACGGCTCGGCTAACTCCGTGCGAGCAGCCGCGGTAATTCGGAGGATCCGAGCGTTATCCGGCTGTATTGGGTTTATCGGGAGCGTAGATGGA
+
FF,,:FFFFFFFFFFFFFFFF:FFFFFFFFF,:FFFFFF:FFFFFFFFFFFFFFFFFFFF,:,,F,FFFF:FFFFFFFFFF:FFFFF,FFFFFFFFFF,F:FF::,F,F,:,FFF:FF,,FFFFFF:,FF:,FFF:FFFFFF:FFFFF,,,:::F,,,F,FF,FFFFFFF::FFF:FFF,::FFF::FFFF,FFF,:,:,F:,:FF:,FF:FF,,FFFF,::::,FFFF,,,F,:,:,FF::F,:F,F:F
@A00881:241:HJW2NDRXX:1:2131:21359:14685 1:N:0:CGAGAGAA+GATTGGAG
GGCTACCCTACGGGACGCAGCAGTGAGGGATATTGGGCAATGGGGGGAACCCTGACCCAGCAACGCCGCGTGAGGGAAGACGGTTTTCGGATTGTAAACCTCTGTCCTCTGTGAAGATAATGACGGTAGCAGAGGAGGAAGCTCCGGCTAACTACGTGCCAGCAGCCGCGGTACTACGTAGGTGGCGAGCGGTGTCCGGAGTTACTGGGTGTAAAGGGCGCGTAGGCGGGTAGGCAAGTCAGATGTGAAA
+
FF:F,FFFFFFFFF,FFF:FFFFFF:FFFFF:FFFFFFFFFFFFFFFFF:F:FFF:F:FFF,:FFF:FFFFFFFFFFFFFFFFF:FFFFFFFFFFFF:FFFFFFF:F:FFF:FFFFF:F:FF,:FFFF:F,F:FF,FF:FFFFFFFFFF,:FFFFFFFFFFFF,FFFFFFF:F,FFF:::FFFFFFFF:FF,FFF:FFFF,F:::FFFFFFF:FFFFFFFFF:FFFFFFF:F:FFF,FFFFFFFFFFFF:
@A00881:241:HJW2NDRXX:1:2131:28673:14888 1:N:0:CGAGAGAA+GATTGGAG
GGCTACCCTACGGGATGCAGCAGTCGGGAATATTGGGCAATGGAGGAAACTCTGACCCAGCAATACCGCGTGAAGGATGAAGGTTTTCGGATTGTAAACTTCTGTTATAAAGAAAGAAAAAAATGACGGTACTTTATAAGTAAGCCCCGGCAAACTATGTGCCAGCAGCCGCGGTGATACATAGGGGGCAAGCGTTGTCCGGAATGACTGGGTGTAAAGGGTGTGTAGGTGGCTTTTTAAGTTAGAGTTG
+
FF,,F:F:F,FFFFFFF:FFFFFFF,:FFFFFFFFF:F:FFFFFFFFF:FFFFF:FFFFFFFFF:FFFFFFFFFFFFFF:FFFFFFFFFFFFFFFFF,:FFFFFFFFFF:FFF,FFFF::F:::FFFFFF:::FFFF,:F:FFFFFF:FFFFFF:FFF,FFFFFFFFFFFFFFF,FFFF:FF,FFFFF,:F,FFFF,FFFFFFF:FFFF:F,FF:FF,F::FFFFFFFFF::FF:FFFF,FFFFF,::F:
@A00881:241:HJW2NDRXX:1:2131:14931:15139 1:N:0:CGAGAGAA+GATTGGAG
GGCTACCCTATGGGGTGCAGCAGTGGGGAATATTGCACAATGGAGGGAACTCTGATGCAGCGATGCCGCGTGAGGGAAGAAGGTTTTCGGATTGTAAACCTCTGTCTTAAGGGACGATAATGACGGTACCTTAGGAGGAAGCTCCGGCTAACTACGTGCCAGCAGCCGCGGTAATACGTAGGGAGCGAGCGTTGTCCGGAATTACTGGGTGTAAAGGGAGTGTAGGCGGGATGGTAAGTTAGGTGTGAAA
+
FFFFFFFF,F,FFFFFFFFFFFFFFFFF::FFFFFFFFFFFFFFFFFF:FFFFFFFFFFFFFFFFFFFFFFFFFFFFFFFFFFFFFFFF:FFFFFFFFFFFFFFFFFF,FFFF:FFFFFFFFFFFFFFFF:FFFFFFFFFFFFFFFFFF:FFFFFFFFFFFFFFFFFFFF:,:FF:FFFFFFFFFFFFFFFFFFFF,FFF:FF,FFFFFFFFF,:FFF:FFF,FFFFF:FFF:FF,F::FFFFFFFFFF:
@A00881:241:HJW2NDRXX:1:2131:14859:15358 1:N:0:CGAGAGAA+GATTGGAG
GGCTACCCTACGGGATGCAGCAGTGGGGAATATTGCACAATGGGGGGAACCCTGATGCAGCGACGCCGCGTGGGTGAAGAAGTATTTCGGTATGTAAAGCCCTATCAGCAGGGAAGAAGATGACGGTACCTGAGTAAGAAGCCCCGGCTAACTACGTGCCAGCAGCCGCGGTAATACGTAGGGGGCAAGCGTTATCCGGATTTACTGGGTGTAAAGGGAGCGTAGACGGCAGAGCACGTCAGAAGTGAAA
+
FFFFFFFFF:FFFFFFFFFFFFFFFFFFF::FFFFFFFFFFFFFFFFF:FFFFFFFFFFFFFFFFFFFFFFFFFFFFFFFFFFFFFFFFFFFFFFFFFFFFFFFFFFFFFFFFF:FFFFF:FFFFFFFFFFFFF:F:FFFFFFFFFFF::FFFFFFFFFFFFFFFF:FFFFF,F:FFFFFFFFFFF,FFFF::,FF:FFFFF:::FFFF:F,F,,FFFFFFFFFF:FFF:FFFFFF,FFFFFFF:F:F,F
@A00881:241:HJW2NDRXX:1:2131:23457:15436 1:N:0:CGAGAGAA+GATTGGAG
GGCTACCCTACGGGACGCAGCAGTCGGGAATATTGCGCAATGGAGGAAACTCTGACGCAGTGACGCCGCGTATAGGAAGAAGGTTTTCGGATTGTAAACTATTGTCGTTAGGGAAGATACAAGACAGTACCTAAGGAGGAAGCCCCGGCTAACTATGTGCCAGCAGCCGCGGTAATACATAGGGGGCAAGCGTTATCCGGAATTATTGGGTGTAAAGGGTGCGTAGATGGAGGAGCAAGTTGGTTGTGAA
+
FFFFFFFFFFFFFFFFFFFFFFFFFFFFF:F,FFFFFFFFFFF:FFFFFFFFFF:FFFFF:FFFFFFFFFFFFF:FFFF:FFFFFFFFFFFFFFFFFFFFFFFFFFFFFFFFFFFFFFFFFFFFFFFFFFFFFFFFFFFFFFFFFFFFF:FFFFFF:FFF:FFFFF,F,FFFF,FFFF,FFFFFFFF:FFFFFFFFFFFFF,F,FFFFFFFFFFF:FFFFFFFFFFFF:F:FFF:FFFFFFFFFFFFF:F
@A00881:241:HJW2NDRXX:1:2131:26973:15828 1:N:0:CGAGAGAA+GATTGGAG
GGCTACCCTACGGGAGGCAGCAGTGAGGAATATTGGTCAATGGACGGGAGTCTGAACCAGCCAAGTAGCGTGAAGGATGACTGCCCTATGGGTTGTAAACTTCTTTTATACGGGAATAAAGTGAGGCACGTGTGCCTTTTTGTATGTACCGTATGAATAAGGATCGGCTAACTCCGTGCCAGCAGCCGCGGTAATACGGAGGATCCGAGCGTTATCCGGATTTATTGGGTTTAAAGGGAGCGTAGGCGGA
+
FF:::FFFFFFFFFFFFFFFFFFFFFFFFFFFF:FFF:F:FFFFFFFFFFFFFFFFFFFFFFF,F:FFFFFF::FFFFFFFF:FFFF,FFFFF:FFFF::::FF:FFFFF,FFFFFFF:FFFFFFFFFFFFFFFFF:,F::FFFFFFFF:FFFFFF:FFFFF:::FFFFFFF:FFFF:FFFFFFFFFFFFF::,FFFFFFFFFF:FFFFFF:F:,FF,FF::,F:F:FFF:FFF,FFFF:FFFF:F,FFF
@A00881:241:HJW2NDRXX:1:2131:28646:15906 1:N:0:CGAGAGAA+GATTGGAG
GGCTACCCTATGGGATGCAGCAGTGGGGAATATTGGTCAATGGGGGAAACCCTGAACCAGCAACGCCGCGTGAAGGAAGAAGGCTTTCGGGTTGTAAACTTCTTTTATCAAGGACGATAGTGACGGTACTTGATGAATAAGCTCCGGCTAACTACGTGCCAGCAGCCGCGGTAATACGTAGGGAGCGAGCGTTATCCGGATTTAATGGGTGTCAAGGGCGCGTAGGCGGGCTGACAAGTCAGATGTGAAA
+
FF,:F:FF::FFFFFFFFFFFFFFFFFFFFFFFFFFFFFFFFFFFFFFFFFFFFFFFFFFF,FFFFFFFFFFFFFFFFFFFFF:FFFF:FFFFFFFFFFFFFF:F:FFFFFFFFFFF,FFFFFFFF:FFFFFFFF:,FFFFFFFFFFFF,FFFF:,FFFFFFFFFFFFFFF,:FFFFF:FF::FFF,FFFFF:FFFFFF,F:,,,,FFFF:FFFF:F:FF:FFFFFFFFFF:F:,FFFF:FFFFF:FFFF
@A00881:241:HJW2NDRXX:1:2131:26304:16360 1:N:0:CGAGAGAA+GATTGGAG
GGCTACCCTACGGGAGGCAGCAGTCGGGAATATTGCGCAATGGAGGAAACTCTGATGCAGTGACGCCGCGTATAGGAAGAAGGTTTTCGGATTGTAAACTATTGTCGTTAGGGAAGATACAAGACAGTACCTAAGGAGGAAGCCCCGGCTAACTATGTGCCAGCAGCCGCGGTCATACATAGGGGGCAAGCGTTATCCGGAATTATTGGGTGTAAAGGGTGCGTAGATGGAGGAGCAAGTTGGTTGTGAA
+
FFF:FFFFFF,FFFFFFFFFFFFFFFFFF,FFFFFFFFFFFFF:FFFFFFFFFFFFFFFFF,,F,FFFFFFFFFF,FFFF,FFFFFFFFFFFFFFFFFFFF:FFFFF:FFFFFFF,FFFFFFFFFF:FFFFFFFFF:FFFFFFF,F::FFFFFFFFFFF:FFFFF:FFFFFFF,F::F:FFF:FFF::FFFFFFFFFFFFFF,FFFFFF,FFFF,:,F,F,FFFFFF:FF:FFFF:F:FFFFFFFFFF::
@A00881:241:HJW2NDRXX:1:2131:31430:16564 1:N:0:CGAGAGAA+GATTGGAG
GGCTACCCTACGGGAGGCAGCAGTCGGGAATATTGCGCAATGGAGGAAACTCTGACGCAGTGACGCCGCGTATAGGAAGAAGGTTTTCGGATTGTAAACTATTGTCGTTAGGGAAGATACAAGACAGTACCTAAGGAGGAAGCCCCGGCTAACTATGTGCCAGCAGCCGCGGTAATACATAGGGGGCAAGCGTTATCCGGAATTATTGGGTGTAAAGGGTGCGTAGATGGAGGAGCAAGTTGGTTGTGAA
+
FFFF:FFFFFFFFFFFFFFFFFFFFFFFFFF,FFFFFFFFFFFFFFFFFFF:FFFFFFFFFFFFFFFFFFFFFFFF:FFFFFFFFFF:FFFFFFFFFF:FFFFFFFFFFFFFFFFFFF::FFFF:FFFF:FF:FF:FFFFFFFFFFFFFFFF:FFFFFFFFFFFFFF:FF:FFFFFFFFFFFFFFFFFFFFFFFFFFFF:FF,:FFFFFFFFFFFFF:FFFFFF,:FFF:::,FFFFFFFFFFFFFFFFF
@A00881:241:HJW2NDRXX:1:2131:5837:16767 1:N:0:CGAGAGAA+GATTGGAG
GGCTACCCTACGGGAGGCAGCAGTGAGGAATATTGGTCAATGGCCGAGAGGCTGAACCAGCCAAGTCGCGTGAGGGAAGACGGCCCTACGGGTTGTAAACCTCTTTTGCCGGGGAGCAAAAGACGCCACGCGTGGCGTTTCGAGAGTACCCGGAGAAAAAGCATCGGCTAACTCCGTGCCAGCAGCCGCGGTAATACGGAGGATGCGAGCGTTATCCGGATTTATTGGGTTTAAAGGGTGCGCAGGCGGA
+
FFFFFFFFFFFFFFFFFFFFFFFFFFFFFFFFFFFFFFFFFFFFFFFFFFFFFFFFFFFFFFFFFFFFFFFFFFFFFFFFFFFFFFFFFFFFFFFF:FFFFFFFFFF:FFFFFFFFF:F:,FFFFFFFFFFFFFFFF:FF:FFFFFFFFFFFFFFFFFFFF,FFF:FFFFFFFFFFFFF:,FFFFFFFFFFFF,FFFFFFFFFFFFFFFFFF:FFFFFFF,FFFFFFFFF,F:FFFFFFFFFFF:FFFFF
@A00881:241:HJW2NDRXX:1:2131:20690:16971 1:N:0:CGAGAGAA+GATTGGAG
GGCTACCCTACGGGGTGCAGCAGTGAGGAATATTGGTCAATGGGCGAAAGCCTGATCCAGCGACGCCGCGTGAAGGAAGACGGTCTTCGGATTGTAAACTTCAGTGAGCAGGGACGAGAAAGGACGGTACCTGCAGAGCAAGCCACGGCTAACTACGTGCCAGCAGCCGCGGTAATACGTAGGGGGCAAGCGTTATCCGGATTTACTGGGTGTAAAGGGTGCGTAGGTGGCATGGCAAGTCAGAAGTGAA
+
FFFFFFFFFFFFFFFFFFFFFFFFFFFFFFFFFFFFFFFFFFFFFFFFFFFFFFFFFFFFFFFFFFFFFFFFFFFFFFFFFFFFFFFFFFFFFFFFFFFFFFFFFFFFFFFFFFFFFFFFFFFFFFFFFFFFFFFFFFFFFFFFF:FFFFFFFFFFFFFFFFFFFFFFFFFFFFFFFFFF,FFFFFFF,FFF:FFFFFFFFFFFFFF:FFFFFFFFFFFF:FFFFFFFFFFF:FFFFFFFFFF::FFFF,
@A00881:241:HJW2NDRXX:1:2131:12518:18756 1:N:0:CGAGAGAA+GATTGGAG
GGCTACCCTACGGGATGCAGCAGTCGGGAATATTGCGCAATGGAGGAAACTCTGACGCAGTGACGCCGCGTATAGGAAGAAGGTTTTCGGGTTGTAAACCTCTGTCAGAAGGGAAGAATGGGGAACGTGCCAATCAGCGTTTCCGTGACGGTACCTTCAAAGGAAGCACCGGCTAACTCCGTGCCAGCAGCCGCGGTAATACGGAGGGTGCGAGCGTTAATCGGAATTACTGGGCGTAAAGCGCGTGTAG
+
FF::::FFF,FFFFFFFFFFFFFFFFFFFFFFFFFFFFFFFFFFFFFFFFFFFFFFFFFFFFFFFFFFF:FFFFFFFFFFFFFFFFFFFFFFFFFFF,FFFFFFFFFF::FFFFFFFFF:FFFFFFFF:FF:FFF:F:F,FFFF:F:FFFFFFFFFF:FF:F:F:FFFFFFF:FFFFFFFFFFFFFFF,FFFFFFF:F,FFFFFFFF:FFFFF:FFFFFFFF:FFFFFFFFFFF:FFFF,F:FF:FFFF,
@A00881:241:HJW2NDRXX:1:2131:32479:18944 1:N:0:CGAGAGAA+GATTGGAG
GGCTACCCTATGGGATGCAGCAGTGGGGAATATTGGGCAATGGGCGCAAGCCTGACCCAGCAACGCCGCGTGAAGGAAGAAGGCTTTCGGGTTGTAAACTTCTTTTCTTGGGGACGAACACAATGACGGTACCTGAGGAATAAGCCACGGCTAACTACGTGCCAGCAGCCGCGGTAATACGTAGGTGGCAAGCGTTATCCGGATTTATTGGGTGTAAAGGGCGTGTAGGCGGGATTGCAAGTCAGATGTG
+
FFFFFFFFFFFFFFFFFFFFFFFFFFFFFFFFFFFFFFFFFFFFFFFFFFFFFFFFFFFFFFFFFFFFFFFFFFFFFFFFFFFFFFFFFFFFFFFFFFFFFFFFFFFFFFFFFFFFFFF:FF,F:FFFFFFFFFFFFFFFFFFFFF:FFFFFFFFFFFFFFFFFFFFFFFFFFFFFFFFFFFFFFFFFFFFFFFFF:FFFFFFFFFFFFF:FFFFF::FFFFFFFFFFFFFFFFFFFFFFFFFFFFF,FF
@A00881:241:HJW2NDRXX:1:2131:31837:19680 1:N:0:CGAGAGAA+GATTGGAG
GGCTACCCTACGGGGCGCAGCAGTGGGGAATATTGGGCAATGGGCGAAAGCCTGACCCAGCAACGCCGCGTGAGGGAAGAAGGTTTTCGGATTGTAAACCTCTGTTCTTGGTGAAGAGCGGAAGACGGTAGCCAAGGAGGAAGCCCCGGCTAACTACGTGCCAGCAGCCGCGGTAATACGTAGGGGGCGAGCGTTGTCCGGAATGATTGGGCGTAAAGGGCGCGTAGGCGGCCTGTTAAGTCTGGAGTGA
+
FFFFFFFFFF:FFFFFFFFFFFFFFFFFFFF:FFFFFFFFFFFFFFFFFFFFFFFFFFFFFFF:FFFFFFFFFFFF:FFFFFFFFFFFFFFFFFFFF:FFFFFFFFFFFFFFFFFFFF:FFFFFFFFFFFFFF::FFFFFFFFFF:FFFFFFFFF:FFFFFFFFF:FFFFFFFFFFFFFFFFFFFFFFFFF:FFFFFFFFFF,FFF,FFFFFFFFF,FFFFFFFFFFFF:FFFFFFFF:F:FFFFFFFFF
@A00881:241:HJW2NDRXX:1:2131:18584:20494 1:N:0:CGAGAGAA+GATTGGAG
GGCTACCCTACGGGAGGCAGCAGTGGGGAATATTGGGCAATGGAGGCAACTCTGACCCAGCAACGCCGCGTGAGCGATGAAGGTCTTCGGATTGTAAAGCTCTTTAAGTGGGGACGAAGAAAGTGACTGTACCCACAGAATAAGCCTCGGCTAACTACGTGCCAGCAGCCGCGGTAATACGTAGGAGGCAAGCGTTATCCGGAATGACTGGGCGTAAAGGGTGCGTAGGTGGTCTTGCAAGTTAGTAGCG
+
FFFFFFFFFFFFFFFFFFFFFFFFFFFFFFFFFFFFFFFFFFFFFFFFFFFFFFFFFFFFFFFFFFFFFFFFFFFFFFFFFFFFFFFFFFFFFFFF:FFFFFFFFFFFFFFFFFFFFF:FFFFFFFFFFFFFFFFFFFF:FFFFFFFFFFFFFFFFFFFFFF:FFFFFFFFFFFFF,FFFFFFFFFF:FFFFFFFFFFFFFFF,FFF:FFFFF:FFFFFFFFFFF:FFFFFFFF:FFFF,FFFFFFFFF:
@A00881:241:HJW2NDRXX:1:2131:10610:21872 1:N:0:CGAGAGAA+GATTGGAG
GGCTACCCTATGGGAGGCAGCAGTGAGGGATATTGGGCAATGGGGGGAACCCTGACCCAGCAACGCCGCGTGAGGGAAGACGGTTTTCGGATTGTAAACCTCTGTCCTCTGTGAAGATGATGACGGTAGCAGAGGAGGAAGCTCCGGCTAACTACGTGCCAGCAGCCGCGGTAATACGTAGGGAGCGAGCGTTGTCCGGATTTACTGGGTGTAAAGGGTGCGTAGGCGGATTGGCAAGTCAGAAGTGAAA
+
FF:,:FFF:F:FFFFFFFFFFFF:FFFFFFF::FFFFFFFFFFFFFFFFFFFFFFFFFFFF,FFF:FFFFFFFFFFF:FFFFFFFFFFFFFFFFFFFFFFFFFFFFFFFFFFFFFFFFFF::FFFFFFFF:FFFFFFFF,FFFFFFFFFFFFFFFFFFFFFFF:FFFFFFFFF:FFFFFFFFFFFFFF:FF:FFFFFFFFFF:FFFFFFFFF,FFFFFFFFFFFF:FFFF,FF:FFF:FF,F:FFF:F,F
@A00881:241:HJW2NDRXX:1:2131:17137:22028 1:N:0:CGAGAGAA+GATTGGAG
GGCTACCCTATGGGGTGCAGCAGTGGGGAATATTGGGCAATGGGCGAAAGCCTGACCCAGCGACGCCGCGTGAGGGAAGAAGGTCTTCGGATTGTAAACCTTAGTTGACAGGGAAGAAGGAAGTGACGGTACCTGTCGAGGAAGCCACGGCTAACTACGTGCCAGCAGCCGCGGTAATACGTAGGTGGCAAGCGTTATCCGGACTTATTGGGCGTAAAGAGGGAGTAGGCGGCAGCAAGGGTCTGTGGTG
+
FFFFFFFFFFFFFFFFFFFFFFFFFFFFFFF::FFFFFFFFFFFFFFFFFFFFFFFFFFFFFFFFFFFFFFFFFFFFFFFFFFFFFFFFFFFFFFFFFFFFFFFFFFFFFFFFF:FFFFFF:FFF:FFFFFFFFFFFFFFFFFFFFFFFFFF:FFFFFFFFFFFFFFFFFFFFF,FFFFFF:FFFFFFFFFFFFFFFFFFFFF,FFFFFFFFFFFFF,:F:FFFFFFF::FF:FFFF:FFFFFFFFFFFF
@A00881:241:HJW2NDRXX:1:2131:22001:22028 1:N:0:CGAGAGAA+GATTGGAG
GGCTACCCTACGGGAGGCAGCAGTCGGGAATCTTGCGCAATGGAGGAAACTCTGACGCAGTGACACCGCGTATAGGAAGAAGGTTTTCGGATTGTAAACTATTGTCGTTAGGGAAGATACAAGACAGTACCTAAGGAGGAAGCCCCGGCTAACTATGTGCCAGCAGCCGCGGTAATACATAGGGGGCAAGCGTTATCCGGAAGTATTGGGTGTAAAGGGTGCGTAGATGGAGGTGCAAGTTGGTTGTGAA
+
FF::,::FFFFFFFFFF:FFFFFFFFFFF,F,FFFFFFF,FFFFFFFFF:FFFFFFFFFFFFFFFFFFFF,:FFFFFFFFFFFFFFFFFFFFFFFFFFFFFFFFFFFFFFFFFF,FFFFFFFF:FFFF:FFFFFFFFFF:F:FFFFFFF:FF,:,,FFFFFF:FFFF:FFFFFF,FF:F,FF:F:FFFFFFFF:F:FFFF,F:F,FFFF:F:FFFFFFFF:F:F,FFFFFF::,,FFFFFFF:F,FFFF:
@A00881:241:HJW2NDRXX:1:2131:32054:22216 1:N:0:CGAGAGAA+GATTGGAG
GGCTACCCTATGGGGTGCAGCAGTCGGGAATATTGCGCAATGGAGGAAACTCTGACGCAGTGACGCCGCGTATAGGAAGAAGGTTTTCGGATTGTAAACTATTGTCGTTAGGGAAGATACAAGACAGTACCTAAGGAGGAAGCCCCGGCTAACTATGTGCCAGCAGCCGCGGTAATACATAGGGGGCAAGCGTTCTCCGGAATTATTGGGTGTAAAGGGTGCGTAGATGGAGGAGCAAGTTGGTTGTGAA
+
FFFFFFFF:FFFFFFFFFFFFFFFFFFF:FFFFFFFFFFFFFFFFFFFFFFFFFFFFFFFFFFFFFFFFFFFFFFFFFFFFFFFFFFFFFF,FF:FFFFF:FFFFFFFFFFFFFFFFFFFFFFFFFFFFFFFFFFFFFFF:FF:FFFFFFFFFFFFFFFFFFFF:FFFFFFF,FFF,FF:FFF:FFFFFFFFFF,FFFFFFFF:FFFFFFFFFFFFFFFFFFFFFFFFFFFFFFFFFFFFFFFFFFFFFF
@A00881:241:HJW2NDRXX:1:2131:18231:23516 1:N:0:CGAGAGAA+GATTGGAG
GGCTACCCTATGGGACGCAGCAGTGGGGAATATTGCACAATGGGGGAAACCCTGATGCAGCGACGCCGCGTGAGTGAAGAAGTATTTCGGTATGTAAAGCTCTATCAGCAGGGAAGAAGATGACGGTACCTGACTAAGAAGCCCCGGCTAACTACGTGCCAGCAGCCGCGGTAATACGTAGGGGGCACGCGGTATCCGGATTTACTGGGTGTAAAGGGAGCGTAGACGGTGATGCAAGTCTGAAGTGAAA
+
FF:,,F:F,FFFFFFFFF:FFFFFFFFFF,F,F,FFFFFFFFFFFFFF:FFFFFFFFFFFFFFFFFFFFFFF,FFFFF:FFFFFFFFFFF:FFFFFFFFFFFFFFF:F:,FFF:,FFF:FFFF:FFF::FFFF:FFFFFFFFFFFFFFFFFFFFFFFFFFFFF:FFFFFFFFFFFFFFFFFFFFFFF,FFF,F,FF:FFF,FF,FFFFFFFFFFFFFFF:FFF,FFFFFF:F,FF,:FFF,FFFF:FFFF
@A00881:241:HJW2NDRXX:1:2131:30002:23891 1:N:0:CGAGAGAA+GATTGGAG
GGCTACCCTATGGGAGGCAGCAGTGAGGAATATTGGTCAATGGGCGTAAGCCTGAACCAGCCAAGTCGCGTGAGGGATGAAGGTTCTATGGATCGTAAACCTCTTTTATAAGGGAATAAAGTGACCCACGTGTGGGTTTTTGTATGTACCTTATGAATAAGGATCGGCTAACTCCGTGCCAGCAGCCGCGGTAATACGGAGGATCCGAGCGTTATCCGGATTTATTGGGTTTAAAGGGTGCGTAGGCGGC
+
FFFFFFFFFFFFFFFFFFFFFFFFFFFFFFFFFFFFFFFFFFFFFFFFFFFFFFFFFFFFFFFFFFFFFFFFFFFFFFFFFFFFFFFFFFFFFFFFFFFFFFFFFFFFFFFFFFFFFFFFFFFFFFFFFF:FFFFFFFFFFFFFFFFFFFFFFFFFFFFFFFFFFFFFFF:,FFFFFFFFFF:F:F:FFFFFF,FFFFFFFFFFFF,FFFFFFFFFFFFF:FFFFFFFFFFFFFFFFFFFFFFF:FFF,F
@A00881:241:HJW2NDRXX:1:2131:13178:23907 1:N:0:CGAGAGAA+GATTGGAG
GGCTACCCTACGGGGGGCAGCAGTGAGGAATATTGGTCAATGGGCGCGAGCCTGAACCAGCCAAGTCGCGTGAGGGAAGACGGCCTTATGGGTTGTAAACCTCTTTCAGATGAGAGTAAAGGGTGTTACGTGTAGCACATTGCAAGTATCATCAGAAGAAGCATCGGCTAATTCCGTGCCAGCAGCCGCGGTAATACGGAAGATGCGAGCGTTATCCGGATTTATTGGGTTTAAAGGGTGCGTAGGCGGA
+
FFFFFFFFFFFFFFFFFF:FFFFFFFFFFFFF:FFFFF,FFFFFFFFFFFFFFFFFFFFFFFFFFFFFFFFF:FFFFFFFFFFFFFF:FFFFFFFFFFFFFFFFFFFFFFFFFFFFFFFFFFFFFFFFFFFFFFFFFFF:FFF:FFFFFFFFFFFFFFFFFFFFFFFFFFFFFFFFFFFFFFFFFFFFFFFFF,FFFFFF:FFFFF,FFFFFFFFFFF,:,FFFFFFFFF:FF:FFFFFFFFFFF::FFF
@A00881:241:HJW2NDRXX:1:2131:30671:23954 1:N:0:CGAGAGAA+GATTGGAG
GGCTACCCTATGGGGTGCAGCAGTGGGGAATATTGGTCAATGGGGGAAACCCTGAACCAGCAACGCCGCGTGAAGGAAGAAGGCTTTCGGGTTGTAAACTTCTTTTATCTGTGACGATAGTGACGGTAGCAGATGAATAAGCTCCGGCTAACTACGTGCCAGCAGCCGCGGTAATACGTAGGGAGCGAGCGTTATCCGGATTTACTGGGTGTAAAGGGCGCGTAGGCGGGCTGACAAGTCAGATGTGAAA
+
FFFFFFFF:FFFFFFFFFFFFFFFFFFFFFFFFFFFFFFFFFFFFFFFFFFFFFFFFFFFFFFFFFFFFFFFFFFFFFFFFFFFFFFFFFFFFFFFFFFFFFFFFFFFFFFFF:FFFFFFFFFFFFFFF:FFFFFFFFFFFFFFFFFFFFF:FFFFFF:FFFFFFFFFFFFFF:FFFFFFFFFFFFF:FFFF:,FFFFFFFFFFFFFFFFFF:F,FFFFFFFFFFFFFFF,FF,FFFFFF,FFFFFFF,F
@A00881:241:HJW2NDRXX:1:2131:22670:25160 1:N:0:CGAGAGAA+GATTGGAG
GGCTACCCTATGGGATGCAGCAGTCGGGAATTTTGCGCAATGGAGGAAACTCTGACGCAGTGACGCCGCGTATAGGAAGAAGGTTTTCGGATTGTAAACTATTGTCGATGGGGAAGAAAAAGGACAGTACCCATCAAGAAAGCTCCGGCTAACTACGTGCCAGCAGCCGCGGTAATACGTAGGGAGCAAGCGTTATCCGGAATTATTGGGTGTAAAGGGTGCGTAGACGGGAATGCAAGTCAGTTGTGAA
+
FFFFFFFFFF:FFFFFFFFFFFFFFFFFFF:FFFFFFFFFFFFFFFFFFFFFFFFFFFFFFFFFFFFFFFFFFFFFFFFFFFFFFFFFFFFFFFFF,FFFFFFFFFFF:FFFFFFFFFFF,FFFFFFFFFFFFFFFFFFFFFFFFFFFFFFFFFFFFFFFFFFFFFFFFFFFFF,FFFFF:FFFFFFFFFFF:,FFFFFFF:FF,FFF:FFFFF::FFFFFFFFFFF:FFFF:FFF:FFFFFFFFFFFFF
@A00881:241:HJW2NDRXX:1:2131:8666:25739 1:N:0:CGAGAGAA+GATTGGAG
GGCTACCCTATGGGAGGCACCAGTGGGGAATATTGCACAATGGGGGGAACCCTGATGCAGCGACGCCGCGTGAAGGAAGAAGTATCTCGGTATGTAAACTTCTATCAGCAGGGAAGAAAATGACGGTACCTGACTAAGAAGCCCCGGCTAACTACGTGCCAGCAGCCGCGGTAATACGTAGGTGGCGAGCGTTATCCGGAATTACTGGGTGTAAAGGGTGAGTAGGCGGGGATGCAAGTCAGGTGTGAAA
+
FFFFFFFF:FFFFFFFFFFFFFFFFFFFFFFFFFFFFFF:FFFFFFFFFFFFFFFFFFFFFFFFFFFFFFFFFFFFFFFFFFFFFFFFFFF:FFFFFFFFFFFFFFFFFFFFFFFFFFFFFFFFFFFFFFFFFFFFFFFFFFFFFFFFFFFFFFFFFF:FFFFFFFFFFFF:FFFFFFFFFFFFFFFFFFFFF:FF:F::FFFFFFFFFFFFFFFFFFFFFFFFF:FFFFF:FFFF:FF::FFFFFFFF:
@A00881:241:HJW2NDRXX:1:2131:14118:25942 1:N:0:CGAGAGAA+GATTGGAG
GGCTACCCTACGGGATGCAGCAGTGGGGAATATTGCACAATGGAGGGAACTCTGATGCAGCGATGCCGCGTGAGGGAAGAAGGTTTTCGGATTGTAAACCTCTGTCTTCAGGGACGATAATGACGGTACCTGAGGAGGAAGCTCCGGCTAACTACGTGCCAGCAGCCGCGGTAATACGTAGGGAGCGAGCGTTGTCCGGAATTACTGGGTGTAAAGGGAGTGTAGGCGGGACTGTAAGTCAGATGTGAAA
+
FFFFFFFFF,FFFFFFFFFFFFFFFFFFFF:FFFFFFF:FFFFFFFFFFFFFFFFFFFFFFFFFFFFFFFFFFFFFFFFFFFFFFFFFFFFFFFFFFFFFFFFFFFFFF:FFFFFFFFFFFFFFFFFFFF,FFFFFFFFFFFFFFFFF:FFFFFFFFFFFFFFFFFFFFFFF,FFFFFFFFFFFFFFFFFF:FFFF:FFFFFF::FFFFFF:FF,FFFFFFFF,FFFFF:,FFFFFFFFF,FFFFFFFFF
@A00881:241:HJW2NDRXX:1:2131:19596:26475 1:N:0:CGAGAGAA+GATTGGAG
GGCTACCCTACGGGATGCAGCAGTGGGGAATATTGGGCAATGGGCGCAAGCCTGACCCAGCAACGCCGCGTGAAGGAAGAAGGCTTTCGGGTTGTAAACTTCTTTTATGAGGGACGAAGGACGTGACGGTACCTCATGAATAAGCCACGGCTAACTACGTGCCAGCAGCCGCGGTAATACGTAGGTGGCGAGCGTGGGCCGGATTTATTGGGTGTAAAGGGCGCGTAGGCGGGTAGGCACGTCAGATGTG
+
FFFFFFFFFFFFFFFFFFFFFFFFFFFFFFFF:FFFFFF,FFFFFFFFFFFFFFFFFFFFF:FFFFFFFFFFFFFFFFFFFFFFFFFFFFFFFFF:FFF:FFF,FFFFFFFFFFFFF:FF:FFFFFFFFFFFFFFF:FFFFFFFFFFFF:FFFFFF,FFFFFFFFFFFFFFFFFFFFFFFF:FFFFFFFFFFFF,,F,FFFFF,FFFFFFFFFFF::FFFFFFFFFFFFFFFF:FFFFF,FFFFFF,FFF
@A00881:241:HJW2NDRXX:1:2131:24469:26678 1:N:0:CGAGAGAA+GATTGGAG
GGCTACCCTATGGGGTGCAGCAGTGAGGAATATTGGTCAATGGGCGAGAGCCTGAACCAGCCAAGTCGCGTGAGGGAAGAATGTCCTATGGATTGTAAACCTCTTTTGTCGGGGAGCAAAGACAGTCACTTGTGATTGGATGAGAGTACCCGAAGAAAAAGCATCGGCTAACTCCGTGCCAGCAGCCGCGGTAATACGGAGGATGCGAGCGTTATCCGGATTTATTGGGTTTAAAGGGTGCGTAGGCGGA
+
FFFFFFFFFFFFFFFFFFFFFFFFFFFFFFFFFFFFFFFFFFFFFFFFFFFFFFFFFFFFFFF:F:FFFFFFFFFFFFFFFFFFFFFFFFFFFFFFFFFFFFFFFFFFFFFFFFFFFFFFFFFFFFFFFFFFFFFFFFFFFFFFFFFFFFFFFFFFFFFFFFF:FFFFFFFFFFFFFFFFFFFFFFFFFFFFFFFFFFFFFFFFFFFFFFFFF,FFFFF:FFFFFFFFFFFFFF,FFFFFFFFFFF:FFF
@A00881:241:HJW2NDRXX:1:2131:22200:26694 1:N:0:CGAGAGAA+GATTGGAG
GGCTACCCTATGGGGGGCAGCAGTGGGGAATATTGGGCAATGGAGGCAACTCTGACCCAGCAACGCCGCGTGAGCGATGAAGGTCTTCGGATTGTAAAGCTCTTTAAGTGGGGACGAAGAAAGTGACTGTACCCACAGAATAAGCCTCGGCTAACTACGTGCCAGCAGCCGCGGTAATACGTAGGAGGCAAGCGTTATCCGGAATGACTGGGCGTAAAGGGTGCGTAGGTGGCCTCATAAGTAAGTAGCG
+
FFFFFFFFFF:FFFFFFFFFFFFFFFFFFFFF:FFFFFFFFFFFFFFFFFFFFFFFFFFFFFFFFFFFFFFFFFFF:FFFFFFFFFFFFFFFFFFF:FFFFFFFFFFFFFFFFFFFFFFFFFFFFFFFFFFFFFFFFFFFFFFFFFFFFFFF,FFFFFFFFF:FFFFFFFFFFF,F:FFFFFFFFFFFFFFFFFFF,FFFFFF:FFFFFFFFF:FFFF:FFFFFFFFFFFFFFFFFFFFFFF:FF:FF::
@A00881:241:HJW2NDRXX:1:2131:29640:26804 1:N:0:CGAGAGAA+GATTGGAG
GGCTACCCTATGGGGGGCAGCAGTGAGGAATATTGGTCAATGGGCGAGAGCCTGAACCAGCCAAGTCGCGTGAGGGAAGACGGTCCTATGGATTGTAAACCTCTTTTGCCGGGGAGCAAGGAACGGCACGAGTGCCGCTTCGGAGAGTACCCGGAGAAAAAGCATCGGCTAACTCCGTGCCAGCAGCCGCGGTAATACGGAGGATGCGAGCGTTATCCGGATTTATTGGGTTTAAAGGGTGCGTAGGCGG
+
FFFF,FFFF::FFFFFFFF:FFFFFFFFFFFFFFFFFFFFFFFFFFFFFFFFFFFFFFFFFFFFFFFFFFFFFFFFFFFFFFFFFFFFFFFFFFFFFFFFF:FFFFFFFFF:FFFFFFFFFFFFFFFF:FFFF:FFFFFFFFFFFFFFFFFF,FFFF:FFFFFFFFFFFFF:F::FFFFF:FFFFFFF,FFFF,FFFFFFFF:FFFFFFFF,F:FFFFFF,FFFFFF,FFFF:FF:FF,F::FF,,FFFF
@A00881:241:HJW2NDRXX:1:2131:22788:26897 1:N:0:CGAGAGAA+GATTGGAG
GGCTACCCTACGGGACGCAGCAGTGGGGAATATTGCACAATGGGGGAAACCCTGATGCAGCGACGCCGCGTGAGTGAAGAAGTATTTCGGTATGTAAAGCTCTATCAGCAGGGAAGATAATGACGGTACCTGAATAAGAAGCCCCGGCTAACTACGTGCCAGCAGCCGCGGTAATACGTAGGGGGCAAGCGTTATCCGGATTTACTGGGTGTAAAGGGTGCGTAGGTGGCATGGCAAGTCAGAAGTGAAA
+
FFFFFFFFFFFFFFFFFFFFFFF:FFFFFFFFFFFFFFFFFFFFFFFFFFFFFFFFFFFFFFFFFFFFFFFFFFFFFFFFFFFFFFFFFFFFFFFFFFFFFFFFFFFFFFFFFFFFFFFFFFFFFFFFFFFFFFFFFFFFFFFFFFFFFFFFFFFFFFFFFFFFFFFFFFFFFFFFFFFFFFFFFFFFFFFFF:FFFFFFFFFFFFFFFFFFF:FFFFFFF,FFFFFFFFFFFFFFFFFFFFFFFFFFFF
@A00881:241:HJW2NDRXX:1:2131:22263:27680 1:N:0:CGAGAGAA+GATTGGAG
GGCTACCCTACGGGGGGCAGCAGTGGGGGATATTGCACAATGGGGGGAACCCTGATGCAGCAACGCCGCGTGAGGGAAGACGGTTTTCGGATTGTAAACCTCTGTCCTTAGTGACGATAATGACGGTAGCTAAGGAGGAAGCCACGGCTAACTACGTGCCAGCAGCCGCGGTAATACGTAGGTGGCAAGCGTTGTCCGGAATTACTGGGTGTAAAGGGAGCGTAGGCGGGAAGGCAAGTCAGATGTGAAA
+
F:FFFFFFFF,FFFFFFFFFFFFFFFFFFFFFFFFFFFFFFFFFFFFFFFFFFFFFFFFFFFFFFFFFFFFFFFFFFFFFFFFFF:FFFFF:FFFFFFF:FFFFFF,F:FFFFFFFFFFFFFFFFFFFFFF:F:,FFFF:FFF:FFFFFFFFFFFFFFFF,FFFFFFFFFFFFFFFFFF:FFFFFFF:FFFFFFF::FFFFFFF::FFFFFF:FFFFFFFFFFFF:FFF:F:FF:,FFFFFFFFFFFFFF
@A00881:241:HJW2NDRXX:1:2131:19217:27884 1:N:0:CGAGAGAA+GATTGGAG
GGCTACCCTATGGGGGGCAGCAGTGGGGAATATTGCACAATGGGGGGAACCCTGATGCAGCAACGCCGCGTGAGTGAAGAAGTATTTCGGTACGTAAAGCTCTATCAGCAGGGAAGAAGAGAGACGGTACCTGAGTAAGAAGCCCCGGCTAACTACGTGCCAGCAGCCGCGGTACTACGTAGGGGGCAAGCGTTATCCTGAATAACTGGGTGTAAAGGGAGCGCAGACGGCGATGCAAGTCTGGAGTGAC
+
,FFF:FFFFFFFFFFFFFFFFFFFFFFFFFFFFFFFFFFFFFFF:FFF:FFFFFFFFFFFF,FFFFFFFFFFFFFFF:F:FFFF:FFFFFFFFFFFFFFFFFFFFFF:FFFFFFFF,,F,:FFFFF:FFF:FFFFF:FFFFF:FFFFFF:FFF:FFFF,FF:FFFFFF:FF,FF,FFFF,FF,,FFFFFFF,,,FFF:,,FFF,FF:,FFFF:::F:FFFFFF,F,FFF,::FF,FF,F:FFF,FF:FF,
@A00881:241:HJW2NDRXX:1:2131:17707:27962 1:N:0:CGAGAGAA+GATTGGAG
GGCTACCCTACGGGGGGCAGCAGTGGGGAATATTGGTCAATGGGGGGAACCCTGAACCAGCAACGCCGCGTGAAGGAAGAAGGCTTTCGGGTTGTAAACTTCTTTTACCAGGGACGATAGTGACGGTACCTGGTGACTAAGCTCCGGCTAACTACGTGCCAGCAGCCGCGGTCATACGTAGGGAGCGAGCGTTCTCCGGATTTACTGGGTGTAAAGGGCGCGTAGGCGGGCTGTCAAGTCAGATGTGAAA
+
FFFF:FFFFFFFFFFFFF:FFFFFFFFFFFFF,FFFFFFFFFFFFFFFFFFFFFFFFFFFF:FFFF:FFFFFFFFFFFFFFFFFF::FFFF:F:F,FFFF:FFFFFFFFFFFFFFF,F:FFF,FFFFFFFFFFFFF,FF:FFFFFFFFFFFFFFFFF:FFFFFFFFFFFFFF,::::FFFFFFFFF:F:FF,F,FFFF:FFFFFFF:FFFFFFF,F:FFFFFFF:::FFFF,FF::FF,FFFF,FF:F,F
@A00881:241:HJW2NDRXX:1:2131:28013:29246 1:N:0:CGAGAGAA+GATTGGAG
GGCTACCCTATGGGAGGCAGCAGTGGGGAATATTGCACAATGGGGGGAACCCTGATGCAGCGACGCCGCGTGGGTGAAGAAGTATTTCGGTATGTAAAGCCCTATCAGCAGGGAAGAAGATGACGGTACCTGAGAAAGAAGCCCCGGCTAACTACGTGCCAGCAGCCGCGGTAATACGTAGGGGGCGAGCGTTATCCGGATTTACTGGGTGTAAAGGGAGCGTAGACGGCGATGCAAGTCTGGAGTGAAA
+
FFFFFFFFFFFFFFFFFFFFFFFFFFFFFFFFFFFFFFFFFFFFFFFFFFFFFFFFFFFFFF:FFFFFFFFFFFFFFFFFFFFFFFFFFFFFFFFFFFFFFFFFFFFFFFFFFFFFFFFFFFFFFFFFFFFFFFFFFFFFFFFFFFFFFFFFFFFFFFFFFFFFFFFFFFFFFFFFFFFFFFFFFFFFFFFFFFFFFFFFFFFFFFFFF,FFFF:FFFFFF:FFFFFFFFFFFFFFFFF::FFFFFFFF:
@A00881:241:HJW2NDRXX:1:2131:25798:29324 1:N:0:CGAGAGAA+GATTGGAG
GGCTACCCTATGGGGTGCAGCCGTGGGGAATATTGCACAATGGGGGAAACCCTGATGCAGCGACGCCGCGTGAAGGAAGAAGTATCTCGGTATGTAAACTTCTATCAGCAGGGAAGAAAACGACGGTACCTGAATAAGAAGCCCCGGCTAAATACGTGCCAGCAGCCGCGGTAATACGTATGGGGCCAGCGTTATCCGGATTTACTGGGTGTAATGGGAGCGTAGACGGTGAGGCAAGTCAGAGGTGACA
+
FFFF,FF:F,FFFFFFF:FFF,FFFFFFFFFFFFFFFF,FFFFFFFFFFFFFFFFFFFFFFF:FFFFFFF,FFFFFFFFFFF,F:F:FFFFFFFFFFFFFFFFFFF:FF,FFFFFFFFFF:F,F:FFFFFFFF,FFFFFFFFFFFFFFFFFFFFFF:F,FFFFFFFFFFFFF,F:FFF::FFFFFF,FFFFFFFF:FF:FFFFFF:FF:FF,,,::FFFFFFF,FFFFFFF,FFFFFFFFFFF,FFF,:F
@A00881:241:HJW2NDRXX:1:2131:26657:29841 1:N:0:CGAGAGAA+GATTGGAG
GGCTACCCTATGGGACGCAGCAGTGGGGAATATTGCACAATGGGGGGAACCCTGATGCAGCAACGCCGCGTGAAGGAAGACGGTTTTCGGATTGTAAACTTCTATCAGCAGGGAAGATCATGACGGTACCTGAATAAGAAGCCCCGGCTAACTACGTGCCAGCAGCCGCGGTAATACGTAGGGGGCAAGCGTTATCCGGATTTACTGGGTGTAAAGGGTGCGTAGGTGGCATGGCAAGTCAGAAGTGAAA
+
FFF:FFFFF,FFFFFFF:FFFFFFFF:FFFFFFFFFFFF,FFFFFFFF:FFFFF:FFFFFFFFFFFFFFF:FFFFFFFFFFFFFF,FFFFFFFFFFFFFFFFFFFFFFFFFFFFFFFF,FFF,FFFFFFFFF:FFFF,FFFFFFFF,FF,FFFFFFFFFFFFFFFFFFFFFF,F:FF::F,FFFFFFFFFFFFFFFFFFFFFFF:FF,FFFF,F,,FFFFFFFFFFFFFF:FFFF:FF:FFFF:FF::FF
@A00881:241:HJW2NDRXX:1:2131:27742:30029 1:N:0:CGAGAGAA+GATTGGAG
GGCTACCCTACGGGGGGCACCAGTCGGGAATATTGCGCAATGGAGGAAACTCTGACGCAGTGACGCCGCGTGCAGGAAGAAGGTTTTCGGATTGTAAACTGCTTTAGACAGGGAAGAAAAAAGACAGTACCTGTAGAATAAGCTCCGGCTAACTACGTGCCAGCAGCCGCGGTAATACGTAGGGAGCAAGCGTTATCCGGATTTATTGGGTGTAAAGGGTGCGTAGACGGGAGAATAAGTTAGTTGTGAA
+
FFFFFFFFFFFFFFFFFF:FFFF,:FFFF,F,FFFFFFF:FFF,FFF,FFFFFFFFFFFFFFFFFFFFFFFFF:FF:FFFFFF:FFF:FFFFFFFFFFFFFFF,FFFFFFFFFFFF:FFF:F:FFFFFFFFFFFFFFFFFFFFFFFFFFF:FFFFFFFFF:FFFFFFFFFFFF,FFF:F:FFFFFF:,FFFF:F:FF:FFFF,FFFFFFFFFF,F:FF,,FFFF:F,FFFFFFFFFFFFFFFFFFF:FFF
@A00881:241:HJW2NDRXX:1:2131:29948:31313 1:N:0:CGAGAGAA+GATTGGAG
GGCTACCCTACGGGACGCAGCAGTGGGGGATATTGGACAATGGGGGAAACCCTTATCCAGCGACGCCGCGTGAGGGAAGAAGGTTTTCGGATTGTAAACCTCTGTCAGTGGGGACGATAATGACGGTACCCACGGAGGAAGCCACGGCTAACTACGTGCCAGCAGCCGCGGTAATACGTAGGTGGCAAGCGTTGTCCGGAATTACTGGGTGTAAAGGGAGCGTAGGCGGGGCATTAAGTCAGAAGTGAAA
+
FF::FFFFFFFFFFFFFFFFFFFFFFFFFFFFFFFFFFFFFFFFFFFFFFFFFFFFFFFFF:FFFFFFFFFFFFFFFFFFFFFFFFFFFFFFFFFFFFFFFFFFFFFFFFFFFFFFFFFFFFFFFFFFFFFFFFFFFFFFFFFFFFFFFFFFFFFFFFFFFFFFFFFFFFFFFFFFFFFFFFFFFFFFFFF:FFFFFFFFFFFFFFFF:FFFFF:FFFFFF::FFFFFFFFFFFFFFFFFFFFFFFFFF:
@A00881:241:HJW2NDRXX:1:2131:6352:32002 1:N:0:CGAGAGAA+GATTGGAG
GGCTACCCTATGGGAGGCAGCAGTGGGGAATATTGGGCAATGGAGGCAACTCTGACCCAGCAACGCCGCGTGAGCGATGAAGGTCTTCGGATTGTAAAGCTCTTTAAGTGGGGACGAAGAAAGTGACTGTACCCACAGAATAAGCCTCGGCTAACTACGTGCCAGCAGCCGCGGTAATACGTAGGAGGCAAGCGTTATCCGGAATGACAGGGCGTAAAGGGTGCGTAGGTGGTTTGGCAAGTTGGTAGCG
+
FFFFFFFFFF:FFFFFF:FFFFFFFFFF:FFFFFFFFFFFFFFFFFFFFFFFFFFFFFFFFFF:F:FFFF:FFFFFFFFFFFFFF:F,FFFFFFFFFFFFF,FFFFFF,FFFFFFFFFFFFFFFFFFFF:FF:FFFF:FFFFFFFFFFFFFFFFFFFFF:FFFFFFFFFF,FFFFF,FFFFFFFFFFF:FF,F,:,FFFF:FFFFFFF,,:FFF:FFFFF:F:FFFFFF:F:FF:FFFFF,,FF:FFFFF
@A00881:241:HJW2NDRXX:1:2131:20853:32565 1:N:0:CGAGAGAA+GATTGGAG
GGCTACCCTATGGGAGGCAGCAGTGGGGAATATTGGGCAATGGGCGAAAGCCTGACCCAGCAACGCCGCGTGAGGGAAGAAGGTTTTCGGATTGTAAACCTCTGTCCCTGGTGAAGAGCGGAAGACGGTAACCAGGGAGGAAGCCCCGGCTAACTACGTGCCAGCAGCCGCGGTAATACGTAGGGGGCGAGCGTTGTCCGGAATGATTGGGCGTAAAGGGCGCGTAGGCGGCCTGGTAAGTCTGGAGTGA
+
FF:F:FFFF,FFFFFFFFFFF,FFFFFFFFFFFFFFFFF:FFFFFFFFFFFF:F:FFFFFFFFFFFFFFF,FFFFFFFFFFFFFFFFFFFFFFFFFFFFFFFFFFF:F:FFFFFFFFF::FFFF:FFFFFFFFFFFFFFFFFF:FF:FFFFFFFFFFFFF,FFFFFFFFFFFFF,FFFFFFFFFFFFF:FFFFF:FFFFFFF,FFF:FFFFFFFFF,FFFFFFFFFFFFFFF:F:FFF:,FFFFFFF::F
@A00881:241:HJW2NDRXX:1:2131:23303:33051 1:N:0:CGAGAGAA+GATTGGAG
GGCTACCCTATGGGATGCAGCAGTGGGGAATATTGGTCCATGGGGGAAACCCTGAACCAGCAACGCCGCGTGAAGGAAGAAGGCTTTCGGGTTGTAAACTTCTTTTATCAAGGACGATAGTGACGGTACTTGATGAATAAGCTCCGGCTAACTACGTGCCAGCAGGCGCGGTCATACGTAGGGAGCGAGCGTTCTCCGGATTTACTGGGTGTAAAGGGCGCGTAGGCGGGCAGACAAGTCAGAAGTGAAA
+
FF,:,F:FFFFF:FFF:FF,,FFF:,:,,F:,:F,:F:,FFFFFFFFFFFFF::FF,FF,FFF,:FF,F::F,FF:FFFF::FFFFF:F,,F:FFF:FF:FF,FFFFF,,F,::FFFF:FFF:,FFF:F:F,,FFF:,F,FFFFFFFFFFF:FFFFFFFF,F:,F,FFFFFF,:,:FF:,:,FFF,:FFF,FFFFF,:,FFFFFFF,FF,,,F:,,FF,F:FFFF,:F:,FFFFFF::FFFF:,,F,F::
@A00881:241:HJW2NDRXX:1:2131:24849:33191 1:N:0:CGAGAGAA+GATTGGAG
GGCTACCCTACGGGGTGCAGCAGTGGGGAATATTGCACAATGGAGGGAACTCTGATGCAGCGATGCCGCGTGAGGGAAGAAGGTTTTCGGATTGTAAACCTCTGTCGTCGGGAACGATAATGACGGTACCCGACACGGAAGCTCCGGCTCACTACGTGCCAGCAGCCGCGGTAATACGTAGGGAGCGAGCGTTGTCCGGAATTACTGGGTGTAAAGGGAGCGTAGGCGGGGTTGCACGTCAGATGTGAAA
+
FFF,FFFFFFFFFFFFFFFFFFFFFFFFF,F:FFFFFFFFFFFFFFFFFFFFFFFFFF:F:F,:FFFFFFFF:FFFFFFFFFFFF:FF:FF:FFFFFFFFFFFFFFFFFFFFFFFFFFFFFFFFFFFFFFFFF:F,FFFFFFFFFFFFF,FFFFFFFFFFFFF,:FFFFFFF:,FF:F:FFFFFFFFF:FFFFFFFFFFF,FF:FFFFFFFF,::FFF,F:FFFFFFFFFF:FFF:,:,FFFFFFFFF,F
@A00881:241:HJW2NDRXX:1:2131:22978:34585 1:N:0:CGAGAGAA+GATTGGAG
GGCTACCCTACGGGACGCACCAGTGAGGGATATTGCACAATGGGGGAAACCCTGATGCAGCAACGCCGCGTGAAGGAAGAAGTATTTCGGTATGTAAACTTCTATCGACAGGGACGACAAGAATGACGGTACCTGAGTAAGACGCCCCGGCTAAATACGTGCCAGCCGCCGCGGTAATACGTATGGGGCGAGCGTTCTCCGGATTTAGTGGGTTTAAAGGGTGCGTAGGCGGACCGGAACGTCAGCGGTA
+
FFFF:FFFFFFFFF:FFFFFFFF:F,FFFFF:FFFFFFFFFFFFFFFFFFFFFF:FFFFFF:FFFFFFFFFFF,FFFFFFFFF,,FFFFFF:FFFF:F:FFFF:FFF,FFFFF:FFF,FFF,F,FFFFFF,FF,FFFFF:F,,FFF:FFFFFFF,F:FFFFFFFFF,FFFFFFFF,F,F:F,F,FFFFF:FFFFF,,,FFFFF,FFF,FFFF::FF:,,FFFFFF,FFFFFFF,F:FFF,FFFFFF:FF:
@A00881:241:HJW2NDRXX:1:2131:15808:34726 1:N:0:CGAGAGAA+GATTGGAG
GGCTACCCTATGGGACGCAGCAGTGAGGAATATTGGTCAATGGGCGGAAGCCTGAACCAGCCAAGTCGCGTGAGGGATGACGGCCCTACGGGTTGTAAACCTCTTTTGCCGGGGAACAAAAGGCGGGACGCGTCCCGCAGTGGAGTGTACCCGGAGAAAAAGCATCGGCTAACTCCGTGCCAGCAGCCGCGGTAATACGGAGGATGCGAGCGTTATCCGGATTTATTGGGTTTAAAGGGTGCGTAGGCGG
+
FF:F,FFFFFFFFFFFFFFFFFFFFFFFFFFFFFFFFFFFFFFFFFFFFFFFFFFFFFFFFFFFFFF:FFFFFFFFFFFFFFFFFFFFFFFFFFFFFFFFFFFFFFFFFFFFFFF:FFFF,FFFFFFFFFFFFFFFFFFFFFFFFFFFFFFFFF:FFFF:FFFFFFFFFFFFFFFFFFFFFFFFFFFFFFFFFFFFFFFFFFFFFFFFFFFF,,::FFFFF,,F,FFFFF::F:F:FFFFFFFFFFFF:F
@A00881:241:HJW2NDRXX:1:2131:14778:35227 1:N:0:CGAGAGAA+GATTGGAG
GGCTACCCTATGGGATGCAGCAGTGGGGGATATTGCACAATGGGGGGAACCCTGATGCAGCGACGCCGCGTGAGTGAAGACGTATTTCGGTATGTAAAGCTCTATCAGCAGGGAAGAAAGTGACGGTACCTGCATAAGAAGCCCCGGCTAACTACGTGCCAGCAGCCGCGGTAATACGTAGGGGGCAAGCGTTATCCGGATTTACTGGGTGTCAAGGGAGCGTAGACGGCTAGACAAGTCTGAAGTGAAT
+
FF:,,F:FF,:FFFFFFFFFF,F:FF:FFFFFFFF:FFF,FFFFFFFFFFFF,FFFFF:FFFFFFFFFFFFFFFFFFFFF,F,FFF,FFFFFFFFFF:FFF:FFFFFFF,FFF,FFFFFFFFFFF:FF,FFFFF,FF:FFFFF,FFFFF,FFFFF:FFF:FFF:FFFFFFFFF:FF,F:FFFFFFF:FFF:F:FFFFFFFF:FFF:FFFFFF,F:FF:FFFF:FFFFFFF,::F,:FF::,FFF:FFF,,
@A00881:241:HJW2NDRXX:1:2131:29188:35759 1:N:0:CGAGAGAA+GATTGGAG
GGCTACCCTACGGGATGCAGCAGTCGGGAATATTGCGCAATGGAGGAAACTCTGACGCAGTGACGCCGCGTGCAGGAAGAAGGTTTTCGGATTGTAAACTGCTTTAGACAGGGAAGAAAAAGGACAGTACCTGTAGAATAAGCTCCGGCTACATACGTGCCAGCAGCCGCGGTACTACGTAGGGAGCGAGCGTTATCCGGATTTACTGGGTGTCAAGGGCGCGTAGGCGGGCAGACAATTCAGAGGGGCA
+
FF:F,F:FFFF,FFFFFF,FF:F,FFFFFF:FFFFF,F:FFFFFFFFFFFFFFFFFFFFFFFFFFFFFFFFF:FFF,FFFFFFFF:FFFFF,FFFFFFF:FFFFFFFFFFFFF,F:FF,F:F::F,F:F,FFFF,,FFF:F:FFF,:FFFF,,FFF:FFFFFFFF:FF:,FF,F,FFFFFFFF:FFFFF,FFF:,F:FF,FF,,F,FFFFFFFFFF:::FFF,:F,,F,FF::FFFF,,,FFFF,,,FFF
@A00881:241:HJW2NDRXX:1:2131:25464:36292 1:N:0:CGAGAGAA+GATTGGAG
GGCTACCCTATGGGATGCAGCAGTGGGGAATATTGGTCAATGGGGGGAACCCTGAACCAGCAACGCCGCGTGAAGGAAGAAGGCTTTCGGGTTGTAAACTTCTTTTACCGGGGACGATAGTGACGGTACCTGGTGAATAAGCTCCGGCTAACTACGTGCCAGCAGCCGCGGTAATACGTAGGGAGCGAGCGTTATCCGGATTTACTGGGTGTAAAGGGCGCGTAGGCGGGCCGACAAGTCAGATGTGAAA
+
FFFFFFFFFFFFFFFFFFFFFFFFFFF:FFFFFFFFFFFFFFFFFFFF:FFFFFFFFFFFFFFFFFFFFFFFFFFFFFFFFFFFFFF:FF:FFFFFFFFFFFFFFFFFFFFFF,FFFF:FFFFFFFFFFFFFFFFFFFFFFFF:FFFFFFFFFFFFFFFFFFFFFFFFFFFF::FFFFFFFFFFFFFFFFFFFFFFFFFFFFF:F:FFFFFF:,FFF:F,FFFFFFFFFFFFFFF::FFF,FF:FFFFF,
@A00881:241:HJW2NDRXX:1:2131:26793:36401 1:N:0:CGAGAGAA+GATTGGAG
GGCTACCCTATGGGATGCAGCAGTGGGGAATATTGCACAATGGGGGAAACCCTGATGCAGCGACGCCGCGTGAGTGAAGAAGTAATTCGTTATGTAAAGCTCTATCAGCAGGGAAGATAATGACGGTACCTGACTAAGAAGCCCCGGCTAACTACGTGCCAGCAGCCGCGGTCATACGTAGGGGGCAAGCGGTATCCGGATTTACTGGGTGTACAGGGAGCGTAGGTGGCAGGGCAAGTCCGATGTGAAA
+
FFFF:FFF:FFFFFFFFF:FFFFFFFFFF:::FFFFFFFFFFFFFF,FFFFFFFFFFFFFFFFFFFFFFFFFFFFF::F:FFF,FFF:F,FFFF,:,FF:FFFFFFFFFFFFFFFFFF:FFFFFFFFFFFFFFF:FFFFFFFFFFFFFFFFFFFFFFF:FFF:FF:F::FFF,FF:FFFFFFFFFFF,FFF,F,FFFFFFFFF:::FFFFFF,:FFFFFFFF,,FFFFFF,::FF:,FFF,F:,FFFFF,
@A00881:241:HJW2NDRXX:1:2131:8938:36949 1:N:0:CGAGAGAA+GATTGGAG
GGCTACCCTATGGGATGCAGCAGTGGGGAATTTTGGACAATGGGGGCAACCCTGATCCAGCAATGCCGCGTGAGTGAAGAAGGCTTTCGGGTTGTAAACTTCTTTTAAGAGGGAAGAGCAGAAGACGGTACCTCTTGAATAAGCTCCGGCTAACTACGTGCCAGCAGCCGCGGTAATACGTAGGGAGCGAGCGTTGTCCGGATTTACTGGGTGTAAAGGGCGTGTAGGCGGGATTACAAGTCAGATGTGA
+
FF,F:F:FFFFFFFFFFFFFFFFFFFFFFFFFFFFFFFFFFFFFFFFFFFFFFFFFFFFFFFFFFFFFFFFFFFFFFFFFFFFFFF:FFFFFFFFFFFFFFFFFFFF:FFFFFFFFFFFFFFFFFFFFFFFFFF,FF:FF,FFFFFFFFFFFFFF:FFFFFFFFFFFFFFF:FFFFFFFF::FFFFFFFFFFFFFFFFFFFF,FFFF:FFF:F,FFFFFFFF,F,FFFFFFFF,FFFFFFFF:FFFFF:F
@A00881:241:HJW2NDRXX:1:2132:28881:1783 1:N:0:CGAGAGAA+GATTGGAG
GGCTACCCTATGGGATGCAGCAGTGGGGAATATTGGGCAATGGGGGGAACCCTGACCCAGCAACGCCGCGTGAGGGAAGAAGGCTTTCGGGTTGTAAACCTCTTTTACCAGGGACGAAGGACGTGACGGTACCTGGAGAAGAAGCAACGGCTAACTACGTGCCAGCAGCCGCGGTAATACGTAGGTTGCGAGCGTTGTCCGGAATTACTGGGTGTAAAGGGCGTGTAGGCGGAGCTGCAAGTCAGATGTG
+
FFFFFFFFFFFFFFFFFFFFFFFFFFFFFFFFFFFFFFFFFFFFFFFFFFFFFFFFFFFFFFFFFFFFFFFFFFFFFFFFFFFFFFFFFFFFFFFFFFFFFFFFFFFFFFFFFFFFFFFFFFFFFFFFFFFFFFFFFFFFFFFFFFFFFFFF:FFFFFFFFFFF:FFFFF:FFFFFFFFFFFFFFFFFFF:F:FFF:FF:FFF:FFFFFFFFFFFFFFFFF:FFFFFFFFFFFFFFFFFF::FFFFFFFF
@A00881:241:HJW2NDRXX:1:2132:27823:2206 1:N:0:CGAGAGAA+GATTGGAG
GGCTACCCTATGGGATGCAGCAGTGGGGAATATTGCGCAATGGAGGAAACTCTGACGCAGTGACGTCGCGTGCAGGAAGAAGGTTTTCGGATTGTAAACTGCTTTAGACAGGGAAGAAAAAGGACAGTACCTGTAGAATAAGCTCCGGCTAACTACGTGCCAGCAGCCGCGGTAATACGTAGGGAGCGAGCGTTATCCGGATTTATTGGGTGTAAAGGGTGCGTAGACGGGAAGTCAAGTTGGTTGTGAA
+
FFFFFFFFFFFFFFFFFFFFFFF:FFFFFFFFFFFFFFFFFFFFFFFFFFFFFFFFFFFFFFFFFFFFFFFFFFFFFF:FFFFFFFFFF:FFFFFFFFFFF:FFFFFFFFFFFFFFFFFF::FFFFFF:FFFFFF::F,FFFFF:FFFFFFFFFFF,FFFFFFFFFFFFFFFFFF:FFFFFFF:FFFFF:F:F,FF:FFFF,FF,FFF,FFFFF,:FF:F,F:FF:FFFF:,:FFFF:F:FFFF::FF:F
@A00881:241:HJW2NDRXX:1:2132:6876:2503 1:N:0:CGAGAGAA+GATTGGAG
GGCTACCCTATGGGGTGCAGCAGTCGGGAATATTGCGCAATGGAGGAAACTCTGACGCAGTGACGCCGCGTATAGGAAGAAGGTTTTCGGATTGTAAACTATTGTCGTTAGGGAAGATACAAGACAGTACCTAAGGAGGAAGCCCCGGCTAACTATGTGCCAGCAGCCGCGGTAATACATAGGGGGCAAGCGTTATCCGGACTTATTGGGTGTAAAGGGTGCGTAGATGGAGGAGCAAGTTGGTTGTGAA
+
FFFFFFFFF::FFFFFFFFFFFFFF:FFFFFFFFFFFFFFFFFFFFFFFFFFFFFFFFFFFFFFFFFFFFFF:FFFFFFFFFFFFFFFFFFFFFFFFFFFFFFFFFFFFFFFFF:FFFFFFFFFFFFFFFFF:FFFFFFFFFFFFFFFFFFFFF:FFFFFFFFF:FFFFFFFFF:FFFFF:FFFFF:F:FFFFFFFFFFFF,FF,FFFFFFFFFFFFF:FFFFFFFFFF,:FFFFFFFFFFFFFF:FFF:
@A00881:241:HJW2NDRXX:1:2132:16107:2581 1:N:0:CGAGAGAA+GATTGGAG
GGCTACCCTATGGGGGGCAGCAGTGAGGAATATTGGTCAATGGGCGAGAGCCTGAACCAGCCAAGTCGCGTGAGGGAAGACGGTCCTATGGATTGTAAACCTCTTTTGCCGGGGAGCAAGGAACGGCACGAGTGCCGCTTCGGAGAGTACCCGGAGAAAAAGCATCGGCTAACTCCGTGCCAGCAGCCGCGGTAATACGGAGGATGCGAGCGTTCTCCGGATTTATTGGGTTTAAAGGGTGCGTAGGCGG
+
FFFFFFFFFFFFFFFFFFFFFFFFFFFFFFFFFFFFFFFFFFFFFFFFFFFFFFFFFFFFFFFFFFFFFFFFFFFFFFFFFFFFFFF,FFFFFFFFFFFFFFFFFFFFFFFFFFFFFFFFFFFFFFFFFFFFFFFFFFFFFFFFFFFFFFFFFFFFFFFFFFFFFFFFFF,FFFFFFFFFFFFFFFFFFFFFF,:FFFFFFFFF,FFF:FFFFF:FFF,:FFFFF,FFFF,FFFF:FF:FFFFFF:FFF,
@A00881:241:HJW2NDRXX:1:2132:24388:3020 1:N:0:CGAGAGAA+GATTGGAG
GGCTACCCTACGGGACGCAGCAGTGGGGAATATTGGGCAATGGGCGCAAGCCTGACCCAGCAACGCCGCGTGAAGGAAGAAGGCTTTCGGGTTGTAAACTTCTTTTATGAGGGACGAAGGACGTGACGGTACCTCATGAATAAGCCACGGCTAACTACGTGCCAGCAGCCGCGGTAATACGTAGGGGGCGAGCGTTGTCCGGAATGATTGGGCGTAAAGGGCGCGTAGGCGGCCTGGTAAGTCAGGGGTG
+
FFFFFFFFFFFFFFFFFFFFFFFFFFFFFFFF:FFFFFFFFFFFFFFFFFFFFFFFFFFFFFFFFFFFFF:FF,FFFFFF:FFFFF:FFFFFFFFFFFFFFFFFFFFFFFFFFFFFFFFFFFFFFFFFFFFFFFFFFFF,FFFFFFFFFFFF:FFFFFFFFFFFFFFFFFFFFFF:FFFFFFFFFFFFFFFFFF::FF::FFF,:FF,FFFF::FFF:FFFFFFF,FFFF:FFFFFFF:FFFFFFFFFFF
@A00881:241:HJW2NDRXX:1:2132:20835:3380 1:N:0:CGAGAGAA+GATTGGAG
GGCTACCCTATGGGGTGCAGCAGTGAGGAATATTGGGCAATGGGCGCAAGCCTGACCCAGCAACGCCGCGTGAGGGAAGAAGGCTTTCGGGTTGTAAACCTCTTTTACCAGGGACGAAGGACGTGACGGTACCTGGAGAAAAAGCAACGGCTAACTACGTGCCAGCAGCCGCGGTAATACGTAGGTTGCAAGCGTTGTCCGGATTTACTGGGTGTAAAGGGCGTGTAGGCGGAACTGCAAGTCAGATGTG
+
FF:F:FFFF,FFFFFFFFFF:FFFFFFFFFFF:FFFFFFFFFFFFFFFFFFFFFFFFFFF,FFFF:FFFFFFFFFF:FFFFFFFFFFFFFFFFFFFF:FFFFF,FFF:FFFFFFFFFFF:FFFFFFFFFF:FFFFFFFF,,FF,FFF:FFFF::FFF,FFF:FFFFFFFFFFFFFF,FFFFF,FFFF:FFF,FFFFFFFFFFFFFFFFFFFFFF:F,FFF::FFFF:FF:FFF:FFFF:,FFFFFF:,::
@A00881:241:HJW2NDRXX:1:2132:14769:3771 1:N:0:CGAGAGAA+GATTGGAG
GGCTACCTACGGGGGGCAGCAGTGGGGAATATTGGGCAATGGGCGCAAGCCTGACCCAGCAACGCCGCGTGAAGGAAGAAGGCTTTCGGGTTGTAAACTTCTTTTATGAGGGACGAAGGACGTGACGGTACCTCATGAATAAGCCACGGCTAACTACGTGCCAGCAGCCGCGGTAATACGTAGGTGGCAAGCGTTGTCCGGATTTACTGGGTGTCAAGGGCGCGTAGGCGGGTAGGCACGTCAGAGGTGA
+
FFF,FFFFFFFFFFFFFFFF:F:FFFFF,FFFFFF:F:F,:FFFFFFFFFFFFFFFFFFFFFFFFFFFFFFFFFFF,F:FFFFF:FFFFFFFFFFFFFFFFFFFF,::FFFFFFFF:FFFF::FFFFFFFFFFFF,FFFFFFFFFFF,FFFFFFFFF:FFFFFFFFFFFFFFF,F,FFFFFFF:FFFFFFFFFF:FFFFFFFF,FFFFFFFFFF,F:FFFFF:FFFFFFFFFF,,FFF,F:F:FF,FFFF
@A00881:241:HJW2NDRXX:1:2132:24668:5008 1:N:0:CGAGAGAA+GATTGGAG
GGCTACCCTACGGGAGGCAGCAGTGGGGGATATTGCACAATGGGGGAAACCCTGATGCAGCGACGCCGCGTGAGTGAAGAAGTATTTCGGTATGTAAAGCTCTATCAGCAGGGAAGATAATGACGGTACCTGACTAAGAAGCCCCGGCTAACTACGTGCCAGCAGCCGCGGTAATACGTAGGGGGCAAGCGTTATCCGGATTTACTGGGTGTAAAGGGAGCGTAGACGGCGTGACAAGTCTGAAGTGAAA
+
FFFFFFFFFFFFFFFFFFFFFFFFFFFFFFFFFFFFFFFFFFFFFFFFFFFFFFFFFFFFFFFFFFFFFFFFFFFFFFFFFFF:FFFFFFFFFFFFFFFFFFFFFFFFFFFFFFFFFFF:FFFFFFFFFFFFFFFFFFFFFFFFFFFFFFFFFFFFFFFFFFFFFFFFFFFFFFFFFF:FFFFFFFFFFFFFFFFFFFFFFFFFFFFFFFFFFFFFFFFFFFFFFFFFFFFFFFFFFF:F:FFFFFFF:F
@A00881:241:HJW2NDRXX:1:2132:23972:5368 1:N:0:CGAGAGAA+GATTGGAG
GGCTACCCTACGGGGTGCAGCAGTGGGGAATATTGCACAATGGGGGAAACCCTGACCCAGCAACGCCGCGTGAGCGATGAAGGTCTTCGGATTGTAAAGCTCTTTAAGTGGGGACGAAGAAAGTGACTGTACCCACAGAATAAGCCTCGGCTAACTACGTGCCAGCAGCCGCGGTAATACGTAGGAGGCAAGCGTTATCCGGAATGACTGGGCGTAAAGGGTGCGTAGGTGGTTTGGACAGTTGGTAGCG
+
FF,FFFFFF:FFFFFFFFFFF:F:FFFFFF:FFFFFFFFFFFFFFFFFFFF:FFFFFFFFFFFFFFFFFF:FFFFF:FFFFFFFFFFFFFF:FFFFFFFFFFFFFFFFFFFFFFFFFFFF,FFFFFFFFFFFFF:F,FFFFFFFFFFFFFFFFFFFFFFFFFFFFFFFFFFFFF:FFFFFFFFFFFFFFFF:FFFFFFFFFFFFFFFFFFFFFFFFFFFFFFFFFF,FFFFFFFFFFF,FFFF:FFFFFF
@A00881:241:HJW2NDRXX:1:2132:27480:5901 1:N:0:CGAGAGAA+GATTGGAG
GGCTACCCTATGGGATGCAGCAGTCGGGAATATTGCGCAATGGAGGAAACTCTGACGCAGTGACGCCGCGTATAGGAAGAAGGTTTTCGGATTGTAAACTATTGTCTATAGGGAAGAAAAAAATGACGGTACCTATAAAGAAAGCTCCGGCTAACTACGTGCCAGCAGCCGCGGTAATACGTAGGGAGCAAGCGTTATCCGGATTTATTGGGTGTAAAGGGTGCGTAGACGGGATAGCAAGTTAGTTGTG
+
FFFFFFFFFFFFFFFFFFFFFFFFFFFFFFF:FFFFFFFFFFFFFFF:FFFF:FFFFFFFFFFFFFFFFFFFFFFFFFFFFFFFFFFFFFF:FFFFFFFFFFFFFFFFFFFFFFFFFFFFF:,FFFFF:FFFFFFFFFFF:FFFFFFFFFFFFFFFFFFFFFFFFFFFFFFFFFFFFFFFFFFFFFFFFFFFFFFFFFFFFFF,FFFFFFFFFF:FFFFFFFFF,FFFFFFFFFF,:FFFFF:FFF:FFF
@A00881:241:HJW2NDRXX:1:2132:24560:6010 1:N:0:CGAGAGAA+GATTGGAG
GGCTACCCTACGGGGGGCAGCAGTGGGGGATATTGCACAATGGGGGAAACCCTGATGCAGCGACGCCGCGTGAGTGAAGAAGTATTTCGGTATGTAAAGCTCTATCAGCAGGGAAGAAAGAGACGGTACCTGAGTAAGAAGCCCCGGCTAACTACGTGCCAGCAGCCGCGGTAATACGTAGGGGGCAAGCGTTATCCGGATTTACTGGGTGTAAAGGGAGCGTAGACGGCATGGCAAGTCTGAAGTGAAA
+
FFF:,FFFF:FFFFFFFFFF::FFFFFFFFFFFFFFFFF:FFFFFFFFFFFFFFFFFFFFFFFFFFFF:F:FFFFFFFF:FFFFFFFFFFFFFFFFFFFFFFFFFFFFF,FFFFFFF:FFFFF:FFFFFFFFFFFFFF:FFFFFFFFFF:FFFFFFFFFFFFFFFFFFFF:FFFFFFFFFFFFFFFFFFFFFFFFFFFFFFFFFFFFFFFFF,FFFFFFFFFFFFFF:FFF:FFF:,FFF:FF::FF,,,
@A00881:241:HJW2NDRXX:1:2132:26259:6637 1:N:0:CGAGAGAA+GATTGGAG
GGCTACCCTATGGGGTGCAGCAGTGGGGAATATTGCACAATGGGGGAAACCCTGATGCAGCGACGCCGCGTGAGTGAAGAAGTATTTCGGTATGTAAAGCTCTATCAGCAGGGAAGAAGATGACGGTACCTGAGTAAGAAGCCCCGGCTAACTACGTGCCAGCAGCCGCGGTAATACGTAGGGGGCAAGCGTTATCCGGATTTACTGGGTGTAAAGGGAGCGTAGACGGCGATGCAAGTCTGAAGTGAAA
+
FFFFFFFFFFFFFFFFFFFFFFFFFFFFFFFFFFFFFFFF:FFFFFFFFFFFFFFFFFFFFFFFFFFFFFFFFFFF:FFFFFFFF:FFFFF,FFFFFFFFFFFFFFFFFFFFFF:FFFFFFFFF,FFFFFFFFF:FFFFFFFFFFFFFFFFFFFFFFFFFFFFFFFFF::FF::FFFFFFFFFFFFFFFFFFF,FFFFF:FFFFFF:F:FFF,F:FFF:::F::FFF:FFFFFFFF,FF:FFF:FFFF,F
@A00881:241:HJW2NDRXX:1:2132:32660:6887 1:N:0:CGAGAGAA+GATTGGAG
GGCTACCCTATGGGACGCAGCAGTCGAGAATCATTCACAATGGGGGGAACCCTGATGGTGCGACGCCGCGTGGGGGAGGAAGGTCTTCGGATTGTAAACCCCTGTCATGCAGGAGCAAGGCGAAAGTTGATAGTACTGCAAGAGGAAGAGACGGCAAACTCTGTGCCAGCAGCCGCGGTAATACAGAGGTCTCAAGCGTTGTTCGGAATCACTGGGCGTAAAGGGTACGTAGGCGGCGGGGCAAGTTGCG
+
FFF,FFFFF,FFFFFFFFFFFFFFFFFFFFFFFFFFFFFFFFFFFFF:FFFFFFFFFFFFFFFFFF:FFFFFFFFFFFFF:FFFFFFFFFFFFFFFFFFFFFFFFFFFFFFFFFFFF,FFF:FFFFFFFFF,FFFFFFFFFFFFFF:FFFFFFFFFFFFFF,FFFFFFFFFFFFFFFFFFFFFFFFFFFFFFFFFFFF:FFFFFFFFFF::FFFFFFFF,FFFFFF,FF:FFFFFFFF,FF,F,FFFFF:
@A00881:241:HJW2NDRXX:1:2132:26811:7780 1:N:0:CGAGAGAA+GATTGGAG
GGCTACCCTACGGGATGCAGCAGTGGGGAATATTGGTCAATGGGGGAAACCCTGAACCAGCAACGCCGCGTGAAGGAAGAAGGCTTTCGGGTTGTAAACATCTTTTATCTGTGACGATAGTGACGGTAACAGATGAATAACCTACGGCTAACTACGTGCCAGCAGCCGCGGTAATACGTAGGGAGCGAGCGTTCTCCCGATTTACTGGGTGTAAAGGGCTCGTAGCCGGTCTGGCAACTCAGAAGTGAAA
+
,,F,FFFFFF,FFFFFFFF,FFFFFFFFFFFFFF,FFFFFFFFF:FFFFFFFFFF:FFFFFFFFFFFFFFFFFFFFFFFFFFF:FFFFFF:F,FFFFFF,FFFFF:FF,:FFFFFFF:FF,FFF,,FFF,F:FF,FFFFF,FF,F,F,,F::,FF,:,FFFF,F,FF:,:F,FF:FF:,,F,FFF,FFFF,,,,FF,,::,,F::FFF:::FF,:F,::,F,FF:,,FF,FFFFFFF,FFF:F,F,::F,
@A00881:241:HJW2NDRXX:1:2132:24632:7889 1:N:0:CGAGAGAA+GATTGGAG
GGCTACCCTATGGGGGGCAGCAGTGGGGGATATTGCGCAATGGGGGAAACCCTGACGCAGCAACGCCGCGTGAAGGAAGAAGGTTTTCGGATTGTAAACTTCTTTTGTTAAGGACGAAGAAAGTGACGGTACTTAACGAATAAGCTCCGGCTAACTATGTGCCAGCAGCCGCGGTAATACATAGGGAGCAAGCGTTGTCCGGATTTACTGGGTGTAAAGGGTGCGTAGGCGGCATTGCAAGTCAGATGTG
+
FFFFFFFFFFFFFFFFFFFFFFFFFFFFFFF:FFFFFFFFFFFFFFFFFFFFFFFFFFFFFFFFFFFFFFFFFFFFFFFFFFFFFFFFFFFFFFFFF:FFFFFFFFFFFFFFFFFFFFFF:FFFFFFFFFFFFFFFFFFFFFFFFFFFFFFFFFFFFFFFFFFFFFFF:FFFFFFFFFFF:FFFFFFFFFFFFFFFFFF:FFFFFFFFF:FFFFFFFFFFFFFF:FFFF:FFFFFFFFFFFFFFFF::FF
@A00881:241:HJW2NDRXX:1:2132:28103:8453 1:N:0:CGAGAGAA+GATTGGAG
GGCTACCCTATGGGATGCAGCAGTGGGGAATATTGGGCAATGGGCGAAAGCCTGACCCAGCAACGCCGCGTGAAGGAAGAAGGCTTTCGGGTTGTAAACTTCTTTTATCAGGGACGAAGCAAGTGACGGTACCTGATGAATAAGCCACGGCTAACTACGTGCCAGCAGCCGCGGTAATACGTAGGTGGCAAGCGTTCTCCGGATTTATTGGGTGTAAAGGGCGTGTAGGCGGGTCTGCAAGTCAGATGTG
+
FFFFFFFFFF:FFFFFFFFFFFFFFFFFFFFFFFFFFFFFFFFFFFFFFFFFFFFFFFFFFFFFFFFFFFFFFFFFFFFFFFFF:FFFFF:FFFFFFFFFFFFFFFFFFFFFFF:FFFFFFFFFFFFFFFFF:FFFFFFFFFFFFFFFFFFF:FFFFFFFFFFFFFF:,FFFFFF,FFFFFFFF:FFFF:FFF:FF,FFFFFFFFFFFFFF,FFFFF,F:FFFFFF,,F,FFFFF:FFFFFF:FF:FFFF
@A00881:241:HJW2NDRXX:1:2132:27561:9173 1:N:0:CGAGAGAA+GATTGGAG
GGCTACCCTACGGGACGCAGCAGTGGGGAATATTGCACAATGGGGGAAACCCTGATGCAGCGACGCCGCGTGAGTGAAGAAGTATTTCGGTATGTAAAGCTCTATCAGCAGGGAAGATAATGACGGTACCTGAATAAGAAGCCCCGGCTAACTACGTGCCAGCAGCCGCGGTAATACGTAGGGGGCAAGCGTTATCCGGATTTACTGGGTGTAAAGGGTGCGTAGGTGGCATGGCAAGTCAGAAGTGAAA
+
FFFFFFFFFFFFFFFFFFFFFFFFFFFFFFFFFFFFFFFFFFFFFFFFFFFFFFFFFFFFFFFFFFFFFFFFFFFF:FFFFFF:FFFFFFF:FFFFFFFFFFF:FFFFFFFFF:FFFF,FFFFFFFF,FFFFF,FFFFFFFFFFFFFFFF,FFFFFFFFFFFFFFFFFFFF,,FFFFFF,FFFFFFF,FFFFFF:F:FFFFFF,F:FFFFF,FFFFF:FFFF,FFFFFFFFFFFFF,FFFFFFFFFF::F
@A00881:241:HJW2NDRXX:1:2132:23999:9204 1:N:0:CGAGAGAA+GATTGGAG
GGCTACCCTATGGGGTGCAGCAGTGGGGAATATTGGGCAATGGGCGCAAGCCTGACCCAGCAACGCCGCGTGAAGGAAGAAGGCTTTCGGGTTGTAAACTTCTTTTATGAGGGACGAAGGACGTGACGGTACCTCATGAATAAGCCACGGCTAACTACGTGCCAGCAGCCGCGGTAATACGTAGGTGGCGAGCGTTGTCCGGATTTACTGGGTGTAAAGGGCGCGTAGGCGGGTAGGCAAGTCAGATGTG
+
FFFFFFFFFFFFFFFFFFFFFFFFFFFFF:FFFFFFFFFFFFFF:FFFFFFFFFFFFFFFFFFFFFFFFFFFFFFFFFFF:FFFFFFFFFFFFFFF,FFFFFFFFFFFFFFFFFFFFFFFFFFFFFFFFF:FFFFFFFFFFFFF:FFFFFFF:FFFFFFFFFFFFFFFFFFFFFFFFFFFFFFFFFFFFFFFFFFFFFFFFFFFFFFFF:FFFF:FFFFFFFFFFF,:FFFFFF::FFFFFFFFFFFFFF
@A00881:241:HJW2NDRXX:1:2132:21133:9408 1:N:0:CGAGAGAA+GATTGGAG
GGCTACCCTATGGGATGCAGCAGTGGGGAATATTGCACAATGGGGGAAACCCTGATGCAGCGACGCCGCGTGGGTGAAGAAGTATTTCGGTATGTAAAGCCCTATCAGCAGGGAAGAGGATGACGGTACCTGCAGAAGAAGCCCCGGCTAACTACGTGCCAGCAGCCGCGGTAATACGTAGGGGGCGAGCGTTATCCGGATTTACTGGGTGTAAAGGGAGCGTAGACGGCCTGTCAAGTCAGAAGTGAAA
+
FFFFFFFFFFFFFFFFFFFFFFFFFFFF:FFFFFFFFFFFFFFFFFFFFFFFFFFFFFFFFFFFFFFFFFFFFFFFFFFFFFFFFFFFFFFFFFFF,FFFFFFFFFFFFFFFFFFFFFFFFFFFFFFFFFFFFFFFFFFFFFFFFFFFFFFFF:FFF:FFFFFFFFFFFFFFFFFFFF:FFFFFFFFFFFF:F,FFFFFFFFFFF:FFF:FFFFFFFFFFFFFFFF:FFFFFFFFFFFFF,FF:FFFFFF
@A00881:241:HJW2NDRXX:1:2132:23041:9424 1:N:0:CGAGAGAA+GATTGGAG
GGCTACCCTATGGGGTGCAGCAGTGGGGAATATTGGGCAATGGGCGCAAGCCTGACCCAGCAACGCCGCGTGAGGGAAGAAGGCTTTCGGGTTGTAAACCTCTTTTACCAGGGACGAAGGACGTGACGGTACCTGGAGAAAAAGCAACGGCTAACTACGTGCCAGCAGCCGCGGTAATACGTAGGTTGCAAGCGTTGTCCGGATTTACTGGGTGTAAAGGGCGTGTAGGCGGAACTGCAAGTCAGATGTG
+
FFFFFFFFFFFFFFFFFFFFFFFFFFFFFFFFFFFFFFFFFFFFFFFFFFFFFFFFFFFFFFFFFFFFFFFFFFFFF:FFFFFFFFFFFFFFFFFFFFFFFFFFFFFFFFFFFFFFFFFFFFFFFFFFFFFFFFFFFFFFFFFF,FFFFFFFFFFFFFFFFFFFFFFFFFFFFFFFFFFFFFFFFFFFFFFFFFFFFFF:FFFF:FFFFFFFFFFFFF:FFFFFFFFFF,FFFFFFFFFFFFF::FFFFF
@A00881:241:HJW2NDRXX:1:2132:17806:10316 1:N:0:CGAGAGAA+GATTGGAG
GGCTACCCTATGGGGCGCAGCAGTGGGGAATATTGGGCAATGGGCGCAAGCCTGACCCAGCAACGCCGCGTGAAGGAAGAAGGCTTTCGGGTTGTAAACTTCTTTTATGAGGGACGAAGGACGTGACGGTACCTCATGAATAAGCCACGACTAACTACGTGCCAGCAGCCGCGGTAATACGTAGGTGGCGAGCGTTGTCCGGATTTACTGGGTGTAAAGGGCGCGTAGGCGGGTAGGCAAGTCAGATGTG
+
FFFFFFFFFFFFFFFFF:FFFFFFFFFFF:FFFFFFFFFFFFFFFFFFFFFFFFFFFFFFFFFFFFFFFFFFFFFFF,FFFFFFF:FFFFFFFFFFFFFFFFFFFFFFFFFFFFFFFFFFFFFFFFFFFFFFFFFF:FFFF:FFFF:FFFFFFFFFFFFFFFFFFFF:FFFFFFFFFFFFFFFFFFFFF:FFFFFFFFFFFFFFFFFFF:FFFFF,FFFFFFFFFFFFFF:FFF:FFF:,FF:FFFFFFF
@A00881:241:HJW2NDRXX:1:2132:28302:10739 1:N:0:CGAGAGAA+GATTGGAG
GGCTACCCTCGGGGTGCAGCAGTGGGGAATATTGCACAATGGGGGGAACCCTGATGCAGCGACGCCGCGTGAAGGAAGAAGTATCTCGGTATGTAAAGCTCTATCAGCAGGGAAGAAAATGACGGTACCTGAGTAAGAAGCCCCGGCTAACTACGTGCCAGCAGCCGCGGTAATACGTAGGGGGCAAGCGTTATCCGGATTTACTGGGTGTCAAGGGAGCGCAGGCGGCGGTGCACGTCAGAAGTGAAAG
+
FF::,FFFFFFFFFFFFFFFFF:FFFFF:FFFFFF:F:FFFFFFFFFFFFFFFFFFFFF:FFFFFFFFF:F:FFFFFFFFFFFFFFFFF,FFF:FFFFFFFFFFFFFFFFFFFFFFFF,:FFFFFFF:FFFFF:FFFFFFFFFFFFF,FFFFFF,FFF:FFFFFFFFFFF:FFFFF:FFFFFFFFFFFFFF,F:FFF:FFFF:FFFFFFFF,F,FF:F:FFF:FFFFFFFFF:FF,FFFF:F:FFFFF:F
@A00881:241:HJW2NDRXX:1:2132:29586:11490 1:N:0:CGAGAGAA+GATTGGAG
GGCTACCCTATGGGGTGCAGCAGTGGGGAATATTGGTCAATGGAGGAAACTCTGAACCAGCAACGCCGCGTGAATGATGAAGGTCTTCGGATTGTAAAGTTCTTTTCTAAGGGACGAAGACAGTGACGGTACCTTAGGACTAAGCCTCGGCTAACTACGTGCCAGCAGCCGCGGGAATACGTAGGTTGCAAGCGTTATCCGGATTTACTGGGTGTAAAGGGAGCGTCGACGGCATAGCAAGTCTGGAGGG
+
FFFF,FFFFFFFFFFFFFFFFFFFFFFFFFFF,FFFF:FFFFFFFFFFFFF:FFFFFFFFFFFFFFFFFFFFFFFFFFFFFFFFFF:FFFF::FFFFFFFFF:FFFFF,F:FFFFF,F:F:FFFFFFFFFF,FFFFFFFFFFFFFFFFFFFFFFFFFFFF:FFFFFFFFFFFFF,::FF:FFFF:FFFFF,FFFFFFFFFFFFFFF:FF,F,FF:F:FFF,F,FF:,:FFFFFFFF:FFF:FFFF,,F,F
@A00881:241:HJW2NDRXX:1:2132:31439:12132 1:N:0:CGAGAGAA+GATTGGAG
GGCTACCCTACGGGGTGCAGCAGTGGGGAATATTGCGCAATGGGGGGAACCCTGATGCAGCGACGCCGCGTGAAGGAAGAAGTATTTCGGTATGTAAACTTCTATCAGCAGGGAAGAAGAAAGACGGTACCTGACTAAGAAGCTCCGGCTAAATACGTGCCAGCAGCCGCGGTAATACGTATGGAGCAAGCGTAATCCGGATTTACTGGGTGTAAAGGGAGCGCAGGCGGCAGGGCAAGTCTGATGTGAA
+
FFFFFFFFFFFFF:FFFFFFFFFFF:FF:FFFFFFFFFFFFFFFFFFFFFFFFFFFFFFFF,FFFFFFFFFFFFFFFFFFFFFFFFFFFFFFFFFFFFFFFF:FFFF:,FF::FFFFFFFFFFFFFFF::FFFFFFFFF:FF:F:FFFFFFFFFFFF:FFFFF:F::F:FFFFFFFFFFFFFFFFFFF,FFFF,FFFFF,FFFFFFF:FFFFFF::FF::FFFFFFF:F,FFF:FFF:F,FFF:FF:FF,
@A00881:241:HJW2NDRXX:1:2132:29496:12555 1:N:0:CGAGAGAA+GATTGGAG
GGCTACCCTACGGGGTGCAGCAGTGGGGAATATTGCACAATGGGGGAAACCCTGATGCAGCGACGCCGCGTGAAGGAAGAAGTATCTCGGTATGTAAACTTCTATCAGCAGGGAAGAAACTGACGGTACCTGACTAAGAAGCCCCGGCTAACTACGTGCCAGCAGCCGCGGTAATACGTAGGGGGCAAGCGTTATCCGGATTTACTGGGTGTAAAGGGAGCGTAGACGGAAGAGCAAGTCTGATGTGAAA
+
FFFFFFFFFFFFFFFFFFFFFFFFFFFFFFF:FFFFFFFFFFFFFFFFFFFFFFFFFFFFFFFFFFFFFFFFFFFFFFFFFF:FFFFFFFFFFFFFFFFFFFF:FFFFFFFFFF,FFFF,FFFFFFF:FFFFFFFFFFF,FFFFFF:FF,FFFFFFFFFFFFF:FFFFFFF::F,FFF,FFFFFFFFFFFFF::FFF,FFFFF:F:FFFFF:FFF:FFFFF:FF:FFFFFFFFFF:FFFFFFFFFF,F,F
@A00881:241:HJW2NDRXX:1:2132:28384:12884 1:N:0:CGAGAGAA+GATTGGAG
GGCTACCCTACGGGGTGCAGCAGTGGGGAATATTGGGCAATGGAGGCAACTCTGACCCAGCAACGCCGCGTGAGCGATGAAGGTCTTCGGATTGTAAAGCTCTTTAAGTGGGGACGAAGAAAGTGACTGTACCCACAGAATAAGCTCCGGCTAACTACGTGCCAGCAGCCGCGGTAATACGTAGGGAGCAAGCGTTATCCGGAATGACTGGGCGTAAAGGGTGCGTAGGTGGCTCAGCAAGTTAGTAGCG
+
FF,FFFFFFFFFFFFFFFFFFF:FF:FFFFFFFFFFF:FFFFFFFFFFFFFFFFFFFFFFFFFFFFFFFFFFF:FFFFFFFFFFFFFFFFFFFFFFFFFFFFFFFFFFF:,FFFFFFFFFFFFFFFFFFFFFFFFFFFFFFFF:FFFFF,FF:FFFFFFFFFFFFFFF,FFFFFFFFFFF:FFFFF:FFF:FFFFF,FFFFFFF:F::F,FFFF,FFF,,,FFFFF:F:FFFFFF:F:FFFFFFF:F::F
@A00881:241:HJW2NDRXX:1:2132:16486:13823 1:N:0:CGAGAGAA+GATTGGAG
GGCTACCCTATGGGACGCAGCAGTGGGGAATATTGCACAATGGGGGAAACCCTGATGCAGCGACGCCGCGTGAAGGAAGAAGTATCTCGGTATGTAAACTTCTATCAGCAGGGAAGAAAATGACGGTACCTGACTAAGAAGCCCCGGCTCACTACGTGCCAGCCGCCGCGGTACTACGTAGGGGGCAAGCGTTATCCGGATTTACTGGGTGTAAAGGGAGCGTAGACGGCAGGGCAAGTCTGAAGTGAAT
+
FFF,FFFFFFFFFFFFFFFFFFFFFFFFFFFFFFFFFFFFFFFFFFFFFFF:FFFFFFFFFFFFFFFF:FFFFFFFFFFF:FFFFFFFFFFFFFFFFFFFFFFFFFFFF,FFFFFFFFF,FFF:FFFF:FFF:FFFFFF,FF:FFFFFFFFFFFFFFFFFFFF,FFFFFFFFF,FFFFF::FFFF:FFF:F,FFFF:FFF,FFFF,F:FFFF::FF:FF:F:FF:FFFFFFFF:FFFFFF,FFFFFFFF,
@A00881:241:HJW2NDRXX:1:2132:29912:14152 1:N:0:CGAGAGAA+GATTGGAG
GGCTACCCTACGGGAGGCAGCAGTGGGGAATATTGGGCAATGGGCGCAAGCCTGACCCAGCAACGCCGCGTGAAGGAAGAAGGCTTTCGGGTTGTAAACCTCTTTTACCAGGGACGAAGGACGTGACGGTACCTGGAGAAAAAGCAACGGCTAACTACGTGCCAGCAGCCGCGGTAATACGTAGGTTGCAAGCGTTGTCCGGATTTACTGGGTGTAAAGGGCGTGTAGGCGGAACTGCAAGTCAGATGTG
+
FF,FFFFFFFFFFFFFFFFFFFFFFFFFFFFFFF:FFFFFFFFFFFFFFFFFFFFFFFFFFFFFFFFFFFFFFFFFFFFFFFFFFFFFFFFFFFFFFFFFFFFFFFFFFFFFFFFFFFFF:FFFFFFFFF:FFFFFFFF,::FFFFFFFFF:FFFFFFFFFFFFFF,FFFFFFF:,FFFFF::FFFFFFFFFFFFFFFFFFFF:FFFFFFFFFF:FFF:FFFFFFFF:FF::FF:FFF:,FFF,FF:FFF
@A00881:241:HJW2NDRXX:1:2132:14986:14168 1:N:0:CGAGAGAA+GATTGGAG
GGCTACCCTACGGGAGGCAGCAGTGGGGGATATTGCACAATGGGGGGAACCCTGACCCAGCAACGCCGCGTGAAGGAAGAAGGTCTTCGGATTGTAAACTTCTTTTATGAGGGACGAAGGACGTGACGGTACCTCATGAATAAGCCACGGCTAACTACGTGCCAGCAGCCGCGGTAATACGTAGGTGGCGAGCGTTCTCCGGATTTACTGGGTGTAAAGGGCGCGTAGGCGGGCGTGCAAGTCAGATGTG
+
FFFFFFFFFFFFFFFFFF:FF:F,FFFFF:FFFFFFFF,F,FFFFFFF,FFFFF,FFFFFFFFFFFFFFFFF:FFFF:FF:FFFFF,FFFFFFFFF:FFFFF,FFFFFFFFFFFFFFFFFFFFFFF:FFF,F:FFFFFFF,F,FFFFFFFFF,FFFFFFFFFFFFF,F:FFFFFF,:FFFFF:FF:FFFFFF:F,FFFFFFFFF:F,F:FFFFFF:,FFF,F:FFF,FFFF:FFFFFF,:FF::FFFFFF
@A00881:241:HJW2NDRXX:1:2132:20175:15608 1:N:0:CGAGAGAA+GATTGGAG
GGCTACCCTACGGGACGCAGCAGTGGGGAATATTGCACAATGGGGGGAACCCTGATGCAGCAACGCCGCGTGAGTGAAGAAGTATTTCGGTATGTAAAGCTCTATCAGCAGGGAAGAAAGTGACGGTACCTGAGTAAGAAGCCCCGGCTAACTACGTGCCAGCAGCCGCGGTAATACGTAGGGGGCAAGCGTTATCCGGAATTACTGGGTGTAAAGGGAGCGTAGACGGCGAGGCACGTCTGTAGTGAAA
+
FFF:FFF:FFFFFFFFFFFFFFFFFFFFFFFFFFFFFFF:FFFFFFFFFFF:FF:FFF:FF,FFFFFFFFFFFFFF:,FF,FFFFFF:FFF,FFFFF:FFFFF:FF,FF,FFFFFF,FFFFFFFFFFFFFFFFF::FFFFFFFFFFFFFFFFFFFFFFFFFFFFFFFFFFFF,FFFFF:FFFFFFF:FFFFFF:FF:FFF,FFFF,FFFFF,:,F:FFFFFFF,FFFFFFFFFFF:,F:F::,,F,:F,F
@A00881:241:HJW2NDRXX:1:2132:22191:15624 1:N:0:CGAGAGAA+GATTGGAG
GGCTACCCTACGGGATGCAGCAGTGGGGAATATTGGGCAATGGAGGCAACTCTGACCCAGCAACGCCGCGTGAAGGAAGAAGGCTTTCGGGTTGTAAACTTCTTTTATCAGGGACGAAGAGAGTGACGGTACCTGAAGAATAAGCCACGGCTAACTACGTGCCAGCAGCCGCGGTAATACGTAGGAGGCAAGCGTTATCCGGAATGACTGGGCGTAAAGGGTGCGTAGGTGGTTTGGCAAGTTGGTAGCG
+
FF:,FFFFF,FFFFFFFFFFFFFFFFFFFFFFFFFFFFFFFFFFFFFFFFFFFF:FFFFFFFFFFFFFFFFFFFFFFFFFFFFFFFFFFFFFFFFFFFFFFFFFFFFFFFFFFFFFFFFFFFFFFFFFFFFFFFFFFFFFFF:FFFFFFFFFFFFF,F:F:FFFFFFFFFFFFFFFFFFFFFFFFFFFFF:FF:FFFFFF:FFFFFFFFF,FF:F::FFFF:F:,:FFFFFFFFF:FFFFFFFFFFFFFF
@A00881:241:HJW2NDRXX:1:2132:25789:15718 1:N:0:CGAGAGAA+GATTGGAG
GGCTACCCTACGGGGTGCAGCAGTGGGGGATATTGCACAATGGGGGGAACCCTGATGCAGCGACGCCGCGTGAGTGAAGAAGTATCTCGGTATGTAAAGCTCTATCAGCAGGGAAGATGATGACGGTACCTGACTAAGAAGCCCCGGCTAACTACGTGCCAGCAGCCGCGGTAATACGTAGGGGGCAAGCGTTATCCGGATTTACTGGGTGTAAAGGGAGCGCAGGCGGCGCGGCACGTCCGATGTGAGA
+
FF:::FFFF:FFFFFFFFFFFFFFFFFFFFF,FFFF:FFFFFFFFFFFFFFFFFFFFFFFFFFFFFFF,F:FFFFFFFFFFFF,FFFFFFFFFF:FFFFFFFF:FF:FF,FFFFFFFFF::FFFFFFF:FFFF:F:FFFFFFFFFFFFF:FFFFFFFFFF,FF:FFF:FFF,:F,:FFF,FFFFFF,FFF:FF:F:FFFFFF:F:FF:FFF,,,,FFFF:FFF,FFFFFFFFFFF,,FFF:FF,FF:F,F
@A00881:241:HJW2NDRXX:1:2132:20826:16297 1:N:0:CGAGAGAA+GATTGGAG
GGCTACCCTATGGGATGCAGCAGTGGGGAATATTGGGCAATGGGCGCAAGCCTGACCCAGCAACGCCGCGTGAAGGAAGAAGGCTTTCGGGTTGTAAACTTCTTTTATGTGGGACGAACAAATGACGGTACCCCATGAATAAGCCACGGCTAACTACGTGCCAGCAGCCGCGGTAATACGTAGGTGGCACGCGTTATCCGGATTTACTGGGTGTAACGGGCGTGTAGGCGGGACTGCAAGTCAGATGTGA
+
FF,FF,FFF,F,FFFFFFFFF:F:F,FF:FFF,FF:FF::,FFFFFFFFFFFFFFFFFFFFFFFFFFF:,FFFFFF:FFF,FFFF,FFFFFFFFFFFFFFFFFFFFFFFF:FFFFFFFFFFF,FFFFFF:FF,FFFFFFFFFFFF,FFFFFFFFFFF,FFF:FF:FFFFFFFFF,:FFFF,FFFFFFF:,F,FF:,FFFFFF::FFFFFFF:FFFF,FF,F:FF:FF,:::FFFF:F,,F:FF,:,FF:,
@A00881:241:HJW2NDRXX:1:2132:26567:16532 1:N:0:CGAGAGAA+GATTGGAG
GGCTACCCTATGGGGGGCAGCAGTGGGGAATATTGCACAATGGGCGCAAGCCTGATGCAGCCATGCCGCGTGTATGAAGAAGGCCTTCGGGTTGTAAAGTACTTTCAGCGGGGAGGAAGGGAGTAAAGTTAATACCTTTGCTCATTGACGTTACCCGCAGAAGAAGCACCGGCTAACTCCGTGCCAGCAGCCGCGGTAATACGGAGGGTGCAAGCGTTAATCGGAATTACTGGGCGTAAAGCGCACGCAG
+
FFFFFFFFFFFFFFFFFFFFFFFFFFFFFFFFFFFF:FFFFFFFFFFFFFFFFFFFFFFFFFFFFFFFFFFFFFFF,FFFFFFFFFFFFF:FFFFFFFFFFFFFFFFFFFFFFFF,FFFFFFFF:FFFFFFFFF:FFFFFFFFFFFFFFF:FFFFFFFFFFFFFFF,FF:FFFF:FFFFFFFFFFFFFFFFFFFFFFFFF:F:FFFFFF:FFFFFFFFFFF:FF:,F::,FFFF:FFFF:FFFFFFFFFF
@A00881:241:HJW2NDRXX:1:2132:18964:17331 1:N:0:CGAGAGAA+GATTGGAG
GGCTACCCTACGGGGCGCAGCAGTGGGGAATATTGGGCAATGGGCGAAAGCCTGACCCAGCAACGCCGCGTGAAGGAAGAAGGTCTTCGGATTGTAAACTTCTTTTATGAGGGACGAAGGACGTGACGGTACCTCATGAATAAGCCACGGCTAACTACGTGCCAGCAGCCGCGGTAATACGTAGGTGGCGAGCGTTCTCCGGATTTACTGGGTGTAAAGGGCGCGTAGGCGGGCGTGCAAGTCAGATGTG
+
FFFFFFFFFFFFFFFFFFFFFFF:FFFFFFFFFFFFFFFFFFFFFFFFFFFFFFFFFFFFFFFFFFFFFFFFFFFFFFFFFFFFFFFFFFFFFFFFFFFFFFFFFFFFFFFFFFFFFFFFFFFFFFFFFFFFFFFFFFFFFFFFFFFFFFFF:F:FFFFFFFFFFF,FFFFFFFFFFFF:FFFFFFFFFFFFFFFF,FFFFFFF:FFFFFFFFF,F:FFFFFFFFF:FFFFFFFFF:F::FFFFF:FFFF
@A00881:241:HJW2NDRXX:1:2132:32389:19351 1:N:0:CGAGAGAA+GATTGGAG
GGCTACCCTATGGGGCGCAGCAGTCGGGAATATTGCGCAATGGAGGAAACTCTGACGCAGTGACGCCGCGTATAGGAAGAAGGTTTTCGGATTGTAAACTATTGTCGTTAGGGAAGATACAAGACAGTACCTAAGGAGGAAGCCCCGGCTAACTATGTGCCAGCAGCCGCGGTAATACATAGGGGGCAAGCGTTATCCGGAATTATTGGGTGTAAAGGGTGCGTAGATGTAGGAGCAAGTTGGTTGTGAA
+
FFFFFFFFFF:FFFFFFFFFFFFFFFFFFFFFFFFFFFFFFFFFFFFFFFFFFFFFFFFFFFFFFFFFFFFFFFFFFFFFFFFFFFFFFFFFFFFFFFFFFFFFFFFFFFFFFFFFFFFFFFFFFFFFF,FFFFFFFFFFFFFFFFFFFFFFFFFFFFFFFFFFFFFFFFFFFFFFFFFFFFFFFFFFFFFFFFFF:,F:F,FFFFFFFFFFFFFFF,FFFFFFFFFFF,FFFFFFFFF:FFFFFFFFF:
@A00881:241:HJW2NDRXX:1:2132:23330:19382 1:N:0:CGAGAGAA+GATTGGAG
GGCTACCCTATGGGGGGCAGCAGTGGGGAATATTGCACAATGGGGGAAACCCTGATGCAGCGACGCCGCGTGGGTGAAGAAGTATTTCGGTATGTAAAGCCCTATCAGCAGGGAAGAAGATGACGGTACCTGCAGAAGAAGCCCCGGCTAACTACGTGCCAGCAGCCGCGGTAATACGTAGGGGGCGAGCGTTATCCGGATTTACTGGGTGTAAAGGGAGCGTAGACGGCTGAGCAAGTCTGGAGTGAAA
+
FFFFFFFFFF,FFFFFFFFFFFFFFFFFFFFFFFFFFFFFFFFFFFFFFFFFFFFFFFFFFFFFFFFFFFFFFFFFFFFF:FF:FFFFFFFFFFFF,FFFFFFFFFFFFFFFFFFFFFFFFFFFFFFFFFFFFF:FFFFFFFFFFFFFFFFFFFFFFFFFFFFFFFFFFFFFFFFFFFFFF,FFFF:FFFFF,FFFFFFFFFFFFFFFFFFFFFFFF:FF:FFF:FFFF:FF:,FFF:FF,F:FFFF:,:
@A00881:241:HJW2NDRXX:1:2132:30761:19382 1:N:0:CGAGAGAA+GATTGGAG
GGCTACCCTATGGGGTGCACCAGTGGGGAATATTGGTCAATGGGGGAAACCCTGAACCAGCAACGCCGCGTGAAGGAAGAAGGCTTTCGGGTTGTAAACTTCTTTTATCAGTGACGATAGTGACGGTAGCTGATGAATAAGCTCCGGCTAACTACGTGCCAGCAGCCGTGGTAATACGTAGGGAGCGAGCGTTATCCGGATTTACTGGGTGTAAAGGGCGCGTAGGCGGGCTGACAAGTCAGATGTGAAA
+
FFFFFFFFFFFFFFFFFFFFFFFFFFFFFFFFFFFFFFFFFFFFFFFFFFFFFFFFFFFFFFFFFFFFFFFFFFFFFFFF:FFFFF:FFFFFFFFFFFFFF:FFFFFFFFFFFFFFFFFFFFFFFFFFFFFFFFFFFFFFFFFFFFFFFFFFFF:FFFFFFFF:FFFFFFFFFFFFFFFFFFFFFF:FFFFF:,FF::FF:FF:FFF,:,FFFFFFFFFFFFFFFFFFFF:F,:FF,F:F:FFFFFF,,,
@A00881:241:HJW2NDRXX:1:2132:21667:21418 1:N:0:CGAGAGAA+GATTGGAG
GGCTACCCTATGGGAGGCAGCAGTGAGGAATATTGGTCAATGGGCGGAAGCCTGAACCAGCCAAGTCGCGTGAGGGATGACGGCCCTACGGGTTGTAAACCTCTTTTGCCGGGGAACAATAGGCGGGACGCGTCCCGCAGTGGAGTGTACCCGGAGAAAAAGCATCGGCTAACTCCGTGCCAGCAGCCGCGGTAATACGGACCATCCGAGCGTTATCCGGAATTATTGGGTTTCAAGGGTGCGTAGGCGG
+
FF:F:,F,::FFFFFFFFFFFFFFF,FFFFFFFFFF,FFFFFFFFFF,FFF::FFFFFFFFFFFFFFFFFFFFFFFFFFFFFFFFFFF::FFFFFFFF,FFFFFFFFFFFFFFFFFFF,,,FFFFFFFFFFFFFFFFFFFFFFFFFFFFFFFFFFFFF:FFFFFFFFFFF,:FFFFFFFFFFFF:FFFFFFFFFFFFFFF,,,:,:,,F,:,,F::F:F,F,F::,F,FFFFF,,F,,FFF:FFFFF:FF
@A00881:241:HJW2NDRXX:1:2132:17788:21433 1:N:0:CGAGAGAA+GATTGGAG
GGCTACCCTATGGGGGGCAGCAGTGGGGAATATTGCACAATGGGGGAAACCCTGATGCAGCAACGCCGCGTGAAGGAAGAAGTATTTCGGTATGTAAACTTCTATCAACAGGGAAGAAAGAAATGACGGTACCTGGCTAAGAAGAACCGGCTAAATACGTGCCAGCAGCCGCGGTAATACGTATGGTTCAAGCGGTTTCCGGATTTACTGGGTGGAAAGGGTGAGTAGGCGGTTATGCAAGTCACAGGTG
+
FF::FFFF::FFFFFFFFFFFFFFFFFFFFFF,FFFFFFF,FFFFFFFFFFFFFFFFFFFFFFFFFFFFFFFFFFFFFFFFFFFF:FFFFFFFFFFFFFFFFFFFFFFFFFFFFFFFFFFFFFFFFFFFFFFFFFFFF:FF,FFFF::FFFFFFFFFFFFFFFFFFFFFFFFFFFF,FFFFFFFF:FFF,FFFF,F,FFFFFFFFFFFFFFFFF,F,FFFF,FFFFFFFFFFFF,:FF,:FFFFFF,F,F
@A00881:241:HJW2NDRXX:1:2132:23321:21433 1:N:0:CGAGAGAA+GATTGGAG
GGCTACCGTCTGGGAGGCAGCCTTCTGGAATATTGCCCAATGGAGTACACACTGACGCAGTGAAGCCGCGTATATGAAGAATGTTTAAGGATTGTAAACTATTGTCGTTCGCTAAGAAACAACACAGTACCTAAGGATGAATCCCCAGATAACTATCTGCAAGCAGACGCGGTAATACATAGGTGGCAAGCGTAATCAGGAATTATTAGCTCTAAAGGGATCGTAGATGGAGGAGCTAGTTGGTTCTGAA
+
F,,,F,:,,:,,FFFFFF:,,:,:F,,,,FF,:FFF,::F,F:F,,FFF:,FF,FF:::FFFF:,,:::,,FF,,FF:F:,,:FF,,,::FFFFFF,,:,:FF,FFF,:,:,,:,,F,FFF:,,FF,FF:F,FF,FF,FFF,F:,F,FF,F:FF:F,FFF,FFFFFF,,,F,F,FFF,FFF,F,:,,FFFFFF,FF,,,:F,F:FF,,,,,,,:FFFFF,,FF,FFFF,,F:,F,:,:F:,,FF,,:FFF
@A00881:241:HJW2NDRXX:1:2132:15148:22748 1:N:0:CGAGAGAA+GATTGGAG
GGCTACCCTACGGGAGGCAGCAGTGGGGGATATTGCACAATGGGGGGAACCCTGATGCAGCGATGCCGCGTGAGGGAAGAAGGTCTTCGGATTGTAAACCTCTGTGGAGGGGGACGATAATGACGGTACCCCTTTAGGAAGCCACGGCTAACTACGTGCCAGCAGCCGCGGTAATACGTAGGTGGCGAGCGTTGTCCGGACTTACTGGGTGTAAAGGGAGTGCAGGCGGGAAAGCAAGTCAGAAGTGAAA
+
FFF,FFFFFFFFFFFFFFFFFFF:FFFFF:F:FFFFFFF:FFFFFFFFFFFFFF:FFFFFFFF:FFFFFF,FFFFFFFFFFFF:FFFFFFFFFFFFFFFFFFFFFF:FFFFFF:FFFFFFFFFFFFFFFFFFF:F:FFFFFFFFFFFFF:FFFFFFFFFFFFF:FFFFFFFFF,FFFF:FFFFFFF:F:FFFFFFFF:FF::FFFFFFFFFF:FF:FFF:F:FFFFFFFFFF,FFF,:,F,F:FFFFFFF
@A00881:241:HJW2NDRXX:1:2132:25536:22764 1:N:0:CGAGAGAA+GATTGGAG
GGCTACCCTATGGGGTGCAGCAGTGGGGAATATTGGGCAATGGGCGCAAGCCTGACCCAGCAACGCCGCGTGAAGGAAGAAGGCTTTCGGGTTGTAAACTTCTTTTATGAGGGACGAAGGACGTGACGGTACCTCATGAATAAGCCACGGCTAACTACGTGCCAGCAGCCGCGGTAATACGTAGGTGGCGAGCGTTGTCCGGATTTACTGGGTGTCAAGGGCGCGTAGGCGGGTAGGCAAGTCAGATGTG
+
FFFFFFFFFFFFFFFFFFFFFFFFFFFFF:F:FFFFFFFFFFFFFFFFFFFFFFFFFF:FFFFFFFFFFFFFFFFFF:FFFFFFFFFFFFFFFFFFFFFFFFFFFFFFFFFFFFFFFFFFFFFFFFFFFFFFFFFFFFFFF:FFFFFFFFF:FFFFFFFFFFFFFF,F:FFFFFF,F:FFF,FFFFFFFFFFFFFFFFFFF:FFFFF:FFFF:,F:FFF:FFFFFFFFFFFFFFFFFFFFF:FF:FF,FF
@A00881:241:HJW2NDRXX:1:2132:19714:23015 1:N:0:CGAGAGAA+GATTGGAG
GGCTACCCTATGGGACGCAGCAGTGGGGAATATTGCGCAATGGAGGCAACTCTGACGCAGCGATGCCGCGTGAGTGAGGAAGGGATTCGTCCCGCAGAGCTCAGTCGAAGGGGAAAAGAGAGATTCAACCCTTTTTTCAAGCCCCGGCTAACTACGTGCCAGCAGCCGCGGTAATACGTAGGGGGCGAGCGTTGTCCGGATTTACTGGGTGTAAAGGGCGCGTAGGCGGGCAGACAAGTCAGATGTGAAA
+
FFFFFFFFFFFFFF:FFFFFFFFFFFFFFFFFFFFFFFFFFFFFFFFFFFFFFFFFFFFFFFFFFFFFFFFFFF:FFFFF,FFFFFFFFFFFFFFFFFFFFFFFFFFFFFFFFFFFFFFFFFFFFFFFFFFFFFFFFFFFFFFFFFFFFFFFFFFFFFFFFFFFFFFFFFFFFFFFFFFFFFFFFFFFFFF,FFFFFFFFFF:FFFFFFFF:FFFFFFFFFFFFFFFFFFFF:FFFFFFF,FFFFFFFFF
@A00881:241:HJW2NDRXX:1:2132:28736:23610 1:N:0:CGAGAGAA+GATTGGAG
GGCTACCCTATGGGACGCAGCAGTGGGGAATATTGGGCAATGGGCGCAAGCCTGACCCAGCAACGCCGCGTGAAGGAAGAAGGCTTTCGGGTTGTAAACTTCTTTTATGAGGGACGAAGGACGTGACGGTACCTCATGAATAAGCCACGGCTAACTACGTGCCAGCAGCCGCGGTAATACGTAGGTTGCAAGCGTTGTCCGGATTTACTGGGTGTAAAGGGCGTGTAGGCGGAACTGCAAGTCAGATGTG
+
FFFFFFFFFFFFFFFFFFFFFFFFFFFFFFFFFFFFFFF:FFFFFFFFFFFFFFFFFFFFFFFFFFFFFFFFFFFFFFFFFFFFFFFFFFFFFFFFFFFFFFFFF:FFFFFFFFFFFFFFFFFFFFFFFFFFFFFFFFF,F:FFFF:FFFFFFFFFFFF:,FFFFFFFFFFFFFFFFFFFFFFFFFFFFFFFFF:FFFFFF:FFFFFFFFFFFFF:FFFFFFFFFF:F,FF:F,FFFFFFFFFFFF:FFF
@A00881:241:HJW2NDRXX:1:2132:28655:23688 1:N:0:CGAGAGAA+GATTGGAG
GGCTACCCTATGGGATGCAGCAGTGGGGAATATTGGGCAATGGGCGCAAGCCTGACCCAGCGACGCCGCGTGAAGGAAGAAGGTCTTCGGATTGTAAACTTTGGTACTCAGGGACGAATTCATGACGGTACCTGAGGTTAAGCCACGGCTAACTACGTGCCAGCAGCCGCGGTAATACGTAGGTGGCGAGCGTTATCCGGAATTACTGGGTGTAAAGGGTGTGTAGGCGGGGATGCAAGTCAGATGTGAA
+
FFFFFFFFFFFFFFFFFFFFFFFFFFFFFFFFFFFFFFFFFFFFFFFFFFFFFFFFFFFFFFFFFFFFFFFFFFFFFFFFFFFFFFFFFFFFFFFFFFFFFFFFFFFFFFFFFFFFFFFFFFFFFFFFFFFFFF:FFFFFFF:FFFFFFFFFFFFFFFFFFFFFFFFFFFFFFFFFFFFFFFFFFFF:FFFFFFFFFFFFFFFFFFFFFFFFFF::FFFFFFFFFFFFFFFFFFFFFFFFFFFFFF:FFF
@A00881:241:HJW2NDRXX:1:2132:29396:23688 1:N:0:CGAGAGAA+GATTGGAG
GGCTACCCTATGGGGTGCAGCAGTCGGGAATATTGCGCAATGGAGGAAACTCTGACGCAGTGACGCCGCGTATAGGAAGAAGGTTTTCGGATTGTAAACTATTGTCGTTAGGGAAGATACAAGACAGTACCTAAGGAGGAAGCCCCGGCTAACTATGTGCCAGCAGCCGCGGTAATACATAGGGGGCAAGCGTTATCCGGAATTATTGGGTGTAAAGGGTGCGTAGATGGAGGAGCAAGTTGGTTGTGAA
+
FFFFFFFF:FFFFFFFFFFFFFFFFFFF::FFFFFFFFFFFFFFFFFFFFFFFFFFFFFFFFFFFFFFFFFFFFFFFFFFFFFFFFFFFFFFFFFF:FFFFFFFFFFF,FFFFF:FFFFFFFFFFFFFFFFFFFFFFFFFFFFFFFFFFFFFFFFFFFFFFFFFFFFFFFFFFF,F:FFFFFFFF,:FFFFFFFFFFFF,::FFF:F:FFFFFF:F:FFFFFFFFFFFFFFFFFFFF,,FFFFFFFFFFF
@A00881:241:HJW2NDRXX:1:2132:29984:23766 1:N:0:CGAGAGAA+GATTGGAG
GGCTACCCTATGGGATGCAGCAGTGGGGAATATTGGGCAATGGAGGCAACTCTGACCCAGCAACGCCGCGTGAGCGATGAAGGTCTTCGGATTGTAAAGCTCTTTAAGTGGGGACGAAGAAAGTGACTGTACCCACAGAATAAGCCTCGGCTAACTACGTGCCAGCAGCCGCGGTAATACGTAGGAGGCAAGCGTTATCCGGAATGACTGGGCGTAAAGGGTGCGTAGGTGGTCTCGCAAGTTAGTAGCG
+
FFFFFFFFFFFFFFFFFFFFFFFFFFFFFFFFFFFFFFFFFFFFFFFFFFFFFFFFFFFFFFFFFFFFFFFFFFFFFFFFFFFFFFFFFFFFFFFFFFFFFFFFFFFFFFFFFFFFFFFFFFFFFFFFFFF:FFFFFFF:FFFFFFFFFFFFFFFFFFFFFFFFFFFFFFFFFFFFFFFFFFFFF:FFFFFFFFFF,FFFFFF:FFFFFFFFFF:FFFFFF:FFFFFFFFFFFFFFFFFFFFFFF:FFF:
@A00881:241:HJW2NDRXX:1:2132:15420:25254 1:N:0:CGAGAGAA+GATTGGAG
GGCTACCCTATGGGATGCAGCAGTGGGGAATATTGGGCAATGGAGGCAACTCTGACCCAGCAACGCCGCGTGAGCGATGAAGGTCTTCGGATTGTAAAGCTCTTTAAGTGGGGACGAAGAAAGTGACTGTACCCACAGAATAAGCCTCGGCTAACTACGTGCCAGCAGCCGCGGTAATACGTAGGAGGCAAGCGTTATCCGGAATGACTGGGCGTAAAGGGTGCGTAGGTGGTTTGGCCAGTTGGTAGCG
+
FF:F,FFFFF:FFFFFFFFFFFFFFFFFF,FF:FFFFFFF:FFFFFFFFFFFFFFFFFFFFFFFFFFFFFFFFFFFFFFFFFFFFFFFFFFFFFFFFFFFFFFFFFFFFFFFFFFFFFFF:FFFFFFFFFFFFFFFFFFFFFFFFFFFFFFFFFFFFFFFFFFFFFFFFFFFFF,FFFFFF::FFFFFFFFFFFFF:FFFFFF::FFF:FFFFF,FFFFF::F,FFFF,FFFFF:FFF,:F:FFFFFFFF
@A00881:241:HJW2NDRXX:1:2132:13241:25770 1:N:0:CGAGAGAA+GATTGGAG
GGCTACCCTACGGGGGGCAGCAGTGGGGGATATTGGACAATGGGGGGAACCCTGATCCAGCGACGCCGCGTGAGCGAGGAAGTATTTCGGTATGTAAAGCTCTATCAGCAGGGAAGAAGAATGACGGTACCTGAGTAAGAAGCCCCGGCTAACTACGTGCCAGCAGCCGCGGTCATACGTAGGGGGCAAGCGTGATCCGGATGTACTGGGTGTAAAGGGAGCGCGGGCGGTGCGGCAAGTCGGATGTGAA
+
FF:,:FFFFFFFFFFFFFFFFFFFFFFFFFFFFFFF,FF:FFFFFFFFFFF:F:FFFFFFFFFFFFFFF:FFF:FFFFFF,FFFFFFFFFFFFFFFFFFFFFFFFFFFF,FFF:FFFFFF:FFFFFFFFFF,FFFFFFF:FFFFF,:FFF:,FFFFFFFFFFFFFFFFFFFFF,FFFF:F:,FFFFFF:FFFF,FFFFFFFF,FFF:F:F:FFF,:FFF:,FFF,FFFF::FFFFF:::FF,FF:FFFFF
@A00881:241:HJW2NDRXX:1:2132:21911:27665 1:N:0:CGAGAGAA+GATTGGAG
GGCTACCCTACGGGGTGCAGCAGTGAGGAATATTGGTCAATGGGCGATGGCCTGAACCAGCCAAGTAGCGTGAAGGATGACTGCCCTATGGGTTGTAAACTTCTTTTATAAAGGAATAAAGTCGGGTATGCATACCCGTTTGCATGTACTTTATGAATAAGGATCGGCTAACTCCGTGCCAGCAGCCGCGGTAATACGGAGGATCCGAGCGTTATCCGGATTGATTGGGTTTAAAGGGAGCGTTGATGGA
+
FF::FFFFFFFFFFFFFFFFFFFFF:FF:FFFFFFFFFFFFFFFFFFFFFFFFFF::FFFFFFFF:,FFFFFFFFFFFFFFFFFFFF,FFFFFFFFFFFFFF:,:FF,FFF:FFFFF,F:F,FFFFFFFFFFFFFFFFFFFFF,:F:,,,FFFF:FFFFFFFFFFFFFFFFFFF:FFF:F,FF,FF,F:FF,F:FFFFFFFFFFFFF,FFFFF,FF:FF,FF,:F,FFF:,F,F,FFF:FFF,,:F,F:F
@A00881:241:HJW2NDRXX:1:2132:21884:27743 1:N:0:CGAGAGAA+GATTGGAG
GGCTACCCTACGGGGTGCAGCAGTGAGGAATATTGGTCAATGGGCGATGGCCTGAACCAGCCAAGTAGCGTGAAGGATGACTGCCCTATGGGTTGTAAACTTCTTTTATAAAGGAATAAAGTCGGGTATGCATACCCGTTTGCATGTACTTTATGAATAAGGATCGGCTAACTCCGTGCCAGCAGCCGCGGTAATACGGAGGATCCGAGCGTTCTCCGGATTTATTGGGTTTAAAGGGAGCGTAGATGGA
+
FF:,FFFFFFFFFFFFFFFFFFFFF:FFFFFFFFFFFFFFFFFFFFFFFFFFFFFFFFFFFF,:F:FFFFFFFFFFFFFFFFFFFFFFFFFFFFFFF:FFFFFFFFFFFFFFFFFFFFFFFFFFFFFFFFFFFFFFFFFFFFFFFFFFFFF:FFFFFFFFFFFFFFFFFFFFFFFFFFF,FFFFFFFFFFFFFFFFFFFFFF::FFFF:FF,F,FFFFFF:,FF:FFFFFFFFF:FFF:FFFFFFF:FFF
@A00881:241:HJW2NDRXX:1:2132:29116:28588 1:N:0:CGAGAGAA+GATTGGAG
GGCTACCCTATGGGGGGCAGCAGTGGGGAATATTGCACAATGGGGGGAACCCTGATGCAGCAACGCCGCGTGGGTGAAGGAGTGATTCGTCACGTAAAGCCCTATCAGCAGGGAAGAAGGAAGACGGTACCTGACTAAGAAGCCCCGGCTAACTACGTGCCAGCAGCCGCGGTAATACGTAGGGGGCGAGCGTTATCCGGAATTACTGGGTGTAAAGGGAGCGCAGACGGCGGGGCAAGTCTGGAGTGAA
+
FFF:F:FFFFFFFFFFFFFFFFFFFFFFFFFFFFFFFFFFFF:FFFFFFFFFFFFFFFFFFF:FFFFFFFFFFFFFFFFFFFFFFFFFFFFFFFFFFFFFFFF:FFFFF:FFFFFFFFFFFFF:FFFFFFFFFFFFF,FFF:FFFFFFFFFFFFFFFFFFFFFFFFFFFFFF:FFF,:FFFFFFFFFFFFFFFFFFF:FFFFFFFF:FFFFFFF,FFFFF:FFFFF:FFFFFFFFF:FFFF:FFFFFFFF
@A00881:241:HJW2NDRXX:1:2132:18964:28667 1:N:0:CGAGAGAA+GATTGGAG
GGCTACCCTACGGGAGGCAGCAGTGGGGAATATTGGGCAATGGGCGCAAGCCTGACCCAGCAACGCCGCGTGAAGGAAGAAGGCTTTCGGGTTGTAAACTTCTTTTATGAGGGACGAAGGATGTGACGGTACCTCATGAATAAGCCACGGCTAACTACGTGCCAGCAGCCGCGGTAATACGTAGGTGGCGAGCGTTGTCCGGATTTACTGGGTGTAAAGGGCGCGTAGGCGGGCAGGCAAGTCAGATGTG
+
FF:::FFFFFFFFFFFFFFFFFF,FFFFFFFFFFFF:FFFFFFFFFF,FFFFFFFFFFFFFFFFFFFFFFFFF:FFFFFFFFFF:FF:FFFFFFFFFFF:FFFF:FFFFFFFF:::F:FFF,FFFFFFFFFFF:FFFF:FF,FFF,FFFF:FFFFFFFFF:FFFFF:FFFFFFFFFF:FFF,FFFFFFFF,:,FFFFFF,FFFFFFF:FFFFFFF,FFFFFFF,F:FFFFFFF,::F,:,F:FFF,FF:F
@A00881:241:HJW2NDRXX:1:2132:20636:29058 1:N:0:CGAGAGAA+GATTGGAG
GGCTACCCTACGGGGGGCACCAGTGGGGAATATTGCACAATGGGGGGAACCCTGATGCAGCGACGCCGCGTGAAGGAAGAAGTATCTCGGTATGTAAACTTCTATCAGCAGGGACGAAAATGACGGTACCTGACTAAGAAGCCCCGGCTAACTACGTGCCAGCAGCCGCGGTAATACGTAGGGGGCAAGCGTTATCCGGATTTACTGGGTGTAAAGGGAGCGTAGACGGAAGAGCAAGTCTGATGTGAAA
+
FFFFFFFFFFFFFFFFFFFFFFFFFFFFFFFFFFFFFFFFFFFFFFFFFFFFFFFFFFFFFFFFFFFFFFFFFFFFFFFFFF:FFFFFFF:FFFFFF:FFFFFFFFFFFFFFFF,FFFF,FFFFFFFFFFFFFFFFFFF:FFFFFFFFFFFFFFFFFFFFFFFFFFFFFFFFF:FFFF,FFFFFFFFFF:F:F,FFFFFFF:FF:FFFFFFFFFFFFFFFFF:F:FFFFFFF,FFFFFFFFFFFFFFFFF
@A00881:241:HJW2NDRXX:1:2132:25771:29121 1:N:0:CGAGAGAA+GATTGGAG
GGCTACCCTACGGGATGCAGCAGTGGGGAATATTGGGCAATGGGGGAAACCCTGATGCAGCAACGCCGCGTGAAGGAAGACGGTTTTCGGATTGTAAACTTCTTTTCTTAGTGAAGAAGCAAGTGACGGTAGCTAAGGAATAAGCATAGGGTAACTACGTGCAAGCAGCCGCGGTAATACGTAGGATGCGAGCGTTATCCGGAATTACTGGGTGGAATGTGAGCGCAGGCGGGATTGCCAGTTGGATGTG
+
,,,:F,FFFFFFFF:FFF:FFFFFFFFFFFFFFFFF,FFFFFF::FFFFF,FFFFFFFFFFF:FFFFFFFFFF,FFFFFFFFFFF:FFFF:FFFFFFFFFFFFFFFFFFFFFFFFFFFF,FFF:,,,,F::FF:F,FFFFFFFFF,F,FF,FFF:FF:FF,F,,FFFFFFFFFF,:,FFFFF,F:FF::FFFFF:,FF:FFFF,FF,,FF:FFF,F,,F,F,:FF::FFF,FF,::F:FFF:FFF::,FF
@A00881:241:HJW2NDRXX:1:2132:22571:30499 1:N:0:CGAGAGAA+GATTGGAG
GGCTACCCTACGGGACGCAGCAGTAGGGAGTATTCGGCAATGGGGGGAACCCTGACCGAGCACCGCCGCGTGAACGAAGAAGGTCTTCGGATTGTAAAGTTCTGTTATATGGGACGAAAGTTAATGGGAGGGAATGCCCAATAATTGACGGTACCATAGGAGGAAGCCACGGCTAACTACGTGCCAGCAGCCGCGGTAATACGTAGGTGGCAAGCGTTATCCGGACTTATTGGGCGTAAAGCGTGAGTAG
+
FFF,FFFFFFFFFFFFFFFFFFFFFFFF:FFFFFFFFFFFFFFFFFFFFFFFFFFFFFFFF:,FFFFFFFF:FFFFFFFFFFFF:F:FFFFFFFFFFFFFFFFFFFF:FFFFFFFFF,,F,F::,FFF,FFFFFFFFFFF,F,FFFFF:FFF,,FFFF,FFFFFF:FF:FF:FF:FFFFFFFFFFFFFFF,FFFFFF,:,FFFF,FF,FFFFFFFFF,,,FFFF:,,::FFFFFFFFF,FFFFFFFF:,,
@A00881:241:HJW2NDRXX:1:2132:18258:30608 1:N:0:CGAGAGAA+GATTGGAG
GGCTACCCTATGGGAGGCAGCAGTGGGGAATATTGGGCAATGGGCGCAAGCCTGACCCAGCAACGCCGCGTGAAGGAAGAAGGCTTTCGGGTTGTAAACTTCTTTTATGAGGGACGAAGGACGTGACGGTACCTGAGGAATAAGCCACGGCTAACTACGTGCCAGCAGCCGCGGTAATACGTAGGTGGCAAGCGTTATCCGGATTTATTGGGTGTAAAGGGCGTGTAGGCGGGATTGCAAGTCAGATGTG
+
FFFFFFFFFFFFFFFFFFFFFFFFFFFFFFFFFFFFFFFFFFFFFFFFFFFFFFFFFFFFFFFFFFFFFFFFFFFFFFFFFFFFFFFFFFFFFFFFFFFFFFF:FFFFFFFFFFFFFF:FFFFFFFFFFFFFFFFFFFFFF:FFFFFFFFFFFFFFFFFFFFFFFFFFFFFFFFF:FFFFFF:F:FFFFFFFF:FFFFFFFF:,:FFF,FFFFFFFFF:FFFFFFFFFF:FFF:FFFFFF:FFFFFFFFF
@A00881:241:HJW2NDRXX:1:2132:20636:31187 1:N:0:CGAGAGAA+GATTGGAG
GGCTACCCTATGGGACGCAGCAGTGAGGAATATTGGTCAATGGGCGAGAGCCTGAACCAGCCAAGTCGCGTGAGGGAAGACGGTCCTATGGATTGTAAACCTCTTTTGCCGGGGAGCAAGGAACGGCACGAGTGCCGCTTCGGAGAGTACCCGGAGAAATAGCATCGGCTAACTCCGTGCCAGCAGCCGCGGTAATACGGAGGATGCGAGCGTTATCCGGATTTATTGGGTTTAATGGGTGCGTAGGCGG
+
FFF,FFFFF:FFFF:FF:FFFFF:F:FFF:FFFFFFFFFFFFFFFFFFFFFFFFFFFF:FFFFFFFFFFF,FF:FFFFFFFFFFFFF:FFFFFFFFFFFFFFFFFFFFFFFFFFFFFF:FFFFFFFF:FFFFFFFF:FFFFFF:FFFF::FF:FFFFFF,FFFFFFFFFFFFFFFFFFFFFFFFFFF:FFFFF,FFFFFF:F,FFFF,:FFF:F:FF:FFF:FFFFFFF:FFFF,,FFFFF:FF,,FFFF
@A00881:241:HJW2NDRXX:1:2132:25970:31250 1:N:0:CGAGAGAA+GATTGGAG
GGCTACCCTATGGGGTGCAGCAGTGGGGGATATTGCACAATGGGGGGAACCCTGATGCAGCGACGCCGCGTGGGTGAAGAAGTATTTCGGTACGTAAAGCCCTATCAGCAGGGAAGAAGAAGACGGTACCTGACTAAGAAGCCCCGGCTAACTACGTGCCAGCAGCCGCGGTAATACGTAGGGGGCAAGCGTTATCCGGAATTACTGGGTGTAAAGGGGGTGTAGGCGGGGCGATAAGTCTGATGTGAAA
+
FFFFFFFFFFFFFFFFFFFFFFFFFFFFFFFFFFFFFFFFFFFFFFFF:FFFFFFFFFFFFFFFFFFFFFFFFFFFFFFFFFFFFFFFFFFFFFFFFFFFFFFFFFFFFFFFFFFFF:FFFFFFFFFFFFFFFFFFFFFFFFFFFFFFF:FFFFFFFFFFFFFFFFFFFFFFFFFFFFFFFFFFFFFFFFF:FFFFFFFF,FFF:FFFFFFF,FFFFF,FFFFFFFFFFFFFFFFFFF:FFFF:FFF,:F
@A00881:241:HJW2NDRXX:1:2132:15411:31563 1:N:0:CGAGAGAA+GATTGGAG
GGCTACCCTATGGGATGCAGCAGTGAGGAATATTGGTCAATGGGCGAGAGCCTGAACCAGCCAAGTCGCGTGAGGGAAGAATGTCCTATGGATTGTAAACCTCTTTTGTCGGGGAGCAAAGACAGTCACTTGTGATTGGATGAGAGTACCCGAAGAAAAAGCATCGGCTAACTCCGTGCCAGCAGCCGCGGTAATACGGAGGATGCGAGCGTTATCCGGATTTATTGGGTTTAAAGGGTGCGTAGGCGGC
+
FF,FFFF:F,:FFFF:FFFFFFFFFFFFFFFFFFFFFFFFFF:FFFFFFFFFFFFFFFFFFFFFFFFFFFFFFFFFFFFFFF:FFFFFFF:FFFFFFFFFFFFFFFF:FFFFFFFFFFFF:FFFFFFFFFFFFFFFFFFFFFFFFFFFFFFFFFFFF,FFFFFFF,FFFFF:FFFFFFFFF,FFFFF:FFFFFFFFFFFFFF:FFFFFFFFF:F,,FFF:FFFF,FFFFFFFFFFF:FFFF:FF::,:F:
@A00881:241:HJW2NDRXX:1:2132:24180:31939 1:N:0:CGAGAGAA+GATTGGAG
GGCTACCCTACGGGGTGCAGCAGTGGGGAATATTGGGCAATGGAGGCAACTCTGACCCAGCAACGCCGCGTGAATGATGAAGGTCTTCGGATTGTAAAGTTCTTTAATTGGGGACGAAGAACGTGACGGTACCCAAAGAATAAGCCACGGCTAACTACGTGCCAGCAGCCGCGGCAATACGTAGGTGGCAAGCGTTGTCCGGAATGACTGGGCGTAAAGGGAGCGTAGGCGGCGCGACAAGTTAGGAGTG
+
FF:F,FFF::FFFFFFFF:FF:F:FFFFFFF,FFFFFFFFFFFFFFFFFFFFFFFFFFFFFF:FFFFFFFFFF,FFFFFFFFFFFF,:FFFFFFFFF::FFFFFF:FFFFFFFFFFF,FFF,F:FFFFFF:FFFFF:FFFFFFFFFFFFFFFFFFFFFFFFFFFFF:FFFFFFF,F,F:FFF:FFFFFFFFFFFFFFFFFFFF,FFF:FFFFF:FFFFFF::F:FFFFFF:FFFFFFF:,FFF:FFFFFF
@A00881:241:HJW2NDRXX:1:2132:18756:31970 1:N:0:CGAGAGAA+GATTGGAG
GGCTACCCTACGGGAGGCAGCAGTGGGGAATATTGCACAATGGGGGGAACCCTGATGCAGCGACGCCGCGTGAAGGAAGAAGTATCTCGGTATGTAAACTTCTATCAGCAGGGAAGAAAATGACGGTACCTGACTAAGAAGCCCCGGCTAACTACGTGCCAGCAGCCGCGGTAATACGTAGGGGGCAAGCGTTATCCGGATTTACTGGGTGTAAAGGGAGCGTAGACGGAAGAGCAAGTCTGATGTGAAA
+
F:FFFF:FFFFFFFFFFFFFFFF:FFFFFFFF:F::FFFFFFF::FFFFFFFFF:FFFFFFFFFFFFF::FFFFFFFFFFFFF,FFFFFF,FFFFF:FFFFFFFFFFFFFFFFF:FFFFFFFFFFFFFF:F:FFFFFFFFFFFF,FFFFFFFFFFFFF,FFFFFFFFFFFF:FFFF,:FFFF:FFFFFFFFFFFFFF:FFFFFFFFF,FF:FFFFF,:FFFFFF:FF:FFFFF:FF:FF:,:F:,FFF,:
@A00881:241:HJW2NDRXX:1:2132:26096:32409 1:N:0:CGAGAGAA+GATTGGAG
GGCTACCCTACGGGAGGCACCAGTGGGGAATATTGGTCAATGGGGGAAACCCTGAACCAGCAACGCCGCGTGAAGGAAGAAGGCTTTCGGGTTGTAAACTTCTTTTATCTGAGACGATAGTGACGGTACCTGAGTAAGAAGCTCCGGCTAAATACGTGCCAGCAGCCGCGGTAATACGTATGGAGCACGCGTTATCCGGAATGACTGGGCGTAAAGGGAGTGTAGGTGGCATAGCAAGTTATATGTGAAA
+
FFFFFFFFFFFFFFFFFFFFFFF:FFFFF:FFFFFFFFFFFFFFFFFFFFFFFFF,FFFFF:FFFFFFFFFFFFFFFFFFFFFF:FFFFFFFFFFFFFFFFFFFFFFFFFFFFFFFFFFFFFF:FFF:F:FFFFFFFFFFFFFFFFFFFFFFFFFFFFFFFFFFFFFFFFFFFFFFFFF:FFFFFFF,FFFF,:FFFFFF,FFF:FFFFFFFFFFFFFFFFFF,FFFF:FFFFFFFFFFF:FFFFFFFFF
@A00881:241:HJW2NDRXX:1:2132:31394:33536 1:N:0:CGAGAGAA+GATTGGAG
GGCTACCCTATGGGGGGCAGCAGTGGGGAATATTGGTCAATGGGGGAAACCCTGAACCAGCAACGCCGCGTGAAGGAAGAAGGCTTTCGGGTTGTAAACTTCTTTTATCAAGGACGATAGTGACGGTACTTGATGAATAAGCTCCGGCTAACTACGTGCCAGCAGCCGCGGTAATACGTAGGGAGCGAGCGTTATCCGGATTTACTGGGTGTAAAGGGCGCGTAGGCGGGCAGACAAGTCAGATGTGAAA
+
FF:FFFFFFFFFFFFFFFFFFFFFFFFFFFFFFFFFFFFFFFFFFFFFFFFFFFFFFFFFFFFFFFFFFFFFFFFFFFFFFFFFFFFFFFFFFFFFFFFFFFFFFFFFFFFFFFFFFF,FFFFFFFFFFFFFFFFFFFFFFFFFFFFFFFFFFFFF:FFFFFFFFFFFFFFF:FFFFFFFF,FFFFFFFFFFFFFFFFFFFFFF:FFF:FFF:F,FFFFFFFFFF:FFFFF:FFFFFFF:FFFFFFFFFF
@A00881:241:HJW2NDRXX:1:2132:30743:33943 1:N:0:CGAGAGAA+GATTGGAG
GGCTACCCTACGGGAGGCAGCAGTGAGGAATATTGGTCAATGGGCGGTAGCCTGAACCAGCCAAGCCGCGTGAGGGATTAAGGCCCTATGGGTCGTAAACCTCTTTTGCCGGGGGATAAGAGGCGCCACGTGTGGTGCTGTGAAGGTACCCGGAGAAAAAGCATCGGCTAACTCCGTGCCAGCAGCCGCGGTAATACGGAGGATGCGAGCGTTATCCGGATTTATTGGGTTTAAAGGGTGCGTAGGCGGT
+
FFFFFFFFFFFFFFFFFFFFFFFFFFFFFFFFFFFFFFFFFFFFFFFFFFFFFFFFFFFFFFFFFFFFFFFFFFFFFFFFFFFFFFFFFFFFFFFFFFFFFFFFFFFFFFFFFFF:FFFFFFFFFFFF:F:FFFFFFFFFFFF:FFFFFFF:FFF:FFF:FFFFFFF:FF:FFF::FFFFFF,FFF:FFFFFF:FF:F,FF:FFFF,FFFFFFFFFFFFF:FFFF:FFFF:FF:FF,FFFFFFF:FFFFF
@A00881:241:HJW2NDRXX:1:2132:32660:34100 1:N:0:CGAGAGAA+GATTGGAG
GGCTACCCTATGGGATGCAGCAGTGGGGGATATTGCACAATGGAGGAAACTCTGATGCAGCGATGCCGCGTGAGGGAAGAAGGTTTTCGGATTGTAAACCTCTGTGGAGGGGGACGATAATGACGGTACCCCTTTAGGAAGCCACGGCTAACTACGTGCCAGCAGCCGCGGTAATACGTAGGTGGCGAGCGTTGTCCGGAATTACTGGGTGTAAAGGGAGTGCAGGCGGGAAAGCAAGTCAGAAGTTAAA
+
FF:,,:FF,FFFFFFFFFFFFFF:FFFFFFFFFFFFFFFFFFFFFFFFFFFFFF:FFFFFFFFFFFFF:FFFFFFFF:FFFFFFFFFFFFFFFFFFFFFFFFFFFFFFFFFFFFFFFFFFFFFFFFFFFFFF::F:FFF:FFFFFFF:F:FFFFFFFFFFFFF:FFFFF:FFF,FFFFFFFFFFFFFFFFFFFFFFFFFF:FF,F,,FF,F:FF,FFF,F:F,FFFFFFF:,FFFFFF,FFFFFF,,:F,
@A00881:241:HJW2NDRXX:1:2132:30192:34366 1:N:0:CGAGAGAA+GATTGGAG
GGCTACCCTATGGGGCGCAGCAGTGAGGAATATTGGTCAATGGCCGAAGGGCTGAACCAGCCAAGCCGCGTGAGGGAAGAAGGTGCTAAGTATTGTAAACCTCTTTTGCCGGGGAACAAAGGGGGCCACGCGTGGCCCTGTGAGTGTACCCGGAGAAAAAGCCTCGGCTAACTCCGTGCCAGCAGCCGCGGTAATACGGAGGATGCGAGCGTTATCCGGATTTATTGGGTTTAAAGGGTGCGAAGGCGGC
+
FF,F,FFFFFFFFFFFFFFFFFFFF:FFFFF:FFFFFFFFFFFFFFF:FFFFFFFFFFFFFF:FFFFFFFFFFFFFF,FFFFFFF:F:FFFFFFFFFFFFFFFFFFFFFFFFFFFFF,:,FF:FFFFFFFFFFFFFFFFFFFFFFFF,FFFFF,FF,,FF,F,FFFFFFFFFFFFFFFFFF:FFFF:FFFF,F:FFFFFFFFFF::F,FFF,F,FFFF,F,FFF:FFFFF:FFF:FFF:FF::,FF:FF:
@A00881:241:HJW2NDRXX:1:2132:32289:34835 1:N:0:CGAGAGAA+GATTGGAG
GGCTACCCTATGGGATGCAGCAGTGGGGGATATTGCACAATGGAGGAAACTCTGATGCAGCGATGCCGCGTGAGGGAAGAAGGTTTTCGGATTGTAAACCTCTGTGGAGGGGGACGATAATGACGGTACCCCTTTAGGAAGCCACGGCTAACTACGTGCCAGCAGCCGCGGTAATACGTAGGTGGCGAGCGTTGTCCGGAATTACTGGGTGTAAAGGGAGTGCAGGCGGGAAAGCAAGTCAGAAGTGACA
+
FF::,::F::FFFFFFFF,FFFF:FFFFFFFFFFFFFFF:FFFFFFFFFFFFFFFFFFFFFF,FFFFFFFFFFFFFF:FFFFFFFFFFFFFFFFFFFF:FFFF::FF:FF:FFFFFFFFFFFFFFFFFF:FFFFFFFFFFFFF:FFFFF,FFFFFFFF:FFFFFF:FFFFFFF,FF:FFFFFFFF,FFFFF:FFFFFFFFFFFFF,:FFFFFF:FFFFFFF:F:FFFF:FFFF:FFFFFF,FFFF,FF,F
@A00881:241:HJW2NDRXX:1:2132:26901:35180 1:N:0:CGAGAGAA+GATTGGAG
GGCTACCCTATGGGACGCAGCAGTGGGGAATATTGGGCAATGGGCGCAAGCCTGACCCAGCAACGCCGCGTGAGGGAAGAAGGCTTTCGGGTTGTAAACCTCTTTTACCAGGGACGAAGGACGTGACGGTACCTGGAGAAAAAGCAACGGCTAACTACGTGCCAGCAGCCGCGGTAATACGTAGGTTGCAAGCGTTGTCCGGATTTACTGGGTGTAAAGGGCGTGTAGGCGGAACTGCAAGTCAGATGTG
+
FFFFFFFFFFFFFFFFFFFFFFFFFFFFFFFFFFFFFFFFFFFFFFFFFFFFFFFFFFFFFFFFFFFFFFFFFFFFFFFFFFFFFFFFFFFFFFFF:FFFFFFFFFFFFFFFFFFFFFFF,FFFFFFFFFFFFFFF:FF:FFFFFF,FFFFFFFFFFFFFFFFFFF,F:FFFFFFF:FFFFFFFFFFFFFFFFFFFFFFF:FFFFF::FFFFFFFFFFFF:FFF:F,FFF::F,FFFFF,FFFFF:,:,F
@A00881:241:HJW2NDRXX:1:2132:22643:35603 1:N:0:CGAGAGAA+GATTGGAG
GGCTACCCTACGGGACGCAGCAGTGGGGAATATTGGGCAATGGGCGCAAGCCTGACCCAGCAACGCCGCGTGAAGGAAGAAGGCTTTCGGGTTGTAAACTTCTTTTATGAGGGACGAAGGACGTGACGGTACCTCATGAATAAGCCACGGCTAACTACGTGCCAGCAGCCGCGGTAATACGTAGGTGGCGAGCGTTGTCCGGATTTACTGGGTGTAAAGGGCGCGTAGGCGGGTAGGCAAGTCAGTTGTG
+
FF,::FFFFFFFFFFFFFFFF:FFFFFFFFFFFFF:FFF:FFFFFFFFFFFFFFFFFFFFFFFFFFFFFFFFF:FFFFFFFFFFFFFFFFFFFFFFFFFFFFFFFFFFFFFFFFFFFFFFFFFFFFFFFFFFFFFFFFFFFFFFFFFFFFFFFFFFFFFFFFF:FFFFFFFFFFFF:FFFFFFFFFFFFFFFFFFFFFFF:FFFFF:FFFFFFFFFFFFFFF,FFFFFF,FFF:,FFF:F:FFF:,FFFF
@A00881:241:HJW2NDRXX:1:2132:21314:36182 1:N:0:CGAGAGAA+GATTGGAG
GGCTACCCTACGGGATGCAGCAGTGGGGAATATTGGGCAATGGGCGCAAGCCTGACCCAGCAACGCCGCGTGAAGGAAGAAGGCTTTCGGGTTGTAAACTTCTTTTATGAGGGACGAAGGACGTGACGGTACCTCATGAATAAGCCACGGCTAACTACGTGCCAGCAGCCGCGGTAATACGTAGGTGGCAAGCGTTGTCCGGATTTACTGGGTGTAAAGGGCGCGTAGGCGGGTAGGCAAGTCAGATGTG
+
FF::,FFFF,FFFFFFFFFF::FFFFFFFFFFFFFFFFF,FFFFFFFFFFFFFFFFFFFFFFFFFFFFFFFF:FFFFFFFFFFFFFFFFFFFFFFFF:FFFFFFFFFFFFFFFFFFFF:FFFFFFFFFFFFFF:FFFFFFFF:FFFFFFFFFFFFFFFFFFFFFFFFFFFFFFFFFFFF,FFFFFFF:FFFFFFFF:FFFFFFFFFFF:FFFFFF,FFFFFFFFFFFFF:FFFFFFFF:F:FFFFFFFFF
@A00881:241:HJW2NDRXX:1:2133:10357:1047 1:N:0:CGAGAGAA+GATTGGAG
GGCTACCCTATGGGACGCAGCAGTGGGGAATATTGGGCAATGGGCGAAAGCCTGACCCAGCAACGCCGCGTGAAGGAAGAAGGCCCTCGGGTTGTAAACTTCTTTTGTCAGGGACGAAGGAGTGACGGTACCTGGCGAAAAAGTCACGGCTAACTACGTGCCAGCAGCCGCGGTAATACGTAGGTGGCAAGCGTTATCCGGATTTACTGGGTGTAAAGGGCGTGTAGGCGGGATTGCAAGTCAGATGTGA
+
FFFFFFFFFFFFFFFFFFFFFFFFFFFFFFFFFFFFFFF:FFFFFFFFFFFFFFFFFFFFFFFFFFFFFFFFFFFFFFFFFFFFFFFFFFFFFFFFFFFFFFFFFFFFFFFFFFFFFFFF:FFFFFFFFFFFFFFFFFF,FFFFFFFFFFF:FFFFFFFFFFFFFFFFFFFFFFFFF:FFFFFFFFFFFFFFFFF,FFFFFFFFFFFFFFFFFFFFFFFFFFFFFF:FF:FFFFFFFFFFFFFFFFFF:F
@A00881:241:HJW2NDRXX:1:2133:20392:1172 1:N:0:CGAGAGAA+GATTGGAG
GGCTACCCTATGGGAGGCAGCAGTGGGGAATATTGGTCAATGGGGGGAACCCTGAACCAGCAACGCCGCGTGAAGGAAGAAGGCTTTCGGGTTGTAAACTTCTTTTATCAGGGACGATAGTGACGGTACCTGATGAATAAGCTCCGGCTAACTACGTGCCAGCAGCCGCGGTAATACGTAGGGAGCGAGCGTTATCCGGATTTACTGGGTGTAAAGGGCGCGTAGGCGGGCCGACAAGTCAGATGTGAAA
+
FFFF,FFFF:FFFFFFFFFFFFFFFFFFFFFFFFFFFFFFFF:FFFFFFFFFFFFFFFFFFF:FFFFFFFFFFFFFFFFFFFFF,FFFFFFFFFFFFFFFFFFF:FFFFFFFFFFFFFFFFFF:FF:F,FFF:FFF,FFFFFFF:FFFFF:FFFFFFF:FFF:,FF:FFFF:F,FFFFFFFFFFFFFFFFF,::FFFFF::FF:F:FFFFFFFFFFFFFFFF,F:FFFFFFF:FF:FFF,FFFFFFFFFF
@A00881:241:HJW2NDRXX:1:2133:30327:1470 1:N:0:CGAGAGAA+GATTGGAG
GGCTACCCTATGGGAGGCAGCAGTGGGGAATATTGGTCAATGGGGGAAACCCTGAACCAGCAACGCCGCGTGAAGGAAGAAGGCTTTCGGGTTGTAAACTTCTTTTGTCAAGGACGATAGTGACGGTACTTGACGACTAAGCTCCGGCTAACTACGTGCCAGCAGCCGCGGTAATACGTAGGGAGCGAGCGTTCTCCGGATTTACTGGGTGTAAAGGGCGCGTAGGCGGGCTGTCAAGTCAGATGTGAAA
+
FF:F::F:FFFFFFFFF:FFFFFFFFFFFFFFFFFFFFFFFF:FFFFFFFFFFFFFFFFFFFFFFFFFFFFFFFFFFFFFFFF,FF:FFFF,FFFFF:FFFFFFF:FFFFFFFFFF:FFFFFF:FF:FFFFFFFFF,FFF:FFF:FFFFFFF:FFFF:FFF:F:FFFF:F::FF,FFFFFFFFFFF,,FFF:F:FFFFFFFF:FFFFFFFFFF:F:FFFFFFFFF:FFFFFF:F:F,FFFFFFF:FFF,,
@A00881:241:HJW2NDRXX:1:2133:17788:1955 1:N:0:CGAGAGAA+GATTGGAG
GGCTACCCTATGGGACGCAGCAGTGGGGAATATTGGTCAATGGGGGAAACCCTGAACCAGCAACGCCGCGTGAAGGAAGAAGGCTTTCGGGTTGTAAACTTCTTTTATCAGGGACGATAGTGAGGGTACCTGATGAATAAGCTCCGGCTAACTACGTGCCAGCAGCCGCGGTAATACGTAGGGAGCGAGCGGTATCCGGAGTTACTGGGTGTAAAGGGCGCGTAGGCGGGCTGACAAGTCAGATGTGAAA
+
FFF,,FFFFFFFFFFFFFFFF,F:FFFFF,:,FFFF:FFFFFFFFFFFFFF::FFFFFFFFF,FFFFFFFFF:FFFFFFFFFF:,,F:FFFF,FFFFFF,FFFFF:FFF,F:F,FFFFFF:F,,FFFFFFFFFFF,:FFFFFFFF:FFFFFFFFFFFFFFFFF,FFFFFFFFF:FFFF,,FFFFFFFFFFF,F,FFFFFF,F:F::FFF:F::F:FFFFFF:,FFFFFFFFFFFFF,:F:F:F:FFF:,,
@A00881:241:HJW2NDRXX:1:2133:30734:2080 1:N:0:CGAGAGAA+GATTGGAG
GGCTACCCTATGGGGTGCAGCAGTGAGGAATATTGGTCAATGGGCGGGAGCCTGAACCAGCCAAGCCGCGTGAAGGAAGAAGGTGCAGAGCATCGTAAACTTCTTTTGCCGGGGAACAATATGCGGGACTGGTCCCGTGACGAGCGTACCCGGAGAAAAAGCATCGGCTAACTCCGTGCCAGCAGCCGCGGTAATACGGAGGATGCGAGCGTTATCCGGATTTATTGGGTTTAAAGGGTGCGTAGGCGGC
+
FF:F,F:FF:FFFFFFFFFFFFFFF:FFFFFFFFFFFFFFFFFFFFFFFFFFFF:FFFFFFFFFFFFFFF,F:FFFFFFFFF:FFFFFFFFFFFFFFF:FFFFFFFFFF:FFFFF,FFFFF,FFFFFFFFF:FFFFFFFFFFFFFFFF:FFFFFFFFFF:FFFFFFFFFFFFFFFF:FF:FFFFFF:FFFFFFFFFFFFFFFFFFFFFFFF:FFFFFF:F:,FF,FFFFFF,F,::FFFFFFFFFFF:FF
@A00881:241:HJW2NDRXX:1:2133:29559:2487 1:N:0:CGAGAGAA+GATTGGAG
GGCTACCCTATGGGATGCAGCAGTCGGGAATATTGCGCAATGGAGGAAACTCTGACGCAGTGACGCCGCGTATAGGAAGAAGGTTTTCGGATTGTAAACTATTGTCGTTAGGGAAGATACAAGACAGTACCTAAGGAGGAAGCCCCGGCTAACTATGTGCCAGCAGCCGCGGTAATACATAGGGGGCAAGCGTTATCCGGAATTATTGGGTGTAAAGGGTGCGTAGATGGAGGAGCAAGTTGGTTGTGAA
+
FFFFFFFFFFFFFFFFFFFFFFFFFFFFFFFFFFFFFFFFFFFFFFFFFFFFFFFFFFFFFFFFFFFFFFFFFFFFFFFFFFFFFFFFFFFFFFF:FFFF:FFFFFFFFFFFFFFFFFFFFFFFFFFFFFFFFFFFFFFFFFFFFFFFFFFFFFFFFFFFFFFFFFFFFFFFFFFFFF:FFFFFFFFFFFFFFFFFFFFFFF:FFF:FFFFFFFFFFFFFFF:,FFFFF::F:FF:FFF:FFFFFFFF:,
@A00881:241:HJW2NDRXX:1:2133:30427:3646 1:N:0:CGAGAGAA+GATTGGAG
GGCTACCCTACGGGGCGCACCAGTGGGGAATATTGGGCAATGGGCGCAAGCCTGACCCAGCAACGCCGCGTGAAGGAAGAAGGCTTTCGGGTTGTAAACTTCTTTTCTTGGGGACGAACACAATGACGGTACCTGAGGAATAAGCCACGGCTAACTACGTGCCAGCAGCCGCGGTAATACGTAGGTGGCAAGCGTTATCCGGATTTATTGGGTGTAAAGGGCGTGTAGGCGGGATTGCAAGTCAGATGTG
+
FFFFFFFFFFFFFFFFFFFFFFFFFFFFFFFFFFFFFFFFFFFFFFFFFFFFFFFFFFFFFFFFFFFFFFFFFFFFFFFFFFFFFFFFFFFFFFFFFFFFFFFFFFFFFFFFFFFFFFFFFFFFFFFFFF:FFFFFFFF:FFFFFF:FFFFFFFFFFFFFFFFFFFFFFFFFFFFFFFFFFF:FFFFFFFFFFF:FFFFFFFFFFFFFFFFFFFFFFFFFFFFFFFF:FFFFFFFFFFFFFFFFFFF:FF
@A00881:241:HJW2NDRXX:1:2133:16731:4570 1:N:0:CGAGAGAA+GATTGGAG
GGCTACCCTACGGGGTGCAGCAGTGGGGAATATTGGTCAATGGGGGGAACCCTGAACCAGCAACGCCGCGTGAAGGAAGAAGGCTTTCGGGTTGTAAACTTCTTTTATCTGTGACGATAGTGACGGTAGCAGATGAATAAGCTCCGGCTAACTACGTGCCAGCAGCCGCGGTAATACGTAGGTGGCGAGCCTTGTCCGGATTTACTGGGTGTAAAGGGCGCATAGGCGGGTCGGCAAGTCAGATGTGAAA
+
FFFFFFFFFFFFFFFFFFFFFFFFFFFFFFFFFFFFFFFFFFFFFFFFFFFFFFFFFFFFFFFFFFFFFFFFFFFFFFFFFFFFFFFFFFFFFFFFFFFFFFFFFFFFFFFFFFFFFFFFFFFFFFFFFFFFFFFFFFFFFFFFFFFFFFFFFFFFFFFFFFFFFFFFFFFFFFFFFFFFFFFFFFFFFFFFFFFFFFFFFFFFFFFFFFFF:FFFFFFFFFFFFFFFFFF,:FFFFFFFFFF:FFFFF:
@A00881:241:HJW2NDRXX:1:2133:30852:4664 1:N:0:CGAGAGAA+GATTGGAG
GGCTACCCTATGGGATGCAGCAGTGGGGAATTTTGGACAATGGGCGCAAGCCTGATCCAGCTATTCCGCGTGCGGGAAGACGGCCTTCGGGTTGTAAACCGCTTTAGTGGAGGACGAAAGGCCCATGGAGGATAATGCCGTGGGCTATGACGGTACTCCAAGACTAAGCACCGGCTAACTACGTGCCAGCAGCCGCGGTAATACGTAGGGTGCGAGCGTTAATCGGAATTACTGGGCGTAAAGGGTGTGC
+
FF,,:FFFFF:FFFFFFFFFFFFF:FFFFFFFFFFFFFFFFFFFFFFFFFFFFFFFFFFFFFFFFFFFFFFFFFFFFFFFFFFFFFFFFFFFFFFFFFFFFFF:FFFFFFFFFFFFFFFFFFFFF:FFFFFFFFFFFFFFFFFFFFFFFFFFFFFFFF:FFFF,FFFFFFFFFFFFFFFFFF:FFF,FFFFFF,FFFFFF:FFFFFFFFFFFFFFFFFF:F,,::FF:FFFFFFFFFF::F,FFF,FFF:
@A00881:241:HJW2NDRXX:1:2133:10321:5149 1:N:0:CGAGAGAA+GATTGGAG
GGCTACCCTACGGGGTGCAGCAGTTAGGAATATTCGTCAATGGGGGAAACCCTGAACGAGCAATGCCGCGTGAGTGATGACGGTCTTTATGATTGTAAAACTCTGTTGTAAGGAAAGAACCCTTATCATAGGAAATGATGATAAGTTGACGGTACCTTACCAGAAAGCCCCGGCTAACTACGTGCCAGCAGCCGCGGTAATACGTAGGGGGCGAGCGTTATCCGGATTTATTGGGCGTAAAGTGTGCGTA
+
FFFFFFFFFFFFFFFFFFFFF:FFFFFFFFFFFFFFFFFFFFFFFFFFFFFFFFFFFFFFF:FFFFFFFFFFFFFFFFFFFFFF:FFF:FFFFFFFF,FFFFFFFFFFFFFFFFFFFFFFFFFFFFF::FFFFFFFFFFFFFFFFFFFFFFFFF:FFFFFFFFFFFFFFFFFFFFFFFFFFFFFFFFFFFFFFFFFFF,,FFFFFFFFFFFFFFFFFF,F,FFFFF:,,F:FFFFFF:FFFFFFFFFF::
@A00881:241:HJW2NDRXX:1:2133:30373:5525 1:N:0:CGAGAGAA+GATTGGAG
GGCTACCCTACGGGAGGCAGCAGTGAGGAATATTGGTCAATGGGCGGAAGCCTGAACCAGCCAAGTCGCGTGAGGGATGACGGCCCTACGGGTTGTAAACCTCTTTTGCCGGGGAACAAAAGGCGGGACGCGTCCCGCAGTGGAGTGTACCCGGAGAAAAAGCATCGGCTAACTCCGTGCCAGCAGCCGCGGTAATCCGGAGGATGCGAGCGTTCTCCGGAGTTATTGGGTTTAAAGGGTGCGTAGGCGG
+
FF,,,FF,FFF:F:FFFFFFFFFFFFFFF:FFFFFFFFF:FFFFFFFFFF,FFFFFFFFFFFF,,:FFFFFFFFFFF:FFFFFFFFF,FFFF,FFFF:FF:FF:F,FFFF:FFF,FFFF,,FFFFFFFFFF:FFFFFF,:FFFFFFFFFFFFFFFFF,FF::FFFFFFF:FFF:FFFFFFF:FF,FFFFFF:F:FF,FFFFFFFFFFFF:FFF:::FFF:F,FF,:FFFF:FFFFFFFFFFFFFFFFFFF
@A00881:241:HJW2NDRXX:1:2133:27181:5572 1:N:0:CGAGAGAA+GATTGGAG
GGCTACCCTACGGGAGGCAGCAGTGGGGAATATTGGGCAATGGGCGCAAGCCTGACCCAGCAACGCCGCGTGAGGGAAGAAGGCTTTCGGGTTGTAAACCTCTTTTACCAGGGACGAAGGACGTGACGGTACCTGGAGAAAAAGCAACGGCTAACTACGTGCCAGCAGCCGCGGTAATACGTAGGTTGCAAGCGTTGTCCGGATTTACTGGGTGTCAAGGGCGTGTAGGCGGACCTGCACGTCAGAGGTG
+
FFFFFFFFFFFFFFFFFFFFFFFFFFFFFFFFFFFFFFFFFF:FFFFFFFFFFFFFFFFFFFFFFFFFFFFFFFFFFFFFFFFFFFFFFFFFFFFFFFFFFFFFFFFFFFFFFFFFFFFFFFFFF:FFFFFFFFFFFFFFFFFFFFFFFFFFFFFFFFF:FFFF:F:FFFFFFF,FFFFFF:FFFFFFFF,FF,:FFFFFF:FFFF,FFFFFFFF,FFFFFFFFFFFFFFFFF,FFFFF,FF:FFF,,FF
@A00881:241:HJW2NDRXX:1:2133:28140:6010 1:N:0:CGAGAGAA+GATTGGAG
GGCTACCCTACGGGGGGCAGCAGTGGGGAATATTGGGCAATGGGCGAAAGCCTGACCCAGCAACGCCGCGTGAGGGAAGAAGGCCTTCGGGTTGTAAACCTCTTTTACCAGGGACGAAGGACGTGCCGGTACCTGGAGAAGAAGCACCGGCTAACTACGTGCCAGCAGCCGCGGTAATACGTAGGTTGCGAGCGTTGTCCGGAATTACTGGGTCTAAAGGCCGTGTAGGCGGAACTCCACGTCACATGAG
+
FF,FFFFFFFFFFFFFFFF:FFFFFFFFFFFF,FFFFFFFFF:FFFFFFFFFFFFFFFFFFFFFFFFFFFFFFFFFFF:FFFFFFFFF:FF:FFFF,FFFFFFFFFFF,,FFFFFFF,FF:FFFF,FFFF::FFFFFF,FFF:FFF,,FFFF,:FFFFF:FFFFF::FFF:FFFF,FFFF:F,F:F:FF:FFFFFFFFFFFFFF,F:F::::F,:FF:,,,,F,FFFFFFF:F,FF,FF,:FFF,F,F,F
@A00881:241:HJW2NDRXX:1:2133:22535:6042 1:N:0:CGAGAGAA+GATTGGAG
GGCTACCCTATGGGATGCAGCAGTGGGGAATATTGGGCAATGGGCGCAAGCCTGACCCAGCAACGCCGCGTGAAGGAAGAAGGCTTTCGGGTTGTAAACTTCTTTTATGAGGGACGAAGGATGTGACGGTACCTCATGAATAAGCCACGGCTAACTACGTGCCAGCAGCCGCGGTAATACGTAGGTGGCGAGCGTTGTCCGGATTTACTGGGTGTAAAGGGCGCGTAGGCGGGCAGGCAAGTCAGATGTG
+
FFF,FFFF:,FFFF:FFFFFFFF:FFFFFFFFFFFFFFFFFFFFFFFFFFFFFFFFFFFFFF:FFFFFFFFFFFFFFFFFFFFFFFFFF:FFFFFFFFF:FFFFFFFFFFFFFFFFF,:FFFFFFFFFFFF:FFFFFFFFFFFFFFFFFFF:,FF:FFFFFFFFFFFFFF:FFFFFFFFFFF,FFFFF:FFFFFFFFFFF:FFF:F,:FFFFFF,FF,FFFF:FFFFFFFFFFFF:FFF:F,:F::F::F
@A00881:241:HJW2NDRXX:1:2133:31448:6167 1:N:0:CGAGAGAA+GATTGGAG
GGCTACCCTACGGGACGCAGCAGTGAGGAATATTGGTCAATGGGCGGAAGCCTGAACCAGCCAAGTCGCGTGAGGGATGACGGCCCTACGGGTTGTAAACCTCTTTTGCCGGGGAACAAAAGGCGGGACGCGTCCCGCAGTGGAGTGTACCCGGAGAAAAAGCATCGGCTAACTCCGTGCCAGCAGCCGCGGTAATACGGAGGATGCGAGCGTTATCCGGATTTATTGGGTTTAAAGGGTGCGCAGGCGG
+
FFFFFFFFFFFFFFFFFFFFF:FFFFFFFFFFFFFFFFFFFFFFFFFFFFFFFFFFFFFFFFFFFFFFFFFFFFFFFFFFFFFFFFFFFFFFFFFFFFFFFFFFFFFFFFFFFFFFFFF,FFFFFFFF:FFFFFFFF::FFFFFFFFFFFFF:FFF:FFFFFFFFF:FFFFFFFFFF:FFFFFFFFF:FFFFFF,FF:FFFFF:FFFFFFFF,F,FFFFF:F,F,FFFFFFFF:F,FFFF,FFF:FFFFF
@A00881:241:HJW2NDRXX:1:2133:27317:6809 1:N:0:CGAGAGAA+GATTGGAG
GGCTACCCTACGGGACGCAGCAGTGGGGGATATTGCACAATGGGGGGAACCCTGATGCAGCGATGCCGCGTGAGGGAAGAAGGTTTTCGGATTGTAAACCTCTGTGGAGGGGGACGATAATGACGGTACCCCTTTAGGAAGCCACGGCTAACTACGTGCCAGCAGCCGCGGTAATACGTAGGTGGCGAGCGTTGTCCGGACTTACTGGGTGTAAAGGGAGTGCAGGCGGGAAAGCAAGTCAGAAGTGAAA
+
FFFF,FFFFFFFFF:FFFFFFFF,:FFFFFF,FFFFFF::FFFFFFFFFFFFFFFFFFFFFFFFFFFFFFFFFFFFF:FFFFFFFFFF:FFFFFFFFF:FFFFFFFFFFFFFF,FFFFFFFFFFFFFF:FFFF:FFFFFFFFFFFFFFF::FFFFFFFF:FFF:FFFFFFFFF,FFFF:FFFFFFFFFFFF,FFFFFFF::FFFFFFFFFFFF,FFFFFFFF,:FFFFFFF,FFF:FF:F,FFFFFFFFF
@A00881:241:HJW2NDRXX:1:2133:27389:7592 1:N:0:CGAGAGAA+GATTGGAG
GGCTACCCTACGGGGGGCAGCAGTGAGGAATATTGGTCAATGGGCGGAAGCCTGAACCAGCCAAGTCGCGTGAGGGATGACGGCCCTACGGGTTGTAAACCTCTTTTGCCGGGGAACAAAAGGCGGGACGCGTCCCGCAGTGGAGTGTACCCGGAGAACAAGCATCGGCTCACTCCGTGCCAGCAGCCGCGGTCATACGGAGGATGCGAGCGTTATCCGGATTTATTGGGTTTAAAGGGTGCGTAGGCGG
+
FFFFFFFFFFFFFFFFFFFFFFFFFFFFFFFFFFFFFFFFFFFFFFFFFFFFFFFFFFFFFFFFFFFFFFFFFFFFFFFFFFFFFFFFFFFFFFFFFFFFFFFFFFFFF:FFFFF,FF,,,FFFFFF:FFFFFFFFFFFFFFFFFFFFFFFFFFFF,F,F:FFFFFFFFF,FFFF:FFFFFF:::FF,:FFFF,FF:FFFFFFFFFFFFFFF,F,FF:FFF,FF:F:FFFF,FF,,FFFFFF,F:FFF:F
@A00881:241:HJW2NDRXX:1:2133:31873:7842 1:N:0:CGAGAGAA+GATTGGAG
GGCTACCCTACGGGATGCAGCAGTCGGGAATATTGCGCAATGGAGGAAACTCTGACGCAGTGACGCCGCGTATAGGAAGAAGGTTTTCGGATTGTAAACTATTGTCATTAGGGACGAGAAAGGACGGTACCTAAGGAGGAAGCCCCGGCTAACTATGTGCCAGCAGCCGCGGTAATACATAGGGGGCGAGCGTTATCCGGAATTATTGGGTGTAAAGGGTGCGTAGACGGGATTGTAAGTTAGTAGTGAA
+
FFFFFFFFFFFFFFFFFFFFFFFFFFFFFFFFFFFFFFFFFFFFFFF:FFFFFFFFFFFFFFFFFFFFFFFFFFFFFFFFFFFFFFFFFFFFFFFFFFFFFFFFFFFFFFF,FFFFFFF:FFFFFFFFFFFFFFFFFFFFFFFFFFFFFFFFFFFFFFFFFFFFFFFFFFFFFF:FFFFF:FFFFFFFFFFF,F,FFFFFFFFFFFFFF:FFFFF,FF:F,FFFFFFFFFFFFFFFFFFFFFF:FFFFF,
@A00881:241:HJW2NDRXX:1:2133:19316:7983 1:N:0:CGAGAGAA+GATTGGAG
GGCTACCCTACGGGAGGCAGCAGTGGGGAATATTGGGCAATGGAGGCAACTCTGACCCAGCAACGCCGCGTGAGCGATGAAGGTCTTCGGATTGTAAAGCTCTTTAAGTGGGGACGAAGAAAGTGACTGTACCCACAGAATAAGCCTCGGCTAACTACGTGCCAGCAGCCGCGGTAATACGTAGGAGGCAAGCGTTATCCGGAATGACTGGGCGTAAAGGGTGCGTAGGTGGTCTTGCAAGTTAGTAGCG
+
FFFFFFFFFFFFFFFFFFFFFFFFFFFFFFFFFFFFFFFFFFFFFFFFFFFFFFFFFFFFFFFFFFFFFFFFFFFFFFFFFFFFFFFFFFFFFFFFFFFFFFFFFFFFFFFFF:FFFFFFFFFFFFFFFFFFF:FFFFFFFFFFFFFFFFFF:FFFFFFFFFFFFFFFFFFFFFFFFFFFF,F:FFFFF:FFFFFFFFFFFFFFFFFFFFFF:F:FFF,FFFFFF:FFFFF,FFFFFFFFFFFFF:FFF,
@A00881:241:HJW2NDRXX:1:2133:14724:8140 1:N:0:CGAGAGAA+GATTGGAG
GGCTACCCTATGGGACGCAGCAGTGGGGAATATTGGTCAATGGGGGAAACCCTGATGCAGCGACGCCGCGTGAGTGAAGAAGTATTTCGGTATGTAAAGCTCTATCAGCAGGGAAGATACTGACGGTACCTGAATACGAAGCCCCGGCTAACTACGTGCCAGCAGCCGCGGTAATACGTAGGGGGCAAGCGTTATCCGGATTTACTGGGTGTAAAGGGTGCGTAGGTGGCATGGCAAGTCAGAAGTGAAA
+
FFFFFFFF,FFFFFFFFFFFFFFFFFFF:FFFF,FF:F::FFFFFFF:FFFFFF:FFF,FFFFFFFFFFF:FFFFFFFF::FFFFFFFFFF,,FF::FFF:FFFFFFFFFFFF:,FFF:,FFFFFFF,FFFFF,FF,,FFFF:F:FFFF,F:FF:F:FF:,FFFFFFF:FFF:,:,FF::FFFFFFF:FFF:F,F:FFF:F:,FFFFFFFF,::FFF:FFFFF:FFFFF:FFFF:F,FFFFFF,F,FFFF
@A00881:241:HJW2NDRXX:1:2133:24487:8547 1:N:0:CGAGAGAA+GATTGGAG
GGCTACCCTATGGGAGGCAGCAGTGGGGAATATTGGGCAATGGAGGAAACTCTGACCCAGCAACGCCGCGTGAATGATGAAGGTCTTCGGATTGTAAAGTTCTTTTCTGAGGGAAGAAGAAAGTGACGGTACCTCAGGAATAAGCCTCGGCTAACTACGTGCCAGCAGCCGCGGTAATACGTAGGAGGCAAGCGTTATCCGGAATGACTGGGCGTAAAGGGTGCGTAGGTGGTTTGGCAAGTTAGTAGCG
+
FFFFFFFFFFFFFFFFFFFFFFFFFFFFFFFFFFFFFFFFFFFFFFFFFFFFF:FFFFFFFFFFFFFFFFFFF:FFFFFFFFFFFFFFFFFFFFFFFFFFFFFFFFFFFFFFFFFFFFFFF:FFFFFFFFFFFFF:F,FFFFFF:FFFFFFFFFFFFFFFFFFFFFFFFFFFFFFF,FFFFFFFFFFFFFF,FF:FFFFFFFFFFFFFFFFFFFFFF:FFFFFFFFFFFFFFFFFFFFFFFFF:FFFFFF
@A00881:241:HJW2NDRXX:1:2133:14968:8656 1:N:0:CGAGAGAA+GATTGGAG
GGCTACCCTATGGGATGCAGCAGTTAGGAATATTGGGCAATGGAGGGAACTCTGACCCAGCAACGCCGCGTGAAGGAAGAAGGTTTTCGGATTGTAAACTTCTGATCTGTGGGAAGAAGAAAGTGACGGTACCACAGGAGAAAGCCACGGCTAACTACGTGCCAGCAGCCGCGGTCATACGTAGGTGGCGAGCGTTGTCCGGACTAACTGGGCGTAAAGGGAGCGTAGGTGGTGATTTAAGTTAAATGTG
+
FFF::FFF,,,FFF:FFFFFFFFFF,FF,FF:FFFFFF:F:FF,FFFF:FFFFFFFFFFFFF:FFFFFFFFFFFFFF:FF:FFFFFFFFFFFFFFFFFFFFFFFFFFFFFFFF:FFF,FFFFFF:FFFF:FFF,:,FFFFFFFFFFFFFFFF:FFF:FFFFFF,FFFFFFFFFFF,FF,FFFFF,FFFFFFFFF:,FFFFFFF,F,FFFFFFF:FFFFFFFFFFF:FFF,:F,FF,FFF,FF:FFFFFFF
@A00881:241:HJW2NDRXX:1:2133:28899:8797 1:N:0:CGAGAGAA+GATTGGAG
GGCTACCCTATGGGACGCAGCAGTGGGGAATATTGGGCAATGGAGGCAACTCTGACCCAGCAACGCCGCGTGAACGAAGAAGGCCTTCGGGTTGTAAAGTTCTTTAATTGGGGACGAAGAAAGTGACGGTACCCAAAGAATAAGCCACGGCTAACTACGTGCCAGCAGCCGCGGTACTACGTAGGTGGCAAGCGTTGTCCGGAATGACTGGGCGTAAAGGGAGCGTAGGCGGCGCGTCAAGTTAGGAGTG
+
FFFFFFFFFFFFFFFFFFFFFFFFFFFFFFFFFFFFFFFFFFFFFFFFFFFFFFFFFFFFFFFFFFFFFFFFFFFF:FFFFFFFF,FFFFF:FF:FFF:FFFFFFFFFFFFFFFFF:FFFFFFFFFFFFFFFFFFF:FFFFFFFFFFFFFFFFFFFFFFFFFFFFFF:F:FFFF,F,FFFFF:FFFFFFFFFFFFFFFFFFFFFFF:,FFFFFFFFF:F:FF:FFFFFF:FFFFFF,F:,F:F,F,:FFF
@A00881:241:HJW2NDRXX:1:2133:25590:8860 1:N:0:CGAGAGAA+GATTGGAG
GGCTACCCTACGGGACGCACCAGTGGGGGATATTGCACAATGGGGGGAACCCTGATGCAGCGACGCCGCGTGGAGGAAGAAGGTTTTCGGATTGTAAACTCCTGTCGTGCGGGACGATAATGACGGTACCGCACAAGAAAGCCACGGCTCACTACGTGCCAGCAGCCGCGGTAAAACGTAGGTGGCAAGCGTTGTCCGGACTTACTGGGTGTCAAGGGAGCGCAGGCGGGCTGACAAGTTGGAAGTGAAA
+
FFF::FFFF,FFFF:FFFFFFFFFFFFFFFF,FFFFF:FFFFFFFFFFFFFFFF:FFFFFFFFFFFFFFFFFFFFFFFF::FFFFFF:FF:FFFFFFFFFFFFFFFFFFFFFF:FFFFF,FFF:FFFF:FFFF,F,FFF:FF::FFFFF,F,FFFFFFFFFFFFFFFFFFFF,F,FFF,FFF:FFF,FFF:,FFFFFFFF:::F,FFFFFFF:F,FFFF:F:FFFFFFFF,F:,:F:F,FFF,FFFFF,,
@A00881:241:HJW2NDRXX:1:2133:26205:9549 1:N:0:CGAGAGAA+GATTGGAG
GGCTACCCTATGGGGGGCAGCAGTGGGGGATATTGCACAATGGAGGGAACTCTGATGCAGCGATGCCGCGTGAGGGAAGAAGGTTTTCGGATTGTAAACCTCTGTGGAGGGGGACGATAATGACGGTACCCCTGTAGGAAGCCACGGCTAACTACGTGCCAGCAGCCGCGGTAATCCGTAGGTGGCGAGCGTTGTCCGGAATTACTGGGTGTTCAGGGAGTGCCGGCGGGAAGGCAAGTCAGAAGTGAAA
+
FF:F:F:FFFFFFFFFFF:FF:F,FFFFF,FFFFFFFFFFFFFFFFFF,FFF:FFFFFFFFFFFFFFFFF,F,FFFFFFFFFFFFF:FFFF,FFF,FFFFFFFF,FFFFFFFF,FFFFFFFFFFFF:,FFFFF,FFFF:FFFFFF:FFFFFF:,FF:FFFFFF:FFFFFFFFF::,:FFFF:F:F,FF:F:,FFF::FF:FFFFF,FFFFF,,:,FFFF:F:F,FF:FFF:FFFFF,:F:,F,,F,FF:,
@A00881:241:HJW2NDRXX:1:2133:11605:9596 1:N:0:CGAGAGAA+GATTGGAG
GGCTACCCTACGGGGCGCAGCAGTGAGGAATATTGGTCAATGGGCGAGAGCCTGAACCAGCCAAGTCGCGTGAGGGAAGAATGTCCTATGGATTGTAAACCTCTTTTGTCGGGGAGCAAAGACAGTCACTTGTGATTGGATGAGAGTACCCGAAGAAAAAGCATCGGCTAACTCCGTGCCAGCAGCCGCGGTAATACGGAGGATGCGAGCGTTATCCGGATTTATTGGGTTTAAAGGGAGCGTAGGCGGA
+
FFFFFFFFFFFFFFFFFFFFFFFFF:FFFFFFFFFFFFFFFFFFFFFFFFFFFFFFFFFFFFF:FFFFFFFF:FFFFFFFFFFFF,FFFFFFFFFFFFFFFFFFFFFF::FFFFFFFFF:FFFFFFFFF::FFFFF,FFFFFFFFFFFFFFF:FFF:FFFFFFFFFFFFF:FFFFFFFFFFFFFFFFFFFFF:FFFFFFFFFFFFFFFFFFFFFFFFF:FFF:FFFFFF:FF:FFFFFFFFFFFFF:FFF
@A00881:241:HJW2NDRXX:1:2133:22037:9815 1:N:0:CGAGAGAA+GATTGGAG
GGCTACCCTATGGGGGGCAGCAGTGGGGAATATTGGTCAATGGGGGAAACCCTGAACCAGCAACGCCGCGTGAAGGAAGAAGGCTGTCGGGTTGTAAACTTCTTTTACCGGGGACGCTCGTGCCGGTACCTGGTGAATAAGCTCCGGCTAACTACGTGCCAGCAGCCGCGGTCATACGTAGGGAGCGAGCGTTATCCGGATTTACTGGGTGTAAAGGGCGCGTAGGCGGGCTGACAAGTCAGATGTGAAC
+
FF:FFFFF,FFFFF:FFFFFF,FF:FFFFFFF,FFFFF,FFFF::FFFFFFFFFFFF:,FFFFFFF:FFF,FFFFFF:FFFFFFF,FF:F:FF:FF,F:FFF,FFFFFFFFF:FFF,F,:,F:FF:FF:FFF:FFF,F,FFFFFFFFFFF:FFFFFFFFFFFFF:FFF:F:FFF,F:FFFFFFFFFFF:F:F,,FFFFF,FFFFFFFFF:FF,F:FF:FF:::F:FFFFFFFFF:::FFFF:F:FFFFF,
@A00881:241:HJW2NDRXX:1:2133:32759:9940 1:N:0:CGAGAGAA+GATTGGAG
GGCTACCCTACGGGACGCAGCAGTGAGGAATATTGGTCAATGGGCGAGAGCCTGAACCAGCCAAGTCGCGTGAGGGAAGAATGTCCTATGGATTGTAAACCTCTTTTGTCGGGGAGCAAAGACAGTCACTTGTGATTGGATGAGAGTACCCGAAGAAAAAGCATCGGCTAACTCCGTGGCAGCAGCCGCGGTAATACGGAGGATGCGAGCGTTCTCCGGATTGATTGGGTGTCATGGGTGCGCAGGCGGG
+
FFFFFF,F:FFFFF,FFFFFFFF:FFFF:FF:FFFFF:FF:FFFFF:FFFFF:FFFF:,FFFF::FFFFFFFFFFF::FF:FFFF,,F:FF:FFFF,FF,FFFF,:FFF:FFFFFFFF,FFFF,FF:F::FF:FFFFFFF,F:FFFF,:,:F,FFF:FFFFF,FFFF,F,FFFF:FFF,FFFF,:FFFFF:FFFFF:FFFFFFFFFFFFFFFF,F:FFFF,F,:F:F:FF,::F,FFFFFFFFF:,FFFF
@A00881:241:HJW2NDRXX:1:2133:23384:10019 1:N:0:CGAGAGAA+GATTGGAG
GGCTACCCTATGGGACGCAGCAGTGAGGGATATTGCACCATGGGGGGAACCCTGATGCAGCGATGCCGCGTGGAGGAAGAAGGCCTTCGGATTGTAAACTCCTTTTGTCAGGGACGATAATGACGGTACCTGAAGAAAAAGCTCCGGCTAACTACGTGCCAGCAGCCGCGGTAATACGTAGGGAGCGAGCGTTGTCCGGCATTACTGGGTGTCAAGGGAGCGCAGGCGGGACAGCAAGTCAGATGTGAAA
+
FFF:,FFF:F:FFFFFFFFFFFFFFFFFFFFFFFFFFF,FFF:FFFFFFFFFFFFFFFFFFFFFFF:FFFFFFFFFFFFFFFFFFFFFFFFFFFFFFFFFF:FFFFFFFFFFFFFFFF:FFFFFFFFFFFFFFFFFFFFFFFFFFFFFFFFFFFFFF:FFFFFFFFFFFFFFFFFFFFF:FFFFFFFFFF:FFFFF:FF,FFFFFFFFFFFF,FF:F:FF::FFF:FF:FF:FFFF:FFFFF:,FFFF,F
@A00881:241:HJW2NDRXX:1:2133:31783:10254 1:N:0:CGAGAGAA+GATTGGAG
[truncated: 55,935,802 more chars]
