# Supplementary material for: Environmental enrichment changes rabbits’ behavior, serum hormone level and further affects cecal microbiota
Source: PeerJ. 2022 Mar 9;10:e13068. doi: 10.7717/peerj.13068 (PMC8917805; doi:10.7717/peerj.13068)
Supplement: Supplemental Information 9 [file peerj-10-13068-s009.gz › FDMP20H000700-1a_L1_FKDO202078137-1A.raw_2.fq]

@A00881:241:HJW2NDRXX:1:2101:21224:10598 2:N:0:CGAGAGAA+GATTGGAG
GGTAGCGGACTACCTGGGTATCTAATCCTGTTTGCTCCCCACGCTCTCGCGCCTCAGCGTCAGTTGTCGTCCAGCAATCCGCCTTCGCCACTGGTGTTCTTCCGTATATCTACGCATTTCACCGCTACACACGGAATTCCGATTGCCTCTCCGATACTCAAGACCGGCAGTTTCAAATGCAGGCTATGGGTTAAGCCCATAGTTTTCACATCTGACTTGCAGTTCCGCCTACACGCCCTTTACACCCAGT
+
FFFFFFFFFFFFFFFFFFFFFFFFFFFFFFFFFFFFFFFFFFFFFFFFFFFFFFFFFFF:FFFFFFFFFFFFFFFFFFFFFFFFFFFFFFFFFFFFFFFFFFFFFFFFFFF:FFFFFFFFFFFFFFFF:FFFFFFFFFFFFFFFFFFFFFFF,FFFFFFFFFFFFFFFFF:FFF:FFFFFFFFFF:FFFFFFFFFFFFFFFFFFFFFF::F::F:FFFFF:FFFFF:FFF:FFFFFFFFFFFF:FF:FFF
@A00881:241:HJW2NDRXX:1:2101:13810:24846 2:N:0:CGAGAGAA+GATTGGAG
GGTAGCGGACTACATGGGTATCTAATCCTGTTTGCTCCCCACGCTTTCGAGCCTCAACGTCAGTTACCGTCCAGCAGGCCGCCTTCGCCACTGGTGTTCTTCCTAATATCTACGCATTTCACCGCTACACTAGGAATTCCGCCTGCCTCTCCGGCACTCCAGCACCACAGTTTCCAAAGCAGTCCCCGCGTTAAGCGCCGGGCTTTCACTTCAGACTTGCCATGCCGTCTACGCTCCCTTTACACCCAGT
+
FFFFFFFF:FFFFFFFFFFFFFFFFFFFFFFFFFFFFFFFFFFFFFFFFFFFFFFFFFFFFFFFFFFFFFFFFFFFFFFFFFF,FFFFFFFFFFFFFFF:FFFFFFFFFFFFFFFFFFFFFFFFFFFFFFF:FFFFFFFFFFFFFFFFFFFFFFFFFFFFFFFFFFFFFFFFFFFFF:FFFFFFFFFFF:FFFFFFFFFFFFFFFFFFFFFFFFFFF:FFFFFFF:FF:F:FFFFFFFFFFFFFFFFFF:
@A00881:241:HJW2NDRXX:1:2102:22245:5478 2:N:0:CGAGAGAA+GATTGGAG
GGTAGCGGACTACTCGGGTATCTAATCCTGTTCGATACCCACGCCTTCGTGCTTCAGCGTCAGTCGGGCGCCGGTACGCTGCCTTCGCAATCGGAGTTCTGCGTGATATCTATGCATTTCACCGCTACACCACGCATTCCGCGTACTTCTCGCCCACTCAAGTCAGCCAGTTTCAACGGCTCGGCGAGGTTGAGCCCCGCAATTTTACCGCTGACTTAACAGACCGCCTACGCACCCTTTAAACCCAATA
+
FFFFFFFFFFFFFFFFFFFFFFFFFFFFFFFFFFFFFFFFFFFFFFFFFFFFFFFFFFFFFFFFFFFFFFFFFFFFFFFFFFFFFFFFF,FFFFFFFFFFFFFFFFFFFFF,FFFFFFFFFFFFFFFFFFFFFFFFFFFFFFFF:FFFFFFFFFFFFFF:FFFFFFFFFFFFFF:FFFFFFFFFFFFFFFFFFFFFFFFFF:F:FFFFF:FFFFFF:FFFFFFF,F:FF,FF:FFFF::FFFFFFF:F,,
@A00881:241:HJW2NDRXX:1:2102:20076:15749 2:N:0:CGAGAGAA+GATTGGAG
GGTAGCGGACTACTAGGGTATCTAATCCTGTTTGCTCCCCACGCTTTCGCGCCTCAGCGTCAGTTACTGTCCAGTAGACCGCCTTCGCCACTGGTGTTCTTCCTTATATCTACGCATTTCACCGCTACACAAGGAATTCCGTCTACCTCTCCAGCACTCAAGACATACAGTTTCAAATGCAGTTTATGGGTTAAGCCCATAGATTTCACATCTGACTTGCACGCCCGCCTACGCGCCCTTTACACCCAGT
+
FFFFFFFFFFFFFFFFFFFFFFFFFFFFFFFFFFFFFFFFFFFFFFFFFFFFFFFFFFFFFFFFFFFFFFFFFFFFFFFFFFFFFFFFFFFFFFFFFFFFFFFF:FFFFFFFFFFFFFFFFFFFFFFFFFFFFFFFFFFFFFFFFFFFFFFFF:FFFFFF,F:FFFFFFFFFF:FFFFFFFFFFFFFFFFFFFF:FFFFFFFFFFFFFFFFFFFFFFFFFFFFFFFFFF:,FFFFFFFFFFFF:FFFFFF
@A00881:241:HJW2NDRXX:1:2102:3332:32095 2:N:0:CGAGAGAA+GATTGGAG
GGTAGCGGACTACAAGGGTATCTAATCCTGTTTGCTCCCCACGCTCTCGCGCCTCAGCGTCAGTTGTCGTCCAGCAATCCGCCTTCGCCACTGGTGTTCTTCCGTATATCTACGCATTTCACCGCTACACACGGAATTCCGATTGCCTCTCCGATACTCAAGACCGGCAGTTTCAAATGCAGGCTATGGGTTAAGCCCATAGTTTTCACATCTGACTTGTCAGCCCGCCTACGCGCCCTTTACACCCAGT
+
FFFFFFFFFFFFFFFFFFFFFFFFFFFFFFFFFFFFFFFFFFFFFFFFFFFFFFFFFFFFFFFFFFFFFFFFFFFFFFFFFFFFFFFFFFFFFFFFFFFFFFFFFFFFFFFF:FFFFFFFFFFFFFFFFFFFFFFFFFFFFFFFFFFFFFFFFFFFFFFFFFFF:FFFFFFFFFFFF:FFF:FFFFFFFFFFFF:F:FFF:FFF:F,:FFFFFFFFFF:FFFFFFFFFF,FF,FFFFFFF:FF:FFFFF:
@A00881:241:HJW2NDRXX:1:2103:26051:13698 2:N:0:CGAGAGAA+GATTGGAG
GGTAGCGGACTACCTGGGTATCTAATCCTGTTCGATACCCACGCCTTCGTGCTTCAGCGTCAGTCGGGCGCCGGTACGCTGCCTTCGCAATCGGAGTTCTGCGTGATATCTATGCATTTCACCGCTACACCACGCATTCCGCGTACTTCTCGCCCACTCAAGTCAGCCAGTTTCAACGGCTCGGCGAGGTTGAGCCCCGCAATTTTACCGCTGACTTAACAGACCGCCTACGCACCCTTTAAACCCAATC
+
FFFFFFFFFFFFFFFFFFFFFFFFFFFFFFFFFFFFFFFFFFFFFFFFFFFFFFFFFFFFFFFFF:FFFFFFFFFFFFFFFFFFFFFFFFFFFFFFFFFFFFFFFFFFFFFFFFFFFFFFFFFFFFFFFFFFFFFFFFFFFFFFFFFFFFFFFFFFFFFFFFFFFFFFFFFFFFFFFFFF::FFFFFFFFFFFFFFFFFFFFFFFFFF,FFFFFFFFFF:FFFFFF:FF,FFFFFFFFFF,FFFFFF:F,
@A00881:241:HJW2NDRXX:1:2103:12274:14199 2:N:0:CGAGAGAA+GATTGGAG
GGTAGCGGACTACGTGGGTATCTAATCCTGTTTGCTCCCCACGCTTTCGCGCCTCAGCGTCAGTTGTCGTCCAGCTAGCCGCCTTCGCCACTGGTGTTCCTCCGTATATCTACGCATTTCACCGCTACACACGGAATTCCGCTTGCCTCTCCGATACTCAAGATAGACAGTTTCAAATGCCGTTTCCGGGTTGAGCCCGGAGATTTCACATCTGACTTGCCTACACGCCTACGCGCCCTTTACACCCAGT
+
FF,:FFFFF:FFFFFFFFFFF:FF:FFFFF:FFF:FFFFFFFFFFFFFFFFF,FF,FFF:FFFFFFFFFF:FFFF,FFFFFFFFFFFFFF:FFFF:FFF:F:FFFFFFF:FFF:FFFFFFFF:FFFFF:F:FFFFFFFFF,FF,FF:FFFFFFFFFFFF,FFFFF:F:FFFFFF::F:FF,FF:FF,FFF,F:FFFFF,:FFFFFFFFFFFFF,F:FFFFF:F:,,:FFFF,::FFFFFF,F,F:FFF,F
@A00881:241:HJW2NDRXX:1:2103:17833:30592 2:N:0:CGAGAGAA+GATTGGAG
GGTAGCGGACTACTCGGGTATCTAATCCTGTTTGCTCCCCACGCTTTCGTGCCTCAACGTCAGTTACAGTCCAGAAAGTCGCCTTCGCCACTGGTGTTCCTCCTAATATCTACGCATTTCACCGCTACACTAGGAATTCCACTTTCCTCTCCTGCACTCAAGAAAACCAGTTTTAGTTGCAGTTCCTCAGTTGAGCCGAGGGATTTCACAACTAACTTAATTTCCCGTCTACGCACCCTTTACACCCAAT
+
FFFFFFFFFFFFFFFFFFFFFFFFFFFFFFFFFFFFFFFFFFFFFFFFFFFFFFFFFFFFFFFFFFFFFFFFFFFFFFFFFFFFFFFFFFFFFFFFFFFFFFFF,FFFFFFFFFFF:F:FFFFFFFFFFFF,FFFFFFFFFFFF,FFFFFFFFFFFFFF,FFFFFFFFFFFFFFFF:FFFFFFFF:FFFFFFFFFFFFFFFFFF:FFFFFFFFFFFFFFFFFFFFFFFFFFFFF:FFFFFFF::FFFF,F
@A00881:241:HJW2NDRXX:1:2103:22896:31438 2:N:0:CGAGAGAA+GATTGGAG
GGTAGCGGACTACTTGGGTATCTAATCCTGTTTGCTCCCCACGCTTTCGCGCCTCAGCGTCAGTTTCAGTCCAGAAAGCCGCCTTCGCCACTGGTGTTCCTACCGATCTCTACGCATTTCACCGCTACACCGGTAATTCCGCTTTCCTCTCCTGCACTCCAGCCCGTCAGTATCAAAGGCACTTCCAACATTGAATGCTGGACTTTCACCCCTGACTTAACAGGCCGCCTACGCGCCCTTTACGCCCAAT
+
FF:FFFFF:FFFFFFFFFFFFFFFFFFF,FFFFFFFFFFFFFFFFFFFFFFFFFFFFFFFFFFFFF:FFFFFFFFFFFFFFFFFFFFFFFFFFFFFFFFFFFFFFF,FFFFFF:FFF,FFFFFFFFFFFFFFFFF,FFFFFFFFFFFFFFFFFFFFFFFFFFFFFFFFFFFFFFF,FFFFFFFFFFFF,F:F:FFFFF:FFFFF:FFFFFFFFFFFFFFFFFFF::FFF:FF:F,F,F,FF,FF,:F,,F
@A00881:241:HJW2NDRXX:1:2103:5168:32268 2:N:0:CGAGAGAA+GATTGGAG
GGTAGCGGACTACTTGGGTATCTAATCCTGTTTGCTCCCCACGCTTTCGTGCCTCAGTGTCAGTACCAGTCCAGTAAGCCGCCTTCGCCACTGGTGTTCCTCCTAATATCTACGCATTTCACCGCTACACTAGGAATTCCGCTTACCTCTCCTGTACTCCAGCCTGACAGTTTCAAAAGCAGTCCGCGGGGTTGAGCCCCGGGTTTTCACTTCTGACTTGCCATGCCACCTACGCACCCTTTACACCCAG
+
FFFF:FFFFFFFFFFFFFFFFFFFFFFFFFFFFFFFFFFFFFFFFFFFFFFFFFFFFFFFFFFFFFFFFFFFFFF:FFFFFFFFFFFFFFFFFFFFF,FFFFFFFFFFFFFFFFFFFFFFFFFFFFFFFFFFFFFFFFFFFFFFFFFFFFFFFFFF:FFFFFFFFFFFFFFFFF:FFF:FFFFFFFFFFFFFFF:F:FFFF:F:FFFFF:F:FFFFFFFFFFFFF:FFF::FFF:,F:F,FF:FFFFF:F
@A00881:241:HJW2NDRXX:1:2103:2275:36746 2:N:0:CGAGAGAA+GATTGGAG
GGTAGCGGACTACGTGGGTATCTAATCCTGTTTGCTCCCCACGCTTTCGAGCCTCAGCGTCAGTAAAAGCCCAGCAAGCCGCCTTCGCCACCGGTGTTCCTCCTGATATCTACGCATTTCACCGCTACACCAGGAATTCCGCTTGCCTCTACTTCACTCAAGAACTACAGTTTCAAATGCAGCCCGTGGGTTAAGCCCACGTATTTCACATCTGACTTGCAATCCCGCCTACGCTCCCTTTACACCCAGT
+
FFFFFFFFFFFFFFFFFFFFFFFFFFFFFFFFFFFFFFFFFFFFFFFFFFFFFFFFFFFFFFFFFFFFFFFFFFFFFFFFFFFFFFFFFFFFFFFFFFFFFFFFFFFFFFFFFFFFFFFFFFFFFFFFFFFFFFFFFFFFFFFFFFFFFFFFFFFFFFFFFFFFFF:FFFFFFFFFFFFFFFFFFFFFF:FFFFFF:FFFFFFF:FFFFF:FFFFFFFFFFFFFFFFFFFFF,:FFFFFFFFFFFFFFFF
@A00881:241:HJW2NDRXX:1:2104:15031:31438 2:N:0:CGAGAGAA+GATTGGAG
GGTAGCGGACTACCTGGGTATCTACTCCTGTTTGCTCCCCACGCTCTCGCGCCTCAGCGTCAGTTGTCGTCCAGCAATCCGCCTTCGCCACTGGTGTTCTTCCGTATATCTACGCATTTCACCGCTACACACGGAATTCCGATTGCCTCTCCGAGACTCAAGACTGGCAGTTGCAAATGCAGGCCATGGGTTAAGCCCATGGTTTTCACATCTGACTTGTCTGCCCGCCTACGCGCCCTGTACACCCAGA
+
FF,,FFFFF:F:FF,FFFFFFFFF,F:FFFFFFFFFFFFFFFFFFFFFFFFFFFFFFFFFFFFFFFFFF:FFFFFF:FFFFFFFFFFFFFF:FFFFFF,F,F:FFFFFFF::FF::FFFF,FFFF:FFFFFFFF,FF:FFFF:FFF:F:FFFFF,F:FFFFFFFFFF,,F,:,F:F,FFF:FFFF:,FFF,FF:F:FFFFF:F,F,FF,F,F,F,F:,FFFFFFFF:F,F,FFFFF:F:,FF,F:FF::,
@A00881:241:HJW2NDRXX:1:2107:14163:16063 2:N:0:CGAGAGAA+GATTGGAG
GGTAGCGGACTACCGGGGTATCTAATCCTGTTTGCTCCCCACGCTTTCGCGCCTCAGCGTCAGTTGTCGTCCAGCAAGCCGCCTTCGCCACTGGTGTTCTTCCTAATATCTACGCATTTCACCGCTACACTAGGAATTCCGCTTGCCTCTCCGATACTCAAGGACTGCAGTTTCAAATGCAGTTCCGGGGTTGAGCCCCGGTATTTCACATCTGACTTGCAGCTCCGCCTACACGCCCTTTACACCCAGA
+
FFFFFFFFFFFFFFFFFFFFFFFFFFFFFFFFFFFFFFFFFFFFFFFFFFFFFFFFFFFFFFFFFFFFFFFFFFFFFFFFFFF:FFFFFFFFFFFFFFFFFFFFFFFFFFFFFFFFFFFFFFFFFFFFFFFFFFFFFFFFFFFF:FFFFFFFFFFFFFFFFFFFFFFFFFFFFFFFFFFFFFFFFFF:FFFFFFFFFFF:F::F,FFFFFFFFFFFFFFFFFFFFFFFFF:,FFFFFFF:FFFFF,FFF:
@A00881:241:HJW2NDRXX:1:2109:1461:22279 2:N:0:CGAGAGAA+GATTGGAG
GGTAGCGGACTACATGGGTATCTAATCCTGTTTGCTCCCCACGCTTTCGCGCCTCAGCGTCAGTTATCGTCCAGTTGACCGCCTTCGCCACTGGTGTTCCTCGTAATATCTATGCATTTCACCGCTACACTAGGAATTCCGTCAACCTCTCCGACACTCAAGAGACACAGTTTCAAATGCAGTTTATGGGGTGAGCCCAGAGTTTTCACATCTGACTTGCATCCCCGCGTACGCGCCCTTTACACCCAGT
+
FFFFF:FFFFFF:FF:FFF,:FFFFF:F,F,FFFF,FF,F,:FF,FF:F,FFFF:FF,FF,FF:F:FFF:FFFFFFF,F:FF::F,FF:F:FFFFF,:::::,,F,,:,FF:FFF,:F,FFF:FFFFF,F::FF:FFFFFFFF:FF,FFF:FFFF,FF:FFFFF,:,FFFF:FFFFF:FFFFFFF::FFF,:F,F:FFF,FFF:,F,F:FF:::,F,::,F:,FF::F,F:F:F:FF:,,FF,:F,,F:F
@A00881:241:HJW2NDRXX:1:2109:1470:23328 2:N:0:CGAGAGAA+GATTGGAG
GGTAGCGGACTACTCGGGTATCTAATCCTGTTTGCTCCCCACACTTTCGTGCCTCAACGTCAGTTACTGTCCAGAAAGTCGCCTTCGCCACTGGTGTTCCTCCTAATATCTACGCATTTCACCGCTACACTAGGAATTCCACTTTCCTCTCCAGCACTCAAGAAAAACAGTTTTGGTTGCAGTTCCTCAGTTAAGCCGAGGGATTTCACAGCCAACTTTCTCTCCCGTCTACGCTCCCTTTACACCCAAT
+
FFFFFFFFFFFFFFFFFFFFFFFFFFFFFFFFFFFFFFFF:FFFFFFFFFFFFFFFFFFFFFFFFFFFFFFFFF:FFFFFFF:FFFFFFFFFFFFFFFFFFF:,FFFFFFFFF:FFFFFFFFFFFFFFFFFFFF:FFFFFFFF:FFFFFFF:FFF,FFFFFFF:FF,FFFFFFFF:FFFFFFFFFFFFFFFFFFFFFFF:FFF:FFF,F:FFFF:FFF,:FFFF,FFF::F:FF,FF:FF:FFF:FFFFF
@A00881:241:HJW2NDRXX:1:2110:3296:14841 2:N:0:CGAGAGAA+GATTGGAG
GGTAGCGGACTACTTGGGTATCTAATCCTGTTTGCTCCCCACGCTTTCGCGCCTCAGCGTCAGTTGTCGTCCAGCAAGCCGCCTTCGCCACTGGTGTTCCTCCGTATATCTACGCATTTCACCGCTACACACGGAATTCCGCTTGCCTCTCCGATACTCAAGATAGACAGTTTCAAATGCAGTTTCCGGGTTGAGCCCGGAGATTTCACATCTGACTTGCCTACCCGCCTACGCGCCCTTTACACCCAGT
+
FFFFFFFFFFFFFFFFFFFFFFFFFFFFFFFFFFFFFFFFFFFFFFFFFFFFFFFFFFF:FFFFFFFFFFFFFFFFFFFFFFF:FFFFFFFFFFFFFFFFFFFFFFFFFFFFFFFFFFFFFFFFFFFFFFFFFFF:FFFFFFFFFFFFFFFFFF:FFFFFF:FFFFFFFFFFFFFFFFFFFFFFFFFFFFFFF:FFFFFFF:FF:F:F,F:FFFFFF:FF:FFFFFFFF:FFFF:FFFFFFFF:FFFFFF
@A00881:241:HJW2NDRXX:1:2110:3233:14857 2:N:0:CGAGAGAA+GATTGGAG
GGTAGCGGACTACCAGGGTATCTAATCCTGTTTGCTCCCCACGCTTTCGTGCCTCAGTGTCAGTACCAGTCCAGTAAGCCGCCTTCGCCACTGGTGTTCCTCCTAATATCTACGCATTTCACCGCTACACTAGGAATTCCGCTTACCTCTCCTGTACTCCAGCCTGACAGTTTCAAAAGCAGTCCGCGGGGTTGAGCCCCGGGTTTTCACTTCTGACTTGCCATGCCACCTACGCACCCTTTACACCCAG
+
FFFFFFFFFFFFFFFFFFFFFFFFFFFFFFFFFFFFFFFFFFFFFFFFFFFFFFFFFFFFFFFFFFFFFFFFFFFFFFFFFFFFFFFFF:FFFFFFFFFFFFFF:F::FFFFFFFFFFFFFF:FFFFFF:FFFFFFFFFFFF,F,FFFFFFFFFFFFFFFFFFFFF:FFFFFF:FFFFFFFFFFFFFF:FFFFFFFFFFF:FFFFF:F:,FFF:FF:F,FFFFF:FF:F:F:FFFF,FFF:F:F:FFF::
@A00881:241:HJW2NDRXX:1:2110:4345:21762 2:N:0:CGAGAGAA+GATTGGAG
GGTAGCGGACTACTCGGGTATCTAATCCTGTTTGCTCCCCACGCTCTCGCGCCTCAGCGTCAGTTGTCGTCCAGCAATCCGCCTTCGCCACTGGTGTTCTTCCGTATATCTACGCATTTCACCGCTACACACGGAATTCCGATTGCCTCTCCGATACTCAAGACTGGCAGTTTCAAATGCAGGCCATGGGTTAAGCCCATGGTTTTCACATCTGACTTGTCTGCCCGCCTACGCGCCCTTTACACCCAGT
+
FF,FFFFFF:FFFFFFFFFFFFFFFFFFFFFFFFFFFFFFFFFFFFFFFFFFFFFFFFFF:FFFFFFFFFFFFFFF:FFFFFFFFFFFFFFFFFFFFF:FFFFFFF:FF,FFFFFFFF:FFFFFFFFFFF:FFFFFFFF:FFFFFFF:FFFFFFF,FFF:F:FF:FFF,:F:,FFF,F:F::FFF:FFFF:FF:F:FFF,FF:F::FF:::F:FFF,FFFF:FF:F,:::F:F:FFFF,FFFFF:FFF:,
@A00881:241:HJW2NDRXX:1:2110:4038:21856 2:N:0:CGAGAGAA+GATTGGAG
GGTAGCGGACTACGGGGGTATCTAATCCTGTTTGCTCCCCACACTTTCGTGCCTCAACGTCAGTTACTGTCCAGAAAGTCGCCTTCGCCACTGGTGTTCCTCCTAATATCTACGCATTTCACCGCTACACTAGGAATTCCACTTTCCTCTCCAGCACTCAAGAAAAACAGTTTTGGTTGCAGTTCCTCAGTTAAGCCGAGGGATTTCACTGCCAACTTGCTCTCCCGTCTACGCACCCTTTACACCCAAT
+
FF:,FFFFF:FFFFFFFFFFFFFFFFFFFF:FFFFF,FFFFFFFFFFFFFFFFFFFFFFFFFFFFF,FFFFFFFFFFFFFFFFFFFFFFFFFFF,F:F:FFFFFFFFFF:FF:FFF:F:FFFFFFF:FFFFFFF,FFFFFFFFFFFFFFF:F:FFFFFFFFFFFFFFFFFFFFFFFFFFFFFFFFF:FF:FF,FFFFFFF:FFFF:FFF,FFF,F:FF::F:FFFFFFFFFFF:F:FFFFFFFFFFFF,F
@A00881:241:HJW2NDRXX:1:2110:8684:24612 2:N:0:CGAGAGAA+GATTGGAG
GGTAGCGGACTACCCGGGTATCTAATCCTGTTTGCTCCCCACCCTTTCGTGTTTCAGTGTCAGTAATGTTCCAGTTAGTCGCCTTCGCCTCTGATGTTCTTCCTAATATCTACGCATTCCACCGCTACACTAGGAGTTCCACTAACCTCTCCCACACTCAAGCCAACCAGTTTTGAAAGCAGTTCCGGAGTTAAGCCCCGGGCTTTCACTTCCAACTTAATAAGCCACCTACACACCCTTTACACCCAGT
+
FF,:FFFF::F,FFFFFFFFFFFFFFFFFFFFFFFFFFFF:F:F,F:FFFFFFFFFFFFF:FFFFFFFFFFFFFFF:FFFF:,FFFFF:FFFFF:FFFFFF,FFF:,F:F:,F,F,FFF:FFFFFF:FFF:FFFFFFFFFF:F:F:FF:F:FFFFFFFFFFFFFF,FFFFF:FFFFFFFFFF:FFFF:FFFFF,F:FFFFFFFF,FF,F,FFFF,FF::FFFFFF:,FFF:F,FF,FF:F:,FFF:F,F:
@A00881:241:HJW2NDRXX:1:2110:4996:24643 2:N:0:CGAGAGAA+GATTGGAG
GGTAGCGGACTACCAGGGTATCTAATCCTGTTTGCTCCCCACGCTTTCGAGCCTCAGCGTCAGTAAAAGCCCAGCAAGCCGCCTTCGCCACCGGTGTTCCTCCAAATATCTACGCATTTCACCGCTACACACGGAATTCCGATTGCCTCTCCGATACTCAAGACCAGCAGTTTCAAATGCAGGCTATGGGTTAAGCCCATAGTTTTCACATCTGACTTGTCGGCCCGCGTACGCGCCCTTTACACCCAGT
+
FF,FFFFFFFF,F,,FFFF,FFFFFFFF:FFFFFF:FFFFFFFFFFFFFFFFF:FFFFFFFFFFFFFFFFFFFFFFFFFFFFFFFFFF:FFFFFFFFFFFF:F::FFFFFFFFFFF,FFFFFFFFF:FFFFFFFFFFFFFFF,FFFFFFFFFFFFFFFFF:FFFF:F,,FF,:F,F:FFF,FF:F:FFF:,FF::FF:F:FFFFF:,F:FF:F::F,:FFFFFF::FF,FF,FFFFFFFFF,F,FF:F::
@A00881:241:HJW2NDRXX:1:2110:2519:26741 2:N:0:CGAGAGAA+GATTGGAG
GGTAGCGGACTACGAGGGTATCTAATCCTGTTTGCTCCCCACGCTCTCGCGCCTCAGCGTCAGTTGTCGTCCAGCAATCCGCCTTCGCCACTGGTGTTCTTCCGTATATCTATGCATTTCACCGCTACACCACGCATTCCGCATACCTCTTCCGAACTCCAGTCCCGCAGTTTCAATGGCAAGCGCACGGTTAAGCCGCACGTTTTCACCGCTGACTTGCGGGTCCGCCTACGCACCCTTTAAACCCAAT
+
FFFFFFFFFFFFFFFFFFFFFFFFF:FFFFFFFFFFFFFFFFFFFFFFFFFFFFFFFFFFFFFFFFFFFFFFFFFFFFFFFFFFFFFFFFFFFFFF::FFFFFFFF:FFFF:FFFFFFFFFFFFFFFFFFFFFF:FF,FFFFFFFFFFFFFFFFFFFFFFFFF:FFF:FF,FFFFFFFFFF:FFFFFFF:FFFFFFFFFF:F,F,FFFFFFF::FF:,FFF,FF:F:FFF::FFFFFFFF,:FFFFFF:F
@A00881:241:HJW2NDRXX:1:2110:5837:27101 2:N:0:CGAGAGAA+GATTGGAG
GGTAGCGGACTACTAGGGTATCTAATCCTGTTTGCTCCCCACACTTTCGTGCCTCAATGTCAGTTATCGTCCAGAAAGTCGCCTTCGCCACTGGTGTTCCTCCTAATATCTACGCATTTCACCGCTACACTAGGAATTCCACTTTCCTCTCCGACACTCAAGGGAAGTAGTTTTGGTTGCAGTTCCTCAGTTAAGCCGAGGGATTTCACAACCAACTTGCTCCTCCATCTACGCACCCTTTACACCCAAT
+
FF::FFFFFFFFFFFFFFFFFFFFFFFFFFFFFFFFFFFFFFFFFFFFFFFFFFFFFFFFFFFFFFFFFFFFFFFFFFFFFFFF,FFF:FFFFFFFF,FFFF:FFFFF:FFFFFFFFFFFFFFFFFFFFFF:FF:FFFF:F:FFFFFF:FFFFFFFFF:FFFFFFFFFF,F:FFFF,FFFF:FFFFFFFF,FF:FFFFFF:FFFF,FFFF:FFFFFF,FFFF,FF:F,FF:FFFF,FFF,FF,F,FFFF:
@A00881:241:HJW2NDRXX:1:2110:1588:31829 2:N:0:CGAGAGAA+GATTGGAG
GGTAGCGGACTACGGGGGTATCTAATCCTGTTTGCTCCCCACGCTTTCGAGTCTCAGCGTCAGTTAATGTCCAGAAAGCCGCCTTCGCCTCTGGTGTTCCTCCTAATATCTACGCATTCCACCGCTACACTAGGAATTCCGCTTTCCTCTCCATCACTCAAGCACGACAGTTTTAAAAGCAGTTCCGAGGTTAAGCCTCGGGATTTCACTCCTAACTTGTCGCGCCGCCTACGCTCCCTTTACGCCCAGA
+
FFFFFFFFFFFFFFFFFFFFFFFFFFFFFFFFFFFFFFFFFFFFFFFFFF:FFFFFFFFFFFFFFFFFFFFFFFFFFFFFFF:FFFFFFFFFFFFFF:FFFFFFFFFFFFFFFFFFFFFFFFFFFFFFFFFFFFFFFFFFFFFFFFFFFFFFFFFFFFFF:FFFF:FFFFFFFF:FF::FFFFFFFFFFFFFFFFFFFFFFFFFF:FFFFF:FFFFFFFFFFFFFFFFFF:FFFFFFFFFFFFFFFFF:,
@A00881:241:HJW2NDRXX:1:2110:2880:34037 2:N:0:CGAGAGAA+GATTGGAG
GGTAGCGGACTACCAGGGTATCTAATCCTGTTTGCTCCCCACGCTTTCGTCCCTGAGCGTCAGACAAGTCTTAGGCAGCTGCTTTCGCTATCGGTGTTCTGTGACATATCTATGCATTTCACCGCTACTTGTCACATTCCGCTGCCTCCAGACTTTCTCTAGCCCGCCAGTAGCTGTAGCACGTCCGGGGTTGAGCCCCGGGTTGTCACTACTGACTTAACGGGCCGCCTGCGGACCCTTTAAACCCAAT
+
FFF,FFFFF:F:,:FFFFF,FFF::F,FFFFFFFFF,F:FF::F,F,FFF:,F,FFFFFFFFFF:FFFFFFFFFF::F::FF:::FFFFFFFF:FFFFFFFFF,,FF,FF:F:FFFFFFFFFFFFF:FFFFFFFFFFFFFFFFF,FFFFFFF,FFFFFFFFFFFFFFFFF::,FFFFFFFFFFFFFFFFF:FFFFF:FFFFFFF:F,,F:FFFF,::FFFFFF:F:FFF:FFFF,,::F,FFFFFF,FFF
@A00881:241:HJW2NDRXX:1:2111:1172:4460 2:N:0:CGAGAGAA+GATTGGAG
GGTAGCGGACTACGTGGGTATCTAATCCTGTTTGCTCCCCACGCTTTCGAGCCTCAGCGTCAGTAAAAGCCCAGTAATCCGCCTTCGCCACTGGTGTTCCTCCCGATCTCTGCGCATTTCACCGCTACACCGGGAATTCCGATTACCCCTCCGACTCTCAAGAAACGCAGTTTCAAGTGCAGCTCAGGGGTTGAGCCCCTGCATTTCACACCTGACTTGCATCCCCGCCTACTCACCCTTTACACCCAGT
+
FF:FFFFFFFFFFFFFFFFFFFFFFFFFFFFFFFFFFFFFFFFFF:FFFFFFFFFFFFFFFFFFFFFFFFFFFFFFFFFFFFF:FF:FFFFFFFFFFFFFFFFFFFFFFFFFFFFFFFFF:FFFFFFFFFFFFFF,FF:FFF:FFFFFFFFFFFFFFFFFFF:FF:FFFFF:FFFFFFFFFFFFFFFFFFFFFFFFFFFFFFFFFFFFFF:F:FF:FFFFFF:FFFFF::FF:FFFF:FF,FF,:FF:FF
@A00881:241:HJW2NDRXX:1:2111:1479:13604 2:N:0:CGAGAGAA+GATTGGAG
GGTAGCGGACTACAGGGGTATCTAATCCTGTTTGCTCCCCACGCTTTCGTGCCTCAGTGTCAGTTACAGTCCAGTGAACCGCCTTCGCCGCTGGTGTTCTTCCCAATATCTACGCATTCCACCGCTACACTGGGAATTCCGTTCACCCCTCCTGCACTCAAGCCCGGCAGTTTTGGTAGTAGCGCCGAAGTTAAGCCCCGGACTTACGCTACCAACTTGCCAAGCCACCTACGCACCCTTTACGCCCAGT
+
FFFFFFFFF:FFFFFFFFFFFFFFFFFFFFFFFFFFFFFFFFFFFFFFFFFFFFFFFFFFFFFFFFFFFFFFFFFFFFFFFFFFFFFF:FFFFFFFFFFFFFFFFFFFFFFF:FFFFFFFFFFFFFFF:FFFFFF:FFFFFFFF,FFFFFFFFFFFFF:FFFFFFFFF,FFFFFFFFFFFFFFFFFFFFFFFF:FFFFF:FF,FFFFFF:F:FFFFFF:FFF:FFFFFFF:FFF,FFFFFF:::FFFFFF
@A00881:241:HJW2NDRXX:1:2111:2329:13667 2:N:0:CGAGAGAA+GATTGGAG
GGTAGCGGACTACAAGGGTATCTAATCCTGTTTGCTCCCCACGCTTTCGCGCCTCAGCGTCAGTTGTCGTCCAGCAAGCCGCCTTCGCCACTGGTGTTCCTCCGTATATCTACGCATTTCACCGCTACACACGGAATTCCGCTTGCCTCTCCGATACTCAAGATAGACAGTTTCAAATGCAGGCTATGGGTTAAGCCCATAGTTTTCACATCTGACTTGTCAGCCCGCCTACGCGCCCTTTACACCCAGT
+
FFFFFFFFFFFFFFFFFFFFFFFFFFFFFFFFFFFFFFFFFFFFFFFFFFFFFFFFFFFFFFFFFFFFFFFFFFFFFFFFFFFFFFFFFFFFFFFFFFFFFFFFF:FFFFFFFFFFFFFFFFFFFFFFFFFFFFFFFFFFFFFFFFFFFFFFFFFFFFFFFFFFFFFFFFFFFFFFFFFFFFFFFFFFFFFFFFFFF::FFFFFFFFFFFFFFFFFFFFFFFFFFFFFFFF::FFFFFFFFFFFFFFFFF
@A00881:241:HJW2NDRXX:1:2111:1344:20509 2:N:0:CGAGAGAA+GATTGGAG
GGTAGCGGACTACTCGGGTATCTAATCCTGTTTGCTCCCCACGCCTTCGAGCCTCAACGTCAGTTACAGTCCAGTAAGCCGCCTTCGCCGCTGGTGTTCCTCCTAATATCTATGCATTTCACCGCTACACTAGGAATTCCGCTTACCTCTCCTGCACTCCAGCCGGACAGTTTCCAAAGCAGTTACGGGGTTGAGCCCCGGCCTTTCACTTCAGACTTGCCCTGCCGTCTACGCTCCCTTTACACCCAGT
+
FFFFFFFFFFFFFFFFFFFFFFFFFFFFFFFFFFFFFFFFFFFFFFFFFFFFFFF:FFFFFFFFFFFFFFFFFF:FFFFF,FFFFFF:,FFFFFFFFFFFFFFFFFFFFFFFFF:FFFFFFFFFFFFF:FF:FFFFFFF:F:FFFF:FFF:FFFFFFFFFFFFFFFFFF,FFFFFFF:F:FFFFFF:FFFFFFFFFFFFFF:F:FFFFF::FFF,::FFFFFF,FFFF:::FFFFFFFFFFFFFFF:FFF
@A00881:241:HJW2NDRXX:1:2111:6298:21230 2:N:0:CGAGAGAA+GATTGGAG
GGTAGCGGACTACCTGGGTATCTAATCCTGTTTGCTCCCCACGCTTTCGAGCCTCAGTGTCAGTTACAGTCCAGTAAGCCGCCTTCGCCACTGGTGTTCCTCCTAATATCTACGCATTTCACCGCTACACTCGGAATTCCACTTACCTCTCCTGCACTCTAGCTGGACAGTTTCAAATGCAGTTCCGGGGTTGAGCCCCGGCATTTCACATCTGACTTGCCCTGCCACCTACGCTCCCTTTACACCCAGT
+
FFFFFFFFFFFFFFFFFFFFFFFFFFFFFFFFFFFFFFFFFFFFF:FFFFFFF:FFFFFFFFFF:FFFFFFFFFFFFFFFFFFFFFFFFFFFFFFFFFFFFFFFFFFF:FFFFFFFFFFFFFFFFF,FFFF,FFF,FFFFFFFFFFFFFFFFFFFFFFFF,:FFFFFF:FFFF,FFFFFFFF:FFFFFFFFFFFFFFFFF,FFFFFFFF:,FF,FFFFFFF:FF:,,FFFFF,FFFFFFFFFFFFFFFF,
@A00881:241:HJW2NDRXX:1:2111:1994:26396 2:N:0:CGAGAGAA+GATTGGAG
GGTAGCGGACTACAAGGGTATCTAATCCTGTTTGCTCCCCACGCTTTCGTGTCTCAGCGTCAGTTATGGTCCAGTAAGCCGCCTTCGCCACCGGTGTTCCTCCCGATATCTACGCATTTCACCGCTACACCGGGAATTCCGCTTACCTCTCCCACACTCAAGAAAAACAGTTTCAAATGCAGTATCCTGGTTGAGCCATGATATTTCACATCTGACTTGTTCTCCCGCCTACACACCCTTTACACCCAGT
+
FFFFFFFFFFFFFFFFFFFFFFFFFFFFFFFFFFFFFFFFFFFFFFFFFFFFFFFFFFFFFFFFFFFFFFFFFFFFFFFFFFFFFFFFFFFFFFFFFFFFFFFFFFFFFFFFFFFFFFFFFFFFFFFFFFFFFFFFFFFFFFFFFFFFFFFFFFF:FFFF,FFFF::FFFFFFFF:FFFF:F:FFFFFF,FFFFFFFFFFFFF:FFF::FFFFFFFFFF:FF:FF:FFFFFFFF,F:FFFFFF,F:FFFF
@A00881:241:HJW2NDRXX:1:2111:1958:26772 2:N:0:CGAGAGAA+GATTGGAG
GGTAGCGGACTACCCGGGTATCTAATCCTGTTTGCTCCCCACGCTTTCGAGCCTCAACGTCAGTTACCGTCCAGCAGGCCGCCTTCGCCACTGGTGTTCTTCCTAATATCTACGCATTTCACCGCTACACTAGGAATTCCGCCTGCCTCTCCGGCACTCCAGCACCGCAGTTTCCAAAGCAGTCCCCGCGTTAAGCGCCGGGCTTTCACTTCAGACTTGCCATGCCGTCTACGCTCCCTTTACACCCAGT
+
FFFFFFFFFFFFFFFFFFFFFFFFFFFFFFFFFFFFFFFFFFFFFFFFFFFFFFFFFFFFFFF:FFFFFFFFFFFFFFFFFFFFFFFFFFFFFFFFFFFFFFFFF:FFFFFFFFFFFFFFFFFFFFFFFFF:FFFFFFFFF:FFFFFFFFFFFFFFFFFFFFFFFFFFFFFFFFFFFFFFFFFFFFFFFFFFFFFFFFFFFFFFFFFFFFFFFF,FFFFFFF:F:FFFF,F:FFFFFF:F:FFF:FFFFF
@A00881:241:HJW2NDRXX:1:2111:3405:28307 2:N:0:CGAGAGAA+GATTGGAG
GGTAGCGGACTACGGGGGTATCTAATCGTGTTTGCTCCCCACACTTTCGCGCCTGAGCGTCAGTTGTCGTCCAGAAAGCCGCCTTCGCCACTGGTGTTCCTCCCAATATCTACGCATGTCACCGCTACACTGGGAATTCCGCTTTCCTCTCCGATACTCAAGACTGTCAGTTTCAACCGCAGCTCCGGGGTTAAGCCCCGGCAGTTCACGGCTGACTTGACAGCCCGCCTACGCGCCCTTTACACCCAGT
+
FF::FFFF::F,FFFFFFF:FFF,F,:,,FF:FFFFF:FFFFFFF:F:FFFFFFFFF:FFFFFFFFFFFFFFFFFFFFFFFFFFFFF:F:FFFFFFF:,FFFFFF:FFFFFFFF:,F,FFF:FFFFFFFFFFFFF,FFFFF::F,FFFF,,:FFFFFFF,FFFFFFFFFFFFF:FFFFF::::FFF:FFFFFFFFFFFFFFFF,FFFFFFFFFFF::FFFF,FFFFFF:FFF:FF:::F,,FF,FF:,FF
@A00881:241:HJW2NDRXX:1:2111:3161:29794 2:N:0:CGAGAGAA+GATTGGAG
GGTAGCGGACTACAAGGGTATCTAATCCTGTTTGCTCCCCATGCTTTCGTGTCTCAGCGTCAGTTACAGTCCAGCAAACCGCCTTCGCCACCGGTGTTCTTCCTAATATCTACGCATTCCACCGCTACACTAGGAATTCCGTTTGCCCCTCCTGCACTCAAGCCCAACAGTTTTAGTAGTAGTCCCGAGGTTGAGCCTCGGGCTTACGCTACTAACTTGCCGAACCGCCTACACACCCTTTACGCCCAGT
+
FFFFFFFFFFFFFFFFFFFFFFFFFFFFFFFFFFFF:FFFFFFFFFFFFFFFFFFFFFFFFFFFFFFFFFFFFFFFFFFFFFFFFFFFFFFFFFFFFFFFFFFFFFFFFFFFFFFFFFFFFFFFFFFFFFFF:FFFFFFFFFFFFF:FFFFFFFFFFFFFF,FFFFFFFFFFFFFFFFFFFFFFFFFFFFFFF:F:FFFFFFFFFFFFFFFFFF:FFFFFFFF,FFFFFFFFFFFFFF:FF:FFFFFFF:
@A00881:241:HJW2NDRXX:1:2111:1362:30968 2:N:0:CGAGAGAA+GATTGGAG
GGTAGCGGACTACACGGGTATCTAATCCTGTTTGCTCCCCACACTTTCGTGCCTCAATGTCAGTTATCGTCCAGAAAGTCGCCTTCGCCACTGGTGTTCCTCCTAATATCTACGCATTTCACCGCTACACTAGGAATTCCACTTTCCTCTCCGACACTCAAGGGAAGTAGTTTTGGTTGCAGTTCCTCAGTTAAGCCGAGGGATTTCACAACCAACTTGCTCCTCCATCTACGCACCCTTTACACCCAAT
+
FF:FFFFFFFFFFFFFFFFFFFFFFFFFFFFFFFFFFFFFFFFFFFFFFFFFFFFFFFFFFFFFFFFFFFFFFFFFFFFFFFFFFFFFFFFFFFFFFFFFFFFFFFFFFFFFFFFFFFFFFFFFFFFFFFFFFFFFFFFFF:FFFFFFFF:FF:FFFFFFFFFFFFFFFFFFFFFF:FFFFFFFFF:F,FFFFFFFFFFF:::FFF:FFFFFFF:FFFFFF:FF:FFFF:FFFF,F:F,:FFF:FF:F,F
@A00881:241:HJW2NDRXX:1:2111:3929:31782 2:N:0:CGAGAGAA+GATTGGAG
GGTAGCGGACTACTTGGGTATCTAATCCTGTTTGCTCCCCACGCTTTCGCGCCTCAGCGTCAGTTGTCGTCCAGCAAGCCGCCTTCGCCACTGGTGTTCCTCCTAATATCTACGCATTTCACCGCTACACTAGGAATTCCGCTTGCCTCTCCGATACTCAAGGACTACAGTTTCAAATGCAGCCCCGGGGTTGAGCCCCGGTATTTCACATCTGACTTGCAGTTCCGCCTACACGCCCTTTACACCCAGT
+
FFFFFFFFFFFFFFFFFFFFFFFFFFFFFFFFFFFFFFFFFFFFFFFFFFFFFFFFFFFFFFFFFFFFFFFFFFFFFFFFFFFFFFFFFFFFFFFFFFFFFFFFFFFFFFFFFFFFFFFFFFFFFFFFFFF:FFFFFFFFFFFFFFFFFFFFFFFFFFFFFFF:FFFFFFFFFFFFFFFFFFFFFFF:FFF:FFFFFFFFF,FFFFFF:FF:FFFFFFFFFF::FFFFFF:,:::FFFFFF::FFFFFF,
@A00881:241:HJW2NDRXX:1:2111:2899:32315 2:N:0:CGAGAGAA+GATTGGAG
GGTAGCGGACTACTAGGGTATCTAATCCTGTTTGCTCCCCACGCTTTCGCGCCTCAGCGTCAGTTGTCGTCCAGCAAGCCGCCTTCGCCACTGGTGTTCCTCCGTATATCTACGCATTTCACCGCTACACACGGAATTCCGCTTGCCTCTCCGATACTCAAGACACACAGTTTCAAATGCAGTTTCCGGGTTGAGCCCGGAGATTTCACATCTGACTTGCATGCCCGCCTACGCGCCCTTTACACCCAGT
+
FFF,FFFFFFFFFFFFFFFFFFFFFFFFFFFFFFFFFF:FFFFFFFFFFFFFFFFFFF,,,F:F:FFFF:FFFFFFFFFFFFFFFFFFFFFFFF:FFFF,FFFFFFFFFFFFFFFFFFFFFFFFFFFFFFF:FFFFFFFFFFFFFFFFFFFFFFFFFFF,FFFFFFFF,FFFFF,FF,FFF:,FFFFFFFFFF:FFFFFFFFFFFFF:F,FFFFFF:FFFFFFFFFFF,:F,:F:FFF:FFF::F:FFFF
@A00881:241:HJW2NDRXX:1:2111:2121:33567 2:N:0:CGAGAGAA+GATTGGAG
GGTAGCGGACTACCTGGGTATCTAATCCTGTTTGCTCCCCACGCTTTCGAGCCTCAACGTCAGTTACAGTCCAGCAGGCCGCCTTCGCCACCGGTGTTCCTCCTGATATCTACGCATTTCACCGCTACACCAGGAATTCCGCCTGCCTCTCCTGCACTCCAGTTACACAGTTTCCAGAGCAGTCCCGCGGTTAAGCCGCGGGCTTTCACTCCAGACTTGCCCCGCCGTCTGCGCTCCCTTTACACCCAGT
+
FFFFFFFFFFFFFFFFFFFFFFFFFFFFFFFFFFFFFFFFFFFFFFFFFFFFFFFFFFFFFFFFF,FFFFFFFFFFFFFFFFFFFFFFFFFFFFFFFFFFFFFF:FFFFFFFFFFFFFFFFFFFFFFFFFF:FFFFFFFFFFFFFFFFFFFFFFFFFFFFFFFFFFFFFF:FFF,:FFFFFFFFFFFFFFFFF:FF:FFFFFFFFFFFFFFFFFFFFFFFFFFFFF::FFFFFFFFFF,F,FFF,F:FF,
@A00881:241:HJW2NDRXX:1:2111:1651:34319 2:N:0:CGAGAGAA+GATTGGAG
GGTAGCGGACTACTAGGGTATCTAATCCTGTTTGCTCCCCACGCTTTCGCGCCTCAGCGTCAGTTGTCGTCCAGCAGGCCGCCTTCGCCACTGGTGTTCCTCCTAATATCTACGCATTTCACCGCTACACTAGGAATTCCGCCTGCCTCTCCGATACTCAAGATAAACAGTTTCAAATGCAGCCCCGGAGTTAAGCCCCGGTATTTCACATCTGACTTGCCTATCCGCCTACGCGCCCTTTAAACCCAGT
+
FFFFFFFFFFFFFFFFFFFFFFFFFFFFFFFFFFFFFFFFFFFFFFFFFFFFFFFFFFFFFFFFFFFFFFFFFFFFFFFFFFFFFFFFFFFFFFFFFFFFFFFFFFFFFFFF:FFFFFFFFFFFFFFFFFFFFFFFFFFFFFFFFFFFFFFFFFFFFFFFFFFFFF:FF,FFFFFFFFFFF:FFFFFF:F:FFFFFFFFFFFFFFFFFFFFFFFFFFFFFF:FFFFFFFFF:FFFFFF:FFF:FF,FFF:
@A00881:241:HJW2NDRXX:1:2111:1940:34914 2:N:0:CGAGAGAA+GATTGGAG
GGTAGCGGACTACCGGGGTATCTAATCCTGTTTGCTCCCCACGCTTTCGAGCCTCAACGTCAGTTACCGTCCAGCAGGCCGCCTTCGCCACTGGTGTTCTTCCTAATATCTACGCCTTTCACCGCTACACTAGGAATTCCGCCTGCCTCTCCGGCACTCCAGCACCACAGTTTCCACAGCAGTCCCCGCGTTAAGCGCCGGGCTTTCACTTCTGACTTGCCATGCCGTCTACGCTCCCGTTACACCCAGT
+
FF,:FFFFFFFFFFFFFFFF:FFFFFFFFFFFFFFFFFFFFFFFFFFFFFFFFFFFFFFFF:FFFFFFFFFFFFFFFF:FFF::F:FFFFFFFFFF:F:F,FFFFFFFFFFFFFF:FF,FFF::FFFFFFFFFFF,FF:FFFFFFFFFF:FFFFF,F,FFFFFFFFF:,F:FF:FF,FFF,F,FFFFFFFFFFFFFFFFFFFFFF:FFFFF:,F,F,FFFFFFFF:F,FF,:FFFF:FF,F:FF::F,FF
@A00881:241:HJW2NDRXX:1:2112:6894:1783 2:N:0:CGAGAGAA+GATTGGAG
GGTAGCGGACTACAGGGGTATCTAATCCTGTTTGCTCCCCACGCTTTCGAGCCTCAACGTCAGTTACCGTCCAGTAAGCCGCCTTCGCCACTGGTGTTCCTCCTAATATCTGCGCATTTCACCGCTACACTAGGAATTCCGCTTACCTCTCCGGCACTCTAGAACAACAGTTTCCAATGCAGTCCTGGGGTTAAGCCCCAGCCTTTCACATCAGACTTGCTCTTCCGTCTACGCTCCCTTTACACCCAGT
+
FF,,FFFFFFF,F,FFFFFFFFFFFFFFF:FFFFFFFFFFFFFFFFFFFFFFFFFFFFFFFFFFFFFFFFFFFFFFFFFFFFF:FFFFFFFFFFF::FFF,:FF:FFFFFFFFFFF:F,FF:FFFFFFFFFFFFFF,FF:FFFFFFF::FFFFF:::FF:FFFF:,FF::F:FFFF,FFF,F:FFF,F:F:FFFFFF:::FFFFFFFFF,:F,FF::,:FF:F:FFFF,FF,FFFFFF,F,FF:FFF,FF
@A00881:241:HJW2NDRXX:1:2112:2980:3302 2:N:0:CGAGAGAA+GATTGGAG
GGTAGCGGACTACGCGGGTATCTAATCCTGTTTGCTCCCCACGCTTTCGTGCCTCAACGTCAGACATAGTTTGGCAAGCTGCCTTCGCAATCGGTGTTCTGTATGATCTCTATGCATTTCACCGCTACACCATACATTCCGCCTACCGCATCTACTCTCTAGCTCAACAGTATCAGAGGCAGTTCCGGAGTTGAGCCCCGGCATTTCACCTCTAACTTATCAAACCGCCTACGCACCCTTTAAACCCAAT
+
FFFFFFFFFFFFFFFFFFFFFFFFFFFFFFFFFFFFFFFFFFFFFFFFFFFFFFFFFFFFFFFFFFFFFFFFFFFFFFFFFFFFFFFFFFFFFFFFFFFFFFFFFFFFFFFFFFFFFFFFFFFFFFFFFFFFFFFFF:FFFFFFFFFFFFFFFFFFFFFF:FFFFFFFFFFFFFFF:FFFFFFFFFFFFFFFFFFFFFFFFFFF:FFFFFFFFFFFFFF:FFFFFFFFFFF:FFFFFFFFFFF:FFFFFF
@A00881:241:HJW2NDRXX:1:2112:2672:3991 2:N:0:CGAGAGAA+GATTGGAG
GGTAGCGGACTACTCGGGTATCTAATCCTGGTTGCTCCCCACGCTTTCGAGCCTCAGCGTCAGTTAAAGCCCAGTAAGCCGCCTTCGCCACTGGTGTTCCTCCCGATATCTACGCATTTCACCGCTACACTAGGAATTCCGCCTGCCTCTCCGGCACTCCAGCACCGCAGTTTCCAAAGCAGTCCCCGCGTTAAGCGCCGGGCTGTCACTTCAGACTGGCCATGCCGTCTGCGCTCCCTGGACACCCCGG
+
FFF,F:FF:,F:F:F:FFFFFFFF:F:F,F,FFFFF:FFF::F,F:FFF::,FFFF:FF:FFFFFF:FFF:FFFFFFFFF:FFF,FF:FF:FFFFF:,F,F,FFFF,,FF:FFFF,,,::F:,F,:,F,F,,FF,F,FFFFF:F::FF:F:F:FFFFF:FFF:,:FF,,FF,,F:,FF:FFFF:,,F:FF,FF,:,FFF:F:F,:,,:F,FF,FF,,,:F,F,,F,F,,F,F:,FFF,F,,:,F,F:,FF
@A00881:241:HJW2NDRXX:1:2112:4218:11209 2:N:0:CGAGAGAA+GATTGGAG
GGTAGCGGACTACCAGGGTATCTAATCCTGTTTGCTCCCCACGCTTTCGAGCCTCAACGTCAGTTACCGTCCAGCAGGCCGCCTTCGCCACTGGTGTTCTTCCTAATATCTACGCATTTCACCGCTACACTAGGAATTCCGCCTGCCTCTCCGGCACTCCAGCACCACAGTTTCCACAGCAGTCCCCGCGTTAAGCGCCGGGCTTTCACTTCCGACTTGCCATGCCGTCTACGCTCCCGTTACACCCAGT
+
FF,,FFFFFFF::F:FFFF,FFFF,FFFFFFFFFFFFFFFFFFFF:FFFFFFFFFFF,FFF:FFFFFFFFFFFFFFFFFFFFFFFFF:FFFFFFFFFF,FFFFFFFF:FFFFFFF::F:FFFFFFFFF,F:,:FFFFF:FFFFFFFFFFFFFFFFFFF:FF:FFFFFFFF:,FF:FFFFF,F,:FFF,:FFFFFFF,FFFFFFFFFFF:FFF:F,F,::FF,F:::FF,F,FFF,:FF,::F:FF:::FF
@A00881:241:HJW2NDRXX:1:2112:1154:28354 2:N:0:CGAGAGAA+GATTGGAG
GGTAGCGGACTACAGGGGTATCTAATCCTGTTTGCTCCCCACGCTTTCGCGCCTGAGCGTCAGTGTCTGTCCGGCAGGCCGCCTTCGCCTCCGGTATTCCTCCTGATATCTGCGCATTTCACCGCTACACCAGGAATTCTGCCTGCCTCTCCAGCACTCGAGCTCTCCGGTTTGAGATGCTCGCCCGGGGTTGGGCCCCGGTCTTTAACACCTCACCTAAAAAGCCGCCTGCGCGCCCTTTACGCCCAGT
+
FFFFFFFFFFFFFFFFFFFFF:FFFF:FFFFFFFFFFFFFFFFFFFFFFFFFFFFFFFFFFFFFFFFFFFFFFFFFFFFFFFFFFFFFFFFFFFFFFFFFFFFFFF:FFFFFFFFFFFFFFFFFFFFFFFFFFFFFF:FFFFFFFFF:FFFFFFFFFFFFFFFFF:FFFFFFFFF,FFFFFF:FFFFFF:FFFFFFFFFFFFF:F:FFFFFF:F,F:FF::::F:FFFF:FF,F:FFFF:F:FFFFFFFF
@A00881:241:HJW2NDRXX:1:2112:1642:30358 2:N:0:CGAGAGAA+GATTGGAG
GGTAGCGGACTACCCGGGTATCTAATCCTGTTTGCTCCCCACGCTTTCGAGCCTCAACGTCAGTTACTGTCCAGTAAGCCGCCTTCGCCACTGGTGTTCTTCCTAATATCTACGCATTTCACCGCTACACTAGGAATTCCGCTTACCTCTCCTGCACTCCAGACTGACAGTTTCCAAAGCAGTCCGGGGGTTGGGCCCCCGCCTTTCACTTCAGACGTGCCTGTCCGTCTACGCTCCCTTTACACCCAGT
+
FF:,F:FFF:F,FFFFFFFFFFFF:FFF:FFF:FFFFFFFFFFFFFFFFFFFFFFFFFFFFFFFFFFFFFFFFFFFFFFFFFFFFFFF,F:FFFFFFFFFF:FFFFFF,FFFFF:F:FFFFFFFFFFFFFFFFFFFF:F:FFFFFFFFFF:FFFFFF:FFFFFFFFFFFF::,FF:,FFFFF,FFFFFFF,F:FFF:FF:F,FF:FFF:FFFFFFF,::F:::::FFF,FF:FF:FF,,,FFFFFFFF:F
@A00881:241:HJW2NDRXX:1:2113:4508:3599 2:N:0:CGAGAGAA+GATTGGAG
GGTAGCGGACTACTAGGGTATCTAATCCTGTTTGCTCCCCACGCTCTCGCGCCTCAGTGTCAGTTACAGTCCAGCAAACCGCCTTCGCTACTGGTGTTCTTCCTAATATCTACGCATTCCACCGCTACACTAGGAATTCCGTTTGCCCCTCCTGCACTCAAGTCCAACAGTTTTAGTAGTAGTCCCGAAGTTGAGCCCCGGGCTTACGCTACTAACTTGCCGAACCACCTACGCACCCTTTACGCCCAGT
+
FFFFFFFFFFFFFFFFFFFFFFFFFFFFFFFFFFFFFFFFFFFFFFFFFFFFFFFFFFFFFFFFFFFFFFFFFFFFFFFFFFFFFFFFFFFFFFFFF:FFFFFFFFFFFFFFFFFFFFFFFFFFFFFFFFFFFFFFFFFFFF:FFFFFFFFFFFFFFFFFFFFFFFFFFFFFFFFFFFFFFFFFFFFFFFF::FFFFF:FF:FF,FFFFF:FFFFFFFFFFFF,FFFFFFF,FFFFFF,FFFFFFFFFFF
@A00881:241:HJW2NDRXX:1:2113:4634:3599 2:N:0:CGAGAGAA+GATTGGAG
GGTAGCGGACTACTAGGGTATCTAATCCTGTTTGCTCCCCACGCTCTCGCGCCTCAGTGTCAGTTACAGTCCAGCAAACCGCCTTCGCTACTGGTGTTCTTCCTAATATCTACGCATTCCACCGCTACACTAGGAATTCCGTTTGCCCCTCCTGCACTCAAGTCCAACAGTTTTAGTAGTAGTCCCGAAGTTGAGCCCCGGGCTTACGCTCCTCACTTGCCGAACCACCTACGCACCCTTTACGCCCAGT
+
FFFFFFFFFFFFFFFFFFFFFFFFFFFFFFFFFFFFFFFFFFFFFFFFFFFFFFFFFFFFFFFFFFFFFFFFFFFFFFFFFFFFFFFFFFFFFFFFFFFFFF:FFFFFFFFFFFFFFFFFFFFFFFFFFF,FFFFFFFFFFFFFFFFFFFFFFFFFF:F:FFFFFFFFFFFFFFFFFFFF:FFFFFFFFFFFFFFFFFFFFFF:FF:FFF,F:,FFFFFFF:FF:FFF:FFF,F:FFF,:FF:FF::FF,
@A00881:241:HJW2NDRXX:1:2113:4010:6089 2:N:0:CGAGAGAA+GATTGGAG
GGTAGCGGACTACCTGGGTATCTAATCCTGTTTGCTCCCCACGCTTTCGAGCCTCAGCGTCAGTAAAAGCCCAGCAAGCCGCCTTCGCCACTGGTGTTCCTCCATATATCTAAGCATTTTACCGCTACACATGGAATTCCACTTACCTCTCCTAGGTTCAAGCACTCCAGTTTCCATCGACCCTCCACAGTTAAGCTGTGGGCTTTCACGACAGACTTAAAATGCCGCCTACGCACGCTTTACGCCCAAT
+
FFFFFFFFFFFFFFFFFFFFFFFFFFFFFFFFFFFFFFFFFFFFFFFFFFFFFFFFFFFFFFFFF:FFFFFFFFFFFFFFFFFFFFFFFFFFFFFFFFF:FFFFF:FFFFFFFFFFF:FFFFFFFFFFFF,FFFFFFFFFFFFFFFFFFFFFFFFFFFFFFFF:F:FFF:,FFFFFFFFFFFF::FFFFF:F:FFF:FFFFFFF,FFFF:FF,:F:F,F:FFFFFFFFFFFFFFFFFFFFFFFFF:FFFF
@A00881:241:HJW2NDRXX:1:2113:3414:7811 2:N:0:CGAGAGAA+GATTGGAG
GGTAGCGGACTACGAGGGTATCTAATCCTGTTTGCTCCCCACGCTTTCGTGCCTCAGTGTCAGTACCAGTCCAGTAAGCCGCCTTCGCCTCTGGTCTTCTTACTAATATCTACGCATTCTACCGCTACACTAGGAATTCCGCTTACCCCTCCTGTACTCTAGCAATCCAGTTTTAAATGCAATTCCGAAGTTAAGCCTCGGGCTTTCACATCTAACTTAAATCGCAACCTACGCTCCCTTTACGCCCAGT
+
FFFFFFFFFFFFFFFFFFFFFFFFFFFFFFFFFFFFFFFFFFFFF:FFFFFFFFFFFFFFFFFF,FFFFFFFFFFFFFFFFFFFFFFFFFF:FFFFFFFFFFFFFFFFFF:FFFFFF:FFFF:FFFFFFFFFFFFFFFFFFFFFFFFFFFFFFFFFFFFFFFFFFFFFFFF,:FFFFFFFFFFFFFFFFFFFFFFFFFFFFFF,F,FFFFFF,:FFFFFF:FF::F,FFFFFFFF,::FFFFFFFF:::F
@A00881:241:HJW2NDRXX:1:2113:9064:8202 2:N:0:CGAGAGAA+GATTGGAG
GGTAGCGGACTCCCCGGGTATCTAATCCTGTTTGCTCCCCACACTTTCGTGCCTCAATGTCAGTTATCGTCCAGAAAGTCGCCTTCGCCACTGGTGTTCCTCCTAATATCTACGCATTTCACCGCTACACTAGGAATTCCACTTTCCTCTCCGACACTCAAGGGAAGTCGTTTTGGTTGCAGTTCCTCAGTTAAGCCGAGGGATTTCACAACCAACTTGCTCCTCCAGCTACGCTCCCTGTACACCCAGT
+
FF,,FFFFF,F,FFFFFFFFF:FF:FFFFFFFFFFFFFFFFFFF:FFFFFFFFFFFFFFFFFFFFFFFFFFFFFFF,FFFF:FFF:FF,FFFFFFFFFFFFF:FFFFFFFFFFFFF,FFF:F:F:FFFFFFFFFFFF:FFFFFFFF,FFF:FFF:FFFFFF:FF:F:F,F::,F:F,F:FFFFF:F,FFF,FFFFFF:F:FF:,,F,F,F,,FF,::F:FF,FF:FF,:FF,FF,FFFF,F,FF:F,,F,
@A00881:241:HJW2NDRXX:1:2113:3242:11428 2:N:0:CGAGAGAA+GATTGGAG
GGTAGCGGACTACACGGGTATCTAATCCTGTTTGCTCCCCACGCTTTCGTGCTTCAGCGTCAGTTTCGCTATGGTATGCTGCCTTCGCAATCGGGGTTCTGCGTGATATCTATGCATTTCACCGCTACACCACGCATTCCGCATACCTCTTCCGAACTCCAGTCCCGCAGTTTCAATGGCAAGCGCACGGTTAAGCCGCACGTTTTCACCGCTGACTGGCGGGTCCGCCTACGCACCCTTTAAACCCAAT
+
FFFFFFFFFFFFFFFFFFF,FFFFFFFFF:FFFFFFFFFFFFFFFFFFFFFFFFFFFFFFFFFFFFFFFFFFFFFFFFFFFFFFFFFFFFFFFFFFFFFFFFFFFFFFFFFFFFFFFFFFFFFFFFFFFFFF:FFFFF:F:FFFFFFFF::FFFFFFFFFFFFF:FF:FFFFFFFF:,:F:FF:FF::FFFF,FF:FF:FFFFFFF,FFFFFFFF:F,,F::FFFF:FFFF:,FFFF,F:FFF,F,FF:F
@A00881:241:HJW2NDRXX:1:2113:10972:20525 2:N:0:CGAGAGAA+GATTGGAG
GGTAGCGGACTACGTGGGTATCTAATCCTGTTTGCTCCCCACACTTTCGTGCCTCAATGTCAGTTATCGTCCAGAAAGTCGCCTTCGCCACTGGTGTTCCTCCTAATATCTACGCATTTCACCGCTACACTAGGAATTCCACTTTCCTCTCCGACACTCAAGGGAAGTAGTTTTGGTTGCAGTTCCTCAGTTAAGCCGAGGGATTTCACAACCAACTTGCTCCTCCATCTACGCACCCTTTACACCCAAT
+
FFFFFFFFFFFFFFFFFFFFFFFFFFFFFFFFFFF:FFFFFFFF,FFFFFFFF:FFFFFFF:FFFFFFFFFFFFFFFFFFFFF,FFFFF:FFFFFF,:FFFFFFFFFFFFFFFFFFFFFFFFFFFFFFFFF,FFFFFFFF:FFFFFFFFFFFFFFFFFFFFFFFF:FF,:FFFFFFFFFFFFFFFFFFF:FFFFFFFFFFFF,FFFFFF:FFFF:FFFFF:FFF:F:FFF:FFFFFFFFF:FFFFFFF:F
@A00881:241:HJW2NDRXX:1:2114:3351:12054 2:N:0:CGAGAGAA+GATTGGAG
GGTAGCGGACTACTAGGGTATCTAATCCTGTTCGATACCCACGCTTTCGTGCATGAGCGTCAGTAGGGCGCCGGTGTGCTGCCTTCGCAATCGGAGTTCTGCGTGATATCTATGCATTTCACCGCTACACCACGCATTCCGCACACTTCTCGCCCACTCAAGAAAACCAGTTTCAACGGCCGGACGGGGTTGAGTCCCGAATTTTTACCGCTGACTTGGCTTCCCGCCTGCGCACCCTTTAAACCCAATA
+
FFFFFFFFFFFFFFFFFFFFFFFF:FFFFFFFFFFFFFFFFFFFFFFFFFFFFFFFFFFFF:FFFFFFFFFFFFFFFFFFFFFFFFFFFFFFFFFFFFFFFFFFFFFF:FFFFFFFFFFF:FFFFFFFFFFFFFF:FFFFFF,FF:FFFFFF:FFFFFFFFFFFFF,FF:FFFFFFFF:FFFFFFFFFFFFFFF,F:FFF,FFFFFFFFFFF:FFFFF:,:FFF:FFFFFFFFFFFF:FF,:F,:FFFF,
@A00881:241:HJW2NDRXX:1:2118:3513:11835 2:N:0:CGAGAGAA+GATTGGAG
GGTAGCGGACTACTGGGGTATCTAATCCTGTTTGCTACCCACGCTTTCGTGCCTCAGCGTCAGTTAAAGCCCAGCAGGCCGCCTTCGCCACTGGTGTTCCTCCCTATCTCTACGCATTTCACCGCTACACAGGGAATTGCGCCTGCCTCTACTTCACTCAAGCAATGCAGTTTCAAATGCAGTTCATGGGTTGAGCCCATACCTTTCACAGCTGACTTGCTTTGCGGCCTACGCACCCTTTACTCACAGT
+
FF,,F:FF:,FFFFFFFFFFFFF:FFFFFFFFFFFFFF:,FFF,F:FFFFFF:FF:FFF,:FF,FFFFF:F::FFFFFFFFFF,FFF::FFFFFFFFFF:FF,FFFFFFFFF:F,FFFFFFFFFFFF,,FFFFF:F,F,FFF,FF:,:FFF:,F,,,F,F,::F:,F:FF,:FF,,F::,FFFF,::FFFF,FF:F,F::,F,F:F::F,,FF::,F::F,F:FF,FF,,,F:F,FFF::,FF,F,:,FF
@A00881:241:HJW2NDRXX:1:2124:11939:35039 2:N:0:CGAGAGAA+GATTGGAG
GGTAGCGGACTACGCGGGTATCTAATCCTGTTTGCTCCCCACGCTTTCGCGCCTCAGCGTCAGTTGTCGTCCAGCAAGCCGCCTTCGCCACTGGTGTTCCTCCGTATATCTACGCATTTCACCGCTACACACGGAATTCCGCTTGCCTCTCCGATACTCAAGATAGACAGTTTCAAATGCAGTTTCCGGGTTGAGCCCGGAGATTTCACATCTGACTTGCCTACCCGCCTACGCGCCCTTTACACCCAGT
+
FFFFFFFFF:FFFFFFFFFFFFFFFFFFFFFFFFFFFFFF:FFF:FFFFFFFFFFFFFFFFFFFFFFFFFFFFFFFFFFFFFFFFFFFFFFFFFFFFFFFF:FFFFFFFFFFFFFFFFFFFFFFFFFF:FFFFFF,FFF:FFFFFF:FFFFFFFFF:FFFFFFFFFFF:FFFFF,FFFFF:FFFFF:FFFFF:,FFFFFFFF:F:FF,:FFFFFFFFFFF,FFFFFFF::FFFFFFFF:F:FFFFFFF::
@A00881:241:HJW2NDRXX:1:2125:30418:26209 2:N:0:CGAGAGAA+GATTGGAG
GGTAGCGGACTACGAGGGTATCTAATCCTGTTTGCTCCCCACGCTTTCGCGCCTCAGCGTCAGTTGTCGTCCAGCAAGCCGCCTTCGCCACTGGTGTTCCTCCGTATATCTACGCATTTCACCGCTACACACGGAATTCCGCTTGCCTCTCCGATACTCAAGATAGACAGTTTCAAATGCAGTTTCCGGGTTGAGCCCGGAGATTTCACATCTCACTTGCCAACCCGCCTACGCGCCCTTTACACCCAGT
+
FF,,FFFFFFF:FF:FFFFFFFFF,FF:FFFFFFFFFFFFF:FFFFF:FFFFFFFFFFFFFFF,FFF:FFFFFFFFFFF:FFFFFFFFFFFFFFFFFFFFFFFFFFFFFFFF,FFF:FFFFFFFFFFFFF,FFFF::FFFFFFF,FFFFFFF:FF,FFFFFFFFF:FFFFFFFFF,FF::,FFFFFFFFFFFFFF,FFFFFFFFFFF:FFF:F,FF:FFF,:FFF:FFFF:F,F:FFFFFFFF:,FFFFF
@A00881:241:HJW2NDRXX:1:2125:30779:29340 2:N:0:CGAGAGAA+GATTGGAG
GGTAGCGGACTACCTGGGTATCTAATCCTGTTTGCTCCCCACGCTCTCGCGCCTCAGCGTCAGTTGTCGTCCAGCAATCCGCCTTCGCCACTGGTGTTCTTCCGTATATCTACGCATTTCACCGCTACACACGGAATTCCGATTGCCTCTCCGATACTCAAGACTGGCAGGTTCAAATGCAGGCCATGGGTTAAGCCCAAGGGTTTCTCATCTGACTTGTCTGCCCGCCTACGCGCCCTTTACACCCAGT
+
FF,FFFFFFFF:FFFFFFF,FFFFFFF:FFFFFFFFF:FF,FFFF,FFFFFFFFFFFFFF:FFFF:FFFFF:FF:FFF:FFFFFFFFFFF:FFFFFFFFFFFFFFFFFF:FF:FFFFFFFFFFFFFFFFFF,F::F:FF:FFFFFF,FFF::FFF:FFFFFFF:::FFFF,FFFF,FFFFFFFF,F:FFFF:FFF:FFF:FF,FFF:,:FFFF:FFF,FFFF,,:FFF:FF:FF:F,F::FFFF:,:::F
@A00881:241:HJW2NDRXX:1:2125:29866:29763 2:N:0:CGAGAGAA+GATTGGAG
GGTAGCGGACTACGTGGGTATCTAATCCTGTTTGCTCCCCACACTTTCGTGCCTCAACGTCAGTTACTGTCCAGAAAGTCGCCTTCGCCACTGGTGTTCCTCCTAATATCTACGCATTCCACCGCTACACTAGGAATTCCACTTTCCTCTCCAGCACTCAAGAATAACAGTTTTAGTTGCAGTTCCTCAGTTAAGCCGAGGGATTTCACAACTAACTTATCATCCCGTCTACGCACCCTTTACACCCAAT
+
FFFFFFFFFFFFFFFFFFFFFFFFFFFFFFFFFFFFFFFFFFFFFFFFFFFFFFFFFFFFFFFFFFFFFFFFFFFFFFFFFFFFFFFFFFFFFFFFFFFFFFFFFFFFFFFFFFFF:FFFFFFFFFFFFFFFFFFFFFFFFFFFFFFFFFFFFFFFFFFFFFFFFFFFFFFFFF:FFFFFFFFFFFFFFFFFFFFFFFFFFFFFFFFFFFFFFFF:FFFFFFFFFF:FFFFFFFFFFFFFFFFFFFF:FF
@A00881:241:HJW2NDRXX:1:2125:25328:31172 2:N:0:CGAGAGAA+GATTGGAG
GGTAGCGGACTACCTGGGTATCTAATCCCATTTGCTACCCCGGCTTTCGTTCCTCAGCGTCAATTTCGGCCCAGTAAAGCGCTTACGCCTCCGATGTTCCTCCTGATATCTAAGCATTTCACCGCTACACCAGGAATTCCCTTTACCTCTACCGCATTCTAGATTGCAAGTATCAAGTGCATATCAGAGGTTAAGCCTCTGCCTGTTACACCTGACTCTACATTCCGCCTACGACCTCTTTACGCCCAAT
+
FF,:FFFFFFFFFFFFFFFFFFFFFFFFFF,F,FFF:FFFFFFFFFFFFFFFFFFFFFFFFFFFFFFFFF:FFFFF,FFFFFF,FF:FFFFFFFFFFFFFFFFFFFFFFFFFFFFFFFFF,FF:FFFFFFFF::FFFFFFFFFFFFFFFFFFFFFFFFFFFFFFFFF:FFF:FFFFFFFF,FFFFFFFF:,FFFFF,,:FFFFF,FFFFFFFFF:F:F,:FFF:FFFFFF::FF,,FF:,FFFFFFFF:F
@A00881:241:HJW2NDRXX:1:2125:29478:31970 2:N:0:CGAGAGAA+GATTGGAG
GGTAGCGGACTACTCGGGTATCTAATCCTGTTTGCTCCCCACGCTTTCGAGCCTCAGCGTCAGTAAAAGCCCAGCAAGCCGCCTTCGCCACCGGTGTTCCTCCAAATATCTACGCATTTCACCGCTACACTTGGAATTCCGCTTGCCTCTGCTTCACTCAAGAAAAACAGTTTCAAAAGCAGGTTATGGGTTAAGCCCATAATTTTCACTTCAGACTTGTCCCGCCGTCTACGCTCCCTTTACACCCAGT
+
FF,FFFFFFFFFFFFFFF:FFFFFFFFFFFFFFFFFFFFFFFFFFFFFFFFFFFFFFFFFFFFFFFFFFFFFFFFFFFFFFFFFFFFFF,FFFFFFFFF:FFFFFFFFFFFF:FFFFFFFFFFFFFFFFFF:FFF,FFFFFFFFFF,FFFFFFFFFFFFFFFF,FF:FF:FFFFFF:,FF:FFFF:FFF:FFF,,FFF,FFFFFF:F,F:F,,FFFFF:,F,F:FFF::FFFF:F,FFFFFFFFFF,,FF
@A00881:241:HJW2NDRXX:1:2125:22896:34914 2:N:0:CGAGAGAA+GATTGGAG
GGTAGCGGACTACCAGGGTATCTAATCCTGTTTGCTCCCCACGCTTTCGCGCCTCAGCGTCAGTTGTCGTCCAGCAAGCCGCCTTCGCCACTGGTGTTCCTCCGTATATCTACGCATTTCACCGCTACACACGGACTTCCGCTTGCCTCTCCGATACTCAAGATAGACAGTTTCAAATGCAGTTTCCGGGTTGAGCCCGGAGCTTTCACATCTGACTTGCCTACCCGCCTACGCGCCCTTTACACCCAGT
+
FF,::FFFFFFF:FFFFFFFF:F,FFF:FFF,FFFFFFFFFF:FFFFFFFFFFFF,FFFFFFFFFFFFFF:FFFFFFFFFFFF:FFFFF:FFFFFFFFFF:FFFFFFFF:FFFF:F:FF:FFFFFF::FFFFFFF,::F,F:FFF,F:FFFFFFFFFFFF,:FF:FFFFF:F:FFFFFFFFFFFFFF:FF,::F:F,,FFFF:F,:F,FF,:F::,:F:F,FFF::,:FFFF:F:::F,,:FFF,:,,::
@A00881:241:HJW2NDRXX:1:2126:28131:3803 2:N:0:CGAGAGAA+GATTGGAG
GGTAGCGGACTACTGGGGTATCTAATCCTGTTTGCTCCCCACGCTTTCGCGCCTCAGCGTCAGTTGTCGTCCAGCAAGCCGCCTTCGCCACTGGTGTTCCTCCGTATATCTACGCATGTCACCGCTACACACGGAATTCCGCTAGCGACTCCGATACTCAAGTGAGACAGTTTCAAATGCAGTTTCAGGGTTGAGCCCGGAGCTTTCCCATCTGACTTGCCTCCCCTCCGACGCGCCCTTTACACCCCGT
+
FF,,FFFFF,FFF:F:FF,F,:,FF,FFFFF,FF:::FF::F:FFFFFFFFF,FF:FFF,,FFFFF:,FF:FFFF:FF,FFF:FFFFF,::FFF,FF:F:FF,,::FFF,FFFFFF:,FF,F:FFFFFFF::FFF,F:F,FF::FF:,,,F:F,F,FF:FFF,,FF,,FFFFFFFFFFFFFFFFFF,F:FF,:F:FF,F,:,,,FFFF,F,F,FFFFF,,,F,F,F,F,,,,FF:FFF,:,,FF,F:F:F
@A00881:241:HJW2NDRXX:1:2126:28745:5337 2:N:0:CGAGAGAA+GATTGGAG
GGTAGCGGACTACCAGGGTATCTAATCCTGTTTGCTCCCCACGCTTTCGTGACTCAGCGTCAGTTTCAGTCCAGTAAGCCGCCTTCGCCACCGGTGTTCCTCCCAATATCTACGCATTTCACCGCTACACTGGGAATTCCGCTTACCTCTCCTGCACTCTAGCTTACCAGTTTCTTATGCAGTTTCGGGGTTGAGCCCCGAAATTTCACATATGACTTAATAAGCCGCCTACTCACCCTTTACACCCAGT
+
FFFFFFFFFFFFFFFFFFFFFFFFFFFFFFFFFFFFFFFFFFFFFFFFFFFFFFFFFFFFFFFFFFFFFFFFFFFFFFFFFFFFFFFFFFFFFFFFFFFFFF:FFFFFFFFFFFFFF:FFFFFFFFFFFFFFFFF:FFFFFFFFFFFFFFFFFFFFFFFFFFFFFFFFFFFFFFFFFFFFFFFFFFFFFFFFFFFFFFFFFFFFFFFFFFFFFF,FFFFFFFF:FFF:FFFFFFFFFFFFFFFFFFFFFF
@A00881:241:HJW2NDRXX:1:2126:30382:8797 2:N:0:CGAGAGAA+GATTGGAG
GGTAGCGGACTACTAGGGTATCTAATCCTGTTTGCTCCCCACGCTTTCGTGCCTCAGTGTCAGTTACAGTCCAGCAGATCGCCTTCGCCGCCGGTGTTCTTCCCAATATCTACGCATTCCACCGCTACACTGGGAATTCCATCTGCCCCTCCTGCACTCAAGTTTTGCAGTTTTAGTAGTAGTTCCGAAGTTGAGCCCCGGGATTACGCTACTAACTTGCAAGACCACCTACGCACCCTTTAAGCCCAGT
+
FF:,F,FFFFF:FFF::FFFFFF:FFF:F:FFF::F,FFFF:FFFFFFFFFFFF:,FFFF:FFFFFFFFFF:FFFFF:FFFFFFFFFFFF:FFFFFFFFFFF:FFFFFFFFFFF:FFFFFF:FFFFFFFFFFFFFFFFFF,FFFFF::FF,FFFFFFFFFFFFFFFFF,F,FFF,FFFFFFFFFFFF:,FFFFFFF::FF:FFFFFFF:::F,FFFFFFF,FF:FFFFFF:,:FF,FF,FFF:F:FF:,F
@A00881:241:HJW2NDRXX:1:2126:25735:10113 2:N:0:CGAGAGAA+GATTGGAG
GGTAGCGGACTACTTGGGTATCTAATCCTGTTTGCTCCCCACGCTTTCGAGCCTCAGCGTCAGTAAAAGCCCAGCAAGCCGCCTTCGCCACTGGTGTTCCTCCAAATATCTACGCATTTCACCGCTACACTTGGAATTCCGCTTGCCTCTGCTTCACTCAAGAAAAACAGTTTCAAAAGCAGGTTACGGGTTGAGCCCGTAATTTTCACTTCTGACTTGCCTTCCCGCCTCCACTCCCTTTACACCCAGT
+
FFFFFFFFFFFFFFFFFFFFFFFFFFFFFFFFFFFFFFFFFFFFFFFFFFFFFFFFFFFFFFFFFFFFFFFFFFFFFFFFFFFFFFFFFFFFFFFFFFFFFFFFFFFFFFFFFFFFFFFF:FFFFFFFFFFFFFFFFFFFFFFFFFFFFFFF:FF:FFFFFFFF:FFFFFFFFFFFF:FFFFFFFFFFFFFFFFFFFFFFFFFFFFFFFFFFFFFFFF:FFFFFFFFFFF,FFFFFFFFFFFFFFFFFFF
@A00881:241:HJW2NDRXX:1:2126:28013:10175 2:N:0:CGAGAGAA+GATTGGAG
GGTAGCGGACTACGAGGGTATCTAATCCTGTTTGCTCCCCACGCTTTCGCGCCTCAGCGTCAGTTGTCGTCCAGCAAGCCGCCTTCGCCACTGGTGTTCCTCCGTATATCTACGCATTTCACCGCTACACACGGAATTCCGCTTGCCTCTCCGATACTCAAGACACACAGTTTCAAATGCAGTTTCCGGGTTAAGCCCGGAGATTTCACATCTGACTTGCATGCCCGCCTACGCGCCCTTTACACCCAGT
+
FFFFFFFFFFFFFFFFFFFFFFFFFFFFFFFFFFFFFFFFFFFFFFFFFFFFFFFFFFFFFFFFFFFF:FFFFFFFFFFFFFFFFFFFFFFFFFF:FFFFFFFF:FFFFFFFFFFFFFFFFFFFFFFFFFFFFFFFFFFFFFF:FFFFFFFFFFFFFFFFF,FFFF:FFFFFFFFFFFFFF:FFFFFFFFFFFFFFFFFF:FFFFFFFFFFFFF,FFF,FFFFFFFFFFFFF:,FFFFFFFFFFF,FFF:
@A00881:241:HJW2NDRXX:1:2126:24758:12305 2:N:0:CGAGAGAA+GATTGGAG
GGTAGCGGACTACGTGGGTATCTAATCCTGTTTGCTCCCCACGCTCTCGCGCCTCAGCGTCAGTTGTCGTCCAGCAATCCGCCTTCGCCACTGGTGTTCTTCCGTATATCTACGCATTTCACCGCTACACACGGAATTCCGATTGCCTCTCCGATACTCAAGACCGGCAGTTTCAAATGCAGGCCATGGGTTAAGCCCATGGTTTTCACATCTGACTTGTCAGCCCGCCTACGCGCCCTTTACACCCAGT
+
FFFFFFFFFFFF:FFFFFFFFFFFFFFFFFFFFFFFFFFFFFFFFFFF:FFFFFFFFFFFFFFFFFFFFFFFF:FFFFFFFFFFFFFFFFFFFFFFFFFFFFFFFFFFFFFFFFFFFFFFFFFFFFFFFFFFFFF,FFFFF:FFFFFFFFFFFFFFFFFFFFFF,FFFF:FFFF:FFFF,FFFFFFF:,FFFFFFFF,FFF:FFFFFFFFFFFFFFFF,FFF,,FF,:FF:FF:,FFF:FFFF:FFFFFF
@A00881:241:HJW2NDRXX:1:2126:18204:18114 2:N:0:CGAGAGAA+GATTGGAG
GGTAGCGGAGTACCCGGGTATCTAATCCTGGTTGCTCCCCACGCTTTCGAGCCTCAACGTCCGTTACCGTCCAGTACGCCGCCTTCGCCACTGGTGTTCCGCCTAATATCTGCGCATTGCCCCGCTACACTAGGAATTCCGCTTACCTCTCCGGCAGTCTAGAACAACAGGTTCCAATGCAGTCCTGGGGTTAAGCCCCCGCCTTTCACATCAGACTTGCTCTTCCGTCTACGCTCCCGTTAACCCCAGT
+
:F,,FFFF,,,,F::FFFF,FFFFFFFFFF,FF:FF:F:F,FFF:FFFFFFFFFFFFFFFF,FFFFFFFFFFFF,FFFFF:F:FFF:FFFF,F:FF,F:F,FFFFFFFF:F:FFFF,F,F:::F:FFFF:F,FFFF,FF:FFFF:FFFFFFFFFF,,FFFFFFFFFF,F,:FF,:F:FFFFF:FFF:,:F:FFF:FFF:,FF:FFFFF:FF:FFFF,F,,:FFF:F:FFF:,FF:::F,F:,FFF,F:,F
@A00881:241:HJW2NDRXX:1:2126:30734:18803 2:N:0:CGAGAGAA+GATTGGAG
GGTAGCGGACTACTAGGGTATCTAATCCTGTTTGCTCCCCACGCTTTCGAGCCTCAACGTCAGTTACAGTCCAGCAGGCCGCCTTCGCCACTGGTGTTCCTCCTAATATCTACGCATTTCACCGCTACACTAGGAATTCCGCCTGCCTCTCCTGCACTCCAGTTTAACAGTTTCCAGAGCAGTCCCGGGGTTGGGCCCCAGCCTTTCACTCCAGACTTGATTTACCGTCTACGCTCCCTTTACACCCAGT
+
FFF:F::FFFFFFFFFFFFFFFFFFFFF:F:FFFFFFFFF:F:F,F:FF:FFFFFFFF:FFF:FFF:FFFF:FFFFFFFFFFFFFFFF:FFFFFFFFFFFFFFFFFFFFFFFFFFFFFFFFFFF:F,FF:,FFFFF,FFFFFFF,FFFFFFFF,FFFFFFFF:F,F::FFFFFFF,FFFFF:FFFFF:,FFF:FFFFFF,,:FFFFFFFFFFFF,FFF:,,FFF:F::F:FF,F:F::F::,FFF:FFFF
@A00881:241:HJW2NDRXX:1:2126:22128:18959 2:N:0:CGAGAGAA+GATTGGAG
GGTAGCGGACTACCAGGGTATCTAATCCTGTTTGCTCCCCACGCTTTCGAGCCTCAACGTCAGTTACCGTCCAGCAGGCCGCCTTCGCCACTGGTGTTCTTCCTAATATCTACGCATTTCACCGCTACACTAGGAATTCCGCCTGCCTCTCCGGCACTCCAGCACCGCAGTTTCCAAAGCAGTCCCCGCGTTAAGCGCCGGGCTTTCACTTCAGACTTGCCATGCCGTCTACGCTCCCTTTACACCCAGT
+
FFFFFFFFFFFFFFFFFFFFFFFFFFFF,FFFFFFFFFFFFFFFFFFFFFFFFFFFFFFFFFFFFFFFFFFFFFFF:FFFFFFFFFFFFFFFFFFFFFFFFFFFFFFFFFFFFFFFFFFFFFFFFFFFFFFFFFFFFFFFFFFFFFFFFFFFFFF:FFFFFFFFFF:FFFFFFFFFFFFFFFFF,FFFFFFFFFF:FFFF:FFFFFFFFFFFFFFFFFFFFFFFFFFFFFFFFFFFFFFF,FFFFF,,F:
@A00881:241:HJW2NDRXX:1:2126:21621:19335 2:N:0:CGAGAGAA+GATTGGAG
GGTAGCGGACTACGAGGGTATCTAATCCTGTTTGCTCCCCACGCTCTCGCGCCTCAGCGTCAGTTGTCGTCCAGCAATCCGCCTTCGCCACTGGTGTTCTTCCGTATATCTACGCATTTCACCGCTACACACGGAATTCCGATTGCCTCTCCGATACTCAAGACCGGCAGTTTCAAATGCAGGCTATGGGTTAAGCCCATAGTTTTCACATCTGACTTGTCAGCCCGCCTACGCGCCCGTTACCCCCAGT
+
FF:,FFFFFFFFFFFFFFFFFFFF:FFFFF:FFFFFFFFFFFFFFFFFFFFFFFFFFFFFFFFFFFFFF:FFFFFF,FFFFFFFFFFFFFFFFFFFFFFFFFFF:FFFFFFFFFFFFF:F:FFFFF:FFF:FFFF:FFFFFFFFFFFFFFFFFFFFFFFFF:FFFFFFFFFFF,FF:FFFFFFFF,FFFF:FFFFFFF,,FF,::FF,:FFF:F,F,FFFFFFFFFF::FF:FFFFFF,FFFF::FF:FF
@A00881:241:HJW2NDRXX:1:2126:10574:19586 2:N:0:CGAGAGAA+GATTGGAG
GGTAGCGGACTACCAGGGTATCTAATCCTGTTTGCTCCCCACGCTTTCGAGCCTCAACGTCAGTTACCGTCCAGTAAGCCGCCTTCGCCTCTGGTGTTCCTCCTAATGTCTACGCAGTTCACGGCTACGCTAGGAAGTCCGCTTACCGCTCCGGCACTCTGGAACAGCAGGGTACAAGGCAGTCCTGGGGGTACGCCCCAGCCTTTCGCTGCAGACTGGGGGGTGCGTCTACGCTCCGTTTACACCCAGT
+
FF::F:FF,FFF::FFF:F:FFFF:FFF::,F,F:,,FFFF,:F,,,FF,F,F,FF,FF,FF,,FFFFF,:,,FF,FFF:FFF,FFFFF,,FFF,F,,F:,F,FF::,FFF,:F,,:FFFF:,:FF:F,,FF:,,:F,F,:,FF,FF,FFF:F:,,:,:F,,::F,,F:,,FF,,,,,:F,:,,::::F:F::FFF:,FFF,,F,F:,,:,:FFF,F,F,,,,F,F,:FF,,F,F,,,F,F,FF:,:,:,
@A00881:241:HJW2NDRXX:1:2126:24704:20415 2:N:0:CGAGAGAA+GATTGGAG
GGTAGCGGACTACTAGGGTATCTAATCCTGTTTGCTCCCCACGCTTTCGTGCCTCAGTGTCAGTTACAGTCCAGTGAATCGCCTTCGCCGCTGGTGTTCTTCCCAATATCTACGCATTCCACCGCTACACTGGGAATTCCATTAACCCCTCCTGCACTCAAGCCCCACAGTTTAAGTAGTAGTTCCGAAGTTGAGCCCCGGGCTTACGCGACTTACTTATGAGGCCACCTACGCACCCTTTACGCCCAGT
+
FFFFFFFFFFFFFFFFFFFFFFFFFFFFFFFFFFFFFFFFFFFFFFFFFFFFFFFFFFFFFFFFFFFFFFFFFFFFFFFFFFFFFFFFFFFFFFFFFFFFFFF:,FF:FFFFFFFFFFFFFFFFFFFFFFFFFFFFFFFFFF:,FFFFFFFF:FFFFFFFF:F:FF:FFFFFFFFFFFFFFFFFFFFF,,:FF:F,FFFFFF,:FFFFF,FFF:FFFF,FFF:FFF:FFFFF:F:,FF,FFFF:F:,,FF
@A00881:241:HJW2NDRXX:1:2126:17707:20948 2:N:0:CGAGAGAA+GATTGGAG
GGTAGCGGACTACGCGGGTATCTAATCCTGTTTGCTCCCCACGCTCTCGCGCCTCAGCGTCAGTTGTCGTCCAGCAATCCGCCTTCGCCACTGGTGTTCTTCCGTATATCTACGCATTTCACCGCTACACACGGAATTCCGATTGCCTCTCCGATACTCAAGACCGGCAGTTTCAAATGCAGGCCATGGGTTAAGCCCATGGTTTTCACATCTGACTTGTCGGCCCGCCTACGCACCCTTTACACCCAAT
+
FF:FFFFFFFFFFFFFFFFFFFF,FFFF:FFFFFF:FFFF:FFFFFFFFFFF:FFFFFFF:FFF,FFFFFFFFFFFFFFFFFF:FFFFFF:FFFFFFFFFFFFFFFFFFF:F:FFF,FFFFFFFF,FF:FFFFFFFF,FFFFFFFF:FFFFFF:FFFFFFFFFFFFFFFFF,FFFF,,FFFFFF:FFFFFFF:FFFFFF:FFFF,:F::FFFFFF::FFFF:FF:FFFFF,::F,F:F,FF,F,:F:FFF
@A00881:241:HJW2NDRXX:1:2126:32208:21825 2:N:0:CGAGAGAA+GATTGGAG
GGTAGCGGACTACTTGGGTATCTAATCCTGTTTGCTCCCCACACTTTCGTGCCTCAACGTCAGTTACAGTCCAGAAAGCCGCCTTCGCCACTGGTGTTCCTCCTAATATCTACGCATTTCACCGCTACACTAGGAATTCCGCTTTCCTCTCCTGCACTCAAGAAATGTAGTTTTAGTTGCAGTTCCTCAGTTGAGCCGAGGGATTTCACAACTAACTTGCTTTCCCGTCTACGCACCCTTTACACCCAAT
+
FFFFFFFFFFFFFFFFFFFFFFFFFFFFFFFFFFFFFFFFFFFFFFFF:FF:FFFFFFFFFF:FFFFFFFFFFFFFFFFFFFF,FFFFFFFF:FFF,FFFFFFFFFFFFFFFFFF:FFFFF:FFFFFFFFFF:FFFFFFFFFFFFFFFFFF,F:FFFFFFFFFFFFFFFFFFFFFFFFF:FFFF:FFFFF:F,FF,:FFFFFFFFFFFFFFFFFF,FFF:FFFF:F:FFFF,FF,F,FF:FFFFF:FFF:
@A00881:241:HJW2NDRXX:1:2126:18954:22263 2:N:0:CGAGAGAA+GATTGGAG
GGTAGCGGACTACGTGGGTATCTAATCCTGTTTGCTCCCCACGCTTTCGAGCCTCAGCGTCAGTTACTGTCCAGCAATCCGCCTTCGCCACTGGTGTTCCTCCGTATATCTACGCATTTCACCGCTACACACGGAATTCCGATTGCCTCTCCAGCACTCAAGAACTACAGTTTCAAATGCAGGCCAGAGGTTGAGCCTCTGGTTTTCACATCTGACTTGCAATCCCGCCTACACGCCCTTTACACCCAAT
+
FFFFFFFFFFFFFFFFFFFFFFFFFFFFFFFFFFFFFFFFFFFFFFFFFFFFFFFFFFFFFFF:FFFFFFFFFFFFFFFFFFFFFFFFFFFFFFFFFFFFFFFF,FFFFFFFFFF:FFFFFFFFFFFFFFFFFFF,FFFFFFFFFFFFFFFFFFFFFFFFFF::FFFFFF:FFFFFFFFFFFFFF:FF:F:FFFFFFFFFFFFFFFFFFFFFFFFFFFFFFFFFFFFFFFFFFFFFFFFFFFFFFFFFFF
@A00881:241:HJW2NDRXX:1:2126:28754:22795 2:N:0:CGAGAGAA+GATTGGAG
GGTAGCGGACTACGTGGGTATCTAATCCTGTTTGCTCCCCACGCTTTCGAGCCTCAGCGTCAGTAATCGTCCAGTAAGCCGCCTTCGCCACTGGTGTTCCTCCTAATATCTACGCATTTCACCGCTACACTAGGAATTCCACTTACCTCTCCGACACTCTAGTCCCGCAGTTTCAAATGCAGTCCCGGGGTTGAGCCCCGGGCTTTCACATCTGACTTGCAGAACCGCCTGCGCTCCCGTTACACCCAGT
+
FF:,FFFFFFF:FFFFFFFFFFFFFFFFFFFFFFFFFFFF:FF:FFFFFFFFFFF,F:FFFFFFFFFFFFFFFFF::F:FFFFFFFFFF:FFFFFFFFF,FFFFFFFFFF:FFFFF:FFFFFFFFFFFFFFFF:FFFFFFFFFFFFFFFFFFFFF:F:FFFFFFFFFF:F::,FFF,FFFF:,FFFFFFF::F:FFFFF:FFF:F:FF::FF:F,F:FFF,FFFF,FF:FF:F,FFFF,FF,:,FFFFF:
@A00881:241:HJW2NDRXX:1:2126:29957:23375 2:N:0:CGAGAGAA+GATTGGAG
GGTAGCGGACTACCAGGGTATCTAATCCTGTTTGCTACCCATGCTTTCGAGCCTCAGCGTCAGTCTAAGCCCAGTAAGCCGCCTTCGCCACTGGTGTTCCTTCCGATATCTACGCATTCCACCGCTACACCGGAAATTCCGCCTACCTCTACTTATCTCAAGCCTTTCAGTTTTGAGTGCGATTACGGGTTGAGCCCGTACATTAAACACCCAACTTGATAGACCGCCTACGCTCCCTTTACACCCAGTA
+
FFFFFFFFFFFFFFFFFFFFFFFFFFFFFFFFFFFFFFFFFFFFFFFFFFFFFFFFFFFFFFFFFFFFFFFFFFFFFFFFFFFFFFFFFFFFFFFFFFFFFFFFFFFFFFFFFFFF:FFFFFFFFFFFFFFFFFFFFFF:FFFF:FFFFFF:FFFFFFFFFFFFFFFFFFFFFFFFFFFFFFFFFFFFFFFF:FFFFFF,FF::FF:FFFFFFFFFFF,FFFFFF:FFF,:FFFFFFFFF,FFFFFFF,:
@A00881:241:HJW2NDRXX:1:2126:27082:23938 2:N:0:CGAGAGAA+GATTGGAG
GGTAGCGGACTACCTGGGTATCTAATCCTGTTTGCTCCCCACGCTTTCGAGCCTCAGCGTCAGTAAAAGCCCAGCAAGCCGCCTTCGCCACCGGTGTTCCTCCAAATATCTACGCATTTCACCGCTACACTTGGAATTCCGCTTGCCTCTGCTCCACTCAAGAAAAACAGTTTCAAAAGCAGGTTATGGGTTAAGCCCATAATTTTCACTTCTGACTTGCTTTCCCGCCTGCACTCCCTTTACACCCAGT
+
FFFFFFFFFFFFFFFFFFFFFFFFFFFFFFFFFFFFFFFFFFFFFFFFFFFFFFFFFFFF:FFFFFFFFFFFFFFF:FFFFFFFFFFFFFFFFFFFFFFFFFFFFFFFFFFFFFFFFFFFFFFFFFFF:FFFFFFFFFFFFFFFFFFFFFFFFFFFFFFFFFFFFFFFFFFFFF:FFFFFFFFFFFFFFFFFFFFFFF:FFFFFFFFFFFFFFFFFFFFFFFFFFFFFFFFF,FFFFFFFFFFFFFF,FF
@A00881:241:HJW2NDRXX:1:2126:30499:24533 2:N:0:CGAGAGAA+GATTGGAG
GGTAGCGGACTACAAGGGTATCTAATCCTGTTCGATCCCCACGCTTTCGTGCTTCAGCGTCAGTCTCGCTATGGTATGCTGCCTTCGCAATCGGGGTTCTGCGTGATATCTATGCATTTCACCGCTACACCACGCATTCCGCATACCTCTTCCGAACTCCAGTCCCGCAGTTTCAATGGCAAGCGCACGGTTAAGCCGCACGTTTTCATCGCTGACTTGCGGGTCCGCCTACGCACCCTTTAAACCCAAT
+
FFFFFFFFFFFFFFFFFFFFFFFFFFFFFFFFFFFFFFFFFFFFFFFFFFFFFFFFFFFFFFFFFFFFFFFFFFFFFFFFFFFFFFFFFFFFFFFFFFFFFFFFFFFFFFFFF:FFFFFFFFFFFFFFFFFFFFFFFFFFFFFFFFFFFFFFFFFFFFFFFFFFFFFFFFFFFFFFFFFFFFFFFFFFFFF:F:FFFFF:FFFF,FFFFFFFFFFFFFFFFFFFFFFFFF::FFFFFFFFFFFFFFFFFF
@A00881:241:HJW2NDRXX:1:2126:21423:25003 2:N:0:CGAGAGAA+GATTGGAG
GGTAGCGGACTACGTGGGTATCTAATCCTGTTTGCTCCCCACGCTTTCGCGCCTCAGCGTCAGTTGTCGTCCAGCAAGCCGCCTTCGCCACTGGTGTTCCTCCTAATATCTACGCATTTCACCGCTACACTAGGAATTCCGCTTGCCTCTCCGATACTCAAGGACTACAGTTTCAAATGCAGTTCCGCGGTTGAGCCCCGGACTTTCACATCTGACTTGCAGTTCCGCCTACACGCCCTTTACACCCAGT
+
FF:,FFFF:FFFFFFFFFFFFFF:FFFFFFFFFFFFF:FFFFFFFFFFFFFFFFF:FFFFF:FFFFFFFFFFFFFF:FFFFFFFFFF:FFFFFFFF,FFFFFFFFFFFFFF,FFFFFFFFF:FFFFFFFFFFFFF,FFFFF:FFFF,FFFFFFFF,:FFF:FFFF:FFFFFFFFFF:FFFFF:FFFFF:F:FF:FFFFF:FFFF,F::::FFFFFF,:F,F:FFFFFFFFFFFFF,FF,FFFFF:FF,:F
@A00881:241:HJW2NDRXX:1:2126:19705:26976 2:N:0:CGAGAGAA+GATTGGAG
GGTAGCGGACTACGAGGGTATCTAATCCTGTTTGATACCCACACTTTCGAGCCCCAATGTCAGTTGCAGCTTAGCAGGCTGCCTTCGCAATCGGAGTTCTTCGTGATATCTAAGCATTTCACCGCTACACCACGAATTCCGCCTGCCTCAACTGCACTCAAGACATCCAGTATCAACTGCAATTTTACGGTTGAGCCGCAAACTTTCACAACTGACTTAAACATCCATCTACGCTCCCTTTAAACCCAAT
+
FFFFFFFFFFFFFFFFFFFFFF:FFFFFFFFFFFF:FFFFFFFFFFFFFFFFFFFFFFFFFFFFFFFFFFFFFFFFFFFFFFFFFFFFFFFFFFFFFFF:FFFFFFFFFFFFFFFFFFFFFFFFFFFFFFFFFFFFFFFFFFFFFFFFFFFFFFFFFFFFFFFFFFFFFFFFFFFFFFFFFFFFFFFFF:FFFFFFFFFFF:FFFFFFFFFFFFFFFFFF:FFFFF:FF,FFFFFFFFFFFFFFFFFFFF
@A00881:241:HJW2NDRXX:1:2126:32344:27007 2:N:0:CGAGAGAA+GATTGGAG
GGTAGCGGACTACAGGGGTATCTAATCCTGTTTGCTCCCCACGCTCTCGCGCCTCAGCGTCAGTTGTCGTCCAGCAATCCGCCTTCGCCACTGGTGTTCTTCCGTATATCTACGCATTTCACCGCTACACACGGAATTCCGATTGCCTCTCCGATACTCAAGACTGGCAGTTTCAAATGCAGGCCATGGGTTAAGCCCATGGTTTTCACATCTGACTTGTCTGCCCGCCTCCGCGCCCTGTACACCCAGT
+
FF,:FFFFF:FFFFFFFFFFFFFFFFFFFFFFFFFFFFFFFFFFFFFFFFFFFFFFFFFFFFFFFFFFFFFFFFFFFFFFFFFFFFFFFFFFFF,FFFF:FFFF:FFFF:FFFFFFFFFF,FFFFFFFFFFFFFF:FFFFFFFFFFFFFFFFF:FFFFF:FFFF:FFFFFFFFFFFFFFFFFFFFF:FFFFFFFFFFF:FFFFFFFFF,FFFFFFFFFFFFFFFFF:FF:,FFFF,FFF,FF::FFF,FF
@A00881:241:HJW2NDRXX:1:2126:21034:27743 2:N:0:CGAGAGAA+GATTGGAG
GGTAGCGGACTACCTGGGTATCTAATCCTGTTTGCTCCCCACGCTTTCGTGCCTCAGTGTCAGTTACTGTCCAGATAGCCGCCTTCGCCACTGATGTTCCTCCTAATATCTACGCATTCCACCGCTACACTAGGAATTCCGCTATCCTCTCCAGCACTCAAGTCTACCAGTTTTAGATGCAGCACCCGAGTTAAGCCCTGGGTATTACACATCTAACTTAGCAAACCACCTACACACCCTTTACGCCCAG
+
FFFFFFFFFFFFFFFFFFFFFFFFFFFFFFFFFFFFFFFFFFFFFFFFFFFFFFFFFFFFFFFFFFFFFFFFFFFF:FFFFFFFFFFFFFFFFFFFFFFFFFFFF:FFFFFF:FFFFFFFFFFFFFFFFFFFFFFFFFFFFFFFFFFFFFFFFFFFFFFFFFFFFFF:FFFFFFFFFFFFFFF:FFFFFF:FF:FFFFFFFFFFFFFFFFF,FFFF,F:F,FFFFFFFFFFFFFFFFFF,F,FFFFF:F:
@A00881:241:HJW2NDRXX:1:2126:16703:28447 2:N:0:CGAGAGAA+GATTGGAG
GGTAGCGGACTACAGGGGTATCTAATCCTGTTTGCTCCCCACGCTTTCGAGCCTCAGCGTCAGTTATGTTCCAGTAAGTCGCCTTCGCCACTGATGTTCCTCCTAATATCTACGCATTCCACCGCTACACTCGGAATTCCACTTACCTCTCCCACACTCAAGTCAACCAGTTTTGAATGCAGTTCTGGGGTTAAGCCCCAGGCTTTCACATTCAACTTAATAAACCGCCTACACTCCCTTTACGCCCAGT
+
:F:FFFFF,FFFFFF:FFFF,FFFFFFFFFFFFFFFFFFFF::FFFFFFFFFFFFFFFFFFFFFFFFFFFFFFFFFFFFFFFFFFFFFFFFFFFFFF:FFF:FFF,FFFFFF:FFFFFFFFFFFFFFFFFF,FFFFF:FFFFFFFFF:FFFFFFF:F:FFFFFFF:F:FFFFF::FFFFFFFFFFFFFF,F:F:FFFFFFFFFFFFF,FFFFF,FFFF,,FFFFFF:FFFFFFFFFFF,FF:FFFFF,,F
@A00881:241:HJW2NDRXX:1:2126:30581:29027 2:N:0:CGAGAGAA+GATTGGAG
GGTAGCGGACTACGTGGGTATCTAATCCTGTTTGCTCCCCACGCTCTCGCGCCTCAGCGTCAGTTGTCGTCCAGCAATCCGCCTTCGCCACTGGTGTTCTTCCGTATATCTACGCATTTCACCGCTACACACGGAATTCCGATTGCCTCTCCGATACTCAAGACTGGCAGTTTCAAATGCAGGCCATGGGTTATGCCCATGGTTTTCACATCTGACTTGTCAGCCCGCCTACGCGCCCTTTACACCCAGT
+
FF:,FFFF,FFFFFFFFFFFFFFF:FFFFFFFFFFFF,FFFFFFFFF:FFFFFF:FFFFFF:FFFFFFFFFFFFFF,FFFFFFFFFF:FF:FF:FFFFFFFF:FF,:FFFFF:FF,FFF:F,FF,FFFFF::FFF,FF:FF:FFF:FFF:FFF:F,F,FFFFFFF:FF,F,F:FF:FFF:FFFF,:FF:F:FF,FFF:F:,F:FF:FFF,FFF:,,,,:F:,FFF,FF,F,FFFFFFF,,F:,:::FFFF
@A00881:241:HJW2NDRXX:1:2126:17400:29309 2:N:0:CGAGAGAA+GATTGGAG
GGTAGCGGACTACTCGGGTATCTAATCCTGTTTGCTCCCCACGCTCTCGCGCCTCAGCGTCAGTTGTCGTCCAGCAATCCGCCTTCGCCACTGGTGTTCTTCCGTATATCTACGCATTTCACCGCTACACACGGAATTCCGATTGCCTCTCCGATACTCAAGACCGGCAGTTTCAAATGCAGGCTATGGGTTAAGCCCATAGTTTTCACATCTGACTTGTCAGCCCGCCTACGCGCCCTTTACACCCAGT
+
FFFFFFFFFFFFFFFFFFFFFFFFFFFFFFFFFFFFFFFFFFFFFFFFFFFFFFFFFFFFFFFFFFFFFFFFFFFFFFFFFFFFFFFFFFFFFFFFFFFFFFFFFFFFFFFFFFFFFFFFFFFFFFFFFFFFFFFFFFFFFFFFFFFFFFFFFFFFFFFFFFFFFFFFFFFFFFFFFFFFFFFFFFFFFFFFFFFFFFFFFFFFFFFFFFFFFFFFFFFFFFFFFFFFFF,FFFFFFFFFFFFFFFFFF:
@A00881:241:HJW2NDRXX:1:2126:17436:30185 2:N:0:CGAGAGAA+GATTGGAG
GGTAGCGGACTACTCGGGTATCTAATCCCATTTGCTACCCCGGCTTTCGTTCCTCAGCGTCAATAACGGCCCAGTAAAGCGCTTACGCCACCGATGTTCCTCCTGATATCTACGCATTTCACCGCTACACCAGGAATTCCCTTTACCTCTACCGCATTCCAGTTTGCAAGTATCCAGTGCCGAACTGAGGTTAAGCCTCAGGATTTAACACCGGACTTTACATACCGCCTACGAACTCTTTACGCCCAAT
+
FFFFFFFFFFFFFFFFFFFFFF:FFFFFFFFFFFFFFFFFFFFFFFFFFFFFFFFFFFFFFFFFFFFFFFFFFFF:FFFFFFFFFFFFFFFFFFFFFFFFFFFFFFFFFFFFFFFFFFFFFFFFFFFFFFFFFFFFFFFFFFFFFFFFFFFFFFFFFFFFFFFFFFFFFFFFFFFFFFFFFFFF:FFFF:FFFF:F:FFFFFFFFFFFFFFFFFFFF:F:FFFFFF:FFFFFFFFFFFFFFFFFFF:FFF
@A00881:241:HJW2NDRXX:1:2126:19144:30984 2:N:0:CGAGAGAA+GATTGGAG
GGTAGCGGACTACTTGGGTATCTAATCCTGTTTGCTCCCCACACTTTCGCGCCTCAATGTCAGTTATCGTCCAGAAAGTCGCCTTCGCCACTGGTGTTCCTCCTAATATCTACGCATTTCACCGCTACACTAGGAATTCCACTTTCCTCTCCGACACTCAAGGGAAGTAGTTTTGGTTGCAGTTCCTCAGTTAAGCCGAGGGATTTCACAACCAACTTGCTCCTCCATCTACGCACCCTGTACACCCAAT
+
FF,,FFFFFFFFFFFFFFFFFFF,FFFFFFFFFFFFFFFFFFFFFFFFFFF:FFFFFFFFFFFFFFFFFF:FFFFF:FFFFFFFFFFFFFFFFFFFFFFFFFFFFFFFFFFFFFFF,FFFFFFFFFFF:FF,FFFFFFFFFFFFF:FFFFF:FF:FFFFF:FFF,FFF,:FFFFF,FF:FFFFFFFFFFFFFFFFFF:FFF:,:FFF,FFF,FF,FFFFFF::F:FFF:F:F,FFFFF:,:FFF:FFF,F
@A00881:241:HJW2NDRXX:1:2126:16170:31156 2:N:0:CGAGAGAA+GATTGGAG
GGTAGCGGACTACTGGGGTATCTAATCCTGTTTGCTCCCCACGCTTTCGTGCCTCAGTGTCAGTTACAGTCCAGCAAACCGCCTTCGCCACCGGGGTTCTTCCTAATATCTACGCATTCCACCGCTACACTAGGAATTCCGTTTGCCCCTCCTGCACTCAAGTCCAACAGTTTTAGTAGTAGCCCCGAGGTTAAGCCCCGGGATTACGCTACTAACTTGCCACACCACCTCCGCACCCTGTACGCCCAGT
+
FFFFFFFF:,FFFFFFFFFFFFFFFFFFFF:FFFFFFFFFFFFFF:FFFFFFFFFFFF,FFFFFFFFFF,FF,FFFFFFFFFF,:FFFF,FFFF,F,FFF:FFFFFFFFFFFFFFFF:FF:FFFFFFF:FFFFFFF:FFFFF:FFFFFFFFFF:FFFFFF,FFFFF:FFFF::F::F:FF,FFF,F:FFFFF,,FFFFF:,FFFF,:F::,:F,FFFF:FFF:FFF:::F:,FF:FFFF,F:FFFFF,:F
@A00881:241:HJW2NDRXX:1:2126:27471:31313 2:N:0:CGAGAGAA+GATTGGAG
GGTAGCGGACTACATGGGTATCTAATCCTGTTTGCTCCCCACGCTTTCGAGCCTCAGCGTCAGTTATGTTCCAGTAAGTCGCCTTCGCCACTGATGTTCCTCCTAATATCTACGCATTCCACCGCTACACTAGGAATTCCACTTACCTCTCCCACACTCAAGTCAACCAGTTTTGGATGCAGTTCTGGGGTTAAGCCCCAGGCTTTCACATTCAACTTAATAAACCGCCTACACTCCCTTTACGCCCAGT
+
FFFFFFFFFFFFFFFFFF:FFFFFFFFFFFF,FFFFFF:F:FFFFFFFFFFF:FF:FFF,F::FFFFFFF:FFFF:FFFFFF,FFFFFF:FFFFFFFFFFFFFFFFF:FF:FFFF:FF:FFFFFFFFFFF:::FFFF:FF:FF:FF:F:FFFF:FFFFFFF,FF:FFFFFFFFFFF:FFFF,F:FFFFFFFFFF:FFFFFFFFFFFFFFFFF:,FFFF:FFFFF:FFFF::FFFFFFFFF,FF:FFF::F
@A00881:241:HJW2NDRXX:1:2126:28962:31767 2:N:0:CGAGAGAA+GATTGGAG
GGTAGCGGACTACATGGGTATCTAATCCTGTTTGATACCCACACTTTCGAGCCTCAATGTCAGTTGCAGCTTAGCAGGCTGCCTTCGCAATCGGAGTTCTTCGTGATATCTAAGCATTTCACCGCTACACCACGAATTCCGCCTGCCTCAACTGCACTCAAGACATCCAGTATCAACTGCAATTTTACGGTTGAGCCGCAAACTTTCACAACTGACTTAAACATCCATCTACGCTCCCTTTAAACCCAAT
+
FFFFF:FFFFFFFFFFFFFFFFFFFFFFFFFFFFFFFFFFFFFFFFFFFFFFFFFFFFFFFFFFFFFFFFFFFFFFFFFFFFFFFFFFFFFFFFFFFFFFFFFFFFFFFFFFFFFFFFFFFFFFFFF,F:FFFFFFFFFFFFFFFFFFF,F:FFFFFFFFF,FFFFF::,,FFFFFFFFFFFFFFFFFFFFFFFFF::FFF:,FFFFFF:FFF,FFFFFFF,FFFFF:FFFFFFFFFFFF,:::FF:FFF
@A00881:241:HJW2NDRXX:1:2126:16957:31798 2:N:0:CGAGAGAA+GATTGGAG
GGTAGCGGACTACTCGGGTATCTAATCCCATTTGCTACCCCGGCTTTCGTTCCTCAGCGTCAATAACGGCCCAGTAAAGCGCTTACGCCACCGATGTTCCTCCTGATATCTACGCATTTCACCGCTACACCAGGAATTCCCTTTACCTCTACCGCATTCCAGTTTGCAAGTATCCAGTGCCGAACTGAGGTTAAGCCTCAGGATTTAACACCGGACTTTACATACCGCCTACGAACTCTTTACGCCCAAT
+
FFFFFFFFFFFFFFFFFFF::F:FF,FFFFFFFFF:FFFFFFFF,:FFF:FFFFFFFFF:FFFF,FFFFFFFFFFFFFFFFFFFFFFFFFFFFFFFFFFFFFFFFFFF:FFFFFFFFFFFFFFFFFFFFFFFFFFFFFFFFFFFFFFFFFFFFFFF:FFFFFFFFFFF,FFFFFFFFFFFFFFFFFFFFFFFFFFFFFFFFFFFFFFFFFFFF:FFF,FF:FFFFFFFFFFFFFFFFFFFF:F:FF:FFF
@A00881:241:HJW2NDRXX:1:2126:17996:32440 2:N:0:CGAGAGAA+GATTGGAG
GGTAGCGGACTACTCGGGTATCTAATCCTGTTTGCTCCCCACGCCTTCGAGCCTCAACGTCAGTTGCCGTCCAGTAAGCCGCCTTCGCCACTGGTGTTCCTCCTAATATCTACGCATTTCACCGCTACACTAGGAATTCCGCTTACCTCTCCGGCACTCAAGCCGTACAGTTTCCAGAGCAGCCCCGAGGTTAAGCCCCGGTATTTCACTCCAGACTTGCACCGCCGTCTACGCTCCCTTTACACCCAGT
+
FFFFFFFFFFFFFFFFFFFFFFFFFFFFFFFFFFFFFFFFFFFFFF,FFFFFFFFFFFFFFFFFFFFFFFFFFFFFFFFFFFFFFFFFFFFFFFFFF:FFFFF:FFFFFFFFFFFFFFFFFFFFFFFFFF:FFFF:FFFFFFFFFFFFFFFFFFFFFFFF:FFFFF:FFFF:FFFFFFFF:FFFFFFFFFFF:FFFFFFFFF:FFFFFFFFFFFFFF:FFFFFFF:FFFFFFFFF:FFFFFFFFFFFFF:
@A00881:241:HJW2NDRXX:1:2126:18475:32518 2:N:0:CGAGAGAA+GATTGGAG
GGTAGCGGACTACGCGGGTATCTAATCCTGTTCGATACCCACGCTTTCGTGCTTCAGGGTCAGTTGGGCGCCGGTACGCTGCCTTCGCAATCGGAGTTCTGCGTGATATCTATGCATTTCACCGCTACACCACACATTCCGCGTACTTCTCGCCCACTCAAGAAAAACAGTTTCAAAAGCAGGTTATGGGTTAAGCCCATAATTTTCACTTCTGACTTGCTTTCCCGCCTGCACTCCCTTTACACCCAGT
+
FFFFF:FFFFFFFFFFFFFFFFFFF:FFF:FFFFFFFFFFFFFFFFFFFFFFFFFFF,FFFFFFFFFFFFFFFFFFFFFFFFFFFF:FFFFFFFFFFFFFFFFFFFFF:F:FFFFFFFFFFFFFFFFFFFFF:FFF:FFFFFF:FF:FFFFFFFFFFFFFFFFFFF,FFFFFFFFFFFFFF:FFFFFF:FFFFFFFF:FFFFFFFFFFFFFFF:FFFFFFFFFF::FFFF:FFFFFFFFFFFFFFF:FFF
@A00881:241:HJW2NDRXX:1:2126:30906:33943 2:N:0:CGAGAGAA+GATTGGAG
GGTAGCGGACTACACGGGTATCTAATCCTGTTCGATCCCCACGCTTTCGTGCTTCAGCGTCAGTCTCGCTATGGTATGCTGCCTTCGCAATCGGGGTTCTGCGTGATATCTATGCATTTCACCGCTACACCACGCATTCCGCATACCTCTTCCGAACTCCAGTCCCGCAGTTTCAATGGCAAGCGTACGGTTAAGCCGCACGTTTTCACCGCTGACTTGCGGGTCCGCCTACGCACCCTTTAAACCCAAT
+
FFFFFFFFF:FFFFFFFFFFFFFFFFFFFFFFFFFF:FFF:FFFFFFFFFFFFFFFFFFFFFFFFFFFFFFFFFFFFFFFFFFFFFFFFFFFFFFFFFFFFFFFFFFFFFFFFFFFFFFFFFFFFFFFFF:FFFFFFFFFFFFFFFFFFFFFFFFFFFFFFFFFFFFFFFFFFFFFFFFFFFFFFFFFFFFFFFFFFFFFFFFFFFFFFFFFF,FFFF:FFFFFFF:F:FFFFFFFFFFFFFFFFFFFF,
@A00881:241:HJW2NDRXX:1:2126:28682:34444 2:N:0:CGAGAGAA+GATTGGAG
GGTAGCGGACTACTTGGGTATCTAATCCTGTTTGCTCCCCACGCTTTCGAGCCTCAACGTCAGTTTCAGTCCAGTAAGCCGCCTTCGCCACTGGTGTTCCTCCTAATATCTACGCATTTCACCGCTACACTAGGAATTCCGCTTACCTCTCCTGCACTCCAGTCATACAGGTTCCAAAGCAGTCCCTTGGTTGAGCCCTGGGCTTTCACTTCAGACTTGCAGCACCGTCTACGCTCCCTTTACACCCAGT
+
FFF,FFFFFFFFFFFFFFF:FFFFFFFFFFFFFFFFFFFFFFFFFFFFFFFFFFFFFFFFFFF:FFFFFFFFFFFFFFFFFFFFFFFFF::FFFFFFF:FF:FFFFFFFFFF::FF::FFFFFFFFFF:FF:FF:FFFFFFFFFFFFFFFFFFFF:FFFFFFFFFFF:FF:FFFFFFF,FFFFF:FFFFFF:FFFFF,,FFFFFFFFF,FFF:F:F:FFFF,FF,FFF::F:FF:FFFFFF,FFFFF:F:
@A00881:241:HJW2NDRXX:1:2126:25934:34945 2:N:0:CGAGAGAA+GATTGGAG
GGTAGCGGACTACCAGGGTATCTAATCCTGTTTGCTCCCCACGCTTTCGTGTCTCAGCGTCAGTTGTCGTCCAGTAATCCGCCTTCGCCACTGATGTTCCTCCCGATCTCTACGCATTTCACCGCTACACCGGGAATTCCGATTACCCCTCCGACTCTCAAGAAAGACAGTTTCAAATGCAGGCTGTGAGTTGAGCCCACAGGTTTCACATCTGACTTGCCTTCCCGCCTACACACCCTTTACACCCAGT
+
FFFFFFFFFFFFFFFFFFFFFFFFFFFFFFFFFFFFFFFFFFFFFFFFFFFFFFFFFFFFFFFFFFFFFFFFFFFFFFFFFFF:FFFFFFFFFFFFFFFFFFFFFFFFFFFFFFFFFFFF:FFFFFFFFFFFFFFFFFFFFFFFFFFFFFFFFFFFFFFFFF,:FFFFFFFFFFFFFFFFFFFFFFFFFFFFFFFFFF,FF,FF,FFFFFFFFF,FFF,F:FFFFFFFFF,F,FFFFFFF:FFFFFFFFF
@A00881:241:HJW2NDRXX:1:2126:32497:35477 2:N:0:CGAGAGAA+GATTGGAG
GGTAGCGGACTACCCGGGTATCTAATCCTGTTCGATACCCACGCTTTCGTGCCTCAGCGTCAGTAGGGCGCCGGCGCGCTGCCTTCGCAATCGGGGTTCTGCGTGATATCTATGCATTTCACCGCTACACCACGCATTCCGCGCGCCTTTCGCCCACTCAAGGACGGCAGTTTCGACGGCAGGCCGGGGTTGAGGCCCGACAGTTTACCGCCGACTTGTCGCCCCGCCTACGCACCCTTTAAACCCAATA
+
FF,FFFFFFFFFFF,FFFFFFFFFFFFFF:FFFFFFFFFFF,FFFFFFF::,FFFFFFFFFFFF,FF,F:FFFFFFFFFFFFFFFFFFFFFFFFFFFFFF,F,F:FFFFFFF:FFFFFFFFFFFFFFF:F,FFFFFFFFFF::FF,FF:FFF,,,FFFF,:FFFFFFFF:FFFFF,F:FFFFF,FFF:FFF::,,FFFFF:FFFF,F,F,FFF,,FF:,FFF::FFFF,FFF:F,F:FFFFFF:F:,F,F
@A00881:241:HJW2NDRXX:1:2126:19913:36229 2:N:0:CGAGAGAA+GATTGGAG
GGTAGCGGACTACGAGGGTATCTAATCCTGTTTGCTCCCCACGCTTTCGAGCCTCAACGTCAGTTACAGTCCAGTAAGCCGCCTTCGCCACCGGTGTTCCTCCTAATATCTACGCATTTCACCGCTACACTAGGAATTCCGCTTACCTCTCCTGCACTCCAGACTGACAGTTTCCAAAGCAGTCCGGGGGTTGGGCCCCCGCATTTCACTTCAGACTTGCCTCTCCGTCTGCGCTCCCTTTACACCCAGT
+
FFFFFFFFF:FFFFFFFFFFFFFFFFFFFFFFFFFFFFFFFFFFFFFFFFFFFFFFFFFFFFFFFFFFFFFF:FFFFFFFFFFFFFFFFFFFFFFFF:FFFFFFFFFFFFFFFF:FFFFFFFFFFFFFF:,FFFF,FFFFFFF:FFFFFFFFF:FFFFFFFFFFFFFFFF:FFF:FFFFFFFFFFFFFF:FFFFFFFFFFFFFF:FFFFFFFFFFFF::FFFFFF:FFFF:FFF:F:FFFFFFFFFFFFF
@A00881:241:HJW2NDRXX:1:2126:25229:36448 2:N:0:CGAGAGAA+GATTGGAG
GGTAGCGGACTACGAGGGTATCTAATCCTGTTTGCTCCCCACACTTTCGTGCCTCAATGTCAGTTATCGTCCAGAAAGTCGCCTTCGCCACTGGTGTTCCTCCTAATATCTACGCATTTCACCGCTACACTAGGAATTCCACTTTCCTCTCCGACACTCAAGGGAAGTAGTTTTGGTTGCAGTTCCTCAGTTAAGCCGAGGGATTTCACAACCAACTTGCTCCTCCATCTACGCACCCGTTACACCCAAG
+
FFF,FFFFFFFFFFFFFFFFFFFFFFFFFF:FFFFFFFFF:FFFFFFFFFFFFFFFFFFF:FFFFFFFFFFFFFFFFFFFFFFFFFFFFFFFFFFF:FFF:FFFFFFFFFFFFFFFFF:FFFFFFFFFFFF,FFFFFFFFFFFFFFFFFFFFFFFFFFFFFFFFFFFF,F:FFFFFFFF,FFFFF,FFFF:F:FFFFFFF:FFFFFFFFF:FFF,F:FFFFFFFFF:FFFFF:FFFFF,FFFF:FFFFF,
@A00881:241:HJW2NDRXX:1:2127:20546:2566 2:N:0:CGAGAGAA+GATTGGAG
GGTAGCGGACTACATGGGTATCTAATCCTGTTTGCTCCCCACGCTTTCGAGCCTCAACGTCAGTTACAGTCCAGTAAGCCGCCTTCGCCACCGGTGTTCCTCCTAATATCTACGCATTTCACCGCTACACTAGGAATTCCGCTTACCTCTCCTGCACTCCAGACTGACAGTTTCCAAAGCAGTCCGGGGGTTGGGCCCCCGCATTTCACTTCAGACTTGCCTCTCCGTCTGCGCTCCCTTTACACCCAGT
+
FFFFFFFFFFFFFFFFFFF:FFFFFFFFFFFFFFFFFFFFFFFFFFFFF:FFFFFFFFF:F:FFFFFFFFFFFFFFF:FFFFFFFFFFFFFFFFFFFFFFFFFFFFFFFFFFFFFFFFFFFFFFFFFFFFF:FFFFFFFFFFFF,FFFFFFFFF:FF,FFF,FFFFFFF:F:FFFF::FFF:FFFFFFFFFFFFFFFFFFFFFFFFF,FF,FF:FFFFFFFF:FFFF,FF:FFFFFFF:,FFFFFFFFF,
@A00881:241:HJW2NDRXX:1:2127:30590:3396 2:N:0:CGAGAGAA+GATTGGAG
GGTAGCGGACTACCCGGGTATCTAATCCTGTTTGCTCCCCACGCTTTCGAGCCTCAACGTCAGTTACAGTCCAGTAAGCCGCCTTCGCCACTGGTGTTCCTCCTAATATCTACGCATTTCACCGCTACACTAGGAATTCCGCTTACCTCTCCTGCACTCCAGTCAGACAGTTTCCAGAGCAGTCCGGGGGTTGGGCCCCCGCCTTTCACTCCAGACTTGCCTCTCCGTCTACGCTCCCTTTACACCCGGT
+
FF,:F:FF:FF:FFFFFFFFFFFFFFFFFFFFFFFFFFFFFFFFFFFFFFFFFFFFFFFFFFFFFFFFFFFFFFFFFFFFFF:FFFFFFFFFFFFFFFFFFFFFFFFFFFFFFFFFFFFFFFFFFFFFFFFF:F:FFFFFFFFFF:FFFFFFFFF,FF:FFFFFF:,:FFFFFFF:FFFFFFFFFFFFFFFFFFF:FF::,F:FF:F::FF,,FFFFFF:,::FFFFF:FFFFFFFF,F:F::FF,F,FF
@A00881:241:HJW2NDRXX:1:2127:30481:3458 2:N:0:CGAGAGAA+GATTGGAG
GGTAGCGGACTACCCGGGTATCTAATCCTGTTTGCTCCCCACGCTTTCGAGCCTCAACGTCAGTTACAGTCCAGTAAGCCGCCTTCGCCACTGGTGTTCCTCCTAATATCTACGCATTTCACCGCTACACTAGGAATTCCGCTTACCTCTCCTGCACTCCAGTCAGACAGTTTCCAGAGCAGTCCGGGGGTTGGGCCCCCGCCTTTCACTCCAGACTTGCGGCTCCGTCTACGCTCCCTTTACACCCAGT
+
FF,,FFFFFFFFFFFFFFFFFFFF:FFFFFFFFFFFFFFFFFFFFFFFFFFFFFFFFFFFFFF:FFFFFFFFFFFFF:FFFFFFFFFFFFFFFFFFFFF:FFFFF,FFFFFFFFFFFFFFFFFFFFF,:FFFFFFFFFFFFFFFFFFFFFFFFFF:FFFFFFFFFF:FFF,FFFFFFFFFFFFFFFFFFF:F:FFFFFFFFF:FFFF::F:FFF,,FFF:,,FF,F:F:FF:F,,:::F:FFF,,,:FFF
@A00881:241:HJW2NDRXX:1:2127:30201:5259 2:N:0:CGAGAGAA+GATTGGAG
GGTAGCGGACTACCGGGGTATCTAATCCTGTTTGCTCCCCACGCTTTCGAGCCTCAACGTCAGTTACAGTCCAGTAAGCCGCCTTCGCCACTGGTGTTCCTCCTAATATCTACGCATTTCACCGCTACACTAGGAATTCCGCTTACCTCTCCTGCACTCCAGTCAGACAGTTTCCAGAGCAGTCCGGGGGTTGGGCCCCCGCCTTTCACTCCAGACTTGCCTCTCCGTCTACGCTCCCTTTACACCCAGT
+
FFFFFFFFFFFFFFFFFFFFFFFFFFFFFFFFFFFFFFFFFFFFFFFFFFFFFFFFFFFFFFFFFFFFFFFFFFFFFFFFFFFFFFFFFFFFFFFFFFFFFFFFFFFFFFFFFFFFFFFFFFFFFFFFFFFFFFFFFFFFFFFFFFFFFFFFFFFFFFFFF:FFFFFFFFFFFF:FF:FFFFFFFFFFFFFFF:FFFFFF:FFF:FFFFFFFFFFFFF:FFFFFFFFFFFFFFFFFFFFFFFFFFFFFFF
@A00881:241:HJW2NDRXX:1:2127:31340:5979 2:N:0:CGAGAGAA+GATTGGAG
GGTAGCGGACTACCAGGGTATCTAATCCTGTTTGCTCCCCACGCTTTCGCGCCTCAGCGTCAGTTGTCGTCCAGCAAGCCGCCTTCGCCACTGGTGTTCCTCCTAATATCTACGCATTTCACCGCTACACTAGGAATTCCGCTTGCCTCTCCGATACTCAAGGACTACAGTTTCAAATGCAGCCCCGGGGTTGAGCCCCGGTATTTCACATCTGACTTGCAGTTCCGCCTACACGCCCTTTACACCCAGT
+
FFFFFFFFFFFFFFFFFFFFFFFFFFFFFF:FFFFFFFFFFFFFFFFFFFFFFFFFFFFFFFFFFFFFFFFFFFFF:FFFFFFFFFFFFFFFFFFFFFFFFFFFFFFFFFFFFFFFFFFFFFFFFFFFFF:F:FFFFFFFFFFFFFFFFFFFFFFFFFFFFFFFFFF,::FFFF:FFFFFF:FFFFFFFFFFFFFFFFFFFFFFFFFF:F:FFFFFFFFFFFFFFFFFFFFFFF:FFFFFFF:FFFF:FF
@A00881:241:HJW2NDRXX:1:2127:28537:6417 2:N:0:CGAGAGAA+GATTGGAG
GGTAGCGGACTACGGGGGTATCTAATCCTGTTTGCTCCCCACGCTTTCGAGCCTCAACGTCAGTTACCGTCCAGCAGGCCGCCTTCGCCACTGGTGTTCTTCCTAATATCTACGCATTTCACCGCTACACTAGGAATTCCGCCTGTCTCTCCGGCACTCCAGCACCACAGTTTCCAAAGCAGTCCCCGCGTTAAGCGCCGGGCTTTCACTTCAGACTTGCCATGCCGTCTACGCTCCCTTTACACCCAGT
+
FFFFFFFFFFFFFFFFFFFFFFFFFFFFFFFFFF:FFFFFFFFFFFFFFFFFFF:FFFFFFFFFFFFFF:FFFFFFFFFFFFFFFFFF:FFFFFFFFFFFF:FFFFFFFFFFFFFFF:FFFFFFFFFFFFFF:FFFFFFFFFFF,FFFFFFFFFFFF:FFFFFFFFFFFFF,FFFF:FFFF:FFFFF,FFFFFFFFFFFFFFFFFFFFFFFF:FFFFFFFFFFFFFF::FFFFFFFFFFFF,FFFFFFFF
@A00881:241:HJW2NDRXX:1:2127:24189:6903 2:N:0:CGAGAGAA+GATTGGAG
GGTAGCGGACTACAAGGGTATCTAATCCTGTTTGCTCCCCACGCTTTCGAGCCTCAGCGTCAGTAAAGCCCCAGCAAGCCGCCTTCGCCACTGGTGTTCCTCCTAATATCTACGCATTTCACCGCTACACTAGGAATTCCGCTTGCCTCTGACTCACTCAAGAAACACAGTTTCAAAAGCAGGCTATGGGTTAAGCCCATAGTTTTCACTTCTGACTTGCGTTCCCGCCTACGCTCCCTTTACACCCAGT
+
FFFFFFFFFFFFFFFFFFFFFFFFFFFFFFFFFFFFFFFFFFFFFFFFFFFFFFFFFFFFFFFFFFFFFFFFF:FFF,FFF:FFFFFFFFFFFFF:,FFFFFFFFFFF:FFFFFFFFFFFFFFFFF,FFFFF:F:,FFFFFFFFFFFFFFFFFFFFF:FFFFFFFFFFF::FF:FFF,FFFFFF,FFFFFFFFFFFF:FFFFFFFFFFF::,FF:FFFFFFFFFFFFFF,,FFFFFFFFFFF:FF,FFF,
@A00881:241:HJW2NDRXX:1:2127:21034:6950 2:N:0:CGAGAGAA+GATTGGAG
GGTAGCGGACTACTCGGGTATCTAATCCTGTTTGCTCCCCACACTTTCGTGCCTCAACGTCAGTTACTGTCCAGAAAGTCGCCTTCGCCACTGGTGTTCCTCCTAATATCTACGCATTTCACCGCTACACTAGGAATTCCACTTTCCTCTCCAGCACTCAAGAAAATCAGTTTTGGTTGCAGTTCCTCAGTTAAGCCGAGGGATTTCACAACCAACTTGCTCCTCCATCTACGCCCCCTTTACACCCAAT
+
FFF,FFFFF:FFFFFFFFFFFFFF:FFFFFFFFFFFFFFFFFFFFFFFFFFFFFFFFF:FFFFFFFFFFFFFFFFFFFFFFFFFF:FF:FFFFFFFFF:F:FFF:,FFFFFFFFFFFFF,FFFFFFF,FFFFF:FFFF:FFFFFFFFFFFFFFFF:FFFFF:FFFFF::F:FFFFFFFFFFFFFF:FF,FFFFFFFFFFFFF:FFFFFFFFFFFFFFFFFFFFFFFFFFFF:F:,FFFFFFFFFFFFF,F
@A00881:241:HJW2NDRXX:1:2127:28953:7232 2:N:0:CGAGAGAA+GATTGGAG
GGTAGCGGACTACATGGGTATCTAATCCTGTTTGCTCCCCACGCCTTCGAGCCTCAACGTCAGTCACGGTCCAGCAAGCCGCCTTCGCCACTGGTGTTCCTCCTAATATCTACGCCTTTCACCGCTACACTAGGAATTCCACTTGCCCCTCCCGTACTCAAGCACCGCAGTTTCCAAAGCAGTCCCGGGGTTGGGCCCCGGGCTTTCACTCCAGACTTGCTGCGCCGTCTACGCTCCCTTGACACCCAGT
+
F:FFFFFFFFFFFFFFFFFF,:F:FF:FFFFFFFFFFFFF:FFFFFFFFFF:FFF:FFFFFFFFFFFFFFFFFFFFFFFFFFF:FFFFF:FFF:FF:FFFFF:FFFFFFFFFFFF,FFFFFFFFFFFFFFFFFFFFFFFFFFFFF:FFFFFFFFF:FFFF:FFFFFFFFFF:FFFFF:FFF,FFFFFFF,FFFFF:FFFF:FFF:F:F,FFFF,FFFFFFF::FFFFFFF,,F:F:FFFF,,FFF:F,FF
@A00881:241:HJW2NDRXX:1:2127:15655:7623 2:N:0:CGAGAGAA+GATTGGAG
GGTAGCGGACTACTTGGGTATCTAATCCTGTTTGCTCCCCACACTTTCGTGCCTCAACGTCAGTTACCGTCCAGTAAGCCGCCTTCGCCACTGGTGTTCTTCCTAATATCTACGCATTTCACCGCTACACTAGGAATTCCGCTTACCTCTCCGGCACTCCAGCCAAACAGTTTCCAAAGCAGTCCCTGCGTTAAGCACAGGGCTTTCACTTCAGACTTGCCTCGCCGTCTACGCTCCCTTTACACCCAGT
+
FFFFFFFFFFFFFFFFFF:FFFFFFFFFFFF:FFFFFFFFFFFFFFFFFFFFFFFFFFFFFFF:FFFFFFFFFFFF,FFFFFF:FFFFFFFFFFFFFFFFFFFFFFFFFFFFFFFFF:FFFFFFFFFFFFFFFFF:FFFFFF:FFFFFFFFFFFFFFFFFFFFFFFFFFFFFFFFFFFFFFFFFFFFFFFFFFFFFFF:F:FFF:FF,FFFFFFFFFFFFFFF:FFFFFFFFFFFFFF,FFF::FFFF,F
@A00881:241:HJW2NDRXX:1:2127:31259:7748 2:N:0:CGAGAGAA+GATTGGAG
GGTAGCGGACTACACGGGTATCTAATCCTGTTTGATCCCCACGCTTTCGTGCTTCAGCGTCAGTTGAGCGCCGGTATGCTGCCTTCGCAATCGGAGTTCTGCGTGATATCTATGCATTTCACCGCTACACCACACATTCCGCATACTTCTCGCTCACTCAAGTCGACCAGTTTCAACGGCTCGAAGAGGTTGAGCCTCTCAATTTTACCGCTGACTTGACCGACCGCCTACACACCCTTTAAACCCAATA
+
FFFFFFFFFFFFFFFFFFFFFFFFFFFFFFFFFFFFFFFFFFFFFFFFFFFFFFFFFFFFFFFFF:FFFFFFFFFFFFFFFFF,FFFFFF:FF,FFF:F:FFFFFF::FFFFFFFFF:FF:FFFFFFFFFFFFFFFFFFFFFFFFFF:FFFFFFFF:FFFF,,FFFF:FFFFFF:FFFFFFFFF:FFFFFFFFFF:FFFFFFFFF:FFF:FFFFFFFFFFFFFFFFFF:FF,FFFFFF,FFF:FFFFF:F
@A00881:241:HJW2NDRXX:1:2127:23809:8030 2:N:0:CGAGAGAA+GATTGGAG
GGTAGCGGACTACACGGGTATCTAATCCTGTTTGCTCCCCACGCTTTCGCACCTCAGCGTCAATACCGGTCCAGGTGGCCGCCTTCGCCACTGGTGTTCCTCCAGATATCTACGGATTTCACTCCTACACCTGGAATTCCGCCACCCTCTCCCGGATTCAAGTCGTGCAGTATCAAAGGCAGTTCCACGGTTGAGCCGTGGGATTTCACCCCTGACTTACACAACAGTCTACGTGCGCTTTACGCCCAGT
+
FF,,F:FFFFFFFFFFFFFFFFFFFFFFFFFFFFFFFFFFFFFFFFFFFFFFFFF:FFFFF:FFFFFFFFFFFFFFFFFFFFFFFFFFFFFFFFFFFFFFFFFFFFFF:FFFFFFFFF:F:FFF:FFFFFFFFFFFFFFFFFFFFFFFF:FFFFFFF:FFF:F:FFF,FFFFFFFFFFFF:F,FFFFFFFFFF:FFFFFF:FF:FFFFFFFF:F,FFFFFFFF,FFFFFFF,::F:F,,FFFFFF:FFFF
@A00881:241:HJW2NDRXX:1:2127:28194:8108 2:N:0:CGAGAGAA+GATTGGAG
GGTAGCGGACTACCTGGGTATCTAATCCTGTTTGCTCCCCACGCTTTCGAGCCTCAGCGTCAGTAAAAGCCCAGTAAGCCGCCTTCGCCACTGGTGTTCCTCCTAATATCTACGCATTTCACCGCTACACTAGGAATTCCGCTAACCTCTCCTGCACTCCAGTCATACAGTTTCCAAAGCAGTCCCTTGGTTGAGCCCTGGGCTTTCACTTCAGACTTGCATCACCGTCTACGCTCCCTTTACACCCAGT
+
FFFFFFFFFFFFFFFFFFFFFFFFFFFFFFFFFFFFFFFFFFFFFFFFFFFFFFFFFFFFFFFFFFFFFFFFFFFFFFFFFFFFFFFFFFFFFFFFFFFFFFFFFFFFFFFFFFFFFFFFFFFFFFFFFFFFFFFF:FFFFFF,FFFFFFFFFFFFFFFF:FFFFFFFFFFFFFFFFF,FFFFFFFFFF:FFFFFF:FFF:FFF,FFFFF:F:FFFFFFFFFFFFF:FFFFFFFFFFFFFFFFFFFFFFF
@A00881:241:HJW2NDRXX:1:2127:19144:8281 2:N:0:CGAGAGAA+GATTGGAG
GGTAGCGGACTACGGGGGTATCTAATCCTGTTTGCTCCCCACGCTTTCGTGCTTCAGTGTCAGTTACAGTCCAGTGAACCGCCTTCGCCGCTGGTGTTCTTCCTAATATCTATGCATTTCACCGCTACACTACTCATTCCGCCTGCTGCATCTGATCTCCAGTCTTACAGTATCGGAGGCAGTCCCAGGGTTAAGCCCTGTCCTTTCACCTCCAACTTCTAAAACCGCCTACGCACCCTTTAAACCCAAT
+
FFF,FFFFFFF:FFFFFFFFFFFF:FFFFFFFFFFFFFFFFFFFFFFFFF:F:FFFFFFFFFFFFFFFFFFFFFFFFFFFFFFFFFF:FFFFFFFF:FFFFFFFFFFFFFFFFFF,FF:FFFFFFFFFFFFFFFFFFFFFFFFFFFFFFFFFFFFFFFFFFFFFFF:FFFFFF:FF:FFF:F:FFFFFFF:FFFF,FFFF,F,FFF,F,F:FFF,FFF:FFFF:FFFFFFFFFFFFFF,FF,FFFFFF:F
@A00881:241:HJW2NDRXX:1:2127:29252:8531 2:N:0:CGAGAGAA+GATTGGAG
GGTAGCGGACTACAGGGGTATCTAATCCTGTTTGCTCCCCACGCTTTCGCGCCTCAGCGTCAGTTGTCGTCCAGCAAGCCGCCTTCGCCACTGGTGTTCCTCCGTATATCTACGCATTTCACCGCTACACACGGAATTCCGCTTGCCTCTCCGATACTCAAGATAGACAGTTTCAAATGCAGTTTCCGGGTTGAGCCCGGAGATTTCACATCTGACTTGCCTACCCGCCTACGCGCCCTTTACACCCAGT
+
FFFFFFFFFFFFFFFFFFFFFFFFFFFFFFFFFFFFFFFFFFFFFFFFFFFFFFFFFFFFFFFFFFFFFFFFFFFFFFFF:FFFFFFFFFFFFFFFFFFFFFFFFFF:FFFFFFFFFFFFFFFFFFFFFF:FFFFFFFFFFFFFFFFFFFFFFFFFFFFFFFFFFFFFFF:FFFFF:FF:FFFFFFFFFFFFFFFFFFFFFFFFFFFFFFFFF:FFFFFFFFFFFFFFFFFFFFFFFFFF:FFFFFFFFF
@A00881:241:HJW2NDRXX:1:2127:18692:9283 2:N:0:CGAGAGAA+GATTGGAG
GGTAGCGGACTACCCGGGTATCTAATCCTGTTTGCTCCCCACGCTTTCGTGCCTCAGTGTCAGTTACAGTCCAGCAGATCGCCTTCGCCACTGGTGTTCTTCCCAATATCTACGCATTCCACCGCTACACTGGGAATTCCATCTGCCCCTCCTGCACTCAAGTCAGGCAGTTTTAGTAGTAGTTCCGGAGTTGAGCCCCGGGATTACGCTACTAACTTGCCAAACCACCTACGCACCCTTTACGCCCAGT
+
FFFFFFF:FFFFFFFFFFFFFFFFFFFFFFFFFFFFFFFFFFFFFFFFFFFFFFFFFFFFFFF:FFFFFFFFFFFFFFFFFF,FFFFFFFFFF:FFFFFFFFF,FFFFFFFFFFFFFFFFFFF:FFFFFFFFFFF:FFF:FFFFFFFFFFFFFFFFFFF:FFFFFFFFF:FFFFFFFFF:F:FFFFFFFFFFFFF:F,FFFFFFFFFFFFFFFFFFFFFFFFF:FFFFFFFFFFFFFFFFFFFFFFFFFF
@A00881:241:HJW2NDRXX:1:2127:30942:9455 2:N:0:CGAGAGAA+GATTGGAG
GGTAGCGGACTACTCGGGTATCTAATCCTGTTTGCTCCCCACACTTTCGCGCCTGAGCGTCAGTTGTCGTCCAGAAAGCCGCCTTCGCCACTGGTGTTCCTCCCAATATCTACGCATTTCACCGCTACACTGGGAATTCCGCTTTCCTCTCCGATACTCAAGACTGTCAGTTTCAACCGCAGCTCCGGGGTTAAGCCCCGGCATTTCACGGCTGACTTGACAGCCCGCCTACGCGCCCTTTACACCCAGT
+
FFFFFFFFFFFFFFFFFFFFFFFFFFFFFFFFFFFFFFFFFFFFFFFFFFFFFFFFFFFFFFFFFFFFFFFFFFFFFFFFFFFFFFFFFFFFFFFFFFFFFFFFFFFFFFFFFFFFFFFFFFFFFFFFFFFFFFFFF:FFFFFFFFFFFFFFFFFFFFFFFFFFFFFFFFFFFF,,FFFFFFFF:FFFFFFFFFFFFFFFFFF,FFFFF,FFFFFFF,FFFFFFFFFFFF,:FFF:FFF:F:FFFFFFFF
@A00881:241:HJW2NDRXX:1:2127:18412:9612 2:N:0:CGAGAGAA+GATTGGAG
GGTAGCGGACTACGGGGGTATCTAATCCTGTTCGATACCCACGCTTTCGTGCTTCAGCGTCAGTTGGGCGCCGGTGCGCTGCCTTCGCAATCGGAGTTCTGCGTGATATCTATGCATTTCACCGCTACACCACGCATTCCGCGCACTTCTCGCCCACTCAAGCGCCCCAGTTTCAACGGCGGCGGAAGGTTGAGCCCCCCGGTTTGACCGCTGACTTGAGGCGCCGCCTACGCACCCTTTAAACCCAATA
+
FF,,F:FF,FF,FF:FFFFFFFF,::FFFFF:FFFFFFFFFFFFFFFFFFFFFFF,FFFFFFFFFFFFF:FFFFFFFFFFFFFFFFFFFFFFFFFFFFFFFF,FFF,FFFF:FFFFFFFFFFFFFFFFFFFFFFFFFFFF:FFFFFF,FFF:F:FFFFFFFFFFFFFFFFFFFFFFFFFFFFFFFF:FFFF:,FFFFFF:FFF,FFFFFF:FFFFFFFF:F:F:FFFFF,FFFFFF:FFF:FFFFFFF,F
@A00881:241:HJW2NDRXX:1:2127:30508:9643 2:N:0:CGAGAGAA+GATTGGAG
GGTAGCGGACTACTAGGGTATCTAATCCTGTTTGCTCCCCACGCTTTCGCGCCTCAGCGTCAGTTGTCGTCCAGCAAGCCGCCTTCGCCACTGGTGTTCCTCCGTATATCTACGCATTTCACCGCTACACACGGAATTCCGCTTGCCTCTCCGATACTCAAGACACACAGTTTCAAATGCAGTTTCCGGGTTAAGCCCGGAGATTTCACATCTGACTTGCATGCCCGCCTACGCGCCCTTTACACCCAGT
+
FFFFFFFFFFFFFFFFFFFFFFFFFFFFFFFFFFFFFFFFFFFFFFFFFFFFFFFFFFFFFFFFFFFFFFFFFFFFFFFFFFFFFFFFFFFFFFFFFFFFFFFFFFFFFFFFFFFFFFFFFFFFFFFFFF:FFFFFFFFF:FFFFFFFFFFFFFFFFFFFFFFFFFFFFFFFFFFFFF:FFFFFFFFFFFFFFFFFFFFFFF,FFFFFFF:FF,FFFFFFFF:FFFFFFFFFFFFFFF:FFF:F:FFFFF
@A00881:241:HJW2NDRXX:1:2127:31638:10160 2:N:0:CGAGAGAA+GATTGGAG
GGTAGCGGACTACATGGGTATCTAATCCTGTTTGCTCCCCACACTTTCGTGCCTCAACGTCAGTTACAGTCCAGAAAGTCGCCTTCGCCACCGATGTTCTTCCTAATATCTACGCATTTCACCGCTACACTAGGAATTCCACTTTCCTCTCCTGCACTCAAGAATGTTAGTTTTAGTTGCAGTTCCTCAGTTGAGCCGAGGTATTTCACAACTAACTTGACATCCCGTCTACGCACCCTTTAAACCCAAT
+
FF:,FFFF:FFFFFFFFFFFFFFFFFFFFFF,FFFFFFFFFFFFFFFFFFFFFFF:FFFFFFFFFFFFFFFFFFFFFFFFFFFFFFF:FFFFFFFFFFFFFFFFFFFFFFFF:FFFFFFFFFFFFF,FFFF,FFFFFFFFFFFFFF:FFFFFFFFFFFFF:FF:FFFFFFFFFF:FFFF:FFFFFF::,FF:F:F:,FFFFF:FFF::F,FFFFFFFF,:FFFFFF:FFFFFFFFFFFFFFF,:,FFF:F
@A00881:241:HJW2NDRXX:1:2127:30852:10457 2:N:0:CGAGAGAA+GATTGGAG
GGTAGCGGACTACTAGGGTATCTAATCCTGTTCGATCCCCACGCTTTCGTGCCTCAGCGTCAGACAGAAGCCGGTATGCTGCCTTCGCAATCGGAGTTCTTCGCGATATCTAAGCATTTCACCGCTACACCGCGAATTCCGCATACTTCTCTTCCTCTCGAGCATCCCAGTTTCAACCGCTGGCCGGGGTTGAGCCCCGGGCTTTGACGGCTGACTTAAGACGCGGCCTACGCACCCTTTAAACCCAATA
+
FFFFFFFFFFFFFFFFFFFFFFFFFFFFFFFFFFFFFFFFFFFFFFFFFFFFFFFFFFFFF:FFFFFFFFFFFFFFFFFFFFFFFFFFFFFFFFFFFFFFFFFFFFFFFFFFFFFFFFFFFFFFFFFFFFFFFFFFFFFFFFFFFFFFFFFFFFFFFFFFFFFFFFFFFFFFFFFFFF,FFFFFFFFFFFFFFFFFFFFFFFF:FFFFFFF:FFFF:FFFFFFFFFFFFFFFFFFFFFFFFFFFFF,F:F
@A00881:241:HJW2NDRXX:1:2127:32298:11741 2:N:0:CGAGAGAA+GATTGGAG
GGTAGCGGACTACTCGGGTATCTAATCCTGTTCGATACCCACGCTTTCGTGCATGAGCGTCAGTCGGGCGCCGGTGTGCTGCCTTCGCAATCGGAGTTCTGCGTGATATCTATGCATTTCACCGCTACACCACGCATTCCGCACACTTCTCGCCCACTCAAGAAAACCAGTTTCACCGGCCGGACGGGGTTGAGCCCCGAATTTTTACCGCTGACTTGGCTTCCCGCCTGCGCACCCTTTAAACCCAATA
+
FF,,FFFF,FF,FFFFFFFFFFFF:FFFFFFFFFFF:FFF:FFFFFFFFFFFFFFFFFFF:FFFFFFFFFFFFFFFFFFFF:FFFF:FFFFFF:F:FF,FFFFFF,,F:FF:FFFFF:F:FFFF:FFFFFFFFFFFFFFFFF,FFFFFFFF:FFFFFFF:FFF:FF,F:FF:FF:,FFFFFFF,FFFFFFFFFF:,FFFF:FF,FFFFFFFFFF,FFFFFFFF:FFFFFF,FF,FF,F,FFFFFFFF:FF
@A00881:241:HJW2NDRXX:1:2127:29830:12195 2:N:0:CGAGAGAA+GATTGGAG
GGTAGCGGACTACTGGGGTATCTAATCCTGTTTGCTCCCCACGCTTTCGCGCCTCAGCGTCAGTTCCAGTCCAGAAAGCCGCCTTCGCCACTGGTGTTCCTACCGATCTCTACGCATTTCACCGCTACACCGGTAATTCCGCTTTCCTCTCCTGCACTCCAGCCTCACAGTATCATGGGCACTTCCCACATTAATTGCGGGACTTTCACCCCTGACTTATCAGGCCGCCTACGCGCCCGTTACGCCCAAT
+
FFF:FFFFFFF:FFFFFFFFFFFFFFFFFFFFFFFFFFFFFFFFFFFFFFFFFFFFFFFFFFFFFFFFFFFFFFFFFFFFFFFFFFFFFFFFFFFFFFFFFF:FFF:FFFF:FFFFF:FFFFFFFFFFFFFFFFF:FFFFFFFFFF:FFFFFFFFFFFF:FFFFFF:FFFFFFFFFFFFFFFFFF:F:FFFFFFFFFFFFF,F,FFFFFFFFFFFFFF:FFFFFFFFFFFFFFFFFFF,F,F,FFFFFFF
@A00881:241:HJW2NDRXX:1:2127:17183:12273 2:N:0:CGAGAGAA+GATTGGAG
GGTAGCGGACTACTTGGGTATCTAATCCTGTTTGCTCCCCACGCTTTCGCGCCTCAGCGTCAGTTGCTGTCCATCAGATCGCCTTCGCCACTGGTGTTCCTCCTAATATCTACGCATTTCACCGCTACACTAGGAATTCCATCTGCCTCTCCAGTACTCAAGAACTACAGTTTCAAATGCAGGCCACAGGTTGAGCCCGTGGTTTTCACATCTGACTTGCAATCCCGCCTACACGCCCTTTACACCCAGT
+
FFFFFFFFFFFFFFFFFFFFFFFFFFFFFFFFFFFFFFFFFFFFFFFFFFFFFFFFFFFFFFFFFFFFFFFFFFFFFFFFFFFFFFFFFFFFFFFF:FFFFFFF:FFFFFFFFFFFFF:FFFFFFFFFFFF:FFFFFF:F:FFFFFFFFFFFFFFFFFF:FF:F:FFFFFFFFFFFFFFFF,FF:FFFFFFFFFFFFFFFFFFFFFFFFFFFFF:FFFFFFFFF:FFFFF,F,FFFFFFF:FFFFF,:FF
@A00881:241:HJW2NDRXX:1:2127:16568:12524 2:N:0:CGAGAGAA+GATTGGAG
GGTAGCGGACTACTTGGGTATCTAATCCTGTTTGCTCCCCACGCTCTCGCGCCTCAGCGTCAGTTGTCGTCCAGCAATCCGCCTTCGCCACTGGTGTTCTTCCGTATATCTACGCATTTCACCGCTACACAAGGAATTCCGTCTACCTCTCCAGCACTCAAGACATACAGTTTCAAATGCAGTTTATGGGTTAAGCCCATAGATTTCACATCTGACTTGCACGCCCGCCTACGCGCCCTTTACACCCAGT
+
FFF:FFFFFFFFFFFFFFFFFFFFFF,FFF:FFFFFFFFFFFFFFFFFFFFFFFFFFFFFFFFFFFFFFFFFFFFFFFFFFFFFFFFF,FFFFFFF:FF::FFFFFFFF:FFFFFFFFFF,FFFFF:F:FFFFFFFFF,FFFFFFFFFFFFFFF:FFFFF:FFF:FFFF,F:F:,F:FFF:FFFFFFFFF:FF:FFFFFFF:FFFFFFF,FFFF:F:FFFFFFFFFFFFFF:FFFFFF:,F:F:F,:FFF
@A00881:241:HJW2NDRXX:1:2127:29713:12524 2:N:0:CGAGAGAA+GATTGGAG
GGTAGCGGACTACTAGGGTATCTAATCCTGTTTGCTCCCCACGCTCTCGCGCCTCAGCGTCAGTTGTCGTCCAGCAATCCGCCTTCGCCACTGGTGTTCTTCCGTATATCTACGCATTTCACCGCTACACACGGAATTCCGATTGCCTCTCCGATACTCAAGACTGGCAGTTTCAAATGCAGGCTATGGGTTAAGCCCATAGTTTTCACATCTGACTTGTCAGCCCGCCTACGCGCCCTTTACACCCAGT
+
FFFFFFFFFFFFFFFFFFFFFFFFFFFFFFFFFFFFFFFFFFFFFFFFFFFFFFFFFFFFFFFFFFFFFFFFFFFFFFFFFFFFFFFFFFFFFFFFFFFFFFFFFFFFFFF:FFFFFFFFFFFFFFFFFF,FFFFFFFFFFFFF:FFFFFFFFFFFFFFFFFFFFFFFFF,FFFFF:FFFFFFFFFFFFFFFFFFFFFFFF,FFFFFFFFFFFFFF,F:FFFFFFFFFFFFFFFFFFFFFFFFFFFF:FF
@A00881:241:HJW2NDRXX:1:2127:22001:12978 2:N:0:CGAGAGAA+GATTGGAG
GGTAGCGGACTACTCGGGTATCTAATCCTGTTTGCTCCCCACGCTTTCGAGCCTCAGCGTCAGTAAAAGCCCAGCAGGCCGCCTTCGCCACTGATGTTCCTCCTAATATCTACGCATTTCACCGCTACACTAGGAATTCCGCCTGCCTCTACTTCACTCAAGAACAGCAGTTTTAAGTGCAGTCTATGGGTTAAGCCCATAGGTTTCACACCTAACTTACCATCCCGCCTACACTCCCTTTACACCCAGT
+
FFF,FFFFFFFFFFFFFFFFFFFFFFFFFFFFFFFFFFFFFFFFFFFFFFFFFFFFFFFF:FFFFFFFFFFFFFFFFFFFFFFFFFFFF:FFFFFFFFFFFFFFFFFFFFFF:FFFFFFFFFFFFFFFFFF:FFFFFFFFFFF:FFFFFFFFFFFFFFFFFFFFFFFFFFFFFFFFFFFFFFFFFFFFFFFFFFFFFF:FFFF:FFFFFFFFFFFFFFFFFFFFFFFFFFFFFFF:FF,FFFFFFF:FF:
@A00881:241:HJW2NDRXX:1:2127:32479:13777 2:N:0:CGAGAGAA+GATTGGAG
GGTAGCGGACTACGTGGGTATCTAATCCTGTTTGCTCCCCACGCTTTCGAGCCTCAACGTCAGTCTCAGTCCAGCAGGCCGCCTTCGCCACTGGTGTTCCTCCTAATATCTACGCATTTCACCGCTACACTAGGAATTCCGCCTGCCTCTCCTGTACTCCAGCTGAACAGTTTCAAAAGCAGTTCCGGGGTTGGGCCCCGAGCTTTCACTTCTGACTTGCTCTGCCGTCTACGCTCCCTTTACACCCAGT
+
FFFFFFFFFFFFFFFFFFFFFFFFFFFFFFFFFFFFFFFFFFFFFFFFFFFFFFFFFFFFFFFFFFFFFFFFFFFFF:FFFFFFFFFFFFFFFFFF:FFFFFFFFFFFFFFFFFFFFFFFFFFFFFFFFFFFFFFFFFFFFFFFFFFFFFFFFFFFFFFFFFFFFF:FF,FFFFFFFFF:FFFFFFFFFFFFFFFFFFFFFFFFFFFFFFFFF::FFFFFF:FFFFFFFFFFFFFFFFFFFFFFFF,FFF
@A00881:241:HJW2NDRXX:1:2127:26087:13980 2:N:0:CGAGAGAA+GATTGGAG
GGTAGCGGACTACACGGGTATCTAATCCTGTTTGCTACCCACACTTTCGTGCCTCAGCGTCAGTTAAAGCCCAGTAGGCCGCCTTCGCCACTGGTGTTCCTCCCGATCTCTACGCATTTCACCGCTACACCGGGAATTCCGCCTACCTCTACTCCACTCAAGACCAACAGTTTCAAAAGCAGTTCATGGGTTAAGCCCATGGATTTCACTTCTGCCTTGCCAATCCGCCTACGCACCCTTTACCGCCAGT
+
FF,,FFFFFF::FFFFFFFFFFFFFFFFFFFFFFFF,FFFFFFFFFFFFFFFFFFFFFFFFFFF:FFFFFFFFFFFFFFFFF:FFFFFF,FFFFFFFFFFFFFFF:FFF:FFFFF,FF:FFFFFFFFFFFFFFFF,FFFFFFFFFFFFF:,F:FF:F:F,FFFFFF:::F:FFFFF,FFF,F:FFFF:F,,FFFFFFF,:FF,,FFF::FF,FF,,,:FF:F:FFFFFFFFFFF,:FF,FF,,,,FF,:F
@A00881:241:HJW2NDRXX:1:2127:32380:14074 2:N:0:CGAGAGAA+GATTGGAG
GGTAGCGGACTACCGGGGTATCTAATCCTGTTTGATACCCACACTTTCGAGCCTCAATGTCAGTTGCAGCTTAGCAGGCTGCCTTCGCAATCGGAGTTCTTCGTGATATCTAAGCATTTCACCGCTACACCACGAATTCCGCCTGCCTCAACTGCACTCAAGACATCCAGTATCAACTGCAATTTTACGGTTGAGCCGCAAACTTTCACAACTGACTTAAACATCCATCTACGCTCCCTTTATACCCACT
+
FF,,FFFFF:F,FFFFFFF:FFFF:,FFFFFFFFFFFFFFFFFFFFFFFFFFFFFFFFFFFF,FFF:F:FFFFFFFFFFF:FFFF:FFFFFFFFFFFFFF:F,F,FFFFFFFFFFFFFFFFFFF:FFFFF:,FFFFFFFFFFFFFF,FFFFFFFFFFFFFFF,F:F::F:F:F:FFFFF,F,,FFF,:F:FFF,,FFFFFFFFFFFF::,,FF:::,FF,,FF:F,:FFF,FF:FFF,F:FF,F:,FFFF
@A00881:241:HJW2NDRXX:1:2127:29017:14168 2:N:0:CGAGAGAA+GATTGGAG
GGTAGCGGACTACTAGGGTATCTAATCCTGTTTGCTCCCCACGCTTTCGCGCCTCAGCGTCAGTTACTGTCCAGCAATCCGCCTTCGCCACTGGTGTTCCTCCGTATATCTACGCATTTCACCGCTACACACGGAATTCCGATTGCCTCTCCAGCACTCAAGAACTACAGTTTCAAATGCAGGCCAGAGGTTGAGCCAGTGGTTTTCACATCTGACTTGCAATCCCGCCTACACGCCCTTTACACCCAAT
+
FF:,FFFFFFFFFFFFFFFFFFF,FF:::F:FFFFFFFFF:FFFFFFFFFFFFFFFFFFFFFFFFFFFF,FFFFFFFFFFFFFFFFFFFFFFFFFF:FFFFFFFFFFFF:,FF:FF:FFFFF:FFFFF:FFF:F,:FF:FFFFFFFFFFFFF:FFFFFFFF,FFFF,:F,FFF,FF:,FFFFFFFFFFF,,FFFFFF,,FF:FF:FFF:FFFFFFFFFF:FFFFFFFFFF:,F,F::F:,FF:F:,F:F:
@A00881:241:HJW2NDRXX:1:2127:30165:14309 2:N:0:CGAGAGAA+GATTGGAG
GGTAGCGGACTACTGGGGTATCTAATCCTGTTTGCTCCCCACGCTTTCGCGCCTCAGCGTCAGTTCCAGTCCAGAAAGCCGCCTTCGCCACTGGTGTTCCTACCGATCTCTACGCATTTCACCGCTACACCGGTAATTCCGCTTTCCTCTCCTGCACTCCAGCCTCACAGTATCATGGGCACTTCCCACTTTAGTTGCGGGACTTTCTCCCCTGACTTATCAGGCCGCCTACGCGCCCTTTACGCCCAAT
+
FFF,FFFF::FF:FFFFFFFFFFFFFFFFFFFFFFFFFFFFFF,FFFFFFFFFFFFFF:FFFFFFFFFFFFFFF:FFFFFF:FFFFF:FFFFFFFF:FFFFFFFFFFFFFF:F:FF:FFFFFFFFFF:::FFFF,:,FFFF,FFFF:FFFF:F:F:FFFFFFF,F::FF:FFFF,FFFFFF:FFFF,FF,:FF,:FFFFFFFFF,FF:FF,FFFF:F,FFFFFFF,FFFF:FFF:F,F,,F,F,FFFF,F
@A00881:241:HJW2NDRXX:1:2127:21034:14873 2:N:0:CGAGAGAA+GATTGGAG
GGTAGCGGACTACGCGGGTATCTAATCCTGTTCGATACCCACGCCTTCGTGCTTCAGCGTCAGTCGGGCGCCGGTACGCTGCCTTCGCAATCGGAGTTCTGCGTGATATCTATGCATTTCACCGCTACACCACGCATTCCGCGTACTTCTCGCCCACTCAAGTCAGCCAGTTTCAACGGCTCGGCGAGGTTGAGCCCCGCAATTTTACCGCTGACTTAACAGACCGCCTACGCACCCTTTAAACCCAATA
+
FFFFFFFFFFFFFFFFFFFFFFFFFFFFFFFFFFFF:FFFFFFFFFFFFFFFFFFFFFFFFFFFFFFFFFFFFFFFFFFFFFFFFFFFFFFFFFFFFFFFFFFFFFFF:FFFFFFFFFFFFFFFFFFF:FFFFFFFFFFFFFFFFFFFFFFFFFFFFFFFFFFFFFFF:FFFFFFFFFFFFFFFFFFFF:FFFFFFFFFFF:FFFF,FFFFF:FFFFFFFFFFFFFFFFFFFFFFFFFFFFFFFFFFFFF
@A00881:241:HJW2NDRXX:1:2127:28763:15671 2:N:0:CGAGAGAA+GATTGGAG
GGTAGCGGACTACCCGGGTATCTAATCCTGTTTGCTCCCCACGCTTTCGAGCCTCAACGTCAGTTACGGTCCAGCAGGCCGCCTTCGCCACCGATGTTCCTCCTGATATCTGCGCATTTCACCGCTACACCAGGAATTCCGCCTGCCTCTCCCGCACTCTAGCCTGACAGTTTCCAGAGCAGTCCCGCGGTTAAGCCGCGGGCTTTCACTCCAGACTTGCCCCGCCGTCTGCGCTCCCTTTACACCCAGT
+
FFFFFFFFFFFFFFFFFFFFFFFFFFFFFFFFFFFFF:FFFFFFFFFFFFFFFFFFFFFFFFFFFFFFFFFFFFFFFFFFFFFFFFFFFFFFFFFFFFFFFFFFFFFFFFFFFFFFFFFFFFFFFFFFFFFFFFF:FFFFFFF,:FFFFFFFFFFFFFFFFFFFFFFFFFFFFFFFFFFFFFFFFFFFF:FF:,FFFFFFFFFF:FFFF:FFFFFFFF,FFFFFFFFF:FFFFFFFFFFF,FF:FFFFFF
@A00881:241:HJW2NDRXX:1:2127:16685:15890 2:N:0:CGAGAGAA+GATTGGAG
GGTAGCGGACTACTCGGGTATCTAATCCTGTTTGCTCCCCACGCTTTCGAGCCTCAACGTCAGTTACCGTCCAGTAAGCCGCCTTCGCCACTGGTGTTCTTCCTAATATCTACGCATTTCACCGCTACACTCGGAATTCCGCTTACCTCTCCGGCACTCCAGCCACACAGTTTCCAAAGCAGTCCCTGCGTTAAGCACAGGGCTTTCACTTCCGACTTGCCTCGCCGTCTACGCTCCCGTTACACCCCGT
+
FF:,F:FF:F:,:FFFF:F:FFFF:FFFFFF:FFFFFFFFFFF::FF:F:F:FFFF:FFFFFFFF::FFFFFFFFF,FFFFFFFFFFFFFFF:FFFFFFFF:FFFFFFFFFFFFFFFFFFFFFFFF:FF:FFFFFFFFFFFF:FFFFFFFFFFF:FF,FFFFF:,:F::FFFFFFF:F:F:FFFFFFF:FFFFFFF,FF:FFF,F,FF:FFFF:FFFF:FF,FFF,FFFF,,FFF:,:FF:,:FF,F,FF
@A00881:241:HJW2NDRXX:1:2127:25907:16360 2:N:0:CGAGAGAA+GATTGGAG
GGTAGCGGACTACTGGGGTATCTAATCCTGTTTGCTCCCCACACTTTCGTGCCTCAACGTCAGTTACTGTCCAGCAATCCGCCTTCGCCACTGGTGTTCTTCCGTATATCTACGCATTTCACCGCTACACACGGAATTCCGATTGCCTCTCCGATACTCAAGACTGGCAGTTTCAAATGCAGGCCATGGGTTAAGCCCATGGTTTTCACATCTGACTTGTCAGCCCGCCTACTCACCCTTTACACCCAGT
+
FFFFFFFFFFF:FFFFFFFFFFFFFFFFFFFFFFFFFFFFFFFFFFFFFFFFFFFFFFFFFFFFFFFFFFFFFFFFFFFFFFFFFFFFFFFFFFFFFFFFFFFFFFFFFFFFFFFFFFFFFFFFFFFFFFFFFFFFFFFFFFFFFFFFFFFFFFFFFFF,:FFFFFFFFFFFFFFFFFFFFFFFFFFFFFFFFFFFFFFFFFFFFFF:FFFFFF:FFFFFFFFFFFFFFFFFFFF:FF,FFFFFFFFFFF
@A00881:241:HJW2NDRXX:1:2127:19723:16423 2:N:0:CGAGAGAA+GATTGGAG
GGTAGCGGACTACATGGGTATCTAATCCTGTTTGCTCCCCACGCTTTCGAGCCTCAGCGTCAGTTAAAGCCCAGTAAGCCGCCTTCGCCACCGATGTTCCTCCTGATCTCTACGCATTTCACCGCTACACCAGGAATTCCGCTTACCTCTACTTCACTCAAGAACTGCAGTTTCAAATGCAATTCACAGGTTGAGCCTGTGCATTTCACATCTGACTTGCTGTCCCGCCTGCGCTCCCTTTACACCCAGT
+
FF,,FFFFFFFFFFFFFFF:FFFFFFF:FFFFFFFFFFFFFFFFFFFFFFFFFFFFFFFFFFFFF:FFFFFFFFFF:FFFFFFFFFFFFFFFFFFFFFF:FFFFFFFFFFFF:FFFFFFFFFFFFFFFFFF,FFF,FFFFFFFFFFFFFFFFFFFFFFF:FFFFFFFFFFFFFFFFFFFFFFFFFFFFFFFFF:FFFFFFFFF,FFF:FFFFFFFFFFF:FFFFF:FF:F:FF,FFFF,:FF:FFFFFFF
@A00881:241:HJW2NDRXX:1:2127:20157:16517 2:N:0:CGAGAGAA+GATTGGAG
GGTAGCGGACTACACGGGTATCTAATCCTGTTTGCTCCCCACACTTTCGTGCCTCAATGTCAGTTATCGTCCAGAAAGTCGCCTTCGCCACTGGTGTTCCTCCTAATATCTACGCATTTCACCGCTACACTAGGAATTCCACTTTCCTCTCCGACACTCAAGGGAAGTAGTTTTGGTTGCAGTTCCTCAGTTAAGCCGAGGGATTTCACAACCAACTTGCTCCTCCATCTACGCACCCTTTACACCCAAT
+
FFFFFFFFFFF:FFFFFFFFFFFFFFFFFFF:FFFFFFFFFFFFF:FFFFFFFFFFFFFFFFFFFFFFFFFFFFFFFFFFFFFFFFFFFFFFFFFFFFFFFFFFFFFFFFFFFFFFFFFFFFFFFFFFFFFFFFFFFFFFFFFFFFFFFFFFFFFFFFFF:FFFFFFFFFFFFF:FF:FFFFFFFFFFFFF:FFFFFFFFFFFFFFFFFFFFFF:FFFF,FFFFFFFFFFFFFFFFFFF,FFFFFFFF:F
@A00881:241:HJW2NDRXX:1:2127:24180:16658 2:N:0:CGAGAGAA+GATTGGAG
GGTAGCGGACTACGCGGGTATCTAATCCTGTTTGCTCCCCACACTTTCGTGCCTCAATGTCAGTTATCGTCCAGAAAGTCGCCTTCGCCACTGGTGTTCCTCCTAATATCTACGCATTTCACCGCTACACTAGGAATTCCACTTTCCTCTCCGACACTCAAGGGAAGTAGTTTTGGTTGCAGTTCCTCAGTTAAGCCGAGGGATTTCACAACCAACTTGCTCCTCCATCTACGCACCCTTTACACCCAAT
+
FFFFFFFFFFFFFFFFFFFFFFFFFFFFFFFFFFFFFFFFFFFFFFFFFFFFFFFFFFFFFFFFF:FFFFFFFFFFFFFFFFFFFFFFFFFFFFFF:FFFFFFFFFFFFFFFFFFFFFFFFFFFFFFFFFFFFFF:FFFFF:FFFFFFFFFFFFFFFFFFFFFFF::F:FFFFFF,FFFFFFFFFFF:FFFF,:FFFFFFFFFF:FFFFFFFFFF:FFFFFFFFFFFFFFFFFFFFFFFFFFFFFFF,:F
@A00881:241:HJW2NDRXX:1:2127:32072:16673 2:N:0:CGAGAGAA+GATTGGAG
GGTAGCGGACTACTTGGGTATCTAATCCTGTTTGCTCCCCACGCTTTCGTGCCTCAGTGTCAGTTACAGTCCAGTGAACCGCCTTCGCCGCTGGTGTTCCCCCCAATATCTACGCATTCCACCGCTACACTGGGAATTCCGTTCACCCCTCCTGCACTCAAGCCCGGCAGTTTTGGTAGTAGTTCCGAAGTTGAGCCTCGGAATTACGCTACCAACTTGCCAAACCACCTACGCACCCTTTACGCCCAGT
+
FFFFFFFFFFFFFFFFFFFFFFFFFFFFFFFFFFFFFFFFFFFFFFFFFFFFFFFFFFFFFFFFFFFFFFFFFFFF:FFFFFFF:FFFFFFFFFFFFFFFFFFFFFFFFFFFFFFFFFFFFFFFFFFFFFFFFFFFFFFFFFFFFFFFF:F:FFFFFFFFF:FFFFFFFFFFFFF:FFFFFF:FFFFFFFFFFFFFF,FFFFFFFFFFFFFFFFF:F,F,FFFFFFFF:FFFFFFFFFFFFFF:FFFFF:
@A00881:241:HJW2NDRXX:1:2127:27932:16767 2:N:0:CGAGAGAA+GATTGGAG
GGTAGCGGACTACCTGGGTATCTAATCCTGTTTGCTCCCCACGCTTTCGAGCCTCAGCGTCAGTTATGGTCCAGTAAGCCGCCTTCGCCTCCGGTGTTCCTCCTAATATCTACGCATTCCACCGCTACACTAGGAATTCCGCTTACCTCTCCCACACTCAAGCTCCGCAGTTTTAAGTGCGCTTCCGAGGTTAAGCCTCGGGCTTTCACACTTAACTTGCGATGCCGCCTACCCTCCCTTTACTCCCAGT
+
FFFFFFFFFFFFFFFFFFFFFFF:FFFF:FFFFFFFFFFFFF:FFFFFFFFFFFFF:FFFFFF:FFFFFFFFFFFFFFFFFFFFFFFFFFF,:FFFFFF:FFFF,FFFFFFFFFFFFFFFFFFFFFFFFFFFFFFFFFFF,FF,,F:,FFFFFFFFFFFFFFFFF,F,FFFFFFF,FFFFF,FFFF,F:FFFFFFFFFFFFFFFFFFFF:FF:F:FFFFF:F,:FF,FFFFF,FF:FF,F:,F,F,F,,F
@A00881:241:HJW2NDRXX:1:2127:24930:16799 2:N:0:CGAGAGAA+GATTGGAG
GGTAGCGGACTACACGGGTATCTAATCCTGTTTGCTCCCCACGCTTTCGAGCCTCAACGTCAGTTACCGTCCAGTAAGCCGCCTTCGCCACTGGTGTTCCTCCTAATATCTACGCATTTCACCGCTACACTAGGAATTCCGCTTACCTCTCCGGCACTCAAGACTGACAGTTTCCAATGCAGTCCGGGGGTTGGGCCCCCGCCTTTCACATCAGACTTGCCTGTCCGTCTACGCTCCCTTTACACCCAGT
+
FFFFFFFFFFFFFFFFFFFFFFFFFFFFFFFFFFFFFFFFFFFFFFFFFFFFFFFFFFFFFFFFFFFFF:FFFFFFFFFFFFFFFFFFFFFFFFFFFFFFFFFFFFFFFFFFFFFFFFFFFFFFFFFFFFFFF:FFFFFFFFFFFFFFFFFFFFFFFFFFFFFFFFFFFFFFFFFFFFFFFFFFFF:FFFFFFFFFFFFFFFFFFFFFFFFFFF:FFFFFFF:FFFFFF:::FFFFFFF:FFFFFFFF:F
@A00881:241:HJW2NDRXX:1:2127:31033:16877 2:N:0:CGAGAGAA+GATTGGAG
GGTAGCGGACTACCGGGGTATCTAATCCTGTTTGCTCCCCACGCTTTCGAGCCTCAGCGTCAGTCTTGGTCCAGCAGGCCGCCTTCGCCACTGGTGTTCCTCCTAATATCTACGCATTTCACCGCTACACTAGGAATTCCGCCTGCCTCTCCCACACTCCAGCACGCCAGTTTCCAATGCAGTCCCCGGGTTGGGCCCGGGGTTTTCACATCGGACTTGCCGCGCCGCCTGCGCTCCCTTTACACCCAGT
+
FFFFFFFFFFFFFFFFFFFFFFFFFFFFFFFFFFFFFFFFFFFFFFFFFFFFFFFFFFFFFFFFFFFFFFFFFFFFFFFFFFFFFFFFFFFFFFFFFFFFFFFFFFFFFFFFFFF:FFFFFFFFFFFFFFFFFFF:FFFFFFFFFFFFFFFFFFFFFFFFFFFFFFFFFFFFFFFFFFFFFFFFFFFFF:FFFFFFFF:FFFFFFFF:FFFFFFFFFFFFFFFFFFFFFFFFFFFFFFFFFFFFFFFFFF
@A00881:241:HJW2NDRXX:1:2127:27751:17456 2:N:0:CGAGAGAA+GATTGGAG
GGTAGCGGACTACATGGGTATCTAATCCTGTTTGCTCCCCACGCTTTCGAGCCTCAACGTCAGTTACAGTCCAGTAAGCCGCCTTCGCCGCCGGTGTTCTTCCCGATATCTACGCATATTACCGCTACACCGGGAATTCCGTTCACCCCTCCGACTCTCAAGAACGGTAGTTTCTAATGCACGTTAAAAGTTGAGCCTTTAATTTTCACATCAGACTTATCGCCCCGCCTACACACCCTTTACACCCAGT
+
FFFFFFFFFFFFFFFFFFFFFFFFFFFFFFFFFFFFFFFFFFFFFFFFFFFFFFFFFFFFFFFFFFFFFFFFFFFFFFFFFFFFFFF:FFFFFFFFFFFFFF:FFFFFFFFFFFFFFFFFFFFFFFFFFFFFFFFFFFFFFFFFFFFFFFFFFFFFFFFFFFFFFFFFFFFFFFFFFFFF:FFFFFFF,FFF:FFFFFFFF:FFFFFF:FFFFFF:FFFFFFFFFF,:FF:,FFFFFFFFF,FFFFFFFF
@A00881:241:HJW2NDRXX:1:2127:25437:17832 2:N:0:CGAGAGAA+GATTGGAG
GGTAGCGGACTACGAGGGTATCTAATCCTGTTCGATACCCACGCTTTCGTGCATGAGCGTCAGTTGGGCGCCGGTATGCTGCCTTCGCAATCGGGGTTCTGCGTGATATCTATGCATTTCACCGCTACACCACGCATTCCGCATACTTCTCGCCCACTCGAGACTCCCAGTTTCAACGGCTGGGCGGGGTTGAGCCCCGCGATTTTACCGCTGACTTGGAAGTCCGCCTGCGCACCCTTTAAACCCACTA
+
FFFFFFFFFF:FFFFFFFFFFFFFFFFFFFFFFFFFFFFF:FFFFFFFFFFFFFFFFFFFFFFFFFFFFFFFFFF:FFFFFFFFFFFFFFFFFFFFFFFFFFFFFFFF,FFFFFFFFFFFFFFFFFFF:FFFFFFFFFFFFFFFFF:FFFFFFFFFFFFFF,FFFFFFFFFFFF:FFFFFFFFFFFFFF:FFFFFFFFFFFFFFFFFFFFFFFF:FF:FF,FFFFFFFFFFFFFFFF:FF,,FFFFF,FF
@A00881:241:HJW2NDRXX:1:2127:32759:18239 2:N:0:CGAGAGAA+GATTGGAG
GGTAGCGGACTACCAGGGTATCTAATCCTGTTTGCTCCCCACGCTCTCGCGCCTCAGCGTCAGTTGTCGTCCAGCAATCCGCCTTCGCCACTGGTGTTCTTCCGTATATCTACGCATTCCACCGCTACACTAGGAATTCCGCTTACCTCTCCTGCACTCCAGCTCAGCAGTTTTATATGCAGCTCCGAGGTTGAGCCTCGTCATTTCACATATAACTTACTGTGCCACCTACACTCCCTTTACGCCCAGT
+
FFFFFFFFFFFFFFFFFFFFFFFFFFFFFFFFFFFFFFFFFFFFFFFFFFFFFFFFFFFFFFFFFFFFFFFFFFFFFFFFFFFFFFFFFFFFFFFFFFFFFFFFFFFFFFFFFFFFFFFFFFFFFFFFFFFFFF:FFFFFFFF,FFFFF:FFFFFFFFFFFFFFFFFFFFFFF:FFFFF:FFFFFFFFFFFFFFFFFFF:FFFFFFFFFFFFFFFFFFFFFFFFFFFFFFFFFFFFFFFFF,FFFFFFFF
@A00881:241:HJW2NDRXX:1:2127:26946:18255 2:N:0:CGAGAGAA+GATTGGAG
GGTAGCGGACTACTCGGGTATCTAATCCTGTTTGCTCCCCACGCTTTCGAGCCTCAGCGTCAGTACAAGCCCAGTAAGCCGCCTTCGCCACTGATGTTCCTCCATATATCTACGCATTTCACCGCTACACAGGGAATTCCGCTTACCTCTACTTCACTCAAGAAATGCAGTTTCAAGTGCAGGTTATGAGTTGAGCCCATAATTTTCACATCTGCCTTGCTTTCCCGCCTACACTCCCTTTACACCCAGT
+
:FF::FFFFFFFF:FF,FFF,FFFF:FFFFFF,FFFFFFFFFFFFFFFFFFFFFFFFF:FFFF::,F:FFFFFFFFFFFFFFFFFF:FFFFFFF:FFFFFFFFFF,FF:FFFFFFFFFFFFFFFFFFFFFF,FFFFF:FFFF:FFFFFFFFFFFF:F:FFFFF::FFF:FFF:FF:,:FF,F::F,FF,,::F,FFFFFF,FFFFFF::FFF,:,F,FFFF:FFFFFFFF,FF,:FFF,:F,FFFFF,:F
@A00881:241:HJW2NDRXX:1:2127:26458:18630 2:N:0:CGAGAGAA+GATTGGAG
GGTAGCGGACTACGTGGGTATCTAATCCTGTTTGCTCCCCACACTTTCGTGCCTCAACGTCAGTTACTGTCCAGAAAGTCGCCTTCGCCACTGGTGTTCCTCCTAATATCTACGCATTTCACCGCTACACTAGGAATTCCACTTTCCTCTCCAGCACTCAAGAAGTGTAGTTTTAGTTGCAGTTCCTCAGTTAAGCCGAGGGATTTCACAACTAACTTGCTCTCCCGTCTACGCACCCTTTACACCCACT
+
FFF:FFFFFFFFFFFFFFFFFFFFFFFFFFFFFFFFFFFFFFFFFFFFFFFFFFFFF,FFFFFFFFFFFFFFFFFF:FFFFFFFFFFF:FFFFFFFFF:F:FFFF:FF:FFFFFFFFFFFFFFFFFFFFFFFFFF:FFFFF:FFFF:FFFFF:FF:FFFF:FFFFFFFFF,FFF,F::,FFF,FFFFF:F:F:FF:FF:FFF:FFFFFFF:F,F:FFFFFFFFFFF:F:F:F:FFFF::FFFF,FFFF:F
@A00881:241:HJW2NDRXX:1:2127:27498:19335 2:N:0:CGAGAGAA+GATTGGAG
GGTAGCGGACTACCCGGGTATCTAATCCTGTTTGCTCCCCACGCTTTCGAGCCTCAACGTCAGTTACAGTCCAGTAAGCCGCCTTCGCCACTGGTGTTCCTCCTAATATCTACGCATTTCACCGCTACACTAGGAATTCCACTTACCTCTCCTGCACTCCAGCCATACAGTTTCCAAAGCAGTTCCGGGGTTGAGCCCCGGGATTTCACTTCAGACTTGCATCGCCGTCTACGCTCCCTTTACACCCAGT
+
FFFFFFFFFFFFFFFFFFFFFFFFFFFFFFF:FFFFFFFFFFFFFFFFFFFFFFFFFFFFFFFFFFFFFFFFFFFFFFFFFFFFFFFFFFFFFFFFFFFFFFFFFFFFFFFF:FF:FFFFFFFFFFFFFFF,FFFF,FFFFFF:FFFFFFFFFFFFFFFF:F:FFFFF,FFFFFFF:FF:,FFFFFFFFFFFFFFFFFFFFFF,FFF:FFFFFFFFFFFFFFFFF,FF:FFFFFFFFFFFFFFFFFFFFF
@A00881:241:HJW2NDRXX:1:2127:26467:19523 2:N:0:CGAGAGAA+GATTGGAG
GGTAGCGGACTACATGGGTATCTAATCCTGTTTGCTCCCCACGCTTTCGAGCCTCAGCGTCAGTAAAAGCCCAGCAAGCCGCCTTCGCCACTGGTGTTCCTCCTAATATCTACGCATTTCACCGCTACACTAGAAATTCCACTTTCCTCTCCAACACTCAAGAAAACCAGTTTTAGTAGCAATTCCCAAGTTAAGCCTAGGTATTTCACTACTAACTTAATTTCCCGTCTACGCACCCTTTACACCCAAT
+
FFFFFFFFFFFFFFFFFFFFFFFFFFFFFFFFFFFFFFFFFFFFFFFFFFFFFFFFFFFFFFFFFF:FFFFFFFFFFFFFFFFFFFFFFFFFFFFFFFFFFFFFFFFFFFFFFFFFFFFF:FFFFFFFFFFFFFFFFFFFFFFFFFFFFFFFFFFFFFFFFFFFFFFFFFFFFFFFFFFFFFFFFFFFFFFFFFFFFFFFFFFF:FFFFFFFFFFFF,FFFFFF:FFFFFF:FFFFFFFFFFF:FFFFF:
@A00881:241:HJW2NDRXX:1:2127:16504:19554 2:N:0:CGAGAGAA+GATTGGAG
GGTAGCGGACTACCTGGGTATCTAATCCTGTTCGATACCCACGCTTTCGTGCATGAGCGTCAGTCGGGCGCCGGTGTGCTGCCTTCGCAATCGGAGTTCTGCGTGATATCTATGCATTTCACCGCTACACCACGCATTCCGCACACTTCTCGCCCACTCAAGAAAACCAGTTTCAACGGCCGGACGGGGTTGAGCCCCGAATTTTTACCGCTGACTTGGCTTCCCGCCTGCGCACCCTTTAAACCCAATA
+
FFF,FFFFFFF:FFFFFFFFFFFFFFFFFFFFFFFFFFFFFFFFFFFFFFFFFFFFFFFFFFFFFFFFFFFFFFFFFFFFFFFFFFFFFFFFFFFFFFFFFFFFFF:FFFFFFFF:FFFFFFFFFFFF,FFFFFFFFFFFFFFFFFFFFFF:FFFFFFFF,F::FFFFFFFFFFF,FFFFFFFFFFF:FFFFFFFFFFFF,FF:FFFFFFFF:FFFF:FFFFFFFFFFFF::FFFFFF,FFFFFFFFFFF
@A00881:241:HJW2NDRXX:1:2127:31575:20008 2:N:0:CGAGAGAA+GATTGGAG
GGTAGCGGACTACACGGGTATCTAATCCTGTTTGCTACCCATGCTTTCGAGCCTCAGCGTCAGTTGGTGCCCAGTAAGCCGCCTTCGCCACTGGTGTTCCTCCCGATATCTACGCATTCCACCGCTACACCGGGAATTCCGCTTACCTCTGCACTACTCAAGACCGGCAGTTTCAAACGCAGTCCGGGGGTTAAGCCCCCGCCTTTCACGTCTGACTTCCGTGCCCGCCTACGCTCCCTTTACACCCAGT
+
FFFFFFFFFFFFFFFFFFFFFFFFFFFFFFFFFFFFFFFFFF:FFFFFFFFFFFFFFFFFFFFFFFFFFFFFFFFFFFFFFFFFFFFFFFFFFFFFFFFFFFFFFFFFFFFFFFFFFFFFFFFFFFFFFFFFFFFFFFFFFFFFFFFFFFFFFFFFFFFFFFFFFFFFFFF:FFFFFFFFFFFFFFFF:FFFFFFFFF:FFFFFFFF:F,FFFFFFFFFFFFFFFFFFFFFFFFFFF:FFFFFFFFFFFF
@A00881:241:HJW2NDRXX:1:2127:21404:20149 2:N:0:CGAGAGAA+GATTGGAG
GGTAGCGGACTACTTGGGTATCTAATCCTGTTTGCTCCCCACACTTTCGTGCCTCAACGTCAGTTTCTGTCCAGAAAGCCGCCTTCGCCACCGGTGTTCTTCCTAATATCTATGCATTTCACCGCTACACTAGGAATTCCGCTTTCCCCTCCAGTACTCTAGATTAGTAGTTTTAGTTGCAGTTCCTCAGTTAAGCCAAGGTATTTCACAACTAACTTGCTATTCCGTCTACGCACCCTTTACACCCACT
+
FF::FFFFFFFFFFF:FFFFFFFFFFFFFFFFFFFFFFF:FFFFFFFFFFFFFFFFFFFFFFFFFFFFFFFFFFFFFFFFFFFFFFFFFFFFFFFFFFFFFFFFFFFFFF:FFFFF,FFFFFFFFFFFFF,FFFFF:FFFFFFFFFFFFFFFFFFFFFF,,F:F:FFF:F,FFF,F:FFFFFFFFFFFFFFFFFFFFFFFFFFFFF:F:FFFF,FFFFFFFFFFFFFFFFFFFFFFFFFFFFFFFF:F:F
@A00881:241:HJW2NDRXX:1:2127:30029:20149 2:N:0:CGAGAGAA+GATTGGAG
GGTAGCGGACTACTTGGGTATCTAATCCTGTTCGATACCCACGCCTTCGTGCTTCAGCGTCAGTCGGGCGCCGGTACGCTGCCTTCGCAATCGGAGTTCTGCGTGATATCTATGCATTTCACCGCTACACCACGCATTCCGCGTACTTCTCGCCCACTCGAGTCAGCCAGTTTCAACGGCTCGGCGAGGTTGAGCCCCGCAATTTTACCGCTGACTTAACAGACCGCCTACGCACCCTTTAAACCCAATA
+
FFFFFFFFFFFFFFFFFFFFFFFFFFFFFFFFFFFFFFFFFFFFFFFFFFFFFFFFFFFFFFFFFFFFFFFFFFFFFFFFFFFFFFFFFFFFFFFFFFFFFFFFFFFFFFFFFFFFFFFFFFFFFFFFFFFFFFFFFFFFFFFFFFFFFFFFFFFFFFFFFFFFFFFFFFFFFFFFFFFFFFFFFFFFFFFFFFFFFFFFFFFFFFFFFFFFFFFFFFFFFFFFFFFFF:FFFFF:F,F,:FFFFFFFFF
@A00881:241:HJW2NDRXX:1:2127:30418:20729 2:N:0:CGAGAGAA+GATTGGAG
GGTAGCGGACTACCCGGGTATCTAATCCTGTTTGCTCCCCACGCTTTCGAGCCTCAGCGTCAGTAAAAGCCCAGCAAGCCGCCTTCGCCACCGGTGTTCCTCCAAATATCTACGCATTTCACCGCTACACTTGGAATTCCGCTTGCCTCTGCTTCACTCAAGAAAAACAGTTTCAAAAGCAGGTTATGGGTTAAGCCCATAATTTTCACTTCTGACTTGCTTTCCCGCCTGCACTCCCTTTACACCCAGT
+
FFFFFFFFFFF:FFFFFFFFFFFFFFFFFFFFFFFFFFFFFFFFFFFFFFFFFFFFFFFFFFFFFFFFFFFFFFFFFFFFFFFFFFFFFFFFFFFFFFFFFFFFFF:FFFFFFFFF:FFFFFFFFFFFFFFFFFFFFFFFFFFFFF:FFFFFFFFFFFFFFFFF,FFFFFFFFFFFFFFFFFFFFFFF:FFFFFFFFFFFFFFFFFFFFF,FFFF,:FFFFFFFFFFFFFFF,:FFFFFFF:FFFFF,FF
@A00881:241:HJW2NDRXX:1:2127:24921:20948 2:N:0:CGAGAGAA+GATTGGAG
GGTAGCGGACTACAGGGGTATCTAATCCTGTTTGCTCCCCACGCTTTCGAGCCTCAACGTCAGTTACCGTCCAGTAAGCCGCCTTCGCCACTGGTGTTCCTCCTAATATCTACGCATTTCACCGCTACACTAGGCATTCCGCTTACCTCTCCGGCACTCTAGAACTACAGTTTCCAATGCAGTCCTGGGGTTAAGCCCCAGCCTTTCACATCAGACTTGCTCTTCCGTCTACGCTCCCTTTACACCCAGT
+
FFFFFFFFFFFFFFFFFFFFFF,FFFFFFFFFFFFFFFFFFFFFFFFFFFFFF,FFFF:FFFFFFFFFFFFFFFFFFFFFFFFFFFFFFFFFFFFFFFFF,FFF,FFFFFFFFFFF:F:FFFFFFFFFFF,FF:,FFFFFFFFF:FFFFFFFFFFFFFFFFFFFF,FF,FF:FF:FFFFFFFFF:FFFFF,F,FFFFFF,FFFFF,FFF:FFF:,F,FFFFFFFFFFFFFFFFFFFFFFFFFFFFFFFF,
@A00881:241:HJW2NDRXX:1:2127:24487:21230 2:N:0:CGAGAGAA+GATTGGAG
GGTAGCGGACTACGAGGGTATCTAATCCTGTTTGCTCCCCACGCCTTCGAGCCTCAACGTCAGTTACAGTCCAGTAAGCCGCCTTCGCCGCTGGTGTTCCTCCTAATATCTATGCATTTCACCGCTACACTAGGAATTCCGCTTACCTCTCCTGCACTCCAGCCGGACAGTTTCCAAAGCAGTTACGGGGTTGAGCCCCGGCCTTTCACTTCAGACTTGCCCTGCCGTCTACGCTCCCTTTACACCCAGT
+
FFFFFFFFFFFFFFFFFFFFFFFFFFFFFFFFFFFFFFFFFFFFFFFFFFFFFFFFFFFFFFFFFFFFFFFFFFFFFFFFFFFFFFFFFFFFFFFFFFFFFFFFFFFFFFFFFFFFFFFFFFFFFFFFFFFFFFFFFFFFFFFFFFFFFFFFFFFFFFFFFFFFFFFFFFFFFFFFFFFFFFFFFFFFFFF:FFFFFFFFFFFFFFF:FFFFFFFFFFFFFFFFFFFFFF:::FFFFFFFFFFFFFFFFF
@A00881:241:HJW2NDRXX:1:2127:24316:21684 2:N:0:CGAGAGAA+GATTGGAG
GGTAGCGGACTACAAGGGTATCTAATCCTGTTTGCTCCCCACGCTTTCGAGCCTCAGCGTCAGTTAAAGCCCAGTAAGCCGCCTTCGCCACCGATGTTCCTCCTGATATCTACGCATTTCACCGCTACACCAGGAATTCCGCTTACCTCTACTTCACTCAAGAATCACAGTTTCAAATGCAATCCACAGGTTGAGCCCGTGTATTTCACATCTGACTTGCCATCCCGCCTGCGCTCCCTTTACACCCAGT
+
FFFFFFFFFFFFFFFFFFFFFFFFFFFFFFFFFFFFFFFFFFFFFFFFFFFFFFFFFFFFFFFFFFFFFFFFFFFFFFFFFFFFFFFFFFFFFFFFFFFFFFFFFFFFFFFFFFFFFFFFFFFFFFFFFFFFFFFFFFFF:FFFFFF,FF:FFFFFFFFFFFFFFFFFFFFFFFFFFFFFFFFF:FFFF:FFFFFFFFFFFFFFFFFFFFFFFFFFFFFFFF:FFFFFFFFF:FFFFFFFFFFFFFF:F:
@A00881:241:HJW2NDRXX:1:2127:23891:23265 2:N:0:CGAGAGAA+GATTGGAG
GGTAGCGGACTACTTGGGTATCTAATCCTGTTTGCTCCCCACGCTTTCGCGCCTCAGCGTCAGTTGTCGTCCAGCAAGCCGCCTTCGCCACTGGTGTTCCTCCGTATATCTACGCATTTCACCGCTACACACGGAATTCCGCTTGCCTCTCCGATACTCAAGATAGACAGTTTCAAATGCAGTTTCCGGGTTGAGCCCGGAGATTTCACATCTGACTTGCCTACCCGCCTACGCGCCCTTTACACCCAGT
+
FF:,FFFFFFFFF:FFFFFFFFFFFFFFFFFFFFFFFFFFFFFFFFFFFFFFFFFFFFFFFFFFFFFFFFFFFFFFFFFFFFFFFFF:FFFFFFFFFFFFFFFFFFFFFFFFFFFFFFFFFFFFFFFFFFFF:FFFFFFFFFFFFFFFFFFFFFFFFFFFFFFF:FFFFFFFFFFF:FFF,F:FFFFFFFFFFFFFFFFF:FFFFFFF:FFFFFFFFF::FFFFFFFFFFFFFFFFFFFFF,FFFFFFFF
@A00881:241:HJW2NDRXX:1:2127:28727:23343 2:N:0:CGAGAGAA+GATTGGAG
GGTAGCGGACTACCCGGGTATCTAATCCTGTTCGATACCCACGCTTTCGTGCTTCAGCGTCAGTTGGGCGCCGGTACGCTGCCTTCGCAATCGGAGTTCTGCGTGATATCTATGCATTTCACCGCTACACCACACATTCCGCGTACTTCTCGCCCACTCAAGACCACCAGTTTCAACGGCTCGACGGGGTTGAGCCCCGCAATTTTACCGCTGACTTGGCAGTCCGCCTACGCACCCTTTAAACCCAATA
+
FFFFFFFFFFFFFFFFFFFFFFFFFFFFFFFFFFFFFFFFFFFFFFFFFFFFFFFFFFFFFFFFFFFFFFFFFFFFFFFFFFFFFFFFFFFFFFFFFFFFFFFF:FFFFFF:FFFFFFFFFFFFFFFFFFFFFFFFFFF:FFFF:F:FFFFF:FFFFFFFFFFFFFFF:FFFFFF:FFFFFFFFF:FFFFFFFFFFFFFFFFFFFF:FFFFFFF:,FFFFFFFFFFFFF,FFFF:FFFFFFFFFFFFF:F
@A00881:241:HJW2NDRXX:1:2127:14281:23657 2:N:0:CGAGAGAA+GATTGGAG
GGTAGCGGACTACAGGGGTATCTAATCCTGTTTGCTCCCCACACTTTCGTGCCTCAATGTCAGTTATCGTCCAGAAAGTCGCCTTCGCCACTGGTGTTCCTCCTAATATCTACGCATTTCACCGCTACACTAGGAATTCCACTTTCCTCTCCGACACTCAAGGGAAGTAGTTTTGGTTGCAGTTCCTCAGTTAAGCCGAGGGATTTCAGAACCAACTTGCTCCTCCATATTCGCCCCCTTTACACCCAAT
+
FF,:FFFFFFF:FFFFFF,FF:FFFF,FFFFFFFFFFFF:FFFFFF,FFFFFFF:FFFFFFFF:FFFFFFFF:FFFFFFFFFF:FFFFF:F:FFFFFFFFFFFFFFFFFFFFF:FFF:FF:FFF:FFFFFF:FF,F:FFFF:FFFFFFFFFFFFFFF:FF:FFFFFFF:F:FFFF,:FF,FF:FFF:F,F,FFFFFFF:FFF,:,FFF,:F:F,FF,:F::FFFFFF:,,,F:F,:::,:,,F,F,F:,,
@A00881:241:HJW2NDRXX:1:2127:25355:24173 2:N:0:CGAGAGAA+GATTGGAG
GGTAGCGGACTACCCGGGTATCTAATCCTGTTTGCTCCCCACACTTTCGTGCCTCAACGTCAGTTACTGTCCAGAAAGTCGCCTTCGCCACTGGTGTTCCTCCTAATATCTACGCATTTCACCGCTACACTAGGAATTCCACTTTCCCCTCCAGCACTCAAGAATGTTAGTTTTAGTTGCAGTTCCCCAGTTGAGCCAAGGTATTTCACAACTAACTTGACATCCCGTCTACGCACCCTTTACACCCAAT
+
FFFFFFFFFFFFFFFFFFFFFFFFFFFFFFFFFFFFFFFFFFFFFFFFFFFFFFFFFFFFFFFFFFFFFFFFFFFFFFFFFFFFFFFFFFFFFFFFF:FF:FFFFFFFFFFFFFFFFFFFFFFFFFFFFFF:FFF:FFFFFFFFFFFFFFFF,FFFFFFFFFFFFFFFFFFFFFFFFFFFFFFFFFFFFFFFFFFFFF,FFF,FFFFFF:FFFFF:FFFFFFFFFFFFFFFFFF:FFFFFFFFFFFFF,F
@A00881:241:HJW2NDRXX:1:2127:31693:24377 2:N:0:CGAGAGAA+GATTGGAG
GGTAGCGGACTACCAGGGTATCTAATCCTGTTTGCTCCCCACGCTTTCGTGCCTCAGTGTCAGTTACAGTCCAGCAAACCGCCTTCGCCACCGGTGTTCTTCCTAATATCTACGCATTCCACCGCTACACTAGGAATTCCGTTTGCCCCTCCTGCACTCAAGTCCAACAGTTTTAGTAGTAGTCCCGAGGTTGAGCCCCGGGCTTACGCTACTAACTTGCCAAACCACCTACGCACCCTTTACGCCCAGT
+
FFF,FFFFFFFF::FFFFFFFFF::FF,FFFFFFFFFFFFFFFFFFFF:FFFFFFFFFFF:FFFFFFFFFFFFFFF,FFFFFFFFFF,FFFFF:FF:FFFF:FFFFFFFFFFFFF::FFFFFFFFFFFFFFFFFF:FFFFFFFFFFF:FFFFFFF,FFFFFFFFFFFFFFF,FFFF,FFFF,,FFFFFFFFFFFFFFFFFFFFFFF:FF:FFFFFFFF,FFFFFFFFFFFFFFF::FFF::,FFFFFFF:
@A00881:241:HJW2NDRXX:1:2127:30635:24706 2:N:0:CGAGAGAA+GATTGGAG
GGTAGCGGACTACAAGGGTATCTAATCCTGTTTGCTCCCCACACTTTCGTGCCTCAACGTCAGTTTCTGTCCAGAAAGTCGCCTTCGCCACTGGTGTTCCTCCTAATATCTACGCATTTCACCGCTACACTAGGAATTCCACTTTCCTCTCCAGTACTCAAGAAGTCCAGTTTTAGTTGCAGTTCCTCAGTTAAGCCGAGGGATTTCACAACTAACTTAAACTCCCGTCTACGCACCCTTTACACCCAAT
+
FFFFFFFFFFFFFFFFFFFFFFFFFFFFFFFFFFFFFFFFFFFFFFFFFFFFFFFFFFFFFFFFFFFFFFFFFFFFFFFFFFFFFFFFFFFFFFFFFFFFFFFFFFFFFFFFFFFFFFFFFFFFFF:FFFFFFFFFFFFFFFFFFFFFFFFFFFFFFFFFFFFFFFFFFFFFF:F:FFFFFFFFFFFFFFFFFFFF:FFFFFFFFFFFFFFFFFFFFF::FFFFFFFFFFFFFFFFFFFFFFF:FFFFFF
@A00881:241:HJW2NDRXX:1:2127:24343:24799 2:N:0:CGAGAGAA+GATTGGAG
GGTAGCGGACTACTCGGGTATCTAATCCTGTTTGCTCCCCACGCTTTCGAGCCTCAGCGTCAGTAAAAGCCCAGCAAGCCGCCTTCGCCACTGGTGTTCCTCCTAATATCTACGCATTTCACCGCTACACTAGGAATTCCGCTTGCCTCTGCTTCACTCAAGAAAAACAGTTTCAAAAGCAGGTTATGGGTTAAGCCCATAATTTTCACTTCTGACTTGCCTTCCCGCCTACACTCCCTTTACACCCAGT
+
FFFFFFFFFFFFFFFFFFFFFFFFFFFFFFFFFFFFFFFFFFFFFFFFFFFFFFFFFFFFFFFFFFFFFFFFFFFFFFFFFFFFFFFFFFFFFFFFFFFFFFFFFFFFFFFFFFFFFFFFFFFFFF:FFFFFFFFFFFFFFFFFFFFFFFFFFFFFFFFFFFFFFF:FFFFFFFFFFFFFFFFFFFFFFFFFF,FFFFFFFFFFFFFFFFFFFFFFFFFF:FF:FFFF:,FFFFFFFFFFFFFFFFFFFF
@A00881:241:HJW2NDRXX:1:2127:30951:25285 2:N:0:CGAGAGAA+GATTGGAG
GGTAGCGGACTACGGGGGTATCTAATCCTGTTTGCTCCCCACGCTTTCGAGCCTCAGTGTCAGTTGCAGTCCAGTAAACCGCCTTCGCCTCCGGTGTTCTTCCTAATATCTACGCATTTCACCGCTACACTAGAAATTCCGTTTACCCCTCCTGTACTCTAGTCACCCAGTTTTTAGTGCAGTTCCAAAGTTGAGCTCTGGGCTTTCACACCTAACTTAAAAAACCACCTACGCTCCCTTTACGCCCAGT
+
FF::FFFFFFFFF:FFFFF,FFFFFFF:FFFFFFFFFFFF::F:FFFFFFFFFFFFFFFFF,FFFFF:FFFFF:::::F,FF:FF:FFFF:FFFFFFFFF::FFF:FFFFFFFFFFFFFF,::FFF:FFFFFF,FFFFFFF:FFFFFFFF,FFF:F,FFFFFFFF:FFFF:FFF,FFF::FFFFFF:F,FFFFFFF::,FFFFFFFFF:FFFFF:FF,FF,,,FFF,FFFF::F,FFF:FFFFFFFFFFF
@A00881:241:HJW2NDRXX:1:2127:19045:25551 2:N:0:CGAGAGAA+GATTGGAG
GGTAGCGGACTACCAGGGTATCTAATCCTGTTTGCTCCCCACGCTTTCGAGCCTCAACGTCAGTTACAGTCCAGCAGGCCGCCTTCGCCACCGGTGTTCCTCCTGATATCTACGCATTTCACCGCTACACCAGGAATTCCGCCTGCCTCTCCTGCACTCCAGATGCACAGTTTCCAGAGCAGTCCGGGGGTTGGGCCCCCGCCTTTCACTCCGGACTTGCACGTCCGTCTGCGCTCCCTTTACACCCAGT
+
FFFFFFFFFFFFFFFFFFFFFFFFFFFFFFFFFFFFFFFFFFFFFFFFFFFFFFFFFFFFFFFFFFFFFFFFFFFFFFFFFFFFFFFFFFFFFFFFFFFFFFFFFFFFFFFFFFFFFFFFFFFFFFFFFFFFFFFFFFFFFFFFFFFFFFFFFFFFFFFFFFFFFFFFFFFFFFFFFFFFFFFFFFFFFFFFFFFFFFFFFFFFFFFFFFFFFF:FFFFFFFFFFFFFFFFFFFFF:FFFFFFFFFFFFF
@A00881:241:HJW2NDRXX:1:2127:30183:25864 2:N:0:CGAGAGAA+GATTGGAG
GGTAGCGGACTACTCGGGTATCTAATCCTGTTTGCTCCCCACGCTTTCGCGCCTCAGCGTCAGTTGTCGTCCAGCAAGCCGCCTTCGCCACTGGTGTTCCTCCGTATATCTACGCATTTCACCGCTACACACGGAATTCCGCTTGCCTCTCCGATACTCAAGATAGACAGTTTCAAATGCAGTTTCCGGGTTGAGCCCGGAGATTTCACATCTGACTTGCCTACCCGCCTACGCGCCCTTTACACCCAGT
+
FFFFFFFFFFFFFFFFFFFFFFFFFFFFFFFFFFFFFFFFFFFFFFFFFFFFFFFFFFFFFFFFFFFFFFFFFFFF:FFFFFFFFFFFFFFFFFFFFFFFFFFFFFFFFFFFFFFFFFFFFFFFFFFFFFFFFFFFFFFFFFFFFFFFFF:FFFFFFFF,FFFFFFFFFFFFFFFF:FFFFFFFFFF:FFFFFFFFFFFFF:FFFFFFFFFFFFFFF:FFFFFFFFFFFF,FFFFFFFF:FFFFFFFFFF
@A00881:241:HJW2NDRXX:1:2127:31494:27007 2:N:0:CGAGAGAA+GATTGGAG
GGTAGCGGACTACGGGGGTATCTAATCCTGTTCGATCCCCACGCTTTCGTGCTTCAGCGTCAGTCTCGCTATGGTATGCTGCCTTCGCAATCGGGGTTCTGCGTGATATCTATGCATTTCACCGCTACACCACGCATTCCGCATACCTCTTCCGAACTCCAGTCCCGCAGTTTCAATGGCAAGCGCACGGTTAAGCCGCACGTTTTCACCGCTGACTTGCGGGTCCGCCTACGCACCCTTTAAACCCAAT
+
F:FFFF:FFFFFFFFFFFFFFFFFFFFFFFFFFFFFFFFFFFFFFFFFFFFFFFFFFFFFFFFFFFFFFFFFFFFFFFFFFFFFFFFFFFFFFFFFFFFFFFFFFFFFFFFFFFFFFFFFFFFFFF:FFFFFFFFFFFFFFFFF,FFFFFFFFF:FFFFFFFFFFF:FFFFFFFFFFFFFF,FFFFFFFFFFFFFFFFFFFFFFFFF:FF:FFF:FF,FFF:FFFFFFFFFFFFFFFFF:FFFFFFFF:F
@A00881:241:HJW2NDRXX:1:2127:26413:27759 2:N:0:CGAGAGAA+GATTGGAG
GGTAGCGGACTACGAGGGTATCTAATCCTGTTTGATCCCCACGCTTTCGTGCTTCAGCGTCAGTTGAGCGCCGGTATGCTGCCTTCGCAATCGGAGTTCTGCGTGAGATCTATGCATTTCACCGCTACACCACACATTCCGCATACTTCTCGCTCACTCAAGTCGACCAGTTTCAACGGCTCGAAGAGGTTGAGCCTCTCAATTTTACCGCTGACTTGACCGACCGCCTACACACCCTTTAAACCCACTA
+
FFF:FFFF:FFFFFFFFF:FFFF,FFFF,FFFFFFFFFFFFFFFF:FFFFFFFFF:FFFFFFFFFFFFFFFFFFFFFFFFFFFF:FFFFFFFFFFFFFFFFFF:F:,,FFFFFFFFF,FFFFFFFFFFFFFFFFF:FFFFFF,F,FFFF:FFFFFFFFFFFFFFFFFF:FF:FF:FFFFFFFFFFFFF:FFF,F:FFFFFFFFFFFFF,FFF:FFFFFF:FF,F:FFFF,FFF,FF::FF:F:F:FFFFF
@A00881:241:HJW2NDRXX:1:2127:22426:27899 2:N:0:CGAGAGAA+GATTGGAG
GGTAGCGGACTACATGGGTATCTAATCCTGTTTGCTCCCCACGCTTTCGAGCCTCAACGTCAGTTACCGTCCAGCAGGCCGCCTTCGCCACTGGTGTTCTTCCTAATATCTACGCATTTCACCGCTACACTAGGAATTCCGCCTGCCTCTCCGGCACTCCAGCACCACAGTTTCCAAAGCAGTCCCCGCGTTAAGCGCCGGGCTTTCACTTCAGACTTGCCATGCCGTCTACGCTCCCTTTACACCCAGT
+
FFFFFFFFFFFFFFFFFFFFFFFFFFFFFFFFFFFFFFFFFFFFFFFFFFFFF:FFFFFFFFFFFFFFFFFFFFFFFFFFFFFFFFFFFFFFFFFFFFFFFFFFFFFFFFFFFFFF:FFFFFFFFFFFFFF,FFFFFFFFFFFFFFFFFFFFFFFFFFFF:FFFFFFFFFFFFFFF:FFFFFFF:FFFFFFFFFFFFFFFFFFFFFFFFFFFF:FFFFFFFFFFFFFFFF:FFFFFFFF:FFFFFFFFFF
@A00881:241:HJW2NDRXX:1:2127:28248:27899 2:N:0:CGAGAGAA+GATTGGAG
GGTAGCGGACTACAAGGGTATCTAATCCTGTTTGCTACCCACGCTTTCGTGCCTCAGCGTCAGTTAAAGCCCAGCAGGCCGCCTTCGCCACTGGTGTTCCTCCCTATCTCTACGCATTTCACCGCTACACAGGGAATTCCGCCTGCCTCTACTTCACTCAAGCTCGATAGTTTCAAATGCAGTTTATGGGTTAAGCCCTTAAATTTCACATCTGACTTACCAAGCCGCCTACGCACCCTTTACACCCAGT
+
FFFFFFFFFFFFFFFFFFFFFFFFFFFFFFFFFFFFFFFFFFFFFFFFFFFFF:FFFFFFFFFFFFFFFFFFFFFFFFFFFFFFFFFFFFFFFFFFFFFFFFFFFFFFFFFFFFFF:FFFFFFFFFFFFFFFFFFFFFFFFFFFFFFFFFF:FFF,FFF:FFFFFF:FFFFFFFFFFFFFFFFFFFFFFFFFFFF:FFFFFFFFFFFFFFFFFFFFFFFF:FF:F:FFFFFFFFFFFFFFFFFFFFFFFF
@A00881:241:HJW2NDRXX:1:2127:13006:27931 2:N:0:CGAGAGAA+GATTGGAG
GGTAGCGGACTACCCGGGTATCTAATCCTGTTTGCTCCCCACGCTTTCGCGCCTTGGCGGCAGTTAAGTTCCAGCAGATCGCCTTCGCAATGGGTATTCTTGGGGATATCTCCGGATTTTACCCCTACACCACCAATTCCATCTGCCTCTCCCCCACTCTAGTCTATCAGTTTCTCAAGCAGTTTAATGGTTAAGCCATTAGATTTCACAAAAGACTTGCTAATCCGCCTACGCGCCCTTTACGCCCCGT
+
F:::FFFF,F,:FFFFFFF::FF:FFFFFFF,FF:FFFFFFFFFFFFFFFFF:FF,F,F,::FFFFFFFFFFFFFFF:FFFFFFFFFF:,FFFFFFFF,,FFF:F,FFFFF,FFF:F:FFFFFFFFFFFFFFFFFFFFFFFFFFF,FF,FFFF:FFF:FF,F,FF:FF,FFFFFFFF,F,:FFFFF::FFFF:FF:FFFFFF:FF,F,FFFFFFF,FF:,FF:FFF,FFF,FF:F,F,F,,F,,F:F::F
@A00881:241:HJW2NDRXX:1:2127:27227:28166 2:N:0:CGAGAGAA+GATTGGAG
GGTAGCGGACTACACGGGTATCTAATCCTGTTCGATCCCCACGCTTTCGTGCTTCAGCGTCAGTCTCGCTATGGTATGCTGCCTTCGCAATCGGGGTTCTGCGTGATATCTATGCATTTCACCGCTACACCACGCATTCCGCATACCTCTTCCGAACTCCAGTCCCGCAGTTTCAATGGCAAGCGCACGGTTAAGCCGCACGTTTTCACCGCTGACTTGCGGGTCCGCCTACGCACCCTTTAAACCCAAT
+
FFF:FFFFFFFFFFFFFFFF:FFFFFFFFFFFFFFFFFFFFFFFFFFFFFFFFFFFFFFFFFFFFFFFFFFFFFFFFFFFFFFFFFFFFFFFFFFFFFFFFFFFFFFFFFFFFFFFFFFFFFFFFFFFFFFFFFFFFFFFFFFFFFFFFFFFFFFFFFFFFFFFFFFFFF,FFFFFFFFF,FFFFFFFFFF:,:FF:FFFF,FF,FFF:FFFFFFFF:FFFFFFFFFFFF,F:F,FFFFFFFFFFFFF:F
@A00881:241:HJW2NDRXX:1:2127:27299:28729 2:N:0:CGAGAGAA+GATTGGAG
GGTAGCGGACTACGCGGGTATCTAATCCTGTTTGCTCCCCACGCTCTCGCGCCTCAGCGTCAGTTGTCGTCCAGCAATCCGCCTTCGCCACTGGTGTTCTTCCGTATATCTACGCATTTCACCGCTACACACGGAATTCCGATTGCCTCTCCGATACTCAAGACTGGCAGTTTCAAATGCAGGCCATGGGTTAAGCCCATGGTTTTCACATCTGACTTGTCTGCCCGCCTACGCGCCCTTTACACCCAGT
+
FFFFFFFFFFFFFFFFFFFFFFFFFFFFFFFFFFFFFFFFFFFFFFFFFFFFFFFFFFFFFFFFFFFFFFFFFFFFFFFFFFFFFFFFFFFFFFFFFFFFF:FFFFFFFFFFFFFFFFFFFFFFFFFFFF:FF:FF:FFFFFFFFFFFFFFFFFFFFFFF:FFFFF:FFFFFFFFFFFFFFFFFFFFFFFFFFFFFFFFFFFF,FFF:FFFFFFFFF:FFFFFFFFFFFFFFFFFFFFFFFFFFFF:FFF
@A00881:241:HJW2NDRXX:1:2127:17029:28948 2:N:0:CGAGAGAA+GATTGGAG
GGTAGCGGACTACGTGGGTATCTAATCCTGTTCGCTCCCCACGCTTTCGAGCCTCCGCGTCAGTCGTCGTCCAGCGGGCCGCCTTCGCCACCGGTGTTCCTCCTGATATCTGCGCATTTCACCGCTACACCAGGAATTCGGCCCGCCCCTCCGACACTCCAGCCCGGCAGTCTCCCAGGCACGCCCCCGGTTGTGCCGGGGGGTTCCACAGCGGACGTGCCGCGCCGCCTGCGCTCCCTTTACGCCCAGT
+
FFF,FFFFFFFFFF,FFFFFFFF:,FFF,F,FFFFFFFFF,,FF,FFFF:F:FFF,FFFFFFF:F,F:,,FFFFF,FFFFFF,F:FFFFFFFFF:FFF:F,F::FFFF:F:,FFF,::,F::F,FF:F,FF,:FFFFFF,FFFFFFFFFF,F,FFFFFFF:FFF:FF,,FFF,,F,,:FF,,,F,FFFFF,F:,FFFF:FFFFF,:FF:,,FF:,F,,FFFFFFFFFF,FFFFF:F,F,::,FF::FFFF
@A00881:241:HJW2NDRXX:1:2127:26078:29246 2:N:0:CGAGAGAA+GATTGGAG
GGTAGCGGACTACTGGGGTATCTAATCCTGTTTGCTCCCCACGCTCTCGCGCCTCAGCGTCAGTTGTCGTCCAGCAATCCGCCTTCGCCACTGGTGTTCTTCCGTATATCTACGCATTTCACCGCTACACACGGAATTCCGATTGCCTCTCCGATACTCAAGACTGGCAGTTTCAAATGCAGGCCATGGGTTAAGCCCATGGTTTTCACATCTGACTTGTCTGCCCGCCTACGCGCCCTTTACACCCAGT
+
FFFFFFFFFFFFFFFFFFFFFFFFFFFFFFFFFFFFFFFFFFFFFFFFFFFFFFFFFFFFFFFFFFFFFFFFFFFFFFFFFFFFFFFFFFFFFFFFFFFFFFFFFFFFFFFFFFFFFFFFFFFFFFFFFFFFFF:FF:FF:F:FFFFFFFFFFFF:FFFFFFFFFFFFFFFFFFFF,FFFFFFFF,FFFFFFFFFFFFFFFFFFFFFFFFFFFF,FF:FFFFF:FFFFF:FFFF:FFFF:FFFF:FFFFF
@A00881:241:HJW2NDRXX:1:2127:25102:29747 2:N:0:CGAGAGAA+GATTGGAG
GGTAGCGGACTACTCGGGTATCTAATCCTGTTTGCTCCCCACGCTTTCGAGCCTCAACGTCAGTTACCGTCCAGCAGGCCGCCTTCGCCACTGGTGTTCTTCCTAATATCTACGCATTTCACCGCTACACTAGGAATTCCGCCTGCCTCTCCGGCACTCCAGCACCGCAGTTTCCAAAGCAGTCCCCGCGTTAAGCGCCGGGCTTTCACTTCAGACTTGCCCTGCCGTCTACGCTCCCTTTACACCCAAT
+
FFFFFFFFFFFFFFFFFFFFFFFFFFFFFFFFFFFFFFFFFFFFFFFFFFFFFFFFFFFFFFFFFFFFFFFFFFFFFFFFFFFFFFFFFFFFFFFFFFFFFFFFFFFFFFFFFFFFF:FFFFFFFFFFFFFFFFFFFFFFFFFFFFFFFFFFFFFFFFFFFFFFFFFF:FF:FFFFFFFFFFFFFFFFFFFFFFFFFFF:FFFFF:FFFFFFFFFFFF:FF,FFFFFFF:FFFF:FFFF:FFFFFFFFF,
@A00881:241:HJW2NDRXX:1:2127:18774:30405 2:N:0:CGAGAGAA+GATTGGAG
GGTAGCGGACTACTAGGGTATCTAATCCTGTTTGCTCCCCACGCTTTCGTGCCTCAGCGTCAGCTCCAGCCCAGACGGCCGCCTTCGCCGCTGGTGTTCTTCCATATCTCTATGCATTTTACCGCTACACATGGAGTTCCGCCGTCCTCTGCTGGCCTCCAGCCTGCCAGTTTCCACAGCCTGGCAAAGTTGAGCTTCGCCCTTTTACTGCAGACTTAACAGGCCGCCTGCGCACCCTTTACGCCCAATC
+
FFFFFFFFFFFFFFFFFFFFFFFFFFFFFFFFFFFFFFFFFFFFFFFFFFFFFFFFFFFFFFFFFFFFFFFF,FFFFFFFFFFFFFFFFFFFFFFFFFFFFFFFFFFFFFFFFFFFFFFFFFFFFFFFFFFFFFFFFFFFFFFFFFFFFFFFFFFFFFFFFFFFFFFFFFFFFFFFFFFFFFFFFFFFFFFFFFFFFFFFFFFFFFFFFFFFFFFFFF:FF:FFFFF:FFFFFFFFFFFFFFFFFFF:FF
@A00881:241:HJW2NDRXX:1:2127:27444:30608 2:N:0:CGAGAGAA+GATTGGAG
GGTAGCGGACTACACGGGTATCTAATCCTGTTTGCTCCCCACGCTTTCGCGCCTCAGCGTCAGTTGTCGTCCAGCAAGCCGCCTTCGCCACTGGTGTTCCTCCGTATATCTACGCATTTCACCGCTACACACGGAATTCCGCTTGCCTCTCCGATACTCAAGATAGACAGTTTCAAATGCAGTTTCCGGGTTGAGCCCGGCGAGTTCACATCTGACTTGCCTACCCGCCTACGCGCCCTTTACACCCAGT
+
,F,,,FFFFFFFFFFF:FF::FFF:FFFFFFFF:FFFFFFFFFFF:FFFFFFFFF:FFFFF,FFFFFFFFFFF:FFF:FFFFFF:FFFF:FFFFFFFFFFFFFFF,F,FFFFF:F,F,FFFFFFFFFFFFFFFFF:FFFFFF,FFFFFFFFFFFF,F:F,FFFFFFFFF:FFFFFFFFFF:FFFFFFFFFFFFFFFFFFF:FF,FFFFFF:FFFFFFFF:FF:FF:FFFFFFFFFFFF,FF:FFFFF,FF
@A00881:241:HJW2NDRXX:1:2127:23918:31172 2:N:0:CGAGAGAA+GATTGGAG
GGTAGCGGACTACACGGGTATCTAATCCTGTTTGCTCCCCACGCTTTCGTGCCTCAGTGTCAGTTACAGTCCAGCAGATCGCCTTCGCCGCCGGTGTTCTTCCCAATATCTACGCATTCCACCGCTACACTGGGAATTCCATCTGCCCCTCCTGCACTCAAGCCCACTAGTTTGAGTAGTAGTTCCGAAGTTGAGCCCCGGGCTTACGCTACTAACTTATCGCGCCACCTACGCACCCTTTCGGCCCAGT
+
FF:,FFFF:FFFFFFFFFFFFFFFF:FFFFF:FFFFFFFFFFFFFFFFFFFFFFFFFFFFFFFFFFFFFFFFFFFFFFFFFFFFFFFFFFFFFFFFFFFFFFFFFFF:FFFFFFFFF:FFFFFFFF:FF:FFFFF,FFFFFFFFFFFFFFF:FFF,FFFFFFFFFF,F:FFFF,FFFFFFFFFF,FFF,FF,:FFFF:FF:F,,FF,F,FF::FFFF:F:FF,:::FFFFFFFF,FFF:FF,,FFFF:FF
@A00881:241:HJW2NDRXX:1:2127:25898:32064 2:N:0:CGAGAGAA+GATTGGAG
GGTAGCGGACTACTTGGGTATCTAATCCTGTTTGCTCCCCACGCTTTCGCGCCTCAGCGTCAGTTACTGTCCAGCAATCCGCCTTCGCCACTGGTGTTCCTCCGTATATCTACGCATTTCACCGCTACACACGGAATTCCGATTGCCTCTCCAGCACTCAAGAACTACAGTTTCAAATGCAGGCCAGAGGTTGAGCCTCTAGTTTTCACATCTGACTTGCAATCCCGCCTACACGCCCTTTACACCCAAT
+
FFFFFFFFFFFFFFFFFFFFFFFFFFFFFFFFFFFFFFFFFFFFFFFFFFFFFFFFFFFFFFFFFFFFFFFFFFF,,FFFFFFFFFFFFFFFFFFFFFFFFFFFFFFF:F:FFFF,FFFFFFFFFFFFFF:FFFF:FFFFF:FFFFFFFFFFFFFFFFFFFFFFFFFFFFFFFFFFFFFFFFFFFFFFFFFF:FFF:FFF:FFFFFFFFFFFFFFFFFFFFFFFFFFFFFFFFFFFFFFF:FFFFFFFFF
@A00881:241:HJW2NDRXX:1:2127:15438:32863 2:N:0:CGAGAGAA+GATTGGAG
GGTAGCGGACTACACGGGTATCTAATCCTGTTTGCTCCCCACGCTTTCGAGCCTCAGCGTCAGTAAAAGCCCAGCAGGCCGCCTTCGCCACCGGTGTTCCTCCAGATATCTACGCATTTCACCGCTACACCTGGAATTCCATTTACCTCTCCGATACTCAAGAACAACAGTTTCTGATGCAGGCTATGGGTTGAGCCCATAGTTTTCACTTCTGACTTGCCTTCCCGCCTGCACTCCCTTTACACCCAGT
+
FF,,FFFF:FFFFFFFFFFFFFFFFFFFFFFFFFFFFFFF,FFFFFFFFFFFFFFFFFFFFFFFFFFFFFFFFFFFFFFFFFFFFFFFFFFFFFFFFFFF:FFFFFFFFFFFFFFFFFFFFFFFFFFFFFFFFFF:FFFFFFFFFFFFFFFFFFFFFFFFFFFFFF:FFFFFFFFFFFFFFFFFFFFFFFFFFFFFFFFFFFFFFFF:FFF:F:FF,:FFFFFFFF:FFFFFFFFFFF,FF,F,FFFFFF
@A00881:241:HJW2NDRXX:1:2127:20094:32878 2:N:0:CGAGAGAA+GATTGGAG
GGTAGCGGACTACATGGGTATCTAATCCTGTTTGCTCCCCACGCTTTCGAGCCTCAACGTCAGTTACAGTCCAGTAAGCCGCCTTCGCCACTGGTGTTCCTCCTAATATCTACGCATTTCACCGCTACACTAGGAATTCCGCTTACCTCTCCTGCACTCCAGAATCACAGTTTCCAAAGCAGTCCGGGGGTTGAGCCCCCGCCTTTCACTTCAGACTTGCCTTTCCGTCTACGCTCCCTTTACACCCAGT
+
FFFFFFFFFFFFFFFFFFFFFFFFFFFFFFFFFFFFFFFFFFFFFFFFFFFFFFFFFFFFFFF:FFFFFFFF,FFFFFFFFFFFFFFFFFFFFFFF:FFFFFFFFFFFFFFFFFF:FFFFFFFFFFFFFFFFFFF,FFFFFFFFFFFFFFFFFFFFFFFFFFFFFFFF,FFFFFFFFFF:FFF:FFFFFFFFF:FFFFFFFFFFFFFFFFFFFF:FFFFF,FFFFFFFFFFFFFFFFFFFFFFFFF::FF
@A00881:241:HJW2NDRXX:1:2127:31810:33098 2:N:0:CGAGAGAA+GATTGGAG
GGTAGCGGACTACTGGGGTATCTAATCCTGTTCGATACCCACGCTTTCGTGCCTCAGCGTCAGTGTGGCACCGGTATGCTGCCTTCGCAATCGGAGTTCTGCGCGATATCTAAGCATTTCACCGCTACACCGCGCATTCCGCATACTTCTCGCCAACTCCAGCCCGCCAGTTTCAACGGCTCGCCGGGGTTGAGCCCCGGGCTTTTACCGCTGACTTAACAGGCCGCCTACGCACCCTTTAAACCCAATA
+
FFFFFFFF:FFFFFFFFFFFFFFFFFFFFFFFFFFFFFFFFFFFFFFFFFFFFFF:FFFF:FFFFFFFFFFFFFF:FFFFFFFFFFFFFFFFFFFFFFFFFFFFFFFFFFFFFFFFFFFFFFFFFFFFFFFFFFFFFFFFFFF:FFFFFFFFFFFFFFFFFFFFFFFFFFFFFFFFFFFFFFFFFFFF:FFFFFFF:FFF:FFFFFFFFF:F:FFF:FFFFFFFFF:FFFFFFFF:FFFFFFFFFFFF:F
@A00881:241:HJW2NDRXX:1:2127:15157:33317 2:N:0:CGAGAGAA+GATTGGAG
GGTAGCGGACTACCTGGGTATCTAATCCTGTTTGCTCCCCACGCTTTCGCTCCTCAGCGTCAGTAACGGCCCAGAGACCTGCCTTCGCCATTGGTGTTCTTCCCGATATCTACACATTCCACCGTTACACCGGGAATTCCAGTCTCCCCTACCGCACTCAAGCCCGCCCGTACCCGGCGCGGATCCACCGTTAAGCGATGGACTTTCACACCGGACGCGACGAACCGCCTACGAGCCCTTTACGCCCAAT
+
FFF,FFFFFFF,FFFFFFF:FFF:FFFFFFFFFFFFFFFFFFFFFFFFFFFFFFF,F:FF,::FFFF:FFFFFF:FFFFFFFFFFFFFF,FFFFFFFFFFFFFFFFFFFFFFFFFF,FFFFFFFFFFFFFFFF:FFFFFFFFFFFFFFFFFFFFFFFFFF:FFFFFFFFFFF:FF:FFFFFFFFFF,FF:FFFFFF,,,F:FFFFFFFFFFFFFFFFFFFFFF:FFFFFF::FFFFFFFFF:FFF,FFF:
@A00881:241:HJW2NDRXX:1:2127:24659:33489 2:N:0:CGAGAGAA+GATTGGAG
GGTAGCGGACTACGGGGGTATCTAATCCTGTTTGCTCCCCACGCTTTCGAGCCTCAGCGTCAGTTAATGTCCAGAAAGCCGCCTTCGCCTCTGGTGTTCCTCCTAATATCTACGCATTCCACCGCTACACTAGGAATTCCGCTTTCCTCTCCATCACTCAAGCTCAACAGTTTTAAAAGCAGTTCCAAGGTTAAGCCTTGGGATTTCACTCCTAACTTGTTGCGCCGCCTACGCTCCCTTTACGCCCAGT
+
FF::FFFFFFFFFFFFFFFFFFFFFFFFFFFFFFFFFFFFFFFFFFFFFFFFFFFFFFFFFFF:FFFFFFFFFFFFFFFFFF:FFFFFFFFFFFFFFFFFFFFFFFFFFFFFFFFFFFFF:FFFFFF:FFFFFFF:FFFFFFFFF:FFFFFFFFFFFFFFFFFFFFFFFFFFFFFFF:FF:FFFFFFFF:FFFFFFFFFFFFFFFFFF,FFFFF,:FFFFFFFFFFFFFFFFFF:FFFF:FFFFFFFFFF
@A00881:241:HJW2NDRXX:1:2127:23836:34882 2:N:0:CGAGAGAA+GATTGGAG
GGTAGCGGACTACAAGGGTATCTAATCCTGTTTGCTCCCCACGCTTTCGCGCCTCAGCGTCAGTTACCGTCCAGAAAGCCGCCTTCGCCACTGGTGTTCCTCCTAATATCTACGCATTTCACCGCTACACTAGGAATTCCGCTTCCCTCTCCGGCACTCAAGACCGGCAGTTTCAAATGCAGGCCATGGGTTAAGCCCATGGTTTTCACATCTGACTTGTCGGCCCGCCTACGCGCCCTTTACACCCAGT
+
FF::FFFF:F:FFFFFFF,FFF,FFFFFFFF:FFFFFFFFFFFFF:FFFFFFFFF:FFFFFFFFFFFFFFFF:FF:FFFFFFFFFFFF:,FFFFFFFFFFFFFFFFFFFFFFFFFFFFFFFFFFFFFF,FF,FF,:FFFFFFFFFFF:FFFF:FFFFFFF,F:FFFFFFFFFFFFFFFFFFFFFFFFFFFFFFFFFFFFFFF:FFFF,FFFFFFF:FF::FFF:,FFFFFFF:F:FFFFF,FFF,FF,FF
@A00881:241:HJW2NDRXX:1:2127:31946:35086 2:N:0:CGAGAGAA+GATTGGAG
GGTAGCGGACTACGAGGGTATCTAATCCTGTTTGCTCCCCACGCTTTCGTGCCTCAGTGTCAGTTACAGTCCAGTAAACCGCCTTCGCCGCTGGTGTGCCTCCTAATATCTACGCATTCCACCGCTACACTAGGAATTCCGTTTACCCCTCCTGCACTCAAGTCAAGCAGTTTTGGTAGTAGTTCCGAAGTTAAGCCCCGGAATTACGCTACCAACTTGCCAAACCACCTACGCACCCTTTACGCCCAGT
+
FFF,FFFF,FFFFFFFFFFFFFFFFFFFFFFFFFFFFFFF:FFFFFFFFFFFFFF,FFFFFFFFFFFFFFFFFFFFFFFFFFFF,FFFFFFFFF:F,,FFFFFF,FFFFFFFFFFFFFFFFFFFFF:FFFF,FFF,FFFF:FFFFFFFFFFFFFFFF,FF:FFFF,FFFFF,FFFFFFF::FFFFFFFFFFFFFFFFFFF:,FFFF,FFFFFFFFFFFFFFFF:,FFFFF,:FFFFFF,FF,,::FF,FF
@A00881:241:HJW2NDRXX:1:2127:26539:35243 2:N:0:CGAGAGAA+GATTGGAG
GGTAGCGGACTACCAGGGTATCTAATCCTGTTTGCTCCCCACGCTTTCGAGCCTCAACGTCAGTTACAGTCCAGTAAGCCGCCTTCGCCACCGGTGTTCCTCCTAATATCTACGCATTTCACCGCTACACTAGGAATTCCGCTTACCTCTCCTGCACTCCAGACTGACAGTTTCCAAAGCAGTCCGGGGGTTGGGCCCCCGCATTTCACTTCAGACTTGCCTCTCCGTCTGCGCTCCCTTTACACCCAGT
+
FFFFFFFFFFFFFFFFFFFFFFFFFFFFFFFFFFFFFFFFFFFFFFFFFFFFFFFFFFFFFFFFFFFFFFFFFFFFFFFFFFFFFFFFFFFFFFFFFFFFFFFFFFFFFFFFFFFFFFFFFFFFFFFFFFFFFFFFFFFFFFF:FFFFFFFFFFFFFFFF:FFFFFFFFFFFFFFFFFFFFFFFFFFFFF:FF:FFFFFFFFFFFFFFFFFFFFFFFFF:FFFFFFFFFFFFFFFFFFFFFFFFF:FFFF
@A00881:241:HJW2NDRXX:1:2127:27055:36104 2:N:0:CGAGAGAA+GATTGGAG
GGTAGCGGACTACTGGGGTATCTAATCCTGTTTGCTCCCCACACTTTCGCACCTCAGCGTCAATACCGGGCCAGGTGGCCGCCTTCGCCACTGGTGTTCTTCCAGATATCTACGGATTTCACTCCTACACCTGGAATTCCGCCACCCTCTCCCGGATCCCAGTCTTGCAGTATCAAAGGCAGTTCCACGGGTGAGCCGTGGGCTTTCACCTCTGACTGACAAGACAGCCTACGTGCGCTTTACGCCCAGT
+
FF:,F:FFFFFFFFFFFFFFFFFF:FFFFFFFFFFFFFFFFFFFFFFFFFF:FFFFFFFFFFFFFFFFFFFFFFFFFFF:FFFFFFFFFFFFFFFFFFFFFFFFFFFFFFFFFFFFFFFF:FFFFFFF,FFFFFFFFFFFFFFFFFFFFFFFFFFF,FFFFFFFFFFF,::FFFFFFFFF:FFFFFFFFFFFFFFFFFFFFFF:FFFF:FFFFFFF:FF:FFFFFFFFFF:FFFFFFFFF:FFFFFFFFF
@A00881:241:HJW2NDRXX:1:2127:32072:36245 2:N:0:CGAGAGAA+GATTGGAG
GGTAGCGGACTACATGGGTATCTAATCCTGTTTGCTCCCCACGCTTTCGAGCCTCAGCGTCAGTAAAAGCCCAGTAAGCCGCCTTCGCCACTGATGTTCCTCCTTATATCTACGCATTTCACCGCTACACAAGGAATTCCGCTTACCTCTACTTCACTCAAGAACTACAGTTTCAAATGCAGGTTATGAGTTGAGCCCATAATTTTCACATCTGACTTACAGTCCCGCCTACACTCCCTTTACACCCAGT
+
FFFFFFFFFFFFFFFFFFFFFFFFFFFFFFFFFFFFFFFFFFFFFFFFFFFFFFFFFFFFFFFFFFFFFFFF:FFFFFFFFFFFFF:FFFFFFFFFFFFFFFFFFFFFFFFFFFFFFFFFFFFFFFFFFFFFFFF,FFFFFFFFFFFFFFFFFFFFFFFF:FFFFFFFFFFFFFFFFFFFFFFFF:FFF:FFFFFFFFFFF:F,FFFFFFFFFFFFFFFFFFFFFFFFFFFFFFFFFFFFFFFFFFFFFF
@A00881:241:HJW2NDRXX:1:2127:13386:36354 2:N:0:CGAGAGAA+GATTGGAG
GGTAGCGGACTACAAGGGTATCTAATCCTGTTTGCTCCCCACACTTTCGTGCCTCAACGTCAGTTTCTGTCCAGAAAGTCGCCTTCGCCACCGGTGTTCCTCCTAATATCTACGCATTTCACCGCTACACTAGGAATTCCGCTTTCCTCTCCTGCACTCAAGAAATATAGTTTCGGTTGCAGTTCCTCAGTTGAGCCGAGGGATTTCACAACCAACTTGCATTCCCGTCTACGCACCCTTTACACCCAAT
+
FFFFFFFFFFFFFFFFFFFFFFFFFFFFFFFFFFFFFFFFFFFFFFFFFFFFFFFFFFFFFFFFFFFFFFFFFFFFFFFFFFFFFFFFFFFFFFFFFFFFFFFFFFFFFFFFFFFFFFFFFFFFFFFFFFFFFFFFFFFFFFFFFFFFFFFFFFFFFFFFFFFFFFFFFFFFFFFFFF:F,FFFFFFFFFFFF:FFF:FFFFFFFFFFFFFFFFFFFFFFFFFFFFFFFFFF:F:FFFFFFFFFFFFFFF
@A00881:241:HJW2NDRXX:1:2127:20428:36558 2:N:0:CGAGAGAA+GATTGGAG
GGTAGCGGACTACTGGGGTATCTAATCCTGTTTGCTCCCCACGCTCTCGCGCCTCAGCGTCAGTTGTCGTCCAGCAATCCGCCTTCGCCACTGGTGTTCCTCCGTATATCTACGCATTTCACCGCTACACACGGAATTCCGATTGCCTCTCCAGGACTCAAGAAGTACAGTTTCACATGCAGGCCAGAGGTTGAGCCTCTGGTTTTCACATCTGACTTGCGGGTCCGCCTACGCACCCTTTAAAGCCACT
+
FFF::FFFFFF,FFFFFF,FFFFFFF:F:F,FFFFF,FFFFFFFFFFFFFFF::,:FFFFFF:FFFFFFFFF,FFF,FFFFFFFFFFFFF:FFFFFFFFF:FFF,FFFF,FFFFF::FFF:F:F:::F,F,FFF,F,,F:FF:F:FFF:FFF,F,FFF,::FF:,FF:,F,FFF,,:FF,:FFF:,:FFF:FFFFF:F,FFF:F,,F:F,F:F:,FFFFF:FFF,FFF,FF,F:FF,F,,,,F,,FFFF,
@A00881:241:HJW2NDRXX:1:2127:14190:36933 2:N:0:CGAGAGAA+GATTGGAG
GGTAGCGGACTACGAGGGTATCTAATCCTGTTTGCTCCCCACGCTTTCGTGCCTCAGTGTCAGTACCAGTCCAGGAAGCCGCCTTCGCCACTGGTGTTCCTCCTAATATCTACGCATTTAACCGCTACACTAGGAAGTCCGCTTACCTCTCCTGTACTCAAGCATGACAGTTTCAAAAGCAGTCCCCGGGGTGGAGCCCCGGATTTGCACTTCTGCCTTGCCATGCCACCTACGCACCCTTTACACCCAG
+
:,,FFFFFFFFFF::FFFFFFFFF:FFF::FFF:FFFFFFFFFFFFFFFFFFFFF:FFFFF:FFFFFFF,FFFF,:FFFFFFFFFFFFF:FFFFFFF:FFFFFFFFFFFFFFFFF,,F,,,F::FFFF:FFFFFFF,FFFFFFFFFFFFFFFFFFFFFF,FFF,,FF:FF,,,,,:F:FFFFFF,,FFFFFF,:,FFFF:FF,FFFFF,FF,FFF,F,,F:FFFFFFFFFF:,,F:FF:::F:FFF:F,F
@A00881:241:HJW2NDRXX:1:2127:28176:36980 2:N:0:CGAGAGAA+GATTGGAG
GGTAGCGGACTACAGGGGTATCTAATCCTGTTTGATACCCACACTTTCGAGCCTCAATGTCAGTTGCAGCTTAGCAGGCTGCCTTCGCAATCGGAGTTCTTCGTGATATCTAAGCATTTCACCGCTACACCACGAATTCCGCCTGCCTCAACTGCACTCAAGACATCCAGTATCAACTGCAATTTTACGGTTGAGCCGCAAACTTTCACAACTGACTTAAACATCCATCTACGCTCCCTTTAAACCCAAT
+
FFFFFFFFFFFFFFFFFFFFFFFFFFFFFFFFFFFFFFFFFFFFFFFFF:FFFFFFFFFFFFF:FFF:FFFFFFFFFFFFFFFFFFFFFFFFFFFFFFFFFFFFFFFF:FFFFFFFFFFFFFFFFFFFFFFFFF:FFFFFFFFFFFFFFF:FFFFFFFFFFFFFFFFF,,FFFFFFFFFFFFFFFFFFFFFFFFFFFFFFFFFFFFFFFF,FFFFFFFFFFFFFFFFFFFFF:FFFFFFFFFFFFFFFFF
@A00881:241:HJW2NDRXX:1:2128:29017:1423 2:N:0:CGAGAGAA+GATTGGAG
GGTAGCGGACTACTGGGGTATCTAATCCTGTTTGCTCCCCACGCTTTCGAGTCTCAGCGTCAGTTAATGTCCAGAAAGCCGCCTTCGCCTCTGGTGTTCCTCCTAATATCTACGCATTCCACCGCTACACTAGGAATTCCGCTTTCCTCTCCATCACTCAAGCACGACAGTTTTAAAAGCAGTTCCGAGGTTAAGCCTCGGGATTTCACTCCTAACTTGTCGCGCCGCCTACGCTCCCTTTACGCCCAGT
+
FFFFFFFFFFFFFFFFFFFFFFF:FFF:FFFFFFFFFFFFFFFFFFFFFFFFFFFFFFFFFFFFFFFFFFFFFFFFFFFFFFFFFFFFFFFFFFFFFF:FFFFFFFFFFFFFFFFFFFFF,FFFFFFFFFFFF:FFFFFFFFFFFFFF:FFFFFFFFFFFFFFFF:FFFFFF,FFFFFFFFFFFFFFFFFFF,FFFFFFFFF:FFFFF:FF,F,FFFFFFFFFFFFFFFFFF:FFFF,FFFFFFFFFFFF
@A00881:241:HJW2NDRXX:1:2128:32651:1830 2:N:0:CGAGAGAA+GATTGGAG
GGTAGCGGACTACGTGGGTATCTAATCCTGTTTGCTCCCCACGCTTTCGTGCCTCAGTGTCAGTACCAGTCCAGTAAGCCGCCTTCGCCACTGGTGTTCCTCCTAATATCTACGCATTTCACCGCTACACTAGGAATTCCGCTTACCTCTCCTGTACTCCAGCCTGACAGTTTCAAAAGCAGTCCGCGGGGTTGAGCCCCGGGTTTTCACTTCTGACTTGCCATGCCACCTACGCACCCTTTACACCCAG
+
FFF,FFFFFFFFFFFFFFFFFFFFFFFFFF:FFFFFFFFFFFFFFFFFFFFFFFF:FFFFFFFFFFFFFFFFF:FF:FFFFFFFFFFFFFFFFFFFFFFFFFFFFFFFFFFFFFF:FFFFFFFFFFFF::FFFFFFFFFFFFFFFFFFFFFFFFFFFFFFFFFFFFF:FF,FFFF:FFFFFFFFFFFFFFFF:FFFFFF:FFFFFFFFFFF::F:F:FF:FF:F:FFFFFFFFFFFF:FFFFF,FFF,:F
@A00881:241:HJW2NDRXX:1:2128:27109:1877 2:N:0:CGAGAGAA+GATTGGAG
GGTAGCGGACTACACGGGTATCTAATCCTGTTTGCTCCCCACACTTTCGTGCCTCAATGTCAGTTATCGTCCAGAAAGTCGCCTTCGCCACTGGTGTTCCTCCTAATATCTACGCATTTCACCGCTACACTAGGAATTCCACTTTCCTCTCCGACACTCAAGGGAAGTAGTTTTGGTTGCAGTTCCTCGGTTAAGCCGAGGGATTTCACAACCAACTTGCTCCTCCATCTACGCACCCTTTACACCCAAT
+
FFFFFFFFFFFFFFFFFFFFFFFFFFFFFFFFFFFFFFFFFFFFFFFFFFFFFFFFFFFFFFFFFFFFFFFFFFFFFFFFFFFFFFFFFFFFFFFFFFFFFFFFFF:FFFFFFFFFFFFFFFFFFF:FFFFFFFFFFFFFFFFFFFFFFFFFFFF:FFFFFF:FFFFF:FFFFFFFFFFFFFFFFFFFFFFFFFFFFFFFF:FFFFF,FFFFFFFF:FFFFFFFFFFFFFF:FFFFFF,FFFFFFFFFFF
@A00881:241:HJW2NDRXX:1:2128:20283:1986 2:N:0:CGAGAGAA+GATTGGAG
GGTAGCGGACTACCTGGGTATCTAATCCTGTTCGATCCCCACGCTTTCGTGCTTCAGCGTCAGTCTCGCTATGGTATGCTGCCTTCGCAATCGGGGTTCTGCGTGATATCTATGCATTTCACCGCTACACCACGCATTCCGCATACCTCTTCCGAACTCCAGTCCCGCAGTTTCAATGGCAAGCGCACGGTTAAGCCGCACGTTTTCACCGCTGACTTGCGGGTCCGCCTACGCACCCTTTAAACCCAAT
+
FFFFFFFFFFFFFFFFFFFFFFFFFFFFFFFFFFFFFFFFFFFFFFFFFFFFFFFFFFFFFFFFFFFFFFFFFFFFFFFFFFFFFFFFFFFFFFFFFFFFFFFFFFFFFFFFFFF:FFFFFFFFFFFFFFFFFFFFFFFFFF:FFFFFFFFFFFFFFFFFFFFFFFFFFFFFFFFFFFFFFFFFFFFFFFFF,FFFFFFFFFFF:FFFFFFFFFFFF::FFFFFFFFFFFFFFFFFFFFF,FFFFFFF,F
@A00881:241:HJW2NDRXX:1:2128:26720:2237 2:N:0:CGAGAGAA+GATTGGAG
GGTAGCGGACTACTTGGGTATCTAATCCTGTTTGCTCCCCACGCTTTCGAGCCTCAACGTCAGTTACAGTCCAGTAAGCCGCCTTCGCCACCGGTGTTCCTCCTAATATCTACGCATTTCACCGCTACACTAGGAATTCCGCTTACCTCTCCTGCACTCCAGACTGACAGTTTCCAAAGCAGTCCGGGGGTTGGGCCCCCGCATTTCACTTCAGACTTGCCTCTCCGTCTGCGCTCCCTTTACACCCAGT
+
FFFFFFFFFFFFF:FFFFFFFFFFFFFFFFFFFFFFFFFFFFFFFFFFFFFFFFFFFFFFFFFFFFFFF:FFFFFFFFFFFFFFFFFFFF,FFFFFFFFF:FFFFFFFFFFFFFFFF,FFFFFFFFFFFFF,FFFFFFFFFFFF:FFFFFFFFFFFFFFFFFFFFFFF,FFFFFFFF,FFFF:FFFF:FFFFF:FFFFFFFF:FFFFFFFFFFFFFFFFFFFFFF:F,FF,FFFFFFFFFFFFFFFFF:F
@A00881:241:HJW2NDRXX:1:2128:30897:2331 2:N:0:CGAGAGAA+GATTGGAG
GGTAGCGGACTACTCGGGTATCTAATCCTGTTTGCTCCCCACGCTTTCGCGCCTCAGCGTCAGTCTTGGCCCAGAGAATCGCCTTCGCCACTGGTGTTCCTCCTAATATCTACGCATTTCACCGCTACACTAGGAATTCCATTCTCCTCTTCCATACTCAAGTCCTGCAGTATCGGTGGCACACTCAGGGTTGAGCCCTGATCTTTCACCTCCGACTTACAAAACCGCCTACGCGCCCTTTACGCCCAGT
+
FFFFFFFFFFFFFFFFFFFFFFFFFFFFFFFFFFFFFFFFFFFFFFFFFFFFFFFFFFFFFFFFFFFFFFFFFFFFFFFFFFFFFFFFFFFFFFFFFFFFFFFFFFFFFFFFFFFFFFFFFFFFFFFFFFFFFFFFFFFFFFFFFFFFFFFFFFFFFFFFFFFFFFFFFFFFFFFFFFFF:FFFFFFFFFFFFFFFFFFF:FFFFFFFFFFFFFFFFFFFFFF:FFFFFFF::FFFFFFFFFFFFFFFFF
@A00881:241:HJW2NDRXX:1:2128:19651:2988 2:N:0:CGAGAGAA+GATTGGAG
GGTAGCGGACTACTGGGGTATCTAATCCTGTTTGCTCCCCACGCTCTCGCGCCTCAGCGTCAGTTGTCGTCCAGCAATCCGCCTTCGCCACTGGTGTTCCTCCGTATATCTACGCATTTCACCGCTACACACGGAATTCCGATTGCCTCTCCAGCACTCAAGAACTACAGATTCAAATGCAGGCCAGAGGTTGAGCCTCTGGTTTTCACATCTGACTTGCGGGTCCGCCTACGCACCCTTTAAACCCAAT
+
FFFFFFFF:F,FFFFFFF:,FFFFFFFFFFFFFFFFFFFFF:FFFFFFFFFFFFF:FFFFF,FFFFFFFFFFFFFFFFFFFFFFFFFFFF:FFFFFFFFFFFFF:FFFFFFFF:FFF,FFFFFFFFFFFFFFFFFFFFFFFF,FFFF,FFFFFFFF::F:FFF:F,F::F,F:FF,:FFFFF,F:F,F,F:FFFF,FFFF,F,FFFFFFFFFFF:F,F:FFFFFFF:F,::F:F:F:FF,,:FFFFFF::
@A00881:241:HJW2NDRXX:1:2128:30192:3239 2:N:0:CGAGAGAA+GATTGGAG
GGTAGCGGACTACAAGGGTATCTAATCCTGTTTGCTCCCCACGCTTTCGCGCCTCAGCGTCAGTTACTGTCCAGTAGACCGCCTTCGCCACTGGTGTTCTTCCTTATATCTACGCATTTCACCGCTACACAAGGAATTCCGTCTACCTCTCCAGCACTCAAGACATACAGTTTCAAATGCAGTTTATGGGTTAAGCCCATAGATTTCACATCTGACTTGCACGCCCGCCTACGCGCCCTTTACACCCAGT
+
FFFFFFFFFFFFFFFFFFFFFFFFFFFFFFFFFFFFFFFFFFFFFFFFFFFFFFFFFFFFFFF:FFFFFFFFFFFFFFFFFFFFFFFFFFFFFFFFFFFFFFFFFFFFFFFFFFFFFFFFFFFFFFFFFFFFFFF,FFFFFFFFFFFFFFFFFFFFFFFFFFFFFFFFFFFFFFFF:FFFFFFFFFFF:FFFFFFFFFFFFFFFFFFFFFFFFFFFFFFFFFFFFFFFFFFFFF:FFFFF,FFFFFFFFF
@A00881:241:HJW2NDRXX:1:2128:30129:3255 2:N:0:CGAGAGAA+GATTGGAG
GGTAGCGGACTACAAGGGTATCTAATCCTGTTTGCTCCCCACGCTTTCGCGCCTCAGCGTCAGTTACTGTCCAGTAGACCGCCTTCGCCACTGGTGTTCTTCCTTATATCTACGCATTTCACCGCTACACAAGGAATTCCGTCTACCTCTCCAGCACTCAAGACATACAGTTTCAAATGCAGTTTATGGGTTAAGCCCATAGATTTCACATCTGACTTGCACGCCCGCCTACGCGCCCTTTACACCCAGT
+
FFFFFFFFFFFFFFFFFFFFFFFFFFFFFFFFFFFFFFFFFFFFFFFFFFFFFFFFFFFFFFFFFFFFFFFFFFFFFFFFFFFFFFFFFFFFFFFFFFFFFFFFFFFFFFFFFFFFFFFFFFFFFFFFFFFFFFFFFFFFFFFFFF:FFFFFFFFFFFFFF:FFFFFFFFFFFFFFFFFFFFFFFFFFFFFFFFFFFFFFFFFFFFFFFF,FFFFFFFFFFF:FFFFFFFFF:FFFFFFFF:FFFFFFF:
@A00881:241:HJW2NDRXX:1:2128:14886:3286 2:N:0:CGAGAGAA+GATTGGAG
GGTAGCGGACTACGTGGGTATCTAATCCTGTTTGCTCCCCACGCTTTCGAGCCTCAACGTCAGTTACGGTCCAGCAAGCCGCCTTCGCCACCGGTGTTCCTCCTGATATCTGCGCATTTCACCGCTACACCAGGAATTCCGCTTGCCTCTCCCGCACTCTAGCCTGACAGTTTCCAGAGCAGTCCCGCGGTTAAGCCGCGGGCTTTCACTCCAGACTTGCCCCGCCGTCTACGCTCCCTTTACACCCAGT
+
FF,,FFFFFF:,FFFFFFF,:FF:FFFFFFFFFFF:FFFFFFFFF:FFFFFFFFFFFFFFFFF,FFFFFFFFFFFF,FFFFFFFFFFFFFFFFFFFFFFFFFFFFFFFFFFFFFF,F,FFFFFFFFF:FF:,FFF,FFFFFFFFFFFFFFFF:FFFFFFFFFFFFFFFFFF:FFFF,:FFFFFFFFFFFFFFFFFFFFFFFF:F:FFFF:FF:::FFFFF,FFF:F:,FF,FFFF:F:FFF:FFFFFFF,
@A00881:241:HJW2NDRXX:1:2128:10547:3349 2:N:0:CGAGAGAA+GATTGGAG
GGTAGCGGACTACTAGGGTATCTAATCCTGTTTGCTCCCCACACTTTCGTGCCTCAACGTCAGTTACGGTCCAGAAAGCCGCCTTCGCCACTGGTGTTCCTCCTAATATCTACGCATTTCACCGCTACACTAGGAATTCCGCTTTCCTCTCCCGCACTCAAGTTCAACAGTTTTGGTTGCAGTTCCGAAGTTAAGCCTCGGGATTTCACAACCAACTTGCTAAACCGTCTACGCACCCTTTACACCCAAG
+
FFFFFFFFFFFFFFFFFFFFFFFFFFFFFFFFFFFFFFFFFFFFFFFFFFFFFFFFFFFFFFFFFFFFFFFFFFFFFFFFFFFFFFFFFFFFFFFFFFFFFFFF:FFFFFFFFFFFF:FFFFFF:FFFFFFFFFFFFFFFFF:FFFF:FFFFFFF:FFFFFFFFF:,FFFFFFFFF,FFFFF,FFFFFFFFFFFFFFFFFFF:,FFF:FFFFFFFF:FFFF,FF:FFFF,:FFFF:F:,FFFFFFFF,F,
@A00881:241:HJW2NDRXX:1:2128:31250:3474 2:N:0:CGAGAGAA+GATTGGAG
GGTAGCGGACTACCCGGGTATCTAATCCTGTTTGCTCCCCACGCCTTCGAGCCTCAACGTCAGTCTCCGTCCAGCAGGCCGCCTTCGCCACTGGTGTTCCTCCTAATATCTACGCATTTCACCGCTACACTAGGAATTCCGCCTGCCTCTCCGGTACTCCAGCTTAACAGTTTCCAGAGCAGCTCCGGGGTTAAGCCCCGGCATTTCACTCCAGACTTGCCATGCCGTCTACGCTCCCTTTACACCCAGT
+
FFFFFFFFFFFFFFFFFFFFFFFFFFFFFFFFFFFFFFFFFFFFFFFFFFFFFFFFFFFFFFFFFFFFFFFFFFFFFFFFFFFFFFFFFFFFFFFFFFFFFFFFFFFFFFFFFFFFFFFFFFFFFFFFFFFFFFFFFFFFFFFFFF:FFFFFFFFF:FFF:FFFFFFFFFFF:F:FFFF:FFFFFFFFFFFF:FF,FFFFF:FFFFFFFFF,FFFFFFFFFFFFFFFFFF:FFFFFFF,FFFFFFF:FF:
@A00881:241:HJW2NDRXX:1:2128:20193:4116 2:N:0:CGAGAGAA+GATTGGAG
GGTAGCGGACTACCCGGGTATCTAATCCTGTTTGCTCCCCACGCTTTCGAGCCTCAGCGTCAGTTAAAGCCCAGCAGGCCGCCTTCGCCACTGGTGTTCCTCCCGATCTCTACGCATTTCACCGCTACACCGGGAATTCCGCCTGCCTCTACTTCACTCAAGCTCGACAGTTTCAACTGCAGTTTGAGGGTTGAGCCCTCAGATTTCACAGCTGCCTTGCCAAGCCGCCTACACACCCTTTACACCCAGT
+
FFFFFFFFFFFFFF,FFFFFFFFFFFFFFFFFFFFFFFFFFF:F,FFFF:FFFFFFFFFFFFFFFFFFFFFFFF:FFFF:FFFFFFFFFF:FFFF:FFFFFFFFFFF:FFFFFFF:FFFFFFFFFFFFFFF:FFF,FFFFFFFFFFFF:FFFFFFFFFFFFFF,F,:FF::FFFFFFFFFFFFF:F,FFFFFFFFFFF,:,FFFFFF:F,FF::,FFF:F:F,,F::FF,FFFFFFFFFFFFF:FFFFFF
@A00881:241:HJW2NDRXX:1:2128:27769:4617 2:N:0:CGAGAGAA+GATTGGAG
GGTAGCGGACTACACGGGTATCTAATCCTGTTTGCTCCCCACGCTTTCGCGCCTCAGCGTCAGTTGTCGTCCAGCAAGCCGCCTTCGCCACTGGTGTTCCTCCGTATATCTACGCATTTCACCGCTACACACGGAATTCCGCTTGCCTCTCCGATACTCAAGATAGACAGTTTCAAATGCAGTTTCCGGGTTGAGCCCGGAGATTTCACATCTGACTTGCCTACCCGCCTACGCGCCCTTTACACCCAGT
+
FFFFFFFFFFFFFFFFFFFFFFFFFFFFFFFFFFFFFFFFFFFFFF:FFFFFFFFFFFFFFFFF,FFFF:FFFFFFFFFFFFFFFFFFFFFFFFFFFFFFFFFFF,FF:F:FFFFFF:FF:FFFFFFFFFFFFFF,FFFFFFFFFFFFFFFFF:FFFFFFFF::FF:FFFF,FFFFFFF:,FFFFFFFFFFFFFFFFFFF:FF:FFFFFFFFFF,FFFFFFFFFFFFF:,FF:FFFFFF,FFFF:FFFFF
@A00881:241:HJW2NDRXX:1:2128:22553:6480 2:N:0:CGAGAGAA+GATTGGAG
GGTAGCGGACTACTTGGGTATCTAATCCTGTTTGCTCCCCACACTTTCGTGCCTCAACGTCAGTTACTGTCCAGAAAGTCGCCTTCGCCACTGGTGTTCCTCCTAATATCTACGCATTTCACCGCTACACTAGGAATTCCACTTTCCTCTCCAGCACTCAAGGGAAGTAGTTTTAGTTGCAGTTCCTCAGTTAAGCCGAGGGATTTCACAACTAACTTGCTTCTCCGTCTACGCACCCTTTACACCCAAT
+
FFFFFFFFFFFFFFFFFFFFFFFFFFFFFFFFFFFFFFFFFFFFFFFFFFFFFFFFFFFFFFFFFF:FFFFFFFFFFFFFFFFFFFFFFFFFFFFFFFFFFFFFFFFFFFFFFFFFFFFFFFFFFFFFFFFFFF:FFFFFFFFFFFFFFFFFFFFFFFFFFFFFFFFFFF:FFFFFFFFFFFFFFFFFFFFFFFFFFFFFFFFFFFFFFFFFFFFFFF,FFFFFFFFFFFFFFFFFFFFFFFFFF:FFF:
@A00881:241:HJW2NDRXX:1:2128:27543:6511 2:N:0:CGAGAGAA+GATTGGAG
GGTAGCGGACTACCCGGGTATCTAATCCTGTTCGCTCCCCACGCTTTCGCGCCTGAGCGTCAGTCGCCAGCCAGCAGGCCGCCTTCGCCTCCGGTATTCCTCCTGATCTCTGCGCATTTCACCGCTACACCAGGAATTCTGCCTGCCTCTCTGGCACTCGAGCCGGCCGGTTCCGCCGGCAGCCGCCGGGTTGGGCCCGGCGGTTTCACCGGCGGCCTCGCCAGCCGCCTGCGCGCCCTTTACGCCCAAT
+
FFFFFFFFFFFFFFFFFFFFFFFFFFFFFFFFFFFFFFFFFFFFFFFFFFFFFFFFFFFFFFFFFFFFFFFFFFFFFFFFFFF:FFFFFFFFFF:F:FFFFFFFFFFFFFFFFFFF,::F:FFFFFFFFFFFFFFFFFFFFFFFFF:FFFFFFFF,FFFFFFFFF:FFFFFFFFFFFFFF:FFFFFFFFFFFFFFFFFF:FFFFFFFFFFFFFFFFFF:FFF,FFFFFFFFFFFFF:FFFFFFFFFFF,F
@A00881:241:HJW2NDRXX:1:2128:15989:7169 2:N:0:CGAGAGAA+GATTGGAG
GGTAGCGGACTACTCGGGTATCTAATCCTGTTTGCTCCCCACGCTTTCGTGCCTCAGTGTCAGTTACAGTCCAGCAGATCGCCTTCGCCACTGGTGTTCTTCCCAATATCTACGCATTTCACCGCTACACTAGGAATTCCACTTTCCTCTCCGACACTCAAGGGAAGTAGTTTTGGTTGCAGTTCCTCAGTTAAGCCGAGGGATTTCACAACCAACTTGCTCCTCCATCTACGCACCCTTTACACCCAAT
+
FFFFFFFFFFFFFFFFFFFFFFFFFFFFFFFFFFFFFFFFFFFFFFFFFFFFFFFFFFFFFFFF:FFFFFFFFFFFFFFFFFFFFFF:FFFFFFFFFFF::FFFFFFFFFFFFFFFF,FFFFFFFFFFFFF:FFF,FFFFFFFFFFFFFFFFFFFFFFFFFFFFFFFFFFFFFFFFFFFFFFFFFFFFFFFFFFFFFF:FFFF:FFFFFFFFFFF:FFF:FFFFF,FFFFFFFFFFFFFFF:FFFFFFFF
@A00881:241:HJW2NDRXX:1:2128:21441:7623 2:N:0:CGAGAGAA+GATTGGAG
GGTAGCGGACTACACGGGTATCTAATCCTGTTTGCTCCCCACGCTTTCGAGCCTCAACGTCAGTTACAGTCCAGTAAGCCGCCTTCGCCACTGGTGTTCCTCCTAATATCTACGCATTTCACCGCTACACTAGGAATTCCGCTTACCTCTCCTGCACTCCAGCCCCGGCAGTTTCCAATGCAGTCCCGCGGTTGAGCCCCGGGCTTTCACATCGGACTTGCTGCGCCGTCTGCGCTCCCTTTACACCCAG
+
FFF,FFFFFFFFFFFFFFFFFFFFFFFFFF:FFFFFFFFFFFFFFFFFFFFFFFFFFFFFFFFFFFFFFFFFFFFF:FFFFFFFFFFFFFFFFFFFF:FFFFFF:FFFFFFFFFFFFFFFFFFFFFFFFFFFFFFFFFFFFFFFFFFFFFFFFFFFFFFFFFFFFFFFFFFFFFFFFFFFFFFFFFFFFFF,F,FFFFFFFFFF,FFFFFFFF:FFFFFFFFFFFFFFFFFFFFFF:F:F,FFFFFFFFF
@A00881:241:HJW2NDRXX:1:2128:28293:7748 2:N:0:CGAGAGAA+GATTGGAG
GGTAGCGGACTACAGGGGTATCTAATCCTGTTTGCTCCCCACACTTTCGTGCCTCAATGTCAGTTATCGTCCAGAAAGTCGCCTTCGCCACTGGTGTTCCTCCTAATATCTACGCATTTCACCGCTACACTCGGACTTCCACTTTCCTCTCCGACACTCAAGGGAAGTAGTTTTGGTTGCAGTTCCTCAGTTAAGCCGAGGGATTTCACAACCAACTTGCTCCTCCATCTACGCACCCTTTACACCCAAT
+
FF,,FFFFFFFFFFFFFFFF:FFFF:FFFFFFFFFFFFFFFFFFFFFFFFFFFFFFFFFFFFF:FFFFFFFFFFFFFFFFFFFFFFFFF:FFFFFFFFFFFFFFFFFFFFFFFFFFF,FFFFFFFFFFFFF,FFF,FFFFFFFFFFFFFFFFFFF::F:FFFFFFFFF,F:FFFFFFFFFFFFFFF:FFFFFFF:F,FFFFFF:FFF:FFFFFFF:FFF:F:FFFFFFFFFFF:F,F,:FF,FF,FF::F
@A00881:241:HJW2NDRXX:1:2128:25997:7968 2:N:0:CGAGAGAA+GATTGGAG
GGTAGCGGACTACGTGGGTATCTAATCCTGTTTGCTCCCCACGCTTTCGTGCCTCAGTGTCAGTTACAGTCCAGTAAACCGCCTTCGCCGCTGGTGTTCCTCCTAATATCTACGCATTTCACCGCTACACTAGGAATTCCGCTTACCTCTCCTGCACTCCAGACTGACAGTTTCCAAAGCAGTCCGGGGGTTGGGCCCCCGCATTTCACTTCAGACTTGCCTCTCCATCTGCGCTCCCTTTACACCCAGT
+
FF,:FFFFFFFFFFFFFFF,FFF,FFFFFFFFFFFFFFFFFFFFFFFFFFFFFFF:FFFFFFF:FFFFFFFFFFFFFFFFFFFFFFFFFFFFFFFFFFFFFF:F,FFFFFFFF,FFFFFFFFFFFF,FFFFFFFFFFFFFFFFFFFFFFFFFFFF:FFFFFFFFFFFFF:,F:FFFFFFFFF:FFFFFFFFFFFFFFFFFFF:FFFF:FFFFFFF:FFFF::FF:F,,FFFFFF,,F,,F,FF:FFF,F:
@A00881:241:HJW2NDRXX:1:2128:17526:8328 2:N:0:CGAGAGAA+GATTGGAG
GGTAGCGGACTACTCGGGTATCTAATCCTGTTTGCTCCCCACGCTCTCGCGCCTCAGCGTCAGTTGTCGTCCAGCAATCCGCCTTCGCCACTGGTGTTCTTCCGTATATCTACGCATTTCACCGCTACACACGGAATTCCGATTGCCTCTCCGATACTCAAGACTGGCAGTTTCAAATGCAGGCCAAGGGTTAAGCCCTTGGTTTTCACATCTGACTTGTCAGCCCGCCTACGCGCCCTTTACACCCAGT
+
FFFFFFFFFFFFFFFFFFFFFFFFFFFFFFFFFFFFFFFFFFFFFFFFFFFFFFFFFFFFFFFFFFFFFFFFFFFFFFFFFFFFFFFFFFFFFFFFFFFFFFFFFFFFFFFFFFFFFFFFFFFFFFFFFF:FFFF:FFFFFFFFFFFFFFFFFFFFFFFFFFFFFFF:FFFFFFFFFFFFFFFFF:FFFFFFFFFFFFFFFFFF:F:FFFFFFFFFFF,FFFFFFFFFFFFFFFFFFFFFFFF:FFFFFF
@A00881:241:HJW2NDRXX:1:2128:22643:8484 2:N:0:CGAGAGAA+GATTGGAG
GGTAGCGGACTACCAGGGTATCTAATCCTGTTTGCTCCCCACGCTTTCGTGCCTCAACGTCAGTCTCTGTCCAGAAAGTCGCCTTCGCCACTGGTGTTCCTCCTAATATCTACGCATTTCACCGCTACACTAGAAATTCCACTTTCCTCTCCAGTACTCAAGAAAACCAGTCTTGGTAGCAATTCCCAAGTTAAGCCTGGGGTTTTCACTACCAACTTAATTCCCCGTCTACGCACCCTTTACACCCAAT
+
FFFFFFFFFFFFFFFFFFFFFFFFFFFFFFFFFFFFFFFFFFFFFFFFFFFFFFFFFFFFFFFFFFFFFFFFFFFFFFFFFFFFFFFFFFFFFFFFFFFFFFFFFFFFFFFFFFFFFFFFFFFFFFFFFFFFFFFFFFFFFFF:FFFFFFFFFFFFFFFFFFFFFFFFFFFFFFFFFFF:FFFFFFFFFFFFFF:FFFF:FFFFFFF::FFFFFFFF:FFFFF:FF,::FFF:F:FFFF:FFFFFFFFFF
@A00881:241:HJW2NDRXX:1:2128:28085:8797 2:N:0:CGAGAGAA+GATTGGAG
GGTAGCGGACTACGCGGGTATCTAATCCTGTTTGCTCCCCACGCTTTCGAGCCTCAGCGTCAGTAAAAGCCCAGTAAGCCGCCTTCGCCACTGATGTTCCTCCATATATCTACGCATTTCACCGCTACACATGGAATTCCGCTTACCTCTACTTCACTCAAGAATCACAGTTTCAAATGCAGGTTATGAGTTGAGCCCATAATTTTCACATCTGACTTGCAATCCCGCCTACACTCCCTTTACACCCAGT
+
FFFFFFFFFFFFFFFFFFFFFFFFFFFFFFFFFFFFFFFF,FFFFFFFFFFFFFFFFFFFFFFFF::FFFFFFFFFFFFFFFFFFFFFFFFFFFFFFFFFFFFFFFFFFFFFFFFFFFFFFFFFFFFFFF,FF:F,FFFFFFFFFFFFFFFFFFFFFFFFFFFFFFFFFFFFFFFFFFFFFFFFFFFFFFFFF:F,FFFF::FF:FFFF:FF:FFFFFFF::FFFFFFFFFF:FFFFFFFFFF:FFFFFF
@A00881:241:HJW2NDRXX:1:2128:29722:9064 2:N:0:CGAGAGAA+GATTGGAG
GGTAGCGGACTACTGGGGTATCTAATCCTGTTTGCTCCCCACGCTTTCGAGCCTCAGCGTCAGTTAAAGCCCAGTAAGCCGCCTTCGCCACTGATGTTCCTCCTAATATCTACGCATTTCACCGCTACACTAGGAATTCCGCTTACCTCTACTTCACTCAAGAATTACAGTTTCAAATGCAGTTCAGGGGTTAAGCCCCTACATTTCACATCTGACTTGCAACCCCGCCTACGCTCCCTTTACACCCAGT
+
FFFFFFFFFFFFFFFFFFFFFFFFFFFFFFFFFFFFFFFFFFFFFFFFFFFFFFFFFFFFFFFFFFFFFFFFFFFFFFFFFFFFFFFFFFFFFFFFFFFFFFFFFFFFFFFFFFFFFFFFFFFFFFFFFFFFFFFFFFFFFFFFFFFFFFFFFFFFFFFFFFFFFFF:FFFFFFFFFFFFFFFFFFFFFFFFFFFFFFFFFFFFFFFFFFFFFFFFFFFFFFFFFFFFFFFF::FFFFFFFFFFFFFFFF
@A00881:241:HJW2NDRXX:1:2128:21974:9079 2:N:0:CGAGAGAA+GATTGGAG
GGTAGCGGACTACTTGGGTATCTAATCCTGTTTGCTCCCCACGCTTTCGAGCCTCAACGTCAGTTACCGTCCAGTAAGCCGCCTTCGCCACTGGTGTTCTTCCTGATATCTACGCATTTCACCGCTACACCAGGAATTCCGCTTACCTCTCCGGCACTCCAGCCAAACAGTTTCCAAAGCAGTCCCGCCGTTGGGCAGCGGGCTTTCACTCCAGACTTGCCTTGCCGTCTACGCTCCCTTTACACCCAGT
+
FFFFFFFFFFFFFFFFFFFFFFFFFFFFFFFFFFF:FFFFFFFFFFFFFFFFFFFFFFFFFFFFFFFFFFFFFFFFFFFFFFFFFFFFFFFFFFFFFFF:FFFFFFFFFFFFFFFFFFFFFFFFFFFFFFFFFFFFFFFFFFFFFFF:FFFFFFFFFFFF:FFF,FFFFF:FFFFFFFF:FFFFFFF:FFFFFFFFFFFFFFF,FFFFF:FF:FFFFFFFFFFF:FFFFFFFFFFFFFFFFFFFFFFFFF
@A00881:241:HJW2NDRXX:1:2128:13449:9815 2:N:0:CGAGAGAA+GATTGGAG
GGTAGCGGACTACTAGGGTATCTAATCCTGTTTGCTCCCCACGCTTTCGAGCCTCAACGTCAGTTACCGTCCAGCAGGCCGCCTTCGCCACTGGTGTTCTTCCTAATATCTACGCATTTCACCGCTACACTAGGAATTCCGCCTGCCTCTCCGGCACTCCAGCACCGCAGTTTCCAAAGCAGTCCCCGCGTTAAGCGCCGGGCTTTCACTTCAGACTTGCCATGCCGTCTACGCTCCCTTTACACCCAGT
+
FF:,F:FF:FF,F:FFFFFFFFFFFFFFFFFFFFFFFF:FFFFFFFFFFFFFFFFFF,FFF,FFFFFF:FFFFFFFFFFFFFFFFFFFFFFFFFFF:FFF:FFFFFFFFFFFFFF,FFFFFFFFFFFFFFFFF:F:FFFFFFFFFFFFFF:FFFF:FFFFFFF,FFFF,F,FFFFF,F:FFFFFFFFFFF:FFFF:FFFFFFFFFFFFFFFF,FFF,FFFFFFFF:F:F:F::FFFFF:FF:FFF:F,FF
@A00881:241:HJW2NDRXX:1:2128:17354:9878 2:N:0:CGAGAGAA+GATTGGAG
GGTAGCGGACTACTTGGGTATCTAATCCTGTTTGCTCCCCACGCTTTCGAGCCTCAGCGTCAGTAAAAGCCCAGTAAGCCGCCTTCGCCACTGATGTTCCTCCTAATATCTACGCATTTCACCGCTACACTAGGAATTCCGCTTACCTCTACTTCACTCAAGAACTACAGTTTCAAATGCAGGGCAGGGGTTGAGCCCCTACATTTCACATCTGACTTACAGTCCCGCCTACACTCCCTTTACACCCAGT
+
FFFFFFFFFFFFFFFFFFFFFFFFFFFFFFFFFFFFFFFFFFFFFFFFFFFFFFFFFFFFFFFFFFFFFFFFFFFF:FFFFFFFFFFFFFFFFFFFFFFFFFFFFFFFFFFFFFFFFFFFFFFFFFFFFFFFFFFFFFFFFFFFFFFFFFFFFFFFFFFFF:FFFFFFF:FFFFFF,FFFFFFFFFFFFFFFFFFFFFFF:FFFFFFFFFFFFFFFFF:FF:FFFFFFFFFFFFFFFFFFFFFFFFFF,F
@A00881:241:HJW2NDRXX:1:2128:31729:10003 2:N:0:CGAGAGAA+GATTGGAG
GGTAGCGGACTACAAGGGTATCTAATCCTGTTTGCTCCCCACGCTCTCGCGCCTCAGCGTCAGTTGTCGTCCAGCAATCCGCCTTCGCCACTGGTGTTCTTCCGTATATCTACGCATTTCACCGCTACACACGGAATTCCGATTGCCTCTCCGATACTCAAGACCGGCAGTTTCAAATGCAGCCCCGGGGTTGAGCCCCGGTATTTCACATCTGACTTGCAGTTCCGCCTACACGCCCTTTACACCCAGT
+
FF,,FFFFF,FFFFFFFFFFFFF:F::FFFF:FFFF:FFFFFFFFFFFFFFFFFFFFFFF:FF:FFFFFFFFF:FFFFFFFFF:FFFFFFFFFFFFFFFFF:FFFFF:F:FFFFFFFFFFFFF:FFFFFFF:FF::FFFFF:FFFF,FFFFFFFFFFFFFFFFFFFFFFFFFFFFFF:FFFFFFFFFFFFFFFFFF:,FFFF,FFFFFF:FFFFFFFFF:FFFFFFFFF:FFFFFF,F,,FFFF:FFF,F
@A00881:241:HJW2NDRXX:1:2128:28935:10457 2:N:0:CGAGAGAA+GATTGGAG
GGTAGCGGACTACTGGGGTATCTAATCCTGTTTGCTCCCCACGCTTTCGCGCCTCAGCGTCAGTTATTGTCCAGCAAGCCGCCTTCGCCACTGGTGTTCCTCCGTATATCTACGCATTTCACCGCTACACACGGAATTCCGCTTGCCTCTCCAACACTCAAGAACTACAGTTTCAAATGCAGGCCATGAGTTGAGCCCATGGTTTTCACATCTGACTTGCAATCCCGCCTACACGCCCTTTACACCCAGT
+
FFFFFFFFFFFFFFFFFFFFFFFFFFFFFFFFFFFFFFFFFFFFFFFFFFFFFFFFFF:FFFFFFFFFFFFFFFFF:FFFFFFFFFFFFFFFFFFF:FFFFFFFFFFF:FFF:FFFFFFFFFFFFFFFFFFFFFF:FFFFF:FFFFFFFFFFFFFFFFFF,:FF:FFFFFF,FF:FFFFFFFFFFFFFFFFFFFFFFF:FFFF:FFFFF:FFFFFFFFFFF:FF:FFFFF:FFFFFFFFFFFFFFFF,FF
@A00881:241:HJW2NDRXX:1:2128:13069:10473 2:N:0:CGAGAGAA+GATTGGAG
GGTAGCGGACTACATGGGTATCTAATCCTGTTTGCTCCCCACGCTTTCGAGCCTCAGCGTCAGTAAAAGCCCAGCAAGCCGCCTTCGCCACTGGTGTTCCTCCAAATATCTACGCATTTCACCGCTACACTTGGAATTCCGCTTGCCTCTGCTTCACTCAAGAAAAACAGTTTCAAAAGCAGGTTACGGGTTGAGCCCGTAATTTTCACTTCTGACTTGCCTTCCCGCCTACACTCCCTTTACACCCAGT
+
FFFFFFFFFFFFFFFFFFFFFFFFFFFFFFFFFFFFFFFFFFFFFFFFFFFFFFFFFFFFFFFFFFFFFFFFFFFFFFFFFFFFFFFFFFFFFFFFFFFFFFFFFFFFFFFFF:FFFFFFFFFFFFFFFFFFFFFFFFFFFFFFFFFFFFFFFFF:FFFFFFFFFFFFFFFFFFFFFFFFFFFFFFFFFFFFFFFFFFF,FFFFFFFFFFFFFFFFFFFFFFFFFFFF:FFFFFFFFF,FFFFFFFFFFF
@A00881:241:HJW2NDRXX:1:2128:30662:10567 2:N:0:CGAGAGAA+GATTGGAG
GGTAGCGGACTACTAGGGTATCTAATCCTGTTTGATACCCACACTTTCGAGCATCAGCGTCAGTTACAGTCCAGCAAGCTGCCTTCGCAATCGGAGTTCTTCGTGATATCTAAGCATTTCACCGCTACACCACGAATTCCGCCTGCCTCTACTGTACTCAAGACACCCAGTATCAACTGCAATTTTACGGTTGAGCCGCAAACTTTCACAACTGACTTAAGCGTCCGCCTACGCTCCCTTTAAACCCAAT
+
FFFFFFFFFFFFFFFFFFFFFFFFFFFFFFFFFFFF::FFFFFFFFFFFFFFFFFFFFFFFFFFFFFFFFFFFFFFFFFFFFFFFFFFFFFFFFFFFFFFFFFFFFFFFFFFFFFFFFFFFFFFFFFFFFFFFFFF,FFFFFF:FFFFFFFFFFFFFFFFFFFFFFFF:FFFFFFFFF,FFFFFFFFFFFFFFFFFFFF:FFFF:FFFFFFFFFFFFFFFF:FFFFFFFFFFFFFFFFFF:FFFFFFFFF
@A00881:241:HJW2NDRXX:1:2128:20916:11318 2:N:0:CGAGAGAA+GATTGGAG
GGTAGCGGACTACCTGGGTATCTAATCCTGTTTGCTCCCCACGCTTTCGAGCCTCAACGTCAGTTACCGTCCAGTAAGCCGCCTTCGCCACTGGTGTTCTTCCTGATATCTACGCATTTCACCGCTACACCAGGAATTCCGCTTACCTCTCCGGCACTCCAGCTAAACAGTTTCCAAAGCAGTCCCCGCGTTAAGCGCCGGGCTTTCACTCCAGACTTGCCTTGCCGTCTACGCTCCCTTTACACCCAGT
+
FFFFFFFFFFFFFFFFFFFFFF:FFFFFFFFFFFFFFFFFFFFFFFFFFFFFFFFFFFFFFFFFFFFFFFFFFFFFFFFFFFFFFFFFFFFFFFFFFFFFFFFFFFFFFF:FFFFFFFFFFFFFFFFFFFFFFFFFFFFFFFFFFFFFFFFFFFFFFFFFFFFF,FFFFFFFFFFFFFFFFFFFFFFFFFFFFFFFFFFFFFFFFFFFFFFFFFFFFFFFFFFFFFFFFFFFFFFFFFFFFFFFFFFFFF
@A00881:241:HJW2NDRXX:1:2128:17354:11600 2:N:0:CGAGAGAA+GATTGGAG
GGTAGCGGACTACCTGGGTATCTAATCCTGTTTGCTCCCCACGCTTTCGAGCCTCAGCGTCAGTAAAAGCCCAGCAAGCCGCCTTCGCCACCGGTGTTCCTCCTGATATCTACGCATTTCACCGCTACACCAGGAATTCCGCTTGCCTCTACTTCACTCAAGAACTACAGTTTCAAATGCAGCCCGTGGGTTAAGCCCACGTATTTCACATCTGACTTGCAATCCCGCCTACGCTCCCTTTACACCCAGT
+
FFFFFFFFFFFFFFFFFFF:FFFFFFFFFFFFFFFFFFFFFFFFFFFFFF,FFFFFFFFFF,FFFFF:FFFFFFFFFFFFFFFFFFFFFFFFFFFFFFF:FFFFFFFFFFFFFFFFFFFFFFFFFFFFFFFFFFFFFFFFFFFFFFFFFFFFFFFFFFFFFFFFFFFFFFFF:FFFFFFFFFFFFFFFFFFFFFFFFFFFFFFFFFFFF:FFFFFFFFFFFFFFFFFFFFFF,FFFFFFFFFFFFFFFFF
@A00881:241:HJW2NDRXX:1:2128:31629:11710 2:N:0:CGAGAGAA+GATTGGAG
GGTAGCGGACTACACGGGTATCTAATCCTGTTTGCTCCCCACGCTTTCGAGCCTCAACGTCAGTTACGGTCCAGTAAGCCGCCTTCGCCGCCGGTGTTCCTCCTAATATCTACGCATTTCACCGCTACACTAGGAATTCCGCTTACCCCTCCCGCACTCCAGCACGCCAGTTTCCAAAGCAGTCCCACGGTTGGGCCGTGGGCTTTCACTCCAGACTTGGCGCGCCGTCTACGCTCCCTTTACACCCAAT
+
FF,FFFFFFFFFFFFFFFF:FFFFFFFFFFFFFFFFFFF:FFFFFFFFFFFFFFF:FFFFF::FFFFFFFFFFFFFFFFFFFFFFFFFFFF:FFFFFFFFFFFFFFFFFFFFFFFFFFFFFFFFFFF:F:FFFF:FFF:FFFFFFFFF,FFFFF:FFFFFFFF:FFFFFFFFFFF:FFFF:FFFFF:FFFFFF:FFFFFFFFFFFFFF:FF,FFF:FFFF:FF:FF:FFFF:F:,FFF,FFF:FFFFF,F
@A00881:241:HJW2NDRXX:1:2128:29532:12242 2:N:0:CGAGAGAA+GATTGGAG
GGTAGCGGACTACCTGGGTATCTAATCCTGTTTGCTCCCCACGCTTTCGTGCCTCAGTGTCAGTTACAGTCCAGCAAACCGCCTTCGCTACTGGTGTTCTTCCTAATATCTACGCATTCCACCGCTACACTAGGAATTCCGTTTGCCCCTCCTGCACTCAAGTCCAACAGTTTTAGTAGTAGTCCCGAAGTTAAGCCCCGGGCTTACGCTACTAACTTGCCAAACCACCTACGCACCCTTTACGCCCAGT
+
FFFFFFFFFFFFFFFFFFFFFFFFFFFFFFFFFFFFFFFFFFFFFFFFFFFFFFFFFFFFFFF:FFFFFFFF:FFFFFFF:FFFFFFFFFFFFFFFFFFFFFFFFFFFFFFFFFFFFFFFFFFFFFFFFFFFFFFFF:FFF:FFFFFFFFFFFFFFFFFFFF:FFFFFFFFFFF,FFFFFF:FFFFFF:FF::FFFFFF:FFFFFFFFF:FF:F,,FF,FFFFF:F,,F:FF,FFFFF:FFF:,FFFFFF
@A00881:241:HJW2NDRXX:1:2128:30337:12258 2:N:0:CGAGAGAA+GATTGGAG
GGTAGCGGACTACCTGGGTATCTAATCCTGTTTGCTCCCCCGGCTTTCGTTCCTCAGCGTCAATTATGGCCCAGTAAAGCGCTTACGCCACCGGTGTTCCTCCTGATATCTACGCATTTCACCGCTACACCAGGAATTCCCTTTACCTCTACCACATTCTAGTTTGCCAGTATCCAATGCTTGACCGGAGTTAAGCCCCGGGATTTAACACCAGACTTGACATACCGCCTACGAACGCTTTACGCCCAAT
+
FFFFFFFFFFFFFFFFFFFFFFFFFFFFFFFFFFFFFFFFFFFFFF,FFFFFFFFFFFFFFFFFFFFFFFFFFFFFFFFFFFFFFFFFFFFFFFFFFFFFFFFFFFFFFFFFFFFFFFFFFFF:FFFFFFF,FFFFFFFFFFFF:FFFFFFFFFFFF,F:FFF:FFFFFFFFF,FFFFFFF:FFFFFFFFFFFFFFFFFFFFFFFFFFFFFFFFFFFF,:FFFFFFFFF:FF,FFFFFF,F:FFFFFFF,
@A00881:241:HJW2NDRXX:1:2128:10321:12821 2:N:0:CGAGAGAA+GATTGGAG
GGTAGCGGACTACCTGGGTATCTAATCCTGTTTGCTCCCCACGCTTTCGAGCCTCAGTGTCAGTTACAGTCCAGTGAACCGCCTTCGCCGCCGGTGTTCTTCCCAATATCTACGCATTCCACCGCTACACTGGGAATTCCGTTCACCCCTCCTGCACTCAAGCCCAGCAGTTTTAGTAGTAGTTCCGAAGTTGAGACCCGGAATTACGCTACTAACTTGCCAAACCACCTACGCACCCTTTACGCCCAGT
+
:FFFFF:FFFFFFFFFFFFFFFFFFFFFFFFFFFFFFFFFFFFFFFFFFFFFFFFFFFFFFFF:FFFFFF:FFFFFFFFFFFFFFFFFFF:FFFFFFFFF::F:FF,FF:FFFFFFFFFFFFFFFFFFF,FFF:FFFFFFFFFFFF:F::FFFFFFF,FFF,FFFFF:F:FFF:FF,FFFFFFFF,:F:::FFFF,FFFFFFFFFF,F:FFFFFFF,F,FFFF,FFF,F:F,FFFFF,,,FF,,:,:FFF
@A00881:241:HJW2NDRXX:1:2128:24171:12978 2:N:0:CGAGAGAA+GATTGGAG
GGTAGCGGACTACGTGGGTATCTAATCCTGTTTGCTCCCCACACTTTCGTGCCTCAACGTCAGTTATCGTCCAGAAAGTCGCCTTCGCCACCGGTGTTCCTCCTAATATCTACGCATTTCACCGCTACACTAGGAATTCCACTTTCCTCTCCGACACTCAAGGGAAGTAGTTTTGGTTGCAGTTCCTCAGTTGAGCCGAGGGATTTCACAACCAACTTGCTTCTCCGTCTACGCACCCTTTACACCCAAT
+
:FFFFFF:F:FFF:F::FFFFF,FFFFF,::FFFFF,FFFF:FFFFFFFFFF,FFFFF,FFFF,FFFFFFFFFFFF,FF:F:FFF,:FFF:F:F::FFFFF:FFFFFF:FFF:F,FF:FFFFF,FF:FFFFF:FFFFF,,:,,FFF:F,FF:FFFFFFFFFF,FF:F,F,::FF,:FFF,F,F:,:,FF:FF:F:::,FF,F,FFFFFF,F:FF,,,:,F:FF:FFFFFFF:F,:FFFFFFFFFFFFFFF
@A00881:241:HJW2NDRXX:1:2128:30373:13135 2:N:0:CGAGAGAA+GATTGGAG
GGTAGCGGACTACCTGGGTATCTAATCCTGTTTGCTCCCCACGCTTTCGTGCCTCAGTGTCAGTTACAGTCCAGCAAACCGCCTTCGCTACTGGTGTTCTTCCTAATATCTACGCATTCCACCGCTACACTAGGAATTCCGTTTGCCCCTCCTGCACTCAAGTCCAACAGTTTTAGTAGTAGTCCCGAAGTTAAGCCCCGGGCTTACGCTACTAACTTGCCAAACCACCTACGCACCCTTTACGCCCAGT
+
FFFFFFFFFFFFFFFFFFFFFFFFFFFFFFFFFFFFFFFFFFFFFFFFFFFFFFFFFFFFFFFFFFFFFFFFFFFFFFFFFFFFFFFFFFFFFFFFFFFFFFFFF:FFFFFFFFFFFFFFFFFFFFFFFFFFFF:FFFFF:,FFFFFFFFFFFFFFFFFFFFFFFFFFFF:FFFFFFFFFFFFFFFFFFFFFFFFFFFFFFFFFFFFFFFFFFFF:FF,FFFFF,FF,F:F:FF:FFFFFFFF,FFFFFF
@A00881:241:HJW2NDRXX:1:2128:26567:13902 2:N:0:CGAGAGAA+GATTGGAG
GGTAGCGGACTACAAGGGTATCTAATCCTGTTTGCTCCCCACGCTTTCGAGCCTCAACGTCAGTCATCGTCCAGCAGGCCGCCTTCGCCACTGGTGTTCCTCCTGATATCTGCGCATTTCACCGCTACACCGGGAATTCCGATTACCCCTCCGACTCTCAAGAAACGCAGTTTCAAGTGCAGCTCAGGGGTTGAGCCCCTGCATTTCACACCTGACTTGCATCCCCGCCTACTCACCCTTTACACCCAGT
+
FF,,FFFFFFFFFFFF:FFFFFFFFF,FFFFFFFFFFFFF:FFFFFFFFFFFFFFFFFFFFF:,F,FFFFFFFFFFFFFFFFFFFFFFFF:FFFFFFF,FFF:FFFFFFF:FFFF:FFFFFFFFFFFFFFFFFFF,FFFFFF:FFFFFFFFFFFF:FFFFFFF:FFFF,F:F:FFFFFFFFFFFF:FFFF,FFFFFF:F,FFF:FFF:FFF:FF,F::FF,,FF,FF::FF:FF,:FF:FFF,::FF,FF
@A00881:241:HJW2NDRXX:1:2128:28917:13902 2:N:0:CGAGAGAA+GATTGGAG
GGTAGCGGACTACAAGGGTATCTAATCCTGTTTGCTCCCCACGCTTTCGCGCCTCAGCGTCAGTTACTGTCCAGCAATCCGCCTTCGCCACTGGTGTTCCTCCGTATATCTACGCATTTCACCGCTACACACGGAATTCCGATTGCCTCTCCAGCACTCAAGAACTACAGTTTCAAATGCAGGCCATGGGTTGAGCCCATGGTTTTCACATCTGACTTGCACTCCCGCCTACACGCCCTTTACACCCAAT
+
FFFFFFFFFFFFFFFFFFFFFFFFFFFFFFFFFFFFFFFFFFFFFFFFFFFFFFFFFFF:FFFFFFFFFFFFFFFFFFFFFFFFFFFFFFFFFFFFFFFFFFFFF:FFFFFFFFFFFFFFFFFFFF:FFFFFFFFFFFFFFFFFFFFFFFFFFF:FFFFFFF::FFFFFFFFFFFFFFFFFFFFFFFFFFFFFFFFFFFFF:FFFFFFFFFFFF:FFFFFFFFF:FF:FFFFFFFFFFF:FFF:FFFFFF
@A00881:241:HJW2NDRXX:1:2128:29026:14090 2:N:0:CGAGAGAA+GATTGGAG
GGTAGCGGACTACCCGGGTATCTAATCCTGTTTGCTCCCCACGCTCTCGCGCCTCAGCGTCAGTTGTCGTCCAGCAATCCGCCTTCGCCACTGGTGTTCTTCCGTATATCTACGCATTTCACCGCTACACACGGAATTCCGATTGCCTCTCCGATACTCAAGACTCGCAGTTTCAAATGCAGGCTATGGGTTAAGCCCATAGTTTTCACATCTGCCTTGTCAGCCCGCCTACGCGCCCTTTACACCCAGT
+
FF,,FFFFFFF:FFFFFFFFFFFFFFFFFFFFFFFFFFFFFFFFFFFFFFFF:FFFFFFFFFFFFFFFFFFFFFFFFFFFFFFFFFFFFFF:FFFF:FFFFFFFFFFFFFFFFFFF:FFFFFFFFFFFFF:FFFFFFFFFFFFFFFFFFFFFFFFFFFFFF::FFFFFFF:FF:F:FF,FFFFF:FF:F:FFF:FFF,FFFF:FFFFFFF:F:,,,FFFFF:FF::,F:F,:FFF,FFF,FFFF:FFFF:
@A00881:241:HJW2NDRXX:1:2128:30581:14278 2:N:0:CGAGAGAA+GATTGGAG
GGTAGCGGACTACTCGGGTATCTAATCCTGTTTGCTCCCCACGCTTTCGTGTATCAGCGTCAGTTGTCGTCCAGTAATCCGCCTTCGCCACTGGTGTTCCTCCCGATCTCTGCGCATTTCACCGCTACACCGGGAATTCCGATTACCCCTCCGACTCTCAAGAAACGCAGTTTCAAGTGCAGCTCAGGGGTTGAGCCCCTGCATTTCACACCTGACTTGCATCCCCGCCTACTCACCCTTTACACCCAGT
+
FFFFFFFFFFFFFFFFFFFFFFFFFFFFFFFFFFFFFFFFFFFFFFFFFFFFFFFFFFFFFFFFFFFFFFFFFFFFFFFFFFF:FFFFFFFFFFFFFFFFFFFFFFFFFFFFFFFFFFFFFFFFFFFFFFFFFFFFFFFFFFFFFFFFFFFFFFFFFFFFFFFFFFFF,FFFFFFFFFFFFF:FF:FFFFFF:FFFF:FF:F:FFF:FFFFFFFFFFF,FFFFFFFFFFF:F,FFFFFFFF:FFF,FF,F
@A00881:241:HJW2NDRXX:1:2128:27670:14653 2:N:0:CGAGAGAA+GATTGGAG
GGTAGCGGACTACAAGGGTATCTAATCCTGTTTGCTCCCCACGCTCTCGCGCCTCAGCGTCAGTTGTCGTCCAGCAATCCGCCTTCGCCACTGGTGTTCTTCCGTATATCTACGCATTTCACCGCTACACACGGAATTCCGATTGCCTCTCCGATACTCAAGACCATCAGTTTCAAATGCAGGCCATGGGTTAAGCCCATGGTTTTCACATCTGACTTGACAGCCCGCCTACGCGCCCTTTACACCCAGT
+
FFFFFFFF:FFFFFFFFFFFFFFFFFFFFFFFFFFFFFFFFFFFFFFFFFFFFFFFFFFFF:FFFFFFFFFFFFFFFFFFFFFFFFFFFFFFFFFFFFFFFFFFF:FFFF:FFFFFF:FFFFFFFF:FFFFFFFFFFFFFFFFFFFFF,FFF:FFFFFFFF,,FFFFFFFF,FFFFFFFFFFFFFFFFFFFFFFFFFFFFFFF:FFFFFFFFFF,FFF:FFFFFFFFFF,,FFFFFFFFFFFFFFFF,FF
@A00881:241:HJW2NDRXX:1:2128:21061:14763 2:N:0:CGAGAGAA+GATTGGAG
GGTAGCGGACTACTAGGGTATCTAATCCTGTTTGCTCCCCACGCTTTCGCGCCTCAGCGTCAGTTGCTGTCCAGCAGACCGCCTTCGCCACTGGTGTTCCTCCTAATATCTACGCATTTCACCGCTACACTAGGAATTCCGTCTGCCTCTCCAGTACTCAAGAACTACAGTTTCAAATGCAGGCCACAGGTTGAGCCCGTGGTTTTCACATCTGACTTGCAATCCCGCCTACACGCCCTTTACACCCAGT
+
FFFFFFFFFFFFFFFFFFFFFFFFFFFFFFFFF:FFFFFFFFFFFFFFFFFFFFFFFFFFFFFFFFFFFFFFFFFFFFFFFFF:F:FFFFFFFFFFFFFFFFFF:FFFFFFFFFFFFFFFFFFFFFFFFFF:FFFFFFFFFFFF,FFFFFFFFFFFFFF:FFFFFFFFFFFFFFFFFFFFFFFFFFFFFFFFFFFFFFF:FFFFFFFFFFFFFFFFFFFFFFFFFFFFFF:FFF:FFFFFFFFFFFF:FF
@A00881:241:HJW2NDRXX:1:2128:20564:15436 2:N:0:CGAGAGAA+GATTGGAG
GGTAGCGGACTACTAGGGTATCTAATCCTGTTTGCTCCCCACGCTTTCGCGCCTCAGCGTCAGTTGCTGTCCAGCAGACCGCCTTCGCCACTGGTGTTCCTCCTAATATCTACGCATTTCACCGCTACACTAGGAATTCCGTCTGCCTCTCCAGTACTCAAGAACTACAGTTTCAAATGCAGGCCACAGGTTGAGCCCGTGGTTTTCACATCTGACTTGCAATCCCGCCTACACGCCCTTTACACCCAGT
+
FFFFFFFFFFFFFFFFFFFFFFFFFFFFFFFFFFFFFFFFFFFFFFFFFFFFFFFFFFFFFFFFFFFFFFFFFFFFFFFFFFFFFFFFFFFFFFFF,FFFFFFFFFFFFFFFFFFFFFFFFFFFFFFFFFFFFFFFFFFFFFFFFFFFFFFFFFFFFFFFFFFFFFFFFFFFFFF,FFFF:FF:FFFFFFFFF:FFFFFFFFFFFFFFF:FFF,FFFFFFFFFFFFFFFF,FFFFFFFFFFF:FFFFFFF
@A00881:241:HJW2NDRXX:1:2128:15393:15718 2:N:0:CGAGAGAA+GATTGGAG
GGTAGCGGACTACTGGGGTATCTAATCCTGTTTGCTCCCCACACTTTCGTGCCTCAATGTCAGTTATCGTCCAGAAAGTCGCCTTCGCCACTGGTGTTCCTCCTAATATCTACGCATTTCACCGCTACACTAGGAATTCCACTTTCCTCTCCGACACTCAAGGGAAGTAGTTTTGGTTGCAGTTCCTCAGTTAAGCCGAGGGATTTCACAACCAACTTGCTCCTCCATCTACGCACCCTTTACACCCAAT
+
FF::FFFFFFFFFFFFFFFFFF:FFFFFFFFFFFFFFFFFFFFFFFFFFFFFFFFFFFFFFFFFFFFFFFFFFFFFFFFF:FFFFFFFF:F:FFFF:FFFFFFFFFF:FFF:FFFFFFFFFFFFFFFF,F:,FF:FFFFFFFFFFFFFFFFFFFFFFFFF,FFFF:FFFF:FFFFFF:FF,FFFF::FFFF:,,FFFFFFFFF,FFFFF,F:,,FFFFFF:FFFFFFFFFFFFF,FFFF,FFFF:FF:FF
@A00881:241:HJW2NDRXX:1:2128:16297:16031 2:N:0:CGAGAGAA+GATTGGAG
GGTAGCGGACTACCCGGGTATCTAATCCTGTTTGCTCCCCACGCTTTCGTGTCTCAGCGTCAGTTGTCGTCCAGTGAACCGCCTTCGCCGCCGGTGTTCTTCCCGATATCTACGCATATTACCGCTACACCGGGAATTCCGTTCACCCCTCCGACTCTCAAGAACGATAGTTTCTAATGCACGTTAAAAGTTGAGCCTTTAATTTTCACATCAGACTTACCGTCCCGCCTACACACCCTTTACACCCAGT
+
FFFF:FFFFFFFFFFFFFFFFFFFFFFFFFFFFFFFFFFFFFFFFFFFFFFFFFFFFFFFFFFFFFFFFFFFFFFFFFFFFFFFFFFFFFFFFFFFFFFFFFFFFFFFFFFFFFFFFFFFFFFFFFFFFFFFFFFFFFFFFFFFFFFFFFFFFFFFFFFFFFFFFFFF,FFFFFFFFFFFFFFFFFFFFFFFFFFFFFFF:FFFFFFFFFFFFFFFFFFFFFFFFFFFF:FFFFFFFFFF,,FFFFFFFF
@A00881:241:HJW2NDRXX:1:2128:22544:16047 2:N:0:CGAGAGAA+GATTGGAG
GGTAGCGGACTACTCGGGTATCTAATCCTGTTTGCTCCCCACGCTTTCGTGCCTCAGTGTCAGTACCAGTCCAGTAAGCCGCCTTCGCCACTGGTGTTCCTCCTAATATCTACGCATTTCACCGCTACACTAGGAATTCCGCTTACCTCTCCTGTACTCCAGCCTGACAGTTTCAAAAGCAGTCCGCGGGGTTGAGCCCCGGGTTTTCACTTCTGACTTGCCATGCCACCTACGCACCCTTTACACCCAG
+
FFFFFFFFFFFFFFFFFFFFFFFFFFFFFFFFFFFFFFFFFFFFFFFFFFFFFFFFFFFFFFFFFFFFFFFFFFFFFFFFFFFFFFFFFFFFFFFFFFFFFFFFFFFFFFFFFFFFFFFFFF:FFFFFFFFFFFFFFFFFFFFFFFFF:FFFF:FFFFF:FFFFFFFFFFFFFFFFFFF:F:FFFFFFFFFFFFFFFFFFFFFFFFFFFFFFFFFFFFF,FFFFFFFFFFFFFFFF:FF:FFFFFFFFF:
@A00881:241:HJW2NDRXX:1:2128:26838:16250 2:N:0:CGAGAGAA+GATTGGAG
GGTAGCGGACTACCTGGGTATCTAATCCTGTTTGCTCCCCACGCTTTCGTGCCTCAGTGTCAGTACCAGTCCAGTAAGCCGCCTTCGCCACTGGTGTTCCTCCTAATATCTACGCATTTCACCGCTACACTAGGAATTCCGCTTACCTCTCCTGTACTCCAGCCTGACAGTTTCAAAAGCAGTCCGCGGGGTTGAGCCCCGGGTTTTCACTTCTGACTTGCCATGCCACCTACGCACCCTTTACACCCAG
+
FFFFFFFFFFFFFFFFFFFFFFFFFFFFFFFFFFFFFFFFFFFFFFFFFFFFFFFFFFFFFFFFFFFFFFFFFFFFFFFFFFFFFFFFFFFFFFFFFF:FFFFFFFFFFFFFF:FFFFFFFFFFFFFFFFFFFFFFFFFF:FFFFFFFFFFFFFFFFFFFFFFFFFFFFFFFFFFF:FFFFFFFFFFFFFFFFFFFFFFFF:FFFFFFFFFFFFFFFFFFFFFFFFFFFFFFFFFFFFFF:FFFFFFFFF
@A00881:241:HJW2NDRXX:1:2128:26503:16642 2:N:0:CGAGAGAA+GATTGGAG
GGTAGCGGACTACACGGGTATCTAATCCTGTTTGCTCCCCACGCTTTCGCGCCTCAGCGTCAGTTACTGTCCAGCAATCCGCCTTCGCCACTGGTGTTCCTCCGTATATCTACGCATTTCACCGCTACACACGGAATTCCGATTGCCTCTCCAGCACTCAAGAACTACAGTTTCAAATGCAGGCCAGAGGTTGAGCCTCTGGTTTTCACATCTGACTTGCAATCCCGCCTACACGCCATTTACACCCCAT
+
FFF:FFFF:FFFFFFFFFFFFFFFFFFF:FFFFFFFFFFFFFFFFFFFFFFFFFF:FFFFFFFFFFFFFFFFFFFFFFFFFFFFFFFFF:FFFFFFFFFFFFFF,FFFFFFFFFFFF:FFFFFFFFFFFFFFFF:,FFFFFF:FFFFF:FFFFFFFF,FFFF:FFFFFFFFFF:,,,FFF,FF:F,FFFF,FFFF:FFFFFFF,FF:FFFFFFF,F:FFF:FF:F:FF,F,::FFFF:F:::FFFFF,F:
@A00881:241:HJW2NDRXX:1:2128:32750:17033 2:N:0:CGAGAGAA+GATTGGAG
GGTAGCGGACTACGAGGGTATCTAATCCTGTTTGCTCCCCACGCTCTCGCGCCTCAGCGTCAGTTGTCGTCCAGCAATCCGCCTTCGCCACTGGTGTTCTTCCGTATATCTACGCATTTCACCGCTACACACGGAATTCCGATTGCCTCTCCGATACTCAAGACCATCAGTTTCAAATGCAGGCCATGGGTTAAGCCCATGGTTTTCACATCTGACTTGACAGCCCGCCTACGCGCCCTTTACACCCAGT
+
FFFFFFFFFFFFFFFFFFFFFFFFFFFFFFFFFFFFFFFFFFFFFFFFFFFFFFFFFFFFFFFFFFFFFFFFFFFFFFFFFFFFFFFFFFFFFFFFFFFFFFFFF:FFFFFFFFFFFFFFFFFFFFFFFF:FFFFFF:FFFFFFFFFFFFFFFFFFFFFFFFFFFFFFFF:FFF:FFFFFFFFFFFFFFFFFF:FFFFFFFFF:FF:FFFFFFFFFF,,FFFFFFFFFFFFFFFFFFFFFF:FFFFFFFF
@A00881:241:HJW2NDRXX:1:2128:29432:17143 2:N:0:CGAGAGAA+GATTGGAG
GGTAGCGGACTACGCGGGTATCTAATCCTGTTTGATCCCCACGCTTTCGAGCCTCAGCGCCAGTTAAAGCCCAGTAAGCCGCCTTCGCCACCGATGTTCCTCCTGATCTCTACGCATTTCACCGCTACACCAGGAATTCCGCTTACCTCTACTTCACTCAAGAACTGCAGTTTCAAATGCAATTCACAGGTTGAGCCTGTGCATTTCACATCTGACTTGCTGTCCCGCCTGCGCTCCCTTTACACCCAGT
+
FFFFFFFFFFFFFFFFFF,FFFFFFFFFFF:FFFFFFFFFFFFFFFFFFFFFFFFFFFFFFFF:F:FFFFFFFFFF,FFFFFFFFFFFFFFFFFFFFFFFFFFFFFFFFFFFFFFFFFFFFFFFFFFFFFFFFFFFFFFFFFFFFFFFFFFFFFF:FFFFF:FFFFFFFFFFFFF:FFFFFFFFFFFFFFF:FFFFF:FFFFFFFFFFFFFFFFFFFFFFF:FFFFFFFFFFFFFFFFFFFFFFFFFFFF
@A00881:241:HJW2NDRXX:1:2128:16848:17206 2:N:0:CGAGAGAA+GATTGGAG
GGTAGCGGACTACCTGGGTATCTAATCCTGTTTGCTCCCCACGCTTTCGCGCCTCAGCGTCAGTTTCAGTCCAGAAAGCCGCCTTCGCCACTGGTGTTCCTACCGATCTCTACGCCTTTCACCGCTACACCGGTCATTCCGCTTTCCTCTCCTGCACTCCAGACCGTCAGTATCCACGGCACTTCCCACATTGACTGCTGGACTTTCACCCCTGACTTAACAGGCCGCCTAGGCGCCCTTTACGCCCACT
+
FFFFF:FFFFFFFFFF:FFFF:FFFFFFFFFFFFFFFF:F,FFF:FFF:FFFFFFFFFF:FFFFFFFFFFFFFF:F:F,FFFFFFFFF:FFFFFFF,FF,F:FFFFFFF:FFFFF,FFFF:F:FFF:FFF:F,F,F,,:,FFFFFFFFFFFFFF:FFF:FFF,FFFF:,FFF,F,F,,FF:F,FFF,FFF,F:F,FFFFFFF,FFFFF:F:FFF,FF:,FFF:F,FF:FFF,:FF:,:,:F,:FFF:F,:
@A00881:241:HJW2NDRXX:1:2128:17716:17487 2:N:0:CGAGAGAA+GATTGGAG
GGTAGCGGACTACGCGGGTATCTAATCCTGTTTGCTCCCCACGCTTTCGTGCCTCAGTGTCAGTTACAGTCCAGTGAACCGCCTTCGCCGCTGGTGTTCCTCCTAATATCTACGCATTCCACCGCTACACTAGGAATTCCGTTCACCCCTCCTGCACTCAAGCCCAACAGTTTTGGTAGTAGTGCCGAAGTTAAGCCTCGGAATTACGCTACCAACTTGTCAAACCCCCTACGCACCCTTTACGCCCAGT
+
FFFFFFFFFFFFFFFFFFFFFFFFFFFFFFFFFFFFFFFFFFFFFFFFFFFFFFFFFFFFFFFFFFFFFFFFFFFFFFFFFFFFFFFFFFFFFFFFFFFFFFFFFFFFFFFFFFFFFFFFFFFFFFFFFFFFFFF:FFFFF:FFFFFFFFFFFFFFFFFFFFFFFFFFFF:FFFFFFFFFFFFFFFFF,FFFFF:FFFFF:FFFFFFFF::FFFFFF:FFFFF:FF,FFFFFFFFFFF,FFFFFFFFFFF
@A00881:241:HJW2NDRXX:1:2128:30074:18537 2:N:0:CGAGAGAA+GATTGGAG
GGTAGCGGACTACTGGGGTATCTAATCCTGTTCGCTCCCCACGCTTTCGCGCCTCAGCGTCAGTGTCCGTCCGGCAGGCCGCCTTCGCCTCCGGTATTCCTCCTGATCTCTGCGCATTTCACCGCTACACCAGGAATTCTGCCTGCCTCTCCGGCACTCCAGCCGGCCGGTCCGCAGCCCATGGCGGGGTTGGGCCCCACCCTTTGAAGCTGCGCCGCGCCGGCCGCCTACGCGCCCTTTACGCCCAGTC
+
FFFFFFFFFFFFFFFFFFFFFFFFFFFFFFFFFFFFFFFFFFFFFFFFFFFFFFFFFFFFFFFFFFFFFFFFFFFFFFFFFFFFFFFFFFFFFFFFFFFFFFFFFFFFFFFFFFFFFFFFFFFFFFFFFFFFFFF,FFFFFFFFFFFFFFFFFFFFFFFFFFFFFFFFFFFFFFFFFFFFFFFFFFFF:FFFFFFFFFFFFFF:FFFFFFFFF:FFFFFFFFFFFFFFFFFFFFFFFFFFFFFFFFFFFF
@A00881:241:HJW2NDRXX:1:2128:27227:18897 2:N:0:CGAGAGAA+GATTGGAG
GGTAGCGGACTACTAGGGTATCTAATCCTGTTTGCTCCCCACGCTTTCGCGCCTCAGCGTCAGTTACTGTCCAGCAATCCGCCTTCGCCACTGGTGTTCCTCCTAATATCTACGCATTTCACCGCTACACTAGGAATTCCACTTACCTCTTCTGCACTCTAGCTTAACAGTTTCAGATGCAGTCTTAAGGTTGAGCCCTAAGTTTTCACATCTGACTTGCTATGCCGTCTACTCGCCCTTTACACCCAGT
+
FF,:FFFFFFFF:FFFFFF,FFFFFFFFFFFFF:FFFF:FFFFFFFFFFFFFFFFFFFFFFFFFFFFFFFFFFFFFFFFFFFFFFFF:FFFFFFFFFFFFFFFFFFFFFFF:FFFFFF:,FFFFFF:F:FFFFFFFFFFFF:FFFFF,FFFFFFFFFFFFFFFFFFF:FF,FF:FFFF:F:FFFFFFFFFFFFFF,FFFFFF,FFF:FFFFFF:FFFFFFFFFFFFFFFFFFFFFF:FFFF,:FFFFF:F
@A00881:241:HJW2NDRXX:1:2128:26277:19006 2:N:0:CGAGAGAA+GATTGGAG
GGTAGCGGACTACTTGGGTATCTAATCCTGTTTGCTCCCCACGCTTTCGAGCCTCAACGTCAGTTACCGTCCAGCAGGCCGCCTTCGCCACTGGTGTTCTTCCTAATATCTACGCATTTCACCGCTACACTAGGAATTCCGCCTGCCTCTCCGGCACTCCAGCACCGCAGTTTCCAAAGCAGTCCCCGCGTTAAGCGCCGGGCTTTCACTTCAGACTTGCCATGCCGTCTACGCTCCCTTTACACCCAGT
+
FFFFFFFFFFFFFFFFFFFFFFFFFFFFFF:FFFFFFFFFFFFFFFFFFFFFFFFFFFFFFFFFFFFFFFFFFFFFFFFFFFF:FFFFFFFFFFFFFFFFFFFFFFFFFFFFFFFFFFFFFFFFFFFFFFFFFFF:FFFFFFFFFFFFFFFFFFFFFFFFFFFFFFFFFF,FFFFFFFFFFFFFFFFFFFFFF:FFFFFFFFFF:FFFFFFFFFFFFF,FFFFFFFFFFFFFFFFFFFFFFFFFF:FFFF
@A00881:241:HJW2NDRXX:1:2128:8585:19179 2:N:0:CGAGAGAA+GATTGGAG
GGTAGCGGACTACCAGGGTATCTAATCCTGTTTGCTCCCCACACTTTCGTGCCTCAACGTCAGTTACAGTCCAGAAAGTCGCCTTCGCCACTGGTGTTCTTCCTAATATCTACGCATTTCACCGCTACACTAGGAATTCCACTTTCCCCTCCTGCACTCAAGATGAATAGTTTTAGTTGCAGTTCCTCAGTTAAGCCGAGGGGTTTCACAACTAACTTGTTCTCCCGTCTACGCACCCTTTACACCCAAT
+
FFFFFFFFFFFFFFFFFFFFFFFFFFFFFFFFFFFFFFFFFFFFFFFFFFFFFFFFFFFFFFFFFFFFFFFFFFFFFFFFFFFFFFFFFFFFFFFFFFFFFFFFFFFF:FFFFFFFFFFFFFFFFFFFFFFFFFFFFFFFFFFFFFF,FFFFFFFFFFFFFFFFFFFF,:FFFFFFFFF,FFFFFFFFFF,FFFF:FFFFFFFFFFFFF:FFFFFFFFFFFFFFFFFFFFFF:FFFFFFFFFF:FFFF,:
@A00881:241:HJW2NDRXX:1:2128:25066:19382 2:N:0:CGAGAGAA+GATTGGAG
GGTAGCGGACTACGTGGGTATCTAATCCTGTTTGCTCCCCACGCTTTCGTGTATGAGCGTCAGTGGCCTCCCAGGGGGCTGCCTTCGCCTTCGGTGTTCTTCCACATATCTACGCATTTCACTGCTACACGTGGAATTCCACCCCCCTCTGAGACACTCTAGTCCGACAGTCACATAGGACCCTCCCAGGTTAAGCCCGGGGATTTCACCTCTGTCTTATCGAACCGCCTGCACACCCTTTACGCCCAGT
+
FFFFFFFFFFFFFFFFFFFFFFFFFFFFFFFFFFFFFFFFFFFFFFFFFFFFFFFFFFFFFFFFFFFFFFFFFFFFFFFFFFFFFFFFFFFFFFFFFFFFFFFFFFFFFFFFFFFFFFFFFFFFFFFFFFFFFFFFFFFFFFFFFFFFFFFFFFFFFFFFFFFFFFFFFFFFFFFFFFFFFFFFFFFFFFFFFFFFFFFFFFFFFFF:FFFFFFFFFFFFFFFFFFFFFFFFFFF:FFFFFFFFFFFFF:
@A00881:241:HJW2NDRXX:1:2128:10719:19523 2:N:0:CGAGAGAA+GATTGGAG
GGTAGCGGACTACTAGGGTATCTAATCCTGTTTGCTCCCCACGCTCTCGCGCCTCAGCGTCAGTTGTCGTCCAGCAATCCGCCTTCGCCACTGGTGTTCTTCCGTATATCTACGCATTTCACCGCTACACACGGAATTCCGATTGCCTCTCCGATACTCAAGACCGGCAGTTTCAAATGCAGGCTATGGGTTAAGCCCATAGTTTTCACATCTGACTTGTCAGCCCGCCTACGCGCCCTTTACACCCAGT
+
FFFFFFFFFFFFFFFFFFFFFFFFFFFFFFFFFFFFFFFFFFFFFFFFFFFFFFFFFFFFFFFFFFFFFFFFFFFFFFFFFFFFFFFFFFFFFFFFFFFFFFFFFFFFFFFFFFFFFF:FFFFFFFFFFFFFFFFFFFFFFFFFFFFFFFFFFF:FFFFFFFFFFFFFFFFFFFF:FF:FFFFFF:FFFFFFFFFFF:,FFFFFFFFFFFFFFF:FFFFFFFFFFFFFFFFFFFFFFFFFFFFFFFFFFF
@A00881:241:HJW2NDRXX:1:2128:24126:19570 2:N:0:CGAGAGAA+GATTGGAG
GGTAGCGGACTACACGGGTATCTAATCCTGTTTGCTCCCCACGCTTTCGCACCTGAGCGTCAGTAAGTGCCTGGCAGACCGCCTTCGCCTCCGGTATTCCTCCTGATCTCTGCGCATTTCACCGCTACACCAGGAATTCTGTCTGCCCCGACATTACTCGAGTTATCCGGTTTGCCATGACCTGCGGGGTTGAGCCCCACCCTTGAACATCACACCTGGATAACCGCCTGCGTGCCCTTTACGCCCAATA
+
FFFFFFFFFFFFFFFFFFFFFFFFFFFFFFFFFFFFFFFFFFFFFFFFFFFFFFFFFFFFFFFFFFFFFFFFFFFFFFFFFFFFFFFFFFFFFFFFFFFFFFFFFFFFFFFFFFFFFFFFFFFFFFFFFFFFFFFFFFFFFFFFFFFFFFFFFFFFFFFFFFFFFFFFF:FFFFFFFFFFFFFFFFFFFFFFFFFFFFFFFFFFFF,FFFFFFFFFFFFFF,FFFFFFFFFFFFFFFFFFFFFFFFF,F:
@A00881:241:HJW2NDRXX:1:2128:18945:19930 2:N:0:CGAGAGAA+GATTGGAG
GGTAGCGGACTACGTGGGTATCTAATCCTGTTTGCTCCCCACACTTTCGCTCCTCAACGTCAGTTACAGCCCAGTAAGTCGCCTTCGCCACTGGTGTTCCTCCTAATATCTATGCATTTTACCGCTACACTAGGAATTCCGCTTACCTCTCCTGCACTCCAGACTGACAGTTTCCAAAGCAGTCCGGGGGTTGGGCCCCCGCATTTCACTTCAGACTTGCCTCTCCGTCTGCGCTCCCTTTACACCCAGT
+
FFFFFFFFFFFFFFFFFFFFFFFFFFFFFFFFFFFFFFFFFFFFF:FFFFFFFFFFFFFFFFFFFFFFFFFF:FFFFFFFFFFFFFFFFFFFFFFF:FFFF,F,FF:FFFFFFFF,FFFFFFFFFFFFFF,FFFFFFFFF:FF,F:FFFFFFFFFFFFFFFFFFFF:FFF:FFFFFFFFFFFFFFFFFFF:FFFFFFFFFFFFFFFF:FFFFFFFFFFFFFFFFFFFFFFFFFFFFFFFFFFF:FFFFFF
@A00881:241:HJW2NDRXX:1:2128:31268:20353 2:N:0:CGAGAGAA+GATTGGAG
GGTAGCGGACTACCGGGGTATCTAATCCTGTTTGCTCCCCACGCTTTCGCGCCTCAGCGTCAGTTGTCGTCCAGCAAGCCGCCTTCGCCACTGGTGTTCCTCCGTATATCTACGCATTTCACCGCTACACACGGAATTCCGCTTGCCTCTCCGATACTCAAGATAGACAGTTTCAAATGCAGTTTCCGGGTTGAGCCCGGAGATTTCACATCTGACTTGCCTACCCGCCTACGCGCCCTTTACACCCAGT
+
FFFFFFFFFFFFFFFFFFFFFFFFFFFFFFFFFFFFFFFFFFFFFFFFFFFFFFFFFFFFFFFFFFFFFFFFFFFFFFFFFFFFFFFFFFFFFFFFFFFFFFFFFFFFFFFFFFFFFFFFFFFFFFFFFFFFFFFFFFFFFFFFFFFFFFFFFFFFFFFFFFFFFFFFFFFFFFFF:FFFFFFFFF:FFFFFFFFFFFFFFFFFFFFFFFFFF:FFFFFFFFFFFFFFFFFF:FFFFFFFFFFFFF,FFF
@A00881:241:HJW2NDRXX:1:2128:31891:20901 2:N:0:CGAGAGAA+GATTGGAG
GGTAGCGGACTACCCGGGTATCTAATCCTGTTTGCTCCCCACGCTTTCGTGCCTCAGTGTCAGTTACAGTCCAGCAGATCGCCTTCGCCGCCGGTGTTCTTCCCAATATCTACGCATTCCACCGCTACACTGGGAATTCCATCTGCCCCTCCTGCACTCAAGTTTTGCAGTTTTAGTAGTAGTTCCGAAGTTGAGCCCCGGGATTACGCTACTAACTTGCAAGACCACCTACGCACCCTTTACGCCCAGT
+
FFFFFFFFFFFFFFFFFFFFFFFFFFFFFFFFFFFFFFFFFFFFFFFFFFFFFFFFFFFFFFFFFFFFFFFFFFFFFFFFFFFFFFFFFFFFFFFFFF:FFF:FFFFFFFFF:FFFFFFFFFFFFFFFFFFFFFFFFFFFFFFFFFFFFFFFFFFFFFFFFFFFFF:FFF:FFFFFFFFFFFFFFFFFFFFFFFFFFFFFF:FFFFFFFFFFFFFFFF,FFFFFFFFFFFFFFFFFFFFFFFF:FFFFFF
@A00881:241:HJW2NDRXX:1:2128:20826:21026 2:N:0:CGAGAGAA+GATTGGAG
GGTAGCGGACTACTCGGGTATCTAATCCTGTTTGCTCCCCACGCTTTCGAGCCTCAGCGTCATTTACAGTCCAGTAAGCCGCCTTCGCCACTGGTGTTCCTCCTAATATCTACGCATTTCACCGCTACACTAGGAATTCCACTTACCTCTCCTGCAATCCAGCCGTACAGTTTCAAAAGCAGTCCCATGGTTAAGCCTTGGGTTTTCACTTCTGACTTGCACCGCCGCCTACGCTCCCTTTACACCCAGT
+
FFF:FFFFFFFF:FFFFFFFFFFFFFFFFF:FF:FFFFF:FFFFFFFFFFFFFFFFFFFFFFFFFFFFFF:FFFFFFFFFFFFFFFFFFFFFFFFFFFFFFF:FFFFFFFFFFFFFFF:F:FFF:FFFFF:FFFFF,FFFFFFFFFFFFFFFFFFFFFFFFFFFFFFFFF,FFF,FFFFFFFFFF::FFFFF,FFFFFFFFF:FFF:F,FF:FFFF:FFF:FFFFF:F:FF,::F:FF:,:FFF:F:F:F
@A00881:241:HJW2NDRXX:1:2128:11071:21762 2:N:0:CGAGAGAA+GATTGGAG
GGTAGCGGACTACGAGGGTATCTAATCCTGTTTGCTCCCCACGCTTTCGCGCCTCAGCGTCAGTTGTCGTCCAGCAAGCCGCCTTCGCCACTGGTGTTCCTCCGTATATCTACGCATTTCACCGCTACACACGGAATTCCGCTTGCCTCTCCGATACTCAAGGGAAGTAGTTTTGGTTGCAGTTCCTCAGTTAAGCCGAGGGATTTCACAACCAACTTGCTCCTCCATCTACGCACCCTTTACACCCAAT
+
FF,,FFFFFFFFFFFFFFFF,FF:F:FFFFFFFFF:FFFFFFFF:FFFFFFFFFFFFFFFFFF,FFFFFFFFFFF:FFFFFFF:FFFFFFFFFFFFFFFFFFFFFFFF,FFFFFF:FFFFFFFFFFFFFFFFFFF,FFFFFFF,FFFFFFFFFF::FFFFFFFFFFFF:FFFFFFFFFFFFFFFFFFFFFFF,:FFFFFF:F:F,FFFFFFFFF::FFFF::FFFFFFFFFF:FFFFFFF,FFFFFF::F
@A00881:241:HJW2NDRXX:1:2128:7826:21809 2:N:0:CGAGAGAA+GATTGGAG
GGTAGCGGACTACCAGGGTATCTAATCCTGTTTGCTCCCCACGCTTTCGTGACTCAGCGTCAGTTTCAGTCCAGTAAGCCGCCTTCGCCACCGGTGTTCCTCCCAATATCTACGCATTTCACCGCTACACTGGGAATTCCGCTTACCTCTCCTGCACTCTAGCTTACCAGTTTCTTATGCAGTTCCGGGGTTGAGCCCCGAAATTTCACATATGACTTAATAAGCCGCCTACTCACCCTTTACACCCAGT
+
FFFFFFFFFFFFFFFFFFFFFFFFFFFFFFFFF:FFFFFFFFFFFFFFFFFFFFFFFFFFFFFFFFFFFFFFFFFFFFFFFFFFFFFFFFFFFFFFFFFFFFFFFFFF::FFFFFFFFFFFFFFFFFFFF,FFFF,:FFFFF:FFFFFFFFFFFFFFFFFFFF:FFFF,::FFFFFFFFFFF,FFFFFFFFFFFFFFFFF,:FFFFFFF,FFFFFFFF:FFFF,F:FFF:FF:F,FFF,FFFFFFFFF:F
@A00881:241:HJW2NDRXX:1:2128:9362:22216 2:N:0:CGAGAGAA+GATTGGAG
GGTAGCGGACTACTTGGGTATCTAATCCTGTTCGCTCCCCACGCTTTCGTGACTCAGCGTCAGTAACAGTCCAGTAAGCCGCCTTCGCCACCGGTGTTCTTCCCAATATCTACGCATTTCACCGCTACACTGGGAATTCCGCTTACCTCTCCTGCACTCTAGTTATACAGTTTCTCATGCAGGCCGGAGTTGAGCCCCGACATTTCACATGTGACTTGCATAACCGCCTACTCACCCTTTACACCCAGTA
+
FFFFFFFFFFFFFFFFFFFFFFFFFFFFFFFFFFFFFFFFFFFFFFFFFFFFFFFFFFFFFFFFFFFFFFFFFFFFFFFFFFF:FFFFFFFFFFFFFFFFFFFFFFFFFFFFFFFFFFFFFFFFFFFFFFFFFFFFFFFFFFFFFFFFFFFFFFFFFFFFFFFFFFFFFFFFFFFFFFFFFFFFFFFFFFFFFFFFFFFFFFFFFFFFFFFFFF,FFFFFFFFFFFF:FFFFFFFFFFFFFFFFF:FF,F
@A00881:241:HJW2NDRXX:1:2128:18484:22388 2:N:0:CGAGAGAA+GATTGGAG
GGTAGCGGACTACAGGGGTATCTAATCCTGTTTGCTCCCCACGCTTTCGAGCCTCAGCGTCAGTAAAAGCCCAGCAGGCCGCCTTCGCCACTGATGTTCCTCCTAATATCTACGCATTTCACCGCTACACTAGGAATTCCGCCTGCCTCTACTTCACTCAAGAACAGCAGTTTTAAGTGCAGTCTATGGGTTAAGCCCATAGTTTTCACACCTAACTTACCATCCCGCCTACACTCCCTTTACACCCAGT
+
F::FFFFFFFFFF:FFFFFFFFFFFFFFFFFFFFFFFFFFFFFFFFFFFFFFFFFFFFFFFFFFFFFFFFFFFF:FFFFFFFFFFFFFFFFFFFFFFFFFFFF:FFFFFFFFFFFFFFFFFFFFFFFFFFFFFFFFFF:F:F:,,FFFFFFFFFFFFFFFFF:F:FF:FFFFF:FF:FF:F:F:F,F:FFFFFFFFFFFFFF:FFFFFFFFFFFFFFFFFFFFF:F,FFFFFFFFFFFFFF:FFF:FFFF
@A00881:241:HJW2NDRXX:1:2128:25527:23030 2:N:0:CGAGAGAA+GATTGGAG
GGTAGCCGGACTACATGGGTATCTAATCCTGTTCGATACCCACGCTTTCGTGCTTCAGCGTCAGTTGGGCGCCGGTGCGCTGCCTTCGCAATCGGAGTTCTGCGTGATATCTATGCATTTCACCGCTACACCACGCATTCCGCGCACTTCTCGCCCACTCAAGCGCCCCAGTTTCAACGGCGGCGGAAGGTTGAGCCCCCCGGTTTGACCGCTGTCTTGAGGCGCCGCCTACGCACCCTTGAAACCCAAT
+
FF:FFFFFFF:FFFFFFFFFFFFFFFFFFFF:FFFFFFFFFFFFF:FFFFFFFFFFFFFFFFF:FFFFFF:FFFFFFFFFFFFFFFFFFFFFFFFFFFFFF:FF:F:,FFF,FFFFF:FFFFFFFFFFFFFFFFFFFFFF:FFF:FF,F:F:F::F,FF:FFFFFFF:F,FFFFF:FFFFFFFFFFF,FFFFF:FFFFFFF:F:F::FFFFF:F,FFFF:FFFFFFFFFFFF:FF,FF,F,FF,FF:F,:
@A00881:241:HJW2NDRXX:1:2128:25518:23234 2:N:0:CGAGAGAA+GATTGGAG
GGTAGCGGACTACACGGGTATCTAATCCTGTTTGCTCCCCACGCTTTCGAGCCTCAACGTCAGTTACAGTCCAGTAAGCCGCCTTCGCCACTGGTGTTCCTCCTAATATCTACGCATTTCACCGCTACACTAGGAATTCCACTTACCTCTCCTGTACTCCAGCCGAACAGTTTCCAAAGCAGTCCCCTGGTTGAGCCACGGGCCTTCACTTCAGACTTGCTCTGCCGTCTACGCTCCCTTTACACCCAGT
+
FF,:FFFFFFFFFFFFFFF,FFFFFFF:FFFFFFFFFFFFFFFFFFFFFFFFFFFFFFFFFFF,FFFFFFFFFFFFFFFFFFFFFFFFFFFFFFFF:FF:FFFFFFFFFFFF:FFFFFFFFFFFFFF,F:F,FFFFFFFFFFFFFFFFFFFFFFF,FFFFFFFFFFFFFF:FFFFFFFFFFFFFFFFFFFFFFFFFFFFFFFFFFFFFFFFFFFFFFFF:FFFFF:::FFFFFF,,FFFFFFFF:,F,:F
@A00881:241:HJW2NDRXX:1:2128:16640:23296 2:N:0:CGAGAGAA+GATTGGAG
GGTAGCGGACTACAAGGGTATCTAATCCTGTTTGCTCCCCACGCTTTCGCGCCTCAGCGTCAGTTGTCGTCCAGCAAGCCGCCTTCGCCGCTGGTGTTCTTCCTAATATCTACGCATTCCACCGCTACACTAGGAATTCCAGTCACCCCTCCTGCACTCAAGCCCAGCAGTTTTGGTAGTAGTTCCGAAGTTGAGCCCCGGAATTACGCTACCAACTTGCCAAACCACCTACGCACCCTTTACACCCAGT
+
FF:FFFFFF:FFFFFFFF:FFFF:FFFFFF,FFFFFFFFFFFFFFFFFFFFF:FF:FFFFFFFFFFFFFFFFFFFFFFFFFFFFFFFFFFF,F:FF,F::FF:FFFFFFFFFFFFF:FFFFFFFFF,F:FFFFF,FFFFFF:FFFFFFFFFFFF:FFFFFFFFF,FFF:FFF:FFFF:F:FFFFFFFF,FFFF:FFFFFFF:FFFF,FF:,FF,FF:FFF:FFF,,FFFFFFFFFFFFF,FFFF,::,F,
@A00881:241:HJW2NDRXX:1:2128:28076:23625 2:N:0:CGAGAGAA+GATTGGAG
GGTAGCGGACTACTCGGGTATCTAATCCTGTTTGCTCCCCACACTTTCGTGCCTCAACGTCAGTTACAGTCCAGAAAGTCGCCTTCGCCACTGGTGTTCCTCCTAATATCTACGCATTTCACCGCTACACTAGGAATTCCGCTTACCTCTCCGGCACTCTAGAACAACAGTTTCCAATGCAGTCCTGGGGTTAAGCCCCAGCCTTTCACATCAGACTTGCTCTTCCGTCTACGCTCCCTTTAAACCCAAT
+
FF,FFFFFFFFFFFFFFFFFFFFFFFFFFFFFFFFFF,FFFFFFFFFFFFFFFFFFFFFFFFFFFFFFFFFFFFFFFFFFFFFFFFFFFFFFFFFFFFF:FFFFFFFFFFFFFFFFFFFF:FFFFFFFFFF:FF:FFFFFFFFFFFFFFFFFF:FFFFFFFF,:FFFFFFF:FFFFFFFFFFFFFFF:FFFFF:FFFFF,:FFFFFFFFFFFFF:FFF,,FFFFF:FFFFFF,FF,FFF:F,FFF:FF,F
@A00881:241:HJW2NDRXX:1:2128:12509:23657 2:N:0:CGAGAGAA+GATTGGAG
GGTAGCGGACTACGAGGGTATCTAATCCTGTTTGCTACCCATGCTTTCGAGCCTCAGCGTCAGTTGGTGCCCAGTAAGCCGCCTTCGCCACTGGTGTTCCTCCCGATATCTACGCATTCCACCGCTACACCTGGAATTCCGCTTACCTCTGCACTACTCAAGACCGGCAGTTTTGAAAGCAATTTATGGGTTGAGCCCATAGATTTCACTTCCAACTTGTCAGCCCGCCTGCGCTCCCTTTACACCCAGT
+
FFF,F:FFFFFFF:FFF,FFFF:FFFFFFFFFFF:FFFFFF:FFFFFFFFFFF:FF::FFFFFFFF,,:FFFFF,FFF:FF,F:FFFFFFFFFFF,FFFFFFFF,FFF,F:F,FFFFFFFF:FF,FFFF,F,:,FFFFFF:FF,:FFFFFF,,,FFF:FFF:FF,FFFFF:FFFFFF:::FFFF:FFF:FFFFFFFF,FFF:FF,F:FFFFF:F,FFF,FFFFFFFF,FFFFFFFFF,FFFFFFFF,FFF
@A00881:241:HJW2NDRXX:1:2128:21694:23970 2:N:0:CGAGAGAA+GATTGGAG
GGTAGCGGACTACCGGGGTATCTAATCCTGTTTGCTCCCCACGCTTTCGCGCCTCAGCGTCAGTTACTGTCCAGCACTCCGCCTTCGCCACTGGTGTTCCTCCGTATATCTACGCATTTCACCGCTACACTAGGAGTTCCGTTTGCCTCTCCAGCACTCAAGAACTACAGTTTCAAATGCAGGCTCAGGGTTGAGCCCTGAGTTTTCACATCTGACTTGCACTCCCGCCTACACGCCCTTTACACCCAGT
+
FFFFFFFFFFFFFFFFFFF:FFFFFFFFFFFFFFFFFFFFFFFFFFFFFFFFFFFFFFFFF:FFFFFFFFFFFFFF,FFFFFFFFFFFFFFFFFFFFFFFFFFFFFFFFFFFFFFF:FFFFFFFFFFFFFFFFFFFFFFFFFFFFFF:FFFFFFF:FFF:FF:FFFFFFFFFFF:F:FFFFFFFFFF:FF,FFFFFF:FFFFFFFFFFFFFFFF,FFFFFFFFFFF:FFFFFFFFFFF,FFFFFFFFF:F
@A00881:241:HJW2NDRXX:1:2128:15845:24079 2:N:0:CGAGAGAA+GATTGGAG
GGTAGCGGACTACCAGGGTATCTAATCCTGTTCGATACCCACGCTTTCGTGCTTCAGCGTCAGTTGGGCGCCGGTGCGCTGCCTTCGCAATCGGAGTTCTGCGTGATATCTATGCATTTCACCGCTACACCACGCATTCCGCGCACTTCTCGCCCACTCAAGCGCCCCAGTTTCAACGGCGGCGGAAGGTTGAGCCCCCCGGTTTGACCGCTGACTTGAGGCGCCGCCTACGCACCCTTTAAACCCAATA
+
FFFFFFFFFFFFFFFFFFFFFFFFFFFFFFFFFFFFFFFFFFFFFFFFFFFFFFFFFFFFFFFFFFFFFFFFFFFFFFFFFFFFFFFFFFFFFFFFFFFFFFFFFFFFFFFFFFFF:FFFFFFFFFFFFFFFFFFFFFFFFFFFFFFFFFFFFFFFFFFFFFFFFFFFFFFFFFFFFFFFFFFFFF:FFFFFFFFFFFFFFF:FFFFFFFFFFFFFFFFFFFFFFFFF::FFFF:FFF:F,FFFFFF,F:
@A00881:241:HJW2NDRXX:1:2128:29107:24439 2:N:0:CGAGAGAA+GATTGGAG
GGTAGCGGACTACAAGGGTATCTAATCCTGTTTGCTCCCCACACTTTCGTGCCTCAACGTCAGTTACAGTCCAGAAAGCCGCCTTCGCCACTGGTGTTCCTCCTAATATCTACGCATTTCACCGCTACACTAGGAATTCCGCTTTCCTCTCCTGCACTCAAGAAATATAGTTTTAGTTGCAGTTCCTCAGTTGAGCCGAGGGATTTCACAACTAACTTGTATTCCCGTCTACGCACCCTTTACACCCAAT
+
FFFFFFFFFFFFFFFFFFFFFFFFFFFFFFFFFFFFFFFFFFFFFFFFFFFFFFFFFFFFFFFFFFFFFFFFFFFFFFFFFFFFFFFFFFFFFFF:FFFFFFFFFFFFFFFFFFFFFFFFFFFFFFFFFFFFFFFFFFFFFFFFFFFFFFFFFFFFFFFFFFFFFFFFFFF:FFFFFFFFFFFFFFFFFFFFFFFFFFFFFFFFFFFFFFFFFFFFFFFFFFFFF:FFF:FFFFFFFFFFFFFFFFFFFF
@A00881:241:HJW2NDRXX:1:2128:8757:24549 2:N:0:CGAGAGAA+GATTGGAG
GGTAGCGGACTACCGGGGTATCTAATCCTGTTTGCTCCCCACACTTTCGTGCCTCAATGTCAGTTATCGTCCAGAAAGTCGCCTTCGCCACTGGTGTTCCTCCTAATATCTACGCATTTCACCGCTACACTAGGAATTCCACTTTCCTCTCCGACACTCAAGGGAAGTAGTTTTGGTTGCAGTTCCTCAGTTAAGCCGAGGGATTTCACAACCAACTTGCTCCTCCATCTACGCACCCTTTACACCCAAT
+
FFFFFFFFFFFFFFFFFFFFFFFFFFFFFFFFFFFFFFFFFFFFFFFFFFFFFFFFFFFFFFFFFFFFFFFFFFFFFFFFFFFFFFFFFFFFFFFFFFFFFFFFF:FFFFFFFFFFFFFFFFFFFF,FFFFFFFFFFFFFFFFFFFFFFFFFFFFFFFFFFFFFFFFFFFFFFFFFFFFF:FFFFFFFFFFFFFFFFFFFFF:FFFFFFFFFFFFFFFFFFFFFFFFFF:FF:FFFFFFFFFFFFFFFFF
@A00881:241:HJW2NDRXX:1:2128:18665:24643 2:N:0:CGAGAGAA+GATTGGAG
GGTAGCGGACTACATGGGTATCTAATCCTGTTTGCTCCCCACGCTCTCGCGCCTCAGCGTCAGTTGTCGTCCAGCAATCCGCCTTCGCCACTGGTGTTCTTCCGTATATCTACGCATTTCACCGCTACACACGGAATTCCGATTGCCTCTCCGATACTCAAGACTGGCAGTTTCAAATGCAGGCCATGGGTTAAGCCCATGGTTTTCACATCTGACTTGTCAGCCCGCCTACGCGCCCTTTACACCCAGT
+
FFFFFFFFFFFFFFFFFFFFFFFFFFFFFFFFFFFFFFFFFFFFFFFFFFFFFFFFFFFFFFF:FFFFFFFFFFFF,FFFFFFFFFFFFFFFFFFFFFFFFFFFFFFFFFFFFFFFFFFFFFFFFFFFFFFFFFFFFFFFFF:FFFFFFFFFFFFFFFFFFFFFFFFFFF:FFFFFFFFFFFFFFFFFFFFFFFFFFFFFFFFFFFFFFFFFFFFFFFFFFFFFFF:FFFFFFFFFFFFFFFFFFFFFFF
@A00881:241:HJW2NDRXX:1:2128:21793:24643 2:N:0:CGAGAGAA+GATTGGAG
GGTAGCGGACTACTCGGGTATCTAATCCTGTTTGCTCCCCACACTTTCGTGCCTCAACGTCAGTTACAGTCCAGAAAGTCGCCTTCGCCACCGGTGTTCTTCCAAATATCTACGCATTTCACCGCTACACTTGGAATTCCACTTTCCTCTCCTGCACTCAAGACAAATAGTTTTAGTTGCACTTCCTCAGTTGAGCCGAGGGGTTTCACAACTAACTTGCTTGCCCGTCTACGCACCCTTTACACCCAAT
+
FFFFFFFFFFFFFFFFFFFF:FFFFFFFFFFFFFFFFFFFFFFFFFFFFFFFFFFFFFFFFFFFFFFFFFFFFFFFFFFFFFFFFFFFFFFFFFFFFFFFFFFFFFFF:FFFFFFFFFFFFFFFFFFFFFFFFFFFFFFFFFF:FFFFFFFFFFFFFFFFF:FFFFFF::FFFFFFFFF:FFFFFFFFFFFFFFFFFFFFFFFFFFFFFFFFF:,FFFFFFFFFFFFFFFFFFF,FFFFFFF:FFFFFFF
@A00881:241:HJW2NDRXX:1:2128:23303:24972 2:N:0:CGAGAGAA+GATTGGAG
GGTAGCGGACTACCTGGGTATCTAATCCTGTTTGCTCCCCACGCTTTCGAGCCTCAGTGTCAGTTGCAGTCCAGTAAACCGCCTTCGCCTCTGGTGTTCTTCCTAATATCTACGCATTTCACCGCTACACTAGAAATTCCGTTTACCCCTCCTGTACTCTAGTTACCCAGTTTTAAGTGCAGTTCCGAAGTTGAGCCCCGGGCTTTCACACCTAACTTAAATAACCACCTACGCTCCCTTTACGCCCAGT
+
FF,:FFFFFFFF,:FFFFFFFFF,FFFF:FFF:FF:FFFF,FF:F,F:FFFF:FF:FFFF:FFF::FFFFFFFFFFFF:FF::,FFFF::::FF,FFFF:FF:F,FFFFFFFF:FF,FFFFFFFFFFF,FFFF::::FFFFFFFFF:FFFFFFFFFFF:FFFFF:F:FF::F:F,FFF,::F:FFF:F:FF:F:FFFFFFFF,F,FFFFFFFFF:FFF,F,FFFFFFFFFFFF,:FFF::F,FFFFF,FF
@A00881:241:HJW2NDRXX:1:2128:11623:25003 2:N:0:CGAGAGAA+GATTGGAG
GGTAGCGGACTACGGGGGTATCTAATCCTGTTTGCTCCCCACACTTTCGTGTTTCAGTGTCAGTAATGTTCCAGTTAGTCGCCTTCGCCTCTGATGTTCTTCCTAATATCTACGCATTCCACCGCTACACTAGGAGTTCCACTAACCTCTCCCACACTCAAGCCATCCAGTTTTAAAGGCCGTTCCGGAGTTAAGCCCCGGGCTTTCACCTCTAACTTAAAAAGCCACCTACACACCCTTTACACCCAGT
+
FFFFFFFFFFFFFFFFFFFFFFFFFFFFFF:FFFFFFFFFFFFFFFFFF:FFFFFFFFFFFFFFFFFFFFFF:F:FFFFFFFF:FFF,FFFFF:FF:FFFFFF:FFFFFFFFFF,FFF:FFFFFFFFFFFFFFFFF,FFFFFF,FFFFFFFFF:F:::FFFFFFF:FFFFFFFF,:F:FF,FFFF:::FFFFFFFFFFF::FF,FFFFF,FFFFFFFFFFFFF::FFFFFFF,FFFFFFFFFFFF,FFFF
@A00881:241:HJW2NDRXX:1:2128:21224:25473 2:N:0:CGAGAGAA+GATTGGAG
GGTAGCGGACTACACGGGTATCTAATCCTGTTTGCTCCCCACGCTTTCGCGCTTCAGCGTCAGTTAATGTCCAGCAAGTCGCCTTCGCCACTGGTGTTCCTCCTAATATCTACGCATTTCACCGCTACACTAGGAATTCCACTTGCCTCTCCATCACTCAAGAACCACAGTTTCAAATGCAGGCTATGGGTTAAGCCCATAGTTTTCACATCTGACTTGCAGTCCCGCCTACGCGCCCTTTACACCCAGT
+
FF::FFFFFFFFFFFFFFF:FFFFFFFFFFFFFFFFFFFFFFFFFFFFFFFF:FFFFFFFF:F:F,FFFF:FFFFFFFFFFFFFFFFFFFFFFFFFFFFFFFFFFFFFFFFFFFFF,FFFFFFFFFF::FF,FFFF,FFFF:FFFFFFFFFFFFFFFFFF:F,FFFF:FFFFFFFF,FFFFFFFFF:FFFFFFFFF:F:F,,,FFFFFFFFFFFFF:FFFFFFF:FFF:F:F:FFFFFFFF:FFFFFF:F
@A00881:241:HJW2NDRXX:1:2128:27389:26506 2:N:0:CGAGAGAA+GATTGGAG
GGTAGCGGACTACCCGGGTATCTAATCCTGTTTGCTCCCCACGCTTTCGAGCCTCAACGTCAGTTACGGTCCAGCATGCCGCCTTCGCCACCGGTGTTCCTCCTGATATCTACGCATTTCACCGCTACACCAGGAATTCCGCATGCCCCTCCCGCACTCCAGCCCCGCAGTTTCCAGAGCAGTCCCGCGGTTAAGCCGCGGGCTTTCACTCCAGACTTGCAGCGCCGTCTGCGCTCCCTTTACACCCAGT
+
FF:,FFFFF:FF:FFFFFFFFFFFFFFFFFFFFFFFFFFFFFFFFFFFFFFFFFFFFFFFFFFFFFFFFF:F,FFFFFFFFFFFFFFFFFFFFFFFFFFFFFFFFFF,FFFFFFF:,FFFFFFFFFFFFFFFFF,F:,FFFFFFFFFFFFFFF:F:FFFF,FFFFFFFFF,:FF:FFFFF:FFFFFFFFFFFF,FF:FFFFF:FFFFFFF:FFFFF:FFF:FFF:FF,FFFFFF,F:FF:FFFF,,F,F:
@A00881:241:HJW2NDRXX:1:2128:7591:26944 2:N:0:CGAGAGAA+GATTGGAG
GGTAGCGGACTACCCGGGGATCTAATCCTGTTTGCTCCCCACACTTTCGTGCCTCAATGTCAGTTATCGTCCAGAAAGTCGCCTTCGCCACTGGTGTTCCTCCTAATATCTACGCATTTCACCGCTACACTAGGAATTCCACTTTCCTCTCCGACACTCACGGGAAGTAGTTTTGGTTGCAGTTCCTCAGTTAAGCCGAGGGATTTCACACCCAACTTGCTCCTCCATCTACGCACCCTGTACACCCAAT
+
FF,,FFFF,FF,FFFFFF,FFF:,FFFFFF,FFFFFFFFFFFFFF:FFFFFFFFFFFFFFFF:FFFFFFFFFFFFFFFFFFFF:FFFFFFFFFFFFFFFFFFF:FFF,FFFFFFFFFFFFFF:FFFFFFFF:FF,FFFFFFFFFFFFFFFFFF:FFFFFF,FFFFF:FFFF,FFFFFFFFFF,F:FFFFFFFF,FFFFFFFFF:FFF,FF,FFF::F,FF:FFFFFFF:FFFFFF:FFF,FFF::FF,,F
@A00881:241:HJW2NDRXX:1:2128:30309:26960 2:N:0:CGAGAGAA+GATTGGAG
GGTAGCGGACTACACGGGTATCTAATCCTGTTTGCTCCCCACGCTTTCGAGCCTCAGTGTCAGTTACAGTCCAGTAAGCCGCCTTCGCCTCTGGTGTTCTTCCTAATATCTACGCATTCCACCGCTACACTAGGAATTCCGCTTACCCCTCCTGCACTCTAGTGGTCCAGTATTAAATGCAGTTCCGTAGTTGAGCCACGGGCTTTCACATTTAACTTAAACCGCAACCTACGCTCCCTTTACGCCCAGT
+
FFFFFFFFFFFFFFFFFF:FFFFFFFFFFFFFFFFFFFFFFFFFFFFFFFFFFFFFFFFFFFFFFFFFFFFFFFFF:FFFFFF:FFFFFFFFFF:FFFFFFFFFFFFFFFFFF:FFFFFFFFFFFFFFFFF:FFF:FFFFFF:FFFFFFFFFFFFFFFFFFF,FFF:FFFF:FFF:FFFFFFFFFF:FFFFFFFFFFFF:FFFFFFFFFFFFF,FFFFFFFFFFFF:FFFFFFFF:FFFFFFFFFFFFFF
@A00881:241:HJW2NDRXX:1:2128:23990:27195 2:N:0:CGAGAGAA+GATTGGAG
GGTAGCGGACTACCTGGGTATCTAATCCTGTTTGCTCCCCACGCTTTCGAGCCTCAGCGTCAGTTATCGTCCAGCAGGCCGCCTTCGCCACCGGTGTTCCTCCTGATATCTACGCATTTCACCGCTACACCAGGAATTCCGCCTGCCCCTCCGACACTCAAGCACGACAGTTTCCAGTGCAGTACCGTGGTTGGGCCACGGGCTTTCACACCGGACTTGCCGCGCCGCCTGCGCTCCCTTTACACCCAGT
+
FFFFFFFFFFFFFFFFFFFFFFFFFFFFFFFFFFFFFFFFFFFFFFFFFFFFFFFFFFFFFFFFFFFFFFFFFFFFFFFFFFFFFFFFFFFFFFFFFFFFFFFFFFFFFFFFFFFFFFFFFFFFFFFFFFFFFFFFFFFFFFFFFFFFFFFFFFFFFFFFFFFFFFFFFF:FFFFFFFFFFFFFFFFFFFFFFFFFFFFFFFFF:FFFFFFFFF:FFFFFFFFFFFFFFFFFFFFFFFFF:FFFFFFFFF
@A00881:241:HJW2NDRXX:1:2128:27028:27289 2:N:0:CGAGAGAA+GATTGGAG
GGTAGCGGACTACACGGGTATCTAATCCTGTTTGCTCCCCACGCTCTCGCGCCTCAGCGTCAGTTGTCGTCCAGCAATCCGCCTTCGCCACTGGTGTTCTTCCGTATATCTACGCATTTCACCGCTACACACGGAATTCCGATTGCCTCTCCGATACTCAAGACCAGCAGTTTCAAATGCAGGCTATGGGTTAAGCCCATAGTTTTCACATCTGACTTGTCGGCCCGCCTACGCGCCCTTTACACCCAGT
+
FF:,FFFFFFFF:,FFFFF:FFFFFFF:FFFFFFFFFFFFFFFFFFFFFFFFFFFFFF:FF:FFFFFFFFF:,FFF:FFFFFFFFFFFFFFFFFFFFFFFFFFFFFFFFFFFFFF,FFFFFFFFFFFFFFFFFFFF:FFFFFFFFF:FFF:FFFFFFFFFFFFFFFFFFFFFFFF:,FFFFF::FFFFFFFFFFF,F:FFF:,F:FFFFFFFF:F:FFFFFFF,FF:FFFFFFF:FF:,FFFFFFFFFF:
@A00881:241:HJW2NDRXX:1:2128:15157:27618 2:N:0:CGAGAGAA+GATTGGAG
GGTAGCGGACTACAGGGGTATCTAATCCTGTTTGCTCCCCACGCTTTCGCGCCTCAGCGTCAGTTGTCGTCCAGCAAGCCGCCTTCGCCACTGGTGTTCCTCCGTATATCTACGCATTTCACCGCTACACACGGAATTCCGCTTGCCTCTCCGATACTCAAGATAGACAGTTTCAAAAGCAGTCCGCGGGGTTGAGCCCCGGGTTTTCACATCTGACTTGCCATGCCACCTACGCTCCCTTTACACCCAG
+
FF:,FFFFFFFFFFFFFFFFFFFFFFFFF:FFFFFFFFFFFFFFFFFFFFFFFFFFF,FF:FFFFFFFFFFFFFFFFFFFFFFFFFF,FFFFFFFFF:FFFFFFFFFFFFFFFFFFF:FFFFFFFF:FFFFFFFF,FFFF:FF::FF:FFFFFFF,FFF,FFFFFF,FFFFFFF:::F::FF:F,FF,FFF,FFFFF:FFFFFFFFFFFFFF:FFFFFFFFFFFF,FFFFFFFFF,FF:FF,FFF,F,FF
@A00881:241:HJW2NDRXX:1:2128:22752:27931 2:N:0:CGAGAGAA+GATTGGAG
GGTAGCGGACTACTAGGGTATCTAATCCTGTTTGCTCCCCACGCTTTCGTGCCTCAGTGTCAGTTACAGTACAGCAGATCGCCTTCGCCACTGGTGTTCTTCCTAATATCTACGCATACCACCGCTACACTAGGAATTCCATCTGACCCTCCTGCACTCAAGCCCCACAGTTTAAGTAGTAGTTCCGAAGTTGAGCCCCGGGATTACGCTACTTAATTATGAGGCCAGCTACGCACCCTAAACGCCCAGT
+
F,F:,FF:F,FF,:FFF,FFF,FFF,,FF,FFF:FFFFFF:FFFFFFFF,:,FFFFFFF,FF,:FFF,,F,:::FF:F,F::,,FFF:F,FF,FF,,F:FFFF:,FFFF,F:FF,FF,FFFFF,::FF::FF,::F,:FFFFF:F,F,F:,F,,F:FF:FF,FF,FFFF,FF,F:,F,FFFF,FFFFFFFFFF::FFF:,,FFF,FF:FFFF::F,:FFFFF:,FF,,FFFFF:FF::F,,FFFF:FF,,
@A00881:241:HJW2NDRXX:1:2128:28791:28181 2:N:0:CGAGAGAA+GATTGGAG
GGTAGCGGACTACGTGGGTATCTAATCCTGTTTGCTCCCCACGCTTTCGAGCCTCAACGTCAGTTACCGTCCAGCAGGCCGCCTTCGCCACTGGTGTTCTTCCTAATATCTACGCATTTCACCGCTACACTAGGAATTCCGCCTGCCTCTCCGGCACTCCAGCACCACAGTTTCCAAAGCAGTCCCCGCGTTAAGCGCCGGGCTTTCACTTCAGACTTGCCATGCCGTCTCCGCTCCCTTTACACCCAGT
+
FFF,F:FFF:F:FFFFFF,FFFF:FFF:FFFFFFFF:FF,FFFFFFFFFFFFFFF:F:FFF,FFFF:FFFFFFFFFFFFFFF:FFFFFFFFFFFFFFFF:FFFFFF,,FFFFFFFFFFFFFFFFFFFFFFFFFFFFFF:FFFFFFFF:FFFFFFFFFFFFFFFFFFFF:FFFFFFFF,FFF:FFFFF:FFFFF,FFFFFFFF,FF:F,FFFF:::FFFFFFF:FFFFF,F:,::FF:FFFFFF:FFFFFF
@A00881:241:HJW2NDRXX:1:2128:12970:28338 2:N:0:CGAGAGAA+GATTGGAG
GGTAGCGGACTACTAGGGTATCTAATCCTGTTCGATACCCACGCTTTCGTGCATGAGCGTCAGTCGGGCGCCGGTATGCTGCCTTCGCAATCGGGGTTCTGCGTGATATCTATGCATTTCACCGCTACACCACGCATTCCGCATACTTCTCGCCCACTCGAGACTCCCAGTTTCAACGGCTGGGCGGGGTTGAGCCCCGCGATTTTACCGCTGACTTGGAAGTCCGCCTGCGCACCCTTTCAACCCAATA
+
FFFFFFFFFFFFFFFFFFFFFFFFFFFFFFFFFFFFFFFFFFFFFFFFFFFFFFFFFFFFFFFFFFFFFFFFFFFFFFFFFFFFFFFFFF:FFFFFFFFFFFFFFFFFFFFFFFFFFFFFFFFFFFFFFFFFFFFFFFFFFFF:FFFFFFFFFFFFFFFFF:FFFFFFFFFFFFFFFFFFFFFFFFFFFF:FFFFFFFFFFFFF:FFFFFFFFFFFFFFFFFFFFFFFFFFFFFFFF:FF,:FFFFFFFF
@A00881:241:HJW2NDRXX:1:2128:17155:28761 2:N:0:CGAGAGAA+GATTGGAG
GGTAGCGGACTACTCGGGTATCTAATCCTGTTTGCTCCCCACGCTTTCGTGCCTCAGTGTCAGTTACAGTCCAGCAACCCGCCTTCGCTACTGGTGTTCCTCCTAATATCTACGCATTCCACCGCTACACTAGGAATTCCGGTTGCCCCTCCTGCACTCAAGTCCGGCAGTTTTAGTAGTAGTCCCGAAGTTAAGCCCCGGGCTTACGCTACTAACTTGTCAAACCACCTACGCACCCTTTACGCCCAGT
+
FFFFFFFFFFFFFFFFFFFFFFF,FFFFFFFFFFFFFFFFFFFFFFFFFFFFFFFFFFFFFFF,FFFFFFFFFFFF,FFFFFFFFFFFFFFFFFFFFFFFFFFFFFFFFFFFFFFFFFFFFFFFFFFFFFFFFFFFF:FFFFFFFFFFFFFFFFFFFFFFF,FFFFFFFFFFFFFFFFFFFF:FFFFFFFFFFFFFFFFFFFFFFFFFFFFFFFFFFF::FFFFFFFFFFFFFFFFFFFF,FFFFFFFFF
@A00881:241:HJW2NDRXX:1:2128:28393:29246 2:N:0:CGAGAGAA+GATTGGAG
GGTAGCGGACTACTTGGGTATCTAATCCTGTTTGCTCCCCACGCTTTCGAGCCTCAACGTCAGTTACCGTCCAGTAAGCCGCCTTCGCCACTGGTGTTCCTCCTAATATCTGCGCATTTCACCGCTACACTAGGACTTCCGCGTACCTCTCCGGCACTCTAGACCACCAGTTTCCAATGCAGTCCTGGGGTTAAGCCCCAGCCTTTCACATCAGAGTTGCTCTTCCGTCTCCGCTCCCTTTACACCCAGT
+
FF:,FFF:FF:FFF,FFFFFFFF:FFFFFFF,FFF:FF,FFF:FF:FFF:F:FFFFF:FFF:F:FFFF,FFFFFF:FFFFFFFF:FFFF:FFFFFFF,,FFFF,:,::FFFF::F:,FFFFFFFFFFF,FF,F:,FFFF:FF,:FFFFF:FFFF,,F::,,F:,:,,FFFF,FF::FFFFFF:F:FFFFFF,F,,:F,F,FFF,FF:,FF::FFF,FFFFFFFF:F:,F:,,FFFFFFF,F,FF,F,,FF
@A00881:241:HJW2NDRXX:1:2128:31910:29418 2:N:0:CGAGAGAA+GATTGGAG
GGTAGCGGACTACACGGGTATCTAATCCTGTTTGCTCCCCACGCTTTCGCGCCTCAGCGTCAGTTATCGTCCAGTAGATCGCCTTCGCCACTGGTGTTCCTCCTAATATCTACGCATTTCACCGCTACACTAGGAATTCCATCTACCTCTCCGACACTCAAGAACGACAGTTTCAAATGCAGTTTCCGAGTTGAGCCCGGAGATTTCACATCTGACTTGCATGCCCGCCTACGCGCCCTTTACACCCAGT
+
FFFFFFFFFFFFFFFFFFFFFFFFFFFFFFFFFF:FFFFFFFFFFFFFF,FFFFFFFFFFFFFFF::FFFFFFFF:F::,FFFFFFFFFF,:FF:FFFF,FF:F:FFFFFFF:FFFFFFFFFFFFFFFFF,FFFFFFFFF,,FFFF,FFFFF:FFFFFFFFFFF:F,:FFFFFFFFFFFFFF,:,FFF:,FF:FFFFFF::,FFFF:FF::,F:FFF:FFFFFFFF:F:F:FF:FFF,FFFF,FFFF:::
@A00881:241:HJW2NDRXX:1:2128:30273:29904 2:N:0:CGAGAGAA+GATTGGAG
GGTAGCGGACTACTCGGGTATCTAATCCTGTTTGCTCCCCACGCTTTCGAGCCTCAGCGTCAGTTAAAGCCCAGTAAGCCGCCTTCGCCACTGATGTTCCTCCTAATATCTACGCATTTCACCGCTACACTAGGAATTCCGCTTACCTCTACTTCACTCAAGAACTGCAGTTTCAAATGCAAGTTACGGGTTGAGCCCGTACATTTCACATCTGACTTGCTGTCCCGCCTGCACTCCCTTTACACCCAGT
+
FFFFFFFFFFFFFFFFFFFFFFFFFFF:FFFFFFFFFFFFFFFFFFFFFFFFFFFFFFFFFFFFFFFFFFFFFFFFFFFFFFFFFFFFFFFFFFFFFFFFFFFFFFFFFFFFFFFFFFFFFFFFFFFFFFF:FFFFFFFFFFFFFFFFFFFFFFF:FFFFFFFFFFFFFFFFFFF:FFFF,FFFFFFFFFFFFFFFFFFFFFFF:F:FFFFFFFFFF::FFFFFFFFFFFFFFFFFFFFFFFFFFFFFFF
@A00881:241:HJW2NDRXX:1:2128:25201:29951 2:N:0:CGAGAGAA+GATTGGAG
GGTAGCGGACTACAGGGGTATCTAATCCTGTTTGCTCCCCACGCTTTCGCGCCTCAGCGTCAGTTGTCGTCCAGCAAGCCGCCTTCGCCACTGGTGTTCCTCCGTATATCTACGCATTTCACCGCTACACACGGAATTCCGCTTGCCTCTCCGATACTCAAGACATACAGTTTCAAATGCAGTTTCCGGGTTGAGCCCGGAGATTTCACATCTGACTTGCATGCCCGCCTACGCGCCCTTTACACCCAGT
+
FFFFFFFFFFFFFFFFFFFFFFFFFFFFFFFFFFFFFFFFFFFFFFFFFFFFFFFFFFFFFFFFFFFFFFFFFFFFFFFFFFFFFFFFFFFFFFFFFFFFFFFFF:FFFFFFFFFFFFFFFFFFFFFFFF:FFFFFFFFFFFFFFFFFFFFFFFFFFFFFFFFFFFFFFFFFFF:FFFFFF:FFFF:FFFFFFFFFFFFFFFFFFFFFFFFFFFFFFFFF,FFFFFFF:,FFFFFFFFFFFFFFFF,FFF
@A00881:241:HJW2NDRXX:1:2128:12500:30530 2:N:0:CGAGAGAA+GATTGGAG
GGTAGCGGACTACCGGGGTATCTAATCCTGTTTGCTCCCCACGCTTTCGTGCCTCAGTGTCAGTTACAGTCCAGTGAACCGCCTTCGCCACTGATGTTCCTCCTAATATCTACGCATTCCACCGCTACACTAGGAATTCCGTTCACCCCTCCTGCACTCAAGCCCAGCAGTTTTGGTAGTAGTTCCGAAGTTGAGCCCCGGAATTACGCTACCAACTTGCCAAACCACCTACGCACCCTTTACGCCCAGT
+
FFFFFFFFFFFFFFFFFFFFFFFF:FFFFFFFFF:FFFFFFFFFFFFFFFFFFFFFFFFFFFFFFFFFFFFFFFFFFFFFFFFFFFFFFFFFFFFFFFFFF:FFFFFFFFFFFFFFFFFFFFFFFFFFFFFFFFFFFFFFFFFFFFFFFFFFF:FFFFFFFFFFFFFFFF,FFFFFFFFFFFFFFF:FFFFFFFFFFFFFFFFFFF:FFFFFFFFFFFFFFFFFFFFFFFFFFFFFFFF:FF:FFFFFFF
@A00881:241:HJW2NDRXX:1:2128:31259:31172 2:N:0:CGAGAGAA+GATTGGAG
GGTAGCGGACTACCTGGGTATCTAATCCTGTTTGCTCCCCACACTTTCGTGCCTCAATGTCAGTTATCGTCCAGAAAGTCGCCTTCGCCACTGGTGTTCCTCCTAATATCTACGCATTTCACCGCTACACTAGGAATTCCACTTTCCTCTCCGACACTCAAGGGAAGTAGTTTTGGTTGCAGTTCCTCAGTTAAGCCGAGGGATTTCACAACCAACTTGCTCCTCCATCTACGCACCCTTTACACCCAAT
+
FFFFFFFFFFFFFFFFFFFFFFFFFFFFFFFFFFFFFFFFFFFFFFFFFFFFFFFFFFFFFFFFFFFFFFFFFFFFFFFFFFFFFFFFFFFFFFFFFFFFFFFFFFFFFFFFFFFFFFFFFFFFFFFFFFF,FFFFFFFFFFFFFFFFFFFFFFFFFFFFFFFFFFFFFFFFFFFFFFFFFFFFFFFFFFFFFFFFFFFFFFFFFFFFFFFFFFFFFFFFFFF:FFF:FFFFFFFFFFFFFFFFFF::FF
@A00881:241:HJW2NDRXX:1:2128:16685:31767 2:N:0:CGAGAGAA+GATTGGAG
GGTAGCGGACTACGCGGGTATCTAATCCTGTTTGCTCCCCACGCTCTCGCGCCTCAGCGTCAGTTGTCGTCCAGCAATCCGCCTTCGCCACTGGTGTTCTTCCGTATATCTACGCATTTCACCGCTACACACGGAATTCCGATTGCCTCTCCGATACTCAAGACCGGCAGTTTCAAATGCAGGCTATGGGTTAAGCCCATAGTTTTCACATCTGACTTGTCAGCCCGCCTACGCGCCCTTTACACCCAGT
+
FF,FFFFFFFF:FFFFFFF:FFF:FFFFFFF:FFFFF:FFFFFFFFFFFFFFFFFFFFFFFFF,FFFFF:FFF:FFFFFFFFFFFFFFFFFFFFFFFFFFFFFFFFFFFFFFFFFFFFFFFFFFFFFFFFFFFFF:FFFFFFFFFFFFFFFFFFF,FFFFFFFFFFFFFFFFFFFFFFFFFFFFFFFFFFFFFFFFFFFF,FFFFFF:F:FFFFFFFF:FFFFFFFFFFFFFF:FFFFFF,FFFFFFFFF
@A00881:241:HJW2NDRXX:1:2128:18457:32174 2:N:0:CGAGAGAA+GATTGGAG
GGTAGCGGACTACTAGGGTATCTAATCCTGTTTGCTCCCCACGCTTTCGTGCCTCAGTGTCAGTTACAGTCCAGTGAACCGCCTTCGCCGCTGGTGTTCCTCCTAATATCTACGCATTCCACCGCTACACTAGGAATTCCGTTCACCCCTCCTGCACTCAAGCCCAGCAGTTGTGGTAGTAGCGCCGAAGTTAAGCCTCGGAATTACGCTACCAACTTGCCAAACAACCTACGCACCCTTTACGCCCAGT
+
FFF:FFFFFFFFFFFFFFFFFFFFFFFFFFFFFFFFFFFFFFFFFFFFFFFFFFF:FFFFFFFFFFFFFFFFFFFFFFFFFFFFFFFFFFFFFFFFFFFF:FFFFFFFFFFFFFFFFFFFFFFFFFFFFF:FFFFF,FFFFFFFFFFFFFFFFFFFFFFFFFFFFFFF,F:F,FFFF:FF:FFFFFFF:FFFFFFFFFFFF:FFFF:FFFFFFF,FFFFFFFFFF,,FFFFFFFFFFFF,:FFFFFFFFF
@A00881:241:HJW2NDRXX:1:2128:7247:32205 2:N:0:CGAGAGAA+GATTGGAG
GGTAGCGGACTACCTGGGTATCTAATCCTGTTTGCTCCCCACACTTTCGTGCCTCAATGTCAGTTATCGTCCAGAAAGTCGCCTTCGCCACTGGTGTTCCTCCTAATATCTACGCATTTAACCGCTACACTAGGAATTCCACTTTCCTCTCCGACACTCAAGGGAAGTAGTTTTGGTTGCAGGTCCTCAGTTAAGCCGAGGGATTTCACAACCAACTTGCTCCTCCATCTACGCGACCTTTACACCCAAT
+
FF:,:FFF:FF::FFFF:FFF:FF:FF:,FFF::FFFFFFFFF:F:FFFFF:FFFF:FFFFFFF:FFFFF:FFF,FF:FFFFFFFFFF:F:FFFFF,FFFFFFFFFF,FFFFF:F::FF,FFF::FFFFF:,FF,FFFFFFF:FFFFFFFFFFF,:,FFF,FFFFFFF::,::FF,,FFFF,,FFF,,F:FFFF:,FFFF:F,F:FFFF:FFFF,,FFFF:,FFF,FF,:FFF,,,FF:F,FF,FFFFF,
@A00881:241:HJW2NDRXX:1:2128:17409:32487 2:N:0:CGAGAGAA+GATTGGAG
GGTAGCGGACTACTAGGGTATCTAATCCTGTTTGCTCCCCACACTTTCGTGCCTCAATGTCAGTTATCGTCCAGAAAGTCGCCTTCGCCACTGGTGTTCCTCCTAATATCTACGCATTTCACCGCTACACTAGGAATTCCACTTTCCTCTCCGACACTCAAGACATCCAGTATCAACTGCAATTTTACGGTTGAGCCGCAAACTTTCACAACTGACTTAAACATCCATCTACGCTCCCTTTAAACCCAAT
+
FFFFFFFFFFFFFFFFFFFFFFFFFFFFFFFFFFFFFFFFFFFFFFFFFFFFFFFFFFFFFFFFFFFFFFFFFFFFFFFFFFFFFFF:FFFFFFFFFFFFFFFFF:FFFFFFFFF:FFFFFFFFFFFFFFFFFFFFFFFFFFF:FFFFFFFFFFFFFFFFFFFFFFFFFFFF:FFFFFFFFFFFFFF:F:FFFFFFFFFFFFF,FFFFFFFFFFFFFFF:FFFF:FFF:FFFFFFFFFF:FFF:F,FF:F
@A00881:241:HJW2NDRXX:1:2128:6054:32925 2:N:0:CGAGAGAA+GATTGGAG
GGTAGCGGACTACGCGGGTATCTAATCCTGTTCGCTCCCCACGCTTTCGCGCCTCAGCGTCAGTTACGGCCCAGTAAGTCGCCTTCGCCACTGGTGTTCCTCCCAATCTCTACGCATTTCACCGCTACACTGGGAATTCCACTTACCTCTTCCGCACTCAAGCCAACCAGTCTCCAAAGCAATTCCCACCTTGAAAGCAGGACTTTCACTCCAGACTTAATCGGCCGCCTACACGCCCTTTACGCCCAGT
+
FFFFFFFFFFFFFFFFFFFFFFFFFFFFFFFFFFFFFFFFFFFFFFFFFFFFFFFFFFFFFFFFFFFFFFFFFFFFFFFFFFFFFFFFF:FFFFFFFFF:FFFF:FFFFFFFFFFFFFFFFFFFFFFFFFFFFFF:FFFFFFFFFFFFFFFFFFFFFFFFFFFFFFFFFFFFFFFFFFFFFF:FFFFFFFFFFFFFFFFFFFF:FFFFFFFFFFFFFF:F,F:FFF:FFFFF:FFFFF:FFFFFFFFFFF
@A00881:241:HJW2NDRXX:1:2128:28429:33317 2:N:0:CGAGAGAA+GATTGGAG
GGTAGCGGACTACATGGGTATCTAATCCTGTTTGCTCCCCACGCTTTCGCGCCTCAGCGTCAGTTGTCGTCCAGCAAGCCGCCTTCGCCACTGGTGTTCCTCCGTATATCTACGCATTTCACCGCTACACACGGAATTCCGCTTGCCTCTCCGATACTCAAGATAGACAGTTTCAAATGCAGTTTCTGGGTTGAGCCCAGAGATTTCACATCTGACTTGCCTACCCGCCTACGCGCCCTTTACACCCAGT
+
FFFFFFFFFFFFFFFFFFFFFFFFFFFFFFFFFFFFFFFFFFFFFFFFFFFFFFFFFFFFFFFFFFFFFFFFFFFFFFFFFFFFFFFFFFFFFFFFFFFFFFFFFFFFFFFFFFFFFFFFFFFFFFFFFFFFFFFFFFFFFFFFFFFFFFFFFFF,FFF,FFFFFFFFFFFFFFFFFFFFFFFFFFFFFFFFFFFFFFFFFFFFFFFFFFFFFFFFFFFFFFFFFFFFFFFFFFFFFFF:FFFFFFFFFF
@A00881:241:HJW2NDRXX:1:2128:26603:33348 2:N:0:CGAGAGAA+GATTGGAG
GGTAGCGGACTACACGGGTATCTAATCCTGTTTGCTCCCCACGCTTTCGAGCCTCAACGTCAGTTACCGTCCAGTAAGCCGCCTTCGCCACTGGTGTTCCTCCTAATATCTACGCATTTCACCGCTCCACTAGGAATTCCGCTTACCTCTCCGGCACTCTAGAACAACAGTTTCCAATGCAGTCCTGGGGTTAAGCCCCAGCCTTTCACATCAGACTTGCTCTGCCGTCTACGCTCCCTTTACACCCAGT
+
FFFFFFFFFFFFF:FFFFFFFFFFFFFFFFFFFFFFFFFFFFFF:FFFFFFFFFF:FFFFFFFFFFFFFFFFFFFFFFFFFF:FFFFFFFFFFFFFFFFFFF:FF:FFFFFFFFFFFFFFFF::FF,F,:,:FFF::FFFFFF:::FF:FFFFF:FFF:F:FF:::::,FFFFFF,F,FF:FFFFFFFFFFF:FFFFFF,F,F,F,,,F:,F,FF::FF:,,F,FFFF,F,,FFFFF:FFFFF,:FF,F,
@A00881:241:HJW2NDRXX:1:2128:29270:33520 2:N:0:CGAGAGAA+GATTGGAG
GGTAGCGGACTACGGGGGTATCTAATCCTGTTTGCTCCCCACGCTTTCGTGCCTCAGTGTCAGTACCCGTCCAGTAAGCCGCCTTCGCCACTGGTGTTCCTCCTAATATCTACGCATTTCACCGCTACACTAGGAATTCCGCTTACCTCTCCTGTACTCCAGCCTGACAGTTTCAAAAGCAGTCCGCGGGGTTGAGCCCCGGGTTTTCACTTCTGACTTGCCATGCCACCTACGCACCCTTTACACCCAG
+
FFFFFFFFFFFFFFFFFF:FFF:FFFFFFFFFFFFFFFFFFFFFFFFFFFFFFFFFFF:FFFFFF:FFFFFFFFF:FFFFFFF,FFFFFFFFFFFFFFF:FFFF:FFFFFFFFFFFFFFFFFFFFFFF,FFFFF,FF,FFFFFFF:FFFFFF:FF:FFFF:FFFFFFFFFFFFF:FFFFFFFFF:FFFFFF:,FFF:,FFFFFF:FFFFFFFF:F:FFFFFF:FFFFFFFFF:FFF:FF:FFFF:,FF,:
@A00881:241:HJW2NDRXX:1:2128:15510:33927 2:N:0:CGAGAGAA+GATTGGAG
GGTAGCGGACTACATGGGTATCTAATCCTGTTTGCTCCCCACACTTTCGTGCCTCAATGTCAGTTATCGTCCAGAAAGTCGCCTTCGCCACTGGTGTTCCTCCTAATATCTACGCATTTCACCGCTACACTAGGAATTCCACTTTCCTCTCCGACACTCACGGGAAGTAGTTTTGGTTGCAGTTCCTCAGTTAAGCCGAGGGATTTCACAACCAACTTGCTCCTCCATCTACGCACCCTTTACACCCAAT
+
FFFFFF:FFFFFFFFFFFFFFFFFFFFFFFFFFFFFFFFFFFFFFFFFFFFFFFFFFFFFFFFFFFFFFFFFF:FFFFFFFFFFFFFFFFFFFFFFFFFFFFFFF:FFFFFFFFFFFFFFFFFFFF:FFFFFFFFFFFFFFFFFFFFFFF:F:FFFFFFF,FFFFFFF,FFFFFFFFFFFFFFFFFFFFFFFFFFFFFFFFFFFFFFFFFFFFFFFFFFFFFFFFFFFFFFF:FFFFFFFFFFFFFFFFF
@A00881:241:HJW2NDRXX:1:2128:26232:34084 2:N:0:CGAGAGAA+GATTGGAG
GGTAGCGGACTACGTGGGTATCTAATCCTGTTTGCTCCCCACGCTTTCGAGCCTCAACGTCAGTTACAGTCCAGTAAGCCGCCTTCGCCACTGGTGTTCCTCCTAATATCTACGCATTTCACCGCTACACTAGGAATTCCGCTTACCTCTCCTGCACTCCAGACAAACAGTTTCCAAAGCAGTCCGGGGGTTGGGCCCCCGCCTTTCACTTCAGACTTGCTCATCCGTCTACGCTCCCTTTACACCCAGT
+
FFFFFFFFFFFFFFFFFFFFFFFFFFFFFFFFFFFFFFFFFFFFFFFFFFFFFFFFFFFFFFFFFFFFFFFFFFFFFFFFFFFFFFFFFFFFFFFFFFFFFFFFFFFFFFFFFFFF:FFFFFFFFFFFFFFFFFF:FFFFFFFFFFFFFFFFFFFFFFFFFFFFFFFFFFFFFFFFFFFFFFFFFFFFFFFFFFFFFFFFFFFFFF::FFFFFFFFFFFFFFFFFFF:FF,FFFFFFFFFFFFFFFFFFF
@A00881:241:HJW2NDRXX:1:2128:25120:34413 2:N:0:CGAGAGAA+GATTGGAG
GGTAGCGGACTCCCCGGGTATCTAATCCTGTTTGCTCCCCACGCTCTCGCGCCTCAGCGTCAGTTGTCGTCCAGCAATCCGCCTTCGCCACTGGTGTTCTTCCGTATATCTACGCATTTCACCGCTACACACGGAATTCCGATTGCCTCTCCGATACTCAAGACCGGCAGTTTCAAATGCAGGCTATGGGTTAAGCCCATAGTTTTCACATCTGACTTGTCGGCCCGCCTACGCGCCCTTTACACCCAGT
+
FF,,FFFFFFF:FFFFFFF:FFFFFFFFFFFFFFFFFFFFFFFFFFFFFFFFFFFFFFFFFFFFFFF:FFFFFFFFFFFFFFFFFFFFFFFFF:FFFFFFFFFFFFFFFFFFFFFFFFFFFFFFF::FFFFFFFFFFFFFFFFF:FFFFFFFFF:FFFFFFFFFFFFFFFFFFFF:FFFFF:FFF:FFFFFFFFFFF:F,FFFFFFF,FFFFFFFFFFFFFFFFFFFFFFF:,FFFFFFFF:FFFFFFF:
@A00881:241:HJW2NDRXX:1:2128:22878:35070 2:N:0:CGAGAGAA+GATTGGAG
GGTAGCGGACTACTGGGGTATCTAATCCTGTTTGCTCCCCACACTTTCGTGCCTCAATGTCAGTTATCGTCCAGAAAGTCGCCTTCGCCACTGGTGTTCCTCCTAATATCTACGCATTTCACCGCTACACTAGGAATTCCACTTTCCTCTCCGACACTCAAGGGAAGTAGTTTTGGTTGCAGTTCCTCAGTTAAGCCGAGGGATTTCACAACCAACTTGCTCCTCCATCTACGCACCCTTTACACCCAAT
+
FFFFFFFFFFFFFFFFFFFFFFFFFFFFFFFFFFFFFFFFFFFFF:FFFFFFF:FF,FFFFFFFFFFFFFFFFFFFFF:F:FFFFFFFFFFFFFFFFFFFFFFFFFF:FFFFFFFFFFFFF:FFFFFFFFFFFFFFFFFFFFFFF:FFFFFFFFFF:FFFFFFFFFFFFFFFFFF:FF,FFF:FFFFFFFFFFFFFFFFFFFFFFFFFFFFFF,FFFFF,FFFFF:FFFFFFFFFFFFF:FFFFFFFFFF
@A00881:241:HJW2NDRXX:1:2128:11532:35430 2:N:0:CGAGAGAA+GATTGGAG
GGTAGCGGACTACTTGGGTATCTAATCCTGTTTGCTCCCCACGCTTTCGCGCCTCAGCGTCAGTTGTCGTCCAGCAAGCCGCCTTCGCCACTGGTGTTCCTCCGTATATCTACGCATTTCACCGCTACACACGGAATTCCGCTTGCCTCTCCGATACTCAAGATAGACAGTTTCAAATGCAGTTTCCGGGTTGAGCCCGGAGATTTCACATCTGACTTGCCTACCCGCCTACGCGCCCTTTACACCCAGT
+
FF:,F:FFFFFF:FFFFFFFFFFFFFFFFFFFFFFFFFFFFFFFFFFFFFFFFFFFFFFFF,FFFFFFFFFFFFFFFFFF:F:FFFFFFFFFFFFFFFFFFFFFFFFFFFFFFFFFFFFFFFFFFFFFFFFFFFFFFFFFFFFFFFFFFFFFFFFF:FFFFFFFFFFFFFFFFFFF:FFFFFFFFFFFFFF:FFFFFFFFFFFFFFFF::FF:,,FFF:FFFFFFFFFFFF:FFFFF:,FFF:FFFFFFF
@A00881:241:HJW2NDRXX:1:2128:20998:35571 2:N:0:CGAGAGAA+GATTGGAG
GGTAGCGGACTACCTGGGTATCTAATCCTGTTCGATCCCCACGCTTTCGTGCCTCAGCGTCAGACAGAAGCCGGTATGCTGCCTTCGCAATCGGAGTTCTTCGCGATATCTAAGCATTTCACCGCTACACCGCGAATTCCGCATACTTCTCTTCCTCTCGAGCATCCCAGTTTCAACCGCTGGCCGGGGTTGAGCCCCGGGCTTTGACGGCTGACTTAAGGCGCGGCCTACGCCCCCTTTAAACCCAATA
+
FFFFFFFF:FFFFFFFFFFFFFFF::FFFFFFFFFFFFFFFFFFF:FFFFFFFFFFFFFFFFFFFFFFFFFFFFFFFFFFFFFFFFFFFFFFFFFFFFFFFFFFFFFFFFFFFFFFF:FFFFFFFF:FFFFFFFF:FFFFFFFF,FFFFFF,FFFFFFFFFFF:FFFF,FF:FFFFFFFFFFFFFFFFFFF:FFFFFFFFFFF,FFF:FFFFFFFFFFF:FFFFFFFFFFFF,,FFF:FFFFFFFFF,F:
@A00881:241:HJW2NDRXX:1:2128:28339:35728 2:N:0:CGAGAGAA+GATTGGAG
GGTAGCGGACTACCCGGGTATCTAATCCTGTTTGCTCCCCACGCTTTCGAGCCTCAGTGTCAGTTACAGTCCAGTAAGCCGCCTTCGCCACCGGTGTTCCTCCTGATATCTACGCATTTCACCGCTACACCAGGAATTCCGCTTACCCCTCCTGCACTCCAGCACAACAGTCTCAAAAGCACTCCCACAGTTGAGCCATGGGTTTTCACTTCTGACTTGCCACGCCACCTACGCTCCCTTTACACCCAGT
+
FFFFFFFFFFFFFFFFFFFFFFFFFFFFFFFFFFFFFFFFFFFFFFFFFFFFFFFFFFFFFFFFFFFFFFFFFFFFFFFFFFFFFFFFFFFFFFFFFFFFFFF:FFFFFFFFFFFFFFFFFFFFFFFFFFFFFFF,FFFFFFFFFFFFFFFFF:FFFFFFFFFFFFFFFFFF:FFFFFFFFFFFFFFFFFFFFFFFFFF:FFF:FFFFFFFFFFFFFFF:FFFFFFFFFFFFFFFFFFF:FFFFFFFFFF
@A00881:241:HJW2NDRXX:1:2128:20021:36229 2:N:0:CGAGAGAA+GATTGGAG
GGTAGCGGACTACATGGGTATCTAATCCTGTTTGCTCCCCACGCTCTCGCGCCTCAGCGTCAGTTGTCGTCCAGCAATCCGCCTTCGCCACTGGTGTTCTTCCGTATATCTACGCATTTCACCGCTACACACGGAATTCCGATTGCCTCTCCGATACTCAAGACCGGCAGTTTCAAATGCAGGCTCTGGGTTAAGCCCATAGTTTTCACATCTGACTTGCCATCCCGCCTACGCTCCCTTTACACCCAGT
+
FF::FFFF,FFFFFF:FF,F:FFFFFF:FFFFFFFFFFFFFFFFFFFFFFFFFFFFFFFFFFFFFFFFFFFFFFFFFFFFFFFFFFFFFFFFFFFFFFFFFFFFFFFFFFF,FFFFFFFFFFFFFFFFFF:FF:FFFFFFFFFFFFFFFFFFFFFF:FFFFFFFFFFFFFFFFFFFFFF:FFFFF,FF:FFF,FFFF:FFFFFFFFFF:FFFFF::FFFF,FFFF:FFFFFFFFFFFFFF:FF:FFFFFF
@A00881:241:HJW2NDRXX:1:2128:28709:36338 2:N:0:CGAGAGAA+GATTGGAG
GGTAGCGGACTACTCGGGTATCTAATCCTGTTTGCTCCCCACGCTTTCGTGACTCAGCGTCAGTAACAGTCCAGTAAGCCGCCTTCGCCACCGGTGTTCTTCCCAATATCTACGCATTTCACCGCTACACTGGGAATTCCGCTTACCTCTCCTGCACTCTAGTTATACAGTTTCTCATGCAGGCCGGAGTTGAGCCCCGACATTTCACATGTGACTTGCATAACCGCCTACTCACCCTTTACACCCAGTA
+
FFFFFFFFFFFFFFFFFFFFFFFFFFFFFFFFFFFFFFFFFFFFFFFFFFFFFFFFFFFFFFFFFFFFFFFFFFFFFFFFFFFFFFFFFFFFFFFFFFFFFFFFFFFFFFFFFFFFFFFFFFFFFFFFFFFFFFFFFFFFFFFFFFFFFFFFFFFFFFFFFFFFFFFFFFFFFFFFFFFFFFFFFFFFFFFFFFFFFFFFFFFFFFFFFFFFFFFFFFFFFFFFFF,FFFFFFFFFFFFFFFFFF::FFF
@A00881:241:HJW2NDRXX:1:2128:21621:36401 2:N:0:CGAGAGAA+GATTGGAG
GGTAGCGGACTACTGGGGTATCTAATCCTGTTTGCTCCCCACGCTCTCGCGCCTCAGCGTCAGTTGTCGTCCAGCAATCCGCCTTCGCCACTGGTGTTCTTCCGTATATCTACGCATTTCACCGCTACACACGGAATTCCGATTGCCTCTCCGATACTCAAGACCGGCAGTTTCAAATGCAGGCTATGGGTTAAGCCCATAGTTTTCACATCTGACTTGTCGGCCCGCCTACGCGCCCTTTACACCCAGT
+
:FFFFFFFFFFFFFFFFFFFFFFFFFFFFFFFFFFFFFFFFFFFFFFFFFFFFFFFFFFFFFFFF:FFFFFFFFFF:FFFFFFFFFFFFFFFFFFFFFFFFFFFFFFFFFFFFFFFFFFFFFFFFFFFFFFFFFF:FFFFFFFF:FFFFFFFFFFFFFFFFFFFFF:FFFFFFFFFFFFFFFFFFFFFFFFF:FFFFF:FFFFFFFFFF,FFFFFFFFFFFFFFFFFF:FFFFF:FFFFFFFFFFFFFFF
@A00881:241:HJW2NDRXX:1:2128:18014:36479 2:N:0:CGAGAGAA+GATTGGAG
GGTAGCGGACTACGTGGGTATCTAATCCTGTTTGCTCCCCACGCTTTCGAGCCTCAACGTCAGTTACCGTCCAGCAGGCCGCCTTCGCCACTGGTGTTCTTCCTAATATCTACGCATTTCACCGCTACACTAGGAATTCCGCCTGCCTCTCCGGCACTCCAGCACCACAGTTTCCAAAGCAGTCCCCGCGTTAAGCGCCGGGCGTTCACTTCAGACTTGCCATGCCGTCTACGCTCCCGTTACACCCAGT
+
FF:,FFFFFF:FFFFFFFFFFFFFFFFFFFFFFFFFFFFFFFFFFFF:FFFFFFFFFFFFFF:FFFFFFFFFFFFF:FFFFFFFFFF:FFFFFFFFFFFFFF:FFFFFFFFFFFFFF:FFFFFFFFFFF,FFFFF:FFFFFF,FFFFFFFFFFFFFFFFFFFF,FFFFFFFFFFF:FFFFFFFF:FFFF:FFFF:FFF:FFFF,FFFFFFFFFFFFFFFFFFFFF:FFFF:FF,FFF:,F:F::F:F,FF
@A00881:241:HJW2NDRXX:1:2128:21061:36620 2:N:0:CGAGAGAA+GATTGGAG
GGTAGCGGACTACCAGGGTATCTAATCCTGTTTGCTCCCCACGCTTTCGTGTATGAGCGTCAGTGGCCTCCCAGGGGGCTGCCTTCGCCTTCGGTGTTCTTCCACATATCTACGCATTTCACTGCTACACGTGGAATTCCACCCCCCTCTGAGACACTCTAGTTCGACAGTCACATAGGACCCTCCCAGGTTAAGCCCGGGGATTTCACCTCTGTCTTATCGAACCGCCTGCACACCCTTTACGCCCAGT
+
FFFFFFFFFFFFFFFFFFFFFFFFFFFFFFFFFFFFFFFFFFFFFFFFFFFFFFFFFFFFFFFFFFFFFFFFFFFFFFFFFFFFFFFFFFFFFFFFFFFFFFFFFFFFFFFFFFFFFFFFFFFFFFFFFF:FFFFFFFFFFFFF:FFFFFFFFFFFFFFFFFFFFFFFFFFFFFFFFFF:FFFFFFFFFFFFFFFFFFFFFFFFFFFFFFFFFF:FFF:FFFFFFFFFFFFF:FFFFFFFFFFFF:FFFF
@A00881:241:HJW2NDRXX:1:2128:28447:36824 2:N:0:CGAGAGAA+GATTGGAG
GGTAGCGGACTACCCGGGTATCTAATCCTGTTTGCTCCCCACGCTCTCGCGCCTCAGCGTCAGTTGTCGTCCAGCAATCCGCCTTCGCCACTGGTGTTCTTCCGTATATCTACGCATTTCACCGCTACACACGGAATTCCGATTGCCTCTCCGATACTCAAGACTGGCAGTTTCAAATGCAGGCCATGGGTTAAGCCCATGGTTTTCACATCTGACTTGTCTGCCCGCCTACGCGCCCTTTACACCCAGT
+
FF,:FFFFFFF:FFFFFFFFFFFFFFFFFFFFFFFFFFFFFFFFFFFFFFFFFFFFFFFFFFFFFFF:FFFFFFF::FFFFFFFFF,FFFFFFFFFFFFFFFFFFFFFFFFFFFFF:FFFF:FFFFFFFFFFFFFFFFFF:F:FF:FFFFFF:FFFFFFFFF:FFFFFFFFFFFFFFFFFFFFFFFFF:,FFFFFFFFFFFF,FFFF,FFFFFFFFFFFF:FF,FFFFFFFFFFFF,FF,FFFFFFFFFF
@A00881:241:HJW2NDRXX:1:2129:31304:1282 2:N:0:CGAGAGAA+GATTGGAG
GGTAGCGGACTACGGGGGTATCTAATCCTGTTTGCTCCCCACGCTTTCGAGCCTCAGCGTCAGTTATCGTCCAGCAGGCCGCCTTCGCCACCGGTGTTCCTCCTGATATCTACGCATTTCACCGCTACACCAGGAATTCCGCCTGCCCCTCCGACACTCAAGCACGACAGTTTCCAGTGCAGTACCGTGGTTGGGCCACGGGCTTTCACACCGGACTTGACGCGCCGCCTGCGCTCCCTTTACACCCAGT
+
FF:FFFFFFFFFFFFFFFFFFFFFFFFFFF:FFFFFFFFFFFF:FFFFF:FFFFFFFFFFFFFF:FFFFFFFFFFFF:FFFFFFFFFFFFFFFFFFFFFF,FFF,FFFFFFFFFFFFFFFFFFFF:FF:FFFFFFF:F:FFFFFF:F,FFFFFFFFF:FFF:FFFFFFFF:FFFFFFFFFFFFF:FFFFF:FFFFF,FFFFFFFFFFFFFFFF:FFFFF,FFFFF:,FFF:FF,:FFFFF:FFFFF:FFF
@A00881:241:HJW2NDRXX:1:2129:26856:1783 2:N:0:CGAGAGAA+GATTGGAG
GGTAGCGGACTACTCGGGTATCTAATCCTGTTTGCTCCCCACGCTTTCGAGCCTCAGCGTCAGTTAAAGCCCAGCAGGCCGCCTTCGCCACTGATGTTCCTCCTAATATCTACGCATTTCACCGCTACACTAGGAATTCCGCTTACCTCTACTTCACTCAAGATCTTCAGTTTCAAATGCAGTTTATGGGTTGAGCCCATAATTTTCACATCTGACTTAAAGTCCCGCCTACACTCCCTTTACACCCAGT
+
FF,F:F:FFF:FFFFF:F:FFF::F:FF:F:F:,FFFFFFFFFF::FF,FFFFFFFFFFFFFF,FFFFFFFFFFFFFFFF:FF,FFFFFFFFFF:F,FFF:FFFFFFFFFFFF:FFFFFFFFFFFFFF:F,FFFFFFFFFFF,FFFFFFF:F,FFFFFF:FFFFFFFF,FFFF:F:FFFFFFFFFFFFFFFFFFF:FF:FFFFF,F:FFF:FFFFFF:,,:FFF,FFFFF,FFFFFFFFFF,FFF,FFFF
@A00881:241:HJW2NDRXX:1:2129:30653:2253 2:N:0:CGAGAGAA+GATTGGAG
GGTAGCGGACTACGTGGGTATCTAATCCTGTTCGATACCCACGCTTTCGTGCTTCAGCGTCAGTAGGGCGCCGGTACGCTGCCTTCGCAATCGGAGTTCTGCGTGATATCTATGCATTTCACCGCTACACCACACATTCCGCGTACTTCTCGCCCACTCAAGACCACCAGTTTCAACGGCTCGACGGGGTTGAGCCCCGCAATTTTACCGCTGACTTGGCAGTCCGCCTACGCACCCTTTAAAGCCAATA
+
FF::FFFFFFF,FFFFFFFFFFFFFFFFFFFFFFFF:FFFFFFF:FFFFFFFFFFFFFFFFFFFFFFFFFFFFFFFFFFFFFFFF:FFFFFFFFFFFFFFFFFFFF:FFFFFFFFFFFFF:FFFFFFFFFF,FFFFFFFFFFFFFFFFFF:FFFF:FF:FFFFFF:,F,FFFFFFFFFFFFFFFFF,F:FFFFFFFFFFFFFF:FFF::,,F:,,FFFFFFFFFFFFFFFF:FFFFFF,FFFF,F:F,FF
@A00881:241:HJW2NDRXX:1:2129:31286:2879 2:N:0:CGAGAGAA+GATTGGAG
GGTAGCGGACTACCCGGGTATCTAATCCTGTTTGCTCCCCACGCTTTCGAGCCTCAACGTCAGTTACCGTCCAGCAGGCCGCCTTCGCCACTGGTGTTCTTCCTAATATCTACGCATTTCACCGCTACACTAGGAATTCCGCCTGCCTCTCCGGCACTCCAGCACCACAGTTTCCAAAGCAGTCCCCGCGTTAAGCGCCGGGCTTTCACTTCAGACTTGCCATGCCGTCTACGCTCCCTTTACACCCAGA
+
FFFFFFFFFFFFFFFFFFFFFFFFFFFFFFFFFFFFFFFFFFFFFFFFFFFFFFFFFFFFFFFFFFFFFFFFFFFFFFFFFFFFFFFFFFFFFFFFFFFFFFFFFFFFFFFFFFFFFFFFFFFFFFFFFFF,FFF:FFFFFF:FFFFFFFFFFFFFFFFFFFFFFFFFFFFFFFFFFFFFFFFFFFFFFFFFFFFFFFFFFFFFFFFFF:FFFFFFFFFFF:FFFFFFFFFFFFFF:FFFFFFFF:FFF,
@A00881:241:HJW2NDRXX:1:2129:30101:3270 2:N:0:CGAGAGAA+GATTGGAG
GGTAGCGGACTACTGGGGTATCTAATCCTGTTTGCTCCCCACGCTTTCGCGCCTCACCGTCAGTTGTCGTCCAGTAATCCGCCTTCGCCACTGGTGTTCTTCCTTATATCTACGCATTTCACCGCTACACAAGGAATTCCGATTACCTCTCCGATACTCAAGACCCGCAGTTTCAAATGCAGTTCCAGGGTTGAGCCCTGGGATTTCACATCTGACTTGCAGGCCCGGCTGCACGCCCTTTACACCCAGT
+
FFFFFFFFFFFFFFFFFFFFFFFFFFFFFFFFFFFFFFFFFFFFFFFFFFFFFFFFFFFFFFFFFFFFFFFFFFFFFFFFFFFFFFFFFFFFFFFFFFFFFFFFFFFFFFFFFFFFFFFFFFFFFFFFFFF,FFFFFFFFFFFFFFFFFFFFFF::FFFFFFFFFFFFFFFFFFFFFFFFFFFFFFFFFFFFFFFF,F:FFFFFFFFFFFFFFF:FFFFF:FFFFFFFFFFFFFFFFFFFFFFFFFFFFF
@A00881:241:HJW2NDRXX:1:2129:29776:3302 2:N:0:CGAGAGAA+GATTGGAG
GGTAGCGGACTACGAGGGTATCTAATCCTGTTTGCTCCCCACACTTTCGTGCCTCAATGTCAGTTATCGTCCAGAAAGTCGCCTTCGCCACTGGTGTTCCTCCTAATATCTACGCATTTCACCGCTACACTAGGAATTCCACTTTCCTCTCCGACACTCAAGGGAAGTAGTTTTGGTTGCAGTTCCTCAGTTAAGCCGAGGGATTTCACAACCAACTTGCTCCTCCATCTACGCACCCTTTACACCCAAT
+
FFFFFFFFFFFFFFFFFFFFFFFFFFFFFFFFFFFFFFFFFFFFFFFFFFFFFFFFFFFFFFFFFFFFFFFFFFFFFFFFFFFFFFFFFFFFFFFFFFFFFFFFFFFFFFFFFFFFFFFFFFFFFFFFFFF:FFFFFFFFFF::FFFFF:FFFFFFFFFFFFFFFFFF:FFF:FFFFFFFFFFFFFFFFFFF,FFFFFFFFFF:FFFFFFFFFFFFFFFFFFFFFFFFFFF:FF::FFF:FFFFFFFFFF
@A00881:241:HJW2NDRXX:1:2129:15609:3537 2:N:0:CGAGAGAA+GATTGGAG
GGTAGCGGACTACTGGGGTATCTAATCCTGTTTGCTCCCCACGCTTTCGCGCCTCAGCGTCAGTTCCAGTCCAGAAAGCCGCCTTCGCCACTGGTGTTCCTACCGATCTCTACGCATTTCACCGCTACACCGGTAATTCCGCTTTCCTCTCCTGCACTCCAGCCCAGCAGTATCATGGGCACTTCCCACATTCAATGCGGGACTTTCACCCCTGACTTACCAGGCCGCCTACGCGCCCTTTACGCCCAAT
+
FFFFFFFFFFFFFFFFFFFFFFFF:FFFFFFFFFFFFFFFFFFF:FFFFFFFFFFFFFFFFFFFFFFFFFFFFFFFFFFFFFFFFFFFFFFFFFFFFFFFFFFFFFFFFFFFFFFFFFFFFFFFFFFFFFFFF:F:FFFFFFF,FFFFFFFFFFFFFFFFFFFFFFFFFFFFFF,FFFFF,FFFFFFF:FFF,FF,FFFFFFFFFFF:FFF,FFFFFFFFFFFFFFFFFFFFFFFFFFFF:FFFFFFFFF
@A00881:241:HJW2NDRXX:1:2129:5819:3615 2:N:0:CGAGAGAA+GATTGGAG
GGTAGCGGACTACTCGGGTATCTAATCCTGTTTGCTCCCCACGCTTTCGCGCCTCAGCGTCAGTTGTCGTCCAGCAAGCCGCCTTCGCCACTGGTGTTCCTCCTAATATCTACGCATTTCACCGCTACACTAGGAATTCCGCTTGCCTCTCCGATACTCAAGGACTACAGTTTCAAATGCAGCCCCGGGGTTGAGCCCCGGTAATTCACATCTGACTTGCAGTTCCGCCTACACGCCATATCCACCCAGT
+
FF,,FFFF:FF,,F,FFFFFFFFF:F,FFFFF:FF:FFFFFFFF,FF:FFFFF:FFFFFF:FFFFFFFFFFFFFFFF:FFFFFFFFFFF:FFFFFF:FFFFFFF,FFFFF:FFFF,::FFFFF:,FFFFFF,F:FFFFFFFFF::FF,F:FFFFF,FFFFFF:FFFFF:,F:,,FFF:FFF,FF,:F:F,F:FFF:F:FFFFF:F:FFFFF:FFF::FFFFF,FFFFFFFFFF:FF:,,,,:,,FFFF,:
@A00881:241:HJW2NDRXX:1:2129:27679:3646 2:N:0:CGAGAGAA+GATTGGAG
GGTAGCGGACTACCCGGGTATCTAATCCTGTTCGATACCCACGCTTTCGTGCTTCAGCGTCAGTTGGGCGCCGGTGCGCTGCCTTCGCAATCGGAGTTCTGCGTGATATCTATGCATTTCACCGCTACACCACGCATTCCGCGCACTTCTCGCCCACTCAAGCGCCCCAGTTTCAACGGCGGCGGAAGGTTGAGCCCCCCGGTTTGACCGCTGACTTGAGGCGCCGCCTACGCACCCTTTAAACCCAATA
+
FFFFFFFFFFFFFFFFFFFFFFFFFFFFFFFFFFFFFFFFFFFFFFFFFFFFFFFFFFFFFFFFFFFFFFFFFFFFFFFFFFFFFFFFFFFFFFFFFFFFFFF,FFFFFFFFFFFFFFFFFFFFFF:FFFFFFFFFFFFFFFFF,FFFFFFFFFFFFFFFFF,FF:FF,,FFFFFFFFFFFFF:FFFFF:FFFFFFFFFF:FFFFFFFFFFF:F,F:FFF,FFF,FF,FFFFF:FF,FF,F:,FFFF:F,
@A00881:241:HJW2NDRXX:1:2129:13621:3756 2:N:0:CGAGAGAA+GATTGGAG
GGTAGCGGACTACTCGGGTATCTAATCCTGTTCGATACCCACGCTTTCGTGCTTCAGCGTCAGTTGGGCGCCGGTGCGCTGCCTTCGCAATCGGAGTTCTGCGTGATATCTATGCATTTCACCGCTACACCACGCATTCCGCGCACTTCTCGCCCACTCAAGCGCCCCAGTTTCAACGGCGGCGGAAGGTTGAGCCCCCCGGTTTGACCGCTGACTTGAGGCGCCGCCTACGCACCCTTTAAACCCAATA
+
FFFFFFFFFFFFFFFFFFFFFFFFFFFFFFFFFFFFFF:FFFFFFFFFFFFFFFFFFFFFFFFFFFFFFFFFFFFFFFFFFFFFFFFFFFFFFFFFFFFFFFFFFFFFF:FFFFFFFFFFFFFFFFFFFFFFFFFFFFFFFFFFFFFFFFFFFFFFFFFFFFFFFFFFFFFFFFF:FFFFFFFFFFFFFFFFFFFFFFFFFFFFFFFFFFFFFFFFFFFFFFFFFFFFFFFFFFFFFFFFFFFFFFFFFF
@A00881:241:HJW2NDRXX:1:2129:10411:3991 2:N:0:CGAGAGAA+GATTGGAG
GGTAGCGGACTACAGGGGTATCTAATCCTGTTTGCTCCCCACGCCTTCGAGCCTCAACGTCAGTTGCCGTCCAGCAGGCCGCCTTCGCCACTGGTGTTCCTCCTAATATCTACGCATTTCACCGCTACACTAGGAATTCCGCCTGCCTCTCCGGCACTCCAGCTTAACAGTTTCCAGAGCAGCTCCGGGGTTAAGCCCCGGCATTTCTCTCCAGACTTGTTAAGCCGTCTGCGCTCCCTTTACACCCAGT
+
FF,,FFFFFFFFF:FFFF::FFF:FFFFFFFFFFFFFFFFFFFFFFFFFFFFFFFFFFF:FFF:FFFFFFFFFFFFFFFFFFFF:FFFF:FFFFFFFFFFFFFF,FF:FFFFFFFFFFFFFFFFFFFFFFF,FFFFFFFFFFFF:FFFFFFFFFF:FFFFFFFFF:FFFFFFFFFFFFFFFFFFFFFFFFF,FFFF:F:FFF,FFFF,FFFF,FFFFF::F,FFFFFFFFFFFFFFFFFFFFFFFFF,FF
@A00881:241:HJW2NDRXX:1:2129:23701:4147 2:N:0:CGAGAGAA+GATTGGAG
GGTAGCGGACTACTCGGGTATCTAATCCTGTTTGCTCCCCACGCTTTCGCGCCTCAGCGTCAGTTGTCGTCCAGCAAGCCGCCTTCGCCACTGGTGTTCCTCCGTATATCTACGCATTTCACCGCTACACACGGAATTCCGCTTGCCTCTCCGATACTCAAGACACACAGTTTCAAATGCAGTTTCCGGGTTAAGCCCGGAGATTTCACATCTGACTTGCATGCCCGCCTACGCGCCCTTTACACCCAGT
+
FFFFFFFFFFFFFFFFFFFFFFFFFFFFFFFFFFFFFFFFFFFFFFFFFFFFFFFFFFFFFFFFFFFFFFFFFFFF:FFFFFFFFFFFFFFFFFFFFFFFFFFFFFFFFFFFFFFFFFFFFFFFFFFFFFFFFFFFFFFFFFFFFFFFFFFFFFFFFFFFFFFFFFFFFFFFFFFFFFFFFFFFFFFFFFFFFFFFFFFF:FFFFFFFFFFFFFFFFFFFFFF:FFFFFF:FFF:FFFFF:FF,FFFFFF
@A00881:241:HJW2NDRXX:1:2129:18186:4899 2:N:0:CGAGAGAA+GATTGGAG
GGTAGCGGACTACAGGGGTATCTAATCCTGTTTGCTCCCCACGCTTTCGAGCCTCAACGTCAGTTACCGTCCAGTAAGCCGCCTTCGCCACTGGTGTTCCTCCTAATATCTACGCATTTCACCGCTACACTAGGAATTCCGCTTACCCCTCCGGTACTCAAGCCTTACAGTTTCCAAAGCAGTCCCACAGTTGAGCCGTGGGTTTTCACTCCAGACTTGCAATGCCGTCTGCGCTCCCTTTACACCCAGT
+
FFFFFFFFFFFFFFFFFFFF:FFFFFFFFFFFFFFFFFFF:FFFFFFFFFFFFFFF:FFFFFFFFFFFFFFF,FFFFFFFFFF:FFFFFFFFFFFF:FFF:FFF:FFFFFFFFFFFFFFFFFFFFFFFFF,FFFFFFFFFFFFFFFFFFFFFFFFFFFFFFFFFFFFFFFFFFFFFFFFFFFFFFFFFFFFFFFFFFFFFFFFF,FFFFFFFFFFFFF:FFFFFFFFFFF:FFFFFFFFFFFFFF:FFF:
@A00881:241:HJW2NDRXX:1:2129:10502:5368 2:N:0:CGAGAGAA+GATTGGAG
GGTAGCGGACTACTTGGGTATCTAATCCTGTTTGCTCCCCACGCTTTCGAGCCTCAGCGTCAGTAAAAGCCCAGCAAGCCGCCTTCGCCACCGGTGTTCCTCCAAATATCTACGCATTTCACCGCTACACTTGGAATTCCGCTTGCCTCTGCTTCACTCAAGAAAAACAGTTTCAAAAGCAGGTTATGGGTTAAGCCCATAATTTTCACTTCTGACTTGCTTTCCCGACTGCACTCCCTTTACACCCAGT
+
F,FFFFFFFFFFFFFFFFFFFFFFFFFFFFFFFFFFFFFFFFFFFFFFFFFFFFFF:FFFFFFFFFFFFFFFFFFFFFFFFFFFFFFFFFFFFFFF:FFFFFFFFFFFFFFFFFFFFFFFFFFFFFFFFFFFFFFFFFFFFFFF,FFFFFFF:FFFFFFFFFFF,FFFFFFFFFFFFFFFFFFFFFFFFFFFFFFFFF:,,FFFFFFFFFFF:FFFF:FFF:F:FFF,FFFFFFFFFF:FFFFFF::FFF
@A00881:241:HJW2NDRXX:1:2129:11415:5729 2:N:0:CGAGAGAA+GATTGGAG
GGTAGCGGACTACAAGGGTATCTAATCCTGTTTGCTCCCCACGCTCTCGCGCCTCAGCGTCAGTTGTCGTCCAGCAATCCGCCTTCGCCACTGGTGTTCTTCCGTATATCTACGCATTTCACCGCTACACACGGAATTCCGATTGCCTCTCCGATACTCAAGACCAGCAGTTTCAAATGCAGGCTATGGGTTAAGCCCATAGTTTTCACATCTGACTTGTCGGCCCGCCTACGCGCCCTTTACACCCAGT
+
FFFFFFFFFFFFFFFFFFFFFFFFFFFFFFFFFFFFFFFFFFFFFFFFFFFFFFFFFFFFF:FFFFFFFFFFFFFFFFFFFFFFFFFFFFFFFFFFFFFFF:FFFFFFFFFFFFFFF:FF,FFFFFFFFFFFFFFFFFFFFFFFFFFFFFFFFFFFFFFFFFFFFF:FFFFFFFFFFFFF:FFFF::FFFF::FFFFFFFFFFFFF::FFFFF:,FFFFFFFFFFFFF:F:FFFFFFFFFFFF:FFFFFF
@A00881:241:HJW2NDRXX:1:2129:32009:5760 2:N:0:CGAGAGAA+GATTGGAG
GGTAGCGGACTACTAGGGTATCTAATCCTGTTTGCTCCCCACGCCTTCGAGCCTCAACGTCAGTTGCCGTCCAGTAAGCCGCCTTCGCCACTGGTGTTCCTCCTCATCTCTACGCATTTCTCCGCTACACTAGGACTTCCGCTTACCTCTCCGGCACTCAAGCGCGACAGTTTCCAGAGCAGCTCCGGGGTTAAGCCCCGGCCGTTCACTCCAGACTTGCTAAGCCGTCTCCGCTCCCTTTACACCCAGT
+
FF,:FFFF,FFFFFFFFFF,F:FFF:F:::FFFF:FFFFFFFFFFFFFFFFFFFFFF,FFFFFFFFFFFFF:FFF:FF:F:FF,::FFF:FFFF,FFF::F:FF,FF:FFFFFF,:::FF,FFF:FF,FFF,FFFFFFF:FFF:FFFFFFF:FF,,:FFF::F,FF:FFFF,F:,,F:FFF:FFFFF:FFF,F,FFF:FF:F,,FFF,FFF:FFFFFFF,F,:FF,,FF:,F,,FFFFF,F,FF:FF,FF
@A00881:241:HJW2NDRXX:1:2129:18656:5807 2:N:0:CGAGAGAA+GATTGGAG
GGTAGCGGACTACAAGGGTATCTAATCCTGTTTGCTCCCCACGCTTTCGAGCCTCAGCGTCAGTTATCGTCCAGCAGGCCGCCTTCGCCACCGGTGTTCCTCCTGATATCTACGCATTTCACCGCTACACCAGGAATTCCGCCTGCCCCTCCGACCCTCAAGCACGACAGTTTCCAGTGCAGTACCGTGGTTGGGCCACGGGCTTTCACACCGGACTTGCCGCGCCGCCTGCGCTCCCTTTACACCCAGT
+
FF,,FFFFFFFFFFFFFFFFFFFFFFFFFFFFFFFFFFFFFFFFFFFFFFFFFFFFFF:FFFFFFFFFFFFFFFFFFFFFFFFFFFF:FFFFFFF:FFFFFFFFFFFFFFFFFFFF:FFFFFFFFFFFFFF:FFFFFFFFFFFFFFFFFFFFFFF,FFFFFFFFFFFFFFFFFFFFF:F,FFFFFFFFFFFFF:FFFFFFFFFFFFFFFFFFFFFF:FF:FFFF:FFFFFFFFFF,FFFFF:FFFF::FF
@A00881:241:HJW2NDRXX:1:2129:23231:5807 2:N:0:CGAGAGAA+GATTGGAG
GGTAGCGGACTACGAGGGTATCTAATCCTGTTTGCTCCCCACGCTTTCGTGTCTCAGCGTCAGTTGTCGTCCAGTAATCCGCCTTCGCCACTGGTGTTCCTCCCGATCTCTGCGCATTTCACCGCTACACCGGGAATTCCGATTACCCCTCCGACTCTCAAGAAACGCAGTTTCAAGTGCAGCTCAGAGGTGGAGCCTCTGCATTTCACACCTGACTTGCATCCCCGCCTACTCACCCTTTACACCCAGT
+
FF,:F:FFFFFFFFFFFF,FF:FFFFFF,F,FFFFFFFFFFFF:FFFFFFFFFFFFFFFFFFFFFFFF:FFFFFF,,FFFFFFF:FFFFFFFFFFF::FFFFFFFFFFFFFFFFFFFFFFFFFFFFFF,FFFFFFFF,FFFF,FFFFFFFF::FFFFFFFFFFFFFFFFF,FFFF,FFFFFFFFFFF:F:F,FFFFFFFFFF,FFF:FFFFFF:F,FFFF,FF,FFFFFF,:FFF,F::FFFFF:F,,:F
@A00881:241:HJW2NDRXX:1:2129:19334:5854 2:N:0:CGAGAGAA+GATTGGAG
GGTAGCGGACTACCCGGGTATCTAATCCTGTTTGCTCCCCACGCTTTCGCGCCTCAGCGTCAGTTGTCGTCCAGCAAGCCGCCTTCGCCACTGGTGTTCCTCCTAATATCTACGCATTTCACCGCTACACTAGGAATTCCGCTTGCCTCTCCGATACTCAAGGACTACAGTTTCAAATGCAGCCCCGGGGTTGAGCCCCGGTCTTTCACATCTGACTTGTAGTTCCGCCTACACGCCCTTTACACCCAGT
+
FF,:FFFFFFFFFFFFFFFFFFFFFFFFFFFFFFFFFFFFFFFFFFFFFFFFFFFFFFFFFFF:FFFFFFFF:FF:FFFFFFF:FFFFFFFFFFFFFFFFFFFFFFFF:FFFFFFFF,FFFFFFFFF:F:FFFFF:FFFFFFFFFFFFFFFFFFFFFFFFFFFF:FFFFFFFFFFFFFF:FFFFFFFFFFFFFFFF:FFFF:,FFFFFF::FFFF:FFFFFFFFFFFFFF:FFFFFFFFFFFFFFFFFFF
@A00881:241:HJW2NDRXX:1:2129:21884:6042 2:N:0:CGAGAGAA+GATTGGAG
GGTAGCGGACTACATGGGTATCTAATCCTGTTTGCTCCCCACGCTCTCGCGCCTCAGCGTCAGTTGTCGTCCAGCAATCCGCCTTCGCCACTGGTGTTCTTCCGTATATCTACGCATTTCACCGCTACACACGGAATTCCGATTGCCTCTCCGATACTCAAGACTGGCAGTTTCAAATGCAGGCCATGGGTTAAGCCCATGGTTTTCACATCTGACTTGTCAGCCCGCCTACGCGCCCTTTACACCCAGT
+
FFFFFFFFFFFFFFFFFFFFFFFFFFFFFFFFFFFFFFFFFFFFFFFFFFFFFFFFFFFFFFFFFFFFFFFFFFFFFFFFFFFFFFFFFFFFFFFFFFFFFFFFFFFFFFFFFFFFFFFFFFFFFFFFFFFFFFF,F:FFFFFFFFFFFFFFFF,FFFFFFFFFFFFFFFFFFFFFFFFFFFFFFFFFFFFF:::FFFFFFFFFFFFFFFFFF:FFFF:FFFFFFFFFFFFFFF:FFFFFFFFFFFFFFF
@A00881:241:HJW2NDRXX:1:2129:18340:6104 2:N:0:CGAGAGAA+GATTGGAG
GGTAGCGGACTACATGGGTATCTAATCCTGTTTGCTCCCCACGCTTTCGCGCCTCAGCGTCAGTTGTCGTCCAGCAAGCCGCCTTCGCCACTGGTGTTCCTCCGTATATCTACGCATTTCACCGCTACACACGGAATTCCGCTTGCCTCTCCGATACTCAAGACCATCAGTTTCAAATGCAGGCCATGGGTTAAGCCCATGGTTTTCACATCTGACTTGACAGCCCGCCTACGCGCCCTTTACACCCAGT
+
FFFFFFFFFFFFFFFFFFFFFFFFFFFFFFF:FFFFFFFFFFFFFFFFFFFFFFFFFFFFFFFFFFFFFFFFFFFFFFFFFFFFFFFFFFFFFFFFFFFFFFFFFFFFFFF:FFFFFFFFFFFFF:FFFFFFFFFF:FFFFFFFFFFFFFFFFFFFFFFFFFFFFFFFFFF:FF:FF:FFFFFFFFFFFFFFFFFFFFFFFFF,FFFFFFFFFFFF:FF:FFFFFFFFFFFFFFF:FFF:FFFFFFFFFF
@A00881:241:HJW2NDRXX:1:2129:20211:6183 2:N:0:CGAGAGAA+GATTGGAG
GGTAGCGGACTACGTGGGTATCTAATCCTGTTCGATACCCACGCCTTCGTGCTTCAGCGTCAGTCGGGCGCCGGTACGCTGCCTTCGCAATCGGAGTTCTGCGTGATCTCTATGCATTTCACCGCTACACCACGCATTCCGCGTACTTCTCGCCCACTCGAGTCAGCCAGTTTCAACGGCTCGGCGAGGTTGAGCCCCGCACTTTTACCGCTGACTTAACAGACCGCCTACGCACCCTTTCATCCCAATA
+
FF:FFFFF:F:FFF:FFF::FFF,FFFF:F:FFFFFFFFFFFFFFFFFFFFFFFFFFFFFFFFFFFFFFFFFFFFFFFF:FFF::FFFFFFFFFFFFFFFFFFFFFF,FFF,FFFFF,FFFFFFFF,FFFFF:FF,FFFFFFF:F:FFFFF:FFFF:FFF,F,FF::FFFFFF:FFFFFFF::FFF:FF,F:FFF,F:FFF,:,:FFFFFF,FFFFFFF:FFF:FFFFF,:FFFFF:FFFF:,FFF::F:
@A00881:241:HJW2NDRXX:1:2129:18774:6511 2:N:0:CGAGAGAA+GATTGGAG
GGTAGCGGACTACATGGGTATCTAATCCTGTTTGCTCCCCACGCCTTCGAGCCTCAACGTCAGTTACAGTCCAGTAAGCCGCCTTCGCCACTGGTGTTCCTCCTAATATCTACGCATTTCACCGCTACACTAGGAATTCCACTTACCTCTCCTGCACTCCAGCTGAACAGTTTCCAAAGCAGTCCCGGGGTTGAGCCCCGGGCTTTCACTTCAGACTTGCCCTGCCGTCTACGCTCCCTTTACACCCAAT
+
:F,,FFFFFFFFFFFFFFFFFFFFFFFFFFFFFFFFFFFFFFFF,FFFFFFFFFFFFFFFFFFFFFFFFFFFFF:F:FFFFFFFFFF:FFFFFFFFFFFFFFFFFFFFFFFFFFFFF:FFFFFFFFFFFFF,FFF,FFFFFFFF,FFFFFFFFFFFFFFFFF:F,:FFFFFFFFFF:FFFFFFFFFFFFFFFF::FFFFFF,F:FFFFFF,F:FFFFFFF::FFFFF:FFFFFFFF,F:FFFFFFFFFFF
@A00881:241:HJW2NDRXX:1:2129:17734:6590 2:N:0:CGAGAGAA+GATTGGAG
GGTAGCGGACTACTCGGGTATCTAATCCTGTTTGCTCCCCACGCTTTCGAGCCTCAGCGTCAGTAAAAGCCCAGCAGGCCGCCTTCTCCACTGATGTTCCTCCTAATATCTACGCATTTCACCGCTACACTAGGAATTCCGCCTGCCTCTACTTCACGCAAGAACAGCAGTTTTATGTGCAGTCTATGGGTTAAGCCCATAGGTTTCACACCTAACTTACCATCCCGCCTACACTCCCTTTACACCCAGT
+
FF,:FFF,,FFFFFFF:F:F,FFFFF,F:FF:FF:FFF:F:F:FFFFFF:F:,FF:,FF:::FFFFF:FF:FFF,,FFFFF:F,::,,F:F:FFFFFF:FFFF,:,:,FFF:FFFF,,:FFF,FF,F,,FFF:FF,F:,FF:FFF:,F,,,FFFF:,,,FFFF,FF,,FFF::,,FFFF:FFFFFFFF,FFF:FF,,:FFFFF,,FF:,FFF:FF:,FF::,,F,F:,:,FF,FFF:F,FF:FFFF:,FF
@A00881:241:HJW2NDRXX:1:2129:8006:6621 2:N:0:CGAGAGAA+GATTGGAG
GGTAGCGGACTACTCGGGTATCTAATCCTGTTTGCTCCCCACGCCTTCGAGCCTCAACGTCAGTCTCAGTCCAGTAAGCCGCCTTCGCCACCGGTGTTCCTCCTAATATCTACGCATTTCACCGCTACACACGGAATTCCGATTGCCTCTCCGATACTCAAGAACCGCAGTTTCAAATGCAGGCCATGGGTTAAGCCCATGGTTTTCACATCTGACTTGTGATCCCGCCTACGCGCCCTTTCCACCCAGT
+
FF,,FFFFFFFFF:FFFFFFFFFFFFFFFFFFFFFFFFFFFFFFFFFFFFFFFFFFFFFFFFFFFFFFFFFFFFFFFFFFFFFFFFFFFFFFFFFF:FFF,FFFFFFFFF,FFFF::FFF,FFFFFFFFF::FF::FF:FFFFFFFFFFFFFFF,,FFFF:FFFFFFFFF,FFFFF:FFFFFFFF:FFFFFF,:FFFFFFF:,FFF:FFFFF,F,FFFFF:,F:FFFFFFFF,FFFFF:FF,,FFFFFF:
@A00881:241:HJW2NDRXX:1:2129:15429:6856 2:N:0:CGAGAGAA+GATTGGAG
GGTAGCGGACTACAGGGGTATCTAATCCTGTTTGCTCCCCACGCTCTCGCGCCTCAGCGTCAGTTGTCGTCCAGCAATCCGCCTTCGCCACTGGTGTTCTTCCGTATATCTACGCATTTCACCGCTACACACGGAATTCCGATTGCCTCTCCGATACTCAAGACTGGCAGTTTCAAATGCAGGCCATGGGTTAAGCCCATGGTTTTCACATCTGACTTGTCTGCCCGCCTACGCGCCCTTTACACCCAGT
+
FF,FFFFF:FF:FFFFFFFFFFFFFFFFFFFFFFFFFFFFFFFFFFFFFFFFFFFFFFFFF:FFFFFFFFFFFFFF:FFFFFFFFFFF:FFFFFFFFFFFFFFFFFFFFF:FFFFFFFFFFF:FFFFF:F:FFFFFFFF:FF:FFFF:FFFFF:,FFFFFF::FFFFFFF,FFFFFFFFFFFFFFFFFFFFFFFFFFF::FF:FFFFFFFFFFFFFFFFFF:FFFFFFFFF:FFFFFF,F,FFFFFFFFF
@A00881:241:HJW2NDRXX:1:2129:30608:7185 2:N:0:CGAGAGAA+GATTGGAG
GGTAGCGGACTACCTGGGTATCTAATCCTGTTCGCTCCCCGCGCTCTCGCGCCTCAGCGTCAGTGTCCGTCCGGCGGGCCGCCTTCGCCTCCGGTGTTCCTCCTGGCCTCTGCGCATTTCACCGCTACGCCAGGAGTTCCGCCCGCCCCTCCGGCACTCCAGCCGCCCGGTCCGGGGCGCTTGCCCGGGGTTGGGCCCCGGCTTTTCACACCCCGCCCAGGCCGCCGCCTGCGCGCGCTTTACGCCCAGT
+
FFFFFFFFFFFFFFFFFFFFFFFFFFFFFFFFFFFFFFFFFFFFFFFFFFFFFFFFFFFFFFFFFFFFFFFFFFFFFFFFFFFFFFFFFFFFFFFFFFFFFFFFFFFFFFFFFFFFFFFFFFFFFFFFFFFFFFFFFFFFFFFFFFFFFFFFFFFFFFFFFFFFFFFF:FFFFFFFFFFFFFFFFFFFFF:FFFFFFFFFFFF:FFFFFFFFFFFFFFFFFFFFFFFFFFFFFFFFFFFFFFFFFFFFFF
@A00881:241:HJW2NDRXX:1:2129:13042:7232 2:N:0:CGAGAGAA+GATTGGAG
GGTAGCGGACTACAAGGGTATCTAATCCTGTTTGCTCCCCACGCTTTCGAGCCTCAGTGTCAGTTACAGTCCAGTAAGCCGCCTTCGCCACCGGTGTTCCTCCTAATATCTACGCATTTCACCGCTACACTAGGAATTCCGCTTACCCCTCCTGCACTCCAGCTGTGCAGTTTCAAAAGCAGCTCCGGGGTTGAGCCCCGGCATTTCACTTCTGACTTGCACCGCCACCTGCGCTCCCTTTACACCCAGT
+
FFFFFFFFFFFFFFFFFFFFFFFFFFF:FFFFFFF:FFFF:FFFFFFFFFFFFFFFFFFFFFFFFFFFFFFFFFFFFFFFFFFFFFFFFFFFFFFFFFFFFFFFF:F:FFFFFFFFFFFFFFFFFFFFFFFFFFFFFFFFFFFFFFFFFFFFFFFFFFFFFFFFFFFFFFFFFFF,FFFFFFFFFFFFFFFFF:FFFFFFFFFFFFFFFF:FFFFFF:FFFFFFFFFFFFFFFFFFFFFFFFFFFFFFFF
@A00881:241:HJW2NDRXX:1:2129:26820:7232 2:N:0:CGAGAGAA+GATTGGAG
GGTAGCGGACTACACGGGTATCTAATCCTGTTTGCTACCCATGCTTTCGTGCCTCAGCGTCAGTTAAAGCCCAGTAGGCCGCCTTCGCCACTGGTGTTCCTCCCAATCTCTACGCATTTCACCGCTACACTGGGAATTCCGCCTACCTCTACTTCACTCAAGCCGGACAGTTTCAACTGCAGTTTACGGGTTGAGCCCATACATTTCACAGCTGACTTGCTCGGCCGCCTACGCACCCTTTACACCCAGT
+
FFF,FFFFFFFFF:FFFFFFFFFFFFFFF:FFFF:FFFFFFFFF,FFFFFFFFFFFFFFFFFFFFFFFFFFFFFFFFFFFFFFFFFFFFFFFFFFFFFFFFF:FFFFFFF:FFFFFFFFFFFFFFFFFFFFFFFFFFFFFFF:FFFFFFFFFFFFF:FFFFFFFFFFF,FFFFF,F:FFFFF::FFFFFF,FFFFFFFF:FFF,FFFFF:FF::FFFFFFFFFFF:FFFFFFFFFFFFF,FFF,FFFFFF
@A00881:241:HJW2NDRXX:1:2129:23014:7404 2:N:0:CGAGAGAA+GATTGGAG
GGTAGCGGACTACTAGGGTATCTAATCCTGTTTGCTCCCCACGCTTTCGAGCCTCAACGTCAGTCACCGTCCAGCAAGCCGCCTTCGCCACTGGTGTTCCTCCTAATATCTACGCATTTCACCGCTACACTAGGAATTCCGCTTGCCTCTCCGGCACTCTAGTTTGATAGTTTCCAATGCACTCCCGCGGTTGGGCCTCGGGTTTTCACATCAGACTTACCATACCGGCTACGCTCCCTTTACACCCAGT
+
FFFFFFFFFFFFFFFFFFFFFFFFFFFFFFFFFFFFFFFFFFFFFFFFFFFFFFFFFFFFFFFFF:FFFFFFFFFFFFFFFFFFFFFFFFFFFFFFFFFFFFFFFFFFFFFFFFFFFFFFFFFFFFFF:F,FFFFFFFFFFFFFFFFFFFFFFFFFF:F:,FF,FFFF::,FFFFFFFFFFFFFFFFFFFFFFFFF,:FFFFFFFFFFFFFFFFFF:,FFF,FFFF,,FF,FFF:FFFF,FFFFFFFFF:
@A00881:241:HJW2NDRXX:1:2129:32253:7811 2:N:0:CGAGAGAA+GATTGGAG
GGTAGCGGACTACAGGGGTATCTAATCCTGTTTGCTCCCCACGCTTTCGCGCCTCAGCGTCAGTTGCTGTCCAGCAGACCGCCTTCGCCACTGGTGTTCCTCCTAATATCTACGCATTTCACCGCTACACTAGGAATTCCGTCTGCCTCTCCAGTACTCAAGAACTACAGTTTCAAATGCAGGCCACAGGTTGAGCCCGTGGTTTTCACATCTGACTTGCAATCCCGCCTACACGCCCTTTACACCCAGT
+
FF:,FFFFFFF:FFFFFFFFFFFFFFFFFFFFFFFFFFFFFFFFFFF,FFFFFF:FFFFFFFFFFFFFFFF:FFFFFFFFFFFFFF:FFFFFFFFFFFFFF:FFFFFFFFFFFFFFF:FFFFFFFFFFFFF,FFFFFFFFFFFFFFFFFF::FFFFFFFFFFFFFFFFF:FF::FF,FFFFFFFFFFFFF:F:FFFFFFFFFFF,FF:F:FFFFFF:FFFFFFFFFFFFFFFFFFFFF,FFFF:F:F:FF
@A00881:241:HJW2NDRXX:1:2129:26549:8015 2:N:0:CGAGAGAA+GATTGGAG
GGTAGCGGACTACACGGGTATCTAATCCTGTTTGCTCCCCACGCTCTCGCGCCTCAGCGTCAGTTGTCGTCCAGCAATCCGCCTTCGCCACTGGTGTTCTTCCGTATATCTACGCATTTCACCGCTACACACGGAATTCCGATTGCCTCTCCGATACTCAAGACCGGCAGTTTCAAATGCAGGCTATGGGTTAAGCCCCTAGTTTTCACATCTGACTTGTCAGCCCGCCTACGCGCCCTTTACACCCAGT
+
FF:,FFFFFFFFFFFFFFFFFFFFFFFFFFFFFFFFFFFFFFFFFFFFFFFFFFFFFFFF:FFFFFFFFFFFFFFF,FFFFFFFF:FFFFFFFFFFFFFFF:FFFFFFFFFFFFFFFF:FFFF::F:FFFFFFFF:FFFFFF:FFFFFF:FFFFFFF:F:FFFFFFFFFFF:F:F:,FFFFFFFFFFF:F,FFFFFFF,:FFFFFFF:FFFFFFFFFFFFFFFFF:FF:FF,FF:F:F,FF:F:FF,:F:
@A00881:241:HJW2NDRXX:1:2129:23484:8155 2:N:0:CGAGAGAA+GATTGGAG
GGTAGCGGACTACAAGGGTATCTAATCCTGTTTGCTCCCCACGCTCTCGCGCCTCAGCGTCAGTTGTCGTCCAGCAATCCGCCTTCGCCACTGGTGTTCTTCCGTATATCTACGCATTTCACCGCTACACACGGAATTCCGATTGCCTCTCCGATACTCAAGACCAGCAGTTTCAAATGCAGGCTATGGGTTAAGCCCATAGTTTTCACATCTGACTTGCAATCCCGCCTACACGCCCTTTACACCCAGT
+
FFF:FFFFFFFFFFFFFFFFFFFF:FFFFFFFFFFFFFFFFFFF:FFFFFFFFFFFFFFFFFFFFFFFFFFFFFFF,FFFFFFFFFFFFFFFFFFFFFFFFFFFFFFFFF:FFFFFFFFFFFFFFFFFFFFFFFFFFFFFFFFFFFFFFFFFFFFFFFFFFFFFFFFF,FFFFFFFFFF:FFFFFFFFFFFFFFFFFFF:FFFFFFF,F:FFFFFFFFFFF:FFFFFFFFFFFFFFFF:FFFFFFFFFFF
@A00881:241:HJW2NDRXX:1:2129:29297:8328 2:N:0:CGAGAGAA+GATTGGAG
GGTAGCGGACTACCAGGGTATCTAATCCTGTTTGCTCCCCACGCTTTCGTGCCTCAGTGTCAGTTACAGTCCAGTGAACCGCCTTCGCCGCTGGTGTTCTTCCTGATATCTACGCATTCCACCGCTACACCAGGAATTCCGTTCACCCCTCCTGCACTCAAGCCCGACAGTTTTAGTAGTAGTTCCGAAGTTAAGCCCCGGAGTTACGCTACTAACTTGCCGAACCACCTACGCACCCTTTACGCCCAGT
+
FFFFFFFFFFFFFFFFFFFFFF:FFFFFFFFFFFFFFFFFFFFFFFFFFFFFFFFFFFFFFFFFFFFFFFFFFFFFFFFFFFFFFFFFFFFFFFFFFFFFFF:FFFFFFFFFFFFFFFFFFFFFFFFFFFFFFFFFFFFFFFFFFFFFFFFFFFFFFFFFFFFFFFFFFF,FFFFF:FFF,FFFFFFFFFFFFFFFFFF,FFF::F:FFFFFFFFFFFFFFFFFFFFFFFFFFFFFFFF::FFFFFFFFF
@A00881:241:HJW2NDRXX:1:2129:31756:8484 2:N:0:CGAGAGAA+GATTGGAG
GGTAGCGGACTACTGGGGTATCTAATCCTGTTTGCTCCCCACGCTTTCGAGCCTCAACGTCAGTTTCAGTCCAGTAAGCCGCCTTCGCCACTGGTGTTCCTCCTAATATCTACGCATTTCACCGCTACACTAGGAATTCCGCTTACCTCTCCTGCACTCCAGTCATACAGTTTCCAAAGCAGTCCGTTGGTTGAGCCCTGGGCTTTCACTTCAGACTTGCATCACCGTCTACGCTCCCTTTACACCCAGT
+
FFF,FFFFFFFFFFFFFFFFFFFFFFFFFFFFFF:F:FFFFFF:FFF:F:FFFF::F,FF:FFF:FFFFFFFFFFFFFFFFFFFFFFFFFFFFFFF:F:FFF:F:FF:FFFFFF::FFFFFFFFFFFFFFF:FFFFFFF:FFFF:FFFFFF:FFF:FFF,FFF:FF:F:FF,::F::FFF::,F:,FFF,,FF,FF::FFFF:::F,FFFFFFFFFFFFFFFFFFFFFFFFFFFFFFFF:FFFF:F::F:
@A00881:241:HJW2NDRXX:1:2129:6750:8766 2:N:0:CGAGAGAA+GATTGGAG
GGTAGCGGACTACCAGGGTATCTAATCCTGTTTGCTCCCCACGCTCTCGCGCCTCAGCGTCAGTTGTCGTCCAGCAATCCGCCTTCGCCACTGGTGTTCTTCCGTATATCTACGCATTTCACCGCTACACACGGAATTCCGATTGCCTCTCCGATACTCAAGACCGGCAGTTTCAAATGCAGGCTATGGGTTAAGCCCATAGTTTTCACATCTGACTTGTCAGCCCGCCTACGCGCCCTTTACACCCAGT
+
FFFFFFFFFFFFFFFFFFFFFFFFFFFFFFFFFFFFFFFFFFFFFFFFFFFFFFFFFFFFFFFFFFFFFFFFFFFFFFFFFFFFFFFFFFFFFFFFFFFFFFFFFFFFFFFFFFFFFFFFFFFFFFFFFFFFFFF:FFFFFFFFFFFFFFFFFFFFFFFFFFFFFFFFFFFFFFFFFFFFFFFFF:FFFFFFFFFFFFFFFFFFFFFFFFFFFFFFFF:F:F,FFF:FFFFFFFFFFFF:FFFFFFFFFF
@A00881:241:HJW2NDRXX:1:2129:11053:8766 2:N:0:CGAGAGAA+GATTGGAG
GGTAGCGGACTACATGGGTATCTAATCCTGTTTGCTCCCCACACTTTCGTGCCTCAATGTCAGTTATCGTCCAGAAAGTCGCCTTCGCCACTGGTGTTCCTCCTAATATCTACGCATTTCACCGCTACACTAGGAATTCCACTTTCCTCTCCGACACTCAAGGGAAGTAGGTTTGGTTGCAGTTCCTCAGTTAAGCCGAGGGATTTCACAACCAACTTGCTCCTCCATCTACGCACCCTTTACACCCAAT
+
FF:FFFFFFFFFFFFFFFFFFFFF:FFFFFFFFFFFFFFFFFFFFFFFFFFFFFFFFFFFFFFFFFFFFFFFFFFFFFFFFFFFFFFFFFFFFFFFFFFFFFFFFFFFFFFFFFFF,F:F:FFFFFFFFFFFFFFF,FFFFFFFFFFFFFFFFFFFFFFF:FFFF:F::F,FFFFF,FFFFF:FFF,FFF:FF,FFFFFFFF:FF:FFFFFFFFFFFFFFFFFFFFFFF,F::FFF:F,FFFF::FFF::
@A00881:241:HJW2NDRXX:1:2129:23430:9126 2:N:0:CGAGAGAA+GATTGGAG
GGTAGCGGACTACACGGGTATCTAATCCTGTTTGCTCCCCACACTTTCGTGCCTCAATGTCAGTTATCGTCCAGAAAGTCGCCTTCGCCACTGGTGTTCCTCCTAATATCTACGCATTTCACCGCTACACTAGGAATTCCACTTTCCTCTCCGACACTCAAGGGAAGTAGTTTTGGTTGCAGTTCCTCAGTTAAGCCGAGGGATTTCACAACCAACTTGCTCCTCCATCTACGCACCCTTTACACCCAAT
+
FFFFFFFFFFFFFFFFFFFFFFFFFFFFFFFFFFFFFFFFFFFFFFFFFFFFFFFFFFFFFFFFFFFFFFFFFFFFFFFFFFFFFFFFFFFFFFFFFFFFFFFFFFFFFFFFFFFFFFFFFFFFFFFFFFFFFFFFFFFFFFFFFFFFFFFFFFFFFFFFFFFFFFFFFFFFFFFFFFFFFFFFF,FFFFFFFFFFF:FFFFFFFFFFFFFFFFFFFFFFFFFFFF,FFFFFFFFFFFFFFFFFFFFF,F
@A00881:241:HJW2NDRXX:1:2129:19759:9565 2:N:0:CGAGAGAA+GATTGGAG
GGTAGCGGACTACTCGGGTATCTAATCCTGTTTGCTCCCCACGCTTTCGTGCCTCAGTGTCAGTTACAGTCCAGCAAACCGCCTTCGCTACTGGTGTTCTTCCTAATATCTACGCATTCCACCGCTACACTAGGAATTCCGTTTGCCCCTCCTGCACTCAAGTCCAACAGTTTTAGTAGTAGTCCCGAAGTTAAGCCCCGGGCTTACGCTACTAACTTGCCAAACCACCTACGCACCCTTTACGCCCAGT
+
FFFFFFFFFFFFFFFFFFFFFFFFFFFFFFFFFFFFFFFFFFFFFFFFFFFFFFFFFFFFFFFFFFFFFFFFFFFFFFFFFFFFF:FFFFFFFFFFFFFF,:FFFFFFFFFFFFFFFFFFFFFFFFFFFFFFFFFFFFFFFFFF:FFFFFFFF:FFFFFFFFFFFFFFFFF:,:FFFFFFFFFFFFFFFFFFFFFFFFFFFF:,FFFFFFFFF:FF:F:FFF:FFFFFFFFFFFFFFF,FFFFFFFF,F:
@A00881:241:HJW2NDRXX:1:2129:23213:9565 2:N:0:CGAGAGAA+GATTGGAG
GGTAGCGGACTACCCGGGTATCTAATCCTGTTTGCTCCCCACGCTTTCGAGCCTCAGTGTCAGTTACAGTCCAGTAAGTCGCCTTCGCCACTGGTGTTCCTCCTAATATCTACGCATTTCACCGCTACACTAGGAATTCCACTTACCTCTCCTGCACTCCAGCTGGACAGTTTCAAATGCAGTTCCGGGGTTGAGCCCCAGCATTTCACATCTGACTTGCCCTGCCACCTACGCTCCCTTTACACCCAGT
+
FFFFFFFFFFFFFFFFFFFFFFFFFFFFFFFFFFFFFFFFFFFFFFFFFFFFFFFFFFFFFFFFFFFFFFFFFFFFFFFFFFFFFFFFFFFFFFFFFFFFFFFFFFFFFFFFFFFFFFFFFFFFFFFFFF:FFF::FFFFFFFFFFFFFFFFF:FFFFFFFFFFFFFFFFFFF,FFFFF:,FFFFFFFFFF:FFFFFFFFF:FFFFFFFFFFF:FFFF,FFFFFFFFFF::::FFFFFFFFFFFFFFFFF
@A00881:241:HJW2NDRXX:1:2129:8287:9580 2:N:0:CGAGAGAA+GATTGGAG
GGTAGCGGACTACTTGGGTATCTAATCCTGTTTGCTCCCCACGCTTTCGAGCCTCAACGTCAGTTACCGTCCAGTAAGCCGCCTTCGCCACTGGTGTTCTTCCTAATATCTACGCATTTCACCGCTACACTAGGAATTCCGCTTACCTCTCCGGCACTCCAGCCAAACAGTTTCCAAAGCAGTCCCTGCGTTAAGCACAGGGCTTTCACTTCAGACTTGCCTCGCCGTCTACGCTCCCTTTACACCCAGT
+
FFFFFFFFFFFFFFFFFFFFFFFFFFFFFFFFFFFFFFFFFFFFFFFFFFFFFFFFFFFFFFFFFFFFFFFF:FFFFFFFFFFFFFFFFFFFFFFFFFF:FFFFFFFF:FFFFFFFFFFFFFFFFFF:FFFFFFFFFFFFFFFFFFFFFFFFFFFFFFFFFFFFFFFFFF:FFFFFFFFFFF,FFFFFFFFFF,FFFFFFFFFF,FFFFFFFFFFFFF:FF,FFFFF:FFFFFFFFFFFFFFFFFFFFFF
@A00881:241:HJW2NDRXX:1:2129:17300:9721 2:N:0:CGAGAGAA+GATTGGAG
GGTAGCGGACTACTAGGGTATCTAATCCTGTTTGCTCCCCACACTTTCGTGCCTCAATGTCAGTTATCGTCCAGAAAGTCGCCTTCGCCACTGGTGTTCCTCCTAATATCTACGCATTTCACCGCTACACTAGGAATTCCACTTTCCTCTCCGACACTCAAGGGAAGTAGTTTTGGTTGCAGTTCCTCAGTTAAGCCGAGGGATTTCACAACCAACTTGCTCCTCCATCTACGCACCCTTTACACCCAAT
+
FFFFFFFFFFFFFFFFFFFFFFFFFFFFFFFFFFFFFFFFFFFFFFFFFFFFF:FFFFFFFFFFFFFFFFFFFFFFFFFFFFFFFFFFFFFFFFFFFFFFFFFFF:FFFFFFFFFFFFFFFFFFFFFFFFFFFFFFFFFFFFFFFFFFFFFFFFFFFFFFFFFFFFFF,FFFFFFFFFFFFFFFF:FFFFFFF:FFFFFFFF::FFFFFFFFFFFFFFFFFFFFFFFFF,FFFFFFFF:,FFFFFFFFFF
@A00881:241:HJW2NDRXX:1:2129:28854:9815 2:N:0:CGAGAGAA+GATTGGAG
GGTAGCGGACTACAAGGGTATCTAATCCTGTTTGCTCCCCACGCTTTCGCGCCTCACCGTCAGTTGTCGTCCAGTAACCCGCCTTCGCCACTGGTGTTCTTCCTAATATCTACGCATTTCACCGCTACACTAGGAATTCCGGTTACCTCTCCGATACTCAAGGGAAGCAGTTTCAAATGCAGTTCGCGGGTTGAGCCCGCGGATTTCACATCTGACTTGCCTCTCCGGCTGCACGCCCTTTACACCCAGT
+
FFFFFFFFFF:FFFFFFFFFFFFFFFFFFFFFFFFFFFFFFFFFFFFFFFFFFFFFFFFFFFF,FFFFFFFFFFFFFFFFFFFFFFFFFFFFFFFFFFFFFFFFFFFFFFFFFFFFFFFFFFFFFFFFFFF:F:F:FFFFF:FFFFFFFFFFFFFFFFFFFFFFFFFFFFFFFFFF:FFFFFFF:FFFFFFFFFFFFFFFF:FFFFFFFFFFF:FFFF,FFFF::F:,F:,:F,FFFFF:FF:FFFFFF:
@A00881:241:HJW2NDRXX:1:2129:20889:10520 2:N:0:CGAGAGAA+GATTGGAG
GGTAGCGGACTACGGGGGTATCTAATCCTGTTTGCTCCCCACACTTTCGTGCCTCAACGTCAGTTACTGTCCAGAAAGTCGCCTTCGCCACCGGTGTTCCTCCTCATATCTACGCATTTTACCGCTACACTAGGAATTCCACTTTCCTCTCCAGCACTCAAGAATAACAGTTTTAGTTGCAGTTCCTCAGTTAAGCCGAGGGATTTCACAACTAACTTACTATCCCGTCTACGCACCCTTTACACCCAAT
+
FF:FFFFFF:FFFFFFFFFFF:FFFFFF,FF:FFFF:FFFFFFFFFFFFFFFFF::FFFFFFF:FF,FFFFF,FF:FFFFFFF:FFFFFFFFFF:F:,FFFF::,FFF:FFFFF:FFFFFFFFFFFFFFFFFFFFFFFFFFF,FFFFFFFFF:FFFFFFF,FF,FFFFFFFFFFFFF:F:FFFFFFFF:FFFFFFFFFFFFF,:::F,:F:FF:FFFFFFFFFFF:FFFF,:FF:FFFF,FF:FFFFFFF
@A00881:241:HJW2NDRXX:1:2129:31268:11866 2:N:0:CGAGAGAA+GATTGGAG
GGTAGCGGACTACAGGGGTATCTAATCCTGTTTGCTCCCCACGCTTTCGTGCCTCAGTGTCAGTTACAGTCCAGTGAATCGCCTTCGCCGCTGGTGTTCCTCCCAATATCTACGCATTCCACCGCTACACTGGGAATTCCATTCACCCCTCCTGCACTCAAGCCCGGCAGTTTTAGTAGTAGTTCCGAAGTTGAGCCCCGGGATTACGCTACTAACTTGCAAGACCACCTACGCACCCTTTACGCCCAGT
+
FFF,FFFF,:F:FFFFFFFFF:FF:F:F,FFFFFFFF:FF,FFF:,FFFFFFFFFFFFFFFFFFFFFFFF:FFFFFFFFFF:FF,FFFFFFFFFFFF,:FFFFFFFFF:,F:FFFFFFFF:FFFF:FFFFFFFFF,,:FFFFFFFFFFFFFFFFFFFF::FFFFFFFFFFF,FFFFFFFF,FF:FFFFFF:FFFFFFFFFFFF:FFFFFFFFFFFF:FFFFFFF:FF:FFF,FFFFFFF,F:FFFFF,F:
@A00881:241:HJW2NDRXX:1:2129:29505:12226 2:N:0:CGAGAGAA+GATTGGAG
GGTAGCGGACTACGAGGGTATCTAATCCTGTTTGCTCCCCACGCTTTCGAGCCTCAACGTCAGTTACGGTCCAGCAGGCCGCCTTCGCCACCGGTGTTCCTCCTAATATCTACGCATTTCACCGCTACACTAGGAATTCCGCTTGCCTCTCCGATACTCAAGGACTACAGTTTCAAATGCAGCCCCGGGGTTGAGCCCCGGTATTTCACATCTGACTTGCAGTTCCGCCTACACGCCATTTACACCCAGT
+
FF,:FFFFFFFFFFFFFFF:FFFFFFFFFFFFFFFFFFFFFF:FFFFFFFFFFFFFFFFFFFF:F::FFFFFFFFFFFFFFFFFFFFFFFFFFFFFFFFFFFFFFF:FFFFFFFFFF,FFFFFFFFFFFFF,:FFFFFFFFF:FFFFFFFFFFFF:F,FFF::FFFFFFFFFFFFFFFFFFFFFFFFFFFFFFFFFFFFFFF,FFFFFFFFFFFFFFFFF::FFFFFFFFFFFFFFF,,F:FFFFFF:F:
@A00881:241:HJW2NDRXX:1:2129:19859:12399 2:N:0:CGAGAGAA+GATTGGAG
GGTAGCGGACTACACGGGTATCTAATCCTGTTTGCTCCCCACACTTTCGTGCCTCAATGTCAGTTATCGTCCAGAAAGTCGCCTTCGCCACTGGTGTTCCTCCTAATATCTACGCATTTCACCGCTACACTAGGAATTCCACTTTCCTCTCCGACACTCAAGGGAAGTAGTTTTGGTTGCAGTTCCTCAGTTAAGCCGAGGGATTTCACAACCAACTTGCTCCTCCATCTACGCACCCTTTACACCCAAT
+
FFFFFFFFFFFFFFFFFFFFFFFFFFFFFFFFFFFFFFFFFFFFFFFFFFFFFFFFFFFFFFFFFFFFFFFFFFFFFFFFFFFFFFFFFFFFFFFFFFFF:FFFFFFFFFFFF:FFF:FFFFFFFFFFFFFFFFFFFFFFFFFFFFFFFFFFFF::FFFFFFFFFFFFFFFFFFFF:FFFFFFFFFFFFFFFFF:FFFFFFFF:F:FFFFFFFFFFFFFFFFFFFFFFF:FFFFFFFFFFFFFFFFFFFF
@A00881:241:HJW2NDRXX:1:2129:30671:12587 2:N:0:CGAGAGAA+GATTGGAG
GGTAGCGGACTACGGGGGTATCTAATCCTGTTTGCTCCCCACACTTTCGTGCCTCAATGTCAGTTATCGTCCAGAAAGTCGCCTTCGCCACTGGTGTTCCTCCTAATATCTACGCATTTCACCGCTACACTAGGAATTCCACTTTCCTCTCCGACACTCAAGGGAAGTAGTTTTGGTTGCAGTTCCTCAGTTAAGCCGAGGGATTTCACAACCAACTTGCTCCTCCATCTACGCACCCTTTACACCCAAT
+
FFFFFFFFFFFFFFFFFFFFFFFFFFFFFFFFFFFFFFFFFFFFFFFFFFFFFFFFFFFFFFFFF:FFFFFFFFFFFFFFFF:FFFFFFFFFFFFFFFFFFFFFFFF:FFFF:FFFFFFF:FFFFFFFFFFFFFFFFFFFFFFFFFFFFFFFF,FFFF,:FFFFFFFFFFFFFFFFFFFFFFFFF:F:FFF:,:FFFFFFFF,FFFFFF,FFFFF:FF::FF,FFFFFFFFFFF:F::FFF:FFFFF:FF
@A00881:241:HJW2NDRXX:1:2129:32045:12618 2:N:0:CGAGAGAA+GATTGGAG
GGTAGCGGACTACCAGGGTATCTAATCCTGTTTGCTCCCCACGCTTTCGTGCCTCAGTGTCAGTTACAGTCCAGTGAACCGCCTTCGCCGCTGGTGTTCCTCCCAATATCTACGCATTCCACCGCTACACTGGGAATTCCGTTCACCCCTCCTGCACTCAAGCCCGGCAGTTTTGGTAGTAGTTCCGAAGTTGAGCCTCGGAATTACGCTACCAACTTGCCAAACCACCTACGCACCCTTTACGCCCAGT
+
FFF:F:FFFFFF:FFFFFFFFFF,,FF,FFFFFFFFF:FFFFFFF:FFFFF,FFFFFFFFFFFFFFFFFFFFFFFFFFFFFFFFFFFFFFFFFFFF,FFFFFFFFFFFFFFFFFFFFFFFFFFFFFFFFFFFFFFFFFF:FFFFFFFFFFFF:FFFFFFFFFFFFFFFF:F,:FFF:FFFFFFFF:FFFFFFFFFFFFFFFFFFFF,F:F::FFFFFFFFFF,F::F:FFFFFFFF:FF,FFFF:FF:F:
@A00881:241:HJW2NDRXX:1:2129:27679:12947 2:N:0:CGAGAGAA+GATTGGAG
GGTAGCGGACTACTTGGGTATCTAATCCTGTTTGCTCCCCACGCTTTCGAGCCTCAGCGTCAGTAAAAGCCCAGTAAGCCGCCTTCGCCACTGATGTTCCTCCATATATCTACGCATTTCACCGCTACACATGGAATTCCGCTTACCTCTACTTCACTCAAGAACTACAGTTTCAAATGCAGGTTATGAGTTGAGCCCATAATTTTCACATCTGACTTGCAGTCCCGCCTACACTCCCTTTACACCCAGT
+
FFFFFFFFFFFFFFFFFFFFFFFFFFFFFFFFFFFFFFFFFFFFF:FFFFFFFFFFFFFFFFFFFFFFFFFFFFFFFFFFFFFFFFFFFFFFFFFFFFFFFFF::FFFFFFFFFF:FFFF:FFFFFFFFFFFFFF::FFFFFFFFFFFFFFFFFFFFFFFFF:FFFFFFFFFFF,FF:FF,FFFF:FFFFFFF:FFF:FFF,F:FFF,FFFFFFFFFFFFFFFFF:FF,F,FFFFFFFF,F:FF:FFFFF
@A00881:241:HJW2NDRXX:1:2129:27127:13432 2:N:0:CGAGAGAA+GATTGGAG
GGTAGCGGACTACTAGGGTATCTAATCCTGTTTGCTCCCCACGCTTTCGAGCCTCAGCGTCAGTAAAAGCCCAGTAAGCCGCCTTCGCCACTGATGTTCCTCCTAATATCTACGCATTTCACCGCTACTCTAGGAATTCCGCTTACCTCTACTTCACTCAAGAACTACAGTTTCAAATGCAGGGCAGGGGTTGAGCCCCTACATTTCACATCTGACTTACAGTCCCGCCTACACTCCCTTTACACCCAGT
+
FF:,FFFFFFFFFFFFFFFF:FFFFFFFF,FFFFFFFFFFFF:FFFFFFFFFFFFFFFFFFFFFF,FFFFFFFFFFFFFFFFFFFFFFFFFFFFFFFFFFFFFFF,F,FFFFFFFF:FFFFFFFFFFF,FF,FFF,FFF:FFFF,FFFF:F:FFF,FFFFFF:FFFFF:FFFFFFFFFFF:::FFF:FFFFFFFFF::FF,FFFFF::FFFFFFFFF,FFFFFF:FFFF:FF,FFF,F,:F:FF,F:,FF
@A00881:241:HJW2NDRXX:1:2129:8205:13636 2:N:0:CGAGAGAA+GATTGGAG
GGTAGCGGACTACGCGGGTATCTAATCCTGTTTGCTCCCCACGCTTTCGAGCCTCAGCGTCAGTTAAAGCCCAGTAAGCCGCCTTCGCCACTGATGTTCCTCCTAATATCTACGCATTTCACCGCTACACTAGGAATTCCGCTTACCTCTACTTCACTCAAGAACTACAGTTTCAAATGCAAGTTATCGGTTGAGCCCATACATTTCACATCTGACTTGCAGTCCCGCCTGCACTCCCTTTACACCCAGT
+
FFFFFFFFFFFFFFFFFFFFFFFFFFFFFFFFFFFFFFFFFFFFFFFFFFFFFFFFFFFFFFFFFFFFFFFFFFFFFFFFFFFFFFFFFFFFFFFFFFFFFFFFFFFFFFFFFFFFFFFFFFFFFFFFFFFFFFF:FFFFFFFFFFFFFFFF:FFFFFFFFFFFFFFFFFFFFFFFFFFFFFF:FFFFFFFFF,FFFF:FFFFF:FFFFFFFFFFFFFFFF:FFFFFFFFFFFFFFFFFF:FF:F:FFFF
@A00881:241:HJW2NDRXX:1:2129:30861:13823 2:N:0:CGAGAGAA+GATTGGAG
GGTAGCGGACTACCCGGGTATCTAATCCTGTTTGCTCCCCACGCTCTCGCGCCTCAGCGTCAGTTGTCGTCCAGCAATCCGCCTTCGCCACTGGTGTTCTTCCGTATATCTACGCATTTCACCGCTACACACGGAATTCCGATTGCCTCTCCGATACTCAAGACCATCAGTTTCAAATGCAGGCCATGGGTTAAGCCCATGGTTTTCACATCTGACTTGACAGCCCGCCTACGCGCCCTTTACACCCAGT
+
FF,FFFFFFFF:FFFFFFFFFFFFFFFFFFFFFFFFFFFFFFFFFFFFFFFFFFFFFFFFFFFFFFFFFFFFFFFFFFFFFFFFFFFFFFFFFFF:FFFFFFFFFFFFFFFFFFFFFFFFFFFFFFFFFFFFFFFFFFFFFFFFFFFFFFFFFFFFFFFFFFFFFFFFFFFFFF:F,FFFFFFFFFFFFFFFFFFFF:FFFFFFFFFFFFFFFFFFFFFFFFFFFFFFFFF:FFFFFFFFFFFFFFFFFF
@A00881:241:HJW2NDRXX:1:2129:20916:13855 2:N:0:CGAGAGAA+GATTGGAG
GGTAGCGGACTACGCGGGTATCTAATCCTGTTTGCTCCCCACGCTTTCGAGCCTCAACGTCAGTTACAGTCCAGTAAGCCGCCTTCGCCACCGGTGTTCCTCCTAATATCTACGCATTTCACCGCTACACTAGGAATTCCGCTTACCTCTCCTGCACTCCAGACTGACAGTTTCCAAAGCAGTCCGGGGGTTGGGCCCCCGCATTTCACTTCAGACTTGCCTCTCCGTCTGCGCTCCCTGTACACCCAGT
+
FFF:FFFFFFFFFFFFFFFFFFFF:FFFFF:FFFFFFFFFFFFF:FFFFFFFFFFFFFFFFFFF:FFFFFFFFFFFFFFFFFF,FFF:F:FFFFFF,FFFFFFFFFFFFF:FFFFF,:FF,FFFFFFFFFF:FFFF,FFFFFFFFFFFFFFFFFFFFFFFFFFFFFFF:F:,FFFF,FFFFFFFF:FFFF,FFFFFFF:FFFFF,F:FFFFFFFFF,FFF:::F:FFF:FFFFF:FFF:,FFFFFFFFFF
@A00881:241:HJW2NDRXX:1:2129:29866:13949 2:N:0:CGAGAGAA+GATTGGAG
GGTAGCGGACTACCAGGGTATCTAATCCTGTTTGCTCCCCACGCTTTCGAGCCTCAGCGTCAGTAAAAGCCCAGCAAGCCGCCTTCGCCACCGGTGTTCCTCCAAATATCTACGCATTTCACCGCTACACTTGGAATTCCGCTTGCCTCTGCTCCACTCAAGAAAAACAGTTTCAAAAGCAGGTTATGGGTTAAGCCTCGGGATTTCACTCCTAACTTGTCGCGCCGCCTACGCTCCCTTTACGCCCAGT
+
FF:FFFFFFFFFFFFFFFFFFFFF:FFFFFFFFF:FFFFFFFFFFFFFFFF:FFFFFFF:F:FFFFFFFFFFFFFF:FFFFFFFFFF:FFFFFFFFFFFF:FFFFFFFFF:FFFFFFFFFFFFFFFFFFFFFFF:FFFFFFFFFFFFFFFFFFFFFFFFFFF:FFF,FFF:FF,:FFF,:FFFFFFFFFFFFFFFFFFFFF:FFFFFFFFFFFFFFFFFF,F:FFFFFFFFF,F:FFFFFFF,FFFFFFF
@A00881:241:HJW2NDRXX:1:2129:28836:14575 2:N:0:CGAGAGAA+GATTGGAG
GGTAGCGGACTACAAGGGTATCTAATCCTGTTTGATCCCCACGCTTTCGTGCTTCAGCGTCAGTTGAGCGCCGGTATGCTGCCTTCGCAATCGGAGTTCTGCGTGATATCTATGCATTTCACCGCTACACCACACATTCCGCATACTTCTCGCTCACTCAAGTCGACCAGTTTCAACGGCTCGAAGAGGTTGAGCCTCTCAATTTTACCGCTGACTTGACCGACCGCCTACGCACCCTTTAAACCCAATA
+
FFFFFFFFFFF:FFFFFFFFFFFFFF:FFFFFFFFFFFFFFFFFFFFFFFFFFFFFFFFFFFFFFFFFFFFFFF:FFFFFFFFFFFFFFFFFFFFFFFFFF:FFFFFFFF:FFFF:::F:F:FFFFF:,F:FF:FFFFF:FF:FFFFFFFFFFFFFFFF:FFFFFF:FFFFFFFFF:FFFF:F:FFFFFFFF:F:,F,,F:F:FFF,,F:F:F:FFFFF::FF,:FF,:,FFF,FF,F::F:::,F,FF:
@A00881:241:HJW2NDRXX:1:2129:23692:14747 2:N:0:CGAGAGAA+GATTGGAG
GGTAGCGGACTACGAGGGTATCTAATCCTGTTTGCTCCCCACGCTCTCGCGCCTCAGCGTCAGTTGTCGTCCAGCAATCCGCCTTCGCCACTGGTGTTCTTCCGTATATCTACGCATTTCACCGCTACACACGGAATTCCGATTGCCTCTCCGATACTCAAGACTGGCAGTTTCAAATGCAGGCCATGGGTTAAGCCCATGGTTTTCACATCTGACTTGTCTGCCCGCCTACGCGCCCTTTACACCCAGT
+
FFFFFFFFFFFFFFFFFFFFFFFFFFFFFFFFFFFFFFFFFFFFFFFFFFFFFFFFFFFFFFFFFFFFFFFFFFFF,FFFFFFFFFFFFFFFFFFFFFFFFFFFFFFFFFFFFFFFFFFFFFFFFFFFFFFFFFFFFFFFFFFFFFFFFFFFFFFFFFFFF,FFFFF:FFFFFFFF:FFFFF:FFFFFFFFFF:FFFFFFFFF:FFFFFFFFFFFFFFFFFFF::FF::FFFFFFFFFFFFFFFFF:FFF
@A00881:241:HJW2NDRXX:1:2129:18846:15092 2:N:0:CGAGAGAA+GATTGGAG
GGTAGCGGACTACGTGGGTATCTAATCCTGTTTGCTCCCCACGCTCTCGCGCCTCAGCGTCAGTTGTCGTCCAGCAATCCGCCTTCGCCACTGGTGTTCTTCCGTATATCTACGCATTTCACCGCTACACACGGAATTCCGATTGCCTCTCCGATACTCAAGACTGGCAGTTTCAAATGCAGGCCATGGGTTAAGCCCATGGTTTTCACATCTGACTTGTCTGCCCGCCTACGCGCCCTTTACACCCAGT
+
FFFFFFFFFFFFFFFFFFFFFFFFFFFFFFFFFFFFFFFFFFFFFFFFFFFFFFFFFFFFFFFFFFFFFFFFFFFFFFFFFFFFFFFFFFFFFFFFFFFFFFFFFFFFFFFFFFFFFFFFFFFFFF,FFF:FFFF:FFFFFFFFFFFFFFFFFFFFFFFFF:FFFFFFFF,FFF:FFFF:FFF:FFFFFFFF:FFFFFFFFFFFFF:FFFFFFFFFF,:FFFFFFFFFFFFFFFFFFFFFFFFFFFFF:F
@A00881:241:HJW2NDRXX:1:2129:18385:15107 2:N:0:CGAGAGAA+GATTGGAG
GGTAGCGGACTACACGGGTATCTAATCCTGTTTGCTCCCCACGCTTTCGCGCCTCAGCGTCAGTTGTCGTCCAGCAAGCCGCCTTCGCCACTGGTGTTCCTCCGTATATCTACGCATTTCACCGCTACACACGGAATTCCGCTTGCCTCTCCGATCCTCAAGATAGACAGTTTCAAATGCAGTTTCCGGGTTGAGCCCGGAGCTTTCACATCTGACTTGCCTACCCGCCTACGCGCCCTTTACACCCAGT
+
FF,,FFFFFFFFFFFFFFF:FFF:FFFFFFF:FFFFFFFFFFFFFFFFFFFFFFFFFFFFFFFFFFFF:FFFFFFF:FFFFFFFFFFFFFFFFFFFFFFFFFFFFFF,FFFFFFFFFFFFFFFFFFFFFFFF:FF,FFFFFF,FFFFFF:FFFFF,FFFFFFF:FFFFFFFFFFFF:FF:FFFFFFF:FFFFFFFFFFFFFF,,FFFFF,FFFFFFFFFFF:FFFFFFFFFFFFFFFFFFF,FFFFF,FF
@A00881:241:HJW2NDRXX:1:2129:11442:15702 2:N:0:CGAGAGAA+GATTGGAG
GGTAGCGGACTACATGGGTATCTAATCCTGTTTGCTCCCCACGCTTTCGCGCCTCAGCGTCAGTTGTCGTCCAGCAAGCCGCCTTCGCCACTGGTGTTCCTCCTAATATCTACGCATTTCACCGCTACACTAGGAATTCCGATTGCCTCTCCGATACTCAAGACCGGCAGTTTCAAATGCAGGCTATGGGTTAAGCCCATAGTTTTCACATCTGACTTGTCGGCCCGCCTACGCGCCCTTTACACCCAGT
+
FFFFFFFFFFFFFFFFFFFFFFFFFFFFFFFFFFFFFFFFFFFFFFFFFFFFFFFFFFFFFFFFFFFFFFFFFFFFFFFFFFFFFFFFFFFFFFFFFFFFFFFFFFFFFFFFFFFFFFFFFFFFFFFFFFFFFFFFFFFFFFFFFFFFFFFFF:FFFFFFFFFFFFFFFFFFF:F:FFF,FFFFFFFFFFFFFFF:FFFFFFFFFF,FFFFFF:FFFF:FFF,FF:FFF:,FFFF:FF:FFFFFF:FFFF
@A00881:241:HJW2NDRXX:1:2129:31801:15796 2:N:0:CGAGAGAA+GATTGGAG
GGTAGCGGACTACTGGGGTATCTAATCCTGTTTGCTCCCCACGCTTTCGAGCCTCAGCGTCAGTTAAAGCCCAGTAAGCCGCCTTCGCCACTGATGTTCCTCCTAATATCTACGCATTTCACCGCTACACTAGGAATTCCGCTTACCTCTACTTCACTCAAGATCTTCAGTTTCAAATGCAGTTTATGGGTTGAGCCCATAATTTTCACATCTGACTTAAAGTCCCGCCTACACTCCCTTTACACCCAGT
+
FFF:FFFFFFF::FFFFFFFFFFFFFFFFFFFFFFFFFF:FFFFFFFFFFFFFFFFFFFFFFFFFFFFFFFFFFFFFFFFF:FFFFFFFFFFFFFFFFFFFFFFFFFFFFFFFFFFFFFFFFFFFFFF:FF,:F:FFFFFFFFFFFFFFFFFFF:FFFFFF:F:FFFFFFFFFFFFF:FFFFFFFFFFFFFF,:FFFF,F:F,FFFF,:FF:FFFFFFF:FFFFFFFFFFFF:FFFFFFFFF:F,F:FF:
@A00881:241:HJW2NDRXX:1:2129:11659:16235 2:N:0:CGAGAGAA+GATTGGAG
GGTAGCGGACTACACGGGTATCTAATCCTGTTTGCTCCCCACGCTCTCGCGCCTCAGCGTCAGTTGTCGTCCAGCAATCCGCCTTCGCCACTGGTGTTCTTCCGTATATCTACGCATTTCACCGCTACACACGGAATTCCGATTGCCTCTCCGATACTCAAGACTGGCAGTTTCAAATGCAGGCCAAGGGTTAAGCCCTTGGTTTTCACATCTGACTTGTCAGCCCGCCTACGCGCCCTTTACACCCAGT
+
FFFFFFFFFFFFFFFFFFFFFFFFFFFFFFFFFFFFFFFFFFFFFFFFFFFFFFFFFFFFFFFFFFFFFFFFFFFFFFFFFFFFFFFFFFFFFFFFFFFFFFFFFFFFFFFFFFFFFFFFFFFFFFFFFFFFFFFFFFF:FF:FF:FFFFFFFFFFFFF:FFFFFFFFFFFFFFFFFFFFFFFFFFFFFFFFFFFFFF,FFFFFFFF:FFFFFFFFFFFFF:F,FFFFFFFFFFFFFFFFFFFFF:FFFF
@A00881:241:HJW2NDRXX:1:2129:28953:16250 2:N:0:CGAGAGAA+GATTGGAG
GGTAGCGGACTACGCGGGTATCTAATCCTGTTTGCTCCCCACACTTTCGCGCCTCAGCGTCAGTTGTCGTCCAGAAAGCCGCCTTCGCCACTGGTGTTCCTCCCAATATCTACGCATTTCACCGCTACACTGGGAATTCCACTTTCCTCTCCGATACTCAAGATGTACAGTTTCAAAAGCAGCTCCGGAGTTAAGCTCCGGTATTTCACTCCTGACTTGCACACCCGCCTACGCGCCCTTTACACCCAGT
+
FFFFFFFFFFFFFFFFFFFFFFFFFFFFFFFFFFFFFFFFFFFFFFFFFFFFFFFFFFFFFFFFFFFFFFFFFFFFF:FFFFF:FFFFFFFFFFFFFFFFFFFFFFFFFFFFFFFFFFFFFF:FFFFFFFFFFFFFFFFFFFFFFFFFFFFFFFFFFFFFFFFFFFFFFF:FFFFF:FFFF:FFF:FFFFFFFFF::FFF:FFFFFFFFFFFF:FFF:FF:,FF:F,FFF,FF:,FFFF:FFFFFFFFFF
@A00881:241:HJW2NDRXX:1:2129:26078:16407 2:N:0:CGAGAGAA+GATTGGAG
GGTAGCGGACTACCCGGGTATCTAATCCTGTTTGCTCCCCACACTTTCGTGCCTCAACGTCAGTTACAGTCCAGAAAGTCGCCTTCGCCACTGGTGTTCCTCCTAATATCTACGCATTTCACCGCTACACTAGGAATTCCGCCTGCCTCTCCGGCACTCCAGCACCACAGTTTCCAAAGCAGTCCCCGCGTTAAGCGCCGGGCTTTCACTTCAGACTTGCCATGCCGTCTACGCTCCCTTTACACCCAGT
+
FF,:FFFFFFF,FF:FFFFFFFFFFFFFFFFFFFFFFFFFFFFFFFFFFFFFFFFFFFFFFFFFFFFFFFFFFFFFFFFFFFFFFFFFFFFFFFFFFFF:FFFFFFFFFFFF,FF::FFFF:FFFFF:FFF,F:FFFFFFFFFFF:FFFFFFFFFFFFFF:FFFFFFFFFFFFFFFFFFFFFFF:FFFFFFFFFFFF,FFFFFFFFFFFFF:FFFFFFFF:FFFFFFFFFFFFF,FFF,FFFFF:FF,:F
@A00881:241:HJW2NDRXX:1:2129:18159:16845 2:N:0:CGAGAGAA+GATTGGAG
GGTAGCGGACTACGGGGGTATCTAATCCTGTTTGCTCCCCACGCTTTCGCGCCTCAGCGTCAGTTTCAGTCCAGAAAGCCGCCTTCGCCACTGGTGTTCCTACCGATCTCTACGCATTTCACCGCTACACCGGTAATTCCGCTTTCCTCTCCTGCACTCCAGCCCGTCAGTATCAAGGGCACTTCCAACATTGAATGCTGGACTTTCACCCCTGACTTAACTGGCCGCCTACGCGCCCTTTACGCCCAAT
+
FFFFFFFFFFFFFFFFFFFFFFFFFFFFFFFFFFFFFFFFFFFFFFFFFFFFFFFFFFFFFFFFFFFFFFFFFFFFFFFFFFFFFFFFFFFFFFFFFFFFFFFFFFFFFFFFFFF:F:FFFFFFFFFFFFFFFFFFFFFFFFFFFFFFFFFFFFFFFFFFFFFFFFFF,FFFFFFFFFFFFFFFFFFFFFFFFFFFFFFFFFFFFFFFF:FFF:FFFFFFFFFFFFFFFFFFFFFFFFFFFFFFFFFFF,
@A00881:241:HJW2NDRXX:1:2129:29505:16892 2:N:0:CGAGAGAA+GATTGGAG
GGTAGCGGACTACGGGGGTATCTAATCCTGTTTGCTCCCCACACTTTCGTGCCTCAATGTCAGTTATCGTCCAGAAAGTCGCCTTCGCCACTGGTGTTCCTCCTAATATCTACGCATTTCACCGCTACACTCGGAATTCCACTTTCCTCTCCGACACTCAAGGGAAGTAGTTTTGGTTGCAGTTCATCAGTTAAGCCGAGGGATTTCACAACCACCTTGCTCCTCCATCTACGCCCCCTTTCCACCCAAA
+
FF:,FFFFFFFFFFFFFFFFF:FFFFFFFFF,FFFFFFFFFFF:FFFFFFFFFFF:FFFFF:F,F,FFFFFFFFFF:FFFFFFFFFFFF,FFFFFFFFFF:FFFFFF,FF,FFFF,FFFF:FFF::FFFFF,FFFF:FFFFFFFFF:F:FFFFFF,F:FF,FFFF:FF,FFFFFFFFFFFFFFFF,F:F:FFF,:F:FFFF:,FFFF,FFF:F,,:,,F:F:,FFFFFFFFFF,,,::FFF,,:FF:F:,
@A00881:241:HJW2NDRXX:1:2129:8929:17300 2:N:0:CGAGAGAA+GATTGGAG
GGTAGCGGACTACACGGGTATCTAATCCTGTTTGCTCCCCACGCTTTCGCGCCTCAGCGTCAGTTGTCGTCCAGCAAGCCGCCTTCGCCACTGGTGTTCCTCCGTATATCTACGCATTTCACCGCTACACACGGAATTCCGCTTGCCTCTCCGATACTCAAGACATACAGTTTCAAATGCAGTTTCCGGGTTGAGCCCGGAGATTTCACATCTGACTTGCATGCCCGCCTACGCGCCCTTTACACCCAGT
+
FF:,FFFFFFFFFFFFFF:FFFFFFFFFFFFFFFFFFFFFF:FFFFFFFFFFFFFFFFFFFFFFFF:FFFFFFFF:FFFFFFFFFFFFFFFFFFFF,FFFFFFFFFFF:FFFFFFF,FFFFFFFFFFFFF,FFFF:,FFFFFFFF::FFFFFFFFFFFFF:FFFFF:FFF,:FFFF:FF:FFFFFFFFFFFFFFFFFFFFFFFFFFF:FFFFFFF:FFFF,FFFFFFFFF,FFFFFFFF,FFFF:FF:F:
@A00881:241:HJW2NDRXX:1:2129:20763:17315 2:N:0:CGAGAGAA+GATTGGAG
GGTAGCGGACTACCCGGGTATCTAATCCTGTTTGCTCCCCACACTTTCGTGCCTCAACGTCAGTTTCGGTCCAGAAAGCCGCCTTCGCCACTGGTGTTCCTCCTAATATCTACGCATTTCACCGCTACACTAGGAATTCCGCTTTCCTCTCCCGTACTCAAGAAAAATAGTTTTAGCTGCAGTTCCTCAGTTAAGCCGAGGGATTTCACAACTAACTTGTTCTCCCGTCTACGCACCCTTTACACCCAAT
+
FFFFFFFFFFFFFFFFFFFFFFFFFFFFFFFFFFFFFFFFFFFFFFFFFFFFFFF:FFFFFFFFFFFFFFFFFFFFFFFFFFFFFFFFFFFFFFFF:FFFFFFFFFFFFFFFFFFFFFFFFFFFFFFFFFF:FF:FFFFFFFFFFFFFFFFFFFFFFFFFFFFFFFFFFFFFFFFFFFFFFFFFFFFFF:FFFFFFFFFFFFFF,FFFFFFFFFFFFFFFFFFFFFFF:FFFFFFFFFFF:FFFFFFF,F
@A00881:241:HJW2NDRXX:1:2129:13178:17550 2:N:0:CGAGAGAA+GATTGGAG
GGTAGCGGACTACTCGGGTATCTAATCCTGTTTGCTCCCCACACTTTCGTGCCTCAATGTCAGTTATCGTCCAGAAAGTCGCCTTCGCCACTGGTGTTCCTCCTAATATCTACGCATTTCACCGCTACACTAGGAATTCCACTTTCCTCTCCGACACTCAAGGGAAGTAGTTTTGGTTGCAGTTCCTCAGTTAAGCCGAGGGAGTTCACAACCAACTTGCTCCTCCATCTACGCACCCTTTACACCCAAT
+
FF,,FFFF:F:FFFFFFF::FFF:FFF:FFFFFFFFF:FFFFFFF:FFFFFFFFFFFFFFFFF:F:FFFFFFFFFFFFFFFFFFFFF:FFFFFFFFFFFFFFFF,FF,FFFFFFFFF:FFFFFFFFFFFFF:FFF,FFFFFFFFFFFF:FFFFFF,FFF:FFFFF,FF:FFFFFFFFFF:FFFFFFFFFFF,F,FF,FFFFF:,FFF,FFFFFFFFFFFFFFF,FFFFFF:FFFFFFFFF:FF:FF:FF:
@A00881:241:HJW2NDRXX:1:2129:11921:17879 2:N:0:CGAGAGAA+GATTGGAG
GGTAGCGGACTACAGGGGTATCTAATCCTGTTCGCTCCCCACGCTTTCGTGACTCAGCGTCAGTTACAGTCCAGCAAGCCGCCTTCGCCACCGGTGTTCTTCCCAATATCTACGCATTTCACCGCTACACCGGGAATTCCGCTTGCCTCTCCTGCACTCAAGTTATACAGTTTCTTATGCAGCGCCGGGGTTAAGCCCCGACATTTCACATATGACTTGCATAACCGCCTACTCACCCTTTACACCCAGT
+
FFFFFFFFFFFFFFFFFFFFFFFFFFFFFFFFFFFFFFFF:FFFFFFFFFFFFFFFFFFFFFFFFFFFFFFFFFFFFFFFFFFFFFFFFFFFFFFFFFFFFFFFFFFFFFFFFFFFFFFFFFFFFFFFFFFFFFF:FFFFFFFFFFFFFFFFFFFFFFFFFFFFFFFFFFFFFFFFFFFFFFFFFFFFFFFFFFFFFFFFFFFF:FFFFFF:FF:FFFFF,FFFFFFF:FFFFF:FFFFFFFFFFFFFFF
@A00881:241:HJW2NDRXX:1:2129:7337:19022 2:N:0:CGAGAGAA+GATTGGAG
GGTAGCGGACTACGTGGGTATCTAATCCTGTTCGATACCCACGCTTTCGTGCTTCAGCGTCAGTTGGGCGCCGGTATGCTGCCTTCGCAATCGGAGTTCTGCGTGATATCTATGCATTTCACCGCTACACCTCGCATTCCGCATACTTCTCGCCCACTCAAGAACGACAGTTTCAACGGCTCGACGGGGTTGAGCCCCGCATTTTTACCGCTGACTTTCCGTTCCGCCTACGCACCCTTTAAACCCAATA
+
FFFFFFFFFFFFFFFFFFFFFFFFFFFFFFFFFFFFFFFFFFFFFFFFFFFFFFFFFFFFFFFFFFFFFFFFFFFFFFFFFFFFFFFFFFFFFFFFFFFFFFFF:FFFFFF:FFFFFFFFFFFFFFFFFFFFF:FFFF:FFFFFFFF:FFF:FFFFFFFFFFFFFFF:FFFFF:FFFFFFFFFFFFFFFFFFFFF:FFFFFFFFFFFFFFFFFFFF::,FFFFFFFFFFFFFFFF,F,FFFF:FFFFF:F
@A00881:241:HJW2NDRXX:1:2129:26657:19132 2:N:0:CGAGAGAA+GATTGGAG
GGTAGCGGACTACATGGGTATCTAATCCTGTTTGCTCCCCACGCTTTCGCGCCTCAGCGTCAGTTGTCGTCCAGCAAGCCGCCTTCGCCACTGGTGTTCCTCCGTATATCTACGCATTTCACCGCTACACACGGAATTCCGCTTGCCTCTCCGATACTCAAGATAGACAGTTTCAAATGCAGTTTCCGGGTTGAGCCCGGAGATTTCACATCTGACTTGCCTACCCGCCTACGCGCCCTTTACACCCAGT
+
FFFFFFFFFFFFFFFFFFFFFFFFFFFFFFFFFFFFFFFFFFFFFFFFFFFFFFFFFFFFFFF:FFFFFFFFFFFFFFFFFFFFFFFFFFFFFFFF:FFFFFFFFFFFFFFFFFFFFFFFFFFFFFFFFFFFFFF,FFFFFFFFFFFFFFFFFFFFFFFFFFFFFFFFFFFFFFFFFFFFFFFFFFFFFFFFFFFFFFFFFFFFFFFFF:FFFFFF:FFFFFFFFFFFFFFFFF:FFFFFFFFFFFFFFF
@A00881:241:HJW2NDRXX:1:2129:7247:19179 2:N:0:CGAGAGAA+GATTGGAG
GGTAGCGGACTACTAGGGTATCTAATCCTGTTTGCTCCCCACGCTTTCGAGCCTCAGCGTCAGTAAAAGCCCAGCAAGCCGCCTTCGCCACTGGTGTTCCTCCAAATATCTACGCATTTCACCGCTACACTTGGAATTCCGCTTGCCTCTGCTTCACTCAAGAAAAACAGTTTCAAAAGCAGGTTACGGGTTGAGCCCGTAATTTTCACTTCTGACTTGCCTTCCCGCCTACACTCCCTTTACACCCAGT
+
FFFFFFFFFFFFFFFFFFFFFFFFFFFFFFFFFFFFFFFFFFFFFFFFFFFFFFFFFFFFFFF:FFFFFFFFFFFFFFFFFFFFFFFFFFFFFFFFFFFFFFFFFFFFFFFFFFF:FFFFFFFFFFFFFFFFFFF:FFFFFFF:FFFFFFFFFFFFFFFFFFFFFFFFFFFFFFFF:FFFFFF:FFFFFFFFFFFFFFFF,FFFFFFFF:FFFFFFFF:FFFFFFFFF:F,F:FFFFFFF:FFFFFFFFF
@A00881:241:HJW2NDRXX:1:2129:26449:20275 2:N:0:CGAGAGAA+GATTGGAG
GGTAGCGGACTACATGGGTATCTAATCCTGTTTGCTCCCCACGCTTTCGCGCCTCAGCGTCAGTTGTCGTCCAGCAAGCCGCCTTCGCCACTGGTGTTCCTCCGTATATCTACGCATTTCACCGCTACACACGGAATTCCGCTTGCCTCTCCGATACTCAAGATAGACAGTTTCAAATGCAGTTTCCGGGTTGAGCCCGGAGATTTCACATCTGACTTGCCTACCCGCCTACGCGCCCTTTACACCCAGT
+
FFFFFFFFFFFFFFFFFFFFFFFFFFFFFFFFFFFFFFFFFFFFFFFFFFFFFFFFFFFFFFFFFFFFFFFFFFFF:FFFFFFFFFFFFFFFFFFFFFFFFFFFFFFFFFFFFFFFFFFFFFFFFFFFFFFFFFF,FFFFFFFFFFFFFFFFFFFFFFFFFFFFFFFFFFFFFFFF:FFFFFFFFFFFFFFFFFFFFFFFFFFFFFFFFFFFFFFFFFFFFFFFFFFFFF:FFF:FFFFFFF:FFFFFFF
@A00881:241:HJW2NDRXX:1:2129:32633:20901 2:N:0:CGAGAGAA+GATTGGAG
GGTAGCGGACTACCCGGGTATCTAATCCTGTTTGCTCCCCACGCTTTCGTGCCTCAGTGTCAGTTACAGTCCAGCAGATCGCCTTCGCCGCCGGTGTTCTTCCCAATATCTACGCATTCCACCGCTACACTGGGAATTCCATCTGCCCCTCCTGCACTCAAGTTTTGCAGTTTTAGTAGTAGTTCCGAAGTTGAGCCCCGGGATTACGCTACTAACTTGCAAGACCACCTACGCACCCTTTACGCCCAGT
+
FFFFFFFFFFFFFFFFFFFFFFFFFFFFFFFFFFFFFFFFFFFFFFFFFFFFFFFFFFFFFFFFFFFFFFFFFFFFFFFFFFFFFFFFFFFFFFFFFFFFFFFF:FFFFFFFFFFFFFFFFFFFFFFFFFFFFFFFFFFFFFFFFFF:FFFFFFFFFFFFFFF:F:F:FFFFFFF:FFF:FFFFFFFFFFFFFFFFFFFFFFFFFF:FFF:FFFFFFFFFF:FFFFF,:FFF,FFF,,FFFFFFFFFFFF
@A00881:241:HJW2NDRXX:1:2129:21802:21089 2:N:0:CGAGAGAA+GATTGGAG
GGTAGCGGACTACTGGGGTATCTAATCCTGTTTGCTCCCCACGCTCTCGCGCCTCAGCGTCAGTTGTCGTCCAGCAATCCGCCTTCGCCACTGGTGTTCTTCCGTATATCTACGCATTTCACCGCTACACACGGAATTCCGATTGCCTCTCCGATACTCAAGACTGGCAGTTTCAAATGCAGGCCATGGGTTAAGCCCATGGTTTTCACATCTGACTTGTCTGCCCGCCTACGCGCCCTTTACACCCAGT
+
FFFFFFFFFFFFFFFFFFFFFFFFFFFFFFFFFFFFFFFFFFFFFFFFFFFFFFFFFFFFFFFFF:FFFFFFFFFFFFFFFFFFFFFFFFFFFFFFFFFFFFFFFFFFFFFFFFFFFFFFFFFFFFFFFFFFFFFFFFFFFFFF,FFFFFFFF::FFFFFFFFFFFFFFFFFFFFFFFFFFFFFFFFFFFFFFFFFFF:F,FFFFFFFFFFFFF,FFFFFFFFFFFFFFFFFFFFFFFFF,FF,FFFF:F
@A00881:241:HJW2NDRXX:1:2129:8106:21449 2:N:0:CGAGAGAA+GATTGGAG
GGTAGCGGACTACTTGGGTATCTAATCCTGTTTGCTCCCCACACTTTCGTGCCTCAATGTCAGTTATCGTCCAGAAAGTCGCCTTCGCCACTGGTGTTCCTCCTAATATCTACGCATTTCACCGCTACACTAGGAATTCCACTTTCCTCTCCGACACTCAAGGGAAGTAGTTTTGGTTGCAGTTCCTCAGTTAAGCCGAGGGCTTTCTCAACCAACTTGCTCCTCCATCTACGCTCCCTTTACACCCAGT
+
FF,,FFFFFFF:F:FFFFFFFFFFFFFFFFFFFFFFFFFFFFFFFFFFFFFFFFFFF:FFFFFFFFFFFFFFFFFFFFFFF:FFFFFFFFFFFFFFF:FFFFFFF:FF:FFFFFFFFFFFFFFFFFFFFFF,FFFFFFFFFFFFFFFFFFFFFFF:FFFF:FFFF,:F,F,FFFFF,FFFFFFFF,FFFFFFF:F:FFFF:F,::FF,FFF,FF,FF:FFF:,FFFF::F,FFF,F:F,FF:FFFFF:F,
@A00881:241:HJW2NDRXX:1:2129:30834:21605 2:N:0:CGAGAGAA+GATTGGAG
GGTAGCGGACTACTCGGGTATCTAATCCTGTTCGATACCCACGCTTTCGTGCATGAGCGTCAGTCGGGCGCCGGTATGCTGCCTTCGCAATCGGGGTTCTGCGTGATATCTATGCATTTCACCGCTACACCACGCATTCCGCATACTTCTCGCCCACTCGAGACTCCCAGTTTCAACGGCTGGGCGGGGTTGAGCCCCGCGATTTTACCGCTGACTTGGAAGTCCGCCTGCGCACCCTTTAAACCCAATA
+
FFFFFFFFFFFFFFFFFFFFFFFFFFFFFFFFFFFFFFFFFFFFFFFFFFFFFFFFFFFFFFFFFFFFFFFFFFFFFFFFFFFFFFFFFFFFFFFFFFFFFFFFFFFFFFFFFFFFFFFFFFFFFFFFFFFFFFFFF:FFFFFFFFFFFFFFFFFFFFFFFFFFFFFFFFFFFFFFFFFFFFFFFFFFFFFFFFFFFFFFFFFFFFFFFFFFF:FFF::F,FFF:FFFFFFFFF:FFFFFFF,FFFFFFF
@A00881:241:HJW2NDRXX:1:2129:25346:22373 2:N:0:CGAGAGAA+GATTGGAG
GGTAGCGGACTACAAGGGTATCTAATCCTGTTTGCTCCCCACGCTCTCGCGCCTCAGCGTCAGTTGTCGTCCAGCAATCCGCCTTCGCCACTGGTGTTCTTCCGTATATCTACGCATTTCACCGCTACACACGGAATTCCGATTGCCTCTCCGATACTCAAGACTGGCAGTTTCAAATGCAGGCCAAGAGTTAAGCCCTTGGTTTTCACATCTGACTTGTCAGCCCGCCTACGCGCCCTTTACACCCAGT
+
FFFFFFFFFFFFFFFFFFFFFFFFFFFFFFFFFFFFFFFFFFFFFFFFFFFFFFFFFFFFFFFFFFFFFFFFFFFFFFFFFFFFFFFFFFFFFFFFFFFFFFFFFFFFFFFFFFFFFFFFFFFFFFFFFFFFFFFFFFFFFFFFFFFFFFFFFFFFFFFFFFFFFFFFFFFFFFFFFFFFFFFFFFFFFFFFFFFFFFFFFFFFFFFFFFFFFFF:FFFFFFFFFFFFFFFFFFFFFFFFFFFFFFFFFF
@A00881:241:HJW2NDRXX:1:2129:24433:23296 2:N:0:CGAGAGAA+GATTGGAG
GGTAGCGGACTACTCGGGTATCTAATCCTGTTTGCTCCCCACGCTTTCGAGCCTCAGCGTCAGTTAAAGCCCAGTAAGCCGCCTTCGCCACTGATGTTCCTCAGAATAGATACGCATTTCACCGCTACACTAGGAATTCCGCTTACCTATACTTCACTAAAGACCTACAGTTACAAAAGCAGATCATTGGTTGAGCCCCTACATTTCACATCAGACTAGCAGCCCCGCCTACACTCCCTTTACACCCAGT
+
F:F:F:,,FFFF,FF:,FFFFFFFFFF::F,FFF,FF,F,FF:FFF,::F,FF:FFFF,,,F::FFFF:,F:F:FFFF:F,,,,:,,,FF:F,FFFFF,::F,,FFFF,,:FF,F:FF:FF,F,,FFFFFFF::FF:FFF,:,,F,,F,F,,FFF:F,,FF,F,,FFF,,F:,FFFF,F,FF,,FF:,F,F,,F:F,,:FFFFFF,,,F,,F,,F,F::FF:FF:F,FF,,,:FF:FF,F,F,F,F,F,F
@A00881:241:HJW2NDRXX:1:2129:10954:23625 2:N:0:CGAGAGAA+GATTGGAG
GGTAGCGGACTACCGGGGTATCTAATCCTGTTTGCTCCCCACGCTCTCGCGCCTCAGCGTCAGTTGTCGTCCAGCAATCCGCCTTCGCCACTGGTGTTCTTCCGTATATCTACGCATTTCACCGCTACACACGGAATTCCGCTTGCCTCTCCGATACTCAAGATAGACAGTTTCAAATGCAGTTTCCGGGTTGAGCCCGGAGATTTCACATCTGACTTGCCTACCCGCCTACGCGCCCTTTACACCCAGT
+
FFFFFFFFFFFFFFFFFFFFFFFFFFFFFFFFFFFFFFFFFFFF:FFFFFFFFFFFFFFFFFFFFFFFFFFFFFFF:FFFFFFFFFFFFFFFFFFF:FF:FFFFF,FF:FFFFFFFFFFFFFFFFF,F,F:FFFF,FFFFFFFFFFFFFFFFFFFFFFFFFFFFFFFF,FFFFFFFFFFFFFFFFFFFFFFFFFFFFFFFFFFFFFFFFFFFFFFFFFFFFF:FFFFFFFF:FFFFFFFF,FFFFFFF:F
@A00881:241:HJW2NDRXX:1:2129:26395:24471 2:N:0:CGAGAGAA+GATTGGAG
GGTAGCGGACTACCGGGGTATCTAATCCTGTTCGCTCCCCACGCTTTCGTGCCTCAACGTCAGACATAGTTTGGCAAGCTGCCTTCGCAATCGGTGTTCTGTATGATCTCTATGCATTTCACCGCTACACCATACATTCCGCCTACCGCATCTACTCTCTAGCTCAACAGTATCAGAGGCAGTTCCGGAGTTGAGCCCCGGCATTTCACCTCTAACTTATCAAACCGCCTACGCACCCTTTAAACCCAAT
+
FFFFFFFFFFFFFFFFFFFFFFFFFFFFFFFFFFFFFFFFFFFFFFFFFFFFFFFFFFFFFFFFFFFFFFFF:FFFFFFFFFFFFFFFFFFFFFFFFFFFFFFFFFFFFF:FFFFFFFFFFFFFFFFFFFFFFFFFFFFFFFFFFFFFF:FFFFFFFFFFFFFFFFFFFFFFFFFFFFFFFFFFFFFFFFFFFFFFFFFFFFFFFFFFFFFFFFFFFFFFFF,,F,FFFFFFFF:FFFFFF,FFFFFF:F
@A00881:241:HJW2NDRXX:1:2129:20374:25473 2:N:0:CGAGAGAA+GATTGGAG
GGTAGCGGACTACAAGGGTATCTAATCCTGTTTGCTCCCCACGCTCTCGCGCCTCAGCGTCAGTTGTCGTCCAGCAATCCGCCTTCGCCACTGGTGTTCTTCCGTATATCTACGCATTTCACTGCTACACGTGGAATTCCACCCCCCTCTGAGACACTCTAGTCCGACAGTCACATAGGACCCTCCCAGGTTAAGCCCGGGGATTTCACCTCTGTCTTATCGAACCGCCTGCACCCCCTTTACGCCCAGT
+
FF,FFFFFFFF:FFFFFFFFF:FFFFFFFFFFFFFFFFFFFFFFFFFFFFFFFFF,FFF:F,FFFFFFFFFFFFFFFFFFFFFFFFFFFFFFFFFFFFFFFFFF,F:FFFFFFFFFF:F,FFFFFFF:FFFFFFF::FFFFFF:FFFFF:FFFFF,F:FFFFFFFFFFFF,:FF:FFFFF:FFFFFFFFFFFFF:FF:FFFF:,F:FF,FFFFFFFFFFF:FFFFFFF:FFFFF,,FFFF,F:FF,FFFF
@A00881:241:HJW2NDRXX:1:2129:7129:25801 2:N:0:CGAGAGAA+GATTGGAG
GGTAGCGGACTACAGGGGTATCTAATCCTGTTTGCTCCCCACGCTTTCGTGCCTCAGTGTCAGTTACAGTCCAGTGAACCGCCTTCGCCGCTGGTGTTCTTCCCGATATCTACGCATTCCACCGCTACACCGGGAATTCCGTTCACCCCTCCTGCACTCAAGCCCGACAGTTTTAGTAGTAGTTCCGAGGTTAAGCCCCGGAATTACGCTACTAACTTAACAAACCGCCTACGCACCCTTTACGCCCAAT
+
FF,FFFFFFFFFFFFFF:FFFFFFFFFFFF:FFFFFFFFFFFFFFFFFFFFFFFFFFFFFFFFFFFFFFFFFFFFFFFFFFFFFF:FFFFFFFFFFFFFFFFFFFFFFFFFFFFFF,FF,FF:FF:FFFFF:FFFF,FFF::FFF::FFFFFF:FFFFFFFFFFFF,FFF:F:FF,FFFFFFFFF:FFFFFFFFFFFFFF,F,FF:FFFF::F,FFFFFFFFFF,FFF:,FF,F,FFFF::FF,F:,F,,
@A00881:241:HJW2NDRXX:1:2129:11514:26099 2:N:0:CGAGAGAA+GATTGGAG
GGTAGCGGACTACATGGGTATCTAATCCTGTTTGCTCCCCACGCTTTCGAGCCTCAACGTCAGTTACAGTCCAGTAAGCCGCCTTCGCCACCGGTGTTCCTCCTAATATCTACGCATTTCACCGCTACACTAGGAATTCCGCTTACCTCTCCTGTACTCCAGCCATACAGTTTCCAGAGCAGTCCCGCAGTTGGGCCGCGGCCTTTCACTCCAGACTTGCATCGCCGTCTGCGCTCCCTTTACACCCAGT
+
FFF:FFFFFFFFFFFFFFFFFFFFFFFFFFFFFFFFFFFFFFFFFFFFFFFFFFFFFFFFFFFFFFFFFFFFFFFFFFFFFFFFFFFFFFFFFFFFFFFFFFFFFFFFFFFFFFFFFFFFFFFFFFFFFFFFFFFFFFFFFFFFFFFFFFFFFFFFFFFFFFFFFFFFFFFFFFFFFFFFFFFFFFFFFFFFFFFFF:FFFFFFFFFFFFFFFFFFFF,FFFFFFFFFFFFFFFFFFFFFFFFFFFFFFF
@A00881:241:HJW2NDRXX:1:2129:9824:26240 2:N:0:CGAGAGAA+GATTGGAG
GGTAGCGGACTACGTGGGTATCTAATCCTGTTCGATACCCACGCTTTCGTGCATGAGCGTCAGTCGGGCGCCGGTGTGCTGCCTTCGCAATCGGAGTTCTGCGTGATATCTATGCATTTCACCGCTACACCACGCATTCCGCACACTTCTCGCCCACTCAAGAAAACCAGTTTCAACGGCCGGACGGGGTTGAGCCCCGAATTTTTACCGCTGACTTGGCTTCCCGCCTGCGCACCCTTTAAACCCAATA
+
FF:,FFFFFFFFFFFFFFFFFFFFFFFFFFFFFFFFFFFFFFFFFFFFFFFFFFFFFFFFFFFFFFFFFFFFFFFFFFFF:FFFFFFFFFFFFFFFFFFFFFFFFFFFFFFFFFFFFFFF:FFFFFFFFFF:FFFFFFFFFFFFFFFFFFFFFFFFFFF,FFFFF:FFFFFFFF:FFF:FFFFFFFFFFFFF:FF:FFFFFFFFFFFFFF,FFFFFF,F:FFF:FFFF:FFF:FFFFFFF,:FF,FF,FF
@A00881:241:HJW2NDRXX:1:2129:14561:26303 2:N:0:CGAGAGAA+GATTGGAG
GGTAGCGGACTACTAGGGTATCTAATCCTGTTTGCTCCCCACGCTCTCGCGCCTCAGCGTCAGTTGTCGTCCAGCAATCCGCCTTCGCCACTGGTGTTCTTCCGTATATCTACGCAGTTCACCGCTACACACGGAATTCCGATTGCCTCTCCGATACTCAAGACTGGCAGTTTCAACTGCAGGCCATGGGTTAAGCCCATGGTTTTCACATCTGACTTGTCTGCCCGCCTACGCGCCCTTTACACCCAGT
+
FF,FFFFFFF::F,FFFFFFFFFF,FFF:F:FFFFFFFFF:FFFFFFFFFFFFFFFFFFFFFF,FFFFF::FFFFF,FFFFFF,FFFFFFFFFFFFFFFFFFFFF,F:FF,FFFFF,FFF:FFFFFFFFF:FFF:,:FFFF,:FFFFFFFFFFFF,F:FF:FFFFFFF:F:F:FFF,FFFFFFFFF:FFF,FFFFFF::,FF::FFFF:FFFFFFF,,FFF:FF:FFFFF,F,F:FFF,::FFFFFF:FF
@A00881:241:HJW2NDRXX:1:2129:19081:26334 2:N:0:CGAGAGAA+GATTGGAG
GGTAGCGGACTACGAGGGTATCTAATCCTGTTTGCTCCCCACGCTCTCGCGCCTCAGCGTCAGTTGTCGTCCAGCAATCCGCCTTCGCCACTGGTGTTCTTCCGTATATCTACGCATTTCACCGCTACACACGGAATTCCGATTGCCTCTCCGATACTCAAGACTGGCAGTTTCAAATGCAGGCCATGGGTTAAGCCCATGGTTTTCACATCTGTCTTGTCTGCCCGCCTACGCGCCCTTTACACCCAGG
+
FFFFFFFF:FFFFFFFFF:FFFFFFFFF,F,:FFFFFFFF:FFFFFFFFFFFFFFFFFFFFFFFFF,FF:FFFFFFFFFFFFFFFFFFFFFFFFFFFFFFF:FFFFFFFFF,FFFFFFFFFFFFF:,:FF,FFF:FFFFFF:F,F,:,:FFFF:FFFFFFFFFF:FFFFFFFFFF,FFFFFFFF:,FFF:FFFFF,F:FFFFF:F,,:FFFFFF,:FF:FFF:FFFFFFFFFF,FFF:FF,F:FFFF,,,
@A00881:241:HJW2NDRXX:1:2129:10954:26725 2:N:0:CGAGAGAA+GATTGGAG
GGTAGCGGACTACAGGGGTATCTAATCCTGTTTGCTCCCCACGCTTTCGAGCCTCAACGTCAGTTACCGTCCAGCAAGCCGCCTTCGCCACTGGTGTTCCTCCTAATATCTACGCATTTCACCGCTACACTAGGAATTCCGCTTGCCTCTACTTCACTCAAGAGCTTCAGTTTCAAAAGCAGGTTATGAGTTGAGCCCATAATTTTCACTTCTGACTTAATGCCCCGCCTACGCTCCCTTTACACCCAGT
+
FF:,FFFFFFFFF:FFFFFFFFFFFFFFFFFF:FFFFFFF:FFFFFFFFFFFFFFFFFFFFFFFF,FFFFFFFFFF,FFFFFFFFFFFFFFFFF:FFFFFFFFFFFFFFFFFFFF,:F:FFFFFFFFFFFF,FFFFFFFFFFFFFFFFFF,FFFF:FFF::FFFFFFF:F,F:FFF,FFFFFFFFFFFFF:FFFFFFF,,FF:FFFFF:FFFF:FFFFFFFFFFFFFFFF,:FF::FF,F:FFFFFFFFF
@A00881:241:HJW2NDRXX:1:2129:26521:26788 2:N:0:CGAGAGAA+GATTGGAG
GGTAGCGGACTACAGGGGTATCTAATCCTGTTTGCTCCCCACGCTTTCGAGCCTCAGTGTCAGTTGCAGTCCAGTAAACCGCCTTCGCCTCCGGTGTTCTTCCTAATATCTACGCATTTCACCGCTACACTAGAAATTCCGTTTACCCCTCCTGCACTCTAGTCAACCAGTTTTAAATGCAATTCCAGAGTTGAGCTCTGGGCTTCCACACCTAACTTAATTGACCACCTACGCTCCCTTTACGCCCAGT
+
FF:,F:FFFFFFFFFFFFFFFFFFFFFFFF:FFFFFFFFFFFFFFFFFFFFFFFF:FFFFFFFFFFF:FFFFFFFFFFFFFFFFFFFFFFF:FF:FFFFFFFFFFFFFFF:FFFFFFFFF:FFFFFFFFFFFF:FFFFFF:FFF:FFFFFFFFFFFFFFFF:F:,FFFF:F::FFFFFFFF:FFFF:F:::FFFFFFFFFF::F,FFF:FFFF,F:FF:FFFFFFFFFFF:FFFF,FFF:FFFFFFFFF,
@A00881:241:HJW2NDRXX:1:2129:16559:26882 2:N:0:CGAGAGAA+GATTGGAG
GGTAGCGGACTACACGGGTATCTAATCCTGTTTGCTACCCATGCTTTCGAGCCTCAGCGTCAGTTGGTGCCCAGTAGGCCGCCTTCGCCACTGGTGTTCCTCCCGATATCTACGCATTCCACCGCTACACCGGGAATTCCGCCTACCTCTGCACTACTCAAGACCGGCAGTTTTGAAAGCAGTCCATAGGTTGAGCCTATGCCTTTCACTTCCAACTTGTCAGCCCGCCTGCGCTCCCTTTACACCCAGT
+
FFFFFFFFFFFFFFFFFFFF:FFFFFFFFFFFFFFFFFFFFFFFFFFFFFFFFFFFFFFFFFFFFFFFFFFFFFFFFFFFFFFFFFFFFFFFFFFFFFFFFFFFFFFF:FFFFFFFFFFFFFFFFF:FFFFFFFF,FFFFFFFFFFFFFFFFFFFFFFFFFFFFFFFFFFFFFFFFFFFF:FFFFFFFFFFFFFFF:FFFFFFFFFFFFFFFFFFFFFFFFFFFFFF:FFFFFFFFFFF:F:FFFFFFFF
@A00881:241:HJW2NDRXX:1:2129:27877:26882 2:N:0:CGAGAGAA+GATTGGAG
GGTAGCGGACTACTCGGGTATCTAATCCTGTTCGATACCCACGCTTTCGTGCTTCAGCGTCAGTTGGGCGCCGGTGCGCTGCCTTCGCAATCGGAGTTCTGCGTGATATCTATGCATTTCACCGCTACACCACGCATTCCGCGCACTTCTCGCCCACTCAAGCGCCCCAGTTTCAACGGCGGCGGAAGGTTGAGCCCCCCGGTTTGACCGCTGACTTGAGGCGCCGCCTACGCACCCTGTACTCCCAATA
+
FF,,FFFF,:FFFFFFFFFFFFFFFFF:FFFFFF:FFFFF::F:FFFF:FFFFF:FFFFFFFF:FFFFFFFF,FFFFFFFFFFFFFFFFFFFF:FFFFFFFFFFFFFFFFFFFFFFFFFF,,:FFFF:FFF,FF::FF::FFFF,FFF,,:FF,F,FFF:FFFFFFFFFF:FFF,FF:F:F:FFF,F,FF:F:FF,FFFFFF,F,FF,F,F:FF:FFFFF::F:FFFFFF:FFFF:FF:FF:,F,FF,F,
@A00881:241:HJW2NDRXX:1:2129:4381:26929 2:N:0:CGAGAGAA+GATTGGAG
GGTAGCGGACTACTGGGGTATCTAATCCTGTTTGCTCCCCACGCTTTCGAGCCTCAACGTCAGTTACGGTCCAGTAAGCCGCCTTCGCCACCGGTGTTCCTCCTGATATCTACGCATTTCACCGCTACACCAGGAATTCCGCTTACCTCTCCCGCACTCCAGCCGGGCAGTTTCCAAAGCAGTTCCGCGGTTGAGCCGCGGGCTTTCACTCCGGACTTGCCCTGCCGTCTGCGCTCCCTTTACACCCAGT
+
F:FFFFFFFFFFFFFFFFFFFFFFFFFFFFFFFFFFFFFFFFFFFFFFFFFFFFFFFFFFFFFFFFFFFFFFF:FFFFFFF:FFFFFFFFFFFFFFFFFFFFFFFFFF:FFFF:FFFF:FFFFFFFFFFFFFFF:,FFFFFFF:FFFFFFFF:FFFFFFFF:FFFF:FFFFFFFFFFFFF,:F:FF:FFF:FFFFFFF,:FFF:FFFFFFFFF:FFFFFFFFFFFFFFFFFFFFFF:FFFFF,FFFFFFF
@A00881:241:HJW2NDRXX:1:2129:5367:27007 2:N:0:CGAGAGAA+GATTGGAG
GGTAGCGGACTACAAGGGTATCTAATCCTGTTTGCTCCCCACGCTTTCGAGCCTCAACGTCAGTTCCAGTCCAGCAGGCCGCCTTCGCCACTGGTGTTCCTCCTCATATCTACGCATTTCACCGCTACACTAGGAATTCCGCCTGCCTCTCCTGCACTCCAGTTTTACAGTTTCCAGAGCAGTCCCGGGGTTGGGCCCCTGCCTTTCACTCCAGACTTGCTTTACGGTCTACGCTCCCTTTACACCCGGT
+
FF,,FFFFF:FFFFFFFF::FFF,F:FFFFFFFFFFFFF:F:FFFFFFFFFFFFF:F:F:F,F,F,F:FFFFFFF:FF:FFFF:FFFFF,FFFFFFF,FFFFFF,,F,FFFFFFFFF,FFFFFF:FFFF,F,FFF,:FFFF:FFFFF,FFFFFFF,FFFF,F:,:,:FFFFFF:F,F,F:FFFFF,FFFFF,FFFF,,F,F:,:FFF,FF:FFFF,F:::,:::F,FF:F,FFF:,FFF,,F,,:FF,FF
@A00881:241:HJW2NDRXX:1:2129:16278:27398 2:N:0:CGAGAGAA+GATTGGAG
GGTAGCGGACTACGAGGGTATCTAATCCTGTTCGATACCCACGCTTTCGTGCTTCAGCGTCAGTTGGGCGCCGGTGCGCTGCCTTCGCAATCGGAGTTCTGCGTGATATCTATGCATTTCACCGCTACACCACGCATTCCGCGCACTTCTCGCCCACTCAAGCGCCCCAGTTTCAACGGCGGCGGAAGGTTGAGCCCCCCGGTTTGACCGCTGACTTGAGGCGCCGCCTACGCACCCTTTAAACCCAATA
+
FFFFFFFFFFFFFFFFFFFFFFFFFFFFFF:FFFFFFFFFFF:FFFFFFFFFFFFFFFFFFFFFFFFFFFFFFFFFFFFFFFFFFFFFFFFFFFFFFFFFFFFFFFFFFFF:FFFFFFFFFFFFFFFFFFFFFFFFF,FFFFFFFFFFFFFFFFFFFFFFFFFFFFFFFF,FFFF:FFFFFFFFFFFFFFFFFFFFFFF:FF:FFFF:FFFFFFF,FFFFFF:FFFFFFFFFFF:FFFFFFFFFFFFFFF
@A00881:241:HJW2NDRXX:1:2129:18186:27508 2:N:0:CGAGAGAA+GATTGGAG
GGTAGCGGACTACTTGGGTATCTAATCCTGTTTGCTCCCCACGCTTTCGTGCCTCAGTGTCAGTTACAGTCCAGCAGATCGCCTTCGCCACTGGTGTTCTTCCCAATATCTACGCATTCCACCGCTACACTGGGAATTCCATCTGCCCCTCCTGCACTCAAGTTTTGCAGTTTTAGTAGTAGTTCCGAAGTTGAGCCCCGGGATTACGCTACTAACTTGCAAGACCACCTACGCACCCTTTACGCCCAGT
+
FFFFFFFFFFFFFFFFFFFFFFFFFFFFFFFFFFFFFFF:FFFFFFFFFFFFFFFFFFFFFFFFFFFFFFFFFFFFFF:FFFFFFFFFFFFFFFFFFFFFFFFFFFFFFFFFFFFFFFFFFFFFFF::FFFFFFFFFFFFFFFFFFFFF::FFFFFFFFFFFF:FFF,FF,FFFFF:FFFFFFFFFFF:FF:FFFFFFFFFFFFFFFFFFFFFFFFFFFF,F:FFFFFFFFFF:F:FFFFFFF:FFFFFF
@A00881:241:HJW2NDRXX:1:2129:31629:27618 2:N:0:CGAGAGAA+GATTGGAG
GGTAGCGGACTACTCGGGTATCTAATCCTGTTCGCTCCCCACGCTTTCGTGACTCAGCGTCAGTTACAGTCCAGCAAGCCGCCTTCGCCACCGGTGTTCTTCCCAATATCTACGCATTTCACCGCTACACTGGGAATTCCGCTTGCCTCTCCTGCACTCAAGTTATACAGTTTCTCATGCAGCGCCATGGTTAAGCCTTGACATTTCACATGTGACTTATATAACCGCCTACTCACCCTTTACACCCAGT
+
FFFFFFFFFFFFFFFFFFFFFFFFFFFFFFFFFFFFFFFFFFFFFFFFFFFFFFFFFFFFFFFFFFFFFFFFFFFFFFFFFFFFFFFFF:FFFFFFFFFFFFFFFFFFFFFFFFFFFFFFF:FFFFFFF:FFFFFFFFFFFFFFFF:FFFFFFFFFFFFFFFFFFFFFFFFFFFFFFFFFFFFFFF:FF,FFFFFF,F,FFFFFFFFFF:FFFFF:FFFFFFFFFF,FFFFFFFFFF:FFFFFFF:FFFF
@A00881:241:HJW2NDRXX:1:2129:26178:27853 2:N:0:CGAGAGAA+GATTGGAG
GGTAGCGGACTACAAGGGTATCTAATCCTGTTTGCTCCCCACGCTTTCGCGCCTCAGCGTCAGTTGTCGTCCAGCAAGCCGCCTTCGCCACTGGTGTTCCTCCTAATATCTACGCATTTCACCGCTACACTAGGACTTCCGCTTGCCTCTCCGATCCTCAAGGACTACAGTTTCAAATGCAGCCCCGGGGTTGAGCCCCGGTATTTCACATCTGACTTGCAGTTCCGCCTACACGCCCTTTCCACCCAGT
+
FF,,FFFFFFFFFFFFFFF,FFFFFFFFFFF,FFFFFFFFFFFFFFFFFFFFFFFFFFFFF,F,FFFFFFFFFFFF:FFFFFFFFFFFFFFFFFFFFFFFFFFF:FFFFFFFFFFF:FFFFFFFFFFFF:F,FFF,FFFFFFFFFF:FF,FFFFF,FFFF:FFFFF:FFF:FFF:FFFFF:FF:FFFFFFFFFFFFFFFFFF:FFFFFFF,FFFF:FFFFFFFFFF:FFFFFFFF,FFFFF,FFFFF:F:
@A00881:241:HJW2NDRXX:1:2129:7708:27931 2:N:0:CGAGAGAA+GATTGGAG
GGTAGCGGACTACTAGGGTATCTAATCCTGTTCGCTCCCCACGCTTTCGAGCCTCAGCGTCAGTTAGTGCCCAGTAAGTCGCCTTCGCCACTGGTGTTCTTCCAAATCTCTACGCATTTCACCGCTACACTGGCAATTCCACTTACCTCATCCGGACTCAAGGCCTGCAGTATTAAATGCACTCACGCGCTTAAAACCTGGACTTTCACTACTAACTTACAGAACCGCGAACGCGCCCTTAACGCCCAGT
+
F::,,,FFFFFFF,,FFFFFFFFFFF:FFFFF,FFF,F:FFFFFFFFFF,FFFF:F:FFFFFF,FF,,F,,,,F:FF:,,F:F:FFFF:F,,FFFF:FFF,,,,,FFFFF:F,::F,FFF,FFFFF:F,F,,F,,F,FFF,F,:F:FF,,FF,,,::FF,:F,,FF,F,F:,:F,,,,FFF:F,,:,,,,F,,F:,,F,F,:FFFFF:,,,,FF,FFF,,,,FF:F,F,,,::F:F,:,:,,F,,F:,:,
@A00881:241:HJW2NDRXX:1:2129:30761:28244 2:N:0:CGAGAGAA+GATTGGAG
GGTAGCGGACTACGAGGGTATCTAATCCTGTTTGCTCCCCACGCTTTCGCGCCTCAGCGTCAGTTGTCGTCCAGCAAGCCGCCTTCGCCACTGGTGTTCCTCCGTATCTCTACGCATTTCACCGCTACACACGGAATTCCGCTTGCCTCTCCGATACTCAAGATAGACAGTTTCAAATGCAGTTTCCGGGTTGAGCCCGGAGATTTCACATCTGACTTGCCTAACCGCCTACGCGCCCTTTACACCCAGT
+
FF,:FFFFFFFFFF:FFFF:F::,:,:,FFF,FFFFFFFFFFFFF,F:FFFFFFFFFFFFF,F:FFF:F:FFFFFFFFFFFF,FFFFFF,FFFFFFFF:FFFFFF:F,FFFF:FFFF:FF:F:FFFFFFFFFFFFFFFF:FF:FFF:FFFFFFFF,F,,::FFFFFFFFFFFFFFF,:FFFFFFFFFFFFFFF:FFFFF:,F:FFFFFF,F:FF,FFFFFFF,,FFFF,FFFFFFFFF,FF:FFFFF,FF
@A00881:241:HJW2NDRXX:1:2129:16351:28307 2:N:0:CGAGAGAA+GATTGGAG
GGTAGCGGACTACCAGGGTATCTAATCCTGTTTGCTCCCCACGCTTTCGAGCCTCAACGTCAGTTACAGTCCAGTAAGCCGCCTTCGCCACCGGTGTTCCTCCTAATATCTACGCATTTCACCGCTACACTAGGAATTCCGCTTACCTCTCCTGCACTCCAGACTGACAGTTTCCAAAGCAGTCCGGGGGTTGGGCCCCGGCCTTTCACTTCAGACTTGCCTCTCCGGCTGCGCTCCCTTTACACCCAGT
+
FF:,FFFFF:FFFFFFFFFFFFFFFFFFFF:FFFFFFFFFFFFF:FFFFFFFFFFFFFFFFFFFFFFFFF:FFFFF:FFFFF:FF:FFFFFFFF:FFF:F,F:FFFFFF,FFFFFF,FFF,F,FFFFFFFFFFFFFFF,,FFFF,F:FFFFFFF,FFFFFFF:FFF,,,FFFFFFFF:FFFFF:FFFFFF:F:FF:FF:,FF,FFFF:,FFF,F,FF:FF:FFF,FF,FFF,FF:F,FF,:F:F,FFFFF
@A00881:241:HJW2NDRXX:1:2129:9616:28322 2:N:0:CGAGAGAA+GATTGGAG
GGTAGCGGACTACTTGGGTATCTAATCCTGTTTGATCCCCACGCTTTCGTGCTTCAGCGTCAGTTGAGCGCCGGTATGCTGCCTTCGCAATCGGAGTTCTGCGTGATATCTATGCATTTCACCGCTACACCACACATTCCGCATACTTCTCGATCACTCAAGTCGACCAGTTTCAACGGCTCGAAGAGGTTGAGCCTCTCAATTTTACCGCTGACTTGACCGACCGCCTACGCACCCTTTAAACCCAATA
+
FFFFFFFFFFFFFFFFFFFFFFFFFFFFFFFFFFFF:FFFFFFFFFFFFFFFFFFFFFFFFFFFFFFFFFFFFFFFFFFFFFFFFFFFFFFFFFFFFFFFFFFFFFFFFFF::FFFFFFFFFFFFF:FFFFFFFF:FFFFFFFFFFFFFFFF,FFFFFFFFFFFFFFFFFFFFFFFFFFF:FFF:FFFF,FF,F,F:FFFFF,FFFFFF::,:FFFF:FFF:FFFFFF::FFFFFFFFFF,FFFFFFF:F
@A00881:241:HJW2NDRXX:1:2129:30752:28604 2:N:0:CGAGAGAA+GATTGGAG
GGTAGCGGACTACGAGGGTATCTAATCCTGTTTGCTCCCCACGCTTTCGCGCCTCAGCGTCAGTTGTCGTCCAGCAAGCCGCCTTCGCCACTGGTGTTCCTCCGTATATCTACGCATTTCACCGCTACACACGGAATTCCGCTTGCCTCTCCGATACTCAAGATAGACAGTTTCAAATGCAGTTTCCGGGTTGAGCCCGGAGATTTCACATCTGACTTGCCTAGCCGCCTACGCGCCCTTTACACCCAGT
+
FF,FF:FFFFFFFFFFFFFFFFFFFFFFFFFFFFFFFFFFFFFFFFFFFFFFFFFFFFFFFFFFFFFFFFFFFFFFFFFFFFFFFFFFFFFFFFFFFFFFFFFFFFFFFFFFFFF:FFFF:FFFFFFFFFFF:FF,FFFFFF,FFFFFFFFFFFFFFFFFFFFFFFFFFFFFFFFFFFF:FFFFFFFFFFF:FFFFF:FFFFFFFFFFFFFFFFF:FF:FF:F,F:FFFFFFF,FFF::,FFF:FF:F:F
@A00881:241:HJW2NDRXX:1:2129:6985:28651 2:N:0:CGAGAGAA+GATTGGAG
GGTAGCGGACTACCTGGGTATCTAATCCTGTTCGATACCCACGCTTTCGTGCATGAGCGTCAGTAGGGCGCCGGTATGCTGCCTTCGCAATCGGAGTTCTGCGTGATATCTATGCATTTCACCGCTACACCACGCATTCCGCATACTTCTCGCCCACTCTAGCATGCCAGTTTCAACGGCTCGCCGGGGTTGAGCCCCGAAATTTTACCGCTGACTTAACACGCCGCCTGCGCACCCTTTAAACCCAATA
+
FFFFFFFFFFFFFFFFFFFFFFFFFFFFFFFFFFFFFFFFFFFFFFFFFFFFFFFFFFFFFFFFFFFFFFFFFFFFFFFFFFFFFFFFFFFFFFFFFFFFFFFFFF:FFFFFFFFFFFFFFFFFFFFFFFFFFFFF:FFFFF:FFFFFFFFFFFFFFFFF:FFFFFFFFFFFFFFFFFFFFFFFFFFFFFFFFFFFFFFFFFFFFFFFFFFFFFFFF:FFFFFFFFFFFFFFFF:FFF:FFFFFFFFFF,
@A00881:241:HJW2NDRXX:1:2129:17327:28870 2:N:0:CGAGAGAA+GATTGGAG
GGTAGCGGACTACTAGGGTATCTAATCCTGTTTGCTCCCCACGCTTTCGCGCCTCAGCGTCAGTTACTGTCCAGCAATCCGCCTTCGCCACTGGTGTTCCTCCGTATATCTACGCATTTCACCGCTACACACGGAATTCCGATTGCCTCTCCAGCACTCAAGACCTACAGTTTCAAATGCAGGCCAGAGGTTGAGCCTCTGGTTTTCACATCTGACTTGCAGTCCCGCCTACACGCCCTTTACACCCAAT
+
FFF:FFFFF:FFFFFFFFFFFFFFFFFFFFFFFFFFFFFFFFF,FFFFFFFFFFFF::FFFFF,F,FFFF:FFFFF:FFFFFFFFFF:FFFFFFFFFFFFFFFF:FFFF:FFFFFFFFFFFFFFFFFFFFF:FFF:FFFFFFFFFFFF:FFF:FF,FFF:FF:,FFFFFF:FF:FFFFF::FFF:FFFF:F,F,FF,FF,FF,:FFFFFFFFFF,:FFFFF::,:FFFFF,FFF:FFF:FF:FF:FFFFF
@A00881:241:HJW2NDRXX:1:2129:18466:29653 2:N:0:CGAGAGAA+GATTGGAG
GGTAGCGGACTACAGGGGTATCTAATCCCATTTGCTCCCCCGGCTTTCGTTCCTCAGCGTCAATAACGGCCCAGTAAAGCGCTTTCGCCACCGATGTTCCTCCTGATATCTACGCATTTCACCGCTACACCAGGAATTCCCTTTACCTCTACCGCATTCAAGTTAAGTAGTATCAAATGCCGAACCGGAGTTGAGCCCCGGGCTTTAACATCTGACTTACTTTACCGCCTACGAACGCTTTACGCCCAAT
+
FFFFFFFFFFFFFFFFFFFFFFFFFFFFFFFFFFFFFFFFFFFFFFFFFFFFFFFFFFFFFFFFFFFFFFFFFFFFFFFFFFFFFFFFFFFFFFFF,FFFFFFFFFFFFFFFFFFFFFFFFFFFFFFFFFFFFFF,FFFFFFFFFFFFFFFFFFFFFFFFFFFFFFFFFFFFFFFFFFF:FFFFFFFFFFFFFFFFFFFFF:FF:FF:F,FFFFFFFFFFFF:FF:FFFFFFFFFFFFFF,:F:FFF:FF
@A00881:241:HJW2NDRXX:1:2129:16541:30013 2:N:0:CGAGAGAA+GATTGGAG
GGTAGCGGACTACGTGGGTATCTAATCCTGTTTGCTCCCCACGCTCTCGCGCCTCAGCGTCAGTTGTCGTCCAGCAATCCGCCTTCGCCACTGGTGTTCTTCCGTATATCTACGCATTTCACCGCTACACACGGAATTCCGATTGCCTCTCCGATACTCAAGACTGGCAGTTTCAAATGCAGGCCATGGGTTAAGCCCATGGTTTTCACATCTGACTTGTCTGCCCGCCTACGCGCCCTTTACACCCAGT
+
FFFFFFFFFFFFFFFFFFFFFFFFFFFFFFFFFFFFFFFFFFFFFFFFFFFFFFFFFFFFFFFFFFFFFFFFFFFFFFFFFFFFFFFFFFFFFFFFFFFFFFFFFFFFFFFFFFFFFFFFFFFFFFFFFFFFFFF:FFFFFFFFFFFFFFFFFFFFFFFFFF,FFFFFFFF:FFFFFFFFFFFFFFFFFFFFFFFFFFFFFFFFFFF:FFFFFFFFFFFFFFFFF:FFFFFF:F:FFFFF:FFFFFFFF:
@A00881:241:HJW2NDRXX:1:2129:29866:30170 2:N:0:CGAGAGAA+GATTGGAG
GGTAGCGGACTACTCGGGTATCTAATCCTGTTTGCTCCCCACGCTTTCGTGTATCAGCGTCAGTTGTCGTCCAGTAATCCGCCTTCGCCACTGGTGTTCCTCCCGATCTCTGCGCATTTCACCGCTACACCGGGAATTCCGATTACCCCTCCGACTCTCAAGAAACGCAGTTTCAAGTGCAGCTCAGGGGTTGAGCCCCTGCATTTCACACCTGACTTGCATCCCCGCCTACGCTCCCTTTACACCCAGT
+
FFFFFFFFFFFFFFFFFFFFFFFFFFFFFFFFFFFFFFFFFFFFFFFFFFFFFFFFFFFFFFFFFFFFFFFFFFFFFFFFFFFFFFFFFFFFFFFFFFFFFFFFFFFFFFFFFFFFFFFFFFFFFFFFFFFF:FF:FFFFF,FFFFFFFFFFFFFFFFFFFFF:FFFFFFF:FF:FFFFFFFFFFFFFFFFFFFFFFFFFFFFFFFFFFFFFFFFFFFFFFFFFFFFFFFFFFFFFFFFFFFFFFFFFFF
@A00881:241:HJW2NDRXX:1:2129:30734:30326 2:N:0:CGAGAGAA+GATTGGAG
GGTAGCGGACTACATGGGTATCTAATCCTGTTTGCTCCCCACGCTTTCGAGCCTCAGCGTCAGTAAAAGCCCAGTAAGCCGCCTTCGCCACTGATGTTCCTCCTAATATCTACGCATTTCACCGCTACACTAGGAATTCCGCTTACCTCTACTTCACTCAAGAACTACAGTTTCAAATGCAGGGCAGGGGTTGAGCCCCTACATTTCACATCTGACTTACAGTCCCGCCTACACTCCCTTTACACCCAGT
+
FFFFFFFFFFFFFFFFFFFFFFFFFFFFFFFFFFFFFFFFFFFFFFFFFFFFFFFFFFFFFFFFFFFFFF:FFFFFFFFFFFFFFFFFFFFFF,FFFFFFFF::FFF:FFF::FFFFFFFFF:F:F:F:F:FF:FFFFFFFFFFFFFFFFFFFFF:FFFFFFF:FF:FFFFFFFF::FFFFFFFFFFFFFFFFFFFFF:FFFFFFFFFFFFFFFFFFFFFFFFF:FFF:FFFF:F,,FF:FFF,FFFF:F
@A00881:241:HJW2NDRXX:1:2129:30246:30639 2:N:0:CGAGAGAA+GATTGGAG
GGTAGCGGACTACCCGGGTATCTAATCCTGTTTGATCCCCACGCTTTCGTGCATCAGCGTCAGTCATGGCTTGGCAGGCTGCCTTCGCAATCGGGGTTCTGCGTGATATCTATGCATTTCACCGCTACACCTCGCATTCCGCATACTTCTCGCCCACTCAAGAACGACAGTTTCAACGGCTCGACGGGGTTGAGCCCCGCATTTTTAACGCTGACTTTCCGTTCCGCCTACGCACCCTTTAAACCCAATA
+
FF,FF:FFFFFFFFFFFFFFFFFFFFFFF,FFFFFFFFFFFFFFFFFFFF:FFFFF:FFFFFFF:FFFF:FFF:FFFFFFFFFFFFFFFFFFF:FFFFFFFFFFFFFFFFFFFFFFFFFFF,FFFFFFFFFFFFFFFFFF:FFFF:FFFFFFF:FFFFF:FFFFFFFFFF,FF,F,F:FFFFFFFF,FFFFFFFF:F,FFFF:FFFF,FFFF:FFFFFF,::F,:,F::F,F:,FFFFF:FF:F:FFFFF
@A00881:241:HJW2NDRXX:1:2129:24514:30733 2:N:0:CGAGAGAA+GATTGGAG
GGTAGCGGACTACTTGGGTATCTAATCCTGTTTGCTCCCCACACTTTCGTGCCTCAATGTCAGTTATCGTCCAGAAAGTCGCCTTCGCCACTGGTGTTCCTCCCGATCTCTGCGCATTTCACCGCTACACCGGGAATTCCGATTACCCCTCCGACTCTCAAGAAACGCAGTTTCAAGTGCAGCTCAGAGGTTAAGCCCCTGCATTTCACACCTGACTTGCATCCCCGCCTACTCACCCTTTACACCCAGT
+
FFFFFFFF,FFFFF:FFFFFFFFFFFFFFFFFFFFFFFFFFFFFFFFFFFFFFFFFFFFFFFFFFFFFFFFFFFFFFFFFFFFFFFFFFFFFFFFFFFFFFFFFFFF,:FFFFFFFFFFFFFFFFFFFFFFFFFFF,FFFFFFFFFFFFFFFFFFFFFFFFFFFFF:FFFFFFFFFFFFF:F:FF:FFFFFFF:FFFFFFFFF:FFFFFFFFFFFFFF:FFFFFFFFFF:FFFFFFFFFFFFFFFFFFF,
@A00881:241:HJW2NDRXX:1:2129:27896:31297 2:N:0:CGAGAGAA+GATTGGAG
GGTAGCGGACTACCTGGGTATCTAATCCTGTTTGCTCCCCACGCTTTCGTGCCTCAGCGTCAGCTCCAGCCCAGACGGCCGCCTTCGCCGCTGGTGTTCTTCCATATCTCTATGCATTTTACCGCTACACATGGAGTTCCGCCGTCCTCTGCTGGCCTCCAGCCTGCCAGTTTCCACAGCCTGGCAAAGTTGAGCTTCGCCCTTTTACTGCAGACTTAACAGGCCGCCTGCGCACCCTTTACGCCCAATC
+
FFFFFFFFFFFFFFFFFFFFFFFFFFFFFFFFFFFFFFFFFFFFFFFFFFFFFFFFFFFFFFFFFFFFFFFFFFFFFFFFFFFFFFFFFFFFFFFF:FFFFFFF,FFFFFFFFFFFFFFFFFFFFFFFFFFFFFFFFFFFFFFFFFFFFFFFFFFFFFFFFFFFFFFFFFFFFFF:FFFFFFFFFFFFFFFFFFFFF:FFFFFFFF:FFFFFFFFFFFFFFF:FFFFFFFFFFFFFFF,FFFFFFFFFFF
@A00881:241:HJW2NDRXX:1:2129:30635:31563 2:N:0:CGAGAGAA+GATTGGAG
GGTAGCGGACTACCCGGGTATCTAATCCTGTTTGCTCCCCACGCTCTCGCGCCTCAGCGTCAGTTGTCGTCCAGCAATCCGCCTTCGCCACTGGTGTTCTTCCGTATATCTACGCATTTCACCGCTACACACGGAATTCCGATTGCCTCTCCGATACTCAAGAATTACAGTTTCAAATGCAGGCCCTGAGTTAAGCCCAAGGTTTTCACATCTGACTTGCAGTCCCGCCTACGCGCCCTTTACACCCAGT
+
FF:,FFFFFFF:FFFFFFFFFFFFFFFFFFFFFFFFFFFFFFFFFFFFFFFFFFFFFFFFFFFFFFFFFFFFFFFFFFFFFFFFFFFFFFFFFFFFFFFFFFFFFFFFFFFFFFFFFFFFFFFFFFFFF:FF:FFFFFFFFFFF:FFFFFFFFF:FFFFFFFFFFFFFFFFFFFF,FFFFFF:FF:FF:FFFFFFFF::FFFFFFFF,:FFFFFFFFF::FF:FFFFFFFFF,FFF::FFFFFFFFFF,F
@A00881:241:HJW2NDRXX:1:2129:20726:31688 2:N:0:CGAGAGAA+GATTGGAG
GGTAGCGGACTACTGGGGTATCTAATCCTGTTTGATACCCACACTTTCGAGCCTCAATGTCAGTTGCAGCTTAGCAGGCTGCCTTCGCAATCGGAGTTCTTCGTGATATCTAAGCATTTCACCGCTACACCACGAATTCCGCCTGCCTCAACTGCACTCAAGACATCCAGTATCAACTGCAATTTTACGGTTGAGCCGCAAACTTTCACAACTGACTTAAACATCCATCTACGCTCCCTTTAAACCCAAT
+
FFFFFFFFFFFFFFFFFFFFFFFFF:FFFFFFFFFF:FFFFFFFFFFFF:FFFFFFFFFFFFFFFFFFFFFFFFFFFFFFFFFFFFFFFFFFFFFFFFFFFFFFFF:FFFFFFFFFFFFFFFFFFFFFFFFFFFFFFFFFFFFFF:FFFFFFFFFFFFFFFFFFFFF:FFFFFFFFFFF:FFFFFFFFFFFFFFFFFFFF,FFFFFF:FFFFFFFFFFFFFFF:FFFFFFFFFFFFFFFFF:FFFF,:,F
@A00881:241:HJW2NDRXX:1:2129:31132:31986 2:N:0:CGAGAGAA+GATTGGAG
GGTAGCGGACTACATGGGTATCTAATCCTGTTCGATACCCACGCTTTCGTGCTTCAGCGTCAGTTGGGCGCCGGTGCGCTGCCTTCGCAATCGGAGTTCTGCGTGATATCTATGCATTTCACCGCTACACCACGCATTCCGCGCACTTCTCGCCCACTCAAGCGCCCCAGTTTCAACGGCGGCGGAAGGTTGAGCCCCCCGGTTTGACCGCTGACTTGAGGCGCCGCCTACGCACCCTTTAAACCCAATA
+
FFFFFFFFFFFFFFFFFFFFFFFFFFFFFFFFFFFFFFFFFFFFFFFFFFFFFFFFFFFFFFF:FFFFFFFFFFFFFFFFFFFFFFFFFFFFFFFFFFFFFFFFFFFFFFFFFFFFFFFFFFFFFFFFFFFFFFFFFFFFFFFFFFFFFFFFFFFFFFFFFFFFFFFFFF:FFF:FFF:FFFFFFFFF,FFFFFFFFFF:F:FFFFFFFFFFFFFFFFFFFFFFFFFFFFF:FF:FFFFF:F,FFFFFFF
@A00881:241:HJW2NDRXX:1:2129:19307:32080 2:N:0:CGAGAGAA+GATTGGAG
GGTAGCGGACTACTCGGGTATCTAATCCTGTTTGCTCCCCACGCTTTCGTGCCTCAGTGTCAGTTACAGTCCAGTGAACCGCCTTCGCCGCTGGTGTTCTTCCCAATATCTACGCATTCCACCGCTACACTGGGAATTCCGTTCACCCCTCCTGCACTCAAGCCCAGCAGTTTTGGTAGTAGTTCCGAAGTTGAGCCCCGGACTTTCGCTACCAACTTGCCAAACCACCTACGCCCCCTTTACGCCAAGA
+
FF,,FFFFFFF:FFFFFFF,FFFF:FFFFFFFFFFFFFFFFFFFFFF:FFFFFFFFFFFFFFFFFFF:FFFFFFF:FFFFFF:FFFFFFFFFFFFF:FFFFFFFFFFFFFFFFFFFFFFFFFFFFFFFFFFFFF,FF,FFFFFFFFFFFFFFF,FF::FFFF:FFFFFFF,FFFFFF::F,,FFFFFF:FFF,FFFFFFFF:FF:,FFFFF:FF,:FFFFFFF,F,F:FFFF:F,:FF,:F,:::,,:,:
@A00881:241:HJW2NDRXX:1:2129:29658:32315 2:N:0:CGAGAGAA+GATTGGAG
GGTAGCGGACTACTTGGGTATCTAATCCTGTTCGATACCCACGCTTTCGTGCTTCAGCGTCAGTTGGGCGCCGGTGCGCTGCCTTCGCAATCGGAGTTCTGCGTGATATCTATGCATTTCACCGCTACACCACGCATTCCGCGCACTTCTCGCCCACTCAAGCGCCCCAGTTTCAACGGCGGCGGAAGGTTGAGCCCCCCGGTTTGACCGCTGACTTGAGGCGCCGCCTACGCACCCTTTAAACCCAATA
+
FFFFFFFFFFFFFFFFFFFFFFFFFFFFFFFFFFFFFFFFFFFFFFFFFFFF:FFFFFFFFFFFFFFFFFFFFFFFFFFFFFFFFFFFFFFFFFFFFFFFFFFFFFFFFFFFFFFFFFFFFFFFFFFFFFFFFFFFFFFFFFFFFFFFFFFFFFFFFFFFFFFFFFFFFFFFFF:FFFFFFFFFFFFFFFFFFFFFFFFFFF,,FFFFFFFF,FFFFFFFFFFFFFFFFFFFFFFFFFFFFFFF:F,FF,
@A00881:241:HJW2NDRXX:1:2129:3278:32409 2:N:0:CGAGAGAA+GATTGGAG
GGTAGCGGACTACCAGGGTATCTAATCCTGTTTGCTCCCCACGCTTTCGTGTCTCAGCGTCAGTTGTCGTCCAGTAAACCGCCTTCGCCACTGGTGTTCCTCCCGATATCTACGCATTTCACCGCTACACCGGGAATTCCGTTTACCTCTCCGACCCTCAAGAAACGCAGTTTCAAATGCACTTCACAGGTTAAGCCCATGATTTTCACATCTGACTTGCATCCCCGCCTACACACCCTTTACACCCAGT
+
FFFFFFFFFFFFFFFFFFFFFFFFFFFFFFFFFFFFFFFFFFFFFFFFFFFFFFFFFFFFFFFFFFFFFFFFFFFFFFFFFFFFFFFFFFFFFFFFFFFFFFFFFFFFFFFFFFFFFFFFFFFFFFFFFFFFFFFFFFFFFFFFFFFFFFFFFFFFFFFFFFFFFFFFFFFFFFFFFF,FF:FF:FFFFFFFFFFFFFFF:FFFFFFFFFF:FFFFF:F:FFFFF:,FFFFFFFFFFF:FFFFFFFFFFF
@A00881:241:HJW2NDRXX:1:2129:32597:32456 2:N:0:CGAGAGAA+GATTGGAG
GGTAGCGGACTACAGGGGTATCTAATCCCATTTGCTACCCCGGCTTTCGTTCCTCAGCGTCAATTATGGCCCAGTTAAGCGCTTACGCCACCGGTGTTCCTCCTGATATCTACGCATTTCACCGCTACACCAGGAATTCCCTTAACCTCTACCACATTCTAGCTTACCAGTATCCAATGCTTGACCGGAGTTGAGCCCCGGGATTTAACACCAGACTTGGCATGCCGCCTACGAACGCTTTACGCCCAAT
+
FFF:FFFF:F,FFFFFFF:FFFFFFFFFFFFFFFFFFFFFFFFFFF,FF:FFFFFFFFF:FFFFFFFFFFFFFFFFFFFFFFFFFFFFFFFFFFFFFFFFFFFFFFFFFFFFFFFFFFFF:F:FFFFF:FFFFF:F:FFFFFFFFFFFFFFFF::FFFFF:,FFFFFFFFFFFFFF:FFFF:FFFFFF:FFFFFFF:FFFFFFFF:FFFFFFFFFFF,FFFFFFFFFFFFFFFFFFFFFFF,FFFFFFFF
@A00881:241:HJW2NDRXX:1:2129:24117:32550 2:N:0:CGAGAGAA+GATTGGAG
GGTAGCGGACTACTAGGGTATCTAATCCTGTTTGCTCCCCACACTTTCGCGCCTCAGCGTCAGTTGCAGTCCAGTTACCCGCCTTCGCCACTGGTGTTCCTCCCGATCTCTACGCATTTCACCGCTACACCGGGAATTCCGATAACCTCTCCTGCACTCAAGCCTCCCAGTATCCAAAGCACTTCCCATCTTAAAAACAGGACTTTCACTCCAGACTTAACAGGCCGCCTACGCGCCCTTTACGCCCAAT
+
FFFFFFFFFFFFFFFFFF:FFFFFFFFFFFF:FFFF,FFFFFFFFFFFFFFFFFFFFFFF:FFFFF:FFFFF:FF:FFFFFFFFFFFFF,FFFFFFFFFFFFFFFFFF:FFFFFFF:FFF::FFFFFF,FFFFF,FFFFFF:FFFFFFFFFFFFFFFFFF:FFF:FFFFF,F:FF,:,F:F:FFF:FF,FFF,:F:FFFFFFFFFFFF,F:F,FFFFFFF,FFF,FFFFFF:FF::F:F,:FF:FFFF,F
@A00881:241:HJW2NDRXX:1:2129:27760:33912 2:N:0:CGAGAGAA+GATTGGAG
GGTAGCGGACTACTGGGGTATCTAATCCTGTTTGCTCCCCACGCTTTCGAGCCTCAACGTCAGTTACAGTCCAGCAGGCCGCCTTCGCCACTGGTGTTCCTCCTAATATCTACGCATTGCACCGCTCCACTAGGCATTCCGCCTGCCTCTCCTGCACTCCAGTTGAACAGTTTCCAGAGCCGTCCCGGGGTTGGGCCCCAGCCTTGCACTCCAGACTTGCTTTACCGTCTACGCTCCCTTTACACCCAGT
+
FF,FF,FFF:F,FFFFFFFFFFFFFFFFFFF::FFF,FF:FFFF:FF:FFFFFFFF:,FFFFFFFF::FFFFFFFFF:FFFFFFF,FFFFF:FF,FFFFF,FFFFFFF:::FFFF,::,F:FFFFF,F,,,:FF,:,,FFFF:FFFFFFFFF:F:FFFFF:FFF,FF:FFFFF:F:F:FF,FFFFFFFFF,F,F,F:FF,FFFFF:FFFFFF,F,F,,FF,FF,F,FFFFF,F:F,F,F:FF,,:F:,F,
@A00881:241:HJW2NDRXX:1:2129:5421:34147 2:N:0:CGAGAGAA+GATTGGAG
GGTAGCGGACTACCTGGGTATCTAATCCTGTTTGCTCCCCACGCTTTCGCGCCTCAGCGTCAGTTGTCGTCCAGCAAGCCGCCTTCGCCACTGGTGTTCCTCCTAATATCTACGCATTTCACCGCTACACTAGGAATTCCGCTTGCCTCTCCGATACTCAAGGACTACAGTTTCAAATGCAGCCCCGGGGTTGAGCCCCGGTATTTCACATCTGACTTGCAGTTCCGCCTCCACGCCCTTTACACCCAGT
+
FFFFFFFFFFFFFFFFFFFFFFFFFFFFFFFFFFFFFFFFFFFFFFFFFFFFFFFFFFFFFFFFFFFFFFFFFFFFFFFFFFFFFFFFFFFFFFFFFFFFFFFFFFFFFFFFFFFFFFFFFFFFFFFF:FFFFFFFFFFFFFFFFFFFFFFF:FFFFFFFFFF,FFFF:FFFFFFFFFFFFFFFFFFFFFFFFFFFFFFFFFFFFFF:FF,FF::FFFFFFFFF:FFFFF,:FFFFFFFFFFFFFFFFFF
@A00881:241:HJW2NDRXX:1:2129:31584:34616 2:N:0:CGAGAGAA+GATTGGAG
GGTAGCGGACTACTTGGGTATCTAATCCTGTTTGCTCCCCACACTTTCGTGCCTCAACGTCAGTTACAGTCCAGAAAGCCGCCTTCGCCACTGGTGTTCCTCCTAATATCTACGCATTTCACCGCTACACTAGGAATTCCGCTTTCCTCTCCTGCACTCAAGATTAGTAGTTTTATTTGCAGTTCCTCAGTTGAGCCGAGGGCTTTCACAACAAACTTGCTTAACCGACTACGCACCCTTTACACCCAAT
+
FF,FFFFFFFFFF,:FFFFFFFFFFFFFFFFFFFFFF:FFFFFFFFFFFFF:FFFF:FFFFFFFFFFFFFFFFFFFFFFFFFFFFFFFFFFFFFFFFFFFFFF:FFFFFFFFFFFFFFF:FFFFFFFFFF::FFF:FFFFFFFFFFFFFFFFFFFFFFFFF:F:FFF:FFFFF:,,FFFFFFF,F,,F,FFF,F:FFFF:F::FFFFFFFFF,FFFFF:FFFF,FFF,::FF::FFFFFFFF,FFFFFF:
@A00881:241:HJW2NDRXX:1:2129:23683:34804 2:N:0:CGAGAGAA+GATTGGAG
GGTAGCGGACTACCTGGGTATCTAATCCTGTTTGCTCCCCACACTTTCGAGCCTCAGCGTCAGTTAAAGCCCAGTAGGCCGCCTTCGCCACTGGTGTTCCTCCGAATATCTACGCATTTCACCGCTACACTCGGAATTCCGCCTACCTCTACTTCACTCAAGAACTACAGTTTTGGATGCAGCTCCGAGGTTGAGCCTCGGTATTTCACATCCAACTTGCAGTCCCGCCTGCGCTCCCTTTACACCCAGT
+
FFFFFFFFFFFFFFFFFFFFFFFFFFFFFFFFFFFFFFFFFFFFFFFFFFFFFFFFFFFFFFFFFFFFFFFF,FFFFFFFFFFFFFFFFFFFFFFFFFFFFFFFFFFFFFFFFFFFFFFFFFFFFFFFFFFFFFF:FFFF:FFFFFFFFFFFFFFFFFFFFFFFFFFFFF:FFFFFFFFFFFFFFFFFFFFFFFFFFFFFF:FFFFFFFFFFFFFFFFFFFFFFFFFFFFFFFFFFFFFFFFFFFFFFFF
@A00881:241:HJW2NDRXX:1:2129:20446:34929 2:N:0:CGAGAGAA+GATTGGAG
GGTAGCGGACTACTAGGGTATCTAATCCTGTTTGCTCCCCACGCTTTCGAGCCTCAGCGTCAGTAAAAGCCCAGCAAGCCGCCTTCGCCACTGGTGTTCCTCCTAATATCTACGCATTTCACCGCTACACTAGGAATTCCGCTTGCCTCTGCTTCACTCAAGAAAAACAGTTTCAAAAGCAGGTTATGGGTTAAGCCCATAATTTTCACTTCTGACTTGCCTTCCCGCCTACACTCCCTTTACACCCAGT
+
FFFFFFFFFFFFFFF:FFFFFFFFFFFFFFFFFFFFFFFFFFFFFFFFFFFFFFFFFFFFFFFFFFFFFFFFFFFFFFFFFFFFFFFFFFFFFFFFFFFFFFFFFFFFFFFFFFFFFFFFFFFFFFFFFFFFFFF,FFFFFFFFFFFFFFFF:FFFFFFFFFFF,:FFFFFFFF:FFFFFFFFFFFFFFFFF,,F:FFFFF:FFFFFFFFFFF:FFFF,FFF:,FFFF:F::,:FF,FFF:F:F:,FFFF
@A00881:241:HJW2NDRXX:1:2129:26530:35039 2:N:0:CGAGAGAA+GATTGGAG
GGTAGCGGACTACTGGGGTATCTAATCCTGTTTGCTCCCCACACTTTCGTGCCTCAACGTCAGTTACAGTCCAGAAAGTCGCCTTCGCCACTGGTGTTCCTCCTAATATCTACGCATTTCACCGCTACACTAGGAATTCCACTTTCCTCTCCTGCACTCAAGAAACATAGTTTCAGTTGCAGTTCCTCAGTTAAGCCGAGGGATTTCACAACTGACTTGCATTCCCGTCTACGCACCCTTTACACCCAAT
+
FFFFFFFFFFFFFFFFFFFF:FFFFFFFFFFFFFFFFFFFFFFFFFFFFFFFFFFFFFFFFFFFFFFFFFFFFFFFFF:FFFFFFFFFFFFFFFFFFFFFFFF:FFFF,FFFFFF,FFFFFFFFFFFFFFFFFFFFFFFFFFF,FFFFFFFFFFFFFFFFFFFFFFFFF:FFFFFFFFFFFFFFFFFFFFFFFF:FFFFFFFFFFFFFFFFFFFFFFF,FFFFFFFFFFFFFFFFF:FF,FFFFF,FF::
@A00881:241:HJW2NDRXX:1:2129:29966:35039 2:N:0:CGAGAGAA+GATTGGAG
GGTAGCGGACTACATGGGTATCTAATCCTGTTTGCTCCCCACACTTTCGTGCCTCAACGTCAGTTACTGTCCAGAAAGTCGCCTTCGCCACTGGTGTTCCTCCTAATATCTACGCATTTCACCGCTACACTAGGAATTCCACTTTCCTCTCCAGCACTCAAGAAAAACAGTTTTGGTTGCAGTTCCTCAGTTAAGCCGAGGGATTTCACAACCAACTTGACTTCCCGTCTACGCACCCTTTACACCCAAT
+
FFFFFFFFFFFFFFFFFFFFFFFFFFFFFFFFFFFFFFFFFFFFFFFFFFFFFFFFFFFFFFFFFFFFFFFFFFFFFFFFFFFFFFFFFFFFFFF::FFFFFFFFFFF:FFFFFFFFFFFFFFFFFFFFFF:FFFFFFFFFFFFFFFFFFFFFFFFFFFFFFF:FFFFFFFFFFFFFFFFFFFFFFFFFFFFFFFFFFFFF:FFFFFFFFFFFFFFFFFFFFFFFFF:FFFFFF,FFFFFFFFFF,FFFF
@A00881:241:HJW2NDRXX:1:2129:24180:36667 2:N:0:CGAGAGAA+GATTGGAG
GGTAGCGGACTACACGGGTATCTAATCCTGTTTGCTCCCCACACTTTCGTGCCTCAACGTCAGTTATCGTCCAGAAAGTCGCCTTCGCCACTGGTGTTCCTCCTAATATCTACGCATTTCACCGCTACACTAGGAATTCCACTTTCCTCTCCGATACTCAAGAAAAACAGTTTTAGTTGCAGTTCCCCAGTTAAGCCGGGGGATTTCACAACTAACTTGCCTTCCCGTCTACGCACCCTTTACACCCAAT
+
:FFFFFFFFFFFFFFFFFFFFFFFFFFFFFFFFFFFFFFFFFFFFFFFFFFFFFFFFFFFFFFFFF:FFFFFFFFFFFFFFFFFFFFFFFFFFFFFFFFFFFFFFFFFFFFFFFFFFFFFFFFFFFFFFFF,FF:FFFF:FFFFFFFFFFFFFFFFFFFFFFFFFFF:FFFFFFFFFF:FFFFFFFFFFFF:FFFFF,:FFFFFFFF:FFFFFFFFFFFFFFF:FFFFFFFFFFFFFF:FFFFFFF,FFF
@A00881:241:HJW2NDRXX:1:2130:30255:1282 2:N:0:CGAGAGAA+GATTGGAG
GGTAGCGGACTACACGGGTATCTAATCCTGTTCGATCCCCACGCTTTCGTGCTTCAGCGTCAGTCTCGCTATGGTATGCTGCCTTCGCAATCGGGGTTCTGCGTGATATCTATGCATTTCACCGCTACACCACGCATTCCGCATACCTCTTCCGAACTCCAGTCCCGCAGTTTCAATGGCAAGCGCACGGTTAAGCCGCTCGTTTTCACCGCTGACTTGCGGGTCCGCCTACGCACCCTTTAAACCCAAT
+
FFFFFFFFFFFFFF:FFFFFFFFFFF:FFFFFFFFFFFFFF:FFFFFFFFFFFFFFFFFFFFFFFFFFFFFFFFFFFFFFFF:FFF:FFFF:F:,,FFFFFFFFFF,:FFFFFFFFF,FFFF,FFFFF,F:FFF::FFFFFFFFFF,FFFFF:F,FFFFFFFFFFFFFFFFFF::,FFFF:FFF,F:F:,F:F:,F:FF,FFF,FFFFFFFFF:F:FFFF,FFFFF:FFF:FFF:,FF,FFFF:,F:FFF
@A00881:241:HJW2NDRXX:1:2130:22616:1986 2:N:0:CGAGAGAA+GATTGGAG
GGTAGCGGACTACTTGGGTATCTAATCCTGTTTGCTCCCCACGCTTTCGCGCCTCAGCGTCAGTTACTGTCCAGAAAGCCGCCTTCGCCACTGGTGTTCCTCCTAATCTCTATGCATTTCACCGCTACACTAGGAATTCCACTTTCCTCTCCAGCACTCAAGATCATCAGTTTCAGTTGCAGTTCCGAAGTTAAGCCTCGGTATTTCACATCTGACTTATTGACCCGCCTACACGCCCTTTACACCCAGT
+
FFFFFFFFFFFFFFFFFFFFFFFFFFFFFFFFFFFFFFFFFFFFFFFFFFFFFFFFFFFFFFFFF:FFFFFFFFF,FFFFFFFFFFFFFFFFFFFFFFFFFFFFFFFFFFFFFFFFFFFFFFFF:FFFFFFFFFF:F:FFFFFFFFFFFFFFFFFFFFFFFFFFFFFFFFFFFFFFFFFFFFFFFFFF,FFF:FFFFFFFFFFFFFFF:F:FFFFFF,:FFF,FFFFF:FFFFF:F:FFFFFFF::FFFF
@A00881:241:HJW2NDRXX:1:2130:8938:3067 2:N:0:CGAGAGAA+GATTGGAG
GGTAGCGGACTACCTGGGTATCTAATCCTGTTTGCTCCCCACGCTTTCGCGCCTCAGCGTCAGTTGTCGTCCAGCAAGCCGCCTTCGCCACTGGTGTTCCTCCGTATATCTACGCATTTCACCGCTACACACGGAATTCCGCTTGCCTCTCCGATACTCAAGATAGACAGTTTCAAATGCAGTTTCCGGGTTGAGCCCGGAGATTTCACATCTGACTTGCCTACCCGCCTACGCGCCCTTTACACCCAGT
+
FFFFFFFFFFFFFFFFFFFFFFFFFFFFFFFFFFFFFFFFFFFFFFFFFFFFFFFFFFFFFFFFFFFFFFFFFFFF:FFFFFFFFFFFFFFFFFFFFFFFFFFFFFFFFFFFFFFFFFFFFFFFFFFFFFFFFFFFFFFFFFFFFFFFFFFFFFFFFFFFFFFF:FFFFFFFFFFFFFFFFFFFFFFFFFFFFFFFFFFFF:FF:FFFFFFFFFFFFFFFFFFFFFFFFFFFFFFFFFFFFFFFFFFFFF
@A00881:241:HJW2NDRXX:1:2130:29478:3537 2:N:0:CGAGAGAA+GATTGGAG
GGTAGCGGACTACACGGGTATCTAATCCTGTTTGCTCCCCACACTTTCGTGCCTCAATGTCAGTTACTGTCCAGAAAGTCGCCTTCGCCACCGGTGTTCTTCCTAATATCTACGCATTTCACCGCTACACTAGGAATTCCACTTTCCTCTCCTGCACTCAAGAATAATAGTTTTAGTTGCAGTTCCTCAGTTGAGCCGAGGGGTTTCACAAGTAACTTGTTATCCCGTCTACGCACCCTTTACACCCAAT
+
FF::FFFFFFFFFFFFFFFFFFFF:FFFFFFFFFFF:FFFFFFFFFFFFFFF:FFFFFFFFFFFFF:FFFF:FFFFFFFFFF:FFFFF:FFFFFFFFF:FFFFFFFFFFFFFFFFFFFFFFFFFFF,FFFF,FFFFFFFFFFFFF:,FFFFFFFFFFF:FFFFFFFFFFFFFFF:,FFFFFFFFF:FFFFFFFFFFFFFFFFFFFFF:FF:,FF,,FF:,F:F:FFFF,FFFF,,FF,FFFF::,FFF:F
@A00881:241:HJW2NDRXX:1:2130:26350:3662 2:N:0:CGAGAGAA+GATTGGAG
GGTAGCGGACTACTGGGGTATCTAATCCTGTTTGCTCCCCACGCTTTCGCGCCTCAGCGTCAGTTGTCGTCCAGCAAGCCGCCTTCGCCACTGGTGTTCCTCCTAATATCTACGCATTTCACCGCTACACTAGGAATTCCGCTTGCCTCTCCGATACTCAAGGACTACAGTTTCAAATGCAGCCCCGGGGTTGAGCCCCGGTATTTCACATCTGACTTGCAGTTCCGCCTACACGCCCTTTACACCCAGT
+
FFFFFFFFFFFFFFFFFFFFFFFFFFFFFFFFFFFFFFFFFFFFFFFFFFFFFFFFFFFFFFFFFFFFFFFFFFFFFFFFFFFFFFFFFFFFFFFFFFFFFFFFFFFFFFFFFFFFFFFFFFFFFFFFFFF:FFFFFFFFFFFFFFFFFFFFFFFFFFFFFFFFFFFFFFFFFFFFFFFFFFFFFFFFFFFFFFFFFFFFFF,FFFFF:FFFFF,FFF:FFFFFFFFFFFFFFFFFFFFFFFF:FFFFFF
@A00881:241:HJW2NDRXX:1:2130:22697:4820 2:N:0:CGAGAGAA+GATTGGAG
GGTAGCGGACTACTCGGGTATCTAATCCTGTTTGCTCCCCACGCTTTCGAGCCTCAACGTCAGTCATCGTCCAGCAAGACGCCTTCGCCACTGGTGTTCCTCCCAATATCTACGCATTTCACCGCTACACTGGGAATTCCACTTGCCTCTCCGACACTCTAGCTGCACAGTTTCCAAAGCAGTCCCGGGGTTAAGCCCCGGGTTTTCACTCCAGACTTGCACAGCCGTCTACGCTCCCTTTACACCCAGT
+
FFFFFFFFFFFFFFFFFFFFFFFFFFFFFFFFFFFFFFFFFFFFFFFFFFFFFFFFFFF:FFFFF:FFFFFFFFFFFFFFFFFFFFFFFFFFFFFFFFFFFFFFFFFFFFFFFFFFFFFFFFFFF:FFFFFFFFF:FFFFFFFFFFFFFFFFFFFFFFFF,FFFFFFFFFFFFF:FFF,F:FFFFFFFFFFF,:FFFFFFFFFFFFFFFFFFFFFFFFFFFF:FFF,FF:FFFFFFFFFF:FFFFFFFFF
@A00881:241:HJW2NDRXX:1:2130:10592:6214 2:N:0:CGAGAGAA+GATTGGAG
GGTAGCGGACTACTCGGGTATCTAATCCTGTTTGCTCCCCACGCCTTCGAGCCTCAACGTCAGTTACGGTCCAGGAGGCCGCCGTCGCCACTGGTGTTCCTCCTCATATCTACGCATTCCACCGCTACACTAGGCATTCCACTTTCCTCTCCAGCTCTCAAGAATAACAGTTTTAGTTGCAGTTCCTCAGTTAAGCCGAGGGATTTCACCACTAACTTATCATCCCGTCTACGCACCCTTTACACACAAT
+
FF:FFFFF,FFFFF:FFF:FFF:FFFFF,F,FFFFFFFFF,FFF:FFFF:FFFFFF:FFF,FFF:F:,FFF:,F,:,FF,FFF,:FFF::,,FFFF,,F,,:,F,FF,:F,FFF:FFF:F:FFFFFFFFF,FF,:FF,FF,F::FFFF:F,F,FF:FF:F:FF:,FF,FFFF:FFFF,FF,:FFFF:FFF,::,FFFFFFFFFF::::,,,FFF,F:FF,FF,F:FFFFF:,FFFF::F,FFFF:,FF,F
@A00881:241:HJW2NDRXX:1:2130:11017:6793 2:N:0:CGAGAGAA+GATTGGAG
GGTAGCGGACTACCTGGGTATCTAATCCTGTTTGCTCCCCACGCTCTCGCGCCTCAGCGTCAGTTGTCGTCCAGCAATCCGCCTTCGCCACTGGTGTTCTTCCGTATATCTACGCATTTCACCGCTACACACGGACTTCCGCTTGCCTCTCCGATACTCAAGAACCGCAGTTTCAAATGCAGGCCATGGGTTCAGCCCATGGTTTTCACATCTGACTTGTGATCCCGCCTACGCGCCCTTTACACCCAAT
+
FF,:FFFFFFFFFFFFFFFF,FFF,,FF:F:FFFF,FFFF:FFF:FFFFFFFF:FFFFFFFFF,,FFFF:FF:FF:,FFFFFF,FFFFFFF:FFFF,FF,FFFF::F,,FF:FFF,::,FFFFFF,FFFFFFFFF,,,FFF,:,FFFFF:FFFF,FFFFFFF:,FFFF:F,,FF,:FFFFFFFFF,FFFFFF:,FFF,FFFFF,,FF,F,FFFFFF:FF::F,FFFFFFF,FFFFFFFFF,,FFFFF,:F
@A00881:241:HJW2NDRXX:1:2130:26883:6809 2:N:0:CGAGAGAA+GATTGGAG
GGTAGCGGACTACGAGGGTATCTAATCCTGTTCGATCCCCACGCTTTCGTGCTTCAGCGTCAGTCTCGCTATGGTATGCTGCCTTCGCAATCGGGGTTCTGCGTGATATCTATGCATTTCACCGCTACACCACGCATTCCGCATACCTCTTCCGAACTCCAGTCCCGCAGTTTCAATGGCAAGCGCACGGTTAAGCCGCACGTTTTCACCGCTGACTTGCGGGTCCGCCTACGCACCCTTTAAACCCAAT
+
FFFFFFFFFFFFFFFFFFFFFFFFFFFFFFFFFF:FFFFFFFFF,FFFFFFFFFFFFFFFFFFFFFFFFFFFFFFFFFFFFFFFFFFFFFFFFFFFFFFFFFF:FFFFFFFFFFFFFFFFFFFFFFFFFFFFFFFFFFFFFFFFFFFFFFFFFFFFFFFFFFFFFFFFFFFFFFFFFFFF:FFFFFFFFFFFFFF:F:FFFFFFFFFFF:FFFFFFFFFFFFFFFFF:FFFFFFFFFFF:FFFFFFFFFF
@A00881:241:HJW2NDRXX:1:2130:10990:6840 2:N:0:CGAGAGAA+GATTGGAG
GGTAGCGGACTACAGGGGTATCTAATCCTGTTTGCTCCCCACGCTTTCGTGCCTCAGTGTCAGTACCAGTCCAGTAAACCGCCTTCGCCGCTGGTGTTCCTCCTAATATCTACGCATTCCACCGCTACACTAGGAATTCCGTTTACCCCTCCTGCACTCAAGTCCGACAGTTTTAGTAGTAGTTCCGAAGTTGAGCCCCGGAATTACGCTACTAACTTGCCAAACCACCTACGCACCCTTTACGCCCAGT
+
FFF,FFFFFFFFFFFFFFFFFFFFFFFFFFF:FFFFFFFFFFFFF,FFFFFFF:FFFFFFFFFFFFFFFFFFFFFFFFFFFFFFFFFFFFFFFFFFFFFFFFF:FF,FFFFFFFFF:FFFFFFFF,FFFF::FFFFFFFFFFFFFFFFFFFFFFFFF:FFFFFFFFFFFFF:,FFFF:FFFF:FFFFFF:,FFFFFFFFFFF,,FFFFFF::FFFF,:FFF,FFFFFFF::FFF,FFFF,FFFFFFFFF,
@A00881:241:HJW2NDRXX:1:2130:18412:8015 2:N:0:CGAGAGAA+GATTGGAG
GGTAGCGGACTACTAGGGTATCTAATCCTGTTTGCTCCCCACGCTTTCGTGTCTCAGCGTCAGTTATGGTCCAGTAAGCCGCCTTCGCCACCGGTGTTCCTCCCGATATCTACGCATTTCACCGCTACACCGGGAATTCCGCTTACCTCTCCCACACTCAAGAAAAACGGTTTCAAATGCAGTCCCGGGGTTGAGCCCCGATATTTCACATCTGACCTGCCTTCCCGCCTACACGCCCTTTACACCCAGT
+
FFFFFFFFFFFFFFFFFFFFFFFFFFFFFFFFFFFFFFFFFFFFFFFFFFFFFFFFFFFFFFFFFFFFFFFFFFFFFFFFFFF:FFFFFFFFFFFFFFFFFFFFFFFF:FFFFFF,FFFFFFFFFFFFFFFFFFF,:FFFFFFFFFFFFFFFFFFFFFFFFFFFFFFFFFFFFFFFFFFFFFFFFFFFFFFFFFFFFFFFFFFFFFFFFFFFFFFFFFFFFFFF:FFFFFFF:FFFFFF:FFFFFF:FFF
@A00881:241:HJW2NDRXX:1:2130:14226:8625 2:N:0:CGAGAGAA+GATTGGAG
GGTAGCGGACTACTGGGGTATCTAATCCTGTTTGCTCCCCACACTTTCGAGCCTCAGCGTCAGTTAAAGCCCAGTAGGCCGCCTTCGCCACTGGTGTTCCTCCGAATATCTACGCATTTCACCGCTACACTCGGAATTCCGCCTACCTCTACTTCACTCAAGAACTACAGTTTTGGATGCAGCTCCGAGGTTGAGCCTCGGTATTTCACATCCAACTTGCAGTCCCGCCTGCGCTCCCTTTACACCCAGT
+
FFFFFFFFFFFFFFFFFFFFFFFFFFFFFFF:FFFFFFFFFFFFFFFFFFFFFFFFFFFFFFFFFFFFFFFFFFFFFFFFFFFFFFFFFFFFFFFFFFFFFFFFFFFFFFFFFFFFFFFFFFFFF:FFFFFFFFFFFFFFFFFF:FFFFFFFFFFFFFFFFFFFFFFFFFFFFFFFFFFFFFFFFFFFFFFFFFFFFFFFFFF:FFFFFFFFFFF:FFFFFFFFFFFFFFFFFFFFFFFFF:FFFF:FFF
@A00881:241:HJW2NDRXX:1:2130:7762:9236 2:N:0:CGAGAGAA+GATTGGAG
GGTAGCGGACTACTCGGGTATCTAATCCTGTTTGCTCCCCACGCTTTCGTGCCTCAGTGTCAGTTACAGTCCAGCAAACCGCCTTCGCTACTGGTGTTCTTCCTAATATCTACGCATTCCACCGCTACACTAGGAATTCCGTTTGCCCCTCCTGCACTCAAGTCCAACAGTTTTAGTAGTAGTCCCGAAGTTAAGCCCCGGGCTTACGCTACTAACTTGCCAAACCACCTACGCACCCTTTACGCCCAGT
+
FFFFFFFFFFFFFFFFFFFFFFFFFFFFFFFFFFFFFFFFFFFFFFFFFFFFFFFFFFFFFFF:FFFFFFF:F:FFFFFFFFFFFFFFFFFFFFFFFFFFFFFFFFFFFFFFFFFFFFFFFFFFFFFFFFFFFFFFFFFFFFFFFFFFFFFFFF:FFFFFFFFFFFF:FFFF:FFFFFFFFFFFFFFFFFFFFFFFFFF:FF:FFFF:FFFFFFFFFFFFFFFFFFFFFFFFFFFFFF::FF:F,F:FFF
@A00881:241:HJW2NDRXX:1:2130:24117:9596 2:N:0:CGAGAGAA+GATTGGAG
GGTAGCGGACTACATGGGTATCTAATCCTGTTTGCTCCCCACGCTTTCGTGCCTCAGTGTCAGTTACAGTCCAGTGAACCGCCTTCGCCGCCGGTGTTCTTCCCAATCTCTACGCATTCCACCGCTACACTGGGAATTCCGTTCACCCCTCCTGCACTCAAGCCCGACAGTTTTGGTAGTAGTTCCGACGTTGAGCCCCGGAATTACGCTACCAACTTGACAAGCCACCTACGCACCCTTTACGCCCAGT
+
FFFFFFFFFFFFFFFFFFF,FFFF,FFFFFFFFFFFFF:FFFFFFFFFFFFFFFFFFFFFF,:FFF:FFFFFFFFFFFFFFFFFF:FF:FFF:FFFFFFF,FFFFFFFF:FFFFFFFFFFFFFFFFFFFFFFFFFF:FF:FFFFFFFFFFFFFF:FFFFFFFF,FFF::F,F,F:FFFFFFFFFFF:F,F,FFFF:FFFFFF:FFF:FFF,F:FFFFF:,FFFF:FFFFFFFFF:F:F,FFFFF:::FFF
@A00881:241:HJW2NDRXX:1:2130:32108:9815 2:N:0:CGAGAGAA+GATTGGAG
GGTAGCGGACTACAAGGGTATCTAATCCTGTTTGCTCCCCACACTTTCGTGCCTCAATGTCAGTTATCGTCCAGAAAGTCGCCTTCGCCACTGGTGTTCCTCCTAATATCTACGCATTTCACCGCTACACTAGGAATTCCACTTTCCTCTCCGACACTCAAGGGAAGTAGTTTTGGTTGCAGTTCCTCAGTTAAGCCGAGGGATTTCACAACCAACTTGCTCCTCCATCTACGCACCCTTTACACCCAAT
+
FFFFFFFFFFFFFFFFFFFFFFFFFFFFFFFFFFFFFFFFFFFFFFFFFFFFFFFFFFFFFFFFFFFFFFFFFFFFFFFFFFFFFFFFFFFFFFFFFFF:FFFFFFFFFFFFFFFFFFFFFFFFFFFFFFFFFFFFFFFFFFFFFFFFFFFFFFFFFFFFFFFFFFF,FFFFFFF,FFF:FFFFFFF:FFFFFFFF:FFFFFF,FFFFFFFFFFFFFFFFFFFFFFFFFFFF,F:F,FFFFFFFF,FFF:
@A00881:241:HJW2NDRXX:1:2130:18367:11162 2:N:0:CGAGAGAA+GATTGGAG
GGTAGCGGACTACTAGGGTATCTAATCCTGTTCGATACCCACGCTTTCGTGCTTCAGCGTCAGTTGGGCGCCGGTATGCTGCCTTCGCAATCGGAGTTCTGTATGATCTCTATGCATGTCACCGCTACACCATACATTCCGCCTACCGCCACTCCTCTCTTGCTCAACAGTATTGGAGGCAGTTTCAGGGTTCAGCCCTAACAGTGCACGTCCAACTTATCAAGCCGCCGACGCACCCTTGATACCCAAG
+
FF,FFFFFFF,FFF:FFFFF:FFFFFFFFF,FFFFF:FFFFFFFFFFFFFFFFFF:FFFFFFFFFFFFFFFFFFFFFFFFFFF::FFFFFFFFFFFF:FFF:F:F,,:,F:FFF,FF,::FFFFFFF:,FFFFFF:FFFFFF:F,FFFF,F,:,FFF:::,F,,F,,F:FFF:,,F,FF,FFF:F:FFFF:,,,F,:F::,::FF,,,F,F:F,F,,F:F:F,,F,FF:,,F::F:,F::,F::F:F,::
@A00881:241:HJW2NDRXX:1:2130:10954:11350 2:N:0:CGAGAGAA+GATTGGAG
GGTAGCGGACTACGAGGGTATCTAATCCTGTTTGCTCCCCACGCTCTCGCGCCTCAGCGTCAGTTGTCGTCCAGCAATCCGCCTTCGCCACTGGTGTTCTTCCGTATATCTACGCATTTCACCGCTACACACGGAATTCCGATTGCCTCTCCGATACTCAAGACTTCCAGTTTCAAATGCAGGCCATGGGTTAAGCCCATGGTTTTCACATCTGACTTGACAACCCGCCTACGCGCCCTTTACACCCAGT
+
FFFFFFFFFFFFFFFFFFFFFFFFFFFFFFFFFFFFFFFFFFFFFFFFFFFFFFFFFFFFFFF:FFFFFFFFFFFF,FFFFFF:FFFFFFFFFFFF:FFFFFFF,FF:FFFFFFFFFFFFFFFFFFFFFF:FFFFFFFFFFF:FFFFFFFFFFF,FFFFFFF:FFFFFFFFFFFFFFFFFFFFFFFFFFFFFFFFFFFFFFFFF:FFFFFFFFF:FFFFF,FFFFFFF:FFFFFFFFF:F:FFFFFFFFF
@A00881:241:HJW2NDRXX:1:2130:22788:11616 2:N:0:CGAGAGAA+GATTGGAG
GGTAGCGGACTACTAGGGTATCTAATCCTGTTTGCTCCCCACGCTTTCGAGCCTCAACGTCAGTTACAGTCCAGCAGGCCGCCTTCGCCACTGGTGTTCCTCCTAATATCTACGCATTTCACCGCTACACTAGGAATTCCGCCTGCCTCTCCTGCACTCCAGTTTAACAGTTTCCAGAGCAGTCCCGGGGTTGGGCCCCAGCCTTTCACTCCAGACTTGCTTTACCGTCTACGCTCCCTTTACACCCAGT
+
FFFFFFFFFFFFFFFFFFFFFFFFFFFFFFFFFFFFFFFFFFFFFFFFFFFFFFFFFFFFFFFFFFFFFFFFFFFFFFFFFFFFFFFFFFFFFFFFFFFFFFFFFFFFFFFFFFFFFFFFFFFFFFFFFFFFFFFFFFFFFFFFFFFFFFFFFFFFFFFFFFFFFFFFFFFFFFFFFFFF:FFFFFFFFFFFFFFFFFFFFFFFFFFFFFFFFFFFFFFFFFFFFFFFFFFFFFFFFFFFFFFFFFFFFF
@A00881:241:HJW2NDRXX:1:2130:23258:15248 2:N:0:CGAGAGAA+GATTGGAG
GGTAGCGGACTACCTGGGTATCTAATCCTGTTTGCTCCCCACGCTTTCGAGCCTCAACGTCAGTTACAGTCCAGCAGGCCGCCTTCGCCACCGGTGTTCCTCCTGATATCTACGCATTTCACCGCTACACCAGGAATTCCGCCTGCCTCTCCTGCACTCCAGATACACAGTTTCCAGAGCAGTCCGGGGGTTGGGCCCCCGCCTTTCACTCCAGACTTGCATGTCCGTCTGCGCTCCCTTTACACCCAGT
+
FFFFFFFFFFFFFFFFFFFFFFFFFFFFFFFFFFFFFFFFFFFFFFFFFFFFFFFFFFFFFFFFFFFFFFFFFFFFFFFFFFFFFFFFFFFFFFFFFFFFFFFFFFFFFFFFFFFFFFFFFFFFFFFFFFFFFFFFFFFFFFFFFFFFFFFFFFFFFFFFFF:FFFFFFF:FFFFFFFFFFFFFFFFFFFFFFFFFFFFFFFFF:FF:FFF:FFFFFFFFFFFFFFFFFFFFFFFFFFF:F:FFFFFFFF
@A00881:241:HJW2NDRXX:1:2130:16731:15468 2:N:0:CGAGAGAA+GATTGGAG
GGTAGCGTACTACCAGGGTATCTAATCCTGTTTGCTCCCCACGCTTTCGTGCCTCAGTGTCAGTTACAGTCCAGCAAACCGCCTTCGCTACTGGTGTTCTTCCTAATATCTACGCATTCCACCGCTACACTAGGAATTCCGTTTGCCCCTCCTGCACTCAAGTTCAACAGTTTTAGTAGTAGTCCCGAAGTTGAGCCCCGGGCTTACGCTACTAACTTGCCAAACCACCTACGCACCCTTTACGCCCAGT
+
F:FFFFFFFFFFFFFFFFFFFFFFFFFFFFFFFFFFFFFFFFFFFFFFFFFFFFFFFFFFFFFFFFFFFFFFFFFF:FFFFFFFFFF:FFFFFFFFFFFFFFFFFFFFFFFFFFFFFFFFFFFFFFFFFFFFFFFFFFFFFFFFFFFFFFFFFFFFFFFFFFFFFFF:FF,FFFFFFFFFFFFFFFFFFFF,FFFFFFFFFFFFFF:FFF:FFFF:FF:F:FFFFFFFFFFFFF,:FFFFFFFFFFF,FF
@A00881:241:HJW2NDRXX:1:2130:31747:15608 2:N:0:CGAGAGAA+GATTGGAG
GGTAGCGGACTACGTGGGTATCTAATCCTGTTTGCTCCCCACACTTTCGTGTTTCAGTGTCAGTACTGTTCCAGTTAGTCGCCTTCGCCTCTGATGTTCTTCCTAATATCTACGCATTCCACCGCTACACTAGGAGTTCCACTAACCTCTCCCACACTCAAGCCATCCAGTTTTAAAGGCAGTTCCGGAGTTAAGCCCCGGGCTTTCACCTCTAACTTAAAAAGCCACCTACACCCCCTTTACACCCAGT
+
FF,,FFFFFFFFFFFFFFF,FFFFFFFFFFFFFFFFFFFFFFFFFFF:F:F:FFFFFFFFF:FFF,FFF:F,FF,FFFFFFF,FFFFFFF::FF,FFF::FF,FFFFFFFFFFFFFFFF:FFFFFFFFFFF:FFFFFFF:FFFFFF:FFF:FFFF:FFFFFF:FFF:FFFFFFF:FFFFFFF:F:F:FFFFFFFFFFFFFFFFFFFFF:FFF,,FFFF:F,F:FFF:FFFFFFF,,FF::FF:::FF,,F
@A00881:241:HJW2NDRXX:1:2130:28745:15922 2:N:0:CGAGAGAA+GATTGGAG
GGTAGCGGACTACGTGGGTATCTAATCCTGTTTGCTCCCCACACTTTCGTGCCTCAATGTCAGTTATCGTCCAGAAAGTCGCCTTCGCCACTGGTGTTCCTCCTAATATCTACGCATTTCACCGCTACACTAGGAATTCCACTTTCCTCTCCGACACTCAAGGGAAGTAGTTTTGGTTGCAGTTCCTCAGTTAAGCCGAGGGATTTCACAACCAACTTACTCCTCCATCTACGCACCCTTTACACCCAAT
+
FF,:FFFFFFF:FFFFFF,FFFFFFFFF:F,:FFFFFFFFFFFFFFFFFFFF:FF:FFF:FFFFFFFFFFFF:FF:FFFFFF,:FFFF::FFFFFFFFFF:FFF:FF:FFFFFFFFFFFFFF:FF:FF,F,FFF,F:FF:,FF:F:F,FFFFFFFFFF:F:FFFF:FFFFFFFF:FFFFFFFFFFFFFFFF:F,FF:FFFFF,F:FFF:,FFFFFFFFFFFFFFFFFFFF:FFFFFFFF,,FFF,FF,:F
@A00881:241:HJW2NDRXX:1:2130:22399:16329 2:N:0:CGAGAGAA+GATTGGAG
GGTAGCGGACTACGTGGGTATCTAATCCTGTTTGCTCCCCACACTTTCGTGCCTCAATGTCAGTTATCGTCCAGAAAGTCGCCTTCGCCACTGGTGTTCCTCCTAATATCTACGCATTTCACCGCTACACTAGGAATTCCACTTTCCTCTCCGACACTCAAGGGAAGTAGTTTTGGTTGCAGTTCCTCAGTTAAGCCGAGGGATTTCACAACCAACTTGCTCCTCCATCTACGCACCCTTTACACCCAAT
+
FFFFFFFFFFFFFFFFFFFF,FFFFFFFFFFFFFFFFFFFFFFFFFFFFFFFFFFFFFFFFFFFFFFFFFFFFFFFFFFFFFFFFFFFFFFFFFFFFFFFFFFFFFFFFFFFFFFF:FFFFFFFFF:FFFFFFFF:FFFFFFFFFFFFFFFFFFFFFFFFFFFFFFFFFFFFFFFFFFFFFFFFFFFFFFFFFFFFFFFFFFFF,FFF:FFFFFFFFFFFFFFFFFFFFFFFFFFFFFFFFFF:FFFFFF
@A00881:241:HJW2NDRXX:1:2130:16731:18192 2:N:0:CGAGAGAA+GATTGGAG
GGTAGCGGACTACTCGGGTATCTAATCCTGTTCGATACCCACGCTTTCGTGCTTCAGCGTCAGTTGGGCGCCGGTGCGCTGCCTTCGCAATCGGAGTTCTGCGTGATATCTATGCATTTCACCGCTACACCACGCATTCCGCGCACTTCTCGCCCACTCAAGCGCCCCAGTTTCAACGGCGGCGGAAGGTTGAGCCCCCCGGTTTGACCGCTGACTTGAGGCGCCGCCTACGCACCCTTTAAACCCAATA
+
FFFFFFFFFFF:FFFFFFFFFFFFFFFFFFFFFFFFFFFFFFFFFFFFFFFFFFFFFFFFFFFFFFFFFFFFFFFFFFFFFFFFFFFFFFFFFFFFFFFFFFFFFFFFFFFFFFF:FFFFFFFFFFFFFFFFFFFFFFFFFFFFFFFFFFFFFFFF:FFFFFFFFFFFFFFFFFFFFFFFFFFFFFFFFFFFFF:FFFFF,FFFFFFFFFFFFF:FFFFFFFFFFFFF::FFFFFFFFFF,F:FFFF,F:
@A00881:241:HJW2NDRXX:1:2130:29360:20024 2:N:0:CGAGAGAA+GATTGGAG
GGTAGCGGACTACTCGGGTATCTAATCCTGTTTGCTCCCCACGCTTTCGAGCCTCAGCGTCAGTTAAAGCCCAGTAAGCCGCCTTCGCCACTGATGTTCCTCCTAATATCTACGCATTTCACCGCTACACTAGGAATTCCGCTTACCTCTACTTCACTCAAGAACCACAGTTTCAAATGCAAGTTACGGGTTGAGCCCATACATTTCACATCTGACTTGCAGTCCCGCCTGCACTCCCTTTACACCCAGT
+
FFFFFFFFFFFFFFFFFFFFFFFFFFFFFFFFFFFFFFFFFFFFFFFF:FFFFFFFFFFFFFFFFFF:FFFFFFFFFFFFFFFFFFFFFFFFFFFFFFFFFFFFFFFFFFFFFFFFFFFFFFFFFFFFFFFFFFFFFFFFFFFFFFFFFFFFFFFFF:FFFFFFFFFFFF:FFFFF:FFFFFFFFFFFFFFFFFFFFFFFFFFF:FFFFFFFFFFFFFFFFFFFFFFFFFFFFFFFFFFFFFFFF:FFFF
@A00881:241:HJW2NDRXX:1:2130:30454:20603 2:N:0:CGAGAGAA+GATTGGAG
GGTAGCGGACTACCGGGGTATCTAATCCTGTTTGCTCCCCACGCTTTCGAGCCTCAGTGTCAGTTGCAGTCCAGTAAGCCGCCTTCGCCTCTGGTGTTCTTCCTAATATCTAAGCATTTCACCGCTACACTAGAAATTCCGCTTACCCCTCCTGTACTCTAGCAACCCAGTTTTAAATGCAGTTCCGTGGTTAAGCCTCGGGCTTTCACATCTAACTTAAGTCGCAACCTACGCTCCCTTTACGCCCAGT
+
FFFFFFFFFFFFFFFFFFFFFFFFFFFFFFFFFFFFFFFFFFFFFFFFFFFFFFFFFFFFFFFFFFFFFFFFFFFFFFFFFFFFFFFFF:FFFF:FFFFFFFFFFFFFFFFFFFFFFFFFFFFFFFFFFFFFFF:FFFFFFFFFFFFFFFFFFFFFFFFFFFFF,FFFFFFFFFFFFF:FFFFFFFF,FFFFFFFFFFFFFFFFFFFFFFFFFFFFF:FFFFFFFFFFFFFFFFFFFFFFFFFFFFFFF:
@A00881:241:HJW2NDRXX:1:2130:29957:20619 2:N:0:CGAGAGAA+GATTGGAG
GGTAGCGGACTACACGGGTATCTAATCCTGTTTGCTCCCCACACTTTCGTGCCTCAATGTCAGTTATCGTCCAGAAAGTCGCCTTCGCCACTGGTGTTCCTCCTAATATCTACGCATTTCACCGCTACACTAGGAATTCCACTTTCCTCTCCGACACTCAAGGGAAGTAGTTTTGGTTGCAGTTCCTCAGTTAAGCCGAGGGATTTCACAACCAACTTGCTCCTCCATCTACGCACCCTTTACACCCAAT
+
FFFFFFFFFFFFFFFFFFFFFFFFFFFFFFFFFFFFFFFFFFFFFFFFFFFFFFFFFFFFFFFFFFFFFFFFFFFFFFFFFFFFFFFFFFFFFFFF:FFFFFFFFFFFFFFFFFFFFFFFFFFFFFFFFFF:FFFFFFFFFFFFFFFFFFFF:FFFFFFFFFFFFFFFFFFFF:FFFFFFF:FFF:FFFFFFFFFFFFFFFFFFFFFFF:FFFF:FFFFFFFFFFFFFFFFFFFFFFFFFFFFFF,FFFF
@A00881:241:HJW2NDRXX:1:2130:30382:20791 2:N:0:CGAGAGAA+GATTGGAG
GGTAGCGGACTACATGGGTATCTAATCCTGTTTGCTCCCCACGCCTTCGAGCCTCAACGTCAGTTGCCGTCCAGTAAGCCGCCTTCGCCACTGGTGTTCCTCCTAATATCTACGCATTTCACCGCTACACTAGGAATTCCGCTTACCTCTCCGGCACTCAAGACGCACAGTTTCCAATGCAGTCCAGGGGTTGAGCCCCCGCCTTTCACATCAGACTTGCACACCCGTCTACGCTCCCTTTACACCCAGT
+
FFFFFFFFFFFFFFFFFFFFFFFFFFFFFFFFFFFFFFFFFFFFFFFFF:FFFFFFFFFFFFFFFFFFFFFFFFFFFFFFFFFFFFFFFFFFFFFFFFFFFFFFFFFFFFFFFFFFF:FFFFFFFF:FFFFFFFFFFFFFFFFF:FFFFFFFFFF:FF:,FFFFFFFFFFF:FFFFFFFFFFFFF:FFFFFFFFFFFFFFFFFFFFFFFFFFFFFFFFFFFFFFFFFFFFFFFFFFFFFFFFFFFFFFFF
@A00881:241:HJW2NDRXX:1:2130:29423:22200 2:N:0:CGAGAGAA+GATTGGAG
GGTAGCGGACTACTTGGGTATCTAATCCTGTTTGCTCCCCACGCTTTCGTGCCTCAGTGTCAGTTACAGTCCAGCAACCCGCCTTCGCTACTGGTGTTCCTCCTAATATCTACGCATTCCACCGCTACACTAGGAATTCCGCTTTCCTCTCCAGCACTCAAGAAAACCAGTTTTAGTTGCAGTTCCTCAGTTGAGCCGAGGGATTTCACAACTAACTTAACTTCCCGTCTACGCACCCTTTACACCCAAG
+
FFFFFFFFFFFFFFFFFFFFFFFFFFFFFF:FFFFFFFFFFFFF,FFFFFFFFFFFFFFFFFFFFFFFFFFF:FFFFFFFFFFFFFFFFFFFFFF:FFFF:FFFF:FF:F:FFFFFFFFFFFFF:FFFFFFFFFFFFFFFFFF,FFFFFF:FFFFF:FFFF::F,FFFFFFFFFFFFFFFFFFFFFFFFF:FFFFFFFFFFFFF,FFF:F,,F,F:F:FF:FFFFFFFFFF,FF:FF:F,:FF:F::FFF
@A00881:241:HJW2NDRXX:1:2130:31078:22247 2:N:0:CGAGAGAA+GATTGGAG
GGTAGCGGACTACGAGGGTATCTAATCCTGTTTGCTCCCCACGCTTTCGCGCCTCAGCGTCAGTTGTCGTCCAGCAAGCCGCCTTCGCCACTGGTGTTCCTCCGTATATCTACGCATTTCACCGCTACACACGGACTTCCGCTTGCCTCTCCGATACTCAAGATCGACAGTTTCAAATGCAGTTTCCAAGTTAAGCCTGGAGATTTCTCATCTGACTTGCCGACCCGCCTACGCGCCCTTTCCACCCAGT
+
FF:,FFFFFFFF,FFFFFFFFFFFFFF:FFFFFFFFFFFFFFFFFFFFF,FFFFFFFFFF:FF:FFFFFFFFFFFFFFF:FFFFFFFFFF:FFFFFFFFFF:FFFFFFFFFFFFF:FFFFF:FFFFFF,FFFFF,,FFFFFFFFFFFFFFFFFFF,FFFFFFF,F:F:F:FFF:,F,FF:FFFFFFFFFFFFF,FFFFFFF,F:FFF,FFFFF::FFFFF,F,:F:FFFF,F:FF:FF:FFF,F:FF,FF
@A00881:241:HJW2NDRXX:1:2130:28248:22263 2:N:0:CGAGAGAA+GATTGGAG
GGTAGCGGACTACCGGGGTATCTAATCCTGTTTGCTCCCCACACTTTCGTGCCTCAACGTCAGTTACTGTCCAGAAAGTCGCCTTCGCCACTGGTGTTCCTCCTAATATCTACGCATTTCACCGCTACACTCGGAATTCCACTTTCCTCTCCAGCACTCAAGAAAATCAGTTTTAGTTGCAGTTCCTCAGTTGAGCCGAGGGATTTCACAACTAACTTGCTATTCCGTCTACGCACCCTTGACACCCAAT
+
FF,:FFFFFFFF:FFFFFFFF:FFFFFFFF::FF:,,FFFFFFFFFFFFFFF,:F:FFFFFFFFFFF:FFFFFF,FFFFFFFFF:FFFFFFFFFFFFFFFFFFFF:FF:FFFFFFFF,FF:FFFFFFF:FF,,FF::FF:F:F:FF:,FFFF:F:FF:FFFF::F,FFFFFFFF:FFF:FFFFFF,FF:FF,FF:FFFFFFF:,F::::F,FF,FFFFFFFF:F,FFFFFFF:F:F:FFF,:FFFF:F:F
@A00881:241:HJW2NDRXX:1:2130:30481:22467 2:N:0:CGAGAGAA+GATTGGAG
GGTAGCGGACTACCCGGGTATCTAATCCTGTTTGCTCCCCACACTTTCGTGCCTCAATGTCAGTTATCGTCCAGAAAGTCGCCTTCGCCACTGGTGTTCCTCCTAATATCTACGCATTTCACCGCTACACTAGGAATTCCACTTTCCTCTCCGACACTCAAGGGAAGTAGTTTTGGTTGCAGTTCCTCAGTTAAGCCGAGGGATTTCACAACCAACTTGCTCCTCCATCTACGCACCCTTTACACCCAAT
+
FFF:FFFF:FFFFFFFFFFFFFFFFFFFFFFFFFFFFFFFFFFFFFFFFFFFFFFFFFFFFFFFFFFFFFFFFFFFFFFFFFFFFFFFFFFFFFFFFFF:FFFFFFFFFFFFFFFFFFFFFFFFFFFFFFF:FFFFFFFFFFFFFFFFFFFFFFFFFFFFFFFFFFFFFFFFFFFFFFFFFFFFFFFFFFFFFFFFFFFFFFFFFFFFFFFFFFFF:FFFFFFFFFFFFFFFFFFFFFF:FFFFFFFFFF
@A00881:241:HJW2NDRXX:1:2130:25771:22608 2:N:0:CGAGAGAA+GATTGGAG
GGTAGCGGACTACTTGGGTATCTAATCCTGTTTGCTCCCCACGCCTTCGAGCCTCAGCGTCAGTTACAGTCCAGCAGGCCGCCTTCGCCACCGGTGTTCCTCCTAATATCTACGCATTTCACCGCTACACTAGGAATTCCGCCTGCCCCTCCTGCACTCCAGTTAAACAGTCTCAAAAGCAATCCGCGGGGTTGAGCCCCGGGTTTTCACTTCTGACTTGCCTTACCGCCTGCGCTCCCTTTACACCCAG
+
:FFFFFFFFFFFFFFFFFFFFFFFFFFFFFFFFFFFFFFFFFFFFFFFFFFFFFFFFFFFFFFFFFFFFFFFFFFFFFFFFFFFFFFFF,FFFFFFFFFFFFFF,FFFFFFFFFFFFFFFFFFFF:FFFFFFFFF,FFFFFFFFFFFFFFFFFFFFFFFFFFFFF:FFFFFFFFF,FFFFF,FFF:FFFFF,FFFFFFFFFFFF:FFFFFFFFFFFFFFFFF:F:FFFFFFFFFFFFFF,FF::FFFFFF
@A00881:241:HJW2NDRXX:1:2130:29848:22811 2:N:0:CGAGAGAA+GATTGGAG
GGTAGCGGACTACCCGGGTATCTAATCCTGTTTGCTCCCCACACTTTCGTGCCTCAATGTCAGTTATCGTCCAGAAAGTCGCCTTCGCCACTGGTGTTCCTCCTAATATCTACGCATTTCACCGCTACACTAGGAATTCCACTTTCCTCTCCGACACTCAAGGGAAGTAGTTTTGGTTGCAGTTCCTCAGTTAAGCCGAGGGATTTCACAACCAACTTGCTCCTCCATCTACGCACCCTTTACACCCAAT
+
F:FFFFFFFFFFFFFFFFFFFFFFFFFFFFFFFFFFFFFFFFFFFFFFFFFFFFFFFFFFFFFFFFFFFFF,FFFFFF,FFFFFFFFFFFFFFFFFFFFFFFFFFFFFF:FFFFFFFFFFFFFFFFFFFFFFFFF:FFF,FFFFFFFFFFFF,FFFFFFFFF:F:,F:::FFF::FFF,FFFFFFFFFFFFFFF:,F:FFFFFFFF:F,FFFFFFFFFFFFFFFF:FFFFFF,FFF:FF:FFFFFFFFFF
@A00881:241:HJW2NDRXX:1:2130:25364:22874 2:N:0:CGAGAGAA+GATTGGAG
GGTAGCGGACTACTTGGGTATCTAATCCTGTTTGCTCCCCACGCTTTCGCGCCTCAGCGTCAGTTGTCGTCCAGCAGGCCGCCTTCGCCACTGGTGTTCCTCCTAATATCTACGCATTTCACCGCTACACTAGGAATTCCGCCTGCCTCTCCGATACTCAAGGGCAACAGTTTCAAATGCAGTTTCCGGGTTAAGCCCGGAGATTTCACATCTGACTTGCTGCTCCGCCTACACGCCCTTTACACCCAGT
+
FFFFFFFFFFFFFFFFFFFFFFFFFFFFFF:FFFFFFFFFFFFFFFFFFFFFFFFFFFFFFFFFFFFFFFFFFFFFFFFFFFFFFFFFFFFFFFFFFFFFFFFFFFF:FFFFFFF:FFFFFFFFFFFFFFFFF,FFFFF:FFFFFFFFFFF,FFFFFFFFFFFFFFFFFFFFFFFF:FFFFFFFFFFFFFFFFFF:FFFFFFFF,FFFFFFFFFFFF:FFFFFFFFFFFF,FFFFFFFFFFF:FFFFFFF
@A00881:241:HJW2NDRXX:1:2130:20464:23218 2:N:0:CGAGAGAA+GATTGGAG
GGTAGCGGACTACCCGGGTATCTAATCCTGTTTGCTCCCCACGCTCTCGCGCCTCAGCGTCAGTTGTCGTCCAGCAATCCGCCTTCGCCACTGGTGTTCTTCCGTATATCTACGCATTTCACCGCTACACACGGAATTCCGATTGCCTCTCCGATACTCAAGACTGGCAGTTTCAAATGCAGGCCATGGGTTAAGCCCATGGTTTTCACATCTGACTTGTCAGCCCGCCTACGCGCCCTTTACACCCAGT
+
FFFFFFFFFFFFFFFFFFFFFFFFFFFFFFFFFFFFFFFFFFFFFFFFFFFFFFFFFFFFFFFFFFFFFFFFFFFFFFFFFFFFFFFFFFFFFFFFFFFFFFFFF:FFFFFFFFFFFFFFFFFFFFFFFFFFFFFFFFFFFFFFFFFFFFFFFFFFFFFFFFFFFFFFFFFFFF:FFF:FFFFFFFFFFFFFFFFFFFFFFFF,FFFFFFFFFFFFF:FFFFFFFFFFFFFFFFFFFFFFFFFFFFFFFF
@A00881:241:HJW2NDRXX:1:2130:32289:23218 2:N:0:CGAGAGAA+GATTGGAG
GGTAGCGGACTACTTGGGTATCTAATCCTGTTTGATACCCACACTTTAGAGCATCAGTGTCAGTTGCAGTCCAGTGAGCTGCCTTCGCAATCGGAGTTCTTCGTGATATCTAAGCATTTCACCGCTACACCACGAATTCCGCCCAACTCTACTGTACTCAAGACAGCCAGTATCAACTGCAATTTTACGGTTGAGCCGCAAACTTTCACAACTGACTTAACTGTCAACCTACGCTCCCTGTAAACACAAT
+
FF,FFFFFF:F:FFFFF:F,FFFF,F,FFFFFFFFFFFFFF,FFFFF,FFFFFFFFFFF:FFFFFFF,FFFFF:FFF,:FFF:FFFFFFFFFFFFFFFFF:,F:FFF,FFFF:F:FFFF:FFF,,:FFF,FFFFFFFFF:FFF,F,FFFFFFFFFF:F,:,,FFF:F:,,:FF,:FFF,F:FFFFF:,FFFF:FFF:FFFFFFFFFF,FF::FFF:FFFFFF:FF:FFFFFFFFFFF,F,FFF:F:FF,:
@A00881:241:HJW2NDRXX:1:2130:8829:23265 2:N:0:CGAGAGAA+GATTGGAG
GGTAGCGGACTACATGGGTATCTAATCCTGTTTGCTACCCAAGCTTTCGAGCCTCAGCGTCAGATTAAGCCCAGCAGGCCGCCTTCGCCACTGGTGTTCCTTCCGATATCTACGCATTCCACCGCTACACCGGAAATTCCGCCTGCCCCTACTTATCTCAAGCCGTCCAGTTTTGAATGCGAATACGGGTTGAGCCCGTAGATTATACATCCAACTTATCCGGCCGCCTACGCTCCCTTTACACCCAGTA
+
FFFFFFFFFFFFFFFFFFFFFFFFFFFFFFFFFFFFFFFFFFFFFFFFFFFFFFFFFFFFFFFFFFFFFFFFFFFFFFFFFFFFFFFFFFFFFFFFFFFFFFFFFFFFFFFFFFFFFFFFFFFFFFFFFFFFFFFFFFFFFFFFFFFFFFFFFFFFFFFFFFFFFFFFFFFFFFFFFFFFFFFFFFFFFFFFFFFFFFFFFFFFFFFFFFFFFFFFFFFFF,FFFFFF:FFFFFFFFFFFFFFFFFFFF:
@A00881:241:HJW2NDRXX:1:2130:13566:24236 2:N:0:CGAGAGAA+GATTGGAG
GGTAGCGGACTACCTGGGTATCTAATCCTGTTCGATACCCACGCTTTCGTGCATGAGCGTCAGTAGGGCGCCGGTGTGCTGCCTTCGCAATCGGAGTTCTGCGTGATATCTATGCATTTCACCGCTACACCACGCATTCCGCACACTTCTCGCCCACTCAAGAAAACCAGTTTCAACGGCCGGACGGGGTTGAGCCCCGAATTTTTACCGCTGACTTGGCTTCCCGCCTGCGCACCCTTTAAACCCAATA
+
FFFFFFFFFFFFFFFFFFFFFFFFFFFFFFFFFFFFFFFFFFFFFFFFFFFFFFFFFFFFFFFFFFFFFFFFFFFFFFFFFFFFFFFFFFFFFFFFFFFFFFFFFFF::FFFFFF:FFFFFFFF:FFFFFFFFFFFFFFFFFFFFFFFFFFFFFFFFFFFFF,F,FF:FFFFFF::FFFFFFFFFFFFFFFFFF:FFFFFFFFFFFFF,FFFFF:FFFFFFFFFFFFFF:F:FF:FFFFFF:,FFF:FFF
@A00881:241:HJW2NDRXX:1:2130:19868:24596 2:N:0:CGAGAGAA+GATTGGAG
GGTAGCGGACTACAAGGGTATCTAATCCTGTTTGCTCCCCACACTTTCGTGCCTCAATGTCAGTTATCGTCCAGAAAGTCGCCTTCGCCACTGGTGTTCCTCCTAATATCTACGCATTTCACCGCTACACTAGGAATTCCACTTTCCTCTCCGACACTCAAGGGAAGTAGTTTTGGTTGCAGTTCCTCAGTTAAGCCGAGGGATTTCACAACCAACTTGCTCCTCCATCTACGCACCCTTTACACCCAAT
+
FFFFFFFFFFFFFFFFFFFFFFFFFFFFFFFFFFFFFFFFFFFFFFFFFFFFFFFFFFFFFFFFFFFFFFFFFFFFFFFFFFFFFFFFFFFFFFFF,FF,FFFF:FFFFFFFFFFFFFFFFFFFFFFFFFFFFFFFFFFFFFFFFFFFFFFFFFFFFFFFFFFFF:FFFFFFFF:FFFFFFFFFFFFFFFFFFFFFF:FFFFFF:FFFFFFFFF,FFFFFFF:FFFFFFFFFFFFFFFFF,,FFFFFFFF
@A00881:241:HJW2NDRXX:1:2130:19840:25019 2:N:0:CGAGAGAA+GATTGGAG
GGTAGCGGACTACATGGGTATCTAATCCTGTTTGCTCCCCACGCTTTCGCGCCTCAGCGTCAGTTATCGTCCAGTAGATCGCCTTCGCCACTGGTGTTCCTCCTAATATCTACGCATTTCACCGCTACACTAGGAATTCCATCTACCTCTCCGACACTCAAGAACGACAGTTTCAAATGCAGTTCATGGGTTGAGCCCATGGATTTCACATCTGACTTGCCATCCCGCCTGCGCGCCCTTTACACCCAGT
+
:FFFFFFFFFFFFFFFFFFFFFFFFFFFFFFFFFFFFFFFFFFFFFFFFFFFFFFFFFFFFFFFFFFFFFFFFFF,FFFFFFFFFFFFFFFFFFFF:FFFFFFFFFFFFFFFF:FFFFFFFFFFFFFFFFFFFFF:FFF:F:FFFFFFFFFFFFFFFFFFFFFFFFFF::FFFFFFFFF:FFFFFFFFFFFFFFFFFFFFFFFFFFFFFFFFFFFF:F:FFFFFFFFFFFFFFFFFFFFFFFFFFFFFFF
@A00881:241:HJW2NDRXX:1:2130:13774:25254 2:N:0:CGAGAGAA+GATTGGAG
GGTAGCGGACTACGGGGGTATCTAATCCTGTTTGCTCCCCACGCTTTCGCGCCTCAGCGTCAGTGTCTGTCCGGCAGGCCGCCTTCGCCTCCGGTATTCCTCCTGATATCTGCGCATTTCACCGCTACACCAGGAATTCTGCCTGCCTCTCCAGCACTCTAGCTGCGTGGTTCAGGATGCACCTTCAGGGTTGGGCCCTGACTTTTCACATCCTGCCTGCACAGCCGCCTGCGTGCCCTTTACGCCCAGT
+
F,:FFFFFFFFFFF:FF:FFFFFFF:FFFF:FFFFFFFFFFFFFFFFFFFFFFFFFFFF:FFFFFFFFFFFFFFFFFFFFFFFFFFFFFFFFFFFFFFFFFFFFFFFFFFFFFFFFFFFFFFFFFFFFFFFFFFF:FFFFFF:FFF:FFFFFFFFFFFFFFFFFFFFFFF:FFFFFFFFF:FFFFFFFFFFFFFFF,FFFFFFFFFFFF:FFFFFFFFFFFFFFFFFFFFFFFFFFFFFFFFF:FFFFFF
@A00881:241:HJW2NDRXX:1:2130:31232:25676 2:N:0:CGAGAGAA+GATTGGAG
GGTAGCGGACTACTTGGGTATCTAATCCTGTTTGCTCCCCACGCTCTCGCGCCTCAGCGTCAGTTGTCGTCCAGCAATCCGCCTTCGCCACTGGTGTTCTTCCGTATATCTACGCATTTCACCGCTACACACGGAATTCCGCTTGCCTCTCCGATACTCAAGATAGACAGTTTCAAATGCAGTTTCCGGGTTGAGCCCGGAGATTTCACATCTGACTTGCCTACCCGCCTACGCGCCCTTTACACCCAGT
+
FFFFFFFFFFFFFFFFFFFFFFFFFFFFFFFFFFFFFFFFFFFFFFFFFFFFFFFFFFFFFFFFFFFFFFFFFFFFFFFFFFFFFFFFFFFFFFFFFFFFFFFFFFFFFFFFFFFFFFFFFFFFFFFFFFFFFFFFFFFFFFFFFFFFFFFFFFF,FFFFFFFFFFFFFFFFFFFFFFFFFFFFFFFFFFFFFFFFFFFFFFFFFFFFFFFFFFFFFF:FFF,FFFFFF:FFFFFFFFFFFFFFFF:FF:
@A00881:241:HJW2NDRXX:1:2130:27154:26130 2:N:0:CGAGAGAA+GATTGGAG
GGTAGCGGACTACCCGGGTATCTAATCCTGTTTGCTCCCCACACTTTCGTGCCTCAATGTCAGTTATCGTCCAGAAAGTCGCCTTCGCCACTGGTGTTCCTCCTAATATCTACGCATTTCACCGCTACACTAGGAATTCCACTTTCCTCTCCGACACTCAAGGGAAGTAGTTTTGGTTGCAGTTCCTCAGTTAAGCCGAGGGATTTCACAACCAACTTGCTCCTCCATCTACGCACCCTTTACACCCAAT
+
FFFFFFFFFFFFFFFFFFFFFFFFFFFFFFFFFFFFFFFFFFFFFFFFFFFFFFFFFFFFFFFFFFFFFFFFFFFFFFFFFFFFFFFFFFFFFFFFFFFFFFFFFFFFFFFFFFFFFFFFFFFFFFFFFFFFFF:FFFFFFFF:FFFFFFFFFFFFFFFFFFFFFFFFF,FFF:FFFFFFFFFFFFFFFFFFFFFFFFFFFFFFFFFFFFFFFFFFFFFFFFFFFFFFFFFFFFFFFFFFFFFFFFFF:F
@A00881:241:HJW2NDRXX:1:2130:17490:26396 2:N:0:CGAGAGAA+GATTGGAG
GGTAGCGGACTACTGGGGTATCTAATCCTGTTTGCTCCCCACGCCTTCGAGCCTCAACGTCAGTTACAGTCCAGTAAGCCGCCTTCGCCGCTGGTGTTCCTCCTAATATCTATGCATTTCACCGCTACACTAGGAATTCCGCTTACCTCTCCTGCACTCCAGCCGGACAGTTTCCAAAGCAGTTACGGGGTTGAGCCCCGGCCTTTCACTTCTGACTTGCTTTCCCGCCTGCACTCCCTTTACACCCAGT
+
FFFFFFFFFFFFFFFFFFFFFFFFFFFFFFFFFFFFFFFFFFFFFFFFFFFFFFFFFFFFFFFFFF,FFFFFFFFFFFFFFFFFFFFFFFFFFFFFFFFFFFFFFFFFFFFFFFFFFFFFFFFFFFFFFFFFFFFFFFFFFF:FFFFFFFFFFFFFFFFFFFFFFFFFFFFFFFFFFFFFFFFFFFFFFFFFFFFFFFFFFFFFFFFFFFFFFFFFFFFFFFFFFFFFFFFFFFFFFFFFF:FFFFFFF:
@A00881:241:HJW2NDRXX:1:2130:30418:26522 2:N:0:CGAGAGAA+GATTGGAG
GGTAGCGGACTACCGGGGTATCTAATCCTGTTTGCTCCCCATGCTTTCGTGCCTCAGCGTCAGTTAAAGCCCAGCAGGCCGCCTTCGCCACTGGTGTTCCTCCTAATATCTACGCATTTCACCGCTACACTAGGAATTCCGCCTGCCTCTGCTCCACTCAAGACCGCCAGTTTTGGATGCAGCTCAGAAGTTAAGCCCCTGCATTTCACATCCACCTTGACAGCCCGCCTGCGCACCCTTTCCACCCAGT
+
FF:,FFFFFFFFFFFFFFFFFFF:FFF:FFFFFFFFFFFFFFFFFFFFFFFFFFFFFFFFFFF,FFFFFFFFFFFFFFFFFFFFFFFFF,:FFFFF:FFFFFFFFFF,FFFFFFFFF,FFFFFFFFFFFFF:FFF,FFFFFF:FFF:FFFFFFFF:FFFF:::FFFFFFFFFFFFFFFFFFFFFF,F:FFFFF,FFFFFFFFFFFFF:FFFFF,,FFFF:FFF:FFFFFFFFFF,F:FFFF,FFFF:,:F
@A00881:241:HJW2NDRXX:1:2130:24569:26725 2:N:0:CGAGAGAA+GATTGGAG
GGTAGCGGACTACTTGGGTATCTAATCCTGTTTGCTCCCCACGCTCTCGCGCCTCAGCGTCAGTTGTCGTCCAGCAATCCGCCTTCGCCACTGGTGTTCTTCCGTATATCTACGCATTTCACCGCTACACACGGAATTCCGATTGCCTCTCCGATACTCAAGACCGGCAGTTTCAAATGCAGGCTATGGGTTAAGCCCATAGTTTTCACATCTGACTTGTCAGCCCGCCTACGCGCCCTTTACACCCAGT
+
FFFFFFF::F:FF,FFFFFFFFFF,FFFF:FF:FFFFFFFFFFFFFFFFFFFFFFFFFFFFFFF,FFFFFFFFFFF,FFFFFFFFFFFF:FFFFFFFFFFFFFFFFFFFF,FF:F,:F,::FF,F:F:FFF:FFFF:,FFFFFFFFFFFFFF:FF:FFFFFF,,FFFF:FF::,F,,FFF,FFFFFFFFF,FF:FFFFFF,FFF:FFFFFFFFF,F:,FFFFFFF:FFFF,FFFFFFF:,FFFFFFFFF,
@A00881:241:HJW2NDRXX:1:2130:20121:26850 2:N:0:CGAGAGAA+GATTGGAG
GGTAGCGGACTACCAGGGTATCTAATCCTGTTTGCTCCCCACACTTTCGTGCCTCAATGTCAGTTATCGTCCAGAAAGTCGCCTTCGCCACTGGTGTTCCTCCTAATATCTACGCATTTCACCGCTACACTAGGAATTCCACTTTCCTCTCCGACACTCAAGGGAAGTAGGTTTGGTTGCAGTTCCTCAGTTAAGCCGAGGGCTTTCACAACCAACTTGCTCCTCCATCTACGCACCCTTTACACCCAAT
+
FF,FFFFFFFF:FF:FFFFFFFFFFF::F:FFFFFFFFFFFFFFFFFFFFFFF:FFFFFFF:FFFFFFFFFFFFFFFF:FFFFFFFFFF:FFFFFFFFFFFFFFFF:FFFFFFFFFFFFF:F:FFF,FF:F,FFFFFFFF:FFFF::FFFFFFFFFFFF,FFFFF:FF,F,FFFFFFFFFFFFFF:,FFFFFFFFF:FFFFF:FFFFFFF:,F:,FFF:FFFFFF:,:FFF,,FF::::F,:FFF,FF,:
@A00881:241:HJW2NDRXX:1:2130:26214:26850 2:N:0:CGAGAGAA+GATTGGAG
GGTAGCGGACTACCTGGGTATCTAATCCTGTTCGATACCCACGCTTTCGTGCCTCAGCGTCAGTGTGGCACCGGTATGCTGCCTTCGCAATCGGAGTTCTGCGCGATATCTAAGCATTTCACCGCTACACCGCGCATTCCGCATACGTCTCGCCAACTCCAGCCCGCCAGTTTCAACGGCTCGACGGGGTTGAGCCCCGGGCTTTTACCGCTGACTTAACAGGCCGCCTACGCACCCTTTAAACCCAATA
+
FFFF:,FFFFFFF:FFFFFFFFFFFFFFFFFF:FFFFFFFFF:FFFFFFFFFFFFF,FFFFFFF,::FFFFFFF:FFFFFFFFFFFFFFFF,FF,FFFF:FFF,:FFFFFFFFFF:FFFFFFFFFFFFFFFFFFF:FFFFFFFFFF,FFFFF,FFFFFF:FFFFFF:,FF:FF,FF::FF:F,,FF,::,FFFFFFFF::FF:F:FFFF,FFFFF:F::FFF,FF:F:,FFFF,FFF,FFFFF,FFF::F
@A00881:241:HJW2NDRXX:1:2130:12988:26929 2:N:0:CGAGAGAA+GATTGGAG
GGTAGCGGACTACTGGGGTATCTAATCCTGTTTGCTCCCCACGCTTTCGTGCCTCAGTGTCAGTTACAGTCCAGCAGATCGCCTTCGCCACTGGTGTTCTTCCTAATATCTACGCATTCCACCGCTACACTAGGAATTCCATCTGCCCCTCCTGCACTCAAGCCCCTCTGTTTAAGTAGTAGTTCCGAAGTTGAGCCCCGGGATTAGGCTACTTACTTATGAGGCCACCTACGCCCCCTTTTCACCCAGT
+
FF,,FFFFFFFFF,FFFFFFFFFFFFF:FFFFFFFFFFFFFFFFFF:FFFFFFFFFFFFFFFFF:FFFFF::FFFFFFFFF:FFF:FFFFFFFFFF:F,F,F,FF:F,F::FFFF::F,:FF:FFF,:FFFFFFF,FFFFFFFFFFFF:F:FFF:,FF:F:FFFFF,F,FFFFF,FFFFFFFFFF:FF,F:FF,F:FF,FFF:FFF,FFFF:FF,FFF,FF,F,,F,FFF:FFF,FFF,,:,F::FF:FF
@A00881:241:HJW2NDRXX:1:2130:17454:27461 2:N:0:CGAGAGAA+GATTGGAG
GGTAGCGGACTACATGGGTATCTAATCCTGTTCGATCCCCACGCTTTCGTGCTTCAGCGTCAGTCTCGCTATGGTATGCTGCCTTCGCAATCGGGGTTCTGCGTGATATCTATGCATTTCACCGCTACACCACGCATTCCGCATACCTCTTCCGAACTCCAGTCCCGCAGTTTCAATGGCAAGCGCACGGTTAAGCCGCACGTTTTCACCGCTGACTTGCGGGTCCGCCTACGCACCCTTTAAACCCAAT
+
FFFFFFFFFFFFFFFFFFFFFFFFF:FFFFFFFF:FFFFFFFFFFFFFFFFFFFFFFFFFFFFFFFFFFFFFFFFFFFFFFFFFFFFFFFFFFFFFFFFFFFF:FF:FFFFFFFFFFFFFFFFFFFFFFFFFFFFFFFFFFFFFFFFFFFFFFFFFFFFFFFFFFFFFFFFFFFFFFFFFFFF:FFFFFFFFFFFFFFFFFFFFFFFFFFFFFFFFF,FFF:FFFFFFFFFFFFFFFFFFFFFFFFFFFF
@A00881:241:HJW2NDRXX:1:2130:28429:29590 2:N:0:CGAGAGAA+GATTGGAG
GGTAGCGGACTACAAGGGTATCTAATCCTGTTTGCTCCCCACGCTCTCGCGCCTCAGCGTCAGTTGTCGTCCAGCAATCCGCCTTCGCCACTGGTGTTCTTCCGTATATCTACGCATTTCACCGCTACACACGGAATTCCGATTGCCTCTCCGATACTCAAGACCATCAGTTTCAAATGCAGGCCATGGGTTAAGCCCATGGTTTTCACATCTGACTTGACAGCCCGCCTACGCGCCCTTTACACCCAGT
+
FFFFFFFFFFFFFFFFFFFFFFFFFFFFFFFFF:FFFFFFFFFFFFFFFFFFFFFFFFFFFFFFFFFFFFFFFFFFFFFFFFFFFFFFFFFFFFFFFFFFFFFFFFFFFFFFFFFFFFFFFFFFFFFFFFFFFFF:FFFFFFFFFFFFFFFFFFFFFFFFFFF,FF:FFFFFF:FF:FFF:FFFFFF:FFFFFFFF:FFFFFFFFF,FFFFF:FFFFF,FFF:FFFF:F::F:F:FFFFFFFFFF:FFFF
@A00881:241:HJW2NDRXX:1:2130:28284:30342 2:N:0:CGAGAGAA+GATTGGAG
GGTAGCGGACTACTCGGGTATCTAATCCTGTTTGCTCCCCACGCTTTCGAGCCTCAGCGTCAGTAAAAGCCCAGTAAGCCGCCTTCGCCACTGATGTTCCTCCTAATATCTACGCATTTCACCGCTACACTAGGAATTCCGCTTACCTCTACTTCACTCAAGAACTACAGTTTCAAATGCAGGGCAGGGGTTGAGCCCCTACATTTCACATCTGACTTACAGTCCCGCCTACACTCCCTTTACACCCAGT
+
FFFFFFFFFFFFFFFFFFFFFFFFFFFFFFFFFFFFFFFFFFFFF:FFFFFFFFFFFFF:FFFFFFFFFFFFFFFFFFFFFFFFFFFFFFFF:FFFFFFF,FFFFF:FFFFFFFFFFF:FFFF,,FFFFFFFFFFFFFFFFFFFFFFFFF:FFFFFFFF,FFF,FFFFFFFFFFFFF:FFFFFFFFFFFFFFFFFF::FFFFF,FFFFFF,FFFFF,FF:F,FFFF,F,FFFFFFFFFF:FFFFFFFF:F
@A00881:241:HJW2NDRXX:1:2130:21386:30577 2:N:0:CGAGAGAA+GATTGGAG
GGTAGCGGACTACTTGGGTATCTAATCCTGTTTGCTCCCCACGCTTTCGAGCCTCAACGTCAGTTACCGTCCAGTAAGCCGCCTTCGCCACTGGTGTTCCTCCTAATATCTACGCATTTCACCGCTACACTAGGAATTCCGCTTACCTCTCCGGCACTCCAGCCCGACAGTTTCCAATGCAGTCCCGCGGTTGAGCCCCGGGTTTTCACATCAGACTTGGCATGCCGTCTGCGCTCCCTTTACACCCAGT
+
FF:,FFFFFF,FFF:FFFF:FF:FFFFFFFFFFFFFFFFFF:FFF:FFFFFFFFFFFFFFFFFFF:FFFFFFFFFFFFFFFFFFFFFFFFFFFFFFFFFFFFFF:FF,FFFFFFFFF,:FFFFFFFFFFFF:FFFFFFF:FFFFF,FFFF:FFFFFFFFFFFFFFF:FF:FFFFFF:FFFFFFFFF:FF:F,FFF,:FFFFFF:FFFFFFFFFFF,FF:,:,FFFFFFFFFFFFF,F:FF,,F,FFFFFF
@A00881:241:HJW2NDRXX:1:2130:10447:30765 2:N:0:CGAGAGAA+GATTGGAG
GGTAGCGGACTACACGGGTATCTAATCCTGTTTGCTCCCCACACTTTCGTGCCTCAATGTCAGTTATCGTCCAGAAAGTCGCCTTCGCCACTGGTGTTCCTCCTAATATCTACGCATTTCACCGCTACACTAGGAATTCCACTTTCCTCTCCGACACTCAAGGGAAGTAGTTTTGGTTGCAGTTCCTCAGTTAAGCCGAGGGATTTCACAACCAACTTGCTCCTCCATCTACGCACCCTTTACACCCAAT
+
FFFFFFFFFFFFFFFFFFFFFFFFFFFFFFFFFFFFFFFFFFFFFFFFFFFFFFFFFFFFFFFFF:FFFFFFFFF:FFFFFFFFFFFFFFFFFFFFFFFFFFFFFFFFFFFFFFFFFFFFFFFFFFFFFF:FFFF:FFFFFFFFFFFFFFFFFFFFFFFFFFFFF,FF:FFFFFFFFFFFFFFFFF:FFFFFFFFFFFFFFF:FFFF:FFFFFF:FFFFFFFFFFFFFFFFFFFFFFFFF:FFFFFFFFF
@A00881:241:HJW2NDRXX:1:2130:22128:30890 2:N:0:CGAGAGAA+GATTGGAG
GGTAGCGGACTACTCGGGTATCTAATCCTGTTTGCTCCCCACACTTTCGTGCCTCAACGTCAGTTTCTGTCCAGAAAGTCGCCTTCGCCACTGGTGTTCCTCCTAATATCTACGCATTTCACCGCTACACTAGGAATTCCACTTTCCTCTCCAGTACTCAAGAATAACAGTTTTAGTTGCAGTTCCTCAGTTAAGCCGAGGGATTTCACAACTAACTTATTTTCCCGTCTACGCACCCTTTACACCCAAT
+
FFF,F:FFFFFFFFFFFFF:FFFFFFFFFFFFFFFFF,FFFFFFFFFFFFFFFFFFFFFFFFF:FF:FFFFFFFFFFFFFFFFFFFF:FFFFFFFFFFF:FFFFFFFFFFFFFFFFF:FFFFFFFFFFFFF,FFF,FFFF,FFFFFFFFFFFF:FFFFFF:FFFFF:FFFFFFFFFFFF::FFFFFFFFFFFF,FFFFFFFF::FF:,FF,FFF,:FFFFF:FFF:FFFFFFF,,,F:,FF,FFFFFFF:
@A00881:241:HJW2NDRXX:1:2130:10637:31156 2:N:0:CGAGAGAA+GATTGGAG
GGTAGCGGACTACAAGGGTATCTAATCCTGTTCGATACCCACGCCTTCGTGCTTCAGCGTCAGTCGGGCGCCGGTACGCTGCCTTCGCAATCGGAGTTCTGCGTGATATCTATGCATTTCACCGCTACACCACGCATTCCGCGTACTTCTCGCCCACTCAAGTCAGCCAGTTTCAACGGCTCGGCGAGGTTGAGCCCCGCAATTTTACCGCTGACTTAACAGACCGCCTACGCACCCTTTAAACCCAATA
+
FFFFFFFFFFFFFFFFFFFFFFFFFFFFFFFFFFFFFFFFFFFFFFFFFFFFFFFFFFFFFFFFFFFFFFFFFFFFFFFFFFFFFFFFFFFFFFFFFFFFFFFFFFFFFFFFFFFFFFFFFFFFFFFFFFFFFFFFFFFFFFFFFFFFFFFFFFFFFFFFFFFFFFFFFF:FFFFFFFFFFFFFFFFFFFFFFFFFFFFF:FFFFFFFFFFFFFFFFFFFFFFFFFFFF,FFFFFFFFF,FFFFFFF,F,
@A00881:241:HJW2NDRXX:1:2130:25536:31219 2:N:0:CGAGAGAA+GATTGGAG
GGTAGCGGACTACCCGGGTATCTAATCCTGTTTGCTCCCCACGCTTTCGTGCCTCAGTGTCAGTTACAGTCCAGTAAACCGCCTTCGCCGCTGGTGTTCTTCCTAATATCTACGCATTTCACCGCTACACTAGGAATTCCACTTTCCTCTCCAACACTCAAGAAAAACAGTTTTAGTTGCAGTTCCCAAGTTAAGCCTGGGGCTTTCACAACTAACTTACTTTCCCGTCTACGCACCCTTTACACCCAAT
+
FFFFFFFFFFFFFFFFFFFFFFFFFFFFFFFFFFFFFFFFFFFFFFFFFFFFFFFFFFFFFFFFFFFFFFFFFFFFFFFFFFFFFFFFFFFFFFFFFFFFFFFFFFFFFFF:FFFFFFFFFFFFFFFFFF,FFFF,FFFFFFFFFFFFFFFFFFFFFFFFFFFFFF:FFFFFFFF:FFFFFFFFFFFFF:FFFFFFFFFFFFFFFFFFFFFFFFFFFFFFFFFF:FFFFFFFFFFFFFFFFFFFFFFFFF
@A00881:241:HJW2NDRXX:1:2130:24180:32221 2:N:0:CGAGAGAA+GATTGGAG
GGTAGCGGACTACGTGGGTATCTAATCCCATTTGCTCCCCCGGCTTTCGTTCCTCAGCGTCAATTATGGCCCAGTTAAGCGCTTACGCCACCGGTGTTCCTCCTGATATCTACGCATTTCACCGCTACACCAGGAATTCCCTTAACCTCTACCACATTCTCGCTTACCAGTATCCAATGCTTGACCGGAGTTGAGCCCCGGGATTTAACACCAGACTTGGCATGCCGCCTACGAACGCTTTACGCCCACT
+
FFFFFFFFF,FFFFFFFFFFFFFFFFFFF,:FFFFFFFFFFF:FFF:FF,FFFFFFFFF,FF:F:FFFFFF:,F,FFFFFF:FFF:FFFFFF,F:FFFFFFFFFF:FF:FFFFFF::FFFFFFFFFFFFFFFFFFFFF:FFFFFF:FFFF,FF,:FFFF:,:FF:F:::FFFFF:F:,FF:FFF:FFF,FFF:FFFFF::FFFFF,FFFF:FFFFF:FFF:FFFFFFFFF::F:FFFF:,FFFFFFFF:F
@A00881:241:HJW2NDRXX:1:2130:27525:32221 2:N:0:CGAGAGAA+GATTGGAG
GGTAGCGGACTACATGGGTATCTAATCCTGTTTGCTCCCCACACTTTCGCGCCTCAACGTCAGTTTTGGTCCAGAAAGCCGCCTTCGCCACTGGTGTTCCTCCTAATATCTACGCATTTCACCGCTACACTAGGAATTCCGCTTTCCTCTCCCATACTCAAGGATTACAGTTTTGGATGCAGTTCCTTGGTTGAGCCAAGGGATTTCACATCCAACTTGCAATTCCGTCTACGCGCCCTTTACACCCAAT
+
FFFFFFFFFFFFFFFFFFFFFFFFFFFFFFFFFFFFFFFFFFFFFFFFFFFFFFFFFFFFFFFFFFFFFFFFFFFFFFFFFFFFFFFFFFFFFFFFFFFFFFFFFFFFFFF:FFFFFFFFFFFFF:FFFFFFFFF::FFFFFFF:FFFFFFFFFF:F:FFFFFFFFFFFFF:FFFFF:FFFFFFFFFFFFFFFFFF:FFFFFFFFFFFFFFFFFFFF:FFFFFF:FFFFFFFFFFFFFFFFFFFFFFFFF
@A00881:241:HJW2NDRXX:1:2130:32136:32409 2:N:0:CGAGAGAA+GATTGGAG
GGTAGCGGACTACCTGGGTATCTAATCCTGTTTGCTCCCCACGCTTTCGCGCCTCAGCGTCAGTTGTCGTCCAGCAAGCCGCCTTCGCCACTGGTGTTCCTCCGTATATCTACGCATTTCACCGCTACACACGGAATTCCGCTTGCCTCTCCGATACTCAAGATAGACAGTTTCAAATGCAGTTTCTGGGTTAAGCCCAGAGATTTCACATCTGACTTGCCTACCCGCCTACGCGCCCTTTACACCCAGT
+
FF,,FFFFFFFF,FFFFFF:FFFFFFFFFFFFFF:FFFFFF:FFFFFFFFFFFFFFFFFF:FFFFFFFFFFFFFFF:FFFFFFF:F:FFFFF,FFFFFFFFFFFFFFFFFFFFFFFFFFFFFFFFFFFFFFFFFF:FFFFFFFFFF:F:FFFFFF:FF,FFFFF:FF:FFFFFFFFFFF,FFFFFFFF:FFFF:F,F:F:FF,FFFFFFFFF:FFFFFFF::F:FFFF,FFFFFFFFFFF::FFFFFF:F
@A00881:241:HJW2NDRXX:1:2130:26178:33082 2:N:0:CGAGAGAA+GATTGGAG
GGTAGCGGACTACTGGGGTATCTAATCCTGTTCGATACCCACGCTTTCGTGCTTCAGCGTCAGTTGGGCGCCGGTGCGCTGCCTTCGCAATCGGAGTTCTGCGTGATATCTATGCATTTCACCGCTACACCACGCATTCCGCGCACTTCTCGCCCACTCAAGCGCCCCAGTTTCAACGGCGGCGGAAGGTTGAGCCCCCCGGTTTGACCGCTGACTTGGAAGTCCGCCTGCGCACCCTTTAAACCCAATC
+
FFFFFFFF:FFFFFFFFFF:FFFF,FFFFF,FFFFF:FFFFFFF:FFFF:FF:,FFFFFFFFFFFFFFFFFFFFFFFFFFFFFFFFFFFFFFFFFFFFFFFFF:FF:FFFF,FFFFFFFFFFFFFFFFFFFFFFFFFFFFFFFFF:FFFFFFFFFFFFFF:FF:FFFFFFFFFFFFFFFFFFFFF,FFFFFFFFF:FFFFFFF:FFF:FFFFFFF:FFFF,:FFFFFFFFFFF:F:F,FFF:F:FF,,F,
@A00881:241:HJW2NDRXX:1:2130:28664:33317 2:N:0:CGAGAGAA+GATTGGAG
GGTAGCGGACTACTGGGGTATCTAATCCTGTTTGCTCCCCACGCTTTCGCGCCTCAGCGTCAGTTATCGTCCAGAAAGCCGCCTTCGCCACTGGTGTTCCTCCTAATATCTACGCATTTCACCGCTACACTAGGAATTCCGCTTTCCTCTCCGACACTCAAGAACTACAGTTTCAAATGCAGCCCCGGAGTTAAGCCCCGGTATTTCACATCTGACTTGTAATCCCGCCTACACGCCCTTTACACCCAAT
+
FFFFFFFFFFFFFFFFFFFFFFFFFFFFFFFFFFFFFFFFFFFFFFFFFFFFFFFFFFFFFFFFFFFFFFFFFFFFFFFFFFFFFFFFFFFFFFFFFFFFFFFFFFFFFFFFFFFFF,FFFFFFFF:FFFFFFFFF:FFFFFFFF:FFFFFFFFFFFFFFFFFFFFFFFFFFFFFFFFFFFFFFFF:,FF,FFFFFFFFFFFFFFFFFFFFFFFFFF:FFFFFFFFFF:,FFFF:FFFFFFFFFFFFFFF
@A00881:241:HJW2NDRXX:1:2130:30427:33395 2:N:0:CGAGAGAA+GATTGGAG
GGTAGCGGACTACATGGGTATCTAATCCTGTTCGATACCCACGCTTTCGTGCTTCAGCGTCAGTTGGGCGCCGGTATGCTGCCTTCGCAATCGGAGTTCTGCGTGATATCTATGCATTTCACCGCTACACCTCGCATTCCGCATACTTCTCGCCCACTCAAGAACGACAGTTTCAACGGCTCGACGGGGTTGAGCCCCGCATTTTTACCGCTGACTTTCCGTTCCGCCTACGCACCCTTTAAACCCAAGA
+
FFFFFFFFFFFFFFFFFFFFFFFFFFFFFFFFFFFFFFFFFFFFFFFFFFFFFFFFFFFFFFFFFFFFFFFFFFFFFFFFFFFFFFFFFFFFFFFFFFFFFFFFFFFFFFFFFFFFFFFFFFFFFFFFFFFFFFFFFFFFFFFFFFFFFFFFFFFFFFFFFFFFFFFFFFFFFFFFFFFFFFFFFFFFFFFFFFFFFF:FFFFF,FFFFFFFFFFFFFFFFFFFFFFFFFFFF,FFFFFF,FFFFFFF,F
@A00881:241:HJW2NDRXX:1:2130:20157:33771 2:N:0:CGAGAGAA+GATTGGAG
GGTAGCGGACTACTGGGGTATCTAATCCCATTTGCTACCCCGGCTTTCGTTCCTCAGCGTCAATTATGGCCCAGTTAAGCGCTTACGCCACCGGTGTTCCTCCTGATATCTACGCATTTCACCGCTACACCAGGAATTCCCTTAACCTCTACCACATTCTAGCTTACCAGTATCCAATGCTTGACCGGAGTTGAGCCCCGGGATTTAACACCAGACTTGGCATGCCGCCTACGAACGCTTTACGCCCAAT
+
FFFFFFFFFFFFFFFFFFFFFFFFFFFFFFFFFFFFFFFFFFFFFFFFFFFFFFFFFFFFFFFFFFFFFFFFFFFFFFFFFFFFFFFFFFFFFFFFFFFFFFFFFFFFFFFFFFFFFFFFFFFFFFFFFFFFFFFFFFFFFFFFFFFFFFFFFFFFFFFFFFFFFFF:FFFFFF,FFFFFFFFFFFFFFFFFFFFFFFFFFFFFFFFFFFFFFFFFFFFFFFFFFFFFFFFFFFFFFF:FFFFFFFFFFF
@A00881:241:HJW2NDRXX:1:2130:19623:33880 2:N:0:CGAGAGAA+GATTGGAG
GGTAGCGGACTACACGGGTATCTAATCCTGTTCGATACCCACGCTTTCGTGCATGAGCGTCAGTAGGGCGCCGGTATGCTGCCTTCGCAATCGGAGTTCTGCGTGATATCTATGCATTTCACCGCTACACCACGCATTCCGCATACTTCTCGCCCACTCTAGCATGCCAGTTTCAACGGCTCGCCGGGGTTGAGCCCCGAAATTTTACCGCTGACTTGAGACGCCGCCTGCGCACCCTTTAAACCCAATA
+
FFF,FFFFFFFFFFFFFFFFFFFFFFFFFFFFFFFFFFFF,F,FFFFFFFFFFFFFFFFFFFFFFF:FFFFFFFFFFFFFFFFFFFFFFFFFFFFFFFFFFFFFFFFFFF:FFFFF,FFFFFFFF:FFFFFFFFFF:FFFFFFFFFFFFFFFF,FFFFFFFF:F::FF:FFF:FFFFFFFFFFFF::FFF,:FFFF:FFF,F::FF:FFFFFFF:FF,,,FFFFFFFFFFFFFFFF:FFFFFFFFF:F:F
@A00881:241:HJW2NDRXX:1:2130:19352:33912 2:N:0:CGAGAGAA+GATTGGAG
GGTAGCGGACTACTGGGGTATCTAATCCTGTTTGCTCCCCACACTTTCGTGCCTCAACGTCAGTTTCTGTCCAGAAAGTCGCCTTCGCCACTGGTGTTCCTCCTAATATCTACGCATTTCACCGCTACACTAGGACTTCCACTTTCCTCTCCAGTACTCAAGAAGTCCAGTTTTAGTTGCAGTTCCTCAGTTAAGCCGAGGGATTTCACAACTAACTTAAACTCCCGTCTACGCACCCTTTACACCCAAT
+
FFFFFFFFFFFFFFFFFFFFFFFFFFFFFFFFFFFFFFFFFFFFFFFFFFFFFFFFFFFFFFFFFFFFFFFFFFFFFFFFFFFFFFFF:FFFFFFFFFFFFFFFF,FF,FFFFFFFFFFFFFFFFFFFFFFFFFF,:FFFFFFFFFFFFFFFFFFFFFFFFF,F:FFF:FFFFFFFFFFFFFFFFFFFFFFFFFFFFFFFFFFFFFFFFFFFFF::F:FFFFFF,F:FFFFF:FFFFFFFFFFF:FFFFF
@A00881:241:HJW2NDRXX:1:2130:23330:34726 2:N:0:CGAGAGAA+GATTGGAG
GGTAGCGGACTACTGGGGTATCTAATCCTGTTTGCTCCCCACGCTTTCGAGCCTCAACGTCAGTTACCGTCCAGTAAGCCGCCTTCGCCACTGGTGTTCCTCCTAATATCTACGCATTTCACCGCTACACTAGGAATTCCGCTTACCTCTCCGGCACTCTAGAACAACAGTTTCCAATGCAGTCCTGGGGTTAAGCCCCAGCCTTTCACATCCGACTTGCTCTTCCGTCTACGCTCCCTTTACACCCAGT
+
FFF,FFFFFFF:FFFFFFFFFFFFFFFFFFFFFFFFFFFFFFFFFFFFFFFFFFFFF:FFFFFFFFFFFFFFFFFF:FFFFFFFFFFFFFFFFFFFFFFFFFFFF:F:FFFFF:FF,FFFFFFFFFFFFFF,FF:,FFFFF:FFFFFFFFFFFFFFFFFFFFF:FFFF:FFF::F:,FFFFFFFF:FFFFFF:,FFFFF:FF:F:FFFFFFF,F,FF:F:FF:F:FFF:FFFFFFFFF,,F:FFFFFFFF
@A00881:241:HJW2NDRXX:1:2130:26133:34788 2:N:0:CGAGAGAA+GATTGGAG
GGTAGCGGACTACAGGGGTATCTAATCCTGTTTGCTCCCCACGCTCTCGCGCCTCAGCGTCAGTTGTCGTCCAGCAATCCGCCTTCGCCACTGGTGTTCTTCCGTATATCTACGCATTTCACCGCTACACACGGAATTCCGATTGCCTCTCCGATACTCAAGACTGGCAGTTTCAAATGCAGGCCATGGGTTAAGCCCATGGTTTTCACATCTGACTTGCAATCCCGCCTACACGCCCTTTACACCCAAT
+
FF:FFFFFF:F:FFFFFFF,FFFFFFF:FFF,FFFFFFFFFFFFFFFFFFFFFFFFFFFFFFFFFFFFFFFFFFFF,F:FFFFFFFFFFFFFFFFFFFFFFFFF:F,FFFFFFFFFFFFFFFFFFFFFFFFFFFF:FFFFFFFFFFFFFFFFFFFFFFFF:FFFFFFF:F:FF:FF,FF:FFFFF,FFFFFFF:FFFF:F:FFFF:F,F:FFFFFFFFFFFFFFFFFFFFFFFFFFFFFF:FF,F:FFFF
@A00881:241:HJW2NDRXX:1:2130:17011:35023 2:N:0:CGAGAGAA+GATTGGAG
GGTAGCGGACTACACGGGTATCTAATCCTGTTTGCTCCCCACGCTTTCGAGCCTCAGCGTCAGTTAAAGCCCAGTAAGCCGCCTTCGCCACTGATGTTCCTCCTAATATCTACGCATTTCACCGCTACACTAGGAATTCCGCTTACCTCTACTTCACTCAAGAATTACAGTTTCAAATGCAGTTCAGGGGTTAAGCCACTACATTTCACATCTGACTTGCAACCCCGCCTACGCTCCCTTTACACCCAGT
+
,FFFFFFFFFFFF:FFFF:FFFFFFFFFFFFFFFFFFFF:FFFFFFFF:FFFFFFFFF:FFFFF:FFFFF:FFF:F::FFFFFFFFFFF:FF,FFFFFF:FFFF:FFFFFFF:FFFFFFFFF,:FF:FFF::F::FFFF:FFFFFFFF:FF,FFF:::FFF,FFFFFFFF,:F,FF:F:FFF:,:FF,:F:F:FF:F,FFFFFF:F:FFF,FFF::F:F:FFFFFFFFFFFFF,FF:FFFFFF:F:F:FF
@A00881:241:HJW2NDRXX:1:2130:25934:35383 2:N:0:CGAGAGAA+GATTGGAG
GGTAGCGGACTACATGGGTATCTAATCCTGTTTGCTCCCCACGCTCTCGCGCCTCAGCGTCAGTTGTCGTCCAGCAATCCGCCTTCGCCACTGGTGTTCTTCCGTATATCTACGCATTTCACCGCTACACACGGACTTCCGCTTGCCTCTCCGATACTCAAGACAGACAGTTTCAAATGCAGTTTCCGGGTTGAGCCCGGAGCTTTCACATCTGACTTGCCTACCCGCCTACGCGCCCTTTACACCCAGT
+
FF,,FFFFFFFFFFFFFFFFFFFFFFFFFFFFFFFFFFFFFFFFFFFFFFFFFFFFFFFFFFF:FFFFFFFFFFFFFFFFFFFFFFFFFF,FFFFFFFFFFFFFFFFFFFFF:FFFFFFFFFFFFFFFFFFFFFF,FFFFFFFFFFFFFFFFFFF:FFFFFFFFFF,FFF,FFFFFFFFF:F:FFFFFFFFFF:FFFFFF,F,:FFFFFFFFFFFFFFFF:FFFFFFFFFFFFFFFFFF,F::F,F:FFF
@A00881:241:HJW2NDRXX:1:2130:12138:35822 2:N:0:CGAGAGAA+GATTGGAG
GGTAGCGGACTACCAGGGTATCTAATCCTGTTTGCTCCCCACGCTTTCGAGCCTCAGCGTCAGTAAAAGCCCAGCAAGCCGCCTTCGCCACTGGTGTTCCTCCAAATATCTACGCATTTCACCGCTACACTTGGAATTCCGCTTGCCTCTGCTTCACTCAAGAAAAACAGTTTCAAAAGCAGGTTACGGGTTGAGCCCGTAATTTTCACTTCTGACTTGCCTTCCCGCCTACACTCCCTTTACACCCAGT
+
FFFFFFFFFFFFFFFFFFFFFFFFFFFFFFFFFFFFFFFFFFFFFFFFFFFFFFFFFFFFFFFFFFFFFFFFFFFFFFFFFFFFFFFFFFFFFFFFFFFFFFFFFFFFFFFFFFFFFFFFFFFFFFFFFFFFFFFFFFFFFFFFFFF:FFFFFFFFFFFFFFFFFFFF:FFFFFFFFFFF:FFFFFFFFFFFFFFFFFFFFFFFFFFFFFFFF:FFFFFFFFFFFFFFF:F:FF:FFFFFFF,FFFFF:F
@A00881:241:HJW2NDRXX:1:2130:28402:36495 2:N:0:CGAGAGAA+GATTGGAG
GGTAGCGGACTACGTGGGTATCTAATCCTGTTTGCTCCCCACACTTTCGTGCCTCAATGTCAGTTATCGTCCAGAAAGTCGCCTTCGCCACTGGTGTTCCTCCTAATATCTACGCATTTCACCGCTACACTAGGAATTCCACTTTCCTCTCCGACACTCAAGGGAAGTAGTTTTGGTTGCAGTTCCTCAGTTAAGCCGAGGGATTTCACAACCAACTTGCTCCTCCATCTACGCACCCTTTACACCCAAT
+
FFFFFFFFFFFFFFFFFFFFFFFFFFFFFFFFFFFFFFFFFFFFFFFFFFFFFFFFFFFFFFFFFFFFFFFFFFFFFFFFFFFFFFFFFFFFFFFFFF:FFFF:FFFFFFFF:FFFFFFFFFFFFFFFFFFFFFFFF:FFFFF,FFFFFFFFFFFFFFFFFFFFFF:F:FFFFFFFFFF,FF:FFFFFFFFFFF:FFFFF::FF,F:FFF:FFFFFFFFFFFFFFFFFFF,,FFFFFFFFFFF:F::FFF
@A00881:241:HJW2NDRXX:1:2131:29188:1031 2:N:0:CGAGAGAA+GATTGGAG
GGTAGCGGACTACCAGGGTATCTAATCCTGTTTGCTCCCCACGCTTTCGAGCCTCAACGTCAGTTACCGTCCAGTAAGCCGCCTTCGCCACTGGTGTTCCTCCTAATATCTACGCATTTCACCGCTACACTAGGAATTCCGCTTACCTCTCCGGCACTCAAGCACGACAGTTTCCAAAGCAGTTCCCGGGTTGAGCCCGGACATTTCACTTCAGACTTGCCTCGCCGTCTACGCTCCCTTTACACCCAGT
+
FFFFFFFFFFFFFFFFFFFFFFFFFFFFFFFFFF:FFFFFFFFFFFFFFFFFFFFFFFFFFFF:FFFFFFFFFFFF:FFFFFFFFFFFFFFFFFFFFFFFFFFFFFF:FFFFFFFFFFFFFFFFFFFFFFF:FFFFFFFFFF:FFFFFFFFFFFFFFFFFFFFFFF:FFFFFFFF,F:FFF:FFFFFFFFFFFFFFFF:FFFFFFFFFFFFFFFFFFFF:FFFFFFFF:FFF:FFFFFFF:F:FFFFFFF
@A00881:241:HJW2NDRXX:1:2131:32579:1047 2:N:0:CGAGAGAA+GATTGGAG
GGTAGCGGACTACTCGGGTATCTAATCCTGTTTGCTCCCCACGCTTTCGAGCCTCAACGTCAGTCGCCGTCCAGTAAGCCGCCTTCGCCACTGGTGTTCCTCCTAATATCTACGCATTTCACCGCTACACTAGGAATTCCGCTTACCCCTCCGGCACTCTAGCCACTCAGTTTCCAATGCACTCCCGCGGTTGGGCCCCGGGTTTTCACATCAGACTTGAATGGCCGTCTACGCTCCCTTTACACCCAGT
+
FFFFFFFFFFFFFFFFFFFF:FFFFFFFFFFFFFFFFFFFFFFFFFFFFFFFFFFFFFFFFFFFFFFFFFFFFFFFFFFFFFFFFFFFFFFFFFFFFFFFFFF,FFFFFFFF:FFFFFFFFFFFFFFFFFFFFFF:FFFFFFFFFFFFFFFFFFFFFFFF,FFFFFFFFFFFFFFFFFFFFFFFFFFFFFFFFFFFFFFFFFFFF:FFFFFFFFFFFF,FFF:FFFFFFFFFFFFFFFFFF:FFF,FFFF
@A00881:241:HJW2NDRXX:1:2131:25672:1141 2:N:0:CGAGAGAA+GATTGGAG
GGTAGCGGACTACGGGGGTATCTAATCCTGTTTGCTCCCCACGCTTTCGAGCCTCAGCGTCAGTAAAAGCCCAGCAAGCCGCCTTCGCCACTGGTGTTCCTCCTAATATCTACGCATTTCACCGCTACACTAGGAATTCCGCTTGCCTCTACTTCACTCAAGAGCTTCAGTTTCAAACGCAGGTTATGAGTGGAGCCCATAATTTTCGCTTCTGACTTAGTGCCCCGCCTGCGCTCCCTTTACACCCAGT
+
FF,,FFFFFF:FFFFFFF,F:F:,FFFF:FF,FFF:FFFFFFFFF,FFFFFFFFF:FFFFFFF:FFF:FFFFFFF:FFFFFFFFFFFFF,FFFFFFF:F:FF::F:F,FFF,:FFF,,FFFFFFF:FF,FF,FFFF,FFFFFFFFFFFFFFFF,FFF:FF,FFFFF:,FF::FF,,F,FF,FF:F,:F,FF,F:FFF:FF,FF,::F,,,,,FFF::FF,:FF:,FFFFF,FFF::::F,,:FF:F:,FF
@A00881:241:HJW2NDRXX:1:2131:26413:1204 2:N:0:CGAGAGAA+GATTGGAG
GGTAGCGGACTACCTGGGTATCTAATCCTGTTTGCTCCCCACGCTCTCGCGCCTCAGCGTCAGTTGTCGTCCAGCAATCCGCCTTCGCCACTGGTGTTCTTCCGTATATCTACGCATTTCACCGCTACACACGGAATTCCGATTGCCTCTCCGATACTCAAGACCGGCAGTTTCAAATGCAGGCCATGGGTTAAGCCCATGGTTTTCACATCTGACTTGTCAGCCCGCCTACGCGCCCTTTACACCCAGT
+
F,FFF,FFFFFFF,FFFFFFFFFFFFFFFFFF:FFFFFFFFFFFFFFFFFFFFFFFFFFFFFFFFFFFF,FFFFF::FFFFFFFFFFFFFFFFFFFFFFFFFFFFFFFFFFFFFFFFFFFFFFFFFFF:FF:FFF,FFFFFFFFFFFFFF,F:FFFFFFFFF,FFF,FFFFFFFF:,FFFF::,FFFFFFFFFF:FFFFFFF:FFFFFF,FFFFFF:FFF:F:FFFFFFFFFFF,FFFFFF:FFFFFFFF
@A00881:241:HJW2NDRXX:1:2131:15826:1908 2:N:0:CGAGAGAA+GATTGGAG
GGTAGCGGACTACATGGGTATCTAATCCTGTTTGATACCCACACTTTCGAGCCTCAATGTCAGTTGCAGCTTAGCAGGCTGCCTTCGCAATCGGAGTTCTTCGTGATATCTAAGCATTTCACCGCTACACCACGAATTCCGCCTGCCTCAACTGCACTCAAGACATCCAGTATCAACTGCAATTTTACGGTTGAGCCGCAAACTTTCACAACTGACTTAAACATCCATCTACGCTCCCTTTAAACCCAAT
+
FFFFFFFFFFFFFFFFFFFFFFFFFFFFFFFFFFF:FFFFFFFFFFFFFFFFFFFFFFFFFFFFFFFFFFFFFFFFFFFFFFFFFFFFFFFFFFFFFFF:FFFFF:FFFFFFFFFFF:FFFFFFFFFFFFFFFFFFFFFFFFFFFFFFFFFFFFFFFFFFFFFFFFFFFFFFFFF:FFFFFFFFFFFFFFFFFFFFFFFF,FFFFFFFFF:FF:FFFFFFFFFFFFFFFFFFFFFFFFFFFFFFFFFFFF
@A00881:241:HJW2NDRXX:1:2131:21269:3004 2:N:0:CGAGAGAA+GATTGGAG
GGTAGCGGACTACACGGGTATCTAATCCTGTTCGCTCCCCACGCTTTCGTGACTCAGCGTCAGTAACAGTCCAGTAAGCCGCCTTCGCCACCGGTGTTCTTCCCAATATCTACGCATTTCACCGCTACACTGGGAATTCCGCTTACCTCTCCTGCACTCTAGTTATACAGTTTCTTATGCAGCGCCGGGGTTAAGCCCCGACATTTCACATATGACTTGCATAACCGCCTACTCACCCTTTACACCCAGT
+
FFFFF:FFFFFFFFFFFFFFFFFFFFFFFFFFFFFFFFFFFFFFFFFF:FFFFFFFFFFFF:FFFFF:FFFFFFFFFFFFFFFFFFFFFFFFFFFFFFFFFFFFFFFFFFFFFFFFFFFFFFF:FFFFFF:FFFFFFFFFFFFFFFFFFFFFFFFFFFFFFFFFF:FFFFFFFFFFFFFF,FFFFFFFFFFF,FFFFFFF,FFFFFFFFFFF:FFFFFFFFFFFFFFFFFF:FFFF:F,FFFFFFFFFFF
@A00881:241:HJW2NDRXX:1:2131:27190:3020 2:N:0:CGAGAGAA+GATTGGAG
GGTAGCGGACTACTCGGGTAGCTAATCCTGTTTGCTCCCCACACTGTCGTGCCTCAATGTCAGTTATCGTCCAGACAGTCGCCTTCGCCACTGGTGTTCCTCCTAATATCTACGCATTTCACCGCTACACTCGGACTTCCACTGTCGTCTCCGACACTCAAGGGAAGTAGTTTTGGTTGCAGTTCCTCAGTGAAGCCGAGGGATTTCTCAACCAACTTGCTCCTCCATCTTCGCACCCTTTCCACCCCAT
+
FF,,:FFF,FF,:F:FFF,F,,,FF,F::FFFFF::,FF::FFFF,FFFFFF,FFFF,FFFFF,FFFFFFFFFF,,FFFFF:,:,,FF,,FFF::FF,FFFFF:,FFFF:FFFFFFF,FFFF,::FFFFF:,FF,:FFFFF,:,F:,FF,F:FFF,FFF,,F:FF,F:FFF,F,FFF:FFFF:F:FFF:FF,F,,FFFFFFFF::FF,FF,::F:FF:FF:FF,::F,FF,,,::F,F,F:,F:,FF,,F
@A00881:241:HJW2NDRXX:1:2131:12509:3677 2:N:0:CGAGAGAA+GATTGGAG
GGTAGCGGACTACTCGGGTATCTAATCCTGTTTGCTCCCCACGCTTTCGAGCCTCAGCGTCAGTAAAAGCCCAGCAGGCCGCCTTCGCCACTGATGTTCCTCCTAATATCTACGCATTTCACCGCTACACTAGGAATTCCGCCTGCCTCTACTTCACTCAAGAACAGCAGTTTTAAGTGCAGTCTATGGGTTAAGCCCATAGGTTTCACACCTAACTTACCATCCCGCCTACACTCCCTTTACACCCAGT
+
FF:,FFFFFFF,FFFFFFFFFFFF:FFFFFFFFFFFFFFFFFFFFFFFFFFFFFFFFFFFFFFFFF:,FFFFFFFFFFFFFFFFFFFF:FFFFFF:FFFFFFFFFFFFFFFFFFF:FFFFFFFFFFFFFFF:FFFFFFFFFFFFFFFFFFFFFFF:FFFFFFFFFFFF:FFFFF,FFFF:FF:FFFFFFF:FF:FFFFFFFFFFFFF,:FFFFF:,::::FFFFFFFFF:FFFFFF:F,FF,FFFFFFFF
@A00881:241:HJW2NDRXX:1:2131:32307:3740 2:N:0:CGAGAGAA+GATTGGAG
GGTAGCGGACTACCTGGGTATCTAATCCTGTTTGCTCCCCACGCTTTCGAGCCTCAACGTCAGTTACCGTCCAGTAAGCCGCCTTCGCCACTGGTGTTCTTCCTAATATCTACGCATTTCACCGCTACACTAGGAATTCCGCTTACCTCTCCGGCACTCCAGCCAAACAGTTTCCAAAGCAGTCCCTGCGTTAAGCACAGGGCTTTCACTTCAGACTTGCCTCGCCGTCTACGCTCCCTTTACACCCAGT
+
FFFFFFFFFFFFFFFFFF,FFFFFFFFFFFFFFFFFFFFFFFFFFFFFFFFFFFFFFFFFFFF:FFFFFFFFFFF:,FFFFFFFFFFFFFFFFFFF:FFFFFFFFFFFFFFFFFFFFFFFFFFFFFFFFFFFFFF:FFFFFFFFFFFFFFFFFFFFFFFFFFFFFFFFFFFFFFFFFFFFFFFFFFFFFFFF:FFF:FFF:FFFFFFFFFFFFFFFFFFFFFF,FFFFFFFFFFFFFFFFFFFFFFFFFF
@A00881:241:HJW2NDRXX:1:2131:18973:4664 2:N:0:CGAGAGAA+GATTGGAG
GGTAGCGGACTACGAGGGTATCTAATCCTGTTTGCTCCCCACGCTTTCGAGCCTCAGCGTCAGTAAAAGCCCAGCAAGCCGCCTTCGCCACCGGTGTTCCTCCAAATATCTACGCATTTCACCGCTACACTTGGAATTCCGCTTGCCTCTGCTTCACTCAAGAAAAACAGTTTCAAAAGCAGGTTATGGGTTAAGCCCATAATTTTCACTTCTGACTTGCTTTCCCGCCTGCACTCCCTTTACACCCAGT
+
FFFFFFFFFFFFFFFFFFFFFFFFFFFFFFFFFFFFFFFFFFFFFFFFFFFFFFFFFFFFFFFFF::FFFFFFFFFF:FFFFFFFFFFFFFFFFFFFFFFFFFFFFFFFFFFFFFFFFFFFFFFFFFFFFFFFFFFFFFFFFFFFFFFFFFFFFFFFFFFFFFFFF,FFFFFFFFFFFF:FFFFFFFFFFFFF,:FFFFFFFFFFFFF:FF,FFFFFFFFFFFFFFFFFFF,:FFFFFFFFF,:FFFFFF
@A00881:241:HJW2NDRXX:1:2131:19732:4820 2:N:0:CGAGAGAA+GATTGGAG
GGTAGCGGACTACAGGGGTATCTAATCCTGTTTGCTCCCCACGCTTTCGTGCCTCAGTGTCAGTTACAGTCCAGCAAACCGCCTTCGCCACCGGTGTTCTTCCTAATATCTACGCATTCCACCGCTACACTAGGAATTCCGTTTGCCCCTCCTGCACTCAAGTCCAACAGTTTTAGTAGTAGCCCCGAGGTTAAGCCCCGGGATTACGCTACTAACTTGCCAAACCACCTACGCACCCTTTACGCCCAGT
+
FFFFFFFFFFFFFFFFFFFFFFFFFFFFFFFFFFFFFFFFFFFFFFFFFFFFFFFFFFFFFFFFFFFFFFFFFFFFFFFFFFFFFFFFFFFFFFFFFFFFFFFFFFFFFFFFFFFFFFFFFFFFFFFFFF:FFFFFFFFFF:FFFFFFFFFFFFFFFFFFFFFFFFFFFFFFFFFFFFFFFFFFFFFFFFFFFFFFFFFFFFFFFFFFFFFFFFFFFF:FFFFFFF:FFFFFFFFFFFFFF:F:FFFFFF
@A00881:241:HJW2NDRXX:1:2131:32678:5071 2:N:0:CGAGAGAA+GATTGGAG
GGTAGCGGACTACTAGGGTATCTAATCCTGTTTGCTCCCCACGCTTTCGTGCCTCAGTGTCAGTACCAGTCCAGTAAGCCGCCTTCGCCACTGGTGTTCCTCCTAATATCTACGCATTTCACCGCTACACTAGGAATTCCGCTTACCTCTCCTGTACTCCAGCCTGACAGTTTCAAAAGCAGTCCGCGGGGTTGAGCCCCGGGTTTTCACTTCTGACTTGCCATGCCACCTACGCACCCTTTACACCCAG
+
FFFFFFFFFFFFFFFFFFFFFFFF:FFFFFFFFFFFFFFFFFFFFFFFFFFFFFFFFFFFFFFFFFFFFFFFFFFFFFFFFFFFFFFFFFFF:FFFFFFFFFFFFFFFFFFFFFFFFFFFFFFFFFFFFFFFFFF:FFFFFFFFFFFFFFFFFFFFFFFFFFFFFFFFFFFFFFFFFFFFFFFFFFFFF::FFFFFFFFFFFFFFFFFFFFFFFFFFFFFFFFFFFFFFF:FFF:FFFFFFFFF:FF:FF
@A00881:241:HJW2NDRXX:1:2131:27380:5729 2:N:0:CGAGAGAA+GATTGGAG
GGTAGCGGACTACCAGGGTATCTAATCCTGTTTGCTCCCCACGCTTTCGTGCTTCAGCGTCAGTTGAGCGCCGGTATGCTGCCTTCGCAATCGGAGTTCTGCGTGATATCTATGCATTTCACCGCTACACCACACATTCCGCATACTTCTCGCTCACTCAAGTCGACCAGTTTCACCGGCTCGAAGAGGTTGAGCCTCGCAATTTTACCGCTGACTTGACCGACCGCCGACGCACCCTTTGAACCCACTA
+
FFFFFFFF:F,,FFFFFF:FFFFFFFFF,FFFFF,FFFFFFFFF,FFFFFFFF:FF:FFFF:F:FFFFFFFFFFFFFFFFFFF,,FFFF,FFFFFF:FFFFFFFFF,FFFFFFF::FF:FFFFFFFFF:FF:,FFFFFFFFF,FFFF,FFFFFFFFFFFFFF:FFFFF:FFFFF,,FFFFFFF:FFFFFFFFFFF,,:,F,F:F,FFFFFFF:FFF,:,FFF:FFFFFFFF,:,FFF:,F,,,:FFF,F,
@A00881:241:HJW2NDRXX:1:2131:15492:5932 2:N:0:CGAGAGAA+GATTGGAG
GGTAGCGGACTACTTGGGTATCTAATCCTGTTTGCTCCCCACGCTTTCGCACCTCAGCGTCAATACCGGTCCAGGTGGCCGCCTTCGCCACTGGTGTTCCTCCAGATATCTACGGATTTCACTCCTACACCTGGAATTCCGCCACCCTCTCCCGGATTCAAGTCGTGCAGTATCAAAGGCAGTTCCACGGTTGAGCCGTGGGATTTCACCCCTGACTTACACAACAGCCTACGTGCGCTTTACGCCCAGT
+
FF,,F:FFFFF:,FFFFF:F:F:FFFFFFFF,FFFFFFFFFFFFFFFFFFFFFFFFFFFFFFFFFFFFFFFFFFFFFFFFFFF:FFFFFFFFFFFFFFFFFFFFFFF,FFFFFFFFFFFFFFFFFFFFFFFFFFFFFFFFFFFFFFFFFFFFFFFF:FFFFFFFFFFFFFFFFFFFFFFFFFFFFFFFFFF,FFFFFFFFFFF:FFFFFFFFFFFFFFFF,FFFF:FFFF,FFFFFFF:FFFFFFFFFFF
@A00881:241:HJW2NDRXX:1:2131:32461:6699 2:N:0:CGAGAGAA+GATTGGAG
GGTAGCGGACTACTGGGGTATCTAATCCTGTTTGCTCCCCACGCTTTCGCGCCTCAGCGTCAGTTACTGTCCAGTAGACCGCCTTCGCCACTGGTGTTCTTCCTTATATCTACGCATTTCACCGCTACACAAGGAATTCCGTCTACCTCTCCAGCACTCAAGACATACAGTTTCAAATGCTGTTTATGGGTTAAGCCCATAGATTTCACATCTGACTTGCACGCCCGCCTACGCGCCCTTTACACCCAGT
+
FF:,FFFFFFF,FFFFFFFFFFFFFFFFFFFFFFFFFFFFFFFFFFFFFFFFFFFFFFFFFFFFFFFFFFFFFFFFFFFFFFFFFFFFFFFFFFFFFFFFFFFFFFFFFFFFFFFF:FFF:FFFFF:F:F:FFFFFFFFFFF:FF:FFFFFFFFF:FFFFFFFFFFFFFFFFFFFFFFFF,FFFFFF:FFFFFFFFFFFFFF:FFF,,FFFFFFFFFFF:FFFFFFFFFF:FFFFFFFF::F,F,,:FF:
@A00881:241:HJW2NDRXX:1:2131:21712:6903 2:N:0:CGAGAGAA+GATTGGAG
GGTAGCGGACTACAGGGGTATCTAATCCTGTTTGCTCCCCACGCTTTCGCGCCTCAGCGTCAGTTACCGTCCAGAAAGCCGCCTTCGCCACTGGTGTTCCTCCTAATATCTACGCATTTCACCGCTACACTAGGAATTCCGCTTCCCTCTCCGGCACTCAAGGTCATCAGTTTCAAATGCAGTTCCGGGGTTAAGCCCCGGGATTTCACATCTGACTTAATAATCCGCCTACGCGCCCTGTACACCCAGT
+
FF,FFFFFF:FFFFFFFFF:F:FFFF::FFFFFFFFF,FFFFFFFFFFFFFFFF::FFFFFFFFF:FFFFFFFF:FFFFFFFF:FFFFFFFFFF,F,FFFFFFFFFFFF::FFFF:,FFF:F:FFFFFFFF:FFFF:FF:FFFFFFFFFFFFFFFFFFFFFFFFF:FFFF:FFFFF:FFFFFFFFF:FFF:F:,FF,FFFFF,FFFFF,F,FFFFFFFF,FFFF,FFF:FFFFFFF:FF,F:FFFFFF:F
@A00881:241:HJW2NDRXX:1:2131:23276:8015 2:N:0:CGAGAGAA+GATTGGAG
GGTAGCGGACTACAGGGGTATCTAATCCTGTTTGCTCCCCACGCTTTCGAGCCTCAACGTCAGTTACCGTCCAGCAGGCCGCCTTCGCCACTGGTGTTCTTCCTAATATCTACGCATTTCACCGCTACACTAGGAATTCCGCCTGCCTCTCCGGCACTCCAGCACCACAGTTTCCAAAGCAGTCCCCGCGTTAAGCGCCGGGCTTTCACTTCAGACTTGCCATGCCGTCTACGCTCCCTTTACACCCAGT
+
FFFFFFFFFFFFFFFFFFFFFFFFFFFFFFFFFFFFFFFFFFFFFFFFFFFFFFFFFFFFFFFFFFFFFFFFFFFFFFFFFFFFFFFFFFFFFFFFFFFFFFFFFFFFFFFFFFFFFFFFFFFFFFFFFFFFFFFFFFFFFFFFFFFFFFFFFFFFFFFFFFFFFFFFFFFFFFFFFFFFFFFFFFFFFFFFFFFFFFFFFFFFFFFFFFFFFF,FFFFFFFFFFFFFFFFFFFFFFFFFFF:FFFFFFF
@A00881:241:HJW2NDRXX:1:2131:20292:8140 2:N:0:CGAGAGAA+GATTGGAG
GGTAGCGGACTACATGGGTATCTAATCCTGTTCGATCCCCACGCTTTCGTGCTTCAGCGTCAGTCTCGCTATGGTATGCTGCCTTCGCAATCGGGGTTCTGCGTGATATCTATGCATTTCACCGCTACACCACGCATTCCGCATACCTCTTCCGAACTCCAGTCCCGCAGTTTCAATGGCAAGCGCACGGTTAAGCCGCACGTTTTCACCGCTGACTTGCGGGTCCGCCTACGCACCCTTTAAACCCAAT
+
FFFFFFFFFFFFFFFFFFFFFFFFFFFFFFFFFFFFFFFFFFFF:FFFFFFFFFFFFFFFFFFFFFFFFFFFFFF,FFFFFFFFFFFFFFFFFFFFFFFFFFFFFFFF:FFFFFFFF:FFFFFFFFFFFFFFFFFF:FFFFFFFFFFFFFFFFF,FFFFFFFFFFFFFFFFFFFFFFFFFF,F:FFFFFFFFFFFFFFFFFFFFFFFFFFFFFFFFFFFFFFFFFFFFFFFFFFFFFFFFFFFFFFFFFF
@A00881:241:HJW2NDRXX:1:2131:32823:8202 2:N:0:CGAGAGAA+GATTGGAG
GGTAGCGGACTACCCGGGTATCTAATCCTGTTTGCTCCCCACGCTCTCGCGCCTCAGCGTCAGTTGTCGTCCAGCAATCCGCCTTCGCCACTGGTGTTCTTCCGTATATCTACGCATTTCACCGCTACACACGGAATTCCGATTGCCTCTCCGATACTCAAGACCGGCAGTTTCAAATGCAGGCTATGGGTTAAGCCCATAGTTTTCACATCTGACTTGTCGGCCCGCCTACGCGCCCTTTACACCCAGT
+
FFF:FFFFFFF,FFFFFFFFFFFFFFFFFFFFFFFFFFFFFFFFFFFFFFFFFFFFFFFFFFFFFFFFFFFFFFFFFFFFFFFFFFFFFFFFFFFFFFFFFFFFFFFFFFFFFFFFFFFFFFFFFFFFFFFFFFFFFFFFFFFFFFFFFFFFFFFFFFFFFFFFFFFFFFFFFFF:FFFFFFFFFFFFFFFFFFFFFF,FFFF:FFF,FFFFFFFFFFFFFFFFFFFFFFFFFFFFFFFFF:FFFFFFF:
@A00881:241:HJW2NDRXX:1:2131:29731:8296 2:N:0:CGAGAGAA+GATTGGAG
GGTAGCGGACTACGGGGGTATCTAATCCTGTTTGCTCCCCACACTTTCGTGCCTCAATGTCAGTTATCGTCCAGAAAGTCGCCTTCGCCACTGGTGTTCCTCCTAATATCTACGCATTTCACCGCTACACTAGGAATTCCACTTTCCTCTCCGACACTCAAGGGAAGTAGTTTTGGTTGCAGTTCCTCAGTTAAGCCGAGGGATTTCACAACCAACTTGCTCCTCCATCTACGCCCCCTTTACACCCACT
+
FF:,FFFFFFF:FFFF:FF,FFFF,F:FFF:FFFFFFFFFFFFFFFFFFFFF:FFFFFFFFFF:FFFFFFFFFFFFFFFFFFFFFFFFFF:FFFFFFFFFFF,FFFFFFFFFFFFFFFFFF:FF:F:,FFFFFFFFFFFFFFFFF::F,FFFFF,FFF,FF:FF:FFF,F,FFFF::FFFFFFFFFFFFF:FFF:F:FFFF::FFFF,F,,FF,:FFFFFFFFFFF::FFF:,,,,F,,,FFFF:F::::
@A00881:241:HJW2NDRXX:1:2131:14705:8516 2:N:0:CGAGAGAA+GATTGGAG
GGTAGCGGACTACCAGGGTATCTAATCCTGTTTGCTCCCCACGCTTTCGAGTCTCAGCGTCAGTTAATGTCCAGAAAGCCGCCTTCGCCTCTGGTGTTCCTCCTAATATCTACGCATTTCACCGCTACACACGGAATTCCGATTGCCTCTCCGATACTCAAGACCAACAGTTTCAAATGCAGGCTATGGGTTAAGCCCATAGTTTTCACAACTGACTTGCCAGCCCGCCTACGCGCCCTTTACACCCAGT
+
FFF:FFFFFFFFFFFFFFFFFFFFFFFFFFFFFFFFFFFFFFFFFFFFFFFFFFFFFFFFFFFFF,FFFFFFFFF,FFFFFFFFFFFFFFFFFFFF:FFFFFFFF:FFFFFFFFF:FFFFFFFFFF:FFF,FFFF:FFFF,:FF:FFFFFFF,:,FFFFFFFFF:F,,:F:FFFFF:FF:FFFFF:FF:FFFFFFFFFF,,:,FFFFFFF,FF,FFF:FFF:FFFFFFFFFFFF:FFFFFFF:FFFFF:,
@A00881:241:HJW2NDRXX:1:2131:27480:8531 2:N:0:CGAGAGAA+GATTGGAG
GGTAGCGGACTACTGGGGTATCTAATCCTGTTCGATACCCACGCTTTCGTGCTTCAGCGTCAGTTGGGCGCCGGTGCGCTGCCTTCGCAATCGGAGTTCTGCGTGATATCTATGCATTTCACCGCTACACCACGCATTCCGCGCACTTCTCGCCCACTCAAGCGCCCCAGTTTCAACGGCGGCGGAAGGTTGAGCCCCCCGGTTTGACCGCTGACTTGAGGCGCCGCCTACGCACCCTTTAAACCCAATA
+
FFF,F:FF,FF,,FFFFFFFFFF:,F:::FFFFFF:FFFFFFFFFFFFFFFFF:FFFFFFFFFFFFF:FFFFFFFFFFFFFFFFFFFFFF:FFFFFFFFFFFFFF:,,FFF:FFFFF,FFFFFFFFFFFFFFF:FFFFFFFFFF,FF,FFFFFFFFFF:FFFFFFFFFF:FFFFF:FFFF,F:FFFFFFFFFFF:FFFFFF:F,FFFFFFFFFFFFFF:F:FFFFF:FFF:FFFFFF,FFFFFF:F:,F,
@A00881:241:HJW2NDRXX:1:2131:25554:9424 2:N:0:CGAGAGAA+GATTGGAG
GGTAGCGGACTACATGGGTATCTAATCCTGTTTGATCCCCACGCTTTCGTGCTTCAGCGTCAGTTGAGCGCCGGTATGCTGCCTTCGCAATCGGAGTTCTGCGTGATATCTATGCATTTCACCGCTACACCACACATTCCGCATACTTCTCGCTCACTCAAGTCGACCAGTTTCAACGGCTCGAAGAGGTTGTGCCTCTCAATTTTACCGCTGACTTGACCGACCGCCTACGCACCCTTTAATCCCAATA
+
FF:,FFFFFFFFFFFFFFFFFFFFFFFFFFFFFFFFFFFFFFFFF:FFFFFFFFFFFFFFFFF:FFFFFFFFFFFFFFFFFFFFFFFFFFFFFFFFFFFFFFFFFFF,FFFFFFFFFFFF,FFFFFFFFF:FF,FFFFFFFFFFF:FFFFFFFFFFFFFFFFFFFF:FFFFFFF::FFF,FFFF:FFFFFFF,F:,:FFF,F:FFF:FFFF:F:F:FFF,:F,,FFFFF:FFFFF:FF:F,,,F,FF,:F
@A00881:241:HJW2NDRXX:1:2131:5846:10614 2:N:0:CGAGAGAA+GATTGGAG
GGTAGCGGACTACACGGGTATCTAATCCTGTTTGCTCCCCACGCTTTCGAGCCTCAGCGTCAGTAAAAGCCCAGCAAGCCGCCTTCGCCTCTGGTGTTCCTCCTAATATCTACGCATTCCACCGCTACACTAGGAATTCCGCTTTCCTCTCCATCACTCAAGCACGACAGTTTTAAAAGCAGTTCCGAGGTTAAGCCTCGGGATTTCACTCCTAACTTGTCGCGCCGCCTACGCTCCCTTTACGCCCAGT
+
FFFFFFFFFFFFFFFFFFFFFFFFFFFFFFFFFFFFFFFFFFFFFFFFFFFFFFFFFFFFFFFFF:F:FFFFFFFFFFFFFFFFFFFFFFFFFFFFFFF:FFFFFFFF:FFFFFF:FFFFFFFFFFFFFFFFFFF:FFFFF:F:FF:FFFFFFFFF:FFFFFFFFFFFFFFFFFFFFFFFFFFFFFFFFFFF,FFFFF,FFFFF:FF,FFF,FF:FFFFFF,FFFFFFFF,,FFFFFFFF,FF:FFFFF:
@A00881:241:HJW2NDRXX:1:2131:26539:10629 2:N:0:CGAGAGAA+GATTGGAG
GGTAGCGGACTACAAGGGTATCTAATCCTGTTCGCTCCCCACGCTTTCGCACCTGAGCGTCAGTAAAAGTCCGGCAGACCGCCTTCGCCTCCGGTATTCCTCCTGATCTCTGCGCATTTCACCGCTACACCAGGAATTCTGTCTGCCTCTACTTCACTCCAGTTATCCGGTTTGCCATGCTACCTCAGGGTTAAGCCCCGGGCTTTCACATCACACCTAAATAACCGCCTGCGTGCCCTGTACGCCCAAT
+
FF:,FFFF:FFFFFFFFF:FFF:FFFFFFFFFFFFFFFFFFFF::FFFFFFFFFFFFFFFFFFF,F,F:FFFFF:FFFF:FFFFF:FFFFFFFFF:FFFF:FF:F:FFFFFFFFFFFFFFFF,FFFFFFFF,FFFFFFFFFFF::F:FFFF,FFF,FFFFFFFFFF:F:FFFFFFFF,FFF:FFFFFFFF:FFFFFFFF:FFF,,:F:FFFFFFFFF,FFFFFFF:,F::FFFFFFF,FFF,:FFFF,,,
@A00881:241:HJW2NDRXX:1:2131:28691:11162 2:N:0:CGAGAGAA+GATTGGAG
GGTAGCGGACTACCTGGGTATCTAATCCTGTTTGCTCCCCACACTTTCGTGCCTCAACGTCAGTTACTGTCCAGAAAGCCGCCTTCGCCACCGGTGTTCTTCCTAATATCTACGCATTTCACCGCTACACTAGGAATTCCGCTTTCCCCTCCAGTACTCAAGATTAGTAGTTTTAGTTGCAGTTCCTCAGTTAAGCCGAGGTATTTCACAGCTAACTTGCTCATCCGTCTACGCACCCTTTACACCCAAT
+
FFFFFFFFFFFFFFFFFFFFFFFFFFFFFFFFFFFFFFFFFFFFFFFFFFFFFFFFFFFFFFFFFFFFFFF:FFFFFFFFFF:FFFFFFFFFFFFFFFFFFFFFFFFFFFFFFFFFFFFF:FFFFFFFFFFFFFFFFFFFFF,FFFFFFFFFFFFFFFF:F::FFFFF,::FFFFFFFFFFFFFFFFFFFFFFFFFFFFFFFFFFFFFFFF,FFFFFFFFFFFFFFFFFFF:FFFFFFFFFFFFFFFFFF
@A00881:241:HJW2NDRXX:1:2131:23701:11224 2:N:0:CGAGAGAA+GATTGGAG
GGTAGCGGACTACAGGGGTATCTAATCCTGTTTGCTCCCCACGCTTTCGAGCCTCAACGTCAGTTACCGTCCAGCAGGCCGCCTTCGCCACTGGTGTTCTTCCTAATATCTACGCATTTCACCGCTACACTAGGAATTCCGCCTGCCTCTCCGGCACTCCAGCACCACAGTTTCCAAAGCAGTCCCCGCGTTAAGCGCCGGGCTTTCACTTCAGACTTGCCCTGCCGTCTACGCTCCCTTTACACCCAGT
+
FFFFFFFFFFFFFFFFFFFFFFFFFFFFFFFFFFFFFFFFFFFFFFFFFFFFFFFFFFFFFFFFFFFFFFFFFFFFFFFFFFFFFFFFFFFFFFFFFFFFFFFFFFFFFFFFFFFFFFFFFFFFFFFFFF:FFFFFFFFFFFFFFFFFFFFFFFFFFFFFFFF:FFFFFFFFFFFFFFFFFFFFFFFFFFFFFFFFFFFFFFF,FFFFFFFFFFFFF:FFF,FFFFF:F:FFFFFFFFF:FFFFFFFFFF
@A00881:241:HJW2NDRXX:1:2131:20808:12696 2:N:0:CGAGAGAA+GATTGGAG
GGTAGCGGACTACTCGGGTATCTAATCCTGTTTGCTACCCACGCTTTCGCACCTCAGCGTCAGTTACCGTCCAGGTGGCCGCCTTCGCCACCGGTGTTCCTCCAGATATCTACGGATTTCACTCCTACACCTGGAATTCCGCCACCCTCTCCGGTACTCAAGTCTGCCAGTATCAAGGGCAGTTCCACAGTTGGGCTGTGGGATTTCACCCCTGACTTAACAAACCGCCTACGTGCGCTTTACGCCCAGT
+
FFFFFFFFFFFFFFFFFFFFFFFFFFFFFFFFFFFFFFFFFFFFFFFFFFFFFFFFFFFFFFFFFFFFFFFFFFFFFFFFFFFFFFFFFFFFFFFFFFFFFFFFFFFFFFFFFFFFFFFFFFFFFFFFFFFFFFFFFFFFFFFFFFFFFFFFFFFFFFFFFFFFFFFFFFFFFFFFFFFFFFFFFFFFFFFFFFFFFFFFFFFFFFFFFFFFFFFFFFFFFFFFFFFFFFFFFFFFFFFFFFFFFFFFFF
@A00881:241:HJW2NDRXX:1:2131:8712:13385 2:N:0:CGAGAGAA+GATTGGAG
GGTAGCGGACTACCCGGGTATCTAATCCTATTTGCTCCCCACGCTTTCGAGCCTCAGTGTCAGTTACAGTCCAGTAAGCCGCCTTCGCCACCGGTGTTCCTCCTAATATCTACGCATTTCACCGCTACACTAGGAATTCCGCTTACCCCTCCTGCACTCCAGCTGTGCAGTTTCAAAAGCAGCTCCGGGGTTGAGCCCCGGCATTTCACTTCTGACTTGCACCGCCACCTGCGCTCCCTTTACACCCAGT
+
FFFFFFFFFFFFFFFFFFFFFFFFFFFF:F:FFFFFFFFFFFFFFFFFFFFFFFFFFFFFFFFFFFFFFFFFFFFFFFFFFFFFFFFFFFFFFFFF:FFFFFFFFFFFFFFFFFFFFFFFFFFFFFFFFFF:FFFFFFFFFFFFFFFFFFFFFFFFFFFFFFFF:FFFFFFFFFFFFFFFFFFFFFFFFFFFFFF:FFFFFFFFFFFFFFFFFFFFFFFFFFFFFFFFFFFFFFFFFFF::FFFFFFFFF
@A00881:241:HJW2NDRXX:1:2131:19551:13620 2:N:0:CGAGAGAA+GATTGGAG
GGTAGCGGACTACTCGGGTATCTAATCCTGTTCGCTCCCCACGCTTTCGTGACTCAGCGTCAGTAACAGTCCAGTAAGCCGCCTTCGCCACCGGTGTTCTTCCCAATATCTACGCATTTCACCGCTACACTGGGAATTCCGCTTACCTCTCCTGCACTCTAGTTATACAGTTTCTTATGCAGGCCGGAGTTGAGCCCCGACATTTCACATATGACTTGCATAACCGCCTACTCACCCTTTACACCCAGTA
+
FFFFFFFFFFFFFFFFFFFFFFFFFFFFFFFFFFFFFFFFFFFFFFFFFFFFFFFFFFFFFFFFF:FFFFFFFFFF,FFFFFFFFFFFFFFFFFFFFFFFFFFFFFFFFFFFFFFFFFFFFFF:FF:FFFFFFFF,F:FFFFFFFFFFFFFFFFFFFFFF:F:FFFFFFFFFFFFFFFFFFFFFFFFFF:F:FFFFFFFFFFFFFFFFFFFFFFFFF:FFFFFFFFFFFFFFFFFFFFFF:FFFFF:FFF
@A00881:241:HJW2NDRXX:1:2131:25165:13917 2:N:0:CGAGAGAA+GATTGGAG
GGTAGCGGACTACGGGGGTATCTAATCCTGTTTGCTCCCCACGCTTTCGCGCCTCAGCGTCAGTTGTCGTCCAGCAAGCCGCCTTCGCCACTGGTGTTCCTCCGTATATCTACGCATTTCACCGCTACACACGGAATTCCGCTTGCCTCTCCGATACTCAAGATAGACAGTTTCAAATGCAGTTTCCGGGTTGAGCCCGGAGATTTCACATCTGACTTGCCTACCCGCCTACGCGCCCTTTACACCCAGT
+
FFFFFFFFFFFFFFFFFFFFFFFFFFFFFFFFFFFFFFFFFFFFFFFFFFFFFFFFFFFFFFFFFFFFFFFFFFFFFFFFFFFFFFFFFFFFFFFFFFFFFFFFFFFFFFFFFFFFFFFFFFFFFFFFFFFFFFF,FFFFFFFFFFFFFFFFFF,FFFFFFF:FFFFFFFFFFFFFFFFFFFFFFFFFFFFFFFFFFFFFFFFFFFFFFFFFFFFFFFFFFFFFFFFFFFFFFFFFFFFFFFFFFFFFFF
@A00881:241:HJW2NDRXX:1:2131:18982:14231 2:N:0:CGAGAGAA+GATTGGAG
GGTAGCGGACTACAGGGGTATCTAATCCTGTTTGATACCCACACTTTCGAGCCTCAATGTCAGTTGCAGCTTAGCAGGCTGCCTTCGCAATCGGAGTTCTTCGTGATATCTAAGCATTTCACCGCTACACCACGAATTCCGCCTGCCTCAACTGCACTCAAGACATCCAGTATCAACTGCAATTTTACGGTTGAGCCGCAAACTTTCACAACTGACTTAAACATCCATCTACGCTCCCTTTAAACCCAAT
+
::,FFFFFFFFFFFFFFFFFFFFFFFFFFFFFFFFF,FFF:FFFFFFFF:FFFFFFFFFFFFFFFFFFFFFFFFFFFFFFFFFFFFFFFFFFFFFFFFFFFFFFFFFFFFFFFFFF:F:FFFFFFFFFFFFFFF:FFFFFFFFFFFFFFFFFFFFFFFFFFF:FFFFFFFFFFFFFFFFFFFFFFFFFFFF:F:FFFFFFFFFFFFF:FFFFFFFFFFFF,FFFFFFFFFFFFFFFFFFF,F,FFFFFFF
@A00881:241:HJW2NDRXX:1:2131:21359:14685 2:N:0:CGAGAGAA+GATTGGAG
GGTAGCCGACTACTTGGGTATCTAATCCTGTTTGCTCCCCACGCCTTCGCGCCTCAGCGTCAGTTGTCGTCCAGCAAGCCGCCTTCGCCACTGGTGTTCCTCCGTATATCTACGCATTTCACCGCTACACACGGAATTCCGCTTGCCTCTCCGATACTCAAGATAGACAGTTTCAAATGCAGTTTCCGGGTTGAGCCCGGAGATTTCACATCTGACTTGCCTACCCGCCTACGCGCCCTTTACACCCAGT
+
FFFFFFFFFFFFFFFFFFFFFFF:FFFFFFFFFFFFFFFFFFFFFFFFFFFFFFFFFFFFFFF:FF:FFFFFFFFFFFFFFFFFFFFFFFFFFFFFFFFFFFFFFFFFFFFFFFFFFFFFFFFFFFFFFFFFFFFFFFFFFF:FFFFFFFFFFFFFFFFFFFFFFFFFFFFFFFFFFFFFFFFFFFFFFFFFFFFFFFFF:FFFFFFFFFFFFFFFFF:FFFF:FFFFFFFFFFFFFFFF,FFFFFF:FF
@A00881:241:HJW2NDRXX:1:2131:28673:14888 2:N:0:CGAGAGAA+GATTGGAG
GGTAGCGGACTACGGGGGTATCTAATCCTGTTTGCTCCCCACACTTTCGTGTTTCAGTGTCAGTAATGTTCCAGTTAGTCGCCTTCGCCTCTGATGTTCTTCCTAATATCTACGCATTCCACCGCTACACTAGGAGTTCCACTAACCTCTCCCACACTCAAGCCATCCAGTTTTAAAGGCAGTTCCGGAGTTAAGCCCCGGGCTTTCACCTCTAACTTAAAAAGCCACATACACACCCTTTACACCCAGT
+
FFFFFFFFFFFFFFFFFFFFFFFFFFFFFFFFFFFFFFFFFFFFFFFFFFFFFFFFFFFFFFFFF:FFFFFF:FFFFFFFFF,:FFFF:FFFFFFFFF:FFFFFFFFFF:FFFFFFFFFFFF:FFFFFFFFFFFFF:FFFFFF:FFF,FFFFFFFFF:FFFFFFFFFFFF:FFFFF,FFF:FFFF::FFFFFFF:FFF:FFF:::F:F:,FFFF:FFFFFFFFFFFFF,F::FFFFFFFF:FF:FFFFFF
@A00881:241:HJW2NDRXX:1:2131:14931:15139 2:N:0:CGAGAGAA+GATTGGAG
GGTAGCGGACTACATGGGTATCTAATCCTGTTTGTTCCCCACGCTTTCGAGCCTCAGCGTCAGTAAAAGCCCAGCAGGCCGCCTTCGCCACTGATGTTCCTCCTAATATCTACGCATTTCACCGCTACACTAGGAATTCCGCCTGCCTCTACTTCACTCAAGAACAGCAGTTTTAAGTGCAGTCTATGGGTTAAGCCCATAGGTTTCACACCTAACTTACCATCCCGCCTACACTCCCTTTACACCCAGT
+
FFFFFFFFFFFFFFFFFFFFFFFFFFFFFFFFFFFFFFFFFFFFFFFFFFFFFFFFFFFFFFFFFFFFFFFFFFFFFFFFFFFFFFFFFFFFFFFFFFFF:FFFFFFFFFFFFFFF:FFFFFFFFFFFFFFFFFFFFFFFFFFFFFFFFFFFFFFFFFFFFFFFFFFFFFFFFFFFFFFFFFFFFFFFFFFFFF:FFFFFFFFFFFFFFFFFF,FFFF:FFFFFFFFFFFFFFFFFFFF,FFFFFFFFFF
@A00881:241:HJW2NDRXX:1:2131:14859:15358 2:N:0:CGAGAGAA+GATTGGAG
GGTAGCGGACTACGAGGGTATCTAATCCTGTTTGCTCCCCACGCTTTCGAGCCTCAACGTCAGTCTCAGTCCAGCAGGCCGCCTTCGCCACTGGTGTTCCTCCTAATATCTACGCATTTCACCGCTACACTAGGAATTCCGCCTGCCTCTCCTGTACTCCAGCTGAACAGTTTCAAAAGCAGTCCCGGGGTTGGGCCCCGACCTTTCACTTCTGACTTGCTCTGCCGTCTACGCTCCCTTTACACCCAGT
+
FFFFFFFFFFFFFFFFFFFFFFFFFFFFFFFFFFFFFFFFFFFFFFFFFFFFFFFFFFFFFFFFFFFFFFFF:FFFFFFFFFFFFFFFFFFFFFFFFFFFFFFFFFFFFFFFFFFFF:FFFFFFFFFFFFFFFFFF:FFFFFFFFFFFFFFFFFFFFFFFFFFF:FFFFFFFFFFFFFFFFFFFFFFFFFFFF:FFFFFFFFFFFFFFFFFFFFFFFFFFFFFFFFFFF:FFFFFFFFF:FFFFFFFFFF
@A00881:241:HJW2NDRXX:1:2131:23457:15436 2:N:0:CGAGAGAA+GATTGGAG
GGTAGCGGACTACATGGGTATCTAATCCTGTTTGCTCCCCACACTTTCGTGCCTCAATGTCAGTTATCGTCCAGAAAGTCGCCTTCGCCACTGGTGTTCCTCCTAATATCTACGCATTTCACCGCTACACTAGGAATTCCACTTTCCTCTCCGACACTCAAGGGAAGTAGTTTTGGTTGCAGTTCCTCAGTTAAGCCGAGGGATTTCACAACCAACTTGCTCCTCCATCTACGCACCCTTTACACCCAAT
+
FFFFFFFFFFFFFFFFFFFFFFFFFFFFFFFFFFFFFFFFFFFFFFFFFFFFFFFFFFFFFFFFFFFFFFFFFFFFFFFFFFFFFFFFFFFFFFFFFFF::FFFFFFFFFFFFFFFFFFFFFFFFFFFFFF:FFFFFFFFFFFFFFFFFFFFFFFFFFFFFFFFFFFFFFFFFFFFFFFFFFFFFFFFFFFFFFFFF,FFFFFFFFFFFFFF:FFFFFFFFF:FFFFFFFFFFF::FF:FFFFF:,FFFF
@A00881:241:HJW2NDRXX:1:2131:26973:15828 2:N:0:CGAGAGAA+GATTGGAG
GGTAGCGGACTACCTGGGTATCTAATCCTGTTTGGTACCCACACTTTCGAGCATCAGCGTCAGTTACAGTCCAGCAGGCTGCCTTCGCAATCGGAGTTCTTCGTGATATCTAAGCATTTCACCGCTACACCACGAATTCCGCCTGCCTCTACTGTACTCAAGACACCCAGTATCAACTGCAATTTTACGGTTGAGCCGCAAACTTTCACAACTGACTTAAGCGTCCGCCTACGCTCCCTTTAAACCCAAT
+
FFFFFFFFFFFFFFFFFF:FFFFFFFFFFFFFFFFF:FFFFFFFFFFFFFFFFFFFFFFFFFFFFFFFFFFFFFFFFFFFFFFFFFFFFFFFFFFFFFFFFFFFFFFFFFFFFFFFFFFFFFFFFFFFFFFFFFFFFFFFFFFFFFFFFFFFFFFFFFFFFFFFFFFFFFFFFF:FFFFFFFFFFFFFFFFFF:FFF:FFFFFFFFFFFFF:FFFFFFFF:FFFFFFFFFFFFFFFFF:FFFFFFFFF:F
@A00881:241:HJW2NDRXX:1:2131:28646:15906 2:N:0:CGAGAGAA+GATTGGAG
GGTAGCGGACTACAGGGGTATCTAATCCTGTTTGCTCCCCACGCTCTCGCGCCTCAGCGTCAGTTGTCGTCCAGCAATCCGCCTTCGCCACTGGTGTTCTTCCGTATATCTACGCATTTCACCGCTACACACGGAATTCCGATTGCCTCTCCGATACTCAAGACTGGCAGTTTCAAATGCAGGCCTTGGGTTAAGCCCATGGTTTTCACATCTGACTTGTCAGCCCGCCTACGCGCCCTTTACACCCAGT
+
FFFFFFFFFFFFFFFFFFFFFFFFFFFFFFFFFF:FFFFFFFFFFFFFFFFFFFFFFFFFF:FFFFFFFFFFFFFFFFFFFFFFFFFFFFF:FFFFFFFFFFFFF::FFFFFFFFFFFFF:FFFFFFFF:,F::FFFFFFFFFFFFFFFFF:F,FFFFFFFF,FFFFFFFFFFF::FFFFFFFFF,FFFFFFFFFF:FFFFF:FFFFFF:,FFFF,FFFFF::FFFFFF::FF:FFFFF,::FF:FF,FF
@A00881:241:HJW2NDRXX:1:2131:26304:16360 2:N:0:CGAGAGAA+GATTGGAG
GGTAGCGGACTACAGGGGTATCTAATCCTGTTTGCTCCCCACACTTTCGTGCCTCAATGTCAGTTATCGTCCAGAAAGTCGCCTTCGCCACTGGTGTTCCTCCTAATATCTACGCATTTCACCGCTACACTAGGAATTCCACTTTCCTCTCCGACACTCAAGGGAAGTAGTTTTGGTTGCAGTTCCTCAGTTAAGCCGAGGGATTTCACAACCAACTTGCTCCTCCATCTACGCACCCTTTACACCCAAT
+
FFFFFFFFFFFFFFFFFFFFFFFFFFFFFFFFFFFFFFFFFFFFFFFFFFFFFFFFFFFFFFFFFFFFFFFFFFF:FFFFFFFFFFFFFFFFFFFFFFFFFFFFFFFFFFFFFFFFFFFFFFFFFFFFFFFFFFFFFFFFFFFFFFFFFFFFFFFFFFFFFFFFFFFFFFFFFF:FFFFFFFFFFFFFFFFFFFFFFFFFFFFFFFF:FFFFFF:F:FFFFFFFFF,:FFFFFFFFFFFFFFFFFFFFFF
@A00881:241:HJW2NDRXX:1:2131:31430:16564 2:N:0:CGAGAGAA+GATTGGAG
GGTAGCGGACTACGAGGGTATCTAATCCTGTTTGCTCCCCACACTTTCGTGCCTCAATGTCAGTTATCGTCCAGAAAGTCGCCTTCGCCACTGGTGTTCCTCCTAATATCTACGCATTTCACCGCTACACTAGGAATTCCACTTTCCTCTCCGACACCCAAGGGAAGTAGTTTTGGTTGCAGTTCCTCAGTTAAGCCGAGGGATTTCACAACCAACTTGCTCCTCCATCTACGCACCCTTTACACCCAAT
+
FFFFFFFFFFFFFFFFFFFFFFFFFFFFFFFFFFFFFFFFFFFFFFFFFFFFFFFFFFFFFFFFFFFFFFFFFFFFFFFFFFFFFFFFFFFFFFFFFFFFFFFFFFFFFFFFFFFFFFFFFFFFFFFF:FFFFFFFF:FFFFFFFFFFFFFFFFFFFFFFFFFFFFFFFFFFFFFFFFFFFFFFFFFFFFFFFFFFFFFFF:FFFFFFFFFFFFFFF:FFFFFFFFFFFFF:FF,FFFFFFFFFFFFFFF
@A00881:241:HJW2NDRXX:1:2131:5837:16767 2:N:0:CGAGAGAA+GATTGGAG
GGTAGCGGACTACGGGGGTATCTAATCCTGTTCGATACCCACGCTTTCGTGCATGAGCGTCAGTTGGGCGCCGGTATGCTGCCTTCGCAATCGGGGTTCTGCGTGATATCTATGCATTTCACCGCTACACCACGCATTCCGCATACTTCTCGCCCACTCGAGACTCCCAGTTTCAACGGCTGGGCGGGGTTGAGCCCCGCGAGTTTAGCGCTGACTTGGCAGTCCGCCGGCGCACCCGTTATACCCAATA
+
FFF,FFFFFFF:FFFFFFFFFFFFF:FFFFFFFF:FFFFF:FFFFFFFFFFF:FFFFFFFFFFFFFFFFFFFFFFFFFF,FFFFFFF,F:F:FFFF,FFFFFF:F:F:F::F:FF,,FFFFFFFFFFF,F:F,FF,FFFFFF,FF::FFFFFFFF,FFFFFFF:FFFF,FF::F,:FFF,FFFF:FFFFF:F:FF,FFF:FF,,FF,,:F::FF:FFFF,,FF,FFFF,F:FFF:,:,:FF,F,:,F,,F
@A00881:241:HJW2NDRXX:1:2131:20690:16971 2:N:0:CGAGAGAA+GATTGGAG
GGTAGCGGACTACATGGGTATCTAATCCTGTTTGCTCCCCACGCTTTCGAGCCTCAGCGTCAGTAAAAGCCCAGCAAGCCGCCTTCGCCACTGGTGTTCCTCCTAATATCTACGCATTTCACCGCTACACTAGGAATTCCGCTTGCCTCTCCGATACTCAAGACTGGCAGTTTCAAAAGCAGTCCGCGGGGTTGAGCCCCGGGTTTTCACTTCTGACTTGCCATGCCACCTACGCACCCTTTACACCCAG
+
FF,FF:FFFFFFFF:FFFF:FFFFF:FFFFFFFFFFFFFFFFFFFFFFFFFFFFFFFFFFF,FFFFFFFFFFFFFFFFFFFFFFFFFFFFFFFFFFFFFFFFFFFFFFFFFFFFFFFFFFFFFFFFFFFFF:F:FFFFFFFF:FFFFFFFFFFFF:FFFFFFF:FFFFFF:F:F:FFFFFFFFFFFFFFFF,FF:FFFFF:F:FFFFFFFFFFFF:FFFF,:FFF:FFFFF::FF,FFFFFFF:,:F:FF
@A00881:241:HJW2NDRXX:1:2131:12518:18756 2:N:0:CGAGAGAA+GATTGGAG
GGTAGCGGACTACTCGGGTATCTAATCCTGTTTGCTACCCACGCTTTCGCATCTCAGCGTCAGTTACGAGCCAGACAGCCGCCTTCGCCACTGATGTTCTTCCAGATATCTACGGATTTCACTCCTACACCTGGAATTCCGCCGTCCTCTCTCGCACTCTAGTTCGGTAGTTTTGAAGGCAGTTCCACGGTTGAGCCGTGGGATTTCACCTCCAACTTGCCGTACAGCCTACACGCGCTTTACGCCCAGT
+
FFFFFFFFFFFFFFFFFFFFFFF:FFFFFFFFFFFFFFFFFFFFFFFFFFFFFFFFFFFFFFFFFFFFFFFFFFFFFFFFFFFFFFFFFFFFFFFFFFFFFFFFFFFFFFFFFFFFFFFFFFFFFFFFFFFFFFFFFFFFFFFFFFFFFFFFFFFFFFFFFFFFFFFFFF,FFFF,FFFFFFFFFF,FFFFFFFFFFFFFFFFFFFFF:FFFFFFFFF:FFFFFFFFFFFFFFFF:FFFF:FF:FFFFFF
@A00881:241:HJW2NDRXX:1:2131:32479:18944 2:N:0:CGAGAGAA+GATTGGAG
GGTAGCGGACTACCTGGGTATCTAATCCTGTTTGCTCCCCACGCTTTCGCGCCTCAGCGTCAGTTACTGTCCAGCAATCCGCCTTCGCCACTGGTGTTCCTCCGTATATCTACGCATTTCACCGCTACACACGGAATTCCGATTGCCTCTCCAGCACTCAAGAACTACAGTTTCAAATGCAGGCCAGAGGTTGAGCCTCTGGTTTTCACATCTGACTTGCAATCCCGCCTACACGCCCTTTACACCCAAT
+
FFFFFFFFFFFFFFFFFFFFFFFFFFFFFFFFFFFFFFFFFFFFFFFFFFFFFFFFFFFFFF,FFFFFFFFFFFFFFFFFFFFFFFFFFFFFFFFFFFFFFFFFFFFFFFFFFFFFFFFFFFFFFFFFFFFFFFFFFF:FFFFFFFFFFFFFFFFFFFFFF:F:FFFFFFFFFFFFFFFFFFFFFFF:F:FFFFFFFFFFFFFFFFFFFFFFFFFFFFFFF:FFFFFFFF,FFFF:FFFFFFF:F:FFF:
@A00881:241:HJW2NDRXX:1:2131:31837:19680 2:N:0:CGAGAGAA+GATTGGAG
GGTAGCGGACTACGTGGGTATCTAATCCTGTTTGCTCCCCACACTTTCGCGCCTCAGCGTCAGTTACAGTCCAGTCAGTCGCCTTCGCCACTGGTGTTCCTCCCAATCTCTACGCATTTCACCGCTACACTGGGAATTCCACTGACCTCTCCTGCACTCCAGCCCGCCAGTATCCAAAGCCATTCCCAGCTTGAAAACGGGACTTTCACTCCAGACTTAACAGGCCGCCTACGCGCCCTTTACGCCCAAT
+
FFFFFFFFFFFFFFFFFFFFFFFFFFFF:FFFFFFFFFFFFFFFFFFFFFFFFFFFFFFFFFF:FFFFFFFFFFFFFFFFFFFFFFFFFFFFFFFF,FFFFFFFFFFFFFFFFFFFFFFFFFFFFFFFF:FFFFFFFFFFFFFFFF::FFF:FFFFFFFFFFFFFFFFFFF,FF,FFFFFFFF:,FFF,FFFFFFF:FFFFFFFFFFFF:FFFFFFFFFFF:FFFFFFFFFFFF:FFFFF,FFFFF:,FF
@A00881:241:HJW2NDRXX:1:2131:18584:20494 2:N:0:CGAGAGAA+GATTGGAG
GGTAGCGGACTACGAGGGTATCTAATCCTGTTTGCTCCCCACGCTTTCGTGCCTCAGTGTCAGTTACAGACCAGCAGATCGCCTTCGCCGCCGGTGTTCTTCCCAATATCTACGCATTCCACCGCTACACTGGGAATTCCATCTGCCCCTCCTGCACTCAAGTTTTGCAGTTTTAGTAGTAGTTCCGAAGTTGAGCCCCGGGATTACGCTACTAACTTGCAAGACCACCTACGCACCCTTTACGCCCAGT
+
FF,,FFFFFFF,FFFFFFFFFFFF:FFFFFFFFFFFFFFFFFFFFFFFFFFFFFFFFFFFFFFFFFFFF:FFFFFFFFFFFFFFFFFFFFFFFFFFFFFF:FFFFFFFF:FFFFFFFFFFFFFFFFFF:FFFFFFFFFFFF:FFFFFFFFFFFFF,FFFFFFF,FFFFFFFFFFF:FF:FF:FFF,FF,:FFFF:,:FFFFF,FFFF::FFFFFFFFFFF:FF,F:F,FFFFF,:FFF,FF,FFFFFFFF
@A00881:241:HJW2NDRXX:1:2131:10610:21872 2:N:0:CGAGAGAA+GATTGGAG
GGTAGCGGACTACAAGGGTATCTAATCCTGTTTGCTCCCCACGCTTTCGAGCCTCAGCGTCAGTTAAAGCCCAGTAGGCCGCCTTCGCCACTGGTGTTCCTCCCGATCTCTACGCATTTCACCGCTACACCGGGAATTCCGCCTACCTCTACTTCACTCAAGACCAACAGTTTCAAAAGCAGTTCATGGGTTAAGCCCATGCATTTCACTTCTGACTTGCCAATCCGCCTACGCACCCTTTACACCCAGT
+
FFFFFFFFFFFFFFFFFFFFFFFFFFFFFFFFFFFFFFFFFFFFFFFFFFFFFFFFFFFFFFF:FFFFFFFFFFFFFFFFFFFFFFFFFFFFFFFF:FFFFFFFFFFFFFFFFFFFFFFFFFFFFFFFFFFFFFFFFFFFFFF,FFFFFFFFFFFFFFFFFF,FFFFFFFFFFFFFFFFF:FFFFFFFFFFF,FFFFF:FFFFF,FFFFFFFFF:FFF,FFFFFFFFFFF:FFFFFFFF:FFFFFFFFFF
@A00881:241:HJW2NDRXX:1:2131:17137:22028 2:N:0:CGAGAGAA+GATTGGAG
GGTAGCGGACTACGAGGGTATCTAATCCTATTTGCTCCCCACGCTTTCGGGACTGAGCGTCAGTTGCAGGCCAGATCGTCGCCTTCGCCACTGGTGTTCCTCCATATATCTACGCATTTCACCGCTACACATGGAATTCCACGATCCTCTCCTGCACTCTAGCTGCCTGGTTTCTATGGCTTACTGAAGTTAAGCTTCAGGCTTTCACCACAGACCCTTGCTGCCGCCTACGCCCTCTTTACGCCCAAGA
+
FF:FFFFFFFFFFFFFFFFFFFFFFFFFFF,FFFFFFF:FFFFFFFFFFFFFFFFFFFFFFFFFFFFFFFFFFFFFFFFFFFFFFFFFFFFFFFFF,FFF,:FFFFFFFFFFFFFF:F,FFFFFFFFF:FFFFFFFFFFFFFFFFFFFFFFF,FFFFFFFFFFFFFFFFF,FF::FFFFFFFFFFFFFFFFF,F:FFFFFFFFFFFFFFFF:F:FFFFFFFFFFFFFFFFF,FFFFFF,F:FFFFFF,,F
@A00881:241:HJW2NDRXX:1:2131:22001:22028 2:N:0:CGAGAGAA+GATTGGAG
GGTAGCGGACTACCTGGGTATCTAATCCTGTTCGCTCCCCACACTTTCGTGCCTCAATGTCAGTTATCGTCCAGAAAGTCGCCTTCGCCACTGGTGTTCTTCCTAATATCTACGCATTTCACCGCTACACTAGGAATTCCACTTTCCTCTCCGACACTCAAGGGAAGTAGTTTTGGTTGCAGTTCCTCAGTTAAGCCGAGGGATTTCACAACCAACTTGCTCCTCCATCTACGCACCCTTTACACCCAAT
+
FFFF::FFFFF:FFFFFFFF,F:FFFF:F,FFFFFFFFFFFFFF:FFFFFFFFFFFFF:,FFFFF:FF:FF:F,FFFFFFFFFFFFF:FFFFFFFF::::FF:FFFFF:F:F:FFFFFFFFFFFFFFFFFFFFFF,FFFFFFF,FFFFFF,FFFFFFFFFFFFFFFFF:F:FFF:FFFFFF:FFFFFFFFFFFF,FFFF:FFFF,FF:FFFFFFF:FF:FFFFFFFFFFFFFFFFF:FFF::FF,:FFFF
@A00881:241:HJW2NDRXX:1:2131:32054:22216 2:N:0:CGAGAGAA+GATTGGAG
GGTAGCGGACTACTTGGGTATCTAATCCTGTTTGCTCCCCACACTTTCGTGCCTCAATGTCAGTTATCGTCCAGAAAGTCGCCTTCGCCACTGGTGTTCCTCCTAATATCTACGCATTTCACCGCTACACTAGGAATTCCACTTTCCTCTCCGACACTCAAGGGAAGTAGTTTTGGTTGCAGTTCCTCAGTTAAGCCGAGGGATTTCACAACCAACTTGCTCCTCCATCTACGCACCCTTTACACCCAAT
+
FF:FFFFFFFFFFFFFFFFFFFF:FFFFFF:FFFFFFFFFFFFFFFFFFFFFFF:FFFFFFFFFFFFFFFFFFFFF:FFFFFFFFFF:FFFFFFFF:FFFFFFFFFFFFFFFFFFFFFFFFF,FF:::FF:FFFFFFFFFF:F,FF::FFFFF:FF:FFFFFFF:FFFFF,FFFFFFFFF:FFF:FFFFFFF,FFFFFFFFFFF:FF:FF,F:,FFFFFF,FF:FFFFFFF,FFFF:FF,,FF:FFFF,:
@A00881:241:HJW2NDRXX:1:2131:18231:23516 2:N:0:CGAGAGAA+GATTGGAG
GGTAGCGGACTACACGGGTATCTAATCCTGTTTGCTCCCCACGCTTTCGCGCCTCAGCGTCAGTTGTCGTCCAGCAAGCCGCCTTCGCCACTGGTGTTCCTCCGTATATCTACGCATTTCACCGCTACACTAGGAATTCCACTTACCTCTCCTGCACTCCAGCTGAACAGTTTCCAAAGCAGTCCCGGGGTTGAGCCCCGGGCTTTCACTTCAGACTTGCATCACCGTCTACGCTCCCTTTACACCCAGT
+
FFFFFFFFFFFFFFFFFF:FFFFFFFFFFFFFFFFFFFFFFFFFF:FFFFFFFFF:FFFFFFFFFFFFFFFFFFFF,FFFFFF:FFFFFFFFFFFFFFFF:FFFFFFFFFFFFFFFFFFFFFFFFFFFFFF,FFFFFFFFFFFFFFFFFFFFFFFFFFFFFFFFFFFFFFFFFFFFFFFFFFFFFFFFFFFFFFFFFFFFFFFFFFFFFFFFFF:FFFFFFFFFF:FFFFFFFFFFFFFFFFFFFFF:FF
@A00881:241:HJW2NDRXX:1:2131:30002:23891 2:N:0:CGAGAGAA+GATTGGAG
GGTAGCGGACTACTGGGGTATCTAATCCTGTTTGCTCCCCACGCTTTCGTGACTCAGCGTCAGTTTCAGTCCAGTAAGCCGCCTTCGCCACCGGTGTTCTTCCCAATATCTATGCATTTCACCGCTACACCACGCATTCCGCCTGCCTCAAACATACTCAAGCCCCCCAGTTTCAACGGCAATTCTATGGTTGAGCCACAGACTTTCACCGCTGACTTAAAAGGCCGCCTACGCACCCTTTAAACCCAAT
+
FF::FFFFFFFFFFFFFFFFFFFFFFFFFFFFFF:FFFFFFFFFFFFFFFF:FFFFFFFFFFFFFFFFFFFFFFFFFFFFFFFFFFFFFFFFFFFFFFFF:,FFFFFFFFFFFFFFFFF:FF:FFFFFFFF::FFFFFFFFFFFFFFFFFFFFF:FFFFFFF:FFFFFFFFFFFF:FFFFFF:FFFFFFF:FFFFFFFFFFF:FFFFF::F:FFF:FF:F,F:FF,FFFFF,:FFFFF:FFFF,F,FFF,
@A00881:241:HJW2NDRXX:1:2131:13178:23907 2:N:0:CGAGAGAA+GATTGGAG
GGTAGCGGACTACTAGGGTATCTAATCCTGTTCGATCCCCACGCTTTCGTGCTTCAGCGTCAGTTTCGCTATGGTATGCTGCCTTCGCAATCGGGGTTCTGCGTGATATCTATGCATTTCACCGCTACACCACGCATTCCGCATACCTCTTCCGAACTCCAGTCCCGCAGTTTCAATGGCAAGCGCACGGTTAAGCCGCACGGTTTCACCGCTGACTTGCGGGTCCGCCTACGCACCCTTTAAACCCAAT
+
FF,,FFFFFFFFFFFFFFFFFFFFFFFFFFFFFFFFFFFFFFFFFFFFFFFFFFFFFFFFF:FFFFFFFFFFFFFF:FFFFFFFFFFFFFFFFFFFFFFFFFFFFF:FF:FFFFFFFFF:FFFFFFF:,:FFFFFFFFFFFFFFFFFFFFFFF,F:FFFFFFFFFFFFFF:FFFFFFFFFF,FFFFFFFFFFF:FFFFF,FF,FFFFFF,FFFFFFFFF:FFFFFFFFFFFF:F,FF:,F,FFFF,F,FF
@A00881:241:HJW2NDRXX:1:2131:30671:23954 2:N:0:CGAGAGAA+GATTGGAG
GGTAGCGGACTACTGGGGTATCTAATCCTGTTTGCTCCCCACGCTCTCGCGCCTCAGCGTCAGTTGTCGTCCAGCAATCCGCCTTCGCCACTGGTGTTCTTCCGTATATCTACGCATTTCACCGCTACACACGGAATTCCGATTGCCTCTCCGATACTCAAGACTCGCAGTTTCAAATGCAGGCTATGGGTTAAGCCCATAGTTTTCACATCTGACTTGTCAGCCCGCCTAGGCGCCCTGTACAGCCAGT
+
FF,,FFFFFFFFFFFFFFFFFFFFFFFFFFFFFFFFFFFFFFFFFFFFF:FFFFF:F:FF:FFFFFFFFFFFFFFFFFFFFFFFFFFFFFFFFFFFFFFFF:FFF:FFF:FF:FFFFFFFF:,FFFF:F,:FFF,FFFFFFFFFF:FF:FF,FFFFFF:FFF:F:F:FFF,FF:F,:FFF,FFFFFFFFFFF,,FF:FFF,:,FFF,,FFFFFF:,FFFF::F:::FF,F:,F:FF,FF,F,F,,FF,FF
@A00881:241:HJW2NDRXX:1:2131:22670:25160 2:N:0:CGAGAGAA+GATTGGAG
GGTAGCGGACTACACGGGTATCTAATCCTGTTTGCTCCCCACACTTTCGTGCCTCAACGTCAGTTACAGTCCAGAAAGTCGCCTTCGCCACTGGTGTTCCTCCTAATATCTACGCATTTCACCGCTACACTAGGAATTCCACTTTCCTCTCCTGCACTCAAGAAACATAGTTTCAGTTGCAGTTCCTCAGTTAAGCCGAGGGATTTCACAACTGACTTGCATTCCCGTCTACGCACCCTTTACACCCAAT
+
FF:,FFFFFFFFFF:FFFFFFFFFFFFFFFFFFFFFFFFFFFFFFFFFFFFFFFFFFFFFFFFFFFFFFFFFFFFFFFFFFFFFFFFFFFFFFFFFFFF:FFFFFFFFFFFFFFFFFFFF:FFFFFFFFFFFFF:FFFFFF,FFFFFFFFFFFFFFFFFF:FF:FF,FFFFFFFFFFFFF,FFFFFFFFFFFFFFF,F:FFF,,FFFFFF:FFFFFFFFF,:F:FFFFFFF,FF,FFFF::FFF:FFFFF
@A00881:241:HJW2NDRXX:1:2131:8666:25739 2:N:0:CGAGAGAA+GATTGGAG
GGTAGCGGACTACACGGGTATCTAATCCTGTTTGCTCCCCACGCTTTCGTGTATCAGCGTCAGTTGTCGTCCAGTAATCCGCCTTCGCCACTGGTGTTCCTCCCGATCTCTGCGCATTTCACCGCTACACCGGGAATTCCGATTACCCCTCCGACTCTCAAGAAACGCAGTTTCAAGTGCAGCTCAGAGGTTGAGCCCCTGCATTTCACACCTGACTTGCATCCCCGCCTCCTCACCCTTTACACCCAGT
+
FFF,FFFFFFFFFFFFFFFFFFFFFFFF:F:FFFFFFFFFFFFF::FFFFFFFFFFFFFFFFFFFFFFFFFFFFFFFFFFFFF:FFFFFFFFFFFFFFFFFFFFFFFFFFFFFFFF,FFFFFFFF:FFFFFFFF,F:FFFFFFF,FFFFFFFFFFFFFFF:FFF,:FF:FF::F,FFFFFFFFFFFFFFF,:FFFF:FFFFF:F:FFFFFFFFFFFFFFFFFFF:FFFFF,,FFFFFFF:FFFF,,FFFF
@A00881:241:HJW2NDRXX:1:2131:14118:25942 2:N:0:CGAGAGAA+GATTGGAG
GGTAGCGGACTACGAGGGTATCTAATCCTGTTTGCTCCCCACGCTTTCGAGCCTCAGCGTCAGTAAAAGCCCAGTAAGCCGCCTTCGCCACTGATGTTCCTCCTAATATCTACGCATTTCACCGCTACACTCGGAATTCCGCTTACCTCTACTTCACTCAAGAACTACAGTTTCAAATGCAGGGCAGGGGTTGAGCCCCTACATTTCACATCTGACTTACAGTCCCGCCTACACTCCCTTTACACCCAGT
+
FF,:FFFFFFFFFFFFFFFFFFFFFFFFFFFFFFFFFFFFFFF:FFFFFFFFFFFFFFFFFFFFFFFFFFFFFF:F,FFFFFFFFFFFFFFFFFFFFFFF:FFFFFFFFFFFFFFF:FFFFFFFFFFFFFF:FFF:FFFF:FFFFFFFFFFFF:FFFFF:FFFFFFFFFFFFF:FFFFFFFFFF:,FFFFF:FFFFFFFFFF:FFFFFFFFFFFFFFFFFFFFFFFFFFFF:FFFFFFFF:,FFF,FFFF
@A00881:241:HJW2NDRXX:1:2131:19596:26475 2:N:0:CGAGAGAA+GATTGGAG
GGTAGCGGACTACAAGGGTATCTAATCCTGTTTGCTCCCCACGCTTTCGCGCCTCAGCGTCAGTTGTCGTCCAGCAAGCCGCCTTCGCCACTGGTGTTCCTCCGTATATCTACGCATTTCACCGCTACACACGGAATTCCGCTTGCCTCTCCGATACTCAAGATAGACAGTTTAAAATGCAGTTTATGGGTTAAGCCCAGAGATTTCACATCTGACTTGCCTACCCGCCTACGCGCCCTTTTCACCCAAT
+
FFF:FFFFFFFFFFFFFFFFFFFFFFFFFF:FFFFF:FFFFFFFFFFFFFFFFFFFFFFFFFFFFF:FF:FFFFFF,F:FFFFFFFFFFFFFFFFFFFFFFFFF:FFFFFFFFFFF:FFFFFFFFFFFFFFFFFFF:FFFFFFFFF:FFFFFF:FF:FF:FFFFF,FF:F,FF,,F,FFF,FFF,:F,FF,FF,FFFF,F:F,FFFFFFF,FFF:FFFFF:FF:FF:FFFF,:FFF::F,F,,,FFFF,F
@A00881:241:HJW2NDRXX:1:2131:24469:26678 2:N:0:CGAGAGAA+GATTGGAG
GGTAGCGGACTACGTGGGTATCTAATCCTGTTCGATACCCACGCTTTCGTGCTTCAGCGTCAGTTGGGCGCCGGTATGCTGCCTTCGCAATCGGAGTTCTGCGTGATATCTATGCATTTCACCGCTACACCTCGCATTCCGCATACTTCTCGCCCACTCAAGAACGACAGTTTCAACGGCTCGACGGGGTTGAGCCCCGCATTTTTACCGCTGACTTTCCGTTCCGCCTACGCACCCTTTAAACCCAATA
+
FF:,FFFFF:F,FFFFFFFFFFFF,FFFFFFFFFFFFFFFF:F,FFFFFFFFFFFFFFFFFFFFFFFFFFFFFFFFFFFFFFFFFFFFFFFFFFFFFFFFF:FFFF::FFFFFFF:FFFFFFFFFFFF:FFFFFF:FFF:FFFFFFFFFFFFFFF:FFFFFFF:FF:F:FFFFF:,FFFFFFFFFFFFFFFFFFF:FFFF:FFFFFF,F:FFFF:FFFF,FFF:FFF::F:FF,FFF::FFF,FFFF:FF
@A00881:241:HJW2NDRXX:1:2131:22200:26694 2:N:0:CGAGAGAA+GATTGGAG
GGTAGCGGACTACTCGGGTATCTAATCCTGTTTGCTCCCCACGCTTTCGTGCCTCAGTGTCAGTTACAGTCCAGCAGATCGCCTTCGCCACTGGTGTTCTTCCTAATATCTACGCATTCCACCGCTACACTAGGAATTCCATCTGCCCCTCCTGCACTCAAGCCCCACAGTTTAAGTAGTAGTTCCGAAGTTGAGCCCCGGGATTACGCTACTTACTTATGAGGCCACCTACGCACCCTTTACGCCCAGT
+
FF::F:FF:FF:FFFFFFF:FFFFFFFFFF:,FFFFFFFFFFFFF:FFFFF:F,FFFFFFFFF:F:FFF:FFFFFFF:FFFFFF::FFF,:FFFFFFFF::F:FFFFFF:F,FFFFF:,FFFFFFF:FFFF,FFF:FFFFFFFFFF:FFFFFFFFFFFF,FFFFFFFF:FF:F,FF:,FFFF:FF:F,FFFFFFFFFFFFFF:,FFFFFFF:FFFFFFF:FFFFF:FFFF:F:FFFFFF:FFFFFFFF,,
@A00881:241:HJW2NDRXX:1:2131:29640:26804 2:N:0:CGAGAGAA+GATTGGAG
GGTAGCGGACTACGTGGGTATCTAATCCTGTTCGATCCCCACGCTTTCGTGCTTCAGCGTCAGTCTCGCTATGGTATGCTGCCTTCGCAATCGGGGTTCTGCGTGATATCTATGCATTTCACCGCTACACCACGCATTCCGCATACCTCTTCCGAACTCCAGTCCCGCAGTTTCAATGGCAAGCGCACGGTTAAGCCGCACGTTTTCACCGCTGACTTGCGGGTCCGCCTACGCACCCTTTAAACCCAAT
+
FFFFFFFFFFFFFFFFFFFFFFFFFFFFFFFFFFFFFFFFFFFFFFFFFFFFFFFFFFFFFFF:FFFFFFFFFFFFFFFFFFFFFFFFFFFFFFFFFFFFFFFFFFFFFFFFFFFFFFFFFFFFFFFFFFFFFFFFFFFFFFFFFFFFFFFFFFFFFFFFFFFFFFFFFFFFFFFFFFFFFFFFFFFFFFFFFFFFFFFFFFFF:FFFFFFFFFFFFFFFFFFF:FFFFFF:FFFFFFFF:FFFFFFF,F
@A00881:241:HJW2NDRXX:1:2131:22788:26897 2:N:0:CGAGAGAA+GATTGGAG
GGTAGCGGACTACGAGGGTATCTAATCCTGTTTGCTCCCCACGCTTTCGTGCCTCAGTGTCAGTACCAGTCCAGTAAGCCGCCTTCGCCACTGGTGTTCCTCCTAATATCTACGCATTTCACCGCTACACTAGGAATTCCGCTTACCTCTCCTGTACTCCAGCCTGACAGTTTCAAAAGCAGTCCGCGGGGTTGAGCCCCGGGTTTTCACTTCTGACTTGCCATGCCACCTACGCACCCTTTACACCCAG
+
FFFFFFFFFFFFFFFFFFFFFFFFFFFFFFFFFFFFFFFFFFFFFFFFFFFFFFFFFFFFFFFFFFFFFFFFFFFFFFFFFFFFFFFFFFFFFFFFFFFFFFFFFFFFFFFFFFF:F:FFFFFFFFFF:FFFFFF:FFFFFFFFFFFFFFFFFFF,FFFFFFFFFFFFFFFFFFFFF:FFFFFFFFFFFFF:FFFFFFFFFFFFFFFFFFFFFFFFFFFFFFFFFF,FFFFFFFFFFFFFFFFFFFFFFF
@A00881:241:HJW2NDRXX:1:2131:22263:27680 2:N:0:CGAGAGAA+GATTGGAG
GGTAGCGGACTACGGGGGTATCTAATCCTGTTTGCTACCCATGCTTTCGAGCCTCAGCGTCAGTAAAAGCCCAGCAGGCCGCCTTCGCCACTGGTGTTCCTCCGAATATCTACGCATTTCACCGCTACACTCGGAATTCCGCCTGCCTCTACTTCACTCTAGAAAAACAGTTTCCAATGCACGCCTCAGGTTAAGCCTGTGGATTTCACATCTGACTTGCCTTCCCGCCTACGCTCCCTTTACACCCAGT
+
FFFFFFFFFFFFFFFFFFFFFFFFFFFFFFFFFFFFFFFFFFFFFFFFFFFFFFFF:FFFFFFFFFFFF,FFFF:FFFFFFFFFFFFFFFFFFFFFFFFFFFFFFFFFFFFFFF:FFFFF,FFFFFFFF::FFFFF:FFFFF,FFFFFFF,F:FFFFFF,FFFF,FFFFFFFFF,FF:FFFFFF:F,,FFFFFFFFFFFFFF,:FFFFFFFFFFF:FFFF:FF:FFFFFFF,FFFFFFF:FF,,FF:FFF
@A00881:241:HJW2NDRXX:1:2131:19217:27884 2:N:0:CGAGAGAA+GATTGGAG
GGTAGCGGACTACAGGGGTATCTAATCCTGTTTGCTCCCCACGCTTTCGAGCCTCAACGTCAGTTACAGTCCAGTAAGCCGCCTTCGCCACCGGTGTTCCTCCTAATATCTACGCAGTTCACCGCTACACTAGGAATTCCGCTTACCTCTCCTGTACTCCAGCCATACAGTTTCCAGAGCAGTCCCGCAGTTGGGCAGCGGCCTTTCACTCCAGACTTGCATCGCCGTCTGCGCTCCCTTTACACCCAGT
+
FF:,FFF:FFFFF,FFF:FFF:FFFFF,FFFFF,F:F,FF,FF,FFF::FFFFFF:FFFF,FFFFFFFFFFFF,FF:FFFF:FFFFFFFFFFFFFF:FFFFFFF,F:FFF,F,::F,,:F:FF,FFFFFF,FFFFFFFFFFFFFFFFFFF:F,FFF::,FFFFF,,FFF,:,FFF::F::FF,FF:FF,,:FFFF:,FFFFFF,FF:FFFFFFF:FF:F:,FFFFF:FFFF:FF,FFF,F::FFF,FFFF
@A00881:241:HJW2NDRXX:1:2131:17707:27962 2:N:0:CGAGAGAA+GATTGGAG
GGTAGCGGACTACCCGGGTATCTAATCCTGTTTGCTCCCCACGCTCTCGCGCCTCAGCGTCAGTTGTCGTCCAGCAATCCGCCTTCGCCACTGGTGTTCTTCCGTATATCTACGCATTTCACCGCTACACACGGAATTCCGATTGCCTCTCCGATACTCAAGACCATCAGTTTCAAATGCAGGCCATGGGTTAAGCCCATGGTTTTCACATCTGACTTGACAGCCCGCCTACGCGCCCTTTACACCCAGT
+
FFFFFFFFFFFFFFFFFFFFFFFFFFFFFFFFFFFFFFFFFFFFFFFFFFFFFFFFFFFFFFFFFFFFFFFFFFFFFFFFFFFFFFFFFFFFFFFFFFFFFFFFFFFFFFFFF:FFFFFFFFFFF::FFFFFFFF:FFFFFFFFFFFF:FFFFFF:FFFF:FFFFFFFFFFFFFFFFFF::FFFFFFFFFFFFFFFFFFFFFFFFFFFF:FFFFFFFFFFFFFFFFFFFFFFFFFFFFFFFF:FFFFFFF
@A00881:241:HJW2NDRXX:1:2131:28013:29246 2:N:0:CGAGAGAA+GATTGGAG
GGTAGCGGACTACGTGGGTATCTAATCCTGTTTGCTCCCCACGCCTTCGAGCCTCAACGTCAGTTGCCGTCCAGTAAGCCGCCTTCGCCACTGGTGTTCCTCCTAATATCTACGCATTTCACCGCTACACTAGGAATTCCGCTTACCTCTCCGGCACTCCAGCCATGCAGTTTCCAGAGCAGCTCCGGGGTTAAGCCCCGGCATTTCACTCCAGACTTGCTTCGCCGTCTACGCTCCCTTTACACCCAGT
+
FF::FFFFFFFFFFFFFFFFFFF:FFFFFFFFFFFFFFFFFFFFFFFFFFFFFFFFFFFFFFFFFFFFFFFFFFFFFFFFFFFFFFFFFFFFFFFFFFFFFF:FF:FFFFFFFFFFF,FFFFFFFFFFFFFFFFF::FF:FFFFFFFFFFFFFFF::FFF:FFF:FFFFFFFFF:FF:F:FFFF:FFFFFFFFFFFFFFFFFF,FFFFFFFFFFFFFFFF::F:F:FFFF:,FFFFF,FF::FFFFF:FF
@A00881:241:HJW2NDRXX:1:2131:25798:29324 2:N:0:CGAGAGAA+GATTGGAG
GGTAGCGGACTACTTGGGTATCTAATCCTGTTTGCTCCCCACGCTTTCGAGCCTCAACGTCAGTTACAGTCCAGTAAGCCGCCTTCGCCACTGGTGTTCCTCCTAATATCTACGCATTTCACCGCTACACTAGGAATTCCACTTACCTCTCCTGCACTCAAGCATGACAGTTTCAAATGCAGTCCCGCAGTTGAGCCGCGGGCTTTCACATCTGACTTGCCTCACCGTCTACGCTCCCTTTACACCCAGT
+
::FFFFFFFFFFFFFF:FFFFFFFFFFFFFFFFFFFFFFFFFFFFFFFFFFFFFFFFFFFFFFFFFFFFFFF,FFFFFFFFFFFFFFFFFFFFFFFFFFFFF,FFFFF:FFFFFFFFFFFFFFF:F:FFFFFFFFF,FFFFFFFFFFFFFFFFFF:FFFFFFFFFFFFFFFFFFFF:,FFF:FF:FFFFFFFFFFFF:FFFFF,,FF:FFFFF:FFFFFFFFFFFFFFFFF:FFFF,FF,FFFFF,FFFF
@A00881:241:HJW2NDRXX:1:2131:26657:29841 2:N:0:CGAGAGAA+GATTGGAG
GGTAGCGGACTACCAGGGTATCTAATCCTGTTTGCTCCCCACGCTTTCGTGCCTCAGTGTCAGTACCAGTCCAGTAAGCCGCCTTCGCCACTGGTGTTCCTCCTAATATCTACGCATTTCACCGCTACACTAGGAATTCCGCTTACCTCTCCTGTACTCCAGCCTGACAGTTTCAAAAGCAGTCCGCGGGGTTGAGCCCCGGGTTTTCACTTCTGACTTGCCATGCCACCTCCGCACCCTTTACACCCAG
+
FFFFFFFFFFFFFFFFFFFFFFFFFFFFFFFFFFFFFFFFFFFFFFFFFFFFFFFFFFFFFFFFFFF:FFFFFFF:FFF:FFFFFFFFFFFFFFFFFFFFFFFFFFFFFFFFFFFFFFFFFFFFFFFFFF:FFFF:FFFFFFFFFFFFFFFFFFFFFFFFFFFFFFFF,F,FFFFFFFFFFFFFFFFFFFF,FFFFFFFFFFFFFFFF:FF,FFF,:,FFFFFFFFFFFFF,FFFFFFF:FFFFF,F:FF
@A00881:241:HJW2NDRXX:1:2131:27742:30029 2:N:0:CGAGAGAA+GATTGGAG
GGTAGCGGACTACGTGGGTATCTAATCCTGTTTGCTCCCCACACTTTCGTGCCTCAACGTCAGTTACTGTCCAGAAAGTCGCCTTCGCCACTGGTGTTCCTCCTAATATCTACGCATTTCACCGCTACACTCGGAATTCCACTTTCCTCTCCAGTACTCAAGAAAAACAGTTTTAGTTGCAGTTCCTCAGTTAAGCCGAGGGATTTCACAACTAACTTATTATCCCGTCTACGCACCCTTTACACCCACT
+
FFFFFFFFFFFFFFFFFFFFFFFFFFFFFFFFFF:FFFFFFFFFFFFFFFFFFFFFFFFFFFFFFFFFFFFFFFFFFFFFFFFFFFFFFFFFFFFFFFFFFFFF:FFFFFFFFFFFFFFFFFFFFFFFFFF,FFFFFFFF,F:FFFFFFFFFFFFFFFFFFFFFFFFFFFFFFFFFFFFFF:FFF:FFFFFFFFFFF:FFFFFFFFFFFFF:F::FFFFF,,FFFFFFFFFFFFFFFFFFFFFFFFFF,F
@A00881:241:HJW2NDRXX:1:2131:29948:31313 2:N:0:CGAGAGAA+GATTGGAG
GGTAGCGGACTACCTGGGTATCTAATCCTATTTGCTCCCCACGCTTTCGTGCATGAGCGTCAGTAATGGCCCAGCAAATCGCCTTCGCCACTGGTGTTCCTCCTAATATCTACGCATTCCACCGCTACACTAGGAATTCCGCTTGCCTCTACTTCACTCAAGAGCTTCAGTTTCAAAAGCAGGTTATGAGTTGAGCCCATAATTTTCACTTCTGACTTAATGCCCCGCCTACGCTCCCTTTACACCCAGT
+
FFFFFFFFFFFFFFFFFFFFFFFFFFFFFFFFFFFFFFFFFFFFFFFFFFFFFFFFFFFFFFFF:FFFFFFFFFFFFFFFFFFFFFFFFFFFFFFFFFFFFFFFFFFFFFFFFFFFFFFFFFFFFFFFFFF,FFFFFFFFFFFFFF:FFFFFFFFFFFFFFFFFFFFFFFFFFFFFFFFFFF,FFFFFFFFFFFFFFFF,FFFFFFFFFFFFFFFFFFFFF:F:FFFFFFFFFFFFFFFFFFFFFFF:F,
@A00881:241:HJW2NDRXX:1:2131:6352:32002 2:N:0:CGAGAGAA+GATTGGAG
GGTAGCGGACTACTCGGGTATCTAATCCTGTTTGCTCCCCACGCTTTCGTGCCTCAGTGTCAGTTACAGTCCAGTGAACCGCCTTCGCCGCTGGTGTTCCTCCTAATATCTACGCATTCCACCGCTACACTAGGAATTCCGTTCACCCCTCCTGCACTCAAGCCCAGCAGTTTTGGTAGTAGCGCCGAAGTTAAGCCTCGGAATTAAGCTACCAACTTGCCAAACCACCTACGCACCCTGTACGCCCCGT
+
FFFFFFFF,F,F:FFFFF,FFFF::FFFFF:FFFFFFFFFFFFFFF:FFFFF:FF,FFFFFFFFFF:FFFFFFFFFFF:FFFFF:FFFFFFFFFFFFFFF:FFFFFF:FFF,FFFFFFFFFFFFFFFFFFFFFFFF:FFFF:FFFFF:,FFFFFFFFFFF,::FF:F:FFFFFFFFF,FFFFF:FFFFFFFF,FFF:FF:FFFFF:,FFF,F,,,,F,,FF,F,FFF:FFFF,FFFFFF,:F:FFF,,F,
@A00881:241:HJW2NDRXX:1:2131:20853:32565 2:N:0:CGAGAGAA+GATTGGAG
GGTAGCGGACTACCCGGGTATCTAATCCTGTTTGCTCCCCACACTTTCGCGCCTCAGCGTCAGTTACAGTCCAGTCAGTCGCCTTCGCCACTGGTGTTCCTCCCAATCTCTACGCATTTCACCGCTACACTGGGAATTCCACTGACCTCTCCTGCACTCCAGCCTGACAGTATCCAAAGCCATTCCCACCTTAAAAGCAGGACTTTCACTCCAGACTTACCAGGCCGCCTACGCGCCCTTTACGCCCAAT
+
FFFFFFFFFFFFFFFFFFFFFFFFFFFFFFFFFFFFFFFFFFFFFFFFFFFFFFFFFFFFFFFFFFFFFFFF,FFFFFFFFFFFFFFFFFFFFFFFFFFFFFFFFFFFFFFFFFFFFFFFFFFFFFFFFFFFFFF,FFFFFFF,:FFFFFFFFFFFFFFFFFFFFFFFFFFFFFFFFFFFFFFFFFFFFFFFFFFFFFFFF:FFFFFFF:FFFFFFFF:FFFFFFF:FFFFFFFFFFFFFFFFFFFFFFF
@A00881:241:HJW2NDRXX:1:2131:23303:33051 2:N:0:CGAGAGAA+GATTGGAG
GGTAGCGGACTACTAGGGTATCTAATCCTGTTTGCTCCCCACGCTCTCGCGCCTCAGCGTCAGTTGTCGTCCAGCAATCCGCCTTCGCCACTGGTGTTCTTCCGTATATCTACGCATTTCACCGCTACACACGGAATTCCGATTGCCTCTCCGATACTCAAGACTGGCAGTTTCAAATGCAGGCCATGGGTTAAGCCCATGGTTTTCACATCTGACTTGTCTGCCCGCCTACGCGCCCTTTACACCCAGT
+
,FFFFFFFFFFFFFFF,FFFFFFFF:FFFF:FFFFFFFFFFF:FFFFFFFFFFFFFFF:FF:,::FFFFFF:FFFF:,FFFFF,:F::FFF:F:FFFFFFFFFF,FFFFFFFF,FF,,FFFF,FF,,FFFFF,FFFF:F:::FF:F,F,FFF,FF,FF:F,F,FFF,F,,,FFF,F:F:,FF,FF:F,F,FF::FFFFFFFF:FF,F:FFF,F:,:,F,,F,,FFFF:F:FFFF:F,:F,:F,FFFFFF,
@A00881:241:HJW2NDRXX:1:2131:24849:33191 2:N:0:CGAGAGAA+GATTGGAG
GGTAGCGGACTACTGGGGTATCTAATCCTATTTGCTCCCCACGCTTTCGAGCCTCAGCGTCAGTTAAAGCCCAGTAAGCCGCCTTCGCCACTGATGTTCCTCCTAATATCTACGCATTTCACCGCTACACTAGGAATTCCGCTTACCTCTACTTCACTCAAGAATTACAGTTTCAAATGCAGTTCAGGGGTTAAGCCCCTACATTTCACATCTGACTTGCAACCCCGCCTACGCTCCCTTTACACCCAGT
+
FFFFFFFFFFFFFFFFFFFF:FF:F:FFFF:FFFFFFFFFFFFFFFFFFFFFFFFFFFFFFFF:F,F:FFFF:FFFFFF:FFFFFFFF:FFFFFFF:FFFFFFFFFFF:FFFFFF:FFFFFFFFFF:FFFF:FFF:FFFF:FFFFFFFFFFFFF,FFFFFFFFFFFFFFFFFFFFFFFFFFFFFFFFFFFFFFFFFFFFF,:FF:FFFF:FFF,FFF:FFFFFFFFFF:FFFFFFFFFFFFF:F:F:FF:
@A00881:241:HJW2NDRXX:1:2131:22978:34585 2:N:0:CGAGAGAA+GATTGGAG
GGTAGCGGACTACGTGGGTATCTAATCCTGTTCGATACCCACGCTTTCGTGCTTCAGCGTCAGTTGGGCGCCGGTATGCTGCCTTCGCAATCGGAGTTCTGCGTGATATCTATGCATTTCACCGCTACACCTCGCATTCCGCATACTTCTCGCCCACTCAAGAACGACAGTTTCAACGGCTCGACGGGGTTGAGCCCCGCATTTTTACCGCTGACTTTCCGTTCCGCCTACGCACCCTTTAAACCCACTA
+
FFFFFFFFFFFFFFFFFFFFFFFFFFFFFFFFFFFFFFFFFFFFFFFFFFFFFFFFFFFFFFFFFFFFFFFFFFFFFFFFFFFFFFFFFFFFFFFFFFFFFFFFFF:FFFFFFFFFFFFFFFFFFFFFFFFFFFFFFFFFFFFFFFFFFFFFFFFFFFFFFFFFFFFFFFFFFF:FFFFFFFFFFFFFFF:FFFFFFFFFFFFFFFFFFFFFFFFFFFFFFFFFFFFFFFFFFFFFF:FF,FFFFFF,,F
@A00881:241:HJW2NDRXX:1:2131:15808:34726 2:N:0:CGAGAGAA+GATTGGAG
GGTAGCGGACTACAGGGGTATCTAATCCTGTTCGATACCCACGCTTTCGTGCTTCAGCGTCAGTTGGGCGCCGGTGCGCTGCCTTCGCAATCGGAGTTCTGCGTGATATCTATGCATTTCACCGCTACACCACGCATTCCGCGCACTTCTCGCCCACTCAAGCGCCCCAGTTTCAACGGCGGCGGAAGGTTGAGCCCCCCGGTTTGACCGCTGACTTGAGGCGCCGCCTACGCACCCTTTAAACCCAATA
+
FFFFFFFFFFFFFFFFFFFFFFFFFFFFFFFFFFFFFFFFFFFFFFFFFFFFFFFFFFFFFFFFFFFFFFFFFFFFFFFFFFFFFFFFFFFFFFFFFFFFFFFFFFFFFFFFFFFFFFFFFFFFFFFFFFFFFFFFFFFFFFFFFFFFFFFFFFFFFFFF:FF:FFFFFFFFFFFFFFFFFFFFFFFFFFFFFFFFFFFFFFFFFFFFF:FFFFFFFFFFFFFFFFFFF:FFF:FFFFFFFFFFFFFFF,
@A00881:241:HJW2NDRXX:1:2131:14778:35227 2:N:0:CGAGAGAA+GATTGGAG
GGTAGCGGACTACAAGGGTATCTAATCCTGTTTGCTCCCCACGCTTTCGAGCCTCAACGTCAGTTACCGTCCAGTAAGCCGCCTTCGCCACTGGTGTTCCTCCTAATATCTACGCATTTCACCGCTACACTAGGAATTCCGCTTACCTCTCCGGCACTCAAGCACGACAGTTTCCAAAGCAGTTCCCGGGTTGAGCCCGGACATTTCACTTCAGACTTGTCTCGCCGTCTACGCTCCCTTTACACCCAGT
+
FFFFFFFFFFFFFFFFFFFF:F:FFFFFFFFFFFFFFFFFFFFFFFFFFFFFFFFFFFFFFFFFFFFFFFFFFFF:FFFFFFFFFFFFFFFFFFFFFFFFFFFFFFFFFFFFFFF,FFFFFFFFFFFFFFFFFFF:F:FFFFF:FFFFFFFFFFFFFFFFFFFFFFFFFF:FFFFFFFFFFFFFFFFFFFFFFFFF:FFFF:FF,FFFFFFFFF:FFFFFFF,FFFF::FFFFFFFFFFFF:FF,FFFF:
@A00881:241:HJW2NDRXX:1:2131:29188:35759 2:N:0:CGAGAGAA+GATTGGAG
GGTAGCGGACTACAGGGGTATCTAATCCTGTTTGCTCCCCACGCTCTCGCGCCTCAGCGTCAGTTGTCGTCCAGCAATCCGCCTTCGCCACTGGTGTTCTTCCGTATATCTACGCATTTCACCGCTACACACGGAATTCCGATTGCCTCTCCGATACTCAAGACTGGCAGTTTCAAATGCAGGCCATGGGTTAAGCCCATGGTTTTCACATCTGACTTGTCTGCCCGCCTACGCGCCCTTTACACCCAGT
+
FFFFFFFFFFFFFFFFFFFFFFFFFFFFFFFFFFFFFFFFFFFFFFFFFFFFFFFFFFFFFFFFFFFFFFFFFFFFFFFFFFFFFFFFFF:FFFFFFFFFFFFF:FFFFFFFFFFFFF:FFFFFFFFFFFFFFFFFFFFFFFFFFFF:FFFFFFF:FFFFFFFFFFFFFFF,FFFFFFFFFF:FFFFFFFFFFFFFFFFFFF:FFFFFFFFFFFFFFFFFFF,FFFFFF,FFFFFFFFFFFFFFFFF::,
@A00881:241:HJW2NDRXX:1:2131:25464:36292 2:N:0:CGAGAGAA+GATTGGAG
GGTAGCGGACTACGAGGGTATCTAATCCTGTTTGCTCCCCACGCTCTCGCGCCTCAGCGTCAGTTGTCGTCCAGCAATCCGCCTTCGCCACTGGTGTTCTTCCGTATATCTACGCATTTCACCGCTACACACGGAATTCCGATTGCCTCTCCGATACTCAAGACCAGCAGTTTCAAATGCAGGCTATGGGTTAAGCCCATAGTTTTCACATCTGACTTGTCGGCCCGCCTACGCGCCCTTTACACCCAGT
+
FF,,FFFFFFFFFFFFFF,FFFFFFFFFFF,FFFFFFFFFFFFFFFFFFFFFFFFFFFFFFFFFFFFFFFFFFFFFFFFFFFF,FFFFFFFFFFFFFFFFFFFFFFFFFFFFF:FF:FFFFFFFFFFFFFFFFF:FFFFFFF:FFFFFFFFFFFF:FFFFFFF:FFFFFFFFFFFFFFFFFFFFFFFF,FFFFFFFFFFFF:F,:FFFFFFFF:,FFFFFF:FF:F:FFFFFFF:FFFF,FFFF:FF,FF
@A00881:241:HJW2NDRXX:1:2131:26793:36401 2:N:0:CGAGAGAA+GATTGGAG
GGTAGCGGACTACACGGGTATCTAATCCTGTTTGCTCCCCACGCTTTCGAGCCTCAGTGTCAGTTACAGTCCAGTAAGCCGCCTTCGCCACTGGTGTTCCTCCTAATATCTACGCATTTCACCGCTACACTCGGAATTCCACTTACCTCTCCTGCACTCCAGCCGGACAGTTTCAAATGCAGTTCCGGGGTTGAGCCCCGGCATTTCACATCTGACTTGCCCTGCCACCTACGCTCCCTTTACACCCAGT
+
FFFFFFFFFFFFFFFFFFFFFFFFFFFF:FFFFFFFFFFFFFFFFFFFFFFFFFFFFFFFFFFFFFFFFFFFFFFFFFFFFFFFFFFFFFFFF::F:FFFFFFF,FFFFFFFFFFFFF:FFFFFFFF:FFF,:FFFFFF:FFFFFF:FFFF,FFFFFFFFFFFFFFFFFFFFFFFF:FFFFF,FFFFFFFFFFFFFFFFFFFF:FFFFFFFFFFFFFFF,:FFFFFFFFFFFFFFFFFFFFFFFFFF,FF
@A00881:241:HJW2NDRXX:1:2131:8938:36949 2:N:0:CGAGAGAA+GATTGGAG
GGTAGCGGACTACCTGGGTATCTAATCCTGTTTGCTCCCCACGCTTTCGCGCCTCAGCGTCAGTTGCTGTCCAGCAGACCGCCTTCGCCACTGGTGTTCCTCCTAATATCTACGCATTTCACCGCTACACTAGGAATTCCGTCTGCCTCTCCAGTACTCAAGAACTACAGTTTCAAATGCAGTTCCGGGGTTAAGCCCCGGGATTTCACATCTGACTTGTAATCCCGCCTACACGCCCTTTACACCCAGT
+
FFFFFFFFFFFFFFFFFFFFFFFFFFFFFFFFFFFFFFFFFFFFFFFFFFFFFFFFFFFFFFFFFFFFFFFFFFFFFFFFFFFFFFFFFFFFFFFFFFFFFFFFFFFFFFFFFFFFFFFFFFFFFFFFFFFFFFFFFFFFFFFFFFFFFFFFFFFFFFFFFFFFFFFFFFFFFFFFFF:FFFFFFFFFFFFFFFFFFFFFFFFFFFFFFFFFFFFF:FFFFFFFFFFFFFFFFFFFFFFFF:FFFFFFFF
@A00881:241:HJW2NDRXX:1:2132:28881:1783 2:N:0:CGAGAGAA+GATTGGAG
GGTAGCGGACTACAAGGGTATCTAATCCTGTTTGCTCCCCACGCTTTCGCGCCTCAGCGTCAGTTGTCGTCCAGCAAGCCGCCTTCGCCACTGGTGTTCCTCCTAATATCTACGCATTTCACCGCTACACTAGGAATTCCGCTTGCCTCTCCGATACTCAAGGACTGCAGTTTCAAATGCAGTTCCGGGGTTGAGCCCCGGGATTTCACATCTGACTTGCAGCTCCGCCTACACGCCCTTTACACCCAGT
+
FFF:F:FFFFFFFFFFFFFFFFFFFFFFFFFFFFFFFFFFFFFFFFFFFFFFFFF:FFFFFFFFFFFFFFFFFFFFFFFFFFFFFFFFFFFFFFFFF:FFFFFFFFFFF,FFFFFFFFFFFF:FFFFF:FFFFFFFFFFFFFFFFFFFF:FFFFFFFFFFFFFFF::F,FFFFFF,FF:FFFFFFFFFFFFFFFFFFFFFF:F:FF:FFFFFFFFFFFFFFFFFFFFFFFFFFF:FFFFFFFFFFF,:FF
@A00881:241:HJW2NDRXX:1:2132:27823:2206 2:N:0:CGAGAGAA+GATTGGAG
GGTAGCGGACTACATGGGTATCTAATCCTGTTTGCTCCCCACACTTTCGTGCCTCAACGTCAGTTACTGTCCAGAAAGTCGCCTTCGCCACTGGTGTTCCTCCTAATATCTACGCATTTCACCGCTACACTAGGAATTCCACTTTCCTCTCCAGCACTCAAGAAAATCAGTTTTGGTTGCAGTTCCTCAGTTGAGCCGAGGGATTTCACAACCAACTTGACTTCCCGTCTACGCACCCTTTACACCCAAT
+
FF,,FFFFFF,:FFFFFFF:F:FFFFFFFFF:FFFFFFFFFFFFFFFFFFFFFF:,:FFFFFFFF:F:FFFFFFFFFFFFFFFFFFFFFFFFF:FFFFF:FFFFFFFFFFFFFFFFFFFFFFFFFFFFFFF:,FFFFFFFF:FFFFF,F,FF,::FFFF,FFFFF,FFFF:FFFFFF:FFFFFFF,F:F:F:FFFFFF:FF:F,F:FFF,F,FFFFF,FF:FFFFFF:FFFFF,FFF:FFF:FFFFFF:F
@A00881:241:HJW2NDRXX:1:2132:6876:2503 2:N:0:CGAGAGAA+GATTGGAG
GGTAGCGGACTACTTGGGTATCTAATCCTGTTTGCTCCCCACACTTTCGTGCCTCAATGTCAGTTATCGTCCAGAAAGTCGCCTTCGCCACTGGTGTTCCTCCTAATATCTACGCATTTCACCGCTACACTAGGAATTCCACTTTCCTCTCCGACACTCAAGGGAAGTAGTTTTGGTTGCAGTTCCTCAGTTAAGCCGAGGGATTTCACAACCACCTTGCTCCTCCATCTACGCACCCTTTACACCCAAT
+
FF:,FFFFFFFFFFFFFFFFFFFFFFFFFFFFFFFFFFFFFFFFFFFFFFFFFFF:FFFFF,FFFFFFFFFFFFFF,FFFFFFFFFFFFFFFFFFFFFFFFFFFFFFFFFFFFFFFFFFFFFFFFF:FFFFFF:FFFFFFFFFFFFFFFFFFFFFFFFF,FFF::FFF:FFFFFFFFFFF:FFFFFFFFFFFFFFFFF,FFFFFFFFFFFFFFF,F:FFFFF,FFFFFFFFFFFFF,F,F:FFFFFFFFF
@A00881:241:HJW2NDRXX:1:2132:16107:2581 2:N:0:CGAGAGAA+GATTGGAG
GGTAGCGGACTACTAGGGTATCTAATCCTGTTTGCTCCCCACACTTTCGTGCCTCAGCGTCAGTCAGGCGCCAGTACGCTGCCTTCGCAATCGGAGTTCTGCGCAATATCTAAGCATTTCACCGCTACACTGCGCATTCCGCGTACCTCTCGCCTTCTCTAGCACTGCAGTTTCAACGGCTCGAAGAGGTTGAGCCTCTCAATTTTACCGCTGACTTGACCGACCGCCTACGCACCCTTTCAACCCAATA
+
FF,,FFFFF:,F:FFFFFFFF:FFFFFF:FFFFFFF,FF:FF,F:FF,FF::FFF:FFF:F:FFFFF:FFFFFFFF:FF:FF:FFFFFFFFFFFFFFF:F:,FFF,FFFFFFFFFFFFFFFF,F:FFFFF:FFFFFFF:FFFFFFFFFF,FFFFF:FFF:FFF,FFFFFFFFFFFFFFFFFFFF:FF:FFFFFF:,,FF:FFFFFFFFFFFFF:FFFF,FFFFFFFFFFFFFFFFFFF,:,F,FF,FFFF
@A00881:241:HJW2NDRXX:1:2132:24388:3020 2:N:0:CGAGAGAA+GATTGGAG
GGTAGCGGACTACCAGGGTATCTAATCCTGTTTGCTCCCCACGCTTTCGCGCCTCAGCGTCAGTTCCAGTCCAGAAAGCCGCCTTCGCCACTGGTGTTCCTACCGATCTCTACGCATTTCACCGCTACACCGGTAATTCCGCTTTCCTCTCCTGCACTCCAGCCCAGCAGTATCATGGGCACTTCCCACATTAAATGCGGGACTTTCACCCCTGACTTACCAGGCCGCCTACGCGCCCTTTACGCCCAAT
+
FF::FFFFFFFFFFFFFFFFFFFFF,FFFFF,FFFFFFFF,FFFFFFFFFFFFFFFFFF,FFFFFFF:FFFFFFFFFFFFFFFFFFFFFFFFFFFFFF:FFF:FF:FFFFF:FFF:F:FF:FFFFFFFFFFFF:FFFF:FFFF,FFFF:FFFFFF,FFF:FFFFF,FFFFFFFFFFFFF,FFFF:F:FFFFFFFFFFFFFF:FFFFF:FF::,FFFFFFFFFFFFFFFFFF,FFFFF:FF::FFF,FFF:
@A00881:241:HJW2NDRXX:1:2132:20835:3380 2:N:0:CGAGAGAA+GATTGGAG
GGTAGCGGACTACATGGGTATCTAATCCTGTTTGCTCCCCACGCTTTCGCGCCTCAGCGTCAGTTGTCGTCCAGCAAGCCGCCTTCGCCACTGGTGTTCCTCCTAATATCTACGCATTTCACCGCTACACTAGGAATTCCGCTTGCCTCTCCGATACTCAAGGACTACAGTTTCAAATGCAGCCCCGGGGTTGAGCCCCGGTATTTCACATCTGACTTGCAGTTCCGCCTACACGCCCTTTACACCCAGT
+
FFFFFFFFFFFFFFFFFFFFFFFFFFFFFFFFFFFFFFFFFFFFFFFFFFFFFFFFFFFFFFFFFFFFFFFFFFFFFFFFFFFFFFFFFFFFFFFFFFFFF:FFFFFFFFFFFFFFF:FFFFFFFFFFFFFFFFFFFFFFFFFFFFFFFFFFFFFFFFFFFFF:FFFFFFFFFF,F,FFFFFFFFFFFFFFFFFFFFFFF:,FFFFFFF,FFFFFFF::FFFFFFFFFFF:F:FFFFFF,FFFFFFFFFF
@A00881:241:HJW2NDRXX:1:2132:14769:3771 2:N:0:CGAGAGAA+GATTGGAG
GGTAGCGGACTACCAGGGTATCTAATCCTGTTTGCTCCCCACGCTTTCGCGCCTCAGCGTCAGTTGTCGTCCAGCAAGCCGCCTTCGCCACTGGTGTTCCTCCGTATATCTACGCATTTCACCGCTACACACGGAATTCCGCTTGCCTCTCCGATACTCAAGATAGACAGTTTCAAATGCAGTTTCCGGGTTGAGCCCGGAGATTTCACATCTGACTTGCCTACCCGCCTACGCGCCCTTTACACCCAGT
+
FFFFFFFFFFFFFFFFFF:FFFFFFFFFFF:FFFFFFFFFFFFFFFFFFFFFFFFFFFFFFFF:FFFFFFFFFFFF,FFFFFFFFFFFFFFFFFFFFFFFFFFFF,FF:FFFFFFFFFFFFFFFFFFFFF,FFFF:FFFFFFFFFFFFFFFFFFFFFFFFFFF:FFFF,F:FFFFFFFFFFF:FFFFFFFF:FFFFFFFFFFFFFFFFFFFFFFFFFFFFFFFFFFFFFFFFFFFFFFFFFFFFFFFFFF
@A00881:241:HJW2NDRXX:1:2132:24668:5008 2:N:0:CGAGAGAA+GATTGGAG
GGTAGCGGACTACGAGGGTATCTAATCCTGTTTGCTCCCCACGCTTTCGAGCCTCAACGTCAGTTACCGTCCAGTAAGCCGCCTTCGCCACTGGTGTTCCTCCTAATATCTACGCATTTCACCGCTACACTAGGACTTCCGCTTACCTCTCCGGCACTCAAGCATGGCAGTTTCCAAAGCAGTTCCCGGGTTGAGCCCGGACCTTTCACTTCAGACTTGTCACGCCGTCTACGCTCCCTTTACACCCAGT
+
FFF,FFFFFFFFFFFFFFF:FFFFFFFFFFFFFFFFFFFFFFFFFFFFFFFFFFFFFFFFFFFFFFFFFFFFFFFFFFFFFFFFFFFFFFFFFFFFFFF:FFFFFFF:FFFFFFFFFFFFF:FFFFF,,:FFFFF,F:F:FFFF:FFFF:FFFFFFFFFFFFF,FF:FFFFFFFFFFFFFFFFF:FFFFFFFF:FF,FFF:F,,FFF,FFFF,FF:FFFF:FFFFFFFF:FFFF,:FFF,F,FF:FF,FF
@A00881:241:HJW2NDRXX:1:2132:23972:5368 2:N:0:CGAGAGAA+GATTGGAG
GGTAGCGGACTACGAGGGTATCTAATCCTGTTTGCTCCCCACGCTTTCGTGCCTCAGTGTCAGTTACAGTCCAGTGAACCGCCTTCGCCGCTGGTGTTCCTCCTAATATCTACGCATTCCACCGCTACACTAGGAATTCCGTTCACCCCTCCTGCACTCAAGCCCAGCAGTTTTGGTAGTAGCGCCGAAGTTAAGCCTCGGAATTACGCTACCAACTTTCCAAACCACCTACGCACCCTTTACGCCCAGA
+
FFFFFFFFFFFFFFFFFFFFFFFFFFFFFFFFFFFFFFFFFFFFFFFFFFFFFFFFFFFFFFFFFFFFFFFFFFFFFFFFFFFFFFFFFFFFFFFFFFFFFFF:FFFFFFFFFFFFFFFFFFFFFFFFFFFFFFFFFFFFFFFFFFFFFFFFFFFFFFFFFFFFFFFFFFFFFFF:F,FFFFFFFFFFFFFFFF:FFFFFFFF,FFFFFFFFFFFFFFFFFFFFFFFFF,FF:FFF:FFFFFF:F:FFF,
@A00881:241:HJW2NDRXX:1:2132:27480:5901 2:N:0:CGAGAGAA+GATTGGAG
GGTAGCGGACTACCAGGGTATCTAATCCTGTTTGCTCCCCACACTTTCGTGCCTCAACGTCAGTTACAGTCCAGAAAGTCGCCTTCGCCACCGGTGTTCTTCCTAATATCTACGCATTTCACCGCTACACTAGAAATTCCACTTTCCTCTCCTGCACTCAAGAACAGTAGTTTTAGTTGCAGTTCCTCAGTTGAGCCGAGGGGTTTCACAACTAACTTGCTATCCCGTCTACGCACCGTTTACACCCAAT
+
FFF:FFFFFFFFFF:FFFFFFFFFFFFFFFFFFFFFFFFFFFFFFFFFFFF:FFFFFFFFFFFFFFFFFFFFFFFFFFFFFFFFFFF,FFFFFFFFFFFFF:FFFFFFFFFFFFFFFFFFFFFFFFFFFFFFFF,FFFFFFFFFFFFF:FFFFFFFFFFF:FFFFFFFFFFFFF:,FFFF:FFF::FFFFFFFFFFF,FFFFFFF::FFF,:F,FFFFFFFFFFFFFFFFFFFF:F:,FFFFFFF:FF:,
@A00881:241:HJW2NDRXX:1:2132:24560:6010 2:N:0:CGAGAGAA+GATTGGAG
GGTAGCGGACTACAGGGGTATCTAATCCTGTTTGCTCCCCACGCTTTCGAGCCTCAACGTCAGTTACCGTCCAGCAGGCCGCCTTCGCCACTGGTGTTCTTCCTAATATCTACGCATTTCACCGCTACACTAGGAATTCCGCCTGCCTCTCCGGCACTCCAGCACCACAGTTTCCAAAGCAGTCCCCGCGTTAAGCGCCGGGCTTTCACTTCAGACTTGCCATGCCGTCTACGCTCCCTTTACACCCAGT
+
FFFFFFFFFFFFFFFFFFFFFFFFFFFFFFFFFFFFFFFFFFFFFFFFFFFFFFFFFFFFFFFFFFFFFFFFFFFFFFFFFFFFFFFFFFFFFFFFFFFFFFFFFFFFFFFFFFF,FFFFFF:FFFFFFFFFFFF:FF:FFFFFFFFFFFFFFFFFFFFF:FFFFFFFFF:FFFFFFF:FFFFFFFF:FFFFFFFFFFFFF:FF,FFFFFFFFFFFFFFFFFFF:FFFFF::FFFFFFFFFFFFF:FFFF
@A00881:241:HJW2NDRXX:1:2132:26259:6637 2:N:0:CGAGAGAA+GATTGGAG
GGTAGCGGACTACTAGGGTATCTAATCCTGTTTGCTCCCCACGCTTTCGAGCCTCAACGTCAGTTACAGTCCAGTAAGCCGCCTTCGCCACTGGTGTTCCTCCTAATATCTACGCATTTCACCGCTACACTAGGAATTCCACTTACCTCTCCTGCACTCCAGCCATACAGTTTCCAAAGCAGTTCCGGGGTTGAGCCCCGGGATTTCACTTCAGACTTGCATCGCCGTCTACGCTCCCTTTACACCCAGT
+
FFFFFFFFFFFFFFFFFFFFFFFFFFFFFFFFFFFFFFFFFFFFFFFFFFFFFFFFFFFFFFFFFFFFFFFFFFFFFFFFFFFFFFFFFFFFFFFFFFFFFFFFFFFFFFFFFFFFFFFFFFFFFF,FFFFFFFFF:FFFFFFFFFFFFFFFFF,FFFFFFFFFFFFFFFFFFFFFFFFFFFFFFF:FFFFFFFFFF:FFFFFFFFFFFFF:FFFFFFFF,,FFFF:FFFFFFFFFFFF:FFFFFF:FFF
@A00881:241:HJW2NDRXX:1:2132:32660:6887 2:N:0:CGAGAGAA+GATTGGAG
GGTAGCGGACTACAGGGGTATCTAATCCCTTTCGCTACCCTGACCTTCGTACCTCAGCGTCAGCTCATGTCCAGGAACCCGCCTTCGCCACGAGTCTTCTTCTTGATATCTACGCATTTCACTGCTACACCAAGAATTCCGGTTCCCCCTCCATCGCTCTAGCAGGGTAGTTTCACGCGCATTCCAGAGGTTGAGCCCCTGCCTTTCACGCGCAACTTGCCCCGCCGCCTACGTACCCTTTACGCCCAGT
+
FFFFFFFFFFFFFFFFFFFFFFF,FFFFFFFFFFFFFFFFFFFFFFFFFFFFFFFFFFFFFFFFFFFFFFFFFFFF:FFFFFFFFFFFFFFFFFFFFFFFFFFFFFFFFFFFFFFFFFFFFFFFFFFF,FFFFFFFFFFFFFFFFFFFFFFFFFFFFFFFFFFFFFFFFFFFFFFFFFFFFFFFF,FFFFFFFFFFFFFFFFFFFFFFFFFFFF:FFFFFFFFFFF:FF:F:FFFFFFFFFFF:FFFFFF
@A00881:241:HJW2NDRXX:1:2132:26811:7780 2:N:0:CGAGAGAA+GATTGGAG
GGTAGCGGACTACTTGGGTATCTAATCCTGTTTGCTCCCCACGCTCTCGCGCCTCAGCGTCAGTTGTCGTCCAGCAATCCGCCTTCGCCACTGGTGTTCTTCCGTATATCTACGCATTTCACCGCTACACACGGAATTCCGATTGCCTCTCCGATACTCAAGACCAACAGTTTCAAATGCAGGCTATGGGTTAAGCCCATAGTTTTCACATCTGACTTGCAAGCCCGCCTACGCGCCCTTTACCCCCAGT
+
FFFFFFFFFFFFFFFFFFFFFFFFFFFFFFFFFFFFFFFFFFFFFFFFFFFFFFFFFFFFFFFFFFFFF,FFF:FFFFFFFFFFFFFFFFFFFFFFFFF,FFFF::F:FFFFFFFFFFFFFFFFFFFFFF,FFFFFFFFF::FFF,FFFFFF:FF,FFFF:::::FFFFFFFFF:F:FF:::F,F::FFFFF,FFFFFF::F,FFFFFFFFFFFFFFF::,F:,F,,FFFFFFFFFFFFFFF:,FFF:FF
@A00881:241:HJW2NDRXX:1:2132:24632:7889 2:N:0:CGAGAGAA+GATTGGAG
GGTAGCGGACTACGGGGGTATCTAATCCTGTTTGCTACCCACGCTTTCGTGCCTCAGCGTCAGTTAAAGCCCAGCAGGCCGCCTTCGCCACTGGTGTTCCTCCCGATCTCTACGCATTTCACCGCTACACCGGGAATTCCGCCTGCCTCTACTTCACTCAAGCACTACAGTTTCAAATGCAGTTCATGGGTTGAGCCCATACATTTCACATCTGACTTGCAATGCCGCCTACGCACCCTTTACACCCAGT
+
FFF:FFFFFFFFFFFFFFFFFFFFFFFFFFFFFFFFFFFFFFFFFFFFFFFFFFFFFFFFFFFFFFFFFFFFFFFFFFFFFFFFFFFFFFFFFFFFFFFFFFFFFFFFFFFFFFFFFFFFFFFFFFFFF,FFFFFF,FFFFFFFF,FFFF,FF:F,FFFFFFFFF::FFF:FF:::FFF:FFFF:,,FFFF:F:FF,:,FFF:FFFFFF:,FFF,FFFF,:,FFF,FFFFF:F:,FFFFFF,FF:FF:F:
@A00881:241:HJW2NDRXX:1:2132:28103:8453 2:N:0:CGAGAGAA+GATTGGAG
GGTAGCGGACTACAGGGGTATCTAATCCTGTTTGCTCCCCACGCTTTCGAGCCTCAACGTCAGTTACAGTCCAGTAAGCCGCCTTCGCCACCGGTGTTCCTCCTAATATCTACGCATTTCACCGCTACACACGGAATTCCGATTGCCTCTCCAGCACTCAAGATCCACAGTTTCAAATGCAGGCCAGAGGTTGAGCCTCTGGTTTTCACATCTGACTTGCAGACCCGCCTACACGCCCTTTACACCCAAT
+
FF,FF:FFFFFFFFFFFFFFFFFFFFFFFFFFFFFFFFFFFFFFFFFFFFFFFFFFFFFF:FF:FFFFFFFFFFFFFFFFFFFFFFFFFFFFFFFFFFFFFFFF,FF,FFFFFFFFFFFFFFFFFFF:FFFFFFF,FFFFFF,FFFFFFFFF,FF,F:FFFFF:FF:FFFFFFF:FFFF:FFFFFFFF:FF:F:FF:FFFFF:FFFFFFFFFFFFFFFFF:FFFFFFFFF:FFFFFFFFF:FF,FF:FFF
@A00881:241:HJW2NDRXX:1:2132:27561:9173 2:N:0:CGAGAGAA+GATTGGAG
GGTAGCGGACTACTGGGGTATCTAATCCTGTTTGCTCCCCACGCTTTCGTGCCTCAGTGTCAGTACCAGTCCAGTAAGCCGCCTTCGCCACTGGTGTTCCTCCTAATATCTACGCATTTCACCGCTACACTAGGAATTCCGCTTACCTCTCCTGTACTCCAGCCTGACAGTTTCCAAAGCAGTCCGCGGGGTTGAGCCCCGGGTTGTCACTTCTGACTTGCCATGCCACCTACGCCCCCTTTACACCCAG
+
FFFFFFFF::FFFFFFFFFFFFF:FFFFFF:FFFFFFFFFFFFFFFFFFFFFFFFFFFFFFFFFFFFFFF:F,FF,FFFFFF:FFFFFFFF:FFFF:FFFFFFFFFFFFFF:FFF:,FFFFF:F:F,F,F,FFF:F,FFFFFFFF,::FF:FFFFFFFFF:FFF:F,,FFFFFF,:F:FFF:FFFFFFFFFF,FFF::,FFFFFF,FF,:FFF:F::F:FFF::F::F:F,FFFF,FF,F,F:,,FFF,F
@A00881:241:HJW2NDRXX:1:2132:23999:9204 2:N:0:CGAGAGAA+GATTGGAG
GGTAGCGGACTACAGGGGTATCTAATCCTGTTTGCTCCCCACGCTTTCGCGCCTCAGCGTCAGTTGTCGTCCAGCAAGCCGCCTTCGCCACTGGTGTTCCTCCGTATATCTACGCATTTCACCGCTACACACGGAATTCCGCTTGCCTCTCCGATACTCAAGATAGACAGTTTCAAATGCAGTTTCCGGGTTGAGCCCGGAGATTTCACATCTGACTTGCCTACCCGCCTACGCGCCCTTTACACCCAGT
+
FF,FFFFF:FFF:FFFFFF:FFF:F,FFFFF,FFFFFFFFF:FFFFFFFFFFFFFFFFFFF:F,FFFFFFFFFFFFFFFFFFFFFFFFFFFFFFFFFFFFFFFFFFFFFFFFFFFFFFFFF,FFFFFFF:FFFFF,FFFFFF:FFFFFF:FFF:F,FFFFFFFFFFF:FFFFFF:FFFFFFFFFFFFFFFFFFF:FFFFF::,FFFFFF:FFFFFFFFFF:FFFFF:FFFFFFFFFFFFF:::FFFFFF:
@A00881:241:HJW2NDRXX:1:2132:21133:9408 2:N:0:CGAGAGAA+GATTGGAG
GGTAGCGGACTACTGGGGTATCTAATCCTGTTCGATCCCCACGCTTTCGTGCTTCAGCGTCAGTCTCGCTATGGTATGCTGCCTTCGCAATCGGGGTTCTGCGTGATATCTATGCATTTCACCGCTACACCACGCATTCCGCATACCTCTTCCGACCTCCAGTCCCGCAGTTTCAATGGCAAGCGTACGGTTAAGCCCCGGGTGTTCACTTCTGACTTGACAGGCCGTCTACGCTCCCTTTCCACCCAGT
+
FF::FFFF:FFFFFFFFF:FFFF::FFFFFFFFFFFFFFFFFFFFFFFFFFFFFFFFFFF:FFFF:FFFFFFFFFFFFFFFFF:FFFFFFFFFFFFF:F:FFFFFFF,FFFFFFF,:FF:FFFFFFFF,FFFFFF,FFFFFF,F::FFF:FFFFF,F:FF:FF:FFFF:FF::FF:FFF::FFFFF,:FFFFF,FF::FFFF:,,FF,FFFF,F,:::F,:,FF:,FFF,,FF,F::F,,F,FFF,F:FF
@A00881:241:HJW2NDRXX:1:2132:23041:9424 2:N:0:CGAGAGAA+GATTGGAG
GGTAGCGGACTACTTGGGTATCTAATCCTGTTTGCTCCCCACGCTTTCGAGCCTCAACGTCAGTTACCGTCCAGTAAGCCGCCTTCGCCACTGGTGTTCTTCCTAATATCTACGCATTTCACCGCTACACTCGGAATTCCGCTTGCCTCTCCGATACTCAAGGACTACAGTTTCAAATGCAGCCCCGGGGTTGAGCCCCGGTATTTCACATCTGACTTGCAGTTCCGCCTACACGCCCTTTACACCCAGT
+
FFF,FFFFFFFFFFFFFFFFFFFFFFFFFFFFFFFFFFFFFFFFFFFFFFFFFFFFFFFFFFFFFFFFFFFFFFFFFFFFFFFFFFF:FFFFFFFFFFFFFFFFFFFFFFFFFFFFF:FFFFFFFFFFF:F,,:FFFFFFFFFFFFFFFFFFFFFFFFF,FFFFFFFFFFFFFFF:FFFFFFFFFFFFFFFFFFFFFFFFFF,FFFFFFFFFFFFFFFFFFFFFFFF:FFFFFFFFF:FF:FFFFF:FFF
@A00881:241:HJW2NDRXX:1:2132:17806:10316 2:N:0:CGAGAGAA+GATTGGAG
GGTAGCGGACTACCCGGGTATCTAATCCTGTTTGCTCCCCACGCCTTCGAGCCTCAACGTCAGTCACGGTCCAGCAAGCCGCCTTCGCCACTGGTGTTCCTCCTAATATCTACGCATTTCACCGCTACACACGGAATTCCGCTTGCCTCTCCGATACTCAAGATAGACAGTTTCAAATGCAGTTTCCGGGTTGAGCCCGGAGATTTCACATCTGACTTGCCTACCCGCCTACGCGCCCTTTACACCCAGT
+
FF:FFFFFF:F:FFFFFFFFFFFF:FFFFFFFFFFFFFFFFFFFFFFFFFFFFFFFFFFFF,FFF,FFFFFFFFFF:FFF:FFFFFFFFFFFFFFFFFFFFFFFFFFFFFFFFFFFFFFFFFFFFFFFFFFFFFFFFFFFFFFFFFFFFFFFFFFFF:FFFFFFFFFFFFFF,FFF:FFFFF,FFFFFFFFFFFFFFFF:FF:FFFFFF,FF,F,FFFFF::FFFFFFFFF:FFFFFF:FF:FFF:FFFF
@A00881:241:HJW2NDRXX:1:2132:28302:10739 2:N:0:CGAGAGAA+GATTGGAG
GGTAGCGGACTACTCGGGTATCTAATCCTGTTTGCTCCCCACGCTTTCGAGCCTCAACGTCAGTTACAGTCCAGCAGGCCGCCTTCGCCACCGGTGTTCCTCCTGATATCTACGCATTTCACCGCTACACCAGGAATTCCGCCTGCCTCTCCTGCAATCCAGCCATGCAGTTTCAAAAGCAGTCCCGGGGTTAAGCCCCGGGCTTTCACTTCTGACTTGCACCGCCGCCTGCGCTCCCTTTACACCCAGT
+
FFFFFFFFFFFFFFFFFFFFFFFFFFFFFFFFFFFFFFFFFFFFFFFFFFFFFFFFFFFFFFFFFFFFFFFFFFFFFFFFFFFFFFFFFFFFFFFFFFFFFFFFFFFFFFFFFFFFFF:FFFFFFFFFFFFFFFFFFFFFFFFFFFFFFFFFFFFFFFFFFFFFFFFFF:FFFFF:FFFFFFFFFFFFFFFFFFFF:FFFFFFFFFFFFFFFFFFFFFFFFFFFFFFF:FFFFFFFFFFFFFFFFFFFFF
@A00881:241:HJW2NDRXX:1:2132:29586:11490 2:N:0:CGAGAGAA+GATTGGAG
GGTAGCGGACTACTCGGGTATCTAATCCTGTTTGCTCCCCACGCTTTCGTGACTCAGCGTCAGTTTCAGTCCAGTAAGCCGCCTTCGCCACCGGTGTTCCTCCCAATATCTACGCATTTCACCGCTACACTAGGAATTCCGCTTACCTCTCCGGTACTCCAGCCTGGCAGTTTCCAGAGCAGCTCCGGGGTTGAGCCCCGGCATTTCACTCCAGACTTGCTATGCCGTCTACGCTCCCTTTACACCCAGT
+
FFFFFFFFFFFFFFFFFFFFFFFFFFFFFFFFFFFFFFFFFFFF:FFFFFFFFFFFFFFFFFFFFFFFFFFFFFFFFFFFFFFFFFFFFFFFFFFFFFFFFFFFFFFFFFFFFFFF:FFFFFFFFFFFFFF:FFF,FFFFFFFFFFFFFFFFFFFFFFFFFFFFF:FFFFF:FFFFF:FF,FFFFFFFFFFFFFFFFFFFFFF,FFFFFFFF,:FFFFFFF:FFFFFFFF:FFFFFFFFFFFFFFFFFFF
@A00881:241:HJW2NDRXX:1:2132:31439:12132 2:N:0:CGAGAGAA+GATTGGAG
GGTAGCGGACTACTGGGGTATCTAATCCTGTTCGCTCCCCACGCTTTCGAGCCTCAGCGTCAGTTACGGTCCAGCAGGCCGCCTTCGCCACTGGTGTTCCTCCTAATATCTACGCATTTCACCGCTACACTAGGAATTCCGCCTTCCTCTACCGCACTCCAGCCTGACAGTTTCCAATGCAAGTCCGGGGTTGGGCCCCGGAGTTTCACATCAGACTTGCCCTGCCGACTGCGCTCCCTTTAAACCCATT
+
FF:FFFFFF,FF:FF:FFFFFFFFFF,FF,FF,FFFFF:FFFFF:FFFFFF:FFFFFFFFFFFFFFFFFFFFFFF,FFFFFFFFFFFF:F:FFFFFFFF:F::FFFFFFFFF,FF,FFFFFF:F::FFFFFF,FFFFFFFFF,F,,F,,F,F:F,FFFFFFF::F::FFFFFF::::F:F,F,FFF,F,FFFF,:FFFFF,FF,FF:FFFFFFFF,FFFF,:FFF,F,,F,FFFFF,,F:FF,:FFFF,F
@A00881:241:HJW2NDRXX:1:2132:29496:12555 2:N:0:CGAGAGAA+GATTGGAG
GGTAGCGGACTACGGGGGTATCTAATCCTGTTTGCTCCCCACGCTTTCGAGCCTCAACGTCAGTTACCGTCCAGTAAGCCGCCTTCGCCACTGGTGTTCCTCCTAATATCTACGCATTTCACCGCTACACTAGGAATTCCGCTTACCTCTCCGGCACTCTAGAACAACAGTTTCCAATGCAGTCGTGGGGTTAAGCCCCAGCCTTTCACATCAGAGTAGCTCTTCCGTCTAGGCACCCTTTACACCCAGT
+
FF,:FFFFFFFF:FFFFFFFFFFFFFFFFF:FFFFFFFFFFFFF,FFFFFFFFF:FFFFFFFFFFFFFFFFFFF,FFFFFFFFFFF,FFFF:F:FFFFFF,FFFFFF:FFFFF,FFFFFF:FFFFFF:F:FFF,FFFFFFFFFFF:FFFFFFF,FFFF:FFFF,F:FFF:,F,:FFF:F:FFFF,F:,:FFFFFFFF,FF:FFFFFFF,,FF:FF,F,FFFFFFFFFFFFF,F,,:F,:,FFF,F,FFFF
@A00881:241:HJW2NDRXX:1:2132:28384:12884 2:N:0:CGAGAGAA+GATTGGAG
GGTAGCGGACTACAAGGGTATCTAATCCTGTTTGCTCCCCACGCTTTCGTGCCTCAGTGTCAGTTACAGTCCAGTAAACCGCCTTCGCCGCCGGTGTTCTTCCTAATATCTACGCATTCCACCGCTACACTAGGAATTCCGTTTACCCCTCCTGCACTCAAGCCCAACAGTTTTAGTAGTAGTTCCGAAGTTGAGCCCCGGAATTACGCTACTAACTTGCTGAGCCACCTACGCACCCTTTACGCCCAGT
+
FFFFFFFFFFF,FF:FFFFFFFFFFFFFFFFFFFFFFFFFFFFFFFFFFFFFFFFFFFFFFFFFFFFFFFFFFFFFFFFFFFFFFFFFFFFFFF:FFFFFFFFFFFFFFFFFFFFFF,FFFFFFFFFFFFF,FFF:FFFFFFFFFFFFFFFFFFFFFFFFFFFFFFFFFFFFFFFFFFFFFFFFFFFFFF:FFFFFF,FF:FFF:FFFFF:FFFFFFF:FF,FFFFFFF:FFFFFFFF,FFFFF,FF:FF
@A00881:241:HJW2NDRXX:1:2132:16486:13823 2:N:0:CGAGAGAA+GATTGGAG
GGTAGCGGACTACAAGGGTATCTAATCCTGTTTGCTCCCCACGCTTTCGAGCCTCAACGTCAGTTACAGTCCAGTAAGCCGCCTTCGCCACTGGTGTTCCTCCTAATATCTACGCATTTCACCGCTACACTAGGAATTCCGCTTACCTCTCCTGCACTCCAGAATCACAGTTTCCAAAGCAGTCCGGGGGTTGAGCCCCCGCCTTTCACTTCAGACTTGCCCTGCCGTCTACGCTCCCTTTACACCCAGT
+
FFFFFFFFFFFFFFFFFFFFFFF:FFFFFFFFFFFFFFFFFFFFFFFFF:FFFFFFFFFFFFFFFFFFFFFFFFFFFFFFFFFFFFFFFFFFFFFF,FFFFFFFFFFFFFFFFFFFFFFFFFFFFFFFFFFFFFF:FFFFFFFFFFFFFFFFFFFFFFFF:FFFFFFFFFFFFFFFFFFFFFFF:FFFFFFFFFFFFFF:FFFF,FF,FFFFFFFFFFFFFFFFFFFFFFFFFFFFFFFFFF,FF:F:FF
@A00881:241:HJW2NDRXX:1:2132:29912:14152 2:N:0:CGAGAGAA+GATTGGAG
GGTAGCGGACTACCTGGGTATCTAATCCTGTTTGCTCCCCACGCTTTCGCGCCTCAGCGTCAGTTGTCGTCCAGCAAGCCGCCTTCGCCACTGGTGTTCCTCCTAATATCTACGTATTTCACCGCTACACTAGGAATTCCGCTTGCCTCTCCGATACTCAAGGACTACAGTTTCAAATGCAGCCCCGGGGTTGAGCCCCGGTATTTCACATCTGACTTGCAGTTCCGCCTACACGCCCTTTACACCCAGT
+
FFFFFFFFFFFFFFFFFFFFFFFFFFFFFFFFFFFFFFFFFFFFFFFFFFFFFFFFFFFFFFFFFFFFFFFFFFFFFFFFFFFFFFFFFFFFFFFFFFFFFFFFFFFFFFFFFFFFFFFFFFFFFFFFFFF:FFFFFFFFFFFFFFFFFFFFFFFFFFFF:FFFFFFFFFFFFFFFFFFFFFFFFFFFFFFFFFFFFFFFFF:FFFFFFFFFFFFFFFFFFFFFFFFFFFFFFFFFFFFFFFFFFFFFFF
@A00881:241:HJW2NDRXX:1:2132:14986:14168 2:N:0:CGAGAGAA+GATTGGAG
GGTAGCGGACTACGAGGGTATCTAATCCTGTTTGCTCCCCACGCTTTCGCGCCTCAGCGTCAGTTACTGTCCAGTAGACCGCCTTCGCCACTGGTGTTCTTCCTTATATCTACGCATTTCACCGCTACACAAGGACTTCCGTCTACCTCTCCAGCACTCAAGACATACAGTTTCAAATGCAGTTTATGGGTTAAGCCCATAGATTTCACATCTGACTTGCACGCCCGCCTACGCGCCCTTTACACCCAGT
+
FFF:FFFFFFFFFFFFFFFF,FFFF:FFFFFFFFFFFFFFFFFFFFFFFFFFFFFFFFFFFFF:F,F:FFFFFFFFFFFFFFFFFFFFFFFFFFFFFFFFFFFFFFF,FFFFFFFFFFFFFFFFFFFFFFF,FFF,FFFFFFFF:FFFFFFFFFF,FFFFFFFFF:FFFFFFFFF:FFFF,FFFF,FF:FF,FFFFFF:FFFF:FFFF:FFFF:FFFF:FFFFFF:FFFF:FFFF:FFFFF,F:FFFFFF
@A00881:241:HJW2NDRXX:1:2132:20175:15608 2:N:0:CGAGAGAA+GATTGGAG
GGTAGCGGACTACATGGGTATCTAATCCTGTTTGCTCCCCACGCTTTCGAGCCTCAACGTCAGTTACCGTCCAGTAAGCCGCCTTCGCCACTGGTGTTCTTCCTAATATCTACGCATTTCACCGCTACACTAGGAATTCCGCTTACCTCTCCGGCACTCCAGCCAAACAGTTTCCAAAGCAGTCCCTGCGTTAAGCACAGGGCTTTCACTTCAGACTTGCCTCGCCGTCTACGCTCCCTTTACACCCAGT
+
FFFFFFFFFFFFFFFFFFFF:FFFFFFFFFFFFFFFFFFFFFFFFFFFFFFFFFFFFFFFFFFFFFFFFFFFFFFFFFFFFFFFFFFFFFFFFFFFFFFFFFFFFFFFFFFFFFFFFFFFFFF:FFFFFFFFFFFFFFFFFFF:FFFFFFFFFFF:FFFF,FFFFFFFFF:FFFFFFFFFFFFFFFFFFFFFFFFFFFFFFFF:FFFFFFFFFF:FFFFFFFFFFFFFFFFFFFFFFFFF,FFFFFFFF,
@A00881:241:HJW2NDRXX:1:2132:22191:15624 2:N:0:CGAGAGAA+GATTGGAG
GGTAGCGGACTACGTGGGTATCTAATCCTGTTTGCTCCCCACGCTTTCGTGCCTCAGTGTCAGTTACAGTCCAGTGAACCGCCTTCGCCGCTGGTGTTCCTCCTAATATCTACGCATTCCACCGCTACACTAGGAATTCCGTTCACCCCTCCTGCACTCAAGCCCAGCAGTTTTGGTAGTAGTTCCGAAGTTGAGCCCCGGAATTACGCTACCAACTTGCCAAACCACCTACGCACCCTTTACGCCCAGT
+
FFFFFFFFFFFFFFFFFFFFFFF:FFFFFFFFFFFFFFFFFFFFFFFFFFFFFFFFFFFFFFFFFF:FFFFFFFFFFFFFFFFFFFFFFFFFFFFFFFFFFFFFFFFFFFFFFFFFFFFFFFFFFFFFFFFFFFFFFFFF:FFFFFFFFFFFFFF:FFFFFFFFFFFFFFFFFFFFFFFFFFFFFFFF,FF:FFFFFFFFF:FFFFFFFFFFFFFFFFFFFFFFFFFFFFFFFFFFFFFFFFF:FFFFFF
@A00881:241:HJW2NDRXX:1:2132:25789:15718 2:N:0:CGAGAGAA+GATTGGAG
GGTAGCGGACTACCTGGGTATCTAATCCTGTTTGCTCCCCACGCTTTCGAGCCTCAGCGTCAGTTAAAGCCCAGTAAGCCGCCTTCGCCACTGATGTTCCTCCTAATATCTACGCATTTCACCGCTACACTAGGAATTCCGCCTGCCTCTCCCACACTCCAGCCCGACAGTTTCCAATGCAGTCCCCGGGTTGGGCCCGGGGTTTTCACATCGGACTTGCCGCGCCGCCTGCGCTCCCTTTACACCCAGT
+
FFFFFFFFFFFFFFFFFFFFFFFFFFFF:FFFFFFFFFFFFFFFFFFFFFFFFFFFFFFFFFFFFFFFFFFFFFFFFFFFFFFFFFFFFFFFFFFFFFF:FFFFFFFFFFFFFFFFFFFFFFFFFFFFFFFFFFF,FFFFFFFFFFFFFFFFFFFFFFFFFFFFFFFFFF:FFFFFFFFF,FFFFFFFFFFFFFFFFFFF:FF:FFF:FFFFF:FFFFFFFFFFF:FFFFFFFFFFFFFFFFFFFFF:FF
@A00881:241:HJW2NDRXX:1:2132:20826:16297 2:N:0:CGAGAGAA+GATTGGAG
GGTAGCGGACTACGTGGGTATCTAATCCTGTTTGCTCCCCACGCTTTCGCGCCTCAGCGTCAGTTGCTGTCCAGCAGACCGCCTTCGCCACTGGTGTTCCTCCTAATATCTACGCATTTCACCGCTACACTAGGAATTCCGTCTGCCTCTCCAGTACTCAAGAACTACAGTTTCAAATGCAGGCCAGAGGTTGAGCCTCTGGTTTTCACATCTGACTTGCAGTCCCGCCTACACGCCCTGTACACCCAGT
+
FFFFFFFFFFFFFFFFFFF:FFFFFFFFFFFFFFFFFFFFFFFFFFFFFFFFFFFFFFFFFFFFFFFFFFFFFFFFFFFFFFFFFFFFFFFFFFFFFFFFF:FFF,FFFFFFFFFFFFFFFFFFFFFFFF::FFFFFFFFFFFFFFFFFFFFFFFFF::,FFF:FFFFFFFFFFFFFFFFFFFFF:F:FFFFFFFFF,FFFFFFFFFFFFFFFF:FFFFFF:FFFFFFFFFFFFFFFFF,FFFFFFFFFF
@A00881:241:HJW2NDRXX:1:2132:26567:16532 2:N:0:CGAGAGAA+GATTGGAG
GGTAGCGGACTACGTGGGTATCTAATCCTGTTTGCTCCCCACGCTTTCGCACCTGAGCGTCAGTCTTCGTCCAGGGGGCCGCCTTCGCCACCGGTATTCCTCCAGATCTCTACGCATTTCACCGCTACACCTGGAATTCTACCCCCCTCTACGAGACTCAAGCTTGCCAGTATCAGATGCAGTTCCCAGGTTGAGCCCGGGGCTTTCACATCTGACTTAACAAACCGCCTGCGTGCGCTTTACGCCCAGT
+
FF,FFFFF:FFFFFFFFFFFFFFFFFFFFFFFFF:FFFFFFFFFFFFFFFFFFFFFFFFFFFFFFFFFFFF:FFFFFFFFFFFFFFFF:FFF:FFFFF:FFFFFFFFFFFFFFFFFFFFFFFFFFFFFFFFF:FF:FFFFFFFFFFFF:FFFFF:FFFFFFFFFFFFFFFFFFFFFFFFFFFFFFFFFFF:F,FF:FFFFFF,FFFF,FFFFFFFFFFFFF,F:FFF,FFFFFFFFFF,:F:,FFFF:FF
@A00881:241:HJW2NDRXX:1:2132:18964:17331 2:N:0:CGAGAGAA+GATTGGAG
GGTAGCGGACTACCCGGGTATCTAATCCTGTTTGCTCCCCACGCTTTCGCGCCTCAGCGTCAGTTACTGTCCAGTAGACCGCCTTCGCCACTGGTGTTCTTCCTTATATCTACGCATTTCACCGCTACACAAGGAATTCCGTCTACCTCTCCAGCACTCAAGACATACAGTTTCAAATGCAGTTTATGGGTTATGCCCATAGATTTCACATCTGACTTGCACGCCCGCCTACGCGCCCTTTACACCCAGT
+
FF,:F:FF:FF,FFFFFFFFFFFFFFFFFFFFFFFFFF:FFFF::FFFFFFFFFFFFFFFF:FFFF:FFFFFFFFFFFF:FFFFFFFFFF:FFFFFFFFFFF,FFF:FFFFF:FFFFFFFFFFFFFFFF:F:FFFFFF,FFF:FF:FFFFFFFFFFF:FFFFF:F,FFFFFFFFF,FF:FFFFFFFFFFFFFF,FFFFFF,FF,:FF,FFF:FF,F:FFFFFFFF:FFFF:FFFFFF::F:,,FFFF,FF
@A00881:241:HJW2NDRXX:1:2132:32389:19351 2:N:0:CGAGAGAA+GATTGGAG
GGTAGCGGACTACGAGGGTATCTAATCCTGTTTGCTCCCCACGCTTTCGAGCCTCAACGTCAGTTACAGTCCAGCAGGCCGCCTTCGCCACTGGTGTTCTTCCTAATATCTACGCATTTCACCGCTACACTAGGAATTCCACTTTCCTCTCCGACACTCAAGGGAAGTAGTTTTGGTTGCAGTTCCTCAGTTAAGCCGAGGGATTTCACAACCAACTTGCTCCTCCATCTACGCACCCTTTACACCCAAT
+
FF:FFFFFFFFF:F:FFFFFFFF:F:FFFFFFFFFFFFFFFFFFFFFFFFFFFFFFFFFFFFFFFFFFFFFFFFFFFFFFFFFFFFFFF::FFFFFFFFFFFFFFFFFFFFFFFFFFFFFFFFFFFFFFFFFFFF:FFF,FFFFFFF:FFFFFF:FFFFFFFFFF,FFFFFFFFFFFFFFFFFFF:FF:FFFFFFFFFFFFF,:FFFF:F:F,FFFFFFFFFFFFFFF:FFFFFFFFFFFFFFF,FFFFF
@A00881:241:HJW2NDRXX:1:2132:23330:19382 2:N:0:CGAGAGAA+GATTGGAG
GGTAGCGGACTACTTGGGTATCTAATCCTGTTTGCTCCCCACACTTTCGTGCCTCAATGTCAGTTCTCGTCCAGAAAGTCGCCTTCGCCACTGGTGTTCCTCCTAATATCTACGCATTTCACCGCTACACTAGGAATTCCGCTTACCTCTCCGGTACTCCAGCTTAACAGTTTCCAGAGCAGCTCCGGGGTTAAGCCCCGGGATTTCACTCCAGACTTGCTCAGCCGTCTACGCTCCCTTTACACCCAGT
+
FF,,FFFFFF:FFFFFFFFFFFF:F:FFFFFFFFFFFFFFFFFFFFFFFFFFFFFFFFFFFFF:F,FFFFFFFFFFFFFFFFFFFFF:FFFFFFFFFFFFFFFFF:FFFFFFFFFFFFFFF:FFFFFFFFFFFFFFFFFFFF,FFFFFFFFFFFF,FFFFFFFFF:FFFFFFFFFFFFFFFFFFF:FFFFF:FFFFFFFFFF:,FFFF:F::FFFFFFF,FFFFF:FFF,FFFFF:FFFF,:F,FF:FFF
@A00881:241:HJW2NDRXX:1:2132:30761:19382 2:N:0:CGAGAGAA+GATTGGAG
GGTAGCGGACTACAGGGGTATCTAATCCTATTTGCTCCCCACGCTTTCGTGCCTCAGCGTCAGTAACAGGCCAGGCGGCCGCCTTCGCCACTGGTGTCCTTCCATATATCTACGCATTTCACCGCTACACACGGAATTCCGATTGCCTCTCCGATACTCAAGACCGGCAGTTTCAAATGCAGGCTATGGGTTAAGCCCATAGTTTTCACATCTGACTTGTCAGCCCGCCTACGCGCCCTTTACACCCAGT
+
FF::FFFFFFFFFFFFFFFFFFF:FFFFFFF:FFFFFFFFFFFFFFFFFFFFFFFFFFFFFFF,FFFFFFFFFFFFFFFFFFFFFFFFFFFFFFFFFF:FFFFFFFFFFFFFFFFFFFFFFFFFFFFFFFFFFFFFFFFFFFFFFFFFFFFFFFF:FFFFFFFF:FFFFFFFFFFFFFFFFFFFFFFFFFFFFFFFFFF:FF:FFFFFFFFFFFF,FFFFFFFFFFFFFF:FFFFFFFFFF,FF,FFFFF
@A00881:241:HJW2NDRXX:1:2132:21667:21418 2:N:0:CGAGAGAA+GATTGGAG
GGTAGCGGACTACAGGGGTATCTAATCCTGTTCGATACCCACGCTTTCGTGCTTCAGCGTCAGTTGGGCGCCGGTGCGCTGCCTTCGCAATCGGAGTTCTGCGTGATATCTATGCATTTCACCGCTACACCACGCATTCCGCGCACTTCTCGCCCACTCAAGCGCCCCAGTTTCAACGGCGGCGGAAGGTTGAGCCCCCCGGTTTGACCGCTGACTTGAGGCGCCGCCTACGCACCCTTTAAACCCAATA
+
FFFFFFFFFFFFFFF:FFF:FFFFFFFFFFF:FFF:FFFFFFFFFFFFFFFFFFFFFFFFFFFFFFFFFFFFFFFFFFFFFFFFFFFFFFFFFFFFFFFFFFF,FF,FFFFFFFFFFF:FFFFFFFFFFFFFFFFFFFFFFFFFFFFFFFFFFFFFFFFFFFFFFFFFFFFFFF:FFFFFFFFFFF:FFFFFFFF:FFFFFFF,FFFFFFFFFFFFFFFFFFFFFFFFFFFFFFFFFF,FFF:FFF,F:F
@A00881:241:HJW2NDRXX:1:2132:17788:21433 2:N:0:CGAGAGAA+GATTGGAG
GGTAGCGGACTACGTGGGTATCTAATCCTGTTCGCTCCCCACGCTTTCGTGACTCAGCGTCAGTAACAGTCCAGTAAGCCGCCTTCGCCACCGGTGTTCTTCCCAATATCTACGCATTTCACCGCTACACTGGGAATTCCGCTTACCTCTCCTGCACTCTAGTTATACAGTTTCTCATGCAGGCCGGGGTTGAGCCCCGACATTTCACATGTGACTTGCATAACCGCCTCCTCACCCTTTACACCCAGTA
+
FFFFFFFFFFFFFFFFFFFFFFFFFFFFFFFFFFFFFFFFFFFFFFFFFFFFFFFFFFFFFFFFFFFFFFFFFFFFFFFFFFFFFFFFFFFFFFFFFFFFFFFFFFFFFFFFFFFFFFFFFFFFFFFFFFFFFFF:,FFFFFFFFFFFFFFFFFFFFFFFFFFFFFFF,:FFFF:FFFFFFFFFFFFFF:FFFFFFFFFFF:FFFFFFFFFFFFFFFFFFFFFFFFF::,FFFFFFFFFFFFFFFFFF,F
@A00881:241:HJW2NDRXX:1:2132:23321:21433 2:N:0:CGAGAGAA+GATTGGAG
GGTAGCGGACTACAAGGGTATCTAATCCTGTTTGCTCCCCACGCTTTCGTGCCTCAATGTCAGTTATCGTCCAGAAAGTCGCCTTCGCCACTGGTGTTCCTCCTAATATCTACGCATTTCACCGCTACACTAGGAATTCCACTTTCCTCTCCGACACTCAAGGGAAGAAGTTTTGGTTGCAGTTCCTCAGTTAAGCCGAGGGATTTCACAACCAACTTGCACCTCCATCTACGCACCCTTTACACCCAAT
+
FFFFFFFFFFFFFFFFFFFFFFF:FFFFFFFFFFFFFFFFFFFFFFFFFFFFFFFFFFFFFFFFFFFFFFFFFFF,FFFFFFFFFFFFFFFFFFFFFFFFFFFFFFFFFFFFFFFFFFFFFFFFFFFFFF,FFFFFFFFFFF,FFFFFFFFF,FFFFFFFFFF:F,:,FF:FF::FF,FFFFF:FF:FFFFFFFF:F,FFF,FFFFFFF,FF,FFFFFFF,F,:FF,FFFFFFF,FF:FFFF,F:FFFFF
@A00881:241:HJW2NDRXX:1:2132:15148:22748 2:N:0:CGAGAGAA+GATTGGAG
GGTAGCGGACTACGTGGGTATCTAATCCTGTTTGCTCCCCACGCTTTCGAGCCTCAGCGTCAGTAAAAGCCCAGCAAGCCGCCTTCGCCACCGGTGTTCCTCCAAATATCTACGCATTTCACCGCTACACTTGGAATTCCGCTTGCCTCTGCTTCACTCAAGAAAAACAGTTTCAAAAGCAGGTTATGGGTTAAGCCCATAATTTTCACTTCTGACTTGCTTTCCCGCCTGCACTCCCTTTACACCCAGT
+
FFF:FFFFFFFFFFFFFFFFFFFFFFFFFFFFFFFFFFFFFFFFFFFFFFFFFFFFFFFFFFFFFFFFFFFFFFF,FFFFFFF:FFFFFFFFFFFF:FFFFFFFFFFFFFFFFFFFFFFFFFFFFFFFFFFFFFF,FFFFFF:FFFFFFFFFFFFFFFFFFFFFFFFFFFFFFFFFFFFFFFFFFFFFFFFF:FFFFF:F,FFF:FFFFFFFFFFFFFFFFF:FFFFFFFFF,FFFFFFF,FFFFFFFFF
@A00881:241:HJW2NDRXX:1:2132:25536:22764 2:N:0:CGAGAGAA+GATTGGAG
GGTAGCGGACTACCCGGGTATCTAATCCTGTTTGCTCCCCACGCTTTCGCGCCTCAGCGTCAGTTGTCGTCCAGCAAGCCGCCTTCGCCACTGGTGTTCCTCCGTATATCTACGCATTTCACCGCTACACACGGAATTCCGCTTGCCTCTCCGATACTCAAGATAGACAGTTTCAAATGCAGTTTCCGGGTTGAGCCCGGAGATTTCACATCTGACTTGCCTACCCGCCTACGCGCCCTTTACACCCAGT
+
FFFFFFFFFFFFFFFFFFFFFFFFFFFFFFFFFFFFFFFFFFFFFFFFFFFFFFF:FFFFFFFFFFFFFFFFFFFFFFFFFFFFFFFFFFFFFFFFFFFFFFFFFFFFFFFFFFFFFFFFFFFFFFFFFFFFFFFFFFFFFFFFFFFFFFFFFF:FFFFFFFFFFFFFFFFFFF:FFFFFFFF:FFFFFFFFFFFFFFFFFFFFFFFFFFFFFFFFFFFF:F,FFFFFFFFFFFFFFFFFFFFFFFFFF:
@A00881:241:HJW2NDRXX:1:2132:19714:23015 2:N:0:CGAGAGAA+GATTGGAG
GGTAGCGGACTACTCGGGTATCTAATCCTGTTTGCTCCCCACGCTTTCGAGCCTCAACGTCAGTTACCGTCCAGCAGGCCGCCTTCGCCACTGGTGTTCTTCAGTATAACTACGCATTTCACCGCTACACACGGAATTCCGATTGCCTCTCCGATACTCAAGACTGGCAGTTTCAAATGCAGGCCATGGGTTAAGCCCATGGTTTTCACATCTGACTTGTCTGCCCGCCTACGCGCCCTTTACACCCAGT
+
FF,:FFFFFFFFFFF,:FFFFFFFFFFFFF,F,F:FFFFFFF:FF:FFFFFFF:FFFFF:F:,F,FFF:,FFFFFFFFFF::F:F,,FFF,FF,,FFFF::F,:,F:F,:,F,FFFFF:FF,::F:FFFFFFF:FFF,,FFF:,:,FF,F,:FF:,F,FFF:FF,:,:FF,FFFF,FFF,FF,F:FFF:FFFFFF:FFFF:,FF,F,::F,::FFFFF,FFF,:FFFFFFFF,FFFFF:FF:FFFFFF,F
@A00881:241:HJW2NDRXX:1:2132:28736:23610 2:N:0:CGAGAGAA+GATTGGAG
GGTAGCGGACTACTGGGGTATCTAATCCTGTTTGCTCCCCACGCTTTCGCGCCTCAGCGTCAGTTGTCGTCCAGCAAGCCGCCTTCGCCACTGGTGTTCCTCCTAATATCTACGCATTTCACCGCTACACTAGGAATTCCGCTTGCCTCTCCGATACTCAAGGACTACAGTTTCAAATGCAGCCCCGGGGTTGAGCCCCGGTATTTCACATCTGACTTGCAGTTCCGCCTACACGCCCTTTACACCCAGT
+
FF,,FFFFFFF:FFFFFFFFFFFFFFF:FFFFFFFFFFFFFFFFFFFFFFFFFFFFFFFFFFFFFFFFFFFFF:FFFFFFFFFFFFFFFFFFFFFFFFFFFFFFFFFFFF,F,FFFFFFFFFFFFFF:FFF:FFFFFFFFFFFFFFFFFFFFFFF:,FFFFFF:FFFFFF:F:F::,FF:FFF:FFFFFF,FFFFFFFFFFF:FFFF:F:,:FFF:FF::FFFFFFFFFF:FFFFFF:,FFF::F,FFFF
@A00881:241:HJW2NDRXX:1:2132:28655:23688 2:N:0:CGAGAGAA+GATTGGAG
GGTAGCGGACTACTCGGGTATCTAATCCTGTTTGCTCCCCACGCTTTCGCGCCTCAGCGTCAGTTGTCGTCCAGCAAGCCGCCTTCGCCACTGGTGTTCCTCCGTATATCTACGCATTTCACCGCTACACACGGAATTCGGCTTGCCTCTCCGATACTCAAGATAGACAGTTTCAAATGCAGTTTCTGGGTTAAGCCCATGATTTTCACATCTGACTTGCATCCCCGCCTACACACCCTTTACACCCAGT
+
FF::FFFFFFFFFFFFFFF:FFF:F:FFFFF:FF:F:FFFFFFFFFFFFFFF:FFFFFFF:FF:FFFFFF,FFFFFFFFFFFFFFFFFFFFFFFFF:FFFFF:FFFF:FFFFFFFFFFFFFFFFFFFF,FFFFF,FFFF,F:,FF,,FFFFFFFF::F,F:FFFF:FFFF:FFF,F:FF,FFFFFFFFFFF::,FFF:F:FF,FFFFF:FF:FF:,FF:F:FFF:FFFFFF::F,F,FFFFFF,FF,FF,
@A00881:241:HJW2NDRXX:1:2132:29396:23688 2:N:0:CGAGAGAA+GATTGGAG
GGTAGCGGACTACCCGGGTATCTAATCCTGTTTGCTCCCCACACTTTCGTGCCTCAATGTCAGTTATCGTCCAGAAAGTCGCCTTCGCCACTGGTGTTCCTCCTAATATCTACGCATTTCACCGCTACACTAGGAATTCCACTTTCCTCTCCGACACTCAAGGGAAGTAGTTTTGGTTGCAGTTCCTCAGTTAAGCCGAGGGATTTCACAACCAACTTCCTCCTCCATCTACGCACCCTTTACACCCAAT
+
FF::FFFFFFF,FFFFFFFFFFFFFFFFFFFF:FF:FFFFFFFFFFFFFFFFFFFFFFFFFFFFFFFFF:FFFFFFF:FFFFFF::::FFFF,F:FFFFFFFF,FFFF:FFFFFFFFFFFFFFFF:FFFF::FFFFF:FFFFFF:FFFF:FFFFFFFFFFFF:FFFFFFF,,F:FFFFFFFFF:F,,FFFFFFFF,FFFFFF,FFFFFFFFFFFF:FF,F:F:FFFFFFFFFF,FFFFF:FFFF:::F,F
@A00881:241:HJW2NDRXX:1:2132:29984:23766 2:N:0:CGAGAGAA+GATTGGAG
GGTAGCGGACTACGAGGGTATCTAATCCTGTTTGCTCCCCACGCTTTCGTGCCTCAGTGTCAGTTACAGTCCAGCAGATCGCCTTCGCCACTGGTGTTCTTCCCAATATCTACGCATTCCACCGCTACACTGGGAATTCCATCTGCCCCTCCTGCACTCAAGTCTCACAGTTTTAGTAGTAGTTCCGAAGTTGAGCCCCGGGATTACGCTACTAACTTGCGAGACCACCTACGCACCCTTTACGCCCAGT
+
FF,FFFFFFFF::F:FFFF:FFF,:F,,FFFFFFFFFF:FFFFFFFFFFFFFFFFF:FFFFFFFFFFFFF,FFFFFF,FFFFFFFFFFFFFFFFFFFFFFFFFFFFFFFFF:,FFFFFFFF:FFFFFF:FFFFFFFF:F,FFFFFFFFFFFFFFFF:,FFFFFFFF,FFF:FFF::FFFF:FFFFFF:,FFFF,FFFFFFFF,FFFFFFF:,F,F,FFFFF:FF,F,FFFFFFF,,FF:F,:FF,,F::F
@A00881:241:HJW2NDRXX:1:2132:15420:25254 2:N:0:CGAGAGAA+GATTGGAG
GGTAGCGGACTACCGGGGTATCTAATCCTGTTTGCTCCCCACACTTTCGTGCCTCAACGTCAGTTTCTGTCCAGAAAGTCGCCTTCGCCACTGGTGTTCCTCCTAATATCTACGCATTTCACCGCTACACTAGGAATTCCACTTTCCTCTCCAGTACTCAAGAAAAACAGTTTTAGTTGCAGTTCCGAAGTTGAGCCCCGGAATTACGCTACCAACTTGCCAAACCACCTACGCACCCTTTACGCCCAGT
+
FFFFFFFFFFFFFFFFFFFFFFFFFFFFFFFFFFFFFFFFFFFFFFFFFFFFFFFFFFFFFFFFFFFFFFFFFFFFFFFFFFFFFFFFFFFFFFFFFFFFFFFFFFFFFFFFFFFFFFFFFFFFFFFFFFFFFFFFFFFFFFF:FFFFFFFFFFFFFFFFFFF:FFFFFFFFFFFFFFFFFFFFFFFFFFFFFFFF:FFFF,FFFFFFFFFFFF,FFFFFFFFFFFFFFFFFFFFFFFFFFFFFFFFFFF
@A00881:241:HJW2NDRXX:1:2132:13241:25770 2:N:0:CGAGAGAA+GATTGGAG
GGTAGCGGACTACATGGGTATCTAATCCTGTTTGCTCCCCACGCTTTCGAGCCTCAGCGTCAGTCATCGTCCAGTAAGCCGCCTTCGCCACTGGTGTTCCTCCTAATATCTACGCATTTCACCGCTACACTAGGAATTCCACTTACCCCTCCGACACTCTAGTACGGTAGTTTCCAATGCACTCCCGGGGTTAAGCCCCGGGTTTTCACATCAGACTTGCCGCACCGCCTGCGCTCCCTTTACACCCAGT
+
FFFFFFFFFFFFFFFFFFFFFFFFFFFFFF:FFFFFFFFFFFFFFFFFFFFFFFFFFFFFFFF:F:FFFFFFFFFF:FFFFFFFFFFFFFFFFFFF,FFFFFFFFFFF:FFFFFFFFFFFFFFFFFFFFFFFFFF:FFFFFFFFFFFFFFFFFFFF:FFFFFFFFFFF:FFFFFFFFFFFFFFFFFFFFFFF,FFFFFFFFFFFFFFFFFFFFF:FFFFFFFFFFFFFFFFFFFFFFFFF,FF:FFFFFF
@A00881:241:HJW2NDRXX:1:2132:21911:27665 2:N:0:CGAGAGAA+GATTGGAG
GGTAGCGGACTACGTGGGTATCTAATCCTGTTTGATACCCACACTTTCGAGCCTCAATGTCAGTTGCAGCTTAGCAGGCTGCCTTCGCAATCGGAGTTCTTCGTGATATCTAAGCATTTCACCGCTACACCACGAATTCCGCCTGCCTCAACTGCACTCAAGACATCCAGTATCAACTGCAATTTTACGGTTGAGCCGCAAACTTTCACAACTGACTTAAACATCCATCTACGCTCCCTTTAAACCCAAT
+
FFFFFFFFFFFFFFFFFFFFFFFFFFFFFFFFFFFFFFFFFFFFFFFFFFFFFFFFFFFFFFFFFFFFFFFFFFFFFFFFFFFFFFFFFFFFFFFFFFFFFFFFFFFFFFFFFFFFFFFFFFFFFFFFFFFFF:FFFFFFFFFFFFF:FFFFFFFFFFFFFFFFFFF:FFFFFF:FFFFFFFFFFFFFF::FF:FFFFFFFFFFFFF:F:FFF:FFFFFFF,FFFFFFFFFFFFFFFF:F:FFFFFF:,:
@A00881:241:HJW2NDRXX:1:2132:21884:27743 2:N:0:CGAGAGAA+GATTGGAG
GGTAGCGGACTACGTGGGTATCTAATCCTGTTTGATACCCACACTTTCGAGCCTCAATGTCAGTTGCAGCTTAGCAGGCTGCCTTCGCAATCGGAGTTCTTCGTGATATCTAAGCATTTCACCGCTACACCACGAATTCCGCCTGCCTCAACTGCACTCAAGACATCCAGTATCAACTGCAATTTTACGGTTGAGCCGCAAACTTTCACAACTGACTTAAACATCCATCTACGCTCCCTTTAAACCCAAT
+
FFFFFFFFFFFFFFFFFFFFFFFFFFFFFFFFFFFFFFFFFFFFFFFFFFFFFFFFFFFFFFFFFFFFFFFFFFFFFFFFFFFFFFFFFFFFFFFFFFFFFFFFFFFFFFFFFFF:FFFFFFFFFFFFFFFFFFFFFFFFFFFFFFFFFFFFFFFFFFFFFFFFFFFFFFFFFFFFFFFFFFFFFFFFFFFFFFFF:FFFFFFFFFFFFFFFFFFFFFF::FFFFFF,FFFFFFFFFF:FFF:FF:FFFF
@A00881:241:HJW2NDRXX:1:2132:29116:28588 2:N:0:CGAGAGAA+GATTGGAG
GGTAGCGGACTACGGGGGTATCTAATCCTGTTTGCTCCCCACGCTTTCGAGCCTCAACGTCAGTTACGGTCCAGCAGGCCGCCTTCGCCACCGGTGTTCCTCCTGATATCTGCGCATTTCACCGCTACACCAGGAATTCCGCCTGCCTCTCCCGCACTCTAGCCTGACAGTTTCCAGAGCAGTCCCGCGGTTAAGCCGCGGGCTTTCACTCCAGACTTGCCCCGCCGTCTGCGCTCCCTTTACACCCAGT
+
FFFFFFFFFFFFFFFFFFFFFFFFFFFFFFFFFFFFFFFFFFFFFFFFFFFFFFFFFFFFFFFFFFFFFFFFFFFFFFFFFFFFFFFFFF:FFFFFFFFFFFFFFFFF:FFFFFFFFFFFFFFFFFFFFFFFFFFFFFFFFFFFFFFFFFFFFFFFFFFFF,FFFFFFFFFFFFFFFFFFFFFFFFFFFFFFFFFFFFFFFFFFFFFFFFFFFFFFFFFFFFFFFFFFFFFFFFFFFFF::FFFFFFFFF
@A00881:241:HJW2NDRXX:1:2132:18964:28667 2:N:0:CGAGAGAA+GATTGGAG
GGTAGCGGACTACGTGGGTATCTAATCCTGTTTGCTCCCCACGCTTTCGCGCCTCAGCGTCAGTTGTCGTCCAGCAAGCCGCCTTCGCCACTGGTGTTCCTCCGTATATCTACGCATTTCACCGCTACACACGGAATTCCGCTTGCCTCTCCGATACTCAAGACAGACAGTTTCAAATGCAGTTTCCGGGTTGAGCCCGGAGATTTCACATCTGACTTGCCTGCCCGCCTACGCGCCCTTTACACCCAGT
+
F:F:FFFFFFFFFFFFFFFFFFFFF:FF:FFFFFFFFFFFFFFFFFFFFFFFFFFFFFFFFFFFFFFFFFFFFFFFFFFFFFFFFFFFFFFFFFFFFFFFFFFFFFFFFFFFFFFFFFFFFFFFFFFFFFFFFFFFFFFFFFFFFFFFFFFFFF,FFFFFFFFFFF:FFFFFFFFF:FFFFFFFFFFFFFFFFFFFFFFFFFFFFFFFFFFFFF::FFFFFFFFF:FFFFFFFFFF:F:F:FF:FFFFFF
@A00881:241:HJW2NDRXX:1:2132:20636:29058 2:N:0:CGAGAGAA+GATTGGAG
GGTAGCGGACTACCTGGGTATCTAATCCTGTTTGCTCCCCACGCTTTCGAGCCTCAACGTCAGTTACCGTCCAGCAGGCCGCCTTCGCCACTGGTGTTCTTCCTAATATCTACGCATTTCACCGCTACACTAGGAATTCCGCTTACCTCTCCGGCACTCTAGAACAACAGTTTCCAATGCAGTCCTGGGGTTAAGCCCCAGCCTTTCACATCAGACTTGCTCTTCCGTCTACGCTCCCTTTACACCCAGT
+
FF,FFFFFF:F:FFFFFFFFFFFFFFFFFFFFFFFFFFFFFFFFFFFFFFFFFFFFFFFFFFFFF,FFFFFFFFFFFFFFFFFFFFFFFFFFFFFFFFFFF:FF,FFFFFFFFFFFFFFFFFFFFFFFF,F:FFFF,FFFFFFFFFFFFF,FF::F:FFFFFFFFFFFFF:FFFFFFFFFFFF:FF:FFFFF,FFFFF,FFFFFFFFF,,FF:FFFFFF:F:FFFFFFFFFFFFFFFF,F::FF:,FFFF
@A00881:241:HJW2NDRXX:1:2132:25771:29121 2:N:0:CGAGAGAA+GATTGGAG
GGTAGCGGACTACATGGGTATCTAATCCTGTTTGCTCCCCACACTTTCGAGCCTCAGCGTCAGTTAGAGCCCAGCAAGCCGCCTTCGCCACTGGTGTTCCTCCGAATATCTACGCATTTCACCGCTACACTCGGAATTCCGCTTGCCTCTACTCCACTCAAGAACTACAGTTTTGGATGCAGTTCCGGGGTTGAGCCCCGGTATTTCACATCCAACTTGCAATCCCGCCTGCGCTCCCTTTACACCCAGT
+
FFFFFFFFFFFFFFFFFFFFFFFFFFFFFFFFFFFFFFFFFFFFFFFFFFFFFFFFFFFFFFFFF,FFFFFFFFF:FFFFFFFFFFFFFFFFFFFFFFFFFFFFFFFFFFFFFFFFFFFFFFFFFFFFFFFFFFFFFFFFFFFFFFFFFFFFFFFFFFFFFFFFFFFFFFFFFFFFFFFFFFFFFF:FFFFFFFF:FFFFFFFFFFFFFFFFFF:FFF:FFFFFFFFFFFFFFFFFFFFFFFFFFFFFFF
@A00881:241:HJW2NDRXX:1:2132:22571:30499 2:N:0:CGAGAGAA+GATTGGAG
GGTAGCTGACTACGAGGGTATCTAATCCTATTTGCTACCCAGGCTTTCGTGTCTCAGCGTCAGTATCGCCCTGGTCAGTCGCCTTCGCCACTGGTGTTCTTCCTAATATCTCCGCATGTCACCGCTACACTAGGAGTTCCTCTGAGCTCTGTCGTAGTCTAGTGCCTCAGTTTGTGAAGCACGACAACGGTTAAGCCGCTGCTGTTCACTCCAAACTTAGTGTTCCGCGTCCTCTCGCGTGACGCCCATT
+
FF:FFFFF,FF,FF:FFF::FFFFF,FF:,:,FFFF:FFFF,FFF:FFF:F,FFF:F:F:::FFFFFFF:FFFFFFFFF:FFFF,FF:FFFFF:FFF,FFFF,F::,,FFF:,FF:::F,F,FFFFFF::,:FF:FF:FFF::F:,,F,,,F,FF,,,:,,FF,,::F,FFF:,FF,:FF:FFF::,FFFF,F:FFFF,FF,:,F,,::FF,,,F,F:F,F,F:,:,F,::F:F,FF,F,:F,,:,,:,F
@A00881:241:HJW2NDRXX:1:2132:18258:30608 2:N:0:CGAGAGAA+GATTGGAG
GGTAGCGGACTACGAGGGTATCTAATCCTGTTTGCTCCCCACGCTTTCGCGCCTCAGCGTCAGTTACTGTCCAGCAATCCGCCTTCGCCACTGGTGTTCCTCCGTATATCTACGCATTTCACCGCTACACACGGAATTCCGATTGCCTCTCCAGCACTCAAGAACTACAGTTTCAAATGCAGGCCAGAGGTTGAGCCTCTGGTTTTCACATCTGACTTGCAATCCCGCCTACACGCCCTTTACACCCAAT
+
FFF,FFFFFFF:FFFFFFFFFFFFFFFFFFFFFFFFFFFFFFFFFFFFFFFFFFFFFFFFFFFFFFFFFFFFFFFF:FFFFFFFFFFFFFFFFFFFFFFFFFFFF:F,FFFFFFFF:FFFFFFFFFFFFFFFFFFFFFFFFFFFFFF:FFFFFFF:FFFFF:FFFFFFFF:F,:FFFF:FFFFFFFF,::FFFFFFFFF:FFFFFFF,FFFFFF,FFFFFFFFF:FFFFFFFFFFF:F,,F,FF:F:F,F
@A00881:241:HJW2NDRXX:1:2132:20636:31187 2:N:0:CGAGAGAA+GATTGGAG
GGTAGCGGACTACTCGGGTATCTAATCCTGTTTGATCCCCACGCTTTCGTGCTTCAGCGTCAGTTGAGCGCCGGTATGCTGCCTTCGCAATCGGAGTTCTGCGTGATATCTATGCATTTCACCGCTACACCACACATTCCGCATACTTCTCGCTCACTCAAGTCGACCAGTTTCAACGGCTCGAAGAGGTTGAGCCTCTCAATTTTACCGCTGACTTGACCGACCGCCTACGCACCCTTTAAACCCAATA
+
FFFFFFFFFFFFFFFFFFFFFFFFFFFFFFFFFFFFFFFFFFFFFFFFFFFFFFFFFFFFFFFFFFFFFFFFFFFFFFFFFFFFFFFFFFFFFFFFFFFFFFFFFFFF,FFFFFF:FFFFFFFFFFFFFFFFFFF:FFFFFFFFFFFFFF:FFFFFFFFFF:FFFFFF:FFFF,FFFFFFFFFFFFFFFFFF:FFFFFFFFFFFFFFF:FFFFFFFFFFFFFFFFFFFF,FFFFFFFFFFFFFFFFFFFF
@A00881:241:HJW2NDRXX:1:2132:25970:31250 2:N:0:CGAGAGAA+GATTGGAG
GGTAGCGGACTACAGGGGTATCTAATCCTGTTTGCTCCCCACGCTTTCGTGTCTCAGCGTCAGTTGTCGTCCAGTGAACCGCCTTCGCCGCCGGTGTTCTTCCCGATATCTACGCATATTACCGCTACACCGGGAATTCCGTTCACCCCTCCGACTCTCAAGAACGGTAGTTTCTAATGCACGTTAAAAGTTGAGCCTTTAATTTTCACATCAGACTTATCGCCCCGCCTACACACCCTTTACACCCAGT
+
FFFFFFFFFFFFFFFFFFFFFFFFFFFFFFFFFFFFFFFFFFFFFFFFFFFFFFFFFFFFFFFFFFFFFFFFFFFFFFFFFFFFFFFFFFFFFFFFFFFFFFFFFFFFFFFFFFFFFFFFFFFFFFFFFFFFFFFFFFFFFFFFFFFFFFFFFFFFFFFFFFFFFFFF,F:FFFFFFFFFFFFFFFFFFFFFFFFFFFFFFFFFFFFFFFFFFFFFFFFFFFFFFFFFFFFFFFFFFFFFFFFFFFFF:F
@A00881:241:HJW2NDRXX:1:2132:15411:31563 2:N:0:CGAGAGAA+GATTGGAG
GGTAGCGGACTACCTGGGTATCTAATCCTGTTCGATCCCCACGCTTTCGTGCCTCAGCGTCAGAAAGACACCGGTACGCTGCCTTCGCAATCGGAGTTCTGCGCGATATCTATGCATTTCACCGCTACACCGCGCATTCCGCGTACCTCTCGTCCTCTCCAGCTCCGCAGTTTCGACGGCTCGCTATGGTTGAGCCACAGTCTTTCACCGCCGACTTGCAATGCCGCCTACGCACCCTTTAAACCCAATA
+
FFFFF,FFFFFFFFFFFFFFFFFFFFFFFFFFFFFFFFFFFFFFFFFFFFFFFFFFFFFFFFFFFFFFFFFFFFFFFFFFFFFFFFFFFFFFFFFFFFFFFFFFFFFF:FF,FFFF,FFFFF:FF:F:FFFFFFFFFF,FFFFF:FFFFF:FFFFFFFFFFFFFFFF::FFFFFFFFFFFFFF:F,FFF:FF:FFFFFFFFFFFFFFF,FFFF:::FFFFFFF:FFFFF:FFFFFFFFFFFFFFFFFF:,
@A00881:241:HJW2NDRXX:1:2132:24180:31939 2:N:0:CGAGAGAA+GATTGGAG
GGTAGCGGACTACGGGGGTATCTAATCCTGTTTGCTCCCCACGCTTTCGAGTCTCAGCGTCAGTTAATGTCCAGAAAGCCGCCTTCGCCTCTGGTGTTCCTCCTAATATCTACGCATTCCACCGCTACACTAGGAATTCCGCTTTCCTCTCCATCACTCAAGCACGACAGTTTTAAAAGCAGTTCCGAGGTTAAGCCTCGGGATTTCACTCCTAACTTGTCGCGCCGCCTACGCTCCCTTTACGCCCAGT
+
FFFFFFFFFFFFFFFFFFFFFFFFFFFF:FFFFFFFFFFFFFFFFFFFFFFFFFFFFFFFFFFFFFFFFFFFFFFFFFFFFFF:FFFFFFFFFFFF,FFFFFFFF:FFFFFFFFFFFFFFFFFFFFFFFFFF:FFFFFFFFFFFFFFFFFF::FFFFFFFFFFFFFFFFFFFFF:FFFFFFFFFFFFFFFFFF:FFFFFFFFFF,FFFFFFFFFF,FFFFFFFFFFFFFFFFF::FFFFF,FFFFF,FFF
@A00881:241:HJW2NDRXX:1:2132:18756:31970 2:N:0:CGAGAGAA+GATTGGAG
GGTAGCGGACTACCCGGGTATCTAATCCTGTTTGCTCCCCACGCTTTCGAGCCTCAACGTCAGTTACCGTCCAGTAAGCCGCCTTCGCCACTGGTGTTCCTCCTAATATCTACGCATTTCACCGCTACACTAGGAATTCCGCTTACCTCTCCGGCACTCTAGAACAACAGTTTCCAATGCAGTCCTGGGGTTAAGCCCCAGCCTTTCACATCAGACTTGCTCTTCCGTCTACGCTCCCTTTACACCCAGT
+
FF,FFFFFFFF,F::F,F,FFF:FFFFFF:FFFFFF:F,FFFFFF:FFFFFFFFFFFFFFFFFFF,FFFF:FFFFFFFFFFFFFFF:,FFF:FFFFFFFFFFFFFF:FFFF:FFFFFFFF,FFFFFF:FF:,FFFF,FFFFFFFF:FFFFF,,FFFFFFFF:F:FFFFFFFFFFFFFFFFFFFF:FFFFFFFFF:FFFFFFFF,FFF,FFFFFFFFFF,::FFFFFFFFF:F:FF:FFF:F:FFFFFFFF
@A00881:241:HJW2NDRXX:1:2132:26096:32409 2:N:0:CGAGAGAA+GATTGGAG
GGTAGCGGACTACAGGGGTATCTAATCCTGTTTGCTCCCCACGCTTTCGAGCCTCAGTGTCAGTTACAGTCCAGTAAGCCGCCTTCGCCTCTGGTGTTCCTCCTAATATCTACGCATTCCACCGCTACACTAGGAATTCCGCTTACCTCTCCTGCACTCCAGCTCAGCAGTTTTATATGCAGGTCCGAGGTTAAGCCTCGTCTTTTCACATATAACTTGCTATGCCACCTACACTCCCTTTACGCCCAGT
+
FFFFFFFFFFFFFFFFFFFFFFFFFFFFFFFFFFFFFFFFFFFFFFFFFFFFFFFFFFFFFFFFFFFFFFFFFFFFFFFFFFFFFFFFFFFFFFFFFFFFFFFFFFFFFFFFFFFFFFFFFFFFFFFFFFFFFFFFFFFFFFFFFFFFFFFFFFFFFFFFFFFFFFFFFFFFFFFFFFFFFFFFFFFFFFFFFFFFFFFFF:FFFFFFFF,FFF,FFFFFFFFFFFFFFF:F:FFFFFFF:FFFFFFFFF
@A00881:241:HJW2NDRXX:1:2132:31394:33536 2:N:0:CGAGAGAA+GATTGGAG
GGTAGCGGACTACAAGGGTATCTAATCCTGTTTGCTCCCCACGCTCTCGCGCCTCAGCGTCAGTTGTCGTCCAGCAATCCGCCTTCGCCACTGGTGTTCTTCCGTATATCTACGCATTTCACCGCTACACACGGAATTCCGATTGCCTCTCCGATACTCAAGACTGGCAGTTTCAAATGCAGGCTATGGGTTAAGCCCATAGTTTTCACATCTGACTTGTCTGCCCGCCTACGCGCCCTTTACACCCAGT
+
FFFFFFFFFFFFFFFFFFFFFFFFFFFFFFFFFFFFFFFFFFFFFFFFFFFFFFFFFFFFFFFFFFFFFFFFFFFF:FFFFFFFFFFFFFFFFFFFFFFFFFFFFFFFFFFFFFFFFFFFFFFFFF:FFFFFFFF,FFFFFFFFFFFFFFFF:FFFFFFFFFFFFFFFFFFFFFFFFFFFFFFF,FFFFFFFFF:FFFFF,FFFFFFFFFFFFFFFFFFFF::,F,FFFFFFFFFFFFFFFFFFFF,FFF
@A00881:241:HJW2NDRXX:1:2132:30743:33943 2:N:0:CGAGAGAA+GATTGGAG
GGTAGCGGACTACACGGGTATCTAATCCTGTTCGATACCCACGCTTTCGTGCCTCAGCGTCAGATCATGGCCAGTATGCTGCCTTCGCAATCGGAGTTCTGCGCGATATCTATGCATTTCACCGCTACACCGCGCATTCCGCATACCTTACCATGTCTCCAGATGCCCAGTTTCGGCGGCTCGATCCGGTTGAGCCGGACAATTTTACCGCTGACTTAAGCAACCGCCTACGCACCCTGTAAACCCAATA
+
FF,,FFFFF:FFF:FFFFFFFFFFFFFFFFFFFFFFFFFFFFFFFFFFFFFFFFFFFFFFFFFFFFFFFFF,FFFFFFFFFFFFFFFFFFFFFFFFFFFFFFF,FFFFF:FFFFFFFFFF:FFFFF:FFFFFFFFFFFFFFFFFFFFFFFFFFFFFFF:FFFFFFFFFFF,FFFFFFFFFFFFFFFFFFFFF:FFF:F,,FF::FFF,FFFFFFFFFF:FFFF,FFFFFFFFFFFFF:,F,FFFFFFF:F
@A00881:241:HJW2NDRXX:1:2132:32660:34100 2:N:0:CGAGAGAA+GATTGGAG
GGTAGCGGAACTACGGGGGTATCTAATCCTGTTTGCTCCCCACGCTTTCGAGCCTCAGCGTCAGTAAAAGCCCAGCAAGCCGCCTTCGCCACCGGTGTTCCTCCAAATATCTACGCATTTCACCGCTACACTTGGAATTCCGCTTGCCTCTGCTTCACTCAAGAAAAACAGTTTCAAAAGCAGGTTATGGGTTAAGCCCATAATTTTCACTTCTGACTTGCTTTCCCGCCTGCACTCCCTTTACACCCAG
+
FFFFFFFFFFFFFFFFFFFFFFFFFFFFFFFFFFFFFFFFFFFFFFFFFFFFFFFFFFFFFFFFFFFFFFFFFFFFFFFFFFFFFFFFFFFFFFFFFFFFFFFFFFFFFFFFFFFFFFFFFFFFFFFFFFFFFFFFFFFFFFFFFFFFFFFFFFFF:FFFFFFFFFF:FFFFFFFFFFFFFFFFFFFFFFF:FFFFFFFFFFFFFFFFFFFFFFFFFFFFFFFFF:FFFFFFFFFFFFFFFFFFFFFFFF
@A00881:241:HJW2NDRXX:1:2132:30192:34366 2:N:0:CGAGAGAA+GATTGGAG
GGTAGCGGACTACCGGGGTATCTAATCCTGTTCGATACCCACGCTTTCGTGCTTCAGCGTCAGTTGGGCGCCGGTGCGCTGCCTTCGCAATCGGAGTTCTGCGTGATATCTAAGCATTTCACCGCTACACCGCGCATTCCGCATACTTCTCGCCAACTCCAGCCCGCCAGTTTCAACGGCTCGCCGGGGTTGAGCCCCGGGCTTTTACCGCTGACTTAACAGGCCGCCTACGCACCCTTTAAACCCAATA
+
FFFFFFFFFFFFFFFFFFFFFFFFFFFFFFFFFFFFFFFFFFFFFFFFFFFFFFFFFFFFFFFFFFFFFFFFFFFFFFFFFFFFFFFFFFFFFFFFFFFFFFFFFFFFFFFFFFFFFFFFFFFFFFFFFFFFFFFFF:FFFFFFFFFFFFFFFFFFFFFFFFFFFFFFFFFFFFFFFFFFFFFFFFFFFFFFFFF:FFFFFFFFFFFFFFFFFF:FFFFFFFFFFFFFFFFFFFFFFFFFFFFFFFF,F:
@A00881:241:HJW2NDRXX:1:2132:32289:34835 2:N:0:CGAGAGAA+GATTGGAG
GGTAGCGGAACTACGGGGGTATCTAATCCTGTTTGCTCCCCACGCTTTCGAGCCTCAGCGTCAGTAAAAGCCCAGCAAGCCGCCTTCGCCACCGGTGTTCCTCCAAATATCTACGCATTTCACCGCTACACTTGGAATTCCGCTTGCCTCTGCTTCACTCAAGAAAAACAGTTTCAAAAGCAGGTTATGGGTTAAGCCCATAATTTTCACTTCTGACTTGCTTTCCCGCCTGCACTCCCTTTACACCCAG
+
FFFFFFFFFFFFFFFFFFFFFFFFFFFFFFFFFFFFFFFFFFFFFFFFFFFFFFFFFFFFFFFFFFFFFFFFFFFFFFFFFFFFFFFFFFFFFFFFFFFFFFFFFFFFFFFFFFFFFF:FFFFFFFFFFFFFFFFFFFFFFFFFFFFFFFFFFF:FFFFFF:FF:FFFFFFFFFFFFFF:FFFFFF:FFFFFFF:FFFFFFFFFFFFFFFFFFFFFFFF:FFFFFFFFF,,FFF:FFFFFFFFF:FFFFF
@A00881:241:HJW2NDRXX:1:2132:26901:35180 2:N:0:CGAGAGAA+GATTGGAG
GGTAGCGGACTACACGGGTATCTAATCCTGTTTGCTCCCCACGCTTTCGCGCCTCAGCGTCAGTTGTCGTCCAGCAAGCCGCCTTCGCCACTGGTGTTCCTCCTAATATCTACGCATTTCACCGCTACACTAGGAATTCCGCTTGCCTCTCCGATACTCAAGGACTACAGTTTCAAATGCAGCCCCGGGGTTGAGCCCCGGTATTTCACATCTGACTTGCAGTTCCGCCTACACGCCCTTTACACCCAGT
+
FFFFFFFFFFFFFFFFFFFFFFFFFFFFFFFFFFFFFFFFFFFFFFFFFFFFFFFFFFFFFFFFFFFFFFFFFFFFFFFFFFFFFFFFFFFFFFFFFFFFFFFFFFFFFFFFFFFFFFFFFFFFF:FFFFFFFFFFFFFFFFFFFFFFFFFFFFFFFFFFFFFFFFFFFFF:FF:FFFFFFFFFFFFFFFFFFFFFFFFFFFFFFFFFFFFFFFFFFFFFFFFFFFFFF,FFFFFFFFFFFFFFFFFFFF
@A00881:241:HJW2NDRXX:1:2132:22643:35603 2:N:0:CGAGAGAA+GATTGGAG
GGTAGCGGACTACGCGGGTATCTAATCCTGTTTGCTCCCCACGCTTTCGCGCCTCAGCGTCAGTTGTCGTCCAGCAAGCCGCCTTCGCCACTGGTGTTCCTCCGTATATCTACGCATTTCACCGCTACACACGGAATTCCGCTTGCCTCTCCGATACTCAAGATAGACAGTTTCAAATGCAGTTTCCGGGTTGAGCCCGGAGATTTCACATCTGACTTGCCTACCCGCCTACGCGCCCTTTACACCCAGT
+
FFFFFFFFFFFFFFFFFFFFFFFFFFFFFFFFFFFFFFFFFFFFFFFFFFFFFFFFFFFFFFF:FFFFFFFFFFFFFFFFFFFFFFFFFFFFFFFFFFFFFFFFFFFF:FFFFFFFFFFFFFFFFFFFFF:FFFFFFFFFFFFFFFFFFFFFFFFFFFFFFFFFFFFFFFFFFFFFFFFF:FFFFF:F:FFFFFFFFFFFFFFFFF::FFFFFFFFFFFFFF::FF:FFFFFF,FFFFFFFFF:FFFFFF
@A00881:241:HJW2NDRXX:1:2132:21314:36182 2:N:0:CGAGAGAA+GATTGGAG
GGTAGCGGACTACACGGGTATCTAATCCTGTTTGCTCCCCACGCTTTCGCGCCTCAGCGTCAGTTACTGTCCAGCAATCCGCCTTCGCCACTGGTGTTCCTCCGTATATCTACGCATTTCACCGCTACACACGGAATTCCGATTGCCTCTCCAGCACTCAAGAACTACAGTTTCAAATGCAGGCCAGAGGTTGAGCCTCTGGTTTTCACATCTGACTTGCCTACCCGCCTACGCGCCCTTTACACCCAGT
+
FFFFFFFFFFFFFFFFFFFF:FFFFFFFFFFFFFFFFFFFFFFFFFFFFFFFFFFFFFFFFFFFFFFFFFFFFFFFFFFFFFFFFFFFFFFFFFFFFFFFFFFFFFFFFFFFFFFFFFFFFFFFFFFFFFFFFFF:FFFFFFFFFFFFFFFFFFFFFFFFFFFFFFFFFFFFFFFFFFF,F:FFFFFFFFFFFFFFFFFFFFFFFFF:FFFFF:FFFFFFFFFF:FFFFFFFFFFFFFFFFFFFFFFFF:
@A00881:241:HJW2NDRXX:1:2133:10357:1047 2:N:0:CGAGAGAA+GATTGGAG
GGTAGCGGACTACCTGGGTATCTAATCCTGTTTGCTCCCCACGCTTTCGCGCCTCAGCGTCAGTTGCTGTCCAGCAGACCGCCTTCGCCACTGGTGTTCCTCCTAATATCTACGCATTTCACCGCTACACTAGGAATTCCGTCTGCCTCTCCAGTACTCAAGAACTACAGTTTCAAATGCAGGCCACAGGTTGAGCCCGTGGTTTTCACATCTGACTTGCAATCCCGCCTACACGCCCTTTACACCCAGT
+
FFF:FFFFFFFFFFFFFFFF:FFF,FFFFFFFFFFFFFFF:FFFFFFFFFFFFFFFFFFFFFFFFFFFFFFFFFFFFFFFFFFFFFFFFFFFFFFFFFFFFFFFFFFFFF:FFFFF,FFFFFFFFFFFFFF:FFFFFFFFFFFFFFFFFFFFFFFFFFFFFFFFFFFFFFFF:FFF,FFFFFFFFFFFFF,FFFFFFFFFFFFF:FFF,FFFFF,FFFFF::FFFFFF:FFF:FFFFF,FFFFFFFFFFF
@A00881:241:HJW2NDRXX:1:2133:20392:1172 2:N:0:CGAGAGAA+GATTGGAG
GGTAGCGGACTACTAGGGTATCTAATCCTGTTTGCTCCCCACGCTCTCGCGCCTCAGCGTCAGTTGTCGTCCAGCAATCCGCCTTCGCCACTGGTGTTCTTCCGTATATCTACGCATTTCACCGCTACACACGGAATTCCGATTGCCTCTCCGATACTCAAGACCGGCAGTTTCAAATGCAGGCCATGGGTTAAGCCCATGGTTTTCACATCTGACTTGTCGGCCCGCCTACGCGCCCTTTACACCCAGT
+
FFFFFFFFFFFFFFFFFFFFFFFFFFFFFFFFFFFFFFFFFFFFFFFFFFFFFFFFFFFFFFFFFFFFFFFFFFFF:FFFFFFFFFFFFFFFFFF:FF:FFFFF:FFFFFFFFFFFFFFFFFFFFFFFFFFFFFF,FFFFFFFFFFFFFFFFFFFFFFFFFFFFFFFFFFFFFFF,FFFFFFFFFFFFFFFFFFFFF:F:FFFFFFFFFF:FFFFFFFFFFFFFFFFFFF:FFFFFFFFFFFFFFFF:FF
@A00881:241:HJW2NDRXX:1:2133:30327:1470 2:N:0:CGAGAGAA+GATTGGAG
GGTAGCGGACTACCCGGGTATCTAATCCTGTTTGCTCCCCACACTTTCGTGCCTCAACGTCAGTTACAGTCCAGTAAGTCGCCTTCGCCACTGGTGTTCTTCCGTATATCTACGCATTTCACCGCTACACACGGAATTCCGATTGCCTCTCCGATACTCAAGACTCCCAGTTTCAAATGCAGGCTATGGGTTAAGCCCATAGTTTTCACATCTGACTTGACAGCCCGCCTACGCGCCCTTTACACCCAGT
+
FFFFFFFF,FFFFFFFFFFFFFFFFFFFFFFFFFFFFFFFFFFFFFFFFFFFFFFFFFF:FFFFFFFFFFFFFFFFFFFFFFFFFFFFFFFFFFFFFFFFFFFFFFFFFFFFFFFFFFFFFFFFFF:FFFFFFFF:FFFFFFFFFFFFFFFFFFFFFFFF:FFFFFFFFFF:FFFF:FFFFFFFFFFFFFF:FFFFFFFFFFFFF:FFFFFFFFFFFFF,FFF:FFFFFFFFFFFFFFFFFFFFFFFFFF
@A00881:241:HJW2NDRXX:1:2133:17788:1955 2:N:0:CGAGAGAA+GATTGGAG
GGTAGCGGACTACTAGGGTATCTAATCCTGTTTGCTCCCCACGCTCTCGCGCCTCAGCGTCAGTTGTCGTCCAGCAATCCGCCTTCGCCACTGGTGTTCTTCCGTATATCTACGCATTTCACCGCTACACACGGAATTCCGATTGCCTCTCCGATACTCAAGACTGGCAGTTTCAAATGCAGGCTATGGGTTAAGCCCATAGTTTTCACATCTGACTTGTCAGCCCGCCTACGCGCCCTTTACACCCAGT
+
F:FFFFFFFFFFFFFFFFFFFFF:FFFFFFFFFFFFFFFFFFFFFFFFFFFFFFFFFFFFFFF:FFFFFFFFFFFFFFFFFFFFFFFFFFFFFFFFFFFFFFFFFFFFFFFFFFFFFFFFFFFFFFFFFF,FF:F,FFFFFFFFFFFFFFFFFFF,FFFFFFFFF:FFFFFFFFFFFFFF::FFFFFFFFFFFFFFFFFF:FFF:FFFFFFFFFFFFFFF:FF:F:FFFFF,FF:FFFFFFFFFFFF,FF
@A00881:241:HJW2NDRXX:1:2133:30734:2080 2:N:0:CGAGAGAA+GATTGGAG
GGTAGCGGACTACCGGGGTATCTAATCCTGTTCGATCCCCACGCTTTCGTGCCTCAGCGTCAGAAAGACACCGGTACGCTGCCTTCGCAATCGGAGTTCTGCGCGATATCTATGCATTTCACCGCTACACCGCGCATTCCGCGTACCTCTCGTCCTCTCCAGCTCCGCAGTTTCGACGGCTCGCTATGGTTGAGCCACAGTCTTTCACCGCCGACTTGCAATGCCGCCTACGCACCCTTTAAACCCAATA
+
FFFFFFFFFFFFFFFFFFFFFFFFFFFFFFFFFFFFFFFFFFFFFFFFFFFFFFFFFFFFFFFFFFF:FFFFFFFFFFFFFFFFFFFFFFFFFFFFFFFFFFFFFFFFFFFFFFFFFFFFFFFFFFFFFFFFFFFFFFFFFFFFFFFFFFFFFFFFFFFFFFFFFFFFFFFFFFFFFFFFFFFFFFFFFFFFFFFFFFFFFFFFFFFFFFFFFFFFFFFFF:FFFFFFFFFFFFFFFFFFFFFFF:FFFF
@A00881:241:HJW2NDRXX:1:2133:29559:2487 2:N:0:CGAGAGAA+GATTGGAG
GGTAGCGGACTACACGGGTATCTAATCCTGTTTGCTCCCCACACTTTCGTGCCTCAATGTCAGTTATCGTCCAGAAAGTCGCCTTCGCCACTGGTGTTCCTCCTAATATCTACGCATTTCACCGCTACACTAGGAATTCCACTTTCCTCTCCGACACTCAAGGGAAGTAGTTTTGGTTGCAGTTCCTCAGTTAAGCCGAGGGATTTCACAACCAACTTGCTCCTCCATCTACGCACCCTTTACACCCAAT
+
FFF,FFFF:FFFFFFFFFFFFFFF:FF:,F:FFFFFFFFFFFFFFFFFFFFFFFFFFFFFFFFFFFFFFFFF:FFFFFFFFFF,FFFFF,FFFFFFFFFFFFFF:FFFFF,FFFF,FFFFFFFFF:FF:FFFFFFF:FFFFFFFFFFFFFFFFFFFFFFFFFFF:FFF,FFF,FFF::FFFF:FFFFFFF:FF,FFFFFFFFFF,FFF:F:FFF:FF:F,FFFFFF,F::FFFFFFFFF,FFF,FFFF,F
@A00881:241:HJW2NDRXX:1:2133:30427:3646 2:N:0:CGAGAGAA+GATTGGAG
GGTAGCGGACTACAGGGGTATCTAATCCTGTTTGCTCCCCACGCTTTCGCGCCTCAGCGTCAGTTACTGTCCAGCAATCCGCCTTCGCCACTGGTGTTCCTCCGTATATCTACGCATTTCACCGCTACACACGGAATTCCGATTGCCTCTCCAGCACTCAAGAACTACAGTTTCAAATGCAGGCCAGAGGTTGAGCATCTGGTTTTCACATCTGACTTGCAATCCCGCCTACACGCCCTTTACACCCAAT
+
FFFFFFFFFFFFFFFFFFFFFFFFFFFFFFFFFFFFFFFFFFFFFFFFFFFFFFFFFFFFFFFFFFFFFFFFFFFFFFFFFFFFFFFFFFFFFFFFFFFFFFFFFFFFFFFFFFFFF:FFFFFFFFFFFFFFFFFFFFFFFFFFFFFFFFFFFFFFFFFFFFFFFFFFFFFFFFFFFFFFFFFFFFFFFFFFFFFF,FFFFFFFFFFFFFFFFFFFFFFFF:FFFFFFFFF:FFFFFFFFFFF:F:FFFF
@A00881:241:HJW2NDRXX:1:2133:16731:4570 2:N:0:CGAGAGAA+GATTGGAG
GGTAGCGGACTACGTGGGTATCTAATCCTGTTTGCTCCCCACGCTTTCGCGCCTCAGCGTCAGTTGTCGTCCAGCAAGCCGCCTTCGCCACTGGTGTTCCTCCGTATATCTACGCATTTCACCGCTACACACGGAATTCCGCTTGCCTCTCCGATACTCAAGATAGACAGTTTCAAATGCAGTTTCCGGGTTGAGCCCGGAGATTTCACATCTGACTTGCCTACCCGCCTATGCGCCCTTTACACCCAGT
+
FFFFFFFFFFFFFFFFFFFFFFFFFFFFFFFFFFFFFFFFFFFFFFFFFFFFFFFFFFFFFFFFFFFFFFFFFFFFFFFFFFFFFFFFFFFFFFFFFFFFFFFFF:FFFFFFFFFFFFFFFFFFFFFFFFFFFFFFFFFFFFFFFF:FFFFFFFFFFFFFFFFFFFFF:FFFFF,F,FFFFFFFFFFFFFFFFFFFFFFFFFFFFFFFFFFFFF:FFFFFFFFFFFFFFFFFFFFFFFFFFFF:FFFFFF
@A00881:241:HJW2NDRXX:1:2133:30852:4664 2:N:0:CGAGAGAA+GATTGGAG
GGTAGCGGACTACGGGGGTATCTAATCCTGTTTGCTCCCCACGCTTTCGTGTATGAGCGTCAGTGGCCTCCCAGGGGGCTGCCTTCGCCTTCGGTGTTCTTCCACATATCTACGCATTTCACTGCTACACGTGGAATTCCACCCCCCTCTGAGACACTCTAGTCCGACAGTCACATAGGACCCTCCCAGGTTAAGCCCGGGGATTTCACCTCTGTCTTATCGAACCGCCTGCACACCCTTTACGCCCAGT
+
FFFFFFFFFFFFFFFFFFFFFFFFFFFFFFFFFFFFFFFFFFFFFFFFFFFFFFFFFFFFFFFFFFFFFFFFFFFFFFFFFFFFFFFFFFFFFFFFFFFFFFFFFFFFFFFFFFFFFFFFFFFFFFF::FFFFFFFFFFFFFFFFFFFFFFFF:FFFFFFFFFFFFFFFF:FFFFFF:FFFFFFFFFFFFFFFFF,FF:FF:FFFFFFFFF,FF:FFFFFFFFFFFFFFF,FFFFFFFFFFFFFFFFFFF
@A00881:241:HJW2NDRXX:1:2133:10321:5149 2:N:0:CGAGAGAA+GATTGGAG
GGTAGCGGACTACATGGGTATCTAATCCTATTTGCTCCCCACGCTTTCGTGCCTCAGCGTCAGTAATGGCCCAGCAAGCCGCCTTCGCCACTGGTGTTCCTTCTAATATCTACGCATTTAACCGCTACACTAGAAATTCCACTTGCCTCTACCGCACTCAAGTCTACCAGTTTCTAAAACGAACCGAGGTTAAGCCTCGGGCTTTTATCTTAGACTTAATCAACCGCCTACGCACCCTTTACGCCCAATA
+
FF,:FFFFFFFF,FFFFF,,FFF,F:F:F,FFFFFFFFFFFFFFFFF:FFFFFFF,FFFFFFF:F:FFFFFF:FFFFFFFFFFFFFF:FFFFFFFFFFFFFFF,FF:FFFFFFFFFF:F:F:FF,,:,:F:F::,FFFFF::FFFFF,,FF,F,FFFFFFFF:FFFFFFF:FF:FFF,:,F:F:F:FFFFFF:FFFFFFFF,F,F,F,F:F,,:F:FF,F,F,,:FFFFFFFF::FFFFFFFFFFFF,F,
@A00881:241:HJW2NDRXX:1:2133:30373:5525 2:N:0:CGAGAGAA+GATTGGAG
GGTAGCGGACTACACGGGTATCTAATCCTGTTCGATACCCACGCTTTCGTGCTTCAGCGTCAGTTGGGCGCCGGTGCGCTGCCTTCGCAATCGGAGTTCTGCGTGATATCTATGCATTTCACCGCTACACCACGCATTCCGCGCACTTCTCGCCCACTCAAGCGCCCCAGTTTCAACGGCGGCGGAAGGTTGAGCCCCCCGGTTTGACCGCTGACTTGAGGCGCCGCCTACGCACCCTTTCAACCCAATA
+
FFFFFFFFFFFFFFFFFFFFFFFFFFFFFFFFFFFFFFFFFFFFFFFFFFFFFFFFFFFFFFFFF:FFFFFFFFFFFFFFFFFFFFFFFFFFFFFFFFFFFFFFFFFFF:FFFFFFFFFFFFFFFFFFFFFFFFFFFFFFFFFFFFFFFFFFFFFFFFFFFFF:FFFFFFFFFFFFFFFFFFFFFFFF:::FFFFFFFFFFFFF,FFFFFFF:FFFFFFFFFFFFFF::F:FFFFFFF,F::F:FFF:FF
@A00881:241:HJW2NDRXX:1:2133:27181:5572 2:N:0:CGAGAGAA+GATTGGAG
GGTAGCGGACTACTCGGGTATCTAATCCTGTTTGCTCCCCACGCTTTCGCGCCTCAGCGTCAGTTGTCGTCCAGCAAGCCGCCTTCGCCACTGGTGTTCCTCCTAATATCTACGCATTTCACCGCTACACTAGGAATTCCGCTTGCCTCTCCGATACTCAAGGACTACAGTTTCAAATGCAGCCCCGGGGTTGAGCCCCGGTATTTCACATCTGACTTGCCGTTCCGCCTACACGCCCTTTACACCCAGT
+
FF:FFFFFFFFFFFFFFFFFFFFFFFFFFFFFFFFF:FFFFFFFFFFF:FFFFFFFFFFFFFFFFFFFFFFFFFFFFFFFFFFFFF:FFFFFFFFFFFFFFFFFFFFF,FFFFFFFFFFFFFFFFFFFFFFFFF:F:FFFFFFFFFFFFFFFFFFFFFFFFFFFF:FFFFFF:FF::F:FFFFFF:FF:FFF:FFFFFFFF,FF:FFFF::FF:FFFFFF,FFFFFFFFFFFF:FFFF,F:FFFFFFFFF
@A00881:241:HJW2NDRXX:1:2133:28140:6010 2:N:0:CGAGAGAA+GATTGGAG
GGTAGCGGACTACTGGGGTATCTAATCCTGTTTGCTCCCCACGCTTTCGCGCCTCAGCGTCAGTTGTCGTCCAGCAAGCCGCCTTCGCCACTGGTGTTCCTCCTAATATCTACGCATTTCACCGCTACACTAGGAATTCCGCTTGCCTCTCCGATACTCAAGGACTACAGTTTCAAATGCAGCCCCGGGGTTGAGCCCCGGTATTTCACATCTGACTTGCAGTTCCGCCTACACGCCCTTTACACCCAGT
+
FFFFFFFFFFFFFFFFFFFFFFFFFFFFFFFFFFFFFFFFFFFFFFFFFFFFFFFFFFFFFFFFFFFFFFFFFFFFFFFFFFFFFFFFFFFFFFFFFFFFFFFFFFFF:FFFFFFFFFFFFFFFFF:FFFFFFFFFFFFFFFFFFFFFFFFFFFFFFF:FFFFFFFFFFFFFFFFFFFF:FFFFFFF:FF:FFFFFFFFFFF:FFFFFFFF:FF,FFFFF:,FFFFFFF,FFFFFFFFF,FF:FFFFFF:
@A00881:241:HJW2NDRXX:1:2133:22535:6042 2:N:0:CGAGAGAA+GATTGGAG
GGTAGCGGACTACCAGGGTATCTAATCCTGTTTGATCCCCACGCTTTCGTGCTTCAGCGTCAGTTGTCGTCCAGCAAGCCGCCTTCGCCACTGGTGTTCCTCCGTATATCTACGCATTTCACCGCTACACACGGAATTCCGCTTGCCTCTCCGATACTCAAGACAGACAGTTTCAAATGCAGTTTCCGGGTTGAGCCCGGCGATTTCACATCTGACTTGCCTGCCCGCCTACGCGCCCTTTACACCCAGT
+
FFFFFFFFFFFFFFFFFFFFFFF:FFFFFF:FFFFFFFFFFFFFFFFFFFFFFFFFFFFFFFFFFFFFFFFFFFFFFFFFFFFFFFFFFFFFFFFFFFFFFFFFF:FFFFFFFFFFFFFFFFFFFFFFFFFFFFFFFFFFFFFFFFFFFFFFFFFFFFFFFFFFFFFF::FFFFF::FFFFFFFFFFFFFFFFFFFFFFF,FFFFFF:FFFFFFFFFFFFFFFFFFFFFFFFFFFFFFFFFFFFFFFFFF
@A00881:241:HJW2NDRXX:1:2133:31448:6167 2:N:0:CGAGAGAA+GATTGGAG
GGTAGCGGACTACCTGGGTATCTAATCCTGTTCGATACCCACGCTTTCGTGCATGAGCGTCAGTTGGGCGCCGGTATGCTGCCTTCGCAATCGGGGTTCTGCGTGATATCTATGCATTTCACCGCTACACCACGCATTCCGCATCCTTCTCGCCCACTCGAGACTCCCAGTTTCAACGGCTGGGCGGGGTTGAGCCCCGCGATTTTACCGCTGACTTGGAAGTCCGCCTGCGCACCCTTTAAACCCAATA
+
FF,:FFFF,FFF:FFFFFFFFFFFFF,FFFFF,FFFFFF:FFF,FFFFFFFF,FFFFFFF::FFFFFFFFFFFFF:FFFFFFFFFFFFFF::FFFFFFFFFFF:FFF:FFFF,F:F:FFFFFFFFFFFFFFFFFF,::FFFFF:,::F:FFFF,FF:FF:FFFFFFFFFFFFFFFF,F::FFFF:FFFFF:FFFFFFFFFFFF,FFFF:FFFFF,FFF:F,:,FFFF:FFF,:FFFF:F,FF:FFF:,FF
@A00881:241:HJW2NDRXX:1:2133:27317:6809 2:N:0:CGAGAGAA+GATTGGAG
GGTAGCGGACTACCGGGGTATCTAATCCTGTTTGCTCCCCACGCTTTCGAGCCTCAGCGTCAGTAAAAGCCCAGCAAGCCGCCTTCGCCACCGGTGTTCCTCCAAATATCTACGCATTTCACCGCTACACTTGGAATTCCGCTTGCCTCTGCTTCACTCAAGAAAAACAGTTTCAAAAGCAGGTTATGGGTTAAGCCCATAATTTTCACTTCTGACTTGCTTTCCCGCCTGCACTCCCTTTACACCCAGT
+
FFFFFFFFFFFFFFFFFFFFFFFFFFFFFFFFFFFFFFFFFFFFFFFFFFFFFFFFFFFFFFF:FFFFFFFFFFFFFFFFFFFFFFFFFFF:FFFF:FFFFFFFF:FFFFFFFFFFFFFFFFFFFFFFFFFFFFFFFFFFFFFFFFFFFFF,,FFFFFFFFFFFFFFFFFFFFFFFFFFFFFFFFFFFFFFF,,FFFF:FFFFFFFFFFFFFF:FFFFFFFFFFFFFFFF:F::FFFFFFFFFFF,FFFF
@A00881:241:HJW2NDRXX:1:2133:27389:7592 2:N:0:CGAGAGAA+GATTGGAG
GGTAGCGGACTACTTGGGTATCTAATCCTGTTCGATACCCACGCTTTCGTGCTTCAGCGTCAGTTGGGCGCCGGTGCGCTGCCTTCGCAATCGGAGTTCTGCGTGATATCTATGCATTTCACCGCTACACCACGCATTCCGCGCACTTCTCGCCCACTCAAGCGCCCCAGTTTCAACGGCGGCGGAAGGTTGAGCCCCCCGGTTTGACCGCTGACTTGAGGCGCCGCCTACGCACCCTTTAAACCCAATA
+
FFFFFFFFFFFFFFFFFFFFFFFFFFFFFFFFFFF,FFFFFFFFFFFFF:FFFFFFFFFFFFF:FFFFFFFFFFFFFFFFFFFFFFFFFF:FFFFFFFFFFFF:FFFFFFFFFFF,FFFFFFFFFF:FFFFFFF:::FFFFFFFFF:FFFFFFFFFFFF:FFFFFFFFFF:F:FFFFFFFFFFFFFFFFFFFFFFFFFFF:FFFFFFFFFFFFFFFFFFFFFFFFFFFF:FFFFFFFFFFFFFFFFFFFF
@A00881:241:HJW2NDRXX:1:2133:31873:7842 2:N:0:CGAGAGAA+GATTGGAG
GGTAGCGGACTACAAGGGTATCTAATCCTGTTTGCTCCCCACACTTTCGTGCCTCAACGTCAGTTTCTGTCCAGAAAGTCGCCTTCGCCACTGGTGTTCCTCCTAATATCTACGCATTTCACCGCTACACTAGACATTCCACTTTCCTCTCCAGTACTCAAGAACTGCAGTCTTAGTAGCAATTCCAAAGTTGAGCCTTGGCATTTCACTACTAACTTACAATCCCGTCTACGCACCCTTTCAACCCAAT
+
FF,,FFFFFFFFFFFFFFF:FFFFF:FFFFFFFFFFFFFFFFF:FFFFFFFFFFFFFFFFFFF,FFFFFFFFFFFFFFFFFFFFFF:FFFFFFFFFFFFFFFFFFFFFFFFF:FFFFFFFFFFFFFFFFFFFFF,,FFFFF:FFFF:FFFF:FFFFFFFF:FFFFFFFF:,FFFFFFFFFFFFFF:FFFFFF:FFFFFFFFFFFF:FFFF::FFFFFFFFFFFFFF:FFFFFFFFFFFFFF,,:FFFF,F
@A00881:241:HJW2NDRXX:1:2133:19316:7983 2:N:0:CGAGAGAA+GATTGGAG
GGTAGCGGACTACATGGGTATCTAATCCTGTTTGCTCCCCACGCTTTCGTGCCTCAGTGTCAGTTACAGTCCAGCAGATCGCCTTCGCCGCCGGTGTTCTTCCCAATATCTACGCATTCCACCGCTACACTGGGAATTCCATCTGCCCCTCCTGCACTCAAGTTTTGCAGTTTTAGTAGGAGTTCCGAAGTTGAGCCCCGGGATTACGCTACTAACTTGCAAGACCACCTACGCACCCTTTACGCCCAGT
+
FF,,FFFFFFFFFFFFFFFFFFF:FFFFFFF:FFFFF:FFFFFFFFFFFFFFFFFFF:FFFFFFFF,FFFFFFFFFFFFFFFFFFFFFFFFFFFFFFFFFFFFFF,FFFFFFFFFFFFFF:FFFFFF,FFFFFFF,FFFFFFFFFFFFFFFF:FF:FFFFFFF,F:FFFFFFFFFFFFF,FFFFF,FFFFFF::F::FFFFFFFFFFFF:FFF:F:FFFFF:,FFFFFFFFFFFF:FF,F,FFFFFFFFF
@A00881:241:HJW2NDRXX:1:2133:14724:8140 2:N:0:CGAGAGAA+GATTGGAG
GGTAGCGGACTACTCGGGTATCTAATCCTGTTTGCTCCCCACGCTTTCGTGCCTCAGTGTCAGTACCAGTCCAGTAAGCCGCCTTCGCCACTGGTGTTCCTCCTAATATCTACGCAGTTCACCGCTACACTAGGAATTCCGCTTACCTCTCCTGTACTCCAGCCTGACAGTTTCAAAAGCAGTCCGCGGGGTTGAGCCCCGGGTTTTCACTTCTGACTTGCCATGCCACCTACGCACCCTTTACACCCCG
+
FF:FFFFF:FFFFFFFFFFFFFFF:FFF,FFF:FFFFFFFFFFFF::FFFFFFFFFFFFFFFFFFFFFFFFFFFFFFFFFFFF,FFFFFFFFFF:F,FFFFFFFFFFFFFF:FFFF,:FFFFFFFFFFFF:,FFF,FFFFFF:FFF:FFFFF,FF,FFFFF:F:FF,F:,,:,:,F:F:FFFF:FF:F:F:::FFFFFFF:FFF:F:FFF,FFFFFF,FFFFFFFFFFFFFFFF::FFF:FF,FFFF,,F
@A00881:241:HJW2NDRXX:1:2133:24487:8547 2:N:0:CGAGAGAA+GATTGGAG
GGTAGCGGACTACATGGGTATCTAATCCTGTTTGCTCCCCACGCTTTCGTGCCTCAGTGTCAGTTACAGTCCAGTGAACCGCCTTCGCCGCTGGTGTTCTTCCCAATATCTACGCATTCCACCGCTACACTGGGAATTCCGTTCACCCCTCCTGCACTCAAGCCCAGCAGTTTTAGTAGTAGTCCCGAAGTTAAGCCCCGGGCTTACGCTACTAACTTGCCAAACCACCTACGCACCCTTTACGCCCAGT
+
FF:FFFFFFFFFFFFFFF::FFF:FFFFFFFFFFFFFFFFFFFFFF:FFFFFFFFFFFFFFFFFFFFFF:FFFFFFFFFFFFFF:FFFFFFFFFFFFFF:FFFFFFFFFFF,FFFFFFFFFF:FFFFFFFFFFF::FFFFFF:FFFFFFF:FFFFFFFFFFFFFF:FFFFFFFFF:F,FFFFFFFFFFFFFFF:FFFFFFFFFFFFFFF,F,F,,FFF:FFF,FFF,FFFFFFF:FFFFFFFFFFFF:FF
@A00881:241:HJW2NDRXX:1:2133:14968:8656 2:N:0:CGAGAGAA+GATTGGAG
GGTAGCGGACTACATGGGTATCTAATCCTGTTTGCTCCCCACGCTTTCGAGCCTCAGTGTCAGTTGCAGTCCAGTAAACCGCCTTCGCCTCCGGTGTTCTTCCTAATATCTACGCATTTCACCGCTACACTAGGAATTCCGTCTACCCCTCCTGCACTCTAGTAACCCAGTATTAAATGCAATTCCAAAGTTGAGCCTTGGGCTTCCACATTTAACTTAAATCACCACCTACGCTCCCTTTACGCCCAGT
+
FFFFFFFFFFFFFFFFFFFFFFFFFFFFFFFFFFFFFFFFFFFFFFFFFFFFFFFFFFFFFFFFFFFFFFFFFFFFFFFFFFFFFFFFFFFFFFFFFFFFFFFFFFF:FFFFF:FFFFFFFFFFFFFFFFFFFFF:FFFFFFFFFFFFFFF:FFFFFFFFFFF,FFFFFFFFFFFFFFFFF:FFFF:FFFFFFFFFFFFFFFFFFFFFFF:FFFFFFFFF:FFFFFF:FF:FF:F:FFFFFFF:FFFFF:
@A00881:241:HJW2NDRXX:1:2133:28899:8797 2:N:0:CGAGAGAA+GATTGGAG
GGTAGCGGACTACCAGGGTATCTAATCCTGTTTGCTCCCCACGCTTTCGTGCCTCAGTGTCAGTTACAGTCCAGTGAACCGCCTTCGCCGCTGGTGTTCCTCCTAATATCTACGCATTCCACCGCTACACTAGGAATTCCGCTTTCCTCTCCATCACTCAAGCACGACAGTTTTAAAAGCAGTTCCGAGGTTAAGCCTCGGGATTTCACTCCTAACTTGTCGCGCCGCCTACGCTCCCTTTACGCCCAGT
+
FFFFFFFFFFFFFFFFFFFFFFFFFFFFFFFFFF:FFFFFFFFFFFFFFFFFFFFFFFFFFFFFFFFFFFFFFFFFFFFFFFFFFFFFFFFFFFFFFFFFFFFFF:FFFFFFFFFFFFFF:FFFFFFFFFFFFFFFFFFFFFFFFFFFFFFFFFFFFFFFFFFFFFFFFFFFFFF:FFFFFFFFFFFFFFFFFFFFFFFFFFF:FFFFFFFFFF:FFFFFFFFFFF:FFFFF:FFFFFF:FFFFFFFFFF
@A00881:241:HJW2NDRXX:1:2133:25590:8860 2:N:0:CGAGAGAA+GATTGGAG
GGTAGCGGGACTACAGGGGTATCTAATCCTGTTTGCTACCCATGCTTTCGAGCCTCAGCGTCAGTTGGTGCCCAGTAGGCCGCCTTCGCCACTGGTGTTCCTCCCGATATCTACGCATTCCACCGCTACACCGGGAATTCCGCCTACCTCTGCACTACTCAAGACCGACAGTTTTGAAAGCAGTTCATGGGTTGAGCCCATACCTTTCACTTCCAACTTGTCAGCCCGCCTGCGCTCCCTTTACACCCAG
+
FFFFFFFFFFFFFFFFFFFFFFFFFFFFFFFFFFFFFFFFFFFFFFFFFFFFFFFFFFFFFFFFFFFFFFFFFFFF,FFFFFFFFFFFFFFFFFFFFFFFFFFFFFFFFFFFFFFFFFFFFFFFFFFFFFFFFFFFFFFFFFFFFFFFFFFFFFFF,FFFFFFFFFFFFFFFFFFFFFFFFFFFFF:FFFFFFFFFFFFF:FFFFFFFF:FFFFFFFFFFFFFFFF:FFFFFFFFFF:FF,FFFFFFFFF
@A00881:241:HJW2NDRXX:1:2133:26205:9549 2:N:0:CGAGAGAA+GATTGGAG
GGTAGCGGACTACGAGGGTATCTAATCCTGTTTGCTCCCCACGCTTTCGAGCCTCAGCGTCAGTAAAAGCCCAGCAAGCCGCCTTCGCCACCGGTGTTCCTCCAAATATCTACGCATTTCACCGCTACACTTGGAATTCCGCTTGCCTCTGCTTCACTCAAGAAAAACAGTTTCAAAAGCAGGTTATGGGTTAAGCCCATAATTTTCACTTCTGACTTGCCTTCCCGCCTGCACTCCCTTTACACCCAGT
+
FFF:FFFFFFFFFFFFFFFFFFFFFFFFFFFFFFFFFFFFFFFFFFFFFFFFFFFFFFFFFFFFFFFFFFFFFFFFFFFFFFFFFFFFF:FFFFFFFFFFFFFFFFFFFFFFFFFF:FFFFFFFFFFFFFFFFFFFFFFFFFFFFFFFFFFFFFFFFFFFFFF:F:FFFFF::FFFFFFFFFFFFFFFFFFFF:FFFFFFFFFFFFFFFFFFFF,FFFFFFF,FFFFFFFF:,FFFFFFFF,FFFFFFFF
@A00881:241:HJW2NDRXX:1:2133:11605:9596 2:N:0:CGAGAGAA+GATTGGAG
GGTAGCGGACTACTCGGGTATCTAATCCTGTTTGATACCCACACTTTCGAGCATCAGCGTCAGTTACAGTCCAGTAAGCTGCCTTCGCAATCGGAGTTCTTCGTGATATCTAAGCATTTCACCGCTACACCACGAATTCCGCCTACCTCTGCTGCACTCAAGACTACCAGTATCAACTGCAATTTTACGGTTGAGCCGCTAACTTTCACAACTGACTTAATAATCCGCCTACGCTCCCTTTAAACCCAAT
+
FF:,FFFFFFFFFFFFFFFFFFF::FFFFFFFFF:F,F:FFFFFFFFFFFFF,FFFFFFFFFF:FFFFFF:FFF:FFFFFF:FFFFFFFFFFFFFFFFFF,FFFFFFFFF:FFFF,F:FF,FFFFFFFFFFFFFFFFFFFFFFFFFFFFFFFFFFFFFFF,FFFFFFF:FFFFFF:FFFFFFFFFFF:FFFFFFFFFFF,,FFFFF:F,F,FF:FFFFFFF:FFFF,FFFFFF:FFFF:FF:F:FF:F:F
@A00881:241:HJW2NDRXX:1:2133:22037:9815 2:N:0:CGAGAGAA+GATTGGAG
GGTAGCGGACTACATGGGTATCTAATCCTGTTTGCTCCCCACGCTCTCGCGCCTCAGCGTCAGTTGTCGTCCAGCAATCCGCCTTCGCCACTGGTGTTCTTCCGTATATCTACGCATTTCACCGCTCCACACGGAATTCCGATTGCCTCTCCGATACTCAAGACCGGCAGTTTCAAATGCAGGCTCTGGGTTAAGCCCATAGTTTTCACATCTGACTTGTCAGCCCGCCTACGCGCCCTTTACACCCAGT
+
FFFFFFFFFFFFFFFFFFFFFFFFFFFFFFFFFFFFFF:FFFFFFFFFFFFFFFFFFFFFFFFFFFFFFFFFFFFF:FFFFFFFFFFFF:FFFFFFFFF,FFFFFF:FFFF,FFFFFFFF:FFFFF,FFF,FF:F,:F:FFFFFFFFFFFFFF,FFFFFFFFFFFFFF:F:F:FFFFFFFF:FFF:FFFFFFF:FF:FF,,FF::FF:FFFFFFFFFFFFF:FFFFFFFFFFFFFFFFFFFFFFFFFFFF
@A00881:241:HJW2NDRXX:1:2133:32759:9940 2:N:0:CGAGAGAA+GATTGGAG
GGTAGCGGACTACCAGGGTATCTAATCCTGTTCGATACCCACGCTTTCGTGCTTCAGCGTCAGTTGGGCGCCGGTATGCTGCCTTCGCAATCGGAGTTCTGCGGGATATCTATGCATTTCACCGCTACACCTCGCATTCCGCATACTTCTCGCCCACTCAAGAACGACAGTTTCAACGGGTCGACGGGGTTGAGACCCGAATTTTTACCGCTGACTTGGCTTCCCGCCTGCGCACCCTTTAAACCCAATA
+
FF:,FFFF::FFFF:FFF:FFFF,FF,FFFF,FFFFFFFFFFF:FFFFF:FFFFFFFFFF::F:FFFFFFF:FFFFFFFFF,F:FFFFF,F:FF,:FF::F:F,F:,,F,F:FFFFF:FF,F,F,:FF,FFF,F::F,F:FFFFF:FFF:FFF,,,FF,F,F:,,F,::F,FFF:F:FF,FFFF::,FF:FFFF:FF,F,,FFFFF::,FFFF:,FFFF,FFFF,FFFF::FFF:F:FFF:,::F:F,FF
@A00881:241:HJW2NDRXX:1:2133:23384:10019 2:N:0:CGAGAGAA+GATTGGAG
GGTAGCGGACTACGAGGGTATCTAATCCTGTTTGCTCCCCACGCTTTCGAGCCTCAGCGTCAGTAAAAGCCCAGTAAGCCGCCTTCGCCACCGATGTTCCTCCTAATATCTACGCATTTCACCGCTACACTAGGAATTCCGCTTACCTCTACTTCACTCAAGAACTACAGTTTCAAATGCACGTTACGGGTTGAGCCCATACATTTCACATCTGACTTGCTGTCCCGCCTGCGCTCCCTTTACACCCAGT
+
FFFFFFFFFFFFFFFFFFFFFFFFFFFFFFFFFFFFFFFFFFFFFFFFFFFFFFFFFFFFFFFFFFFFFFFFFFFFFFFFFFFFFFFFFFFFFFFFFFFFFFFFFFFFFFFFFFFFFFFFFFFFFFFFFFFFFFFFFFFFFFFFFFFFFFFFFFFFFFFFFFF:FFFFFF,FFF:FFFFFFFFFFFFFFFFFFFFFFFFFFFFFFFFFFFFFF:FFFFFFFFFFFFFFFFFF::FFFFFFFFFFFFF:FF
@A00881:241:HJW2NDRXX:1:2133:31783:10254 2:N:0:CGAGAGAA+GATTGGAG
[truncated: 55,935,802 more chars]
