# Supplementary material for: Environmental enrichment changes rabbits’ behavior, serum hormone level and further affects cecal microbiota
Source: PeerJ. 2022 Mar 9;10:e13068. doi: 10.7717/peerj.13068 (PMC8917805; doi:10.7717/peerj.13068)
Supplement: Supplemental Information 10 [file peerj-10-13068-s010.gz]

Archive with 1 entries (1 files):
- FDMP20H000700-1a_L1_FKDO202078136-1A.raw_1.fq
