# Supplementary material for: Environmental enrichment changes rabbits’ behavior, serum hormone level and further affects cecal microbiota
Source: PeerJ. 2022 Mar 9;10:e13068. doi: 10.7717/peerj.13068 (PMC8917805; doi:10.7717/peerj.13068)
Supplement: Supplemental Information 10 [file peerj-10-13068-s010.gz › FDMP20H000700-1a_L1_FKDO202078136-1A.raw_1.fq]

@A00881:241:HJW2NDRXX:1:2101:16966:13088 1:N:0:CGAGAGAA+GATTGGAG
TAGCTTCCTATGGGGGGCAGCAGTGAGGAATATTGGTCAATGGGCGGGAGCCTGAACCAGCCAAGTCGCGTGAGGGAAGACGGCCCTATGGGTTGTAACCCTCTTTTGCCGGGGAGCAAAGCGCCGCACGTGTGCGGTCTGGAGAGTACCCGGAGAAAAAGCATCGGCTAACTCCGTGCCAGCAACCGCGGTAATACGGAGGATGCGAGCGTTATCCGGATTTATTGGGTTTAAAGGGTGCGTAGGCGGT
+
F:FFFFFF:FFFFFFFFFFFFFFFFFFFFFFFFFFF:FFFFFFFFFFFFFFFFF,,FFFFFFFFFFFFFFFFFFFFFFFFFFFFFF:FFFFFFFFFFFFFFFFFFFFFFFFFFFFFFFFFFFFFFFFFFFFFFFFFFF:FFFFFFFFFFFFFFFFFF:FFFFFFF:FFFFF:FFFFFFF:F:FFFFFFFFFF,FFFF:F:FFF:FF,:FFFF,,:FFF:F,FFFFFF:F:F:FF,FFF,:F,::,,FFFF
@A00881:241:HJW2NDRXX:1:2101:13422:28056 1:N:0:CGAGAGAA+GATTGGAG
TAGCTTCCTACGGGGGGCAGCAGTGGGGAATATTGCACAATGGGCGCAAGCCTGATGCAGCGATGCCGCGTGAGGGAAGAAGGTTTTCGGATTGTAAACCTCTGTCTTCGGGGACGAATAATGACGGTACCCGAGGAGGAAGCTCCGGCTAACTACGTGCCAGCAGCCGCGGTAATACGGAGGGAGCAAGCGGTATCCGGACTTACTGGGTGTAAAGGGAGTGTAGGCGGGATTGCAAGTCAGATGTGTC
+
,FF:FFF:FF,FFFFF:F,FF:FFFFFFFFFFFF:F,F::FFFFFFF:FFF,FF:FFFFFFF:FF::F:FFFFF,F,FFFFFF:FFFFFF:FFFFFF,F:FFFFFFFFFFFFFFFF:FF,FF:F:FFFFFFFFFFFFFFF,FFF:FFFFFFFFFFFFFFFFFFF:FFFFFFF:F::F,,,,FFFF:::FFFF,F,F:F:FF,FFF:FFFF,:F,F,F,F::FF,F:FF:FFF:,:::F:F:::FF:,:,,
@A00881:241:HJW2NDRXX:1:2101:27624:31140 1:N:0:CGAGAGAA+GATTGGAG
TAGCTTCCTATGGGGGGCAGCAGTGGGGAATATTGGGCAATGGGCGCAAGCCTGACCCAGCGACGCCGCGTGAAGGAAGAAGGTCTTCGGATTGTAAACTTTGGTACTCAGGGACGAATTTATGACGGTACCTGAGGTTAAGCCACGGCTAACTACGTGCCAGCAGCCGCGGTAATCCGTAGGTGGCGAGCGTTATCCGGAATTAATGGGTGTAAAGGGTGTGTAGGCGGGGATGCAAGTCAGATGTGAA
+
:,FFFFFFFF:FFFFFFFFFFFFFFFFFF:FFFFFFFFFFFFFFFFFFFFFFFF:FFFFFFFFFFFFFFFFFFFF:FFFF:FFFFFFFFFFFFFFFFFFFF:F:FFFFFFFFFFFFFFFFFFFFFFFFFF:FFF:::FFFFF:FFFF:FF::FF,FF,FFF,,FF:FFF,FFF:F:,,FFFFFFF,F,FFFFF:FFFFFFFFFFF,FFF,FFFFF,FFFFF:FFFFFFF:FFFFF,F,,,,FF:,,FF:F
@A00881:241:HJW2NDRXX:1:2101:2383:32800 1:N:0:CGAGAGAA+GATTGGAG
TAGCTTCCTATGGGGGGCACCAGTGGGGAATATTGGGCAATGGAGGCAACTCTGACCCAGCAACGCCGCGTGAGCGATGAAGGTCTTCGGATTGTAAAGCTCTTTAAGTGGGGACGAAGAAAGTGACTGTACCCACAGAATAAGCCTCGGCTCACTACGTGCCAGCAGCCGCGGTAATACGTAGGAGGCAAGCGTTATCCGGAATGACTGGGCGTAAAGGGTGCGTAGGTGGTTTGGCAAGTTAGTAGCG
+
FFFFFFFF:F,FFFFFFFFFFFFFFFFFFFFFFFFFFF:FFFFFFFFFFFFFFFFFF:FFFF:FFFFFFFFFFFFFFFFFFFFFFFFFFFFFFFFFFFFFFFFFFFFFFFFFFFFFFFFFFFFFFFFFFFFFFFFFFFF:FFFF:FFFFFFF,F:FF:F:FFFFFFFF:FFFF:FFFFFFFF:FFFFFFF:FFFFFFFF:FFF,:FF:F,FFFF:FFFFFFF:F:FFFFFFFFF:FF:F:FFF,F,FF::
@A00881:241:HJW2NDRXX:1:2101:22670:34147 1:N:0:CGAGAGAA+GATTGGAG
TAGCTTCCTATGGGGGGCAGCAGTGGGGAATATTGCACAATGGGGGAAACCCTGATGCAGCGACGCCGCGTGAGTGAAGAAGTATTTCGGTATGTAAAGCTCTATAAGCAGGGAAGAAGATGACGGTACCTGACAAAGAATCCCAGGCTAACTACGTGCCAGCAGCCGCGGTAATACCTACGGGGCAAGCGAAATCCTCATTTAAAGGGTGAAATCGGAGAGAAGATGGCTTGGCACTCCAGATCTCTCA
+
F,:,FFFFFFFFFFF,FFFFFFFFFFFFFFF,FFFFFFFFFFFFFFFFFFFFFFFF,FFFF:FFFFFFFFFFFFFFFFFFFF:FFFFFFF::,FFFFFFFFFFFF,:::FF:FFFFFFFF:F,F,FF,:FFFFF,F:,,,,F,F,F,FF,:FFF::FF,F:,FF:,,FF,,,FFFF,,FF,F:F,FF:,,FF,::FF,,,F,F:,,FF,,:,,F,,FF::FF:,F,F:,,,FF:F:F,FFFFF,FF::FF
@A00881:241:HJW2NDRXX:1:2102:12590:3192 1:N:0:CGAGAGAA+GATTGGAG
TAGCTTCCTATGGGGGGCAGCAGTGGGGAATATTGCACAATGGGGGGAACCCTGATGCAGCGACGCCGCGTGGGTGAAGAAGTATTTCGGTATGTAAAGCCCTATCAGCAGGGAAGAAGATGACGGTACCTGAGTAAGAAGCCCCGGCTAACTACGTGCCAGCAGCCGCGGTAATACGTAGGGGGCGAGCGTTATCCGGATTTACTGGGTGTAAAGGGAGCTTATACGGCTTGTCAAGTCTGGAGTGAAA
+
FFFFFFFFF:FFFFFFFFFFFFFFFFFFFFFFFFFFFFFFFFFFFFFFFFF,FF:FFFFFF:FFFFFFFFFF:FFFFFFF:FFFFFFFFFFFFFFFFFFFF,FFFFFFFFFFFFFFFFF:FFF:FFFFFF::FFFFFF,F,,F,FFF:FFF,:FF:FFFFFFFFFFFFFFFF,F:F:F:FFFFFFFFFFFFFFFFFFFF:FF:FFF,FFFFFFF,FFFFFF,FF:FF,F,:FFFF,F::FF,FFFFF,FF
@A00881:241:HJW2NDRXX:1:2102:5348:13322 1:N:0:CGAGAGAA+GATTGGAG
TAGCTTCCTATGGGATGCAGCAGTGGGGAATATTGGGCAATGGGCGCAAGCCTGACCCAGCAACGCCGCGTGAAGGAAGAAGGCTTTCGGGTTGTAAACTTCTTTTATGAGGGACGAAGGACGTGACGGTACCTCATGAATAAGCCACGGCTAACTACGTGCCAGCAGCCGCGGTAATACGTAGGTGGCGAGCGTTGTCCGGATTTACTGGGTGTAAAGGGCGCGTAGGCGGGTAGGCAAGTCAGATGTG
+
FFFFFFFFFF:FFFFFFFFFFFFFFFFFFFFFFFFFFF:FFFFFFFFFFFFFFFFFFFFFFFFFFFFFFFFFFFFFFFFFFFFFFFFFFFFFFF:FFFFFFFFFFFFFFFFFFFFFFFFFFFFFFFFFFFFFFFFFFFFFFFFFFFFFFFFF,:FFFFFFFFFFFFFF:FF:FFFF,FFF:FFFFFFFFFFFFFFFFFFFFFFFFF:FFFFFFFFFF:,F:F,FFF:FFFFFFF,:F:FFF:F:FFF::F
@A00881:241:HJW2NDRXX:1:2102:1561:20196 1:N:0:CGAGAGAA+GATTGGAG
TAGCTTCCTATGGGGCGCAGCAGTGGGGAATATTGGACAATGGGCGAAAGCCTGACCCAGCAACGCCGCGTGAATGAAGAAGGCCTTCGGGTTGTAAACCTCTTTTACCAGGGACGAAGGACGTGACGGTACCTGGAGAAAAAGCAACGGCTAACTACGTGCCAGCAGCCGCGGTAATACGTAGGTTGCAAGCGTTGTCCGGATTTACTGGGTGTAAAGGGCGTGTAGGCGGAACTGCAAGTCAGATGTG
+
FFFFFFFFFFFFFFFFFFFFFFFFFFFFFFFFFFFFFFFFFFFFFFFFFFFFFFFFFFFFFFF:FFFFFFFF:FFFFFF:FFFFFFFFFFFFFFFFFFF:FFFFFFFFFF::FF,FFFFFFFFFFFFFFFFF,FFFFFFF::FFFFFFFFFFFFFFFFFFFFFFFFFFFFFFFF:,,F:FFF,FF,FF::FFFF:F::F:FFFFFFF:F:,FFF:FF,F,:FFF:FFFFF,FFFFF:,FF:FFF::F,FF
@A00881:241:HJW2NDRXX:1:2102:27706:20384 1:N:0:CGAGAGAA+GATTGGAG
TAGCTTCCTACGGGGGGCAGCAGTGGGGAATATTGCACAATGGGCGAAAGCCTGATGCAGCGATGCCGCGTGAGGGAAGAAGGTTTTCGGATTGTACACCTCTGTCTTCGGGGACGAATAATGACGGTACCCGAGGAGGAAGCTCCGGCTAACTACGTGCCAGCAGCCGCGGTAATACGTAGGGAGCGAGCGTTATCCGGACTTAGTGGGTGTAAAGGGAGTGTAGGCGGGGCGGGAAGTCAGAGGTGAC
+
,FFFFFFFF:FFFFFFFFFFFFFFFFFFFFFFFFFFFFFFFFFFFFFFFFFF,FFFFFFFFFF:FFFFFFFFFFFFFFFFFFF:FFFFFFF:FFFF,FFFFFFFFFFFFFFFFFFFFFFF,FFFFFFFF:FF:FFFFFFF,FF:FFFFFF,FFFFFFFFFFFFF,:FFFFFFFFFFFF:F,FFF::F:F:FF:F,FFF:FF,FFF,FFFFF:F,F:FFF,:F:FFFFF:FF:F,F,,F:F:F:F:F,FF,
@A00881:241:HJW2NDRXX:1:2102:28022:24721 1:N:0:CGAGAGAA+GATTGGAG
TAGCTTCCTACGGGATGCCGCAGTGGGGGATATTGGACAATGGGGGGAACCCTGATACAGCGACGCCCCCTGAGAGAAGAACAATTTCGGTATGTAAACATCAATCAGCATGCAAGAAAGAAATGACGGTACCTGAGTAAGAATACCCGGCAAACTACGAGCCAGCACACGCAGTACTACCTATGGGGCAAGAGTTATCCGGAATTACAGGCAGTCAAGGGAGCGTCGACGGAGACGCAACTATCACGTG
+
,F:F:,F,,,,,::FF,FFFFF,:,:,FFF,,,FFF,F:F,F,FFF,,FFF,F:FF,FFFFFF:,,F,F,F,F,,FF,FFF,,FF:,FF,:F:FFFF:,:::,:,,,FFF:,:F,,FFFF:::F,:,,,FF,:,,FFF::FF,,,,:F:,F,F::FFFF:F:,,FFF:,,,,,,FF,FFF,:F,F,F:F:,,,:F,F,FF,FF,:F,:,,:,:FF,FF,F,FF::F,,F,,FFFF,:F,,,F,F,FF,FF
@A00881:241:HJW2NDRXX:1:2102:24080:30921 1:N:0:CGAGAGAA+GATTGGAG
TAGCTTCCTACGGGATGCAGCAGTGGGGAATATTGGGCAATGGAGGCAACTCTGACCCAGCAACGCCGCGTGAGCGATGATGGTCTTCGGATTGTAAAGCTCTTTAAGTGGGGACGAAGAAAGTGACTGTACCCACAGAATAAGCCTCGGCTAACTACGTGCCAGCAGCCGCGGTAATACGTAGGAGGCACGCGTTATCCGGAATGACTGGGCGGAAAGGGTGCGGAGGTGTTCTTGCAAGTTAGTAGCG
+
F:FF:FFFFFFFFFFFFFFFFFFFFFFFFFFF:FFFF:,F,FFFFFFF,FFFFFFFFFFFFFFFFFFFFFFFFFFFFFFF,FFFFFFFFFFFFFFF,FFFFFFFFFFFFFFFFFFF:FFFF,FFFFFFFFFFFF:FFFFF:FFFFFFFF:FF,F:FFFFFFFFF:F,FFFFFF:F,FFFFFFFF:FFFFF,FF:F:FFFF::F,:FF,FF:FFF,FF,FFFFFF::FFFF:,:FFFFFFFF:F,,FFFFF
@A00881:241:HJW2NDRXX:1:2103:10845:13260 1:N:0:CGAGAGAA+GATTGGAG
TAGCTTCCTACGGGGTGCAGCAGTGGGGAATATTGGGCAATGGGCGAAAGCCTGACCCAGCAACGCCGCGTGAAGGAAGAAGGCCTTCGGGTTGTAAACTTCTTTTATGAGGGACGAAGGACGTGACGGTCCCTCATGAATAAGCCACGGCTAACTACGTGCCAGCAGCCGCGGTCAGACGTAGGTGGCAAGCGTTGTCCGGATTTACTGGGTGTAAAGGGCGCGTAGGCGGGATGGCACGACAGATGTG
+
,FFFFFFFF,FFFFFFFFFFFFFFFFFFF:FFFFFFFF,FFFFFFFFFFFFF:FFFFFFFFF,FFFFFFFF:FFF:FFF,FFFFFFFFFFF:FFFFFFF:FFF,FFFFFFFFF:FFFFFFF:FFFFFFFFFFFFFFFFFFFFFFFFFFFFFF,FFF:FFFFFF:F::F:F,FFF:,F,FFF,FFFFFFF,FF:F,,FFFFFFFFFFFFF,FFF:F::,FFFFFFFFFFFFFFF,F,FFF:,,FF,,,FFF
@A00881:241:HJW2NDRXX:1:2103:6289:18208 1:N:0:CGAGAGAA+GATTGGAG
TAGCTTCCTACGGGATGCAGCAGTGGGGGATATTGCACAATGGGGGGAACCCTGATGCAGCAACGCCGCGTGGGTGAAGGAGTGATTCGTCACGTAAAGCCCTATCGGCAGGGAAGAAAAAAGACGGTACCTGACTAAGAAGCCCCGGCTAACTACGTGCCAGCAGCCGCGGTAATACGTAGGGAGCGAGCGTTATCCGGATTTACTGGGTGTAAAGGGCGTGTAGGCGGGACTGCAAGTCAGAGGTGTA
+
FFFFFFFFFFFFFF:FFFFFFFFFFFFFFFFFFFFFFF:FFFFFFFFFFFFF:FFFFFFFFFFFFFFFFFFFFF:FFFFFFFFFFFFF:FFFFFFF:FFFFFFFFFFFFFFFFFFFFF:F,F:FFFFFFFFF:FFFFFFFFF,FFFFFFFFFFFFFFFFFF:FFFFFFFFFF,F,FFFFF:FFFFFFFFFFF:,FFFFFFFFFFFFFFFF:FF,FF:FFF:,FFFFFF:FFF:FFFF:FFFF:F,FFF,,
@A00881:241:HJW2NDRXX:1:2103:2293:21621 1:N:0:CGAGAGAA+GATTGGAG
TAGCTTCCTATGGGATGCAGCAGTGGGGAATATTGGGCAATGGGCGCAAGCCTGACCCAGCAACGCCGCGTGAAGGAAGAAGGCTTTCGGGTTGTAAACTTCTTTTATGAGGGACGAAGGATGTGACGGTACCTCATGAATAAGCCACGGCTAACTACGTGCCAGCAGCCGCGGTAATACGTAGGTGGCGAGCGTTGTCCGGATTTACTGGGTGTAAAGGGCGCGTAGGCGGGTAGGCAAGTCAGATGTG
+
FFFF:FFF:FFFFFFFFFFFFFFFFFFFFFFFFFFFFFFFFFFFFFFFFFFFFFFFFFFFFFFFFFFFFFFFFFFFFFFFFFFFFFFFFFFFFFFFFFFF:FFFFFFFFFFFFFFFFFFFFFFFFFFFFFF:FFFFFFFFFFFFFFFFFFFF,FFFFFFFFFFFFFFFFFFFFFF:FFFFFF,FFF:FFFFFFFFFFFFFFFFFFFF,FFFFFFFFFFFFFF:F:F:FF:FFFFFFF:FFFF:::F:,FF
@A00881:241:HJW2NDRXX:1:2103:1407:22936 1:N:0:CGAGAGAA+GATTGGAG
TAGCTTCCTATGGGGTGCAGCAGTGGGGGATATTGCACAATGGGGGGAACCCTGATGCAGCAACGCCGCGTGAGGGAAGAAGGTTTTCGGATTGTAAACCTCTGTTTTCAGTGAAGAAGAATGACGGTAGCTGAAGAGGAAGCCACTGCTAACTACGTGACAGCAGCAGCGGTAATACGTAGTAGGCCAGCGTTATCCGGACTGAGTGGGCGTAAAGTGTGCGTAGGTGGTTTGGCAAGTTGGTAGCGTA
+
::F:FF:F:FFFFFFFF:FF:FFF:FFFFF,F,F:F:F:FFFFFFFFF,FF,:F:FFFFFFFF:F:FF,FFF,FFFFF::F:::F:FFFFFFFFFF:,F:FFF:F:F::FFFFFFF,FF,FF:F,FFFFFFFFFF:F,::FFF:FF,F,FF,FFFFFFF,,FF:F:,:FFFFF:F:,F:FF:::FF,,,:FFFFFF,FFFF::FF,F,F,FFFF,:F,FFF,F,F:F:FFFF::,F::F::,F,:,,:::
@A00881:241:HJW2NDRXX:1:2103:17201:30123 1:N:0:CGAGAGAA+GATTGGAG
TAGCTTCCTATGGGACGCAGCAGTGGGGAATATTGGGCAATGGAGGCAACTCTGACCCAGCAACGCCGCGTGAGCGATGAAGGTCTTCGGATTGTAAAGCTCTTTAAGTGGGGACGAAGAAAGTGACTGTACCCACAGAATAAGCTCCGGCTAACTACGTGCCAGCAGCCGCGGTAATACGTAGGGAGCAAGCGTTATCCGGAATGACTGGGCGTAAAGGGTGCGTAGGTGGTTTGGCAAGTTGGTAGCG
+
FFFFFFFFFFFFFFFFFF:FFFF,FFFFFFFFFFFFF:F,FFFFFFFFFFFFFFFFFF:FFFFFFFFFFFFFFFFFFFFFFFFFFFFFFF:,FFFFFFFF:FF,FFFFFFFFFFFFFFFF:,FFFF:F:FFFFFFFF:F,FFFF::FFFFF,:FFF:FFFFFF:FFF:FFFFFFFF:F:FFFF:FFF:FFFFF:FFF:::F::F::,FF:FF::F::::F:FFF:F:F:F,FFFFFFF:,F:FFFF:F::
@A00881:241:HJW2NDRXX:1:2103:20853:30718 1:N:0:CGAGAGAA+GATTGGAG
TAGCTTCCTATGGGGTGCAGCAGTGGGGAATATTGCGCAATGGGGGCAACCCTGACGCAGCAACGCCGCGTGAAGGATGAAGGTTTTCGGATTGTAAACTTCTTTTGTCAAGGACGAAGGATGTGACGGTACTTGACGAATAAGCCACGGCTAACTACGTGCCAGCAGCCGCGGTAATACGTAGGTGGCAAGCGTTGTCCGGATTTACTGGGTGTAAAGGGCGAGTAGGCGGTAGGGCAAGTCAGATGTG
+
FFFFFFFFFFFFFFFFFFFFFFFFFFFFF:F:FFFFFFFFFFFFFFFFFFFFFF:FFFFFFFFFFFFFFFFFFFFFFFFFFFFFFFFFFFFFFFFFFFFFFFFFFFFFFFFFFFFFF:FFFFFFFFFFFFFFFFF,FFFFFFFF:FFFFFFF,,FFFFFFF,FFFFFFFFFFFFFFFFFFFFFFFFFFFFFFFFFFFFF:FFFFFFFFFFFFFF:FFF,FFFFFFFFFFFF:F:FFFFF:FF::F:FF::
@A00881:241:HJW2NDRXX:1:2103:18846:34006 1:N:0:CGAGAGAA+GATTGGAG
TAGCTTCCTATGGGGTGCAGCAGTGAGGAATATTGGTCAATGGGCGGGAGCCTGAACCAGCCAAGCCGCGTGGAGGAAGAAGGTACAGAGTATCGTAAACTCCTTTTGTCAGGGGATAAAAGACGGGATGCGTCCCGTCCCGAAGGTACCTGAAGAAAAAGCATCGGCTAACTCCGTGCCAGCAGCCGCGGTAATACGGAGGATGCGAGCGTGATCCGGATTTATTGGGTTTAAAGGGTGCGTAGGCCGC
+
FF:FFFFFFFFFFFFFFFFFFFFFFFFFFFFFFFFFFFFFFFFFFFFFFFFFFFFFFFFFFFFFFFFFFFFFFFFFFFFFFFFFFFFFFFFFFFFFFFFFFFFFFFFFFFFFFFFFFFFFFFFFFFFFFF,FFFFFFFFFFFF,FFFFFFFFFFFFFF:FFFFF:FFFFFFFFFFFFFF:FFFFFFFFF:FFFFF:FFFFFFFFFFF:FFFF::::F:F:,F:FFF,FFFFFFF,:FFF:FFF:FFFF::
@A00881:241:HJW2NDRXX:1:2103:10863:35556 1:N:0:CGAGAGAA+GATTGGAG
TAGCTTCCTATGGGAGGCAGCAGTGGGGAATATTGCGCAATGGGGGCAACCCTGACGCAGCAACGCCGCGTGCAGGAAGAAGGTCTTCGGATCGTAAACTGTTGTCGCAAGGGAAGAAGACAGTGACGGTACCTTGTGAGAAAGTCACGGCTAACTACGTGCCAGCAGCCGCGGTAATACGTAGGTGACAAGCGTTGTCCGGATTTACTGGGTGTAAAGGGCGCGTAGGCGGACTATCAAGTCAGTCGTG
+
:FFFFFFFFF:FFFFFFF:FFFFFFFFF:F,F:FFFFF:F:FFFFFFFFFFFFFFFFFFFFFFFFFFFFFFFFFFFFFFFFFFFFFFFFFFFFFFFFFFFF:FFFFFFFFFFFFFFFFFFFFFFFFFFFF:FFFFFFFFFFFFFFFFFFFFF:F:FFFFFFFFFFFFFFF:FFFF:FFFFFF,FFF:,FFFFFFFFFFFFFFFF,FFF:FFF:FF,FF:FFF:F:F:F::,,FFFF::,,::FF:F::F:
@A00881:241:HJW2NDRXX:1:2104:13503:2769 1:N:0:CGAGAGAA+GATTGGAG
TAGCTTCCTATGGGATGCAGCAGTGAGGAATATTGGTCAATGGACGGAAGTCTGAACCAGCCAAGTAGCGTGAAGGAAGGCGGCCCTACGGGTTGTAAACTTCTTTTATAAGGGATTAAAGGGCTCCACGAGTGGGGCGTTGCACGTACCTTATGAATAAGCATCGGCTAACTCCGTGCCAGCAGCCGCGGTAATACGGAGGATGCGAGCGTTATCCGGATTTATTGGGTTTAAAGGGAGCGTAGATGGC
+
FFFFFFFFFFFFFFFFFFFFFFFFFFFFFFFFFFFFFFFFFFFFFFFFFFFFFFFFFFFFFFFFFFFFFFFFFFFFFFFFFFFFFFFFFFFFFFFFFFFFFFFFFFFFFFFFFFF:FFFFFFFFF:FFFFFFFFFFFFFFFFFFFFFFFFFFFFFFFFFF:FFF:FFFF,FFFFFFFFFFFFFFFFFFFFFFF,FFFFFFFFFFFFFFFF:F::FFFFF,FFF:FFFFFF,FFFFFFF:FFFFF:,FFFF
@A00881:241:HJW2NDRXX:1:2104:5963:5776 1:N:0:CGAGAGAA+GATTGGAG
TAGCTTCCTACGGGGGGCAGCAGTGGGGAATATTGCACAATGGGGGAAACCCTGATGCAGCGACGCCGCGTGAGTGAAGAAGTATTTCGGTATGTAAAGCTCTATCAGCAGGGAAGAAAGAAGACGGTACCTGACTAAGAAGCCCCGGCTAACTACGTGCCAGCAGCCGCGGTAATACGTAGGGGGCAAGCGTTATCCGGATTTACTGGGTGTAAAGGGAGCGTAGACGGCAGGGCACGTCTGAAGTGAC
+
FFFFFFFFFFFFFFFFFF:FFFFFFFFF:FFFFFFFFFFFFFFFFFFFFFFFFFFFFFFFFFFFFFFFFFFFFFFFFFFFFFFFFFFFFFF:FFF:FFFFFFFFFFFFFFFFFF,FFFFFFFFFFFFFF:FFFFFFF:FFFFFFFFFFF:FFFFF,FF::FFFFFFFFFFFFF,,FFFFF:FF:FFFFF:FFFFF::FFFFFFFF:FFFFF:::F:FFFFFFFFFFFFFFFFFFFFF,FFFFFFFFFF::
@A00881:241:HJW2NDRXX:1:2104:2546:6245 1:N:0:CGAGAGAA+GATTGGAG
TAGCTTCCTATGGGAGGCACCAGTGGGGAATATTGGTCAATGGGGGAAACCCTGAACCAGCAACGCCGCGTGAAGGAAGAAGGCTTTCGGGTTGTAAACTTCTTTTATCTGTGACGATAGTGACGGTAGCAGATGAATAAGCTCCGGCTAACTACGTGCCAGCAGCCGCGGTAATACGTAGGGAGCGAGCGTTATCCGGATTTACTGGGTGTAAAGGGCGCGTAGGCGGGCTGACAAGTCAGATGTGAAA
+
FFFFFFFFFF:FFFFFFFFFFFFFFFFFFFFFFFFFFFFFFFFFFFFFFFFFFFFFFFFFFFFFFFFFFFFFFFFFFFFFFFFF,FFFFFFFFFFF:FFFFFFFFFFFFFFFFFFFF:FFFFFFFFFFFFFFFFFFFFFFFFFFFFFFF:FFFFFFFFFFFFFFFFFFFFF:FFFFFFFFFFFFFFFFFFFFFFFFFFFF,FFFFFFFFFFF::FFFFFFFFF:FFFFFFFFFFFFFFF:FFF,FFFFFF
@A00881:241:HJW2NDRXX:1:2104:16288:9157 1:N:0:CGAGAGAA+GATTGGAG
TAGCTTCCTATGGGGCGCACCAGTGGGGAATATTGCACAATGGGGGAAACCCTGATGCAGCGACGCCGCGTGAGCGAGGAAGTATGTCGGTATGTACAGCTCTATCAGCAGGGAAGCAAAGGACGGTACCTGCACAAGTAGCCACGGCTAACTACGTGCCAGCAGCCGCGGTACTACGTAGGTGGCAAGCGTTGTCCGGAATGACTGGGAGTCATGGGAGCGTAGGCGGCGCGACACGTGAGGAGTGAGA
+
:,FFF:FF:F,FFFF:FFFFF,FFFFF:FFFFFFFFFFF,FFFFFFF:FF,,FF,F::FFFFF:FFFFFFF:FF:F,FFF,FFFF,FFFF,F,FFF,FFFFFF:FFFFF,F:F,:F,F,F,F,FFFF:FFF:F,FF,:,FFFF:F:FFFFFFFF,,FFFF,FFFFF,,F,F:F,F:FFF,FFFFFF,:FF:FFFF:FFFF:FF,FFF:F,F,FF,FF::FFFFF:,::,F:,F::::F:,:FF,:FF,::
@A00881:241:HJW2NDRXX:1:2104:15293:20024 1:N:0:CGAGAGAA+GATTGGAG
TAGCTTCCTACGGGGGGCAGCAGTGGGGAATATTGGGCAATGGGGGCAACCCTGACCCAGCAACGCCGCGTGAAGGAAGAAGGCTTTCGGGTTGTAAACTTCTTTGACGAGGGACGAAACAGATGACGGTACCTCGAAAACAAGCCACGGCTAACTACGTGCCAGCAGCCGCGGTAATACGTAGGTGGCAAGCGTTGTCCGGATTTACTGGGTGTAAAGGGCGCGTAGGCGGGGATGCAAGTCAGATGTG
+
,FFFFFFFFFFFFFFFFFFFFFFFFFFFFFFFFFFFFFFFFFFFFFFFFF:FFFFFFFFFFFFFFFFFFFFFFFFFF,FFFFFFFFFFFFFFFFFFFFFFFFFFFFFFF,FFFFFFFFFFFFFFFFFFFF:FFFFFFFFFFFFFFFFFFFFF:FFFFFFF:FFFFF:FFF::FFF,FFFFFFFFFF:FF:,FFFF:F:FFFFFFFF,FFFFFF:FFFFFFFFFF,:FF:FF:FFFFFFFFFFFFFF:FFF
@A00881:241:HJW2NDRXX:1:2104:29035:26193 1:N:0:CGAGAGAA+GATTGGAG
TAGCTTCCTACGGGGTGCAGCAGTGGGGAATATTGGGCAATGGGCGCAAGCCTGACCCAGCAACGCCGCGTGAGGGAAGAAGGCTTTCGGGTTGTAAACCTCTTTTACCAGGGACGAAGGACGTGACGGTACCTGGAGAAAAAGCAACGGCTAACTACGTGCCAGCAGCCGCGGTAATACGTAGGTTGCAAGCGTTGTCCGGATTTACTGGGTGGACAGTGCGTGTCGGAGGAACTGCAAGTCAGATGTG
+
::FFFFFFFFF:FFFFFFFFFFFFFFFFFFFFFFFFFFFFFFFFFFFFFFFFFFFFFFFFFFFFFF:FFFFFFFFFFFF:FFFFFFFF:FFFFFFFF,FFFFFFFFF,FFFF,FFF:FFFFFFFF,FFFFFFFFFFFFFF:,F:FF:FFFFFF,FF,FFFFF,FFFFFFFFFFFFF,FFFFF:FFFF,FF:FFFFFFFFFFF:,FFFFFF,FFF,F:F:,F:FFFF,F,,::,FF:FF,::F::FFFFF:
@A00881:241:HJW2NDRXX:1:2104:11514:29543 1:N:0:CGAGAGAA+GATTGGAG
TAGCTTCATATGGGGTGCAGCATTGGGGAATATTGCAAAATGTTGGCAACCATTATTCAGCGACTCCGCGTGGGTGAAGAATTATTTAGTAATGTAAAGCACTATCAGCATGGAAGAAGATGAAGCTACCTAAATAATTATACAAGGCTAAATACGTGCCATCAGCAGCTCTAATACGTAGGGTGCGAGCGTTATACTGATTTAATTGGTGAAATGGCAACGTAGACTGACGGTAAAGTCTGTAGTGAAA
+
::F,FF:,::,,F,,F,F:,F:,:,,,,FF,:FFFFF,F,,F,,F,,FFF,:F,:F,:FFFF,:,,:::,F:F,,F:FFFF,:F,F,,F,,:F:FFFF,,,F,F,FFFFF,,,FFFFFF,:,,FF,::F,F,F,:,F,,:F:FF,F,:FFF,FF,F,FF:F,F,F,,,FF,,F,F,,,,:,FF,F,,F,F,:FFF,,,,::FFF,F:,,,:,F:,FF,F,FF::F,FF::F,FFFFFF:,,,,:,,FFF,
@A00881:241:HJW2NDRXX:1:2104:13702:30514 1:N:0:CGAGAGAA+GATTGGAG
TAGCTTCCTACGGGGTGCAGCAGTGGGGAATATTGCACAATGGAGGAAACTCTGATGCAGCGATGCCGCGTGAGGGAAGAAGGTTTTCGGATTGTAAACCTCTGTCTTAAGGGACGATAATGACGGTACCTTAGGAGGAAGCTCCGGCTAACTACGTGCCAGCAGCCGCGGTAATACGTAGGGAGCGAGCGTTGTCCGGAATTACTGGGTGTAAAGGGAGTGTAGGCGGGATGGTAAGTTAGGTGTGAAA
+
FFFFFFFFFFFFFFFFFFFFFFFFFFFFFFFFFFFFFFFFFFFFFFFFFFFFFFFFFFFFFFFFFFFFFFFFFFFFFFFFFFFFFFFFFFFFFFFFFFFFFFFF:FFFFFFFFFFFFF:FFFFFFFFFF:FFFFF:FFFFFFFFFFFFFFFFFFF:FFFFFFFFFFFFFFFFFFFFFFFFFFFFFFF,FFFFFFFFFFFFFFFFFFFFF:FFFF,FFFF:FFFFFF:FFFF:FF:FFFFF:FFFFFF:F,
@A00881:241:HJW2NDRXX:1:2105:18747:2174 1:N:0:CGAGAGAA+GATTGGAG
TAGCTTCCTATGGGATGCAGCAGTTAGGAATATTGGGCAATGGAGGGAACTCTGACCCAGCAACGCCGCGTGAAGGAAGAAGGTTTTCGGATTGTAAACTTCTGATCTATGGGCAGAAGGAAGTGACGGTACCATAGGAGAAAGCCACGGCTAACTACGTGCCAGCAGCCGCGGTAATACGTCGGTGGCGAGCGTTGTCCGGACTGACTGGGCGTACAGGGAGCGTAGGTGGTAATTTAAGTTAGGTGTG
+
,FFFFFFFFFFFFFFFFFF:FFFF::FFFFFFFFFFFFF,F::FFFFF:FFFFFFFF:F:FFFF:FF:F:,FFFF:FFFFFFFFFFFFF,FFFFFFFFFFFFF:FFFF:F::F:,F:FF:FFFFFFFFFFF,FFF:FFFFF,FFFFFFFFFFF:FFFF:FFFFFFFFFF::FF:FF::FFFF:FF:::F,F:FFFF:::FF:F::FFFFF:::,,::::,FFFFFF::F:F:F,,:::,F:FF,F:F:FF
@A00881:241:HJW2NDRXX:1:2105:20157:4617 1:N:0:CGAGAGAA+GATTGGAG
TAGCTTCCTATGGGACGCAGCAGTGGGGAATATTGGGCAATGGGCGCAAGCCTGACCCAGCAACGCCGCGTGAAGGAAGAAGGCCCTCGGGTTGTAAACTTCTTTTATCAGGGACGAAGAAGTGACGGTACCTGATGAAAAAGTCACGGCTAACTATGTGCCAGCAGCCGCGGTAATACATAGGTGGCAAGCGTTGTCCGGAATGACTGGGCGTACAGGGAGCGTAGGCGGTCTGGTAAGTTGGGAGTGA
+
FFFFFFFFFF:FFFFFFFFFF,FFFFFFFFFFFFFFFFFFFFFFFFFFFFFFFFFFFFFFFFFFFFFFFF,F:FFFFFFFFFFFFFFFFFFFFFFFFFFFFFFFFFFFFFFFFFFFFFFF,F:FFFFFFFFFFFFFFFFFFFFFFF:FFFFFFF:FFFFFF:FFFFFFFFFFFF,FFFFF,FF:FFFFF:FFFF:FFFFF::FFFFFF:FFF::F,,FF:F::F:,:FFF:F::F,:,F:FFFFFFFF:F
@A00881:241:HJW2NDRXX:1:2105:22616:21559 1:N:0:CGAGAGAA+GATTGGAG
TAGCTTCCTACGGGGGGCAGCAGTGGGGAATATTGTACAATGGGGGAAACCCTGATGCAGCAACGCCGCGTGAGTGAAGAAGTATTTCGGTATGTAAAGCTCTATCAGCGGGGAAGAAGATGACAGTACCCGACTAAGAAGCCCCGGCTAACTACGTGCCAGCAGCCGCGGTAATACGTAGGGAGCAAGCGTTATCCGGATTTACTGGGTGTAAAGGGAGCGTAGACGGCGTGACAAGTCAGGAGTGAAA
+
FFFFFFFFFFFFFFFFFFFFF:FFFFFF:FFFFFFFFFFFFFFFFFFFFFFFFFFFFFFFFFFFFFF:FFFF:FFF:FFFFFFFFFFFFFF,FFFFFFFFFFFFFFFFFFFF::FFFFFFFFFFFFFFFFF::FFFFFFF:FFFFFFF:,FFFFFFFFFFFFFFFFFFF,F,FFFFFFFFFFFFFFFFFFFFFFFF:FFFFF::FF,:F:FF:FFFFFF:F,FFFFFFFF:FFF,:FF::FF:,FFFFFF
@A00881:241:HJW2NDRXX:1:2105:18683:30530 1:N:0:CGAGAGAA+GATTGGAG
TAGCTTCCTACGGGATGCAGCAGTGGGGAATAGTGGTCAATGGGGGGAACCCTGAACCAGCAACGCCGCGTGAAGGAAGAAGGCTTTCGGGTTGTAAACTTCTTTTACCAGGGACGCTAGTGACGGTAGCTGGTGAATAAGCTCCGGCTAACTACGTGCCAGCAGCCGCGGTACTACGGTGGGAGCGTCCGGTCTCCGGAGTTACTGGGTGTATAGGGCGCGTGGGGGGGCTGTCAAGTCGGATGGGAAT
+
:,FFFFFFF:FFFF::FFFFFFFFFFFFF:FF,FFFFFFFFFFFFFFF:FFFFFFFFFFFFFFFF,FFFFFF::FFF,,FFFF:,FF,FFFF:F:F,,F::FF:FF:,FFFFFF,F::FFFF:FFF:F,F,:F,F,,,F,F:F:FFF:F:FFFFFF,F:F,::::FFFFFFF:FFF:F,,FF::F:F,,:F,F:FFFF,,,F,FF,,F::FF,,F:,FFF,FF,,,,FFFFFF:F,:,:,,,,F,,:F,:
@A00881:241:HJW2NDRXX:1:2105:18602:30671 1:N:0:CGAGAGAA+GATTGGAG
TAGCTTCCTACGGGATGCAGCAGTGGGGAATATTGGTCAATGGGGGGAACCCTGAACCAGCAACGCCGCGTGAAGGAAGAAGGCTTTCGGGTTGTAAACTTCTTTTACCAGGGACGATAGTGACGGTACCTGGTGAATAAGCTCCGGCTAACTACGTGCCAGCAGCCGCGGTAATACGTAGGGAGCGAGCGTTATCCGGATTTACTGGGTGTAAAGGGCTCGTAGGCGTGCTGTAAAGTCAGATGTGAAA
+
,FF:FFFFFFFFF:FFFFFFFFFFFF:F,FFF,FFFFFFFFF:,FF,FFFF,FFFFFFFFFFFFFFFFF:F,FF:F,:F:,,:FFFFFFFFFF:FFFF,F:FF,FFFFFFFF,FFF:,FFFF:FF,FFF,FF::F,FF:FF,FFFF,FF:FFFF,FFFF,F:F:FFFFF,FFF:FF,,FF,FFFFF:F,FFFF,F:,,::FFFFFF,::,F:FF,:F:F::,F:,:::,FFFF:,F,FFF:,::,::F,:
@A00881:241:HJW2NDRXX:1:2106:17770:3646 1:N:0:CGAGAGAA+GATTGGAG
TAGCTTCCTATGGGATGCAGCAGTGGGGAATATTGGGCAATGGGCGGAAGCCTGACCCAGCGATGCCGCGTGAGGGAAGAAGGTTTTCGGATTGTAAACCTCTGTCTTTAGGGACGATAATGACGGTACCTAAGGAGGAAGCTCCGGCGAACTACGTGCCAGCAGCCGCGGTCATACGGAGGGGGCAAGCGTTATCCGGCTTTTTTGGGTGTAAAGGGGGCGTAGTCGGGACGTCACGTTGGGTGTGAAA
+
F:FFFFFFF:,FFFFFFF,FFFFFFFFFFFFFFFFF:FFFFFFFFFFF:FFFFFFFFFFFFFFFFFFFFFFFFFFFFFFFFFFFF::FFFFF,FFFFFFF:FF:FFFFF,FFFF:FF:,:F:FFFFF:,,,,:F:FFFFF:F:FFF:F,FFF:F:FFFF:FFF:FFFFFF:FFFF,,F,FFF,F:F,,:FF,,:F:FFF,,:F,,FFFF:::FF,FFF,FF:,F:,F::,F,FFF,,:F,:F,,::::,:
@A00881:241:HJW2NDRXX:1:2106:28239:16047 1:N:0:CGAGAGAA+GATTGGAG
TAGCTTCCTATGGGATGCAGCAGTGGGGAATATTGGGCAATGGGCGCAAGCCTGACCCAGCAACGCCGCGTGAGGGAAGAAGGCTTTCGGGTTGTAAACCTCTTTTACCAGGGACGAAGGACGTGACGGTACCTGGAGAAAAAGCAACGGCTAACTACGTGCCAGCAGCCGCGGTAATACGTAGGTTGCAAGCGTTGTCCGGATTTACTGGGTGTAAAGGGCGTGTAGGCGGAACTGCAAGTCAGATGTG
+
FFFFFFFFFFFFFF:FFFFFFFFFFFFFFFFFFFFFFFFFFFFFFFFFFFFFFFFFFFFFFFFFFFFFFFFFFFFFFFFFFFFFFFFFFFFFFFFF,FFFFFFFFFFFFFFFFFF:FFFFFFFFFFFFFFFFFFFFFFFFFFFFFF:FFFFF,FFFFFF:FFFFFFFFFFFFFFF:,FFFFF,FFFFFF,FFFFFF::FFFF:FFFFFF:,FFF:FFF,FFF:FFF,FFF,FFFFFFF:F::FFFF::FF
@A00881:241:HJW2NDRXX:1:2106:19940:33332 1:N:0:CGAGAGAA+GATTGGAG
TAGCTTCCTACGGGAGGCACCAGTATTAGATACCCTTGTAGTCCGCTACCAGATCGGAAGAGCACACGTCTGAACTCCAGTCACCGAGAGAAATCTCGTATGCCGTCTTCTGCTTGAAAAGGGGGGGGGGGGGGGGGGGGGGGGGGGGGGGGGGGGGGGGGGGGGGGGGGGGGGGGGGGGGGGGGGGGGGGGGGGGGGGGGGGGGGGGGGGGGGGGGGGGGGGGGGGGGGGGGGGGGGGGGGGGGGGGGG
+
FFFFFFFFFFFFFFFFFFFFFFFFFFFFFFFFFFFFFFFFFFFFFFFFFFFFFFFFFFFFFFFFFFFFFFFFFFFFFFFFFFFFFFFFFFFFF:F:FFF:FFFFFFFF,,:FF,FFFF:,,:::FFFFFFFFFFFFFFFFFFFFFFFFFFFFFFFFFFFFFFFFFF:FFFFFFFFFFFFFFFFFFFFFFFFFFFFF:F:FF:FFFFF:F:FFFF:FFFF:FFFFF:FFF:FF:FF:FF:::FFFF:FF:F
@A00881:241:HJW2NDRXX:1:2107:24496:2988 1:N:0:CGAGAGAA+GATTGGAG
TAGCTTCCTACGGGACGCAGCAGTGGGGAATATTGGTCAATGGGGGGAACCCTGAACCAGCAACGCCGCGTGAAGGAAGGAGGCTTTCGGGTTGTAAACTTCTTTTACCCGGGACGATAGTGTCGGTACCTGGTGAATACGCTCCGGCTAACTCCGTGCCAGCAGCCGCGGTACTCCGTAGGGCGCGAGCGTTCTCCGGATTTACTGGGTGTGATGGGCGGGTAGGCGGGCTGGCGAGTCCGATGTGTCC
+
,:FF:FFFF:FFFFF:FFFFF:,,FFFF:F:FFFF:FFF,FFFFF:FF,FFF:FFFFFFFF,F:FFF:FFFFFFFFFF,,FFFFF:,:FFFFFF:FF:,,FFFFFFF,F,FFFF,FF:FFFF,FFF:::F,FFFFFFFF,FFFFFFF:,F,,,,F,FF:F,FF:FF,F,FF,,,F,FF,FFFF,F,:FF,F::,F,F,FFF,,,:,,:F,:F,:FF:F,F,:F,FF,,F:,::,,,::,F,:F::FFFFF
@A00881:241:HJW2NDRXX:1:2109:1380:17002 1:N:0:CGAGAGAA+GATTGGAG
TAGCTTCCTATGGGGTGCAGCAGTCGGGAATATTGCGCAATGGAGGAAACTCTGACGCAGTGACGCCGCGTATAGGAAGAAGGTTTTCGGATTGTAAACTATTGTCGTTAGGGAAGAAAAAAGACAGTACCTCAGGAGGAAGCTCCGGCTAACTATGTGCCAGCAGCCGCGGTAATACATAGGGAGCAAGCGTTATCCGGAATTATTGGGTGTCAAGGGTGCGTAGACGGGAGATTAAGTTAGTTGTGAA
+
:FFFFFFFF,FFFFFFF:FFFFFF:FFFFF,FFFFFFF,FFFFFFFFFFFFFFFFFFFFFF:FFFF,FF:FFF:FFFFF,:F:FFFFFFFFFFFFFF,,F:FFFFFFF,:FFFFFF:FFF,,FFF::FFFFF,,F,FFFFFFFF:,FF,FFF:FFFFFFFFFFFFF:F:FF:FF:::F,F,F,F:FFF,,,F:F,FF,FFFFFFFFFFF:FF::F,FFF::FF:F,,,F:,F::F:FF:::FFF::,FFF
@A00881:241:HJW2NDRXX:1:2109:2790:25488 1:N:0:CGAGAGAA+GATTGGAG
TAGCTTCCTATGGGACTCAGCAGTGGGGAATATTGGTCAATGGGGGGAACCCTGAACCAGCAACGCCGCGTGAAGGAAGAAGGCTTTCGGGTTGTAAACTTCTTTTATGAGGGACGAAGGATGTGACGGTACCTCATGAATAAGCCACGGCTAACTACGTGCCAGCAGCCGCGGTAATACGTAGGTGGCGAGCGTTGTCCGGATTTACTGGGTGTAAAGGGCGCGTAGGCGGGTAGGCACGTCAGATGTG
+
FFF:FFFFFFFFFFFFFFFFFFFFFFFFFFFFFFFFFFFFFFFFFFFFFFFFFFFFFFFFFFFFFFFFFFFFFFFFFFFFFFFF:FFFFF:FFFFF:FF:FFFFFFFF:,FFFFFFFFFFF,FFFFFFFF:FFFFFFFFF,:FFFF,FFF:FFFFFFFFFFF:FFFF:F,F:FF:,FFF::FFFFFF:F:F:F:FFFFFFF:FFFFF,FFFFF:FFFFFF:F:FFF:FF:F::FFF:F:,:,:::F:FF:
@A00881:241:HJW2NDRXX:1:2109:1298:27289 1:N:0:CGAGAGAA+GATTGGAG
TAGCTTCCTATGGGAGGCAGCAGTGAGGAATATTGGTCAATGGGCGGGAGCCTGAACCAGCCAAGCCGCGTGAGGGAATAAGGCGCCAAGCGTCGTAAACCTCTTTTGTCAGGGAACAAAAGCGGGCACGCGTGCCCGTCCGAGTGTACCTGAAGAAAAAGCATCGGCTAACTCCGTGCCAGCAGCCGCGGTAATACGGAGGATGCGAGCGTGCTCCGGATTTAGTGGGTTTAAAGGGTGCGTAGGCGGC
+
:FFFFFFFF:FFFF::FFFFFFFFFFFFF:FFFFFF,F,F:,FFFFF,FFFFFFFF:FFF,FFFFFFFFFFFFFF:FFFFFFFFFF:F:FFFFFFFF:FF:FFFFFFFF:FFFFF,:F:,,FFFFFFFF:F::FF:F:F::FF:::FFFFFFFFFFFFFF,FF:FFFFFF::FFF::F::FF:FFF:FFF:,,FF::,FF::F::::::F::,F,:,F:F:,,F,F:::FF:FF,:::,:FFF,,,,,::
@A00881:241:HJW2NDRXX:1:2109:2519:36104 1:N:0:CGAGAGAA+GATTGGAG
TAGCTTCCTATGGGACGCACCAGTGGGGAATATTGCACAATGGGCGCAAGCCTGACCCAGCAACGCCGCGTGAAGGAAGAAGGCTTTCGGGTTGTAAACTTCTTTTATGAGGGACGAAGGATGTGACGGTACCTCATGAATAAGCCACGGCTAACTACGTGCCAGCAGCCGCGGTAATACGTCGGGAGCGAGCGTTATCCGGATTTACTGGGTGTCAAGGGCGTGTAGGCGGGACGGCACGTCAGATGTG
+
,FFFFFFFFFFFFF:FFFFFF:F::FFF,F,F:FFFFF,FFFFFFFFFFFFFFFFFFFFFF,FFFFFFFF,FFFFFFFFFFF:FF:FFFFF,FFF,FF:FFFFFFFFFFFFFF:FFF:FF:::F:FFFFF,F:FF,FFF:::FFFFFFFFFFFFFFFFFFFFFF:FFFFF:FFFFF,:FF:F,FFF,FFFFF:,F,FFFFF:FF:F,F::F:::F:F,:,:F:F:::::::F::,F,,F,:,:,,,,:::
@A00881:241:HJW2NDRXX:1:2110:2022:7842 1:N:0:CGAGAGAA+GATTGGAG
TAGCTTCCTACGGGATGCAGCAGTGGGGAATATTGGGCAATGGGCGAAAGCCTGACCCAGCAACGCCGCGTGAAGGAAGAAGGCTTTCGGGTTGTAAACTTCTTTTATGAGGGACGAAGGACGTGACGGTACCTCATGAATAAGCCCCGGCTAACTACGTGCCAGCAGCCGCGGTAATAAGTAGGTGGCGAGCGTTGTCCGGATTTACTGGGTGTAAAGGGCGCGTAGGCGGGTAGGCAAGTCAGATGTG
+
FFFFFFF:FFFFFFFFF:F:FF:F:F,FFFFFFFF:FFFFFFFFFFF::FFFFFFFFF:FFFFF:FFFFFFFFFF,FFFFFF:FFFFFF:FF::FFFFFFFF:F:FFFFFFF:FF:FFFFFFFFFFFF:FFFFFFFFF:FFFF,F,,,FFFFFFFFFFF:FF,FFFFFFFFFF:FFFFF,FF,FF::FFFF:FFFFF::FFFFF:F,F::F:::F:F:F:F:,,:FF,F:F,FFFFFFF,FF::,F:,:F
@A00881:241:HJW2NDRXX:1:2110:1570:9659 1:N:0:CGAGAGAA+GATTGGAG
TAGCTTCCTATGGGATGCAGCAGTTGGGAATATTGGACAATGGAGGAAACTCTGATCCAGTGACGCCGCGTGAAGGAAGAAGGTCTTCGGATTGTAAACTTATTTTATCAGGGAAGAAACAAATGACTGTACCTGAAGAAAAAGGACCGGCAAACTACGTGCCAGCAGCCGCGGTAATACGTAGGGGGCAAGCGTTATCCGGATTTACTGGGTGTACAGGGAGCGCAGACGGCTGTGCAAGTCTGATGTG
+
,FFFFFFFF:FFFFFFFFFF:F:F:FFFFFFFFFFF:FFF:FFFFFFFFFFFFFFFFFFFFFFFFFFFFFFFFFFFFFFFFFFFFFFFFFFFFFFFFFFFFFFFFF:FFFFFFFFFFFFFF:FFFFFFFF:FFFFFFFFFF::FFFFFFF:FF,FFFFFFFFFFFFFFF:FFFFF:FFFFFFFFFFFF::FFFF:F:FFFFFFFFFFFFFFFFFFF,FF,:F:F:FFFFFF:FF,FFFF,,F:FF:,:F:
@A00881:241:HJW2NDRXX:1:2110:1850:12117 1:N:0:CGAGAGAA+GATTGGAG
TAGCTTCCTATGGGGGGCAGCAGTCGGGAATATTGCGCAATGGGGGAGACCCTGACGCAGCAATGCCGCGTGAGCGAAGAAGGGACTCGTTCCGTAAAGCTCTGTCGCCGGGGAAGACAATGACGGTACCCGGCCAGGAGCCCCAGCCAACCACGTGCCAGCAGCTGCGGTACGACGTGGGGGGCAAGCGGTGTCGGGACTCATTGGGCGTAAAGGGCGCGCAGGCGGCCGTTTAGGCCGCCGGTGATCC
+
,FFFFFFFFFFFFFFFFFFFFFFFFFFFFFFF,FFFFF:F,FFFFF,FFFFF:F:FFFFFFFFFFFFFFFFF,FFFFFFFFFFFF,FFF:FFFFFFF,FFFF:FFF:F:F:FFF:FF::FFFF:F:,F:FFFFFFFF:FFFFFF:FFFFF,FFFFFFF,,:FF::F::FFFF,:F,::FF::F:FF,:FF,FFF:,FFF:,FF,FF:FF:::FF:::F:F,F,:F,F::F:F:FF:F:F::::F:,F,,:
@A00881:241:HJW2NDRXX:1:2110:2284:12524 1:N:0:CGAGAGAA+GATTGGAG
TAGCTTCCTATGGGATGCAGCAGTGGGGAATATTGCACAATGGGCGCAAGCCTGATGCAGCGATGCCGCGTGAGGGAAGAAGGTTTTCGGATTGTAAACCTCTGTCTTCGGGGACGAATAATGACGGTACCCGAGGAGGAAGCTCCGGCTAACTACGTGCCAGCAGCCGCGGTAATACGTAGGGAGCGAGCGTTATCCGGAATTACTGGGTGTAAAGGGAGAGTAGGCGGGGCTGTAAGTCAGATGTGAA
+
FFFFFFFFFFFFFFFFFFFFFFF:FFFFFFFFFFFFFFFF,FFFFFFFFFFFFFFFFFFFFFFFFFFFFFF:FFFFFFFFFFFFFFFFFFFFFFFF:FFFFFFFFFFFFFFFFFFFFFFFFFFFFFFFFFFFFF:FFFFFFFFFFFFFFFFFFFFFFFFFFFF:FFFFFFF:FF,F:FFF:FFFFFFFFFFFFF,FF:F:F,FF:FFF:FFFFFFFFFFF:,FFFF,:FF:,,FF,F::FFF:FF:,:F,
@A00881:241:HJW2NDRXX:1:2110:2022:17268 1:N:0:CGAGAGAA+GATTGGAG
TAGCTTCCTATGGGAGGCAGCAGTGGGGAATATTGGGCAATGGGCGAAAGCCTGACCCAGCGACGCCGCGTGAAGGAAGAAGGTTTTCGGATTGTAAACTTCAGTAGGCAGGGACGAAGGACGTGACGGTACCTGCAGAGTAAGCCACGGCTAACTACGTGCCAGCAGCCGCGGTAATACGTAGGTGGCAAGCGGGATCCGGAATTACTGGGTGTAAAGGGTGTGTAGGCGGGCCGGTAAGTCTGATGTG
+
FFFFFFFF,FFFFFFFFFFFFFFFFFFFFF,FFFFFFFFFFFFFFFFFFFFFFFFFFFFFFFFFFFFFFF:FF,FFF,F:FFF:FF:,FFF:FFF,F:FFFFF:FF:FFFFFFF:FF,FFF,FFFFFF:F,FF::FFFFFF,FF:F:FFFFFFF:::F:FFFFFFFFF::FFFFF,FFF:FFFFF,FFFFF:FF,,F:FFF:,,FF,F,:FF::F,FFF::F::F:FFFFF:F,:,:,,F,F,::,,FF:
@A00881:241:HJW2NDRXX:1:2110:4887:18129 1:N:0:CGAGAGAA+GATTGGAG
TAGCTTCCTACGGGATGCAGCAGTGGGGAATATTGGTCAATGGGGGGAACCCTGAACCAGCAACGCCGCGTGAAGGAAGAAGGCTTTCGGGTTGTAAACTTCTTTTACCGGGGACGATAGTGACGGTACCTGGTGAATAAGCTCCGGCTAACTACGTGCCAGCAGCCGCGGTCATACGTAGGGAGCGAGCGTTATCCGGATTTACTGGGTGTAAAGGGCGCGTAGGCGGGCCGACAAGTCAGGTGTGAAA
+
:FFFFFFFFFFFFFFFFFFFFFFFFFFFFFFFFFFFFFFFFFFFFFFF,FFFFFFF:FFF::FFFFFFFFFFFFFFF,FFFFFF:FF,FFFFFFFFF,FFFFFFFFFFFFFFFFFFFFFFFFFFFFFFFFFFFFFFF,FFF:FFFFFFFFFFFFFFFFFFFFF:FFFFFFF,,,FFFF:FFFFFFF:F:FF,:F,FF:FFFF:F:,FFF::F,FFFF:F:FF,,:FFFFF,FFF,,FFFF::,:FFFFFF
@A00881:241:HJW2NDRXX:1:2110:1452:20165 1:N:0:CGAGAGAA+GATTGGAG
TAGCTTCCTATGGGATGCAGCAGTGGGGGATATTGGACAATGGGGGGAACCCTGATGCAGCGACGCCGCGTGAGTGAGGAAGTATTTCGGTATGTAAAGCTCTATCAGCAGGGAAGAAAATGACGGTACCTGACTAAGAAGCCCCGGCTAACTACGTGCCAGCAGCCGCGGTAATACGTAGGGAGCGAGCGTTATCCGGATTTACTGGGTGTAAAGGGCGCGTAGGCGGGCTGACAAGTCAGAAGTGAAA
+
FFFFFF::FFFFFFFFFFFFFFFFFFFFFFF::FFFFFFFFFFFFFFFFFFFFFFFFFFFFFFFFFFFFFFFFFFF:FFFFFFFFFF:FFF::FFFFFFFFFFFFFFFFFFFFFFF,FFFFFFFFFFFFFFFF,FFF::FFFFFFFFFFF::F,FFFFFF:FFFFFFFFFF:FFFFFF:FFF:F:FFFFF:F:F:FFFFFFFFFFFFFFF:F:F,FF:F:F:FFFFFFFF::FFFFF:::FF,:FFFFF,
@A00881:241:HJW2NDRXX:1:2110:6542:21903 1:N:0:CGAGAGAA+GATTGGAG
TAGCTTCCTATGGGATGCAGCAGTGGGGAATATTGCACAATGGGGGAAACCCTGATGCAGCGACGCCGCGTGAGTGAAGAAGTATTTCGGTATGTAAAGCTCTATCAGCAGGGAAGAAAGAAGACGGTACCTGACTAAGAAGCCCCGGCTAACTACGTGCCAGCAGCCGCGGTAATACGTAGGGGGCAAGCGTTATCCGGATTTACTGGGTGTACAGGGAGCGTAGACGGCAGGGCACGTCTGAAGTGAA
+
:FFFFFFFFFFFFFFFFFFFF:FFFFFFFFFFFFFFFFFFFFFFF:FFFFFFFFFFFFFFFFFFF:FFFF,:FFFFFFFFFFFFFFFFFFFFFFFFFFF:FFFFFFFFFFFFFFFFFF:FFFFFF:FFFFFFFFFFFFF:F:FFFFF:FFFFFF:FF,FF,FFF:FFFFFFFFFFFFFFFF:FFFFFFFFF::FFFFFF::FFFF,FFFFFFFF::FFF:FF::F,F:FFF::FFFF,FFFF:FFF:F::
@A00881:241:HJW2NDRXX:1:2110:2220:22310 1:N:0:CGAGAGAA+GATTGGAG
TAGCTTCCTATGGGGTGCAGCAGTGGGGAATATTGCACAATGGGGGAAACCCTGATGCAGCGACGCCGCGTGAGTGAAGAAGTATTTCGGTATGTAAAGCTCTATCAGCAGGAAAGAAAATGACGGTACCTGACTAAGAAGCCCCGGCTAACTACGTGCCAGCAGCCGCGGTAATACGTAGGGGGCAAGCGTTATCCGGATTTACTGGGTGTAAAGGGAGCGTAGACGGCAGGGCACGTCTGAAGTGAAA
+
FFFFFFFF:FFFFFFFFFFFFFFFFFFF:FFF:FFFFFFFFFFFFFFFFFFFFFFFFFFFFFFFFFFF:FFFFFFFFFFFFFFF,FFFFFFF:FFF:FFFFFFFFFFFFFFFFF,FFFF:FFFFFFFF,FFF,F:FFFFFFFFFFFFFFFFFFF:FFFFFFFFFFF,FFFFF:F,F:FF,FFFF::F,FFFF,F:FFFF:FFFF::F:F,:FFF:FFFF:FF:FF,FFFFFFFFFF,:F,,F,::FFFFF
@A00881:241:HJW2NDRXX:1:2110:2465:23296 1:N:0:CGAGAGAA+GATTGGAG
TAGCTTCCTACGGGACGCAGCAGTGAGGAATATTGGTCAATGGGCGGGAGCCTGAACCAGCCAAGCCGCGTGGAGGAGGAAGGTACAGAGTATCGTAAACTCCTTTTGTCAGGGGATAAAAGGCGGGATGCGTCCCGTCCCGAAGGTACCTGAAGAAAAAGCATCGGCTAACTCCGTGCCAGCAGCCGCGGTAATACGGAGGATGCGAGCGTTATCCGGATTTATTGGGTTTCATGGGTGCGTAGGCGGC
+
::FFFFFFFFFFFFFFFFFFFFFFF,FFFFFF:FFFFFFFFFFFFFFF:FFFFFFFFFFFFFFFFFFFFF,FFFFF,FFF,:FFFFFFFFFFFFFF,FFFFFF:F,FFFFFFFFF,:,FFF:FFFFFFFFFFFFFFFFFFF::,FFFFFFFFFFF,:,FFFFF,FFFFFFFF:FFFFFFFFFFFFFFFF:F,F,FF::FF::,F:FFFFFF::,::F::FF,:F,,FF,,FF,F:,:FF:F:FFF,F:,:
@A00881:241:HJW2NDRXX:1:2110:1949:27132 1:N:0:CGAGAGAA+GATTGGAG
TAGCTTCCTACGGGGCGCAGCAGTGAGGAATATTGGTCAATGGGCGGGAGCCTGAACCAGCCAAGCCGCGTGGAGGAAGAAGGTACAGAGTATCGTAAACTCCTTTTGTCAGGGGATAAAAGGCGGGATGCGTCCCGTCCCGAAGGTACCTGAAGAAAAAGCATCGGCTAACTCCGTGCCAGCAGCCGCGGTAATACGGAGGATGCGAGCGTTATCCGGATTTATTGGGTTTAAAGGGTGCGTAGGCCGC
+
FFFFFFFFFFFFFFFFFFFFFFFFFFFFFFFFFFFFFFFFFFFFFFFFFFFFFFFFFFFFFFFFFFFFFFFFFFFFFFFFFFFFFFFFFFFFFFFFFFFFFFFFFFFFFFFFFFFFFFFFFFFFFFFFFFFFFFFFF:FFFFF:FFFFFFFFFFFFFFF:FFFFFFFFF:FFFFFFFFFFFFFFFFFFFFFFF,FFFFFFFFFFFF::FFF:::FFF:FF:FFF:F::FFF,:FFFFFFFFFFFFF::FF
@A00881:241:HJW2NDRXX:1:2110:1398:28494 1:N:0:CGAGAGAA+GATTGGAG
TAGCTTCCTATGGGATGCAGCAGTGAGGAATATTGGTCAATGGGCGGGAGCCTGAACCAGCCAAGTCGCGTGAGGGAAGACGGCCCTATGGGCTGTAACCCTCTTTTGCCGGGGAGCAAAGCGCCGCACGTGTGCGGTCTGGAGAGTACCCGGAGAAAAAGCATCGGCTAACTCCGTGCCAGCAGCCGCGGTAATACGGAGGATGCGAGCGTTATCCGGATTTATTGGGTTTAAAGGGTGCGTAGGCGGT
+
FFF:FFFFF:FFFFFFFFFFFFFFFFFFFFFFFFFFFFFFFFFFFFFFFFFFFFFFFFFFFFFFFFFFFFFFFFFFFFFFFFFFFF:FFFFFFFFFFFFFFFFFFFF:FFFFFFFFFFFFFF:FF:FFFFFFFFFFFFFFFFFFFFFFFFFFFFFF:FFFFFFFFFFFFFF:FFFFFFFFFFFFFFFFFFFFFFFFFF:FFFF::F:FFFFFF:,FF:FF:FFF::FFFFFFFFFFFFFF:FFF:FFFF:
@A00881:241:HJW2NDRXX:1:2110:5484:30060 1:N:0:CGAGAGAA+GATTGGAG
TAGCTTCCTATGGGGGGCAGCAGTGGGGGATATTGCACAATGGGGGGAACCCTGATGCAGCGACGCCGCGTGAGTGAAGAAGTATTTCGGTATGTAAAGCCCTATCAGCAGGGAAGAAGGAAGACGGTACCTGACTAAGACGCCCCGGCTAACTACGTGCCAGCAGCCGCGGTAATACGTAGGGGGCGAGCGTTATCCGGAATTACTGGGGGTAAAGGGAGCGCAGACGGCGAGGCACGTCGGACTTGAA
+
,,FFFFFFFF,FFFFFFFFFFFFFFFFFFFF:FF:FFFFFFFFFFFFFFFFFFFFFFFFFFFFFFFFF:FFFFFFF,FFFFFFF:FFFFFFF,F:FFFFF:FFFFFFFFFFFF:,F:FFF,:FFFFF,,FFFFF:FFFF,,F::FFFFFF:F:FFFFFFFF,:F:FF:FFFFF,F,FF:FFFFFFF:,:FFFF:F:FFFFFF,:F,:FF:,F,FFF:FF,F,::,FFF:,:,FFFF:,F:,,:,,,,:,,
@A00881:241:HJW2NDRXX:1:2110:1461:30577 1:N:0:CGAGAGAA+GATTGGAG
TAGCTTCCTATGGGGTGCAGCAGTGGGGAATATTGCAAAATGGGGGGAACCCTGATGCAGCGACGACGCGTGAAGGAAGAAGTATTTCGGTATGTAAACTTCTATCAGCAGGGAAGAAAATGACGGTACATGACTAAGAAGCCCCGGCTAACTACGTGCCAGCAGCCGCGGTAATACGTAGGGGGCAAGCGTTATCATGATTTACTGGGTGTAAAGGGAGGGTAGGCGGCATAGCAAGTCAGATGTGTAG
+
:FF:FF:,,FFFFFFFFFFFFFFFF::FFFFFFFF:,,FFFF:,FF:FF,F,FFFFF:FF:FFFF,:FFFFFF:FF,,:FFFF:F:FFFFF:FF:FFF,F:,FFFFFF:FFF:FFFFF,FF,F,:,FF,FF::,F,FFFFF,:FF,FFFF,,FF:,FF,FFFFFFFFFF,FFF:,FFFF,FFFF:F,::::FFFFFF,F:FF:FFFF,FF,FF,FFF:FF,,FF,FF:FF:F:::FF::,F:F,:F:,,,
@A00881:241:HJW2NDRXX:1:2110:5538:35916 1:N:0:CGAGAGAA+GATTGGAG
TAGCTTCCTACGGGGCGCACCAGTGAGGAATATTGGTCAATGGGCGCAGGCCTGAACCAGCCAAGTAGCGTGAAGGATGACTGCCCTATGGGTTGTAAACTTCTTTTATATGGGAATAATGTTTTCCACGTGTGGAATTTTGTATGTACCATATGAATAAGGATCGGCTAACTCCGTGCCAGCAGCCGCGGTAATACGGAGGATCCGAGCGGTGTCCGGAGTTATTGGGTTTAGAGGGTGCGGAGGCGGT
+
FFFFFFFF:FFFFFFFFFFFFFFFF,FFFFF:F:FFFF:,FFFFFFFFFFF:FFF,FF:FFFFF:FFFFFF:FFFFF,FFFF:FFFF,FFFFF:F:FFFFFFFFFFFFFFF:FF,FF,:,F:,FF:,:FF,F:FFFF,,,FFF,FFFFFFFF:,F::F:FFFFFFFFFF,FFFFFFFF:F:FF,FFFFFF:::,:,FFF,FFFFFFF,F:F,F:F:F::F,,:,F:FF,,:FF,:FFF:FFF,FFF:F,,
@A00881:241:HJW2NDRXX:1:2110:5602:35994 1:N:0:CGAGAGAA+GATTGGAG
TAGCTTCCTACGGGGCGCACCAGTGAGGAATATTGGTCACTGGCCGCAGGCCTGAACCAGCCACGTAGCGTGAAGGATGACTGCCCTATGGGTTGTAAACTTCTTTTATATGGGAATAAAGTTTTCCACGTGTGGAATTTTGTATGTACCATATGAATACGGATCGGCTAACTCCGTGCCAGCAGCCGCGGTAATACGGAGGATCCGAGCGTGGTCCGGATGTCTTGGGTTTATAGGGGGCGTAGGCGGT
+
,,F::FFFF:F::F:FFFFFF:FFFFFFFF,,F,FF:FF,FFF,FFF,FFFFFFFFFF::F:F,:,FFFFFFFFFF:F:FFFFFFFFF,FF,F,,FF,FFFF:FFFFFF:FFF:F,F,,FFF:FFFFFFFFFFFF,FF,FFFFFFFFFFFFFFFF,,,:,:FF,FFFF:FF:FFFFFF::FF::F:FFFFF:FFF,FF::F:,,F:FF:FF,,FF:,F:F,,F,FF:,:F,,,:::FF,F,:F,,::FF,
@A00881:241:HJW2NDRXX:1:2111:3839:3568 1:N:0:CGAGAGAA+GATTGGAG
TAGCTTCCTACGGGGGGCAGCAGTGGGGAATATTGGGCAATGGGCGAAAGCCTGACCCAGCAACGCCGCGTGAGGGAAGAAGGTTTTCGGATTGTAAACCTCTGTCCTAGAGGACGAAGGAAGTGACGGTACTCTAGGAGGAAGCCCCGGCTAACTACGTGCCAGCAGCCGCGGTCATACGTAGGGGGCGAGCGTTGTCCGGAATGACTGGGCGGAAAGGGCGTGTAGGCGGCTGATTAATTCTGAAGTT
+
,,FFFFFFF::FFFFFFFFFFFFFFFFFF:FF:FFFFF:F:FFFFFFFFF::FF:FFFFF:FF:::FFFFFFFFFFFFFFFFFF:FFFFF:FFF:F,FF,FFFFFFFFFFFFFFFF,FFFFFFFF:FFFFFF:F:FF:FFFFFFFF:FFFF::F:FFFFFFFF:F,FFFFFFFF:,FFFF:,FFFFF:F,F:F:FF::FFFFFF:F,F,FFF:F,F,:F:F,::FFFFFFFFFF:F,F,,,FFF,,,,,,
@A00881:241:HJW2NDRXX:1:2111:2980:9815 1:N:0:CGAGAGAA+GATTGGAG
TAGCTTCCTATGGGATGCAGCAGTCGAGAATCATTCACAATGGGGGGAACCCTGATGGTGCGACGCCGCGTGGGGGAGGAAGGTCTTCGGATTGTAAACCCCTCTCATGCAGGAGCAAGGCGAAAGTTGATAGTACTGCAAGAGGAAGAGACGGCAAACTCTGTGCCAGCAGCCGCGGTAATACAGAGGTCTCAAGCGTTCTTCGGAATCACTGGGCGTAAAGGGTCCGTAGGCGGCGGGGCAAGTTGCG
+
,FFFFFFFFF:FFFFFFFFFFFF:FFFFFFFFFFFFFFFFFFF:FFFFFFFFFFFFFFFFFFFFFFFFF:FFFFFF,FFFFF:FFFFFFFFFFFF::FFFFF:,FFF:FFF::FF:F:FFF:FFFFFFFFF,FFF,F,FFFF:FFF,F:FFFFFFFF:::,F,:FFFFF::F:FF:F:,FF,FF:FF,F,:,F::FF,F:,:FFFF:FFFF:,,F,FF,::,,FF,:FFF::,,::FF:,F:F,FF,FFF
@A00881:241:HJW2NDRXX:1:2111:1271:12712 1:N:0:CGAGAGAA+GATTGGAG
TAGCTTCCTACGGGATGCAGCAGTGGGGAATATTGCACAATGGGGGAAACCCTGATGCAGCGACGCCGCGTGAGTGAAGAAGTATTTCGGTATGTAAAGCTCTATCAGCAGGGAAGAAAGTGACGGTACCTGAGTAAGAAGCCCCGGCTAACTACGTGCCAGCAGCCGCGGTAATACGTAGGGGGCGAGCGTTATCCGGAATTACTGGGTGTAAAGGGAGCGCAGACGGCAGGGCAAGTCTGGAGTGAAA
+
FFFFFFFFFFFFFFFFFFFFFFFFFFFFFFFFFFFFFFFFFFFFFFFFFFFFFFFFFFFFFFFFFFFFFFFFFFFFFFFFFFFFFF,FFF:FFFFF,FFFFFFFFFFFFFFFFFFFFFFFFFFFFFFFFFFFFFFFFFFFFFFFFFFFFFFFFFFFFFFFFFFFFFFFFFFFFFFFFFFFFFFFFFFF:FFF:FFF::FF,FFFFF:FF,FFF:FFFFFFFFFF:F:F:FFFFFFF,FF::FFF:FFFF,
@A00881:241:HJW2NDRXX:1:2111:4309:19570 1:N:0:CGAGAGAA+GATTGGAG
TAGCTTCCTATGGGGTGCAGCAGTGGGGGATATTGCACAATGGGGGGAACCCTGATGCAGCGACGCCGCGTGAGTGAAGAAGTATTTCGGTATGTAAAGCTCTATCAGCCGGGAAGAAAGTGACGGTACCTGCAGACGAAGCCCCGGCTAACTACGTGCCAGCAGCCGCGGTCAGACGTAGGGGGCAAGCGTTATCCGGATTTACTGGGTGTAAAGGGAGCGTAGACGGCGAGACACGTCTGAAGTGACA
+
:FFFFFFFFFFFFFFFFF:FF,FFFFFFFFFFFFFFFF:FFFFFFFFF:FFFFFFFFF:F:FFFFFFFFFFF,:,,FFFFFFFFFFFFFFF,FFFFFFF:F:F:FFFFF,F:FF:FFF,,F,FF:FFFFFF:FF,:,FF:FFFFFFFF:FF::FFFF:FFFFFFF:F:FFFF,:,FFFFFF:FFFF,,FFFF,FFFFF:FFFFFFF,FFF:,,FFFFFFFF:F:F:,F,,FFFF:F,FFFF::,F:F:FF
@A00881:241:HJW2NDRXX:1:2111:3378:26349 1:N:0:CGAGAGAA+GATTGGAG
TAGCTTCCTACGGGGTGCAGCAGTGGGGGATATTGCACAATGGGGGAAACCCTGATGCAGCGACGCCGCGTGAGTGAAGAAGTATTTCGGTATGTAAAGCTCTATCAGCAGGGAAGAAAATGACGGTACCTGAGTAAGAAGCCCCGGCTAACTACGTGCCAGCAGCCGCGGTAATACGTAGGGGGCAAGCGTTATCCGGATTTACTGGGGGTAAAGGGAGCGTAGACGGTTGTGCACGTCTGACGTGAAA
+
:FFFFFFFFFFFFFFFFFFFFFFFFFFFFFFFFFFFFFFFFFFFFFFFFFFFFF:FFFFFFFF:FFFFFFFFFFFFF:FFFFFF:F,FFFFFFFFF,FF:F:FFFFFFFFFFFF:FFFFFF:FFF:FFFFFFFFFFFFFFF:FFFFFF:FFFFFFF:FFF:FFFFF:FFFFFFFF,FF,F:FF:FFF,FFFFFFFF:FFFFFFFFFFFF:F:,FFFFFFFFFFF:::F,:F:F:F:,FFF:FF:FFFFFF
@A00881:241:HJW2NDRXX:1:2111:7030:26412 1:N:0:CGAGAGAA+GATTGGAG
TAGCTTCCTACGGGACGCAGCAGTGGGGAATATTGCACAATGGGGGAAACCCTGATGCAGCGACGCCGCGTGAAGGAAGAAGTATCTCGGTATGTAAACTTCTATCAGCAGGGAAGAAAATGACGGTACCTGACTAAGAAGCCCCGGCTAACTACGTGCCAGCAGCCGCGGTAATACGTAGGGGGCAAGCGTTATCCGGATTTACAGGGTGTAAAGGGAGCGTAGACGGAAGAGCAAGTCTGATGTGAAA
+
FFFFFFFFFFFFFFFFFFFFFFFFFFFFFFFFFFFFFFFFFFFFFFFFFFFFFFFFFFFFFFFFFFFFFFFFFFF:F,FFFFFFFFFFFF:FFFFFFFFF,FF,FFFFF:FFFF:FFF,FFF:F,FFFFF,F:FFFF,FFF:FFFFFF:FFFF,FFFFFFFFFFFFFFFF:FF,FFF:FFF,FFFFFFF:F:FFFFFF:FFFFFF,FFFFF,FFFFFFF,,:F:FF,F:FFF:FFFFFFFFFFFFFFFF:
@A00881:241:HJW2NDRXX:1:2111:12219:32769 1:N:0:CGAGAGAA+GATTGGAG
TAGCTTCCTATGGGACGCAGCAGTGGGGAATCTTGCGCAATGGAGGCAACTCTGACGCAGCGATGCCGCGTGCGTGAAGAAGGTATTCGTACCGTAAAGCGCTGTAGCCGGGGAAGAGAGAGACGGTACCTGGCGCGAAAGCCCCGGCCAACCACGTGCCAGCAGCCGCGGCAATACGTGGGGGGCGAGCGTTGTCCGGACTCACTGGGCGTAAAGCGCGCGCAGGCGGCCGCTAGGGCGGGGTGTGAAA
+
FFFFFFFFFFFFFFFFFFFFFFFFFFFFFFFFFFFFFFFFFFFFFFFFFFFFFFFFFFFFFFFFFFFFFFFFFFFFFFF:FFFFFFFFFFFFFFFFFFFFFFFFFFFFFFFFFFFFFF:FFF:FFFFFFFFFFFFFFFFFFFFFFFFFFFFFF:FFFFFFFFFFFFFFFF:FFFFFFFFFFFFFFFFFFF,FFF:FFFFF,FFFF:FF:FFFFF:FFFFFFF:FFFFFF:FF:F:F,:FFF:,FFFFFF:
@A00881:241:HJW2NDRXX:1:2111:1334:36057 1:N:0:CGAGAGAA+GATTGGAG
TAGCTTCCTACGGGATGCAGCAGTGAGGAATATTGGTCAATGGGCGGGAGCCTGAACCAGCCAAGCCGCGTGGAGGAAGAAGGTACAGAGTATCGTAAACTCCTTTTGTCAGGGGATCAAAGGCGGGATGCGTCCCGTCCCGAAGGTACCTGAAGAAAAAGCATCGGCTAACTCCGTGCCAGCAGCCGCGGTAATACGTAGGATGCGAGCGTGATGCGGATTTATTGGGTTTACAGGGTGCGTAGGCCGC
+
FF:FFFFF:FF:FFFFFFFFF:FFFFFFFFF:F,FFF::FFFFF:FFF,FFFFF:FFF:F:FFFFFFFFFFFFFFF:FFFFFFF::FFFFFFFFFF:FFFFFFFF,FF::FFFFF,F:FF,FFF:FF:FF,FFFFF:FFFFFF:FF,:F,FF::F,,,FF:F,,F:F:F,F,FF:FFF,FFF:FFF,FFFFFF,F,:F,::,::F:FFFFFF,,F,:FFFF::F:,FFF::FF,,FF:F:,FF:FF:F,F
@A00881:241:HJW2NDRXX:1:2111:6207:36824 1:N:0:CGAGAGAA+GATTGGAG
TAGCTTCCTATGGGACGCAGCAGTGGGGAATATTGGGCAATGGGCGAAAGCCTGACCCAGCAACGCCGCGTGAGGGAAGAAGGTTTTCGGATTGTAAACCTCTGTCCTAAGGGACGAAGTGCGTGACGGTACCTTAGGAGGAAGCCCCGGCTAACTACGTGCCAGCAGCCGCGGTAATACGTAGGGGGCGAGCGTTGTCCGGAATGACTGGGCGTAAAGGGCGTGTAGGCGGCTATTTAAGTCTGGAGTG
+
,FFFFFFFF:FFFFFFFFFFFFFFFFFFF,FF,FFFFFFFFFFFFFFFFFFFFFFFFFFFFFFFFFFFFFFFFFFFF:FFFFFFFFFFF:FFFFF:FFFFFFFFFFFFFFFFFFFF:FFFFFFF:FFFFF:::F:FFFFFFF:FFFFFF:FF:F:FFFFFFFFFF,FFFF:FFF:::FFFFFFF,FFFF,:,FFFFFFFFFF:,FFFFFFFFF:FFFFFFF:FFFF:FF:F:F,,FF,,F::F:,,FFF:
@A00881:241:HJW2NDRXX:1:2112:8513:1047 1:N:0:CGAGAGAA+GATTGGAG
TAGCTTCCTACGGGAGGCAGCAGTGGGGAATATTGGGCCATGGAGGCAACTCTGACCCAGCAACGCCGCGTGAGTGATGAAGGTCTTCGGATTGTAAAACTCTTTAAGTGGGGACGAAGAAAGTGACTGTACCCACAGACTAAGCTCCGGCTAACTACGTGCCAGCAGCCGCGGGACTACGTAGGGAGCACGCGTTATCCGGCATGACTGGGCGTACAGGGTGCGTAGGAGGCTGGGCAAGTTGGTAGCG
+
,FFFFFF:F,:FFF,FFF:F::FFFFFFF,FF,FFF:F,F,FFFFFFFFFFFFFFFFFFFFF,FFFFFFFFFFF:FFFF:F:FFF:FFFFF,FFF:,FFFFF,FFFFFFFFFFFF:::FF,FFFFFFFFF:FFFFF:FF,:F:FFFFFFFFFFFFFFFFFFFFF:F::FFFFFF,FFFFFF,:F:::F:,F::F,FFF::FF,,FFFFFFFF:F,F,F:FFF,:,:F:F,:::F,FFF:::,,:F,,,,F
@A00881:241:HJW2NDRXX:1:2112:7934:7654 1:N:0:CGAGAGAA+GATTGGAG
TAGCTTCCTACGGGGGGCAGCAGTGGGGGATATTGCACAATGGGGGAAACCCTGATGCAGCGATGCCGCGTGAGGGAAGAAGGTTTTCGGAGTGTAAACCTCTGTGGAGGGGGACGATCATGTCGGTACCCCGTTAGGACGCCACGGCTATCTACGTGCCAGCAGACGCGGTGATACGTAGGTGGCGAGCGTTGTGCGGAATACATGGGTGTCAGTGGAGTGCAGGCGGGACAGCAAGACAGCCGGGCAA
+
,FF::FFFF:FFFFFFFFFFF:FFFFFFFF,FFFF:,FFF,FF,:F:FFF:F:FF:,FFFF,FFFFFFFF:FFFFFF,FFFFFFF::FFF,,:F:F,,F:FF:,:FFFFFFFFF,FFF,,:F,F:FF:F,::FFFFFF,F,F,,FF:FFF,F,F,:F,:FFFF:::FF,FF,,FFF,FFF:F:F:FFFFFF,,FF,F,FFFF,,:,F,FF:,F,,,FF:FF:F,FF,FFF:,FF::FF,,:::,:,FFF,
@A00881:241:HJW2NDRXX:1:2112:2980:9565 1:N:0:CGAGAGAA+GATTGGAG
TAGCTTCCTATGGGAGGCAGCAGTGGGGGATATTGCACAATGGAGGCAACTCTGACGCAGCGATGCCGCGTGGGCGAGGAAGGGCCCAGGCCCGTAAAGCCCCGCCGCCGGGGAGGAAGGAATGACTGAACCCGGCACGAAAGCCCCGGCCAACCACGTGCCAGCAGCCGCGGCAATACGTGGGGGGCGAGCGTTGTCCGGAATCACTGGGCGTAAAGCGCGCGCAGGCGGCCGCTTAGGCGGGGTGTGA
+
FFFFFFFFFFFFFFFFFFFFFFFFFFFFFFFFFFFFFFFFFFFFFFFFFFFFFFFFFFFFFFFFFFFFFFFFFFFFFFFFFFFFFFFFFFFFFFFFFFFFFFFFFFFFFFFFFFFFFFFFFFFFFFFFFFFFFFFFFFFFFFFFFFFFFFFFFFFFFFFFFFFFFFFFFFFFFFF,FFFFFFFFFFFFF:FFFFFFFFFFFFFF:FFFFFFF:F:FFFFFFF:F:F::FFFFFFFFFF:,FFFFFFFFF:
@A00881:241:HJW2NDRXX:1:2112:1723:13557 1:N:0:CGAGAGAA+GATTGGAG
TAGCTTCCTACGGGATGCAGCAGTGGGGAATATTGGGCAATGGGCGCAAGTCTGACCCAGCAACGCCGCGTGAGGGACGAAGGCTTTCGGGTTGTAAACCTCTTTTACCAGGGACGAAGGACGTGACGGTACCTGGAGAAAAAGCAACGGCTAACTACGTGCCAGCAGCCGCGGTAATACGTAGGTTGCAAGCGTTGTCCGGATTTACTGGGTGTAAAGGGCGTGTAGGCGGAACTGCAAGTCAGATGTG
+
,FFFFFFFFFFFFFFFFFFFFFFFFFFFF:FFFFFFFFFFFFFFFFFFFF:FFFFFFFFFFFFFFFFFFFFFFFFFF,FFFFFFFFFFFFFFFFFFFFFFFFFFFFFFFFFFFFFFFFFFFFFFFFFFFF:FFFFFFFFFFF,FFFFFFFFF:FFFFFFFFFFFFF,FFFFF:F,:,FFFFFFFFFFFF:FFF:FFF:FFFFFFFF,F:,FFFFFFF,::,FFF,:FFF:FFF,F:FF:FFF:FF:F,FF
@A00881:241:HJW2NDRXX:1:2112:2003:15702 1:N:0:CGAGAGAA+GATTGGAG
TAGCTTCCTATGGGGCGCAGCAGTGGGGAATATTGGTCAATGGGGGGAACCCTGAACCAGCAACGCCGCGTGAAGGAAGAAGGCTTTCGGGTTGTAAACTTCTTTTACCAGGGACGATAGTGACGGTACCTGGTGAATAAGCTCCGGCTAACTACGTGCCAGCAGCCGCGGTAATACGTAGGGAGCGAGCGTTCTCCGGATTTACTGGGTGTAAAGGGCGCGTAGGCGGGCCGACAAGTCAGATGTGAAA
+
FFFFFFFFFFFFFFFFFFFFFFFFFFFFFFFFFFFFFFFFFFFFFFFF:FFFFFFFFFFFFF,FFFFFFFFFFFFFFFFFFFFF,F,FFFFFFFF:FFFFFFFFFFFFFFFFFFFF:F:FFFF:FFFFFF,FFF::F:FFFFFFFFFFF:F:FFFF:FFFFFFF:F:FFFF,:F::FF::,:FFFFFF:F:FF,FFF::FFFF:F::::FFF:,:FFF::::F::FFFFFF::FFF,F::,F::,:::,F
@A00881:241:HJW2NDRXX:1:2112:2899:33943 1:N:0:CGAGAGAA+GATTGGAG
TAGCTTCCTATGGGGTGCAGCAGTGGGGAATATTGCGCAATGGAGGCAACTCTGACGCAGCGATGCCGCGTGGGCGATGAAGGGCCCAGGCCCGTAAAGCCCCGCCGCCGGGGAGGAAGAAATGACTGAACCCGGCACGAAAGCCCCGGCCAACCACGTGCCAGCAGCCGCGGCAATACGTGGGGGGCGAGCGTTGTCCGGAATCACTGGGCGTAAAGCGCGCGCAGGCGGCCGCTTAGGCGGGGTGTGA
+
FFFFFFFFFFFFFFFFFFFFFFFFFFFFFFFFFFFFFFFFFFFFFFFFFF:FFFFFFFFFFFFFFFFFFFFFFFFFFFFFFFFFFFFFFFFFFFFFFFFFFFFFFFFFFFFFFFFFF,F:FFFFFFFF:FFFFFFFFFF:FFFF:FFFFFFFFFFFFFF:FFFF:FFF:FFF:F,,:FFFFFFFFFFFFFFFFFFF:F:FFF::FFF:FFF:::F,FF:::::::FFFFFFFFFF:,F:FFF,FF:FF::
@A00881:241:HJW2NDRXX:1:2112:2239:34053 1:N:0:CGAGAGAA+GATTGGAG
TAGCTTCCTACGGGAGGCAGCAGTGGGGAATATTGGGCAATGGAGGCAACTCTGACCCAGCAACGCCGCGTGAGCGATGAAGGTCTTCGGATTGTAAAGCTCTTTAAGTGGGGACGAAGAAAGTGACTGTACCCACAGAATAAGCCTCGGCTAACTACGTGCCAGCAGCCGCGGTAATACGTAGGAGGCAAGCGTTATCCGGACTGACTGGGCGTAATGGGTGCGTAGGTGGTTTGGCAAGTTGGTAGCG
+
,FFFFFFFF:FFFFFFFFFFFFFFFFFFFFFFFFFFFFF:FFFFFFFF:FFFFFFFFFFFFFFFFFFFFFFFFFFFFFFFFFFFF:FFFFFFFFFFFFFFFFFFFFFFF:FFFFFFF,FF:FFFFFFFFFFFFFF:FF:FFFFF:FFFFFFFFFFF:F:FFFF,F::FFFFFF:F:F,FFFFFFF:F:FF,FFFFF::FFF:F:F:FFFFFFFFFFF,:FFFFFFFFFFFFF:FFFFF,:,FF,,FF:,:
@A00881:241:HJW2NDRXX:1:2113:7247:6245 1:N:0:CGAGAGAA+GATTGGAG
TAGCTTCCTACGGGACGCAGCAGTGAGGAATATTGGTCAATGGGCGATGGCCTGAACCAGCCAAGTAGCGTGAAGGATGACTGCCCTATGGGTTGTAAACTTCTTTTATAAAGGAATAATGTCGGGTATGCATACCCGTTTGCATGTACTTTATGAATAAGGATCGGCTAACTCCGTGCCAGCAGCCGCGGTAATACGGAGGATCCGAGCGTTATCCGGATTGATTGGGTTTAAAGGGAGCGTAGAGGGA
+
,FFFFFFFFFFFFFFFFFFFFFFFFFFFFFFFFFFFFFFFFFFFFFFFFFFFFFFFFFFFF:FFFFFFFFFFFFFFFFF:FFFF::F:FFFFFFFFF:,,FF:FF:FFFFFFFF,,F:F,FFFFFFFF:FFFF:,FFFFFFFFFFFFF,FFFFF:FF:FFFFFFFF:FFFFF:F:FFFF:F:F:FFF:F:FFF,FFFFFFFFFFFF:F:FFFF:,FFF:,,:,F,:FFFF,F:FFF:FF,F:F,:F,::F
@A00881:241:HJW2NDRXX:1:2113:3052:6339 1:N:0:CGAGAGAA+GATTGGAG
TAGCTTCCTACGGGGGGCAGCAGTGGGGAATATTGGGCAATGGGCGAAAGCCTGACCCAGCAACGCCGCGTGAAGGAAGAAGGTCTTCGGATTGTAAACTTCTTTTACCCGGGACGATAGTGACGGTACCTGGTGACTAAGCTCCGGCTAACTACGTGCCAGCAGCCGCGGTAATACGTAGGGAGCGAGCGTTATCCGGATTTACTGGGTGTAAAGGGCGCGTAGGCGGGCTGTCAAGTCAGAGGTGAAA
+
F:FF:FFFF,FFFFFFFFF:F:FFFFFFFFFFFFFFFFFFFFFFFFFF:FFFFFFFFFFF:F:FFFFFFFFFFFFFF,F:FFFFFFFFFFFFFFFFFFFFFF,FFFFFF,FFFFF::F,FFFFFFF,F:F:FFFFF,FF:FFFFF:FF,:FFFFFFFFFFFFF,:FFFF::,:F:F:FFF:F:,FFFFFF:FF:F:FF:FF:F:FFFF:F:F,FF::F:FFF:F::F::FF,:FFFF:F:,::,FFFFF,
@A00881:241:HJW2NDRXX:1:2113:2573:6699 1:N:0:CGAGAGAA+GATTGGAG
TAGCTTCCTACGGGGCGCAGCAGTGGGGAATATTGGTCAATGGGGGAAACCCTGAACCAGCAACGCCGCGTGAAGGAAGAAGGCTTTCGGGTTGTAAACTTCTTTTATCAGTGACGATAGTGACGGTAGCTGATGAATAAGCTCCGGCTAACTACGTGCCAGCAGCCGCGGTAATACGTAGGGAGCGAGCGTTATCCGGATTTACTGGGTGTAAAGGGCGCGTAGGCGGGCCGACAAGTCAGATGTGAAA
+
F:FFFFFFFFFFFFFFFFFFF:FFFFFFFFF:FFFFFFFFFFFFFFFFFFFFFFFFFFFFFF:FFFFFFFFFFFFFFFFFFFFFFFFFFFFFFFFFFFFFFFFFFFFFFFFFFFFFFFFFFFFFFFFFFF:FFFFFFFFFFFFFFFFFFFFFFFFFFFFFFFFFFFFFFFF:F,FFFFFFFFFFFFFFFFFFF::FFFFFFFFFFFFFFFFF,FFFFFFFFFFFFFFFFFFF:F:F,FF:F:F:FFF:,F
@A00881:241:HJW2NDRXX:1:2113:5927:7091 1:N:0:CGAGAGAA+GATTGGAG
TAGCTTCCTACGGGACGCAGCAGTGGGGAATATTGGGCAATGGAGGCAACTCTGACCCAGCCACGCCGCGTGAGTGATGAAGGTCTTCGGATTGTAAAACTCTTTAAGTGGGGACGAAGAAAGTGACGGTACCCACAGAATAAGCCTCGGCTAACTACGTGCCAGCAGCCGCGGTACTACGTCGGAGGCAAGCGATATCCGGAATCACTGGGCGTAAAGGGTGCGTAGGTGGTCTCGCCAGTTAGTAGCG
+
,FFF:FFFF::FFFFFFFFF:FFFFFFFFFFFFFFFFFFFFFFFFFFFFFFFFFFFFFFFF,FFFFFFF:FFFFFF:FFFFFFFFFF::FFFFFFFF:FFFF:F,FF:FFFFFFFFF::,,:FFF:FF,FFF::F:F:FFF:F::FF:FFF,,:F::F:::F:,F:FFFFFFFFFF:::::,,F::F,:::,FF,:F,:FFFF:F,FFFFF::F:F,F:::FF:FF,F::,:F:::FF,FFFFF:F:F:F
@A00881:241:HJW2NDRXX:1:2113:6551:28620 1:N:0:CGAGAGAA+GATTGGAG
TAGCTTCCTACGGGACGCAGCAGTGAGGAATATTGGTCAATGGACGGAAGTCTGAACCAGCCATGCCGCGTGCAGGACGACGGCTCTATGAGTTGTACACTGCTTTTGTACAAGAATAATAGTTTCTACGGGATAGGGATTTGAATGTATTGTACGAATAAGGATCGGCTAACTCCGTGCCAGCAGCCGCGGTAATACGGAGGAGTCGAGCGTTATCCGGATGTAGTGGGTTTAAAGGGTGCGTAGGCGG
+
,FFFFFFFFFFFFFFFFFFFFFFFFFFF,,F:FFFFFFFFFFFFFFFFFFFFFFFFFFFFFFFFFF:FFFFFFFF:FFFFFFFFFFFFF:FFFFFFF,FFFFFF:FFFFFFFFFFFF:F:FFFFF,:FFFFFF,FFFFFF:FF,FFF,F,FFFFFFF,:FFFFFFFFFFF,FFFFFFFFFF,FFFFFFFFFFFFFFFFF:FFF,,FF:F:F:,F,FFFFFFF,FF,F:,::F:FFF,:F,FFF:FF::FF
@A00881:241:HJW2NDRXX:1:2113:3305:31109 1:N:0:CGAGAGAA+GATTGGAG
TAGCTTCCTACGGGGGGCAGCAGTGGGGAATATTGCACAATGGGGGGAACCCTGATGCAGCGACGCCGCGTGAGCGAAGAAGGTCTTCGGATCGTAAAGCTCTGTCTCAAGGGACGAAGAATGACGGTACCTTGGGAGGAAGCCACGGCTAACTACGTGCCAGCAGCCGCGGTCATACGTAGGTGGCGAGCGTTGTCCGGATTTACTGGGTGTAAAGGGCGCGTAGGCGGATGATTAAGTCAGATGTGAA
+
::FFFFFFFFFFFFFFFFFFFFF:FFFF::FFFFFFFFFFFFFFFFFFFFFFFFFFFFFFFFFFFFFFFFFFFFFFFFF:FFFFFFFFFFFFFFFFFF:F:FFFFFFF:FFFFFFF::FF:FFFFFFFFFFFFFFFFF:F,FFF:FFFF:FF::FFFFFFFFFFFFFF:FFFF,FFFFFF,:FFFF::FFF:FFFFFFFF:FF::F,FF:FF::FFFF:,FF::::FF::,:,,:F,,,FF::,::F:FF
@A00881:241:HJW2NDRXX:1:2114:3531:28432 1:N:0:CGAGAGAA+GATTGGAG
TAGCTTCCTATGGGGTGCAGCAGTGGGGAATATTGGGCAATGGAGGCAACTCTGACCCAGCAACGCCGCGTGAATGAAGAAGGCCTTCGGGTTGTAAAGTTCTTTAATTGGGGACGAAGAAAGTGACGGTACCCAAAGAATAAGCCACGGCTAACTACGTGCCAGCAGCCGCGGTAATACGTAGGTGGCAAGCGTTGTCCGGAATGACTGGGCGTAAAGGGAGCGTAGGCGGCGCAACAAGTTAGGAGTG
+
FFFFFFFF:FFFFFFFFFFFFFFFFFFFFFFFFFFFFFFFFFFFFFFFFFFFFFFFFFFFFFFFFFFFFFFFFFFFFFFFFFFFFFFFFFFFFFFFFFFFFFFFFFFF:FFFFFFFFFFFFFFFFFFFFFFF:FFFFFFFFFFF:FF:FFFFF:FFFFFFFFFFFFFFFFFFFFF:FFFFFFFFF:FFFFFFFF,FFFF:FF:FFFFFFF:FFFF:FF,FF::F:F:FF,:FFF:F:F,FFFF:F:FFFF
@A00881:241:HJW2NDRXX:1:2115:4408:10755 1:N:0:CGAGAGAA+GATTGGAG
TAGCTTCCTATGGGGCGCAGCAGTGGGGAATATTGGGCAATGGGCGCAAGCCTGACCCAGCAACGCCGCGTGAGGGAAGAAGGTTTTCGGATTGTAAACCTCTGTCCTAAGGGACGAAGGAAGTGACTGTACCTTAGTAGGAAGCCCCGGCTAACTACGTGCGAGCAGCCGCGGTAATACGTAGGGGGCGAGCGGTGTCCGGACTGACTGTGCGTAAAGGGCGAGTAGGCGGCTGATTCAGTCTGGAGTG
+
,FFFFFFFF,FFFFFFFFFFFFFF:FFFFFFFFFFFFF,FFFFFF:FFFFFFFFF,FFFFFFFFFFFFFF,FFFFFFFFFFFFFFFFFFFFFFFFF::F:FFFFFF,FFFFFFFFFFFFFFFFFFFF,FFF:FFFFF,FFFFFF,FF:F,FFFFFFFFFF,:,FFFFFFFFFFFF:FFFFFFFF,F::,FFFFF,F:F::FF,::FF:,F,FF,F,F,F,:::,,:FFFFF:,F::FF:FF,,F:F,F:,
@A00881:241:HJW2NDRXX:1:2123:18728:9189 1:N:0:CGAGAGAA+GATTGGAG
TAGCTTCCTATGGGGTGCAGCAGTCGGGAATATTGCGCAATGGAGGAAACTCTGACGCAGTGACGCCGCGTGCAGGAAGAAGGTTTTCGGATTGTAAACTGCTTTAGACAGGGAAGAAACAAATGACAGTACCTGTAGAATAAGCTCCGGCTAACTACGTGCCAGCAGCCGCGGTAATACGTAGGGAGCGAGCGTTCTCCGGATTTATTGGGTGTAAAGGGTGCGTAGACGGATAAGCACGTTAGCTGTG
+
,,F:FFFFFF,FFFFFFFFFFFFFFFFFFF:FFFFFFFFFFFFFFFFFFFFFFFFFFFFFFFFFFFFFFFFFFFFFFFFFFFFFFFFFFFFFFFFFFFFFFFFFFFFFFFFFFFFFF,FFFFFFFFFFFFFFF:FFFF,:FFFFFFFFFFFFFFFFFFFFF:FF:FF:FFFFFFFFF,FFF,FFFFFF:::FFFFF,:F:FFF,F:F,FF,FF::,F,,FF:FF:FF:,::,,,FF,F,,:FFF:FF:F:
@A00881:241:HJW2NDRXX:1:2125:11867:28338 1:N:0:CGAGAGAA+GATTGGAG
TAGCTTCCTATGGGGGGCAGCAGTGGGGAATATTGGGCAATGGAGGCAACTCTGACCCAGCAACGCCGCGTGAGCGATGAAGGTCTTCGGATTGTAAAGCTCTTTAAGTGGGGACGAAGAAAGTGACTGTACCCACAGAATAAGCCTCGGCTAACTACGTGCCAGCAGCCGCGGTAATACGTAGGGGGCAAGCGTTATCCGGATTTACTGGGTGTAAAGGGAGCGTAGACGGATAGGCAAGTCTGAAGTG
+
:,F:FFF:FFFFFFFFF:FFF:FFFFFFFFFFF:FFFF,FFFFFFFFFFFFFFF:FFFFFFF,FFFFFFFFFFFFFFFFF::FFFFFFFFFFFFFFF:FFF:FFFFFFFFFFFFF:,:FFFF:FFFFFFF:,FF:::FFFFF,FFFFFFFFFFFFFFFFFFFFF:F:FFF:FFFFFFFFFFFFF:FFFF:FFFFFFFF:FF:,FF:FF,:,FFF:FFFFFFF:::,F:FF::F:F:,:,::::::::::F
@A00881:241:HJW2NDRXX:1:2125:27064:33990 1:N:0:CGAGAGAA+GATTGGAG
TAGCTTCCTATGGGAGGCAGCAGTGGGGAATATTGCACAATGGGGGGAACCCTGATTCAGCGACGCCGCGTGGGTGAAGAAGTATTTCGGTATGTAAAGCCCTATCAGCAGGGAAGAAGATGACGGTACCTGAGTAAGAAGCCCCGGCTAACTACGTGCCAGCAGCCGCGGTCATACGTAGGGGGCGAGCGTTATCCGGATTTACTGGGTGTCAAGGGAGCGCAGACGGCTTCGCTCGTCTGGAGTGAAA
+
,:F:,FF,FF,,F,FF,F:,FFF,FF,FFF:F:FFFF,FF,F,,F:,FFF,,F,FF,FFFFFF:,FFFF:FFFF:FFFFF,F:::F,FF::FF,,F:FF:FFFF,FFFF::,,F,,,,FF,FF:FF:FF:FFFFF:,FF:FFFFFF:FFF::F:,FFFF:FFF,FF,FFF:F,,FFFFFF:FFFF:FFFF:FFFF:FFF::FFF:FF:,,:::F,,,::FFF:::F,:F::F,F:F,F:::,::,FF,,F
@A00881:241:HJW2NDRXX:1:2125:8820:34585 1:N:0:CGAGAGAA+GATTGGAG
TAGCTTCCTATGGGGGGCAGCAGTGGGGAATATTGCACAATGGAGGGAACTCTGATGCAGCGATGCCGCGTGGAGGAAGAAGGTCTTAGGATTGTAAACTCCTGTTGACAGAGAACGAAAAAGGACGGTACCTTACCAGAAAGCCCCGGCTAACTACGTGCCAGCAGCCGCGGTAATACGTAGGGGGCGAGCGTTATCCGGATTTAATGGGTGTAAAGGGCGTGTAGGCGGGATTGAACTTCAGAGGTGA
+
::FF:FFFF:FFFFFFFFFFFFFFFF:FFFFFFFFFFFF,FF:FFFFF:FFFFFFFFFFFFFFFFFFFF:,F:FFFF,FF,FFFFFFFFFFFFFF::FFF:FFFFFFFFFFFF,FFFFFFFFFFFFFF:FFFFFFF:FFFFFFFFFFFFFFFFFFFFF:F,FF::FF,F:FFFF,FF:FFFFF:F,FFF::FFFFFF,FF,FFFFF,,F,FFFF,F:::FFFFFF:F,F,FF::FF:F,FFF:::,,FF,
@A00881:241:HJW2NDRXX:1:2125:22661:34632 1:N:0:CGAGAGAA+GATTGGAG
TAGCTTCCTATGGGGTGCAGCAGTCGGGAATATTGCGCAATGGAGGAAACTCTGACGCAGTGACGCCGCGTATAGGAAGAAGGTTTTCGGATTGTAAACTCTTGTCGTTAGGGAAGATAAAAGACAGTACCTAAGGAGGAAGCTCCGGCTAACTATGTGCCAGCGGCCGCGGTACTACAGAGGGAGCAAGCGTTATCCGGATTTATTGGGTGTAAAGGGTGCGTAGACGGGAAGGCAAGTTAGTTGTGAA
+
FFFFFFF:,,FFFFFFFFFFFFFFFFFFF::F,FFFFF,FFFF,FFFFFFFFFFFFFFFFFF:FFFFFFFF::FFFFFFFFFFFFFFFFF::FFF,,FFF,FFFFFFFFFFFFFFF:FFFFFFFF:,FF:FFFF:FF:FF:FF:FFF:FFFF:F,F:FFFFF:F,,FFFFFF:FFF:FF,FFF:FFFFF:F:::FFFFF,FF:F::FF:FFFF,FFF:FF:F:FFFFFFF:,::FFF,,F:,F::::F:,
@A00881:241:HJW2NDRXX:1:2125:28339:36949 1:N:0:CGAGAGAA+GATTGGAG
TAGCTTCCTATGGGGTGCAGCAGTGGGGAATATTGCGCAATGGGCGGAAGCCTGACGCAGCGACGCCGCGTGAGGGAAGAAGGTTTTCGGATCGTAAACCTCTGTCAGAAGGGAAGAATAGGGGACGTGCCAATCAGCTTTTCCCTGACCGTACCGTCTCAGGAAGCACCCGCTAAATCCGTGCCAGCAGCCGCTGTAATACGCATGGTGCGAGCGTTAATCGGAATTACTGGGCGTAAAGCGCGTGTCT
+
,FFFFFFFFF,FFFF,FFFFFFFFFFFFF,FFFFFFFFFFF:FFFFFFFFFFFFF:F:FFFFFF:F:FFFFF,,FFFFFFFFF::,:FFFFFF,:,FFF,FFFFF::,F:FFFFFFF:FF::,FFF:FF,,F:FF,FF,:,FFF:FF,,,,,FF,,FF,,:,FFFFFFFF,FFFFF,FFFF,F::FFFF:F:FF,FFF::,F,:F,,:F::F::,:F:F:FF,FFFFFFFF,,F:::FFFFF::,F::,,
@A00881:241:HJW2NDRXX:1:2125:25825:37012 1:N:0:CGAGAGAA+GATTGGAG
TAGCTTCCTATGGGGCGCAGCAGTGGGGAATATTGCACAATGGGGGAAACCCTGATGCAGCGACGCCGCGTGAGTGAAGAAGTATTTCGGTATGTAAAGCTCTATCAGCAGGGAAGAAAATGACGGTACCTGAGTAAGAAGCCCCGGCTAACTACGTGCCAGCAGCCGCGGTAATACGTAGGGGGCAAGCGTTATCCGGATTTACTGGGTGTAAAGGGAGCGTAGACGGCAGGGCAAGTCTGAAGTGAAA
+
FFFFFFFFFFFFFFFFFFFFFFFFFFFFFFFFFFFF,FFFFFFFFFFFFFFFFFFFFFFFFFFFFFFFFFFFFFFFFFFFFFFFFFFFF:FFFFFFFFFFFFFFFFFFFFFFFFFFFFFFFFFFF:FFFFFFFFFFFFFFFFFFFFFFFFFFFFFFFFFFFFFFFFFFFFFFFFFFFFFFFFFFFFFFFF,FFFFFFF:FFFFFFFFFFFFFFFFFFFFFFF:FFF:FFF:FFFFF:FFFFF,FFFF:FF
@A00881:241:HJW2NDRXX:1:2126:28384:2769 1:N:0:CGAGAGAA+GATTGGAG
TAGCTTCCTATGGGGTGCAGCAGTGGGGGATATTGCACAATGGGGGAAACCCTGATGCAGCGACGCCGCGTGAGTGAAGAAGTATTTCGGTATGTAAAGCTCTGTCAGCAGGGAAGAAAAAGGTGCCCGATGGGCGCCTGGACGGTACCTGACCAAGAAGCCCCGGCTAACTACGTGCCAGCCGCCGCGGGAATACGTAGGGGGCAAGCGTTATCCGGATTTACTGGGGGTAATGGGAGCGTAGACGGCG
+
:FFFFFFFFFFFFFFFFFFFFFFFFFFFFFFFFFFFFF:FFF:FFFFFFFFFFFFFFFFF:FFFFFFFFFFFF:FF,FFFF::FFFFFFFFFFFF::FFFFFFFFFFFF,FFFFFFFFFF,F,FFFFFFF:FFFFFFFFFFFF:FF:FFFFFFFFFFFFFFF:F:FFF,FFF:FFFFFFF:FFFFFFF::,FF:FFFFFFF:FFF:,,FFFF,,F:F,:F:FF,,FF:,F:,F,:,F,:FF,FFFFFFF:
@A00881:241:HJW2NDRXX:1:2126:29884:6120 1:N:0:CGAGAGAA+GATTGGAG
TAGCTTCCTACGGGATGCAGCAGTGGGGAATATTGCACAATGGGGGAAACCCTGATGCAGCGACGCCGCGTGGGTGAAGAAGTATTTCGGTATGTAAAGCTCTGTCAGCAGGGAAGAAAATGACGGTACCTGACCAAGAAGCCCCGGCTAACTACGTGCCAGCAGCCGCGGTCATACGTAGGGGGCAAGCGTTATCCGGATTTACTGGGTGTAATGGGAGCGTAGACGGCGCTGGACGTCTGGAGTGAAA
+
:FFFFFFFFFFFFFFFFFFFFFFF,F:F::FF:FFFFFFFFFFFFF:FFFFF,FFFFFFFFF,::FFFFFFFFFFFFFF::FFF:,,FFF,,FFF:,FFF,FFFFFFFFFFF,F,F,FFF:FFFFFFFFFFFFFF:,FFFFFFFFF,F,FF:FFFFFFFFFFFFFFFFF,:FFF,FFFFF,F:FFF,FFF::F,F:FFFFFFFF,:,F:,,F,,FFF,FFF:F,FFFFFFFF,,,,,,F:F::F:::F,F
@A00881:241:HJW2NDRXX:1:2126:30924:6230 1:N:0:CGAGAGAA+GATTGGAG
TAGCTTCCTATGGGGGGCAGCAGTGGGGGATATTGCACAAGGGGGGGACCCCTCATGCAGCAACGCCGCGTGGGTGAAGGAGTGATTCGTCACGTAAAGCCCTATCAGCAGGGACGACGGACTACCGTCCCTCACTAAGAACCCCCGGCTAACTACGTGCCAGCAGCCGCGGTAATACGTCGGGGGCGAGCGAGATCCTGAATAACTGGGAGTCAAGGGAGCGCAGACGCCGGGGCAAGACTGGAGTCAA
+
,FFFFFF:::FFFFF,:FFFFF,:F:F,,F:::F:FF:F::F:FF:FF,FFFF,:FFFF:FFFF,FFFFF:,:FFFFFFFFFF:FFFFFFF,F::,,F,:F:FF,FFFF,,F,F,FF,F,F,,FF,,F,FFF,F:,,,FF,,FFFF,:FFFFF,FFFFF,:FFF,:F:,::,,F,FFFFF,,,F,F:FFFF:,,,FF:,FF:F,,,F,:,,F,,FFFF,,FF,:F,FFF:FFF,::,,FFFF,FFFF,:F
@A00881:241:HJW2NDRXX:1:2126:12500:7420 1:N:0:CGAGAGAA+GATTGGAG
TAGCTTCCTATGGGATGCAGCAGTGAGGAATATTGGTCAATGGGCGGGAGCCTGAACCAGCCAAGCCGCGTGGAGGAGGAAGGTACAGAGTATCGTAAACTCCTTTTGTCAGGGGATAAAAGGCGGGATGCGTCCCGTCCCGAAGGTACCTGAAGAAAAAGCATCGGCTAACTCCGTGCCAGCAGCCGCGGTAATACGGAGGATGCGAGCGTTATCCGGATTTATTGGGTTTAAAGGGTGCGTAGGCGGC
+
FFFFFFFFF:FFFFFFFFFFFFFFFFFFFFFFFFFFFFFFFFFFFFFFFF:FFFFFFFFFFFF:FFFFFF,FFFFF:FFFFFFFFFFFFFFFFFFFFFFFFFFFFFFFFFFFFFFFFFFFFFFFFFF:FFFFFFFFFFF:FFFFFFFFF,FF,:FF:FFFFF,FFFFFFFFFF,FFFF,FFFF,FFFFFFFFF,,FFFFF:F,:FF,,FFFFF,F:FFF:F,FFFF:FFFFFFF,FFF:F::,,FFF:FF
@A00881:241:HJW2NDRXX:1:2126:29532:8171 1:N:0:CGAGAGAA+GATTGGAG
TAGCTTCCTATGGGAGGCAGCAGTGGGGAATATTGGGCAATGGGCGCAAGCCTGACCCAGCAACGCCGCGTGAAGGAAGAAGGCCTTCGGGTTGTAAACTTCTTTTATCAGGGACGAACAATGACGGTACCTGATGAATAAGCCACGGCTAACTACGTGCCAGCAGCCGCGGTAATACGTAGGTGGCAAGCGTTATCCGGATTTACTGGGTGTAAAGGGCGAGTAGGCGGGATTGCAAGTCAGATGTGAA
+
FF,F:FFFFFF:FFFFFFFFFFFFFF:FFFFFFFFFFF::FFFFFFFFFFFFFFFFFFFFF,FFFFFFFFFFFF:F:,FFFFFFFFFFFFFFFFFFF:FFFFFFFFFFFF::F:FFF:FF:F,FFFFF:FFFFFFF:FFF:F:FFF:FFF,:FFF::FFF:,FFFFFFFFFFF,,FFFFFFF,:FFFF,:FFFF,FF:F:,FF,:FFF:FF,FF,:F:,F:FFF,::::FF,FF,F:::FFF::F,FF:,
@A00881:241:HJW2NDRXX:1:2126:29532:8516 1:N:0:CGAGAGAA+GATTGGAG
TAGCTTCCTATGGGGGGCAGCAGTGGGGGATATTGCGCAATGGGGGAAACCCTGACGCAGCAACGCCGCGTGAAGGAAGAAGGTCTTCGGATTGTAAACTTCTTTTGTTAAGGACGAAGAATGTCGGTACTTAACGAATAAGCTCCGGCTAACTACGTGCCAGCAGACGCGGTAATACGTAGGGAGCGAGCGTTGTCCGGATTTACTGGGTGTAAAGGGTGCGCAGGCGGCTATGCAAGTCAGATGTGAA
+
F,F,:FFFFF:FFFF:F,F:FFFFFFF:FFF:,FFFFFFFFFFFFFFFFFFFFFFFFFFF,FFFFFFFFF,FFFF,FFFF:,F:FFFFFFFFFFFFFFFFF,FFFFFFFF:FFF,:FFFFFFF,F:F:FFFFFFFFF:FF:FFFFFFFFFF:FFFFFFFFFFF:FF,FFF:,:F:FFFFFFFFFFFFFFFF,FFFFF:FFFF:FFFFFFFF:FFFFFFFF:FFFFFFF,,FFF:,FFFFF,,FFF:,,:F
@A00881:241:HJW2NDRXX:1:2126:28103:10144 1:N:0:CGAGAGAA+GATTGGAG
TAGCTTCCTACGGGGGGCACCAGTGGGGGATATTGCACAATGGGCGAAAGCCTGATGCAGCGACGCCGCGTGGAGGAAGAAGGTTTTCGGATTGTAAACTCCTGTCGTGCGGGACGATAGTGACGGTACCGCACAAGAAAGCCACGGCTAACTACGTGCCAGCAGCCGCGGTAAAACGTAGGTGGCAAGCGTTGTCCGGAATTACTGGGTGTAAAGGGAGCGCAGGCGGGCTGAGAAGTTGGGAGTGAAA
+
FFFFFFFFFFFFFFFFFFFFFFFFFFFFFFFFFFFFFFFF:FFFFFFFFFFFFFFFFFFFFFFFFFFFFFFFFFFFFFFFFFF:FFFFFFFFFFFFFFFFFFFFFFFFFFFFF:FFFFFFFFFFFFFFFFFFFFFFFFF:F:F,FFFFFFFFFFFFFFFFFFFFFFFFF:FFFFFFFF:FFFFFFFFFFFF:FFFF:FFF,,FF:FFFFFFFFF:FFFFFF:FFFFFFF,:FFF,FFFFF:FFFF:F:,:
@A00881:241:HJW2NDRXX:1:2126:23041:11209 1:N:0:CGAGAGAA+GATTGGAG
TAGCTTCCTACGGGGCGCAGCCGTGGGGAATATTGGTCAATGGGGGGAACCCTGAACCAGCAACGCCGCGTGAAGGAAGAAGGCTTTCGGGTTGTAAACTTCTTTTACCGGGGACGATAGTGACGGTACCTGGTGAATAAGCTCCGGCTAACTACGTGCCAGCAGCCGCGGTAATACGTAGGGAGCGAGCGTTATCCGGATTTACTGGGTGTAAAGGGCGCGTAGGCGGGCCGACAAGTCAGATGTGAAA
+
FFFFFFFFFFFFFFFFF::FF,FFFFFFFFFF,FFFFFFFFFFFFFFFFFFFFFFFFFFFFF,FFFFF:F,FFFFFFFFFFFFFFFFFFFFFFFFFFFFFFFFFFFFFFFFFFFFF,F:F,F:FFFFFFFFFFF:F,FFFFFFFFF:FFFFFFFFFFFFFFFFFFFFFFFFF,FFFFFFFFFFFFFFFFF::F:FFFFFFFFFFFF,:FFFF,FFFFFFFF:FFFFFF:FFFFFFF:::F:FFFF::F,,
@A00881:241:HJW2NDRXX:1:2126:32579:13573 1:N:0:CGAGAGAA+GATTGGAG
TAGCTTCCTATGGGACGCAGCAGTGGGGAATATTGGGCAATGGGCGCAAGCCTGACCCAGCAACGCCGCGTGAAGGAAGAAGGCTTTCGGGTTGTAAACTTCTTTTATGAGGGACGAAGGACGTGACGGTACCTCATGAATAAGCCACGGCTAACTACGTGCCAGCAGCCGCGGTAATACGTAGGTGGCGAGCGTTGTCCGGATTTACTGGGTGTAAAGGGCGCGTAGGCTGGTAGGCAAGTCAGATGTG
+
FFFFFFFFFFFFFFFFFFFFFFFFFFFFFFFFFFFFFFFFFFFFFFF:FFFFFFFFFFFF:FFFFFFFFFFFFFFFFFFFFFFFFFFFFFFFFFFFFFFFFFFFFFFFFFFFFFFFFFF,FFFFFFFFFFFFFFFFFFFFFFFFF:FF,::FFFFFFFFF:FFFFFFFFFFFFFFFFFF:FFFF:F,FFFFFF,FFFFFFFFFFF:FFFFFF:FFFFFFFFFFFFF:,F:,:,FFFFF:FFF,F,FF:,F
@A00881:241:HJW2NDRXX:1:2126:24939:14152 1:N:0:CGAGAGAA+GATTGGAG
TAGCTTCCTATGGGGTGCAGCAGTGGGGGATATTGCACAATGGGGGGAACCCTGATGCAGCGACGCCGCGTGAGTGAAGAAGTATTTCGGTATGTAAAGCTCTATCAGCAGGGAAGAGAACGACGGTACCTGAATAAGAAGCCCCGGCTAACTACGTGCCAGCAGCCGCGGTAATACGTAGGGGGCAAGCGTTATCCGGATTTACTGGGTGTAAAGGGAGCGTAGACGGCGAGACACGTCTGAAGTGAAA
+
FFFFFFFFFFFFFFFFFFFFFFFFFFFFFFFFFFFFFF:FFFFFFFFFFFFFFFFFFFFFFFFFFFFFFFFFFFF:FFF:F:FFFFFFFFFF,FFFFFFFFFF:FFFFFFFFFFFFFFFFFFFFFFFFFFFF,FFFF:FFFFFFFF,FFFFFFFFFFFFFFFFFFFFFFFFF,FFFFFFFFFFFFF,FFFFFFFFFFFFFFF:FFF,::FFF:FFFFFF:F:FFFFFFFF,,FF:FF:FFFFFFFFF,FF
@A00881:241:HJW2NDRXX:1:2126:21251:16219 1:N:0:CGAGAGAA+GATTGGAG
TAGCTTCCTATGGGGTGCAGCAGTGGGGAATATTGGGCAATGGGCGCAAGCCTGACCCAGCAACGCCGCGTGAAGGAAGAAGGCTTTCGGGTTGTAAACTTCTTTTATGAGGGACGAAGGACGTGACGGTACCTCATGAATAAGCCACGGCTCACTACGTGCCAGCAGCCGCGGTAATACGTAGGTGGCGAGCGTTGTCCGGATTTACTGGGTGTAAAGGGCGCGTAGGCGGGCAGGCAAGTCAGATGTG
+
FFFFFFFFFFFFFFFFFFFFFFFFFFFFFFFFFFFFFFFFFFFFFFFFFFFFFFFFFFFFFFFFFFFFFFFFFFFFFFFFFFFFFFFFFFFFFFFF:FFFFFFFFFFFFFFFFFFFFFFFFFFFFFFFFFFFFFFFFFFFFFFFFF,F:FFF,:FF:FFFFFFFFFFFFF:FFFF:FF:FFFFFFFFFF:FFFFFFFF:FFFFFFF:FF:FFFFFFFFFFFFFFFF:,F:::FFFFFFF::FF:::FFF:
@A00881:241:HJW2NDRXX:1:2126:28393:16626 1:N:0:CGAGAGAA+GATTGGAG
TAGCTTCCTATGGGATGCAGCAGTGGGGAATATTGGGCAATGGGCGAAAGCCTGACCCAGCAACGCCGCGTGAAGGAAGAAGGTCTTCGGATTGTAAACTTCTTTTATGAGGGACGAAGGATGTGACGGTACCTCATGAATAAGCCACGGCTAACTACGTGCCAGCAGACGCGGTAATACGTAGGTGGCAAGCGTTATCCGGATTTACTGGGTGTAAAGGGCGCGTCGGCGGGCGTGCCAGTCAGATGTG
+
:FFFFFFF:F,FFF:FFFFFF:FFFFFFFFFFFFFFFFF:FFFFFFFFFFFFFF:FFFFFF,FFFF,FFFFF:FFFFFFFFFFFFFF::FF:FFFFF:FFFFFFFFFFFFFF:,F:FFFF:FFFFFFFFFFFFFFFFFFFFFFFFFFF,FFFFFFFFFFFF,:F:F:F,FFFFFFF:FFFFF::FF:FFFFFFFFFFFFFFFFFFF:FF:FFFF:F,FFFFFFFFF,,:FFFFF:FFF,FFF:FF:FF:F
@A00881:241:HJW2NDRXX:1:2126:21640:17550 1:N:0:CGAGAGAA+GATTGGAG
TAGCTTCCTATGGGGTGCAGCAGTGGGGGATATTGGACAATGGGGGGAACCCTGATCCAGCGACGCCGCGTGAGTGAAGAAGTATTTCGGTACGTAAAGCTCTATCGGCAGGGAAGAAGGAAGAGACGGTACCTGAGTAAGAAGCCCCGGCTAACTACGTGCCAGCAGCCGCGGTAATACGTAGGGGGCAAGCGTTATCCGGATTTACTGGGTGTAAAGGGAGCGCAGACGGAGAGGCAAGTCTGAAGTG
+
F:FFFFFFFF:FFFFFFFFFFFFFFFFFFFFFFFFFFFFFFFFFFFFFFFFFFFFFFFFFFFFFFFFFFFFFFFFFFFFFFFFFFFFFFFFFFFFFF:FFFFFFFFFFF:FFFFFFFFFFFFFFFFFFFFFFFFFFFFFFF:FFFFFF:FFFFFFFFFFFFFFFFFFF:FFFFFFFFFF:FFFFFFFFFF,FFFFFFFFFFFFFFFFFFFFFFF:FFFFFFF:FFFFFFF:FFFF:FFF,FF::FFFFFF
@A00881:241:HJW2NDRXX:1:2126:22173:18380 1:N:0:CGAGAGAA+GATTGGAG
TAGCTTCCTATGGGGTGCAGCAGTGTGGAATATTGCACAAGGGGGGTAACCATTATGCAGCGACGACGCGTGAGTGAGGAAGTATTTAGTTATGTAAAGCTCTATCAGCAGGGAAGAAAGAGAGACGGTACCTGACTAAGAAGCACCGGCTAAATACGTGACAGCAGCCGCGGTAATACGTATGGTGCAAGCGTTATACGGATTTACTCGGAGTAAAGGTTGCGTAGGTGGCATGGCAAGTCAGAACTGA
+
::,F:FF,,F,,F:FF,FFFF,F,,,,F,F,::FFF:,FF,F,,F,,FFF,,F,FFFF:FFFF:,,FFFFF::,:F,,F::,F:F,::F,:FFF,F,F,,:FFF,FFFFFFF,F:FFFF:FFF:FFF,FFF:F,F,FF:FFFFFFF,:,FFFFFF:,FFF,FF:FF,,F,F,FF,:,F,::F,:F:,,FF,,:FFFF,:F:FF,F:FF,,F:FF,:,,F,::F::FFFF,FFF,FFFF,FFFFFFF,FFF
@A00881:241:HJW2NDRXX:1:2126:22254:18709 1:N:0:CGAGAGAA+GATTGGAG
TAGCTTCCTACGGGGGCAGCAGTGGGGGATATTGCACAATGGAGGAAACTCTGATGCAGCGATGCCGCGTGAGGGAAGAAGGTTTTCGGATTGTAAACCTCTGTGGAGGGGGACGATAATGACGGTACCCCTTTAGGAAGCCACGGCTAACTACGTGCCAGCAGCCGCGGTAATACGTAGGTGGCGAGCGTTGTCCGGAATTACTGGGTGTAAAGGGAGTGCAGGCGGGAAAGCAAGTCAGAAGTGAAAA
+
FFFFFFFFFFF:FFFFFFFF:FFFFFFFFFFFFFFFF:FFFFFFF,FFFFFFFFFFFFF:FFFFFFFFFFF:FFFFFFFFFFFFFFFFFFFFF:FFFFFFFFFFFFFFFFFFFFFFFFFFFFFFFFFFFFFFF:FFFFFFFFFFFFFFFFFFFFFFFF:FFFFFFFFFFFF:FFFFF:FFFFFFFFFFFFFFFFF:FFFFFFFFFFF:FFF:,F:FFFFFFFFFFF:FFFFFFFF,FFF:FFFFFFFFF:
@A00881:241:HJW2NDRXX:1:2126:23818:20353 1:N:0:CGAGAGAA+GATTGGAG
TAGCTTCCTACGGGACGCAGCAGTCGGGAATATTGCGCAATGGAGGAAACTCTGACGCAGTGACGCCGCGTGCAGGAAGAAGGTTTTCGGATTGTAAACTGCTGTAGACAGGGAAGAAAAAAATGACAGTACCGGTAGAATAAGCTCCGGCTAACTACGTGCCAGCAGCCGCGGTAATACGTAGGGAGCGAGCGTTATCCGGATTTATTGGGTGGAAAGGGTGCGTAGACGGAATAGCAAGTTAGTTGTG
+
F:FFFFFFFFFFFFFFFFFF::FF:FFFFFF:FFFFFFFFFFFFFFFFF,FFFFFFFFFFFFFFFFF,FFFF:FFF:FFFFFFFFFFF:FF:FFFFF:FFFFF,FF,F:,FFFFFFFF:,FF:FFFFFFFFFF,FFFFFFFFFFFFFF:FFFFFF:FFFFFFFFFFFFFFFFFFFF,FF,F,FFFF:FF:FFFFF:,F:FFF,FF:F,,FFF,:,FFFF:F,:FFFFFFF::F::F::FFF,FFFFFFF:
@A00881:241:HJW2NDRXX:1:2126:24297:21089 1:N:0:CGAGAGAA+GATTGGAG
TAGCTTCCTACGGGGGGCAGCAGTGGGGAATATTGGGCAATGGGCGAAAGCCTGACCCAGCAACGCCGCGTGAGGGAAGAAGGGTTTCGGCTCGTAAACCTCTGTCCTAAGGGACGAAGTAGATGACGGTACCTTCGGAGGAAGCCCCGGCTAACTACGTGCCCGCAGCCGCGGTACTACGTAGGGGGCGAGCGTTGTCCGGCCTGATTGGGCGGACAGGGCGCGTAGGCGGCCTGGTCAGTCAGGGGTG
+
,F,FF,FFFFFFFFFFFFF,FFFFFF,FFFFFFFFFFFFFFFFFFFFF,FFFF:FFFFF::FF:F:FFFFFF,:FFFFF:FFFF:FFF:FFFFFFFFFF,F,FFF,:F:F:F:F,,F,:F:FFFFFFF:,FFFFF,:FFF:,:FFFFF:FF:FF,,FFF:F:F,:FFF:FFF::FF:FF,F,:FFFFF:F,::FF:F,,F::,,,F,,FF::F:,,FF::,,:,FFFFFF,FF,:F,:F,:,::::FF:F
@A00881:241:HJW2NDRXX:1:2126:26747:21167 1:N:0:CGAGAGAA+GATTGGAG
TAGCTTCCTATGGGAGGCAGCAGTGAGGAATATTGGTCAATGGGCGCGAGCCTGAACCAGCCAAGTAGCGTGAAGGAAGACGGCCCTACGGGTTGTAAACTTCTTTTATACGGGAATAAGAACGTCCACGAGTGGATGCGTGCATGTACCGTATGAATAAGCATCGGCTAACTCCGTGCCAGCAGCCGCGGTAATACGGAGGATGCGAGCGTTATCCGGATTTATTGGGTTTAAAGGGAGCGTAGACGGG
+
FFFFFFFFFFFFFFFFFFFFFFFFFFFFFFFFFFFFFFFFFFFFFFFFFFFFFFFFFFFFFFFFFFF:FFFFFFFFFFFFFFFFFFFFFFFFFFFFFFFFFFFFFFFFFFFFF:FFFFFFFFFFFFFFFFFFFFFFFFFFFFFFFFFFFFFFFFFF,FFFFFFFF:FFFF:FFFFFFFFFFFFFFFFFFFFF:FF:FF:FFFFFFFFFFFFFFFFFFFFFFFFFFFF:FFFF,::FFF:FFF:F::FFFF
@A00881:241:HJW2NDRXX:1:2126:17472:22451 1:N:0:CGAGAGAA+GATTGGAG
TAGCTTCCTACGGGAGGCAGCAGTGGGGAATATTGGTCAATGGGGGAAACCCTGAACCAGCAACGCCGCGTGAAGGAAGAAGGCTTTCGGGTTGTAAACTTCTTTTATCAGTGACGATAGTGACGGTAGCTGATGAATAAGCTCCGGCTAACTACGTGCCAGCAGCCGCGGTAATACGGAGGTGGCGAGCGTTGTCCGGATTTACTGGGTGTAAAGGGCGCGTAGGCGGGCATGCAAGTCCGATGTGAAA
+
F,FFFF:FFFFFF:,FFFFFF,FFFFFFF,FFFFFFF:FFFFFFF:FFFFF:FFFFFFFFFFFFFFFFFFFFFFFFFF:F,:FFFFFFFFFFFFFFFFFFFFFFFF::FFFFFFF:FFFFFFF:F:F:FF:FF,,FFFFF:FFFF:FFF:FFFFFFFFFF:FFFFFFF::FFF:F,FF,FFFFFFFFFFF,FF,FFFFF:FF:,:FFFFFF:FF:FFFFFFFFFFFF:FFF,FF:::FFFFFF:FFF,F:
@A00881:241:HJW2NDRXX:1:2126:31430:22983 1:N:0:CGAGAGAA+GATTGGAG
TAGCTTCCTATGGGGTGCAGCAGTGGGGAATATTGGGCAATGGGCGCAAGCCTGACCCAGCAACGCCGCGTGAAGGAAGAAGGCTTTCGGGTTGTAAACTTCTTTTATGAGGGACGAAGGACGTGACGGTACCTCATGAATAAGCCACGGCTAACTACGTGCCAGCAGCCGCGGTAATACGTAGGTGGCGAGCGTTGTCCGGATTTACTGGGTGTAAAGGGCGCGTAGGCGGGTAGGCACGTCAGATGTG
+
FFFFFFFFFFFFFFFFFFFFFFFFFFFFFFFFFFFFFFFFFFFFFFFFFFFFFFFFFFFFFFFFFFFFFFF:F:FFFFFFFFFFFFFFFFFFFFFFF:FFFFFFFFFFFFFFFFF:FFFFFFF,FFFFFFFFFFFFFFFFFFF:F:FFF,FF,:FF:F,FFF:FFFF:FFFFFFFF:FFFFF,FFFFFFFFFFF:FFFFFFFFFFFF,,FFFFF:F,:FF:F:FFFFFFFFFF:,:F:F,,FF::,FFF,
@A00881:241:HJW2NDRXX:1:2126:32470:24627 1:N:0:CGAGAGAA+GATTGGAG
TAGCTTCCTATGGGATGCACCAGTGAGGAATATTGGTCAATGGGCGGGAGCCTGAACCAGCCAAGCCGCGTGGAGGAAGAAGGTACAGAGTATCGTAAACTCCTTTTGTCAGGGGATAAAAGTCGGGATGCGTCCCGTCCCGACGGTACCTGAAGAAAAAGCATCGGCTAACTCCGTGCCAGCAGCCGCGGTAATACGGAGGATGCGAGCGTTATCCGGATTTATTGGGTTTAAAGGGTGCGTAGGCCGC
+
FFFFFFFFFFFFFFFFFFFFFFFFFFFFFFFFFFFFFFFFFFFFFFFFFFFFFFFFFFFFFFFFFFFFFFFFFFFFFFFFFFFFFFFFFFFFFFFFFFFFFFFFFFFFFFFFFFF::FFFFF,F:FFFF,FFFFFFFFFFFFF,FFFFFFFFFFFFFFFFFFFFF,FFFFFFFFFFFFFFFFFFFFFFFFFFF:FFFFFFFF:FFF,FFFFF:FFFFFFFFFFFFFF,FFFFFF,F,:FFF:FFF::FFF
@A00881:241:HJW2NDRXX:1:2126:21612:26146 1:N:0:CGAGAGAA+GATTGGAG
TAGCTTCCTATGGGGTGCAGCAGTGGGGAATATTGGTCAATGGGGGGAACCCTGAACCAGCAACGCCGCGTGAAGGAAGAAGGCTTTCGGGTTGTAAACTTCTTTTACCAGGGACGATAGTGACGGTACCTGGTGAATAAGCTCCGGCTAACTACGTGCCAGCAGCCGCGGTAATACGTAGGGAGCGAGCGTTATCCGGATTTACTGGGTGTAAAGGGCGCGTAGGCGGGCCGACACGTCAGATGTGAAA
+
FFF:FFFFFFFFFFFFFFFFFFFFFFFFFFFFFFFFFFFFFFFFFFFFFFFFFFFFFFFFF,,FFFFFFFFFFFFFFFF,:FFFF,FFFFF,FFFF:FF::FFFFFFFFF:FFFFF,F,F:FFFFFFFFFFFFFFFFFFFFFFFFF:FFFFFFFFFFFFFFFFFFF:FFFFF:F:F:FFF:FFFFF:F:FF:F,FFF:FFFFFFFFFFFFFF,F,FFFF:F:F:FFFFF:F::F:F,,F:F::F:F::,:
@A00881:241:HJW2NDRXX:1:2126:31033:26741 1:N:0:CGAGAGAA+GATTGGAG
TAGCTTCCTACGGGGCGCAGCAGTGGGGAATTTTGGACAATGGGGGCAACCCTGATCCAGCAATGCCGCGTGAGTGAAGAAGGCCTTCGGGTTGTAAAGCTCTTTTGTCAGGGAAGAAAAGGACCGGGCCAATACCCTGGTTTCATGACGGTACCTGAAGAATAAGCACCGGCTAACTACGTGCCAGCAGCCGCGGTAATACGTAGGGTGCGAGCGTTCATCGGAATTACTGGGCGTAAAGCGTGCGCAG
+
FFFFFFFFF:FFFFFFFFFFFFFFFFFFFFFFFFFFFF,FFFF:FFFFFFFFFFFFFFFF,FFFFFFFFFFFFFFF,FFFFFFF:FF:FF:FFFFFFFF:FFFFFFFFFFFFFF:F:FFFF,FFFFFFFFFFFFFFFFFFFFFFFFFFFFFF,FFFF:,FFF:F:FFF:FFF:FFFF::FFFFF::FF,FFFFFFFFFFF:FFFFFFFF:FFFF:F,F,:,FFFFFFFFFFFF:FFFFFFFF:FF:FFFF
@A00881:241:HJW2NDRXX:1:2126:22290:26944 1:N:0:CGAGAGAA+GATTGGAG
TAGCTTCCTATGGGAGGCACCAGTGGGGAATATTGGGCAATGGAGGCAACTCTGACCCAGCAACGCCGCGTGAGTGATGAAGGTCTTCGGATTGTAAAACTCTTTAAGTGGGGACGAAGAAAGTGACTGTACCCACAGAATAAGCTCCGGCTAACTACGTGCCAGCAGCCGCGGTAATACGTAGGGAGCAAGCGTTATCCGGAATGACTGGGCGTAAAGGGTGCGTAGGTGGCTTGGCAAGTTGGTAGCG
+
FFF:FFFFFFF::FF,FFFF,F:FFFF:FFFF:FFF:FFFF:F:FF,FFFF:FFFFF,FF,FFF,FF,:F,F,FF:FFFFFFF:F,FFF,:FFFF:FFF::F::,FFFF,FFFFFFFFFFFFFFFFFF:FFF,,FFFFF:FF:,FFFF,FFF:FFFFFFF:FFFF:FF:F,F::FFFF,F:FFFFFF:FFFFFF:FFFFFF,F:F,FFF,:FF,:F,F:F,FFF,:F,F:::,F,,FF:FFFF,::F,,,
@A00881:241:HJW2NDRXX:1:2126:18204:27007 1:N:0:CGAGAGAA+GATTGGAG
TAGCTTCCTATGGGAGGCAGCAGTGGGGAATATTGGGCAATGGAGGCAACTCTGACCCAGCAACGCCGCGTGAGCGATGAAGGTCTTCGGATTGTAAAGCTCTTTAAGTGGGGACGAAGAAAGCGACTGTACCCACAGAATAAGCCTCGGCTAACTACGTGCCAGCAGCCGCGGTAATACGTAGGAGGCAAGCGTTATCCGGAATGACTGGGCGTACAGGGTGCGTAGGTGGTTTGACAAGTTGGTAGCG
+
FFFFFFFFF::FFFFFFFFFF,:FFFFFFFFFFFFFFFFFFFFFFFFFFFFFFFFFFFFFFFFFFFFFFFFFFFFFFFFFF:FFFFFFFFFFFFFFF:FFFFFFFF:FF:FFFFFFFFF:FFFFFFFF:FFFFFFF:FFFFFFFFFFF,FFFFFFFFFFFFFFF:FFFFFFFFFFF:FFFF:FFFFFFFF:FFFFFFFFFFFFFFF:FFF:FFFF,,FFFF:FFFFFFFFFF:FFF,FFFFFFFFFF:::
@A00881:241:HJW2NDRXX:1:2126:27832:27179 1:N:0:CGAGAGAA+GATTGGAG
TAGCTTCCTATGGGGGGCAGCAGTGAGGAATATTGGTCAATGGGCGGAAGCCTGAACCAGCCAAGTCGCGTGAGGGATGACGGCCCTACGGGTTGTAAACCTCTTTTGCCGGGGAACAAATGGCGGGACGCGTCCCGCAGTGGAGTGTACCCGGAGAAAATGCATCGGCTAACTCCGTGCCAGCAGCCGCGGTAATCCGGAGGATGCGAGCGTTATCCGGTTTTATTGGGTTTAAAGGGTGCGTTGGCGG
+
FFFFFFFFFF::FFFFFFFFFFFFFFFFFFFFFFFFFFFFFFFFFFFFFFFFFFFFFFFFFFF:F:FFFFFFFFFFFFFFFFFFFF:FFFFFFFFF:F::,FF:FFFFF:FFF:FF,F:,:F:FFF:F:FFFFF,FFF::FFFFFF:F:FFFFF:F:FFF,FFFFFFFFF:F:FFFF:FFFFFFFFF:FFFFF:FF,,F::FF:FFF:,F::F,F::F,F:,,F,F:FFFFFF,:,FFFF:FFF,FF::F
@A00881:241:HJW2NDRXX:1:2126:30879:27352 1:N:0:CGAGAGAA+GATTGGAG
TAGCTTCCTATGGGGCGCAGCAGTGGGGGATATTGGACAATGGGGGGAACCCTGATCCAGCGACGCCGCGTGAGTGAAGAAGTATTTCGGTATGTAAAGCTCTATCAGCAGGGAAGAAAGAAATGACGGTACCTGAGTAAGAAGCCCCGGCTAACTACGTGCCAGCAGCCGCGGTAATACGTAGGGGGCAAGCGTTATCCGGAATTACTGGGTGTAAAGGGAGCGTAGACGGTAAAGCAAGTCTGGAGTG
+
,FFFF:FF:FFFFFFFFFFFFFFFFFFFFFFFFFFFFFFFFFFFFFFFFFFF:F:FFFFFFFFFFFFFFFFFFFFFFFF,FFFF:FFFFFFFFFFFFF:F:FFFFF,FF:FFFFFFF,FFFF:FFFFF,FFFFF:FFFFF::F:FFFFF::FF:FFFFF:FFFFFFFFFFFFFFF,FFFF,FFFFFF:FFFFFFFFFF::FFF,FFF,F:,FFF:FFF:FFFFF:FFF,:F:FFF:FF,,F:F:F:,:F:
@A00881:241:HJW2NDRXX:1:2126:21260:27821 1:N:0:CGAGAGAA+GATTGGAG
TAGCTTCCTACGGGATGCAGCAGTGGGGAATATTGGGCAATGGAGGCAACTCTGACCCAGCAACGCCGCGTGAGCGATGAAGGTCTTCGGATTGTAAAGCTCTTTAAGTGGGGACGAAGAAAGTGACTGTACCCACAGAATAAGCCTCGGCTAACTACGTGCCAGCAGCCGCGGTAATACGTAGGAGGCAAGCGTTATCCGGCATGACTGGGCGTAAAGGGTGCGTAGGTGGTTTGGCAAGTTAGTAGCG
+
FFFFFFFFFFFFFFFFFFFFFFFFFFFFF:FFFFFFFFFFFFFFFFFFFFFFFFFFFFFFFFFFFFFFFFFFFFFFFFFFFFFFFFFFFFFFFFFFFFFFFFFFFFFFFFFFFFFFFFFF:FFFFFFFFFFFFFFFFF:FFFFFFFFFFFFFFFFFFFFFFFFFFFFFFFFFFFFF:FFF:FFFFFFFFFFFFFFFFFFFFF,,FFFFFFFFF:FFFFFFFFFFFFFFFFFF:FFF:F,:FFFF:FFFF:
@A00881:241:HJW2NDRXX:1:2126:20509:27993 1:N:0:CGAGAGAA+GATTGGAG
TAGCTTCCTACGGGATGCACCAGTGGGGAATATTGCACAATGGGGGAAACCCTGATGCAGCGACGCCGCGTGAGTGAAGAAGTATTTCGGTATGTAAAGCTCTATCAGCAGGGAAGAAAACAGACGGTACCTGACTAAGAAGCCCCGGCTAACTCCGTGCCAGCAGCCGCGGTAATACGGAGGATCCGAGCGTTATCCGGATTTATTGGGTTTAAAGGGAGCGTAGGTGGACAGTTAAGTCAGTGGTGAA
+
FFFFFFFFFFFFFF,FFFFFFFFFFFFF:FFFFFFFFFFFFFFFFFFFFFFFFFFFFFFFFFFFFFFFFFFFFFFFFFFFFFFF:F,FFFFFFFFF:FFFFF:FFFFFFFFFFFFFFFFFFFFFFFFFFFF:FFF:FFFFFFFFFFFFFF:FFFFFFFFFF:FFFFFFFFFFFFFF:FFFFF:FFFFFFFFF,F,FF:FFFFFF,:,:F:FFF,FFF::::FF,:FFF:FFFFFF::F:F:FF,,FF:F,
@A00881:241:HJW2NDRXX:1:2126:29215:28103 1:N:0:CGAGAGAA+GATTGGAG
TAGCTTCCTATGGGATGCAGCAGTCGGGAATATTGCGCAATGGAGGAAACTCTGACGCAGTGACGCCGCGTATAGGAAGAAGGTTTTCGGATTGTAAACTATTGTCGTTAGGGAAGATACAAGACAGTACCTAAGGAGGAAGCCCCGGCTAACTATGTGCCAGCAGCCGCGGTAATACATAGGGGGCAAGCGTTCTCCGGAATTATTGGGTGTAAAGGGTGCGTAGACGGGAGAACAAGTTAGATGTGAA
+
FFFFFFFFFFFFFFFFFFFFFFFFFFFFF,FF,FFFFFFFFFFFFFFFFFFFFFFFFF:FFFFFFFFFFFFFFFFFFFFFFFFFFFFFFFFFFFFFFFFFFFFFFFFFFFFFFF:FFFFFFFFFFFFF:FFF,FFFFFFFFFFFFFFFFFFFFFFFFFFFFFFFFFFFFFFF::FF,F,F,F:FFFFFFFFFFF,FFFFFFFFF:,F,F,F,FFFFFFFFFFFFFFFFF,FFF,FFF:F,F:F,FFFF::
@A00881:241:HJW2NDRXX:1:2126:16758:28447 1:N:0:CGAGAGAA+GATTGGAG
TAGCTTCCTACGGGATGCAGCAGTGGGGAATAGTGGGCAATGGGCGGAAGCCTGACCCAGCGCTGCCGCGTGAGGGAAGAAGGTTTTCGGATTGTAAACCTCTGTCTTTAGGGACGCTAATGACGGTACCTAAGGAGGAAGCTCCGGCTAACTACGTGCCAGCAGCCGCGGTCATACGTAGGGAGCGAGCGTTGTCCGGAATTACTGGGTGTAAAGGGAGTGCAGGCGGGACTGCACGTCAGATGTGACA
+
FFFFFFFFFF:FFF:FFFFFF:FFFFFFF,:F,FFF,FFFFFFFFF:F:F:F:F:F:FFFFF,FFFF:::,FF::FFF::F::,F:F::FF,,FFF:FFFFFF:FFF:FFFF:F:F,F,FFFFFFFFFFF:F:F:FFF:,:FFFFFFFFFF:FFFFFFFFFFFFFF:FFFF,::FFFFFFF:FFF::FF::,FFFF:FFFFFF,::F:FFF,F:FFFF,:::FF:FF:FF,FFFF:FFF:::,F:F::F:
@A00881:241:HJW2NDRXX:1:2126:32461:29246 1:N:0:CGAGAGAA+GATTGGAG
TAGCTTCCTATGGGATGCAGCAGTGGGGAATATTGGGCAATGGGCGCAAGCCTGACCCAGCAACGCCGCGTGAAGGAAGAAGGCTTTCGGGTTGTAAACTTCTTTTAAGAGGGAAGAGCAGAAGACTGTACCTCTTGAATAAGCTCCGGCTAACTACGTGCCAGCAGCCGCGGTAATACGTAGGGAGCGAGCGTTGTCCGGATTTACTGGGTGTAAAGGGCGTGTAGGCGGGAATGCAAGTCAGATGTGA
+
FFFFFFFF:FFFFFFFFFFFFFFFFFFFF:FFFFFFFFFFFFFFFFFFFFFFFFFFFFFFFFFFFFFFFFFFFFFFFFFFFFFFFFFFFFFFFFFFFFFFFFFFFFFFFFFFFFFFFFFFFFFFFFFFFFFFFFFFFFFFFF:FF:FFFFFFFFFFFFFFFFFFFFFFFFFFFFFFFFF,FFFFFFFFFFFFFFFFFF:F:FFF:FFFFFFF:FF,:FFFFFFFFFFFFF:FFFFFFF:FFF,FFF:FF:
@A00881:241:HJW2NDRXX:1:2126:32009:29747 1:N:0:CGAGAGAA+GATTGGAG
TAGCTTCCTATGGGATGCAGCAGTGGGGAATATTGCACAATGGGGGGAACCCTGATGCAGCGATGCCGCGTGGAGGAAGAAGGTTTTCGGATTGTAAACTCCTGTCTTAAAGGACGATAATGACGGTACTTTAGGAGGAAGCTCCGGCTAACTACGTGCCAGCAGCCGCGGTAATACGTAGGGAGCGAGCGTTGTCCGGAATTACTGGGTGTAAAGGGAGCGTAGGCGGTATTGCAAGTCAGATGTGAAA
+
FFFFFFFFFFFFFFFFFFFFFFFFFFFFFFFFFFFFFF:FFFFFFFFFFFFFFFFFFFFFFFFFFFFFFFFFFFFFFFFFFFFFFFFFFFFFFFFFF:FFFFFFFFFFFFFFFFFF:FFFFFFFFFFFFFFFFFFFFFF,FFFFFFFFFFFFFFFFFFF:FFFF:FFFFFFFFFFFF:FFFFFFFFFFFF:F,FFFFFFF,F:F:FFF:FFFFF,F:FFFF:FF,,FF:,,FFF:FFFF:F,:FFF,:FF
@A00881:241:HJW2NDRXX:1:2126:23583:30029 1:N:0:CGAGAGAA+GATTGGAG
TAGCTTCCTATGGGGGGCAGCAGTGGGGGATAGTGCACAATGGGGGGAACCCTGATGCAGCAACGCCGCGTGGGTGAAGGAGTGATTCGTCACGTAAAGCCCTATCAGCAGGGACGAAGGAAGACGGTACCTGACTAAGAAGCCCCGGCTAACTACGTGCCAGCAGCCGCGGTACTACGTAGGGGGCGAGCGTGATCCGGAATTACTGGGTGTAAAGGGAGCGCAGACGGCGGGGCAAGGCTGGAGTGAA
+
:FFFFF:FF:FFFFFFFFFFFFFFFFFFFFFF,FFFFFFFFF:FFF:F,FFF:FFF:FFFFFFF,FF:FFFFFFFF:FFFF:FFFFFF:FF,F:F:,F:FFFFFFFFFF:FFF:,FFFFFF:::FFFF:FFFFF:FFFFFFFFFFFFFFF:FFF,FFFFFF,FF:FF::FF:FF:FF:FF,FFFFFFFFF:F:,FFFFFFFFFF,F,F:FF:F,FFFFF::F:FFFFFFFFF::FFF,FFFF,F:FFFF,
@A00881:241:HJW2NDRXX:1:2126:15745:30107 1:N:0:CGAGAGAA+GATTGGAG
TAGCTTCCTATGGGGTGCAGCAGTGGGGAATATTGCACAATGGGGGGAACCCTGATGCAGCGACGCCGCGTGAGTGAAGAAGTATTTCGGTATGTAAAGCTCTATCAGCCGGAAAGATAATGACGGTACCTGACTAAGAAGCTCCGGCTAAATACGTGCCAGCAGCCGCGGTCATACGTATGGAGCAAGCGTTATCCGGATTTACTGGGTGTCAAGGGAGCGTAGACGGCCGGTCAAGTCTGGCGGGAAA
+
,FFFF:FFF::FFFFF:FFFF,FFFFFFFFFFF:FFFFFFFFFF:FFFFFFFFFFF:,FFFF,FFFFFFFFFFFFFFFF::FFFF,FFFFFFFFF:FFFFFFFFFFFFFFFFF,FF:FFFFF,FFFF:FFFFFFFFF:FFFFFFFFFFFF:FFFFFF:FF:FFFFFFFFFF:,,FFFF:FFFFFFFFFFFFFF:FFFF:FFFF:FFFFFFFFFFFF:F::F:F:::FFFFF:F:F:FF,,:::,F,FF::
@A00881:241:HJW2NDRXX:1:2126:16278:30937 1:N:0:CGAGAGAA+GATTGGAG
TAGCTTCCTATGGGACGCAGCAGTGGGGAATATTGGTCAATGGGGGGAACCCTGAACCAGCAACGCCGCGTGACGGAAGAAGGCTTTCGGGTTGTAAACTTCTTTTACCAGGGACGATAGTGACGGTACCTGATGAATAAGCTCCGGCTAACTACGTGCCAGCAGCCGCGGGCAGACGTAGGGAGCGAGCGTTATCCGGATTTACTGGGTGTACAGGGCGCGTAGGCGGGCTGACACGTCAGATGTGAAA
+
,FFFFFFF,FFFFF:FFFFFF,F,FF:FF:FF:FFFFFFFFF:FFFFFFFFFFFFFFFFFFFFFF:F::FF:,,FFFFF:FFF::FFFFF:FFF:F:FFFFF:FFFF:F,FFFFFF,F,FFFFFF:FFFFFFFF:FF,FFFFFFFFFFF:::FF:F:FFF,,FF:FFFFFF,::,:,FFFFFFFFF:F:FF,F,:FFFFFFFFF:FFFFFFFF,FFFF:::F,F::F:FFF::FF:,F::::F::::F:,
@A00881:241:HJW2NDRXX:1:2126:23990:31234 1:N:0:CGAGAGAA+GATTGGAG
TAGCTTCCTAGGGGGGGCAGCAGTGAGGAATATTGGTCAATGGTCGGTAGACTGAACCAGCCAAGGCGCGTGAGGGATGACGGCCCATCGGGTAGTAAACCTCTTTTGCCGGGGACCAAAGGGCGGGACGCGTCCCCCGGTGGAGTGTCCCCGGAGAAAAGGCTAGGGCAACCTCCGTGCCAGCAGCGCCGGTAAAACGCGGGAGGCGAGCGTAATCCGGATTTATTGGGTTTAATGGGTGCGAAGGCCG
+
:FFFFFFFFF,FFFF,FFFFF:FFFFFFFFFFFFFFFFFFFFF,FFF,FF,FFFFFFFFF,FF,F,FFFFFFFFFF::FF,FF,:F,,FF,,FFFF,,FFFFFFFFF:FF,FFFF:FF,F,F,FFFFFFF:FFFF:,F,FFF,,,FF,,FF,FF,F:FFF,,,,,,F:,,FF:,F:F:,FF,,,,,F,,F:F,,F,FF:,,F,F:,:FFF:,,,:FF,:FF,::,::FF,FFFFF,F::,,,F,,::::F
@A00881:241:HJW2NDRXX:1:2126:23628:31360 1:N:0:CGAGAGAA+GATTGGAG
TAGCTTCCTATGGGACGCAGCAGTGGGGGATATTGCACAATGGAGGGAACTCTGATGCAGCGATGCCGCGTGAGGGAAGAAGGTTTTCGGATTGTAAACCTCTGTGGAGGGGGACGATAATGACGGTACCCCTTTAGGAAGCCACGGCTAACTACGTGCCAGCAGCCGCGGTAATACGTAGGTGGCGAGCGTTGTCCGGACTTACTGGGTGTAAAGGGAGCGTAGGCGGGACCGCAAGTCAGAAGTGAAA
+
FFFFFFFFFFFFFFFF:FFFFFFFFFFFFF:FFFFFFFFFFFFFFFFFFFFFFFFFFFFFFFFFFFFF:FFF:FFFFFFFFFFFFFFFFF:FFFFFFFFFFFFFFFFFFFFFFFFF:FFFFFFFFFFFFFFFFFFFFFFFFFFFFFFFFFFFFFFFFFFFFFFFFFFFFFFFFFF:FF:FF:FFFFFFFFFFF:FF:FFF,FFFF,FFFFFFFFFF,:FFF:FFFFFFF:FFFFF:FFFFFFFF,FFF:F
@A00881:241:HJW2NDRXX:1:2126:16893:31407 1:N:0:CGAGAGAA+GATTGGAG
TAGCTTCCTATGGGGTGCAGCAGTGAGGAATATTGGTCAATGGCCGGGAGGCTGAACCAGCCAAGCCGCGTGAGGGATGAAGGTACAGAGTATCGTAAACCTCTTTTGTCGGGGACCAAAATCGGGGACGTGTCCCCGACTGCGTGTACCCGAAGAAAAAGCATCGGCTAACTCCGTGCCAGCAGCCGCGGTAATACGGAGGATGCGAGCGTTATCCGGATTTATTGGGTTTAAAGGGTGCGCAGGCGGT
+
,FFFFFFF:FFFFFFFFFFFFFF,FFFFFFFFFFFFFFFFFFFFFFFFFFFFFFFFFFFFFF:,FFFFFFFFFFFFFFFFFFFF,FF:FFFFFFFFF,FFFFFFFFFFFFFFFFF,FFFF:FFFFF:FFFFFFFF:FFF:FFFFFFFFFFFFFFFFF,FFFFFFFFFFFFFFF:F:FFFFFFFFFFFFFFFFF:FFFFFF:F,FFFF:FFFFF,FFFFF,,,F,,F,FF,FF,:F,F:F::::F::F:FF
@A00881:241:HJW2NDRXX:1:2126:25834:31454 1:N:0:CGAGAGAA+GATTGGAG
TAGCTTCCTATGGGGCGCAGCAGTGGGGAATATTGGGCAATGGGCGAAAGCCTGACCCAGCAACGCCGCGTGAAGGAAGAAGGCCCTCGGGTTGTAAACTTCTTTTATCAGGGACGAAGAAGTGACGGTACCTGATGAAAAAGTCACGGCTAACTACGTGCCAGCAGCCGCGGTAATACGTAGGTGGCAAGCGTTATCCGGATTTACTGGGTGTAAAGGGCGTGTAGGCGGGAGAGCAAGTCTGATGTGA
+
FFFFFFFFFFFFFFFFFFFFFFFFFFFFFFFFFFFFFFFFFFFFFFF:FFFFFFFFFFFFFFFFFFFFFFFFFFFFFFFFFFFFFFFFFFFFFFFFFFFFFFFFFFFFFFFFFFFFFFFFFFFF,FFFFFFFFFFFFFFFFFFFFFFFFFFFFFFFFFFFFF:FFFFFFFFFFFF,FFFFFFFFFFFFFFFFF:FFFFFF:FFFFFFFFFFFFF,FF:FFF:FFFFFFFFFFFFFFFF:,,FF:,FFFFF
@A00881:241:HJW2NDRXX:1:2126:31286:31782 1:N:0:CGAGAGAA+GATTGGAG
TAGCTTCCTACGGGATGCAGCAGTGGGGAATATTGCACAATGGGGGAAACCCTGATGCAGCGACGCCGCGTGAGTGAAGAAGTATTTCGGTATGTAAAGCTCTATCAGCAGGGAAGAAGGAAGACGGTACCTGAGTAAGCAGCCCCGGCTAACTACGTGCCAGCAGCCGCGGTAATACGTAGGGGGCAAGCGTTATCCGGATTTACTGGGTGTAAAGGGAGCGTAGACGGCAGAGCAAGTCTGAAGTGAA
+
F,FFFFFFFFFFFFFFFF,FFFF,FFFFFFF:FFFFFF:FFFFFFFFFFFFFFFFFFF,FFF:FFFFFFFFFFFFFF:FFFFF:FFFFFFF,FFFFFFFFFFF,FFFFFFFFFFFFFFFFF:FFFFFF:FFFF:FFFFFFF:FFFFFFF:FFFFFFFFFFFFFFFFFFFFFFFFFFF:FFFFFFFFFFFFF:FFFFFFFFFFF:FFFFFFFFF,::FF:FFFFFF:::FFF:FF::::F::FFF,:F,:F
@A00881:241:HJW2NDRXX:1:2126:19958:32049 1:N:0:CGAGAGAA+GATTGGAG
TAGCTTCCTATGGGGCGCAGCAGTCGGGAATATTGCGCAATGGAGGAAACTCTGACGCAGTGACGCCGCGTATAGGAAGAAGGTTTTCGGATTGTAAACTATTGTCGGTAGGGAAGATAAAAGACAGTACCTAAGGAGGAAGCTCCGGCTAACTATGTGCCAGCAGCCGCGGTAATACATAGGGAGCAAGCGTTATCCGGATTTATTGGGTGTAAAGGGTGCGTAGACGGGACGGCAAGTTAGTTGTGAA
+
,FFFFFFF,FFFFFFFFF:FFFF,FFFF,FF,FFFFFFFF,FFFFFFFFFFFFFFFFFFF:FFFFFFFFFF,FFFFFFF:FFFFFFFFFFFFFFFF:FF:F,FFFFF,:FFFFF:FFFF,::FFFFFFFFFFF:FFFFFF,FFFFFFFF,FFFFF:FFFFFFFFFFFFFFF:FFFFFF,:FFFFF:FFFFF:,,,:FFFFF,::,:F:FFF:FFF:FF,,::::F:FFFF::,::FF:FFFF:F:::::,
@A00881:241:HJW2NDRXX:1:2126:23954:32330 1:N:0:CGAGAGAA+GATTGGAG
TAGCTTCCTACGGGGTGCAGCAGTGAGGAATATTGGTCAATGGGCGGGAGCCTGAACCAGCCAAGTCGCGTGAGGGATGACGGCCCTACGGGTTGTAAACCTCTTTTGCCGGGGAACAAATGGCGGGACGCGTCCCGCAGTGGAGTGTACCCGGAGAAAAAGCATCGGCTAACTCCGTGCCAGCAGCCGCGGTAATACGGAGGATGCGAGCGTTATCCGGATTTATTGGGTTTAAAGGGTGCGTAGGCGG
+
:FFFFFFFFFFFFFFFFFFFFFFFFFFFFFFFFFFFFFF:FFFFFFFFFFFFFFFFFFFFFFFFFFF:FFFFFFFFFFFFFFFFFFFFFFFFFF:FF,FFFFFFFFFFFFFFFFF::,FFFFFFFFFFFFF:FFFFFFFFFFFFFFFF,FFFFFFFFFFFFFFFFFFFFFFFFFFFFFFFFFFFFFFFFFF:F,FFFFFFFFF:FFFFFFFFFF,FFFFFFF,FFFFFFF,F:FFFFFFFF:FFFFFF:F
@A00881:241:HJW2NDRXX:1:2126:28565:32330 1:N:0:CGAGAGAA+GATTGGAG
TAGCTTCCTATGGGACGCAGCAGTGGGGAATATTGGGCAATGGGCGCAAGCCTGACCCAGCAACGCCGCGTGAAGGAAGAAGGCTTTCGGGTTGTAAACTTCTTTTGTCGGGGAAGAGTAGTAGACGGTACCTGACGAATAAGCCACGGCTAACTACGAGCCAGCAGCCGCGGTAATAGGTAGGTGGACAGCGTTGTCCGGATTTACTGGGTGTAAAGGGCGTGTAGGCGGGACGGCACGTCAGATGTGA
+
:FF:FFFFFFFFFFFFFFFFFFFFFFFFFFFFFFFFFFFFFFFFFF:FFFFFFF:FFFFFFF:FFFFFFFF:F:FFFFFFFFFFFFFFFF,FFFFFFFFF,FFFF::FFFFFFFFFFFFF,,FF::FF:FFF,,F,FFF:FFFFF:::FFF:FFF:FF,FF,FFF:FFFFFF,F:F,:,F:FFFFF,,,F:,,FFF:,:F,,FF,F,:FFFFFFFF,:,FFF:,F,,F:,:::,F,FFF,::FF,FFFF:
@A00881:241:HJW2NDRXX:1:2126:29243:32346 1:N:0:CGAGAGAA+GATTGGAG
TAGCTTCCTATGGGATGCAGCAGTGAGGAATATTGGTCAATGGGCGGGGGCCTGAACCAGCCAAGTCGCGTGAGGGAAGACGGCCCTATGGGTTGTAAACCTCTTTTGCCGGGGAGCAAAGCGCCGCACGTGTGCGGTCTGGAGAGTACCCGGAGAAAAAGCATCGGCTAACTCCGTGCCAGCAGCCGCGGTAATACGGAGGATGCGAGCGTTATCCGGATTTATTGGGTTTAAAGGGTGCGTAGGCGGC
+
:FFFFFFFFFFFFFFFFFF:FFFFFFFFFFFFFFFFFFFFFF:FFFFFFFFFFFFFFFF:FFFFFFFFFFFFFFFFFFFFFFFFF:FFFFFFFFFFFFFFFFFFFFFFFFFFFFFFF:F:FFFFFFF,FFFFFFFFFF,FFFFFFFFFFFFFFFFFFF,FFFFFFFFFFFFFFF:FFFFFFFFFFF:FFF:FFFFFFFFFF:,FFFFF,F:,F,::FFFF:,F::FFFFFF:,F:,FFFF,FFFF:F,:F
@A00881:241:HJW2NDRXX:1:2126:23710:33066 1:N:0:CGAGAGAA+GATTGGAG
TAGCTTCCTACGGGGTGCAGCAGTGGGGAATATTGCACAATGGGGGAAACCCTGATGCAGCGACGCCGCGTGGGTGAAGAAGTATTTCGGTATGTAAAGCCCTATCAGCCGGGAAGAAGATGACGGTACCTGCAGAAGAAGCCCCGGCTAACTACGTGCCAGCAGCCGCGGTAATACGTAGGGGGCGAGCGTTATCCGGATTTACTGGGTGTAAAGGGAGCGTAGACGGCTAAGCTAGTCTGGCGTGAAA
+
F,FF:FFFF:FFFFFFFFFFFFFFFFFFFFFFFFFFFF:,FFFFF:FFFFFFFFFFFFFFFFFFFFFFFF,FFFFFFFFFF:,FFFFFFFFFFFFFFFFFFFFFFFFFF,FFF:,FFFF:FF:FFFF:FFFFFFFFFFF,FFF:FF:FFFFFFFFFFFFFFFFFFFFFFFFF:FFFF:FFF:FFFF:F:FFF,FFFFFFFFFFFF:FFFFF:,F:FFF:FF:FF:,FFFFF,F::,,FFFF:,,FFFF:F
@A00881:241:HJW2NDRXX:1:2126:24026:33395 1:N:0:CGAGAGAA+GATTGGAG
TAGCTTCCTACGGGGGGCAGCAGTCGGGAATATTGCGCAATGGAGGAAACTCTGACGCAGTGACGCCGCGTATAGGAAGAAGGTCTTCGGATTGTAAACTATTGTCGTTAGGGAAGAGACAGGACAGTACCTAAGGAGGAAGCTCCGGCTAACTACGTGCCAGCAGCCGCGGTAATACGTAGGGAGCGAGCGTTATCCGGATTTATTGGGTGTAAAGGGTGCGTAGACGGGACATTAAGTTAGTTGTGAA
+
,FFFFFFFFFFFFFFF:F,:F,FFFFFFFFFFFFFFFFFFFFFFFF:,FFFFFFFFFFFFFFFFF:FFFFFFFFFFFFFFFFFFFFFFFFFFFFFFF:FFFFFFFFFFFFFFFFFFF::,FFFFFFFF:F:F:FFFFFF:FFFFFFFFFFFFFF:FFFF:F,F:F:FF::FFFF:FFFFFFFFFFFF:FFF:F:FFFFF:FF,:FFFFFFF::FF::F::FFFFF::FFF,F:F,FFF::FF:FF:FF,F
@A00881:241:HJW2NDRXX:1:2126:26476:33599 1:N:0:CGAGAGAA+GATTGGAG
TAGCTTCCTATGGGGCGCAGCAGTGGGGAATATTGGGCAATGGGCGCAAGCCTGACCCAGCAACGCCGCGTGAAGGAAGAAGGCTTTCGGGTTGTAAACTTCTTTTATGAGGGACGAAGGACGTGACGGTACCTCATGAATAAGCCACGGCTAACTACGTGCCAGCAGCCGCGGTAATACGTAGGTGGCGAGCGTTGTCCGGATTTACTGGGTGTAAAGGGCGCGTAGGCGGGCATGCACGTCAGATGTG
+
FFFFFFFFFFFFFFFFFFFFFFFFFFFFFFFFFFFFFFFFFFFFFFFFFFFFFFFFFFFFFFFFFFFFFFFF:FFFFFFFFFFFFFFF:FFFFFFFFFFFFFFFFFFFFFFFFFFFFFFFFFFFFFFFFFFFFFFFFF:FFFFFFFFFFFFFFFFFFF:FFFF:FFF:FFFFFFFFFFF::FFFFFF,FFFFFFF,::FFFFFFFFF:FFF:F:FFF::FFFFFFFFF:F:FF:FFFFF,FFFFF::FF:
@A00881:241:HJW2NDRXX:1:2126:25310:33739 1:N:0:CGAGAGAA+GATTGGAG
TAGCTTCCTATGGGACGCAGCAGTGGGGAATATTGCACAATGGGGGGAACCCTGATGCAGCGACGCCGCGTGGGTGACGAAGTATTTCGGTATGTAAAGCCCTATCAGCAGGGAAGAAGATGACGGTACCTGAGTAAGAAGCCCCGGCTAACTACGTGCCAGCAGCCGCGGTAATACGTAGGGAGCGAGCGTTGTCCGGATTTACTGGGTGTAAAGGGCGTGTAGGCGGGTTGGCAAGTCAGATGTGAAA
+
FFFFFF:FFFFFFFFFFFFFFFFFF:FFF:FFFFFFFF,FFFF:FFFFFFFFFFFFFFFFFFFFFFFFFF,FFFFFF,FF:FF,FFFFFFFFFFFFFFFFFFFFFFFFFFFFFF,FFFFF::FF,F:FFF,FFFF,FFF,FFFFFFFF,FFF:F::FFFF,FF,FFFFF:FF,FFFFFFF:F:,FFFF:FFFF,FFFFF:FFFFFFFFFFFF:,FFFFF,,:FFFFFFFF:F:F::FFF:,FF,F:F:,,
@A00881:241:HJW2NDRXX:1:2126:26115:34695 1:N:0:CGAGAGAA+GATTGGAG
TAGCTTCCTATGGGGTGCAGCAGTGGGGAATATTGGGCAATGGGCGAAAGCCTGACCCAGCAACGCCGCGTGAAGGAAGAAGGTCTTCGGATTGTAAACTTCTTTTATGAGGGACGAAGGACGTGACGGTACCTCATGAATAAGCCACGGCTAACTACGTGCCAGCAGCCGCGGTAATACGTAGGTGGCGAGCGTTATCCGGATTTACTGGGTGGAAAGGGCGCGTAGGCGGGTTTGCAAGTCAGATGTG
+
FFFFFFFFFF,FFFFFFFFFFFFFFFFFFFFFFFFFFFFFFFFFFFFFFFFFFFFFFFFFFFFFFFFFFFFFFFFFFFFF:FFFFFFFFFFFFFFF,:FFFFFFFFFFFFFFFFFFFFFFFFFFFFFFFF:FFFFFFFFFFFFFFF:FFFFF,FFFFFFFFFFFFFFFFFFFFFF:,FFF:FFF:FFFFFFFFFFF,FFF:FFFFFFFFFFFFF,FFF:F:FFFF,:FF::,FFFFFF,F:F:FFFFFF:
@A00881:241:HJW2NDRXX:1:2126:19343:34867 1:N:0:CGAGAGAA+GATTGGAG
TAGCTTCCTACGGGAGGCAGCAGTGGGGAATATTGGGCAATGGAGGCAACTCTGACCCAGCAACGCCGCGTGAGCGATGAAGGTCTTCGGATTGTAAAGCTCTTTAAGTGGGGACGAAGAAAGTGACTGTACCCACAGAATAAGCCTCGGCTAACTACGTGCCAGCAGCCGCGGTAATACGTAGGAGGCACGCGTTATCCGGAATGACTGGGCGTAAAGGGTGCGTAGGTGGCTGAGCAAGTTAGTAGCG
+
F:FFFFFFFFFFFFFFFFFFFFFFFFFFF:FF,FFFFFFFFFFFFFFFFFFFFFFFFFFFFFFFFFFFFFFFFFFF:FFFFFFFF:FFFFFFFFFF:FFF:FFFFFFFFFFFFFFFFFFF:FFFFFFFFFFFFFFFFFFFFFFF:FFF:FFFFFFFFFFFFFFFFFFFFFFFFFFF,FFFFFFFF:FF:F,:FFFFFFFFFFFFFFFFF:FFFF:FFFFF::FF:FFFFFFFF:,FFFF,FFF:::F:F:
@A00881:241:HJW2NDRXX:1:2126:27751:34898 1:N:0:CGAGAGAA+GATTGGAG
TAGCTTCCTACGGGGTGCAGCAGTGGGGGATATTGGACAATGGGGGGAACCCTGATCCAGCGATGCCGCGTGAGGGAAGAAGGTTTTCGGATTGTAAACCTCTGTGGAGCGGGACGATAATGACGGTACCGCTCAAGGAAGCCACGGCTCACTACGTGCCAGCAGCCGCGGTAATACGTAGGTGGCGAGCGGTGTCCGGAATTACTGGGTGTAAAGGGAGTGTAGGCGGGAAGGCACGTCAGAAGTGCAA
+
F:FFFFFFFFFFFFFFFFFFFFF,FFFFFFFFFFFFFFFFFFFFFFFFFFFFFFFFFFFFFFFFFFFF:FFF:FFFFFFFFFFFFFFFFF:FFFFFFFFFFFF:F:FFFF:F:FFFFFF:FFFFFFFF:FFFFFF,FFFFFFFFFFFFF,F,FFFFFFFF:FF,FF:FFF:F,FF,FFFFFFFFFF,FFFF,FFFFFFFF,F:,,F:FFFFFF,,FFFF:FF,FF:FFFF,F:FFF,FF::,FFFFFF,F
@A00881:241:HJW2NDRXX:1:2126:22941:35023 1:N:0:CGAGAGAA+GATTGGAG
TAGCTTCCTACGGGGTGCAGCAGTCGGGAATAGTGCGCAATGGAGGAAACTCTGACGCAGTGACGCCGCGTGCAGGAAGAAGGTTTTCGGATTGTAAACTGCTTTAGACCGGGAAGAAAGAAATGACAGTACCTGTAGAATAAGCTCCGGCTAACTACGTGCCAGCAGCCGCGGTACTACGTCGGGAGCACGCGGGATCCGGATTTATGGGGGGTACAGGGTGCGTCGACGGGAGAACAAGTTGGTTGTG
+
FFFFFFF:FFFFFF:FFFFF:F,FF:FFF:FF,FF::F,,,FFFFFFFFFFF,FFFFFFFFFF:FFFFFFFFFFFFF:FFFFFFF::FF,FF:F::FF:F:F,FF:FF,,F:FF,F,FFFFF,FFFFFFFFFF:FF:FFFFFFFFFFFFFFF,F:FFFF:FFFFFFFFFF:F:F:::FFFFF,,F:FF:FF,:FF,,F:FFFF,F:,F,F:F,F,F,F:F:F::::FFFFF:,F::,:,FFFF:FFFFF:
@A00881:241:HJW2NDRXX:1:2126:26377:35462 1:N:0:CGAGAGAA+GATTGGAG
TAGCTTCCTATGGGACGCAGCAGTGGGGAATATTGCACAATGGGGGAAACCCTGATGCAGCGACGCCGCGTGAGTGAAGAAGTATTTCGGTATGTAAAGCTCTATCAGCAGGGAAGATAATGACGGTACCTGAATAAGAAGCCCCGGCTAACTACGTGCCAGCAGCCGCGGTAATACGTAGGGGGCAAGCGTTATCCGGATTTACTGGGTGTAAAGGGTGCGTAGGTGGCATGGCAAGTCAGAAGTGAAA
+
FFFFFFFFFFFFFFFFFFFFFFFFFFFF:FFF:FFF,FFFFFFFFFFFFFFFFF:FFFFF:FFFFFFFFFFF,FFFFFF,FFFFF:F:FFF:FFFF,FFFFFFFFFFFFFFFFFFFFF:FFF:FFFFFFFFFFFFF:FFFFFFFFFFFFFFFFFFFFFFFFFFFFFFFFFFFFFFFFFF,FFF:FF,FFFF:FFFFFFFFFFF:FFFFFFF:,F,FF:FFFFFF:FFFFFFFFFFF,FFFFFF,:F:,:F
@A00881:241:HJW2NDRXX:1:2126:24415:35665 1:N:0:CGAGAGAA+GATTGGAG
TAGCTTCCTATGGGGGGCAGCAGTGGGGAATATTGGTCAATGGGGGGAACCCTGAACCAGCAACGCCGCGTGAAGGAAGAAGGCTTTCGGGTTGTAAACTTCTTTTACCAGGGACGATAGTGACGGTACCTGGTGAATAAGCTCCGGCTAACTACGTGCCAGCAGCCGCGGTAATACGTAGGGAGCGAGCGTTATCCGGATTTACTGGGTGTAAAGGGCGCGTAGGCGGGCTGTCAAGTCAGATGTGAAA
+
FFFFFFFFFFFFFFFFFF:FFFFFFFFFFFFFFFFFFFFFFFFFFFFF:FFFFFFFFFFFFFFFFFFFFFFFFFFFFFFFFFFFFFFFFFFFFFFFFFFFFFFFFF:FFFFFFFFFFF,FFFFFFFFFFFFFFFFFFFFFFFFFFFFFFFFFF:FFFFFFFFFFFFFFFFFF,FFFFFFFFFF:FFFFFFF,FFFFFF:FFFFFFFFFFFFFF::FFFFFFFF,FFFFF:FFFFFFFFFFFFFFFFFFFF
@A00881:241:HJW2NDRXX:1:2126:31539:35853 1:N:0:CGAGAGAA+GATTGGAG
TAGCTTCCTATGGGGGGCAGCAGTGGGGAATATTGGGCAATGGGCGCAAGCCTGACCCAGCAACGCCGCGTGAAGGAAGAAGGCTTTCGGGTTGTAAACTTCTTTTATGAGGGACGAAGGACGTGACGGTACCTCATGAATAAGCCACGGCTAACTACGTGCCAGCAGCCGCGGTAATACGTAGGTGACAAGCGTTGTCCGGATTTACTGGGTGTAAAGGGCGCGTAGGCGGGCTGTCAAGTCAGCCGTG
+
:,FFFFFFFFFFFFFFF:FFFFFFFFFFFFFFF:FFFFFFFFFFFFFFFFFFFFFFFFFFFFFFFFFFFFFF:FFFFFF,FFFFFFF::FFFFFFFFFFFFFFFFFFFFFFF:FFF::FFFFFFFFF::FFFFFF:FF,,FFFFFFFF:FFFF,FF:FFFFFFFFFF:FFFFF:FF:FF,FF:FFFF:FF,:FFFFF:FF:FFFFFFF,F:FFFFF,FFF:FFFFF:,FF,,:FF:::::FF:F:FF:FF
@A00881:241:HJW2NDRXX:1:2126:25798:35931 1:N:0:CGAGAGAA+GATTGGAG
TAGCTTCCTATGGGAGGCAGCAGTGGGGAATATTGCACAATGGGGGAAACCCTGATGCAGCGACGCCGCGTGAGTGAGGAAGTACTTCGGTATGTAAAGCTCTATCAGCAGGGAAGAAAATGACGGTACCTGACTAAGAAGCACCGGCTAAATACGTGCCAGCAGCCGCGGTAATACGTATGGTGCAAGCGTTATCCGGATTTATTGGGTTTAAAGGGAGCGTAGACGGGTCCTGAAGTCAGTTGTGAAA
+
:FFFFFFFF:FFFFFFFFFFFFFFFFFFFFFFFFFFFFFFFFF:FFFFFFFFFF,FFFFF:FFFFFFFFFFFFF:FF:FF:FF,:FF,FFF:FFFF,F:FFFFFFFF:F:F:FFFFFF:F,F,FFFFF:F:FFF,FFFFFFF:FF:FFFF:FF:FFFFFFFFFFFFFFF::FFFF,FFFFFFFFF:FFFF::F,FFFFFFFFFF:FFFFF,FFFFFFFFFFFFFF:,F:F:FFF,,,:::F:FFFFF:,F
@A00881:241:HJW2NDRXX:1:2126:23384:36323 1:N:0:CGAGAGAA+GATTGGAG
TAGCTTCCTACGGGGCGCACCAGTGGGGAATATTGGGCAATGGGCGAAAGCCTGACCCAGCAACGCCGCGTGAAGGAAGAAGGTCTTCGGATTGTAAACTTCTTTTATGAGGGACGACGGACGTGACGGTACCTCATGAATAAGCCACGGCTAACTACGTGCCAGCAGCCGCGGTAATACGTAGGTGGCAAGCGTTATCCGGATTTACTGGGTGTAAAGGGCGCGTAGGCGGGCGTGCACGTCAGATGTG
+
,FFFFFFFF,FFFFFFFFFFF,F:FFFFF:F::FFFFFFFFFFFFF,FFFFFFFFFFFFFFFFFFF:FFFFF:F:F::FFFF:FFFF:FF,FFFFFFFF,FFFFFFF:F,FFFFFFF,FFFF:FF,F:FFFFFFFFFF::FF:F:FFFFFFFFFFFFF:FFFFFFFFFFFFFFFFFFFFFFFFFFF:FFF,:FFFFFF,FFFFFFFF,FFF,:FFFF:FFFFFF,FFFFF::FFFFFFF,FF:F::F:FF
@A00881:241:HJW2NDRXX:1:2126:27615:36573 1:N:0:CGAGAGAA+GATTGGAG
TAGCTTCCTCGGGGGGCAGCAGTGGGGAATATTGGTCAATGGGGGGAACCCTGAACCAGCAACGCCGCGTGAAGGAAGAAGGCTTTCGGGTTGTAAACTTCTTTTACCAGGGACGATAGTGACGGTACCTGGTGAATAAGCTCCGGCTAACTACGTGCCAGCAGCCGCGGTCATACGTAGGGAGCGAGCGTTATCCGGATTTACTGGGTGTAAAGGGCGCGTAGGCGGGCTGTCAAGTCAGATGTGAAAA
+
FFFFFFFFFFFFFFFFFFFF,F,FFFFF:FFFFFFFFFFFFFFFFFF,FFFFFFFFFFFFFFFFFFFFFFFFFFFF:FFFF:FFFFFFFFFFFFFFFFFFFFF:FFFFFFFFFFFFFFFFFFFFFF,FFFFFFFF,FFFFFFFFFFFFFFFFFFFFFFFFFFFFFFFFFFF,FFFFFFFF:FFFF:FFFFFF,FFFF:FFFFFFFFFFFFFF,,::FFFF:FFFFFFFFFFFF::::FF:::FFFF::F,
@A00881:241:HJW2NDRXX:1:2126:27154:36746 1:N:0:CGAGAGAA+GATTGGAG
TAGCTTCCTATGGGATGCAGCAGTGAGGAATATTGGTCAATGGGCGCGAGCCTGAACCAGCCAAGTCGCGTGAGGGAAGACGGCCTTATGGGTTGTAAACCTCTTTCAGATGAGAGTAAAGGGTGCTACGCGTAGCACATTGCAAGTATCATCAGAAGAAGCATCGGCTAATTCCGTGCCAGCAGCCGCGGTAATACGGAAGATGCGAGCGTGATCCGGATTTATTGGGTTTAAAGGGTGCGTAGGCGGA
+
F:FFFFFFFF:FFFFFFFFFFFFFFFFFFFFFFFFFFFFF:FFFFFFFFFFFFFFFFFFFFFFFFFFFFF,FFFF,:FFFFFFFF,,FFFFFF:FFFFFF,FFFFFFFFF:FFFFFF:,FF,:F:FFFFFFFFF:FFF,FFFFFFFFFFFFFFFFF,F:FFFFFFFFFFFFFFFFF:FFFFFFFFFFFFFFFFFFFFFFFFFFFFFFFFFF:,:,FFFFFFF:F:FFFF:FFF:FFFF::F:::,FFFFF
@A00881:241:HJW2NDRXX:1:2127:25907:2268 1:N:0:CGAGAGAA+GATTGGAG
TAGCTTCCTACGGGGGGCAGCAGTGGGGAATATTGCGCAATGGAGGCAACTCTGACGCAGCGATGCCGCGTGAGTGAGGAAGGGATTCGTCCCGCAGAGCTCAGTCGAAGGGGAAAAGAGAGATTCAACCCTTTTTTCAAGCCCCGGCTCACTACGTGCCAGCAGCCGCGGTAATACGTAGGGGGCGAGCGTTGTCCGGAATTACTGGGCGTAAAGGGCGCGTAGGCGGCGGCGAAGGCCTGTTGTAAAA
+
:FFFFFFFFFFFFFFFFFFFFFFFFFFFFFFFFFFFF:FFFFFFFF:FFFFFFFFFFFFF:FFFFFFFFFFFFFFFF:FFFFFFFFFFFFF,FFFFFFFFFFF:FFFFFFF:FFF::FFFFFFFFFFFFF,F:FFFFFFFF::FFFFFF,F:F,FFFFFFFF::FFFFFFFFF,FFF:F:FFF:FF,FFF:FF,FFFFF,FFF,FFF,FFFF,F:FFFFFFFF:F:FFF:FFF:F,:F:FFFFFFFF:F,
@A00881:241:HJW2NDRXX:1:2127:26332:2660 1:N:0:CGAGAGAA+GATTGGAG
TAGCTTCCTACGGGGGGCAGCAGTGGGGAATATTGCGCAATGGAGGCAACTCTGACGCAGCGATGCCGCGTGAGTGAGGAAGGGATTCGTCCCGCAGAGCTCAGTCGAAGGGGAAAAGAGAGATTCAACCCTTTTTTCAAGCCCCGGCTAACTACGTGCCAGCAGCCGCGGTACTACGTAGGGGGCGAGCGTTGTCCGGAATTACTGGGCGTAAAGGGCGCGTAGGCGGCGGCGAAGGCCGGTTGTAAAA
+
FFFFFFFFFFFFFFFFFFFFFFFFFFFF:FFFFFFFFFFFFFF:FFFFFFFFFFFFFFFFFFFFFFFFFFFFFFFFFFFFFFFF:FFFFFFFFFFFFFFFFF:FFFFFFFFFFFFF,F,FFFFFFFFFFFFFFFFFFFF:FFFFFFFFFFFFFFFFFFFFFFFFFFFFFFFFF,FFFFFFFFFFFF:FFFFF:FFF:FFFFFFFFFFFFFFFFF,FFFFFFFFFFFFFFFFFFFF:F:FF,FFFFFF::F
@A00881:241:HJW2NDRXX:1:2127:27245:2895 1:N:0:CGAGAGAA+GATTGGAG
TAGCTTCCTATGGGGTGCAGCAGTGGGGAATATTGCACAATGGGGGAAACCCTGATGCAGCAACGCCGCGTGAGTGATGACGGTCTTCGGATTGTAAAGCTCTGTCTTTAGGGACGATAATGACGGTACCTAAGGAGGAAGCCACGGCTAACTACGTGCCAGCAGCCGCGGTAATACGTAGGTGGCAAGCGTTGTCCGGATTTACTGGGCGTAAAGGGAGCGTAGGTGGATATTTAAGTGGGATGTGAAA
+
FFFFFFFFFFFFFFFFFFFFFFFFFFFFFF:FFFFFFFFFFFFFFFFFFFFFFFFFFFFFFFFFFFFFFFFFFFFFFFFFFFFFFFFFFFF:FFFFFFFFFFFFFFFFFFFFFFFFFFF:FFFFFFFFFFFFFFFFFFFFF:FFFFFFF:FFFFFFFFFFFFFFFFFFFFFFFFFFFFFFFFFFFFFFFFFFFFFFFFFFFFFFFFFFFFF::F,:FFFFFFFF:FF:F::F:FF,FFFFFF:FFFF:FF
@A00881:241:HJW2NDRXX:1:2127:29369:3161 1:N:0:CGAGAGAA+GATTGGAG
TAGCTTCCTATGGGATGCAGCAGTGGGGAATATTGCGCAATGGAGGCAACTCTGACGCAGTGACGCCGCGTGCAGGAAGAAGGTTTTCGGATTGTAAACTGCTTTAGACAGGGAAGAAAAAGGACAGTACCTGTAGAATAAGCTCCGGCTCACTACGTGCCAGCAGCCGCGGTAAGACGTAGGGAGCAAGCGTTATCCGGATTTCTTGGGTGTAAAGGGTGCGTAGACGGGACGTTAAGTTAGTTGTGAA
+
FFFFFFFF:FFFFFFFFFFFFFF:FFFF,:FFFFFFFFFFFFFFFFFF:FFFFFFFFFFFFFFFFFFFFFF,FFFFF:FFFFFF:FFFFFFFFFFFFFFFFFF:FFFFFFFFFFFFF,FF,FFFFF,FFFF:FFFFFFF:FFFFFFF:FF,FFF:FFFFFFF:FFFFFFFFF::F,FFFF:FF:FFF:FFF::FFFFF,,F,F,,FF,,FFFFFFFFF:FF:F:FFFF,,FF,FF:F:,FF:FFFFF:,:
@A00881:241:HJW2NDRXX:1:2127:15329:3239 1:N:0:CGAGAGAA+GATTGGAG
TAGCTTCCTGTGGGGTGCAGCAGTCGGGAATATTGCGCAATGGAGGAAACTCTGACGCAGTGACGCCGCGTATAGGAAGAAGGTTTTCGGATTGTAAACTATTGTCCACAGGGAAGATAAAAGACAGTACCTGTGAAGAAAGCTCCGGCTAACTACGTGCCAGCAGCCGCGGTAATACGTAGGGAGCAAGCGTGATCCGGAATTATTGGGTGTAAAGGGTGCGTAGACGGGAGACCAAGTTAGTTTTGTA
+
F:FFFFFFF,FFFFFFF,FFF,FFFFFFF:F,FFFFFF:FFF:FFFFFFFFF:FFFFFFFF,FFFFFFF:FF,FFFFFFFFFFFFFFFFFFFFFFF:F,FFFFFFFFFF,FFFFF:FF:FFFFFFFFFFFFFFFFF,FFFFFFFFFFFFFFFFFFFFFFFFFF:,FF:FFFFFF:FFFFF:FFF,FFF,FFFF,::FFFFFFFF::FFFFFFF,F,FFFFFFFF:F,F,FFF,F,,,FFFFFFFF,,,,F
@A00881:241:HJW2NDRXX:1:2127:25274:3270 1:N:0:CGAGAGAA+GATTGGAG
TAGCTTCCTACGGGGGGCAGCAGTGGGGGCTATTGCGCAATGGGGGCAACCCTGACGCAGCAACGCCGCGTGACGGAAGAAGGTCTTCGGGTTGTAAACTTCTTTCAGTGGGGAAGATACTGACGGTACCCACAGAATAAGCCACGGCTAACTACGTGCCAGCCGCCGCGGTAATACGTAGGTGGCAAGCGGTGTCCGGATTTACTGGGTGTAAAGGGCGTGTAGGCGGGCCGGCAAGTCAGGTGTGAAA
+
,,FFFFFFFFFFFFFF:F,FFFF,FFF:F,F,,,F:FFF,FFFFFFF,FFFFFFFF:FFFFF:FFFFFFFFFF,FFF:FFFFFFF::FFFFFFFFFF,F,FF,F,,F:FFFFFF:FFFFFFFFFFFF:,FFFF:FFF:FFFFFFFFFFFFF:FFFFF:FF::F,FF:FFFFF,,F,FF,FFFFFF:,,,FFFFFFFF:FF,FF:::F:F:FFF,FFFFF,:F,,:FFF,F:FF:FFFFF:,:,FF,F,FF
@A00881:241:HJW2NDRXX:1:2127:19895:4038 1:N:0:CGAGAGAA+GATTGGAG
TAGCTTCCTATGGGGTGCAGCAGTCGGGAATATTGCGCAATGGAGGGAACTCTGACGCAGTGACGCCGCGTATAGGAAGAAGGTTTTAGGATTGTAAACTATTTTAGACAGGGAAGAATAATGACAGTACCTGTAGAATAAGCTCCGGCTAACTACGTGCCAGCAGCCGCGGTAATACGTAGGGAGCAAGCGTTATCCGGACTTATTGGGTGTAAAGGGTGCGTAGACGGGAATACAAGTTAGTTGTGAA
+
FFFFFFFFF:FFFFFFFFFFFFFFFFFFFFF,FFFFFFFFFFFFFFFFFFFFFFFFFFFFFFFFFFFFFFFF:FFFFFFFFFFFFFFFFFFFFFFFFFFFFFFFF:FFFFFFFFFFFFFFFFFFFFF:FFFFFFFFFFFFFFFFFFFFFFFFFFFF:F:FFFF:FFFFFFFFFF,FFFFFFFFFFFFFFFFFFFFFFFFFF,FFFFFFFFF:FFFF:F:FF:FFFFFFFF:FFFFF:FFFF,FFF,FF:F
@A00881:241:HJW2NDRXX:1:2127:28131:4429 1:N:0:CGAGAGAA+GATTGGAG
TAGCTTCCTATGGGATGCAGCAGTGAGGAATATTGGTCAATGGGCGGGAGCCTGAACCAGCCAAGTCGCGTGAGGGAAGACGGCCCTATGGGTTGTAACCCTCTTTTGCCGGGGAGCAAAGCGCCGCACGTGTGCGGTCTGGAGAGTACCCGGAGAAAAAGCATCGGCTAACTCCGTGCCAGCAGCCGCGGTAATACGGAGGATGCGAGCGTTATCCGGATTTATTGGGTTTAAAGGGTGCGTAGGCGGT
+
FFFFFFFFFF,FFFFFFFFFFFFFFFFFFFFFFFFFFFFFFFFFFFFFFFFFFFFFFFFFFFFFFFFFFFFFFFFFFFFFFFFFFFFFFFFFFFFFF:FFFFFFFFFFFFFFFFFFFF,FFFFFFFFFFFFFFFFFFFFFFFFFFFF::FFFFFFFFFFFFFFFFFFFF:FFFFFFFFFFFFFFFFFFFFFF:FFFFFFFFFFFFFFFFFFFFFFFFFFFF:F:FFFFFFFFFFFFFFFF:FFFF:F:FF
@A00881:241:HJW2NDRXX:1:2127:22968:4476 1:N:0:CGAGAGAA+GATTGGAG
TAGCTTCCTATGGGACGCAGCAGTCGGGAATATTGCGCAATGGAGGAAACTCTGACGCAGTGACGCCGCGTATAGGAAGAAGGTTTTCGGATTGTAAACTATTGTCCATAGGGAAGATAAAAGACTGTACCTATGAAGCAAGCTCCGGCTAACTACGTGCCAGCAGCCGCGGTAATACGTAGGGAGCAAGCGTTATCCGGAATTATTGGGTGTAAAGGGTGCGTAGACGGGATGACAAGTTAGTTGTGAA
+
FFFFFFFFFFFFFFFFFFFFFFFFFFFF:FFFFFFFFFFFFFFFFFFFFFFFFFFFFFFFFFFFFFFFFFFFFFFFFFFF:FFFFFFFFFFFF,FFFFFFFFFFFF:FFFFFFFFFF:FFF:FFFFFFFFFFFFFFFFFFFFFFFFFFFFFFFFFF:FFFF,FFFFFF:FFFF,FFFFFFF:FFFFFF:FFFFFFFFFF:,FFF,FFF:FFFFFFFFFFFFFFFF:FFF:FFFFF:FFFFFFFFFFFF:F
@A00881:241:HJW2NDRXX:1:2127:18954:4820 1:N:0:CGAGAGAA+GATTGGAG
TAGCTTCCTACGGGGTGCAGCAGTGGGGAATATTGGGCAATGGGCGCAAGCCTGACCCAGCAACGCCGCGTGAAGGAAGAAGGCCTTCGGGTTGTAAACTTCTTTTATCAGGGACGAACAATGACGGTACCTGATGAATAAGCCACGGCTAACTACGTGCCAGCAGCCGCGGTAATACGTAGGTGGCAAGCGTTATCCGGATTTACTGGGTGTAAAGGGCGTGTAGGCGGGATTGCAAGTCAGATGTGAA
+
FFFF:FFFFFFFFFFFFFFFF:FFFFFFFFFFFFFFFFFFFFFFFFFF:FFFFFFFFFFFFFFFFFFFFFFFFFFF,:FF:FFFFFFFFFFFFFFF:FFFFFFFFFFF:FFFFFFFFFF:FFFFFFFF:FFFFFF:FFFFFFFFFFFFFF:FFFFFFFFF:FF:FFFFFFF:F,,F:FFFFFFFFFFF::FFFF,FF:FFF:F::FFFFFFF:F,:FFFFFF:F:FFF:FF,:F:FF,:FFF::FFF:,F
@A00881:241:HJW2NDRXX:1:2127:30219:4820 1:N:0:CGAGAGAA+GATTGGAG
TAGCTTCCTATGGGATGCACCAGTGGGGAATATTGGGCAATGGGCGAAAGCCTGACCCAGCAACGCCGCGTGAAGGAAGAAGGCTTTCGGGTTGTAAACTTCTTTTATGAGGGACGAAGAAATGACGGTACCTCATGAATAAGCCACGGCTAACTACGTGCCAGCCGCCGCGGTACTACGTAGGTGGCAAGCGTTATCCGGATTTATTGGGTGTAAAGGGCGTGTAGGCGGGTCTGCAAGTCAGATGTGA
+
F:FFFFFFF::FFFFFFFFFFFF,FFFFFFFFFFFFFFFFFFFFFFFFFFFFFFFFFFFFFFFFFFFFFFFFFFFFFFFFFFFFFFFFF:FFFFFFFFFFFFFFFFFFF:FFFFFFFFFFFFFF:FFFFFFFFFFFFFFFFFFFFFFFFFFFFFF:FFFFFF,FF,FFFF:FFFF,F,FFFFFFFF:FF,:FF,F,FFFFF:F,FFF:FFFFF:FF,FFF:FFFF,FFFFFFFFFFF::F:FFF,:FFF,
@A00881:241:HJW2NDRXX:1:2127:20220:5165 1:N:0:CGAGAGAA+GATTGGAG
TAGCTTCCTATGGGACGCAGCAGTGGGGAATATTGGGCAATGGGCGCAAGCCTGACCCAGCAACGCCGCGTGAAGGAAGAAGGCCCTCGGGTTGTAAACTTCTTTTGTCGGGGACGATAGTGACGGTACCTGACGAATAAGCCACGGCTAACTACGTGCCAGCAGCCGCGGTAATACGTAGGAGGCAAGCGGTATCCGGACTGACTGGGCGTAAAGGGTGCGTAGGTGGTTTGGCAAGTTGGTAGCGTAA
+
:FFFFFFFFFFFFFFFFFFFF:FFFFFFFFF:FFFFFFF:FF:FFFFFFFFFFFFFFFFFF:FFFFFF:FFFFFFFFFFFFF:FFFFFFFFFFFFFFFFFFFFFFFFFFFFFFFFFFFFFFFFFFFFFFFFFFFFFFFFFFFF,FFFFFFFFFFF:FFFFFFF:FFFFFFFFFFFFFFFFFFFFFFF::FF,F,FFFFFF:FFFFFFFFFF:FF,FFFFFFFFFFFF:FFFFFFFFFFFFFFFF:FFFFF
@A00881:241:HJW2NDRXX:1:2127:32470:5243 1:N:0:CGAGAGAA+GATTGGAG
TAGCTTCCTATGGGGCGCAGCAGTGGGGAATATTGCACAATGGGGGGAACCCTGATGCAGCGACGCCGCGTGAAGGAAGAAGTATCTCGGTATGTAAACTTCTATCAGCAGGGAAGAAAATGACGGTACCTGACTAAGAAGCCCCGGCTAACTACGTGCCAGCAGCCGCGGTAATACGGAGGATCCGAGCGTTATCCGGATTTACTGGGTGTAAAGGGCGCGTAGGGGGGCAGACAAGTCAGATGTGAAA
+
,FFFFFFFFFFFFFFFFFFFFFFFFFFFFFFFFFFFF:FFFFFFFFFFFFF:FFFFFFFFFFFFFFFFFFFF:FFFFFF:FFFFFFFFFF:FFFFF::FFFFFFF:FFFFFFFFFFFFFFF:FFFFFFFFFFFFFFFFF:,FFFFFFFFFF:FFFFFFFFFFFFFFFFF:FF:FFFFFF:FFFFFFFFF:F,FFFFFFFFFFFFFFF:FFFF:FF:FFFF:FF,FF,FFFF,:FFFFFFFFFF,FF:F::
@A00881:241:HJW2NDRXX:1:2127:24777:5259 1:N:0:CGAGAGAA+GATTGGAG
TAGCTTCCTACGGGATGCAGCAGTGGGGAATCTTGCGCAATGGAGGCAACTCTGACGCAGCGATGCCGCGTGGGTGAAGACAGGACATGTCCCGTAAAGCCCAGTAGCCGGGAAAGAGGGAGACGCAACCCGGCTTTAAGCCCCGGCTAATTACGTGCCAGCAGCCGCGGTAATACGTAAGGGGCCAGCGTTGTCCGGAATTACTGGGCGTAAAGGGCGCGCAGGCGTCCGGAGAGGCCCCGTGTAAAAG
+
:FFFFFFFFFFFFFFFFFFFFFFFFFFFFFFFFF:FFFFFFFFFFFFFFFFFFFFFFFFFFFFFFFFFFFFFFFFFFFFFFFFFFFFFFFFFFFFFFFFFFFFFFFFFFFFFFF:FFFFFFFFFFFFFFFFFFFFFFFFFFFFFFFFFF:F:FF,FFFF:FFF:FFFFFFFFFFFF:FFFFFF:FFFFFFF,,FF::::FF,FFFFFFF:FFF:F:FFFFFFFF:::FFFFF::FFFFFFF,:,FFFFF:
@A00881:241:HJW2NDRXX:1:2127:18177:5384 1:N:0:CGAGAGAA+GATTGGAG
TAGCTTCCTATGGGAGGCAGCAGTGGGGGATATTGCACAATGGGGGGAACCCTGATGCAGCAACGCCGCGTGGGTGAAGGAGTGATTCGTCACGTAAAGCCCTATCAGCAGGGAAGAAGGAAGACGGTACCTGACTAAGAAGCCCCGGCTAACTACGTGCCAGCAGCCGCGGTAATACGTAGGGGGCGAGCGTTATCCGGAATTACTGGGTGTAAAGGGAGCGCAGACGGCGGGGCAAGTCTGGAGTGAA
+
FFFFFFFF:FFFFFFFFFFFFFFFFFFFFFF:FFFFFFFFFFFFFFFF,FFFFFFFFFFFFFFFFFFFFFFFFFFFFFFFFFFFFFFFFFFFFFFFFFFFFFFFFFFFFFFFFFFFFFFFFFFFFFFFFFFFFFFFFFFFF:FFFFFFFFFFFFFFF:FFFFFFFFFFFF:FFF,FFFFF:FFFFFFFFFFFFFFFF:FFFFFFFFFFF,FFFFFFFFFF:FFFF::FFFF:FFFFFFFFFF:FFFFFFF
@A00881:241:HJW2NDRXX:1:2127:28673:5619 1:N:0:CGAGAGAA+GATTGGAG
TAGCTTCCTACGGGAGGCAGCAGTGGGGAATATTGGGCAATGGGCGCAAGCCTGACCCAGCAACGCCTCGTGAAGGAAGAAGTGTTTCGGGTTGTAAACTTCTTTTATGGGGGACGAAGGACGTTACGTTACCCAATGAATAAGCCACTGCTAAATACTTGCAAGCAGCCGCGGTACTAGGTAGTTGGCTAGCGTTTTCAGGATTTACTGGTTGTAAAGGGCGCGTAGCCGGGCATGAAAGTCAGATGTG
+
,F:FFF,FFFFFFFFFFF:,FFFFFFFFFFF,FFFFF:FFF,:FFF,FFFFFF,,FFFFFFF,FF:F,:F:,::FFFFFFF:,,F:FFFFFFF:FFFFFFFFFFFFFF,,FFF::FFFFF:FFF,FFF,F:F,F,FFF:FF,FFF,:F,FFFF,,F:F:F,F,FFF,,,F,FFF::,FF,FFFF,FF,F:FFFFFF,FF,F:FFFF,FF,:,F,,,,::F,FF,:,FF,FF,FFFFF,,FF:F::FFF:F
@A00881:241:HJW2NDRXX:1:2127:29270:5713 1:N:0:CGAGAGAA+GATTGGAG
TAGCTTCCTATGGGATGCAGCAGTCGGGAATATTGCGCAATGGAGGGAACTCTGACGCAGTGACGCCGCGTGCAGGAAGAAGGTCTTCGGATTGTAAACTTCTGTTCTATGGGAAGAAGAAAGTGACGGTACCATAGGAGCAAGCCACGGCTAACTACGTGCCAGCAGCCGCGGTAATACGTAGGTGGCGAGCGTTGTCCGGAATAACTGGGCGTAAAGGGAGCGTAGGTGGTAATTTAAGTTAAATGTG
+
::FFFFFFFFFFFF,FFFFFFFF:F:FF,FF,FFFFFFF:FFFFFFFFFFFFFFFFFF:FFFFFFFFFFFFFFFFFFFFFFFFFFFFFFFFFFFFFFFFFFFFFFFFFFF:FF,FFFFFFFFFFFFFFFFFFFFFF:FFFFF:FF:FFF:FFFFF::FFFFFFFFFFFFFFF:FF:FFFFFFF:FFFFF::FFFFF:FFFF:F,FFFF:FFFFFF,FFFFFFFFFFFFFFF:F,F:FFF,FFFFF,:FF:
@A00881:241:HJW2NDRXX:1:2127:27407:5869 1:N:0:CGAGAGAA+GATTGGAG
TAGCTTCCTACGGGATGCAGCAGTGGGGAATATTGCACAATGGGGGAAACCCTGATGCAGCGACGCCGCGTGAGTGAAGAAGTATTTCGGTATGTAAAGCTCTATCAGCAGGGAAGAAAGTGACGGTACCTGAGTAAGAAGCCCCGGCTAACTACGTGCCAGCAGCCGCGGTACTACGTAGGGGGCAAGCGTTATCCGGAATTACTGGGTGTAAAGGGAGCGTAGACGGCGAGGCTCGTCTGTAGTGAAA
+
:,FFFFFFFF:FFFFFFFFFFFFFFFFFF,FF,FFFFF:F:FF:FFFFFFFFFF,FFFFFFF:FFF:FFFFFFFFFFFFF,FF,FFFFFFF,FFF:,FFFFF:FFFFFFFFFFF,F,,FFF:FF:FFFFFFF::FFFFF:FF:FFFFFFFFFFFFFFFF:,FFF,F::FFF,,,F:FF:FF:F:FF,F:FF,FF:FF:FFFFF,:,F:F:FFF:,FFFFFF:,FFFF:FF:F::F,FFF,:F,,:F:F,:
@A00881:241:HJW2NDRXX:1:2127:16378:6057 1:N:0:CGAGAGAA+GATTGGAG
TAGCTTCCTATGGGACGCAGCAGTGGGGAATATTGGGCAATGGGCGAAAGCCTGACCCAGCGATGCCGCGTGAGGGAAGAAGGTTTTCGGATTGTAAACCTCTGTCTTTAGGGACGATCATGACGGTACCTAAGGAGGAAGCTCCGGCTAACTACGTGCCAGCAGCCGCGGTAATACGTAGGGAGCGAGCGTTGTCCGGAATTACGGGGTGTAAAGGGAGTGCAGGCGGGACTGCAAGTCAGATGTGAAA
+
FFFFFFFFF:FFFFF:FFFFFFFFFFFFFFFF:FFFFFFFFFFFFFFF:FFFFF:FFFFFFF:FF:FFFF:FF:FFFFFFFFFF:FFFF,FFFFFFFFFFFFFFFFFFFFFFFFFFFF,FFF:FF,FFFFFFFFFFFF:,FFFFFFFFFFFFFFFFFF:FFFFFFFFFF:F,FFFFFFFFFFFFFFFFFFFF,FFF:FFFFFF:F,:FF:FF:FFFFF:,FFFFF:FFF:FFFFFFFFFFF,F,FFFFFF
@A00881:241:HJW2NDRXX:1:2127:24659:6183 1:N:0:CGAGAGAA+GATTGGAG
TAGCTTCCTATGGGATGCAGCAGTGAGGAATATTGGTCAATGGGCGGGAGCCTGAACCAGCCAAGCCGCGTGGAGGAAGAAGGTACAGAGTATCGTAAACTCCTTTTGTCAGGGGATAAAAGACGGGATGCGTCCCGTCCTGAAGGTACCTGAAGAACAAGCATCGGCTAACTCCGTGCCAGCAGCCGCGGTAATACGGAGGATGCGAGCGTTATCCGGATTTATTGGGTTTAAAGGGTGCGTAGGCCGC
+
:FFFFFFFF:FFFFFFFFFFFFFFFFFFFFFF:FFFFFFFFFFFFFFFFFFFFF:FFFFFFF:FFFFFFF:FFFFFFFFF:FF:FFFFFFFFF:FFFF:FFFFFFFFFFFFF:FF:F:FFF,FFFFFFFFFFFFFFFFFFF:FFFFFFFFFFFFF:F,,:FFFFFFFFFFFFFFFF::FFFFFFFF,FFFFFFFFFF:FFFFFFF:FFFFF::F,FFFF:F:FF,FFFFF,FFF,,FFFF::,FFFF,FF
@A00881:241:HJW2NDRXX:1:2127:29188:6324 1:N:0:CGAGAGAA+GATTGGAG
TAGCTTCCTACGGGGGGCACCAGTGGGGAATATTGGGCAATGGGCGCAAGCCTGACCCAGCAACGCCGCGTGAGGGAAGAAGGCTTTCGGGTTGTAAACTTCTTTTACCAGGGACGATAGTGACGGTACCTGGTGAATAAGCTCCGGCTAACTACGTGCCAGCAGCCGCGGTAATCCGTAGGGAGCGAGCGTTATCCGGATTTATTGGGTGTAAAGGGAGCGTAGACGGCAGGGCAAGTCTGAAGTGAAA
+
F:FFFFFFFFFFFFFFFFFFFFFFFFFF:FFFFFFFFFFFFFFFFFFFFFFFFFFFFF,FFFFFFFFFFFFFFFFFFFFFFFFF:FFFFFFFFFFFFF:FFF:FFFFFFFFFF,FFFF,FFFFFFFFFFF,FFFFFFFFFFFFFFFFFFFFFFFFFFFFFFFF,FFFFFFFFF,:,FFF,FFF,FFF,FFFFFFF:FFFFFFF,,FFFFFFF:F,FFFFFFFFF,FFFFF,FFFF,FFFF,F,FF,FFF:
@A00881:241:HJW2NDRXX:1:2127:18502:6355 1:N:0:CGAGAGAA+GATTGGAG
TAGCTTCCTATGGGATGCAGCAGTGAGGAATATTGGTCAATGGGCGCGAGCCTGAACCAGCCAAGTAGCGTGAAGGAAGACGGCCCTACGGGTTGTAAACTTCTTTTATACGGGAATAAGACCGTCCACGAGTGGATGCGTGCATGTACCGTATGAATAAGCATCGGCTAACTCCGTGCCAGCAGCCGCGGTAATACGGAGGATGCGAGCGTTATCCGGATTTATTGGGTTTAAAGTGAGCGTAGACGGG
+
FFFFFFFFFF:FFFFFFFFFFFFFFFFFFFFFFFFFFFFFFFFFFFFFFFFFFF:FFFFFFF:FFFFFFFFFFFFFFFF:FFFFFFF:FFFFFFFF:,FFFFFFFFFFFFFF:FFFFFF:FFFFFFFFFFF:F:FFFFFFFFFFFFFF:FFF,FFF:F:FFFFFFFFFFFFFFF::FFFF::FFFFFFFFFFF:F:FFFF:FF:FF,FFFFF:FFF,:FFFFFFF,F,:FF:FF,F,:F,FF:F,F,::F
@A00881:241:HJW2NDRXX:1:2127:15338:6825 1:N:0:CGAGAGAA+GATTGGAG
TAGCTTCCTATGGGACGCAGCAGTGGGGGATATTGGACAATGGGGGGAACCCTGATCCAGCGACGCCGCGTGAGTGAAGAAGTATTTCGGTACGTAAAGCTCTATCGGCAGGGAAGAAGGAAGAGACGGTACCTGAGAAAGAAGCCCCGGCTAACTACGTGCCAGCAGCCGCGGTAATACGTAGGGGGCGAGCGTTATCCGGATTTACTGGGTGTAAAGGGAGCGTAGACGGCGAGACAAGTCTGGAGTG
+
FFFFFFFFFFFFFFFFFFFFFFFFFFFFFFFF:FFFFFFFFFFFFFFFFFFFFFFFFFFFFFFFFFFFFFFFFF:FFFFFFFFFFFFFFFFFFFFF,FFFFFFFFFFFF:FFFFFF:FFF,FFFF:FFFFFFFFFFFFFFFF:FFFFFFFFFFFFFFFFFFFFFFFFFFFFFFFF::FFFFFFFFFFFFFFFFFFFFFFFFFFFFFFFFFFFFF,:FFFFFFFFFFFFFFFFFFFFFFF,FFFFFFFF:F
@A00881:241:HJW2NDRXX:1:2127:16215:7435 1:N:0:CGAGAGAA+GATTGGAG
TAGCTTCCTACGGGGGGCAGCAGTGGGGAATATTGGTCAATGGGGGGAACCCTGAACCAGCAACGCCGCGTGAAGGAAGAAGGTTTTCGGATTGTAAACTTCTGATCTAGGGGAAGAAGAAAGTGACGGTACCTTAGGAATAAGCCTCGGCTAACTACGTGCCAGCAGCCGCGGTAATACGTAGGAGGCAAGCGTTATCCGGACTGACTGGGCGTAAAGGGTGCGTAGGTGGTTTGGCAAGTTAGTAGCG
+
,FFFFFFFFFFFFFFFFFFFF,FFFFFFFFFFFFFFFFFFFFFFFFFFFFFFFFFFFFFFFFFFFFF:FF:FFFFFFFFFFFFFF:FFFFF:FFFFF:FFFFFFFFFFFFFFFF:FFFFF:FFFFF:FFFFFF:FFFF:FFF:,FFFFFFFF::FFFF:FFFF:FFFF:FFFFFFF,FFFF,FFFFFFFF:FFFFFFFFFFFF,FF:::FFFF::FF,FFF,FF:FFFFFFF:FFFFFF:F:F:FFFFFF
@A00881:241:HJW2NDRXX:1:2127:19235:7654 1:N:0:CGAGAGAA+GATTGGAG
TAGCTTCCTACGGGACGCAGCAGTGTGGAATATTGGGCCATGGAGGCAACTCGGACCCAGCAACGCCGCGTGAGCGATGAAGGTCGGCGGAGTGTCAAGCTCGTTAAGTGGTGACGAAGAAAGTGACTGTACCCACAGCCTAAGCTCCGGCTAACTACGTGCCAGACGCCGCGGGAATACGTATGGCGCAATCGGTCACCGGCATGCAGGGGCGTAAAGGGTGCGTCGGTGGTTGGGCAATTAGGTCCCG
+
:FFF,:FF:,FF,FF:F:,F,FF,F,,:,FFFFF:,FF,,FFF:,FFF,FFF,FF,FF,,FF,FFFFFF,:F,FFF:F::,,FF::,F,:,,,FF,,:FF:F,,FF,,FFF,,::F,FFFFFFF:FFF,F:FFF::FF,::,FFF,:,,FF,,FF,F:,:FFFF,F,,FFFFFFFF,,FF,F:,,,F,::,,:F:F:,F:F:F:FFF,,FF,,F,:F,,,,::,:F,F,F,:,,FF,F:,,:,F,F,,FF
@A00881:241:HJW2NDRXX:1:2127:19244:7921 1:N:0:CGAGAGAA+GATTGGAG
TAGCTTCCTATGGGATGCAGCAGTGAGGAATATTGGTCAATGGGCGCGAGCCTGAACCAGCCAAGTAGCGTGAAGGAAGACGGCCCTACGGGTTGTAAACTTCTTTTATACGGGAATAAGACCGTCCACGAGTGGATGCGTGCATGTACCGTATGAATAAGCATCGGCTAACTCCGTGCCAGCAGCCGCGGTAATACGGAGGATGCGAGCGTTAGCCGGATGTAGTGGGTTTAATGGGAGCGTAGACGGG
+
FFFFFFFFF,,FFF,FFFFFFFFFFFFFFFFFFFFFFFFFFFFFFFFFFFF:FFFFFFFFFFFFF:FFFF:FFFFFFFFFFFFFFFFFFFF:FFFFFFFFFFFFFFFFFFFFFFF,FF:FF,FFFFFFFFFFFFFFFFFFF:FFFFFFFFFF:FFF:,F:,F,FFFFFFFFFFFFF:FFFFFFFFFF:FFFFFFFF:FF,FFFFFFFF:FFF,F,:F:F,F,FF,FFFFFF:,,:F,F,FFFFFFFFFF:
@A00881:241:HJW2NDRXX:1:2127:23312:8140 1:N:0:CGAGAGAA+GATTGGAG
TAGCTTCCTATGGGGTGCAGCAGTGGGGAATATTGCACAATGGGGGAAACCCTGATGCAGCGACGCCGCGTGAAGGAAGAAGTATCTCGGTATGTAAACTTCTATCAGCAGGGAAGAAAATGACGGTACCTGACTAAGAAGCCCCGGCTAACTACGTGCCAGCAGCCGCGGTAATACGTAGGGGGCAAGCGTTATCCGGATTTACTGGGTGTAAAGGGAGCGTAGACGGAAGAGCAAGTCTGATGTGAAA
+
FFFFFF:FFF:FFFFFFFFFFFFFFFFFF,FFFFFFFFFFFFFFFFFFFFFFFFFFFFFFFFFFFFFFFFFFFFFFF:FFFFFFF::FFFFFFFFFFFFFFFFFFFFFFFFFFF,FFFFF:FFFFFFFFF:FFFFFFF,F:FFFFFFFFFFFFFFFFFFFFFF,FFFFFFFFF,FFFF,FFFFFFFF,FFFFF:FFFFFFFFF,FF:FFFFF,F,FFFF:F:FFFFFF:FF:,:FFFF:FFFFFFFF,FF
@A00881:241:HJW2NDRXX:1:2127:31928:8312 1:N:0:CGAGAGAA+GATTGGAG
TAGCTTCCTACGGGGGGCAGCAGTGGGGAATATTGCACAATGGGGGGAACCCTGATGCAGCAACGCCGCGTGGGTGAAGGAGTGATTCGTCACGTAAAGCCCTATCAGCAGGGAAGAAGGAAGACGGTACCTGACTAAGAAGCCCCGGCTAACTACGTGCCAGCAGCCGCGGTAATACGTAGGGGGCGAGCGTTATCCGGAATTACTGGGTGTAAAGGGAGCGTAGGCGGCATGGTAAGCCAGATGTGAA
+
FFFFFFFFFFFFFFFFFFFFFFFFFFFFFFFFFFFFFFFF:FFFFFFFFFFFFFFFFFFFFFFFFFFFFFFFFFFFFFFFFFFFFFFFFFFFFFFFFFFFFFFFFFFFFFFFFFFFFFFFFFFFFFFF,FFFFF:FFFF:FFFFFFFFFFFFFFFFFFFFFFFFFFFFFF:FFFFFFFFFFFF:FFFFFFFFFFFFFFFFFFFF,FFFFFFFFF,,FFFF:FFFFFFFFFFFFFFFFFFFFFF:FFFF:F
@A00881:241:HJW2NDRXX:1:2127:29514:8422 1:N:0:CGAGAGAA+GATTGGAG
TAGCTTCCTACGGGAGGCAGCAGTGGGGAATATTGGGCAATGGGCGCAAGCCTGACCCAGCAACGCCGCGTGAAGGAAGAAGGCTTTCGGGTTGTAAACTTCTTTTATGGGGGACGAAGGACGTGACGGTACCCCATGACTAAGCCACGGCTAACTACGTGCCAGCAGCCGCGGTAATACGTCGGTGGCGCGCGTTGTCCGGATTTACGGGGGGTACAGGGCGCGTCGGCGGGCATGCCAGTCCGAGTTG
+
F,FFFFFFFFFFFFFFFFFFFFFFFFFFFFFFFFFFFF,FFFFFFFFFFFFFFFFFFFF:F:FFFF::FF,:FFFFFFFFFFFFFFFFFFFFFFF,FFFF,FFFFFFFFFFFF:FF:FFFF:FFFF,F:FFFFFFF,FF,FFFFFF,FFFFFF,FF,FFFF:FF::FF:F,F:FF,:FF::FFF:FFF:F,FFF:,FF:FFF:FFF:F,::F,F,FF,:FF:,:FFFF:F::F:,,F:,,:FF::,,,,:
@A00881:241:HJW2NDRXX:1:2127:31150:8656 1:N:0:CGAGAGAA+GATTGGAG
TAGCTTCCTACGGGACGCAGCAGTGGGGAATATTGGGCAATGGGCGAAAGCCTGACCCAGCAACGCCGCGTGAGGGAAGAAGGGTTTCGGCTCGTAAACCTCTGTCCTAAGGGACGAAGAAGATGACGGTACCTTAGGAGGAAGCCCCGGCTAACTACGTGCCAGCAGCCGCGGTAATACGTAGGGGGCGAGCGTTGTCCGGAATGATTGGGCGTAAAGGGCGCGTAGGCGGCCTGTTAAGTCAGGGGTG
+
:FFFFFFFFFFFFFFFFF,FFFFFFFFFFFFFFFFFFFFFFFFFFFFFFFFFFFFFFFFFFF:FFFFF:FFFFFFFFFF:FFFFFFFFFFFFFFFFF:FFFFFFFFFFF:FFFFFFFFFFFFFFFFFFFFFFFFFFFFFFFFFFFFFFFFFFFFFFFFFFFFF,FFFFFFFFFFFF,FFFFF:,FFFFFFFFFFFFFFFFFF:FFF,FFFFFFFFFFFFFFFFFFFFFFF:FF:FFFFFF:FFFFFFFFF
@A00881:241:HJW2NDRXX:1:2127:15194:9111 1:N:0:CGAGAGAA+GATTGGAG
TAGCTTCCTATGGGGGGCAGCAGTGGGGAATTTTGGACAATGGGCGCAAGCCTGATCCAGCTATTCCGCGTGCGGGAAGACGGCCTTCGGGTTGTAAACCGCTTTAGTGGAGGACGAAAAGCGCAGGTAGGACAATGACGTGCGTGCTGACGGTACTCCAAGAATAAGCCACGGCTAACTACGTGCCAGCAGCCGCGGTAATACGTAGGTGGCAAGCGTTGTCCGGATTTACTGGGTGTAAAGGGCGCGT
+
FFFFFFFFFF,FFFFFFF:FFFFFFFFFFFFFFFFFFFFFFFFFFFFFFFFFFFFFFFFFFFFFFFFFFFFFFFFFFFFFFFFFFFFFFFFFFFFFFFFFFFFFFFFFFFFFF,FFFFFFFFFFFFFF:FF:F:FFFFFFFFFFFFFFFFFFFFFFFFFFFFFFFFFF:FFFFFFFFFFFFFFFFFFFF:FFFFFFFFF,FFFFF:FFFFFFFF,FFFFF:FFFF:FFFFFFFFFFFFFFF:FFFFFFFF
@A00881:241:HJW2NDRXX:1:2127:19949:9392 1:N:0:CGAGAGAA+GATTGGAG
TAGCTTCCTATGGGATGCAGCAGTGGGGAATATTGCACAATGGGGGGAACCCTGATGCAGCGACGCCGCGTGAGTGAAGAAGTATTTCGGTATGTAAAGCTCTATCAGCAGGAAAGAAAATGACGGTACCTGACTAAGAAGCCCCGGCTAACTACGTGCCAGCAGCCGCGGTAATACGTAGGGGGCAAGCGTTATCCGGATTTACTGGGTGTAAAGGGAGCGCAGACGGACATGCAAGTCTGGAGTGAAA
+
FFFFFFFFFFFFFF:FFFFFFFFFFFFFFFFFFFFFFFFFFFFFFFFFFFFFFFFFFFFFFFFFFFFFFFFFFFFFFFFFFFFFFFFFFFFFFFFFFFFFFFFFFFFFFFFFF:FFFFFFFFFFFFFFFFFFFFFFFFFFFFFFFFFFF:FFFFFFFFFFFFFFFFFFFFFFFFFFFFFFFFFFFFF,FFFFFFFFFFFFFFFFFFFFFFFFFFFFFF:FFFFFFFFFFFFFFFFFFFFFFFFFFFFF:F
@A00881:241:HJW2NDRXX:1:2127:29894:9392 1:N:0:CGAGAGAA+GATTGGAG
TAGCTTCCTATGGGATGCAGCAGTGAGGAATATTGGGCAATGGGCGCAAGCCTGAACCAGCAACGCCGCGTGAAGGAAGACGGCTTTCGGGTTGTAAACTTCTTTTATGAGGGACGAACGCCGTGAAGCTACCTGAAGAATAAGCGACGGCTCACAACAAGCCAGCAGCCGCGGTAATACGTAGGTGGCAAGCGTTGTCCGGATTTATTGGGTGTAATGGGCGCGTAGGAGGGTAGGCAAGTCAGAGGTG
+
,::,FFFFFF,FF:FFFFFFFFFFFFFFFFFFFFFFFFFFFFFFFFF:FFFFFFF,FFFFF,F,F,FFF:FFFFFFFFFF,FFF,,F,,FF:F,:F:F:,FF,FFF::,FFFFF,FFF,F,,FFFF,,,FF,,F,F,FFFFF,,F,,,F,,F,FF,:F,,FF,:,:F:,,FFFF,,:FFFFF,::,:FF:,,FFF,FF,FFFFF:F,,:FFFF:,:,,:,,F::,F,FF,,,FFFFF,F,,:FFFF:,FF
@A00881:241:HJW2NDRXX:1:2127:31684:9580 1:N:0:CGAGAGAA+GATTGGAG
TAGCTTCCTACGGGATGCAGCAGTGGGGAATATTGGGCAATGGAGGAAACTCTGACCCAGCAACGCCGCGTGAATGATGAAGGTCTTCGGATTGTAAAGTTCTTTTCTAAGGGACGAAGAAAGTGACGGTACCTTAGGAATAAGCCTCGGCTAACTACGTGCCAGCAGCCGCGGTAATACGTAGGAGGCAAGCGTTATCCGGAATGACTGGGCGTAAAGGGTGCGTAGGTGGTTTGGCAAGTTAGTAGCG
+
FFFFFFFFFFFFFFFFFFF:FFFFFFFFFFFFFFFFFFF:FFFFFFF:FFFFFFFFFFFFFFFFFFFFFFFFFFFFFFFFFFFFFFFFFFF,FFFFFFFFFFFFFFFFFFFFFFFFF::FFFFFFFFFFFFFFFFFFFFFFFFFFFFF,FFFFFFFFFFF,F,FFFFFFFFFFFFF:F:FFFFFFFFFFFF:F,FFF:FFFFF,FFFFFFFFFFFFFFFFFFFFFFFFFFFFFFFF:F::FFF,FFFFFF
@A00881:241:HJW2NDRXX:1:2127:21513:9596 1:N:0:CGAGAGAA+GATTGGAG
TAGCTTCCTATGGGATGCAGCAGTGAGGAATATTGGTCAATGGGCGCGAGCCTGAACCAGCCAAGTAGCGTGAAGGAAGACGGCCCTACGGGTTGTAAACTTCTTTTATACGGGAATAAGAACGTCCACGAGTGGATGCGTGCATGTACCGTATGAATAAGCATCGGCTAACTCCGTGCCAGCAGCCGCGGTAATACGGAGGATGCGAGCGTTATCCGGATTTATTGGGTTTAAAGGGAGCGTAGACGGG
+
FFFFFFFFFFFFFFFFFFFFFFFFFFFFFFFFFFFFFFFFFFFFFFFFFFFFFFFFFFFFFFFFF:FFFFFFFFFFFFFFFFFFFFFFFFFFFFFFF:FFFFFFFFFFFFFFFFFFFFFFFFFFFFFFFFFFFFF:FFFFFFFFFFFFFFFFFFF:,FFFFFFFFFFFF:FFFFFFFFFFFFFFFFFFFF:F:FF:FFFFFF:FFFFFFFFFF:FFFFFF:FFFFF,FFFFFFF:F:FFFFFFF,FF:FF
@A00881:241:HJW2NDRXX:1:2127:29631:9815 1:N:0:CGAGAGAA+GATTGGAG
TAGCTTCCTATGGGGTGCAGCAGTGGGGAATATTGGGCAATGGGCGAAAGCCTGACCCAGCAACGCCGCGTGAAGGAAGAAGGTCTTCGGATTGTAAACTTCTTTTATGAGGGACGACGGACGTGACGTTACCTCATGAATAACCCACGGCTAAATACGTGCCAGCAGCCGCGGTAATACGTAGGTGGCAAGCGTTATCCGGATTTAGTGGGGTTAAAGGGCGCGTAGGCGGGCGTGCAAGTCAGGTGTG
+
FFFF:FFFFF,FFFFFFFF,F:FFFFFFFFF,FFFFFFFFFFF:FFFFFFFFFFFFFF:FFFFFFFFFF:,FFFF,F,:F,F:FFFF,F,FFFF:FFFFF,:FFF,,FFFFFF:FFF,FFFF:FFF:FFFFFF,,,FFFFFF,,FFFFF:,:FF,F,F,,FFF,FFF,FF,FFF,:FF,,,:,F,FF,:F,,:,FF,FFFF,FFF::,,FF:,,,FF::FFFF,::,F,:F::FFFFF:F:,F,,,FFFF
@A00881:241:HJW2NDRXX:1:2127:14299:9878 1:N:0:CGAGAGAA+GATTGGAG
TAGCTTCCTATGGGGGGCAGCAGTGGGGAATATTGCACAATGGGGGGAACCCTGATGCAGCGACGCCGCGTGGGTGAAGAAGTATTTCGGTATGTAAAGCCCTATCAGCAGGGACGAAGATGACGGTACCTGAGTAAGAAGCCCCGGCTAACTACGTGCCAGCAGCCGCGGTAATACGTAGGGGGCGAGCGTTATCCGGATTTACTGGGTGTAAAGGGAGCGCAGACGGCATGGCAAGTCTGGAGTGAAA
+
FFFFFFFFFFFFFFFFFFFFFFFFFFFFFFFFFFFF:FFFFFFFFFFF:FFFFFFFFFFFFFFFFFFFFFFFFFFFFFFFFFF:F:FFFFFFFFFF,FFFFFFFFFFFF:FFFF,FFFFFFF:FFFFFFFFFFFFFFFFFFFFFFFFFF,FFFFFFFFFFFFFFFFFFFFFFFFFFFFFFFFFFFFFFFFFF:FFFFFFFFFFFFFFFF:F:FF,FFF,:FFFFFFFFFF:FFFFFFF,FFFFFFFF,FF
@A00881:241:HJW2NDRXX:1:2127:22643:10457 1:N:0:CGAGAGAA+GATTGGAG
TAGCTTCCTACGGGATGCAGCAGTGGGGAATATTGGGCAATGGGCGCAAGCCTGACCCAGCAACGCCGCGTGAAGGAAGAAGGCCTTCGGGTTGTAAACTTCTTTTATCAGGGACGAACAATGACGGTACCTGATGAATAAGCCACGGCTAACTACGTGCCAGCAGCCGCGGTAATACGTAGGTGGCACGCGTTATCCGGATTTACTGGGTGTAGAGGGCGTGTAGGCGGGATTGCAAGTCAGATGTGAA
+
FFFFFFFFFFFFFFFFFFFFFFFFFFFFFFFF,FFFFFFFFFFFFFFFFFFFFFFFFFFFFF:FFFFFFFFFFFFFF:FFFFFFFFF:FF:FFFFFFFFFFFFFFFFFFFFFFFFFF:FF,FFFFFFFFFFFF::FF:FFFF:FFFFFFFFF:FFFFFFFFFFF,FFF:FFF:F,F,FFF,FFFFFFF,F:FFF:FFFFFFFFF,F:FFF,F,F,FFFFFF:FFF,FF:FFF:FFFF::FF,FF,FFF::
@A00881:241:HJW2NDRXX:1:2127:31232:10520 1:N:0:CGAGAGAA+GATTGGAG
TAGCTTCCTATGGGATGCAGCAGTGAGGAATATTGGTCAATGGGCGGGAGCCTGAACCAGCCAAGTCGCGTGAGGGAAGACGGTCCTATGGATTGTAAACCTCTTTTGCCGGGGAGCAAAGAGCGGCACGTGTGCCGCGCCGAGAGTACCCGGAGAAAAAGCATCGGCTAACTCCGTGCCAGCAGCCGCGGTAATACGGAGGATGCGAGCGTTATCCGGATTTATTGGGTTTAAAGGGTGCGCAGGCGGC
+
FFFFFFFFF:FFFFFFFFFFFFFFFFFFFFFFFFFFFFFFFFFFFFFF:FFFFFFFFFFFFFFFFFFFFFFFFFFFFFFFFFFFFFFFFFFFFFFFFFFFFFFFFFFFFFFFFFFFFFF:FFFFFFFFFFFFFFFFFFFFFFFFFFFFFFFF:FFFFFFFFFFFFFFFFFFFFFFFFFFFFFFFFF:FFFFFFFFFFF,FFF::FF:FFFF,::FFFFFFFFF:FFFFFFF:FFFFFFFFFF:FFF:FFF
@A00881:241:HJW2NDRXX:1:2127:28556:10739 1:N:0:CGAGAGAA+GATTGGAG
TAGCTTCCTACGGGAGGCAGCAGTGGGGAATATTGGGCAATGGGCGAAAGCCTGACCCAGCAACGCCGCGTGAAGGAAGAAGGTCTTCGGATTGTAAACTTCTTTTATGAGGGACGAAGGACGTGACGGTACCTCATGAATAAGCCACGGCTAACTACGTGCCAGCAGCCGCGGTAATACGTAGGTGGCGAGCGTTATCCGGATTTACTGGGTGTAAAGGGCGCGTAGGCGGGCGTGCACGTCAGATGTG
+
FFFFFFFFFFFFFFFFFFFFFFFFFFFFF:FFFFFFFFFFFFFFFFFFFFFF:FFFFFFFFFFFFFFFFFFFFFFFFFFFFFFFFFFFFFFFFFFF:FFFFFFFFFFFFFFFFFFFFFFFFFFFFFFFFFFFFFFFFF::FFFFFFFFFFFFFFFFFFFFFFFFFFFFFF:FFF,FFFFFF:FFFFFFFFFFFFFFFFFFFFFFFF:FFFFF,FF:F,F:FFFFFFFFFFF:FFFFFFF,,FFF:F:,FF
@A00881:241:HJW2NDRXX:1:2127:21441:10817 1:N:0:CGAGAGAA+GATTGGAG
TAGCTTCCTATGGGAGGCAGCAGTGGGGAATATTGGGCAATGGAGGCAACTCTGACCCAGCAACGCCGCGTGAATGATGAAGGTCTTCGGATTGTAAAGTTCTTTTCTAAGGGAAGAAGAAAGTGACGGTACCTTAGGAATAAGCCTCGGCTAACTACGTGCCAGCAGCCGCGGTAATACGTAGGAGGCAAGCGTTATCCGGAATGACTGGGCGTAAAGGGTGCGTAGGTGGTTTGGCATGTTAGTAGCG
+
FFFFFFFFFFFFFFFFFFFFFFF:FFFFFFFFFFFFFFFFFFFFFFFFFFFFFFFFFFFFFFFFFFFFFFFFFFFFFFFF:FFFFFFFFFFFFFFFFFFFFFFFFFFF,FFFFFFFFFFFFFFFF:FFFFFFFFFFFFFF,FFF:FFFFFFFFFFFFFFF:FFFFFFFFFFFFFF,:FFFFFFFFFFFFFFFFFFF,FFFFFF:FFFFFFFFFF:FFFFFFFFFFFFFFF:F,FFFF:FF:FFFFFFFF:
@A00881:241:HJW2NDRXX:1:2127:31367:11443 1:N:0:CGAGAGAA+GATTGGAG
TAGCTTCCTATGGGGTGCAGCAGTGGGGAATATTGGGCAATGGGCGAAAGCCTGACCCAGCAACGCCGCGTGAAGGAAGAAGGCCCTCGGGTTGTAAACTTCTTTTGCCAGGGACGAAGAAGTGACGGTACCTGGTGAAAAAGTCACGGCTAACTACGTGCCAGCAGCCGCGGTAATACGTAGGTGGCAAGCGTTATCCGGATTTACTGGGTGTAAAGGGCGTGTAGGCGGGATTGCAAGTCAGATGTGA
+
FFFFFFFFFFFFFFFFFFFFFFFFFFFFFFFF:FFFFFFFFFFFFFFFFFFFFFFFFFFFFFFFFFFFFFFFFFFFFFFFFFFFFFFFF:FFFFFFFFFFF:FFFFFFFFFFFFFF:FFFFFFFFFFFFFFFFF:FFFFFF:FFF::FFFFF:FF:FFFF,F:FFFFF,FFFFFF:F:FFFFFFFFFFFFFFFFFFFFFF:FFFFFFFFFFFFFFFF:FFFFFFFF,,:::F,FFF:F,F,FFFFFFFF:
@A00881:241:HJW2NDRXX:1:2127:21043:11945 1:N:0:CGAGAGAA+GATTGGAG
TAGCTTCCTACGGGGCGCAGCAGTGGGGAATATTGGGCAATGGGCGCAAGCCTGACCCAGCAACGCCGCGTGAAGGAAGAAGGCCTTCGGGTTGTAAACTTCTTTTATCAGGGACGAACAATGACGGTACCTGATGACTAAGCCACGGCTAACTACGTGCCAGCAGCCGCGGTAATACGTAGGTGGCAAGCGTTATCCGGATTTACTGGGTGTAAAGGGCGTGTAGGCGGGATTGCAAGTCAGATGTGAA
+
FFFFFFFFFFFFFFFFFFFFFFFFFFFFFFFFFFFFFFFFFFFFFFFFFFFFFF:FFFFFFFFFFFFFFFFFFFFFF:FFFFFFFFFFFFFFFFFFFFFFFFFFFFFFFFF:FFFFFFFF,FFFFFFF:FFFFFF:F,FFFFFFFFFFFFFFFFFFFFFFFFFFFFFFFFFFF,FFFFFF:FFFFFFF:FFFF:FFFFFFFFFF,FFFFFFFFFF:FFF:,:FF::FF:FFFFFFF,FFFFFF,,FFFFF
@A00881:241:HJW2NDRXX:1:2127:26675:11960 1:N:0:CGAGAGAA+GATTGGAG
TAGCTTCCTATGGGACGCAGCAGTGGGGGATATTGCACAATGGGGGAAACCCTGATGCAGCAACGCCGCGTGAAGGAAGAAGGTCTTCGGATTGTAAACTTATTTTGTCAGGGAAGAACAATGACTGTACCTGAAGAAAAAGCACCGGCTAACTACGTGCCAGCAGCCGCGGTAATACGTAGGGTGCAAGCGTTATCCGGATTTACTGGTTGTAAAGGGCGCGTAGACGGCGTTGCAAGTCAGATGTGAA
+
:FFFFFFFFFFFFFFFFFFFF,:FFFFFFFFFFFFFFFFFFFFF,FFFFFFFFFFFFFFFFF,FFFFFFFFFFFFFFFFFFFFF:FFFFFFF:FFFFFFFFFFFFFFFFF,FFFFF::FFFFFFFFFF:FFF:FFFFFF:FFFFF:FF,FFFFFFFFFFFFFFFFFF:FFFFF,FFFFFFFFFFFFFFF,FFFFFFFFFFFFFFF:F:F,FFFFFF,FFFF,FFF,:FFFFFFFFF:F,:F,FFFFF,F:
@A00881:241:HJW2NDRXX:1:2127:28212:11992 1:N:0:CGAGAGAA+GATTGGAG
TAGCTTCCTACGGGAGGCAGCAGTGGGGAATATTGGGCAATGGGCGAAAGCCTGACCCAGCAACGCCGCGTGAAGGAAGAAGGTCTTCGGATTGTAAACTTCTTTTATGAGGGACGAAGGACGTGACGGTACCTCATGAATAAGCCACGGCTAACTACGTGCCAGCAGCCGCGGTAATACGTAGGTGGCGAGCGTTCTCCGGATTTACTGGGTGTAAAGGGCGCGTAGGCGGGCGTGCAAGTCAGATGTG
+
FFFFFFFFFFFFFFFFFFFFFFFFFFFF:FFFFFFFFFFFFFFFFFFFFFFFFFFFFFFFFFFFFFFFFFFFFFFFFFFFFFFFFFFFFFFFFFFFFFFFFFFFFFFFFFFFFFFFFFF:FFFFFFFFFFFFFFFFFFFF:F,,FFFFFFFFFFFFFFFFFFFF:F:FFFFFFF:,FFFFFF,FFFFFFFF:FFFF,FFFFFFFFFFF::F,FF,FF,FFFFFFFFF:FFFFFFFFFF,F:FFF:FFFFF
@A00881:241:HJW2NDRXX:1:2127:18186:12414 1:N:0:CGAGAGAA+GATTGGAG
TAGCTTCCTATGGGATGCAGCAGTGGGGAATATTGCACAATGGGGGAAACCCTGATGCAGCGACGCCGCGTGGGTGAAGAAGTATTTCGGTATGTAAAGCCCTATCAGCAGGGAAGAAGATGACGGTACCTGAGTAAGAAGCCCCGGCTAACTACGTGCCAGCAGCCGCGGTAATACGTAGGGGGCGAGCGTTATCCGGATTTACTGGGTGTAAAGGGAGCGCAGACGGAGAGGCAAGTCTGAAGTGAAA
+
FFFFFFFF,FFFFFFFFFFFFFFFFFFFFFFFFFFFFFFFFFFFFFFFFFFFFFFFFFFFFFFFFFFFFFFFFFFFFFFFFFFFFFFFFFF:FFFFFFFFFFFFFFFFFFFFFF,FF:FF:FFFFFFFFF:FFFFFFFFFFFFFFFFFF:FFFFFFFFFFFFFFFFFFFFFFFF:FFFFFFFF:FFFFFFFFFFFFFF,:FFFFFFFFF:FF:F,FFFFFF:FFFF:FF::FFFFFFFFFFFFFFFFFFF
@A00881:241:HJW2NDRXX:1:2127:31204:12790 1:N:0:CGAGAGAA+GATTGGAG
TAGCTTCCTATGGAGCGCAGCAGTGGGGAATATTGCACAATGGGGGAAACCCTGATGCAGCAACGCCGCGTGAGTGATGACGGTCTTCGGATTGTAAAGCTCTGTCTTTAGGGACGATAATGACGGTACCTAAGGAGGAAGCCACGGCTAACTACGTGCCAGCAGCCGCGGTAATACGTAGGTGGCAAGCGTTGTCCGGATTTCCTGGGCGTAAAGGGAGCGTAGGTGGATATTTAAGTGGGATGTGAAA
+
FFFFFFFFFFFFFFFFFFFFFFFFFFFFFFF:FFFFFFFFFFFFFFFF,FFF:FFFFFFFFFFFFFFFFFFFFFFFFFFFFFFFFFFFFFF:FFFFFFFFFFFFFFFFFFFFFFFFFFFFFFFFFFFFFFFFFFFFFFFFFFFFFFFFF:FFFFFFFFFFFFFFFFFFFFFF:FFFFFFFFFFFFFFFFFFFFFFF:F:FFFF,FF:FFF::FF:,FFFFF::FFFFFF:FFFFF,FF:F,,:FFFF:,F
@A00881:241:HJW2NDRXX:1:2127:27353:13166 1:N:0:CGAGAGAA+GATTGGAG
TAGCTTCCTACGGGACGCAGCAGTGGGGGATATTGCACAATGGGGGGAACCCTGATGCAGCGACGCCGCGTGAGTGAAGAAGTATTTCGGTATGTAAAGCTCTATCAGCAGGGAAGAGAACGACGGTACCTGAATAAGAAGCCCCGGCTAACTACGTGCCAGCAGCCGCGGTAATACGTAGGGGGCAAGCGGTATCCGGATTTACTGGGTGTAAAGGGAGCGTAGACGGCGAGACAAGTCTGAAGTGAAA
+
:FFFFFFFFFFFFFFFFFFFFFFFFFFFF:FFFFFFFFFFFFFFFFFFFFFFFF,FFF:FFFFFFFFFFFFFFFFF::F,:FFFFFFFFFFFFFFFFFFFFFFFFFFFFFF:FF:FFFF,FFFFFFFFFFFFFFFFFFFFFFFFFFFFFF:FFFFFFFFFFFF,FFFFFFFFF:FF:F:FFFFFFFFFFF,:FFFFFFFFFFFFFFFFFFFFFFFFFFFFFFFFFFFFFF:FF:FFFFFFFFFFFFFFF:
@A00881:241:HJW2NDRXX:1:2127:28754:13338 1:N:0:CGAGAGAA+GATTGGAG
TAGCTTCCTACGGGGGGCACCAGTGGGGAATATTGGGCAATGGGCGCAAGCCTGACCCAGCAACGCCGCGTGAAGGAAGAAGGCTTTCGGGTTGTAAACTTCTTTTATGAGGGACGAAGGACGTGACGGTACCTCATGAATAAGCCACGGCTAACTACGTGCCAGCAGCAGCGGTAATAGGTAGGTGGCGTGCGTTGTCCGGATTTAGTGGGTGGAAAGGGCGCGTAGGCGGGTAGGCAATTCCGATGTG
+
F:FFFFFFF,FFF:FFFFFFFF:FFFFFFF:FF:F:::FFFFFFF:FFFFFFFFF,FFFFFFFFFFFFFF:F:FFFFFFFF,FFFFFFF:FFF:,FFFFF,F:FFFFFFFFFFFFFFFFFFFFF:FFFFFF:FFFFF:,FFFF:FFFFFFFFFFFFFF:F,F:FFFFFF,FFFFFFFFF,FF,FFFF,FF,:FF,FFFFFFF:FFFF:FFFF,F,,,FF,,F:FFF:::FFFFF,F:F,F,:F,,,:,,:
@A00881:241:HJW2NDRXX:1:2127:32777:13542 1:N:0:CGAGAGAA+GATTGGAG
TAGCTTCCTATGGGATGCAGCAGTGGGGAATATTGGGCAATGGAGGGAACTCTGACCCAGCAACGCCGCGTGAAGGAAGAAGGTTTTCGGATTGTAAACTTCTGTCGCAGGGGACGAAGAATGACGGTACCCTGTAAGAAAGCCCCGGCTAACTACGTGCCAGCAGCCGCGGTAATACGTAGGGGGCAAGCGTTGTCCGGAATGACTGGGCGTAAAGGGAGTGTAGGCGGCACAGCAAGTTATATGTGAA
+
FFFFFFFFFF:FFFFFFFFFFFFFFFFFFFFFFFFFFFFFFFFFFFFF,FFFFFFFFFFFFFFFFFFFFFFFFFFFFFFFFFFFFFFFFFFFFFFFFFFFFFFF,FFFFFFFFFFFFFFFFFFFFFFFF,FFFFFFFFF:FFFF:FFFFFFFFF,FFFFFFF::FFFF:FFFFFFFFFFFFFFFF:FFFFF,FFFFF::FF:F:FFFFFFFFFF,,F::FFFFFFFFF:,:FFFFFFFFFF:FFFFFF:F
@A00881:241:HJW2NDRXX:1:2127:29613:13573 1:N:0:CGAGAGAA+GATTGGAG
TAGCTTCCTATGGGGCGCAGCAGTGGGGAATATTGCACAATGGGGGGAACCCTGATGCAGCAACGCCGCGTGAGTGAAGAAGTATCTCGGTATGTAAAGCTCTATCAGCAGGGAAGAAGATGACGGTACCTGACTAAGAAGCTCCGGCTAAATACGTGCCAGCAGCCGCGGTAATACGTATGGAGCAAGCGTTATCCGGATTTACTGGGTGTAAAGGGAGCGCAGGCGGTGCGGCAAGTCTGATGTGAAA
+
FFFFFFFFF:FFF:FFFFFFFFFFFFFFFFFFFFFFFFFFFFFFFFFFFFFFFFFFFFFFFFFFFFFFFFFFFFFFFFFFFFFFFFFFFFF:FFFFFFFFFFFFFFFFFFFFFFFFFFFFFFFFFFFFFFFFFFFF:FFFFFFFFFFFFFFFFFFFFFFFFFFFFFFFFFFFFFFFFFFFFFFFFFF::FFFF,FFFFFFFFFFFFF,:F,FF:FFFF,:F:FF:,FFFFFF,,:,:FFFF:,FFFFF,,
@A00881:241:HJW2NDRXX:1:2127:25111:13855 1:N:0:CGAGAGAA+GATTGGAG
TAGCTTCCTATGGGATGCAGCAGTCGGGAATATTGCGCAATGGAGGAAACTCTGACGCAGTGACGCCGCGTATAGGACGAAGGTCTTCGGATTGTCAACTATTGTCATTAGGGACGAGAAAGGACGGTCCCTCAGGAGGAAGCTCCGGCTAACTATGTGCCAGCAGCCGCGGTAATACATAGGGGGCGCGCGGTCTCCGGAATTATTGGGTGTGAAGGGTGCGTCGACGGGCAGGTAAGTTAGTAGTGAC
+
F:FFFFFFF::FFFFFFFFFFFFFFF:FF,F:FFFF:F:F,FF,FF,FFFFFFFFFFF:FFFFFFFFFFF,F,,FFFFFFFFFFFF,FFFFF:FF:FFFF,,FFFFF:,FFFFFFF,F,F,FFFFF,F,:,F,,FFFFFF,FFFFF:FFFFFFF,FFF:FFFFF,FFF,F:F::,FFF:F,FFF::,F,F:FF,,,F,FF,FF,F,,FFF,::,F,FFF::F:,,,,,FF::,F:,,:::FFFF,::FF,
@A00881:241:HJW2NDRXX:1:2127:30662:13886 1:N:0:CGAGAGAA+GATTGGAG
TAGCTTCCTATGGGATGCAGCAGTGGGGAATATTGGGCAATGGGCGAAAGCCTGACCCAGCAACGCCGCGTGAAGGAAGAAGGCCTTCGGGTTGTAAACTTCTTTTATGAGGGACGAAGGACGTGACGGTACCTCATGAATAAGCCACGGCTAACTACGTGCCAGCAGCCGCGGTAATACGTAGGTGGCAAGCGTTGTCCGGATTTACTGGGTGTAAAGGGCGCGTAGGCGGGATGACAAGTCAGATGTG
+
FFFFFFFFFFFFFFFFFFFFFFFFFFFFFFFFFFFFFFFFFFFFFFFFFFFFFFFFFFFFFFFFFFFFFFFFFFFFFFFFFFFFFFFFFFFFFFFFFFFFFFFFFFFFFFFFFFFFFFFFFFFFFFFFFFFFFFFFFFFFFFFFFFFFFFFFFFFFFFFFFFFFFFFFFFFFFFFFFFFF:FFFFFFFFFF:FFF:FFFFF,:FFFFFFF:FFFFFFFFFFFFF:F:FFFFFFFFFFFFFFFFFFFFFF:
@A00881:241:HJW2NDRXX:1:2127:22309:13949 1:N:0:CGAGAGAA+GATTGGAG
TAGCTTCCTATGGGAGGCAGCAGTGAGGAATATTGGACAATGGCCGGAAGGCTGATCCAGCCATGCCGCGTGAGGGAATGAGGTCCTATGGATTGTAAACCTCTTTTCACGCAGGGCAATAAGGTCCACGAGGTGGACCGACGAGAGTATGCGTGGAATAAGCATCGGCTAACTCCGTGCCAGCAGCCGCGGTAATACGGAGGATGCGAGCGTTGTCCGGATTTATTGGGGTTAAAGGGTGCGTTGGCGG
+
F:FFFFFFFFFFFFFFFFFFFFFFFFFFFFFFFFFFFFFFFFFFFFFFFFFFFFFFFFFFFFFFFFFFFFFFFFFFFFFF,FFFFFFFFFFFFFFFFFF,FFFFFFFF,FFFFFFF:FF:FFFFFFFFFFFFFFFFFFFFFFFFFFFFFFFFFFFFFFF,F:FFFFFFFFFFFFFFFFFFFFFF:FFFFFFFFFFFF,FFFF,FF:F:FF:FFFFFFFFFF:FFFFFFFF,F,FFF:FFFFFF,,FFFFF
@A00881:241:HJW2NDRXX:1:2127:31910:14982 1:N:0:CGAGAGAA+GATTGGAG
TAGCTTCCTATGGGGGGCAGCAGTGGGGAATATTGGGCAATGGGCGAAAGCCTGACCCAGCAACGCCGCGTGAGGGAAGAAGGGTTTCGGCTTGTAAACCTCTGTCCTATGGGACGAAGGGAGCGACGGTACCATAGGAGGAAGCCCCGGCTAACTACGTGCCAGCAGCCGCGGTAATACGTAGGGGGCGAGCGTTGTCCGGAATGATTGGGCGTAAAGGGCGCGTAGGCGGCCTGCTAAGTCAGGGGTG
+
F,FFFFFFFFFFFFFFFFFF:,FFFFFFFFFFFFFFFFFFFFFF:FFFFF:FF,FFFF:FFFFF:F:FFFFFFFFFF,:F,::FFFFFFFFFFFFFF:FFF:FFFFFFFFFFF,F:FFFFFF:FFFFFFFF:FF:FFF:FFFFFFFFFFF:FFFFFFFFFF:,,F:F,::FFFFF:,FFFFFFFFFFF:FFFFFFFFF:FFFFFFFF:FFFFF,,:::FF:FFFFFFFFFFFFF:FFF,F,F,FFFFFFF
@A00881:241:HJW2NDRXX:1:2127:23032:15264 1:N:0:CGAGAGAA+GATTGGAG
TAGCTTCCTACGGGAGGCAGCAGTGGGGGATATTGGACAATGGGGGGAACCCTGATCCAGCGACGCCGCTTGAGTGAAGAAGTATTTCGGTATGTAAAGCTCTATCAGCAGGGAAGAAAGAGAGACGGTACCTGACTAAGAAGCCCCGGCTAACTACGTGCCAGCAGCCGCGGTCATACGAAGGGGGCAAGCGTGATCCGGATTTACTGGGTGTAAAGGGAGCGCAGACGGACATGCACGTCTGGAGTGA
+
,FF:FFFFF,,::FFFFFFF:FF,FFF:FFFFFF,::FF,FFFFFFFFFFFFFF:F:FFFFF:FFFF,F,FFFFF,FFFFF:FFFFFFFFFF,FFFFFFFFF:FF,F:FFF:F:,:FFFFFFF:FFFFFF:F,FFFF:FFF:,FFFFF,:FFFFFFF,,FFFFFFF,FFFFF,F,FFFFF,:F,FFF,:F:FFF,:FFFFFFF,F,:,FF,:FFF,:FFF,FF,FF:FFF::F:F:F:,:F,FF,F,FFF
@A00881:241:HJW2NDRXX:1:2127:27887:15405 1:N:0:CGAGAGAA+GATTGGAG
TAGCTTCCTATGGGGGGCAGCAGTGGGGAATATTGGGCAATGGGCGGAAGCCTGACCCAGCAACGCCGCGTGAAGGAAGAAGGCTTTCGGGTTGTAAACTTCTTTTCTTGGGGACGAACACAATGACGGTACCTGAGGAATAAGCCACGGCTAACTACGTGCCAGCAGCCGCGGTAATACGTAGGTGGCAAGCGTTATCCGGATTTATTGGGTGTAAAGGGCGTGTAGGCGGGATTGCAAGTCAGATGTG
+
FFFFFFFF,FFFFFF:FFF:FFFFFFFFFFFFFFFFFFFFFFFFFFFF:FFFFFFFFFFFFFFFFFFFFFFFFFFFF,FFFFFFFFFFFFFFFFFFFFFFFFFFFFFFFFFFFFFFFFFFFFF,FFFFFF,:FFFFFFF:FFFFFFFFFFFFFFFFFF:FFFF:FFFFFFFF:FFFFFFFF,F:FFFFFF,FFF::FF:FFFFFFFFFFF::FFF,FFF:FFFF:::F,,FF:,FFFF::FFFFFFFFFF
@A00881:241:HJW2NDRXX:1:2127:13720:15421 1:N:0:CGAGAGAA+GATTGGAG
TAGCTTCCTATGGGGCGCAGCAGTGGGGAATATTGGTCAATGGGGGGAACCCTGAACCAGCAACGCCGCGTGAAGGAAGAAGGCTTTCGGGTTGTAAACTTCTTTTACCAGGGACGATCGTGACGGTACCTGGTGAATAAGCTCCGGCTAACTACGTGCCAGCAGCCGCGGTCATACGTAGGGAGCGAGCGTTATCCGGATTTACTGGGTGTAAAGGGCGCGTAGGCGGGCGGTCAAGTCAGATGTGAAA
+
FFFFFFFF:,FFFFFFFFFFFFFFFFFF:FFF:FFFFFFF,FFFFFFF:FFFFFFFFFFFFFFFFFFFFFFFFFFF:FFFFFFFFFFFFFFFFFFF:FFFFFFFFFFFFFFFFFFF:F,FFF:FFFFFFFFFFFFF:FFFFFFFFFFFF,FFFFFF:FFFFFFFFFFFFFFF,:FFFF:FFFFFFFFFFFFFFFFFFFFFFFF::,FFFFFF,F,FFFF:F:FFF:FFFFF,FF:FFF::FFFFFF:FFF
@A00881:241:HJW2NDRXX:1:2127:24415:15562 1:N:0:CGAGAGAA+GATTGGAG
TAGCTTCCTATGGGGGGCAGCAGTGGGGAATATTGGGCAATGGGCGCAAGCCTGACCCAGCAACGCCGCGTGAAGGAAGAAGGCTTTCGGGTTGTAAACTTCTTTTATGAGGGACGAAGGACGTGACGGTACCTCATGAATAAGCCACGGCTAACTACGTGCCAGCAGCCGCGGTAATACGTAGGTGGCGAGCGTTGTCCGGATTTACTGGGTGTCAAGGGCGCGTAGGCGGGTAGGCAAGTCAGATGTG
+
FFFFFFFFFFFFFFFFFFFFFFF:FFFFFFFFFFFFFFFFFFFFFFFFFFFFFFFFFFFFFFFFFFFFFFFFFFFFF,FFFFFFFFFFFFFFFFFFFFFFFFFFFFF:FFFFFFFFFF::FFFFFFFFFFFFFFFFFF,FF:FFFF:F:FFFFFFF,FFFFFFFFFFFFF:FFFF:FFF:F,FFFFFFFFF:FFFFFFFFFFFFFFF,FFFFFFF,FFFF:FFFF:FFFF:FFFFFFFF:FFFF:FFFFF
@A00881:241:HJW2NDRXX:1:2127:27019:15593 1:N:0:CGAGAGAA+GATTGGAG
TAGCTTCCTATGGGATGCAGCAGTGGGGAATATTGGTCAATGGGGGAAACCCTGAACCAGCAACGCCGCGTGAAGGAAGAAGGCTTTCGGGTTGTAAACTTCTTTTATCTGAGACGATAGTGACGGTATCAGATGACTAAGCTCCGGCTAACTACGTGCCAGCAGCCGCGGTAATACGTAGGGAGCGAGCGTTATCCGGATTTACTGGGTGTAAAGGGCGCGTAGGCGGGATTGCAAGTCAGATGTGAAA
+
:FFFFFFFF:FFFFFFFFFFFFFFFFFFF:FF:FFFFFF:FFFFFFFFFFFFFFFFFFFFF:FFFFFF:FFF:FFFFFFFFFFFFF:FF:FFFF:::FFFFFFFFFFFFFF:F:FF:FF:FFFFFFFFFFFFFFFF,FFF:FFFF,FFFFFFFFFFFFFFFFFFFFFFF::F,F:FFFFFFFFFFFFFFFFFF,FFFFFFFFFFFFFFFFFFF,FFFFF:FF:F:FFFFF:FFFFF:FFFFFFFFF:F,:
@A00881:241:HJW2NDRXX:1:2127:30770:15765 1:N:0:CGAGAGAA+GATTGGAG
TAGCTTCCTACGGGATGCAGCAGTGGGGAATATTGCGCAATGGAGGAAACTCTGACGCAGTGACGCCGCGTGCAGGAAGAAGGTTTTCGGATTGTAAACTGCTTTAGACAGGGAAGAAAAAGGACAGTACCTGTAGAATAAGCTCCGGCTAACTACGTGCCAGCAGCCGCGGTAATACGTAGGGAGCAAGCGTTATCCGGATTTACTGGGTGTAAAGGGAGCGCAGACGGACATGCAAGTCTGGAGTGAA
+
FFFFFFFFFFFFFFFFFF:FF:F,FFFF,FFFFFFFFF:FFFFFFFFFFFFFFFFFFFFFFFFFFFFFFFFFFFFFFFFFFFFF:FFFFFFFFFFFFFFFFFFF:FFFFFFFFFFFFFFF:F:F:FFF,,F:FFFFFFFFFFFFFFFFFFF:FFFF:FFFFF:F:FFFFF:FFFFFFFFF:F:FFFF:,FFFF,FFFFFFFFF:,FF:FFFFFF,FFF::FFFF:FF:FF:FFF,:FFF:FFFFFFFFFF
@A00881:241:HJW2NDRXX:1:2127:23873:15843 1:N:0:CGAGAGAA+GATTGGAG
TAGCTTCCTATGGGGTGCAGCAGTGGGGAATATTGGGCAATGGGCGAAAGCCTGACCCAGCGATGCCGCGTGAGGGAAGAAGGTTTTCGGATTGTAAACCTCTGTCTTTAGGGACGATAATGACGGTACCTAAGGAGGAAGCTCCGGCTAACTACGTGCCAGCAGCCGCGGTAATACGTAGGGAGCGAGCGTTGTCCGGAATTACTGGGTGTAAAGGGAGTGCAGGCGGGACTGCAAGTCAGATGTGACA
+
FFFFFFFFFFFFFFFFFFFFFFFFFFFFFFFFFFFFFFFFFFFFFF:FFFFFFFFFFFFFFFFFFFFFFFFFFFFFFFFFFFFFFFFFFFF,FFFFFFFFFFFFFFFFFFFFFFFFFF,FFFFFFFFFFFFFFFF:FFFFFFFFFFFFFFFFFFFFFFFFFFFFFFFFFFFFFF:FFFFFFFFFFFFFFFFFF:FFFFFF,FFFFFFFFFFFF,FFFFFF::FFFFFFFFFFFFFF:FFFFFFFFFF:,F
@A00881:241:HJW2NDRXX:1:2127:27489:15906 1:N:0:CGAGAGAA+GATTGGAG
TAGCTTCCTACGGGGGGCAGCAGTGGGGAATATTGCACAATGGGGGGAACCCTGATGCAGCAACGCCGCGTGAGTGAAGAAGTATTTCGGTACGTAAAGCTCTATCAGCAGGGACGAAGAGAGACGGTACCTGAGTAAGAAGCCCCGGCTAACTACGTGCCAGCAGCCGCGGTAATACGTAGGGGGCAAGCGTTATCCGGAATTACTGGGTGTAAAGGGAGCGCAGACGGCGATGCAAGTCTGGAGTGAA
+
FFFFFFFFFFFFFFFFFFFFFFFFFFFFFFFF:FFFFFFFFFFFFFFF:FFFFFFFFFFFFFFFF:FFFFFF,FFFFFFFFFFF:FFFFFFFFFFF:FFFFF,FFFFFFFFFFF,FF::FFF:FFFFF:FFFFFFFF,F:FFFFFFFFFF,,FFFFFFFFFFFFFFFFFF:F,F:F:FFF,FFFFFFF:FFF,:FFF,FFF,FF,FFF,FFFF,,FFFF,FF:FFF:FFF:,FFFFFF,,FFFF,F::F:
@A00881:241:HJW2NDRXX:1:2127:29957:16016 1:N:0:CGAGAGAA+GATTGGAG
TAGCTTCCTATGGGGTGCAGCAGTGGGGAATATTGGGCAATGGGCGCAAGCCTGACCCAGCAACGCCGCGTGAAGGAAGAAGGCTTTCGGGTTGTAAACTTCTTTTATGAGGGACGAAGGACGTGACGGTACCTCATGAATAAGCCACGGCTAACTACGTGCCAGCAGCCGCGGTAATACGTAGGTGGCGAGCGTTGTCCGGATTTACTGGGTGTAAAGGGCGCGTAGGCGGGCATGCAAGTCAGATGTG
+
FFFFFFF:,FFFFFF,FFFFFFFFFF,FFFFFF:FFFFFFFF:FFFFF:FFFFFFFFFFFFFFFFFFFFF:FFFFFFFFFFFFFFFFF,FFFFFFFFFFF:FFFFFFFFFFFFFFFFFF,FFFFFFFFFFFFFFFFFFFFFFFFFFFF:FFFFFFFFFF:FFFFFFFFFFFFFFF,:FFFFFF:FF:FFFFFFFFFFFFFFFFFFFFFF:F,F:FFFFFFFFFF:FFFFFFFFFFFFF::FFFFF:,FFF
@A00881:241:HJW2NDRXX:1:2127:32461:16157 1:N:0:CGAGAGAA+GATTGGAG
TAGCTTCCTATGGGGTGCAGCAGTGGGGGATATTGCACAATGGGGGGAACCCTGATGCAGCAACGCCGCGTGGGTGAAGGAGTGATTCGTCACGTAAAGCCCTATCAGCAGGGAAGAAGGAAGACGGTACCTGACTAAGAAGCCCCGGCTAACTACGTGCCAGCAGCCGCGGTAATACGTAGGGGGCGAGCGTTATCCGGACTTACTGGGTGTACAGGGAGCGCAGACGGCGAGGCAAGTCTGGAGTGAA
+
F:FFFFFFFFFFFFFFFFFFFFFFFF:FFFFF:FFF,FFF:FFFFFFF:FFFFFFFFFFFFFFFFFFF:FFFFFFFFFF:FFFFFFF:FFFFFFFFFFFFFFFFFFFFF:FFFFFFFF::FFFFFFF:FF:FF:FFFFFFFF:FF:FFFF::F:FF:FF:FFFFFFFFFFFFFFFF:FFF:FFFFFFFFFFFFFFFF,F,F,FFFF:::FFF,F,,FFFF:FFFFFFFFFFFF:FFF:FFFFFFFFFFFF
@A00881:241:HJW2NDRXX:1:2127:26901:16235 1:N:0:CGAGAGAA+GATTGGAG
TAGCTTCCTATGGGGGGCAGCAGTGGGGAATATTGCACAATGGGGGAAACCCTGATGCAGCGACGCCGCGTGAGTGAAGAAGTATCTCGGTACGTACAGCTCTATCAGCAGGGAAGAAAATGACGGTACCTGACTAAGAAGCCCCGGCTAACTACGTGCCAGCAGCCGCGGTAATACGTAGGGAGCGAGCGTTATCCGGATTTACTGGGTGTAAAGGGCGCGTAGGCGGGCTGTCAAGTCAGATGTGAAA
+
:FFFFFFFFFFFFFFFFFFFFFF,FF:FFFFFFFFFFFFFFFFFFFFFFFFFFFFFFFFFFFFFFFFFFFFFFFFFFFFFFFFFFFFFFFFFFF:F,FFFFFF:FFFFFF:FFFFFFFFFFF,FFFFFFFFF:FFFF:,FFFFFFFFFFFFFFFFFFFFFFFFFFFFFFFF::FF:F:FFFFFFFFFFFFFF::FFFFFFFF:,F:,::,FFFF:FFFFFF:FFFFFFFFFFFFFFFFFF,:FFFFFF,F
@A00881:241:HJW2NDRXX:1:2127:18032:16689 1:N:0:CGAGAGAA+GATTGGAG
TAGCTTCCTATGGGAGGCAGCAGTGGGGAATATTGCACAATGGGGGAAACCCTGATGCAGCGACGCCGCGTGAGCGAAGAAGGTTTTCGGATCGTAAAGCTCTGTTTTCGGGGACGAAAAAAGACGGTACCCGAAGAGAAAGCCACGGCTAACTACGTGCCAGCAGCCGCGGTAATACGTAGGTGGCGAGCGTTGTCCGGATTTACTGGGTGTAATGGGCGCGTAGGCGGATTTTTAAGTCAGGTGTGAA
+
:FFFFFFFFFFFFFFFFFFFFFFFFFFFF:FFFFFFFFFFFFFFFFFFFFFFFFFFFFFFFFFFFFFFFFFFFFFFFFFFFFFFFFFFFFFFFFFFFFFFFFFFFFF:FFFF:FFFFFF:,FFFFFFFFFFFFFFFFFFFFFFFFFFFFFFFFFFF:FFFFFFFFFFFFFFFFF:FFFFFFFFFF:FFFFFFFFFFFFF:FFFFF,FFFFFFFFF,FFFFFFFFF:FFFFFFFF:FF,:FFFFFFFF:FF
@A00881:241:HJW2NDRXX:1:2127:26241:17159 1:N:0:CGAGAGAA+GATTGGAG
TAGCTTCCTATGGGAGGCAGCAGTGAGGAATATTGGTCAATGGGCGGAAGCCTGAACCAGCCAAGTCGCGTGAGGGATGACGGCCCTACGGGTTGTAAACCTCTTTTGCCGGGGAACAAAAGGCGGGACGCGTCCCGCAGTGGAGTGTACCCGGAGAAAAAGCATCGGCTAACTCCGTGCCAGCAGCCGCGGTAATACGGAGGATGCGAGCGTTATCCGGATTTATTGGGTTTAAAGGGTGCGTAGGCGG
+
FFFFFFFFFFFFFFFFFFFFFFFFFFFFFFFFFFFFFFFFFFFFFFFFFFFFFFFFFFFFFFFFFFFFFFFFFFFFFFFFFFFFFFFFFFFFFFFFFFFFFFFFFFFFFFFFFFF:F,F:FFFFFFFFFFFFFFFFFFFFFFF:FFFFFFFFF:FFFFFFFFF:FFFFFFF,FFFFFFFFF,F:FFFFFFFFFFFFFFFFFFF,FFFFFFFF,FFFFF:FFF,FFFFFF:FFFFFFFFFFFFFFFFFFFF
@A00881:241:HJW2NDRXX:1:2127:26476:17284 1:N:0:CGAGAGAA+GATTGGAG
TAGCTTCCTATGGGATGCAGCAGTGGGGAATATTGGGCAATGGGCGCAAGCCTGACCCAGCAACGCCGCGTGAAGGAAGAAGGCTTTCGGGTTGTAAACTTCTTTTATGAGGGACGAAGGACGTGACGGTACCTCATGAATAAGCCACGGCTAACTACGTGCCAGCAGCCGCGGTAATACGTCGGTGGCAAGCGTTGTCCGGATTTACTGGGGGTACAGGGCGCGTAGGCGGGCATGCAAGTCAGATGTG
+
:FFF:FFFFFFFFF:FFFFFFFFFFFFFFFFFFFFFFFFFFFFFFFFFFFFFFFFFFFFFFFFFFFFFFF:FFFFFFF:FFFFFFFFFFFFFFFFFFFFFFFFFFFFFFFFFF,F:FFFFFF:FFFFFFFFFFFFFFF:FF::FFF:FFFFFFFFFFFFFFFFFFFFFFF,FFFFF,FFFFF:FFFF:FFFFFFFFFFFFFF,:FF,FFFFF,FFF,,:FFFFF,FFFF:F:FF,FFF:,::F:::FFF:
@A00881:241:HJW2NDRXX:1:2127:22598:17550 1:N:0:CGAGAGAA+GATTGGAG
TAGCTTCCTACGGGAGGCAGCAGTGGGGAATATTGGTCAATGGGGGGAACCCTGAACCAGCAACGCCGCGTGAAGGAAGAAGGCTTTCGGGTTGTAAACTTCTTTTACCAGGGACGATAGTGACGGTACCTGGTGAATAAGCTCCGGCTAACTACGTGCCAGCCGCCGCGGTAATACGTAGGGAGCGAGCGTTATCCGGATTTACTGGGTGTAAAGGGCGCGTAGGCGGGCTGTCAAGTCAGATGTGAAA
+
,FFFF:FF:FFFF:FFF:FFF:F,FFFFF:FF,FFFFFFFFFFFF:F,FFFFFFF:FFFF:,FFFFF:FFFFFFFFFFFFFFF:F,:F:FFFFFFFFFF:FFFFFFF:FFFFF::F:,F,FF,:FFFFFF,F:F:FFF:,FF,FFFFFF,FFF:::FFFF:FF,FFFFF:F,F,F:FF,:FFFFFF::F,F,FFFFF:FFFFF:::FFFFFFFFFFFFF:FFFFF,FFFF,FF:F,F::F,,FFFF:,F,
@A00881:241:HJW2NDRXX:1:2127:31367:17644 1:N:0:CGAGAGAA+GATTGGAG
TAGCTTCCTATGGGATGCAGCAGTGGGGGATATTGCACAATGGGGGAAACCCTGAACCAGCAACGCCGCGTGAAGGAAGAAGGCTTTCGGGTTGTAAACTTCTTTTATCAGTGACGATAGTGACGGTAGCTGATGAATAAGCTCCGGCTAACTACGTGCCAGCAGCCGCGGTAATACGTAGGGAGCGAGCGTTATCCGGATTTACTGGGTGTAAAGGGCGCGTAGGCGGGCCGACAAGTCAGATGTGAAA
+
FFF:FFFFFF:FFFFFFF:FFFFFFFFFFFFFF:FFFFFFFFFFFFFFFFFFFFFFFFF:FFFFFFFFFFFFFFFFF:FFFFFFFFFFFFFFFFFFFFFFFFFFFFFFFFFFFFFFFFFFFFFFFFFFFFFFFFFFFFFFFFFFFF:FF:FFF:FFFFF:F:FFFF:FFFFFF,FF:FF:FFFFFFFFFFFFFFFFF,:FFF:FFFFFFFFFFF:,F:FFFFF:,FFFF:FF:FF:FFFFFFFFFFFF:F
@A00881:241:HJW2NDRXX:1:2127:29866:18396 1:N:0:CGAGAGAA+GATTGGAG
TAGCTTCCTATGGGATGCAGCAGTGGGGAATATTGCACAATGGGGGGAACCCTGATGCAGCGACGCCGCGTGGGTGAAGAAGTATTTCGGTATGTAAAGCCCTATCAGCAGGGAAGAAGATGACGGTACCTGAGTAAGAAGCCCCGGCTAACTACGTGCCAGCAGCCGCGGTAATACGTAGGGGGCGAGCGTTATCCGGATTTACTGGGTGTAAAGGGAGCGTAGACGGCATGGCAAGTCTGGAGTGAAA
+
FFFFFFFFFFFFFFFFFFFFFFFFFFFF:FFFFFFFF::FFFFFFFFFFFFFFFFFFFFFFFFFFFFFFFFFFFFFF,F,FFFFFFF:F:F:FFFFFFFFF:FFFFFFF:FFFFFFFFFFFFFFFFF:FFFFFFFFFFFFFFFFFFFFFFFFFFFFFFFFFFF,:FFFFFFFFFF,FFFF:FFFFF:F:FFFF::FFFFFFFFF:FFFFFFFFFFFFFF:FFF:,FFFFFFF,::FFFF,,FFFF,FFFF
@A00881:241:HJW2NDRXX:1:2127:20428:18646 1:N:0:CGAGAGAA+GATTGGAG
TAGCTTCCTACGGGGTGCAGCAGTGAGGAATATTGGTCAATGGGCGGGAGCCTGAACCAGCCAAGCCGCGTGGAGGAAGAAGGTACAGAGTATCGTAAACTCCTTTTGTCAGGGGATAAAAGGCGGGATGCGTCCCGTCCCGAAGGTACCTGAAGAAAAAGCATCGGCTAACTCCGTGCCAGCAGCCGCGGTAATACGGAGGATGCGAGCGTTATCCGGATTTATTGGGTTTAAAGGGTGCGTTGGCCGC
+
FFFFFFFFFFFFFFFFFF,FF,FFFFFFF,FF:FFFFFFFFFFFFFFFFFFFFF:FFFFFFFF:FFFFFFFFFFFFF:FF:F:F:F:FFFFFFFFFF,FFFFF:F:FFF,:FFF:FFFFF:FFFFFFFFFFFFFFFFFFFFF,FFFF:FFFF:F:FFFFFFF:FFFFFFF:FFFFFFFFFFFFFFFFFFFFFFFFFFF:FF:FFFFF,:F:FFF:F:FF,,:FF:FFFFF,:FF:FFFFFFF,,:::F:F
@A00881:241:HJW2NDRXX:1:2127:25482:18693 1:N:0:CGAGAGAA+GATTGGAG
TAGCTTCCTACGGGATGCAGCAGTGGGGAATATTGCACAATGGGGGAAACCCTGATGCAGCGACGCCGCGTGAGTGAAGAAGTATTTCGGTATGTAAAGCTCTATCAGCAGGAAAGAAAATGACGGTACCTGACTAAGAAGCCCCGGCTAACTACGTGCCCGCAGCCGCGGTAATACGTAGGGGGCAAGCGTTATCCGGATTTACTGGGTGTAAAGGGAGCGTAGACGGCAGGGCACGTCTGAAGTGAAA
+
:FFFFFFFFFFFFFFFFF,FFFFFFFFFFFFFFFFFFFF:FFFFFF:FFFFFFF:FFFFFFFFFFFFFFFFF,FFFFFFFFFFFFFFFFFF:FFFFFF:FFFF,FFF:F,FFFFFFFFF:FFFFF:FFFFFFFFFFFFFFFFFFF:FFFFFFFFFFFFFF,FFFFF:FFFFF:F,FF:FFF:FFFFF,FFF:F,FFFFFFFFFFF,FFFFFFF,,:FFFFFFFF:FFFFF,FF:FF,FF:,,::FFFFF:
@A00881:241:HJW2NDRXX:1:2127:25798:19053 1:N:0:CGAGAGAA+GATTGGAG
TAGCTTCCTACGGGAGGCACCAGTAGGGAATCTTCGTCAATGGGCGCAAGCCTGAACGAGCGATGCCGCGTGGGTGAAGGAGCTTTTCGGAGTGTAAAGCCCTGTTGTGGATGAAAAAGGACAAGAGCAGGAAATGGCTTTAGTTTGATGGAAGTCCACGAGGAAGTCACGGCTAACTACGTGCCAGCAGCCGCGGTAATACGTAGGTGGCGAGCGTTATCCGGACTGATTGGGCGTAAAGGGTGCGCAG
+
FFFFFFFFFFFFFFFFFFFFFFFFFFFFFFFFFFFFFFFFFFFFFFFFFFFFFFFFFFFFFFFFFFFFFFFFFFFFFFFFFFFFFFFFFFFFFFFFFFFFFFFFFFFFFFFFFF:FFFFFFFFFFFFFFF:F,FFFF:F,FF:,FFF:FF:FFFFFFFFFFFFF::FFFFFFFFFFFF,FFFFFFFFFFFFFFFFFF:FFFF:FFF:FFFFFFFFFFF:FFFFFF:FFFFFFFFFFFF:FFFFFFFF:F:
@A00881:241:HJW2NDRXX:1:2127:13639:19382 1:N:0:CGAGAGAA+GATTGGAG
TAGCTTCCTATGGGAGGCAGCAGTGGGGGATATTGCACAATGGAGGGAACTCTGACGCAGTGACGCCGCGTATAGGAAGAAGTCATTCGTGATGTAAAGCTCTATCAGCAGGAAAGAAAATGACGGTACCTGACTAAGAAGCCCCGGCTAACTACGTGCCAGCAGCCGCGGTAATACGTAGGGGGCAAGCGTTATCCGGATTTATTGGGTGTAAAGGGAGCGTAGACGGCAGGGCAAGTCTGAAGTGAAA
+
FFFFFFFFF,FFFF:FFFFFF,FFFFFFFFFFFFFFF,::FFF:FFFFFFFFFFFFFFFFFFFFFFFFFFFFFFFFFFFFFFFFFFFFFFFFFFFFFFFFFFFFFFFFF,FF:FFFFFFFFFFFFFF:FFFFFFFF:F:FFFFFFFFFFFFFFFFFFFFFFFF:FFF:FFFF,FFF:FF,FF:FFFFFFFFFF,FF:FFF,FFFFFFFFFFFFF:,FFFFF::F:FFFFFFFFFF:FFFFF::,FFF,F:
@A00881:241:HJW2NDRXX:1:2127:25201:19774 1:N:0:CGAGAGAA+GATTGGAG
TAGCTTCCTATGGGGCGCAGCAGTGAGGAATATTGGTCAATGGGCGGAAGCCTGAACCAGCCAAGTCGCGTGAGGGATGACGGCCCTACGGGTTGTAAACCTCTTTTGCCGGGGAACAAAAGGCGGGACGCGTCCCGCAGTGGAGTGTACCCGGAGAAAAAGCATCGGCTAACTCCGTGCCAGCAGCCGCGGTAATACGGAGGATGCGAGCGTTATCCGGATTTATTGGGTTTAAAGGGTGCGTAGGCGG
+
FFFFFFFFFFFFFFFFFFFFFFFFFFFFFFFFFFFFFFF,FFFFFFFFFFFFFFFFFFFFFFFFFFFFFFFFFFFFFFFFFFFFFFFFFFFFFFFFFFFFFFFFFFFFFFFFFF:FFFFFFFFFFFFFFFFFFFFFFFFFFFFFFF:FFFFFFFFFF:FFFFF,FFFFFFFFFFFFFF:FF,FF,FFFFFFFFF,:FFFFFFF,FFFFFFF::FF:FFFFFFF:FFF:FFF:F,FF:,FF,FFFFFF:FF
@A00881:241:HJW2NDRXX:1:2127:28483:20165 1:N:0:CGAGAGAA+GATTGGAG
TAGCTTCCTATGGGGTGCACCAGTGAGGAATATTGGTCAATGGGCGCAGGCCTGAACCAGCCAAGTAGCGTGAAGGATGACTGCCCTATGGGTTGTAAACTTCTTTTATATGGGAATAAAGTTTTCCACGTGTGGAATTTTGTATGTACCATATGAATAAGGATCGGCTAACTCCGTGCCAGCAGCCGCGGTAATACGGAGGATCCGAGCGTTATCCGGATTTATTGGGTTTAAAGGGAGCGTAGGTGGA
+
FFFFFFFFF::FFFFFFFFFFFFFFFFFFFFFFFFFFFFFFFFFFFFFFFFFFFFFFFFFFFFFFFFFFFFFFFFFFFFFFFFFFFFFFFFFFFFFFFFFFFFFFFFFFFFFFFFFFFFFFFFFFFFFFFFFFFFFF:FFFFFFFFFFFFFFFFFFFFFF:FFFFFFFFF::FFFFFFFFFFFFFFFFFFFFF:F:FFFFFFFFFFF:FFFFF:FFFFF,FFF:FFFFFF:FF:FFFFFFFFFFF:FF,F
@A00881:241:HJW2NDRXX:1:2127:11442:20306 1:N:0:CGAGAGAA+GATTGGAG
TAGCTTCCTATGGGAGGCAGCAGTAGGGAATATTGCGCAATGGAGGAAACTCTGACGCAGTGACGCCGCGTGCAGGAAGAAGGTTTTCGGATTGTAAACTGCTTTAGACAGGGAAGAAAAGGGACAGTACCTGTAGAATAAGCTCCGGCTAACTACGTGCCAGCAGCCGCGGTAATACGTAGGGAGCGAGCGTTATCCGGATTTATTGGGTGTAATGGGTGCGTTGACGGGATAGTAAGTTAGCTGTGAA
+
::FFFFFFF:FFFF:FFFFFF:FF,FFFFFF,,FFFFF,::FFFFFFFF:FFFFFFFF:FFF::FFFFFFFFFFFF,FF:FFFFFFFFFFFFFFFFFFFFFFF:FFFFF:FFFF,FF,:,,FF::FFF::FFFF,FFFF::FFFFFFFFFF:FF,F:FFFFF:F,FF,F:FFFF,F,:FFF:F:F::FF:::FFFF:FF::F,FFF:FFF,FF:,,:FFF:,FF,:,FFFF,FF,FF::F::FF::FF,:
@A00881:241:HJW2NDRXX:1:2127:16215:20462 1:N:0:CGAGAGAA+GATTGGAG
TAGCTTCCTACGGGGTGCAGCAGTGGGGAATATTGGGCAATGGGCGAAAGCCTGACCCAGCAACGCCGCGTGAGGGAAGAAGGTTTTCGGATTGTAAACCTCTGTCCTATGGGAAGAAGAGCGTGACGGTACCATAGGAGGAAGCCCCGGCTAACTACGTGCCAGCAGCCGCGGTAATACGTAGGGGGCGAGCGTTGTCCGGAATGACTGGGCGTAAAGGGCGTGTAGGCGGCCTGTTAAGTTAGGAGTG
+
,FFF:FFFFFFFFFFFFFFFF:FFFFFFF:F:FFFFFFFFFFFFFFFFFFFFFFFFFFFFFFFFFFFFFFFFFFFFFFFFF:FFFFFFFFFFFFFFFFFFFFFFFFFFFFFFFFFFFFFFFFFFFFFFFFFFFFFFFFFFFF:FFFFFFFFFFFFFFFFF:FFFFFFFFFFFFFFF:FFFFF::FFFFF:F:FFFFFFFFF,,FFFFFFFFFF:FFF:FF::FF:FFFFFFFFF,:FFFF:,FFFFF:F:
@A00881:241:HJW2NDRXX:1:2127:32145:20462 1:N:0:CGAGAGAA+GATTGGAG
TAGCTTCCTATGGGAGGCAGCAGTGAGGAATATTGGGCAATGGGCGAAAGCCTGACCCAGCAACGCCGCGTGAGGGAAGAAGGTTTTCGGATTGTAAACCTCTGTCGCAAGGGACGAAGGAGTGACGGTACCTTGTGAGGAAGCCCCGGCTAACTACGTGCCAGCAGCCGCGGTAATACGTAGGGGGCGAGCGTTGTCCGGAATTACTGGGCGTAAAGGGTGCGTAGGCGGCAGATTAAGTTGGATGTGA
+
FFFFFFFFFFFFFFFFFFFFFFFFFFFFFFFFFFFFFFFFFFFFFFFFFFFFFFFFFFFFFFFFFFFFFFFFFFFFFFFFFFFFFFFFFFFFFFFFFFFFFFFFFFFFF:FFFFFFFFFF:FFFFFFFFFFFFFFFFFFFFFFFFFFFFFFFFFFFFFFFFFFFFFFFFFFFFFFFFFFFFFFFFFFFFFFFFFFFFF:FFF:F:F:F:FFFF:FFFFFF:FF,FF,FFFFF:,FFFF:FFFFFFFFFFF
@A00881:241:HJW2NDRXX:1:2127:18421:20776 1:N:0:CGAGAGAA+GATTGGAG
TAGCTTCCTATGGGGGGCAGCAGTGGGGAATATTGGTCAATGGGGGAAACCCTGAACCAGCAACGCCGCGTGAAGGAAGAAGGCTTTCGGGTTGTAAACTTCTTTTATCAGTGACGATAGTGACGGTAGCTGATGAATAAGCTCCGGCTAACTACGTGCCAGCAGCCGCGGTAATACGTAGGGAGCGAGCGTTATCCGGATTTACTGGGTGTAAAGGGCGCGTAGGCGGGCTGACCAGTCAGATGTGAAA
+
:FFFFFFFFFFFFFFFFFFFFFFFFFFF:FFFFFFFFFFFFFFFFFFF:FFFFFFFFFFFFFFFFFFFFFFFFFFFFFFFFFFFFFFFFFFFFFFFFFFFFFFFFF:FFFFFFFFFFFFFFFFFFFFFFFFFFFFFFFFFFFFFFFFFFFFFFF:FFFFFFFF:FFFFFFFFF,F,FFFFFFFFFFFF:FF:FFFFFF:FFFFFFFF::FFFFFFFFFFFF:FFFFF::FFFFFF,FFFF:FFF:FFFFF
@A00881:241:HJW2NDRXX:1:2127:22064:21042 1:N:0:CGAGAGAA+GATTGGAG
TAGCTTCCTATGGGATGCAGCAGTGAGGAATATTGGTCAATGGGCGGAAGCCTGAACCAGCCAAGTCGCGTGAGGGATGACGGCCCTACGGGTTGTAAACCTCTTTTGCCGGGGAACAAATGGCGGGACGCGTCCCGCAGTGGAGTGTACCCGGAGAAAAAGCATCGGCTCACTCCGTGCCAGCAGCCGCGGTAATACGGAGGATGCGAGCGTGATCCGGATTTATTGGGTTTAAAGGGTGCGTAGGCGG
+
FFFFFFFFFFFFFFFFFFFFFFFFFFFFFFFFFFFFFFFFF:FFFFFFFFFFFFFFFFFFFFFFFFFFFF:FFFFFFFFFFFFFFFFFFFFFFFFF:FFFFFFFFFFFFFFFF,:,FFFF:FFFFFFFFFF,FFFF:FFFFFFFFFFFFFFFFFFFFFF,F:FFFFFFFF,FFFF:FF:FFFFFFFFFF::FF,FFFFFFF:FFFFFF,FF::,FFFF:F:F,FFFFF:FF,FF,,FFFF:FFFF,F::F
@A00881:241:HJW2NDRXX:1:2127:12789:21668 1:N:0:CGAGAGAA+GATTGGAG
TAGCTTCCTATGGGGCGCAGCAGTGGGGAATATTGGGCAATGGGCGAAAGCCTGACCCAGCAACGCCGCGTGAAGGAAGAAGGTCTTAGGAGTGTAAACTGCTTTTATGAGGGACGAAGTCCGTGACGGTACCTCATGAATAAGCCACGGCAAACGACGTGCCAGCAGCCGCGGTAATACGTAGGTGGCGAGCGTTATCCGGATTTACTGGGTGTAAAGGCGGCGTAGGAGGACGTCCAAGTCACATGTG
+
::FFFFFF,FF:FFFFF:FFF,,F:FFFFFF:,,FF:FF,F:F:FFFFFF,F:FFF,FFFFFFF,:F::F,:FFF:,F:FFFFF,FF,F:F:F:FF,FFF,F,,F:FFFFFF,FFFFF::,FFF,,FFFF,::F,F:F:,F,:::,,:FF,,FFF,FFF:FFFFFFFF:F,,FF:F:FF,F,,F,FFFF:FF:FFFFF:FF:FFFFFFF:FF:FF,:,F,,,,FFFFFF,FF,F:F,,:FF,,:,,:F::
@A00881:241:HJW2NDRXX:1:2127:15691:21715 1:N:0:CGAGAGAA+GATTGGAG
TAGCTTCCTACGGGACGCAGCAGTGAGGAATATTGGTCAATGGGCGGGAGCCTGAACCAGCCAAGCCGCGTGGAGGAAGAAGGTACAGAGTATCGTAAACTCCTTTTGTCAGGGGATAAAAGGCGGGATGCGTCCCGTCCCGAAGGTACCTGAAGAAAAAGCATCGGCTAACTCCGTGCCAGCAGCCGCGGTAATACGGAGGATGCGAGCGTTATCCGGATTTATTGGGTTTAAAGGGTGCGTAGGCCGC
+
FFFFFFFFFFFFFFFFFFFFFFFFFFFFFFFF:FFFFFFFFFFFFFFFFFFFFFFFFFFFFFFFFFFFFF,FFFFFF,FFFFFFFFFFFFF:FFFFFFFFFFFFF:FFFFFFFFFF,F:FFFFFFFFFFFFFFFFFFFFFFFF,FFFFFFFFF,FFFFFFFFFFFFFFFFFFFFFFFFFFFFFFFFFFFFFFFFFFFFFFFFFFFF::FFF:::FFFFFFF,FF:FFFFFFFF,FFFFFF:FFFFFFFFF
@A00881:241:HJW2NDRXX:1:2127:27462:21809 1:N:0:CGAGAGAA+GATTGGAG
TAGCTTCCTACGGGGGGCAGCAGTGGGGAATATTGGGCAATGGGCGAAAGCCTGACCCAGCAACGCCGCGTGAGGGAAGAAGGTTTTCGGATTGTAAACCTCTGTCCTAGGGGACGAATGAAGTGACGGTACCCTAGGAGGAAGCCCCGGCTAACTACGTGCCAGCAGCCGCGGTAATACGTAGGGGGCGAGCGTTGTCCGGAATGACTGGGCGTAAAGGGCGTGTAGGCGGCCGATTAAGTCTGGAGTG
+
FFFF:FFFFFFFFFFFFF:FFFFFFFFFFFFFFFFFFFFFFFFFFFFFFFFFFFFFFFFFFFFFFFFFFF:FFFFFFFFFFFFFFFFFFFFFFFFFFFFFFFFFFFFFFFFFFFFFFFFFFFFFF:FFFFFFFFFFFFFFFF:,F:FFFFFF:FFFFFFFFFFFFF:FFFFFFFF,,FFFF,FFFF:FFFFFF,FFFFFFFF,FFFFFF:FFF:FFFF:F:FFF:FFFFFFFFFFFFF:FFFFF:FFFF:
@A00881:241:HJW2NDRXX:1:2127:32190:23547 1:N:0:CGAGAGAA+GATTGGAG
TAGCTTCCTATGGGGGGCAGCAGTGAGGAATATTGGTCAATGGGCGGGAGCCTGAACCAGCCAAGCCGCGTGGAGGAAGAAGGTACAGAGTATCGTAAACTCCTTTTGTCAGGGGATAAAAGACGGGATGCGTCCCGTCCCGACGGTACCTGAAGAAAAAGCATCGGCTAACTCCGTGCCAGCAGCCGCGGTAATACGGAGGATGCGAGCGTTATCCGGATTTATTGGGTTTAAAGGGTGCGTAGGCCGC
+
FFFFFFFFFFFFFFFFFFFFFFFFFFFFF:FFFFFFFFFFFFFFFFFFFFFFFFFFFFFFFFFFFFFFFFFFFFFFFFFFFFFFFFFFFFFFFFFFFFFFFF:FFFFFFFFFFFFFFFFFF:FFFFFFFFFFFF:FFFFFFFF,FFFFFFFFFFFFFFFFFFFFFFFFFFFFFFFFFFFFFF:FFFFFFFFF,:FFFFFFFFFF,FFFFFFF:FFFFF,FFFFFFFFFFFFFFFFFFFFFFFFFFFFFFF
@A00881:241:HJW2NDRXX:1:2127:26576:23594 1:N:0:CGAGAGAA+GATTGGAG
TAGCTTCCTATGGGGCGCAGCAGTGGGGAATATTGGGCAATGGGCGAAAGCCTGACCCAGCAACGCCGCGTGAAGGAAGAAGGTCTTCGGATTGTAAACTTCTTTTATGAGGGACGAAGGACGTGACGGTACCTCATGAATAAGCCACGGCTAACTACGTGCCAGCAGCCGCGGTAATACGTAGGTGGCGAGCGTTCTCCGGATTTACTGGGTGTAAAGGGCGCGTAGGCGGGCGTGCAAGTCAGATGTG
+
FF,FFFFFFFFFFFFFFFFFFFFFFFFFFFFFFFFFFFFFFFFFFFFFFF:FFFFFFFFFFFFFFFFFFFFFFFFFFFFF:FFF:FFFFFFFFFFFFFFFFFFFFFFFFF:FFFFFFFFFFFFFFFFFFFFF:F:FFFFFFFFF:FFFFFFFFFFFF:FF:FFFFFFFFFFFFFF:FFFFFFFFFFFFFFFFFFFF,FF:F:FFFFFFFFFFFFFFFFFFFFFFFF,,FFFFFFFFFFFFFFFFFFFFF:
@A00881:241:HJW2NDRXX:1:2127:28266:23610 1:N:0:CGAGAGAA+GATTGGAG
TAGCTTCCTATGGGGCGCAGCAGTGGGGAATATTGGTCAATGGGGGGAACCCTGAACCAGCAACGCCGCGTGAAGGAAGAAGGCTTTCGGGTTGTAAACTTCTTTTACCAGGGACGATAGTGACGGTAACTGGTGAATAAGCTCCGGCTAACTACGTGCCAGCAGCCGCGGTAATACGTAGGGAGCGAGCGTTATCCGGATTTCCTGGGTGTAAAGGGCGCGTAGGCGGGCTGTCAAGTCAGATGTGAAA
+
FF,F:FFFF:,FFF:FFFF:FFFFFFFFFFFFFFFF:FFF:FFFFF,FFF:FF:FFFFFF:FFFFF:F:F:FFFFF:FF:FFFFF,:FF:FFF,FFFFF,,,,:F,FFF:,FFFF:F:FF:FFFFFF,,FFFFFF,FFFF:FFF:FFFF,FFFFFFFFFFFFF:FFFF:FFFFF,FFF,F,F:FFFFFFFF,,FFFFFFFF,,,FF:F,FFFF,F:,FF,FF:F,FFF,FFF:FF:FFFFFF,FFFFFF,
@A00881:241:HJW2NDRXX:1:2127:22679:24205 1:N:0:CGAGAGAA+GATTGGAG
TAGCTTCCTACGGGGGGCAGCAGTGGGGGATATTGCACAATGGGGGGAACCCTGATGCAGCAACGCCGCGTGGGTGAAGGAGTGATTCGTCACGTAAAGCCCTATCAGCAGGGAAGAAGGAAGACGGTACCTGACTAAGAAGCCCCGGCTAACTACGTGCCAGCAGCCGCGGTAATACGTAGGGGGCGAGCGTTATCCGGAATTACTGGGTGTAAAGGGCGCGTAGACGGCATAGCAAGTCTGGAGTGAA
+
,:FFFFFFFFFFFFFFFFFFFFFFFFFFFFFFFFFFFFFFFFFFFFFFFFFFFFFFFFFFF,:FFF:FFFFFFFFFFFFF,FFFFFFFFFFFFFFFFF:FF:F,FFFFFFFFF,,FFFFFF:,,FFFF,FFFF:F,:F::FFFFFFFFFFFFFFFFFFFFF,FF,FF,FFFFF::FFFF,FF:FFFF:F:FFF,FFFFF:,F,F,FFFFF:::F:FFF,,:FFFFF:FFFFFFFFFFF::F:F:F:FFFF
@A00881:241:HJW2NDRXX:1:2127:10700:24408 1:N:0:CGAGAGAA+GATTGGAG
TAGCTTCCTACGGGACGCAGCAGTGGGGGATATTGGACAATGGGGGGAACCCTGATCCAGCGATGCCGCGTGAGGGAAGAAGGTTTTCGGATTGTAAACCTCTGTGGAGCGGGACGATAATGACGGTACCGCTCAAGGAAGCCACGGCTAACTACGTGCCAGCAGCCGCGGTAATACGTAGGTGGCGAGCGTTGTCCGGAATTACTGGGTGTAAAGGGAGTGTAGGCGGGAAGGCAAGTCAGAAGTGAAA
+
::FFFFFFF,FFFFFFFFFFF:FFFFFFFFFFFFFFFF:FFFFFFFFFFFFFFFFFFFFFFFFFFFFFFFFFFFFF,FFFF:FFFFFFFFFFFFFFFFFFFFFFF:FFFFFFFFF:FF:FFFFFFFFFFFFFFFFFFFF:FFFFFFFFFFFFFFFFFFFF:FFFFFF:FFFFFFFFFFFFFFFF:FFFFFFFFFFF:FFF:FFFF:FFFFFFFFFFFFFFF:FFFFFFFFF:FFFFFFFFFFFFFFF:F:
@A00881:241:HJW2NDRXX:1:2127:14235:24799 1:N:0:CGAGAGAA+GATTGGAG
TAGCTTCCTATGGGGTGCAGCAGTGGGGAATATTGGGCAATGGGCGCAAGCCTGACCCAGCAACGCCGCGTGAGCGATGAAGGTCTTCGGATTGTAAAGCTCTTTAAGTGGGGACGAAGAAAGTGACTGTACCCACAGAATAAGCTCCGGCTAACTACGTGCCAGCAGCCGCGGTAATACGTAGGGAGCAAGCGTTATCCGGAATGACTGGGCGTAAAGGGTGCGTAGGTGGTTTGGCAAGTTGGTAGCG
+
,FFFFFFFF::FFFFFFFFFFFFFFFFFFFFFFF:FFFFFFFFFFFFFFFFFFFFFFFFFFFFFFFFFFFFFFFFFFFFFFFFFFFFFFFFFFFFFFFFFFFFFF:FFFFFFFFFFFFFFFFF::FFFFFFFFFFFFFFFFFFFFFFF:FFFFFFFFF,:F:FF:FF::F,FFFF:FF,FFF:F:FFF:FFFFFFFFF:,FFF:FF::FF:F,:FFFFFF,F:FFFFFFFF,FFFFFF:FFFFFFF:::F
@A00881:241:HJW2NDRXX:1:2127:24316:25379 1:N:0:CGAGAGAA+GATTGGAG
TAGCTTCCTATGGGATGCAGCAGTGGGGGATATTGCACAATGGAGGGAACTCTGATGCAGCGATGCCGCGTGAGGGAAGAAGGTTTTCGGATTGTAAACCTCTGTGGAGGGGGACGATAATGACGGTACCCCTTTAGGAAGCCACGGCTAACTACGTGCCAGCAGCCGCGGTAATACGTAGGTGGCGAGCGGTGTCCGGAATTACTGGGTGTAAAGGGAGCGCAGACGGCGGGGCAAGTCTGGAGTGAAA
+
:FF:FFF,FF,:FFFF,F:FF:FFFFFFF:,FFFFFFFFF:F::FFFFFF:FF:FF:F:FFFFF:FF:F:F:FF:FFFFFFFFFFFF:FF,FF:FFF,FFFF:F:F:FFF::FFFFFFFFFFFF:,FFFFFFF:F:FFF,F:FFFF:FFFFFFF:F,F:FFFFFFFF:F:,FF:FFFFFFFFFFF,FF:FF,F,F:FFFFFFFFFFFF,F:FF,,FF,FF,,F:FFFFF:::FFF::FFFFFFFF:FFF:
@A00881:241:HJW2NDRXX:1:2127:22860:25739 1:N:0:CGAGAGAA+GATTGGAG
TAGCTTCCTATGGGACGCAGCAGTGGGGAATATTGGTCAATGGGGGAAACCCTGAACCAGCAACGCCGCGTGAAGGAAGAAGGCTTTCGGGTTGTAAACTTCTTTTATCAGTGACGATAGTGACGGTAGCTGATGAATAAGCTCCGGCTAACTACGTGCCAGCAGCCGCGGTAATACGTAGGGAGCGAGCGTTATCCGGATTTACTGGGTGTAAAGGGCGCGTAGGCGGGCCGACAAGTCAGATGTGAAA
+
FF:FFFFFFFFFFFFFFFFFFFFFFFFFFFFFFFFFFFFFFFFFFFFFFFFFFFFFFFFFFFFFFFFFFFFFFFFFFFF:FFFF:FFFFFFFFFFFF:FFFFFFFFFFFFFFFFFFFFFFFFFFFFFFFFFFFFFFFFFF:FFF:FFFFFFFFFFFFFFFFFFFFFFFFFFFFFFFFFF:F,F:FFFFFFFFF,FF:,FFFFFFFFFFFFFFFFF,:FFFFFFFFFFFF:FFFFFFFF::,F::FFFF:F
@A00881:241:HJW2NDRXX:1:2127:23384:26553 1:N:0:CGAGAGAA+GATTGGAG
TAGCTTCCTACGGGAGGCAGCAGTGGGGGATATTGGACAATGGGGGCAACCCTGATCCAGCGACGCCGCGTGAGGGAAGAAGGTTTTCGGATTGTAAACCTCTGTTGACGGAGAAAAAGATGATGGTATCCGTTAAGGAAGCCACGGCTAACTACGTGCCAGCAGCCGCGGTAATACGTAGGTGGCGAGCGTTGTCCGGAATTACTGGGTGTACAGGGAGGGGAGGCGGGGATTTAAGTCAGAAGTGAAA
+
,FFFFFFFF:FFF:F,FF:FF:FFFF:FFFFFFF:FFFFF:FFF:FFF:FFFFF,FFFFFFFFF,FFFFFFF:F:,FFF:F:FFFFFFFFF:FF,F,FFFFF,FFFFFFF::FF:FF:FFFFFFFFFFFFFF,F:FFFFFFFFF:F:FFFF:F,FFFFFFFFFFFFFFFF:::F,FF:FFFFFFF:FFFF::F:F:::FF,FFFFFF:FFFFFFFFFFFF,:,F::FFFF:F,FFFFF:FFFFF:FFFFF
@A00881:241:HJW2NDRXX:1:2127:15799:26569 1:N:0:CGAGAGAA+GATTGGAG
TAGCTTCCTATGGGATGCAGCAGTGGGGGATATTGGACAATGGGGGAAACCCTGATGCAGCGACGCCGCGTGAGTGAAGAAGTATTTCGGTATGTAAAGCTCTATCAGCAGGGACGAAAGAAGACGGTACCTGACTAAGAAGCCCCGGCTAACTACGTGCCAGCAGCCGCGGTAATACGTAGGGGGCAAGCGTTATCCGGATTTACTGGGTGTAAAGGGAGCGTAGACGGCAGGGCAAGTCTGAAGTGAA
+
FFFFFFFFFFFFFFFFFFFFF:FFFFFFFFFFFFFFFFFFFFFFFFFFFFFFFFFFFF,FFFFFFFFFFFFFFFFFFFFFFFFFFF:FFFFFFFFFFFFFFFFFFFFFFFFFFF,FFFFFFFFFFFFFFFFFFFFFFFFFFFFFFFFFFFFFFFFFFFFFFFFFFFFFFFFFF,,FFFFFFFFFFFFF:FFFFFFFFFFFFFFFFFFFFFFF,FFFF:FFFFFF:,:FFFFFFFFFFF:FFFFF:FFF,F
@A00881:241:HJW2NDRXX:1:2127:31096:26882 1:N:0:CGAGAGAA+GATTGGAG
TAGCTTCCTATGGGGTGCAGCAGTGGGGAATATTGCACAATGGGGGGAACCCTGATGCAGCGACGCCGCGTGGGTGAAGAAGTATTTCGGTATGTAAAGCCCTATCAGCAGGGAAGAAGATGACGGTACCTGAGTAAGAAGCCCCGGCTAACTACGTGCCAGCAGCCGCGGTAATACGTAGGGGGCGAGCGTTATCCGGATTTACTGGGTGTAAAGGGAGCGTAGACGGCCGGTCAAGTCTGGAGTGAAA
+
FFFFFFFF:FFFFFFFFFFFFFFFFFFF,:FFFFFFFFF:,FFFFF:F,FFFFFFFFF:FFFFF:FFFFFFF:FF:FFFFFFFFFFFFFF:::FF,FF:FFFFF:FFFFFFFFF:FFFFFFFFFFFFFFFFFFFFFFFFFFFFFFFFFFFFFF:FFFFFF:FFF,FFFFFFFFF:F,,FFFFFFFFFFFFFFF:FFFFFFFFFFFF::::FFF,,FFFFFFFFFFFFF:FFFF,FFFFFFF,:FFF,FFF
@A00881:241:HJW2NDRXX:1:2127:28745:27226 1:N:0:CGAGAGAA+GATTGGAG
TAGCTTCCTATGGGGTGCAGCAGTGAGGAATATTGGTCAATGGGCGGGAGCCTGAACCAGCCAAGTCGCGTGAGGGAAGACGGCCCTATGGGTTGTAAACCTCTTTTGCCGGGGAGCAAAGCGCCGCACGTGTGCGGTCTGGAGAGTACCCGGAGAAAAAGCATCGGCTAACTCCGTGCCAGCAGCCGCGGTAATACGGAGGATGCGAGCGTTATCCGGATTTATTGGGTTTAAAGGGTGCGTAGGCGGT
+
FFFFFFFFFFFFFFFFFFFFFFFFFFFFFFFFFFFFFFFFFFFFFFFFFFFFFFFFFFFFFFFFFFFFFFFFFFFFFFFFFFFFFFFFFFFFFFFFFFFFFFFFFFFFFFFFFFFFFF:FFFFFFFFFFFFFFFFFFFFFFFFFFFFFFFFFFFFFFFFFFFFFFFFFFFFFFFFFFFFFFFFFFFFFFFFFFFFF:FFFFFFFFFFFFFFFFFFFFFFFFFFFFFFF:FFFF:F:FFFFFFFFF:FFFF
@A00881:241:HJW2NDRXX:1:2127:30861:27289 1:N:0:CGAGAGAA+GATTGGAG
TAGCTTCCTACGGGGCGCAGCAGTGGGGGATATTGGACAATGGGGGGAACCCTGATCCAGCGACGCCGCGTGAGTGAAGAAGTATTTCGGTACGTAAAGCTCTATCGGCAGGGAAGAAGGAAGAGACGGTACCTGAGTAAGAAGCCCCGGCTAACTACGTGCCAGCAGCCGCGGTAATACGTAGGGGGCAAGCGTTATCCGGATTTACTGGGTGTAAAGGGCGCGTAGGCGGGCTGTCAAGTCAGATGTG
+
FFFFFFFFFFFFFFFFFFFFFFFFFFFFFFFFFFFFFFFFFFFFFFFFFFFFFFFFFFFFFFFFFFFFFFFFFFFFFFFFFFFFFFFFFF:FFFFFFFFFFFFFFFFFFFFFFFFFF:FFFFFFFFFFFF:FFFFFF:FFFFFFFFFFFFFFFFFFFFFFFFFFFFFFFFFFFFFFFFFFFFFFFFFFFFFFFFFF,FFFFFFFFFFFFFFFFFFFFFFFFFFFFFFFFFFFFFFFFFFFFFFFFFFFFF
@A00881:241:HJW2NDRXX:1:2127:29197:27915 1:N:0:CGAGAGAA+GATTGGAG
TAGCTTCCTATGGGGCGCAGCAGTGGGGAATATTGGGCAATGGGCGCAAGCCTGACCCAGCAACGCCGCGTGAAGGAAGAAGGCCTTCGGGTTGTAAACTTCTTTTATCAGGGACGAACAATGACGGTACCTGATGAATAAGCCACGGCTAACTACGTGCCAGCAGCCGCGGTAATACGTAGGTGGCAAGCGTTATCCGGATTTACTGGGTGTCAAGGGCGTGTAGGCGGGATTGCAAGTCAGACGTGAA
+
:FFFFFFFFFFFFFFFFFFFF:FFFFFFFFFFFFFFFFFFFFFFFFFFFFFFFFFFFFFFFFFFFFFFFFFFFF:FFFFFFFFFFFF:FF:FF,FFFFFFFFFFFFFFFFFFFFFFFFFF:FFFF:FFFFFFFFFFF,FFFFFFFFFFFFF:FFFFF:FFFFFFFFFFFFF:FF:F:FFFFFFF:FFF,FFF,:FFFFFFFFF::FFFFFF:F,FFFFFF:F:F::FFFFFFFFFFFFFFFFFF,,FFF:
@A00881:241:HJW2NDRXX:1:2127:30798:28056 1:N:0:CGAGAGAA+GATTGGAG
TAGCTTCCTATGGGGTGCAGCAGTGGGGAATATTGCACAATGGGGGAAACCCTGATGCAGCGACGCCGCGTGAAGGAAGACGTATTTCGGTATGTAAACTTCTATCAGCAAGGAAGATGATGACGGTACTTGACTAAGAAGCCCCGGCTAACTACGTGCCAGCAGCCGCGGTAATACGTAGGGGGCAAGCGTTATCCGGATTTACTGGGTGTAAAGGGAGCGTAGGCGGCCATGCAAGTCAGAAGTGAAA
+
FFFFFFFFFFFFFFFFFFFFFFFFFFFFFFFFFFFFFFFFFFFFFFFFFFFFFFFFFFFFFFFFFFFFFFFFFFFFFFFFFFFFFFFFFFFFFFFFF,FFFFFFFFFFFFFFFFFFFFFFFFFFFFFFFFFFFFFFFFFFFFFFFFFFFFFFFFFFFFFFFFFFFFFFFFFFFFFFFFFFFFFFFFFFFF:FF:FFFFFFFFFFF:FFFFFFFF:FFFFFFFFFFFFFFFFFFF:FFF:F,F:FFFFFFF
@A00881:241:HJW2NDRXX:1:2127:21694:28197 1:N:0:CGAGAGAA+GATTGGAG
TAGCTTCCTATGGGGTGCAGCAGTGAGGAATATTGGTCAATGGGCGGGAGCCTGAACCAGCCAAGCCGCGTGGAGGAGGAAGGTACAGAGTATCGTAAACTCCTTTTGTCAGGGGATAAAAGGCGGGATGCGTCCCGTCCTGAAGGTACCTGAAGAAAAAGCATCGGCTAACTCCGTGCCAGCAGCCGCGGTAATACGGAGGATGCGAGCGTTATCCGGATTTATTGGGTTTAAAGGGTGCGTAGGCCGC
+
F:FFFFFFF:,FFFFFFFFFF:FFFFFFFFFFFFFFFFFFFFFFFFFFFFFFFFFFFFFFFFFFFFFFFF,FFFFFFFFFFFFFFFFFFFF:FFFFFFFFFFFF:FFFFFF:FFFFFFFFFFFFF:FFFFFFFFFFFFFFFFFFFFFFFFFFFFF:FFFFFFFFFF:FFFFFFFFFFFFFFFFFFFFFFF:F,FFFFFFFFFFFFFFFF:FFF,FFF,:F,FFFFFFF:F::FFF:F:::F:FF::F,FF
@A00881:241:HJW2NDRXX:1:2127:25183:28510 1:N:0:CGAGAGAA+GATTGGAG
TAGCTTCCTATGGGATGCAGCAGTCGGGAATATTGCGCAATGGAGGAAACTCTGACGCAGTGACGCCGCGTGCAGGAAGAAGGTTTTCGGATTGTAAACTGCTTTAGACAGGGAAGAAAAAGGACAGTACCTGTAGAATAAGCCCCGGCTAACTACGTGCCAGCAGCCGCGGTAATACGTAGGGGGCAAGCGTTATCCGGATTTATTGGGTGTAAAGGGTGCGTAGACGGGAAGTCAAGTTGGTTGTGAA
+
FFFFFFFFFFFFFFFFFFFFFFFFFFFFFFF:FFFFFFFFFFFFFFFFFFFFFFFFFFFFFFFFFFFFFFFFFFFFFFFFFFFFFFFFFFFFFFFFFFFFFFFFFFFFFFFFFFFFFFFFFFFFFFFFFFFFFFFFFFFFFF,FFFFFFF:FFFFFFFFFFFFFFFFFFFFFFFFFFFFFFFFFFFFFFFFF:F,FFFFFFFF:F:F::FFFFFFFFF:FFFFFF:FFFFFFFFFFF,FFFFFFFFF,,:
@A00881:241:HJW2NDRXX:1:2127:15438:29262 1:N:0:CGAGAGAA+GATTGGAG
TAGCTTCCTACGGGGCGCACCAGTGGGGAATATTGCACAATGGGGGAAACCCTGATGCAGCGACGCCGCGTGAAGGAAGAAGTATCTCGGTATGTAAACTTCTATCAGCAGGGAAGAAAATGACGGTACCTGACTAAGAAGCCCCGGCTAACTACGTGCCAGCAGCCGCGGTAATACGTAGGGGGCAAGCGGTATCCGGATTTACTGGGTGTAAAGGGAGCGTAGACGGAAGAGCAAGTCTGATGTGAAA
+
FFFFFFFFFFFFFFFFFFFFFFF:FFFFFF:,FFFFFFF:FFFFFFFFFFFFFFFFFFFFFFFFFFFFFFFF,FFFF:FFFFF:F:FFFF,:FFFFFFF:FFF:FFFFF:FFFF:FFF,FFFFFFFFF:FFFFF::FF,,:FFFFFFF:FFFFFFFFF:FFF:FFF,FFF:F,FFFFFF:FFFFFF:FFFFFF,FFFFFFF:::,FFFFFF,FF,FF::FFFF,:::FFF,FFFFFFFF:FF:FFFFF,F
@A00881:241:HJW2NDRXX:1:2127:31141:30123 1:N:0:CGAGAGAA+GATTGGAG
TAGCTTCCTACGGGGTGCAGCAGTGGGGAATATTGCACAATGGGGGGAACCCTGATGCAGCAACGCCGCGTGAGTGAAGAAGTATTTCGGTACGTAAAGCTCTATCAGCAGGGAAGAAGAAAGACGGTACCTGAGTAAGAAGCCCCGGCTAACTACGTGCCAGCAGCCGCGGTAATACGTAGGGGGCAAGCGTTATCCGGAATTACTGGGTGTAAAGGGAGCGCAGACGGCGATGCAAGTCTGGAGTGAA
+
FFFFFFFFFFF:FFFFFFFFFFFFFFFFFFFFFFFFFFFFFFFFFFFFFFFFFFFFFFFFFFFFFFFFFF,FFFFFFFFFFFFFFFFFFFFFFFFFF:FFFFFFFFFFFFFFFFFFFF:FFFFFFFFFFFFFFF,FFFF,FFFFFFFFFFFFFFFFFFFFFFFFFFFF:FFFFFFFFFFFFFFFFFFFFFFFFFFFFFFFFFFFFFFFFFFFFFF:FFFF:F,FF:FFFFFFFFFFFFFFFFFFFFFFFF
@A00881:241:HJW2NDRXX:1:2127:15826:30154 1:N:0:CGAGAGAA+GATTGGAG
TAGCTTCCTACGGGGTGCAGCAGTGGGGGATATTGCGCAATGGGGGGAACCCTGACGCAGCAACGCCGCGTGAAGGAAGAAGGTCTTCGGATTGTAAACTTCTTTTATTCAGGACGAAGAGATGACGGTACTTAATGAATAAGCTCCGGCTAACTACGTGCCAGCAGCCGCGGTAATACGTAGGGAGCAAGCGTTGTCCGGATTTACTGGGTGTCAAGGGTGCGTAGGCGGCAGAGCAAGTCAGAGGTGA
+
,:FFFFFFFFFFFFFFFF:FFF:FFFFFFFF,F:FFFF:FFFFFFFFFFFFFFFFFFFFFFF,FFFFFF:FFFF:FFFFFFFFF:FFFFFFFFFFFF:FFFFFFFFFFF,,FFFFFFFF:FF,F:FF:F,FFFF:FF:FFFFFFFF:F,,FFFFF,F:FFF:FFFFFFFFFFF::FFF:FFFFFF,FFFFFFFF,FFFF:FF::FFFF:F,FFFFF::::F:F:FFF::,FF:FFFF:,F,FF:F,FFF:
@A00881:241:HJW2NDRXX:1:2127:20392:30420 1:N:0:CGAGAGAA+GATTGGAG
TAGCTTCCTATGGGATGCAGCAGTGGGGAATATTGCACAATGGGGGGAACCCTGATGCAGCGACGCCGCGTGAAGGAAGAAGTATCTCGGTATGTAAACTTCTATCAGCAGGGAAGATGATGACGGTACCTGACTAAGAAGCCCCGGCTAACTACGTGCCAGCAGCCGCGGTAATACGTAGGGGGCAAGCGTTATCCGGATTTACTGGGTGTAAAGGGAGCGTAGACGGCTGCGCAAGTCTGATGTGAAA
+
FFFFFFFFFFFFFFFFFFFFFFFFFFFFFFFFFFFFFFFF:FFFFFFFFFFFFFFFFFFFFFFFFFFFFFFF:FFFFFF:FFFFFFFFFFFFFFFFFFFFFFFFFFFFFFFFFF:FFFFFFFFFFFFFFFFFFFFFFFFFFFF:FF:FFFFFFFFFFFFFFFFFFFFFFFFF:FFFFFF,FFFF:FFFFFFFFFFFFFFFFFF:FFFF:FFFFFFFFFFF,FF:FFF:FFFFFFFFFFF:F,F::FFFF:
@A00881:241:HJW2NDRXX:1:2127:31611:30436 1:N:0:CGAGAGAA+GATTGGAG
TAGCTTCCTATGGGATGCAGCAGTGGGGAATATTGGGCAATGGGCGCAAGCCTGACCCAGCAACGCCGCGTGAAGGAAGAAGGCCCTCGGGTTGTAAACTTCTTTTATCAGGGACGAAGAAGTGACGGTACCTGATGAAAAAGTCACGGCTAACTACGTGCCAGCAGCCGCGGTAATACGTAGGTGGCAAGCGTTATCCGGATTTACTGGGTGTAAAGGGCGTGTAGGCGGGATTGCAAGTCAGATGTGA
+
FFFFFFFFFFFFFFFFFFFFFFFFFFFFFFFFFFFFFFFFFFFFFFFFFFFFFFFFFFFFFFFFFFFFFFFFFFFFFFFFFFFFFFFFFFFFFFFFFFFFFFFFFFFFFFFFFFFFFFFF,FFFFFFFFFFFFF:FFFFFFF:FFFFFFFF:FFFFF:FFFFFFFFFFFFFFFFFFFFFFFFFFFFFFF,FFFFFFFFFFFFFFFFFFF:FFFFFFF:FFFFFFFFFFFFFFFFF:FFFFFFFF::FFFF
@A00881:241:HJW2NDRXX:1:2127:27010:30545 1:N:0:CGAGAGAA+GATTGGAG
TAGCTTCCTATGGGGGGCAGCAGTGGGGAATATTGGGCAATGGAGGAAACTCTGACCCAGCAACGCCGCGTGAATGATGAAGGTCCTCGGATTGTAAAGTTCTTTTCTAAGGGAAGAAGAAAGTGACGGTACCTTAGGAATAAGCCTCGGCTAACTACGTGCCAGCAGCCGCGGTAATACGTAGGAGGCGAGCGTTATCCGGAATGACTGGGCGTAAAGGGTGTGTAGGCGGTTCGGCAAGTTAGTAGCG
+
FFFFFFFFFFFFFFFFFFFF:FFFFFFFFFFFFFFFFF:FFFFFFFFFFFFFFFFFFFFFFFFFFFFFFF,FF,FFFFFFFFFFFF,FFFF,:F:,:FFFFFFFFFFF:FFFFF:FFFFF::FFFFFFFFFFF:FFFF:FFFFFFFFFF:FF,:FFFFFFFFFFFF,FFFFFFFF:F:FF:FFFF:F:FF,F:FFF:FFF:FFFFFFF,FFFF:F,F:FF:FFFFF,F:FFFFFFFFFF:FFF,FF:FF:
@A00881:241:HJW2NDRXX:1:2127:28330:30608 1:N:0:CGAGAGAA+GATTGGAG
TAGCTTCCTATGGGCGCAGCAGTGGGGAATATTGCACAATGGGGGAAACCCTGATGCAGCGACGCCGCGTGAGCGAAGAAGTATTTCGGTATGTAAAGCTCTATCAGCAGGAAAGATGATGACGGTACCTGCAGAAGAAGTCACGGCTAACTACGTGCCAGCAGCCGCGGTAATACGTAGGTGGCGAGCGTTATCCGGAATTACTGGGTGTAAAGGGTGTGTAGGCGGGGAGGCAAGTCAGATGTGACAA
+
:F:FFFFFFFFFFFFFFFFFFFFFFFFF:FFFFFFFFFFFFFFFFF,FFFFFFFFFFFFFFFFFFFFFFFFFFFFFFFF,FFF:FFFF:FFFFFFF:FFFFF:FFFFFFFFFFFFFFF:FFFFFFFFFFFFFFFFFFFFFFF:FFFFFF:FFFFFFFFFFFFFFFFFFF:F,FFFF:FFFFFFFF:FFFFFFFFF:FFFFFFFFFFFFFF:FFFFFFFFFFFFFFF:FFF::FFF::FF,FFFFFFF,FF
@A00881:241:HJW2NDRXX:1:2127:29225:30718 1:N:0:CGAGAGAA+GATTGGAG
TAGCTTCCTACGGGGGGCAGCAGTGGGGAATATTGGGCAATGGGCGAAAGCCTGACCCAGCGACGCCGCGTGAGGGAAGAAGGTCTTCGGATTGTAAACCTTAGTTGACAGGGAAGGAGGAAGTGACGGTACCTGTCGAGGAAGCCACGGCTAACTACGTGCCAGCAGCCGCGGTAATACGTAGGTGGCGAGCGTTATCCGGATTTACTGGGTGTACAGGGTGTGTAGGCGGGACGGCAAGTCAGATGTG
+
FFFFFFFFFFFFFFF:FFFFFFFFFFFFFFFF,FFFFF:FFFFFFFFFFFFFFFFFFFFFFF:FF:FF:FFFFFFFFFFFFFFFFFFFFFFFF:FFFFFF:FFFFFFFFFFFFF:F,:FF,FFFFF:FFFFFFFF:FFFFFFFFFF:FFFFFFFFFFFFFFFFFFF,FFFFFFFFF,FF:FF,FFFFF:FFFFFFFFFFFFFFFFF,FFFFFFF,F,FFFF,FFFFFFFFFFFF,FFF,,F:FFFFFFFF
@A00881:241:HJW2NDRXX:1:2127:15998:30733 1:N:0:CGAGAGAA+GATTGGAG
TAGCTTCCTACGGGGTGCAGCAGTCGGGAATATTGCGCAATGGAGGAAACTCTGACGCAGTGACGCCGCGTGCAGGAAGAAGGTTTTCGGATTGTAAACTGCTTTAGACAGGGAAGAACAAAGACAGTACCTGTAGAATAAGCTCCGGCTAACTACGTGCCAGCAGCCGCGGGAATCCGTAGGGAGCAAGCGTGATCCGGATTTATTGGGTGTAAAGGGTGCGTAGACGGGATGATAAGTTAGTTGTGAA
+
:FFFFFFFFFFFFFFFFFFFFFFFFF:F,FF:,FFFFF:FFFFFFFFFFFFFFFFFFFF:FFFFFFFFFFFFFFFF:FFFFFFF:FFFFFFFFFFFFFFFFFFFFFFFFFFFFFFFF:FF,,FFF:FFFFFFFF:FF,FFFFFFFF:FFFF:FFFFFFFFF:FF:FFFFFFF,F,F::FFF,FFFFFF,F:FF,FF:FFFFFF:,F:FFFFF,F,FFF:FF:FFFFF:FFF:,F:F,F:FFFFF:FFFF:
@A00881:241:HJW2NDRXX:1:2127:25798:31109 1:N:0:CGAGAGAA+GATTGGAG
TAGCTTCCTACGGGATGCAGCAGTCGGGAATATTGCGCAATGGAGGAAACTCTGACCCAGCAACGCCGCGTGAATGATGAAGGTCTTCGGATTGTAAAGTTCTTTTCTAAGGGAAGAAGAAAGTGACGGTACCTTAGGAATAAGCCTCGGCTAACTACGTGCCAGCAGCCGCGGTAATACGTAGGAGGCAAGCGTTATCCGGAATGACTGGGCGGAAAGGGTGCGTAGGTGGTTTGGCAAGTTAGTAGCG
+
:FFFFFFFF,FFFFFFFF:FF,FFFFFFF,F,,F:FFFFFFFFF:FFFF:FFFFFFFFFFFFFFF:FFFFF:FFF:FFFFFFFFFFF:FFF,FFFFFFFFFFFFFFFFFF:FFF::FFFF,FFFFFF:FFFFFFFFFFFFFFFFFFFFFFFFFFFFFFFFFF:FF,FFFFFF,FF::FFF,F:FFFF,FFFFF:FF:FFF:FF:F::,F:FFFF,FFFFFFFF,,FFFF::FFF,,F,FFFFF:FFF:F:
@A00881:241:HJW2NDRXX:1:2127:26747:31250 1:N:0:CGAGAGAA+GATTGGAG
TAGCTTCCTATGGGGTGCAGCAGTGAGGAATATTGGTCAATGGCCGAGAGGCTGAACCAGCCAAGTCGCGTGAAGGAAGAAGGATCTATGGTTTGTAAACTTCTTTTATAGGGGAATAAAGTGGAGGACGTGTCCTTTTTTGTATGTACCCTATGAATAAGCATCGGCTAACTCCGTGCCAGCAGCCGCGGTCATACGGAGGATGCGAGCGTTATCCGGATTTATTGGGTTTAAAGGGTGCGTAGGTGGT
+
FFFFFFFFF:FFFFFFFFFFFFFFFFFFFFFFFFFFFF:FFFFFFFFFFFFFFFFFFFFFFFFFFFFFFFFF:FFFFFFFFFFFFFFFFFFFFFFFFFFFFFFFFFFFFFFFFFF,FFFFFFF:FFFFFFF:FF:F:FFFFFFFFFFFFFFFFFFFFFFFFFFFFFFFFFFFFFFFFFFF:FFFFFFFFFFF,FFFFFFFF:FF:FFFFFFF:FFFFFF:FFFFFFFFFFFFFF,FFFFF:FF:FFFFFF
@A00881:241:HJW2NDRXX:1:2127:24921:31438 1:N:0:CGAGAGAA+GATTGGAG
TAGCTTCCTATGGGAGGCAGCAGTGGGGAATATTGGGCAATGGGCGCAAGCCTGACCCAGCAACGCCGCGTGAAGGAAGAAGGCTTTCGGGTTGTAAACTTCTTTTATGAGGGACGAAGGACGTGACGGTACCTCATGAATAAGCCACGGCTAACTACGTGCCAGCAGCCGCGGTAATACGTAGGTGGCGAGCGTTGTCCGGATTTACTGGGTGTAAAGGGCGCGTAGGCGGGTAGGCAAGTCAGATGTG
+
FFFFFFFFFFFFFFFFFFFFFFFFFFFFFFFFFFFFFFFFFFFFFFFFFFFFFFFFFFFFFFFFFFFFFFFFFFFFFFFFFFFFFFFFFFFFFFFFFFFFFFFFFFFFFFFFFFFFFFFFFFFFFFFFFFFFFFFFFF:FFFFFFFFF:FFFFFFFFF:FFFFFFFFFFFFFFFFFFFFFFFFFFFFFFFFFFFFFFFFFFFFFFFFFFFFFFFFFFFFFFFFFFFFFFFFFFFFFFFF,:FFFFFFFFF
@A00881:241:HJW2NDRXX:1:2127:20076:31782 1:N:0:CGAGAGAA+GATTGGAG
TAGCTTCCTATGGGAGGCAGCAGTGGGGAATATTGCACAATGGGGGAAACCCTGATGCAGCGACGCCGCGTGAGTGAAGAAGTATTTCGGTATGTAAAGCTCTATCAGCAGGGAAGAAGATGACGGTACCTGCATAAGAAGCCCCGGCTAACTACGTGCCAGCAGCCGCGGTAATACGTAGGGGGCAAGCGTTATCCGGATTTATTGGGTTTAAAGGGTGCGTAGGCGGCCTTTTAAGTCAGCGGTGAAA
+
FFFFFFFFFFFFFFFFFFFFF,FFFFFFFFFFFFFFFFFFFFFFFFFFFFFFFFFFFFFFFFFFFFFFFFFFFFFFFFFFF:FFF:FFFFFFFFFF:FFFFFFFFFFFFFFFFFFFFFFFFFFFFFFFFFFFFFFFFFFFFFFFFFFFFFFFFFFFFFFF:FF:FFFFFFFF,::FFFFFFFFFFF,FFFFFF,FFFFFF:FFFFFFFFFFFFFFFFFFFFFFF:FFFFFFFFF,FFFFFFFFFFF:::F
@A00881:241:HJW2NDRXX:1:2127:18014:31845 1:N:0:CGAGAGAA+GATTGGAG
TAGCTTCCTACGGGGTGCAGCAGTGGGGAATATTGCACAATGGGGGAAACCCTGATGCAGCGACGCCGCGTGAGTGAAGAAGTATTTCGGTATGTAAAGCTCTATCAGCAGGGAAGAAAAATGACGGTACCTGACTAAGAAGCACCGGCTAAATACGTGCCAGCAGCCGCGGTCATACGTATGGTGCACGCGTTATCCGGATTTACTGGGTGTACAGGGAGCGCAGGCGGCGCGGCAAGTCGGATGTGAA
+
FFFFFFFFFF:FFFFFFFFFFFF:FFFFFFF:FFFFFFF,FFFFFFFFFFFFFFFFFFFFFFFFFFFFFFFF:F,FFFF:FFFFFFFFFF:F:FFFFFFFFFF:FFFFFFFFFF:FF,F:,FFFFFFF:F::FF:,F,:,FFF:FFF:F::FFFFFFFFF:FF:FFF:F:F:F,,FF:F,F,FFFFFF,FFFFFFF:FFF:F:F,:FFF:FF:F,,F:F,:::F,:F:FF,F:::,FF::F:F:,,:FFF
@A00881:241:HJW2NDRXX:1:2127:15808:32002 1:N:0:CGAGAGAA+GATTGGAG
TAGCTTCCTATGGGACGCAGCAGTGGGGGATATTGCACAATGGGGGGAACCCTGATGCAGCAACGCCGCGGGGGTGAAGGAGTGATTCGTCACGTAAAGCCCTATCAGCCGGGAAGTAGGAAGACGGTACCTGACTAAGAAGCCCCGGCTAACTACGTGCCAGCCGCCGCGGTACTACGTAGGGAGCGAGCGTTATCCGGATTTACTGGGTGTAAAGGGCGCGTCGGCGGGCTGTCCAGTCAGATGTGAA
+
FFFFFFFFFF,FFFFFFFFFF,FF:FFFFFFFFFFFFF:,FFFFFFFFFFFF,FFFFF,FFFFFFFFFFF,FFF,F:,F:FF,,F:FFFFF,FFF:FFFFFFFFFFFFF,FFFF,F,F:FFF:F:FFFFFFF:,FFFF:,FFFFFFFFFF,F:FFFFF:FF:FF,FF,F:FFF::F,:FFFFFFFFFF,FF:FFFFFF:,,,F:,FFF:F::,F,F:F:F:,FF,::FF,F:,F:F,F:FF,F,FF,F,,
@A00881:241:HJW2NDRXX:1:2127:28176:32002 1:N:0:CGAGAGAA+GATTGGAG
TAGCTTCCTATGGGGTGCAGCAGTGGGGAATATTGCACAATGGGCGCAAGCCTGATGCAGCAACGCCGCGTGAGCGATGAAGGTCTTCGGATCGTAAAGCTCTGTCCTAGGGGAAGATAATGACGGTACCCTTGGAGGAAGCCCCGGCTAACTACGTGCCAGCAGCCGCGGTAATACGTAGGGGGCAAGCGTTATCCGGAATTATTGGGCGTAAAGAGTGCGTAGGTGGTTACCTAAGCAGGGGGTGAAA
+
FFFFFFFFFFFFFFFFFFFFFFFFFFFFFFFFFFFFFFFFFFFFFFFFFFFFFFFFFFFFFFFFFFFFFFFFFFFFFFFFFFFFFFFFFFFFFFFFFFFFFFFFFFFF:FFFFFFFFFF:FF:FFFFFFFFF:FF:FFF,FFFFFFFFFFFFFFFFFFFFFFFFFFFFFFFFFFFFFF,FFFFFFFF:FFF:,,FFFFFF:FFFFFFFFFFFFFFFFFFFFFFFFFFFFFFFFFF,:FFFFFFFFFF:FF
@A00881:241:HJW2NDRXX:1:2127:20952:32142 1:N:0:CGAGAGAA+GATTGGAG
TAGCTTCCTATGGGGTGCAGCAGTGGGGAATATTGGTCAATGGGGGGAACCCTGAACCAGCAACGCCGCGTGAAGGAAGAAGGCTTTCGGGTTGTAAACTTCTTTTACCAGGGACGATAGTGACGGTACCTGGAGAAAAAGCAACGGCTAACTACGTGCCAGCAGCCGCGGTAATACGTAGGTTGCAAGCGTTGTCCGGATTTACTGGGTGTAAAGGGCGTGTAGGCGGAACTGCTAGTCAGATGTGAAA
+
::FFFFFFFF:FFFFFFFFFFFFFFFFFFFFFFFFF:F:FFFFFFFFFFFFFFFFFFFFFFFFFFFFFFF:FFFFFFFF:FFFFFFFFFFFFFFFFFFFFFFFFFFFFFFFFF:FFFFFFFFFFFFFFFFF,FFFF,FFFF:F:FFFFFFFFFFF:FFFFFFFFFFFFFF,FF:FFFFFFFF:F:FFFFFFFFFFFFF,F:FFFFFFF,FFFFFFFF::FF,:F:,:FF,FFFFF,,,FFFFFFFFFFF,
@A00881:241:HJW2NDRXX:1:2127:10809:32330 1:N:0:CGAGAGAA+GATTGGAG
TAGCTTCCTATGGGGCGCAGCAGTGGGGAATATTGGGCAATGGGCGAAAGCCTGACCCAGCAACGCCGCGTGAGGGAAGAAGGCCTTCGGGTTGTAAACCTCTTTTACCAGGGACGAAGGACGTGACGGTACCTGGAGAAGAAGCAACGGCTAACTACGTGCCAGCAGCCGCGGTAATACGTAGGTTGCGAGCGTTGTCCGGATTTACTGGGTGTAAAGGGAGCGTAGACGGCAGGGCAAGTCTGAAGTG
+
:FFFFFFFF::FFF:FFF:FFFFFFFFFF:FFFFFFFFFFFF,FFFFFFFFFFFFFFFFFFF:FFFFFFFFFFFF:F:FFFFFFFFFFFFFFFFFF:FFFFFF:FFFFFFFFFFFFFFFFFFFFFFFFFFFFFFFFFFFFFF,FFFFFFFFF:F::FFFFFF:FFFFFFFFFFFF,FFFFF:FFFFFFFFF:FFFF:FFFFFFFFFF:FFFFFF:FFFFF,,:FFF:::FFFFF:FFF:,F:FFFF::FF
@A00881:241:HJW2NDRXX:1:2127:23791:32362 1:N:0:CGAGAGAA+GATTGGAG
TAGCTTCCTACGGGAGGCAGCAGTGAGGAATATTGGTCAATGGGCGCGAGCCTGAACCAGCCAAGTCGCGTGAAGGATGACGGCCCTACGGGTTGTAAACTTCTTTTGTCAGGGAGCAAGGGCGGTTACGCGTAACAGCTCTGAGAGTACCTGAAGAAAAAGCATCGGCTAACTCCGTGCCAGCAGCCGCGGTAATACGGAGGATGCGAGCGTTATCCGGATTTATGGGGTTTAAAGGGTGCGTAGGCGG
+
FFFFFFFFF:FFFF,FFFFFF:FFFFFFFFFFFFFFFFFF:FFFFFFFFFFFFFFFFFFFFFFFFFFFFF:FFF:FFFFFFFFFFFFFFFFF:F:FFFFFFFFFFFFFFFFFFFFFFFFFFFFFFFFFFFF,FF,FFFFFFFF:FF:FFFFFFFFF,FFF:FFFFFFFFF:FFFFFF:FFFFFF,FFF:FFFF,FFFFFFFFFFFFFFFFFFF,::FFFF:FFF,F,FFFF:F::F:FFFFF,::,FFFF
@A00881:241:HJW2NDRXX:1:2127:28067:32440 1:N:0:CGAGAGAA+GATTGGAG
TAGCTTCCTATGGGGTGCAGCAGTGGGGAATATTGCACAATGGGCGCAAGCCTGATGCAGCAACGCCGCGTGAGCGATGAAGGTCTTCGGATCGTAAAGCTCTGTCCTAGGGGAAGATAATGACGGTACCCTTGGAGGAAGCCCCGGCTAACTACGTGCCAGCAGCCGCGGTAATACGTAGGGGGCAAGCGTTATCCGGAATTATTGGGCGTAAAGAGTGCGTAGGTGGTTACCTAAGCAGGGGGTGAAA
+
FFFFFFFFFFFFFFFFFFFFFFFFFFFFFFFFFFFFFFFFFFFFFFFFFFFFFFFFFFFFFFFFFFFFFFFFFFFFFFFFFFFFFFFFFFFFFFFFFFFFFFFFFFFFFFFFFFFFFFFFFFFFFFF:FFFFFFFFFFF::FFFFFFFFFFFFFFFFFFFFFF:FFFFFFFF,F:FFFFFFFFFFFFFFFFFF:FFFFFFFFFFFFFFFFF:FFFFFFFFFFFFFFFFFFFFFFF,:FFF:FFF:FFFFF
@A00881:241:HJW2NDRXX:1:2127:19325:32581 1:N:0:CGAGAGAA+GATTGGAG
TAGCTTCCTATGGGGTGCAGCAGTGGGGGATCTTGCACAATGGGGGGAACCCTGTTGCAGCGACGCCGCGTGAGCGAAGGAGTACTTCGGTATGTAAAGCTCTGTCTGCAGGGAAGAACGTGACGGTACCTGAGGAAGAAGCCCCGGCTAACTACGTGCCAGCAGCCGCGGTCATACGTAGGGGGCAAGCGTTATCCGGATTTACTGGGTGTCAAGGGAGCGCAGACGGCAGGGCAAGTCTGGTGTGAAA
+
F,F:FFFFF,FFFFFF,:F,FFFFFFFFFFFFFFFFF,:FFFFFFFF,FFFFFF,FFFFFFF:FF:FFF:FFF,FF:,FF,FFF,:F,FF::FFFFF::FFFF:FF,FF,:F:,FFFFFFFF:::FF,F,FF::F:FFFF,F::FFFF:FFFFFFF:FF:F:FFFFF:F:F:,,F:FF,F,FFFF:F:FFFF,FFFF::FF:FF::::F,FF,FFF:FF:F:,,FFF:F,::FF:FFF,F,FF:F:F,:F
@A00881:241:HJW2NDRXX:1:2127:13720:33082 1:N:0:CGAGAGAA+GATTGGAG
TAGCTTCCTATGGGGGGCAGCAGTGGGGGATATTGGACAATGGGGGGAACCCTGATCCAGCGACGCCGCGTGAGTGAAGAAGTATTTCGGTATGTAAAGCTCTATCAGCAGGGAAGAAAGGAAGACGGTACCTGACTAAGAAGCCCCGGCTAACTACGTGCCAGCAGCCGCGGTAATACGTAGGGGGCAAGCGTTATCCGGATTTACTGGGTGTAAAGGGAGCGCAGACGGACATGCAAGTCTGGAGTGA
+
FFFFFFFFFFFFFFFFFFFFFFFFFFFFFFFFFFFFFFFFFFFFFFFFFFFFFFFFFFFFFFFFFFFFFFFFFFFFFFFFFFFFFFFFFFFFFFFFFFFFFFFFFFFFFFFFFFFFFFFFFFFFFFFFFFFFFFFFFFFFFFFFFFFFFFFFFFFFFFFFFFFFFFFFFFFFFF,:FFFFFFFFFFFFFFFFFFFFFFFF:FFFFFFFFF,F,FFFFFFF:F:::FF:FFFF:FFFFFF:FFF:FFFFFF
@A00881:241:HJW2NDRXX:1:2127:18069:33411 1:N:0:CGAGAGAA+GATTGGAG
TAGCTTCCTATGGGACGCAGCAGTGGGGAATATTGGGCAATGGGCGAAAGCCTGACCCAGCAACGCCGCGTGAGGGAAGAAGGGTTTCGGCTCGTAAACCTCTGTCCTATGGGACGAAGTGCGTGACGGTCCCATAGGAGGAAGCCACGGCTAACTACGTGCCAGCAGCCGCGGTAATACGTAGGTGGCGAGCGTTGTCCGGAATTACTGGGTGTAAAGGGAGTGCAGGCGGGACGGCAAGTCAGACGTG
+
FFFFFF:FF:FFFFFFFF:FF:FFFF:F:FF:FFFFFFFFFF:FFF:FFFFF,FFFFFFFFFFFFFFFFF,F,FFFF:FFFFFFFF:FFFFFF:FF,FFFFFFFFFFFFFFF:FFF:FFFFFFFFFFFFF,:FF,F:FFFFFFFFF,::::F,:F:FFFFFFFFFFFFFFFFFF,FFFF,F:FFFF:FF:F:FF,FFF,FF:FFFFFF::::::FFFFFF:F:F:FFFFF:::FFF::F,FF:F:,FFF:
@A00881:241:HJW2NDRXX:1:2127:29812:33646 1:N:0:CGAGAGAA+GATTGGAG
TAGCTTCCTACGGGACGCAGCAGTGGGGAATATTGCACAATGGGGGGAACCCTGATGCAGCGACGCCGCGTGGGTGAAGAAGTATTTCGGTATGTAAAGCCCTATCAGCAGGGAAGAAGATGACGGTACCTGCAGAAGAAGCCCCGGCTAACTACGTGCCAGCAGCCGCGGTAATACGTAGGGGGCGAGCGTTATCCGGATTTACTGGGTGTAAAGGGAGCGTAGACGGATAAGCAAGTCTGGAGTGAAA
+
FFFFFFFFFFFFFFFFFFFFFFF:FFFFFFFFFFFFFFFFFFFFFFFFFFFFFFFFFFFFFFFFFFFFFFFFFFFFFFFF:FF,FFFFFF:FFFFFFFFFFFFFFFFFFFFFFFFFFFFFF:FFFFFFFFFFFFFFFFFFFFFFFFFFFFFF:FFFFFFFFFFFFFFFFF:FFFFFFFF,FFFFFFFFFFF:F,FFFF,FFFF::FFFF:F,FFFFFFFFFFFF,FF:,,FFFFFFFFF:FFFFFFFFFF
@A00881:241:HJW2NDRXX:1:2127:17517:33802 1:N:0:CGAGAGAA+GATTGGAG
TAGCTTCCTATGGGGTGCAGCAGTGGGGAATATTGGGCAATGGGCGAAAGCCTGACCCAGCGACGCCGCGTGAAGGAAGAAGGTCTTCGGATTGTAAACTTTAGTAGGCAGGGACGAAGGAAGTGACGGTACCTGCAGAGTAAGCCACGGCTAACTACGTGCCAGCAGCCGCGGTAATACGTAGGTGGCGAGCGTTATCCGGAATTACTGGGTGGAAAGGGTGTGTAGGCGGGGCGATCAGTCTGATGTG
+
FFFFFFFFFFFFFFFFFFFFFFFFFFFFFFFFFFFFFFFFFFFFFFFFFFFFFFFFFFFFFFFFFFFFFFFFFFFFFFFFFFFFFFFFFFF:FFFFF:F,FFFFFFFFFFF:FFFFF:FFFFFFFFFFFFF:FFFFFFFFFFFFFFFFFFFFFFFFFFFFFFFFFFFFFFFFFFFF,F:F::FFFFFFFFFFFFF,,,FFFFF,FF,:FFFF,F:FFFFFF,FFFFFFFFFFFFF::F:,,FFF:,FFFF
@A00881:241:HJW2NDRXX:1:2127:26449:34021 1:N:0:CGAGAGAA+GATTGGAG
TAGCTTCCTACGGGGGGCAGCAGTGGGGAATATTGGGCAATGGGCGCAAGCCTGACCCAGCAACGCCGCGTGAAGGAAGAAGGCTTTCGGGTTGTAAACTTCTTTTATGAGGGACGAAGGACGTGACGGTACCTCATGAATAAGCCACGGCTAACTACGTGCCAGCAGCCGCGGTAATACGTAGGTGGCGAGCGTTGTCCGGATTTACTGGGTGTAAAGGGCGCGTAGGCGGGTAGGCAAGTCAGATGTG
+
FFFFFFFFFFFFFFFFFFFFFFFFFFFFF:FFF:FFFFF:FF:FFFFFFFFFFFFFFFFFFFFFFFFFFFFFFFFFF:FFFFFFFFFFFFFFFFFFFFFFFFFFFFFFFFFFFFFFFFFFFFFFFFFFFFFFFFFFFFFFFFFFFFFFFFFFFFFFFFFFFF:FFFFFFFFFFFFF:FFFFFFF:FFFFFFFF,FF:FFFFFFFFFF:FFFF:FFFFFFFFFFFFFFFFFFFFFFFFFF:F,FFFFFFFF
@A00881:241:HJW2NDRXX:1:2127:14733:34710 1:N:0:CGAGAGAA+GATTGGAG
TAGCTTCCTATGGGAGGCAGCAGTGGGGAATATTGCACAATGGGGGAAACCCTGATGCAGCGACGCCGCGTGAGTGAAGAAGTATTTCGGTATGTAAAGCTCTATCAGCAGGGAAGAAAGAAGACGGTACCTGACTAAGAAGCCCCGGCTAACTACGTGCCAGCAGCCGCGGTAATACGTAGGGGGCAAGCGTTATCCGGATTTACTGGGTGTAAAGGGAGCGTAGACGGCAGGGCACGTCTGAAGTGAA
+
:FFFFFFFFFFFFFFFFFFFFF::FFF::,FFFFFF:FFFFF::FFF::FFFFFFFFF:FFFFFFFFFF:FFF:FFFFFFFFF,FFFFFF,:FFF:F,:FFFFFFFFFFFFFFF:FF:FFF:FFFF,FFFFFF:::FFFFFFFF:FFFFF,FFFFF:FFFF:FF,FFFFF,:F,,F,FF,,FFFFFF,F::F,:,FFFFFF:FF,:FFFFFF,F:FFFFF:F:FFFFFFFFFF:FF:,::F::F:F,:FF
@A00881:241:HJW2NDRXX:1:2127:19859:34976 1:N:0:CGAGAGAA+GATTGGAG
TAGCTTCCTATGGGGCGCAGCAGTGGGGAATATTGGGCAATGGGCGAAAGCCTGACCCAGCAACGCCGCGTGAAGGAAGAAGGTCTTCGGATTGTAAACTTCTTTTATGAGGGACGAAGGATGTGACGGTACCTCATGAATAAGCCACGGCTAACTACGTGCCAGCAGCCGCGGTAATACGGAGGTGGCGAGCGTTGTCCGGATTTACTGGGTGTAAAGGGCGCGTAGGCGGGTAGGCACGTCAGATGTG
+
FFFFFFFFFFFF:FFFFF:FFFFFFFFF,FF:FFFFFFFFFFFFFFFFF:FF:FFFFFFFFFFFFFFFFFFF:,FFFFFFFFFFFFFFFFFFFFFFFFFFFFFFFFFFF,FFFFFF::FFF,FFFFFFFFFFF,FFFF,:F:FFFFF:FFF:FFFFFFFFFFFFFF,FF:FFF,F,:,FFF,FFFFFFF:FFFFFFFFFFFFFF::::FF:FFFF,F,FF:F::F:FFFF:FFF,F:FFFFFFF::,FFF
@A00881:241:HJW2NDRXX:1:2127:24523:35008 1:N:0:CGAGAGAA+GATTGGAG
TAGCTTCCTACGGGGTGCAGCAGTGGGGAATATTGGGCAATGGGCGCAAGCCTGACCCAGCAATGCCGCGTGAAGGAAGAAGGCCCTCGGGTTGTAAACTTCAGTAAGCAGGGACGAAGGAAGTGACGGTACCTGCAGAGTAAGCCACGGCTAACTACGTGCCAGCAGCCGCGGTAATACGTAGGTGGCGAGCGTTATCCGGAATTACTGGGTGTAAAGGGTGTGTAGGCGGGGCGATAAGTCTGATGTG
+
:FFFFFFF:FFFFFFFFFFFFFFFFFFF:FFF:FFFFFFFFFFFFFFFFFFFFFFFFFFFFFFFFFFFFFFFFFFFF:FFFFFFFFFFFFFFFFFFF,FFFFF:FFFFFFFFFFFFFFFFF,FFFFFFFF,FFFFF:FFFFFFFFFFFFFFF,FFFFFFFFFFFFFFFFFFFFFF:,FFFFFFFFFFFFFFFFF:,FFF:FFF,FFFFFFFFFF:FFFFF:FFF:F:FFF::FFFFF:F:FFF:FFFF:F
@A00881:241:HJW2NDRXX:1:2127:25319:35039 1:N:0:CGAGAGAA+GATTGGAG
TAGCTTCCTACGGGAGGCAGCAGTGGGGAATATTGGGCAATGGAGGCAACTCTGACCCAGCAACGCCGCGTGAGCGATGAAGGTCTTCGGATTGTAAAGCTCTTTAAGTGGGGACGAAGAAAGTGACTGTACCCACAGACTAAGCCTCGGCTAACTACGTGCCAGCAGCCGCGGTAATACGTAGGAGGCAAGCGTTATCCGGAATGACTGGGCGTAAAGGGTGCGTAGGTGGTTTGGCAAGTTGGTAGCG
+
FFFFFFFFFFFFFFFFFFFFFFFFFFFFFFFFFFFFFFFFFFFFFFFFFFFFFFFFFFFFFFFFFFFFFFFFFFFFFFFFFFFFFFFFFFFFFFF,FFFFFFFFFFFFF:FFFFFFFFFFFFFFFFFFFF:FFFFFFFF,FFFFFFFFFFFF,FFFFFFFFFF:FFFFFFFFFFFFFFFFF,FFFFFFFF:FFFFF:F:FF:FF:F::FFFFFFFFF:FFFFFFFFFFFFFFF:FF:FF:FFFF:FFFF:
@A00881:241:HJW2NDRXX:1:2127:16658:35102 1:N:0:CGAGAGAA+GATTGGAG
TAGCTTCCTATGGGGGGCAGCAGTGGGGGATATTGCACAATGGAGGGAACTCTGATGCAGCGATGCCGCGTGAGGGAAGAAGGTTTTCGGATTGTAAACCTCTGTGGAGGGGGACGATAATGACGGTACCCCTTTAGGAAGCCACGGCTAACTACGTGCCAGCAGCCGCGGTAATACGTAGGTGGCGAGCGTTGTCCGGAATTACTGGGTGTCAAGGGAGTGCAGGCGGGACGGCAAGTCAGACGTGAAC
+
F:F:FFFFFFFFFFFFFFFFFFFFFFFFFF:FFFFF,F:FFFFFFFFF,FFF:FFFFFFFFF:FFFFFFF:FFFF:FFFFFFFFFFFF:FF:FFFFFFFF:FFFFFFF:FF:FFFFFF:FFFFFFFF:FFF:,F::FFFFFFFFFFFFFFFFFFFFFFFFFFFFFFFFFFFFFFFF,FFFFF:F:FFFFFFFFFFFFF:FFFFFFF:FFF:F:F,FF::,FF:F:F:FF:F,FFF:,F:FFFF,FF:FF,
@A00881:241:HJW2NDRXX:1:2127:25988:35164 1:N:0:CGAGAGAA+GATTGGAG
TAGCTTCCTATGGGGTGCAGCAGTGGGGAATATTGGGCAATGGGCGCAAGCCTGACCCAGCAACGCCGCGTGAGGGAAGAAGGCTTTCGGGTTGTAAACCTCTTTTACCAGGGACGAAGGACGTGACGGTACCTGGAGAAAAAGCAACGGCTAACTACGTGCCAGCAGCCGCGGTAATACGTAGGTTGCAAGCGTTGTCCGGATTTACTGGGTGTAAAGGGCGTGTAGGCGGAACTGCAAGTCAGATGTG
+
:FFF:FFFF:FFFFFFFFFFFFFFFFFFFFFFFFFFFF:,FFFFF:FFFFFFF,FFFFFFFFFFFFFFFFFFFFFFFFFFFFFFF,FFFFFFFFFFF:FFFFFFFF:FF:FFFFF:FFFF:FFFFFFFFFFFFFF:F:FFFFFFFF,FFFFFF,FFFFFFFFFFFFFFFFFFFFFF,FF:F:F:FFFFFFFFF:FF:FFFFFFFFF:FFFF:::,FFFF:FFFFFFFFFFFFFFFF:F:FFFFFFF,F,F
@A00881:241:HJW2NDRXX:1:2127:24460:35180 1:N:0:CGAGAGAA+GATTGGAG
TAGCTTCCTATGGGGTGCAGCAGTGGGGAATATTGCACAATGGGGGAAACCCTGATGCAGCGACGCCGCGTGAGTGAAGAAGTATTTCGGTATGTAAAGCTCTATCAGCAGGGAAGAAAATGACGGTACCTGACTAAGAAGCCCCGGCTAACTACGTGCCAGCAGCCGCGGTAATACGTAGGGGGCAAGCGTTATCCGGATTTACTGGGTGTCAAGGGAGCGTAGGCGGCGGTGCAAGTCAGAAGTGTAA
+
FFFFFFFFF,FFFFFFFFFF:F:FFFFFFFFFFFFFFFFFFFFFFFFFFFFFFF:FFFFFFFFFFFFFFF,FFFFFFFFF:FFFFFFFFFFF:FFFF:FFFFFFFFF:FFFFFFFFFFFFFFFFFFFFFFFFFFFFF:FF:FFFFFFFF:FFFFFFFFFFFFFFFFFF:FFF,,FFFFFF:FFFFFFFFFFFFFFFFF:,:FFFFFFFFFFF,FFF:F,FFFFFFFFFF:F:FFFFF::FFF:,FFF,FF
@A00881:241:HJW2NDRXX:1:2127:16459:35289 1:N:0:CGAGAGAA+GATTGGAG
TAGCTTCCTACGGGGTGCAGCAGTGGGGAATATTGGGCAATGGGCGAAAGCCTGACCCAGCAACGCCGCGTGAGGGAAGAAGGCTTTCGGGTTGTAAACTTCTTTTATGAGGGACGAAGGAAGTGACGGTACCTCATGAATAAGCCACGGCTAACTACGTGCCAGCAGCCGCGGTAATACGTAGGTGGCAAGCGTTATCCGGATTTATTGGGTGTCAAGGGCGTGTAGGCGGTGTTGCACGTCAGATGTG
+
FFFFFFFFFFFFFFFFFFFFFFFFFFFFF:FFFFFFFFF:FFFFFFFFFFFFFFFFFFFFFFFF:FFFFFFFFFFFFFFFFFFFFFFFFFFFFFFFFFF,FFFFFF:FFFFFFFFFF:FFF,FFFFFFFFFF::FF:FFFFFFFFFFFFFF:FFFFFFFF:F:FFFFFFFF:FFF,,FFFFF,FFFFFFF:FFFF,FFFFFFF:F::FFF:FFFF,:,FF:FFFF:,FFFFFF,FFFFF,FFFFFFFFFF
@A00881:241:HJW2NDRXX:1:2127:16559:36401 1:N:0:CGAGAGAA+GATTGGAG
TAGCTTCCTACGGGACGCAGCAGTGAGGAATATTGGTCAATGGGCGCAGGCCTGAACCAGCCAAGTAGCGTGAAGGATGACTGCCCTATGGGTTGTAAACTTCTTTTATATGGGAATAAAGTTTTCCACGTGTGGAATTTTGTATGTACCATATGAATAAGGATCGGCTAACTCCGTGCCAGCAGCCGCGGTAATACGGAGGATCCGAGCGTTATCCGGATTTATTGGGTTTAAAGGGAGCGTAGGTGGA
+
FFFFFFFFFFFFFFFFFFFFFFFFFFFFFFFFFFFFFFFFFFFFFFFFFFFFFFFFFFFFFFFFFFFFFFFFFFFFFFFFFFFFFFFFFFFFFFFFFFFFFFFFFFFFFF:FFFFFF,F,FFFFFFFFFF,FFFFF:FFFFFFFFFFFFFFFFFFF:FFFFFFFF:FFFFFFFFFFFFFFFFFFFFFFFFFF:FFFFFFF:FF:FFFFFFFFFFFFF::FFFFFFFFFFFFFFFFFF:FFFFFFFFFF:F
@A00881:241:HJW2NDRXX:1:2127:22733:36479 1:N:0:CGAGAGAA+GATTGGAG
TAGCTTCCTATGGGATGCAGCAGTGGGGAATATTGGGCAATGGGCGCAAGCCTGACCCAGCAACGCCGCGTGAGCGATGAAGGTCTTCGGATTGTAAAGCTCTTTAAGTGGGGACGAAGAAAGTGACTGTACCCACAGAATAAGCTCCGGCTAACTACGTGCCAGCAGCCGCGGTAATACGTAGGGAGCAAGCGTTATCCGGAATGACTGGGCGTAAAGGGTGCGTAGGTGGTTTGGCAAGTTGGTAGCG
+
FFFFFFFFFFFFFFFFFFFFFFFFFFFFFFFF:FFFFFFFFFFFFFFFFFFFFFFFFFFFFFFFFFFFFFFFFFFFFF:FFFFFFFFFFFFFFFFFFFFFFFFFFF:FFFFFFFFFFFFF,FFFFFFFFFFFFF:F,FFFFFFFFFFFFFFFFFFFFFFFFFFFFFFFFFFFFFFFFFFFFFFFFFF:FF:FF:FFFFFFFFFFFFFFF:FFFFFFFFFFFFFFFFF:FFF,FFFFFFFFFFFF,F,FFF
@A00881:241:HJW2NDRXX:1:2127:14950:36558 1:N:0:CGAGAGAA+GATTGGAG
TAGCTTCCTACGGGAGGCAGCAGTCGGGAATATTGCGCAATGGAGGAAACTCTGACGCAGTGACGCCGCGTGCAGGAAGAAGGTTTTCGGATTGTAAACTGCTTTAGACAGGGAAGAAAAAGGACAGTACCTGTAGAATAAGCTCCGGCTAACTACGTGCCAGCAGCCGCGGTAATACGTAGGGAGCGAGCGTTATCCGGATTTATTGGGTGTAAAGGGTGCGTAGACGGGAAGTCAAGTTGGTTGTGAA
+
F:FFFFFFFFFFFFFFFFFFFFFFFFFF::F:FFFFFFF,FFFFFFF:FFFFFFFFFFFFFFFFFFFFFFFFFFFFF:FFFFFFFFFFFFFFFFF:FFFFFFF,FFFFF:FFFF,FFFFFFFFFFFFFFFFFFFFFFFFFFF:FFFFFFFF:FFFFFFFFFFFFFFFFFFFFFF,FFFFFFFFFFFF,FFFFF:,FFFF:F:FFFFFFFFFFFFFFFFFFFFFFF:FFFFFF:FFFFFFFFFFFFFFFFF
@A00881:241:HJW2NDRXX:1:2127:31421:36558 1:N:0:CGAGAGAA+GATTGGAG
TAGCTTCCTATGGGGTGCAGCAGTGAGGAATATTGGTCAATGGGCGGGAGCCTGAACCAGCCACGCCGCGTGGAGGAAGAAGGTACAGAGTATCGTAAACTCCTTTTGTCAGGGGCTAAAAGGCGGGATGCGTCCCGTCCCGAAGGTACCTGAAGAAAAAGCATCGGCTAACTCCGTGCCAGCAGCCGCGGTAATACGGAGGATGCGAGCGTTATCCGGGTGTATTGGGTTTAAAGGGTGCGTAGGCCGC
+
,FF:FFF,F,FFFF::FFFFF,:F:F::FFFFF,FFFF,F:FFFFFFFF:FFFFF:FFFFF:FFF:F:FFFFF:,FFF:F:FFFFF:FFFF::FFFFF,FFFF::FFFF:FFFF:,:FFFFFFF:F,FF:F:FF:FFFFFFFFF:FF,F:FFFFF,F,FFFF:FF:F::F:FF:FFFFFFFFFFFF:FFF:,F,FF:FFFFFFF:F:,F,FFFF,FF::,F,:F,F:F:F,:,FF,:F:,,:FF:F,F:F
@A00881:241:HJW2NDRXX:1:2127:23339:36933 1:N:0:CGAGAGAA+GATTGGAG
TAGCTTCCTATGGGGTGCAGCAGTGGGGAATATTGCACAATGGGGGGAACCCTGATGCAGCAACGCCGCGTGGGTGAAGGAGTGATTCGTCACGTAAAGCCCTATCAGCAGGGAAGAAGGAAGACGGTACCTGACTAAGAAGCCCCGGCTAACTACGTGCCAGCAGCCGCGGTAATACGTAGGGGGCGAGCGTTATCCGGAATTACTGGGTGTAAAGGGAGCGCAGACGGCGGGGCAAGTCTGGAGTGAA
+
,FFFFFFFFF,FFFFFFFFFFFFFFF:FFFFFFFFFFFFFF:FFFFFFFFFFFFFFFFFFFF:FFFFFFFFFFFFFFFFFFFFFFFFFFFFFF:FFFFFF:FFFFFFFFFFFFFFFF:FFFF:FFFFFFFFF::F,FFF,FFFFFFFFF:FFFF:F:FFFFFFFFFF:FF:FF,FFFFFFFFFFFFFFFFF:FF:FF:FFFFFFFFFFFFFFFF:::FFFFFFFFF:FF:F:FFFFFF,FF::F,FFFF:
@A00881:241:HJW2NDRXX:1:2128:31684:1125 1:N:0:CGAGAGAA+GATTGGAG
TAGCTTCCTATGGGGTGCAGCAGTGGGGAATATTGGGCAATGGGCGCAAGCCTGACCCAGCAACGCCGCGTGAAGGAAGAAGGCTTTCGGGTTGTAAACTTCTTTTATGAGGGACGAAGGACGTGACGGTACCTCATGAATAAGCCACGGCTAACTACGTGCCAGCAGCCGCGGTAATACGTAGGTGGCGAGCGTTGTCCGGATTTACTGGGTGTACAGGGCGCGTAGGCGGGTAGGCAAGTCAGAAGTG
+
F:FFFFFFFFFFFFFFFFFFFFFFFFFFFFFF,FFFFFFFFFFFFFFFFFFFFFFFFFFF:FFFFFFFFF,FFFFFFFFF:FFFFFFFFFFFFFFFFFFFFFFFFFFFFFFFFFFFFFFFFFFFFFFFFFFFFFF:FFF,FFFF,FFFFFFF,F:F::FFFFFF:F::FFFFFFFFFFFF,FF:FF:FFFFFFF,FFFFFFFFF,FFFF:F,FFFF,,F,:FFF:F::FF:FF:FF:FFFFFFF,F:F,F
@A00881:241:HJW2NDRXX:1:2128:24740:1157 1:N:0:CGAGAGAA+GATTGGAG
TAGCTTCCTATGGGATGCAGCAGTGGGGAATATTGCACAATGGAGGGAACTCTGATGCAGCGATGACGCGTGAGGGAAGAAGGTTTTCGGATTGTAAACCTCATTATTCAGGGACGATCATGACGGTACCTGAGCACGAAGATCAGGCTAACGACGTGCAAGAAGCCGCGGTAATACGTAGGGAGCGAGCGTGATCAGGAAATACTCGGTGTAGTCGGCTCTCAGAGGGAGATGAAACTCTGTCGTGACA
+
F::::,FFFF,F::FFF:F:FF:FF,FFFFFFFFF:FFF,FFF,,F,F,:FFFFF,,FFF,FFF:,,FFFFFF:F:FFFFFFF,,,,,F:F,F::FFFFFF:,,F,:FFF,FFFFFF,,F:::,,:FFF,F:,,,,,F::,,FF,,F,FFF:,FF::,FFF,,F,,FFF,:,,,,F:,:F:::F:,FF,F,F,FF,F,F,:F:,F:,F:,F:,,,,:,,,F,:F,F:FF,FFFF,FF,,:,F,FFF:FF:
@A00881:241:HJW2NDRXX:1:2128:25626:1188 1:N:0:CGAGAGAA+GATTGGAG
TAGCTTCCTATGGGGGGCAGCAGTGGGGGATATTGCACAATGGGGGGAACCCTGATGCAGCGACGCCGCGTGAGGGAAGAAGGTTTTCGGATTGTAAACCTCTGTCCTCAGGGACGATGATGACGGTACCTGAGGAGGAAGCCACGGCTAACTACGTGCCAGCAGCCGCGGTACTACGGAGGTGGCAAGCGTTGTCCGGAATTACTGGGTGTCAAGGGCGCGTAGGCGGAACGGCAAGTTGGCTGTTTAA
+
:,FF,FFF:F:FFFFF,F:FFFFFFFFFFFFFFFFF:FF:FFFFF,FFFFF:FFFFFF:FFFFFFFFFF:FFFFFFFFFFFFFFFFFFF:FFFF:FFFFFFFFFFFFFFFFFF,:FFFFFFFF:FFFFF::FFFF,FFF:FFFFFFFFFFFFFFFFFFFFF:F,FFFFFFFFF,F,::,FFFFFFFF,FFFFF:F:FFFFF,::,,FFF:FFFFFF,:,::::,:FF::F,FF::,FFFFFF:,FFF:F,
@A00881:241:HJW2NDRXX:1:2128:31991:1313 1:N:0:CGAGAGAA+GATTGGAG
TAGCTTCCTATGGGGGGCACCAGTGGGGAATATTGGGCAATGGGCGGAAGCCTGACCCAGCGATGCCGCGTGAGGGAAGAAGGTTTTCGGATTGTAAACCTCTGTCTTTAGGGACGATAATGACGGTACCTAAGGAGGAAGCTCCGGCTAACTACGTGCCAGCAGCCGCGGTAATACGTAGGGAGCGAGCGTTGTCCGGAATTACTGGGTGTAAAGGGAGTGCAGGCGGGACTGCAAGTCAGATGTGAAA
+
FFFFFFFF:FFFFFFFFFFFFFFFFFFFFFFFFFFFFFFFFFFFFFFFFFFFFFFFFFFFFFFFFFFFFFFFFFFFFFFFFFFFFFFFFFFFFFFFF:FFFFFFFFFFFFFFFFFFFFFFFF:FFFFFFFFFFFFFFFF,FFFFF:FFFF:FFFFFFFFFFFFFF:FFFFFFFFFFFFFFFFFFFFFFFFFF:FFFFFFF,FFFF,FFF:FFFF:FFFFFFFFFFFFFFFFFFFFFFFFFFFF:FFFFFF
@A00881:241:HJW2NDRXX:1:2128:16685:2268 1:N:0:CGAGAGAA+GATTGGAG
TAGCTTCCTATGGGATGCAGCAGTGGGGAATATTGGGCAATGGGCGCAAGCCTGACCCAGCAACGCCGCGTGAGGGAAGAAGGCTTTCGGGTTGTAAACTTCTTTTATGAGGGACGAAGGACGTGACGGTACCTCATGAATAAGCCACGGCTAACTACGTGCCAGCAGCCGCGGTAATACGTAGGTGGCGAGCGTTGTCCGGATTTACTGGGTGTAAAGGGCGCGTAGGCGGGTAGGCAAGTCAGATGTG
+
:FFF:FFFF:F,FFFFFFFFFFFF:FFFFFFFFFFFFF:FFFF:FFFFFFFFFFFFFFF,FFFFFFFFFFFFFFF:FFFFFFFFFFFFFFFFFFFFFFFFFFFFFFFFFFFFFFFFFFFFFFFFFFFFFFFFFFFFFFFFFFF:F:FFFFF::FF,FFFF:FF:FFF:F:FFFFFFFFFFFFFF,FFFFFFFFFFFFFFFFFFFFF:FFFFF,FFFFFFF:FFFFFFF,FFFFF,:F:F,FFFFF:F:F,
@A00881:241:HJW2NDRXX:1:2128:22941:2268 1:N:0:CGAGAGAA+GATTGGAG
TAGCTTCCTATGGGACGCAGCAGTGGGGAATATTGGGCAATGGGCGCAAGCCTGACCCAGCAACGCCGCGTGAAGGAAGAAGGCTTTCGGGTTGTAAACTTCTTTTATGAGGGACGAAGGACGTGACGGTACCTCATGAATAAGCCACGGCTAACTACGTGCCAGCAGCCGCGGTAATACGTAGGTGGCGAGCGTTGTCCGGATTTACTGGGTGTAAAGGGCGCGTAGGCGGGTAGGCAAGTCAGATGTG
+
FFFFFFFFFFFFFFFFFFFFFFFFFFFFFFFFFFFFFF:FFFFFFFFFFFFFFFFFFFFFFFFFFFFFFFFFFFFFFFFFFFFFFFFFFFFFFFFFF:FFFFFFFFFFFFFFFFFFFFFFFFFFFFFFFF:FFFFFFFFFF:FFFFFFFFFFFFFFFFFFFFFFFFFFFFFFFFFFFFFFFFFFFFFFFFFFFFFFFFFFFFFFFFFFFFFFFFFFFFFFFFFFFF:,F::FFF:FFFFFFFFFFFFFF:
@A00881:241:HJW2NDRXX:1:2128:24424:2519 1:N:0:CGAGAGAA+GATTGGAG
TAGCTTCCTATGGGGGGCAGCAGTGGGGAATATTGGGCAATGGGCGCAAGCCTGACCCAGCAACGCCGCGTGAGGGAAGAAGGCTTTCGGGTTGTAAACCTCTTTTACCAGGGACGAAGGACGTGACGGTACCTGGAGAAAAAGCAACGGCTAACTACGTGCCAGCAGCCGCGGTAATACGTAGGTTGCAAGCGTTGTCCGGATTTCCTGGGTGTAAAGGGCGTGTAGGCGGAACTGCAAGTCCGATGTG
+
FFFFFFFFFFFFFFFFFFFFFFFFFFFFFFFFFFFFFFFFFFFFFFFF,FFFFFFFFFFFFFFFFFFFFF:FFFFFF:FFFFFFFFFFFFFFFFFFFFFFFFFFFFFFFFFFFFFFFFFF::FFFFFFFFFFFFFFF,F:FFFFFFFFFFF:FFFF:FFFFFFFFF,FFF:FFFF:,FFFFF:FFFFFFFFFFF:FFFFFFFFFFF,:FFFFFFFFFFFFFFFF:F:FF:FFF:FFFFFFFFF,:FFFFF
@A00881:241:HJW2NDRXX:1:2128:30572:2519 1:N:0:CGAGAGAA+GATTGGAG
TAGCTTCCTACGGGGGGCAGCAGTGGGGAATATTGGGCAATGGGCGGAAGCCTGACCCAGCAACGCCGCGTGAGGGAAGAAGGGTTTCGGCTCGTAAACCTCTGTCCTATGGGACGAAGTGCGTGACGGTACCATAGGAGGAAGCCCCGGCTAACTACGTGCCAGCAGCCGCGGTACTACGTAGGGGGCGAGCGTTGTCCGGAATGATTGGGCGGAAAGGGCGCGTAGGCGGCCTGTTAAGTCAGGGGTG
+
:FFF:FFFFFF:FF:FFFFFFFFFFFFFFFFFFFFFFF,FFFFFFF:FFFFFFFFFFFFFFFFFFF::FFFF:FF:F:FFFFFFFFFFFFFFFFFFFFFF,FFFFFFFFFFFF:FFF,FFFFFFFFFFFFFFFFF:FFFFFFFFFFFF:FFFFFFFFFFFFFFFFFFFFFFFFFFF:,FFFF,FFFFFFFFFFF,FFFFF:FFFFFFF,F:F:,,F,FFFFFFF,FFFFFF:F::FFF,FFFFFFFF::F
@A00881:241:HJW2NDRXX:1:2128:14588:2581 1:N:0:CGAGAGAA+GATTGGAG
TAGCTTCCTATGGGATGCAGCAGTGGGGAATATTGGGCAATGGGCGCAAGCCTGACCCAGCAACGCCGCGTGAAGGAAGAAGGCTTTCGGGTTGTAAACTTCTTTTATGAGGGACGAAGGACGTGACGGTACCTCATGAATAAGCCACGGCTAACTACGTGCCAGCAGCCGCGGTAATACGTAGGTGGCGAGCGTTGTCCGGATTTACTGGGTGTAAAGGGCGCGTAGGCGGGTAGGCAAGTCAGATGTG
+
FFFFFFFFF,:FFF,FFFFFFFFFFFFFF,FFFFFFFF,FFFFFFFFF:FFFFFFFFFFFFF:FFFFFFFFFFFFFFFFFFFFFFFFFFFFFFFFF,FFFFFFFFFFFFFFFFFFFFFFFFFFFFFFFFF:FFF:FFFF,F,FFFF:FFFFF:FFF,FFFFFF,FFFF:FFFFFF:,F:FFFFFFFFFFFFFFFFFFFFFFFFF:FFF:FFFFF:F:FFFFFFFFF,:F,FFFF,FFFF,FF:,FFFFFF
@A00881:241:HJW2NDRXX:1:2128:26431:2832 1:N:0:CGAGAGAA+GATTGGAG
TAGCTTCCTATGGGGTGCAGCAGTGGGGAATATTGCACAATGGGGGAAACCCTGATGCAGCGACGCCGCGTGAGTGAAGAAGTATCTCGGTATGTAAAGCTCTATCAGCAGGGAAGAAAGAAGACGGTACCTGACTAAGAAGCCCCGGCTAACTACGTGCCAGCAGCCGCGGTCATACGTAGGGGGCAAGCGTTATCCGGATTTACTGGGTGTAAAGGGAGCGTAGACGGCAGGGCAAGTCTGAAGTGAA
+
FFFFFFFFFFFFFFFFFFFFFFFFFFFFF,FFFFFFFFFFFFFFFFFF,FFFFF:FFFFFFFFFFFFFFFFFFFFFFFFFFFF,FFFFFFF:FFFFFFFFFFFFFFFFFFFFFF,F,FF:::FFFFFFFFFFF:FFFFFFFFFFFFFFFF,:FFFFFFFFFFFFFFFFFFF:F,:FFFFFFFFFFFFF:FFFFF,FFFFFFFFFFF:FFFFFF,,FFFFFFFF:,FFFFF:FF::FFFF:FF,:,FF:FF
@A00881:241:HJW2NDRXX:1:2128:21061:2926 1:N:0:CGAGAGAA+GATTGGAG
TAGCTTCCTATGGGGGGCAGCAGTGGGGAATATTGGTCAATGGGGGGAACCCTGAACCAGCAACGCCGCGTGAAGGAAGAAGGCTTTCGGGTTGTAAACTTCTTTTACCGGGGACGATAGTGACGGTACCTGGTGAATAAGCTCCGGCTAACTACGTGCCAGCAGCCGCGGTAATACGTAGGGAGCGAGCGTTATCCGGATTTACTGGGTGTAAAGGGCGCGTAGGCGGGCCGACCAGTCAGATGTGAAT
+
,FFFFFFFFFF:FFFFFFFFFFF,FFF:F:F:FFF:FFFFFF:FFFFFFFFFFFFFFFFFFFFFFFFFFFFFFFFFFFFFFFFFFF:F:FFFFFFFFFFF,FFFFFFFFFFFFF,FFF::FFFFFFFF:FF::F,FFFFFFFFFF::FF,F:F,FFFF,FFFFFFFFFFFFFF,FFFFF,:FFFFFFFFF:FFFFFFFFFFFFF,FFFFFFF,:,FFF,FFFFFF,FFFFFFFFF,FFFF,FF:F:FFF,
@A00881:241:HJW2NDRXX:1:2128:25816:3051 1:N:0:CGAGAGAA+GATTGGAG
TAGCTTCCTATGGGGGGCAGCAGTGGGGGATATTGCACAATGGGGGAAACCCTGATGCAGCGATGCCGCGTGAGGGAAGAAGGTTTTCGGATTGTAAACCTCTGTGGAGGGGGACGATAATGACGGTACCCCTTTAGGAAGCCACGGCTAACTACGTGCCAGCAGCCGCGGTAATACGTAGGTGGCGAGCGTTGTCCGGAATTACTGGGTGTAAAGGGAGTGCAGGCGGGAAAGCAAGTCAGAAGTGAAA
+
:FFFFFFFFFF:FF:FFFFFFFFFFFFFFFFFFFF,FFFFFFFFFF:FF:F:FFF:FFF:FFFFFF:F,FFFFFFFFFFF:F:FFFFFFFF:FFFFF:FFF:FFFFFFFFF:FFFFFFFF:FFF:FFFFFFFF:FF:FF:FFFFFFFFFFFFFF:FFFFFFFF:FFFFFFFFFFFFFFFFFFFFFFFFFFFF,FFF:FFF:FFFFFFFFFFFFF,F,FFF:FF:FFFFFFF:FFFFF,FFFFF:FFFFF,
@A00881:241:HJW2NDRXX:1:2128:22010:3129 1:N:0:CGAGAGAA+GATTGGAG
TAGCTTCCTACGGGGTGCACCAGTGGGGAATATTGCACAATGGGCGAAAGCCTGATGCAGCGATGCCGCGTGAGGGAAGAAGGTTTTCGGATTGTAAACCTCTGTCTTCGGGGACGATAATGACGGTACCCGAGGAGGAAGCTCCGGCTAACTACGTGCCAGCAGCCGCGGTAATACGTAGGGAGCAAGCGTTATCCGGAATTACTGGGTGTAAAGGGAGTGTAGGCGGGACTGCAAGTCAGATGTGAAA
+
FFFFFFFFFFFFFFFFFFFFFFFFFFFFF:FFFFFFF:FFFFFFFFFFFFFFFFFFFFFFFFFFFFFFFFFFFFFFFFFF,FFFFFFFFFFFFFFF::FFFFFFFFFFFFFFFFFFFFFFFFFFFFFFFFFFFFFFFFFFFFFFFFFFFFFFFFFFFFF:FFFFFFFFFFFFFFFFFFFFFFFF:FFFFF:FFFFF:FFFFFFFFFFFF:FFFF,,FFF:FFFFFFFFF,:FFFFFFFFFFFF:FFF:,F
@A00881:241:HJW2NDRXX:1:2128:32759:3897 1:N:0:CGAGAGAA+GATTGGAG
TAGCTTCCTACGGGGTGCAGCAGTGGGGAATATTGGGCAATGGGCGAAAGCCTGACCCAGCAACGCCGCGTGAAGGAAGAAGGTCTTCGGATTGTAAACTTCTTTTATGAGGGACGAAGGATGTGACGGTACCTCATGAATAAGCCACGGCTAACTACGTGCCAGCAGCCGCGGTAATACGTAGGTGGCAAGCGTTATCCGGAATGACTGGGCGTAAAGGGTGCGTCGGTGGTTTGGCAAGTTGGTAGAG
+
F,FF,FFFFFFFFFF:FFFFFFFF:FFFFFFFF:FFFF:,FFFFF:FFFFFFFFFFFFFFF:FFFF:F:FFFFFFFFFFFFFF::FFFFFFFFFFFF::FFFFF:FFF::FF,,FFFFFFFFFFFF,FFFFFFFFFFFFFFFFFF:FFFFFFFF,FFFFF,:FFFFF:FFFFFFF,FF:FFFFFFFFFFF:FF:F:FFFFFFFFFFFFFFFFF,F::FFFFFFFFF,FF:FFFFF::F::FFFFFFF:,:
@A00881:241:HJW2NDRXX:1:2128:12093:4429 1:N:0:CGAGAGAA+GATTGGAG
TAGCTTCCTATGGGAGGCAGCAGTGGGGAATATTGCACAATGGGGGAAACCCTGATGCAGCGACGCCGCGTGAGTGAAGAAGTATTTCGGTATGTAAAGCTCTATCAGCAGGGAAGAGGAAAGACGGTACCTGAGTAAGAAGCCCCGGCTAACTACGTGCCAGCAGCCGCGGTAATACGTAGGGGGCAAGCGTTATCCGGATTTACTGGGTGTAAAGGGAGCGTAGACGGCAAGGCAAGTCTGGAGTGAA
+
FFFFFFF:F:FFFFFFFFFFFFFFFFFFFFFFFFFF:FFFFFFFFFFFFFFFFFFFFFFFFFFFFFFFFFFFFFFF,FFFFFFFFFFFFFFFFFFFFFFFFFFFFFFFFFFFFFFFFFFFFF:FFFF:FFFFF,FF:FF,FFF,FFFF::FF:FFFF:FFFFFFF:FFFFFFFFFFFFFFFFFFFF:FFFFF:,FFFFF::FF:F:FFFFFFFF:FFF:FF:FFFF,FF:FFFFF:FFF:FFFFF,F,FF
@A00881:241:HJW2NDRXX:1:2128:11641:4586 1:N:0:CGAGAGAA+GATTGGAG
TAGCTTCCTATGGGGGGCAGCAGTGGGGAATATTGCACAATGGGGGGAACCCTGATGCAGCGACGCCGCGTGGGTGAAGAAGTATTTCGGTATGTAAAGCCCTATCAGCAGGGAAGAAGATGACGGTACCTGAGTAAGAAGCCCCGGCTAACTACGTGCCAGCAGCCGCGGTAATACGTAGGGGGCGAGCGTTATCCGGATTTACTGGGTGTAAAGGGAGCGCAGACGGCATGGCAAGTCTGGAGTGAAA
+
FFFFFFFFFFFFFFFFFFFFFFFFFFFFF,FFFFFFFFFFFFFFFFFFFFFFFFFFFFFFFFFFFFFFFFFFFFFF:FFFFFFFFFFFFF:FFFFFFFFFFFFFFFFFFFFFFF:FFFFFFFFFFFFFFF:FFFFFFFFFFFFFFFFFFFFFFFFFFFFFFFFFFFFFFFFFFFFFFFFFFFFFFFFFFFF:FFFFFFFF:FFFFFFFFFFFFFFF:FFFFFFFFFFFFFFFFFFFFFFFFFFFFFFFFF
@A00881:241:HJW2NDRXX:1:2128:29116:4601 1:N:0:CGAGAGAA+GATTGGAG
TAGCTTCCTACGGGGCGCACCAGTGGGGAATATTGGGCAATGGGCGCAAGCCTGACCCAGCAACGCCGCGTGAGGGAAGAAGGCTTTCGGGTTGTAAACCTCTTTTACCAGGGACGAAGGACGTGACGGTACCTGGAGAAAAAGCAACGGCTAACTACGTGCCAGCAGCCGCGGGAATACGTAGGTTGCAAGCGTTGTCCGGATTTACTGGGTGTAAAGGGCGTGTCGGCGGAACTGCACGTCAGATGTG
+
FFFFFFFFFFFFFFFFFFFFFFFFFFFFFFFF:FFFFFFF:FFFFFFFFFFFFF:FFFFFFFFFF:FFFFFFFFFFFFFFFFFFF:FFFFFFFFFFFFFFFFFFFFFFFFFFFFFFFFFF,F:FFFFFFFFFFFF:FFF,FF,FFFFFFFFFFFFFFFFFFFFF:F:FF::FFF,FFFFFFFFFFFFFFFFFFFFFFFFFFFF::F:FF:FFFFFF::FFFF:FFF,:FFFFFFFFFFF,FFF:FFFF,F
@A00881:241:HJW2NDRXX:1:2128:29803:4946 1:N:0:CGAGAGAA+GATTGGAG
TAGCTTCCTACGGGGGGCACCAGTGGGGGATATTGCACAATGGGGGGAACCCTGATGCAGCGACGCCGCGTGAGTGAAGAAGTCATTCGTGATGTAAAGCTCTGTCAGCAGGGAAGAGAGAGGACAGTACCTGAGGAAGAAGCCCCGGCTAACTACGTGCCAGCAGCCGCGGTACTACGTAGGGGGCAAGCGTTATCCGGATTTACTGGGTGTAAAGGGAGCGTAGACGGTGAAGCAAGTCTGAAGTGAA
+
FFFFFFFFFFFFFFFF::FFFFFFFFFF:FFFFFFFFFFFFFFFFFF:FF:FFFFF,FFFFFFF:FF:FFFFFFFFFF:FFFFFFFF,FFF,:FFFFFFFFFFFFFFF,:F:FFFFFFFFFFFFFFFFFF:F::FFFF:FFFF:FFFFFFFFFFFF:::FFFFFFFFFF::F:F,FFFFFFFF,F:F:FF:FFFFFF:FFFFFFF:FFFFFFF,:FFFFFFFFFFF,FFFF:FFFF:FFFFFFF::FF:F
@A00881:241:HJW2NDRXX:1:2128:30689:5447 1:N:0:CGAGAGAA+GATTGGAG
TAGCTTCCTATGGGATGCAGCAGTGAGGAATATTGGTCAATGGGCGGAAGCCTGAACCAGCCAAGTCGCGTGTGGGATGACGGCCCTACGGGTTGTAAACCTCTTTTGCCGGGGAACACAAGGCGGGACGCGTCCCGCAGTGGAGTGTACCCGGCGAAAAAGCATCGGCTAACTCCGTTCCAGCAGCCGCGGTAATACGGAGGATGCGAGCGTTCTCCGGATGTATTGGGGAGAATGGGTGCGTAGGCGG
+
:FFFFFFFFF,FFF:FFFFFFFFFFFFFFFFF,FFFFFFFFFFFFFFFFFFFFFFFFFFFFFF,FFFFFFFF,FFF:FF,FFF:FFFFFFF:FFFF,F,FFFFF:FFF,:FFFF,,,:,F:FFFFFF:FFFFFFFFFF,FFFF,F,FFFFFF:F:FFFF,:FFFFFFF,FFF:FFFF:,:FFFFF:FF,FFFFF,FF,FFFFFF,FFFFFFFF,,FF,:FFF,F:FFFFFF,,FF,,,FFFFFF,,FF:F
@A00881:241:HJW2NDRXX:1:2128:27299:5588 1:N:0:CGAGAGAA+GATTGGAG
TAGCTTCCTACGGGGTGCAGCAGTGGGGAATATTGGGCAATGGGCGCAAGCCTGACCCAGCAACGCCGCGTGAAGGAAGAAGGCTTTCGGGTTGTAAACTTCTTTTATGAGGGACGAAGGACGTGACGGTACCTCATGAATAAGCCACGGCTAACTACGTGCCAGCAGCCGCGGTAATACGTAGGTGGCGAGCGTTGTCCGGATTTACTGGGTGTCAAGGGCGCGTAGGCGGGTCGGCACGTCAGAGGTG
+
:FFFFFFFFFFFFFFFFFFFFFFFFFFFFFFFFFFFFFFFFFFFFFFFFFFFFFFFFFFFFFFFFFFFFF:FFFFFFFFFFFFFFFFFFFFFFFFF,FFFFFFFFFFFFFFFFFFFFFFF:FFFFFFFFF:FFFF:FFF,FFF:FFFFFFF:,FFFFFFFFFFFFF,F:FFFFF::,FFFFFFFFFFFFFF:FF,FFFFFFFFFFF,:::F,FFF,FFFF:FFFFF,FFFFFFFFF,FF,FFFF,:::,F
@A00881:241:HJW2NDRXX:1:2128:24089:5885 1:N:0:CGAGAGAA+GATTGGAG
TAGCTTCCTATGGGGTGCAGCAGTGGGGAATATTGGGCAATGGGCGCAAGCCTGACCCAGCAACGCCGCGTGAAGGAAGAAGGCTTTCGGGTTGTAAACTTCTTTTATGAGGGACGAAGGACGTGACGGTACCTCATGAATAAGCCACGGCTAACTACGTGCCAGCAGCCGCGGTAATACGTAGGTGGCGAGCGTTGTCCGGATTTACTGGGTGTAAAGGGCGCGTAGGCGGGCATGCAAGTCAGATGTG
+
FFFFFFFFFFFFFFFFFFFFFFFFFFFFFFFFFFFFFFFFFFFFFFFFFFFFFFFFFFFFFFFFFFFFFFFFFFFFFFFFFFFFFFFFFFFFFFFFFFFFFFFFFFFFFFFFFFFFFFFFFFFFFFFFFFFFFFFFFFFFFFFFFFFFFFFFFFFF,FFFFFFF:FFFFFFFFFFFFFFFFFFFFFFFFFFFFFFFFFFFFFFFFFFFFFFFFFF,FFFFFF:FFF:FFFFF::FFFFFFFFFFFFFF:F
@A00881:241:HJW2NDRXX:1:2128:19180:6151 1:N:0:CGAGAGAA+GATTGGAG
TAGCTTCCTATGGGATGCAGCAGTGGGGAATCTTGCGCAATGGAGGCAACTCTGACGCAGCGACGCCGCGTGAGTGAAGAAGTATTTCGGTATGTAAAGCTCTATCAGCAGGGAAGAGAAAAGACGGTACCTGAGTAAGAAGCCCCGGCTAACTACGTGCCAGCAGCCGCGGTAATACGTAGGGGGCAAGCGTTATCCGGATTTACTGGGTGTAAAGGGAGCGTAGACGGCAAGGCAAGTCTGAAGTGAA
+
F,FFFFFFFFFFFFFFFFFFFFF,FFFFFFFFFFFF,FFFFFFFFFFFFFFFFFFFFFFFFFFFFFFFFFFFFFFFFFFFFF:FFFFFFFF:FFFFFFFFFFFFFFFFFFFFFFFFF:FFF:FFFFFFFFFFFFFFFFF:FFFFFFFFFFFFFFFFFFFFFFFFFFFF:FFFF,FFFFFFFFFFFFF:F:FFFFFFFFFFFFFFFFFFFFFFFFFFFF:FFFFF:::F:::F:FFFF,:F:FFFFFFFF:
@A00881:241:HJW2NDRXX:1:2128:27914:6183 1:N:0:CGAGAGAA+GATTGGAG
TAGCTTCCTATGGGGTGCAGCAGTGAGGAATATTGGGCAATGGGGGCAACCCTGACCCAGCAACGCCGCGTGAAGGAAGAAGGCTTTCGGGTTGTAAACTTCTTTTACCAGGGACGAAGGACGTGACGGTACCTGGAGAAAAAGCCACGGCTAACTACGTGCCAGCAGCCGCGGTAATACGTAGGTGGCAAGCGTTGTCCGGATTTACTGGGTGTAAAGGGCGTGTAGGCGGAGCGGCAAGTCAGAAGTG
+
,FFFF,FFFFFFFFFFFFFFFFFFF:FFFFFFFFFF,FFFFFFFFFFFFFFFFFFFFFFFFFF:FFFFFFFFFFFFFFFF:FF:FFFFFFF:FFFFFFFFFFFFFFFFFFFFFFFFFF,FFFFFFFF:FFF:FFFF:F:FFFFFFFFFFFFFFFFFFFFFFFFFFFFFFFFFFFFF:FFFFFFF,FFF:FFF,::FFFFFFF,FFFF:FFFFF:FFFF:F,:FFFFF::FFF,FFFFFF,F:FFFFFF:F
@A00881:241:HJW2NDRXX:1:2128:27868:6324 1:N:0:CGAGAGAA+GATTGGAG
TAGCTTCCTATGGGACGCAGCAGTGGGGAATATTGCGCAATGGGGGCAACCCTGACGCAGCAACGCCGCGTGAAGGATGAAGGTTTTCGGATTGTAAACTTCTTTTGTCAAGGACGAAGGATGTGACGGTACTTGACGAATAAGCCACGGCTAACTACGTGCCAGCAGCCGCGGTAATACGTAGGTGGCAAGCGTTGTCCGGATTTACTGGGTGTAAAGGGCGAGTAGGCGGTAGGGCAAGTCAGATGTG
+
FFFFFFFFFFFFFFFFFFFFFFFFFFFFFFFFFFFFFFFFFFFFFFFF:FFFFFFFFFFFFFFFFFFFFFFFFFFFFFFFFFFFFFFFFFFFFFFFFFFFFFFFFFFFFFFFFFFFFFFFFFFFFFFFFFFFFFFFFFF:FFFFFFFFFFFFFFFFFFFFFFFFFFFFFFFFFFFFFFFFFF,FFFFFFFFFFFFFFFF,FFFF,F,:FFFF:F,F::F:FFFFFFFFFF:FF:F:FF,,F:FFF:FFFF
@A00881:241:HJW2NDRXX:1:2128:16857:6605 1:N:0:CGAGAGAA+GATTGGAG
TAGCTTCCTATGGGACGCAGCAGTGGGGAATATTGCACAATGGGCGCAAGCCTGACCCAGCAACGCCGCGTGAAGGAAGAAGGCTTTCGGGTTGTAAACTTCTTTTATTGGGGACGAAACAAATGACGGTACCCGATGAATAAGCTCCGGCTAACTACGTGCCAGCAGCCGCGGTAATACGTCGGGAGCACGCGTTATCCGGATTTCCTGGGTGTAAAGGGCGTGTAGGCGGGAAAGCAAGTCAGATGTG
+
FFFFFFFFFFFFFFFFFFFFF:FFFFFFFFFFFFFFFFFF:FFFFFFF,FFFFFFFFFFFFFFFFFFFFFFF:FFFFFFFFFFFFFFFFFFFFFFF,FFFFFFFFFF,FFFFFFFFFFFF,FFFFFF:FFFFFFF,FFF:FFFFF:FFFFFFFFF:F:FFFFFFFFFFFFFFFF:F,FF:FF,FFF,FFF,F:F:FFFFFFFFFFF,F,FFFFFF::F:FF,F::FFFFFFFFF,FFF,FF:F,F,FFF:
@A00881:241:HJW2NDRXX:1:2128:24460:6652 1:N:0:CGAGAGAA+GATTGGAG
TAGCTTCCTACGGGATGCAGCCGTGGGGAATATTGCACAATGGGGGGAACCCTGATGCAGCGACGCCGCGTGGGTGAAGAAGTATTTCGGTATGTAAAGCCCTATCAGCAGGGAAGAAGATGACGGTACCTGAGTAAGAAGCCCCGGCTAACTACGTGCCAGCAGCCGCGGTAATACGTAGGGGGCGAGCGTTATCCGGATTTACTGGGTGTAAAGGGAGCGCAGACGGCATGGCAAGTCTGGAGTGAAA
+
FFFFFFFFFFFFFF,FFFFFF,FFFFFFF:F:FFFFFFFFFFFFFFFFFFFFFFFFFFFFFF:FFFFFFF:FFFFFFFF:,FFFFFFFFFFFFFFFFFFFFFFFFFFFFFFFFF,FFFFF,FFFFFFFFFFFFF:FFF:FFFFFFFFFFFF:FFFFFFFFFFFFFFFFFFFF,FF:FFFFFFFFFFFFFFFFF:FFFFFFFFFFFFFFFF:FF:FFFFFFFFFFFFFFFFFFFF:F:FFFFF:FFFFF,F
@A00881:241:HJW2NDRXX:1:2128:20446:6778 1:N:0:CGAGAGAA+GATTGGAG
TAGCTTCCTACGGGGGGCAGCAGTGGGGAATATTGGTCAATGGGGGGAACCCTGAACCAGCAACGCCGCGTGAAGGAAGAAGGCTTTCGGGTTGTAAACTTCTTTTACCAGGGACGATAGTGACGGTACCTGGTGAATAAGCTCCGGCTAACTACGTGCCAGCAGCCGCGGTAATACGTAGGGAGCGAGCGTTATCCGGATTTACTGGGTGTAAAGGGCGCGTAGGCGGGCTGTCACGTCAGATGTGAAA
+
FFFFFFFFFFFFF:FFFFFF:FFFFFF:F,FF:FF:FF,FFFFFFFFFFFFF:FFFFFFFFF:FFFFFFF:FFFFFF:FFFFFF:F:FFFFFFF:FFFF:FF:FFFFFFFFFFFFF:FFFFFFFFFF,FFFFFFFFFFFFFFFFFFFFFFFFFFF:FFF:FFF:F,F:FF:FFFFFFF:FFFFFFF,FFF:FF:FFFFFFFFF:F:FFFFFF,FFFFFFFF,FF:::FFFFFFF:F,F,,FFF,FFF::F
@A00881:241:HJW2NDRXX:1:2128:25907:7028 1:N:0:CGAGAGAA+GATTGGAG
TAGCTTCCTACGGGATGCAGCAGTGGGGGATATTGCACAATGGGGGGAACCCTGATGCAGCGACGCCGCGTGAGTGAAGAAGTATTTCGGTATGTAAAGCTCTATCAGCAGGGAAGAAAAAGGTGCCCCATGGGCGCCTGGACGGTACCTGACCAAGAAGCCCCGGCTAACTACGTGCCAGCAGCCGCAGTAATACGTAGGGGGCAAGCGTTATCCGGATTTACTGGGTGTAAAGGGAGCGTAGACGGCG
+
:FFFFFFFFFFFFFFFFFFFFFFFFFFFFFFFFFFFFF:FFFFFFFFF:FFFFF:FFFFFFF:F,FFFFFFFF:FF:FFF,FFFFFFFFFFFFFFFFFFFFFFFFFFFFF:F::FFFFF:FFFFFFFFFFFFFFFFFFFFFFFFFFFF,:F::,FFFFFF:FFFFFFF,FFF:FFFFFFFF,FFFFFF,FFFFFFFFFFFF:FFFFFFFFFFFFFFFFFFFFF:FFFFFFFFFFFFFFFFFFFFF:FFFF
@A00881:241:HJW2NDRXX:1:2128:28420:7059 1:N:0:CGAGAGAA+GATTGGAG
TAGCTTCCTATGGGGTGCAGCAGTGAGGAATATTGGTCAATGGACGCGAGCCTGAACCAGCCAAGTAGCGTGAAGGAAGACGGCCCTACGGGTTGTAAACTTCTTTTATACGGGAATAAGACCGTCCACGAGTGGACGCGTGCATGTACCGTATGAATAAGCATCGGCTAACTCCGTGCCAGCAGCCGCGGTAATACGGAGGATGCGAGCGTTATCCGGATTTATTGGGTTTAAAGGGAGCGTAGACGGG
+
FFFFFFFFFFFFFFFFFFFFFF:FFFFFFFFFFFFFFFFFFFFF:FFFF:FFFFFFFFFFFFFFFFFFFFFFFFFFFFFFFFFFFFFFFFFFFFFFF:FFFFFFFFFFFFFFFFFFFFFFFFFFFFFFFFFFF:FFFFFFFFFFFFFFFFFFFFFFFFFFFFFFFFFFFFFFFFFFFFFFFFF,FFFFF,FFFFFFFFFFFF:FFFFFFFFFF,FFFFFF:FF:,FFFFFFFF::FFFFFFFFFFFFFFF
@A00881:241:HJW2NDRXX:1:2128:31141:7733 1:N:0:CGAGAGAA+GATTGGAG
TAGCTTCCTATGGGGTGCAGCAGTGGGGAATATTGGGCAATGGGGGGAACCCTGAACCAGCAACGCCGCGTGAAGGAAGAAGGCTTTCGGGTTGTAAACTTCTTTTATCTGTGACGATAGTGACGGTAGCAGATGAATAAGCTCCGGCTAACTACGTGCCAGCAGCCGCGGTAATACGTAGGGAGCGAGCGTTATCCGGATTTACTGGGTGTAAAGGGCGCGTAGGCGGGCTGACAAGTCAGATGTGAAA
+
FFFFFFFFFFFFFFFFFFFFFFFFFFFFFFFFFFFFFFFFFFFFFFFFFFFFFFFFFFFFFFFFFFFFFFFFFFFFFFF:FFFFFFFFFFFFFFFFFFFFFFFFFFFFFFFFFFFFFFFFFFFFFFFF::FFFFFFFFFFFF:FFFFFF:FFFFFFFFFFFFFFFFFFFFFF,FFFFFFFFFFFFFFFFFFFFFFFFFFFFFFFFFFFFFFFFFFFFFFFFFFFFFFFFFFFFFFFFF:FFF::FFF:,:
@A00881:241:HJW2NDRXX:1:2128:26838:7889 1:N:0:CGAGAGAA+GATTGGAG
TAGCTTCCTATGGGGTGCAGCAGTGGGGGATATTGCACAATGGAGGGAACTCTGATGCAGCGATGCCGCGTGAGGGAAGAAGGTTTTCGGATTGTAAACCTCTGTGGAGGGGGACGATAATGACGGTACCCCTTTAGGAAGCCACGGCTAACTACGTGCCAGCAGCCGCGGTAATACGTAGGTGGCGAGCGTTGTCCGGAATTCCTGGGTGTCAAGGGAGTGCAGGCGGGACGGCAAGTCAGACGTGAAA
+
FFFFFFFF::FFFFFFFFFFFFFFFFFFFFFFFFFF,,,F,FF:FFFFFFFFFFFFFFFFF:FFFFFFFF,FFFFFF:FFFFFFFFFFFFFFFFFFF,FFFFFFFFFFFFFFFFFFFF,FFFFFFFFFFFFF,FFFFFFFF:FFFFFFFFFFFFFFFFFFFFF,FFFFFFFFF:FFFFFFFFFFFFFFFFFFFFFFFFFFFFF,:F:FF,FF,:,FFF,FF:F,FFFFFFF,FFFFFF:FFFF:FFFF:F
@A00881:241:HJW2NDRXX:1:2128:21603:8124 1:N:0:CGAGAGAA+GATTGGAG
TAGCTTCCTATGGGATGCAGCAGTGGGGAATATTGCACAATGGGGGGAACCCTGATGCAGCGACGCCGCGTGAAGGAAGAAGTATTTCGGTACGTAAACTTCTATCAGCAGGGAAGAAAATGACGGTACCTGACTAAGAAGCCCCGGCTAACTACGTGCCAGCAGCCGCGGTAATACGTAGGGGGCAAGCGTTATCCGGATTTACTGGGTGTAAAGGGAGCGTAGACGGCATGGCAAGTCTGATGTGAAA
+
FFFFFFFFF:FFFFFFFFFFFFFFFFFFFFFFFFFFFFFFFFFFFFFFFFFFFF,FFFFFFFFFFFFFFFFFFFFFFFFFFFFFFFFFFFFFFFFFFFFFFFFFFFFFFFFFFFFFFF,FFFFFFFFFFFFFFFFFFFFF:FFFFFFFFFFFFFFFFFFFFFFFFFFFFFFF,FFFFFFFFFFFFFFFFF:FFFFFFFFFFFFFFFFFFFFF,F:FFFF:FFFFF,FFFFFF:FFFF::FFFFFFFF,,F
@A00881:241:HJW2NDRXX:1:2128:17128:8140 1:N:0:CGAGAGAA+GATTGGAG
TAGCTTCCTACGGGGGGCACCAGTGGGGAATATTGCACAATGGGGGAAACCCTGATGCAGCGACGCCGCGTGAGCGAAGAAGTATTTCGGTATGTAAAGCTCTATCAGCAGGGAAGAAGATGACGGTACCTGAGTAAGAAGCCCCGGCTAACTACGTGCCAGCAGCCGCGGTAATACGTAGGGGGCAAGCGTTATCCGGATTTACTGGGTGTAAAGGGAGCGCAGACGGCATTGCAAGTCTGGAGTGAAA
+
:::FFFFFFFFFFFFFFFFFF:FFFFFFFFFFFFFFFFFFFFFFF:FFFFFFFFFFFFFFFFFFFFFFF:FFFFFF:FFFFF,FFFFFFFFF:FFFFFFFFFFFF,FFFFFFFFFFFF:FFFFFFFF:FFFFFFFF,FFFFFFF:FFFFFFFFF:FFFFFFFFFFFFFFFFF:F:::FFFFFFFFFFFFFFFFF:F,FFFFFFFFF:FFFFFF,FFFFFFF:FFFFFFFFFFFFFF,,FFFFFFFFFF,:
@A00881:241:HJW2NDRXX:1:2128:30291:8296 1:N:0:CGAGAGAA+GATTGGAG
TAGCTTCCTACGGGGGGCAGCAGTGGGGAATATTGGTCAATGGGGGGAACCCTGAACCAGCAACGCCGCGTGAAGGAAGAAGGCTTTCGGGTTGTAAACTTCTTTTACCAGGGACGATAGTGACGGTACCTGGTGAATAAGCTCCGGCTAACTACGTGCCAGCAGCCGCGGTAATACGGAGGATGCGAGCGTTATCCGGATTTATTGGGTTTAAAGGGTGCGTAGGCGGGCGTGCAAGTCAGATGTGAAA
+
FFFFFFFFFFFFFFFFFFFFFFFFFFFFFFFFFFFFFFFFFFFFFFFFFFFFFFFFFFFFFFFFFFFFFFFFFFFFFFFF:FFFFF:FFFFFFFFFFFFFFFFFFFFFFFFFF::FFF:FFFFFFFFFFF,FFFFFFFFFFFFFFFFFFFFFFFFFFFFFFFFFFFFFFFFFFFFFFFFFFFFFFFFFFF:,F,FFFFFF::FF,FFFFFFFFF:FFFFFFF:FFFFF,FFFFFFF:FFF,FFFFFF:FF
@A00881:241:HJW2NDRXX:1:2128:25545:8500 1:N:0:CGAGAGAA+GATTGGAG
TAGCTTCCTATGGGAGGCAGCAGTTAGGAATATTGGGCAATGGAGGAAACTCTGACCCAGCAACGCCGCGTGAAGGAAGAAGGTTTTCGGACTGTAAACTTCTGATCTAGGGGAAAAAGCGAGTGATGGTACCCTAGGAGAAAGCCACGGCTAACTACGTGCCAGCAGCCGCGGTCATACGTAGGTGGCGAGCGTTGTCCGGAATGACTGGGCGTAAAGGGAGCGTAGGTTGCTGATTAAGTTAGATGTG
+
:FFFFFFFFFFFFFFFFFFFFFFFFFFFFFFFFFFFFFFFFFFFFFFFFFFFFFFFFFFFFFFFFFFFFFFFFFFFFFFFFFFFFFFFFFFFFFFFFFFFFFFFFFF:FFFFFFFFF:FFFFFFFFFFFF,FFFF:FFFFFF,FFFFFFFFF,F:FFFFFFFFF:FFFFFFFF:F,FFFFF,FFFFFFFFFFFFFFFFFFFFF,:F::FFFFFFF:FFFFFFFF::FFF::F:FFFF:FFF:FF:FFFFF
@A00881:241:HJW2NDRXX:1:2128:16875:8891 1:N:0:CGAGAGAA+GATTGGAG
TAGCTTCCTACGGGGGGCAGCAGTGGGGGATATTGGACAATGGGGGGAACCCTGATCCAGCGACGCCGCGTGAGTGAAGAAGTATTTCGGTACGTAAAGCTCTATCGGCAGGGAAGAAGGAAGAGACGGTACCTGAGTAAGAAGCCCCGGCTAACTACGTGCCAGCAGCCGCGGTAATACGTAGGGGGCAAGCGTTCTCCGGATTTACTGGGTGTAAAGGGAGCGCAGACGGAGAGGCAAGTCTGAAGTG
+
,FFFFFFFF,:FFFFFFFFFFFFFFFFFFFFFFFFFFFFFFFFFFFFFFFF:FFFFFFF:FFFFFFFFFF,FFF,:FFFFFFFFFFFFFFFFFFFFFFFFFFFFF:F:FFFFFFFFF:FFFFFF,FFFFFFFFFFFFFFFFFF:FFFFFF::FFFFFFFFFFF:FFFF::FFFFFFFF,FFFFFFFFFF:FFFFFF,FFFFFFFFFF:F,:F:FFFFFFFF,:F:FFF,FFFFFFFFFF,::FFFFFFF:
@A00881:241:HJW2NDRXX:1:2128:32678:8923 1:N:0:CGAGAGAA+GATTGGAG
TAGCTTCCTATGGGAGGCAGCAGTGGGGAATATTGGGCAATGGACGCAAGTCTGACCCAGCAACGCCGCGTGAAGGAAGAAGGCTTTCGGGTTGTAAACTTCTTTTAAGGGGGAAGAGGAGAAGACGGTACCCCTTGAATAAGCCACGGCTAACTACGTGCCAGCAGCCGCGGTAATACGTAGGTGGCAAGCGTTGTCCGGAATTACTGGGTGTAAAGGGCGTGCAGCCGGGCCTGCAAGTCAGATGTGA
+
FFFFFFFFFF,FFFFFFFFFF:FFFFFFFFFFFFFFFFFFFFFFFFFFFFFFFFFFFFFFF:FFFFFFFFFFFFFFFFFFFFFF:FFFFFFFFFFFFFFFFFFFFFF,FFFFFFFFFFFFF:FFFFFFFFFF,FFFF:FFFFF:FFF:FFFFFFFFFFFFFF:FFFFF::FFFFF:FFFFF:FFFFFF:FFFFFFFFF:F:F:FFF,FFFFFFFF,FFFFFFFF:FFFFFFF,FFFF,FFFFFFFFFFFF
@A00881:241:HJW2NDRXX:1:2128:27914:8970 1:N:0:CGAGAGAA+GATTGGAG
TAGCTTCCTATGGGGGGCAGCAGTGGGGAATATTGGTCAATGGGGGGAACCCTGAACCAGCAACGCCGCGTGAAGGAAGAAGGCTTTCGGGTTGTAAACTTCTTTTACCAGGGACGATAGTGACGGTACCTGGTGAATAAGCTCCGGCTAACTACGTGCCAGCAGCCGCGGTAATACGTAGGGAGCGAGCGTTATCCGGATTTACTGGGTGTAAAGGGCGCGTAGGCGGGCTGTCAAGTCAGATATGAAA
+
FFFFFFFFFF,FFFFFFFFFFFFFFFFFFFFFFFFFFFFFFFFFFFFFFFFFFFFFFFFFFFFFFFFFFFFFFFFFFFFFFFFFFFFFFFFFFFFFFFFFFFFFFFFFFFFFFFFFFF:FFFFFFFFFFFFFFFFFFFFFFFFF:FFFFFFFFFFFFFFFFFFFFFFFFFFFFFFFFFFFFFFFFFFFFFF:,,FFFFFFFFFF:FFFFFFFFFF,FFFFFFFFFFF,F::FFFFFFFF:FFFFFFFFFF
@A00881:241:HJW2NDRXX:1:2128:20880:9032 1:N:0:CGAGAGAA+GATTGGAG
TAGCTTCCTATGGGATGCAGCAGTGAGGAATATTGGTCAATGGGCGGGAGCCTGAACCAGCCAAGCCGCGTGAGGGAGGAAGGCCCTACGGGTCGTAAACCTCTTTTGTCAGGGAACAAAAGCAGTCACGAGTGACTGTCCGAGTGTACCTGAAGAAAAAGCATCGGCTAACTCCGTGCCAGCAGCCGCGGTAATACGGAGGATGCGAGCGTTATCCGGATGTATTGGGTTTAAAGGGTGCGTAGGCGGC
+
FFFFFFFFFFFFFFF:FFFFFFFFF,FFFFFFFFFFFFFFFFFFFFFFFFFFF:FF:FFFFFF:FFFFFFFFFFFFF:FFFFFFFFFFFFFFFFFFFFFFFFFFFFF:FFFFFFF:FFFFFFFFFF:FFFFFFFFFFFFF,F,FFFFFFFFFFFFFFFF,FF:FFFFFFFFFFFFFFFF:FFFFFF:FFFFFFFFFFFF,F:,FFFFFFFFFFFFFFFF,F,FFFFFFFFFF:,FFF:FFFFFFF:FFFF
@A00881:241:HJW2NDRXX:1:2128:21649:9455 1:N:0:CGAGAGAA+GATTGGAG
TAGCTTCCTATGGGATGCAGCAGTGGGGAATATTGGTCAATGGGGGGAACCCTGAACCAGCAACGCCGCGTGAAGGAAGAAGGCTTTCGGGTTGTAAACTTCTTTTATCTGAGACGATAGTGACGGTATCAGATACATAAGCTCCGGCTAACTACGTGCCAGCAGCCGCGGTAATACGTAGGGAGCGAGCGTTATCCGGATTTACTGGGTGTAAAGGGCGCGTAGGCGGGCTGACAAGTCAGATGTGCTA
+
FFFFFFFF:FFFFFFFFFFFFFF:FFFFF,FFFFFFFFF:FFFFFFFFFFFFFFFFFFFFFFFFFFFFFFFFFFFFFFFFFFFF:FFFFFFFFFFFFFF:FFFFFFFFFFFFFFFFF:FFFFFFFFF:FFFFF,:,F:FF:FFFFFFFFFF:FFFFFFFF,FFFFFFFFFFF:FF:FFFFFFFFFFFFFFF,FFFFF:FFFFF,FFF:FFFFFF:FFFFFF:FF:FF:FF,FF::FFFF:,F::F:::,F
@A00881:241:HJW2NDRXX:1:2128:26033:9565 1:N:0:CGAGAGAA+GATTGGAG
TAGCTTCCTACGGGACGCAGCAGTGGGGAATATTGGGCAATGGAGGGAACTCTGACCCAGCAACGCCGCGTGAAGGAAGAAGGTTTTCGGATTGTAAACGTCTTTTACCAGGGACGATAGTGACGGTACCTCAGGAATAAGCCCCGGCTAACTACGTGCCAGCAGCCGCGGTAATACGTAGGAGGCGAGCGTTATCCGGAATGACTGGGCGTAAAGGGTGCGTAGGTGGTTTGGCAAGTTAGTAGCGTAA
+
FFFFFFFFFFFFFFFFFF:FFFFFFFFFF,F:FFFFF:FF:FF:FFFFFFFFFFFFFFFFFFFFFFFFFFFFF:FFF:F:FFF:FFFFFFFFFFFFFFF,FFFFFFFFFFFFFFFFF:FFFFFFFFFF:F:FF:FF:,FFFFFFFFFFFFFFF:FF:FFFFFFFFF:FFFF:F,FF:F:,FFFFFFFFFFF,F,FFFFFF:FFF:FF:FFFFF,:FFFFFFF,FFFFFF,FFFFFFFFF:FFFFFFF:FF
@A00881:241:HJW2NDRXX:1:2128:15727:10410 1:N:0:CGAGAGAA+GATTGGAG
TAGCTTCCTATGGGATGCAGCAGTGAGGAATATTGGTCAATGGACGGGAGTCTGAACCAGCCAAGTAGCGTGAAGGATGACTGCCCTATGGGTTGTAAACTTCTTTTATATGGGAATAAAGTGATCCACGTGTGGATTTTTGTATGTACCATATGAATAAGGATCGGCTAACTCCGTGCCAGCAGCCGCGGTAATACGGAGGATCCGAGCGTTATCCGGATTTATTGGGTTTAAATGGAGCGTAGGTGGA
+
FFFFFFFFFFFFFFFFFFFFFFFFFFFFFFFFFFFFFF:FFFFFFFFFFFFFFFFFFFFFFFFFFFFFFFFFFFFFFFFFFFFFFFFFFFFFFFFFFFFFFFFFFFFFFFFFFFF,FFFFFFFFFFFFFFFFFFFF:FF:FFF:FFFFFFFFFFFFFFFFFFFFFFFFFFFFFFFFFFFF,FFFFFFFFFFF,FFFFFFFFFFFFFFFFFFFFFFF:FFF,FFFF,FFFFF:FF:FFFFFF:FFFFFFFF
@A00881:241:HJW2NDRXX:1:2128:18557:10833 1:N:0:CGAGAGAA+GATTGGAG
TAGCTTCCTATGGGGGGCAGCAGTGGGGGATATTGCACAATGGGGGGAACCCTGATGCAGCGACGCCGCGTGAGTGAAGAAGTATTTCGGTATGTAAAGCTCTATCAGCAGGGAAGAAAGAAGACGGTACCTGAGTAAGAAGTCCCGGCTAACTACGTGCCAGCAGCCGCGGTAATACGTAGGGGACAAGCGTTATCCGGATTTACTGGGTGTAAAGGGAGCGCAGGCGGCCGGACAAGCCAGAAGTGAA
+
FFFFFFFF,FFFFFFFFFFFFFFFFFFFFFFFFFFFFFFFFFFFFFFF:FFFFFFFFFFFFFFFFFFFF:FFFFFFFFFFFFFFFFFFFFFFFFF:FFF:FFFFFFFFFFFFFFFFFFFFFF:FFFFFFFFFFFFFFFFFFFFFFFFFFFFFFFFFFFF:FF::FFFFF:FFF:,FFFFF:FFFF:FFFFFFFF:FF:::FFFFFFFFFFF:,FFFFFFFF:FFF:FFFFF:::FFFFF:F,FF,FFF:F
@A00881:241:HJW2NDRXX:1:2128:25238:10880 1:N:0:CGAGAGAA+GATTGGAG
TAGCTTCCTATGGGGCGCAGCAGTGGGGAATATTGGGCAATGGGCGGAAGCCTGACCCAGCGATGCCGCGTGAGGGAAGAAGGTTTTCGGATTGTAAACCTCTGTCTTTAGGGACGATAATGACGGTACCTAAGGAGGAAGCTCCGGCTAACTACGTGCCAGCAGCCGCGGTAATACGTAGGGAGCGAGCGTTGTCCGGAATTACTGGGTGTAAAGGGAGTGCAGGCGGGACTGCAAGTCAGATGTGAAA
+
FFFFFFFFFF:FFFFFFFFFFFF:FFFFF:FFFFFFFFFFFFFFFFF:FFFFFFFFFFFFFFF:FFFFFFFFFFFFFFFFFFFFFFFFFFFFFFFFFFFFFFFFFFFFFFFFFFFFFFFFFF,FFFFFFFFFFFFFFF::FFFFFFFFFF:FFFFFFFFFFFFFFFFFFFFFFFFFFFFF:FFFFFFFFFFFFFFF::F::FFFFFFFF,FF,FFF:FFFFFFFFFFFFFFFFFFFF,F:,FF,FFFFFF
@A00881:241:HJW2NDRXX:1:2128:8296:11256 1:N:0:CGAGAGAA+GATTGGAG
TAGCTTCCTATGGGAGGCAGCAGTGAGGGATATTGCACAATGGGGGGAACCCTGATGCAGCAACGCCGCGTGAAGGAAGAAGTATTTCGGTATGTAAACTTCTATCGACAGGGACGAAAGAAATGACGGTACCTGAGTAAGAAGCCCCGGCTAAATACGTGCCAGCAGCAGCGGTAATACGTATGGGGCAAGCGTTATCCGGATTTACAGGGTGTAAAGTGTGAGAATGAGGTCACATAATAAAAATTTC
+
FFFFFFF:,FFFFFFF,FFFFFFFFFFFFF,FFFFFFFFF,FF,,F,F:F,,FFFF,FFF:FF::FFFF,:FFFFFFFFFF:,FFF:FF,:,FFFF:F,FF,F:,:FFFFF,FFFF:F:FF:FFFFFF,,F,FFFF,,FF:FF,,FFFFF:FFFFFFFFFF,FFF:F:F,,FF,,F,FFFF,::F:F,FFF:FFF:FFF::,F,F:F:,:,,::FF:FF:,,FFF,F,FFFF::F:FFF,,,,F,FF,F,
@A00881:241:HJW2NDRXX:1:2128:30599:11459 1:N:0:CGAGAGAA+GATTGGAG
TAGCTTCCTATGGGGGGCAGCAGTGGGGGATATTGGACAATGGGGGGAACCCTGATCCAGCGACGCCGCGTGAGTGAAGAAGTATTTCGGTATGTAAAGCTCTATCAGCAGGGAAGAAAGAAATGACGGTACCTGAGTAAGAAGCCCCGGCTAACTACGTGCCAGCAGCCGCGGTAATACGTAGGGGGCAAGCGTTATCCGGAATTACTGGGTGTAAAGGGAGCGTAGACGGTAAAGCAAGTCTGGAGTG
+
FFFFFFFFFFFFFFFFFFFFFFFFFFFFFFFFFFFFFFFFFFFFFFFFFFFFFFFFFFFFFFFFFFFFFFFFFFFFFFFFFF:FFFFFFFFFFFFFFFFFFFFFFFFFFFFFFFFFFFFFFFFFFFFFFFFFFFFFFFFFF:FFFFFFFFFFFFFFFFFFFFFFFFFFFFFFFFF:FFFFFFFFFFFFFFFFFFFFFFF:FFFFFFFFF:FFFFFFF,FFFFFFFFFF,FFFFFFFFFFFFFFF:FFFFF
@A00881:241:HJW2NDRXX:1:2128:23737:11569 1:N:0:CGAGAGAA+GATTGGAG
TAGCTTCCTATGGGGTGCAGCAGGGGGGAATATTGCACAATGGGGGGAACCCTGATGCAGCAACGCCGCGTGAAGGAAGAAGGCCTTCGGATTGTAAACTATTGTCGTTAGGGAAGATACAAGACAGTACCTAAGGAGGAAGCCCCGGCTAACTACGTGCCAGCAGCCGCGGTAATACGTAGGGGGCAAGCGTTATCCGGATTTACTGGGTGTAAAGGGAGCGCAGACGGCGAGACAAGTCTGAAGTGAA
+
FFFFFFFFFF:FFFFFFF:FFFF,F:FFFFF:FFFFFFFFFFFFFFFFF:FFFFFFFFFFF:FFFFF:FFFFFFFFF,F,FFFFFFFFFFFFFFFFFFFFFFFFFFF,FF:FFFFFFFFFFFFFFFFFFFFF:FFFFFF:FFFFFFFFFFFFFFFFFFFFFFFFFFFF:FFFF,,FF:F,FFFFFFF,FFFF,FFFFFFFFFFFF:FFFFFFFFF:,F,,FFFFFFFFFFFFFFF:FF:FFFF:FFFFFF
@A00881:241:HJW2NDRXX:1:2128:31910:11882 1:N:0:CGAGAGAA+GATTGGAG
TAGCTTCCTACGGGGGGCAGCAGTGGGGGATATTGCGCAATGGGGGAAACCCTGACGCAGCAACGCCGCGTGAAGGAAGAAGGCCTTCGGGTTGTAAACTTCTTTAAGTGTGGAAGATAATGACGGTACACACAGAATAAGCCACGGCTAACTACGTGCCAGCAGCCGCGGTAATACGTAGGTGGCAAGCGTTGTCCGGATTTACTGGGTGTAAATGGCGTGTAGGCGGGATTACAATTCAGATGTGAAA
+
F:F:FFF:FFFFFFFFF:FFFFFFFFFFFFF,FF:FFFFFFFFFFFFFFFFFFFFFFFFFFFFFFFFFFF,FFFFFFFFFFFFFFFFFFFFFFFFFFFFFFFFFFFFFFFFFFFFFFFFFF::FFFFFFFFFFFFFFFFFFFFFFF:FFFFFFF::FFFFF:FFFFF:FFFFF,FFFFFF:FF:F,FFFFFFFFFFF:F,FFFFFFFF::F:F:F,FFFFF:F:FF:FFFF:F::FF,FFFFFFFFFFF,
@A00881:241:HJW2NDRXX:1:2128:31105:12336 1:N:0:CGAGAGAA+GATTGGAG
TAGCTTCCTATGGGACGCAGCAGTGGGGAATATTGCGCAATGGGCGGAAGCCTGACGCAGCGACGCCGCGTGAGGGATGAAGGTCTTCGGATCGTAAACCTCTGTCAGGAGGGAAGAATGTGCATGGTGCCAATCAGCCATGCAGTGACGGTACCTCCAAAGGAAGCACCGGCTAACTCCGTGCCAGCAGCCGCGGTAATACGGAGGGTGCGAGCGTTAATCGGAATCACTGGGCGTAAAGCGCACGTAG
+
FFFFFFFFFFFFFFFFFFFFFFFFFFFFF:F,FFFFFFFFFFFFFFFFFFFFFFFFFFFFFFFFFFFFFFFFFFFFFFFFFFFFFFFFFFFFFFFFFFFFFFFFFFFFFFFFFFFFFFFFFFFFFFFFFFFFFFFFFFFFFFFFFFFFFFFFFF:FFFFFFFFFFFFFFFFFFFFFFFFFFFFFFFFFFF:FFFFFFFFFF:FFFFFF:FFFFFFFFF:FFFFFFFFF:F:F,F:FFFFFFFFFFF:,F:
@A00881:241:HJW2NDRXX:1:2128:28736:13213 1:N:0:CGAGAGAA+GATTGGAG
TAGCTTCCTATGGGATGCAGCAGTAGGGAATTTTGCGCAATGGGCGAAAGCCTGACGCAGCAACGCCGCGTGTGTGATGAAGCCCCTAGGGGTGTAAAACACAGTCAGTAGGGACGAAGTATGACCGTACCTACAGAGGAAGAACCGGCTAACTCCGTGCCAGCCGCCGCGGTAATAAGGGGGGTGCAAGCGATGTCCGGAATCAATCGGCGTAAAGCGTGCGTAGGCGGCATGCCAAGACTGGAGATAA
+
FF::F:FFFF,:F,FF,FFFF:,:FFFFFF:FFF:F,FF:,FF::,FFFF::,:FFFFFF,FFF,F:FF:F,,,,FF,FFFFFFFF,FF,,,F,,FFF::F,,,,FFFF:F,,FF,FF,F,:FFF,FFF:,:FFFFFF,:F:,F:,,,F:FFFFF,:FFF:F,,,:,:FFF,,FFFF,FFFF,F,F::F,F,,F,FF,,F:F,::,F,F,FFFFFF,F::,::,,:FF,F:,F,FFF,,,F,:,:F,FF,
@A00881:241:HJW2NDRXX:1:2128:15817:13354 1:N:0:CGAGAGAA+GATTGGAG
TAGCTTCCTACGGGGCGCAGCAGTGGGGAATATTGGGCAATGGGCGAAAGCCTGACCCAGCAACGCCGCGTGAGGGAAGAAGGTTTTCGGATTGTAAACCTCTGTCCCTGGTGAAGAGCGGAAGACGGTAACCAGGGAGGAAGCCCCGGCTAACTACGTGCCAGCAGCCGCGGTAATACGTAGGGGGCGAGCGTTGTCCGGAATGATTGGGCGTAAAGGGCGCGTAGGCGGCCTGGTAAGTCTGGAGTGA
+
FFFFFFFFFFFFFFFFFF:FFFFFFFFFFFFFFFFFFFFF:FFFFFFFFFFFFFFFFFFFFFFFFFFFFFFFFFFFFFFFFFFFFFFFFFFFFFFFFFFFFFFFFFFFFFFFFFFFFFFFFFFFFFFFFFFFFF:FFFFFFFFFFFFFFFFFFFFFFFFFFFFFFFFFFFFFFFF::FFFFFFFFFFFFFFFFFFFFFFFFFFFFFFFFFFFFFFFFFFFFFFFFFFFFFFFFFFFFF,FFFFFFFFFFF
@A00881:241:HJW2NDRXX:1:2128:25988:13589 1:N:0:CGAGAGAA+GATTGGAG
TAGCTTCCTACGGGAGGCAGCAGTGGGGAATATTGCACAATGGGGGGAACCCTGATGCAGCGACGCCGCGTGGGTGAAGAAGTATTTCGGTATGTAAAGCCCTATCAGCAGGGAAGAAAATGACGGTACCTGAGTAAGAAGCCCCGGCTAACTACGTGCCAGCAGCCGCGGTAATACGTAGGGGGCAAGCGTTATCCGGATTTACTGGGTGTAAAGGGAGCGTAGACGGCAGAGCAAGTCAGAAGTGAAA
+
:FFFFFFFFFFFFFFFFFFFFFFFFFFFF,FFFFFFFFFFFFFFFFFFFFFFFFFFFFFFFFFFFFFFFFFFFFFFFF:FFFFFFFFFFFFFFFFFFFFFFFFFFFFFFFFFFFFFFFFFFFFFFFFFFFFFFFFFFF,FFFFFFFFFFFFFFFFFFFFFFFFFFF:FFFFFF,FFFFF::FFFFFFFFF:FFFFFFFFFFFFFFFFFFFFF,F:FFFFFFFFFFFFFFFFF:FFF,::FFFF:FFFF:F
@A00881:241:HJW2NDRXX:1:2128:23746:14340 1:N:0:CGAGAGAA+GATTGGAG
TAGCTTCCTACGGGGTGCAGCAGTGGGGAATATTGGTCAATGGACGCAAGTCTGAACCAGCCATGCCGCGTGCAGGAAGACGGCTCTATGAGTTGTAAACTGCTTTTGTACGAGGGTAAACTTAGATACGTGTATCTAACTGAAAGTATCGTACGACTATGGATCGGCTAACTCCGTGCCAGCAGCCGCGGTCATACGGTGGATCCACGCGTTCTCGGGAGTTATTGGGTTTAAAGGGTGCGGAGGCGGG
+
FFFFFFFFF,FFFFFFFFFFFFF,FFFFFFFFFFFFFFFFFFFFFFFF:FF:FFFFFFFFFFFFFFFFFFFFF:FFFF:FFFFFFFF:FFFFFFFF:FFFFFFFFFFFF::F,FFFFFFF:FFFFFFFFFFF:,F::,F,FFF,,FF,FFFF,FFF,FF,FF,FFFF,F,,FFFFFFFF:FFF,FF,FFFFF,,F,FFF,FF:FF:,,FFF,F,FF,FF:,F:F,FFF,:,::,,:FF::FF,,FF,FF,
@A00881:241:HJW2NDRXX:1:2128:24153:14356 1:N:0:CGAGAGAA+GATTGGAG
TAGCTTCCTATGGGGTGCAGCAGTGGGGAATATTGGGCAATGGGCGCAAGCCTGACCCAGCAACGCCGCGTGAGGGAAGAAGGCTTTCGGGTTGTAAACCTCTTTTACCAGGGACGAAGGACGTGACGGTACCTGGAGAAAAAGCAACGGCTAACTACGTGCCAGCAGCCGCGGTAATACGTAGGTTGCAAGCGTTGTCCGGATTTACTGGGTGTAAAGGGCGTGTAGGCGGACCTGCAAGTCAGATGTG
+
FFFFFFFFFFFFFFFFFFFFFFFFFFFFFFFF:FFFFFFFFFFFFFFFFFFFFFFFFFFFFFFFFFFFFFFFFFFFF:FFFFFFFFFFFFFFFFFF:FFFFFFFFFFFFFFFFFFFFFFFFFFFFFFFFFFFFFFFFFFFFFFFFFFFFFFF,FFFFFFFFFFFFFFFFFFF:FFF,FF,F,FFFFFFFF:FFFFF:FFFFFFFFFFFFFFF,F:F,:FF:FF:FFFFFFFF:::FF:F:FFF:F,:FFF
@A00881:241:HJW2NDRXX:1:2128:23303:14418 1:N:0:CGAGAGAA+GATTGGAG
TAGCTTCCTACGGGGTGCAGCAGTGGGGAATATTGCACAATGGGGGGAACCCTGATGCAGCGACGCCGCGTGGGTGAAGAAGTATTTCGGTATGTAAAGCCCTATCAGCAGGGAAGAAGATGACGGTACCTGAGTAAGAAGCCCCGGCTAACTACGTGCCAGCAGCCGCGGTAATACGTAGGGGGCGAGCGTTATCCGGATTTACTGGGTGTAAAGGGCGCGTAGACGGCGAGGCAAGTCTGGAGTGAAA
+
FFFFFFFFF:FFFFFFFFFFFFFFFFFFFFFFFFFFFF,FFFFFFFFFFFFFFFFFFF:FFFFFFFFFFFFFFFFFFFFF:F,FFFFFFFFFFFFFFFFFFFFFFFFFFFFFFFFFFFFFFFFFFFFFFFFFFFFF:FFFFFFFFFFFFFFFFFFFFFFFFFFFFFFFFFFFFFFFFFFFFFFFFFFFFFFF:FFFFFF,FFFFFFFFFFF:,:FFFF,:FFFFFFFFFF:FFFFFFFFFFFF,FFFF:F
@A00881:241:HJW2NDRXX:1:2128:19253:14481 1:N:0:CGAGAGAA+GATTGGAG
TAGCTTCCTATGGGACGCAGCAGTGGGGGATATTGCACAATGGGGGAAACCCTGATGCAGCGACGCCGCGTGAGTGAAGAAGTATTTCGGTATGTAAAGCTCTATCAGCAGGGAAGAGGAAGAGACGGTACCTGAGTAAGAAGCCCCGGCTAACTACGTGCCAGCAGCCGCGGTAATACGTAGGGGGCAAGCGTTATCCGGATTTACTGGGTGTCAAGGGAGCGTAGACGGAAAGGCAAGTCTGAAGTGA
+
FFFFFFFFFFFFFFFFFFFFFFF:FFFFFFF:FFFFFFFFFFFFFFFFFFFFFFFFFFFFFFFFFFFFFFFFFFFFFFFFFFFFFFFFFFFFFFFF,FFFFFFFFFFF:FFFFFFFFFFF:FFFFFFFFFF:FFFFFFFFFFFFFFFFFFFFFFFFF,FFFFFFFFFFFFFFFFF:FFFFFFFFFFFFF:FFFF:FFFF::FFFFFFFFFFFFF,F:FFFFFFFF,FFFF:F:FFFFFFFFFFFFFFFFF
@A00881:241:HJW2NDRXX:1:2128:29975:14606 1:N:0:CGAGAGAA+GATTGGAG
TAGCTTCCTATGGGGTGCAGCAGTGGGGAATATTGGTCAATGGGGGGAACCCTGAACCAGCAACGCCGCGTGAAGGAAGAAGGCTTTCGGGTTGTAAACTTCTTTTATCAGGGACGATAGTGACGGTACCTGATGAATAAGCTCCGGCTAACTACGTGCCAGCAGCCGCGGTAATACGTAGGGAGCGAGCGTTATCCGGATTTACTGGGTGTAAAGGGCGCGTAGGCGGGCCGACAAGTCAGATGTGAAT
+
FFFFFFFFFFFFFFFFFFFFFFFFFFFFFFFFFFFFFFFFFFFFFFFFFFFFFFFFFFFFFFFFFFFFFFFFF:FFFFFFFFFFFFFFFFFFFFFFFFF:FFFFFFFFFFFFFFFFFFFFFFFFFFFFFFFFFFFFFFFFFFFFFFFFFFFFFFF:F::FFFF:F:FFFFFFFFFFFFFFFF:FFFFFFFFFFFFFFFFFFFFFFFFFFFFF:FFFFFFFFFFFFFFFF:FFFFFFFFFFF:FFFFF,F,
@A00881:241:HJW2NDRXX:1:2128:27715:14700 1:N:0:CGAGAGAA+GATTGGAG
TAGCTTCCTACGGGATGCAGCAGTGGGGAATATTGGGCAATGGGCGCAAGCCTGACCCAGCAACGCCGCGTGAAGGAAGAAGGCTTTCGGGTTGTAAACTTCTTTTAAGGGGGAAGAGGAGAAGACGGTACCCCTTGAATAAGCCACGGCTAACTACGTGCCAGCAGCCGCGGTAATACGTAGGTGGCAAGCGTTGTCCGGATTTACTGGGTGTAAAGGTCGTGCAGCCGGGCTTTTAAGTCAGATGTGA
+
FFFFFFFFFFFFFFFFFFFFFFFFFFFFFFFFFFFFFFFFFFFFFFFFFFFFFFFFFFFFFFFFFFFFFFFFFFFFFFFF:FFFFFFFFFFFFFFFFFFFFFFFFFFFFF:FFFFFFFF:FFFFFFFFFFFFFFFF:FFFFFFF,FFFFFFFFFFFF:FFF:FFFFFFFFFFFFFFFFFFFFFFFFFFFFFF:FFFFFFFFFFFFF:F:FFFFFFF,F,FF:FFFF:FF:FFF:FFFFF,FFFFFFFFFF
@A00881:241:HJW2NDRXX:1:2128:20781:14935 1:N:0:CGAGAGAA+GATTGGAG
TAGCTTCCTATGGGATGCAGCAGTGGGGAATCTTGCACAATGGGGGAAACCCTGATGCAGCGACGCCGCGTGAGTGAAGAAGTATTTCGGTATGTAAAGCTCTATCAGCAGGGAAGATAATGACGGTACCTGAATAAGAAGCCCCGGCTAACTACGTGCCAGCCGCCGCGGTAATACGTAGGTGGCAAGCGTTGTCCGGAATGACTGGGCGTAAAGGGAGCGTTGGCGGCGCAACAAGTTAGGAGTGAAA
+
,FFFFFFFFFFFFFFFFFFFFFFFFFFFF:FFFFFFFFFFFFFFFFFFFFFFFFFFFFFFFFFFFFFFFFFFFFFFFFFF:FFF,FF,FFFF:FFFFFFFFFFFFFFFFFFFFFFFFFF,FFFFFFF,,F:FF:F,FFFFF::FFFF:F:F:FFF:FFFF:FF,FF:FF:FFF:F:FFF:FFFFFFF:FFFFF:F:FFFF:F:::FFFFFFFF,FFFFF:,::FFFFFFF:F,F:,:FFF:FFFFFFFFF
@A00881:241:HJW2NDRXX:1:2128:19651:15264 1:N:0:CGAGAGAA+GATTGGAG
TAGCTTCCTATGGGATGCAGCAGTGGGGAATATTGTACAATGGGCGAAAGCCTGATCCAGCGACGCCGCGTGAAGGAAGACGGTCTTCGGATTGTAAACTTCAGTGAGAAGGGACGAGAAAGGACGGTACCTGCAGAGCAAGCCACGGCTAACTACGTGCCAGCAGCCGCGGTAATACGGAGGTGTCGAGCGTAATCCGGAATTACGGGGTGTAAAGTGTGAGTAGGCGTGGATGCAAGTCAGGTGTGAA
+
,FFF:FFF:FFFF,FFFFF::F,,,,F::FFFFF:,FFFF::FF::FF::FFFFFF,:F:FFF,,:F:,:,:F,F,FF,FF,,FFFF:,:FFF::FFFF,F::,,:FF,F,,:::,F:FFFF,FF:,:FF,FF,F,F,FF,F::FF,:FF:FFF:F,F,,,:,,::,F,F::FFF,F:,,F:,,:,FFFF,:,,FFF,:,F,FFFF,,,,F:F,FFF:::FFFF::,,:,F:,F,FF:::,::,FFFF:F
@A00881:241:HJW2NDRXX:1:2128:21404:15358 1:N:0:CGAGAGAA+GATTGGAG
TAGCTTCCTATGGGGTGCAGCAGTCGGGAATATTGCGCAATGGAGGAAACTCTGACGCAGTGACGCCGCGTATAGGAAGAAGGTTTTCGGATTGTAAACTATTGTCCACAGGGAAGATAAAAGACTGTACCTGTGAAGAAAGCTCCGGCTAACTACGTGCCAGCAGCCGCGGTAATACGTAGGGAGCACGCGTTATCCGGAATTATTGGGTGTAAAGGGTGCGTAGACGGGATAGCAAGTTGGTTGTGAA
+
FFFFFFFFF,FFFFFFFFFFFFFFFFFFF:F::FFFFFFF:FFFFFFFFFFFFFFFFFFFFFFFFFFFFFFFFFFFFFFFFFFFFFFFFFFFFFFFFFFF:FFFFF:FF,FFFF,FFFFFFFFFFFF:FFFFFFF:FFFFFFFFFFF:FF:FFFFFFFFFFFFFFFFF:F:FFF:FFFFF::FFFFFF:FFFF:FFFFFFF:,FFFFFFFFF:F,FFFFFFF::F:FFFFFF:::FFFFF:FFFF:FFF:
@A00881:241:HJW2NDRXX:1:2128:30156:15546 1:N:0:CGAGAGAA+GATTGGAG
TAGCTTCCTACGGGGGGCAGCAGTGGGGAATATTGGTCAATGGGGGAAACCCTGAACCAGCAACGCCGCGTGAAGGAAGAAGGCTTTCGGGTTGTAAACTTCTTTTATGAGGGACGAAGGAAGTGACGGTACCTCATGAATAAGCCACGGCTAACTACGTGCCAGCAGCCGCGGTAATACGTAGGTGGCGAGCGTTGTCCGGATTTACTGGGTGTAAAGGGCGCGTAGGCGGGTAGGCAAGTCAGATGTG
+
FFFFFFFFFFFFFFFFFFFFFFFF:FFFFFFF:FFFFFFFFFFFFFFF:FFFFFFFFFFFFFFFFFFFFFFFFFFFFFFFFFFFFFFFFFFFFFFF,FFFFFFFFFFFFFFFFFFF,FFFFFFFFFFFFFFFFFFFFFFFFFFFFF::FFFFFFFFFFFF:FFF:FFFFFFFFF:F,FFFFFFFFFFFFFFFFFFFFFFFFFFFFFFFFFFFFF:F,FFFFFFFFFFFFFFFFFFFFFF,FFF:FFFFFF
@A00881:241:HJW2NDRXX:1:2128:23773:15828 1:N:0:CGAGAGAA+GATTGGAG
TAGCTTCCTATGGGATGCAGCAGTGGGGAATATTGGGCAATGGGCGCAAGCCTGACCCAGCAACGCCGCGTGAAGGAAGAAGGCTTTCGGGTTGTAAACTTCTTTTATGAGGGACGAAGGATGTGACGGTACCTCATGAATAAGCCACGGCTAACTACGTGCCAGCAGCCGCGGTACTACGTAGGTGGCGAGCGTTGTCCGGATTTACTGGGTGTAAAGGGCGCGTAGGCGGGTAGGCACGTCAGATGTG
+
FFFFFFFFF:FFFFF:FFFFFFFFFFFFF:FF,FFFFFFFFFFFFFFFFFFFFFFFFFFFFFFFFFFFFF:FFFFFFFFFFFFFF:FF::FFFFFF,FFFFFFFFFFFFFFFFFFFFFFFFFFFFFFFFFFFFFFFF:FFFFFFFFFFFFFF:FFFFFFFFFFFFFFFF:FFFF:::FFFFFFFFFFFF:FFFFFFFF:FFFFFFFFF:FFFFFFFF:FFFFFF:FF:FFFFFF:FFF:,FF:F:F:FF:
@A00881:241:HJW2NDRXX:1:2128:8106:16094 1:N:0:CGAGAGAA+GATTGGAG
TAGCTTCCTATGGGGTGCAGCAGTGAGGAATATTGGTCAATGGGCGGAAGCCTGAACCAGCCAAGTCGCGTGAGGGATGAAGGCCCTACGGGTTGTAAACCTCTTTTGCCGGGGAACAAGTGCCGGGACGTGATCCCGGAGCTGAGTGTACCCGGAGAAAAAGCATCGGCTAACTCCGTGCCAGCAGCCGCGGTAATACGGAGGATGCGAGCGTTATCCGGATTTATTGGGTTTCAATGGTGCGTAGGCG
+
:FFFFFFFF:FFFFFFFFFFFFFFFFFFFFFFFFFFFF:FFFFFFFFFFFFFFFFFFFFFFFFFFFFFFFFFFFFF,FFFFFFFFFFFFFFFFFFFFFFFFFFFFFFFFFFFFFF,FFFFFFFFFFFF:FFFFFFFFFF,FFFFFFFFFFFFFFFFFFFFFFFFFFFFFFFFFFFFFFFFFFFFFFFFFFFFFF,FFFFFFFFFFFFFFFFFFF,FFFFFF,FF,FFFFFFFFF,F:,:FF:FFFFF,F:
@A00881:241:HJW2NDRXX:1:2128:11442:16297 1:N:0:CGAGAGAA+GATTGGAG
TAGCTTCCTACGGGACGCAGCAGTGAGGAATATTGGTCAATGGGCGGGAGCCTGAACCAGCCAAGCCGCGTGAGGGAAGAAGGCCCTATGGGTCGTAAACCTCTTTTGTCAGGGAACAAAAGCGAGTATGTATACTTGTCTGAGTGTACCTGAAGAAAAAGCATCGGCTAACTCCGTGCCAGCAGCCGCGGTAATACGGAGGATGCGAGCGTTATCCGGATTTATTGGGTTTAAAGGGTGCGTAGGCGGC
+
FFFFFFFFFFFFFFFFFFFFFFFFFFFFFFFFFFFFFFFFFFFFFFFFFFFFFFFFFFFFFFFFFFFFFFFFFFFFFFFFFFFFFFFFFFFFFFFFFFFFFFFFFFFFFFFFFFF::FFFFFFFFFFFFFFFFFFFFFFFFF,FFFFFFFFFFFFFFFFFFFFFFFFFFFFFFFFFFFFFFFFFFFFFFFFFFFFFFFFFFFFFFFFFFFFF,F:FFFFFF:FF:FFFFFF,FF,:FFFFFFFFFFFF:F
@A00881:241:HJW2NDRXX:1:2128:10592:16360 1:N:0:CGAGAGAA+GATTGGAG
TAGCTTCCTACGGGGGGCAGCAGTGGGGAATATTGGGCAATGGGCGCAAGCCTGACCCAGCAACGCCGCGTGAGGGAAGAAGGCTTTCGGGTTGTAAACCTCTTTTACCAGGGACGAAGGACGTGACGGTACCTGGAGAAAAAGCAACGGCTAACTACGTGCCAGCAGCCGCGGTAATACGTAGGTTGCAAGCGTTGTCCGGATTTACGGGGGGTAAAGGGCGTGTAGGCGGAACTGCAAGTCAGATGGG
+
FFFFFFFFF,FFFFFFF:FFFFFFFFFFFFFFFFFFFFFFFFFFFFF,FFFFFFFFFFFFFF:FFFFFFF:FFFFF:FFFFFFFF:FFFFF:FFFFFFFFFFFFFFFFF,FFFFFFFFFF:FFFFFFFF:F:FFFFFFFFFFFFFFFFFFFFFFFF:F::FFF,FFFFFFFFFFFF:F:FFFFFFFFFFFFF:FFFFFF:FF:FFFFF,FFF,F:,F:FFF,FFFF,FFF:FF,:FFF,FF:F,F,,F,:
@A00881:241:HJW2NDRXX:1:2128:11460:16767 1:N:0:CGAGAGAA+GATTGGAG
TAGCTTCCTACGGGGTGCAGCAGTCGGGAATATTGCGCAATGGAGGCAACTCTGACCCAGCAACGCCGCGTGAGCGATGAAGGTCTTCGGATTGTAAAGCTCTTTAAGTGGGGACGAAGAAAGTGACTGTACCCACAGAATAAGCTCCGGCTAACTACGTGCCAGCAGCCGCGGTAATACGTAGGGAGCAAGCGTTATCCGGAATGACTGGTCGTAAAGGGTGGGTAGGTGGTCTTGCAAGATGGTAGCG
+
,FFFFFFFFFFFFFFFFFFFFFFFFFFFFFFFFFFFFFFFFFF,FFF,FFFFFFFFFFFF:FFF:FFF:FF,FFFF:FFFFFFFFFFFFFFFFFFFFF:FFFFFFFFFFFFFFFFF:FFF:FFFFFFFFFF,FFFFFFFFFFFFFFFFFFFFFFFFFF,:FFF,FFFFFFFFFFF:FFF,FFFFFFFFFFF::F,FFFFF:FF,FFF:FFF,F,::FFFFF,F,FFFFFFFF:,FFF:::F,,FF:FFFF
@A00881:241:HJW2NDRXX:1:2128:23520:16892 1:N:0:CGAGAGAA+GATTGGAG
TAGCTTCCTATGGGATGCACCAGTCGGGAATATTGCGCAATGGAGGCAACTCTGACGCAGTGACGCCGCGTGCAGGACGAAGGTTTTCGGATTGTAAACTGCTTTAGACAGGGAAGAAGAAGGACAGTACCTGTAGAATAAGCTCCGGCTAACTACGTGCCAGCAGCCGCGGTAATACGTAGGGAGCGAGCGTTATCCGGATTTATTGGGTGTAAAGGGTGCGTAGACGGGAAGTCAAGTTGGTTGTGAA
+
:FFFFFFFFFFFFFFFFFF:F,FFFFFFFFFF:FFFF:FF:FFFFFFFFFFFFFFFFFFF:FFFFFFFFFFFFFFFFFFFFFFFFF::FFFFFFFFFFFFFFFFFFFFFFF:FFFFF:FFFFFFFFF:F::,FFF,FFFFFFFFFFFFF:FFFFFFFFFFFFFFFFFFFF:FFF,FFFFFF:F:FFF:::FFF:FF:FFF,F:FFFFFFFFFFF,:FFFFFF:F,:FFFFFFFFFF,F:FFFFFFFFF:F
@A00881:241:HJW2NDRXX:1:2128:23231:16955 1:N:0:CGAGAGAA+GATTGGAG
TAGCTTCCTATGGGATGCAGCAGTGGGGAATATTGGGCAATGGGCGCAAGCCTGACCCAGCAACGCCGCGTGAAGGAAGAAGGCTTTCGGGTTGTAAACTTCTTTTATGAGGGACGAAGGATGTGACGGTACCTCATGAATAAGCCACGGCTAACTACGTGCCAGCAGCCGCGGTAATACGTAGGTGGCGAGCGTTGTCCGGATTTACTGGGTGTAAAGGGCGCGTAGGCGGGTAGGCAAGTCAGATGTG
+
FFFFFFFFF:FFFF:FFFFFFFFFFFFFFFFFFFFFFFFFFFFFFF:FFFFFFFFF:FFFFFFFFFFFFFFFFFFFFFFFFFFFFFFFFFFFFFFFFFFFFFFFFFFFFFFFFFFFFFFFFFFFFFFFFFFFFFFFFFFFFFFFFF:FFFFFFFFFFFFF:FFF:FF:FFFFFFFFFF:FFFFFFFFFFFFFFFFFFFFF:FFFF::,:F:,FFFFFFFFFFFFFFFF,:FFF:F:F,,FFFF:FFFFF,
@A00881:241:HJW2NDRXX:1:2128:18132:17174 1:N:0:CGAGAGAA+GATTGGAG
TAGCTTCCTATGGGGTGCAGCAGTGGGGAATATTGGGCAATGGAGGAAACTCTGACCCAGCAACGCCGCGTGAATGATGAAGGTCTTCGGATTGTAAAGTTCTTTTCTAAGGGAAGAAGAAAGTGACGGTACCTTAGGAATAAGCCTCGGCTAACTACGTGCCAGCAGCCGCGGTCATACGTAGGAGGCAAGCGTTATCCGGAATGACTGGGCGTAAAGGGTGCGTAGGTGGTTTGGCAAGTCAGATGTG
+
FFFFFFFFFFFFFFFFFFFFFFFFFFFF:FFFFFFFFFFFFFFFFFFFFFFFFFFFFFFFFFFFFFFFFFFFF:FFFFFFFFFFFFFFFFFFFFFF::FFFFFFFFF:F:FFFFFFF,FFFFFFFFFFFFFFFFFFFFFF:FFFFFFFFFFFFFFFFFFFFFFFFFFF:FFFFFF,,FF:FF,:FFFFF:,FF::FFFFFFFFFFFFFF:FFFFFFFF:FFFFFFFFFFFFF:FFFFFFFFFFFFFFFFF
@A00881:241:HJW2NDRXX:1:2128:9941:17456 1:N:0:CGAGAGAA+GATTGGAG
TAGCTTCCTATGGGGCGCAGCAGTGGGGAATATTGGGCAATGGGCGCAAGCCTGACCCAGCAACGCCGCGTGAAGGAAGAAGGCTTTCGGGTTGTAAACTTCTTTTATGAGGGACGAAGGACGTGACGGTACCTCATGAATAAGCATCGGCTAACTCCGTGCCAGCAGCCGCGGTAATACGGAGGATGCGAGCGTTATCCGGATTTATTGGGTTTAAAGGGAGCGTAGACGGGTCCTTAAGTCAGTTGTG
+
:FFFFFFFFFFFFFFFFF:FFFFFFFFFFFF,FFFFFFFFFFFFFFFFFFFFFFFFFFFFFFFFFFFFFFFFFFFFFFFFFFFFFFFFFFFFFFFFFFFFFFFFFFFFFFFFFFFFFFFFFFFFFFFFFFFFF:FFF:F:FF:FFFFFFFFF,FFFFFFFFFF,FFFFFFFFFFFFFF:FFFFFFFFFFFFFFFFF::FFF:,F:F,:FFFFF,FFF:FFF:FFFFFFFFFF:FFFFFF::,FFF,FFFF
@A00881:241:HJW2NDRXX:1:2128:24478:17675 1:N:0:CGAGAGAA+GATTGGAG
TAGCTTCCTATGGGAGGCAGCAGTGGGGAATATTGGGCAATGGGCGCAAGCCTGACCCAGCAACGCCGCGTGAAGGAAGAAGGCTTTCGGGTTGTAAACTTCTTTTATGAGGGACGAAGGACGTGACGGTACCTCATGAATAAGCCACGGCTAACTACGTGCCAGCAGCCGCGGTAATACGTAGGTGGCGAGCGTTGTCCGGATTTACTGGGTGTAAAGGGCGCGTAGGCGGGTAGGCAAGTCAGATGTG
+
FFFFFFFFFFFFFFFFFFFFFFFFFFFFFFFFFFFFFFFFFFFFFFFFFFFFFFFFFFFFFFFFFFFFFFFFFFFFFFFFFFFFFFFFFFFFFFFF:FFFFFFFFFFFFFFFFFFFFFFFFFFFFFFFFFFFFFFFFFFFFFFFFFFFFFFF:FFFFFFFFFFFFFFFFFFFFFF,FFF:FFFFFFFFFFFFFFFFFFFFFFFFFFFFFFFFFF:FF:FFFFFFFFFFFFFFFFFFFFF:FFFFFFFFFF
@A00881:241:HJW2NDRXX:1:2128:25599:18646 1:N:0:CGAGAGAA+GATTGGAG
TAGCTTCCTATGGGACGCAGCAGTGGGGAATATTGGGCAATGGGCGGAAGCCTGACCCAGCAACGCCGCGTGAAGGAAGAAGGCTTTCGGGTTGTAAACTTCTTTTATCAGGGACGAAGCAAGTGACGGTACCTGATGAATAAGCCACGGCTAACTACGTGCCAGCAGCCGCGGTAATACGTAGGTGGCAAGCGTTATCCGGATTTATTGGGTGTAAAGGGCGTGTAGGCGGGTCTGCAAGTCAGATGTG
+
FFFFFFFFFFFFFFFFFFFFFFF:FFFFFFFFFFFFFFFFFFFFFFFFFFFFFFFFFFFFFFFFFFFFFFFFFFFFFFFFFFF:FFFFFFFFFFFFFFFFFFF:FFFFFFFFFFFFFFFFF,FFFFFFFFF:FFFF:FFFFFFFFFFFFFFFFFFFFFFFFFFFFFFFFFFFFFFFFFFFFFFFFFFFF:FFFFFF:FF,FFF,,:F,FFFF,FFFF:FFFFFFFFF:FFFFFFFFFFFFFFFFFFFFFF
@A00881:241:HJW2NDRXX:1:2128:20383:18724 1:N:0:CGAGAGAA+GATTGGAG
TAGCTTCCTATGGGGTGCAGCAGTGAGGAATATTGGTCAATGGGCGCGAGCCTGAACCAGCCAAGTAGCGTGAAGGATGACTGCCCTACGGGTTGTAAACTTCTTTTATAAAGGAATAAAGTGAGGCACGTGTGCCTTTTTGTATGTACTTTATGAATAAGGATCGGCTAACTCCGTGCCAGCAGCCGCGGTAATACGGAGGATCCGAGCGTTATCCGGATTTATTGGGTTTAAAGGGAGCGTAGATGGG
+
F:FFFFFFFF,FFFFFFFFFFFFFFFFFFFFFFFFFFFF:FFFFFFFFFFFFFFFFFFFFFFFFFFFFFFFFFFFFFFFFFFFFFFFFFFFFFFFFFFFFFFFFFFFFFFFFFFFFFFFFFFFFFFFFFFFFFFFFFFFFFFFFFFFFFFFFFFFFFF::FFFFFFFFFFFFFFFFFFFFFFFFFFFFFFFF,FFFFFFFFFFFFFFFFFFF,FF:FFFFFFF:FFFFFFFFFFFFF,:FFFF:::FFFF
@A00881:241:HJW2NDRXX:1:2128:23927:18912 1:N:0:CGAGAGAA+GATTGGAG
TAGCTTCCTACGGGAGGCAGCAGTGGGGAATATTGGGCAATGGGCGCAAGCCTGACCCAGCAACGCCGCGTGAAGGAAGAAGGCTTTCGGGTTGTAAACTTCTTTTGTCAGGGACGATGATGACGGTACCTGACGAATAAGCCACGGCTAACTACGTGCCAGCAGCCGCGGTAATACGTAGGTGGCAAGCGTTATCCGGATTTACTGGGTGTAAAGGGCGTGTAGGCGGGACTGCAAGTCAGATGTGAAA
+
FFFFFFFFFFFFFFFFF:FFFFFFFFFFF:FFFFFFFFFFFFFFFFFFFFFFFFFFFFFFFF:FFFFFFFFFFFFFFFFFFFFFFFFFFFFFFFFFFFFFF:FFFFFFFFFFFFFFFFFFFFF:FFF:FFFFFFFFFFFF::FFFFFFFFFFFFFFFFFFFFF,FFFFFFFFF,FFFFFFFFFFFFFFFFF,FF::FFFFF:FFFFFFFFFF,FFF:FFF,FF,,FFFFF:F,FFFFFFFFFFFFFFFFF
@A00881:241:HJW2NDRXX:1:2128:31684:18975 1:N:0:CGAGAGAA+GATTGGAG
TAGCTTCCTATGGGAGGCAGCAGTGGGGGATATTGGACAATGGGGGGAACCCTGATCCAGCGACGCCGCGTGAGTGAAGAAGTATTTCGGTATGTAAAGCTCTATCAGCAGGGAAGAGAAAGAGACGGTACCTGAGTAAGAAGCCCCGGCTAACTACGTGCCAGCAGCCGCGGTAATACGTAGGGGGCAAGCGTTATCCGGAATGACTGGGCGTAAAGGGTGCGTAGGTGGTTCGGCAAGTTGGTAGCGT
+
FFFFFFFFFFFFFFFFFFFFFFFFFFFFFFFFFFFFFFFFFFFFFFFFFFFFFFFFFFFFFFFFFFFFFF:FFFFFFFFFFFFFFFFFFFFFFFF,FFFFFFFF:FFFFFFFFFFFFFFF:FFFFFF:FFFFFFFFFFF:FFF:FFFFFFF:FFFFFFFFFFFFF:FFFFFF,F,FFFFFFFFFFFFFFFFFFFFFFFFFFF,FFFFFFFFF:FFFFFFFFFFF,FFFFFFFF::F:FFFF,FFFFF:FF
@A00881:241:HJW2NDRXX:1:2128:17842:18991 1:N:0:CGAGAGAA+GATTGGAG
TAGCTTCCTATGGGAGGCAGCAGTGGGGAATATTGGGCAATGGGCGAAAGCCTGACCCAGCAACGCCGCGTGAAGGAAGAAGGTCTTCGGATTGTAAACTTCTTTTATGAGGGACGAAGGACGTGACGGTACCTCATGAATAAGCCACGGCTAACTACGTGCCAGCAGCCGCGGTAATACGTAGGTGGCGAGCGTTATCCGGATTTACTGGGTGTAAAGGGCGCGTAGGCGGGCGTGCAAGTCAGATGTG
+
FFFFFFFFFFFFFFFFFFFFFFFFFFFFFFFFFFFFFFFFFFFFFFFFFFFFFFFFFFFFFFFFFFFFFFFFFFFFFFFFFFFFFFFFFFFFFFFFFFFFFFFFFFFFFFFFFFFFFFFFFFFFFFFFFFFFFFFFFFFFFFFFFFFFFFFFFFFFFFFFFFFFFFFFFFFFFFF::FFFFFFFFFFFFFFFFFFFFFF:FFFFFFFFFF,FFFFFFFFFFFFFFFFFF:FFFFFFFFFFFFFFFFFFFF
@A00881:241:HJW2NDRXX:1:2128:29514:19132 1:N:0:CGAGAGAA+GATTGGAG
TAGCTTCCTACGGGGTGCAGCAGTGGGGAATATTGGACAATGGAGGAAACTCTGATCCAGTGACGCCGCGTGAAGGAAGAAGGTCTTCGGATTGTAAACTTATTTTGTCAGGGAAGAACAATGACTGTACCTGAAGAAAAAGCACCGGCTAACTACGTGCCAGCAGCCGCGGTAATACGTAGGGTGCAAGCGTTATCCGGATTTACTGGGTGGACAGGGCGAGTAGACGGCGTTGCAAGTCCGATGTGAA
+
:FFFFFFFF:FFFFFFFFFFFFFFFFFFFFFFF:FFFF:FFFF,FFFFFFFFFFFFFFFFFFFFFFFFFFFFFFFFFFFF,FFFFFFFFFFFFFFFFFFFFFFFFFFFFFFFFF:FFF:FFFFFFFFFFFF,FFFFFF,FFFFFFFFFFFFFFFFFFFFFFFFFFFFFFFFF,,FF:FFFF:FFFFFFF:FF,F,FFF:FFFF:FF::FFFF,,,,FF:FFFFFFFFFFFF,FFFFFF:FF,FFFFFFFF
@A00881:241:HJW2NDRXX:1:2128:26657:19319 1:N:0:CGAGAGAA+GATTGGAG
TAGCTTCCTACGGGGTGCAGCAGTGGGGGATATTGGACAATGGGGGAAACCCTTATCCAGCGACGCCGCGTGAGGGAAGAAGGTTTTCGGATTGTAAACCTCTGTCAGTGGGGACGATAATGACGGTACCCACGGAGGAAGCCACGGCTAACTACGTGCCAGCAGCCGCGGTAATACGTAGGTGGCAAGCGTTGTCCGGAATTACTGGGTGTAAAGGGAGCGTAGGCGGGGCATTAAGTCAGAAGTGAAA
+
FFFFFFFFFFFFFFFFF:FFFFFFFFFFFFFFFFF:FFFFFFFFFFFFFFFFFFFFFFFFFFFFFFFFFFFFFFFFFFFFFFFFFFFFF:FFFFFFF:F:FFFFFFFFFFFFFFFFFFFFFFFFFFFFFF:FFFFFFFF:FFFFFFFFFFFFFFFFFFFFFFFFFFFFFFFF:FFFFFFFFFFFFFFFFF:FFFFFFFF:,FFFFFFFFFFFFFFFFF,FFFFFFFFFFF:FF:FF::FFF:,FFFFF,:
@A00881:241:HJW2NDRXX:1:2128:9444:19601 1:N:0:CGAGAGAA+GATTGGAG
TAGCTTCCTATGGGATGCAGCAGTGGGGGATATTGCACAATGGGGGGAACCCTGATGCAGCGACGCCGCGTGAAGGAAGAAGTATTTCGGTATGTAAACTTCTATCAGCAGGGAAGAAAATGACGGTACCTGAATAAGAAGCCCCGGCTAACTACGTGCCAGCAGCCGCGGTAATACGTAGGGGGCAAGCGTTATCCGGATTTACTGGGTGTAAAGGGAGCGTAGGCGGTCGAACAAGTCAGATGTGAAA
+
FFFFFFFFFFFFFFFFFFFFFFFFFFFFF::FFFFFFF:FFFFFFFFFFFFFFFFFFFFFFFFFFFFFFFFFFFFFFFFFFFFFFFFFFFFFFFFFFFFFFFF:FFFFFFFFFFFFFF:FFFFFFFFFFF,FFFFFFFFFFFFFFFFFFFFFFFFFFFFFFFFFFFFFFFFFF:FFFFFFFFFFFFFFFFFFF:FFFFFFFFFFFFFFFFF:FFFFFFFFFFFFFFFFFFFFFFFFF:FFFFFFFFFFFF
@A00881:241:HJW2NDRXX:1:2128:31530:19680 1:N:0:CGAGAGAA+GATTGGAG
TAGCTTCCTATGGGATGCAGCAGTGAGGAATATTGGGCAATGGGCGCAAGCCTGACCCAGCAACGCCGCGTGAAGGAAGAAGGCCTTCGGGTTGTAAACTTCTTTTATCAGGGACGAACAATGACGGTACCTGATGAATAAGCCACGGCTAACTACGTGCCAGCAGCCGCGGTAATACGTAGGTGGCAAGCGTTATCCGGATTTACTGGGTGTAAAGGGCGTGTAGGCGGGATTGCAAGTCAGATGTGAA
+
FFFFFFFFFF:FFF:FFFFFFFFFFFFFF,FFFFFFFFFFFFFFFFFFFFFFFFFFFFFFFFFFFFFFFFFFFFFFFFFFFFFFFFFFFFFFFFFFFFFFFFFFFFFFFFFFFFFFFFF:FFFFFFFFFFFFFFFFFFFFFFFFFFFFFFFFFFFFF:FFFFFFFFFFFFFF:F,FFFFFFFFFFFFFFFFFFFFFFFFFFFFFF,FFFFFFFF,F::F:F,F:F:F:FFFFFF:FFFFFF,F:,,F:,:
@A00881:241:HJW2NDRXX:1:2128:32533:19758 1:N:0:CGAGAGAA+GATTGGAG
TAGCTTCCTATGGGGGGCAGCAGTGAGGAATATTGGTCAATGGGCGGGAGCCTGAACCAGCCAAGTCGCGTGAGGGAAGACGGCCCTATGGGTTGTAAACCTCTTTTGCCGGGGAGCAAAGCGCCGCACGTGTGCGGTCTGGAGAGTACCCGGAGAAAAAGCATCGGCTAACTCCGTGCCAGCAGCCGCGGTAATACGGAGGATGCGAGCGTTATCCGGATTTATTGGGTTTAAAGGGTGCGTAGGCGGT
+
FFFFFFFFFFFFFFFFFFFFFFFFFFFFFFFFFFFFFFFFFFFFFFFFFFFFFFFFFFFFFFFFFFFFFFFFFFFFFFFFFFFFFFFFFFFFFFFFFFFFFFFFFFFFFFFFFFFFFFFFFFFFFFFFFFFFFFFFFFFFFFFFFFFFFFFFFFFFFF:FFFFFFFFFFFFFFFFFFFFF:FFFFFFFFFFFF:FF:FFFFFFFFFFFF:F,FFFFFFFFF,:FFFFFFFF:FFFF:FFFFFFFFFFFFF
@A00881:241:HJW2NDRXX:1:2128:25880:19820 1:N:0:CGAGAGAA+GATTGGAG
TAGCTTCCTATGGGAGGCAGCAGTGGGGGATATTGCACAATGGGGGAAACCCTGATGCAGCGACGCCGCGTGGAGGAAGAAGGTTTTCGGATTGTAAACTCCTGTCGTGCGGGACGATAATTACGGTACCGCACAAGAACGCCACGGCTAAGTACGTGCCAGCAGCCGCGGTAAAACGTAGGTGGCAAGCGTTGTCCGGAATTACTGGGTGTAAAGGGAGCGCAGGCGGGCTGACAAGTTGGAAGTGAAA
+
FFFFFFFFF:FFFFFFFFFFFFFFFFFFFFFFFFFFFF:FFFFFFFFFFFFFFFFFFFFF:FFFFFFFFFFFFFFFFFFFFFFFFFFFFFF,FFFFFFFFFFFFFF,FFFFFF,FFFF:FF,FF:FFF:FF::FFF,:F,F:FFFFFFFFF,,,FFFFFF:FFFFFFFFF::FFF:FFFFFFFFFF:FFFFFFFFFFFFFFFFFF:FFF:F::::FFF:,:FF:FFFFFFF,,F:,FF,FFF,:FFFF,:
@A00881:241:HJW2NDRXX:1:2128:22110:19993 1:N:0:CGAGAGAA+GATTGGAG
TAGCTTCCTATGGGGCGCAGCAGTGGGGAATATTGGGCAATGGGCGCAAGCCTGACCCAGCAACGCCGCGTGAAGGAAGAAGGCTTTCGGGTTGTAAACTTCTTTTATGAGGGACGAACAATGACGGTACCTGATGAATAAGCCACGGCTAACTACGTGCCAGCAGCCGCGGTAATACGTAGGTGGCGAGCGTTATCCGGATTTACTGGGTGTAAAGGGCGCGTAGGCGGGTTTGCAAGTCAGATGTGAA
+
:FFFFFFFFFFFFFFFFFFFFFFFFFFFFFFFFFFFFFFFFFFFFFFFFFFFFFFFFFFFFFFFFFFFFFFFFFFFF:FFFFFFFFFFFFFFFFFFFFFFFFF:F:FFFFFFFFFFFFFFFFFFFFFFFFFFFFFFFFF:F:FFFFFFFFFFFFFFFFFFFFFFFFFFFFFFFFFFFFFFFFFFFFFFFFFFFFFFFFFFFFFFFFFFFFFFFFFFFF:FFFFFFFFFFFFFFFFF:FF::FFFFFFF:F
@A00881:241:HJW2NDRXX:1:2128:30346:20071 1:N:0:CGAGAGAA+GATTGGAG
TAGCTTCCTACGGGGGGCAGCAGTGGGGAATATTGGGCAATGGGCGCAAGCCTGACCCAGCAACGCCGCGTGAAGGAAGAAGGCTTTCGGGTTGTAAACTTCTTTTATGAGGGACGAAGGACGTGACGGTACCTCATGAATAAGCCACGGCTAACTACGTGCCAGCAGCCGCGGTAATACGTAGGTGGCGAGCGTTGTCCGGATTTACTGGGTGTAAAGGGCGCGTAGGCGGGCATGCAAGTCAGATGTG
+
,FFFFFFFFFFFFFFFFFFFFFF:FFFFFFFFFFF:F:FF,FFF:FFFFFFFFFFFFFFFFFF:::FFFFFFFFFFFFF,FFFFFFFFFF:FFFFF,FF:F:FFFFFFFFFFFFFF:FFFF,FFFFFFFFFFFFF:FF::FFFFFFFFFFF:,FFFFFFFFFFFFFFFF:FFFF:FFFF:::FFFFFFFFFFFFFFFFFFFF,FFFFFFFFFFF,FFFFF,FFFFFFFFFFFFFFFFFF:FFF,:,,FFF
@A00881:241:HJW2NDRXX:1:2128:17815:20102 1:N:0:CGAGAGAA+GATTGGAG
TAGCTTCCTATGGGATGCAGCAGTGGGGAATATTGGGCAATGGGCGCAAGCCTGACCCAGCAACGCCGCGTGAAGGAAGAAGGCCTTCGGGTTGTAAACTTCTTTTATCAGGGACGAACAATGACGGTACCTGATGAATAAGCCACGGCTAACTACGTGCCAGCAGCCGCGGTAATACGTAGGTGGCACGCGTTATCCGGATTTACTGGGTGTAAAGGGCGTGTAGGCGGGATTGCAAGTCAGATGTGAA
+
FFFFFFFFF,FFFFFFFFFFFFFFFFFFFFFFF:FFFFFFFFFFFFFFFFFFFFFFFFFFFFFFFFFFFF:FFFFFF,FFFFFFFFFFFFFFFFFF:FFFFFFFFFFFFFFFFFFFFFF:FFFFFFFFFFFFFFFFFFFFFF:FFFFFFFFFFFFFFFFFFFFFFFFFFFFFFFFFFFFFFF:FFFFF,FFFFFFFFFFFFFFF,FFF:FFFFF,FFFFFFFFFFFFFF::F:FFF,FFFFFFFFFFF::
@A00881:241:HJW2NDRXX:1:2128:17237:20541 1:N:0:CGAGAGAA+GATTGGAG
TAGCTTCCTATGGGGTGCAGCAGTGGGGAATATTGGGCACTGGGCGAAAGCCTGACCCAGCAACGCCGCGTGAAGGAAGAAGGCCTTCGGGTTGTAAACTTCTTTTATGAGGGACGAAGGACGTGACGGTACCTCATGAATAAGCCACGGCTAACTACGTGCCAGCAGCCGCGGTAATACGTAGGTGGCAAGCGTTGTCCGGATTTACGGGGTGTACAGGGCGCGTCGGCGGGATGACCAGGCCGATGTG
+
FFFFFFFFFFFFFFFFFFFFFFFFFFFFFFFFF:FFF:F,FFFFFFFFFFFFFFFFFFFFF:FFFFFFFFFFFF:FFFFFFFFFFFF,FFFFFFFF:FFFFFFFFFFFFFFFFFFFFFF:FFFFFFFFFFFFFFFFFF,FFFFFFFFFFFFFFFFFFFFFF:FFFFFFFFFFFFFF,FFFFFFFFFFFFFFFFF,FFF:FFFFFFF,:,FFF:F,F,,:FF,:FFFF,FF,::,FF:,,FF,:FFFFFF:
@A00881:241:HJW2NDRXX:1:2128:24451:20917 1:N:0:CGAGAGAA+GATTGGAG
TAGCTTCCTATGGGGTGCAGCAGTGGGGAATATTGCACAATGGGGGAAACCCTGATGCAGCGACGCCGCGTGAGTGAAGAAGTATTTCGGTATGTAAAGCTCTATCAGCAGGGAAGATAATGACGGTACCTGAATAAGAAGCCCCGGCTAACTACGTGCCAGCAGCCGCGGTCATACGTAGGGGGCAAGCGTTATCCGGATTTACTGGGTGTAAAGGGTGCGTAGGTGGCATGGCAAGTCAGACGTGAAA
+
FFFFFFFFFFFFFFFFFFFFFFFFFFFFFFFF:FFFFF:FFFFFFFFFFFFFFFFFFFFFFFFFFFFFFFFFFFFF:FFF:FFFF:FFFFFFFFFF,FFFFFF:FFFFFFFFFF,F:F:FFFFFFFFFFFFFFF,FFFFFFFF:FFFF:FFFFFFFFFF:FFFFFFFFFFF:,::FFFFFFFFFFF:FFFF:F,FFFFFF:FFFFFFFFFFF,F,FFFFFFF:FFFFFFFFFF:FF,FFFFFF,FFFF,F
@A00881:241:HJW2NDRXX:1:2128:32461:21136 1:N:0:CGAGAGAA+GATTGGAG
TAGCTTCCTATGGGAGGCAGCAGTGGGGAATATTGGGCAATGGAGGCAACTCTGACCCAGCAACGCCGCGTGAGCGATGAAGGTCTTCGGATTGTAAAGCTCTTTAAGTGGGGACGAAGAAAGTGACTGTACCCACAGAATAAGCTCCGGCTAACTACGTGCCAGCAGCCGCGGTAATACGTAGGGAGCAAGCGTTATCCGGAATGACTGGGCGTAAAGGGTGCGTAGGTGGCTTGACAAGTTGGTAGCG
+
FFFFFFFFFFFFFFFFFFFFFFFFFFFFFFFFFFFFFFFFFFFFFFFFFFFFFFFFFFFFFFFFFFFFFFFFFFFFFFFFFFFFFFFFFFFFFFFFFFFFFFFFFFFFFFFFFFFFFFFFFF:FFFFFFFFFFFFFFFFFFFFF:FF:FFFFFFFFFFFFFFFFF:FFFFFFFFFFFFFFFFFFFFFFFFFFFF:FFFFFF,F,FFFFFFFFFFFFFFFFFFF,:F:,FFFFFFFFFFFFFF:FF:FFFF
@A00881:241:HJW2NDRXX:1:2128:15239:21339 1:N:0:CGAGAGAA+GATTGGAG
TAGCTTCCTACGGGGCGCAGCAGTGGGGAATATTGCACAATGGGCGCAAGCCTGATGCAGCAACGCCGCGTGAGGGAAGACGGTTTTCGGATTGTAAACCTCTGTCGTCGGGAACGATAATGACGGTACCCGACAAGGAAGCTCCGGCTAACTACGTGCCAGCAGCCGCGGTAATACGTAGGGAGCGAGCGTTGTCCGGAATTACTGGGTGTAAAGGGAGCGTAGGCGGGGTTGCAAGTCAGATGTGAAA
+
,::FFFFFF:FFFFFFF:FFFFF:FFFFFFFFFFFFFFFFFFFFFFF,FFFFFFFFFFFFF::FF:FFFFFFF:FFFFFFF:FFFFFFFFFF:F:FF,FFFFFFFFFFFFFF:,FFFFFFFFFFFFFFFFFFFFFFFFF:FFFFFF:FFFFFFFFFFFFFFFFFFFFFFFFF,FFFFFFFFFFFFFFFFFFFFFFFFFFFFFFFFFF,FFFFFFFFF:FFFFFFFFFFFF:FFFF::FFFF:F,FFFF:F
@A00881:241:HJW2NDRXX:1:2128:24876:21339 1:N:0:CGAGAGAA+GATTGGAG
TAGCTTCCTACGGGGGGCAGCAGTCGGGAATATTGCGCAATGGCGGAAACTCTGACGCAGTGACGCCGCGTATAGGAAGAAGGTTTTCGGATTGTAAACTATTGTCGTTAGGGAAGAGACAGGACAGTACCGAAGGAGGAAGCTCCGGCTAACTACGTGCCAGCAGCCGCGGTAATACGTAGGGAGCGAGCGTTATCCGGACTTATTGGGTGTGATGGGTGCGTAGACGGGTTAGCAAGTTAGTTGTGTA
+
,:FFFFFFFFFFFFFFFF:FFFFFFFFF:FFFF:FFFFF:FFF,FFF,FFF:F,FFFFFF,FF:F::FFFFFF:FFF:FFFFFFFFFFFFFFFFFFF,,:F,FF:FFF:FFFF,FF,:FFF::,F:FF::F,F,F:FFFFFFFF:FFFF,FFF::F:FF:F,::FFFFFFFFF,,FFF:,FFFFF:FFFFF:FF,:F,F:,,:,,FFFFFFFF,F,FFFF:FFFFF,FFFF:FFFFF:F:FF::::F:,F
@A00881:241:HJW2NDRXX:1:2128:20537:21559 1:N:0:CGAGAGAA+GATTGGAG
TAGCTTCCTACGGGGGGCAGCAGTGGGGAATATTGGGCAATGGGCGAAAGCCTGACCCAGCAACGCCGCGTGAAGGAAGAAGGCCCTCGGGTTGTAAACTTCTTTTGCCAGGGACGAAGGAGTGACGGTACCTGGCGAACAAGTCACGGCTAACTACGTGCCAGCAGCCGCGGTAATACGTAGGGAGCGAGCGTTGTCCGGACTTACTGGGTGTAAAGGGAGTGCAGGCGGGACTGCAAGTCAGATGTGT
+
:FFFFFFFFFFFFFFFFFFFF,FFFFFFFFF:,FFFFFFFFFFFFFFFFFFFFFFFFFFFF:FFFFFFFFFFFFFFFFFFFFFFFFFFFFF,FFFFFFFFFFFFFFFFFFFFFFFF,FFFFFFFFFFFFF:FFFFFFFF,F:FFFFFFFFFFFFFFFFFFFFFFFFFFFFFFFFF,FFFFFFFFFFFFFFFFF,,FFFFFFF,FFF,,FFF:F,::FFFFFFFFFFFFFF::FFFFFFF,F:FFFFFFF,
@A00881:241:HJW2NDRXX:1:2128:28537:21605 1:N:0:CGAGAGAA+GATTGGAG
TAGCTTCCTACGGGGGGCAGCAGTGGGGAATATTGGTCAATGGGGGAAACCCTGAACCAGCAACGCCGCGTGAAGGAAGAAGGCTTTCGGGTTGTAAACTTCTTTTATCTGTGACGATAGTGACGGTAGCAGATGACTAAGCTCCGGCTAACTACGTGCCAGCAGCCGCGGTAAGACGTAGGGAGCGAGCGTTATCCGGATTTACTGGGTGTAAAGGGCGCGTAGGCGGGCTGACAAGTCAGATGTGAAA
+
FFFFFFFFFFFFFFFFFFFF::FFFFFFFFFF:FFFFFFFFFFFFFFFFFFFFFFFFFFFFF:FFFFFFFFFFFFFFFFFFFF:FFFFFFFF:F:FFFFF:FFFF:FFFFFFFFFFFFFFFFFFFFFFFFFF:FFF,FFFFFFFFFFFFF:FFFFFFFFFF:FF:FFFFFFF,F,FFFFFFFFFFF:F:FF:F,FFFFFFFF:FFFFFFFFFFF:FFFF:FFFFFFFFFFFFFFFF:FFF:F:,FFFF:F
@A00881:241:HJW2NDRXX:1:2128:12093:21966 1:N:0:CGAGAGAA+GATTGGAG
TAGCTTCCTACGGGGTGCACCAGTGGGGAATATTGGTCAATGGGGGAAACCCTGAACCAGCAACGCCGCGTGAAGGAAGAAGGCTTTCGGGTTGTAAACTTCTTTTATCAGTGACGATAGTGACGGTAGCTGATGAATAAGCTCCGGCTAACTACGTGCCAGCAGCCGCGGTAATACGTAGGGAGCGAGCGTTATCCGGATTTACTGGGTGTAAAGGGCGCGTAGGCGGGCTGACAAGTCAGATGTGAAA
+
FFF:FFFFFFFFFFFFFFFFFFFFFFFFFFFFFFFFFFFFFFFFFFFFFFFFF:FFFFFFFFFFFFFFFFFFFFFF:FFFFFFFFF:FFFFFFFFFFFFFFF:FFFFFFFFFFFFF:FFFFFFFFFFFFFFFFFF:FFFFFFFFFFFFFFFFFFFFFFF:FFF:F::FFFFFFFFFFFFFFFFFFFFFFFFFFFFFFFFFF:FFFF:FFFFFFFFFFFFFFFFFFFFFFFFFF,,F:FFFFFFF:F:,,F
@A00881:241:HJW2NDRXX:1:2128:21404:22216 1:N:0:CGAGAGAA+GATTGGAG
TAGCTTCCTATGGGATGCAGCAGTGAGGAATATTGGTCAATGGGCGGAAGCCTGAACCAGCCAAGTCGCGTGAGGGATGACGGCCCTACGGGTTGTAAACCTCTTTTGCCGGGGAACAAAAGGCGGGACGCGTCCCGCAGTGGAGTGTACCCGGAGAACAAGCATCGGCTAACTCCGTGCCAGCAGCCGCGGTACTACGGAGGATGCGAGCGGTATCCGGCTTTATTGGGTGTCAAGGGTGCGTAGGCGG
+
F:FFFFFFF::FFFFFFFFFFFFFFFFFFFFFFFFFFFFFFFFFFFFF,FFFFF:FFFFFFF,FFFFFFF:FFFFF,FFFFFFFFFFFF:FFFFFFFF,FFFFFFFFFFFFFFF,,FF,,FFFFFFF:FFFFF:FF:F,FFF:FFFFFFFFFFF:FFF,FFFFF:FFFFF:FFFFF:FFFFF:F:FFFFF::,FFFFFFFF:F,FFFF,FFF,:,F,FF:,F:FFFFFF:F,F:,FFFFFFF::FFF,F:
@A00881:241:HJW2NDRXX:1:2128:31458:22341 1:N:0:CGAGAGAA+GATTGGAG
TAGCTTCCTATGGGATGCAGCAGTGGGGGATATTGGACAATGGGGGGAACCCTGATCCAGCGACGCCGCGTGAGTGAAGAAGTATTTCGGTACGTAAAGCTCTATCGGCAGGGACGAAGGAAGAGACGGTACCTGAGTAAGAAGCCCCGGCTAACTACGTGCCAGCAGCCGCGGTAATACGTAGGGGGCAAGCGTTATCCGGATTTACTGGGTGTAAAGGGAGCGCAGACGGAGAGGCAAGTCTGAAGTG
+
FFFFFFFF:F:FFFFFFFFFFFFFFFFFF:FFFFFFFFFFFFFFFFFF:FFFFFFFFFFFFFFFFFFFFFFFFFF:F,F:FFFFFFFFFFFFFFFFFFFFFFF,:FFFFFFFFF,FFFFFF:FFFFFFFFFFFFFFF,FF:FFFFFFFFFFFFFFFFFF:F:F,FFFFFFFFFFF,FF:FF,FFF::FFFFFFFF,:F,FF:F:FFFFFFFFFFFFFFFFFF:F,:FFFF:FFFFFFFF,FF::FFF::F
@A00881:241:HJW2NDRXX:1:2128:30680:22592 1:N:0:CGAGAGAA+GATTGGAG
TAGCTTCCTACGGGAGGCAGCAGTCGGGAATATTGCGCAATGGAGGAAACTCTGACGCAGTGACGCCGCGTGCAGGAAGAAGGTTTTCGGATTGTAAACTGCTTTAGACAGGGAAGAAACAAGACAGTACCTGTAGAATAAGCTCCGGCTAACTACGTGCCAGCAGCCGCGGTAATACGTAGGGAGCAAGCGTTATCCGGATTTATTGGGTGTAAAGGGTGCGTAGACGGGAAAACAAGTTAGTTGTGAA
+
FFFFFFFFFFFFFFFFFFFFFFFFFFFF::F,FFFFFFFFFFFFFFF:FFFFFFFFFFFFFFFFFFFFFFFFFFFFFFFFFFFFFFFFFFFFFFFFF:FFFFFFFFFFFFFFFFFFFFFFFFFFFFFFFFFFFFFFFFFFFFFFFFFFFFFFFFFFFFFFFFFF:FFFFFFFF:FFFFFFFFFFFFFFFFFFF,FFFFFFFFF:FFFFFFFFFFFFFFFFFFFFFF,FFFFF:FFFFFFFFFFFFFFF,F
@A00881:241:HJW2NDRXX:1:2128:26033:22811 1:N:0:CGAGAGAA+GATTGGAG
TAGCTTCCTACGGGGTGCAGCAGTGGGGAATATTGCACAATGGGGGGAACCCTGATGCAGCGACGCCGCGTGAGTGAGGAAGTATTTCGGTATGTAAAGCTCTCTCAGCAGGGACGAAAGAGAGACGGTACCTGACTAAGAAGCCCCGGCTAACTACGTGCCAGCAGCCGCGGTACTACGTCGGGGGCAAGCGTTATCCGGATTTCCTGGGTGTACAGGGAGCGTCGACGGCCGGCCAAGGCTGGAGTGA
+
F,FFFFFFFFFFFFFFFF,FF::,FFFFF,:F:FFFFFFFFFFFFFFF:FFFFFFFFF:FFFFFFFFFFF:FFF:FFFFFFFFFFFFFFF::FFF,FFFFFFF,FFFFFFFFFF,FF:FFFFFFF:FF:FFFFF:FF,FFFFFFFFFFFFF,FFF,FFFF:FFFFFFFFFFFFF,:FF:FF,FFFFFF,:FFF,,F:FFF:FFFF,,,FFFFF,F,,F:F:FFFF,,FF::FFFFF:FFF,FFFFFFF:F
@A00881:241:HJW2NDRXX:1:2128:17833:23296 1:N:0:CGAGAGAA+GATTGGAG
TAGCTTCTATGGGGCGCAGCAGTGGGGAATATTGCACAATGGGGGAAACCCTGATGCAGCGACGCCGCGTGAGTGAAGAAGTATTTCGGTATGTAGAGCTCTATCAGCAGGGAAGAAAATGACGGTACCTGAGTAAGAAGCCCCGGCTAACTACGTGCCAGCAGCCGCGGTAATACGTAGGGGGCAAGCGTTATCCGGATTTACTGGGTGTAAAGGGAGCGTAGACGGCAGGGCAAGTCTGAAGTGAAAG
+
FFFFFFFFFFFFFFFFFFFF:FFFFFFF:FFFFFFFFF:FFFFFFFFFFFFFFFFFFFFFFFFFFFFFF,FFFFFF,FFFFFFF:FFFFFFFFFFFFFFFFFFFFFFFFFFFF,FFFFFFFFFFFFFFFFFFFFFFFFFFFFFFFFFFFFFFFFFFFFFFFFFFFFFFFFF:FFFFFFFFFFFFFFFFFFFFFFFFFFFFFFFFFFFFF:FFFFFFFFF::FFFFFFFFFFFFFF,FFF:FFFFFF:FFF
@A00881:241:HJW2NDRXX:1:2128:24740:23359 1:N:0:CGAGAGAA+GATTGGAG
TAGCTTCCTATGGGGGGCAGCAGTGGGGAATATTGGGCAATGGAGGCAACTCTGACCCAGCAACGCCGCGTGAGCGATGAAGGTCTTCGGATTGTAAAGCTCTTTAAGTGGGGACGAAGAAAGTGACTGTACCCACAGAATAAGCCTCGGCTAACTACGTGCCAGCAGCCGCGGTAATACGTAGGAGGCAAGCGTTATCCGGAATGACTGGGCGTAAAGGGTGCGTAGGTGGTTTGGCAAGTTGTTAGCG
+
F:FFFFFFFFFFFFFFFFFFFFFFFFFFFFFFFFFFFFFFFFFFFFFF:FFFFF,FFFFFFFFFFFFFFFFFFFFFFFFFFFFFFFFFFFFFFFFFFFFFFF:FFFFFFF:FFFFFFFFFFFFFFFFFFFF:FFFFFFFFFFFFFFFF::FFFFFFFFFFFFFFFFFFFFFFFFFF:FFFFF:F:FFFFFFFFFFFFFFFFFFFFFFFFF:FF:,F:FFFFFFFFFFFFFFFFFFFFFFFFFF:,:F:::
@A00881:241:HJW2NDRXX:1:2128:18692:23657 1:N:0:CGAGAGAA+GATTGGAG
TAGCTTCCTACGGGATGCAGCAGTGAGGAATATTGGACAATGGCCGGAAGGCTGATCCAGCCATGCCGAGTGAGGGAATGAGGTCCTATGGATTGTAAACCTCTTTTCACGCAGGGCAATAAGGTCCACGAGGTGGACCGACGAGAGTATGCGTGGAATAAGCATCGGCTAACTCCGTGCCAGCAGCCGCGGTAATACGGAGGATGCGAGCGTTGTCCGGATTTATTGGGTTTAAAGGGTGCGTAGGCGG
+
:FFFFFFFFFFFFF:FFF:FFFF:FFFFF:FFFFFFFFFFFFFFFFFFFFFFFFFFFFFFFFFFFFFFFFFFFFFFF:FFFFFFFFFFFFFFFFFFFFFFFFFFFFFFFFFFFFFFFFFFFFFFFFFFFFFFFFFFFFFFFFFFFFFFFFFFFFFFF,F:FFFFFFFFFF,:FFFFFFFFFFFF:FFFFFF:FFFFFFFFFF:FFFF:F:FFF,F,FFFFFF:F::FFFF,F,FFFFFF::FFFF,FF::
@A00881:241:HJW2NDRXX:1:2128:9046:24173 1:N:0:CGAGAGAA+GATTGGAG
TAGCTTCCTATGGGATGCAGCAGTGGGGAATATTGCACAATGGGGGGAACCCTGATGCAGCGACGCCGCGTGGGTGAAGAAGTATTTCGGTATGTAAAGCCCTATCAGCAGGGAAGAAAATGACGGTACCTGAGTAAGAAGCCCCGGCTAACTACGTGCCAGCAGCCGCGGTAATACGTAGGGGGCAAGCGTTATCCGGATTTCCTGGGTGTAAAGGGTGTGTAGGTGGTTTGATAAGTTAGATGTGTAA
+
FFFFFFFFFFFFFFFFFFFFFFFFFFFFFFFFFFFFFFFFFFFFFFFF:FFFFFFFFF:FFFFFFFFFFF,FFFFFFFFFFF:FFFFFFFFFFFFFFFFFFFFFFFFFFFFFFFFFFF:FFFFFFFFFFFFFFFFFFF:FFFFFFFFFF:FFFFFFFFFFFFFFFFFFFFF:FFFFFFFFFFFFFFFFFFF:F,FFFFFFFFF,FFFFFFFF,F:FFFFF:F:FFFFF:FF:FFFFFFFFFFFFFFFFFF
@A00881:241:HJW2NDRXX:1:2128:20464:24283 1:N:0:CGAGAGAA+GATTGGAG
TAGCTTCCTATGGGGCGCAGCAGTGGGGAATATTGCACAATGGGCGCAAGCCTGATGCAGCAACGCCGCGTGAGGGAAGACGGTTTTCGGATTGTAAACCTTTGTCTTTGGTGAAGAAGAAAGTGACGGTAGCCAAGGAGGAAGCCACGGCTAACTACGTGCCAGCAGCCGCGGTACTACGTCGGTGGCAAGCGTTGTCCGGAATTAGTGGGTGTAAAGGGAGCGCAGGCGGGACTGCCAGTTGGATGTG
+
:FFFFFFF:FFFFFFFFFFFF,FFFFFFFFFFFFFFF:F::FFFFFF:FFFFFF,FFFFFF:FFFFFFFFFF:FFFFFFFFFFFFFF:FFFFFFFFFFFFFFFFFFFF:FF:FFFFFFF:F:FFFFFFFF,FFFF,FFFF::FFFFFF:FFFF,FFF:FF:FFFFF:FFFFFFFFF,FF,FF,FFFFFFF,FFFF:FFFFFFF,FFF,FFFF,F,F,:F:FFFF::FFFFFF:F::FFFFF,FFF,FFF:
@A00881:241:HJW2NDRXX:1:2128:8766:24408 1:N:0:CGAGAGAA+GATTGGAG
TAGCTTCCTATGGGACGCAGCAGTGGGGAATATTGGGCAATGGAGGCAACTCTGACCCAGCAACGCCGCGTGAAGGAAGAAGGTTTTCGGACTGTAAACTTCTGATCTAAGGGAAAAAGAAAGTGATGGTACCTTAGGAGAAAGCCCCGGCTAACTACGTGCCAGCAGCCGCGGTAATACGTAGGTGGCGAGCGTTGTCCGGATTTACTGGGTGTAAAGGGCGCGTAGGCGGGCATGCAAGTCAGATGTG
+
FFFFFFFFFFFFFFFFFFFFFFFFFFFFFFFFFFFFFFFFFFFFFFFF:FFFFFFFFFFFFFFFFFFFFFFFFFFFFFFFFFFFFFFFFFFFFFFFFFFFFFFFFFFF:FFFFF,F::FFFFFFFFFF:FFFFFFFFFFFFFFFFFFFFFFFFFFFFFFFFFFFFFFFFFFFFFFF,FFFFFFFFFFFFFFFFFFFFFFFFFFFFF::FFFFFF,FF,FFFFFFFFFFF:FFFFFFF:F:FFFFFFFFFF
@A00881:241:HJW2NDRXX:1:2128:14290:24424 1:N:0:CGAGAGAA+GATTGGAG
TAGCTTCCTTGGGATGCAGCAGTGGGGAATATTGGGCAATGGAGGCAACTCTGACCCAGCAACGCCGCGTGAGCGATGAAGGTCTTCGGATTGTAAAGCTCTTTAAGTGGGGACGAAGAAAGTGACTGTACCCACAGAATAAGCTCCGGCTAACTACGTGCCAGCAGCCGCGGTAATACGTAGGGAGCAAGCGTTATCCGGAATGACTGGGCGTAAAGGGTGCGGAGGTGGTTTGGCAAGTTGGTAGCGT
+
:FFFFFFF::FFFFFFFFFFFFFFFFF:FFFFFFFFFFFFFFFFFFFFFFFFF::FFFF::FFFFFFFFFFFFFFFFFFFFFFFFFFFFFFFFFFFF,FFFFF,FFFFF:FFFFFFFFFFFFFFFFFFF:FFFFF:FF,FFFFFFFFF:FFFFFFFFF:FFFFFF:FFFFFF::::FFFF,FFFFFF:,FFFFFF:F:FFFF,FFFFF,FFFFFFFFF:FFFFF,FFFFFFFF::FFF:FFFFFF:F,:F
@A00881:241:HJW2NDRXX:1:2128:19605:24518 1:N:0:CGAGAGAA+GATTGGAG
TAGCTTCCTATGGGGTGCAGCAGTGGGGAATATTGCACAATGGGGGAAACCCTGATGCAGCGACGCCGCGTGAAGGAAGAAGTATCTCGGTATGTAAACTTCTATCAGCAGGGAAGAAAATGACGGTACCTGACTAAGAAGCCCCGGCTAACTACGTGCCAGCAGCCGCGGTAATACGTAGGGGGCAAGCGTTATCCGGATTTCCTGGGTGTAAAGGGAGCGTAGACGGAAGAGCAAGTCTGATGTGAAA
+
FFFFFFFFF:FFFFFFFFFFFFFFFFFFFFF:FFFFFFFFFFFFFFFFFFFFFFFFFFFFFFFFFFFFFFFF,FFFFFFFFFFFFFFFFFFFFFFFFFFFFFF,FFFFF:FFFFFFFFFFFFFFFFFF:FFFFFFFFF,FFFFFFFFFFFFFFFFFFFFF:FF,FFFFFFFFFFFFFFFFFFFFFFF:FFF:FFFFFFFFF,F,,:FFFFFFFF:FFFFFF:FF:F:FFF:FFFFFFFFFFF:FFFF,,,
@A00881:241:HJW2NDRXX:1:2128:9290:24627 1:N:0:CGAGAGAA+GATTGGAG
TAGCTTCCTACGGGGGGCAGCAGTGGGGGATATTGCACAATGGGGGGAACCCTGATGCAGCAACGCCGCGTGAAGGAAGAAGTATTTCGGTATGTAAACTTCTATCGACAGGGACGAAAAGAATGACGGTACCTAAGGAGGAAGCCCCGGCTAACTATGTGCCAGCAGCCGCGGTCATACATAGGGGGCAAGCGTTATCCGGACTTATTGGGTGTAAAGGGTGCGTAGATGGAGGAGCAAGTTGGTTGTG
+
:FFFFFFFFFFFFFFFFFFFFFFFFFFFFFFFFFFFFFFFFFFFFFFFFFFFFFFFFFFFFFFFFFFFFFFFFFFFFFFFFFFF:FFFFFFFFFFFFFFFFFFFFFFFFFFFFFFFF:FFF:FFFF:FFFFFFFFFFFFFFF:FFFFFFFFFFFFFFFFFF:F,FF:FFFFFFFF,FFF:F:FFFFFFFF,F:FFF:FFFFFF,FFF:FFFFFFFFF,FFFFF:FFFFF,FFFFF:FFF,FFFFFFFFFF
@A00881:241:HJW2NDRXX:1:2128:31060:24752 1:N:0:CGAGAGAA+GATTGGAG
TAGCTTCCTATGGGGTGCAGCAGTGGGGAATATTGCGCAATGGAGGAAACTCTGACGCAGCGATGCCGCGTGAGTGAGGAAGGGATTCGTCCCGCAGAGCTCAGTCGACGGGGAGAAGAGAGATGTCACCCGTCTTTAAAGCCCCGGCTAACTACGTGCCAGCAGCCGCGGTACTACGTAGGGGGCGAGCGTTGTCCGGAATTACTGGGCGTCAAGCGCGCGTAGGCGGCCTAGAAGGCCTGTTGTAAAA
+
F:FF:FFFFF,FFFFFFFF,FFFFFFFFF,F:F,FFFFFFFFFFFFF:FFFFFFFFFFFFF:FFFFFFFFFFFFFFFFFFFFFF:FFFF:FFFFFFFFFFFFFFFFFFFFFFFFFFFFFFFFFFFFFFFFF,FFFFFFF:FFFFFF::F:FFFFFFFFFFFFF,FFFFFFFFFFFFFFFFFFFFFFFFFFFFFFFF:FF,:F:,FFFFFFFF,F,:,FFFFFF,:FFFFFFFFFF,F::FF:FFFFFF,F
@A00881:241:HJW2NDRXX:1:2128:21359:24831 1:N:0:CGAGAGAA+GATTGGAG
TAGCTTCCTATGGGAGGCAGCAGTGGGGAATATTGGGCAATGGGCGCAAGCCTGACCCAGCAACGCCGCGTGAAGGAAGAAGGCTTTCGGGTTGTAAACTTCTTTTATGAGGGACGAAGGAAGTGACGGTACCTCATGAATAAGCCACGGCTAACTACGTGCCAGCAGCCGCGGTAATACGTAGGTGGCAAGCGTTGTCCGGATTTACTGGGTGTAAAGGGCGCGTAGGCGGATAGGCAAGTCAGATGTG
+
,FFFFFFFFFFFFFFFFFFFF:FFFFFFFFFFFF:FFFFFFFFFFF:FFFFFFFFF:FFFFFFFFFFFF:FF:FFF:FFFFFFFFFFFFFFFFFFFFFF,FFF:FFF:F,F:FFFFFF:FF:FF:FFFFF,FFFFFF::FFFFFFF:F,F:F:FFFFF:F:,:F:F::FFF:FFFFF,F,F:FFFFFFFFF:FFF:FFFFF:FFFFF:FF::FFFFFF:F:F::FFF::F:,F:FFF:F,:F:F:::FF:
@A00881:241:HJW2NDRXX:1:2128:12409:24893 1:N:0:CGAGAGAA+GATTGGAG
TAGCTTCCTATGGGACGCAGCAGTGGGGAATATTGGTCAATGGGGGGAACCCTGAACCAGCAACGCCGCGTGAAGGAAGAAGGCTTTCGGGTTGTAAACTTCTTTTACCAGGGACGATAGTGACGGTACCTGGTGAATAAGCTCCGGCTAACTACGTGCCAGCAGCCGCGGTAATACGTAGGGAGCGAGCGTTATCCGGATTTACTGGGTGTAAAGGGCGCGTAGGCGGGCTGTCAAGTCAGATGTGAAA
+
FFFFFFFFFFFFFFFFFFFFFFFFFFFFFFFFFFFFFFFFFFFFFFFFFFFFFF:FFFFFFFFF:FFFFFFFFFFFFFFFFFFFFFFFFFFFFFFFFFFFFFFFFFFFFFFFFFFFFFFFFFFFFFFFFFFFFFFFFFFFFFFFFFFFFFFFFFFFFFFFFFFFFFFFFFFFFFFFFFFFFFFFFFFFFFF,:,FFFFFFFFFFFFFFFFFFFF:FFFFFFFFFFFFFFFF:FFFFFFFF,F:FFFFF::
@A00881:241:HJW2NDRXX:1:2128:19126:25097 1:N:0:CGAGAGAA+GATTGGAG
TAGCTTCCTATGGGGCGCAGCAGTGGGGGATATTGCACAATGGGGGGAACCCTGATGCAGCAACGCCGCGTGGGTGAAGGAGTGATTCGTCACGTAAAGCCCTATCAGCAGGGAAGAAGGAAGACGGTACCTGACTAAGAAGCCCCGGCTAACTACGTGCCAGCAGCCGCGGTAATACGTAGGGGGCGAGCGTTATCCGGACTTACTGGGTGTAAAGGGAGCGCAGACGGCGGGGCAAGTCTGGAGTGAA
+
FFFFFFFFFFFFFFFFFFFFFFFFFFFFFFFFFFFFFFFFFFFFFFFFFFFFFFFFFFFFFFFFFFFFFFFFFFFFFFFFFFFFFFFFFFFFFFFFFFFFFFFFFFFFFFFFFF:FFFFFFFFFFFFFFFFFFFFFFFFFFFFFFFFFFFFFFFFFFFFFFFFFFFFFFFFFFF,FFFFFFFFFFFFFFFFFFFFFF::FF,FFFFF:FFFFFFFFFFFFFF:FFFFFFFFFFFFFF:FFFFF:FFFFFF
@A00881:241:HJW2NDRXX:1:2128:10438:25488 1:N:0:CGAGAGAA+GATTGGAG
TAGCTTCCTATGGGATGCAGCAGTGGGGGATATCGGACAATGGGGGGAACCCTGATCCAGCGACGCCGCGTGAGTGAAGAAGTATTTCGGTACGTAAAGCTCTATCGGCAGGGAAGAAGGAAGAGACGGTACCTGAGTAAGAAGCCCCGGCTAACTACGTGCCAGCAGCCGCGGTACTACGTAGGGGGCAAGCGTTATCCGGATTTACTGGGTGTAAAGGGAGCGCAGACGGAGAGGCAAGTCTGAAGTG
+
:FFFFFFFFF,FFFFFFFFFFFFFFFFFFFF:FFFFFFFFFFFFFFFF,FFFFFFFFF,FFFFFFFFFFFFF:F:FFFFFFFF:FFFFFF:FFF:FFFFFFFFFFFFFFFFFFF:FFFFFFFFFFFFFFFFFF:FFFFFFFFFFFFFFFFFF,FFFFFFFFFFFFFFFFFFFFFF:,F:FF:FFFFFFFF,FFF:FFFFFF:FFFFFFFFFFFFFFFFFFF:FFF:FFFFF:::FFFF:,FFFF,F:F:F
@A00881:241:HJW2NDRXX:1:2128:17635:26083 1:N:0:CGAGAGAA+GATTGGAG
TAGCTTCCTATGGGAGGCAGCAGTGAGGAATATTGGGCAATGGGCGAAAGCCTGACCCAGCAACGCCGCGTGAGGGAAGAAGGGTTTCGGCTCGTAAACCTCTGTCCTATGGGACGAAGTGGATGACGGTACCATAGGAGGAAGCCCCGGCTAACTACGTGCCAGCAGCCGCGGTAATACGTAGGGGGCGAGCGTTGTCCGGAATGATTGGGCGTAAAGGGCGCGTAGGCGGCCTGATAAGTCAGGGGTG
+
,FFFFFFFF:FFFFFFFFFFF,F:FFFFFFFFFFFFFFFFF::FFFFFFFFFFFFFFFF:FF:FFFFFFF,FFFFFFFFFFFFFFFFFFFFFFFFFF,FFFFFFFFFFFFFFF:FF:FFFFFF,FFFFFFFFFFFFFFFFFF:FFFFFFFFFFFFFFFFFF:FFFFFFFFFFFFFFF:F,F:F:FFFFF:FFFFF:FFFFFFF::FFFF:FFFFFFFFFF:FFFFFFFFFFFFFFF,FFFFF:FFFFFFF
@A00881:241:HJW2NDRXX:1:2128:19605:26396 1:N:0:CGAGAGAA+GATTGGAG
TAGCTTCCTACGGGGCGCAGCAGTGGGGAATATTGGGCAATGGGCGAAAGCCTGACCCAGCAACGCCGCGTGAGGGAAGAAGGTCTTCGGGTTGTAAACCTCTTTTACCCGGGACGAAGGACGTGACGGTACCTGGAGACGAAGCACCGGCTAACTACGTGCCAGCAGCCGCGGTAATACGTAGGTGGCGAGCGTTGTCCGGAATTACTGGGTGTAAAGGGCGTGTAGGCGGAACTGCAAGTCAGTGGTG
+
:FFFFFFF:FFFFFFFF:FFF:FFFFFFFFFFFFFFFFFFFFFFF:FFFFFF:FF,FF:FFFFFFFFFFFFFFF:FFFFFFFF:FFFFFFF:FF:FF,FFFFF:FFFFF:FFFFFFFFFFF,FFFFF,FFF,:FFFFFF,FF:FFF:FFFFF:,FFFFFF:FFF:FFFFF:FFFFFF:F,F,FFF:,FF:FFFFFFFF:FFFF:F:FF:FFF:F,,FF:FF,FF::,FFF::FFF:FF,,:,FF:F,F,F
@A00881:241:HJW2NDRXX:1:2128:23321:26475 1:N:0:CGAGAGAA+GATTGGAG
TAGCTTCCTACGGGGTGCAGCAGTGGGGAATATTGCACAATGGGGGGAACCCTGATGCAGCAACGCCGCGTGAAGGAAGACGGTTTTCGGATTGTAAACTTCTATCAGCAGGGAAGAGGACGGACAGTACCTGAATAAGAAGCCCCGGCTAACTACGTGCCAGCAGCCGCGGTAATACGTAGGGGGCAAGCGTTATCCGGATTTACTGGGTGTAAAGGGAGCGCAGACGGACGTGCAAGTCCGGAGTGAA
+
:FFFFFFFFFFFFFFFFFFFF,FFFFFFF:F,FFF:F:FFFF:FFFFFF:FFFFFFFFFFFFFFFFFFFF:FF:FFFFFFFFFFFFFFFF::FFFF,FFF:FF,FFFFFFFFFFFFFFFF,FFF,FFFFFF:FFFFF:FFFFF:FFFFFFF:FFFFFFFFFFFFFFFFFFFFFF::FFFF:FFFFFFF,FFF:,FFFFFFFFFFF,FFFF:FF:,:FFFFFFFF,FFFF:::FFFFFFFF:F:FF:FF:F
@A00881:241:HJW2NDRXX:1:2128:21450:26553 1:N:0:CGAGAGAA+GATTGGAG
TAGCTTCCTATGGGGTGCAGCAGTGGGGAATATTGCACAATGGGGGAAACCCTGATGCAGCGACGCCGCGTGAAGGAAGAAGTATCTCGGTATGTAAACTTCTATCAGCAGGGAAGAAAATGACGGTACCTGACTAAGAAGCCCCGGCTAACTACGTGCCAGCAGCCGCGGTAATACGTAGGGGGCAAGCGTTATCCGGATTTACTGGGTGTAAAGGGAGCGTAGACGGAAGAGCAAGTCTGATGTGAAA
+
FFFFFFFFFFFFFFFFFFFFFFFFFFFFFFF:FFFFFFFFFFFFFFFFFFFFFFFFFFFFFFFFFFFFFFFFF,FFFFFFFFF,FFFFFFFFFFFF:FFFFFFFFFFFFFFFFFFFFF:FFFFFFFFFFFFFFFFFFFFFFFFFFFFFFFFFFFFFFFFFFFFFFFFFFFFF:FFFFFF,FFFFFF,FFFF:,FFFFFFFFFFFFFFFFFF:FFFFF:FFFFF,FFFF:::FFFFF:FFFFF:FFFFF,,
@A00881:241:HJW2NDRXX:1:2128:9046:26616 1:N:0:CGAGAGAA+GATTGGAG
TAGCTTCCTATGGGGTGCAGCAGTGGGGAATATTGGTCAATGGGGGAAACCCTGAACCAGCAACGCCGCGTGAAGGAAGAAGGCTTTCGGGTTGTAAACTTCTTTTATCAGTGACGATAGTGACGGTAGCTGATGAATAAGCTCCGGCTAACTACGTGCCAGCAGCCGCGGTAATACGTAGGGAGCGAGCGTTATCCGGAATTACTGGGTGTAAAGGGAGTGCAGGCGGGAGAGCAAGTCAGAAGTGAAA
+
FFFFFFFFFFFFFFFFFFFFFFFFFFFFFFFFFFFFFFFFFFFFFFFFFFFFFFFFFFFFFFFFFFFFFFFFFFFFFFFFFFFFFFFFFFFFFFFFFFFFFFFFFFFFFFFFFFFFFFFFFFFFFFFFFFFFFFFFFFFFFFFFFFFFFFFFFFFFFFFFFFF,FFFFFFF:FFFFFFFFFFFFFFFFFFFFFFFF:FFF:FFFFFFFFFFFFFFFFFFFFF:FFFFFFFFFFF:F:FFFFFFFFFFFFF
@A00881:241:HJW2NDRXX:1:2128:22182:26631 1:N:0:CGAGAGAA+GATTGGAG
TAGCTTCCTATGGGAGGCAGCAGTGGGGAATATTGCACAATGGGGGAAACCCTGATGCAGCGACGCCGCGTGAGTGAAGAAGTACCTCGGTACGTAAAGCTCTGTCAGCAGGGAAGAAAAGCCGTCATAAGACGGCTGGGACGGTACCTGGTGAATAAGCTCCGGCTAACTACGTGCCAGCAGCCGCGGTAATACGTAGGGAGCGAGCGTTCTCCGGATTTACTGGGTGTACAGGGCGCGTAGGCGGGCT
+
FFFFF:FFFFFFFF:FFFFFFFFFF:FFFFFFFFFFFFFFFFFFFFFFFFFFFFFFFFFFFFFFFFFFFF:FF:FFFFFF:FF:FFFFFFFFFFFFFFFFFFFFFFFFF,FFF::FFFFFFFFFFFFFFFFFFFFFFFFFFFFFFFFFFFFFFF:FFFFFFFFFFFFFFFFFFFFFFFFFF,FFFFFFFF:,FFFFFFFFF:FF:FFFF,F,:FFFFFFFF,FFFFFFFFF,FFFF:::,F:FFFFFFFF
@A00881:241:HJW2NDRXX:1:2128:9353:26929 1:N:0:CGAGAGAA+GATTGGAG
TAGCTTCCTATGGGGTGCAGCAGTGGGGAATATTGCGCAATGGGCGGAAGCCTGACGCAGCGACGCCGCGTGAGGGAAGAAGGTTTTCGGATCGTAAACCTCTGTCAGAAGGGAAGAATAGGGGACGTGCCAATCAGCGTTTCCGTGACGGTACCTTCAAAGGAAGCACCGGCTAACTCCGTGCCAGCAGCCGCGGTAATACGGAGGGTGCGAGCGTTAATCGGAATTACTGGGCGTAAAGCGCGTGTAG
+
F,FF:FFFFF,FFFFFFFFFFFFFFFFFFFF,FFFFFFFFFFFFFFFFFFFFFFFFFFFFFFFFF:FFFF,FFFFFFFFFFFFFFFFFFFFFFFFFFFFFFFF:FFFFFFFFFF:FF::FFFFFFFFF,FFFFFFFFFFFFFFFFFFFFFFF:FFFFFF:FF:F,FFFFFFFFF,FFFFFF,FFFFFFFFFFFFFFF:FFF:FFFFFFFFFFFFFFFF,FFF,FFF:::FFF:FFFFF:FF:FFFFFFFF
@A00881:241:HJW2NDRXX:1:2128:32570:27179 1:N:0:CGAGAGAA+GATTGGAG
TAGCTTCCTATGGGATGCAGCAGTGGGGAATATTGGGCAATGGGCGAAAGCCTGACCCAGCAACGCCGCGTGAGGGAAGAAGGTTTTCGGATTGTAAACCTCTGTCCTAAGGGACGAAGGAAGTGACGGTACCTTAGGAGGAAGCCCCGGCTAACTACGTGCCAGCAGCCGCGGTAATACGTCGGGGGCGAGCGTTGTCCGGAATGACTGGGCGTAAAGGGCGTGTAGGCGGCTTTTTAAGACTGGAGTG
+
:FFFFFFFFFF,FFFF:F,FFF,FFFFFFF:FF:F:F:FFFFFFFFFFFFFFFFFFFFFFFFFFFFFFFFFFF:FFF,FFFF,FF,FFFFFFFFFFFFFF:FF:FFFFFFFF:FF:FFFFF::FFFFF:FFFFFFF::FFFFFFFFF,FFFFFFFFFFFFFF,:FFFF:FFFFFF,:FFF:F,F:FF:FFFFFF,:FFFFFFF,:FFFF:FFF:FFF,FF:,F::F:F::FFFFF:FFFFF,FF::F:FF
@A00881:241:HJW2NDRXX:1:2128:30590:27445 1:N:0:CGAGAGAA+GATTGGAG
TAGCTTCCTATGGGACGCAGCAGTGGGGAATATTGCACAATGGGGGGAACCCTGATGCAGCAACGCCGCGTGAGTGAAGAAGTATTTCGGTATGTAAAGCTCTTTAAGTGGGGACGAAGAAAGTGACTGTACCCACAGAATAAGCCTCGGCTAACTACGTGCCAGCAGCCGCGGTAATACGTAGGAGGCAAGCGTTATCCGGAATGACTGGGCGTAAAGGGTGCGTAGGTGGTTTGGCAAGTTGGTAGCG
+
:,FFFFFFFFFFFFFFFFFFFFFFFFFFFFFFFFFFF:FFFFFFFFFFFFFFFFFFFFFFFFFFFFFFFFFFFFFFFFFFFFFFFFFFFFFFFFFFFFFFFFF,FFFFFF:FFFFFFF::F:FFFFFFFFFFFFFFFFFF::FFFFFF::FFFFF:FF,FFFFFFFFF:FFFFFFFFFFFFFFFFF,F:FFFFFFF:FFFFFFFFF:FFFFFFFFFF,:,FFFFF,FFF:FFFFFFFFFF,FFF,,FFFF
@A00881:241:HJW2NDRXX:1:2128:23737:27790 1:N:0:CGAGAGAA+GATTGGAG
TAGCTTCCTACGGGATGCAGCAGTGAGGAATATTGGTCAATGGGCGGGAGCCTGAACCAGCCAAGCCGCGTGGAGGAAGAAGGTACAGAGTATCGTAAACTCCTTTTGTCAGGGGATAAAAGGCGGGATGCGTCCCGTCCCGAAGGTACCTGAAGAAAAAGAATCGGCTAACTCCGTGCCAGCCGCCGCGCTAATACGGAGGATGCGAGCGTTCTCCGGATTTATTGGGTTTAAAGGGTGCGTAGGCCGC
+
FFFFFFFFF::FFFF:FFF,FFFFFFFFFFFF:FFFFFFFFFFFFFFFFFFFFFFFFFFFFFFFFFFFFFFF,:FFFF,FFFFF,FF,FFF:FFFFFFFF,:FF,FFFF,:F,,FFFFF:FFF:F::::FF,:FFF:FFFF:FFFFF,F:::FF,:FFFFF,FFFFF,:F:F:F,F,F:FF:F,FFFFFF,FFF,FF,FF,:,,FFF:FFF,F:,F:,FFF:,F,:F,FFFFFFFFFFF,FFF,FFF,,F
@A00881:241:HJW2NDRXX:1:2128:25970:27962 1:N:0:CGAGAGAA+GATTGGAG
TAGCTTCCTATGGGAGGCAGCAGTGGGGGATAGTGCACAATGGGGGAAACCCTGATGCAGCGACGCCGCGTGGAGGAAGAAGGTTTTCGGATTGTAAACTCCTGTCGTGCGGGACGATAATGACGGTACCGCACAAGAAAGCCACGGCTAACTACGTGCCAGCAGCCGCGGTAAAACGTAGGTGGCGAGCGTTATCCGGATTTACTGGGTGTAAAGGGCGCGTAGGCGGGCTGACAAGTCAGATGTGAAA
+
FFFFFF:FFFFFFFFFFFFFFFFF:FFFFFFF,FFFFFFFFFFFFFFFFFFFFFFFFFFFFFFF:FFFFFFFFFFFFFFFFFFFFFFFFFFFFFFF,FFFFF:FFFFFFFFFFFFF:F,FFFFFFFFFFFFFFFFFFFFFFFFFFFFFFFFFFFFFFFFFFFF::FFFF:FF,:FFFFF:F:FFFFFFFFF:F,FFFFFF:FFF:FFFF:FFF,:FFFFFFF:FFFFFFF,FFF:F,FFFFFF:FFFF,F
@A00881:241:HJW2NDRXX:1:2128:14308:28275 1:N:0:CGAGAGAA+GATTGGAG
TAGCTTCCTATGGGACGCAGCAGTGGGGGATATTGCACAATGGGGGGAACCCTGATGCAGCAATGCCGCGTGAGGGAAGACGGTCTTCGGATTGTAAACCTAAGTTGTCAGGGACGAAGGAAGTGACGGTACCTGAAGAGAAAGCTCCGGCTAACTACGTGCCAGCAGCCGCGGTAATACGTAGGGAGCGAGCGTTGTCCGGAATTACTGGGTATAAAGGGTGCGTAGGCGGGTTAGCAAGTCAGGCGTG
+
FFFFFFFFFFFFFFFFFFFFFFFFFFFFFFFFFFFFFFFFFFFFFFFFFFFFFFFFFFFFFFF:FFFFFFFFFFFFFFFFFFFFFFFFFFFFFFFFFFFFFFFFFFFFFFFFFFFFFFFFF:FFFFFFFFFFFFFFF:FFFFFF:FFFFFFFFFFFFFFFFFFFFFFFFFFFFFFFFFFFFFFFFFFFFFFFFFFFFFFFFFFFFFF:F:FFF,,FFFFFFFFFFFFFF,FFFFF:F:FFFFFFFFFFFF
@A00881:241:HJW2NDRXX:1:2128:18349:28416 1:N:0:CGAGAGAA+GATTGGAG
TAGCTTCCTACGGGGGGCAGCAGTGGGGGATATTGCACAATGGAGGGAACTCTGATGCAGCGATGCCGCGTGAGGGAAGAAGGTTTTCGGATTGTAAACCTCTGTGGAGGGGGACGATAATGACGGTACCCCTTTAGGAAGCCACGGCGAACTACGTGCCAGCAGCCGCGGTAATACGTAGGTGGCGAGCGTTGTCCGGAATTACTGGGTGTAAAGGGAGTGTAGGCGGGAAGGCAAGTCAGAAGTGAAA
+
FFFFFFFFFFFFFFFFFFFFFFFF:FFFFF:FFFFFFF:FFFFFFFFFFFFF:FFFFFFFFFFFFFFF:F,FFFFFF,FFFF::FFFFFFF,FFFFFFFFFF,FFFF,FFFFFFFFFFF:F:FFFFFFFFFF:FFFFFFFFFFFFFFF,FFFF,F:FFFFFFF:FFFFFFF:FFFFFFFFF:FFFFFFFFFF:FFF:FFFFFFF:FFFFF,FF:,,FFF:F::F:FFFFFFFFFFF,FFF:FFF:,F:,,
@A00881:241:HJW2NDRXX:1:2128:10655:28588 1:N:0:CGAGAGAA+GATTGGAG
TAGCTTCCTATGGGATGCAGCAGTGGGGGATATTGCACAATGGGGGGAACTCTGATGCAGCGACGCCGCGGGGGCGAGGAAGTACCTCGGTATGTAAAGCCCTATCAGCAGGGAAGAAAAAAGACGGTACCTGAGTAAGAAGCACCGGCTAAATACGTGCCAGCAGCCGCGGAAATACGTATGGTGCACGCGTTATCCGGATTTACTGGGTGTAAAGGGAGCGTCGGCGGGCTGTCAAGTCAGAGGTGAA
+
:FFFFFFFFFFFFFFFFFFFFFFFFFFFFF:F,FFFFF:F:FFFFFFF,FFFFFFFFFFFFFFFF:FFFF,FFFFFFFF::FF,F:FFFF,F,F:F,FFFFFFF:FFFFFFFFF:FFF:F:FFFFFFF,FFFFFF:,,F,:F,FF,F,FF,FFFFFF,F,FFF:FFFFFFFF,:,FFFFFFFFF:FFF,:F,F:FFFFFFFFFF:FFFFF:FFF,:FFF,FFF:,:FFFFFFFFF,,FFFFFF:,,::F,
@A00881:241:HJW2NDRXX:1:2128:6777:29136 1:N:0:CGAGAGAA+GATTGGAG
TAGCTTCCTATGGGATGCAGCAGTGGGGAATATTGCACAATGGGGGAAACCCTGATGCAGCAACGCCGCGTGAAGGAAGACGGTTTTCGGATTGTAAACTTCTTTTCTTAGTGAAGAAGCAAGTGACGGTAGCTAAGGAATAAGCATCGGCTAACTACGTGCCAGCAGCCGCGGTAATACGTAGGATGCGAGCGTTATCCGGAATTACTGGGTGTAAAGGGAGCGCAGGCGGGATTGCAAGTTGGATGTG
+
FFFFFFFFFFFFFFFFFFFFFFFFFFFFFFFFFFFFFFFFFFFFFFFFFFFFFFFFFFFFFFFFFFFFFFFFFFFFFFFFFFFFFFFFFFFFFFFFFFFFFFFFFFFF:FFFFFFFFFFFFFFFFFFFFFFFFFFFFFFFFFFFFFFFFFFFFFFFFFFFFFFFFFFFFFFFFFFFFFFFFFFFFFFFFFFFFFFFFFFFFFF:FFFFFFFFFFF:FFFFFF:FFF:FFFFFF:FFFFFFFFFFFF:FFF
@A00881:241:HJW2NDRXX:1:2128:20085:29512 1:N:0:CGAGAGAA+GATTGGAG
TAGCTTCCTACGGGGTGCACCAGTGGGGGATATTGCACAATGGGGGGAACCCTGATGCAGCGACGCCGCGTGAGTGAAGAAGTCATTCGTGATGTAAAGCTCTGTCAGCAGGGACGAGAGAGGACAGTACCTGAGGAAGAAGCCCCGGCTAACTACGTGCCAGCAGCCGCGGTAATACGTAGGGGGCAAGCGTTATCCGGATTTACTGGGTGTAAAGGGAGCGTAGACGGTGTAGCAAGTCTGAAGTGAA
+
FFFFFFFFF:FFFFFFFFFFFFF:FFFFFFFFFFFFFFFFFFFFF:FFFFFFFFFFFFFFF:FFFFFFFFFFFFFFFFFFFFFFFFFFFFFFFFFFFFFFFFFFFFFFF:FFFF,FFFFFFFFFFFFFFFFFFFFFF:FFFFFFFFFFFFFFFFFFFFFFFFFFFFFFFFFFFF:FFFFF,FF,FFFFFF,FFFFFFFFFF:FFFFF,FF:FFFFFF,FFF,FF,FF,FFFF,,F:::FFFFFFF:F,FF
@A00881:241:HJW2NDRXX:1:2128:15230:29559 1:N:0:CGAGAGAA+GATTGGAG
TAGCTTCCTATGGGACGCAGCAGTGAGGGATATTGCACAATGGAGGGAACTCTGATGCAGCGATGCCGCGTGGAGGAAGAAGGTTTTCGGATTGTAAACTCCTGTTTCGGGGGACGAGTAAGGACGGTACCCCGGGAGGAAGCTCCGGCTAACTACGTGCCAGCAGCCGCGGTAATACGTAGGGAGCGAGCGTTGTCCGGAATTACTGGGTGTAAAGGGAGCGCAGGCGGGACAGCAAGTCAGATGTGAA
+
FFFFFFFFF:FFFFFFFFFFFFFFF:FFFFF:FFFFFFF:FFFFFFF::FFFFFFFFFFFFFFFFFFFFFFFFFFFF:FFFFFFFFFFFFFFFFFFF:FFFFFFFFF:FFFFFFFFFFF:FF,FFFFFFFFFFFFFFFFF:FFF:FFFFFFFFFFFFFFFFFFFFF:FFFFFFF,FFFFF:F:FFFFFFF:FFFFFFFFFF::FFFFFF,F:FF:FFFFFFF:FFFFFFFFFFF:FF::FFFF:FFFFFF
@A00881:241:HJW2NDRXX:1:2128:26666:29669 1:N:0:CGAGAGAA+GATTGGAG
TAGCTTCCTATGGGATGCAGCAGTGGGGGATATTGCACAATGGGGGAAACCCTGATGCAGCGACGCCGCGTGAGTGAAGAAGTATTTCGGTATGTAAAGCTCTATCAGCAGGGAAGAAGAAAGTGACGGTACCATAGGAGAAAGCCACGGCTAACTACGTGCCAGCAGCCGCGGTAATACGTAGGTGGCGAGCGTTGTCCGGAATGACTGGGCGTAAAGGGAGCGTAGGTGGTTTATTAAGTTAGGTGTG
+
FFFFFFFFFFFFFFFFFFFFFFFFFFFFFFFFFFFFFFFFFFFFFFFFFFFFFFFFFFFFFFFFFFFFFFFFFFFFFFFF,FFFFFFFFFFFFFFFFFFFFFFFFF:FFFFFFFFFFFFFFFFFFFFFFFF:FFF,FFFFFFFFFFFFFFFFFFFFFFFFFF:,FFFFFFFFFFFFFFFFFFFF,FFFFF:FFFFFFFFFFF:,FFF:FF,FF:,:,FFF::FFF:FFFFFFFFF,::,FF:F:FFFFFF
@A00881:241:HJW2NDRXX:1:2128:25409:29810 1:N:0:CGAGAGAA+GATTGGAG
TAGCTTCCTACGGGAGGCAGCAGTGGGGAATATTGGTCAATGGGGGGAACCCTGAACCAGCAACGCCGCGTGAAGGAAGAAGGCTTTCGGGTTGTAAACTTCTTTTATCAGGGACGATAGTGCCGGTACCTGATGAATAAGCTCCGGCTAACTACGTGCCAGCAGCCGCGGTAATACGTAGGGAGCGAGCGTTATCCGGATTTACTGGGTGTAAAGGGCGCGTAGGCGGGCCGACACGTCAGATGTGAAA
+
FFFF::FFF,FFFFFFFF:FF::FFFFFFFFF,FFFFFFFFFFFFFFF:FFFFFFFFFFFF:,FFFFFF::FFFFFFFFF,FFFF,FF:FFFFFF,FFFFFFFFFFF:FF:FFFF:,,FFFF,FFFF:FFFF:FFFFFFFFFFFFFF,FFFFFFFFFFFFFFFFFFFFFFF,,F::FF,FFF:FFF:FFFF,F:FFFFF::::FFF:FFFF:,FFFFF:FF:FF:FFFFFFF:F:F,F:FF:FF:F:F:,
@A00881:241:HJW2NDRXX:1:2128:16152:30154 1:N:0:CGAGAGAA+GATTGGAG
TAGCTTCCTACGGGACGCAGCAGTGGGGAATATTGCACAATGGGGGGAACCCTGATGCAGCAACGCCGCGTGAGTGAAGAAGTATTTCGGTACGTAAAGCTCTATCAGCAGGGAAGAAGAAAGACGGTACCTGAGTAAGAAGCCCCGGCTAACTACGTGCCAGCAGCCGCGGTAATACGTAGGGGGCAAGCGTTATCCGGAATTACTGGGTGTAAAGGGAGCGCAGACGGCGATGCAAGTCTGGAGTGAA
+
FFFFFFFFFFFFFFFFFFF:F:FFFFFFFFFFFFFFFFFFFFFFFFFF,FFFFFFFFFFFFFFFFFFFFFFFFFFFF:FFFFFF:FFFFFFFFFFFFFFFFFFFFFFFFFFFFFFFF:FF::FFFFFFF:F:FFFFFFFFFFFFFFFFFFFFF,FFFFFFF,FFFFFFFFFF:,FFFFFFFFFFFFFF::FFFF,FFFFFF:FFFF:FFFFF,,FFFFFFFFFFFFFFFFFFF:FFFF:FFFFFFF:FF,
@A00881:241:HJW2NDRXX:1:2128:28094:30232 1:N:0:CGAGAGAA+GATTGGAG
TAGCTTCCTATGGGATGCAGCAGTGAGGAATATTGGTCAATGGGCGGAAGCCTGAACCAGCCAAGTCGCGTGAGGGATGACGGCCCTACGGGTTGTAAACCTCTTTTGACGGGGAAGAAATGGCGGGACGCGTCCCGCAGTGGAGTGTACCCGGAGAAACAGCATCGGCTAACTCCGTGCCAGCAGCCGCGGTAATACGGAGGCTGCGAGCGTTCTCCGGAGTTAGTGGGTTTATAGGGTGCGTAGGCGG
+
F,FFFFF:FFFFF:F:FF::FFFFFFFFFF:FFFFFFFFFFFFFFFFFFFFFFF:FFFFFFF,FFFFFFF,FFFFFFFFFFFF:FFF:FFFFFFFFFFF,:FFFFFF:,FFFFF:,,:::FFFFFFFFFFFFFFF::F:F:FFF:FFFFF:FF,FFF:,F,FFF:F:FFFFFFFFFFFFFFFFFFFFF::FFFFF,F,FFFFF:FFFF,FFF::,F:FFFF,,FFF:FF::,:F,::F:FFFFFFFF:,F
@A00881:241:HJW2NDRXX:1:2128:28519:30624 1:N:0:CGAGAGAA+GATTGGAG
TAGCTTCCTATGGGGTGCAGCAGTGGGGAATATTGGGCAATGGGCGCAAGCCTGACCCAGCAACGCCGCGTGAGGGAAGAAGGCTTTCGGGTTGTAAACCTCTTTTACCAGGGACGAAGGACGTGACGGTACCTGGAGAAAAAGCAACGGCTAACTACGTGCCAGCAGCCGCGGTAATACGTAGGTTGCAAGCGTTGTCCGGATTTACTGGGTGTAAAGGGCGTGTAGGCGGACCTGCAAGTCAGATGTG
+
FFFFFFFFFFFFFFFFFFFFFFFFFFFFFFFF:FFFFFFFFFFFFFFFF:FFFFFFFFFFFFFFFFFFFFFFFFFFF,FFFFFFFFFFFFFFFFFFFFFFFFFFFFFFFFFFFFF:FFFF:FFFFFFFFFFFFFFFFFFFFFFFFFFFFFFFFFFFFFFFFF,FFF:FFFFFFFFFFFFF::FFFFFFFF:,F,FFFFFFFFFFFF,,FFFF:FF:FFFFFFFFFFFFFFFF:,FFFFF,,FFFFFFFFF
@A00881:241:HJW2NDRXX:1:2128:25916:30686 1:N:0:CGAGAGAA+GATTGGAG
TAGCTTCCTATGGGGGGCAGCAGTTGGGAATATTGGTCAATGGGGGGAACCCTGAACCAGCAACGCCGCGTGAAGGAAGAAGGCTTTCGGGTTGTAAACTTCTTTTACCAGGGACGATAGTGACGGTACCTGGTGAATAAGCTCCGGCTAACTACGTGCCAGCAGCCGCGGTAATACGTAGGGAGCGAGCGTTATCCGGATTTACTGGGTGTAAAGGGCGCGTAGGCGGGCTGACAAGTCAGATGTGAAA
+
::FFFFFF:F:FFFFFFFFFFFFFFFFFFFFFFFFFFFFFFFFFFFFFFFFFFFFFFFFFFFFFFFFFFFFFFFFFF:FFFFFF:FFFFFFFFFFFFFFFFFFFFFFFFFFFFFFFFFFFFFFFFFFFFFFFFFFFFF:FFFF:FFFFF,FFF:FFF:FFFFFFFFFFFFFF::FFFFFFFFFFFFF:FFFFFFFFFFFFFFFFFFFFFFFFFF,FFFFFFFF:,:FFFF:FFFF,F:,F,FFFFFF::F
@A00881:241:HJW2NDRXX:1:2128:28962:30702 1:N:0:CGAGAGAA+GATTGGAG
TAGCTTCCTATGGGGTGCAGCAGTTAGGAATATTGGGCAATGGAGGAAACTCTGACCCAGCAACGCCGCGTGAAGGAAGAAGGTTTTCGGATTGTAAACTTCTGATCTGTGGGAAGAAACAAATGACGGTACCACAGGAGAAAGCCACGGCTAACTACGTGCCAGCAGCCGCGGTAATACGTAGGTGGCTAGCGTTGTCAGGAATAACTGGGCGTAAAGGGAGCGAAGGTGGCAGATTAAGTTAGATGTG
+
:FFFFFFFFFFFFFFFFFFFFFFFFFFFFFFFFFFFFFFFFFFFFFF:FFFFFFFFFFFFFFFFFFF:FFFFFFFFFFFFFFFFFFFFFFFFFFFFFFFFFFFFFFFFFFFFFFFFFFFFF:FFFFFFFFFF::F::FFFFFFFFFFFFFFFFF:FFF:FFF::F:FFFFFFF,FFFFFF,FFFFFFFFFFFFFFF:FF,FFFFFFFFFF,FFFF:FFFF,:FF,,FF:FFFF::,FFFFF:FF,F:FF:
@A00881:241:HJW2NDRXX:1:2128:30192:31046 1:N:0:CGAGAGAA+GATTGGAG
TAGCTTCCTACGGGATGCAGCAGTGGGGAATATTGCGCAATGGGGGAGACCCTGACGCAGCAATGCCGCGTGAGCGAAGAAGGGACTCGTTCCGTAAAGCTCTGTCGCCGGGGAAGACAATGACGGTACCCGGCCAGGAGCCCCAGCCAACCACGTGCCAGCAGCTGCGGTAAGACGTGGGGGGCAAGCGTTGTCCGGAATCATTGGGCGTAAAGGGCGCGCAGGCGGCCGTTTAGGCCGCCGGTGAAAC
+
FFFFFFFFFFFFFFFFFFFFFFF:FFFFFFFFFFFFFFFFFFFFFFFFFFFFFFFFFFFFFFFFFFFFFFFFFFFFFFFFFFFFFFFFFFFFFFFFFFFFFFFFFFFFFF:FFFFFFFFFFFFFFFFFFFFFFFFFFFFFFFFFFFFFFFFFFFFFFFFFFFFFFFFFFFFFFF:FFFFFFFFFFF:FFFFFFFFFFFF:FF:FF:FFFFFFFFFFFFFFFFFFFFFFF:,,FFFFFFFFFFFFFFFFFF
@A00881:241:HJW2NDRXX:1:2128:31919:31375 1:N:0:CGAGAGAA+GATTGGAG
TAGCTTCCTACGGGACGCAGCAGTGGGGGATATTGCACAATGGGCGAAAGCCTGATGCAGCAACGCCGCGTGAGGGAAGACGGTTTTCGGATTGTAAACCTCTGTCTTTGGGGAAGAAGGAAGTGATGGTAGCCAAGGAGGAAGCCACGGCTAACTACGTGCCAGCAGCCGCGGTAATACGTAGGTGGCAAGCGTTGTCCGGAATTACTGGGTGTAAAGGGAGCGCAGGCGGGACAGCAAGTTGGATGTG
+
F:FFFFFFFFFFFFF,FFFFFFFFFFFFFFFFFFFFFFFFFFFFFFFFFFFFFFFFFFFFFFFFFF:FFFFFFFFFFFFFFFFFFFFF:FFFFFF,FFFFF:F:F:F:F:F,F:FFFFF,FFFFFFFF:FFF,FF::FFFFF,FFFFFF:FFFFF:FFF,F:FFFFF:FF:FF:F,FF,FFFFFF,FFFFFFF,FF:FF::F:FF:FFF,FFFFFFFFFFFFFF:FFFFFFFFFFFFFFF:,FFFFF,FF
@A00881:241:HJW2NDRXX:1:2128:24044:31485 1:N:0:CGAGAGAA+GATTGGAG
TAGCTTCCTATGGGGGGCAGCAGTGAGGAATATTGGTCAATGGGCGGAAGCCTGAACCAGCCAAGTCGCGTGAGGGATGACGGCCCTACGGGTTGTAAACCTCTTTTGCCGGGGAACAAAAGGCGGGACGCGTCCCGCAGTGGAGTGTACCCGGCGAAAAAGCATCGGCTAACTCCGTGCCCGCAGCCGCGGTAATACGGAGGATGCGAGCGTTATCCGGATTTACTGGGTGTCAAGGGTGCGTAGGCGG
+
:FFFFFFF:FFFFFFFFF:FF:FFFFFF:FFF:FFFFFFFFFFFFFFF,FFFFFFFFFFFFFFFFFFFFFFFFFFFFFFFF:FFFFFFFFFF,FFF,FF:FFFFFFFFFFFFFF,:FFFF,FFFFFFFFFFFFFFFFF:FFFFFFFFFFFFFFF,FFF,F,FFFFFFFFFFFFFFFFFFFFFFFFF:FFFFFF:FFFFFF,FFFFFF:FF:F::,FFFFFFFFFF,,:FF,FF,F:FFF:F:FF:F:F:F
@A00881:241:HJW2NDRXX:1:2128:17427:31548 1:N:0:CGAGAGAA+GATTGGAG
TAGCTTCCTATGGGAGGCAGCAGTCGGGAATATTGCACAATGGGGGAAACCCTGATGCAGCAACGCCGCGTGAAGGAAGACGGTTTTCGGATTGTAAACTTCTTTTCTTAGTGAAGAAGCAAGTGACGGTAGCTAAGGAATAAGCATCGGCTAACTACGTGCCAGCAGCCGCGGTAATACGTAGGATGCGAGCGTTATCCGGATTTATTGGGTTTAAAGGGTGCGTAGGCGGCATTGCAAGTCAGCGGTA
+
FFFFFFFF:FFFFFFFFFFFFFFFFFFFFFFFFFFFFFFFFFFFFFFFFFFFFFFFFFFFFFFFFFFFFFFFFFFFFFFFFFFFFFFFFFFFFFFFFFFFFFFFFFFF,FFFFFFFFFFFFFFFFFFFFFFFFFFFFFFFFFFFFFFFFFFFFFFFFF:FF:FFFFFFFFFFFFFF,:FFFFFFFFFFFFFFFFFF:FFFFFFF,FF,FFFF:FFFFFFFFFFFFF::FFFFFFFFFFF,FFFFFFFFF:
@A00881:241:HJW2NDRXX:1:2128:16306:33082 1:N:0:CGAGAGAA+GATTGGAG
TAGCTTCCTACGGGGGGCAGCAGTGGGGAATATTGCACAATGGGGGGAACCCTGATGCAGCGACGCCGCGTGAAGGAAGAAGTATCTCGGTATGTAAACTTCTATCAGCAGGGAAGAAAATGACGGTACCTGACTAAGAAGCCCCGGCTAACTACGTGCCAGCAGCCGCGGTAATACGTAGGGGGCAAGCGTTATCCGGATTTACTGGGTGTAAATGGAGCGTAGACGGAAGAGCAAGTCTGATGTGTAA
+
FFFFFFFFFFFFFFFFFF:FFFFFFFFF,FFFFFFFF:FFFFFFFFFFFFFFFFFFFFFFFFFFFFFFFFFFFFFFFFFF:FFFFFFFFF,FFFFF,FFFFFFFFFFFFFFFFFFFFF:FFFFFFFFFFFFFFFFFFFFFFFFFFFFFF:FFFFFFFFFFFFFFFFFFFF,:F:FFFFFFFFFFFF:,FFF,,FFFF,FFFFFFFFFFF:FF,:,,FF:FFFF,FFF:FF,:,,FF,FFF,F:F,FF,,F
@A00881:241:HJW2NDRXX:1:2128:30011:33176 1:N:0:CGAGAGAA+GATTGGAG
TAGCTTCCTATGGGGTGCACCAGTGGGGAATATTGGGCAATGGGCGCAAGCCTGACCCAGCAACGCCGCGTGAGGGAAGAAGGCTTTCGGGTTGTAAACCTCTTTTACCAGGGACGAAGGACGTGACGGTACCTGGAGAAAAAGCAACGGCTAACTACGTGCCAGCAGCCGCGGTAATACGTAGGTTGCAAGCGTTGTCCGGATTTACTGGGTGTAAAGGGCGTGTAGGCGGAACTGCAAGTCAGATGTG
+
FFFFFFFFFF:FFFF:FFFFFFFFFFFFFFFFFFFFFFFFFFFFFFFFFFFFFFFFFFFFFFFFFFFFFFFFFFFFFFFFFFFFFFFFFFFFFFFFFFFFFFFFFFFFFFFFFFFFFFFFFFFFFFFFFFFFFFFFFFFFFFF:FFFFFFFF,FFFFFFFFFFFFFFFFFFFFFFFFFFFFF,FFFFFFFF,FFFFFFFFFFFF,FF:FFFFFFFFFFFF,FFFFFFFF:F:FFF:FFFF:FFFF:FFFF
@A00881:241:HJW2NDRXX:1:2128:21486:33191 1:N:0:CGAGAGAA+GATTGGAG
TAGCTTCCTACGGGATGCAGCAGTGGGGAATAGTGGGCAATGGGCGGAAGCCTGACCCAGCAACGCCGCGTGAAGGAAGAAGGCTTTCGGGTTGTAAACTTCTTTTATCAGGGACGAAGACAGTGACGGTACCTGATGAATAAGCCACGGCTAACTACGTGCCAGCAGCCGCGGTACTACGTAGGTGGCAAGCGTTATCCGGATTTCTTGGGTGTAAAGGGCGTGTAGGCGGGACTGCAAGTCAGATGTG
+
FFFFFFFFF::FFFFFFFFFFFFFFFFFFFFF,FFFFF:FFFFFFFFF,FFFFFFFFFFFFFFFFFFFFF,FFFFFF:FFFFFFFFFFF:FF:FFF,FFFFFFFFFFFFFFFF:FF,FFFFFFFF,FFFF:FF:F:F:FFFFFFFF,FFFFFFFFFFFFFFFFFFFFFFF:FFFFF,FFFFF:FFFFFFF:FFFFFFF:FF:,F,FF:FFFF:F:FFFFFFFFFFFFFFF:F:,,F:FFFFFF:F,,:::
@A00881:241:HJW2NDRXX:1:2128:28366:33238 1:N:0:CGAGAGAA+GATTGGAG
TAGCTTCCTACGGGATGCAGCAGTGAGGAATATTGGTCAATGGGCGGAAGCCTGAACCAGCCAAGTCGCGTGAGGGATGACGGCCCTACGGGTTGTAAACCTCTTTTGCCGGGGAACAAAAGGCGGGACGCGTCCCGCAGTGGCGTGTACCCGGAGAAAAAGCATCGGCTAACTCCGTGCCAGCAGCCGCGGTAATACGGAGGATGCGAGCGTTCTCCGGCTTTATGGGGGTTAAAGGGTGCGTAGGCGG
+
F:FFFFFFFFFFFFFFF:F:FFFFFFFFFFFFFFF:F:FFFFFF,FFFFFFFFF:FFFFFFFF:FFFFF:FFFFFFFFFFFFFFFFFFFFFFF:FF:F,F:FFFFFFFF:FFFF:::F:F,FFFFFFFFFFFFFFFFFFFFFF,FFFFFFFFFF,FFFF:,FFFFFFFFFF:F::FFFFFFFFFFFFF:FFFF,FF:FFFFFF,FFFFFFFF:FF::::F,:FFFF,F::,FFFFFFFFFF:FFFFFFF:
@A00881:241:HJW2NDRXX:1:2128:18276:33395 1:N:0:CGAGAGAA+GATTGGAG
TAGCTTCCTACGGGATGCACCAGTGGGGAATATTGGGCAATGGGCGAAAGCCTGACCCAGCAACGCCGCGTGAAGGATGAAGGCCCTCGGGTTGTAAACTTCTTTTGCCAGGGACGAAGAAGTGACGGTACCTGATGAATAAGCTCCGGCTAACTACGTGCCAGCAGCCGCGGTAATACGTAGGGAGCGAGCGTTATCCGGATTTACTGGGTGTCAAGGGCGCGTAGGCGGGCTGACACGTCAGATGTGA
+
FFFFFFFFFFFFFFFFFFFFFFFFFFFFFFFFFFFFFF:FFFFFFFFFFFFFFFFFFFFFFFFFFFFFFFF::FFF,FFFFFFFFFFFFFFFFFFF:FFFFFFFFFFFFFFFFFFF:FFFFF:FFFFFFFFFFFF:FFFFFFFFFFFF:FFFFFF,FFFFFFFFFFFFFFFFF:F:FFFFFFFFFFFFFFFFF:F,FFFF:F:FFFFFFF:FFF:FFFFFFFFFFFFFFF:FFFF:FFFFFFFF::FF:F
@A00881:241:HJW2NDRXX:1:2128:24659:33583 1:N:0:CGAGAGAA+GATTGGAG
TAGCTTCCTACGGGACGCAGCAGTGGGGAATATTGGGCAATGGGCGAAAGCCTGACCCAGCAACGCCGCGTGAAGGAAGAAGGTCTTCGGATTGTAAACTTCTTTTATGAGGGACGAAGGACGTGACGGTACCTCATGAATAAGCCACGGCTAACTACGTGCCAGCAGCCGCGGTAATACGTAGGTGGCGAGCGTTATCCGGATTTACTGGGTGTAAAGGGCGCGTAGGCGGGCTGTCAAGTCAGATGTT
+
,FFFFFFFFFFFFF:FFFFFFFFFFFFFFFF,FFFFFFF:FFFFFFFFFFFFFFFFFF:FFF,FFFFFFFFF:F:FFFF:FFFFFFF:F:FFFFFFFFFFFFFFFFFFFFFFFFFFFFF:FFFFFFFFFFFFF:,FFF:FFFFF,:FFFFFFFFFFFFFFFFF,,FFFFFFFFFFFFFF,F:FF,FF,:FFF:FFFFFFFF::FFFF:FFFFFF:F::FFFFF:FFFFFFFFF:,FFFFFFFFFF,FFF,
@A00881:241:HJW2NDRXX:1:2128:28248:33599 1:N:0:CGAGAGAA+GATTGGAG
TAGCTTCCTATGGGATGCAGCAGTCGAGAATCATTCACAATGGGGGGAACCCTGATGGTGCGACGCCGCGTGGGGGAGGAAGGTCTTCGGATTGTAAACCCCTGTCATGCAGGAGCAAGGCGAAAGTTGATAGTACTGCAAGAGGAAGAGACGGCAAACTCTGTGCCCGCAGCCGCGGTAATACAGAGGTCTCAAGCGTGGTTCGGAATCACTGGGCGTAAAGGGTACGAAGGCGGCGGGGCACGTTGCG
+
FFFFFFFFFFFFFFFFFF:FFFFFFFFFFFFFFFFFFFFFFFFFFFFFFFFF,FFFFFFFF:FFFFFF:F,FFFFFFFFFFFFFFF,FF,F:FFFFF:FFFFFFFFFFFFFFFFFF:F:FFFFFFFFFFF,FFF,::FFFFFFFFF,F:FFFFFFFF:FFFFFFFFF,FFFFFFFFFFF:FFFFFFFFFFFFFFFFFF,,FFFFFFFF:F::FFFFF::FFFFF:F,FF,FF,FFFFFFFFFF,FFFFFF
@A00881:241:HJW2NDRXX:1:2128:13196:33677 1:N:0:CGAGAGAA+GATTGGAG
TAGCTTCCTATGGGGCGCAGCAGTGGGGAATATTGGTCAATGGGGGAAACCCTGACGCAGCAACGCCGCGTGAAGGAAGAAGGTCTTCGGATTGTAAACTTCTTTTATTAAGGACGAAGAGATGACGGTACTTAATGAATAAGCTCCGGCTAACTACGTGCCAGCAGCCGCGGTAATACGTAGGGAGCAAGCGTTATCCGGATTTATTGGGTGTAAAGGGTGCGTAGACGGGATAGCAAGTTAGTTGTGA
+
FFFFFFFFFFFFFFFFFFFFFFFFFFFFFFFF:FFFFFFFFFFFFFFFFFFFFFFFFFFFFF:FFFFFFFFFFFFFFFFFFFFFFFFFFFFFFFFFFFFFFFFFFFFFFFFFFFFFFFFFFFFFFFFFFFFFFFFFFFFFFFF:FF:FFFF:FFFFFFFFFFFFFFFF:FFFF:F,FFFFFFFFFFFFF:FFFF:,FFFFFF,FFFFF:FFFFF:FF:FFFFFFFF:FFFFF,F:FFFFFFFFFFFFFFF
@A00881:241:HJW2NDRXX:1:2128:31855:34115 1:N:0:CGAGAGAA+GATTGGAG
TAGCTTCCTACGGGGTGCAGCAGTGGGGAATATTGGGCAATGGGCGCAAGCCTGACCCAGCAACGCCGCGTGAAGGAAGAAGGCCTTCGGGTTGTAAACTTCTTTTATCAGGGACGAACAATGACGGTACCTGATGAATAAGCCACGGCTAACTACGTGCCAGCAGCCGCGGTAATACGTAGGTGGCAAGCGTTATCCGGATTTACTGGGTGTAAAGGGCGCGTAGGCGGGATGTCAAGTCAGATGTGAA
+
FFFFFFFFFFFFFFFFFFFFF:FFFFFFFFFFFF:FFFFFFFFFFFFFFFFFFFF:FFFFFF,FFFFFFFFFFFFFF,F:FFFFF,F:FFFFFFFFFFFFFFF:FF::FFFFFFFFF,F::FFF:FFFFFF:FFFFFFFFF:FF,FFF:FFF:,FFFFFFFFFFFFFFFFF:,FFFFFFFFFFFFFFFFFFFFFFF:FFFFFFFFFFF:FFFF:FFFFFFFFFF:F,F,:FFFFFFFFF,FF:,FFFFF,
@A00881:241:HJW2NDRXX:1:2128:29767:34256 1:N:0:CGAGAGAA+GATTGGAG
TAGCTTCCTATGGGGTGCACCAGTGGGGAATATTGGGCAATGGGGGCAACCCTGACCCAGCAACGCCGCGTGAAGGAAGAAGGCTTTCGGGTTGTAAACTTCTTTTACCAGGGACGATAGTGACGGTACCTGGTGAATAAGCTCCGGCTAACTACGTGCCAGCAGCCGCGGTAATACGTAGGGAGCGAGCGTTATCCGGATTTACTGGGTGTAAAGGGCGCGTAGGCGGGCTGTCAAGTCAGATGTGAAA
+
FFFFFFFFFFFFFFFFFFFFFFFFFFFFF:FFFFFFFFF:FFFFFF:FFFFFFFFFFFFFFFFFFFFFFF:FFFFFF:FFFFFFF,FFFFFFFFFFFFF:FFFFFFFFFFFFFFFFF:FFFFFFFFFFFFFFFFFFFFFFFFFFFFFFFFFFFFFFFFFFFFF,FFFFFFFFF:,FF:FFFFFFFFFFFFFFFFFFFFFFFF,FFF:FFFFFFFFFFFFFFFFFFFF:FFFF:FFFFFFFFFF,FFFFF,
@A00881:241:HJW2NDRXX:1:2128:32759:34303 1:N:0:CGAGAGAA+GATTGGAG
TAGCTTCCTATGGGGCGCAGCAGTGGGGAATATTGCGCAATGGGGGAAACCCTGACGCAGCAACGCCGCGTGAAGGATGAAGGTTTTCGGATTGTAAACTTCTTTGATCGGGGACGAAAAGAATGACGGTACCCGAGGAACAAGTCACGGCTAACTACGTGCCAGCAGCCGCGGTAATACGTAGGTGACAAGCGTTATCCGGATTTACTGGGTGTAAAGGGCGTGTAGGCGGGTTGGCAAGTCAGATGTG
+
:FFFFFFFFFFFFFFFFFFFFFFFFFFFF:FFFFFFFFFFFFFFFFFFFFFFFF,FFF:FFFFFFFFFFFFFFFFFFFFFFFFFFFFF:FFFFFF:FFFFFFFFFFFF,FFFFFFFFFF,FFFFFFFF:FFF,::FFFF:FFFFFFFF:FFFF:FFFF,FFFFFFFFF,FFFFFFFFFF,FFFFFFFFFFFFFFFFFFFFFFFF:FF,FFFFF:FFFFFFF,FFFFFFFF::FFF:FFFF:,:FFF:FFF
@A00881:241:HJW2NDRXX:1:2128:29206:34381 1:N:0:CGAGAGAA+GATTGGAG
TAGCTTCCTATGGGACGCAGCAGTGAGGAATATTGGTCAATGGGCGGAAGCCTGAACCAGCCAAGTCGCGTGAGGGATGACGGCCCTACGGGTTGTAAACCTCTTTTGCCGGGGAACAAATGGCGGGACGCGTCCCGCAGTGGAGTGTACCCGGAGAAAAAGCATCGGCTAACTCCGTGCCAGCAGCCGCGGTAATACGGAGGATGCGAGCGTTATCCGGATTTATTGGGTTTAAAGGGTGCGTAGGCGG
+
FFF:FFFFFFFFFFFFFFFFFFFFFFFFFFFFFFFFFFFFFFFFFFF:FFFFFFFFFFFFFFFFFFFFFFFFFFFFFFFFFFFFFFFFFFFFFFFFFF:FFFFFFFFFFFFFFFFFFF,FFFFFFFFFFFFFFFFFFFFFFFFFFFFFFFFFFFFFFFFFFFFFFFF:FF:FFFFFFFFFFF:FFFFF:FFFF:FFF:FFFFF:FFFFFFFFF,F:FFFFFFFFFFFFF,F,FFF,FFFFFF,,F,F,FF
@A00881:241:HJW2NDRXX:1:2128:16260:34444 1:N:0:CGAGAGAA+GATTGGAG
TAGCTTCCTACGGGGTGCAGCAGTGGGGAATATTGGGCAATGGGCGCAAGCCTGACCCAGCAACGCCGCGTGAAGGAAGAAGGCCTTCGGGTTGTAAACTTCTTTTATCAGGGACGAACACTGACGGTACCTGATGAATAAGCCACGGCTAACTACGTGCCAGCAGCCGCGGTAATACGTAGGTGGCAAGCGTTATCCGGATTTACTGGGTGTAAAGGGCGTGTAGGCGGGATTGCAAGTCAGATGTGAA
+
FFFFFFFFF,FFFFFFFF:FFFF:FFFFFFFFFFFFFFFFFFFFFFFFFFFFFFFFFF:FFFFFFFFFFFFFFFFFFFFFFFFFFF,FFFFFFFFFFFFFFFFFFFFFFFFFFFFFF:FF,FFFFFFF,FFFFF,FFFF,FFFFFFFFFFFFFFFFFFFFFFFF:FFFFFFFFF:FFF,FFFFFFFFF,FF:FFFFFFFFFFF:FFFFFFFF,,FFFFFFFFFF:FFFFFF:FFFFFFFFFFFF,FFF:F
@A00881:241:HJW2NDRXX:1:2128:16947:34507 1:N:0:CGAGAGAA+GATTGGAG
TAGCTTCCTATGGGGGGCAGCAGTGGGGAATATTGCACAATGGGGGGAACCCTGATGCAGCGACGCCGCGTGAGTGAGGAAGGTCTTCGGATCGTAAAGCTCTGTCTCGAGGGACGAATAATGACGGTACCTCGGGAGGAAGCCACGGCTAACTACGTGCCAGCAGCCGCGGTAATACGTAGGTGGCGAGCGTTGTCCGGATTTACTGGGTGTAAAGGGCGCGTAGGCGGATTATTAAGTCAGATGTGAA
+
FF:FFFFFFFFFFFFFFFFFFFFFFFFFFFFFFFFFFFFFFFFFFFFF:FFFFFFFFFFFFFFFFFFFFFFFFFFFFFFFFFFFFFFFFFFFFFFFF:FFFFFFFFFFFFFFFFFFFFFFFFFFFFFFFFFFFFFFFFFF:FFFFFFFFFFFFFFFFFFFFFFFFFFFFFFFFF:FFFFFFFFFF:FFFFFF,,FFFFFFFFFFFFFF:FF:FF:FFFFFFFFFFFFFFF,F,:FFFFFFFFFFFFFFFF
@A00881:241:HJW2NDRXX:1:2128:19669:34522 1:N:0:CGAGAGAA+GATTGGAG
TAGCTTCCTACGGGGTGCAGCAGTGGGGGATATTGCACAATGGGGGGAACCCTGATGCAGCAACGCCGCGTGGGTGAAGGAGTGATTCGTCACGTAAAGCTCTGTCAGCAGGGAAGAAGGAAAGACGGTACCTGACCAAGAAGCCCCGGCTAACTACGTGCCAGCAGCCGCGGTAATACGTAGGGGGCAAGCGTTATCCGGATTTACTGGGTGTAAAGGGAGCGCAGACGGACGTGCAAGTCCGGAGTGA
+
F:FFFFFFFFFFFFFFFFFFFFFFFFFFFF:FFFFFFFFFFFFFFFFFFFFFFFFFFFFFFFFFFFFFFFFFFFFFFFFFFFFF:FFFFFFFFFF:FFFFFFFFFFFFF:FFFF:FFFFFF:FFFFFFFFF:FFFFFF:FFFFFFFFFFFFFFFFFFFFFFFFFFFFFFFFFFFF,FFFFFFFFFFFFFFFFFF,FFFFFFFFFFFFFFFF:FF,,FFFF,FFFFFFFFFFFFFFFFF:FFFFFFFFFF,
@A00881:241:HJW2NDRXX:1:2128:28067:34569 1:N:0:CGAGAGAA+GATTGGAG
TAGCTTCCTACGGGACGCACCAGTGGGGAATATTGCGCAATGGGGGGAACCCTGACGCAGCAACGCCGCGTGAAGGAAGAAGGCTTTCGGGTCGTAAACTTTTGTCTGGAGGGACGAAGGAGATGACGGTACCTCTGGAGGAAGCCACGGCTAACTACGTGCCAGCAGCCGCGGTAATACGTAGGTGGCGAGCGTTGTCCGGAATTACTGGGTGTAAAGGGCGCGTCGACGGGCGCGTCAGTCAGATGTG
+
FFFFFFFFF:FFFFFFFFFF:F:FFFFFFF:F,FFFFFFFFFFFFFFFFFFFFFFFFFFFFFFFFFFFFFFFFFFFFFFFFFFFFFFFFFFFFFFFFF:FFFFFFFFF::FFFF:FFFFFFF,FF,FFFFFFFFFFF:F:::FFF:FFFFFF,FFFFFFFFFFFFFFFFFFFFFFF,FFFFF:FFFF:FFFFFF:FFFFFFFFFFF,::FF::FFF,F:FFF:FFF,FFFFFFFFFFF:FFFF,FFFFF:
@A00881:241:HJW2NDRXX:1:2128:31340:34726 1:N:0:CGAGAGAA+GATTGGAG
TAGCTTCCTACGGGACGCAGCAGTGGGGAATATTGCGCAATGGGCGGAAGCCTGACGCAGCGACGCCGCGTGAGGGATGAAGGTCTTCGGATCGTAAACCTCTGTCAGGAGGGAAGAATGTGCATGGTGCCAATCAGCCATGCAGTGACGGTACCTCCAAAGGAAGCACCGGCTAACTCCGTGCCAGCAGCCGCGGTAATACGGAGGGTGCGAGCGTTAATCGGACTCACTGGGCGTAAAGCGCACGTAG
+
,FFFFFFFFFFFFFFFFFFFFFFFFFFFF,F:FFFF,FFFFFFFFFFFFFFFFFFFFFFFFFFFFFFFFFFFFFFFFFFFFF:FFFFFFFFFFFFFFFFFFFFFFFFFFFFFFF:FFFFFFFFFFFFFFFFFFFFFFFFFFFFFF:FFFFFFFF,FFFFFFFFFFFFFFFFFFFFFFFFFF::FFFFFFFFFFFFFFFFFFFFFFFFFFFF::FFFFFFFFFFFF,FF,FF,F:FFF:FF:FFFFF::F:
@A00881:241:HJW2NDRXX:1:2128:24180:34851 1:N:0:CGAGAGAA+GATTGGAG
TAGCTTCCTATGGGGCGCACCAGTATTAGATACCCTTGTAGTCCCGAAACATCACGCCTATGGGATGCAGCAGTGGGGAATATTGCACAATGGGGGAAACCCTGATGCAGCGACGCCGCGTGAAGGAAGAAGTATCTCGGTATGTAAACTTATATCAGCAGGGAAGAAAATGACGGTACCTGACAAAGAAGCCCCGGCTAACTACGTGCCAGCAGCAGCGGTAATACTTAGGGGGCAAGAGTTATCCGGA
+
FFFF,:FFFFFFFFFFFFFFFFF:FFFF:FFFFFFFFFFFFFFFFFFFFFFF,F:,FFFF,F,FF:FFFFFFFFFF:FFF:FFF,:FFFF:,,F,FFFF::FFFF:,FFFFFFF:F,,F,FFFFF,FFFFF:,F:,FFF:FFF,FF:,FFF,FFF,F:FF:FFFF:FFFFF,F,F:FFFFF::F,FF:FF:FFFFFF,,FFFFFF:FFFFF,:F:F,:,FF,FFFF,,:F:FFF,FFF,,FF:FFF,F:F
@A00881:241:HJW2NDRXX:1:2128:18276:35023 1:N:0:CGAGAGAA+GATTGGAG
TAGCTTCCTATGGGGTGCAGCAGTGGGGGATATTGCACAATGGGGGGAACCCTGATGCAGCGACGCCGCGTGGGCGAGGAAGTACCTCGGTATGTAAAGCCCTATCAGCAGGGAAGAAAAAAGACGGTACCTGAGTAAGAAGCACCGGCTAAATACGTGCCAGCAGCCGCGGTAATACGTATGGTGCAAGCGTTATCCGGATTTACTGGGTGTAAAGGGAGCGCTGGCGGCGCGGCAAGTCTGGTGTGAA
+
FF:FFFFFFF:FFFFFFFFFFFFFFF:FFFFF:FFFFFFFFF:,FFFFFF:FFFFFFFFF:FFFFFFF:FFFF:FF:FFFFFFFFFFFFFFFFFFFFFFFF:FFFFFFFFFF:FFFFF:,F,FFFFFFF:FFFFFF:FFFFF:FFFFFFFF:FFFFFFFFFFFFFF:FFFFFF:FFFFF:FF:FFFFF::FF:FFFF:FFFF:FFFFFFFFFFFF:FFFFFFFF,:F:F:F:FFFFFFFF:FFFFFFF,:
@A00881:241:HJW2NDRXX:1:2128:19849:35055 1:N:0:CGAGAGAA+GATTGGAG
TAGCTTCCTACGGGGTGCAGCAGTGGGGAATCTTCCGCAATGGGCGAAAGCCTGACGGAGCAATGCCGCGTGAGTGAAGAAGGCCTTCGGGTCGTAAAGCTCTGTCCTTGCTGAAGAGAGGGGTCGGTGTGAAGAATGCCGGCATAGGACGGTAGGCGAGGAGGAAGCACCGGCGAAATACGTGCCAGCAGCCGCGGTAATACGTATGGTGCACGCGTTATCCGGATTTACTGGGTGTAAAGGGCGCGCA
+
FFFFFFFFFFFFFFFFFFFFFFFFFFFFFFFFFFFF:FFFFFFF,:FFFFFFFFFFFFFFFFFFFFFFFFFF,FFFFFFFFFF:FF:FFFFFFFF,FFFF:FFFFFFFFFFFFFFFFFFFF,F:FFF:FFFF:FFFF,FFF:FFF,FFFFFFF,::FFFFFF:FF,FFF:FFFF,FFFFFFFFFFFFFF:FFFFFF,F,FFFFF:,FFFFF::F,FFFF,,:F:FF::FFFFF::,F:FF:FFF,:::F,
@A00881:241:HJW2NDRXX:1:2128:27028:35211 1:N:0:CGAGAGAA+GATTGGAG
TAGCTTCCTATGGGGTGCAGCAGTGGGGAATATTGGGCAATGGGCGAAAGCCTGACCCAGCAACGCCGCGTGAGGGAAGAAGGGTTTCGGCTCGTAAACCTCTGTCCTAAGGGACGAATAAGATGACGGTACCTTAGGAGGAAGCCCCGGCTAACTACGTGCCAGCAGCCGCGGTAATACGTAGGGGGCGAGCGTTGTCCGGAATGATTGGGCGTAAAGGGCGCGTAGGCGGCCTGTTAAGTCAGGGGTG
+
FFFFFFFFFFFFFFFFFFFFFFFFFFFFFFFFFFFFFFFFFFFFFFFFFFFFFFFFFFFFFFFFFFFFFFFFFFFFFFFFFFFFFFFFFFFFFFFFFFFFFFF:FFFFF:FFF:FFFFFFFFFFF:FFFFFFFFFFFFFFFFFFFFFFFFFF:FFFF:FFFFFF,FFFF,:FFFFFFFFFFFFFFFFFFFFFFFF:FF:FFFF:FFFF:FFFFFFFFFFFFFFFFF,FFF:FFFFFFFFF,FF:FFF:FF
@A00881:241:HJW2NDRXX:1:2128:12662:35916 1:N:0:CGAGAGAA+GATTGGAG
TAGCTTCCTATGGGGTGCAGCAGTGGGGAATATTGGGCAATGGGCGCAAGCCTGACCCAGCAACGCCGCGTGAAGGAAGAAGGCCTTCGGGTTGTAAACTTCTTTTATCAGGGACGAACACTGACGGTACCTGATGAATAAGCCACGGCTAACTACGTGCCAGCAGCCGCGGTAATACGTAGGTGGCAAGCGTTATCCGGATTTACTGGGTGTAAAGGGCGTGTAGGCGGGATTGCAAGTCAGATGTGAA
+
:FFFFFFFFFFFFFFFFFFFFFFFFFFFFFFFFFFFFFFFFFFFFFFFFFFFFFFFFFFFFFFFFFFFFFFFFFFFFFFFFFFFF,FFFFFFFFFFFFFFFFFFFFFFFFFFFFFFFFFFFFFFFFF:FFFFFFFFFFFFFF,FFFFFFFFFFFFFFFFFFFFFFFFFFFFF,F,FFFFFFFFFFF:F,FFFFFFF,,FFFFFFFFFFF:FFFF,FFFFF:FFFF,:FFFF,FFF,FFFFFFFF,:FFFF
@A00881:241:HJW2NDRXX:1:2128:15049:36166 1:N:0:CGAGAGAA+GATTGGAG
TAGCTTCCTACGGGGGGCAGCAGTGGGGGATATTGGTCAATGGGGGGAACCCTGAACCAGCAACGCCGCGTGAAGGAAGAAGGCTTTCGGGTTGTAAACTTCTTTTACCAGGGACGATAGTGACGGTACCTGGTGAATAAGCTCCGGCTAACTACGTGCCAGCAGCCGCGGTAATACGTAGGGAGCGAGCGTTATCCGGATTTACTGGGTGTAAAGGGCGCGTAGGCGGCGCCTCAAGTCAGCGGTCAAA
+
FFFFFFFFFFFFFFFFFFFFFFFFFFFFFFFFFFFFFFFFFFFFFFFFFFFFFFFFFFFFFFFFFFFFFFFFFFFFFFFFFFFF:FFFFFFFFFFFFFFFFFFFFFFFFFFFFFFFFFFFFFFFFFF:FF:FFFFFFFFFFFFFFFFFFFFFFFFFFFFFFFFFFFFFFFFFFFFFFFFFFFFFFFFFFFFFFFFFFFFF,FFFFFFFF:FF:F,FFFFFFFFFFFFFFFFFFFFF:FFF:FFFF:FFFF
@A00881:241:HJW2NDRXX:1:2128:22634:36401 1:N:0:CGAGAGAA+GATTGGAG
TAGCTTCCTATGGGTTGCACAATTGGGGAATATTGGGCAATGGGCTAAAGCATGACCAAGCAACGACGCTTCAAGGAAGAAGCCATACGGGTTGTAAACTTCTTTTAACAGGGACTAAAGTGACTGTACATAGTCAATAAGCTACGGCAAACTACCTCACAGCAGCCGCTCTAAGACGAAGCGAGCGAGCTTTATCCTCATTTACTCGCTGTAAACGGAGAGAAGGCGGGCTGTCACCTCAGATGTGAAA
+
,F,:FFF:,::FF,,F,,F,,F,F,FF,::,:FFF,,,F:FF,,F,,FF,F:F,FF,:F,FF::,,F,F:F,FF,,FF,:FF,F,F:,FFFFFFFFFFFFFFFF::F,,FFFFF:,:,FFFF:FF,F,F::,F,,,FFFFFF,,F,,:,F:,FF,,:,,::,F:FFF,:,,F,F,,:,,FFF,F,FF,FF,,FFFFF,,F,F,,::FF,,::F,::FF,,,:,F:,:F,F,F,FFF,,FFFFF:F,FF,,
@A00881:241:HJW2NDRXX:1:2128:32759:36652 1:N:0:CGAGAGAA+GATTGGAG
TAGCTTCCTATGGGGTGCAGCAGTGGGGAATATTGGGCAATGGGCGAAAGCCTGACCCAGCAACGCCGCGTGAAGGAAGAAGGTCTTCGGATTGTAAACTTCTTTTATGAGGGACGAAGGACGTGACGGTACCTCATGAATAAGCCACGGCTAACTACGTGCCAGCAGCCGCGGTAATACGTAGGTGGCGAGCGTTATCCGGATTTACTGGGTGTAAAGGGCGCGTAGGCGGGTTTGCAAGTCAGATGTG
+
FFFFFFFFFFFFFFFFFFFFFFFFFFFFF:FF:FFFFFFFFFFFFF:FFFFFFFFFFFFFFFFFFFFFF:FFFFFFFFFFFFFFFFFFFFFFFFFFFFFFFFF,FFF:F:FFFFFF:FFFFFFFFFFFFFFF:FF:FF:FFFFFFFFFFFFFFFFFFF,FFFF:FFFFFFFF::FFFFF:FFF:FFFFF:F:FFFFFFFFF:FFFFF:FFFFF:,FFFFF:FFFFFF:FFFFFFFF:FF,FFFFFF:FF:
@A00881:241:HJW2NDRXX:1:2128:30309:36667 1:N:0:CGAGAGAA+GATTGGAG
TAGCTTCCTATGGGATGCAGCAGTGGGGAATATTGGGCAATGGGCGAAAGCCTGACCCAGCGACGCCGCGTGAAGGAAGAAGGTTTTCGGATTGTAAACTTCAGTAAGCAGGGACGAAGGACGTGACGGTACCTGCAGAGTAAGCCACGGCTAACTACGTGCCAGCAGCCGCGGTAATACGTAGGTGGCGAGCGTTATCCGGAATTACTGGGTGTAAAGGGTGTGTAGGCGGGGCGATAAGTCTGATGTG
+
FFFFFFFFFFFFFFFFFFFFFFFFFFFFFFFFFFFFFFFFF:FFFFFFFFFFFFFFFFFFFFFFFFFFFFFFFFFFF,FFFFFFFFFFFFFFFFFFF,FFFFFFFFFFFFFFFFFFFFFFF,FFFFFF:FFFFFFFFFFFFFFFFF:FFFFFFFFFFFFFFFF,FFFFFFFFFFF:FFFFF:FF:FFFFFFFFF:FFFF:F,F:FFFFF,FFFFF,FFFF:FFFFFFFF:FFFFF:FFFFFF:F,FFFFF
@A00881:241:HJW2NDRXX:1:2128:22218:36714 1:N:0:CGAGAGAA+GATTGGAG
TAGCTTCCTATGGGACGCAGCAGTGGGGAATATTGGGCAATGGGCGCAAGCCTGACCCAGCAACGCCGCGTGAAGGAAGAAGGCTTTCGGGTTGTAAACTTCTTTTAAGAGGGAAGAGCAGAAGACTGTACCTCTTGACTAAGCTCCGGCTAACTACGTGCCAGCAGCCGCGGTAATACGTAGGGAGCGAGCGTTGTCCGGATTTACTGGGTGTAAAGGGCGTGTAGGCGGGAATGCAAGTCAGATGTGA
+
FFFFFFFFFFFFFFFFFFFFF:FFFFFFFFFFFFFFFFFFFFFFFFFFFFFFFFFFFFFFFF,FFFFFFFFFFFFFFFFFFFFFFFFFFFFFFFFFFFFFFF:F:FFFF:FFFFFFFFFFFFFFFFFFFFFFFFFFFF,F,FFFFFFFFFFFFFF:FFFFFFFFFFFFFFFFFFF:FFFFFFFFFFFFFFFFFF:FFFFFFFFFF,FFFFFFFF,FF:FFF:FFFFFFFFFF:,FF::FFFFFFFFFFFF
@A00881:241:HJW2NDRXX:1:2128:23954:36714 1:N:0:CGAGAGAA+GATTGGAG
TAGCTTCCTATGGGGGGCAGCAGTGAGGAATATTGGTCAATGGCCGGAAGGCTGAACCAGCCAAGCCGCGTGAGGGAGGAAGGCGCAGAGCGTCGCAGACCTCTTTTGCCGGGGGACAAAAGGCCGGACTCGTCCGGTCCTGAGGGTACCCGGAGAAAAAGCATCGGCTAACTCCGTGCCAGCAGCCGCGGTAATACGGAGGATGCGAGCGTTATCCGGATTCATTGGGTTTAAAGGGTGCGCAGGCGGG
+
FFFFFFFFFFFFFFFFFFFFFFFFFFFFFFFFFFFFFFFFFFFFFFFFFFFFFFFFFFFFFFFFFFFFFFFFFFFFFFFFFFFFFFFFF:FFFFFFFFFFFFFFFFFFFFFFFFF,FFFFFFFFFFFF:FF:FFFF:FFFFFFFFFF:FFFFFF:FFFFFFFFFF:FFFFFFFFFFFFFFFFFFFFFFF:FFFFFF,FFFFFFFFFFFFFF,F,FFFFFFFFFF:FFFFF:FF:FFFFFFFFFFFFFF:F
@A00881:241:HJW2NDRXX:1:2128:27127:36824 1:N:0:CGAGAGAA+GATTGGAG
TAGCTTCCTATGGGGCGCAGCAGTGGGGAATATTGCACAATGGGGGGAACCCTGATGCAGCGACGCCGCGTGAGTGAAGAAGTATTTCGGTATGTAAAGCTCTATCAGCAGGGAAGAAAATGACGGTACCTGACTAAGAAGCCCCGGCTAACTACGTGCCAGCAGCCGCGGTAATACGTAGGGGGCAAGCGTTATCCGGATTTACTGGGTGTAAAGGGAGCGTAGACGGATTTGCAAGTCTGATGTGAAA
+
:FFFFFFFFFFFFFFFFFFFFFFFFFFFFFFFFFFFFFFFFFFFFFFFFFFFFFFFFFFFFFFFFFFFFF:FFFFFFFFFFFFFFFFFFF:FFFFFFFFFFFFFFFFFFFFFFFFFFFFFFFFFFFFFFFFFFFFFFFFFFFFFFFFFFFFFFFFFFF,FFFFFFFFFFFFFF::FFFFFFFFFFFFFFFF,F,FFFFFF:FFFFFFFFFFFFF,:FF:FFFFFFFFFFF:FFFF,,:,FFFF,F:F:,F
@A00881:241:HJW2NDRXX:1:2128:25102:36855 1:N:0:CGAGAGAA+GATTGGAG
TAGCTTCCTATGGGGTGCAGCAGTGGGGAATATTGGTCAATGGGGGAAACCCTGAACCAGCAACGCCGCGTGAAGGAAGAAGGCTTTCGGGTTGTAAACTTCTTTTATGAGGGACGAAGGACGTGACGGTACCTCATGAATAAGCCACGGCTAACTACGTGCCAGCAGCCGCGGTACTACGTAGGTGGCAAGCGTTGTCCGGATTTACTGGGTGTAAAGGGCGCGTAGGCGGGATGGCACGTCAGATGTG
+
FFFFFFF:F:FFFFFFF:FFFFFFFFFFFF:FFFFFFF,FFFFFFFFFFFFFFFFFFFFFFFFFFFFFFFFFFFFFFFFFFFFFF,FFFFFFFFFFFFFFFFFF:FFFFFFFFFFFFFFFFFFFFFFFFFFFFFFFFFFF:FFFFFFFFFFF:FFFFFFFFFFFFFFFF,FFFFFF:FFFFFFFFFFFFF,FFFFFFFFFFFFF:F,F,F:F:F,F,FFF:FFFFF:FFF:FFF,:FFF,,F:FFF::FF
@A00881:241:HJW2NDRXX:1:2129:24279:1235 1:N:0:CGAGAGAA+GATTGGAG
TAGCTTCCTATGGGGGGCAGCAGTGGGGAATATTGCACAATGGGGGGAACCCTGATGCAGCAACGCCGCGTGAGTGAAGAAGTATTTCGGTACGTAAAGCTCTATCAGCAGGGAAGAAGAGAGACGGTACCTGAGTAAGAAGCCCCGGCTAACTACGTGCCAGCAGCCGCGGTAATACGTAGGGGGCAAGCGTGATCCGGAATTCCTGGGTGTACAGGGAGCGCAGACGGCGATGCAAGTCTGGAGTGAA
+
FFFFFFFFFFFFFFFFFFFFFFFFFFFFFFFFFFFFFFFFFFFFFFFFFFFFFFFFFFFFFFFFFFFFFFFF:FFFFFFF,FF:FFFFFFFFFFFFFFFFFFFFFFFFFFFFFFFFFFFFFFFFFFFFFFFFFFFFFFFFFFFFFFFFFFFFFFFFFFFFFF:FFFFFFFFFFF:FFFFF:FFFFFFF:FFFF,FFF:FFF:FF,FFFFFFFFF,FFFFFFFFFFFFFFFF:,FFFF:FFFFFFFFF:FF
@A00881:241:HJW2NDRXX:1:2129:20690:1376 1:N:0:CGAGAGAA+GATTGGAG
TAGCTTCCTACGGGGTGCAGCAGTGAGGAATATTGGTCAATGGGCGGGAGCCTGAACCAGCCAAGCCGCGTGGAGGAAGAAGGTACAGAGTATCGTAAACTCCTTTTGTCAGGGGATAAAAGACGGGATGCGTCCCGTCCCGAAGGTACCTGAAGAAAAAGCATCGGCTAACTCCGTGCCAGCAGCCGCGGTAATACGGAGGATGCGAGCGTTATCCGGATTTATTGGGTGTAAAGGGTGCGTAGGCCGC
+
::FFFFFFFFFFFFFFFF,FFFFF:FFFFFFFFFFFFFFFFFFFFFFFFFFF:FFFFFFFFFFFFFFFFFFFFFFFFFFFFFFFFFFFFFFFFFFFFFFFFFFFFF:FFFFFFFFFFFFFFF:FFFFFFFFFFFFFFFF:FF::FFF,FFF:FFFFFFFFFF,FFFFFF,FFFFFFFFFFF:F,FFFFFFFFF,FFFFFFFFFFFFF,FFFF:,:FFF::FFFF:FFFFF,::,FFFF:F:F:FFFFF:F
@A00881:241:HJW2NDRXX:1:2129:32000:1423 1:N:0:CGAGAGAA+GATTGGAG
TAGCTTCCTATGGGGTGCAGCAGTGAGGAATATTGGTCAATGGGCGGGAGCCTGAACCAGCCAAGCCGCGTGGAGGAAGAAGGTACAGAGTATCGTAAACTCCTTTTGTCAGGGGATAAAAGGCGGGATGCGTCCCGTCCCGAAGGTACCTGAAGAAAAAGCATCGGCTAACTACGTGCCAGCAGCCGCGGTAATACGTAGGTGGCAAGCGTTATCCGTATTTACTGGGTGTAAAGGGCGTGTAGGCGGG
+
F:FFFFFFFF,FFFFFFFFFFFF:F,FFFFFFFFFFFFFFFFFFFFFFFFFFFFFFFFFFFFF:FFFFFFFFFFFFFFFFFFFFFFFFFFFFFFFFFF,FFFFFFFFFFFFFFFFFFFFFFFFFFFFFFFFFFFFFFFFFFF,FFFF:FFFFFFFFFFFFF:FFFFFFF:FFFFFFFFFFFFFFFFFFFF,:FFFFFFFFFFF:FFFFFFFFF::F:F,FFF:FFFFFFFFFFFFF:,:F,:FFFFFFFF
@A00881:241:HJW2NDRXX:1:2129:22462:1564 1:N:0:CGAGAGAA+GATTGGAG
TAGCTTCCTATGGGATGCAGCAGTGGGGAATATTGGTCAATGGGGGAAACCCTGAACCAGCAACGCCGCGTGAAGGAAGAAGGCTTTCGGGTTGTAAACTTCTTTTATCAGTGACGATAGTGACGGTAGCTGATGAATAAGCTCCGGCTAACTACGTGCCAGCAGCCGCGGTAATACGTAGGGAGCGAGCGTTATCCGGATTTACTGGGTGTAAAGGGCGCGTAGGCGGGCTGACAAGTCAGATGTGAAA
+
FFFFFFFFFFFFFFFFFFFFFFFFFFFFFFFFFFFFFFFFFFFFFFFFFFFFFFFFFFFFFFFFFFFFFFFFFFFFFFFFFFFFFFFFFFFFFFFFFFFFFFFFFF:FFFFF:FFFFFFFFFFFFFFFFFFFFFFFFF:FFFFFFFFFFFFFFFFFFFFFFFFFFFFFF:FFFFFFFFFFFFFFFFFFFFF,F,FFFFFFFFFFFFFFFFFFFFFFFFFFFFFFFFFFFFFFFFFFFFFFFFF:FFFFFF
@A00881:241:HJW2NDRXX:1:2129:31268:1626 1:N:0:CGAGAGAA+GATTGGAG
TAGCTTCCTACGGGACGCAGCAGTGGGGAATATTGCACAATGGGGGGAACCCTGATGCAGCGACGCCGCGTGAGCGAAGAAGTATTTCGGTATGTAAAGCTCTATCAGCAGGGAAGAAAAAGGACATAAAGTCCTTAAATGACGGTACCTGACTAAGAAGCAGCGGCTAAATACGTGCCAGCAGCCGCGGTCATACGTATGGTGCAAGCGTTATCCGGATTTACTGTGTGTAAAGGGAGCGCAGGCGGTA
+
::F:FFFFFFFFFFFFFFFFFFF,FFFF,FFFFFFFFFFFFFFFFFFF,FFFFFFFFFF:FFFFFFFFFFFFFFFFFFFFF:F:FF:F:FFFFFFFFFFFFFFFFFFF:::FFF:FFFFF,:FFFF:FFFFFFFFFFFFFFFFFFFFFFFFFFFFFF:FFFF,FFFFFFF:FFFF:FFFFF:FF,FFFFF::FFF:F,FFFFFF,,:F,FFFFFF:FFF:F:F:F,,:FFFFFFFF,FFF:FFFFFFFFF
@A00881:241:HJW2NDRXX:1:2129:28257:1767 1:N:0:CGAGAGAA+GATTGGAG
TAGCTTCCTACGGGAGGCAGCAGTGGGGAATATTGGGCAATGGGCGCAAGCCTGACCCAGCAACGCCGCGTGAGCGATGAAGGTCTTCGGATTGTAAAGCTCTTTAAGTGGGGACGAAGAAAGTGACTGTACCCACAGAATAAGCTCCGGCTAACTACGTGCCAGCAGCCGCGGTAATACGTAGGGAGCAAGCGTTATCCGGAATGACTGGGCGTAAAGGGTGCGTAGGTGGCTTGGCAAGTTGGTAGCG
+
FFFFFFFFFFFFFFFFFFFFFFFFFFFFFFFFFFFFFFFFFFFFFFFFFFFFFFFFFFFFFF:FFFFFFFFFFFFFFFFFFFFFFFFFFFFFFFFFFFFFFFFFFFFFFFFFFFFF:FFFFFFFFFFFFFFFFFFFFFFFFFFFFFFFFFFFFFFFFFFFFFFFFFFFFFFFFFFFFFFFFFFFFFFFFFFFFFFFFFFFFFFFFFF,FFFFF:FFF,FF:FFF:FFFFFFFFFFFFFF:FFFFFFFFF:
@A00881:241:HJW2NDRXX:1:2129:18593:2127 1:N:0:CGAGAGAA+GATTGGAG
TAGCTTCCTATGGGAGGCAGCAGTGAGGAATATTGGTCAATGGGCGGGAGCCTGAACCAGCCAAGCCGCGTGAGGGAGGAAGGCCCTACGGGTCGTAAACCTCTTTTGTCAGGGAACAAAAGCAGTCACGAGTGACTGTCCGAGTGTACCTGAAGAAAAAGCATCGGCTAACTCCGTGCCAGCAGCCGCGGTAATACGGAGGATGCGAGCGTTATCCGGAGTTATTGGGTTTAAAGGGTGCGTAGGCGGC
+
FFFFFFFFFF:FFFFFFFFFFFFFFFFFFFFFFFFFFFFFFFFFFFFFFF:FFFFFFF:FFFFFFFFFFFFFFFFFFFFF,FFFFFFFFFFFFFFFFFFFFFFFFFFFFFFFFFFFFFFFFFFFFFFFFFFFFFFFFFFFFFFFFFFFFFFFFFFFFFF:FFFFFFFFF,FFFFFFFFFFFFF,FFFFFFFFFFFFFFFFF:FFFFF:FFFFF,FFFFF:,FFFFFFFFFF,,F:,FFFFFFFFFFFFFF
@A00881:241:HJW2NDRXX:1:2129:28257:2143 1:N:0:CGAGAGAA+GATTGGAG
TAGCTTCCTATGGGGTGCAGCAGTGGGGAATATTGGTCAATGGGGGGAACCCTGAACCAGCAACGCCGCGTGAAGGAAGAAGGCTTTCGGGTTGTAAACTTCTTTTACCAGGGACGATAGTGACGGTACCTGGTGAATAAGCTCCGGCTAACTACGTGCCAGCAGCCGCGGTAATACGTAGGGAGCGAGCGTTATCCGGATTTACTGGGTGTAAAGGGCGCGTAGGCGGGCTGTCAAGTCAGATGTGAAA
+
FFFFFFFFFFFFFFFFFFFFFFFFFFFFFFFFFFFFFFFFFFFFFFFFFFFFFFFFFFFFFFFFFFFFFFFFFFFFF:FFFFFFFFFF:FFFFFFFFFFFFFFFFFFFF:F:FFFFFFFFFFF:FFFFFFFFFFFFFFFFFFFFFFFFFFFFFFFFFFFFFFF,FFFFF:FFF:FFFFFFFFFFFFFFFFF:FFFFFFFFFFFFFFFFFFFFF,::FFFFFF:FFFFFFFFFFFFFFFF:FFFFFFFFF,
@A00881:241:HJW2NDRXX:1:2129:22345:2362 1:N:0:CGAGAGAA+GATTGGAG
TAGCTTCCTATGGGATGCAGCAGTGGGGGATATTGGACAATGGGGGGAACCCTGATCCAGCGACGCCGCGTGAGTGAAGAAGTATTTCGGTACGTAAAGCTCTATCGGCAGGGAAGCAGGAAGAGACGGTACCTGAGTAAGAAGCCCCGGCTAACTACGTGCCAGCAGCCGCGGTACTACGTCGGGGGCACGCGTTATCCGGATTTACTGGGTGGAAAGGGAGCGCAGACGGAGAGGCTCGTCTGAAGTG
+
:FFFFFFFFFFFFFFFFFFFFFFFFFFFFFFF:FFF,FFFFFFFFFFFFFFFFFFFFFFFFFFFFFFFFFFFFF:FFFFFFF:FFFFFFFFFFFFFFFFFFF:FFFFFFFFFFF,F,FFF:FFFFFFFFFF:FF:FFFF,F:FFFFFFFFFFFFFFFFFFFFFFFFFFFFFFFF,F,FFFFF,FFFFFFF,FFF,::FFFFFFF,F,,FFFF:F,,:FFF:,FFFFFFFFFFF:,:FF,:FFFFF::F:F
@A00881:241:HJW2NDRXX:1:2129:31033:2409 1:N:0:CGAGAGAA+GATTGGAG
TAGCTTCCTACGGGATGCAGCAGTGGGGAATATTGGGCAATGGGCGAAAGCCTGACCCAGCAACGCCGCGTGAAGGAAGAAGGCCTTCGGGTTGTAAACTTCTTTTATGAGGGACGAAGGACGTGACGGTACCTCATGAATAAGCCACGGCTAACTACGTGCCAGCAGCCGCGGTAATACGTAGGTGGCAAGCGTTGTCCGGATTTACTGGGTGTAAAGGGCGCGTAGGCGGGATGGCAAGTCAGATGTG
+
FFFFFFFFFFFFFFFFFFFFFFFFFFFFFFFFFFFFFF,FFFFFFFFFFFFFFFFFFFFFFFFFFFFFFFFFFFFFFFFFFFFFFFFFF:FFFFFF:FFFFFFFFFFFFFFFFFFFFFFFFFFFFFFFFFFFFFFFFFFFFFFFFFFFFFFFFFFFFFFFFFFFFF,FFFFFFFF:FFFFFFFFFFF:FFFFFFFFFFFFFFFFFFFFFFFFFFFFFFFFFFFFFF,FFFFFFFFFF:FFFFFFFFFFFF
@A00881:241:HJW2NDRXX:1:2129:23023:2472 1:N:0:CGAGAGAA+GATTGGAG
TAGCTTCCTATGGGGTGCAGCAGTGGGGAATATTGCACAATGGGGGGAACCCTGATGCAGCGACGCCGCGTGAGTGAGGAAGGTCTTCGGATCGTAAAGCTCTGTCTCGAGGGACGAATAATGACGGTACCTCGGGAGGAAGCCACGGCTAACTACGTGCCAGCAGCCGCGGTAATACGTAGGTGGCGAGCGTTGTCCGGATTTACTGGGTGTAAAGGGCGCGTAGGCGGATTATTAAGTCAGATGTGAA
+
FFFFFFFFFFFFFFFFFFFFFFFFFFFFF:FFFFFF:F::FFFFFFFF,FFFFFFFFFFFFFFFFFFFFFFFFFFFFFFFFFFF:FFFFFFFFFFF:FFFFFFFFFF:FF:FFFFFFFFFFF:FFFF:FF:FFF,FFFFFFFFF:FFFFFF::,FFFFFF,FFF:FFFFFFFFF:FFFFF:FFFFFFF,FF,::F,FF::FFFF,:FFFFFF:F::FF::FFFF,FFFFF:::F:,FF,F,FFF,:FFFF
@A00881:241:HJW2NDRXX:1:2129:28519:2503 1:N:0:CGAGAGAA+GATTGGAG
TAGCTTCCTATGGGACGCAGCAGTGGGGAATATTGCACAATGGGGGAAACCCTGATGCAGCGACGCCGCGTGAAGGAAGAAGTATCTCGGTATGTAAACTTCTATCAGCAGGGAAGAAAATGACGGTACCTGACTAAGAAGCCCCGGCTAACTACGTGCCAGCAGCCGCGGTAATACGTAGGGGGCAAGCGTTATCCGGATTTACTGGGTGTAAAGGGAGCGTAGACGGAAGAGCAAGTCTGATGTGAAA
+
FFFFFFFF:FFFFFFFFFFFFFFFFFFFFFFFFFFFFFFFFFFFFFFFFFFFFFFFFF:FFFFFFFFFFFFFFFFFFFFFFFFFFFFFFFFFFFFFFFFFFFFFFFFFFFFFFF:FFFFFFFFFFFFFFFFFFFFFFFFFFFFFFFFFF:FFFFFF:FFFFFFFFFFFFFFFFFFFFFFFFFFFFFF:FFFFFFFFFFFFFFF:,::F:FF:,,FFFF,FFFFFFF,FFFFFFFFFFFFF:FF:FFFFF,
@A00881:241:HJW2NDRXX:1:2129:19388:2597 1:N:0:CGAGAGAA+GATTGGAG
TAGCTTCCTATGGGATGCAGCAGTGGGGAATATTGGGCAATGGGCGAAAGCCTGACCCAGCAACGCCGCGTGAAGGAAGAAGGTCTTCGGATTGTAAACTTCTTTTATGAGGGACGAAGGACGTGACGGTACCTCATGAATAAGCCACGGCTAACTACGTGCCAGCAGCCGCGGTAATACGTAGGTGGCAAGCGTTATCCGGATTTACTGGGTGTAAAGGGCGCGTAGGCGGGCGTGCACGTCAGAGGTG
+
FFFFFFFF:FFFFFFFF:FFFFFFFFFFFFFFFFFFFFFFFFFFFFFFFFFFFFFFFFF:FFFFFFFFFFFFFFFFFF:FFFFFFFFFFFFFFFFFFFFFFFFFFF:FFFFFFFFFFFFFFFFFFFFFFFFFFFFFFFFFFFFFFFFFFFFFF,FFFF::FFF,FFFFFFFFFF:FFFFFF,FFFFFFFF,FF::F,FFFFF::FFFFFFFF,FF,:FFFFFFFFFFF:FFFFFFFFFF,,FFFFF,FFF
@A00881:241:HJW2NDRXX:1:2129:11062:2707 1:N:0:CGAGAGAA+GATTGGAG
TAGCTTCCTATGGGAGGCAGCAGTGGGGAATATTGCACAATGGGGGAAACCCTGATGCAGCGACGCCGCGTGAGTGAAGAAGTATTTCGGTATGTAAAGCTCTATCAGCAGGGAAGAAAGAAGACGGTACCTGACTAAGAAGCCCCGGCTAACTACGTGCAAACAACAGATCAAAAACGAACGGAGCAAGCTTAATCCGGATTAACTGGGTGTAAAGGGCGTGTAGGCGTAAGCTTAAGTATGATGTGAA
+
:FFFFFFFFFFFFFFFFFFFFFFFFFFFFFFFFFFFFF,FFFFFFFFFFFFFF:FFFFFFFFFFFFFFFFFFFF,FFFFF:F,FFFFFFFFF:FFFFFFFFFFFFFFFFFFFFF,:FFFFFFFF,FFF:FFFFFF,FFFFFFF:F:F:FF,FFF:FFFFF,,:,,,,,,,,::,,,,,F,::,F,F,F,,,,,,FF,,F,FF:,:,FF,,,F,F,:::F:FFF,FF::F,F,F,FF:F:F,F,F,F,FFF
@A00881:241:HJW2NDRXX:1:2129:27344:3161 1:N:0:CGAGAGAA+GATTGGAG
TAGCTTCCTATGGGAGGCAGCAGTGGGGAATATTGGGCAATGGGCGAAAGCCTGACCCAGCAACGCCGCGTGAAGGAAGAAGGTCTTCGGATTGTAAACTTCTTTTATGAGGGACGAAGGACGTGACGGTACCTCATGAATAAGCCACGGCTAACTACGTGCCAGCAGCCGCGGTAATACGTAGGTGGCAAGCGTTATCCGGATTTACTGGGTGTAAAGGGCGCGTAGGCGGGCGTGCAAGTCAGATGTG
+
FFFFFFFFFF,FFFFFFFFFFFF:FFFFFFFF:FFFFFFFFFFFFFFFFFFFFFFFFFFFFFFFFFFFFFFFFFF:FFFFFFFFFFFFFFFFFFFF,FFFFFFFFFFFFFFFFFFFFFFFFFFFFFFFFF:FFFFFFFFFFFF,FF:FFFFFFFFFFFFFFFFFFFFF,FFFFFF::FFFFFFFFFFFFF:FFF:F:FFFFFFFFFFFFFFFFFFF,FF:FFFFFFFFFFFF:,FFFFFF:FFFFFFFFF
@A00881:241:HJW2NDRXX:1:2129:29505:3208 1:N:0:CGAGAGAA+GATTGGAG
TAGCTTCCTACGGGATGCAGCAGTGGGGAATATTGCACAATGGGGGGAACCCTGATGCAGCGACGCCGCGTGGGTGAAGAAGTATTTCGGTATGTAAAGCCCTATCAGCAGGGAAGAAGATGACGGTACCTGAGTAAGAAGCCCCGGCTAACTACGTGCCAGCAGCCGCGGTAATACGTAGGGGGCGAGCGTTATCCGGATTTACTGGGTGTAAAGGGAGCGTAGACGGCGAGGCAAGTCTGGAGTGAAT
+
:FFF:FFFF,FFFFFFFFFFF,:FFFFFFFFFFFFFFF,,FFFFFFFFFFFFFFFFFFFFFFFFFFFF:FFFFFFFFFFFFF:FFFFFFFFFFFFFFFFFFFFFFFFFFFFFF::FFFFFF,,FFFFFF:F,FF:FFFFFFFFFFFFFFFFFFFFFFFFFFFFFFFFFFFFFFFFFFFFFFFF:FFFFFFFFFFFFFFFF:FFF,FF:FFF,,FF:FFFFFF:FFFFFFF,,F:FF:F,:FF:FFFF,F,
@A00881:241:HJW2NDRXX:1:2129:25744:3928 1:N:0:CGAGAGAA+GATTGGAG
TAGCTTCCTATGGGGTGCAGCAGTGGGGAATATTGGTCAATGGGGGGAACCCTGAACCAGCAACGCCGCGTGAAGGAAGAAGGCTTTCGGGTTGTAAACTTCTTTTACCAGGGACGATAGTGACGGTACCTGGTGAATAAGCTCCGGCTAACTACGTGCCAGCAGCCGCGGTAATACGTAGGGAGCGAGCGTTATCCGGATTTACTGGGTGTAAAGGGCGCGTAGGCGGGCTGTCAAGTCAGATGTGAAA
+
FFFFFFFFFFFFFFFFFFFFF:FFFFFFFFFFFFFFFFFFFFFFF:FF,FFFFFFFFFFFFFFFFFFFFFFFFFFFFFFFFFFFFFFFFFFFFFFFFFFFFFFFFFFFF:FFFFFFF:F:FFFFFFFFFFFFFF:FFFFFFFFFFFFFFFFFF,FFFF:FFFFFFFFFFFFFF,FF:FFFFFFFFFFFFFFFFFFFFFF:FFFFFFFFFFFF,FFFFFFFFFFFFFFFFFFFFF:,FFFFFFF,FFFFFF
@A00881:241:HJW2NDRXX:1:2129:15926:4210 1:N:0:CGAGAGAA+GATTGGAG
TAGCTTCCTACGGGGGGCAGCAGTGGGGAATATTGCACAATGGGGGAAACCCTGATGCAGCGACGCCGCGTGAAGGAAGAAGTATCTCGGTATGTAAACTTCTATCAGCAGGGAAGAAAATGACGGTACCTGACTAAGAAGCCCCGGCTAACTACGTGCCAGCAGCCGCGGTAATACGTAGGGGGCAAGCGTTATCCGGATTTACTGGGTGTAAAGGGAGCGTAGACGGAAGAGCAAGTCTGATGTGAAA
+
,FFFFFFFF:FFFFFFFFFFFFFFFFFFF,FFFFFFFFFFFFFFFFFFFFFFFFFFFFFFFFFFFFFFFFFFFFFFFFFF,FFFFFFFFFFFFFFFFFFFFFF:FFFFFFFFFFFFF:F,FFFFFFFFFFFFFFFFFFFFFFFFFFFF:FF:FFFFFFFFFFFFFFFFFFFFF:FFFFFFFFFFFFFFFFF,F,FFFFFF:FFF:FFFFFFFF,,FFFFFFFFFFFFFF,,,,FFF,FFF:FFFFFFFF,
@A00881:241:HJW2NDRXX:1:2129:16758:4210 1:N:0:CGAGAGAA+GATTGGAG
TAGCTTCCTACGGGGTGCAGCAGTGGGGGATATTGCACAATGGGGGGAACCCTGATGCAGCAACGCCGCGTGGGTGAAGGAGTGATTCGTCACGTAAAGCCCTATCAGCAGGGAAGAAAGAAGACGGTACCTGACTAAGAAGCCCCGGCTAACTACGTGCCAGCAGCCGCGGTAATACGTAGGGAGCGAGCGTTATCCGGATTTACTGGGTGTACAGGGCGCGTAGGCGGGCTGTCAAGTCAGATGTGAA
+
FFFFFFFFFFFFFFFFFFFFFFFFFFFFFFFFFFFFFFFFFFFFFFFFFFFFFFFFFFFF:F:FFFFFFFFFFF,FFFFFFFFFFFFFFFF:FFFF,FFFFFFFFFFFF:FFFFFF:FFFFFFFFFFFFFFFF:FFFFFFF:FFFFFFFF,:FFFFFFFFFFFFFFFFFFFFFF:FFFFFFFFFFFFF:FFFF:FFFFFFFF:FFF:FFFFF:F,FFFF:::FFF:FFFF:FFF:FFF:FF,FF,FFFFF
@A00881:241:HJW2NDRXX:1:2129:16776:4241 1:N:0:CGAGAGAA+GATTGGAG
TAGCTTCCTATGGGACGCAGCAGTGAGGAATATTGGTCAATGGGCGGAAGCCTGAACCAGCCAAGTCGCGTGAGGGATGACGGCCCTACGGGTTGTAAACCTCTTTTGCCGGGGACCAAAAGGCGGGACGCGTCCCGCAGTGGAGTGTACCCGGAGAAAAAGCATCGGCTAACTCCGTGCCAGCAGCCGCGGTAATACGGAGGATGCGAGCGTTCTCCGGATTTAGTGGGTTGAAAGGGTGCGTAGGCGG
+
::FFFFFFFFFFFF:FFFFFFFFFF,FFFFF:FFFFFFFFFF:FFFFFFFFFFFFFFFFF:FF:FFFFFFFFFFFFFFFFFFFFFFFFFFFFFFFFFFFFFFFFFFFFFFFFFFF,FFF,:FFFFF:FFFFFFFFFF:F::FFFFFFFFFFFFFFFFFFF:FFFFFFFFFF,FFFFFFF:FFFFFFFFFFFFFFFF,FFFFFF,FF::FFFF,F,F:FFFF:,FF,FFFF,F,FF,FFF,F:FFF::F:F
@A00881:241:HJW2NDRXX:1:2129:16667:4272 1:N:0:CGAGAGAA+GATTGGAG
TAGCTTCCTACGGGGTGCAGCAGTGGGGGATATTGCACAATGGGGGGAACCCTGATGCAGCAACGCCGCGTGGGTGAAGGAGTGATTCGTCACGTAAAGCCCTATCAGCAGGGAAGAAAGAAGACGGTACCTGACTAAGAAGCCCCGGCTAACTACGTGCCAGCAGCCGCGGTAATACGTAGGGAGCGAGCGTTATCCGGATTTACTGGGTGTAAAGGGCGCGTAGGCGGGCTGTCAAGTCAGATGTGAA
+
FFFFFFFFFFFFFFFFFFFFFFFFFFFFFFFFFFFFFFFFFFFFFFFFFFFFFFFFFFFFFFFFFFFFFFFFFFFFFFFFFFFFFFFFFFFFFFFFFFFFFFFFFFFFFFFFFFFFFFFFFFFFFFFFFFFFFFFFFFF,FFFFFFFFFFFFFFFFFFFFFFFFFFFFFFFFFFFFFFFFFFFFFFFFFFFFFFFFFFFFFFFFFFFFFFFFFF:FFFF:F:FF:FFFFFFFFFFFFFFFFFFF::FFFF
@A00881:241:HJW2NDRXX:1:2129:26096:4288 1:N:0:CGAGAGAA+GATTGGAG
TAGCTTCCTATGGGATGCAGCAGTGGGGAATATTGCGCAATGGGGGCAACCCTGACGCAGCAACGCCGCGTGAAGGATGAAGGTTTTCGGATTGTAAACTTCTTTTGTCAAGGACGAAGGATGTGACGGTACTTGACGAATAAGCCACGGCTAACTACGTGCCAGCAGCCGCGGTAATACGTAGGTGGCAAGCGTTGTCCGGATTTACTGGGTGTAAAGGGCGAGTAGGCGGTAGGGCAAGTCAGATGTG
+
FFFFFFFFFFFFFFFFFFFFFFFFFFFF:FFFFFFFFFFFFFFFFFFFFFFFFFFFFFFFFFFFFFFFFFFFFFFFFFFFFFFFFFFFFFFFFFFF:FFFFFFFFFFFFFFFFFFFFFFFFFFFFFFFFFFFFFFFFFFFFFFFFF,FFFFF:FFFFFFFFFFFFF:FFFFFFFFFFFFFFFFFFFFFFFFFFFFFFFFFFFFFFFFFFFFFFFFFFF:F:FFFFF,:FFFFFFFFFFFFFFFFFFFFFF
@A00881:241:HJW2NDRXX:1:2129:26241:4351 1:N:0:CGAGAGAA+GATTGGAG
TAGCTTCCTACGGGAGGCAGCAGTAAGGAATTTTCGGCAATGGGGGCAACCCTGACCGAGCAACGCCGCGTGAGTGATGAAGGCCTTTGGGTTGTAAAGCTCTGTTGCAAAGGAAGAATCTTTCCAAGAGGAAATGCTTGGAAACTGACGGTACTTTGCCAGAAAGTCACGGCTTACTACGTGCCAGCAGCCGCGGTAATACGTAGGTGGCAAGCGTGGTCCGGAATTCTTGGGCGTAAAGGGTGCGCAG
+
FFFFFFFFFFFFFFFFFFFFFFFF:FFFFFFFFFFFFFF:,FFFFFFFFFFFFFFFFFFFFFFFFFFFFFFFFF:F::F:FFFF:,:FFFFFFFFFFFFF:F,FFFFF:F:FFF:FFFFFFFFF::FFFFF:FFFFFFFFFFFFFFFFFFFFFF:FFFFFFFFF,FFFFFFFF:F,FFFFFFFFF:F:,FFFFFFFF::FF,F:::FFFFF:,FFF:,,FFFFF:,,F,FF:FF,F:,:,FFF,F:FF:F
@A00881:241:HJW2NDRXX:1:2129:23222:4507 1:N:0:CGAGAGAA+GATTGGAG
TAGCTTCCTATGGGGCGCAGCAGTGGGGAATATTGGGCAATGGAGGCAACTCTGACCCAGCAACGCCGCGTGAGCGATGAAGGTCTTCGGATTGTAAAGCTCTTTAAGTGGGGACGAAGAAAGTGACTGTACCCACAGAATAAGCCTCGGCTAACTACGTGCCAGCAGCCGCGGTAATACGTAGGAGGCAAGCGTTATCCGGACTGACTGGGCGTAAAGGGTGCGTAGGTGGTTTGGCAAGTTGGTAGCG
+
,FFF:FFFFFFF:FFFFFFFFFF:FFFFFFFF,FFFFFFFFFFFFFFFFFFFFFFFFFFFFFFFFFFFFFFFFFFFFFFFFFFFFFFFFFFFFFFFFFFFFFFFFFFFFFFFFFFFFFFFFFFFFFFFFFFFFFF:FFFFFFF:FFFF:FF:FFFFFFFFFFF:FFFFFFFFFFFF:FFFFFFFFFF:::FFF:FF,FFF:F:,FFFFFFFFF:FFFFF:FFFF:FFFFF::FFFF::FF:F:FFFFFF:
@A00881:241:HJW2NDRXX:1:2129:10673:5165 1:N:0:CGAGAGAA+GATTGGAG
TAGCTTCCTATGGGGCGCAGCAGTGGGGAATATTGGGCAATGGGCGCAAGCCTGACCCAGCAACGCCGCGTGAAGGAAGAAGGCCTTCGGGTTGTAAACTTCTTTTATCAGGGACGAACAATGACGGTACCTGATGAATAAGCCACGGCTAACTACGTGCCAGCAGCCGCGGTAATACGTAGGTGGCAAGCGTTATCCGGATTTACTGGGTGTAAAGGGCGTGTAGGCGGGATTGCAAGTCAGATGTGAA
+
FFFFFFFFFF:FFFFFFFFFFFFFFFFFFFFFFFFFFFFFFFFFFFFFFFFFFFFFFFFFFFFFFFFFFFFFFFFFF,FFFFFFFFFFFFFFFFF:FFFFFFFFFFFFFFFFFFFFF,FF,FFFFFFF,FF:FFFFFFFFFFFF:FFFFFF:FFFFFFFFFFFFFFFFFFFFFF,FFFFFFFFFFFFF:FFFF:FFFFFFFFFFFFFFFFFFF:,FFFFF:FFFFFFFFF:F:FFFFF:FFFFF:F:FFF
@A00881:241:HJW2NDRXX:1:2129:11840:5588 1:N:0:CGAGAGAA+GATTGGAG
TAGCTTCCTACGGGGGGCAGCAGTGGGGAATATTGCACAATGGGGGGAACCCTGATGCAGCGACGCCGCATGGGCGAGGAAGTATTTCGGTATGTAAAGCTCTATCAGCAGGGAAGAAAGTGACGGTACCTGAGTAAGAAGCCCCGGCTAACTACGTGCCAGCTGCCGCGGTAATACGTAGGGGGCAAGCGTTATCCGGAATTACTGGGTGTAAAGGGAGCGTAGACTGCGAGGCAAGTCTGAAGTGAAA
+
:FFFFFFFF:FFFFFFFFFFF,FFFFFFF,F:FFFFFFFFFFFFFFFFFFFFFF:FF:FFF:FFFFFF,FFFF,FFFFFF:FFFFFFFFFFFFFFFFFFFFFF:FFFFFFFF:FFFF,FFFFFFFFF,FFFFFFF:FF,FFFFFFFFFFFFFFF:FFFFFFFF,,FF,FFFFF,FF:FF:FFFF,FF:FFF,FFFFFFFFFFFF,FFF,FFFFF:,FFFF,FFFFFF,:FFF:FFFFFF:FFFF,F:,FF
@A00881:241:HJW2NDRXX:1:2129:19877:5791 1:N:0:CGAGAGAA+GATTGGAG
TAGCTTCCTATGGGGGGCAGCAGTGGGGAATATTGGGCAATGGGCGCAAGCCTGACCCAGCAACGCCGCGTGAAGGAAGAAGGCTTTCGGGTTGTAAACTTCTTTTATGAGGGACGAAGGACGTGACGGTACCTCATGAATAAGCCACGGCTAACTACGTGCCAGCAGCCGCGGTAATACGTAGGTGGCGAGCGTTGTCCGGATTTACTGGGTGTAAAGGGCGCGTAGGCGGGTAGGCAAGTCAGATGTG
+
FFFFFFFFFFFFFFFFFFFFFFFFFFFFFFFFFFFFFFFFFFFFFFFFFFFFFFFFFFFFFFFFFFFFFFFFFFFFFFFFFFFFFFFFFFFFFFFFFFFFFFFFFFFFFFFFFFFFFFFFFFFFFFFFFF:FFFFFFFFFFFFFFFFFFFFFFFFFFFFFFFFFFFFFFFFFFFFFFFFFFFFFFFFFFFFFFFFFFFFFFF:FFFFFFFFFFFFF:FFFFFFF:FFFFFFFFFFFFFF,FFF:F:FFFF
@A00881:241:HJW2NDRXX:1:2129:19226:6167 1:N:0:CGAGAGAA+GATTGGAG
TAGCTTCCTATGGGATGCAGCAGTGGGGGATATTGCACAATGGGGGGAACCCTGATCCAGCAACGCCGCGTGGGTGAAGGAGTGATTCGTCACGTAAAGCCCTATCAGCAGGGAAGAAGGAAGACGGTACCTGACTAAGAAGCCCCGGCTAACTACGTGCCAGCAGCCGCGGTAATACGTAGGGGGCGAGCGTTATCCGGAATTACTGGGTGTACAGGGAGCGCAGACGGCGGGGCAAGTCTGGAGTGAA
+
FFFFFFFFFFFFFFFFFFFFFFFFFFFFFFFFFFFFFFFFFFFFFFFFFFFFFFFFFFFFFF:FFFFFFFFFFF,F:FFFFFFFFFFFFFFFFFFF:FFFFFFFFFFFFFFFFFFFF:FFFFFFFFFF,:FFFFFFFFF:FFFFFFFFFFFFFFFFFFFFFFFFFFFFFFFFFFFFFFF:FFFFFFFFFFFFFFFFFFFFFF:FFFFFFFFFFF,:FFF:FFFFFFFFFFFFFFFFF:FFF:FFF:FFFF
@A00881:241:HJW2NDRXX:1:2129:20166:6449 1:N:0:CGAGAGAA+GATTGGAG
TAGCTTCCTACGGGGTGCAGCAGTGAGGAATATTGGTCAATGGGCGCGAGCCTGAACCAGCCAAGTCGCGTGAGGGAAGACGGCCTTATGGGTTGTAAACCTCTTTCAGATGAGAGTAAAGGGTGTTACGTGTAGCACATTGCAAGTATCATCAGAAGAAGCATCGGCTAATTCCGTGCCAGCAGCCGCGGTAATACGGAAGATGCGAGCGTTATCCGGATTTATTGGGTTTAAAGGGTGCGTAGGCGGA
+
FFFFFFFFFFFFFFFFFFFFFFFFFFFFFFFFFFFFFFFFFFFFFFFFFFFFFFFFFFFFFFFFFFFFFFFFFFFFF:FFFFFFF:FFFFFF:FFFFFFFFFFFFFF,FF,FFFFF,FFFFFFFFFFFFFFFFFFFFFF:FFF,:FFF::FFFFFFFFFFFFFFF:FFFF,F:FFF,:FFF:FFFFFFFFFFFFFF:FFFFFFFFFFFFFFF,:,FFFFF:,,F,FFFFFFFF:,::F:FFFF:FFFFF:
@A00881:241:HJW2NDRXX:1:2129:24316:6809 1:N:0:CGAGAGAA+GATTGGAG
TAGCTTCCTATGGGATGCAGCAGTGGGGAATATTGGTCAATGGGGGGAACCCTGAACCAGCAACGCCGCGTGAAGGAAGAAGGCTTTCGGGTTGTAAACTTCTTTTACCAGGGACGATAGTGACGGTACCTGGTGAATAAGCTCCGGCTAACTACGTGCCAGCAGCCGCGGTAATACGTAGGGGGCAAGCGTTATCCGGATTTACTGGGTGTAAAGGGAGCGCAGACGGAGAGGCAAGTCTGAAGTGAAA
+
FFFFFFFFFFFFFFFFFFFFFFFFFFFFFFFFFFFFFFFFFFFFFFFF:FFFFFFFFFFFFFFFFFFFFFFFFFFFFFFFFFFFFFFFFFFFFFFFFFFFFFFFFFFFFFFFFFFFFFFFFFFFFFFFFFFFFFFFFFFFFFFFFFFFF:FFFFFFFFFFFFFFFFFFFFF,:,FFFFFFFFFFFFFFFFFFFFFF:FFF:FF,FFF,:FFFFF:FFFFF:FFFFFFFFFFFF:FF,FFFFF:FF,FFF:
@A00881:241:HJW2NDRXX:1:2129:32244:6825 1:N:0:CGAGAGAA+GATTGGAG
TAGCTTCCTATGGGATGCAGCAGTGGGGAATATTGGGCAATGGGCGCAAGCCTGACCCAGCAACGCCGCGTGAAGGAAGAAGGTACAGAGTATCGTAAACTCCTTTTGTCAGGGGATAAAAGACGGGATGCGTCCCGTCCCGAAGGTACCTGAAGAAAAAGCATCGGCTAACTCCGTGCCAGCAGCCGCGGTAATACGGAGGATGCGAGCGTTATCCGGATTTATTGGGTTTAAAGGGTGCGCAGGCGGC
+
FFFFFFFF,FFFFF:FFFFFF:FFFFFFFFF:FFFFFFF:FFFFFFFFFFFFFFFFFF:FFFFFFFFFFF:FFFFFFFFFFFFFFFFFFFFFFFFFFFFFFF:F,FFFFFFFFFF:F,FFFFFFFFFFFFFFFF,FFF:FF:F,FFFFFFFF:FFF:F,F:F:FFF:FFFFFFFFFFFFF,,FFFFFFFFFF:FFFFF:FFFF,FFFFFFF::FFFFFFF:FFFFFFFFFFF:F,FFFFFFFF:F,FFFF
@A00881:241:HJW2NDRXX:1:2129:19877:6856 1:N:0:CGAGAGAA+GATTGGAG
TAGCTTCCTACGGGGGGCACCAGTGGGGGATATTGCACAATGGGGGGAACCCTGATGCAGCAACGCCGCGTGGGTGAAGGAGTGATTCGTCACGTAAAGCCCTATCAGCAGGGAAGAAGGAAGACGGTACCTGACTCAGAAGCCCCGGCTAACTACGTGCCAGCAGCCGCGGTAATACGTAGGGGGCGAGCGTTATCCGGAATTACTGGGTGTAAAGGGAGCGCAGACGGCGGGGCAAGTCTGGAGTGAA
+
F:FF:FFFFFFFFFFFFF:FF:FFFFFFFFFFFFFF:FFFFFFFFF:FFFFFFFFFFFFFF,FFFFFFFFFFFFFF:FF:F:,FFFFFFFFFFFFFFFFFFFFFFFFFF:FFFFFFFFF:,F:FFFFFF,FFFFFF,FFFFFF:FFFFFFFFFFFFFFF:FFFF:FF:FFFFF:,:FFF:FFFFFFF,FFFFFF,:F:FFFFFFFFFFFF::,:,FFFFFFFFFF,FFFFFFFF:,FF::FF:F,:FFF,
@A00881:241:HJW2NDRXX:1:2129:24261:6934 1:N:0:CGAGAGAA+GATTGGAG
TAGCTTCCTATGGGGGGCAGCAGTGGGGAATATTGCACAATGGGGGAAACCCTGATGCAGCGACGCCGCGTGAGTGAAGAAGTAATTCGTTATGTAAAGCTCTATCAGCAGGGAAGAAAAAAATGACGGTACCTGACTAAGAAGCCCCGGCTAACTACGTGCCAGCAGCCGCGGTAATACGTAGGGGGCAAGCGTTATCCGGATTTACTGGGTGTAAAGGGAGCGTAGGTGGCAAGGCAAGTCAGATGTG
+
FFFFFFFFFFFFFFFFFFFFFFFFFFFFFFFFFFFF:FFFFFFFFFFFFFFFFFFFFFFFFFFFFFFFFFFFFFFFFFFFFFFFFFFFF,,FFFFFFFFFFFF,FFFFFFFFFFFFFFFFFFFFFFFFFF:FFFFFFFFFFFFFFFFFFFFF:FFFFFFFFFF:FFFFFFFFFF:FF:FF:FFFFFFFFFFFFFFF:FFFF:FFFFFFFFFFFFFFFFFFFFF:FFFFFFFF:FFFFFF::FFF:F,FFF
@A00881:241:HJW2NDRXX:1:2129:10402:6981 1:N:0:CGAGAGAA+GATTGGAG
TAGCTTCCTATGGGACGCAGCAGTGGGGAATATTGGTCAATGGGGGAAACCCTGAACCAGCAACGCCGCGTGAAGGAAGAAGGCTTTCGGGTTGTAAACTTCTTTTGTCAAGGACGATAGTGACGGTACTTGACGAATAAGCTCCGGCTAACTACGTGCCAGCAGCCGCGGTCATACGTAGGGAGCGAGCGTTATCCGGATTTACTGGGTGTCACGGGCGCGTAGGCGGGCTGTCAAGTCAGATGTGACA
+
,FFFFFFFFFFFFFFFFFFFFFF:FFFFFFFFFFFFFFFFFFFFFFFFFFFFFFFFFFFFFF,FFFFFFFFFFFFFFFFF,FFFFFFFFFF,FFFF:FFFFFF,FFFFFF,FFFFFF,:F:FFFFFFFFFFFFFFF::FFFFFFFFFFF,FFF:FFFFFFFFFFFFFFFFFF,FFF:F,:FF,FFFFFFFF::,FFFFFF,F,,FFFFFFFF,F,FFFFFFFFFFFFFFF::FFFFFFFF,:F,F,FF,F
@A00881:241:HJW2NDRXX:1:2129:28420:7279 1:N:0:CGAGAGAA+GATTGGAG
TAGCTTCCTATGGGATGCAGCAGTGGGGAATATTGCACAATGGGGGGAACCCTGATGCAGCGACGCCGCGTGGGTGAAGAAGTATTTCGGTATGTAAAGCCCTATCAGCAGGGAAGAAAATGACGGTACCTGCACAAGAAGCCCCGGCTAACTACGTGCCAGCAGCCGCGGTAATACGTAGGGGGCAAGCGTTATCCGGATTTACTGGGTGTAAAGGGAGCGTAGACGGGAATGCACGTCTGATGTGAAA
+
:FFFFFFFFFFFFFFFFFFFFFFFFFFFFFFFFFFFFFFFFFFFFFFF:FFFFFFFFFFFFFFFFFFFFFFF:FFFFFFFFFF:FFFFFFFFFFFF:FFFFFFFFFFFFFFFFF:FFFFFFFFFFFFFFFFFFFFFFFFFFFFFFFFFFFFFFFFFFFFF:FF,FFFFFFF,FFFFF:FFFFFFFFF,FFFFF,FFFFFFFFFFFFFFF:FFF,,:FFFFFFF:FFF:FF,:FF:F,FF,FFF:FFF:FF
@A00881:241:HJW2NDRXX:1:2129:19786:7513 1:N:0:CGAGAGAA+GATTGGAG
TAGCTTCCTACGGGGTGCAGCAGTGGGGAATATTGGTCAATGGGGGGAACCCTGACCCAGCAACGCCGCGTGAGGGAAGAAGGCTTTCGGGTTGTAAACCTCTTTTACCAGGGACGAAGGACGTGACGGTACCTGGAGAAAAAGCAACGGCTAACTACGTGCCAGCAGCCGCGGTACTACGTCGGTTGCGAGCGTTGTCCGGAATTACTGGGTGTAAAGGGCGTGTAGGCGGAGCTGCAAGTCAGATGTG
+
FFFFFFFFFFFFFFFFFFFFFFFFFFFFFFFF,FFFFFFFFFFFFFFFFFFFFFFFFFFFFFFFFFFFFFFFFFFFFFF,FFFFF,FFF:FFFFFFFFFFFFFFFFF:FFFFFFFFFF:F:,FFF:FFFFFFFFF:FFFFFF:FF:FFFFFFFFFFFFFFFFFFFFFFFFFFF:FF,FFFFFFFFFFFFF:FFFFFF::FF:FFFFF,F:FF,F,F,:F:F:FFF::FFF:FF:F:FF,:F:FFFFFFFF
@A00881:241:HJW2NDRXX:1:2129:32353:7733 1:N:0:CGAGAGAA+GATTGGAG
TAGCTTCCTACGGGACGCAGCAGTGAGGGATATTGCACAATGGGGGGAACCCTGATGCAGCGATGCCGCGTGGAGGAAGAAGGTCTTCGGATTGTAAACTCCTTTTGTCAGGGACGATAATGACGGTACCTGAAGAAAAAGCTCCGGCTAACTACGTGCCAGCAGCCGCGGTAATACGTAGGGAGCGAGCGTTGTCCGGAATTACTGGGTGTAAAGGGAGCGCAGGCGGGACAGCAAGTCAGAGGTGAAA
+
FFFFFFFFFFFFFFFFFFFFFFFFFFFFFFFFFFFFFFFFFFFFFFFFFFFFFFFFFFFFFFFFFFFFFFFFFFFFFFFFFFFFFFFFFFFFFFFFF:FFFFFFFFFFFFFFFFFFFFFFFFFFFFFFFFFFFFFFFFFFFFFF:FFFFFFFFFFFFFFFFFFFFFFFFFFFFFFF:FFFFFFFFFFFFFFFFFFFFFFF:FFFFFFFFFFFFFFFFFFFFFF:FFFFFFFFFFFFFFFFFF:,FFF:FF
@A00881:241:HJW2NDRXX:1:2129:29369:7827 1:N:0:CGAGAGAA+GATTGGAG
TAGCTTCCTATGGGGCGCAGCAGTGGGGGATATTGCGCAATGGGGGGAACCCTGATGCAGCGACGCCGCGTGGGCGAGGAAGTATTTCGGTATGTAAAGCCCTATCGGCAGGGAAGAATGAAGACGGTACCTGACTAAGAAGCCCCGGCCAACTACGTGCCAGCAGCCGCGGTAATACGTAGGGGGCGAGCGTTGTCCGGATTCACTGGGCGTAAAGGGAGCGCAGGCGGCGCGGCAAGTCCGGTGTGGA
+
FFFFFFFFFFFFFFFFFFFFFFFFFFFFFFF:FFFFFFFFFFFFFFFFFFFFFFFFFFFFFFFFFFFFFFFFFFFFFFFF:FFFFFFFFFF:FFFFFFFFFFFFFFFFFFFFFFFFFFFFFFFFFFFFFFFFFFFFFFFFFFFFFFFFFFF:FFFFFFFFFFFFFFFFFFFFFF:FFFF:FFFFFFFFFFFFFFFFFFFFFF:FFFFFFFFFF:FFFFFFFFFFFFFFFFFFFFFFF:F,FFFFF:F:F:
@A00881:241:HJW2NDRXX:1:2129:22869:7968 1:N:0:CGAGAGAA+GATTGGAG
TAGCTTCCTATGGGATGCAGCAGTAAGGAATTTTCGGCAATGGGGGCAACCCTGACCGAGCAACGCCGCGTGAGTGATGAAGGCCTTTGGGTTGTAAAGCTCTGTTGCAAAGGAAGAATCTTTCCAAGAGGAAATGCTTGGAAACTGACGGTACTTTGCCAGAAAGTCACGGCTTACTACGTGCCAGCAGCCGCGGTAATACGTAGGTGGCAAGCGTTATCCGGAATTATTGGGCGTAAAGGGTGCGCAG
+
FFFFFFFFFFFFFFFFFFFFFFFFFFFFFFFFFFFFFFFF:FFFFFFFFFFFFFFFFFFFFFFFFFFFFFFFFFFFFFFFFFFFFFFFFFFFFF:FFFFFFFFFFFFFFFFFFFFFFFFFFFFFFF,FFF:FFFFFFFFFFFFFFFFF:FFFFFFFFFFFFFFFFFFFFFFFFFFFFF:FFFFFFFFFFFFFFFF:FFFFFFFFFFFFFFF,FFF:F:FFFFFFF,F:F:FFF:F:,F,FFF::FFFFFF
@A00881:241:HJW2NDRXX:1:2129:16622:7983 1:N:0:CGAGAGAA+GATTGGAG
TAGCTTCCTATGGGGTGCCGCAGTGGGGAATATTGGGCAATGGGCGCACGCCTGACCCAGCAACGCCGCGTGAAGGAAGAAGGCCTTCGGGTTGTAAACTTCTTTTATCAGGGACGAACAATGACGGTAACTGATTTATAAGCCACGCCTCACTACGTGCCAGCAGCCGCGGTAATACGTCGGTGGCAAGCGTTTTCCGGATTTAATGGGGGTCAAGGGCGTGTAGGCGGGTTTGCAATTCAGATGGGAT
+
,FFFFF:F,FFFF,:F::,:FFF,,,F,F:F:FFFFFF,FFF,,FFF:,FFFFFFFFFF::FF::FF,FFFFF:F:F::FF,FFFFFF:FF,FF:,F,:,F:F,FFF,F:F:F,FFFF,F:,FF,FFFF,FF:,,:,:FFFFFFFF:,F,,,,FF,F,::,F,FFFFF:FFFF:,::F:,,F::FF:FF,:,FF,F,,,,:FFFF,FF,:FFF,FF,,:FFFF:,F,:::::,FFF,,:,,:::,,,FFF
@A00881:241:HJW2NDRXX:1:2129:25581:8061 1:N:0:CGAGAGAA+GATTGGAG
TAGCTTCCTACGGGGCGCAGCAGTGGGGAATATTGCACAATGGGGGAAACCCTGATCCAGCGATGCCGCGTGAGGGAAGAAGGTTTTCGGATTGTAAACCTCTGTGGAGCGGGACGATAATGACGGTACCGCTCAAGGAAGCCACGGCTAACTACGTGCCAGCAGCCGCGGTAATACGTAGGTGGCGAGCGTTGTCCGGAATTACTGGGTGTAAAGGGAGTGTAGGCGGGAAGGCAAGTCAGAAGTGACA
+
FFFFFFFFFFFFFFF::FFFFFFFFFFFFFFF,FFFF:F:F:FF:FFFFFFFFFFFFFFFFFFFFFFFFF:FFFFFFFFFFFFFFFFFFFFFFFFFFFFFFFFFFFFFFFFFFFFF:FFFFFFFFFFFFFFFFF:FFFFFFFFFFFFFFFFFFFFFFFFF,FF:FFFFFFFF:FFFFFFFFFFFFFFFFFF:FFFFFFFF,FFFFFFFFFFF,F,FFF,FFF:FFFFFFFF::FF::FFFFFF:FFFF:F
@A00881:241:HJW2NDRXX:1:2129:19018:8187 1:N:0:CGAGAGAA+GATTGGAG
TAGCTTCCTATGGGGGGCAGCAGTGGGGAATATTGCACAATGGGGGAAACCCTGATGCAGCGACGCCGCGTGAAGGAAGAAGTATCTCGGTATGTAAACTTCTATCAGCAGGGAAGAAAATGACGGTACCTGACTAAGAAGCCCCGGCCAACCACGTGCCAGCAGCCGCGGCAATACGTGGGGGGCGAGCGTTGTCCGGAATCACTGGGCGTAAAGCGCGCGCAGGCGGCCGCTAGGGCGGGGTGTGAAA
+
FFFF:FFF:F:FFFFFFFFFFFF,FFFFFFFFFFFFFFFFFFFFFFFFFFFFFFFFFFFFFFFFFFFFFFFFFFFFFFFFFF:FFFFFFFFFFFFFFFFFFFFFFFFFFFFFFF,FFFFFFFFFFF:FFFFFFFFFFF:FFFFFFFFFFFFFFFFFFFFFFFFFFFFFFFFFFFFFFFFFFFFFFFFFFFFFFFFFFFFF:FFFF:FFFFFF,FFFFF:FFFFFF:FFFFFFFFFFFFFFFFFFFFFF:F
@A00881:241:HJW2NDRXX:1:2129:24216:8422 1:N:0:CGAGAGAA+GATTGGAG
TAGCTTCCTACGGGAGGCAGCAGTGAGGAATATTGGTCAATGGGCGGAAGCCTGAACCAGCCAAGTCGCGTGAGGGATGACGGCCCTACGGGTTGTAAACCTCTTTTGCCGGGGAACAAAAGGCGGGACGCGTCCCGCAGTGGAGTGTACCCGGAGAAAAAGCATCGGCTAACTCCGTGCCAGCAGCCGCGGTAATACGGAGGATGCGAGCGTTCTCCGGATGTATTGGGTTTAAAGGGTGCGTAGGCGG
+
F:FFFFFFFFFFFFFFFFFFFFFFFFFFFFFFFFFFFFFFFFFFFFFFFFFFFFFFFFFFFFFFFFFFFFFFFFFFFFFFFFFFFFFFFFFFFFFFFF,FFFFFFFFFF:FFFF:FF,:,:FFFFFF:FFFFFFFFFF,FFFF:FFFFFF:FFF:F:FFF,FFF:FFF:FFFFF:FFFFFFFFFFFFFFFFFFFFFFFFFFFF,FFFF,:FF,F,FF,FF,F,FFFFFFFFFFFF,FFFFFFF,FFFFF,
@A00881:241:HJW2NDRXX:1:2129:12192:8516 1:N:0:CGAGAGAA+GATTGGAG
TAGCTTCCTATGGGATGCAGCAGTGGGGAATATTGCACAATGGGGGGAACCCTGATGCAGCGACGCCGCGTGAAGGAAGAAGTATCTCGGTATGTAAACTTCTATCAGCAGGGAAGAAAATGACGGTACCTGACTAAGAAGCCTCGGCTAACTACGTGCCAGCAGCCGCGGTAATACGTAGGAGGCAAGCGTTATCCGGAATGACTGGGCGTAAAGGGTGCGTAGGTGGTTTGGCAAGTTGGTAGCGTAA
+
FFFFFFFF:FFFFFFFFFFFFFFFFFFFFFFFFFFFFFFFFFFFFFFFFFFFFFFFFFFFFFFFFFFFFFFFFFFFFFF:FFFFFFFFFFF:FFFFF:FFFFFFFFFFFFFFFF:FFFFFFFFFFFFFFFFFFFFFFFFFFFFFFFFFFFFFFFFFFFFFFFFFFFFFF:FFFFFFFF,FFFFFFFFFFFFFFFFFFFFFFFFF:FFFFFFF:FFFFFFFFFFFFFFFFFF:FFFFFFFFFFFFF:FFFF
@A00881:241:HJW2NDRXX:1:2129:19596:8750 1:N:0:CGAGAGAA+GATTGGAG
TAGCTTCCTATGGGGTGCAGCAGTGAGGAATATTGGTCAATGGGCGGGAGCCTGAACCAGCCAAGCCGCGTGAGGGAATAAGGCGCCAAGCGTCGTAAACCTCTTTTGTCAGGGAACAAAAGCGGGCACGCGTGCCCGTCCGAGTGTACCTGAAGAAAAAGCATCGGCTAACTCCGTGCCAGCAGCCGCGGTAATACGGAGGATGCGAGCGTGCTCCGGATTTATTGGGTTTAAAGGGTGCGTAGGCGGC
+
FFFF:FFFF:FFFFFF:FFFFF:FF:FFFFFFFFF:FF:FFFFFF:FFFFFFFFFFFFFFFFFFFFFFFFFFFFFFFF:FFFFFFFFFFFFFFFFF:FFFFFFFFFFFFFFFF:F,F:,F,FF:F,FFF:FFFFFFF:FF,FFFFFFFFFFF:FFFFFFFFFFFFFFF:FF:FFFFFFFFFFFFF,,FFFF:FF:FFFFFFF,FFF:F:FF,,,FFFF:F,:F:FFFFFFF,F::FFF::FF::FFFFFF
@A00881:241:HJW2NDRXX:1:2129:9552:8797 1:N:0:CGAGAGAA+GATTGGAG
TAGCTTCCTATGGGGGGCAGCAGTGGGGAATATTGCGCAATGGGGGAAACCCTGACGCAGCAACGCCGCGTGAAGGAAGAAGGCCTTCGGGTTGTAAACTTCTTTAAGTGTGGAAGATAATGACGGTACACACAGAATAAGCCACGGCTAACTACGTGCCAGCAGCCGCGGTAATACGTAGGTGGCAAGCGTTGTCCGGATTTACTGGGTGTAAAGGGCGTGTAGGCGGGATTACAAGTCAGATGTGAAA
+
FFFFFFFFFF,FFFFFFFFFFFFFFFFFFFFFFFFFFFFFFFFFFFFFFFFFFFFFFFFFFFFFFFFFFFFFFFFFFFFFFFFFFFFFFFFFFFFFFFFFFFFFFFFFFFFFFFFFFFFFFFFFFFFFF:FFFFFFFFFFFFFFFFFFF,FFFFFFFFF:FFFFFFFFFFFFFFFFFFFFFFFFFFFFFFFFFFFFFFF:FFFFFFFFFFFFFFFFFFFFFFFFFFFFFFFFF:FFFFF:FFFFFFFFFF
@A00881:241:HJW2NDRXX:1:2129:32362:8844 1:N:0:CGAGAGAA+GATTGGAG
TAGCTTCCTATGGGATGCAGCAGTGGGGAATATTGCGCAATGGGGGCAACCCTGACGCAGCAACGCCGCGTGAAGGATGAAGGTTTTCGGATTGTAAACTTCTTTTGTCAAGGACGAAGGATGTGACGGTACTTGACGAATAAGCCACGGCTAACTACGTGCCAGCAGCCGCGGTAATACGTAGGTGACAAGCGTTGTCCGGATTTACTGGGTGTAAAGGGCGAGTAGGCGGTAGGGCAAGTCAGATGTG
+
FFFFFFFFFFFFFFFFFFFFFFFFFFFFF,FFFFFFFFFFFFFFFFFFFFFFFFFFFFFFFFFFFFFFFFFFFFFFFFFFFFFFFFFFFFFFFFFFFFFFFFFFFFFFFFFFFFFFFFFFFFFFFFFFFFFFFFFFFFFFFFFFFF:FFFFFFFFFFFFFFFFFFFFFFFFFFFFFFFFFFFFFFFFFFFFFFFFFFFFFFFFFFFFFFFFF:FFFFFFFFFFFFF,FFF:FFF:FFFF,FFFFFFFFF:
@A00881:241:HJW2NDRXX:1:2129:29451:9064 1:N:0:CGAGAGAA+GATTGGAG
TAGCTTCCTATGGGGTGCAGCAGTGAGGAATATTGGTCAATGGACGCAAGTCTGAACCAGCCATGCCGCGTGCAGGAAGACGGCTCTATGAGTTGTAAACTGCTTTTGTACGAGGGTAATCGCAGGTACGCGTACCTGTTTGAAAGTCTCGTACGAATAAGGATCGGCTAACTCCGTGCCAGCAGCCGCGGTAATACGGAGGATTCAAGCGTTATCCGGATTTATTGGGTTTCAAGGGTGCGTAGGCGGG
+
::FFFFFFFF:FF::FFFFFF:FFFFFFFFFFFFFFFFFFFF,FFFFF:FFFFFFFFFFFFFFFFFFFFFFFFFFFFFFFFFFF:FFF:FFFFFFFF:FFFFFF:FFFFF:F:FFFFF:,FFFFFFFFFFFFFFF:FF:F:FFFFFF,FFFFFFF:FFFFF,FFFFFFF:FFFFFFFFFFFFFFFFF:FFFFFFFFFF:FFFFFFFFF:FFFFFFFFFFF,FFFFF:FF,FF:,FFFFF:FF:,FFFFF,
@A00881:241:HJW2NDRXX:1:2129:25482:9455 1:N:0:CGAGAGAA+GATTGGAG
TAGCTTCCTACGGGACGCAGCAGTGGGGAATATTGGGCAATGGGCGAAAGCCTGACCCAGCGATGCCGCGTGAGGGAAGAAGGTTTTCGGATTGTAAACCTCTGTCTTTAGGGACGATAATGACGGTACCTAAGGAGGAAGCTCCGGCTAACTACGTGCCAGCAGCCGCGGTAATACGTAGGGAGCGAGCGTTGTCCGGAATTACTGGGTGTAAAGGGAGTGCAGGCGGGACTGCAAGTCAGATGTGAAA
+
FFFFFFFFFFFFFFFFFFFFFFFFFFFFFFFFFFFFFFFFFFFFFFFFFFFFFFFFFFFFFFFFFFFFFFFF:FFFFFFFFFFFFFFFFFFFFFFFFFFFFFFFFFFFFFFFFFFFFFF:FF:FFFFFFFFFFFFFFFF:FFFFFFFFF:FFFFFFFFFF,FF:FFFFFFFF:FFFFF:FFFFFFFFFFFFFFFFF:FFFF:F:FFFFFFFF,F,FFFF:FFFFFFFFFFFFFFFFFFFFFFF,FFFF:F
@A00881:241:HJW2NDRXX:1:2129:19081:9486 1:N:0:CGAGAGAA+GATTGGAG
TAGCTTCCTATGGGGGGCAGCAGTGGGGAATATTGGTCAATGGGGGGAACCCTGAACCAGCAACGCCGCGTGAAGGAAGAAGGCTTTCGGGTTGTAAACTTCTTTTATCTGTGACGATAGTGACGGTAGCAGATGAATAAGCTCCGGCTAACTACGTGCCAGCAGCCGCGGTAATACGTAGGGAGCGAGCGTTATCCGGATTTACTGGGTGTAAAGGGCGCGTAGGCGGGCTGACAAGTCAGATGTGAAA
+
F:FFFFFFFF:FFFFFFFFFFFFFFFFFFFFFFFFFFFFFFFFFFFFF,FFFFFFFFFFFFFFFFFFFFFFFFFFFFFFFFFFFFFFFFFFFFFFFFFFFFFFFF:FFFFFFFFFFFFFFFFF:FFFFFFFFFFFFF:FFFFFFFFFFFFFFFFFFFFFFFFFFFFFFFF:::FFFFFFFFFFFFFFFFFFFFFFFFFFFFFFFFFFFFFFFF:FFF:FFFFFFFFFFFFFF::F,FFFFFFF,FFFFFF
@A00881:241:HJW2NDRXX:1:2129:31647:9518 1:N:0:CGAGAGAA+GATTGGAG
TAGCTTCCTACGGGGGGCAGCAGTTAGGAATATTGGGCAATGGAGGGAACTCTGACCCAGCAACGCCGCGTGAAGGAAGAAGGTTTTCGGATTGTAAACTTCTGATCTAAGGGACGAAGAAAATGACGGTACCTTAGGAGAAAGCCACGGCTAACTACGTGCCAGCAGCCGCGGTAATACGTAGGTGGCGAGCGTTGTCCGGAATGACTGGGCGTAAAGGGAGCGTAGGTGGTCAATTAAGTTAGGTGTG
+
:FFFFFFFFFFFFFFFF:FF,FFFFFFF:FFFF:FFF:FFFFFFFFFF,:FFFFFFFFFFFFFFFFFFFFFFFFFFF,FFFFFF,FFFFFFFFFFFFFFFFFFFFFFF,FFFFFFFFFFFFFFFFFFFFFFFF:FFFFFFFFFFFFFFFF:F,FFFFFFFFFF,FFFFFFFFFFFFF:FFFFFFFFFFFFFFFFFFFFFF:FFFFFFFFFFF:FFFFFF:FFFFFFFFFFFF:FFFFFFFFF,FFFFFFF
@A00881:241:HJW2NDRXX:1:2129:27353:9627 1:N:0:CGAGAGAA+GATTGGAG
TAGCTTCCTACGGGGCGCAGCAGTGGGGAATATTGGGCAATGGGCGAAAGCCTGACCCAGCAACGCCGCGTGAGGGAAGAAGGTTTTCGGATTGTAAACCTCTGTCCTCAAGGACGAAGGAAGTGACGGTACTTGAGGAGGAAGCCCCGGCTAACTACGTGCCAGCAGCCGCGGTAATACGTAGGGGGCGAGCGTTGTCCGGAATGACTGGGCGTAAAGGGCGTGTAGGCGGCCGAGTAAGTCTGAAGTG
+
FFFFFFFFFFFFFFFFFFFFFFFFFFFFFFFFFFFFFFFFFFFFFFFFFFFFFFFFFFFFFFFFFFFFFFFFFFFFFFFFFFFFFFFFFFFFFFFFFFFFFFFFFFFFFFFFFFFFFFFFFFFFFFFFF:FFFFFFFFFFFF:FFFFFFFFFFFFFFFFFFFFFFFFFFFFFFFF,FFFFFFFFFFFFFF:FF:FFFFFFFFF:FFFFFFFF:FFFFFFFFFFFFF:FFF:FFFFF,FFFFFF:FFFFFF
@A00881:241:HJW2NDRXX:1:2129:28655:9752 1:N:0:CGAGAGAA+GATTGGAG
TAGCTTCCTACGGGATGCAGCAGTGGGGAATATTGGGCAATGGGCGGAAGCCTGACCCAGCGATGCCGCGTGAGGGAAGAAGGTTTTCGGATTGTAAACCTCTGTCTTTAGGGACGATAATGACGGTACCTAAGGAGGAAGCTCCGGCTAACTACGTGCCAGCAGCCGCGGTAATACGTAGGGAGCGAGCGTTGTCCGGAATTACTGGGTGTAAAGGGAGTGCAGGCGGCCTGGTAAGTCTGGAGTGAAA
+
FFFFFFFFF:FFFFFFFFFFFFF:FFFFFFFF:FFFFFFFFFFFFFFFFFFFFFFFFFFFFFFFFFFF:FFFFFFFFFFFFFFFFFFFFFFFF:FFFFFFFFF:FFFFF:FFFFFF:FFFFFFFFFFFFFFFFFFFFFF:FFFFFFFFFFF,FFFFF:FFFFFFFFFF:FFFF,FFFF,FF::FFFFFFFFF:FFFFFFF,FFFFF:,FFF:FFF:F,,FFFFFFFFFF:FFFFFFFFFFFFFFFFFFF:
@A00881:241:HJW2NDRXX:1:2129:9082:10019 1:N:0:CGAGAGAA+GATTGGAG
TAGCTTCCTATGGGACGCAGCAGTGGGGGATATTGCACAATGGGGGGAACCCTGATGCAGCGACGCCGCGTGAGTGAAGAAGTATTTCGGTATGTAAAGCTCTATCAGCAGGGAAGAAAATGACGGTACCTGACTAAGAAGCCCCGGCTAACTACGTGCCAGCAGCCGCGGTAATACGTAGGGGGCAAGCGTTATCCGGATTTACTGGGTGTAAAGGGAGCGTAGACGGCGCAGCCAGTCGGGAGTGAAA
+
,FFF:FFFF:FFFF,FF:FFFFFFFFFFFFF,F,FFFFFFFFFFFFFFFFF:FFFFFF,FFFFFFFFFFFFFFFFFFFFF:FFFFFFFFFF:FFFF::FFFFF:FFFFFFFFFFFF:FF,FFFFFFFFFFFFFFFFFFF:FFFFFF::FFF:FF:FFFFFFFFFF:FFF::FFFFFFF:,F:FFFFF,F:F,FFFFFFFFF,F,F::F:FFF:FFFFFFFFF:FFFFFFFF:FF:F:FF:,FFFFFFFFF
@A00881:241:HJW2NDRXX:1:2129:5348:10097 1:N:0:CGAGAGAA+GATTGGAG
TAGCTTCCTACGGGAGGCAGCAGTGGGGGATATTGCACAATGGGGGGAACCCTGATGCAGCAACGCCGCGTGGGTGAAGGAGTGATTCGTCACGTAAAGCCCTATCAGCAGGGACGAAGGAAGACGGTACCTGACTAAGAAGCCCCGGCTAACTACGTGCCAGCAGCCGCGGTACTACGTAGCGGGCGAGCGTTATCCGGAATTACTGGGTGTACAGGGAGCGTAGACGGCGATGCAAGTCTGGAGTGAA
+
F,FF,FFFFFFFFFFFFFFFFFFFFFFF:FFFFFFFFFFFFFFFFFFFFFFFFFFFFF:FFF,FFFFFFF:FFFFFFFFFFFFFF,FFFFFFFF:F:FFFFF,F,FFFFFF,FF:FF:F:FFFF:F,FFFF:FF,,FFFFFFFFFFFFFF,FFFFFF,,FFFFFFFF:FFF:,F,:,FFFFF,FFFFF:FFF:,F:FF,F:F,F,,FFFFFF::FFF:F,F:FFFFFF,FFFFF,,:FFFFF,FFF,:FF
@A00881:241:HJW2NDRXX:1:2129:22173:10113 1:N:0:CGAGAGAA+GATTGGAG
TAGCTTCCTATGGGGGGCAGCAGTGAGGAATATTGGTCAATGGGCGGGAGCCTGAACCAGCCAAGTCGCGTGAGGGAAGACGGCCTTATGGGTTGTAAACCTCTTTCAGATGAGAGTAAAGGGTGCTACGCGTAGCACATTGCAAGTATCATCAGAAGAAGCATCGGCTAATTCCGTGCCAGCAGCCGCGGTAATACGGAAGATGCGAGCGTTATCCGGATTTATTGGGTTTAAAGGGTGCGTAGGCGGA
+
FFFFFFFFF:FFFFFFFFFFFFFFFFFFFFFFFFFFFFFFFFFFF:FFFFFFFFFFFFFFFF:FFFFFFFFFFF,FFFFFFFFFFFFFFF:FFF:FFFFFFFFFFFFFFFF:FFFFFF,,FFFFFFFFFFFFFFFFFF:FFFFFFFFFFFFFF:FFFFFF,FFFFF:FFFFFFFFFFFFFFFFFFFFF:FFFFFFFF:FFF:FFFF:FFFFF:F::FFFFF,FFFFFF:FFFFFFFFFF,FFFF:FF:FF
@A00881:241:HJW2NDRXX:1:2129:20103:10128 1:N:0:CGAGAGAA+GATTGGAG
TAGCTTCCTACGGGGTGCAGCAGTGGGGGATATTGGACAATGGGGGGAACCCTGATCCAGCGACGCCGCGTGAGTGAAGAAGTATTTCGGTACGTAAAGCTCTATCGGCAGGGAAGAAGGAAGAGACGGTACCTGAGTAAGAAGCCCCGGCTAACTACGTGCCAGCAGCCGCGGTAATACGTAGGGGGCAAGCGTTATCCGGATTTACTGGGTGTAAAGGGAGCGCAGACGGAGAGGCAAGTCTGAAGTG
+
FFFF:FFFFFFFFFFFFFFFFFFFFFFFFFFFFFFFFFFFFFFFFFFFFFFFFF:FFFFFFFFFFFFFFFFFFFFFFFFF:FFFFFFFFFFFFFFF:FFFFFFFFFFFFFFFFFFFFFFFFFFFFFFFFFFFFFFFFFFFFFFFFFFFFFFF,FFFF:FFFFFFFFFF:FFFFFFFFFFFFF,FFFFFFFFFFFFFFFFFFFFFFFFFFFFFFF,FFFFFFFFFFFFFFFFFFFFFFFF,FFFFFFFF::
@A00881:241:HJW2NDRXX:1:2129:9552:10238 1:N:0:CGAGAGAA+GATTGGAG
TAGCTTCCTACGCGGCGGAGAATAATGGGATATTGTACAAAGGGTGGAAACCTTATCCAGCGACTCCGCTTGAGTGAAGACGTATCTCGGAACGTAAAGCTCTATCGGAAGGCAAGAAGGAAGAGACGGTACCTGATTAAGAAGCCCCGGCTAACTACGTGCCAGCAGACTATGTAATACGTAGCGGGCAATCGTTATCAGGATTTAATCTGTGTAAAGGTAGCGCAGACGGAGAGGCAAGACTGAACTT
+
,,,F:::::,,:,:,FF,F:,,,,,:,,,,F:F,:,,F::,,F,,,,:F,FF,,:,FFF:F,,F,:F:F,,,FFFFFFF:,,,FF,FF:,,FFFFFFF:,FF,F,,:,,F:,,,FFF,,FFF:FFF::,,FFFF:F,F,F,FFFFF::,,F:FFFF,F,F,F,F:FF,,F,,,F,F:F,F,F,,,F,,:FF,,,F,::F,:FFFFFF,,,F,F,,FF:,,,FF,,FF:FF:,,FFF,FFFF,FF,FF,:,
@A00881:241:HJW2NDRXX:1:2129:21233:10770 1:N:0:CGAGAGAA+GATTGGAG
TAGCTTCCTATGGGACGCAGCAGTGGGGAATATCGCACAATGGGGGAAACCCTGATGCAGCGACGCCGCGTGGGTGAAGAAGTATTTCGGTATGTAAAGCCCTATCAGCAGGGAAGAAGATGACGGTACCTGAGTAAGAAGCCCCGGCTAACTACGTGCCAGCAGCCGCGGTAATACGTAGGGGGCGAGCGTTATCCGGATTTACTGGGTGTAAAGGGAGCGTAGACGGCCGGTCAAGTCTGGAGTGAAA
+
:FFF:FFFFF:FFFFFFFFFFFF:FFFFFFFFFFFFFFFFFFFFFFFFF:FFFFFFFFFFFFFFFFFFFFFFFFFFFFFF:FFFFFFF:FFFFFFFFF:FFFFFFFFFFFFFFFFFFFFFFFFFFFFFFFFFFFFFFF,FFFFFFFFFFFFFFFFFFFFFFFFFFFFFFFFFFFFFFFFFF:F:FF:FFFF:FFFFFF:FFFFFFFFFFFFFFFFFFFFF:FFFFFF:FF,FFFF:FFFFFFFFFFFF:F
@A00881:241:HJW2NDRXX:1:2129:26992:11193 1:N:0:CGAGAGAA+GATTGGAG
TAGCTTCCTATGGGATGCAGCAGTCGGGAATATTGCGCAATGGAGGAAACTCTGACGCAGTGACGCCGCGTATAGGAAGAAGGTCTTCGGATTGTAAACTATTGTCGTTAGGGAAGAAATAAATGACAGTACCTAAGGAGGAAGCTCCGGCTAACTACGTGCCAGCCGCCGCGGTACTACGTAGGGAGCGAGCGTGATCCGGAAGTCTTGGGTGTAAAGGGTGCGTAGACGGGAGTACACGTTAGTTGTG
+
FFFFFFFFFFFFFFFFFFFFFFFFFFFFFFF:FFFF:FFFFFFFFFFFFFFFFF:FFF:FFFFFFFFFFFFFFFFFFFFFFFFFFFFFFFFFFFFFFFFF:FFFFFFFFFFFFF:FFFFFFFFFFFFFFFFFFF,,FFFFFFFFFFFFFFF:FFFFFFFF::FFFFFFFFFF:FFF,FFFFF:FFFFFFF,FFFF,FFFFFF:F,F,:FFFFFF:,F:FFFFFFF:FFF:FFF:FFFFF:FFFFFFFFFF
@A00881:241:HJW2NDRXX:1:2129:9091:11537 1:N:0:CGAGAGAA+GATTGGAG
TAGCTTCCTATGGGACGCAGCAGTGGGGAATATTGCACAATGGGGGGAACCCTGATGCAGCGACGCCGCGTGGGTGAAGAAGTATTTCGGTATGTAAAGCCCTATCAGCAGGGAAGAAGATGACGGTACCTGAGTAAGAAGCCCCGGCTAACTACGTGCCAGCAGCCGCGGTAATACGTAGGGGGCGAGCGTTATCCGGATTTACTGGGTGTAAAGGGAGCGTAGACGGCTTGGCAAGTCTGGAGTGAAA
+
FFFFFFFFFFFFFFFFFFFFFFFFFFFFFFFFFFFFFFFFFFFFFFFF:FFFFFFFFFFFFFFFFFFFFFFFFFFFFFFF:FFF:FFFFFFFFFFFFFFFFFFFFFFFFFFFFFFFFFFFFFFFFFFFFFFFFFFFFFFFFFFFFFFFFFFFFFFFFFFFFFFFFFFFFFFFF:F:FFF,FFFFFFFFFFFFFFFFFFFFFFFFFFFFFFFFFFFFFFFFFFFFFFFFFFFF:FFF,FFFFFFFFFFF,F
@A00881:241:HJW2NDRXX:1:2129:28284:11772 1:N:0:CGAGAGAA+GATTGGAG
TAGCTTCCTATGGGGGGCAGCAGTGGGGAATATTGGGCAATGGGCGCAAGCCTGACCCAGCAACGCCGCGTGAAGGAAGAAGGCTTTCGGGTTGTAAACTTCTTTTATGAGGGACGAAGGACGTGACGGTACCTCATGAATAAGCCACGGCTAACTACGTGCCAGCAGCCGCGGTAATACGTAGGTGGCGAGCGTTGTCCGGATTTACTGGGTGTAAAGGGCGCGTAGGCGGGCATGCAAGTCAGATGTG
+
FFFFFFFFFFFFFFFFFFFFFFFFFFFFFFFFFFFFFFFFFFFFFFFFFFFFFFFFFFFFFFFFFFFFFFFFFFFFFFFFFFFFFFFFFFFFFFFF,FFFFFFFFFFFFFFFFFFFFFFFFFFFFFFFFFFFFFFFFFFFFFFFFFFFFFFFFFFFF:FFFFFFFFFFFFFFFFFFFFFFFFFFFFFFFFFFFFFFFFFFFFFFFFF:FFFFFF,FFFFFFFFFF:FFFFFFFFFFFFFFFFFFFFFFF:
@A00881:241:HJW2NDRXX:1:2129:21025:11788 1:N:0:CGAGAGAA+GATTGGAG
TAGCTTCCTACGGGGCGCAGCAGTGGGGAATATTGGGCAATGGAGGCAACTCTGACCCAGCAACGCCGCGTGAATGATGAAGGTCTTCGGATTGTAAAGTTCTTTTCTAAGGGAAGAAGAAAGTGACGGTACCTTAGGAATAAGCCTCGGCTAACTACGTGCCAGCAGCCGCGGTAATACGTAGGAGGCAAGCGTTATCCGGAATGACTGGGCGTAAAGGGTGCGTAGGTGGTTTGGCAAGTTAGTAGCG
+
FFFFFFFFFFFFFFFFFFFFFFFFFFFFFFFFFFFFFF:FFFFFFFFFFFFFFFFFFFFFFFFFFFFFFFFFFFFFFFFFFFFF,FFFFFFFFFFFFFFFFFFFFFFFFFFFFFFFFFFFFFFFFFFFFFF:FFFFFFFFFFFFFFFFFFFF::FFFFFFFFFFFFFFFFFFFFFF,FFFFF,FFFFFFF:FFFFFFFFFFFFFFFFFFFFF::,F:FFFFFFFFFFFFFFFFFFFFFFFFF::FFFFFF
@A00881:241:HJW2NDRXX:1:2129:17987:11819 1:N:0:CGAGAGAA+GATTGGAG
TAGCTTCCTATGGGGTGCACCAGTCGGGAATATTGCGCAATGGAGGAAACTCTGACGCAGTGACGCCGCGTATAGGAAGAAGGTTTTCGGATTGTAAACTATTGTCGTTAGGGAAGAGAAAGGACAGTACCTAAGGAGGAAGCTCCGGCTAACTACGTGCCAGCAGCCGCGGTAATACGTAGGGAGCGAGCGTTATCCGGAATTATTGGGTGTAAAGGGTGCGTAGACGGGTTAGCAAGTTAGTTGTGAA
+
FFFFFFFFFFFFFFFFFFFF,FFFFFFFF,FFF:FFFFF,FFFFFFFFFFFFFFFFFFFFFFFFFFFFFFF:FFFFF:FFFFFFFFFFFFFFFFFFFFF:FFFFFFFF:FFFFFF:FFFFFFFFFFFFFFFFFFFFFF:FFFFFFFFFFFFFFFFFFF:FFFF:FFFF:FFFFFFFFFFF:FFF:FFFFFFF:FFFFFFF:,FFFF:FF:FFFFFF,FFFFF:FFFFF:FFFF,,FFFF,FFFFFFFFFF
@A00881:241:HJW2NDRXX:1:2129:32579:11976 1:N:0:CGAGAGAA+GATTGGAG
TAGCTTCCTATGGGATGCACCAGTGAGGAATATTGGTCAATGGGCGCAGGCCTGAACCAGCCAAGTAGCGTGAAGGATGACTGCCCTATGGGTTGTAAACTTCTTTTATATGGGAATAAAGTTTTCCACGTGTGGAATTTTGTATGTACCATATGAATAAGGATCGGCTAACTCAGTGCCAGCAGCCGCGGTAATACGGAGGATCCGAGCGTTATCCGGATTTATTGGGTTTAAAGGGAGCGTCGGTGGA
+
FFFFFFFFFFFFFFFFFFFFFF::FFFFFFFFFFFFFFFFFFFFFFFFFFFFFFFFFFFFFFFFFFFF:FFF::FFFFFFFFFFFFFFFFFF:FFFFFFFFFFFFFFFFFFFFFFFFFFFFFFFFF,FF:FFFFFFFFFFFFF:FFFFFFFFFFFFFFFF,FFFFFFFF:FFFF::FF,FFFFF:FFFFFFFFFFFF:FFFFFFFFFFFFFFF:F:FFFFFFF:FFFFFFF,FFFFFFF,FF:,FFFFFF
@A00881:241:HJW2NDRXX:1:2129:17626:12007 1:N:0:CGAGAGAA+GATTGGAG
TAGCTTCCTATGGGGCGCAGCAGTGGGGGATATTGCACAATGGGGGAAACCCTGATGCAGCGATGCCGCGTGAGGGAAGAAGGTTTTCGGATTGTAAACCTCTGTGGAGGGGGACGATAATGACGGTACCCCTTTAGGAAGCCACGGCTAACTACGTGCCAGCCGCCGCGGTAATACGTAGGTGGCGAGCGTTGTCCGGACTTACTGGGTGTAAAGGGAGTGCAGGCGGGACAGCACGTCAGAAGTGAAA
+
,FFFFFFFFF:FFFFFFFFFFFFFFFFFFFFFFFFFF:FFFF:FFFFFFFFFFFFFFFFFFFFFFFFF:FFFFFFFFFFFFFFFFFFFFFFFFFFFFFF:FFFFFFF,FFFFFFFFF:F:FFFF::FFFF:F:::FFFFFFFFFFFFFFFFFFFFFFFFF:F:,FFFFFFFFF:FFFF:FFFFFFFFFFFF,FFFFFFFF,F,FFFFFFFFF,FFFFFF::FFFF:FFFFF,FFFF,:FF:FFFF:F,:F
@A00881:241:HJW2NDRXX:1:2129:12400:12070 1:N:0:CGAGAGAA+GATTGGAG
TAGCTTCCTATGGGATGCAGCAGTGGGGAATATTGGACAATGGGCGAAAGCCTGACCCAGCAACGCCGCGTGAGGGAAGAAGGTTTTCGGATTGTAAACCTCTGTCCTAAGGGACGAAGTAAGTGACGGTACCTTAGGAGGAAGCCCCGGCTAACTACGTGCCAGCAGCCGCGGTAATACGTAGGGGGCGAGCGTTGTCCGGAATGACTGGGCGTAAAGGGCGTGTAGGCGGCCGATTAAGTCTGGAGTG
+
FFFFFFFFFFFFFFFFFFFFFFFFFFFFFFFFFFFFFFFFFFFFFFFFFFFFFFFFFFFFFFFFFFFFFFFFFFFFFFFFFFFFFFFFFFFFFFFFFFFFFFFFFFFFFFFFFFFFFFFFFFFFFFF:FFFFFFF:FFFFFF,:FFFFFFFFFFFFFFFFFFFFFFFFFFFFFFFFFFFFFFF::FFFFF,FFFFFFFFFFFFFFFFFFF,FFFF:FFFFFFF:FFFFF,FFFFFFFFFFFFFFFFFF,:
@A00881:241:HJW2NDRXX:1:2129:18132:12226 1:N:0:CGAGAGAA+GATTGGAG
TAGCTTCCTACGGGGGGCAGCAGTGGGGAATATTGGGCAATGGGCGCAAGCCTGACCCAGCAACGCCGCGTGAAGGAAGAAGGCTTTCGGGTTGTAAACTTCTTTTATGAGGGACGAAGGACGTGACGGTACCTCATGAATAAGCCACGGCTAACTACGTGCCAGCAGCCGCGGTACTACGTAGGTGGCGAGCGTTGTCCGGATTTACTGGGTGTAAAGGGCGCGTAGGCGGGCATGCAAGTCAGATGTG
+
F,FFFFFFFFFFFFFFFFFFFFFFFFFFFFFFFFFFFFFFFFFFFFFFFFFFFFFFFFFFFFFFFFFFFFFFFFFFFFFFFFFFFFFFFFFFFFFFFFFFFFFFFFFFFFFFFFFFFFFFF:FFFFFFFFFFFFFFFFFFFFFFFFFFFFFFFFFF:FFFFFF:FFFFFFFFFFFF,FFFFFFFFFFFFFFFFF::FFFFFFF:FF,FFFFFFF:,F,FFFFFFFFFFFFFF:FFF:FFFFFF:FFFFFF
@A00881:241:HJW2NDRXX:1:2129:32542:12414 1:N:0:CGAGAGAA+GATTGGAG
TAGCTTCCTATGGGGGGCAGCAGTGGGGAATATTGCACAATGGGGGGAACCCTGATGCAGCGACGCCGCGTGAGTGAAGAAGTATCTCGGTATGTAAAGCTCTATCAGCAGGGAAGAAAATGACGGTACCTGACCAAGAAGCCCCGGCTAACTACGTGCCAGCAGCCGCGGTAATACGTAGGGGGCAAGCGTTATCCGGATTTACTGGGTGTAAAGGGAGCGTAGACGGGTGTGCAAGTCTGATGTGAAA
+
FFFFFFFFFFFFFFFFFFFFFFFFFFFFF,FFFFFFFF:FFFFFFFFFFFFFFFFFFFFFFFFFFFFFFFFFFFFFFFFFFFFFFFFFFFFFFFFFFFFFFFFFFFFFFFFFFFFFFFFFFFFFFFFFFFFFFF,FFFFFFFFFFFFFFFFFF:FFFFFF:FFFFFFFFFFFFFFFFF:FFFFFFFFFFFFFFFFFFFFFFFFFFFFFFFFFFFFFFFFFFFFFFFFFF:FFFFF:FFFFFFFFFFFFF:
@A00881:241:HJW2NDRXX:1:2129:8486:12461 1:N:0:CGAGAGAA+GATTGGAG
TAGCTTCCTATGGGATGCAGCAGTGGGGAATATTGGGCAATGGGCGCAAGCCTGACCCAGCAACGCCGCGTGAAGGAAGAAGGCTTTCGGGTTGTAAACTTCTTTTATGAGGGACGAAGGACGTGACGGTACCTCATGAATAAGCCACGGCTAACTACGTGCCAGCAGCCGCGGTAATACGTAGGTGGCGAGCGTTGTCCGGATTTACTGGGTGTAAAGGGCGCGTAGGCGGGTAGGCCAGTCAGATGTG
+
:FFFFFFFF:FFFFFFFFFFF,:FFFFFF:F,FFFFFF::FFF:FFFFFFFFFFFFFFFFF:FFFFFFFFFFFF:FFFFFFFFFF,FFFFFF:FFF,FFFFFFFFFF:FFFFFFFFFF:F,FFFFFFFFF:FFFFFFFF,FFF:FF,FFFFFFFF:FFFFFFFF:F:FFFFF:F,F,FFFFF,::FFFFFFFFFFFFFFFFFFFFFFF,:FFFFF:FFFF:,FFFFFFFFFFFF,FFF,,FFF,:F,::F
@A00881:241:HJW2NDRXX:1:2129:15130:12540 1:N:0:CGAGAGAA+GATTGGAG
TAGCTTCCTACGGGAGGCAGCAGTGAGGAATATTGGTCAATGGGCGCAGGCCTGAACCAGCCAAGTAGCGTGAAGGATGACTGCCCTATGGGTTGTAAACTTCTTTTATATGGGAATAAAGTTTTCCACGTGTGGAATTTTGTATGTACCATATGACTAAGGATCGGCTAACTCCGTGCCAGCAGCCGCGGTCATACGGAGGATCCGAGCGTGATCCGGATTTATTGGGTTTAAAGGGAGCGTAGGTGGA
+
FFFFFFFFFFFFFFFFFFFFFFFFFFFFF:FFF:FFFF:FFFFFFFFFFFFFFFFFFFFFFFF:FFFFFFFFFFFFFFFFFFFFFFF:FFFFF:FFFFFFFFFFFFFFFF,FF::FF:FFF:FFFFF:FF:F,FF,,FF,FFF,FF:FFFF:FFFF,FFFFFFFF:FF:FFFFFFFFFFF,FFFFFFFFFFF,,FFFFFFFFFFFFFFFFFF,F:FF:FFFFFFFFFFFF,F,FFFFFFFF:F,FFFFFF
@A00881:241:HJW2NDRXX:1:2129:17427:12540 1:N:0:CGAGAGAA+GATTGGAG
TAGCTTCCTATGGGGCGCAGCAGTGGGGGATATTGCACAATGGGGGAAACCCTGATGCAGCGATGCCGCGTGAGGGAAGAAGGTTTTCGGATTGTAAACCTCTGTGGAGGGGGACGATAATGACGGTACCCCTGTAGGAAGCCACGGCTAACTACGTGCCAGCAGCCGCGGTAATACGTAGGTGGCGAGCGTTGTCCGGAATTACTGGGTGTAAAGGGAGTGCAGGCGGGAAAGCAAGTCAGAAGTGAAA
+
FFFFFFFFFFFFFFFFFFFFFFF,FFFFFFFFFFFFF:FFFFFFFFFFFFFFFFFFFFFFFF:FF:FFFF,FFFFFFFFF,FFFFFFFFFFFFFFFFFF::F::FFFFFFFFFFFFFFF:FFF:FFFFFF::F,F,FFFFFFFFF:FFFFF:FFFFFFFFFFF,FFFFFFFFFFFFFFFFFFFFFFFFFFFFFFFFFFFF,FFFFFF:F:FF:F,FFFF::FF,FFFFFFF,F:FF::FFF:FF:FF:,F
@A00881:241:HJW2NDRXX:1:2129:18954:12618 1:N:0:CGAGAGAA+GATTGGAG
TAGCTTCCTACGGGACGCAGCAGTGAGGAATATTGGTCAATGGGCGGAAGCCTGAACCAGCCAAGTCGCGTGAGGGATGACGGCCCTACGGGTTGTAAACCTCTTTTGCCGGGGACCAAAAGGCGGGACGCGTCCCGCAGGGGAGTGTACCCGGAGAAAAAGCATCGGCTAACTCCGTGCCAGCAGCCGCGGTCATACGGAGGATGCGAGCGTTCTCCGGCTGTATGGGGTTTAAAGGGTGCGTAGGCGG
+
FFFFFFFFFFFFFFFFFFFFFFFFF:FFFFFF:FFFFFFF:FFFFFFFFFFFFF:FFFFFFFF:FFFFFFFFFFFF,FF:FFFFFFFFFFFFFFFF:FFFFFFFFFFFFFFFFFF:FF,F:FFFFFFFFFFFFFFFFF,F,FF,:,F::F,FFF,F:F:,:FFFFFFFF:,FFFFFFFF:F:FFFFFFFFFFF,FF:FFFFFFF,FFF,FFF,FF:FFF:,:,,,:,:F:,:,F,FFFFF,:FFFFFFFF
@A00881:241:HJW2NDRXX:1:2129:32371:12774 1:N:0:CGAGAGAA+GATTGGAG
TAGCTTCCTACGGGATGCAGCAGTGGGGAATATTGGGCAATGGGCGAAAGCCTGACCCAGCAACGCCGCGTGAAGGAAGAAGGTCTTCGGATTGTAAACTTCTTTTATGAGGGACGAAGGACGTGACGGTACCTCATGAATAAGCCACGGCTAACTACGTGCCAGCAGCCGCGGTAATACGTAGGTGGCGAGCGTTATCCGGATTTACTGGGTGTAAAGGGCGCGTAGGCGGGTTTGCAAGTCAGATGTG
+
FFFFFFFFFFFFFFFFFFFFFFFFFFFFFFFFFFFFFFFFFFFFFFFFFFFFFFFFFFFFFFFFFFFFFFFFFFFFFFF:FFFFFFFFFFFFFFFF:,FFFFFFFFFFFF::FFFFFFFFFFFFFFFFFFFFFFFFFFFFF:FF:F:FFFFFFFFF,FFFFFFFFFFFFFFFFFFFFFFFFF:FFFFFFFFFFFFF:FFFFFFF:FFFFFFFFFFFFFFFFFFFFFF:F:FFFFFFFFFFFFFFFFFFFF
@A00881:241:HJW2NDRXX:1:2129:21007:12884 1:N:0:CGAGAGAA+GATTGGAG
TAGCTTCCTACGGGATGCAGCAGTGAGGAATATTGGTCAATGGGCGGAAGCCTGAACCAGCCAAGTCGCGTGAGGGATGACGGCCCTACGGGTTGTAAACCTCTTTTGCCGGGGAACAAATGGCGGGACGCGTCCCGCAGTGGAGTGTACCCGGAGAAAAAGCATCGGCTAACTCCGTGCCAGCCGCCGCGGTAATACGGAGGATGCGCGCGGTCTCCGGATGTATGGGGTTTAAAGGGTGCGTAGGCGG
+
FFFFFFFFFFFFFFFFFFFFFFFFFFFFFFFFFFFF:FFFFFFFFFFFFFFFFFFFFFFFFFFFFFFFFFFFFFFFFFFFFFFFF:FFFFFF,F:FF::FFFFFFFFFF,FFFF:FFF,F:FFFFFFFFFFFFFF,FF,FFFFFFFFF,F,FFF,F:F,,FFF,FFFFFF,F::FFFFFFFFFF,FF:FFFFFF::FFFFFFFFFFF:,FFF,:,:,F:,:F,:,F,FFFF,FF:FFF:FFFF,,:FFFF
@A00881:241:HJW2NDRXX:1:2129:28076:12884 1:N:0:CGAGAGAA+GATTGGAG
TAGCTTCCTATGGGGGGCAGCAGTGGGGAATATTGGGCAATGGGCGCAAGCCTGACCCAGCAACGCCGCGTGAAGGAAGAAGGCTTTCGGGTTGTAAACTTCTTTTATGAGGGACGAAGGACGTGACGGTACCTCATGAATAAGCCACGGCTAACTACGTGCCAGCAGCCGCGGTAATACGTAGGTGGCGAGCGTTGTCCGGATTTACTGGGTGTAAAGGGCGCGTAGGCGGGCATGCAAGTCAGATGTG
+
FFFFFFFFFFFFFFFFFFFFFFF:FFFFFFFFFFFFFFFFF:FFFFFFFFFFFFFFFFFFFFFFFFFFFFFF:FFFFFFFFFFFFFFFFFFFFFFFFFFFFFFFFFFFFFFF:FFFFFFFFFFFFFFFFF,FFFFFFF:FFFF:FFFFFFFF,FFFFFFFFFFFFFFFFFFFFFFFFFFFFFFFFFFFFFFFFFFFFFF:FFFF:FFFFFFFFFFFFF:FFFFFF,FFFFFFFFFFFFFFFFFFFF:F:F
@A00881:241:HJW2NDRXX:1:2129:30264:12915 1:N:0:CGAGAGAA+GATTGGAG
TAGCTTCCTACGGGAGGCACCAGTGGGGAATATTGGGCAATGGGCGCAAGCCTGACCCAGCAACGCCGCGTGAAGGAAGAAGGCTTTCGGGTTGTAAACTTCTTTTATGAGGGACGAAGGATGTGACGGTACCTCATGAATAAGCCACGGCTAACTACGTGCCAGCAGCCGCGGTAATACGTAGGTGGCGAGCGTTGTCCGGATTTACTGGGTGTAAAGGGCGCGTAGGCGGGTAGGCAAGTCAGATGTG
+
FFFFFFFFFFFFFFFFFFFFFFFFFFFFFFFFFFFFFF:FFFFFFFFFFFFFFFFFFFFFFFFFFFFFFFFFFFFFFFFFFFFFFFFFFFFFFFFFFFF:FFFFFFFFFFFFFFFFFFFFFFFFFFFFFFFFFFFFFFFFF,FFFFFFFFFFFFFF:FFFFFFFFFFFFFFFFFFFFFF:FFFFFFFFFFFFFFF:FFFFFFFFFFFFFFFFFFFFFFFFFFFF:,FFFFFFFF,FFFF:FFFFFF:FFF
@A00881:241:HJW2NDRXX:1:2129:23113:13119 1:N:0:CGAGAGAA+GATTGGAG
TAGCTTCCTACGGGATGCAGCAGTGGGGGATATTGGACAATGGGGGGAACCCTGATCCAGCGACGCCGCGTGAGTGAAGAAGTATTTCGGTATGTAAAGCTCTATCAGCAGGGAAGAAAGAGAGACGGTACCTGACTAAGAAGCCCCGGCTAACTACGTGCCAGCAGCCGCGGTAATACGTAGGGGGCAAGCGTTATCCGGATTTACTGGGTGTAAAGGGAGCGCAGACGGACATGCAAGTCTGGAGTGA
+
FFFFFFFFFFFFFFFFFFFFFFFFFFFFFFF:FFFFFFFFFFFFFFFF:FFFFFFFFF:FFFFFFFF:FFFFFFFFFFFFFFFFFFFFFFFFFFFFFFFFFFF:FFFFFFFFFFFFFFFFFFFFFFFFFFFFFFFFFFFFFFFFFFFFFFF:FFFFFFFFFFFFFFF:FFFFFF:FFF:F:F:FFFFFFFFFFFFFFFFFFFFFFFFFFFFFFFFFFFFFFFFFFFFFFFFF:FF,FFFFFFFFFFFFFF
@A00881:241:HJW2NDRXX:1:2129:20654:13244 1:N:0:CGAGAGAA+GATTGGAG
TAGCTTCCTACGGGGCGCAGCAGTGGGGGATATTGCACAATGGGGGGAACCCTGATGCAGCGACGCCGCGTGTGGGAAGAAGGTTTTCGGATTGTAAACCTCTGTCCTCAGGGACGATGATGACGGTACCTGAATAAGAAGCCCCGGCTAACTACGTGCCAGCAGCCGCGGTAATACGTAGGGGGCAAGCGTTATCCGGAATTACTGGGTGTCAAGGGAGCGTAGGCGGCATGGTAAGCCAGATGTGAAA
+
,:F:FFFFFF:FF:FFFFFFF,:FFFFFFF,,FF:FF,FFFF:FFFFFFFFFFF:FFFFF:FFFF,FF:FFF,FFFFFFFFFFFFFFFFFFFFFFFFFFFFFFFFF,FF:FF:FFFFF:FF:,,FF:FFFFFFFFFF:F::F:FFFFF:F,FFFFFFF:FFFFFFF:FFFFF,,FFFFFFFF:FFFFFFFF,F:FFF:FF,FF,FFFF:FFFFF,,:FFFF:FFFFFFF,F:FFFFFFFF,F:FFFFF:F
@A00881:241:HJW2NDRXX:1:2129:16839:13526 1:N:0:CGAGAGAA+GATTGGAG
TAGCTTCCTACGGGGTGCACCAGTGGGGAATATTGGGCAATGGGCGCAAGCCTGACCCAGCAACGCCGCGTGAAGGAAGAAGGCTTTCGGGTTGTAAACTTCTTTTAAGAGGGAAGAGCAGAAGACGGTACCTCTTGAATAAGCCACGGCTAACTACGTGCCAGCAGCCGCGGTAATACGTAGGTGGCGAGCGTTGTCCGGATTTACTGGGTGTCAAGGGCGCGTAGGCGGGCAGGCACGTCAGATGTGA
+
F:FFFFFFFFFFFFFFFFFFFFFFFFFFFFFFFFFFFF,FFFFFFFFFFFFFFFFFFFFFFF:FFFFFFFFFFFFFFFFFFFFFF:FFFFFFFFFFFFFFFFFFFFFFFFFFFF,F,FFFFF:FFFFFFFFFFFFFFF,FFFFFFF::FFFFFFFFF:,:FFFFFFFFFFFF:F,,:FFFFFFFFFFFFF:FFF,FF:FFF,F:FF:F:FFF:F,FFFFFFFFFFF:FFFF:FF:F::F:FFF:FFFFFF
@A00881:241:HJW2NDRXX:1:2129:27778:13839 1:N:0:CGAGAGAA+GATTGGAG
TAGCTTCCTACGGGAGGCAGCAGTGGGGGATATTGGACAATGGGCGGAACCCTGATCCAGCGATGCCGCGTGAGGGAAGAAGGTTTTCGGATTGTAAACCTCTGTGGAGCGGGACGATAATGACGGTACCGCTCAAGGAATCCACGGCTATCTACGTGCCAGCAGCCGCGGTAAAACGTAGGTGGCGACCGTTGTCCGGAATTACTGTGTGTAAAGGGAGTGTAGTCGGGACGGCACGACAGAAGTGAAA
+
FF:FFFFFFF,FFF,FFFFFFFFFFFF:::FFFFFFFFFFFFFF,FF,FFFFFFF:F:FFFFFF:F:FFFFFF:FFFFFFFFFF:,F,,F:,F:FFFF,FF,,FF:FF,FFFFF,,FF,F::FFFFFF::F:F:FF:FF,,FFF:FF:FF,FFF:FFFFF::F,FF,FF::FFF,F,FFF:F,,FFF:,FFF,FF:F,:F,::FF,:,FFF::FFF,F,:,FFF:,FFF:F,FFF,,FF:FF:,:FFF,:
@A00881:241:HJW2NDRXX:1:2129:17436:13933 1:N:0:CGAGAGAA+GATTGGAG
TAGCTTCCTACGGGAGGCAGCAGTTAGGAATATTGGTCAATGGGCGGAAGCCTGAACCAGCCAAGTCGCGTGAGGGATGACGGCCCTACGGGTTGTAAACCTCTTTTGCCGGGGAACAAAAGGCGGGACGCGTCCCGCAGTGGAGTGTACCCGGAGAAAAAGCATCGGCTAACTCCGTGCCAGCAGCCGCGGTAATACGGAGGATGCGAGCGTTCTCCGGATTTATTGGGGTGAAAGGGTGCGTAGGCCG
+
FFFF:FFFFFFFFFFFFFFFFFFFFFFF:FFFFFFFFFFFFFFFFFFFFFFFFFFFFFFFFF:,FFFFFFFFFFFFFFFFFFF:FF:FFFFF:FFF,FFFFFFFFFFFFFFFFFF,FFFF:FF::FFFFFFFFFFFFFFFFFFF::FFF,FFFF:FFF,FF,FFFFFFFFFFFFFFFFF:FFFFFFFFF,FFF:,FF:FFFFFFFFFFFFFF:F:FFFFF,FFFFF:,F,:F,FFFFFFF:FFFFFFFF:
@A00881:241:HJW2NDRXX:1:2129:18656:14074 1:N:0:CGAGAGAA+GATTGGAG
TAGCTTCCTACGGGATGCAGCAGTGAGGAATATTGGTCAATGGGCGGGAGCCTGAACCAGCCAAGCCGCGTGGAGGAAGAAGGTACAGAGTATCGTAAACTCCTTTTGTCAGGGGATAAAAGGCGGGATGCGTCCCGTCCCGAAGGTACCTGAAGAAAATGCATCGGCTAACTCCGTGCCAGCAGCCGCGGTAATACGGAGGATGCGAGCGTTATCCGGATGTATTGGGTTTATAGGGTGCGTAGGCCGC
+
:FFFFFFFFFFFFFFFFFFFFFFFF:F:FFFFFF:FFFFFFFFFFFFFFFFFFF:FFFFF,FF,FFFFFFFFFFFFFFFFFFFFF:F:FFFFFFFF,FFFFFFFFFFFFF,F:FFF:F:FF:FFFFFFFFFFFFF:FFFF::::FFF,FFFFFFFF:FF,FF:FF:FFFF,FFFFFFFFFFFFFFFFFFFFF:,FFFFFFFFFFFFF,FFFF,F,FFFFFFFFF,FFFF,::,,,,F,F:FFFFF:F:FF
@A00881:241:HJW2NDRXX:1:2129:8015:14215 1:N:0:CGAGAGAA+GATTGGAG
TAGCTTCCTATGGGGTGCAGCAGTGGGGAATATTGCACAATGGGGGAAACCCTGATGCAGCGACGCCGCGTGAAGGAAGAAGTATTTCGGTACGTAAACTTCTATCAGCAGGGAAGAAAACGACGGTACCTGACTAAGAAGCCCCGGCTAACTACGTGCCAGCAGCCGCGGTAATACGTAGGGGGCAAGCGTTATCCGGATTTACTGGGTGTAATGGGAGCGTAGACGGCATGGCAAGTCTGATGTGAAA
+
FFFFFFFFF:FFFFFFFFFFF:FFFFFFFFFFFFFFFFF:FFFFFFFFFFFFFFFFFFFFFFFFFFFFFFFFFFFFFFFFFFFFFFFFFFFFFFFF:FFFFFFFFFFFFFFFFFFF:F,:FFFFFFFFFFFFFFFFFFFFFFFFFFFFF:FFFFFFFFFFFFFFFFFFFFFFFFFFFFFF:FFFFFFFFFFFFFFFFFFFFFFFFFF:F:FF,F,:F::FFFFFFFFFFFF:FFFFFFFFFFF:F:,FFF
@A00881:241:HJW2NDRXX:1:2129:25970:14340 1:N:0:CGAGAGAA+GATTGGAG
TAGCTTCCTATGGGACGCAGCAGTGGGGAATATTGGGCAATGGGCGAAAGCCTGACCCAGCAACGCCGCGTGAAGGAAGAAGGTCTTCGGATTGTAAACTTCTTTTATGAGGGACGAAGGACGTGACGGTACCTCACGAATAAGCCACGGCTAACTACGTGCCAGCAGCCGCGGTAATACGTAGGTGGCAAGCGTTATCCGGATTTACTGGGTGTAAAGGGCGCGTAGGCGGGCGTGCAAGTCAGATGTG
+
FFFFFFFFFFFFFFFFFFFFFFFFFFFFFFFFFFFFFFFFFFFFFFFFFFFFFFFFFFFFFFFFFFFFFFFFFFFFFFFFFFFFFFFFFFFFFFFFFFF:FFF,FFFFFFFFFFFFFFFFFFFFFFF:FFFFFFFFFFFFFFF:FFFFFFFFFFFFFF:FFFFFFFFFFFFFFF:F:FFFFFFFFFFFFFFFFF::FFFFFFFFFFFFFFFFFF:F,FFFFFFFF:FF:FFFFFFFFFF:FFFFFF:FF:
@A00881:241:HJW2NDRXX:1:2129:21694:14450 1:N:0:CGAGAGAA+GATTGGAG
TAGCTTCCTATGGGGTGCAGCAGTGAGGAATATTGGTCAATGGGCGCGAGCCTGAACCAGCCAAGTAGCGTGAAGGAAGACGGCCCTACGGGTTGTAAACTTCTTTTATACGGGAATAAGACCGTCCACGAGTGGATGCGTGCATGTATCGTACGAATAAGGATCGGCTAACTCCGTGCCAGCAGCCGCGGTAATACGGAGGATCCGAGCGTTATCCGGATTTATTGGGTTTAAAGGGTGCGTAGGCGGT
+
,FFFFFFFF::FFFFFFFFFFFFFFFFFFFFFFFFFFFFFFFFFFFFFFFFF:FFFFFFFFFFFFFFFFFFFFFFFFFFFFFFFFFFFFFFFFFFFFFFFFFFFFFFFFFFFFFF,FFFFFFFFFFF:FFFFFFFFFFFFFFFFFFFFFFFFFFFFFFFFFFFFFF:FFFFFFFFFFFFFFFFFFFFFFFF::FFFF:FFFFFFFFFFFFFF,F,:FFFFF:FFFFFFFFF,FFFFFFF,FFF,FFF,F:
@A00881:241:HJW2NDRXX:1:2129:18945:14512 1:N:0:CGAGAGAA+GATTGGAG
TAGCTTCCTATGGGGTGCAGCAGTGGGGAATATTGGGCAATGGGCGCAAGCCTGACCCAGCAACGCCGCGGGAAGGAAGAAGGCTTTCGGGTTGTAAACTTCTTTTATGAGGGACGAAGGACGTGACGGTACCTCATGAATAAGCCACGGCTAACTACGTGCCAGCAGCCGCGGTAATACGTAGGTGGCAAGCGTTATCCGGATTTACGGGGTGTACAGGGTGTGTAGGCGGGACGGCAAGTCAGATGTG
+
FFF,FFFFFF:FFFFFFFFFF:FF:FFFFFFFFFFFFFFFFFFFFFFFFFFFFFFFFFFFF,,FFFFFFF,FFF:F:FFFFFFFFFFFFFFFFFFF:FFFF:FFFFFFFFFFFFFFFF:F:FFFFFFFFFFFFFF,,FFFFFFFFFFFFFFF,FFF,:FFFFFFFFFFFFFFFFFFFFFFFFFFFFFFFFFFFF:FFFFFFFFFF:F:,FFF,FFF,:FFFFFFFFFF:F:FFF,FFF::FFFFFFFFF:
@A00881:241:HJW2NDRXX:1:2129:25129:14544 1:N:0:CGAGAGAA+GATTGGAG
TAGCTTCCTACGGGAGGCAGCAGTGGGGGATATTGCACAATGGGGGAAACCCTGATGCAGCGACGCCGCGTGAGTGAAGAAGTATTTCGGTATGTAAAGCTCTATCAGCAGGGAAGAAAGAGACGGTACCTGAGTAAGAAGCCCCGGCTAACTACGTGCCAGCAGCCGCGGTAATACGTAGGGGGCAAGCGTTATCCGGATTTACTGGGTGTAAAGGGAGCGTAGACGGCATGGCACGTCTGAAGTGAAA
+
FFFFFFFFFFFFFFFFFFFFFFF:FFFFFFFFFFFFFFFFFFFFFFFFFFFFFFFFFFFFFFFFFFFF:FFF:FFFFFFF:FFFFFFFFFFFFFFFFFFFFFF,FFFFFFFFFFFFFFFFFFFFFFFFFFFFFFFFFFFFFFFFFFFFF:FFFFFFFFFFFFFFFFFFFFFFF:FFFFFFFFF:FFFFFF::FFFFFFFF,FFFFFFFFFFFFF:FFFF:FFFFFFFFFFFFFFFF:FFF:FF:FFF,:,
@A00881:241:HJW2NDRXX:1:2129:20943:14716 1:N:0:CGAGAGAA+GATTGGAG
TAGCTTCCTACGGGAGGCAGCAGTGGGGAATATTGGACAATGGGCGAAAGCCTGATCCAGCGACGCCGCGTGAAGGAAGACGGTCTTCGGATTGTAAACTTCAGTGAGCAGGGACGAGAAAGGACGGTACCTGCAGAGCAAGCCACGGCTAACTACGTGCCAGCAGTCGCGGTAATACGTAGGTGGCGAGCGTTATCCGGAATTACTGGGTGTAAAGGGTGAGTAGGCGGGGATGCAAGTCAGGTGTGAA
+
FFFFFFFFFFFFFFFFFFFFF:FFFFFF,:FFFFFFFFFFFFFFFFFFFFFFFFFFFFFFFFFFFFFFFFFFFFFFFFFF:FFFFFFFFFFFFFFF:FFFFFFFFFFFFFFFFFFFFFFF:FFFFFFFFFFFFFFFFFFF:FFFFFFFFFFF:FFFFFFFFFFFFFFFFFFFFF,FFFFF,FFFFFFFFFFF,F:FF::FF,FF,FFFFFFFFFFFFFF:FFFFFF:FFF,:FFFFF,FFFFFFFFFFFF
@A00881:241:HJW2NDRXX:1:2129:23755:14857 1:N:0:CGAGAGAA+GATTGGAG
TAGCTTCCTATGGGACGCAGCAGTGGGGAATATTGGTCAATGGGCGGGAGCCTGAACCAGCCAAGCCGCGTGGAGGAAGAAGGTACAGAGTATCGTAAACTCCTTTTGTCAGGGGATAAAAGACGGGATGCGTCCCGTCCCGCAGGTACCTGAAGAAAAAGCCCCGGCTAACTACGTGCCAGCAGCCGCGGTAATACGTAGGGGGCAAGCGTTATCCGGATTTACTGGGTGTAAAGGGAGCGCAGGTGGC
+
:FFFFFFFFFFFFFF:FFFFFFFFFFFFF:FF:FFFFFF:FFFFFFFFFFFFFFFFFF:FFFFFFFFFFF:FFFFFFFFFFFF:FFFFFFFFFFFF,,FFFFFF:F:FFF,FF:FF,FFFFFFFFFFFFFFFFF:FFFF,FF,:FFF,FFFFF:FFFF,FFFFFFFFFFFFFFFFF:FF,FFFFFFFFF::FF,F:FFFFFF:FFF:FFFFF:,FFFFFFFFFF,:FFFF:F,FFFFF:::FFFFFFFFF
@A00881:241:HJW2NDRXX:1:2129:29857:14904 1:N:0:CGAGAGAA+GATTGGAG
TAGCTTCCTATGGGGCGCAGCAGTGGGGAATATTGGGCAATGGGCGCAAGCCTGACCCAGCAACGCCGCGTGAAGGAAGAAGGCTTTCGGGTTGTAAACTTCTTTTATGATGGACGAAGGACGTGACGGTACCTCATGAATAAGCCACGGCTAACTACGTGCCAGCAGCCGCGGTAATACGTAGGTGGCGAGCGTTGTCCGGATTTACTGGGTGTAAAGGGCGCGTAGGCGGGTAGGCAAGTCAGATGTG
+
FFFFFFFFFFFFFFFFFFFFFFFFFFFFFFFFFFFF:FFFFFFFFFFFFFFFFFFFFFFFFFFFFFFFFFFFFFFFFFFFFFFFFFFFFFFFFFFFFFF:FFF:FFFFFFFFFFFFFFFFFFFFFFFFFFFFFFFFFFFFFFFFFFFF:FFFFFFFFFF:FFFFFFFFFFFFFFFFFFFFFFFFFFFFFFFFFFF:FFFFFFF:FF:FFFFFFFFFFFFFFFFFFFFFFFF:FF:F:FF,FFFFF::FFF
@A00881:241:HJW2NDRXX:1:2129:23999:14935 1:N:0:CGAGAGAA+GATTGGAG
TAGCTTCCTATGGGAGGCAGCAGTCGAGAATCATTCACAATGGGGGGAACCCTGATGGTGCGACGCCGCGTGGGGGAGGAAGGTCTTCGGATTGTAAACCCCTGTCATGCAGGAGCAAGGCCGAAAGGTTGATAGTACTGCAAGAGGAAGAGACGGCAAACTCTGTGCCAGCAGCCGCGGTAATACAGAGGTCTCAAGCGGTGTTCGGAATCACTGGGCGTAAAGGGTACGTAGGCGGTGCAGCAAGTTG
+
,FFF:F:FFFFFFFFFFFFFFFFFFFF:FFFFFFFFF:FFFF::FFFFFFFFFFFFFFFFFFFFFFF::FFFFFFFF:FFFF:FFFFFFFFFFFFFFFFF:FFFFF:FFFFF:FFFF:FFFF:FFFFFFFFFF,FFFFFFFFFFFF:FFF,FFFFFFFFF:FFFFFFFFF:FFFFF,:F:F,FFFFF:F::FFFFFFFF:,F:F:FF:FFFF:FFF:FFF:FF,FFF:::FF::FFFF:FFFF:F,FFFF
@A00881:241:HJW2NDRXX:1:2129:5819:14982 1:N:0:CGAGAGAA+GATTGGAG
TAGCTTCCTATGGGGCGCACCAGTGAGGAATATTGGTCAATGGGCGGAAGCCTGAACCAGCCAAGTCGCGTGAGGGATGACGGCCCTACGGGTTGTAAACCTCTTTTGCCGGGGAACAAAAGGCGGGACGCGTCCCGCAGTGGAGTGTACCCGGAGAAAAAGCATCGGCTAACTCCGTGCCAGCAGCCGCGGTAATACGGAGGATGCGAGCGTTCTCCGGATTTATTGGGGTTAAAGGGTGCGTAGGCGG
+
FF,FF:FFF:,FFF:FFFFFFFFFF:FFFFFF:FFF:FFFFFFFFFFFFFFFFFFFFFFFFFFFFFFFFFFF:FFFFFFFFFFFFFFFFFFFFFFFFFFFFFFFFFFFFFFFFF,,FF:,FFFFFFFFFFFFFFFFFFFFFFF,FFFFFFFF:FFFFFFFFFFFFFFFFF,FFFFFFFFFFF,FFFFFFFFF:,FF:FFF:FFF,FFF:FFFFF:FFFFFFF:,F,,:F:,F,FFFFFFFFFFF:FF:F:
@A00881:241:HJW2NDRXX:1:2129:17074:15217 1:N:0:CGAGAGAA+GATTGGAG
TAGCTTCCTATGGGGGGCAGCAGTTAGGAATATTGGGCAATGGAGGGAACTCTGACCCAGCAACGCCGCGTGAAGGAAGAAGGTTTTCGGATTGTAAACTTCTGATCTGTGGGAAGAAGAAAGTGACGGTACCACAGGAGAAAGCCACGGCTAACTACGTGCCAGCAGCCGCGGTAATACGTAGGTGGCGAGCGTTGTCCGGAATAACTGGGCGTAAAGGGAGCGTAGGTGGTTATTTAAGTTAGGTGTG
+
FFFFFFFFFFFFFFFFFFFFFFFFF:FFFFFF:FFFFFFF:FFFFFFFFFFF:FFFFFFFFFFFFFFFFFFFFFFFFFFFFFFFFFFFFFF:FFFFFFFF:FFFFFF,FFFFFFFFFFFFFFFFFFFFFFFFFFFFFFFFFFFFFFFF:FFF:FFFFFFFFFFFFFFFFFFFFFF,FFFFFF:FFFFFFFFFFFFFFFFFFFFF:FFFF:FFFF,F,FFFFFFF:FFFFFFFFFFFFFFFF:FFFFFFFF
@A00881:241:HJW2NDRXX:1:2129:30418:15405 1:N:0:CGAGAGAA+GATTGGAG
TAGCTTCCTATGGGGGGCAGCAGTCGGGAATATTGCGCAATGGAGGGAACTCTGACGCAGTGACGCCGCGTGCAGGAAGAAGGTTTTCGGATTGTAAACTGCTTTAGATAGGGACGAAAAAAATGACGGTACCTATAGAATAAGCTCCGGCTAACTACGTGCCAGCAGCCGCGGTAATACGTAGGGAGCGAGCGTTATCCGGATTTATTGGGTGTAAAGGGTGCGTAGACGGAATAGCAAGTTAGTTGTG
+
FFFFFF:FFF:FFFFFFFFF:FFFFFFFF,F:FFFFFFFFFFFFFFFF,FFFFFFFFFFFFFFFFFFFFFFFFFFFFFFFFFFFFFFFFFFFFF:FFFFFFFFFFFFFFFF:FF,FFFFFFFFFF:FF:FF,F:,FFFFFFFFFFFFFF:FF:FFFF:FFFFFFFFFFFFFFFFF,FFFFFFFFF:,FFFFF:F:FFFFFFFFFFFFFFF::FFFFF,FFFFFFFF:F,FFFF:FFFF:,:FFF:F::F:
@A00881:241:HJW2NDRXX:1:2129:17219:15499 1:N:0:CGAGAGAA+GATTGGAG
TAGCTTCCTATGGGGCGCAGCAGTGGGGAATATTGGTCAATGGGGGAAACCCTGAACCAGCAACGCCGCGTGAAGGAAGAAGGCTTTCGGGTTGTAAACTTCTTTTATCAAGGACGATAGTGACGGTACTTGATGAATAAGCTCCGGCTAACTACGTGCCAGCAGCCGCGGTAATACGTAGGGAGCGAGCGTTATCCGGATTTACTGGGTGTAATGGGCGCGTAGGCGGGCTGACAAGTCAGATGTGACA
+
FFFFFFFFFFFF:FFFFFFFFFFFFFFFFFFFFFFFFFFFFFFFFFFFFFFFFFFFFFFFF,FFFFFFFFFFFFFFFFFFFFF:FFFFFF:FF,FFFF,,F:FFFFFFF,FFFFFFFFFF,F,FFF:FFFFF,:FF,F:F:FFFFFFFFFFFFF:FFFF,FFFFFFFFFF::FFF:FFFF:FFFFFFFFFFFF,FFFFFFFFFFFFFFFFFF:F,FFF:FFFFF:FFFFFF::,FF:FF:FFF,F:FF,F
@A00881:241:HJW2NDRXX:1:2129:22426:15499 1:N:0:CGAGAGAA+GATTGGAG
TAGCTTCCTACGGGATGCAGCAGTGGGGAATATTGGGCAATGGGCGCAAGCCTGACCCAGCAACGCCGCGTGAAGGAAGAAGGCTTTCGGGTTGTAAACTTCTTTTATGAGGGACGAAGGACGTGACGGTACCTGGAGAAAAAGCAACGGCTAACTACGTGCCAGCCGCCGCGGGAATACGTAGGTTGCGAGCGTTGTCCGGATTTACTGGGTGTAAAGGGCGTGTAGGCGGAACTGCACGTCAGATGTG
+
FFFFFFFFFFFFFFFFFFFFF:FFFFFFFFFFFFFFFFFFFFFFFFFF:FFFFFFFFFFFFFFFFFFFFFFFFFFFFFFFFFFFFFFFFFFFFFFFFFF:F:FFFFF:FFFF:FFF:FFF,FFFF:FF:F,:F:F:,F:FFFFFFF,FFFFFFFFFFFFFFFFFFF,FFFFFFF,F,FFFFF,F,F:FFF,FFF:FFFFFFFFFFF,F:FFFF:F,:FFFF:FFFF:FFFFFFF:FFFF:FFFF:,,F:F
@A00881:241:HJW2NDRXX:1:2129:22010:15562 1:N:0:CGAGAGAA+GATTGGAG
TAGCTTCCTACGGGGTGCAGCAGTGGGGAATATTGGGCAATGGGCGCAAGCCTGACCCAGCAACGCCGCGTGAAGGAAGAAGGCTTTCGGGTTGTAAACTTCTTTTATGAGGGACGAAGGACGTGACGGTACCTCATGAATAAGCCACGGCTAACTACGTGCCAGCAGCCGCGGTCATACGTCGGTGGCGAGCGTTGTCCGGATTTACTGGGTGTAAAGGGCGCGTAGGCGGGCAGGCAAGTCAGATGTG
+
:FF:FFF:FFFFFF:FFF:FFFFFFFFF,FFFFFFFFFFFFF:FFFFFFFFFFFFFFFFFFFFFFFFFFFFFFFFFFFFFFFFF,FFFFFFFFFFFFFFFFFFF:FFFF,F:FFFFFFFFF:FFFFFFFFFFFFF:FFFF:F,,FFFF:FFFFFFFFFFFFFFFFFFFFF:FFFF,FFF:FF,FFFFFFFFFFFFFFFFFFFFFFF:FFFFFFFF:FFF:FFFFFFF::FFFFFFFFFF:,FFFFFFFFF
@A00881:241:HJW2NDRXX:1:2129:28429:15969 1:N:0:CGAGAGAA+GATTGGAG
TAGCTTCCTATGGGGTGCAGCAGTGAGGAATATTGGTCAATGGGCGAGAGCCTGAACCAGCCAAGTCGCGTGAGGGAAGACGGTCCTATGGATTGTAAACCTCTTTTGCCGGGGAGCAAAGAGCGGTACGTGTGCCGCGCCGAGAGTACCCGGAGAAAAAGCATCGGCTAACTCCGTGCCAGCAGCCGCGGTAATACGGAGGATGCGAGCGTTCTCCGGATTTAGTGGGTTTAAAGGGTGCGTAGGCGGC
+
FFFFFFFFFFFFFFFFF:FFFFFFFFFFFFFFFFFFFFFFFFFFFFFFFFFFFFFFFFFFFFFFFFFFFFFFFFFFFFFFFFFFFFFFFFFFFFFF,FFFFFFFFFFFF:FFFFFFF,FFFFFFFFF:FFFFFFFFFFFFFFFFFF:F:FFFFFFFFFFFFFFFFFFFFFFFFFFFFFFFFFFFFF:FF:FFF:FFFFFFFFFFFFFFFFF,F:FFFFFF,FF:,FF:FFFFFFFFFFFFFFFFFFFFFF
@A00881:241:HJW2NDRXX:1:2129:22544:15984 1:N:0:CGAGAGAA+GATTGGAG
TAGCTTCCTATGGGATGCAGCAGTCGGGAATATTGCGCAATGGAGGGAACTCTGACGCAGTGACGCCGCGTGCAGGAAGAAGGTTTTCGGATTGTAAACTGCTTTAGACAGGGAAGAAAAAAATGACAGTACCTGTAGAATAAGCTCCGGCTAACTACGTGCCAGCAGCCGCGGTAATACGTAGGGAGCGAGCGTTATCCGGATTTATTGGGTGTAAAGGGTGCGTAGACGGACTTGCAAGTTAGCTGTG
+
FFFFFFFFF,FFFFFFFFFFFFFFFFFFFFFFFFFFFFFFFFFFFFFF:FFFFFFFFFFFFFFFFFFFFFFFFFFFFFFFFFF:FFFFFFFFFFFFFFFFFFFFFFFFFFFFFFFFFFFFFFFFF,FFF:FFFFFFFFF,FFFFFFFFFFFFFFFFFFFFFFFFFFFFFFFFFFFFFFFFFFFFFFFFFFFFFFF,FFFFFFFFFF:F:F:FFFFFFFFFFFFFFFFFFFFFFF,F:FF:FFF::FFFFF
@A00881:241:HJW2NDRXX:1:2129:8820:16047 1:N:0:CGAGAGAA+GATTGGAG
TAGCTTCCTATGGGATGCAGCAGTGGGGAATATTGGGCAATGGGCGCAAGCCTGACCCAGCAACGCCGCGTGAAGGAAGAAGGCTTTCGGGTTGTAAACTTCTTTTCTTGGGGACGAACGCAATGACGGTACCTGAGGAATAAGCCACGGCTAACTACGTGCCAGCAGCCGCGGTAATACGTAGGTGGCAAGCGTTATCCGGATTTATTGGGTGTCAAGGGAGCGCAGACGGCGAGGCAAGTCTGGAGTG
+
FFFFFFFFFF,FFFFFFFFFFFF:FFFFFFFFFFFFFFFFFFFFFFFFFFFFFFFFFFFFFFFFFFFFFFFFFFFFFFFFFFFFFFFFFFFFFF:F:FFFFFFF:FFFFFFFFFFF,FFF:F,FFFFFFFFF,FFFFF:FFFFFFF:FFFFFFFFFFFFFFFFFFF,FFF,:FFF,,FFFFF,FFFFFFF::FF,F:FFF:FF,:,:F,F:FF,F,FFF,::F:FFFF::F,FFFFFFF,FFFF,FFFFF
@A00881:241:HJW2NDRXX:1:2129:3432:16266 1:N:0:CGAGAGAA+GATTGGAG
TAGCTTCCTATGGGGGGCAGCAGTGGGGAATATTGGGCAATGGGGGCAACCCTGACCCAGCGACGCCGCGTGAAGGAAGAAGGTCTTCGGATTGTAAACTTTGGAAGTAAGGGAAAAAGATATGATGGTACCTTAATTAAGCCACGGCTAACTACGTGCCAGCAGCCGCGGTAATACGTAGGTGGGGAGCGTTATCCGGATTTATTGGGTGTAAAGTGTGTGTAGGCGGGACGGCAAGTAAGATGTGAAA
+
FFFFFFF:F,FF:FFFF:FFF:FFF:FFFFFFFFFFFF:FFFF:F,FFFF:FFFFFF:FFFFFFFFFF,FFFFFF:,FF:FFFFFFF,F:FFFFFFFF,FF:F,FFFFF:FFFFFFF:FFFFF::FFFFF:FFFF,F,F,,,,F,FF,FFFFFFF,FF::F,FF:::FFFFFFF:FF:FFF,FF:,F:,,,FFFF,FFF,FFFFF:,,F::FF::F,F::FFFFF,,,F:F,:F,,F,F,::,F,:FF,:
@A00881:241:HJW2NDRXX:1:2129:15817:16391 1:N:0:CGAGAGAA+GATTGGAG
TAGCTTCCTATGGGGGGCAGCAGTGGGGAATATTGGGCAATGGGCGCAAGCCTGACCCAGCAACGCCGCGTGAAGGAAGAAGGCTTTCGGGTTGTAAACTTCTTTTATGAGGGACGAAGGACGTGACGGTACCTCATGAATAAGCCACGGCTAACTACGTGCCAGCAGCCGCGGTAATACGTAGGTGGCGAGCGTTGTCCGGATTTACTGGGTGTAAAGGGCGCGTAGGCGGGCATGCAAGTCAGATGTG
+
:FFFFFFFFFFFFFFFFFFFFFFFFFFFFFFFFFFFFFFFFFFFFFFFFFFFFFFFFFFFFFFFFFFFFFFFFFFFFFFFFFFFF:FFFFFFFFFFFFFFFFFFFFFF:FFFFFFFFFFFFFFFFFFFFFFFFF:FFFFFFFFFFF:FFFFFFFFFFFFFFFFFFFF:FFFFFFFFFFFFFFFF:F::FFFFFFFFFFFFFFFFFFFFFFFFFF:FF:FF:FFFF:FFFFFFFFFF,FF:F:FFF:FFFF
@A00881:241:HJW2NDRXX:1:2129:11053:16658 1:N:0:CGAGAGAA+GATTGGAG
TAGCTTCCTATGGGGTGCACCAGTGGGGAATATTGGGCAATGGGCGAAAGCCTGACCCAGCAACGCCGCGTGAAGGAAGAAGGTCTTCGGATTGTAAACTTCTTTTATGAGGGACGAAGGACGTGACGGTACCTCATGAATAAGCCACGGCTAACTACGTGCCAGCAGCCGCGGTAATACGTAGGTGGCGAGCGTTATCCGGATTTACTGGGTGTAAAGGGCGCGTAGGCGGGCGTGCAAGTCAGATGTG
+
,,FFFFFF:FFFFFFFFFFFFFFFFFFFFFFFFFFFFF:FFFFFFFFFFFFFFFFFFFFFFF:FFFFFFFFFFFFFF:FFFFFFFFFFFFF:FFF,:FFFFFFFFFFFFFFFFFFFFFFFFFFFFFFFFFFFFF:FFFFFFF:F:FFFFFFF:FFFF:FFFFF:F:,F:FFFFFF,,F:FFF:FFFFF:FFFFFF::FF:FF:FFF:FFFFF:FFF:FFFFFFFFFFFF:FFF:FFF:F,FF:FF:,FF:
@A00881:241:HJW2NDRXX:1:2129:13783:16908 1:N:0:CGAGAGAA+GATTGGAG
TAGCTTCCTATGGGATGCAGCAGTGGGGAATATTGCACAATGGGGGGAACCCTGATGCAGCAACGCCGCGTGAGTGAAGAAGTATTTCGGTACGTAAAGCTCTATCAGCAGGGAAGAAGAAAGACGGTACCTGAGTAAGAAGCCCCGGCTAACTCCGTGCCAGCAGCCGCGGTAATACGGAGGATCCGAGCGTTATCCGGATTTATTGGGTTTAAAGGGAGCGTAGATGGATGTTTAAGTCAGTTGTGAA
+
FFFFFFFFFFFFFFFFFFFFFFFFFFFF:FFF:FFFFFFFFFFFFFFFFFFFFFFFFFFFFFFFFFFFFFFFFFFFF:F,FFFFFFFFFF::FFFFF:FFFF,FFFFFFFFFFF:F:FFF:FFFFFFFF,:FFFFF,FF,FFFF:FFFFFFF:FFFFFFFFFFF:FFFFFFFFFFFF:FFFFFF:F:F,:FF::,F:F:F:FFF,F:FFFF,FF:,FFFFFFFF:FF,FFF:FF,F,FF:FFF:F,,FF,
@A00881:241:HJW2NDRXX:1:2129:26060:17347 1:N:0:CGAGAGAA+GATTGGAG
TAGCTTCCTATGGGACGCAGCAGTGAGGAATATTGGTCAATGGGCGGGAGCCTGAACCAGCCAAGCCGCGTGGAGGAAGAAGGTACAGAGTATCGTAAACTCCTTTTGTCAGGGGATAAAAGGCGGGATGCGTCCCGTCCCGAAGGTACCTGAAGAAAAAGCATCGGCTAACTCCGTGCCAGCAGCCGCGGTAATACGGAGGATGCGAGCGTTATCCGGATTTATTGGGTTTAAAGGGTGCGTAGGCCGC
+
FFFFFFFFFFFFFFFFFFFFFFFFFFFFFFFFFFFFF::FFFFFFFFFFFFFFFFFFFFFFFFFFFFFFFFFFFFFFFFFFFFFFFF:FFFFFFFFFFFFFFFFFFFFFF,:FFF:,F,FFFFFFFFFFFFF:FFFFFFFFF,FFFFFFFFFFFF:FFF,FFFFFFFF,F:F,,FF:FFFFFFFF:::FFFFFFFFFFFFFF,FFFFFFFFFF,,FFFFFFF:F,FFFFF:FFF::FFFFFFF,FFFFFF
@A00881:241:HJW2NDRXX:1:2129:17743:17566 1:N:0:CGAGAGAA+GATTGGAG
TAGCTTCCATGGGATGCAGCAGTGGGGAATATTGCGCAATGGAGGAAACTCTGACGCAGCGATGCCGCGTGGGCGAAGAAGGGCCTCGGCCCGTAAAGCCCCGCCGCCGGGGAGGAAGAGTGACGCAACCCGGCAAGAAAGCCCCGGCCAACCACGTGCCAGCAGCCGCGGCACCCCGTGGGGGGCGAGCGTTGTCCGGAATCACTGGGCGTAAAGCGCGCGCAGGCGGCCGCGACGGCGGGGTGTGAAA
+
:FFFFFFFFFFFFFFFFFFF:F,FFFF,:FF:FFFFF,FFFF:F:FFFFFFFFFFFFFFFFFFFFFFFFFFFFFFFFFFFFFFF,FFFFF:FF:,F,FFFFF:FF,FFFFF,,FFFFFFF,:FFFFF:FFFFFF,FFFFF:FFFFFFFFF:FF:F::,FF,FFFFFFF,FFFF,F,FFF::F,FFFF,::F:,FF:FFFFFFFFF:,F,FF:F,F:,FFFF:F:F::FFFFFF,,,F:FFF:FF:FF:::
@A00881:241:HJW2NDRXX:1:2129:9037:17613 1:N:0:CGAGAGAA+GATTGGAG
TAGCTTCCTACGGGGGGCAGCAGTGGGGAATATTGGTCAAAGGGGGAAACCCTGAACCAGCAACGCCGCGTGAAGGAAGAAGGCTTTCGGGTTGTAAACCTCTTTTAACAGTGACGAAGGCCGTGACGGTACCTGGAGAAAAAGCACCGGCTAACTAAGTGACACAAGCCGCGGTAAAACGAAGGTTCCACGAGATGTCCGGCTTTACAGGGGGTAAAGGGCGTGTAGGCGGAACTGAAAGTCAGATCAG
+
FF,FFFF:FFF:F,:FFFFF,:,F,,,:,FFFFFF,FF:F,,FF:,FF,F:F,,:F:,FF,FFF:,:,FF::FFFFFFF:FFFF:F:F,,,,FF:F,FF,,:,,F,F,:F:,::FF:FF:,FF:FF:,,:F,FFF,:F::FF,:,F,:F:FFFFFFF,F,F,FF,,F,F:F:FF,,:FF:,,FF,,,,F:,,:F,F:F:FFF,:FF,:,,FF,,,F,F:F::FFFFF,:FFFFFFF,,,,,F,,:F,,,,
@A00881:241:HJW2NDRXX:1:2129:24885:17691 1:N:0:CGAGAGAA+GATTGGAG
TAGCTTCCTATGGGATGCAGCAGTGGGGGATATTGGACAATGGGGGGAACCCTGATCCAGCGACGCCGCGTGAGTGAAGAAGTATTTCGGTATGTAAAGCTCTATCAGCAGGGAAGAAAGAGAGACGGTACCTGACTAAGAAGCCCCGGCTAACTACGTGCCAGCAGCCGCGGTAATACGTAGGGGGCAAGCGTTATCCGGATTTACTGGGTGTACAGGGAGCGCAGACGGACATGCAAGTCTGGAGTGA
+
F:FFFFFF:FFFFF:FFFFFFFFFFFFFFFFFFFFFFFFFFFFFFFFF,FFFFFFFFF,:FFFF:FFFFFFFFFFFF:FFFFFF,FFFFFFFFFFFF,FFFFFFFFFFF:FFF,,FF,:FFFFFFFFFF,FFFFFF:F,FFFFFF:FFFFFF,FFFFFFFFFFFF:FFFFFFFFFFFFFF:,FFFFFF:,FFFF:,FFFFF:FFF,FFFFFFFFF,FFFFFFFFFFFFFFFFFFFFFF:FFFFFFFFFF:
@A00881:241:HJW2NDRXX:1:2129:31277:17707 1:N:0:CGAGAGAA+GATTGGAG
TAGCTTCCTATGGGGTGCAGCAGTGGGGAATATTGGTCAATGGGGGGAACCCTGATGCAGCAACGCCGCGTGAGTGAAGAAGTATTTCGGTACGTAAAGCTCTATCAGCAGGGAAGAAGAGAGACGGTACCTGAGTAAGAAGCCCCGGCTAACTACGTGCCAGCAGCCGCGGTAATACGTAGGGGGCAAGCGTTATCCGGAATTACTGGGTGTAAAGGGAGCGCAGACGGCGATGCAAGTCTGGAGTGAA
+
FFFFFFFFFFFFFFFFFFFFFFFFFFFFFFFF,FFFFFFFFFFFFFFF:FFFFFFFFFFFFFFFFFFFFFFFFFFFFFFFFFFFFFFFFFFFFFFF:FFFFFFFFFFFFFFFFF,FFFFFFFFFFFFF,FFFFFFF:FFFFFFFFFFFFF:FFFFFFFFFFFFFFFFFFFFFFF:FFFFF:FFFFFFFFFFFFFFFF:F:F:FF,FF,FF:FF:FFFFFFFFFFFFFFFFFFFFFFF:,FFFFFFFFFFF
@A00881:241:HJW2NDRXX:1:2129:15926:18803 1:N:0:CGAGAGAA+GATTGGAG
TAGCTTCCTACGGGGGGCAGCAGTAGGGAATTTTGCGCAATGGGGGCAACCCTGACGCAGCAACGCCGCGTGATTGAAGAAGCCCTTCGGGGTGTAAAGATCTGTCAGTGGGGACGAAAGATGACGGTACCCACAGAGGAAGCACCGGCTAACTCCGTGCCAGCAGCCGCGGTCATACGGGGGGTGCAAGCGTTGTCCGGAAGCATTGGGCGTAAAGAGTTCGTAGGTGGTATGTTAATTCTGGTGTGAA
+
,FFFFFF:FFFFFFFF:F,F::FFFFFFF,F:FF:FFFF::F,FFFFFF,,:FFFFFFFFFFFFFFFF:FFFFFFFF:F:F::F:F::FFFFFFFFF,:FFFFF,FF:FFFF,FF:FFFF:FFFFFFFFFFFFF:FFF:FFFFFF,:F::F,FF:FF:F:FFFF,FF:F:F,F,FF:FFF:FF,FF:F:FFFF::F,F,::,,FFF:FF,,:F,F:F:F:,:,::F,FF:F:F:FFF,,,FFFFFFF,:F
@A00881:241:HJW2NDRXX:1:2129:15944:18803 1:N:0:CGAGAGAA+GATTGGAG
TAGCTTCCTACGGGGGGCAGCAGTAGGGAATTTTGCGCAATGGGGGCAACCCTGACGCAGCAACGCCGCGTGATTGAAGAAGCCCTTCGGGGTGTAAAGATCTGTCAGTGGGGACGAAAGATGACGGTACCCACCGAGGAAGCACCGGCTAACTCCGTGCCAGCAGCCGCGGTAATACGGGGGGTGCAAGCGTTGTCCGGAATCAGTGGGCGTGAAGTGGTCGTTGGTGGTATGTTCGGGCTGGTGGGAA
+
:FFFFF:FFFFFFFFFFF,FFFFFFFFFF,F:FFFFFFFFFFFFFF:F:FFFFFFFFFFFFFFF:F:F:FFFF::FF:FFFFFFFFF:FFFFFFFFF,:FF:FFFF:FFFFFFF:FF:F:FFFFFFFFFF:FF,,F,FFF:FFFFFFF:FFFFFFFFFFFFFFF:FF,FFFF:F,:,FFFFFFFFFF:FFF:,:FFFF,F:,F:F,FFFF,FF,F,F,:,FFFF:F:FFF:F,FF,,,F,:FFFFF,,,,
@A00881:241:HJW2NDRXX:1:2129:12201:18834 1:N:0:CGAGAGAA+GATTGGAG
TAGCTTCCTATGGGACGCAGCAGTGGGGGATATTGCACAATGGGGGGAACCCTGATGCAGCAACGCCGCGTGGGTGAAGGAGTGATTCGTCACGTAAAGCCCTATCAGCAGGGAAGAAGGAAGACGGTACCTGACTAAGAAGCCCCGGCTAACTACGTGCCAGCAGCCGCGGTAATACGTAGGGGGCGAGCGTTATCCGGAATTACTGGGTGTAAAGGGAGCGCAGACGGCGGGGCAAGTCTGGAGTGAA
+
,FFFFFF:FFFFFFFFFFFFFFFFFFFFFFFFFFFFFFFFFFFFFFFFFFF:FFFFFFFFFFFFFFFFFFFFFFFFFFFFFFFFFFFFFFFFFFFFFFFFFF:F:FFFFFFFFFFFFFFFFFF,FFFFFFFFF:FFFFFFFFFFFFFFFFFFFFFFFFFFFFFFFFFFFFFFFFFFFFFFFFFFFFFFFFFF:FFFFFF:FFFFFFFFFFF:FFFFFFFFFFFFF:FFFFFFFF:FFFFFFFF:FFFFFF
@A00881:241:HJW2NDRXX:1:2129:29595:19022 1:N:0:CGAGAGAA+GATTGGAG
TAGCTTCCTATGGGGCGCAGCAGTGGGGAATATTGGGCAATGGGCGCAAGCCTGACCCAGCAACGCCGCGTGAAGGAAGAAGGCCCTCGGGTTGTAAACTTCTTTTATGAGGGACGAAGAAGTGACGGTACCTCATGAATAAGCCACGGCTAACTACGTGCCAGCAGCCGCGGTAATACGTAGGTGGCAAGCGTTATCCGGATTTACTGGGTGTAAAGGGCGTGTAGGCGGGACTGCAAGTCAGATGTGA
+
FFFFFFFFFFFFFFFFFFFFFFFFFFFFFFFFFFFFFFFFFFFFFFFFFFFFFFFFFFFFFFFFFFFFFFFFFFFFFFFFFFFFFFFFFFFFFFFFFFFFFFFFFFFFFFFFFFFFFFFFFFFFFFFFFFFFFFFFFFFFFFFFFFFFFFFFFFFFFFFFFFFFFFFFFFFFFF,FFFFF:FFFFFFFF,FFFFFFFFFFFFFFFF,F:FFFFF:FF,FFFFFFFFFFFFFFFFFFF:,FFFFFF:FFFF
@A00881:241:HJW2NDRXX:1:2129:15040:19179 1:N:0:CGAGAGAA+GATTGGAG
TAGCTTCCTATGGGGGGCAGCAGTGGGGAATATTGCACAATGGGGGGAACCCTGATGCAGCGACGCCGCGTGAGTGAAGAAGTATTTCGGTATGTAAAGCTCTATCAGCAGGGAAGATAATGACGGTACCTGAATAAGAAGCCCCGGCTAACTACGTGCCAGCAGCCGCGGTAATACGTAGGGGGCAAGCGTTATCCGGATTTACTGGGTGTAAAGGGTGCGTAGGTGGCATGGCAAGTCAGAAGTGAAA
+
FFFFFFFFF,FFFFFFFFFFFFFFFFFFFFFFFFFFFFFFFFFFFFFF:FFFFFFFFFFFFFFFFFFFFF:FF:FF:FFFFFFFF:FFFFFF:FFFFF:FFFFFFFF:FFFFFFFFFF:FFFFFFFFFFFFFFFFFFFFFF:FF:FFFFFFFFFFFFFFF:FFFFFFFF:FFFFFFFFFFFFFFFFFFF,F:FFFFFFFFFFFFF:FFFFFF,FF,FFF,FFFF,FFFFFFF::FFFF:FFFF,FFFFFF
@A00881:241:HJW2NDRXX:1:2129:26657:19288 1:N:0:CGAGAGAA+GATTGGAG
TAGCTTCCTATGGGGGGCAGCAGTGGGGAATATTGCACAATGGGGGAAACCCTGATGCAGCGACGCCGCGTGAGTGAGGAAGTACTTCGGTATGTAAAGCTCTATCAGCAGGGAAGAAAATGACGGTACCTGACTAAGAAGCACCGGCTAAATACGTGCCAGCAGCCGCGGTAATACGTATGGTGCAAGCGTTATCCGGATTTACTGGGTGTAAAGGGTGCGTAGGTGGCATGGCAAGTCAGAAGTGAAA
+
:::FFFFFFF:FFFFFFFFFFFFFFFFFFFFFFFFFFFFFFFFFFFFFFFFFF:FFFFFFFFFFFFFFF:F:FFFFFFFF,FFF:FFFFFFFFFFFFFFFF:FFFFFFFF:FFFF:FF:FFFFFFFFFFF:,FFFFFFFFFFF:FFFFFFFFFFF:F:FFFFFFFFFFFFFF:FFFFF,FFFFFFFFFFF,FFFFFFFFFFF:F:FFFFFFF:FFF::FFFF::F,FFFFFF:F:FFFFFFFF::F::,:
@A00881:241:HJW2NDRXX:1:2129:24442:19774 1:N:0:CGAGAGAA+GATTGGAG
TAGCTTCCTATGGGGGGCAGCAGTGGGGAATATTGGGCAATGGGCGGAAGCCTGACCCAGCAACGCCGCGTGAAGGAAGAAGGCCCTCGGGTTGTAAACTTCTTTTATCAGGGACGAAGAAGTGACGGTACCTGATGAAAAAGTCACGGCTAACTACGTGCCAGCAGCCGCGGTAATACGTAGGTGGCAAGCGTTATCCGGATTTACTGGGTGTAAAGGGCGTGTAGGCGGGATTGCAAGTCAGATGTGA
+
FFFFFFFFFFFFF:FFFFFFF::FFFFFFFFFFFFFFFFFFFFFF:FFFFFFFFFFFFFFFFFFFFFFFFFFFFFFFFFFFFFF:FFFFFFFFFFFFFFFFFFFFFFF,FFFFFFFFFFF,F:FFFFFFF:FFFFFFFF:FFFFFFF,FFFFFFFF:FFFF:F,FFFFF:FFFFFFFFFFFFF,FFF:,FFFF:FFFF:FFFFF:FFFFFFFFF:FFFFFFFFF,FF:FFFFFF:FFF:FFFFFFFFFFF
@A00881:241:HJW2NDRXX:1:2129:14000:20008 1:N:0:CGAGAGAA+GATTGGAG
TAGCTTCCTATGGGGTGCAGCAGTGGGGAATATTGGGCAATGGGGGGAACCCTGACCCAGCAACGCCGCGTGAGGGAAGAAGGCTTTCGGGTTGTAAACCTCTTTTACCAGGGACGAAGGACGTGACGGTACCTGGAGAAAAAGCAACGGCTAACTACGTGCCAGCAGCCGCGGTAATACGTAGGTTGCGAGCGTTGTCCGGAATTACTGGGTGTAAAGGGCGTGTAGGCGGAGCTGCAAGTCAGATGTG
+
:FFFFFFFF:FFFFFFF:FFFFFFFFFFFFFFFFFFFFFFFFFFFFFFFFFFFF:FFFFFFF,:FFFFFFFFFFFFFFFF,FFFF,FFFFFFFFFFFFFFFFFFFFFFFFF:FFFFFFFFFFFFFFFFFFFFFFF:FFFFFF:FF:FFFFFFF:FFFFF:FFFFFFFFFFFFFFFFFFFFFFFFFFFFF:FFFFFF:FF::FFFF:FFFFFFFF,FF:FFF:FF:FFFF:F:FFF::FFFFFFFF:FFFF
@A00881:241:HJW2NDRXX:1:2129:9896:20102 1:N:0:CGAGAGAA+GATTGGAG
TAGCTTCCTACGGGGGGCAGCAGTGGGGAATATTGGGCAATGGGCGCAAGCCTGACCCAGCAACGCCGCGTGAAGGAAGAAGGCTTTCGGGTTGTAAACTTCTTTTATGAGGGACGAAGGACGTGACGGTACCTCATGAATAAGCCACGGCTAACTACGTGCCAGCAGCCGCGGTAATACGTAGGTGGCGAGCGTTGTCCGGATTTACTGGGTGTAAAGGGCGCGTAGGCGGGTAGGCAAGTCAGATGTG
+
FFFFFFFFFFFFFFFFFFFFFFFFFFFFFFFFFFFFFFF:FFFFFFFFFFFFFFFFFFFFFFFFFFFFFF:FFFFFFFFFFFFFFFFFFFFFFFFFFFFFFFFFFFFFFFFFFFFFFFFFFFFFFFFFFF:FFFFFFFFFFFFFFFFFFFFFFFFFFFFFFFFFFFFFFFFFFFFFFFFFFF:FFFFFFFFFFFFFFFFFFFFFFFFFFFFF:FFF:FFFFFFFFF:FFFFFFF:FFFF,FFFFFF:FFF
@A00881:241:HJW2NDRXX:1:2129:16007:20102 1:N:0:CGAGAGAA+GATTGGAG
TAGCTTCCTACGGGGCGCAGCAGTGGGGAATATTGGGCAATGGAGGCAACTCTGACCCAGCAACGCCGCGTGAGTGATGAAGGTCTTCGGATTGTAAAACTCTTTAAGTGGGGACGAAGAAAGTGACGGTACCCACAGAATAAGCCTCGGCTAACTACGTGCCAGCAGCCGCGGTAATACGTAGGAGGCAAGCGTTATCCGGAATGACTGGGCGTAAAGGGTGCGTAGGTGGTCTCGCAAGTTAGTAGCG
+
FFFF:FFFFFFFFFFFFFFFFFFFFFFFFF:FFFFFFFFFFFFFFFFFFFFFFFFFFFFFFFFFFFFFFFFF:FFF:FFFFFFFFFFFFF:FFFFFFFFFFFFFFFFFFFFFFFFFFFFFFFFFFFF:FFFFFFFFFFFFFFFFFFFFFFFFFFFFFFFFF:FFFFFFFF:FFFFFFFFFFFFFFFFFFF,FFFFFFFFFFFFFFFFFFFFFFF:FFFFFFFFFF,:FFFFFFFFFFFF:FFFFFFFFFF
@A00881:241:HJW2NDRXX:1:2129:10068:20212 1:N:0:CGAGAGAA+GATTGGAG
TAGCTTCCTATGGGATGCAGCAGTGGGGAATATTGCACAATGGGGGAAACCCTGATGCAGCGACGCCGCGTGAGTGAGGAAGTACTTCGGTATGTAAAGCTCTATCAGCAGGGAAGAAAATGACGGTACCTGACTAAGAAGCACCGGCTAAATACGTGCCAGCAGCCGCGGTAATACGTATGGTGCAAGCGTTCTCCGGATTTACTGGGTGTAAAGGGTGCGTAGGTGGCATGGCAAGTCAGACGTGAAA
+
FFFFFFFF,FFFFFFFFF:FFFF,FFFFF,FFFFFFFFFFFFFFFF:F,FFFFFFFFFFFFFFFFFFFFFFFFF:FFFFF,FF:FFFFFFF,FF:F,FFFFFFFFFFFFFFFFF,:FFFFFFFFFFFFFFFF,F,F:FFFFFFFFFFFFFFFFFFFFFFF,FF:FFFFFFF:,FFFFF::FFFFFFF,FFFF:,FFFFFFFFFF,FFFF:FFF:FFFFFFFF,FFFFFFF,F:FFF,FF:FFF,FF:FF:
@A00881:241:HJW2NDRXX:1:2129:12843:20259 1:N:0:CGAGAGAA+GATTGGAG
TAGCTTCCTACGGGGCGCAGCAGTGGGGAATATTGGTCAATGGGCGGAAGCCTGAACCAGCCAAGTCGCGTGAGGGATGACGGCCCTACGGGTTGTAAACCTCTTTTGCCGGGGACCAAAAGGCGGGACGCGTCCCGCAGTGGAGTGTACCCGGAGAACAAGCATCGGCTAACTCCGTGCCAGCAGCCGCGGTAATACGGAGGATGCGAGCGTTCTCCGGATTTCTTGGGTTTAAAGGGTGCGTAGGCGG
+
,FFF:FFFF,F:FFFFFFFFF::FFFFF::FF,F:F,F:::FFFFFF,:FFFFFFFFFFFFF,:FFFFFF:F:FFFFFFFFFFFFFFFFFFF:FFF,,,:FFFFFFFFFFFFFFF,FFF,:FFFFFFFFFFFFFFFFFFF:FF::FFFFFFFFFFFFF,F,FFF:FFFFF:FF,FFFFFFFFFF,FFFFFFFF,FFFFFFFFFFFFFF:FFF::,FFF:FF,FF,FFFFF,,:F,FFFF,FFFFF:F::F
@A00881:241:HJW2NDRXX:1:2129:23330:20384 1:N:0:CGAGAGAA+GATTGGAG
TAGCTTCCTACGGGATGCAGCAGTGGGGAATATTGCGCAATGGGGGGAACCCTGACGCAGCAACGCCGCGTGCAGGAAGACGGTCTTCGGATTGTAAACTGTTGTCGCAGGGGAAGAAGGAAGTGACGGTACCCTGTGAGAAAGTCACGGCTAACTACGTGCCAGCAGCCGCGGTAATACGTAGGTGACAAGCGTTGTCCGGATTTACTGGGTGTAAAGGGCGCGTAGGCGGGTAAGCAAGTCAGAAGTG
+
,:FF,FFFFFFFFFFFFFFFFFF:FFFFFFF,FFFFFFFFFFFFFFFFFFFFFFFFFFFFFFFF:FFFFFFFFFFF:FFFFFFFF:FF:FFFFFFFFFFFF:FFFFFFFFFFFFFFFFFF:FFFFFFFFFFFFFFFFFFFFFFFF:FFFFFFFF:F,FFFFF:FFF,FFFFFFFFFF,:FFFFFFFFFF:FFFFFF:FF,F:F,FFF,FFFFFFFFF,FFFFFFFF:FFFFFFF:FFFF::FFF:FFFFF
@A00881:241:HJW2NDRXX:1:2129:24713:20494 1:N:0:CGAGAGAA+GATTGGAG
TAGCTTCCTATGGGGTGCAGCAGTGGGGAATATTGGGCAATGGGCGAAAGCCTGACCCAGCAACGCCGCGTGAAGGAAGAAGGCCCTCGGGTTGTAAACTTCTTTTGCCAGGGACGAAGAAGTGACGGTACCTGGTGAAAAAGTCACGGCTAACTACGTGCCAGCAGCCGCGGTAATACGTAGGTGGCAAGCGTTATCCGGATTTACTGGGTGTAAAGGGCGTGTAGGCGGGATTGCAAGTCAGATGTGA
+
FFFFFFFF:FFFFFFFFFFFFFFFFFFFFFFFFFFFFFFFFFFFFFFFFFFFFFFFFFFFFFFFFFFFFFFFFFFFFFFFFFFFFFFFFFFFFFFFFFFFFFFFFFFFFFFFFFFFFFFF,FFFFFFFFFF:FFFFFFFFFFFFFFFFFFFFFFF:FFFFFFF:FFFFFFFFFF,FFFFFFFFFFFFFFFFFFFF,FFFFFFF:FFFFF:FFFFFF:FFFFFFFFFFFFFFFFFFFFFFFFFFFFFFFFF
@A00881:241:HJW2NDRXX:1:2129:23303:20807 1:N:0:CGAGAGAA+GATTGGAG
TAGCTTCCTATGGGGTGCAGCAGTGGGGAATATTGCACAATGGGGGAAACCCTGATGCAGCGACGCCGCGTGAGTGAGGAAGTACTTCGGTATGTAAAGCTCTATCAGCAGGGAAGAAAATGACGGTACCTGACTAAGAAGCACCGGCTAAATACGTGCCAGCAGCCGCGGTAATACGTATGGTGCAAGCGTTATCCGGATTTACTGGGTGTAAAGGGTGCGTAGGTGGCATGGCAAGTCAGAAGTGAAA
+
FFFFFFFFFFFFFFFFFFFFFFFFFFFFFFFFFFFFFFFFFFFFFFFFFFFFFFFFFFFFFFFFFFFFFF:FFFFFFFFFFFFFFFFF:FFFFFFFFFFFFFFFFFFFFFFFFFFFFF:FFFFFFFFFFFFFFFFFFFFFFFFFFFFFFFFFFFFFFFFFFFFFFFFFFFFF,FFFFFFFFFFFF::FFFFFF,FFFFFFFFFFF:FFFFFF,FFFFFFFFFFFFFFFFFF:FFFF,,FFF:FFFFF:,F
@A00881:241:HJW2NDRXX:1:2129:11632:20823 1:N:0:CGAGAGAA+GATTGGAG
TAGCTTCCTATGGGGCGCAGCAGTGGGGAATATTGCACAATGGGGGAAACCCTGATGCAGCGACGCCGCGTGAGTGAAGAAGTATTTCGGTATGTAAAGCTCTATCAGCAGGGAAGAAAATGACGGTACCTGAGTAAGAAGCCCCGGCTAACTACGTGCCAGCAGCCGCGGTAATACGTAGGGGGCAAGCGTTATCCGGATTTACTGGGTGTAAAGGGAGCGTAGACGGCAGGGCAAGTCTGAAGTGAAA
+
,FFFFFFFFFFFFFFFFFFFFFFFFFFFFFFFFFFFFFFFFFFFFFFFFFFFFFFFFFF:FFFFFFFFFFFFFFFFFFFFFFFFF:FFFFFFFFFFFFFFFFFFFFFFFFFFFFFFFFFFFFFFFFFFFFFFFFFFFFFFFFFFFFFFFFFFFFFFFFFFFFFFFFFFFFFFF::FFFFFFFFF::FFFFFFF:FFFFFFFFFFFFFFFFFFFFF:FFF,:FFFFFFFFFFFFFFF,FFF:FFFFF:FF:
@A00881:241:HJW2NDRXX:1:2129:14814:21292 1:N:0:CGAGAGAA+GATTGGAG
TAGCTTCCTATGGGGGGCAGCAGTGAGGAATATTGGTCAATGGGCGGGAGCCTGAACCAGCCAAGCCGCGTGGAGGAAGAAGGTACAGAGTATCGTAAACTCCTTTTGTCAGGGGATAAAAGACGGGATGCGTCCCGTCCTGAAGGTACCTGAAGAAAAAGCATCGGCTAACTCCGTGCCAGCAGCCGCGGTAATACGGAGGATGCGAGCGTTCTCCGGATTGATGGGGTTTAAAGGGTGCGGAGGCCGC
+
,FFFFFFFFFFFFFFFFFFFFF::F:FF::FF:FFFFFFFFFFFFFFFFFFFFF:FFFFFFFFFFFFF:FFFFFFFF:FF:FFF,FFFFF:F:FFF,,FFFFFF:FFFFF:FFF::,FFFF,FFFFF:FFFFFFFF,FFF,F:::F:,FF:F:::F,FFF:FFFF:FFFFFF::FFFFFFFFFFFFF:F:F:F,,FFF,FF:F:FFF,:FF:F:F:F:F,,:,F:,F:FF,F,FFFF:F:FF,FFF:F,F
@A00881:241:HJW2NDRXX:1:2129:15528:21402 1:N:0:CGAGAGAA+GATTGGAG
TAGCTTCCTATGGGAGGCAGCAGTGGGGAATATTGGGCAATGGGCGCAAGCCTGACCCAGCAACGCCGCGTGAGTGAAGAAGTATTTCGGTATGTAAAGCTCTATCAGCAGGGAAGAGAATGACGGTACCTGACTAAGAAGCCCCGGCTAACTACGTGCCAGCAGCCGCGGTAATACGTAGGGGGCGAGCGTTATCCGGACTTATTGGGCGTAAAGGGCACGCAGGTGGTTCTTTAGGTGCGGTGTAAAA
+
,FFFFFFFFFFFFFFFFFFFFFFFF:FFFFF,FF:FFFFFFFFFFFFFF:FFFFFFFFFFFF,FFFFFFFFFFF,FFFFFFFFFFFFFFFF,FFF:FFFF::FFFFFFF,FFFFFFFF:FFF,FFFFFFFFFFFFFFFF:FFFFFFFFF:,:FFFFFFFFFFFFFFFFFFFF:FF:FF::FF:FFFF:FFFF,FFFFF:F,F,FFF:FFFFFFFFFFFF,FFFF:FFFFFF,FF,FF,,,:FFFF:,:::
@A00881:241:HJW2NDRXX:1:2129:19587:22169 1:N:0:CGAGAGAA+GATTGGAG
TAGCTTCCTATGGGGTGCAGCAGTGGGGAATATTGGGCAATGGAGGCAACTCTGACCCAGCAACGCCGCGTGAGCGATGAAGGTCTTCGGATTGTAAAGCTCTTTAAGTGGGGACGAAGAAAGTGACTGTACCCACAGAATAAGCCTCGGCTAACTACGTGCCAGCAGCCGCGGTAATACGTCGGAGGCAAGCGTTATCCGGAATGACTGGGCGTAAAGGGTGCGTAGGTGGTTTGGCAAGTTGGTAGCG
+
:FFFFFFFF,FFFFFFFFFFFF:FF:FFFFFF:FFFFFFFFFFFFFFFFFFFFFFFFFFFFFFFFFFFFFFFFFFFFFFFFFFFFFFFFFFFFFFF:FFFFFFFFF:FFFFFFFFFFFFFFFFFFFFFFFFFFFFF:FF,FFFFFFFFFFFFFFFFFFFF:FFFFFFFFF:FFFFF,FFF:F:FFFFFFF,,FF::F:FFF:FFFFFFF:FFFF:F:FFFF:FF:F:::FF:FFFFFFF:FFF:FFF:::
@A00881:241:HJW2NDRXX:1:2129:8486:22200 1:N:0:CGAGAGAA+GATTGGAG
TAGCTTCCTATGGGGGGCAGCAGTGGGGGATATTGCACAATGGAGGGAACTCTGATGCAGCGATGCCGCGTGAGGGAAGAAGGTTTTCGGATTGTAAACCTCTGTGGAGGGGGACGATAATGACGGTACCCCTTTAGGAAGCCACGGCTAACTACGTGCCAGCAGCCGCGGTAATACGTAGGTGGCGAGCGTTGTCCGGAATTACTGGGTGTCAAGGGAGTGCAGGCGGGAAGGCAAGTCAGAAGTGAAA
+
:FFFFFFFFFFFFFFFFFFFFFFFFFFFFFFFFFFFFFFFFFFFFFFFFFFFFFFFFFFFFFFFFFFF:FFFFFFFFFFF:FFFFFFFFFFFF:FFFFFFFFFFFFFFFFFFFFFFFF,FFFFFFFF::FF,:FF::FF,FFFFFFFFFFFFFFFFFFFFFFF:FFFFF:FF,FFFFFFFF:F:FFFFFFFFFFFF:FF::F,FFFFFFFFF:F,:FF,FFFFFF:FFFFF,FFFF,,FFFFFFFFFFFF
@A00881:241:HJW2NDRXX:1:2129:12183:22435 1:N:0:CGAGAGAA+GATTGGAG
TAGCTTCCTACGGGGTGCAGCAGTGGGGAATATTGGGCAATGGAGGCAACTCTGACCCAGCAACGCCGCGTGAGCGATGAAGGTCTTCGGATTGTAAAGCTCTTTAAGTGGGGACGAAGAAAGTGACTGTACCCACAGAATAAGCCTCGGCTAACTACGTGCCAGCAGCCGCGGTAATACGTAGGAGGCAAGCGTTATCCGGAATGACTGGGCGTAAAGGGTGCGTAGGTGGTTTGGCAAGTTGGTAGCG
+
F:FFFFFFFFFFFFFFFFFFFFFFFFFFFFFFFFFFFF:FFFFFFFF:FFFFFFFFFFFFFFFFFFFFFFFFFFFF,FF:FFFFF:FFFFF,FFFFFFFFFFFFFFFFFFFFFFFF:FFF:FFFFFFFFFFF:FFFFFFFFFFFFFFFFFFFFFFFFFFFFFFFFFF:FFFFFFFFFFFFFFFF,FF:FFFFFFFFFFFFFFFFFFFFFFFFFFFFFFFFFFFFFFF:::FFFFFFFF:FFFFFFFFFFF
@A00881:241:HJW2NDRXX:1:2129:17499:22654 1:N:0:CGAGAGAA+GATTGGAG
TAGCTTCCTATGGGGTGCAGCAGTGGGGAATATTGCACAATGGGGGAAACCCTGATGCAGCGACGCCGCGTGAAGGAAGAAGTATCTCGGTATGTAAACTTCTATCAGCAGGGAAGAAAATGACGGTACCTGACTAAGAAGCCCCGGCTAACTACGTGCCAGCAGCCGCGGTAATACGTAGGGGGCAAGCGCTATCCGGATTTACTGGGTGTAAAGGGAGCGTAGACGGAAGAGCAAGTCTGATGTGAAA
+
FFFFFFFFFFFFFFFFFFFFFFFFFFFFFFFFFFFFFFFFFFFFFFFFFFFFFFFFFFFFFFFFFFFFFFFFFFFFFFFFFFFFFFFFFFF:FFFFFFFFFFF,FFFFF:FFFFFFFFF:FFFFFFFFFFFFFFFFFFFFFFFFFFFFFFFFFFFFFFFFFFFFFFFFFFFFFFFFFF:FFFFFFFFFFFFFFFFFFFFFFFF,FFFFFFFFFFFFFFFFFFFF:FFFF:FFFFFF:FFFFFFFFFFFFF
@A00881:241:HJW2NDRXX:1:2129:23213:22654 1:N:0:CGAGAGAA+GATTGGAG
TAGCTTCCTATGGGGGGCAGCAGTGAGGAATATTGGTCAATGGGCGGAAGCCTGAACCAGCCAAGTCGCGTGAGGGATGACGGCCCTACGGGTTGTAAACCTCTTTTGCCGGGGAACAAATGGCGGGACGCGTCCCGCAGTGGAGTGTACCCGGAGAAAAAGCATCGGCTAACTCCGTGCCAGCAGCCGCGGTAATACGGAGGATGCGAGCGTTATCCGGATTTATTGGGTTTAAAGGGTGCGTAGGCGG
+
FFFFFFFFFF:FFFFFFFFFFFFFFFFFFFFFFFFFFFFFFFFFFFFFFFFFFFFFFFFFFFFFFFFFFFFFFFFFFFFFFFFFFFF:FFFFFFFF:FFFFFFFFFFFFFFFFFF,FFFFFFFFFFFFFFFFFFFFFFFFFFFFFFFFFFFFFFFFFFFFFFFFFFFFFFFFFFFFFF:FFFFFFFFFFFFFF,FF::FFFFFF:FFFFFFFFF,FFFFF:FFFFFFFFF,FFFFFFFFF:FFFFFFFF,
@A00881:241:HJW2NDRXX:1:2129:10583:22733 1:N:0:CGAGAGAA+GATTGGAG
TAGCTTCCTATGGGACGCAGCAGTGGGGAATATTGGGCAATGGGCGAAAGCCTGACCCAGCAACGCCGCGTGAGGGAAGAAGGTTTTCGGATTGTAAACCTCTGTCCCTGGTGAAGAGCGGAAGACGGTAACCAGGGAGGAAGCCCCGGCTAACTACGTGCCAGCAGCCGCGGTAATACGTAGGGGGCGAGCGTTGTCCGGAATGATTGGGCGTAAAGGGCGCGTAGGCGGCCTGGTAAGTCTGGAGTGA
+
F,FFFFFFF,FFFFFFFFFFFFFF:FFFFFFFFFFFFFFFFFFFFFFFFFFFFFFFFFFFFF:FF:FFFFFFFFFFFFFFFFFFFFFFF:FFFFFFFFFFFFFFFFFFFFFFFFFFFFFFFFFFFFFFFFFFF,FFFFFFFF:FFFFFFFFFFFFFFFFF:FFFFFFFFFFFFFFFFFFFFFFF:FFFFFFFFFFFFFF:FF,FFFFFFFFFFFFFFFFFFFF:FFFFF:FFFFFFFF:FF:FF,FFF::
@A00881:241:HJW2NDRXX:1:2129:5837:23343 1:N:0:CGAGAGAA+GATTGGAG
TAGCTTCCTACGGGGTGCAGCAGTGGGGAATATTGGGCAATGGGCGCAAGCCTGACCCAGCAACGCCGCGTGAAGGAAGAAGGCTTTCGGGTTGTAAACTTCTTTTATGAGGGACGAAGGACGTGACGGTACCTCATGAATAAGCCACGGCTAACTACGTGCCAGCAGCCGCGGTAATACGTAGGTGGCAAGCGTTGTCCGGATTTACTGGGTGTAAAGGGCGCGTAGGCGGGTAGGCAAGTCAGATGTG
+
,FFFFFFFFFFFFFFFF:FFFFFFFFFFFFF:FFFFFFFFFFFFFFFFFFFFFFFFFFFFFFFFFFFFFFFFFFFFFFFFFFFFFFFFFFFFFFFFFFFFFFFFFFFFFFFFFFFFFFFFFFFFFFFFFFFFFFFFFFFFFFFFFFFFFFFFFFFFFFFFFFFFFFFF,FFFF:F,FFFF:FFFFFFFFFFF:FFFFFFFFF,FFFFFFF,FFFFFFFFF:F:F:FFFFFFFFF:FFFFFFFFF:,:FFF
@A00881:241:HJW2NDRXX:1:2129:22688:23469 1:N:0:CGAGAGAA+GATTGGAG
TAGCTTCCTACGGGGGGCAGCAGTGGGGAATATTGGGCAATGGGCGAAAGCCTGACCCAGCGACGCCGCGTGAAGGAAGAAGGTTTTCGGATTGTAAACGTCAGTGAGCAGGGACGAGAAAGGACGGTACCTGCAGAGCAAGCCACGGCTAACTACGTGCCAGCAGCCGCGGTAATACGTAGGTGGCGAGCGTTATCCGGAATTACTGGGTGTAAAGGGTGAGTAGGCGGGGATGCAAGTCAGGTGTGTC
+
F::FFFFFFFFFFFFFFF:FFFFFFFFFF:FF:FFFFFFFFFFFFFFFFFFFFFFFF:FFFFFFFFFF:FFF:FFFFFFFFFFF,FFFFFFFFF::::F,FF,F:FFFFFFFFFFF:FF::FFFFFFF:FFFFFFFFFF:,FFF,FFF:FFFFFF:FFFFF:FF:FFFFFFFFF:FFF:FFFFFFFFFFF:FF,,FFFFFF,FF,FFFFF,FFF,FFFFFFFF:FFFFFFFF,FFFF,,,FFFFFFFF,,
@A00881:241:HJW2NDRXX:1:2129:19117:23860 1:N:0:CGAGAGAA+GATTGGAG
TAGCTTCCTACGGGGTGCAGCAGTGGGGAATATTGGGCAATGGGGGCAACCCTGACCCAGCAACGCCGCGTGAAGGAAGAAGGTCTTCGGATTGTAAACTTCTTTGACGAGGGACGATAATGACGGTACCTCGAAAACAAGCCACGGCTAACTACGTGCCAGCAGCCGCGGTCATACGTAGGTGGCAAGCGTTGTCCGGATTTACTGGGTGTAAAGGGCGCGTAGGCGGGACTGCAAGTCAGATGTGAAA
+
:FF:FFFFFFFFFFFFF:F:F:F:FF:FFFFF,FFFF:FFFFFFFFFFFFFFFFFFFFFFFF:FFFFFFFFFFFFFFFFF:FFFFFFFFFFFFFFFFFFFFFFFFF:FFFFFFFFFFFFFFFFFFFFFFFFFF:FFFFFFFFFFFFFFFFFFFFFF:FFFFFFFFFFFF:FF,FFF:FFFF:FFF:FFFFF,F:FFFFFFFFFFFF,,FFFF,F:FFFF:F:FF::FF:FFFFFFF:,FFF:,FFFFF::
@A00881:241:HJW2NDRXX:1:2129:20130:23891 1:N:0:CGAGAGAA+GATTGGAG
TAGCTTCCTATGGGATGCAGCAGTGGGGAATATTGCGCAATGGGGGGAACCCTGACGCAGCAACGCCGCGTGAAGGAAGAAGGCTTTCGGGTCGTAAACTTTTGTCTGGAGGGACGATGAAAGACGGTACCTCCGGAGGAAGCCACGGCTCACTACGTGCCAGCAGCCGCGGTAATACGTAGGTGGCGAGCGTTGTCCGGAATTACTGGGTGTAAAGGGCGCGTAGACGGGCAAGTAAGTCAGATGTGAA
+
FFFFFFFF,FF:FFFFFF,FFFFFFFFFF,FF:FFFFFFFFFFFFFFF:F:FFFFFFFFFFFFFFFFFFFFFFFFFFF:,FFFF:FFFFFFFFFFF:FF,FFFFFFFFF:FFFFFF:FFFFFFFFFFFFFFFFFFF:FF::FFFFFFFFF,FFFFFFFFFFFFFFFFFFFF:::,FFFFFFFFFFFFFFFFFF,FFF:FFFFFF:FFFFFFFFFFFFFFFFF:FFFFF,F::F,:FFFF:FF:F:F:FF,
@A00881:241:HJW2NDRXX:1:2129:19958:23938 1:N:0:CGAGAGAA+GATTGGAG
TAGCTTCCTATGGGAGGCAGCAGTGGGGGATATTGCACAATGGGGGGAACCCTGATGCAGCGACGCCGCGTGAAGGAAGAAGTATTTCGGTATGTAAACTTCTATCAGCAGGGAAGAGAATGACGGTACCTGACTAAGAAGCCCCGGCTAACTACGTGCCAGCAGCCGCGGTAATACGTAGGGGGCAAGCGTTATCCGGATTTACTGGGTGTACAGGGAGCGTAGGCGGCGGTGCAAGTCAGAAGTGAAA
+
FFFFFFF:,FFFF:F:FF,FF:FF:FFFFFFF:FFF:F::::FFFFFFF:FFFF:FFFF:FFFF:F:FFFFFFFF:FF:FFF,F:::FFFFFFFFFFFFFFFFFFFFFFFFFFFFFF:FFFFFFFFFF:FFFFF:F:F:F:FFFF:FFFFFFF,:FFFFFF:FFFFFFFFFF:FFFFFFFFF:FFFF:FFFF::FFFFFFFFFF:,FF:FF,F,:F:FFFFFF:FFFFFFFFF::F,:F:FF:,FFFFFF
@A00881:241:HJW2NDRXX:1:2129:12689:24189 1:N:0:CGAGAGAA+GATTGGAG
TAGCTTCCTACGGGATGCAGCAGTGGGGGATATTGCACAATGGGGGGAACCCTGATGCAGCGACGCCGCGTGAGTGAAGAAGTCATTCGTGATGTAAAGCTCTGTCAGCAGGGAAGAGAGAGGACAGTACCTGAGGAAGAAGCCCCGGCTAACTACGTGCCAGCAGCCGCGGTAATACGTAGGGGGCAAGCGTTATCCGGATTTACTGGGTGTAAAGGGAGCGTAGACGGTGAAGCAAGTCTGAAGTGAA
+
FFFF:FFFFFFFFFFFFFFFFFF,FFFFFF:FFFFFFFFFFFFFFFFFFFFFFFFFFFFFFFFFFFFFFFFFFFFFFFFF:FFF:FFFFFFFFFFFFFFFFFFFFFFFFFFFFF:FFFFFFFFFFFFFFFFFFFFFFFFFFFFFFFFFFFFFFFFFFFFFFFFF,FFFFFFFF,FFFFFFFFFFFFFF,FFF:FFFFFFFFFFF,FFFFFFFFF,FFFF,FFFF:FFFFFFFFFF:,FFFFFFFFFFFFF
@A00881:241:HJW2NDRXX:1:2129:10845:24345 1:N:0:CGAGAGAA+GATTGGAG
TAGCTTCCTATGGGGTGCAGCAGTGGGGAATATTGCGCAATGGAGGCAACTCTGACGCAGCAATGCCGCGTGAGTGAAGAAGGGATTCGTTTTGTAAAGCTCTGTTGCCGGGAAAGAGAGAGACGGTACCCGGCGAGCAAGCCCCAGCCAACTACGTGCCAGCAGCTGCGGTAATACGTAGGGGGCGAGCGTTATCCGGATTTATTGGGCGTAAAGGGCGCGCAGGCGGCCGGCCAGGCGCGGTGTGAAA
+
:FFFFFFF,FFFFFFFFFFFFFFFFFFFF:FFFFFF:FFFFFFFFFFFFFFFFFFFFFFFFFFFFFFFFFFFFFFFF:FFFFFFFFFFFFFFFFFFFFFFFFFFFFFFFFFFFFFFFFFFFFFFFFFFFFFFFFFFFFFFFFFFFFFFF,FFFFFFFFFF:FFFFFFFFFF::FFFFFFFFFFFFFFFFFFFFFFFFFFFF:F,FFFFFFF,F:FFFF,F:FF:FF:F::FFFFFFF:FFFFFFFFFFFF
@A00881:241:HJW2NDRXX:1:2129:19596:25097 1:N:0:CGAGAGAA+GATTGGAG
TAGCTTCCTACGGGGTGCAGCAGTGGGGAATATTGGTCAATGGGGGAAACCCTGAACCAGCAACGCCGCGTGAAGGAAGAAGGCTTTCGGGTTGTAAACTTCTTTTATCAGGGACGATCGTGACGGTACCTGATGAATAAGCTCCGGCTCACTACGTGCCAGCAGCCGCGGTAATACGTAGGGAGCGAGCGTTATCCGGATTTACTGGGTGTCATGGGCGCGTAGGCGGGCTGACACGTCAGAGGTGAAA
+
FFFFFFFFFFFFFFFFFFFFFFFFFFFFFFFFFFFFF:FFFFFFFFFF:FFFFFFFFFFFFFFFFFFF:FFFFF:FFFFFFFFFF,F:F:FFFF:F,FFFFFFFFFFFF:FFFFFF,,,FFF:FFFFF:,FFFFFFFFFFFFFFFFFFF,FFFFF:FFFFFFFFFFFFF:F:,:FFFF:FFFFFFFFFFFFFFFFFF:FFFF:FFFF:FFFF,F,FFF:FF:FF:FFFFFFF:F,F,F:FF:F,FF:F,F
@A00881:241:HJW2NDRXX:1:2129:16658:25708 1:N:0:CGAGAGAA+GATTGGAG
TAGCTTCCTACGGGGTGCAGCAGTGAGGAATATTGGTCAATGGACGCAAGTCTGAACCAGCCATGCCGCGTGCAGGATGACGGCTCTATGAGTTGTAAACTGCTTTTGTACGAGGGTAAAATCGGATACGCGTATCCGACTGAAAGTATCGTACGAATAAGGATCGGCTAACTCCGTGCCCGCAGCCGCGGTCATACGGAGGATCCGAGCGTTATCCGGATTTATTGGGTTTAAAGGGTGCGTAGGCGGT
+
FFFFFFFFFFFFFFFFFFFFFFFFF,FFFFFFFFFFFFFFFFFFFFFFFFFFFF:FFFFFFFFFFFFFFFFFFFFFFFFFFFFFFFFFFF::FFFFFF:FFFFFF:FFFFFF,FFFFFFFFFF:FFFFFFFFFFFFFFF:FF:FF:,FFFFFFFFF,FFFFFFFFFFF:FFFFFFFFFFF,,FFFFFFFF,F:,FFFFFFF:FFFFFFFFFF,F,FFFFF,F,:F,FFFF,F:F:FFFF,:FFFFFFFFF
@A00881:241:HJW2NDRXX:1:2129:28456:25755 1:N:0:CGAGAGAA+GATTGGAG
TAGCTTCCTATGGGATGCAGCAGTGGGGGATATTGCACAATGGGGGGAACCCTGATGCAGCAACGCCGCGTGGGTGAAGGAGTGATTCGTCACGTAAAGCCCTATCAGCAGGGAAGAAGGAAGACGGTACCTGACTAAGAAGCCCCGGCTAACTACGTGCCAGCAGCCGCGGTAATACGTAGGGGGCGAGCGTTATCCGGAATTACTGGGTGTAAAGGGAGCGTAGACGGCGAGGCAAGTCTGGAGTGAA
+
:FFFFFFFFFFFFFFFFFFFFFFFFFFFFFFFFFFFFFF:FFFFFFFFFFFFF,FFFFFFFFFFFFFF:FFFFFFFFFFFFFFFFFFFFFF:FFFFFFFFFFFFFF:FFFFFFFFFFFFFF:FFFFFF,FFF:FFFFFFFFFFFFFFFFFFFFFFF:FFFFFFFFFFFFFFFFFFF::FFFFFFFFFFFFFFFFFFFFFF:F:FF:FFFFFFFF,,F,FFFF:F:F:FFFF,FFFFFFFFF:F,F:FFFF
@A00881:241:HJW2NDRXX:1:2129:8576:26021 1:N:0:CGAGAGAA+GATTGGAG
TAGCTTCCTATGGGACGCACCAGTGAGGAATATTGGTCAATGGGCGGAAGCCTGAACCAGCCAAGTCGCGTGAGGGATGACGGCCCTACGGGTTGTAAACCTCTTTTGCCGGGGAACAAAAGGCGGGACGCGTCCCGCAGTGGAGTGTACCCGGAGAAAAAGCATCGGCTAACTCCGTGCCAGCAGCCGCGGTAATACGGAGGATGCGAGCGTTCTCCGGATTTATTGGGGTTAAAGGGTGCGTAGGCGG
+
FFFFFFFFFFFFFFFFFFFFFFFFFFFFFFFFFFFFFFFFFFFFFFFFFFFFFFFFFFFFFFFFFFFFFFFFFFFFFFFFFFFFFFFFFFFFFFFF:F:FFFFFFFFFFFFFFF,,FFF,:FFFFFFFFFFFFFFFFF:FFFF,FFFFFFFFFF,F:FFFF:F:FFFFF:,FFF,FFFFFFFFFFFFFFF:F:,FF:FFF:FF:F:FFFFFF:F,FFFF:,FFF,:F:F::,,,F:FFFFFFFFFFFFFF
@A00881:241:HJW2NDRXX:1:2129:15157:26021 1:N:0:CGAGAGAA+GATTGGAG
TAGCTTCCTACGGGGTGCAGCAGTGAGGAATATTGGTCAATGGGCGAGAGCCTGAACCAGCCAAGTCGCGTGAGGGAAGACGGTCCTATGGATTGTAAACCTCTTTTGCCGGGGAGCAAAGAGCGGCACGTGTGCCGCGCCGAGAGTACCCGGAGAAAAAGCATCGGCTAACTCCGTGCCAGCAGCCGCGGTAATACGGAGGATGCGAGCGTTATCCGGCTTTATTGGGTTTAAAGGGTGCGCAGGCGGC
+
:FFFFFFFFFFFFFFFFFFFFFFFFFFFFFFFFFFFFFFFFFFFFFFFFFFFFFFFFFFFFFF::FFF:FFFFFFFFFFFFFFFFFFFFFFFFFFFFFFFFFFFFFFFFFFFFFFFF,FFFFFFFFF:FFFFFFF:FFFFFFFFF:F:FFFF:FF:F:FFF,:FFFF,F:FFFFFFFFFFFFFFFFF:FFFFFFFFFFFFFFF:,FFFFFFFF,FFFFFFF,,F,FFFF,FF:FF:FFFFFFFFFFFFFF
@A00881:241:HJW2NDRXX:1:2129:13801:26459 1:N:0:CGAGAGAA+GATTGGAG
TAGCTTCCTATGGGATGCAGCAGTGGGGAATATTGGGCAATGGAGGCAACTCTGACCCAGCAACGCCGCGTGAGCGATGAAGGTCTTCGGATTGTAAAGCTCTTTAAGTGGGGACGAAGAAAGTGACTGTACCCACAGAATAAGCCTCGGCTAACTACGTGCCAGCAGCCGCGGTAATACGTAGGAGGCAAGCGTTATCCGGAATGACTGGGCGTAAAGGGTGCGTAGGTGGTTCGGCAAGTTAGTAGCG
+
FFFFFFFFFFFFFFFFFFFFFFFFFFFFFFFFFFFFFFFFFFFFFFFFFFFFFFFFFFFFFFFFFFFFFFFFFFFF,FFFFFFFFFFFFFFFFFFFFFFFFFFFFFFFF:FFFFFFFFFF,FFFFFFFFFFFFFF:FFF:FFFFFFFFFFFFFFFFFFFFFFFFFFFF:FFFFFFFFF,FFFFFFFFFFFF:FF:F,FFFFFFFFFFFFFFFFFFFFFF,FFFFFFFFFFFFFFFF:FFFFFFF::FF:F
@A00881:241:HJW2NDRXX:1:2129:32081:26490 1:N:0:CGAGAGAA+GATTGGAG
TAGCTTCCTATGGGGCGCAGCAGTGGGGGATATTGCACAATGGGGGGAACCCTGATCCAGCGACGCCGCGTGAGCGAAGAAGTATTTCGGTATGTAAAGCTCTATCAGCAGGGAAGAAGATGACGGTACCTGAATAAGAAGCCCCGGCTAACTACGTGCCAGCAGCCGCGGTAATACGTAGGGGGCAAGCGTTATCCGGATTTACTGGGTGTAAAGGGAGCGTAGACGGCGGAGCAAGTCTGATGTGAAA
+
FFFFFFFFFFFFFFFFFF:FFFF:FFFFFFFFFFFFFFFFFFFFFFFFFFFFFFFFFFFFFFFFFFFFFFFFFFFFFFFFFFFFFFFFFFFFFFFFFFFFFFFFFFFFFFFFFFFFFFFFF:FFFFFFFFFFFFFFFFFFFFFFFFFFFFFFFFFFFFFFFFFFFFFFFFFFFFFFFFFFFFFFFFFFFFF,F,FFFFFFFFFFFFFFFFFFFFFFFFFFF:FFFFFFFFFFFFFFFFFFFFFFFFF:F,
@A00881:241:HJW2NDRXX:1:2129:28203:26757 1:N:0:CGAGAGAA+GATTGGAG
TAGCTTCCTACGGGACGCAGCAGGGGGCGATATTGCACAATGGGGGCAACCCTGAAGCAGCGACGCCGCGTGAGCGAAGAAGTATCTCGGTATGTAAAGCTCTATCAGCAGCGAAGATAATGACGGTACCTCACGAAGAAGCACCCGCTAAATACCAGACAGCAGCCGCGGTAATACGTATCGTGCACGCGGTATCCGGATTAACTGGGTCTAGAGGGAGCGCAGGCGGTTCAGCAACTCTGATGTGAAA
+
F,:,,:,F:::F,F,,,F,:F,F,FF,,FFFFFF:FFF::FFF:F,,FFF,F,FF,:F::FFFF:FFF:F,FFFF,FF,:F,,FFFFFFFF:F,,FF:,FF:FFFFF:FFF,,:F,F,FFF,FF::,:F,F:FF,:FF:,FFFFF,,FFFF,FFF,:F,FF:FF::F:FF:FF,FF,,:F::,,FFF:,FF,FFFF,F,FFF,,:F:,,F,:,,:F,::,:FFFF,F::,FF,F,:F,F:,:,::,,F:,
@A00881:241:HJW2NDRXX:1:2129:21549:27101 1:N:0:CGAGAGAA+GATTGGAG
TAGCTTCCTATGGGATGCAGCAGTGAGGAATATTGGTCAATGGGCGCAGGCCTGAACCAGCCAAGTAGCGTGAAGGATGACTGCCCTATGGGTTGTAAACTTCTTTTATATGGGAATAAAGTGATCCACGTGTGGATTTTTGTATGTACCATATGAATAAGGATCGGCTAACTCCGTGCCAGCAGCCGCGGTAATACGGAGGATCCGAGCGTTATCCGGATTTATTGGGTTTAAAGGGAGCGTAGGTGGA
+
FFFFFFFFFFFFFFFFFFFFFFFFFFFFFFFFFFFFFFFFFFFFFFFFFFFFFFFFFFFFFFFFFFFFFFFFFFFFFFFFFFFFFFFFFFFFFFFFFFFFFFFFFFFFFF:FFFFFF:FFFFFFFFFFFFFFFFFFFFFFFFFFFFFFFFFFFF:FFFFFFFFFFFFFFFFFFFFFFF:FFFFFFFFFFFFFFFFFFFFF:FFFFFFFFFFFF:FFFFFFFFFFFFFFFFFF:FFFFFFF:FF,FFFFFF
@A00881:241:HJW2NDRXX:1:2129:21911:27101 1:N:0:CGAGAGAA+GATTGGAG
TAGCTTCCTACGGGAGGCAGCAGTAGGGAATTTTCGGCAATGGGGGAAACCCTGACCGAGCAACGCCGCGTGAAGGAAGAAGGTTTTCGGATTGTAAACTTCTGTTATAAAGGAAGAACGGCGGCTACAGGAAATGGTAGCCGAGTGACGGTACTTTATTAGAAAGCCACGGCTAACTACGTGCCAGCAGCCGCGGTACTACGTAGGGGGCAAGCGTTCTCCGGATTTCCTGGATGGCAAGGGAGCGTCG
+
FFFFFFFFFFFFFF:FFFFFF:FFFFFFFFFF:FFFFFFFFFFFFFFFFFFFFFFFFFFFF:FFFFFFFF,FFFFFFFFF,FF,FFFFFFFFFFFFFFFFFF,F,F,:FFFFFFFFFFFFFFFFFFF:FFF:F:FFFF,FFFFFF:FFFFFF,F:,FF,FFFFF:FF:FFFFFFF,FFF:FFFFFFF:FFFFFFFF:F,:FFF,,FFFFFFF::FF,F,FFFFF:FFF::FFFF,F,,,:FFF:FFFF:F
@A00881:241:HJW2NDRXX:1:2129:23999:27148 1:N:0:CGAGAGAA+GATTGGAG
TAGCTTCCTATGGGGTGCAGCAGTGAGGAATATTGGTCAATGGGGGAAACCCTGAACCAGCAACGCCGCGTGAAGGAAGAAGGCTTTCGGGTTGTAAACTTCTTTTATCTGAGACGATAGTGACGGTATCAGATGAATAAGCTCCGGCTAACTACGTGCCAGCAGCCGCGGTAATACGTAGGGAGCGAGCGTTATCCGGATTTACTGGGTGTAAAGGGCGCGTAGGCGGGCTTGCAAGTCAGATGTGAAA
+
FFFFFFFFFFFFFFFFFFFFFFF:FFFFFFFFFFFFFFFFFFFFFFFFFFFFFFF:FFFFFF:FFFFFFFFFFFFFFFFFFFFFFFFFFFFFFFFFFFFFFFFFFFFFFFFFFFFFFFFFFFFFFFFFFFFFFFF:FFFFFFFFFFFFFFFFFFFFFFFFFFFFFFFFFFFFF:FFFFFFFFFFFFFFFFF:FFFFFF:FFFFFFFFFF,FFF::FFFFFFFF:FFFFFFFFFFFFFFFFFFFFFFFFFF
@A00881:241:HJW2NDRXX:1:2129:29875:27524 1:N:0:CGAGAGAA+GATTGGAG
TAGCTTCCTATGGGATGCAGCAGTGGGGAATATTGCGCAATGGAGGCAACTCTGACGCAGCAATGCCGCGTGAGTGAAGAAGGAATTCGTTCCGTAAAGCTCTGCCGTTAGGGAAGAGAGAAGACGGTACCTAACAAGCAAGCCCCGGCTAACTACGTGCCAGCAGCCGCGGTAACACGTAGGGGGCGAGCGTTGTCCGGAATGACTGGGCGTAAAGGGCACGCAGGCGGCCGTGTAGGCGGGATGTGAA
+
FFFFFFFFFFFFFFFFFFFFFFFFFFFFF:FFFFFFFFFFFFFFFFFFFFFFFFFFFFFFFFFFFFFFFFFFFFF:FFFFFFFFFFFFFFFFFFFFFFFFFFFFFFFF:FFFFFFFFF:FFFFFFFFFFFFF:FFFFFFFF:FFFFFFFFFFFFFFF:FFFFFFFFFFF::FFF,FFF:FFFFFFFFFF,FFFFFFFFFFF,FFFFFFFFFF:FFF:FFFFF:FF:FFFFFF::FFFFFFFFFFFFFFFF
@A00881:241:HJW2NDRXX:1:2129:11053:27837 1:N:0:CGAGAGAA+GATTGGAG
TAGCTTCCTATGGGGTGCAGCAGTGGGGAATATTGGTCAATGGGGGGAACCCTGAACCAGCAACGCCGCGTGAAGGAAGAAGGCTTTCGGGTTGTAAACTTCTTTTATCAAGGACGATAGTGACGGTACTTGATGAATAAGCTCCGGCTAACTACGTGCCAGCAGCCGCGGTAATACGTAGGGGGCAGGCGTTATCCGGATTTACTGGGTGTAAAGGGAGCGTAGACGGCGCTGCAAGTCTGGAGTGAAA
+
:FFFFFFFF:FFFFFFFFFFFFF,FFFFFFFFF:FFFFFFFFFFFFFF:FFFFFFFFFFFFFFFFFFFFFFFFFFFFFFFFFFFFFFFFFFFFFFFFFFFFFFFFFFFFFFFFFFFFFFFFFFFFFF,FF:FFFFFF::FFFFFFFF:F:F:FFFFF:FF:FFFFFFFFFFFFFFFFF,FF:FFF:FFFFFF,FFFFFFFFFFFFFFFFFFF,FFFF:,FFFFF:FF:F,F,FFFF,FFFFFF:FFFFFF
@A00881:241:HJW2NDRXX:1:2129:26449:28040 1:N:0:CGAGAGAA+GATTGGAG
TAGCTTCCTATGGGAGGCAGCAGTGGGGGATATTGGACAATGGGGGGAACCCTGATCCAGCGACGCCGCGTGAGTGAAGAAGTATTTCGGTATGTAAAGCTCTATCAGCAGGGAAGAAAGAGAGACGGTACCTGACTAAGAAGCCCCGGCTAACTACGTGCCAGCAGCCGCGGTAATACGTAGGGGGCGAGCGTTATCCGGATTTACTGGGTGTAAAGGGCGCGTCGGCGGGCTGACAAGTCAGATGTGA
+
FFFFFFFFF,:FFFFFFFFFFFFFFFFFFFFFFFFFFFFFFFFFFFFFFFFFFFFFFFFFFFFFFFFFFFFFFFFFFFFFFFFFFFFFFF,FFFFFFFFFFFFFFFFFFFFFFF,FFFFFFFFFFFFFFFF:FFFFF:FF:FFFFF::FFFFFFFFFFFFFFFFFFFFFFFFFF,FFFFFFF,FFFFF:FFFFFFFFFF:FFFFFF:FFFF:FF:FFFFFFFFFF,FFF:FFF::F:FF,FFFFFFFFFF
@A00881:241:HJW2NDRXX:1:2129:31765:28040 1:N:0:CGAGAGAA+GATTGGAG
TAGCTTCCTACGGGGTGCAGCAGTAGGGAATTTTGCGCAATGGGGGAAACCCTGACGCAGCAACGCCGCGTGAACGAGAAGCCCTTCGGGGTGTAAAGTTCTGTCAGTAGGGACGAAAGATGACGGTACCTACAGAGGAAGCACCGGCTAACTCCGTGCCAGCAGCCGCGGTAATACGGGGGGTGCGAGCGTTGTCCGGAATCATTGGGCGTAAAGAGTTCGTAGGCGGAATGTAGAGTCAGGTGTCAAA
+
FFFFFFFFFFFFFFFFFFFFFFFF:FFFFFFFFFFFFFFFFFFFFFFFFFFFFFFFFFFFFFFFFFFFFFFFFFFFFFF:FFFFFFFFFFF,F:FF,FFFFFFFFFFF:FFFFFFFFFFFFFFFFFF,FFFFFFFFFFF,:FFFFFFFFFFFFFFF:FFFFFFFFFFFFFFFFFFFFFFFFFFFFFFFFFFFFFFFFFFFFFF::FFFFFFFFFFFFFFFFFFFFFFFFF,FFFFFFFFFFFFFFF,FF:
@A00881:241:HJW2NDRXX:1:2129:28944:28134 1:N:0:CGAGAGAA+GATTGGAG
TAGCTTCCTATGGGGTGCAGCAGTGGGGAATATTGGGCAATGGGCGCAAGCCTGACCCAGCAACGCCGCGTGAAGGAAGAAGGCTTTCGGGTTGTAAACTTCTTTTATGAGGGACGAAGGACGTGACGGTACCTCATGAATAAGCCACGGCTAACTACGTGCCAGCAGCCGCGGTAATACGTAGGTGGCGAGCGTTGTCCGGATTTACTGGGTGTAAAGGGCGCGTAGGCGGGCATGCAAGTCAGATGTG
+
FFFFFFFFFF:FFFFFFFFFFFF:FFFF:FFFFFFFFFFFFFFFFFFFFFFFFFFFFFFFFFFFFFFFFFFFFFFFFFFFFFFFFFFFFFFFFFFF:FFFFFFFFFFFFFF:FFFFFFFFFFFFFF:FFFFF:FFFFFFFFFF::FFFFFFFFFFFF,FFFFFFFFFF,FFFFFF:FFFFFFFF:FFFFFFFFFFFFFFF:,FFFFFFFF:FFF,FFF:FFFFFFF:FF,FFF,FFFFFFFFF:FFFFF,
@A00881:241:HJW2NDRXX:1:2129:31150:28134 1:N:0:CGAGAGAA+GATTGGAG
TAGCTTCCTACGGGGCGCACCAGTGGGGAATATTGGGCAATGGGCGGAAGCCTGACCCAGCAACGCCGCGTGAAGGAAGAAGGCTTTCGGGTTGTAAACTTCTTTTATCAGGGACGAAGCAAGTGACGGTACCTGATGAATAAGCCACGGCTAACTACGTGCCAGCAGCCGCGGTAATACGTAGGTGGCAAGCGTTATCCGGATTTATTGGGTGTAAAGGGCGTGTAGGTGGGTCTGCAAGTCAGATGTG
+
,FFFFFFFFFFFFFFFFFFFFFFFFFFFF:FFFFFFFFFFFFFFFFFFFFFFFFFFFFFFFFFFFFFFFFFFFFFFFFFFFFFFFFFFFFFFFFFFFFFFFFF:FFFFFFFFFFFFFFFFF:FFFFFFFFFFFFFFFFFFFFFFFFFF:FFFFFFFFFFFFFF:FFFFFFFFFFFFFFFFFFFFFF:FFFFFFFFFFF:FFFF:FFF:FFFFFFFFFFFFFFFF:FFF,FFFFFFFFFFFFFFF:FFFFF
@A00881:241:HJW2NDRXX:1:2129:24162:28244 1:N:0:CGAGAGAA+GATTGGAG
TAGCTTCCTTGGGGTGCAGCAGTCGGGAATCTTGCTCAATGGATGAAACTCTGACGCAGTGACGCCGCTTCTAGGATTAAGCTTTTCTGATTGTAAACTATTGTCGTTAGGTAAGAAAAAAGACAGTAACTAAGGAGAACTCTCATGCTAACTATGTGAGAGCAGCCGCGGTCATACATATTGAGACAGAGTTATACGGAGTGATTGTGTGTAAAAGGAGCGCACACTCTGATTCAATTCTGTAGTGACA
+
,FF:::,FFF,,,,:F:F,F:FFFF,F:F::F,:F,,FF:F,F,,FFFF:F:,:FFF:FF,,:FFF,F,,:FF,FFF,FF,,F,:FF:FF:FFFFFFF::,:FFFFF,F:F,FFFF,::F,,FFFF:F,F:F::,F:,F,,,F,,,,FFFF:,FF:,:,,:F,F,,F,FF,F,F,:FF,F,,FFF::F,:F,FF:,,F,F,F,,F,FFFFFF:,F,::,,,F,,,:F,::FFF,F,,,,,F,:FF:F,F:
@A00881:241:HJW2NDRXX:1:2129:17906:28745 1:N:0:CGAGAGAA+GATTGGAG
TAGCTTCCTATGGGAGGCAGCAGTGGGGAATATTGCACAATGGGGGGAACCCTGATGCAGCGATGCCGCGTGAGGGAAGAAGGTTTTCGGATTGTAAACCTCTGTCAACGGGGACGAAAAAGGACGGTACCCGAGAAGGAAGCTCCGGCTAACTACGTGCCAGCAGCCGCGGTAATACGTAGGGAGCGAGCGTTGTCCGGAATTACTGGGTGTAAAGGGAGCGTAGGCGGGGCTTTAAGTCAGGTGTGAA
+
F,FFFFFFFFFFFFFFFFFFFFFFFFFFFFFFFFFFFFF:FFFFFFFFFFFFFFFFFFFFFFFFFFFFFFFFFFFFFFFFFFFFFFFFFFFFFFFFFFFFFFFFFFFFFFFFFFFFFFFFFFFFFFFFFFFFFFFFFFF:FFFFFFFFFFFFFFFFFFFFFFFFFF:FFFFFFFFF:FFFFFFFFFFFFFFFFFFFF:FFF:FFFFFFFFFFFFFFFFFFFFFFFFF:F:FFFFFFFFFFFFF,FFFFFF
@A00881:241:HJW2NDRXX:1:2129:27010:28761 1:N:0:CGAGAGAA+GATTGGAG
TAGCTTCCTATGGGGGGCAGCAGTGGGGAATATTGGGCCATGGGCGAAAGCCTGACCCAGCAACGCCGCGTGAAGGAAGAAGGTCGTCGGATTGTAAACTTCTTTTATGAGGGACGAAGGACGTGACGGTACCTCATGACTAAGCCACGGCTAACTACGTGCCAGCAGCCGCGGTAATACGTAGGTGGCGAGCGTTATCCGGATTTACTGGGTGGAAAGGGCGCGTAGGCGGGCGTGCCAGTCAGTTGTG
+
FFFFFFFFF,FFFFFFFFFFFFFFFF:FFFFFFFF:FF,FFFFFFFFFFFFFFFF:F:FFFFFFFFFF:FF:FFFFFFFFF,FFF,FFFFFFFFFF,FFF,FFFFFFFFFF:FFFF,FFFFF:FFFFFFFFFFFFFFF:,FFFFFFFFFFFF:FFF:,FFFF,FFFFFF:FF,F,F,F,FFFF:FFFFFF,:FF,,FFFFFFFFFF,F,FFF,F:F,FF,FFFFFFFFFFFFFFFFFFFFF:F:F,::,F
@A00881:241:HJW2NDRXX:1:2129:30662:28792 1:N:0:CGAGAGAA+GATTGGAG
TAGCTTCCTATGGGGTGCAGCAGTGGGGAATATTGGTCAATGGGGGGAACCCTGAACCAGCAACGCCGCGTGAAGGAAGAAGGCTTTCGGGTTGTAAACTTCTTTTATCAGGGACGAACAAATGACGGTACCTGATGAATAAGCCACGGCTAACTACGTGCCAGCAGCCGCGGTAATACGTAGGTGGCGAGCGTTATCCGGATTTACTGGGTGTAAAGGGCGCGTAGGCGGGCGTGCAAGTCAGATGTGA
+
F:FF,FFFFF,FFFFFFFFFFFFFFFFFFFFFFFFFFFFFFFFFFFFFFFFFFFFFFFFFFFFFFFFFFFFFFFFFFFFFFFFFFFFFFFFFFFFFFFFFFFFFF:FFFFFFFFFFFFFFFFFFFFFFFFFFFFFFFFFFFFFFFFFFFFFFFFFFFFFFFF,FFFFFFFFFFFFFF:FFFFFFFFFF:FFFFFFFFFFFF:FFFF:FFFFFFFFFFFFFFF,F:FFF:FFFFF:FFF:,FF:FF::FF:
@A00881:241:HJW2NDRXX:1:2129:27787:29230 1:N:0:CGAGAGAA+GATTGGAG
TAGCTTCCTATGGGGCGCAGCAGTGGGGAATATTGCACAATGGGGGGAACCCTGATGCAGCGACGCCGCGTGAGTGAAGAAGTATTTCGGTATGTAAAGCTCTATCAGCAGGAAAGATAATGACGGTACCTGACTAAGAAGCTCCGGCTAAATACGTGCCAGCAGCCGCGGTAATACGTATGGAGCAAGCGTTATCCGGATTTACTGGGTGTAAAGGGAGCGTAGGCGGCAACGCACGTCTGATGTGAAA
+
,:FFFFFFFFFFFFFFFFFFF:FFFFFFFFFFFFFFFFFFFFFFFFFFFFFFFFFFFFFFFF:FFFFFFFFFFFFFFFFF,FFFFFFFFFFFF:FFFFFFFFFFFFFFFF:FF:,FFFF,FFFFFFFF:FFFFFF,FF:FFFFFFFFFFFFFFFFFFFFFFFFFFFFFF,F,F:FFFFFFFFFFFFFF:FFFFFFFFFFF,FFF:FFFFFFF,:FFFFFFFFFFFF:FFFF:FFFF,F:FF:FFF,F:,,
@A00881:241:HJW2NDRXX:1:2129:8684:29309 1:N:0:CGAGAGAA+GATTGGAG
TAGCTTCCTATGGGGTGCAGCAGTGGGGGATATTGGGCAATGGGCGCAAGCCTGACCCAGCAACGCCGCGTGAGGGAAGAAGGCTTTCGGGTTGTAAACCTCTTTTACCAGGGACGAAGGACGTGACGGTACCTGGAGAAAAAGCAACGGCTAACTACGTGCCAGCAGCCGCGGTAATACGTAGGTTGCAAGCGTTGTCCGGATTTACTGGGTGTAAAGGGCGTGTAGGCGGAACTGCAAGTCAGATGTG
+
,FFFFFFFFFFFFFFFFFFFFFFFFFFFFFFFFFFFFFFFFFFFFFFFFFFFFFFFFFFFFFFFFFFFFFFFFFFFFFFFFFFFFFFFFFFFFFFFFFFFFFFFFF:FFFFFFFFFFFFFFFFFFFFFFFFFFFFFFFFFFFFFFFFFFFFF,FFFFF:FFFFFFFFFFF:FFFFFFFFFFFFF,FFFFFFFFFFFFFFFFFFFFFFFFFFFFFFF::FFFF:::FF:FFFFF:FFFFFFFFFFFFFFFF
@A00881:241:HJW2NDRXX:1:2129:25681:29309 1:N:0:CGAGAGAA+GATTGGAG
TAGCTTCCTACGGGAGGCAGCAGTGGGGAATATTGCACAATGGGGGAAACCCTGAACCAGCAACGCCGCGTGAAGGAAGAAGGCTTTCGGGTTGTAAACTTCTTTTATCAGTGACGATAGTGACGGTAGCTGATGAATAAGCTCCGGCTAACTACGTGCCAGCAGCCGCGGTAATACGTAGGGAGCGAGCGTTATCCGGATTTACTGGGTGTAAAGGGCGCGTAGGCGGGCTGACAAGTCAGATGTGAAA
+
FFFFFFFFFFFFFFFFFFFFFFFFFFFF:FFFFFFFFFFFFFFFFFFFFFFFFFFFFFFFFFFFFFFFFFFFFFFFFFFFFFFF:FFFFFFFFFFF,FFFFFFFFFFFFFFFFFFFFFFFFFFFFFFFFFFFFFFF,FFFFFFFFFFFF:FFFFFFFFFFFFFFFFFFFFF:FFFFFF:FFFFFFF:FFFFF,,FFFFFFFFFFF:FFFFFFFF:FF:FFFFFFFFFFFFFFFFFFFFFF,FFFFFFFFF
@A00881:241:HJW2NDRXX:1:2129:9561:29512 1:N:0:CGAGAGAA+GATTGGAG
TAGCTTCCTATGCAGCACAGCAGAGTGTTATATTGAACAATCAGCGGAAACCTGAAACAGCGACGCCGCTTGAGTCAATAATAATTTCGGAATGAAAAGCACTATCAGCAGGCAAAAAGATGACGTTAACTGATAAACAAGAAACGGCTCAATACCTGACAGCACCCGCGATAAAAAGTAAGGAGCAATCGGTATACGGATTTACTCGATGTAAATGCAGCGAATGCGGAGCGCAAAGTCTGAAGTGAAA
+
F,F::FFF,F,F,,F,,FF,FFF,,,,,,:FF,,,,F:::F:,,,,,FF,F:F,F,,,:F:FF:FF,,F,:,FF,,F,F::F,FF::FF,,F,FF:F:F:,F:F,FF:,FF,,,F,:FF:F,:,F:FF,,FF,,,F:,F:F,,,,FF:,,F:FF:,:F:,FFF:,FFF:,:,,,,F,,F:,,,,,:,F,FF,F,:,,FFF:FFFFF,::FFFF,F,,,FF:,,F,F,F:,F,F,FFFFF::,,,,FFFF,
@A00881:241:HJW2NDRXX:1:2129:30490:29653 1:N:0:CGAGAGAA+GATTGGAG
TAGCTTCCTATGGGATGCAGCAGTGAGGAATATTGGTCAATGGGCGCGAGCCTGAACCAGCCAAGTAGCGTGAAGGAAGACGGCCCTACGGGTTGTAAACTTCTTTTATACGGGAATAAGACCGTCCACGAGTGGATGCGTGCATGTACCGTATGAATAAGCATCGGCTAACTCCGTGCCAGCAGCCGCGGTAATACGGAGGATGCGAGCGTTATCCGGATTTATTGGGTTTAAAGGGAGCGTAGACGGG
+
FFFFFFFF:F:FFFFFFF:FFFFFFFF:FFFFFFFFFFFFFFFFFFFFFFFFFFFFFFFFFFFFFFFFFFFFFFFFFFFFFF:FFFFFFFFFFFFFF:,FFFFFF,F:FFFFFFFFFFFFFFFFFFFFFFFFFFFFFFFFFFFFFFFFFFFFFFFFFFFFFFFFFFFFFFFFFFFFFFF:FFF:FF,FFFFFFFFFFFFFFFFFFF:FFFFF,FFFFFFF:F:FFFFFFF:FF,,F,F::FF,,F,FFFF
@A00881:241:HJW2NDRXX:1:2129:26458:30154 1:N:0:CGAGAGAA+GATTGGAG
TAGCTTCCTATGGGATGCAGCAGTGAGGAATATTGGTCAATGGGCGGGAGCCTGAACCAGCCAAGCCGCGTGAGGGAGGAAGGCCCTACGGGTCGTAAACCTCTTTTGTCAGGGAACAAAAGCAGTCACGAGTGACTGTCCGAGTGTACCTGAAGAAAAAGCATCGGCTAACTCCGTGCCAGCAGCCGCGGTAATACGGAGGATGCGAGCGTTATCCGGATTTATTGGGTTTAAAGGGTGCGTAGGCGGC
+
:FF:F:F:FFFFFF::FFFFF::FFFFFF:FFF,,FFFFFFF:FFFFFFFFF::FFFFFFF,,FFFFFFFFFFFFFFFFFFFFFFFFFFFFFFFFFFFFFFFFFF,FFFFFF:FF:FFFFFFFF,FFFFFFFFFFFFFFFFFFFFFFFFFF:FFFF,FFFFFF:,FF:FFFF:FFF:FFF:,FF,FFFF:FFFFFF,:FF:FFF,:F::FFFFFF,:FFFFFFFFFF,FFF:,FF:FF::FFFFFF,FFF
@A00881:241:HJW2NDRXX:1:2129:30626:30170 1:N:0:CGAGAGAA+GATTGGAG
TAGCTTCCTACGGGATGCAGCAGTGGGGGATATTGCACAATGGGGGAAACCCTGATGCAGCGACGCCGCGTGAGTGAAGAAGTATTTCGGTATGTAAAGCTCTATCAGCAGGGAAGAAAGAGACGGTACCTGAGTAAGAAGCCCCGGCTAACTACGTGCCAGCAGCCGCGGTAATACGTAGGGGGCAAGCGTTATCCGGATTTACTGGGTGTAAAGGGAGCGTAGACTGCATGGCAAGTCTGAAGTGAAA
+
:FF:FFFFF:F:FFFFF:FFFF:F,F:FFFFFFFFFFFFFFFF,F:FFFF,,F:FF::FF:F:FFFFFFF,FFFFF,FFFF:FFFFFFFFFFFFFFFFFFFFFFFFFFF,F:FFFFFF:::F:,F:FFFFFFFFFF::FF,F:,FF:FF:FFFFFFFF::FFF,F:F:FFFFF::FFFFF,FF,F,FFFFFFF:F,::FF:FFFFFFFF:,FFFFFF:FFFFFFF:,,FFFFFFF:::F,FF,::FFFFF
@A00881:241:HJW2NDRXX:1:2129:30680:30201 1:N:0:CGAGAGAA+GATTGGAG
TAGCTTCCTATGGGAGGCAGCAGTGGGGAATATTGGGCAATGGAGGCAACTCTGACCCAGCAACGCCGCGTGAAGGAAGAAGGTCTTCGGATTGTAAACTTTGGTACTCAGGGACGAATTTATGACGGTACCTGAGGTTAAGCCACGGCTAACTACGTGCCAGCAGCCGCGGTAATACGTAGGTGGCGAGCGTTATCCGGAATTACTGGGTGTAAAGGGTGTGTAGGCGGGGATGCACGTCAGATGTGAA
+
FFFFFFFFFFFFFFFFFFFFFFFFFFFFFFFFFFFFFFFFFFFFFFFFFFFFFFFFFFFFFF:FFFFFFFFFFFFFFFFFFFFFFFFFFFFFFFFFFFFFFFFFFFFFFFFFFFFFFFFFFFFFFFFFFFFFFFFFFFFFFFFFFFFFFFFFFFFFFFFFFFFFFFFFFFFFF:FFFFF:FFFFFFFFFFFFFF,FFFFFFFFFFFFFFFFFF:FFF:FFFFFFFFFFFFFFFFFFF,F,FFFFFFFFFF
@A00881:241:HJW2NDRXX:1:2129:8386:30232 1:N:0:CGAGAGAA+GATTGGAG
TAGCTTCCTATGGGGTGCAGCAGTGGGGAATATTGCACAATGGGGGGAACCCTGATGCAGCGACGCCGCGTGAAGGAAGAAGTATCTCGGTATGTAAACTTCTATCAGCAGGGAAGAAAATGACGGTACCTGACTAAGAAGCCCCGGCTAACTACGTGCCAGCAGCCGCGGTAATACGTAGGGGGCAAGCGTTATCCGGATTTACTGGGTGTAAAGGGAGCGTAGACGGAAGAGCAAGTCTGATGTGAAA
+
FFFFFFFFFFFFFFFFFFFFFFF:FFFFF,FFFFFFFFFFFFFFFFFF:FFFFFFFFFFFFFFFFFFFFF:FFFFFFFFFFFFFFFFFFF:FFFF:FFFF:FFFFFFFFFFFFF:FFFFFFFFFFFFFFFFFFFFFFFFFFFFFFFFFFFFFFFF:FFFFFFF,FFFFFFFFF,:FFFFFFFFFFFFFFFF,FF:FFFFFFFFFFFFFFFFFFFFFFFFFFF:F:F:FFFFFFFFFF:FFFFFFFFFFFF
@A00881:241:HJW2NDRXX:1:2129:31855:30671 1:N:0:CGAGAGAA+GATTGGAG
TAGCTTCCTATGGGGGGCAGCAGTGGGGAATATTGCGCAATGGGCGGAAGCCTGACGCAGCGACGCCGCGTGAGGGAAGAGGGTTTTCGGATCGTAAACCTCTGTCAGAAGGGAAGAATAGGGGACGTGCCAATCAGCGTTTCCGTGACGGTACCTTCAAAGGAAGCACCGGCTAACTCCGTGCCAGCAGCCGCGGTAATACGGAGGGTGCGAGCGTTATTCGGAATTACTGGGCGTAAAGCGCGTGTCG
+
FFFFFFFFF,,F:FFFFFFFFFFF:FFF:FF:FFFFFFF,FFFFF:FFFFF,FFFFFFFFFFFFFF:FFFFFFFFF:FFF,:FFFFFFFFFFFFFFF:FFF:FFFFFFFFFF:FF:FFFFFFFFFFFFFFFFFFF:FFFFFF:F:FFFFFFFFFFFFFFFFFFFFFF:FFFFFF::FFFFFFFFFFFFFFFFFFFFF:FFFFF:F,FFFFFFFFFFFFF,FFFFFFFFFFFF:FFF:FFFFFFFFFFF::
@A00881:241:HJW2NDRXX:1:2129:29225:30686 1:N:0:CGAGAGAA+GATTGGAG
TAGCTTCCTACGGGAGGCACCAGTGAGGAATATTGGTCAATGGGCGGGAGCCTGAACCAGCCAAGTCGCGTGAGGGAAGACGGCCCTATGGGTTGTAAACCTCTTTTGCCGGGGAGCAAAGCGCCGCACGTGTGCGGTCTGGAGAGTACCCGGAGAAAAAGCATCGGCTAACTCCGTGCCAGCAGCCGCGGTAATACGGAGGATGCGAGCGTTATCCGGATGTATTGGGTTTAAAGGGTGCGTAGGCGGT
+
:FFFFFFFFFFFFFFFFFFFFFFFFFFFFFFFF:FFFFFFFFFFFFFFFFFFFFFFFFFFFF::FFFFFFFFFFFFF:FFFFFFFFFFFFFFFFFFFFFFFFFFF,FFFFFFFFFFF:FF:FFFFFFFF:FFFF,:FFFF:FFFFFFFFFFFFFFF,:F:FFF,FFFFFFFFFFFFF:FFFFFFFFFFF,FFFFFFFF,FFFFFFFFFFFFFFFF:FF:FF,FF::FFFF:::,,FF,FFFF:FF:FFFF
@A00881:241:HJW2NDRXX:1:2129:20654:31187 1:N:0:CGAGAGAA+GATTGGAG
TAGCTTCCTATGGGATGCAGCAGTGGGGAATATTGGGCAATGGGCGGAAGCCTGACCCAGCGATGCCGCGTGAGGGAAGAAGGTTTTCGGATTGTAAACCTCTGTCTTTAGGGACGATAATGACGGTACCTAAGGAGGAAGCTCCGGCTAACTACGTGCCAGCAGCCGCGGTAATACGTAGGGAGCGAGCGTTGTCCGGAATTACTGGGTGTAAAGGGAGTGCAGGCGGGACTGCAAGTCAGATGTGAAA
+
FFFFFFFFFFFFFFFFFFFFFFFFFFFFF:FFFFFFFFFFFFFFFFFFFFFFFFFFFFFFFFFFFFFFFFFFFFFF:FFF,FFFFFFFFFFFFFFFFFFFFFFFFFFFFFFFFFFFFFFFFFFFFFFFFFFFFFFFFFFFFFFFFFFFFFFFFFFFFFFFFFF,FFFFFFFFFFFFFFFFFFFFFFFFFFFFFFFF:FFF,FFFFFFFF:FFFFFF:FFFFFFFFFFFF:FFFF:FFFFF,FFFFFFFFF
@A00881:241:HJW2NDRXX:1:2129:6216:31203 1:N:0:CGAGAGAA+GATTGGAG
TAGCTTCCTATGGGGCGCAGCAGTGGGGAATATTGGTCAATGGGGGGAACCCTGAACCAGCAACGCCGCGTGAAGGAAGAAGGCTTTCGGGTTGTAAACTTCTTTTACCAGGGACGATAGTGACGGTACCTGGTGAATAAGCTCCGGCTAACTACGTGCCAGCAGCCGCGGTAATACGTAGGGAGCGAGCGTTATCCGGATTTACTGGGTGTAAAGGGCGCGTAGGCGGGCTGTCAAGTCAGATGTGAAA
+
FFFFFFFFFFFFFFFFFFFFFFFFFFFFFFFFFFFFFFFFFFFFFFFFFFFFFFFFFFFFFFFFFFFFFFFFFFFFFFFF,FFFFF:FFFFFFFFFFFFFFFFFFFFFFFFFFFFFFFFFFFFFFFFFFFFFFFFFFFFFFFFF:FFFFFFFFFFFF:F:FFFFFFFFFFFFFFFFFFFFFFFFFFFFFFF:FFFFFFFFFF:FF:FFFFFF:FF,F:F:F,FFFFFFF:FFF:F:FFF:FFF,FF:F:,
@A00881:241:HJW2NDRXX:1:2129:3242:31563 1:N:0:CGAGAGAA+GATTGGAG
TAGCTTCCTACGGGAGGCAGCAGTGGGGGATATTGCACAATGGGGGGAACCCTGATGCAGCAACGCCGCGTGGGTGAAGGAGTGATTCGTCACGTAAAGCCCTATCAGCAGGGAAGAAGATGACGGTACCTGAGTAAGAAGCCCCGGCTAACTACGTGCCAGCAGCCGCGGTAATACGTAGGGGGCGAGCGTTATCCGGATTTACTGGGTGTAAAGGGAGCGCAGACGGCTTAGCAAGTCTGGAGTGAAA
+
:FFFFFFFFFFFFFFFFFFFFFFFFFFFFFFFFFFFFF:FFFFFFFFFFFFFFFFFFFFFFFF,FFFFFFFFFF:FFFFFFFFFFFFFF:FFFFFFFFFFFFFFFFFFF,FFFF,FFFFF:F:FF:FFFFFFFFFFFFF:FF:FFFFFFFFFFFFFFFF,FFFFFF::FFFFFFFFFFFFFFFFFFFF:FFFFFFFFFFFFFFF,F:FF:FF:FFFFF:F:FF:FF,FF,FFFFFF:FFFFFFFFFFF,,
@A00881:241:HJW2NDRXX:1:2129:22562:31579 1:N:0:CGAGAGAA+GATTGGAG
TAGCTTCCTATGGGATGCAGCAGTGAGGAATATTGGTCAATGGGCGAGAGCCTGAACCAGCCAAGTCGCGTGAGGGAAGACGGTCCTATGGATTGTAAACCTCTTTTGCCGGGGAACAAGTGCCGGGACGTGATCCCGGAGCTGAGTGTACCCGGAGAAAAAGCATCGGCTAACTCCGTGCCAGCAGCCGCGGTAATACGGAGGATGCGAGCGTTATCCGGATTTACTGGGTGTAAAGGGCGCGTAGGCG
+
,FFFFFFFFFFFFFFF:FFFFFFFF:FFFFFFFFFFFFFFFFFFFFFFFFFFFFFFFFFFFFFFFFFFFFFFFFFFFFFFFFFFFFFFFFFFFFFFFFFFFFFFFFFFFFFFFFF:FFFFFFFFFFFFFF:FFFFFFFFFFFFFFFFFFF:FFFFFFFF:FFFFFFFFFFFFFFFFFFFFFFFFFF:FFFFFFFFFF:FFFFFFF:FFFFF,:FFFFFFF,FFFF,FFFFF:FF:F,:FFFFF,FF:FFF
@A00881:241:HJW2NDRXX:1:2129:17698:31955 1:N:0:CGAGAGAA+GATTGGAG
TAGCTTCCTATGGGGTGCAGCAGTGAGGAATATTGGTCAATGGGCGGGAGCCTGAACCAGCCAAGCCGCGTGAGGGAGGAAGGCCCTACGGGTCGTAAACCTCTTTTGTCAGGGAACAAAAGCAGTCACGAGTGACTGTCCGAGTGTACCTGAAGAAAAAGCATCGGCTAACTCCGTGCCAGCAGCCGCGGTAATACGGAGGATGCGAGCGTTATCCGGATTTATTGGGTTGAAAGGGTGCGTAGGCGGC
+
FFFFFFFFFFFFFFFFFFFFFFFFFFFFF:FFFFFFFFFFFFFFFFFFFFFFFF:FFFFFFFFFFFFFFFFFFFFFFFFFFFFFFFF:FFFFFF:FFFFFFFFFFFFFFFFFFFF:FFFFFFFFFFFFFFFFFFFFFFFFFFFFFFFFFFFF:FFFFFFFFFF:FFFFF:FFFFFFFFFFFFFFFFFFFFFFFFFFFFFFFFFFFF:FFFFFFF:FFFFF:FFFFFFFFFF,F,FFFF:FFFFFFFFF,:
@A00881:241:HJW2NDRXX:1:2129:29234:32268 1:N:0:CGAGAGAA+GATTGGAG
TAGCTTCCTATGGGATGCAGCAGTGGGGAATATTGGGCAATGGGCGCAAGCCTGACCCAGCAACGCCGCGTGAGCGATGAAGGTCTTCGGATTGTAAAGCTCTTTAAGTGGGGACGAAGAAAGTGACTGTACCCACAGAATAAGCTCCGGCTAACTACGTGCCAGCAGCCGCGGTAATACGTAGGGAGCAAGCGTTATCCGGAATGACTGGGCGTAAAGGGTGCGTAGGTGGTTTGGCAAGTTGGTAGCG
+
FFFFFFFFFF,FFFFFFFFFFFFFFFFFFFFFFFFFFFFFFFFFFFFFFFFFFFFFFFFFFFFFFFFFFFFFFFFFFFFFFFFFFFFFFFFFFFFFFFFFFFFFFFFFFFFFFFFFFFFFFFFFFFFFFFFFFFFFFFFF,FFFFFFFFFFF,FFFFFFFFFFFFFFF:FFFFFF,FFFFFFFFFFFFFFFFFFFF,FFFFFFFFFFFF,FFFF,FF:FFFFFFFF,FFFFF:F:FFFFF:FFFFFFFFF
@A00881:241:HJW2NDRXX:1:2129:26784:32377 1:N:0:CGAGAGAA+GATTGGAG
TAGCTTCCTACGGGGCGCAGCAGTGAGGAATATTGGTCAATGGGCGGGAGCCTGAACCAGCCAAGCCGCGTGGAGGAAGAAGGTACAGAGTATCGTAAACTCCTTTTGTCAGGGGATAAAAGACGGGATGCGTCCCGTCCTGAAGGTACCTGAAGAAAAAGCATCGGCTAACTCCGTGCCAGCAGCCGCGGTAATACGGAGGATGCGAGCGTTCTCCGGATTTATTGGGTTTAAAGGGTGCGTAGGCCGC
+
:FFFFFFFF:FFFFFFFFFFFFFFFFFFFFFFFFFFFFFFFFFFFFFFFFFFFFFFFFFFFFFFFFFFFFFFFFFF:FFFFFFFFFFFFF,FFFFFFFFFFFFFFFFFFFFFFFFFFFFFFF,FFFF:FFFFFFFFFFFFFFFFFFF,FFFFF,F,FFFFFFFFFFFFF:FFFFFFFFFFFFFFFFFFFFFFF:FFFFFFFFFFFFF,FFF,F,FFFFFF,F:FFFFFFFFFFFFFFFFFFFF:FFF:FF
@A00881:241:HJW2NDRXX:1:2129:16821:32784 1:N:0:CGAGAGAA+GATTGGAG
TAGCTTCCTACGGGGGGCAGCAGTGGGGAATATTGCGCAATGGGGGGAACCCTGACGCAGCAACGCCGCGTGATTGAAGAAGGTCTTCGGATTGTAAAAATCTTTTATCAAGGACGAAGAAGTGACGGTACTTGATGAATAAGCTCCGGCTAACTACGTGCCAGCAGCCGCGGTAATACGGAGGGAGCAAGCGTTATCCGGATTTACTGGGTGTAAAGGGCGAGTAGGCGGGCTGGGAAGTTGGGAGTGA
+
:FFFFFFFFFFFFFFFFFFFFFFFFFFF:,F,:FFFFFFFFFFFFFFF:FFFFFFFFFFFFFFFFFFFFFFFFFFFFFFF:FFFFFFFFFF:FFFF:F:FFFF:FFFFFFFFFFFFFFFFFFFFFFFFFF:F,FFFFFF:FFFFFFFFFFFFFF:FFF:FFFFFFFFFFFFFFFFF,FFF,FFFFFFFF:FFF,,:FFFFFFFFFFFFF:FFFF,FFFFFFF,FFFFFFFFF,::F,F,FF:::FFFF::
@A00881:241:HJW2NDRXX:1:2129:28800:32800 1:N:0:CGAGAGAA+GATTGGAG
TAGCTTCCTATGGGGCGCAGCAGTCGGGAATATTGCGCAATGGAGGAAACTCTGACGCAGTGACGCCGCGTGCAGGAAGAAGGTTTTCGGATTGTAAACTGCTTTAGACAGGGAAGAAAAAGGACCGTACCTGTAGAATAAGCTCCGGCTAACTACGTGCCAGCAGCCGCGGTAATACGTAGGGAGCAAGCGTTATCCGGATTTATTGGGTGTAAAGGGTGCGTAGACGGGAAGGCAAGTTAGTTGTGAA
+
FFFFFFFFFFFFFFFFFFFFFFFFFFFFFFF:FFFFFFFFFFFFFFFFFFFFFFFFFFFFFFFFFFFFFFFFFFFFFFFFFFFFFFFFFFF:FFFFF:F:FFF,FFFFFFFFFF:FFFFFFF:FF,FFFFFFF:FFFFFFFFFFFFFF:,FFFFFFFFFFFFFFFFFFFFFFF:,F:FFFFFFFFFFFFFFF:F:FFFFFFFF:F,FFFFFFFFFF,FFFF:FFF,FFFFFF:,FFF,FFFF,FFFFFFF
@A00881:241:HJW2NDRXX:1:2129:24379:33473 1:N:0:CGAGAGAA+GATTGGAG
TAGCTTCCTATGGGGGGCAGCAGTAGGGAATATTGGGCAATGGAGGCAACTCTGACCCAGCAACGCCGCGTGAACGATGAAGGTCTTCGGATTGTAAAGTTCTTTTCTAAGGGAAGAAGAAAGTGACGGTACCTTAGGAATAAGCCTCGGCTAACTACGTGCCAGCAGCCGCGGTAATACGTAGGAGGCAAGCGTTCTCCGGAATGACTGGGCGTAAAGGGTGCGTAGGTGGTTCGGCAAGTTAGTAGCG
+
,:FF:FFFFF:FFFFFFF:FF:FF,FFFFFFFFFFFFFFFFFFFFFFFFFFFFFFFFFFFFFFFFFFFFFFFF:F:F:FFFFFFFFFFFFFFFFFFFFFFFFFFFF,FFFFFFFF:F:FFF,FFFFFFFFFFF:FFFFFFFFF::FF:::F:FFFFFFFF:F:FFFFF:FFFFFF,FFFFFFFFFF:FF,FFFFFF,FF:FFF,FFF:FFFFFFF:FF,FFFFFFFF:FFFFFFFFFF:F:FFFF:FF::
@A00881:241:HJW2NDRXX:1:2129:20473:33505 1:N:0:CGAGAGAA+GATTGGAG
TAGCTTCCTATGGGATGCAGCAGTGGGGAATATTGGGCAATGGAGGCAACTCTGACCCAGCAACGCCGCGTGAATGAAGAAGGCCTTCGGGTTGTAAAGTTCTTTAATTGGGGACGAAGAAAGTGACTGTACCCACAGAATAAGCCTCGGCTAACTACGTGCCAGCAGCCGCGGTAATACGTAGGAGGCAAGCGTTATCCGGAATGACTGGGCATAAAGGGTGCGTAGGTGGTTTGCCAAGTTAGTAGCG
+
FFFFFFFFFFFFFFFFFFFFFFFFFFFFF,FFFFFFFFFFFFFFFFFFFFFFFFFFFFFFFFFFFFFFFFFFF:FFFFFFFFFFFFFFFFFFFFFFFFFFFFFFFF:FFFFFFFFFFFFFFFFFFFFFFF:FFFFFFFFFFFFFFFFFFFFFFFFFFFFFFFFFFFFF:FFFFFFFFFFFFFFFFFFFFFFFFFFF:FFFFF::FFFFFFFFF,FFFFFFFFFFFFFFFFFFFFFFFFFFFFFFFFFFFF
@A00881:241:HJW2NDRXX:1:2129:22923:33614 1:N:0:CGAGAGAA+GATTGGAG
TAGCTTCCTATGGGATGCAGCAGTGGGGAATATTGGGCAATGGGCGCAAGCCTGACCCAGCAACGCCGCGTGAAGGAAGAAGGCTTTCGGGTTGTAAACTTCTTTTATGAGGGACGAAGGACGTGACGGTACCTCATGAATAAGCCACGGCTAACTACGTGCCAGCAGCCGCGGTAATACGTAGGTGGCGAGCGTTGTCCGGATTTACTGGGTGTAAAGGGCGCGTAGGCGGGTAGGCAAGTCAGATGTG
+
FFFFFFFFFF:FFFFFFFFFFFFFFFFF:FFFFFFFFFFFFFFFFFFFFFFFFFFFFFFFFFFFFFFFFFFFFFFFFFFFFFF:FFFFFFFFFFFF,FFFFFFFFFFFFFFFFFFFFFFFFFFFFFFFFF,FFFF:FF:FFFFFFFFFFFFFFFFFFFFFF::FFF:FFFFFFFFF:FF:FFFFFFFFFFFFFFFFFFFFFFFFFFF:FF:F:F,F:FFFFFFFFFFFFFFFFFFFFF,FFFFFF:FFFF
@A00881:241:HJW2NDRXX:1:2129:30843:34835 1:N:0:CGAGAGAA+GATTGGAG
TAGCTTCCTATGGGGCGCAGCAGTGGGGAATATTGCACAATGGGGGGAACCCTGATGCAGCGACGCCGCGTGAGTGAAGAAGTATTTCGGTATGTAAAGCTCTATCAGCAGGAAAGAAAATGACGGTACCTGACTAAGAAGCCCCGGCTAACTACGTGCCAGCAGCCGCGGTAATACGTAGGGGGCAAGCGTTATCCGGATTTACTGGGTGTAAAGGGAGTGCAGGCGGGAAAGCAAGTCAGAAGTGAAA
+
FFFFFFFFFFFFFFFFFFFFFFFFFFFFFFFFFFFFFFFFFFFFFFFFFFFFFFFFFFFFFFFFFFFFFFFFFFFFFFF:FFFFFFFFFFFFFFFFFFFFFFFFFFFFFFFFFFFFFFFFFFFFFFFFFFFFF:FFFFFFFFFFFFFFFFFFFFFFFFFFFFFFFFFFFFFFFFFFFFFFFFFF,FFFFFFFFFFFFFFFFFFFFFFFFFFFFF,FFFFFFFFFFFFFFFFF,FFFFFFFFFFFFFFFFF
@A00881:241:HJW2NDRXX:1:2129:27977:34882 1:N:0:CGAGAGAA+GATTGGAG
TAGCTTCCTATGGGATGCAGCAGTGGGGGATATTGCACAATGGAGGGAACTCTGATGCAGCAACGCCGCGTGAAGGATGAAGGCCTTCGGGTTGTAAACTTTTGTCCCTGGTGACGAAGAAAGTGACGGTAGCCAGGGAGGAAGCCACGGCTAACTACGTGCCAGCAGCCGCGGTAATACGTAGGTGGCGAGCGTTGTCCGGAATTACTGGGTGTAATGGGTGCGTAGGCGGCTACTAAAGTCAGATGTG
+
::FFFFFFFFFFFFFFFFFFFFFFFFFFFFFFFFFFFFFFFF:FFFFFFFFFFFFFFFFFFF:FFFFFFFFFFFFFFFFFFFFFFFFFFFFFFFFFFF:FFFF:FFFFFFFFFF:FF:FFFFFFF:FFFFFFFFFFFFFFFFFFFFFFFFFFFFFF,FFFFFFFFFFFFF:FFFFFFFFFFFFFFFFFFFFFFFFFFFFFFFFFFFFFFFFFFFFFF,FFFFFF,FFF:F:FF:,,FF,:FFFF:FFFFF
@A00881:241:HJW2NDRXX:1:2129:29767:34976 1:N:0:CGAGAGAA+GATTGGAG
TAGCTTCCTATGGGGTGCAGCAGTGGGGAATATTGGGCAATGGGCGAAAGCCTGACCCAGCAACGCCGCGTGAGGGAAGAAGGGTTTCGGCTCGTAAACCTCTGTCCTAAGGGACGAAGAGAGTGACGGTACCTTAGGAGGAAGCCCCGGCTAACTACGTGCCAGCAGCCGCGGTAATACGCAGGTGGCGAGCGTTGTCCGGATTTACTGGGTGTAAAGGGCGCGTAGGCGGGTCGGCAAGTCAGATGTG
+
FFFF:FFFFFFFFFFFFFFFFFFFFFFFFFFF:FFFFFFFFFFFFFFFFFFFFFFFFFFFFFFFFFFFFF:FFF:FFFFFFFFFFFFFFFFFFF,FFFFFFFFFFFFF:FFFFFFFFFFF:FFFFFFFFFFFF:,FFFFFFFFFFFFFFFFF:FFFFFFFFFFFFFFF:FFFFF,FFFFF:F,FFF::FFFFFFFFFFFFFF:FFF:F,,F:,F,:,F:FFFF:FFFF,FF:FF,F,F::FF:,:F,,F:
@A00881:241:HJW2NDRXX:1:2129:18150:35211 1:N:0:CGAGAGAA+GATTGGAG
TAGCTTCCTATGGGATGCACCAGTGGGGAATATTGGTCAATGGGGGGAACCCTGAACCAGCAACGCCGCGTGAAGGAAGAAGGCTTTCGGGTTGTAAACTTCTTTTACCAGGGACGATAGTGACGGTACCTGGTGAATAAGCTCCGGCTAACTACGTGCCAGCAGCCGCGGTAATACGTAGGGAGCGAGCGTTATCCGGATTTACTGGGTGTAAAGGGCGCGTAGGCGGGCTGTCACGTCAGATGTGAAA
+
:FFFFFFFFFFFFF:FFFF:FFFF,FFFFFFFFFFFFF:FFFFFFFFFFFFFFFFFFFFFFFFFFFFFFFFF:FFFFFFFFFFFFF:FFFFFFFFF:FFFFFFFFFF:F,FFFFFFFFFFFF:F:FFF:FFFFFFFFF:FFFFFFFFFFFFFFFFFFFFFFFFFFFFFF:FFFFFFFFFFFF:FFFFFFFFF,FFFFFFFFFF,FF:FFFF:FF,FFFFFFFFFFFFFFF,:FF::,:FFFFFFFFFF,F
@A00881:241:HJW2NDRXX:1:2129:23384:35540 1:N:0:CGAGAGAA+GATTGGAG
TAGCTTCCTACGGGATGCAGCAGTGGGGAATATTGCACAATGGGGGGAACCCTGATGCAGCGACGCCGCGTGAAGGAAGAAGTATCTCGGTATGTAAACTTCTATCAGCAGGGAAGAAAATGACGGTACCTGACTAAGAAGCCCCGGCTAACTACGTGCCAGCAGCCGCGGTAATACGTAGGGAGCGAGCGTTATCCGGATTTACTGGGTGTAAAGGGCGCGTAGGCGGGCTGTCACGTCAGATGTGAAA
+
:FFFFFFFF:FFFFFFFFFFFFFFFFFFFFFFFFFFFF:FFFFFFFFFFFFFFFFFFFFFFFFFFFF:FFFFFFFFFFFFFFFFFF:FFFF:FF:F:FFF,FFFFFFFF:FFFFFFFFFF:F:FFFFFFFFFF,FFFFFFFFFFFF:FFFFFFFFFFFF,FFFFFFFFFFFF:::FFF:FFFFFFF:F:FFF,:FFFF:F,FFFFF:FFFFF,FFFFFFFFFFFFFFFFFF,FFFF,:FFFFF,FFFF:F
@A00881:241:HJW2NDRXX:1:2129:26359:35556 1:N:0:CGAGAGAA+GATTGGAG
TAGCTTCCTATGGGGCGCACCAGTAGGGAATTTTGCGCAATGGGCGAAAGCCTGACGCAGCAACGCCGCGTGTGTGATGAAGCCCCTAGGGGTGTAAAACACTGTCAGTAGGGACGAATTATGACGGTACCTACAGAGGAAGCACCGGCTAACTCCGTGCCAGCAGCCGCGGTAATACGGGGGGTGCAAGCGTTGTCCGGAATCATTGGGCGTAAAGCGTTCGTAGGCGGTATGTCAAGTCTGGTGTTAA
+
,FFFFFFFFF:FFFFFFFFFFFFFFFFFFFFFFFFFFFF:FFFFFFFFFFFFFFFFFFFFF,:FFFFFFFFFFFFFFFFFFFFFFFFFFFFFFFFFFFFFFFFFFFFFF,FFFFFFFFFFFFFFFFFFFFF:FFFFFFFFFFFFFFFFFFFFFFFFFFFF,FFF:FFFFFFFFFFFFFFFFFFFFFFFFFFFFFFFFFFFF:::FFFFF:F:FFFFFFF:F:FFFFFFFF:,FFFFFFFFFFFFFFF:FF
@A00881:241:HJW2NDRXX:1:2129:32723:35587 1:N:0:CGAGAGAA+GATTGGAG
TAGCTTCCTATGGGGTGCAGCAGTGGGGAATATTGGTCAATGGGGGAAACCCTGAACCAGCAACGCCGCGTGAAGGAAGAAGGCTTTCGGGTTGTAAACTTCTTTTATCAGTGACGATAGTGACGGTAGCAGATGAATAAGCTCCGGCTAACTACGTGCCAGCAGCCGCGGTAATACGTAGGGAGCGAGCGTTATCCGGATTTACTGGGTGTAAAGGGCGCGTAGGCGGGCTGACAAGTCAGATGTGAAA
+
FFFFFFFFFFFFFFFFFFFFFFFFFFFFFFFFFFFFFFFFFFFFFFFFFFFFFF:FFFFFFFFFFFFF:FFFF:FFFFFFFFFFFFFFFFFFFFFFF:FFF:FFFFFFFFFFFFFFFFFFF,FFFFFFF:FFFFFFFF:FF,FFFFFFFFFFFFF:FFFFFFFFFFFFFFFFFFFFFFF:FFFFFFFFFFFF:FFF:F:FFFFFF:F,FFFFF,FFFFFFFFFFF:F:FFFFFFFFFFFF:FFFFFF:FF
@A00881:241:HJW2NDRXX:1:2129:31819:35650 1:N:0:CGAGAGAA+GATTGGAG
TAGCTTCCTATGGGGGGCAGCAGTAGGGAATTTTCGGCAATGGGGGAAACCCTGACCGAGCAACGCCGCGTGAAGGAAGAAGGTTTTCGGATTGTAAACTTCTGTTATAAAGGAAGAACGGCGGCTACAGGAAATGGTAGCCGAGTGACGGTACTTTATTAGAAAGCCACGGCTAACTACGTGCCAGCAGCCGCGGTAATACGTAGGTGGCAAGCGTTATCCGGAATTAGTGGGCGTAAAGAGGGAGCAG
+
FFFFFFFF:F,FF:FFFF:FFFF:FFFFFFFFF:FFFFFFFFFFFFFFFFFFFFFFFFFFFFFFFFFF:FFFFFF:FF,F:FF:,FFFFF:FFFFFFFFFFFFFFFFFFFFF:FFFF:FFFFFFFFFFFFFFFFFFFFFFFFFFFFFFF:FFFFFFFF:F:FFFFFFFFFFF,F:FF:FF:FFFFFFFFFFFFF:F:FFFFFFFFF:F,FF,FFFFFFF,FFFFF,:,,,F:F:FF,FFFFFFFFFF:,F
@A00881:241:HJW2NDRXX:1:2129:24722:35884 1:N:0:CGAGAGAA+GATTGGAG
TAGCTTCCTATGGGGCGCAGCAGTGGGGGGTATTGCACAATGGGGGAAACCCTGATGCAGCGATGCCGCGTGAGGGAAGAAGGTTTTCGGATTGTAAACCTCTGTGGAGGGGGACGATAATGACGGTACCCCTTTAGGAAGCCACGGCTAACTACGTGCCAGCAGCCGCGGTAATACGTAGGTGGCGAGCGTTGTCCGGATTTACTGGGTGTAAAGGGCGCGTAGGCGGGTCGGCAAGTCAGATGTGAAA
+
FFFFFFFFFFFFFFFFFFFFFFFFFFFFFFFFFFFFFFFFFFFFFFFFFFFFFFFFFFFFFFFFFFFFFFFFFFFFFFFFFFFFFFFFFFFFFFFFFFFFFFFFFFFFFFFFFFFFFFF:FFFFFFFFFFFF:FFFFFF,FFFFFFFFFFFFFFFFFFFFFFFFFFFFFFF,::FFFFFF::FF:FFFFFFFFFFFFFFFFF:FFFFFFFFF,FFFFFFFFFFF:FFF,FFF:FFFFFFF:FFFFFFFFF
@A00881:241:HJW2NDRXX:1:2129:28194:35884 1:N:0:CGAGAGAA+GATTGGAG
TAGCTTCCTATGGGGTGCAGCAGTGGGGAATATTGGGCAATGGGCGAAAGCCTGACCCAGCAACGCCGCGTGAGGGAAGAAGGGTTTCGGCTCGTAAACCTCTGTCCTAAGGGACGAAGACGTGACGGTACCTTAGGAGGAAGCCCCGGCTAACTACGTGCCAGCAGCCGCGGTAATACGTAGGGGGCGAGCGTTGTCCGGAATGATTGGGCGTAAAGGGCGCGTAGGCGGCCTGTTAAGTCAGGGGTGA
+
:FFFFFFFFFFF:FFFFFFFFFF,:FFFF,FFFFFFFFFFFFFFFFFFFFFFFFFFFFFFFFFFFFFFFFFFFFFFF:FFFFFF,F:FFFF:FFFFFFFFFFFFFFFFFFFFFFFFF,,FFFFFF::FF:FFFFFFFFF:FFFFFFFFFF:FFFFFFFFFFFFFFFF:,FFFF,F,FFFFFF:FFFFFFFFF:FFFFFFFFFFFFFFFF,FFFFF:FF:FFFFFFFFFFFFFFFFFFFFFFFFFF::,F:
@A00881:241:HJW2NDRXX:1:2129:18954:36135 1:N:0:CGAGAGAA+GATTGGAG
TAGCTTCCTATGGGCTGCAGCAGTGAGGAATATTGGTCAATGGGCGGAAGCCTGAACCAGCCAAGTCGCGTGAGGGATGACGGCCCTACGGGTTGTAAACCTCTTTTGCCGGGGAACAAAAGGCGGGACGCGTCCCGCAGTGGAGTGTACCCGGAGAAAAAGCATCGGCTAACTCCGTGCCAGCAGCCGCGGTAATACGGAGGATGCGAGCGTTATCCGGATTTCTTGGGTTTAAAGGGTGCGTAGGCGG
+
:,FF:FFFFF,FFF,FFF,FFFFFF:FFFFF:FFFFFFFFFFFFFFFFFF:FFFFFFFFFFFFFFFFFFFFFFFFFFFF:FFFFFFFFFFFFFFFFF:FFFFFFFF:FFFFFFFF:F,F,,:FFFFFFFFFFFF::FFFFFFFFFFFFFFFF:FFFF,:FFFFFFF:FFFFFFFFFFFFFFFFFFFF,:FFFF,FF,FFFFFF,FFF:FFFFF:,FFFFFF,FF,:FFFFFFFFFF:FFFFFF:FF,:FF
@A00881:241:HJW2NDRXX:1:2129:17427:36245 1:N:0:CGAGAGAA+GATTGGAG
TAGCTTCCTACGGGGTGCAGCAGTGGGGAATCTTGGTCAATGGGGGGAACCCTGAACCAGCAACGCCGCGTGAAGGAAGAAGGCTTTCGGGTTGTAAACTTCTTTTACCGGGGCCGATAGTGACGGTACCTGGTGAATAAGCTCCGGCTAACTACGTGCCAGCAGCCGCGGTAATACGTCGGGAGCGCGCGTTATCCGGATTTACTGGGTGTAAAGGGCGCGTAGGCGGGCCGACAAGTCCGATGTGAAA
+
F:FFF:FFFF,FFF:FFF,F:FFFFFFFFFF:FF:FFFFFFFFFFFFFFFFFFFFFFF:FFFFFFFFFFFFFF,FFFFFF,FFFFFF:,:FFFFFFF,FFFFFFFFFFFFFFF,FFFFF:FFF:FFFFFF:::,FFFFFFFFFFFFFFF,FFFF:FFFFFFFF:FFFF,F:FF,FFFF,:,F:FFFF,FFF,FFFFFF:F:FF:FFFFFFF:FFFF:FFFFFFFFFFFFFFF:FFFFFF,,FFF,:FF::
@A00881:241:HJW2NDRXX:1:2129:20356:36370 1:N:0:CGAGAGAA+GATTGGAG
TAGCTTCCTATGGGGTGCAGCAGTGGGGAATATTGGGCAATGGAGGCAACTCTGACCCAGCAACGCCGCGTGAGCGATGAAGGTCTTCGGATTGTAAAGCTCTTTAAGTGGGGACGAAGAAAGTGACTGTACCCACAGAATAAGCCTCGGCTAACTACGTGCCAGCAGCCGCGGTAATACGTAGGAGGCAAGCGTTATCCGGAATGACTGGGCGTAAAGGGTGCGTAGGTGGTTTGGCAAGTTGGTAGCG
+
FFFFFFFFF:FFFFFFFFFFF,FFFFFFFFFFF,FFFF:FFFFFFFFFFFFFFFFFFFFFFFFFFFFFFFFFFFF:FFFFFFFFFFFFFFFFFFFFFFFFFFFFFFFFFFFFFFFFFFFFFFFFFFFFFFFFFFFFFFFFFFFFFFFFFFFFFFFFFFFFFFFFFFFFFFFFFF,F:FFFFF,FFFFFFFFFFFF,FFFFFF:FFFFFFFFFF::F:FFF:FFF:FFFFFFFFFFF:F:FFF:FFFFF,:
@A00881:241:HJW2NDRXX:1:2129:19750:36479 1:N:0:CGAGAGAA+GATTGGAG
TAGCTTCCTACGGGAGGCAGCAGTGGGGAATATTGGGCAATGGGCGCAAGCCTGACCCAGCAACGCCGCGTGAAGGAAGAAGGCCCTCGGGTTGTAAACTTCTTTTATGAGGGACGAAGGACGTGACGGTACCTCATGAATAAGCCACGGCTAACTACGTGCCAGCAGCCGCGGTAATACGTAGGTGGCGAGCGTTGTCCGGATTTACTGGGTGTAAAGGGCGCGTAGGCGGGTAGGCAAGTCAGATGTG
+
FFFFFFFFFFFFFFFFFFFFFFFFFFFFFFFFFFFFFFFFFFFFFFFFFFFFFFFFFFFFFFFFFFFFFFFFFFFFFFFFFFFFFFFFFFFFFFFFFFFFFFFFFFFFFFFFFFFFFFFFFFFFFFFFFF:FFFFFFFFFFFFFFFFFFFFFFFFFFFFFFFFFFFFFFFFFFFFFFFFFFFFFFFFFFFFFFFFFFFFFFFFFFFFFFFFFFFF,FFFFFFFFFFFFFFFFFF:FFFF,FFFFFFFFFF
@A00881:241:HJW2NDRXX:1:2129:22968:36980 1:N:0:CGAGAGAA+GATTGGAG
TAGCTTCCTATGGGATGCAGCAGTGGGGAATATTGGGCAATGGGCGCAAGCCTGACCCAGCAACGCCGCGTGAAGGAAGAAGGCTTTCGGGTTGTAAACTTCTTTTATGAGGGACGAAGGACGTGCCGGTCCCTCATGAATAAGCCACGGCTAACTACGTGCCAGCAGCCGCGGTAATACGTAGGTGGCGAGCGTTGTCCGGATTTACTGGGTGTAAAGGGCGCGTAGGCGGGTAGGCAAGTCAGATGTG
+
::FFFFFF,F,FFFFFFF:FFF:,FFFF,,::,FF:FFFF:FFF::FFFFFF:F,FFFFFFFFFFF:F:F:F:FFFF,FFFFF:,,FFFF:FFFFFFF,,FFF,FFFFFF:FFFFFFFFFFFFFF,FF:F::FFFF:FFFFFFF:FF::,:::FFFF:FFFFFFFF,FF:F::F:,,,:FF:F:,FFFFFFF:FF:F:FFF::FFFFFF:FFF:F,FFFFFFF:,FFFFFF,:FFFFFF:,F:FFF::F:
@A00881:241:HJW2NDRXX:1:2130:29649:1297 1:N:0:CGAGAGAA+GATTGGAG
TAGCTTCCTATGGGACGCAGCAGTGGGGAATATTGGGCAATGGAGGGAACTCTGACCTAGCAACGCCGCGTGAAGGAAGAAGGTTTTCGGATTGTAAACTTCTGTTGTAAGGGACGAAGAATGACGGTACCTTACAAGGAAGCCCCGGCTAACTACGTGCCAGCAGCCGCGGTAATACGTAGGGGGCGAGCGTTGTCCGGAATGACTGGGCGTAAAGGGAGTGTCGGCGGCATTGTAAGTTAAGTGTGAA
+
FFFFFFFFFFFFFFFFFFFFFFFFFFFFFFFF:FFFFFFFFFFFFFFFFFFFFFFFFFFFFFFFFFFFFFFFFFFFFFFFFFFFFFFFFFFFFF:F,FFFFFFFFFFFFFFFFFFFFFFF,FFFFFFFFFFFFFFFFFFFFFFFFFFFFFFFFFFFFFFFFFFFFFFFFF:FFF,FFFFFFFF:FFF,F::FFFFFFFFFFFFFFF,FFFFFFF,F:FF,FFFF,:FFFF,:FFFF,FF:F:FFFFF:,F
@A00881:241:HJW2NDRXX:1:2130:27064:1548 1:N:0:CGAGAGAA+GATTGGAG
TAGCTTCCTATGGGATGCAGCAGTGGGGAATATTGGGCAATGGGCGAAAGCCTGACCCAGCAACGCCGCGTGAGGGAAGAAGGCCTTCGGGTTGTAAACCTCTTTTACCAGGGACGAAGGACGTGACGGTACCTGGAGAAGAAGCAACGGCTAACTACGTGCCAGCAGCCGCGGTAATACGTAGGTTGCAAGCGTTGTCCGGATTTACTGGGTGTAAAGGGCGTGTAGGCGGAGCTGCAAGTCAGATGTG
+
FFFFFFFF:FFFFFFFFFFFF,FFFFFFFFFFFFFFFFFFFFFFFFFFFFFFFFFFFFFFFFFFFFFFFFFFFFFFF,FFFFFFFFFFFFFFFFFFFFFFFFFFFFFFFFFFFFFFF,FF:FF:FFFFF,FFFFFF,FF:FFFFFFFFFFF:FFFF,FFFFFFFFFFFFFFFFF:F:::FF:FFF,FFFF,,FFF:FFFFFFFFFF,FFFFF:FFFFFFFFFFFFFFFFFFFFFFFFFF,FFFFF::FFF
@A00881:241:HJW2NDRXX:1:2130:22327:1736 1:N:0:CGAGAGAA+GATTGGAG
TAGCTTCCTATGGGACGCAGCAGTGGGGAATATTGGGCAATGGGCGCAAGCCTGACCCAGCAACGCCGCGTGAAGGAAGAAGGCTTTCGGGTTGTAAACTTCTTTTATGAGGGACGAAGGACGTGACGGTACCTCATGAATAAGCCACGGCTAACTACGTGCCAGCAGCCGCGGTAATACGTAGGTGGCGAGCGTTGTCCGGATTTACTGGGTGTAAAGGGCGCGTAGGCGGGCATGCAAGTCAGATGTG
+
FFFFFFFFFFFFFFFFFFFFFFFFFFFFFFFFFFFFFFFFFFFFFFFFFFFFFFFFFFFFFFFFFFFFFF,FFFFFFFFFFFF,FF:FFFFFFFFFFFFFFFFFFFFFFFFFFFFFFFFFFFFFFFFFFFFFFFFFFFFFFFFF:FFFFFFFFFFFFFFFFFFFFFFFFFFFFFF:FFFFFFFFFFFFFFF:FFFFFFFFFFFFFF::FFFFFFFF:::FFFFFFF,FFFFFF:FFFFFFFFFFFFFFFF
@A00881:241:HJW2NDRXX:1:2130:29197:1799 1:N:0:CGAGAGAA+GATTGGAG
TAGCTTCCTACGGGATGCAGCAGTCGGGAATTTTGCGCAATGGAGGAAACTCTGACGCAGTGACGCCGCGTATAGGAAGAAGGTTTTCGGATTGTAAACTATTGTCGATGGGGAAGAAAAAGGACAGTACCCATCAAGAAAGCTCCGGCTAACTACGTGCCAGCAGCCGCGGTAATACGTAGGGAGCAAGCGTTATCCGGAAGTATTGGGTGTAAAGGGTGCGTATACGGGAATGCAAGTCAGTTGTGAA
+
:FFFFFFFFFFFFFFFFFFFFFFFFFFFFFF,FFFFFFFFFFFFFFFFFFFFFFFFFFFFFFFFFFFFFFFFFFFFFFFFFFFFFFFFFFFFFFFFFFFFFFFFFFFFFFFFFFFFF:FFFFFFFFFFFFFFFFFFFFFFFFFFFFFFFFFF,FFFFFFFFFFFFFFFFFFFF:FFFFFFFFFFF:FFFFFFF:FFFFF::F,FFFFFFFFFF:FFFFFFFFFFF,FFFFFFFFFF:FFFF,FFFFFFFF
@A00881:241:HJW2NDRXX:1:2130:20790:1861 1:N:0:CGAGAGAA+GATTGGAG
TAGCTTCCTACGGGGCGCAGCAGTGAGGAATATTGGTCAATGGGCGGAAGCCTGAACCAGCCAAGTCGCGTGAGGGATGACGGCCCTACGGGTTGTAAACCTCTTTTGCCGGGGAACAAATGGCGGGACGCGTCCCGCAGTGGAGTGTACCCGGAGAAAAAGCATCGGCTAACTCCGTGCCAGCAGCCGCGGTAATACGGAGGATGCGAGCGGTATCCGGATTTATTGGGTTTAAAGGGTGCGTAGGCGG
+
FFFFFFFFFFFFFFFFFFFFFFFFFFFFFFFFFFFFFFFFFFFFFFFFFFFFFFFFFFFFFFFFFFFFFFFFFFFFFFFFFFFFFFFFFFFFFFFFFFFFFFFFFFFFFFFFFFF,F:FF:FFFFFFFFFFFFFFFFF:FFFFF:F:FFFFFFFFFFFFFF,FFFFFFFFFFFFFFFFFFFFFFFFFFFFFFFFFFFFFFFFF,FFFFFFFF,F,FFFFFFFFFFFF:FFFF:FF:FFFFFFFFFFFF:F
@A00881:241:HJW2NDRXX:1:2130:18141:2002 1:N:0:CGAGAGAA+GATTGGAG
TAGCTTCCTATGGGATGCAGCAGTGAGGAATATTGGTCAATGGGCGGAAGCCTGAACCAGCCAAGTCGCGTGAGGGATGACGGCCCTACGGGTTGTAAACCTCTTTTGCCGGGGACCAAAAGGCGGGACGCGTCCCGCAGTGGAGTGTACCCGGAGAAAAAGCATCGGCTAACTCCGTGCCAGCAGCCGCGGTAATACGGAGGATGCGAGCGTTATCCGGATTTATTGGGTTTAAAGGGTGCGTAGGCGG
+
FFFFFFFFFFFFFFFFFFFFFFFFFF:FF:FFFFFFFFFFFFFFFFFFFFFFFFFFFFFFFFFFFFFFFFFFFFFFFFFFFFFFFFFFFFFFFFFFFFFFFFFFFFFFFFFFFFF,FFF:FFFFFFFFFFFFFFFFFFF:FFF:FFFFFFFFFFFFFFFFFFF:FFFFFFFFFFFFF,FFFFFFFFFFFFFF:,FFFFF:FFFFFFFFFFFF:FFFF:FFF:FFF,F,FF,::FFF,FFFFFFFFFFFFF
@A00881:241:HJW2NDRXX:1:2130:31268:2973 1:N:0:CGAGAGAA+GATTGGAG
TAGCTTCCTATGGGGGGCAGCAGTGAGGAATATTGGTCAATGGGCGCAGGCCTGAACCAGCCAAGTAGCGTGAAGGATGACTGCCCTATGGGTTGTAAACTTCTTTTATATGGGAATAAAGTTTTCCACGTGTGGAATTTTGTATGTACCATATGAATAAGGATCGGCTAACTCCGTGCCAGCAGCCGCGGTAATACGGAGGATCCGAGCGTTATCCGGATTTATTGGGTTTAAAGGGAGCGTAGGTGGA
+
FFFFFFFFFFFFFFFFFFFFFFFFFFFFFFFFFFFFFFFFFFFFFFFFFFFFFFFFFFFFFFFFFFFFFFFFFFFFFFFFFFFFFFFF:FFFFFFFFFFFFFFFFFFFFF,FFFFFF:FFFFFFFFFFFFFFFF:F,FFFFF:FFFFFFFF:FFFFFFFFFFFFFFFFFFFFFFFFFFFFFFFFF:FFFFFFFFF:FFFFFFFFFFF:FFFFFF:FFFFFFFFFF:FFFF:FFF,FFFFFFFF,:FFFF:
@A00881:241:HJW2NDRXX:1:2130:31123:3411 1:N:0:CGAGAGAA+GATTGGAG
TAGCTTCCTATGGGATGCAGCAGTGGGGGATATTGGACAATGGGGGGAACCCTGATCCAGCGACGCCGCGTGAGTGAAGAAGTATTTCGGTATGTAAAGCTCTATCAGCAGGGAAGAAGATGACGGTACCTGAGTAAGAAGCCCCGGCTAACTACGTGCCAGCAGCCGCGGTAATACATAGGGGGCGAGCGTTATCCGGAATTATTGGGTGTAAAGGGTGCGTAGACGGGAAGGCAAGTTAGATGTGAAA
+
FFFFFFFFFFFFFF:FFFFFFFFFFFFFFFF:FFFFFFFFFFFFFFFF,FFFFFFFFFFFFFFFFFFFFFFFFFFFFFFF:FF:FFFFFFFFFFFFFFF:FFFFFFFFFFFFFFFFF:FFFFFFFFF:FFFFFFFFFFFF::FFFF:FF:FFFFFFFFFFFFFFFFFFFFFFFFF,FFFFFFFFFFFFFFF:F,FF:FFFFFF:FFFFFFF:FFFFFFFFFFF:F:FFF:F:FF:F:FF:FF,FF:F,::
@A00881:241:HJW2NDRXX:1:2130:23746:3787 1:N:0:CGAGAGAA+GATTGGAG
TAGCTTCCTACGGGGGGCAGCAGTGGGGAATATTGGGCAATGGGCGCAAGCCTGACCCAGCAACGCCGCGTGAGGGAAGAAGGCTTTCGGGTTGTAAACCTCTTTTACCAGGGACGAAGGACGTGACGGTACCTGGAGAAAAAGCAACGGCTAACTACGTGCCAGCAGCCGCGGTAATACGTAGGTTGCAAGCGTTGTCCGGATTTACTGGGTGTAAAGGGCGTGTAGGCGGAACTGCAAGTCAGATGTG
+
FFFFFFFFFFFFFFFFFFFFFFFFFFFFFFFFFFFFFFFFFFFFFFFFFFFFFFFFFFFFFFFFFFFFFFFFFFFFFFFFFFFFFFFFFFFFFFFF:FFFFFFFFFFFFFFFFFFFFFFF:FFFFFFFFFFFFFFFFFFFFFFFFFFFFFFFFFFFFFFFFFF:FFFFFFFFFFFF,FFFFFFFFFFFFFFFFFFFFFFFFFFFFFFFFFFFFFFFFFFFFFFFF:FFFFFFFFFFFFF:FFFFFFFFFF
@A00881:241:HJW2NDRXX:1:2130:23945:4852 1:N:0:CGAGAGAA+GATTGGAG
TAGCTTCCTACGGGACGCAGCAGTGGGGAATATTGGTCAATGGGGGGAACCCTGAACCAGCAACGCCGCGTGAAGGAAGAAGGCTTTCGGGTTGTAAACTTCTTTTACCAGGGACGATAGTGGCGGTACCTGGTGAATAAGCTCCGGCTAACTACGTGCCAGCAGCCGCGGTAATACGTAGGGAGCGAGCGTTCTCCGGATTTACTGGGGGTAATGGGCGCGTAGGCGGGCTGTCAAGTCAGATGTGAAA
+
FFFFFFFFFFFFFFFFFFFFFFFFFFFFF,FFFFFFFFFFFFFFFFFFFFFFFFFFFFFFFFFFFFFFFFFFFFFFFFFFFFF:FFFFFFFFFFFF,FFFFFFFFFFFFFFFFFFF:FFFFFFFFFFFFFFFFFFFFFFFFFFFFFFFFFFF:FFFFF:FFFFFFFFFFFFFF:F::FF:FFFFFF:FFFF,,,FFFFFFFFF,:FFFF,FF,F,FFFF:,FF,FFFFF,FFFFF,,FFF,FFFFFFFF:
@A00881:241:HJW2NDRXX:1:2130:11785:4867 1:N:0:CGAGAGAA+GATTGGAG
TAGCTTCCTACGGGATGCAGCAGTGGGGAATATTGCGCAATGGGCGAAAGCCTGACGCAGCGACGCCGCGTGAGGGATGAAGGTTTTCGGATCGTAAACCTCTGTCAGAAGGGAAGAAACTGCCGTGCTCTAATCATCATGGCATTGACGGTACCTTCAAAGGAAGCACCGGCTAACTCCGTGCCAGCAGCCGCGGTAATACGGAGGGTGCAAGCGTTAATCGGAATTACTGGGCGTAAAGCGCACGTAG
+
FFF:FFFFFFFFFFFFFFFFFFFFFFFFFFFFFFFFFFFFFFFFFFFF:FFFFF:FFFFFFFF:FFFFFFFFFFFFFFFF,FFFFFFFFFFFFFFFFFFFFFFFFFFF,FFFFFFFFFFFFFFFFFFFFFFF,FFFFFFFFFF:FFF,FFFFFFFFFFFF,FFFFFFFFFFFFFF:FF:F:FFFFFFFFFFFFFFF:FFFFFFFFFFFFFF,FFFFFFFFFFFFFF:FFFFFFFFFFFF:F:FFFFF:FF
@A00881:241:HJW2NDRXX:1:2130:27163:5290 1:N:0:CGAGAGAA+GATTGGAG
TAGCTTCCTACGGGATGCAGCAGTGGGGAATATTGGGCAATGGGCGCAAGCCTGACCCAGCAACGCCGCGTGAAGGAAGAAGGCTTTCGGGTTGTAAACTTCTTTTATGAGGGACGAAGGATGTGACGGTACCTCATGAATAAGCCACGGCTAACTACGTGCCAGCAGCCGCGGTAATACGTAGGTGGCAAGCGTTGTCCGGATTTACTGGGTGTACAGGGAGCGTAGACGGCAGAGCACGTCTGGAGTG
+
FFFF:FFFF:FFFF:FFFFFFFFFFFFFFFFFFFFFFFF,FFFFFFFFFFFFFFFFFFFFFFFF:FFFFF:FFFFFFFFFFFFFF:FFFFFFFFFFFFF:FFFFFFFFFFFFFFFFFFFFFFFFFFFFFFFFFFFFFFF:FFFFFFFFFFFFFF:FFFFFFF:FFF:FFFFFFF,F:FFFF,FFFF:,FF,FFFFF:F:FFFFFFFFFFFFFFFFF,FFFFFFF:F:FFFF:FFFF:FF,FFFFFFFF,F
@A00881:241:HJW2NDRXX:1:2130:32063:5729 1:N:0:CGAGAGAA+GATTGGAG
TAGCTTCCTACGGGATGCAGCAGTGGGGGATATTGCACAATGGGGGAAACCCTGATGCAGCGACGCCGCGTGAGTGAAGAAGTATTTCGGTATGTAAAGCTCTGTCAGCAGGGAAGAAAATGACGGTACCTGACCAAGAAGCCCCGGCTAACTACGTGCCAGCAGCCGCGGTAATACGTAGGGGGCAAGCGTTATCCGGATTTACTGGGTGTAAAGGGAGCGTAGACGGCGCTGAAAGTCTGGAGTGAAA
+
::FF:FFFF:FFFFFFFFFFFFF,FF:FFFFFFFFFFFFFFFFFFFFFFFFFFFFFFFFFFFFFFFFFFFFFFFFF:FFFFFFFFFFFFFFFFFFFFFFFFFFFFF,FFFFFF:FFFFFFFFFFFFFFFFFFFF:FFF,F:FFFFF,FF,,FFFFFF,,FFFFFFFFFFF:FF,FFFF,FFFFFFFF,:FFF:FFFFFFFFFF,FF,FFFFF:FFFFFFFFFF:,FF,F,FFF:,FFFFFFFFFF:FFF:
@A00881:241:HJW2NDRXX:1:2130:5312:6496 1:N:0:CGAGAGAA+GATTGGAG
TAGCTTCCTACGGGGTGCAGCAGTGGGGAATATTGGGCAATGGGCGCAAGCCTGACCCAGCAACGCCGCGTGAAGGAAGAAGGCTTTCGGGTTGTAAACTTTTTTTATGAGGGACGAAGGACGTGACGGTACCTCATGAATAAGCCACGGCTAACTACGTGCCAGCAGCCGCGGTAATACGTAGGTGGCGAGCGTTGTCCGGATTTACTGGGTGTAAAGGGCGCGTAGGCGGGTAGGCAAGTCAGATGTG
+
FFFFFFFFFFFFFFFFFFFFFFFFFFFFFFFFFFFFFFFFFFFFFFFFFFFFFFFFFFFFFFFFFFFFFFFFFFFFFFFFFFFFFFFFFFFFFFFFFFFFF:FFFFFFFFFFFFFFFFFFFFFFFFFFFFFFF:F:FF:FFFFFFFFF:FFFFFFFFFFFFFFFFFFFFFFFFFFFFFFFFFFFFFFFFFFFFFFFFFFFFFFF:FF,FFFFFF,FFFFFFFFF:F:,FFFFFFFFFFFFFFFFFFFFFF
@A00881:241:HJW2NDRXX:1:2130:18602:6778 1:N:0:CGAGAGAA+GATTGGAG
TAGCTTCCTATGGGACGCAGCAGTCGGGAATATTGCGCAATGGAGGGAACTCTGACGCAGTGACGCCGCGTGCAGGAAGAAGGTTTTCGGATTGTAAACTGCTGTAGACAGGGAAGAGAAAGGACAGTACCTGTAGAATAAGCTCCGGCTAACTACGTGCCAGCAGCCGCGGTACTACGTAGGGAGCGAGCGTTATCCGGAGTTATTGGGTGTAAAGGGTGCGTAGACGGGACCTTAAGTTAGTTGTGAA
+
FFFFFFFFFFFFFFFFFFFFFFFFFFFFFFFFFFFFFFF:FFFFFFFF:FFFFFFFFFFFFFFFFFFFFFFFFFFFFFFFFFFFFFFFFFFFFFFFFFFFFFF,FFFFFFFFFF:FFFFFFFFFFFFFFFFFFFFFFFFFFF:FFFFFFFFFFFFFFFFFFFFFFFFFFFFFF:,FFFFF,FFFFFF,:FFFF,,FFFFFF,F::FFFFFFFFFFFFFFFFFFFFFFFFFFF:FFFFFFFFFFFFFFFFF
@A00881:241:HJW2NDRXX:1:2130:22119:6887 1:N:0:CGAGAGAA+GATTGGAG
TAGCTTCCTATGGGGCGCAGCAGTGGGGGATATTGGACAATGGGGGCAACCCTGATCCAGCGACGCCGCGTGAGGGAAGAAGGTTTTCGGATTGTAAACCTCTGTTGACGGAGAAAAAGATGATGGTATCCGTTAAGGAAGCCACGGCTAACTACGTGCCAGCAGCCGCGGTAATACGTAGGTGGCGAGCGTTGACCGGAATTCCTGGGTGTAAAGGGAGGGTAGGCGGGGATTTAAGTCAGAAGTGAAA
+
:FFFF:FFFF:,:F,,F,FFFF,:F,FF,FF,,F,FFFF:,,::,FF:F:FFF,:,:,F,FFF:FF,FF:,,F::,F,,FF,:,,FFFF,F:,,:FFFFFF::,:F:FF:F,F:F,F:,,FF:F:F:FFF,:,,:FF,FF,FF,FFFFFFFFFFFF,F,FFFF,FFFFFFF,F:,FFF:F:,,FFFFFFFFFFF,F,FFF,F,,,FFFFF:FFFFF:FFF,FFF:F:FFF:F:FFFFFFFFF,,,FFF,F
@A00881:241:HJW2NDRXX:1:2130:22607:7294 1:N:0:CGAGAGAA+GATTGGAG
TAGCTTCCTACGGGGTGCAGCAGTGGGGAATATTGGGCAATGGGCGCAAGCCTGACCCAGCAACGCCGCGTGAGGGAAGAAGGCTTTCGGGTTGTAAACCTCTTTTACCAGGGACGAAGGACGTGACGGTACCTGGAGAAAAAGCAACGGCTAACTACGTGCCAGCAGCCGCGGTACTACGTAGGTTGCAAGCGTTGTCCGGATTTACTGGGTGTAAAGGGCGTGTAGGCGGAACTGCAAGTCAGATGTG
+
:FFFFFFFFFFFFFFFFFFFFFFFFFFFFFFF:FFFFFFF:FFFFFF:FFFFFFFFFFFFFF:FFFFFFFFFFFFFFFFFFFFF:FFFFFFFF:FFFFFFFFFFFFF:FFFFFFFFFFFFFFFFFFFFFFFFFFFFFFFFF:FFFFFFFFFFFFFFFFFF:FF,FFFFFFFFFFFF,:FFFF,FFFFFFF:FFFFFFFFFFFFFFFF:FFFFFF,F,FF:::FFF:FFFFFFFFFF:F,FFFFFF,:F:F
@A00881:241:HJW2NDRXX:1:2130:23466:7341 1:N:0:CGAGAGAA+GATTGGAG
TAGCTTCCTATGGGACGCAGCAGTGGGGAATATTGGTCAATGGGGGAAACCCTGAACCAGCAACGCCGCGTGAAGGAAGAAGGCTTTCGGGTTGTAAACTTCTTTTATGAGGGACGAAGGACGTGACGGTACCTCATGAATAAGCCACGGCTAACTACGTGCCAGCAGCCGCGGTAATACGTAGGTGGCAAGCGTTGTCCGGATTTACTGGGTGTAAAGGGCGCGTAGGCGGGTCGGCAAGTCAGATGTG
+
FFFFFFFFFFFFFFFFFFFFFFFFFFFFFFFFFFFFFFFFFFFFFFFFFFFFFFFFFFFFFFFF:FFFFFFFFFFFFFFFFFFFFFFFFFFFFFFFFFFFFFFFFFFFFFFFFFFFFFFFFFFFFFFFFFFFFFFFFFFFFFFFFFFFFFFFFFFFFFFFFFFFFFFFFFFFFFFF:FFFFFFFFFFFF:FFFFFFFFFFFFFFFFF:FFFFFF:FFFFFFF:FFFFFFFFFFFFFFFFF:FFFFFFFF:
@A00881:241:HJW2NDRXX:1:2130:25663:7670 1:N:0:CGAGAGAA+GATTGGAG
TAGCTTCCTATGGGGTGCAGCAGTGGGGAATATTGCACAATGGGGGAAACCCTGATGCAGCGACGCCGCGTGAGTGAAGAAGTACCTCGGTATGTAAAGCTCTATCAGCAGGGAAGAAGCAAGACGGTACCTGAGTAAGAAGCCCCGGCTAACTACGTGCCAGCAGCCGCGGTAATACGTAGGGGGCAAGCGTTATCCGGATTTAGTGGGTGTAAAGGGTGCGTAGGTGGTATGGCAAGTCAGAAGTGAT
+
FFFF,FFFFF:FFFFFFFFFFFFFFFFFFFF,FFFF:FFFFFFFFFFFFFFFFFFFFFFFFFFFFFFFFFFFFFFFFFF:FFFFFFFFFFFFFFFFFFFFFFF:FFFFFFFFFFFFFFFFFFFFFFFFFFFFFFFFFFFFFFFF:FFFFFFFFFFFFFFF,FFFFFFFFFFFFF:F:FFFFFFFFFFF:FFF:FFFFF:FFFFFF,F:F:FFF:,,,FF,F,F,F:FFFF,F,:F,F::F,::,,,F,F,
@A00881:241:HJW2NDRXX:1:2130:29857:8985 1:N:0:CGAGAGAA+GATTGGAG
TAGCTTCCTACGGGGTGCAGCAGTGGGGAATATTGGGCAATGGGCGCAAGCCTGACCCAGCAACGCCGCGTGAGGGAAGAAGGCTTTCGGGTTGTAAACCTCTTTTACCAGGGACGAAGGACGTGACGGTACCTGGAGAAAAAGCAACGGCTAACTACGTGCCAGCAGCCGCGGTAATACGTAGGTTGCAAGCGTTGTCCGGATTTACTGGGTGTAAAGGGCGTGTAGGCGGAACTGCAAGTCAGATGTG
+
,FFFFFFFFFFFFFFFFFFFFFF,FFFFFFF:FFFFFFFFFFFFFFFFFFFFFFFFFFFFFF:FFFFF,F:FFFFFFFFFFFFFFFFFFFFFF:FFFFFFFFFFFFFFFFFFFFFFF:FF,:FFFFFFFFFF:FFFFFF,FFFFF:FFFFFFFFFFFFFFFFFFFFFFFFFFFF:FFFFFFFFFFFFFFFFFFFFFFFFFFFFFFFF:FFFFFFF,FF,:::FF:F:FFF:FFFFFFF:FF:FFF:FFFF
@A00881:241:HJW2NDRXX:1:2130:28818:9064 1:N:0:CGAGAGAA+GATTGGAG
TAGCTTCCTATGGGCTGCAGCAGTGAGGAATATTGGTCAATGGGCGGGAGCCTGAACCAGCCAAGTCGCGTGAGGGAAGACGGCCCTATGGGTTGTAACCCTCTTTTGCCGGGGAGCAAAGCGCCGCACGTGTGCGGTCTGGAGAGTACCCGGAGAACTAGCATCGGCTAACTCCGTGCCAGCAGCCGCGGTAATACGGAGGATGCGAGCGTTCTCCGGATTTATTGGGTTTAAAGGGTGCGTAGGCGGT
+
F,FFFFFF,F,:FF,FFFFFFFF:FFFFFFFFFFFFFFF:FFFFFFFFFFFFFFFFFF:FFFFF,FFFFFFFFFFFFFFFFFFFFFFFFFFFFFFFFFFFFFFFFFFFFFFFFFFFFFFF:FFFFF:FFFF:FF:FFF:FFFFFFFFF,FFFFFFF:,,:FF,FFFF:F,FFFFFFFFFFFFFFFFFF:FFFFFFFFFFFF:FF:FFFFFFFF,F:FFF,::F,,FFFFFF,F,F:FF,,:FF,,:FF:,
@A00881:241:HJW2NDRXX:1:2130:28646:9486 1:N:0:CGAGAGAA+GATTGGAG
TAGCTTCCTATGGGGTGCAGCAGTGAGGAATATTGGTCAATGGACGCAAGTCTGAACCAGCCATGCCGCGTGCAGGAAGACGGCTCTATGAGTTGTAAACTGCTTTTGTACGAGGGTAAACTTAGATACGTGTATCTAACTGAAAGTATCGTACGAATAAGGATCGGCTAACTCCGTGCCAGCAGCCGCGGTAATACGGAGGATCCAAGCGTTATCCGGATTTATTGGGTTTAAAGGGTGCGTAGGCGGT
+
FFFFFFFFFF:FFFFFFFFFFFFFFFFFFFFFFFFFFFFFFFFFFFFFFFFFFFFFFFFFFFFFFFFFFFFFFFFFFFFFFFFFFFFFFFFFFFFFF,FFFFFFFFFFFFFFFFFFFF::FFFFFFFFFFFFFF:FFFFFFFFFFFF,FFFFFFFFFFFFFFFFFFFFFFFFFF:FFF:FFFF:FFFFFFFFFFFF::FFFFFFFFF:FFF,F,FFFF:,,F::FFFF,FFFFF,FFFFFFF:FFFFF,F
@A00881:241:HJW2NDRXX:1:2130:20329:10614 1:N:0:CGAGAGAA+GATTGGAG
TAGCTTCCTATGGGGTGCAGCAGTGAGGAATATTGGTCAATGGGCGGAAGCCTGAACCAGCCAAGTCGCGTGAGGGATGACGGCCCTACGGGTTGTAAACCTCTTTTGCCGGGGAACAAAAGGCGGGACGCGTCCCGCAGTGGAGTGTACCCGGAGAAAAAGCATCGGCTAACTCCGTGCCAGCAGCCGCGGTAATACGGAGGATGCGAGCGTGATCCGGAGTTATTGGGTTTAAAGGGTGCGTAGGCGG
+
:FFFFFFFF:FFFFFFFFFFFFFFFFFFFFFFFFFFFFFFFFFFFFFF:FFFFFFFFFFFFFFFFFFFFFFFFFFFFFFFFFFFFFFFFFFFFFFFF:FFFFFFFFFFFFFFFFF,FFF,FFFFFFFFFFFFFFFFFFF:FFF:FFFFFFFFFFFFF:FFFFF,FFFFFF::FFFFFFF,F:FF:FF:FFF:F,FFFFFFFFF,F:FFF:FFF,:,FFFFF,F:,:FFFFF,FF,,FFFF:FFFFFFFF:
@A00881:241:HJW2NDRXX:1:2130:24994:11146 1:N:0:CGAGAGAA+GATTGGAG
TAGCTTCCTATGGGGGGCAGCAGTGGGGAATATTGGGCAATGGGCGAAAGCCTGACCCAGCAACGCCGCGTGAAGGAAGAAGGTCTTCGGATTGTAAACTTCTTTTATGAGGGACGAAGGACGTGACGGTACCTCATGAATAAGCCACGGCTAACTACGTGCCAGCAGCCGCGGTAATACGTAGGTGGCAAGCGTTATCCGGATTTACTGGGTGTAAAGGGCGCGTAGGCGGGCGTGCCAGTCAGATGTG
+
,FFF:FFFF:,FFFFFFFFFFFF:FFFFFFFFFFFFFFF:FFFFFF,:FFFFFFFFFFFFFFFFFFFFFFFFFFFFFFFFFFFFFFFFFFFFFFFFF,F:FFFFFFFFFFFFFFFFFFFFFFFFF:FFFFFFFFFFFFFFFFFFFFFFFFFFF:FFFFFFFF:FFFFFFFFFFFF:FFFF:FFFFFFFFFFFFFFF:FFFFFFFFF::FFFFFF,FFFFFFFFFFFFF:FFF:FFF:F,F:,FFFFFFFF
@A00881:241:HJW2NDRXX:1:2130:17092:11459 1:N:0:CGAGAGAA+GATTGGAG
TAGCTTCCTAACGGGGGGCAGCAGGGGGGGATATTGGACAATGGGGGGAACCCTGATCCAGCGATGCCGCGTGAGGGAAGAAGGTTTTCGGATTGTAAACCTCTGTGGAGCGGGACGAAGGATGTGACGGTACCTCATGAATAAGCCACGGCTAACTACGTGCCAGCAGCCGCGGTAATACGTAGGTGGCGAGCGTTGTCCGGATTTACTGGGTGTAAAGGGCGCGTAGGCGGGTAGGCAAGTCAGATGT
+
FFFFFFFFFFFFFFFFFFFFF:FF,FFFFFFF,FFFFFFFFFFFFFFFFFFFFFF:FFFFFFFFFFFFFFFFF:FF:FFFFFFFF:FFFFFFFFFFFFFFFFFFFFFFF:F,FFFFFFFFFF,FFFFFFFFFFFFFFFFFFFFFFFFFFFFFFFFFFFF:FFFFF:F,FF:FFFFF,FFFF:,FF:FFFFFFFFFFFF:FFF:FFFFFFFFFFFFF:FFFFFF:FF:FF:F:FF,F:FFF,FFFFFF,F:
@A00881:241:HJW2NDRXX:1:2130:26693:11459 1:N:0:CGAGAGAA+GATTGGAG
TAGCTTCCTATGGGGTGCAGCAGTGGGGGATATTGCACAATGGGGGGAACCCTGATGCAGCAACGCCGCGTGGGTGAAGGAGTGATTCGTCACGTAAAGCCCTATCAGCAGGGAAGAAGGAAGACGGTACCTGACTAAGAAGCCCCGGCTAACTACGTGCCAGCAGCCGCGGTAATACGTAGGGGGCGAGCGTTATCCGGAATTACTGGGTGTACAGGGAGCGCAGACGGCGGGGCAAGTCTGGAGTGAA
+
FFFFFFFFFFFFFFFFFFFFFFFFFFFFFFFFFFFFFF:,FFFFFFFFFFFFFFFFFFFF:FFFFFFFFFFFFFFFFFFFF:FFFFFFFFFFFFFF:FFFFFFFFFFFFFFFFFFFFFFF:FFFFFFFFFFFFFF:FFFFFFFFFFF:FFFFF:FFFFFFF:FFFFFFFFFFF,,FF:FF:FFFFFFFFFFFFF:FFFFFFFFFFFFFFFFF:FFFFFFFFFFFFFFFFFFFFFFFF:FFFFF::FFFF:
@A00881:241:HJW2NDRXX:1:2130:26910:11459 1:N:0:CGAGAGAA+GATTGGAG
TAGCTTCCTATGGGGTGCAGCAGTGGGGAATATTGGGCAATGGGCGCAAGCCTGACCCAGCAACGCCGCGTGAAGGAAGAAGGCTTTCGGGTTGTAAACTTCTTTTATCAGGGACGAACAGATGACGGTACCTGATGAATAAGCCACGGCTAACTACGTGCAAGCAGCCGCGGTAATACGTAGGTGGCAAGCGTTATCCGGATTTACTGGGTGTAAAGGGCGTGTAGGCGGGACTGCAAGTCAGATGTGA
+
FFFFFFFFFF,FFFFFFFFFFFFFF::FFFFFF:FF::FFF:FFF:FFFFFFFFFFFFFFFFFF:FFFFFFFFFFFFF:FFFFFFFF:FFFFFFFF:F:FFFFFFFFFFFFFFFFFFFFFFFFFFFF:FFFFFFFFF:FF:FF:FFFFF:FFFFFF:,FFF,FFFFFFFFFFFFF,FFFFFFF:FFFFF:FF:FFFFF,:FFF::FFFFFFFFF:FF:FFF,FFFFF,,:FF,FFFFFF:FFFFFFFFFF
@A00881:241:HJW2NDRXX:1:2130:20844:11663 1:N:0:CGAGAGAA+GATTGGAG
TAGCTTCCTATGGGATGCAGCAGTGGGGAATATTGGGCAATGGGCGCAAGCCTGACCCAGCAACGCCGCGTGAAGGAAGAAGGCTTTCGGGTTGTAAACTTCTTTTATGAGGGACGAAGGACGTGACGGTACCTCATGAATAAGCCACGGCTAACTACGTGCCAGCAGCCGCGGTCATACGTAGGTGGCGAGCGTTGTCCGGATTTACTGGGTGTAAAGGGCGCGTAGGCGGGCAGGGAAGTCAGATGTG
+
::FF,FFF:F,FFFFFFFFFFFF,FFFFFFFFFF:FFFFFFFFFFF:FFFFFFFFFFF,FFFFFFFFFFFFFFFFFFF:FFFFFFFFFFFFFFFFFFFFFFFFFFFFFFFFFFFFFFF:FFF:FFFF:F::FFFFFFF::FFFFFFF:FFF:,F:FFFFFFF:F::FF:F,:F:F,F:FFF:FF::FFF:FFFF:FFF,FFF:FF,F:F:,,F::F,FF::,:::FFF,FFFF,F:,,FF,F:F::FFF:
@A00881:241:HJW2NDRXX:1:2130:19660:11741 1:N:0:CGAGAGAA+GATTGGAG
TAGCTTCCTACGGGATGCAGCAGTGGGGGATATTGCACAATGGGGGGAACCCTGATGCAGCGACGCCGCGTGGGTGAAGAAGTATTTCGGTATGTAAAGCCCTATCAGCAGGGAAGAAGATGACGGTACCTGAGAAAGAAGCCCCGGCTAACTACGTGCCAGCAGCCGCGGTAATACGTAGGGGGCGAGCGTTATCCGGATTTACTGGGTGTAAAGGGAGCGTAGGCGGGGCTTTAAGTCAGGTGTGAAA
+
FFFFFFFFFFFFFFFFFFFFFFFFFFFFFF:FFFFFFFFFFFFFFFFFFFFFFFFFFFFFFFFFFFFFFF:FFFFFFFFFFFFFFFFFFFFFFFFF:FFFFFFFFFFFFFFFFFFFFFFFFFFFFFFFFFFFFFFFFF:FFFFFFFFFFFFFF:FFFFFFFFFFFFFFFFFFFFFFFFFFFFFFFFFFFFF,FFFFFFFFFFFFFFFFFFFFFFFFFFFFFFFFFFFFFFFFFFFFF:FFFFFFFFFFFF
@A00881:241:HJW2NDRXX:1:2130:24478:11757 1:N:0:CGAGAGAA+GATTGGAG
TAGCTTCCTATGGGAGGCAGCAGTGGGGGATATTGGACAATGGGGGGAACCCTGATCCAGCGACGCCGCGTGAGTGAAGAAGTATTTCGGTATGTAAAGCTCTATCAGCAGGGAAGAAAGAGAGACGGTACCTGACTAAGAAGCCCCGGCTAACTACGTGCCAGCAGCCGCGGTAATACGTAGGGGGCAAGCGTTATCCGGATTTACTGGGTGTAAAGGGAGCGCAGACGGACATGCAAGTCTGGAGTGA
+
FFFFFFFFFFFFFFFFFFFFFFFFFFFFFFFFFFFFFFFFFFFFFFFF:FFFFFFFFFFFFFFFFFFFFFFFFFFFFFFFFFFFFFFFFFFFFFFFFFFFFFF:FFFFFFFFFFFFFFFFFFFFFFFFFFFFFFFFFFFFF,FFFFFFFFF,FFF,FFFFFFFFFFFFFFFFFFF,FFFFFFFFFFFFFFFFFF,FFFFFFFFFFFFFFFF:FFFFFFF:FFFFFFFFFFFFFFFFFF:FFFF:FFFFFF
@A00881:241:HJW2NDRXX:1:2130:26729:11866 1:N:0:CGAGAGAA+GATTGGAG
TAGCTTCCTATGGGGGGCAGCAGTGAGGAATATTGGTCAATGGGCGGGAGCCTGAACCAGCCAAGCCGCGTGGAGGAGGAAGGTACAGAGTATCGTAAACTCCTTTTGTCAGGGGATAAAAGGCGGGATGCGTCCCGTCCCGAAGGTACCTGAAGAAAAAGCATCGGCTAACTCCGTGCCAGCAGCCGCGGTAATACGGAGGATGCGAGCGTTATCCGGATTTATTGGGTTTAAAGGGTGCGTAGGCCGC
+
:FFFFFFFFF:FFFFFFFFFFFFFFFFFFFF:FFFFFFFFFFFFFFFFFFFFFFFFFFFFFFFFFFFFFFFFFFFFFFFFFFFFFFFFFFFFFFFFFFFFFFFFFFFFFFFFFFFFFFFFFFFFFFFFFFFFFFFFFFFFFFFFFFF::FFFFFFFFFFFFFFFFFFFFFFFFFFFFFFFFFFFFFFFFF:,FFFFFFF:FFFFFFFFF:FFF:F:FFFF::FFFFFF:FFF:FFFF,FFFF:FF::FFF
@A00881:241:HJW2NDRXX:1:2130:21414:12117 1:N:0:CGAGAGAA+GATTGGAG
TAGCTTCCTACGGGACGCAGCAGTGGGGAATATTGGTCAATGGGGGAAACCCTGAACCAGCAACGCCGCGTGAAGGAAGAAGGTTTTCGGATTGTAAACTTCTGATCTGTGGGAAGAAGAAGATGACGGTACCACAGGAGAAAGCCACGGCTAACTACGTGCCAGCAGCCGCGGTAATACGTAGGTGGCGAGCGTTGTCCGGAATAACTGGGCGTAAAGGGAGCGTAGGTGGTGCGGTAAGTTAAATGTG
+
FFFFFFFFFFFFF:FFFFFFFFFFFFFFFFFFFFFFFFFFFFFFFFFFFFFFFFFFFFFFFFFFFFFFFF:FFFFFFFFFFFFFFFFFF:FFFFFFFFFFFFFFFFFFFFFFFF:FFFF:FFFFFFFFFFFFFFFFFFFFFFFFFFFFFFFFFFFFFFFFFFFFFFFFFFFFFFF,FFFFFF:FFFFFFFFFFF:,::FFFFF:FF,FFFFFFFFFFFFFF,FFFFFFF,:FFFFF,F:FFFF,FF:,FF
@A00881:241:HJW2NDRXX:1:2130:30590:12320 1:N:0:CGAGAGAA+GATTGGAG
TAGCTTCCTATGGGGCGCAGCAGTGGGGGATATTGCACAATGGGGGGAACCCTGATGCAGCGACGCCGCGTGAGTGAGGAAGGTCTTCGGATCGTAAAGCTCTGTCTCGAGGGACGAATAATGACGGTACCTCATGAATAAGCCACGGCTAACTACGTGCCAGCAGCCGCGGTAATACGTAGGTGGCGAGCGTTGTCCGGATTTACTGGGTGTAAAGGGCGCGTAGGCGGGTAGGCAAGTCAGATGTGAA
+
FFFFFFFFFFFFFFFFFFFFFFFFFFFFFFFFFFFFFFF:FFFFFFFFFFFFFFFFFFFFFF:FFFFFFFFFFFFFFFFFFFFFFFFFFFFFFFFFFFFFFFFFFFFFFFFFFFFFFFFFFFFFFFFF:FFFFFFFFFFFFFFFFFFFFFFFFFFFFFFFFFFFFFFFFFFFFFFFFFFFFFFFFFFFFFFFFFFFFF,FFFFFFFFFFFFF,FFFFFFFFFFFFFFFFFFFFFFFFF:FFFF:FFFFFF
@A00881:241:HJW2NDRXX:1:2130:29315:12618 1:N:0:CGAGAGAA+GATTGGAG
TAGCTTCCTATGGGGTGCAGCAGTGGGGAATATTGGGCAATGGGCGGAAGCCTGACCCAGCGATGCCGCGTGAGGGAAGAAGGTTTTCGGATTGTAAACCTCTGTCTTTAGGGACGATAATGACGGTACCTAAGGAGGAAGCTCCGGCTAACTACGTGCCAGCAGCCGCGGTAATACGTCGGGAGCGAGCGTTGTCCGGAATTACGGGGTGTAAAGGGAGTGCAGGCGGGACTGCAAGTCAGATGTGAAA
+
FFFFFFFF:FFFFFFFFFFFFFFFFFFFFFFFFFFFFFFFFFFFFFFF,FFFFFFFFFFFFFFFFFFFFFFFFFFFFFFFFFFFFFFFFFFFFFFFFFFF:FFFFFFFFFFF:,FFFF,FFFFFFFFFFFF:FFF:FFFFFFFFFFFFFFFFFFFFFFFFFFFFFFFFFFF:F,FFFFF,FFF:FFFFFFFF:FFFFFFFFFF::,FFF:FFF:FFFFFFF:FFFFFF:,,F::FFFFFFF:F:FFF,FF
@A00881:241:HJW2NDRXX:1:2130:31150:13855 1:N:0:CGAGAGAA+GATTGGAG
TAGCTTCCTATGGGAGGCAGCAGTGGGGGATATTGCACAATGGAGGAAACTCTGATGCAGCGATGCCGCGTGAGGGAAGAAGGTTTTCGGATTGTAAACCTCTGTGGAGGGGGACGATAATGACGGTACCCCTTTAGGAAGCCACGGCTAACTACGTGCCAGCAGCCGCGGTAATACGTAGGTGGCGAGCGTTGTCCGGAATTACTGGGTGTAAAGGGAGTGCAGGCGGGAAAGCAAGTCAGAAGTGAAA
+
FFFFFFFFFFFFFFFFFFFFFFFFFFFFFFFFFFFFFFFFFFF:FFFFFFFFFFFFFFFFFFFFFFFFFFFFFFFFFFFFFFFFFFFFFFFFFFFFFFFFFFFFFFFFFFFFFFFFFFFFFFFFFFF:FFFFFFFFFFFFFFFFFFFFFFFFFFFFFFFFFFFFFFFFFFFFFFF:FFFFFFFFFFFFFFFFFFFFFFFF,FFF:FFFFFFF,:,FFFFFFFFFFFFFFFFFFFFFFFFFFFF:FFFF,F
@A00881:241:HJW2NDRXX:1:2130:30725:14747 1:N:0:CGAGAGAA+GATTGGAG
TAGCTTCCTATGGGAGGCACCAGTGGGGAATATTGCGCAATGGAGGAAACTCTGACGCAGCGATGCCGCGTGAGTGAGGAAGGGATTCGTCCCGCAGAGCTCAGTTGTGGGGGAGAAGAGAGATACTACCCCATTTTAAAGCCCCGGCTAACTACGTGCCAGCAGCCGCGGTAATACGTAGGGGGCGAGCGTTGTCCGGAATTACTGGGCGTAAAGGGCGCGTAGGCGGCGGCAGAGGCCTGTTGTAAAA
+
FFFFFFFFFFFFFF:FFFFFF:FFFFFFFFFFFFFFFFFFFFFFFFFFFFFFFFFF:FFFFFFFFFFFFFFFFFFFFFFF,FFF:FFFFFFFFFFFFFFFFFFF:FFFFFFFFFFFFFFFFFFFFFFFFFFFFFFFFFFFFFFFFFFFFFFFFFFFFFFFFFFFFFFFFFFFFF:FFFFFFFFFFFFFF:FFFFFF:FFFFFFFFFFFFFF:F:,FFFFFF:FFFFFFF,F,:FFFFFFF,F:FFFFFFF
@A00881:241:HJW2NDRXX:1:2130:16875:15311 1:N:0:CGAGAGAA+GATTGGAG
TAGCTTCCTATGGGAGGCAGCAGTGGGGAATATTGCACAATGGGGGGAACCCTGATGCAGCGACGCCGCGTGGGTGAAGAAGTATTTCGGTATGTAAAGCCCTATCAGCAGGGAAGAAGATGACGGTACCTGAGTACGAAGCCCCGGCTAACTACGTGCCAGCAGCCGCGGTAATACGTAGGGGGCGAGCGTTATCCGGATTTACTGGGTGTAAAGGGAGCGTAGACGGCATGGCAAGTCTGGAGTGAAA
+
FFFFFFFF:FFFFFFFFFFFFFFFFFFFFFF::FFFFFF,FFFFFFFFFFFFFFFFFFFFFFFFFFFFFFFFFFFFFFFFFFF,FFFFFFF:FFFFFFFFFFF:FFFFFFFFFF:FFFFFFFFFFFFFFF,F:F:F,FFFFFFFFFFF:FFFF::FFFFFFFFFFFFFFFFFFF,FFF:FFFFFFFFFFFFF::FFFFFFFFFFF:FFFFF:F,,FFFFFFFF:FF:FFFFFFFF,FF:FFFF,FFFF,F
@A00881:241:HJW2NDRXX:1:2130:31937:15311 1:N:0:CGAGAGAA+GATTGGAG
TAGCTTCCTATGGGGGGCAGCAGTGGGGAATATTGGGCAATGGAGGCAACTCTGACCCAGCAACGCCGCGTGAGCGATGAAGGTCTTCGGATTGTAAAGCTCTTTAAGTGGGGACGAAGAAAGTGACTGTACCCACAGAATAAGCCTCGGCTAACTACGTGCCAGCAGCCGCGGTAATACGTAGGAGGCAAGCGTTATCCGGAATGACTGGGCGTAAAGGGTGCGTAGGTGGTTTGGCAAGTTGGTAGCG
+
FFFFFFFFFFFFFFFFFFFFFFF:FFFFFFFFFFFFFFFFFFFFFFFFFFFFFFFFFFFFFFFFFFFFFFFFFFFFFFFFFFFFFFFFFFFFFFFFFFFFFFFFFFFFFFFFFF:FFFFFFFFFFFFFFFFFFFFFFF,FFFFF:FFFFFFFFFFFFF,FFFFFFFFFF,:FFFFFFFFFFFFFFFFFFFF:FFFFFFFFFFF:FFFFFFFFFFFFFFFFFFFFFFF,FFFFFFFF,FFF:FFFFF:F,F
@A00881:241:HJW2NDRXX:1:2130:15953:15749 1:N:0:CGAGAGAA+GATTGGAG
TAGCTTCCTATGGGATGCAGCAGTGGGGGATATTGCACAATGGGGGGAACCCTGATGCAGCAACGCCGCGTGGGTGAAGGAGTGATTCGTCACGTAAAGCCCTATCAGCAGGGAAGAAGGAAGACGGTACCTGACTAAGAAGCCCCGGCTAACTACGTGCCAGCAGCCGCGGTAATACGTAGGGGGCGAGCGTTATCCGGAATTACTGGGTGTAAAGGGAGCGCAGACGGCGGGGCAAGTCTGGAGTGAA
+
FFFFFFFFFFFFFFFFFFFFFFFFFFFFFFFFFFFFFFFFFFFFFFFFFFFFFFFFFFFFFFFFFFFFFFFFFFFF:FFFFFFFFFFFFFFFFFFFFFFFFFFFFFFFFFFFFFFFFFFFFFFFFFFFFFFFFFFFFFFFFFFFFFFFFFFFFFFFFFFFFFFFFFFFF:FFFF,FFFFFFFF:FFF:FFFFFFFFF::FF:FFFFFFFFFFFF:FFFFFF:FFFFFF::FFFFFFFFFFFFFFFFFF:F
@A00881:241:HJW2NDRXX:1:2130:32796:16517 1:N:0:CGAGAGAA+GATTGGAG
TAGCTTCCTATGGGACGCAGCAGTGAGGAATATTGGTCAATGGGCGGGAGCCTGAACCAGCCAAGCCGCGTGGAGGAAGAAGGTACAGAGTATCGTAAACTCCTTTTGTCAGGGGATAAAAGGCGGGATGCGTCCCGTCCCGAAGGTACCTGAAGAAAAAGCATCGGCTAACTCCGTGCCAGCAGCCGCGGTAATACGGAGGATGCGAGCGTTATCCGGATTTATTGGGTTTAAATGGTGCGTAGGCCGC
+
:FFFFFFFFFF:FFF:FFFFFFFFFFFFFFFFFFFFF:FFFFFFFFFFFFFFFFFFF:FFFFFFFFFFFFFFFFFF:FFFFFFF::FFFFFFFFFFFFF:FFFFFFFFFFFF:FFFFF,:F:FFFFFFFF,FFFFFFFFFFFFFFFFFFFFFFFFFFFFFFFFFFFFFFFFFFFF,FFFFFFFFFFFFFFFFF::FFFFFFFFFFFFFFFF:,FFF:F,FFFF:F,FF::,F:FF,FFF,FFFFFFFFFF
@A00881:241:HJW2NDRXX:1:2130:25726:16861 1:N:0:CGAGAGAA+GATTGGAG
TAGCTTCCTATGGGGTGCAGCAGTGAGGAATATTGGTCAATGGACGGAAGTCTGAACCAGCCAAGTAGCGTGAAGGAAGGCGGCCCTACGGGTTGTAAACTTCTTTTATAAGGGATTAAAGGGCTCCACGAGTGGGGTGTTGCACGTACCTTATGAATAAGCATCGGCTAACTCCGTGCCAGCAGCCGCGGTAATACGGAGGATGCGAGCGTTATCCGGAGTTATTGGGTTTAAAGGGCGCGTAGATGGC
+
FFF:F:F:FFF,:F:FF:FFFFFFFFFFFF::,FFF::FFFFFFFFFFFFFFFFFF:FF,FFFF:F,:FF:FFF,FFFFFF:FFFFFFF,F,FFFFFFFFFFFFFFFFF:F::FF,FF:F:FFFFFFFFF:F,FFFFFFFF,:FFFFFFFFF,F:F,FFF:F,FFF:FFFFF:FFF:,FFFFFFFFFFFFFF,F:FF,FFFFFF:FFF::FF,,:FF:,:,FF:,F:F::FFFFF:,FFF:FF:,FF:FF
@A00881:241:HJW2NDRXX:1:2130:7943:17347 1:N:0:CGAGAGAA+GATTGGAG
TAGCTTCCTATGGGAGGCAGCAGTGGGGAATATTGGTCAATGGGGGAAACCCTGAACCAGCAACGCCGCGTGAAGGAAGAAGGCTTTCGGGTTGTAAACTTCTTTTATCTGTGACGATAGTGACGGTAGCAGATGAATAAGCTCCGGCTAACTACGTGCCAGCAGCCGCGGTAATACGTAGGGAGCGAGCGTTATCCGGATTTACTGGGTGTAAAGGGAGCGCAGACGGCTTGGCACGTCTGGAGTGAAA
+
FFFFFFFFFFFFFFFFFFFFFFFFFFFFF:FFFFFFFFFFFFFFFFF:FFFFFFFFFFFFFFFFFFFFFFFFFFFFFFFFFFFFFFFFFFFFFFFFFFF:FFFFFFFFFFFFFFFFF,FFFFFFFF,FFFFFFFFFFFFFFF:FFFFFF,FFFFFFFFFFFFF,FF,FFFFFFFFFFF:FFFFFFFFFFFFFFFFFFFFFFFFFFFFFF,FF,FFFFFFFFF:FFFFFFFFFFFFF,FFFFFFFFFFFFF
@A00881:241:HJW2NDRXX:1:2130:31033:18129 1:N:0:CGAGAGAA+GATTGGAG
TAGCTTCCTATGGGGGGCACCAGTGAGGAATATTGGTCAATGGGCGGGAGCCTGAACCAGCCAAGCCGCGTGGAGGAGGAAGGTACAGAGTATCGTAAACTCCTTTTGTCAGGGGATAAAAGGCGGGATGCGTCCCGTCCCGAAGGTACCTGAAGAAAAAGCATCGGCTAACTCCGTGCCAGCAGCCGCGGTAATACGGAGGATGCGAGCGTTATCCGGATTTATTGGGTTTAAAGGGTGCGTAGGCCGC
+
FFFFFFFFFFFFFFFFFFFFFFFFFFFFFFFFFFFFFFFFFFFFFFFFFFFFFFFFFFFFFFFFFFFFFFFFFFFFFFFFFFFFFFFFFFFFFFFFFFFFFFFFFFFFFFFFFFFF:FFFFFFFFFFFFFFFFFFFFFFFFFF:FFFFFFFFFFFFFF:FFFFFFFFFFFFFFFFFFFFFFFFFFFFFFFFFFFFFFFFFFFFFFFFFFFFFF,:FFFFFFFFFFFFFFFFFFFFFFFFFFFF,FFFF:F
@A00881:241:HJW2NDRXX:1:2130:30626:18239 1:N:0:CGAGAGAA+GATTGGAG
TAGCTTCCTATGGGAGGCACCAGTCGGGAATCTTGCGCAATGGAGGAAACTCTGACGCAGTGACGCCGCGTATAGGAAGAAGGTCTTCGGATTGTAAACTATTGTCGTTAGGGAAGAAATAAATGACAGTACCTAAGGAGGAAGCTCCGGCTAACTACGTGCCAGCAGCCGCGGTAATACGTAGGGAGCGAGCGTTATCCGGACTTATTGGGTGTAAAGGGTGCGTAGACGGGAGTACAAGTTAGTTGTG
+
FFFFFFFFFFFFFFFFFFFFFFFFFFFFFFF,FFFFFFFFFFFFFFF:FFFFFFFFFFFFFFFFFFFFFFFFFFFFFFFFFFFFFFFFFFFFFF:FFFFFFFFFFFF:FFFFFFFFFFF:FFFFFFFFFFFF:FF,FFFFFF:FFFFFFFFFFFFFFFF:FFFFFF:FFFFFF:FFFF,FFFFFFFFFFFFFF:FF:FFFFFF,FFFFFFFFFFFFFFFFFFFF:FFFFFFF:F::FFFF:F:FFFFFFF
@A00881:241:HJW2NDRXX:1:2130:18964:18333 1:N:0:CGAGAGAA+GATTGGAG
[truncated: 58,134,702 more chars]
