# Supplementary material for: Environmental enrichment changes rabbits’ behavior, serum hormone level and further affects cecal microbiota
Source: PeerJ. 2022 Mar 9;10:e13068. doi: 10.7717/peerj.13068 (PMC8917805; doi:10.7717/peerj.13068)
Supplement: Supplemental Information 12 [file peerj-10-13068-s012.gz › FDMP20H000700-1a_L1_FKDO202078138-1A.raw_1.fq]

@A00881:241:HJW2NDRXX:1:2101:19018:7748 1:N:0:CGAGAGAA+GATTGGAG
CTTGTACCTATGGGAGGCAGCAGTGGGGAATATTGGGCAATGGAGGCAACTCTGACCCAGCAACGCCGCGTGAGCGATGAAGGTCTTCGGATTGTAAAGCTCTTTAAGTGGGGACGAAGAAAGTGACTGTACCCACAGAATAAGCTCCGGCTAACTACGTGCCAGCAGCCGCGGTAATACGTAGGGAGCAAGCGTTATCCGGAATGACTGGGCGTAAAGGGTGCGTAGGTGGCTCAGCAAGTTAGTAGCG
+
FFFFFFFFFFFFFFFFFFFFFFFFFFFFF:FFFFFFFFFFFFFFFFFFFFFFFFFFFFFFFFFFFFFFFFFFFFFFFFFFFFFFFFFFFFFFFFFFFFFFFFFFFFFFFFFFFFFFFFFFFFFFFFFFFFFFFFFFFFFFFFFFFF:,FFFFFFFF,FFFFFFFF:FFFFFFFFFFFF:FFFF:FF:FF:,FFFFFFFFF:FF,FF:FFFFFF:FF,F:FFFFFFFFFFF:F::FFF:F,FF,,FF,F::
@A00881:241:HJW2NDRXX:1:2101:23692:10488 1:N:0:CGAGAGAA+GATTGGAG
CTTGTACCTACGGGGGGCAGCAGTGGGGAATATTGGGCAATGGGCGAAAGCCTGACCCAGCAACGCCGCGTGAAGGAAGAAGGTCTTCGGATTGTAAACTTCTTTTATGAGGGACGAAGGACGTGACGGTACCTCATGAATAAGCCACGGCTAACTACGTGCCAGCAGCCGCGGTCATACGTAGGTGGCGAGCGTTATCCGGATTTACTGGGTGTAAAGGGCGCGTAGGCGGGCGTGCAAGTCAGATGTG
+
,F:FFFFFFFFFFFFFFFFFFFFFFFFFFFFFFFFFFFFFFFFFFFFFFFFFFFFFFFFFFFFFFFFFFFFFFFFFFFFFFFFFFFFFFFFF:FFFFFFFFFFFFFFFFFFFFFFFFFFF:FFFFFFFFFF:FFFFFFFFFFFFFFF:FFFF,FFFFF:FFFFFFF:FFFFF:FF,:FF::FFFFFFFFFFFFF:::FF:FFFFF:FFFF:FFFF:F::FFF:F:FF:FF:FFF:F:FF,FF:F:FF:F:
@A00881:241:HJW2NDRXX:1:2101:23701:24659 1:N:0:CGAGAGAA+GATTGGAG
CTTGTACCTACGGGATGCAGCAGTGGGGAATATTGGGCAATGGAGGCAACTCTGACCCAGCAACGCCGCGTGAGCGATGAAGGTCTTCGGATTGTAAAGCTCTTTAAGTGGGGACGAAGAAAGTGACTGTACCCACAGAATAAGCTCCGGCTAACTCCGTGCCAGCAGCCGCGGTCCTCCGTAGGGAGCAAGCGTTATCCGGACTGACTGGGCGTACAGGGTGCGTCGGTGGCTTGGCTCGTTGGTAGCG
+
F::FFFFFFFFFFFFFFFFFFFFF:FFFFFFFFFFFFFF:FFFFFFFFFFFFFFFFFFFF:F:FFFFFFFFFFFF:FFFFFFFFFFFFFFF,FFFFFFFFFFFFFFFFF:FFF,F:FFFFFFFFFFFF:F,FFF,F,FF,FFFF:FFFFFFF,F::,FFFFFFFFF::FFFFFFF:,F,FFF,FFFFFFF,FFFF,FF::,::,FFFF,FFFF:F,,FFF:FFF:F,FFFFFF,F:,::,:FF:FF,FF:
@A00881:241:HJW2NDRXX:1:2101:13060:26710 1:N:0:CGAGAGAA+GATTGGAG
CTTGTACCTATGGGATGCACCAGTGAGGAATATTGGTCAATGGGCGGGAGCCTGAACCAGCCAAGCCGCGTGGAGGAAGAAGGTACAGAGTATCGTAAACTCCTTTTGTCAGGGGATAAAAGACGGGATGCGTCCCGTCCTGAAGGTACCTGAATAAGAAGCCCCGGCTAACTACGTGCCAGCAGCCGCGGTAATACGTAGGGGGCAAGCGTTATCCGGATTTACTGGGTGTAATGGGTGCGGAGGTGGC
+
:::FFFFFF::FFFFFFFFFF:FF::FFFFF:FFFFFFFFFFF:FFFFFFFF:FFFFF:FFFFFFFFFFFFFFFFF,F:FFFFFF,FFFFF:FFFF,F,FF:FFFFF:FFFFFFF,FFFFF,FF::::FFFFFF:FFFF,,FF,F,:F,FFF:F,:F:FF,FFF:FF:FFF::FFFF:FF:::FF:,FF::,F:FF:,,,:F,F:::::::F,F::FF:F,,:,:FF::F,,F,,FFF:,FF,F:,::,:
@A00881:241:HJW2NDRXX:1:2101:32470:29105 1:N:0:CGAGAGAA+GATTGGAG
CTTGTACCTACGGGATGCAGCAGTGGGGAATATTGGACAATGGGCGAAAGCCTGATCCAGCGACGCCGCGTGAAGGAAGACGGTCTTCGGATTGTAAACTTCAGTGAGCAGGGACGAGAAAGGACGGTACCTGCAGAGCAAGCCACGGCTAACTACGTGCCAGCAGCCGCGGTAATACGTAGGTGGCGAGCGTTATCCGGAATTACTGGGTGTAAAGGGTGAGTAGGCGGGGATGCAAGTCAGCTGTGAC
+
,FFFFF:FFFFFFFFFFFFF::FFFFFFFFFFFFFFFFFFFFFFFFFFFFFFFF,F:FFFFFFF,FFFFFFFFFFFF:FFFFFFFFFFFFFFFFFFF,FFFFFFFFFFFFFFF:FFFFFFFFFFF:FFFFFFFF:FFFFFFF,FFFFFFFF:FFFF:FFF,FFFFFFF,FFFFF,FF,FF,FFFFFF:FFF,FF:FF,:FF,FFFFF:FF:FF,F:F,FFFF,FFFF,:F,::,,FF::F:FF:::FF,,
@A00881:241:HJW2NDRXX:1:2101:10592:30013 1:N:0:CGAGAGAA+GATTGGAG
CTTGTACCTACGGGGTGCAGCAGTGGGGAATATTGGGCAATGGAGGCAACTCTGACCCAGCAACGCCGCGTGAGCGATGAAGGTCTTCGGATTGTAAAGCTCTTTAAGTGGGGACGAAGAAAGTGACTGTACCCACAGAATAAGCCTCGGCTAACTACGTGCCAGCAGCCGCGGTAATACGTAGGAGGCACTCGTTATCCGGAATGACTGGGCGTCAAGGGTGCGTAGGTGGTTTGGCAAGTTGGTAGCG
+
:FFFFFFFFFFFFFFFFFFFFFFFFFFFF:FFFFFFFFFFFFFFFFFFFFFFFFFFFFFFFFFFFFFFFFFFFFFFFFFFF:FFFFF,FFF:FFFF:FFFFFFFF::FFFF:FFFFFFFFFFFFFFFF,F:FFFFFFFFFF:FF:,FF::FF,:FFFF:FFF:FFFFF::FFFFF:FF:FFFFFF:::FF,,FF:,FFFF:FFFF:FFFFF:FFF:FFF,F::F:FF,F::FFF,F:FFF:,FF::FF:F
@A00881:241:HJW2NDRXX:1:2102:16640:2065 1:N:0:CGAGAGAA+GATTGGAG
CTTGTACCTACGGGGCGCAGCAGTGGGGAATATTGCACAATGGGGGAAACCCTGATGCAGCGACGCCGCGTGAGTGAAGAAGTATTTCGGTATGTAAAGCTCTATCAGCAGGGAAGAAGATGACGGTACCTGAGTAAGAAGCCCCGGCTAACTACGTGCCAGCAGCCGCGGTACTACGTAGGGGGCAAGCGTTATCCGGATTTACTGGGTGTAAAGGGAGCGTAGACGGCGATGCAAGTCTGAAGTGAAA
+
:FFFFFFFF:FFFFFFFFFFFFFFFFFFFFF:FFFFFFFFFFFFFFFFFFFFFFFFFFFFFFFFFFFFFFFFFFFFFFFFFFFFFFFFF:FFFFFFF:FFFFFFFFFFFFFFFFFFF,FFFFFFFFFFFFFFFFF,FFFFFFFFFFFFF,FFFFFFFFFFFFFFFFFFFFF:,,F:FFFFF:FFFFFFFFF:FFFFFFFFF:::FFF:FFFF,FFF:F:F::FF,FFFFFFFFFFFFFFFF:FF:FFFFF
@A00881:241:HJW2NDRXX:1:2102:10529:20603 1:N:0:CGAGAGAA+GATTGGAG
CTTGTACCTATGGGATGCAGCAGTGGGGAATATTGCACAATGGGGGAAACCCTGATGCAGCGACGCCGCGTGAGTGAAGACGTATTTCGGTATGTAAAGCTCTATCAGCAGGGAAGAAGATGACGGTACCTGAGTAAGAAGCCCCGGCTAACTACGTGCCAGCAGCCGCGGTAATACGTAGGGGGCCAGCGTTATCCGGATTTACTGGGTGTAAAGGGCGCGTAGACGGCGATGCACGTCTGAAGTGAAA
+
F:FFF:FF:F,FFFFFFF:FFFF:FFFF:,FFFFFFFFFFFFFFFFF,FFFFFFFFFF:FFFFFFFFFFFFFFFFF,FFF:FFFFFFFFFFFFFFFFFFFFFF,FFFFFFFFFF,F:FFFFFFFFFF:FFFFF:FFFFFFFFFFFFFFF:FFF:FFFF,:FF:FF:FFFFFFF:F,FF:FFFFFFF,,FF:,FF:F:F:F,:FFF::,FFF,::FFFF,F::FF:FFF:FF:FFFF,,:F,F:,F:F:,:
@A00881:241:HJW2NDRXX:1:2102:1244:35336 1:N:0:CGAGAGAA+GATTGGAG
CTTGTACCTACGGGAGGCAGCAGTGGGGAATATTGCACAATGGGGGGAACCCTGATGCAGCGACGCCGCGTGAGTGAGGAAGTACTTCGGTATGTAAAGCTCTATCAGCAGGGAAGAAAATGACGGTACCTGACTAAGAAGCACCGGCTAAATACGTGCCAGCAGCCGCGGTAATACGTATGGTGCAAGCGTTATCCGGATTTACTGGGTGTAAAGGGTGCGTAGGTGGCATGGCAAGTCAGAAGTGAAA
+
FFFFFFFFFFFFFFFFFFFFFFFFFFFFFFFF:FFFFFFFFFFFFFFFFFFFFFFFFFFFFFFFFFFFFFFFFFFFFFFF:FFFFFFFFFFFFFFFFFFFFFFFFFFFFFFFFFFFFFFFF:FFFFFF:FFFFF:FFF:FFFFFFFFFFFFFFFFFFFFFFFFFFFFFFFFFFFFFFFFFFFFFFFFFFFF:FFFFFFFFFFFFFFFFFFF:FF:FFFFFF:FFFFFFFFFFFFF:F:FFF:FFF:FF:F
@A00881:241:HJW2NDRXX:1:2103:7229:1955 1:N:0:CGAGAGAA+GATTGGAG
CTTGTACCTATGGGGGGCAGCAGTGGGGAATATTGGGCAATGGAGGCAACTCTGACCCAGCAACGCCGCGTGAGTGATGAAGGTCCTCGGATTGTAAAACTCTTTAAGTGGGGACGAAGAAAGTGACTGTACCCACAGAATAAGCCTCGGCTAACTACGTGCCAGCAGCCGCGGTAATACGTAGGAGGCAAGCGTTATCCGGACTGACTGGGCGTAAAGGGTGCGTAGGTGGTTTGGCAAGTTGGTAGCG
+
FFFFFFFFFF:FFFFFFFFFFFFFFFFF:FFFFFFFFFFFFFFFFFFFFFFFFFFFFFFFFFFFFFFFFFFFFFFFFFFFFFFFFFFFFFF:FFFFFFFFFFFFFFFFFFFFFFFFFFFFFFFFFFFFFFFF:FFFFFFFFFFF:FFF:FFF:FFFFFFFFFFFFFFFFFFFFF:FFFFFFFFFFFFFFF,FFFFFFFFFFFF,FFFFFFFFFFF,FFFFFFFF,F::FFFFF,FF,F:F,FF:,F:F,:
@A00881:241:HJW2NDRXX:1:2103:26747:22232 1:N:0:CGAGAGAA+GATTGGAG
CTTGTACCTACGGGACGCAGCAGTAGGGAATTTTGCGCAATGGGCGAAAGCCTGACGCAGCAACGCCGCGTGTGTGATGAAGCCCCTAGGGGTGTAAAACACTGTCAGTAGGGACGAATAATGACGGTACCTACAGAGGAAGCACCGGCTAACTCCGTGCCAGCAGCCGCGGTAATACGGGGGGTGCAAGCGTTGTCCGGAATCATTGGGCGTAAAGCGTTAGTAGGCGGCATGCCAAGTCTGGTGTTAA
+
::FFFFFFFFFF:FFFFFFFFFFF,FFFFFFFFFFFF:FFFFFFFFFFFF:FFF:FFFFFFF:FFF,FFFFFFFFFFFFFFFFFFFFFFFFFFFFF,FFFFFFFFFF:FFFFFFFFFFFFFFFFFF:F,:FF:FFFFFFFFFFFFFFFFF,FFFFF:FFFFFFFFFFFFFFF,FFFFFFF:FFFFFFF,FFFF,FFFFFFF,FF,,FF:,F:FFFFFF:,F,F,:FFF::FFFF,:F,F:::,FFFF,FF
@A00881:241:HJW2NDRXX:1:2103:31259:24283 1:N:0:CGAGAGAA+GATTGGAG
CTTGTACCTATGGGACGCAGCAGTGGGGAATATTGGGCAATGGAGGCAACTCTGACCCAGCAACGCCGCGTGAGCGATGAAGGTCTTCGGATTGTAAAGCTCTTTAAGTGGGGACGAAGAAAGTGACTGTACCCACAGAATAAGCCTCGGCTAACTACGTGCCAGCAGCCGCGGTAATACGTAGGAGGCAAGCGTTATCCGGAATGACTGGGCGAAAAGGGTGCGTAGGTGGTTTGGCAAGTTGGTAGCG
+
,FFFFF:FFFFFFFFFF,FFF:F,FFFFFFFFFFFFFFFFFFFFFFFFFFFFFFFFFFFFFFFFFFFFFFFFFFFFFFFFFFFFFFFFF:FFFFFFFFFFFFFFFFFF::FFF:FFFFFFFF:FF:FF:FFFFFFFFF:FFFFF:FF:FFFFFFFFFF::FFFFFFFF:::F:FFF,FFF:FFFFF:FF::FFFFFF::FF:::FFF:FFFF:F,FFF::,FFFF:FF,::FFFF:FF:,:,:,FF::,:
@A00881:241:HJW2NDRXX:1:2103:18593:26021 1:N:0:CGAGAGAA+GATTGGAG
CTTGTACCTACGGGATGCAGCAGTGGGGAATATTGGGCAATGGGGGGAACCCTGACCCAGCAACGCCGCGTGAAGGAAGAAGGCTTTCGGGTTGTAAACTTCTTTTCTTGGGGACGAACACAATGACGGTACCTGAGGAATAAGCCACGGCTAACTACGTGCCAGCAGCCGCGGTAATACGTAGGTGGCAAGCGTTATCCGGATTTATTGGGTGTAAAGGGCGTGTAGGCGGGATTGCAAGTCAGATGTG
+
FFFFFFFFFFFFFFFFFFFFFFFFFFFFFFFFFFFFFFFFFFFFFFFFFFFFFFFFFFFFFFFFFFFFFFFFFFFFFFFFFFFFFFFFFFFFFFFFFFFFFFFFFFFFFFFFFFFFFFFFFF:FFFFFFFFFFFFFFFFFFFFFFFFFFF:F,FFFFFFFFFFFFFFFFFFFFFF,FFFF:FFFFFFFFF:FFFF:FFFFFFFF:FFFFFFFFFFFFFFFFF,FFF:FF:FFF:F::,F:FFF:FF:FFF
@A00881:241:HJW2NDRXX:1:2103:23312:26804 1:N:0:CGAGAGAA+GATTGGAG
CTTGTACCTATGGGATGCAGCAGTGGGGGATATTGCACAATGGGGGAAACCCTGATGCAGCAACGCCGCGTGAGGGAAGAAGGTTTTCGGATTGTAAACCTCTGTCCTGGTTGACGATAATGACGGTAAACCAGGAGGAAGCTCCGGCTAACTACGTGCCAGCAGCCGCGGTAATACGTAGGGAGCGAGCGTTGTCCGGATTTACTGGGTGTAAAGGGTGCGTAGGCGGCAGAACAAGTCAGGCGTGAAA
+
FFFFFFFFFFF:FFFFFFFFFFFFFFFFFFFFFFFFFFFFFFFFFFFFFFFFFFFFFFFFFFFFFFFFFFFFFFFFFFFFFFFFFFFFFFFFFFFFFFFFFFFFFFFFFFFFFFFFFFFFFFFF:FFFF:FFFFFFFFFFFFFFFFFFF:FFFFF:FFFFFFFFFFFFFF:FFFFFFFFFFFFFFFFFFFFF:FFF:FFFFFFFFFFFFFFFFFF,FF:FFF:FFFF:F:F::FFFFF::FF:FFFFFF:
@A00881:241:HJW2NDRXX:1:2103:2175:29841 1:N:0:CGAGAGAA+GATTGGAG
CTTGTACCTATGGGAGGCACCAGTGGGGAATATTGGTCAATGGGGGGAACCCTGAACCAGCAACGCCGCGTGAAGGAAGAAGGCTTTCGGGTTGTAAACTTCTTTTACCGGGGACGATAGTGACGGTACCTGGTGAATAAGCTCCGGCTAACTACGTGCCAGCAGCCGCGGTAATACGTAGGGAGCGAGTGTTGTCCGGAATTACTGGGTGTAATGGGTGCGTAGACGGGAAAGCACGTTAGTTGTGAAA
+
:FFFFFFFFFFFFFFFFFFFFFFFFFFFFFFFFFFFFFFFFFFFFFFFFFFFFFFFFFFFFFFFFFFFFF:FFFFFFFFFFFFF,FFFFF:FFFFFFFFFFFFFFFFFFFFFFFFFF:FFFFFFFF:FFFFFFFFFFFFFFFFFFFFFFFFFFFFFFFFFFFFFFFFFFFF:F:F,FF:FFFFFFFFFF:FFFFF,FFFF:FFFF,FFFFFFFF,FFFFF,,::FFF,F:FFF::,,FFFFFF:FF:FF,
@A00881:241:HJW2NDRXX:1:2103:27489:30185 1:N:0:CGAGAGAA+GATTGGAG
CTTGTACCTATGGGAGGCAGCAGTGGGGAATATTGGACAATGGGCGAAAGCCTGATCCAGCGACGCCGCGTGAAGGAAGACGGTCTACGTATTGTAAACTTTAGTGAGCAGGGACGAGAAAGGACGGTACCTGCAGAGCAAGCCACGGCTAACTACGTGCCAGCAGCCGCGGTAATACGTAGTTGGCGAGCGTTATCCTGAATTACTGGGAGTAAAGGTTGAGGAGTCGGGGATGCAAGTCAGGTCTGAA
+
,FFFFFF,FF::F,FFFFF:FFF::,,:FF:FF,FFF:FF,FF:F,:FF:F,FFFF,FFFFFFF,FFFFFFF:FFFFFFF,F,,,F,,F:::FFFFFF,,,FFFF,FFFFF:,F,:FF:FF:,:F,:,FF,:FFF:FFFFF:F,FFFFFFFFFFF:F,FFFF,F:F,FFFFFFFF,FFFFFF,,:F:FFFFF:F:F,,,:F,F,:FFF,F,:FFFF:F:,:,:,:,:F,FF:,F,F:,FFF,FF,,F,,:
@A00881:241:HJW2NDRXX:1:2103:17607:30232 1:N:0:CGAGAGAA+GATTGGAG
CTTGTACCTATGGGATGCAGCAGTGGGGGATATTGCACAATGGAGGAAACTCTGATGCAGCGATGCCGCGTGAGGGAAGAAGGTTTTCGGATTGTAAACCTCTGTGGAGGGGGACGATAATGACGGTACCCCTTTAGGAAGCCACGGCTAACTACGTGCCAGCAGCCGCGGTCATACGTAGGTGGCGAGCGTTGTCCGGAATTACTGGGTGTAAAGGGAGTGCAGGCGGGAAAGCAAGTCAGAAGTGAAA
+
FFFFFFFFFFFFFF:FFFFFFFFFFFFFFFFFFFFFFFFFFFFFFFF::FFFFFFFFFFFFFFFF:FFFFFFFFFFFFFFFFF:FFFFFFF:FFFFFFFFFFFFFFFFFFFFFFFF,FFFFFFFFFFFFFFF::,FFFFFFFFFFFFFFFF:FFFFFFFFFFF:FFFFFFFF,F,:FFFFFF:FFFFF:FFF:FFF:FFF,F:FFFFFFFFFF,,:F:FFFFF:F:F:FF,:,FF:FFF:FF:F,F::,:
@A00881:241:HJW2NDRXX:1:2103:26060:33223 1:N:0:CGAGAGAA+GATTGGAG
CTTGTACCTACGGGAGGCAGCAGTGGGGAATATTGCACAATGGGGGAAACCCTGATGCAGCGACGCCGCGTGAGTGAAGAAGTATTTCGGTATGTAAAGCTCTATCAGCAGGGAAGAAAATGACGGTACCTGAGTAAGAAGCCCCGGCTAACTACGTGCCAGCAGCCGCGGTAATACGTCGGGGGCAAGCGGTATCCGGATTTACTGGGTGTAAAGGGAGCGTAGCCGGCGGGGCACGTCTGAAGGGCAC
+
FFFFFFFFFFFFFFFFFFFFFFFFFFFF,FFFFFFFFFFFFFFFFFFFFFFFFFFFF:FFFF:FFFFFFFFF:FFF::FFFFF:,FFF:F,FFFFFFF:FFFFFFF:FFFFFFF:FFFFF:FFFFF:FF::FFFFF:FFFFF:FFFFFF,,FF,FFFFFF,FF,FFFFFFF:,,F,,FF,F,FFFF,,FFF,F,FFF:FF,FFF,,FF::FFFF,::::,FFFFF,FFF:,,FFF:,F,F,FF:F::FF:
@A00881:241:HJW2NDRXX:1:2103:15320:34162 1:N:0:CGAGAGAA+GATTGGAG
CTTGTACCTACGGGGTGCAGCAGTGGGGAATATTGCACAATGGGGGAAACCCTGATGCAGCGACGCCGCGTGAGTGAAGAAGTATTTCGGTATGTAAAGCTCTATCAGCAGGGAAGAAAATGACGGTACCTGAGTAAGAAGCCCCGGCTAACTACGTGCCAGCAGCCGCGGTAATACGTAGGGGGCAAGCGTTATCCGGATTTACTGGGTGTCAAGGGAGCGTAGTCGGCGGGGCAAGTCTGACGTGAAC
+
,FFFFFFFF:FFFFFFFFF,FF::FFFFF:FFFFF:FF:FFFFFFFFFFFFFFFFF:F,,F::FFFF:FFFFFFFFFFFFFFFFFFFFF:FFFFFFFFF:FFFFFFFF::FFFFFF,FFFF:FF,FFF,FFFFFF:F:FF:FFFFFF,F:FF:FFFFFFFFFFFFFFFF,F,FFF,FF:FFFF:FF,,,:F,:FF,F,:FFF:F,,FFF,::,F::F,FFFFF,,,FFF:,FFFF:FFFF,:F,,FFFFF
@A00881:241:HJW2NDRXX:1:2103:25789:36198 1:N:0:CGAGAGAA+GATTGGAG
CTTGTACCTACGGGACGCACCAGTCGGGAATATTGCGCAATGGAGGAAACTCTGACGCAGTGACGCCGCGTGCAGGAAGAAGGTTTTCGGATTGTAAACTGCTTTAGACAGGGAAGAAAAAGGACAGTACCTGTAGAATAAGCCCCGGCTAACTACGTGCCAGCAGCCGCGGTACTACGTCGGGGGCAAGCGTTATCCGGATTTATTGGGTGTAAAGGGTGCGTAGACGGGAAGTCAAGTTGGTTGTGAA
+
:F:FFFFFF:FFFFFFFFFFF,FFFFFFF::FFFFFFFF::FFFFFFFFFFFFFFFFFFFFFFFFFFFFFFFFFFFFFFFFFFFFFFFFFF:FFFFFF:FFF:FFFFFFFFFFFFFFF::FFFFFFFFFFFF:FFFFFFFFFFFFFFFFF,FFFFFFFFFFFFFFFFFFFF:F,:FFFFF,:FFFFFFFFFF:F,:FFFF,FFF,:FFFFFFF:FFFFFFFFFFFFFF,:F,,::FFF:FFF:FFFF:,,
@A00881:241:HJW2NDRXX:1:2104:1985:6339 1:N:0:CGAGAGAA+GATTGGAG
CTTGTACCTATGGGACGCAGCAGTTAGGAATATTCGTCAATGGGGGAAACCCTGAACGAGCAATGCCGCGTGAGTGATGACGGTCTTTATGATTGTAAAACTCTGTTGTAAGGAAAGAACCCTTGTCATAGGTAATGATGATAAGCTGACGGTACCTTACCAGAAAGCCCCGGCTCACTCCGTGCCAGCAGCCGCGGTAATACGTAGGGGGCGAGCGTGATCCGGAGTTATTGGGCGTAAAGCGTGTGTC
+
:FFFFFFFFFFFFFFFFFFFFFFFFFFFFF:FFFFFFFFFFFFFFFFFFFFFFFFFFFFFFF:FFFFFFFFFFFFFFFFFFFFFFFFFFFFFFFFFFFFF:FFFFFFFFFFFFF:FFFFFFFFFFFFFFFFFFFFFF:FFFFFFFFFFFFFFFF:FFFFFFF::,FFF:F:FFFF,F::,FFF:FF:FFF:F::F::F:,:,FFFF:FFFFFF,:FF:,FFFF:FF,F:,FFF:FFF:FF:,F:,F::FF
@A00881:241:HJW2NDRXX:1:2104:1118:9157 1:N:0:CGAGAGAA+GATTGGAG
CTTGTACCTACGGGAGGCAGCAGTGGGGAATATTGCACAATGGGGGGAACCCTGATGCAGCAACGCCGCGTGAGTGAAGAAGTATCTCGGTATGTAAAGCTCTATCAGCAGGGAAGAAAATGACGGTACCTGACTAAGAAGCACGGGCTAAATACGTGCCAGCAGCCGCGGTCATACGTATGGTGCAAGGGTTATCCGGATTTAGTGGGTGTTATGGGCGCGCAGGCGGTTCTGCAAGTCAGCTGTGTAA
+
FFFFFFFFF,:FFFFFFFFFFFFFFFFFFFFFFFFFFFF,FFF:FFFFFFFFFF:FFFFFFFFFFFFF:FFFFFFFFFFFFFFFF,,:FF,FFFFF::FF:FFFFFFFF,FFF:FF,,,FFF:FFFFFFFFFFFF:F:FFFFFF,FFF,F,,,::FFFFFF:FFFF,FF:,F,F:F,FF:,::,F:F:F,F:,,FFFFF,F,::,,,FF,:,,F:FFF,F:F,,,F,F,,,,,::,::F,FF,,F,FFF,
@A00881:241:HJW2NDRXX:1:2104:16920:12101 1:N:0:CGAGAGAA+GATTGGAG
CTTGTACCTATGGGGGGCAGCAGTGGGGAATATTGCACAATGGGGGGAACCCTGATGCAGCGACGCCGCGTGAGGGAAGAAGGTATTCGTATTGTAAACCTCTGTCGACGGGGACGATAATGACGGTACCCGAAGAGGAAGCCCCGGCTAACTACGTGCCAGCAGCCGCGGTAATACGTAGGTGGCAAGCGTTGTCCGGAATTACTGGGTGTAAAGGGAGCGCAGGCGGGCTGACAAGTTGGAAGTGAAA
+
FFFFFFFFFFFFFFFFFFFFFFFFFFFFFFFFFFFFFFFFFFFFFFFF,FFFFFFFFFFFFFFFFFFFFFFFFFFFF,FFFFFFFFFF:FFFFFFFFFFFFFF,FFFFFF:FFFFFFFFFF:FFFFFFFFFFFFFFFFF:FFFFFFFFFFFFFFFFFFFFFFFFFFFFFFF:FFFFF:FFF,FFFFFFFFFFFFFFFFFFFFFFFFFFF:FFFFFFFFFFFFF:FFFFFFFF:FFF,FFFF::FF:FFFF
@A00881:241:HJW2NDRXX:1:2104:28619:17331 1:N:0:CGAGAGAA+GATTGGAG
CTTGTACCTACGGGGGGCAGCAGTGGGGAATATTGGGCAATGGGCGAAAGCCTGACCCAGCAACGCCGCGTGAAGGAAGAAGGCTTTCGGGTTGTAAACTTCTTTTATCAGGGACGAACAAATGACGGTACCTGATGAATAAGCCACGGCTAACTACGTGCCAGCAGCCGCGGTAATACGTAGGTGGCAAGCGTTATCCGGATTTATTGGGTGTAAAGGGCGTGTAGGCGGGACTGCAAGTCAGATGTGA
+
FFFFFFFFFFFFFFFFFFFFFFFFFFFFFFFFFFFFFFFFFFFFFFFFFFFFFFFFFFFFFFFFFFFFFFFFFFFFFFFFFFFF:FFF:FFFFFFFFFFFFFFFFFFFFFFFFFFFFFFF:FF:FFFFFFFFFFFFFFFFFFFFFFF:FFFFFFFFFFFFFFFFFFFFFFFFFF,FFFFFFFF:FFFFFFFF,FFF:FFFFF,FFF:FF::FFFF:FFFFFFFFFFFFFFF,,FFFF:FFFFFFF,,:F,
@A00881:241:HJW2NDRXX:1:2104:29785:23672 1:N:0:CGAGAGAA+GATTGGAG
CTTGTACCTACGGGAGGCAGCAGTGGGGAATATTGGACAATGGGCGAAAGCCTGATCCAGCGACGCCGCGTGAAGGAAGACGGTCTTCGGATTGTAAACTTCAGTGAGCAGGGACGAGAAAGGACGGTACCTGCAGAGCAAGCCACGGCTAACTACGTGCCAGCAGCCGCGGTAATACGTAGGTGGCGAGCGTTATCCGGAATTACTGGGTGTAAAGGGTGAGTAGGCGGGGATGCAAGTCAGGTGTGAA
+
FFFFFFFFFFFFFFFFFFFFFFFFFFFFFFFFFFFFFFFFFFFFFFFFFFFFFFFFFFFFFFFFFFFFFFFFFFFFFFFFFFFFFFFFFFFFFFFF:FFFFFFFFFFFFFFFFFFFFFFFFFFFFFFF,FFFFFFFFFFFFFFFFFFFFF:FFFFFFFFFFFFFFFFFF:FFFFFFFFFFFFFFFFFFFFFFFFFF:,F:::F:,FF:FFFF:FFF,,FFFFFFFFFFFFFF:::FFFF:FFFFFF::,F
@A00881:241:HJW2NDRXX:1:2104:8422:25034 1:N:0:CGAGAGAA+GATTGGAG
CTTGTACCGATGGGATGCAGCAGTGAGGAATATTGGTCAATGGGCGGAAGCCTGAACCAGCCAAGTAGCGTGAAGGATGGAGGTCCTATGGATTGTAAACTTCTTTTATAAGGGAATAACGGGCGCTACGTGTAGCGCATTGCATGTACCTTATGAACAAGCATCGGCTAACTCCGTGCCCGCAGCCGCGGTAATACGGAGGATGCGAGCGATATCCGGATTTATTGGGTTTAAACGTATCGTAGGCCTG
+
FFFFFFF,,FF,F,FF:FFFFFF,FFFFFF,:FFFF,FFFFF,FFFFFFFF:FFFFFFFFFFFFF,FFFFFFFFFFF,FFFF:FF,FFFFF:FF:FF:F,FFF,F:F::FF:,:F,F:F:,F,FFFFFFF,,FF:FFFFFF,F,F:F,,,F,:F,,F::FF,FFFF,FFFFFFFFFFFFF:FF:::F:FFF,F,FF,,,F:FF:F:,FFFF,FF,:F:F:::FF::FF:,F:FF:,F,F,F,F,,,F,,F
@A00881:241:HJW2NDRXX:1:2104:16604:31939 1:N:0:CGAGAGAA+GATTGGAG
CTTGTACCTACGGGAGGCAGCAGTGGGGAATATTGGGCAATGGAGGCAACTCTGACCCAGCAACGCCGCGTGAGCGATGAAGGTCTTCGGATTGTAAAGCTCTTTAAGTGGGGACGAAGAAAGTGACTGTACCCACAGAATAAGCCTCGGCTAACTACGTGCCAGCAGCCGCGGTAATACGTAGGAGGCAAGCGTTATCCGGAATGACTGGGCGTAAAGGGTGCGTAGGTGGTTTGGCAAGTTGGTAGCG
+
FFFFFFFFFFFFFFFFFFFFFFFFFFFF::FFFFFFFFFFFFFFFFFFFFFFFF:FFFFFFFFFFFFFFFFFFFF:FFFFFFFFFFFFFFFFFFFFFFFFFFFFFFFFFFFFFFFFFFFFFFFFFFFFFFFFF:FFFFFFFFFFFFFFFFFFFFFFFFFFFF:FFFFFFFFFFFFFFFF,FF::FF:FFF,F,F,FFFFFFFF,FFFFFFFFFFF,,FFFFFFFF,FF,,FFFFFF:F:FFFFFFFF:,:
@A00881:241:HJW2NDRXX:1:2104:32741:34804 1:N:0:CGAGAGAA+GATTGGAG
CTTGTACCTAGGGGACGCAGCAGTGGGGAATATTGCGCAATGGGGGGAACCCTGACGCAGCAACGCCGCGTGATTGAAGAAGGTCTTCGGATTGTAAAAATCTTTTATCAAGGACGAAGAAGTGACGGTACTTGATGAATAAGCTCCGGCTAACTACGTGCCAGCAGCCGCGGTAATACGTAGGGAGCAAGCGTTATCCGGATTTACTGGGTGTAAAGGGCGAGTAGGCGGGCTGGTAAGTTGGGAGTGA
+
FFFFFFFFFFF:FFFFFFFFFFFFFFFFFFFFFFFFFFFFFFFFFFFFFF:FFFFFFFFFFFFFFFFFFFFFFFFFFFFFFFFFFF:FFFFFFFFFFFFF:FFFFFFFFFFFFFFFFFFFFFFFFFF:FFFFFFFFFFFFFFF:FFFFF:FFFFFFFFF:FFFFFFFFFFFFFFF,FFFFFFFFFFF:FFFFFFFFFFFF:FFFFFF:FFFFFFFF,F,,FFFFFFF:FFFFF:FFFFFF:FF:FFFFFF
@A00881:241:HJW2NDRXX:1:2105:1570:1078 1:N:0:CGAGAGAA+GATTGGAG
CTTGTACCTACGGGAGGCAGCAGTGGGGAATATTGGGCAATGGGCGCAAGCCTGACCCAGCAACGCCGCGTGAAGGAAGAAGGCTTTCGGGTTGTAAACTTCTTTTATGAGGGACGAAGGACGTGACGGTACCTCATGAATAAGCCACGGCTAACTACGTGCCAGCAGCCGCGGTAATACGTAGGTGGCGAGCGTTGTCCGGATTTACTGGGTGTAAAGGGCGCGTAGGCGGGTAGGCAAGTCAGATGTG
+
FFFFFFFFFFFFFFFFFFFFFFFFFFFFFFFFFFFFFFFFFFFFFFFFFFFFFFFFFFFFFFFFFFFFFFFFFFFFFFFFFFFFFFFFFFFFFFFFFFFFFFFFFFFFFFFFFFFF:FFFFFFFFFFFFFFFFFF:FFFFFFFFFFFFFFFFFFFFFFFFFFFFFFFFFFFFFFFFFFFFFFFFFFFFF:FFFF:FFF:FFFFFF:,FFFFFFFF:FFFFFFFFFFFFFF:FFF,FFFF,FFFFFFFFFF
@A00881:241:HJW2NDRXX:1:2105:17580:4194 1:N:0:CGAGAGAA+GATTGGAG
CTTGTACCTATGGGGTGCAGCAGTGGGGAATATTGGGCAATGGAGGAAACTCTGACCCAGCAACGCCGCGTGAATGATGAAGGTCCTCGGATTGTAAAGTTCTTTTCTAAGGGAAGAAGAAAGTGACGGTACCTTAGGAATAAGCCTCGGCTAACTACGTGCCAGCAGCCGCGGTAATACGTAGGAGGCGAGCGTTATCCGGAATGACTGGGCGTAAAGGGTGCGTAGGTGGTGTGGCAAGTTGGTAGCG
+
FF:FF:FFFFFFFFFFFFFFFFFFFFFFF:FFFFFFFFFF:FFFFFFFFFFFFFFFFFFFFFFFFFFFFFFFFFFFFFFFFFFFFFFFFFF:FFFFFFFFFFFFFFFF,FFFFFFFFFFF,FFFFFFFFFFFFF:FFFF::FFFFFFFFFFF,FFFFFFF:FF:FF,FFFFFFFF,,FFFFFFFF:FFFF:FF:F,FFFF,,FFFFF,F:FFF:FF,FF::F:,:FFFF,FFF,F:,:FF:F:FFFFFF:
@A00881:241:HJW2NDRXX:1:2105:1253:8923 1:N:0:CGAGAGAA+GATTGGAG
CTTGTACCGATGGGAGGCAGCAGTGGGGACTATTGCACAATGGGGGAAACCCTGATGCAGCGACGCCGCGTGATGGGAGAAGGTTTTAGGATTGTAAACCTATGTCCGTGGTGACGAAATAAGACGGTAGCCAAGGAGTAAGCCACGGCTATCTACGTGCCAGCAGCCGCGGTAATACGGAGGTGGCAAGCGTGGACCGGGATGAGTGTGTGTAGATGGAGGGTCGGCGGGTCGATGTGTGGGACGTGTT
+
F,,FFFF,,FFFF:FFFF:F,F,,FF:F:,FF::FFFFFF:F:FFFF:FFFFF,,FF:F,FF,FFF:FF,,FF,F:,FFF,FFFF:F,F:FFF,FF:,F,F,:FF,,,F:F,FF,,,,FFFFFFFF:F:F,,FFFFF,,,:F,,F::F,F,,FF:F,,,::FFF:F,,F:FFF,,F,F::FF,F,F,,FF:FF,F,,FF:,,,::,FF,FF::FF:,:F,:,FF,FFFFF:FFF,F,,:,,::FFF:,,,
@A00881:241:HJW2NDRXX:1:2105:2329:14105 1:N:0:CGAGAGAA+GATTGGAG
CTTGTACCTACGGGGGGCAGCAGTGGGGAATATTGGGCAATGGGCGAAAGCCTGACCCAGCAACGCCGCGTGAAGGAAGAAGGCTTTCGGGTTGTAAACTTCTTTTACCAGGGACGAAGGAAGTGACGGTACCTGGAGAAAAAGCCACGGCTAACTACGTGCCAGCAGCCGCGGTAATACGTAGGTGGCAAGCGTTGTCCGGAATTACTGGGTGTAAAGGGCGTGTAGGCGGAGCAGCAAGTCAGATGTG
+
FFFFFFFFFFFFFFFFFFFFFFFFFFFFFFFFFFFFFFFFFFFFFFFFFFFFFFFFFFFFFFFFFFFFFFFFFFFFFFFFFFFFFFFFFFFFFFFFFFFFFFFFFFFFFFFFFFFFFFFFFFFFFFFFFF:F,FFFFFFFFFFFF:FFFFFFFFFFFF:FFF,FFFFFFFFFFFFFFFFFFFF,FFFFFFFF:F:FFF,FF:F,FFFFFF:FFFF,FF:FF:FFFFF:FF:FF:,FFFF:FF:FFFFFFF
@A00881:241:HJW2NDRXX:1:2106:1298:8970 1:N:0:CGAGAGAA+GATTGGAG
CTTGTACCTATGGGATGCAGCAGTGGGGGATATTGCACAATGGGGGGAACCCTGATGCAGCAACGCCGCGTGGGTGAAGGAGTGATTCGTCACGTAAAGCCCTATCAGCAGGGAAGAAAGAAGACGGTACCTGACTAAGAAGCCCCGGCTAACTACGTGCCAGCAGCCGCGGTACTACGTAGGGGGCGAGCGTTATCCGGAATTACTGGGTGTAAAGGGAGCGTAGACGGCATAGCAAGTCTGGAGTGAA
+
:FFFFFFFF:FFFFFFFFFFFFFFFFFFFFFFF:FFFFFFFFFFFFFFFFFFFFF:FFFFFFFFFFFFFFFFFFFFFFFFFFFFFFFFFFF:FFFFF:FFFF:FFFFFFFFFFFF:FFFFFFFFFFFFFFFFFFFFFFFFFFFFFFFFFFFFFFFFFFFFFF,FFFFFF::FF::FF::FF::F:FFFF:FFFFFFF,FFF:::FFFFFFF::,,::FFF:F::F:,:FFF:F:FFFF:FF:FF:,:F:F
@A00881:241:HJW2NDRXX:1:2106:11668:36824 1:N:0:CGAGAGAA+GATTGGAG
CTTGTACCTACGGTGTGCAGCAGTGGGGAATATTGCACAATGGGGGAAACCCTGATGCAGCGACGCCGCGTGAGTGAAGAAGTATTTCGGTATGTAAAGCTCTCTCAGCAGGGAAGAAAGTGACGGTACCTGAGTAAGAAGCCCCGGCTAACTACGTGCCAGCAGCCGCGGTAATACGTCGGGGGCAAGCGTTATCCGGAATTACTGGGTGTAAAGGGAGCGTAGACGGCGAGGCAAGTCTGAAGTGAAA
+
FFFFFFF:FFFFF,FFFFFFFFFF::FF:FFFFF:FF::,FFFF:FFF,FFFFFFF:FFFFFFFF,FF,FF,,FFFFFFF:FFF,F:FFF,F:FFFFFFFFFF,:FFFF,FFFF,:FF:F,FFFFFFFFF:F,FFF,F:,FFF:FFFFF:FF,:FFFFFFFFFF:FFFFFF,FF,F::FFFFF::FFFFFFFF,FF,,FFFFFFF:F:FF:F,:,:FFF,FFFFFFF:F:F,FF:,,F:,,,FF,F,:,,
@A00881:241:HJW2NDRXX:1:2107:31141:20165 1:N:0:CGAGAGAA+GATTGGAG
CTTGTACCTATGGGGGGCAGCAGTGGGGAATATTGCACAATGGGGGGAACCCTGATGCAGCGACGCCGCGTGGGTGAAGAAGTATTTCGGTATGTAAAGCCCTATCAGCATGGAAGAAGATGACGGTACCTGAGTAAGAAGCCCAGGCTAACTACGTGCCAGCTGCCGCGGTAATTCGTAGGGTGCGAGCGTTATCCGGAGTTACTGGGTCTACTGGTGGCGTAGAGGGCTTCGGAAGGCTGGAGTGATA
+
,:F:FF:FFFFFFFFF:FFFF:F:FFFFFFFFFFF,FFFFFFFFFFFFFF:FFF:FFF::FFFFF:FFF:FFFFFF,,F,:,FFFF,,:F,FFF,FFFFF:FF,FFFF,F,F,FFFF:FFF:FFFFF,,FF,FFF::F,FFF:F:FF:FFF,,FFF,,,,::F,F,FFFF:FF:F,FFF:FFF,F,,F,:F:FF:,F,F:,FFF:F,:FF,FF:,FF,,:F:FFFF,,FFFF,,:,FF,FFFF,,FFFFF
@A00881:241:HJW2NDRXX:1:2107:21450:22795 1:N:0:CGAGAGAA+GATTGGAG
CTTGTACCTAACGGGGCGCAGCAGTGGGGAATATTGGGCAATGGAGGCAACTCTGACCCAGCAACGCCGCGTGAGTGATGAAGGTCCTCGGATTGTAAAACTCTTTAAGTGGGGACGAAGAAAGTGACTGTACCCACAGAATAAGCCTCGGCTAACTACGTGCCAGCAGCCGCGGGACTACGTAGGAGGCAAGCGTTATCCGGAATGACTGGGCGTAAAGTGTGCGTAGCTGGTTTGACAAGTTAGTCGC
+
,FFFFFFFFFFFFFFFFFFFFFFFFFFFFF,F:FFFFF:FFFFFFFFFFFFFFFFFFFFFFFFFFFFFFFFFFFFFFFFFFFF:FFFFFFFFFF:FFFFFFFFFFFFFFFFFFFF:FFFFFF:FFFFFFFFFFFFFFFFFFFF,FFFFFF:FF:FFFFFFFFFF:FF:FF:FFFF,F,FF,FFF:FFFFFFFFFFFF::F:,FF:FFF:FF,FFFFFFFF,:FFFFFF:,F:FF:FF,FFFFF::,F,,:
@A00881:241:HJW2NDRXX:1:2109:5385:20494 1:N:0:CGAGAGAA+GATTGGAG
CTTGTACCTATGGGATGCAGCAGTGGGGAATATTGCACAATGGGGGGAACCCTGATGCAGCGACGCCGCGTGGGTGAAGAAGTATTTCGGTATGTAAAGCCCTATCAGCAGGGAAGAAGATGACGGTACCTGAGTAACAAGCCCCGGCTAACAACGTGCCAGCAGCCGCGGTAATACGTAGGGGGCGAGCGAAATCCGGATTTACTGGGTGTCAAGGGAGCGCACACGGCTAAGCAAGTCTGGAGTGAAA
+
,FFFFF:FF:FFFFFFFFFFFFFFFFFFFFFFFFFFFFFFFFFFF:F,FFFFFFF:F:F,,FFFFFFFFFFFF,:FF::FFFFFFFFFFFFFFFFFFFFFFFF:FFFFF,,,FFFFF:FFFFFFFFFFF:FFF,,FF,F:,FFFFF,:,FF:,FF,F,FF:F::FFFFFF,F:,FFFF::F:F:FFF:FFF,,F:F,FFFF,FFFF,F:FFF,FFF:FFF:F:,,,FFF:FFFFF,FF,FF,FFF:F:,:
@A00881:241:HJW2NDRXX:1:2109:1633:23046 1:N:0:CGAGAGAA+GATTGGAG
CTTGTACCTATGGGATGCAGCAGTGAGGAATATTGGTCAATGGGCGGGAGCCTGAACCAGCCAAGCCGCGTGGAGGAAGAAGGTACAGAGTATCGTAAACTCCTTTTGTCAGGGGATAAAAGACGGGATGCGTCCCGTCCTGAAGGTACCTGAAGAAAAAGCATCGGCTAACTCCGTGCCAGCAGCCGCGGTAATACGGAGGATGCGAGCGTTCTCCGGATTTATTGGGTTTAAAGGGTGAGTAGGCCGC
+
FFFFFFFFFFFFFFFFFFFFFFFFFFFFFFFFFFFFFFFFFFFFFFFFFFFFFFFFFFFFFFFFFFFFFFFFFFFFFFFFFFF:FFFFFFFFFFFF:::FFFFFFFFFFFFFFFFFFFFFFF,FFFFFFFFFFFFFF:FFFF,FFFFFFFFFFFFFFFF:FFFFFF:FFFFFFFFFFFFFF:FFFFFFFF:FFFFF:FFF:FF::F:FFFFFF,F:FF::FFFF,F:F,F:FFFFF,F::,FFF::FF::
@A00881:241:HJW2NDRXX:1:2109:1181:24706 1:N:0:CGAGAGAA+GATTGGAG
CTTGTACCTACGGGGGGCAGCAGTGGGGAATATTGGGCAATGGGGGGAACCCTGACCCAGCAACGCCGCGTGAGGGAAGAAGGCTTTCGGGTTGTAAACCTCTTTTACCAGGGACGAAGGACGTGACGGTACCTGGAGACAAAGCAACGGCTAACTACGTGCCAGCAGCCGCGTTAATACGTAGGTTGCGAGCGTTGTCCGGAATTAATGGGTGTCAAGGGCGTGTAGGCGGAGCTGCAAGTCAGTTTTG
+
:FFFFFFFFFFFFFFFFFFFFFFFFFFFFFFFFFFFFFFFFFFFFFFFFFFFFFFFFFFFFFFF:FFF:F:FFFFFFFFFFFFF:FFFFFFFFF:F:FFFFFFFFFFFFFFFFFFFFFFFF:FFFFFFFF,FFFFFFFF,FFFFFF:FFFFF:FF:F,FFFFFF:FFFFFFF::,:FF,:F,,F:F::F:FFFFFFFF:FFFF:FF,,:FFFF:F:FF,F::F:FFF::FF:FF:,:F::FFFF:,:,,F
@A00881:241:HJW2NDRXX:1:2109:4987:27164 1:N:0:CGAGAGAA+GATTGGAG
CTTGTACCTATGGGGGGCAGCAGTGGGGGATATTGGACAATGGGGGAAACCCTTATCCAGCGACGCCGCGTGAGGGAAGAAGGTTTTCGGCTTGTAAACCTCTGTCAGTGGGGACGATAATGACGGTACCCACGGAGGAAGCCACGGCTAACAACGTGCCAGCAGCCGCGGTCATACGTAGGTGGCAAGCGGGGTCCGGAATTACGGGGGGTAATGCGCGCGGCGGCGGGGCCTTCAGTCGGGAGTGGCA
+
,FFF:FFFFFFFFF,FFF:FFFFFFFF:FF::,FFFFFFF,FFF:FFF:FFFFF:FFFFFFFFFFFFFFF:FFFFFF:F:FFF,FFFFFF,,FFFF::FFFFFFFFFF,:FFFF::FFF:FFFFFFFFFFFF:F,,F:FFFFFF:F,FFFF,,,FFF:,F,FF,FFFFFFF,FF,FFFFFFFFFF,,,,FF,,FF,:F::F:FF,,:FF,,F,:,F,FFF,:F,F::,FF:,F,,,,F,,,:,,FFF,FF
@A00881:241:HJW2NDRXX:1:2109:4779:27211 1:N:0:CGAGAGAA+GATTGGAG
CTTGTACCTATGGGGGGCAGCAGTGGGGGATATTGGACAATGGGGGAAACCCTTATCCAGCGACGCCGCGTGAGGGAAGAAGGTTTTCGGATTGTAAACCTCTGTCAGTGGGGACGATAATGACGGTACCCACGGAGGAAGCCACGGCTAACTACGTGCCAGCAGCCGCGGTAATACGTAGGTGGCAAGCGTTGTCCGGAAGTACTGGGGGTAAAGGGAGCGTAGGCGGGGCATTAAGTCCGAAGTGAAC
+
,FFFFF:::FFFFFFFF:F,FFFFFFFFFFFFFFFFFFFFFFFFFFFFFFF:FFFFF::FFF:FFFFFFFFFFFFFFF,FFFFFFFFFFFFFF:FFFF:FFFFFFFFFFFFFFFFFFFFF:F:FFFFFFFFFFFFFFFF:FFFFFFFFFFFFFFFFFFFFFFFFFFFFFFF:F::,FFFFFFFF:FF,,FFFFFFFFFFFF,:FFFFFF,FFFFFFFF:FFFF:F:F:,FFF,,,F:F:::::FFFFFF,
@A00881:241:HJW2NDRXX:1:2109:2121:29810 1:N:0:CGAGAGAA+GATTGGAG
CTTGTACCTATGGGATGCAGCAGTGGGGGATATTGGACAATGGGGGGAACCCTGATCCAGCGACGCCGCGTGAGTGAAGAAGTATTTCGGTACGTAAAGCTCTATCAGCAGGGAAGAAGAAAGTGACGGTACCTGAGTAAGAAGCCCCGGCTAACTACGTGCCAGCAGCCGCGGTAATACGTAGGGGGCAAGCGTTATCCGGATTTACTGGGTGTAAAGGGAGCGTAGACGGACAGGCAAGTCTGAAGTG
+
FFFFFFFFFFFFFFFFFFFFFFFFFFFFFFFFFFFFFFFFFFFFFFFFFFFFFFFFFFFFFFFFFFFFFFFFFFFFFFFFFFFFFFFFFFFFFFFFFFFF:FFFFFFF:FFFFFFFFFFFFFFFFFFFFFFFFFFFFFFFFFFFFFFFFF:FFFFFFFFFFFF:FFFFFFFFFFF,FFFFFFFFFFFFFF,FFFF,FFFFFF::F:FFF:FFFFFFFFFFF::FFFF:::FFF::FFFF,,::::FFFFF
@A00881:241:HJW2NDRXX:1:2109:6424:34695 1:N:0:CGAGAGAA+GATTGGAG
CTTGTACCTACGGGAGGCAGCAGTGGGGAATATTGGTCAATGGGGGAAACCCTGAACCAGCAACGCCGCGTGAAGGAAGAAGGCTTTCGGGTTGTAAACTTCTTTTATCTGAGACGAAAGTGACGGTATCAGATGAATAAGCTCCGGCTAACTACGTGCCAGCAGCCGCGGTAATACGTAGGGAGCGAGCGTTATCCGGATTTACTGGGTGTAAAGGGCGCGTAGGCGGGACTGCAAGTCAGATGTGAAA
+
FFFFFFFFFFFFFFFFFFFFFFFFFFFFFFFFFFFFFFFFFFFFFFFFFFFFFFFFFFFFFFFFFFFFFFFFFFFFFFFFFFFFFFFFFFFFFFFFFFFFFFFFFFFFFFFFFFFFFFFFFFFFFF::FFFFFFF:FFFFFFFFFFFFFFFFFFFFFFFFFFFFFFFF:FFFFFFFFFFFFFFFFFFFFFFFF:FFFFFFFFF:FFFFFFFF:FFFFFFFF:FFFFFFF:FFF:F:F::FF:F:F::F:F
@A00881:241:HJW2NDRXX:1:2110:2709:5713 1:N:0:CGAGAGAA+GATTGGAG
CTTGTACCTATGGGACGCAGCAGTTAGGAATATTGGGCAATGGAGGAAACTCTGACCCAGCAACGCCGCGTGAAGGAAGAAGGTTTTCGGATTGTAAACTTCTGATCTATGGGAAGAAGAGAGTGACGGTACCATAGGAGAAAGCCACGGCTAACTACGTGCCAGCAGCCGCGGTAATACGTAGGTGGCGAGCGTTGTCCGGAATAACTGGGCGTAAAGGGAGCGTAGGTGGTTATTTAAGTTAGGTGTG
+
:FFFFFFF,FFFFFFFFFFFFFF:F:FFFFFFFFFFFF,FFFFFFFF:FF:FFFFFFFFFFFFFFFFFFFFFFF:FFFFFFFFF:FFFFFFFFF:FFFFFFFFFFFFF,FFFFF:FFFFFFFFF:FFFFF:FFFF:F:F:FFFFFF,FF,FF,FFFFF,FF:FFFFFFFFFF:FFF,FFFFF,FF:FFFFFFF:FFFFFFF,FF:FF:F,,FFFF:FF:FFFFFF:FFF,FFFFF::FFFF,FFFFFFFF
@A00881:241:HJW2NDRXX:1:2110:11749:5901 1:N:0:CGAGAGAA+GATTGGAG
CTTGTACCTATGGGAGGCAGCAGTGGGGAATATTGGGCAATGGGCGCAAGCCTGACCCAGCAACGCCGCGTGAAGGAAGAAGGCTTTCGGGTTGTAAACTTCTTTTATGAGGGACGAAGGACGTGACGGTACCTCATGAATAAGCCACGGCTAACTACGTGCCAGCAGCCGCGGTAATACGTAGGTGGCGAGCGTTGTCCGGATTTACTGGGTGTAAAGGGCGCGTAGGCGGGCATGCAAGTCAGATGTG
+
FFFFFFFF:FFFFFFFFFFFFFFFFFFFFFF:FFFFFFF:FFFFFFF:FFFFFFFFFF:FFFFFFFFFFFFFFFFFFFFFFFFFFFFFFFFFFFFFF:FFFFFFFFFFFFFFFFFF:FFFFFFFFFFFFFFFFFFFFF:FFFFFFFFFFFFFFFFFFFFFFFF:FFFFFFFFFFFFFFFFFFF,FFFFF:FFFFFFFF,FFFFFFFFFFF,FFFFFFFFF,F,FFFFFFFFF:FFFFFFF::FFFF:F:F
@A00881:241:HJW2NDRXX:1:2110:2220:8907 1:N:0:CGAGAGAA+GATTGGAG
CTTGTACCTATGGGCGGCAGCAGTGGGGAATATTGGTCAATGGGGGAAACCCTGAACCAGCAACGCCGCGTGAAGGAAGAAGGCTTTCGGGTTGTAAACTTCTTTTATCAAGGACGATAGTGACGGTACTTGATGAATAAGCTCCGGCTAACTACGTGCCAGCAGCCGCGGTAATACGTAGGGAGCGAGCGTTATCCGGATTTACTGGGTGTAAAGGGAGCGTAGACGGCCAGGCAAGTCTGGAGTGAAA
+
:FFFFFFFFFFFFF,FFFFFFFFFFFFFFFFFFFFFFFFFFFFFFFFFFFFFFFFFFFFFFFFFFFFFFF:FFFFFFFFFFFFFFFFFFFFFFFFFFFFFFFFFFF:FFFFFFFF:FFFFF:FFFF:,FFFFFFFFFFF:F:FFFFF:F:FF:,FFFFF::F:FFFFF::F:F,FFF::FFFFFFFFF:F:F,FF:::FFF,:,:FF:F::FF:FFFF::::F,FFFF::FFFFFF:FFF,F:F:FF::F
@A00881:241:HJW2NDRXX:1:2110:1579:9017 1:N:0:CGAGAGAA+GATTGGAG
CTTGTACCTATGGGGGGCAGCAGTGGGGAATATTGCGCAATGGGCGAAAGCCTGACCCAGCAACGCCGCGTGAGGGAAGAAGGTTTTCGGATTGTAAACCTCTGTCAGTGGGGACGATAATGACGGTACCCACGGAGGAAGCCACGGCTAACTACGTGCCAGCAGCCGCGGTAATACGTAGGTGGCAAGCGTTGTCCGGAATTACTGGGTGTAAAGGGAGCGTAGGCGGGGCATTAAGTCAGAAGTGAAA
+
FFFFFFFFFFFFFFFFFFFFFFFFFFFFF:FFFFFFFFFFFFFFFFFFFFFFFFFFFFFFFFFFFFFFFFFFFFFFFFFFFFFFFFFFFFFFFFFFFFFFFFFFFFFFFFFFFFFFFFFFFFFFFFFFFFFFFFF:FFFFFFFFFFFFF:FFFFFFFFFFFFFFFFFFFFFFFFFFFFFFFFFFFFFFFFFFFF:F:FF:,FFFFFFFFFFF:F:FF:F:FFFFFFFFFFF:FF:FF,FFFFFFFFF:FF
@A00881:241:HJW2NDRXX:1:2110:3396:11193 1:N:0:CGAGAGAA+GATTGGAG
CTTGTACCTATGGGAGGCAGCAGTGGGGAATATTGGGCAATGGGCGAAAGCCTGACCCAGCAACGCCGCGTGAGGGAAGAAGGGTTTCGGCTCGTAAACCTCTGTCCTAAGGGACGAAGGGAGTGACGGTACCTTAGGAGGAAGCCCCGGCTAACTACGTGCCAGCAGCCGCGGTAATACGTAGGGGGCGAGCGTTGTCCGGAATGATTGGGCGTAAAGGGCGCGTAGGCGGCCTGGTAAGTCAGGGGTG
+
FFFFFFFFFFFFFFFFFFFFFFFFFFFFFFFFFFFFFFFFFFFFFFFFFFFFFF:FFFFFFFFFFFFFFFFFFFFFFFFFFFFFFFFFFFFFFFFF:F:FFFFFFFFFFFFFFFFFFFFFFFFFFFFFFF:FFF:FFFFFFF:FFFF:FFFF:FFF:FFFFFF:FFFFFFFFFFFFFFFFFF:FFFFFFFFFFFFF:FFFFF::FF:FFFFFF:FF:FFF:FFF::::FFF::F::F:,FFF:F:F:FF:
@A00881:241:HJW2NDRXX:1:2110:1642:11788 1:N:0:CGAGAGAA+GATTGGAG
CTTGTACCTATGGGGTGCAGCAGTGGGGAATATTGGGCAATGGAGGCAACTCTGACCCAGCAACGCCGCGTGAGCGATGAAGGTCTTCGGATTGTAAAGCTCTTTAAGTGGGGACGAAGAAAGTGACTGTACCCACAGAATAAGCCTCGGCTAACTACGTGCCAGCAGCCGCGGTAATACGTATGAGGCAAGCGTTATCCGGAATGACTGGGCGTCAAGGGTGCGTAGGTGGTGTGGCACGTTGGTCGCG
+
FFFFFFFFFFFFFFFFFFFFFFFFFFFFFFFFFFFFFFFFFFFFFFFFFFFFFFFFFFFFFFFFFFFFFFFFFFFFFFFFFFFFFFFFFFFFFFFFFFFFFFFFFFFFFFFFFFFFFFFFFFFFFFFFFFFFFFFFF::FFFFFFFF:FFFFFF,FFFFFFF::FFFFFFFFFFFF:FFFFFF,F:FFFF:FFFFFFF,F,F:FFFFFFFFFFFF,FFFF:FFFFFFFFFFFF,FFFFF,FFFFF:,,::
@A00881:241:HJW2NDRXX:1:2110:4996:16845 1:N:0:CGAGAGAA+GATTGGAG
CTTGTACCTATGGGATGCAGCAGTGGGGAATATTGGGCAATGGAGGGAACTCTTACCCAGCAATGCCGCGTGAGTGAAGAAGGTCTTATGGATTGTAAAGCTCTTTGATTAGGGACGAAAAAATGACGGTACCTAAAGAACAAGCCCCGGCTAACTATGTGCCAGCAGCCGCGGTAATACCTAGGGGGCGCGCGTTGTCCGGAATAACTGGGCGTACAGGGTGTGTAGGCGGTTTACTAAGTGGGAAGTG
+
:F:FFFFFFFFFFFFFFFFFFFFFFFFFFFFFFFFFFF:F:FFFFFFFFFFFFFFFFFFFF:,FFFFFFF:FFFFFFFFFFFFFFF,F:FF:FFFFFFFFFFFFFFFFFFFFFF:FFF:FFF:FFFFF:FFFFFFFFFF:FFFFFFFFFFFF:FFFFFFFFFFFFFFFF:FFF:FF,FF:,F:FFFFFF:,F:F,:FFFFFFFFFFFF:FFFFF:F,,FFF,:FFF,FFF::,FFF::,,:F,FFF::,F
@A00881:241:HJW2NDRXX:1:2110:1181:19445 1:N:0:CGAGAGAA+GATTGGAG
CTTGTACCTATGGGAGGCAGCAGTGAGGAATATTGGTCAATGGGCGGGAGCCTGAACCAGCCAAGCCGCGTGGAGGAAGAAGGTACAGAGTATCGTAAACTCCTTTTGTCAGGGGATAAAAGGCGGGATGCGTCCCGTCCCGAAGGTACCTGAAGAAAAAGCATCGGCTAACTCCGTGCCAGCAGCCGCGGTAATACGGAGGATGCGAGCGTTATCGGGAGTTCTGGGGTTTCAAGGGTGGGTAGGCGGC
+
,FFFFFF:FF:FFFFFFFFFFFFFFFFFFFFFFFFFFFF,,FF,:FFFFFFFFF:F,:FFFFFFFF:F,FFFFFFFF,FFFFFF,FFFFF,FFF:F,:,FF:FFFFFFF:FFFFFF,FFF,:F,FFF:FFFFF:F:FFF:,F:F:F:::F,F:FF,:F,F:F,F,:F,:FF,:FFF,:F,:::,FF,F,F:,FF:,F,F,FF,:FF:::F:F,,,,,::,,,,:F,:::,,,F:::F,F:,:,,,::,,F
@A00881:241:HJW2NDRXX:1:2110:4517:23406 1:N:0:CGAGAGAA+GATTGGAG
CTTGTACCTATGGGGGGCAGCAGTGGGGAATATTGCACAATGGGGGGAACCCTGATGCAGCGACGCCGCGTGGGTGAAGAAGTATTTCGGTATGTAAAGCCCTATCAGCAGGGAAGAAGATGACGGTACCTGAGTAAGAAGCCCCGGCTAACTACGTGCCAGCAGCCGCGGTAATACGTAGGGGGCGAGCGTTATCCGGATTTACTGGCTGTAAAGGGAGCGTAGACGGCTTGACAAGTCTGGAGTGAAA
+
F:,FFFFFFF:,::,F:FFF:F::::F:FFF:FFFF,:FFF,F,F:,F,FFFFFF::FFF:FF:,,FFF::FFFF:FFFFFF:FFF,:F:FFF:FF:F:FFFFFFF:FF,FFF:FFFFF:F:F:F,,FFFFFF:,F:F:FF,F:FFFF:FFFF:F:,:F:FFFFFFF,F,FF,FF::FFF,FFFF:F:FF::,FF:,,FFFF,F:F,,,F:F:FFFFF,FFFF,,::,:,:F:,,:F,F:,FF:F:,FF,
@A00881:241:HJW2NDRXX:1:2110:2591:24111 1:N:0:CGAGAGAA+GATTGGAG
CTTGTACCTATGGGGGGCAGCAGTAGGGAATTTTGCGCAATGGGGGAAACCCTGACGCAGCAACACCGCGTGAATGTTAAGCCCTTCGGGGTGTAAAGTTCTGTCAGTAGGGAAGAATAAATGACTGTACCTACAAAGGAAGCACCGGCTAACTCCGTGCCAGCAGCCGCGGTAATACGGGGGGTGCAAGCGTTGTCCGGAATCATTGGGCGTCAAGCGTTCGTAGGCGGTAAAGTAAGTCAGATGTTAA
+
FFFFFFFF:FFFFFFFFFFFFFFFFFFFF:F:FFFFFFFFFFFFFFFFFFFFFFFFFFFFFF:FFFFFFFFFFFFFFFFFFFFFFFFFFFFFFFFFFFFFFFFFF:FFFFFFF,FFFFF:FFFFFFFFFFFFFFFFFFFF:F:FF:FFF::FFFFFFFFFF:FFFFFFF:FFF::FFFF:FFFFF:FF::FFFFFFFFF:F::FFFF,FF::F,:FFFFFFFFFFFFFFF:,F::FFFF::::FF,FF:F
@A00881:241:HJW2NDRXX:1:2110:3911:24111 1:N:0:CGAGAGAA+GATTGGAG
CTTGTACCTATGGGATGCAGCAGTGGGGAATATTGGGCAATGGGCGAAAGCCTGACCCAGCAACGCCGCGTGAGGGAAGAAGGGTTTCGGCTCGTAAACCTCTGTCCTAAGGGACGAAGGGAGTGACGGTACCTTAGGAGGAAGCCCCGGCTAACTACGTGCCAGCAGCCGCGGTAATACGTAGGGGGCGAGCGTTGTCCGGAATGATTGGGCGTAAAGGGCGCGTAGGCGGCCTGGTAAGTCAGGGGTG
+
FFFFFFFFFFFFFFFFFFFFFFFFFFFFFFFFFFFFFFFFFFFFFFFFFFFFFFFFFFFFFFFFFFFFFFFFFFFFFFFFFFFFFFFFFFFFFFFFFFFFFFFFFFFFFFFFFFFFFF:FFFFFFFFFFFFFFFFFFFFFFF:FFFFFFFFFFFFFFFFFFFFFFFFFF:FFFF:F:FFFFFFFFFFFFFFFFFFFFFFFFF::FFFFFFF:F:FFFFFFFFFF:F:FFFFFFFF::FFFFF:FFFFFF:
@A00881:241:HJW2NDRXX:1:2110:2989:27273 1:N:0:CGAGAGAA+GATTGGAG
CTTGTACCTATGGGGGGCAGCAGTGGGGAATATTGGTCAATGGGGGGAACCCTGAACCAGCAACGCCGCGTGAAGGAAGAAGGCTTTCGGGTTGTAAACTTCTTTTACCGGGGACGATAGTGACGGTACCTGTTGAATAAGCTCCGGCTAACTACGTGCCAGCAGCCGCGGTAATACGTAGGGAGCGAGCGTTATCCGGATTTACTGGGTGTAAAGGGCGCGTAGGCGGGCCGACAAGTCAGATGTGAAA
+
FFFFFFFFFFFFFFFFFFFFFFFFFFFFFFFFFFFFFFFFFFFFFFFFFFFFFFFFFFFFFFFFFFFFFFFFFFFFFFFFFFFFFFFFFFFFFFFFFFFFFFFFFFFFFF:FFFFFFFFFFFFFF:FFFFFF,FFFFFFF,FFFFFFFFFFFFFFFFFFFFFFFFFFFFFFFFFFF,FFFFFFFFFFFF:FFF:FFFFFFFFFF::FF:FFF:F::FFFFFFFF,FFFFFFFFFFFFFFFFFFFFFF,FF
@A00881:241:HJW2NDRXX:1:2110:3351:29841 1:N:0:CGAGAGAA+GATTGGAG
CTTGTACCTATGGGGTGCAGCAGTGGGGAATATTGGGCAATGGAGGCAACTCTGACCCAGCAACGCCGCGTGAGCGATGAAGGTCTTCGGATTGTAAAGCTCTTTAAGTGGGGACGAAGAAAGTGACTGTACCCACAGAATAAGCTCCGGCTAACTACGTGCCAGCAGCCGCGGTAATACGTAGGGAGCAAGCGTTATCCGGAATGACTGGGCGTAAAGGGTGCGTAGGTGGCTCAGCAAGTTAGTAGCG
+
FFFFFFFFFFFFFFFFFFFFFFFFFFFFFFFF:FFFFFFFFFFFFFFFFFFFFFFFFFFFFFFFFFFFFFFFFFFFFFFFFFFFFFFFFFFFFFFFFFFFFFF:F:FFFFFFFFFFFFFF:F:FFFFFFFFFFFFFFFFF:FFFFFFF:FFFFFFFFFFFFFFFFFFFFFFFFF::FFFFFFF:F:FFFF,FFFFFFFFFFFF,FFFFFFF:FFFF,FFFFFFF:F:F:FFFFFF:FF::FFF::FF:,:
@A00881:241:HJW2NDRXX:1:2110:1389:32581 1:N:0:CGAGAGAA+GATTGGAG
CTTGTACCTATGGGACGCAGCATTGGGGAATATTGGGCAATGGGCGCAAGCCTGACCCAGCAACGCCGCGTGAAGGAAGAAGGCTTTCGGGTTGTAAACTTCTTTTATGAGGGACGAAGGATGTGACGGTACCTCATGAATAAGCCACGGCTAACTACGTGCCAGAAGCAGCGGTACTACGTAGGTGGCGATCGTTGTCCGGATTTACTGGGGGTAAAGGGCGCGTAGGCGGGCAGGCAAGTCAGATGTG
+
,FFFFFFFFFFFFFFFFFFFFF,FF:FFFFFFFFFFFFFFFFFFF:FFF,:FFF:FFFFFFFFF::FFFFFFF:FFFFFFFFF:F,F,FFFFFFFFFFFFFFFFF:FFF:,FFFFF,FFFFF::FFFFF::FFFF,FFFFFFF:FFFFFFFFF:,F:F,FFF:FF,,FF:FFFF:FFF,:FF,::FF,,FF,FFFF::FFF,:FF,FFF::F,,,,FFFF,FF::FF,FF:F,F,,:FFF::F,F::FF,
@A00881:241:HJW2NDRXX:1:2110:6569:34413 1:N:0:CGAGAGAA+GATTGGAG
CTTGTACCTATGGGAGGCAGCAGTCGGGAATATTGCGCAATGGAGGGAACTCTGACGCAGTGACGCCGCGTATAGGAAGAAGGTTTTAGGATTGTAAACTATTTTAGGCAGGGAAGAGCAAAAGACGGTACCTGCAGAATAAGCTCCGGCTAACTACGTGCCAGCGGCCGCGGTAATACGTAGGGACCACTCGTTATCCGGAATTATTGGGTGTAAAGGGTGCGTAGACGGGAATTTAAGTTGGTTCTCT
+
FFFFFFFF:F,:FFFFFFFFFFFF,FFFF:FFFFFFFFFFFFFFFFFFFFFF::FFFF:FFFFFFFF::FFFFFFFFFFFFFFFFFFF:FFFFFFFFFFFFFFFFFFFFFFFF:FFFFF:FFFFFF,F:FF,FFFFF::F:FF::F,F:FFFFF,:F::FFFFF:,F:,FFFFFF,:F,:F:,FF,,::,,FFFFFFFFFFFFF:,FF:,F:FF:F:,,FF:::,FF,,FFF:,:FFFFF,:FFFF,F,:
@A00881:241:HJW2NDRXX:1:2110:1461:35806 1:N:0:CGAGAGAA+GATTGGAG
CTTGTACCTATGGGGCGCAGCAGTGGGGAATATTGGGCCATGGAGGCAACTCTGACCCAGCAACGCCGCGTGAACGACGAAGGTCTTCGGATTGTAAAGTTCTTTTCTTAGGGAAGAAGAAAGTGACGGTACCTAAGGACTAAGCCTCGGCTAACTAAGTGCCAGCAGCCGCGGTAATACGTAGGAGGCAAGCGTTATCCGGAATGACTGGGCGTAAAGGGTGCGTAGGTGGTTTGGCAAGTTATTAGCG
+
,FFFFFF:FFFFFFFFF,FFFFFFFFFFFFFFFFFFFF,F:FFFFFF:FF:,F::FF:FFFFFFFFFFFFFFFFFFFF,FFFFFFFFFFF:FFFFF:FFFFFFFFFFF:FFFFFFF:FFFFFFFF,FFFFF:,FFFFFF,:F:FF:FFF:,FF:F::,FFF,FFFFFFFF:::FF,FFFFFFFFFF:FFFF::F:,F:FFFFFFFFF:FF:F::FFF::F::,F:,::F::F:F:,:FFF::F,:FF,:F
@A00881:241:HJW2NDRXX:1:2110:18322:36761 1:N:0:CGAGAGAA+GATTGGAG
CTTGTACCTATGGGATGCAGCAGTGAGGAATATTGGTCAATGGGCGGAAGCCTGAACCAGCCAAGTAGCGTGAAGGATGGAGGTCCTATGGATTGTAAACGTCTTTTATAAGGGACTAGCTGGCGCTCCGTGTAGCGCATTGCATGTACCTTCTGAACAAGCATCGGCTAACTCAGTGCCCGGAGCGGGGGTACTACGGCGGATGCGAGCGTGCTCCGGCTTTAGTGGGTGTTAAGGGGGCGGGGGCGGG
+
,F,FF,FFFF:FFFFFFFFFFFFFFFF:FF:F:FFF::,,FFFFFFFFFFFFFFFFFFF:,F,:FF,FFFFFFFFFFFFFFFFFF:,:,FFF,FFF,F,F:FF:,FFF,F,F:F:,FF,:,FFF:FF,F::F,,FFFF,FFFF:,FFF,FFF,F:,F,:,:FF:FFF:,FF:FF,F,FF,FF,:FF,F,F:F,,,,,FFF:,:,FFF::FFFF:F,,FFF::,,:FFFF:,FF,F:F:,,:F::F:F,FF
@A00881:241:HJW2NDRXX:1:2111:2392:3317 1:N:0:CGAGAGAA+GATTGGAG
CTTGTACCTATGGGGTGCAGCAGTGGGGGATATTGGACAATGGGGGGAACCCTGATCCAGCGACGCCGCGTGAGTGAAGAAGTATCTCGGTATGTAAAGCTCTGTCAGCAGGGAAGAAAGAAATGACGGTACCTGACCAAGAAGCCCCGGCTAACTACGTGCCAGCTGCCGCGGGAATACGTAGGGGGCAAGCGTTATCCGGAATCAGTGGGTGTAAAGGGAGCGTAGACGGTGATGCACGTCTGGAGTG
+
,,FFFFFFFFF,:FFFF:FFFFFFFFFFF:FF:FFFFFFFFFFFFF::,FFFFFFFFFFFFF,FFFFFFFFFFFFFF:F,F:FF,,,,:F,FF::F,FF:,:,,:FFF,FFFFF,F,FFFFFFF:FFFF:FFF,FFF,FFFFF:F:FFFFFFFFFF:FFF:FFFFF,F:FF:,F,F,F:F:F:F,FFF,FFFFFFF:,FF::FF,:F,:FF,F:::F:F:,F:FF:,FF::,FF:,F:FFF,F::::F:F
@A00881:241:HJW2NDRXX:1:2111:3540:7623 1:N:0:CGAGAGAA+GATTGGAG
CTTGTACCTACGGGGGGCAGCAGTGGGGAATAGTGGGCAATGGAGGCAACTCTGACCCAGCAACGCCGCGTGAGCGATGAAGGTCTTCGGATTGTAAAGCTCTTTAAGTGGGGACGCAGAAAGTGACTGTACCCACAGAATAAGCCTCGGCTAACTAAGTGCCAGCGGCCGCGGTAATACGAAGGAGGCACGCGTGATCCGGAATGACGGGGCGTCCTGGGTGCGAGGGTGGTGTGGGAGGTTGGTAGCG
+
,F:FFF:F,FF,FFFFFFFFF,FFF,FF,FFF,FFFFF::,FFFFFFFFFFFFFFFFF:,FFF,FF:FFFFFFF:FFFFFFFFFFFFFF::FFF:F:FF,,,,F,FF:FF:F,:FF,FFFFFFFF:FF:::F,F,FF,:,FFF::FFFFFF,,FFF,,FF,FFF:,,,FFF,FF,:,FFF:,FFFFFFF,,,,,::FF:FFFF,F:,,,,F,:F:,,,:FFF,:F,:FF,FF,,:FF,F:FF,FFF,,F:
@A00881:241:HJW2NDRXX:1:2111:29857:11992 1:N:0:CGAGAGAA+GATTGGAG
CTTGTACCTACGGGGTGCAGCAGTCGGGAATATTGCGCAATGGAGGGAACTCTGACGCAGTGACGCCGCGTATAGGAAGAAGGTTTTCGGATTGTAAACTATTGTCCACAGGGAAGAAAAAGGACTGTACCTGTGAAGAAAGCTCCGGCTAACTACGTGCCAGCAGCCGCGGTAATACGTAGGGAGCAAGCGTTATCCGGAATTATTGGGTGTAATGGGTGCGTAGACGGGATATCAAGTTGGTTGTGAA
+
,:FFFFFFFFFFFF,FFFFFFFFF:FFFFFFFFFFFFF,FFFFFFF:FFFFFFFFFFFFFFFFFFF,FFFFFFFFFFFF:FFFFFFFFFFFFFFFFFF:FFFFFFFFF:FFF:FFF:,:FFF:FFFFFFFFFF:FF:FF,FFFFF,FFFFFFFF:F:FFFFF,FFFF:FF:FFF:FF:FFFFFFFFFFFFFFFFFF:FFF:,F,F,FFF:FF:F:,FF::,F,FF,F,,FF:F,,F:F:F,FF,::FF:,
@A00881:241:HJW2NDRXX:1:2111:30110:12900 1:N:0:CGAGAGAA+GATTGGAG
CTTGTACCTACGGGGTGCAGCAGTCGGGAATATTGCGCAATGGAGGGAACTCTGACGCAGTGACGCCGCGTATAGGAAGAAGGTTTTCGGATTGTAAACTATTGTCCACAGGGAAGAAAAAGGACTGTACCTGTCAAGAAAGCTCCGGCTAACTACGTGCCAGCAGCCGCGGTACTACGTAGGGAGCAAGCGTTATCCGGAATTATAGGGTGTCAAGGGTGCGTAGACGCGATAACAAGTTGGTTGTGAA
+
:FFFFFF:FFFFF:FFFF:FFFFFFFFFFFF,:FFFFFFFFFFFFFFFFFFFF:F,FFFFFFFFFFFFFFF:FF::FFFFFF:FFFFFFFF:FFF:FFFF:FF::FFFF:FFFFFFF::,,FFFF,F:,FFFFF,,,:F,:F:FFF,:F:,FF::FFF:::FF,,FFFFFFFFF,FFFFF,FF:FFFFF::F,:,F::FFF,FFF:,F,,F,::FFF,FFFFFFFFF:F,,F:F,FFFFFFFFF,FFFF:
@A00881:241:HJW2NDRXX:1:2111:1579:23140 1:N:0:CGAGAGAA+GATTGGAG
CTTGTACCTACGGGATGCAGCAGTGGGGAATATTGGGCAATGGAGGCAACTCTGACCCAGCAACGCCGCGTGAGCGATGAAGGTCTTCGGATTGTAAAGCTCTTTAAGTGGGGACGAAGAAAGTGACTGTACCCACAGAATAAGCCTCGGCTAACTACGTGCCAGCAGCCGCGGTAATACGTAGGAGGCAAGCGTTATCCGGAATGACTGGGCGTAAAGGGTGCGTAGGTGGCTTAGCAAGTTAGTAGCG
+
FFFFFFFFF:FFFFFFFFFFFFFF:FFFF:FFFFFFFFFFFFFFFFFFFFFFFFFFFFFFFFFFFFFFFF:FFFFFFFFF:FF:FFFFFFFFFFFFFFFFFFFFFFFFFFFFFFF,FFFFFFFFFFFFFF:FFFFFFFF:FF:,FFFFFFFF:FFFFFFF:FF:FFFFFFFFFFF,F:F:FFFFFFFFFF:FFFFFF,FFFFF:FFFFF:,FFFFFF::FFFFFF:FF::F:FFFF:FFFFFFFFF:F:F
@A00881:241:HJW2NDRXX:1:2111:9344:24721 1:N:0:CGAGAGAA+GATTGGAG
CTTGTACCTATGGGATGCAGCAGTGGGGAATATTGCACAATGGGGGGAACCCTGATGCAGCAACGCCGCGTGAAGGAAGAAGGCCTTCGGGTTGTAAACTTTTTTGATCGGGGACGAAGGATGACGGTACCCGAAAAACAAGTCACGGCTAACTACGTGCCAGCAGCCGCGGTAATACGTAGGTGGCAAGCGTTGTCCGGATTTACTGGGTGTAAAGGGCGTGTAGGCGGGTCAATAAGTCAGATGTGAA
+
FFFFFFFFFFFFFFFFFFFFFFFFFFFFFFFFFFFFFF:FFFFFFFFF,FFFFFFFFFFFFFFFFFFFFFFFFFFFF,FFFFFFFFFFFFFFFFF:FFFFFFFFFFFFFFFFFFFFFFFFFFFFFFFF:FFFFFFFFFFFFFFF:FFFFFFFFFFFFFFFFFFFFFF:F:FFFFFFFFFFFFFFFFFF:FF:FFFF::F:FFFFFFFF,FF:::FFFFFFF:FFFFFFF::FFF:F:FFFFFFFF,FF::
@A00881:241:HJW2NDRXX:1:2111:2419:25942 1:N:0:CGAGAGAA+GATTGGAG
CTTGTACCTATGGGTGCAGCAGTGGGGAATATTGCACAATGGGGGAAACCCTGATGCAGCGACGCCGCGTGAGTGAAGAAGTATTTCGGTATGTAAAGCTCTATCAGCAGGGAAGAAGATGACGGTACCTGAGTAAGAAGCCCCGGCTAACTACGTGCCAGCAGCCGCGGTAATACGTAGGGGGCAAGCGTTATCCGGATTTACTGGGTGTAAAGGGAGCGTAGACGGCGATGCAAGTCTGAAGTGAAAT
+
F:FFFFF:FFFFFFFF:FFFFFFFFFFFFF:F:FF:FFFFFFFFFFFFFFFFFFFFFFFFFFFFFFFFFFFFFFFF:F:FFFFF:FFFFFFFFFFFFFFFFFFFFFFFFFFFF,FF:FFFFFFFFFFFFFFFFF:FFFFFFFFF:FFFFFFFFFFFF:F:FFFFFF::FF,:,FFFFFFFFFFFFF,FFF,,FFF:FFFFFFFF,FFFFF:FFFFFFFFFFFF:FFFFFFFFFFF:FF:FFFFFFFFFFF
@A00881:241:HJW2NDRXX:1:2111:4960:26271 1:N:0:CGAGAGAA+GATTGGAG
CTTGTACCTACGGGATGCAGCAGTGGGGAATATTGGGCAATGGAGGAAACTCTGACCCAGCAACGCCGCGTGAAGGATGAAGGCTTTCGGGTTGTAAACTTCTTTTACCGGGGACGATAGTGACGGTACCTGGTGAATAAGCTCCGGCTAACTACGTGCCAGCAGCCGCGGTAATACGTAGGGAGCGAGCGTTATCCGGATTTATTGGGTGTAAAGGGTGTGTAGGCGGGACGGCAAGTCAGATCTGAAA
+
FFFFFFFFFFFFF:FFFFFFF:FF:FFFFFFFFFF,FF,,FFF:FFF:FFFFFFFFFF:FFF,FFFFFFFFFFFFFFFFFFFFFFFFFFFFFFFF,FFFF:FFFFF:FFF:FFFFFFFFFFFFFFFFFFFFFFFFFFFFF,FFFFFFFFFF:FFFFFFFFFFFFF:FFFFF:F,FFFFF:,,FFFF,:FFFFF:F:FF:F:FF:FFF,,FFF,FFF,F:FFFFFFFFFFF:FFF:F,F:F:,:F,F,:FF
@A00881:241:HJW2NDRXX:1:2111:1904:26897 1:N:0:CGAGAGAA+GATTGGAG
CTTGTACCTATGGGACGCAGCAGTGGGGAATATTGCACAATGGGCGCAAGCCTGATGCAGCGATGCCGCGTGAGGGAAGAAGGTTTTCGGATTGTAAACCTCTGTCTTCGGGGACGAATAATGACGGTACCCGAGGAGGAAGCTCCGGCTAACTACGTGCCAGCAGCCGCGGTAATACGTAGGGAGCAAGCGGTATCCGGAATTACTGGGTGTCAGGGGAGTGTAGGCGGGACTGCACGTCAGAGGTGAG
+
:FFFFF:FFFFFFFFFFFFFFFFFFFFFFFFFFFFFFFFFFFFFFFFFFFFFFFFFFFFFFFFFFFFFFFFFFFFFFFFFFFFFFFFFFFFFFFFFFFFFFFFFFFFFFF:FFFFFFFFFF,,FFFFF:::FF:FF:FF,:FFFFFFF:F:F:F:FFF:FFFFF,FFFFFFFFFFFFFF:::FFFFFFFFFF,:,FF:FFF,FFFF:FFF,FF::,FF:::F:,FFF,:FFF:,:FF,FFF::F,F::,,
@A00881:241:HJW2NDRXX:1:2111:8684:27023 1:N:0:CGAGAGAA+GATTGGAG
CTTGTACCTATGGGAGGCAGCAGTGGGGAATATTGCACAATGGGGGAAACCCTGATGCAGCGATGCCGCGTGGAGGAAGAAGGTCTTCGGATTGTAAACTCCTTTTGTCAGGGACGATAATGACGGTACCTGAAGAAAAAGCTCCGGCTAACTACGTGCCAGCAGCCGCGGTCATACGTAGGGAGCGAGCGTTGTCCGGAATTACTGGGTGTAAAGGGAGCGCAGGCGGGACAGCACGTCAGATGTGACA
+
,FFFFFFFFFFFFFFFF:FFFFFFFFFFFFFFFFFFFFFFFFFFFFFFFFFFFFFFFFFFFFFFFFFFFFFFFFFFFFF:FFFFFFFFFFFFFFFFFFFFFFFFFFFFFFF::FFFFFFFFFFFFF:FFF:FFFF,FF:FFFFFFFFF:FFF:F:FFFFFF:FFFF:FFFF:FFF,,:FFFFFFFFFF:FF:FFF::FFF:FFF,,FFF,F,:FF:F:FFF,FF:FFF:FFF,:FF,F::,:,F:FF::F
@A00881:241:HJW2NDRXX:1:2111:1696:31454 1:N:0:CGAGAGAA+GATTGGAG
CTTGTACCTACGGGATGCAGCAGTGGGGAATATTGCACAATGGGGGAAACCCTGATGCAGCGACGCCGCGTGGGTGAAGAAGTATTTCGGTATGTAAAGCCCTATCAGCAGGGAAGAGGATGACGGTACCTGACTAAGAAGCCCCGGCTAACTACGTGCCAGCAGCCGCGGTAATACGTAGGGGGCGAGCGTTATCCGGATTTACTGGGTGTAAAGGGAGCGTAGACGGCAGAGCAAGTCTGGAGTGAAA
+
FFFFFFFFFFFFFFFFFFFFFFFFFFFF,FFFFFFFFFF:FFFFFFFFFFFFFFFFFFFFFFFFFFFF:FFFFFFFFFFFFFFFFFFFFFFFFFFFFFFFFFF:FFFFFFFFFFFFFFFFFFF:FFFFFFFFFFFFFFFF,FFFFFFFF,FFFFFFFFFF:FFFFFFFFFF,F:FFFFFFFFFFFFFFFFFFFF::FFFFFFFFFF:FFFF:FFFFFF::F:FFFFFFF:FFFFFF:FF:FFFFFF:FF,
@A00881:241:HJW2NDRXX:1:2111:3911:33254 1:N:0:CGAGAGAA+GATTGGAG
CTTGTACCTATGGGATGCAGCAGTGGGGGATATTGGACAATGGGGGGAACCCTGATCCAGCGACGCCGCGTGAGTGAAGAAGTATTTCGGTATGTAAAGCTCTATCAGCAGGGAAGAAAGAAATGACGGTACCTGAATAAGAAGCCCCGGCTAACTACGTGCCAGCAGCCGCGGTAATACGTAGGGGGCACGCGTTATCCGGATTTCCTGGGTGTAAAGGGAGCGTAGACGGATGAGCACGTCTGAAGTG
+
FFFFFFFFFFFFFFFFFFFFFFFFFFFFFFFFFFFFFFFFFFFFFFFFFFFFFFFFFFFFF,FFFFFFF:FFFFFFFFF:FFFF:FFFFFFFFFFFFFFFFFFFFFFFFFFFFF,FFFFFFFFFFFFFFF,FFFFFF,FFFFFFFFFFFFFFFFFFFFFFFFFFFF,FFFFFFFFF,FFFFFFFFFF:FF,:FFFFFF:FFFFFFF,,FFFFFFFFFFF:FFFFFFF,FFF,,FFFFFF,FFFFFFF:FF
@A00881:241:HJW2NDRXX:1:2111:1949:34021 1:N:0:CGAGAGAA+GATTGGAG
CTTGTACCTATGGGAGGCAGCAGTGGGGAATATTGGTCAATGGGGGGAACCCTGAACCAGCAACGCCGCGTGAAGGAAGAAGGCTTTCGGGTTGTAAACTTCTTTTACCAGGGACGATAGTGACGGTACCTGGTGAATAAGCTCCGGCTAACTACGTGCCAGCAGCCGCGGTAATACGTAGGGAGCGAGCGTTATCCGGATTTACTGGGTGTAAAGGGCGCGTAGGCGGGCCGACAAGTCAGATGTGAAA
+
,FFFFFFFFFFFFFFFFFFFFFFFFFFFF:FFFFFFFFFFFFFFFFFFFFFFFF:FFFFFFFFFFFFFFFFFFFFFFFFFFFFFFFFFFFFFFFFFFFFFFFFFFFFFFFFFFFFFFF:,FFFFFFFFFFFFFFFFFFFF:F::F:FFF,FFFFFFFFFFFF:FF:FFFFFFFF:FFFFFFFFFFFFF:F:FFFFF::F::F:F:FFFFFFF,FFF:FF:F,F::,::F:F:,:FFF,FF,::,F,F:,:
@A00881:241:HJW2NDRXX:1:2112:3577:3020 1:N:0:CGAGAGAA+GATTGGAG
CTTGTACCTATGGGATGCAGCAGTGGGGAATATTGGGCAATGGAGGCAACTCTGACCCAGCAACGCCGCGTGAGCGATGAAGGTCTTCGGATTGTAAAGCTCTTTAAGTGGGGACGAAGAAAGTGACTGTACCCACAGAATAAGCCTCGGCTAACTACGTGCCAGCAGCCGCGGTAATACGTAGGAGGCAAGCGTTATCCGGACTGACTGGGCGTAAAGGGTGCGTAGGTGGTTTGGCAAGTTGGTAGCG
+
,FFFFFFFFF:FFFFFFFFFFFFFFFFFF:FFFFFFFFFF:FFFFFFFFFFFFFFFFFFF:FFFFFFFFFFFFFFFFFFFF:FFF:FFFFFFFFFFFFFFFF:FFFFFFFFF:,FFFFFFFFFFFFFFFF:FFFF:FFF:FFFFFFFFFFFFFFFF:::F:FFFFFFFFF:FFFF:FFFFF:::::FF,FFF::FFFFFFF::,FFFFFF:F,FFFFFFFF:FF:F,:FFF:F:FF:,,FFF::,F:F:F
@A00881:241:HJW2NDRXX:1:2112:2031:3568 1:N:0:CGAGAGAA+GATTGGAG
CTTGTACCTACGGGGTGCAGCAGTGGGGGATATTGCGCAATGGAGGAAACTCTGACGCAGCGATGCCGCGTGGGCGAGGAAGGGCCTCGGCCCGTAAAGCCCCGTAGCCAGGGAAGAGCAGAGACGGTACCTGGCGCGAAAGCCCCGGCCAACCACGTGCCAGCAGCCGCGGCAATACGTGGGGGGCGAGCGTTGTCCGGAATCACTGGGCGTAAAGCGCGCGCAGGCGGCCGCTAGGGCGGGGTGTGAA
+
:FFFFFFFFFFFFFFFFFFFFFFFFFFFFFF:FFFFFFFFFFFFFFF:FFFFFFFFFFFFFFFFFFFFFFFFFFFFFFFF:FFFFFFFFFFFFFFFFFFFFFFFFFFFFFFFFFFFFFFFFFFFFFFF,FFFFFFFFFFFFFFFFFFFFFFFFFFFFFFFFFFFFFFFFFFFFF:FFFFFFFFFFFFF:FFFFFFF:FFF:FF:FFFFFF::F::FFFFFF:FFFFF::F:F:FFFFFFFF,FFFFFF:F
@A00881:241:HJW2NDRXX:1:2112:1931:3740 1:N:0:CGAGAGAA+GATTGGAG
CTTGTACCTACGGGACGCAGCAGTGGGGAATATTGCACAATGGGCGCAAGCCTGATGCAGCAACGCCGCGTGAACGACGAAGGTCTTCGGATCGTAAAGTTCTGTCCTTGGGGAAGAAGGAAGTGACGGTACCCAAGGAGGAAGCCCCGGCTAACTACGTGCCAGCAGCCGCGGTACTACGTAGGGGGCGAGCGTTATCCGGAATGATTGGGCGTAAAGAGTACGTAGGTGGTTTTGTACGCGCGGGGTG
+
FFFFFFFFF:FFFFF,FFFFFFFFFFFFFFFFFFFFFF:FFFFF:FFFFFFFFFFFF:FFFFFFFFFFFFFFFFFFFFFFFFFFFFFFFFF:FFFFF:FFFFFFFFFF,FFFFFFFFFFFFFFFFFFFFFFFFFF,FFFFFFFFFFFF:FFFFF:FF:FF:FFFFFFFFFF::FFF:FFF:FFF:FFFF:,FF:FF,FFFFFF,,FF,FFF::::F:F:F::F:F:,:::,F,,,::FF,,::::FFF,:
@A00881:241:HJW2NDRXX:1:2112:1615:9361 1:N:0:CGAGAGAA+GATTGGAG
CTTGTACCTATGGGGGGCAGCAGTGGGGAATATTGGGCAATGGGCGCAAGCCTGACCCAGCAACGCCGCGTGAAGGAAGAAGGCCCTCGGGTTGTAAACTTCTTTTATTCGGGACGAAGAAGTGACGGTACCGAATGAATAAGCCACGGCTAACTACGTGCCAGCAGCCGCGGTAATACGTAGGTGGCAAGCGTTATCCGGATTTACTGGGTGTAAAGGGCGTGTAGGCGGGACTGCAAGTCAGATGTGA
+
FFFFFFFFFFFFFFFFFFFFFFFFFFFFFFFFFFFFFFFFFFFFFFFFFFFFFFFFFFFFFFFFFFFFFFFFFFFFFFFFFFFFFFFFFFFFFFFFFFFFFFFFFFFFFFFFFFFFFFFF,FFFFFFFFFF:FFFFFFFFFF::FFFFFFFF:FFFFF:FFFFFFFFFFFFFFFF,FFFFFFFFFFFFFFFFFFFFFFF:FFFFFF,FFF:F:FFF,FFFFF:FFF:FF:F:FF::F:::FFF:F,F:FF
@A00881:241:HJW2NDRXX:1:2112:8034:11209 1:N:0:CGAGAGAA+GATTGGAG
CTTGTACCTATGGGGTGCAGCAGTGGGGAATATTGGGCAATGGGCGCAAGCCTGACCCAGCAACGCCGCGTGAAGGAAGAAGGCTTTCGGGTTGTAAACTTCTTTTATGTAGGACGAAGAAAGTGACGGTACTACATGAATAAGCCACGGCTAACTACGTGCCAGCAGCCGCGGTACTACGTAGGTGGCGAGCGTTATCCGGATTTAAGGGGTGTACAGGGCGTGTCGGCGGGGCTGCAAGTCAGAGGTG
+
,FFFFFFFF:FFFFFFFFFFFFFFFFFFFFFFFFFFFFF:FFFFFFF:FFFFFFFFFFFFFF:FFFF:FF:FFFFFFFF:FFFFFFFFFFFFFFFFFFFFF:F:FF::FFFFFFFFFFFFFF:FFFFFFFFFFFFFFFFFFFFFF::FFFFF:FFFFFF,FFF,FF,F:FFF:FFF,:F::F:FFFF:FFFFFF::,FF:F,F:FF:,,:::,:F,,FF::FFFF,,FF,F,::::F:F,F:F,F,,F,:
@A00881:241:HJW2NDRXX:1:2112:2085:18537 1:N:0:CGAGAGAA+GATTGGAG
CTTGTACCTACGGGGTGCAGCAGTGGGGAATATTGGGCAATGGGCGAAAGCCTGACCCAGCAACGCCGCGTGAGGGAAGAAGGGTTTCGGCTCGTAAACCTCTGTCCTCAGGGACGAAGGAGATGACGGTACCTTAGGAGGAAGCCCCGGCTAACTACGTGCCAGCAGCCGCGGTCATACGTAGGGGGCGAGCGTTGTCCGGAATGATTGGGCGTAAAGGGCGCGTAGGCGGCCTGGTAAGTCAGGGGTG
+
,FFFFFF:FFFFFFF,FFF,:FFFFFFFFFFFFF:FFFFFFFF:F:F,,F:FFF,FFFFFFFFF:FFFFFFFF,FFF,FFF:F:F:FFF,FFFFFFFFFF::FFF:F:,FFFFFFF,,FFFFFFFFFFFFFFFFFF:::F:,FFFFFFFF:FF:F:FFFFFFFF::FFFFFFF:FFFF::FF:FFFFFFFFFF:,,F::::::F:::FFF,FFFF:,:F,::::FFF:F:,F:::,::F,::::::F:::
@A00881:241:HJW2NDRXX:1:2112:3730:28463 1:N:0:CGAGAGAA+GATTGGAG
CTTGTACCTATGGGGGGCAGCAGTGGGGGATATTGGACAATGGGGGGAACCCTGATCCAGCGACGCCGCGTGAGTGAAGAAGTATTTCGGTATGTAAAGCTCTATCAGCAGGGAAGAAAGAAATGACGGTACCTGAGTAAGAAGCCCCGGCTAACTACGTGCCAGCAGCCGCGGTAATACGTAGGGGGCACGCGATATCCGGATTAAATCGGTGTACAGTGAGCGTAGACCGATGAGCAACTCTGAAGTG
+
,F:FFFFF:,,FFF:FFFFFFF:,FFF,:FFFFFFFFFFFFFF,F:FFFFF:FFFFF:FF:F:FFFF:FF:FFFFFFFFFFF:FFFFFF:,:FFFFFFFFFFFFFFF,FFFFFFFF:FF:FF,FFF:FF:FFF::F:F::F:FFFFFFF,FF,::FFFFFFFFFFFFFFFFFF,F:F,FFF,:F,F::FF,:FF,,F:FFF,FFF,F,::F,F,F,,F:,::F:F:,FF,,,F,:FFF,FFFF,F:FF,,
@A00881:241:HJW2NDRXX:1:2112:6777:29575 1:N:0:CGAGAGAA+GATTGGAG
CTTGTACCTACGGGATGCAGCAGTGGGGGATATTGCGCAATGGGGGAAACCCTGACGCAGCAACGCCGCGTGAAGGAAAAAGGCCTTCGGGTTGTAAACTTCTTTAAGTGTGGAAGATAATGACGGTACACACAGAATAAGCCACGGCTAACTACGTGCCAGCAGCCGCGGTCATACGTAGGTGGCAAGCGTTGTCCGGATTTACTGGGTGTAAAGGGCGTGTAGGCGGGATTACAAGTCAGATGTGAAA
+
,FFFFFFFFFFFFFFFF:FFFFFFFFFFFFFF,FFFFF,FFFFFF::FFFFF:FFFFFFFFF,FFFFFFFFFFFFF::FFF:FFFFFFF:FFFFFFFF,FF,FFF:FF,F,FFFFFFF,:FFFFFFFFFFFFFF:F::FF::F,FFFF:FFFFFF,F,FF:F::FFFFFFF::FFF,FFFF:FFFFFFF:F:FFFFF::FFFFFFFFFFFFF,F,,FFF,:FFF,:,:FF:FFFFF,FFF:FF:FF:F,F
@A00881:241:HJW2NDRXX:1:2112:20943:33818 1:N:0:CGAGAGAA+GATTGGAG
CTTGTACCTATGGGAGGCAGCAGTGAGGAATATTGGGCAATGTAGGCAACTCTGACCCAGCGACGCCGCGTGAACGTAGAAGGCCTTAGGGTTGTAAAGTGCTTTAATTGGGGACGTAGAAAGTGACGGTACCCCAAGAATACGCCACGGCTCACTACGTGCCAGCAGCAGCGTGAAAACGGAGGTGGCAAGCGTTGTCCTGAATGACTGGGCGTCAAGCGAGCGTAGTCGTCGCACCAAGTTCGGGCGG
+
,:FFF:F,:F,F:FFF::FFF,FFFF:FFF,F:F,:FF:,::,,F:FFF::,:FFF:FFF,,FFF:FFFFFF:,FF,:,::FFFFFF,F:F:FFFFFF,F,:F,F:FFFF::,:FF,FF,:FFFF:,,FF,,,,::F:,FFF,,FF:F,:FF,FF:FFFF,FFFFFF,F::F:,,F,,:FF,FFFFF::F,:FFFFFFFF,F:F,FF,,,FF,::,FFF,:F:F,F:F,FF,::,:,,:,,F,,,F,,,:
@A00881:241:HJW2NDRXX:1:2113:2365:2394 1:N:0:CGAGAGAA+GATTGGAG
CTTGTACCTACGGGGCGCAGCAGTGGGGAATATTGCACAATGGGGGAAACCCTGATGCAGCGACGCCGCGTGAGTGAGGAAGTACTTCGGTATGTAAAGCTCTATCAGCAGGGAAGAAAATGACGGTACCTGACTAAGAAGCACCGGCTAAATACGTGCCAGCAGCCGCGGTAATACGTATGGTGCAAGCGTTATCCGGATTTACTGGGTGTAAAGGGTGCGTAGGTGGCATGGCAAGTCAGAAGTGAAA
+
FFFFFFFFFFFFFFFFFFFFFFFFFFFFFFF:FFFFFFFFFFFFFFFFFFFFFFFFFF,FFFFFFFFFFFFFFFFFFFFFFFFFFFFFFFFFFFFFFFFFFFFFFFFFFFFFFFFFFFFFFFFFFFFFFFFFFFFFFFFFFFFFFFFFFFFFFFFFFF:FFF:FFFFFFFFF,FFFFFFFFFFFFFF,FFFF:FFFFF:FFFF:FFFFFFFF,FFFFFFFF:F:FFF:,:FFFF:FFFF:FF:,FFFFF,
@A00881:241:HJW2NDRXX:1:2113:3378:3677 1:N:0:CGAGAGAA+GATTGGAG
CTTGTACCTATGGGATGCAGCAGTGGGGAATATTGGGCAATGGGCGCAAGCCTGACCCAGCAACGCCGCGTGAAGGAAGAAGGCCCTCGGGTTGTAAACTTCTTTTGTCGGGGACGATAGTGACGGTACCTGACGAATAAGCCACGGCTAACTACGTGCCAGCAGCCGCGGTACTACGTAGGTGGCAAGCGTTATCCGGATTTACTGGGTGTAAAGGGCGTGTAGGCGGGATTGCAAGTCAGATGTGAAA
+
:FFFFFFFFFFFFFFFFFFFFFFFFFFFFFFFFFFFFFFFFFFFFFFFFFFF:FFFFFFFFFFFFFFFFFFFFFFFF:FFFFFFFFFFFFFFFFFF:FFFFFFFFFFFFFFFF:FFF:FFF:FFFFFFFFFF:FFFFF:FF:FFFFFFFFFFFFFFFFFFF:FF:FFF::FFFF:FFFFFFFF:FFF::F,FFFF:FF:::FF,FFF:FF::,:FFFF::F:FF::F:FF:,:::FFF:FFF:::F:FF:
@A00881:241:HJW2NDRXX:1:2113:5448:4194 1:N:0:CGAGAGAA+GATTGGAG
CTTGTACCTATGGGATGCAGCAGTGGGGAATATTGGGCAATGGAGGCAACTCTGACCCAGCAACGCCGCGTGAGTGATGAAGGTCTTCGGATTGTAAAACTCTTTAAGTGGGGACGAAGAAAGTGACTGTACCCACAGAATAAGCCTCGGCTAACTACGTGCCAGCAGCCGCGGTAATACGTAGGAGGCAAGCGTTATCCGGAATGACTGGGCGTAAAGGGTGCGTAGGTGGTTTGGCAAGTTAGTAGCG
+
F:FFFFFFF:FFFF:FFFFFFFFFFFFFF:FFFFFFFFF:FFFFFFFFFFFFFFFFFFFFFFFFFFFFFFFFFFFFFFFFFFFFFFFFFFFFFFF:FFFFFFFFFFFFFFFFFFFFFFFFFFFFFFFFFFFFFF:FFFFFFFFF,FF::FFF,FFFFFFFFFFFFFFFFFFFFFFF:FFFFF,FF:FF:FFFFFFFFFF::F,FFFFF:F,F::FF:FFFFF:FFF,FF:F:F:FFFFF,F::,F:,,::
@A00881:241:HJW2NDRXX:1:2113:6777:4304 1:N:0:CGAGAGAA+GATTGGAG
CTTGTACCTACGGGAGGCAGCAGTGGGGAATATTGGGCAATGGAGGCAACTCTGACCCAGCAACGCCGCGTGAGCGATGAAGGTCTTCGGATTGTAAAGCTCTTTAAGTGGGGACGAAGAAAGTGACTGTACCCACAGAATAAGCCTCGGCTAACTACGTGCCAGCAGCCGCGGTAATACGTAGGAGGCAAGCGTTATCCGGAATGACTGGGCGTAAAGGGTGCGTAGGTGGTTTGGCAAGTTGGTAGCG
+
FFFFFFFFFFFFFFFFFFFFFFFFFFFFFFFFFFFFFFFFFFFFFFFFFFFFFFFFFFFFFFFFFFFFFFFFFFFFFFFFFFFFFFFFFFF:FFFFFFFFFFF:FFFFFFFFF:FFFFFFFFFFFFFFFFFFFFFFFFF,FFFF:FFFFFFFFFFFFFFFFFFFFFFFFFFFFFFFFFFFFFFFFFFFFF:FFFFFFFFFFF:,:FFFFF,FFFFFFFF:FFFF:FFFFFFFFF:FFFF,FFFFF:FF::
@A00881:241:HJW2NDRXX:1:2113:3061:5729 1:N:0:CGAGAGAA+GATTGGAG
CTTGTACCTCCGGGATGCAGCCGTGGGGAATATTGCCCAATGGGGGAAACCCTGATGCAGCGACGCCGCGTGAGTGAAGAAGTATTTCGGTATGTACAGCTCTATCAGCAGGGAAGAGGGAAGACGGTACCTGAGTAAGAAGCCCCGGCTAACTACGTGCCAGCAGCCGCGGTACTACGTAGGGGGCAAGCGGTATCCGGATTTACTGGGTGTAAAGGGAGCGTAGACGGCAAGGCACGTCTGGAGTGAA
+
F,FFFFFFF,FFF:FFFFFFF,FFFFFFFF:F,FFF,F,:FFFFF:FF,:FF,FFFFF,FFF:FF:FF,F::FF:FFFF:FFFFFF,,FF,::F,F,FF:FFFFFFFFF,FFF,FFFFFFFFFF:FFFFFFF::FFFFFFFFFF,FFF:FFF,F,FFF:FFFFFFFF::FF:,F:F,F:::::::F:FFF:,,F,FF:F:FFFFF:FF:F,:F,FFF::::F::FFF:FFFFFFFFF,::,F::F:FF:F
@A00881:241:HJW2NDRXX:1:2113:5041:6527 1:N:0:CGAGAGAA+GATTGGAG
CTTGTACCTATGGGATGCAGCAGTGGGGAATATTGCACAATGGGGGGAACCCTGATGCAGCGACGCCGCGTGGGTGAAGAAGTATTTCGGTATGTAAAGCCCTATCAGCAGGGAAGAAGATGACGGTACCTGAGTAAGAAGCCCCGGCTAACTACGTGCCAGCAGCCGCGGTAATACGTAGGGGGCGAGCGTTATCCGGATTTACTGGGTGTAAAGGGAGCGCAGACGGCTTAGCAAGTCTGGAGTGAAA
+
FFFFFFFFFFFFFFFFFFFFFFFFFFFF:FFFFFFF:FFFFFFFFFFF:FFFFFFFFFFFFFFFFFFFFFFFFFFFF:FFFFFFFFFFFFFFFFFFFFFF:FF:FFFFFFFFFF:FFFFFFFFFFFFFFFFFFFFFFFF::FFFFFFFF,FFFFFFF::FFF:FFFFFFFFFFFFFFF,FFFFFFFFFFFFF::FFFFFFFFFFFF:FFFFF,:FF:::FFFFFFF:F::FFFF,F::F:FFF::F::,:
@A00881:241:HJW2NDRXX:1:2113:5511:7091 1:N:0:CGAGAGAA+GATTGGAG
CTTGTACCTACGGGGGGCAGCAGTGGGGAATATTGGGCAATGGAGGCAACTCTGACCCAGCAACGCCGCGTGAATGATGAAGGTCTTCGGATTGTAAAGTTCTTTTCTAGGGGAAGAAGAACGTGACGGTACCTTAGGAATAAGCCTCGGCTAACTACGTGCCAGCAGCCGCGGTCATACGTAGGAGGCACGCGTGATCAGGAAGGACTGGGCGTCAAGGGTGCGTCGGTGGTGTGGCAAGTTAGTCGCG
+
:FFFFFFFFFFFFFFFFFFFFFF:F:FF,,FFFF:FFFFFFFFF:FFFF:,FF:,FFF:FFFFFFFF:FFFF,,F:,FFFFFFF,FFFFF,,FFFFF:FFFF::FF,::,FFFF,FFF:FF,FF::F:FFFFFFFFFFF:,F:FFFFFFFF,F:FF:F:F:FFF:FF:FFFF:FF:,FFFFFF:F,:FFFFF,F,,FFF,::FF,:,::,F:F:FF,FFF::::F,,FF:,F:F:,::F,:F,F::::F:
@A00881:241:HJW2NDRXX:1:2113:3920:7498 1:N:0:CGAGAGAA+GATTGGAG
CTTGTACCTACGGGGTGCAGCAGTGGGGAATATTGCACAATGGGGGAAACCCTGATGCAGCGACGCCGCGTGAGTGAAGAAGTATTTCGGTATGTAAAGCTCTATCAGCAGGGAAGAAGATGACGGTACCTGAGTAAGAAGCCCCGGCTAACTACGTGCCAGCAGCCGCGGTAATACGTAGGGGGCAAGCGTGATCCGGATTTACTGGGTGTAAAGGGAGCGTAGACGGCGATGCAAGTCTGAAGTGAAA
+
FFFFFFFFFFFFFFFFFFFFFFFFFFFFF:FFFFFFFFFFFFFFFFFFFFFF:FFFFFFFFFFFFFFFFFFFFFFFFFFFFFFFFFFFFF,FFFFFFFFFFFF:FFFFFFFFFF,FFFFFFFFFFFFFFFFFFFFFFFFFFFFFFFFFFFFF:FFFFFFFFFFFFFFFFF:FFFFFFFFFFFFFFFFFFFFF,:FFFFF:F,FF,F,FFFFFFF:FFFF:FFFF:FFFFFFFF::F:FFFFFFFFF:F,F
@A00881:241:HJW2NDRXX:1:2113:3287:7842 1:N:0:CGAGAGAA+GATTGGAG
CTTGTACCTACGGGGCGCAGCAGTGGGGAATATTGGGCAATGGGCGAAAGCCTGACCCAGCAACGCCGCGTGAGGGAAGAAGGCCTTCGGGTTGTAAACCTCTTTTACCAGGGACGAAGGACGTGACGGTACCTGGAGAAGAAGCAACGGCTAACTACGTGCCAGCAGCCGCGGTAATACGTAGGTTGCGAGCGTTGTCCGGACTTACTGGGTGTAAAGGGCGTGTAGGCGGAACTGCAAGTCAGATGTG
+
FF:FFFFFFFFFFFFFFFFFFFFFFFFFFFFFFFFFFFFFFFFFFFFFFFFFFFF:FFFFFFFFFFFFFF,FFFFFF:FFF:FFF,FFFFFFFFFFFFFFFFFFFF:,FFF:FFFFFFFFF:FFFFFFFFF,FFFFFFFFF::FFF,FFFFFFFFFFFF:F:,,FFFFFF:FF:,F,:FF:FFFFFF:F:F:FFFF::FF::,:FFF,F:FF,F,FFFFF:,:F:,F:FF,:FFFF:F:,:::F:F:,::
@A00881:241:HJW2NDRXX:1:2113:13901:8782 1:N:0:CGAGAGAA+GATTGGAG
CTTGTACCTACGGGGTGCAGCAGTGGGGAATATTGGGCAATGGAGGCAACTCTGACCCAGCAACGCCGCGTGAATGAAGAAGGCCTTCGGGTTGTAAAGTTCTTTAATTGGGGACGAAGAAAGTGACGGTACCCAAGGAATAAGCCACGGCTAACTACGTGCCAGCAGCCGCGGTAATACGTAGGTGGCAAGCGTTGTCCGGAATGACTGGGCGTAAAGGGAGCGGAGGCGGCGCAACAAGTTAGGTGTG
+
,F::FFF:F,,FFFF:FFFF:,FFFFFFFFFFFFFFF:F:FF:,FFFFF:FFFF:FFFFFFFFF:FFFFFFF,FFF:F:FFFFF:FFFFFFFFFFF,FF:FFFFF:FFFFFF:FF:F:,FFFFFFFFFFFFFFFFFFFFF:FFFF,,FFFFF:,:FF,FFFF:FFFFFFFF,F:FFFFF,FFFFF::,FFF:FFFFFFFFFFF,FFF,:FF,,F:F:FFFFF:F,,F:FF:,F::,F:F,F:,F:F,::F
@A00881:241:HJW2NDRXX:1:2113:3649:8813 1:N:0:CGAGAGAA+GATTGGAG
CTTGTACCTATGGGGCGCAGCAGTGGGGAATATTGGTCAATGGGGGGAACCCTGAACCAGCAACGCCGCGTGAAGGAAGAAGGCTTTCGGGTTGTAAACTTCTTTTATCTGTGACGATAGTGACGGTAGCAGATGAATAAGCTCCGGCTAACTACGTGCCAGCAGCCGCGGTAATACGTAGGGAGTGAGCGTTATCCGGATTTACTGGGTGTAAAGGGCGCGTAGGCGGGCTGACAAGTCCGATGTGAAA
+
FFFFFFFFFFFFFFFFFFFFFFFFFFFFFFFFFFFFFFFFFFFFFFFFFFFFFFFFFFFFFFFFFFFFFFFFFFFFFFFFFFFFFFFFFFFFFFFF,FFFFFFFF:FFFFFFFFFFFFFFFFFFFFF:F:FFFFFFFFFFFFFF:FFFFFFF:FFFFFF:FFFFFFFF:FFF:FF:FFFFFFFFFFFFFFFFF,FFFF:::FFF:FFFFFFFFFF:FFF::FFF,FFF:FF::F:F:FFF,FFFF:FFF:
@A00881:241:HJW2NDRXX:1:2113:3821:9017 1:N:0:CGAGAGAA+GATTGGAG
CTTGTACCTATGGGATGCAGCAGTGGGGAATATTGGGCAATGGAGGCAACTCTGACCCAGCAACGCCGCGTGAGCGATGAAGGTCTTCGGATTGTAAAGCTCTTTAAGCGGGGACGAAGAAAGTGACTGTACCCGCAGAATAAGCCTCGGCTAACTACGTGCCAGCAGCCGCGGTAATACGTAGGAGGCAAGCGTTCTCCGGAATGACTGGGCGTAAAGGGTGCGTAGGTGGCTCGATAAGTTAGTAGCG
+
FFFFFFFFFFFFFFFFFFFFFFFFFFFFFFFFFFFFFFFFFFFFFFFFFFFFFFFFFFFFFFFFFFFFFFFFFFFFFFFFFFFFFFFFFFFFFFFFFFFFFFFFFFFFFFFFFFFFFFFFFFFFFFFFFFFF:FFFFFFFFFFFFFFFFFFF:FFFFFFFFFFFFFFFFFFFFFF,FFFFFFFF:FFFFF:FFFFF,FF::F:FFFFFF,FFFFFF:FFFFFFFFFFFF:FFFFFFFF,FFF::FFFF::
@A00881:241:HJW2NDRXX:1:2113:2293:10504 1:N:0:CGAGAGAA+GATTGGAG
CTTGTACCTACGGGATGCAGCAGTTAGGAATATTCGTCAATGGGGGAAACCCTGAACGAGCAATGCCGCGTGAACGATGAAGGCCCTATGGGTTGTAAAGTTCTGTTGTTTGGAAAGAATTGTAAGATTAGGAAATGAGTCTTACTTGACGGTACCATTCAAGAAAGCCACGGCTAACTACGTGCCAGCAGCCGCGGTAATACGTAGGTGGCGAGCGTTATCCGGAGTTATTGGGCGTAAAGGGTGCGCA
+
FFFFFFFFFFFFFFFFFFFFFFFFFFFFFFFFFFFFFFFFFFFFFFFFFFFFFFFFFFFFFFFFFFFFFFFFFFFFFFFFFFFFFFF:FFFFFFFFFF:FFFFFF,FF:FFFFFF,FFF:FFFFFFFFFFFFFFFFFFFFFFFFFFFFFFFFFFFFFFFFFFFFFFFF,F:FFFFFFFFFFFFFFFFFF:FFFFFF:FF,F:FFFFFFFF,FFF:FF,F,FFFFFF,F,FFFFF:FF:FFFFFFFFFF:F
@A00881:241:HJW2NDRXX:1:2113:7256:11866 1:N:0:CGAGAGAA+GATTGGAG
CTTGTACCTACGGGGGGCACCAGTGGGGAATATTGCACAATGGGGGGAACCCTGATGCAGCGACGCCGCGTGAGTGAAGAAGTATTTCGGTATGTAAAGCTCTATCAGCAGGGAAGAAGAAAGACGGTACATGACTAAGAAGCCCCGGCTAAGAACTTGCCAGCAGCCGCGGTAATCCGTAGGGGACAAACATATACCGAATTTAATGGTTTAAAAGGAACCGCTAACGCTTATCAAAGAATAAATTGAA
+
,F,::FFFFFFFFFF,FFF:FFFFFFFFFFFFFFFFFFFFFFFFFFFFFFFFFF:FFFFFFFFFFFFFFFFFFFFFF,FFFFFFFFFFFFFFFFFFFFFFFFFFFFFFFFFFFF:FFFFF,,,F,FF:,F,FFF,:F,,FF,FFFFF,,FFF,,FF,F:FF:FF:,FF,FFF,F,,,F,,,FF:FF,,:,F:,:,,,,,:F,,,,,F,,FFF,F:F,F,::F,,F::F:,,,:FFFFF,,F,,:,:F,::
@A00881:241:HJW2NDRXX:1:2113:8241:12477 1:N:0:CGAGAGAA+GATTGGAG
CTTGTACCTACGGGGCGCAGCAGTGGGGAATATTGCACAATGGGGGAAACCCTGATGCAGCGACGCCGCGTGAGTGAAGAAGTATTTCGGTATGTAAAGCTCTATCAGCAGGGAAGAAGATGACGGTACCTGAGTAAGAAGCCCCGGCTAACTACGTGCCAGCAGCCGCGGTAATACGTAGGGGGCAAGCGTTATCCGGATTTACTGGGTGTAAAGGGAGCGTAGACGGCGATGCAAGTCTGAAGTGAAA
+
FFFFFFFFFFFFFFFFFFFFFFFFFFFFFFFFFFFFFFFFFFFFFFFFFFFFFFFFFFFFFFFFFFFFFFFFFFFFFFFFFFFFFFFFFFFFFFFFFFFFFFFFFFFFFFFFFFFFFFFFFFFFFFFF:FFFFFFFFFFFFFFFFFFFFFFFFFFFFFFFFFFFFFFFFFFF:FF:FFFFFFF:FFF,FFFFFFFFFFFFFF:FFFFFF:FFFF:FF,FFFFFFFFFFFF:::FFF,FFF:FFF:FFFFF
@A00881:241:HJW2NDRXX:1:2113:2953:25488 1:N:0:CGAGAGAA+GATTGGAG
CTTGTACCTATGGGGGGCAGCAGTGGGGAATATTGGGCAATGGAGGCAACTCTGACCCAGCAACGCCGCGTGAGCGATGAAGGTCTTCGGATTGTAAAGCTCTTTAAGTGGGGACGAAGAAAGTGACTGTACCCACAGAATAAGCCTCGGCTAACTACGTGCCAGCAGCCGCGGTAATACGTAGGAGGCAAGCGTTATCCGGAATGACTGTGCGTAAAGGGTGCGTAGGTGGTTTGGCAAGTTAGTAGCG
+
FFFFFFFFFFFFFFFFFFFFFFFFFFFFF:FF:FF:FFFFFFFFFFFFFFFFFFFFFF,FFFFFFFFFFF:F:FFFF:FFFFFFFFFFFFFFFF:FF:FFFFFFFFF,FFFFFFFFFF,FFFF:F:F:FFFF,::FFF:FFF:F:FF:,FFF:FF:FFFFF:FF::F,F::F:,FFFFFFFFFF:FF:FF:F:F:FF:,,FF:::FFF:,:FFF:::F,,,:F:,:FFF:FFFF,FFF:,F:,F,::,,:
@A00881:241:HJW2NDRXX:1:2113:3812:30671 1:N:0:CGAGAGAA+GATTGGAG
CTTGTACCTATGGGGCGCAGCAGTGGGGGATATTGCACAATGGGGGGAACCCTGATGCAGCGACGCCGCGTGAGTGAAGAAGTATTTCGGTATGTAAAGCTCTATCAGCAGGGAAGAAAGAAGACGGTACCTGAGTACGAAGTCCCGGCTAACTACGTGCCAGCAGCCGCGGTACTACGTAGGGGACACGCGTTATCCGGATTTACTGGGTGTAAAGGGAGCGCAGGCGGCCGGACACGCCAGAAGTGAA
+
:FFFFFFFFFFFFFFFFFFFFFFFF:FFFFFFFFFFFFFFFFFFFF:F:FFFFFFFFFFFFFFFFFFFFFFFFFFFFFFFFFFFFFFFFFFFFF:FFFFFFFFFFFFFFFF:FFFFFFFFF:FFFFFFFF:FF,:FF,FF,:FF,FFFFFFF:FFFF:FFFF:FF:FFFFFF:F:FFFF::FFFFF:F,F:::FFFFF:FFFFF:F:FF:F:F,F:FFFF:,:F,:FF:FF:::F:F,:,:F:FFFFF,F
@A00881:241:HJW2NDRXX:1:2113:4842:32174 1:N:0:CGAGAGAA+GATTGGAG
CTTGTACCTATGGGATGCAGCAGTGGGGAATATTGGGCAATGGGCGCAAGCCTGACCCAGCAACGCCGCGTGAAGGAAGAAGGCTTTCGGGTTGTAAACTTCTTTTATGAGGGACGAAGGACGTGACGGTCCCTCATGAATAAGCCACGGCTAACTACGTGCCAGCAGCCGCGGTAATACGTAGGTGGCGCGCGTTGTCCGGATTTACTGGCTGTCAAGGGCGCGTAGGCGCGTAGGCACGTCAGATGTG
+
:FFFFFFFF,FFFFF,FFFFFFFFFFFFFFFF:FFFFFFFFFFFFFFF:FFFFFFFFFFFFFFFFFFFFFFFFFFFF,FFFFFFF:FFFFFF::F,FFF:F:FFFFFFFFFFF:FFF:FFFF,FF:FFFF,FFFFFFFFFFFFFFFF:FFFFF::F::FFFFFFFFFFFFF:FFF:FFFFF,FFFFF:FF,FF:F,:FFFF:FF,::FFFF,::F,F::FFFFFF:FFFF:,:FF:FFF:FFF,FF::FF
@A00881:241:HJW2NDRXX:1:2114:4969:14763 1:N:0:CGAGAGAA+GATTGGAG
CTTGTACCTATGGGATGCAGCAGTGGGGAATATTGGTCAATGGGCGAGAGCCTGAACCAGCCAAGTCGCGTGAGGGAAGACGGCCCTACGGGTTGTAAACCTCTTTTGTCAGGGAGCAAGAACAGGCACGCGTGCCTGACTGAGAGTACCTCAAGAAAAAGCATCGGCTAACTCCGTGCAAGCAGCCGCGGTAATACGGAGGATGCGAGGGTTATCCGGATTTATTGGGTTTAACTGGTGCGTAGGCGGA
+
,F::FFFFFFFFF:FFFFFFFFFFF:FFFF::FFFF,FFFFFFFFFF:FFFFFFFFFFFF,FFF:FFFFFFFF,FFFFFFFFF:FFF::FFFF:FFFFFFFFFFFF,FFFFF:FFFF,:FF:FFFFFF:,:FFFFFFF,FFF:FF:FFF:F,,FF:FFFF,FFFF,FF::FFFFFFF,F,FFFFFFF:FFFF:FFFFFFF:FF,,:FF:,:F,:,:FF:F:,F,FFFFFFFFF:,F:F,:::FF,:,FF:
@A00881:241:HJW2NDRXX:1:2114:4490:19758 1:N:0:CGAGAGAA+GATTGGAG
CTTGTACCTACGGGGGGCAGCAGTGGGGGATATTGCACAATGGGGGGAACCCTGATGCAGCGACGCCGCGTGAGTGAAGAAGTATTTCGGTATGTAAAGCTCTATCAGCAGGGAAGAAAATGACGGTACCTGACTAAGAAGCCCCGGCTAACTACGTGCCAGCAGCCGCGGTAATACGTAGGGGGCAAGCGTTATCCGGATTTACTGTGTGTAAAGGGAGCGTAGACGGCGCTGCAAGTCTGGAGTGAAA
+
,FFFFFFFF:FFFFFFFFFFFFFFFFFFFFFF,FFFFFF:FFFFFFF:FFFFFFFFFFFFFFFFFFFFFFFFFFFFFFFFFFFFFFFFFFFFFF:FFFFFFFF::FFFF,FFFF,FFFFFFFFFFFFFFF:FFF,::::F,:::FFFFFF,FF:,:FFFFFFFFF:FFF::FFF,FFFFFFFFFF,,:FFFFF:FF:FFFF:,FFFF,FFF:F:,FFFF,F,FF,:FFF,:F,:F:,,F:FF:::::,,,
@A00881:241:HJW2NDRXX:1:2125:22959:20275 1:N:0:CGAGAGAA+GATTGGAG
CTTGTACCTATGGGATGCAGCAGTGGGGAATATTGGGCAATGGGCGCAAGCCTGACCCAGCAACGCCGCGTGAAGGAAGAAGGCTTTCGGGTTGTAAACTTCTTTTGTCGGGGAAGAGTAGAAGACGGTACCTGACGAATAAGCTCCGGCTAACTACGTGCCAGCAGCCGCGGTAATACGTAGGGAGCGAGCGTTGTCCGGATTTACTGGGTGTAAAGGGCGTGTAGGCGGGACTCCAAGTCAGATGTGA
+
F:FFFFFFFFFFFFFFFFFFFFFFFFFFFFFFFFFFFFFFFFFFFFFFFFFFFFFFFFFFFFFFFFFFF:FFFFFFFF,FFFFFFFFFFFFFFF:FFFFFF,:FFFFFFFFFFFFFFFFFFFFFFF,FFFF:FFFFFFFFFFFFFFF:FFFF:FFFFF:FFFFFFFF:FFFF:F,FFFF::FFFFFF:FFFFFF:FF:,F,FFFFFFFFFFFFFFFFFFFF:,FFF:F,FF:F,F,::,FFF:F:FF:F:
@A00881:241:HJW2NDRXX:1:2125:26395:28134 1:N:0:CGAGAGAA+GATTGGAG
CTTGTACCTACGGGGTGCAGCAGTGGGGAATATTGCACAATGGAGGGAACTCTGATGCAGCGATGCCGCGTGAGGGAAGAAGGTTTTCGGATTGTAAACCTCTGTCGTCGGGAACGATAATGACGGTACCCGACAAGGAAGCTCCGGCTAACTACGTGCCAGCAGCCGCGGTAATACGTAGGGAGCGAGCGTTGTCCGGAATTACTGGGTGTAAAGGGAGCGTAGGCGGGGTTGCAAGTCAGAGGTGAAA
+
F:FFFFFFFFFFFFFFFFFFF::FFFFFF::FFFFFFFF:FFFFFF:FFFFF:FFFFFFFFFFFFFFFF:F:FFFFFFFF:FFFFFFFFF:FFFFFF:FFFFFFFFFFFFFFFFFFFF:FFFFFF:FFFFFFF:FFFFF,:F:FFFFFF:FF::FFFFFF:FFFFFFFFFFF:,FFFF:FFFFF,FFF:FFF:FFFFFFFFF:FFFFFFFF,FF::FF,FFFFFF,FFFF:F:FFFFFFFFFF,F:FF:F
@A00881:241:HJW2NDRXX:1:2125:25554:32252 1:N:0:CGAGAGAA+GATTGGAG
CTTGTACCTATGGGACGCAGCAGTGGGGAATATTGCACAATGGGGGGAACCCTGATGCAGCGACGCCGCGTGAGTGAGGAAGTATTTCGGTATGTAAAGCTCTATCAGCAGGGAAGAAAGAAGGACGGTACCTGACTAAGAAGCACCGGCTAAATACGTGCCAGCAGCCGCGGTAATACGTATGGTGCAAGCGTTATCCGGATTTACTGGGTGTAAAGGGAGCGTAGACGGACGAGCAAGTCTGATGTGA
+
FFFFFFFFFFFFFFFFFFFFFFFFFFFF::FFFFFFFFFFFFFFFFFFFFFFFFFFFFFFFFFFFFFFFFFFFFFFFFFF,FF:FFFFFFFFFFFF,FFFFFFFFFFFFFFFFFFFFFFFFFFFFFFFFFFFFFFFFFFFF:FFFFFFFFFFFFFFFFFFFF:FFFFFFFFFFFF,FFFFFFF:FF:FFF:FF:FFFFF:::FFFFFF:FFFFF,:FF,:F:F:FFF,F::FFF::FFF:FFF:FFFFF:
@A00881:241:HJW2NDRXX:1:2125:26142:34648 1:N:0:CGAGAGAA+GATTGGAG
CTTGTACCTATGGGGTGCAGCAGTGGGGAATATTGGGCAATGGAGGCAACTCTGACCCAGCAACGCCGCGTGAGTGATGAAGGTCTTCGGATTGTAAAACTCTTTAAGTGGGGACGAAGAAAGTGACTGTACCCACAGAATAAGCCTCGGCTAACTACGTGCCAGCAGCCGCGGTAATACGTAGGAGGCAAGCGTTATCCGGAATGACTGGGCGTAAAGGGTGCGTAGGTGGTTTGGCAAGTTAGTAGCG
+
FFFFFFFFFFFFFFFFFFFFFFFFFFFFFFFFFFFFFFFFFFFFFFFFFFFFFFFFFFFFFFFFFFFFFFFFFFFFFFFFFFFFFFFFFFFFFFFFFFFFFFFFFFFFFFFFF:FFFFFFFFFFFFFFFFFFFFFFFFFFFFFFFFFFFFFF,FFFFFFFFFFFFFFFFFFFFFF::FFFFFFFF,FFFF,FFFFFFFFFFF:FFFFFFFFFFFFFFFFFFFFF::FFFF:F,:FFFFFFFFFFFF::::
@A00881:241:HJW2NDRXX:1:2126:30120:3239 1:N:0:CGAGAGAA+GATTGGAG
CTTGTACCTATGGGGCGCAGCAGTGGGGAATATTGCACAATGGGGGGAACCCTGATGCAGCGACGCCGCGTGAGTGAGGAAGTATTTCGGTATGTAAAGCTCTATCAGCAGGGAAGAAAGAAGGACGGTACCTGACTAAGAAGCACCGGCTAAATACGTGCCAGCAGCCGCGGTAATACGTATGGTGCAAGCGTTATCCGGATTTACTGGGTGTAAAGGGTGCGTAGGTGGCATGGCAAGTCAGAAGTGA
+
FFFFFFFFFFFFFFFFFFFFFFFFFFFFFFFFFFFFFFFFFFFFFFFFFFFFFFFFFFFFFFFFFFFFFFFFFFFFFFFF,FF:,FFFFFFFFFFFFFFFFFFFFFFFFFFFFFFFFFFFFFFFFFFFFFFFFFFFFFFFFFFFFFFFFFFFFFFFFFFFFFFFFFFFFFFF:FF,FFFFFFFFFFFFF,,FFFFFFFF::FFFFFFFF:FFFF,FFF::FFFFFFFFFF:FFFFFFFF:FFFFFFFF::
@A00881:241:HJW2NDRXX:1:2126:30662:4867 1:N:0:CGAGAGAA+GATTGGAG
CTTGTACCTATGGGATGCAGCAGTGGGGAATATTGCACAATGGGGGAAACCCTGATGCAGCGACGCCGCGTGAAGGAAGAAGTATCTCGGTATGTAAACTTCTATCAGCAGGGAAGAAAATGACGGTACCTGACTAAGAAGCCCCGGCTAACTACGTGCCAGCAGCCGCGGTAATACGTAGGGGGCAAGCGTTATCCGGATTTACTGGGTGTAAAGGGAGCGTAGACGGAAGAGCAAGTCTGATGTGAAA
+
FFFFFFFFFFFFFFFFFFFFFFFFFFFFF:FFFFFFFF,FFFFFFFFFF:FFFFFFFFFFFFFFFFFFFFFFFFFFFFFFFFFFFFFFF:FFFFFFFFFFFFFFFFFFFFF:FFFFFFFFFFFF:FFFFFFFFFFFFFFFFFFFFFFFF:FFFFFFFFFFFFF,FFFFFFFFFFFFFFFFFFFFFFFFFFFFFFFFFF:FFFFF:FFFFFFF,F,FFFFFFFFFFF,F:FF,F::FFFFF:F:FFF:,,F
@A00881:241:HJW2NDRXX:1:2126:26377:5149 1:N:0:CGAGAGAA+GATTGGAG
CTTGTACCTATGGGAGGCAGCAGTGGGGAATATTGGGCAATGGAGGCAACTCTGACCCAGCAACGCCGCGTGAGCGATGAAGGTCTTCGGATTGTAAAGCTCTTTAAGTGGGGACGAAGAAAGTGACTGTACCCACAGAATAAGCCTCGGCTAACTACGTGCCAGCAGCCGCGGTAATACGTAGGAGGCAAGCGTTATCCGGAATGACTGGGCGTAAAGGGTGCGTAGGTGGCCTCATAAGTAAGTAGCG
+
FFFFFFFFFFFFFFFFFFFFFFFFFFFFFFFFFFFFFFFFFFFFFFFFFFFFFFFFFFFFFFFFFFFFFFFFFFFFFFFFFFFFFFFFFFFFFFFFFFF:FFFFFFFFFFFFFFFFFFFFFFFFFFFFFFFFFFFFFF:FFFFFFFFFFFFFFFFFFFFF:FFFFFFFFFFFFFFFFFFFFFFFFFFFFFFFFFFF:FFFFFF:FFFFFFFFFFFFFFFFFF:FFFFFFF:FFFFFFFF:F:FFFFF,FF
@A00881:241:HJW2NDRXX:1:2126:31638:6872 1:N:0:CGAGAGAA+GATTGGAG
CTTGTACCTATGGGATGCAGCAGTGGGGAATATTGGGCAATGGGCGCAAGCCTGATCCAGCGATGCCGCGTGAGGGAAGAAGGTTTTCGGATTGTAAACCTCTGTGGAGGGGGACGATAATGACGGTACCCCTTTAGGAAGCCACGGCTAACTACGTGCCAGCAGCCGCGGTAATACGTAGGTGGCGAGCGTTGTCCGGAATTACTGGGTGTAAAGGGAGTGTAGGCGGGAAGGCAAGTCAGAAGTGAAA
+
,FFFFFFFFF:FFF:FFFFFFFFFFFFFFFF:FFFFFFFFFF:FFFFFFFFFFFFFF:FFFF:FFFFFFFFFFFFF:FF:FFFFFFFF,FFFFFFFFFFFFFFF:FFFFFFFFFF:FFFFFF,FFFFFF:FFFFFFFFFF:FFFFFFFFF:FFF:F,FFFFFFF:FFFFFFFFFF:F:FF,F:FFFF:FFFFFFFFFFF:,FFFFFFF,FFF:,,F:,F:FFF:FFF,::F,,:::,F:FF,,FF:F:::
@A00881:241:HJW2NDRXX:1:2126:30436:7200 1:N:0:CGAGAGAA+GATTGGAG
CTTGTACCTACGGGGTGCAGCAGTGGGGAATATTGGGCAATGGAGGCAACTCTGACCCAGCAACGCCGCGTGAGTGATGAAGGTCTTCGGATTGTAAAACTCTTTAAGTGGGGACGAAGAAAGTGACTGTACCCACAGAATAAGCCTCGGCTAACTACGTGCCAGCAGCCGCGGTAATACGTAGGAGGAAAGCGTTATCCGGAATGACTGGGCGTAAAGGGTGCGTAGGTGGTTTGGCAAGTTAGTAGCG
+
:FFFFFFFFFFFFFFFFFFFFFFFFFFFFFFFFFFFFFFFFFFFFFFF:FFFFF:FFFFFFFFFFFFFFFFFFFFFFFFFF::FFFFFFFFFFFFFFFFFFFFFFFFFFFFFFFFFFFF,FFFFFFFFFFFFFFFFFFFFFFFFFFFFFFFFFFF:FF:FFFFFFFFFFFF:FFFF:FFFF,FFF:FF,,,FFFFFFFFFFF,FFFFFF,FFF,FF,F:FFFF,,FF:,FFFF,FF:FF:FFF,FF,F,F
@A00881:241:HJW2NDRXX:1:2126:25039:10160 1:N:0:CGAGAGAA+GATTGGAG
CTTGTACCTACGGGGCGCAGCAGTGGGGAATATTGGGCAATGGGCGAAAGCCTGACCCAGCAACGCCGCGTGAAGGAAGAAGGTCTTCGGATTGTAAACTTCTTTTATGAGGGACGAAGGACGTGACGGTACCTCATGAATAAGCCACGGCTAACTACGTGCCAGCAGCCGCGGTAATACGTAGGTGGCGAGCGTTATCCGGATTTACTGGGTGTAAAGGGCGCGTAGGCGGGCGTGCACGTCAGATGTG
+
FFFFFFFFFFFFFFFFFFFFFFFFFFFFF,FFFFFFFFF:FFFFFFFFFFFFFFFFFFFFFFFFFFFFFFFFFFFFFFFFFFFFFFFFFFFFFFF:FFFFFFFFFFFFFFFFFFFFFFFFFFFFFFFFFF:FFFFFFF,FFFFFFFFFFFFFFFFF:FFFFFFFF,FFFFFFFFFFFF:FFFFFFFFFFFFFFFFF,FFFFFFFFFFFFFFF,FFFF:FFFFFFFF:FFF:FFF,:FFF:FFFF:FFFFF
@A00881:241:HJW2NDRXX:1:2126:23149:11334 1:N:0:CGAGAGAA+GATTGGAG
CTTGTACCTATGGGATGCAGCAGTGGGGAATATTGGGCAATGGGGGAAACCCTGACGCAGCAACACCGCGTGAATGTTAAGCCCTTCGGGGTGTAAAGTTCTGTCAGTAGGGAAGAACAAATGACTGTACCTACAAAGGAAGCACCGGCTAACTCCGTGCCAGCAGCCGCGGTAATACGGGGGGTGCACGCGTTGTCCGGAATCATTGGGCGTAAAGCGTTCGTAGGCGGTAAAGTAAGTCAGATGTTAA
+
FFFFFFFFFFFFFFFFFFFFFFFFFFFFFFFFFFFFFFFFFFFFFFF:FFFFFFFFFFFFFFFFFFFFFFFFFFFFFFFFFFFF:FFFFFFFFFFFFFFFFFFFFFFFFFFFFFFFFFFFFFFF:FFF,FFFFFF:FFFFFFFFFFFFFFFFFFFFFFFFFFFFFFFFFF:FFF:FFFFF:FFFFFF,,FF:FFFF:FFFF,:F,FFFFFF:FFFF:FFFFFFFF::FF:F:FFF:,F:FFFF:FFF::F
@A00881:241:HJW2NDRXX:1:2126:25229:13275 1:N:0:CGAGAGAA+GATTGGAG
CTTGTACCTATGGGGTGCAGCAGTGGGGAATATTGGGCAATGGAGGCAACTCTGACCCAGCAACGCCGCGTGAGCGATGAAGGTCTTCGGATTGTAAAGCTCTTTAAGTGGGGACGAAGAAAGTGACTGTACCCACAGAATAAGCCTCGGCTAACTACGTGCCAGCAGCCGCGGTAATACGTAGGAGGCAAGCGTTATCCGGAATGACTGGGCGTAAAGGGCGTGTAGGCGGGATTGCAAGTCAGATGTG
+
FFFFFFFFFFFFFFFFFFFFFFFFFFFFFFFFFFFFFFFFFFFFFFFFFFFFFFFFFFFF:FFFFFFFFFFFFFFFFFFFFFFFFFFFFFFFFFFFFFFFFFFFFFF,FFFFFFFFFFFFF:FFFFFFFFFFFFFF,FFFF:FF:FFF:FFFFFFFFFFFFFFFFFFFFFFFFFFFFF,FF:FFFFF:FF:FFF:FFFFFFF:,:F:FFF::::FFFFFFFFFF:F,FF::FFFFFFFF,FFFFFFFFFF
@A00881:241:HJW2NDRXX:1:2126:22073:13479 1:N:0:CGAGAGAA+GATTGGAG
CTTGTACCTACGGGATGCAGCAGTGAGGAATATTGGTCAATGGGCGGGAGCCTGAACCAGCCAAGCCGCGTGGAGGAAGAAGGTACAGAGTATCGTAAACTCCTTTTGTCAGGGGATAAAAGACGGGATGCGTCCCGTCCTGAAGGTACCTGAAGAAAAAGCATCGGCTAACTCCGTGCCAGCAGCCGCGGTAATACGGAGGATGCGAGCGTTATCCGGATTTATTGGGTTTAAAGGGTGCGTAGGCCGC
+
FFFFFFFFFFFFFFFFFFF:FFFFFFFFFFFFFFFFFFFFFFFFFFFFFFFFFFFFFFFFFFFFFFFFFFFFFFFFFFFFFFFFFFFFFFFFFFFFFFFFFFFFFF:FFFFFFFFFFFFFF,FFFFFFFF,FFFFFFFFFFFFF:FFFF,FFFFFFFFFFF,FFFFF,FFFFF:F:FFFFFFFFFFFFFFFFFFFFFFFFF:FFF,FFFFFFFFFFFFFF:FFFFFF:F:FFF,F,F:FFFFFF,FFFFF
@A00881:241:HJW2NDRXX:1:2126:27534:13667 1:N:0:CGAGAGAA+GATTGGAG
CTTGTACCTATGGGAGGCAGCAGTGGGGAATATTGGGCAATGGAGGAAACTCTGACCCAGCAACGCCGCGTGAACGATGAAGGTCTTCGGATTGTAAAGTTCTTTTCTAAGGGAAGAAGAAAGTGACGGTACCTTAGGAATAAGCCTCGGCTAACTACGTGCCAGCAGCCGCGGTAATACGTAGGAGGCAAGCGTTATCCGGAATGACTGGGCGTAAAGGGTGCGTAGGTGGTTTGGCAAGTTAGTAGCG
+
FFFFFFFFFFFFFFFFFFFFFFFFFFFFFFFFFFFFFFFFFFFFFFFFFFFFFFFFFFFFFFFFFFFFFFFF:FFFFFFFFFFFFFFFFFFFFFFF:FFFFFFFFFFF:FFFFFFFFFFFFFFFFFFFFFFFFFFFFFF,FFFFFFFFFFFF:FFFFFFFFFFFFFFFFFFFFFFFFFFFFFFF:FFFFFFFFFFFFFF:FFFF:FF:FFFFFF,FFFFFFFFFFFFFFF:::FFF:FFFFFFFF:F:F:
@A00881:241:HJW2NDRXX:1:2126:15438:13980 1:N:0:CGAGAGAA+GATTGGAG
CTTGTACCTACGGGGTGCAGCAGTGGGGAATATTGGGCAATGGGCGAAAGCCTGACCCAGCAACGCCGCGTGAAGGAAGAAGGTCTTCGGATTGTAAACTTCTTTTATGAGGGACGAAGGACGTGACGGTACCTCATGAATAAGCCACGGCTAACTACGTGCCAGCAGCCGCGGTAATACGTAGGTGGCGAGCGTGATCCGGATTTACTGGGTGTAAAGGGCGCGTAGGCGGGCGTGCAAGTCAGATGTG
+
FFFFFFFFF:FFFFFFFFFFFFFFFFFFF:FFF:FF:FFFFFFFFFFFFFFFFFFFFFFFFFFFFFFFFFFFFFFFF:FFFF:FFFFFFFF:FFFFFFF,FFFFFFFFFFFFFFFFFFFFFFFFFFFFFFFFFFFFFF:F:FFFFFFFF:FF:FFFFF:FFFFFFFF:FFFFFFF,FF,FFF:FFFFFFFFFFFF,FF:FFF:FFFF:FFFFFFF:F:FFF::::F:FF,::F:FFFF,FF:::F::FFF
@A00881:241:HJW2NDRXX:1:2126:27055:15311 1:N:0:CGAGAGAA+GATTGGAG
CTTGTACCTACGGGATGCAGCAGTGGGGAATCTTGCACAATGGGGGAAACCCTGATGCAGCAACGCCGCGTGAAGGAAGAAGTATTTCGGTATGTAAACTTCTATCAACCGGGAAGAAAGAAATGACGGTACCTGGCTAAGAAGAACCGGCTAAATACGTGCCAGCAGCCGCGGTACTACGTATGGTTCAAGCGTTATCCGGATTTACGGGGTGTACTGGGTGAGTAGGCGGTGATGCAAGTCACATGTG
+
FFFFFFFFFFFFFFFFFFFFF:FFFFFFFFF,FFFFFF::FFFF:FFFFFF:FFFFFFFFF,,F:FFFFF,FFFFFFFFFFF,FFFFFFFF,FFFFFFFFF,F,F,,:,,FFFFFFFF,F,F:F:F:FFFFF,FF:FF,FF:,FF:FF:FFFFF:FFFFFFFFF::FFFF:FFFF,,FFFFF,:FF,FF:F:,F:FF,:FFF,FFFF:,FFFFF:,,,::F,F:FFF:FF,F:,FFFF,FF,:FFF,FFF
@A00881:241:HJW2NDRXX:1:2126:28736:15405 1:N:0:CGAGAGAA+GATTGGAG
CTTGTACCTATGGGATGCAGCAGTGGGGAATATTGGGCAATGGGGGGAACCCTGACCCAGCAACGCCGCGTGAGGGAAGAAGGCTTTCGGGTTGTAAACCTCTTTTACCAGGGACGAAGGACGTGACGGTACCTGGAGAAGAAGCAACGGCTAACTACGTGCCAGCAGCCGCGGTAATACGTAGGTTGCGAGCGTTGTCCGGAATTACTGGGTGTAAAGGGCGTGTAGGCGGAGCTGCAAGTCAGATGTG
+
FFFFFFFFFFFFFFFFFFFFFFFFFFFFFFFFFFFFFFFFFFFFFFFF:FFFFFFFFFFFFFFFFFFFFFFFFFFFFFFFFFFFFFFFF:FFFFFFFFFFFFFFFFFFFFF:FFFFF:FF:FFFFFFFFFFFFFFFF,FFFFFF:FFFFFFFFFFFFFF,FFFFFFFFFFFFFF:FFFFFFFFFFFFFFF:FFFFFFFF:FF:,FF,FFFF,FFFFF:F:FFFFFFFFFF:FF:FF:F:::FF,F:FFFF
@A00881:241:HJW2NDRXX:1:2126:18927:16892 1:N:0:CGAGAGAA+GATTGGAG
CTTGTACCTATGGGATGCAGCAGTGGGGAATATTGGGCAATGGGCGAAAGCCTGACCCAGCAACGCCGCGTGATGGAAGAAGGCCTTCGGGTTGTAAACCTCTTTTACCAGGGACGAAGGACGTGACGGTACCTGGAGAAGAAGCAACGGCTAACTACGTGCCAGCAGCCGCGGTAATACGTAGGTTGCAAGCGTTGTCCGGATTTACTGGGTGTAAAGGGCGTGTAGGCGGAGCTGCAAGTCAGATGTG
+
FFF:FFFFFFFFFFFFFFFFFFFFFFFFFFFFFFFFF,FFFFFFFFFFFFFFFFFFFFFFFFFFFFFFFFFFFFFFFF:FFFFFFF:FFFFFFFFFFFFFFFFFFFFFFFFFFFFFFFFF,FFFF:FFFFFFFFFF::FFFFFF:F:FFFFFFFFFFF:FFF:FFFFFFFFFFFF:FF:FFFFFFFF:FF,FF:FFFFFFFFF:FF,FF:F:FFFF,,F:FFFFF:FFFF,:FF::FFF,FFFFFFFFFF
@A00881:241:HJW2NDRXX:1:2126:21133:17769 1:N:0:CGAGAGAA+GATTGGAG
CTTGTACCTACGGGGGGCAGCAGTGGGGAATATTGGGCAATGGGCGAAAGCCTGACCCAGCGATGCCGCGTGAGGGAAGAAGGTTTTCGGATTGTAAACCTCTGTCTTTAGGGACGATAATGACGGTACCTAAGGAGGAAGCTCCGGCTAACTACGTGCCAGCAGCCGCGGTAATACGTAGGGAGCGAGCGTTGTCCGGAATTACTGGGTGTAAAGGGAGTGCAGGCGGGACTGCAAGTCAGATGTGAAA
+
FFFFFFFFFFFFFFFFFFFFFFFFFFFFFFFFFFFFFFF:FFFFFFFFFFFFFFFFFFFFFFFFFFFFFFFFFFFFFFFFFFFFFFFFFFFFFFFFFFFFFFFFFFFFFFFFFFFFFFFFFFFFFFFFFFFFFFFFFFF:FFFFFFFFFFFFFFFFFFFFFFFFFFFFFFFFFFFFFFFFFFFFFFFFFFFFFFFFFFFF:FFFFFFFFFF:FFFFFF:FFFFFFFFFFFFFF:FFFFFFFFFFFFFFFF
@A00881:241:HJW2NDRXX:1:2126:21043:17989 1:N:0:CGAGAGAA+GATTGGAG
CTTGTACCTACGGGGCGCAGCAGTGGGGAATATTGGGCAATGGAGGCAACTCTGACCCAGCAACGCCGCGTGAGCGATGAAGGTCTTCGGATTGTAAAGCTCTTTAAGTGGGGACGAAGAAAGTGACTGTACCCACAGAATAAGCCTCGGCTAACTACGTGCCAGCAGCCGCGGTAATACGTAGGAGGCAAGCGTTATCCGGAATGACTGGGCGTAAAGGGTGCGTAGGTGGTTTGGCAAGTTGGTAGCG
+
FFFFFFFFFFFFFFFFFFFFFFFFFFFFF:FFFFFFFF:FFFFFFFFFFFFFFFFFFFFFFFFFFFFFFFFFFFFFFFFFFFFFFFFFFFFFFFFFFFFFFFFFFFFFFFFFFFFFFFFFFFFFFFFFFFFFFFFFFFF:FFFFFFFFFFFFFFFFFFFFFFFFFFFFFFFFFFFFFFFFFFF:FFFFFF,FFFFFFFFF:FFFFFFFFFFFFFFFFFFFFFFF:F,FFFFFFFFF:F:FFFFFFFF:F:
@A00881:241:HJW2NDRXX:1:2126:29523:18709 1:N:0:CGAGAGAA+GATTGGAG
CTTGTACCTATGGGACGCAGCAGTGGGGAATATTGGGCAATGGGCGAAAGCCTGACCCAGCAACGCCGCGTGAGGGAAGAAGGTTTTCGGATTGTAAACCTCTGTCCTAGGGGACGAAGGAAGTGACGGTACCCTAGGAGGAAGCCCCGGCTAACTACGTGCCAGCAGCCGCGGTAATACGTAGGGGGCGAGCGTTGTCCGGAATGACTGGGCGTAAAGGGCGTGTAGGCGGCTGATTAAGTCTGGAGTG
+
FFFFFFFFFFFFFFFFFFFFFFFFFFFFFFFFFFFFFFFFFFFFFFFFFFFFFFF:FFFFFFFFFFFFFFFFFFF:FFFFFFFFF,FFFFFFFFFFFFFFFFFFFF,FFFFFFFF:FF,FFFFFF:FFFF,FFFFFFFFFFF:F:FFFFFFFFFFF:FF,FFFFFFFFFFFFFF:F:FF:F:FF,FFFFFFFFFFFFFFFFFFFFFFFFF,FFFF,:F:FFFFFFFFFFF:FFFFFFFF,FFFFFFFFF:
@A00881:241:HJW2NDRXX:1:2126:32515:19883 1:N:0:CGAGAGAA+GATTGGAG
CTTGTACCTACGGGACGCAGCAGTGGGGAATATTGGGCAATGGGGGGAACCCTGACCCAGCAACGCCGCGTGAGGGAAGAAGGCTTTCGGGTTGTAAACCTCTTTTACCAGGGACGAAGGACGTGACGGTACCTGGAGAAAAAGCAACGGCTAACTACGTGCCAGCAGCCGCGGTAATACGTAGGTTGCGAGCGTTGTCCGGAATTACTGGGTGTAAAGGGCGTGTAGGCGGAGCTGCAAGTCAGATGTG
+
FFFFFFFFFFFFFFFFFFFFFFFFFFFFFFFF:FFFFFFFFFFFFFFFFFFFFFFFFFFFFFFFFFFFFFFFFFFFFFFFFFFF:FFFFFFFFFFFFFFFFFFFFF:FFFFFFFFFFFFF:FFFFFFFFFFFFFFFFFFFFFFFFFFFFFFF:FFFFFFFFFFFFFFFFFFFFFF,FFFFFFFF:FFFFFFFFFFFFFFFFF::FFFFF::FFFFFFFFFFF:F:F,FFF,FF:FF:FFFFFFFFFFFF:
@A00881:241:HJW2NDRXX:1:2126:18448:20447 1:N:0:CGAGAGAA+GATTGGAG
CTTGTACCTATGGGATGCAGCAGTGAGGAATATTGGTCAATGGGCGGGAGCCTGAACCAGCCAAGCCGCGTGGAGGAAGAAGGTACAGAGTATCGTAAACTCCTTTTGTCAGGGGATAAAAGACGGGATGCGTCCCGTCCTGAAGGTACCTGAAGAAAAAGCATCGGCTAACTCCGTGCCAGCAGCCGCGGTAATACGGAGGATGCGAGCGTTCTCCGGATTTATTGGGGTTAAAGGGTGCGTAGGCCGC
+
FFFFFFFFFFFFFFFFFFFFFFFFFFFFFFFFFFFFFFFFFFFFFFFFFFFFFFFFFFFFFFFFFFFFFFFFFFFFFFFFFFFFFFFFFFFFFFFFFFFFFFFFFFFFFFFFFFFF:FFFFFFFFFFFFFFFFFFFFFFFFFFFFFFFFFFFFFFFF,FF:FFFFFFFFFFFFFFFFFFFFFFFFFFFFFFFFFFFFFFFFFFF:FFFFFFF::FFFF:FF,FFFF:FF,FFFFFFFFF:FFFFFFFFFF
@A00881:241:HJW2NDRXX:1:2126:25455:20932 1:N:0:CGAGAGAA+GATTGGAG
CTTGTACCTACGGGGCGCAGCAGTGGGGGATATTGCACAATGGGGGAAACCCTGATGCAGCGACGCCGCGTGAGTGAAGAAGTATTTCGGTATGTAAAGCTCTATCAGCAGGGAAGAAAGAGACGGTACCTGAGTAAGAAGCCCCGGCTAACTACGTGCCAGCAGCCGCGGTAATACGTAGGGGGCAAGCGTTATCCGGATTTACTGGGTGTAAAGGGAGCGTAGACGGCATGGCAAGTCTGAAGTGAAA
+
FFFFFFFFFFFFFFFFFFFFFFFFFFFFFFFFFFFFFFFFFFFFFFFFFFFFFFFFFFFFFFFFFFFFFFFFFFFFFFFFFFFFFFFFFFFFFFFFFFFFFFFFFFFFFFFFFF,FFFFFFFF:FFF,FFFFFFFFFFFFFFFFFFFF:FFFFFFFFFFFFFFFFFFFFFFF:FFFFFF:FFFFFFFFFFF:F,FFFFFFFFFFFFFFFFFFFFFFFFFFFFFFFFFF:FF:FFFF,FFFF,FFFF:FFF
@A00881:241:HJW2NDRXX:1:2126:18123:21981 1:N:0:CGAGAGAA+GATTGGAG
CTTGTACCTACGGGAGGCAGCAGTCGGGAATATTGCACAATGGAGGGAACTCTGATGCAGTGACACCGCGTATAGGAAGAAGGTTTTCGGATTGTAAACTATTTTAGACAGGGAAGAAAAATGACAGTACCTGTAGAATAAGCTCCGGCTAACTACGTGCCAGCAGCCGCGGTAATACGTAGGGAGCAAGCGTTGTCCGGAATTACTGGGTGTAAAGGGAGCGCAGGCGGGCTGACAAGTTGGAAGTGAA
+
:FFFFFFFFFFFFFFFFFFFFFFFFFFFFFFFFFFFFFFFFFFFFFFF:FFFFFFFFFFFFFFF,FFFFFFFFFFFFFFF:FFF:FFFFFFFFFFF:FFFF:FFFFFFFFFFFF:FFFFFFFFFF,FFFFFFF:FFF,F::FFFFFFFFFFFFFFF:FFFFFFFFFF:FFFFFFFF:FFFFFF:FFF:FFFFFFFFF:F,,,,FFFFFFFF:FFF:FFFF,:FFFF:FFF:F:F,FF:F:F:F,F:FF:F
@A00881:241:HJW2NDRXX:1:2126:27706:22482 1:N:0:CGAGAGAA+GATTGGAG
CTTGTACCTACGGGAGGCAGCAGTGGGGAATATTGGGCAATGGGGGCAACCCTGACCCAGCGACGCCGCGTGGGTGAAGAAATCCTTCGGGATGTAAAACCCTGTTGTGTGGGAAGATAAAAGACGGTACCACACGAGAAAGCCCCGGCAAACTACGTGCCAGCAGCCGCGGTAATACGTAGGGGGCGAGCGTTGTTCGGAATTACTGGGCGTAAAGCGCACGCAGGCGGTACGTTAAGTCTGCTGTCAA
+
FFFFFFFFFFFFFFFFFFFFFFFFFFFFFFFFFFFFFFFFFFFFFFFFFFFFFFFFFFFFFFFFFFFFFFFFFFFFFFFFFFFFFFFFFFFFFFFFF:FFFFFFFFFFFFFFFFFFFFFFFFFFFFFFFFFFFFF:FFFFFFFFFFFFFFFFFFFFFFFFFFFFFFFF,FFFFFFFFFFFFFFFFFF,FFFFFFFFF::,F,FFFFFFFFFFFFFFFFFFFFFFFFFFFF,FF,:FFF,FFFFFFF:F:F
@A00881:241:HJW2NDRXX:1:2126:20564:23077 1:N:0:CGAGAGAA+GATTGGAG
CTTGTACCTACGGGAGGCAGCAGTGGGGAATATTGGGCAATGGGCGAAAGCCTGACCCAGCGATGCCGCGTGAGGGAAGAAGGTTTTCGGATTGTAAACCTCTGTCTTTAGGGACGATAATGACGGTACCTAAGGAGGAAGCTCCGGCTAACTACGTGCCAGCAGCCGCGGTAATACGTAGGGAGCGAGCGTTGTCCGGAATTACTGGGTGTCAAGGGAGTGCAGGCGGGACTGCAAGTCAGATGTGAAA
+
FFF:FFFFFFFFFFFFFFFFFFFFFFFFFFFFFFFFFFFFFFFFFFFFFFFFFFFFFFFFFFFFFFFFFFFFFFFFFFFFFFFFFFFFFFF:FFFFFFFFFFFFFFFFFFFFFFFFFFFFFFFFFFFFFFFFFFFFFFFFFFFFFFFFFFFFFFFFFFFFFFFFFFFFFFFFFFFFFFFFFFFFFF:FFFFFFFFFFF:F::FFFFFFFFFFFF:FFFFFFFFFFFFFFFF:F:FFFFFFFFF,FFFFFF
@A00881:241:HJW2NDRXX:1:2126:19497:23296 1:N:0:CGAGAGAA+GATTGGAG
CTTGTACCTACGGGACGCAGCAGTGGGGAATATTGGGCAATGGGCGCAAGCCTGACCCAGCAACGCCGCGTGAAGGAAGAAGGCTTTCGGGTTGTAAACTTCTTTTATGAGGGACGAAGGACGTGACGGTACCTCATGAATAAGCCACGGCTAACTACGTGCCAGCAGCCGCGGTAATACGTAGGTGGCAAGCGTTGTCCGGATTTACTGGGTGTAAAGGGCGCGTAGGCGGGTAGGCAAGTCAGATGTG
+
FFFFFFFFFFFFFFFFFFFFFFFFFFFFFFFFFFFFFFFFFFFFFFFFFFFFFFFFFFFFFFFFFFFFFFFFFFFFFFFFFFFFFFFFFFFFFFFF:FFFFFFFFFFFFFFFFFFFFFFFFFFFFFFFFFFFFFFFFFFFFFFFFF:FFFFFFFFFFF:FFFFFFFFFFFFFFFFFFF:FFFFFFFFFFF:FF,F:,FFFFFFFFF:FFFFFFFF,FFF:FFFFFFFFFF:F:F:FFFF,FFFFFFFFFF
@A00881:241:HJW2NDRXX:1:2126:30671:23578 1:N:0:CGAGAGAA+GATTGGAG
CTTGTACCTATGGGAGGCAGCAGTGGGGAATATTGGGCAATGGAGGCAACTCTGACCCAGCAACGCCGCGTGAGCGATGAAGGTCTTCGGATTGTAAAGCTCTTTAAGTGGGGACGAAGAAAGTGACTGTACCCACAGAATAAGCCTCGGCTAACTACGTGCCAGCAGCCGCGGTAATACGTAGGAGGCAAGCGTTGTCCGGAATGACTGGGCGTAAAGGGTGCGTAGGTGGTTTGGCAAGTTGGTAGCG
+
:F:FFFFFFFF,FFFFFFF:FFF::FFFFFFFFF:FFFFFFFFFFFFFF:FFFFFF:FFFFFFFFFFFFF:FFF:FFFFFFFFFFFFFFFFFFFFFFF:FFFFFFFFFF:FFFFFFFF:FFFFFFFFFFFFF:FF,F:FFFFFFFFFFFFFF:FFFFFFFFFFFF,FF:FFFFFFFF,F:FFFF:,FFFFFFF:FFFFFFFFFF,,FFF,F,F:FFFF,FF::FFF:,FF:FF:FFFF:,FFFFFF:,F:
@A00881:241:HJW2NDRXX:1:2126:32389:24048 1:N:0:CGAGAGAA+GATTGGAG
CTTGTACCTACGGGATGCAGCAGTGAGGAATATTGGACAATGGCCGGAAGGCTGATCCAGCCATGCCGCGTGAGGGAAGGAGGTCCTATGGATTGTAAACCTCTTTTCACGCAGGGCAATAAGGTCCACGAGGTGGACCGACGAGAGTATGCGTGGAATAAGCCCCGGCTAACTACGTGCCAGCAGCCGCGGTAATACGTAGGGGGCGAGCGTTATCCGGATGTATTGGGCGTAAAGCGTGCGTAGGCGG
+
,,FFFFFFFFFFFFFFFFFFFFFFFFFFFFFF:FFF,FF:FFFFFFFFFFFFFFFFFFFFFF,FFFFFFF,:,FFFF:,F:FFFF:,FFF:F,FFFFFFFF:FFF,FFF:FF:FFFF:,FF:FFFFFF:FF::F,F,F:::,,::F:FFFFFFFF::,F,FFF,FF:,F:,F,FFFFFF::::FFFF,FF::::,FF,:FFF::::F:F:,:FF,FFF::F,,F,FFFF:F::F:F:,:FF,::F:FF:F
@A00881:241:HJW2NDRXX:1:2126:24108:24079 1:N:0:CGAGAGAA+GATTGGAG
CTTGTACCTATGGGACGCACCAGTGGGGAATATTGGGCAATGGAGGCAACTCTGACCCAGCAACGCCGCGTGAGCGATGAAGGTCTTCGGATTGTAAAGCTCTTTAAGTGGGGACGAAGAAAGTGACTGTACCCACAGAATAAGCCTCGGCTAACTACGTGCCAGCAGCCGCGGTAATACGTAGGAGGCAAGCGTTATCCGGAATGACTGGGCGTAAAGGGTGCGTAGGTGGTTTGGCAAGTTGGTAGCG
+
:F,FFFFFFFFFFFFFFFFFFFFFFFFFFFFFFFFFFFF,FFFF:FFFFFFFFFFFFFFFFFFFFFFFFF:FFFFFFFFFF:FFFFFFFFFFFFFFF:FFFFFFFFFFFFFFFFFFFFFFFFFFF:FF,FFFFFF:FFFFFFFFFFFFFFFFFFFFFFFFFF,:FFFFFFFFFFFF,:F:FF::FFF:FFFFFFFFF:FFFFF,F:F:FFF:FF:F:FFFFFFF:FFFFFFFFF::FF,:::FFFF:F:,
@A00881:241:HJW2NDRXX:1:2126:19578:24471 1:N:0:CGAGAGAA+GATTGGAG
CTTGTACCTATGGGGTGCAGCAGTGGGGAATATTGGGCAATGGAGGCAACTCTGACCCAGCAACGCCGCGTGAGCGATGAAGGTCTTCGGATTGTAAAGCTCTTTAAGTGGGGACGAAGAAAGTGACTGTACCCACAGAATAAGCCTCGGCTAACTACGTGCCAGCAGCCGCGGTAATACGTAGGAGGCAAGCGTTATCCGGAATGACTGGGCGTAATGGGTGCGTAGGTGGTTTGGCAAGTTGGTAGCG
+
FFFFFFFF:FFFFFFFFFFFFFFFFFFFF,FFFFFFFFFFFFFFFFFF:FFFFFFFFFFFFFFFFFFFFFFFFFFFFFFFFFFFFFFFFFFFFFFFFFFFFFFFFFFFFFFFFFFFFFFFFFFFFFFF:FFFFFFFFFFF:FFFFFFFFFFF:FFF,FFF:FFFFFFFFFFFFFF,FFFFFFFF:F:FF:FFF:FFFFFF:FF,:FF:FF:FF:FFF,FFF::::,FFFF:FFFFFFF:FFFFF:FFFFF
@A00881:241:HJW2NDRXX:1:2126:17354:25160 1:N:0:CGAGAGAA+GATTGGAG
CTTGTACCTATGGGAGGCAGCAGTGGGGAATATTGGGCAATGGAGGAAACTCTGACCCAGCAACGCCGCGTGAATGATGAAGGTCCTCGGATTGTAAAGTTCTTTTCTAAGGGAAGAAGAAAATGACGGTACCTTAGGAATAAGCCTCGGCTAACTACGTGCCAGCAGCCGCGGTAATACGTAGGAGGCGAGCGTTATCCGGAATGACTGGGCGTAAAGGGTGTGTAGGCGGTTCGGCAAGTTAGTAGCG
+
,FFFFFFFFFFFFFFFFFFFFFFFFFFFFFF:FFFFFFFFFFFFFFFFFFFFFFFFFFFFFFFFFFFFFFFF:FFFFFFFFFFFFFFFFFFFFFFF:FFFFFFFFFFF:FFFFFFFFFF:,FFFFFF:FFF:FFFFFFF:FFFFFFFFFFFF:FFFFFFFFFFFFFFFFF,FFFFF,F,FF:FFFFFFFFFFFFF:FFFF:FF,FFF:FFFFFFF:,FFFF:F,F:FFFF,FF::::FF,F:F:FF::::
@A00881:241:HJW2NDRXX:1:2126:28085:25645 1:N:0:CGAGAGAA+GATTGGAG
CTTGTACCTATGGGATGCAGCAGTGGGGAATATTGGGCAATGGGCGCAAGCCTGACCCAGCAACGCCGCGTGAAGGAAGAAGGCTTTCGGGTTGTAAACTTCTTTTATGAGGGACGAAGGACGTGACGGTACCTCATGAATAAGCCACGGCTAACTACGTGCCAGCAGCCGCGGTAATACGTAGGTGGCGAGCGTTGTCCGGATTTACTGGGTGTCAAGGGCGCGTAGGCGGGTAGGCACGTCAGATGTG
+
FFFFFFFFFFFFFFFFFFFFFFFFFFFFFFFFFFFFFFFFFFFFFFFFFFFFFFFFFFFFFFFFFFFFFFFFFFFFF,FFFFFFFFFFFFFFFFFFFFFFFFFFFFFFFFFFFFFFFFFFFFFFFFFFFF,FFFFFFFF,FFFFFFFFFFFF:FFFFFFFFFF:FFFFFFFFFFFF:FF,FFF:FFFFFFFFFFFFFFFFFFFFFFFFF:::FFF,F:FFFFFFFFFFF::F:F:FFFF,,F:FFFFFFF
@A00881:241:HJW2NDRXX:1:2126:23158:26036 1:N:0:CGAGAGAA+GATTGGAG
CTTGTACCTACGGGGTGCAGCAGTGGGGAATATTGGGCAATGGAGGCAACTCTGACCCAGCAACGCCGCGTGAGCGATGAAGGTCTTCGGATTGTAAAGCTCTTTAAGTGGGGACGAAGAAAGTGACTGTACCCACAGAATAAGCTCCGGCTAACTACGTGCCAGCAGCCGCGGTAATACGTAGGGAGCAAGCGTTCTCCGGAATGACTGGGCGGAAAGGGTGCGTAGGTGGCTCAGCAAGTTAGTAGCG
+
FFFFFFFFFFFFFFFFFFFFFFFFFFFFFFFFFFFFFFFFFFFFFFFFFFFFFFFFFFFFFFFFFFFFFFFFFFFFFFFFFFFFFFFFFFFFFFFFFFFFFFFFFFFFFFFFFFFFFFFFFFFFF:FFFFFFFFFFFFFFFFFFFFFFFFFFFFFFFFFFFFFFFFFFFFFFFFF,FFFFFFFFFF:FFFFFFFFF,FFF:FFFFFFFF::FFF,FFF::FFFF:F,F:FFFFFFFFFFF:FF,FFFFF:
@A00881:241:HJW2NDRXX:1:2126:19786:26146 1:N:0:CGAGAGAA+GATTGGAG
CTTGTACCTATGGGGTGCAGCAGTGGGGAATATTGGGCAATGGAGGCAACTCTGACCCAGCAACGCCACGTGAGCGATGAAGGTCTTCGGATTGTAAAGCTCTTTAAGTGGGGACGAAGAAAGTGACTGTACCCACAGAATAAGCTCCGGCTAACTACGTGCCAGCAGCCGCGGTAATACGTAGGGAGCAAGCGTTATCCGGAATGACTGGGCGTAAAGGGTGCGTAGGTGGCTCAGCAAGTTAGTAGCG
+
FFFFFFFFFFFFFFFFFFFFFFFFFFFFFFFFFFFFFFFFFFFFFFFFFFFFFFFFFFFFFFFFFFFFFFFFFFFFFFFFFFFFFFFFFFFFFFFFFFFFFFF:FFFFFFF:FFFFF:FFF:FFFFFFFFFFFFF:FFF,FFFFFFFFFFFFFFFF,FFFFFFFFFFFFFFFFFF:::FFFFFFFFFFFFFFFFF:FFFFFFF,FFFFF,,:FFFFF:FF,FFF:FFFFF::FFF,FF,,FFF:FFFFF:
@A00881:241:HJW2NDRXX:1:2126:19180:26318 1:N:0:CGAGAGAA+GATTGGAG
CTTGTACCTCCGGGATGCAGCAGTGGGGAATATTGGGCAATGGAGGAAACTCTGACCCAGCAACGCCGCGTGAATGATGAAGGTCCTCGGATTGTAAAGTTCTTTTCTAAGGGAAGAAGAAAGTGACGGTACCTTAGGAATAAGCCTCGGCTAACTACGTGCCAGCAGCCGCGGTAATACGTAGGAGGCGAGCGTTATCCGGAATGACTGGGCGGAAAGGGGGTGTAGGCGGTTCGGCAAGTTAGTAGCG
+
:FFFFFFFFFFFFFFFFFFFFFFFFFFFFFF,FFFFFFFF,FFFFF:FFFFFFF:FFFFFFFFFF:FFFFFFFFFFFFFFFFFFFFF:FF:FFFFFFFFFFFFFFFF,FFFFFFFFF,F:FFFFFFFFFFFFFFFFFFFFFFFFFFFF:F::FFFFFFFFFFFFFFF::FFF,FFFFFF:FFFFFF:FFFFF:F:F,FFFFF,,F:FFFFFFFF,FF:::F,F:FF:FFFF::FFFFF,:F,FF:FFFF:
@A00881:241:HJW2NDRXX:1:2126:21242:26506 1:N:0:CGAGAGAA+GATTGGAG
CTTGTACCTATGGGATGCAGCAGTGGGGGATATTGGACAATGGGGGGAACCCTGATCCAGCGACGCCGCGTGAGTGAAGAAGTATTTCGGTATGTAAAGCTCTATCAGCAGGGAAGAGAAAGAGACGGTACCTGAGTAAGAAGCCCCGGCTAACTACGTGCCAGCAGCCGCGGTAATACGTAGGGGGCAAGCGTTATCCGGATTTACTGGGTGTAAAGGGAGCGTAGACGGCAGGGCAAGTCTGAAGTGA
+
FFFFFFFFF:FFFFFFFFFFFFFFFFFFFFFFFFFFFFFFFFFFF:FF:FFFFFFFFFFFFFFFFFFFFFFFFFFFFFFFFFFFFFFFFFFFFFFFFFFFFFFFFFFFFFFFFFFFFFFFFFFFFFFFFFFFFFF:FFFFF:FFFFFFFFF:FFFFFFFFFF:FFFFFFFFFFF:FFFFFFFFFFFFFF::FFFFFFFFFFFFFFFFFFFFFFF,FFFFFFFFF:FF::,:FFFFFFFFFFF:F:FFF::
@A00881:241:HJW2NDRXX:1:2126:30011:26850 1:N:0:CGAGAGAA+GATTGGAG
CTTGTACCTATGGGACGCAGCAGTGAGGAATATTGGTCAATGGGCGAGAGCCTGAACCAGCCAAGTCGCGTGAGGGAAGACGGTCCTATGGATTGTAAACCTCTTTTGCCGGGGAGCAAAGAGCGGTACGTGTGCCGCGCCGAGAGTACCCGGAGAAAAAGCATCGGCTAACTCCGTGCCAGCAGCCGCGGTAATACGGAGGATGCGAGCGTGATCCGGATTTATTGGGTTTAAAGGGTGCGTAGGCGGC
+
:FFFFFFFFFFFFFFFFFFFFFFFFFFFFFFFFFFFF,FFFFFFFFFFFFFFFFFFFFFFFFFFFFFFFFFF,FFFFFFFFFFFF:FFF:FFFFFFFFFFFFFFF:FFF:FFFFF,FFF,F,FFFFFFFFFFFFF:FFFFFF:FFFFF:FF:FFFFFF:F,FFFFFFFFFFFFF,FFFFFF,FF:FFFFFFFFFFFFFFFFFFF:FFFFFFF,FFFFFF,F:FF,FFFFF:FFFF,FF,,::FFFFF,F,
@A00881:241:HJW2NDRXX:1:2126:30174:27038 1:N:0:CGAGAGAA+GATTGGAG
CTTGTACCTATGGGAGGCAGCAGTGGGGAATATTGGGCAATGGAGGCAACTCTGACCCAGCAACGCCGCGTGAGCGATGAAGGTCTTCGGATTGTAAAGCTCTTTAAGTGGGGACGAAGAAAGTGACTGTACCCACAGAATAAGCCTCGGCTAACTACGTGCCAGCAGCCGCGGTAATACGTAGGAGGCAAGCGTTATCCGGAATGACTGGGCGTAAAGGGTGCGTAGGTGGTTTGGCAAGTTGGTAGCG
+
FFFFFFFFFFFFFFFFFFFFFFFFFFFFFFFFFFFFFFF:FFFFFFFFFFFFFFFFFFFFFFFFFFFFFFFFFFFFFFFFFFFFFFFFFFFFFFFFFFFFFFFFFFFFFFFFFFFFFF:FFFFFFFFFFFFFFFFFFFFFFFFFFFFFFFFFFFFFFFFFFFFFFFF:FFFFFFFFFFFFFF::FFFFFF:FFFFFFFFFFFFFFFFFFFFFFFF:FF,FFFFFFFFFFFFFF::FFFF,FFFFFFF:F:
@A00881:241:HJW2NDRXX:1:2126:26458:27524 1:N:0:CGAGAGAA+GATTGGAG
CTTGTACCTACGGGGTGCAGCAGTGGGGAATATTGCACAATGGGGGGAACCCTGATGCAGCGACGCCGCGTGAGTGAAGGAGTACTTCGGTATGTAAAGCTCTATCAGCAGGGAAGAAACAGCGTCCTTAGGGACGCCGGACGGTACCTGACTAAGAAGCCCCGGCTAACTACGTGCCAGCAGCCGCGGTAATACGTAGGGGGCAAGCGTTATCCGGATTTACTGGGTGTAAAGGGAGCGTAGACGGTGA
+
FFFFFFFFF:FFFFFFFFFFFFFFFFFFFFFFFFFFFF,FFFFFFF,FFFFFFFFFFFF:FFFF,:FFFFFFFFFFFF:FFFFFFFFFFFF,F::,FFFFFFFFFFF:FF:FFFFFFFFFFFFFFFFFFFFFFFFFFFFFFF:FF:FF:FFF:FFF:FFFFFFFFFFFFFFFF:FFFFFFFFFFFFFF:F::F:FFFFFFFF:F,:FFF,F:::F:FFF:FFFF:FFFFFFFF:,FFFF:FFFF:FFFF,
@A00881:241:HJW2NDRXX:1:2126:24569:27571 1:N:0:CGAGAGAA+GATTGGAG
CTTGTACCTATGGGAGGCAGCAGTGGGGAATATTGGGCAATGGAGGAAACTCTGACCCAGCAACGCCGCGTGAATGATGAAGGTCCTCGGATTGTAAAGTTCTTTTCTAAGGGAAGAAGAAAGTGACGGTACCTTAGGAATAAGCCTCGGCTAACTACGTGCCAGCAGCCGCGGTAATACGTAGGAGGCGAGCGTTATCCGGAATGACTGGGCGTAAAGGGTGTGTAGGCGGTTCGGCAAGTTAGTAGCG
+
FFFFFFFFFFFFFFFFFFFFFFFFFFFFF:FFFFFFFFFFFFFFFFFFFFFFFFFFFFFFFFFFFFFFFFFFFFFFFFFFFFFFFFFFFFFFFFFFFFFFFFFFFFFFFFFFFFFFFFFFFFFFFFFFFFFFFFFFFFFFFFFFFFFFFFFFFFFFFF:FFFFFFFFFFFFFFFFFFFFFFFF:FFFFFF:FFFFF,FFFFFFFFFFFFFFFFFFFFF,FFFFFFFF,:FFFFFF:FF:,:FFFFFFFF:
@A00881:241:HJW2NDRXX:1:2126:18674:28009 1:N:0:CGAGAGAA+GATTGGAG
CTTGTACCTATGGGACGCACCAGTGGGGAATATTGCGCAATGGGCGGAAGCCTGACGCAGCGACGCCGCGTGAGGGAAGAAGGTTTTCGGATCGTAAACCTCTGTCAGAAGGGAAGAATAGGGGACGTGCCAATCAGCGTTTCCGTGACGGTACCTTCAAAGGAAGCACCGGCTAACTCCGTGCCAGCAGCCGCGGTAATACGGAGGGTGCGAGCGTTAATCGGACTTACTGGGCGTAAAGCGCGTGTAG
+
FFFFFFFFFFFFFFFFFFFFFFF,FFFFF,FFFFFFFFFFFFFFFFFFFFFFFFFFFFFFFFFFFFFFFFFFFFFFFFFFFFFFFFFFFFFFFFFFF,FFFFFFFFFFFFFFFF,FFFFFFFFFFFFFFFFFFFFFFF:FFFFFFFFFFFFF,FFFFFFFFFFFFFFFFFFFFFFFFF:FFFFFFF:FFF:F:FFFFFFFFF:FF:FFFFFFFFFFFF::FFFFF,FFFFFFFFFFFFFFFFFF:FFFF:
@A00881:241:HJW2NDRXX:1:2126:32054:28009 1:N:0:CGAGAGAA+GATTGGAG
CTTGTACCTACGGGGGGCAGCAGTGGGGAATATTGCACAATGGGGGAAACCCTGATGCAGCGACGCCGCGTGAGTGAAGAAGTATTTCGGTATGTAAAGCTCTATCAGCAGGGAAGAAGATGACGGTACCTGAGTAAGAAGCCCCGGCTAACTACGTGCCAGCAGCCGCGGTAATACGTAGGGGGCAAGCGTTATCCGGATTTACTGGGTGTAAAGGGAGCGTATACGGCGATGCAAGTCTGAAGTGAAA
+
,FFFFFFFF:FFFFFFFFFFFFF,FFFFFFF,FFFFFFF:FFFFFFFFFFFFFFFFFFFFFFFFFFFFFFFFFFFFFFFFFFFFFFFF:FFFFFFFFFFFFFFFFFFFFFFFF:FFF:FFFFFFFFFFFFFFFFFFFF:FFFFFFFFFFFFFFFFFFFFFFFFFFF:FFFFFFFFFFFFFFF:FFFFFFF:FFFFFFFF:FFFFFFFFFFFFFFFF:FFFFFFF:FFF:FF,FFFF,F:FFFF,FF:FFF
@A00881:241:HJW2NDRXX:1:2126:18023:28416 1:N:0:CGAGAGAA+GATTGGAG
CTTGTACCTATGGGGCGCAGCAGTGGGGAATATTGGGCAATGGAGGCAACTCTGACCCAGCAACGCCGCGTGAGCGATGAAGGTCTTCGGATTGTAAAGCTCTTTAAGTGGGGAAGAAGAAAGTGACTGTACCCACAGAATAAGCCTCGGCTAACTACGTGCCAGCAGCCGCGGTAATACGTAGGAGGCAAGCGTTCTCCGGAATGACTGGGCGTAAAGGGTGCGTAGGTGGTTTGGCAAGTTGGTAGCG
+
FFFFFFF:FF:,F:FF:FF:FFFFFFFFFFFFFFFFF,FFFF:FFFFFF:FFF:FFFFF::FFFF:F:,FF,,:FFFFF,F,FFF:,FF,F,F,FF,FF,F,FFFFF,FF,FFF,:FF,FFF,,F:FF::FF:FFFFFFFFFFF:F:F,:F:FFF:F,F::F:F:FF:,F:FFFF,FFF:F,F,F:FFF,::F:FF,F:FFFFF:FF:FF,FF:FFFFFFFF:FF,,FFFFFFFFFFF:FF:FFFFF:F,
@A00881:241:HJW2NDRXX:1:2126:28854:28541 1:N:0:CGAGAGAA+GATTGGAG
CTTGTACCTATGGGGTGCAGCAGTGGGGAATATTGCGCAATGGAGGCAACTCTGACGCAGCGATGCCGCGTGAGTGAGGAAGGGATTCGTCCCGCAGAACTCAGTAATCAGCAAGGATAGAGACCAGCTGATTTTAAGCCCCGGCTAACTACGTGCCAGCAGCCGCGGCAATACGTAGGGGGCGAGCGTTGTCCGGAATTATTGGGCGTAAAGGGCGCGCAGGCGGCAGGAGAGGCTTAGAGTCAAAGCC
+
FFFFFFFFF,FFFFFFFFFFFFFFFFFFF,FFFFFFFFFFFFFFFFFFFFFFFFFFFFFFFFFFFFFFFFFFFFFFFFFFFFFFF:FFFFFFFFFFFFFFFFFFFFFFFFFFFFFFFFFFFFFFFFFFFFFFFFFFFFFFFFF:FF,FFFFFFFFFFFFFFFFFFFFFFFFFF:FFFFFFFFFFF:F,FFFFFFFFFFFFF,:FFFFFF:F:FFFF:FFFFFFFFFFFFFF,FFFFFFFFFFFFFFFFF,
@A00881:241:HJW2NDRXX:1:2126:16378:28729 1:N:0:CGAGAGAA+GATTGGAG
CTTGTACCTACGGGGTGCAGCAGTGGGGAATATTGCACAATGGAGGGAACTCTGATGCAGCGATGCCGCGTGAGGGAAGAAGGTTTTCGGATTGTAAACCTCTGTCTTCAGGGACGATAATGACGGTACCTGAGGAGGAAGCTCCGGCTAACTACGTGCCAGCAGCCGCGGTAATACGTAGGGAGCGAGCGTTGTCCGGAATTACTGGGTGTAAAGGGAGTGTAGGCGGGACTGTAAGTCAGATGTGAAA
+
FFFFFFFFFFFFFFFFFFFFFFFFFFFFFFFFFFFFFFFFFFFFFFFFFFFFFFFFFFFFFFFFFFFFFFFFFFFFFFFFFFFFFFFF:FFFFFFFFFFFFFFFFFFFFFFFFFFFFFFFFFFFFFFFFFFFFFFFFFFFFFFFFFFFF:FFFFFFFFFFFFFFFFFFFFFFF:FFFFFFFFFFFFFFFFFFF::F:FFF,F:FFFFFFFFF,F,F,F,FFFF:::FFFFFFF,:FFFF:FF:FFF:,F,
@A00881:241:HJW2NDRXX:1:2126:23041:29434 1:N:0:CGAGAGAA+GATTGGAG
CTTGTACCTACGGGGGGCAGCAGTGGGGAATATTGGGCAATGGGCGCAAGCCTGACCCAGCAACGCCGCGTGAAGGAAGAAGGCCCTCGGGTTGTAAACTTCTTTTGTCGGGGACGATAATGACGGTACCTGACGAATAAGCCACGGCTAACTACGTGCCAGCAGCCGCGGTCATACGTAGGTGGCAAGCGTTATCCGGATTTACTGGGTGTCAAGGGCGTGTAGGCGGGATTGCTCGTCAGATGTGAAA
+
:FFFFF:FFF:FFFFFFFFFF:FFFFFFFFFFFFFFFF,FFFFFFFFFFFFFFF:FFFF:FFFFFFFFFFFFFF:FFFFFFFFFFF,FFFF:FFFFFFFFFFFFFFFFF:F:FFFFF:,FFFFFFFFFFFFFFFF::F,FFFFFFF:FFFFFFFFFFFFFFFFFFFFF::FF,:F:FFFFF,FF:FFFFFFFFFF:FF:FFFFF:FF,FFFF:FFF:FF:FFFFFFFFF:FFFFF,,FFF,F:,FFF:,F
@A00881:241:HJW2NDRXX:1:2126:20618:30091 1:N:0:CGAGAGAA+GATTGGAG
CTTGTACCTATGGGATGCAGCAGTGGGGGATATTGCACAATGGGGGAAACCCTGATGCAGCGACGCCGCGTGAGTGAAGAAGTATTTCGGTATGTAAAGCTCTATCAGCAGGGAAGAGAATGACGGTACCTGACTAAGAAGCCCCGGCTAACTACGTGCCAGCAGCCGCGGTAATACGTAGGGGGCAAGCGGTATCCGGATTTACTGGGTGTAAAGGGAGCGTAGACGGCGTGACAAGTCTGAAGTGAAA
+
FFFFFFFFFFFFF:,FFFFFFFF,:FFFFFFFFFFF:F,FFFFFFFFFFFFFFFFFFFFFFFFFFFFFFFFF:FFFFFFFFFF,FFFFFFFFFFFFFFFFFFFFFFFFFFFFFFFFF:F:F,::F,F:FFFF:FFFFF::FFFFF:FFF:FFFFFFFFFFFFFFFF,FFF:FFFFFF:FFFFFF:FFFFFF,F,FFFFFFFFFFFFFF:FFFFFFFFFFF,FFF,FFFFFFF:FFFF:F,,:F:,,::,:
@A00881:241:HJW2NDRXX:1:2126:28863:30248 1:N:0:CGAGAGAA+GATTGGAG
CTTGTACCTATGGGATGCAGCAGTGGGGAATATTGCACAATGGGGGAAACCCTGATGCAGCGACGCCGCGTGAAGGAAGAAGTATCTCGGTATGTAAACTTCTATCAGCAGGGAAGAAAATGACGGTACCTGACTAAGAAGCCCCGGCTAACTACGTGCCAGCAGCCGCGGTAATACGTAGGGGGCAAGCGTTATCCGGATTTACTGGGTGTAAAGGGAGCGTAGACGGACGAGCAAGTCTGATGTGAAA
+
FFFFFFFFFFFFFFFFFFFFFFFFFFFFFFFFFFFFFFFFFFFFFFFFFFFFFFFFFFFFFFFF:FFFFFFFFFFFFFFFFFF:FFFFFFFFFFFFFFFFFFFFFFFFFFF:FFFFFFFFF:FFFF:FFFFFFFF,FFFFFF:FFFFFFFFFFFFFFFFFFFFFFFFFFFFFFFFFFF:FFFFFFFFFFFFF,FFF:FFFFFFFFF:FFFFFFF,FFFFFF:FF,FF:F:,FFF,FFFFFFFFFFFFFF:
@A00881:241:HJW2NDRXX:1:2126:32389:30812 1:N:0:CGAGAGAA+GATTGGAG
CTTGTACCTATGGGAGGCAGCAGTGGGGAATATTGGGCAATGGGCGCAAGCCTGACCCAGCAACGCCGCGTGAAGGAAGAAGGCTTTCGGGTTGTAAACTTCTTTTATGAGGGACGAAGGACGTGACGGTACCTCATGAATAAGCCACGGCTAACTACGTGCCAGCAGCCGCGGTAATACGTAGGTGGCGAGCGTTGTCCGGATTTACTGGGTGTAAAGGGCGCGTAGGCGGGTAGGCAAGTCAGATGTG
+
FFFFFFFFFFFFFFFFFFFFFFFFFFFFFFFFFFFFFFFFFFFFFFFFFFFFFFFFFFFFF:FFFFFFFFFFFFF:FFFFFFFFFFFFFFFFFFFFFFFFFFFFFFFFFF:FFFFFFFFFFFFFFFFFFFFFFFFFFFFFFF:FFF:F:FFF,FFFFFFFFFFFFFFFFFFFFFFFFFFFFF:FFFFFFFFFFFFFFFFFF:FFF:FFFFFFFFFFFF,FFF:FFF,:F:FFFFF:FF:FF::FFFFFFF
@A00881:241:HJW2NDRXX:1:2126:27407:30953 1:N:0:CGAGAGAA+GATTGGAG
CTTGTACCTATGGGGTGCAGCAGTGGGGAATATTGGTCAATGGGGGGAACCCTGAACCAGCAACGCCGCGTGAAGGAAGAAGGCTTTCGGGTTGTAAACTTCTTTTATCAGGGACGAAAGTGACGGTACCTGATGAATAAGCTCCGGCTAACTACGTGCCAGCAGCCGCGGTAATACGTAGGGAGCGAGCGTTCTCCGGATTTACTGGGTGTAAAGGGCGCGTAGGCGGGCTGACAAGTCAGATGTGAAA
+
FFFFFFFFFFFFFFFFFFFFFFFFFFFFF:FFFFFFFF:FFFFFFFFFFFFFFFFFFFFFFF:FFFFFFFFFFFFFF:FFFFFFF:FFF:FFFFF,:FFFFFFFFFFFFFFFFFFF:FFFFFFFFFF::FFF:FFF:FFFFFFFFF:FFFFFFFFFFFFFFFF:FFFFFFFF,:FFFFFFFFFFFFFFFF:F:,FFFFFFFFFFFFFFF:FF:FFF:FF:FFFFFFF:F::F:F::FFFFFFFFF:FFFF
@A00881:241:HJW2NDRXX:1:2126:20428:31203 1:N:0:CGAGAGAA+GATTGGAG
CTTGTACCTACGGGAGGCAGCAGTGGGGAATATTGCGCAATGGAGGCAACTCTGACGCAGCGATGCCGCGTGAGTGAAGAAGGGATTCGTTCTGTAAAGCTCTGTTACCGGGGAAGAGGGAAGACGGTACCCGGTAAGCAAGCCCCAGCCAACTACGTGCCAGCAGCTGCGGTAATACGTAGGGGGCGAGCGTTATCCGGAATTATTGGGCGTAAAGGGCACGCAGGTGGTTCTTTAGGTGCGGTGTAAA
+
FFFFFFFFFFFFFFFFFF:FFFFFFFFFFFFF:FFFFFFF:FFFFFFF:FFFFFFFFFFFFFFFFFFFFFFFFFFFFFFFFFFF:FFFFFFFFFFFFFFFFFFFFF,FFFFFFFFFFFFFFFFFFFFFFFFFFFFFF:FF:FFFFFFFFF:FFFFFFFFFF:FFFFFFFFFFFFFFFFFFFFF:FFFFFFFFFF:FFFFFFFF:FFFF:FF:FF,,:FFFFFFF:FFF:FFF,:FFFF::FF::F:F:,F
@A00881:241:HJW2NDRXX:1:2126:26856:31375 1:N:0:CGAGAGAA+GATTGGAG
CTTGTACCTATGGGATGCAGCAGTGGGGGATATTGCACAATGGGGGGAACCCTGATGCAGCGACGCCGCGTGAGTGAAGAAGTATTTCGGTATGTAAAGCTCTGTCAGCAGGGAAGAAAAAGGTGCCCGATGGGCGCCTGGACGGTACCTGACCAAGAAGCCCCGGCTAACTACGTGCCAGCAGCCGCGGTAATACGTAGGGGGCAAGCGTTATCCGGATTTACGGGGGGTAAAGGGAGCGTAGACGGCG
+
FFFFFFFFFFFFFFFFFFFFFFFFFF:FFFFFFFFFFFFFFFFFFFFFFFFFFFFFFFFFFF:FFFFFFFFFFFF,FFFF,FFFF,FFFFFFFFFFFFFFFFFFFFFFFFFFFF:FFFF:FFFFFFFFFFFFFFFFFFFFFFFFFF,FFFFFFFF:FFFFFFFFFFFF,FFF:FFFFFFF:FFFFF:F:FFFFF:FFFFFFF::FF,FFF,,FF:FF:FFFFFF,FFF:FFFF,::,::F,FFFF::F::
@A00881:241:HJW2NDRXX:1:2126:25455:32863 1:N:0:CGAGAGAA+GATTGGAG
CTTGTACCTATGGGAGGCAGCAGTGGGGAATATTGCACAATGGGGGAAACCCTGATGCAGCGACGCCGCGTGAGTGAAGAAGTAATTCGTTATGTAAAGCTCTATCAGCAGGGAAGATAATGACGGTACCTGACTAAGAAGCCCCGGCTAACTACGTGCCAGCAGCCGCGGTAATACGTAGGGGGCAAGCGTTATCCGGATTTACTGGGTGTAAAGGGAGCGTAGGTGGCAGGGCAAGTCAGATGTGAAA
+
FFFFFFFFFFFFFFFFFFFFFFFFFFFFFFFFFFFFFFFFFFFFFFFFFFFFFFFFFFFFFFFFFFFFFFFFFFFFFFFFFFF::FFFFFFFFFFFFFFFFFFFFFFFFFFFFFFFFFFFFFFFFFFFFFFFFFFFFFFFFFFFFFFFFFFFF:FFFFFFFFFFFFFFFFFFFFFFFFFFFFFFFFF,:FFFFFFF:FFFFFFFFFFFF,FFFFFFFFFFFF:FFFFFFF,FFFFF:FFF,F:FFFF:FF
@A00881:241:HJW2NDRXX:1:2126:30671:33098 1:N:0:CGAGAGAA+GATTGGAG
CTTGTACCTATGGGGCGCACCAGTGGGGAATATTGGGCAATGGAGGCAACTCTGACCCAGCAACGCCGCGTGAGTGATGAAGGTCTTCGGATTGTAAAACTCTTTAAGTGGGGACGAAGAAAGTGACTGTACCCGTAGACTAAGCCTCGGCTAACTACGTGCCAGCAGCCGCGGTAATACGTAGGGGGCAAGCGTTATCCGGAATGAGTGGGCGGAAAGGGTGCGTAGGTGGTTTGGCAAGTTGGTAGGG
+
F::FFF:FFFFFFFFFFFFFFFFFFFFFFFF:FFFFFFFFFFFF:FFFFFFFF:FFFF:FFFFFFFFF:F:F:FFF:FF:FFFFFFFFFFFFFFFFF:FFF:F:FFFF:FFFFFFFFFFF:FFFF:FFFF:FFF:F:F:,FFF:FFFFFFFFFF,FFFFFFFFF,F:FFFFF::,F,FF:FFF::FFFF,F::F:F,FFFF:,FF:F,,FF:FF,F,,FFF,F,:FFF:FFFF,FFFF,,:,F:FFFF,,
@A00881:241:HJW2NDRXX:1:2126:16396:33614 1:N:0:CGAGAGAA+GATTGGAG
CTTGTACCTATGGGATGCAGCAGTGGGGAATATTGCACAATGGGGGAAACCCTGATGCAGCGACGCCGCGTGAGTGAAGAAGTATTTCGGTATGTAAAGCTCTATCAGCAGGGAAGAAAATGACGGTACCTGACTAAGAAGCCCCGGCTAACTACGTGCCAGCAGCCGCGGTAATACGTAGGGGGCAAGCGTTATCCGGATTTACTGGGTGTAAAGGGAGCGTAGACGGTGATGCAAGTCTGAAGTGAAA
+
FFFFFFFFF:FFFFFFFFFFFFFFFFFFFFFFFFFFFFFFFFFFFFFFFFFFFFFFFFFFFFFFFFFFFFFFFFFFFFFFFFFFFFFFFFFFFFFFFFFFFFF,FFFFFFFFFFFFFFF:FFFFFFFFFFFFFFFFFFFFFFFFFFFFFFFFFFF:FFFFFFF,FFFFFF:FFFFFFFFF:FFFFFFFFFFF:,FFF:FFFFFFFFF,FFFFFF:FFFFFFFFFFFFFFF:::::FF::FFFFFFFFFFF
@A00881:241:HJW2NDRXX:1:2126:25409:33661 1:N:0:CGAGAGAA+GATTGGAG
CTTGTACCTATGGGAGGCAGCAGTGAGGAATATTGGACAATGGCCGGAAGGCTGATCCAGCCATGCCGCGTGAGGGAATGAGGTCCTATGGATTGTAAACCTCTTTTCACGCAGGGCAATAAGGTCCACGAGGTGGACCGACGAGAGTATGCGTGGAATAAGCATCGGCTAACTCCGTGCCAGCAGCCGCGGTAATACGGAGGATGCGAGCGTTGTCCGGATTTATTGGGTTTAAAGGGTGCGTAGGCGG
+
FFFFFFFFFFFFFFFFFFFFFFFFFFFFFFFFFFFFFFFFFFFFFFFFFFFFFFFFFFFFFFFFFFFFFFFFFFFFF:FFFFFFFFFFFFFFFFFFFFFFFFFFFFFFFFFFFFFFFFFFFFFFFFFFFFFFFFFFFFFFFFFFFFFFFFFFFFFFFFFF:FFFFF::FFFFFFFFFFFFFFFFFFFFFFFFFFFFFF:FFFF:FFFFFFFF:F:F:FFFF::FFFFFFFFFFF,FFFFFFFFFF::FFF
@A00881:241:HJW2NDRXX:1:2126:31123:34726 1:N:0:CGAGAGAA+GATTGGAG
CTTGTACCTACGGGATGCAGCAGTGGGGAATATTGCACAATGGGCGCAAGCCTGATGCAGCAACGCCGCGTGAGGGAAGACGGTTTTCGGATTGTAAACCTTTGTCTTTGGTGAAGAAGAAAGTGACGGTAGCCAAGGAGGAAGCCACGGCTAACTACGTGCCAGCAGCCGCGGTAATACGTAGGTGGCAAGCGTTGTCCGGAATTACTGGGTGTAAAGGGAGCGCAGGCGGGACTGCAAGTTGGATGTG
+
FFFFFFFFFFFFFFFFFFFFFFFFFFFFFFFFFFFFFFFFFFFFFFFFFFFFFFFFFFFFF,:FFFFFFFFFFFFFFFFFFFFFFFFFFFFFFFFFF:FFFFFFFFFFFFFFFFFFFFFFFFFFFFFFFFFFFFFFFFFFFFFFFFFFF:FFFFFFFFFFFFFFFFFFFFFFFFFF,FFFFF:FFFFFFFFFF,F::FFFFFF,FF,FFFFFFFF,FFFFFFFFFF:FFF:FFFFFFFF::FFFFFFFFF
@A00881:241:HJW2NDRXX:1:2126:22643:34851 1:N:0:CGAGAGAA+GATTGGAG
CTTGTACCTATGGGAGGCAGCAGTGGGGAATATTGGACCATGGGCGAAAGCCTGATCCAGCGACGCCGCGTGAAGGACGCCGGTCTTTGGATTGTAAACTTCAGTGAGCAGGGACGAGACAGGACGGTACCTGCAGAGCAAGCCACGGCTAACTACGTGCCAGCAGCCGCGGTACTACGTAGGTGGCGAGCGGTATCCGGAATTACTGGGTGTAAAGGGTGAGTAGGCGGGGATGCAAGTCAGGTGTGAC
+
FFFFFFFF:FFFFFFFFFFFFFFFFFFFF,FFFFFFFF,FF::FFFFF::FFFFFFFF,FFFFFFF:FFFF:FFFFFFF,,FF:F,FFFF,,FFF,,F:FFF::,FFF:F::FF:F,FF,FFF:FF:F,FF::F:FFF:FFFFF,FFFFF::FFFFF::FFFFF:FFFFFFFF,:F,FF::FFFF:F,FFF:,F,FF::FF,FF:FFFFF::F,FF:F:FF,F,F::,:F:F:,,:F::,FF::F:F:FF
@A00881:241:HJW2NDRXX:1:2126:20591:34867 1:N:0:CGAGAGAA+GATTGGAG
CTTGTACCTACGGGATGCAGCAGTGGGGAATATTGCACAATGGGGGGAACCCTGATGCAGCAACGCCGCGTGAGTGAAGAAGTATTTCGGTATGTAAAGCTCTATCAGCAGGGAAGAAAATGACGGTACCTGACTAAGAAGCCCCGGCTAACTACGTGCCAGCAGCCGCGGTAATACGTAGGGGGCAAGCGTTATCCGGATTTACTGGGTGTAAAGGGAGCGCAGGCGGTGCGGCAAGTCAGATGTGAAA
+
F,FFFFFFFFFFFFFFFFFFFFF:FFFFFFFFFF:FFFFFFFFFFFFF:FFFFFFFFFFFF,FFFFFFFF,F:FFFFFFFFF:FFFFFFFF,FFFF,FFFFFFFFFFFFFFFFFFFFFFFF:FFFFFFFFFFFFFFFFFFFFFFFFFFFFFFFF:FFFFFFFFFFFFF:F:FFF:F::FF:FFFFFF:FFFF:FFFFFFFFFFFF:FFFFF:,FFF:FF:F::F:,F:FFF:F,:,:::FF::,:,FFF:
@A00881:241:HJW2NDRXX:1:2126:20980:35039 1:N:0:CGAGAGAA+GATTGGAG
CTTGTACCTATGGGAGGCAGCAGTGAGGAATATTGGTCAATGGGCGGGAGCCTGAACCAGCCAAGCCGCGTGGAGGAAGAAGGTACAGAGTATCGTAAACTCCTTTTGTCAGGGGATAAAAGACGGGATGCGTCCCGTCCTGAAGGTACCTGAAGAAAAAGCATCGGCTAACTCCGTGCCAGCAGCCGCGGTAATACGGAGGATGCGAGCGTTATCCGGATTTATTGGGTTTAAAGGGTGCGTAGGCCGC
+
FFFFFFFFFFFFFFFFFFF:FFFFFFFFFFFFFFFFFFFFFFFFFFFFFFFFFFFFFFFFFFF,FFFFFFFFFFFFFFFFFFFF:FFFFFFFFFFFFF:FFFFFFFFFFFFFFFFFFFFFFFFFF:FFFFFFFFFFFFFF:FFFFFFFFF:FFFFFFFF:FFFFFFFFFFFFFFFFFFFFFFFFFFFFFFFF:FFF:F:FFFF::FFFF:::FF:FFFFF,FFFFFF::FFFFF,FFF::F:FFFFFF:F
@A00881:241:HJW2NDRXX:1:2126:30798:35039 1:N:0:CGAGAGAA+GATTGGAG
CTTGTACCTACGGGAGGCAGCAGTGGGGAATATTGGGCAATGGGCGAAAGCCTGACCCAGCAACGCCGCGTGAGGGAAGAAGGCCTTCGGGTTGTAAACCTCTTTTACCAGGGACGAAGGACGTGACGGTACCTGGAGAAGAAGCAACGGCTAACTACGTGCCAGCAGCCGCGGTAATACGTAGGTTGCAAGCGTTGTCCGGATTTACTGGGTGTAAAGGGCGTGTAGGCGGAGCTGCAAGTCAGATGTG
+
,FFFFFFFF:FFFFFFFFFFFFFFFFFFFFFFFFFFFFFFFFFFFFFFFFFFFFFFFFFFFFFFFFFFFFFFFFFFF:FFFFFFFFFFFFFFFFFFFFFFFFFFFFF:F:FFFFFF:,FFFF:FFFF:FFFFFF:FFF,FFFFFF,FFFFFFFFFFFFFFFFFF,F:FFF:FFFF:FFFF:FFF:FFFFFFFF:FFFFF:FFFFFFFFFFF:F:F,FFF:F:FFFFF:FF:FFFFFFFF:F:F,F:::FF
@A00881:241:HJW2NDRXX:1:2126:25617:35493 1:N:0:CGAGAGAA+GATTGGAG
CTTGTACCTATGGGGTGCACCAGTGGGGGATATTGGACAATGGGGGGAACCCTGATCCAGCGACGCCGCGTGAGTGAAGAAGTATTTCGGTACGTAAAGCTCTATCAGCAGGGAAGAAGAAAGTGACGGTACCTGAGTAAGAAGCCCCGGCTAACTACGTGCCAGCAGCCGCGGTAATACGTAGGGGGCAAGCGTTATCCGGATTTACTGGGTGTAAAGGGAGCGTAGACGGACAGGCAAGTCTGAAGTG
+
FFFFFFFFFFFFFFFFFFFFFFFFFFFFFFFFFFFFFFFFFFFFF:FFFFFFFFFFFFFFFFFFFFFFFFFFFFFFFFFFFFFFFFFFFFFFFFFFFFFF:FFFFFFFFFFFFF,:FFFF:FFFFFFFFF,FFFFFFFFFFFFF:FFFFFFF:FFF:FFFFFF:FFFFFF:FFFFFFFFFFFFFFFFFFF:FFFFFFFFF:FFFFFFFFFFFFFF:FFFFFF:FFFFFFFFF::FFFFF,F::F:FFF::
@A00881:241:HJW2NDRXX:1:2126:25943:35900 1:N:0:CGAGAGAA+GATTGGAG
CTTGTACCTACGGGATGCAGCAGTGGGGAATATTGGGCAATGGAGGCAACTCTGACCCAGCAACGCCGCGTGAGCGATGAAGGTCTTCGGATTGTAAAGCTCTTTAAGTGGGGACGAAGAAAGTGACTGTACCCACAGAATAAGCCTCGGCTAACTACGTGCCAGCAGCCGCGGTAATACGTAGGAGGCAAGCGTTATCCGGAATGACTGGGCGTAAAGGGTGCGTAGGTGGTTTGGCAAGTTGGTAGCG
+
FFFFFFFFFFFFFF,FFFFFFFFFFFFFFFFFFFFFFFFFFFFFFFFFFFFFFFFFFFFFFFFFFFFFFFFFFFFFFFFFFFFFFFFFFFFFFFFFFFFFFFFFFFFFFFFFF:FF:FFFFFFFFFFFFFFFFF:FFFFFFFFFFFFF:FFFFFFFFFFF,FFFFF:FFFFFFFF,FFFFFFFFFFFFFF::FF:F,F:FFFFF:FFF:,FFFFFFF:FFFFF:FFFF,FFF:FFFFFFFFFFFFFFFF:
@A00881:241:HJW2NDRXX:1:2126:20880:36746 1:N:0:CGAGAGAA+GATTGGAG
CTTGTACCTATGGGGGGCAGCAGTCGGGAATATTGCGCAATGGAGGGAACTCTGACGCAGTGACGCCGCGTATAGGAAGAAGGTTTTCGGATTGTAAACTATTGTCCACAGGGAAGAAAAAAGACTGTACCTGTGAAGAAAGCTCCGGCTAACTACGTGCCAGCAGCCGCGGTAATACGTAGGGAGCAAGCGTTATCCGGAATTATTGGGTGTAATGGGTGCGTAGACGGGATAACAAGTTAGTTGTGAA
+
:FFFF:FFFFFFFFFFFFFFFFFFFFFF:FF:FFFFFFFFFFFFFFFFFFFFFFFFFFFFF::FFFFFFFFFFFF:F:FFFF:FFFFFFFFFF,FFFFFFFFFFFFFFFFFFFFF:FFFFFFFFFFFFFFFFFFFFFF,,F:FFFF:FFFFFF::FFFFFF:FFFFFFFFFFFFFFFFFFFF:F::F::,:FFFFFF,FFFFFFFFFF:FFFFFF,F:FF,FF:F::FFF:FF:,,F::FFF:FF:::,:
@A00881:241:HJW2NDRXX:1:2126:28330:36933 1:N:0:CGAGAGAA+GATTGGAG
CTTGTACCTACGGGGTGCAGCAGTGGGGAATATTGGGCAATGGAGGCAACTCTGACCCAGCAACGCCGCGTGAGCGATGAAGGTCTTCGGATTGTAAAGCTCTTTAAGTGGGGACGAAGAAAGTGACTGTACCCACAGAATAAGCCTCGGCTAACTACGTGCCCGCAGCCGCGGTCATACGTAGGAGGCAAGCGTTCTCCGGAATGACTGGGCGTAAAGGGTGCGTAGGTGGTTTGGCAAGTTGGTAGCG
+
,FFFFFFFFFFFFFFFFF,FFFF,FFFFF:FFFFFFFFFFFFFFFFFF:FFFFFFFFFFFFFFFFFF:FFFF,:FFFFFFFFFFFFFF,FFFFFFFFFFFFFFFFFFFFFFFFFFFFFFFF,FFFFFFFFFFFFFFFFFFFFFFFFFF,FF:FFFFFFFFFFF,FFFFFFFF:FF,FFFF,FFFFFFFFF:FFFFF,FFFFFFFF:FFFFFFF:FFF,:F,FFFFFFF,,:,FFFFFFF:FFF:F,:FF:
@A00881:241:HJW2NDRXX:1:2127:24388:1705 1:N:0:CGAGAGAA+GATTGGAG
CTTGTACCTATGGGGTGCAGCAGTGAGGAATATTGGTCAATGGGCGAGAGCCTGAACCAGCCAAGTCGCGTGAGGGAAGAATGGTCTATGGCCTGTAAACCTCTTTTGTCAGGGAAGAATAAGGATGACGAGTCATTCGATGCCAGTACTTGACGCATAAGCATCGGCTAACTCCGTGCCAGCAGCCGCGGTAATACGGGGGATGCGAGCGTTATCCGGATTTATTGGGTTTAAAGGGCGCGTAGGCGGG
+
FF:FFFFFFFFFFFFFFFFFFFFFFFFFFFFFFFFFFFFFFFFFFFFFFFFFFFFFFFFFFF,FFFFFFFFFFFF:FFFFFFFFFFFFFFFFFFFFFFFF:FFFFFFFFF:FFFFFFFFFFFFFFFFFFFFFFFFFFFFFFFFFFFFFFFFF,FF,F,F,FF:FFFFFFF:FFFF:F:FFFFFFFFFFF:FFFFFFFFFFFFFFFFFFFFFFFF:,FF,FF:FFFFFFFF:FFFF:F:FFFFFFFFFFF:
@A00881:241:HJW2NDRXX:1:2127:27543:2848 1:N:0:CGAGAGAA+GATTGGAG
CTTGTACCTATGGGGCGCAGCAGTTAGGAATATTCGTCAATGGGGGAAACCCTGAACGAGCAATGCCGCGTGAAGGATGAAGGTCCTATGGATTGTAAACTTCTGTTGTTAGGGAAGAACGACCTAAGTAGGAAATGACTTAGGAGTGACGGTACCTTTCAAGAAAGCTCCGGCTAACTACGTGCCAGCAGCCGCGGTAATACGTAGGGAGCGAGCGTTATCCGGATTTACTGGGTGTAAAGGGCGCGTA
+
FFFFFFFFFF:FFFFFFFFFFFFFFFFF:FFFFFFFFFFFFFFFFFFFFFFFFFFFFFFFFFFFFFFFFFFFFFFFFFFFFFFFFF:FFFFFFFFFFFFFFFFFFFFFFFFFFFF,FFFFFFFFFFFF,FFFFFFFFF:F,FFFFFFFFFFF:FFFFFFFFFFFFFFFFFFFFFFFFFFFF:FFFFFFFFFFF:FFFFFFFFFFFFFFF:FF:F:FFF,:FFFFFFFFFFFFFF:FFFFF,:FFFFFFFF
@A00881:241:HJW2NDRXX:1:2127:18005:3302 1:N:0:CGAGAGAA+GATTGGAG
CTTGTACCTACGGGAGGCAGCAGTGGGGGATATTGGACAATGGGGGGAACCCTGATCCAGCGATGCCGCGTGAGGGAAGAAGGTTTTCGGATTGTAAACCTCTGTGGAGCGGGACGATAATGACGGTACCCTAGAAGAAAACCCCGGCAAACTACGTGCCAGCAGCTGCGGTGATACGTAGGGGGTAAGCGTTGTCCGGAATGACTGGGCGTAAGGGGCGTGTAGGCGGTTTATTAAGTTGAATGTGAAA
+
FFFFFFFFFFFFFF:FFFFFF:FFFFFFFFFFFFFFFFFFFFFFFFFFFFFFFFFFFFFFFFFFFFFFFF:FFFFFFFFFFFFFFFFFFFFFFFFFFFFFFFFFFFFFFFFFFFFFFF:FFF,FFFFFFFFFFF::FFFFFFFFFFFFF,FFFFFFFFFFFFFF:FFFFFFFF,FF,FFFF:FFFFFFFFFFFFFFF:FF,FFFFFFFFFFF::,,F:::F::FF:F:FF,FF:,F,F:FF,FFFFF:FF
@A00881:241:HJW2NDRXX:1:2127:32443:4570 1:N:0:CGAGAGAA+GATTGGAG
CTTGTACCTATGGGAGGCAGCAGTGGGGAATATTGCGCAATGGGGGAAACCCTGACGCAGCAACGCCGCGTGATTGAAGAAGGTCTTCGGATTGTAAAAATCTTTTATCAAGGACGAAGAAGTGACGGTACTTGATGAATAAGCTCCGGCTAACTACGTGCCAGCAGCCGCGGTAATACGTAGGGAGCAAGCGTTATCCGGATTTACTGGGTGTAAAGGGCGAGTAGGCGGGCTGGTAAGTTGGGAGTGA
+
FFFFFFFFFFFFFFFFFFFFFFFFFFFFFFFFFFFFFFFFFFFFFFF:FFFFFFFFFFFFFFFFFFFFFFFFFFFFFFFFFFFFFFFFFFFFFFFFFFFFFFFFF:FFFFF:FFFFF:FFFFFFFFFFFFFFFFFFFFFFFFF:FFFFFFF:FFF:FFFFFFFFFFFFFFFFFF,:FFFFFFFFFFFFFFFFFFF,FFFFF:FFFFFFFFF:F:FFFFFFFFFF:FFFFFF:FFFFF:F:FFFFFFF:FF
@A00881:241:HJW2NDRXX:1:2127:17508:4726 1:N:0:CGAGAGAA+GATTGGAG
CTTGTACCTACGGGAGGCAGCAGTGAGGAATATTGGTCAATGGGCGGGAGCCTGAACCAGCCAAGTCGCGTGAGGGAAGACGGCCCTATGGGTTGTAAACCTCTTTTGCCGGGGAGCAAAGCGCCGCACGTGTGCGGTCTGGAGAGTACCCGGAGAAAAAGCATCGGCTAACTCCGTGCCAGCAGCCGCGGTAATACGGAGGATGCGAGCGTTATCCGGATTGATTGGGTTTAAAGGGTGCGTAGGCGGT
+
:FFFFFFFFFFFFFFFFFFFFFFFFFFFFFFFFFFFFFFFFFFFFFFFFFFFFFFFFFFFFFF:FFFFFFFFFFFFF:FFFFFFFFFFFFFFFFFFFFFFFFFFFFFFFFFFFFFFFF:::FFFFFFFFFFFFFFFFFFFFFFFFFFFFFFFFFFFFFFFFFFFFFFFFFFFFFFFFFFFFFFFFFFFFFFFFFFFFFFF:FF,:FFFFFFF,FFFFF:FFF,FFFFFF,FFFFFFFFF:FFFF:FFFF:
@A00881:241:HJW2NDRXX:1:2127:31313:5212 1:N:0:CGAGAGAA+GATTGGAG
CTTGTACCTATGGGGGGCAGCAGTGGGGAATATTGGGCAATGGAGGAAACTCTGACCCAGCAACGCCGCGTGAATGATGAAGGTCCTCGGATTGTAAAGTTCTTTTCTAAGGGAAGAAGAAAGTGACGGTACCTTAGGAATAAGCCTCGGCTAACTACGTGCCAGCAGCCGCGGTAATACGTAGGAGGCGAGCGTTATCCGGAATGACTGGGCGTAAAGGGTGTGTAGGCGGTTCGGCAAGTTAGTAGCG
+
FFFFFFFFFFFFFFFFFFFFFFFFFFFFFFFFFFFFFFFFFFFFFFFFFFFFFFFFFFFFFFFFFFFFFFFFFFFFFFFFFFFFFFFFFFFFFFF:FFFFFFFFFFFFFFF:FF:FFFFFF:FFFFFFFF:,FFFFFFF::F:F,FFFFFFFFFF,:F,FFFFFFFFF:FFFFF,F,FFFF:FFFFFFFFF:FFFFFFF:FFFFFF:FFFFFFFFF:FFFFFFFFFFFFFFFFFFFFF:FFFF:F:,,::
@A00881:241:HJW2NDRXX:1:2127:22562:5274 1:N:0:CGAGAGAA+GATTGGAG
CTTGTACCTATGGGGCGCACCAGTGGGGAATATTGGGCAATGGGCGAAAGCCTGACCCAGCAACGCCGCGTGAGGGAAGAAGGTTTTCGGATTGTAAACCTCTGTCGCAAGGGACGAAGGAGTGACGGTACCTTGTGAGGAAGCCCCGGCTAACTACGTGCCAGCAGCCGCGGTAATACGTAGGGGGCGAGCGTTGTCCGGAATTACTGGGCGTAAAGGGTGCGTAGGCGGCAGATTAAGTTGGATGTGA
+
:FFFFFFFFFFFFFFFFFFFFFFFFFFFFFFFFF:FFFFFFF:FFFFFFFFFFFFFFFFFFFFFFFFFFFFFFFFFFFFFFFFFFFFFFFFFFFFFFFFFFFFFFFFFFFFFFFFF:FFF,FF:FFFFFFF:FFFFFFFFFFFFFFFFFFFFFFFFFFFFFFFFFFFFF:FFFF,FFFFFFFFFF:FF:FFFFFF:FFFFFF,FFFFFFFFFFF,FFFFFFF:F,FFFFFFFFFFFF,,FFFF:F:FFFF
@A00881:241:HJW2NDRXX:1:2127:27444:5462 1:N:0:CGAGAGAA+GATTGGAG
CTTGTACCTATGGGGTGCACCAGTGGGGAATATTGGGCAATGGAGGAAACTCTGACCCAGCAACGCCGCGTGAATGATGAAGGTCTTCGGATTGTAAAGTTCTTTTCTGAGGGAAGAAGAAAGTGACGGTACCTCAGGAATAAGCCTCGGCTAACTACGTGCCAGCAGCCGCGGTAATACGTAGGAGGCAAGCGTTATCCGGAATGACTGGGCGTAAAGGGTGCGTAGGTGGTTTGGCAAGTTAGTAGCG
+
FFFFFFFFFFFFFFFFFFFFFFFFFFFFFFFFFFFFFFFFFFFFFFFFFFFFFFFFFFFFFFFFFFFFFFFFFFFFFFFFFFFFFFFFFFFFFFFFFFFFFFFFFFFFFFFFFFFFFFFFFFFFFFFF:FFFFFFFFFFFFFFFFFFFFFFF:FF:FFFFFFFFFFFF:FFFFFFFFFFF:FFFFFFFFFFFFFFFFFFFFFFFFFFFFF,FF:,:FF::FFFFFF,FFFFFFFFFFFFFFFFFFFF:F,
@A00881:241:HJW2NDRXX:1:2127:23375:5650 1:N:0:CGAGAGAA+GATTGGAG
CTTGTACCTATGGGACGCAGCAGTGGGGAATATTGGGCAATGGAGGCAACTCTGACCCAGCAACGCCGCGTGAGTGATGAAGGTCTTCGGATTGTAAAGCTCTTTAAGTGGGGACGAAGAAAGTGACTGTACCCACAGAATAAGCTCCGGCTAACTACGTGCCAGCCGCCGCGGTAATACGTAGGGAGCAAGCGTTATCCGGAATGACTGGGCGTAAAGGGTGCGTAGGTGGTTTGGCAAGTTAGTAGCG
+
FFFFFFFFFFFFFFFFFFFFFFFFFFFFFFFFFFFFFFFFFFFFFFFFFFFFFFFFFFFFFF,FFFFFFFFFFFFFFFFFFFFFFFFFFFFFFFFFFFFFFFFFFFFFFFFFFFFFFFFFFFFFFFFFFFFFFFFFFFFFFFFFFFFFFFFFFFFFFFFFFFFFFF,FFFFFFFFF:FFFFFFFFFFFFF,FF:FFFFFFFFFFFFFFFF:FFFFFF:FFFFFFFFFFFFFFFFFFFFF:FFFFFFFFF:
@A00881:241:HJW2NDRXX:1:2127:25455:5650 1:N:0:CGAGAGAA+GATTGGAG
CTTGTACCTACGGGGCGCAGCAGTGGGGAATATTGGTCAATGGGGGAAACCCTGAACCAGCAACGCCGCGTGAAGGAAGAAGGCTTTCGGGTTGTAAACTTCTTTTGTCAAGGACGATAGTGACGGTACGTGACGAATAAGCTCCGGCTAACTACGTGCCAGCAGCCGCGGTAATGCGGAGGGAGCGAGCGGTGTCCGGATTTACTGGGTGTGAAGGGCGCGTAGGCGGGCTGTCAAGTCAGATGTGAAA
+
:,FFFFFFFFFFFFFFFFF:FFF:FFFF:FFFFFFFFFFFFFFFFFFF:FFFFF,FFFFFFFFFFF,F:FFFFFFFF:F,:FFF:FF,FFFFFFFFFFFFFFFF::FFF:FFFF:FF:FFFFF:F:FFF,FFFFFFFFFFFF,FFFFFFFFFFF:F,F:FFFF,FFFFFFFF:,F,FF,,F:FFFF,,FFF,F,:FF:::F:FF:FF:FFFF,FFFFFF:FF:F:FFFFF::FFF:F,,F,F:FF:,,:,
@A00881:241:HJW2NDRXX:1:2127:28546:5682 1:N:0:CGAGAGAA+GATTGGAG
CTTGTACCTATGGGATGCACCAGTGAGGAATATTGGTCAATGGGCGCAGGCCTGAACCAGCCAAGTAGCGTGAAGGATGACTGCCCTATGGGTTGTAAACTTCTTTTATATGGGAATAAAGTTTTCCACGTGTGGAATTTTGTATGTACCATATGAATAAGGATCGGCTAACTCCGTGCCAGCAGCCGCGGTAATACGGAGGATCCGAGCGTTATCCGGATTTATTGGGTTTAAAGGGAGCGTAGGTGGA
+
FFFFFFFFFFFFFFFFFFFFFFFFFFFFFFFFFFFFFFFFFFFFFFFFFFFFFFFFFFFFFFFFFFFFFFFFFFFFFFFFFFFFFFFFFFFFFFFFFFFFFFFFFFFFFFFFFFFFF:FFFFFFFFFFFFFFFFFF,FFFFFFFF:FFFFFFFF:FFFFFFFFFFFFFFFFFFFFFFFFFFFFFFFFFFFFFFFFFFFFFFFFFFF:FFFFFF:FFFFFFFFFFFFFFF:FF:FFFF:FFFFFFFFFF:F
@A00881:241:HJW2NDRXX:1:2127:25753:5979 1:N:0:CGAGAGAA+GATTGGAG
CTTGTACCTACGGGGCGCAGCAGTGGGGAATATTGGTCAATGGGGGAAACCCTGAACCAGCAACGCCGCGTGAAGGAAGAAGGCTTTCGGGTTGTAAACTTCTTTTGTCAAGGACGATAGTGACGGTACTTGACGAATAAGCTCCGGCTAACTACGTGCCAGCAGCCGCGGTACTACGTAGGGAGCGAGCGTTCTCCGGATTTACTGGGTGTAAAGGGCGCGTAGGCGGGCTGTCAAGTCAGATGTGAAA
+
,FFFFFFFF:FFFFFFFF,FFFF,FF:FF,F::FFFFFFFFFFFFFFFFFFFFFFFFFFFF::FFFFFFFFFFFFFFFFFFFFF:FFFFFFFFFFFF:FFFFF,FF:FFFFFFFFF::FFFFFFFFFFFFFFFFFFFFFFFFFFFF::FF:FFFFFFFFFFFFFFF:FFFFF,,FFFF:FFF,,FF:::FF:F,FFFFFFFFF,F:FFFFF:FFFFFFF:::FFFFFFFF:FFFF,:FFF,FFF:FF:FF
@A00881:241:HJW2NDRXX:1:2127:19461:6324 1:N:0:CGAGAGAA+GATTGGAG
CTTGTACCTATGGGGGGCACCAGTGGGGAATATTGGGCAATGGGCGAAAGCCTGACCCAGCGATGCCGCGTGAGGGAAGAAGGTTTTCGGATTGTAAACCTCTGTCATTGGGGACGAAAATGACGGTACCTGGTGAATAAGCTCCGGCTAACTACGTGCCAGCAGCCGCGGTAATACGTAGGGAGCGAGCGTTATCCGGATTTACTGGGTGTAAAGGGCGCGTAGGCGGGCCGACAAGTCAGATGTGAAA
+
FFFFFFFF:FFFFFFFFFFFFFFFFFFFFFFFFFFFFFFFFFFFFFFFFFFFFFFFFFFFF:FFFFFFFFFFFF:F:FFFFFFFFFFFFFFFFFFFFFFFFFF:FF,FFF:FFFFFF,FFF:FFFFFFFFFFFFFFFFFFFFF:FFFFF,FFFFFFFFFFFFF,:FFFFFFF::FFFFFFFFFFFFFFFF:,FFF:FFFFFFFF:FF:FFFF,FFFFFFFF:FFFFF:FF::::FFFFFF,FFFFFFF:F
@A00881:241:HJW2NDRXX:1:2127:18765:6621 1:N:0:CGAGAGAA+GATTGGAG
CTTGTACCTATGGGATGCAGCAGTGGGGGATATTGCACAATGGGGGGAACCCTGATGCAGCGACGCCGCGTGAGTGAAGAAGTATTTCGGTATGTAAAGCTCTATCAGCAGGGAAGAAAATGACGGTACCTGACTAAGAAGCCCCGGCTAACTAAGTGCCAGCAGCCGCGGTAATACGTAGGGGGCAAGCGTTATCCGGATTTACTGGGTGTAAAGGGAGCGTAGACGGCGCAGCAAGTCTGGAGTGACA
+
FFFFFFFFFFFFFFFFFFFFFFFFFFFFFFFFFFFFFFFFFFFFF:FFFFFFFFFFFFFFFFFFFFFFFF,FFF::FFFFFF,FFFFFFFFFFFFF,:FFFFFFFFFFF:FFFFFFFF,FF:FFFFFFFFFFFF:FFF:F,FFFFFFFF:FFFF,FFFFF:FFFFFFFFFFF:FFFFF:FFFFFFF,FFFF,FFFFF::FFFFFFFFFFFFF,FFFFFFFF:F::FFFFFFFFFFF,:F:F:FFFF::,:
@A00881:241:HJW2NDRXX:1:2127:22182:6684 1:N:0:CGAGAGAA+GATTGGAG
CTTGTACCTATGGGATGCAGCAGTGGGGAATATTGGGCAATGGAGGCAACTCTGACCCAGCAACGCCGCGTGAGCGATGAAGGTCTTCGGATTGTAAAGCTCTTTAAGTGGGGACGAAGAAAGTGACTGTACCCACAGAATAAGCCTCGGCTAACTACGTGCCAGCAGCCGCGGTAATACGTAGGAGGCAAGCGTTATCCGGAATGACTGGGCGTAAAGGGTGCGTAGGTGGTTTGGCAAGTTGGTAGCG
+
FFFFFFFFF:FFFFFFFFFFFFFFFFFFFFFFFFFFFFF:FFFFFFFFFFFFFFFFFFFFFFFFFFFFFFFFFFFFFFFFFFFFFFFFFFFFFFFF:FFFFFFFFFFFFFFFFFFFFFFF,FFFFFFFFFFFFFFFFFF,FFFF,FFFFFFFFFFFFFFFFFF:FFFFFFFFFFF:FFFFFFFFFFFFFF:FFFFFFFF:FFF,FFFFFFFFFF:FFFFFFFFFFF,FFFFFFFFF:FFFFFFFFFFF:,
@A00881:241:HJW2NDRXX:1:2127:25717:6762 1:N:0:CGAGAGAA+GATTGGAG
CTTGTACCTATGGGGGGCAGCAGTGGGGGATATTGCACAATGGAGGAAACTCTGATGCAGCGATGCCGCGTGAGGGAAGAAGGTTTTCGGATTGTAAACCTCTGTGGAGGGGGACGATAATGACGGTACCCCTTTAGGAAGCCCCGGCTAACTACGTGCCAGCAGCCGCGGTAATACGTAGGGGGCGAGCGTTATCCGGAATTACTGGGTGTAAAGGGTGCGTAGGCGGCACGCCAAGTCTGATGTGAAA
+
:FFFFFFFFFFFFFFFFFFFFFFFFFFFFFFFFFFF:FFFFFFFFFFFFFFFFFFFFFFFFF:FFFFFFFFFFFFF:FFFFFFFFFFFFFFFFFFFF:FFFFFFFFFFFFFFFFFFFFFFFFFFFFFFFF::FFFFFFFFFFFFFFFFF,FFFFFFF,FF:FFFFFFF::FFF,FFFFFFFFFFFFFFFF:,FFFFFFFF,FFFFFFFFFFFF:FFFFFFFF::F,FFFFFF,FFF:FFFFF:FFFF,,,
@A00881:241:HJW2NDRXX:1:2127:19036:7467 1:N:0:CGAGAGAA+GATTGGAG
CTTGTACCTATGGGGGGCAGCAGTGGGGAATATTGCACAATGGGGGAAACCCTGATGCAGCGACGCCGCGTGAGTGAGGAAGTACTTCGGTATGTAAAGCTCTATCAGCAGGGAAGAAAATGACGGTACCTGACTAAGAAGCACCGGCTAAATACGTGCCAGCAGCCGCGGTAATACGTATGGTGCAAGCGTTATCCGGATTTACTGGGTGTAAAGGGTGCGTAGGTGGCATGGCAAGTCAGAAGTGAAA
+
FFFFFFFFFFFFFFFFFFFFFFFFFFFFFFFFFF:F:FFFFFFFFFFFFFFFFFFFFFFFFFFFFFFFFFFFF:FFFFFFFFFFFFFFFFFFFFF:FFFFFFFFFFF:FFFFFFFFFFFFFF:FFFFFFFFFFFFFFF:FFFF:FFFFFFFFFFFFFFFFFFFFFFFFFFFFFFFFFFFFFFFFFF::FFFFFFFFFFFFFFFF,FFF:F:F:F,FFFF::FFF:FFFF::FFFF:FFFFFF:,:FFFFF
@A00881:241:HJW2NDRXX:1:2127:29080:7733 1:N:0:CGAGAGAA+GATTGGAG
CTTGTACCTATGGGATGCAGCAGTGGGGGATATTGGACAATGGGGGGAACCCTGATCCAGCGACGCCGCGTGAGTGAAGAAGTATCTCGGTATGTAAAGCTCTGTCAGCAGGGAAGAAAGAAATGACGGTACCTGACCAAGAAGCCCCGGCTAACTACGTGCCAGCAGCCGCGGTAATACGTAGGGGGCAAGCGTTATCCGGAATCACTGGGTGTAAAGGGAGCGTAGACGGTTGTGCAAGTCTGGAGTG
+
FFFFFFFFFFFFFF:FFFFFFFFFFFFFFFFFFFFFFFFFFFFFFFFFFFFFFFFFFFFFFFFFFFFFFFFFFFFFFFFFFFFFFFFFFFFFFFFFFFFFFFFFFFFFFFFFF:FFFFFFFF:FFFFFFFFFFFFFFF,FFF:FFFFFFFFF,FFFFFFFFFFFFFFF,FFFFFF,FFFFFFFFFFFF:F,FFFFFFFFFFFFFFFFFF,FFF:FFFFFFFFFFFF:F:F:FFFFFFFFFFFFFFFFFFF
@A00881:241:HJW2NDRXX:1:2127:19090:7780 1:N:0:CGAGAGAA+GATTGGAG
CTTGTACCTATGGGGTGCACCAGTGGGGAATATTGGGCAATGGGCGAAAGCCTGACCCAGCGACGCCGCGTGAGGGAAGAAGGTCTTCGGATTGTAAACCTTTGTAAGCAGGGAAGAAGAAAGTGACGGTACCTGCAAAGTAAGCCACGGCTAACTACGTGCCAGCAGCCGCGGTAATACGTAGGGAGCGAGCGTTGTCCGGAATTACTGGGTGTAAAGGGAGCGTAGGCGGGGTTGCAAGTCAGATGTG
+
,FFFFFFF:FF::FFFFFFFFFFFFFFFFFFFFFFFFFFFFFFFFF:FFFFFFFFFFFFFFFFFFFFFFFFFFFFFFFFFFFFFFFFFF:FFFFFFFFFFF:FFFFFFFF:FF:FFFF,FFFFFFFFFFFFFFF::FF:FFF:F:F::F:FFFFFF:F:FFFF,FFFFFFFF:FF,FFFFFFFFFFFFFFFFFFFFFFFF:F:,FFFFF::FFFFF,F:F:FFF,FFFFFFFFFF:F::FFFF:FFF::F
@A00881:241:HJW2NDRXX:1:2127:29523:9189 1:N:0:CGAGAGAA+GATTGGAG
CTTGTACCTACGGGGCGCAGCAGTGGGGAATATTGGGCAATGGGCGAAAGCCTGACCCAGCAACGCCGCGTGAAGGAAGAAGGTCTTCGGATTGTAAACTTCTTTTATGAGGGACGAAGGATGTGACGGTACCTCATGAATAAGTCACGGCTAACTACGTGCCAGCAGCCGCGGTACTACGTAGGTGGCAAGCGTTATCCGGATTTACTGGGTGTAAAGGGCGCGTAGGCGGGCGTGCAAGTCAGATGTG
+
FF:FFFFFFF:FFFFFFFFFF:FFFFFFFFFFFFFFFF:FFFFFFFFFFFFFFFFFFFFFFF:FFFFFFFFF:FFFFFF:F:FFFFF:FFFFFFFFFFFFFFFFFFFF:FFFFFFFFFFF,FFFFF:FFFFFFFFFFFFFFFFFFFFFFFFFF,FFFFFFFFFFFFFFFFFFFFFF:FF:FF:FFFF,:F:FFFFFFFFFFFFFFFFFF:FFFFFF,:FF:FFF:F,FFF:FFFF:,:F,:::F:,:F,F
@A00881:241:HJW2NDRXX:1:2127:22236:9251 1:N:0:CGAGAGAA+GATTGGAG
CTTGTACCTATGGGAGGCAGCAGTAGGGAATTTTGCGCAATGGGCGAAAGCCTGACGCAGCAACGCCGCGTGTGTGATGAAGCCCCTAGGGGTGTAAAACACTGTCAGTAGGGACGAAATATGACGGTACCTACAGAGGAAGCACCGGTTAACTCCGTGCCAGCAGCCGCGGTAATACGGGGGGTGCAAGCGTTGTCCGGAATCATTGGGCGTAAAGCGTTCGTAGGCGGCATGCCAAGTCTGGTGTTAA
+
FFFFFFFFFFFFFFFFFFFFFFFFFFFFFFFFFFFFFFFFFFFFFFFFFFFFFFFFFFFFFFFFFFFFFFFFFFFFFFFFFFFFFFFFFFFFFFFFFFFFFFFFFFFFFFFFFFFFFFFFFFFFFFFFFFFFFFFFFFFF,F:FFFFFFFFFFFFFFFFFFFFFFFFFFFFFF:FFFFFFFFFFFFFF,FFFFFFFFFFFF:FFF:FF:FFFFFFFFFFFFFFFF:FFFFFFFFFFF:FFFFFFFFFFFF
@A00881:241:HJW2NDRXX:1:2127:19868:9784 1:N:0:CGAGAGAA+GATTGGAG
CTTGTACCTATGGGACGCAGCAGTGAGGAATATTGGTCAATGGGCGGGAGCCTGAACCAGCCAAGCCGCGTGGAGGAAGAAGGTACAGAGTATCGTAAACTCCTTTTGTCAGGGGATCAAAGGCGGGATGCGTCCCGTCCCGAAGGTACCTGAAGAAAAAGCATCGGCTAACTCCGTGCCAGCAGCCGCGGTACTACGGAGGATGCGAGCGTTATCCGGAGTGCTTGGGTGTAATGGGTGCGTAGGCCGC
+
FFFFFFFF,FFFFFFFFFFFFFFFFFFFFFFFFFFFFFFFFF:FFFFFFFFFFFFFFFFFFFFFFFFFFFFFFFFFFFFFFFFFFFFFFF,FFFFFF,:FFFFFFFFFF:FFFFFF:,F::FFFFFFF:FFFFF::FFF:FF,FFFFFFF,FF:FF,:FFFFFFFFFFFFF:FFFFFFFFF:FFF::FFF:FF,FF:F:FFF,F:FFFFFFFF,FFF:F:,F,,,FFFF:,:F:,FF:F::F,,FFF::F
@A00881:241:HJW2NDRXX:1:2127:28140:10708 1:N:0:CGAGAGAA+GATTGGAG
CTTGTACCTACGGGGGGCAGCAGTGGGGAATATTGGTCAATGGGGGGAACCCTGAACCAGCAACGCCGCGTGAAGGAAGAAGGCTTTCGGGTTGTAAACTTCTTTTACCGGGGACGATAGTGACGGTACCTGGTGAATAAGCTCCGGCTAACTACGTGCCAGCAGCCGCGGTAATACGTAGGGAGCGAGCGTTATCCGGATTTACTGGGTGTAAAGGGCGCGTAGGCGGGCCGACAAGTCAGATGTGAAA
+
,FFFFFFFFFFFFF,FFFFFFFFFFFFF:FFF:FFFFFFFFF:FFFFFFFFFFFFFFFFFFFFFF:FFFFFF:FFFFFFFFFFFFFFF:FFFFFFFFFFFFFFFF:FFF:FFFFFFFFF:FF:FFFFFF,FFFFF:FFF:FFFFFFFFFFFFFFFFFFFF:FFFFFFFFFFFF,FFFFFFFFFFFF:FFFFFFFFF:FFFFFFFFFF:FFFFFF,FFFF:F,:F:,FFFFFFFFFFFFFF,:FFF:FFF,
@A00881:241:HJW2NDRXX:1:2127:18656:10817 1:N:0:CGAGAGAA+GATTGGAG
CTTGTACCTATGGGATGCAGCAGTGGGGAATATTGCACAATGGGGGAAACCCTGATGCAGCGACGCCGCGTGAGTGAAGAAGTATTTCGGTATGTAAAGCTCTATCAGCAGGGAAGAAAATGACGGTACCTGAGTAAGAAGCCCCGGCTAACTACGTGCCAGCAGCCGCGGTAATACGTAGGGGGCAAGCGTTATCCGGATTTACTGGGTGTAAAGGGAGCGTAGACGGCAGGGCAAGTCTGAAGTGAAA
+
:FFFFFFFFFFFFFFFFFFFFFFFFFFFFFFFFFFFFFFFFFFFFFFFFFFFFFFFFFFFFFFFFFFFFFFFFFFFFFFFFFF,FFFFFFFFFFF:FFFFFFFFFFFFFFFFFFFFFFFFFFFFFFFFFFFFF:FFFF,FFFFFFFFFFFFFFFFFFFFFFFFFFFFFFFFF,F:FFFFFFFFFFFFFFFFFFFF:F:FFFFF:FFFFFF::FF:FFF,FFFFF:FF,F:FFFFF:,FFFFF:FFFFFFF
@A00881:241:HJW2NDRXX:1:2127:16089:10942 1:N:0:CGAGAGAA+GATTGGAG
CTTGTACCTATGGGAGGCAGCAGTGGGGGATATTGCACAATGGGGGGAACCCTGATGCAGCAACGCCGCGTGGGTGAAGGAGTGATTCGTCACGTAAAGCCCTATCAGCAGGGAAGAAGGAAGACGGTACCTGACTAAGAAGCCCCGGCTAACTACGTGCCAGCAGCCGCGGTAATACGTAGGGGGCGAGCGTTATCCGGAATTACTGGGTGTAAAGGGAGCGTAGACGGCGGGGCAAGTCTGGAGTGAA
+
FFFFFFFFFFFFFFFFFFFFFFFFFFFFFFFFFFFFFFFFFFFFFFFFFFFFFFFFFFFFF:FFFFFFFFFFFFFFFFFFFFFFFFFFFFFFFFFFFFFFFFFFFFFFFFFFFFFFFFFFFFFFFFFFFFFFFFFFFFF:FFFFFFFFFFFFFFFFFFFFFFFFFFFFFFFFFFFFFFFFFFFFFFFFFFFFFFFFF:FFF:FFFFFFFFFFFFFFF:FF:FFFFFFFFFFFFFFFFFFFFF:FFFFF::
@A00881:241:HJW2NDRXX:1:2127:28673:11224 1:N:0:CGAGAGAA+GATTGGAG
CTTGTACCTACGGGGGGCAGCAGTGGGGAATATTGGGCAATGGAGGCAACTCTGACCCAGCAACGCCGCGTGAGCGATGAAGGTCTTCGGATTGTAAAGCTCTTTAAGTGGGGACGAAGAAAGACGGTACCCGAAGAGAAAGCCACGGCTAACTACGTGCCAGCAGCCGCGGTAATACGTAGGTGGCGAGCGTTGTCCGGATTTACTGGGTGTAAAGGGCGCGTAGGCGGATTTGTAAGTCCGGTGTGAA
+
,:,FFF:FFFFFFFFFFFFF:,FFFFFFFFFFF:FFFFFFFF:FFFFFFFFFFF:FFFFFFF:FFFFFFFFFFFFFFFFFFFFFFFFF,FF:F:FFFFFFFFFFFFFFF,FFFFFFFFFFFF,:FFFFFFFFFF:FFF,:FFFFFF:FFF:FFFFFFFFFFFFFF:FFFFF,FFFFFF,FFFFFF:F:FFFF:F:FFF,F:FFFF,:F,F,FF:F,:F:F,::F::FFFF:FFF,FF::F:,,FFFFF,:
@A00881:241:HJW2NDRXX:1:2127:16966:11271 1:N:0:CGAGAGAA+GATTGGAG
CTTGTACCTATGGGACGCAGCAGTGGGGAATATTGCACAATGGGGGAAACCCTGATGCAGCGACGCCGCGTGAGTGAAGAAGTATTTCGGTATGTAAAGCTCTATCAGCAGGGAAGAAAATGACGGTACCTGAGTAAGAAGCCCCGGCTAACTACGTGCCAGCAGCCGCGGTAATACGTAGGTGGCAAGCGTTATCCGGATTTACTGGGTGTAAAGGGCGCGTAGGCGGTTAGGCAAGTCAGATGTGAAA
+
,F:::FFFFFFFFFFFFFFFFFFFFFFFFFFFFFFFFFFFFFFFFFFFFFFFFFFF:FFFFFFFF,FFFFFFFF:FFFFFFF::FFFFFFFFF:FFFFFFFFFFF:FFFFFFFFFFFFFF:FF:FFFFFFFFFFFFFFF:,FF,,FFFFFF:FFFF,F:FFF::FFFFFFFFFFFFF:FFF:FFFFFFF:F,FFFFFFFFFFFFFFFFFFFFF,FFFFFF:FFFFFFFF,F:F,F,,:FFFF:,FFF:FF
@A00881:241:HJW2NDRXX:1:2127:15682:11616 1:N:0:CGAGAGAA+GATTGGAG
CTTGTACCTATGGGAGGCAGCAGTGGGGAATATTGGGCAATGGAGGCAACTCTGACCCAGCAACGCCGCGTGAATGATGAAGGTCTTCGGATTGTAAAGTTCTTTTCTAAGGGAAGAAGAAAGTGACGGTACCTTAGGAATAAGCCTCGGCTAACTACGTGCCAGCAGCCGCGGTAATACGTAGGAGGCAAGCGTTATCCGGCATGACTGGGCGTCAAGGGTGCGTAGGTGGTTTGGCAAGTTAGTAGCG
+
FFFFFFFFFFFFFFFFFFFFFFFFFFFFFFFFFFFFFFFFFFFFFFFFFFFFFFFFFFFFFFFFFFFFFFFFF:FFFFFFFFFFFFFFFFFFFF:FFFFFFFFFFFF:FFFFFFFFFFFFFFFFFFFFFFFFFFFFFFFFFF:,FFFF:FFFFFFFFFFFFFFF:F:FFFFFFFF,FFFFF:FFFFFFFF,FFFFFFFFFFF,:FFFFFFFFFFF,FFFFF:FFFFFFFFFFF,FF:FF,FFFFFFFFFF
@A00881:241:HJW2NDRXX:1:2127:20754:11694 1:N:0:CGAGAGAA+GATTGGAG
CTTGTACCTATGGGATGCAGCAGTGGGGAATATTGGGCAATGGGCGCAAGCCTGACCCAGCAACGCCGCGTGAGGGAAGAAGGCTTTCGGGTTGTAAACCTCTTTTACCAGGGACGAAGGACGTGACGGTACCTGGAGAAAAAGCAACGGCTAACTACGTGCCAGCAGCCGCGGTAATACGTCGGTTGCAAGCGTTGTCCGGATTTACTGGGTGGAAAGGGCGTGTAGGCGGAACTGCAAGTCAGATGTG
+
FFFFFFFFFFFFFFFFFFFFFFFFFFFFFFFFFFFFFFFFFFFFFFFFFFFFFFFFFFFFFFFFFFFFFFFFFFFFFFFFFFFFFFFFFFFFFFFFF:FFFFFFFFFF:FFFFFFFFFFF:FFFFFFFFFFFFFFFFF:FFF,FFF:FFFFFFFFFFFFFFFFFFFFFFFFFFFFF,FFFFF,FFFFFFFFFFFFF:F:FFFFFF:::F:FF,:,F,FF:F:FFFFFFFFFFFFFFFF,FFF:F:FFF,:
@A00881:241:HJW2NDRXX:1:2127:30472:12273 1:N:0:CGAGAGAA+GATTGGAG
CTTGTACCTATGGGGGGCAGCAGTGGGGAATATTGCACAATGGGGGGAACCCTGATGCAGCGATGCCGCGTGAAGGAAGAAGTATTTCGGTACGTAAACTTCTATCAGCGAGGAAGAAAGTGACAGTACTCGAGTAAGCAGCCCCGGCTAACTACGTGCCAGCAGCCGCGGTAATACGGAGGGGGCGAGCGTTATCCGGAATTACTGGGTGTAAAGGGTGCGTAGGCGGCACGCCAAGTCTGATGTGAAA
+
FFFFFFFFFFFFFFFFFFFFFFFFFFFFFFFF:FFF:FFFFFFFFFFFFFFFFFFFFFFFFFFFFFFFFFFFFFFFFFFFFFF:FFFFFFFFFFFFFFFFFFFFFFFFFFFFFFFFFF,FFFFFFFFFFFFFFFFF:F:FF:FFFFFFFFFFFFFFFFFF:FFFFFFFFFFF::FFFF,FFFFFFFFFFFFFFFFFFFFFFF:F:FFFFFFFFFFFFFFFF:FFFFFFFFFFFFFF:F:FFFFFFFF:FF
@A00881:241:HJW2NDRXX:1:2127:18783:12289 1:N:0:CGAGAGAA+GATTGGAG
CTTGTACCTACGGGGGGCAGCAGTGGGGAATATTGGGCAATGGAGGCAACTCTGACCCAGCAACGCCGCGTGAGTGATGAAGGTCTTCGGATTGTAAAACTCTTTAAGTGGGGACGAAGAAAGTGACTGTACCCACAGAATAAGCTCCGGCTAACTACGTGCCAGCAGCCGCGGTAATACGTAGGGTGCAAGCGTTATCCGGAATGAGTGGGCGTAAAGGGTGCGTAGGTGGTTTGGCAAGTTAGTTGCG
+
FFFFFFFFFFFFFFFFFFFFFFF:FFFFFFFFFFFFFFFFFFFFFFFFFFFFFFFFFFFFFFFFFFFFFFFFFFFFFFFFFFFFFFFFFFFFFFFFFFFFFFFFFFFFFFFFFFFFFFFFFFFFFFFFFFFFFF:FFFFFFFF:FFFFFFFFFFFFFFFFFFFFFF:FFFFFFFF:FFFFFFFFFF,FFFFFFFFFFFF:FFF,,FF,FFF,FFFF:FFFFF:FFFFFF,FFFF:F,F:FFFFF:F,F:F
@A00881:241:HJW2NDRXX:1:2127:28474:12633 1:N:0:CGAGAGAA+GATTGGAG
CTTGTACCTACGGGACGCAGCAGTGGGGAATATTGCACAATGGGGGGAACCCTGATGCAGCGACGCCGCGTGGGTGAAGAAGTATTTCGGTATGTAAAGCCCTATCAGCAGGGAAGAAGATGACGGTACCTGAGTAAGAAGCCCCGGCTAACTACGTGCCAGCAGCCGCGGTAATACGTAGGGGGCGAGCGTTATCCGGATTTACTGGGTGTAAAGGGAGCGTAGACGGCGGTGCAAGTCTGGAGTGAAA
+
FFFFFFFFFFFFFFFFFFFFFFFFFFFFFFFFFFFFFFFFFFFFF:FFFFF:FFFFFFF:F:FFFFFFFFFFFFFFFFFFFFFFFFFFFFFFFFFFFFFF:FFFFFFFFFFFFF:FFFFFFFFFFFFFFFFFFFFFFFFFFFFFFFFFFFFFFFFFFFFFFFFFFFFFFFFFF:FFFFFFFFFFFFFFFFFFFFFFFFFF:FFF:FFFFFFFFF,FF,FFFFFFFFFFFFFFF,FF:FFFFFFFFFF:F,
@A00881:241:HJW2NDRXX:1:2127:31901:13244 1:N:0:CGAGAGAA+GATTGGAG
CTTGTACCTATGGGGTGCAGCAGTGGGGGATATTGCACAATGGGGGAAACCCTGATGCAGCGACGCCGCGTGAGTGAAGAAGTATTTCGGTATGTAAAGCTCTATCAGCAGGGAAGAAAGAGACGGTACCTGAGTAAGAAGCCCCGGCTAACTACGTGCCAGCAGCCGCGGTAATACGTAGGGGGCAAGCGTTATCCGGATTTACTGGGTGTAAAGGGAGCGTAGACGGCATGGCAAGTCTGAAGTGAAA
+
FFFFFFFFFFFFFFFFFFFFFFFFFFFFFFFFFFFFFFFFFFFFFFFFFFFFFFFFFFFFFFFFFFFFFFFFFFFFFFFFFFFF:FFFFFFFFFFFFFFFFFFFFFFFFFFFFFFFFFFFFFFFFFFFFFFFFFFFFFFFFFFFFFFFFFFFFFFFFFFFFFFFFFFFFFFFFFFFFFFFFFFFFFFFFFFFFFFFFFFFFFFFFFFFFFFF:FFFFFFFFFFFFFFFFFFFFFFF:FFFFFF,FFFFFF
@A00881:241:HJW2NDRXX:1:2127:28311:13322 1:N:0:CGAGAGAA+GATTGGAG
CTTGTACCTATGGGGGGCAGCAGGGGGGAATATTGCACAATGGGGGGAACCCTGATGCAGCGACGCCGCGTGGGTGAACAAGTATTTCGGTATGTAAAGCCCTATCAGCAGGGAAGAAAATGACGGTACCTGACTAAGAAGCCCCGGCTAACTACGTGCCAGCAGCCGAGGTAATACGAAGGGGGCAAGCGGTATCCGGATTTACTGGGTGTACAGGGAGCGTAGACGGGCATGCAAGTCGCATGTGAAA
+
::FF:FFF:F:,FFF:FF::F,:,::F:F,F:FFFFFFFFFFFFFFFFFFFFFFFFFFF:F,:FFF::FFFFF:FFF:,FF:,FFFFF:,FFFFFF:FFFFFF:FFF,FFFFF,F:FFF,FFFFFFFFFFFFF:FF,FFFFFFFFFFFF:FFF:F,,F,FFFFF:FF,,::FF:FFFF,F,F:FFF::,FF,FFFFFFFF,:FFF,FF,FFFF,::,,FFF,FF:FFF,::,,F:F,F:::,FFF,FFF:
@A00881:241:HJW2NDRXX:1:2127:18593:14215 1:N:0:CGAGAGAA+GATTGGAG
CTTGTACCTACGGGCGGAACCACAGGGGAATATTTGGCAATGGGCGCAAGCCAGACCCAGCAACGCCCCTTGAAGGAACAACGAACTCGGGTTGTAAACTTCATTTCTCCGGCACGATAGAGACGGTACCTGACGAATAAGCCACGGCTAACAACGTGCCAGCAGCCCAGTTAATACGTAGGTGGCAAGCGTAATCAGGATTTACAAGCTGAAAAGGGCGAGTAGGCGGGATTGCAAGTCAGATATGAAA
+
,:,FFF,,F,,,,F,,F,F,:,,,,,FFFF,FFF,F:,F,,,,:,,,F:,FFFF:FF,F:,:F:,F,,:,F::F:FFF,F,,,,,FFF,FFFF,:FFF,:,F,,FF,,,,F,,FF,FF,F,,FF::,F,::,FF:,FF:FF:F,:,,F::F,:,F,F,,F:FFF,FF,,F:,F:FFF:,:,F,FFF:F,F,F:F::FFF,:F:,F,,:,:,FFF:,FFF,FFFF:,:F,FF,F:::,FFF:F::,,,,::
@A00881:241:HJW2NDRXX:1:2127:26847:14293 1:N:0:CGAGAGAA+GATTGGAG
CTTGTACCTATGGGGGGCACCAGTGGGGAATATTGGGCAATGGAGGCAACTCTGACCCAGCAACGCCGCGTGAGTGATGAAGGTCCTCGGATTGTAAAACTCTTTAAGTGGGGACGAAGAAAGTGACTGTACCCACAGAATAAGCCTCGGCTAACTACGTGCCAGCAGCCGCGGTAATACGTAGGAGGCAAGCGTTATCCGGAATGACTGGGCGTAAAGGGTGCGTAGGTGGTTTGACAAGTTAGTAGCG
+
FFFFFFFFFFFFFFFFFFFFFFFFFFFFF:FFFFFFFFF:FFFFFFFFFFFFFFFFFFFFFFFFFFFFFFFFFFFFFFFFFFFFFFFFFFFFFFFFFFFFFFFFFFFFFFFFFFFFFFFFFFFFFFFFFFFFFFFFFFFFFFFFFFFFFFFFFFFFFF:FFFFFFFFFFFFFFFFF:FFFF:FFFFFFFFFFFFFFFF:FFFF:FFFFFFFFFFFFFFFFFFFFFFFFFFFFFFFFFFFFFFFF,F:,:F
@A00881:241:HJW2NDRXX:1:2127:17056:14591 1:N:0:CGAGAGAA+GATTGGAG
CTTGTACCTACGGGAGGCAGCAGTGAGGAATATTGGTCAATGGGCGAGAGCCTGAACCAGCCAAGTCGCGTGAGGGAAGACGGCCCTACGGGTTGTAAACCTCTTTTGTCAGGGAGCAAGAACAGGCACGTGTGCCTGACTGAGAGTACCTGAAGAAAAAGCATCGGCTAACTCCGTGCCAGCAGCCGCGGTAATACGGAGGATGCGAGCGTTATCCGGATTTATTGGGTTTAAAGGGTGCGTAGGCGGA
+
,FFFFFFFFFFFFFFFFFFFFFFFFFFFF:FFFFFFFFFFFFFFFFFFFFFFFFFFFFFFFFFFFFFFFFFFFFFFFFFFFF:FFFFFFF:F:F:F:FFFFFFFFFFFFFFFFFFFFFFFFFFFFFFFFFFFFFFFF:FFFFFFFFFFFFFFFFFF:FFFFFFFFFF:FFFFFFFFFFFF:FFFFFF:FFFFF:FFFFFFFFFFFFFFFF::,,FFFF:F:,FF,FFFFFFF::F,FFFFFFFFF,FFFF
@A00881:241:HJW2NDRXX:1:2127:31801:14669 1:N:0:CGAGAGAA+GATTGGAG
CTTGTACCTATGGGGTGCAGCAGTGGGGAATATTGCACAATGGGGGGAACCCTGATGCAGCGACGCCGCGTGAAGGAAGAAGTATCTCGGTATGTAAACTTCTATCAGCAGGGAAGAAAATGACGGTACCTGACTAAGAAGCCCCGGCTAACTACGTGCCAGCAGCCGCGGTAATACGTAGGGGGCAAGCGTTATCCGGATTTACTGGGTGTAAAGGGAGCGTAGACGGAAGAGCAAGTCTGATGTGAAA
+
FFFFFFFFFFFFFFFFFFFFFFFFFFFFFFFFFFFFFFFFFFFFFFFFFFFFFFFFFFFFFFFFFF:FFFFFFFFFFFFFFFFFFFFFFFFFFFFFFFFFFFFFFFFFFFFFFFFFFFFFFFFFFFFFFFFFFFFFFFFFFFFFFFFFFFFFFFFFFF:FFFFFFFFFF:FFFFFFFFFF:FFFFFFFFFFFFFFFFFFFFFFFFFFFFFFFFF,FFFFFF:FF,FF,FFF,:F:FFF:FFF,,:FFFFF
@A00881:241:HJW2NDRXX:1:2127:17074:14747 1:N:0:CGAGAGAA+GATTGGAG
CTTGTACCTACGGGATGCAGCAGTGGGGAATATTGGACAATGGGCGAAAGCCTGATCCAGCGACGCCGCGTGAAGGAAGACGGTCTTCGGATTGTAAACTTCAGTGAGCAGGGACGAGAAAGGACGGTACCTGCAGAGCAAGCCACGGCTAACTACGTGCCAGCAGCCGCGGTAATACGTAGGTGGCGAGCGTTATCCGGAATTACTGGGTGTAAAGGGTGAGTAGGCGGGGATGCAAGTCAGGTGTGAA
+
F:FFF:FFF:FFFFFFFFFFFFFFFFFFFFFFFFFFFFFFFFFFFF:FFFFFFFFFFFFFFFFFFFFFFFFFFFFFFFFFFFFFFFFFFFFFFFFFFFFFFFFFFFFFFFFFFFFFFFFFFFFFFFFF:FFFFFFFF:F:FFFFFF:FF:FFFF:FFFFFFFFFFFFFFFFFF,FF:FFF:FFFFFFFF:F:FFFFF:FFF,FFFFFFFFF:FFF:F:FFF:FF::FFFF::FF:FF::FF,:FFFF:,F
@A00881:241:HJW2NDRXX:1:2127:27263:14826 1:N:0:CGAGAGAA+GATTGGAG
CTTGTACCTATGGGATGCAGCAGTGGGGAATATTGGGCAATGGAGGCAACTCTGACCCAGCAACGCCGCGTGAGCGATGAAGGTCTTCGGATTGTAAAGCTCTTTAAGTGGGGACGAAGAAAGTGACTGTACCCACAGAATAAGCCTCGGCTAACTACGTGCCAGCAGCCGCGGTAATACGTAGGAGGCAAGCGTTATCCGGAATGACTGGGCGTAAAGGGTGCGTAGGTGGTTTGGCAAGTTGGTAGCG
+
FFFFFFFFFF:FFF,FFF:FFFFFFFFF:FFF,FFFFFFF,FFFFFFFFFFFFFFFFFFFFFFFFFFFFFFFFFFFFFFFFFFFFFFFFFFFFFFFFFFFFFFFFFFFFFFFF,FFFFF:FFFFFFFF:FFFFF,FF:FFFFFF:FFFFFFF,FFFFFFFFFFFFF:F:FFFFFF,FFFFFFFFFFFFFF:FFFFFFFFFFFF,FFFF:FF:FF:FFFF:FFFFFFFFFF:FFFFFFFFFFFFFFFFFF:
@A00881:241:HJW2NDRXX:1:2127:19370:14841 1:N:0:CGAGAGAA+GATTGGAG
CTTGTACCTACGGGCTGCAGCAGTGAGGAATATTGGTCAATGGGCGGGAGCCTGAACCAGCCAAGCCGCGTGGAGGAAGAAGGTACAGAGTATCGTAAACTCCTTTTGTCAGGGGATAAAAGACGGGATGCGTCCCGTCCTGAAGGTACCTGAAGAAAAAGCATCGGCTAACTCCGTGCCAGCAGCCGCGGTAATACGGAGGATGCGAGCGTTATCCGGATTTATTGGGTTTAAAGGGTGCGTAGGCCGC
+
FFFFFF:FFFFFFF,FFF:FFFFFFFFFF,F:FFFFFFF:FFFFFFFFFFFFFFFFFFFFFFFFFFFFFFFFFFFFFFFFFFFFFFFFFFFFFFFFFFFFFFFFFFF:FFFFFFFFFFFFFFFFFFFFFFFFFFFFFFFFFFFFFFFFFFFFFFFFF,FFFFFFFFFFF:FFFFFFFFFFF:FFFFFFFFF:FFFF:FFF:F,FFFF:FF:FF,FFFFFF:FFF:FFFFF:FFFFFF::FFFFFF:F:F:
@A00881:241:HJW2NDRXX:1:2127:27986:14920 1:N:0:CGAGAGAA+GATTGGAG
CTTGTACCTATGGGATGCAGCAGTGAGGAATATTGGTCAATGGGCGGTAGCCTGAACCAGCCAAGCCGCGTGAGGGATTAAGGCCCTATGGGTCGTAAACCTCTTTTGCCGGGGGATAAGAGGCGCCACGTGTGGTGCTGTGAAGGTACCCGGAGAAAAAGCATCGGCTAACTCCGTGCCAGCAGCCGCGGTAATACGGAGGATGCGAGCGTTATCCGGATTTATTGGGTTTAAAGGGTGCGTAGGCGGT
+
FFFFFFFFFFFFFFFFFFFFFFFFFFFFFFFFFFFFFFFFFFFFFFFFFFFFFFFFFFFFFFFFFFFFFFFFFFFFFFFFFFFFFFFFFFFFFFFFFFFFFFFFFFFFFFFFFFFFFFFFFFFFFFFFFFFFFFFFFFFFFFFFFFFFFFFFFFFF,FFFFFFFFFFFFFFFFFFFFFFFFFFFFFFFFFFFFFFFFFF:FFFF:FFFFFFFFFFFFFFFFFFFFFFFFFFFFF,FFF:FFFFFFFFFFF
@A00881:241:HJW2NDRXX:1:2127:30572:15013 1:N:0:CGAGAGAA+GATTGGAG
CTTGTACCTATGGGGGGCAGCAGTCGGGAATATTGCGCAATGGAGGAAACTCTGACGCAGTGACGCCGCGTATAGGAAGAAGGTCTTCGGATTGTAAACTATTGTCGTTAGGGAAGAGAAAGGACAGTACCTAAGGAGGAAGCTCCGGCTAACTACGTGCCAGCAGCCGCGGTAATACGTAGGGAGCGAGCGTTATCCGGATTTACTGGGTGTACAGGGAGCGTATACGGCGAGGCAAGTCTGAAGTGAA
+
:FFFFFFFF:FFFFFFFFFFFFFFFFFFFFFFFFFFFFFFFFFFFF:FFFFFFFFFFFFFFF:FFFFFFF:FFFFFFFFFFFFFFFFFFFFFFFFFF:FFFFFFFF:FFFF:FFFFFFFFFFFFFFFFFF:::FFFFFFFFFFFFFF:FFF,FFFFFFFF:FFFFFF,FF:F:FFFFFFF:FFFFF:FFFFFFFFFFF:FFFFFF,FFFFFF,F::FFFF:F:FF,FFFFF:FFF:F,FFFFF:FFFF:F
@A00881:241:HJW2NDRXX:1:2127:27651:15280 1:N:0:CGAGAGAA+GATTGGAG
CTTGTACCTATGGGACGCAGCAGTGGGGAATATTGCACAATGGGGGGAACCCTGATGCAGCGACGCCGCGTGAGTGAGGAAGTATTTCGGTATGTAAAGCTCTATCAGCAGGGAAGAAAGAAGGACGGTACCTGACTAAGAAGCACCGGCTAAATACGTGCCAGCAGCCGCGGTAATACGTATGGTGCAAGCGTTATCCGGATTTACTGGGCGTAAAGGGTGCGTAGGTGGCTCAGCAAGTTAGTAGCGT
+
FFFFFFFFFFFFFFFFFFFFFFFFFFFFFFFFFFFFFFFFFFFFFFFFFFFFFFFFFFFFFFFFFFFFFFFFFFFFFFFFFFFFFFFFFFFFFFFFFFFFFFFFFFFFFFFFFFFFFFFFFFF::FFFFFFFFFFFFFFFFFFFFFFFFFFFFFFFFFFFFFFFFFFFFFFFFFFFFFF:FFFFFFFFFFFFFF:FFFFFFFFFFF:FFFFFFF,FFFFFFFFFFFFFFF:FFFFFFFFFFFFFFFFFFF
@A00881:241:HJW2NDRXX:1:2127:32642:15405 1:N:0:CGAGAGAA+GATTGGAG
CTTGTACCTATGGGGTGCAGCAGTGGGGAATATTGGGCAATGGGCGAAAGCCTGACCCAGCGACGCCGCGTGAAGGAAGAAGGTTTTCGGATTGTAAACTTCAGTAAGCAGGGACGAAGGAAGTGACGGTACCTGCAGAGTAAGCCACGGCTAACTACGTGCCAGCAGCCGCGGTAATACGTAGGTGGCAAGCGTTATCCGGAATTACTGGGTGTAAAGGGTGTGTAGGCGGGGCGATAAGTCTGATGTG
+
,FFFFFFFFFFFFFFFFFFFFFFFF:F:FFFFFFFFFFFFF:FFFFFFFFFFFFFFFFFF:FFFFFFFFFFFFFFFFFFFFF:FFFFFF:FFFFFFFFFFFFFFFFFFFFFF:F:FFFFFFFFFFFFFFFFFFFFFF:FFFFFFFFFFFFFFFF:FFFFFFF:FFFFFFFFFF,FFFFF,FFFFFFFFFF:FFFFFFFF:,F::FFF,FFFF,FFFFFF,FFFFFF:FFF:F:FFFFFFF:FFFF:F:F:
@A00881:241:HJW2NDRXX:1:2127:22815:15421 1:N:0:CGAGAGAA+GATTGGAG
CTTGTACCTACGGGAGGCAGCAGTTAGGAATATTGGGCAATGGAGGGAACTCTGACCCAGCAACGCCGCGTGAAGGAAGAAGGTTTTCGGATTGTAAACTTCTGATCTATGGGAAGAAGAAGATGACGGTACCATAGGAGAAAGCCACGGCTAACTACGTGCCAGCAGCCGCGGTAATACGTAGGTGGCGAGCGTTGTCCGGAATGACTGGGCGTCAAGGGAGCGTAGGTGGTAAATTAAGTTAGATGTG
+
FFFFFFFFFFFFFF:FFF:FFFF:F:FFFFFFFFFFFFFFFFFFFFFFFFFFFFFFFFFFFFFFFFFFFFFFF:FFFFFFFFFFFFFFFFFFF:FFFFFF:FF:FFFFFFFFFFFFFFFFFFFFFFF:FF:FFF:FFFFFFFFFFFFF,FFFFFFFFFFF:FFFFF,FFFFFFFF,FFFFFFFFFFFFFFFFFFFFFFFFFFFFF:FFF:FFF:F,:FFFF:FFFFFFFFFFF,FFFFF,FF:F::FFFF
@A00881:241:HJW2NDRXX:1:2127:32633:16172 1:N:0:CGAGAGAA+GATTGGAG
CTTGTACCTACGGGGCGCAGCAGTGGGGGATATTGCACAATGGGGGGAACCCTGATGCAGCGACGCCGCGTGAGTGAAGAAGTATTTCGGTATGTAAAGCTCTATCAGCAGGGAAGAAAGTGACGGTACCTGCATAAGAAGCCCCGGCTAACTACGTGCCAGCAGCCGCGGTCATACGTAGGGGGCAAGCGTTATCCGGATTTACTGGGTGTAAAGGGAGCGTAGACGGCGAGACAAGTCTGAAGTGAAA
+
,FFFFFFFFFFFFFFFFFFFFFFFFFFFFFFF:FFFFFFFFFFFFFF:FF:FFFFFFFFFFFFF:FFFFFFFFFFFFFFFFFFFFFF,FF,FFFFF,::FF:FFFF::FFFFFF:FFFFFFFFFFFFFFFFFFF,FFFFFFFFFFFFFFFFFFFFFFFF,FFF:FFFFFFFF,FFFFFFFFFFFFF,FFFFFFFFFFFF,FFFFFFFF,F:FFF,:FFFFF:FFFFFFFFFFFFFFFF:FF,FFFFFFFF
@A00881:241:HJW2NDRXX:1:2127:25970:16313 1:N:0:CGAGAGAA+GATTGGAG
CTTGTACCTATGGGGGGCAGCAGTCGAGAATCATTCACAATGGGGGGAACCCTGATGGTGCGACGCCGCGTGGGGGAGGAAGGTCTTCGGATTGTAAACCCCTGTCATGCAGGAGCAAGGCGAAAGTTGATAGTACTGCAAGAGGAAGAGACGGCAAACTCTGTGCCAGCAGCCGCGGTAATACAGAGGTCTCAAGCGTTGTTCGGAATCACTGGGCGTAAAGGGTCCGTAGGCGGCGGGGCACGTTGCG
+
:FFFFFFFFFFFFFFFFFFFF,FFFFF:FFFFFFFFFFFFFFFFFFFF:FFF,FFFFFFFFFFFFFFFFFFFFFFFFFFFFFFFFFFFF:FFFFFFFFFFFFFFFFFFFFFFFFFFFFFFFFFF:F,FFFF:FF,FFFFFFFFFFF:F,F:FFFFFFFFFFFFFFFFFFFFFFFF:FFFFFFFFFFFFFFFFFFF:FFFFFFFFF:F,FFF::F,FFFFF,FFF::,F:FF:FF:FF::F:FF:FFFFF:
@A00881:241:HJW2NDRXX:1:2127:32488:16485 1:N:0:CGAGAGAA+GATTGGAG
CTTGTACCTACGGGACGCAGCAGTGGGGAATATTGGGCAATGGGCGGAAGCCTGACCCAGCGATGCCGCGTGAGGGAAGAAGGTTTTCGGATTGTAAACCTCTGTCTTTAGGGACGATAATGACGGTACCTAAGGAGGAAGCTCCGGCTAACTACGTGCCAGCAGCCGCGGTAATACGTAGGGAGCGAGCGTTGTCCGGAATTACTGGGTGTAAAGGGAGTGCAGGCTGGACTGCAAGTCAGATGTGAAA
+
FFFFFFFFFFFFFFFFFFFFFFFFFFFFFFFFFFFFFFFFFFFFFFFFFFFFFFFFFFFFFFFFFFFFFFFFFFFFFFFF,FFFFFFFFFFFFFFFFFFFFFF,FFFFFFFFFFFFFFFFFF:,F,FFFF:FFFFFFFFFFF,FFFFFFFF:,FF:FFF,F,FFFFF,FFFFFF:FF:FFF,FFF,FFFFF:::FFF,FF,FFFFFFF,FFFFF:F,,FFF,FFF,F,F:FFFF,FF:,,,::FFFFFFF
@A00881:241:HJW2NDRXX:1:2127:24189:16579 1:N:0:CGAGAGAA+GATTGGAG
CTTGTACCTATGGGATGCAGCAGTGAGGAATATTGGTCAATGGGCGCGAGCCTGAACCAGCCAAGTAGCGTGAAGGAAGACGGCCCTACGGGTTGTAAACTTCTTTTATACGGGAATAAGAACGTCCACGAGTGGATGCGTGCATGTACCGTATGAATACGCATCGGCTAACTCCGTGCCAGCAGCCGCGGTAATACGGAGGATGCGAGCGTTATCCGGATTTATTGGGTTTTAAGGGCGCGTAGACGGG
+
:F:FFFFFFFFFF,,FFFFFFFF:FFFFFFFFFFF:FFFFFF::FFFF,FFFFFFFFFFFFF,FFFFFFFFFFF:FF:FFFFFFFFFFFFFFFFFFFF:F:FFFFFFFF:FF:FFFFFFF:,:FFFF:FFFFFF,,FFFFFFFF:FFFFFFFFFFFFFF,::F:FFFFF:,FFFFFFFFFFFF,FFFFF,:F:FFFF:FFF:F,FFFF:FFFFF,,FF::FFFFFFFFFFFF,FFF,F,:FFFFF:FF:F
@A00881:241:HJW2NDRXX:1:2127:19470:16892 1:N:0:CGAGAGAA+GATTGGAG
CTTGTACCTACGGGAGGCAGCAGTGGGGAATATTGCACAATGGAGGGAACTCTGATGCAGCGATGCCGCGTGAGGGAAGAAGGTTTTCGGATTGTAAACCTCTGTCGTCGGGAACGATAATGACGGTACCCGACAAGGAAGCTCCGGCTAACTACGTGCCAGCAGCCGCGGTAATACGTAGGGAGCGAGCGTTGTCCGGAATTACTGGGTGTAAAGGGAGCGTAGGCGGGGTTGCAAGTCAGATGTGAAA
+
FFFFFFFFFFFFFFFFFFFFFFFFFFFFF:FFFFFFFFFFFFFFFFFF,FFFFFFFFFFFFFFFFFFFFFFFFFFFFFFFFFFFFFFFFFFFFFFFFFFFFF:FFFFFFFFF::F:FFFFFFFFFFFFFFFFFF:FFFFFFFFFFFF:F:FFFFFFFFFFFFFFFFFFFFFFFFF::FFFFFFFFFFFFFFFFFFFFFFF:FFFFF:FF,FFF,FFFFFFFF::FFFFFFFFFFFF,FFFFFF,:FFFF,
@A00881:241:HJW2NDRXX:1:2127:21649:17096 1:N:0:CGAGAGAA+GATTGGAG
CTTGTACCTACGGGGGGCAGCAGTGGGGAATATTGGGCAATGGGCGCAAGCCTGACCCAGCAACGCCGCGTGAAGGAAGAAGGCCCTCGGGTTGTAAACTTCTTTTGTCGGGGACGATAATGACGGTACCTGACGAATAAGCCACGGCTAACTACGTGCCAGCAGCCGCGGTAATACGTAGGTGGCAAGCGTTATCCGGATTTACTGGGTGTAAAGGGCGTGTAGGCGGGATTGCAAGTCAGATGTGAAA
+
FFFFFFFFFFFFFFFFFF:FFFFFFFFFFFFF:FFFFFFFFFFFFFFFFFFFFFFFFFFFFFFFFFFFFFFFFFFFF:FFFFFFFFFFFFFFFF:FFFFFFFFFFFFFFFFFF:FFFF,FFFFFFFFFFFFFFFFFFFFFFFFFFFFFFFFF:FFFFFFFF:FFFFFFFF:FF:FFFFF:FFFFFFFFFFFFFFFFFFFFFFFFFFFFFFFFFFF:FFFFFFFFF:FFFF:FFFFF:FFFF:FFFFFF:F
@A00881:241:HJW2NDRXX:1:2127:30951:17519 1:N:0:CGAGAGAA+GATTGGAG
CTTGTACCTACGGGGCGCAGCAGTGAGGAATATTGGTCAATGGGCGGGAGCCTGAACCAGCCAAGCCGCGTGGAGGAAGAAGGTACAGAGTATCGTAAACTCCTTTTGTCAGGGGATAAAAGACGGGATGCGTCCCGTCCTGAAGGTACCTGAAGAAAAAGCATCGGCTAACTCCGTGCCAGCAGCCGCGGTAATACGGAGGATGCGAGCGTTATCCGGATTTATTGGGTTTAAAGGGTGCGTAGGCCGC
+
:FFFFFFFFFFFFFFFFFFFFFFFFFFFFFFFFFFFF,FFFFF:FFFFFFFFFF,FFFFFFFFFFFFFFF:FFFFFFFFFFFFFFFFF:FFFFFFFFFFFFFFFFFFFFFFFFFFF:FF:FFFFFFFFFFFFFFFFFFFFFF:FFFFFFFFF:FFFFFFFFF:FFFFFFF:FFFFFFFFFFFFFFFFF:FFFFFFF:FFFFFFFF:F,FFF:FF:FFFFFF,F:,FFFFFF:F:FFF:FFFFFFFFFFFF
@A00881:241:HJW2NDRXX:1:2127:32497:17628 1:N:0:CGAGAGAA+GATTGGAG
CTTGTACCTATGGGATGCAGCAGTGGGGAATATTGGGCAATGGGCGAAAGCCTGACCCAGCAACGCCGCGTGAAGGAAGAAGGCTTTCGGGTTGTAAACTTCTTTTATGAGGGACGAAGGAAGTGACGGTACCTCATGAATAAGCCACGGCTAACTACGTGCCAGCAGCCGCGGTAATACGTAGGTGGCAAGCGTTCTCCGGATTTATTGGGTGTAAAGGGCGTGTAGGAGGGACTGCAAGTCAGATGTG
+
FFFFFFFFFF,FFFFFFFFFFFFFFFFFFFFFFFFFFFFFFFFFFFFFFFFFFFFFFFFFFFFFFFFFFFFFFFFFFFFF:FFFFFF,FFFFFFFFFFFFFFFFFFFFF:FFFFFFFFFFFFFFFF:FF:FF:FFFFFFFFFFFFFFFFFFF:FFFFFF:FFFFFFFF,FFFFFF,FFFFFFFFFFFFF:FFFFFF,FFFFF:FFFFFF:FFFFF:FFFF:FFFFF,,:,FFF:FF:FFFF:FFF:FFFF
@A00881:241:HJW2NDRXX:1:2127:29152:18129 1:N:0:CGAGAGAA+GATTGGAG
CTTGTACCTATGGGGGGCAGCAGTGGGGAATATTGCACAATGGGGGAAACCCTGATGCAGCGACGCCGCGTGAGTGAAGAAGTATTTCGGTATGTAAAGCTCTATCAGCAGGGAAGAAGATGACGGTACCTGAGTAAGAAGCCCCGGCTAACTACGTGCCAGCAGCCGCGGTAATACGTAGGGGGCAAGCGTTCTCCGGATTTACTGGGTGTAAAGGGAGCGTAGACGGCGATGCAAGTCTGAAGTGAAA
+
FFFFFFFFFF:FFFFFFFFFFFFFFFFFFFFFFFFFFFFFFFFF:FFFFFFFFFFFFFFFFFFFFFFFFFFFFFFFFFFFFFFFFFFFFFFFFFFF:FFFFFFFFFFFFFFFFFFFFFFFF:FFFFFFFFFFFFFFFF:FFFFFFFFFFFFFFFFFFFFFFFFFFFFFFFFFFFFFFFFFFFFFFFFFFFF,F,FFFF:F,FFFFFF:FFFFFF:F:FFFFFFF,FFFF::FFFFFFFFFFFFFFF:::F
@A00881:241:HJW2NDRXX:1:2127:28682:18286 1:N:0:CGAGAGAA+GATTGGAG
CTTGTACCTATGGGACGCAGCAGTGAGGAATATTGGTCAATGGGCGGAAGCCTGAACCAGCCAAGTCGCGTGAGGGATGAAGGCCCTACGGGTTGTAAACCTCTTTTGCCGGGGGATAAGAGGCGCCACGTGTGGCGCTGTGAAGGTACCCGGAGAAAAAGCATCGGCTAACTCCGTGCCAGCAGCCGCGGTAATACGGAGGATGCGAGCGTTATCCGGATTTATTGGGTTTAAAGGGTGCGTAGGCGGT
+
F:FFFFFFFF::FFFFFFFFFFFFFFFFFFFFFFFFFFFFFFFFFFFFFFFFFFF::FFFFFF:FFFF:FFF:FFFF:FFFFFFFFFFFFFFFFFFFFF:F:FF:F::FFFFFF:,FFFFFFFFFFFFFF:FFFFFFFF,FFFFFFF:FFFFFF:FF,,FFF,FFF:FFFFFFFF:FFFF:FFFFFF,FFFFFFFFFFFFFF::FFFF:FFFF:FFF,F:F,F,FFF,FFF:F:FF::,F,FFF:FF:FF
@A00881:241:HJW2NDRXX:1:2127:17201:18443 1:N:0:CGAGAGAA+GATTGGAG
CTTGTACCTATGGGATGCAGCAGTGGGGAATATTGGGCAATGGAGGCAACTCTGACCCAGCAACGCCGCGTGAGCGATGAAGGTCTTCGGATTGTAAAGCTCTTTAAGTGGGGACGAAGAAAGTGACTGTACCCACAGAATAAGCCTCGGCTAACTACGTGCCAGCAGCCGCGGTAATACGTAGGAGGCAAGCGTTATCCGGAATGACTGGGCGTAAAGGGTGCGTAGGTGGTTTGGCAAGTTGGTAGCG
+
FFFFFFFFFFFFFF:FFFFFFFFFFFFFFFF:FFFFFFFFFFFFFFFFFFFFFFFFFFFFFFFFFFFFFFFFFFFFFFFFFFFFFFFFFFFFFFFFFFFFFFFFFFFFFFFFFFFFFFFFFFFFFFFFFFFFFF:FFFFFFFFFFFFFFFFFFFFFFFFFFFFFFFFF:F:FFFFF,FFFFFFFFFFFFF,FF:FF:FFFFF::FFFFFFFFFFFF,FFFFFFFFFFFFFFFFFF:FFFFFFFFFF,F::
@A00881:241:HJW2NDRXX:1:2127:31747:18521 1:N:0:CGAGAGAA+GATTGGAG
CTTGTACCTATGGGGTGCAGCAGTGGGGAATATTGGGCAATGGAGGCAACTCTGACCCAGCAACGCCGCGTGAGCGATGAAGGTCTTCGGATTGTAAAGCTCTTTAAGTGGGGACGAAGAAAGTGACTGTACCCACAGAATAAGCCTCGGCTAACTACGTGCCAGCAGCCGCGGTAATACGTAGGAGGCAAGCGTTATCCGGAATGACTGGGCGTAAAGGGTGCGTAGGTGGTTTGGCAAGTTGGTAGCG
+
FFFFFFFFFFFFFFFFFFFFFFFFFFFFFFFFFFFFFFFFFFFFFFFFFFFFFFFFFFFFFFFFFFFFFFFFFFFFFFFFFFFFFFFFFFFFFFFFFFFFFFFFFFFFFFFFFFFFFFFFFFFFFFFFFFFF:FFFF:FFFFFFFFFFFFFF:FFFFFFFFFFFFFFFFF:FFFF,:FFF:FFFFFFFFF:FFFFFFFFFF:F:FFFFFF:FFF:FFFFFFF:FFFFF:FFF:FFFFFFF:FFFFFFFFF
@A00881:241:HJW2NDRXX:1:2127:31168:18552 1:N:0:CGAGAGAA+GATTGGAG
CTTGTACCTATGGGACGCACCAGTGGGGAATATTGGGCAATGGAGGCAACTCTGACCCAGCAACGCCGCGTGAGCGATGAAGGTCTTCGGATTGTAAAGCTCTTTAAGTGGGGACGAAGAAAGTGACTGTACCCACAGAATAAGCCTCGGCTAACTACGTGCCAGCAGCCGCGGTAATACGTAGGAGGCAAGCGTTATCCGGAATGACTGGGCGTAAAGGGTGCGTAGGTGGTTTGGCAAGATGGTAGCG
+
FFFFFFFFFFFFFFFFFFFFFFF,FF:FFFFFF:FFFFFFFF:FFFFFF:FFFFFFFFFFFFFFFFFFF:FFFFFFFFFF:FFFFFFFF:FFFFFFFF:FFFFFFFFFFFFFFFFFFF:FFFFFFFFFF:F,FFFFFFFF:F,FFFFFFF:FF:::FFF,FFFFF:FF,FFFFFFFFFFF:FFFFFFFFFFF:FFF,,F:F:FFFF:FF:FFFFFFFF:FFFFFF:FFFF,F,FFFFF:FF::F,,F:F,
@A00881:241:HJW2NDRXX:1:2127:24261:18615 1:N:0:CGAGAGAA+GATTGGAG
CTTGTACCTATGGGAGGCAGCAGTGGGGAATATTGGGCAATGGGCGCAAGCCTGACCCAGCAACGCCGCGTGAAGGAAGAAGGCTTTCGGGTTGTAAACTTCTTTTATGAGGGACGAAGGACGTGACGGTACCTCATGAATAAGCCACGGCTAACTACGTGCCAGCAGCCGCGGTACTACGTAGGTGGCGAGCGTTGTCCGGATTTACTGGGTGTACAGGGCGCGTAGGCGGGTCGGCACGTCAGATGTG
+
FFFFFFFFFFFFF:FFFFFFFFFFFFFFFFFFFFFFFFFFFFFFFFFFFFFFFFFFFFFFFFFFFFFFFFFFFFFFFFFFFFFFFFFFFFFFFFFF,FFFFFFFFFFFFF:FFFF:FFFFFF:FFFF:FFFFFFFFFFFFFF:FFFFFFFFFFFFFFFFFFF:FF::FF:FF:F:F,FFF,F,F:FFFF::FF:FF:FFFFFFFFF,FFF:FFF,F,FF,FFFF:FFFF::F:F:FFFF,FF:F:,,:FF
@A00881:241:HJW2NDRXX:1:2127:30644:18771 1:N:0:CGAGAGAA+GATTGGAG
CTTGTACCTATGGGATGCAGCAGTGGGGAATATTGGGCAATGGAGGCAACTCTGACCCAGCAACGCCGCGTGAGCGATGAAGGTCTTCGGATTGTAAAGCTCTTTAAGTGGGGACGAAGAAAGTGACTGTACCCACAGAATAAGCCTCGGCTAACTACGTGCCAGCAGCCGCGGTAATACGTAGGAGGCAAGCGTTATCCGGAATGACTGGGCGTAAAGGGTGCGTAGGTGGTTTGGCAAGTTGGTAGCG
+
FFFFFFFFFFFFFFFFFFFFFFFFFFFFFFFFFFFFFFFFFFFFFFFFFFFFFFFFFFFFFFFFFFFFFFFFFFFFFFFFFFFFFFFFFFFFFFFFFFFFFFFFFFFFFFFFFFFFFFFFFFFFFFFFFFF:FFFFFFF:FFFFFFFF:FFFFFFF:F:FFFFFFFFFFFFF:FFFFFFFFFFFFFFFFF:FFFFFFFFFFFF,FFFFFFFFFFFFFFFFFFFF:FFFFFFFFFF:FFFFFFFFFF,FFF
@A00881:241:HJW2NDRXX:1:2127:31973:18975 1:N:0:CGAGAGAA+GATTGGAG
CTTGTACCTATGGGACGCAGCAGTGGGGGATATTGCACAATGGGGGAAACCCTGATGCAGCGACGCCGCGTGAGTGAAGAAGTATTTCGGTATGTAAAGCTCTATCAGCAGGGAAGAAAGAGACGGTACCTGAGTAAGAAGCCCCGGCTAACTACGTGCCAGCAGCCGCGGTAATACGTAGGGGGCAAGCGTTATCCGGATTTACTGGGTGTAAAGGGAGCGTAGACGGCATGGCAAGTCTGAAGTGAAA
+
FFFFFFFFFFFFFFFFFFFFFFFFFFFFFFFFFFFFFFFFFFFFFFFFFFFFFFFFFFFFFFFFFFFFFFFFFFFFFFFFFFFFFFFFFFFFFFFFFFFFFFF:FFFFFFFFFFFFFFFFFFFFF:FFFFFFFFFFFFFFFFFFFFFFFFFFFFFFFFFFFFF,FFFFFFFFFFFFFFFFFFFFFFFFFFFFFFFFFFFF,FFF,FFFFFFF:FFFFFFFF:FFF:FFFFFFFFFF:,FFFF:FFF:,FF
@A00881:241:HJW2NDRXX:1:2127:27896:19680 1:N:0:CGAGAGAA+GATTGGAG
CTTGTACCTATGGGATGCAGCAGTGGGGAATATTGGGCAATGGAGGCAACTCTGACCCAGCAACGCCGCGTGAGCGATGAAGGTCTTCGGATTGTAAAGCTCTTTAAGTGGGGACGAAGAAAGTGACTGTACCCACAGAATAAGCCTCGGCTAACTACGTGCCAGCAGCCGCGGTAATACGTAGGAGGCAAGCGTTATCCGGAATGACTGGGCGTAAAGGGTGCGTAGGTGGTTTGGCAAGTTGGTAGCG
+
FFFFFFFFFFFFFFFFFFFFFFFFFFFFF,FFFFFFFFFFFFFFFFFFFFFFFFFFFFFFFFFFFFFFFFFFFFFFFFFFFFFFFFFFFFFFFFFFFFFFFFFFFFF,FFFFFFFFFFFFFFFFFFFFFFFFFFFFFF:FFFFFFFFFFFFFFFFFFF,FFFF:FFFFFFFFFFFFFFFFFFFFFFFFF:FFFFFFFFF:FFFFFFFFFFFFFFFFFFFFFFFF:F:FFFFFFFFFFFF:FFFFFFFFF:
@A00881:241:HJW2NDRXX:1:2127:24505:19727 1:N:0:CGAGAGAA+GATTGGAG
CTTGTACCTACGGGATGCAGCAGTGGGGAATATTGGGCAATGGAGGCAACTCTGACCCAGCAACGCCGCGTGAGCGATGAAGGTCTTCGGATTGTAAAGCTCTTTAAGTGGGGACGAAGAAAGTGACTGTACCCACAGAATAAGCCTCGGCTAACTACGTGCCAGCAGCCGCGGTAATACGTAGGAGGCAAGCGTTATCCGGAATGACTGGGCGTAAAGGGTGCGTAGGTGGTTTGGCAAGTTGGTAGCG
+
FFFFFFFFFFFFFF:FFFFFFFFFFFFFF:FF:FFFFFFFFFFFFFFF:FFFFFFFFFFFFFFFFFFFFFFFFFFFFFFFFFFFFFFFFFFFFFFFFFFFFFFFFFFFFFFFF:FFFFFFFFFFFFFFFFFFFFFFFFFFFFFFFFFFFFFF:FFFFFFFFFFFFFFFFFFFFFF,FFFFFFFFFFFFFF,FFFFFFFF:FFFFFFFFFFFFF:FFFFFFFFFFFFFFFFFFFFFFFFFFFFFFF:FFFF
@A00881:241:HJW2NDRXX:1:2127:27425:20149 1:N:0:CGAGAGAA+GATTGGAG
CTTGTACCTATGGGACGCAGCAGTGGGGAATATTGGGCAATGGAGGCAACTCTGACCCAGCAACGCCGCGTGAGTGATGAAGGTCTTCGGATTGTAAAGCTCTTTAAGTGGGGACGAAGAAAGTGACTGTACCCACAGAATAAGCCTCGGCTAACTACGTGCCAGCAGCCGCGGTAATACGTAGGAGGCAAGCGTTATCCGGAATGACTGGGCGTAAAGGGTGCGTAGGTGGTTCGGCAAGTTAGTAGCG
+
FFFFFFFFFFFFFFFFFFFFFFFFFFFFFFFFFFFFFFFFFFFFFFFFFFFFFFFFFFFFFFFFFFFFFFFFFFFFFFFFFFFFFFFFFFFFFFFF,FFFFFFFFFFFFFFFFFFFFFFFFF,FFFFFFFFFFFFFFFFFFFFFFFFF:FFF::FFFFFFFFFFFFFFFFFFFFF,FFFFFFFFFFFFFFFFFFFF:FFFFFF:FFFFFFFFFFFFFFFFFFFFFFFFFFFFFFFFFFFFFFFFF:FFFF
@A00881:241:HJW2NDRXX:1:2127:32289:20337 1:N:0:CGAGAGAA+GATTGGAG
CTTGTACCTACGGGATGCAGCAGTGAGGAATATTGGTCAATGGGCGGGAGCCTGAACCAGCCAAGTCGCGTGAGGGAAGACGGTCCTATGGATTGTAAACCTCTTTTGCCGGGGAGCAATTGGTGCCACGTGTGACGCCACTGAGAGTACCCGGAGAAAAAGCATCGGCTAACTCCGTGCCAGCAGCCGCGGTAATACGGAGGATGCGAGCGTTCTCCGGATTTATTGGGTTTAAAGGGTGCGTAGGCCG
+
,FFFFFFFFFFFFF:FFFFFFFFFFFFFFFFFFFFFFFFFFFFFFFFFFFFFFFFFFFFFFF:FFFFFFFFFFFFFFFFFFFFFFFFFFFFFFFFFFFFFFFFFFFFFFFFFFFFFFF::FFFFFFFFFFFFFFF:FFFFFFFFFFFFFFFFFFFFFFFFFFFFF:FFFF,FFFFFFFFFFFFFFFFFFFFFF:FFFFFF:FFFFFFFF:FF::,:FFF:F,FF,FF:::F:FFFFF:FFFFFFF::FF,
@A00881:241:HJW2NDRXX:1:2127:30508:20729 1:N:0:CGAGAGAA+GATTGGAG
CTTGTACCTATGGGGTGCAGCAGTGGGGAATATTGCACAATGGGGGGAACCCTGATGCAGCAACGCCGCGTGAAGGACGAAGGCCTTCGGGTTGTAAACTTTTTTGAGCGGGGACGAAGGATGACGGTACCTGGTGAATAAGCTCCGCCTACCTACGAGCCAGCAGCCGCGGTCATACGTAGGGAGCGAGCGTTATCCGGATTTACTGGGTGTAAAGGGCGCGTAGGCGGGCCGACAACTCAGATGTGAA
+
,,,,F,FFFF,F:,FFFFFFFFFFF:FFFF,,FFFFFFFF:FF:F,FF,FFFF,FFFF,FF:FFFFF:F:,F::F,F,FFF:FFFF,FFFFFFFFFFFFFFFFF:F:,FFF:F,FFF,F,FFFFFFFF:FF,::F,FFFFFFFFFFF,F,F,FFFFF,FFFF,F:FF,F:FFF,FFFFF,F::FFF:FFF:,:FFFFFFF,FF:FFF,FFF::FFF:FFFFFF:,::FF,:FFF:F:,:::FFFFFF,FF
@A00881:241:HJW2NDRXX:1:2127:29866:20932 1:N:0:CGAGAGAA+GATTGGAG
CTTGTACCTATGGGGCGCAGCAGTTAGGAATATTGGGCAATGGAGGGAACTCTGACCCAGCAACGCCGCGTGAAGGAAGAAGGTTTTCGGATTGTAAACTTCTGATCTGTGGGAAGAAGGAAGTGACGGTACCACAGGAGAAAGCCACGGCTAACTACGTGCCAGCAGCCGCGGTAATACGTAGGTGGCGAGCGTTGTCCGGAATAACTGGGCGTAAAGGGAGCGTAGGTGGTCAAGTAAGTTAGGTGTG
+
:FFFFFFFFFFFFFFFFFFFFFFFFFFFFFFFFFFFFFFFFFFFFFFFFFFFFFFFFFFFFFFFFFFFFFFFFFFFFFFFFFFFFFFFFFFFFFFFFFFFFFFFFFFFFFFFFF:FFFFFFFFFFFFFFFFFFFFFFFFFFFFFFFFFFFFFFFFF:FF,FFFFFF,FFFFFFFFFFFFFFFF:FFF:F:FFFFFFFFFFFFFFFFFFFFFFFFFFFF:FFFFFFFFFFFFFFFFF,F::FFFFFFFFFF
@A00881:241:HJW2NDRXX:1:2127:13169:21010 1:N:0:CGAGAGAA+GATTGGAG
CTTGTACCTACGGGACGCAGCAGTGGGGAATATTGGGCAATGGAGGCAACTCTGACCCAGCAACGCCGCGTGAGTGATGAAGGTCTTCGGATTGTAAAACTCTTTAAGTGGGGACGAAGAAAGTGACGGTACTTAATGAATAAGCTCCGGCTAACTACGTGCCAGCAGCCGCGGTAATACGTAGGGAGCAAGCGTTGTCCGGAATTACTGGGTGTACAGGGTGCGTAGGCGGCTAAACAAGTCAGATGTG
+
FFFFF:FFFFFFFFFFFFFFFFFFFFFFFFF,FFF:FFFFFFFFFFFFFFFFFFFFFFFFFFFFFFFFFFFFFF:F,FF:,FFFF:FFFFFFFFFFFFFFFFFFFFFFFFFFFFFFFFFF:FFFFFFFFFFFFFFFFFFFFFFFFFFFFFFFF:FFFFFFFFFFFFFFFFFFFFF::FFFFF:F:FFFFFFFF:FFFFFFFFF,:FFF,FFF,:,F,FFF::FF::FFFF:FFF:F:F,FF,FFFFF:FF
@A00881:241:HJW2NDRXX:1:2127:23746:21324 1:N:0:CGAGAGAA+GATTGGAG
CTTGTACCTACGGGATGCAGCAGTGGGGAATATTGGGCAATGGAGGCAACTCTGACCCAGCAACGCCGCGTGAATGATGAAGGTCTTCGGATTGTAAAGTTCTTTTCTAAGGGAAGAAGAAAGTGACGGTACCTTAGGAATAAGCCTCGGCTAACTACGTGCCAGCAGCCGCGGTAATACGTAGGAGGCAAGCGTTATCCGGAATGACTGGGCGTAAAGGGTGCGTAGGTGGTTTGGCAAGTTAGTAGCG
+
FFFFFFFFFFFFFFFFFFFFF:FFFFFFFFFF:FFFFFFFFFFFFFFFFFFFFFFFFF,FFF,FFFFFFFFFFFFFFFFFFFFFFFFFFFFFFF:FFFFFFFFFFFFFFFFFFFFFFFFFFFFFFFFFFFFFFFFF:FFFFFFFFFFFFFFFFFFFFFFFFFFFFFFFFFFFFFFF,FFFFFFFFFFFFF,FFFFFFFFFFF,FFFFFF,FFFFFFFFFFFFFFFFFF:FFF,FFFFF:FFFF:FFFFFF
@A00881:241:HJW2NDRXX:1:2127:32551:21324 1:N:0:CGAGAGAA+GATTGGAG
CTTGTACCTATGGGACGCAGCAGTGGGGAATATTGGGCAATGGGCGAAAGCCTGACCCAGCAACGCCGCGTGAGGGAAGAAGGCCTTCGGGTTGTAAACCTCTTTTACCAGGGACGAAGGACGTGACGGTACCTGGAGAAGAAGCAACGGCTAACTACGTGCCAGCAGCCGCGGTAATACGTAGGTTGCAAGCGTTGTCCGGATTTACTGGGTGTAAAGGGCGTGTAGGCGGAGCTGCAAGTCAGATGTG
+
FFFFFFFF:FFFFFFFFFFFFFFFFFFFF:FFFFFFFFFFFFFFFFFFFFFFFFF:FFFFFFFFFFFFFFFFFFFFFFFFFFFFFFFFFFFFFFFFFFFFFFFFFFFFFFFFFFFFFFFF:FFFFFFFFF,FFFFFFFFFFFFFFF,F,FFFFFFF,FFFFFFFFFFFFFFFFFFFFFFFFFFFFFFFFFFFFFFFFFFFFFFFFFF:FFFFFFFFFFFF,F:FFFF,FFFFFFFFFFF,FFFFF:FFFF
@A00881:241:HJW2NDRXX:1:2127:27896:21934 1:N:0:CGAGAGAA+GATTGGAG
CTTGTACCTATGGGATGCAGCAGTGGGGAATATTGCGCAATGGGCGGAAGCCTGACGCAGCGACGCCGCGTGAGGGAAGAAGGTTTTCGGATCGTAAACCTCTGTCAGAAGGGAAGAATAGGGGACGTGCCAATCAGCGTTTCCGTGACGGTACCTTCAAAGGAAGCACCGGCTAACTCCGTGCCAGCAGCCGCGGTAATACGGAGGGTGCGAGCGTTAATCGGAATTACTGGGCGTAAAGCGCGTGTCG
+
:F,:FFFFF:FFFFFFFFFFF:FFFFFFFFFFFFFFFFFFFFFFFFFFFFFFFF:FFFFFFFFFFFFFFFFFFFFFFFF:FFFFFFFFFF:FFFFFF,FFFFFFFFF:F:F,FFFFFF:FF:FFFFFFFFFFFFFFFFFFFFFFFFFFFFFF:FFFFFFF:FF:FFF,FFFFFF:FFFFF:FFFFFFFFFFFFFFFFF:FFF:F:FFFFF:FF:FFFF,FFF:FFFFF,,FF:FFF:FFF:FFFF:F:,,
@A00881:241:HJW2NDRXX:1:2127:31051:22169 1:N:0:CGAGAGAA+GATTGGAG
CTTGTACCTATGGGGGGCAGCAGTGGGGAATATTGCACAATGGGGGAAACCCTGATGCAGCGACGCCGCGTGAGTGAAGAAGTATTTCGGTATGTAAAGCTCTATCAGCAGGAAAGAAAATGACGGTACCTGACTAAGAAGCCCCGGCTAACTACGTGCCAGCAGCCGCGGTAATACGTAGGGGGCAAGCGTTATCCGGATTTACTGGGTGTCAAGGGAGCGTAGACGGCAGGGCAAGTCTGAAGTGAAA
+
,FFFFFFFFFFFFFFFFFFFFFFFFFFFFFFFFFFFFFFFFFFFFFFFFFFFFFFFFFFFFFFFFFFFFFFFFFFFFFFFFFFFFFF:FFFFFFFFFFFFFFFFFFFFFFFFF:FF:FFFF:FF:FFFFFFF,FFFFFFF:FFFFFFFFFFFFFFFF::FFFF:FFFFFFFF:,FFFFFFFFFFFF:FFF:FFFFFFFFFFFFFFFFFFFFF,FFFFF,FFFFFF:FFFFFFFFFFF:,,F:F,,,,F:F
@A00881:241:HJW2NDRXX:1:2127:28827:22326 1:N:0:CGAGAGAA+GATTGGAG
CTTGTACCTATGGGGTGCAGCAGTGGGGAATATTGGGCAATGGGGGGAACCCTGACCCAGCAACGCCGCGTGAGGGAAGAAGGCTTTCGGGTTGTAAACCTCTTTTACCAGGGACGAAGGACGTGACGGTACCTGGCGAAAAAGCAACGGCTAACTACGTGCCAGCAGCCGCGGTAATACGTAGGTTGCGAGCGTTGTCCGGACTTACTGGGTGTAAAGGGCGTGTAGGCGTAGCTGCAAGTCAGATGTG
+
FFFFFFFFFF:FFFFFFFFFFFFFFFFFFFF,FFFFFFFFFFFFFFFFFFFFFFFFFFFFFFFFFFFFFFFFFFFFFFFFFFFFFFF,FFFFFFFFFFFFFFFFFFF:FFFFFFFFF:FF:FFFFFFFFFFFF::F,FF:FFFFFF,F:,FFFFFFFFFFFFFFFFFFFFFFFFFFF,FFFFFFFFFFFFFF:FFF,FFFFFF,FFF:FFFFFFFF:FFFFFFFFFF::FF,FF::FF,FFFFFFF,FFF
@A00881:241:HJW2NDRXX:1:2127:29306:22373 1:N:0:CGAGAGAA+GATTGGAG
CTTGTACCTATGGGGTGCAGCAGTGGGGAATATTGGGCAATGGAGGGAACTCTGACCCAGCAACGCCGCGTGAAGGAAGAAGGTTTTCGGATTGTAAACTTCTGTCGCAGGGGACGAAGAATGACGGTACCCTGTAAGAAAGCCCCGGCTAACTACGTGCCAGCAGCCGCGGTAATACGTAGGGGGCAAGCGTTGTCCGGAATGACTGGGCGTAAAGGGAGTGTAGGTGGCACAGCAAGTTATATGTGAA
+
FFFFFFFFFFFFFFFFFFFFFFFFFFFFFFFFFFFFFFFFF:FFFFFFFFFFFFFFFFFFFFFFFFFFFFFF:FFFFFFFFFFFFFFFFFFFFFFFF,F:FFFFFFFFFFFFFFFFFFFF:FFFFFFF:FFF:FFFFFF:FFFFFFFFFFFFFF,FFFF,FFF:F:FF:FFFFFFF,FFFFFFFFFFF,FFFFF:FF:FFFFFFFFFFFFFF:,F,FFFF:FFFFFFFFFFFFFFFF,:FF:F,F,:FF:
@A00881:241:HJW2NDRXX:1:2127:30020:22827 1:N:0:CGAGAGAA+GATTGGAG
CTTGTACCTACGGGAGGCAGCAGTGAGGAATATTGGGCAATGGAGGGAACTCTGACCCAGCAACGCCGCGTGAAGGAAGAAGGTTTTCGGATTGTAAACTTCTGATCTATGGGAAGAAGAAGGTGACGGTACCATAGGAGAAAGCCACGGCTAACTACGTGCCAGCAGCCGCGGTAATACGTAGGTGGCGAGCGTTGTCCGGAATGACTGGGCGTAAAGGGAGCGTAGGTGGTAAATTAAGTTAGGTGTG
+
FFFFFFFFFFFFFFFFFFFFFFFFFFFFFFFFFFFFFFFFFFFFFFFF:FFFFFFFFFFFFFFFFFFFFFFFFFFFFFFFFFFFFFF:FFFFFFFFFFFFFFFFFFF:FFFFFFFFFFFFFFFFFFFFFFFFFF:FFFFFFFFFFFFFFFFF:FFFFFFFFFFFFFFFFFFFFFF,FFFFFFFFFFFFFFFFFFFFFFFFFFFFFFF:FFFFFF,FFFFF:FFFF:FFFFFFFFFFFFFFF:F,FFF:FF
@A00881:241:HJW2NDRXX:1:2127:30418:23171 1:N:0:CGAGAGAA+GATTGGAG
CTTGTACCTATGGGATGCAGCAGTGGGGAATATTGGGCAATGGGCGGAAGCCTGACCCAGCGATGCCGCGTGAGGGAAGAAGGTTTTCGGATTGTAAACCTCTGTCTTTAGGGACGATAATGACGGTACCTAAGGAGGAAGCTCCGGCTAACTACGTGCCAGCAGCCGCGGTAATACGTAGGGAGCGAGCGTTGTCCGGAATTACTGGGTGTAAAGGGAGTGCAGGCGGGACTGCAAGTCAGATGTGAAA
+
FFFFFFFFFFFFFFFFFFFFFFFFFFFFFFFFFFFFFFFFFFFFFFFFFFFFFFFFFFFFFFFFFFFFFFFFFFFFFFFFFFFFFFFFFFFFFFFFFFFFFFFFFFFFFFFFFFFFFF:FFFFFFFFFFFFFFFFFFFFFFFFFFFFFFFFFF:FFFFFFFFFFFFFFFFFFFFFFFFFFFFFFFFFFFFFFFFFF:FFF,FFF:FFFFFFF:FFFFFFFFFFF:FFFFFFFFFFF:FFFFFF,FFFFF,
@A00881:241:HJW2NDRXX:1:2127:26286:23312 1:N:0:CGAGAGAA+GATTGGAG
CTTGTACCTATGGGGCGCAGCAGTGAGGAATATTGGGCAATGGGCGGAAGCCTGACCCAGCCATGCCGCGTGCAGGAAGACAGCCCTATGGGTCGTAAAATTTTGTTGTATAGGAAGAAAGGGTCGTATAGGGAATGATACGGCAGTGACCCAACTATACGAGGAAGCCACGGCTAACTACGTGCCAGCAGCCGCGGTAATACGTAGGTGGCAAGCGTTATCCGGAATTATTGGGCGTAAAGGGTGAGTA
+
FFFFFFFFFFFFFFFFFFFFFFFFFFFFFFFFFFFFFFFFFFFFFFFFFFFFFFFFFFFFFFFFFFFFFFFFFFFFFFFFFFFFFFFFFFFFFFFF:FFFFFFFFFFF:FFFFFF:FFFFFFFFFFFFFFFFFFFFFFFFFFFFFFFFFFFFFFFFFFFFFFFFFFFFFFFFFFFFFFFFFFFFFFFFFFFFFFFFFF:FFFFF,:FFFFFFFFFFFFF,FFFFFF,F:FFFF:FFFFFF,FFFFFFFFF
@A00881:241:HJW2NDRXX:1:2127:25934:23985 1:N:0:CGAGAGAA+GATTGGAG
CTTGTACCTATGGGGGGCAGCAGTGAGGAATATTGGGCAATGGGCGGAAGCCTGACCCAGCCATGCCGCGTGCAGGAAGACAGCCCTATGGGTCGTAAACTGCTTTTTTAGAGGAAGAATAAAGTCTACGTGTAGACCGATGACGGTACTTTAAGAAAAAGCATCGGCTAACTCCGTGCCAGCAGCCGCGGTAATACGGAGGATGCAAGCGTTATCCGGAATTATTGGGTTTAAAGGGTCCGCAGGCGGC
+
:FFFFFFFFFFFFF:FFFFFFFFFFFFFFFF:FFFFFFFFFFFFFFFFFFFFFFFFFFFFFFFFFFFFFFFFFFFFFFFFFFFFFFFFFFFFFFFFFFFFFFFFFFFFFFFFFFFFFFFFFFFFFFFFFFFFFF:FFFFFFFFFFFFFFFFFFFFFFFFFFFFFFFFFFFFFFFFFFFFFFFF:FFFFFFFFFFFFFFFFFFF:FFF:FFFF:FFFFFFFFFFFFFFFFF:F,,,FFF:FFFF:FFFFFF
@A00881:241:HJW2NDRXX:1:2127:31810:24205 1:N:0:CGAGAGAA+GATTGGAG
CTTGTACCTACGGGGGGCAGCAGTCGGGAATATTGCGCAATGGAGGAAACTCTGACGCAGTGACGCCGCGTAAAGGAAGAAGGTTTTCGGATTGTAAACTATTGTCGTAAGGGAAGAAAAAAGACATTACAGATGGAGGAAGCTCCGGCTAACTACGTGCCAGCAGCCCCGGTCATACGTAGGGAGCACGCGTAAACCGAATTTATGGGTTTTAAAGGGTGCGAAGACGGGAAAATAAGTACGTTGTGAA
+
,F::FFFFFFFFFFF:FFFFF:FFFF:F:FFF:FF:FF:F:FF,FFFFFFFFF:FFFFFFFF:FFFFFFF:F,FF::F:F:FFFF,FFFFF,F:FFFFFF::FFFF,:,FFFFFFFFFFFF,,,,,,FFF,,:,FFFF,F,FFFFFF,,:FF,FFF,F:FF,,FF,F:,:::F,:,,:F:FFF,:,,F,FFF,,F,FF:,:FF::F,::,,,,FFF,FFFFFF,F:F,FFFFFF,F,F,F,,,FF:F,F,
@A00881:241:HJW2NDRXX:1:2127:28935:24298 1:N:0:CGAGAGAA+GATTGGAG
CTTGTACCTACGGGGTGCAGCAGTGGGGAATATTGCGCAATGGGCGGAAGCCTGACGCAGCGACGCCGCGTGAGGGAAGAAGGTTTTCGGATCGTAAACCTCTGTCAGAAGGGAAGAATAGGGGACGTGCCAATCAGCGTTTCCGTGACGGTACCTTCAAAGGAAGCACCGGCTAACTCCGTGCCAGCAGCCGCGGTAATACGGAGGGTGCGAGCGGTCATCGGAATTACTGGGCGTAAAGCGCGTGTAG
+
,FFFFFFFFFFFFFFFFFFFFFFFFFFF:FFFFFFFFFFFFFFFFFF:FFFFFFFFFFFFFFFFFFFFFFFFFFFFFFFFFFFFFFFFFFFFFFFFFFFFFFFFFFF:FFFFFFFFFF::FFFFFFF:F:FFFFFFFFFFFFFFFFFFFFFFFFFFFFF,:FFFFFFFF:FF:FFFFFFFFFFFFFF:FF,FFFFFFF,:FFFFFFFFFFFFFFF::F,FFFFFFFFFFFFFFFFFFF,FFFF:FF:FFF
@A00881:241:HJW2NDRXX:1:2127:12680:24455 1:N:0:CGAGAGAA+GATTGGAG
CTTGTACCTATGGGGGGCAGCAGTGGGGAATATTGGGCAATGGAGGCAACTCTGACCCAGCAACGCCGCGTGAGCGATGAAGGTCTTCGGATTGTAAAGCTCTTTAAGTGGGGACGAAGAAAGTGACTGTACCCACAGAATAAGCTCCGGCTAACTACGTGCCAGCAGCCGCGGTAATACGTAGGGAGCAAGCGTTATCCGGAATGACTGGGCGTAAAGGGTGCGTAGGTGGCTCAGCAAGTTAGTAGCG
+
FFFFFFFFFFFFFFFFFFFFFFFFFFFFF:FFFFFFFFFFFFFFFFFFFFFFFF:FFFFFFFFFFFFFFFFFFFFFFFFFFFFFFFFFFF:FFFF:FFFFFFFFFFFFFFFFFFFFFFFFFFFFFFFFFF,FFFFFFFFFFFFFFFFFFFFFFFFFFFFFFFF:FFFFFFFFFF:FFF:FFFFFFFFF:F,FFFFF:FFFFF:F:FFFFFFFFFFFFFFFFFFFFFFFFF:FFFFFF:F:FFF:FFFF::
@A00881:241:HJW2NDRXX:1:2127:30183:24674 1:N:0:CGAGAGAA+GATTGGAG
CTTGTACCTATGGGATGCAGCAGTGAGGAATATTGGTCAATGGGCGAGAGCCTGAACCAGCCAAGTCGCGTGAGGGAAGAATGTCCTATGGATTGTAAACCTCTTTTGTCGGGGAGCAAAGACAGTCACTTGTGATTGGATGAGAGTACCCGAAGAAAAAGCATCGGCTAACTCCGTGCCAGCAGCCGCGGTAATACGGAGGATGCGAGCGTTCTCCGGATTTAGTGGGTTGAAAGGGTGCGTAGGCGGA
+
,FFFFFFFF,:F:F,FFF:FF:FFF:FF::FF:FFFFFFFFF,FFF:FFFFFFFFFFFFFFFFFFFFFFFFFFFFFFFFFFFFFFFFFFFFF:::FFFFFFFFFFFFFFFFFFFFFFFFFFFFFFFFFFFFFFFFFFFF:FF::FFFFFFF:FFFFFFFFF:FFFFFFFF,:FFF:FFFFFFFFFF:FFFFF:,FFFFF:F,FFFFFFFF:FF,:FFFF:F,:F,FFF:F,,:,F:FFFFFFFF:FF,,:
@A00881:241:HJW2NDRXX:1:2127:24731:24752 1:N:0:CGAGAGAA+GATTGGAG
CTTGTACCTACGGGATGCAGCAGTGGGGAATATTGCACAATGGGGGGAACCCTGATGCAGCGACGCCGCGTGGGTGAAGAAGTATTTCGGTATGTAAAGCCCTATCAGCAGGGAAGAAGATGACGGTACCTGAGTAAGAAGCCCCGGCTAACTACGTGCCAGCAGCCGCGGTAATACGTAGGGGGCGAGCGTTATCCGGATTTATTGGGTGTAAAGGGTGCGTAGACGGGAGTACAAGTTAGTTGTGAAA
+
FFFFFFFFF,FFFFFFFFFFFFFFFFFFFFFFFFFFFF:FFFFFFFFFFFFFFFFFFFFFFFFFFFFFFFFFFFFFFFFF:FFFF,FFFFF:FFFF:FFFFFFFFFFFFFFFFFFFFFFFFFFFFFFFFFFF,FFFF,FF:FFFFFFF:FFFFFFFFFFFFFFFFFFFFFFF::FFFF:FFFF:FFFFFFFF:FFFFFFFF,FFFFFFFFFFFF,FFFF:FFFF,FFFFFFFFFFFFFFFF,FFFFFFF:
@A00881:241:HJW2NDRXX:1:2127:29297:25019 1:N:0:CGAGAGAA+GATTGGAG
CTTGTACCTACGGGAGGCAGCAGTGGGGAATATTGGGCAATGGAGGCAACTCTGACCCAGCAACGCCGCGTGAATGATGAAGGTCTTCGGATTGTAAAGTTCTTTTCTAAGGGACGAAGAAAGTGACGGTACCTTAGGAATAAGCCTCGGCTAACTACGTGCCAGCAGCCGCGGTAATACGTAGGAGGCAAGCGTTATCCGGAATGACTGGGCGTAAAGGGTGCGTAGGTGGTTTGGCAAGTTAGTAGCG
+
FFFFFFFFFFFFFFFFFFFFFFFFFFFFFFFFFFFFFFFFFFFFFFFFFFFFFFFFFFFFFFFFFFFFFFFFFFFFFFFFFFFFFFFFFFFFFFFFFFFFFFFFFFFFFFFFFFFFFFFF:FFFFFFFFFFFF:FFFFFFFFFFFFFFFFFFFFFFFFFFFFFFFFFFFFFFFFFFFFFFFFFFFFFFFFFFFFFF:FFFFFF:FFFFFFFFFFF:FFFFFFFFFFFFFFFFFFFFFFF,FF:::FFFFF
@A00881:241:HJW2NDRXX:1:2127:25310:26036 1:N:0:CGAGAGAA+GATTGGAG
CTTGTACCTATGGGGGGCAGCAGTGAGGAATATTGGACAATGGCCGGAAGGCTGATCCAGCCATGCCGCGTGAGGGAATGAGGTCCTATGGATTGTAAACCTCTTTTCACGCAGGGCAATAAGGTCCACGAGGTGGACCGACGAGAGTATGCGTGGAATAAGCATCGGCTAACTCCGTGCCAGCAGCCGCGGTAATACGGAGGATGCGAGCGTTGTCCGGATTTATTGGGTTTAAAGGGTGCGTAGGCGG
+
:FFFFFFFFFFFFFFFFFFFFFFFFFFFFFFFFFFF,FFFFFFFFFFFFFFFFFFFFFFFFFFFFFFFFFFFFFFF:FFFFFFFFFFFFFFFFFFFFFFFFFFFFFFFFFFFFFFFFF,FFFFFFFFFFFFFFFF:FFFFFF,FFFFF,FFFFFFFFFFFFFFFFFFFFFFFFFFFFFFFF:FFFFFFFFFFFFFFFFFFFFFF:FFFFFFFF,FFFFFF::,F:F,FFFF,F,F:,F::FF,FFFFFFF
@A00881:241:HJW2NDRXX:1:2127:25211:26052 1:N:0:CGAGAGAA+GATTGGAG
CTTGTACCTACGGGGTGCAGCAGTGGGGAATATTGGGCAATGGAGGCAACTCTGACCCAGCAACGCCGCGTGAGCGATGAAGGTCTTCGGATTGTCCAGCTCTTTAAGTGGGGACGAAGAAAGTGACTGTACCCCCCGAATAAGCTCCGGCTAACTACGTGCCAGCCGCCGCGGTACTACGTAGGGAGCACGCGTTATCCGGAATGACTGGGCGTAAAGGGTGCGTAGGTGGCTCAGCACGTTAGTAGCG
+
:FFFFFFFFFFFFFFFFFFFF:FFFFFFF:FF,FFFFFFF:FFF:FFFFFFFFFFFFFFFFF,FFFFFFFFFFFFFFFFFF:FFFFFFFFFF:FF,,FFF:FFFFF:FFFFFFFFF:FFFFFFFF:FFFFFFFF,F:FF:F:FFFF:FFFFFFF:FF:FFFFFF::,FFFFF::,F:FF,FF,FFFFF:FFFFF:FF:FFFFFFFF,F,:F:FF:,,FFF:::FFF,F:FFFFFFFFFF,FFF::F,FFF
@A00881:241:HJW2NDRXX:1:2127:31991:26083 1:N:0:CGAGAGAA+GATTGGAG
CTTGTACCTATGGGAGGCAGCAGTGGGGGATATTGCACAATGGGGGAACCCCTGATGCAGCGACGCCGCGTGAGTGAAGAAGTATTTCGGTATGTAAAGCTCTATCAGCAGGGAAGAGGAAGAGACGGTACCTGAGTAAGAAGCCCCGGCTAACTACGTGCCAGCAGCCGCGGTAATACGTAGGGGGCAAGCGTTATCCGGATTTACTGGGTGTAAAGGGAGCGTAGACGGAAAGGCAAGTCTGAAGTGA
+
,FFFFFFFFFFFFFFFFFFFFFFFFFFFF:FFFFFFFFF,FF:FFFFF:FFFF:FFFFFFFFFFFFFFFFFFFFFF:FF::FFFFFFFFFFFFFFFFFFFFFFFFF:FFFFFFFF:FFFF,:FFFFFF:FFFFFFFFFFF:FFFFFFF:FF:FFFFFFFFFFFFFFFFFFFFFFFFF:FFF:FFFFFFFFFFFFFFFFFFFFFFF:FFFFFF:F,:FF:FFFFFFF:FF::FFFF:FF,FFFFF:FFFFF
@A00881:241:HJW2NDRXX:1:2127:30770:26193 1:N:0:CGAGAGAA+GATTGGAG
CTTGTACCTACGGGAGGCAGCAGTGAGGAATATTGGTCAATGGGCGGGAGCCTGAACCAGCCAAGCCGCGTGGAGGAAGAAGGTACAGAGTATCGTAAACTCCTTTTGTCAGGGGATAAAAGGCGGGATGCGTCCCGTCCCGAAGGTACCTGAAGAAAAAGCATCGGCTAACTCCGTGCCAGCAGCCGCGGTAATACGGAGGATGCGAGCGTTATCCGGATTTATTGGGTTTAAAGGGTGCGTAGGCCGC
+
FFFFFFFFFFFFFFFFFFFFFFFFFFFFF:FFFFFFFFFFFFFFFFFFFFFFFF,FFF,FFF:FFFFFFFFFFFFFFFFFFFFF:FFFFFFFFFFFF:FFFFFFF:FFFFFFFFF:F,FFFFFFFFFFFFFFFFFFFFFFFFF,FFFFFF:FFFF:F,,FFF,FFFFFFFFFFFFFF:F,FFFFFFFFFFFFFFFFF:FFFF,,FFF,FFFF,F,FFFFFF,FF:FFFF:,FF,,FF,,FFFFFFF,:FF
@A00881:241:HJW2NDRXX:1:2127:22381:26475 1:N:0:CGAGAGAA+GATTGGAG
CTTGTACCTATGGGATGCAGCAGTGGGGGATATTGGACAATGGGGGAAACCCTGATCCAGCGATGCCGCGTGAGGGAAGAAGGTTTTCGGATTGTAAACCTCTGTGGAGGGGGACGATAATGACGGTACCCCTTTAGGAAGCCACGGCTAACTACGTGCCAGCAGCCGCGGTAATACGTAGGTGGCGAGCGTTGTCCGGAATTACTGGGTGTAAAGGGAGTGTAGGCGGGAAGGCAAGTCAGAAGTGAAA
+
FFFFFFFFFFFFFFFFFFFFFFFFFFFFFFFFFFFFFFFFFFFFFFFFFFFFFFFFFFFFFFFFFFFFFFFFFFFFFFFFFFFFFFFFFFFFFFFFFFFFFFFFFFFFFFFFFFFFFFFFFFFFFFFFFFFFFFFFFFFFFFFFFFFFFFFFFFFFFFFFFFFFFFF:FFFFFFFFFFFFFFFFFFFFFFF:F:FF:FFF,FFFFFFFF,FF:F,FFFFFFFFFFFFFFFFFF:FF,FFF:F:,FFFFF:
@A00881:241:HJW2NDRXX:1:2127:25328:26537 1:N:0:CGAGAGAA+GATTGGAG
CTTGTACCTATGGGGTGCAGCAGTGGGGAATATTGCACAATGGGGGAAACCCTGATGCAGCGACGCCGCGTGAGTGAAGAAGTATTTCGGTATGTAAAGCCCTATCAGCAGGGAAGAAGATGACGGTACCTGAGTAAGAAGCCCCGGCTAACTACGTGCCAGCAGCCGCGGTAATACGTAGGGGGCGAGCGTTATCCGGATTTACTGGGTGTAAAGGGAGCGTCGACGGCTTAGCAAGTATGGAGTGAAA
+
F:F:,FFFFF,FFFFFFFF:FFFF:FFFFFFFFFFF:FFFFFF,FFFFFFFFFFFFFFFFFFFFFFFFFFFFF:FF,FFF:FFFFFFFFFFFFFFFFFF:FF:FFFFFF:FFFF:FF,FFF:FFFFFF,FFF:FFFF:FF,FFFFFFFF,:FFFFFFFFF:FFFFFFFFFFFFFF:FFFFFF:FFFFFFFFFFFFFFFF,FFF,FF:,:FFF,FFFFF,,FFF,F,FFFFFF,FFFF,,,,FFF,,,F:F
@A00881:241:HJW2NDRXX:1:2127:31412:26584 1:N:0:CGAGAGAA+GATTGGAG
CTTGTACCTACGGGAGGCAGCAGTGGGGAATATTGGGCAATGGAGGCAACTCTGACCCAGCAACGCCGCGTGAGCGATGAAGGTCTTCGGATTGTAAAGCTCTTTAAGTGGGGACGAAGAAAGTGACTGTACCCACAGAATAAGCCTCGGCTAACTACGTGCCAGCAGCCGCGGTAATACGTAGGAGGCACGCGTTATCCGGAATGACTGGGCGTAAAGGGTGCGTAGGTGGCTTGGCAAGTTGGTAGCG
+
FF:FFFFFFFFFFFFFFFF:FFFFFFFFFFFFFFFFFFFFFFFFFFFFFFFFFFFFFFFF:FFFFFFFFFFFFFFFFFF:FFFFFFFFFFFFFFFFFFFFFFFFFFF:FFFFFFFFFFFFFFFFFFFFFFFFFF,F:FFFFFFFFFFFFFFF:FFFFFFFFFFF:FFFFFFFFF:F,FFFFF,FFFFFFF,FFFFFFFFFFFFFFF:FFFF,FFFFFF:FFFFFFF:FF:FFFF,FFF:F:FF:FF:F::
@A00881:241:HJW2NDRXX:1:2127:26178:26631 1:N:0:CGAGAGAA+GATTGGAG
CTTGTACCTACGGGATGCAGCAGTGGGGAATATTGGGCAATGGAGGAAACTCTGACCCAGCAACGCCGCGTGAATGATGAAGGTCCTCGGATTGTAAAGTTCTTTTCTAAGGGAAGAAGAAAGTGACGGTACCTTAGGAATAAGCCTCGGCTAACTACGTGCCAGCAGCCGCGGTAATACGTAGGAGGCGAGCGTTATCCGGAATGACTGGGCGTAAAGGGTGTGTAGGCGGTTCGGCAAGTTAGTAGCG
+
FFFFFFFFFFFFFFFFFFFFFFFFFFFFFFFFFFFFFFFFFFFFFFF:FFFFFFFFFFFFFFFFFFFFFFFFFFFFFFFFFFFFFFFFFFFFFFFFFFFFFFFFFFFFFFFFFF:FFFFFFFFFFFFFFF:FFFFFFFF,F,FFFFFFFFFFFFFFFFFFFFFFFFFFFF:FFFFFFFFFFFFFFFFFFFFFFFFFFFFFFFF:,FFFFFFFFF,FF:,FFFFFFFF:F:F:FFFFFFF:FFFF:FFFFF
@A00881:241:HJW2NDRXX:1:2127:32145:26882 1:N:0:CGAGAGAA+GATTGGAG
CTTGTACCTACGGGGGGCAGCAGTGGGGAATATTGGGCAATGGAGGCAACTCTGACCCAGCAACGCCGCGTGAGCGATGAAGGTCTTCGGATTGTAAAGCTCTTTAAGTGGGGACGAAGAAAGTGACTGTACCCACAGAATAAGCCTCGGCTAACTACGTGCCAGCAGCCGCGGTAATACGTAGGAGGCAAGCGTTATCCGGAATGACTGGGCGTAAAGGGTGCGTAGGTGGTTTGGCAAGTTGGTAGCG
+
,FFFFFFFFFFFFFFFFFFFFFFFFFFFFFFFFFFFFFFFFFFFFFFFFFFFFFFFFFFFFFFFFFFFFFFF:FFF:FFFFFFFFFFFFF:FFFFFFFFFFFF:FFFFFFFFFFFFFFFFFFFFFFFFFFFFFFF:FFFFFFFFFFFFFFFFFFFFFFFFFFFFFF::FFFFFFFFFFFFFFFFFFFFFFFFFFFFFF,FFFFFFFFFFFFFFFF,FF,FFFFFFFF:FFF:FFF,FFF:FFFFFFFFF,
@A00881:241:HJW2NDRXX:1:2127:28040:26913 1:N:0:CGAGAGAA+GATTGGAG
CTTGTACCTATGGGATGCAGCAGTGGGGGATATTGCACAATGGGGGGAACCCTGATGCAGCAACGCCGCGTGGAGGAAGAAGGTTTTCGGATTGTAAACTCCTGTCGTGCGGGACGATAATGACGGTACCGCACAAGAAAGCCACGGCTAACTACGTGCCAGCAGCCGCGGTAAAACGTAGGTGGCAAGCGTTGTCCGGAATTACTGGGTGTAAAGGGAGCGCAGACGGACATGCAAGTCTGGAGTGAAA
+
FFFFFFFFFFFFFFFFFF:FFFFFFFFFFFFFFFFFFFFFFFFFFFFF:FFFFFFFFFFFFFFFFFFFFFFFFFFFFFFFFFF:FFFFFFFFFFFFFFFFFFFFFFFFFFFF:FFFFFF:F:FFFFFFFFFFFFFFFFFF:FFFFFFFFFFFFFFFFFFFFFFFFFFFFFFFFFFFFFFFFFFFFFFFFFF:FFFF:FFFFFFF:FF,FFFFF:FFFFFFFFFF:FFFF:FFFFFF:FFFFFFF:FF:F:
@A00881:241:HJW2NDRXX:1:2127:30436:26991 1:N:0:CGAGAGAA+GATTGGAG
CTTGTACCTATGGGATGCAGCAGTGAGGAATATTGGTCAATGGGCGGGAGCCTGAACCAGCCAAGCCGCGTGGAGGAAGAAGGTACAGAGTATCGTAAACTCCTTTTGTCAGGGGATAAAAGGCGGGATGCGTCCCGTCCCGAAGGTACCTGAAGAAAAAGCATCGGCTAACTCCGTGCCAGCAGCCGCGGTAATACGGAGGATGCGAGCGTTATCCGGATTTATTGGGTTTAAAGGGTGCGTAGGCCGC
+
FFFFFFFFFFFFFFFFFFFFFFFFFFFFFFFFFFFFFFFFFFFFFFFFFFFFFFFFFFFFFFFFFFFFFF:FFFFFFFFFFFFFFFFFFFFFFFFFFFFFFFFFFFFFFFFFFFFF:FFFFFFFFFFFFFFFFFFFFFFFFFF,FFFFFFFFFFFFFF::FFFFFFF:FFFFFFFFF:FFFFFFFFFFFFFFFFF,FFFFFFF,FFFFFFF:F,:FFFFFFFFFFFFFFFFFFFFFFFFFFFFFF,FFFF
@A00881:241:HJW2NDRXX:1:2127:25319:27085 1:N:0:CGAGAGAA+GATTGGAG
CTTGTACCTATGGGACGCAGCAGTGGGGAATATTGGTCAATGGGGGAAACCCTGAACCAGCAACGCCGCGTGAAGGAAGAAGGCTTTCGGGTTGTAAACTTCTTTTGTCAAGGACGATAGTGACGGTACTTGACGAATACGCTCCGGCTAACTACGTGCCAGCAGCCGCGGTCATACGTAGGGAGCGAGCGTTCTCCGGATTTACTGGGTGTAAAGGGCGCGTAGGCGGGCTGTCACGTCAGATGTGAAA
+
:F:FFFFFFFFFFF,FFFFFFFFFFFFFFFFFFFFFFFFFFFFFFFFFFFFFFFFFFFFFF::FFFFFFFFFFFFFFFFF:FFFFFFFFFFFFFFF,FFFFFFFFF:FF:F,FFFFFFF,FFFFFFFFFFFFFFFFFFF,FFFFFFFFFFFFFFFFFFFFFFFFFFFFF:FF,FFFFFFFFFFF:FF,FFF:F,FFFFFF:FFFFFFFFFFFF::FFFFFFFFFFFFFFFFFFFF,,,FF,FFFFFFF,F
@A00881:241:HJW2NDRXX:1:2127:14434:27211 1:N:0:CGAGAGAA+GATTGGAG
CTTGTACCTATGGGGGGCAGCAGTGGGGGATATTGGACAATGGGGGAAACCCTGATCCAGCGATGCCGCGTGAGGGAAGAAGGTTTTCGGATTGTAAACCTCTGTGGAGGGGGACGATAATGACGGTACCCCTTTAGGAAGCCACGGCTAACTACGTGCCAGCAGCCGCGGTAATACGTAGGTGGCGAGCGTTGTCCGGAATTACTGGGTGTAAAGGGAGCGTAGGCGGGAAGGCAAGTCCGAAGTGAAA
+
:,FFFFFF,F,:FFFFFF,FFF:,FFFFF,F,F:FF:FFFFFFFFFFFFFFF:F,FF:FFF:FFFFFFFFFF,:FFFFFFF,F,,FFFFF,F:FFFFFFFFF:FF:F,FFF:F:FFF:F,FF::F:F:F:FFFF:,::FF::F,FF:FF:FFFFFFF:FF,FF,:FF:FF:F,::,FF:FFFFF:F,,,FF,F:F:,F:F,FF,F,::FFFF:FFFFF::FF,F:F:F,F,FFFF:,:F:,FF:FFF,F,
@A00881:241:HJW2NDRXX:1:2127:30743:27555 1:N:0:CGAGAGAA+GATTGGAG
CTTGTACCTACGGGGTGCAGCAGTGGGGAATATTGGTCAATGGGGGAAACCCTGAACCAGCAACGCCGCGTGAAGGAAGAAGGCTTTCGGGTTGTAAACTTCTTTTATCAGTGACGATAGTGACGGTAGCTGATGAATAAGCTCCGGCTAACTACGTGCCAGCAGCCGCGGTAATACGTAGGGAGCGAGCGTTATCCGGATTTACTGGGTGTAAAGGGCGCGTAGGCGGGCTGACAAGTCAGATGTGAAA
+
FFFFFFFFFFFFFFFFFFFFFFFFFFFFFFFFFFFFFFFFFFFFFFFFFFFFFFFFFFFFFFFFFFFFFFFFFFFFFFFFFFFFFFFFFFFFFFFFFFFFFFFFFFFFFFFFFFFFFFFFFFFFFFFFFFFFFFFF,FFFFFFFFFFFFFFFFFFFFFFFF:FFFFFFFFF:FFFFFFFFFFFFFFFFFFFFFFFFFFF:FF:FFFF:FFFFFF,FFFFFFFFF:FFFF:FFFFFFFF:FFF:FFFFFF:
@A00881:241:HJW2NDRXX:1:2127:22471:27790 1:N:0:CGAGAGAA+GATTGGAG
CTTGTACCTATGGGACGCAGCAGTGGGGGATATTGCCCAATGGGGGGAACCCTGATGCAGCGACGCCGCGTGAGTGAAGAAGTATTTCGGTATGTAAAGCTCTATCAGCAGGGAAGAAAATGACGGTACCTGACTAAGAAGCCCCGGCTAACTACGTGCCAGCAGCCGCGGTAATACGTAGGGGGCAAGCGTTATCCGGATTTACTGGGTGTAAAGGGAGCGTAGACGGCGCAGCAAGGCTGGAGTGAAT
+
FFFFFFFFFFFFFFFFFFFFFFF,FFFFF:FF:FFF,FFFFFFFFFFFFFFFFFFFFFFFFFFFFFFFFFFF:FFFFFFFFFFFFFFFFFFFFFFFFFFFFFFFFFFFFFFFFFFF:FF:FFFFFFFFFFFFFFFFFFFFFFFFFFFFF,FFFFFFFFFFFFFFFFFFFFF:::FF::FFFFFFFFFFFFF,FFFFFFFFFFFF,FFFFFFFFF,,FFFFF::,FFFF:FFF,F:FFFF:FFFFF:F::,
@A00881:241:HJW2NDRXX:1:2127:29306:28729 1:N:0:CGAGAGAA+GATTGGAG
CTTGTACCTATGGGATGCAGCAGTGGGGAATATTGCACAATGGGGGAAACCCTGATGCAGCGACGCCGCGTGGGTGAAGAAGTATTTCGGTATGTAAAGCTCTATCAGCAGGGAAGAAAGAAGGACGGTACCTGACTAAGAAGCACCGGCTAAATACGTGCCAGCAGCCGCGGTAATACGTATGGTGCAAGCGTTATCCGGATTTACTGGGTGTAAAGGGTGCGTAGGTGGCATGGCAAGTCAGAAGTGA
+
FFFFFFFFFFFFFFFFFF:FFFFFFFFFFFFFFFFFFFFFFFF:FFFFFF:FFF:FFFFFFFFFFFFFFFFFFFFFFFFFFFF,FFFFFFFFFFF:,FFFFFFFFFFFFFFFFFFFFFF:FFFFFFFFFFFFFFFFF:FFFFFF:FFFFFFFFFFFFFF:FFFFFFFFFFFF:F,FFFFFFFFFFFFFFFFFFFFFFFFFF:FFFFFFF:FFFFF:FFFFFFFFFFFFFF:FFFFFF,,FFFF:FFFFFF
@A00881:241:HJW2NDRXX:1:2127:31467:29309 1:N:0:CGAGAGAA+GATTGGAG
CTTGTACCTATGGGACGCAGCAGTGGGGGATATTGCACAATGGGGGAAACCCTGATGCAGCGACGCCGCGTGAGTGAAGAAGTATTTCGGTATGTAAAGCTCTATCAGCAGGGAAGAAAGAGACGGTACCTGAGTAAGAAGCCCCGGCTAACTACGTGCCAGCAGCCGCGGTAATACGTAGGGGGCAAGCGTTATCCGGATTTACTGGGTGTAAAGGGAGCGTAGACGGCATGGCAAGTCTGAAGTGAAA
+
F:FFFFFFFFFFFFFFFFFFFFFFFFFFFFFFFFFFFFFFFFFFFFFFFFFFFFFFFFFFFFFFFFFFFFFFFFF::F,FFFFFFFFFFFFFFFFFFFFFFFFFFFFFFFFFF:FFFFFF:FFFFFFFFFFFFFFFF::FFFFFFFFFF:FFFFFFFFFFFFFFFFFFFFFFFFFFFFFFFFFFF:F:FFFFF:FFFFFFFFFFF,FFFFFFF:,FFFF:F:FF:FFFFFFFF:FFFFFF:,FFFFF:FF
@A00881:241:HJW2NDRXX:1:2127:17833:29434 1:N:0:CGAGAGAA+GATTGGAG
CTTGTACCTATGGGATGCAGCAGTGGGGAATATTGCACAATGGGGGAAACCCTGATGCAGCGACGCCGCGTGAGTGAAGAAGTATTTCGGTATGTAAAGCTCTATCAGCAGGGAAGATAATGACGGTACCTGAATAAGAAGCCCCGGCTAACTACGTGCCAGCAGCCGCGGTAATACGTAGGGGGCAAGCGTTATCCGGATTTACTGGGTGTAAAGGGTGCGTAGGTGGCATGGCAAGTCAGAAGTGAAA
+
FFFF:FFFFFFFFFFFFFFFFFFFFFFFFFFFFFFFFFFFFFFF:FFFFFFFFF:FFFFFFFFFFFFFFFFFFFFFFFFFFFFFFFFFFFFFFFFFF:FFFFFFFFFFFFFFFF:FFFF:FFFFFFFFFFFFFFFFFFF:F:FFFFFFFF:FFFFFFFFFFFFFFFFFFFF:FFFFF:FFFFFFFF,FFF,FF:FFFFFFFFFFFFFFFFFFF::FFFFFFFFFFF:FFFFFF,FF:FFF:F:FFFF,F:
@A00881:241:HJW2NDRXX:1:2127:31168:29512 1:N:0:CGAGAGAA+GATTGGAG
CTTGTACCTATGGGGGGCAGCAGTGGGGAATATTGCACAATGGGGGAAACCCTGATGCAGCGACGCCGCGTGAGTGAAGAAGTATTTCGGTATGTAAAGCTCTCTCAGCAGGGAAGAAAATGACGGTACCTGACTAAGAAGCCCCGGCTAACTACGTGCCAGCAGCCGCGGTAATACGTAGGGGGCAAGCGTTATCCGGATTTACTGGGTGTAAAGGGAGCGTAGACGGTGATGCAAGTCTGAAGTGAAA
+
,FFFFF:F,::FFFFFFF:FF:FFFFFFF,FFFFFFFFFFFFFF:FFFFFF:FFFFFFFFFFFFFFFFFFFFFFFFFF:FFFF,FFFF:F:FFFFFFFFFFFF,FFF:FFFFF::F,FFFF:FFFFFF:FFFFFFFFF:FFFFFFFFFF:F:FFFFFFFFFFFFFFF,FFFFF:FFF::FF:FFFF::FF,,FFFFFFF:,FFFFFF::F:FFFFFFFF,FFF:,FF:F:F,FF,FF,FFFFFF:FF::F
@A00881:241:HJW2NDRXX:1:2127:32750:29841 1:N:0:CGAGAGAA+GATTGGAG
CTTGTACCTACGGGGGGCAGCAGTGAGGAATATTGGGCAATGGGCGGAAGCCTGACCCAGCCATGCCGCGTGCAGGAAGACAGCCCTATGGGTCGTAAACTGCTTTTTTAGAGGAAGAATAAAGTCTACGTGTAGACCGATGACGGTACTTTAAGAAAAAGCATCGGCTAACTCCGTGCCAGCAGCCGCGGTAATACGGAGGATGCAAGCGTTATCCGGACTTATTGGGTTTAAAGGGTCCGCAGGCGGC
+
:FFFFFFFFFFFFFFFFFFFFFFFFFFFFFFFFFFFFFFFFFFFFFFFFFFFFFFFFFFFFFFFFFFFFFFFFFFFFFFFFFFFFFFF:FF:FFFFFFFFFFFFFFF:FFFFFFFFF:FFFFFFFFFFFFFFFFFFFFFFFFFFFFFF:FF:F:FFFFFFFF,FFFFFFF:FFFFFFFFFFFF,:FFF::F:F,FFFFFF:FFFFF,FFFFF,:FFFFFF::FF,FFFFFFFFFFF:F::FFF:FF:,FF
@A00881:241:HJW2NDRXX:1:2127:28311:29857 1:N:0:CGAGAGAA+GATTGGAG
CTTGTACCTACGGGAGGCAGCAGTGAGGAATATTGGTCAATGGGCGGGAGCCTGAACCAGCCAAGCCGCGTGGAGGAAGAAGGTACAGAGTATCGTAAACTCCTTTTGTCAGGGGATAAAAGGCGGGATGCGTCCCGTCCCGAAGGTACCTGAAGAAAAAGCATCGGCTAACTCCGTGCCAGCAGCCGCGGTAATACGGAGGATGCGAGCGTTATCCGGAGTTATTGGGTTTAAAGGGTGCGTCGGCCGC
+
FFFFFFFFFFFFFFFFFFFFF:FFFFFFFFFFFFFFFFFFFFFFFFFFFFFFFF,FFFFFFFFFF:FFFFFFFFFFFFFFFFF::FFFFFFFFFFFFFFFFFFFFFFFF:FFFF:FF:FF:FF:FFFFF:FFFFFFFFFFFF:FFFFFFF:F,FFFFFFFF:FFFF:FF:FFFF:FFFFFFFFFFFFFFFFFFFFFFFFFF::F,FFFFFFFFFFFFFFF,FFFFFFF:,F,FF:F:FFFFFF,FFF,FF
@A00881:241:HJW2NDRXX:1:2127:28411:29872 1:N:0:CGAGAGAA+GATTGGAG
CTTGTACCTACGGGGCGCAGCAGTCGGGAATATTGCGCAATGGAGGGAACTCTGACGCAGTGACGCCGCGTCTAGGAAGAAGGTGTTCGGATTGTAAACTATTGTCTATAGGGAAGAAAGAAATGACGGTACCTATAAAGAAAGCTCCGGCTAACTACGTGCCAGCAGCCGCGGTCATACGTAGGGAGCCAGCGTTCTCCGGAATTATTGGGTGTAAAGGGTGCGTAGACGGGAAAGCAAGTTAGTTGTG
+
F,FFFFFFF,FFFFFFFFFFFF:FFFFFF,F,FF:FFF:FFFF,FFFFFFFFF:FFFFFFF:FF:FF,FFF,:,:FF::FFFF,,FFF,,FFFFFFFF,F:FFFFFF,F:FFF:FFF:FFFF:,FFF,FFFFFF::FF,F,FF:FFFF:FF:FFFF,F,FFFF,FF:FFF:F::F,FFF:F::FFFF::FF,:FFF,,F,FFF,F:F:FFFFFF:FFFF,FFFFFFF:,FFFFF,:FFFFFFFFFFFFFF
@A00881:241:HJW2NDRXX:1:2127:22010:29904 1:N:0:CGAGAGAA+GATTGGAG
CTTGTACCTATGGGGTGCAGCAGTGGGGGATATTGTGCAATGGGGGGAACCCTGACGCAGCAACGCCGCGTGAAGGAAGAAGGTCTTCGGATTGTAAACTTCTTTTATTAAGGACGAAGAGATGACGGTACTTAATGAATAAGCTCCGGCTAACTACGTGCCAGCAGCCGCGGTAATACGTAGGGAGCAAGCGTTGTCCGGATTTACTGGGTGTAAAGGGTGCGTAGGCGGCAGAGCAAGTCAGATGTGA
+
FFFFFFFFFFFFFFFFFFFFF:F,FFFFFFFFFFFFFFFFFFFFFFFFFFFFFFFFFFFFF,,FFFFFFFFFFFFFFFFFFFFF:FFFFFFFFFFFF:FFFFFFFF:FFFFFFFFFFFFFFFF:FFFFFFFFFFF:F:FFFFFFFFF:FFFF:FFFF:FFFFFF:FFFFFFFFF:FF:FFFFFFFFFFFFFFFFF:FFF::FFF:FF:FFFFF:F:,FF::FFFFF,FFF,:FFFFF:FF:FFFFFFFFF
@A00881:241:HJW2NDRXX:1:2127:25319:30123 1:N:0:CGAGAGAA+GATTGGAG
CTTGTACCTATGGGAGGCAGCAGTGGGGAATATTGGGCAATGGAGGCAACTCTGACCCAGCAACGCCGCGTGAATGATGAAGGTCTTCGGATTGTAAAGTTCTTTTCTAAGGGACGAAGAAAGTGACGGTACCTTAGGAATAAGCCTCGGCTAACTACGTGCCAGCAGCCGTGGTAATACGTAGGAGGCAAGCGTTATCCGGAATGACTGGGCGTAAAGGGTGCGTAGGTGGTTTGGCAAGTTAGTAGCG
+
FFFFFFFFF,FFFFFFFFFFFFFFFFFFFFFFFFFFFFFFFFFFFFFFFFFFFFFFFFFFFFFFFFFFFFFFF:FFFFFFFFFFFFFFFFFFFFFFFFFFFFFFFFFFFFFFFFFFFFFFFFFFFFFFFF:FFFFFFFF:FFFFFFFFFFFF,FFFFFFFFFFFFFFFFFFFFF,FFFFFFFFFFFFFFFFFFFFFFFFFFFF,FFFFFFFFF:,FFFFFFFFFFFFFFFFFFFFFFFFFFFFFF:F:FF
@A00881:241:HJW2NDRXX:1:2127:27742:30185 1:N:0:CGAGAGAA+GATTGGAG
CTTGTACCTATGGGGGGCAGCAGTGGGGGATATTGCACAATGGGGGGAACCCTGATGCAGCAACGCCGCGTGGGTGAAGGAGTGATTCGTCACGTAAAGCCCTATCAGCAGGGAAGAAAGAAGACGGTACCTGACTAAGAAGCCCCGGCTAACTACGTGCCAGCAGCCGCGGTAGTACGTAGGGGGCGAGCGTTATCCGGCATTACTGGGTGTAAAGGGAGCGCAGACGGCGCTGCAAGTCGGGAGTGAA
+
,,FFFFFF,F:FFFFFF:,FFFFFFFFFF:F,FF:FFFFFFF:FFFFF:FFFFF,FFFFFFFFFFFFFFFFF:FFFFFFFFFFF,FFFF:FF::FFFFFFFFFFFF,FFFFF:FFF:FFFFFFF,:FF,FFFFF,F,FF,FF:FFFF,FF,FF:F:F,FFFFFFFFF:FF:FF,,FF:FFF:FFFFFF,F::F:FFFF:F,F,FFF:::FFFFF:FFFF,FF:FFFF:FF:FF::F:F,:F,FFF:F:,:
@A00881:241:HJW2NDRXX:1:2127:30716:30232 1:N:0:CGAGAGAA+GATTGGAG
CTTGTACCTATGGGGCGCAGCAGTGGGGAATATTGGTCAATGGGGGGAACCCTGAACCAGCAACGCCGCGTGAAGGAAGAAGGCTTTCGGGTTGTAAACTTCTTTTACCGGGGACGATAGTGACGGTACCTGGTGAAAAAGCAACGGCTAACTACGTGCCAGCAGCCGCGGTAATACGTAGGTTGCGAGCGTTGTCCGGAATTACTGGGTGTAAAGGGCGTGTAGGCGGGCATGCAAGTCAGATGTGAAA
+
FFFFFFFFFFFFFFFFFFFFFFFFFFFFFFFFFFFFFFFFFFFFFFFFFFFFFFFFFFFFFFFFFFFFFFFFFFFFFFFFFFFFFFFFFFFFFFFFFFFFFFFFFFFFFFFFFFFFFFFFFFFFFFFFFFFFFFFFFFFFFFFFFFFFFFFFFF:FFFFFFFFFFFFFFFFFFFFFFFFFFFFFFFFFFFFFFFFF:FFFFFF,:FFFFFFFFFFFFFFFFF:F:FFFFFFFFFFFFFFFFFFF:FFFFF
@A00881:241:HJW2NDRXX:1:2127:27154:30326 1:N:0:CGAGAGAA+GATTGGAG
CTTGTACCTATGGGAGGCAGCAGTGGGGAATATTGCACAATGGGGGAAACCCTGATGCAGCGACGCCGCGTGAGTGAAGAAGTATTTCGGTATGTAAAGCTCTATCAGCAGGGAAGAAAATGACGGTACCTGAGTAAGAAGCCCCGGCTAACTACGTGCCAGCAGCCGCGGTAATACGTAGGGGGCAAGCGTTATCCGGATTTACTGGGTGTAAAGGGAGCGTAGACGGCAGGGCAATTCTGAAGTGAAA
+
FFFFFFFFFFF:FFFFFFFFFFFFFFFFFFF,FFFFFFFFFF:FFFFFFFFFFFFFFFFFF:FFFFFFFFFFFFFFFFFF:FFFFFFFFFFFFFFFFFFFFFFFFFFFFFFFFFFFF,F:FFFFFFFF:FFF:FFFFF,FFFFFF:FFF,FF:FFFFFFFFFF,FFFFFFFFFFFF:FFFFFFFFFFFFFF,FFFFFFFF,F,,,F,F::FFF:F:FF:FFFFFFFFF:F:FFFF:,,FFF,,,FFFF::
@A00881:241:HJW2NDRXX:1:2127:27425:30358 1:N:0:CGAGAGAA+GATTGGAG
CTTGTACCTATGGGGGGCACCAGTGGGGAATATTGCACAATGGGGGGAACCCTGATGCAGCGACGCCGCGTGAAGGAAGAAGTATCTCGGTATGTAAACTTCTATCAGCAGGGAAGAAAATGACGGTACCTGACTAAGAAGCCCCGGCTAACTACGTGCCAGCAGCCGCGGTAATACGTAGGGGGCAAGCGTTATCCGGATTTACTGGGTGTAAAGGGAGCGTAGACGGAAGAGCAAGTCTGATGTGAAA
+
FFFFFFFFFFFFFFFFFFFFFFFFFFFFF,FFFFFFFFFFFFFFFFFFFFFFFFFFFFFFFFFFFFFFFFFFFFF:FFFF:FF:FF:FFF,FFFFF:FFFFFFFFF:FFFFFFF:FFFFF:FFFFFFFFFFFFFFFFFFFFFFFFFFFFFFFFFFFFFFFFFFFFFFFFFFFFFFFFFFFFFFFFFFFFFF,F:FFFFF::FFFF:FFF:F:FF:FFFFFFFFFFFFFFFFFFFFF,FFF:F:FFFFFFF
@A00881:241:HJW2NDRXX:1:2127:29514:31563 1:N:0:CGAGAGAA+GATTGGAG
CTTGTACCTACGGGGGGCAGCAGTCGGGAATATTGCGCAATGGAGGAAACGCTGAAGCAGTGACGCCGCGTATAGGAAGAAGGTCTTCGGATTGTAAACAAATGTCGTGAGGGAAGAGTAATGACAGTACCTCAGGAGGAAGCTCCGGCTAACTACGTGCCAGCAGCCGCGGTAATACGTAGGGAGCGAGCGTTATCCGGATTTAGTGGGTGTAAAGGGTGCGAAGACGGGGACTGAAGTTAGTTGTGAA
+
FFFFFFFFFFFFFF,,FFFFFFFF:FFFF:FFFFFF,FFFFFF,FFFFFF,FFFF,FFFF,FFFFFFFFFF,,:,FFFFFFF,,,FFFFFFFFFFFFF,,:,F,FF,:,FFFFFFFF:,FF,FFF:FFFFFF,F:FF:FFFFF,FFFFFFFF:FFFFFFFFFFFFFFFFFFFF::FFFFFF:FF,FFF:FFF::FFFFFFFFFFF,FFFFFFFFFFFFF,FFF,FF,FFF,FFF:,FFFF,,F,F:FF,F
@A00881:241:HJW2NDRXX:1:2127:12861:31688 1:N:0:CGAGAGAA+GATTGGAG
CTTGTACCTATGGGATGCAGCAGTGGGGAATATTGCACAATGGGGGAAACCCTGATGCAGCGACGCCGCGTGAGTGAAGAAGTAATTCGTTATGTAAAGCTCTATCAGCAGGGAAGATAATGACGGTACCTGACTAAGAAGCCCCGGCTAACTACGTGCCAGCAGCCGCGGTAATACGTAGGGGGCAAGCGTTATCCGGATTTACTGGGTGTAAAGGGAGCGTAGGTGGCAGGGCAAGTCAGATGTGAAA
+
FFFFFFFFFFFFFFFFFFFFFFFFFFFFF:FFFFFFFFF:FFFFFFFFFFFFFFFFFF:FFFFFFFFFFFFFFFFFFFFFFF:FFFFFFFFFFFFFFFFFFFFFFFFFFFFFFF,FFFF:FFFFF:FFFFFFFFFFFFFFFFFFFFFFFFFFFFFFFFFFFFFFFFFFFFFFF:FFFF:FFFFFFFF,FFFFFFFFFF:FFFFFFFFFFFFFFFFFFFFFFFF:FFFFFFFFFFFFFFFFFFF:FF:::F
@A00881:241:HJW2NDRXX:1:2127:28980:31892 1:N:0:CGAGAGAA+GATTGGAG
CTTGTACCTATGGGGTGCAGCAGTGGGGAATATTGGGCAATGGAGGCAACTCTGACCCAGCAACGCCGCGTGAGCGATGAAGGTCTTCGGATTGTAAAGCTCTTTAAGTGGGGACGAAGAAAGTGACTGTACCCACAGAATAAGCCTCGGCTAACTACGTGCCAGCAGCCGCGGTAATACGTAGGAGGCAAGCGTTATCCGGAATGACTGGGCGTAAAGGGTGCGTAGGTGGTTTGGCAAGTTGGTAGCG
+
:FFFFFF::FFFFFFFFF:FFFF,FFFFFFFFFFFFFFFFFFFFFFFFFFFFFFFFFFFFFFFFFFFFFFFFFFFFFFFFFFFFFFFFFFFFFFFFFFFFFFFFFFFFFFF::FF,FF:FFFFFFFFFF:FFFF:F:FFFFFFFFFFF,FFF:FFFFF,FFFFF:FFF,F,F:FFFFFFFFFFF:F:FFFFF:FFF:FFFFF:FF,F:FFFFFFFF:FF,FFFFFFFFFF:,FFFFFF,F:FFFFFFFF:
@A00881:241:HJW2NDRXX:1:2127:22390:32033 1:N:0:CGAGAGAA+GATTGGAG
CTTGTACCTACGGGAGGCACCAGTGGGGAATATTGGGCAATGGGCGAAAGCCTGACCCAGCAACGCCGCGTGAGGGAAGAAGGTTTTCGGATTGTAAACCTCTGTCCTAAGGGACGAAGTAAGTGACGGTACCTTAGGAGGAAGCCCCGGCTAACTACGTGCCAGCAGCCGCGGTAATACGTAGGGGGCGAGCGTTGTCCGGAATGACTGGGCGTAAAGGGCGTGTAGGCGGCCGATTAAGTCTGGAGTG
+
FFFFFFFFFFFFFFFFFFFFFFFFFFFFFFFFFFFFFFFFFFFFFFFFFFFFFFFFFFFFFFFFFFFFFFFFFFFFFFFFFFFFFFFFFFFFFFFFFFFFFFFFFFFFFFFFFFFFFFFFFFFFFFFFFFFFFFFFFFFFFFFFFFFFFFFFFFFFFFFFFFFFFFFFFFFFFFFFFFFFFFFFFFFFFFFFFFFFFFFFFFF:FFFFFFFFFFF:FFFFFF:FFFFFFFFFFFFFFFFFFFFFFFFFFF
@A00881:241:HJW2NDRXX:1:2127:15257:32142 1:N:0:CGAGAGAA+GATTGGAG
CTTGTACCTACGGGGTGCAGCAGTGGGGAATATTGGGCAATGGAGGCAACTCTGACCCAGCAACGCCGCGTGAGTGATGAAGGTCTTCGGATTGTAAAACTCTTTAAGTGGGGACGAAGAAAGTGACTGTACCCACAGAATAAGCTCCGGCTAACTACGTGCCAGCAGCCGCGGTAATACGTAGGGAGCAAGCGTTATCCGGAATGACTGGGCGTAAAGGGTGCGTAGGTGGCTTGGCAAGTTGGTAGCG
+
FFFFFFFFFFFFFFFFFFFFFFFFFFFFFFFFFFFFFFFFFFFFFFFFFFFFFFFFFFFFFFFFFFFFFFFF:FFFFFFFFFFFFFFFFFFFFFFFFFFFFFFFFFFFFFFFFFFFFFF:FFFFFFFFFFFFFFFFF:FFFFFFFFFFFFFFFFFFFFFFFFFFFF:FFFFFFF:FFFFFFFFFFFFFFF:FFFFFFFFFF:FFFFFFFFFFFFFFFFFFFFFFFFFFFF:FFFFFFFF,FFFFFFFFFF
@A00881:241:HJW2NDRXX:1:2127:14443:32487 1:N:0:CGAGAGAA+GATTGGAG
CTTGTACCTATGGGAGGCAGCAGTGGGGGATATTGGACAATGGGGGGAACCCTGATCCAGCGACGCCGCGTGAGTGAAGAAGTATTTCGGTATGTAAAGCTCTATCAGCAGGGACGAAGAAAGTGACGGTCCCTGAGTAAGAAGCCCCGGCTAACTACGTGCCAGCCGCCGCGGTAATACGGAGGGGGCCAGCGTTATCCGGATTTACTGGGTGTCAAGGGAGCGTAGACGGATAGGCACGTCTGAAGTG
+
F:FF:FFFF::FFF,F,FFFFFF,FFFFF,F:FFFF:FFFFF:FFFFF,FFFFFFFFF:FFF::FFF:FF:FFFFFF,F,FF:,:FFFFF,FFFF:FFFFFFFFFFF:F:FFF,,FF,F:,,FF:FFFFF,FF,FFFF,F:FF:FFFF:FF,,FFF,FFFFFF,FF,,:F,FFF::,F,:F,FFFF:FF,,,FFFF,,F::F,FFF,FFFFFF:F,F:FFFF:FF,:F:FFFF,:FF:F,:F:::F:FF:
@A00881:241:HJW2NDRXX:1:2127:26250:33113 1:N:0:CGAGAGAA+GATTGGAG
CTTGTACCTATGGGAGGCAGCAGTGGGGAATATTGCACAATGGGGGGAACCCTGATGCAGCGACGCCGCGTGAGTGAAGAAGTCATTCGTGATGTAAAGCTCTATCAGCAGGGAAGAAGAGGGCGTAAGCCCGGACGGTACCTGACTAAGAAGCCCCGGCTAACTACGTGCCAGCAGCCGCGGTAATACGTAGGGGGCAAGCGTTATCCGGATTTACTGGGTGTAAAGGGAGCGTAGACGGCAGAGCAAG
+
FFFFFFFFFFFFFFFFFFFFFFFFFFFFFFFFFFFFFFFFFFFFFFFF:FFFFFFFFFFFFFFFFFFFFFFFFFFFFFFFFFFFFFFFFFFFFFFFFFFFFFF:FFFFFFFFFF,FFFFFFFFFFFFFFFFFFFFFFFFFFFFFFFFFFFFFF:FFFFFFF,FFFFFFFFFFFFFFFFFFFFFF,:FFFFFFFFFF:FF,FFF,F:FFFFF,FFFFFFFFFFFFFF:FFFFF:FF::FFFFFFF:FFF:F
@A00881:241:HJW2NDRXX:1:2127:31430:33129 1:N:0:CGAGAGAA+GATTGGAG
CTTGTACCTACGGGGCGCAGCAGTGGGGAATATTGGGCAATGGGGGCAACCCTGACCCAGCAACGCCGCGTGAAGGAAGAAGGCTTTCGGGTTGTAAACTTCTTTTACCAGGGACGAAGACGTGACGGTACCTGGAGAAAAAGCTCCGGCTAACTACGTGCCAGCAGCCGCGGTAATACGTAGGGAGCAAGCGTTGTCCGGATTTACTGGGTGTAAAGGGCGTGTAGGCGGAGATGCAAGTCAGATGTGA
+
FFFFFFFFFFFFFFFFFFFFFFFFFFFFF:FFFFFFFFFFFFFFFFFFFF:FFFFFFFFFFFFFFFFFFFFFFFFFFFFFFFFFFFFFFFFFFFFFFFFFFFFFFFFF:FFFFFFFFFFFFFFFFFF,FFFFFFFFFFFFFFF:FFF:FFFFFFFFFFFFFFFFFFF:FFFFFFF:FFFFFF:FFFFFF:FF:FFFFFFF:FFFFF:FFFFFFFFF:FFFFFFFFFFFFFFFFFFFFF:FFFFFFFFFFF
@A00881:241:HJW2NDRXX:1:2127:27434:33160 1:N:0:CGAGAGAA+GATTGGAG
CTTGTACCTATGGGATGCAGCAGTGAGGAATATTGGACAATGGCCGGAAGGCTGATCCAGCCATGCCGCGTGAGGGAATGAGGTCCTATGGATTGTAAACCTCTTTTCACGCAGGGCAATAAGGTCCACGAGGTGGACCGACGAGAGTATGCGTGGAATAAGCATCGGCTAACTCCGTGCCAGCAGCCGCGGTAATACGGAGGATGCGAGCGTTGTCCGGAGTTATTGGGTTTAAAGGGTGCGTAGGCGG
+
,FFFFFFFFFF,FF:FFFFFFF,FF:FF:FFFFFFF:FF:FFFFFFFFFF:FF:FFFFFFFFFFFFFFFFFFFFFFF,FFFFFFFFFFFFFF:FFFFFFF:FFFFFFFFFFF,,:FF:F,:FFFFFFFF:F:FFFFFFFFF:FFFF,FFFFFFFF:,,F,FFF,F:F:FF:::FFFFFFFFFFFFFFFFFFFFFFF:F:FFF:FFFFF,:F:,F,FF::FF,:FF,:F,FF:,:F:F::F,FFFFFFFF:
@A00881:241:HJW2NDRXX:1:2127:10945:33849 1:N:0:CGAGAGAA+GATTGGAG
CTTGTACCTACGGGGGGCAGCAGTGGGGGATATTGCACAATGGGGGGAACCCTGATGCAGCGACGCCGCGTGAGTGAAGAAGTATTTCGGTATGTAAAGCTCTATCAGCAGGGAAGAGAATGACGGTACCTGAATAAGAAGCCCCGGCTAACTACGTGCCAGCAGCCGCGGTAATACGTAGGGGGCAAGCGTTATCCGGATTTACTGGGTGTAAAGGGAGCGTAGACGGCGAGACAAGTCTGAAGTGAAA
+
,FF:FFFFFFFFFFFFFF:FFFFFF:FFF,,FFFFFFFFFFFFFFFFF,FFFFFFFF:FFFFFFFFFFFFFFFFFFF,FFFFF:FFFFFF:,FFF,:,FFFFFFFFFFFFFFFF,F,F,FFFFFFFFFFF:FF::F:FFF:FFFFFFF,FF:F:FFFFFFFFFF:FFFFFF,,FF:FFFFFFFFF:F,FFFF:F::FFF:F:FFF,FFFFFFF:FFFFFF::FF:FFFF,FF:F:,FFFFF:FF:F::,F
@A00881:241:HJW2NDRXX:1:2127:26368:33849 1:N:0:CGAGAGAA+GATTGGAG
CTTGTACCTATGGGGTGCAGCAGTGGGGAATATTGCACAATGGAGGGAACTCTGATGCAGCAACGCCGCGTGAAGGATGAAGGCCTTCGGGTTGTAAACTTCTTTGACAGGGGACGAAGGAAGTGACGGTACCCTGAGAACAAGCCACGGCTAACTACGTGCCAGCAGCCGCGGTAATACGTAGGTGGCAAGCGTTGTCCGGATTTACTGGGTGTAAAGGGCGTGTAGGCGGGTCGGCAAGTCAGATGTG
+
FFFFFFFF:F:FF,:F:FF:FFF:F:FF:FFFFF:FFFFFFF:FFFFFFFFFF:FF:FFFF,FFFFFFFFFF,FFFFFFFFFFFFFFFFFFFF:FF:FFF:FF,FFF:FFFFFFF,F,FFF:FFFF:FFF:FFFF:FFFFFF::FF,FFF:FFFFF:FF::FF,FF:FFF:F:F:F,FFFFFFFFFFFF:,FF,FFFFFF:FFF,FFFFFFF,F,FF,F:FFFFF,FFFFFF:FFF:F,,FF:FF:FFFF
@A00881:241:HJW2NDRXX:1:2127:13539:33896 1:N:0:CGAGAGAA+GATTGGAG
CTTGTACCTATGGGGCGCAGCAGTGGGGAATATTGCGCAATGGGCGGAAGCCTGACGCAGCGACGCCGCGTGAGGGAAGAAGGTTTTCGGATCGTAAACCTCTGTCAGAAGGGAAGAATAGGGGACGTGCCAATCAGCGTTTCCGTGACGGTACCTTCAAAGGAAGCACCGGCTAACTACGTGCCAGCAGCCGCGGTAATCCGTAGGCGGCAAGCGTTATCCGGATTTACTGGGTGTAAAGGGAGCGCAG
+
FFFFFFFFFFFFFFFFFFFFFF::FF:F:F::FFFFF,,FF,FFFFFFFFF,F,F:,:F:FFF:FFFFF:FFFFFFFFFFFFFFFF:FFFFFFFF:F:FFFFFFFFFFF,FFFFFF:FFF:FF,FFF:FFFFFFFFFFFFFFFFFFFFFFFFFFF:FFFF,F,F:FFFF:FFFFFFFFFFFFFFFFFFFFFFFFFFFF,F,FFFFFF,FFF,:F:FFF:FFFFFFFFF:F,FFF,FFF,,FF:FFF:F::
@A00881:241:HJW2NDRXX:1:2127:15411:34162 1:N:0:CGAGAGAA+GATTGGAG
CTTGTACCTATGGGGTGCAGCAGTGGGGAATATTGGTCAATGGGGGGAACCCTGAACCAGCAACGCCGCGTGAAGGAAGAAGGCTTTCGGGTTGTAAACTTCTTTTATCTGTGACGATAGTGACGGTAGCAGATGAATAAGCTCCGGCTAACTACGTGCCAGCAGCCGCGGTAATACGTAGGGAGCGAGCGTTATCCGGATTTACTGGGTGTAAAGGGCGCGTAGGCGGGCTGACCAGTCAGATGTGAAA
+
FFFFFFFFFFFFFFFFFFFFF:FFFFFFFFFFFFFFFFFFFFFFFFFFFFFFF:FFFFFFFFFFFFFFFFFFFFFFFFFFFFFF:FFFFFFFFFFFFFFFFFF:FFFFFFFFFFFFF:FFF:FFF:F:FFFFFFFFFFFFFFFFFFFFF,FFFFFFFFFFFFFFFFF:FFFF:FFFFF:,FFFFFFFFFF::,F:FFFFFFFF:FFFFFFF:,FFFF:FFFFFFFFFFFF:FFF:,F:F:FFFFFF::FF
@A00881:241:HJW2NDRXX:1:2127:22083:34162 1:N:0:CGAGAGAA+GATTGGAG
CTTGTACCTACGGGGGGCAGCAGTGGGGAATATTGGGCAATGGGCGCAAGCCTGACCCAGCAACGCCGCGTGAGGGAAGAAGGCTTTCGGGTTGTAAACCTCTTTTGTCAGGGACGATAGTGACGGTACCTGAGTAAGAAGCCCCGGCTAACTACGTGCCAGCAGCCGCGGTAATACGTAGGGGGCAAGCGTTATCCGGATTTACTGGGTGTAAAGGGAGCGTAGACGGCAAGGCAAGTCTGAAGTGAAA
+
,FFFFFFFFF:FFFFFFFFFFFFFFFFFFFFFFFFFFFFFFFFFFFFFFFFFFFFFFFFFFF:FFFFFFFFFFFF:FFFFFFFFFFFFFFFFFFFF::FFFFFFFFFFFFF:FFFFFFFFF:FFFFFFFFFFFFFFFFFFFFFFFFFFF:FFFFFFFFFFFFFFFFFFFFFF,FFFFFFFFFFFFFFFFFFFFFFFFFFFFFFFFFFFFFFFFFF:FFFFFFFFF,FFFFFFFFF:F:FFFF:FFFFFF:
@A00881:241:HJW2NDRXX:1:2127:12192:34194 1:N:0:CGAGAGAA+GATTGGAG
CTTGTACCTACGGGGTGCAGCAGTGGGGAATATTGGGCAATGGAGGCAACTCTGACCCAGCAACGCCGCGTGAGCGATGAAGGTCTTCGGATTGTAAAGCTCTTTAAGTGGGGACGAAGAAAGTGACTGTACCCACAGAATAAGCCTCGGCTAACTACGTGCCAGCAGCCGCGGTAATACGTAGGAGGCAAGCGTTATCCGGAATGACTGGGCGTAAAGGGTGCGTAGGTGGTTTGGCAAGTTGGTAGCG
+
FFFFFFFFF,FFFFFFFFFFF,FFFFFFFFFFFFFF:F::,FFF:FFFFFFFFFFFF:FFFFFFFFFFFFFF:FFF:FFFFFFFF:FFFFF:FFF,FFFF:FFFFFFFFFFFFFFF:FFFFFFFFFFFF:FFF:FFFFF:FFFFFFFF:FFFFFFF:FFFFFFFFFF:FFFFF,FFFFFF:FFFFF:FFFFFFF:FFFFFFFFFFFFFFFFFFFFF,FFFFF:,FFFFFFFFFFFFFFFFFFF:FFFFFF
@A00881:241:HJW2NDRXX:1:2127:21025:34334 1:N:0:CGAGAGAA+GATTGGAG
CTTGTACCTATGGGGCGCACCAGTCGGGAATATTGCGCAATGGAGGAAACTCTGACGCAGTGACGCCGCGTATAGGAAGAAGGTTTTCGGATTGTAAACTATTGTCGTTAGGGAAGAAAAAGGACAGTACCTAAGGAGGAAGCTCCGGCTAACTACGTGCCAGCAGCCGCGGTAATACGTAGGGAGCGAGCGTTATCCGGATTTATTGGGTGTAAAGGGTGCGTAGACGGGTAATCAAGTTGGTTGTGAA
+
FFFFFFFFFFFFFFFFFFFFFFFFFFFF::FFFFFFFFFFFFFFFFFFFFFFFFFFFFFFFFFFFFFFFFFFFFFFFFFFFFFFFFFFFFFFFFFFFFF::FFFFFFF:FFFFFFFF:FFFFFFFFFFFFFF:FFFFFFFFFFFFFFFFFFFFFFFFFFFFFFFFFFFFFFFFF,FFFFFFFFFFFF:FFFFFF,FFFFFFFFFFFFFF:FFFFFFFFFFFF,FF:FFFFFFFFFFFFFFFFFFFFFF:F
@A00881:241:HJW2NDRXX:1:2127:16559:34460 1:N:0:CGAGAGAA+GATTGGAG
CTTGTACCTATGGGATGCACCAGTGGGGAATATTGGGCAATGGAGGCAACTCTGACCCAGCAACGCCGCGTGAGCGATGAAGGTCTTCGGATTGTAAAGCTCTTTAAGTGGGGACGAAGAAAGTGACTGTACCCACAGAATAAGCCTCGGCTAACTACGTGCCAGCAGCCGCGGTAATACGTAGGAGGCAAGCGTTATCCGGAATGACTGGGCGTAAAGGGTGCGTAGGTGGTTTGGCACGTCAGATGTG
+
FFFFFFFFFFFFFFFFFFFFFFFFFFFFFFFFFFFFFFFFFFFFFFFFFFFFFFFFFFFFFFFFFFFFFFFFFFFFFFFFFFFFF:FFFFF,FFFFFFFFFFFFFFFFFFFFFFFFFFFFFFFFFFFF:FFFFFFFFFFFFF:FFFFFFFFFFFFFFFFFFFFFFFF:FFFFF:FF:FFFF:FFFFFFFF:FFFFFF:FFFFF,FFFFFFFFFFF,F:FFF:FFFFFFFFFFF,FFFFF,FF:F:FFFFF
@A00881:241:HJW2NDRXX:1:2127:13322:34585 1:N:0:CGAGAGAA+GATTGGAG
CTTGTACCTATGGGGTGCAGCAGTGGGGAATATTGCGCAATGGAGGCAACTCTGACGCAGCAATGCCGCGTGAGTGAAGAAGGAATTCGTTCCGTACAACTCTGCCGTTAGGGACGAAGAATGACGGTACCTAACACGCAAGCCCCGGCTAACTACGTGCCAGCAGCCGCGGTAGCACGTAGGGGGCGAGCGTTGTCCGGAATGACTGGGCGTCAAGGGCACGCAGGCGGCTGTGTAGGCGGGAGGTGAA
+
,FFFFFFFF,FFFFFFFFFFF,FFFFFF:F::FFFFFFFF:FFF:F:FFF:FFFFFFF,FF,FFFF:FFFFF,F,FFF:FFFFF,FFFFFFFFFFF,FFFFFFFFFF,,FFFFF,FFF:F,FFFFF:F,FFFFF:F,:F,,FFFFFFFFFF:FF::F,:F:FFF:FFFFF::F:,F:FFF:FFFFFFF,F:FF:FFF::FF:F,FF,FFF::F,,FFFFFFF:F::FFF,FFFF:F,:F,:FF::F,FF,
@A00881:241:HJW2NDRXX:1:2127:30499:34835 1:N:0:CGAGAGAA+GATTGGAG
CTTGTACCTATGGGGGGCAGCAGTGGGGAATATTGGGCAATGGAGGCAACTCTGACCCAGCAACGCCGCGTGAGTGATGAAGGTCTTCGGATTGTAAAGCTCTTTAAGTGGGGACGAAGAAAGTGACTGTACCCACAGAATAAGCTCCGGCTAACTACGTGCCAGCAGCCGCGGTAATACGTAGGGAGAAAGCGTTATCCGGAATGACTGGGCGTAAAGGGTGCGTAGGTGGCTCGGTAAGTTGGTAGCG
+
,FFFFFFF:FF,FFFFFFFFFFFFFFFFFFFFFFFFFFFFFFFFFFFFFFFFFF:FFFFFFFFFFFFFFFFFFFFFFFFFFFFFFFFFFFFFFFFF:FFFFFFFFFF,FFF,FFFF:FFFFFFFFFFFFFFFFFFFFF:FFFFFFFFFFFFFFFFFFFFFF:FFFFFFFFFFFFFFFFFFFF:FF:F:,FFFF,F:FFFF:FF,FFFFFFFFF:F:FF:FFF::,FF::FFF:FF:FFFFFFFF,F:FFF
@A00881:241:HJW2NDRXX:1:2127:15420:34992 1:N:0:CGAGAGAA+GATTGGAG
CTTGTACCTACGGGGGGCACCAGTGGGGAATATTGCACAATGGGGGAAACCCTGATGCAGCGACGCCGCGTGAGTGAAGAAGTATTTCGGTATGTAAAGCTCTATCAGCAGGGAAGAAAATGACGGTACCTGAGTAAGAAGCCCCGGCTAACTACGTGCCAGCAGCCGCGGTAATACGTAGGGAGCGAGCGTTATCCGGATTTACTGGGTGTAAAGGGCGCGTAGGCGGGCTGTCAAGTCAGATGTGAAA
+
FFFFFFFFFFFFFFFFFFFFFFFFFFFFFFFFFFFFFFFFFFFFFFFFFFFFFFFFFFFFFFFFFFFFFF:FFFFFFFF:FFFFF:FFFFF,FFFFFFFFFFFFFFFFFFFFFF:FFFFFFFFFFFF:FFFFFFFF:F:FFFFFFFFFFFFFFFFFFFFFFFFFFFFFFFFF,FFFFFF:FFFFFFFFFFFFFFF:FFFFFFF,FFFFFFF,FFFFFFFFFFFFFFFFFFF:FFFFFFFFFFFFFFFFFF
@A00881:241:HJW2NDRXX:1:2127:17698:35055 1:N:0:CGAGAGAA+GATTGGAG
CTTGTACCTACGGGGGGCAGCAGTGGGGGATATTGGACAATGGGGGAAACCCTGATCCAGCGACGCCGCGTGAGTGAAGAAGTATTTCGGTATGTAAAGCTCTATCAGCCGGGAAGAGGAAGAGACGGTACCTGAGTCAGAAGCCCCGGCTAACTACGTGCCAGCAGCCGCGGTAATACGTCGGGGGCAAGCGTTATCCGGATTTACTGGGGGTACAGGGCGCGTAGACGGAAAGGCCAGTCTGAAGTGA
+
::FFFFFFF:FFFFFFFF::F:FFFFFFFFF,FFFFFFFFFF:FFFFFFFFFFFFFFF:FFFFFFFFFFF:F:FFF,,:FFFFF:F:FFFFFFFFF,F:F:FFFFFFFF,F:F:,F:,:F,F,FFFFFFF::,FFF,,FFFFFFF:FFFFFFFFFFFFF:FFFFFFFFFFFFFF,FFF,:F,:FFF:FF,:F::F:FFF:FFF:F,:F:FF,:FF,FF:F,:F:FFF,FF:FFFF:F,:,FFF:FF:F:F
@A00881:241:HJW2NDRXX:1:2127:14091:35164 1:N:0:CGAGAGAA+GATTGGAG
CTTGTACCTATGGGAGGCAGCAGTTAGGAATATTGGGCAATGGAGGAAACTCTGACCCAGCAACGCCGCGTGAAGGAAGAAGGTTTTCGGATTGTAAACTTCTGATCTATGGGAAGAAGAGAGTGACGGTACCATAGGAGAAAGCCACGGCTCACTACGTGCCAGCAGCCGCGGTAATACGTAGGTGGCGAGCGTTGTCCGGAATAACTGGGCGTAAAGGGAGCGTAGGTGGTTATTTAAGTTAGGTGTG
+
:FFFFFFFFFFFFFFFFFFFFFFFFFFFFFFF,FFFFFFFFFFFFFFFFFFFFFFFFFFFFFFF:FFFFF:FFF:FFFFFFFFFFFFFFF:,FFFFFFFFFFFFFFFF:FFFFF:FFFFFFFFF:FFFFF,FFF,FFFFFFFFFFF:FFFFF,:F::FFFFFFFFFFF,FFFF,FFFFFF:F:FFFFFFFFFFF:FFFFFFFFFFF:F::FFFFF,,FFF:FFFFF,:F:FF:FFFFFF:FFF:F,FFFF
@A00881:241:HJW2NDRXX:1:2127:15139:35227 1:N:0:CGAGAGAA+GATTGGAG
CTTGTACCTACGGGGGGCAGCAGTGGGGAATATTGGGCAATGGGCGAAAGCCTGACCCAGCAACGCCGCGTGAAGGAAGAAGGTCTTCGGATTGTAAACTTCTTTTATGAGGGACGAAGGATGTGACGGTCCCTCATGACTAAGCCACGGCTAACTACGTGCCAGCAGCCGCGGTAATACGTAGGTGGCAAGCGTTATCCGGATTTACTGGGTGTAAAGGGCGCGTAGGCGGGCGTGCACGTCAGATGTG
+
:F:FFFFFFFFFFFFFFF:FFFFFFFFFF:FF:FFFFFFFFFFFFF:FFFF:FFFFF:,FF:FFFF:FFF,:FFFFF:FFF:FFFF:FFFF,F:F:,FFF:FF:FFFFFFFFFFFF:FFF:FFFF,FFFF,FFF::,FF,FF::FF::FFFF:F:F:,:F:FF:F:,FFF:FFFFFFFFFFF,FFFFF:F,FFF:F,FFFFFFFF:,:,,,F:FFF,F,FFFFF:::FF:::FFFF:F,,FFFF,F:FFF
@A00881:241:HJW2NDRXX:1:2127:12472:35336 1:N:0:CGAGAGAA+GATTGGAG
CTTGTACCTACGGGGTGCAGCAGTGGGGAATATTGGGCAATGGAGGCAACTCTGACCCAGCAACGCCGCGTGAGCGATGAAGGTCTTCGGATTGTAAAGCTCTTTAAGTGGGGACGAAGAAAGTGACTGTACCCACAGAATAAGCCTCGGCTAACTACGTGCCAGCAGCCGCGGTAATACGTAGGAGGCAAGCGTTATCCGGAATGACTGGGCGTAAAGGGTGCGTCGGTGGTTTGGCAAGTTGGTAGCG
+
:FFFFFFFFFFFFFFFFFFFF:FFFFFFFFFFFFFF:FFFFFFFFFFFFFFFFFFFFFFFFFFF:FFFFFFFFFFF:FFFFFFFFFFFFFFFFFFFF:FFFFFFFF,FFFFFFFFFFFFFFFFF:FFFFFFFFFFFFFFFFFFFFFFFFFFFFFF:FFFFFFFF:FFFFFFFFFFFFFFFFFFFF::FFFFFFFFFFFFFFFFFFFF:FFFFFFFF:,F:FFFFFF:FFFFFFFFFFF,FFFFFFFFFFF
@A00881:241:HJW2NDRXX:1:2127:16288:35368 1:N:0:CGAGAGAA+GATTGGAG
CTTGTACCTATGGGACGCAGCAGTGGGGAATATTGGGCAATGGAGGCAACTCTGACCCAGCAACGCCGCGTGAGCGATGAAGGTCTTCGGATTGTAAAGCTCTTTAAGTGGGGACGAAGAAAGTGACTGTACCCACAGAATAAGCCTCGGCTAACTACGTGCCAGCAGCCGCGGTAATACGTAGGAGGCAAGCGTTATCCGGAATGACTGGGCGTAAAGGGTGCGTAGGTGGTTTGGCAAGTTGGTAGCG
+
FFFFFFFFFFFFFFFFFFFFFFFFFFFFF:FFFFFFFFFFFFFFFFFFFFFFFFFFFFFFFFFFFFFFFFFFFFFFFFFFFFFFFFFFFFFFFFFFFFFFFFFFFFFFFFFFFFFFFFFFFFFFFFFFFFFFFFFFFFFFFFFFFFFFFFFFFFFFFFFFFFFFFFFFFFFFFFFF:FFFFFFFFFFFFF:FFFFF,FFFFFFFFFFFFFFFFFFFFFFFFFFFFF:FFFFFFFFFFFFFFFFFFFFFFF
@A00881:241:HJW2NDRXX:1:2127:21567:35524 1:N:0:CGAGAGAA+GATTGGAG
CTTGTACCTATGGGGGGCAGCAGTGGGGAATATTGGTCAATGGGGGAAACCCTGAACCAGCAACGCCGCGTGAAGGAAGAAGGCTTTCGGGTTGTAAACTTCTTTTATCAGGAACGATAGTGACGGTACCTGATGAATAAGCTCCGGCTAACTACGTGCCAGCAGCCGCGGTAATACGTAGGGAGCGAGCGTTATCCGGATTTACTGGGTGTAAAGGGCGCGTAGGCGGGCTGACAAGTCAGATGTGAAA
+
FFFFFFFFFFFFFFFFFFFFFFFFFFFFFFFFFFFFFFFFFFFFFFFFFFFFFFFFFFFFFFFFFFFFFFFFFFFFFFFFFFFFFFFFFFFFFFFF:FFFFFFFFFFFFFFFF:FFFFFFFFFFFFF:FFFFFFFFFFFFFFFFFFFFFFFFFFFFFFFFFFFFFFFFFFF::FFFFFF:FFFFFFFFFFFFFF:FFFFFFFFFFFFFFFFFFFFFFFFFFFFFFF:FFFFF::FFFFFFF:FFFF::FF
@A00881:241:HJW2NDRXX:1:2127:20717:35587 1:N:0:CGAGAGAA+GATTGGAG
CTTGTACCTATGGGGGGCAGCAGTGGGGGATATTGGACAATGGGGGGAACCCTGATCCAGCGATGCCGCGTGAGGGAAGAAGGTTTTCGGATTGTAAACCTCTGTGGAGCGGGACGATAATGACGGTACCGCTCAAGGAAGCCACGGCTAACTACGTGCCAGCAGCCGCGGGAATACGTAGGTGGCGAGCGTTGTCCGGAATTACTGGGTGTACAGGGAGTGGAGGCGGGAAGGCAAGTCAGAAGTGAAA
+
:FFFFFFFFFFFFFFFFFFFFFFFFFFFFFFFFFFFFFFFFFFFFFFF:FFFFFFFFFFFFFFFFFF:FFFFFFFFF:FFFFF,FFFFF:FFFF:F:FFFFFFFFFFFFFFFFFFFFFF:FF:F:FFFFFFFFFFFF:F,FFF,FFFFFFFFF:FFFFFFFFFFFFFFFFF,FFF:FFFFFFFFFFFF:F::F:FFFFFF,FF::FFFFFFFF,:F,FFFFF,FFFF:FFFF:FFF:FF:FFFF:F:F:F
@A00881:241:HJW2NDRXX:1:2127:20455:35665 1:N:0:CGAGAGAA+GATTGGAG
CTTGTACCTATGGGGGGCAGCAGTGGGGAATATTGGGCAATGTAGGCAACTCTGACCCAGCAACGCCGCGTGAGCGATGAAGGTCTTCGGATTGTAAAGCTCTTTAAGTGGGGACGAAGAAAGTGACTGTACCCACAGAATAAGCCTCGGCTAACTACGTGCCAGCAGCAGCGGTAATACGTAGGAGGCAAGCGTTATCCGGAATGACTGTGCGTAAAGGGTGCGTAGGTGGTTTGGCAAGTTAGTAGCG
+
FF,:FFF:F,FF,,F::FF,:F::FF:,FFFF,:F,,:FFFF,FF:F:FFF::,::,FF,FFFF::FF,FF,FFF,:F:FF:F:FFFF:FFFF:FFF,FF:,FF:FF,F:FF:FFFFFFFFF,F,FFF,FFFFFFF,F:FFFF,FFF,FFFFFFFFFFFFFFF:FF:F,,F,FF,FF:FFFFFF:F:,FFF,FFFFF:,,,FFFFFFFFF,FFFF,FF,:FFFFFF,F:FFFFF:F:F:FFFFF,FFFF,
@A00881:241:HJW2NDRXX:1:2127:31186:35994 1:N:0:CGAGAGAA+GATTGGAG
CTTGTACCTATGGGATGCAGCAGTGAGGAATATTGGGCAATGGGCGGAAGCCTGACCCAGCCATGCCGCGTGCAGGAAGACAGCCCTATGGGTCGTAAACTGCTTTTTTAGAGGAAGAATAAAGTCTACGTGTAGACCGATGACGGTACTTTAAGAAAAAGCATCGGCTAACTCCGTGCCAGCAGCCGCGGTAATACGGAGGATGCAAGCGTTCTCCGGAATTATTGGGTTTAAAGGGTCCGCAGGCGGC
+
,FFFFFFFFFFFFFFFFF:FFFFFFFFFFFFFFFFFFFFFFFFFFFFFF:FFFFFFFFFFFFFFFFFFFFFFF:FFFFFFFFFFFFFFFFFFFFFFF:FFFFFFFFFFFFFF:FFF::FFFF,FFFFFFFF:FFF:FFFF:FFFFFF,FFFFFFF:FFFFFFFFFFFFFFFFFFFFFFFFFFFFFFFFFFFF,FF:FFFFFFFFFFF::F:FF,F:FFFF:FF::FFFF:FFFF,:,,::FFF:,:FFFF
@A00881:241:HJW2NDRXX:1:2127:24740:36072 1:N:0:CGAGAGAA+GATTGGAG
CTTGTACCTATGGGATGCAGCAGTGAGGAATATTGCACAATGGGGGGAACCCTGATGCAGCGACGCCGCGTGAAGGAAGAAGTATCTCGGTATGTAAACTTCTATCAGCAGGGAAGAAAATGACGGTACCTGACTAAGAAGCCCCGGCTAACTACGTGCCAGCAGCCGCGGTAATACGTAGGGGGCAAGCGTTATCCGGATTTACTGGGTGTAAAGGGAGCGTAGACGGAAGAGCAAGTCTGATGTGAAA
+
FFFFFFFFFFFFFFFFFFFFFFFFFFFFFFFFFFFFFFFFFFFFFFFFFFFFFFFFFFFFFFFFFFFFFFFFFFFFF:FFFFFFFFFFFFFFFFF,FFFFFFFFFFFFFFFFFFFFFFFFFFFFFFFFFFFFFFFFFFFFFFFFFFFFFFFFFFFFFFFFFFFFFFFFFFFFFFFFFFFFFFFFFFF:FFFFF:FFFFFFFFFFFFFFFFFFFFFFFFFFF:FFFFFFFF:FFFFFFFFFFFFF,FF,FF
@A00881:241:HJW2NDRXX:1:2127:15944:36119 1:N:0:CGAGAGAA+GATTGGAG
CTTGTACCTATGGGGTGCAGCAGTGGGGACTATTGCGCAATGGGCGGAAGCCTGACGCAGCGACGCCGCGTGAGGGAAGAAGGTTTTCGGATCGTAAACCTCTGTCAGAAGGGAAGAATAGGGGACGTGCCAATCAGCGTTTCCGTGACGGTACCTTCAAAGGAAGCACCGGCTAACTCCGTGCCAGCAGCCGCGGTAATACGGAGGGTGCGAGCGTTAATCGGAATTACTGGGCGTAAAGCGCGTGTAG
+
,:FFFFF:FFFFFF:FFFFFFFF,FFFFF,F:FFFFF:FFFFFFFFFFFFFFFFFFFFF:FFFFFFFFFFFFFFFF:FFFFFFFFFFFF:FFFFFFF:FFFFFFFFFF:FFFF:FFFFF::FFFFFF:FFFF:F::F:F:FFFF::F::FFF:F:FF::F:FF::FF::FFF,F::,:FFFFF:FFFFFF,FF:FFFF:::::F:FFF:F:F,F:F:F,F::FF:,:::F,FFF::F:::,FFFFFFF:F
@A00881:241:HJW2NDRXX:1:2127:17436:36260 1:N:0:CGAGAGAA+GATTGGAG
CTTGTACCTATGGGATGCAGCAGTGGGGAATATTGGGCAATGGGGGGAACCCTGACCCAGCAACGCCGCGTGAAGGAAGAAGGCTTTCGGGTTGTAAACTTCTTTGACGAGGGACGAAGTAAGTGACGGTACCTCGAAAACAAGCCACGGCTAACTACGTGCCAGCAGCCGCGGTAATACGTAGGTGGCAAGCGTTGTCCGGATTTACTGGGTGTAAAGGGCGCGTAGGCGGATAGGCAAGTCAGATGTG
+
FFFFFFFFFFFFFFFFFFFFFFFFFFFFFFFFFFFFFFF:FFFFFFF:FFFFFFFFFFFFFFFFFFFFFFFFFFFFFFFFFFFFFFFFFFFFFFFFFFFFFFFFFFFFFFFFFFFFFFFFFFFFFFFFFFFFFFFFFFFFFFFFFFFF:FFFFFFF:FFFFFFFFFFFFFFFFF,F,F,FFFFFFFFFFF:FFFFFFFFFFFFFFF:F:FFFFFFFFFFFFFFFFF,F:,:F,FF:FFFF:FFFFFF:F:
@A00881:241:HJW2NDRXX:1:2127:16297:36479 1:N:0:CGAGAGAA+GATTGGAG
CTTGTACCTCCGGGATGCAGCAGTGAGGAATATTGGTCAATGGCCGGGAGGCTGAACCAGCCAAGTCGCGTGAGGGAAGACGGCCCTACGGGTTGTAAACCTCTTTTGCCGGGGAGCAAAAGGCGCCACGCGTGGCGTTTCGAGAGTACCCGGAGAAAAAGCATCGGCTAACTCCGTGCCAGCAGCCGCGGTAATACGGAGGCTGCGAGCGGTATCCGGCTTTAGTGGGTTGAACGGGTGCGCGGGCGGA
+
,,:,FFF:FFF:F:F,:F:FFF:FF,,,F:FFF,FFFF:FFFF:F,FF:FFFF:FFFF::FF:FFFFFFFFFFF:FFFFFFF:,FFFFFFFF,FFFFF:FF,FFFFFFF:FFFF:FFFF:::FF:FFFFFFFFFFFFF:FFFF,F:FFFFF:F:FFFFF,FFFFFF::FF,FFFFFF:,FFFFF::FF:::FFFFF::F::F,:FFF,FFF:,F,F:F:,::FF,FF:,F:F:F,,FF,,:FF,:::F:F
@A00881:241:HJW2NDRXX:1:2127:23357:36652 1:N:0:CGAGAGAA+GATTGGAG
CTTGTACCTATGGGATGCAGCAGTGGGGAATATTGGGCAATGGGCGCAAGCCTGACCCAGCAACGCCGCGTGAAGGAAGAAGGCTTTCGGGTTGTAAACTTCTTTTATCAGGGACGAAGCAAGTGACGGTACCTGATGAATAAGCCACGGCTAACTACGTGCCAGCAGCCGCGGTAATACGTAGGTGGCGAGCGTTATCCGGATTTCCTGGGTGTAAAGGGCGTGTAGGCGGGCTTGCAAGTCAGATGTG
+
FFFFFFFFFFFFFFFFFFFFFFFFFFFFFFFFFFFFFFFFFFFFFFFFFFFFFFFFFFFFFFFFFFFFFFFFFFFFFFFFFFFFFFFFFFFFFFFFFFFFFFFFFFFFFFFFFFFF:FFFFFFFFFFFFFFFFFFFFFFFFFF:FFFFFFFF:FFFFFFFFFFFFF,FFFFFFFF:FFFFFFFFFFFFFFFFFFFF:FFFFFFFFF,FFFFF::FF:F:FFF:F:F:FFFFF:FFFFFFF:FFFFFF:FF
@A00881:241:HJW2NDRXX:1:2127:30129:36918 1:N:0:CGAGAGAA+GATTGGAG
CTTGTACCTATGGGAGGCAGCAGTGGGGAATATTGGGCAATGGGCGAAACCCTGACGCAGCGACGCCGCGTGAAGGAAGAAGGTTTTCGGATTGTAAACTTCTGTCAACGGGGACGAGGAAGGACGGTACCCGAGGAGGACGCCACGGCTAACTACGTGCCAGCAGCCGCGGTAATACGGAGGTGGCGAGCGTTGTCCGGAGTTACTGGGTGTAAAGGGCGTGTAGGCGGGTTTGTAAGTTGGGTGTGAA
+
:FFFFF:F,F:FFF:F:F:FFFFFF::FFFFFFFF:FFFFFFFFFFF:FFFFFFFFFFFFFFFF:FFFFFF:F,FF:,F,F:F,F:FFFF,:FFF:FFF,FFFFFFFFFFFFFFFF:FF,FFF:F:FF,FFFF:F,F:FF:F:FFFF,FF,FFFFF:FFFFF:FF,FFFFFFF,,FFFF,FFFFFFFFFFFF:FF:FFFF:,FFF:FFFFFFF:FFFFF::::F,FFF,,:FF,F,FFFFF:F:F::,:F
@A00881:241:HJW2NDRXX:1:2127:16966:36949 1:N:0:CGAGAGAA+GATTGGAG
CTTGTACCTATGGGATGCAGCAGTGAGGAATATTGGACAATGGATGGAAATCTGATCCAGCCATGCCGCGTGCAGGAAGGCGGTCCTATGGATTGTAAACTGCTTTTGTACGGGAGCAATAATTTCTACGGGATAGGGAGATGAGAGTACCGTACGAATCAGCATCGGCTAACTCCGTGCCAGCAGCCGCGGTAATACGGAGGATGCGCGCGTTCTCCGGATTTATTGGGTTTAAAGGGTGCGTAGGCTG
+
FFFFFFFFFF,FFFFFFFFFFFFFFFFFFFF,FFFFFFFFFFFFFFFFFFFFFFFFF:FFFFFFFFFFFFFFFFFFFFFFFFFFFFFF:FFFFFFFFFF:FF:FFFFFFFFFFFFFFFFFF:FFFFFFFF:FFFFFFFFFFFFFFFFFFFFFFFFFFFFFFFFFFFFFFF:FFFFFFFFFFFFFFFFFFFFFF:FFFFFFFFF,FFF:,FFF:F,F:FFF:FFFFFFFF:F:F,:FF::FFF:FF:F::F
@A00881:241:HJW2NDRXX:1:2128:23511:1031 1:N:0:CGAGAGAA+GATTGGAG
CTTGTACCTATGGGATGCAGCAGTGAGGAATATTGGTCAATGGGCGCAGGCCTGAACCAGCCAAGTAGCGTGAAGGATGACTGCCCTATGGGTTGTAAACTTCTTTTATATGGGAATAAAGTTTTCCACGTGTGGACTTTTGTATGTACCATATGAATAAGGATCGGCTAACTCCGTGCCAGCAGCCGCGGTAATACGGAGGATCCGAGCGTTATCCGGATTTATTGGGTTTAAAGGGTGCGTAGGCGGC
+
FFFFFFFFFFFFFFFFFFFFFFFFFFFFFFFFFFFFFFFFFFFFFFFFFFFFFFFFFFFF:FFFFFFFFFFFFFFF:FFFFFFFFFFFFFFFFFFF:FFFFFFFFFFFFFFFFFFFFFFFFFF:FFFFFFFFFFFF,FFFFFFFFFFFFFFFFFFFFFFFFFFFF:FFFFFFFFFFFFFFFFFFFFFF:FFFF,FFFFFFF:FFFF,FFFFFFF,FFFFFFFFFFF:FFF,FFFFFFFFFF:FFFFFFF:
@A00881:241:HJW2NDRXX:1:2128:28375:1282 1:N:0:CGAGAGAA+GATTGGAG
CTTGTACCTACGGGATGCAGCAGTGGGGAATATTGGGCAATGGGCGCAAGCCTGACCCAGCAACGCCGCGTGAAGGAAGAAGGCTTTCGGGTTGTAAACTTCTTTTATGAGGGACGAAGGATGTGACGGTACCTCATGAATAAGCCACGGCTAACTACGTGCCAGCAGCCGCGGTAATACGTAGGTGGCAAGCGTTGTCCGGATTTACTGGGTGTAAAGGGCGCGTAGGCGGGTCGGCAAGTCAGATGTG
+
:F:FFFFFFFFFFFFFFFFFFFFFFFFFFFFFFFFFFF:FFFFFFFFFFFFFFFFF:FFFFFFFFFFFFFFFFFFFFFF:FFFFFFFFF:FFFFFFF:FFFFFFFFFFFFFFFFFFFFFFFFFFFFFFFFFFFFFFFFFFFFF,FFFFFFFFFFFFFFFFFFFFFFF:FFFFFFFF,FFFFF:FFFFFFFFFFFFFFFFFFFFFFF:FFFFF,F,F:FFFFFFFFFFFFFFFFF:FFFF,FFF,FFFFF:
@A00881:241:HJW2NDRXX:1:2128:24659:1391 1:N:0:CGAGAGAA+GATTGGAG
CTTGTACCTCCGGGGGGCAGCAGTGGGGAATATTGCACAATGGGGGAAACCCTGATGCAGCGACGCCGCGTGAGTGAAGAAGTATTTCGGTATGTAAAGCTCTATCAGCAGGGAAGAAAGAAGACGGTACCTGACTAAGAAGCACCGGCTAAATACGTGCCAGCAGCCGCGGTAATACGTATGGTGCACGCGTTATCCGGATTTACTGGGTGTAAAGGGTGCGTAGGTGGCATGGCAAGTCAGAAGTGAA
+
:F:FFFFFF,FFFFFFFFFFF:FFFFFFFFFFFFFFFFFFFFFFFFFFFFFFFFFFFFFFFFFFFFFFFFFFFFFFFFFF:F,FF:FFFFFFFFFFFFFFFFFFFF:FFFFFFFFFFFFFFFFFFFFF,FFFFFFFFFF:FFFFFFFFF:FFFFFFFFFFFFFFFFFFFFF:FF:FFFFFFFFFFFFF,FFFFFFFFFFFFFFF:FFFFF:FF:FFFFFF:FFF:FFFFFF:FFFFFFFFFFFFFFF::F
@A00881:241:HJW2NDRXX:1:2128:11324:1532 1:N:0:CGAGAGAA+GATTGGAG
CTTGTACCTATGGGACGCAGCAGTGGGGAATATTGGGCAATGGAGGCAACTCTGACCCAGCAACGCCGCGTGAGTGATGAAGGTCTTCGGATTGTAAAACTCTTTAAGTGGGGACGAAGAAAGTGACTGTACCCACAGAATAAGCATCGGCTAACTACGTGCCAGCAGCCGCGGTAATACGTAGGAGGCAAGCGTTATCCGGAATGACTGGGCGTAAAGGGTGCGTAGGTGGTTTGGCAAGTTGGTAGCG
+
FFFFFFFF:F:FFFFFFFF:FFFFFFFFF:,F,:FFFF:F,FFFFFFF::,FFF:FF:FFFFFFFFFFF:FFFFFFFF:FFFFFF:F,FFFFFFFFFFF::,,FFFFFFFFFFFFFFFFF:FFF:FFF:FFF,F,FFF,FFFF:F,FFFFFF,FF:F,FFFFFFFFFF,:,FFF:F:FFFFFFF:FFF:F:FF::FF:,FF:FFFFFFFFFFF:,FFFFFFFF,,F:FFF:FFF,FFF::F,F,F:FF:F
@A00881:241:HJW2NDRXX:1:2128:13060:1595 1:N:0:CGAGAGAA+GATTGGAG
CTTGTACCTACGGGAGGCAGCAGTGGGGAATATTGGGCAATGGAGGCAACTCTGACCCAGCAACGCCGCGTGAATGAAGAAGGCCTTCGGGTTGTAAAGTTCTTTAATTGGGGACGAAGAAAGTGACGGTACCCAAAGACTAAGCCACGGCTAACTACGTGCCAGCAGCCGCGGTAATACGTCGGTGGCAAGCGTTGTCCGGAATGACTGGGCGTAAAGGGAGCGTAGGCGGCGCAACAAGTTAGGAGTG
+
F:FFFFFFFFFFFFFFFFFFF:FFFFFFFFF,FFFFFFFFFFFFFFFFFFFFFFFFFFFFFFFFFFFFFF:FFFFFFFFFFFFFFFFFFFFFFFFF:FFFFFFFFFFFFFFFFFFFFFFFFFFFFFFFFFFFFF,:FF,,FFFFFFFFFFFFFFFFFFF:F:FFFFFFFF:FFF:FFFFFFF,FFFFFFF:FFFFFFFFFFFFFFFFFF:FF:FFF:FF:FFFFFFFFF:,FFFFFFFFFFFFFF:FFFF
@A00881:241:HJW2NDRXX:1:2128:16749:1658 1:N:0:CGAGAGAA+GATTGGAG
CTTGTACCTACGGGACGCAGCAGTGAGGGATATTGCACAATGGGGGAAACCCTGATGCAGCAACGCCGCGTGAAGGAAGAAGTCTTTCGGTATGTAAACTTCTATCGCCAGGGACGAAAGAAATGACGGTACCTGAGTAAGAAGCCCCGGCTAAATACGTGCCAGCAGCCGCGGGACTACGTATGGGGCACGCGTTATCCGGATTTACTGGGTGTAAAGGGTGAGTAGGCGGTTTGATACGTCATATGTG
+
F:FFFFFFF:FFFFFFFFFFF:FFFFFFFFFF:FFFFFFFFFFFFFFFFFFF,FFF:FFFFFFFFFFFFF:F,FFFFFFFFFF,FFFFFFF,F:F:FFFFFFFFFFFFF,FFFFF:FF,FFF,FF:FFFFF:FF:,F,FFF:FFFFFFFFFF,FFFFFFF:FFFFF,FFFFFFF,FFFFFF:FFFFFF:FFFF:,FFFFFFFFF,:FFF:FFF:FFFFF,,:FFFF:FFF::FF::F:F,FFFFF,:FF:
@A00881:241:HJW2NDRXX:1:2128:23032:2487 1:N:0:CGAGAGAA+GATTGGAG
CTTGTACCTACGGGATGCAGCAGTGGGGAATATTGCACAATGGGGGAAACCCTGATGCAGCGACGCCGCGTGAGTGAAGAAGTATTTCGGTATGTAAAGCTCTATCAGCAGGGAAGAAGATGACGGTACCTGAGTAAGAAGCCCCGGCTAACTACGTGCCAGCAGCCGCGGTAATACGTAGGGGGCAAGCGTTATCCGGATTTACTGGGTGTAAAGGGAGCGTAGACGGCGATGCAAGTCTGAAGTGAAA
+
FFFFFFFFFF,FFFFFFFFFFFF:FFFF:FFFFF:FFFFFFFFFFFFFFFF:FFFF:FFFFFFFFFFFFFFFFFFFFFFFFFFFFFFFFFFF,FFFFFFFFF:FFFFF:FFFFF,FF:FFFFFF:FFF:F,FFFFFFF,FFFF:FFFFF:FFFFF,FFF:::FF:FFFFFFFFFFFFFFF:FFFFFFFFFFF:F:FFFFFFFFFFFF:FFFFFFFFFFFFF:F:FFFFFFFFFFFF,,FFFFF:FFFF,F
@A00881:241:HJW2NDRXX:1:2128:22562:2769 1:N:0:CGAGAGAA+GATTGGAG
CTTGTACCTATGGGAGGCAGCAGTGGGGAATATTGCACAATGGGGGAAACCCTGATGCAGCGACGCCGCGTGAGTGAAGAAGTATTTCGGTATGTAAAGCTCTATCAGCAGGGAAGAAGATGACGGTACCTGACTAAGAAGCCCCGGCTAACTACGTGCCAGCAGCCGCGGTAATACGTAGGGGGCAAGCGTTATCCGGATTTACTGGGTGTAAAGGGAGCGTAGACGGTGATGCAAGTCTGAAGTGAAA
+
FFFFFFFFFFFFFFFFFFFFFFFFFFFFF:FFFFFFFFFFFFFFFFFFFFFFFFFFFFFFFFFFFFFFFFFFFFFFFFFFFFFFFFFFFFFFFFFFFFFFFFF:FFFFFFFFFFFFFFFFFFFFFFFFFFFFFFFFFFFFFFFFFFFFFF:FFFFFFFFFFFFFFFFFFFFFFFFFFFFFFFFFFF:FFFFFF,FFFFFFFFFFFFFFFFFF,,:FFFFFFFFFFFFFFFFFFF,FFF:FFF:FFFF:FF
@A00881:241:HJW2NDRXX:1:2128:23800:2942 1:N:0:CGAGAGAA+GATTGGAG
CTTGTACCTACGGGATGCAGCAGTGGGGAATATTGGGCAATGGGCGCAAGCCTGACCCAGCAACGCCGCGTGAAGGAAGAAGGCTTTCGGGTTGTAAACTTCTTTTCTTGGGGACGAACACAATGACGGTACCTGAGGAATAAGCCACGGCTAACTACGTGCCAGCAGCCGCGGTACTACGTAGGTGGCAAGCGTTATCCGGATTTATTGGGTGTAAAGGGCGTGTAGGCGGGATTGCAAGTCAGATGTG
+
FFFFFFFFFFFFFF,FFFFFFFFFFFFFFFFFFFFFFFFF:FFFFFFFFFFFFFFFFFFFFFFFFFFFFFFFFFFFFFFFFFFFF:FFFFFFFFFFFFFFFFFF,FFFFFFFFFFFFFFFFFFFF:FFFFFFFFFFFFF:FFFFFF:FFFFFFFFFFFFFFFF,FFFFFFFFFFFF:F:FFFFF:FFFFFFFFFFF,:FFFFF,FFFFFFFF,F,FFFFFF:FF::FFFFFFFF,FFFF,FFF:F:FF:F
@A00881:241:HJW2NDRXX:1:2128:25536:3192 1:N:0:CGAGAGAA+GATTGGAG
CTTGTACCTATGGGGGGCAGCAGTGGGGAATATTGGGCAATGGGCGGAAGCCTGACCCAGCGATGCCGCGTGAGGGAAGAAGGTTTTCGGATTGTAAACCTCTGTCTTTAGGGACGATAATGACGGTACCTAAGGAGGAAGCTCCGGCTAACTACGTGCCAGCAGCCGCGGTAATACGTAGGGAGCGAGCGTTGTCCGGAATTACTGGGTGTAAAGGGAGTGCAGGCGGGACTGCACGTCAGATGTGAAA
+
:FFFFFFFFFFFFFFFFFFFFFFFFFFFFFFFFFFFFFFFFFFFFFFFFFFFFFFFFFFFFFFFFFFFFFFFFFFFFFFF:FFFFFFFFFFFFFFFFFFFFFFFFFFFFFFFF:FFFFF:FFFFFFFFFFFFFFFFFFFFFFFFFFFFFFFFFFFFFFFFFFFFFFFFFFFFF:FFFF,:FFFFFFFFFFFFFFFF:FFF,FFF,F:FFFFFFFFF:FFFF:FFFFFFFFFFFFFF,FFFFFFFFFFFFF
@A00881:241:HJW2NDRXX:1:2128:21748:3302 1:N:0:CGAGAGAA+GATTGGAG
CTTGTACCTATGGGGGGCAGCAGTAGGGAATTTTCGGCAATGGGGGAAACCCTGACCGAGCAACGCCGCGTGAAGGAAGAAGGTTTTCGGATTGTAAACTTCTGTTATAAAGGAAGAACGGCGGCTACAGGAAATGGTAGCCGAGTGACGGTACTTTATTAGAAAGCCACGGCTAACTACGTGCCAGCAGCCGCGGTAATACGTAGGTGGCAAGCGTTATCCGGAATTATTGGGCGTAAAGAGGGAGCAG
+
FFFFFFFFFFFFFFFFFFFFFFFFFFFFFFFFFFFFF:FFFFFFFFFFFFFFFFFFFFFFFF:FFFFFFFFFFFFFFFFFFFFFFFFFFFFFFFFFFFFFFFFFFFFFFFFFFFFFFFFFFFFFFFFFFF,:F:FF:F,FFFFFFFFFF:FFFFFFFFFFFFFFFFFFFF,FFF:FFFFFFFFFFFFFFFFFFFFFFF:FF:FFFFFFF:FF:FFFFF,FF:FF,FFF:FFFFFFFFFFFFFFF:FFFFF
@A00881:241:HJW2NDRXX:1:2128:13693:3724 1:N:0:CGAGAGAA+GATTGGAG
CTTGTACCTACGGGATGCAGCAGTGGGGAATATTGGGCAATGGGCGAAAGCCTGACCCAGCGATGCCGCGTGAGGGAAGAAGGTTTTCGGATTGTAAACCTCTGTCTTTAGGGACGATAATGACGGTACCTAAGGAGGAAGCTCCGGCTAACTACGTGCCAGCAGCCGCGGTAATACGTAGGGAGCGAGCGTTGTCCGGAATTACTGGGTGTAAAGGGAGTGCAGGCGGGACAGCAAGTCAGATGTGAAA
+
FFFFFFFFFFFFFFFFFFFFFFF:FFFFFFFF:FFFFFFFFFFFFFFF:FFFFFFFFFFFFFFFFF:FFFFFFFFFFFFFFFFFFFFFFFF:FFFFFFFFFFFFFFFFFFFFFFFFFFFFFFFFFFFFFFFFFFFFFFFFFFFFFFFFFFFFFFFFFFFFFFFFFFFFFFFFFFFFFFFFFF,FFFFFFFF:FFFF:F:FFF:FF:FFFFFFF::FFFF,FFFFFFFFF:F,FFFFFFFFFFFFFF:FFF
@A00881:241:HJW2NDRXX:1:2128:30490:3724 1:N:0:CGAGAGAA+GATTGGAG
CTTGTACCTATGGGGGGCAGCAGTGAGGAATATTGGTCAATGGGCGGGAGCCTGAACCAGCCAAGCCGCGTGGAGGAAGAAGGTACAGAGTATCGTAAACTCCTTTTGTCAGGGGATAAAAGACGGGATGCGTCCCGTCCTGAAGGTACCTGAAGAAAAAGCATCGGCTAACTCCGTGCCAGCAGCCGCGGTAATACGGAGGATGCGAGCGTTATCCGGATTTATTGGGTTTAAAGGGTGCGTAGGCCGC
+
FFFFFFFFFFFFFFFFFFFFFFFFFFFFFFFFFFFFFFFFFFFFFFFFFFFFFFFFFFFFFFFFFFFFFFFFFFFFFFFFFFFFFFFFFFFFFFFFFFFF:FFFFFFFFFFFFFFFFFFFFFFFFFFFFFFFFFFFFFFFFF:FFFFFFFFFFFFFFF:FFFFFFFFFFFFFFFFFFFFFFFFFFFFFFFFFFFFFFFFFFFFF:FFFFFFFF:FFFFF::FFFFFFFFFFFFFFFFFFFFFFFFFFFFF
@A00881:241:HJW2NDRXX:1:2128:23131:4069 1:N:0:CGAGAGAA+GATTGGAG
CTTGTACCTATGGGGGGCAGCAGTGGGGAATATTGCGCAATGGAGGAAACTCTGACGCAGCGATGCCGCGTGGGCGAAGAAGGGCTCCGGCCCGTAAAGCCCTGCCGCCGGGGAAGAGAGAAGACGGTACCCGGCAAGCAAGCCCCGGCCAATCACGTGCCAGCAGCCGCGGTAAGACGTGAGGGGCGAGCGTTGTCCGGAATCACTGGGCGGAATGGGCGCGCAGGCGGCTGCGCGGGTGGGATGTCAA
+
FFFFF,FFF,FFFFFFF,FFF:FFFFFFF:FF,FFFFF::FFFFF,FFFFFFFFFFFFFFFFFFF:FFFFFFF:FF:FFFFFFFFFFF:FFF:FFFFFFFFFFFFFFFFFFFF,,:FF:FFF:FFFFFFFFF:FFFFFFF:FFFFF:FFF,FFFF:FFFFFFFF:FFFFF:F,:FFFFFFFF:F:FFFFF,:FFFFFF:FF,F:FFF:FFFF,F,,:F:FFFFF,F:FFFF::F:FF:::FF:,::FF,F
@A00881:241:HJW2NDRXX:1:2128:17924:4633 1:N:0:CGAGAGAA+GATTGGAG
CTTGTACCTATGGGGGGCAGCAGTGGGGAATATTGCACAATGGGGGAAACCCTGATGCAGCGACGCCGCGTGAGTGAAGAAGTATTTCGGTATGTAAAGCTCTATCAGCAGGGAAGAAAATGACGGTACCTGACTAAGAAGCCCCGGCTAACTACGTGCCAGCAGCCGCGGTAATACGTAGGGGGCAAGCGTTATCCGGATTTACTGGGTGTAAAGGGAGCGTAGACGGTGATGCAAGTCTGAAGTGAAA
+
F:FFFFFFFF:FFFFFFFFFFFFFFFFFFFFFFFFFFFFFF:FFFFFFFFFFFFFFFFFFFFFFFFFFFFFFFFFFF:FFFFFFFFFFFFFFFFFFFFFF:FFFFFFFFFFFFFFFFFFFFFFFFFFFFFFFFFFFFFFFFFFFFFFFF:FFFFFFFFF:F:FFFF:FFFFFF:FFFFF:FFF:FFFFFFFFFFFFF:FFFFFFFFFFFFFF,FFFFFFFFFF:FFFFFFFFFFFFFF::,F::::FFFF
@A00881:241:HJW2NDRXX:1:2128:31891:4648 1:N:0:CGAGAGAA+GATTGGAG
CTTGTACCTACGGGAGGCAGCAGTGGGGAATATTGCACAATGGGGGAAACCCTGATGCAGCGACGCCGCGTGAAGGAAGAAGTATCTCGGTATGTAAACTTCTATCAGCAGGGAAGAAAATGACGGTACCTGACTAAGAAGCCCCGGCTAACTACGTGCCAGCAGCCGCGGTAATACGTAGGGGGCAAGCGTTATCCGGATTTACTGGGTGTAAAGGGAGCGTAGACGGAAGAGCAAGTCTGATGTGAAA
+
FFFFFFFFFFFFFFFFFFFFFFFFFFFFFFFFFFFFFFFFFFFFFFFFFFFFFFFFFFFFFFFFFFFFFFFFFFFFFFFFFFFFFFFFFFFFFFFFFFFFFFFFFFFFFFFFFFFFFFFFFFFFFFFFFFFFFFFFFFFFFFFFFFFFFFFFFFFFFFFFFFFFFFFFFFFFFFFFFFFFFFFFFFFFFFFFFFFFFFFFFFFFFFFFFFFFFF:FFFFFFFFF:FFFFFFFFFFFFFFFFFFFFFFFFF
@A00881:241:HJW2NDRXX:1:2128:18747:5901 1:N:0:CGAGAGAA+GATTGGAG
CTTGTACCTATGGGGTGCAGCAGTGAGGAATATTGGTCAATGGGCGAGAGCCTGAACCAGCCAAGTCGCGTGAGGGAAGAATGTCCTATGGATTGTAAACCTCTTTTGTCGGGGAGCAAAGACAGTCACTTGTGATTGGATGAGAGTACCCGAAGAAAAAGCATCGGCTAACTCCGTGCCAGCAGCCGCGGTAATACGGAGGATGCGAGCGTTATCCGGATTTAGTGGGTTTAAAGGGTGCGTAGGCGGA
+
:FFFFFFFFFFFFFFFFFFFFFFFFFFFFFFFFFFFFFFFFFFFFFFFFFFFFFFFFFFFFFFFFFFFFFFFFFFFFFFFFFFFFFFFFFF:FFFF:FFFFFFFFFFFFFFFFFFFFF,:FFFFFFFFFFFFFF:FFFFFFFF:FFFFFFFFFFFFFFF,FFFFFFFFFFFFFFFFF::FFFFFFFFFFFFFF:FFFFFFFF:FFF:FFFFFF,,FFF:FFFFF,FFFFF:FFFFFFF::FFFFF,F:FF
@A00881:241:HJW2NDRXX:1:2128:14018:6324 1:N:0:CGAGAGAA+GATTGGAG
CTTGTACCTATGGGATGCAGCAGTGGGGAATATTGCACAATGGGGGAAACCCCGATGCAGCGACGCCGCGTGAGTGAAGAAGTATTTCGGTATGTAAAGCTCTATCAGCCGGGAAGAAGATGACGGTACCTGAGTAAGAAGCCCCGGCTAACTACGTGCCAGCAGCCGCGGTAATACGTAGGGGGCAAGCGTTATCCGGAGTTACTGGGTGTAAAGGGAGCGTAGACGGCGATGCAAGTCTGAAGTGAAA
+
:FFF,FFFFFFFFFFFFFF,:FF,F:FFFFFFF,FFFFFF:FFF:FFFFFF,F:F:FFFFFFFFFFFFF:,:FF,:FFFFFFFF:,FFFF:::FFFFFFFFFFF:F:FF,FF,FFFFF,FFF,F:::FFFF:FFFFFFF,FFFFFF:F:FFFFFFF,:FFFFF:FFFFFFFFFF,FFFFFF,FF,F:FFF,:F,FFFFF:,F:FFF,FFF:FFFFFFFFFF:::,:FF,F:FF:FF:F,:F:FF:,:,,,
@A00881:241:HJW2NDRXX:1:2128:18548:6558 1:N:0:CGAGAGAA+GATTGGAG
CTTGTACCTATGGGAGGCAGCAGTGGGGGATATTGCGCAATGGGGGAAACCCTGACGCAGCAATGCCGCGTGAAGGATGAAGGTCTTCGGATTGTAAACTTCTTTTGTCAGGGACGAAAATGACGGTACCTGACGAATAAGCTCCGGCTAACTACGTGCCAGCAGCCGCGGTAATACGTAGGGAGCAAGCGTTGTCCGGATTTACTGGGTGTAAAGGGTGCGTAGGCGGTGAGGCAAGTCAGCTGTGAAA
+
FFFFFFFF:FFFFFFFFFFFFFFFFFFFFFF,FFFFFFFFFFFFFFFFFFFFFFFFFFFFFFFFFFFFFFFFFFFFFFFFFFFFFFFFFFFFFFFFFFFFFFFFFFFFFFFFFFFFFFFFFFFFFFF:FFFFFFFFFFFFFFFFFFFFFFFFFFFFFFFFFFFFFFFFFFFFF,FFFFFFFFFFFFFFFFFFFFFFFFFFFFFFFFFFFFFFFF,:FFFFFFFFFFFFFF::FFFFFF:FFFFFF:FFFF
@A00881:241:HJW2NDRXX:1:2128:18656:6558 1:N:0:CGAGAGAA+GATTGGAG
CTTGTACCTATGGGAGGCAGCAGTGGGGAATATTGCACAATGGGGGAAACCCTGATGCAGCGACGCCGCGTGAGTGAAGAAGTATTTCGGTATGTAAAGCTCTATCAGCAGGGAAGAAAATGACGGTACCTGAGTAAGAAGCCCCGGCTAACTACGTGCCAGCAGCCGCGGTAATACGTAGGGGGCAAGCGTTATCCGGATTTACTGGGTGTAAAGGGAGCGTAGACGGCAGGGCAAGTCTGAAGTGAAA
+
FFFFFFFFFFFFFFFFFFFFFFFFFFFFFFFFFFFFFFFFFFFFFFFFFFFFFFFFFFFFFFFFFFFFFFFFFFFFF:FFFFFFFFFFFFFFFFFFFFFFFFFFFFFFFFFFFFFFFFFFFFFFFFFFFFFFFFFFFFF:FFFFFFFFFFFFFFFFFFFFFFFFFFFFFFFFFFFFFFFFFFFFFFFFFFFFF:FFFFFFFFFFFFFFFFFF,F:FFFFFFFFFFF:FFFFFFFFFF:FFFFFFFFF:FF
@A00881:241:HJW2NDRXX:1:2128:25807:7044 1:N:0:CGAGAGAA+GATTGGAG
CTTGTACCTACGGGAGGCAGCAGTCGGGAATATTGCGCAATGGAGGAAACTCTGACGCAGTGACGCCGCGTGCAGGAAGAAGGTTTTCGGATTGTAAACTGCTTTAGACAGGGAAGAACAAAGACAGTACCTGCACAAGAAGCCCCGGCTAACTACGTGCCAGCAGCCGCGGTAATACGTAGGGGGCAAGCGTTATCCGGATTTACTGGGTGTAAAGGGAGCGTAGACGGGAATGCAAGTCTGATGTGAA
+
:FFFFFFFFFFFFFFFFFFFFFFFFFFFFFF::FFFFFFFFF:FFFFFFFFFFFFFFFFFF:FFFFFFFFFFFFFFFFFFFFFFFFFFFFFF:FFFFFFFFFF,FFFFFFFFFFFFF:FFFFFFFFFFFFFFFFFFFFFFFFFFFFFFFFFFFFFF:FFFFFFFFFFFFFFF:F:FFFFFFFFFFFFFFFFFFFFFFFF:,FF:FFFFFFFFFF,,FFFF:FFFF:FFFFFF,F:FFFFFF:FF:F::FF
@A00881:241:HJW2NDRXX:1:2128:28745:7153 1:N:0:CGAGAGAA+GATTGGAG
CTTGTACCTATGGGATGCAGCAGTGAGGAATATTGGACAATGGATGGAAATCTGATCCAGCCATGCCGCGTGCAGGAAGGCGGTCCTATGGATTGTAAACTGCTTTTGTACGGGAGCAATAATTTCTACGGGATAGGGAGATGAGAGTACCGTACGAATCAGCATCGGCTAACTCCGTGCCAGCAGCCGCGGTAATACGGAGGATGCGAGCGTTATCCGGATTTATTGGGTTTAAAGGGTGCGTAGGCTG
+
FFFFFFFFFFFFFFFFFFFFFFFFFFFFFFFFFFFFFFFFFFFFFFFFFFFFFFFFFFFFFFFFFFFFFFFFFFFFFFFFFFFFFFFFFFFFFFFFFFFFFFFFFFFFFFFFFFFFFFFFFFFFFFFFFFFF,FFFFFFFFFFF:FFFFFFFFFFFFFFFFFFFFFFFFFFFFFFFFFFFF:FFFFFFFFFFF,FFFFFFFFFFFFFFFFFFFF,FFFFFF,F:FF::F:,:FF:FFFF:FFFFFFFFFF
@A00881:241:HJW2NDRXX:1:2128:22987:8077 1:N:0:CGAGAGAA+GATTGGAG
CTTGTACCTACGGGATGCACCAGTGAGGAATATTGGTCAATGGGCGGGAGCCTGAACCAGCCAAGCCGCGTGAGGGAAGACGGCCCTATGGGTTGTAAACCTCTTTTGTCAGGGAACAAAGACGTGGATGCGTCCACGGTTGAGTGTACCTGAAGAAAAAGCATCGGCTAACTCCGTGCCAGCAGCCGCGGTAATACGGAGGATGCGAGCGTTATCCGGATTTATTGGGTTTAAAGGGTGCGTAGGCGGC
+
FFFFFFFFFFFFFFFFFFFFFFFFFFFFFFFF:FFFFFFFFFFFFFFFFFFFFFFFFFFFFFFFFFFFFFFFFFFFFFFFFFFFFFFFFFFFFFFFFFFFFFFFFFFFFFFFFFF:FFFFFFFFFFFFFFFFFFFFFFFFFFFFFFFFFFFFFFFFFFF:FFFFFFFFFFFFFFFFFFFFFFFFFFFFFFFFF:FFFFFFFFFFFFFFFFFFF,FFFFFFFFFFFFFFFFFF:FFFFFFFFFFFFFFFFF
@A00881:241:HJW2NDRXX:1:2128:20292:8202 1:N:0:CGAGAGAA+GATTGGAG
CTTGTACCTATGGGGCGCAGCAGTGGGGAATATTGGTCAATGGGGGGAACCCTGAACCAGCAACGCCGCGTGAAGGAAGAAGGCTTTCGGGTTGTAAACTTCTTTTATCTGTGACGATAGTGACGGTAGCAGATGAATAAGCTCCGGCTAACTACGTGCCAGCAGCCGCGGTAATACGTAGGGAGCGAGCGTTATCCGGATTTACTGGGTGTAAAGGGCGCGTAGGCGGGCTGACAAGTCAGATGTGAAA
+
FFFFFFFFFFFFFFFFFFFFFFFFFFFFFFFFFFFFFFFFFFFFFFFFFFFFFFFFFFFFFFFFFFFFFFFFFFFFFFFFFFFFFFFFFFFFFFFFFFFFFFFFFFFFFFFFFFFFFFFFFFFFFFFFFFFFFFFFFFFFFFFFFFFFFFFFFFFFFFFFFFFFFFFFFFFFFFFFFFFFFFFFFFFFFFFF::FFFFFFFFFFFFFFFFF:FFFFFFFFF:FFFFFFF:FFFFFF,F:FFFF:FFFFFF
@A00881:241:HJW2NDRXX:1:2128:28646:8328 1:N:0:CGAGAGAA+GATTGGAG
CTTGTACCTATGGGATGCAGCAGTGGGGAATATTGCACAATGGGGGAAACCCTGATGCAGCGACGCCGCGTGAGCGAAGAAGGTTTTCGGATCGTAAAGCTCTGTTTTCGGGGACGAAGAATGACGGTACCCGAAGAGAAAGCCACGGCTAACTACGTGCCAGCAGCCGCGGTACTACGTAGGTGGCGAGCGTTGTCCGGATTTACTGGGTGTAAAGGGCGCGTAGGCGGATTTTTAAGTCAGGTGTGAA
+
:F:FFFFFF:FFFFFFFFFFFFFFFFFFFFFFFFF:FF:F,FF:FFFFFFFFFFFFFFFFFFFFFFFFFFFFFFFF:FF:FFFFFF:FFFFFFFFF,:FFFF:FFFFFFFFFFFFFF:FF,FF,FFFF:FFFFF:FF:F,:FFFFFFFFFFFFFFFFFF,:FFF::FFF,FF:F:FFFFFFFFFF,FFF,::F:FFF:FFFFF:FFFFFFF:F,,,FFFFFFFF:F:FF:F:FF::F:F:FFFFFFF:FF
@A00881:241:HJW2NDRXX:1:2128:26277:8766 1:N:0:CGAGAGAA+GATTGGAG
CTTGTACCTATGGGAGGCAGCAGTGGGGAATATTGCGCAATGGAGGAAACTCTGACGCAGCGATGCCGCGTGGGCGAGGAAGGGCCTCGGCCCGTAAAGCCCCGTAGCCAGGGAAGAGCAGAGACGGTACCTGGCGCGAAAGCCCCGGCCAACCACGTGCCAGCAGCCGCGGCAATACGTGGGGGGCGAGCGTTGTCCGGAATCACTGGGCGTACAGCGCGCGCAGGCGGCCGCTAGGGCGGGGTGTGAA
+
FF:FFFFFFF:FFF:FFFFFF,FFFFFFFFF:FFFFFFF,FFFFFFFFFFFFFFFFFFFFFFFFFFFFFFFFFFFFFFFFFFFFFFFFFF:FFFFFFFFF:FFFFFFFF,FFFFF:FFFFFFFFFFFFFFFFFFFFFFFFFF,FFFFFFFFFFF,FFFFFFFF::F:F:F:FFFFFFFFFFF:FFFFFF:F::FFFFFFFF:FFFFFFFF:F,F,FFF:FF:FF,FFFFFF:FF:FF:,FFFF:F:F::F
@A00881:241:HJW2NDRXX:1:2128:22580:8970 1:N:0:CGAGAGAA+GATTGGAG
CTTGTACCTACGGGATGCAGCAGTGGGGAATATTGCACAATGGGGGGAACCCTGATGCAGCGACGCCGCGTGAAGGAAGAAGTATCTCGGTATGTAAACTTCTATCAGCAGGGAAGAAAATGACGGTACCTGACTAAGAAGCCACGGCTAACTACGTGCCAGCAGCCGCGGTAATACGTAGGAGGCAAGCGTTATCCGGAATTACTGGGCGTAAAGGGTGCGTAGGGGGTTTGGCAAGTTAGTAGAGTAA
+
FFFFFFFFFFFFFFFFFFFFFFFFFFFFFFFFFFFFFFFFFFFFFFFFFFFFFFFFFFFFFFFFFFFFFFFFFFFFFFFFFFFFFFFFFFFFFFFFFFFFFFFFF:FFFFF:FFFFFF:FFFFFFFFFFFFFF:FFFFFFFFF,FFFFFFFFFFFFFFF:FFFFFFFFFFFF:FFFFFFFFF,FFFFFFFF:F:FFFFFFFF:FFFFFF:FFFF,,FF,FF,:FF:,FF,F:F,F:FFFFFFFFF,FF,F
@A00881:241:HJW2NDRXX:1:2128:26784:9392 1:N:0:CGAGAGAA+GATTGGAG
CTTGTACCTATGGGAGGCAGCAGTGGGGAATATTGGACAATGGGGGGAACCCTGATCCAGCGACGCCGCGTGAGTGAAGAAGTGCTTCGGCATGTAAAGCTCTATCAGCAGGGACGATAATGACGGTACCTGACTAAGAAGCCCCGGCTAACTACGTGCCAGCAGCCGCGGTAATACGTAGGGGGCAAGCGTTATCCGGATTTACTGGGTGTAAAGGGAGCGCAGGTGGCGGTGCAAGTCAGAAGTGAAA
+
FFFFFFFFFFFFFFFFFF:FFFF,FFFFFFFFFFFFFFFFFFFFFFFFFFF:FFFFF:FFFFFFFFFFFFFFFFFFFF,FFFFFFFFFFFFFFFFFFFFFFFF,FFFFFFFFFFFFFFFFFFFFFFFFF:FFFFF:::FFFFFFFFFFFFFFFFFF:FFFFFF,FFFFFFFFFFFFFFFFFFFFFFFFFFF,FFFFFFFFFFFFFFFFFFFFFFFFFFFFFFFFFFF:,:FFFFFFFFFFF:FFF:FFFF
@A00881:241:HJW2NDRXX:1:2128:27001:9518 1:N:0:CGAGAGAA+GATTGGAG
CTTGTACCTACGGGGCGCAGCAGTGGGGAATATTGGTCAATGGGGGGAACCCTGAACCAGCAACGCCGCGTGAAGGAAGAAGGCTTTCGGGTTGTAAACTTCTTTTACCAGGGACGATAGTGACGGTACCTGGTGAATAAGCTCCGGCTAACTACGTGCCAGCAGCCGCGGTAATACGTAGGGAGCGAGCGTTATCCGGATTTACTGGGTGTAAAGGGCGCGTAGGCGGGCTGACAAGTCAGATGTGAAA
+
,FFFFFFFFFFFFF:FFFFFFFFFFFFFFFFFFFFFFF:FFFFFFF:F,FFFFFF:FFFFFFFFFFFFFFFF:FF:FFFFFFF:FF,FFFFFFFFF:FF,FFFFFFFFFFFFFFFFFF:FFF,:FFFFFF,FFFF:FFFFFFFFFFFF:FFFFFFFFFFF:FF:FFFFFFFFFFF:FFFFFFFFFFFFFFFFFFFFFFFFFFFF::F:F:FF,:FFFFFFFF:F:FFFF:FFFFFFFFFFFFF,FFFFF,
@A00881:241:HJW2NDRXX:1:2128:20735:9533 1:N:0:CGAGAGAA+GATTGGAG
CTTGTACCTATGGGGGGCAGCAGTCGGGAATATTGCGCAATGGAGGAAACTCTGACGCAGTGACGCCGCGTGCAGGAAGAAGGTTTTCGGATTGTAAACTGCTTTAGACAGGGAAGAGGAAGGACAGTACCTGTAGAATAAGCTCCGGCTAACTACGTGCCAGCAGCCGCGGTAATACGTCGGGAGCAAGCGTTATCCGGATTTATTGGGTGTAAAGGGTGCGTAGACGGGGAGTCAAGTTGGTTGTGAA
+
::FFFFFF,F:FFFFFFFFFFFFFFFFFF:F,FFFFFFFFFFFFFFFF:FFFFFFFFFFFFFFFFFFFFFFFFFFFF::FFFFFFFFFFFFFFFFFF:FFFFFFFFFFFFFFFFFFFFFFFFFFF,FFFFF:FFFFFFFFFF,:FFFFFF,FFFFFFFFFFFFFFFFFFFFFFF,F:FF::FFFFFFFFFFFFF:FFF::FFFFFFFFF:FFFFFFFFFFFFFFF:FF,,:,FFF,FFFFF:FFFFFF:F
@A00881:241:HJW2NDRXX:1:2128:25979:9627 1:N:0:CGAGAGAA+GATTGGAG
CTTGTACCTATGGGACGCACCAGTGGGGAATATTGCACAATGGGGGGAACCCTGATGCAGCGACGCCGCGTGGGTGAAGAAGTATTTCGGTATGTAAAGCCCTATCAGCAGGGAAGAAGATGACGGTACCTGAGTAAGAAGCCCCGGCTAACTACGTGCCAGCAGCCGCGGTAATACGTAGGAGGCAAGCGTTATCCGGAATGACTGGGCGTAAAGGGTGCGTAGGTGGTTTGGCAAGTTAGTAGCGTAA
+
:FFFFFFFF,FFFF:FFFFFF:FFFFFFF:FFFFFFFFFFFFFFFFFFFFFFFFFFFF:FFFFFFFFFFF:FFFFFF:FF,FFFFFFFFFF::FF::FFFF:FFFFFFFFFFFFFFFFFFFFFFFFFFFFFFFFFFFFFFFFFFFFFFFFFFFFFFFFFFFFF:FFFFFFFFFF:FFFFFF:,FFFF:FFFF:FFFFF:F:FFFFFFF:FFF,F:FFF,FFFFFF:FF:FFFFFFFFFFFFFF,FFFFFF
@A00881:241:HJW2NDRXX:1:2128:22978:9815 1:N:0:CGAGAGAA+GATTGGAG
CTTGTACCTATGGGGGGCAGCAGTGGGGAATATTGCACAATGGGGGGAACCCTGATGCAGCGACGCCGCGTGAGTGAAGAAGTGCTTCGGTATGTAAAGCTCTATCAGCAGGGACGAAGGAGACGGTACCTGCAGAAGAAGCCCCGGCTAACTACGTGCCAGCAGCCGCGGTAATACGTAGGGGGCAAGCGTTATCCGGATTTACTGGGTGTAAAGGGAGCGTAGACGGCTAGGCAAGTCTGGAGTGAAA
+
FFFFFFFFFFFFFFFFFF:FFFFFFFFFF:FFFFFFFFFFFFFFFFFFFFFFFFFFFFFFFFFFFFFFFFFFFFFFFFFFFFFFFFFFFFFFFFFF,FFFFFFFFFFFFFFFFFF:FFFFFFFFFFFFFFFFFFFFFFFFFFFFFFFFFFFFFFFFFFFFFFFFFFFFFFFF,FFFFFFFFFFFFFF:FFFFFFFFFFFFFFFFFFFFFFFFF,FFFFFFF:FFF:FFFFF:F:FFFFFFFFFFFF:FFF
@A00881:241:HJW2NDRXX:1:2128:25129:9909 1:N:0:CGAGAGAA+GATTGGAG
CTTGTACCTATGGGATGCAGCAGTGGGGAATATTGCGCAATGGGCGGAAGCCTGACGCAGCGACGCCGCGTGAGGGATGAAGGTCTTCGGATCGTAAACCTCTGTCAGGAGGGACGAATGTGCATGGTGCCAATCAGCCATGCAGTGACGGTACCTCCAAAGGAAGCACCGGCTAACTCCGTGCCAGCAGCCGCGGTAATACGGAGGGTGCGAGCGTTAATCGGAATCACTGGGCGTAAAGCGCACGTAG
+
FFFFFFFFFFFFFFFFFFFFFFF:FFFFF:FFFFFFFFFFFFFFFFFFFFFFFFFFFFFFFFFFFFFFFFFFFFFFFFFFFFFFFFFFFFFFFFFFFFFFFFFFFFFFFFFFFF,FFFFFFFFFFFFFFFFFFFFFFFFFFFFFFFFFFFFFFFF:FFFFFFFFFF:FFFFFFF,FFFFFFFFFFFFFFFFFFFFFF::FFFFFFFFFFFFFFF:FF:F,FFFFFFFFFFFFFFFFFFFF::FFFFF::F
@A00881:241:HJW2NDRXX:1:2128:20211:9972 1:N:0:CGAGAGAA+GATTGGAG
CTTGTACCTACGGGGTGCAGCAGTGGGGAATATTGGTCAATGGGGGGAACCCTGAACCAGCAACGCCGCGTGAAGGAAGAAGGCTTTCGGGTTGTAAACTTCTTTTACCAGGGACGATAGTGACGGTACCTGGTGAATAAGCTCCGGCTAACTACGTGCCAGCAGCCGCGGTAATACGTAGGGAGCGAGCGTTATCCGGATTTACTGGGTGTAAAGGGCGCGTAGGCGGGCTGACAAGTCCGATGTGAAA
+
,FFFFFFFFFFFFFFFFFFFFFFFFFFFFFFFFFFFFFFFFFFFFFFFFFFFFFFFFFFFFFFFFFFFFFFFFFFFFFFFFFFF:FFF:FFFFFFF:FFFFFFFFF:FFFFFFF:FF,:FFFFFFFFFFFFF,FFFFFFFFFFFFFFFF::FFFF:FF:FFFFFFFFFFFFFFFFFFFFFFFFFFFFFFFF:FFFFFFFFFFF,:,:F:,FFFF:FFFFF:FFFFFF:FFFFF:FF,:FF,FF,FF:FFF
@A00881:241:HJW2NDRXX:1:2128:29930:10770 1:N:0:CGAGAGAA+GATTGGAG
CTTGTACCTACGGGACGCAGCAGTGGGGAATATTGCACAATGGGGGAAACCCTGATGCAGCGACGCCGCGTGAGTGAAGAAGTATTTCGGTATGTAAAGCTCTATCAGCAGGAAAGAAAATGACGGTACCTGACTAAGAAGCCCCGGCTAACTACGTGCCAGCAGCCGCGGTAATACGTAGGGGGCAAGCGTTATCCGGATTTACTGGGTGTAAAGGGAGCGTAGACGGCAGGGCAAGTCTGAAGTGAAA
+
:FFFFFFFFFFFFFFFFF:FFFF:FFFF:FFFFFFFFFFFFFFFFFFFFFFFFFFFFFFFFFFFFFFFFFFFFFFFFFFFFFFF,FFFFF:FFFFFFFFFFFFFFFFFFFFFFFFF:,FFFFFFFFFFFFFFFFFFFFFFFFFFFFFFF:FFFFFFFFFFFFF:FFFFFFFFF,FFFF,FFFFFF:FFFFF:FFFFFFFFFFF,,FFFFFFF,F,FFFFFFFFFFFFFF,FFFFFF:FF:F::FFFFFFF
@A00881:241:HJW2NDRXX:1:2128:31792:10927 1:N:0:CGAGAGAA+GATTGGAG
CTTGTACCTATGGGGCGCAGCAGTGGGGAATATTGGGCAATGGAGGCAACTCTGACCCAGCAACGCCGCGTGAGTGATGAAGGTCTTCGGATTGTAAAACTCTTTAAGTGGGGACGAAGAAAGTGACTGTACCCACAGAATAAGCCTCGGCTAACTACGTGCCAGCAGCCGCGGTAATACGTAGGAGGCAAGCGTTATCCGGAATGACTGGGCGTAAAGGGTGCGTAGGTGGCTTGGCAAGTTGGTAGCG
+
:FFFFFFFFFFFFFFFFFFFFFFFFFFFFFFFFFFFFFFFFFFFFFFFFFFFFFFFFFFFFFFFFFFF:FFFFFFFFFFFFFFFFFFFFFFFFFFFFFFFFFFFFFFFFFFFFFFFFFFFFFFFFFFFFFFFFFFFFFF,FFFFFFFFFF:FFFFFFFFFFFFFFFFFFFFFFFFFFF,FFFFFFFFFFFFFFFFFFFFFFF:FFFFFFFFFFF,FFFFFFFFFFFFFFFFFFFFFFFF:FFFFFF:,::
@A00881:241:HJW2NDRXX:1:2128:26295:10989 1:N:0:CGAGAGAA+GATTGGAG
CTTGTACCTACGGGATGCAGCAGTTGGGAATATTGGACAATGGAGGGAACTCTGATCCAGTGACGCCGCGTGAAGGAAGAAGGTCTTCGGATTGTAAACTTATTTTATCAAGGAAGAAGAAAGTGACAGTACTTGAGGAAGAAGCACCGGCTAACTACGTGCCAGCAGCCGCGGTAATACGTAGGGTGCAAGCGTTATCCGGATTTACTGGGTGTAAAGGGCGAGTAGACGGCGCCGCAAGTCAGATGTG
+
:FFFFFFFFFFFFFFFFFFFFFF:FFFFFFFFFFFFFFFFFFFFFFFFFFFFFFFFFF:FFFFFFFFFFFFFFFFFF:FFFFFFFFFFFFFFFFFFFFFFFFFFFFFFFFFFFFFFFFFFFF:FFFFFFFFFFFFFFFFFFF:FFFFFFFFFFFFFFFFFFFF,FF:FFFFFFFFFFFFFF:FFFFFFFFFFFFFF,FFFFFFFFFF:FFFFFFFFF:FFFFFFFFFF,FFFFFFFFF:,FFFFFFFF:F
@A00881:241:HJW2NDRXX:1:2128:31322:11428 1:N:0:CGAGAGAA+GATTGGAG
CTTGTACCTATGGGACGCAGCAGTGGGGAATATTGGTCAATGGGGGGAACCCTGAACCAGCAACGCCGCGTGAAGGAAGAAGGCTTTCGGGTTGTAAACTTCTTTTACCGGGGACGATAGTGACGGTACCTGGTGAATAAGCTCCGGCTAACTACGTGCCAGCAGCCGCGGTAATACGTAGGGAGCGAGCGTTATCCGGATTTACTCGGTGTAAAGGGCGCGTAGGCGGGCCGACAAGACAGAGGTGAAA
+
,FF:FFFFFFFFF,FFFFFFFF:FF:F:FFFF,,FFFFFFFF:,FF:FFFFFFFFF,FFF,:FFF:FFFFFFFFFFFFFFFFFF,FFFFFFFFF,FFF:F:FFF::FFFF:FFFF:F,F,::FF:FFFF,F:FF:FFF:F,FF,FFF:FFFFFFF::FF::,F:FFFFFF,FFF:F:,,,FFF::F,FFFFFFFFFFFFFFFF:FF,::FF,F:F:F,FFFFFFF,F,FF::,:FFFFFFF:,,F,:,,:
@A00881:241:HJW2NDRXX:1:2128:22028:11553 1:N:0:CGAGAGAA+GATTGGAG
CTTGTACCTACGGGATGCAGCAGTGAGGAATATTGGTCAATGGGCGCGAGCCTGAACCAGCCAAGTAGCGTGAAGGATGACTGCCCTACGGGTTGTAAACTTCTTTTATAAAGGAATAAAGTGAGGCACGTGTGCCTTTTTGTATGTACTTTATGAATAAGGATCGGCTAACTCCGTGCCAGCAGCCGCGGTAATACGGAGGATCCGAGCGTTATCCGGATTTATTGGGTTTAAAGGGAGCGTAGATGGG
+
FFFFFFFFFFFFFF:FFFFFFFFFFFFFFFFFFFFFFFFFFFFFFFFFFFFFFFFFFFFFFFFFFFFFFFFFFFFFFFFFFFFFFFFFFFFFFFFFFFFFFFFFFFFFFFF:FFFFFFFFFFFFFFFFFFFFFFFFFF:FFFFFFFFFFFFFFFFFFFFFFFFFFFFFFFFFFFFFFFFFFFFFFFFFFFFFFFFFFFFFFFFFFFFFFFFFF,FFFFFFFFFFFFFFFFFFF:FFF:::FFF:FFFFFF
@A00881:241:HJW2NDRXX:1:2128:23999:12023 1:N:0:CGAGAGAA+GATTGGAG
CTTGTACCTACGGGGGGCAGCAGTGGGGAATATTGCACAATGGGCGCAAGCCTGATGCAGCAACGCCGCGTGAGGGAAGACGGTTTTCGGATTGTAAACCTTTGTCTTTGGTGAAGAAGAAAGTGACGGTAGCCAAGGAGGAAGCCACGGCTAACTACGTGCCAGCAGCCGCGGTAATACGTAGGTGGCAAGCGTTGTCCGGAATTACTGGGTGTAAAGGGAGCGCAGGCGGGACTGCAAGTTGGATGTG
+
FFFFFFFFFFFFFFFFFFFFFFFFFFFFF:FFFFFFFFFFFFFFFFFFFFFFFFFFFFFFFFFFFFFFFFFFFFFFFFFFFFFFFFFFFF:FFFFFFFFFFFFFFFFF:FFFFFFFFFFFFFFFFFFFFFFFFFFFFFFFFF:FFFFFFFFFFFFFFFFFFFFFFFFFFFFFFFFFFFFFFFFFFFFFFFFFFFFFFFF,FFF:FFFFFFFFFF:FFFFFFFFFFFFFFFFFFFFFFFFFFFFFFFFFF:
@A00881:241:HJW2NDRXX:1:2128:17400:12336 1:N:0:CGAGAGAA+GATTGGAG
CTTGTACCTACGGGGGGCAGCAGTGAGGAATATTGGTCAATGGACGGGAGTCTGAACCAGCCAAGTAGCGTGAAGGATGACTGCCCTATGGGTTGTAAACTTCTTTTATATGGGAATAAAGTGATCCACGTGTGGATTTTTGTATGTACCATATGAATAAGGATCGGCTAACTCCGTGCCAGCAGCCGCGGTAATACGGAGGATCCGAGCGTTATCCGGATTTATTGGGTTTAAAGGGAGCGTAGACGGG
+
FFFFFFFFFFFFFFFFFFFFFFFFFFFFFFFFFFFFFFFFFFFFFFFFFFFFFFFFFFFFFFFFFFFFFFFF:FFFFFFFFFFFFFFFFFFFF:FFFFFFFFFFFFFFFFFFFFFFFFFFFFFFFFFFF:FFFFFFFFFFFFFFFFFFFFFFFF:F:FFFFFFF:FFFFFFFFFFFFFFFFFFFFFFFFFFFFFFFFFFFFFFFFFFFFFFF,FFFFFFFFFFFFFFFFFFFFFFFFFFFFFF,FFFFFF
@A00881:241:HJW2NDRXX:1:2128:12509:12383 1:N:0:CGAGAGAA+GATTGGAG
CTTGTACCTATGGGATGCAGCAGTGGGGAATATTGCACAATGGGGGGAACCCTGATGCAGCGACGCCGCGTGAGTGACGAAGTATCTCGGTATGTAAAGCTCTGTCAGCAGGGAAGAAGAATGACGGTACCTGAAGAAGCACCGGCTAAATACGTGCCAGCAGCCGCGGTAATACGTATGGTGCAAGCGTTATCCGGATTTACTGGGTGTAAAGGGAGCGCAGGCGGCGCGGCAAGTCCGGTGTGAAAGA
+
FFFFF:FFFFFFFFFFFFFFFFFFFFFFFFFFFFFFFFFFFFFFFFFF:FFFFFFFFFFFFFFFFFFFFFFFFFFFFFFF::FFF:FFFFFFF:FFF:FFFFFFFFFFFFFFFFFF:FFFFFFFFFF:FFFFFFFF,FFFFFFFFFFFF,::FFFFFFFFFFFFFFFFFFFFF:FFFFFFFFFF:FFFFFFFFFFFF:FFFF:FFFFFFFFFF,F,FFFFF,,:FFFFFFFFFFF:FFFFFFFFFFF,F,
@A00881:241:HJW2NDRXX:1:2128:32461:12649 1:N:0:CGAGAGAA+GATTGGAG
CTTGTACCTATGGGGCGCAGCAGTCGGGAATATTGCGCAATGGAGGGAACTCTGACGCAGTGACGCCGCGTATAGGAAGAAGGTTTTCGGATTGTAAACTATTGTCCATAGGGAAGAAAAAAGACTGTACCTATGAAGCAAGCTCCGGCTAACTACGTGCCAGCAGCCGCGGTAATACGTAGGGAGCAAGCGTTATCCGGAATTATTGGGTGTAAAGGGTGCGTAGACGGGATGACAAGTTAGTTGTGAA
+
FFFFFFFFFFFFFFFFFFFFFFFFFFFFF:FFFFFFFFFFFFFFFFFFFFFFFFFFFFFFFFFFFFFFFFFFFFFFFFFFFFFFFFFFFFFFFFFFFFFFFFFFFFFFFFFFFF:F:FFFFFFFFFFFFFFFFFFFFFFFFFFFFFFFFFFFFFF:FFFFFFFFFFFFFFFFFF,FFFFFFFFFFFFFFFFFF,FFFFFFF,FF:FFFF:FFFFFFFF,FFF:FFFFFFF:FFFFFFFFF,FF:FFFF:F
@A00881:241:HJW2NDRXX:1:2128:22083:12868 1:N:0:CGAGAGAA+GATTGGAG
CTTGTACCTATGGGACGCAGCAGTGGGGAATATTGGGCAATGGAGGCAACTCTGACCCAGCAACGCCGCGTGAGCGATGAAGGTCTTCGGATTGTAAAGCTCTTTAAGTGGGGACGAAGAAAGTGACTGTACCCACAGAATAAGCCTCGGCTAACTACGTGCCAGCAGCCGCGGTACTACGTAGGAGGCAAGCGTTATCCGGAATGACTGGGCGTAAAGGGTGCGTAGGTGGTTTGGCAAGTTGGTAGCG
+
FFFFFFFFFFFFFFFFFFFFFFFFFFFFFFFF:FFFFFFFFFFFFFFFFFFFFFFFFFFFFFFFFFFFFFFFFFFFFFFFFFFFFFFFFFFFFFFFFFFFFFFFFFFFFFFFFFFFFFFFFFFFFFFFFFFFFFFFFFFFFFFFFFFFFFFFFFFFFFFFFFFFFFFFFFFFFFFF,FFFFFFFFFFFFF,FFFFFFFFFFF:FFFFFFFFFFF,FFFFFFFFFFFFFFFFFFFFFFFFFFFFFFFFF:F
@A00881:241:HJW2NDRXX:1:2128:22652:12947 1:N:0:CGAGAGAA+GATTGGAG
CTTGTACCTACGGGAGGCAGCAGTGGGGGATATTGGACAATGGGGGGAACCCTGATCCAGCGATGCCGCGTGAGGGAAGAAGGTTTTCGGATTGTAAACCTCTGTGGAGCGGGACGATAATGACGGTACCGCTCAAGGAAGCCACGGCTAACTACGTGCCAGCAGCCGCGGTAATACGTAGGTGGCGAGCGTTGTCCGGAATTACTGGGTGTAAAGGGAGTGTAGGCGGGAAGGCAAGTCAGAAGTGAAA
+
F::FFFFFFFFFFFFFFFFFFFFFFFFFFFFFFFFFFFFFFFFFFFFFFFFFFFFFFFFFFFFFFFFFFFFFFFFFFFFFFFFFFFFFFFFFFFFFFFFFFFFFFFFFFFFF:FFFFFFFFFFFFFFF:FFFFFFFFFF:FFFFFFFFFF:FFFFFFFF:FFFFFFFFFFFF:FFFF:FFFFFFFFFFFFFF:FFFFFFF,FFFFF:FF:FFFF:FFFFFF:FFFFFFFF:,FFFFFF,F,FFFFFFF,:
@A00881:241:HJW2NDRXX:1:2128:23972:13510 1:N:0:CGAGAGAA+GATTGGAG
CTTGTACCTATGGGGTGCAGCAGTGGGGAATATTGCACAATGGGGGGAACCCTGATGCAGCGACGCCGCGTGGGTGAAGAAGTATTTCGGTATGTAAAGCCCTATCAGCAGGGAAGAAGATGACGGTACCTGAGTAAGAAGCCCCGGCTAACTACGTGCCAGCAGCCGCGGTAATACGTAGGGGGCGAGCGTTATCCGGATTTACTGGGTGTAAAGGGAGCGTAGACGGCGAGTCAAGTCTGGAGTGAAA
+
FFFFFFFFFFFFFFFFFFFFFFFFFFFFF:FFFFFFFF,FFFFFFFFFFFFFFFFFFFFFFFFFFFFFFFFFFFFFFFFFFFFFFFFFFFF,FFFFFFFFFFFFFFFFFFFFFFFFFF:FFFFFFFFFFFFFFFFF:FFFFFFFFFFFFFFFFFFFFFFFFFFFFFFFFFFFFFFFFFFFFFF:FFFFFFFFFFFFFFFFFFFFFF:FFFFFFF,FFF:FFFF:F:FFFF:FFFF:FFFFFFFFFFFFFF
@A00881:241:HJW2NDRXX:1:2128:26124:14199 1:N:0:CGAGAGAA+GATTGGAG
CTTGTACCTATGGGATGCAGCAGTGGGGAATATTGCACAATGGGGGAAACCCTGATGCAGCGACGCCGCGTGAGTGAAGAAGTATTTCGGTATGTAAAGCTCTATCAGCAGGGAAGAAGATGACGGTACCTGAGTAAGAAGCCCCGGCTAACTACGTGCCAGCAGCCGCGGTAATACGTAGGGGGCAAGCGTTATCCGGATTTACTGGGTGTAAAGGGAGCGTAGACGGCGATGCAAGTCTGAAGTGAAA
+
,FFFFFFFFFFFFFFFFFFFFFFFFFFFFFFFFFFFFFFFFFFFFFFFFFFFFFFFFF:FFFFFFFFFFFFFFFFFFFF:FFF,FFFFFFFFFFFFFFFF:FFFFFFFFFFFFF:FFF:FF:FFFFFFFFF:FFFF:FFF,FFFFFFFF::FF:FFFFFF:FFFFFFFFFFFFFF,FFF:FFFFFFFFFFFFFFFF:FFFFFFFFFF:FFFFF,,FFFFFF,F,,FFFFF,:FFF,FF:F,F:FF,F,FF
@A00881:241:HJW2NDRXX:1:2128:21142:15029 1:N:0:CGAGAGAA+GATTGGAG
CTTGTACCTACGGGACGCAGCAGTGGGGAATATTGGGCAATGGGCGCAAGCCTGACCCAGCAACGCCGCGTGAAGGAAGAAGGCTTTCGGGTTGTAAACTTCTTTTATGAGGGACGAAGGATGTGACGGTACCTCATGAATAAGCCACGGCTAACTACGTGACAACAACCAACCAAAAACAAAAAAAAAAACAAAACAACCCAAAAAAACAAAAAAAAAAAAAAAAAAAAAAAAAAAAAAAAAAAAAAAC
+
FFFFFFFFFFFFFFFFFFFFFFFFFFFFFFFFFFFFFFF:FFFFFFFFFFFFF:FFFFFFFFFFFFFFF:,FF:FFFFFFFFFFF:F:FFFFFFFF:FFFFFFFFFFFFFFFFFFFFFFFFFFFFFFFFFFFF:F:FFFFFFFFFF:FFFFF:FFFFFFFF,:,,,,,,,,,F,:,,,,,,,,,F,,,,,,F,::,,:,,:,,,:,,,::FF:FF,:,,F:,,,F:,F,,,:F:,:,,,,,,,::,,,,,
@A00881:241:HJW2NDRXX:1:2128:18756:15092 1:N:0:CGAGAGAA+GATTGGAG
CTTGTACCTACGGGATGCAGCAGTGGGGAATATTGCACAATGGGGGGAACCCTGATGCAGCGACGCCGCGTGGGTGAAGAAGTATTTCGGTCTGTAAAGCCCTATCAGCAGGGAAGAAGATGACGGTACCTGAGTAAGAAGCCCCGGCTAACTACGTGCCAGCAGCCGCGGTCATACGTAGGGGGCGAGCGTGATCCGGATTTACTGGGTGTAAAGGGAGCGCAGACGGCTTAGCAAGTCTGGAGTGACA
+
FFFFFFFFFFFFFF:FFFFFFFFFFFFFFFFFFFFFFF:FFFFFFFFFFFFFFFFFFFFFFFFFFFFFFF,FFFFF,FFFFFFFFFFFF:F,:FFFFFFFFFFFFFFFF,FFFFFFFFFFFFFF:FF:FFFFFFFFFFF,FFFFFFFFFFFFFFFFFFFFFFFFFFFFFF:F:FFFFFFFFFFFFF:FFFFF,FFFFF:FFF:FFFFFFFF,:F,F:F:FFFFFFFFFFFFFF:FF::,FF::,F::,:F
@A00881:241:HJW2NDRXX:1:2128:21070:15186 1:N:0:CGAGAGAA+GATTGGAG
CTTGTACCTATGGGGGGCAGCAGTGTGGAATATTGGGCAATGGAGGCAACTCTGAACCAGCAACGCCGCGTGAGTGATGAAGGTCTTCGGATTGTAAAACTCTTTAAGTGGGGACGAAGAAAGTGACTGTACCCACAGAATAAGCTCCGGCTAACTACGTGCCAGCAGCCTCGGTAATACGTAGGGAGCAAGCGTTATCCGGAATGAATGGGCGTAATGGGTGAGTAGGTGGCTTGGCAAGTTGGTAGCG
+
F,F:FF,FFFFF,F:F,:F,FFFF:,FFFFF:FFF,F:FFF,,FF,:FFFFF,F,,F,F,:FFFFFFF:F:FF:F,F:FFF,FF,:F:,,FFF:FFFFFFFFFF:FFFFF,,FF,:FF,FFF,F,F,FFFFF,FFFF:,FFFF,,FF,F,,FFF::F,F,,F,F:,F,:F,F,FFF,FFF,:FF,,FFFFF,:,FF,FF,FFFFF,F,F,,,,F:FF,,F,FF,:F::FF:FFFF::FFF:F,,,F:FFF
@A00881:241:HJW2NDRXX:1:2128:30572:15264 1:N:0:CGAGAGAA+GATTGGAG
CTTGTACCTACGGGAGGCAGCAGTGAGGAATATTGGTCAATGGGCGGAAGCCTGAACCAGCCAAGTCGCGTGAAGGAAGACTGCCCTACGGGTTGTAAACTTCTTTTGTATGGGAGTAAAAGAGTCCACGTGTGGGCTATTGCAAGTACCATACGAATAAGCATCGGCTAACTCCGTGCCAGCAGCCGCGGTAATACGGAGGATGCGAGCGTTATCCGGATATATTGGGTTTAAAGGGTGCGTAGGCGGC
+
FFFFFFFFFFFFFFF:F:FFFFFFFFFFFFFFFFFFFFFFFFFFFFFFFFFFFFFFF:FFFFF:FFFFFFFF:FFFFFFFFF,:FFFFFFFFFFFFFFFFFF:FFFFFFFFFFFFFFFFFFFFFFFF:::FFFFF,FFFFFFFFFFFFFFFFFF:FFFFF:FFFFFFFFFFF:F,FFFFFFFFFFFFFFFFFFFFFF:FFFF:FFFFFF,FF,FFFFFF,F,FF::F:FFFFF:FF:FF:FF,:F:FFFF
@A00881:241:HJW2NDRXX:1:2128:25319:15374 1:N:0:CGAGAGAA+GATTGGAG
CTTGTACCTACGGGATGCAGCAGTGGGGAATATTGCACAATGGGGGGAACCCTGATGCAGCGACGCCGCGTGAGTGAAGGAGTACTTCGGTATGTAAAGCTCTATCAGCAGGGAAGAAACAGCGTCCTTAGGGACGCCGGACGGTACCTGACTAAGAAGCCCCGGCTAACTACGTGCCAGCAGCCGCGGTAATACGTAGGGGGCAAGCGTTATCCGGATTTACTGGGTGTAAAGGGAGCGTAGACGGTGA
+
FFFFFFFFFFFFFFFFFFFFFFFFFFFFF:FFFFFFFFFFFFFFFFFFFFFFFFFFFFFFFFFFFFFFFFFFFFFFFFFFFFFFFFFFFFFFFFFF:FFFFFFFFFFFFFFFFFFFFFFFFFFFFFFFFFFFFFFFFFFFFFFFFFFFFFFFFFFFFFFFFFFFFFFFFFFFFFFFFFFFFFFFFFFFFFFF:,FFFFFFFFFFFFFFFFFFFFFFF:FFFFFFFFFFFF,F:FFFFFF:FFFFFFFFF:
@A00881:241:HJW2NDRXX:1:2128:20302:15702 1:N:0:CGAGAGAA+GATTGGAG
CTTGTACCTACGGGGTGCAGCAGTGGGGAATATTGGACAATGGGCGAAAGACTGATCCAGCGACGCCGCGTGAAGGAAGACGGTCTTCGGATTGTAAACTTCAGTGAGCAGGGACGAGAAAGGACGGTACCAGACTAACAAGCCCCGGCTAACTACGTGCCAGCAGCCGCGGTCATACGTAGGGGGCGAGCGTTATCCGGAATTACTGGGTGTAAAGGGAGCGTAGACGGAAAGCCAAGTCTCAAGTGAA
+
,,FFFFFFFFF,F:FF:::FF:::,FFF:,:FF,FFFF:F,:,FFFFFFF,:,FF:FF:FF::F:FF,F,:,FFF,FFFFFFFF,FF,FFFFF:FF:FFF,FFFFFFF:F:FF,FFFF,FFF:FF,FF:FF,,:F,,F,FFF:F:FF:,FFFFF,,F,FFF,FF,F,F,FF,F,:F,:FFFFFF:F:FFFF,FF,:F,F,F,FF:::,FF:F:FFFF,:F,FFF:FFFF,::FF,FF,,FF,,FF:FFFF
@A00881:241:HJW2NDRXX:1:2128:27127:15969 1:N:0:CGAGAGAA+GATTGGAG
CTTGTACCTATGGGACGCAGCAGTGGGGGATATTGGACAATGGGGGAAACCCTGATCCAGCGATGCCGCGTGAGGGAAGAAGGTTTTCGGATTGTAAACCTCTGTGGAGGGGGACGATAATGACGGTACCCCTTTAGGAAGCCACGGCTAACTACGTGCCAGCAGCCGCGGTAATACGTAGGTGGCGAGCGTTGTCCGGACTTACTGGGTGTAAAGGGAGTGTAGGCGGGAAGGCAAGTCAGAAGTGAAA
+
FFFFFFFFFFFFFFFFFFFFFFFFFFFFFFFFFFFFFFFFFFFFFFFFFFFFFFFFFFFFFFFFFFFFFFFFFFFFFFFFFFFFFFFFFFFFFFFFFFFFFFFFFFFFFFFFFFFFFFFFFFFFFFFFFFFFF:FFFFF:FFFFFFFFFFFFFFFFFFFFFFFFFFFFFFFFFFFFFF:FFFFFFFFFFFFFFFFFFFFF,FFFFFFFF:FF,FFFFFFFFF:F:FFFFFFFFFFFFFFFFF,,FFFFFF
@A00881:241:HJW2NDRXX:1:2128:25907:16203 1:N:0:CGAGAGAA+GATTGGAG
CTTGTACCTACGGGACGCAGCAGTGGGGAATATTGGGCAATGGGCGCAAGCCTGACCCAGCAACGCCGCGTGAAGGAAGAAGGCTTTCGGGTTGTAAACTTCTTTTATGGGGGACGAAGGATGTGACGGTACCCCATGAATAAGCCACGGCTAACTACGTGCCAGCAGCCGCGGTAATACGTAGGTGGCGAGCGTTGTCCGGATTTACTGGGTGTAAAGGGCGCGTAGGCGGGCATGCAAGTCAGATGTG
+
FFFFFFFFFFFFFFFFFFFFFFFFFFFFFFFFFFFFFFFFFFFFFFFFFFFFFFFFFFFFFFFFFFFFFFFFF:FFFFFFFFFFFFFFFFFFFFFFFFFFFFFFFFFFFFFFFFFFFFFFFFFFFFFFFFFFFFFFFFFFFFFFFFFFFFFF:FFFFFFFFFFFFFFFFFFFFFFFFFFFFFFFFFFFFFFFFFFFFFFFFFFFFFFF,FFFFFFFFFFFFFFFFF:FFFFFFFFFFFF:FFFFF:FFFF
@A00881:241:HJW2NDRXX:1:2128:21088:16720 1:N:0:CGAGAGAA+GATTGGAG
CTTGTACCTATGGGATGCAGCAGTGGGGAATATTGCACAATGGGCGCAAGCCTGATGCAGCGATGCCGCGTGAGGGAAGAAGGTTTTCGGATTGTAAACCTCTGTCTTAAGGGACGATAATGACGGTACCTTAGGAGGAAGCTCCGGCTAACTACGTGCCAGCAGCCGCGGTAATACGTAGGGAGCGAGCGTTGTCCGGAATTACTGGGTGTACAGGGAGTGTAGGCGGGATGGTAAGTTAGGTGTGAAA
+
,FFFFFFFFFFFFFF:FFFFFFFFFFFFFFFFFFFFFFFFFFFFFFFFFFFFFFFFFFFFFFFFFFFFFFFFFF:FFFFFFFFFFFFFFFFFFFFFFFFFFFFFFFFFFFFFFFFFFFF:FFFFFF:F:F,FFFFFFF:FFFFFFFFFFFFFF:FFFFFFFFFFFFFFFFFF:FFFFFFFFF:FFFFFFFFFFFF::FFF:FFFF:FFFFFFFFFFFFF::F,FF:,FF:FFFFF,FF::FFFF:FFFFF
@A00881:241:HJW2NDRXX:1:2128:29234:16799 1:N:0:CGAGAGAA+GATTGGAG
CTTGTACCTACGGGGCGCAGCAGTGGGGAATATTGCACAATGGGGGGAACCCTGATGCAGCGACGCCGCGTGAAGGAAGAAGTATTTCGGTATGTAAACTTCTATCAGCAGGGAAGAAGATGACGGTACCTGACTAAGAAGCCCCGGCTAACTACGTGCCAGCAGCCGCGGTAATACGTAGGGGGCAAGCGTTATCCGGATTTACTGGGTGTAAAGGGAGCGCAGGCGGCATGGCAAGCCCGATGTGAAA
+
FFFFFFFFFFFFFFFFFFFFFFF:FFFF:FFFFFFFFFFFFFFFFFFFFFFFFFFFFFFFFFFFFFFFFFFFFFFFFFFFFFFFFFFFFFFFFFFFFFFFFFFFFFFFFFFFFFFFFFFFFFFFFFFFFFFFFFFFFFF:FFFFFFFFFFFFFFFFFFFFFFFFFFFFFFFFFFFFFF,FFFFFFFF:FFFF,FFFFFFFFFFF:FFFF,FFF::FFFFFFFFFFFFFFF,FFFF:FFFF,FF,FFF:FF
@A00881:241:HJW2NDRXX:1:2128:29541:16830 1:N:0:CGAGAGAA+GATTGGAG
CTTGTACCTATGGGACGCAGCAGTGGGGAATATTGGGCAATGGGCGCAAGCCTGACCCAGCAACGCCGCGTGAAGGAAGAAGGCCCTCGGGTTGTAAACTTCTTTTGTCGGGGACGATAATGACGGTACCTGACGAATAAGCCACGGCTAACTACGTGCCAGCAGCCGCGGTAATACGTAGGTGGCAAGCGGTATCCGGATTTACTGGGTGTAAAGGGCGTGTAGGCGGGATTGCAAGTCAGATGTGAAA
+
F:FFFFFFFFFFFFFFFFFFFFFFFFFFF:FFFFFFFFFFFFFFFFFFFFFFFFFFFFFFFFFFFFFFFFFFFFFFFFFFFFFFFFFFFFFFFFFFFFFFFFFFFFFFFFFFFFFFFFFFFFFFFFF:FFFFFFFFFFFFFFFFFFFFFFFFFFFFFFFFFFFFFFFFFFFFFFFFFF:FFFFFFFF,FFF,:,FFFFF:FFFF,FFFFFFFF,,FFFFF:FFFF:FFFF::FFFFFFFFFFF:,FF:,F
@A00881:241:HJW2NDRXX:1:2128:18005:17394 1:N:0:CGAGAGAA+GATTGGAG
CTTGTACCTACGGGGTGCAGCAGTGGGGAATATTGCACAATGGGGGAAACCCTGATGCAGCGACGCCGCGTGAGTGAAGAAGTATTTCGGTATGTAAAGCTCTATCAGCAGGGAAGAAGATGACGGTACCTGAGTAAGAAGCCCCGGCTAACTACGTGCCAGCAGCCGCGGTAATACGTAGGGGGCAAGCGTTATCCGGATTTACTGGGTGTAAAGGGAGCGTAGACGGCGATGCAAGTCTGAAGTGAAA
+
FFFFFFFFFFFFFFFFFFFFFFFFFFFFFFFFFFFFFFFFFFFFFFFFFFFFFFFFFFFFFFFFFFFFFFFFFFFFFFFFFF:FFFFFFFFFFFFFFFFFFFFFFFFFFFFFFFFFFFFFFFFFFFFFFFFFFFFFFFFFFFFFFFFFFFFFFFFFFFFFFFFFFFFFFFFFFFFFFFFFFFFFFFFFFFFFFFFFFFFFFFFFFFFFFFFFFFFFFFFFFFF:FFFFFFFFFFF::FFF:FFFFFFF,F
@A00881:241:HJW2NDRXX:1:2128:27118:17707 1:N:0:CGAGAGAA+GATTGGAG
CTTGTACCTACGGGGGGCAGCAGTGGGGAATATTGCACAATGGGGGAAACCCTGATGCAGCGACGCCGCGTGAGTGAAGAAGTACCTCGGTACGTAAAGCTCTGTCAGCAGGGAAGAAAAGCCGTCATAAGACGGCTGGGACGGTACCTGAAGAAGAAGCCCCGGCTAACTACGTGCCAGCAGCCGCGGTAATACGTAGGGGGCAAGCGTTATCCGGATTTACTGGGTGTAAAGGGAGCGCAGACGGCGA
+
FFFFFF:FF,FFFFFFFFFFFFFFFF::FFFFFFFFF:FFFFFFFFFFFFFFFFFFFFFFF,FFFFFF::FFFFF:,FFFFFFF,:FFFFFFFFFFFFFFFFFFFFFFFFFFFFF:FFFFFFFFFFFFFF:FFFFFFFFFFFFFFFF,FFFF:FFF:F:FFFFFF,FF:FF:FFFFF,FFFFFFFFF:F:F,FFF:FFFFFFFFFFFFF:F:FFFFF,:FFFFF:F,FF,F:,FFFFFFFFFFFFFFF,F
@A00881:241:HJW2NDRXX:1:2128:28574:17879 1:N:0:CGAGAGAA+GATTGGAG
CTTGTACCTATGGGATGCAGCAGTGGGGAATATTGGGCAATGGAGGCAACTCTGACCCAGCAACGCCGCGTGAGTGATGAAGGTCTTCGGATTGTAAAACTCTTTAAGTGGGGACGAAGAAAGTGACTGTACCCACAGAATAAGCCTCGGCTAACTACGTGCCAGCAGCCGCGGTAATACGTAGGAGGCAAGCGTTATCCGGAATGACTGGGCGTAAAGGGTGCGTAGGTGGTTTGGCAAGTTAGTAGCG
+
F,,F:FFFFFF::FFF,FFFFFF,FFF:FF:FFFFF:FFF:FFFFFFFFFFF:FFFFFFFFFFFFFFFFFFFFFFFFF:FFFFFFFFFFFFFFFFFFFFFFFFFFFFFFFFFF:FFFFFFFFFFFFFFFFFFFFFFFFFFFFFFFFFFFFFFFFFFFFFFFFFFFFFFFFFFFFFFFFFFFFF:FFFFFFFFFFFFFFFFFFFFFFFFFFFFFFFFFFFFFFFFF::FFFFFFFFFFFFFFFFFFF,FFF
@A00881:241:HJW2NDRXX:1:2128:24071:17942 1:N:0:CGAGAGAA+GATTGGAG
CTTGTACCTATGGGATGCAGCAGTTAGGAATATTGGGCAATGGAGGGAACTCTGACCCAGCAACGCCGCGTGAAGGAAGAAGGTTTTCGGATTGTAAACTTCTGATCTAGGGGAAGAAGGAAGTGACGGTACCCTAGGAGAAAGCCACGGCTAACTACGTGCCAGCAGCCGCGGTAATACGTAGGTGGCGAGCGTTGTCCGGAATGACTGGGCGTAAAGGGAGCGTAGGTTGCGATTTAAGTTAAATGTG
+
FFFFFFFFFFFFFFFFFFFFFFFFFFFFFFFFFFFFFFFFFFFFFFFFFFFFFFFFFFFFFFFFFFFFFFFFFFFFF:FFFFFFFFFFFFFFFFFFFFFFFFFFFFFFFFFFFFFFFFFFFFFFF,FFFF:FFFFFFFFFFFFFFFFFFFFFFFFFFFFFFFFFFFFFFFFFFFF:FFFFFFFFFFFFFFFFFFFFFF:FFFF:FFFFFFFFFF::FFFFFFFFFFFFFFFF:F:FFFFFFFF,F,FFF:
@A00881:241:HJW2NDRXX:1:2128:21793:17973 1:N:0:CGAGAGAA+GATTGGAG
CTTGTACCTACGGGGCGCAGCAGTGGGGAATATTGCGCAATGGAGGAAACTCTGACGCAGCGATGCCGCGTGAGTGAGGAAGGGATTCGTCCCGTAAAGCTCAGTCACCGGTTAGGAGAGAGACCAGCCGGTTTTGAGCCCCGGCTAACTACGTGCCAGCAGCCGCGGCACTACGTAGGGGGCGAGCGTTGTCCGGAATTATTGGGCGTAAAGGGCGCGCAGGCGGCAAGAGAGGCTTTTTGTAAATGCC
+
:F:FFFFFFFFFFFFFFFFFFFFFFF:FF,FF:FFFFFF,F:FFFFFFFFFFFFFFFFFFFFFFFFFFFFFFFFFF,FFFFFFFFFFFFFFFFF:F:FFFFFFFFFFFFFFFF:FFFF,FFFFFFFFFFFFFFFFF:FF:FFFFF:FFFFFFFFFFFFFFFFFFFFFFF,,FF,FFF::FFFFFFF,FFFFFFFFFFF:FFFF::FFFFF,,FFFFFFFF,FF:FFFFFF:FF:F,FFFFFF:FFF,FFF
@A00881:241:HJW2NDRXX:1:2128:27308:18286 1:N:0:CGAGAGAA+GATTGGAG
CTTGTACCTACGGGAGGCAGCAGTGGGGAATATTGGGCAATGGGCGAAAGCCTGACCCAGCGACGCCGCGTGAAGGAAGAAGGTTTTCGGATTGTAAACTTCAGTAAGCAGGGACGAAGGAAGTGACGGTACCTGCAGAGTAAGCCACGGCTAACTACGTGCCAGCAGCCGCGGTAATACGTAGGTGGCGAGCGTTATCCGGAATTACTGGGTGTAAAGGGTGTGTAGGCGGGGCGATAAGTCTGATGTG
+
FFFFFFFFFFFFFFFFFFFFFFFFFFFFFFFFFFFFFFFFFFFFFFFFFFFFFFFFFFFFFFFFFFFFFFFFFFFFFFFFFFFFFFFFFFF,FFFFFFFFFFFFFFFFFFFFFFFFF:FFF,FFF:FFFF,FFFFFFFFFFFFFFF:F:FFFFFFF,FFFFFF:FFFFFFFFFFFF,F:FFFFFFFFFFFFFFFFFFFF:FFF,FFFFFFFFFFF:FFFFFFFFFFF:F:FFFFFFFFFFFFFFFFFFFF
@A00881:241:HJW2NDRXX:1:2128:18096:18552 1:N:0:CGAGAGAA+GATTGGAG
CTTGTACCTACGGGGTGCAGCAGTGGGGGATATTGGACAATGGGGGGAACCCTGATCCAGCGATGCCGCGTGAGGGAAGAAGGTTTTCGGATTGTAAACCTCTGTCAGTGGGGACGATAATGACGGTACCCACGGAGGAAGCCACGGCTAACTACGTGCCAGCAGCCGCGGTAATACGTAGGTGGCAAGCGTTGTCCGGAATTACTGGGTGTAAAGGGAGCGTAGGCGGGGCATTAAGTCAGAAGTGAAA
+
FFFFFFFFF:FFFFFFFFFFF:FFFFFFFFFFFFFFFF,FFFFFF:FF:FFFFFFFFFFFFFFFFFFFFF:FFFFFF:FFFFFF:FFFFFFFFFFFFFFFFFFFFFFFFFFFFFFFF:FFFFFFFFFFFFFFFFFFFFFF:FFFFFFFFFFFFFFFFFFFFFFFFFFFFFFFFFFFFFFFF:FFFF:FFFFFFFFF::F:FFFFFFFF:FFF,FFFFF,FFFFFFFFFF:F:FFFFFF:FFFF,FFF,FF
@A00881:241:HJW2NDRXX:1:2128:20365:18568 1:N:0:CGAGAGAA+GATTGGAG
CTTGTACCTATGGGGGGCAGCAGTGGGGGATATTGCACAATGGAGGGAACTCTGATGCAGCGATGCCGCGTGAGGGAAGAAGGTTTTCGGATTGTAAACCTCTGTGGAGGGGGACGATAATGACGGTACCCCGTTAGGAAGCCACGGCTAACTACGTGCCAGCTGCCGCGGTAATACGTAGGTGGCGAGCGTTGTCCGGACTTACTGGGTGTAAAGGGAGTGCAGGCGGGAGAGCACGTCAGAGGTGAAA
+
,FFFFFFFF,FFFFFF::FFFFFFFFFFFFF,FFFFFFFFFFFFFFFFFFFFFFF:FFFFFFFFF:FFFFFFFFFFFFFF:FFFFF,FFFFFFFFF::FF,F:FFFFFFFF:FFFFF:FF:F,FFFFFFFFF,,FFFFF:FFFFF:FFFFFFF:F:FFFFFFF,FF:FFFFFF:FFFF:FFFFF:FFFF,F:F:FFFF:F:::F:FFF:FF,,::,FF,FF:FF:FF:FF::F:FF:FF:FFF,,::,FF
@A00881:241:HJW2NDRXX:1:2128:23511:18912 1:N:0:CGAGAGAA+GATTGGAG
CTTGTACCTATGGGAGGCAGCAGTGAGGAATATTGGTCAATGGGCGGGAGCCTGAACCAGCCAAGCCGCGTGGAGGAAGAAGGTACAGAGTATCGTAAACTCCTTTTGTCAGGGGATAAAAGACGGGATGCGTCCCGTCCTGAAGGTACCTGAAGAAAAAGCATCGGCTAACTCCGTGCCAGCAGCCGCGGTAATACGGAGGATGCGAGCGTTATCCGGATTTATTGGGTTTAAAGGGTGCGTAGGCCGC
+
FFFFFFFFFFFFFFFFFFFFFFFFFFFFFFFFFFFFFFFFFFFFFFFFFFFFFFFFFFFFFFFFFFFFFFFFFFFFFFFFFFFFFFFFFFFFFF:FFFFFFFFFFFFFFFFFFFF:FF:FF:FFFFFFFFFFFFFFFFFFFFF:FFF:FFFFFFFFFFFFFFFFFFFFFFFFF:F:FFFFFFFFFFFFFF:F,FFFFF:FFFFFFFFFFFFF,F,FFFFFFFFFFFFFFFFFF,FFF:FFFFFFFFF,FF
@A00881:241:HJW2NDRXX:1:2128:32371:18975 1:N:0:CGAGAGAA+GATTGGAG
CTTGTACCTATGGGACGCAGCAGTGGGGGATATTGGACAATGGGGGGAACCCTGATCCAGCGATGCCGCGTGAGGGAAGAAGGTTTTCGGATTGTAAACCTCTGTGGAGCGGGACGATAATGACGGTACCGCTCAAGGAAGCCACGGCTAACTACGTGCCAGCAGCCGCGGTAATACGTAGGTGGCGAGCGTTGTCCGGAATTACTGGGTGTAAAGGGAGTGTAGGCGGGAAGGCAAGTCAGAAGTGAAA
+
FFFFFFFFFFFFFFFFFFFFFFFFFFFFFFFFFFFFFFFFFFFFFFFFFFFFFFFFFFFFFFFFFFFFFFFFFFFFFFFFFFFFFFFFFFFFFFFFFFFFFFFFFFFFFFFFFFFFFFF:FFFFFFFFFFFFFFFFFFFFFFFFFFFFF:FFFFFFFFFFFFFFFFFFFFFFFFFFFF,FFFFFFFFFFF:FFFFF:FFFFFFFFFFFF:FFFFFFFFFFFFFFFFFFFFFFFFFFFFFF:FFFFFFFFF
@A00881:241:HJW2NDRXX:1:2128:8214:19194 1:N:0:CGAGAGAA+GATTGGAG
CTTGTACCTACGGGGGGCAGCAGTGGGGAATATTGCACAATGGGCGCAAGCCTGATGCAGCAACGCCGCGTGAGGGAAGACGGTTTTCGGATTGTAAACCTTTGTCTTTGGTGAAGAAGAAAGTGACGGTAGCCAAGGAGGAAGCCACGGCTAACTACGTGCCAGCAGCCGCGGTAATACGTAGGTGGCAAGCGTTGTCCGGAATTACTGGGTGTAAAGGGAGCGCAGGCGGGACTGCAAGTTGGATGTG
+
:FFFFFF:FFFFFFFFFFFFF,FFFFFFFFFFFFFFFFFFFFFFFFFFFFFFFFFFFFFFFFFFFFFFFFFFFFFFFFFFFFFFFFFFFFFFFFFFFFFF,FFFFFFFFFFFFFFFFFFFFFFFFFFFFFFFFFF:FFFFFF:FFFFFFFFFFFFFFF:FFFFFFFFFFFFFFFFFFFFFF:FFFFFF:FFFFFFFFFFFF:,,FF:FFFFFFF:FFF:FF,FFFFFFFFFFFFFFF:FFFFFFFFF:FF
@A00881:241:HJW2NDRXX:1:2128:26187:19257 1:N:0:CGAGAGAA+GATTGGAG
CTTGTACCTATGGGGGGCAGCAGTGGGGAATATTGCACAATGGGGGAAACCCTGATGCAGCGACGCCGCGTGAAGGAAGAAGTATCTCGGTATGTAAACTTCTATCAGCAGGGAAGAAAATGACGGTACCTGACTAAGAAGCCCCGGCTAACTACGTGCCAGCAGCCGCGGTAATACGTAGGGGGCAAGCGTTATCCGGATTTACTGGGTGTAAAGGGAGCGTAGACGGAAGAGCAAGTCTGATGTGAAA
+
FFFFFFFFFFFFFFFFFFFFFFFFFFFFFFFFFFFFFFFFFFFFFFFFFFFFFFFFFFFFFFFFFFFFFFFFFFFFFFFFFFFFFFFFFFFFFFFFFFFFFFFFFFFFFFFFFFFFFFFFFFFFFFFFFFFFFFFFFFFFFFFFFFFFFFFFFFFFFFFFFFFFFFFFFFFF:FFFFFFFFFFFFFFFFFF:F,FFFFFFFFFFFFFFFFFFFFFFFFFFF:FF:FFFF:,FF:FF:FFFFFFFFFFFFF
@A00881:241:HJW2NDRXX:1:2128:15420:19398 1:N:0:CGAGAGAA+GATTGGAG
CTTGTACCTACGGGATGCAGCAGTGGGGAATATTGGGCAATGGGCGCAAGCCTGACCCAGCAACGCCGCGTGAAGGAAGAAGGCTTTCGGGTTGTAAACTTCTTTTATGAGGGACGAAGGACGTGACGGTACCTCATGAATAAGCCACGGCTCACTACGTGCCAGCAGCCGCGGTAATACGTAGGTGGCGAGCGGTGTCCGGATTTACTGGGTGGAAAGGGCGCGTAGGCGGGTAGGCAAGTCAGATGTG
+
F:FFFFFFF,FFFFFFFFFFFFFFFFFFFFFF,FFFFF:F:FFFFFFFFFFFFFFFFFFFFFFFFFFFFF,FFFFF::FFFFFFFFFFFFFFFFF,,FFFFFFFFFFFFFFFFFFFFFF,:FFFFFFFFF:FFFFFFFF,FFF:FF:FFFFF,FFF,FFFF:F:F:FFFFFFFFFF,FFFF:FF:FFFFF:FFF,F:FF:FFFFFFFFFFF,,F,F:FFFFF:FFF,:FF::FFF:FF,F:FF:FFF:FF
@A00881:241:HJW2NDRXX:1:2128:20085:19554 1:N:0:CGAGAGAA+GATTGGAG
CTTGTACCTATGGGGGGCAGCAGTGGGGAATATTGCACAATGGGGGAAACCCTGATGCAGCGACGCCGCGTGAAGGACGACGTATTTCGGTATGTAAACTTCTATCAGCAAGGAAGATGATGACGGTACTTGACTAAGAAGCCCCGGCTAACTACGTGCCAGCAGCCGCGGTAATACGTAGGGGGCAAGCGTTATCCGGATTTACTGGGTGTAAAGGGAGCGTAGGCGGCCATGCAAGTCAGAAGTGAAA
+
FFFFFFFFFFFFFFFFFF:FFFFFFF:FF:FFFFFFFFFFFFFFFFFFFFFFFFFFFFFFFFFFFFFFFFFFFFFFFFFFFFFFFFFFFFFFFFFFFFFFFFFFFFFFFFFFFF,FFFFFFFFFFFFFFFFFFFFFFFFFFFFFFFFFF:FFFFFFFFFFFFFFFFFFFFFFFFFFFFFFFFF:FFFFFFFFF:FFFFFFFFFFFFFFFFFFFFFFFFFFFFFFFFFFFFFFFF:FFFF:FF:FFFF:FF
@A00881:241:HJW2NDRXX:1:2128:12906:19586 1:N:0:CGAGAGAA+GATTGGAG
CTTGTACCTACGGGACGCAGCAGTCGGGAATATTGCGCAATGGAGGAAACTCTGACGCAGTGACGCCGCGTATAGGAAGAAGGTTTTCGGATTGTAAACTATTGTCGTTAGGGAAGAAGAAAGACAGTACCTAAGGAGGAAGCTCCGGCTAACTACGTGCCAGCAGCCGCGGTAATACGTAGGGAGCAAGCGTTATCCGGAATTATTGGGTGTAAAGGGTGCGTAGACGGGAATTTAAGTTAGTTGTGAA
+
FFFFFFFFFFFFFFFFFFFFFFFFFFFF,FF:FFFFFFFFFFFFFFFFFFFFFFFFFFFFFFFFFFFFFFFFFFFFFFFFFFFFFFFFFFFFFFFFFFFFFFFFFFFFFFFFFFFFFFFFFFFFFFFFFFFFFFFFFFFFFFFFFFFFFFFFFFFFFFFFFFFFFFFFFFFFFF:FFFFFFFFFFFF:FFFFFF,FFFFFF::FF,FFFFFFFF:FFFFFFFFFF:FFFF:F,FFFFFF:FFFFFF:FFF
@A00881:241:HJW2NDRXX:1:2128:12301:19852 1:N:0:CGAGAGAA+GATTGGAG
CTTGTACCTACGGGATGCAGCAGTTAGGAATATTCGTCAATGGGGGCAACCCTGAACGAGCAATGCCGCGTGAGTGTTGAAGGTCCTCTGGATTGTAAAACTCTGTTGTTTAGGAAAAATTGTACAAACTGGAAATGGTTTGTGCTTGTTGGTACTATTCAAGAAAGCCACGGCTAACTACGTGCCAGCAGCCGCGGTAATACGTAGGTGGCGAGCGTTATCCGGATTTATTGGGCGTAAAGCGTCCGCA
+
,FFFFFFFFF:FFFFFFFFFF:FFFFFFFFFFFFFFFFFFFFFFFFFFFFFFFF:FFF,FFFFFFFFFFFFFFFFF,FF,FFFFF,F:FFFFFFFFFF:FFFFFFFFFF,F,FF:FF,:FFFFF,FF,F,FFFFFFFFFFFFFF:FFF,:FFFF:FFFFF,FF,:F:FF::FF:FFFFFFFFFFF:FFFFFFFFFFFF:,F:FFFFFFFFFFFFFFFF,FF:FF:,FFFFFFF,FFF:,F:F:FF,FFFF
@A00881:241:HJW2NDRXX:1:2128:24361:19883 1:N:0:CGAGAGAA+GATTGGAG
CTTGTACCTATGGGATGCAGCAGTGAGGAATATTGGTCAATGGGCGCAGGCCTGAACCAGCCAAGTAGCGTGAAGGATGACTGCCCTATGGGTTGTAAACTTCTTTTATATGGGAATAAAGTTTTCCACGTGTGGAATTTTGTATGTACCATATGAATAAGGATCGGCTAACTCCGTGCCAGCAGCCGCGGTAATACGGAGGATCCGAGCGTTATCCGGATTTATTGGGTTTAAAGGGAGCGTAGGTGGA
+
FFFFFFFFFFFFFFFFFFFFFFFFFFFFFFFFFFFFFFFFFFFFFFFFFFFFFFFFFFFFFFFFFFFFFFFFFFFFFFFFFFFFFFFFFFFFFFFFFFFFFFFFFFFFFFFFFFF:FFFFFFFFFFFFFFFFFFFF,FFFFFFFFFFFFFFFFFFFFFFFFFFFFFFF:FFFFFFFFFFFFFFFFFFFFFFFF:FFFFFFFFFFFFFFFFFF:FFFFFFFFFFFFFFFFFFFFFFFFFFFFFFFFFFFFF
@A00881:241:HJW2NDRXX:1:2128:30644:20118 1:N:0:CGAGAGAA+GATTGGAG
CTTGTACCTATGGGAGGCAGCAGTGGGGGATATTGGACAATGGGGGGAACCCTGATCCAGCGACGCCGCGTGAGTGAAGAAGTATTTCGGTATGTAAAGCTCTATCAGCAGGGAAGAGAAAGAGACGGTACCTGAGTAAGAAGCCCCGGCTAACTACGTGCCAGCAGCCGCGGTAATACGTAGGGGGCAAGCGTTATCCGGATTTACTGGGTGTAAAGGGAGCGTAGACGGAAAGGCAAGTCTGAAGTGA
+
FFFFFFFFFFFFFFFFFFFFFFFFFFFFFFFFFFFFFFFFFFFFFFFF:FFFFFFFFFFFFFFFFFFFFFFFFFFFFFFFFFFFFFFFFFF,:FFFFFFFFFFFFFFFFFFFFF,FFFFFFFFFFFFFFFFFFFFFFFFF:FFFFFFFFFFFFFFFFFFFFFFFFFFFFFFFFF:FFFFFFFFFFFFFFFFFFF:FFFFFFFFFFFFF:FFFFFFFFFFFFFFFFFFFF:FFFFFFFFFF:FFF:FFFFF
@A00881:241:HJW2NDRXX:1:2128:19027:20228 1:N:0:CGAGAGAA+GATTGGAG
CTTGTACCTATGGGATGCAGCAGTGGGGAATATTGCACAATGGGGGGAACCCTGATGCAGCGACGCCGCGTGAGTGAAGAAGTATTTCGGTATGTAAAGCTCTATCAGCAGGGAAGAATAGGGGACGTGCCAATCAGCGTTTCCGTGACGGTACCTTCAAAGGAAGCACCGGCTAACTCCGTGCCAGCAGCCGCGGTAATACGGAGGGTGCGAGCGTTAATCGGAATTACTGGGCGTAAAGCGCGTGTAG
+
FFFFFFFFF,FFFFFFFFFFFFFFFFFFFFFFFFFFFFFFFFFFFFFF:FFFFFFFFFFFFFFFFFFFFFFFFFFFFFFFFFFFF:FFFFFFFFFFFFFFFFFFFFFFFFFFFF:FFFFFFFFFFFF:FFFFFFFFFFFFFFFFFFFFFFFF,FFFFFFF:FFF:FFFF::FFFFFF:FFFFFFFFFFFFFFFFFFFF,FFFF:FFFFFFFF,FFF::,:F:FF:FFF:FF::FFFFF:F:FFFFFFFFF
@A00881:241:HJW2NDRXX:1:2128:20546:20729 1:N:0:CGAGAGAA+GATTGGAG
CTTGTACCTACGGGACGCAGCAGTGGGGAATATTGGGCAATGGAGGCAACTCTGACCCAGCAACGCCGCGTGAGTGATGAAGGTCTTCGGATTGTAAAGCTCTTTAAGTGGGGACGAAGAAAGTGACTGTACCCACAGAATAAGCTCCGGCTAACTACGTGCCAGCAGCCGCGGTAATACGTAGGGAGCAAGCGTTATCCGGAATGACTGGGCGTAAAGGGTGCGTAGGTGGTTTGGCAAGTTAGTAGCG
+
FFFFFFFFFFFFFFFFFFFFFFFFFFFFFFFFFFFFFFFFFFFFFFFFFFFFFFFFFFFFFFFFFFFFFFFFFFFFFFFFFFFFFFFFFF:FFFFFFFFFFFFFFFFFFFFFFFFFFFFF,FFF:FFFFFFF:FFFFFFFFFFFFFFFFFFFFFFFFF:FFFFFFFFFFFFFFF:FFFFFFFFFFFFFFF,F:F:FFFFFFFF,FFF:FFFFFFFFFFFFFFFFFFFFF:FFFFFFFFF:FFFFFFFFFF
@A00881:241:HJW2NDRXX:1:2128:23511:20760 1:N:0:CGAGAGAA+GATTGGAG
CTTGTACCTACGGGACGCAGCAGTGGGGAATATTGGGCAATGGGCGCAAGCCTGACCCAGCGATGCCGCGTGAGGGAAGAAGGTTTTCGGATTGTAAACCTCTGTCTTTAGGGACGATAATGACGGTACCTAAGGAGGAAGCTCCGGCTAACTACGTGCCAGCAGCCGCGGTAATACGTAGGGAGTAAGCGTTATCCGGAATTACTGGGTGTAAAGGGAGTGTAGGCGGGACTTTAAGTCAGATGTGAAA
+
FFFFFFFFFFFFFFFFFFFFFFF:FFFFFFFFFFFFFFFFFFFFFFFFFFFFFFFFFFFFFFFFFFFFFFFFFFFFFFFFFFFFFFFFFFFFFFFF:FFFFFFFFFFFFFFFFFFFFFF:FFFFFFFFFFFFF:FFFFFFFFFFFFFFFFFFFFFFFFFFFFFFFFFFFFFFFFFFFFFFFFFFFFFFFFFFF:FF:FFF:FFF:FFFFFFFFFFFFFFFFFFFFFFFFF:FF:FF:FFF:FFFFFFFFF
@A00881:241:HJW2NDRXX:1:2128:10764:20885 1:N:0:CGAGAGAA+GATTGGAG
CTTGTACCTACGGGACGCACCAGTGGGGAATATTGCCCAATGGGGGGAACCCTGATGCAGCGACGCCGCGTGAGTGAAGAAGGTCTTCGGATCGTAAAGCTCTGTCTCGAGGGACGAAGAATGACGGTACCTCGGGAGGAAGCCACGGCTAACTACGTGCCAGCAGCCGCGGTACTACGTAGGTGGCGAGCGTTGTCCGGATTTACTGGGTGTAAAGGGCGCGTAGGCGGAGCATTAAGTCGGATGTGAA
+
FFFFFFFFF,FFFFFFFFFFF,FFF:FF:FFFFFFF,FFFFFFFFFFF:FFF:FFFFF:FFFFFFFFFFFFFFFFFFFFFFFFFFFFFFFFFFF:FFFFFFFF:FFFFF::FF:FF,FFF:FFFFFFFFFFFFFFF:FFFFFFFFFFFFFFFFFFFFFFFFFFF,FFFFFFF,F,FFFFFFFFFF:FFFFFF:F:FFFFFF:FFFFFFFFFF,F,FFFFF:F:F::FFFF,,F:,FFF:FFFF::FFF:F
@A00881:241:HJW2NDRXX:1:2128:23023:21167 1:N:0:CGAGAGAA+GATTGGAG
CTTGTACCTACGGGGGGCAGCAGTGGGGAATATTGGTCAATGGGGGGAACCCTGAACCAGCAACGCCGCGTGAAGGAAGAAGGCTTTCGGGTTGTAAACTTCTTTTACCGGGGACGATAGTGACGGTACCTGGTGAATAAGCTCCGGCTAACTACGTGCCAGCAGCCGCGGTAATACGTAGGGAGCGAGCGTTATCCGGATTGACTGGGTGTAAAGGGCGCGTAGGCGGGCCGACAAGTCAGATGTGAAA
+
FFFFFFFFFFFFFFFFFF:FFFFFFFFFFFFF:FFFFFFFFFFFFFFFFFFFFFFFFFFFFFFFFFFFFFFFFFFFFFFFFFFFF:FFFFFFFFFF:,FFFFF:FFFFFFFFFFFF,F,FFF:FFFFFF,FFFFFFFFFFFFFFF:FFFFFFFFFFFFFFFFFFF:FFFFFF,FFF:FFFFFFFF:FF:FF:,FFFFFFF,F,F:F::FF:FFFFFF:FFFFFFFFFFFFFFFF:F,FFFF:F:FF:::F
@A00881:241:HJW2NDRXX:1:2128:16758:21183 1:N:0:CGAGAGAA+GATTGGAG
CTTGTACCTATGGGGTGCAGCAGTGGGGAATATTGGTCAATGGGGGGAACCCTGAACCAGCAACGCCGCGTGAAGGAAGAAGGCTTTCGGGTTGTAAACTTCTTTTATCAGGGACGATAGTGACGGTACCTGATGAATAAGCTCCGGCTAACTACGTGCCAGCAGCCGCGGTAATACGTAGGGAGCGAGCGTTATCCGGATTTACTGGGTGTAAAGGGCGCGTAGGCGGGCCGACAAGTCAGATGTGAAA
+
FFFFFFFFFFFFFFFFFFFFFFFFFFFFFFFFFFFFFFFFFFFFFFFFFFFFFFFFFFFFFFFFFFFFFFFFFFFFFFFFFFFFFFFFFFFFFFFFFFFFFFFFFFFFFFFFFFFFFFFFFFFFFFFFFFFFFFFFFFFFFFFFFFFFF:FFFFFFFFFFFFFFFFFFFFFFF:FFFFFFFFF:FFFFFFFFFFFFFF:FFFFFFFFFFFFFFF,FFFFF:FF:FFFFFFFF:FFFFF:::FF:FFFFF:
@A00881:241:HJW2NDRXX:1:2128:29243:21449 1:N:0:CGAGAGAA+GATTGGAG
CTTGTACCTACGGGGCGCAGCAGTGAGGAATATTGGTCAATGGGCGGGAGCCTGAACCAGCCAAGTCGCGTGAGGGAAGACGGCCTTATGGGTTGTAAACCTCTTTCAGATGAGAGTAAAGGGTGCTACGCGTAGCACATTGCAAGTATCATCAGAAGAAGCATCGGCTAATTCCGTGCCAGCAGCCGCGGTAATACGGAAGATGCGAGCGTTATCCGGATTTATTGGGTTTAAAGGGTGCGTAGGCGGA
+
:,FFFFFFFFFFFFFFFFFFF:FFFFFFFFFFFF,FFFFFFF:F:F::FFFFFFFFFFFFFFFF:FFF:FFFFFFFFF:F:FFFFFFFFFF:FFFFF:FF,FFFFFFFFF:FFFFFF,F:FFFFFFFFFFFFFF:FFFFFF:FFFF:FFFFFFFFFFFF,:FF:,F:FFFFFFFF,FF:FFFFFFFFFFFFFFFFFF:FF:FFFFF,FFFFFFF,FFFFFF:FF:::::FFF,:FFF,:FFFF::FF:F:
@A00881:241:HJW2NDRXX:1:2128:21712:21496 1:N:0:CGAGAGAA+GATTGGAG
CTTGTACCTACGGGAGGCACCAGTGGGGAATATTGGTCAATGGGGGGAACCCTGAACCAGCAACGCCGCGTGAAGGAAGAAGGCTTTCGGGTTGTAAACTTCTTTTATCTGTGACGATAGTGACGGTAGCAGATGAATAAGCTCCGGCTAACTACGTGCCAGCAGCCGCGGTAATACGTAGGGAGCGAGCGTTGTCCGGATTTACTGGGTGTAAAGGGTGCGTAGGCGGCCAGGCAAGTCAGGCGTGAAA
+
FFFFFFFFFFFFFFFFFFFFFFFFFFFFFFFFFFFFFFFFFFFFFFFFFFFFFFFFFFFFFFFFFFFFFFFFFFFFFFFFFFFFFFFFFFFFFFFFFFFFFFFFFFFFFFFFFFFFFFFFFF:FFFFFFFFFFFFFFFFFFFFFFFFFFFFFFFFFFFFFFFFFFFFFFFFFFFFFFFFFFFFFFFFFFFFF:FFFFFFFFFFFFFFFFFFFFF::FFFFFFFFFFFFF:FFFFFFFFFFFFFFFFFFFF
@A00881:241:HJW2NDRXX:1:2128:27254:21605 1:N:0:CGAGAGAA+GATTGGAG
CTTGTACCTATGGGAGGCAGCAGTGGGGAATATTGCGCAATGGGGGCAACCCTGACGCAGCAACGCCCCGTGATTGAAGAAGGTCTACGGATTGTAAAAATCTTTTATCAAGGACGAAGAAGTGACGGTACTTGAATAATAAGCTCAGGCTAACTACGTGCCACCATCCGCCTTACTACGTCCGGAGCAAGCGTTATCCGGATTTACTGGGTGTAAATGGCGAGTAGGCGGGCTGGTAAGGTGGGAGAGA
+
:::,,:FFFF,FFFFF:F,,F,F:FF:,FF,FFF,FF:FFFFFFF:,FFFF,F,FF,,:,FFFFFF:,F:F,FFFFFF,FFFF,FF,FFFFFFF,FFF:FF,FF,FFF,FFFFFF,FFF:F,FFFFFFFF:FF:F,,FFF::,:FF,FFFF:FFF:FFF::FF::,,F,F,,,,F,F,FFF:,,,,FF,FFFFFF,,,::,FFFF,FF,FFFFFFF:,,FFFFF:F,,,:FFFFF:,F:,,FFF,:F,F:
@A00881:241:HJW2NDRXX:1:2128:23863:21746 1:N:0:CGAGAGAA+GATTGGAG
CTTGTACCTACGGGAGGCACCAGTGGGGAATATTGCACAATGGGGGGAACCCTGATGCAGCGACGCCGCGTGAGTGAGGAAGTATTTCGGTATGTAAAGCTCTATCAGCAGGGAAGAAAGAAGGACGGTACCTGACTAAGAAGCACCGGCTAAATACGTGCCAGCAGCCGCGGTAATACGTATGGTGCAAGCGTTATCCGGATTTACTGGGTGTAAAGGGTGCGTAGGTGGCATGGCAAGTCAGAAGTGA
+
FFFFFFFFFFFFFFFFFFFFFFFFFFFFFFFFFFFFFFFFFFFFFFFF:FFF:FFFFFFFFFFFFFFFFFFFFFFFFFFFFFFFFFFFFFF:FFFFFFFFFFF,FFFFFFFFFF:FFFFFFFFFFFFFFFFF:FFFFFFFFFFFFFFFFFFFFFFFFFFFFFFFFFFFFFFFFF,FFFFFF,FFFFFFFFFFFFF,FF:FFFFFFFFFFFFFFFF:FFFFFFFFFFFFFF:FFFFFFFFFFFFFFFFFFF
@A00881:241:HJW2NDRXX:1:2128:27444:21778 1:N:0:CGAGAGAA+GATTGGAG
CTTGTACCTACGGGATGCAGCAGTGGGGAATATTGGGCAATGGGCGCAAGCCTGACCCAGCAACGCCGCGTGAAGGAAGAAGGCTTTCGGGTTGTAAACTTCTTTTATGAGGGACGAAGGATGTGACGGTACCTCATGAATAAGCCACGGCTAACTACGTGCCAGCAGCCGCGGTAATACGTAGGTGGCGAGCGTTGTCCGGATTTACTGGGTGTAAAGGGCGCGTAGGCGGGTAGGCAAGTCAGATGTG
+
FFFFFFFFFFFFFFFFFFFFFFFFFFFF:FFFFFFFFFFFFFFFFFFFFFFFFFFFFFFFFFFFFFFFFFFFFFFFFFFFFFFFFFFFFFFFFFFFFFFFFFFFFFFFF:FFFFFF:FFFFFFFFFFFFFFFFFFFFFFFFFFFFFFFFFFFFFFFFFFFFFFFFFFFFFFFFFF,:FFFFFFFFFFFFFFFFFFFFFFFFFFFFFFFF:FFFF:FF:FFF:FFFFFF,,FFFFF:FFFFFFFFFFFFFF
@A00881:241:HJW2NDRXX:1:2128:23619:22169 1:N:0:CGAGAGAA+GATTGGAG
CTTGTACCTATGGGATGCAGCAGTGGGGAATATTGGGCAATGGAGGCAACTCTGACCCAGCAACGCCGCGTGAGCGATGAAGGTCTTCGGATTGTAAAGCTCTTTAAGTGGGGACGAAGAAAGTGACTGTACCCACAGAATAAGCCTCGGCTAACTACGTGCCAGCAGCCGCGGTAATACGTAGGAGGCAAGCGTTATCCGGAATGACTGGGCGTAAAGGGTGCGTAGGTGGTTTGGCAAGTTGGTAGCG
+
FFFFFFFFFF:FFFFFFFFFFFFFFFFFFFFFFFFFFF:FFFFFFFFFFFFFFFFFFFFFFFFFFFFFFFFFFFFFFFFFFFFFFFFFFFFFFFFFFFFFFFFFFFFFFFFFF:FFFFFFFFFFFFFFFFFFFFFFFFFFFFFFFFFFFFFFFFFFFFFFFFFFFFFFFFFFFFFFFFFFFFFFFFFFFF:FFFFFFFFFFFFFFFFFFFFFFFFFFFFFFFFFFFFFFFFF:F:FFFFFFFFFFFFFFF
@A00881:241:HJW2NDRXX:1:2128:24777:22420 1:N:0:CGAGAGAA+GATTGGAG
CTTGTACCTATGGGAGGCACCAGTGGGGAATATTGCGCAATGGGGGAAACCCTGACGCAGCAACGCCGCGTGAGTGAAGAAGGCCTTCGGGTTGTAAAGCTCTTTGATCAGGGACGAAGGAAGTGACGGTACCTGAAGAACAAGCTCCGGCTAACTACGTGCCAGCAGCCGCGGTAATACGGAGGGAGCAAGCGTTATCCGGATTTACTGGGTGTAAAGGGCGAGTAGGCGGGAAGACAAGTTGGGAGTG
+
:FFFFFFFFFFFFFFFFFFFFFF:FFFFF,F,FFFFFFFFFFFFFFFFFFFFFFFFFFFFFFFF,FFFFFFFFFFFFFFFFFFFFFFFFFFFFFFF:FFFFFFFFFFFFFFF::FFFF:FFFFFFFFFFFFF::FFFFFFFFF:FFFFFFFFFFFFFFFFFFF:FF,FFFFFFFF:FFFF:,FFFFFFF,F:FFFFFFFFFFFFFFF:FFFFFFFFFFFFFFFFFFFFFFFFFFFFFF:FFFFFFFFFFF
@A00881:241:HJW2NDRXX:1:2128:27887:22420 1:N:0:CGAGAGAA+GATTGGAG
CTTGTACCTATGGGACGCAGCAGTGGGGAATATTGCACAATGGGGGAAACCCTGATGCAGCGACGCCGCGTGAGTGAAGAAGTATTTCGGTATGTAAAGCCCTATCAGCAGGGAAGAAGATGACGGTACCTGAGTAAGAAGCCCCGGCTAACTACGTGCCAGCAGCCGCGGTAATACGTAGGGGGCAAGCGTTATCCGGATTTACTGGGTGTAAAGGGAGCGTAGACGGCAGAGCAAGTCAGAAGTGACA
+
FFFFFFFFFFFFFFFFFFFFF:FFFFFFFFFFFFFFFFFFFFFFFFFFFFFFFFFFFFFFFFFFFFFFFFFFF:FFFFFFFFFFFFFFFFFFFFFFFF::FFFFFFFFFFFFFFFFFFFFFFFFFFFFFFF:FFFF:FFFFFFFFFFFFFFFFFFFFFFFFFFFFFF:FFFFFFFFFFFFF:FFF,,FFFFFFFFFFFFF,:FFFFFFFF:,FF:FFFFFF:FFFFFFF:FFFFFFFFFFFFFFFFF:,F
@A00881:241:HJW2NDRXX:1:2128:20256:22451 1:N:0:CGAGAGAA+GATTGGAG
CTTGTACCTACGGGGTGCAGCAGTGGGGAATATTGGGCAATGGGCGCAAGCCTGACCCAGCAACGCCGCGTGAAGGAAGAAGGCTTTCGGGTTGTAAACTTCTTTTATGAGGGACGAAGGACGTGACGGTACCTCATGAATAAGCCACGGCTAACTACGTGCCAGCAGCCGCGGTAATACGTAGGTGGCGAGCGTTGTCCGGATTTACTGGGTGTACAGGGCGCGTAGGCGGGCATGCAAGTCAGATGTG
+
FFFFFFFFFFFFFFFFFFFFFFFFFFFFFFFFFFFFFFFFFFFFFFFFFFFFFFFFFFFFFFFFFFFFFFFFFFFFFFFFFFFFFFFFFFFFFFFFFFFFFFF:FFFFFFFFFFFFFFFFFFFFFFFFFFFFFFFFFFF:FFFFFFFFFFFFFFFFFFFFFFFFFFFFFFFFFFFF:FFFFFFFFFFFFFFFFFF,FFFFFFFFFF,:FFFFFF:F,FFFFFFFFFFFFFFFFFF:FFF,FFFFFFFFFF
@A00881:241:HJW2NDRXX:1:2128:21630:22514 1:N:0:CGAGAGAA+GATTGGAG
CTTGTACCTATGGGGGGCAGCAGTGGGGAATATTGCACAATGGGGGAAACCCTGATGCAGCGACGCCGCGTGAGTGAAGAAGTATTTCGGTATGTAAAGCTCTATCAGCAGGAAAGAAAATGACGGTACCTGACTAAGAAGCCCCGGCTAACTACGTGCCAGCAGCCGCGGTAATACGTAGGGGGCAAGCGTTATCCGGATTTACTGGGTGTAAAGGGAGCGTAGACGGCAGGGCACGTCTGAAGTGAAA
+
FFFFFFFFFF,FFFFFFFFFFFFFFFFFFFFFFFFFFFFFFFFFFFFFFFFFFFFFFFFFFFFFFFFFFFFFFFFFFFFFFFFFFFFFFFFFFFFF:FFFFFFFFFFFFFFFF:FFFFFFFFFFFFFFFFFFFFFFFFFFFFFFFFFFFFFFFFFFFFFFFFFFFFFFFFFFFFF,:FFFFFFFFFF,FFF:FFFFFFFFFFFFFFFFF,FFFFF,FFFF::FFFF:FF:FFFFFF,FFF::FFFFFFFF
@A00881:241:HJW2NDRXX:1:2128:28004:22780 1:N:0:CGAGAGAA+GATTGGAG
CTTGTACCTATGGGACGCAGCAGTGGGGAATATTGCACAATGGGGGAAACCCTGATGCAGCGACGCCGCGTGAGTGAAGAAGTATTTCGGTATGTAAAGCCCTATCAGCAGGGAAGAAGATGACGGTACCTGAGTAAGAAGCCCCGGCTAACTACGTGCCAGCAGCCGCGGTAATACGTAGGGGGCAAGCGTTATCCGGATTTACTGGGTGTAAAGGGAGCGTAGACGGCAGAGCACGTCAGAAGTGAAA
+
F,FFFFFFFFFFFFFFFFFFFF:FFFFFF:FFFFFFFFFFFFFFFFFFFFFFFFFFFF:FFFFFFFFFFFFFFFFFFFFFFFFFFFFFFFFFFFFFFF:FFFFFFFFFFFFFF:FFFFFFFF:FFFFFFFFFFFFFFFFFFFFFFFFFFFFFFFFFFFFFFFFFFF:FFFFFF:FFFFFFFFFFFFFFFFFFFFFFFFFF,FF::FFFFFFFF:FFFFFFFFFF:FFFFFFFFFF,,F,:F::FFFFF,,
@A00881:241:HJW2NDRXX:1:2128:28745:23594 1:N:0:CGAGAGAA+GATTGGAG
CTTGTACCTACGGGATGCAGCAGTGGGGAATATTGCACAATGGGGGGAACCCTGATGCAGCGACGCCGCGTGAGTGAAGAAGTATTTCGGTATGTAAAGCTCTATCAGCAGGGAAGAAAATGACGGTACCTGACTAAGAAGCCCCGGCTAACTACGTGCCAGCAGCCGCGGTAATACGTAGGGGGCAAGCGTTATCCGGATTTACTGGGTGTAAAGGGAGCGTAGACGGCAGAGCAAGTCTGGAGTGAAA
+
FFFFFFFFFFFFFFFFFFFFFFFFFFFFF:FFFFFFFFFFFFFFFFFF:FFFFFFFFFFFFFFFFFFFFFFFFFFFFFFFFFFFFFFFFFF:FFFFFFFFFFFFFFFFFFFFFF:FFFFFFFFFFFFFFFFFFFFFFFFFFFFFFFFFFFFFFFFFFFFFFFFFFFFFFFFFFFFFFFFFFFFFFFFFFFFFF,FFFFFFFFFFFFFFFFFFFFFFFFFFF:FFFFFFFFFFFFFFFFFFFF:FFFFFF:
@A00881:241:HJW2NDRXX:1:2128:29975:23688 1:N:0:CGAGAGAA+GATTGGAG
CTTGTACCTATGGGGTGCAGCAGTGGGGAATATTGGGCAATGGAGGCAACTCTGACCCAGCAACGCCGCGTGAATGAAGAAGGCCTTCGGGTTGTAAAGTTCTTTAATTGGGGACGAAGAAAGTGACGGTACCCAAAGAATAAGCCACGGCTAACTACGTGCCAGCAGCCGCGGTAATACGTAGGTGGCAAGCGTTGTCCGGAATGACTGGGCGTAAAGGGAGCGTAGGCGGCGCAACAAGTTAGGAGTG
+
FFFFFFFFFFFFFFFFFFFFFFFFFFFFFFFFFFFFFFFFFFFFFFFFFFFFFFFFFFFFFFFFFFFFFFFFFFFFFFFFFFFFFFFFFFFFFFFFFFFFFFFFFFFFFFFFFFFFFFFFFFFFFFFFFFFFFFFFFFFFFFFFFFFFFFFFFFFFFFFFFFFFFFFFFFFFFFFFFFFFFFFFFFFFFFFFFFFFFFFFFFFFFFFFFFFFFFFFFFFFFFFFFFFFFFFFFFF:FFFFFFFFFFFFFF
@A00881:241:HJW2NDRXX:1:2128:16025:23829 1:N:0:CGAGAGAA+GATTGGAG
CTTGTACCTATGGGCTGCAGCAGTGAGGAATATTGGTCAATGGGCGCTAGCCTGAACCAGCCAAGCCGCGTGAGGGATTAAGGCCCTATGGGTCGTAAACCTCTTTTGCCGGGGGATAAGAGGCGCCACGCGTGGCGCTGTGAAGGTACCCGGAGAAAAAGCATCGGCTAACTCCGTGCCAGCAGCCGCGGTAATACGGAGGATGCGAGCGTTATCCGGATTTATTGGGTTTAAAGGGTGCGTAGGCGGT
+
:FFFFFFFFF,FFF,FFFFFF,FFFFFFFFFFFFFFFFFFFFFFFFFFFFFFFFFFFF:FFF:FFFFFFFFFFFFF:FFFFFFFFFFFFFFFFF:FFFFFFFF:FFFFFFFFFFFFF:FFFFFF:FFFFFFFFFFFFFFFFFFFFFF:FFFFFFFFF,F:F:FFFFFFFFFFFFFFFFFFFFFFFFFFF:FFF,FFFFFF::,FFFF::FF,F,FFFFF,:,FFFFFFFFF:FFFFFFFFF:FFF:FFFF
@A00881:241:HJW2NDRXX:1:2128:26883:23938 1:N:0:CGAGAGAA+GATTGGAG
CTTGTACCTACGGGGTGCAGCAGTGGGGGATATTGCACAATGGGGGAAACCCTGATGCAGCGACGCCGCGTGAGTGAAGAAGTATTTCGGTATGTAAAGCTCTATCAGCAGGGAAGACAGAGACGGTACCTGAGTAAGAAGCCCCGGCTAACTACGTGCCAGCAGCCGCGGTAATACGTAGGGGGCAAGCGTTATCCGGATTTACTGGGTGTAAAGGGAGCGTAGACGGCCTGGCACGTCTGAAGTGAAA
+
,FFFFFFFFFFFFFFFFFFFFFF,FFFFF:FFFFFFFFFFFFFFFFFFFFFFFFFFFFFFFFFFFFFFFFFFFFFFF:FFFFF,:FFFFFFFFFFF:FFFFFFFFFFFFFFFFF:FF,FFFFFFFFFFFFFFFFFFFFFFFFFFFFFFF:FFFFFFFFFFFFFFFFFFFFF,F:FFFFFFFFFFFFFFFFF,FFFFFFFFFFFFFFFFFFFFF:,FFFFFFFFF,:FFFF:FFFFF,F,:FFF::FFFF:
@A00881:241:HJW2NDRXX:1:2128:12599:23970 1:N:0:CGAGAGAA+GATTGGAG
CTTGTACCTACGGGATGCAGCAGTGGGGAATATTGGTCAATGGGGGAAACCCTGAACCAGCAACGCCGCGTGAAGGAAGAAGGCTTTCGGGTTGTAAACTTCTTTTATCTGAGACGATAGTGACGGTATCAGATGAATAAGCTCCGGCTAACTACGTGCCAGCAGCCGCGGTAATACGTAGGGAGCGAGCGTTATCCGGATTTACTGGGTGTAAAGGGCGCGTAGGCGGGCCGACAAGTCAGATGTGAAA
+
,FFFFFFFFFFFFFFFFFFFFFFFFFFFFFFFFFFFFFF:FFFFFFFFFFFFFFFFFFFFFFFFFFFFFFFFFFFFF:FFFFFFFFFFFFFFFFFFFFFFFFFFF:FFFFFFFFFFFFFFFFFFFFFFFFFFFFFFFFFFFFFFFFFFFFFFFFFFFFFFFFFFFFFFFFFFFFFFFFFFFFFFFFFFFFFFFFFFFFFFFFFFFFF:FFFFFFFF:FFFF:FFFFFFFFFFFFFFFFFFFF:FF::,,:
@A00881:241:HJW2NDRXX:1:2128:31873:24314 1:N:0:CGAGAGAA+GATTGGAG
CTTGTACCTACGGGGGGCAGCAGTGAGGGATATTGCACAATGGAGGGAACTCTGATGCAGCGATGCCGCGTGGAGGAAGAAGGTTTTCGGATTGTAAACTCCTGTTTCGGGGGACGAGAAAGGACGGTCCCCCGGGAGGAAGCTCCGGCTAACTACGTGCCAGCAGCCGCGGTAATACGTAGGGAGCGAGCGTTGTCCGGAATTACTGGGTGTAAAGGGAGCGCAGGCGGGACAGCAAGTCAGATGTGAA
+
,FFFFFFFFFFFFFFFFFFFFFFFFFFFFFFFFFFFFFFFFFFFFFFFFFFFFFFFFFFFFFFFFFFF:F,FFFFFFFFFFFFFFFFFFFFFFFFFF,FFF:FFFFFFFFFFFFFFFF,F,FFFFFFF,FFFFFFF:FFF:FFFFFFFFFFFFFFFFFFFFFFFFFFFFF:FFFFFFF,F,FFF:,FFFFFFFFFFF:F:FFFFF:FFFFF:FFF::FFFFFFFFFFFFFF:F:FFF,FF:FFF,F:FF,
@A00881:241:HJW2NDRXX:1:2128:32660:24455 1:N:0:CGAGAGAA+GATTGGAG
CTTGTACCTATGGGGTGCAGCAGTGGGGAATATTGGGCAATGGGCGGAAGCCTGACCCAGCGATGCCGCGTGAGGGAAGAAGGTTTTCGGATTGTAAACCTCTGTCTTTAGGGACGATAATGACGGTACCTAAGGAGGAAGCTCCGGCTAACTACGTGCCAGCAGCCGCGGTAATACGTAGGGAGCGAGCGTTGTCCGGAATTACTGGGTGTAAAGGGAGTGCAGGCGGGACTGCAAGTCAGATGTGAAA
+
,FFFFFFFFF::FFFF:FFFFF:FFFFFFFFFFFFF:FFFFFFF:FFFFFFFFFFFFFFFFFFFFFFFFFFFFFFFFFF,FFFFFFFFFFFFFFFFFFFFFFFFFFFFFFFFFFFFFFFFFF:F:FFFFFFFFF:FFFFFFF:FFFFFF:FFFFFFFFFFF:FFFFFFFFFFF:FFFFFF:FFFFFFFFFFFFFFF:FF,,FFF:FF,FFFFFF:FF:FF:FFFFFFFFF:::F:FFFF,F,::::FFFF
@A00881:241:HJW2NDRXX:1:2128:28971:24549 1:N:0:CGAGAGAA+GATTGGAG
CTTGTACCTACGGGGCGCAGCAGTGGGGAATATTGGGCAATGGGCGAAAGCCTGACCCAGCAACGCCGCGTGAGGGAAGAAGGCCTTCGGGTTGTAAACCTCTTTTACCATGGACGAAGGACGTGACGGTACATGGAGAAGAAGCAACGGCTAACTACGTGCCAGCAGCCGCGGTAATACGTAGGTTGCAAGCGTTGTCCGGATTTACTGGGTGTAAAGGGCGTGTAGGCGGAACTGCACGTCAGATGTG
+
:FFFFFFFFFFFFFFFFFFFF:FFFFFFFFFFFFFFFFFFF:FFFFFFFFFFFFFFFFFFFFFFFFFFFFFFFFFFFFFFFFFFFFFFFFFFFFFFFFFFFFF:FFFFFFFFFF:FF,FFF:FFFFFFFF,FF,FFFF:FFF,FFFFF,FFFFF:FFFFFFFF:FFFFFFFFFFFFF:F:FFFFFFFFFFFFFFFF:FFFFFFFFFF:FFFFFFF,FFFFFFFFFFF:FFF:FFFFF:F,FFFF:F::FF
@A00881:241:HJW2NDRXX:1:2128:19208:24706 1:N:0:CGAGAGAA+GATTGGAG
CTTGTACCTACGGGGGGCAGCAGTGGGGAATATTGGGCAATGGGCGCAAGCCTGACCCAGCAACGCCGCGTGAAGGAAGAAGGCTTTCGGGTTGTAAACTTCTTTTCTTGGGGACGAACACAATGACGGTACCTGTGGAATAAGCCACGGCTAACTACGTGCCAGCAGCCGCGGTACTACGTCGGTGGCAAGCGGTATCCGGATTTATGGGGTGTACAGGGCGTGTCGGCGGGATTGCAAGTCAGATGTG
+
,FFFFFFFF:FFFFFFFFFFFFFFFF:FFF:FFFFFFFFFFFFFFFFF,FFFFFFFFFFFFFFFFFFFFFFFFFFFFFFFFF::F,:FFFFFFFFFFFFF:F:FFFFFFFFFFFFFFFFF:FFFFFFFFF:FFFF,FF:,FFFFFF,FFFFF:FFF,FFFFFFFFFF:FFFFFFF:FFFFFF,FFFFFFF,FFF,:FFF:FFF:F:FF,FFF,FFF,F:F:FFFFFFFFFFFFFFFFFFFFFF:F:FFFF
@A00881:241:HJW2NDRXX:1:2128:22462:24737 1:N:0:CGAGAGAA+GATTGGAG
CTTGTACCTACGGGACGCAGCAGTGGGGAATATTGCGCAATGGGCGGAAGCCTGACGCAGCGACGCCGCGTGAGGGAAGAAGGTTTTCGGATCGTAAACCTCTGTCAGAAGGGAAGAATAGGGGACGTGCCAATCAGCGTTTCCGTGACGGTACCTTCAAAGGAAGCACCGGCTAACTCCGTGCCAGCAGCCGCGGTAATACGGAGGGTGCGAGCGTTAATCGGACTTACTGGGCGTAAAGCGCGTGTAG
+
FFFFFFFFFFFFFFFFFFFFFFFFFFFFF,:,FFFFFFFFFFFFFFFFFFFFFFFFFFFFFFFFFFFFFFFFFFFFFFFFFFFFFFFFFFFFFFFFFFFFFFFFFFFFFFFFFF:FFFFF:FFFFFFFFFFFFFFFFFFFFFFFFFFFFFFFFFFFFF:FFFFFFFFFFF:FFFFFFFFFFFFFFFF:FFFFFFFFF::FFFFFFFFFFFFFFFFFFFFFFFFFF,FFFFF:FFFFFFFFFFFFFF,FF:
@A00881:241:HJW2NDRXX:1:2128:22742:24752 1:N:0:CGAGAGAA+GATTGGAG
CTTGTACCTACGGGACGCAGCAGTGGGGAATATTGCGCAATGGGCGGAAGCCTGACGCAGCGACGCCGCGTGAGGGAAGAAGGTTTTCGGATCGTAAACCTCTGTCAGAAGGGAAGAATAGGGGACGTGCCAATCAGCGTTTCCGTGACGGTACCTTCAAAGGAAGCACCGGCTAACTCCGTGCCAGCAGCCGCGGTAATACGGAGGGTGCGAGCGTTAATCGGAATTACTGGGCGTAAAGCGCGTGTAG
+
FFFFFFFFFFFFFFFFFF:FFFFFFFFFF::FFFFFFFFFFFFFFFFFFFFFFFFFFFFFFFFFFFFFFFFFFFFFFFFFFFFFFFFFFFFFFFFFFFFFFFFFFFFFFFFFFF,FFFFFFFFFFFFFFFFFFF:FFFFFFFFFFFFFFFFFFFFFFFFFFFFFFFFFFFFFFFF:FFF:FFF:FFF:FFFFFFFFF:FFFFF::FFF:FFFFFFFFFF:FFFFFFFFFFFF,FFFFFFFFFFF,FFFFF
@A00881:241:HJW2NDRXX:1:2128:21938:25332 1:N:0:CGAGAGAA+GATTGGAG
CTTGTACCTATGGGATGCAGCAGTGGGGAATATTGGACAATGGGGGGAACCCTGATCCAGCGACGCCGCGTGAGTGAAGAAGTGCTTCGGCATGTAAAGCTCTATCAGCAGGGACGATAATGACGGTACCTGACTAAGAAGCCCCGGCTAACTACGTGCCAGCAGCCGCGGTAATACGTAGGGGGCAAGCGTTATCCGGATTTACTGGGTGTAAAGGGAGCGCAGGTGGCGGTGCAAGTCAGAAGTGAAA
+
FFFFFFFF:F:FFFFFFFFFFFF,FFFFFFFFFFFFFFFFFFFFFFFF,FFFFFFFFFFFFFFFFFFFFFFFFFFFFFFFFFFFFFFFFFFFFFFFFFFFFFFFFFFFFFFFFFFFFFFFFFFFFFFFFFFFFFFFF:FFF:FFFFFFFFFFF,FFFFFFFFFFFFFFFFFF:F:FFFFFFFFFFFF:FFFFF,FFFFFFFFFFFFFFFFFFFF,FFFFFFFFFFFFF:FFFFFFF,:F:FFF,FFFFFF
@A00881:241:HJW2NDRXX:1:2128:29966:25332 1:N:0:CGAGAGAA+GATTGGAG
CTTGTACCTATGGGGCGCAGCAGTGGGGAATATTGGGCAATGGGGGGAACCCTGACCCAGCAACGCCGCGTGAGGGAAGAAGGCTTTCGGGTTGTAAACCTCTTTTACCAGGGACGAAGGACGTGACGGTACCTGGAGAAAAAGCAACGGCTAACTACGTGCCAGCAGCCGCGGTAATACGTAGGTTGCGAGCGTTGTCCGGAATTACTGGGTGTAAAGGGCGTGTAGGCGGAGCTGCAAGTCAGATGTG
+
FFFFFFFFFFFFFFFFF:FF:FFFFFFFFFFFFFFFFFFFFFFFFFFFFFFFFFFFFFFFFFFFFFFFFFFFFFFFFFFFFFFFFFFFFFFFFFFFFFFFFFFFFFFFFFFFFFFFFFFFFFFFFFFFFFFFFFFFFFFFFFFFFFFFFFFFFFFFFFF:FFFFFFFFF:FFFFFF,FFFFFFFFFFFFF:FFFFFFFFFFFFFFF,FFFFFFFFFFFFFFFFFFFFFFFFFFFFFFFFFFFFF::FFFF
@A00881:241:HJW2NDRXX:1:2128:21278:25723 1:N:0:CGAGAGAA+GATTGGAG
CTTGTACCTATGGGATGCAGCAGTGGGGAATATTGGGCAATGGAGGCAACTCTGACCCAGCAACGCCGCGTGAGCGATGAAGGTCTTCGGATTGTAAAGCTCTTTAAGTGGGGACGAAGAAAGTGACTGTACCCACAGAATAAGCCTCGGCTAACTACGTGCCAGCCGCCGCGGTAATACGTAGGAGGCAAGCGTTATCCGGAATGACTGGGCGTAAAGGGTGCGTAGGTGGTTTGGCACGTTGGTAGCG
+
FFFFFFFFFFFFFFFF:FFFFFFFFFFFF,F:FFFFFFFFFFFFF:FFFFFF:FFFFFF:FFFFFFFFFFFFFFFFFFFFFFFFFFFFFFFFFFFFFFFFF:F:FFFFFFFFFFFFFFFFF:FFFFFF,FFFFFFFFFFFF,FFFFFFFFFF:FFFFF:FFFFFFF,FFF:FFF,:F:FFF,FFFFFFF,,FFFFFFFFFFFF,FFF,F,FFFFF:FFFFFFFFF:,FFFFFFFFFFFF,FFF:FF,FFF
@A00881:241:HJW2NDRXX:1:2128:10565:25739 1:N:0:CGAGAGAA+GATTGGAG
CTTGTACCTATGGGACGCAGCAGTGGGGAATATTGGGCAATGGAGGCAACTCTGACCCAGCAACGCCGCGTGAGCGATGAAGGTCTTCGGATTGTAAAGCTCTTTAAGTGGGGACGAAGAAAGTGACTGTACCCACAGAATAAGCCTCGGCTAACTACGTGCCAGCAGCCGCGGTAATACGTAGGAGGCAAGCGTTATCCGGAATGACTGGGCGTAAAGGGTGCGTAGGTGGTTTGGCAAGTTGGTAGCG
+
FFFFFFFFFFFFFFFFFFFFFFFFFFFFF:FFFFFFFFFFFFFFFFFFFFFFF:FFFFFFFFFFFFFFFFFFFFFFFFFFFFFFFFFFFFF:FFFFFFFFFFFFFFFFFFFFFFFFFFFFFFFFFFFFFFFFFFFFFFFFFFFFFFFFFFF:FFFFFFFFFFFFFFFFFFFFFFFF,FFFFFFFFFFFFFFFFFFFFFF:FFF,FFFFFFFFF:FFFFFFFFFFFFFFFFFFFFFFFFF,FFFFFF::F:
@A00881:241:HJW2NDRXX:1:2128:10493:26052 1:N:0:CGAGAGAA+GATTGGAG
CTTGTACCTATGGGATGCAGCAGTGGGGAATATTGCACAATGGGGGGAACCCTGATGCAGCGACGCCGCGTGGGTGAAGAAGTATTTCGGTATGTAAAGCCCTATCAGCAGGGAAGAAGATGACGGTACCTGAGTAAGAAGCCCCGGCTAACTACGTGCCAGCAGCCGCGGTAATACGTAGGGGGCGAGCGTTATCCGGATTTACTGGGTGTAAAGGGAGCGTAGACGGCGAGGCAAGTCTGGAGTGAAA
+
:FFFFFFFFFFFFFFFFFFFFFFFFFFFFFFFFFFFFFFFFFFFFFFF:FFFFFFFFFFFFFFFFFFFFFFFFFFFFFF:FFFFFFFFFFFF:FFFFF:FFFFFFFFFFFFFFFFFF:FFFFFFFFFFFFFFFFFFFFFFFFFFFFFFF:FFFFFFFFFFFFFFFFFFFFF:,F:FFFFFFFFFFF:FF:F:F:FFFFFF:FFFFFFFFFFF,F,:FFFF:FFF:FF:FFFFFFFFFF:FF:FFFFFFFF
@A00881:241:HJW2NDRXX:1:2128:17246:26256 1:N:0:CGAGAGAA+GATTGGAG
CTTGTACCTATGGGACGCAGCAGTGGGGAATATTGGGCAATGGAGGCAACTCTGACCCAGCAACGCCGCGTGAGCGATGAAGGTCTTCGGATTGTAAAGCTCTTTAAGTGGGGACGAAGAAAGTGACTGTACCCACAGAATAAGCTCCGGCTAACTACGTGCCAGCAGCCGCGGTAATACGTAGGGAGCAAGCGTTATCCGGAATGACTGGGCGTAAAGGGTGCGTCGGTGGTCTTGCAAGTTGGTAGCG
+
FFF:FFFFFF:FFFFFFFFFFFFFFFFFFFFFFFFFFFFFFFFFFFFFFFFFFFFFFFFFFFFFFFFFFFFFFFFFFFFFFFFFFFFFFFFFFFFFFFFFFFF:FFFFF:FFFFFFFFFFFFFFFFFFFF:FFFFFFFFFF:FFFFFFFFFF,FFFFFFFFFFFFFFFFFFFFFFFFFFFFFFFFFFFFFFFFFFF,FFFFFFFFFFFFF:FFF:FFFFFFFFFF,,FFFFFFFFFFFFFFFFFFF:FF:
@A00881:241:HJW2NDRXX:1:2128:23818:26365 1:N:0:CGAGAGAA+GATTGGAG
CTTGTACCTATGGGGTGCAGCAGTGGGGAATATTGCACAATGGGGGGAACCCTGATGCAGCGACGCCGCGTGAGCGAAGAAGTATTTCGGTATGTAAAGCTCTGTCAGCAGGGAAGAAAGAAGACGGTACCTGACCAAGAAGCCCCGGCTAACTACGTGCCAGCAGCCGCGGTAATACGTAGGGGGCAAGCGTGATCCGGATTTACTGGGTGTAAAGGGAGCGTAGACGGACCGCCAAGTCTGATGTGAA
+
FFFFFFFFFF:FFFFFFFFFFFF::FFFFFFFFFFFFFFFFFFFFFFFFFFFFFFFFFFFFFFFFFFFFFFFFFFFFFFFFFF:FFFFFFFFFFFFFFFFFFFFFFFFFFFFFFFFFFFF:FFFFFFFFFFFFFFFFFFF:FFFFFFF::,FFFFFFFFFFFFFFFFFFFFFFFFFFFFFFFFFFFF:FFFFF,FFFFF:,FFFF:FFFF:F:FF:FFFFFFFF:F,FFFF,FFF:FFFF,,FF,FFFF:
@A00881:241:HJW2NDRXX:1:2128:18213:26835 1:N:0:CGAGAGAA+GATTGGAG
CTTGTACCTACGGGAGGCAGCAGTGAGGAATATTGGTCAATGGGCGGGAGCCTGAACCAGCCAAGCCGCGTGGAGGAAGAAGGTACAGAGTATCGTAAACTCCTTTTGTCAGGGGATAAAAGGCGGGATGCGTCCCGTCCCGAAGGTACCTGAAGAAAAAGCATCGGCTAACTCCGTGCCAGCAGCCGCGGTAATACGGAGGATGCGAGCGTTATCCGGATTTATTGGGTTTAAAGGGTTCGTAGGCCGC
+
:,FFFFFFFFFFFFFFFFFFF:FFFFFFFFFFFFFFFFFFF:FFFFFFFFFFFFF:FFFFFFFF:FFFFFFFFFFFFFFFFFFFFFFFFFFFFF:FFFF:FFFFFFFFFFFFFFFFFFFFFFFFFFFFFFFFFFFFFFFFFF::FFFF:FFFFFFFFFFFFFFF,FFFF,FFF::FFFFFFFF:FFFF:FFFFFF:FFF:FFFFFFFFFFFF:,FFF,FFF:FF,FFF:F,F:FFF,FF,FFF:FF,FFF
@A00881:241:HJW2NDRXX:1:2128:13178:27821 1:N:0:CGAGAGAA+GATTGGAG
CTTGTACCTACGGGACGCAGCAGTGGGGAATATTGGGCAATGGAGGCAACTCTGACCCAGCAACGCCGCGTGAGCGATGAAGGTCTTCGGATTGTAAAGCTCTTTAAGTGGGGACGAAGAAAGTGACTGTACCCACAGAATAAGCTCCGGCTAACTACGTGCCAGCAGCCGCGGTAATACGTAGGGAGCAAGCGTTATCCGGAATGACTGGGCGTAAAGGGTGCGTAGGTGGCTTGGCAAGTTGGTAGCG
+
F,FFFFFFFFFFFFFFFFFFFFFFFFFFFFF:FFFFFF::FFFFFFFFFFFFFFFFFFFFF:FFFFFFFFFFFFFFFFFFFFFFFFFFFFFFFFFFFFFFFFFFFFFFFFFFFFFFFFFFFFFFFFFFFFFFFFFFFFF,FFFFFFFFFFFFFFFF:FFFFFFFFFFFFFFFFFFFF:FFFFFFFFFFFFFFFF:FF:FFFFF,::FFFFFFFFF:FFF:FFFFFF,FFFFFF:FFFFFFFFF::F:F:F
@A00881:241:HJW2NDRXX:1:2128:7726:27837 1:N:0:CGAGAGAA+GATTGGAG
CTTGTACCTACGGGAGGCAGCAGTGGGGAATATTGGTCAATGGGGGAAACCCTGAACCAGCAACGCCGCGTGAAGGAAGAAGGCTTTCGGGTTGTAAACTTCTTTTATCAGTGACGATAGTGACGGTAGCTGATGAATAAGCTCCGGCTAACTACGTGCCAGCAGCCGCGGTAATACGTAGGGAGCGAGCGTTATCCGGATTTACTGGGTGTAAAGGGCGCGTAGGCGGGCTGACAAGTCAGATGTGAAA
+
FF:FFFFFFFFFFFFFFFFFF:FFFFFFFFFFFFFFFFFFFFF:FFFFFFFFFFFFFFFF:FFFFFFFFFFFFFFFFFFFFFFFF:FFFFFFFFFFFFFFFFFFF:FFFFFFFFFFFFFFFFFFFFFFFFFFFFFFFF:FFFFFFFFFFFFFFF,:FF,:F:FF:FFFFFFF:FFFFFF:FFFFFFFFFFF,FFFFF:FF:F:FFFFFFFFFF:,FFFFF:F:FFFFFFFFFFF::F:FF,FFF:FFF,F
@A00881:241:HJW2NDRXX:1:2128:15528:28103 1:N:0:CGAGAGAA+GATTGGAG
CTTGTACCTATGGGGTGCAGCAGTGGGGAATATTGGGCAATGGGCGAAAGCCTGACCCAGCAACGCCGCGTGAGGGAAGAAGGTTTTCGGATTGTAAACCTCTGTCCTAGGGGACGAAGGAAGTGACGGTACCCTAGGAGGAAGCCCCGGCTAACTACGTGCCAGCAGCCGCGGTAATACGTAGGGGGCGAGCGTTGTCCGGAATGACTGGGCGTAAAGGGCGTGTAGGCGGCTGATTAAGTCTGGAGTG
+
:FFFFFFFFFFFFFFFFFF:FFFFFFFFF:FFFFFFFFFFFFFFFFFFFFFF:FFFFFFFFF:FFFFFFF:FFFFFFFFFFFFFFFFFFFFFF:FFFFFFFFFFFFFFFFFFFFFF,FFFFFFFFFFFFFFFFF:FF:FFFF::FFFFFFFFFF:FFFF:FFFFFFFFFFFFFFF:::FFFF,FFFFFFFFFFFFFFFFFF:FFFFFFFFFFF:,F,FFFF:FF:F,FFFF:FFFF,FFF:,,::FFFFF
@A00881:241:HJW2NDRXX:1:2128:30761:28119 1:N:0:CGAGAGAA+GATTGGAG
CTTGTACCTACGGGACGCAGCAGTGGGGGATCTTGGTCAATGGGCGGGAGCCTGAACCAGCCAAGCCGCGTGGAGGAAGAAGGTACAGAGTATCGTAAACTCCTTTTGTCAGGGGATAAAAGACGGGATGCGTCCCGTCCTGAAGGTACCTGAAGAAAAAGCATCGGCTAACTCCGTGCCAGCAGCCGCGGTAATACGGAGGATGCGAGCGTTATCCGGATTTATTGGGTTTATAGGGTGCGTAGGCCGC
+
FFFFFFFFFFFFFFFFFFFFFFFF:FFFFFF,FFF:FFFFFFFFFF:FFFFF,FFFFF:FFFFFFF,FF:,FFFFF:FFFFF::FFFFFFFFFFFFFFF:F:FFFFFFFFFFFFFFFFFFFFFFF:FFFFFFFF,FFFFFFF:FFFFFFFFF:,F,FF:::FFFFFFFFF,FFFFF:FF:F:FFFFFFF:FFFFFFFFFFFFFFF:FF:,:F:,F:FFFF,FF:,FF,FFF:F,F,FFF::FFF:F::F:
@A00881:241:HJW2NDRXX:1:2128:30337:28228 1:N:0:CGAGAGAA+GATTGGAG
CTTGTACCTACGGGAGGCAGCAGTGGGGAATATTGCACAATGGGGGGAACCCTGATGCAGCGACGCCGCGTGAGTGAAGAAGTATTTCGGTATGTAAAGCTCTATCAGCAGGAAAGAAAATGACGGTACCTGACTAAGAAGCCCCGGCTAACTACGTGCCAGCAGCCGCGGTAATACGTAGGGGGCAAGCGTTATCCGGATTTACTGGGTGTAAAGGGAGCGTAGACGGCCTGTCAAGTCTGAAGTGAAA
+
F:FFFFFFFFFFFFFFFFFFFFFFFFFFFFFFFFFFFFFFFFFFFFFFFFFFFFFFFFFFFFFFFFFFFFFFFFFFFFFFFFFFFFFFFFFFFFFFFFFFFFFFFF:FFFFFFFFFFFFFFFFFFFFFFFFFFFFFFFFFFFFFFFFFF,FFFFFFFF:FFFFFFFFFFFFF,FFFFF,FFFFFFFFFFFFFFFFFFFF:FFF:FFFFFFFFFFFFFFFFFFFFFFFFFFFFFFFFFFFFFFFFFFFFFF
@A00881:241:HJW2NDRXX:1:2128:27959:28244 1:N:0:CGAGAGAA+GATTGGAG
CTTGTACCTACGGGATGCAGCAGTGGGGGATATTGCACAATGGGGGGAACCCTGATGCAGCAACGCCGCGTGGGTGAAGGAGTGATTCGTCACGTAAAGCCCTATCAGCAGGGAAGAAGGAAGACGGTACCTGACTAAGAAGCCCCGGCTAACTACGTGCCAGCAGCCGCGGTAATACGTAGGGGGCGAGCGTTATCCGGAATTACTGGGTGTAAAGGGAGCGTAGACGGCGAGGCAAGTCTGGAGTGAA
+
:FFF:FFFFFFFFFFFFFFFFFFFFFFFFFFFFFFFFF:FFFFFFFFFFF:FFFFFFFFFFFFFFFFFFFFF:FFFFFFFFFFFFFFFFFFFFFFFF,FFFFFFFFFFFFFFFFFFFFFFFFFFFFFF:FFFFFFF::FFFFFFFFF:FFFFFFFFFFFFF:F:,FFFF,FFFFFFFFFF,FF:FFFFFFF::FFFF:FFF,FF,F,F:F:FF,:F:FFFFF,FF,:FFFFFFFFFF:::FFFFFF:FFF
@A00881:241:HJW2NDRXX:1:2128:25256:28322 1:N:0:CGAGAGAA+GATTGGAG
CTTGTACCTATGGGACGCAGCAGTGGGGAATATTGCACAATGGGGGAAACCCTGATGCAGCGACGCCGCGTGAGTGAAGAAGTATTTCGGTATGTAAAGCTCTATCAGCAGGGAAGATAATGACGGTACCTGACTAAGAAGCCCCGGCTAACTACGTGCCAGCAGCCGCGGTAATACGTAGGGGGCAAGCGTTATCCGGATTTACTGGGTGTAAAGGGTGCGTAGGTGGCATGGCAAGTCAGAAGTGAAA
+
FFFFFFFFFFFFFFFFFFFFFFF,FFFFF,FFFFFFFFFFFFFFFFFFFFFFFFFFFFFFFFFFFFFFFFFFFFFFFFFFFFFFFFFFFFFFFFFFFFFFFFF,FFFFFFFFFFFFFFF,FFFFFFFF,F:FF,FFFFFFFFFFFFFFFFFFFFFFFFFFFFFFFFFFFFFFF,FFF:FFFFFF:FFFFFF,F,FFFFFF,FFFF:FFF:FFF,:FFFFF:FF,FFFFFFFFFFFF,FFF,FFFFFFF:F
@A00881:241:HJW2NDRXX:1:2128:26820:28682 1:N:0:CGAGAGAA+GATTGGAG
CTTGTACCTATGGGATGCAGCAGTGGGGAATATTGGGCAATGGAGGCAACTCTGACCCAGCAACGCCGCGTGAATGAAGAAGGCCTTCGGGTTGTAAAGTTCTTTAATTGGGGACGAAGAAAGTGACGGTACCCAAGGAATAAGCCACGGCTAACTACGTGCCAGCAGCCGCGGTAATACGTAGGTGGCAAGCGTTGTCCGGAATGACTGGGCGTAAAGGGAGCGTAGGCGGCGCAACAAGTTAGGAGTG
+
FFFFFFFFFFFFFFFFFF:FF:FFFFFFFFFFFFFFFFFFFFFFFFFF,FFFFFFFFFFFFFFFFFFFFFFF:FFFF:FFFFFFFFF:FFFFFFFFFF:FFFFFFFFFFFFFFFFF:FFF:FFFFFFFFFFFFF:FFFF,FFFFFFFFFFFFFFFFFFFFFFFFFFFFFFFFFF:F,FFFFFFFFFF:FF:FFFFFFFFFFFF:FFFFFFFFFFFF,FFFFFFFFF,FF:FFFFFF,FF,FFFF:,,FFF
@A00881:241:HJW2NDRXX:1:2128:17598:28776 1:N:0:CGAGAGAA+GATTGGAG
CTTGTACCTACGGGATGCAGCAGTGGGGGATATTGGACAATGGGGGAAACCCTGATCCAGCGACGCCGCGTGAGTGAAGAAGTATTTCGGTATGTAAAGCTCTATCAGCAGGGAAGAGGAAGAGACGGTACCTGAGTAAGAAGCCCCGGCTAACTACGTGCCAGCAGCCGCGGTAATACGTAGGGGGCAAGCGTTATCCGGATTTACTGGGTGTAAAGGGAGCGTAGACGGAAAGGCAAGTCTGAAGTGA
+
FFFFFFFFFFFFFFFFFFFFFFFFFFFFFFFFFFFFFFFFFFFFFFFFFFFFFFFFFFFFFFFFFFFFFFFFFFFFFFFFFF:FFFFFFFF:FFFFFFFFFFF,FFFFFFFFFFFFFFFF:FFFFFFFFFFFFFFFFF:FFFFFFF:FF:FFFFF:FFFFFFFFFFFFFFFFFFFFFFFF,FFFFFFFFFFFFFFFFFFFFFFFFFFFFFFFFF::FFFF:FFFFFF:FFFF:FF:FF,FFFF:FF:FFF
@A00881:241:HJW2NDRXX:1:2128:22580:28886 1:N:0:CGAGAGAA+GATTGGAG
CTTGTACCTACGGGATGCAGCAGTGGGGGATATTGGACAATGGGGGAAACCCTTATCCAGCGACGCCGCGTGAGGGAAGAAGGTTTTCGGATTGTAAACCTCTGTCAGTGGGGACGATAATGACGGTACCCACGGAGGAAGCCACGGCTAACTACGTGCCAGCAGCCGCGGTAATACGTAGGTGGCAAGCGTTGTCCGGAATTACTGGGTGTAAAGGGAGCGTAGGCGGGGCATTAAGTCAGAAGTGAAA
+
FFFFFFFFFF:F:FFFFFFFFFF:FFFFFFFFFFFFFFFFFFFFFFFFFFFFFFFFFFFFFFFFFFFFFFFFFFFFFFFFFFFFFFFFFFFFFFFFFFFFFFFFFFFFFFFFFFFFFFFFFFFFF:FFFFFFFFFFFFF:FFFFFFFFFFFFFFFFFFFFFFFFFFFFFFFFFFFFFFFFFFFFFFFFFFFFFFFF:,FF:FFFFFFFFFFF:F:FFFFFF:FFFFFFFF:F,FFFFFFF,FFFFF:FFF
@A00881:241:HJW2NDRXX:1:2128:18539:28933 1:N:0:CGAGAGAA+GATTGGAG
CTTGTACCTACGGGATGCAGCAGTGGGGAATATTGGGCAATGGAGGCAACTCTGACCCAGCAACGCCGCGTGAATGAAGAAGGCCTTCGGGTTGTAAAGTTCTTTAATTGGGGACGAAGAAAGTGACGGTACCCAAAGAATAAGCCACGGCTAACTACGTGCCAGCAGCCGCGGTAATACGTAGGTGGCAAGCGTTGTCCGGAATGACTGGGCGTAAAGGGAGCGTAGGCGGCGCAACAAGTTAGGAGTG
+
FFFFFFFFFFFFFFFFFFFFFFFFFFFFFFFFFFFFFFFFFFFFFFFFFFFFFFFFFFFFFFFFFFFFFFFFFFFF,FFF:FFFFF:FFFF:FFFFFFFFFFFFFFFFFFFFFFFFFFFF:FFFFFFFFF,FFF,FFFFFFFFFFFFFFFFF,FFFFFFFFFFFFFFFFFFFFF,FFFFFFF:FFF:FF:FFFF,FFFFFFFFFFFFFFFFFFFFFFFFFFFFFFF:FFFFFFFFFFFF:FFF,FFFFFF
@A00881:241:HJW2NDRXX:1:2128:18439:29136 1:N:0:CGAGAGAA+GATTGGAG
CTTGTACCTACGGGATGCAGCAGTGGGGAATATTGGGCAATGGAGGCAACTCTGACCCAGCAACGCCGCGTGAATGAAGAAGGCCTTCGGGTTGTAAAGTTCTTTAATTGGGGACGAAGAAAGTGACGGTACCCAAAGAATAAGCCACGGCTAACTACGTGCCAGCAGCCGCGGTACTACGTAGGTGGCACGCGTTGTCCGGAATGACTGGGCGTCAAGGGAGCGTAGGCGGCGCAACACGTTAGGCGTG
+
:FFFFFFFFFFFFFFFFF:FFFFFFFFFFFFF,FF:FFFFFFFFFFFFF:FFFFFFFFFFFFFFFFFFFF:F,:FF,FFFFF:FFFFFFFFFFFFFFFFFFF:FFFFFFFFFFFF,,FFF::FF:,FFFF,FFF,FFFFFFFFFFFFF:FFF:FFFFFFFFFFFFF:FFFFFFF,:,FF:F,FFFFFFFF,F:F:FFF:FFF:F,FF,FFFF::F,,FFFFF:FFF,FFF:FFF::,FFFFFF,:F:F::
@A00881:241:HJW2NDRXX:1:2128:24017:29152 1:N:0:CGAGAGAA+GATTGGAG
CTTGTACCTATGGGATGCAGCAGTGGGGAATATTGGGCAATGGGCGCAAGCCTGACCCAGCAACGCCGCGTGAAGGAAGAAGGCTTTCGGGTTGTAAACTTCTTTTATGAGGGACGAAGGACGTGACGGTACCTCATGAATAAGCCACGGCTAACTACGTGCCAGCAGCCGCGGTAATACGTAGGTGGCGAGCGTTGTCCGGATTTACTGGGTGTAAAGGGCGCGTAGGCGGGCATGCAAGTCAGATGTG
+
F:FFFFFF,FFFFFFFF:FFFFFF:FF:FFFFFFFFFFFFFFFFFFFFFFFFFFFFFFFF:FFFFFFFFFFFFFFF:FFFFFFFFFFFFFFFFFFFFFFFFFFFFFFFFFFFFFFFFFFFFFFFFFFFFF:FFFFF:FFFFFFFFFFFFF:FFFFFFFFFFFFFFFFFFFFFFFFFF:FFF,FFFFFFFFFFFFF,FFFFFFFFFFFFFFFFFF:,FFFFFFFFFF:FFF:FFFFFFFF,FF:FFFFFF:
@A00881:241:HJW2NDRXX:1:2128:18276:29324 1:N:0:CGAGAGAA+GATTGGAG
CTTGTACCTACGGGATGCAGCAGTGGGGAATATTGGGCAATGGAGGCAACTCTGACCCAGCAACGCCGCGTGAATGAAGAAGGCCTTCGGGTTGTAAAGTTCTTTAATTGGGGACGAAGAAAGTGACGGTACCCAAAGAATAAGCCACGGCTAACTACGTGCCAGCAGCCGCGGTAATACGTAGGTGGCAAGCGTTGTCCGGAATGACTGGGCGTAAAGGGAGCGTAGGCGGCGCAACAAGTTAGGAGTG
+
FFFFFFFFF,FFFFFFFFFF:::FFFFFFFFFFFFFFFFFFFFF,,FFFFFFFFFFFFFFFFFFFFFFFF,FFFFFF:FFFFFFFFFFFFFFFFFFF:FFFFFFFFFFFF:FFFFFFFFFF:FFFFFF:F,FFFFFFFF:FFFFFFFFFFFFFFFFF,FFFFFFF:FFFFFFFFFF,FFFFFFFFF:FFF:FFFFFFFFFFFF:FFFFFFFFFF:FFFFFFFFFFF:FF:FFFFFFFFFFFFFFFFF:FF
@A00881:241:HJW2NDRXX:1:2128:28266:29465 1:N:0:CGAGAGAA+GATTGGAG
CTTGTACCTATGGGGGGCATCAGTGGGGAATATTGGGCAATGGGGGGAACCCTGACCCAGCAACGCCGCGTGAGGGAAGAAGGCTTTCGGGTTGTAAACCTCTTTTACCAGGGACGAAGGACGTGACGGTACCTGGAGAAAAAGCAACGGCTAACTACGTGCCAGCAGCCGCGGTAATACGTAGGTTGCGAGCGTTGTCCGGAATTACTGGGTGTAAAGGGCGTGTAGGCGGAGCTGCAAGTCAGATGTG
+
,:FFFFFFF,FFFFFF:FFFFFFFFFFFF:FFFF:FFFFFFFFFFFFF:FFFFFFFFFFFFFFFFFFFFFFFFFFFFFFFFFFFFFFFFFFFFFFFFFFFFFFFFFFFFFFFFFFFFFFFF,FFFFFFFFFFFFFFFFF,FFFFFFFFFFFFF:FFFFFFFFF:FF:FFFFFFF,:FFFFFF::FFF,FFFFFFFFFFFFFF:FFFF::F::FFFF::F:FF,F,F,FF:FF:FFF::FFFFF:FF,F,,
@A00881:241:HJW2NDRXX:1:2128:28727:29919 1:N:0:CGAGAGAA+GATTGGAG
CTTGTACCTATGGGATGCAGCAGTGGGGAATATTGGGCAATGGGCGCAAGCCTGACCCAGCAACGCCGCGTGAAGGAAGAAGGCCCTCGGGTTGTAAACTTCTTTTATCAGGGACGAAGAAGTGACGGTACCTGATGAAAAAGTCACGGCTAACTACGTGCCAGCAGCCGCGGTCATACGTAGGTGGCAAGCGTTATCCGGATTTACTGGGTGTAAAGGGCGTGTAGGCGGGATTGCAAGTCTGATGTGA
+
:FFFFFFFFFFFFFF:FFFFFFFFFFFFFFFFFFFFFFFF:FFFFFFFFFFFFFFFFFFFFFFFFFFFFFFFFFFFFFFFFFF:FFFFFFFFFFFFFFFFFF:FFFF:FFFFFFFFFFFFF:F:FFFF:FFFFFFFFFFFFFFFFFFFFFFFFFFFFFFFF:FFFFFFF:FFFF,:,FFFFFFFFF:FFFFF:F,FFFFFF:F:FF,FFFFFFF,FF:FFFF:FFFFFFF:FFFF::F,FFF,FFF::FF
@A00881:241:HJW2NDRXX:1:2128:30644:30044 1:N:0:CGAGAGAA+GATTGGAG
CTTGTACCTACGGGAGGCAGCAGTGGGGAATATTGGTCAATGGGCGGGAGCCTGAACCAGCCAAGCCGCGTGGAGGAGGAAGGTACAGAGTATCGTAAACTCCTTTTGTCAGGGGATAAAAGGCGGGATGCGTCCCGTCCCGAAGGTACCTGAAGAAAAAGCATCGGCTAACTCCGTGCCAGCAGCCGCGGTAATACGGAGGATGCGAGCGTTATCCGGATTTATTGGGTTTAAAGGGTGCGTAGGCCGC
+
F:FFF:FFF,FFFFFFFFFF::FFFFFFFFFFFFFFFFF:FFFF:FFFFFFFFFFFFFFFFFFFFFFFFF,FFFFFFFFFFF:FFFFFFF:FFFFFFFFFFFFFFFFFFFFFFFFFFF:FFFFFFFFFFFFFFFFFFFFFFFFFFFFFFFFFFFFFFFF:FFFFFFFFFFFFFFFFFFFFFFFFFFFFFFFF:FFFFFFFFFFFFFF,FFF::FFFFFFFFFF:FFF:FFF,FFFFFFFFFFF:FFF,:F
@A00881:241:HJW2NDRXX:1:2128:16957:30076 1:N:0:CGAGAGAA+GATTGGAG
CTTGTACCTACGGGATGCAGCAGTGGGGAATATTGCACAATGGGGGGAACCCTGATGCAGCGACGCCGCGTGGGTGAAGAAGTATTTCGGTATGTAAAGCCCTATCAGCAGGGAAGAAGATGACGGTACCTGAGTAAGAAGCCCCGGCTAACTACGTGCCAGCAGCCGCGGTAATACGTAGGGGGCGAGCGTTATCCGGATTTACTGGGTGTCAAGGGAGCGCAGACGGCTTAGCAAGTCTGGAGTGAAA
+
F:FFFFFFFFFFFFFFFFFFFFFFFFFFFFFFFFFFFFFFFFFFFFFFFFFFFFFFFFFFFFFFFFFFFFFFFFFFFFF:FFFFFFFFFFFFFFFFFFFFF,FFFFFFFFFFFFFFFFFFFFFFFFFFFFFFFFFFFFFFF:FFFFFFFFFFFFFFFFFFFFF:FFFFFFFF::FFFFFFFFFFFFFFFFFFFFFFFFFFFFFFFFF:FFFF,FFFFFFFF::,F:FFFFF:FFFF:FFFFF:FFFFFFF
@A00881:241:HJW2NDRXX:1:2128:25120:30091 1:N:0:CGAGAGAA+GATTGGAG
CTTGTACCTATGGGGTGCAGCAGTAGGGAATTTTGCGCAATGGGCGAAAGCCTGACGCAGCAACGCCGCGTGTGTGATGAAGCCCCTAGGGGTGTAAAACACTGTCAGTAGGGACGAATTATGACGGTACCTACAGAGGAAGCACAGGCTAACTCCGTGCCAGCAGCCGCGGTAATACGGGGGGTGCAAGCGTTGTCCGGAATCATTGGGCGTAAAGCGTTCGTAGGCGGCATGCCAAGTCTGGTGTTAA
+
FFFFFFFFFFFFFFFFFFFFFF,FFF,FF,FFF:FFFFF::F:FFFFFFFFFFFFF:FFFFF:FFFF:FF:FFF:FFFFFF,FFFFFFF::F,FFFFFFFFFFFFFFF,FFFFFFFF,FFFFFFFFFF:FFFFFF:F:FFFFFFF,FFFFFFFFFF::FFFFFFFFF,F,:FF:FF,:FFFFFFFFFFFFFFFF,FFF,F,:FF:F:FFFFFFFFFFFFFFFF:FFFFFFFFFFFFFFF,F:FFF,FFFF
@A00881:241:HJW2NDRXX:1:2128:31331:30295 1:N:0:CGAGAGAA+GATTGGAG
CTTGTACCTACGGGATGCAGCAGTGGGGGATATTGGACAATGGGGGGAACCCTGATCCAGCGATGCCGCGTGAGGGAAGAAGGTTTTCGGATTGTAAACCTCTGTGGAGCGGGACGATAATGACGGTACCGCTCAAGGAAGCAACGGCTAACTACGTGCCAGCAGCCGCGGTAATAAGTAGGTGGCGAGCGTTGTCCGGAATTACTGGGTGTAAAGGGAGTGTAGGCGGGAAGGCAAGTCAGAAGTGAAA
+
,,FFFF:FFFFFFFFFFFFFFFFFFFFFFFFFFFFFFFFFFFFFFF:FFFFFF:FFF,FF:,FFFF,:FFFF,FFFFF:FFFFFFFFFFFF:FFFFFFFFFFFFFFFFFF,FFFFFFFFFF:FFFFFFFFF:FFFFFFFF,F,:F,FFFFF,FFFF:FFFFFFFF,FFFFFFFFFF,:FFFFFFF,F:FFF,:,FF:F:FFFFFFFFFFFFFFFFFFFFFF:FFFFFFFFFFF,FFFFFFFF:FFFF:F:
@A00881:241:HJW2NDRXX:1:2128:27959:30342 1:N:0:CGAGAGAA+GATTGGAG
CTTGTACCTATGGGACGCAGCAGTGGGGGATATTGCACAATGGGGGGAACCCTGATGCAGCGATGCCGCGTGAGGGAAGAAGGTTTTCGGATTGTAAACCTCTGTGGAGGGGGACGATAATGACGGTACCCCTTTAGGAAGCCACGGCTAACTACGTGCCAGCAGCCGCGGTAATACGTAGGTGGCGAGCGTTGTCCGGAATTACTGGGTGTAAAGGGAGAGCAGGCGGGAAAGCAAGTCAGAAGTGAAA
+
:FFFFFFFFFFFFFFFFFFFFFFFFFFF,FFFF:FFFFFF,FFFFFFFFFFFFFFFFFFFFFFFFFFFFF:FFFFFFFF:FFFFFFFFFFFFFFFFFFFFFF:FFFFFFFFFFFFFFF:FFFF:F:FFF:FFFFFFF:F:FFFFF:FFFFFFFFFF:FFFFFF:FFFFF:F,,FFFF:FFFFFFFF:F:FFFFFFF:FFFFFF:FFF:FFFFFF,FFFFF,FFF:F:FFFFFF:FF:FFFFFFFFFF,,,
@A00881:241:HJW2NDRXX:1:2128:27218:30530 1:N:0:CGAGAGAA+GATTGGAG
CTTGTACCTATGGGATGCAGCAGTGGGGAATATTGGGCAATGGAGGCAACTCTGACCCAGCAACGCCGCGTGAAGGAAGAAGGTTTTCGGATTGTAAACTTCTGATCTATGGGAAGAAGAAAGTGACGGTACCATAGGAATAAGCCTCGGCTAACTACGTGCCAGCAGCCGCGGTAATACGTAGGAGGCGAGCGTTATCCGGAATGACTGGGCGTAAAGGGTGTGTAGGCGGTTCGGCAAGTTAGTAGCG
+
::FFFFFFFFFFFFFFFFFF,F,FF,FFFFF:FFFFFFFFFFFFFFFFFFFFF,F:FFFFFF::F:FF:::FFFFFFFFFFFFFFFFFFFF:FFFFFFFFF:FFF:FFFFFFFF,F,FFFFFFFFF:FFFFFFFFFFFF,FFFF,FFFFFFFFFFFFFFFFFFFFF,F:FFFFFFFFFF:FFFFFFFFFFFFFF::FFFFFF:FFF::FFFFFF,,F:FFFFFFFFFFFFFFFFFFFFFFF,F,FF,:F,
@A00881:241:HJW2NDRXX:1:2128:29333:30749 1:N:0:CGAGAGAA+GATTGGAG
CTTGTACCTATGGGGGGCAGCAGTGGGGAATATTGGTCAATGGGCGGGAGCCTGAACCAGCAACGCCGCGTGAAGGAAGAAGGTTTTCGGATTGTAAACTTCTGTCGCAGGGGACGAAGAATGACGGTACCCTGTAAGAAAGCCCCGGCTAACTACGTGCCAGCAGCCGCGGTAATACGTAGGGGGCAAGCGTTGTCCGGAATGACTGGGCGTAAAGGGAGTGTAGGTGGCACAGCAAGTTCTATGTGAA
+
:,:,FFF::F:FFF:FFF,FFF:FF:FFFFFFFF,FFF:F:FF:FFFFFFFFFFFFFFFFFF:FFF,FFFF:FFFFF::FFF:FFFFFFFFFFFFFFFFFF:FFFFFFF::FFF:FFFFFFF,FFF,FFFFF:FF::FFFFF,:FFFF,FFFFF:FFFFFFF::FFFFFFFFF,FF:FFFFFFFFFFFFFF:F:FFFFF::,:F:::,FFFF::FFF,F,FFFF:F,:FF:FFFFF::FFF,:FF,F:,F
@A00881:241:HJW2NDRXX:1:2128:15438:31172 1:N:0:CGAGAGAA+GATTGGAG
CTTGTACCTACGGGAGGCAGCAGTGGGGAATATTGGTCAATGGGGGGAACCCTGAACCAGCAACGCCGCGTGAAGGAAGAAGGCTTTCGGGTTGTAAACTTCTTTTATGAGGGACGAAGGACGTGACGGTACCTCATGAATAAGCCACGGCTAACTACGTGCCAGCAGCCGCGGTAATACGTAGGTGGCGAGCGTTGTCCGGATTTACTGGGTGTAAAGGGCGCGTAGGCGGGTAGGCAAGTCAGATGTG
+
FFFFFFFFFFFFFFFFFFFFFFFFFFFFFFFFFFFFFFFFFFFFFFFFFFFFFFFFFFFFFFFFFFFFFFFFFFFFFFFFFFFFFFFFFFFFFFFFFFFFFFFFFFFFFFFFFFFFFFFFFFFFFFFFFFFFFFFFFFFFFFFFFFFFFFFF,FFFFFFFFFFFFFFFFFFFFFFFFF:FFFFFFFFFFFFFFFFFFFFFFFFFFF::FFFFFFFFFFFFFFFFFFFFF:FFFF:FFFFFFFFFFFFFFF
@A00881:241:HJW2NDRXX:1:2128:12129:31297 1:N:0:CGAGAGAA+GATTGGAG
CTTGTACCTACGGGATGCAGCAGTGGGGGATATTGGACAATGGGGGGAACCCTGATCCAGCGACGCCGCGTGAGTGAAGAAGTATTTCGGTATGTAAAGCTCTATCAGCAGGGAAGAAAGAGACGGTACCTGAGTAAGAAGCCCCGGCTAACTACGTGCCAGCAGCCGCGGTAATACGTAGGGGGCAAGCGTTATCCGGATTTACTGGGTGTAAAGGGAGCGTAGACGGCATGGCAAGTCTGAAGTGAAA
+
:FFFFFFFFFFFFFFFFFFFFFFFFFFFFFFFFFFFFFFFFFFFFFFFFFFFFFFFFFFFFFFFFFFFFF:FFFFFFFFFFFFFFFFFFFFFFFFFFFFFFFFFFFFFF:FFFFFFFFFFFFFFFFFFFFFFFFFFFFFFFFFFFFFFFFFFFFFFFF::FFFFFFFFFFFFFFFFFFFFFFF:FFFFFFFFFFFFFF::FFFFFFFFFFFFFFFF,FFFFF:FFFFFFFFFFFFF::FFFFFFFFFFF:
@A00881:241:HJW2NDRXX:1:2128:31521:31563 1:N:0:CGAGAGAA+GATTGGAG
CTTGTACCTACGGGACGCAGCAGTGGGGAATATTGCACAATGGGGGGAACCCTGATGCAGCAACGCCGCGTGAAGGAAGAAGGCTTTCGGGTTGTAAACTTCTTTTAAGAGGGAAGAGCAGAAGACGGTACCTCTTGAATAAGCTCCGGCTAACTACGTGCCAGCAGCCGCGGTAATACGTAGGGAGCGAGCGTTGTCCGGATTTACTGGGTGTAAAGGGCGTGTAGGCGGGGCGGCAAGTCAGATGTGA
+
:FFF:FFFFFFFFFFF,F:FFFFFFFFFFFFFFF,FFFFF:,FFFFFFFF:FF:FF:FFF,FFFFFF:FFFFFF:FFF:FFFFFFFFF,FFFFFFF,FFFFFFFF:F:F:F:FFFFFFFFFFF,F,F:FFFFFFFFFFFFFFF,:FFF,FFFFFF,F:F:F,FF,FFFFFF::,:F:FF:::,FFFF:FFFF::FFFFFFF:FF:F:FFFFFFF:,FFFFFFFFFFFFFFFFFFFFF:,FFFFFFFFF::
@A00881:241:HJW2NDRXX:1:2128:26585:31626 1:N:0:CGAGAGAA+GATTGGAG
CTTGTACCTACGGGAGGCAGCAGTGGGGAATATTGGGCAATGGGCGAAAGCCTGACCCAGCAACGCCGCGTGAGGGAAGAAGGGTTTCGGCTCGTAAACCTCTGTCCTAAGGGACGAATGAAGTGACGGTACCTTAGGAGGAAGCCCCGGCTAACTACGTGCCAGCAGCCGCGGTAATACGTAGGGGGCGAGCGTTGTCCGGACTGATTGGGCGTAAAGGGCGCGTAGGCGGCCTGGTAAGTCAGGGGTG
+
:FFFFFFFFFFFFFFFFF,FFFFFFFFFF:FFFFFFFFFFFF:FFFFFFFFFF:FFFFFFFFFFFFFF:FFFFFFFF,FFFFFFFFFFFFFFFFFFFFFFFFFFFFFFFFFFF,FFF:FFFFFFFFFFFFFFF,FF::FFFF:FFFFFFFFFFF,FFFFFFFF:FFFFFFFFFFF::FF:F:FFFFFFFFFFFF,FFFFFFF,,FF,FFFF:FFFFF:FF:FFF::FFFF:FFFF:FFF,FFFFFFFFF:
@A00881:241:HJW2NDRXX:1:2128:30535:31798 1:N:0:CGAGAGAA+GATTGGAG
CTTGTACCTATGGGGTGCAGCAGTGGGGAATATTGGGCAATGGAGGGAACTCTGACCCAGCAACGCCGCGTGAAGGAAGAAGGTTTTCGGATTGTAAACTTCTGTCGCAGGGGACGAAGAATGACGGTACCCTGTAAGAAAGCCCCGGCTAACTACGTGCCAGCAGCCGCGGTAATACGTCGGGGGCAAGCGTTGTCCGGAATGACTGGGCGTAAAGGGAGTGTAGGTGGCACAGCACGTTATATGTGAA
+
FFFFFFFFFFFFFFFFFFFFFFFFFFFFFFFF:FFFFFFFFFF:FFFFFFFFFF:FF:FFFFFFFFFFFFFFFFFFFFFFFFFFFFFFFFFFFFFFF,FF,FFFFFFFFFFFFFFFFFFF:FFFFFFFFFFFFFFFF:FFFFFFFFFFFFFFFFFFFFFFFFFFFFFFFFFF,F,FFFFF,FFFFFFF:F::FFFFFFF::F:FFF:FF:FFF::FFFFFF:FFFFFFFF,F,FFF,,:FFF,FFF:FFF
@A00881:241:HJW2NDRXX:1:2128:27950:31923 1:N:0:CGAGAGAA+GATTGGAG
CTTGTACCTATGGGGGGCAGCAGTGGGGAATATTGGGCAATGGGCGCAAGCCTGACCCAGCAACGCCGCGTGAAGGAAGAAGGCTTTCGGGTTGTAAACTTCTTTTATGAGGGACGAAGGACGTGACGGTACCTCATGAATAAGCCCCGGCTAACTACGTGCCAGCAGCCGCGGTAATACGTAGGTGGCGAGCGTTGTCCGGATTTACTGGGTGTAAAGGGCGCGTAGGCGGGCATGCACGTCAGATGTG
+
:FFFFFFFFFFFFFFFFFFFFFFFFFFFFFFFFFFFFFFFFFFFFFFFFFFFFFFFFFFFFFFFFFFFFFFFFFFFFFFFFFFFFFFFFFF:FFF:FFFF:FFFFFFFF:F:FFFFFFFFFFFFFFFFFFFFFFFFFFF:FFFFFF,FFFFFFFFFFFFFFFFFFF:FFFFFFFFFF,FFF,F:FFFFFFFFFFFFFF:FFFFFFFF,F:FFFFF,FFFF:FFFFFFFFFF:FFFFFF:,FFFFF:,FF:
@A00881:241:HJW2NDRXX:1:2128:30490:32127 1:N:0:CGAGAGAA+GATTGGAG
CTTGTACCTATGGGAGGCAGCAGTGGGGGATATTGCACAATGGGGGGAACCCTGATGCAGCGACGCCGCGTGAGTGAAGAAGTCATTCGTGATGTAAAGCTCTGTCAGCAGGAAAGAAAATGACGGTACCTGACTAAGAAGCCCCGGCTAACTACGTGCCAGCCGCCGCGGTACTACGTAGGGGGCAAGCGTTATCCGGATTTACTGGGTGTAAAGGGAGCGTAGACGGCCGGGCAAGTCTGAAGAGAAA
+
,FFF:FFFFFF,,FFFFF:FFFF,FFFFFFF,F:FFFFFFFFFFFFFFFFFFFFFFFF,FFFF:FF:FFFFFFFFFF:FFFFFF,FF:F,F:FFFFFF:FFFF:FFFFFFF,F,FF,,F::FFFFFFFFFF,,FFF,FFFFFFFFF:FF,FF:FF,F,,FFFF,FFFFFF:FF,FF:FFFFFFFFFF::FF,FFFFFF:F,FFFFFFF,FFFFFF:FFFFFFFFFF:F,F,,FFFF,FF:,,,FF,FFF,
@A00881:241:HJW2NDRXX:1:2128:30183:32221 1:N:0:CGAGAGAA+GATTGGAG
CTTGTACCTATGGGGTGCAGCAGTGGGGAATATTGCACAATGGGCGCAAGCCTGATGCAGCAACGCCGCGTGAGGGAAGACGGTTTTCGGATTGTAAACCTTTGTCTTTGGTGAAGAAGAAAGTGACGGTAGCCAAGGAGGAAGCCACGGCTAACTACGTGCCAGCAGCCGCGGTAATACGTAGGTGGCAAGCGTTGTCCGGAATTACTGGGTGTAAAGGGAGCGCAGCCGGGACTGCAAGTTGGATGTG
+
::FFFFFFFFFFFFFFFFFFFFFFFFFFFFFFFFFFFFFFFFFFFFFFFFFFFFFFFFFFF:FFFFFFFFFFFFFFFFF:FFFFFF,FFFFF:FFFF:F,FFFFFFFFFFFFFFFFFFFFFFFFF:FFFFFFFFFFF:FFFFFFFFFFFFFFFFFFFFFFFFFFFFFFFFFFFFFFFFFFFF:FFFFFFF,FF:FFFFF:FFF,FFF,FFFFF:FF,:FFFF:FFFFF,FFF:FFFFF,FFFFF,FFFFF
@A00881:241:HJW2NDRXX:1:2128:19316:32377 1:N:0:CGAGAGAA+GATTGGAG
CTTGTACCTACGGGATGCAGCAGTGGGGAATATTGGGCAATGGAGGAAACTCTGACCCAGCAACGCCGCGTGAATGATGAAGGTCCTCGGATTGTAAAGTTCTTTTCTAAGGGAAGAAGAAAGTGACGGTACCTTAGGAATAAGCCTCGGCTAACTACGTGCCAGCAGCCGCGGTAATACGTAGGAGGCGAGCGTTATCCGGACTGACTGGGCGTAAAGGGTGTGTAGGCGGTTCGGCAAGTTAGTAGCG
+
FFFFFFFFFFFFFFFFFFFFFFFFFFFFFFFFFFFFFFFFFFFFFFFFFFFFFFFFFFFFFFFFFFFFFFFF,FFFFFFFFFFFFFFFFF:FFFFFFFFFFFFFFFFF,FFFFFFFFFFFF:FFFFFFFFFFFFFFFFF,F:FFFFFFFFFFFFFF,F:FFFFFFFFFFFFFFFFFFF:FFFFFFFFFFFFFFFFFFFF:FFF,FFF:FFFFFFFF:FFFFFFFFFF::F::FFFFFFFFFFFFFFFFFF
@A00881:241:HJW2NDRXX:1:2128:30047:32550 1:N:0:CGAGAGAA+GATTGGAG
CTTGTACCTACGGGATGCAGCAGTGGGGAATATTGGGCAATGGAGGCAACTCTGACCCAGCAACGCCGCGTGAGTGATGAAGGTCTTCGGATTGTAAAACTCTTTAAGTGGGGACGAAGAAAGTGACTGTACCCACAGAATAAGCCTCGGCTAACTACGTGCCAGCAGCCGCGGTAATACGTAGGAGGCACGCGTTATCCGGAATGACTGGGCGTAAAGGGTGCGTAGGTGTTTTGGCACGTTGGTAGCG
+
,FFFFFFFFFFFFFFFFFFFFFFFFFFFFFFF,FFFFFFF,FFFFFFF:FFFFFFFF:FFF:FFFFFFFFFFFFFFFFFFFFFFFFFFFFF:FFFFFFFFFFFF:FF::FFFFFFF:FFF,FFFFFFFFFFFF::FFFFFFFFFFFFFFFFFFFFFFFFFFFF:FFFFFFFFFFF,,F:,FF:FFFFFFF:FFF,FF,FF:FFF,FF,:FFFF:FFFFFF:FF:FFFFFF:,,::FFFF,FFFFF:,FFF
@A00881:241:HJW2NDRXX:1:2128:31702:32910 1:N:0:CGAGAGAA+GATTGGAG
CTTGTACCTACGGGGTGCAGCAGTGGGGAATATTGGTCAATGGGGGAAACCCTGAACCAGCAACGCCGCGTGAAGGAAGAAGGCTTTCGGGTTGTAAACTTCTTTTATCAAGGACGATAGTGACGGTACTTGATGAATAAGCTCCGGCTAACTACGTGCCAGCAGCCGCGGTAATACGTAGGGAGCGAGCGTTATCCGGATTTACTGGGTGTAAAGGGCGCGTAGGCGGGCAGACAAGTCAGATGTGAAA
+
,FFFF:FFFFFFFFFFFFFFFFFFFFFFFFFFFFFFFFFFFFFFFFFFFFFFFFFFFFFFFFFFF:FFFFFFFFFFFFFFFFFFF:FFFFFFFFFFFFFFFFFFFFFFFFFFFFFFFFFFFFFFFFFFFFFFFFFFFFFFFFFFFFFFF:FFFFFFFFFFFFF:FF,FFFFF,,FFFFFFFF:FFFFFFFFFFFFF:FFFFFFFFFFFFFFFFFF:FFFFF:FFFFFFFFFFF,::FFFFF:FFFFFFF,
@A00881:241:HJW2NDRXX:1:2128:8594:32972 1:N:0:CGAGAGAA+GATTGGAG
CTTGTACCTACGGGGGGCAGCAGTGGGGAATATTGCACAATGGGGGAAACCCTGATGCAGCGACGCCGCGTGAAGGAAGAAGGTCTTCGGATTGTAAACTTCTTTTATGAGGGACGAAGGACGTGACGGTACCTCATGAATAAGCCACGGCTAACTACGTGCCAGCAGCCGCGGTAATACGTAGGTGGCGAGCGTTGTCCGGATTTACGGGGTGTAAAGGGCGCGTAGGCGGGTAGGCAAGTCAGATGTG
+
::FFFFFFF,FFFFFFFFFFFFFFFFFFFFFFFFFFFFF:FFFFFFFFFFFFFFFFFFFFFFFFFFFFFF:FFFFFF,F:FFFFF,FFFFF:FFFFF:FFFFFFFFFFF,FFF:FFFFFF:FFFFFFFFFF:FFFFFFFFFFFFFF:FFFFF:F:F:F::FFF:FFFFFFFFFFFF:FFFFF:FFFFFFFFFFFFFFFFFFFFFFF:,,F,F:F::F,FFFFFFFF,:FFF:F:FFFFFF:FFF:FFFFF
@A00881:241:HJW2NDRXX:1:2128:21992:33191 1:N:0:CGAGAGAA+GATTGGAG
CTTGTACCTATGGGAGGCAGCAGTCGGGAATATTGCACAATGGAGGAAACTCTGATGCAGTGACGCCGCGTATAGGAAGAAGGTCTTTGGATTGTAAACTATTGTCGACAGGGAAGAAAAAAATGACAGTACCTGTGGAGGAAGCCCCGGCAAACTACGTGCCAGCAGCCGCGGTAATACGTAGGGGGCGAGCGTTATCCGGATTTATTGGGTGTAAAGGGTGCGTAGACGGTTAAGCAAGTTGGTTGTG
+
FFFFFFFFFFFFFFFFFFFFFFFFFFFFF:F:FFFFFFFFFFF::FFFFFFFFFFFFFFFFFFFFF:F:FFFFFFFFFFFFFFFFFFFFFFFFFFFFFF,FFFFFFFFFFFFFFFFFFFFFFFFFFFFFFFFF:FFFFFFFFFFFFFFFFFFFFFFFF:FFFF,FFFFFFFFFFFF,FFFFF:FFFFFFFFFFFFFFFFFFF:FFFFFFFFFFFFFFFFFFFFFFFFFFFFFFF::F:FFFFFFFFFFFF
@A00881:241:HJW2NDRXX:1:2128:13060:33411 1:N:0:CGAGAGAA+GATTGGAG
CTTGTACCTATGGGGGGCAGCAGTGGGGAATATTGGGCAATGGGGGCAACCCTGACCCAGCGACGCCGCGTGGGTGAAGAAATCCTTCGGGATGTAAAACCCTGTTGTGTGGGAAGATAAAAGACGGTACCACACGAGAAAGCCCCGGCAAACTACGTGCCAGCAGCCGCGGTAATACGTAGGGGGCGAGCGTTGTTCGGAATTACTGGGCGTAAAGCGCACGCAGGCGGTACGTTAAGTCTGCTGTAAA
+
,FFFFFFFFFFFFFFFFFFF:FFFFFFFFFFFFFF:FF:FFFFF:FFFFFFFFFFFFFFFFFFFF:FFFFFFF:FFFFF:FFF:FFFFFFFFFFFFF:F:FFFFFFFFF,FFFFFFFFFFFFFFF,FFF:FFFFFFFFFFFFFFFFFFFFF:FFF:F:FFFFFFFFFFFFF:FFFFFFFFFFFFFFFFFF,FFFFFF:FFFFFFFFFFFFFFFFFF,FFFFFFF:,FFFFFFF:FFFFFFFFFFFFF,:F
@A00881:241:HJW2NDRXX:1:2128:29857:33411 1:N:0:CGAGAGAA+GATTGGAG
CTTGTACCTACGGGGGGCAGCAGTGGGGAATATTGCACAATGGGGGAAACCCTGACGCAGCAACGCCGCGTGAAGGAAGAAGGTCTTCGGATTGTAAACTTCTTTTGTTAAGGACGAAGGATGACGGTACTTAACTAATAAGCTCCGGCTAACTACGTGACAGCAGCCGCGGTACTACGTAGGGAGCGAGCGTTGTCCGGATTTACTGGGTGTAAAGGGTGCGCAGGCGGCTATGCCAGTCAGATGTGAA
+
:FFFFFFFFF::FFFFFFFFFFFFFFFFFFFFFFFFFFFFFF:FFFFFFFFFFFF:FFFFFFFFFFF:FFF:FFF:FFFFFFFFFFFFFFF:FFFFFFF:FFFFF:FFFFFF,FFFFFF,:FF:FF,:FFFFFFF,FF:FFF::FFFF:FFFFFFF::F,:FFFFFF:F:FF:F,FFFFFFF:,F::F::FF,:F:FF:FFFFFFFF:FFFFFFFFFFFF:FFFFFFFFFFFFFFF,FFFFFFF,F:F:F
@A00881:241:HJW2NDRXX:1:2128:17327:33442 1:N:0:CGAGAGAA+GATTGGAG
CTTGTACCTATGGGACGCAGCAGTGGGGAATATTGCACAATGGGGGAAACCCTGATGCAGCGACGCCGCGTGAGTGAAGAAGTATTTCGGTATGTAAAGCTCTATCAGCAGGGAAGAAAGTGACGGTACCTGAGTAAGAAGCCCCGGCTAACTACGTGCCAGCAGCCGCGGTAATACGTAGGGGGCAAGCGTTATCCGGAATTACTGGGTGTAAAGGGAGCGTAGACGGCGAGGCAAGTCTGAAGTGAAA
+
FFFFFFFFFFFFFFFFFFFFFFFFFFFFFFFFFFFFFFFFFFFFFFFFFFFFFFFFFFFFFFFFFFFFFF:FFFFFFFFFFF:FFFFFFFFFFFFFFFFFFFFFFFFFFFFFFF:FFFFFFFFFFFFFFFFFFFFFFFFFFFFFFFFFFFFFFFFFFFFFFFFFFFFFFFFFFFFFFFFFFF:FFFFFFFFFFFFF:FFFFFFFFFFFFFFFFF:FFFFFFFFFFF:FFFFFFFFF,FFFFF:FFF:F,F
@A00881:241:HJW2NDRXX:1:2128:31964:33489 1:N:0:CGAGAGAA+GATTGGAG
CTTGTACCTATGGGATGCAGCAGTGGGGGATATTGGACAATGGGGGGAACCCTGATCCAGCGACGCCGCGTGAGTGAAGAAGTATTTCGGTATGTAAAGCTCTATCAGCAGGGAAGAAAGAGAGACGGTACCTGACTAAGAAGCCCCGGCTAACTACGTGCCAGCAGCCGCGGTAATACGTAGGGGGCAAGCGTTATCCGGATTTACTGGGTGTAAAGGGAGCGCAGACGGACATGCAAGTCTGGAGTGA
+
,FFFFFFFFFFFFFFFFFFFFFFFFFFFFFFF:FFFFFFFFFFFFFFFFFFFFFFFFFFFFFFFFFFFFFFFFFFFFFFFFFFFFFFFFFFFFFF:FFFFFFFFFFFFFFFFFFFFFFFFFFFFFFFFFFFFFFFFFFFF:FFFF:FFFFFFFFFFFFFFFFFFFFFFFFFF,FFF,F:FFFFFFFFF:FFFFFFFFFF::::FFFFFFFFFFF:FFFFFFFFF:FFFFFFFFF:FFF,FFFFFFFFF:F
@A00881:241:HJW2NDRXX:1:2128:23574:33520 1:N:0:CGAGAGAA+GATTGGAG
CTTGTACCTACGGGATGCAGCAGTGGGGAATATTGGTCAATGGGGGAAACCCTGAACCAGCAACGCCGCGTGAAGGAAGAAGGCTTTCGGGTTGTAAACTTCTTTTATCTGAGACGATAGTGACGGTATCAGATGAATAAGCTCCGGCTAACTACGTGCCAGCAGCCGCGGTAATACGTAGGGAGCGAGCGTTATCCGGATTTACTGGGTGTAAAGGGCGCGTAGGCGGGATTGCAAGTCAGATGTGACA
+
FFFFFFFFFFFFFFFFFFFFFFFFFFFFFFFFFFFFFFFFFFFFFFFFFFFFFFFFFFFFFFFFFFFFFFFFFFFFFFFFFFFFFFFFF:F:FFFFFFFF:FFFFFFFFFFFFFFFFFFFFFFFFFFFFFFFFFF:FFFFFFFFFFFFFFFFF:FF:FFFFFFFFFFFFFFF:FFFFFFFFFFFFFFFFFFF,,FFFFF:FFFF:FFFFFF:::FFFFFFFFFF:FFFFFFFF:FF:FF:FFFF:FFF,F
@A00881:241:HJW2NDRXX:1:2128:23158:33552 1:N:0:CGAGAGAA+GATTGGAG
CTTGTACCTACGGGATGCAGCAGTGGGGAATATTGGTCAATGGGGGAAACCCTGAACCAGCAACGCCGCGTGAAGGAAGAAGGCTTTCGGGTTGTAAACTTCTTTTATCTGAGACGATAGTGACGGTATCAGATGAATAAGCTCCGGCTAACTACGTGCCAGCAGCCGCGGTAATACGTAGGGAGCGAGCGTTATCCGGATTTACTGGGTGTAAAGGGCGCGTAGGCGGGATTGCAAGTCAGATGTGAAA
+
FFFFFFFFFFFFFFFFFF:FFFFFFFFFFFFFFFFFFFFFFFFFFFFFFFFFFFFFFFFFFFFFFFFFFFFFFFFFFFFFFFFF:FFF:FFFFFFFFFFFFFFFFFFFFFFFFFFFFFFFFFFFFFFFFFFFFFFFFFFFFFFFFFFFF,FFFFF,FFFFFFFFFFFFFFFFF:FFFFFFFFFFFFFFFFF,FFFFFF:FFFFFFFF:,FFFFFFFFFFFFFFF,F:FFFF:FF:FF,:F,:FFF:F:FF
@A00881:241:HJW2NDRXX:1:2128:32642:33724 1:N:0:CGAGAGAA+GATTGGAG
CTTGTACCTACGGGGGGCAGCAGTGGGGGATATTGCACAATGGGGGGAACCCTGATGCAGCGACGCCGCGTGGGTGAAGAAGTATTTCGGTACGTAAAGCCCTATCAGCAGGGAAGAAGATGACGGTACCTGATTAAGAAGCCCCGGCTAACTACGTGCCAGCAGCCGCGGTAATACGTAGGGGGCAAGCGTTATCCGGAATTACTGGGTGTAACGGGAGCGCAGACGGCGATGCAAGTCTGGAGTGAAA
+
,FFFF:F:FF:FFFFFF:FFFFFFFFFFFFFFFFFFF::FFFFFFFFFF:FFFF:FFFF,FF:FFFFF:F,:F:FFFFFFFFFFFFFFFFFFFFFFFFFF:FFFFFF,::FFFFFFFFFFF,,FFFFFFFFF::FFF,FF,FFFFFFFFFFFFFFFFFFFFFFFFFF:FFFFFFFFFFFFF,FFF:FFF,FFFFFF:,F,FFFFF:F:FFFFFF,,FF:,F:F:FFFF,FFFF,:FFF,FFFF,:FF:FF
@A00881:241:HJW2NDRXX:1:2128:10863:33739 1:N:0:CGAGAGAA+GATTGGAG
CTTGTACCTATGGGATGCAGCAGTGGGGAATATTGGGCAATGGGGGGAACCCTGACCCAGCAACGCCGCGTGAGGGAAGAAGGCTTTCGGGTTGTAAACCTCTTTTACCAGGGACGAAGGACGTGACGGTACCTGGAGAAAAAGCAACGGCTAACTACGTGCCAGCAGCCGCGGTAATACGTAGGTTGCGAGCGTTGTCCGGAATTACTGGGTGTAAAGGGCGTGTAGGCGGAGCTGCAAGTCAGATGTG
+
:FFFFFFFFFFFFFFF:FFFFFFFFFFFFFFFFFFFFF,FFFFFFFFF:FFFFFFFFFFFFF:FFFFFFFFFFFFF,FFFFFFFF,FFFFFFFFFF,FFFFFFFFFFFFFFFFFFFFFFFFFFFFFF,FFFFFFFFFFFFFFFFFF::FFFF,FFFFFFFFFFFFFFFFFFFFFFF,FFFF:FFFFFFF:FFFFFF:FF:FFF:FFFF:FFF,F,FFF:F,FFFF::FF,:FFFFFFF,FF,:FFFFF:F
@A00881:241:HJW2NDRXX:1:2128:30969:33739 1:N:0:CGAGAGAA+GATTGGAG
CTTGTACCTATGGGGTGCACCAGTGGGGGATATTGCACAATGGGGGGAACCCTGATGCAGCGACGCCGCGTGAGTGAAGAAGTATTTCGGTATGTAAAGCTCTATCAGCAGGGAAGAAAGCAGACGGTACCTGAGGAAGAAGCACCGGCTAAATACGTGCCAGCAGCCGCGGTAATACGTATGGTGCAAGCGTTATCCGGATTTACTGGGTGTAAAGGGAGCGTAGGTGGCGTGGCAAGTCAGAAGTGAA
+
FFFFFFFFFFFFFFFFFFFFFFFFFFFFFFFFFFFFFFFFFFFFFFFFFFFFFFFFFFFFFFFFFFFFFFFFFFFFFFFFFFFFFFFFFFFFFFFFFFFFFFFFFFFFFFFFFFFFFFFFFF,FFFFFFFFFFFFFF:FFFFFFFFFFFFFF:FFFFFFFFFFFFFFFFFFFFFFFFFFFFFFFFF:FFFFFFFFFFFF,FFFFFFFFFFFFFFF:FF,FFFFFFFFF:FF:FFFFFFFFFFFFFFF,FF
@A00881:241:HJW2NDRXX:1:2128:22309:33865 1:N:0:CGAGAGAA+GATTGGAG
CTTGTACCTACGGGGGGCAGCAGTGGGGGATATTGCACAATGGGGGGAACCCTGATGCAGCGACGCCGCGTGAGTGAAGAAGTATTTCGGTATGTAAAGCTCTATCAGCAGGGAAGAAGAAGGTGCCCGCTGGGCGCCTGGACGGTACCTGACCAAGAAGCCCCGGCTAACTACGTGCCAGCAGCCGCGGTAATACGTAGGGGGCAAGCGTTATCCGGATTTACTGGGTGTAAAGGGAGCGTAGACGGCG
+
F:FFFFFFFFFFFFFFFFFFFFFFFFFFF,FFFFFFFFFFFFFFFFFFFFFFFF,FFF,FFFFFFFFFFFFFFFFF,FFFFFFFFFFFFF,F:FFFFFFFFFF:FFFFFFFFFFFFF,F:FFFFFFFFFF:FFFFFFFFFFFFFFFFFFFFFF:FFFFFFFF,FFFFFFFFF,FF::FFFFFFFFFFFF:,,F:F:FFFFFFFF:FFFFF:FFFFFF:FFFF:,F::FFF,F,F:FFF:FFFFF,FFFF:
@A00881:241:HJW2NDRXX:1:2128:23674:33912 1:N:0:CGAGAGAA+GATTGGAG
CTTGTACCTATGGGGGGCAGCAGTGGGGAATATTGCACAATGGGGGAAACCCTGATGCAGCGACGCCGCGTGAGTGAAGAAGTATTTCGGTATGTAAAGCTCTATCAGCAGGGAAGAAGATGACGGTACCTGAGTAAGAAGCCCCGGCTAACTACGTGCCAGCAGCCGCGGTAATACGTAGGGGGCAAGCGTTATCCGGATTTACTGGGTGTAAAGGGAGCGTAGACGGCGATGCAAGTCTGAAGTGAAA
+
FFFFFFFFFFFFFFFFFFFFFFFFFFFFF:FFFFFFFFFFFFFFFFFFFFFFFFFFFFFFFFFFFFFFFFFFFFFFFFFFFFFFFFFFFFFFFFFFFFFFFFFFFFFFFFFFFFFFFFFFFFFFFFFFFFFFFFFFFFFFFFFFFFFFF:FFFFFFFFFF:FFFFFFFFFFFFFFFFFFFFFFFFFFFFFFFFFFFFFFFFFFFFFFFFFFFFFFFFFFFFFFF,FFFFFF,FFFFFF:FF::FFFFF:F
@A00881:241:HJW2NDRXX:1:2128:31901:33943 1:N:0:CGAGAGAA+GATTGGAG
CTTGTACCTATGGGATGCAGCAGTGGGGGATATTGGACAATGGGGGGAACCCTGATCCAGCGACGCCGCGTGAGTGAAGAAGTATTTCGGTATGTAAAGCTCTATCAGCAGGGAAGAAAGAGAGACGGTACCTGACTAAGAAGCCCCGGCTAACTACGTGCCAGCAGCCGCGGTAATACGTAGGGGGCAAGCGTTATCCGGATTTACTGTGTGTAAAGGGAGCGCAGACGGACATGCACGTCTGGAGTGA
+
,:,FFFFFFFFFFFFFFFFFFFFFFFF::FF:FFFFFFFFFFFFFFFFFFFFFFFFF:FFFFFF:FF:FFFFFFFFF:FF:FFFFFFF,FFFFFFF:F:F:FFFFFFF,FF:F:FFFFFFFFFFFFFFFFFFFFF:FFF,FF:::FFFFFFFFFFFFFFF,FF,FFFFFFFFFFFFFFFFFF::FFFFFFF:FFFFFFFFFFFFFFFFF,FFFF,FFFF:F:FFFFFFFFFF::F:F,:FFFFFFF,FF:
@A00881:241:HJW2NDRXX:1:2128:10719:34178 1:N:0:CGAGAGAA+GATTGGAG
CTTGTACCTATGGGACGCAGCAGTGGGGAATATTGCACAATGGGGGAAACCCTGATGCCGCGACGCCGCGTGAGTGAAGAAGTATTTCGGTATGTAAAGCTCTCTCAGCAGGGAAGAAGATGACGGTACCTGAGTAAGAAGCCCCGGCTAACTACGTGCCAGCAGCCGCGGTAATACGTAGGGGGCAAGCGTTATCCGGATTTACTGGGTGTACAGGGAGCGTAGACGGCGATGCTAGTCGGAAGTGAAA
+
:,FFFFFFFFFFFFFFFF:FF:F,FFFFFF,,FFFFFFFFFFFFFF:FFFFFFFFFFF,FFFFFFFFFFFFFFFFFFFFFFFFFFFFF:FFFFF:FFF:FFFF,FFFFFFFFF:FFF:F:F:FFFFFFFFFFFFFFF:FFFFFFFFFF::FFFFFFFFFF,FFFFFFFFFF,,:,FFF:FFF:FFFFF:FF,,,F:FFFFFFF:F:F::FFFF,FF:FFFFFFF:FFFF::FFFF,F:FF,FF,:F:FF,
@A00881:241:HJW2NDRXX:1:2128:18638:34835 1:N:0:CGAGAGAA+GATTGGAG
CTTGTACCTATGGGATGCAGCAGTGGGGAATATTGGGCAATGGAGGCAACTCTGACCCAGCAACGCCGCGTGAGCGATGAAGGTCTTCGGATTGTAAAGCTCTTTAAGTGGGGACGAAGAAAGTGACTGTACCCACAGAATAAGCCTCGGCTAACTACGTGCCAGCAGCCGCGGTAATACGTAGGAGGCAAGCGTTATCCGGAATGACTGGGCGTAAAGGGTGCGTCGGTGGTTTGGCAAGTTGGTAGCG
+
FFFFFFFFFFFFFFFFFFFFFFFFFFFFFFFFFFFFFFF:FFFFFFFFFFFFFF:FFFFFFFFFFFFFFFFFFFFFFFFFFFFF,F:FFFFFFFFFF:FFFFFFFFFFFFFFFFFFFFFFFF:FFFFFFFFFFF,F,FF,FFF:FFFFFFFFF:FF,FFFFFFFFFFF:FFFFFFF:FFFFFF,FFF:FFFFFFFF:FFFF:F,:FFFF:FFFFFFF:FFFFF:FF,FFFFFFFFFFFFFFFFFFFFFF:
@A00881:241:HJW2NDRXX:1:2128:6298:34882 1:N:0:CGAGAGAA+GATTGGAG
CTTGTACCTACGGGGTGCAGCAGTGGGGAATATTGCGCAATGGGGGAAACCCTGACGCAGCAACGCCGCGTGATTGAAGAAGGTCTTCGGATTGTAAAAATCTTTTATCAAGGACGAAGAAGTGACGGTACTTGATGAATAAGCTCCGGCTAACTACGTGCCAGCAGCCGCGGTAATACGTAGGGAGCAAGCGTTATCCGGATTTACTGGGTGTAAAGGGCGAGTAGGCGGGCTGGTAAGTTGGGAGTGA
+
:FFFFFFFFFFFFFFFFF:FF,FFFFFFFFF,FFFFFFF:FFFFFFFFFFFFFFFFFFFFFFFFFFFFFF:FFFFFFFFFFFFFFFFFFFFFFFFFFF:FFFFF::FFFFFFFFFFFFFF,FFFFFFFFFFFFFFFFFFFFFF:FFF,FFFFFFF,F:FFFFFF,FFFFFFFFFF,FFFFFF:FFFFFFFFFFFFFFFFFFFFFFF,FF,FFFFFFFFF,FF,FFF,FFFFFFFFFFF:FFFFF,:FFF,
@A00881:241:HJW2NDRXX:1:2128:32289:35023 1:N:0:CGAGAGAA+GATTGGAG
CTTGTACCTACGGGAGGCAGCAGTGGGGAATATTGGACAATGGGCGAAAGCCTGATCCAGCGACGCCGCGTGAAGGAAGACGGTCTTCGGATTGTAAACTTCAGTGAGCAGGGACGAGAAAGGACGGTACCTGCAGAGCAAGCCACGGCTAACTACGTGCCAGCAGCCGCGGTAATACGTAGGTGGCGAGCGTTATCCGGAATTACTGGGTGTAAAGGGTGAGTAGGCGGGGATGCAAGTCAGGTGTGAA
+
FFFFFFFFFFFFFFFFFFFFFFFFFFFFFFFFFFF:FFFFFFFFFFFFFFFFFFFFFFFFFFFFFFFFFFFFFFFFFFFFFFFFFFFFFFFFFFFFFFFFFFFFFFFFFFFFFFFFFFFFFFFFFFFF:FFFFFFFFFFF:FFFFFFFFFFFFFFFFFFFFFFFFFFFFFFFFFFFFFF:FFFFFFFFFFFFFFFFFFFFFFFF:FF,FFFFFF,:FFF:FFFFFF:FFFFFFFFFFF,FFFFFFFFF:F
@A00881:241:HJW2NDRXX:1:2128:20338:35180 1:N:0:CGAGAGAA+GATTGGAG
CTTGTACCTATGGGGCGCACCAGTCGGGAATATTGCGCAATGGAGGAAACTCTGACGCAGTGACGCCGCGTATAGGAAGAAGGTTGTCGGATTGTACACTATTGTCGGTAGGGAAGAAAAAAGACAGTACCTAAGGAGGAAGCCCCGGCTAACTATGTGCCAGCAGCCGCGGTAATACATAGGGGGCGAGCGTTATCCGGAATTCTTGGGTGTAAAGGGTGCGTAGACGGGAAGGCAAGTTAGTTGTGAA
+
:FFFFFFFFFFFFFFFFFFFF,:FFFFFF,FF,FFFFF,FFFFFFFFFFFFFFFFFFFFFFF,FF,FFFFF:FFFF:,FFFFF:F,FFFFF,FF:F,FF:,F,FFFF,:FFF:,,FFFFFFFFFF,FFFF::,,FFFFFF,FFFF:FFFFFFFF:FFFF:FFFFFFFFFFFFFF,F,FFF,FFFFF:F,:F::,FF,F:FF,,F,FFFFFF::,F,FFFFFFFFFF,FFFFFFF,FF,:F:,FFF:FFFF
@A00881:241:HJW2NDRXX:1:2128:29225:35196 1:N:0:CGAGAGAA+GATTGGAG
CTTGTACCTACGGGATGCAGCAGTGGGGAATATTGGGCAATGGGCGCAAGCCTGACCCAGCAACGCCGCGTGAGGGAAGAAGGCTTTCGGGTTGTAAACCTCTTTTACCAGGGACGAAGGACGTGACGGTACCTGGAGAAAAAGCAACGGCTAACTACGTGCCAGCAGCCGCGGTAATACGTAGGTTGCAAGCGTTGTCCGGATTTACTGGGTGTAAAGGGCGTGTAGGCGGAACTGCAAGTCAGATGTG
+
FFFFFFFFFFFFFFFFFFFFFFFFFFFFFFFFFFFFFFFFFFFFFFFFFFFFFFFFFFFFFFFFFFFFFFFFFFFFFFFFFFFFFFFFFFFFFFFFFFFFFFFFFFFFFFFFFFFFFFFFFFFFFFFFFFFFFFFFFFFFFFFFFF:FFFFFFFFFFFFFFFF:FFFFFFFFFFFFFFFFFFFFFFFFFFFFFFFFFFFFFFFFFFFFFFFFFFFFFFFFFFFFFFFFF:FFF,FFFFFFFFFF:FFFFF
@A00881:241:HJW2NDRXX:1:2128:22941:35274 1:N:0:CGAGAGAA+GATTGGAG
CTTGTACCTACGGGATGCAGCAGTGGGGAATATTGGGCAATGGAGGCAACTCTGACCCAGCAACGCCGCGTGAGCGATGAAGGTCTTCGGATTGTAAAGCTCTTTAAGTGGGGACGAAGAAAGTGACTGTACCCACAGAATAAGCCTCGGCTAACTACGTGCCAGCAGCCGCGGTAATACGTAGGAGGCAAGCGTTATCCGGAATGACTGGGCGAAAAGGGTGCGTCGGTGGTTTGGCAAGTTGGTAGCG
+
F,FFFFFFFFFFFF:FFFF:FFF:F:FFFFFFFFFFFFF,FF,FF:FFFFFFFFFFFFFFFFFF:FF:FFFFFFFF,F,:F:F:FFFFFFFFF:FFF:F,FFF,F:FFFFFFF::FFFFFFFFFFFFFFFF:F,FFF,,FFFFF::FFFFF,FFFFF,FFF::F:FFF:F,FFFFFFFFFFF:FF,FFF::F:F:FFFFF:FF:,FFFF:,FFF,:FFFFFFFF:F,F:FFFF,FFF:FFF,FFF,FFF:
@A00881:241:HJW2NDRXX:1:2128:23773:35274 1:N:0:CGAGAGAA+GATTGGAG
CTTGTACCTACGGGATGCAGCAGTGGGGAATATTGGTCAATGGGGGGAACCCTGAACCAGCAACGCCGCGTGAAGGAAGAAGGCTTTCGGGTTGTAAACTTCTTTTACCGGGGACGATAGTGACGGTACCTGGTGAATAAGCTCCGGCTAACTACGTGCCAGCAGCCGCGGTAATACGTAGGGAGCGAGCGTTATCCGGATTTACTGGGTGTAAAGGGCGCGTAGGCGGGCCGACAAGTCAGATGTGAAA
+
FFFFFFFFFFFFFFFFFFFFFFFFFFFFFFFFFFFFFFFFFFFFFFFFFFFFFFFFFFFFFFFFFFFFFFFFFFFFFFFFFFFFFFFFFFFFFFFFFFFFFFFFFFFFFFFFFFFFFFFFFFFFFFF,FFFFFFFFFFF,:FFFFFFFFFFFFFFFFFFFFFFFFFFFFFFFFFFFFFFFFFFFFFFFFFFFFFFFFFFFFFFFFFFFFFFFFF,FFFFFFFFFFFFFFFFFFFF,FFFFFFFFFFFFFF
@A00881:241:HJW2NDRXX:1:2128:31159:35289 1:N:0:CGAGAGAA+GATTGGAG
CTTGTACCTATGGGATGCAGCAGTGGGGGATATTGCGCAATGGGGGCAACCCTGACGCAGCAACGCCGCGTGAAGGAAGAAGGTCTTCGGGTTGTAAACTTCTTTAAGTGGGGAAGATAATGACGGTACCCACAGAATAAGCCACGGCTAACTACGTGCCAGCAGCCGCGTTAATACGTAGGTGGCGAGCGTTGTCCGGATTTACTGGGTGTAAAGGGCGCGTAGGCGGGTAGGCAAGTCAGATGTGAAA
+
,FFFF,FF,FF:FFFFF:FFFFF,FFF:FFFFFFFFFFFFFFFFFFFF,FFFFFFFFFFFFFF:F,FFFFFFFFFFF,FFFFFFFFFFFFFFFFFFF:FFFFF:FFFFF:FFFFFF:FF,FFFFFFF,FFFFFF,FFFFFFFF,FFFFFFFFFFF:FFFFF:F:FFFFFF,FF,F,FF:FFFFFFF,FFFF,:,,F,FFFFFF,FFFFFFFFF:,FF,FFFF,FFF:FFFFFFFFFFF:F:FFFFF:FF:
@A00881:241:HJW2NDRXX:1:2128:22833:35430 1:N:0:CGAGAGAA+GATTGGAG
CTTGTACCTACGGGGGGCAGCAGTGAGGAATATTGGTCAATGGGCGCGAGCCTGAACCAGCCAAGTAGCGTGAAGGAAGACGGCCCTACGGGTTGTAAACTTCTTTTATACGGGAATAAGACCGTCCACGAGTGGATGCGTGCATGTACCGTATGAATAAGCATCGGCTAACTCCGTGCCAGCAGCCGCGGTAATACGGAGGATGCGAGCGTTATCCGGATTTATTGGGTTTAAGGGAGCGTAGACGGGT
+
:FFFFFFFFFFFFFFFFFFFFFFFF:FFFFFFFFFFFFFFFFFFFFFFFFFFFFFFFFFFFFFFFFFFFFFFFFFFFFFFFFFFFFF,FFFF:FFFFFFFF:FFFFFFFFFFF:F,FFFFFFFFFFFFFFFFFFFFFFFFFFFFF:F:FFFFFFFFFFFF,FFFF:FFFFFFF:FF::FF:FF,FFFFFFFFFFFFFFFFFF:FFFFFFFF,,FFFFFFF:F,F,FFF:,FFFFFFFF:FFFF:FFFFFF
@A00881:241:HJW2NDRXX:1:2128:15148:36119 1:N:0:CGAGAGAA+GATTGGAG
CTTGTACCTACGGGAGGCAGCAGTGGGGAATATTGGGCCATGGGCGCAAGCCTGACCCAGCAACGCCGCGTGAGTGAAGAAGTCATTCGTGATGTAAAGCTCTGTCAGCAGGGAAGAAGATGACGGTACCTGAGTAAGAAGCCCCGGCTAACTACGTGCCAGCAGCCGCGGTAATACGTAGGGGGCGAGCGTTATCCGGATTTACTGGGTGTAAAGGGAGCGTAGACGGCGAGGCAAGTCTGGAGGGAAA
+
,FFFFFFFFFFFFFFFFFFFF:FFFFFFFFFFFFFFFF,:FFFFFFF:FFFFFFFFFFFFF,,FFFFFFFFFFFFFFFFFFFFFF:FFFFFFFFFFFFFFFFFFFFFFF,FFFFFFFFFF:FFFFFFFFFFFFFFFFF:FFFFFFFFFFFFFFFFFF:F,FFF:FFFFFFFFF,FF:F::FFFFFFFFFFFFFFFFFFFF:FF,FFF:FFFF,F:FFF,FFFFFFFFFFF:FFFFFFF,FFF:,F,FFFF
@A00881:241:HJW2NDRXX:1:2128:32759:36213 1:N:0:CGAGAGAA+GATTGGAG
CTTGTACCTATGGGAGGCAGCAGTGGGGAATATTGGGCAATGGGCGCAAGCCTGACCCAGCAACGCCGCGTGAAGGAAGAAGGCTTTCGGGTTGTAAACTTCTTTTATGAGGGACGAAGGATGTGACGGTACCTCATGAATAAGCCACGGCTAACTACGTGCCAGCAGCCGCGGTAATACGTAGGTGGCGAGCGTTGTCCGGATTTACTGGGTGTAAAGGGCGCGTAGGCGGGCATGCAAGTCAGATGTG
+
,FFFFFFFFF:FFFFFFFFFFFFFFFFFFFFFFFFFFFF:FFFFFFFFFFFFFFFFFFFFFFFFFFFFFFFFFFFFFFFFFFFF,FFF:FFFFFFFF:FFFFFFFF:FFFFFFF::FFFFFFFFFFFFFFFFFFFFFFFFFFFFFFFF,FFFFFFFFFFFFF:F:FFF:FFFFFFFFFF:FFFFFFFFFFFFFFF:FFFF::F:FFFFFFF:F,,F:,FF,FFFFFF:FFF:FFFFFFFFF:FFFFFFFF
@A00881:241:HJW2NDRXX:1:2128:32081:36323 1:N:0:CGAGAGAA+GATTGGAG
CTTGTACCTATGGGGCGCAGCAGTGGGGAATATTGCACAATGGGGGGAACCCTGATGCAGCGACGCCGCGTGAGTGAGGAAGTATTTCGGTATGTAAAGCTCTATCAGCAGGGAAGAAAATGACGGTACCTGACTAAGAAGCCCCGGCTAACTACGTGCCAGCAGCCGCGGTAATACGTAGGGGGCAAGCGTTATCCGGATTTACTGGGTGTAAAGGGAGCGTAGACGGGTCTGCAAGTCTGATGTGAAA
+
FFFFFFFFFFFFFFFFFFFFFFFFFFFFFFFFFFFFFFFFFFFFFFFFFFFFFFFFFFFFFFFFFFFFFFFFFFFF:FFF:FFFFFFFFFFFFFFFFFFFFFFFFFFFFFFFFFFFFFFFFFFFFFFFFFFFFFFFFFFFFFFFFFFFFFFFFFFFFFFFFFFFF:FFF:FFFFFFFFFFFFFFFFFFFFFFF:FFFF,F:FFFFFFFFFFFFFF:FFFFFFFFFF:FFFFFFFFFFF:FFFFFFFFF:F
@A00881:241:HJW2NDRXX:1:2128:31286:36354 1:N:0:CGAGAGAA+GATTGGAG
CTTGTACCTATGGGACGCAGCAGTGGGGGATATTGGACAATGGGGGGAACCCTGATCCAGCGATGCCGCGTGAGGGAAGAAGGTTTTCGGATTGTAAACCTCTGTGGAGCGGGACGATAATGACGGTACCGCTCAAGGAAGCCACGGCTAACTACGTGCCAGCAGCCGCGGTAATACGTAGGTGGCGAGCGTTGTCCGGAATTACTGGGTGTAAAGGGAGTGTAGGCGGGAAGGCAAGTCAGAAGTGAAA
+
::FFFFFFFFFFFFFFFFFFFFFFFFFFFFFFFFFFF::FFFFFFFFF,FFFFFFFFFFFF,FF,FFFFFFFFFFFFFFFFFFFFFFFFFFFFFFFFFFFFF,:FFFFFFF:FFF:FFFFFFFFF:FFFFFF,:FFFFFFFFFFFFFFFFFF:F:FFFFF:FFFFFFFFFFFFFFF:FFF::F:FFFFFFFFFFFF:FFFF::FFF:F:FFF:FFF:FFFF:F,:FFFFFF,FFFFFFFF:F:FFFFF::
@A00881:241:HJW2NDRXX:1:2128:23882:36432 1:N:0:CGAGAGAA+GATTGGAG
CTTGTACCTACGGGGCGCAGCAGTGAGGAATATTGGTCAATGGGCGGGAGCCTGAACCAGCCAAGCCGCGTGGAGGAAGAAGGTACAGAGTATCGTAAACTCCTTTTGTCAGGGGATAAAAGGCGGGATGCGTCCCGTCCCGAAGGTACCTGAAGAAAAAGCATCGGCTAACTCCGTGCCAGCAGCCGCGGTAATACGGAGGATGCGAGCGTTATCCGGATTTATTGGGTTTAAAGGGTGCGTAGGCCGC
+
,FFFFFFFFFFFFFFFFFFFFFF:FFFFFFFFFFFFF,FFFFFFFFFFFFFFFFFFFFFFFF::F:FFFF:FFFFFFFFFFFFF:FFFFFF,FFFFFFFFFFFFFFFFFF,FFFFF,FFF,:FFFFFFFFFFFFFFFFF,:FF,FFFFFFFFF:FFFFF,FF,FFFFF:FFFFFFFFFFFFFFFFF:FFFFFFFFFFFFFFF,FFFF:FFF,F,,F:FF,F,FFFFFFFF:FF::FFF::FFF:FFF:FF
@A00881:241:HJW2NDRXX:1:2128:29414:36558 1:N:0:CGAGAGAA+GATTGGAG
CTTGTACCTACGGGAGGCAGCAGTGGGGAATATTGGGCAATGGAGGCAACTCTGACCCAGCAACGCCGCGTGAGTGATGAAGGTCTTCGGATTGTAAAACTCTTTAAGTGGGGGCGAAGAAAGTGACTGTACCCACAGAATAAGCCTCGGCTAACTACGTGCCAGCAGCCGCGGTAATACGTAGGAGGCAAGCGTTATCCGGAATGACTGGGCGTAAAGGGTGCGTAGGTGGTTTGGCAAGTTAGTAGCG
+
FF:FFFFFFFFFF:FFFFFFFFFF:FFFFFFFFFFFFFF:,FFFFFFFFFFFFFFFFFFFFFFFFFFFFFFFFFFFFFFFFFFFFFFFFFFFFFFFFFFFFFFFFFFFFFFFFFFFF:FFFFFFFFFFFFFFFFFFFFF:FFFFFFFFFFFFFFFFFFFFFFFFFFFFFF:FFFFF,FFFFFFFFFFFFFFFF,FF:FFFFFF,FFF:F:FFF:FFFFFFFFFFFF:F:FFFF:,:FF,FFFF,:FFFFF
@A00881:241:HJW2NDRXX:1:2128:32669:36683 1:N:0:CGAGAGAA+GATTGGAG
CTTGTACCTATGGGGTGCAGCAGTGAGGAATATTGGTCAATGGGCGGGAGCCTGAACCAGCCAAGTCGCGTGAGGGAAGACGGCCCTATGGGTTGTAAACCTCTTTTGCCGGGGAGCAAAGCGCCGCACGTGTGCGGTCTGGAGAGTACCCGGAGAAAAAGCATCGGCTAACTCCGTGCCAGCAGCCGCGGTAATACGGAGGATGCGAGCGTTATCCGGATTTATTGGGTTTAAAGGGTGCGTAGGCGGT
+
FFFFFFFFFFFFFFFFFFFFFFFFFFFFFFFFFFFFFFFFFFFFFFFFFFFFFFFFFFFFFF:FFFFFFFFFFFFFFFFFFFFFFFFFFFFFFFFFFFFFF:FFFFF:FFFFFFFFFFFFFFFFFFFFFFFFFFFFFFFFFFFFFFFFFFFFF:FFFFFFFFFFFFFFF:FFFFFFFFFFFFFFFFFFFFFF,FFFFFFFFFFFFFFFFFFFF,FFFFFFFFFF::FF:FFF::FFFFFF::FFFFFFFF
@A00881:241:HJW2NDRXX:1:2128:23628:36714 1:N:0:CGAGAGAA+GATTGGAG
CTTGTACCTACGGGAGGCAGCAGTGGGGAATATTGGGCAATGGAGGCAACTCTGACCCAGCAACGCCGCGTGAGTGATGAAGGTCTTCGGATTGTAAAGCTCTTTAAGTGGGGACGAAGAAAGTGACTGTACCCACAGAATAAGCTCCGGCTAACTACGTGCCAGCAGCCGCGGTCATACGTAGGGAGCAAGCGTTATCCGGAATGACTGGGCGTAAAGGGTGCGTAGGTGGTTTGGCAAGTTAGTAGCG
+
FFFFFFFFFFFFFFFFFFFFFFFFFFFF:FFFFFFFFFFFFFFFFFFFFFFFFFFFFFFFFFFFFFFFFFFFFFFFFFFFFFFFFFFFFFFFFFFFFFFFFFFFFFFFFFFFFFFFFFFFFFFFFFFF:FFFFFFFFFFFFFFFFFFFFFFFFFFFFFFFFFFFFF:FFFFFFFF,FFFFFFFFFFFFFF,FFFFF:FFFFF:FFFFFFFFFFFFFFFFFFFFFFFFFFFFFFFFFFFFF:FF:FFFFFF
@A00881:241:HJW2NDRXX:1:2128:19416:36777 1:N:0:CGAGAGAA+GATTGGAG
CTTGTACCTACGGGGGGCAGCAGTGGGGAATATTGCGCAATGGGCGGAAGCCTGATGCAGCAATGCCGCGTGAAGGAAGAAGGTCTTCGGATTGTAAACTTCTGTTTTTCGCGACGAAGGAAGTGACGGTAGCGAAAGAGGAAGCTCCGGCTAACTACGTGCCAGCAGCCGCGGTAATACGTAGGGAGCAAGCGTTGTCCGGATTTACTGGGTGTCAAGGGTGCGCAGGCGGGACTGCAAGTTGGATGTG
+
FFFFFFFFFFF:FFFFFFFFFFFFFFFFFFFFFFFFFFFFFFFFFFFFFFFFFFFFFFFFFFFFFFFFFFFFFFFFFFFFFFFFFFFFFFFFFFFFFFFFFFFFFFFFFFFFFFFFFFFFFFFFFFFFFF,FFFFFFF,FFF:FFFF,FFFFFFFF,FFFFFFFFFFFFFFFFF::FFFFFF,FFFFFF,FFFFFFFFFFFFFF,F:FFFFF:FF,F:FFFFFFFF,FFFFFFF:FFFFFFFFFFFFF:F
@A00881:241:HJW2NDRXX:1:2128:21694:36839 1:N:0:CGAGAGAA+GATTGGAG
CTTGTACCTATGGGGGGCAGCATTGGGGAATATTGCACAATGGGGGGAACCCTGATGCAGCGACGCCGCGTGAGTGAAGGAGTACTTCGGTATGTAAAGCTCTATCAGCAGGGAAGAAACAGCGTCCTTAGGGACGCCGGACGGTACCTGACTAAGAAGCCCCGGCTAACTACGTGCCAGCAGCCGCGGTAATACGTAGGGGGCAAGCGTTATCCGGATTTACTGGGTGTAAAGGGAGCGTAGACGGTGA
+
FFFFFFFFFFFFFFFFFFFFF,:FFFFF:FFFFFFFFFFFFFFFFF:FFFFFFFFFFFFFFFFFFFFFFFFFFFFF:FFFFFFFFFFFFFFFFFFFFFF:FFFFFFFFFFFFFF:FFFFFFFFFFFFF,FFFFFFFFFFFFFFFFFFFFFFFFFFFFFFFF:FFFFFFFFFFFFFFF:FFFFFFFFFFFFFFFFFFFFFFF:FFFFFFFFFFFFFFFFFFF:FFFFFFFFF:FFFFF:F,F:,,F:FF:F
@A00881:241:HJW2NDRXX:1:2128:31810:36886 1:N:0:CGAGAGAA+GATTGGAG
CTTGTACCTATGGGATGCAGCAGTGGGGAATATTGCACAATGGGGGAAACCCTGATGCAGCGACGCCGCGTGAGTGAAGAAGTATTTCGGTATGTAAAGCTCTATCAGCAGGGAAGAAAGTGACGGTACCTGAGTAAGAAGCCCCGGCTAACTACGTGCCAGCAGCCGCGGTAATACGTAGGGGGCAAGCGTTATCCGGAATTACTGGGTGTAAAGGGAGCGTAGACGGCGAGGCAAGTCTGAAGTGAAA
+
FFFFFFFFFFFFFFFFFFFFFFF:FFFFFFFFFFFFFFFFFFFFFFFFFFFFFFFFFFFFFFFFFFFFFFFFFFFFFFFFFFFFFFFFFFFFFFFFFFFFFFFFFFFFFFFFFFFFFFFFFFFFFFFFFFFFFFFFFFFFF:FFFFFFFFFFFFFFFFFFFFFFFFFFFFFFFFFFFFFFFFFFFFF:FFFFFFFF:FFFFFFFFFFFFFFFFFFFFFFFFFFFFF:FFFFFFFFF::FFFFFFFFFFFF
@A00881:241:HJW2NDRXX:1:2128:22191:36918 1:N:0:CGAGAGAA+GATTGGAG
CTTGTACCGATGGGGGGCAGCATTGGGGAATATTGCACAATGGGGGGAACCCTGATGCAGCGACGCCGCGTGAGTGAAGGAGTACTTCGGTATGTAAAGCTCTATCAGCAGGGAAGAAACAGCGTCCTTAGGGACGCCGGACGGTACCTGACTAAGAAGCCCCGGCTAACTACGTGCCAGCAGCCGCGGTAATACGTAGGGGGCAAGCGTTATCCGGATTTACTGGGTGTAAAGGGAGCGTAGACGGTGA
+
::,FF,FF,F:FFFF,FFFFFF:FFFFFFFF::FF:FFF:FFFF,FFFFFFF:::FFFFF,FFFFFFFFFFF:F:FFFFFFFFF,:FFF:FFFFFFFF:FFFFFF:F:FFFF:FFFFFFF:::FFFFFFFFFFFF:FFFFFF:FFFF:::FF:FFF:F::FFF:F:FFF:FFFFFFFFFFF,FFF:::FFF,FFFFF:FFFFFF:FFFFF::FFF:FF:FFF:,::F::FFF,FFF:FF:F,:FF:,,,F
@A00881:241:HJW2NDRXX:1:2129:21947:1204 1:N:0:CGAGAGAA+GATTGGAG
CTTGTACCTACGGGACGCAGCAGTGAGGAATATTGGTCAATGGACGGGAGTCTGAACCAGCCAAGTAGCGTGAAGGATGACTGCCCTATGGGTTGTAAACTTCTTTTATATGGGAATAAAGTGATCCACGTGTGGATTTTTGTATGTACCATATGAATAAGGATCGGCTAACTCCGTGCCAGCAGCCGCGGTAATACGGAGGATCCGAGCGTTATCCGGATTTATTGGGTTTAAAGGGAGCGTAGGTGGA
+
FFFFFFFFFFFFFFFFFFFFFFFFFFFFFFFFFFFFFFFFFFFFFFFFFFFFFFFFFFFFFFFFFFFFFFFFFFFFFFFFFFFFFFFFFFFFFFFFFFFFFFFFFFFFFFFFFFFFFFFFFFFFFFFFFFFFFFFFFFFFFFFFFFFFFFFFFFFFFFFFFFFFFFFFFFFFFFFFFFFFFF:FF:FFFFFFFFFFFFFFFFFFFFFFFFFFFFFFFF:FFFFFFFFFFF:FFF,FFFFFFFFFFFFFFF
@A00881:241:HJW2NDRXX:1:2129:17978:1251 1:N:0:CGAGAGAA+GATTGGAG
CTTGTACCTATGGGAGGCAGCAGTGGGGAATATTGGTCAATGGGGGGAACCCTGAACCAGCAACGCCGCGTGAAGGAAGAAGGCTTTCGGGTTGTAAACTTCTTTTACCGGGGACGATAGTGACGGTACCTGGTGAATAAGCTCCGGCTAACTACGTGCCAGCAGCCGCGGTAATACGTAGGGAGCGAGCGTTATCCGGATTTACTGGGTGTAAAGGGCGCGTAGGCGGGCCGACAAGTCAGATGTGAAA
+
FFFFFFFFFFFFFFFFFFFFFFFFFFFFFFFFFFFFFFFFFFFFFFFFFFFFFFFFFFFFFFFFFFFFFFFFFFFFFFFFFFFFFFFFFFFFFFFFFFFFFFFFFFFFFFFFFFFFFFFFFFFFFFFFFFFFFFFFFFFFFFFFFFFFFFFFF:FFF:FFFFFFFFFFFFFFFFFFFFFF:FFFFF:FFFFFFFFFFFFFFFFFF:FFFFFFFF,FFFFFFFFFF:FFFFFF,FFFFFF:FFF:FFFFFF
@A00881:241:HJW2NDRXX:1:2129:32542:1266 1:N:0:CGAGAGAA+GATTGGAG
CTTGTACCTATGGGACGCAGCAGTGGGGAATATTGCACAATGGGGGAAACCCTGATGCAGCGACGCCGCGTGAGTGAAGAAGTATTTCGGTATGTAAAGCTCTATCAGCAGGGAAGATAATGACGGTACCTGAATAAGAAGCCCCGGCTAACTACGTGCCAGCAGCCGCGGTAATACGTAGGGGGCAAGCGTTATCCGGATTTACTGGGTGTAAAGGGTGCGTAGGTGGCATGGCAAGTCAGAAGTGAAA
+
FFFFFFFFFFFFFFFFFFFFFFFFFFFFFFFFFFFFFFFFFFFFFFFFFFFFFFFFFFFFFFFFFFFFFFFFFFFFFFFFFFFFFFFFFFFFFFFFFFFFFFFFFFFFFFFFFF:FFFFFFFFFFFFFFF:FFFFFFFFF:FFFFFFFFFFFFFFFFFFFFFFFFFFFFFFFFFFFFFFFFFFFFF:FFFFFFFFFFFFFFFFFFFFFF:FF,FFFFFFFFFFFFFFFF:FFF:FFF,F:FF::FFFFF:
@A00881:241:HJW2NDRXX:1:2129:22887:1329 1:N:0:CGAGAGAA+GATTGGAG
CTTGTACCTACGGGATGCAGCAGTGGGGAATATTGCACAATGGGGGAAACCCTGATGCAGCGACGCCGCGTGGGTGAAGAAGTATTTCGGTATGTAAAGCCCTATCAGCAGGGAAGAGGATGACGGTACCTGACTAAGAAGCCCCGGCTAACTACGAGCCAGCAGCCGCGGTAATACGTAGGGGGCGAGCGTTATCCGGATTTACTGGGTGTAAAGGGAGAGTAGACGGCAGAGCAAGTCTGGAGTGAAA
+
FFFFFFF::F:FFFFFFFFF,F,F:F,,,FFF,:FFFF,F:,F,FFF:,FFFF,:FFFFFFFFFFFFFFFFF:FFFF,F,FFFFFFFFFF,FFFFFFFFF,FF:F:FFFFFFFFFFFFFFFFFFFFFFFFF:FFFFFFFFF:FFFFFFFFFFFF,F,FFFFF,F::FFF:FF:FFF,:FFF:,FFFFFFFFFFFFFFFFFFFFFFFFFF,FF,F:,F:FF,FFFFFFFF,,FFFFFF,FFFFFFFFFFFF
@A00881:241:HJW2NDRXX:1:2129:15754:1470 1:N:0:CGAGAGAA+GATTGGAG
CTTGTACCTACGGGGGGCAGCAGTGGGGAATATTGCACAATGGGGGAAACCCTGATGCAGCGACGCCGCGTGAGCGAAGAAGGTTTTCGGATCGTAAAGCTCTGTTTTCGGGGACGAAAGATGACGGTACCCGAAGAGAAAGCCACGGCTAACTACGTGCCAGCAGCCGCGGTAATACGTAGGTGGCGAGCGTTGTCCGGATTTACTGGGTGTAAAGGGCGCGTAGGCGGATTTTTAAGTCAGGTGTGAA
+
FFFFFFFFFFFFFFFFFF:FFFFFFFFF,FFFFFFFFFFFFFFFFFFFFFFFFFFFFFFFFFFFFFFFFFFFFFFFFFFF,FFFFFFFFFFFFFFFFFFFFF,FFFFFFFFFFFFFF:FFFFFFFFFF,FFFFFFF:FFFFFFFFFFFFFF:FFFFFFFFFFFFFFFFFFFFFFFF,FFFFFFFFFFFFFFFFFFFFFFFFFFFFFFFFFFFFF,FFFFFFFFFF:,FFFFFFFFFFFFFFFFFFFFF:F
@A00881:241:HJW2NDRXX:1:2129:30228:1517 1:N:0:CGAGAGAA+GATTGGAG
CTTGTACCTATGGGATGCAGCAGTGAGGAATATTGGTCAATGGCCGTAAGGCTGAACCAGCCAAGTCGCGTGAAGGAAGAAGGATCTATGGTTTGTAAACTTCTTTAACCAGGGACGATAGTGACGGTACCTGGTGAATAAGCTCCGGCTAACTACGTGCCAGCAGCCGCGGTAATACGTAGGGAGCGAGCGTTATCCGGATTTACTGGGTGTAAAGGGCGCGTAGGCGGGCTGTCAAGTCAGATGTGAA
+
,FF:FFF::FFFFFFFFFFFF:FFFFFFFFFF:FFFFFFFFFFFFFFFFFFFFFFFFFFFFFFFFFFFFFFFFFFFF:FFFFFFFF:F:FFFFF:FF,FFFFF:FF,FF,FFFFFFFFFFFFFFFFFF:FFFFFFFF,FFFFFFFFFFFFFFFFFFFFFFFFFFF:FF,FF,:FFFFFFF:FFFFFFFFFFFFFFFFF:FF:FFFFFF:FFFF:FFFFFFFFFFF:FF:FFFFFFFFF:FF,FFFFF:FF
@A00881:241:HJW2NDRXX:1:2129:28330:1548 1:N:0:CGAGAGAA+GATTGGAG
CTTGTACCTATGGGAGGCAGCAGTGAGGAATATTGGTCAATGGGCGGGAGCCTGAACCAGCCAAGCCGCGTGGAGGAAGAAGGTACAGAGTATCGTAAACTCCTTTTGTCAGGGGATAAAAGACGGGATGCGTCCCGTCCTGAAGGTACCTGAAGAAAAAGCATCGGCTAACTCCGTGCCAGCAGCCGCGGTACTACGGAGGATGCGAGCGTTATCCGGATTTATGGGGTTTAAAGGGTGCGAAGGCCGC
+
:FFFFFFF,FFFFFFFFFFFFFFFFFFFFFFF,:FFFFF,:FFFFFF::FFFFFF:FFFF:FFFFFFFFFFF:FF,F:FFFFFFF:FFFF,FFFFF::FFFFFFFFFFFF:FFFFF,FFF,,FFFFF:FFFF,FFFFFFF:FFFFFFFFF:FFFFFFFFF,F,,FFFFFFFFFFF:FFFF,FF:FFFFFFFFF:FFFFFFFFFFFFF:FFFFF,FF:FFFF::F:,FFFF,F:F,FFFF,:F,:F:F,FF
@A00881:241:HJW2NDRXX:1:2129:31024:1799 1:N:0:CGAGAGAA+GATTGGAG
CTTGTACCTATGGGGTGCAGCAGTGGGGAATATTGCACAATGGGGGGAACCCTGATGCAGCAACGCCGCGTGAAGGAAGACGGTTTTCGGATTGTAAACTTCTATCAGCAGGGAAGAGGAAGGACAGTACCTGAATAAGAAGCCCCGGCTAACTACGTGCCAGCAGCCGCGGTAATACGTAGGGGGCAAGCGTTATCCGGAATTACTGGGTGTAAAGGGTGAGTAGGCGGCACATTAAGTAAGATGTGAA
+
:FFFFFFFFFFFFFFFFFFFFFFFFFFFFFFFFFFFFFFFFFFFFFFFFFFFFFFFFFFF:FFFFFFFFFFFFFFFFFFFFFFFFFFFFFFFFFFFFFFFFFFFFFFFFFFFFFFFFFFFFFFFF:FFFFFFFFFFFFFFFFFFFFFFFFFFFFFFFFFFFFFFFFFFFF:FFFFFFFFFFFFFFF,FFFFFFFFFFF::F:F:FFFFFFFFFFFF,FFFFFFF:,:FFFFFFFFFFFFFFFFFFFFFFF
@A00881:241:HJW2NDRXX:1:2129:21603:1924 1:N:0:CGAGAGAA+GATTGGAG
CTTGTACCTATGGGGGGCAGCAGTGGGGAATATTGCACAATGGGGGAAACCCTGATGCAGCGACGCCGCGTGAGTGAAGAAGTATTTCGGTATGTAAAGCTCTATCAGCAGGGAAGATCATGACGGTACCTGAATAAGAAGCCCCGGCTAACTACGTGCCAGCAGCCGCGGTAATACGTAGGGGGCAAGCGTTATCCGGATTTACTGGGTGTCAAGGGAGCGTAGACGGTGATGCAAGTCTGACGTGAAA
+
:FFFFFFFFFFFFFFFF:FFFFFFFFFFFFFFFFFF,F::FF:FFF:FFFFFFFFFFFFFFFFFFFFFFF:FFFFFFFFFFFFFFFFFF:FFFFFFFFFFFFFF:FFFFFFFFFFFFF,FFFFFFFFFFFFFFFFFFFFFFFFFFFFFFF:FFFFFFFFFFFF,FFFFFFFF:FFFFFFFFFF:FFFFFFFFFFFFFF:FFFF:FF:F:FFFFFFFFFFFF:FFF,FF,FFFFFFF:FFFF:,:::F:FF
@A00881:241:HJW2NDRXX:1:2129:9335:2190 1:N:0:CGAGAGAA+GATTGGAG
CTTGTACCTACGGGATGCAGCAGTGGGGAATATTGGACAATGGGCGAAAGCCTGATCCAGCGACGCCGCGTGAAGGAAGACGGTCTTCGGATTGTAAACTTCAGTGAGCAGGGACGAGAACGGACGGTACCTGCAAAGCAAGCCACGGCTAACTACGTGCCAGCAGCCGCGGTAATACGTAGGTGGCGAGCGTTATCCGGAATTACTGGGTGTAAAGGGTGCGTAGACGGGCAATTAAGTTAGTAGTGAA
+
:FFFFFFFFFFFFFFFFFFFFFFFFFFFFFFFFFFFFF:FFFFFFFFFFFFFFFFFFFFFFFFFFFFFFFFFFFFFFFFFFFFFFFFFFFFFFFFFFFFFFFFFFFFFF:FFFFFFFFFF,FFFFFFFFFFFFFFFFFFF:FFF:FFFFFFFF::FFFFFF:FF,FFFFFFFFFFFFFFFF:FFFFFFFFFFFF:FFFFFFFFFF:,:FFFF,FFFFFFFFF:F:F,FFFF,,F:FFF:FFF:FFFFFFF
@A00881:241:HJW2NDRXX:1:2129:18448:2378 1:N:0:CGAGAGAA+GATTGGAG
CTTGTACCTATGGGACGCAGCAGTGGGGAATATTGGGCAATGGGGGGAACCCTGACCCAGCAACGCCGCGGGAGGGAAGAAGGCTTTCGGGTTGTAAACCTCTTTTACCAGGGACGAAGGACGTGACGGTACCTGGAGAAAAAGCAACGGCTAACTACGTGCCAGCAGCCGCGGTAATACGTAGGTTGCGAGCGTTGTCCGGAATTACTGGGTGTAAAGGGCGTGTCGGCGGAGCTGCAAGTCAGATGTG
+
:FFFFFF:F:F:FFFFFFFFFFFFFFFFFFFFFFFFFF:FFFFFFFFF,FFFFFFFFFFFFFFFFF:FFF,FFFFFF,FFFFFFFFFFFFF:FFFF,FFFFFFFFFFFFFFF:FF:FFFF,FFFFFFF:F,FFFFFFF::FF,FFF,FFF:FFFFFFFFFFFF::FFFFFFFFF,FFFFF:FFFFFFFF,FFFFFFFFFFFFF:FFFF,FFF,F:,,FFFF:F,FF,FF:F:F:FFF:F,FFF,:FFFFF
@A00881:241:HJW2NDRXX:1:2129:19289:2550 1:N:0:CGAGAGAA+GATTGGAG
CTTGTACCTATGGGGCGCACCAGTGGGGAATATTGGGCAATGGGCGCAAGCCTGACCCAGCAACGCCGCGTGAAGGAAGAAGGCTTTCGGGTTGTAAACTTCTTTTATGAGGGACGAAGGACGTGACGGCACCTCATGAATAAGCCACGGCTAACTACGTGCCAGCAGCCGCGGTAATACGTAGGTGGCGAGCGTTGTCCGGATTTACTGGGTGTCAAGGGCGCGTAGGCGGGTAGGCAAGTCAGATGTG
+
FFFFFFFFFFFFFFFFFFFFFFFFFFFFFFFFFF:FFFFFFFFFFFFFFFFFFFFFFFFFFFFFFFFFFFFFFFFFF:FFFFFFFFFF:FFFFFFFFFFFFFFFFFFFFFFFFFFFFFFFFFFFFFFFF:FF:FFFFFFFFFF:FF:F:FFFFFFFFFFFFFFFFF:FFFFFFF,,FFF:F,FFFFFFFF:FFF:FFFF:FFFFFF:FFFFFFFF,FFFFFFF,FFFFFFF:F::FFFFFFFFFFFFFF:
@A00881:241:HJW2NDRXX:1:2129:14561:2597 1:N:0:CGAGAGAA+GATTGGAG
CTTGTACCTATGGGGTGCAGCAGTGGGGAATATTGCACAATGGAGGGAACTCTGATGCAGCGATGCCGCGTGAGGGAAGAAGGTTTTCGGATTGTAAACCTCTGTCGTCGGGAACGATAATGACGGTACCCGACAAGGAAGCTCCGGCTAACTACGTGCCAGCAGCCGCGGTAATACGTAGGGAGCGAGCGTTGTCCGGAATTACTGGGTGTCAAGGGAGCGTAGGCGGGGTTGCAAGTCAGAGGTGAAA
+
F,FFFFFF:FFFFFFFFF:FFFFF:,:F:::FFFFFFFF:FFFFFFFF,FFF:FFFFFFF:FF,F:FFFF:FFFFFFFFF:FFFFFF:FFFFFFFF,FFFFFFFF,FF:FFFF,FF:F,:FFF:FFFFF::F:FF:F:F,F:FFFFFF:,FFFFFFFFFFFFFFFFFFFFF:,:::FFFFFFFFF:F:FFF:,FFF:FF,FFFFF:FFF,FF,:F,FF,F::FF:FFF:FF,FFFF:FFF,FF,FF:FF,
@A00881:241:HJW2NDRXX:1:2129:32461:2628 1:N:0:CGAGAGAA+GATTGGAG
CTTGTACCTATGGGATGCAGCAGTCGGGAATATTGCGCAATGGAGGAAACTCTGACGCAGTGACGCCGCGTATAGGAAGAAGGTTTTCGGATTGTAAACTATTGTCGTTAGGGAAGAGAAAGGACAGTACCTAAGGAGGAAGCTCCGGCTAACTACGTGCCAGCAGCCGCGGTAATACGTAGGGAGCGAGCGTTATCCGGAATTATTGGGTGTAAAGGGTGCGTAGACGGGTAAGCAAGTTATTTGTGAA
+
:F:FFFFFFFFFFFFF:FFFFFFFFFFFFFF:F:,FFFFFFFFFFFFFFFFFFFFFFFFFFFFF:FFFFFFFFFFFFFFFFFFFFFFFFFFFFFFFFFFFFFFFFFFFFFFFFFFFFFFFFFFFFFFFFF:FFFFFFFFFFFFFF,FFF:FFFFFFF:FFFFFFFFFFFFFFFFFFF::FFFF:FFFFFFFFFFFFFFFFFF,FFFFFF,FFFF:,FF,F,FFF:F:FFFFFFFFFFF:FF:,FFFF:FF
@A00881:241:HJW2NDRXX:1:2129:26205:2754 1:N:0:CGAGAGAA+GATTGGAG
CTTGTACCTATGGGATGCAGCAGTGGGGGATATTGCACAATGGGGGAAACCCTGATGCAGCGACGCCGCGTGAGTGAAGAAGTATTTCGGTATGTAAAGCTCTATCAGCAGGGAAGAAAGAGACGGTACCTGAGTAAGAAGCCCCGGCTAACTACGTGCCAGCAGCCGCGGTAATACGTAGGGGGCAAGCGTTATCCGGATTTACTGGGTGTAAAGGGAGCGTAGACGGCATGGCAAGTCTGAAGTGAAA
+
FFFFFFFFFFFFFFFFFFFFFFF:FFFFFFFFFFFFFFFFFFFFFFFFFFFFFFFFFFFFFF:FFFFFFFFFFFFFFFFFFFFFFFFFFFFF:FFF:FFFFFFFFFFFFFFFFFFFFFFFFFFFFFFFFFF,FFFFFFFFFFFFFF:FFFFFF:FFFFFFFFFFFFFFFFF:F:FFFFF:FFFFFF::FFFFFFFFFFF:FF:FFFFFFF:FFFFFFF:FFFF:FFFFFFF,FFFFFFFFFFF,FFFFFF
@A00881:241:HJW2NDRXX:1:2129:8576:2942 1:N:0:CGAGAGAA+GATTGGAG
CTTGTACCTACGGGAGGCAGCAGTGGGGAATATTGGTCAATGGGGGGAACCCTGAACCAGCAACGCCGCGTGAAGGAAGAAGGCTTTCGGGTTGTAAACTTCTTTTACCGGGGACGATAGTGACGGTACCTGGTGAATAAGCTCCGGCTAACTACGTGCCAGCAGCCGCGGTAATACGTAGGGAGCGAGCGTTATCCGGATTTACTGGGTGTAAAGGGCGCGTAGGCGGGCCGACAAGTCAGATGTGAAA
+
FFFFFFFFFFFFFFFFFFFFFFFFFFFFF:FFFFFFFFFFFFFFFFFFFFFFFFFFFFFFFFFFFFFFFFFFFFFFF,FFFFFFFFFFFFFFFFF:FFF:FFFFFFFFFFFFFFFFFFFFFFFFFFFFFFFFFFFFFFFFFFFFFFFFF:FFFFFFFFFFFFFFFFFFFFFFFFFFFFFFFFFFFFFFFFF,FFFFFFFF:FFFFFFFFFFFFF:FFFFFFFFFFFFFFFFFFFFF,FFFFFF:FFFFFF
@A00881:241:HJW2NDRXX:1:2129:15049:3067 1:N:0:CGAGAGAA+GATTGGAG
CTTGTACCTACGGGATGCAGCAGTCGGGAATATTGCGCAATGGAGGAAACTCTGACGCAGTGACGCCGCGTATAGGAAGAAGGTTTTCGGATTGTAAACTATTGTCGTTAGGGAAGATACAAGACAGTACCTAAGGAGGAAGCCCCGGCTAACTATGTGCCAGCAGCCGCGGTAATACATAGGGGGCAAGCGTTATCCGGAAGTATTGGGTGTAAAGGGGGCGTAGATGGAGGAGCAAGTTGGTTGTGAA
+
:F:FFFFFFFFF:FFFFFFFFFFFFFFFF:FFFFFFFFFFFFFFFFFFFFFFFFFFFFFFFFFFFFFFFFFFFFFFFFFFFFFFFFFFFFFFFFFFFFFF:FFFFFF,FFFFFF:FFF:F:FFFF,FFFFF,FFFFFFFF::FFFFFFFFFFFFFFFFFFFFFFFFFFFFF:FF:FFFFFFFFFFFFF:FFF:FFFFFFF,,,FF,FF:F:F:FF:F:F,::FFF:FFFFFFFFFFF:FF:FFFFFFFFF
@A00881:241:HJW2NDRXX:1:2129:24026:3333 1:N:0:CGAGAGAA+GATTGGAG
CTTGTACCTATGGGATGCAGCAGTGGGGAATATTGCGCAATGGGCGGAAGCCTGACGCAGCGACGCCGCGTGAGGGAAGAAGGTTTTCGGATCGTAAACCTCTGTCAGAAGGGAAGAATAGGGGACGTGCCAATCAGCGTTTCCGTGACGGTACCTTCAAAGGAAGCACCGGCTAACTCCGTGCCAGCAGTCGCGGTAATACGGAGGGTGCGAGCGTTAATCGGAATTACTGGGCGTAAAGCGCGTGTAG
+
:FFFFFFFFFFFFFFFFFFFFFFFFFFFFFFFFFFFFFFFFFFFFFFFFFFFFFFFFFFFFFFFFFFFFFFFFFFFFFFFFFFFFFFFFFFFFFFFFFFFFFFFFFFFFFFFFFFFFFFFFFFFFF:FFFFFFFFFFFFFFFFFFFFFFFFF:FFFFFFFFFFF:FFFFFFFFFFFFFFFFFFFFFFFFFFFFFFFF,FFFFFFFFFFFFF:FFFFFFFFFFFFFFFF:FFFFFFFFFFFFFFFFFF:F:
@A00881:241:HJW2NDRXX:1:2129:19199:3521 1:N:0:CGAGAGAA+GATTGGAG
CTTGTACCTACGGGGGGCAGCAGTGGGGAATATTGCACAATGGGGGAAACCCTGATGCAGCGACGCCGCGTGAGTGAAGAAGTATTTCGGTATGTAAAGCTCTATCAGCAGGGAAGAAGATGACGGTACCTGAGTAAGAAGCCCCGGCTAACTACGTGCCAGCTGCCGCGGTAATACGTAGGGGGCAAGCGTTATCCGGATTTACTGGGTGTCAAGGGAGCGTAGACGGCGATGCAAGTCTGAAGTGAAA
+
FFFFFFFFFFFFFFFFFFFFFFFFFFFFFFFF:FFFFFFFFFFFF::F,FFFFFFFFF,FFFFFFFFFFFFFFFFF:FFFFFFFF:FFFFFFFFFFFFFFFFFFFFFFF:FFF:FFF:FFFF,FFFFFFFFFFF,F:F,FFFFFFFFF::FFFFF:FF:FFFF,FFFFFFFF,:FF,FF,FFFFFF,FFFF::,FFFFFFFFF::,FFF,FF,F:FFF:FFFF:FF:FFFFFFFFF,FF,:F:,FFFF:,
@A00881:241:HJW2NDRXX:1:2129:22290:3834 1:N:0:CGAGAGAA+GATTGGAG
CTTGTACCTATGGGATGCAGCAGTGGGGAATATTGCACAATGGGGGAAACCCTGATGCAGCGACGCCGCGTGAGCGAAGAAGTATTTCGGTATGTAAAGCTCTATCAGCAGGGAAGAAGAAAGACGGTACCTGACTAAGAAGCACCGGCTAAATACGTGCCAGCAGCCGCGGTAATACGTATGGTGCAAGCGTTATCCGGATTTACTGGGTGTAAAGGGTGCGTAGGTGGTAAGGCAAGTCAGAAGTGAA
+
F:FFFFF:FFFFFFFFFFFFFFF:FFFFFFFFFFFFFFFFFFFF:FFFFFFFFFFFFFFFFFFFFFFFFFFFFFFFF,FFFFFFFFFFF:FFFFFFFFFF:FF,FFFFFFFFFFFFFFFFF,FFF:FF,FFFFFFFFFFF:FFFFFFFFF:FFFFFFFFFFFF::FFFF:FFF,FFFFFFFFFFFFF:FFFFFFF::FFFF:FFFFFFFFFFFF,::F:FFFF:F:FFFF::FFFFF:FFFF::,FFFF:
@A00881:241:HJW2NDRXX:1:2129:27064:3865 1:N:0:CGAGAGAA+GATTGGAG
CTTGTACCTACGGGACGCAGCAGGGGGGGATATTGCACAATGGGGGAAACCCTGATGCAGCGACGCCGCGTGAGTGAAGAAGTATTTCGGTATGTAAAGCTCTATCAGCAGGGAAGAAAGAGACGGTACCTGAGTAAGAAGCCCCGGCTAACTACGTGCCAGCAGCCGCGGTAATACGTAGGGGGCAAGCGGTATCCGGATTTACTGGGTGTAAAGGGAGCGTAGACGGCATGGCAAGTCTGAAGTGAAA
+
:FFFFFFFFFF:FFFFFF,FF:F,:FFFF::,FFFFFFFFFFFFFFFF:FFFFF:FFF:FFFFFFFFFFFFF:FFFF:FFFFFFFFFFFF:FFF,F:FFFFFF:FFFFFFFFFF:,F:FF:FFFFFFFFFFFF:FF:F:FFFFFFFFFFFFFF:FFFFFFFFFFFFFFFFFFFFFFFFFFFFFFF:FFFFF,FFFFFF,FFFF:FFFF,FFFF,FF:F:FFFFF,F:FFFFFF::FFF:FF:FFFFFFFF
@A00881:241:HJW2NDRXX:1:2129:15510:4116 1:N:0:CGAGAGAA+GATTGGAG
CTTGTACCTATGGGATGCAGCAGTGAGGAATATTGGTCAATGGGCGGGAGCCTGAACCAGCCAAGCCGCGTGGAGGAAGAAGGTACAGAGTATCGTAAACTCCTTTTGTCAGGGGATAAAAGACGGGATGCGTCCCGTCCTGAAGGTACCTGAAGAAAAAGCATCGGCTAACTCCGTGCCAGCAGCCGCGGTAATACGGAGGATGCGAGCGTTATCCGGAGTTATTGGGTTTAAAGGGTGCGTAGGCCGC
+
FFFFFFFFF,:FFFFFFFFFF:FFFFFFFFFFFFFFFFFFFFFFFFFFFFFFFFFFFFFFFFFFFF:FFF,FFFFF:FFFFFFFFFFFFFFFFFFFFFFFFFFFFFFFFFFFFFF,FFFFF:FFFFFFFFFFFFFFFFF:F:F,FF:FFFFFFFFFFFFFFFFFFFFFFFFF:FFFFFFFFFFFFFFFFFFFF:FFFFFF:FF:FFFFFFF,:,:FFFFF,FFF,FFFFFF,FFFFFF,FFFF::FFFFF
@A00881:241:HJW2NDRXX:1:2129:27507:4225 1:N:0:CGAGAGAA+GATTGGAG
CTTGTACCTACGGGGTGCAGCAGTGGGGAATATTGCACAATGGGGGGAACCCTGATGCAGCGACGCCGCGTGAGTGAAGAAGGTCTTCGGATCGTAAAGCTCTGTCTCGAGGGACGAAGAATGACGGTACCTCGGGAGGAAGCCACGGCTAACTACGTGCCAGCAGCCGCGGTAATACGTAGGTGGCGAGCGTTGTCCGGATTTACTGGGTGTAAAGGGCGCGTAGGCGGGCATGCAAGTCAGATGTGAA
+
::FFFFFFFFFFFFFFFFFFF:FFFFFFFFFFFFFFFFFFFFFFFFFFFFFFFFFFFFFFFFFFFFFFFF:FFFFFFFFFFFFFFFFFFFFFFFFFFFFFFFFFFFFFFFFFFFFFFFF:,FFFFFFFFFFFFFFFFFFFFF:FFFFFFFFFFFFFF:FFFFFFFFFFFF:FFFFFFFFFFF,FFFFFFFFFFFFFFFFFFFFFFFFFFF:FFF,,F:FFFFFFFFFFFFF::F,FFFFFF:FF,FFFFF
@A00881:241:HJW2NDRXX:1:2129:20573:4961 1:N:0:CGAGAGAA+GATTGGAG
CTTGTACCTATGGGGTGCAGCAGTGGGGAATATTGGTCAATGGGGGAAACCCTGAACCAGCAACGCCGCGTGAAGGAAGAAGGCTTTCGGGTTGTAAACTTCTTTTATCAGGGACGATAGTGACGGTACCTGATGAATAAGCTCCGGCTAACTACGTGCCAGCAGCCGCGGTAATACGTAGGGAGCGAGCGTTATCCGGATTTACTGGGTGTAAAGGGCGCGTAGGCGGGCTGACAAGTCAGATGTGAAA
+
FFFFFFFFFF:F:FF:F:FFFFF,FFFFFFFFFFFFF:FFFFF:FFFFFF:FFFFFFFFF,FFFFFFFFFFFFFFFFFFFF,FF:FFFF,FFF:FFFF:FFFFFFFFFFFFFFFFFFF:FF:F:FFFFFFFFFFFFFFFFF::FFFFFFFFFFFFFFFFFFFFFFFFFFFF,FFFFFFFFFFFFFFFFFFF,F:F:FF::FFFFFFFFFFFF:F:FF,FFF:FFFFFFFFFFFFFFFFF:,FFFFFFF:F
@A00881:241:HJW2NDRXX:1:2129:21450:5040 1:N:0:CGAGAGAA+GATTGGAG
CTTGTACCTAGGGATGCAGCAGTGGGGAATATTGGGCAATGGGCGGAAGCCTGACCCAGCAACGCCGCGTGAAGGAAGAAGGCTTTCGGGTTGTAAACTTCTTTTATCAGGGACGACGCAAGTGACGGTACCTGATGAATAAGCCACGGCTCACTACGTGCCAGCAGCCGCGGTAATACGTAGGTGGCACGCGTTATCCGGATTTATTGGGTGTATAGGGCGTGTAGGCGGGACTGCAAGTCAGATGTGA
+
F:FFFFFFFFFFFFFFFFFF:F,FFFFFFFF:FFFFF,FFFFFFFFF:FFFFFFFFFFFFFFFFFFFFF,FFFF:FFF,FFF::,F::FFFFFF,FFFFFFFF,FFF:FFFFFFF,,FF:FFFFFFFFFF:FFFFFFFFF:FFFFFFF:FF,FFFF:FFF,F:FF:FFFFFFF:,:F:FFFFFFFF:FF,FFF,F:FFFFFF:F,F:,,FFFF,:,FFFFF:,F:,,FFF,,:F:F:FFFFFF:F,F,FF
@A00881:241:HJW2NDRXX:1:2129:19994:5274 1:N:0:CGAGAGAA+GATTGGAG
CTTGTACCTACGGGGCGCAGCAGTAGGGAATTTTGCGCAATGGGGGGAACCCTGACGCAGCAACGCCGCGTGAATGAAGAAGCCCTTAGGGGTGTAAAGTTCTGTCACCGGGGACGAAAGATGACGGTACCCGGAGAGGAAGCACCGGCTAACTCCGTGCCAGCAGCCGCGGTAATACGGGGGGTGCAAGCGTTGTCCGGAATCATTGGGCGTAAAGCGTTCGTAGGCGGCATGCCAGGTCTGATGTCAA
+
FFFFFFFFFFFFFFFFFFFFFFF:FFFFF:FFFFFFFFFFFFFFFFFFFFFFFFFFFFFFFFFFFFFFFFFFFFFFFFFFFFFFFFF,FFFFFFFF:FFFFFFFFFFFFFFFFFFFFFFFFFFFFFFFFFFFFFFFFFFFFFFFFFFFFFFFFFFFFFFFFFFFFFFFFFFFFFFFFFFFFFFFFFFF,FFF::FF:FFFFFFF:FFFFFFFFF:FFFFFFFFFFFFFFFFFFFFFFFFF:F:F:FFFF:
@A00881:241:HJW2NDRXX:1:2129:27986:5306 1:N:0:CGAGAGAA+GATTGGAG
CTTGTACCTATGGGGGGCAGCAGTGGGGAATATTGGGCAATGGAGGCAACTCTGACCCAGCAACGCCGCGTGAGTGATGAAGGTCTTCGGATTGTAAAACTCTTTAAGTGGGGACGAAGAATGTGACTGTACCCACAGAATAAGCCTCGGCTAACTACGTGCCAGCAGCCGCGGTAATACGTAGGGAGCGAGCGTTATCCGGATTTACTGGGTGTAAAGGGCGCGTAGGCGGGCTGGCAAGTCAGATGTG
+
FFFFFFFFF:FFFFFFFFFFFFF:FFFFFFFFFFFFFFFFFFFFFFFFFFFFFFFFFFFFFFFFFFFFFFFFFFFFFFFFFFFFFFFFFFFFFFFFFFFFFFFFFFFFFFFFFFFFFFFFFFFFFFFFFF:FFFFFFFFFFFFFFFFFFFFF:FFFFFFFFFFFFFFF:FFFFFFFFFFFFFFFFFFFFFFFFFFFFFF:F:FFF:FFFFFFFFFFFFFFFFFFFFFFFFFFFFF:FF:FFFFFFFFFFF
@A00881:241:HJW2NDRXX:1:2129:18719:5697 1:N:0:CGAGAGAA+GATTGGAG
CTTGTACCTACGGGATGCAGCAGTGGGGGATATTGCACAATGGGGGGAACCCTGATGCAGCGACGCCGCGTGAAGGAAGAAGTATTTCGGTATGTAAACTTCTATCAGCAGGGAAGAAGATGACGGTACCTGACTAAGAAGCCCCGGCTAACTACGTGCCAGCAGCCGCGGTCATACGTAGGGGGCACGCGTTATCCGGATGTACTGGGGGTCCAGGGAGCGTAGACGGCATGGCCAGTCTGCGGGGAAT
+
FFFFFFFFFFFFFFFFFFFFFFFFFFFFFFFFFFFFFFFFFFFFFFFF:FFFFFFFFF,FFFFFFFFF:FFFFFFFFFFFFFF,FFFFFFFFFFFF,FFFFF:FFF:FF,FFF::F,FF,FFFFFFF,F:FF,:,F:F,:FF:FFFFF,,,F::FFFFFFFFF,FFFFFFF:,,F,:FFFFFFFFF:F:F::,F,:FFFFF,::,,FFF,F:,,:FF:::FF:,:FFFFF::F:,,,F,,FF,,F,FF,,
@A00881:241:HJW2NDRXX:1:2129:29044:5697 1:N:0:CGAGAGAA+GATTGGAG
CTTGTACCTATGGGATGCAGCAGTGAGGAATATTGGTCAATGGGCGGGAGCCTGAACCAGCCAAGCCGCGTGGAGGAAGAAGGTACAGAGTATCGTAAACTCCTTTTGTCAGGGGATAAAAGACGGGATGCGTCCCGTCCTGAAGGTACCTGAAGAAAAAGCATCGGCTCACTCCGTGCCAGCAGCCGCGGTAATACGGAGGATGCGAGCGTTATCCGGATTTATTGGGTTTAAAGGGTGCGTAGGCCGC
+
:FFFFFFFFF,FFFFFFFFFFFFFFFFFFFFFFFF:FFFFFFFFFFFFFFFFFFFFFF:FFFFFFFFFFFFFFFFFF,FFFFFFFFFFFFFF:FFFFFFFFFFFFFFFFF,FFFF:FFFFFFFFFFFFFFFFFFFFFF:FFFFFFFF:FFFF:FFFFFF:FFFFFFFFF,:FFFFFFFFFFFFFFF,FFFFF,FFF:FFFFFF:FFFFFFFFFFFFFFFF::FFFFFFFFF:FFFFFF:FFFFFFFFF:F
@A00881:241:HJW2NDRXX:1:2129:13919:5713 1:N:0:CGAGAGAA+GATTGGAG
CTTGTACCTACGGGAGGCAGCAGTGGGGGATATTGCACAATGGGGGAAACCCTGATGCAGCGACGCCGCGTGAGTGAAGAAGTATTTCGGTATGTAAAGCTCTATCAGCAGGGAAGAGAATGACGGTACCTGACTAAGAAGCCCCGGCTAACTACGTGCCAGCAGCCGCGGTAATACGTAGGGGGCAAGCGTTATCCGGATTTACTGGGTGTAAAGGGAGCGTAGACGGCGTGACAAGTCTGAAGTGAAA
+
,FFFFFFFF,FFFFFFF:FFF,FFFFFFF:FFFFFFFFF,FFFFFFFFFFFFFFFFFF:FFF,FFFFF:FFFFFFFFFFFFFFFFFFFFFFFFFFFF,FFFFFF:FFFF,FFFFFFFFFFFFFFFFFFFFFFFFFFFFFFFFFFFFFFFFFFFFFFFFF,FFFFFFFFFFFFFFF:FFFFFFF:FFFFFFFFFFFFFFFFFFFFFFFFFFFF,F::F:FFFF::FFFFF,FFF,:FFFFFFF:FFFF,FF
@A00881:241:HJW2NDRXX:1:2129:30129:5791 1:N:0:CGAGAGAA+GATTGGAG
CTTGTACCTATGGGATGCAGCAGTGAGGAATATTGGTCAATGGGCGGGAGCCTGAACCAGCCAAGCCGCGTGGAGGAAGAAGGTACAGAGTATCGTAAACTCCTTTTGTCAGGGGATAAAAGACGGGATGCGTCCCGTCCTGAAGGTACCTGAAGAAAAAGCATCGGCTAACTCCGTGCCAGCAGCCGCGGTAATACGGAGGATGCGAGCGTTCTCCGGAGTTATTGGGTTTAATGGGTGCGTAGGCCGC
+
FFFFFFFFFFF:FFFFFFF:FFF,:F,FFFFFFFFFFFFFFFFFFF:FFFFFFFFFFF:FFFFF::F:FFFFFFFFFFFFFFFFFF:FFFFFFFFFFFFFFFFFFFFFF:FFFFFFFFFFF::FF:FFFFF:F:FFFFF:,FFFFF:,FF:FF,FFFF:F:,,:FF,,FFFF:,F:FFFFFF:FFFFFFFFFF:FFF:,FFFFFFFF,FFFFF::F:F,F,::F:FF:FFFFF:,FF::::,FFFFFFFF
@A00881:241:HJW2NDRXX:1:2129:6090:5838 1:N:0:CGAGAGAA+GATTGGAG
CTTGTACCTACGGGGTGCAGCAGTGGGGAATATTGCGCAATGGGCGGAAGCCTGACGCAGCGACGCCGCGTGAGGGAAGAAGGTTTTCGGATCGTAAACCTCTGTCAGAAGGGAAGAATAGGGGACGTGCCAATCAGCGTTTCCGTGACGGTACCTTCAAAGGAAGCACCGGCTCACTCCGTGCCAGCAGCCGCGGTAATACGGAGGGTGCGAGCGTTAATCGGAATTACTGGGCGTAAAGCGCGTGTCG
+
:FFFFFFFFFFFFFFFFFFFFFFFFFFF:F:,:FFFFFFFFFFFFFFFFFF::FFFFFFF:FFFFFFFFFFFFFFFFFFFFFFFFF,:FFFFFFFF:FFFF:F:,FFFFFFFFFFFFFFFFFFFFFFFFFFFF:FFFFFFFF:FFFFFF:FFFFFFFFFF,:::FF:FF:F:FF,FFFFFFFFFFFF,,:FFFFFFFFFFFFF:FF,FF:FFFFFFFFFFFFF,FFFFFF:F,FF::FF:,F:FF,FF,F
@A00881:241:HJW2NDRXX:1:2129:22932:5979 1:N:0:CGAGAGAA+GATTGGAG
CTTGTACCTACGGGAGGCAGCAGTCGGGAATATTGCGCAATGGAGGAAACTCTGACGCAGTGACGCCGCGTGCAGGAAGAAGGTTTTCGGATTGTAAACTGCTTTAGACAGGGAAGAACAAAGACAGTACCTGTAGAATAAGCTCCGGCTAACTACGTGCCAGCAGCCGCGGTAATACGTAGGGAGCGAGCGTTATCCGGATTTATTGGGTGTAAAGGGTGCGTAGACGGGAGTGTAAGTTAGTTGTGAA
+
FF:FFFFFFFFFF:FFFFFFFFFFFFFFFFFF:FFFFFFFFFFFFFFFFFFFFF:FFFFFFFFFFFFFFFFFFF:F:FFFFFFFFFFFFFFFFFFFFFFFFFFFF:FFFFFFFFFFFF:FF,FF:FFFF,F:FFFFFFFFFFFFFFFFFFFFFFFFFFF:FF::,FFFFF:FFF:FFFFFFFFFFFFFFFFFFF::FFFFFFFFF,FFFFFFFF,:F:FFFFFF:,FFFFFFFF,:F,FFF,FFF:FFFF
@A00881:241:HJW2NDRXX:1:2129:12961:6026 1:N:0:CGAGAGAA+GATTGGAG
CTTGTACCTACGGGGGGCAGCAGAGGGGAATATTGGGCAATGGAGGAAACTCTGACCCAGCAACGCCGCGTGAAGGATGAAGGTCCTCGGATTGTAAACTTCTGTATTATGGGAAGAAGATAGTGACGGTACCATAATAGAAAGCTTCGGCAAACTACGTGCCAGCAGCCGCGGTAAGACGTAGGAAGCAAGCGTTGTCCAGAATAACTGGGCGTAAAGGGTGCGTAGGCGGTCTTTTAAGTTTGATGTG
+
FFFFFFFFFFFFFFFFFFFFFFF,FFFFFFFFFFFFFFF:FFFFFFFFFFFFFFFFFFFFFFFFFFFFFFFFFFFFFFFFFFFFFFFFFFFFFFFFFFFFFFFFFFFFFFFFFFFFFFFF:FFFFF:FFFFFFFFF:FFFFFFFFFFFFFFF:FFFFFFFFFFFFFFFFFFFFFFFFF:FFFF:FFFFFF:FFFFFFFFFFFFFFFF:FFFFFFFFFFFFFFFFFFFFF:FFFF:FFFFFFFFFFFFFFF
@A00881:241:HJW2NDRXX:1:2129:22299:6104 1:N:0:CGAGAGAA+GATTGGAG
CTTGTACCTATGGGGTGCAGCAGTGGGGAATATTGCGCAATGGAGGCAACTCTGACGCAGCAATGCCGCGTGGGTGAAGAAGGGATTCGTCCTGTAAAGCCCTGTTGTCGGGGAAGAGTTAAGACGGTACCCGGCGTATGAGCCCCAGCCAACCACGTGCCAGCAGCTGCGGTACCACGTGGGGGGCGAGCGTTATCCGGATTTATTGGGCGTAAAGGGCACGCAGGCGGCAGCGAAGGTGCGGTGTTAA
+
,:FFF:FFFF,FFFFFFF,FFFFFFFFF,:FFFFFF:FFFFFFFFFFFF:FFF:FFFFFFFFFFFFFFF:FF,FF:FFFFFFF,,FF:FFFFF:FF:FF:FFF::FFFFFF:FF,FFFFFFFFFFF:F:FF:FFF:F,FFFFFFFF::FFF,:FFFFFFFFFFFFF::FFF:F:,FF:FF:FFFFFFFFFFFF,:FF:FFFF,F,:F:,FFFFFFFFF,FFF:F,,FF:F:F:FFF:F,,FFFF,FFFFF
@A00881:241:HJW2NDRXX:1:2129:28158:6261 1:N:0:CGAGAGAA+GATTGGAG
CTTGTACCTACGGGGTGCAGCAGTAGGGAATTTTGCGCAATGGGGGAAACCCTGACGCAGCAACGCCGCGTGGACGAGACGCCCTTCGGGGTGTAAAGTTCTGTCAGTGGGGACGAAGAATGACGGTACCCACAGAGGACGCACCGGCTAACTCCGTGCCAGCAGCCGCGGTAATACGGGGGGTGCGAGCGTTGTCCGGAATCATTGGGCGTAAAGAGTTCGTAGGCGGAATGTAAAGTCAGGTGTTAAA
+
FFFFFFFFF:FFFFFFFFFFFFFF:FFFFF::FFFFFFFFFFFFFFFFFFFFFFFFFFFF,FFFFFFFFFFFFFFFFFFFFFFFFFFFFFFFFFFFFFFFFFFFFFFFFFFFFFFFFFF:FF:FFFFFFFFFFFFFFFF,FFFFFFFFFFFFFFFFFFFFFFFFFFFFFFFF:FFFFFFFFFFFFFFFFFFF:FFFFFFF,FF:F,FFFFFFFFFFFFFFFFFFFFFFFF,FFF::F:FFFFFFFFFFFF
@A00881:241:HJW2NDRXX:1:2129:32145:6558 1:N:0:CGAGAGAA+GATTGGAG
CTTGTACCTATGGGATGCAGCAGTGGGGAATATTGGGCAATGGGCGAAAGCCTGACCCAGCAACGCCGCGTGAGGGAAGAAGGTTTTCGGATTGTAAACCTCTGTCCTAGGGGACGAAGGGAGTGACGGTACCTTAGGAGGAAGCCCCGGCTAACTACGTGCCAGCAGCCGCGGTAATACGTAGGGGGCGAGCGTTGTCCGGAATGACTGGGCGTAAAGGGCGTGTAGGCGGCTGATTAAGTCTGGAGTG
+
FFFFFFFFFFFFFFFFFFFFFFFFFFFFFFFFFFFFFFFFFFFFFFFFFFFFFFFFFFFFFFFFFFFFFFFFFFFFF:FFFFFFFFFFFFFFFFF:FFFFFFFFFFFF:FFFFFFFFFFFFFFFFFFFFF:FFFFFFFFFFFFFFFFFFFFFFFFF:FFFFFF:FFFFFFFFFFFFFFFFF,FFFFFFFFFFFFFF:FFFFFF,FFFFFFFFFFFFFFFFFFFFFFFF,FFFF::FFFF,,FFFFFFF::
@A00881:241:HJW2NDRXX:1:2129:28501:6856 1:N:0:CGAGAGAA+GATTGGAG
CTTGTACCTATGGGGTGCACCAGTGGGGAATATTGCACAATGGGGGGAACCCTGATGCAGCGACGCCGCGTGAGTGAAGAAGTATTTCGGTATGTAAAGCTCTATCAGCAGGGAAGAAGGAAGACGGTACCTGACTAAGAAGCCCCGGCTAACTACGTGCCAGCAGCCGCGGTAATACGTAGGGGGCAAGCGTTATCCGGATTTACTGGGTGTAAAGGGAGCGCAGACGGTGATGCAAGTCTGAAGTGAA
+
,FFFFFFFFFFFFFFFFF:FFFFFFFFFFFFFFFFFFFFFFFFFFFFFFFFFFFFF:FFFFFFFFFFFFFFFFFFFFFFFFFFFFFFFFFFFFFF:FFFFFFFFFFFFFFFFFF,FFF:FF,,FFFFFFFFFFFFFFFFFFFFFFFFFFF,FFFFFFFF,FFFFFFFFFFFFFFFFF:F:FFFFFFFFFFFFF,FFFFFFFFFFFFF,FFF:F:FF:FFFFFFFFFFFFF,FFFFFFF,FFF:::F,FF:
@A00881:241:HJW2NDRXX:1:2129:12002:7028 1:N:0:CGAGAGAA+GATTGGAG
CTTGTACCTATGGGATGCAGCAGTGGGGAATATTGGGCAATGGGCGCAAGCCTGACCCAGCAACGCCGCGTGAAGGAAGAAGGCTTTCGGGTTGTAAACCTCTTTTACCAGGGACGAAGGACGTGACGGTACCTGGAGAAAAAGCAACGGCTAACTACGTGCCAGCAGCCGCGGTAATACGTAGGTTGCGAGCGTTGTCCGGAATTACTGGGTGTAAAGGGCGTGTAGGCGGAGCTGCAAGTCAGATGTG
+
FFFFFFFFF:FFFF:FF:FFF:FFFFFFFFFFFFFFFFFFFFFFFFF:FFFFFFFFFF:FFFFFFFFF:FFF,FFF:FF::FFFFFFFFFFFFFFFF,FFFFFFFFFFF:FFFF:FFFFFFFFFFFFFFF:F:FFFFFFFF::FF:FFFFFFFFFFFFFFFFFFFFFFFFFFFFFFFFFFFFFFFFFFFFFFFFFFFFFFFF::FFF:FFFFFFFFF,FFFFFFFFFFFFFFFFFFFF,FFFFFF,FFFF
@A00881:241:HJW2NDRXX:1:2129:30671:7138 1:N:0:CGAGAGAA+GATTGGAG
CTTGTACCTATGGGACGCAGCAGTGAGGAATATTGGTCAATGGGCGCGAGCCTGAACCAGCCAAGTAGCGTGAAGGATGACTGCCCTACGGGTTGTAAACTTCTTTTATAAAGGAATAAAGTGAGGCACGTGTGCCTTTTTGTATGTACTTTATGAATAAGGATCGGCTAACTCCGTGCCAGCAGCCGCGGTAATACGGAGGATCCGAGCGTTATCCGGATTTATTGGGTTTAAAGGGAGCGTAGATGGG
+
::FFFF:FFFFFFFFFF:FFFFFFFFFFF:FFFFFFFFFFFFFFFFFFFFFFFFFFFFFFFFFFFFF:FFFFFFFFFFFFFFFFFFFFFFFFFFFFFFFFFFFFF::FFFFFFFFFFFFF:FFF:FFFFFFFFF:FFFFFFF:FFFFFFF:FFFFFFFFFFFFF::F:FFFF:FFFFFFFFF:FFF:FFFFFFFFFFF,FF:FFF,FFFFFFF::F:FF,FFFF:F::F,FFFF,FF,F:FFFFFFFFF,
@A00881:241:HJW2NDRXX:1:2129:18548:7341 1:N:0:CGAGAGAA+GATTGGAG
CTTGTACCTATGGGACGCAGCAGTGGGGAATATTGCACAATGGGGGGAACCCTGATGCAGCGACGCCGCGTGAAGGAAGAAGTATTTCGGTATGTAAACTTCTATCAGCAGGGAAGAAGATGACGGTACCTGACTAAGAAGCCCCGGCTAACTACGTGCCAGCAGCCGCGGTAATACGTAGGGGGCAAGCGTTATCCGGATTTACTGGGTGTCAAGGGAGCGTAGGCGGCAATGCAAGTCAGATGTGAAA
+
:FFFFFFF:FFFFFFFFFFFFFFFFFFFFFFFFFFFFFFFFFFFFFFF:FFFFFFFFFFFFFFFFFFFFFFFFFFFFFFFFFFFFFFFFFFFFFFFFFFFFFFFFFFFFFFFFF,FFF:FFFFFFFFFFFFFFFFF:FFFFFFFFFFFFFFFFFFFFFFFFFFFFFFFFFFF,FFFFF:FFFFFFFF:FFFFFFFFFFFFFFFFFFFFFFFF,FFFFF,:FFFFF:FFFFFFFFFF:FFFF:F,FFFFFF
@A00881:241:HJW2NDRXX:1:2129:23457:7388 1:N:0:CGAGAGAA+GATTGGAG
CTTGTACCTACGGGGTGCAGCAGTGGGGAATATTGGGCAATGGGCGCAAGCCTGACCCAGCAACGCCGCGTGAAGGAAGAAGGCTTTCGGGTTGTAAACTTCTTTTATGAGGGACGAAGGACGTGACGGTCCCTCATGAATAAGCCACGGCTAACTACGTGCCAGCAGCCGCGGTAATACGGAGGTGGCGAGCGTTGTCCGGATTTACTGGGTGTAAAGGGCGCGTAGGCGGGCAGGCACGTCAGATGTG
+
::FFFFF,FFFFFFFFFFF:FFFFFFFFF:FFF:FFFFFFF:FFFFFFFFFFFFFFFFFFFFFFFFFFFF::F:F:FFFFFFFFFFFFFF:FFFFFFFFFFFFFFFFFF:FFFFFFFFFFFFFFFFFFFF:FF,:,,FF,FFFFFFFFFF::FFFFF:FF:FF:FFFFFF:FFFFF,,FFF,FFFFFFFFFFFFFFF:FF:FFFFF:,FFFFF:F,FFFFFFF::FF:FFF:FFFF:FF::F:FFF,FF:
@A00881:241:HJW2NDRXX:1:2129:30463:7748 1:N:0:CGAGAGAA+GATTGGAG
CTTGTACCTATGGGATGCAGCAGTGAGGAATATTGGTCAATGGGCGGGAGCCTGAACCAGCCAAGCCGCGTGGAGGAAGAAGGTACAGAGTATCGTAAACTCCTTTTGTCAGGGGATAAAAGACGGGATGCGTCCCGTCCTGAAGGTACCTGAAGAAAAAGCATCGGCTAACTCCGTGCCAGCAGCCGCGGTAATACGGAGGATGCGAGCGTTATCCGGATGTATTGGGTTTAAAGGGTGCGTAGGCCGC
+
FFFFFFFFFFFFFFFFFFFFF:FFF:FFFFFFFFFFFFFFFFFFFFFFFFFFFFFFFFFFFFFFFFFFFFFFFFFFFFFFFFFFFFFFFFFFFFFFFFFFFFFFFFFFFFFFFFFFFFFFFFFFFFFFFFFFFFFFFFFFFFFFFFFF:FFF:F:FFF,FF:FF,FFFFFFFFFFFFFF:FFFFFF:FFFFFFFFFF,FFF:,FFFFFF,F,F,FFF,,:F,FFFFFF:FFFF,,FFFFFFFF,FFF,FF
@A00881:241:HJW2NDRXX:1:2129:28402:8030 1:N:0:CGAGAGAA+GATTGGAG
CTTGTACCTACGGGGGGCAGCAGTGGGGAATATTGGGCAATGGGCGAAAGCCTGACCCAGCAACGCCGCGTGAAGGAAGAAGGCTTTCGGGTTGTAAACTTCTTTTATGAGGGACGAAGGAAATGACGGTACCTCATGAATAAGCCACGGCTAACTACGTGCCAGCAGCCGCGGTAATACGTAGGTGGCAAGCGTTATCCGGATTTATTGGGTGTAAAGGGCGTGTAGGCGGGATTGCAAGTCAGATGTG
+
FFFFFFFFFFFFFFFFFFFFFFFFFFFFFFFFFFFFFFFFFFFFFFFF:FFFFFFFFFFFFFFFFFFFFFFFFFFFFFFFFFFFFFFFFFFFFFFFFFFFFFFF:FFFFFFFFFFF:FFFFFFFFFFFFFFFFFFFFFFFFFFFFFFFFFFFFFFFFFFFFFFFFF:FFFFFFFF::FFFF:FF:FFFFFFFFF,F,FFFFFF,FFFFFFFF:F,FFFF,FFFFFF,:FFFFFFFFFF:FFFF,FFFFFF
@A00881:241:HJW2NDRXX:1:2129:22670:8061 1:N:0:CGAGAGAA+GATTGGAG
CTTGTACCTACGGGAGGCAGCAGTGGGGAATATTGGGCAATGGAGGCAACTCTGACCCAGCAACGCCGCGTGAATGATGAAGGTCTTCGGATTGTAAAGTTCTTTTCTAAGGGACGAAGAAAGTGACGGTACCTTAGGAATAAGCCTCGGCTAACTACGTGCCAGCAGCCGCGGTAATACGTAGGAGGCAAGCGTTATCCGGAATGACTGGGCGTAAAGGGTGCGTAGGTGGTTTGGCAAGTTAGTAGCG
+
:F:FFFFFFFFFFFFFFFFFFFFFFFFFF:FFFFFFFFFFFFFFFFFFFFFFFFFFFFFFFFFFFFFFFFFFFFFFFFFFFFFFFFFFFFFFFFFFFFFFFFFFFFFF:FFFFFFFF,FFF,FFFFFFFFFFFFFFFFFFFF,FFFFFFFFFFFFFFFF:FFF,FFFFFFFFFFFFFF,FF,FFFFFF:,FFFFFF:FF:FFF:FFFFFFFFFF:FFFFFFFF,:FFFFFF:,FFFFFFF:FFFFFFFFF
@A00881:241:HJW2NDRXX:1:2129:30563:8140 1:N:0:CGAGAGAA+GATTGGAG
CTTGTACCTACGGGAGGCAGCAGTCGGGAATATTGGGCAATGGGGGAAACCCTGACCCAGCAACGCCGCGTGAAGGATGAAGGTCCTCGGATTGTAAACTTCTGTCCTAGGGAAAAAATAAAATGATGGTACCCTAGAAGAAAACCCCGGCAAACTACGTGCCAGCAGCCGCGGTGATACGTAGGGGGTAAGCGTTGTCCGGAATGACTGGGCGTAAAGGGAGTGTAGGCGGTTTATTAAGTTGAATGTG
+
FFFFFFFFFFFFFFFFFFFFFFFFFFFFFFFFFFFFFFFFFFFFFFFFFFFFFFFFFFFFFFFFFFFFFFFFFFFF:FFFFFFFFFFFFFFFFFFFF:FFFFFFFFFF:FFFFFFFF:FFFFFF::FFFFFFFFFFFFFFFFFFFFFFFFFFFFFFFFFFFFFFFFFFFFFFFFFFFFFFFFFFFFFFF,FFFFFFFFFFFFFFFFFFFFFFFFFFFFFFFFFFFF:,FFFFFFFFFF:FFF:F:FFFFF
@A00881:241:HJW2NDRXX:1:2129:25183:8656 1:N:0:CGAGAGAA+GATTGGAG
CTTGTACCTATGGGATGCAGCAGTGGGGAATATTGCACAATGGGGGGAACCCTGACGCAGCAACGCCGCGTGCAGGAAGACGGTCTTCGGATTGTAAACTGTTGTCGCAGGGGAAGAAAAAAATGACGGTACCCTGTGAGAAAGTCACGGCTCACTACGTGCCAGCAGCCGCGGTAATACGTAGGTGACAAGCGTTGTCCGGATTTACTGGGTGTCAAGGGCGCGTAGGCGGGTAAGCACGTCAGAAGTG
+
FFFFFFFFF:FFFFFFFFFFFFFFFFFFF:FF:FFFFF:FFFFFFFFFFFFFFFFFFFFFFFFFFFFFFFFFFFFFF,FFFFFF:FFFFFF:FFF:FFFFF:FFFFFF:FFFFF:FFF:FFFFFFF:FFFFFFFFF:FFFF,FFFFFFFF:F:FFFFF:FFFFFFF:FFFFFFFF,FFFFFFFFFFFFFFFFFF,,F:FFF:F::FFFFFFF,FF,FFFF:FF:FFFFFFFF::FF:F,,FF:F:,,FF:
@A00881:241:HJW2NDRXX:1:2129:23936:8688 1:N:0:CGAGAGAA+GATTGGAG
CTTGTACCTATGGGATGCAGCAGTGGGGAATATTGCACAATGGGGGGAACCCTGATGCAGCGACGCCGCGTGAGTGAAGAAGTATTTCGGTATGTAAAGCTCTATCAGCAGGGAAGAAAATGACGGTACCTGACTAAGAAGCACCGGCTAAATACGTGCCAGCAGCCGCGGTAATACGTATGGTGCAAGCGTTATCCGGATTTACTGGGTGTAAAGGGTGCGTAGGTGGCATGGCAAGTCAGAAGTGAAA
+
FFFFFFFFFFFFFFFFFFFFFFFFFFFFFFFFFFFFFFFFFFFFFFFF:FFFFFFFFF,FFFFFFFFFFFFFFFFFF,FFFFFFFFFFFFFFFFFFFFFFFFFFFFFFFFFFFFFFFFFFFFFFFFFFFFFFFFFFFFFFFFFFFFFFFFFFFFF:FFFFFFFFFFFFFFFFFFFFFFFFFFFFFFF:FFF,:FFFFFFFFFFFF:FFFFFF,F,FFFFFF:F::FFFFFFFFFFFFFFFF,FFFFFFF,
@A00881:241:HJW2NDRXX:1:2129:31964:8782 1:N:0:CGAGAGAA+GATTGGAG
CTTGTACCTATGGGATGCAGCAGTGGGGAATATTGCACAATGGGGGAAACCCTGATGCAGCGACGCCGCGTGAGTGAAGAAGTATTTCGGTATGTAAAGCTCTATCAGCAGGGAAGATAATGACGGTACCTGAATAAGAAGCCCCGGCTAACTACGTGCCAGCAGCCGCGGTAATACGTAGGGGGCAAGCGTTATCCGGATTTACTGGGTGTAAAGGGTACGTAGGTGGCATGGCAAGTCAGAAGTGAAA
+
:FFFFFFFFFFFFFFFFFFFFFFFFFFFF:FFFFFFFFFFFFFFFFFFFFFFFFFFFFFFFFFFFFFFFFFFFFFFFFFF:FFFF,F,FFF,:FF:FFFFFFFFFFFFFFFFFF,FFFFFFFFFFFFFFFF:,F,FFFF:FFFFFFFF:FFFFFFFFFF:FF,FFFFFFFF:FFFFFFFFFF::FFFFFFFF::F:FFFFFFFFFF:FFFFF,,FFFF:,FFFFFFFFFFFFFFFF,FFFF:,FFF::,F
@A00881:241:HJW2NDRXX:1:2129:26033:8970 1:N:0:CGAGAGAA+GATTGGAG
CTTGTACCTACGGGAGGCAGCAGTGAGGAATATTGGACAATGGCCGGAAGGCTGATCCAGCCATGCCGCGTGAGGGAATGAGGTCCTATGGATTGTAAACCTCTTTTCACGCAGGGCAATAAGGTCCACGAGGTGGACCGACGAGAGTATGCGTGGACTAAGCATCGGCTAACTCCGTGCCAGCAGCCGCGGTAATACGGAGGGTGCGAGCGTTAATCGGAATCACTGGGCGTAAAGCGCACGTAGGCTG
+
FFFFFFFFFFFFFFFFFFFFFFFFFFFFFFFFFFFFFFFFFFFFFFFFFFFFFFFFFFFFFFFFFFFFFFFFFFFFFFFFFFFFFFFFFFFFFFFFF,FFFFFFFFFFFFFFFFFFFF:FFFFFFFFFFFFFFFF:FFFFFFFFFFFFFFFFFFFFF,FFFFFFFFFFFF:FFFFFFFFFFFFFFFFFFFFFFFFFFFFFFFFFFFFFFFFFF:FFFFFFF,FFFFFFFFFFFFFFF:FFF:FFF:FFFF
@A00881:241:HJW2NDRXX:1:2129:31150:9064 1:N:0:CGAGAGAA+GATTGGAG
CTTGTACCTACGGGGTGCAGCAGTGGGGAATATTGGGCAATGGAGGCAACTCTGACCCAGCAACGCCGCGTGAGTGATGAAGGTCTTCGGATTGTAAAACTCTTTAAGTGGGGACGAAGAAAGTGACTGTACCCACAGAATAAGCTCCGGCTAACTACGTGCCAGCAGCCGCGGTAATCCGTAGGGAGCAAGCGTTATCCGGACTGACTGGGCGTAAAGGGTGCGTAGGTGGCTTGGCAAGTTGGTAGCG
+
:FFFFFF:FF,:FFFFF:FFFFF:FFFFFFFFFFFF:FFFFFF:FFFFFFFFFFFF:FFFFF:FFF:FFF:FFFFFFFFFFFFF:FF:,F,FFFFFF:F:FFFFF:FFFFFFFFF::,:FFFFFF,FF,FFFF:FF:FFF,F::F:FFFFFFFFFFFF,FFFFFFFFFFFFFFFF,FF,FFFFF,,FFFFF,FFFFFFF,FF:,FFF:::FFFF:FF,:FFFFFFF:FFFFFFF::,FF:,:FF,:FFFF
@A00881:241:HJW2NDRXX:1:2129:30725:9486 1:N:0:CGAGAGAA+GATTGGAG
CTTGTACCTATGTGAGGCAGCAGTGGGGAATATTGCGCAAAGGGCGGAAGCCTGACGCAGCGACGCCGCGAGAGGGAAGAAGGTTTTCGGATCGTAAACCTCAGTCAGAACGGAAGAAGAGGGAACGTCCCAATCACCCTTTCAGTGACGGTCACTTCCAAAGAAGCACCGGCTAACTCAGTGCCACCATCAGCGGTAATACGGAGGTTGCGAGCGGTAATCGGAATACCTGTGCGTAAAGCGCGAGAAG
+
,F:FF::FFFFF,,:,F:FF,,,F:FFFFFFFF:FFFFFF,,:FFF,:,::F,:F::FFF:,FF,F:::,,,FF:,FFFFF,F,F:FFFFF,FFFF,F:,FF,:,:F,FF,F:::,FF,F:F,,,,,F,,FF:FFF,,,,,,F,,,,FF::,,,F,,,,FF,,:F,FF,,FFF:FFFF:,,F,FF,,,F,F,,,,F:FF,F,,FF,,,:F:FFFFF,,F,,F,,::F,,,FF,FF,::,,,,FFF,F,F,
@A00881:241:HJW2NDRXX:1:2129:30065:9690 1:N:0:CGAGAGAA+GATTGGAG
CTTGTACCTACGGGGGGCAGCAGTGGGGGATATTGCACAATGGGGGAAACCCTGATGCAGCGACGCCGCGTGAGTGAAGAAGTATTTCGGTATGTAAAGCTCTATCAGCAGGGAAGAAAGTGACGGTACCTGAGTAAGAAGCCCCGGCTAACTACGTGCCAGCAGCCGCGGTAATACGTAGGGGGCAAGCGTTATCCGGATTTACTGGGTGTCAAGGGAGCGTAGACGGCGCGGCAAGGCTGGAGTGAAT
+
,FFFFFFFFFFFFFFFFFFFFFFFFFFFFFFFFFFFFFFFFFFFFFFFFFFFFFFFFFFFFFFFFFFFFFFF:FFFFFFFFFFFFFFFFFFF:FFFFFFFFFFFFFFFFFFFFFFFFF:FFFFFFFFFFFFFFFFFF:FFFFF:FFFF,FFFFFFFFFFFFFFFFFFFFFFFFFF,,F:FF,FFFFFF,FF:FFFF:FFFFFFF:FFF:FFF:FF,FFFFFFFFF,FF:FFF:F:FF:,,F:FF:FFFF,
@A00881:241:HJW2NDRXX:1:2129:25120:9862 1:N:0:CGAGAGAA+GATTGGAG
CTTGTACCTACGGGGCGCAGCAGTGGGGGATATTGGACAATGGGGGGAACCCTGATCCAGCGACGCCGCGTGAGTGAAGAAGTATTTCGGTACGTAAAGCTCTATCGGCAGGGAAGAAGGAAGAGACGGTACCTGAGTAAGAAGCCCCGGCTAACTACGTGCCAGCAGCCGCGGTAATACGTAGGGGGCAAGCGTTATCCGGATTTACTGGGTGTAAAGGGAGCGCAGACGGAGAGGCAAGTCTGAAGTG
+
FFFFFFFFFFFFFFFFFFFFFFFFFFFFFFFFF,FFFFF,FFFFF:FFFFFFFFFFFFFFFFFFFFFFFFFFFFFFF:F:FFFFFFFFFFFFFFFFFFFFFFFFFFFFF:FFFFF:F:FFFFFFFFFFFFFFFF:FFFF::FFFFFFFFFFFFFFFFFFFFFFFFFFFFFFFFFF::FFFFFFFFFFFFFFFFFFFFFFFFFFFFFF,FFFF,:FFFFFFFFFFFF,FFFFF,FFFFF::FFF,F,FFFF
@A00881:241:HJW2NDRXX:1:2129:18945:10066 1:N:0:CGAGAGAA+GATTGGAG
CTTGTACCTATGGGATGCAGCAGTGAGGAATATTGGTCAATGGGCGGGAGCCTGAACCAGCCAAGTCGCGTGAGGGAAGACGGTCCTATGGGTTGTAAACCTCTTTTGCCGGGGAGCAAAGCGCCGCACGTGTGCGGTCTGGAGAGTACCCGGAGAAAAAGCATCGGCTAACTCCGTGCCAGCAGCCGCGGTAATACGGAGGATGCGAGCGTTATCCGGATTTATTGGGTTTAAAGGGTGCGTAGGCGGT
+
::FFFFFFFFFFFFFFFFFFFFFFFFFFFFFFFFFFFFFFFFFFFFFFFFFFFFFFFFFFFFFFFFFFFFFFFFFF:FFFFFFFFFFFFFFFFFFFF:FFFFFFFFFFFFFFFFFFFFFF:FFFFFFFFFFFFFFFFFFFFFFFFFF:FFFFFFFFFFFFFFFFFFFFFFFFFFF:FFFFFFFFFFFFFFFF,:FFFF:FFFFFFF,F:FF:,F,FFFFF::FF:FFFFF:,:FFFFFF:FF:,:FF:F:
@A00881:241:HJW2NDRXX:1:2129:30933:10066 1:N:0:CGAGAGAA+GATTGGAG
CTTGTACCTACGGGATGCAGCAGTGGGGAATATTGCACAATGGGGGAAACCCTGATGCAGCAACGCCGCGTGAAGGAAGACGGTTTTCGGATTGTAAACTTCTATCAACGGGGACGAAGTAAGTGACGGTACCCGAATAAGAAGCCCCGGCTAACTACGTGCCAGCAGCCGCGGTAATACGTAGGGGGCAAGCGTTATCCGGAATTACTGGGTGTAAAGGGAGCGTAGGCGGCATGGTAAGCCAGATGTG
+
FFFFFFFFFFFFFFFFFFFFFFFFFFFFFFFFFFFFFFFFFFFFFFFFFFFFFFFFFFFFFFFFFFF:FFFFFFFFFFFFFFFFFFFFFFFFFFFFFFFFFFFFFFF:FFFFFFFFFFFFFFFFFFFFFF::FFFFFFFFFFFFFFFFFFFFFFFFFFFFFFFFFFFFFFFFFFFFFFF:FFFFFFFFF,FFFFFFFFFFFFF:FF:FFFFFFFFFF:,FFFFFFFFFF,FFFFFFFFFFFFFFFFFFFF
@A00881:241:HJW2NDRXX:1:2129:4689:10207 1:N:0:CGAGAGAA+GATTGGAG
CTTGTACCTATGGGATGCAGCAGTGGGGAATATTGGGCAATGGGCGCAAGCCTGACCCAGCGATGCCGCGTGAGGGAAGAAGGTTTTCGGATTGTAAACCTCTGTCTTTAGGGACGATAATGACGGTACCTAAGGAGGAAGCTCCGGCTAACTACGTGCCAGCAGCCGCGGTAATAAGTAGGGAGTAAGCGTTATCCGGAATTAATGGGATTAAAGGGAGAGTAGCAGGGACTTTAATTCAGATGTGAAA
+
,FFFFF:F:FFFFFFFFFFFFFF:FFFFFFFFFFFFFFFFF:FFFFFFFFFFFFF::FF:FFFFFFF:FF,,FFFFFFFFFFFF,FFFFFFFFFFFFFFFF::FFFFFFFF:FFFFFFFFF,FF,F,FFFFFFFFFFFFFFFFFFFF,FFFFFFFFFF,FF:FFFFF,F:FFFFF:,F,FFF:F,FFFF:FFFFF::FFF,F:F:F,FF,,,FFF,F,FF,FFFF,,FF::FF,FFF:,:F,FF:F:F:F
@A00881:241:HJW2NDRXX:1:2129:28239:10535 1:N:0:CGAGAGAA+GATTGGAG
CTTGTACCTATGGGAGGCAGCAGTGGGGAATATTGGTCAATGGGGGGAACCCTGAACCAGCAACGCCGCGTGAAGGAAGAAGGCTTTCGGGTTGTAAACTTCTTTTACCAGGGACGAAAGTGACGGTACCTGGTGAATAAGCTCCGGCTAACTACGTGCCAGCAGCCGCGGTAATACGTAGGGAGCGAGCGTTATCCGGATTTACTGGGTGTAAAGGGCGCGTAGGCGGGCCGACAAGTCAGAGGTGAAA
+
FFFFFFFFFFFFFFFFFFFFFFFFFFFFFFFFFFFFFFFFFFFFFFFF:FFFFFFFFFFFFFFFFFFFFFFFFFFFFFFFFFFFFFFFFFFFFFFFFFFF:FFFFFFFFFFF:FFFFF,,FFFFFFFFFF:FFF::FFFFFFFFF:F:FFFFFFFFFFFFFFFFFFFFFFFFFFFFF:FFFFFFFFFFFFFF,FFFFFFFFFFF:,FFF,FF,FFFFFFFF:F,F,F:FFFFFFFFFFFFFFF,:FFFF:
@A00881:241:HJW2NDRXX:1:2129:13883:10755 1:N:0:CGAGAGAA+GATTGGAG
CTTGTACCTATGGGATGCAGCAGTGGGGAATATTGGGCAATGGGGGGAACCCTGACCCAGCAACGCCGCGTGAGGGAAGAAGGCTTTCGGGTTGTAAACCTCTTTTACCAGGGACGAAGGACGTGACGGTACCTGGAGAAAAAGCAACGGCTAACTACGTGCCAGCAGCCGCGGTAATACGTAGGTTGCGAGCGTTGTCCGGAATTACTGGGTGTAAAGTGCGTGTAGGCGGAGCTGCAAGTCAGATGTG
+
:FFFFFFFFFFFFFFFFFFFFFFFFFFFFFFFFFFFFFFFFFFFFFFFFFFFFF:FFFFFFFFFFFFFFFFFFFFFFFF:FFFFFFFFFFFFFFFFFFFFFFFFFFFFFFFFFFFFFFFFF:FFFFFFFFFFFFFF,FFFF,FFF:FFFFFFFFFFFF:FFF:FFFFFFFFFFFFFFF:FFFFFFFFFF:FFFF:FFFFFFFF,F:FFFFF:,FFFF:F,FFFFFFFF,FFFFFFFFFFFFFFFF::FFF
@A00881:241:HJW2NDRXX:1:2129:21992:11083 1:N:0:CGAGAGAA+GATTGGAG
CTTGTACCTATGGGGTGCAGCAGTGGGGAATATTGCACAATGGGGGGAACCCTGATGCAGCGACGCCGCGTGAGTGAAGAAGTATTTCGGTATGTAAAGCTCTATCAGCAGGAAAGAAAATGACGGTACCTGACTAAGAAGCCCCGGCTAACTACGTGCCAGCAGCCGCGGTAATACGTAGGGGGCAAGCGTTATCCGGATTTACTGGGTGTAAAGGGAGCGTAGACGGCCTGTCAAGTCTGAAGTGAAA
+
:FFFFFFFFFFFFFFFFFFFFFFFFFFFFFF,FFFFFFFFFFF:FFFF:FFFFFFFFFFFFFFFFFFFFFFFFFFFFFFF:FF,FFFFFF:FFFFFFFFFFFFFFFFFFFFFFFFFF,,FF:FFFFFFFFF::FF,FFFFFFFFF:FFF,FFFFFFFFFFFFF:FFFFFFFFF,FFF:FFFFFFFFF:FFFFFFFFF:F::FF:FFF,:FFF,FFFFF:F:FFFFFFFFFFF:FFFFFFFFFFFFFFFF,
@A00881:241:HJW2NDRXX:1:2129:29496:11083 1:N:0:CGAGAGAA+GATTGGAG
CTTGTACCTATGGGATGCAGCAGTGGGGAATATTGGTCAATGGGGGAAACCCTGAACCAGCAACGCCGCGTGAAGGAAGAAGGCTTTCGGGTTGTAAACTTCTTTTATCAGGGACGATAGTGACGGTACCTGATGAATAAGCTCCGGCTAACTACGTGCCAGCAGCCGCGGTAATACGTAGGGAGCGAGCGTTATCCGGATTTACTGGGTGTAAAGGGCGCGTAGGCGGGCTGACAAGTCAGATGTGAAA
+
FFFFFFFFFFFFFFFFFFFFFFFFFFFFFFFFFFFFFFFFFFFF:FFFFFFFFFFFFFFFFFFFFFFFFFFFFFFFFFFFFFFF:FFFFFFFFFFFFFFF:FFFFFFFFFFFFFFFFFFFFFFFFFFFFFFFFFFFF:FFFF:FFFFFFFFFFF:F:FFFFFFFFFFFFFFFFFFFFFFFFFFFFF:FFF:F:FF:FFFF:FFFFFFFFFFF,F,F:FFFFFF:F,FFF:FFFFFFF:FFFFFFFFFFFF
@A00881:241:HJW2NDRXX:1:2129:17128:11303 1:N:0:CGAGAGAA+GATTGGAG
CTTGTACCTACGGGGGGCACCAGTGGGGAATATTGGGCAATGGAGGCAACTCTGACCCAGCAACGCCGCGTGAGCGATGAAGGTCTTCGGATTGTAAAGCTCTTTAAGTGGGGACGAAGAAAGTGACTGTACCCACAGACTAAGCCTCGGCTAACTACGTGCCAGCAGCCGCGGGAATACGTAGGAGGCAAGCGTTATCCGGAATGACTGGGCGTAAAGGGTGCGTAGGTGGTTTGGCAAGTTGGTAGCG
+
FFFFFFFFF,FFFFFFFFFFFFFFFFFFF:FFFFFFFF,F:FFFFFFFFFFFFFFFFFFFFFFFFFFFFFFFFFFFFFFFFFFFFFFFFFF,:FFFFFFF:FFFFFFFFFFFFFFF:FFF,FFFFFFFFFFFFF:FFFF,F,FFFFFFFFFF:FFFFFFFFFFFFF,FFFFFFF,F:FFFF,FFFFFFF:,FFFFFFFFFFFFFFFFFFFFFFF,FFFFFFFFF:FFFFFFFFF:FFFFFFFF:FF:F:F
@A00881:241:HJW2NDRXX:1:2129:10610:11318 1:N:0:CGAGAGAA+GATTGGAG
CTTGTACCTACGGGGCGCACCAGTGGGGAATATTGCACAATGGGGGGAACCCTGATGCAGCAACGCCGCGTGAAGGAAGAAGGCCTTCGGGTTGTAAACTTTTTTGATCGGGGACGAAGGATGACGGTACCTGAATAAGAAGCCCCGGCTAACTACGTGCCAGCAGCCGCGGTAATACGTAGGGGGCAAGCGTTATCCGGATTTACTGGGTGTAATGGGAGCGTAGACGGCCATGCAAGTCTGAAGTGAA
+
::FFFFFFFFFFFFFFFFFFFFFFFFFFF,FFFFFFFFFFFF:FFFFFFFFFFFFFFFFFF:,FFFFFFFFFFFFFFFFFFFFFFFFFFFFFFFFFF:FFFFFFFFF:FFFFFFFFFFFFFFFFFFFFF:FFF:FFFFFFFFFFFFFFFFFFFFFFFFFFFFFFFFFFFFFFF,FFFFF:FFFFFFFFFFFFFFFFFFFF:FFFFFFF,FFFFF,,FFF,:FFFFFFFFFFFF:FFF:FFFF:FFFFFF:
@A00881:241:HJW2NDRXX:1:2129:29143:11350 1:N:0:CGAGAGAA+GATTGGAG
CTTGTACCTATGGGATGCAGCAGTGGGGAATATTGCACAATGGGGGAAACCCTGATGCAGCGACGCCGCGTGAGTGAAGAAGTATTTCGGTATGTAAAGCTCTATCAGCAGGGAAGATAATGACGGTACCTGACTAAGAAGCCCCGGCTAACTACGTGCCAGCAGCCGCGGTAATACGTAGGGGGCAAGCGTTATCCGGATTTACTGGGTGTAAAGGGAGCGTAGGTGGCAAGGCAAGTCAGATGTGAAA
+
FFFFFFFFFF:FFFFFFFFFFFF:FFFFF:F:FFFFFFFFFFF:FFFFFFFFFFFFFF:FFFF:FFFFFFFFFFFFFFFFFFFF:FFFFFFFFFFFFFFFFFF,FFF:FFF:FFFFFFF:FFFFFF:FFFFFFFF::FFFFFFFFFFFFFF:FFFFFFFFFFFFFFFFFFFFF:F,:FF:FFFFFFFFFFF,FFFFFF:F:FF:FFFFFFFFFFFFFFFFF:FFFFFFF::FFFFFF::F,,,,FFF:FF
@A00881:241:HJW2NDRXX:1:2129:16360:11381 1:N:0:CGAGAGAA+GATTGGAG
CTTGTACCTATGGGATGCAGCAGTGGGGAATATTGGGCAATGGGCGCAAGCCTGACCCAGCAACGCCGCGTGAAGGACGAAGGTCTTCGGATTGTAAACTTTTGTCGCCAGGGACGATAATGACGGTACCTGGTAAGAAAGCCCCGGCTAACTACGTGCCAGCAGCCGCGGTAATACGTAGGGGGCGAGCGTTGTCCGGAATTACTGGGCGTAAAGGGCGCGTAGGCGGCTTGTTAAGTTAGATGTGAAA
+
F,:FFFFF:,::FFF::FFFFFFFFF::FFFFFFFFFFFFFFFFFFFFFFFFFFFFFFFFF,FFFFFFFF:FFFFFF,FFFFFFFFFFFFF,FFFFFFF,FFFFFFFFF,FFFFFFFFF,FFFFFFF:FFFFFFFFFFFFFFFFFFFFFFFFFFFFFFFFFFFFFFFFFFFF:F,FFFFFFFFFFFFFFFFFFFFFF:FF,FF,FFFFFFF,FFFFFFFFFFF:FFFFFFFFFFFFFFFF:FFFFFFFFF
@A00881:241:HJW2NDRXX:1:2129:25880:11397 1:N:0:CGAGAGAA+GATTGGAG
CTTGTACCTATGGGGCGCAGCAGTGGGGAATCTTGCGCAATGGAGGCAACTCTGACGCAGCGATGCCGCGTGCGTGAAGAAGGGATTCGTCCCGTAAAGCGCAGTCACAGGACAAGAGAGAGACAGAGCCCTGTTTTGAGCCCCGGCTAACTACGTGCCAGCAGCCGCGGTAATACGTAGGGGGCGAGCGTTGTCCGGAATTACTGGGCGTAAAGGGCGCGTAGGCGGCCAGAGAGGCCTTTTGTAAAAG
+
FFFFFFFFFFFFFFFFFFFFFFFFFFFFFFFFFFFFFFFFFFFFFFFFFFFFFFFFFFFFFFFFFF:FFFFFF:FFFFFFFFFFF:FFFFFFFFFFFF,F:FFFFFFFFFFFFFFFFFFFF:FFFFF,FFFFFFFFFF:F,FF:FFFFFFFF::FFFFF:FFFFFFFF:F,FFFFFFF,FFFF:F::FFFFFFFF,FFF::FFF:FFFFFFFFFFF:FFFFFFF:FFFFFFFFFFFFFF::FFFFFFFFF
@A00881:241:HJW2NDRXX:1:2129:28745:11412 1:N:0:CGAGAGAA+GATTGGAG
CTTGTACCTATGGGATGCAGCAGTGGGGGATATTGGACAATGGGGGGAACCCTGATCCAGCGACGCCGCGTGAGTGAAGAAGTATTTCGGTATGTAAAGCTCTATCAGCAGGGAAGAAAGAGGACGGTACCTGAGTAAGAAGCCCCGGCTAACTACGTGCCAGCAGCCGCGGTAATACGTAGGGGGCAAGCGGTATCCGGATTTACTGGGTGTAAAGGGAGCGTAGACGGAGAGGCAAGTCTGGAGTGAA
+
:FFFFFFFFFFFFFFFFFFFFFFFFFFFFFFFFFFFFFFFFFFFFFFFFFFFFFFFFFFFFFFFFFFFFFFFFFFFFFFFFFFFFFFFFFFFFFFFFFFFFFFFFFFFFFFFFFFFFFFFFFFFFFF:FFFFFFFFFFFFFFFFFFFFFFFFFFFFFFFFFFFFFFFFFFFFFFFFFFFFFFFFFFFF,FFF,FFFFFFFFFFFF:FFFFFFFFFFFFFFFF:FFFF,F,FFFFFFF:::FFF,FFFFF:
@A00881:241:HJW2NDRXX:1:2129:25473:11506 1:N:0:CGAGAGAA+GATTGGAG
CTTGTACCTACGGGGTGCAGCAGTGGGGAATATTGGGCAATGGGCGAAAGCCTGACCCAGCAACGCCGCGTGAGGGAAGAAGGTTTTCGGATTGTAAACCTCTGTCCCTGGTGAAGAGCGGAAGACGGTAACCAGGGAGGAAGCCCCGGCTAACTACGTGCCAGCAGCCGCGGTAATACGTAGGGGGCGAGCGTTGTCCGGAATGATTGGGCGTAAAGGGCGCGTAGGCGGCCTGGTAAGTCTGGAGTGA
+
FFFFFFFFFFFFFFFFFFFFFFFFFFFFFFFFFFFFFFFFFFFFFFFFFFFFFFFFFFFFFFFFFFFFFFFFFFFFF:FFFFFFFFFFFFFFFFFFFFFFFFFFFFFFFFFFFFFFFFFFFFFFFFFFF:FFFFFFFFFFF:FFFFFFFFFFFFFFFFFFFFFFFFFFFFFFFF,FFFFFF,FFFFFFFFFFFFFFFFFFFF,:FF:FFFFFF:F,FFFFFFFFFFFFF:FF:::FFF:FFFFFFFFFFF
@A00881:241:HJW2NDRXX:1:2129:32380:11537 1:N:0:CGAGAGAA+GATTGGAG
CTTGTACCTACGGGGTGCAGCAGTGGGGAATATTGGTCAATGGGGGAAACCCTGAACCAGCAACGCCGCGTGAAGGAAGAAGGCTTTCGGGTTGTAAACTTCTTTTATCGGGGACGATAGTGACGGTACCCGATGAATAAGCTCCGGCTAACTACGTGCCAGCAGCCGCGGTAATACGTAGGGAGCGAGCGTTATCCGGATTTACTGGGTGTAAAGGGCGCGTAGGCGGGCTGACAAGTCAGATGTGAAA
+
FFFFFFFFFFFFFFFFFFFFFFFFFFFFFFFFFFFFFFFFFFFFFFFFFFFFFFFFFFFFFFFFFFFFFFFFFFFFFFFFFFFFFFFFFFFFFFFFFFFFFFFFFFFFFFFFF:FFFFFFFFFFFFFFFFFFFFFFFFFFFFFFFFFFFFFFFFFFFFFFFFFFFFFFFFFFFFFFFFFFFFFFFFFFFFF,F,FFFFFFFFFFFFFFFFFFFFFFFFFFFFFFFFFFFFFFFFFFFFFFFFFFFFF:FF
@A00881:241:HJW2NDRXX:1:2129:20618:11804 1:N:0:CGAGAGAA+GATTGGAG
CTTGTACCTATGGGATGCAGCAGTGGGGAATATTGCACAATGGGGGGAACCCTGATGCAGCGACGCCGCGTGAAGGAAGAAGTATTTCGGTATGTAAACTTCTATCAGCAGGGAAGAAGAAAGACGGTACCTGACTAAGAAGCCCCGGCTAACTACGTGCCAGCAGCCGCGGTAATACGTAGGGGGCGAGCGTTATCCGGAATTACTGGGTGTAAAGGGAGCGCAGACGGCGGGGCAAGTCTGGAGTGAA
+
FFFFFFFFFFFFFFFFFFFFFFFFFFFFFFFFFFFFFFFFFFFFFFFFFFFFFFFFFFFFFFFFFFFFFF:FFFFFFFFFFFFFF:FFFFFFFFFFFFFFFFFFFFFFFFFFFFFFFFFFFFFFFFFFFFFFFFFFFFFFFFFFFFF:FFFFFFFFFFF:FFFFFFFFFFFFFF,FFFFFFFFFFFFFFFFF:FFFF:FFF:FFFFFFFFFFF:FFF:F:F:FFFFFFFFFFFFFFF::FFFFFFFFFF:
@A00881:241:HJW2NDRXX:1:2129:32696:11804 1:N:0:CGAGAGAA+GATTGGAG
CTTGTACCTACGGGGGGCAGCAGTGGGGGATATTGGACAATGGGGGGAACCCTGATCCAGCGACGCCGCGTGAGGGAAGAAGGTTTTCGGATTGTAAACCTCTGTTGACGGAGAAAAAGATGATGGTATCCGTTAAGGAAGCCACGGCTAACTACGTGCCAGCAGCCGCGGTAATACGTAGGTGGCGAGCGTTGTCCGGAATTACTGGGTGTAAAGGGAGTGTAGGCGGGGCATTAAGTCAGAAGTGAAA
+
FFFFFFFFFFFFFFFFFFFFFFFFFFFFFFFFFFFFFFFFFFFFFFFF:FFFFFFFFF:FFFFFFFFFFFFFFFFFFFFFFFFFFFFFFFFFFFFFFFFFFFFFFFFFFFFFFFFFFFFFFFFFFFF:FF:FFFFFFFFFFFFFFFFFF:FFFFFFFFFFFFFFFFFFFFFFFFFFFFFFFFFFFFFFFFFFFFFF:FF:FFFFF:FF:FFF:FFFF,,FFFFFFFFFFFFFFF,:FFFFFFF:FFFF:F
@A00881:241:HJW2NDRXX:1:2129:25283:12023 1:N:0:CGAGAGAA+GATTGGAG
CTTGTACCTACGGGATGCAGCAGTGAGGAATATTGGTCAATGGGCGGGAGCCTGAACCAGCCAAGCCGCGTGGAGGAAGAAGGTACAGAGTATCGTAAACTCCTTTTGTCAGGGGATAAAAGGCGGGATGCGTCCCGTCCCGAAGGTACCTGACGAAAAAGCATCGGCTAACTCCGTGCCAGCAGCCGCGGTACTACGGAGGATGCGAGCGGTATCCGGATTTAGTGGGTTTAAAGGGTGCGTCGGCCGC
+
FFFFFFFFFFFFFFFFFFFFFFFFFFFFF:FFFFFFFF,FFFFFFFFFFFFF:FFFFFFFFFFFFF:FFF,FFFFFFFFFFFFF:F,FFFF:FFF,FFFFFFFFFFFFFFF:FFFF:F:FFFFFFFF:FFFFFFFFFFFFFFFFFFF,FFFFF,FFFFFFFFFFFFFFFF:FFFFFFFFFFFFF,FFFFFFF,,FFFF:FFFF:FFFFFFF,F,FFFFFF,F,F,FFFFFFFF,,FFF:FFF:,FFFFFF
@A00881:241:HJW2NDRXX:1:2129:16767:12336 1:N:0:CGAGAGAA+GATTGGAG
CTTGTACCTATGGGATGCAGCAGTGGGGAATTTTGGACAATGGGCGCAAGCCTGATCCAGCTATTCCGCGTGCGGGAAGACGGCCTTCGGGTTGTAAACCGCTTTAGTGGAGGACGAAAAGCGCAGGTAGGACAATGACGTGCGTGCTGACGGTACTCCAAGAATAAGCACCGGCTAACTACGTGCCAGCAGCCGCGGTACTACGTAGGGTGCGAGCGTTAATCGGAATTACTGGGCGTAAAGGGTGTGC
+
:FFFFF:FFFFFFFFFFFFFFFFFFFFFFFF:FFFFFFFFFFFFFFF:FFFFFFFFFFFFFFFFFFFFFFFFFFFFFFFFFFFF:FFFFFFFFFFFF,FFFFFFFFFFFFFFFFFFFFFF:FFFFFFF:FFFFFFFFFFFFFFFFFFFF:FFF::FFFFFFFFFFFFF,FFFFFFFFFFFFFFFFFFFFFFFFFFFFFFF,FF:FFFF:FFFFFFFFFFFFFF:::F,FFFFFFFFFFFF:,FFF:FFFF
@A00881:241:HJW2NDRXX:1:2129:28962:12446 1:N:0:CGAGAGAA+GATTGGAG
CTTGTACCTACGGGGGGCAGCAGTGGGGAATATTGCACAATGGAGGGAACTCTGATGCAGCAACGCCGCGTGAAGGATGAAGGCCTTCGGGTTGTAAACTTCTTTGACAGGGGACGAAGGAAGTGACGGTACCCTGAGAACAAGCCACGGCTAACTACGTGCCAGCAGCCGCGGTAATACGTAGGTGGCAAGCGTTGTCCGGATTTACTGGGTGTAAAGGGCGTGTAGGCGGGTCGGCAAGTCAGATGTG
+
FFFFFFFFFFFFFFFFFFFFFFFFFFFFFFFFFFFFFFFFFFFFFFFF:FFFFFFFFFFFFFFFFFFFFFFFFFFFFFFFFFFFFFFFFFFFFFFFFFFFFFFFFFFFFFFFFFFFFFFFFFFFFF,FFFFFFFFFFFFFFFFFFFFFFFFF:FFFFFFFFFFFFFFFFFFFFFF:FFFFFFFFFFFFFFFFFFFFFFF,FFFFFF:FFFFFFF:FFFFFFFFFFFFFFFFFFFFFFF:FFFFFF:F,FF
@A00881:241:HJW2NDRXX:1:2129:26087:12633 1:N:0:CGAGAGAA+GATTGGAG
CTTGTACCTACGGGGGGCAGCAGTGGGGAATATTGGGCAATGGAGGCAACTCTGACCCAGCAACGCCGCGTGAATGATGAAGGTCTTCGGATTGTAAAGTTCTTTACTGGGGGACGAAGAAAGTGACGGTACCTCAGGAATAAGCCTCGGCTAACTACGTGCCAGCAGCCGCGGTAATACGTAGGAGGCACGCGTTATCCGGAATGACTGGGCGTAAAGGGTGCGTAGGTGGTTTGGCAAGTTAGTAGCG
+
F::F:FFFFF:FFF,,FF:FFFFFFFFFFFFFFFFFFFFFFFFFFFFFFFFFFFFFFFFFF:,FFFFFFFFFFFFFFFFFFF:FFFFFFFFFFFFFFFFFFFFFF,,FF:FFFFFFFFFF:FFF:FF:FFFF,FFFF,::FF:FFFF,FF,FFFFFFF,FFFFF:FFFFFFFFFF:FFFFFF,F,FFFF:,,F:,FFFF,,F,FFFFFFF,FFF,,FFF,:,F,FFF,FF,FF,,F,FFFFFFFFF:F:F
@A00881:241:HJW2NDRXX:1:2129:8214:12680 1:N:0:CGAGAGAA+GATTGGAG
CTTGTACCTATGGGACGCAGCAGTGGGGAATATTGCGCAATGGGCGGAAGCCTGACGCAGCGACGCCGCGTGAGGGAAGAAGGTTTTCGGATCGTAAACCTCTGTCAGAAGGGAAGAATAGGGGACGTGCCAATCAGCGTTTCCGTGACGGTAACTTCAAAGGAAGCACCGGCTAACTCCGTGCCAGCAGCCGCGGTACTACGGAGGGTGCGAGCGTTAATCGGAATTAATGGGCGTAAAGCGCGTGTAG
+
FFFFFFFFFFFFFFFFFFFFFFFFFFFFFFFFFFFFFFFFFFFFFFFFFFFFFFFFFFFFFFFFFFFFFFFFFFFFFFFFFFFFFFFFFFFFFFFFFFFFFFFFFFFFFFFFFFFFFFFFFFFFFFFFFFFFFFFFFFFFFFFFFFFFFFF::,FFFFFF:FFFFFFFFFF:FFFFFFFFFFF:FFF,FFFFFFFFFF,FFFF:,:FFFFFFFFFFFFF:FFFFF,:,F,FFFFFFFFFFFFFFFFFF,,
@A00881:241:HJW2NDRXX:1:2129:18945:12821 1:N:0:CGAGAGAA+GATTGGAG
CTTGTACCTACGGGGTGCAGCAGTCGGGAATATTGCGCAATGGAGGAAACTCTGACGCAGTGACGCCGCGTATAGGAAGAAGGTTTTCGGATTGTAAACTATTGTCGTTAGGGAAGAGAAAGGACAGTACCTAAGGAGGAAGCTCCGGCTAACTACGTGCCAGCAGCCGCGGTAATACGTAGGGAGCGAGCGTGATCCGGAATTATTGGGTGTAAAGGGTGCGTAGACGGGAGAGCAAGTTAGTTGTGAA
+
FFFFFFFFFFF:FF:FFFFFFFFFFFFFF,FFFFFFFFFFFFFFFFFFFFFFFFFFFFFFFFFFFFFFFFFFFFFFFFFF:FFFFFFFF:FFFFFF:FFFFFFFFFFF,,:FFFFFFFF,:FFFFFFFFFFFF:FFFFFFFFFFFFFFFFFFFFFFFFFFFFFFFF:FFFFFFFFFFFFFFFF:FFFF:FFFF,FFFFFF,FFF,FFFFFFFFFFF,FFFFFFFF::FFF:,FFFF:FFFFFFFFFFFFF
@A00881:241:HJW2NDRXX:1:2129:21893:13041 1:N:0:CGAGAGAA+GATTGGAG
CTTGTACCTATGGGACGCAGCAGTGGGGAATATTGGGCAATGGGCGCAAGCCTGACCCAGCGATGCCGCGTGAGGGAAGAAGGTTTTCGGATTGTAAACCTCTGTCTTTAGGGACGATAATGACGGTACCTCAGGAGGAAGCTCCGGCTAACTACGTGCCAGCAGCCGCGGTAATACGTAGGGAGTAAGCGTTATCCGGAATTACTGGGTGTAAAGGGAGTGTAGGCGGGACTTTAAGTCAGATGTGAAA
+
,FFFFFFFFFFF::FFFFF:FFFFFFFFFFFFFFFFFFFFFFFFF,FFF:FFF,FFFFFFF::FFFFF:F,FFFFFFF:FFFFFFFFFFFFFFFFFFFFFFFFFFFFFF:F,FFFFF:F,FF:FFFFF:FF,FFFFFFFFFFFFFFFFFFFFFFFFFFFFF:F:FFFFF:FFFFFFFFFFF:FFFFFFFFF:F,FFFFFF,F:FFFF:FF,F:FF:FF,:F::::,FF:FF:,FFFFFFF::FF:FFFF,
@A00881:241:HJW2NDRXX:1:2129:23782:13432 1:N:0:CGAGAGAA+GATTGGAG
CTTGTACCTACGGGGGGCAGCAGTGGGGAATATTGGTCAATGGGGGAAACCCTGAACCAGCAACGCCGCGTGAAGGAAGAAGGCTTTCGGGTTGTAAACTTCTTTTATCAAGGACGATAGTGACGGTACTTGATGAATAAGCTCCGGCTAACTACGTGCCAGCAGCCGCGGTAATACGTAGGGAGCGAGCGTTATCCGGATTTACTGGGTGTCAAGGGCGCGTAGGCGGGCAGACAAGTCAGATGTGAAA
+
FFFFFFFFFFFFFFFFFFFFFFFFFFFFFFFFFFFFFF:FFFFFFFFFFFFFFFFFFFFFFFFFFFFFFFFFFFFFF:FFFFFFFFFFFFFFFFFFFFFFFFFFFFFFFFFFFFFFFFFFFFFFFFF:FFFFFFFFFFF:FFFFFFFFFFFFFFFFFFFFFFFFFFFFFFFFFFFFFFFFFFFFFF:FFF:FFFFFFFFFFFFFFFFFFFFF,FFF:FFFFFFFFFFFFFFFFFFFF:FFFFFFFFF:FF
@A00881:241:HJW2NDRXX:1:2129:30572:13792 1:N:0:CGAGAGAA+GATTGGAG
CTTGTACCTATGGGGGGCAGCAGTGGGGAATATTGGGCAATGGGCGCAAGCCTGACCCAGCAACGCCGCGTGAAGGAAGAAGGCTTTCGGGTTGTAAACTTCTTTTATGAGGGACGAAGGACGTGACGGTACCTCATGAATAAGCCACGGCTAACTACGTGCCAGCAGCCGCGGTAATACGTAGGTGGCGAGCGTTGTCCGGATTTACTGGGTGTAAAGGGCGCGTAGGCGGGTAGGCAAGTCAGATGTG
+
FFFFFFFFFFFFFFFFFFFFFFFFFFFFFFFFFFFFFFFFFFFFFFFFFFFFFFFFFFFFFFFFFFFFFFFFFFFFFFFF:FFFFFFFFFFFFFFF:FFFFFFFFFFFF:FFFFFF:FFFFFFFFFFFF::FFFFFFFFFFFFFFFFFFFFF:FFFFFFFFFFFFFFFFFFFFFFFFFFFFFFF:FFFFFFFFFFF:FFFFFFFFFFFF:FFFFFFFFFFFFFFFF,,FFFFFFFFFFFF:FFF:FFFFF
@A00881:241:HJW2NDRXX:1:2129:23294:13808 1:N:0:CGAGAGAA+GATTGGAG
CTTGTACCTACGGGATGCAGCAGTGGGGAATATTGCACAATGGGGGAAACCCTGATGCAGCGACGCCGCGTGGGTGAAGAAGTATTTCGGTATGTAAAGCCCTATCAGCAGGGAAGAGAATGACGGTACCTGAGTAAGAAGCCCCGGCTAACTACGTGCCAGCAGCCGCGGTAATACGTAGGGGGCAAGCGTTATCCGGATTTACTGGGTGTAAAGGGAGCGTAGACGGCATGGCAAGTCTGGAGTGACA
+
FFFFFFFFFFFFFFFFFFFFFFFFFFFFFFFFFFFFFFFFFFFFFFFFFFFFFFFFFF:FFFFFFFFFFF:FFFFF:FFFFF:FFFFFFFF:FFFFFFFFFFFFFFFFFFFFFFFFFFFF:F:FFFFFFF,FFFFFFFFFFFFFFFFFFFFFFFFFFFFFFFFFFFFFFFFFFF:FFFFFFFFFFFFFFFFFFFFFFFFFFFFFFFFF:FFF,FFFFFFFFFFFFF:FFFFFFFFF,FFFFFFFFFF:,F
@A00881:241:HJW2NDRXX:1:2129:32714:14121 1:N:0:CGAGAGAA+GATTGGAG
CTTGTACCTACGGGGGGCAGCAGTGGGGAATATTGGGCAATGGGCGCAAGCCTGACCCAGCAACGCCGCGTGAGGGAAGAAGGCTTTCGGGTTGTAAACCTCTTTTACCAGGGACGAAGGACGTGACGGTACCTGGAGAAAAAGCAACGGCTAACTACGTGCCAGCAGCCGCGGTAATACGTAGGTTGCAAGCGTTGTCCGGATTTCCTGGGTGTAAAGGGCGTGTAGGCGGAACTGCAAGTCAGATGTG
+
FFFFFF:FFF:FFFFFFFFFFFFFFFFFF:FFF:FF:FFFFFFFFFFFFFFFFFF:FFFFFFFF:F:FFF,FFFFFF:FFFFF,F:FFFFFFFFFFFFFFFFFFFFF:FFFFFFFFFFFF:F,FFFFFFFFFFFFFF:FFFF,FFFFF:FFFFFFFFF:FFF:FFFFFFFFFFFFFF:FFF,FFF:FFFF:FFFFFFFF:F:FFFF,:FFF:F:FF::FFFFFFFFFFFFFFF:FFFFF,FFFFFFFFFF
@A00881:241:HJW2NDRXX:1:2129:30563:14278 1:N:0:CGAGAGAA+GATTGGAG
CTTGTACCTACGGGGGGCACCAGTGGGGGATATTGCACAATGGAGGGAACTCTGATGCAGCGACGCCGCGTGGGTGAAGGAGTACTCCGGTACGTAAAGCCCTGTCAGCAGGGAAGACAGTGACGGTACCTGAGTAAGAAGCCCCGGCTAACTACGTGCCAGCAGCCGCGGTAATACGTAGGGGGCGAGCGTTATCCGGATTTACTGGGTTTCAAGGGTGCGTAGGCGGTCTGTTAAGTCAGCGGGAAAA
+
:FFFFFFFF:FFFFFFFFFFFFFFFFFFF:FFFFFF:FF,FFFFFFFF:FFFFFFFFFFFFFFFFFFFFFFFFFFF:FFFFFFF:FFFFFFFFFFFF,FF:FFFFF:FFFFFFFFFFF:FFFFFFFFFFFF:FFFFFFFFFFFFFFFFF:FFFFF:FFFFFFFFFFFFFFFFF:F:FFFFFFFFF:FFFFF::F:,FFFFFFF,FFFFFFFFF:FFFFFFFFF,FFFFFFF,F,FFFFFFFFF:F,F:F,
@A00881:241:HJW2NDRXX:1:2129:25581:14293 1:N:0:CGAGAGAA+GATTGGAG
CTTGTACCTACGGGAGGCAGCAGTGGGGAATATTGCACAATGGGGGAAACCCTGATGCAGCGACGCCGCGTGAGTGAAGAAGTAATTCGTTATGTAAAGCTCTATCAGCAGGGAAGATAATGACGGTACCTGACTAAGAAGCCCCGGCTAACTACGTGCCAGCAGCCGCGGTCATACGTAGGGGGCAAGCGTTATCCGGATTTACTGGGTGTAAAGGGAGCGTAGGTGGCAGGGCAAGTCAGATGTGAAA
+
FFFFFFFFFF:FFF:,FFFFFFFFFFFFFFFFFFFFFFFFFFFF:FFFFFFFFFFFFFFFFFFFFFFFFFFFFF:FFFFFFFF,FFFFF:F:FFFFFFFFFFFFFFFFFFFFFFFFFFFFFFFFFFFFF:FFFFFFFFFFFFFFF:FFFFFFFFFFFF:FFFFFFFFFFFFF,FFFFFFFF:FFFF:FFF:F:,FFF,FFFFFFFFFFFFFF::FFFFF,F::FFF:FFF:F,:FF:FFFFFFF:FFF,F
@A00881:241:HJW2NDRXX:1:2129:23701:14325 1:N:0:CGAGAGAA+GATTGGAG
CTTGTACCTATGGGGGGCAGCAGTGGGGAATATTGGGCAATGGAGGCAACTCTGACCCAGCAACGCCGCGTGAGCGATGAAGGTCTTCGGATTGTAAAGCTCTTTAAGTGGGGACGAAGAAAGTGACTGTACCCACAGAATAAGCCTCGGCTAACTACGTGCCAGCAGCCGCGGTAATACGTAAGAGGCAAGCGTTATCCGGAATGACTGGGCGGAAAGGGTGCGTAGGTGGTTTGGCACGTTGGTAGCG
+
FF:FFFFFFFFFFFFFFFFFFFFFFFFFFFFFF:FFFFFFFFF:FFFFFFFFFFFFFFFFFF,FFFFFFFFFFFFFFFFFFFFFFFFF,FFFFFFFFFFFFFF:FFFFFFFFFFFFFFFFFFFFFFFFFFFF:FFFFFFFFFFF:FFFFFFF:FFFFF:FFFFFFFFFFFFFF::FFFFFFFFFFFFFFF:FFFFF,FFFF,F,FFFFF:FFF:,FFFFF:FFF:F:F:FFFFFFFF,F,FFFFF:FFF,
@A00881:241:HJW2NDRXX:1:2129:21124:14403 1:N:0:CGAGAGAA+GATTGGAG
CTTGTACCTATGGGATGCAGCAGTAGGGAATTTTGCGCAATGGGCGAAACTCTGACCCAGCAACGCCGCGTGAATGATGAAGGTCCTCGGATTGTAAAGTTCTTTTCTAAGGGAAGAAGAAAGTGACGGTACCTTAGGAATAAGCCTCGGCTAACTACGTGCCAGCAGCCGCGGTAATACGTAGGAGGCGAGCGTTATCCGGAATGACTGGGCGTAAAGGGTGTGTAGGCGGTTCGGCAAGTTAGTAGCG
+
FFFFFFFFFFFFFFFFFFFFFFFFFFFFFFFFFFFFFFFFFFFFFFFFFFFFFFFFFFFFFFFFFFFFFFFFFFFFFFFF:FFFFFFFFFFFFFF:FFFFFFFFFFFFF:FFFF:FFFFFFFFFFF:FFFFFFFFFFFF:FFFF:FFFFFFFFFFFFFFFFFFFFFFFFFFFFFFF,FFFFF:FFFFFFFFFFFFFFFFFFFF:FFFFFFFFFFFFFFFFF,FF,FFFFFFFFFFFFFFFFFF,F:F::F
@A00881:241:HJW2NDRXX:1:2129:32832:14481 1:N:0:CGAGAGAA+GATTGGAG
CTTGTACCTATGGGGTGCAGCAGTGGGGAATATTGGGCAATGGGCGCAAGCCTGACCCAGCGATGCCGCGTGAGGGAAGAAGGTTTTCGGATTGTAAACCTCTGTCTTTAGGGACGATAATGACGGTACCTAAGGAGGAAGCTCCGGCTAACTACGTGCCAGCAGCCGCGGTAATACGTAGGGAGCAAGCGTTATCCGGATTTACTGGGTGTAAAGGGCGAGTAGGCGGGCTGGTAAGTTGGGAGTGAAA
+
FFFFFFFFFFFFFFFFFFFFFFFFFFFFFFFFFFFFFFFFFFFFFFFFFFFFFFFFFFFFFFFFFFFFFFFFFFFFFFFFFFFFFFFFFFFFFFFFF:FFFFFFFFFFFFFFFFFFFFFFFF:FFFFFFFFFFFF:FFFFFFFFFFFFFFFFFFF:FFFFFFFFFFFFFFFFFFFFFF,FFFFFFFFFFFFF:,FFFFFFFFFFFFFFFFFFFFFFFFFFFFFF:FFFFF:FFFF:FFFFFFFFFFFFF:
@A00881:241:HJW2NDRXX:1:2129:15248:14747 1:N:0:CGAGAGAA+GATTGGAG
CTTGTACCTACGGGACGCACCAGTGGGGAATATTGCACAATGGAGGAAACTCTGACGCAGCGATGCCGCGTGAGTGAGGAAGGGATTCGTCCCGCAGAGCTCAGTCGACGGGGAGAAGAGAGATGTCACCCGTCTTTAAAGCCCCGGCTAACTACGTGCCAGCAGCCGCGGTAATACGTAGGGGGCGAGCGGTGTCCGGACTTACTGGGCGTCAAGCGCGCGTAGGCGGCCTAGAAGGCCTGTTGTAAAA
+
:FFFFFFFFFFFFFFF:FF:F,F:FFFFFFFFF:FFFFF:FFFFFFFFFFFFFFFFFFFFFFFFFFFFFFFFFF,FFFFFFFFFFFFFFFFFFFFFFFFFFFFFFF:FFFFFFFFFFF:F:FFFFFFFFFFFFFFFF:FFFFFFFFFFF:FFFFFFFFFF:FF:FFFFFFFFF,FFFF:F:FFFFFFFFFF,:FF,FFFFFFF:FFF:F,FF,FFFFFFFFFFFFFFFF:F::::,F:FF:FF:FFFF,:
@A00881:241:HJW2NDRXX:1:2129:31684:15468 1:N:0:CGAGAGAA+GATTGGAG
CTTGTACCTATGGGATGCAGCAGTGGGGAATATTGGGCAATGGGCGAAAGCCTGACCCAGCAACGCCGCGTGAGGGAAGAAGGGTTTCGGCTCGTAAACCTCTGTCCTAAGGGACGAAGGAGATGACGGTACCTTAGGAGGAAGCCCCGGCTAACTACGTGACAGCAGCCGCGGTACTACGTAGGGGGCGAGCGTTGTCCGGAATGATTGGGCGTAAAGGGCGCGTAGGCGGCCAGGTACGTCAGGGGTG
+
,F,FFFFFFFFFFFF:FFFFF:FFFF:FFFFFFFFFF:FFFF:FFFFFFFFFF:FFFFFFF:FF:F,:FFFFFFFFFF:FFFFFF:FFFFFFF:FFFFFF:FFFFF,FFFF:FFFFFFF,FFFFFF:FFFFFFFFF,FF,:FFFFFF,FFFFF,FFFFFFF,FFFF:FFFFFFFFF,FF,FFFFFFFFF,:FFF,FFFF,FF,F,,FFFF:F:F,F,::FFFFF::FFFFFF::,FFFF,F:FFF:FF:F
@A00881:241:HJW2NDRXX:1:2129:12970:15530 1:N:0:CGAGAGAA+GATTGGAG
CTTGTACCTACGGGGGGCAGCAGTGGGGAATATTGCACAATGGGGGGAACCCTGATGCAGCGACGCCGCGTGAGCGAAGAAGTATTTCGGTATGTAAAGCTCTATCAGCAGGGAAGAAAAATGACGGTACCTGACTAAGAAGCACCGGCTAAATACGTGCCAGCAGCCGCGGTAATACGTATGGTGCAAGCGTTATCCGGATTTACTGGGTGTAAAGGGAGCGCAGGCGGCGCGGCAAGTCTGATGTGAA
+
,F,F:FFFFFFFFFFFFFFFFFFFFFF:FFFFFFFFFFF:FFFFFFFFFFFFFFFFFFFFFFFFFFFFFFFFF:FFFFFFFFF:FF:FFFF:FFFFFFF:FFFFFFFFF,FFFFFFFF,FFFFFFFFFFFFF:FFFFFFFFFFFFFFFFFFFFFF:FFFFFFFFFFFFFFFFF:,FFFFFF,FFFFFF:FFFFFFFFFFFF:,FFFFFFFFFFF:FFF:FFFFF,FFF:FFFF:,FFFFFFFFF:FFFF:
@A00881:241:HJW2NDRXX:1:2129:23556:15546 1:N:0:CGAGAGAA+GATTGGAG
CTTGTACCTATGGGAGGCAGCAGTGAGGAATATTGGGCAATGGGCGGAAGCCTGACCCAGCCATGCCGCGTGCAGGAAGACAGCCCTATGGGTCGTAAACTGCTTTTTTAGAGGAAGAATAAAGTCTACGTGTAGACCGATGACGGTACTTTAAGAAAAAGCATCGGCTAACTCCGTGCCAGCAGCCGCGGTAATACGGAGGATGCAAGCGTTCTCCGGACTTATTGGGTTTAAAGGGTCCGCAGGCGGC
+
FFFFFFFFFFFFFFFFFFFFFFFFFFFFFFFFFFFFFFFFFFFFFFFFFFFFFFFFFFFFFFFFFFFFFFFFFFFFFFFFFFFFFF:FFFFFFFFFFFFFFFFFFFFFFFFFFFFF:FFFFFFFFFFFFFF:FFFFFFFFFFFFFFFFFFFFF:F,FFF:FFFFFFFFFFFFFFFFFFFFFFFFFFFFFFFF,FFFFFF:FFFFFFF,FFF,F,FFFFFF,FF,FFFFFFFFFF,FFFFFF:F:F:FFFF
@A00881:241:HJW2NDRXX:1:2129:9055:15702 1:N:0:CGAGAGAA+GATTGGAG
CTTGTACCTATGGGATGCAGCAGTGAGGAATATTGGTCAATGGACGCAAGTCTGAACCAGCCATGCCGCGTGCAGGAAGACGGCTCTATGAGTTGTAAACTGCTTTTGTACGAGGGTAAACGCAGGTACGCGTACCTGTTTGAAAGTATCGTACGAATAAGGATCGGCTAACTCCGTGCCAGCAGCCGCGGTAATACGGAGGATCCGAGCGTTATCCGGATTTACTGGGTGTAAAGGGCGCGTAGGCGGG
+
FFFFFFFFF:FFFFFFFFF::FFFFFFFFFFFFFFFFFFFFFFFFFFFFFFFFFFFFFFFFFFFFFFFFFFFFFFFFFFFFFFFFFFFFFFFFFFFFFFFFFFFFFFFF,F:FFFFFFFFFFFFFFFFFFFFF,:FFFFFFFFFFFFFFFFFFFFFFFFFFFFFF:FFF:FFFFFF,FFFFFFFFFFFFFFFFFFFFFFF:FFFFFFFFFFF,:FFFF:FFF::,:FFFFF,FFFF::FFFFFF:F:FFF
@A00881:241:HJW2NDRXX:1:2129:15691:15765 1:N:0:CGAGAGAA+GATTGGAG
CTTGTACCTCGGGGTGCAGCAGTGGGGAATATTGCGCAATGGGCGAAAGCCTGACGCAGCGACGCCGCGTGAGGGATGAAGGTTTTCGGATCGTAAACCTCTGTCAGAAGGGAAGAAACTGCCGTGCTCTAATCATCATGGCATTGACGGTACCTTCAAAGGAAGCACCGGCTAACTCCGTGCCAGCAGCCGCGGTAATACGGAGGGTGCAAGCGTTAATCGGAATTACTGGGCGTAAAGCGCACGTAGG
+
FFFFFFFFFFFFFFFFFFFFFFFFFFFF:FFFFFFFFFFFFFFFFFFFFFFFFFFFF:FFFFFFFFFFFFFFFFFFFFF,FFFFFFFFFFFFFFFFFFFFFFFFFFFFFFFFF:FFF::FFFFFFFFFFF,FFFFFFFFF:FFFFF:FFFF,FFFFFFFFFFF,FFFFF:FFF:FFFFFFFFF::F:FFFFFFFFFFFFFFFFFFFFFFFF,FFFFFFFF:FFF,F,F:FFFFFFFFFFF:FFFFFF,::
@A00881:241:HJW2NDRXX:1:2129:32678:15937 1:N:0:CGAGAGAA+GATTGGAG
CTTGTACCTATGGGATGCAGCAGTAGGGAATATTGCGCAATGGGCGAAAGCCTGACGCAGCAACGCCGCGTGGAGGATGACACTTTTCGGAGCGTAAACTCCTTTTCTTAGGGAAGAACTTTGACGGTACCTAAGGAATAAGCACCGGCTAACTCCGTGCCAGCAGCCGCGGTAATACGGAGGGTGCAAGCGTTACTCGGAATCACTGGGCGTAAAGGGCACGTAGGCGGATTATCAAGTCTTTTGTGAA
+
FFFFFFFFFFFFFFFFFFFFFFFFFFFF:FFFFFFFFFFFFFFFFFFFFFFFFFFFFFFFFF:FFFFFFFFFFFFFFFFFFFFFFFFFFFFFFFFFFFFFFFFFFFFFFFFFFFFFFFFFFFFFFFFFFFF:FFFFFFFFFF:FFFFFFFFFFFFFFFFFFFFFFFFFFFFFF:FF,FFFFFFFFFFF,FFFFFFFFFFFF:FFFFFFFFFFF:FFFFFFFFFFFFFFFFFFFFFFFFFFFFFFFFFFFF
@A00881:241:HJW2NDRXX:1:2129:32461:15969 1:N:0:CGAGAGAA+GATTGGAG
CTTGTACCTATGGGGGGCAGCAGTGGGGAATATTGGTCAATGGGGGGAACCCTGAACCAGCAACGCCGCGTGAAGGAAGAAGGCTTTCGGGTTGTAAACTTCTTTTACCGGGGACGATAGTGACGGTACCTGGTGAATAAGCTCCGGCTAACTACGTGCCAGCAGCCGCGGTAATACGTAGGGAGCGAGCGTTATCCGGATTTACTGGGTGTAAAGGGCGCGTAGGCGGGCCGACAAGTCAGATGTGAAA
+
,FFFFFFFFFFFFFFFFFFFFFFFFFFFF:FFFFFFFFFFFFFFFFFFFFFFFFFFFFFFFFFFFFFFFFFFFFFFFFFF:FFF:FFFFFFFFFFFFFFFFFFFF:FFFFFFFFFFFFFFFFFFFFFFFFFFFFFFFFFFFFFFFFFFFFFFFFFFFFFF:FFFFFFFFFFFFFF:FFFFFFFFFFFFFFF:F,FFFFFFFFFFFFFFFFFF:FF:FFFFF,FFFFFFF:FFFFFF:F:F,F:,FFFFF:
@A00881:241:HJW2NDRXX:1:2129:13738:16266 1:N:0:CGAGAGAA+GATTGGAG
CTTGTACCTATGGGGGGCAGCAGTGGGGAATATTGGGCAATGGGCGAAAGCCTGACCCAGCAACGCCGCGTGAAGGAAGAAGGCTTTCGGGTTGTAAACTTCTTTTATCAGGGACGAACAAATGACGGTACCTGATGAATAAGCCACGGCTAACTACGTGCCAGCAGCCGCGGTAATACGTAGGTGGCAAGCGTTATCCGGATTTATTGGGTGTAAAGGGCGTGTAGGCGGGACTGCAAGTCAGATGTGA
+
:FFFFFFFFFFFFFFFFFFFFFF:FFFFFFFFFFFFFFF:FFFFFFFFFFFFFFF:FFFFFFFFFFFFFFFFFFFFFFFFFFFF:F:FFFFFFFFFFFFFFFFFFFFFFFFFFFFFFFFFFFFF:FFFFF:FFFFFFFFFFFFFF:FFFFFFFFFFFFFFFFFFFFFFF:FFFFF:FFFFFFFFFFFFFFFFFFFFFFFFFFF:FF,FFFFFFFFFFFFFFFFFFFFFF:FFFF:FF:FFFFF:F:FFFF
@A00881:241:HJW2NDRXX:1:2129:26431:16423 1:N:0:CGAGAGAA+GATTGGAG
CTTGTACCTATGGGGTGCAGCATTGGGGAATATTGGTCAATGGGGGAAACCCTGAACCAGCAACGCCGCGTGAAGGAAGAAGGCTTTCGGGTTGTAAACTTCTTTTATCAGTGACGATAGTGACGGTAGCTGATGAATAAGCTCCGGCTAACTACGTGCCAGCAGCCGCGGTAATACGTAGGGAGCGAGCGTTATCCGGATTTACTGGGTGTAAAGGGCGCGTAGGCGGGCCGACAAGTCAGATGTGAAA
+
FFFFFFFF:FFFFFFFFFFFFF,FFFFFFFFFFFFFFFFFFFFFFFFFFFFFFFFFFFFFFFFFFFFFFFFFFFFFFFFFFFFFFFFFFFFFFFFFFFFFFFFFFFFFFFFFFFFFFFFFFFFFFF:FFFFFFFFFFFFFFFFFFFFFFFFFFFFFFFFFFFF:FFFFFFFF:FFFFF:FFFFFFFFFFFFF:,FFFFFF:FFF:FFFFFFF,F,FFFFF:FFFFFFFFFFFFFFF,FF:FFF:FFFFFF
@A00881:241:HJW2NDRXX:1:2129:10104:16517 1:N:0:CGAGAGAA+GATTGGAG
CTTGTACCTACGGGATGCAGCAGTGGGGAATATTGGTCAATGGGGGAAACCCTGAACCAGCCACGCCGCGTGAAGGAAGAAGGCTTTCGGGTTGTAAACTTCTTTTATCAGGGACGAAAGTGACGGTACCTGATGAATAAGCTCCGGCTAACTACGTGCCAGCAGCCGCGGTAATACGTAGGGAGCGAGCGGTCTCCGGATTTACTGGGTGTCAAGGGCGCGTAGGCGGGCCGACAAGTCAGATGTGAAA
+
,FFFFFFFFFFFFFFFFFFFF:FFFFFFFFFFFFFFFF:FFFFFFFFFFFFFFFFFFFFFF,FFFFFFFFFFFFFFFFFFFFFFFFFFFFFFFFFFFFFFFFFFFFFFFFFFFFFF:F,FFFFFFFFF:FFFFFFFFFFFFFFFF:FFFFFFFFFFFF:FFF:FFFFFFFFFF,F:,FFFFFFFFFFF:FF,F:FFFFFF,::F:FFFFFFF,,,FFFF:F:FF:,FFFF,,FF:FFF,FF:F,FFFF,F
@A00881:241:HJW2NDRXX:1:2129:24071:16689 1:N:0:CGAGAGAA+GATTGGAG
CTTGTACCTATGGGATGCAGCAGTGGGGAATATTGGGCAATGGGCGCAAGCCTGACCCAGCAACGCCGCGTGAAGGAAGAAGGCTTTCGGGTTGTAAACTTCTTTTATGAGGGACGAAGGATGTGACGGTACCTCATGAATAAGCCACGGCTAACTACGTGCCAGCAGCCGCGGTAATACGTAGGTGGCGAGCGTTGTCCGGATTTACTGGGTGTAAAGGGCGCGTAGGCGGGTAGGCAAGTCAGATGTG
+
FFFFFFFFFFFFFFFFFFFFFFFFFFFFFFFFFFFFFFFFFFFFFFFFFFFFFFFFFFFFFFFFFFFFFFFFFFFFFFFFFFFFFFFFFFFFFFFFFFFFFFFFFFFFFFFFFFFFFFFFFFFFFFFFFFFFFFFFFFFFFFFFFFFFFFFFFFFFFFFFFFFFFFFFFFFFFFFFFFFFFFFFFFFFFFFFFFFFFFFFFFFFFFFFFFFF:FFF:FFFFFFFFFFFFFFF:FFFFF:FFF:FFFFFFF
@A00881:241:HJW2NDRXX:1:2129:29297:16689 1:N:0:CGAGAGAA+GATTGGAG
CTTGTACCTATGGGGTGCAGCAGTTGGGAATATTGGACAATGGAGGAAACTCTGATCCAGTGACGCCGCGTGAAGGAAGAAGGTCTTCGGATTGTAAACTTATTTTGTCAGGGAAGAACAATGACTGTACCTGAAGAAAAAGCACCGGCTAACTACGTGCCAGCAGCCGCGGTACTACGTAGGGTGCAAGCGTTATCCGGATTTACTGGGTGTAAAGGGCGAGTAGACGGCGTTGCAAGTCAGATGTGAA
+
F,FF:FFF,FFFFF::FFF:FFFF,F:FFFFFF,FF:FFFF:FFFFF:FFFF:FFFFFFFFFFFFFFFFF:FFFFFFFFFFFFFFFFFFFF:FFFFFFFFFFFFFFFFFFFFFF,FF:FFFFFFFFFFFFFFFF:FFFFF:FFFFFFFFFFFFFFFFFFFFFFFFFFFFFFF:F,FFFFFFFFFFFFF:FFF::FFFFF:FFFFFFFFFFFFFFFFFFFFFFFFFFFFFFFFFFFF,FFFFFFFFFFF:F
@A00881:241:HJW2NDRXX:1:2129:17897:16799 1:N:0:CGAGAGAA+GATTGGAG
CTTGTACCTACGGGATGCAGCAGTGGGGAATATTGGGCAATGGAGGCAACTCTGACCCAGCAACGCCGCGTGAGCGATGAAGGTCTTCGGATTGTAAAGCTCTTTAAGTGGGGACGAAGAAAGTGACTGTACCCACAGAATAAGCCTCGGCTAACTACGTGCCAGCAGCCGCGGTAATACGTAGGAGGCAAGCGTTATCCGGAATGACTGGGCGTAAAGGGTGCGTAGGTGGTTTGGCCAGTTGGTAGCG
+
,FFFF:FFFFFFFFFFFFFFFFF:FFFFFFFFFFFFFFFFFFFFFFFFFFFFFFFFFFFFFFFFFFFFFFFFFFFFFFFFFFFFFFFFFFFFFFFFFFFFFFFFFFFFFFFFF:FFFFFFFFFFFFFFFFFFFFFFFFFFFFFFFFFFF:FFFFFFFFFFFFFFFFFFFFFFFFFFFFFFFFFFFFFFFFFFF:F:FFFFFFF:FFFFFFFF::,FFFFFFFFFFFFFFFFFFF:FFF,FF,F:FF:FFF
@A00881:241:HJW2NDRXX:1:2129:10402:17002 1:N:0:CGAGAGAA+GATTGGAG
CTTGTACCTACGGGATGCAGCAGTGGGGAATATTGCACAATGGGGGAAACCCTGATGCAGCGACGCCGCGTGAAGGAAGAAGTATCTCGGTATGTAAACTTCTATCAGCAGGGAAGAAAATGACGGTACCTGACTAAGAAGCCCCGGCTAACTACGTGCCAGCAGCCGCGGTAATACGTAGGGGGCAAGCGGTATCCGGATTTACTGGGGGTAAAGGGAGCGTAGACGGAAGAGCACGTCTGAGGTGAAA
+
FFFFF:FFFFFFFFFFFFFFFFFFFFFFF:FFFFFFFF:FFFFFFFFFFFFFFFFFFFFFFFFFFFFFFFFFFFFFFFFFFFFF:FFFFFFFFFFFFFFFFFFFFFFFFFFFFF:FF:FFFFFFFFFFFFFFFFFFFFFFFFFFFFFFF:FFFFFFFFFFFFF:FFFFFFFFFFF:F:,FFFFFFF:FFFF,FFFFFFFFFFFFF,FFF,FF,F,FFFFFFFFFFF:FFF,FFFFF:F:F,:F,F:FFFF
@A00881:241:HJW2NDRXX:1:2129:15519:17033 1:N:0:CGAGAGAA+GATTGGAG
CTTGTACCTACGGGAGGCAGCAGTGGGGAATATTGGTCAATGGGGGGAACCCTGAACCAGCAACGCCGCGTGAAGGAAGAAGGCTTTCGGGTTGTAAACTTCTTTTATCTGTGACGATAGTGACGGTAGCAGATGAATAAGCTCCGGCTAACTACGTGCCAGCAGCCGCGGTAATACGTAGGGAGCGAGCGTTATCCGGATTTACTGGGTGTAAAGGGCGCGTAGGCGGGCTGACAAGTCAGATGTGAAA
+
FFFFFFFFF:FFFFFFFFFFFFFFFFFFFFFFFFFFFFFFFFFFFFFFFFFFFFFFFFFFFFFFFFFFFFFFFFFFFFFFFFFFFFFFFFFFFFF:FFFFFFFFFFFFF:FFFFFFFFFF:FFFFFF::FFFFFFFFF:FFF:FFFFFF:FFFFFFFFFFFFFFFFFFFFFFFFFFFFFFFF:FFF:FFFFF,,FFFFFF:FFFFFFFFFFFFFFF:F:FFFFFFFFFFF:FFF:FFF:FFF::FFFFFF
@A00881:241:HJW2NDRXX:1:2129:25590:17127 1:N:0:CGAGAGAA+GATTGGAG
CTTGTACCTATGGGACGCAGCAGTCGGGAATATTGCGCAATGGAGGAAACTCTGACGCAGTGACGCCGCGTGCAGGAAGAAGGTTTTCGGATTGTAAACTGCTTTAGACAGGGAAGAAAAAAGACAGTACCTATAGAATAAGCTCCGGCTAACTATGTGCCAGCAGCCGCGGTAATACATAGGGAGCAAGCGTTATCCGGATTTATTGGGTGTAAAGGGTGCGTAGACGGCATGGCAAGTCTGAAGTGAA
+
FFFFFFFFFFFFFFFFFFFFFFFFFFFF:,FFFFFFFFFFFFFFFFFFFFFFFFFFFFFFFFFFFFFFFFFFFFFFFFFFFFFFFFFFFFFFFFFFFFFFFFFFFFFFFFFFFFFFFFFFFFFFFFFFFFFFFFFFFFFFFFFFFFFFFFFFFFFFFFFFFFFFFFF:FFFFFF,FFFFFFFFFFFFFFFFFFFFFFFFFFFFFFFFFFFFFFFFFFFFFFF:FFFFFFFFFFFFFF:FFFFFFFFFF:F
@A00881:241:HJW2NDRXX:1:2129:11912:17206 1:N:0:CGAGAGAA+GATTGGAG
CTTGTACCTATGGGAGGCAGCAGTGGGGAATATTGGGCAATGGAGGCAACTCTGACCCAGCAACGCCGCGTGAGCGATGAAGGTCTTCGGATTGTAAAGCTCTTTAAGTGGGGACGAAGAAAGTGACTGTACCCACAGAATAAGCCTCGGCTAACTACGTGCCAGCAGCCGCGGTAATACGTAGGAGGCAAGCGTTATCCGGAATGACTGGGCGTAAAGGGTGCGTAGGTGGTTTGGCAAGTTGGTAGCG
+
,FFFFFFFFFFFFFFFFFFFFFFFFFFFFFFFFFFFFFFFFFFFFFFFFFFFFFF:FFFFFFFFFFFFFFFFFFFFFFFFFFFFFFFFFFFFFFFFFFFFFFFFFFFFFFFFFFFFFFFF:FFFF:FFF:FFFFFFFFFFFFFFFFFF:FFFFFFFFFFF:FFFFFFFFFFFFF:,FFFFFFFFFFFFFFFFFF:FFFFFFFFFFFFFF::FFFFFFFFF:FFFFFFFFFF:FFFF,FFFFFFFFFFF,F
@A00881:241:HJW2NDRXX:1:2129:17237:17347 1:N:0:CGAGAGAA+GATTGGAG
CTTGTACCTACGGGGGGCAGCAGTGGGGAATATTGGGCAATGGAGGCAACTCTGACCCAGCAACGCCGCGTGAGCGATGAAGGTCTTCGGATTGTAAAGCTCTTTAAGTGGGGACGAAGAAAGTGACTGTACCCACAGAATAAGCTCCGGCTAACTACGTGCCAGCAGCCGCGGTAATACGTAGGGAGCAAGCGTTATCCGGAATGACTGGGCGTAAAGGGTGCGTAGGTGGCTCAGCAAGTTAGTAGCG
+
:FFFFFFFFFF:FFFFFFFFFFFFFFFFFFFFFFFFFFFFFF:FF:FFFFFFFFFFFFFFFFFFFFFFFFFFFFFFFFFFFFF:FFFFFFFFFFFFFFF:FFFFFFFFFF:FFFFFFFFFFFFF,FFFFFFFFFFFF:FFFFFFFFFFFFFFFFFFFF:FFFFFFFFFFFFFFF:F,FFFFFFFF:FFFF:FFFFFFFF,FFFFF:FFFFFF:FFFFFFF:FF:FFFF:FFF:FF,F,FFF::FFF:FF:
@A00881:241:HJW2NDRXX:1:2129:26747:17566 1:N:0:CGAGAGAA+GATTGGAG
CTTGTACCTACGGGGGGCAGCAGTGGGGAATATTGCGCAATGGGCGGAAGCCTGACGCAGCGACGCCGCGTGAGGGAAGAAGGTTTTCGGATCGTAAACCTCTGTCAGAAGGGAAGAATAGGGGACGTGCCAATCAGCGTTTCCGTGACGGTACCTTCAAAGGAAGCACCGGCTAACTCCGTGCCAGCAGCCGCGGTAATACGGAGGGTGCGAGCGTTAATCGGAATTACTGGGCGTAAAGCGCGTGTAG
+
FFFFFFFFFFFFFFFFFFFFFFFFFFFF,:F:FFFFFFFFFFFFFFFFFFFFFFFFFFFFFFFFFFFFFFFFFFFFFFFF:FFFFFFFFFFFFFFF:FFFFFFFFFFFF:FFFF:FFFFFFFFF:FFFFFFFFFFFF:FFFFFFFFFFFFFFFFFFF:FF:FFFFFFFFFFFFFFFFF:FFFFFFFF:FF:FFFFFFF,:,FFFFFFFFFFF:F:FFF:FFFFF::F:,:FFF:FFFFFFFFF:F,FFFF
@A00881:241:HJW2NDRXX:1:2129:24749:17895 1:N:0:CGAGAGAA+GATTGGAG
CTTGTACCTATGGGATGCAGCAGTGGGGAATATTGGGCAATGGAGGCAACTCTGACCCAGCAACGCCGCGTGAGCGATGAAGGTCTTCGGATTGTAAAGCTCTTTAAGTGGGGACGAAGAAAGTGACTGTACCCACAGAATAAGCCTCGGCTAACTACGTGCCAGCAGCCGCGGTAATACGTAGGAGGCAAGCGTTATCCGGAATGACTGGGCGTAAAGGGTGCGTAGGTGGTTTAGCAAGTTGGTAGCG
+
FFFFFFFFFFFFFFFFFFFFFFFFFFFFFFFFFFFFFFFFFFFFFFFFFFFFFFFFFFFFF:FFFFFFFFFFFFFFFFFFFFFFFFFFFFFFFFFFFFFFFFFFFFFFFF:FFFFFFFFFFFFFFFFFFFFFFFFFFFFFFFFFFFFFFFFFFFFFFFFFFFFFFFFF:FFFFFFFFFFFFFFFFFFFFFFFFFFFFFFFFFFFFF:FFFFFFFFFFFFFFFFFFFFFFFFFFFFFFFFFFFFFFFFFFF
@A00881:241:HJW2NDRXX:1:2129:9733:18004 1:N:0:CGAGAGAA+GATTGGAG
CTTGTACCTACGGGATGCAGCAGTGGGGGATATTGGACAATGGGGGGAACCCTGATCCAGCGACGCCGCGTGAGTGAAGAAGTATTTCGGTACGTAAAGCTCTATCAGCAGGGAAGAAAGAAGACGGTACCTGAGAAAGAAGCCCCGGCTAACTACGTGCCAGCAGCCGCGGTAATACGTAGGGGGCAAGCGTTATCCGGATTTACTGGGTGTAAAGGGAGCGTAGACGGCAAGGCAAGTCTGATGTGAA
+
FFFFFFFFFFFFFFFFFFFFFFFFFFFFFFFFFFFFFFFFFFFFFFFFFFFFFFFFFFFFFFFFFFFFFFFFFFFFFFFFFFFFFFFFFFFFFFFFFFFFFFFFFFFFFFFFFFFFFFFFFFFFF:FFFFFFFFFFFFF:FFFFFFFFFFFFFFFFFFFFFFFFFFFFFFFFF:FFFFFFFFFFFFFFFFFFFFFFFFFFFFFFFFFFFFFF:F,FFFFFFFFFFFFFFFFFFFFFFFFFFFFF,FFFFF
@A00881:241:HJW2NDRXX:1:2129:23854:18380 1:N:0:CGAGAGAA+GATTGGAG
CTTGTACCTATGGGGTGCAGCAGTGGGGAATATTGGGCAATGGGCGCAAGCCTGACCCAGCAACGCCGCGTGAAGGAAGAAGGCTTTCGGGTTGTAAACTTCTTTTATTGGGGACGAAAGCAATGACGGTACCCGATGAATAAGCCACGGCTAACTACGTGCCAGCAGCCGCGGTAATACGTAGGTGGCGAGCGTTGTCCGGATTTACTGGGTGTAAAGGGCGCGTAGGCGGGTAGGCAAGTCAGATGTG
+
FFFFFFFFFFFFFFFFFFFFFFFFFFFFF:FFFFFFFFFFFFFFFFFFFFFFFFFFFFFFFFFFFFFFFFFFFFFFFFFFFFFFFFFFFFFFFFFFFFFFFFFFFFFFFFFFFFFFFFFFFFFFFFFFFFFFFFFFFFFFFFFFFFFFFFFFFFFFFFFFFFF,FFFFFFFFFFFFFFFFFFFFFFFFFFFFFFFFFFFFFFFFFF:FFFFFFFFFFF:FFFFFFFFFFFFFFFFFFFF:FFFFFFFFFF
@A00881:241:HJW2NDRXX:1:2129:26106:18740 1:N:0:CGAGAGAA+GATTGGAG
CTTGTACCTATGGGATGCAGCAGTGGGGAATATTGGGCAATGGGCGAAAGCCTGACCCAGCAACGCCGCGTGAGGGAAGAAGGGTTTCGGCTCGTAAACCTCTGTCCTAAGGGACGAAGGGAGTGACGGTACCTTAGGAGGAAGCCCCGGCTAACTACGTGCCAGCAGACGCGGTAATACGTAGGGGGCGAGCGTTGTACGGAATGATTGGGCGTAAAGGGCGCGTAGGCGGCCTGGTAAGTCAGGGGTG
+
::FF:F,FFFFF,FFFFFFFFFF:FFFFFFFFFFFF:FFFFFF:FFFFF:FFFFFFFF:FFFFFFFFFFF:FFFFFF,FFFFFFFFFF:FFFF:FFFFFFFFF,FFF,FFFFF,FF:,,,F::F:FFFFFFFF,F:FFFFFF,FFFFFFFF,F:FFFFFFFFF,FFFF,::FF:F,F,FFFFFFFFFFFFFFFFFF::,FFFF:FFF:FFFFFFFFFF,,,FFFF,F,,:F:FFFFFFF:FF:::,FFFF
@A00881:241:HJW2NDRXX:1:2129:21404:18865 1:N:0:CGAGAGAA+GATTGGAG
CTTGTACCTACGGGGGGCAGCAGTGGGGGATATTGGACAATGGGGGGAACCCTGATCCAGCGACGCCGCGTGAGTGAAGAAGTATTTCGGTACGTAAAGCTCTATCGGCCGGGAAGAAGGAAGAGACGGTACCTGAGTACGAAGCCCCGGCTAACTACGTGCCAGCAGCCGCGGTAATACGTAGGTGGCGAGCGTTGTCCGGAATTACTGGGGGTAAAGGGAGTGTAGGCGGGAAGGCAAGTCAGAAGTG
+
:FFFFFFFFFF:FFFFFFFFFFFFFFFFFFFFFFFFFFFFFFFFFFFFFFFFFFFFFFFFFFFFFFFFF:FFFFFFFFFF:FFFFFF,FFFFFFFFFFF,F,FFFFFFF,FFFFFFF:FFFFFFFFFFFFF:FF,FF:F,:FFFFFFFFFFFFFFFFFFFFFFFFFFFFFFFFFFFFFF::FFFFFFFF,FFF:FFFFF::FFFFFF,,FFF,:,FFFFFF::FFFF:F:FFFF,FFF,:FFFFF,,FFF
@A00881:241:HJW2NDRXX:1:2129:24343:19100 1:N:0:CGAGAGAA+GATTGGAG
CTTGTACCTATGGGATGCAGCAGTGGGGAATATTGGGCAATGGGGGCAACCCTGACCCAGCGACGCCGCGTGGGTGAAGAAATCCTTCGGGATGTAAAACCCTGTTGTGTGGGACGATAAAAGACGGTACCACACGAGAAAGCCCCGGCAAACTACGTGCCAGCAGCCGCGGTAATACGTAGGGGGCGAGCGTTGTTCGGAATTACTGGGCGTAAAGCGCACGCAGGCGGTACGTTCAGTCTGCTGGCAA
+
:FFFFFFFFFFFFFFFFFFFFFFFFFFFF:FF:FFFFF:F,FFFFFFFFFFFFFFFFFFFFFFFFFFFFFFFFFFFFFFFFFFFFFFFFFFFFFFFFFFFFFFFFFF:F,:FFF,FFFFFFFFFFFFFFFFFFFF:::F,FFFFFFFFFF,FFF,FFFFFFFFFFFFFFFFFFF,F:FFF::FFFFFFFFFF,,F:FFFFFFF:FFF:FFFFF,:FFFFF::FF,F:FFFFF::,F,FFF,FFFF,,F,F
@A00881:241:HJW2NDRXX:1:2129:32470:19335 1:N:0:CGAGAGAA+GATTGGAG
CTTGTACCTATGGGGGGCAGCAGTGGGGAATATTGCACAATGGGGGGAACCCTGATGCAGCGACGCCGCGTGGGTGAAGAAGTATTTCGGTATGTAAAGCCCTATCAGCAGGGAAGAAGATGACGGTACCTGAGTAAGAAGCCCCGGCTAACTACGTGCCAGCAGCCGCGGTAATACGTAGGGGGCAAGCGTTATCCGGATTTACTGGGTGTAAAGGGAGCGTAGACGGCATGACAATTCAGAAGTGAAA
+
FFFFFFFFFFFFFFFFFFFFFFFFFFFFFFFFFFFFFFFFFFFFFFFFFFFFFFFFFFFFFFFFFFFFFFFFFFFFFFFFFFFFFFFFFFFFFFFFFFFFFFFFFFFFFFFFFF:FFFFFFFFFF:FFFFFFFFFFFF:FF:FFFFFFFFFFFFFFFFFFFFFFFFFFFFFFFF:FF:FFFFFFFFFFFFF,FFFF:FFFFFFFFFFFFFFFFF:FF,FFFFFFFFFFF,FF:FF::,FFFF:,F::,:F
@A00881:241:HJW2NDRXX:1:2129:20473:19413 1:N:0:CGAGAGAA+GATTGGAG
CTTGTACCTACGGGAGGCAGCAGTGGGGAATATTGGGCAATGGAGGAAACTCTGACCCAGCAACGCCGCGTGAATGATGAAGGTCTTCGGATTGTAAAGTTCTTTTCTAAGGGAAGAAGAAAGTGACGGTACCGTAGGAATAAGCCTCGGCTAACTACGTGCCAGCAGCCGCGGTAATACGTAGGAGGCAAGCGTTATCCGGAATGACTGGGCGTAAAGGGTGCGTAGGTGGTTTGGCAAGTTAGTAGCG
+
,FFFFFFFFFFFFFFFF:FFF:F:FFFFFFF,FFFFFFFFFFFFFFFFFFFFFFFFFF:,FFFFFFFFFFFFF:FF,FFFFFFFFFFFFF:FFFFFF:FFFFFFFF,FF:FFFFFFFF:FF,FFFFFFFFFFF,F:FFFFFFFFFFFFFFFFFFFF:FFFFF:FFFFFF,FFF:FFFFF,FFFF:FFFFFFFFFFFFFFFFF,FF,F,FFFFF:F:F:FFFFF,:FFFFFFFFFFF:FFFFFFFFFF:F:
@A00881:241:HJW2NDRXX:1:2129:21323:19413 1:N:0:CGAGAGAA+GATTGGAG
CTTGTACCTACGGGACGCAGCAGTGAGGAATATTGGTCAATGGGCGAGAGCCTGAACCAGCCAAGTCGCGTGAGGGAAGAATGTCCTATGGATTGTAAACCTCTTTTGTCGGGGAGCAAAGACAGTCACTTGTGATTGGATGAGAGTACCCGAAGAAAAAGCATCGGCTAACTCCGTGCCAGCAGCCGCGGTAATACGGAGGATGCGAGCGTTATCCGGATTTATTGGGTTTAAAGGGTGCGTAGGCGGA
+
:FFFFFFFFFFFFFFFFFFFFFFFFFFFFFFFFFFFFFFFFFFFFFFFFFFFFFFFFFFFFFFFFFFFFFFFFFFFFFFFFFFFFFFFFFFFFFFF:FFFFFFFFFFFFF:FFFFFFFFFFFFFFFFFFFFFFFF,FFFFFFFFFFFFFFFFFFFFFFFFFFFFFFFFFFFFFFFFF:FFFFFFFFFFFFFFF:FFFFFFFFFFFFFFFFFFFF,FFFFFFFFFFFFFFFFFFFFFFFFFFFFFFFFFFF
@A00881:241:HJW2NDRXX:1:2129:16215:19586 1:N:0:CGAGAGAA+GATTGGAG
CTTGTACCTATGGGGCGCAGCAGTGGGGAATATTGGGCAATGGAGGCAACTCTGACCCAGCAACGCCGCGTGAGCGATGAAGGTCTTCGGATTGTAAAGCTCTTTAAGTGGGGACGAAGAAAGTGACTGTACCCACAGAATAAGCCTCGGCTAACTACGTGCCAGCAGCCGCGGTAATACGTAGGAGGCAAGCGTTATCCGGAATGACTGGGCGTAAAGGGTGCGTAGGTGGTTTGGCAAGTTGGTAGCG
+
FFFFFFFFFFFFFFFFFFFFFFFFFFFFFFFFFFFFFFFFFFFFFFFFFFFFFFFFFFFFFFFFFFFFFFFFFFFFFFFFFFFFFFFFFFFFFFFFFFFFFFFFFFFFFFFFFFFFFFFFFFFFFFFFFFFFFFFFFFFFFFFFFFFFFFFFFFFFFFFFFFF,FFFFFFFFFFFFFFFFFFFFFF:FFFFFFFFFFFFFFFF,FFFFFFFFF:FFFFFFFFFFFF:FFFFFFFFFFFF:FFFFFFFFFF
@A00881:241:HJW2NDRXX:1:2129:13512:19695 1:N:0:CGAGAGAA+GATTGGAG
CTTGTACCTATGGGACGCAGCAGTGGGGAATATTGCACAATGGGGGAAACCCTGATGCAGCGACGCCGCGTGAGTGAAGAAGTATTTCGGTATGTAAAGCTCTATCAGCAGGGAAGATAATGACGATACCTGAATAAGAAGCCCCGGCTAACTACGTGCCAGCAGCCGCGGTAATACGTAGGGGGCAAGCGTTATCCGGATTTACTGGGTGTAAAGGGTGCGTAGGTGGCATGGCAAGTCAGAAGTGACA
+
:FFFFFFFF:FFFFFFFFFFFFFFFFFFFFFFFFFFFFFFFFFFFFFFFFFFFFFFFFFFFFFF:FFFFF:F:F:F:FFFFFFFFFFFFFFFFFFFFFFFFFFFFFFFFFFFFFFFFFFFFF:FFFFFFFFFFF:FF:FFFFFFFF:FFFFFFFFFFFFFFFFFFFFFFFF::FFF:FFFFFFFFF,FFFFFF,FFFFFFFFFFFFFFFFFF,F:FFFFFFFFF:FFFFF:FFFFF:FFFFFF,FF:,:,
@A00881:241:HJW2NDRXX:1:2129:28348:19805 1:N:0:CGAGAGAA+GATTGGAG
CTTGTACCTATGGGATGCAGCAGTGGGGAATATTGGGCAATGGAGGCAACTCTGACCCAGCAACGCCGTGTGAATGAAGAAGGCCTTCGGGTTGTAAACTTCTTTTATCAGGGACGATAGTGACGGTACCTGATGAATAAGCTCCGGCTAACTACGTGCCAGCAGCCGCGGTAATACGTAGGGAGCGAGCGTTATCCGGATTTACTGGGTGTAAAGGGCGCGTAGGCGGGCTGACAAGTCAGATGTGAAA
+
FFFFFFFFFFFFFFFFFFFFFFFFFFFFF:FFFFFFFFFFFFFFFFFFFFFFFFFFFFFFFFFFFFFFFFFFFFFFFFFFFFFFFFFFFFFFFFFFFFFFFFFFFFFFFFFFFFFFFFFFFFFFFFFFFFFFFFFFFFFFFFFFFFFFFFFFFFFFFFFFFFFFFFFFFFFFFFFFFFFFFFFFFFFFFFFF:,FFFFFFFFFFFFFFFFFF,FFFFFFFFFFFFFFFF:FFFFFFFFF:,F:FFFFFFF
@A00881:241:HJW2NDRXX:1:2129:18466:19852 1:N:0:CGAGAGAA+GATTGGAG
CTTGTACCTACGGGATGCAGCAGTGGGGAATATTGGGCAATGGGCGCAAGCCTGACCCAGCAACGCCGCGTGAAGGAAGAAGGCTTTCGGGTTGTAAACTTCTTTTAAGAGGGACGAAGGAAGTGACGGTACCTCTTGAATAAGCCACGGCTAACTACGTGCCAGCAGCCGCGGTAATACGTAGGTGGCGAGCGTTGTCCGGATTTACTGGGTGTAAAGGGCGCGTAGGCGGGGATGCAAGTCAGATGTG
+
FFFFFFFFFFFFFFFFFFFFFFFFFFFFFFFFFFFFFFFFFFFFFFFFFFFFFFFFFFFFFFFFFFFFFFFFFFFFFFFFFFFFFFFFFFFFFFFFFFFFFFFFFFFFFFFFFFFFFFFFFFFFFFFFFFFFFFFFFFFFFFFFFFFFFFFFFFFFFFFFFFFFFFFFFFFFFFFFFFFFFFFFFFFFFFFFFFFFFFFFF:FF,FFFFFFFFFFFFFFFFFFFFFFFF:FFFF,FFF:FFFFFFFFFFF
@A00881:241:HJW2NDRXX:1:2129:29215:19930 1:N:0:CGAGAGAA+GATTGGAG
CTTGTACCTATGGGAGGCACCAGTGGGGAATATTGCACAATGGGGGGAACCCTGATGCAGCGACGCCGCGTGAGTGAAGAAGTATTTCGGTATGTAAAGCCCTATCAGCAGGGAAGAGGATGACGGTACCTGCAGAAGAAGCCCCGGCTAACTACGTGCCAGCAGCCGCGGTAATACGTAGGGGGCGAGCGTTATCCGGATTTACTGGGTGTAAAGGGAGCGTAGACGGCCTGTCAAGTCTGGAGTGAAA
+
,:FF:FFFFF:FFFF:FFF:F:FFFFFFFFFFFFFFFFFFFFFFFFFFFFFF:FFFFFFFFFFFFFFF:FFFFFFFFFFFFF:FF:FFF:F:FFFFFFFFFF,FFFFFFFFFFF:FFFFFFFFFFFFFFFFFFFFFFFFFFFFF:FFFFFFF:FFF,F:FFF:F:FFFFFFF,FFFFF:FF:F:FFFFFFFFFFFFFFFFFFFFF:,FFFFF:FF,FFFF:F::F:::,F:F,FFFFF,FFFFFFFF:,F
@A00881:241:HJW2NDRXX:1:2129:8205:20494 1:N:0:CGAGAGAA+GATTGGAG
CTTGTACCTACGGGGGGCAGCAGTGGGGAATATTGGGCAATGGAGGCAACTCTGACCCAGCAACGCCGCGTGAGCGATGAAGGTCTTCGGATTGTAAAGCTCTTTAAGTGGGGACGAAGAAAGTGACTGTACCCACAGAATAAGCCTCGGCTAACTACGTGCCAGCAGCCGCGGTAATACGTAGGAGGCAAGCGTTATCCGGAATGACTGGGCGTAAAGGGTGCGTAGGTGGTTCGGCAAGTTAGTAGCG
+
,F,FF:FFFFFFFFFFFFFFF:F:FFFFFFFFF,FFFFFFFF:FFFFFFFFFFFFFFFFFFFFFFFFFFFFFFFFFFFFFFFFFFFFFFFFFFFFFFFFFFFFFFFFFFFFFFFFFF:FFFFFFFFFFFFFFFFFFFFFFFFFFFFFF:FFFFFFFFF:FFFFFFF:,FFFFFFFFFFFFFFFF:FF:FFFF:F:FFFFFFFF:FFFFFFFFFF:F::FFFFFFFFFFFFFF:FFFF:FFFFFF,F:FFF
@A00881:241:HJW2NDRXX:1:2129:19018:20807 1:N:0:CGAGAGAA+GATTGGAG
CTTGTACCTACGGGATGCAGCAGTGGGGAATATTGGGCAATGGAGGCAACTCTGACCCAGCAACGCCGCGTGAGCGATGAAGGTCTTCGGAGTGTAAAGCTCTTTAAGTGGGGACGAAGAAAGTGACTGTACCCACAGACTAAGCCTCGGCTAACTACGTGCCAGCAGCCGCGGTAATACGTAGGAGGCACGCGTTATCCGGAATGACTGGGCGTAAAGGGTGCGTAGGTGGTTTGGCAAGTTGGTAGCG
+
FFFFFFFFFF:FFFFFFFFFFFFFFF:FFFFF:FFFFF:FFFFFFFFFFFFFFFFFFFF:FFFFFFFFFFFFFFFFFFFFFFFFFFFFFFF,::F,FFFFFFFFFFFFFFFFFFFFFFFFFFFFFFFF::::F:FFFFF,FFFF:FFFFFFFFFFFFFF:F:FFF,,F:::FF:FFFFFF:FFFFFFFFF,FF:FFF:FFFFF::FF::F:FFFF,FFF,FFF::::FF,FFFFFFFFF,::FFF:,FFF
@A00881:241:HJW2NDRXX:1:2129:23194:20901 1:N:0:CGAGAGAA+GATTGGAG
CTTGTACCTATGGGACGCAGCAGTGAGGAATATTGGTCAATGGCCGAAGGGCTGAACCAGCCAAGCCGCGTGAGGGAAGAAGGTGCTAAGCATTGTAAACCTCTTTTGCCGGGGAACAAAGGGGGCCACGCGTGGCCCTGTGAGTGTACCCGGAGAAAAAGCATCGGCTAACTCCGTGCCAGCAGCCGCGGTAATACGGAGGATGCGAGCGTTATCCGGATTTATTGGGTTTAAAGGGTGCGTAGGCGGC
+
FFFFFFFFFFFFFFFFFFFFFFFFFFFFFFFFFFFFFFFFFFFFFFFFFFFFFFFFFFFFFFFFFFFFFFFFFFFFF,FFFFFFFFFFFFFFFFFFFFFFFFFFFFFFFFFFFFF:FFF:FFFFFFFFFFFFFFFFFFFFFFFF,:FFFF:FFFFFF,FFFFFFFFFFFFFFF:FFFFFFFFFFFFFFFFFFFF:F,FFFFFFF:FFFFFFF,FFFFFFFF:FFFFFF:,:FFFFFF:FFFFFFFFFFFF
@A00881:241:HJW2NDRXX:1:2129:24596:21104 1:N:0:CGAGAGAA+GATTGGAG
CTTGTACCTATGGGGTGCAGCAGTGGGGGATATTGCACAATGGGGGAAACCCTGATGCAGCGACGCCGCGTGAGGGAAGACGGCCTTCGGGTTGTAAACCTCTGTCTTCAGGGACGATAATGACGGTACCTGAGGAGGAAGCCACGGCTAACTACGTGCCAGCAGCCGCGGTAATACGTAGGTGGCGAGCGTTGTCCGGAATTACTGGGTGTAAAGGGAGCGTAGGCGGGAAGACAAGTTGACTGTGAAA
+
FF:FFFFFFFFFFFFFFFFFFFFFFFFFFFFFFFFFFFFFFFFFFFFFFFFFFFFFFFFFFFFFFFFFFFFFFFFFFFFFFFFFFFFFFFFFFFFFFFFFFFFFFFFFFFFFFFFFFF:FFFFFFFF:FFFFFFFFFFFFFFFFFFFFFFFFFFFFFFFFFFFFFFFFFFFF:FFFFFFFFFFFFFFFFFFFFFFF:FFFFFFFFFFFFFFFFFFFFF:FFFFFFFFFFFFFFF:FFFFFFF,FFFFFFF
@A00881:241:HJW2NDRXX:1:2129:27091:21167 1:N:0:CGAGAGAA+GATTGGAG
CTTGTACCTATGGGATGCAGCAGTGAGGAATATTGGTCAATGGGCGCGAGCCTGAACCAGCCAAGTCGCGTGAGGGAAGACGGCCTTATGGGTTGTAAACCTCTTTCAGATGAGAGTAAAGGGTGCTACGTGTAGCACATTGCAAGTATCATCAGAAGAAGCATCGGCTAATTCCGTGCCAGCAGCCGCGGTAATACGGAAGATGCGAGCGTTATCCGGATTTATTGGGTTTAAAGGGTGCGTAGGCGGA
+
FFFFFFFFFFFFFFFFFFFFFFFFFFFFFFFFFFFFFFF:FFFFFFFFFFFFFFFFFFFFFFFFFFFF:FFFFFFFFFFFFFFFFF:FFFFFFFFFFFFFFFFFFFFFFFFFFFFFFFFFFFFFFFFFFFFFFFFF,FFFFF:FFFFFFFFFF:FFFFFFF:FFFFFFFF:FFFF:FFFFFFFFFFFFFFFFF,FFFFFF,FFFFFFFFFF,F,FFFFFF,FF:FFFFFF:FFFFFFFF,FFF,FFF:F:
@A00881:241:HJW2NDRXX:1:2129:8404:21245 1:N:0:CGAGAGAA+GATTGGAG
CTTGTACCTACGGGATGCAGCAGTGGGGAATATTGCACAATGGGGGAAACCCTGATGCAGCGACGCCGCGTGAGTGAAGAAGTATTTCGGTATGTAAAGCTCTATCAGCAGGGACGAAGGAGACGGTACCTGCACAAGAAGCCCCGGCTAACTACGTGCCAGCAGCCGCGGTAATACGTAGGGGGCAAGCGTTATCCGGATTTACTGGGTGTAAAGGGAGCGTAGACGGAGCGCCAAGTCTGGAGTGAAA
+
,FFFFFFFFFFFFFFFFFFFFFFFFFFFFFF:FFFFFFFFFFFFFFFFFF:FF:FFFFFFFF:FFF:FFFFFFFFF:FFFFFFFFFFF:FFFFFFF:FFFFFFFFFFFFFFFFFFFFFFFF:FFFFFFFF:FF:F:F:FFFFFFFFFFF:FFFFFFFFFFFFFF:FFFFFFFFFF:FF:FFFFFFFFFFFF,F,,:FF:F,F:FFF:FFFFF,F,FFFFFFFFFFF::F:FF:::FFFFF:FFFFFFFFF
@A00881:241:HJW2NDRXX:1:2129:8467:21261 1:N:0:CGAGAGAA+GATTGGAG
CTTGTACCTACGGGATGCAGCAGTGGGGAATATTGCACAATGGGGGAAACCCTGATGCAGCGACGCCGCGTGAGTGAAGAAGTATTTCGGTATGTAAAGCTCTATCAGCAGGGACGAAGGAGACGGTACCTGCACAAGAAGCCCCGGCTAACTACGTGCCAGCAGCCGCGGTAATACGTAGGGGGCAAGCGTTATCCGGATTTACTGGGTGTAAAGGGAGCGTAGACGGAGCGCCAAGTCTGGAGTGACA
+
F,FFFFFFF,FF:FFFFFFFFFF,FFFFFF,FFFFFFFFFFFFFFFFFFFFFFFFFFFFFFFFFFFFFFFFFFFFFFFFFFF:F,FF:F,FFFF:FFFF,FFFFFFFFFFFFFFFFFFFF,FFFFFFFF:FFFFFFFFFFFFFFFFFFFFF:FFFFFFFFFF:FFFFFFFFFFFFFFFFFFFFFFFF:FFFF:FFFFFFFFFFFFFFFFFFF:,F::FFFFFFF:FFFFF:FFFFFF::FF:::FFF,F:
@A00881:241:HJW2NDRXX:1:2129:21287:21292 1:N:0:CGAGAGAA+GATTGGAG
CTTGTACCTACGGGAGGCAGCAGTGGGGAATATTGGGCAATGGAGGAAACTCTGACCCAGCAACGCCGCGTGAATGATGAAGGTCTTCGGATTGTAAAGTTCTTTTCTCAGGGAAGAAGAAAGTGACGGTACCTTAGGAATAAGCCTCGGCTAACTACGTGCCAGCAGCCGCGGTACTACGTCGGAGGCAAGCGTTATCCGGAATGACTGGGCGTAAAGGGTGCGTAGGTGGTTTGGCAAGTTAGTAGCG
+
FFFFFF:FF:FFFFFFFFFFFFFFFFFFFFFF:FFFF,FF:FFFFFFFFFFFFF,FFFFF:FFFF:FFFFFFFF:F:FFFFFFFFFF:FFF:FFFF:FFFFFFFFFFF,,FFFFFFFFFF:FFFFFFFFFFFFFFFFFFFFFFFFFFFFFFF:FFFFFFFFF:FFFFFFFFFFF:FFFF,FF,FFFF:FF,:FFFFFFF:FFF,:FFFFFFF,F,F,FF:FFFF:F,FFFFFFFF,FF,FFFF:FFFFFF
@A00881:241:HJW2NDRXX:1:2129:29396:21465 1:N:0:CGAGAGAA+GATTGGAG
CTTGTACCTACGGGGTGCAGCAGTCGGGAATATTGCGCAATGGAGGAAACTCTGACGCAGTGACGCCGCGTATAGGAAGAAGGTTTTCGGATTGTAAACTATTGTCGTTAGGGAAGAGAAAGGACAGTACCTAAGGAGGAAGCTCCGGCTAACTACGTGCCAGCAGCCGCGGTACTACGTAGGGAGCGAGCGTTATCCGGAATTATTGGGTGTAAAGGGTGCGTAGACGGGTTAGCAAGTTAGTTGTGAA
+
FFFFFFFFFFFFFFFFFFFFFFFFFFFFFFFFFFFFFFFFFFFFFFFFFFFFFFFFFFFFFFFFFFFFFFFF:FFFFFFFFFFFFFFFFFFFFFFFFFFFFFFFFFFFFFFFFFFFFFFF:FFFFFFFFFFFFFFFFFFFFFFFFFFFFFFFFFF:FFFFFFFFFFFFFFFFFF,FFFFFFFFFFFFFFFFFF:FFFFFFF,FFFFFFF:FFFFFFFFFFFFFFFFFFFFFFFFF:FFFFF:FFFFFF:F
@A00881:241:HJW2NDRXX:1:2129:6958:22216 1:N:0:CGAGAGAA+GATTGGAG
CTTGTACCTACGGGGGGCAGCAGTGGGGAATATTGCACAATGGGGGAAACCCTGATGCAGCGACGCCGCGTGAGTGAAGAAGTACCTCGGTACGTAAAGCTCTGTCAGCAGGGAAGAAAAGCCGTCATAAGACGGCTAGGACGGTACCTGAGTAAGAAGCCCCGGCTAACTACGTGCCAGCAGCCGCGGTAATACGTAGGGGGCACGCGTTCTCCGGATTTACTGGGTGTACAGGGAGCGTAGACGGAGA
+
:FFFFFFFFFFFFFFFFFFFFFFFFFFFFFFFFFF,FFFFFFFFFFFFFFFFFFFFFFFFFFFF:FFFFF,FFF:FFFF,FFFFFFFFFFFFFFFFFFFFFFFFFF:FF,FFF:FFFF,::F:FFFFFFFF:FF:FFFFFFFFFFFFFFFFFFF:F,FFFFFF:FFFFF:F,FFFFFFFFFFFFFFFFFFFFFFFF:FFFFFFFF,F:F,F,FF,FFFFFFFFFFFF,FFF::FFFFFFF,FFFF::FFF
@A00881:241:HJW2NDRXX:1:2129:25608:22420 1:N:0:CGAGAGAA+GATTGGAG
CTTGTACCTATGGGAGGCAGCAGTGGGGAATATTGGACAATGGCCGGAAGGCTGATCCAGCCATGCCGCGTGAGGGAATGAGGTCCTATGGATTGTAAACCTCTTTTCACGCAGGGCAATAAGGTCCACGAGGTGGACCGACGAGAGTATGCGTGGAATAAGCATCGGCTAACTCCGTGCCAGCAGCCGCGGTAATACGGAGGATGCGAGCGTTGTCCGGCTTTATTGGGTTTAAAGGGTGCGTAGGCGG
+
FFFFFFFFFFFFFFFFFFFFFFFFFFFFFFFFFFFFFFFFFFFFFF:FFFFFFFFFFFFFFFFFFFFFFFFFFFFFFFFFFFFFFFFFFFFFFF:FF:FFFFFFFFFFFFFFFFFFFF,FFFFFFF:FFFFFFFFF:F,FFFFFFFFF:FF:FFFFFFFFFFFFFFFFFFFFFFFF:FFFFFFFFFFFFFFFF:FFFFFFFFFF:FFF,FFFFFFFFFFF,FFFF,FFF,F,FFFF,FFFFFFFFFFF:F
@A00881:241:HJW2NDRXX:1:2129:15248:23359 1:N:0:CGAGAGAA+GATTGGAG
CTTGTACCTATGGGGCGCAGCAGTGGGGAATATTGCGCAATGGGCGGAAGCCTGACGCAGCGACGCCGCGTGAGGGATGAAGGTCTTCGGATCGTAAACCTCTGTCAGGAGGGAAGAATATGCGTGGTGCCAATCAGCCATGCAGTGACGGTACCTCCAGAGGAAGCACCGGCTAACTCCGTGCCAGCAGCCGCGGTAATACGGAGGGTGCGAGCGTTAATCGGAATCACTGGGCGTAAAGCGCACGTAG
+
:FFFFFFFFFFFFFFFFFFFFFF,FFFFF,F:FFFFFFFFFFFFFFFFFFFFFFFFFFFFFFFFFFFFFFFFF:FFFFFFFFFFFFFFFFFFFFFFFFFFFFFFFFFFFFFFFFFFFFFFFFFFFFF:FFFFFFFFFFFFFFFFFFFFFFFFFFFFFFFFFFFFFFFFFFFFFFFFFF:FFFFFF,:FFFFFFFF:FF:FFFFFFFFFFFFFFFFFFFFFFFFF,FFFFFFFFFFFFFFFFFFFFFFFF:
@A00881:241:HJW2NDRXX:1:2129:20645:23938 1:N:0:CGAGAGAA+GATTGGAG
CTTGTACCTACGGGGGGCAGCAGTCGGGAATATTGCGCAATGGAGGAAACTCTGACGCAGTGACGCCGCGTATAGGAAGAAGGTTTTCGGATTGTAAACTATTGTCGTTAGGGAAGAGAAAGGACAGTACCTAAGGAGGAAGCTCCGGCTAACTACGTGCCAGCAGCCGCGGTACTACGTAGGGAGCGAGCGTTATCCGGACTTCTTGGGTGTAAAGGGTGCGTAGACGGGTTAGCTAGTTAGTTGTGAA
+
FFFFFFFFFFFFFFFFFFFFFFFFFFFFF,F:FFFFFFFFFFFFFFFFFFFFFFFFFFFFFFFFFFFFFFFFFFFFFFF:FFFFFFFFFFFFFFFF,FFFF:FFFFFF,FFFFF,FFFFFFFFFFFFFFF:F,FFFFFFFFFF:FFFFFFFFFF,FFFFFFFFFFFF:FFFFFF,FFFF::FFFFFFFFFFF,,F:FFFFF,F:,FFFFFFFFF:FFFF:FFFF,F,FFF:F:FFF,,FF,FFFFFFF:F
@A00881:241:HJW2NDRXX:1:2129:10312:24205 1:N:0:CGAGAGAA+GATTGGAG
CTTGTACCTACGGGGCGCAGCAGTGGGGAATATTGGGCAATGGGGGGAACCCTGACCCAGCAACGCCGCGTGAGGGAAGAAGGCTTTCGGGTTGTAAACCTCTTTTACCAGGGACGAAGGACGTGACGGTACCTGGAGAAAAAGCAACGGCTAACTACGTGCCAGCAGCCGCGGTAATACGTAGGTTGCGAGCGTTGTCCGGAATTACTGGGTGTAAAGGGCGTGTAGGCGGAGCTGCAAGTCAGATGTG
+
:F,FFFFFFFFFFFFFFF:FF:F:FFFFF:FFFFFFFFF,FFFFFFF,FFFFFFFFFFFFFFFFFFFFFFFFFFFFFFFFFFFFFFFFFFFFFFFFFFFFFFFFFFFF:FFFFFFFFFFFFFFFFFFFFFF,F:F:FFFFFF:FFFFFFFF:FFF:FFFFFF:::FFFFFFFF:FF:FFFFFFFF:FF,:F:FF:F:FF:FF,:FFF:FFFFF:FFFF:FFFFFF,FFFF:FFF::FFFFFF:FF:F:F:
@A00881:241:HJW2NDRXX:1:2129:21133:24345 1:N:0:CGAGAGAA+GATTGGAG
CTTGTACCTACGGGATGCAGCAGTGGGGAATATTGGGCAATGGGCGAAAGCCTGACCCAGCGACGCCGCGTGAAGGAAGAAGGTTTTCGGATTGTAAACTTCAGTAAGCAGGGACGAAGGAAGTGACGGTACCTGCAGAGTAAGCCACGGCTAACTACGTGCCAGCAGCCGCGGTAATACGTAGGTGGCGAGCGTTATCCGGAATTACTGGGTGTAAAGGGTGTGTAGGCGGGGCGATAAGTCTGATGTG
+
FFFFFFFFFFFFFFFFFFFFFFFFFFFFFFFFFFFFFFFFFFFFFFFFFFFFFFFFFFFFFFFFFFFFFFFFFFFFF:FFFFFFFFFFFFFFFFFFFFFFFFFFFFFFFFFFFFFFFFFFFFFFFFFFFFFFF:FFFFFFFFFFFF:FFFFFFFFFFFFFFFFFFFFFFFFFFFFF,FFFFF:FFFFFFFFFFFF:FFF:FF:,FFF,FFFF::FFFFFFFFFFFFFFFFFFFFFFFF,FF:FFFFFFFF
@A00881:241:HJW2NDRXX:1:2129:24044:24345 1:N:0:CGAGAGAA+GATTGGAG
CTTGTACCTATGGGATGCAGCAGTGGGGGATATTGCACAATGGGGGGAACCCTGATGCAGCGATGCCGCGTGAGGGAAGAAGGTTTTCGGATTGTAAACCTCTGTGGAGGGGGACGATAATGACGGTACCCCTTTAGGAAGCCACGGCTAACTACGTGCCAGCAGCCGCGGTAATACGTAGGTGGCGAGCGTTGTCCGGAATTACTGGGTGTAAAGGGCGTGCAGGCGGGAGAGCAAGTCAGACGTGAAA
+
,FFFFFFFFFFFFFFFFFFFFFFFF:FFFFFFFFFFFFFF:FFFFFFFFFFFFFFFF:FFFFFFFFFFFF:FFFFFFFFFFFFFFFFFFFFFFFFFFFFFFFFFFFFFFFFFFFFFFF:FFFFFFFFFF:FF:FF:FFFFF:FFFFFFFF:FFFFFFFFFFFFFF:FFFFFF:FFFFFFFFFFFFFFFFF:FFFFF:FF,FFFFF,FFFFFF,F:FFF,:FFFFFFFF:FFFFFFF,FFFFFF,FFFFF:
@A00881:241:HJW2NDRXX:1:2129:10845:24377 1:N:0:CGAGAGAA+GATTGGAG
CTTGTACCTATGGGGTGCAGCAGTGGGGAATATTGCACAATGGGGGGAACCCTGATGCAGCGACGCCGCGTGAATGAAGAAGGTCTTCGGATCGTAAAGTTCTGTCGTGAGGGACGAATTTATGACGGTACCTGAGGTTAAGCCACGGCTAACTACGTGCCAGCAGCCGCGGTAATACGTAGGTGGCGAGCGTTATCCGGAATTACTGGGTGTAAAGGGTGAGTCGGCGGGGATGCAAGTCAGGTGTGAA
+
FF:FFFFFFFF:FFFFFFFF:FFFFFFFFFF:FF:FFFFFF:::FFFFFFFFFFFFFFF:F,FFFFFFFFF:FFF:FFFFFFFFFFFFFFFFFFFFFFFFFFFFF::FFFFF:FFFFF:FFFFFFFFFFFFFF:,F:FFFFF,FFFFFFFFFFFFF,:F,F:FFFFFF:,FF,:,,,FFFFFFF:FFFF:FFFFFFF,FFF:F,F:FFFFF:F,,FFFFF:F:F::FFF,FFF:,:F:F:FF,:,FFFF:
@A00881:241:HJW2NDRXX:1:2129:21106:24706 1:N:0:CGAGAGAA+GATTGGAG
CTTGTACCTACGGGATGCAGCAGTGGGGAATATTGGGCAATGGGCGAAAGCCTGACCCAGCGACGCCGCGTGAAGGAAGAAGGTTTTCGGATTGTAAACTTCAGTAAGCAGGGACGAAGGAAGTGACGGTACCTGCAGAGTAAGCCACGGCTAACTACGTGCCAGCAGCCGCGGTACTACGTAGGTGGCGAGCGTTATCCGGAATTACTGGGTGTAAAGGGTGTGTCGGCGGGGCGATAAGTCTGATGTG
+
FFFFFFF,FFF,F:FFFFFFFFF,F::FFFF:,FF:FFFF,FFFF:FFFFFFFFFFFFF:FFFFFFFFFF:F:FFFFFFFFFFFFFFFF:F,FFFFFFFFFFFFFFFF,F::FF:FFFFFFFFFFFFFFFF:FFFF,F,FFFFF:F,:FFF:,::FFFFF::FFF,F::FFFFFFF,FFFFFFF,FF:FF:FFF:FFF,FFFF,FFFFFFF,:F,F,F:FF:FF:F,F:FF::FFFFF,FFF::,:FFFF
@A00881:241:HJW2NDRXX:1:2129:15157:24956 1:N:0:CGAGAGAA+GATTGGAG
CTTGTACCTATGGGGCGCAGCAGTGGGGAATATTGCACAATGGGGGAAACCCTGATGCAGCGACGCCGCGTGAGTGAAGAAGTATTTCGGTATGTAAAGTTCTTTAATTGGGGACGAAGAAAGTGACGGTACCCAAAGAATAAGCCACGGCTAACTACGTGCCAGCAGCCGCGGTAATACGTAGGTGGCAAGCGTTGTCCGGAATGACTGGGCGTAAAGGGAGCGTAGGCGGCGCAACAAGTTAGGAGTG
+
FFFFFFFFFFFFFFFFFFFFFFFFFFFFFFFFFFFFFFFFFFFFFFFFFFFFFFFFFFFFFFFFFFFFFFFFFFFFFFFF,FFFFFFFFFFFFFFFFFFFFFFFFFFFFF:FFFFFFFFFFFFFFFFFFFFFFFFFFFFFFFF:FFFFFFFFFFFF:FF:FFFFFFFFFFFFFFF::FFFFFFFFFFFFFFFFFFFFFFFFFFFFFFFFF:FFFFFFFFFFFFFFF,FF:FFFFFF,FFFFFFFFFFFFF
@A00881:241:HJW2NDRXX:1:2129:30915:25128 1:N:0:CGAGAGAA+GATTGGAG
CTTGTACCTATGGGATGCAGCAGTGGGGAATATTGGGCAATGGGCGCAAGCCTGACCCAGCAACGCCGCGTGAAGGAAGAAGGCCCTCGGGTTGTAAACTTCTTTTATCAGGGACGAAGAAGTGACGGTACCTGATGAATAAGCCACGGCTAACTACGTGCCAGCAGCCGCGGTAATACGTAGGTGGCAAGCGTTATCCGGATTTACTGGGTGTAAAGGGCGTGTAGGCGGGATTGCAAGTCAGATGTGA
+
FFFFFFFFFFFFFFFFFFFFFFFFFFFFFFFFFFFFFFFFFFFFFFFFFFFFFFFFFFFFFFFF:FFFFFFFFFFFFFFFFFFFFFFFFFFFFFFFF:FFFFFFFFFFFFFF:FFFFFFFFFFFFFFFF:F:FFFFFFFF:FFFFFFFFFFFFFFFFFFF:FFFFFF:FFFFFF,FFFFFFFF:FFFFFFFFFFFFFF,FFFFFFF,FF:FFFFFFFF:FFFFFFFFF:FF:FF,F:FFF:FFFFF::FF
@A00881:241:HJW2NDRXX:1:2129:24252:25207 1:N:0:CGAGAGAA+GATTGGAG
CTTGTACCTATGGGGCGCAGCAGTGGGGAATATTGCACAATGGGGGGAACCCTGATGCAGCGACGCCGCGTGAGTGAGGAAGTATTTCGGTATGTAAAGCTCTATCAGCAGGGAAGAAAGAAGACGGTACCTGACTAAGAAGCACCGGCTAAATACGTGCCAGCAGCCGCGGTAATACGTATGGTGCAAGCGTTATCCGGATTTACTGGGTGTAAAGGGTGCGTAGGTGGCATGGCAAGTCAGAAGTGAA
+
FFFFFFFFFFFFFFFFFFFFFFFFFFFFFFFFFFFFFFFFFFFFFFFFFFFFFFFFFFFFFFFFFFFFFFFFFFFFFFFF:FFFFFFFFFFFFFFFFFFFFFFFFFFFFFFFFF,FFFFFFFFFFFFFFFFFFFFFFFFFFFFFFFFFFFFFFFFFFFFFFFFF:FFFFFF:FFFF:FFFFFFFFFFFFFFFFFFFFFFFFF:FFFFFFFFFF:,FFFFFFFFF:FFFFFFF:FFFFFFFFFFFFFF:FF
@A00881:241:HJW2NDRXX:1:2129:25373:25551 1:N:0:CGAGAGAA+GATTGGAG
CTTGTACCTATGGGGCGCAGCAGTGGGGAATATTGGTCAATGGGGGAAACCCTGAACCAGCAACGCCGCGTGAAGGAAGAAGGCTTTCGGGTTGTAAACTTCTTTTATCAGGGACGATAGTGACGGTACCTGATGAATAAGCTCCGGCTAACTACGTGCCAGCAGCCGCGGTAATACGTAGGGAGCGAGCGTTATCCGGATTTACTGGGTGTAAAGGGCGCGTAGGCGGGCTGACAAGTCAGATGTGAAA
+
FFFFFFFFFFFFFFFFFFFFFFFFFFFFFFFFFFFFFFFFFFFFFFFFFFFFFFFFFFFFFFFFFFFFFFFFFFFFF:FFFFFFFFFFFFFFFFFFFFFFFFFFFFFFFFFFFFFFFF,FFFFFFFF:FFFFFFFFFFFFFFFFFFFFFFFFFFFFFFFFFFF,FFFFFFFFFFFFFFFFFFFFFFFFFFFFFFFFFFF:FFFFFFFFFFFFFF,FFFFFFFFFFFFFFFFFFFFFFFFFFFFFFFFFF:
@A00881:241:HJW2NDRXX:1:2129:19027:25645 1:N:0:CGAGAGAA+GATTGGAG
CTTGTACCTACGGGGCGCAGCAGTGGGGAATATTGCACAATGGGGGAAACCCTGATGCAGCGACGCCGCGTGAGTGAAGAAGTATTTCGGTATGTAAAGCTCTGTCAGCAGGGAAGAGAGAGGACGGTACCTGAAGAAGAAGCCCCGGCTAACTACGTGCCAGCAGCCGCGGTAATACGTAGGGGGCAAGCGTTATCCGGATTTACTGGGTGTAAAGGGAGCGCAGACGGCATGGCAAGCCAGATGTGAA
+
FFFFFFFFFFFFFFFFFFFFF,FFFFFFFFFFFFFFFFF:FFFFFFFFFFFFFFFFFFFFFFFFFFFFFFFFFFFFFFFFFFFFFFFFFFFFFFFFF:FFFFFFFFFFF,FFFFFFFF:FFFFFFFFFFFFFFFFFFFFFFFFFFFFFFFFFFFFFFFFFFFFFFFFFFFFFFF,FFF:FFFFFFFFFFFFFFFFFFFFFFFFFFFFFFFFF:FFFFFFFFFFF:FFFFFFFF:FFFFFFFFFFFFFF:F
@A00881:241:HJW2NDRXX:1:2129:30156:26036 1:N:0:CGAGAGAA+GATTGGAG
CTTGTACCTATGGGGTGCAGCAGTGGGGAATATTGCACAATGGGGGGAACCCTGATGCAGCGACGCCGCGTGAGGGAAGAAGGTATTCGTATTGTAAACCTCTGTCTATGGGGACGAAAAGGAGACGGTACCCAAGGAGGAAGCACCGGCTAACTACGTGCCAGCAGCCGCGGTAACACGTAGGGTGCGAGCGTTGTCCGGAATTACTGGGTGTAAAGGGAGCGTAGGCGGCTGAACAAGTTGGATGTAT
+
:FFFFFFFFFFFFFFFFFFFFFFFFFFFFFFFFFFFFFFFFFFFFFFFFFFFFFFFFFFFFFFFFFFFFFFFFFFFFFFFFFFFFFFFFFF:FFFFFFFFFFFFFFFFFFFFFFFFFF,FFFFF:FFFFFFFFFFFFFFFFFFFFFFF:FFFFFFF,FFFFFFFFFF:FFFFFF,F,,FFFFFFFFFFFFFFFFFFFF:F:F,FFF:FFFFFFF,FFFFFFFF:FF:FF:FFFFF::FFFFFFFFF:F,F
@A00881:241:HJW2NDRXX:1:2129:5611:26083 1:N:0:CGAGAGAA+GATTGGAG
CTTGTACCTATGGGAGGCAGCAGTGAGGAATATTGGTCAATGGGCGGGAGCCTGAACCAGCCAAGTCGCGTGAGGGAAGACGGTCCTAAGGATTGTAAACCTCTTTTGTCGGGGAGCAAGGACACCCACGTGTGGGTGGATGAGAGTACCCGAAGAAAAAGCATCGGCTAACTCCGTGCCAGCAGCCGCGGTAATACGGAGGATGCGAGCGTTATCCGGATTTATTGGGTTTAATGGGTGCGTAGGCGGA
+
FFFFFFFF:FFFFFFFFFFFFFFFFFFFFFFFFFFFFFFFFFFFFFFFFFFFFFFFFFFFFFFFFFFFFFFFFFFFFFFFFFFFFFFFFFFFFFFFFFFFFFF:FFFFFFFF:FFFFFFFFFFFFFFFFFFFFFFFFFF,FFFFFFFFFFFFFFFFFFFFFFFFFFFFF:FFFFFFFFFF:FFFFFFFFFFF,FFFFFFFFFFFFF:FFFFF,F,FFF,F,FFFF,F:FF,FFF,F,F,FFFFFF:F:FF
@A00881:241:HJW2NDRXX:1:2129:27208:26318 1:N:0:CGAGAGAA+GATTGGAG
CTTGTACCTATGGGGTGCAGCAGTGGGGAATATTGGGCAATGGGCGAAAGCCTGACCCAGCAACGCCGCGTGAGGGAAGAAGGTTTTCGGATTGTAAACCTCTGTCCCTGGTGAAGAGCGGAAGACGGTAACCAGGGAGGAAGCCCCGGCTAACTACGTGCCAGCAGCCGCGGTAATACGTAGGGGGCGAGCGTTGTCCGGACTGATTGGGCGTAAAGGGCGCGTAGGCGGCCTGGTAAGTCTGGAGTGA
+
FFFFFFFFFFFFFFFFFFFFFFFFFFFFFF:FFFFFFFFFFFFFFFFFFFFFFFFFFFFFFFFFFFFFFFFFFFFFFFFF:FFFFFFFFFFFFFFFFFFFFFFFFFFFFFFFFFFFFFFFFF,FFFFFFF:FFFFFFFFFFFFFFFFFFFF:FFFFFFFFFFFFFFF,F:FFFF,FFFFFFFF:FFFFFFFFFFFFFFFFFF,FFF:FFF:FFFFFFFFFFFF,:FFFFFFFFF,:FF,FFFFFFFFFFF
@A00881:241:HJW2NDRXX:1:2129:7618:26334 1:N:0:CGAGAGAA+GATTGGAG
CTTGTACCTATGGGAGGCAGCAGTGGGGGATATTGCACAATGGGGGAAACCCTGATGCAGCGATGCCGCGTGAGGGAAGAAGGTTTTCGGATTGTAAACCTCTGTGGAGGGGGACGATAATGACGGTACCCCTTTAGGAAGCCACGGCTAACTACGTGCCAGCAGTCGCGGTAATACGTAGGTGGCGAGCGTTGTCCGGAATTACTGGGTGTAAAGGGAGTGCAGGCGGGAAAGCTAGTCAGAAGTGAAA
+
FFFFFFFF:FFFFFFFFFFFFFFFFFFFFFFFFFFFFFFFFFFFFFFFFFFFFFFFFFFFFFFFFFFFFFFFFFFFF:FFFFFFFFFFFFFFFFFFFFFFFFFFFFFFFFFFFFFFFFFFFFFFFFFF:FFFFFFFF:FFFF:FFFFFFFFFFFFFFF:FFFFFFFFFFFFFFFFFFF:FFFFFFFFFFFFF,FFF:FFF,FF:FFFFFFF:FF:F:FFFFFFF:FFFFFF:F:F,FFFF,:FFF:FFF:
@A00881:241:HJW2NDRXX:1:2129:16839:27117 1:N:0:CGAGAGAA+GATTGGAG
CTTGTACCTACGGGGGGCACCAGTGGGGAATATTGCACAATGGGGGGAACCCTGATGCAGCGACGCCGCGTGGGTGAAGAAGTATTTCGGTATGTAAAGCCCTATCAGCAGGGAAGAAGATGACGGTACCTGAGTAAGAAGCCCCGGCTAACTACGTGCCAGCAGCCGCGGTAATACGTAGGGGGCGAGCGTTATCCGGATTTACTGGGTGTAAAGGGAGCGTAGACGGCGGTGCAAGTCTGGAGTGAAA
+
FFFFFFFFFFFFFFFFFFFFFFF:FFFFFFFFFFFFFFFFFFFFFFFF:FFFFFFFFFFFFFFFFFFFFFFFFFFFFFFFFFFFFFFFFFFFFFFFFFFFFFFFFFFFFFFFFF:FFFFFFFFFFFFFFFFFFFFFFF:FFFFFFFFFFFFFFFFFFFFFFFF:FFFFFFFFF:FFFF:FFFFFF:FFFFFFFFFFFFFFFFFFFFFFFFFF,FFFFFFFF:FFFFFFFFFFFFFFFFFFFFFFFF:,FF
@A00881:241:HJW2NDRXX:1:2129:25907:27258 1:N:0:CGAGAGAA+GATTGGAG
CTTGTACCTATGGGATGCAGCAGTGGGGAATATTGCGCAATGGGGGGAACCCTGACGCAGCAACGCCGCGTGATTGAAGAAGGTCTTCGGATTGTAAAGATCTTTTATCAAGGACGAAGAAGTGACGGTACTTGATGAATAAGCTCCGGCTAACTACGTGCCAGCAGCCGCGGTACTACGTAGGGAGCAAGCGTTATCCGGATTTACTGGGTGTAAAGGGCGCGTAGGCGGGTTTTCAAGTCAGATGTGA
+
FFFFFFFFFF:FFFFFFFFFFFFFFFFFFFF,FFFFFFFFFFFFFF:FFFFFFFFFFFFFFF:FFFFFFFFFFFFFFFFFFFFFFFFFFFFFFFFFFF,FFFFFFFFFFF:FFFFF,FFFFFFFFFFFF:FFF:F:FFFFFF:FFFFFFFFFFFFFFFFFFF:FF:FF,FFFFFF:FFFFFFFFFFFF,,F:FFFFFFFFF,FFFF,FFFFFFFF:,F:FFFFF:FF:FF:FFFFFFFFF:FF:FF:FFF
@A00881:241:HJW2NDRXX:1:2129:7437:27305 1:N:0:CGAGAGAA+GATTGGAG
CTTGTACCTACGGGATGCACCAGTGGGGGATATTGGACAATGGGGGGAACCCTGATCCAGCGACGCCGCGTGAGTGAAGAAGTATTTCGGTATGTAAAGCTCTATCAGCAGGGAAGAAAGAAATGACGGTACCTGAATAAGAAGCCCCGGCTAACTACGTGCCAGCAGCCGCGGTAATACGTAGGTGGCGAGCGTTGTCCGGATTTACTGGGTGTAAAGGGCGCGTAGGCGGGTAGGCAAGTCAGATGTG
+
:FFFFFFFF:FFFFFFFFFFFFFFFFFFFFFFFFFFFF:FFFFFFFFFFFFFFFFFFFFFFFFFFFFFFFFFFFFFFFFF:FFFFFFFFFFFFFFFFFFFFFFFFFFFFFFFFF,FFFFFFF,FFFFFFFFFFFFF,FFFFFFFFFFF:FFFFFFFFFFFFFFFFFFFFFFFFFF,,FFFFF:FFFFFFFFFFFFFFFFFFFFFFFFFFFFF:F:FFF:FFF:FFFFFF:FFFF,:,FFFFF:FFFFFFF
@A00881:241:HJW2NDRXX:1:2129:20365:27461 1:N:0:CGAGAGAA+GATTGGAG
CTTGTACCTATGGGAGGCAGCAGTGGGGAATATTGGACAATGGGGGGAACCCTGATCCAGCGACGCCGCGTGAGTGAAGAAGTGCTTCGGCATGTAAAGCTCTATCAGCAGGGACGATAATGACGGTACCTGACTAAGAAGCCCCGGCTAACTACGTGCCAGCAGCCGCGGTAATACGTAGGGGGCAAGCGTTATCCGGATTTACTGGGTGTAAAGGGAGCGCAGGTGGCGGTGCAAGTCCGAAGTGAAA
+
FFFFFFFFFFFFFFFFFFFFFFFFFFFFFFFFFFFFFFFFFFFFFFFFFFFFFFFFFFFFFFFFFFFFFFFFFFFFFFFFFFFFFFFFFFFFFFFFFFFFFFFFFFFFFFFFFFF:FFFFFFFFFFFFF:FFFFFFFFFFFFFF:FFFFFF:FFFFFFFFFFFFFFFFFFFFFFFFFFFFFFFFFFF:FFFF,FFF:FFFFF:FFFFFFFFFFFFFFFFFFFFFFFFFF,FFFFFF:FFF,:FFFFFFFF
@A00881:241:HJW2NDRXX:1:2129:11026:27508 1:N:0:CGAGAGAA+GATTGGAG
CTTGTACCTATGGGACGCAGCAGTGGGGAATATTGGGCAATGGGCGCAAGCCTGACCCAGCAACGCCGCGTGAAGGAAGAAGGCCCTCGGGTTGTAAACTTCTTTTGTCGGGGACGATAATGACGGTACCTGACGAATAAGCCACGGCTAACTACGTGCCAGCAGCCGCGGTAATACGTAGGTGGCAAGCGTTATCCGGATTTACTGGGTGTAAAGGGCGTGTAGGCGGGATTGCAAGTCAGATGTGAAA
+
FFFFFFFF,FFFFFFFFFFFFFFFFFFFFFFFFFFFFFF:FFFFFFFFFFFFFFFFFFFFFF:FFFFFFFFFFFFFF:FFFFFFFFFFFFFFFFFF:FFF:FFFFFFFFFFFFFFFF::FFFFFFFF:FFFFFFFF,FFFF:FFFFFFF,FFFF:FFFFF:F::FFFFF:FFF,FFFFFFFFFFFFF:FFFFFFF:FFF,FFF,FFFFFFFF,:FFFFFF:FFFF::FFF:FFF:F:FF::FF,FFFFF,
@A00881:241:HJW2NDRXX:1:2129:19434:27853 1:N:0:CGAGAGAA+GATTGGAG
CTTGTACCTATGGGATGCAGCAGTCGGGAATATTGCGCAATGGAGGAAACTCTGACGCAGTGACGCCGCGTATAGGAAGAAGGTTTTCGGATTGTAAACTATTGTCGTTAGGGAAGAGAAAGGACAGTACCTAAGGAGGAAGCTCCGGCTAACTACGTGCCAGCAGCCGCGGTAATACGTAGGGAGCGAGCGTTATCCGGAATTATTGGGTGTAAAGGGTGCGTAGACGGGTAAGCAAGTTAGTTGTGAA
+
:FFFFFF:FF:FFFFFFFFFFFFF:FFF,FFFFF:FFFF:FFFFFFFFFFFFFFFFFFFFFFFFFFFFFFFFF,FFFFFFFFFFFFFFFFFFFFFFF,:FFFFFF,F:FFFFFFFFFFFFFF:FFFFFF:FFFFFF:FFFFFFFFFFFFFFFFFFF,F:FF,FFFFFFFFFFFFFFFFFFFFFFFFFFFFFFF:FFFFFFF,F:F,FF:FFFFFFFFFF,FFFFF:FF:FFFFFF:F,FF,,FFFFFF:F
@A00881:241:HJW2NDRXX:1:2129:26295:27931 1:N:0:CGAGAGAA+GATTGGAG
CTTGTACCTATGGGACGCAGCAGTGGGGGATATTGCACAATGGGGGGAACCCTGATGCAGCGACGCCGCGTGAAGGAAGAAGTATTTCGGTATGTAAACTTCTATCAGCAGGGAAGAAAATGACGGTACCTGAATAAGAAGCCCCGGCTAACTACGTGCCAGCAGCCGCGGTAATACGTAGGGGGCAAGCGTTATCCGGATTTACTGGGTGTAAAGGGAGCGTAGGCGGTGGAACAAGTCAGATGTGAAA
+
:FFFFFFFFFFFFFFFFFFFFFFFFFFFFFFFFFFFFFF:FFFF:FFF:FFFFFFFFF,FFFFFFFFFFFFFFFFFFFFFFFFFFFFFFFFFFFFFFFFFFFFFFFFFFFFFF:FFFFFFFFF:FFF:FFFFFFFFFFFFFFF:FFFFFFFFFFFF,FFFFFF,FFFFFFFFFFF,:FFF:FFFF:F:,F:FFFFFFFFFF,FF:,:FFFFFFF:FF:FFFFFFFFFFFFFFF:FFFF::,:FFFFF:FF
@A00881:241:HJW2NDRXX:1:2129:30915:28479 1:N:0:CGAGAGAA+GATTGGAG
CTTGTACCTATGGGACGCAGCAGTGGGGAATATTGCACAATGGGGGAAACCCTGATGCAGCGACGCCGCGTGAAGGAAGAAGTATCTCGGTATGTAAACTTCTATCAGCAGGGAAGAAAATGACGGTACCTGACTAAGAAGCCCCGGCTAACTACGTGCCAGCAGCCGCGGTAATACGTAGGTGGCAAGCGTTGTCCGGATTTACTGGGCGTAAAGGGAGCGTAGGTGGATATTTAAGTGGGATGTGAAA
+
FFFFFFFFFFFFFFFFFFFFFFFFFFFFFFFFFFFFFFFFFFFFFFFFFFFFFFFFFFFFFFFFFFFFFFFFFFFFFFFFFFFFFFFFFFFFFFFFFFFFFFFFFFFFFFFFFF:FFFFFFFFFFFFFFFFFFFFFFFFFFFFFFFFFFFFFFFFFFFFFFFF,FFFFFFFFFFFFFFFFFFFFFFFFFFFFFFFFFFFFFFFFFFFFFFFFFF:FFFFFFF:FFFFF:FFFFFF::FFFFFFFFFFF:F
@A00881:241:HJW2NDRXX:1:2129:13422:28588 1:N:0:CGAGAGAA+GATTGGAG
CTTGTACCTATGGGACGCAGCAGTGGGGAATATTGGGCAATGGAGGCAACTCTGACCCAGCAACGCCGCGTGAGCGATGAAGGTCTTCGGATTGTAAAGCTCTTTAAGTGGGGACGAAGAAAGTGACTGTACCCACAGAATAAGCCTCGGCTAACTACGTGCCAGCAGCCGCGGTAATACGTAGGAGGCAAGCGTTATCCGGAATGACTGGGCGTAAAGGGTGCGTAGGTGGTCTTGCAAGTTAGTAGCG
+
FFFFFFFFFFFFFFFFFFFFFFFFFFFFFFFFFF:FFFFFFFFFFFFFFFFFFF:FFFFFFFFFFFFFFFFF:FFFFFFFFFFFFFFFFFFFFFFFFF:FFFFFFFFFFFFFFFFFFFFF:FFFFFFFFFFF:FFF:FFFFFFFFFFFFFFFFFFFFFFFFFFFFF:F:FFFFFFFFFFFFFFFF:FFFFF,FFFFFFFFFFFFFFFFFFFFFFFFFF:FFFFFFFFFFFFFFF:FFFFFFFFFF:FFFF
@A00881:241:HJW2NDRXX:1:2129:9833:29356 1:N:0:CGAGAGAA+GATTGGAG
CTTGTACTATGGGATGCAGCAGTGGGGGATATTGGTCAATGGGGGGAACCCTGAACCAGCAACGCCGCGTGAAGGAAGAAGGCTTTCGGGTTGTAAACTTCTTTTACCAGGGACGATAGTGACGGTACCTGGTGAATAAGCTCCGGCTAACTACGTGCCAGCAGCCGCGGTAATACGTAGGGAGCGAGCGTTATCCGGATTTACTGGGTGTAAAGGGCGCGTAGGCGGGCTGTCAAGTCAGATGTGAAAA
+
:FFFFFFFFFFFFFFFFFFFFFFFFFFFFFFFFFFFFFFFFFFFFFFFFFFFFFFFFFFFFFFFFFFFFFFFFFFFFFFFFFFFFFFFFFF:FFFFFFFFFFFFFFFFFFFFFFFFFFFFFFFFFFFFFFFFFFFFFFFFFFFFFFFFFFFFFFFFFFFFF:FFFFFFFFFFFFFFFFFFFFFFFFFFFFFFFFF:FFFFFFFFFFFFFFFFFFFFFFFFFFFFFFFFFFFFFFFFFFFFFFFFFFFFFF
@A00881:241:HJW2NDRXX:1:2129:19976:29387 1:N:0:CGAGAGAA+GATTGGAG
CTTGTACCTATGGGATGCAGCAGTGGGGAATATTGGGCAATGGAGGCAACTCTGACCCAGCAACGCCGCGTGAGCGATGAAGGTCTTCGGATTGTAAAGCTCTTTAAGTGGGGACGAAGAAAGTGACTGTACCCACAGAATAAGCCTCGGCTAACTACGTGCCAGCAGCCGCGGTAATACGTAGGAGGCAAGCGTTATCCGGAATGACTGGGCGTTAAGGGTGCGTAGGTGGTTTGGCAAGTTGGTAGCG
+
,FFFFFFFFFFFFFFFFFFFFFFFFFFFF:FFFFFFFFFFFFFFFFFFFFFFFFFFFFFFFFFFFFFFFFFFFFFFFFFFFF:FFFFFFFFFFFFFFFFFFFFFF:FFFFFFFFFFFFFFFFFFFFFFFFFFFFFFFFFFFFFF:FFFFFFFFFFFFFFFFFFFFFFFFFFFFFFFFFFFFFFFFF:,FFFFFFFFFFFFFFFFFFFFFFFFFFF,FFFFFF:FFFFFFFFFFFF:FFFFFFFFF:::FF
@A00881:241:HJW2NDRXX:1:2129:28022:29481 1:N:0:CGAGAGAA+GATTGGAG
CTTGTACCTATGGGATGCAGCAGTGGGGGATATTGGACAATGGGGGGAACCCTGATCCAGCGACGCCGCGTGAGTGAAGAAGTATTTCGGTATGTAAAGCTCTGTCAGCAGGGAAGAAGGAAAGACGGTACCTGACCAAGAAGCCCCGGCTAACTACGTGCCAGCAGCCGCGGTAATACGTAGGGGGCAAGCGTTATCCGGATTTACTGGGTGTAAAGGGAGCGCAGACGGCTTGACAAGTCTGATGGGA
+
:FFFFFFFFFFFFFFFFFFFFFFFFFFFFFFFFFFFFFFFFFFFFFFF:FFFFFFFFFF,FFFFFFFFFFFFFFFFF:F:FFF:FF:FFFFFFFFFFFFFFFFFFFF:FFFFFF:FFFFFF:FFFFFFFFFFFFFFFFFFFFFFFFFFFF,F:F:FFFFFFFF:FFF::F:FF,FFFFFF,:FFFFFFFFFFF,:FFFF,F,FF:F,,FFFF::FFF:FFFFF:,FFFFF:,:F:FF:F:FFFFFF:,FF
@A00881:241:HJW2NDRXX:1:2129:12283:29622 1:N:0:CGAGAGAA+GATTGGAG
CTTGTACCTATGGGGGGCAGCAGTGGGGAATATTGGGCAATGGAGGCAACTCTGACCCAGCAACGCCGCGTGAGCGATGAAGGTCTTCGGATTGTAAAGCTCTTTAAGTGGGGACGAAGAAAGTGACTGTACCCACAGAATAAGCCTCGGCTAACTACGTGCCAGCAGCCGCGGTAATACGTAGGAGGCAAGCGTTATCCGGAATGACTGGGCGTAAAGGGTGCGTAGGTGGTTTGGCAAGTTGGTAGCG
+
FFFFFFFFF:FFFFFFF:FFFFFFFFFFFFFFFFFFFFFFFFF:FFFFFFFFFFFFFF:FFFFFFFFFFFFFFFFFF:FFFFFFFFFFFFFFFFFFFFFFFFFFFFFFFFFFFFFFFFFFFFFFFFFFF:FFFFFFFFFFFF:F:FFF:FFFFFF:FF::F::FFFFFF::FFFFFFFFFFFFFFFFFFFFFFFFFFFF,FF:FFF::FF,FFFFFF:FFF:FF,FFFF:FFFF:F:FFFFF:F,:F,F,
@A00881:241:HJW2NDRXX:1:2129:22544:29669 1:N:0:CGAGAGAA+GATTGGAG
CTTGTACCTACGGGGTGCAGCAGTGGGGAATATTGCGCAATGGGCGGAAGCCTGACGCAGCGACGCCGCGTGAGGGATGAAGGTCCTCGGATCGTAAACCTCTGTCAGGAGGGAAGAATATGCATGGTGCCAATCAGCCATGCAGTGACGGTACCTCCAAAGGAAGCACCGGCTAACTCCGTGCCAGCAGCCGCGGTAATACGGAGGGTGCGAGCGTTAATCGGAATCACTGGGCGTACAGCGCACGTCG
+
:F,FFFFFFFFFFFFFFFFFFFFFFFFFFFF::FFFFFFFFFFF:FFFFFFFFFFFFFFFFFFFFFFFFFFFFFFFFFFFFFFFFFFFFFFFFFFFFFFFFFFFF:FFFFFFFFFFFFFFF:FFFFFFFFFFFFFFFFFFFFFFFFFF:FFFFFFFFFFFFF:FF:FFF,FFFFFFFFFFFFFFFFF:F:FFFFFFFFFFFFFFF:FFFFFFFFFFFF,,FFF:,FFFFFFFFFF:,F,FFFFFFFFF::
@A00881:241:HJW2NDRXX:1:2129:24306:29747 1:N:0:CGAGAGAA+GATTGGAG
CTTGTACCTACGGGACGCAGCAGTGGGGGATATTGCACAATGGGGGGAACCCTGATGCAGCAACACCGCGTGGGTGAAGGAGTGATTCGTCACGTAAAGCCCTATCAGCAGGGAAGAAGGAAGACGGTACCTGACTAAGAAGCCCCGGCTAACTACGTGCCAGCAGCCGCGGTAATACGTAGGGGGCGAGCGTTATCCGGAATTACTGGGTGTAAAGGGAGCGTAGACGGCGGGGCAAGTCTGGAGTGAA
+
FFFFFFFFFFFFFFFFFFFFFFFFFFFFFFFF:FFFFFFFFFFFFFFF:FFFFFFFFFFFFFFF,FFFFFFFFFFFF:FFFFFFFFFFFFFFFFFFFFFFFFFFFF,FFFFFFFFFFFFFFFFFFFFFFFFFFFFFFFFFFFFFFFFFFF,FFFFFFFFFF:FFFFFFFFFF:,,FFFF,FFFFFFFFFFFFFF,FF:FFF,FFFFFFFFFFF,FFFFFFFFFF,FFFFFFFFFFFFFFFFFFFFFFFFF
@A00881:241:HJW2NDRXX:1:2129:27308:29904 1:N:0:CGAGAGAA+GATTGGAG
CTTGTACCTATGGGATGCAGCAGTGGGGAATATTGGGCAATGGAGGAAACTCTGACCCAGCAACGCCGCGTGAATGATGAAGGTCCTCGGATTGTAAAGTTCTTTTCTAAGGGAAGACGAAAGTGACGGTACCTTAGGAATAAGCCTCGGCTAACTACGTGCCAGCAGCCGCGGTAATACGTAGGAGGCGAGCGTTATCCGGAATGACTGGGCGTAAAGGGTGTGTAGGCGGTTCGGCCAGTTAGTAGCG
+
,FFFF,FFFFFFFFFFFFFFFFFFFFFFF:FFFFFFFFFFFFFFFFFFFFFFFFFFFFFFFF,FFFFFFFFFFF:FFFFF,FFFFFFFFFFF:FFFFFFFFFFFFFFFFFFFFFFFF,FFFFFFFFFFFFFFFFF:FFF::FFFFFFFFFFFF:FFFF:FFFF,FFFFFFFFFFFF,FFF:,,FFFFFFF::FFF:FF:FFFF,FFF:FFFF:,FF,FFFF,:FF:FFFF:FFFF:FF,FFFFFFF:FFF
@A00881:241:HJW2NDRXX:1:2129:21703:29997 1:N:0:CGAGAGAA+GATTGGAG
CTTGTACCTACGGGATGCAGCAGTGAGGAATATTGGTCAATGGGCGGGAGCCTGAACCAGCCAAGCCGCGTGGAGGAAGAAGGTACAGAGTATCGTAAACTCCTTTTGTCAGGGGATAAAAGGCGGGATGCGTCCCGTCCCGAAGGTACCTGAAGAAAAAGCATCGGCTAACTCCGTGCCAGCAGCCGCGGTAATACGGAGGATGCGAGCGTTATCCGGATGTATTGGGTTTAAAGGGTGCGTAGGCCGC
+
:FFFFFFFFFFFFFFFFFFFFFFFFFFFFFF:F:FFFFFFFFFFFFFFFFFFFFFFFFFFFFF:FFFFFFFFFFFFFFFFFFFFFFFFFFFFFFFFFFFFFFFFFFFFFFFFFFF:F,F:FFFFFFFFFFFFFFFFFFFF:FF:FFFFFFFFFFFFF,F,FFFFFFFFFFFFFFFFFFFFFFF,FFFFFFF::FFFFFFFFFFFFFFFFF:F,F:FFFFFF,FF:FFFFFFFF,FFFFFFFFFF,F,,FF
@A00881:241:HJW2NDRXX:1:2129:16034:30044 1:N:0:CGAGAGAA+GATTGGAG
CTTGTACCTACGGGGGGCAGCAGTGGGGAATATTGGGCAATGGGCGAAAGCCTGACCCAGCAACGCCGCGTGAAGGAAGAAGGCTTTCGGGTTGTAAACTTCTTTTCTTGGGGACGAACACAATGACGGTACCTGAGGAATAAGCCACGGCTAACTACGTGCCAGCAGCCGCGGTAATACGTAGGTGGCAAGCGTTATCCGGATTTAGTGGGTGTAAAGGGCGTGTAGGCGGGATTGCAAGTCAGATGTG
+
F:FFFFFFFFFFFFFFFF,FFFF:FFFFFFF:,FFFFFF:FFFFFFFFFFFFFFFFFFFFFFFFFFFFFFFFFFFFFFFFFFFFFFFFFFFFFFF:FFFFFFF,,FF:FFFFFFFFFFF,F,:FFFFFFF:FFFFFFFFF,F,FFF,FFFFFF:FFFFFFFFFFFFFFFFFFFFF,FF:FF,FFFFFFF,FFFFFF:::FFFF:F:F,FFFFFFFFFFFFFFFFF,FF:F:FF:FFFFFFFFFFFFFFFF
@A00881:241:HJW2NDRXX:1:2129:25211:30311 1:N:0:CGAGAGAA+GATTGGAG
CTTGTACCTATGGGATGCAGCAGTGGGGAATATTGGGCAATGGAGGGAACTCTGACCCAGCAACGCCGCGTGAAGGAAGAAGGTTTTCGGATTGTAAACTTCTGTCGCAGGGGACGAAGAATGACGGTACCCTGTAAGAAAGCCCCGGCTAACTACGTGCCAGCAGCCGCGGTAATACGTAGGGGGCAAGCGTTGTCCGGAATGACTGGGCGTAAAGGGAGTGTAGGCGGCACAGCAAGTTATATGTGAA
+
FFFFFFFFFFFFFFFFFFFFFFFFFFFF:FFFFFFFFFFFFFFFFFFF:FFFFFFFFFFFFFFFFFFFFFFFFFFFFFFFFFFFFFFFFFFFFFFFFFFFFF:FFFFFFFFFFFFFFFFFFFFFFFFFFFFFFFFFFFFFFF:F:FFFFFFFFF:FFFFFFFF:FFFFFFFFFFFFFFFFFFFFF:FF:FFFFFFFF:FFF,FFFFFFFFFFFF,FFFF,FFFFFFFFFFFF:FF:F:F:FFFFFFFF:F
@A00881:241:HJW2NDRXX:1:2129:25681:30342 1:N:0:CGAGAGAA+GATTGGAG
CTTGTACCTACGGGGTGCAGCAGTGAGGAATATTGGTCAATGGGCGGGAGCCTGAACCAGCCAAGCCGCGTGGAGGAAGAAGGTACAGAGTATCGTAAACTCCTTTTGTCAGGGGATAAAAGACGGGATGCGTCCCGTCCTGAAGGTACCTGAAGAAAAAGCATCGGCTAACTCCGTGCCAGCAGCCGCGGTAATACGGAGGATGCGAGCGTTATCCGGATTTATTGGGTTTATAGGGTGCGTAGGCCGC
+
FFFFFFFFFFFFFFFFFFFFFFFFFFFFFFFFFFFFFFFFFFFFFFFFFFFFFFFFFFFFFF::FFFFFFFFFFFF:FF:FFFFFFFFFFFFFFFFFFFF:FFF:F:FFF,FFFFF,F:FFFFFF:FFFFFFFFFFFFFF,FFFFFFFFFFF:FF,F:FFF:FFFFFFF:FFFFFFFFFFFFFFFFFFFFFF::FFFFFFFFFFFFFFFFF::,FFFFF,F:FF,FFFFFF,F:FFFFF:FFFFF:FFFF
@A00881:241:HJW2NDRXX:1:2129:28637:30514 1:N:0:CGAGAGAA+GATTGGAG
CTTGTACCTATGGGACGCAGCAGTGGGGGATATTGGGCAATGGGCGAAAGCCTGACCCAGCAACGCCGCGTGAGGGAAGAAGGCCTTCGGGTTGTAAACCTCTTTTACCAGGGACGAAGGACGTGACGGTACCTGGAGAAGAAGCAACGGCTAACTACGTGCCAGCAGCCGCGGTAATACGTAGGTTGCGAGCGTTGTCCGGAATTACTGGGTGTAAAGGGCGTGTAGGCGGAACTGCAAGTCAGATGTG
+
FFFFFFFFFFFFFFFFFFFFFFFFFFFFFFFFFFFFFFFFFFFFFFFFFFFFFFFFFFFFFFFFFFFFFFFFFFFF:FFFFFFFFFFFFFFFFFFFFFFFFFFFFFFFFFFFFFFFFFFFFFFFFFFFFFFFFFFFFFFFFFFFFFFFFFFFFFFFFFFFF:FFFFFFF:FFFFFFFFFFFFFFFFFFFFFFFFFFFFF:FFF:FFFFFFFFFFFFFF:FFFFFFF,,F:FFFFFFFFFFFFFFFFFFFF
@A00881:241:HJW2NDRXX:1:2129:28239:30639 1:N:0:CGAGAGAA+GATTGGAG
CTTGTACCTATGGGAGGCAGCAGTGGGGAATATTGCACAATGGGCGCAAGCCTGATGCAGCAACGCCGCGTGAGGGAAGACGGTTTTCGGATTGTAAACCTTTGTCTTTGGTGAAGAAGAAAGTGACGGTAGCCAAGGAGGAAGCCACGGCTAACTACGTGCCAGCAGCCGCGGTAATACGTAGGTGGCAAGCGTTGTCCGGAATTACTGGGTGTAAAGGGAGCGCAGGCGGGACTGCAAGTTGGATGTG
+
FFFFFFFFFFFFFFFFFFFFFFFFFFFFFFFFFFFFFFFF:FFFFFFFFFFFFFFFFFFFFFFFFFFFFFFFFFFFFFFFFFFFFFFFFFFFFFFFFFFF,FFFFFFFFFFFFFFFFFFF,FFFFFFFFFFFFF:FF:FF:FFFFF,FFFFFFFFFFFFFFFFFFFFFFF:FFFFF:FFFFFFFFF:FFF:FFFF::FFFFFF:FF:FF,F:FFFFFFFFFFFFF:FF:::FF,FF,FFFFFF:FFF,F:
@A00881:241:HJW2NDRXX:1:2129:29017:30671 1:N:0:CGAGAGAA+GATTGGAG
CTTGTACCTACGGGATGCAGCAGTGGGGGATATTGCACAATGGGGGGAACCCTGATGCAGCGACGCCGCGTGGGTGAAGAAGTATTTCGGTATGTAAAGCCCTATCAGCAGGGAAGAAGATGACGGTACCTGAGTAAGAAGCCCCGGCTAACTACGTGCCAGCAGCCGCGGTAATACGTAGGGGGCGAGCGTTATCCGGATTTACTGGGTGTAAAGGGAGCGCAGACGGCGCGCCAAGTCTGGAGTGAAA
+
:FFFFFFFFFFFFFFFFFFFFFFFFFFFFFFFFFFFFFFFFFFFFFFFFFFFFFFFFFFFFFFFFFFF:FFFFFFFFFFFFFFFFFFFFFFFFFFFFFF:FFFFFFFF::FFFFFFFFFFFFFFFFFFFFFF:FFFFFF:FFFFFFFFFFFFFFFFF:FFFFFFFFFFFFFFFFFFFFFFFFFFFFFFF:FFFFFFFFFFFFFFFFFFFFFF,FFFFFFFFFF,:F:FFF:FFFFF,:FFFFFFFFF:F:
@A00881:241:HJW2NDRXX:1:2129:31367:30671 1:N:0:CGAGAGAA+GATTGGAG
CTTGTACCTACGGGAGGCAGCAGTGGGGAATATTGGGCAATGGAGGCAACTCTGACCCAGCAACGCCGCGTGAGCGATGAAGGTCTTCGGATTGTAAAGCTCTTTAAGTGGGGACGAAGAAAGTGACTGTACCCACAGAATAAGCCTCGGCTAACTACGTGCCAGCAGCCGCGGTAATACGTAGGAGGCAAGCGTTATCCGGACTGACTGGGCGTAAAGGGTGCGTAGGTGGCCTCATAAGTAAGTAGCG
+
FFFFFFFFFFFFFFFFFFFFFFFFFFFFFFFFFFFFFFFFFFFFFFFFFFFFFFFFFFFFFFFFFFFFFFFFFFFFFFFFFFFFFFFFFFFFFFFFFFFFFFF,FFFFFFFFFFFFFFFFFFFFFFFFFFFFFFFFF:FFFFFFFFFFFFFFFFFFFF:FFFFFFFFFFFFFFFFF:FFFFFFFFFFFFF:FFFF:FFFFFFF,FFFFFFFFFFFFFFFFFFFFFFFF:FF:FFFF:FFFFFFFF:,F:F
@A00881:241:HJW2NDRXX:1:2129:17400:30686 1:N:0:CGAGAGAA+GATTGGAG
CTTGTACCTATGGGAGGCAGCAGTGGGGGATATTGCACAATGGAGGGAACTCTGATGCAGCGATGCCGCGTGAGGGAAGAAGGTTTTCGGATTGTAAACCTCTGTGGAGGGGGACGATAATGACGGTACCCCTTTAGGAAGCCACGGCTAACTACGTGCCAGCAGCCGCGGTAATACGTAGGTGGCGAGCGTTGTCCGGAATTACTGGGTGTAAAGGGAGTGCAGGCGGGAAGGCAAGTCAGAAGTGAAA
+
:FFFFFFFF,FFF:FFFFFFFFFFFFFFFFFFFFFF::FFFFFFFFFFFFFF:FFFFFFFF:FFFFFFFF,FFFFFFFFFFFFFFFFFFFFF:FFFFFFFFFFFFFFFFFFFFFFFFFFFFFFFFFFFFFFFFFFFFFFFFFFFFFFFFFFFFFFFFFFFFFFFFFFFFFFF:FFFFFF:F,FFFF,FFFFFFFFF:FFFFFFFFFFFFFFFFFFFFFFFFFFF:FFFFFF:FFFF,FFFFFFFFF:F:F
@A00881:241:HJW2NDRXX:1:2129:25220:30765 1:N:0:CGAGAGAA+GATTGGAG
CTTGTACCTACGGGATGCAGCAGTGGGGAATATTGGGCAATGGGCGCAAGCCTGACCCAGCAACGCCGCGTGAAGGAAGAAGGCTTTCGGGTTGTAAACTTCTTTTATGAGGGACGAAGGACGTGACGGTACCTCATGAATAAGCCACGGCTAACTACGTGCCAGCAGCCGCGGTAATACGTAGGTGGCGAGCGTTGTCCGGATTTACTGGGTGTAAAGGGCGCGTAGGCGGGCATGCAAGTCAGATGTG
+
:FFFFFFFFFFFFFFFFFFFFFFFFFFFFFFFFFFFFFFFFFFFFFFFFFFFFFFFFFFFFFFFFFFFFFFFFFFFFFFFFFFFFFFFFFFFFFFFFFFFFFFFFFFFF:FFFFFFFFFFFFFFFFFFFFFFFFFFFF:FFFFFFFFFFFFFFFFFFFFFFFFF:FFFFFFFFF:FFFFFFFFFFFF:F:FFFFFFFFFFFFFFFFFF:FFFFF:FFFFFFFF:FFFFFFFFFFFFFFFFFFFFFFFFFF
@A00881:241:HJW2NDRXX:1:2129:27661:30765 1:N:0:CGAGAGAA+GATTGGAG
CTTGTACCTATGGGATGCAGCAGTGGGGAATATTGGGCAATGGAGGAAACTCTGACCCAGCAACGCCGCGTGAATGATGAAGGTCCTCGGATTGTAAAGTTCTTTTCTAAGGGACGAAGAAAGTGACGGTACCTTAGGAATAAGCCTCGGCTAACTACGTGCCAGCAGCCGCGGTAATACGTAGGAGGCGAGCGTTATCCGGAATGACTGGGCGTAAAGGGTGTGTAGGCGGTTCGGCACGTTAGTAGCG
+
FFFFFFFFF:FFFFFFFFFFFFFFFFFFFFFF,FFFFF:FFFFFFFFFFFFFFFFFFFFFFFFFFFFFFFFFFFFFFFFFFFFFFFFFFFF::F,,FF:FFFFFFFFFF:FFFF,FFFFF,FF:FFFFFFFFFFFFFFF,FFFF:FF:F:FFFFFFFF:,::FFF:FFFFFFFFFFF,FF,FFFFFF:FFFFFFF,FFFFFFFFFFFFFFFFFF,FFFFFFFFFFFFF,FF:F,F::FFF:FF,F:,FFF
@A00881:241:HJW2NDRXX:1:2129:9019:30827 1:N:0:CGAGAGAA+GATTGGAG
CTTGTACCTACGGGGGGCAGCAGTGGGGAATATTGGGCAATGGGCGCAAGCCTGACCCAGCAACGCCGCGTGAAGGAAGAAGGCTTTCGGGTTGTAAACTTCTTTTATGAGGGACGAAGGACGTGACGGTCCCTCATGAATAAGCCACGGCTAACTACGTGCCAGCAGCCGCGGTAATACGTAGGTGGCACGCGTTGTCCGGATTTACTGGGTGTAAAGGGCGCGTAGGCGGGCATGCAAGTCAGAGGTG
+
FFFFFFFFFFFFFFFFFF:FFFFFFFFFFFFFFFFFFF:FFFFFFFFFFFFFFFFFFFFFFFFFFFFFFFFFFFFFFFFFFFF:FFFFFFFFFFFFFFFFFFFFFFFFFFFFFFFFFFFF:FFFFFFFFF,FFFFFFF:FF:FFFF,FFFFF:FFFFFFFFFFFFF,FFFFFFF::,FFFFF,FFFFF:F,FFF:,FFFFFFFFFF,F:FFF:FF,:FFFFFFFFF,FFFFFFFFFFFF,FFFFFF,F,F
@A00881:241:HJW2NDRXX:1:2129:31015:30843 1:N:0:CGAGAGAA+GATTGGAG
CTTGTACCTACGGGAGGCAGCAGTGGGGAATATTGGGCAATGGGCGAAAGCCTGACCCAGCGACGCCGCGTGAGGGAAGAAGGTCTTCGGATTGTAAACCTCTTTCAGCAGGGAAGAATCGTTGACGGTACCTTAGGAATAAGCCTCGGCTAACTACGTGCCAGCAGCCGCGGTAATACGTAGGGGGCAAGCGTTATCCGGATTTACTGGGTGTAAAGGGAGCGTAGACGGCGGAGCAAGTCTGAAGTGA
+
FFFFFFFFFFFFFFFFFFFFFFFFFFFFFFFFFFFFFFFFFFFFFFFFFFFFFFFFFFFFFFFFFFFFFFFFFFFFFFFFFFFFFFFFFFFFFFFFFFFFFFFFFFFFFFFFFF:FFFFFFFFFFFFFFFFFFFFFFFFFFFFFFFFFFFF:FFFFF:FFFFFFFFFFFFFFFF:FFFFFFFFFFFFFFFFFFFFFFFFF:FFFFFFFFFFFFF,F:FFFFFFF:FFFFFFF:FFFFFF:FFF:FFFFF:
@A00881:241:HJW2NDRXX:1:2129:32705:30921 1:N:0:CGAGAGAA+GATTGGAG
CTTGTACCTACGGGATGCAGCAGTGGGGGATATTGGACAATGGGGGGAACCCTGATCCAGCGACGCCGCGTGAGTGAAGAAGTATTTCGGTACGTAAAGCTCTATCAGCAGGGAAGAAAGAAGACGGTACCTGAGAAAGAAGCCCCGGCTAACTACGTGCCAGCAGCCGCGGTAATACGTAGGGGGCAAGCGTTATCCGGATTTACTGGGTGTAAAGGGAGCGTAGACGGCAAGGCAAGTCTGATGTGAA
+
FFFFFFFFFFFFFFFFFFFFFFFFFFFFFFFFFFFFFFFFFFFFFFFFFFFFFFFFFFFFFFFFFFFFFFFFFFFFFFFFFFFFFF:FFFFFFFFFFFFFFFF,FFFFFFFFFFFFFFFFF::FFFFFFFFFFFF,,F,FFF,FFFFF:FFFFFFFFFFFFFFFFF:FFFFFFFFFFFFFFFFFFFFFFFFFFFFFFFFFFFFFFFFF:FFFFFFFFFFFFFFFFFFFFFF:FFFFFFFFFFFFF,FFFF
@A00881:241:HJW2NDRXX:1:2129:13431:31485 1:N:0:CGAGAGAA+GATTGGAG
CTTGTACCTACGGGAGGCAGCAGTGGGGAATATTGGGCAATGGGGGGAACCCTGACCCAGCAACGCCGCGTGAGGGAAGAAGGCTTTCGGGTTGTAAACCTCTTTTACCAGGGACGAAGGACGTGACGGTACCTGGAGAAAAAGCAACGGCTAACTACGTGCCAGCAGCCGCGGTAATACGTAGGTTGCGAGCGTTGTCCGGAATTACTGGGTGTAAAGGGCGTGTAGGCGGAGCTGCAAGTCAGATGTG
+
:FFFFFFFFFFFFFFFFFFFFFFFFFFFFFFFFFFFFFFFFFFFFFFFFFFFFFFFFFFFFFFFFFFFFFFFFFFF:FFFFFF:FFFFF:FFFFFFFFFFFFFFFFFF:,FFFFFFF:FFFFFFFFFF:FFFFFFFFFFFFFFFFFFFFFFFFFFFFFFFFFFFFFFFFFFFFFFFFFFFFFFFFFFFFFFFFFFFFFFFF:FFFFFFFFFF,F:FFFFFF:FFFFFF,F:F,FF,FFFFFFF:FFFFFF
@A00881:241:HJW2NDRXX:1:2129:10972:31641 1:N:0:CGAGAGAA+GATTGGAG
CTTGTACCTACGGGATGCAGCAGTGAGGAATATTGGTCAATGGGCGGGAGCCTGAACCAGCCAAGCCGCGTGGAGGAGGAAGGTACAGAGTATCGTAAACTCCTTTTGTCAGGGGATAAAAGGCGGGATGCGTCCCGTCCCGAAGGTACCTGAAGAAAAAGCATCGGCTAACTCCGTGCCAGCAGCCGCGGTAATACGGAGGATGCGAGCGTTATCCGGAGTTATTGGGTTTAAAGGGTGCGTAGGCCGC
+
F:FFFFFFFFFFFFFFFFFFFFF:FFFFF:FFFFFFFFFFFFFFFFFFFFFFFFFFFFFFFFF,FFFFFFFFFFFFFFFF,FFF,FFFFFFFF:FF,FFFFFFFFFFFFFFFFFF:,,FFFFFFFFFFFFFFF:FFFFFFFFF:FFF,FF:FFFFFFFFFFFFFFFFFF:F:FFFFFFFF:FFFFFFFFFFF,FFFFFFFFFFF:FFFFFFFFF,FFFFF,F:FFF:FFF:F:FFFFFF:FFF:FF:FFF
@A00881:241:HJW2NDRXX:1:2129:8205:31673 1:N:0:CGAGAGAA+GATTGGAG
CTTGTACCTATGGGGTGCAGCAGTGGGGAATATTGGGCAATGGAGGAAACTCTGACCCAGCAACGCCGCGTGAATGATGAAGGTCTTCGGATTGTAAAGTTCTTTTCTTAGGGAAGAAGAAAGTGACGGTACCTCAGGAATAAGCCTCGGCTAACTACGTGCCAGCAGACGCGGTAATACGTAGGAGGCAAGCGTTCTCCGGAATGACTGGGCGTAAAGGGTTCGTAGGTGGTTTGGCAAGTTAGTAGCG
+
:FFFFFFFFFFFF,FF:FF:FFFFFFFFFFF,FF:FFFFFFFFFFFFFFFFFF:FF,FFFFFFFFF:FFFFFFFFFFFFFFFFF:FFFFFFFFFFFFF,FFFFFFFFF,F,FFF::F:FFFFFFFFFF:FFFFFFF:FFFFFFFF,:F,FFFF:FFF:,F:F:FFFFF,FF,:F,,FFFFFF,,FFFFF,FFFFF::F:FFF:FFFF,FF::FFF:FFFFF,,::FF:,FFFFFFFF,FFFFFF,:,:F,
@A00881:241:HJW2NDRXX:1:2129:27344:31908 1:N:0:CGAGAGAA+GATTGGAG
CTTGTACCTACGGGGTGCAGCAGTGGGGGATATTGCACAATGGAGGGAACTCTGATGCAGCGATGCCGCGTGAGGGAAGAAGGTTTTCGGATTGTAAACCTCTGTGGAGGGGGACGATAATGACGGTACCCCTTTAGGAAGCCACGGCTAACTACGTGCCAGCAGCCGCGGTACTACGGAGGTGGCGAGCGTTGTCCGGACTTCCTGGGTGTAAAGGGAGTGCAGGCGGGAAGGCAAGTCAGAAGTGAAA
+
,FFFFFFFFFFFFFFFFF:FFFFFFFFFFFF,FFFFFFFFFFFFFFFF:FFFFFFFFFFFFFFFFFFFFFFFFFFFFFFFFFFFFFFFFFFFFFFF:FF:FF:F,FFFFFFFFFFFFFFFF::FFFFFFFFF:,F,FFFFFFFFFFFF:FFFFFFFFFFF,FFFFF:FFF:FF,FFFF,FFFFFFFFF:FFFFFFFFFFF,FF,FFFF:FFF:FFF::F:FFFF:FFF::::FFF,:FF:FFFF:FF,FF
@A00881:241:HJW2NDRXX:1:2129:9905:33583 1:N:0:CGAGAGAA+GATTGGAG
CTTGTACCTACGGGGTGCAGCAGTGGGGAATATTGCACAATGGGGGAAACCCTGATGCAGCGACGCCGCGTGAGTGAAGAAGTATTTCGGTATGTAAAGCTCTATCAGCCGGGAAGAAAGTGACGGTACCTGAGTAAGAAGCCCCGGCTAACTACGTGCCAGCAGCCGCGGTAATACGTAGGGGGCAAGCGTTATCCGGAATTACTGGGTGTCAAGGGAGCGTAGACGGCGAGGCAAGTCTGAAGTGAAA
+
FFFFFFFFF:FFFFFFFFFFFFFFFFFFFFFFFFFFFFFFFFFFFFFFFFFFFFFFFFFFFF:FFFFFFFFFFFFF:FFFFFFFF:FFFFFFFFFFFFFFFFFFFFFFF,FFFF:FFFFFFFFFFFFFFFFFFFF:FFFFFFFFFFFFFFF,FFFFFFFFFFFFFFFFFFFFF:FFFFFFFFFFFFF:FF:FFFFF:FFFFFF:::FFFFFF:F,,FFFFFF:FFFFFFFF,FFFF:F,:FFFFFFFF:F
@A00881:241:HJW2NDRXX:1:2129:24740:33755 1:N:0:CGAGAGAA+GATTGGAG
CTTGTACCTATGGGACGCAGCAGTGGGGAATATTGCGCACTGGAGGCAACTCTGACGCAGCAATGCCGCGTGAGTGAAGAAGGGATTCGTTCCGTAAAGCTCTGTTACCGGGGAAGAAGCCTGACGGTACCCGGTGAGCAAGCCCCAGCCAACTACGTGCCAGCAGCTGCGGTAATACGTAGGGGGCGAGCGTTATCCGGATGTATTGGGCGAAAAGGGCACGCAGGCGGTTATCCAGGTGTGATGTTCA
+
:FFFFFFFF,FFFFFFFFF:F,FFFFFFFFFFFF,FFFF,FFFFFFFFFFFFFFFFFFFFF::F:FFFFFFFFFFFFFFFFFFFFFFFFFFFFFFFFFFFFFFFFFFFFFFFFFFF:F:FFFFFFFFFFFFFFFFFFFFF:FFFFF:FFFFFFFFFF:FFFFFFFFFFFFFFFFFFFFFFF:F,FFFFFFFFFFFFFFF::F,FFFFFF:FF,F,:FFFFFFFFFFFFFFF:FFFFFF:FFFFF:FFFF,
@A00881:241:HJW2NDRXX:1:2129:26946:33912 1:N:0:CGAGAGAA+GATTGGAG
CTTGTACCTACGGGATGCAGCAGTGGGGAATATTGGACAATGGGCGAAAGCCTGATCCAGCGACGCCGCGTGAAGGAAGACGGTCTTCGGATTGTAAACTTCAGTGAGCAGGGACGAGAAAGGACGGTACCTGCAGAGCAAGCCACGGCTAACTACGTGCCAGCAGCCGCGGTAATACGTAGGTGGCGAGCGTTATCCGGACTTACTGGGTGTAAAGGGTGAGTAGGCGGGGATGCAAGTCAGGTGTGAA
+
F,FFFFFFFFFFFF:FFFFFFFFFFFFFFFF:F:FFFFFFFFFFFFFFFFFFFFFFFF,FFFFFFFFFFFFFFFFFFFFFFFFFFFFFFFFFFFFFF:FFFFFFFFFFFFFFFFFFFFFFFFF:FFFF:FF:FFFFFFFFFFFFFFFFFF:FFFFFFFFFF:F:FFFF:FFFF,FFFFFFFFFFFFFFF:FFFFFFF:FFF:FFFFFFFFFFFFFFF:FFFFFFFFFF,FFFF:FFFF:FFFFFFFFFFF
@A00881:241:HJW2NDRXX:1:2129:8495:34115 1:N:0:CGAGAGAA+GATTGGAG
CTTGTACCTACGGGATGCAGCAGTGGGGAATATTGCACAATGGGGGAAACCCTGATGCAGCGACGCCGCGTGAGTGAAGAAGTATTTCGGTATGTAAAGCTCTATCAGCAGGGAAGAAGATGACGGTACCTGAGTAAGAAGCCCCGGCTAACTACGTGCCAGCAGCCGCGGTAATACGTAGGGGGCAAGCGTTATCCGGATTTCCTGGGTGTAAAGGGAGCGTAGACGGCGATGCAAGTCTGAAGTGAAA
+
:FFFFFFFFFFFFFFFFFFFFFFFFFFFFFFFFF:FFFFFFFFFFFFF:FFFFFFFFFFFFFFFFFFFFFFFFFFFFFFFFFFFF:FF:FFFFFFFFF:FFFFFFFFFFFFFFFFFFFFFFFFFF:FFFFFFFF::FFFFFFFFF:FFF:FFFFFFFF::FFF,FFF:FFFFFFFFFFFFFFFFFFFF:FF,FFF:FFFF:F,,FFFF:FFFF:,FFFFFF:FF:,,::FFF,FFFFF,F,FFFFF,,FF
@A00881:241:HJW2NDRXX:1:2129:28058:34428 1:N:0:CGAGAGAA+GATTGGAG
CTTGTACCTACGGGATGCAGCAGTGGGGAATATTGCGCAATGGGGGAAACCCTGACGCAGCGATGCCGCATGAGTGAAGAAGGGATTCGTTTCGTAAAGCTTTGTCCCGGGGGAAGAGAGAAGACGGTACCCCGGTAATAGCCCCAGCTAACTACGTGCCAGCAGCTGCGGTAACACGTGGGGGGCGAGCGTTGTCCGGAATTATTGGGCGTAAAGGGCACGCAGGCGGTTCTTTAGGCTGTTGATGAAA
+
,FFFFFFFFFFFFFFFFFFFFFFFFFFFFFFF,FFFFFFFFFFFFFFFFFFFFFFFFFFFFFFFFFFFFFFFFFFFFFFFFFFFFFFF:FFFFFFFFFFFFFFFFFFFFF:FFF::FFFFFFFFFFFFFFFFFFFFF:FFFFFFFFFFFFFFFFFFFFFFFFFFFFFFFFFFFFFFFFFFFF:FFF:FFF:FFFFFFFFF,F,FFFFF,FF,FF,:F:FFFFFFFFFF,FFF:FFFFF::,F,:FFFFFF
@A00881:241:HJW2NDRXX:1:2129:28827:34444 1:N:0:CGAGAGAA+GATTGGAG
CTTGTACCTATGGGACGCAGCAGTGGGGAATATTGGGCAATGGGGGGAACCCTGACCCAGCAACGCCGCGTGAGGGAAGAAGGCTTTCGGGTTGTAAACCTCTTTTACCAGGGACGAAGGACGTGACGGTACCTGGAGAAAAAGCAACGGCTAACTACGTGCCAGCAGCCGCGGTAATACGTAGGTTGCGAGCGTTGTCCGGAATTACTGGGTGTAAAGGGCGTGTAGGCGGAGCTGCAAGTCAGATGTG
+
FFFFFFFFFFFFFFFFFFFFFFFFFFFFFFFFFFFFFFFFFFFFFFFFFFFFFFFFFFFFFFFFFFFFFFFFFFFFFFFFFFFFFFFFFFFFFFFFFFFFFFFFFFFFFFFFFFFFFFFFFFFFFFFFFF::FFFFFFFFFFFFFF:FFFFFFFFFFFFFFFFFFFFFFFFFFFFFFFF:FFFFFFFFFFFFFFFFFFFFFFF:FFFFFFFFFF,F:FFFFFFFFFFFFFFFFFF:FFFFFFFF:F:FFF
@A00881:241:HJW2NDRXX:1:2129:9453:34522 1:N:0:CGAGAGAA+GATTGGAG
CTTGTACCTACGGGGCGCACCAGTGGGGAATATTGGGCAATGGGCGAAAGCCTGACCCAGCAACGCCGCGTGAAGGAAGAAGGTCTTCGGATTGTAAACTTCTTTTATGAGGGACGAAGGACGTGACGGTACCTCATGAATAAGCCACGGCTAACTACGTGCCAGCAGCCGCGGTAATACGTAGGTGGCGAGCGTTATCCGGATTTACTGGGTGTAAAGGGCGCGTAGGCGGGCGTGCAAGTCAGATGTG
+
FFFFFFFFFFFFFFFFFFFFFFFFFFFFFFFFFFFFFFFFFFFFFFFFFFFFFFFFFFFFFFFFFFFFFFFFFFFFFFFFFFFFFFFFFFFFFFFFFFFFFFFFFFFFFFFFFFFFFFFFFFFFFFFFFFFFFFFFFFFFFFFFFFFFFFFFFFFFFFFFFFFFFFFFFFFFFFFFFFFFFFFFFFFFFFFFFFFF:FFFFFFFFFFFFFFFFF:FFFFFFFFFFFFFFF:FFFFFFFF:FFFFFFFFFF
@A00881:241:HJW2NDRXX:1:2129:31204:34554 1:N:0:CGAGAGAA+GATTGGAG
CTTGTACCTACGGGACGCAGCAGTGGGGAATATTGCACAATGGGGGAAACCCTGATGCAGCGACGCCGCGTGAAGGAAGAAGTATCTCGGTATGTAAACTTCTATCAGCAGGGAAGAAAATGACGGTACCTGACTAAGAAGCCCCGGCTAACTACGTGCCAGCAGCCGCGGTAATACGTAGGGGGCAAGCGTTATCCGGATTTACTGGGTGTAAAGGGAGCGTAGACGGAAGAGCAAGTCTGATGTGAAA
+
FFFFFFFFFFFFFFFFFFFFFFFFFFFFF:FFFFFFFFFFFFFFFFFFFFFFFFFFFFFFFFFFFFFFFFFFFFFFFFFFFFFFFFFFFFFFFFFFFFFFFFFFFFFFFFFFFF,FFFFFFFFFFFFFFFFFFFFFFFFFFFFFF:FFFFFFFFFFFFFFFFFFFFFFFFFF:FFFFF,FFFFFFFFFFFFF,,FFFFFFFFFFFFFF:FFF:FFFFFFFFFFFFFFF:FFFFFFFFFFF:FFFFF::FF
@A00881:241:HJW2NDRXX:1:2129:29152:34726 1:N:0:CGAGAGAA+GATTGGAG
CTTGTACCTATGGGGTGCAGCAGTCGGGAATATTGCGCAATGGAGGGAACTCTGACGCAGTGACGCCGCGTATAGGAAGAAGGTTTTAGGATTGTAAACTATTTTAGGCAGGGAAGAGCAAAAGACGGTACCTGCAGAATAAGCTCCGGCTAACTACGTGCCAGCAGCCGCGGTAATACGTAGGGAGCAAGCGTTATCCGGAATTATTGGGTGTAAAGGGTGCGTAGACGGGAATTTAAGTTGGTTGTGA
+
FFFFFFFFFFFFFFFFFFFFFFFFFFFFFFF:FFFFFFFFFFFFFFFFFFFFFFFFFFFFFFFFFFFFFF:FFFFFFFFFFFFFFFFFFFFFFFFFFFFF:FFFFFFFFFFFFFFFFFFF:FFFFFFFFFFFFFFFFFFFFFFFFFFFFF:FFFFFFFFFFF:FFFFFFFFFFF,FFFFFFFFFFFFFF:FFFF,FFFFFFF:FF:FFFFFFFF,F:FF:FFFFFFF,F:FFF,FFFFFFFFF:FFFFF:
@A00881:241:HJW2NDRXX:1:2129:28935:35258 1:N:0:CGAGAGAA+GATTGGAG
CTTGTACCTACGGGAGGCAGCAGTGGGGAATATTGCACAATGGGGGAAACCCTGATGCAGCGACGCCGCGTGAGTGAAGAAGTATTTCGGTATGTAAAGCTCTATCAGCAGGGAAGAAGATGACGGTACCTGAGTAAGAAGCCCCGGCTAACTACGTGCCAGCAGCCGCGGTAATACGTAGGGGGCAAGCGTTATCCGGATTTACTGGGTGTAAAGGGAGCGTAGACGGCGATGCAAGTCTGAAGTGAAA
+
FFFFFFFFFFFFFFFFFFFFFFFFFFFFFFFFFFFFFFFFFFFFFFFFFFFFFFFFFFFFFFFFFFFFFFFFFFFFFFFFFFFFFFFFFFFFFFFFFFFFFFFFFFFFFFF:FFFFFFFFFFFFFFFFFFFFFFFFFFFFFFFFFFFFFFFFFFFFFFFFFFFFFFFFFFFFFFFFFFFFFFFFFFFFFFFFFFFFFFFFFFFFFFFFFFFFFFF:F,FFF:FF:FF:F,FF:FFFFFFFFF:FFFFFFF
@A00881:241:HJW2NDRXX:1:2129:29487:35493 1:N:0:CGAGAGAA+GATTGGAG
CTTGTACCTACGGGACGCAGCAGTGGGGAATATTGCGCAATGGGGGGAACCCTGACGCAGCGATGCCGCATGAGTGAAGAAGGGATTCGTTTCGTAAAGCTTTGTCCCGGGGGAAGAGAGAAGACGGTACCCCGGTAATAGCCCCAGCTAACTACGTGCCAGCAGCTGCGGTAACACGTGGGGGGCGAGCGTTGTCCGGAATTATTGGGCGTAAAGGGCACGCAGGCGGTTCTTTAGGCTGTTGATGAAA
+
FFFFFFFFFFFFFFFFFFFFFFFFFFFF::FFFFFFFFFFFFFFFFFFFFFFFFFFFFFFFFFFFFFFFFFFFFFFF:FFFFFFF:FFFF:FFFFFFFFFFFFFFFFFFFFFFFFFFFFFFF:FFFFFFFFFF:::FFF:FFFFFFFFFFFFFFFFFFFFFFFFFF:FFFFFFFFFFFFFFFFFFFFFFFFFFFFFFFFF::FFFFFFFFFF,:FFFFFFFFFFF,FFFFFFFFFFFFFFFFFFF,F,FF
@A00881:241:HJW2NDRXX:1:2129:19000:35681 1:N:0:CGAGAGAA+GATTGGAG
CTTGTACCTACGGGGGGCAGCAGTGGGGAATATTGCACAATGGGGGAAACCCTGATGCAGCGACGCCGCGTGAGTGAAGAAGTATTTCGGTATGTAAAGCTCTATCAGCAGGGAAGAAGATGACGGTACCTGACTAAGAAGCCCCGGCTAACTACGTGCCAGCAGCCGCGGTAATACGTAGGGGGCAAGCGTTATCCGGATTTACTGGGTGTAAAGGGAGCGTAGACGGTGATGCAAGTCTGAAGTGAAA
+
FFFFFFF:FFFFF:FFFFFFFFF:FFFFFF:FFFFFFFFFFFFFFFFFFFFFFFFFFF:FFFFFFFFFFFFFFF,FFFFFFF:F:F,FFFF:FFFF:FFFFFFFFFFFFFFFFFFFFFFFFF:FFF:FFFFFFF,FFFF,FFFFFFFFFFFFFFFFFFF::FF:FFFFFFFF,FFFFFFFFFFFFF,FFFFF::FFFFFFFFFFF,F:F,F,F,:FFFFF:FFFF:FFFFFFFFFF:FFF,,FFFFFF:F
@A00881:241:HJW2NDRXX:1:2129:20546:35853 1:N:0:CGAGAGAA+GATTGGAG
CTTGTACCTACGGGGTGCACCAGTGGGGAATATTGCACAATGGGGGGAACCCTGATGCAGCGACGCCGCGTGAGTGAAGAAGTATTTCGGTATGTAAAGCTCTATCAGCAGGAAAGAAAATGACGGTACCTGACTAAGAAGCCCCGGCTAACTACGTGCCAGCAGCCGCGGTAATACGTAGGGGGCAAGCGTTATCCGGATTTACTGGGTGTAAAGGGAGCGTAGACGGCAGGGCAAGTCTGGAGTGAAA
+
FFFFFFFFFFFFFFFFFFFFFFFFFFFFF:FFFFFFFFFFFFFFFFFF:FFFFFFFFFFFFFFFFFFFFFFFFFFFFFFFFFFFFFFFFF:FFFFFFFFFFFFFFFFFFFFFFFFFFFFFFFFFFFFFFFFFFFFFFFFFFFFFFFFFFFFFFFFFFFFFFFFFFFFFFFFFFFFFFF:FFFFFFFFFFFFF:,FFFFFFFFFFFFFFFFFFFFFFFFFFFFFF:FF,F:FFFFFFFFFFFF::FFFFF:
@A00881:241:HJW2NDRXX:1:2129:10872:35978 1:N:0:CGAGAGAA+GATTGGAG
CTTGTACCTATGGGAGGCAGCAGTGGGGGATATTGGACAATGGGGGGAACCCTGATCCAGCGACGCCGCGTGAGTGAAGAAGTATTTCGGTATGTAAAGCTCTGTCAGCAGGGAAGGAAGAAATGACGGTACCTGACCAAGAAGCCCCGGCTAACTACGTGCCCGCAGCCGCGGTAATACGTAGGGGGCAAGCGTTATCCGGAATCACTGGGTGTAAAGGGAGCGTAGACGGTTGTGCAAGGCTGGAGTG
+
FF,FFFFFFFFFF:FFFFFFFFFFFFFFFFF,FFFFFFF,:FFFFFFF:FFFFFFFFFFFFFFFFFFFFFFFFFFFF:FFFFFFFFFFFFFF,FFFFFFFFFFFFFFFFFFFF:,F,F,FFFFFFFFFFF:FFF,FFF:FFF,FFFFFFFF:,FFF:F:FFFF,FFFF:FFFFFFFFF:FFF,FFFFFFF,F,FFFFFFFFF,:FFFFFFFFFFF::FFFFFF:FFF:,FFFFF:FFFF,:,FFF:FF:,
@A00881:241:HJW2NDRXX:1:2129:22833:36276 1:N:0:CGAGAGAA+GATTGGAG
CTTGTACCTACGGGGGGCAGCAGTGAGGAATATTGGACAATGGCCGGAAGGCTGATCCAGCCATGCCGCGTGAGGGAATGAGGTCCTATGGATTGTAAACCTCTTTTCACGCAGGGCAATAAGGTCCACGAGGTGGACCGACGAGAGTATGCGTGGAATAAGCATCGGCTAACTCCGTGCCAGCAGCCGCGGTAATACGGAGGATGCGAGCGTTGTCCGGATTTATTGGGTTTAAAGGGTGCGTAGGCGG
+
FFFFFFFFFFFFFFFFFF:FFFFFFFFFFFFFFFFFFFFFFFFFFFFFFFFFFFFFFFFFFFFFFFFFFFFFFFFFFFFFFFFFFFFFFFFFFFFFFFFFFFFFFFFFFFFFFFFFFFFFFFFFFFF:FFFFFFFFF:FFFFFFFFFFFFFFFFFFFFFFFFFFFFF:FF:FFFFFFFFFFFFFFFFFFFFFF:FFF:FFFFFFFFFFFFFFFFFFFFFF:FFFFFFFFFFFFFF,FFF:FFFFFF:FFF
@A00881:241:HJW2NDRXX:1:2129:32271:36746 1:N:0:CGAGAGAA+GATTGGAG
CTTGTACCTATGGGACGCAGCAGTGAGGAATATTGGTCAATGGACGGGAGTCTGAACCAGCCAAGTAGCGTGAAGGATGACTGCCCTATGGGTTGTAAACTTCTTTTATATGGGAATAAAGTGAGCCACGTGTGGCTTTTTGTATGTACCATACGAATAAGGATCGGCTAACTCCGTGCCAGCAGCCGCGGTAATACGGAGGATCCGAGCGTTATCCGGATTTATTGGGTTTCAAGGGAGCGTAGGCGGA
+
:FFFFFFFFFFFFFF:FFFFFFFFFFFFF,FFFFFFFFFFFFFFFFFFFFFFFFFFFFFF:F::FFFFFFFF:FFFFFFFFFFFFFF,FFFF,FFFFFFFFFFFFFFFFF,FFFFFFFFFF:FFFFF:FFFFFFFFFFF:FF:FFF:FFFFFFFFFF:FFFFFFFFFFFFFFFFFFFFFF:FFFFFFFFF::FFFFFFFFFFFFF,F:FFFFF,:FFFF,F:,F,FFF:FFF,,FFFF::FFFF:,FFFF
@A00881:241:HJW2NDRXX:1:2130:11406:1360 1:N:0:CGAGAGAA+GATTGGAG
CTTGTACCTACGGGGTGCAGCAGTGGGGAATATTGCACAATGGGCGCAAGCCTGATGCAGCAACGCCGCGTGAGGGAAGACGGTTTTCGGATTGTAAACCTTTGTCTTTGGTGAAGAAGAAAGTGACGGTAGCCAAGGAGGAATCCACTGCTAACTACGTGCCAGCAGCAGCGGTAATACGTAGGTGGCAAGCGTTGTCAGGAATTACTGGGTGTAAAGTGAGCGCAGGCGGGACTGCAAGTTGGATGTG
+
,FFFFFF,FFFFFFFFFFFFF,FFFF:FFFFFFFFFF,F,,F:FF:FFFF,,F:FF:FFFF,FFF::F,,FFFFFFFFFF,FFF:F::F:FFFFF:F:,,FF,FF:FFFF,F:,FF:FFF,FFFFF::FFFFF:F:FFF:,:F,,::F,FFFF,FFFFFFF,FFF:FFF::,FFFF,FFFFFF,F:,FF:FFF,F:F:F,FFFFFFF,F,FFFFFFFFF,,:FFFFF:F,FFFF,FF,F:FF:F,FF:FF
@A00881:241:HJW2NDRXX:1:2130:20094:3035 1:N:0:CGAGAGAA+GATTGGAG
CTTGTACCTACGGGACGCAGCAGTGGGGAATATTGCACAATGGGGGGAACCCTGATGCAGCGACGCCGCGTGAAGGAAGAAGTATCTCGGTATGTAAACTTCTATCAGCAGGGAAGAAAATGACGGTACCTGACTAAGAAGCCCCGGCTAACTACGTGCCAGCAGCCGCGGTAATACGTAGGGGGCAAGCGTTATCCGGATTTACTGGGTGTAAAGGGAGCGTAGACGGAAGAGCAAGTCTGATGTGAAA
+
FFFFFFFFFFFFFFFFFFFFFFFFFFFFFFFFFFFFFFFFFFFFFFFF:FFFFFFFFF:FFFFFFFFFFFFFFFFFFFFFFFFFF:FFFFFFFFFFFFFFFFFFFFFFF:FFFFFFF:,F:FFFFFFFFFF:FFF:FFFFFFFFFFFFF:FFFFFFFFFFFFF,FFFFFFF,,FFF:FF:FFFFFFF:FFFFFFFFFFF:FFF:FFFF:,FFFFFFFFFFFF,FFFF:FFFFFFFFFFFFFFF,FFFF,F
@A00881:241:HJW2NDRXX:1:2130:20211:3615 1:N:0:CGAGAGAA+GATTGGAG
CTTGTACCTATGGGATGCAGCAGTGGGGAATATTGGTCAATGGGGGGAACCCTGAACCAGCAACGCCGCGTGAAGGAAGAAGGCTTTCGGGTTGTAAACTTCTTTTACCGGGGACGATAGTGACGGTACCTGGTGAATAAGCTCCGGCTAACTACGTGCCAGCAGCCGCGGTAATACGTAGGGAGCGAGCGTTATCCGGATTTACTGGGTGTAAAGGGCGCGTAGGCGGGCCGACAAGTCAGATGTGAAA
+
FFFFFFFFFFFFFFFFFFFFFFFFFFFFFFFFFFFFFFFFFFFFFFFFFFFFFFFFFFFFFFFFFFFFFFFFFFFFFFFFFFFFFFFFFFFFFFFFFFF:FFFFFFFFFFFFFFFFFFFFFFFFFFF:FFFFFFFFFFFFFFFFFFFFFFFFFFFFFFFF:FF,FFFFFFFFF:F:F:FFFFF:FFFFFFFFF,F:FFFFFFFFFFFFFFF:FFFFFFFFFFFFFFFFFFFFF::FFFF:FFFFFFFFF:
@A00881:241:HJW2NDRXX:1:2130:26802:3724 1:N:0:CGAGAGAA+GATTGGAG
CTTGTACCTATGGGGCGCAGCAGTGGGGAATTTTGGACAATGGGCGCAAGCCTGATCCAGCTATTCCGCGTGCGGGAAGACGGCCTTCGGGTTGTAAACCGCTTTAGTGGAGGACGAAAAGCGCAGGTAGGACAATGACGTGCGTGCTGACGGTACTCCAAGAATAAGCACCGGCTAACTACGTGCCAGCAGCCGCGGTCATACGTAGGGTGCGAGCGTTAATCGGAATTACTGGGCGTACAGGGTGTGC
+
:F:FFFFFFFFFFFFFFFFFFFFFFFFFF:FFFFFFFF,:FFFFFFFFFFFFFFFFFFFFFF:FFFFFFFFFFFFFFFFFFF:FFFFF:FFFFFFFF,FFFFFFFFFFFFFFFFFFFF,FFFFFFFFFFFFFFFF:FFFFFFFFF:FFF,FFFFFFFFFFFFFFFFFFFFFFFFF:FFF:FFFFFFFFFF:FFFFF::::,:,FFF,FFFFFFFFF:::F::F::,F:FFFFFFFFFF,FF:FFF:F::F
@A00881:241:HJW2NDRXX:1:2130:29288:4429 1:N:0:CGAGAGAA+GATTGGAG
CTTGTACCTATGGGATGCAGCAGTGAGGAATATTGGTCAATGGGCGGGAGCCTGAACCAGCCAAGTCGCGTGAGGGAAGACGGCCCTATGGGTTGTAAACCTCTTTTGCCGGGGAGCAAAGCGCCGCACGTGTGCGGTCTGGAGAGTACCCGGAGCAAAAGCATCGGCTAACTCCGTGCCAGCAGCCGCGGTAATACGGAGGCTGCGAGCGTTCTCCGGATGTATGGGGTTTAAAGGGTGCGTAGGCGGT
+
:F,FF:FFFFFFFF::FFFFFFFFF,F:F,FFFFFFFFFFFFFFFFFFFFFFFFFFF:FF:F:FFFFFFF:F,:FFFFF:F:F,FF,FFFF:,F:FF::F:FFFFFFFF::FFFF:F:FFFF:FFFF:,FF:FFFFF,FFFFF:FFFFFFFFF,:,FFFFFFFF::FF:,:FF:F:FF:F:F:FFF,FFFFF:F:FF::F:F:FFF,,F,:FF,FF::FF:FFF,,,F:FF:,F,FF,FFF:FF:::FF:
@A00881:241:HJW2NDRXX:1:2130:19949:4883 1:N:0:CGAGAGAA+GATTGGAG
[truncated: 59,022,062 more chars]
