# Supplementary material for: Environmental enrichment changes rabbits’ behavior, serum hormone level and further affects cecal microbiota
Source: PeerJ. 2022 Mar 9;10:e13068. doi: 10.7717/peerj.13068 (PMC8917805; doi:10.7717/peerj.13068)
Supplement: Supplemental Information 13 [file peerj-10-13068-s013.gz › FDMP20H000700-1a_L1_FKDO202078138-1A.raw_2.fq]

@A00881:241:HJW2NDRXX:1:2101:19018:7748 2:N:0:CGAGAGAA+GATTGGAG
GGTAGCGGACTACCCGGGTATCTAATCCTGTTTGCTCCCCACGCTTTCGTGCCTCAGTGTCAGTTACAGTCCAGTAAACCGCCTTCGCCGCCGGTGTTCTTCCTAATATCTACGCATTCCACCGCTACACTAGGAATTCCGTTTACCCCTCCTGCACTCAAGCCCCACAGTTTTAGTAGTAGTTCCGAAGTTGTGCCCCGGAATTACGCTACTAACTTGCTGAGCCACCTACACACACTTTACGCCACGT
+
FF:,FFFFF:F:F:FFFFFFFFFFFFFFFF,FFFFFFFFFFFFFFFFF::FFFFFFFFF:FFFFFFFFFFFFFFFFFFFFFFFFFF:FFFFFFFFFFFFFF:FFFFFFFFFFFFFFFFFFFFFFFFFFFF,:FFFFFFFFF::FFF,FF:FFF::F,FFFFFFF,,:FF:FFF,FF,FFFFFFFF,F,FFF,F,FF:FFF,,:,F:FFF,FFF,,FFFFF:,,:FFFF,FF:,:FF,,FF,:,,FF,F,F
@A00881:241:HJW2NDRXX:1:2101:23692:10488 2:N:0:CGAGAGAA+GATTGGAG
GGTAGCGGACTACACGGGTATCTAATCCTGTTTGCTCCCCACGCTTTCGCGCCTCAGCGTCAGTTACTGTCCAGTAGACCGCCTTCGCCACTGGTGTTCTTCCTTATATCTACGCATTTCACCGCTACACAAGGAATTCCGTCTACCTCTCCAGCACTCAAGACATACAGTTTCAAATGCAGTTTATGGGTTAAGCCCATAGATTTCACATCTGACTTGCACGCCCGCCTACGCGCCCTTTACACCCAGT
+
F:FFFFFFFFFFFFFFFFFFFFFFFFFFFFFFFFFFFFFFFFFFFFFFFFFFFFFFFFFFFFFFFFFFFFFFFF:FFFFFFFFFFFFFFFFFFFFFFFFFFF::F:FFFFFFFFFFFFFFFFFFFFFFFFF:FFFFFFFFFFFFFFFFFFFFFFFFFFFFFFFFFFFFFFFFFFFFFFFFFFFFFFFFFFFFFFFFFFFFFFF,FFFFFFFFFF:FFFFFFF,FFFFFFF,FFFFFFFFFFFFFFFFFFF
@A00881:241:HJW2NDRXX:1:2101:23701:24659 2:N:0:CGAGAGAA+GATTGGAG
GGTAGCGGACTACAGGGGTATCTAATCCTGTTTGCTCCCCACGCTTTCGTGCCTCAGTGTCAGTTACAGTCCAGTGAACCGCCTTCGCCGCCGGTGTTCTTCCCAATCTCTACGCATTCCACCGCTACACTGGGAATTCCGTTCACCCCTCCTGCACTCAAGCCCGACAGTTTTGGTAGTAGTTCCGAAGTTGAGCCCCGGAATTACGCTACCAACTTGCCAAGCCACCTACGCACCCTTTACGCCCAGT
+
FFFFFFFFFFFFFFFFFFFFFFFFFFFFFFFFFFFFFFFFFFFFFFFFFFFFFFFFFFFFFFFFF:FFFFFFFFFFFFFFFFFFFFFFFFFFFFFFFFFFFFFFFFFFFFFFFFFFFFFFFFFFFFFFFFFFFF,FFFFFFFFFFFFFFFFFFFFFFFFFFFFFFFFFFF,FFFFFFFFFF:FFFFFF:FF:FFFFFFFFFF:FFFFFFF::FFFFFF,:FFFFF:FFFFF:,:,FFFFFFFFFFFFFFF
@A00881:241:HJW2NDRXX:1:2101:13060:26710 2:N:0:CGAGAGAA+GATTGGAG
GGTAGCGGACTACCCGGGTATCTAATCCTGTTTGCTCCCCACGCTTTCGCGCCTCAGCGTCAGTTGTCGTCCAGCAAGCCGCCTTCGCCACTGGTGTTCCTCCGTATATCTACGCATTTCACCGCTACACACGGAATTCCGCTTGCCTCTCCGATACTCAAGATAGACAGTTTCAAAAGCAGTCCGCGGGGTTGAGCCCCGGGTTTTCACTTCTGACTTGCCATGCCACCTACGCACCCTTTACACCCAG
+
FFFFFFFFFFFFFFFFFFFFFFFFFFFFFFFFFFFFFFFFFFFF:FFFFFFFFFFFFFFFFFFFFFFFFFFFFFFF:FFFFFFFFFFFFFFFFFFFFFFFFFFFFFFFFFFFFFFFFFFFFFFF:FFF:FFFFFFFFFFFFF:F:FFFFFFFFF:FFFFFFFFFFFFFFF:FFFFFF,FFFFFFFFF:F:FF:FFF:FFFF:FFFFFFF:FFFFFF::FFFFFFFFF,FFF,FFF:FFFFFFFF:FFFFF
@A00881:241:HJW2NDRXX:1:2101:32470:29105 2:N:0:CGAGAGAA+GATTGGAG
GGTAGCGGACTACTGGGGTATCTAATCCTGTTTGCTCCCCACGCTTTCGTGTCTCAGCGTCAGTTGTCGTCCAGTAATCCGCCTTCGCCACTGGTGTTCCTCCCGATCTCTGCGCATTTCACCGCTACACCGGGAATTCCGATTACCCCTCCGACTCTCAAGAAACGCAGTTTCAAGTGCAATTCAGAGGTTAAGCCCCTGCATTTCACACCTGACTTGCATACCCGCCTACTCACCCTTTACACCCAGT
+
FF:FFFFFFFFFFFFFFFFFFFFFFFFFFFFFFFFFFFFFFFFFFFFFFFFFFFFFFFFFFFFFFFFFFFFF:FFFFFFFFFFFFFFFFFFFFFFFFFFFFFFFFFFFFFFFFFFFFFFFFFFFFFFFFFFFFFFFFFFFFF:FFFFFFFFFFFFFFFFF:FFFFFFFFFFFFFFFFFFFFFFFF,F:F:FFFF,FFF:FFFFFFF:FFFFFFFFFFF,FFF,FF:FFFFF:FFFFFFF,FFFFFFFFF:
@A00881:241:HJW2NDRXX:1:2101:10592:30013 2:N:0:CGAGAGAA+GATTGGAG
GGTAGCGGACTACGCGGGTATCTAATCCTGTTTGCTCCCCACGCTTTCGTGCCTCAGTGTCAGTTACAGTCCAGTGAACCGCCTTCGCCGCTGGTGTTCCTCCTAATATCTACGCATTCCACCGCTACACTAGGAATTCCGTTCACCCCTCCTGCACTCAAGCCCAGCAGTTTTGGTAGTAGTTCCGAAGTTGAGCCCCGGAATTACGCTACCAACTTGCCAAACCACCTACGCACCCTTTACGCCCAGT
+
FFFFFFFFFFFFFFFFFFFFFFFFFFFFFFFFFFFFFFFFFFFFFFFFFFFFFFFFFFFFFFFFFFFFFFFFFFFFFFFFFFFFFFFFFFFFFFFFF:FFFFFFFFFFFFFFFFFFFFFFFFFFFFFFFFFFFFFFFFFFFF:FFFFFFFFFFFFFFFFFFFFFFFFFFFFFFFFFFFFFFF:FFFFF,FF,FFFF:FFFFF,FFFFFF:FFFFFFFF,FFFFFFFFF:FFFFFFFFFFFFFFFFF,FF:
@A00881:241:HJW2NDRXX:1:2102:16640:2065 2:N:0:CGAGAGAA+GATTGGAG
GGTAGCGGACTACGTGGGTATCTAATCCTGTTTGCTCCCCACGCTTTCGAGCCTCAACGTCAGTTACAGTCCAGTAAGCCGCCTTCGCCACTGGTGTTCCTCCTAATATCTACGCATTTCACCGCTACACTAGGAATTCCACTTACCTCTCCTGCACTCCAGCCATACAGTTTCCAAAGCAGTTCCGGGGTTGAGCCCCGGGATTTCACTTCAGACTTGCATCGCCGTCTACGCTCCCTTTACACCCAGT
+
FFFFFFFFFFFFFFFFFFFFFFFFFFFFFFFFFFFFFFFFFFFFFFFFFFFFFFFFFFFFFFFFFFFFFFFFFFFFFFFFFFFFFFFFFFFFFFFFFFFFFFFFFFFFFFFFFFFFFFFFFFFFFFFFFFFFFFF,FFFFFFFFFFFFFFFFFFFFFFFFFFFF:FFF,FFFFFFFFFFFFFFFFFFFFFFFFFFFFFFFFF:FFFFFFFFFFFFFFFFFFFFFFFFFFFFFFFFFFFFFFFFFFFFFFF
@A00881:241:HJW2NDRXX:1:2102:10529:20603 2:N:0:CGAGAGAA+GATTGGAG
GGTAGCGGACTACTCGGGTATCTAATCCTGTTTGCTCCCCACGCTTTCGAGCCTCAACGTCAGTTACAGTCCAGTAAGCCGCCTTCGCCACTGGTGTTCCTCCTAATATCTACGCATTTCACCGCTACACTAGGAATTCCACTTACCTCTCCTGCACTCCAGCCATACAGTTTCCAAAGCAGTTCCGGGGTTGAGCCCCGGGATTTCACTTCAGACTTGCATCGCCGTCTACGCTCCCTTTACACCCAGT
+
FFFFFFFFF:FFFFFFFFFF:FFFFFFFFFFFFFFFFFFFFFFFFFFFFFFFFFFFFFFFFFF:FFFFFFFFFFF::FFFFFFFFFFFFFFFFFFFFFFFFFFFFFFFFFFFFFFF,FFFFFFFFF:FFFF,FFF,FFFFFFFFFFFFFFFFFFF,FFFFFFFF,::FFFFFFFF,::FFFFFFFFFFFFFFFFFFFF:FFF:FFFFFFFFFFFFFFFFFFFFFFFFFF,:FFFFF:FFF::FFFFFFFF
@A00881:241:HJW2NDRXX:1:2102:1244:35336 2:N:0:CGAGAGAA+GATTGGAG
GGTAGCGGACTACAAGGGTATCTAATCCTGTTTGCTCCCCACGCTTTCGTGCCTCAGTGTCAGTTACAGTCCAGAAAGCCGCCTTCGCCACTGGTGTTCCTCCTAATATCTACGCATTTCACCGCTACACTAGGAATTCCGCTTCCCTCTCCTGCACTCTAGCCTGACAGTTTCAAAAGCAGGTCCGGGGTTGTGCCCCGGGGTTTCACTTCTGACTTGCCATGCCACCTACGCACCCTTTACACCCAGT
+
FF,:FFFFF:F,FF:FFFFFF:FFFF:FFFFFFFFFFF:F,FFFFFFFFFFFFFF,FFFFFFFFF,::FFFFFF:,FFFFFFFFFFFFFFFFFFFFFFFF:F,FFFFFFFFFFFFFFFFFFFFFFFFFF,FFFFFFFFFFFFFFFFFFFFF:FFFFFFFF:FF,FFFF:FFFFFF:FFFF:FFFFFFFFFF,F:FFFFFFF:FF,:F:FFFFFFFFF,:FFFF:F,,:FFFF:FFFF:F,F,F,FF,,F,
@A00881:241:HJW2NDRXX:1:2103:7229:1955 2:N:0:CGAGAGAA+GATTGGAG
GGTAGCGGACTACTAGGGTATCTAATCCTGTTTGCTCCCCACGCTTTCGTGCCTCAGTGTCAGTTACAGTCCAGTGAACCGCCTTCGCCGCTGGTGTTCCTCCTAATATCTACGCATTCCACCGCTACACTAGGAATTCCGTTCACCCCTCCTGCACTCAAGCCCAGCAGTGTTGGTAGTAGTTCCGAAGTTGAGCCCCGGAATTACGCGACCAACTTGCCAAACCACCTACGCACCCTTTACGCCCCGT
+
FF::FFFFF:FFFFFFFFFFFFFFFFFFFF,FFFFFFFFFFFFFFFFFFFF:F:F:FFF:FFFFFF:FFFFF:FFFF,FFFFF:FFFFFFFFFFFFF,FFFFFFF,:F:FFFFFFFFFFFFFFFFFFFFF:FFFFFFFF:FF:FFFFFFFFF:FFFFF:FF:::FFFFFFFFF:FFFFFF,F,FFFF,FFFFFFFFFFFF::,:F,,F:,FFFFFF,F:FFFF:F,FF:F::FFFFF::FFF:,FFF:FF
@A00881:241:HJW2NDRXX:1:2103:26747:22232 2:N:0:CGAGAGAA+GATTGGAG
GGTAGCGGACTACTTGGGTATCTAATCCCATTTGCTACCCCGGCTTTCGTTCCTCAGCGTCAATTATGGCCCAGTTAAGCGCTTACGCCACCGGTGTTCCTCCTGATATCTACGCATTTCACCGCTACACCAGGAATTCCCTTAACCTCTACCACATTCTAGCTTACCAGTATCCAATGCTTGACCGGAGTTGAGCCCCGGGATTTAACACCAGACTTGGCATGCCGCCTACGAACGCTTTACGCCCAAT
+
FFFFFFFFFFFFFFFFFFFFFFFFFFFFFFFFFFFFFFFFFFFFFFFFFFFFFFFFFFFFFFFFFFFFFFFFFFFF:FFFFFFF:FFFFFFFFFFFFFFFFFFFFFFFFFFFFFFFFFFFFFF,FFFFFFFFFFFFFFFFFFFFFFFFFFFFFFFFFFFFFFFFFFF,F:FFFF:,FFFFFFFFFFFFFFFFFF:FFFFF,FFFFFFFFFF:F::FFF,FFFFF,FF:FF:F,:FFFFFFFFFFFF:FFF
@A00881:241:HJW2NDRXX:1:2103:31259:24283 2:N:0:CGAGAGAA+GATTGGAG
GGTAGCGGACTACCGGGGTATCTAATCCTGTTTGCTCCCCACGCTTTCGTGCCTCAGTGTCAGTTACAGTCCAGTGAACCGCCTTCGCCGCTGGTGTTCCTCCTAATATCTACGCATTCCACCGCTACACTAGGAATTCCGTTCACCCCTCCTGCACTCAAGCCCAGCAGTTTTGGTAGTAGTTCCGAAGTTGAGCCCCGGAATTACGCTACCAACTTGCCAAACCACCTACGCACCCATTACGCCCAGT
+
FFFFFFFFFFFFFFFFFFFFFFFFFFFFFFFFFFFFFFFFFFFFFFFFFFFFFFFFFFFFFFFFFFFFFFFF:FFFFFFFFFFFFFFFFFFFFFFFFFFFFFFF:FFFFFFFFFFFFFFFFFFFFFFFFFFFFFFFFFFFFFFFFFFFFFFFFFFFFFFFFFFFF,FF:FFFFFFFFFF:FFFFFFFFFFFFFFFFFFFFFF,FFFF:FFFFFF,FFFFFFF:FFFFFFFFF,FFF:F,FFFFFFFFF:F
@A00881:241:HJW2NDRXX:1:2103:18593:26021 2:N:0:CGAGAGAA+GATTGGAG
GGTAGCGGACTACTGGGGTATCTAATCCTGTTTGCTCCCCACGCTTTCGCGCCTCAGCGTCAGTTACTGTCCAGCAATCCGCCTTCGCCACTGGTGTTCCTCCGTATATCTACGCATTTCACCGCTACACACGGAATTCCGATTGCCTCTCCAGCACTCAAGAACTACAGTTTCAAATGCAGGCCAGAGGTTGAGCCTCTGGTTTTCACATCTGACTTGCAATCCCGCCTACACGCCCTTTACACCCAAT
+
FF,,FFFFFFFFFFFFFFFFFFFFFFFFFFFFFFFFFFFFFFFFFFFFFFFFFFFFFFFF:FFFFFFFFFFFFFFF,FFFFFFFFFFFFFFFFFFFFFFFFFF:FFFFFFFFFFFFFFFF:FFFFFFFFFFFFFFFFFFFFFFFFFFFFFFF:FFFFFFFFFFFFFFFFFFFFFF:,FFFFFFFFFF,FFFFFFFFFFFFFFF:FFF,FFFFFF,FFFF,FFFFFFFFF::FFF:FFF,FFFFFFFFFFF
@A00881:241:HJW2NDRXX:1:2103:23312:26804 2:N:0:CGAGAGAA+GATTGGAG
GGTAGCGGACATGGGTATCTAATCCTGTTTGCTACCCATGCTTTCGTGCCTCAGCGTCAGTTAAAGCCCAGCAGGCCGCCTTCGCCACTGGTGTTCCTCCCGATCTCTACGCATTTCACCGCTACACCGGGAATTCCGCCTGCCTCTACTTCACTCAAGCAGTACAGTTTCAAGCGCAGTTTATGGGTTAAGCCCATACCTTTCACGCCTGACTTGTTCTGCCGCCTACGCACCCTTTACACCCCGGACC
+
FF,,FFFFFFFFFFFFFFFFFFFFFFFFFF::FFFFFFFFFFFFFFFFFFFF,FFFFFFFFFFFFFFFFFFFFFFFFFFFFFFFFF:FFFFFF:FFFFFFFFFFFFFFFFFFFFFFFFFFFFF:F:FF:FFF:FFFFFF::FFF:FFFFFFF,FFFFFFFFFFFFFF:,FFFFFFFFFFF:FF,FFF,FF,FFFF,,F::FFFFFFFFF,FFFF:FFFFF:,FFFFFF,FF:FF::::,FFFFFFF,F,:
@A00881:241:HJW2NDRXX:1:2103:2175:29841 2:N:0:CGAGAGAA+GATTGGAG
GGTAGCGGACTACGGGGGTATCTAATCCTGTTTGCTCCCCACACTTTCGTGCCTCAACGTCAGTTACAGTCCAGAAAGACGCCTTCGCCACTGGTGTTCCTCCTAATATCTACGCATTTCACCGCTACACTAGGAATTCCTCTTTCCTCTCCTGCACTCAAGACAAGTAGTTTTAGTTGCAGTTCCTCAGTTAAGCCGAGGGATTTCACAACTAACTTGCTTTCCCGTCTACGCACCCTTTACACCCAGT
+
FFFFFFFFFF:FFFFFFFFFFFFFFFFFFFFFFFFFFFFFFFFFFFFFFFFFFFFFFFFFFFFFFFFFFFFFFFFFFF:FFFFFFFFFFFFFFFFFFFFFFFFFF:FFFFFFFFFFFFFFFFFF:FFFFFF:FFFFFFFF:FFFFFFFFFFFFFFFFFFFFF:,FFFFFF:FFFF,FFFF:FFF,FFFFFFFF:FFFFFFFF::FFFFFFF:FFFFFFFFFFFFFFFFFFFFFF,FFFF,F:FFFFFFFF
@A00881:241:HJW2NDRXX:1:2103:27489:30185 2:N:0:CGAGAGAA+GATTGGAG
GGTAGCGGACTACCGGGGTATCTAATCCTGTTTGCTCCCCACGCTTTCGTGTATCAGCGTCAGTTGTCGTCCAGTAATCCGCCTTCGCCACTGGTGTTCCTCCCGATCTCTGCGCATTTCACCGCTACACCGGGAATTCCGATTACCACTCCGACTCTCAAGAAACGCAGTTTCAAGTGCAGCTCAGAGGTTAAGCCCCTGCATTTAACACCTGACTTGCATACCCGCCTACTCACCCTTTACACCCAAT
+
FFFFFF:FFFFFFFFFFFFFFFFFFFFFFFFFFFFFFFFFFFFFFFFFFFF:FFFFFFFFFFFFF:FFFFFFFFFFFFFFFFFFFFFFFFFFFFFFFFFFFF:,,FFFFFFFF,FFFFFFFFFFFFFF:F:FFFFFFFFF:FF:FFF,FFFFFFFFFFFFF:F,FFFFFFFFFFFF,F:FFFFF::,FF:FFFF:FFFFFFF,:FF,F,FFFFFFFF,,:FF,F,F:FF,FFFFFFFFF,F,FFFFFF,F
@A00881:241:HJW2NDRXX:1:2103:17607:30232 2:N:0:CGAGAGAA+GATTGGAG
GGTAGCGGACTACACGGGTATCTAATCCTGTTTGCTCCCCACGCTTTCGAGCCTCAGCGTCAGTAAAAGCCCAGCAAGCCGCCTTCGCCACCGGTGTTCCTCCAAATATCTACGCATTTCACCGCTACACTTGGAATTCCGCTTGCCTCTGCTTCACTCAAGAAAAACAGTTTCAAAAGCAGGTTATGGGTTAAGCCCATAATTTTCACTTCTGACTTGCTTTCCCGCCTGCACTCCCTTTACACCCAGT
+
FF:FFFFFFFFFFFFFFFFFFFFFFFFFFFFFFFFFFFFFFFFFFFFFFFFFFFFFFFFFFFFFFFFFFFFFFFFFFFFFFFF:FFFFFFFFFFFFFFFFFFFFFFFFFFFFFFF:FFFFFFFFFFFFFFFFFFFFFFFFFFFFFFFFFFFFFFFFFFFFFFF:FFFFFFFFFF,FFFFFFFFFFFFFFFFFFFFFFFFF:FFFFFFFFFFFFFFFFFFFFFFFFFFF:F:F,FFFFFFFFFFFF:FFF:
@A00881:241:HJW2NDRXX:1:2103:26060:33223 2:N:0:CGAGAGAA+GATTGGAG
GGTAGCGGACTACCGGGGTATCTAATCCTGTTTGCTCCCCACGCCTTCGAGCCTCAACGTCAGTTACAGTCCAGTAAGCCGCCTTCGCCGCTGGTGTTCCTCCTAATATCTATGCATTTCACCGCTACACTAGGAATTCCGCTTACCTCTCCTGCACTCCAGCCGGACAGTTTCCAAAGCAGTTACGGGGTTGAGCCCCGGCCTTTCACTTCAGACTTGCCCTGCCGTCTACGCTCCCTTTACACCCAGT
+
FFFFFFFFFFFFFFFFFFFFFFFFFFFFFFFFFFFFFFFFFFFFFFFFFFFFFFFFFFFFFFFFFFFFFFFFFFFFFFFFFFFFFFFFFFFFFFFFFFFFFFFFFFFFFFFFFFFFFFFFFFFFFFFFFFFFFFFFFFFFFFFFFFFFFFFFFFFFFFFFFF:FFFFF,FFFFFFFFF:FFFFFFFFFFFFFFFFFFFFFFFF,FFFFFF,F:FFFFFFFFFFFFFFF:FFF:FFFFFF,FFFFFFFFFF
@A00881:241:HJW2NDRXX:1:2103:15320:34162 2:N:0:CGAGAGAA+GATTGGAG
GGTAGCGGACTACGCGGGTATCTAATCCTGTTTGCTCCCCACGCCTTCGAGCCTCAACGTCAGTTACAGTCCAGTAAGCCGCCTTCGCCGCTGGTGTTCCTCCTAATATCTATGCATTTCACCGCTACACTAGGAATTCCGCTTACCTCTCCTGCACTCCAGCCGGACAGTTTCCAAAGCAGTTACGGGGTTGAGCCCCGGCCTTTCACTTCAGACTTGCCCTGCCGTCTACGCTCCCTTTACACCCAGT
+
F:FF:FFFFFFFFFFFFFFFFFFFFFFFFFFFFFFFFFFFFFFFFFFFFFFFFFFFFFFFFFFFFFFFFFFFFFFFFFFFFFFFFFFFFFFFFFFFFFFFFFFFFFFFFFFFFFFFFFFFFFFFFFFFFFFFFFFFFFFFFFFFFFFFFFFFFFFFFFFFFFFF:FFFFFFFFFFFFFFFFFFF,F:FFFFFFFFFFFFFF:FFFFF:F:FFF,FFFFFFFFFF:::FFFFFFFFFFFFFFFF::FFFFF
@A00881:241:HJW2NDRXX:1:2103:25789:36198 2:N:0:CGAGAGAA+GATTGGAG
GGTAGCGGACTACAGGGGTATCTAATCCTGTTTGCTCCCCACACTTTCGTGCCTCAACGTCAGTTACTGTCCAGAAAGTCGCCTTCGCCACTGGTGTTCCTCCTAATATCTACGCATTTCACCGCTACACTAGGAATTCCACTTTCCTCTCCAGCACTCAAGAAAATCAGTTTTGGTTGCAGTTCCTCAGTTGAGCCGAGGGATTTCACAACCAACTTGACTTCCCGTCTACGCACCCTTTACACCCAAT
+
FFFFFFFFFFFFFFFFFFFFFFFFFFFFFFFFFFFFFFFFFFFFFFFFFFFFFFFFFFFFFFFFFFFFFFFFFFFFFFFFFFFFFFFFFFFFFFFF:FFFFFFFFFFFFFFFFFFFFFFFFFFFFFFFFFFFFFFFFFFFFFFFFFFFFFFFFFFFFFFFFFF,FFFFFFFFFFFFFF:FFFFFFFFFFFFFFFFFFFFFFFFFFFFFFFFFFFFFFF:FFFFFF::FFFFF,FFF:FFFFFFFFF:FFF
@A00881:241:HJW2NDRXX:1:2104:1985:6339 2:N:0:CGAGAGAA+GATTGGAG
GGTAGCGGACTACGGGAGTATCTAATCCTATTTGCTCCCCACGCTTTCGTGTCTCAGCGTCAGTAATGGCCCAGCAAGCCGCCTTCGCCACTGGTGTTCCTTCTAATATCTACGCATTTAACCGCTACACTAGAAATTCCACTTGCCTCTACCACACTCAAGTCTGCCAGTTTCTAAAACGGGCTGGAGTTAAGCTCCAGGCTTTTATTTTAGACTTAACAAACCGCCTACACACGCTTTACGCCCAATA
+
FFFFFFFFFFFFFFFFFFFFFFFFFFFFFFFFFFFFFFFFFFFFFFFFFFFFFFFFFFFFFFFFFFFFFFFFFFFF:FFFFFFF:FFFFFFFFFFFFFFFF:FFFFFFFFFFFF:FFFFFFFFFFFFFFFFFFF,FFFFFFFF:FFFFFFFFFFFFFFFFFF:FFFFFFF:FFFFFFFFFFFFFFFFFFFFFFFFFFFFFFFF::FFFFFFFFFFF:FFFFFFFFFFFFFFFFFFFFFFFFFFFFFFFF,
@A00881:241:HJW2NDRXX:1:2104:1118:9157 2:N:0:CGAGAGAA+GATTGGAG
GGTAGCGGACTACAAGGGTATCTAATCCTGTTTGCTCCCCACGCTTTCGAGCCTCAGCGTCAGTAATCGTCCAGTAAGCCGCCTTCGCCACTGGTGTTCCTCCTAATATCTACGCATTTCACCGCTACACTAGGAATTCCACTTACCTCTCCGACACTCTAGTCCCGCAGTTTCAAATGCAGTCCCGGAGTTGAGCCCCGGGCTTTCACATCTGACTTGCAGAACCGCCTGCGCTCCCTTTACACCCAGT
+
FFFFFFFF:FFFFFFFFFFFFFFFFFF:FFFFFFFFFFFFFFFFFFFFFFFFFFFFFFFFF:FFF,FFFFFFFFFFFFFFFFFFFFF:FFFFFFFFFF:FF::FFFFFFFFFFFFFFFFFFFFFFFFF:FF:FF:FF,FFFF:FFF:FFFFFFFFFFF::FFFFFFFF,F:FFF::FFFFFFFFFFFFFFFFFFFFFFF:FFFFFFF:FFF:FF:FF:FFFF,FFF:FFFFFFF:FFFF,:FF:FF:FFF
@A00881:241:HJW2NDRXX:1:2104:16920:12101 2:N:0:CGAGAGAA+GATTGGAG
GGTAGCGGACTACATGGGTATCTAATCCTGTTTGCTCCCCACGCTTTCGAGCCTCAGCGTCAGTTGGTGCCCAGTAAGCCGCCTTCGCCACTGGTGTTCCTCCCGATATCTACGCATTCCACCGCTACACCGGGAATTCCGCCTACCTCTGCACTACTCAAGACCGACAGTTTTGAAAGCAGTTCATGGGTTGAGCCCATACCTTTCACTTCCAACTTGTCAGCCCGCCTGCGCTCCCTTTACACCCAGT
+
FFFFFFFFFFFFFFFFFFFFFFFFFFFFFFFFFFFFFFFFFFFFFFFFFFFFFFFFFFFFFFFFFFFFFF:FFFFF:FFFFFFFFFFFFFFFFFFFFFFFFFFFFFFFFFFFFFFFFFFFFFFFFFFFFFFFFFFFFFFFFFFFFFFFFFFFFFFFFFFFF:FFF:FFFFFFFFFFFFFFFFFFFFFFFFFFF,FFFFFF:FFFF:FFF:FFFFFFFFFFFFFFFFFFFFFFFFFFFFFFFFFFFFFFFF
@A00881:241:HJW2NDRXX:1:2104:28619:17331 2:N:0:CGAGAGAA+GATTGGAG
GGTAGCGGACTACGTGGGTATCTAATCCTGTTTGCTCCCCACGCTTTCGCGCCTCAGCGTCAGTTACTGTCCAGCAATCCGCCTTCGCCACTGGTGTTCCTCCGTATATCTACGCATTTCACCGCTACACACGGAATTCCGATTGCCTCTCCAGCACTCAAGAACTACAGTTTCAAATGCAGGCCCGAGGTTGAGCCTCTGGTTTTCACATCTGACTTGCAGTCCCGCCTACACGCCCTTTACAGCCAAT
+
FF:FFFFFFFFFFFFFFFFFFFFFFFFFFFFFFFF:FF:FFFFFFFFFFFFFFFFFFFFFFFFFFF:FFFFF:FFF,:FFF:FF:,FFFFFFFFFFFF:FF:,F,FFFFFFFFFFF:,F,FFFFF::FFF:FFF:,F,FFFFF:FFFF,::F,FF,,FFFFFFFFF:F,FFFFF,,,:F,,FFF,,:,:FF:F,FF:F,FFF:FFF,F,,FFFFF,FFFFFF:FFFFF:,::,FFFFFF,FF,:,FF,F,
@A00881:241:HJW2NDRXX:1:2104:29785:23672 2:N:0:CGAGAGAA+GATTGGAG
GGTAGCGGACTACCGGGGTATCTAATCCTGTTTGCTCCCCACGCTTTCGTGTATCAGCGTCAGTTGTCGTCCAGTAATCCGCCTTCGCCACTGGTGTTCCTCCCGATCTCTGCGCATTTCACCGCTACACCGGGAATTCCGATTACCCCTCCGACTCTCAAGAAACGCAGTTTCAAGTGCAATTCAGAGGTTGAGCCCCTGCATTTCACACCAGACTTGCATCCCCGCCTCCTCACCCTTTACACACAGT
+
FFF:FFFFFFFFFFFFFFFFFFFF:FFF:FFFFFFFFFFFFF:FFFFFFFFFFFFFFFFFFFFFFFFFFFFFFFFF,FFFFFFFFFFFFFFFFFFFFFFFFFF:FFFFFFFFFFFFFFFFFFFFFFFFFFFF:FFFFFFFFF:FFFFFFFFFFFFFFFFFFFFFFFFFFF:FF,FFFFFFFF,FF,FFF::F:FFF:FFFFFFFFF::F::F,F:FFFFFFFFFFF:FFF,FFFFFFFF,FF:FF:FF::
@A00881:241:HJW2NDRXX:1:2104:8422:25034 2:N:0:CGAGAGAA+GATTGGAG
GGTAGCGGACTACCTGGGTATCTAATCCTGTTTGATACCCACACCTTCGAGCATCAGCGTCAGTAACGGCCCGGCAGGCTGCCTTCGCAATCGGGGTTCTTCGTGATATCTATGCATTTCACCGCTACACCACGAATTCCGCCTGCCTCTACCGCACTCAAGACCCCCAGTCTCAACTGCAATTCCCGGGTTGAGCCCGGAACTTTCACAGCTGACTTAAGGACCGGCCTACGCTCCCTTTAAACCCAAT
+
FFFFFFFFFFFFFFFFFFFFFFFFFFFFFFFFFFFFFFFFFF:FFFFFFFFFFFFFFFFFFFFFFFFFFFFFFFFFFFFFFFFFFFFFFFFFFFFFFFFFFFFFF:FFFF:FFFFFFFFFFFFFFFFFFFFFFFFFFFFFFFFFFFF:FF:F:FFFFFFFFFFFFF:FFFFFFFFFFFFFF,FFFF,FFFFFFFFFF::FFFFFFFF:FFFFFFFFFF,FFFFFFFF,FFFFFFFFFFFFFFFFFFF:FF
@A00881:241:HJW2NDRXX:1:2104:16604:31939 2:N:0:CGAGAGAA+GATTGGAG
GGTAGCGGACTACATGGGTATCTAATCCTGTTTGCTCCCCATGCTTTCGTGTCTCAGCGTCAGTTACAGTCCAGCAAACCGCCTTCGCCGCTGGTGTTCCTCCTAATATCTACGCATTCCACCGCTACACTAGGAAATCCGTTCACCCCTCCTGCACTCAAGCCCAGCAGTTTTGGTAGTAGTTCCGAAGTTGAGCCCCGGAATTACGCTACCAACTTGCCAATCCACCTACGCACCCATTACGCCCAGT
+
FFFFFFF,FFFFFFFF,,,FFFF,FFFFF:,,FFFFFFFFFF::FFFFFF:FFFF,:FFF,FFFFFFFFFF,FFFFF:FF:,FFFFF:FFFFFFF:FFFFFFFFFFF:FFFFFFF::FFFFFFFF:FFF,:,FFF:,FFFF::FFF,FFFFFF:,FF::F:,FFFFFFFF,FF,FFFFFFF,FFFF:F,FFFF:FFFFF:F,::FF,FFFF,F,FF,,:FFF,:FFFFF,F:FFFF::,:FFFF,F,F:F
@A00881:241:HJW2NDRXX:1:2104:32741:34804 2:N:0:CGAGAGAA+GATTGGAG
GGTAGCGGACTACTCGGGTATCTAATCCTGTTTGCTCCCCACGCTTTCGCTCCTCAGCGTCAGTTAATGTCCAGCAGGCCGCCTTCGCCACTGGTGTTCCTCCCAATATCTACGCATTTCACCGCTACACTGGGAATTCCGCCTGCCTCTCCATCACTCAAGACCAGCAGTTTTGAAAGCCGTTCCGGGGTTAAGCCCCGACATTTCACTCCCAACTTAACTGCCCGCCTCCTCGCCCTTTACACCCAGT
+
FF,,FFFFFFFFFFFFFFFFFFFFFFFFFFFFFFFFFFFFFF:FFFFFFFF:FFFFFFFFFFFFFFFFFFFFFFFFFFFFFFFFFFFFF:FFFFFFFFFFFF:FFFFFFFFFFFFFFFF:FFFFFFFF:FFFFFF:FFFFFF:FF:FFFFF,FFFFFFFFFFF,FFFFFFFF,FFF,FF:F,:FF:FFF:FFF:FFF:F,:FFFFFF,:FFFFF,F,,,,FFFFF,FF,:,FFFFFFFF,:,FFFFF,FF
@A00881:241:HJW2NDRXX:1:2105:1570:1078 2:N:0:CGAGAGAA+GATTGGAG
GGTAGCGGACTACAGGGGTATCTAATCCTGTTTGCTCCCCACGCTTTCGCGCCTCAGCGTCAGTTGTCGTCCAGCAAGCCGCCTTCGCCACTGGTGTTCCTCCGTATATCTACGCATTTCACCGCTACACACGGAATTCCGCTTGCCTCTCCGATACTCAAGATAGACAGTTTCAAATGCAGTTTCCGGGTTGAGCCCGGAGATTTCACATCTGACTTGCCTACCCGCCTACGCGCCCTTTACACCCCGT
+
FF,:FFFF:FFFF:FFFFFFFFFF,FF:FF:FFFFFFFFFFFFFFFFFFFFFFFFFFFFFF:FFFFFFFFFFFFFFFFFFFF:FFFFF:FFFFFFFFFF:FFFFFFFFFFFFFFFFFFFF,FFFFFFFFF,FFFF,FFFFFFFFFFFFFF::FFFFFFFFFFFFFF:FFFF,FFFF,FFFFFF:F:,FFFFFFFFFFFFFFFFFF,,F,FFF:F,F,FFFFF:FFFF::FFFFFFFFF,:FFFF:FF,,,
@A00881:241:HJW2NDRXX:1:2105:17580:4194 2:N:0:CGAGAGAA+GATTGGAG
GGTAGCGGATACAAGGGTATCTAATCCTGTTTGCTCCCCACGCTTTCGTGCCTCAGTGTCAGTTACAGTCCAGTGAACCGCCTTCGCCGCTGGTGTTCCTCCTAATATCTACGCATTCCACCGCTACACTAGGACTTCCGTTCACCCCTCCTGCACTCAAGCCCAGCAGTTTTGGTAGTAGTTCCGAAGTTGAGCCCCGGACTTACGCTACCAACTTGCCAAACCACCTACGCACCCTTTACGCCCAGTC
+
FFFFFFFFFFFFFFFFFFFFFFFFFFFFFFFFFFFFFFFFFFFFFFFFFFFFFFFFFFFFFFFFFFFFFFFFFFFFFFFFFFFFFFFFFFFFFFFF:FFFFFF:FFFFFFFFFFFFFFFFFFFFF:FFFFFFFF,FFFFFFFFFFFFFFFFFFFFFFF,FFFFF:FFFFF:FFFFFFFFFFFFFFFFFFFFFFFFFFFFFF,FFFF,FFFFFFFFFFFFFFFFFFFFFFF:F:FFFFFFFFFFFFF:F::
@A00881:241:HJW2NDRXX:1:2105:1253:8923 2:N:0:CGAGAGAA+GATTGGAG
GGTAGCGGACTACGAGGGTATCTAATCCTGTTTGCTACCCACGCTTTCGAGCCTCAGCGTCAGTTAAAGCCCAGTAAGCCGCCTTCGCCACTGGTGTTCCTCCTAATATTTACGCATTTCACCGCTACACTAGGAATTCCGCTTACCTCGACTTCACTCAAGAAAAACAGTGTTGAACGCTGATATCGGTTGAGCCGAGAGATTAAGCGTCCAGCTGATCTTCCCGCCTACGCTCCCTTTACACCCAGTC
+
FFFFFFFFFFFFF:FFFFFFFFF,FFFFFFFFFFFFFF:FFFFFFF:FFFFFFFF:FFFFFFF:FFFFFFFFFFFF:FFFFFFFFFFFFFFFFF:FFF,F,F:F,FFF:F,FFFFF,F,FFFFFF::FFFFFFFF,,FFFFFF:,F:,F,F,FFF,F:FFFFFFF,FFFFF,::F,,:FF,:,:F,FFF,,FFF:,F:,:FF,F::,::,,FF,:F,F:F:,F:FFF:F,,F,:F,F,:,,,:,F,F:FF
@A00881:241:HJW2NDRXX:1:2105:2329:14105 2:N:0:CGAGAGAA+GATTGGAG
GGTAGCGGACTACCAGGGTATCTAATCCTGTTTGCTACCCACGCTTTCGCGCCTCAGCGTCAGTTTTCGTCCAGCAGGCCGCCTTCGCCACTGTTGTTCCACCTAATAGCGAGGCATTACACAGCTACACAATGAATTCCGCCTGACACTCCGAAACTCAAGGGAAAAAGATTCAAATGAAGATTCAGAGTTAAGCCGTTTGATGTCAAATATGACTTGATGCTCCACATGACCGACATGAACACACCTT
+
,:,,:::,:F:FFF::,:FFF,,:,F,::F,FF,F,FF,F,,,F:,:F:FFFF,,F,,FF,:F,F,,F,FFFFFF:F:F,::F,,F,,F:,:,,,FF,F,,,F,F,FF,,,F,,FF:,,:F,:FF,FF,F,F,,F,F,F,FFFF,,:,,:,F:,,F,:FFF,:F,,F,F,,,:::FFFF,:F:F:F,,,,FFF,FF:,,,,,F,,,,,F,,:F,,FFF,,:,F,::,FF,,,,F,F,,:,:,FF:,,,,,
@A00881:241:HJW2NDRXX:1:2106:1298:8970 2:N:0:CGAGAGAA+GATTGGAG
GGTAGCGGACTACTAGGGTATCTAATCCTGTTTGCTCCCCACGCTTTCGAGCCTCAACGTCAGTTACGGTCCAGCATGCCGCCTTCGCCACCGGTGTTCCTCCTGATATCTACGCATTTCACCGCTACACCAGGAATTCCGCATGCCCCTCCCGCACTCCAGCTCTACAGTTTCCAGAGCAATCCCACAGTTAAGCCGCGGGCTTTCACTCCAGACTTGCTATGCCGTCTACGCTCCCTTTACACCCAGT
+
FFFFFFFFFFFFFFFFFFFFFFFFFFFFFFFFFFFFFFFFFFFFFFFFFFFFFFFFF:FFFFFFFFFFFFFFFFFFFFFFFFFFFFFFFFFFFFFFFFFFFFFFFFFFFFFFFFFFFFFFFFFFFFFFFFF:FFF:FFFFFFFFFFFFFFFFFFFFFFFFFFFFFFFFFFFFFF:FFFFFFFFFFFFFF::FFFFFFFFFFFFFFFF:FFFFFFFFFF,:FFFFFFFF:FFFFFFFFFFFFFFFFFFFFF
@A00881:241:HJW2NDRXX:1:2106:11668:36824 2:N:0:CGAGAGAA+GATTGGAG
GGTAGCGGACTACTTGGGTATCTAATCCTGTTTGCTCCCCACGCTTTCGAGCCTCAACGTCAGTTACCGTCCAGTAAGCCGCCTTCGCCACTGGTGTTCTTCCTAATATCTACGCATTTCACCGCTACACTAGGAATTCCGCTTACCTCTCCGGCACTCCAGCCAAACAGTTTCCAAAGCAGTCCCTGCGTTAAGCACAGGGCTTTCACTTCAGACTTGCCTCGCCGTCTACGCTCCCTTTACACCCAGT
+
F,FFFFFFFFFFFFFFFFFFFFFFFFFFFFFFFFFFFFFFFFFFFFFFFFFFFFFFFFFFFFFFFFFFF:FFFFFFFFFFFFFFFFFFFFFFFFFFFFFFFFFFFFFFFFFFFFFFFFFFFFFFFFFFFFFFF:FFFFFFFFFFFFFFFFF:FFFFFFFFFFFFFFFFFFFFFFFFFFFFFFFFFFFFFFFFFFFFFFFFFF:FFFFFF:FFFFFFFF,FFFFFFFF::F,F:FFF,FFFFFFFFFFF:F
@A00881:241:HJW2NDRXX:1:2107:31141:20165 2:N:0:CGAGAGAA+GATTGGAG
GGTAGCGGACTACCTGGGTATCTAATCCTGTTTGCTCCCCACGCCTTCGAGCCTCAACGTCAGTTGCCGTCCAGTAAGCCGCCTTCGCCACTGGTGTTCCTCCTAATATCTACGCATTTCACCGCTACACTAGGAATTCCGCTTACCTCTCCGGCACTCAAGCTCGACAGTTTCCAGAGCAGCTCCGGGGTTAAGCCCCGGCATTTCACTCCAGACTTGCTAAGCCGACTACGCTCCCTTTACACCCAGT
+
FFFFFFFFFFFFFFFFFFFFFFFFFFFFFFFFFFFFFFFFFFFFFFFFFFFFFFFFFFFFFFFFFFFFFFFFFFFFFFFFFFFFFFFFFFFFFFFFFFFFFFFF,FFFFFFFFFFFFFFFFFFFFFFFFFFFFFFF:FFF:FFFFFFFFFFFFFF:FFFFFFFFFFFFFFFFFFFFFFFFF,FFFFF,FF:FFF:FFFFFFF:FFFFFFFF:,:FFFF:FF,:FFFF,:F:FFFFFFF,F:FFFFFF,F,
@A00881:241:HJW2NDRXX:1:2107:21450:22795 2:N:0:CGAGAGAA+GATTGGAG
GGTAGCGGACTACTAGGGTATCTAATCCTGTTTGCTCCCCACGCTTTCGTGCCTCAGTGTCAGTTACAGTCCAGCAGATCGCCTTCGCCACTGGTGTTCTTCCCAATATCTACGCATTCCACCGCTACACTGGGAATTCCATCTGCCCCTCCTGCACTCAAGCCCGACAGTTTTAGTAGTAGTTCCGAAGTTGAGCCCCGGAATTACGCTACTAACTTGTCAAACCACCTACGCACCCTTTACGCCCAGT
+
FFFFFFFFFFFFFFFFFFFFFFFFFFFFFFFFFFFFFFFFFFFFFFFFFFFFFFFFFFFFFFFFFFFFFFFFFFFFFFFFFFFFFFFFFFFFFFFFFFFFF:FFFFFFFFFFFFFFFFFFFFFFFFFF:FFFFFFFFFFFFFFFF:FF:FFFFFFFFFFFFFFFFFFFFFFFFFF:FFFFF,FFFFFFF:FFFFFF:FFFFFF,FFFF,FFFFFFFF:,FFFFFFFFFF:,F,FFFFF:F::F:FFFFF,
@A00881:241:HJW2NDRXX:1:2109:5385:20494 2:N:0:CGAGAGAA+GATTGGAG
GGTAGCGGACTACCAGGGTATCTAATCCTGTTTGCTCCCCACGCCTTCGAGCCTCAACGTCAGTTGCCGTCCAGTAAGCCGCCTTCGCCACTGGTGTTCCTCCTAATATCTACGCATTTCACCGCTACACTAGGAATTCCGCTTACCTCTCCGGCACTCAAGCCACACAGTTTCCAGAGCAGCTCCGGGGTTAAGCCCCGGCATTTCACTCCAGACTTGCTAAGCCGTCTGCGCTCCCTTTACACCCAGT
+
FFFFFFFFFFFFFFFFFFFFFFFFFFFFFFFFFFFFFFFFFFFFFFFFFFFFFFFFFFFFFFFFFFFFFFFFFFFFFFFFFFFFFFFFFFFFFFFFFFFFFFFFFFFFFFFFFFFFFFFFFFFFFFFFFFFFFFF:FFFFFF:FFFF:FFFFFFFFFFFFFFFF:FFFFFFFFFFFF:FFFFFFFF:FF:FFFFF:FF:FFF:FFFFFFFFF,FF:,FFFFF:FF:::F:FF:F::FFFFF:FFFF:FFF
@A00881:241:HJW2NDRXX:1:2109:1633:23046 2:N:0:CGAGAGAA+GATTGGAG
GGTAGCGGACTACCTGGGTATCTAATCCTGTTCGATCCCCACGCTTTCGTGCCTCAGCGTCAGACAGAAGCCGGTATGCTGCCTTCGCAATCGGAGTTCTTCGCGCTATCTAAGCATTTCACCGCTACACCGCGAATTCCGCATACTTCTCTTCCTCTCGAGCTTCCCAGTTTCAACCGCTGGCCGGGGTTGAGCCCCGGGCTTTGACGGCTGACTTAAGACGCGGCCTACGCAGCCTTTAAACCCAATC
+
FFF,F:FF,FFFFFFFFFFFFFFFFFFF:F:FFFFFF:FFFFFFFFFFFFFFFFFFFFFF:FFFFFFFFFFFFFFFFFFFFFFFFFFFFFFFFFFFFFFFFFFFF,,:F:FF:FF:F,F:FFFF:FF:F:FF:FF,F:FFFFF,,FF,FF:FFFFF:F:FFF:,F,F:,FF,FFF,F::F:F::FFFFFFFF,FF,,FFFF,::,FF,FFFFFFF:FFFF:FF,FFF,:FF:::,FF:,F,,,,,,F,FF
@A00881:241:HJW2NDRXX:1:2109:1181:24706 2:N:0:CGAGAGAA+GATTGGAG
GGTAGCGGACTACCGGGGTATCTAATCCTGTTTGCTCCCCACGCTTTCGCGCCTCACCGTCAGTTGTCGTCCAGTAATCCGCCTTCGCCACTGGTGTTCTTCCTTATATCTACGCATTTCACCGCTACACAAGGAATTCCGATTACCTCTCCGATACTCAAGGACTGCAGTTTCAAATGCAGTTCCGGGGTTGAGCCCCGGTATTTCACATCTGACTTGCAGCTCCGCCTGCACGCCCTTTACACCCAGT
+
FFFFFFFFFFFFFFFFFFFFFFFFFFFFFFFFFFFFFFFFFFFFFFFF,FFFFFFFFFFFFFFFFFFFFFFFFFFFFFFFFFF:FFFFFFFFFFFFFFF:FFF:FFFF:FFFFFFFFFFFFFFFFFFFFFFFFFFF:FFFF,F:FFFFFFFFFF:FFFFFFFFFFFFF:F:FFFFFFFFFFFFFFFFFFFF::FFFFFF:F,F::FFFFFFF:FFF::FFF:F:FF:F,F,F:FFFF:FFFFFFFFFF:F
@A00881:241:HJW2NDRXX:1:2109:4987:27164 2:N:0:CGAGAGAA+GATTGGAG
GGTAGCGGACTACCCGGGTATCTAATCCTGTTTGCTCCCCACGCTTTCGAGCCTCAGCGTCAGTAAAAGCCCAGCAAGCCGCCTTCGCCACTGGTGTTCCTCCTAATATCTACGCATTTCACCGCTACACTAGGAATTCCGCTTGCCTCTACTTCACTCAAGAGCTTCAGTTTCAAAAGCAGGTTATGAGTTGAGCCCATACTTTTCACTTCTGACTTAATGCCCCGCCTACGCTCCCTTTACACCCAGA
+
FF:FFFFFFFFFFFFFFFFFFFFFFFFFFFFFFFFFFFFFFFFFFFFFFFFFFFFFFFFFFFFF:FFFFFFFFFFFFFFFFFFFFFFFFFFFFFFFFFFFFFFFFFFFFFFFFFFFFFFFFFFFFFFFFFF,FFF:FFFFFFF:FFFFFFFF,FFFFFFFFFFFFFFFFFFFFFFFF:FFFF:,FF,FFFFF,FFFFFFFF,F,FFFFFFFFFFFF:FFFFFFFFFFF:,,FFFF::F:FFFFFFFF,F,
@A00881:241:HJW2NDRXX:1:2109:4779:27211 2:N:0:CGAGAGAA+GATTGGAG
GGTAGCGGACTACCCGGGTATCTAATCCTGTTTGCTCCCCACGCTTTCGAGCCTCAGCGTCAGTAAAAGCCCAGCAAGCCGCCTTCGCCACTGGTGTTCCTCCTAATATCTACGCATTTCACCGCTACACTAGGAATTCCGCTTGCCTCTACTTCACTCAAGAGCTTCAGTTTCAAAAGCAGGTTATGAGTTGAGCCCATAATTTTCACTTCTGACTTAATGCCCCGCCTACGCTCCCTTTACACCCAGT
+
FFFFFFFFFFFFFFFFFFFFFFFFFFFFFFFFFFFFFFFFFFFFFFFFFFFFFFFFFFFFFFFFFFFFFFFFFFFFFFFFFFFFFFFFFFFFFFFFFFFFFFFFFFFFFFFFFFFFFFFFFFFFFFFFFF:FFFFFFFFFFFFFFFFFFFFF:F:FFFFFFFFFFFFFFFFFFFFFFFF:FFFFFFFFFFFFFFFF:FFFFFFFFFFFFF:FF,FFFF:FFF,FFFFFFFFF:FFFFF,FF:F,FFFF:F
@A00881:241:HJW2NDRXX:1:2109:2121:29810 2:N:0:CGAGAGAA+GATTGGAG
GGTAGCGGACTACCAGGGTATCTAATCCTGTTTGCTCCCCACGCTTTCGAGCCTCAACGTCAGTTACAGTCCAGTAAGCCGCCTTCGCCACTGGTGTTCCTCCTAATATCTACGCATTTCACCGCTACACTAGGAATTCCGCTTACCTCTCCTGCACTCCAGACCCGCAGTTTCCAAAGCAGTCCGGGGGTTGAGCCCCCGCCTTTCACTTCAGACTTGCCTGTCCGTCTACGCTCCCTTTACACCCAGT
+
FFFFF:FFFFFFFFFFFFFFFFFFFFFFFFFFFFFFFFFFFFFFFFFFFFFFFFFFFFFFFFFFFFFFFFFFFFFFFFFFFFFFFFFFFFFFFFFFFFFFFFFFFFFFFFFFFFFFFFFFFFFFFFFFFFFFFFFFFFFFFFFFFFFFFFFFFFFFFFFFFFFFFFF:FFFFFFFFFFF:FFFFFFFFFFFFFFFFFFFFF:FF:FFFFFFFFF::FFFFFFFFFFFFF:FFFFF:FFFFFFFFFFFFFF
@A00881:241:HJW2NDRXX:1:2109:6424:34695 2:N:0:CGAGAGAA+GATTGGAG
GGTAGCGGACTACGAGGGTATCTAATCCTGTTTGCTCCCCACGCTCTCGCGCCTCAGCGTCAGTTGTCGTCCAGCAATCCGCCTTCGCCACTGGTGTTCTTCCGTATATCTACGCATTTCACCGCTACACACGGAATTCTGATTGCCTCTCCGATACTCAAGAATTACAGTTTCAAATGCAGGCCCTGAGTTAAGCCCAAGGTTTTCACATCTGACTTGCAGTCCGGCCTACGCGCCCTGTACACCCAGT
+
FF,:F:FF:FFFFFFFFFFFFFFFFFFF:FFFFFFFFFFFFFFFFFFFFFFFFFFFF,FF:FFFFFFFFFFFFFFF:F:FFFFFFFFFFF:FFFFFFFFFFFFFFFFFFFFFFFF:F:FFF:FF:::FFF:FFFFFFFFFFFFFFFFFFFF:F:F,F:FFFFF,,:FF:FFFFFFFFFFFFF:F:FFFFF,:::FFFFFFF:FF,FF,::FFFFF:FFFFF:F,F,FFFF:,F:F:::FFF,:::FF:,:
@A00881:241:HJW2NDRXX:1:2110:2709:5713 2:N:0:CGAGAGAA+GATTGGAG
GGTAGCGGACTACGTGGGTATCTAATCCTGTTTGCTCCCCACGCTTTCGAGCCTCAGTGTCAGTTGCAGTCCAGTAAACCGCCTTCGCCTCCGGTGTGCTGCCTAATATCTACGCATTTCACCGCGACACTAGACATTCCGTTGACCCCTCCTGTCCTGTAGTTCCCCAGTTGTAAGTGCAGGTCCAAAGTTGCGCCTTGGGCTTTCACACCGAACTTAAATAACCACCTGCGCTCCCGGTCCGCCCAGT
+
FF,,F:FF:FF,F,:FFFFF,:FF,FF,,:,FFFFFFF:,,FFF,:FF:,FFF,:FFF,FFFFFFFFFF::F,,,,,,,:FF:::F,F:,,,FF,FF,:,,FF,,:F,FFFFFF:,,F,:F,:FF,,FFFFF:F,,:,::F,F,,:FF,:::FFF,FF,,F,,F,FF:F:::,FFFF,FF,,,,FF:F,F,,FF,:F,FFFFF::FF,:F,:,,:F:,:::F:,F,FFFF,,:,,F:,,FF,,,F,F,F:
@A00881:241:HJW2NDRXX:1:2110:11749:5901 2:N:0:CGAGAGAA+GATTGGAG
GGTAGCGGACTACCTGGGTATCTAATCCTGTTTGCTCCCCTCGCTTTCGCGCCTCAGCGTCAGTTGGCGTCCAGCAAGCCGCCTTCGCCACTGGTGTTCCTCCGTATATCTACGCATTTCACCGCTACACACGGAATTCCGCTTGCCTCTCCGATACTCAAGTCACACAGTTTCTATTGCAGTGTCGCGGTTAAGCCCGGAGATTTCACATCTGACTTGCATGCGCGCCTAAGCGCGCTTTAGACCCCGT
+
FF:,F:FFF,FF,FFFFFFFFFFFFF,FFFFFFF:F,,FF,:FFFF:F::FFFFFFFFFFFFFFFF,:FFFF,F::FFF,F:FFFF:F:FFFFFFFFFF:F,,FFFFFF,:FF,,FFFFFFF:FF,FF:::F:F,,F::,FFF:FF,FFF,FF:FF,FFFF:,:FFFFFFF,FF:F:FF,,:F,FF,:,::FF,,F,F:,,:,,,F,FFFFF,F,,,FFF,FF,,,FFF:FF::,F,FF,FF,FF,,,,,
@A00881:241:HJW2NDRXX:1:2110:2220:8907 2:N:0:CGAGAGAA+GATTGGAG
GGTAGCGGACTACAAGGGTATCTAATCCTGTTTGCTCCCCACGCCTTCGAGCCTCAACGTCAGTTGCCGTCCAGTAAGCCGCCTTCGCCACTGGTGTTCCTCCTAATATCTACGCATTTCACCGCTACACTAGGAATTCCGCTTACCTCTCCGGCACTCAAGCCAAGCAGTTTCCAGAGCAGTTCCGCGGTTGAGCCGCGGCATTTCACTCCAGACTTGCCTGGCCGTCTACGCTCCCTTTACACCCAGT
+
FFFFFFFFFFFFFFFFFFFFFFFFFFFFFFFFFFFFFFFFFFFFFFFFFFFFFFFFFFFFFFFFFFFFFFFFFFFFFFFFFFFFFFFFFFFFFFFFFFFFFFFFFFFFFFFFFFFFFFFFFFFFFFFFFFFFFFF:FFFFFFFFFFFFFFFFFFFFFFFFFFFFFFFFFFFFFFFFFFFFFFFFFFFFFFFFFFFFFFFFFFFFFFFFF:FFFF:FFFFF,FFFFFFFFFFFFFFFFFFFFFFFFFFFFF
@A00881:241:HJW2NDRXX:1:2110:1579:9017 2:N:0:CGAGAGAA+GATTGGAG
GGTAGCGGACTACGAGGGTATCTAATCCTGTTTGCTCCCCACGCTTTCGAGCCTCAGCGTCAGTAAAAGCCCAGCAAGCCGCCTTCGCCACTGGTGTTCCTCCTAATATCTACGCATTTCACCGCTACACTAGGAATTCCGCTTGCCTCTACTTCACTCAAGAGCTTCAGTTTCAAAAGCAGGTTCTGAGGTGAGCCCAGAATTTTCACTTCTGACTTAATGCCCCGCCTTCGCTCCCGTTACTCCCAGT
+
FF,,F:FFFFF:FFFFFFFFFFF:,FFFFFFFFFFFF::F,FFFFFFFFFFFFFFFFFFFFFFFFFF,FFFFFFFFFFFFFF:FFFFFFFFFFFFFFF::F,FFFFFFFFF:FFF:FFFF:FFFFFFFFF:FFF:FFFFF:FFFF:FF:FFF,F,F:FFF::,F:F::,FFF,FFF,FFFFFF:F,:FFF,FFFFFFF,,FF:FFF,F::::::FF,F,:,:FFFF:,,F,,FF::,:,F:::F:,F,:F
@A00881:241:HJW2NDRXX:1:2110:3396:11193 2:N:0:CGAGAGAA+GATTGGAG
GGTAGCGGACTACACGGGTATCTAATCCTGTTTGCTCCCCACGCTTTCGCGCCTCAGCGTCAGTTCCAGTCCAGAAAGCCGCCTTCGCCACTGGTGTTCCTACCGATCTCTACGCATTTCACCGCTACACCGGTAATTCCGCTTTCCTCTCCTGCACTCCAGCCCGACAGTATCATGGGCACTTCCCACATTAAATGCGGGACTTTCACCCCTGACTTACCAGGCCGCCTACGCGCCCGTTACGCCCAAT
+
FF,,FFFFFFFFFFFFFFFFFFFF,FFFFFFFFFFFFFFFFFFFFFFFFFFFFFFFFFFFFFFFFFFFFFFFFFFFFFFFFFFFFFFFFFFF:FFFFFFF:FFFFFFFFFFFFFF,:::FFFFFFFFFFFFFFFFFFFFFFFFFFFFFFFFFFFF::FFFFFF,FFFF:FFF:FFFFFFFFF:FFFF,:F,FFFFFFFFF:FF::FFFFFFF,FFF,F,FFFFFF::F,FF::::FF::FFFF:F:F,FF
@A00881:241:HJW2NDRXX:1:2110:1642:11788 2:N:0:CGAGAGAA+GATTGGAG
GGTAGCGGACTACACGGGTATCTAATCCTGTTTGCTCCCCACGCTTTCGTGCCTCAGTGTCAGTTACAGTCCAGTGAATCGCCTTCGCCGCTGGTGTTCCTCCTAATATCTACGCATTCCACCGCTACACTAGGAATTCCATTCACCCCTCCTGCACTCAAGCCCGACAGTTTTGGTAGTAGTTCCGAAGTTGAGCCCCGGAATTACGCTACCAACTTGCCAAACCACCTACGCACCCTTTACGCCCAGT
+
FF:FFFFFF:F:FFFFFFFFF,FFFFFFFF,FFF,FFF:FF:FFFFFFFFF:F:::FFFFFFFFFF:FFFFFFFFF:,FFFF:FFFFFFFFFFFFFF:F:F::FFFFFF:FF:FFF:FFFFFFF:FFF:::FFFFFFFFF:FFF:FFF,FFFFFF,FF:FFFF,FFFF:FFFFFFF:F:FFFFFF:F:FFF:F,FFF,FFF,FF,FFF:,FFFF,FFFFF,FFFF:FFFFFFF:::,,::F:,:FFF,,,
@A00881:241:HJW2NDRXX:1:2110:4996:16845 2:N:0:CGAGAGAA+GATTGGAG
GGTAGCGGACTACACGGGTATCTAATCCTGTTTGCTCCCCACGCTTTCGTGCCTCAGCGTCAGTTGTAGTCCAGATGATCGCTTTCGCCTCCGGTGTTCCTCCTAATATCTATGCATTCCACCGCTACACTAGGAATTCCATCATCCTCTCCTACACTCAAGTCTTCCAGTTTTGGAAGCAGCACCCAAGTTAAGCTCTGGGTATTACACTTCCAACTTAGTAAACCGCCTACACACCCTTTACGCCCAG
+
FFFFFFFFFFFFFFFFFFFFFFFFFFFFFFFFFFFFFFFFFFFFFFFFFFFFFFFFFFFFFFFFFFFFFFFFFFFFFFFFFFFFFFFFFFFFFFFFFFFFFFFFFFFFFFFFFFFFFFFFFFFFFFFFFFFFFFFFFFFFFFFFFFFFFFFFFFFFFFFFFFFFFFFFFF,FFFFFFFFFFFFFFFFFFFFFFFFFFFFFFFFFFFFFFFFFFFFFF::FFFFFFFFFF,F,:FFFFFFFFFFFFFFFFF
@A00881:241:HJW2NDRXX:1:2110:1181:19445 2:N:0:CGAGAGAA+GATTGGAG
GGTAGCGGACTACCTGGGTATCTAATCCTGTTCGATCCCCACGCTTTCGTGCCTCAGCGTCAGACAGAAGCCGGTATGCTGCCTTCGCAATCGGAGTTCTTCGCGATATCTAAGCATTTCACCGCTACACCGCGAATTCCGCATACTTCTCTTCCTCTCGAGCATCCCAGTTTCAACCGCTGGCCGGGGTTGAGCCCCGGGCTTTGACGGCTGACTTAAGACGCGGCCTACGCACCCTTTAAACCCATTA
+
FFFFFFFF:FFFFFFFFFFFFFFFFFFFFFFFFFFFFFFFFFFFFFFFFFFF:FFFFFFFFFFFFFFFFFFFFFFFFFFFFFFFFFFFFFF:FFFFFFFFFFFF:FFFFFFFFFFFFFF:FFFFFFFFF:FFFFFFFFF:FFFFFFFFFFFFFFFFFFFFFFF:FFFFF:FFFFFF:FFFFFFFFFFFF,F::FFF,FFF:F,F:FFFFFF::FF,FFFFFFFF:F:F::FFFFFF:,F,FFF,:FF,FF
@A00881:241:HJW2NDRXX:1:2110:4517:23406 2:N:0:CGAGAGAA+GATTGGAG
GGTAGCGGACTACTTGGGTATCTAATCCTGTTTGCTCCCCACGCCTTCGAGCCTCAACGTCAGTTGCCGTCCAGCAAGCCGCCTTCGCCACTGGTGTTCCTCCTAATATCTACGCATTTCACCGCTACACTAGGAATTCCGCTTACCTCTCCGGCACTCAAGCAAGGCAGTTTCCAGAGCAGCTCCGGGGTTAAGCCCCGGCATTTCACTCCAGACTTGTCAAGCCGTCTACGCTCCCTTTACACCCAGT
+
F,FFFFFF:FFFFFFFFFFFFFFFFFFFFFFFFFFFFFFFFFFFFFFFFFFFFFFFFFFFFFFFFFFFFFFFFFF:FFFFFFFFFFFFFFFFFFFFFFFFFFFFFFFFFFFFFFFFFFFFFFFFFFF:FFFFFFFFFFFFFFFFFFF:FFFF:FFFFFFFFFFFF,FFFFFF:FFFF:FFFFFFF:F,FFFFFFFFFFFFFFFFFFFFFFFFFFFFFF:FFFF,:FF::FFFF,:FFFFFFF:FF:FF:F
@A00881:241:HJW2NDRXX:1:2110:2591:24111 2:N:0:CGAGAGAA+GATTGGAG
GGTAGCGGACTACCCGGGTATCTAATCCCATTTGCTCCCCCGGCTTTCGTTCCTCAGCGTCAATAACGGCCCAGTAAAGCGCTTTCGCCACCGATGTTCCTCCTGATATCTACGCATTTCACCGCTACACCAGGAATTCCCTTTACCTCTACCGCAATCCAGATAAGAAGTATCAAATGCCGAACCGGAGATAAGCCCCGGGCTATAACATCTGACATACTAAACCCCCTCCGAACGCTGTACGCCCAAT
+
FF:FFFFFFFFFFFFFFFFFFFFFF,FFF:,FFFFFFFFFFFFF:FFFF,F:FFFFFFF:FFFFFFFF:FFFFF,,,FFFFFFFFFFFFFFF,FF,F:FFFFFFFFFF:::,F:FFF:FF:FF,FF:FFF:F,F:F,:FFFF,FFF,F:F,:FF:F,,FF:F,,FFF,,FF:,:F,:,,::FF,:,,:,,F,:,,:,F,:::FF::FFFF,F,,:F,,::F,,F:F,FFF,,F,F::::,,FFF,F,F:,
@A00881:241:HJW2NDRXX:1:2110:3911:24111 2:N:0:CGAGAGAA+GATTGGAG
GGTAGCGGACTACTTGGGTATCTAATACTGTTTGCTCCCCACGCTTTCGCGCCTCAGCGTCAGTTCCAGTCCAGAAAGCCGCCTTCGCCACTGGTGTTCCTACCGATCTCTACGCATTTCACCGCTACACCGGTAATTCCGCTTTCCTCTCCTGCACTCCAGCCCAGCAGTATCATGGGCACTTCCCACATTAAATGCGGGACTTTCACCCCTGACTTACCAGGCCGCCTACGCGCCCTTTACGCCCAAT
+
FF:,F:FFFFFFFFFFFFFFFFFFFFFFFF:FFFFFFFFFF:FFFFFFFFFFF:FFFFF:FFFFFFFFFFFF,FFFFFFFFFFF:FFFF::FFFFFFFFFFFFFFFFF:F,:FFFFF,:FFFFFFF,FFFFF:,F,F:FFF:F:F:FFFF::FFFF:F,FFFFFFFFFFFFFFFF:F:F::FFFFF:FF,::FFFFFFFF::F,,:F:FFFFFFFF,:FF:FFFFF:FF::F::::F:FFF::,F:F:FF
@A00881:241:HJW2NDRXX:1:2110:2989:27273 2:N:0:CGAGAGAA+GATTGGAG
GGTAGCGGACTACTGGGGTATCTAATCCTGTTTGCTCCCCACGCTCTCGCGCCTCAGCGTCAGTTGTCGTCCAGCAATCCGCCTTCGCCACTGGTGTTCTTCCGTATATCTACGCATTTCACCGCTACACCCGGAATTCCGATTGCCTCTCCGATACTCAAGACCAGCAGTTTCAAATGCAGGCTATGGGTTAAGCCCATAGTTTTCACATCTGACTTGTCGGCCCGCCTACGCGCCCTGTACACCCAGT
+
FF,,F:FFFFF:F:FFFFFFFFFF,FFFFF,F:FFF:F:,:FFFFFFFFFFFFFFFFFFF:FFFFFFFFFFF,FFFFFF:FFFF,FFFFFFFFFFFFFFFFFFFFFFF,FFFFFFF:FFFFFFFFFFFFF,FF:FFFFFFF:FFFF:FFFFF:,,FFFFFFFFFF,FFFFFF,FFF:FF,FFFFFFFFF,:FF,F,F:FFFFFFFFFFFFFFFFFF,:FFF::FF,,F::::FFFF:FF,,F,FFF:,FF
@A00881:241:HJW2NDRXX:1:2110:3351:29841 2:N:0:CGAGAGAA+GATTGGAG
GGTAGCGGACTACAAGGGTATCTAATCCTGTTTGCTCCCCACGCTTTCGTGCCTCAGTGTCAGTTACAGTCCAGTAAACCGCCTTCGCCGCCGGTGTTCTTCCTAATATCTACGCATTCCACCGCTACACTAGGAATTCCGTTTACCCCTCCTGCACTCAAGCCCAACAGTTTTAGTAGTAGTTCCGAAGTTGAGCCCCGGACTTACGCTACTAACTTGCTGAGCCACCTACGCACCCTGTACGCCCAGT
+
FF,FFFFFFFFFFFFFFFFFFFFFFFFF:F,FFFFFFF:FFFF:FFFFFFFFFF:FFFFFFFFFFFFFFFFFFFFFFFF:FFF::FFFFFFFFF,F::FFFFFFFFFFFFFFFFFF,:F:FFFFFFF::FFFFFFF:FFFFFFFFFFFFF:FFFF:F:FF,,FF:FFFFFF,:F,FFFFFFFFFFFFFFFF:FFFFFFFFFF,:FFFFF,FFF,FFFFF:F::::F:FF,,FFFF:FF:FFF,FFFF,F,
@A00881:241:HJW2NDRXX:1:2110:1389:32581 2:N:0:CGAGAGAA+GATTGGAG
GGTAGCGGACTACCAGGGTATCTAATCCTGTTTGCTCCCCACGCTTTCGCGCCTCAGCGTCAGTTACTGTCCAGCAATCCGCCTTCGCCACTGGTGTTCCTCCGTATATCTACGCATTTCACCGCTACACACGGAATTCCGATTGCCTCTCCAGCACTCAAGAACTACAGTTTCAAATGCAGGCCAGAGGTTGAGCCTCTGGTTTTCACATCTGACTTGCCTGCCCGCCTACGCGCCCTTTACACCCAGT
+
FFFFFFFFFFFFFFFFFFFFFFFFFFFFFFFFFFFFFFFFFFFFFFFFFFFF:FFFFFFFFFFFFFFFFFF:FFFFFFFFFFFFFFFFFFFFFFFFFFFFFFF:FFFFFFFFFFFFFFFFFFFFFFFFFFFFFFFFFFFFFFFFFFFFFFFFFFFFFFF::FFFFF:FFFFFFFF:FFFF,FFFFFFFFFFFFFFFFFFFFFFFFFF,FFFFFFFFFFFFFFF,FFFFFFF:FF:FFFFFF,FFFFFFF:
@A00881:241:HJW2NDRXX:1:2110:6569:34413 2:N:0:CGAGAGAA+GATTGGAG
GGTAGCGGACTACTTGGGTATCTAATCCTGTTTGCTCCCCACACTTTCGTGCCTCAACGTCAGTTGCAGTCCAGAAAGCCGCCTTCGCCACTGGTGTTCCTCCTAATATCTACGCATTTCACCGCTACACTAGGAATTCCGCTTTCCTCTCCTGCGCTCAAGAAACTCAGTTTTGGTTGCAGTTCCTCAGTTAAGCCAAGGGATTTCACAACCAACTTAAATTCCCGTCTACGCACCCTTTACACCCAAT
+
:,FF:F::FFFFFFFFF,FFFFFFFFFFFFFFFFFFFFFFFFFF:FFFFFFFFFFFFFFFFFFFFFFFFFFFFFFFFFFFFFFFFF:FFFFFFFFFFFFFFFFFFFFFFFFFFFFFFFFFFFFFFFFFFFFFFFFF:FFFFFFFFFFFFFFFFFFFFFFFFFFFFFFFFFFFFFFFFFFFFFFFFFFF,FFFFFFF:FFFFFF:FFFFFFFF,FFFFFFFFFFFFFFFFFFFFFFFFFFFFFFFFF:FF,
@A00881:241:HJW2NDRXX:1:2110:1461:35806 2:N:0:CGAGAGAA+GATTGGAG
GGTAGCGGACTACATGGGTATCTAATCCTGTTTGCTCCCCACGCTTTCGTGCCTCAGTGTCAGTTACAGTCCAGCAAACCGCCTTCGCTACTGGTGTTCTTCCTAATATCTACGCATTCCACCGCTACACTAGGAATTCCGTTTGCCCCTCCTGTACTCAAGTCCAACAGTTTTAGTAGTAGTCCCGAAGTTGAGCCTCGGGCTTACGCTACTAACTTGCCAAACCACCTACGCACCCTTTACGCCCAGT
+
FFFFFFFFFFFFFFFFFFFFF:FF:FFFFFFFFFFFFFFFFFFFFFFFFFFFFFFFFFFFFFFFFFFFFFFFFFFFF:FFFFFFFFFFFFFFFFFFFFFFFFFFFFFFFFFFFFFFFFFFFFFFFFFFFFFFFFFFFFFFFFFFFFFFFFFFFFFFFFFFFFF::F:FFFFFFFF:FF,FF,FFFFF:FFFFF:FF:FF,FFFFFFFFFFF:FFFFFF,FFFF:FFF,F:FF,FFF:FFFFFFF:FFF,F
@A00881:241:HJW2NDRXX:1:2110:18322:36761 2:N:0:CGAGAGAA+GATTGGAG
GGTAGCGGACTACCTGGGTATCTAATCCTGTTTGATACCCACACCTTCGAGCATCAGCGTCAGTAACGGCCCGGCAGGCTGCCTTCGCAATCGGGGTTCTTCGTGATATCTATGCATTTCACCGCTACACCACGAATTCCGCCTGCCTCTACCGCACTCAAGACCCCCAGTCTCAACTGCAATTCCCGGGTTGAGCCCGGACCTTTCACAGCTGACTTAAGGACCGGCCTACGCTCCCTTTATACCCAAT
+
FFFFFFFFFFFFFFFFFFFFFFFFF,FFFFFFFFFF:FFFFFFFFFFFFFFFFFFFFFFFFFFFFFFFFFFFFFFFFFFFFFFFFFFF:FFFFFFFFFFFFFF,FFFFFFFFFFFFFFFFFFFFFFFFFFFFFFFFFFFFFFFFFF:FFFFFFFFF:FFFFFFFFFFFFFFFFFFFFFFFF:,FFFFFFFF:F:FF,FFF,,FF:FF:F,FFFFF:F:FFFFF:FFFF:F,,FFFFFF:,:F,F:F:FF:
@A00881:241:HJW2NDRXX:1:2111:2392:3317 2:N:0:CGAGAGAA+GATTGGAG
GGTAGCGGACTACTCGGGTATCTAATCCTGTTCGATCCCCACGCTTTCGAGCCTCAACGTCAGTTACAGTCCAGCAGGCCGCCTTCGCCACCGGTGTTCCTCCTGATATCTACGCATTTCACCGCTACACCAGGAATTCCGCCTGCCTCTCCTGCACTCCAGTTACACAGTTTCCAGAGCAGTCCGGGGGTTGGGCCCCCGCCTTTCACTCCAGACTTGCATCACCGTCTACGCTCCCTTTACACCCAGT
+
FFFFFFFFFFFFFFFFFFFFFFFFFFFFFFFFFFFFFFFFFFFFFFFFFFFFFFFFFFFFFFFFFFFFFFFFFFFFFFFFFFFFFFFFFFFFFFFFFFFFFFFFFFFF:FFFFFFFFFFFFFFFFFFFFFF:FFFF:FFFFFFFFFFFFFFFFFFFFFFFFFF:FFFF:FFFFF:FFFFFFFFFFFFFFFFF:F,FFFFFFFFFFFFFFFFFFF:FFFFFFFFFFF:F:FFFFFFFFF::FF,:FFFFFF
@A00881:241:HJW2NDRXX:1:2111:3540:7623 2:N:0:CGAGAGAA+GATTGGAG
GGTAGCGGACTACTTGGGTATCTAATCCTGTTTGCTCCCCACGCTTTCGTGCCTCAGTGTCAGTTACAGTCCAGTGAACCGCCTTCGCCGCCGGTGTTCTTCCTAATATCTACGCATTCCACCGCTACACTAGGAATTCCGTTCACCCCTCCTGCACTCAAGCCCGGCAGTTTTGGTAGTAGTTCCGAAGTTGAGCCCCGGAATTACGCTACCAACTTGCCAAACCACCTACGCACCCTTTACGCCCAGT
+
FFFFFFFFFFFFFFFFFFFFFFFFFFFFFFFFFFFFFFFFFFFFFFFFFFFFFFFFFFFFFFFFFFFFFFFFFFFFFFFFFFFFFFFFFFFFFFFFFFFFFF:FFFFFFFFFFFFFFFFFFFFFFFFFFFFFFFFFFFFFFFFFFFFFF:FFFFFFFFFFFFFFFFFF:F,FFFFFF:FFFFFFFFFF,FF:FFFFFFFFF::FFFFFF:::FFFFFFFF,FFFFF:FFFFF:::FFF:,FFFFFFFFF:
@A00881:241:HJW2NDRXX:1:2111:29857:11992 2:N:0:CGAGAGAA+GATTGGAG
GGTAGCGGACTACTCGGGTATCTAATCCTGTTTGCTCCCCACACTTTCGTGCCTCAACGTCAGTTACAGTCCAGAAAGTCGCCTTCGCCACCGGTGTTCTTCCTAATATCTACGCATTTCACCGCTACACTAGAAATTCCACTTTCCTCTCCTGCACTCAAGAATAATAGTTTTGGTTGCAGTTCCTCAGTTGAGCCGAGGGGTTTCACAACCAACTTGTTATCCCGTCTACGCACCCTTTACACCCAAT
+
FFFFFFFFFFFFFFFFFFFFFFFFFFFFFFFFFFFFFFFFFFFFFFFFFFFFFFFFFFFFFFFFFFF:FFFFFFFFFFFFFFFFFFF:FFFFFFFFFFFFFFFF:F:FFFFFFFFFFFFFFFFFFFFFFFFFFFFFFFFFFFFFFFFFFFFFFFFFFFFFFFFFFFFFFFFFFFFFFFF:FFFFF:FFF:FFFFFFFFFFFFFFFFFF,FFFFFFFFFFFFFF:FFFFFFF::FFFFFFFFFFF::F,,:
@A00881:241:HJW2NDRXX:1:2111:30110:12900 2:N:0:CGAGAGAA+GATTGGAG
GGTAGCGGACTACTCGGGTATCTAATCCTGTTTGCTCCCCACACTTTCGTGCCTCAACGTCAGTTACAGTCCAGAAAGTCGCCTTCGCCACCGGTGTTCTTCCTAATATCTACGCATTTCACCGCTACACTAGAAATTCCACTTTCCTCTCCTGCACTCAAGAATAATAGTTTTGTTTGCAGTTCCTCAGTTGAGCCGAGGGGTTTCACAACCAACTTGTTATCCCGTCTACGCACCCTTTACACCCAAT
+
FFFFFFFFFFFFFFFFFFFFFFFFFFFFFFFFFFFFFFFFFFFFFFFFFFFFFFFF:FFFFFFFFFFFF:FFFFFFFFFFFFFFFFFFFFFFFFFFFFFFFFFFFFFFFFFFFFF:FFFFFFFFFFFFFF,FFF:FFFF:F::,:FFFFFF,F:FFFFFFFFFFFFF:::FFFFF,F:FFFFFFFFFFFFFFFFFFFF:FFF:FFFFFFF:FFFFFFF:FFFFFF:FF::,FF::FFFFF:FFFF:FFFF
@A00881:241:HJW2NDRXX:1:2111:1579:23140 2:N:0:CGAGAGAA+GATTGGAG
GGTAGCGGACTACGAGGGTATCTAATCCTGTTTGCTCCCCACGCTTTCGTGCCTCAGTGTCAGTTACAGTCCAGTAAACCGCCTTCGCCGCTGGTGTTCTTCCTAATATCTACGCATTCCACCGCTACACTAGGAATTCCGTTTACCCCTCCTGCACTCAAGCCCAACAGTTTTAGTAGTAGTTCCGAAGTTGAGCCCCGGACTTACGCTACGAACTTGCTAAGCCACCTACGCACCCGTTACGCCCCGT
+
FF,,F,FFFFF,:FFF:FFFFFFFFFF,FFF:F:F:FFFF,FFFF:FFFFF,F:FFF:F:FFFFF:FFFFFFFFFF::,FFF:FF:FFF:FF:FFFFF:FFFFF,:FF:FFFFF:FFF::F:FFFFFFF,F,FFF:FFFF:F::FFFFF::FF:FF:FFFF:F,FFF:FFFF,:F:FF:FF:FFF,F,F:FFF,FFF,FF:FF::FFFF:::,:,,,F:F:F,:F::,F:,:,:,FFF,::F,:F,F,F:
@A00881:241:HJW2NDRXX:1:2111:9344:24721 2:N:0:CGAGAGAA+GATTGGAG
GGTAGCGGACTACTAGGGTATCTAATCCTGTTTGCTCCCCACGCGTTCGCGCCTCAGCGTCAGTTACTGTCCAGAAAGCCGCCTTCGCCACTGGTGTTCCTCCTAATCTCTATGCATTTCACCGCTACACTAGGAATTCCACTTTCCTCTCCAGCACTCAAGATCATCAGTGTCAGTTGCAGTTCCGACGTTAGGCCTCGGTATTTCACATCTGACTTATTGACCCGCCTACACGCCCTTTACACCCAGT
+
FF:,FFFFFFFFFF:FFFFFFFFF,FFF,F:F:FFFFFFF,FFF,FFFFFFFFFFFFFFFFFF:FFFFFFFF:FFF:FFFFFFF:FFFF:FFFF,F::F::F:F:F:F:F,:FFFF,:FF,:FFFF:FFFFFFF,:F:FFF,FFFFF:FFFFF:FFFFFF:FF:FF:FFFF,FFFFFF,FFFFF:FFFF,,,F,FF:F:F:,F:,:F,F,,FF:FFF,FFFF,FFFFF,F,FFFFFF:F,F:FF:::,FF
@A00881:241:HJW2NDRXX:1:2111:2419:25942 2:N:0:CGAGAGAA+GATTGGAG
GGTAGCGGACTACTAGGGTATCTAATCCTGTTTGCTCCCCACGCTTTCGAGCCTCAACGTCAGTTACAGTCCAGTAAGCCGCCTTCGCCACTGGTGTTCCTCCTAATATCTACGCATTTCACCGCTACACTAGGAATTCCACTTACCTCTCCTGCACTCCAGCCATACAGTTTCCAAAGCAGTTCCGGGGTTGAGCCCCGGGATTTCACTTCAGACTTGCATCGCCGTCTACTCTCCCTTTACACCCAGT
+
FF,,F:FFFFF:FFFFFFFFFFFFFFF:FFFFFFFFFFFFFFFFFFFFFFFFFFFFFFFFFFFFFFFFFFFFFFFFFFF:FFFFFFFFFFFFFF:FFFFF:FFF:FFFF,:FFFFFFFFF,FFFFFFFFFF,FFF,FFFFFFFF:FFFFFFFF,F:,,FFFFFFFFFFFF:FFFFF,FFFFFFFFFFFFFFFF,FFFFFFFFF:FFFFFFFF:F::FF:FFF::F:::::F,,F::F,,:FFFFFFFFFF
@A00881:241:HJW2NDRXX:1:2111:4960:26271 2:N:0:CGAGAGAA+GATTGGAG
GGTAGCGGACTACCCGGGTATCTAATCCTGTTTGCTCCCCACGCTTTCGTGTCTCAGCGTCAGTTGTCGTCCAGTAAATCGCCTTCGCCACCGGTGTTCCTCCAGATATCTACGCATTTCACCGCTACACCTGGAATTCCATATACCTCTCCGATACTCAAGAACAACAGTGTCTGATGCAGGCTATGGGTTGAGCCCATAGTTTTCACATCTGACTTGCCGTCCCGCCTACCCACCCTTTACACCCAAT
+
FF,FFFFF,F,,FFFFFFFFFFFF:FFF:F,FFF:FFFFF:FF,FF:FFFFFFFFF,FFFFFFF,:FFFFF::FFF,FFFFFFFF,F::FFFF:FFFFFFFF:FFFFF:F:FF,F,,F,F:F:FF,FFFFF:F,FFFFFFFF,F:FFFFFFFFF,F:FFFF,F::FFFF::,,FFFF:FF:FFFFFF,F,,FFFFF:FF:F:F,:FFFFFFFF:FFF,F:F:FFF:F:F:,,,FFFFF,FFFFFF,F:,,
@A00881:241:HJW2NDRXX:1:2111:1904:26897 2:N:0:CGAGAGAA+GATTGGAG
GGTAGCGGACTACTCGGGTATCTAATCCTGTTTGCTCCCCACGCTTTCGAGCCTCAGCGTCAGTAAAAGCCCAGTAAGCCGCCTTCGCCACTGATGTTCCTCCTTATATCTACGCATTTCACCGCTACACAAGGAATTCCGCTTACCTCTACTTCACTCAAGAACCACAGTTTCAAATGCAGGTTATGAGTTGAGCCCATAATTTTCACATCTGACTTGCAGTCCCGCCTCCACTCCCTTTACACCCAGT
+
FFFFFFFFFFFFFFFFFFFFFFFFFFFFFFFFFFFFFFFFFFFFFFFFFFFFFFFFFFFFFFFFFFFFFFFFFFFFFFFFFFFFFFFFFFFFFFFFFFFFFFFFFFFFFFFFFF:FFFFFFFFFFFFFFFF,FFFFFFFFFFFFFFFFFFFFFFFFFFFFFFF:FFFFFFFFFF:FFFFFFFFF:FFFFFFFFFFFFFFFFFFFFFFFFFF:FFFFFF,FFFFFFF:FFF,FFFFFFFFFFFF:FFFFFF
@A00881:241:HJW2NDRXX:1:2111:8684:27023 2:N:0:CGAGAGAA+GATTGGAG
GGTAGCGGACTACTCGGGTATCTAATCCTGTTTGCTCCCCACGCTTTCGAGCCTCAGCGTCAGTAAAAGCCCAGTAAGCCGCCTTCGCCACCGATGTTCCTCCTAATATCTACGCATTTCACCGCTACACTAGGAATTCCGCTTACCTCTACTTCACTCAAGAACTACAGTTTCAAATGCACGTTATGGGTTGAGCCCATACATTTCACATCTGACTTGCTGTCCCGCCTGCGCTCCCTTTACACCCAGT
+
FFFFFFFFFFFFFFFFFFFFFFFFFFFFFFFFFFFFFFFFFFFFFFFFFFFFFFFFFFFFFFFFFFFFFFFFFFFFFFFFFFFFFFFFFFFFFFFFFFFFFFFFFFFFFFFFFFFFFFFFFFFFFFFFFFFFFFFFFFFFFFFFFFFFFFFFFFF:FFFFFFF:FFFFF,:FFFFFFFFF:FFFFFFFF:FFFFFFFFFF,FFFFFFFFFFFFFFFFF:F::FFFFFFFFFFFFFFFFF:FFFFFFFFFF
@A00881:241:HJW2NDRXX:1:2111:1696:31454 2:N:0:CGAGAGAA+GATTGGAG
GGTAGCGGACTACGAGGGTATCTCATCCTGTTTGCTCCCCACGCCTTCGAGCCTCAACGTCAGTTACCGTCCAGTAAGCCGCCTTCGCCACTGGTGTTCCTCCTAATATCTACGCATTTCACCGCTACACTAGGAATTCCGCTTACCTCTCCGGTACTCCAGCCGAACAGTTTCCCGAGCAGTTCCGCGGTTAAGCCCCGGTATTTCACTCCAGACTTGCTCTGCCGTCTACGCTCCCTTTACACCCAGT
+
FFF,FFFF,F:::FFFFF,FFFF,F:::FFFFFFF:FFFFFF:FF:FFF,FFFFF,:FF,FFFFFF,FFFFFF:FFFFFFFFFFFF:FF,FFFFFFFF,FFFFFF,,F:FF,FF:FF,FFFFFFFFFFFFF:FFFFFFF:::F,FF,FFFFFFFFF,FFFFF:FF:FFFFFFF,F,:FFFFFF:FFFFFFFFF:FFF,FFF,FFF,F,::FFF:F,::,FFFFFFF::F:FF:FF:F,FF,,FFFFFFF:
@A00881:241:HJW2NDRXX:1:2111:3911:33254 2:N:0:CGAGAGAA+GATTGGAG
GGTAGCGGACTACAAGGGTATCTAATCCTGTTTGCTCCCCACGCTTTCGAGCCTCAACGTCAGTTACAGTCCAGTAAGCCGCCTTCGCCACTGGTGTTCCTCCTAATATCTACGCATTTCACCGCTACACTAGGAATTCCGCTTACCTCTCCTGCACTCCAGACAAACAGTTTCCAAAGCAGTCCGGGGGTTGAGCCCCCGCCTTTCACTTCAGACTTGCTCATCCGTCTACGCTCCCTTTACACCCAGT
+
FFFFFFFFFFFFFFFFFFFFFFFFFFFFFFFFFFFFFFFFFFFFFFFFFFFFF:FFFFFFFFFFFFFFFFFFFFFFFFFFFFFFFFFFFFFFFFFFFFFFFFFFFFFFFFFFFFFFFFFFFFFFFFFFFFFFFFFFFFFFFFFFFFFFFFFFFFFFFFFFFFFFFFFFFFFFFFFFFFFFF,FFFFFFFFFFF:FFFFFFFF:FFF:FFFFFFFFFFFFFFFFFF::,FFF:FFFF:FFFFFFFF:FFFF
@A00881:241:HJW2NDRXX:1:2111:1949:34021 2:N:0:CGAGAGAA+GATTGGAG
GGTAGCGGACTACGAGGGTATCTAATCCTGTTTGCTCCCCACGCTCTCGCGCCTCAGCGTCAGTTGTCGTCCAGCAATCCGCCTTCGCCACTGGTGTTCTTCCGTATATCTACGCATTTCACCGCTACACACGGAATTCCGATTGCCTCTCCGATACTCAAGACCGGCAGTTTCAAATGCAGGCTATGGGTTAAGCCCATAGTTTTCACATCTGACTTGTCGGCCCGCCTACGCGCCCTTTACACCCAGT
+
FFFFFFFFFFFFFFFFFFFFFFFFFFFFFFFFFFFFFFFFFFFFFFFFFFFFFFFFFFFFFFFFFFFFFFFFFFFF:FFFFFFFFFFFFFFFFFFFFFFFFFFFFFFFFFFFFFFFFFFFFFFFFFFFFFFFFFFFFFFFFFFFFFFFFFFFFFFFFFFFFFFFFFFFFFFFFFFF:FFFFFFFFFFF:FFFFFFFFFFFFFFFFFFFFFFFFFFFFFFFFFFFFFFFF,FFFFFFFF,FFFFFFFFFFF
@A00881:241:HJW2NDRXX:1:2112:3577:3020 2:N:0:CGAGAGAA+GATTGGAG
GGTAGCGGACTACACGGGTATCTAATCCTGTTTGCTCCCCACGCTTTCGTGCCTCAGTGTCAGTTACAGTCCAGTGAACCGCCTTCGCCGCTGGTGTTCCTCCTAATATCTACGCATTCCACCGCTACACTAGGAATTCCGTTCACCCCTCCTGCACTCAAGCCCAGCAGTTTTGGTAGTAGTTCCGAAGTTGAGCCCCGGAATTACGCTACCAACTTGCCAAACCACCTACGCACCCTTTACGCCCAGT
+
FFFFFFFFFFFFFFFFFFFFFFFFFFFFFFFFFFFFFFFFFFFFFFFFFFFFFFFFFFFFFFFFFFFFFFFFFFFFFFFFFFFFFFFFFFFFFFFFFFFFFFFFFFFFFFFFFFFFFFFFFFFFFFFFFFFFFFFFFFFFFFFFFFFFFFFFFFFFFFFFFFFFFFFFFFFFFFFFFFFFFFFFFFFFF,FFFFFFF:F:FF:FFFFFFFFFFFFF:FFFF:F:FFFFFF:FFF,:FFFFFFFFFFFFFF
@A00881:241:HJW2NDRXX:1:2112:2031:3568 2:N:0:CGAGAGAA+GATTGGAG
GGTAGCGGACTACGTGGGTATCTAATCCTGTTCGCTCCCCGCGCTTTCGCACCTGAGCGTCAGTGCCCGGCCGGCAGGCCGCCTTCGCCTCCGGTGTTCCTCCTGATCTCTGCGCATTTCACCGCTACACCAGGAGTTCCGCCTGCCTCTCCGGCACTCGAGCCGCTCGGTTCGGGGCGCTTTCCCGGGGTTGGGCCCCGGATTTTCACACCCCGCCCTAGCGGCCGCCTGCGCGCGCTGTACGCCCAGT
+
FF,,FFFFF:F,:FFFFFFFFFFFFFFFFFFFFF:FFFFFFFFF,:FFFF,FFFFFFFFFFFFFFFFFFFFFFFFFFFFFFFFF:FF,F:FFFFFFFFFFFFFFFFFF,FFF::F::FFFF:FFFFFFFFFFFF,FF,FFFF:FF:FFFFFFFFFFFFFFFFF::FFFF,F,FFF::FFF::FF,FF::F,F::FFFFFFFF:FFF,F,F:F:FFF:,F:FF:FF,::::,FFFFF::::FF,FFF,F:F
@A00881:241:HJW2NDRXX:1:2112:1931:3740 2:N:0:CGAGAGAA+GATTGGAG
GGTAGCGGACTACGTGGGTATCTAATCCTGTTTGCTCCCCACGCTTTCGTACCTCAGTGTCAGTTACAGTCCAGAAAGCCGCCTTCGCCACTGGTGTTCCTCCTAATATCTAAGCATTTCACCGCTACACTAGGAATTCCGCTTTCCTCTCCTGCACTCAAGTCTTGCAGTTCGCAAGGCTGACAATGGTTGAGCCACTGCCTTTCACCCCGCGCTTACAAAACCACCTACGTACTCTTTACGCCCAATC
+
FFFFFFFFFFFFFFFFFFFFFFFFFFFFFFFFFFFFFFFFFFFFFFFFFFFFFFFFFFFFFFFFFFFFFFFFFFFFFFFFFFFFFFFFFFFFFFFFFFFFFFFFFFFFFFFFFFFFFFFFFFFFFFFF:FF:FFFFFFFFFFFFFFFFFFFFFFFFFFFFFFFFFFFFFFFFFFFFFFFFFFFFFF,FF:FFFFFF,FFFFFFFFFFFFFFFFFFFFFF,FFFFFFFFF:FF,FFFFFF:FF:FFFFFFF
@A00881:241:HJW2NDRXX:1:2112:1615:9361 2:N:0:CGAGAGAA+GATTGGAG
GGTAGCGGACTACTTGGGTATCTAATCCTGTTTGCTCCCCACGCTTTCGCGCCTCAGCGTCAGTTAATGTCCAGCAGGCCGCCTTCGGCACTGGTGTTCCTCCGTATATCTACGCATTTCAGCGCTACACACGGAATTCCGCCTGACTCTCCATCACTCAAGAAATACAGTTTGAAATGCAGGCCATGGGTTGAGCCCATGTTTTTCACATCTGACTTGCAGTCCCGCCTAAACGCCCTTTACACCCCTA
+
FFF:F,FF::FF:FFFFFFFF:F,FFFFFFFFFFFFF,F:FFFFFFFFFFFFFFFFFFFFFFFFFFFFFFFFFFFFFFF:FFFFF:F,FFFFFFFFFFFFFFFFFFF:FFFF,FFFF:FFF,FF,:FFFFF,FFF,FF,FFF:FF,FF:F:FFFFFFFFF:F,F,FFF::FFF,FFF:F:F:FFFFF,F:FF:F,,F,FF:,FF:FF,,F:F:FFFFF,FFFFFF,,F,F,,F:FFFF,FF,F,FF:,,,
@A00881:241:HJW2NDRXX:1:2112:8034:11209 2:N:0:CGAGAGAA+GATTGGAG
GGTAGCGGACTACTAGGGTATCTAATCCTGTTCGCTCCCCACACTTTCGTGTCTCAGCGTCAGTAATCGTCCAGTAGACCGCCTTCGCCACTGGTGTTCCTCCCAATATCTACGCATTTCACCGCTACACTGGGAATTCCATCTACCTCTCCGACACTCAAGACCCACAGTTTCAAATGCAAGTTATGAGTTAAGCCCATAATTTTCACATCTGACTTGCAGCCCCGCCTACACGCCCTTTACACCCAGT
+
FFFFFFFFFFFFFFFFFFFFFFFFFFFFFFFFFFFFFFFFFFFFFFFFFFFFFFFFFFFFFFFFFFFFFFFFFFFFFFFFFFFFFFFFFFFFFFFFFFFFFFFFFFFFFFFFFFFFFFFFFFFFFFFF:FFFFF:FFFFFFFFFFFFFFFFFFFFFFFFFFFFFFFF:FF,FFFFFFFFFFFFFFFFFFFFFFFFF:F:FFFFF,FF,:FFFFF:FFF,FF::FFFFFFFFFFFFFFFFFF,FFFFF:FF
@A00881:241:HJW2NDRXX:1:2112:2085:18537 2:N:0:CGAGAGAA+GATTGGAG
GGTAGCGGACTACAGGGGTATCTAATCCTGTTTGCTCCCCACGCTTTCGCGCCTCAGCGTCAGTTCCAGTCCAGAAAGCCGCCTTCGCCACTGGTGTTCCTACCGATCTCTACGCATTTCACCGCTACACCGGTAATTCCGCTTTCCTCTCCTGCACTCCAGCCCAGCAGTATCATGGGCACTTCCCACATTAAATGCGGGACTTTCACCCCTGACTTACCAGGCCGCCTACGCGCCCTTTACGCCCAAT
+
FFFFFFFF:FFFFFFFFFFFFFFFFFFFFFFFFFFFFFFFFFFFFFFFFFF:F:FFFFFFFFFFFFFFFFFFFFFFFFFFFFFFFFFFFFFFFFFFFFFFFFFFFFFFFFFFFFFFFFFF:FFFFF,FFFFFFF:FFFFFFFFFFFFFFFFFFFFFFFFFFFFFFFFFF:FFFFFFFFFFFFF:FFFFFFFFF:FFFFFFF:FFFFFFFFFFF:F:FFFFFFF:FFFFFFF::F:FFFF,FF:FF::FF:
@A00881:241:HJW2NDRXX:1:2112:3730:28463 2:N:0:CGAGAGAA+GATTGGAG
GGTAGCGGACTACTTGGGTATCTAATCCTGTTTGCTCCCCACGCTTTCGAGCCTCAACGTCAGTTACAGTCCAGTAAGCCGCCTTCGCCACTGGTGTTCCTCCTAATATCTACGCATTTCACCGCTACACTAGGAATTCCGCTTACCTCTCCTGCACTCCAGACAAACAGTTTCCAAAGCAGTCCGGGGGTTGGGCCCCCGCCTTTCACTTCAGACTTGCTCATCCGTCTACGCTCCCTTTACACCCAGT
+
FFFFFFFFFFFFFFFFFFFFFFFFFFFFFFFFFFFFFFFFFFFFFFFFFFFFFFFFFFFFFFFFFFFFFFFFFFFFFFFFFFFFFFFFFFFFFFFFFFFFFFFFFFF:FFFFFFFFFFFFFFFFFFFFFFFFFFFFFFFFFFFFFFFFFFFFFFFFFFFFFF:FFF:FFFFFFFFFFFFFFFFF:FFFFFFFFFFFFFFFFFFF:FFF:FFFFFF:FF,FFFFFFF:FFFFFFFFFFFF,F:FFFFF:F:
@A00881:241:HJW2NDRXX:1:2112:6777:29575 2:N:0:CGAGAGAA+GATTGGAG
GGTAGCGGACTACCTGGGTATCTAATCCTGTTTGCTCCCCACGCTTTCGCGCCTCAGCGTCAGTTATCGTCCAGAAAGCCGCCTTCGCCACCGGTGTTCCTCCTAATATCTACGCATTTCACCGCTACACTAGGAATTCCGCTTTCCTCTCCGACACTCAAGAACTACAGTTTCAAATGCAGCCCCGGAGTTAAGCCCCGGTATTTCACATCTGACTTGTAATCCCGCCTACACGCCCTTTACACCCAGT
+
FFFFFFFFFFFFFFFFFFFFFFFFFFFFFFFFFFFFFFFFFFFFFFFFFFFFFFFFFFFFFFFFFFFFFFFFFFFFFFFFFFFFFFFFFFFFFFFFFFFFFFFFFFFFFFFFFFFFFFFFFFFFFFFFFF,FFFFFFFFFFFFFFF:FFFFFFFFFFFFFFFFFFFFFFFFFFFFFFFFFFFFFFFFFFFFFFF:FFFFFFFFFFFFFFF:FFFFFF,FFFFFF:FFFFFFFFF:FFFFFFFFFFFFFF:
@A00881:241:HJW2NDRXX:1:2112:20943:33818 2:N:0:CGAGAGAA+GATTGGAG
GGTAGCGGACTACAAGGGTATCTAATCCTGTTTGCTCCCCACGCTTTCGAGCATCAGCGTCAGTTAATGTCCAGAAAGCCGCCTTCGCCTCTGGTGTTCCTCCTAATATCTACGCATTCCACCGCTACACTAGGAATTCCGCTTTCCTCTCCATCACTCAAGCACAACAGTTTTAAAAGCAGTTCCGAGGTTAAGCCTCGGGATTTCACTCCTAACTTGTTGCGCCGCCTACGCTCCCTTTACGCCCAGT
+
FFFFFFFFFFFFFFFFFFFFFFFFFFFFFFFFFFFFFFFFFFFFFFFFFFFF,FFFFFFFFFFFFFFFFFFFFFFFFFFFFFFFFFFFFFFFFFFFFFFFFFFFFFFFFFFFFFFFFFFFFFFFFFFFFFFFFFF:FFFF:FF,FFFFFFFFFFFFFFFFF:FFFFFFFFFFFF,FFFFFFF:FFF,FFFFFFFFF:FFFFFF:FFFFFFFF:FFFFF,FFFFFFFFFFF,:FFFF,FF,FFF:FFF::F
@A00881:241:HJW2NDRXX:1:2113:2365:2394 2:N:0:CGAGAGAA+GATTGGAG
GGTAGCGGACTACAAGGGTATCTAATCCTGTTTGCTCCCCACGCTTTCGTGCCTCAGTGTCAGTTACAGTCCAGAAAGCCGCCTTCGCCACTGGTGTTCCTCCTAATATCTACGCATTTCACCGCTACACTAGGAATTCCGCTTCCCTCTCCTGCACTCTAGCCTGACAGTTTCAAAAGCAGGTCCGGGGTTGAGCCCCGGGGTTTCACTTCTGACTTGCCATGCCACCTACGCACCCTTTACACCCAGT
+
FF::FFFFFFFFFFFFFFFFFF:FFFFFFFFFFFF:FFFFFFF::FF:FFFFFF:FFFFFFFFFFFFFFFFFFFFFFFFFFFFF,FFFFF:FFFFF:,F:FFFF:FFFFF:F:FFFFFFFFFFFFFFFF:FFFFFFFFFFFFFFF:FFFFFFFFFFFF:FFFFFFFF:FFF,FFFFFFFFFFFFFFF:FF,F:FFFFFFFFFF,,F:FF:FFFFFFFFFFFF::F:F:F,FF:FFFF:F,:F,FFFF,F:
@A00881:241:HJW2NDRXX:1:2113:3378:3677 2:N:0:CGAGAGAA+GATTGGAG
GGTAGCGGACTACACGGGTATCTAATCCTGTTTGCTACCCACGCTTTCGCGCCTCAGCGTCAGTTGTCGTCCAGCAAGCCGCCTTCGCCACTGGTGTTCCTCCTAATATCTACGCATTTCACCGCTACACTAGGAATTCCGCTTGCCTCTCCGATACTCAAGGACTACAGTTTCAAATGCAGCCCCGGGGTTGAGCCCCGGTCTTTCACATCTGACTTGCAATCCCGCCTACACGCCCTTTACACCCAGT
+
FFFFFFFFFFFFFFFFFFFFFFFFFFFFFFFFFFFFFFFFFFFFFFFFFFFFFFFFFFFFFFFFFFFFFFFFFFFFFFFFFFFFFFFFFFFFFFFFFFFFFFFFFFFFFFFFFFFFFFFFFFFFFFFFFFFFFFFFFFFFFFFFFFFFFFFFFFFFFFFFFFFFFFFFFFFFFFFFFFFFFFFFFFFFFFFFFFFFFFFFFF,FFFFFFFFFF:FFFF:FFFFFFFFFF,FFFFFFFFFFFFFFFF,:FF
@A00881:241:HJW2NDRXX:1:2113:5448:4194 2:N:0:CGAGAGAA+GATTGGAG
GGTAGCGGACTACGAGGGTATCTAATCCTGTTTGCTCCCCACGCTTTCGAGCCTCAACGTCAGTTACAGTCCAGTAAACCGCCTTCGCCGCTGGTGTTCTTCCCAATATCTACGCATTCCACCGCTACACTGGGAATTCCGTTTACCCCTCCTGCACTCAAGCCCAGCAGTTTTAGTAGTAGTTCCAAAGTTGAGCCCTGGAATTACGCTACTAACTTGCCAAACCACCTACGCTCCCTTTACGCCCAGT
+
FFFFFFFFFFFFFFFFFFFFFFFFFFFFFFFFFFFFFFFFFFFFFFFFFFFFFFFFFFFFFFFFFFFFFFFFFFFFFFFFFFFFFFFFFFFFFFFFFFFFFFFFFFFFFFFFFFFFFFFFFFFFFFFFFFFFFFFFFFFFFFFFFFFFFFFFFFFFFFFFFFFFFFFFFFFFFFFFFFFFFFFFFFFFFFFFFFFFFFFFF,,FFFFFFFFFFFFFFFFF:FFFFFFFFFFFFF,FFF:FFFF:FFFFFF
@A00881:241:HJW2NDRXX:1:2113:6777:4304 2:N:0:CGAGAGAA+GATTGGAG
GGTAGCGGACTACGAGGGTATCTAATCCTGTTTGCTCCCCACGCTTTCGTGCCTCAGTGTCAGTTACAGTCCAGTGAACCGCCTTCGCCGCTGGTGTTCCTCCTAATATCTACGCATTCCACCGCTACACTAGGAATTCTGTTCACCCCTCCTGCACTCAAGCCCAGCAGTTTTGGTAGTAGCGCCGACGTTAAGCCTCGGAATTACGCTACCAACTTGCCAAACCACCTACGCACCCTTTACGCCCAGT
+
FF:,FFFFFFF:FF:FFFFFFFFFFFFFFF:FFFFFFFFFFFFFFFFFFFFF:FFFFFFFFFF:FFFFFFFFFFFFFFFFFFFFF:FFFFF:FF,F,FFF,F:FFFFFFFFFFFFF:FFF:FFFFFFFFFFFFFFF,,,FFFFFFFF:FFFF:FFFFFFFFFFFFFFF:F,,:F::FFFFFFFFF:FF,FFF:FFFFFF:FF,FFF:F:F,,:,FFFFFF:FFF:F,FFF,FFF:F,FFFFFF:F:F::,
@A00881:241:HJW2NDRXX:1:2113:3061:5729 2:N:0:CGAGAGAA+GATTGGAG
GGTAGCGGACTACCAGGGTATCTAATCCTGTTTGCTCCCCACGCTTTCGAGCCTCAACGTCAGTTACCGTCCAGTAAGCCGCCTTCGCCACTGGTGTTCTTCCTGATATCTACGCATTTCACCGCTACACCAGGAATTCCGCTTACCTCTCCGGCACTCCAGCCAAACAGTTTCCAAAGCAGTCCCGCCGTTGGGCAGCGGGCTTTCACTCCAGACTTGCCTTGCCGTCTACGCTCCCTTTACACCCAGT
+
F:FFFFFFFFFFFFFFFFFFFFFFFFFFFFFFFFFFFFFFFFFFFFFFFFFFFFFFFFFFFFFFFFFFFFFFFFFFFFFFFFFFFFFFFFFFFFFFFFFFFFFFFFFFFFFFFFFFFFFF,FFFFFFFFFFFFFFFFFFFFFFFFFFFFFFFFFFFFFFFFFFFFFFFFF,FFFFF:FFFFFFFFFFFFFFFFFFF:FFFFFFF,FF::FFFFFFFF,F::FFFF:F,FFF,:FFFFFF,FFFFFFFFFF
@A00881:241:HJW2NDRXX:1:2113:5041:6527 2:N:0:CGAGAGAA+GATTGGAG
GGTAGCGGACTACGAGGGTATCTAATCCTGTTTGCTCCCCACGCTTTCGTGTCTCAGCGTCAGTTGTCGTCCAGTGAACCGCCTTCGCCGCTGGTGTTCTTCCCGATATCTACGCATATTACCGCTACACCGGGAATTCCGTTCACCCCTCCGACTCTCAAGAACGGTAGTTTCTAATGCAGGTTAGAAGTTACGCCCCGGCATTTCACTCCAGACTTGCTACGCCGTCTGCGCTCCCTGTACACCCAGT
+
FFFFFFFF:FFF:FFFFF:FFF::F:FF,FFFFFF,FFFFFFFFF,F:FFF:FFFFF:FFFFFFFF,FF:FFFFFFF,FFFFFF,FF:FF:FFFFFF,F:F::FFFFF,F::F::F,FF:FFFFFFFFFFFFF:F:F:FFFF,FFFFFFFF::,FFFFFF,:F,FFFFFFFF,FF,FFF:F,F,:,FFFFF,F:FFF,:FFFFF,::FFFFF,::FF:FFFF,FF:F,F,:FF:FFFFF:FF:FFF:,F,
@A00881:241:HJW2NDRXX:1:2113:5511:7091 2:N:0:CGAGAGAA+GATTGGAG
GGTAGCGGACTACCGGGGTATCTAATCCTGTTTGCTCCCCACGCTTTCGTGCCTCAGTGTCAGTTACAGTCCAGCAAACCGCCTTCGCTACTGGTGTTCTTCCTAATATCTACGCATTCCACCGCTACACTAGGAATTCCGTTTGCCCCTCCTGCACTCAAGTCCGACAGTTTTAGTAGTAGTCCCGAGGTTGAGCCCCGGGCTTACGCTACTAACTTGCCAAACCACCTACGCACCCTTTACGCCCAGT
+
FFFFFFFFFFFFFFFFFFFFFFFFFFFFFFFFFFFFFFFFFFFFFFFFFFFFFFFFFFFFFFFFFFF:FFFFFFFFFFFFFFFF:FFFFFFFFFFFFFFFFF:FFFFFFFF:F,FF,FFFFFFFF:FFFFFFFF:FFFFFFFFFF:FFFFFFFF,FFFFFFF,FFFFF,FF:F,FFFFFF:FFFFFFFFFFFFFFFF:FFFFF:F:F,FF,::F::FFFFFFFFFFFFFF,F,:FFFFF,FFFFFFFFFF
@A00881:241:HJW2NDRXX:1:2113:3920:7498 2:N:0:CGAGAGAA+GATTGGAG
GGTAGCGGACTACTCGGGTATCTAATCCTGTTTGCTCCCCACGCTTTCGAGCCTCAACGTCAGTTACAGTCCAGTAAGCCGCCTTCGCCACTGGTGTTCCTCCTAATATCTACGCATTTCACCGCTACACTAGGAAGTCCACTTACCTCTCCTGCACTCCAGCCCTACCGTTTCCAAAGCAGTTCCGGGGTTGAGCCCCGGGATTTCACTTCAGACTTGCATCGCCGTCTACGCTCCCTTTACACCCAGT
+
FF:FFFFFFFF:FFFFFFF,FFFFFFFFFF:FFFFFFFFF:FFFFFFFFFFFFFFFFFFFFFF,FFFFFFFFFF,F,:FFFFFFFFFFFFFFFFFF,FFF:FFFFFFFFFFFFFF::FFF:FFFFFFF:FF:FF,F,FF:F,FFFF:FFFF::F:FFFFFFFF,,F,F,FFFFF:FFF:FF:FFFF:FFF:FFFFFF:::F,F,F:F:FF,F,F:FF,FFF,FF:FFF:FF,:F,::F,,FFFF,FFF:F
@A00881:241:HJW2NDRXX:1:2113:3287:7842 2:N:0:CGAGAGAA+GATTGGAG
GGTAGCGGACTACGGGGGTATCTAATCCTGTTTGCTCCCCACGCTTTCGCGCCTCAGCGTCAGTTGTCGTCCAGCAAGCCGCCTTCGCCACTGGTGTTCCTCCTAATATCTACGCATTTCACCGCTACACTAGGAATTCCGCTTGCCTCTCCGATACTCAAGGACTACAGTTTCAAATGCAGTCCCGGGGTTAAGCCCCGGTATTTCACATCTGACTTGCTGTTCCGCCTACACGCCCTTTACACCCAGT
+
FFF,FFFFF:FFFFFFFFFF:FF,FFF:FF:FFF:F:FFF,FFFFFFFFFF:FFFFFFFF,FFFF::FFF,FFFFF:FFFFFFFFFFFFFFFFF:FFF:F:FFFFFFFFFFFFFF:::FFFFFFFFFFFFFFFF,FFF:FFFFFFFFFFF,FF:F:FFFF:FFFFFFFFFFFFF:,FFF:,,F,FFFFF:FFFFFF:FFFFF:,FF:FFF:FF:FF:::F,,,F:FFFF,FF:FFF,,,F::F,:,F:F,
@A00881:241:HJW2NDRXX:1:2113:13901:8782 2:N:0:CGAGAGAA+GATTGGAG
GGTAGCGGACTACCTGGGTATCTAATCCTGTTTGCTCCCCACGCTTTCGAGCCTCAGCGTCAGTTAATGTCCAGAAAGCCGCCTTCGCCTCTGGTGTTCCTCCTAATATCTACGCATTCCACCGCTACACTAGGAATTCCGCTTTCCTCTCCATCACTCAAGCACAACAGTTTTAAAAGCAGCTCCGAGGTTGAGCCTCGGGATTTCACTCCTAACTTGTTGCGCCGCCTACGCTCCCTTTACGCCCAGT
+
FFFFFFFFFFFFFFFFFFFFFFFFFFFFFFFFFFFFFFFFFFFFFFFFFFFFFFFFFFFFFFFFFFFFFFFFFF:FFFFFFFFFFFFFFFFFFFFFFFFFFFFFFFFFFFFFF:F,FFFFFFFFFFFFFFFFFFFFFFFF,FFFF,FFFF:FFF,FFFF:FFFFF,FFFFFFFF,FF:FFFFFFFF:FFFFFF,FFFFFFFFFFFFFFFFFFFFFFFFFFFFFF:FFFFFFFFFFFFFFFF:F,FFF:FF
@A00881:241:HJW2NDRXX:1:2113:3649:8813 2:N:0:CGAGAGAA+GATTGGAG
GGTAGCGGACTACCGGGGTATCTAATCCTGTTTGCTCCCCACGCTCTCGCGCCTCAGCGTCAGTTGTCGTCCAGCAATCCGCCTTCGCCACTGGTGTTCTTCCGTATATCTACGCATTTCACCGCTACACACGGAATTCCGATTGCCTCTCCGATACTCAAGACCGGCAGTTTCAAATGCAGGCTATGGGTTAAGCCCATAGTTTTCACATCTGACTTGTCAGCCCGCCTACGCGCCCTTTACACCCCGT
+
FF,FF:FFFFFFFFFFFFF:FFFFFFFFFFF:FFFFFFFFFFFFFFF,FFFFFFFFFFFFFFF,FFFFFFFF:FFFF,:FFF::FFFFF:FFFFF:FFFFFFFFFFFFFFFFFFF:,F,FFFFFFFFFF:FF:FFF:FFF,FFFF:FFFFFFFF,,FFFF::FFFFFFFF,FFFFF:FF:FFFFF:,FFFF,:FFFFF,F,:F,FF:FF,,FF:F:,:F:FFFF,FFF:FF,,FFFFFF:,F,,:FF,:,
@A00881:241:HJW2NDRXX:1:2113:3821:9017 2:N:0:CGAGAGAA+GATTGGAG
GGTAGCGGACTACGGGGGTATCTAATCCTGTTTGCTCCCCACGCTTTCGTGCCTCAGTGTCAGTTACAGTCCAGCAGATCGCCTTCGCCGCCGGTGTTCTTCCCAATATCTACGCATTCCACCGCTACACTGGGAATTCCATCTGCCCCTCCTGCACTCAAGCCCGACAGTTTTAGTAGTAGTTCCGACGTTGAGCCCCGGGATTACGCTACTAACTTATCGAGCCACCTACGCACCCTTTACGCCCAGT
+
FF,:FFFFFFF:FFFFFFFFFFFF:F:FFFFFFFFFFFFFFFFFFFFFFFFFFFFFFFFFFF:FFFFFFFFF:FFFFFFFFFFFF:FFFFFFFFFF,F::F::F:FFFFFFFFFFFFF:F:FFFFFFF:FFFFF:,FFF:FFFFFF,F,FFFFFFFFFFFFFFF:F,F,FF:,F,F:FFF::FFF:::,F,FF,FF:FF:FFFF:F,:FFFFFF,FF::FFFFFFFF:FFF,FF,FFF:,FFFF:F:F:F
@A00881:241:HJW2NDRXX:1:2113:2293:10504 2:N:0:CGAGAGAA+GATTGGAG
GGTAGCGGACTACATGGGTATCTAATCCTATTTGCTCCCCACGCTTTCGTGCCTGAACGTCAGTAATGGCCCAGCAAATCGCCTTCGCCACTGGTGTTCCTCCTAATATCTACGCATTCCACCGCTACACTAGGAATTCCATTTGCCTCTACCATACTCAAGTCTACCAGTTTCTAAAACGGAATGGAGTTAAGCCCCAAGATTTAATTTTAGACTTAGTAAACCGTCTGCGCACCCTGTACGCCCAAGA
+
FFFFFFFFFFFFF:FFFFFFFFFFFFFFFFFFFFFFFFFFFFFFFFFFFFFFFFFFFFFFFFFFFFFFFFFFFFFFFFFFFFFFFFFFFFFFFFFFFFFFFFFFFFFFF:FFFFFFFFFFFFFFFFFFFFF,FF:FFFFFFFFFFF:FFFFFFF,FF:FF,FFFFFFF,FFFFF:F,F,FFFFFFFFFFFFF,FF:F:F:FFFFFFFF:FFF:F,F:,::F,FFFFF::FFFF,FF:::F,FFF,FF:,,
@A00881:241:HJW2NDRXX:1:2113:7256:11866 2:N:0:CGAGAGAA+GATTGGAG
GGTAGCGGACTACTCGGGTATCTAATCCTGTTTGCTCCCCACGCTTTCGAGCCTCAACGTCAGTTACAGTCCAGTAAGCCGCCTTCGCCACTGGTGTTCCTCCTAATATCTACGCATTTCACCGCTACACTAGGAATTCCACTTACCTCTCCTGCACTCTAGATATACAGTTTCCAAAGCAGTCCCGCAGTTGAGCCGCGGGCTTTCACTTCAGACTTGCATCACCGTCTGCGCTCCCTTTACACCCAGT
+
FFFFFFFFFFFFFFFFFFFFFFFFFFFFFFFFFFFFFFFFFFFFFFFFFFFFFFFFFFFFFFFFFF,FFFFFFFFFFFFFFFFFFFFFFFFFFFFFFFFFFFFFFFFFFFFFFFFFFFFFFFFFFFFFFFFFFFFFFFFFFFFFFFFFFFFFFFFFFFFFFFFFFFF:FFFFFF,FFFFFFFFFFFFFFFFFFFFFF:F:FFFFFFFFFFFF,:FFFFFFF,FFFFFFFF,FFFFFFFFFFFFFF::FFF
@A00881:241:HJW2NDRXX:1:2113:8241:12477 2:N:0:CGAGAGAA+GATTGGAG
GGTAGCGGACTACATGGGTATCTAATCCTGTTTGCTCCCCACGCTTTCGAGCCTCAACGTCAGTTACAGTCCAGTAAGCCGCCTTCGCCACTGGTGTTCCTCCTAATATCTACGCATTTCACCGCTACACTCGGAATTCCACTTACCTCTCCTGCGCTCCAGCCATACAGTTTCCAAAGCAGTTCCGGGGTTGAGCCCCGGGATTTCGCTTCAGACTTGCATCGCCGTCTACGCTCCCTTTCCACCCCGT
+
FF:FFFFF:FFFFFFFFF,F:FF:F:FFFFFFFFFFFFFFFFFFFFFFFFFFFFF:FFFF::F:FFFFFFFFFF,F:FFFFFFF:FF:F,FFFFFFF:FFFFFFF:F,FFFFFFFFF,FFFFFFFFF,FFF:FFF:FF:FFF,FFFFFFFFFFFF,F:FF,FFFFF:FFF,FFF,F::F,F,FF:FFFFFFFF,F:FFFFFF,,FFF,,FFF,FF:F:F:::FF,FFF,,:FFFFFFF,FFF,FF:FFFF
@A00881:241:HJW2NDRXX:1:2113:2953:25488 2:N:0:CGAGAGAA+GATTGGAG
GGTAGCGGACTACGAGGGTATCTAATCCTGTTTGCTCCCCACGCTTTCGTGCCTCAGTGTCAGTTACAGTCCAGTGAACCGCCTTCGCCGCTGGTGTTCCTCCTAATATCTACGCATTCCACCGCTACACTAGGAATTCCGTTCACCCCTCCTGCACTCAAGTCCGACAGTTTTAGTAGTAGTTCCGAAGGTGAGCCCCGGACTTACGCTACTAACTTGCCACACCACCTACGCACCCTGTACGCCCAGT
+
FF,,:FFFFFFFFF:FFFF,FFF,,FFFFF,FFFFF:FFFF:FF,FFFFFFF:F:FFFFFFFFF,FFFFFFFFFFFFFFFFFFFFFF,FFFF:,FFFFF:FFFFFFFF:F,::,FF,FFFFFFFFFFFF::FFFFFFFF,FFFFFFFF,FFFF:FFFFF::FFFF,:FF,F,,,,FFFFFFFFFFFFFFF,FFF:FFF:FFF,FFF,:F,:FFFFFFF:FF:,FFFFFFFFFFF:FFFF,FFFFF:,F::
@A00881:241:HJW2NDRXX:1:2113:3812:30671 2:N:0:CGAGAGAA+GATTGGAG
GGTAGCGGACTACGCGGGTATCTAATCCTGTTTGCTCCCCACGCCTTCGAGCCTCAGCGTCAGTTTCTGTCCAGTAAGCCGCCTTCGCCACCGGTGTTCCTCCTGATATCTACGCATTTCACCGCTACACCAGGAATTCCGCTTACCCCTCCAGTACTCCAGCCGGGCAGTTCCAAAAGCAATCCGCAGGGTTAAGCCCTGGGGTTTCACTTCTGGCTTGTCCGGCCGCCTGCGCTCCCTTTACACCCAG
+
FFFFFFFFFFFFFFFFFFFFFFFFFFFFFFFFFFFFFFFFFFFFFFFFFFFFFFFFFFFFFFFFFFFFFFFFFFFFFFFFFFFFFFFFFFFFFFFFFFFFFFFFFFFFFFFFFFFFFFFFFFFFFF:FFFFFFFFFFFFFFFFFFFFFFFFFFFFFFFFFFFFFFFFFFFFFFFFFFFFFFFFFFFFFFFFFFF:FFFFFFFFFFFFFFFFFFFFFF:FFF:FFFFFFFF:FFFFFFFF:FFFFFFFFF:
@A00881:241:HJW2NDRXX:1:2113:4842:32174 2:N:0:CGAGAGAA+GATTGGAG
GGTAGCGGACTACCAGGGTATCTAATCCTGTTTGCTCCCCACGCTTTCGCGCCTCAGCGTCAGTTGTCGTCCAGCAAGCCGCCTTCGCCACTGGTGTTCCTCCGTATATCTACGCATTTCACCGCTACACACGGAATTCCGCTTGCCTCTCCGATACTCAAGATAGACAGTTTCAAATGCAGTTTCCGGGTTGAGCCCGGAGATTTCACATCTGACTTGCCTACCCGCCTACGCGCCCTTTACACCCAGT
+
FFFFFFFFFFFFFFFFFFFFFFFFFFFF:FFFFFFFFFFFFFFFFFFFFFFFFFFFFFFFFFFF:FFFFFFFFFFFFFFFFFFFFFFFFFFFFFFFFFFFFFFFF,FFFFF:FFFFFFFFFFFFFFFFFFFFFFFFFFFFFFFFFFFFFFFFFF:FFFFFFFFFFFFFFFFFFFFFFFF,FFFFFF,FFFFFFFFFFFF:FFFFFFF:FFFFFFFFFFFFFFFFFFFFFFFF,FFFFFFFFF:FFFFFFF
@A00881:241:HJW2NDRXX:1:2114:4969:14763 2:N:0:CGAGAGAA+GATTGGAG
GGTAGCGGACTACACGGGTATCTAATCCTGTTCGATACCCACGCTTTCGTGCTTCAGCGTCAGTTGGGCGCCGGTACGCTGCCTTCGCAATCGGAGTTCTGCGTGATATCTATGCATTTCACCGCTACACCACACATTCCGCGTACTTCTCGCCCACTCAAGACCACCAGTTTCAACGGCTCGACGGGGTTGAGCCCCGCCATTTTACCGCTGACTTGGCAGTCCGCCTACGCACCCTTTAAACCCAATA
+
FFFFFFFFFFFFFFFFFFFFFFFFFFFFFFFFFFFF:FFFFFFF,FFFFFFFFFFFFFFFFFFFFFFFFFFFFFFFFFFFFFFFFFFFFFFFFFFFFFFFFFFFFFFF:FFFFFFFFFFFFFFFFFFFFFFFFFFFFFFFFFFFFF:FFFFFFFFFFFFFFFFFFFF:FFFFFF:FFFFFFFFFFFFFF:FFFF,F:FFF,FF,:F:F,FFF:FFF:FFFF:FFFFFFFFFFFFFFF,FF::FFFFFF,F
@A00881:241:HJW2NDRXX:1:2114:4490:19758 2:N:0:CGAGAGAA+GATTGGAG
GGTAGCGGACTACAAGGGTATCTAATCCTGTTTGCTCCCCACGCTTTCGAGCCTCAACGTCAGTTACGGTCCAGCAGGCCGCCTTCGCCACTGGTGTTCCTCCTAATATCTACGCATTTCACCGCTACACTAGGAATTCCGCCTGCCCCTCCCGCACTCCAGCCCAACAGTTTCCAAAGCAGTCCCGGGGTTGGGCCCCGGGCTTTCACTCCAGACTTGCTGCGCCGTCTACGCTCCCTTTACACCCAGT
+
FFFFFFFFFFFFFFFFFFFFFFFFFFFFFFFFFFFFFFFFFFFFFFFFFFFFFFFFFFFFFFFFFFFFFFFFFFFFFFFFFFFFFFFFFFFFFFFFFFFFFFFFFFFFFFFFFFFFFFFFFFFFFFFFFFF,FFF:FFFFFFFFFFFFFFFFFFFFFFFFFFFFFFFFFFFFFFFF:FFFFFFFFFF:FF:FFFFF:FFFFFFFFFFFFFFF,F,FFF,FF,FFF:F,:,FFFFFFF:F:FFFFFFF,F:
@A00881:241:HJW2NDRXX:1:2125:22959:20275 2:N:0:CGAGAGAA+GATTGGAG
GGTAGCGGACTACTAGGGTATCTAATCCTGTTTGCTCCCCACGCTTTCGCGCCTCAGCGTCAGTTGCTGTCCAGCAGACCGCCTTCGCCACTGGTGTTCCTCCTAATATCTACGCATTTCACCGCTACACTAGGAATTCCGTCTGCCTCTCCAGTACTCAAGAAATACAGTTTCAAATGCAGTTCCAGGGTTAAGCCCTGGGATTTCACATCTGACTTGCATTCCCGCCTACACGCCCTGTACACCCAGT
+
FF::FFFFFFFFFFFFFFFFF:FFFFFFFF:FFFFFFFFFFFFFFFFFFFFFFFF:F:FFFFFFFFFFFFFFFFFFFFFFFFFFFFFFFFFFFFFFFFFF:FFFFFFFFFFFFFFFFFFFFFFFFFFFFFFFFFFFFFFFFFFFFFFFFFFFFF,FFFFFFFFF:FFFFFFFFFFF:FF:FFFFFFFFFFFF:FFFFF:FFFFFFFF:FF:F:::FFF:FFFFFF,:F:FF:FF,F:FF,FFFF,:F::F
@A00881:241:HJW2NDRXX:1:2125:26395:28134 2:N:0:CGAGAGAA+GATTGGAG
GGTAGCGGACTACTTGGGTATCTAATCCTGTTTGCTCCCCACGCTTTCGTGTCTCAGCGTCAGTTGTGGTCCAGTAAACCGCCTTCGCCACTGATGTTCCTCCTAATATCTACGCATTTCACCGCTACACTAGGAATTCCGCTTACCTCTACTTCACTCAAGAATTACAGTTTCAAATGCAGTTCAGGGGTTAAGCCCCTACTTTTCACATCTGACTTGCAACCCCGCCTACGCTCCCTTTACACCCAGT
+
FFFFFFFFFFFFFFFFFFFFFFFFFFFFFFFFFFFFFFFFFFFFFFFFFFFFFFFFFFFFFFFFFFFFFFFFFFF:FFFFFFFFFFFFFFFFFFFFFFFFFFFFFFFFFFFFFFFFFFFFFFFFFFFFFFFFFFFFFFFF:FFFFFFFFFFFFFFFFFFFFFFFFFFFFFFFF:FF,F,FFFFFFFFFFFFFFFFFFFF:FFFFFF:FFFFFF,FFFF,FFFFFFFFFFF,F,FFFFFFFFFFFF:FFFF
@A00881:241:HJW2NDRXX:1:2125:25554:32252 2:N:0:CGAGAGAA+GATTGGAG
GGTAGCGGACTACACGGGTATCTAATCCTGTTTGCTCCCCACGCTTTCGAGCCTCAACGTCAGTTACCGTCCAGTAAGCCGCCTTCGCCACTGGTGTTCCTCCTAATATCTGCGCATTTCACCGCTACACTAGGAATTCCGCTTACCTCTCCGGCCCTCTAGAACAACAGTTTCCAATGCAGTCCTGGGGTTAAGCCCCAGCCTTTCACATCAGACTTGCTCTTCCGTCTACGCTCCCTTTCCACCCAGT
+
FF,FFFFFFF,FF:FFFFFFFFFFFFFFFFFFFFFFFFFFFFFFFFFFFFF:FFFFFFFFF,:FF:FFFF:FFFFFFFFF::FFFFFF:FFF:FF:FFF:,FFFFFFFFFF:FF:FFFFF:FFFFFFFFFF,FFFFFFFFFFFFFFFFFFFFFFF,:FFFFFF,FF:FFFF:FFFFFFFFFFFFFF:FFFFFF:FFFF:FFF:FFFF:FF::FFFFFFFF:F:FFFFFFFF:FFFFFFF:F:FFF:F,:F
@A00881:241:HJW2NDRXX:1:2125:26142:34648 2:N:0:CGAGAGAA+GATTGGAG
GGTAGCGGACTGCCCGGGTATCTAATCCTGTTTGCTCCCCACGCTTTCGTGCCTCAGTGTCAGTTACAGTCCAGCAGATCGCCTTCGCCGCTGGTGTTCCTCCTAATATCTACGCATTCCACCGCTACACTAGGAATTCCATCTGCCCCTCCTGCACTCAAGCCCAGCAGTTTTAGTAGTAGTTCCGAAGTTGAGCCCCGGAATTACGCTACTAACTTGCCAAACCACCTACGCACCCGTTACGCCCAGT
+
FF,,FFFF,F:,FFFFFFFFF:FF,F:FFFFFFFFFFFF:FFFFFFFFF,FFF:F,F:FFF:FFFFF:FFFF:FF:FFFFFFFFFFFFFFFFFFFFFFFFFFFFF:,FFFFFFFFFFFFFF:FFFFFFF,:,:FFFFFFFFFFFFFFFF:FFFFF:FF,,FF:FF:FFFFF:FF::FF::FFFFFFFFFF,F:FFF:FFFF:FFFF:FFF,F,::FF::FFFF:FFFFFFF:FFFFFF,FFFFFF:F,F:
@A00881:241:HJW2NDRXX:1:2126:30120:3239 2:N:0:CGAGAGAA+GATTGGAG
GGTAGCGGACTACAAGGGTATCTAATCCTGTTTGCTCCCCACGCTTTCGTGCCTCAGTGTCAGTACCAGTCCAGTAAGCCGCCTTCGCCACTGGTGTTCCTCCTAATATCTACGCATTTCACCGCTACACTAGGAATTCCGCTTACCTCTCCTGTACTCCAGCCTGACAGTTTCAAAAGCAGTTCCGGGGTTAAGCCCCGGAGTTTCACTTCTGACTTGCCATGCCACCTACGCACCCGTTACACCCCGT
+
FF,:FFFFF:FF:FFFFFFFFFF,F:F:FFFFFFFFFFFFF:FFF,FFFFFFFFFFFFFFFFFFFFFFF,FFFFFFFFFFFFFF:FFFF:FFFFFFFFFFFFFF,FF:FFFFFFFFF:FFFFFFFFF,,FF,FFF:FFF,F::FFF:F:FFFFFFFFF:F::FFFFFFFFFFFFFFFFFFFFFF:FFFFFFFF,FFF:FFFFF,,FFF,FFF:FFFFFFFF::F:FFFF,FFF:FFF,,FF,F:FFF:F:
@A00881:241:HJW2NDRXX:1:2126:30662:4867 2:N:0:CGAGAGAA+GATTGGAG
GGTAGCGGACTACTGGGGTATCTAATCCTGTTTGCTCCCCACGCTTTCGTGCCTCAGTGTCAGTTACAGTCCAGTGAACCGCCTTCGCCACTGGTGTTCCTCCTAATATCTACGCATTTCACCGCTACACTAGGAATTCCGCTTACCTCTCCGGCACTCTAGAACAACAGTTTCCAATGCAGTCCTGGGGTTAAGCCCCAGCCTTTCACATCAGACTTGGTCTTCCGTCTACGCTCGCTTTACACCCAGT
+
FF:,FFFF,FFFF,FFFFFFFFFFFF:FFFFF:FFFFFFFFFFFFFF:FFF:FFFFFFFFFFFFFFFFFFFFFFFF:FFFFFFFFFFFFFFFFFFF:FFFFFFFF:F:FF,FFFFFFFF::FFFFFFFF:FFFFF:FFFFF:FFFFFFFF:,FFFFFFFFFFFFFFFFFFFFFFFF,FFFF,FF:FFF:FFFF:FFFFF,FF:FFFFF:FFF,,,F:F,F,:FFF:FFFF,FFFF,,:FFF:FFFF::FF
@A00881:241:HJW2NDRXX:1:2126:26377:5149 2:N:0:CGAGAGAA+GATTGGAG
GGTAGCGGACTACGAGGGTATCTAATCCTGTTTGCTCCCCACGCTTTCGTGCCTCAGTGTCAGTTACAGTCCAGCAGATCGCCTTCGCCACTGGTGTTCTTCCTAATATCTACGCATTCCACCGCTACACTAGGAATTCCATCTGCCCCTCCTGCACTCAAGCCCCACAGTTTAAGTAGTAGTTCCGAAGTTGAGCCCCGGGATTACGCTACTTACTTATGAGGCCACCTACGCACCCTTTACGCCCAGT
+
FF::FFFFFFFFFFFFFFFFFFFFFFFFFFFFFFFFFFFFFFFFFFFFFFFFFFFFFFFFFFFFFFFFFFFFFFFFFFFFFFFFFFFFFFFFFFFFFFFFFFFFFFFFFFFFFFF:FFFFFFFFFFFFFFF,FFFFFFFF:FFFFFFFFFFFFFFFFFF:FFFFFF:FFFFFFFFFFFFFFFFFFFFFFFFF:FFFFFFF:FFFF:FFFFFFFF,FFF:FFFFFF:FFFFFFFF::FF,FFFFFFFFFFF
@A00881:241:HJW2NDRXX:1:2126:31638:6872 2:N:0:CGAGAGAA+GATTGGAG
GGTAGCGGACTACCGGGGTATCTAATCCTGTTTGCTCCCCACGCTTTCGAGCCTCAGCGTCAGTAAAAGCCCAGCAAGCCGCCTTCGCCACTGGTGTTCCTCCTAATATCTACGCATTTCACCGCTACACTAGGAATTCCGCTTGCCTCTGCTTCACTCAAGAAAAACAGTTTCAAAAGCAGGTTATGGGTTAAGCCCATAATTTTCACTTCTGACTTGCCTTCCCGCCTACACTCCCTTTACACCCAGT
+
FFFFFFFFFFFFFFFFFFFFFFFFFFFFFFFFFFFFFFFFFFFFFFFFFFFFFFFFFFFFFFFFFFFFFFFFFFFFFFFFFFFFFFF:FFFFFFFFFFFFFFFFFFFFFFFFFFFFFFFFFFFFFFFFFFF,FFFFFFFFFFFFFFFFFFFFFFFFFFFFFFFF:FFFFFFFFFFFFFFFFF:FFFFF:FFF:F:FFFFFFFFFFFFFFFFFFFFFFFFFFFF,FFFFFF,FF,FF:F::FFFFFF:FF:
@A00881:241:HJW2NDRXX:1:2126:30436:7200 2:N:0:CGAGAGAA+GATTGGAG
GGTAGCGGACTACCAGGGTATCTAATCCTGTTTGCTCCCCACGCTTTCGTGCCTCAGTGTCAGTTACAGTCCAGTGAACCGCCTTCGCCGCCGGTGTTCTTCCCAATATCTACGCATTCCACCGCTACACTGGGAATTCCGTTCACCCCTCCTGCACTCAAGCCCAGCAGTTTTAGTAGTAGTTCCGAAGTTGAGCCCCGGAATTACGCTACTAACTTGCCAAACCACCTACGCACCCTTTACGCCCAGT
+
FFFFFFFFFFFFFFFFFFFFFFFFFFFFFFFFFFFFFFFFFFFFFFFFFFFFFFFFFFFFFFFFFFFFFFFFFFFFFFFFFFFFFFFFFFFFFFFFFFFFFFFFFF:FFFFFFFFFFFFFFFFFFFFFFFFFFFFFFFFFFFFFFFFFFFFFFFFFFFFFFFFFFFFFF:FFFFFFFFFFFFFFFFFFFFFFFFFFFFFFFF,FFFFFFFF:F:FFFFFFF,F:FFFFFFFFFF,FFF:FFFFFFFF:FF
@A00881:241:HJW2NDRXX:1:2126:25039:10160 2:N:0:CGAGAGAA+GATTGGAG
GGTAGCGGACTACGTGGGTATCTAATCCTGTTTGCTCCCCACGCTTTCGCGCCTCAGCGTCAGTTACTGTCCAGTAGACCGCCTTCGCCACTGGTGTTCTGCCTTATATCTACGCCTTTCACCGCTACACAAGGAATTCCGTCTACCTCTCCAGCACTCAAGACATACAGTTTCAAATGCAGGTTATGGGTTAAGCCCATAGATTTCACATCTGGGGTGCAGGCCCGCCTTCGCGCCCTTTGCCGCCAGT
+
FF:,F,FF,FF,FFFFFFFFFFFFFF:,FFFFFFFFFFFF,FF,:FFFFFF::FF,:FFFF,FFFFFFFFFFFFFFFFFFF,FFF:F,F:::FF:F::FF,FFFF,FFFFFFFFF,,,,F,::FFFFF:F,,FF:,:FFF:F,F,:FFFF:FFFFFF:F:FF:,,FFF,:,::F,F,:F:,::FFF:FFF,FF,F:FFFF,:F,,F:,F,F,FF,,,,:,:,F:,,:,,F,FF,FF::,,F,,F:FF,FF
@A00881:241:HJW2NDRXX:1:2126:23149:11334 2:N:0:CGAGAGAA+GATTGGAG
GGTAGCGGACTACTAGGGTATCTAATCCCATTTGCTCCCCCGGCTTTCGTTCCTCAGCGTCAATAACGGCCCAGTAAAGCGCTTTCGCCACCGATGTTCCTCCTGATATCTACGCATTTCACCGCTACACCAGGACTTCCCTTTACCTCTACCGCATTCTAGTTAAGTAGTATCAAATGCCGACCCGGAGTTGAGCCCCGGGCTTTAACATCTGACTTACTTTACCGCCTACGAACGCGTTCCGCCCAAT
+
FF:,F:FFFFFFFFFFFFFF:FFF:FFFF,:FFFFFFFFFFFFF:FFFFFFFFFFFF:FFFFFFFFF:FFFFFFFF::F:FFFFF:FFF::FFF:FFFFFFFFFF:FFFFFF:FF,F:FFFFFFFFFFFFF,FFFFFFFFFFFFF:FFFFF,FFF,FFF:,FF,FFFF,:FF,F::,FFFF:F,,FFF:FF,:FFFFFFFFF:::F,,F,FFFFF:,FFFFFFF:FF:FF,FFFFFFF,FFF,FFFFFFF
@A00881:241:HJW2NDRXX:1:2126:25229:13275 2:N:0:CGAGAGAA+GATTGGAG
GGTAGCGGACTACCTGGGTATCTAATCCTGTTTGCTCCCCACGCTTTCGCGCCTCAGCGTCAGTTGCTGTCCAGCAAGCCGCCTTCGCCACTGGTGTTCCGCCTAATATCTACGCAGTTCACCGCTACACTAGGAATTCCGCTTGCCTCTCCAGTACTCAAGAACTCCAGTTTCAAATGCAGGCCACAGGTTGAGCCCGTGGTTTTCACATCTGACTTGCAATCCCGCCTACACGCCCTTTACGCCCAGT
+
FF,FFFFFFFFFFFFFFFFFFFFFFFFFFFFFFFFFFFFFFFFFFFFFFFFFFFFFFFFFF,FFFFFFFFFFFFFFFFFFFF:FFFFFFFFFFF:F,F:F,FFFFFFFFFF:FFFF,FFF,FFFFFFFF,F,FF:F,,FFFFFFFFF:FFFFFF:F,FFFFFFFFF,FFFFFFF:FFF:FFFFFFF:F,FFFFFFFFFFFF,:FFFFF::FF:FFF:FFFFFFFF,:FFFF::FF,,FF:FFFFFFFF:F
@A00881:241:HJW2NDRXX:1:2126:22073:13479 2:N:0:CGAGAGAA+GATTGGAG
GGTAGCGGACTACTTGGGTATCTAATCCTGTTCGATCCCCACGCTTTCGTGCCTCAGCGTCAGACAGAAGCCGGTATGCTGCCTTCGCAATCGGAGTTCTTCGCGATATCTAAGCATTTCACCGCTACACCGCGAATTCCGCATACTTCTCTTCCTCTCGAGCATCCCAGTTTCAACCGCTGGCCGGGGTTGAGCCCCGGGCTTTGACGGCTGACTTAAGACGCGGCCTACGCACCCTTTAAACCCAATA
+
FFFFFFFFFFFFFFFFFFFFFFFFFFFFFFFFFFFFFFFFFFFFFFFFFFFFFFFFFFFFFFFFFFFFFFFFFFFFFFFFFFFFFFFFFFFFFFFFFFFFFFFFFFFFFFFFFFFFFFFFFFFFFFFFFFFFFFFFFFFFFFFFFFFFFFFFFFFFFFFFFFFFFFFFFFFFFFFFF:FFFFFFFFFFFFFFFFFFF:FFFFFFF:FF,FFFF:FFFFF::FFFFFFFF:F:FFFFFFFFF:FF::FF,:
@A00881:241:HJW2NDRXX:1:2126:27534:13667 2:N:0:CGAGAGAA+GATTGGAG
GGTAGCGGACTACGAGGGTATCTAATCCTGTTTGCTCCCCACGCTTTCGTGCCTCAGTGTCCGTTACAGTCCAGCAACTCGCCTTCGCCACTGGTGTTCCTCCTAATATCTACGCATTCCACCGCTACACTAGGAATTCCAGTTGCCCCTCCTGCACTCAAGTCCAACAGTTTTAGTAGTAGTCCCGAGGTTCAGCCCCGGGCTTACGCTACTAACTTGCCCATCCACCTACGCACCCTTTACGCCCAGT
+
FF,F:FFFFF:FFFFFFF::FFF,,FFFFFF,FFFFFF,FFFFFFFFFFFF:FFFFFFFFF:F:FFFFFFFFFFFF:F:FFFFFFFFFFFFF:FFFFF,F:FFFFFFFFFF:F:FFFF:F,F,FFFF:F:FF:FF:FFFFFFFFFFFFF:FFFFFF:FF,:FFF:,F,:F,FFFF:F,:FFFFF:FFFF:FF:FFFF::FF:F,FF,F::,::FFF:FFF,,,FF:,FFFF:FF,,FF,FF:F:F,:F:F
@A00881:241:HJW2NDRXX:1:2126:15438:13980 2:N:0:CGAGAGAA+GATTGGAG
GGTAGCGGACTACGAGGGTATCTAATCCTGTTTGCTCCCCACGCTTTCGCGCCTCAGCGTCAGTTACTGTCCAGTAGACCGCCTTCGCCACTGGTGTTCTTCCTTATATCTACGCATTTCACCGCTACACAAGGAATTCCGTCTACCTCTCCAGCACTCAAGACATACAGTTTCAAATGCAGTTTATGGGTTAAGCCCATAGATTTCACATCTGACTTGCACGCCCGCCTACGCGCCCTTTACACCCAGT
+
FF,FFFFFFFFFFFFFFFFFFFFFFFFFFF:FFFFFFFFFFFFFFFFFFFFFFFFFFFFFF:FFFFFFFFFFFFFFFFFFFFFFFFFFFFFFFFFFFFFFFFFFFFFFFFFFFFFF:F:FFFFFFFFFFF:FFFFF:FFFFFFFFFFFFFFFFF:FF:FFFFFF,FFFFFFFFFFF:FFFFF,FF:FFFFFFF:F:F:FF:F:FFFF::::FFF::FF:FFFFFF,:FFF::,:F:F:FFFF,FF,:::F
@A00881:241:HJW2NDRXX:1:2126:27055:15311 2:N:0:CGAGAGAA+GATTGGAG
GGTAGCGGACTACCGGGGTATCTAATCCTGTTTGCTCCCCACGCTTTCGTGCCTCAGTGTCAGTTACAGTCCAGTGAACCGCCTTCGCCGCTGGTGTTCCTCCTAATATCTACGCATTTCACCGCTACACTGGGAATTCCGCTTACCTCTCCTGCACTCTAGTTATACAGTTTCTCATGCAGGCCGGAGTTGAGCCCCGACCTTTCACATGTGACTTGCATAACCGCCTACTCACCCTTTACACCCAGTA
+
FFFFFFFFFFFFFFFFFFFFFFFFFFFFFFFFFFFFFFFFFFFFFFFFFFFFFFFFFFFFFFFFFFFFFFFFFFFFFFFFFFFFFFFFFFFFFFFFFFFFFFFFFFFFFFFFFFFFFFFFFFFFFFFFFFFFFFFFFFFFFFFFFFFFFFFFFFFFFFFFF:FFFFFFFFFFFFFF,FFFFFFFFFFFFFFFFFFFFF:FF,FFFFFFFFFFFFFF:FF:FFFFFFFF:F::FFFFF:FFFFFFFF:FFF
@A00881:241:HJW2NDRXX:1:2126:28736:15405 2:N:0:CGAGAGAA+GATTGGAG
GGTAGCGGACTACCAGGGTATCTAATCCTGTTTGCTCCCCACGCTTTCGCGCCTCAGCGTCAGTTGTCGTCCAGCAAGCCGCCTTCGCCACTGGTGTTCTTCCTAATATCTACGCATTTCACCGCTACACTAGGAATTCCGCTTGCCTCTCCGATACTCAAGGACTGCAGTTTCAAATGCAGTTCCGGGGTTGAGCCCCGGTATTTCACATCTGACTTGCAGCTCCGCCTACACGCCCTGTACACCCAGT
+
FFFFFFFFFFFF:F:FFFFFFFFF:FFFFFFFFF:FFFFFFFF:FFFFFF:FFFFFFFFF:FFFFFFFFFFFFFFFFFFFFFFFFFFFF,FFFFFF,FFF:FFFF,:FFFFFFFFFFFFFFFFFF,:F:FFFFF,F:FFFFFFFF,FFFFFFFFFFFFF:FFFFFFFF,,,FF,,:,:F,FFFFFFFFFFFFF:FF,FFFFF:F:FFFFFFFF,FFFFFFFFFFFFFFFFFFFFF:FFFFFFFFFF:F:F
@A00881:241:HJW2NDRXX:1:2126:18927:16892 2:N:0:CGAGAGAA+GATTGGAG
GGTAGCGGACTACTAGGGTATCTAATCCTGTTTGCTCCCCACGCTTTCGCGCCTCAGCGTCAGTTGTCGTCCAGCAAGCCGCCTTCGCCACTGGTGTTCCTCCTAATATCTACGCATTTCACCGCTACACTAGGAATTCCGCTTGCCTCTCCGATACTCAAGGGCTACAGTTTCAAATGCAGCCCCGGGGTTGAGCCCCGGTATTTCACATCTGACTTGCAGCTCCGCCTACACGCCCTGTACACCCCGT
+
FFF:FFFFFFFFFFFFFFFFFFFFFFFFFFFFFFFFFFFFFFFFFFFFFFFFFFFFFFFFF:FFFFFFF:FFFFFFFFFFFFFFFFFFFFFFFFFFFFFFFFFF:FF:FFFF:FF:FFFFFFFFFFFFFF:::FFFF:FFFFFFFF:FFFFFF,F,FFFF:FFFFF:FFF:F:FFFF,FFFFFFFFF:FFF,F,FFFFFFFF,F,:FFFFFFF:F,FFF:,F::FFFFFF,F,FFF:FF,FF,F:FF:FF
@A00881:241:HJW2NDRXX:1:2126:21133:17769 2:N:0:CGAGAGAA+GATTGGAG
GGTAGCGGACTACGCGGGTATCTAATCCTGTTTGCTCCCCACGCTTTCGAGCCTCAGCGTCAGTTAAAGCCCAGTAAGCCGCCTTCGCCACTGATGTTCCTCCTAATATCTACGCATTTCACCGCTACACTAGGAATTCCGCTTACCTCTACTTCACTCAAGAACTACAGTTTCAAATGCAAGTTACGGGTTGAGCCCATACATTTCACATCTGACGTGCCGTCCCGCCTGCACTCCCGTTACACCCAGT
+
FFF:FFFFFFFFFFFFFFFFFFFFFFFF,F:FFFFFFFFFFFFFFFFFFFFFFFFFFFFFFFFFFFFFFFFF:FFF,FFFF:FFF:FFFFFFFF:FFFFF:FFFF:F:FFFFFFF,FF:FFFFFFF:F:FF:FFFF:FFFFFF:FFFFFFFF,FF,FFFFFFFFFFFF,FF,FF:FFFFF,FFFFFFFFF,FFFF,FF:,:FF,F,FFF,FFFFFF,FF,FFFF:FF:,FFFF::FF:,:F:FFF,F,FF
@A00881:241:HJW2NDRXX:1:2126:21043:17989 2:N:0:CGAGAGAA+GATTGGAG
GGTAGCGGACTACACGGGTATCTAATCCTGTTTGCTCCCCACACTTTCGTGCCTCAACGTCAGTTACAGTCCAGAAAGTCGCCTTCGCCGCTGGTGTTCCTCCTAATATCTACGCATTCCACCGCTACACTAGGAATTCCGTTCACCCCTCCTGCACTCAAGCCCAGCCGTTTTGGTAGTAGCGCCGAAGTTAAGCCTCGGAATTACGCTACCAACTTGCCAAACCACCTACGCACCCTTTACGCCCAGT
+
FFF,FFFFFFFFFFFFFFFFFFFFFFFFFFFFFFFFFFFFFFFFFFFFFFFFFFFFFFFFFFFFFFFFFFFFFFFF,FFFFFFFFFFFFFFFFFFFFFFFFFFFFFFFFFFFFFFFFF:FFFFFFFFFFFFFFFFFFFFFFF:FFFFFFFFFFFFFFFFFFFFFF:FF,F,F:FF,FFFFFFFFFFFFFFFFFFFFFFFFFF,FF::FFFFFFFFFF::FF:FFFF:FFFFF:F:FFF,FFFF:F:FFFF
@A00881:241:HJW2NDRXX:1:2126:29523:18709 2:N:0:CGAGAGAA+GATTGGAG
GGTAGCGGACTACCGGGGTATCTAATCCTGTTTGCTCCCCACGCTTTCGCGCCTCAGCGTCAGTTCCAGTCCAGAAAGCCGCCTTCGCCACTGGTGTTCCTACCGATCTCTACGCATTTCACCGCTACACCGGTAATTCCGCTTTCCTCTCCTGCACTCCAGCCCAGCATTATCATGGGCACTTCCCACATTAAATGCGGGACTTTCACTCCAGACTTAATCAGCCGCCTACACGCCCGTTACGCCCAGT
+
FFF,FFFFFFFFF,FFFFFFFFFFFFFF:FFFFFFFFFFF,FFF,FFFFFFFFFFFFFFFFFFFFFFFFFFFFFFF:FFFFFFFFFFFFFF:FFFF:FFFFFFFFFFFFFFFFFFFFFF,FF:FFFF:FF:FFFFF:FFFFFFFFFFFFFF,FFFF:FFFFFF:FFFF,,FFFFFF,:F,:FF:FF:FFFFFFFFF,FFFFFFF::FF,:FF,F,:FFFFFFFFFFFFFFFF:FFFFF,FF:,:FFFFF:
@A00881:241:HJW2NDRXX:1:2126:32515:19883 2:N:0:CGAGAGAA+GATTGGAG
GGTAGCGGACTACCTGGGTATCTAATCCTGTTTGCTCCCCACGCTTTCGCGCCTCAGCGTCAGTTGTCGTCCAGCAAGCCGCCTTCGCCACTGGTGTTCCTCCTAATATCTACGCATTTCACCGCTACACTAGGAATTCCGCTTGCCTCTCCGATACTCAAGGACTGCAGTTTCAAATGCAGTTCCGGGGTTGAGCCCCGGTATTTCACATCTGACTTGCAGCTCCGCCTACACGCCCTTTACACCCAGT
+
FF:,FFFF:FFFFFFFFFFF:FFFFFFF:FFFFFFFFFFFFFFFFFF:FFFFFF::FFFF:FFFF:FFFFFFFFFF,FFFFFFFFFFFFFFFFFFFFFFFFFFFFFFF:FFFFFFF:,FFFFFFFFFFF:FFFFF,FFFFFFFFFFFFF:FFFFFFFFFFFF:FFFFFFFFFF:F,,F:FF:FFFFFFF,FFF:FFFFFFF,F,:FFFF:FF:FFFF:FFFFFFFFFF:FFF:FFF:F,FF::FFFFFFF
@A00881:241:HJW2NDRXX:1:2126:18448:20447 2:N:0:CGAGAGAA+GATTGGAG
GGTAGCGGACTACGAGGGTATCTAATCCTGTTCGATCCCCACGCTTTCGTGCCTCAGCGTCAGACAGAAGCCGGTATGCTGCCTTCGCAATCGGAGTTCTTCGCGATATCTAAGCATTTCACCGCTACACCGCGAATTCCGCATACTTCTCTTCCTCTCGAGCCTCCCAGTTTCAACCGCTGGCCGGGGTTGAGCCCCGGGCTTTGACGGCTGACTTAAGACGCGGCCTACGCACCCTTGAAACCCAATA
+
FF::FFFFFFFFFFFFFFFFFF,FFFFFFFFFFFFFFFFFFFFFF:FFFFFFFFFFFFFFFFFFFFFFFFFFFF:FFFFFFFF:FFFFF,FFFF:F::FFFFFF::F::F:F:FFF:FFFFFFFF:FFF:FF:F,FF,FFF:,:,F,F:FFF,F,FFFFFFFF,,F:,FFF,F:F,FFFFF:FFFFFFFF::FFFF::FFFFFF,F:::F:F:FFFFFF:FFFF::F,FFFFFFFF:,F,:F,F:F:F,,
@A00881:241:HJW2NDRXX:1:2126:25455:20932 2:N:0:CGAGAGAA+GATTGGAG
GGTAGCGGACTACCGGGGTATCTAATCCTGTTTGCTCCCCACGCTTTCGAGCCTCAACGTCAGTTACCGTCCAGCAGGCCGCCTTCGCCACTGGTGTTCTTCCTAATATCTACGCATTTCACCGCTACACTAGGAATTCCGCCTGCCTCTCCGGCACTCCAGCACCACAGTTTCCAAAGCAGTCCCCGCGTTAAGCGCCGGGCTTTCACTTCAGACTTGCCATGCCGTCTACGCTCCCTTTACACCCAGT
+
FFF,FFFF,FF:F:F:FFFFFFFFFFFFFFFFFFFF:FFF,FFFFFFFFFFFFFFFFFFFFFFFFFFFFFFFFFFF::FFFFFFFFFFFFFFFFFFFFFFFFFFFFFFFFFFF:FFFFFFFFFFFFFF:FFF:FFFFFFFFFFFFF,FFFFFFFFFF,FFFFFFFFFFFFFFFFF:::FFFFFFFFFFFFFFFFFFFFFFFFF:FF,:FFFFFFFFFF,FFFFFFF:FF,FFFFF:FFF:F,FFFFFFFF
@A00881:241:HJW2NDRXX:1:2126:18123:21981 2:N:0:CGAGAGAA+GATTGGAG
GGTAGCGGACTACAAGGGTATCTAATCCTGTTTGCTACCCATGCTTTCGAGCCTCAGCGTCAGTTGGTGCCCAGTAAGCCGCCTTCGCCACTGGTGTTCCTCCCGATATCTACGCATTCCACCGCTACACCAGGAATTCCGCTTACCTCTGCACTACTCAAGACCGGCAGTTTTGAAAGCAATTTGTGGGTTGAGCCCACAGATTTCACTTCCAACTTGTCAGCCCGCCTGCGCTCCCTTTACACCCAGT
+
FFFFFFFFFFFFFFFFFFFFFFFFFFFFFFFFFFFFFFFFFFFFFFFFFFFFFFFFFFFFFFFFFFFFFFFFFFFF:FFFFFFFFFFFFFFFFFFFFFFFFFFFFFFFFFFFFFFFFFFFFFFFFFFFFFFFFFFFFFFFFFFFFFF:FFFFFFFFFFFFFFFFFFFFFFFFFFFFFFFFFFFFFFF:FFFFFFFFFFFFFFFFFFFFFFFFFF:FFFFFFFFFFFFFFFFFFFFFFFFFFFFFFFFF:F
@A00881:241:HJW2NDRXX:1:2126:27706:22482 2:N:0:CGAGAGAA+GATTGGAG
GGTAGCGGACTACAAGGGTATCTAATCCTGTTTGCTCCCCACGCTTTCGCACATGAGCGTCAGTAGTGTGCCAGGAAGCCGCCTTCGCCACTGGTGTTCCTCCCGATATCTACGCATTTCACCGCTACACCGGGACTTCCACTTCCCTCTCACATACTCTAGTCCGCCAGTATCTGGTGTAGAACCGAGGTTGAGCCCCGGCCTTTGACAGCAGACTTAACGTACCGCCTGCGTGCGCTTTACGCCCAGT
+
FFFFFFFFFFFF::FFFFFFFFFFFFFFFFFFFFFFFFFFFFFFFFFFFFFFFFF:FFFFFFFFFFFFFFFFFFFF,FFFFFFFFFF:FFFFFFFF:FFFFFFFFFFFFF:FFFF:FFFFFFFFFFFFFFFFFFF,FFFFF,FFF:FFFFF,FFFFFFFFFFFFFFFF:FFFFFFF:F:FF:FFFFF::F:FFFFFFFFFF:FFFFF:::FFFFFF:F,,FFFF:FFFFFF::F:,FF,,FFFFF,F,FF
@A00881:241:HJW2NDRXX:1:2126:20564:23077 2:N:0:CGAGAGAA+GATTGGAG
GGTAGCGGACTACCGGGGTATCTAATCCTGTTTGCTCCCCACGCTTTCGAGCCTCAGCGTCAGTTAAAGCCCAGTAAGCCGCCTTCGCCACTGATGTTCCTCCTAATATCTACGCATTTCACCGCTACACTAGGAATTCCGCTTACCTCTACTTCACTCAAGAACTACAGTTTCAAATGCAAGTTACGGGTTGAGCCCATACATTTCACATCTGACTTGCAGTCCCGCCTGCACTCCCTTTACACCCAGT
+
FFF:FFFFFFFFFFFFFFFFFFFFFFFFFFFFFFFFFFFFFFFFFFFFFFFFFFFFFFFFF:FFFFFFFFFFFFFF,FFFFFFFFFFFFFFFFFFFFFFFFFFFFFFFFFFFFFFFFFFFFFFFFFFF:FF:FFFFFFFFFFFFFFFFFFF:FFF,FFFFFFFFFFFFFFFFFFFFFFFFFFFFFFF:FFFFF:FFFFFFFFFFFFFFFFFFFFFFFFFFFFFFFFFFFFFF:F:FFFFFFFFFFFFFFF
@A00881:241:HJW2NDRXX:1:2126:19497:23296 2:N:0:CGAGAGAA+GATTGGAG
GGTAGCGGACTACGTGGGTATCTAATCCTGTTTGCTCCCCACGCTTTCGCGCCTCAGCGTCAGTTGTCGTCCAGCAAGCCGCCTTCGCCACTGGTGTTCCTCCGTATATCTACGCATTTCACCGCTACACACGGAATTCCGCTTGCCTCTCCGATACTCAAGATAGACAGTTTCAAATGCAGTTTCCAAGTTGAGCCTGGAGATTTCACATCTGACTTGCCTACCCGCCTACGCGCCCTTTACACCCAGT
+
FFF:FFFFFFFFFFFFFFFFFFFFFFFFFFFFFFFFFFFFFFFFFFFFFFFFFFFFFFFFFFFFFFFFFFFFFFFFFFFFFFFFFFFFFFFFFFFFFFFFFFFFFFFFFFFFFFFFFFFFFFFFFFFFFFFFFFFFFFFFFFFFFFFFFFFFFFFFFFFFFFFFF:FFFFFFFFFFFFFFFFFFFFFFFFFFFFFFFFFFFFFFFFFFFFFFFFFFFFFF:FFFFF:FFFFFFFFFFFFFFFFFFFFFF,
@A00881:241:HJW2NDRXX:1:2126:30671:23578 2:N:0:CGAGAGAA+GATTGGAG
GGTAGCGGACTACAGGGGTATCTAATCCTGTTTGCTCCCCACGCTTTCGTGCCTCAGTGTCAGTTACAGTCCAGTGAACCGCCTTCGCCGCTGGTGTTCCTCCTAATATCTACGCATTCCACCGCTACACTAGGAATTCCGTTCACCCCTCCTGCACTCAAGCCCAGCAGTTTTGGTAGTATCGCCGAAGTTAAGCCTCGGAATTACGCTACCAACTTGCCAAACCACCTACGCACCCTTTACGCCCAGT
+
FF:FFFFFFFFFFFFFFFFFFFFFFFFFFFFFFFFFFFFFFFFFFFFFFFFFFFFFFF:FFFFFFFFFFFF:FFFFFFFFFFFFFFFFFFFFFFFFFFFFFFFFFF,FFFFFFFFFFFFFFFFFFFFFFFFFFFFFFFFFFFFFFFF:FFF:FFFFFFFFFFFFFF,FFFF::FFFFFF:F:F,FFFFFFFFFFFFFFF,FF,F:F,FFF:FFF,,FFFFFFFFF,FFF,,FFFFFFF,F:FF:FFFFFF
@A00881:241:HJW2NDRXX:1:2126:32389:24048 2:N:0:CGAGAGAA+GATTGGAG
GGTAGCGGACTACAAGGGTATCTAATCCTGTTCGCTCCCCACGCTTTCGTACCTCAGCGTCAGTAACGGCCCAGCAAATCGCCTTCGCCACTGGTGTTCCTCCTAATATCTACGCATTTCACCGCTACACTAGGAATTCCATTTGCCTCTACCGCACTCTAGTCAACCAGTTTCTAGAACGAACCGAGGTTAAGCCTCGGGATTTTATTCTAGACTTAATAAACCGCCTACGCACGCTTTACGCCCAATA
+
FFFFF:FFFFFFFFFFFFFFFFFFFFFFFF,FFFFFFFFFFFFFFFFFFFF,FF:FFFFFFFFFF,:FFFFF:FF,FFFFFFFFFFFFFFFFFFFF,FFFFFFFFFFFFFFF::FFFFFFFFFFFF:F:FFFFFFF:FFFFFFFFFFFF:FFFFFFFFFF,FFFFFFF,F:FFFF:FFFF:FFFFFFF:FFFFFFFFF,F:FFFFFFFF:FFFFFFFFFFFFFFF:F:FFFFFF::FFFFFFFFFFFFFF
@A00881:241:HJW2NDRXX:1:2126:24108:24079 2:N:0:CGAGAGAA+GATTGGAG
GGTAGCGGACTACGTGGGTATCTAATCCTGTTTGCTCCCCACGCTTTCGTGCCTCAGTGTCAGTTACAGTCCAGTGAACCGCCTTCGCCGCTGGTGTTCCTCCTAATATCTACGCATTCCACCGCTACACTAGGAATTCCGTTCACCCCTCCTGCACTCAAGCCCAGCAGTTTTGGTAGTAGTTCCGAAGTTGAGCCCCGGAATTACGCTACCAACTTGCCAAACCACCTACGCACCCTTTACGCCCAGT
+
FFFFFFFFFFFFFFFFFFFFFFFFFFFFFFFFFFFFFFFFFFFFFFFFFFFFFFFFFFFFFFFFFFFFFFFFF:FFFFFFFFF:FFFFFFFFFFFFFFFFFFFF:FFFFFFFFFFFFFFFFFFFFFFFFFF:FFFFFFFFFFFFFFFFFFFF:FFFFFFFFFFFFF::FF:FFFFFFFFFFFFFFFFF,FFFFFFFFFFF:FFFFFFFFFFFFF:FFFFFFFFFFF,FFF:FFFFFFF,F:FF:FFFFFF
@A00881:241:HJW2NDRXX:1:2126:19578:24471 2:N:0:CGAGAGAA+GATTGGAG
GGTAGCGGACTACGTGGGTATCTAATCCTGTTTGCTCCCCACGCTTTCGTGCCTCAGTGTCAGTTACAGTCCAGTGAATCGCCTTCGCCGCTGGTGTTCTTCCTAATATCTACGCATTCCACCGCTACACTAGGAATTCCATTCACCCCTCCTGCACTCAAGCCCAGCAGTTTTGGTAGTAGTTCCGAAGTTGAGCCCCGGAATTACGCTACCAACTTGCCAAACCACCTACGCACCCTTTACGCCCAGT
+
FFFFFFFFFFFFFFFFFFFFFFFFFFFFFFFFFFFFFFFFFFFFFFFFFFFFF:FFFFFFFFFFFFFFFFFFFFFFFFFFFFFFFFFFFFFFFFFFFFFFFFFFFFFFFFFFF:FFFFFFFFFFFFFFFFFFFFFFFFFFFFFFFFFFFFFFFFFFFFFFFFFFFFFFFFFFFFFFFFFFFFFFFFFFFFFFFFFFFFFFFF,FFFFFFF:FFFFFFFFF:FFFF,FFF:FFFFFFFFFFFFFFFFFFF:
@A00881:241:HJW2NDRXX:1:2126:17354:25160 2:N:0:CGAGAGAA+GATTGGAG
GGTAGCGGACTACATGGGTATCTAATCCTGTTTGCTCCCCATGCTTTCGTGTCTCAGCGTCAGTTACAGTCCAGCAAACCGCCTTCGCCACCGGTGTTCTTCCTAATATCTACGCATTCCACCGCTACACTAGGAATTCCGTTTGCCCCTCCTGCACTCAAGCCCAACAGTTTTAGTAGTAGTCCCGAGGTTGAGCCTCGGGCTTACGCTACTAACTTGCCGAACCGCCTACACACCCTTTACGCCCAGT
+
FFFFFFFFFFFFFFFFFFFFFFFFFFFFFFFFFFFFFFFFFFFFFFFFFFFFFFFFFFFFFFFFFF:FFFFF:FFFFFFFFFFFFFFFFFFFFFFF:FFFFFFFFFFFFFFFFFFFFFFFFFFFFFFFFFF:FF,FFFFFFFFFFFFFFFFF,FFFFFFFFFFFFFFFFF:FFFFFFFFFFFFFFFFFFFF,:FFFFFFFF:FFFFFFF:FFFFFFFFFFFFFFFFFFFF,FFFFFFFFFFFFFFFFFFF
@A00881:241:HJW2NDRXX:1:2126:28085:25645 2:N:0:CGAGAGAA+GATTGGAG
GGTAGCGGACTACATGGGTATCTAATCCTGTTTGCTCCCCACGCTTTCGCGCCTCAGCGTCAGTTGTCGTCCAGCAAGCCGCCTTCGCCACTGGTGTTCCTCCGTATATCTACGCATTTCACCGCTACACACGGAATTCCGCTTGCCTCTCCGATACTCAAGATAGACAGTTTCAAATGCAGTTTCCGGGTTGAGCCCGGAGATTTCACTTCTGACTTGCCTACCCGCCTACGCGCCCTTTACACCCCGT
+
FFF,FFFFFFFFF:FFFFFFF:FFFFFFFFFFFFFFFFFF,FF,FFFFFFFFFFFFFFFFFFFF:FFF:FFFFFFF:FF:FFFFFFF:FFFFFFFFFFFFFF::F:FFFFFFF:FF:FF::FFFFFF:FFFFFFFFFF:FFF:FFFFFFFFFFFFFFFFFF:FFFFFF,:F:FFFF,FFF,,,FFFF:FFFF,FFF::F:FFFF:FFFF,FFFF,F,:FF:FFFFF:FFFF:FF::,FF,FFF:FFF,FF
@A00881:241:HJW2NDRXX:1:2126:23158:26036 2:N:0:CGAGAGAA+GATTGGAG
GGTAGCGGACTACTCGGGTATCTAATCCTGTTTGCTCCCCACGCTTTCGTGCCTCAGTGTCAGTTACAGTCCAGTAAACCGCCTTCGCCGCCGGTGTTCTTCCTAATATCTACGCATTCCACCGCTACACTCGGACTTCCGTTTACCCCTCCTGCACTCAAGCCCAACAGTTTTAGTAGTAGTTCCGAAGTTGAGCCCCGGCAGTACGCTACTACCTTGCTGAGCCACCGACGCACCCTTTCCGCCCAGT
+
FF:,FFFFFFFF::FFFFF,:FFFFFFF:FFFF:F,FFFFFFFFF:FFFFFFFF:,F,FFFFF,F:F,FFFFFFFF,FFFF:FFF:FF:F,FFFFF,FFFF:FF,,FF:F:::FF,:FF:FFFF::FFFF:,:F:,FFFFFF,F,,FFFFF:FFF:F,FFFFF:FFFF,F,::,F:,FFFFFFF:F,F:F,,F:F::FF:F,,,,F::F:,FFF,:FF::F:::F,FFF,FFFFF::F,,F::F,::::F
@A00881:241:HJW2NDRXX:1:2126:19786:26146 2:N:0:CGAGAGAA+GATTGGAG
GGTAGCGGACTACACGGGTATCTAATCCTGTTTGCTCCCCACGCTTTCGTGCCTCAGTGTCAGTTACAGTCCAGTAAACCGCCTTCGCCGCCGGGGTTCTTCCTAATATCTACGCAGTCCACCGCTACACTAGGAATTCCGTTTACCCCTCCTGCACTCAAGCCCAACAGTTTTATTAGTAGTTCCGAAGTTGATCCCCGGAATTACGCTACTAACTTGCTGAGCCACCACGGCACCCTGTACGCCCAGT
+
FF,,FFFFFF:FFF,FFF:FFFFFF,FF:F:F,:FFFFFFFF:F,FFFFFFFFFFFFFFFFFFF:FFFF:FF::,FFFFFFFF,FFFFFFFFFF:F,FF,FFFFFFFFF,,FFFF:,FFF,FFFF,:F,F:FF:,F:,:FFFFFFFFFF:FF:FFFFFFFF::FFF:FF,:FFFF,FF,FFFFF,,FF:,:F,,,FFFFFF,F:FF:::FF:FFFF,FFF::FF,FFFF,,,,:,FFF,FFFFFFFF,F,
@A00881:241:HJW2NDRXX:1:2126:19180:26318 2:N:0:CGAGAGAA+GATTGGAG
GGTAGCGGACTACACGGGTATCTAATCCTGTTTGCTCCCCATGCTTTCGTGTCTCAGCGTCAGTTACAGTCCAGCAAACCGCCTTCGCCACCGGTGTTCTTCCTAATATCTACGCATTCCACCGCTACACTAGGAATTCCGTTTGCCCCTCCTGCACTCAAGCCCAACAGTTTTAGTAGTAGTCCCGAGGTTGAGCCTCGGGCTTACGCTACTAACTTGCCGAACCGCCTACACACCCTTTACGCCCAGT
+
FFFFFFFFFFFFFFFFFFFFFFFFFFFFFFFFFFFFFFFFFFFFFFFFFFFFFFFFFFFFFFFFFFFFFFFFFFFFFFFFFFFFFFFFFFFFFFFF:FFFFFFFFFFFFFFFFFFFFFFFFFFFFFFFFFF,FFFFFFFFFFFFFFFFFFFFFFFFFFFFFFFFFFFF:FFFFFFFFFFFF:FFFFFFFFFFFFFFFFFFFFFFFFFFFFFFFFFFFFFFFFFFFFFF:FFFFFFFFFFFFFFFFFFFFF
@A00881:241:HJW2NDRXX:1:2126:21242:26506 2:N:0:CGAGAGAA+GATTGGAG
GGTAGCGGACTACGTGGGTATCTAATCCTGTTTGCTCCCCACGCCTTCGAGCCTCAACGTCAGTTACAGTCCAGTAAGCCGCCTTCGCCGCTGGTGTTCCTCCTAATATCTATGCATTTCACCGCTACACTAGGAATTCCGCTTACCTCTCCTGCACTCCAGCCGGACAGTTTCCAAAGCAGTTACGGGGTTGAGCCCCGGCCTTTCACTTCAGACTTGCCCTGCCGTCTACGCGCCCTTTACACCCAGT
+
FF:FFFFFFFF:FFFFFFF,FFFFFFFFFFFFFFFFFFFFFFFFFFFFFFFFFFFFFFFFFFFFFFF:FFFFFFFFFFFFFFFFFFFFFFFFFFFFFFFFFFFFFFF,FFF:FFFF,F,FFFFFFFFFFFFFF:FFFFFFFFFFFFFFFFFFFFFFFFFFFFFFFFFF,F:FF:FF,FFFFFFF,FFFFFFF:FFFFFFFFF:FFFFF:FFFFF,FFFFFF:FFFFFFFFFFFF,FFF,FF,FFFFFF:,
@A00881:241:HJW2NDRXX:1:2126:30011:26850 2:N:0:CGAGAGAA+GATTGGAG
GGTAGCGGACTACTTGGGTATCTAATCCTGTTCGATACCCACGCTTTCGTGCTTCAGCGTCAGTTGGGCGCCGGTGCGCTGCCTTCGCAATCGGAGTTCTGCGTGATATCTATGCATTTCACCACTACACCACGCATTCCGCGCACTTCTCGCCCACTCAAGCGCCCCAGTTTCAACGGCGGCGGAAGGTTGAGCCCCCCGGTTTGACCGCTGACTTGAGGCGCCGCCTACGCACCCTTTAAACCCAATA
+
:FFFFFFFFFFFFFFFFFFFFFFFFFFFFFFFFFFFFFFFFFFFFFFFFFFFFFFFFFFFF:FFFFFFFFFFFFFFFFFFFFFFFFFFFFFFFFFFFFFFFFFFFFFFFFFFFFFFFFFFFFFFFFFFFFFFFFFFFFFFFFFFFFFFFFFFFFFFFFFFFFFFFFFFFFFFFFFFF:FFFFFFFFFFFFFFFFFFFFFFFFFFF:FFFFFFFFFFFF:FFF,FFFFFFF:FFFFFFFFFFFFFFFFFFF
@A00881:241:HJW2NDRXX:1:2126:30174:27038 2:N:0:CGAGAGAA+GATTGGAG
GGTAGCGGACTACATGGGTATCTAATCCTGTTTGCTCCCCACGCTTTCGTGCCTCAGTGTCAGTTACAGTCCAGTGAACCGCCTTCGCCGCTGGTGTTCCTCCTAATATCTACGCATTCCACCGCTACACTAGGAATTCCGTTCACCCCTCCTGCACTCAAGCCCAGCAGTTTTGGTAGTAGCGCCGAAGTTAAGCCTCGGAATTACGCTACCAACTTGCCAAACCACCTACGCACCCTTTACGCCCAGT
+
FF,,FFFFFFFFF:FFFFFFFFFFFFFFFF,F,FFFFFFFFFFFFF:FFFFFFFFFFFFFFFFFFFFFFFFFFFFFFFFFFFFFFFFFFFFFFF:F:FFF:FFFFFFFFFFFFFFFFFF:FFFFFFFFFFF:FFFFFFFFFFFFFFFFFFFFFFFFFFFFFF,FFFFFFFF,FFFF,F:FFFFFFFFFF:FFFFFFFFFFFF,FFF,FFFFFFFFFFFFFFFFFFFFFFF:FFFF:FFFFFF:FFFFFFF
@A00881:241:HJW2NDRXX:1:2126:26458:27524 2:N:0:CGAGAGAA+GATTGGAG
GGTAGCGGACTACAGGGGTATCTAATCCTGTTTGCTCCCCACGCTTTCGAGCCTCAACGTCAGTTACAGTCCAGTAAGCCGCCTTCGCCACTGGTGTTCCTCCTAATATCTACGCATTTCACCGCTACACTAGGAATTCCACTTACCTCTCCTGCACTCCAGTCACACAGTTTCCAAAGCAGTCCCATGGTTGAGCCTTGGGCTTTCACTTCAGACTTGCATCACCGTCTACGCTCCCTTTACACCCAGT
+
FFFFFFFFFFFFFFFFFFFFFFFFFFFFFFFFFFFFFFFFFFFFFFFFFFFFFFFFFFFFFFFFFFFFFFFFFFFFFFFFFFFFFFFFFFFFFFFFFFFFFFFFFFFFFFFFFFFFFFFFFFFFFF:FFFFFFFFFFFFFFFFFFFFFFFFFFFFFFFFFFFFFFFFFF:FFFFFFFFFFFFFFFFFFFFFFFFFFFFFFFFFFFFFFFFFFFFFFFFFFFFFFFF:FFFFFFFFFFFFFFFFFFFFFFF
@A00881:241:HJW2NDRXX:1:2126:24569:27571 2:N:0:CGAGAGAA+GATTGGAG
GGTAGCGGACTACCCGGGTATCTAATCCTGTTTGCTCCCCATGCTTTCGTGTCTCAGCGTCAGTTACAGTCCAGCAAACCGCCTTCGCCACCGGTGTTCTTCCTAATATCTACGCATTCCACCGCTACACTAGGAATTCCGTTTGCCCCTCCTGCACTCAAGCCCAACAGTTTTAGTAGTAGTCCCGAGGTTGAGCCTCGGGCTTACGCTACTAACTTGCCGAACGGCCTACACACCCTTTACGCCCAGT
+
FF,,FFFF:FF,:FFFFFFFFFFFFFFFFFFFFFFFFFFFFFFFFFFFFFFFFFFFFFFFFFFFFFFFFFFFFFFFF:FFFFFFFFF:FFFFFFFFFFFFFFFFFFFFFFFFFFFF:FFFFFFFFFFFFFFFFFFFFFFF:FFFFFFFFFFFFFFFFFFFFFFF:FF:FFFFFFFFFF::F,FF:FFFF,FFFFFF,FFFFFF:FFFFFFFFF:,,FFFFFFFFF,:FFFFFFFFFFFFF:FFFFF:FFF
@A00881:241:HJW2NDRXX:1:2126:18674:28009 2:N:0:CGAGAGAA+GATTGGAG
GGTAGCGGACTACCTGGGTATCTAATCCTGTTTGCTACCCACGCTTTCGCATCTCAGCGTCAGTTACGAGCCAGACAGCCGCCTTCGCCACTGATGTTCTTCCAGATATCTACGGATTTCACTCCTACACCTGGAATTCCGCTGTCCTCTCTCGCACTCCAGTTCGGTAGTTTTGAAGGCAGTTCCACGGTTGAGCCGTGGGATTTCACCTCCAACTTGCCGTACAGCCTACACGCGCTTTACGCCCAGT
+
FF:,FFFFFFF,FFFFFFF,FFFFFFFFFFFFFFFFFFFFFFFFFFFFFFFFFFFFFFFFFFFFFFFF:FF:FFFF:FFFFFFFFFFFFFFFFFFFFFFFFFFFF:FFFF:FFFFFFFFFFFFFFFFFFFFFFFFFFFFF,FFFFFFFFF:FF,F,FFFFFFFFFF:FF::FFFF:FFF,FFFFFFFFF:FF:,FF,F,FFFFF:FFF:FFF:FFF:,::F:FFF,F,:F,:,FF:FF,:F:,FF:F::F
@A00881:241:HJW2NDRXX:1:2126:32054:28009 2:N:0:CGAGAGAA+GATTGGAG
GGTAGCGGACTACCAGGGTATCTAATCCTGTTTGCTCCCCACGCTTTCGAGCCTCAACGTCAGTTACAGTCCAGTAAGCCGCCTTCGCCACTGGTGTTCCTCCTAATATCTACGCATTTCACCGCTACACTAGGAATTCCACTTACCTCTCCTGCACTCCAGCCATACAGTTTCCAAAGCAGTTCCGGGGTTGAGCCCCGGGATTTCACTTCAGACTTGCATCGCCGTCTACGCTCCCTTTACACCCAGT
+
FFFFFFFFFFFFFFFFFFFFFFFFFFFFFFFFFFFFFFFFFFFFFFFFFFFFFFFFFFFFFFFFFFFFFFFFFFFFFFFFFFFFFFFFFFFFFFFFFFFFFFFFFFFFFFFFFFFFFFFFFFFFFFFFFFF:FFFFFFFFFFFFFFFFFFFFFFFFFFFFFFFFFFFFFFFFFFFFFFFFFFFFFFF:FFFFFFFFFFFFFFFFFFFFFF,FFFFFFFFFFFFFFFFFFFFFFFFFFFFFFFFFFFF:FF
@A00881:241:HJW2NDRXX:1:2126:18023:28416 2:N:0:CGAGAGAA+GATTGGAG
GGTAGCGGACTACCAGGGTATCTAATCCTGTTTGCTCCCCACGCTTTCGTGCCTCAGTGTCAGTTAGAGTCCAGTGAACCGCCTTCGCCGCTGGTGTTCCTCCTAATATCTACGCATTCCACCGCTACACTAGGACTTCCGTTCACCCCTCCTGCACTCAAGCCCAGCAGTTTTGGTAGTAGTTCCGACGTTGAGCCCCGGACTTACGCTACCAACTTGCCAAACCACCTACGCACCCTTTAGGCCCAGT
+
FF,,F:FFFFFFFF,FFFFFFFF:,FFFFFFFF:FFFFFFFFFFFFFFFFF,:FF,FF:FFFF:F:,:FFFFFFF:FFFFFFFFF,FFFFFFF,FFFFF,FFFF::F:FFF:FFF:FFFFFFFF:FFF:FF,FFF,FFFF:,FF:FFFFFFFF:F:FFFFFFFF:FFFFFFFFFFF:FFFFF:F:FF:,,FFFFF:,,F,FFFFFFF:FFF,FF,:F,FF,:FFFFFFFFFFFFF:F,,FFF,F::FFFF
@A00881:241:HJW2NDRXX:1:2126:28854:28541 2:N:0:CGAGAGAA+GATTGGAG
GGTAGCGGACTACTAGGGTATCTAATCCTGTTTGCTCCCCACGCTCTCGCGCCTGAGCGTCAGTCTCTCTCCAGCAGGCCGCCTTCGCCTCCGGTATTCCTCCTGATCTCTGCGTATTTCACCACTACACCAGGAGTTCTGCCTGCCTCTAGAGCACTCTAGCAGGCCGGTTCTTAAAGCACTCCCGGGGTGAGCCCGGGGCTTTGAGTCTAAGCCTCTCCTGCCGCCTGCGCGCCCTTTACGCCCATTA
+
FF,:FFFFFFFF:FFFFFFFFFF,FFFFFFFFFFFFFFFFFFFFFFFFFF:FFFF:FFFFFFFFFFFFFFFFFFFFFFFFFFFFFFFFFFFFF:FFFFFFFFFFFFFFFFFFFFFFFFFF:FFFFFFFFFFFFFFFFFFF:FFFFFFFFFFFFFFFFFFFFFF:FFF:FF,FFFFF,,FFFFFFFFFFFFFFF:FFFFFF:F,FF:,,FFFFFFFFFFFFFFFFFFFFFFF,FFF,,::FFFFF,::,F:
@A00881:241:HJW2NDRXX:1:2126:16378:28729 2:N:0:CGAGAGAA+GATTGGAG
GGTAGCGGACTACTCGGGTATCTAATCCTGTTTGCTCCCCACGCTTTCGTGTATCAGCGTCAGTTGTCGTCCAGTAAGCCGCCTTCGCCACTGATGTTCCTCCTAATATCTACGCATTTCACCGCTACACTAGGAATTCCGCTTACCTCTACTTCACTCAAGAACTACAGTTTCAATGCAGGGCAGGGGTTGAGCCCCTACATTTCACATCTGACTTACAGTCCCGCCTACACTCCCTTTACACCCAGTA
+
FFF,FFFFFFFFFFFFFFFFFFFFFFFFFFFFFFFFFFFF,FFFFFFFFFFFFFFFFFFFFFFFFFFFFFFFFFFFFFFFFFFFFFFFFFFFFFFFFFF:FFFFFFFFFFFFFFFF:FFFFFFFFFFF,FFFFFFFFFFFFFFFFFFFFFFF:FF,FFFFFFFFFFFFF:F,FFFFFFF:FFFFFFFFFFFFFFFFFF:FFFFFFF,FFFFFFFFFF:F:FFFF:FFFF:F,FFF:FF:FFFFFFFFF:,
@A00881:241:HJW2NDRXX:1:2126:23041:29434 2:N:0:CGAGAGAA+GATTGGAG
GGTAGCGGACTACTCGGGTATCTAATCCTGTTTGCTCCCCACGCTTTCGCGCCTCAGCGTCAGTTGCTGTCCAGCAGGCCGCCTTCGCCACTGGTGTTCCTCCGTATATCTACGCATTTCACCGCTACACACGGAATTCCGCCTGCCTCTCCAGTACTCAAGAACTACAGTTTCAAATGCAGGCTATGGGTTGAGCCCATAGTTTTCACATCTGACTTGCAATCCCGCCTCCACGCCCTTTACACCCAGT
+
FFFFFFFFFFFFFFFFFFFFFFFFFFFFFFFFFFFFFFFFFFFFFFFFFFFFFFFFFFFFFFFFFFFFFFFFFFFFFFFFFFFFFFFFFFFFFFFFFFFFFFFFFFFFFFFFFFFFFFFFFFFFFFFFFF,FFFF:FF:FFFFFFFFFFFFF:FFFFFFFFFFFFFFFFF,FFFFFFFFF:FFFF:FFFFFFFFFFFFFFFFFFFFFFFFFFFFFFFFFF:FFFFFFFF:,FF:FFFFF:FFF,F:FFFF
@A00881:241:HJW2NDRXX:1:2126:20618:30091 2:N:0:CGAGAGAA+GATTGGAG
GGTAGCGGACTACGAGGGTATCTAATCCTGTTTGCTCCCCACGCTTTCGAGCCTCAACGTCAGTTACCGTCCAGTAAGCCGCCTTCGCCACTGGTGTTCCTCCTAATATCTACGCATTTCACCGCTACACTAGGAATTCCGCTTACCTCTCCGGCACTCGAGCACGGCAGTTTCCAAAGCAGTTCCCGGGTTGAGCCCGGACATTTCACTTCAGACTTGTCACGCCGTCTACGCTCCCTTTACACCCAGT
+
FFFFFFFFFFFFFFFFFFFFFFFFFFFFFFFFFFFFFFFFFFFFFFFFFFFFFFFFFFFFFFFFF:FFFFFFFFFFFFFFFFFF:FFFFFFFFFFFFFFFFFFF:FFFFFFFFFFFFFFFFFFFFFFFFFFFFFFFFFFFFFFFFFFFFFFFFFFFFFFFFFFFF:FFFFFFFFFFFFFFFFFFFFFFFFFFFFFFFFFFFFFFFFFFFFFFFFFFFFFFFFFFFFFFFFFFFFFFFFFFFF,FFF:FFF
@A00881:241:HJW2NDRXX:1:2126:28863:30248 2:N:0:CGAGAGAA+GATTGGAG
GGTAGCGGACTACCTGGGTATCTAATCCTGTTTGCTCCCCACGCTTTCGTGACTCAGCGTCAGTTTCAGTCCAGTAAGCCGCCTTCGCCACCGGTGTTCCTCCTAATATCTACGCATTTCACCGCTACACTAGGAATTCCGCTTACCTCTCCGGCACTCTAGAACAACAGTTTCCAATGCAGTCCTGGGGTTAAGCCCCAGCCTTTCACATCAGACTTGGTCTTCCGTGTACGAGCCCTTTAAACCCAGT
+
FF,FF:FFFFFFFFF:FFFFFFFFFFFFFFFFFFFFFFFFFFFFFFFFFFFFFFFFFFFFF,F,FFFFFFFFFFFFFFF:FFFFFFF:FFFFFFFF:FF,FFFFFFFFFFFF:FF,FFFF,FFF:F,FFFFF:F,FFFF:F,FFF::FFFFFF,FFFF,FFF,FFFFFFF:FF:FFFFF,F:FFFFFF:FFF:FF::FFFFF,FFFF,F,F,FF:F:FF:,:FFF,FF,FF:F::FFF,:FF,F,FFFFF
@A00881:241:HJW2NDRXX:1:2126:32389:30812 2:N:0:CGAGAGAA+GATTGGAG
GGTAGCGGACTACTAGGGTATCTAATCCTGTTTGCTCCCCACGCTTTCGCGCCTCAGCGTCAGTTGTCGTCCAGCAAGCCGCCTTCGCCACTGGTGTTCCTCCGTATATCTACGCATTTCACCGCTACACACGGAATTCCGCTTGCCTCTCCGATACTCAAGATAGACAGTTTCAAATGCAGTTTCCGGGTTGAGCCCGGAGATTTCACATCTGACTTGCCTACCCGCCTACGCGCCCTTTACACCCAGT
+
FF,,FFFF:FFF,FFFFFFF,FFFFFFFFFFFFFFFFF:FFFFFFFFFFFFFFFFFFFFFFFFFFFFFFFFF,FFFFFFFFFFFFFFFFFFFFFFFFFFFFFFFFFFFFFFFFFFFFFFFFFFFFFFFFFFF:FFFFFFFFFFFFFFFFFFFFFF,FFFFFFFFFFF::FFFFFF:FFFFF:FFF:FFFFFFFFFFFFFF,F:FFFFFFFFFFFFFFFFFFFFFFFFFFFF::::F::,,FFFFFFFFFF
@A00881:241:HJW2NDRXX:1:2126:27407:30953 2:N:0:CGAGAGAA+GATTGGAG
GGTAGCGGACTACAAGGGTATCTAATCCTGTTTGCTCCCCACGCTCTCGCGCCTCAGCGTCAGTTGTCGTCCAGCAATCCGCCTTCGCCACTGGTGTTCTTCCGTATATCTACGCATTTCACCGCTACACACGGAATTCCGATTGCCTCTCCGATACTCAAGACTGGCAGTTTCAAATGCAGGCTATGGGTTAAGCCCATAGTTTTCACATCTGACTTGTCAGCCCGCCTACGCGCCCTTTACACCCAGT
+
FFFFFFFFFFFFFFFFFFFFFFFFFFFFFFFFFFFFFFFFFFFFFFFFFFFFFFFFFFFFFFFFFFFFFFFFFFFFFFFFFFFFFFFFFFFFFFFFFFFFFFFFF,FF:FFFFFFFFFFFFFFFFFFFFFFFFFF,FFFFFFFFFFFFFFFFFFF,FFFFFFFFFFFF:FF:FFFFFFFFFFFFF:FFFFFFFFFFFFFFFFF:F:FF:FFFFFFFFFFFFFFFFF:FFFFF:F,FFFF,FFFFFFFFFF
@A00881:241:HJW2NDRXX:1:2126:20428:31203 2:N:0:CGAGAGAA+GATTGGAG
GGTAGCGGACTACTCGGGTATCTAATCCTGTTCGCTCCCCACGCTTTCGCACCTCAGTGTCAGTATAAGCCTGGCAGACCGCCTTCGCCTCCGGTATTCCTCCTGATCTCTGCGCATTTCACCGCTACACCAGGAATTCTGCCTGCCTCGACAATACTCCAGCTATCCGGTTTGCGGTGGCCTCCCAGAGTTGAGCCCTGGACTTTTACACCGCACCTAAATAACCACCTGCGTGCCCTTTACGCCCAAT
+
FF::FFFFF,FFFFFFFFFFFFF:F:FFFFFFFFFFFFFFFFFFFFFFFFFFF:F:FFFFFFFFFF:FFFFFFFFFFFFFF:FFFFFFFFFFFFFFFFFFFFFF:FFFFFFF:FFFFFFF::FFFFFF:FFFFFFFFFFF:FFFFFF,FF:FFFFFFF:FFFFFFFF:FFFFFFFFF:FFFFFFF:F:FFF:FFFF:FFFFF:,FFF:F,FFFFFFFF::FF:FFF:FFFFFFFFFFFFFFFF::FFF:F
@A00881:241:HJW2NDRXX:1:2126:26856:31375 2:N:0:CGAGAGAA+GATTGGAG
GGTAGCGGACTACTCGGGTATCTAATCCTGTTTGCTCCCCACGCTTTCGAGCCTCAACGTCAGTTACGGTCCAGCAGGCCGCCTTCGCCACCGGTGTTCCTCCTAATATCTACGCATTTCACCGCTACACTAGGAATTCCGCCTGCCCCTCCCGCACTCAAGCTCCACAGTTTCCAAAGCAGTCCCGGGGTTGGGCCCCGGGCTTTCACTCCAGACTTGCAGCGCCGTCTACGCTCCCTTTACACCCAGT
+
FFFFFFFFFFFFFFFFFFFFFFFFFFFFFFFFFF:FFFFFFFFFFFFFFFFFFFFFFFFFFFFFFFFFFFFFFFFFFFFFFFFFFFFFFFFFFFFFFFFFFFFFFFFFFFFFFFFFFFFFFFFFFFFFFFFFFFFFFFFFFFFFFFFFFFFFFFFFFFFFFFFFFFFF:FFFFFF:FFFFFFFFFFFFFFFFFFFFFFFFF:FFFFFFFFFF,FFFFFFFF:FFFFFFFF,FFFFFFFFFFFFFFFFFFF
@A00881:241:HJW2NDRXX:1:2126:25455:32863 2:N:0:CGAGAGAA+GATTGGAG
GGTAGCGGACTACCCGGGTATCTAATCCTGTTTGCTCCCCACGCCTTCGAGCCTCAACGTCAGTTACAGTCCAGTAAGCCGCCTTCGCCACTGGTGTTCCTCCTAATATCTACGCATTTCACCGCTACACTAGGAATTCCACTTACCTCTCCTGCACTCCATCCGGACAGTTTCAAATGCAGTTCCGGGGTTGAGCCCCGGCATTTCACATCTGACTTGCCCTGCCACCTACGCTCCCTTTACACCCAGT
+
FFFFFFFFFFFFFFFFFFFFFFFFFFFFFFFFFFFFFFFFFFFFFFFFFFFFFFFFFFFFFFFFFFFF:FFFFFFFFFFFFFFFFFFFFFFFFFFFFFFFFFFFFFFFFFFFFFFFF:FFFFFFFFFF,FF:FFFFFFFFFFFFFFFFFFFFFFFFFFFFFFFFFFFFFFFFFF:FFFFFFFFFFF:FFFFFF,FFFFF:FF,:FFFFF:FFFFFFFF:FFFFFFFFFFFFFFFFFFF,FFFFF:FF,F,
@A00881:241:HJW2NDRXX:1:2126:30671:33098 2:N:0:CGAGAGAA+GATTGGAG
GGTAGCGGACTACGAGGGTATCTAATCCTGTTTGCTCCCCACGCTTTCGTGCCTCAGTGTCAGTTACAGTCCAGTGAACCGCCTTCGCCGCTGGTGTTCCTCCTAATATCTACGCATTCCACCGCTACACTAGGAATTCCGTTCACCCCTCCTGCACTCAAGCCCAGCAGTTTTGGTAGTAGTTCCGAAGTTGAGCCCCGGAATTACGCTACCAACTTGCCAAACCACCTACGCACCCTTTACGCCCAGT
+
FFFFFFFFFFFFFFFFFFFFFFFFFFFFFFFFFFFFFFFFFFFFFFFFFFFFFFFFFFFFFFFFFFFFFFFFFFFFFFFFFFFFFFFFFFFFFFFFFFFFFFFFFFFFFFFFFFFFFFFFFFFFFFFFFFFFFFF:F:FFFFFFFFFFFFFFFFFFFFF:FFFFFFFFFFF:FFFFFFFFFFFFFFFFFFFFFFFFF:F::FFFFFFFFFF:FF,FFFFFF:FFFFFFFF,FFFFFFFFFFFFFFF:FFF
@A00881:241:HJW2NDRXX:1:2126:16396:33614 2:N:0:CGAGAGAA+GATTGGAG
GGTAGCGGACTACACGGGTATCTAATCCTGTTTGCTCCCCACGCTTTCGAGCCTCAACGTCAGTTACAGTCCAGTAAGCCGCCTTCGCCACTGGTGTTCCTCCTAATATCTACGCATTTCGCCGCTACACTAGGAATTCCACTTACCTCTCCTGCCCTCCAGTCATACAGTTTCCAAAGCAGTCCGTCGGTTGAGCCCAGGGCTTTCACTTCAGACTTGCATCACCGTCTACGCTCCCTTTACACCCAGT
+
FF:FFFFFFFFFFFFFFFFFFFFFFFFFFFFFFFFFFFFFFFFFFFFFFFF,FFFFFFFFFFFFFFFFFFFFF::FFFFFFFFFFFFFFFFFFFFF:FFF,FFFFFFFFFFFFFFFFF:F,FFFFFFF,FF:FF,FFFFFFFFFF:FFFFFFFFF,:FFFFFFF,FF:::,F:FFFFFFFF:FFF,FFF:FFF:FFFF,FFFFFFFFF:FFFFF,,:FFFF:FF,F:F,FF:F,,F,,,:FF,F::FF::
@A00881:241:HJW2NDRXX:1:2126:25409:33661 2:N:0:CGAGAGAA+GATTGGAG
GGTAGCGGACTACCTGGGTATCTAATCCTGGTCGCTCCCCACGCCCTCGTGCCTCAGCGTCAATAGACGATTCGCGAGATGCCTTCGCAATCGGCGTTCTGAGTGATCTCTATGCAGTTCACCGCTACACCACTCATTCCTCCCGCGGCATCGCCATTCCAGCCACACAGTATTGGAGGCACCCCCGACGTTGAGCGCCGGCATGTCACCTCCAACTTGCACGACCGCCTCCGCACCCTTTAAACACAAG
+
FF,FFFFFFFFFFFFFFFFFFFFFFFFFFF,FFFFFFFFFFFFFFFFFFFFFFFFFFFFFFFFFFF,FFF,FFFFFFF:FFFF:FFFFFFFFFFFF,FFF:F:FFFFFFFFFFFFF,FFF:FFFFF,FFFF:FFFF:FF:FFFFFFFFF,FFFFFFFFFF,:FF,FF:::FFFFFFFFFF,FFFFF,FFFFF:FFFFFFFFFFF,:FFFF,FF,FFFFF:,F:FFFFFF:,FFFF,F:F,FF:FF,:FF,
@A00881:241:HJW2NDRXX:1:2126:31123:34726 2:N:0:CGAGAGAA+GATTGGAG
GGTAGCGGACTACTAGGGTATCTAATCCTGTTTGCTCCCCACACTTTCGAGCCTCAGCGTCAGTTAAAGCCCAGTAGGCCGCCTTCGCCACTGGTGTTCCTCCGAATATCTACGCATTTCACCGCTACACTCGGAATTCCGCCTACCTCTACTTCACTCAAGAACTACAGTTTTGGATGCAGCTCCGAGGTTGAGCCTCGGTATTTCACATCCAACTTGCAGTCCCGCCTGCGCTCCCTTTACACCCAGT
+
FFFF:FFFF:FF,FFFFFFFF,FFFFFFFFFFFFFFFFFFFFFFFFFFFFFFFFFFFFF:FFFFFFF,FFFF:FFFFFFFFFFFFFFFFFFFFFFFFFFFFFFFFFFFFFF:FFFFFFFFFFFFFFFFFFFFFF:FFFFFFFFFFFFFFFFFFFFFFFFFFF,FFFFFFFFFFFF:FFF:FFFFFF:FFF:FFFFFFFFFFFFF:FF:FFFFFFFFFFFFF:FFFFFFFF,FFFFFFFF,FFFFF,FFF,
@A00881:241:HJW2NDRXX:1:2126:22643:34851 2:N:0:CGAGAGAA+GATTGGAG
GGTAGCGGACTACTGGGGTATCTAATCCTGTTTGCTCCCCACGCTTTCGTGTCTCAGCGTCAGTTGTCGTCCAGTAATCCGCCTTCGCCACTGGTGTTCCTCCCGATCTCTGCGCATTTCACCGCTACACCGGGAATTCCGATTACCCCTCCGACTCTCAAGAAACGCAGTTTCAAGTGCAATTCAGAGGTTAAGCCCCTGCATTTCACACCTGACTTGCATCCCCGCCGACTCACCCTGTACACCCAGT
+
FFFFFFFFFFFFFFFFFFFFFFFFFFFFFFFFFFFFFFFFFFFFFFFFFFFFFFFFFFFFF:FFFFFFFFFFFFFFFFFFFFFFFFFFF:FFFFFFFFFFFFFFFFFFFFFFFFFFFFFFFFFFFFFFFFFFFFFFFFFFFF:F,F:FFFFFFFFFFFFFFFF,FFFF::F::FFFFFFFFF:F:FFFFFFFFFFFFFF:FF,:FFF:FFFFF::FFF:F,:FFFFF:F,F::F,FFF:,FF:F:FFFF:
@A00881:241:HJW2NDRXX:1:2126:20591:34867 2:N:0:CGAGAGAA+GATTGGAG
GGTAGCGGACTACAGGGGTATCTAATCCTGTTTGCTCCCCACGCTTTCGAGCCTCAGCGTCAGTAATCGTCCAGTAAGCCGCCTTCGCCACTGGTGTTCCTCCTAATATCTACGCATTTCACCGCTACACTAGGAATTCCACTTACCTCTCCGACACTCCAGTCCGACAGTTTCAAATGCAGTCCCGGGGTTGAGCCCCGGGCTTTCACATCTGACTTGCCGCACCGCCTGCGCTCCCTTTACACCCAGT
+
FFFFFFFFFFFFFFFFFFFFFFFFFFFFFFFFFFFFFFFFFFFFFFFFFFFFFFFFFFFFFFFFFFFFFFFFFFFFFFFFFFFFFFFFFFFFFFFFFFFFFFFFFFFFFFFFFFFFFFFFFFFFFFFFFFFFFFF::FFFFFFFFFFFFFFFFFFFFFFF:FFFFFFFFFFFFFFFFFFFFFFFFFFFFFFFFFFFFF:FFFFF,FFFFFFFFF:FFFFFFFFFFFFFFF:FFFFFFFFF:FFFFFFFFF
@A00881:241:HJW2NDRXX:1:2126:20980:35039 2:N:0:CGAGAGAA+GATTGGAG
GGTAGCGGACTACGTGGGTATCTAATCCTGTTCGATCCCCACGCTTTCGTGCCTCAGCGTCAGACAGAAGCCGGTATGCTGCCTTCGCAATCGGAGTTCTTCGCGATGTCTAAGCATTTCACCGCTACACCGCGACTTCCGCCTACTTCTCTTCGGCTCGAGCATCCCAGTTTCAACCGCTGGCCGGGGTTGAGCCCCGGGCGTTGACGGCTGACTTAAGACGCGGCCTACGCTCCCTGTTCTCGCACTA
+
FFF,FFFFFFF,:FFFFFFF,FF,F,FFFFFFFFF:FFFFFFF,FFFFFFFFFFF,FFF:FFFFFFFFFF:FFF:FF,FFFFFFFFFFFFFFFFFFFFFFFFFFF,:,F:FF,FFFFFFFF::FFFFF:::FFF,,FF,FFF,FFF:FF,FFFF,:F,FFFFF,F:,FF:FFFF:FFFFFFFFFFFFFFFF:,FF::FF,F,,FFF,F:F:FF,,FF:F:::F,:FF,,FF:F,,,,:,F,F,F,:::,F
@A00881:241:HJW2NDRXX:1:2126:30798:35039 2:N:0:CGAGAGAA+GATTGGAG
GGTAGCGGACTACTAGGGTATCTAATCCTGTTTGCTCCCCACGCTTTCGCGCCTCAGCGTCAGTTGTCGTCCAGCAAGCCGCCTTCGCCACTGGTGTTCCTCCTAATATCTACGCATTTCACCGCTACACTAGGAATTCCGCTTGCCTCTCCGATACTCAAGGGCTACAGTTTCAAATGCAGCCCCGGGGTTGAGCCCCGGTATTTCACATCTGACTTGCAGCTCCGCCTACACGCCCTTTACACCCAGT
+
FFFFFFFFFFFFFFFFFFFFFFFFFFFFFFFFFFFFFFFFFFFFFFFFFFFFFFFFFFFFFFFFFFFFFFFFFFFF:FFFFFFFFFFFFFFFFFFFFFFFFFFFFFFFFFFFFFFFFFFFFFFFFFFFFFFFFFFFFFF:FFFFFFFFFFFFFFFFFFFFFFFFF::FFFFFFFFF:FFFFFFFFFFFFFFFF:FFF,FFFFFFFFFFFFFFFFFFFFFFFFFFFFFFFF,FFFFFFF,FFFFFFFFFF:
@A00881:241:HJW2NDRXX:1:2126:25617:35493 2:N:0:CGAGAGAA+GATTGGAG
GGTAGCGGACTACCGGGGTATCTAATCCTGTTTGCTCCCCACGCTTTCGAGCCTCAACGTCAGTTACAGTCCAGTAAGCCGCCTTCGCCACTGGTGTTCCTCCTAATATCTACGCATTTCACCGCTACACTAGGAATTCCACTTACCTCTCCTGCACTCCAGCCATACAGTTTCCACAGCAGTTCCGGGGTTGGGCCCCCGCCTTTCACTTCAGACTTGCCTGTCCGTCTACGCTCCCGTTACACCCCGT
+
FFFFFFFF:FF:FFFFFFF:FFFFFFFFFFFFFFFFFFFFFFFFFFFFFFFFFFFFFFFFFFFFFFFFFFFFFFFF:FFF:FFFFFFFFFFFFFFFFFFFFF:FFFFFFFFFFFF:F:FFFFFFFFF,FFF:FFF,FFFFF,FFFFFFFFFFFFFFFFFFFFFF,FFFFFF:F,FF,FFFFF,FFFFFFF,FFFFF:FFFF:F:FFFFFFFF,F,F:::FFFFF:FFF,FF:FFFFFF:FFFFFF,FFFF
@A00881:241:HJW2NDRXX:1:2126:25943:35900 2:N:0:CGAGAGAA+GATTGGAG
GGTAGCGGACTACTCGGGTATCTAATCCTGTTTGCTCCCCACGCTTTCGTGCCTCAGTGTCAGTTACAGTCCAGTGAACCGCCTTCGCCGCTGGTGTTCCTCCTAATATCTACGCATTCCACCGCTACACTAGGAATTCCGTTCACCCCTCCTGCACTCAAGCCCAGCAGTTTTGGTAGTAGCGCCGAAGTTAAGCCTCGGAATTACGCTACCAACTTGCCAAACCACCTACGCACCCTTTACGCCCAGT
+
FF,FFFFFFFFFFFFFFFF:FFF,FFFFFFFFFFF:FFFFFFFFFFFFFFFF,FF,FFFFFFFFFFFFFFFFFFFFFFFFFFFFFFFFFFFFFFFFF:FFFF::FFF,FFFFFFFFFFFFFFFFFFF:FF::FFF:FFFFFFFFFFFFFFFFFFF:F:F:FFFFFFFFFFFFFFFFFFF:FFF:FFFFFFFF,FFF::F,FF,FFFFFFFFFFF::FF:FF,,:FFFFF:FFFFF,FFFF,:F,FF::FF
@A00881:241:HJW2NDRXX:1:2126:20880:36746 2:N:0:CGAGAGAA+GATTGGAG
GGTAGCGGACTACAGGGGTATCTAATCCTGTTTGCTCCCCACACTTTCGAGCCTCAGCGTCAGTTAAAGCCCAGTAGGCCGCCTTCGCCACTGGTGTTCCTCCGAATATCTACGCATTTCACCGCTACACTCGGAATTCCGCCTACCTCTACTTCACTCAAGAACTACAGTTTTGGATGCAGCTCCGAGGTTGAGCCGAGGGGTTTCACAACTAACTTGTTATCCCGTCTACGCACCCTTTACACCCAAT
+
FFFFFFFFFFFFFFFFFFFFFFFFFFFFFFFFFFFFFFFFFFFFFFFFFFFFFFFFFFFFFFFFFFFFFFFFFFFFFFFFFFFFFFFFFFFFFFFFFFFFFFFFFFFFFFFFFFFFF:FF,FFFFFFFFFFFFFFFFFFFFFFFFFFFFFFFFFF,FFFFFFFF,FF:FFFFFF:FFFFFFFFFFFFFFFFFFFFFFFFFFFFFF:FFFFFFFFFFFFFFFFFFFFFFFF,FFFFFFFFF::F:FFF:FF
@A00881:241:HJW2NDRXX:1:2126:28330:36933 2:N:0:CGAGAGAA+GATTGGAG
GGTAGCGGACTACTTGGGTATCTAATCCTGTTTGCTCCCCACGCTTTCGTGCCTCAGTGTCAGTTACAGTCCAGTGAACCGCCTTCGCCGCTGGTGTTCCTCCTAATATCTACGCATTCCACCGCTACACTAGGAATTCCGTTCACCCCTCCTGCACTCAAGCCCAGCAGTTTTGGTAGTAGCGCCGAAGTTAAGCCTCGGAATTACGCTACCAACTTGCCAAACCACCTACGCACCCTTTACGCCCAGT
+
FFFFFFFFFFFFFFFFFFFFFFFFFFFFFFFFFFFFFFFFFFFFFFFFFFFFFFFFFFFFFFFFFFFFFFFFFFFFFFFFFFFFFFFFFFFFFFFFFFFFFFFF,FFFFFFFFFFFFFFFFFFFFFFFFFF:FFFFFFFFFFFFFFFFFFFFFFFFFFFFF:FFFFFFFFFFFF:FFFFFFFFFFFFFFFFFFFF,FFFFFFFFFFFFFFFFFF::FFFFFFFFFFFFFFFF:,FFFFFFF,F:FFF:FF
@A00881:241:HJW2NDRXX:1:2127:24388:1705 2:N:0:CGAGAGAA+GATTGGAG
GGTAGCGGACTACATGGGTATCTAATCCTGTTCGCTACCCACGCTCTCGCGCATCAGCGTCAGAACGAGCCTGGGAAGCTGCCTTCGCTATCGGGGTTCCACGTGATATCTATGCATTTCACCGCTACTTCACTTGTTCCGCCTCCCTCGTCTCGTCTCCAGGGCGCCAGTTTCAACGGCGTGCTACAGTTTAGCTGCAGTCTTTTACCGCTGACTTGACGTCCCGCCTACGCGCCCTTTAAACCCAATA
+
FFFFFFFFFFFFFFFFFFFFFFFFFFFFFFFFFFFFFFFFFFFFFFFFFFFFFFFFFFFFFFFFFFFFFFFF:FFF,FFFFFFFFFFFFFFFFFFFFFFFF,FFFFFFFFFFFFFFFFFFFFFFFFFFFFFFFFFFFFFFFFFFFFFFF:FFFFFFFFFFFFFFFFFFFFFFFFFFFFFFFFFFFFFFF,FF,FFF,FFFFFFFFFFFFFFFFFFFF:FFFFFFFFFFFF:FFFFFFFFF,FFFFFFFFF
@A00881:241:HJW2NDRXX:1:2127:27543:2848 2:N:0:CGAGAGAA+GATTGGAG
GGTAGCGGACTACAGGGGTATCTAATCCTGTTTGCTCCCCACGCTCTCGCGCCTCAGCGTCAGTTGTCGTCCAGCAATCCGCCTTCGCCACTGGTGTTCTTCCGTATATCTACGCATTTCACCGCTACACACGGAATTCCGATTGCCTCTCCGATACTCAAGACTGGCAGTTTCAAATGCAGGCTATGGGTTAAGCCCATCGTTTTCCCATCTGACTTGTCAGCCCGCCTACGCGCCCTTTACACCCAGT
+
FF,,FFF:FFF,FFFFFFF::FF:F,,::FFFFFF:FFFF:FFFFFFFFFFFFF:FFFFFF,FFF:FFFFF:FF:FFFFFF:FFFFF:F,:FFFFFFFFFFFFFFFFFFFFF:FFFF,FF,FFFFFFF,FF,FFF,FF:FFF:FFF,FFFFFFFF,FFF,,FF:FFFF:,FF:FF,F:FFFFFFFF:FFFF,F,FFFF:FF,,,FFF,FFFFF::,F:::FFFFFF:F,FF,FF::FF,FF,:F,FF,FF
@A00881:241:HJW2NDRXX:1:2127:18005:3302 2:N:0:CGAGAGAA+GATTGGAG
GGTAGCGGACTACCGGGGTATCTAATCCTGTTTGCTCCCCACGCTTTCGAGCCTCAGCGTCAGTTATGTTCCAGTAAGTCGCCTTCGCCACTGATGTTCCTCCTAATATCTACGCATTCCACCGCTACACTAGGAATTCCACTTACCTCTCCCACACTCAAGTCAACCAGTTTTGAATGCAGTTCTGGGGTTAAGCCCCAGGCTTTCACATTCAACTTAATAAACCGCCTACACTCCCTTTACGCCCAGT
+
FFFFFFFFFFFFFFFFFFFFFFFFFFFFFFFFFFFFFFFFFFFFFFFFFFFFFFFFFFFFFFFFFFFFFFFFFFFFFFFFFFFFFFFFFFFFFFFF:FFFFFFFFFFFFFFFFFFFFFFFFFFFFFFFFFFFFFF,FFFFFFFFFFFFFFFFFFFFFFFFFFFFFFFFFF:FFFFFFFFFFFFFFFFFFFFFF:FFFFFFFFFFFFFFFFFFFFFFFFFFFFFFFFFFFFFFFFFFFFFFFFFFFFFFFF
@A00881:241:HJW2NDRXX:1:2127:32443:4570 2:N:0:CGAGAGAA+GATTGGAG
GGTAGCGGACTACTCGGGTATCTAATCCTGTTTGCTCCCCACGCTTTCGCTCCTCAGCGTCAGTTAATGTCCAGCAGGCCGCCTTCGCCACTGGTGTTCCTCCCAATATCTACGCATTTCACCGCTACACTGGGAATTCCGCCTGCCTCTCCATCACTCAAGACCAGCAGTTTTGAAAGCAGTTCCGGGGTTAAGCCCCGACATTTCACTCCCAACTTACCAGCCCGCCTACTCGCCCTTTACACCCAGT
+
FF::FFFFFFFFFFFFFFFFFFFFFFFFFFFFFFFFFFFFFFFFFFFFFFFF:FFFFFFFFFFFFFFFFFFFFFF:FFFFFFFFFFFFF:FFFFFFFFFFFFFFFFF,FFFFFFF:FFFFFFFFFF,FF:FFF,FFFFFFFFFFFF:FFFFFFFFFFFF:::F:FFFFFFFFFFFFFFF:FFFFFFFFFFFFFFFFFFF,FFFFFFFF,FF:,:FFFFFFFF,FFFF:,FF,FF,FFFFFFFFFFFFF:F
@A00881:241:HJW2NDRXX:1:2127:17508:4726 2:N:0:CGAGAGAA+GATTGGAG
GGTAGCGGACTACATGGGTATCTAATCCTGTTCGATACCCACGCCTTCGTGCTTCAGCGTCAGTCGGGCGCCGGTACGCTGCCTTCGCAATCGGAGTTCTGCGTGATATCTATGCATTTCACCGCTACACCACGCATTCCGCGTACTTCTCGCCCACTCAAGTCAGCCAGTTTCAACGGCTCGGCGAGGTTGAGCCCCGCAATTTTACCGCTGACTTAACAGACCGCCTACGCACCCTTTAAACCCAATA
+
FFFFFFFFFFFFFFFFFFF:FFFFFFFFFFFFFFFFFFFF:FFFFFFFFFFF:FFFFFFFFFFFFFFFFFFFFFFFFFFFFFFFFFFFFFFFFFFFFFFFFFFFFFF:FF:FFFFFFF:FFFFFFFFFFFFFFFFF,FFFFFFFFFFFFFFFFFFFFFFFFFFFFFFFFFFFFFFF:FFFFFFFFFFFFF:FFF:F:FFFFFFFF:FFFFFFF:FFFFFFF::FF:F:FF:FF,:F,:FF:F:FFFF::F
@A00881:241:HJW2NDRXX:1:2127:31313:5212 2:N:0:CGAGAGAA+GATTGGAG
GGTAGCGGACTACAAGGGTATCTAATCCTGTTTGCTCCCCATGCTTTCGTGTCTCAGCGTCAGTTACAGTCCAGCAAACCGCCTTCGCCACCGGTGTTCTTCCTAATATCTACGCATTCCACCGCTACACTAGGAATTCCGTTTGCCCCTCCTGCACTCAAGCCCAACAGTTTTAGTAGTAGTCCCGAGGTTGAGCCTCGGGCTTACGCTACTAACTTGCCGAACCGCCTACACACCCTTTACGCCCAGT
+
FF,FFFFFFFFFFFFFFFFFFFFFFFF:FFFFFFFF:FFFFFFFFFF,:FFFFFFFFFFFFFFFFFFFFFFFFFFF:FFFFF:FFFFFFFFFFFFF,FFF:FFFFFFFFFFFFFFFFFFF,:FFFFFF:,FFFFFF,FFF:FFFFFFFFFFFFFFFFFF:FFFFFFFFFF:FFFFFF,:FFFFFFFFFFF:FF:FF,F:FFFFFFFFF:F,,F,:F:FFF:FFFFFFFFFFFFFFFFFF,FFFFFFFFFF
@A00881:241:HJW2NDRXX:1:2127:22562:5274 2:N:0:CGAGAGAA+GATTGGAG
GGTAGCGGACTACATGGGTATCTAATCCTGTTTGCTCCCCACGCTTTCGTGCCTCAGCGTCAGTGTCAGTCCAGAAAGCCGCCTTCGCCACTGGTGTTCCTCCTAATATCTACGCATTTCACCGCTACACTAGGAATTCCGCTTCCCTCTCCTGAACTCTAGCAGACCAGTTTTGAATGCACCCCCCAAGTTAAGCCCGGGTATTTCACATCCAACTTAATCTGCCGCCTACGCACCCTTTACGCCCAGT
+
FFFFFFFFFFFFFFFFFFFFFFFFFFFFFFFFFFFFFFFFFFFFFFFFFFFFFFFFFFFFFFFFFFFFFFFFFFFFFFFFFFFFFFFFFFFFFFFFFFFFFFFFFFFFFFFFFFFFFFFFFFFFFFFFFFFFFFF:FFFFFFFF:FFFFFFFFFFFFFFF:FFFFFFFFFFFFFFFFFFFFFFFFFFFFFFFF:FFFFFFFFFFFFFFFFFFFFFFF:FFFFFFFFFFFFFFFFFFFFFFFFFFFFFFFF
@A00881:241:HJW2NDRXX:1:2127:27444:5462 2:N:0:CGAGAGAA+GATTGGAG
GGTAGCGGACTACTAGGGTATCTAATCCTGTTTGCTCCCCACGCTTTCGTGCCTCAGTGTCAGTTACAGTCCAGCAAACCGCCTTCGCCACCGGTGTTCTTCCTAATATCTACGCATTCCACCGCTACACTAGGAATTCCGTTTGCCCCTCCTGCACTCAAGTCCAACAGTTTTAGTAGTAGTCCCGAAGTTAAGCCCCGGGCTTACGCTACTAACTTGCCAAACCACCTACGCACCCTTTACGCCCAGT
+
FFFFFFFFFFFFFFFFFFFFFFFFFFFFFFFFFF:FF,FFFFFFFFFFFF,FFFFFFFFFFFF:FFFF:FFFF,FFFFFF:FFFFFFFFFF:F:FFFF:FFFFFFFFFF:FF,F:FFFFFFFFFF:F:FFFFFFFFFFFFFFFF,F,FFFFFFFFFFFFFFF:FFFFF:F,::FFFFFFFFFFFFFFFFF:FF:F,F,F,,FFFFF,,FF,FFF:FF:FFFFFFFFFFFFFFFF:FFF,FFFF::F:FFF
@A00881:241:HJW2NDRXX:1:2127:23375:5650 2:N:0:CGAGAGAA+GATTGGAG
GGTAGCGGACTACGGGGGTATCTAATCCTGTTTGCTCCCCACGCTTTCGTGCCTCAGTGTCAGTTACAGTCCAGTGAATCGCCTTCGCCGCTGGTGTTCTTCCCGATCTCTACGCATTCCACCGCTACACCGGGAATTCCCTTCACCCCTCCTGCACTCAAGTCCGACAGTTTTAGTAGTAGTTCCGAAGTTAAGCCCCGGAATTACGCTACTAACTTGCCAAACCACCTACGCACCCTTTACGCCCCGT
+
FFF,FFFFF:FFFFFFFFFFFFFF:F:FFFFFFF:FFFFFFFFFFFFFFFFF::FFFFFFFFFFFFFFFFFFFFFFFFFFFFFF,FFF:FFF:FFFFFFFFF:FF:FFFFFFFFFFFFFFFFFFFF:F,FFFFFFFFFFF,F,FFF:F:FFFFF::F:FF,FFF:F:,:FFFFFFFFFFF:FFFFFFF:FFFF,FFF:FFFFFFF:,FF:,,FF:F:FFF:FFFF,F::,FFFF,FF:F,FFFFFFF,,F
@A00881:241:HJW2NDRXX:1:2127:25455:5650 2:N:0:CGAGAGAA+GATTGGAG
GGTAGCGGACTACAGGGGTATCTAATCCTGTTTGCTCCCCACGCTCTCGCGCCTCAGCGTCAGTTGTCGTCCAGCAATCCGCCTTCGCCACTGGTGTTCTTCCGTATATCTACGCATTTCACCGCTACACACGGAATTCCGATTGCCTCTCCGATACTCAAGACTCCCAGTTTCAAATGCAGGCTATGGGTTAAGCCCATAGTTTTCACATCTGACTTGACAGCCCGCCTACGCGCCCTTTACACCCAGT
+
FFF:FFFFFFFFFFFFFFFFFFFFFFFFFFFFFFFFFFFFFFFFFFFFFFFFFFFFFFFFFFFFFFFFFFFFFFFF:FFFFFFFFFFFFFFFFFFFFFFFFFFFFFF:FFFFFFFFFFFFFFFFFFFFFFFFFFFFFFFFFF:FFFFFFFFFFFFFFFF:FFFFFFFFFFFFFFF:FFFFFFFFFFFFFFFFFFFFFFFFFFFFFFFFF:FFFFFFFFFFFFFFFFFFFFFFFFFFFF,FFFF:FFFFF,
@A00881:241:HJW2NDRXX:1:2127:28546:5682 2:N:0:CGAGAGAA+GATTGGAG
GGTAGCGGACTACGTGGGTATCTAATCCTGTTTGATACCCACACTTTCGAGCATCAGTGTCAGTTGCAGTCCAGTGAGCTGCCTTCGCAATCGGAGTTCTTCGTGATATCTAAGCATTTCACCGCTACACCACGAATTCCGCCCACCTCTACTGTACTCAAGACAGCCAGTATCAACTGCAATTTTACGGTTGAGCCGCAAACTTTCACAACTGTCTTAACTGTCCACCTACGCTCCCTTTAAACCCAAT
+
FFF:FFFF,FFF:FFFFFFFFFFF:F::FF:FFF:FF,FF:FFFFFFFFFFF,:FFFFFFFFFFF,FFFFF:FFFFFFFFF:FFFFFFFFFFFFFFFFFF,FFFFFFF,FFFFFFF:FF,F:FFFFFFF:FFFF:,,FFF:FFF:FFFFFFF,:FFFFFFFF,FFFF:,FFFFF:FFFF:FFF:FFF,F:,FFFFFFF::F:,F,FFFFF,FF:,F,FFFFFFF,F::FFF:FFFFFFF:FFFF::FFF,
@A00881:241:HJW2NDRXX:1:2127:25753:5979 2:N:0:CGAGAGAA+GATTGGAG
GGTAGCGGACTACAGGGGTATCTAATCCTGTTTGCTCCCCACGCTCTCGCGCCTCAGCGTCAGTTGTCGTCCAGCAATCCGCCTTCGCCACTGGTGTTCTTCCGTATATCTACGCATTTCACCGCTACACACGGAATTCCGATTGCCTCTCCGATACTCAAGACTCCCAGTTTCAAATGCAGGCTATGGGTTAAGCCCATAGTTTTCACATCTGACTTGACAGCCCGCCTACGCGCCCTTTACACCCAGT
+
FFFFFFFFFFFFFFFFFFFFFFFF:FFFFFFFFFFFFFFFFFFFFFFFFFFFFFFFFFFFFFFFFFFFFFFFFFFFFFFFFFFFFFFFFFFFFFFFFFFFFFFFFFFFFFFFFFFFFFFFFFFFFFFFFFFFFFFFFFFF:FFFFFFFFFFFFFF:FFFFFFFFFFFFFFFFFFFF:F:FFFFFFFF:FFFFF:FFF:,FF:FFFFFFFFFFFFFFFFF:FFFF:FFFFFFFFFFFFFFFFFFFFFFFFF
@A00881:241:HJW2NDRXX:1:2127:19461:6324 2:N:0:CGAGAGAA+GATTGGAG
GGTAGCGGACTACAGGGGTATCTAATCCTGTTTGCTCCCCATGCTTTCGCGCCTCAGCGTCAGTTGTCGTCCAGCAATCCGCCTTCGCCACTGGTGTTCTTCCGTATATCTACGCATTTCACCGCTACACACGGAATTCCGATTGCCTCTCCGATACTCAAGACCAGCAGTTTCAAATGCAGGCTATGGGTTAAGCCCATAGTTTTCACATCTGACTTGTCGGCCCGCCTACGCGCCCTTTACACCCAGT
+
FFFFFFFFFFFFFFFFFFFFFFFFFFFFFFFFFFFFFFFFFFFFFFFFFFFFFFFFFFFFFFFFFFFFFFFFFFFF:FFFFFFFFFFFFFFFFFFFFFFFFFFFFFFFFFFFFFFFFFFFFFFFFFFFFFFFFFFFFFFFFF:FFFFFFFFFFFFFFFFFFFFFFFFFFFFFFFF:,FFFFFFFFFFFFFFFFFFFFFFFFFFFFFFFFFFFFFFFFFFFF:FF:FFFFFF:FF:FFF:FFFFFFFFFFF
@A00881:241:HJW2NDRXX:1:2127:18765:6621 2:N:0:CGAGAGAA+GATTGGAG
GGTAGCGGACTACCAGGGTATCTAATCCTGTTTGCTCCCCACGCTTTCGAGCCTCAACGTCAGTTACGGTCCAGCAGGCCGCCTTCGCCACTGGTGTTCCTCCTAATATCTACGCATTTCACCGCTACACTAGGAATTCCGCCTGCCCCTCCCGCACTCCAGCCCAACAGTTTCCAAAGCAGTCCCGGGGTTGGGCCCCGGGCTTTCACTCCAGACTTGCTGCGCCGTCTACGCTCCCTTTACACCCAGT
+
FFFFFFFFFFFFFFFFFFFFFFFFFFFFFFFFFFFFFFFFFFFFFFFFFFFFFFFFFFFFFFFFFFFFFFFFFFFFFFFFFFFFFFFFFFFFFFFFFFFFFFF:FFFFFFFFFFFFFFFFFFFFFFFFFFF,FFF:FFFFFFFFFFFFFFFFFFFFFFFFFFFFFF:FFF:FFFFFF:FFFFFFFFFFFFFFFFFFFFFFFFFF:FF,FFFF:F:FFFFFFFFFF:FFFFFFFFFFFFFF:FFFFFFFFF
@A00881:241:HJW2NDRXX:1:2127:22182:6684 2:N:0:CGAGAGAA+GATTGGAG
GGTAGCGGACTACTGGGGTATCTAATCCTGTTTGCTCCCCACGCTTTCGTGCCTCAGTGTCAGTTACAGTCCAGTGAACCGCCTTCGCCGCTGGTGTTCCTCCCAATATCTACGCATTCCACCGCTACACTGGGAATTCCGTTCACCCCTCCTGCACTCAAGCCCAGCAGTTTTGGTAGTAGTTCCGAAGTTAAGCCCCGGACTTACGCTACCACCTTGCCAAACCACCTACGCACCCGTTACGCCCAGT
+
FFF:FFFFFFFFFFFFFFFFFFFFFFFFFFFFFFFFFFFFFFFFFFFFFFFFFFFFFFFFFFFFFFFFFFFFFFFFFFFFFFFFFFFFFFFFFFFFFFFFFFFFFFFFFFFFFFFFFFFFFFFFFFFF,FFFFFFFFFFFFFFFFFFFFFFFFFF:FFFFFFFFFFFFFF::,FFFFFFFF:FFFFFFFFFFFFFF:FFFFF:FFFFFFFFFFF,FFFFFFF:F:FFFFFFFFFFFFF,FFFFFFFFF:F
@A00881:241:HJW2NDRXX:1:2127:25717:6762 2:N:0:CGAGAGAA+GATTGGAG
GGTAGCGGACTACTTGGGTATCTAATCCTGTTTGCTCCCCACGCCTTCGAGCCTCAGCGTCAGTTTCAGTCCAGAAAGCCGCCTTCGCCACTGGTGTTCTTCCTGATATCTACGCATTTCACCGCTACACCAGGAATTCCGCTTTCCTCTCCTGCACTCCAGCCCGCCAGTTTCCATTGCCTTCCCGGGGTTAAGCCCCGGCCTTTCACATCAGACTTGGCGTGCCGCCTACGCACCCTTTACACCCAGT
+
FFFFFFFFFFFFFFFFFFFFFFFFFFFFFFFFFFFFFFFFFFFFFFFFFFFFFFFFFFFFFFFFFFFFFFFFFFFFFFFFFFFFFFFFFFFFFFFFFFFFFFFFFFFFFFFFFFFFFFFFFFFFFFFFFFFFFFFFFFFFFF:FFFFFFFFFFFFFFFFFFFFFFFFF:FFFFFFFFFFFFFFFFFFFF:FFFFFFFFFFFFFFFFFFF:FFFFFFFFFFFFFFFFFFFF:F:FFFFFFF:FFFFFFFFF
@A00881:241:HJW2NDRXX:1:2127:19036:7467 2:N:0:CGAGAGAA+GATTGGAG
GGTAGCGGACTACCTGAGTATCTAATCCTGTTTGCTCCCCACGCTTTCGTGCCTCAGTGTCAGTTACAGTCCAGAAAGCCGCCTTCGCCACTGGTGTTCCTCCTAATATCTACGCAGTTCACCGCTACACTAGGAATTCCGCTTCCCTCTCCTGCACTCTAGCCTGACAGTTGCAAAAGCAGGTCCGGGGGTGAGCCCCGGGGTGTCACTTCTGACTTGCCATGCCACCTACGCGCCCGTTACACCCAGT
+
FF::FFFFF:FF,FFFFFFFFFFFFFFFFFFFFFFFFFFF,FFFFFFFFFFFFFF:FFFF:FFF:FFFFFFFFFFF:FFFFFFFFFFFFFFFF:FF,:FF:FFFFFFFFFFFFFF:,FFFFFF:FF,:F,FFFF::FFFFFF:FFFFFF:FFFF:,FF:FFFF:FFF,,F,:,F:,:FF:,FFF:FFFFF,FF:FFFF:FFF:FF:F,FFFFFF,:FFFFFF,FF:FFF:FFFF,F:FF,F,:FF:F,FF
@A00881:241:HJW2NDRXX:1:2127:29080:7733 2:N:0:CGAGAGAA+GATTGGAG
GGTAGCGGACTACTAGGGTATCTAATCCTGTTTGCTCCCCACACTTTCGTGCCTCAACGTCAGTTACTGTCCAGCAGGCCGCCTTCGCCACCGGTGTTCCTCCTGATATCTACGCATTTCACCGCTACACCAGGAATTCCGCCTGCCTCTCCTGCACTCCAGTTACACAGTTTCCAGAGCAGTCCGGGGGTGGGGCCCCCGCCTTTCACTCCAGACTTGCACAACCGTCTACGCTCCGTTTACACCCCGT
+
FF,,FFFFFFFFFF:FFFFFFFFFFFFFFFF,FFFFFFFFFFFFF:FFFFFFFFFFFFFFFFFFFFFFF,FFFFFFFFFFFFFFFFFFF,FFFFFFFFFFFFFF,FF:FFFFFFFFF:FFFFFFFFFFFFF:FFFFFFFFFFFFFFFFFFF:F::FFFFF:F:FFF:F::FFFFF,F:FFFFFFFFFFFFF,FFFF:FFFFFFFFFF,,FF:F:F:FFFFFFFFF:::,,FF:FFFF,,F,FFF:FF,FF
@A00881:241:HJW2NDRXX:1:2127:19090:7780 2:N:0:CGAGAGAA+GATTGGAG
GGTAGCGGACTACAGGGGTATCTAATCCTGTTTGCTCCCCACGCTTTCGAGCCTCAGCGTCAGTTAAAGCCCAGTAAGCCGCCTTCGCCACTGATGTTCCTCCTAATATCTACGCATTTCACCGCTACACTAGGAATTCCGCTTACCTCTACTTCACTCAAGAATTACAGTTTCAAATGCAGTTCAGGGGTTAAGCCCCTACATTTCACATCTGACTTGCAACCCCGCCTACGCTCCCTTTACACCCAGT
+
F:FFFFFFFFFFFFFFFFFFFFFFFFFFFFFFFFFFFFFFFFFFFFFFFFFFFFFFFFFFFFFFFFFFFFFFFFFFFFFFFFFFFFFFFFFFFFFFFFFFFFFFFFFFFFFFFFFFFFF:FFFFFFFFFFFFFFFFFFFFFFFFFF:FFFFFFFFF:FFFFFFFFFFFFFFFFF,,FF:FFFFFFFFFF:FFFFF:FFFFF:FFFFFFFFFFFFFFFF:FF:FFFFFFFFFFFFFFFF:,FF:FFFFFFF
@A00881:241:HJW2NDRXX:1:2127:29523:9189 2:N:0:CGAGAGAA+GATTGGAG
GGTAGCGGACTACAAGGGTATCTAATCCTGTTTGCTCCCCACGCTTTCGCGCCTCAGCGTCAGTTACTGTCCAGTAGACCGCCTTCGCCACTGGTGTTCTTCCTTATATCTACGCATTTCACCGCTACACAAGGAATTCCGTCTACCTCTCCAGCACTCAAGACATACAGTTTCAAATGCAGTTTATGGGTTAAGCCCATAGATTTCACATCTGACTTGCACGCCCGCCTACGCGCCCTTTACACCCAGT
+
F,FFFFFFFFFFFFFFFFFFFFFFFFFFFFFFFFFFFFFFFFFFFFFFFFFFFFFFFFFFFFFFFFFFFFFFFFFFFFFFFFFFFFFFFFFFFFFFFFFFFFFFFFFFFFFFFFFFFFFFFFFFFFFFFFFFFFF:FFFFFFFFFFFFFFFFFFFFFFFFFFFFFFFFF:FFFFFF,FFF:FFF:FFFFFFF::FFFFFF,F:FFFFFFFFFF:FFFFFFFFFFFF:FF:FFF:FFFFF:FFFFFFFFFF
@A00881:241:HJW2NDRXX:1:2127:22236:9251 2:N:0:CGAGAGAA+GATTGGAG
GGTAGCGGACTACATGGGTATCTAATCCCATTTGCTCCCCCGGCTTTCGTTCCTCAGCGTCAATTATGGCCCAGTTAAGCGCTTACGCCACCGGTGTTCCTCCTGATATCTACGCATTTCACCGCTACACCAGGAATTCCCTTAACCTCTACCACATTCTAGCTTACCAGTATCCAATGCTTGACCGGAGTTGAGCCCCGGGATTTAACACCAGACTTGGCATGCCGCCTACGAACGCTTTACGCCCAAT
+
FFFFFFFFFFFFFFFFFFFFFFFFFFFFF:FFFFFFFFFFFFFFFFFFFFFFFFFFFFFFFFFFFFFFFFFFFFFFFFFFFFFFFFFFFFFFFFFFFFFFFFFFFFFFFFFFFFFFFFFFFFFFFFFFFFFFFFF:FFFFFFFFFFFFFFFFFFFFFFFFFFFFFFFFFFFFFFFFFFFFFFF::FFFFFFFFFFFFFFFFFFFFFFFFFFFFFFFFFFFFF:FFFFFFFFFF:FFFFF:FFFFFFFFFF
@A00881:241:HJW2NDRXX:1:2127:19868:9784 2:N:0:CGAGAGAA+GATTGGAG
GGTAGCGGACTACACGGGTATCTAATCCTGTTCGATCCCCACGCTTTCGTGCCTCAGCGTCAGACAGAAGCCGGTATGCTGCCTTCGCAATCGGAGTTCTTCGCGATATCTAAGCATTTCACCGCTACACCGCGAATTCCGCATACTTCTCTTCCTCTCGAGCATCCCAGTTTCAACCGCTGGCCGGGGTTGAGCCCCGGGCTTTGACGGCTGACTTAAGACGCGGCCTACGCACCCTTTAAACCCAATA
+
FFFFFFFFFFFFFFFFFFFFFFFFFFFFFFFFFFFFFFFFFFFFFFFFFFFFFFFFFFFFFFFFFFFFFFFFFFFFFFFFFFFFFFFFFFFFFFFFFFFFFFFFFFFFFFFFFFFFFFFFFFFFFFFFFFFFFFFF:FFFFFFF:FFFFFFFFFFFFFFFFFFFFFFFFFFFFFFFFFFFFFFFFFFFFFFFF:FFFFFFFFFFFF:FFFFF:FFFFFFF,FFFFFFFF,FFFFFFF,FFFFFFF:FFF,
@A00881:241:HJW2NDRXX:1:2127:28140:10708 2:N:0:CGAGAGAA+GATTGGAG
GGTAGCGGACTACTGGGGTATCTAATCCTGTTTGCTCCCCACGCTCTCGCGCCTCAGCGTCAGTTGTCGTCCAGCAATCCGCCTTCGCCACTGGTGTTCTTCCGTATATCTACGCATTTCACCGCTACACACGGAATTCCGATTGCCTCTCCGATACTCAAGACCAGCAGTTTCAAATGCAGGCTATGGGTTAAGCCCATAGTTTTCACATCTGACTTGTCGGCCCGCCTACGCGCCCTTTACACCCAGT
+
FFFFFFFFFFFFFFFFFFFFFFFFFFFFFFFFFFFFFFFFFFFFFFFFFFFFFFFFFFFFFFFFFFFFFFFFFFFFFFFFFFFFFFFFFFFFFFFFFFFFFFFFFFFFFFFFFFFFFFFFFFFFFFFFFFFFFFFFFFFFFFFFF:FFFFFFFFFFFFFFFFFFFFFFFFFFFFFFFFFFFFFFF:FFFFFFFFFFF:F,F:FFFFFFFFFFFFFFFFFFFFFFFFFFFFFFFFFFFFFFFFFFFFFFFF
@A00881:241:HJW2NDRXX:1:2127:18656:10817 2:N:0:CGAGAGAA+GATTGGAG
GGTAGCGGACTACTCGGGTATCTAATCCTGTTTGCTCCCCACGCCTTCGAGCCTCAACGTCAGTTACAGTCCAGTAAGCCGCCTTCGCCGCTGGTGTTCCTCCTAATATCTATGCATTTCACCGCTACACTAGGAATTCCGCTTACCTCTCCTGCACTCCAGCCGGACAGTTTCCAAAGCAGTTACGGGGTTGAGCCCCGGCCTTTCACTTCAGACTTGCCCTGCCGTCTACGCTCCCTTTACACCCAGT
+
FFFFFFFFFFFFFFFFFFFFFFFFFFFFFFFFFFFFFFFFFFFFFFFFFFFFFFFFFFFFFFFFFFFFFFFFFFFFFFFFFFFFFFFFFFFFFFFFFFFFFFFFFFFF:FFFFFFFFFFFFFFFFFFFFFFFFFF,FFFFFFFFFFFFFFFFFFFFFFFF:FFFFFFFFFFFFFFFFFFFFFFFFFFFFFFFFFFFFFFFFFFFFFFFFFFFFFFFFFFFFFFFFFFFF:F,FFFFFFFFFF:FFF:FFF
@A00881:241:HJW2NDRXX:1:2127:16089:10942 2:N:0:CGAGAGAA+GATTGGAG
GGTAGCGGACTACGCGGGTATCTAATCCTGTTTGCTCCCCACGCTTTCGAGCCTCAACGTCAGTTACGGTCCAGCAGGCCGCCTTCGCCACCGGTGTTCCTCCTGATATCTGCGCATTTCACCGCTACACCAGGAATTCCGCCTGCCTCTCCCGCACTCTAGCCTGACCGTTTCCAGAGCAGTCCCGCGGTTAAGCCGCGGGCTTTCACTCCAGACTTGCCCCGCCGTCTACGCTCCCTGTACACCCAGT
+
FFF,FFFFFFFFFF:FFFFFFFFFFF:FFF,FF:FF:FFF:FFFFFFFFFFFF,F:FFFFFFF:,FFFFFF:FFF,FFFFFF:F:FFFFFFFFF:F,F:FFF:FFFFF:F,FFFF::FFF,FFFFF,FFFFFFFF:FFF:FFFFFF,FFFFFFF:FFFFFFFFFFF,:,F:F:FFFFFFF,F:FFFFFFF,FF:FFFFFFFF,:FFFFFF:F,FFFF:FFFFFFFFF,FFF,FFFFF:F,FF:F,FF,FF
@A00881:241:HJW2NDRXX:1:2127:28673:11224 2:N:0:CGAGAGAA+GATTGGAG
GGTAGCGGACTACTCGGGTATCTAATCCTGTTTGCTCCCCACGCTTTCGCGCCTCAGCGTCAGTTACCGTCCAGAAAGCCGCCTTCGCCACTGGTGTTCCTCCTAATATCTACGCATTTCACCGCTACACTAGGAATTCCGCTTCCCTCTCCGGCACTCAAGGTCTCCAGTTTCAAGTGCAGTTCCGGGGTTGAGCCCCGGTATTTCACACCTGACTTAAAAATCCGCCTACGCGCCCTTTACACCCAGT
+
:FFFFFFFFFFFFFFFFFFFFFFFFFFFFFFFFFFFFFFFFFFFFFFFFFFFFFFFFFFFFFF:FFFFFFFFFFFFFFFFFFFFFFFFFFFFFFFFFFFFFFFFFFFFFFFFFFF:FFFFFFFFFFFFFFFFFFFFFFFFFFF:FFFFFFFFFFFFFFFFFFFFFFFFFFFFFFFFFFFFFFFFF:FFFFFFFFFFFFFFFFFFFFFFFFFFFFFFFFFFFFFFFF:FFF:FFFFFFFFF::FFFFFFFF
@A00881:241:HJW2NDRXX:1:2127:16966:11271 2:N:0:CGAGAGAA+GATTGGAG
GGTAGCGGACTACACGGGTATCTAATCCTGTTTGCTCCCCACGCTTTCGCGCCTCAGCGTCAGTTGTCGTCCAGCAAGCCGCCTTCGCCACTGGTGTTCCTCCGTATATCTACGCATTTCACCGCTACACAAGGAATTCCGCTTGCCTCTCCGATACTCAAGATAGACAGTTTCAAATGCAGTTTCCGGGTTGAGCCCGGAGATTTCACATCTGACTTGCCTAACCGCCTACGCGCCCTTTACACCCAGT
+
FFFFFFFFFFFFF::FFFFFFFFFFFFFFFFF:FFFFFFFFFFFFFFFFFFF,FFFFFFFFFFF,::FFF:::F,F:FFFFFFFFFFFFF,FFFFFFFF,FFFFFFFFFFFF:FFFFFFFFFFFFFFFFFF,:FF:FFFFFFFF:FFFFF,FFFFFFFFFFF,FFFFFFFFFFFFFFFFFFFFFFF,:FFFFFF:FFF:,:FFFFFFFFFFFFFFFFFFF,FF,FF:FFFFFFFFFFFFFF:,FFFFFFF
@A00881:241:HJW2NDRXX:1:2127:15682:11616 2:N:0:CGAGAGAA+GATTGGAG
GGTAGCGGACTACCGGGGTATCTAATCCTGTTTGCTCCCCACGCTTTCGTGCCTCAGTGTCAGTTACAGTCCAGCAAACCGCCTTCGCTACTGGTGTTCTTCCTAATATCTACGCATTCCACCGCTACACTAGGAATTCCGTTTGCCCCTCCTGCACTCAAGTCCAACAGTTTTAGTAGTAGTCCCGAAGTTGAGCCCCGGGCTTACGCTACTAACTTGCCAAACCACCTACGCACCCTTTACGCCCAGG
+
FF::FFFFFFFF:FFFFFFFFFF,FFFF,F:FFFFFFFFFFFFFFFFFFFFFFFF:FFFFFFFFFFFFFFFFFFFFFFFFFFFF,FFFF,F:FFFF:,F:FFFFFFF,FFFFFFFFF:FFFFFFFFFFFF:FFFFFFFF:FF:FFFFFFFFFFFF:FFFFFFFFF,FFFFFFFF:FFFFF:F:F,FF,,FFFFFFFF:FFFFF,F:FFFFFFF,FFF:FFF,,FF:FFF,FFFF:FF::,F:FFFFF,F,
@A00881:241:HJW2NDRXX:1:2127:20754:11694 2:N:0:CGAGAGAA+GATTGGAG
GGTAGCGGACTACCTGGGTATCTAATCCTGTTTGCTCCCCACGCTCTCGCGCCTTAGCGTTAGTCTCTGTCCAGCAGGCCGCCTTCGCCTCCGGTATTCCTCCTGATCTCTGCGCATTTCACCGCTACACCAGGAATTCTGCCTGCCTCTCCAGCACTCCAGCTGACTCGGTTCCTGTCGCCTCTCCGGGTTGAGCCCCGGTATTTCACATCTGACTTGCAGTTCCGCCTACACGCCCTTTACACCCAGT
+
FFFFFFFFFFFFFFFFFFFFFFFFFFFFFF:FFFFFFFFFFFFFFFFFFFFFFFFFFFFFFFFFFFFFFFFFFFFFFFFFFFFFFFFFFFFFFFFFFFFFFFFFFFFFFFFFFFFFFFFFFFFFFFFFFFFFFFFFFFFFFFFFFFFFFFFFFFFFFFFFFFFFFFFFFF:FFFFFFFFFFFFFFFFFFFFFFFFFFFFF:FFFFFFFFFFFFFFFFFFFFFFFF:FFFF:FFFFFFFF,FFFFFFFFFF
@A00881:241:HJW2NDRXX:1:2127:30472:12273 2:N:0:CGAGAGAA+GATTGGAG
GGTAGCGGACTACCTGGGTATCTAATCCTGTTTGCTACCCATGCTTTCGTGCCTCAGCGTCAGTTTCAGTCCAGAAAGCCGCCTTCGCCACTGGTGTTCTTCCTGATATCTACGCATTTCACCGCTACACCAGGAATTCCGCTTTCCTCTCCTGCACTCCAGCCCGCCAGTTTCCATTGCCTTCCCAGGGTTAAGCCCCGGCCTTTCACATCAGACTTGGCGTGCCGCCTACGCACCCTTTACACCCAGT
+
FFFFFFFFFFFFFFFFFFFFFFFFFFFFFFFFFFFFFFFFFFFFFFFFFFFFFFFFFFFFFFFFFFFFFFFFFFFFFFFFFFFFFFFFFFFFFFFFFFFFFFFFFFFFFFFFFFFFFFFFFFFFFFFF:FFFFFFFFFFFFF:FFFFFFFFFFFFFFFFFFFFFFFFFFFFFFFFFFFFFFFFFFFFFFFFFFFFFFFFFFFFFFFFFFFFFFFFFFFFFFFFFFFFF:FF:FFFFFFFFFFFFFFFFFF
@A00881:241:HJW2NDRXX:1:2127:18783:12289 2:N:0:CGAGAGAA+GATTGGAG
GGTAGCGGACTACGGGGGTATCTAATCCTGTTAGCTCCCCACGCTTTCGTGCCTCAGTGTCAGTTACAGTCCAGCAGATAGCCTTCGCCACCGGTGTTCTTCCTAATATCTACGCATTCCACCGCTACACGGGGAATTCCATGTGCCCCTCCAGCACTCAAGTCCGACAGTTATAGGAGTAGCTCCGAAGTTGAGCCCAGGACTTTCGCTACTAACTTGCCAAACCACCTACGCACCCTTTACGCCCAAT
+
F:F,:,FFFFFFFF,FFFFFFFFFFFFFFFFF,FFFFFFFFFFFFFF:F,:FFFFFFFFFFFFF,FF,F,FFFF:,::,,FFFFFFFFFF,:FFFFFFFFFFF,:F:FFFFFFFFFFFFFF:FF,F,FFF,,FFFFFFFFF:,,:FFFFF,F,FF,FFF,FF,FFFFF,FF:,F,F,,F,,F::FF:FF:FF:FF,,,,:FF:FF,F:FF:F,,FFF,FFF,FFF:,FFF:FF,,:FF,F::,FF:F,,,
@A00881:241:HJW2NDRXX:1:2127:28474:12633 2:N:0:CGAGAGAA+GATTGGAG
GGTAGCGGACTACGTGGGTATCTAATCCTGTTTGCTCCCCACGCCTTCGAGCCTCAACGTCAGTTGCCGTCCAGTAAGCCGCCTTCGCCACTGGTGTTCCTCCTAATATCTACGCATTTCACCGCTACACTAGGAATTCCGCTTACCTCTCCGGCACTCAAGCCGTACAGTTTCCAGAGCAGCCCCGAGGTTAAGCCCCGGTATTTCACTCCAGACTTGCACCGCCGTCTACGCTCCCTTTACACCCAGT
+
FF:,FFFFFFF:FFFFFFFFFFFFFFFFFFFFFFFFFFFFFFFFFFFFFFFFFFFFFFFF:FF:FFFFFFF:FFFFFFFFFFFFFF:FFF,FFFFFFFF:FFFFFFFFFFFFFFF,FFFF,:FFFFFF::FFFFFFFF,:FFFFFFFFFF:FFFFFFF:FFF:FFFFFFFFFFFFF::F:FFFF,FFFFFFFFFFFFFFFFF,FFFFF:F:FFFF:FFFFFFFFFFFFFFFFFFF:FF,FF,FF,F,FF:
@A00881:241:HJW2NDRXX:1:2127:31901:13244 2:N:0:CGAGAGAA+GATTGGAG
GGTAGCGGACTACACGGGTATCTAATCCTGTTTGCTCCCCACGCTTTCGAGCCTCAACGTCAGTTACCGTCCAGCAGGCCGCCTTCGCCACTGGTGTTCTTCCTAATATCTACGCATTTCACCGCTACACTAGGAATTCCGCCTGCCTCTCCGGCACTCCAGCACCGCAGTTTCCAAAGCAGTCCCCGCGTTAAGCGCCGGGCTTTCACTTCAGACTTGCCATGCCGTCTACGCTCCCTTTACACCCAGT
+
FF:,FFFFFFFFFFFFFFFFFFFF:FFFFFFFFFFFFF:F:FFFFFFFF:FFFFFFF:FFFFFFFFFFFFFFFFFFFFFFFFFFFFFFFFFFFFFFFFFFFFFFF:FFFFFFFFFFFFFFFFFFFFFFFFFF:FFFFFFFFF:FFFFFFFFF:FFFFFFFFFFFFF:FFFFF:FFF:FFFFFFFFFFFFFFFFFFFFFF:FF:FFF:FFFFFFF:FFF:FF:,,:F:FFFFFFFFFFF:FFFFFFFFFFF
@A00881:241:HJW2NDRXX:1:2127:28311:13322 2:N:0:CGAGAGAA+GATTGGAG
GGTAGCGGACTACATGGGTATCTAATCCTGTTTGCTCCCCACGCCTTCGAGCCTCAACGTCAGTTGCCGTCCAGTAAGCCGCCTTCGCCACTGGTGTTCCTCCTAATATCTACGCATTTCACCGCTACACTAGGAATTCCGCTTACCTCTCCGGCACTCAAGGCCTACAGTTTCCAATGCAGTCCAGGGGTTGAGCCCCCGCCTGTCACATCAGACTTGCCAGCCCGTCTACGCTCCCTTTACACCCAGT
+
FFF:FFFFFFFFFFFFFFFFFFFFFFFF:FFFFFFFFFFFFFFFFFFFFFFFFFFFFFFFFFFFFFFFFFFFFFFFFFFFFFF:FFFFFFFFFFFFFFFF:FFFFFF:FFFFFFFFFFFFFFFFFFFFFFF,FF:FFFFFFFFFFFFFFFFFFFFFFFFFFFFF:F,FFFFFFFFFFFFFFFFFFFFFFFF:FFFFFFFFFFFF,FFFF,:FFF,FFF::,::FFFFFFF:FF:FFFFFFF,FFFFF:FF
@A00881:241:HJW2NDRXX:1:2127:18593:14215 2:N:0:CGAGAGAA+GATTGGAG
GGTAGCGGACTACACGGGTATCTAATCCTGTTTGCTCCCCACGCTTTCGCGCCTCAGCGTCAGTTGCTGTCCAGCAGGCCGCCTTCGCCACTGGTGATCCTCAGTATATCTACGCATTTCACCGCTACACACGGAATTAAGCCTGCCTCTCCAGTACTCAAGAACTACAGTTTCAAATGCAGGCTATGCCTTGAGACCATAGTTTTCACATCTTACTTTCAATCCCGCCTACACTCCCTTTACACCCAGT
+
FF,FF,FFFFFF:FFF:,FFFFFFFFFFF:FFF:FFF,FFF:FFF,:,FFF,FFFFF,:FFF::FFF:FF,FFFFFF:FF:FFFFF,:FFFFF,FF,:,F:F,F:FFFFFFFF,FFF,FFF,,:F,FFFFF,,,,FFF,,,,FF:::,FFF,:,FFFFFF:FFFFFFF:FFFF,F,FFFFF,::FF:,,:FFFFF,FFFFFF,FFFF:FFF,,,:FFFFF,FF:FF,::,:F,F,:,F::,::FF,,:,F
@A00881:241:HJW2NDRXX:1:2127:26847:14293 2:N:0:CGAGAGAA+GATTGGAG
GGTAGCGGACTACGAGGGTATCTAATCCTGTTTGCTCCCCACGCTTTCGTGCCTCAGTGTCAGTTACAGTCCAGCAGATCGCCTTCGCCACTGGTGTTCTTCCCAATATCTACGCATTCCACCGCTACACTGGGAATTCCATCTGCCCCTCCTGCACTCAAGCCCGACAATTTTAGTAGTAGTTCCGAAGTTGAGCCCCGGAATTACGCTACTAACTTGTCAAACCACCTACGCACCCGTTACGCCCAGT
+
FFF:FFFFFFFFFFFFFFFFFFFFFFFFFFFFFFFFFFFFFFFFFFFFFFF:F:F:FFFFFFFFFFF:FFFFFFFFFFF:FFFFFFFF:FFFFFFFFFFFFFFFFFFFFFFFFFFFFFFF,FFFFFFFFFFFFFF,FFFF,FFFFFFFFFFFFFFFFFF,FFFFFFFFFFFFFFF:FFFFFFFFFFFFFFF:FFFFFFFFFF:FFFFFFFFFFF:FFFFFFFFFF:::FF,FFFFFFF:FFF,,FFFFFF
@A00881:241:HJW2NDRXX:1:2127:17056:14591 2:N:0:CGAGAGAA+GATTGGAG
GGTAGCGGACTACGAGGGTATCTAATCCTGTTCGATACCCACGCTTTCGTGCTTCAGCGTCAGTAGGGCGCCGGTACGCTGCCTTCGCAATCGGAGTTCTGCGTGATATCTATGCATTTCACCGCTACACCACACATTCCGCGTACTTCTCGCCCACTCAAGACCACCAGTTTCAACGGCTCGACGGGGTTGAGCCCCGCAATTTTACCGCTGACTTGGCAGTCCGCCTACGCACCCTTTAAACCCAATA
+
FFFFFFFFFFFFFFFFFFFFFFFFFFFFFFFFFFFFFFFFFFFFFFFFFFFF:FFFFFFFFFFFFFFFFFFFFFFFFFFFFFFFFFFFFFFFFFFFFFFFFFFFFFFFFFFFFFFFFFFFFFFFFFFFFFFFFFFFFFFFFFF:FF:FFFFFFFFFFFFFFFFFFFFFFFFFFFFFFFFFFF:FF:FFF:FFFFFFFFFFF:FFFFFFFFFFFFFFFFFF:FFFFFFF::FFFFFFFFFF,FFFF:FFFF
@A00881:241:HJW2NDRXX:1:2127:31801:14669 2:N:0:CGAGAGAA+GATTGGAG
GGTAGCGGACTACGTGGGTATCTAATCCTGTTTGCTCCCCACGCTTTCGCGCCTCAGCGTCAGTTACCGTCCAGAAAGCCGCCTTCGCCACCGGTGTTCCTCCTAATATCTACGCATTTCACCGCTACACTAGGAATTCCGCTTACCTCTCCGGCACTCTAGAACAACAGTTTCCAATGCAGTCCTGGGGTTAAGCCCCAGCCTTTCACATCAGACTTGCTCTTCCGTCTACGCTCCCTTTACACCCAGT
+
FFFFFFFFFFFFFFFFFFFFFFFFFFFFFFFFFFFFFFFFFFFFFFFFFFFFFFFFFFFFFFFFFFFFFFFFFF:FFFFFFFFFFFFFFFFFFFFF,FF:FF:FFFFFFFFFFFFFFFF:FFFFFFFFFFF:FFFFFFFFFFFFFFFFFFF:F:FFFFFF:FFFFF:FFFFFFFFFFFF:FF,FFFF::FFFFFFFFFFFFFFFFFFFFF,FFFFFFFF,FFFFFFFFFFFF,FFFFFFFF:FFF,FFF,
@A00881:241:HJW2NDRXX:1:2127:17074:14747 2:N:0:CGAGAGAA+GATTGGAG
GGTAGCGGACTACCTGGGTATCTAATCCTGTTTGCTCCCCACGCTTTCGTGTCTCAGCGTCAGTTGTCGTCCAGTAATCCGCCTTCGCCACTGGTGTTCCTCCCGATCTCTGCGCATTTCACCGCTACACCGGGAATTCCGATTACCCCTCCGACTCTCAAGAAACGCAGTTTCAAGTGCAGCTCAGAGGTTAAGCCCCTGCATTTCACACCTGACTTGCATCCCCGCCTACTCACCCTTTACACCCAGT
+
FFFFFFFFFFFFFFFFFFFFFFFFFFFFFFFFFFFFFFFFFFFFFFFFFFFFFFFFFFFFFFFFFFFFFFFFFFFFFFFFFFFFFFFFFFFFFFFFFFFFFF:FFFFFFFFFFFFFFFFFFFFFFFFFFFFFFFFFFFFFFFFFFFFFFFFFFFFFFFFFFFFFFFFFFFFFFFFFFFFFFFFFFFFFFFFFFFFFF:FFFFFFFFFFFFFFFFFFFF:FFFFFFFFFFFF:FFFFFFFFFFFF:FFFFF
@A00881:241:HJW2NDRXX:1:2127:27263:14826 2:N:0:CGAGAGAA+GATTGGAG
GGTAGCGGACTACACGGGTATCTAATCCTGTTTGCTCCCCACGCTTTCGTGCCTCAGTGTCAGTTACAGTCCAGTGAACCGCCTTCGCCGCTGGTGTTCCTCCTAATATCTACGCATTCCACCGCTACACTAGGAATTCCGTTCACCCCTCCTGCACTCAAGCCCAGCAGTTTTGGTAGTAGTTCCGAAGTTGAGCCCCGGAATTACGCTACCAACTTGCCAAACCACCTACGCACCCTTTACGCCCAGT
+
FFFFFFFFFFFFFFFFFFFFFFFFFFFFFFFFFFFFFFFFFFFFFFFFFFFFFFFFFFFFFFFFFFFFFFFFFFFFFFFFFFFFFFFFFFFFFFFFFFFFFFFFFFFFFFFFFFFFFFFFFFFFFFFFFFFFFFF:FFFFFFFFFFFFFFFFFFFFFFFFF:FFFF:FFFFFFFFFFFFFFFFFFFFFFFFFFFFFFFFFFF:FFFF,FFFFFFFFFFFFFFFFFFFFFFFFFFFFFFFFFFFFFFFFF:
@A00881:241:HJW2NDRXX:1:2127:19370:14841 2:N:0:CGAGAGAA+GATTGGAG
GGTAGCGGACTACTAGGGTATCTAATCCTGTTCGATCCCCACGCTTTCGTGCCTCAGCGTCAGACAGAAGCCGGTATGCTGCCTTCGCAATCGGAGTTCTTCGCGATATCTAAGCATTTCACCGCTACACCGCGAATTCCACATACTTCTCTTCCTCTCGAGCATCCCAGTTTCAACCGCTGGCCGGGGTTGAGCCCCGGGCTTTGACGGCTGACTTAAGACGCGGCCTACGCACCCTTTAAACCCAATA
+
FFFFFFFFFFFFFFFFFFFFFFFFFFFFFFFFFFFFFFFFFFFFFFFFFFFFFFFFFFFFFFFFFFFFFFFFFFFFFFFFFFFFFFFFFFFFFFFFFFFFFFFFFFFFFFFFFFFFFFFFFFFFFFFFFFFFFFFFFFFFFF:FFFFFFFFFFFFFFFFFFFFFFFFFFFFFFFFFFFFFFFFFF:FFFFF:FFFFFFFFFFFFFFFFFFFFFFFFFFFFFFFFFFFFFFFFFFFFFFFFFFFFFFFFFF
@A00881:241:HJW2NDRXX:1:2127:27986:14920 2:N:0:CGAGAGAA+GATTGGAG
GGTAGCGGACTACACGGGTATCTAATCCTGTTCGATACCCACGCTTTCGTGCCTCAGCGTCAGATCATGGCCAGTATGCTGCCTTCGCAATCGGAGTTCTGCGCGATAGCTATGCATTTCACCGCTACACCGCGCATTCCGCATACCTTACCATGTCTCCAGATGCCCAGTTTCGGCGGCTCGATCCGGTTGAGCCGGACAATTTTACCGCTGACTTAAGCAACCGCCTACGCACCCTTTAAACCCAATA
+
FFF,FFFFFFFFFFFFFFFFFFFFFFFFFFFFFFFFFFFFFFFFFFFFFFFFFFFFFFFFFFFFFFFFF:FFF:FFFFFFFFFFFFFFFFFFFFFFFFFF:FF::FF,,FFF:FFFFFFFFFFFFF:FFFFFFFFF:FFFFFFFFFFFFFFFFFFFFF:F:FFFFFFFFFFFFFFFFFFFFFFFFFFFFF:FF:FFFFFFFF:FFFFFFFFFFFF:FFFFFF::F:FFFFFF:F::FF::FF,FFFF,F,
@A00881:241:HJW2NDRXX:1:2127:30572:15013 2:N:0:CGAGAGAA+GATTGGAG
GGTAGCGGACTACGTGGGTATCTAATCCTGTTTGCTCCCCACGCTTTCGAGCCTCAACGTCAGTTACCGTCCAGTAAGCCGCCTTCGCCACTGGTGTTCTTCCTAATATCTACGCATTTCACCGCTACACTAGGAATTCCGCTTACCTCTCCGGCACTCCAGCCAAACAGTTTCCAAAGCAGTCCCTGCGTTAAGCACAGGGCTTTCACTTCAGACTTGCCTCGCCGTCTACGCTCCCTTTACACCCAGT
+
FFFFFFFFFFFFFFFFFFFFFFFFFFFFFFFFFFFFFFFFFFFFFFFFFFFFFFFFFFFFFFFFFFFFFFFFFFFFFFFFFFFFFFFFFFFFFFFFFFFFFFFFFFFFFFFFFFFFFFFFFFFFFFFFFFFFFFFFFFFFFFF,FFFFFFFFFFFFFFFFFFFFFF:FFF:FFFFFFFFFFFFFFFFFFFFFFF:FFFFFF:FF,FFFFFFFFFFFFFFFFFFFFFFFFFF:FFFFFFFFFFFFFFF:FF
@A00881:241:HJW2NDRXX:1:2127:27651:15280 2:N:0:CGAGAGAA+GATTGGAG
GGTAGCGGACTACTGGGGTATCTAATCCTGTTTGCTCCCCACGCTTTCGTGCCTCAGTGTCAGTTACAGTCCAGTAAACCGCCTTCGCCGCCGGTGTTCTTCCTAATATCTACGCATTCCACCGCTACACTAGGAATTCCGTTTACCCCTCCTGCACTCAAGCCCAACAGTTTTAGTAGTAGTTCCGAAGTTGAGCCCCGGAATTACGCTACTAACTTGCTGAGCCACCTACGCACCCTTTACGCCCAGT
+
FF,,FFFF:FFFFFFFFF,FFFFFFFFFFFFFFFFFFFFFF:FFFFFFFFFFFFFFFFFFFF:FFFFFFFFFFFFFFFFFFF:FFFFFFFFFFFFFFFFFFFFFFFFFFFFFFFFFFF:FFFFFFFFFFF:,FFFF:FF:F,FFFFFFFFFFFFFFFFFFFF:FFFFFFF:FFFFFFFFFFFFF::F::FFF:,F:FFFFFF,FFFFFFFFFF,FFFFFF::,::FFF,FF:FFFF:FFF,FF,FF,:FF
@A00881:241:HJW2NDRXX:1:2127:32642:15405 2:N:0:CGAGAGAA+GATTGGAG
GGTAGCGGACTACGTGGGTATCTAATCCTGTTTGCTCCCCACGCTTTCGTGTCTCAGCGTCAGTTGTCGTCCAGTGAACCGCCTTCGCCGCCGGTGTTCTTCCCGATATCTACGCATATTACCGCTACACCGGGAATTCCGTTCACCCCTCCGACTCTCAAGAGCGGTAGTTTCTAATGCACGTTAAAAGTTGAGCCTTTAATTTTCACATCAGACTTATCGCCCCGCCTACACACCCTTTACACCCAGT
+
FFFFFFFFFFFFFFFFFFFFFFFFFFFFFFFFFFFFFFFFFFFFFFFFFFFFFFFFFFFFFFFFFFFFFFFFFFFFFFFFFFFFFFFFFFFFFFFFFFFFFFFFFFFFFFFFFFFFFFFFFFFFFFFFFFFFFFFFFFFFFFFFFFFFFFFFFFFFFFFFFFFFFFFF::FFFFFFFFFFFFFFFFFFFFFFFFFFFFFFFFFFFFFFFFFF:F:FFFFF:FFFFFFFFFFFFFFFFFFFFFFFFFFFFF
@A00881:241:HJW2NDRXX:1:2127:22815:15421 2:N:0:CGAGAGAA+GATTGGAG
GGTAGCGGACTACGGGGGTATCTAATCCTGTTTGCTCCCCACGCTTTCGAGCCTCAGTGTCAGTTGCAGTCCAGTAAACCGCCTTCGCCTCTGGTGTTCTTCCTAATATCTACGCATTTCACCGCTACACTAGAAATTCCGTTTACCCCTCCTGCACTCTAGTAAACCAGTTTTAAATGCAATTCCAAAGTTGAGCCTTGGGCTTTCACATCTAACTTAATTTACCACCTACGCTCCCTTTACGCCCAGT
+
FFFFFFFFFFFFFFFFFFFFFFFFFFFFFFFFFFFFFFFFFFFFF:FFFFFFFFFFFFFFFFFFFFFFFFFFFFFFFFFFFFFFFFFFF:F:FFFFFFF,,FFFFFFFFFFFFFFFFFFFFFFFFFFFFFF:FFFFFFFFFFFFFFFFFFFFFFFFFFFF:FF:FFFFFFFFFFFFFFFFFFFFFFFFFFFFFFFFFFFF:FF:FFFFFFFFF:FFFF,FFFFFF:FFFFFFF:FFFFFFFFF,F:FFFF
@A00881:241:HJW2NDRXX:1:2127:32633:16172 2:N:0:CGAGAGAA+GATTGGAG
GGTAGCGGACTACAGGGGTATCTAATCCTGTTTGCTCCCCACGCTTTCGAGCCTCAACGTCAGTTACCGTCCAGTAAGCCGCCTTCGCCACTGGTGTTCCTCCTAATATCTACGCATTTCACCGCTACACTAGGAATTCCGCTTACCTCTCCGGCACTCAAGCACGACAGTTTCCAAAGCAGTTCCCGGGTTGAGCCCGGACATTTCACTTCAGACTTGTCTCGCCGTCTACGCTCCCTTTACACCCAGT
+
FFFFFFFFFFFFFFFFFFFFFFFFFFFFFFFFFFFFFFFFFFFFFFFFFFFFFFFFFFFFFFFFFFFFFFFFFFFFFFFFFFFFFFFFFFFFFFFFFFFFFFFFFFFFFFFFF:FFFFFFFFFFFFFFFFFFFFFFFFFFFFFFFFFFFFFFFFFFFFFFFFFFFFFF:FFFFFFFFFFFFFFFFFFFFFFFFFFFFFFFFFFFFFFFFFFFFFFFFFFFF,FFFFFFFF:FFFFFFFFFFFF,FFFFFF
@A00881:241:HJW2NDRXX:1:2127:25970:16313 2:N:0:CGAGAGAA+GATTGGAG
GGTAGCGGACTACTAGGGTATCTAATCCCTTTCGCTACCCTGACCTTCGTACCTCAGCGTCAGCTCATGTCCAGGAACCCGCCTTCGCCACGAGTCTTCTTCTTGATATCTACGCATTTCACTGCTACACCAAGAATTCCGGTTCCCCCTCCATCGCTCTAGCAGGGTAGTTTCACGCGCATTCCAGAGGTTGAGCCCCTGCCTTTCACGCGCAACTTGCCCCGCCGCCTACGTACCCTTTACGCCCAGT
+
FFFFFFFFFFFFFFFFFFFFFFFFFFFFFFFFFFFFFFFFFFFFFFFFFFFFFFFFFFFFFFFFFFFFFFFFFFFFFFFFFFFFFFFFFFFFFFFFFFFFFFF,FFFFFFFFFFFFFFFFFFFFFFFFFFFFFFFFFFFFFFFFFFFFF:FFFFFFFFFF:FFFFF,:FFFF:F,FFFFF,FFFFFFFFFFFFFFFFFFFF:F,:FFFFFF:FFFFFFFFFFFFF:FFF:FFF:FFFFFFFFFFFFF:F:
@A00881:241:HJW2NDRXX:1:2127:32488:16485 2:N:0:CGAGAGAA+GATTGGAG
GGTAGCGGACTACCTGGGTATCTAATCCTGTTTGCTCCCCACGCTTTCGAGCCTCAGCGTCAGTTAAAGCCCAGTAAGCCGCCTTCGCCACTGATGTTCCTCCTAATATCTACGCATTTCACCGCTACACTAGGAATTCCGCTTACCTCTACTTCACTCAAGAAACACAGTTTCTAATGCAAGTTACGGGTTGAGCCCATACATTTCACATCTGACTTGCAGTACCGCCTGCACTCCATTTACACCCAGT
+
,F,:FFFFFFFFFFFFFFFF,FFFFFFFFFFFFFFFFFFFFFFFFFFFFFFFFFFFFFFFFFFFFFFFFFFFFFFFFF,FFFFFFFFFFFFFFFFFFFFFFFF:FFFFFFFFFFFFFFFF:FFFFFFFFFFFFFFFFFFFFFF,FFFFFFFFFF:FFF:FFFF,:FFFFFFFF,,FFFFFFFFFFF,,FFFFFF,FFF,F,F:FFF:FFFFF:::FFF,FFF,,FFFFFFFFF,:FF,:FF,,FFFFFF:
@A00881:241:HJW2NDRXX:1:2127:24189:16579 2:N:0:CGAGAGAA+GATTGGAG
GGTAGCGGACTACAAGGGTATCTAATCCTGTTTGATACCCGCACTTTCGAGCATCAACGTCAGTTACGGTCCAGCAGGCTGCCTTCGCAATCGGAGTTCTTCGTGATATCTATGCATTTCACCGCTACACCACGAATTCCGCCTGCCTATGCCGCACTCAAGGCCCCCAGTTTCAACTGCAATTCTACGGTTGAGCCGCAAACTTTCACAACTGACTTAAGGACCCGTCTACGCTCCCTTTAAACCCAAT
+
FFFFFFFFFFFFFFFFFFFFFFFFFFFFFFFFFFFF:FFFFFFFFFFFFFFFFFFFFFFFFFFFFFFFFFFFFFFFFFFFFFFFFFFFFFFFFFFFFFFFFFFFFFFFFFFFFFFFFFFFFFFFFFFFFFFFFFFFFFFFFFFFFFFFFF:FFFF,FFFFFFFFFFFFFFFFFFFFFFF:FFFFFFFFFFFFFFFFFFF:,FFFFFFFFFFFFFFFFFFFF,FFFFFFFFFFFFFFFFFFFF:FFFFFFF
@A00881:241:HJW2NDRXX:1:2127:19470:16892 2:N:0:CGAGAGAA+GATTGGAG
GGTAGCGGACTACGTGGGTATCTAATCCTGTTTGCTCCCCACGCTTTCGAGCCTCAGCGTCAGTTAAAGCCCAGTAAGCCGCCTTCGCCACTGATGTTCCTCCTAATATCTACGCATGTCACCGCTACACTAGGAATTCCGCTTACCTCTACTTCACTCAAGAATTACAGTTTCAAATGCAGTTCAGGGGTTAAGCCCCTACATGTCACATCTGACTTGCAACCCCGCCTACGCTCCCTTTACACCCCGT
+
FF:FFFFF:FFFFFFFFFFF,FF,FFFF:FF:FFFFFFFFFFFFF:FFFFFFF:FFFFF,FFFFFFFFFFF:FFFFFFFFF:F:,FFF:FFFFFFFF,FFFFFFF,F,FFFFFF:,F,FFF:FFF,,FF:F,FFFFFFFFFF:,:FF:F,:,F:F:F::F:FFF:F:FFFFFFF:,:FFF:FF:F:FFFF::F,FFF:FF:FF,,FFFFFFFFFFFFF:::FFFFFFFFF,FFFF:FFF:F::F::F:FF
@A00881:241:HJW2NDRXX:1:2127:21649:17096 2:N:0:CGAGAGAA+GATTGGAG
GGTAGCGGACTACGTGGGTATCTAATCCTGTTTGCTCCCCACGCTTTCGCGCCTCAGCGTCAGTTGCTGTCCAGCAGGCCGCCTTCGCCACTGGTGTTCCTCCGTATATCTACGCATTTCACCGCTACACACGGAATTCCGCCTGCCTCTCCAGTACTCAAGAACTACAGTTTCAAATGCAGGCTATGGGTTGAGCCCATAGTTTTCACATCTGACTTGCAATCCCGCCTACACGCCCTTTACACCCAGG
+
FFFFFFFFFFFFFFFFFFFFFFFFFFFFFF:FFFF:FFFFFFFFFFFFFFFFFFF:FFFFFFF:FF:FFFFFFFFFFF:FFFFF:FFFF:FFFFFFFFFFFFFFFF::FFFFFFFFF:FFFFFFFFFFFF:FF:FFFFFFFFFFFFFFFFFFFFFFFFFFFFFFFFFFFFFFFFFF:,FFFFFFF,FFFFFFFFFFFF,FFFFFFF:FFFF:FFFFFFFFFFF:FFF::FFFF::FF:FF,:FF,:,,F,
@A00881:241:HJW2NDRXX:1:2127:30951:17519 2:N:0:CGAGAGAA+GATTGGAG
GGTAGCGGACTACCAGGGTATCTAATCCTGTTCGATCCCCACGCTTTCGTGCCTCAGCGTCAGACAGAAGCCGGTATGCTGCCTTCGCAATCGGAGTTCTTCGCGATATCTAAGCATTTCACCGCTACACCGCGAATTCCGCATACTTCTCTTCCTCTCGAGCATCCCAGTTTCAACCGCTGGCCGGGGTTGAGCCCCGGGCTTTGACGGCTGACTTAAGACGCGGCCTACGCACCCTTTAAACCCAATA
+
FFFFFFFFFFFFFFFFFFFFFFFFFFFFFFFFFFFFFFFFFFFFFFFFFFFFFFFFFFFFFFFFFFFFFFFFFFFFFFFFFFFFFFFFFFFFFFFFFFFFFFFFFFFFFFFFFFFFFFFFFFFFFFFFFFFFFFFFFFFFFFF:FFFFFFFFFFFFFFFFFFFFFFFFFFFFFFFFFFFF,FFFFFFFF,FFFFFFFFFFFFFFFFFFFFFF:F:FFFFF:FFFFFFFFFFFFFFFFFFF:FFFFFFFFF
@A00881:241:HJW2NDRXX:1:2127:32497:17628 2:N:0:CGAGAGAA+GATTGGAG
GGTAGCGGACTACGCGGGTATCTAATCCTGTTTGCTCCCCACGCTCTCGCGCCTCAGCGTCAGTTGTCGTCCAGCAATCCGCCTTCGCCACTGGTGTTCTTCCGTATATCTACGCATTTCACCGCTACACACGGAATTCCGATTGCCTCTCCAGCACTCAAGAACTACAGTTTCAAATGCAGGCCAGAGGTTGAGCCTCTGGTTTTCACATCTGACTTGCAGTCCCGCCTACACGCCCTTTACACCCAAT
+
FF,FFFFFF:FFFFFFFF,FFFFFFF:FFFF,FFFF,FFFFFFFFFFFFFFFFFFFFFFFFFFFFFFFFFFFFFFFFFFFFFFFF:FF,F:FFFFFFF:FFF:FF,FFFFFFFF:FFFFFFFFF:FFFFFFFFFF:FFFFFFFFFFFF,:FFFFFF,F:F:F:,FFFF:FFFFFFFFF,F:FFF,FFFF:F:FF,FF:FFFF:FFF:FFFFFFFF:FFFFF:FFFFFFFFFFFFFF:FFFF,,,:F,FFF
@A00881:241:HJW2NDRXX:1:2127:29152:18129 2:N:0:CGAGAGAA+GATTGGAG
GGTAGCGGACTACTGGGGTATCTAATCCTGTTTGCTCCCCACGCTTTCGAGCCTCAACGTCAGTTACAGTCCAGTAAGCCGCCTTCGCCACTGGTGTTCCTCCTAATATCTACGCATTTCACCGCTACACTAGGAATTCCACTTACCTCTCCTGCACTCCAGCCATACAGTTTCCAAAGCAGTTCCGGGGTTGAGCCCCGGGATTTCACTTCAGACTTGCATCGCCGTCTACGCTCCCTTTACACCCAGT
+
FF,,:FFF:FFFFFFFFFFFFFFFFFFFFFF:FFFFFFFFFFFFFFFFFFFFFFF:FFFFFFFFFFFFFFFFFFFFFFFFFFFFFFFFFFFFFFFFFFFFFFFF:FFFFFFFFF:FF:FFFFFF,F:FFFF,:FF:FFFFF:FFF:F:,FFFFFFFFFFF:FFFFFFFFFFFFFFFFFFFFFFF,FFFFFFFF:FFFFFF,F,FFF:F:FFFFFFFFF::FF,FFFF:FFFFFFFFFFFFF::FFFFFFF
@A00881:241:HJW2NDRXX:1:2127:28682:18286 2:N:0:CGAGAGAA+GATTGGAG
GGTAGCGGACTACCCGGGTATCTAATCCTGTTCGATACCCACGCTTTCGTGCCTCAGCGTCAGATCATGGCCAGTATGCTGCCTTCGCAATCGGAGTTCTGCGCGATATCTATGCATTTCACCGCTACACCGCGCATTCCGCATACCTTACCATGTCTCCAGATGCCCAGTTTCGGCGGCTCGATCCGGTTGAGCCGGACAATTTTACCGCTGACTTAAGCAACCGCCTACGCACCCTTTAAACCCAATA
+
FFFFFFFFFFFFFFFFFFFFFFFFFFFFFF:FFFFFFFFFFFFFFFFFFFFFFFFFFFFFFFFFFFFF:F:FFFFFFFFFFFFFFFFFFFFFFFFFFFFFFFFFFFFFFFFFFFFFFFFFFFFFFF,FFFFFFFFFFFFFFFFFFFFF:FF::F:FFFFFFFFFFFFFFFFFFF:FFFFFFFFFFFFFFFFFFFFFFF:FFFFFFFFFFFFFFFFFFF:FFF:FFF:F:FF:FF::F:FFFFFFFFFFFF
@A00881:241:HJW2NDRXX:1:2127:17201:18443 2:N:0:CGAGAGAA+GATTGGAG
GGTAGCGGACTACTAGGGTATCTAATCCTGTTTGCTCCCCACGCTTTCGTGCCTCAGTGTCAGTTACAGTCCAGTGAACCGCCTTCGCCGCTGGTGTTCCTCCCAACATCTACACATTCCACCGCTACACTGGGAATTCCGTTCACCCCTCCTGCACTCAAGCCCAGCAGTTTTGGTAGTAGTTCCGAAGTTAAGCCCCGGAATTACGCTACCAACTTGCCAAACCACCTACGCACCCTTTACGCCCAGT
+
FF::FFFF,FFFFFFFFFFFFFF:FFFFFF:FFFF:FFFFFFFFFF,FF:FF:FF:FFF,FFFFFFFFFFFF,FFFFFFFFFF::FFFFFFFFFFFF:FFFFFFFFFFFFFFFFFFFFFFFFFF:FFF:F,FFFFFFFFFF:FFFFFFFFFF:FFFFFFFFFFFFFFF,F::FF:FFFF,:FFFFFFFFFFFFFFF:FFFF,FF,F,FFFFFFFFFFFFFFFFF:FFFFFFFFFFFFFF:FFFFF:F,F,
@A00881:241:HJW2NDRXX:1:2127:31747:18521 2:N:0:CGAGAGAA+GATTGGAG
GGTAGCGGACTACTGGGGTATCTAAGCCTGTTTGCTCCCCACGCTTTCGTGCCTCAGTGTCAGTTACAGTCCAGTGAACCGCCTTCGCCGCTGGTGTTCCTCCTAATATCTACGCATTCCACCGCTACACTAGGAATTCCGTTCACCCCTCCTGCACTCAAGCCCAGCAGTTTTGGTAGTAGTTCCGAAGTTGAGCCCCGGAATTACGCTACCACCTTGCCAAACCACCTACGCACCCTTTACGCCCAGT
+
FF,,FFFFFFFFFFFFFF,FFFF,F,FFFF,FFFF,FFFFFFFFF:FFFFF:FFF,FFFFFFF,FFF:FFFF::FFFFFFFFF,FFFF:FFFFF:F,FFF:FF:FF,,FFF:F,FFFFF:FFFFFF,F:F,:F:F,FFFF:F,FFFF:F,FFFFFF:FFF,F:FF,,:FFFFFFFFF,FFFFFFFFFFFFF,FFFF:FFFFF,FFF:::F:,F,,,,F,F:FF,FFF:F:FF:FFF:F,FF,F:FFF,,,
@A00881:241:HJW2NDRXX:1:2127:31168:18552 2:N:0:CGAGAGAA+GATTGGAG
GGTAGCGGACTACCAGGGTATCTAATCCTGTTTGCTCCCCACGCTTTCGTGCCTCAGTGTCAGTTACAGTCCAGTGAACCGCCTTCGCCGCTGGTGTTCCTCCTAATATCTACGCATTCCACCGCTACACTAGGAATTCCGTTCACCCCTCCTGCACTCAAGCCCAGCAGTTTTGGTAGTAGCGCCGAAGTTAAGCCTCGGAATTACGCAACCAACTTGCCAAACCACCTACGCACCCTTTACGCCCAGT
+
F:FFFF:,FF:FFFFF:FFF:FFFF,FF,:FFFFFFFFF,:F,,FF:FFFFF,F::FFF,FFFFFF::F:FFFFF,FFFFFF,F:,:FFFFFF:,::,F:,FFF,FFFF:FFF,FF::FFFF:FFFFF,F,,,FFFF,F,F,,,FFFFFFFFFFFFFFFFF:FFFF,,FFFF:F:FFF,FF,FFF:,FFF::FF:F,FF::FF:FFFF,,::,F,,:F::FFFFF,FFFFFF:FFFFF,,,FF,FF,F:,
@A00881:241:HJW2NDRXX:1:2127:24261:18615 2:N:0:CGAGAGAA+GATTGGAG
GGTAGCGGACTACTCGGGTATCTAATCCTGTTTGCTCCCCACGCTTTCGCGCCTCAGCGTCAGTTGTCGTCCAGCAAGCCGCCTTCGCCACTGGTGTTCCTCCGTATATCTACGCATTTCACCGCTACACACGGACTTCCGCTTGCCTCTCCGATACTCAAGATAGACAGTTTCAAATGCAGTTTCCGGGTTGAGCCCGGAGATTTCACATCTGACTTGCCTACCCGCCTACGCGCCCTTTACACCCAGT
+
FFFFFFFFFFFFFFFFFFFFFFFFFFFFFFFFFFFFFFFFFFFFFFFFFFFFFFFFFFFFFFFFFFFFFFFFFFFFFFFFFFFFFFFFFFFFFFFFFFFFFFFFFFFFFFFFFFFFFFFFFFFFFFFFFF:FFFF,FFFFFFFFFF:FFFFFFFF:FFFFFFFFFFFF:FFFFFFFFFFFFFFFFFFFFFFFFFFFFFFFFFFFFFFFFFFFFFFFFFFFFFFFFFFFFFFFFFFFFFF::FFFFFFFF:
@A00881:241:HJW2NDRXX:1:2127:30644:18771 2:N:0:CGAGAGAA+GATTGGAG
GGTAGCGGACTACCGGGGTATCTAATCCTGTTTGCTCCCCACGCTTTCGTGCCTCAGTGTCAGTTACAGTCCAGTGAACCGCCTTCGCCGCTGGTGTTCCTCCTAATATCTACGCATTCCACCGCTACACTAGGAATTCCGTTCACCCCTCCTGCACTCAAGCCCAGCAGTTTTGGTAGTAGCGCCGACGTTAAGCCTCGGAATTACGCTACCAACTTGCCAAACCACCTACGCACCCTTTACGCCCAGT
+
FFFFFFFFFFFFFFFFFFFFFFF,FFFFFFFF:FFFF:FFFFFFFFFFFFFFFFFFFFFFFFFFFFFFFFFFF::FFFFFFF:FFFFFFFFFFFFFFFFFFFFFF:FFF:FF:FFF:FFFFFFFFFFF,FFFFFFF,FFFFFFFFFFFFFFFFFFFFFFFFFFFFFFFFF:FFFFFFFFF:FFFFFF,,F,F,:::FFFFFF,FFFFF::,FF,F,FFFF:,F,F:FFFFFFFF:::::FF:FFFFFFFF
@A00881:241:HJW2NDRXX:1:2127:31973:18975 2:N:0:CGAGAGAA+GATTGGAG
GGTAGCGGACTACTTGAGTATCTAATCCTGTTTGCTCCCCACGCTTTCGAGCCTCAACGTCAGTTACCGTCCAGCAGGCCGCCTTCGCCACTGGTGTTCTTCCTAATATCTACGCATTTCACCGCTACACTAGGAATTCCGCCTGCCTCTCCGGCACTCCAGCACCACAGTTTCCAAAGCAGTCCCCGCGTTAAGCGCCGGGCTTTCACTTCAGACTTGCCATGCCGTCTACGCTCCCTTTACACCCCGT
+
FFFFFFFFFFFFFFFFFFFFF:FFFFFFFFFFFFFFFFFF:FFFFFFFFFFFFFFFFFFFF:FFFFFFFFFFFFFFFFFFFFFFFFFFFFFFFFFF:FFFFFFFFFFFFF:FF:F:FFFFFFFFFFFFFFF,FFFFFFFFFFFFFFF:FFFFFFFFF:FFFFFFFFFFFFFF,FFF,FFFFFFFFFFFFF:FF,FFFFFFFFF:FFF:FF:FFFF:FFFFF:FFFFF:FFFFFFFFFFF,FFFFFFF,FF
@A00881:241:HJW2NDRXX:1:2127:27896:19680 2:N:0:CGAGAGAA+GATTGGAG
GGTAGCGGACTACCTGGGTATCTAATCCTGTTTGCTCCCCACGCTTTCGTGCCTCAGTGTCAGTTACAGTCCAGTGAACCGCCTTCGCCGCTGGTGTTCCTCCTAATATCTACGCATTCCACCGCTACACTAGGAATTCCGTTCACCCCTCCTGCACTCAAGCCCAGCAGTTTTGGTAGTAGCGCCGAAGTTAAGCCTCGGAATTACGCTACCAACTTGCCAAACCACCTACGCACCCTTTTCGCCCAGT
+
FFF,FFFFFFF:FFFFFFFFFFFFFFFFFFFFFFFFFFFFFFFFFFFFFFFFFFFFFFFFFFFFFFFFFFFFFFFFFFFFFFFFFFFFFFFFFFFFFFF,FFFFFFFFFFFFFFFFFFFFFFFFFFFFF:F,FFFFFFFFFFFFFFFFFFFFFFF:FFFFFFFFFF,F,FF:,FFFFFFF:,FFFFFFF::FF:FFFF:FFFF:F,FFFFF::F,FF:F,FF:,:F::FF,FFFFFFF,FF,FFF,FFFF
@A00881:241:HJW2NDRXX:1:2127:24505:19727 2:N:0:CGAGAGAA+GATTGGAG
GGTAGCGGACTACGTGGGTATCTAATCCTGTTTGCTCCCCACGCTTTCGTGCCTCAGTGTCAGTTACAGTCCAGTGAACCGCCTTCGCCGCTGGTGTTCCTCCTAATATCTACGCATTCCACCGCTACACTAGGAATTCCGTTCACCCCTCCTGCACTCAAGCCCAGCAGTTTTGGTAGTAGCGCCGAAGTTAAGCCTCGGAATTACGCTACCAACTTGCCAAACCACCTACGCACCCTTTACGCCCAGT
+
FF::FFFFFF:FF:FFFF:FFFF:FFFFFF:FFFFFFFFF:FFFFFFFFFFFF:F,FFFFFFFFFFFFFFFFFFFFF,FFFFFFFF:FFFFFFFFFFFFFFFFFFFFFFFFFFFFFFFFFFFFFFF,::F,FFFF,FFFFFFFFFFFFFFFFF:FFFFFFFFFFFFF:,FFFFFFFF,FFFFFF:FFF,FFF:FFFF:FFFFF:FFFFFF:FF:FFFFF:FFF,FFFFFFF:FFFFF:FFF:FFFFF:F,
@A00881:241:HJW2NDRXX:1:2127:27425:20149 2:N:0:CGAGAGAA+GATTGGAG
GGTAGCGGACTACGTGGGTATCTAATCCTGTTTGCTCCCCACGCTTTCGTGCCTCAGTGTCAGTTACAGTCCAGTAAACCGCCTTCGCCGCTGGTGTTCTTCCTAATATCTACGCATTCCACCGCTACACTAGGAATTCCGTTTACCCCTCCTGCACTCAAGTCCGACAGTTTTAGTAGTAGTTCCGAAGTTGAGCCCCGGACTTACGCTACTAACTTGCCGAACCACCTACGACCCCGTTACGCCCAGT
+
FF,FFFFFFFFFFFFFFFFFFFF:FF:FFFFFFFFFFFFFFFFFFFFFFFFFFFF:FFFFFFFFFFFFFFFFFFFFFFFFFFFFFFFFFF,FFFFFFFFFFFFFF:FFFFFFFFFFFFFF,FFFFFF::FFFFFFFFFFFFFFF,:FFFFFFFFFFFFFFFFFFFFFF:F:FFF,,FF,FFFFFF:FF::FFFFF,F,FFFF:FFFFF:FF:F:,,FFFFFFF,:FFF,FF:F,,,F,,FF,F:F,FF:F
@A00881:241:HJW2NDRXX:1:2127:32289:20337 2:N:0:CGAGAGAA+GATTGGAG
GGTAGCGGACTACCTGGGTATCTAATCCTGTTCGATCCCCACGCTTTCGTGCTTCAGCGTCAGTCGGGCGCCGGTATGCTGCCTTCGCAATCGGAGTTCTGCGTGATATCTATGCATTTCACCGCTACACCACGCATTCCGCATACTTCTCGCCCACTCAAGATTGCCAGTTTCAACGGCGGGAAGTGGTTGAGCCACTCAATTTTACCGCTGACTTGACATTCGGCCTACGCACCCTTTAAACCCAATA
+
FFFFFFFFFFFFFFFFFFFFFFFFFFFFFFFFFFFFFFFFFFFFFFFFFFFFFFFFFFFFFFFFFFFFFFFFFF::FFFFFFFFFFFFFFFFFFFFFFFFFFFFFF:FFFFFFFFFFFFFFFFFFFFFFFFFFFFFFFFFFFFFFFFFFFFFFFFFFFFFFFFFFFFFFFFFFFF:FFFFFFFF:FFFFFFFFFFFFFFFFFFFFFFFFFFFFFFFFFFFFFFF:FFFFFFFFFFFFFFFFFFFFFFFFF
@A00881:241:HJW2NDRXX:1:2127:30508:20729 2:N:0:CGAGAGAA+GATTGGAG
GGTAGCGGACTACGGGGGTATCTAATCCTGTTCGATCCCCACGCTCTCGCGCCTCAGCGTCAGTTGTCGTCCAGCAATCCGCCTTCGCCACTGGTGTTCTTCCGTATATCTACCCATTTCACCGCTACACACGGAATTCCGATTGCCTCTCCGATACTCAAGACCAGCAGTTTCAAATGCAGGCTATGGGTTAAGCCCATAGTTTTCACATCTGACTTGTCGGCCCGCCTACGCGCCCTTTACACCCAGT
+
FFFFFFFFFFFFFFFFFFFFFFFFFFFFFFFFFFFFFFFFFFFFFFFFFFFFFFFFFFFFFFFFFFFFFFFFFFFFFFFFFFFF:FFFFFFFFFFFFFFFFFFF:FFFFFFFF,FF:F,FF:FFFFFFFFFFFFFFFFFFFFFFFFFFFFFFFFFFFFFFFFFFFFFFFFFFFFFFFFFFFFFFFFFFFFFFF,FFFF:FFFFFFFFFFFFFFF,,FFFFFFFFF,FFFF:FFFFFFFFF,FFFF,F,FF
@A00881:241:HJW2NDRXX:1:2127:29866:20932 2:N:0:CGAGAGAA+GATTGGAG
GGTAGCGGACTACGAGGGTATCTAATCCTGTTTGCTCCCCACGCTTTCGAGCCTCAGTGTCAGTTGCAGTCCAGTAAACCGCCTTCGCCTCCGGTGTTCTTCCTAATATCTACGCATTTCACCGCTACACTAGAAATTCCGTTTACCCCTCCTGCACTCTAGTCAACCAGTTTTAAATGCAATTCCAGAGTTGAGCCCTGGGCTTCCACACCTAACTTAATTGACCACCTACGCTCCCTTTACGCCCAGT
+
FFFFFFFFFFFFFFFFFFFFFFFFFFFFFFFFFFFFFFFFFFFFFFFFFFFFFFFFFFFFFFFFFFFFFFFFFFFFFFFFFFFFFFFFFFFFFFFFFFFFFFFFFFFFFFFFFFFFFFFFFFFFFFFFFFFFFFFFFFFFFFFFFFFFFFFFFFFFFFFFFFFFFFFFFFFFFFFFFFFFF:FFFFFFFFFFFFFFFFFFFFFFFFFFFFFFF:FFFF:FFFFFFFFFFFFFFFFFFFFFFFFFFFFFFF
@A00881:241:HJW2NDRXX:1:2127:13169:21010 2:N:0:CGAGAGAA+GATTGGAG
GGTAGCGGACTACAGGGGTATCTAATCCTGTTTGCTACCCACGCTTTCGTGCCTCAGCGTCAGTTAAAGCCCAGCAGGCCGCCTTCGCCACTGGTGTTCCTCCCCATCTCTACGCATTTCACCGCTACACGGGGAATTCCGCCTGCCTCTACTTCACTCAAGCTATACAGTTTCAAATGCACGCTATCGGTTAAGCCCATAGTTTTCACATCTGACTTGTTTAGCCGCCTACGCACCCTTTACACCCAGT
+
FFFFFFFFFFFFFFFFFFFFFFFFFFFFFFFFFFFFFFFFFFFFFFFFFFFFFFFFFFFFFFFFFFFFFFFFFFFFFFFFFFF:FFFFFFFFFFFFFFFFFFFFFFFFFFF:FFFFFFFFFFFFFFFFFFFFFFFFF,FFFFFFFFFFFFFFFFFFFFFFFFFF,FFFFF,FFFFFFFFFFFFFFFFFFFFFF,FFFFFFFFFFFFFFFFFFFFFFFFFFFFFFFFFFFFFFFFFFFFFFFFFFFFFFFF
@A00881:241:HJW2NDRXX:1:2127:23746:21324 2:N:0:CGAGAGAA+GATTGGAG
GGTAGCGGACTACATGGGTATCTAATCCTGTTTGCTCCCCACGCTTTCGTGCCTCAGTGTCAGTTACAGTCCAGCAAACCGCCTTCGCTACTGGTGTTCTTCCTAATATCTACGCATTCCACCGCTACACTAGGAATTCCGTTTGCCCCTCCTGCACTCAAGTCCGACAGTTTTAGTAGTAGTCCCGAGGTTGAGCCCCGGGCTTACGCTACTAACTTGCCAAACCACCTACGCACCCTTTACGCCCCGT
+
FF,FFFFFF:FFFFFFFF,FFFFFF:FF:F,:FFF,FFFFFFFFF,FFF:FFF,F,FFFFFFFFFFFFFFFFFFFFFFFFFFFFFFFFFFFFFFFFFFF,FFFFFFF,FFFFFFFF:FFFFFFFFFFFFFFFFFFFFFFFFF:F:FFFFFFFFFFFFFFF,FFFFFFFF:F,FF:FF:FFFFF,FF,FFFF::,FFFF:FFFFF:FFFF:FFF,FFFFFFFFFFFFFFF,FFFF,FFFF:FFFFFFF,,F
@A00881:241:HJW2NDRXX:1:2127:32551:21324 2:N:0:CGAGAGAA+GATTGGAG
GGTAGCGGACTACTTGGGTATCTAATCCTGTTTGCTCCCCACGCTTTCGCGCCTCAGCGTCAGTTGTCGTCCAGCAAGCCGCCTTCGCCACTGGTGTTCCTCCTAATATCTACGCATTTCACCGCTACACTAGGAATTCCGCTTGCCTCTCCGATACTCAAGGGCTACAGTTTCAAATGCAGCCCCGGGGTTGAGCCCCGGTATTTCACATCTGACTTGCAGCTCCGCCTACACGCCCTTTACACCCAGT
+
FFF:FFFF:,F::FFFFFFF,FFF,FFF:FFF:FF:F:FF,FF,FFFFFFFFFFFFFFFFF:FFFFFFFFFF:FF:F:FFFFFFFFFFFF:FFFFFFFFFFFFFFFFFFFFF::F,F:FFFFFFFFFFFFF,F:F:F:FFFF:FFF:FF:FFFFF,FFFFFFFFFFFFF::F,F:,,FFFFFF:FFFFF,,:FF:FFFFFFFF:FFFFFFFF:FFFF::FF::FF:F::FFF,FFFFF,,F:F::FFF:F
@A00881:241:HJW2NDRXX:1:2127:27896:21934 2:N:0:CGAGAGAA+GATTGGAG
GGTAGCGGACTACAGGGGTATCTAATCCTGTTTGCTACCCACGCTTTCGCATCTCAGCGTCAGTTACGAGCCAGACAGCCGCCTTCGCCACTGATGTTCTTCCAGATATCTACGGATTTCACTCCTACACCTGGAATTCCGCTGTCCTCTCTCGCACTCCAGTTCGGTAGTTTTGAAGGCAGTTCCACGGTTGAGCCGTGGGATTTCACCTCCAACTTGCCGTACAGCCTACACGCGCTTTACGCCCAGT
+
FFFFFFFFFFFFFFFFFFFFFFFFFFFFFFFFFFFFFFFFFFFFFFFFFFFFFFFFFFFFFFFFFFFFFFFFFFFFFFFFFFFFFFFFFFFFFFFFFFFFFFF:FFFFFFFFFFFFFFFFFFFFFFFFFFFFFFFFFFFFFFFFFFFFFFFFFFFFFFF:FFFFFFFFFFFFFFF:FFFFFFFFFF:FFFFFFFFFFFFFFFFF,FFFFFFFFFFFFFFFFFFFFFFFF:FFFFFFFFFFFF:FFFFFFF
@A00881:241:HJW2NDRXX:1:2127:31051:22169 2:N:0:CGAGAGAA+GATTGGAG
GGTAGCGGACTACCCGGGTATCTAATCCTGTTTGCTCCCCACGCCTTCGAGCCTCAACGTCAGTTACAGTCCAGTAAGCCGCCTTCGCCGCTGGTGTTCCTCCTAATATCTATGCATTTCACCGCTACACTAGGAATTCCGCTTACCTCTCCTGCACTCTAGCCGGACAGTTTCCAAAGCAGTTACGGGGTTGAGCCCCGGCCTTTCACTTCAGACTTGCCCTGCCGTCTACGCTCCCTTTACACCCAGT
+
FFFFFFFFFFFFFFFFFFFFFFFFFFFFFFFFFFFFFFFFFFFFFFFFFFFFFFFFFFFFFFFFF:FFFFFFFFFFFFFFFFFFFFFFFFFFFFFFFFFFFFFFFFFFFFFFFFFFFFFFFFFFFFFFFFFFFFFFFFFFFF:FFFFFFFFFFFFFFFFFFFFFFFFFFFFFFFFFFFFFFFFFFFFFFFFFFFFFFFFFFFFFFFFFFFFFFFFFFFFFFFFFFFFFFFF:FFFFFFFFFFFFFFFFFF
@A00881:241:HJW2NDRXX:1:2127:28827:22326 2:N:0:CGAGAGAA+GATTGGAG
GGTAGCGGACTACTCGGGTATCTAATCCTGTTTGCTCCCCACACTTTCGCGCCTCAGCGTCAGTTGTCGTCCAGAAAGCCGCCTTCGCCACCGGTGTTCCTCCCAATATCTACGCATTTCACCGCTACACTAGGAATTCCGCTTGCCTCTCCGATACTCAAGGACTGCAGTTTAAAAGGCAGTTCCGGGGTTGAGCCCCGGTATTTCACATCTGACTTGCAGCTCCGCCTACACGCCCTTTACACCCAGT
+
FF:FF:FF:FFFFFFF:FFFFFFFFFFFFF:F,FFFFFFFFF,FFF:FFFFFFFFFFFFFFFFFF:,FF:FF:F,F:FFFFFFFFFF:FFFFF:,FFFFF:FFFFFFFFF:FFFFF:FFF,F:FFF,::F,FFF,FFFFFFFFFFFFFFFFFF,FFFFFF,FFFFFFFFF,FF:,:F,FFF,:FFFFF,FFF:FFFFFFFFF:FFFFFF:F::F:F,,F,:,F:FFFFFFFFFFFF:FF,F,FF:F:F::
@A00881:241:HJW2NDRXX:1:2127:29306:22373 2:N:0:CGAGAGAA+GATTGGAG
GGTAGCGGACTACAAGGGTATCTAATCCTGTTTGCTCCCCACGCTTTCGAGCCTCAGTGTCAGTTACAGTCCAGTAAGCCGCCTTCGCCTCTGGTGTTCCTCCTAATATCTACGCATTCCACCGCTACACTAGGAATTCCGCTTACCTCTCCTGCACTCTAGCTCAACAGTTTTATATGCAGTTCCGAGGTTGAGCCTCGTCATTTCACATATAACTTGCTGTGCCACCTACACTCCCTTTACGCCCAGT
+
FFFFFFFFFFFFFFFFFFFFFFFFFFFFFFFFFFFFFFFFFFFFFFFFFFFFFFFFFFFFFFFFFFFFFFFFFFFFFFFFFFFFFFFFFFFFFFFFF:FFFFFFFFFFFFFFFFFFFFFFFFFFFFFFFFFFFFFFFFFFFFFFFFFFFFFFFFFFFFFFFFFFFFFFFFFFFFFFFFF,FFFFFFFFFFFF,FFF,FFFFFFFFFFFFFFFFFFFFFFFFFFFFFFF,FFFFFFFFFFFFFF::FFFFF
@A00881:241:HJW2NDRXX:1:2127:30020:22827 2:N:0:CGAGAGAA+GATTGGAG
GGTAGCGGACTACAAGGGTATCTAATCCTGTTTGCTCCCCATGCTTTCGTGTCTCAGCGTCAGTTACAGTCCAGCAAACCGCCTTCGCCACCGGTGTTCTTCCTAATATCTACGCATTCCACCGCTACACTAGGAATTCCGTTTGCCCCTCCTGCACTCAAGCCCAACAGTTTTAAATGCAGTTCCAAAGTTGAGCCTTGGGCTTTCACACCTAACTTAATTTACCACCTACGCTCCCTTGACGCCCAGT
+
:F::FFFFF,FFFFFFFFFFFFF:FFFFFFFFFFFFFFFFFFFFFFFFFFFFFFFFFFFFFFFFFFFFFFFFFFFFFFFFFFFFFFFFFFFFFFFFFFFFFFFFF:FFFFFFFFFFFFFFFFFFFFFF:FFFFFFFFFFFFFFFFFF:FFFFFFFFFFFF:FF::FFFF:FFFFFF:FFFFFFFFFFFFFFF:FFFFFFFFFF,F::F::,FF,,FFFFF::F:FFFF:F,FFFFFF,FF,FFF,:F,FF
@A00881:241:HJW2NDRXX:1:2127:30418:23171 2:N:0:CGAGAGAA+GATTGGAG
GGTAGCGGACTACGAGGGTATCTAATCCTGTTTGCTCCCCACGCTTTCGAGCCTCAGCGTCAGTTAAAGCCCAGTAAGCCGCCTTCGCCACTGATGTTCCTCCTAATATCTACGCATTTCACCGCTACACTAGGAATTCCGCTTACCTCTACTTCACTCAAGAACCACAGTTTCAAATGCAAGTTACGGGTTGAGCCCATACATTTCACATCTGACTTGCAGTCCCGCCTGCACTCCCTTTACACCCAGT
+
FFF,FFFF:FFFFFFFFFFFFFFFFFFFFFFFFFFFFFFFFFFFFFFFFFFFFFFFFFFFFFFFFFF:FFFFFFF,:FFFFFF,:FFFFFFFFFFF,,FFFFFFFFFFFFFFFF:FF:FFFFFFFFFFFF,FFFFFFFFFFFF,F:FFFFFFFFFFFFFFFFF:FFFFFFF,FF:FFFFFFFFFFFFFFF:FFFFFFFFFFFFF,FFFFFFFFFFFFFFFFFFFFF,FFFFFF:FFFFF:FFFF:FF,F:
@A00881:241:HJW2NDRXX:1:2127:26286:23312 2:N:0:CGAGAGAA+GATTGGAG
GGTAGCGGACTACGCGGGTATCTAATCCTATTTGCTCCCCACGCTTTCGTGCCTCAGCGTCAGTCTCAGTCCAGTTAACCGCCTTCGCCACTGGTGTTCCTCCATATATCTACGCATTTCACCGCTACACATGAAATTCCGTTAACCTCTCCTGTACTCTAGTCTATTAGTTTCCACAGCTGCCGGAGGTTAAGCCTCCGTTTTTAACTGCAGACTTCCTAAACCGCCTACTCACCCTTTACGCCCAATA
+
FFF:FFFFFFFFFFFFFFFFFFFFFFFFF:FFFFFFFFFFFFFFFFFFFF:FFFFFFFFFFFFFFFFFFFFFFFFFFFFFFFFFFFFFFFFFFFFFFFF::FFFFFFFFFFFFFFFFFFFFFFFFFFFFFFFF:::FFFFFFFF:FFFFFFFFFF,FFFFFFFFFFFFFFFFFFFFFFFFFFFF,FFFFFFFFF,FFFFFFF:FF:FFFFFFF:FFFFFFFFF:FFFFFFF:FFFFFF,FFFFFF:FF:F
@A00881:241:HJW2NDRXX:1:2127:25934:23985 2:N:0:CGAGAGAA+GATTGGAG
GGTAGCGGACTACGTGGGTATCTAATCCTGTTTGCTCCCCACGCTTTCGTCCCTGAGCGTCAGATAAGTCTTAGGCAGCTGCTTTCGCTATCGGTGTTCTGTGACATATCTATGCATTTCACCGCTACTTGTCACATTCCGCTGCCTCCAGACTTTCTCTAGCCCGCCAGTATCTGTAGCACGTCCGGGGTTGAGCCCCGGGGTTTCACTACTGACTTAACGGGCCGCCTGCGGACCCTTTAAACCCAAT
+
FFFFFFFFFFFFFFFFFFFFFFFFFFFFFFFFFFFFFFFFFFFFFFFFFFFFFFFFFFFFFFFFFFFFFFFFFFFFFFFFFFFFFFFFFFFFFFFFFFFFFFFFFFFFFFFFFFFFFFFFFFFFFFFFFFFFFFFFFFFFFFFFFFFFFFFFFFFFFFFFFFFFFFFFFFFFFFFFFFFFFFFFFFFFFFFFFFFFFFFFFF,FFFFFFF,FF:FFFFF:FFFFFFFFF:FF:FFFFFFFFFFFFFFFF:
@A00881:241:HJW2NDRXX:1:2127:31810:24205 2:N:0:CGAGAGAA+GATTGGAG
GGTAGCGGACTACAGGGGTATCTAATCCTGTTTGCTCCCCACACTTTCGTGCCTCAACGTCAGTTACAGTCCAGTAAGTCGCCTTCGCCACTGGTGTTCCTCCTAATATCTACGCATTTCACCGCTACACTAGGAATTCCACTTACCTCTCCTGCACTCAAGAAAACCAGTTTTAGTTGCAGTTCCTCAGTTGAGCCGAGGGATTTCACAACTAACTTAATTTCCCGTCTACGCACCCTTTACACCCAAT
+
FFFFFFFFFFFFFFFFFFFFFFF:FFFFFFFFFFFFFFFFFFFF:FFFFFF:FFFFFFFFFFFFFFFFFFFFFFFF,FFFF:FFFFFFFFFFFFF,,FFFFFFFFF:F:FFFFFF:FFFFFFFFFFFFFF:FFFFFFFFFFFFFFFFFFFFFFFFFFFFFFFFFFFF,FFFFFFFFF:::,FFFF:FFFFFFFFFFFFFFFFFF::FFFFFFFF:,F,:FFFF,FFFFFF:,FFFFFFFFFFFFFF,FFF
@A00881:241:HJW2NDRXX:1:2127:28935:24298 2:N:0:CGAGAGAA+GATTGGAG
GGTAGCGGACTACTAGGGTATCTAATCCTGTTTGCTACCCACGCTTTCGCATCTCAGCGTCAGTTACGAGCCAGACAGCCGCCTTCGCCACTGATGTTCTTCCAGATATCTACGGATTTCACTCCTACACCTGGAATTCCGCCGTCCTCTCTCGCACTCTAGTTCGGTAGTTTTGAAGGCAGTTCCACGGTTGAGCCGTGGGATTTCACCTCCAACTTGCCGTACAGCCTACACGCGCTTTACGCCCAGT
+
FFFFFFFFFFFFFFFFFFFFFFFFFFFFFF:FFFFFFFFFFFFFFFFFFFFFFFFFFFFFFFFFFFFFFFFF:FFFFFFFFFFFFFFFFFFFFFFFFFFFFFFFFFFFFFFFFFFFFFFFFFFFFFFFFFFF:,FFFFFFFFFFFFFFFFFFFFFFFFFF::FFFFFFFFFFFFFFFFFFFFFFFFFFFFFFFFFFFFFFFFFFFFFFFFFFFFFFFFFF:FFFFFFFFFFFF::FFFFFFF:,F:FFFF
@A00881:241:HJW2NDRXX:1:2127:12680:24455 2:N:0:CGAGAGAA+GATTGGAG
GGTAGCGGACTACTTGGGTATCTAATCCTGTTTGCTCCCCACGCTTTCGTGCCTCAGTGTCAGTTACAGTCCAGTAAACCGCCTTCGCCGCCGGTGTTCTTCCTAATATCTACGCATTCCACCGCTACACTAGGAATTCCGTTTACCCCTCCTGCACTCAAGCCCAACAGTTTTAGTAGTAGTTCCGAAGTTGAGCCCCGGAATTACGCTACTAACTTGCTGAGCCACCTACGCACCCTTTACGCCCAGT
+
FF:,:FFFFFFFF:FFFFFFFFFF:FFFFFFFF:FF:F:F,FFFFFFFFFFFFFFFFFFFFFFFFFF:FFFF:FFFFFFFFFFFFFFFFFF:FFFFFFFF,FFFFFFFFFFFFFFFFF:F:FFFFFFFFFFFFFFFFFFFFFFFFFFFFFFFFFFFFFFFFFFFFFFFFFFFFFF:FFFFFFFFFFFF,:FF::FFFFFFF::FF:FF:FFF:F,FFF:FF,FFFF:FFFFFFFFFFF,FFFFFFFFF::
@A00881:241:HJW2NDRXX:1:2127:30183:24674 2:N:0:CGAGAGAA+GATTGGAG
GGTAGCGGACTACTGGGGTATCTAATCCTGTTCGATACCCACGCTTTCGTGCTTCAGCGTCAGTTGGGCGCCGGTATGCTGCCTTCGCAATCGGAGTTCTGCGTGATATCTATGCATTTCACCGCTACACCTCGCATTCCGCATACTTCTCGCCCACTCAAGAACGACAGTTTCAACGGCTCGACGGGGTTGAGCCCCGCATTTTTACCGCTGACTTTCCGTTCCGCCTACGCACCCTTTAAACCCAATA
+
FFFFFFFFFFFFFFFFFFFFFFFFFFFFFFFFFFFFFFFFFFFF:FFFFFFFFFFFFFFFFFFFFFFFFFFFFFFFFFFFFFFFFFFFFFFFFFFFFFFFFFFFFFFFFFFFFFF,FFFFFFFFFFFFFFFFFFFFFFFFFFF,FFFFFFF:FFFFFFFFFFFFFFFFFFFFFFFFFF:F:FFFFFFFFFFFFFFFFFFFF:FFFFFFFFFF:F:FFFFFFFFFFFFF::FFFFFFFFFFF:FFFFFFFF
@A00881:241:HJW2NDRXX:1:2127:24731:24752 2:N:0:CGAGAGAA+GATTGGAG
GGTAGCGGACTACTGGGGTATCTAATCCTGTTTGCTCCCCACACTTTCGTGCCTCAACGTCAGTTACTGTCCAGAAAGCCGCCTTCGCCACTGGTGTTCCTCCTAATATCTACGCATTTCACCGCTACACTAGGAATTCCGCTTTCCTCTCCAGCACTCAAGAAATATAGTTTTAGTTGCAAGTCCTCAGTTGAGCCGAGGGGTTTCACAACTAACTTGTACTCCCGTCTACGCACCCTTTACACCCAAT
+
FFFFFFFFFFFFFFFFFFF:FFFFFFFFFFFFFFFFFFFFFFFFFFFFFFFFFFFFFFFFFFFFFFFFFFFFFFFFFFFFFFFFFFFFFFFFFFFFFFFFFFFFFFFFFFFFFFFFFFFFFFFFFFFFFFFFFFFFFFFFFFFFFFFFFFFFFFFFFFFFFFFFFF:FFFFFFFF,FFF:F:FFFFFFFFFFFFFFFFFFFFFFFFFFFFFFFFFFFFFFFFFFFFFFFFFFFFFFFFFFFFFFFFFFFF
@A00881:241:HJW2NDRXX:1:2127:29297:25019 2:N:0:CGAGAGAA+GATTGGAG
GGTAGCGGACTACAAGGGTATCTAATCCTGTTTGCTCCCCACGCCTTCGAGCCTCAACGTCAGTTACAGTCCAGTAAGCCGCCTTCGCCACTGGTGTTCCTCCTAATATCTACGCATTCCACCGCTACACTGGGAATTCCATCTGCCCCTCCTGCACTCAAGTTTTGCAGTTTTAGTAGTAGTCCCGAAGTTAAGCCCCGGGCTTACGCTACTAACTTGCCAAACCACCTACGCACCCTTTACGCCCAGT
+
FFF:FFFF:FFF:FFFFFFFFFFFFFFFFFFFFFFFF:FFFFFFFFFFFFFFFFFFF:FFFFFFFFFFFFFFFFFFFFFFFFFFFFFFF:FFFFFFFFFFFFFF:,FFFFFFFFFFFFFFFFFFFFFFFFFFFFFFFFFFFFFFFFFFFFFFFFFFFFFF:FFFFFFF:FF:FFFFFFFFF,FFFFFFFFFFFFFF:FFFFFFF:FFFFF:FF:::,FFFFF,FFFFFFFFFFFFFFFF:FFFFFFF,:F
@A00881:241:HJW2NDRXX:1:2127:25310:26036 2:N:0:CGAGAGAA+GATTGGAG
GGTAGCGGACTACATGGGTATCTAATCCTGTTCGCTCCCCACGCCCTCGTGCCTCAGCGTCAATAGACGATTCGCGAGATGCCTTCGCAATCGGCGTTCTGAGTGATCTCTATGCATTTCACCGCTACACCACTCATTCCTCCCGCGGCATCGCCATTCCAGCCACACAGTATTGGAGGCACCCCCGACGTTGAGCGCCGGCATTTCACCTCCAACTTGCACGACCGCCTACGCACCCTTTAAACCCAAT
+
FFFFFFFFFFFFFFFFFFFFFFFFFFFFFFFFFFFFFFFFFFFFFFFFFFFFFFFFFFFFFFFFFFFFFFFFFFFFFFFFFFFFFFFFFFFFFFFFFFFFFFFFFFFFFFFFFFFFFFFFFFFFFFFFFFFFFFFFFFFFFFFFFFFFFFFFFFFFFFFFFFFFFFFFFF:FFFFFFFFFFFFFFFFFFFFFFFFFFFFFFFFFFFFFF:FFFFFFFFFFFFFFFFFFFFFFFFFFFFFFF:FFFFFFFF
@A00881:241:HJW2NDRXX:1:2127:25211:26052 2:N:0:CGAGAGAA+GATTGGAG
GGTAGCGGACTACGAGGGTATCTAATCCTGTTTGCTCCCCACGCTTTCGTGCCTCAGTGTCAGTTACGGTCCAGTAAACCGCCTTCGCCGCCGGTGTTCTTCCTAATATCTACGCATTCCACCGCTACACTAGGAATTCCGTTTACCCCTCCTGCACTCAAGCCCAACAGTTTTAGTAGTAGTTCCGAAGTTGAGCCCCGGAATTACGCTACTAACTTGCTGAGCCACCTACGCACCCTTTACGCCCAGT
+
FFFFFFFFFFFFFFFFFFFFFFFFFFFFFFFFFFFFFFFFFFFFFFFFFFFFFFFFFFFFFFFFFFFFFFFF:FFFFFFFFFFFFFFFFFFFFFFFFFF:FFFFFFFFFFFFFFFFFFFFFFFFFFFFFFFFFFF,FFFFFFFFFFFF::FFFFFFFFFFFFFFFFFFFFFFFF:FFFFFFFFFFFFFFFFFFFFFFFFFF:FFFFFFFFFF:FFFFFFFFFFFFF,FFFFFFFF:FFFFFFFFFFFFFF
@A00881:241:HJW2NDRXX:1:2127:31991:26083 2:N:0:CGAGAGAA+GATTGGAG
GGTAGCGGACTACCGGGGTATCTAATCCTGTTTGCTCCCCACGCTTTCGAGCCTCAACGTCAGTTACAGTCCAGTAAGCCGCCTTCGCCACTGGTGTTCCTCCTAATATCTACGCATTTCACCGCTACACTAGGAATTCCGCTTACCTCTCCTGCACTCCAGAATCACAGTTTCCAAAGCAGTCCGGGGGTTGAGCCCCCGCCTTTCACTTCAGACTTGCCTTTCCGTCTACGCTCCCTTTACACCCAGT
+
FFFFFFFFFFFFFFFFFFFFFFFFFFFFFFFFFFFFFFFFFFFFFFFFFFFFFFFFFFFFFFFFFFFFFFFFFFFFFFFFFFFFFFFFFFFFFFFFFFFFFFFFFFFFFFFFFFFFFFFFFFFFFFFFFFFFFFFFFF,FFFFFFFFFFFFFFFFFFFFFFFFFFFFFFFFFFFFFFFFFFFFFFFFFFFFFFF:FFFFFFFFFFFFFFFFFFFFFFF:FFFFFFFFFFFFFFFFFFFFFFFFFFFFFFF
@A00881:241:HJW2NDRXX:1:2127:30770:26193 2:N:0:CGAGAGAA+GATTGGAG
GGTAGCGGACTACCAGGGTATCTAATCCTGTTCGATCCCCACGCTTTCGTGCCTCAGCGTCAGACAGAAGCCGGTATGCTGCCTTCGCAATCGGAGTTCTTCGCGATATCTAAGCATTTCACCGCTACACCGCGAATTCCGCATACTTCTCTTCCTCTCGAGCATCCCAGTTTCAACCGCTGGCCGGGGTTGAGCCCCGGGCTTTGACGGCTGACTTAAGACGCGGCCTACGCACCCTTTAAACCCAATA
+
FFFFFFFFFFFFFFFFFFFFFFFFFFFFFFFFFFFFFFFFFFFFFFFFFFFFFFFFFFFFFFFFFFFFFFFFFFFFFFFFFFFFFFFFFFFFFFFFFFFFFFFFFFFFFFFFFFFFFFFF:FFFFFFFFFFFFFFFFFFFFFFFFFFFFFFFFFFFFFFFFFFFFFFFFFFFFFFFFFFFFFFFFFFFF:FFFFFFFFFFFF:FFFFFFFFFFFFFFF:FFFFFF:FFFFFFFFFFFF:F,:FFFFFFFF
@A00881:241:HJW2NDRXX:1:2127:22381:26475 2:N:0:CGAGAGAA+GATTGGAG
GGTAGCGGACTACGGGGGTATCTAAGCCTGTTTGCTCCCCACGCTTTCGAGCCTCAGCGTCAGTACAAGCCCAGCAAGCCGCCTTCGCCACTGGTGTTCCTCCTAATATCTACGCATTTCACCGCTACACTCGGAATTCCGCTTGCCTCTGCTTCACTCAAGAAAAACAGTTTCAAAAGCAGGTTATGGGTTAAGCCCATAATTTTCACTTCTGACTTGCCTTCCCGCCTACACTCCCTTTACACCCAGT
+
FF,,FFFFFFFFF:FFFFFFFFF:F,FFFFFFFFFFFFFFFFFFFFFFFFFFFFFFFFFFFFFFF,FFFFFFFFFF:FFFFFFF:F:FF,FFFFFF:FFFFF,FFFFFFFFFFF:FF,FFFFFFFF,FFFF,FFF,FFFFFFFFFFFFFFF,FFFFFFFF:FFFFF,FFFF:FF,,F:F:FFFFFFFFFF:FFF::FF:F,FF:FFF,FFFFFFFFFFFFF,FFFF:FFFFFFFFFFF,:F,FF:FF,FF
@A00881:241:HJW2NDRXX:1:2127:25328:26537 2:N:0:CGAGAGAA+GATTGGAG
GGTAGCGGACTACAAGGGTATCTAATCCTGTTTGCTCCCCACGCCTTCGAGCCTCAACGTCAGTTGCCGTCCAGTAAGCCGCCTTCGCCACTGGTGTTCCTCCTAATATCTACGCATTTCACCGCTACACTAGGAATTCCGCTTACCTCTCCGGCACTCAAGCTCGACAGTTTCCAGAGCAGCTCCGGGGTTAAGCCCCGGCATTTCACTCCAGACTTGCTAAGCCGTCTACGCTCCCTTTACACCCAGT
+
FFFFFFFFFFFFFFFFFFFFFFF:FFFFFFFFFFFFFFFFFFFFFFFFFFFFFFFFFFFFFFFFFFFFFFFFFFFFFFFFFFFFFFFFFFFFFFFFFFFFFFFFFFFFFFFFFFFFFFFFFFFFFFFFFF,FFFFFFFFFFFF:FFFFFFFFFFFFFFFFFFFFFFFFFFFFFFFFFFFFFFFFFFFFFFFFFFFFFFFFFFFFFFFFFFFFFFFFFFFFFFFFFFFFFFFFFFFFFFFFFFF,FFFFFF
@A00881:241:HJW2NDRXX:1:2127:31412:26584 2:N:0:CGAGAGAA+GATTGGAG
GGTAGCGGACTACGTGGGTATCTAATCCTGTTTGCTCCCCACGCTTTCGTGCCTCAGTGTCAGTTACAGTCCAGCAACTCGCCTTCGCCACTGGTGTTCCTCCTAATATCTACGCATTCCACCGCTACACTGGGTATTCCATTCACCCCTCCTGCACTCAAGCCCGACAGTTTTGGTAGTAGTTCCGAAGTTAAGCCCCGGAATTACGCTACCAACTTGCCAAGCCACCTACGCACCCTTTACGCCCAGT
+
FFFFFFFFFFFFFFFFFFFFFFFFFFFFFFFFFFFFFFFFFFFFFFFFFFFFFFFFFFFFFFFFFFFFFFFFFFFFFFFFFFFFFFFFFFFFFFFFFFFFFFFFFFFFFFFFFFFFFFFFFFFFFFFFFFFFFFFFFFFFFFFFFFFFFFFFFFFFFFF:FFFFFFFF,FFFFFFFF:FFFFFFFFFFFFF:FFFFFFFFFFFFFFFFFFFFFFFF:FFFFFFFFFFFFFFFFFFFFFFFFFF:FF:FFF
@A00881:241:HJW2NDRXX:1:2127:26178:26631 2:N:0:CGAGAGAA+GATTGGAG
GGTAGCGGACTACGCGGGTATCTAATCCTGTTTGCTCCCCACGCCTTCGAGCCTCAACGTCAGTCACGGTCCAGCAAGCCGCCTTCGCCACTGGTGTTCCTCCTAATATCTACGCATTCCACCGCTACACTAGGAATTCCGTTTGCCCCTCCTGCACTCAAGCCCAACAGTTTTCGTAGTAGTCCCGAGGTTGAGCCTCGGGCTTACGCTACTAACTTGCCGAACAGCCTACACACCCTTTACGCCCAGT
+
FFF,FFFFFFFFFFFFFFFFFFFFFFFFFFFFFFFFFFFFFFFFFFFFFFF:FFFFFFFFF:FFFFFFFFFFFFFF,FFFFFFFFFFFFFFFFFFFFFFFF:FFFFFFFFFFFFF:FFFF,FFFFF:FFFF:FF:F:FFFF,FFFFF,FFFFFFFF:FF:FFFFFF,FFF:FFF,,FFFFFFFFFF:FFFFFF:FFF:::F:FFFFFFFFF:F:FFFFFF,FFF:,FFFFFFFFF:FF::F,FFF,FFFF
@A00881:241:HJW2NDRXX:1:2127:32145:26882 2:N:0:CGAGAGAA+GATTGGAG
GGTAGCGGACTACGTGGGTATCTAATCCTGTTTGCTCCCCACGCTTTCGTGCCTCAGTGTCAGTTACAGTCCAGTGAACCGCCTTCGCCGCTGGTGTTCCTCCTAATATCTACGCATTCCACCGCTACACTAGGAATTCCGTTCACCCCTCCTGCACTCAAGTCAGACAGTTTTGGTAGTAGTTCCGAAGTTAAGCCCCGGAATTACGCTACCAACTTGCCAAACCACCTACGCACCCTTTACGCCCAGT
+
FFFFFFFFFFFFFFFFFFFFFFFFFFFFFFFFFFFFFFFFFFFFFFFFFFFFFFFFFFFFFFFFFFFFFFFFFFFFFFFFFFFFFFFFFFFFFFFFFFFFFFFFFFFFFFFFFFFFFFFFFFFFFFFFFFFFFFFFFFFFFFFFFFFFFFFFFFFFFFFFFFFFFFFFFFFFFFFFFFFFFFFFFFFFFFFFFFFFFFFFFFFFFFF:FFFFFFFFFFFFFF::FFFFFFFFFFFF:FFFFFFFFFF:FF
@A00881:241:HJW2NDRXX:1:2127:28040:26913 2:N:0:CGAGAGAA+GATTGGAG
GGTAGCGGACTACTTGGGTATCTAATCCTGTTTGCTCCCCACGCTTTCGAGCCTCAACGTCAGTTACAGTCCAGCAGGCCGCCTTCGCCACCGGTGTTCCTCCTGATATCTACGCATTTCACCGCTACACCAGGAATTCCGCCTGCCTCTCCTGCACTCCAGATACACAGTTTCCAGAGCAGTCCGGGGGTTGGGCCCCCGCCTTTCACTCCAGACTTGCATGTCCGTCTGCGCTCCCTTTACACCCAGT
+
FFFFFFFFFFFFFFFFFFFFFFFFFFFFFFFFFFFFFFFFFFFFFFFFFFFFFFFFFFFFFFFFFFFFFFFFFFFFFFFFFFFFFFFFFFFFFFFFFFFFFFFFFFFFFFFFFFFFFFFFFFFFFFFFFFFFFFFFFFFFFFFFFFFFFFFFFFFFFFFFF:FFFFFFFFFFFFFFFFFFFF:FFFFFFFFFFFFFFFFFFFFFFFFFFFFFF:FFFFFF:FFFFFFFFFFFFFFFFFFF:FF:FFFFF:
@A00881:241:HJW2NDRXX:1:2127:30436:26991 2:N:0:CGAGAGAA+GATTGGAG
GGTAGCGGACTACCTGGGTATCTAATCCTGTTCGATACCCACGCTTTCGTGCCTCAGCGTCAGTGTGGCACCGGTATGCTGCCTTCGCAATCGGAGTTCTGCGCGATATCTAAGCATTTCACCGCTACACCGCGAATTCCGCATACTTCTCTTCCTCTCGAGCATCCCAGTTTCAACCGCTGGCCGGGGTTGAGCCCCGGGCTTTGACGGCTGACTTAAGACGCGGCCTACGCACCCTTTAAACCCAAGC
+
FFF,FFFFFFFFFFFFFFFFFFFFFFFFFF,FFFFFFFFFFFFFFF,FFFFFFFFFFFFFF:FFFFFFFF:FFFFFFFFFFFFFFFFFFFFFFFFFFFFFFF:FFFFFFFF:FFFFFFFFFFFFFF:F:FFFFFFF:FFF:FFF,F:,FFFF:FFFFFF,,FFFFFFFFFF:F:,FF::F:FFFFFF:F,FF,FFF:FFFFFFFFFFFFFFFFFFFFFFF,FFFF,:FFFFFFFFF,FFF:FF,FF,F,:
@A00881:241:HJW2NDRXX:1:2127:25319:27085 2:N:0:CGAGAGAA+GATTGGAG
GGTAGCGGACTACCTGGGTATCTAATCCTGTTTGCTCCCCACGCTCTCGCGCCTCAGCGTCAGTTGTCGTCCAGCAATCCGCCTTCGCCACTGGTGTTCTTCCGTATATCTACGCATTTCACCGCTACACACGGAATTCCGATTGCCTCTCCGATACTCAAGACCGGCAGTTTCAAATGCAGGCTATGGGTTAAGCCCATAGTTTTCACATCTGACTTGACAGCCCGCCTACGCGCCCTTTACACCCAGT
+
FFFFFFFFFFFFFFFFFFFFFFFFFFFFFFFFFFFFFFFFFFFFFFFFFFFFFFFFFFFFFFF::FFFFFFFFFFFFFFFFFFFFFFFFFFFFFFFFFFFFFFFFFFFFFFFFFFFFFFFFFFFFFFFFFFFFFF:FFFFFFFFFFFFFFFFFFFFFFFFFFFFFFFFFFFFFFFFFFFF:FFFF,FFFFFFFFFFFFFF,FFFFFFFFFFFFFFFFFFFFFFF:FFFFFFFFFFFFFFFFFFFFFF,FF
@A00881:241:HJW2NDRXX:1:2127:14434:27211 2:N:0:CGAGAGAA+GATTGGAG
GGTAGCGGACTACACGGGTATCTAATCCTGTTTGCTCCCCACGCTTTCGAGCCTCAGCGTCAGTAAAAGCCCAGCAAGCCGCCTTCGCCACTGGTGTTCCTCCTAATATCTACGCATTTCACCGCTACACTAGGAATTCCGCTTGCCTCTGCTTCACTCAAGAAAAACAGTTTCAAAAGCAGGTTATGGGTTAAGCCCATAATTTTCACTTCTGACTTGCCTTCCCGCCTACGCTCCCTTTACACCCAGT
+
FFF:FFFFFF,FF:FFFFFFFFF,FFFFFFFFFFFFFFFFFFFFFFFFFFFFFFFFFFFFFFFF,FFFFFFFFFFFFFFFFFFF,FFFFFFFFFFF:FFF:FFF,FFFFFFFFFFFFF:FFFF:FFFF:FF,FFF,FFFFFF,FFFFFFFFFFFFFFFFFFFF,FFFFFFFFFFF,F:FFFFFFFFFF:F,FFFFFFFFFF::FFFFFF:FFFFFFFFFFFFFFF:FFFFFFFFFFFF:FF:F,FF:FF:
@A00881:241:HJW2NDRXX:1:2127:30743:27555 2:N:0:CGAGAGAA+GATTGGAG
GGTAGCGGACTACATGGGTATCTAATCCTGTTTGCTCCCCACGCTCTCGCGCCTCAGCGTCAGTTGTCGTCCAGCAATCCGCCTTCGCCACTGGTGTTCTTCCGTATATCTACGCATTTCACCGCTACACACGGAATTCCGATTGCCTCTCCGATACTCAAGACCGGCAGGTTCAAATGCAGGCTATGGGTTAAGCCCATAGTTTTCACTTCTGACTTGTCAGCCCGCCTACGCGCCCTTTACACCCAGT
+
FF,:FFFF:FFFFFFFFFFFFFFFFFF:FFFFFFFFFFFF:FFFFFFFFFFFFFFFFFFFFFFFFFFFFFF,FFFFFFFFFFFFFFFFFFFFFFFFFFFFFFFFFFFFFFFFFFFFFFFFFFFFFFFFFFFFFFF:FFF:FFFFFFFFFFFFFFFFFFFFFFFFFFFFFF,FFF,FFFF,FFFFFF::FFFFFFFFFFFFFFFFFFFFF,FFF:FFFFFFFFF,:FFFFFFFFFF:,:F:FFFF,F:F:F
@A00881:241:HJW2NDRXX:1:2127:22471:27790 2:N:0:CGAGAGAA+GATTGGAG
GGTAGCGGACTACAGGGGTATCTAATCCTGTTTGCTCCCCACGCTTTCGAGCCTCAACGTCAGTTACGGTCCAGCAGGCCGCCTTCGCCACTGGTGTTCCTCCTAATATCTACGCATTTCACCGCTACACTAGGAATTCCGCCTGCCCCTCCCGCACTCCAGCCCAACAGTTTCCAAAGCAGTCCCGGGGTTGGGCCCCGGGCTTTCACTCCAGACTTGCTGCGCCGTCTACGCTCCCTTTACACCCAGT
+
FFFFFFFFFFFFF:FFFFFFFFFFFFFFFFFFFFFFFFFFFFFFFFFFF:FFFFFFFFFFFFFFFFFFFFFFFFF,FFFFFFFFFFFFFFFFFFFFFFFFFFFFFFFFFFFFFFFFFFFFFFFFFF:FFFFFFFFFFFFFFFFFFFFFFFFFFFFFFFFFFFFFFFFF:,:FFFF,FFFFFFFFFFFFFFFFFFFF:FFFFFFFFFFFFFFFFFFFFFFFFFFFFFFFFFFFFFFFFFFFFFFFFFFFFF
@A00881:241:HJW2NDRXX:1:2127:29306:28729 2:N:0:CGAGAGAA+GATTGGAG
GGTAGCGGACTACGTGGGTATCTAATCCTGTTTGCTCCCCACGCTTTCGTGCCTCAGTGTCAGTACCAGTCCAGTAAGCCGCCTTCGCCACTGGTGTTCCTCCTAATATCTACGCATTTCACCGCTACACTAGGAATTCCGCTTACCTCTCCTGTACTCCAGCCTGACAGTTTCAAAAGCAGTTCCGGGGTTAAGCCCCGGAGTTTCACTTCTGACTTGCCATGCCACCTACGCACCCTTTACACCCAGT
+
FFFFFFFFFFFFFFFFFFFFFFFFFFFFFFFFFFFFFFFFFFFFFFFFFFFFFFFFFFFFFFFFFFFFFFFFFFFFFFFFFFFFFFFFFFFFFFFFFFFFFFFFFFFFFFFFFFFFF:FFFFFFFFFFFFFFFFFFFFFFFFFFFFFFFFFFFFFFFFFFFFFFFFFFFFFFFFFFFFFFFFFFFFFFFFFFFFFFFFFFFFFFF:FFFFFFFFFFFFFFFFFFFFFFFFF:FFFFFFFFFFFFFFF:FF
@A00881:241:HJW2NDRXX:1:2127:31467:29309 2:N:0:CGAGAGAA+GATTGGAG
GGTAGCGGACTACTCGGGTATCTAATCCTGTTTGCTCCCCACGCTTTCGAGCCTCAACGTCAGTTACCGTCCAGCAGGCCGCCTTCGCCACTGGTGTTCTTCCTAATATCTACGCATTTCACCGCTACACTAGGAATTCCGCCTGCCTCTCCGGCACTCCAGCACCACAGTTTCCAAAGCAGTCCCCGCGTTAAGCGCCGGGCTTTCACTTCAGACTTGCCATGCCGTCTACGCTCCCTTTACACCCAGT
+
FFFFFFFFFFFFFFFFFFFFFFFFFFFFFFFFFFFFFFFFFFFFFFFFFFFFFFFFFFFFFFFFFFFFFFFFFFFFFFFFFFFFFFFFFFFFFFFFFFFF:FFFFFFFFFFFFFFFFFFFFFFFFFFFFFFFFFFFFFFFFFFFFFFFFFFFFFFFFFFFFFFFFFFFFFFFFFFFFFFFFFFFFFFFFFFFFFFFFFFFFFFFFFFFFFFFFFFFFFFFFFFFFFFFFFF:FFFFFFFFFFFFFFFFFF
@A00881:241:HJW2NDRXX:1:2127:17833:29434 2:N:0:CGAGAGAA+GATTGGAG
GGTAGCGGACTACACGGGTATCTAATCCTGTTTGCTCCCCACGCTTTCGTGCCTCAGTGTCAGTACCAGTCCAGTAAGCCGCCTTCGCCACTGGTGTTCCTCCTAATATCTACGCATTTCACCGCTACACTAGGAATTCCGCTTACCTCTCCTGTACTCCAGCCTGACAGTTTCAAAAGCAGTCCGCGGGGTTGAGCCCCGGGTTTTCACTTCTGACTTGCCATGCCACCTACGCACCCTTTACACCCAG
+
FF:FFF:FFFFFFFFFFFFFFFFFFFFFFFFFFFFFFFFFFFFFFFFFFFFFFFFFFFFFFFFFFFFFFFFFFFFFFFFFFF:FFFFFFFFFFFFFFFFF:FFFFFFFFFFFFFFFFFFFFFFFFFFFFFFFFFFFFFFFFFFFFFFFFFFFFFFFFFFFFFFFFFFFFFFFFFFFFFFFF:FFFFFFFFF:FFFFFFF:FFFFFFFFFFFFFFFFFFFFFFFFFFFFF:FFFF:FFFFFFFFFFFFFFF
@A00881:241:HJW2NDRXX:1:2127:31168:29512 2:N:0:CGAGAGAA+GATTGGAG
GGTAGCGGACTACCGGGGTATCTAATCCTGTTTGCTCCCCACGCTTTCGAGCCTCAACGTCAGTTACAGTCCAGTAAGCCGCCTTCGCCACTGGTGTTCCTCCTAATATCTACGCATTTCACCGCTACACTAGGAATTCCACTTACCTCTCCTGCACTCCAGTCATACAGTTTCCAAAGCAGTCCCTCGGTTGAGCCCAGGGCTTTCACTTCAGACTTGCATCACCGTCTACGCTCCCTTTACACCCAGT
+
FFFFFFFFFFFFFFFFFFFFFFFFFFFFFFFFFFFFFFFFFFFFFFFFFFFFFFFFFFFFFFFFFFFFFFFFFFFF:FFFFFFFFFFFFFFFFFFFFFFFFF:FFFFFFFFFFFFFFFFFFFFFFFFFFFF,:FFFFFFFFFFFFFFFFFFFFFFFFFFFFFFFFFFFFFFFFF:FFFFFFFFFFFFFFFFF::FFFF:FFFFFFFFFFFFFF:FFFFF,FFFFFFFF:FFF,FFFFF:F:FFFFFF:FF
@A00881:241:HJW2NDRXX:1:2127:32750:29841 2:N:0:CGAGAGAA+GATTGGAG
GGTAGCGGACTACCCGGGTATCTAATCCTGTTTGCTCCCCACGCTTTCGTCCCTGAGCGTCAGATAAGTCTTAGGCAGCTGCTTTCGCTATCGGTGTTCTGTGACATATCTATGCATTTCACCGCTACTTGTCACATTCCGCTGCCTCCAGACTTTCTCTAGCCCGCCAGTATCTGTAGCACGTCCGGGGTTGAGCCCCGGGTTTTCACTACTGACTTAACGGGCCGCCTGCGGACCCTTTAAACCCAAT
+
FFFFFFFFFFFFFFFFFFFFFFFFFFFFFFFFFFFFFFFFFFFFFFFFFFFFFFFFFFFFFFFFFFFFFFFFFFFFFFFFFFFFFFFFFFFFFFFFFFFFFFFFFFFFFFFFFFFFFFFFFFFFFFFFFFFFFFFF:FFFFFFFFFFFFFFF:F:FFFFFFFFFFFFFFFFFFFFFFFFFFFFFFFFFFFFFFFFFFFFFFFF:FFFF:FFFFFFFFFF:FF:FFFFFFFFFFFF:F:FFFFFFFFFF,F
@A00881:241:HJW2NDRXX:1:2127:28311:29857 2:N:0:CGAGAGAA+GATTGGAG
GGTAGCGGACTACATGGGTATCTAATCCTGTTCGATCCCCACGCTTTCGTGCCTCAGCGTCAGACAGAAGCCGGTATGCTGCCTTCGCAATCGGAGTTCTTCGCGATCTCTAAGCATTTCACCGCTACACCGCGAATTCCGCATACTTCTCTTCCTCTCGAGCATCCCAGTTTCAACCGCTGGCCGGGGTTGAGCCCCGGGCTTTGACGGCTGACTTAAGACGCGGCCTACGCAGCCTTTAAACCCACTA
+
FF:FFFFFFFFFFFFFFFF:FFF:FFFFFFFFFFFFF,FFFF:FF:FFFFFFFFFFFFFFFFFFFFFFFFFF:FFFFFFFFFFFFFFFFFFFFFFFF:FFFFFFFFF:FFFFFFFF:,FFF:FFF:FF,FFFFF::FFF:FF:F:FFFF:,,FF,:FF,FFFF,FFF:FFF,F::F:FFFFFF:FFFF,FFFFFFFFFFFFFF,FFF:FF,FFF,FFFFF:FFF:F:FFFFFFF,FFF::FF,:FF:,FF
@A00881:241:HJW2NDRXX:1:2127:28411:29872 2:N:0:CGAGAGAA+GATTGGAG
GGTAGCGGACTACGGGGGTATCTAATCCTGTTTGCTCCCCACACTTTCGTGCCTCAACGTCAGTTACAGTCCAGAAAGTCGCCTTCGCCACCGGTGTTCTTCCTAATATCTACGCATTTCACCGCTACACTAGAAATTCCACTTTCCTCTCCTGCACTCAAGAACAGTAGTTTTAGTTGCAGTTCCTCAGTTGAGCCGAGGGGTTTCACAACTAACTTGCTTTCCCGTCTACGCACCCTTTACACCCAAT
+
FFFFFFFFFFFFFFFFFFFFFFFFFFFFFFFFFFFFFFFFFFFFFFFFFFFFFFFFFFFFFFFFFFFFFFFFFFFFFFFFFFFFFFFFFFFFFFFFFFFF,FFFFFFFFFFFFFFF:FFFFFFFFFFFFFFFFFFFFFFFFFFFFFFFFFFFFFFFFFFFFFFFFFFFFFFFFFFFFF:FF:FFFFFFFFFFFFFFFFFFFFFFFFFFFF,FFFFFFFFFFFFFFFF:FFFFFFFFFFFFF:F,FFF,,F
@A00881:241:HJW2NDRXX:1:2127:22010:29904 2:N:0:CGAGAGAA+GATTGGAG
GGTAGCGGACTACTTGGGTATCTAATCCTGTTTGCTACCCACGCTTTCGTGCCTCAGCGTCAGTTAAAGCCCAGCAGGCCGCCTTCGCCACTGGTGTTCCTCCCTATCTCTACGCATTTCACCGCTACACAGGGAATTCCGCCTGCCTCTACTTCACTCAAGCATAACAGTTTCAAATGCAGTTCATGGGTTGAGCCCATACATTTCACATCTGACTTGCTCTGCCGCCTACGCACCCTTTACACCCAGT
+
FFFFFFFFFFFFFFFFFFFFFFFFFFFFFFFFFFFFFFFFFFFFFFFFFFFFFFFFFFFFFFFFFFFFFFFFFFFFFFFFFFFFFFFFFFFFFFFFFFFFFFFFFFFFFFFFFFFFFFFFFFFFFFFFFFFFFFFFFFFFFFFFFFFFFFFF,FF:FFFFFFFFFFFFFFFFFFFFFFFF:FFFFFFFFFFFFFFFFF,FFFFFFF:FFFFFFF::FFFFF:FFFFFFFFFFFFFFFFFF,FFFFFFFFF
@A00881:241:HJW2NDRXX:1:2127:25319:30123 2:N:0:CGAGAGAA+GATTGGAG
GGTAGCGGACTACTAGGGTATCTAATCCTGTTTGCTCCCCACGCTTTCGTGCCTCAGTGTCAGTTACAGTCCAGCAAACCGCCTTCGCTACTGGTGTTCTTCCTAATATCTACGCATTCCACCGCTACACTAGGAATTCCGTTTGCCCCTCCTGCACTCAAGTCCAACAGTTTTAGTAGTAGTCCCGACGTTAAGCCCCGGGCTTACGCTACTAACTTGCCAAACCACCTACGCACCCTTTACGCCCAGG
+
FF:FFFFFFFF:F:FFFFFFFFFF:FFFF:FFFFFFFFFFFFF:FFFFFFFFFFFFFFFFF,FFF:FFFFFFFFFF,FFFFFFFFFFFFFFFFFFFFFFF,FF:FFFFFFFFFFFFFFFF,FFFFFFFFFF:FFFFFFFFFFFFFFFFFFFFFFFFFFFFFFFFFFF:FFFFFFF:FFFFFF:FF,:F:F:FFFFFFF:FFFFFFFFFFF::FF,FFFFFFFF,:,,FFFFFFFFFFF,FFFFFFFFFF,
@A00881:241:HJW2NDRXX:1:2127:27742:30185 2:N:0:CGAGAGAA+GATTGGAG
GGTAGCGGACTACTCGGGTATCTAATCCTGTTTGCTCCCCACGCTTTCGAGCCTCAACGTCAGTTACGGTCCAGCATGCCGCCTTCGCCACCGGTGTTCCTCCTGATATCTACGCATTTCACCGCTACACCAGGAATTCCGCATGCCCCTCCCGCACTCCAGCCCCGCAGTTTCCAGAGCAGTCCCGCGGTTAAGCCGCGGGCTTTCACTCCAGACTTGCAGCGCCGTCTGCGCTCCCTTTACACCCGGT
+
FFFFFFFFFFFFFFFFFFFFFFFFFFFFFFFFFFFFFFFFFFFFFFFFFFFFFFFFFFFFFFFFFFFFFFFFFFFFFFFFFFFFFFFFFFFFFFFFFFFFFFFFFFFFFFFFFFFFFFFFFFFFFFFFFFFFFFF:FFFFFFFFFFFFFFFFFFF:FFFFFFFFFFFF,FF:FFFFFFFFFF::FFFFFFFFFFFFFFFFFFFFFFF:FFFF,F,FFFFF:FFFF:FFFF:FFFFFFFFF:FFFFFF,FF
@A00881:241:HJW2NDRXX:1:2127:30716:30232 2:N:0:CGAGAGAA+GATTGGAG
GGTAGCGGACTACGAGGGTATCTAATCCTGTTTGCTCCCCACGCTTTCGCGCCTCAGCGTCAGTTGTCGTCCAGCAAGCCGCCTTCGCCACTGGTGTTCCTCCGTATATCTACGCATTTCACCGCTACACACGGAATTCCGCTTGCCTCTCCGATACTCTAGACACACAGTTTCAAATGCAGTTTCCGGGTTAAGCCCGGAGATTTCACATCTGACTTGCATGCCCGCCTACACGCCCTTTACACCCAGG
+
FFF:F,FFF:F,:FFFFFF:FFFF:F:FF,F:FFFFFFF:F:FFFF,FF:FFFFFFF:FFFFFFFFFFFFFF,FFF:F:FFFF:FFFFFFFFFFFF:FFFFFFFFFFFFFFFFFFFFFFFFFFF,F,FFF,FF:FF,FF:FFFFF:FFFFFFFF:F:FF,F:FF,:F,FFFFF,F,::F::FF:FFFFFFFF,:F,:FFFFFFFF,F::,FFFF:,FFFF,FFFF,FFFFF:F,::F::F:FF,FF,,F:
@A00881:241:HJW2NDRXX:1:2127:27154:30326 2:N:0:CGAGAGAA+GATTGGAG
GGTAGCGGACTACTGGGGTATCTAATCCTGTTTGCTCCCCACGCCTTCGAGCCTCAACGTCAGTTACAGTCCAGTAAGCCGCCTTCGCCGCTGGTGTTCCTCCTAATATCTATGCATTTCACCGCTACACTAGGAATTCCGCTTACCTCTCCTGCACTCCAGCCGGACAGTTTCCAAAGCAGTTACGGGGTTGAGCCCCGGCCTTTCACTTCAGACTTGCCCTGCCGTCTACGCTCCCTTTACACCCAGT
+
FFFFFFFFFFFFFFFFFFFFFFFFFFFF:FFFFFFFFFFFFFFFFFFFFFFFFFFFFFFFFFFFFFFFFFFFFFFFFFFFFFF,FFFFFFFFFFFFFFFFFF:FF,FFFFFFFF:,FFFFFFFFFFFF::F,FFFFFFFFFFFFFFFFFFFFFFFFFFFFFFFFFFFFFFFFFFFFFFFF:FFFFFFFFFF,F:FFFFFFFFFF,FF:FFFFFFFFFFFFF:FFF:FF:FFFFFFFFFFF,FFFFFF,FF
@A00881:241:HJW2NDRXX:1:2127:27425:30358 2:N:0:CGAGAGAA+GATTGGAG
GGTAGCGGACTACTAGGGTATCTAATCCTGTTTGCTCCCCACGCTTTCGTGCCTCAGCGTCAGTTAAAGCCCAGTAAGCCGCCTTCGCCACTGGTGTTCCTCCTAATATCTACGCATTTCACCGCTACACTCGGACTTCCGCTTACCTCTCCGGCACTCTAGAACAACAGTTTCCAATGCAGTCCTGGGGTTAAGCCCCAGCCTTTCACATCAGACTTGCTCTTCCGTCTACGCTCCCTTTACACCCAGT
+
:FF,FFFFFFF,F,FFFFFFFFFFFF:FFFFFFFFFFFFFFFFFFFFFFFFFFFFFFFFF:FFFF,:FFFFFFF:FFFFFFFFFFFFFFFFFFFFF,FF:F::F:FFFFFFFFF::FF,FFFFFFFFF:FFFFFF,FFFFFFFFFFFFFF:FF:F,FFFFFFFF:FF,FFFF:F:FFF:F:FFFFFF::FF,F,FFF,FFFF:F:FFFFFFF,F,:F:FFF,:F::FF,F,FF:,:FF::F,:FFFFFFF
@A00881:241:HJW2NDRXX:1:2127:29514:31563 2:N:0:CGAGAGAA+GATTGGAG
GGTAGCGGACTACAGGGGTATCTAATCCTGTTTGCTCCCCACACTTTCGTGCCTCAACGTCAGTTACTGTCCAGTAAGCCGCCTTCGCCACTGGTGTTCCTCCTAATATCTACGCATTTCACCGCTACACTAGGAATTCCGCTTACCACTCCGGCACTCAAGACAAACAGTTTTAAGTGCAGTTCCTTAGTTAAGCCACGGGCTTTCACAACATCATTAAATCCCCGACTCCGCACCCGTTACACCCCAT
+
:,,,:,FFFFFFF,FFFFFFFFFFFFFFFFFFFFFFFFFFFF,FFFFFF,FFFFFF,:FF:FF::F:,FF::F::F,FFF:FFFFFFFFFFF:FF:FFFFFFFF,FFFFFFF:FFFF:FFF:F:FFFF:FF,FF:,FFFFFF:F,FF,FF:F,FF:FFF:F:,:,,,F,FF:F,:,,FF,F:F:FFFF:FF:FF:FFFFFFFF::FF,FF,FFF:,FF:,,,F,FF:,:F,FFF,FF,,F:,FFFF,,,F
@A00881:241:HJW2NDRXX:1:2127:12861:31688 2:N:0:CGAGAGAA+GATTGGAG
GGTAGCGGACTACGAGGGTATCTAATCCTGTTTGCTCCCCACGCTTTCGCGCCTCAGCGTCAGTTGCTGTCCAGCAGGCCGCCTTCGCCACTGGTGTTCCTCCTAATATCTACGCATTTCACCGCTACACTAGGAATTCCACTTACCTCTCCTGCACTCCAGCCGGACAGTTTCAAATGCAGTTCCGGGGTTGAGCCCCGGCATTTCACATCTGACTTGCCCTGCCACCTACGCTCCCTTTACACCCAGT
+
FFFFFFFF:FFFFFFFFFFFFFFF:FFFFFFFFFFFFFFF,FFF:FFFFF:FFFFFFFFFFFFF,FFFFFFFFFFFFFFFFFFF:FFFFFFFFFFF:,FF:FFFFFFFFFFFFFF:::FFFFFFFF:F,FFFFF:F,,:FFFFFFF:FFFFFFFFFFFFFFFFFFF,F,F,FFFFFFFFFFF,FFFFFFF,FF:FFFFFFFF:F:FFFFFFFF,F,FFFFFFFFFF:FFFFFFFFFFF,FFFFFFFFFFF
@A00881:241:HJW2NDRXX:1:2127:28980:31892 2:N:0:CGAGAGAA+GATTGGAG
GGTAGCGGACTACCCGGGTATCTAATCCTGTTTGCTCCCCACGCTTTCGTGCCTCAGTGTCAGTTACAGTCCAGTGAACCGCCTTCGCCGCTGGTGTTCCTCCTAATATCTACGCATTCCACCGCTACACTAGGAATTCCGTTCACCCCTCCTGCACTCAAGCCCAGCAGTTTTGGTAGTAGCGCCGAAGTTAAGCCTCGGAATTACGCTACCAACTTGCCAAACCACCTACGCACCCTTTACGCCCAGT
+
FFFFFFFFFFFFFFFFFFFFFFFFFFFFFFFFFFFFFFFFFFFFFFFFFFFFFFFFFFFFFFFFFFFFFFFFFFFFFFFFFFFFFFFFFFFFFFFFFFFFFFFFFFFFFFFFFFFFFFFFFFFFFFFFFFF,,FFFFFFFFFFFFFFFFFFFFFFFFFFFFFFFFFFFFFFFFFFFFFFFFFFFFFFFFFFFFFFFFFFFFF:FFFFFFFFFFF:FFFFFFFFFFFFFFFFF::FFFFFFFFFFFFFFFF
@A00881:241:HJW2NDRXX:1:2127:22390:32033 2:N:0:CGAGAGAA+GATTGGAG
GGTAGCGGACTACAAGGGTATCTAATCCTGTTCGCTCCCCACGCTTTCGCGCCTCAGCGTCAGTTACGGCCCAGTAAGTCGCCTTCGCCACTGGTGTTCCTCCCAATCTCTACGCATTTCACCGCTACACTGGGAATTCCACTTACCTCTTCCGCACTCAAGCCAACCAGTCTCCAAAGCAATTCCCACCTTGAAAGCAGGACTTTCACTCCAGACTTAATCGGCCGCCTACACGCCCTTTACGCCCAGT
+
FFFFFFFFFFFFFFFFFFFFFFFFFFFFFFFFFFFFFFFFFFFFFFFFFFFFFFFFFFFFFFFFFFFFFFFFFFFF:FFFFFFFFFFFFFFFFFFFFFFFFFFFFFFFFFFFFFFFFFFFFFFFFFFFFFFFFFFFFFFFFFFFFFFFFFFFFFFFFFFFFFFFFFFFFFFFFFFFFFFFFFFFFFFFFFFFFFFF:,FFFFFFFFFFFFF:FF,FFFFFF:F:FFFFFFFFFF,FFFFFF:F:FF:FFF
@A00881:241:HJW2NDRXX:1:2127:15257:32142 2:N:0:CGAGAGAA+GATTGGAG
GGTAGCGGACTACATGGGTATCTAATCCTGTTTGCTCCCCACGCTTTCGTGCCTCAGTGTCAGTTACAGTCCAGTGAACCGCCTTCGCCGCTGGTGTTCCTCCTAATATCTACGCATTCCACCGCTACACTAGGAATTCCGTTCACCCCTCCTGCACTCAAGCCCGACAGTTTTGGTAGTAGTTCCGAAGTTAAGCCCCGGAATTACGCTACCAACTTGCCAAGCCACCTACGCACCCTTTACGCCCAGT
+
FFF,FFFFFFFFFFFFFFFFFFF:FFF:FFFFFFFFFFFFFFFFFFFFFFF:FFF:FFFFFFF:FFFFFFFFFFFF:FFFFF:FF::FFF,FFFFFFF,FFFFFF:FFFFFFFFFFFFFF,F:FFF:FFFF,FFFFFFFFFFFFFFFFFFFFFFF:FFFFFFFFFFFF,F:FFFF:FFFFF,FFF,FFFFFFFFFFFFFFFF:FFF:F:FFFFF:FFFF,F:FFFFF:FF:FFFFFFF,FF,FFF:FF,:
@A00881:241:HJW2NDRXX:1:2127:14443:32487 2:N:0:CGAGAGAA+GATTGGAG
GGTAGCGGACTACTCGGGTATCTAATCCTGTTTGCTCCCCACGCTTTCGAGCCTCAACGTCAGTTACAGTCCAGTAAGCCGCCTTCGCCACTGGTGTTCCTCCTAATATCTACGCATTTCACCGCTACACTAGGAATTCCGCTTACCTCTCCTGCACTCCAGATCCACAGTTTCCAAAGCAGTCCGGGGGTTGGGCCCCCGCCTTTCACTTCAGACTTGCCTATCCGTCTACGCTCCCTTTACACCCAGT
+
FFFFFFFFFFFFFFFFFFFFFFFFFFFFFFF:FFFFFFFFFFFFFFFFFFFFFFFFFFFFFFFFFFF:F:FFFFFF:FFFFFFFFFFFF:FFFFFFF:FF,FFF,FF:FFFFFFFF,F:FFFFFFFFFFFF,FFF,:FFFFFFFFFFFFFFFFF:FFFFFFFFFFFFFFFF,FFF,,FF:FFFFFF:FFF,FFFFFFFFFFF::F:FFFFFFFF:F,FFFFF,F:FF:F:FFFF:FFFF:::FFFFF,F:
@A00881:241:HJW2NDRXX:1:2127:26250:33113 2:N:0:CGAGAGAA+GATTGGAG
GGTAGCGGACTACTAGGGTATCTAATCCTGTTTGCTCCCCACGCCTTCGAGCCTCAACGTCAGTTACAGTCCAGTAAGCCGCCTTCGCCACTGGTGTTCCTCCTATTATCTACGCATTTCACCGCTACACTAGGAATTCCACTTACCTCTCCTGCACTCTAGCAGCACAGTTTCCAAAGCAGTCCCGCGGTTGAGCCTCGGGCTTGCACTTCAGACTTGATCTGCCGTCTACGCTCCCTTTTCACCCAGG
+
FFF:FFFFFFFFFFFFFFFFFFFFFFFFFF,FFFFFFFFF:FFFFFFFFFFFFFFFFFFFFFFFFFFFFFFFFFFF:FFFFFFFFFFFFFFFFFFF::FF,FFFF,FF:FFFFFFFFFF:FFFFFF,:FF,FFF:F:FFFFFFF:FFFFFF,,FFFFFFFFFFF:F:FFFF:FFF:FFFFFFFFF::FFF:FFFF:FFFFF:FFF,FFFF:FFFFFFFF:FFFFFFF,FFF:FFFFFFFFF,F,F:F,F,
@A00881:241:HJW2NDRXX:1:2127:31430:33129 2:N:0:CGAGAGAA+GATTGGAG
GGTAGCGGACTACTAGGGTATCTAATCCTGTTTGCTCCCCACGCTTTCGCGCCTCAGCGTCAGTTGTCGTCCAGCAGGCCGCCTTCGCCACTGGTGTTCCTCCTAATATCTACGCATTTCACCGCTACACTAGGAATTCCGCCTGCCTCTCCGATACTCAAGGGATACAGTTTCAAATGCAGTTTGGGGGTTGAGCCCCCAGATTTCACATCTGACTTGCATCTCCGCCTACACGCCCTTTACACCAAGT
+
FF,:F,FFF:F:FF::FFFFFFF:FF,:FFFFFFFFFFFF,FF:FFF,FF:FFFF:FFFFFFFFFFFFFFFFFFF:FFFFFFFFF,F:F,F:FFFF:F,F:F,FFFFFFFF:FFF:FFF,FFFFFFFFFFF:F:::FFFFFFFFFF:FFFF,FFF,FFF,,FFF:::F:FFF,FFFF:F:,:FFFF:FF,FFF:FFF,FFF:FFFFF:F,FFF:::FF:FFFFFFF:FF::FF,,,FFFFFFFF,F,,FF
@A00881:241:HJW2NDRXX:1:2127:27434:33160 2:N:0:CGAGAGAA+GATTGGAG
GGTAGCGGACTACACGGGTATCTAATCCTGTTTGCTCCCCACGCCCTCGTGCCTCAGCGTCAATAGACGATTCGCGAGATGCCTTCGCAATCGGCGTTCTGAGTGATCTCTATGCATTTCACCGCTACACCACTCATTCCTCCCGCGGCATCGCCATTCCAGCCACACAGTATTGGAGGCACCCCCGACGTTGAGCGCCGGCATTTCACCTCCAACTTGCACGACCGCCTACGCACCCTTTAAACCCAAT
+
FFFFFFFFFFFFFFFFFFFFFFFFFFFFFFFFFFFFFFFFFFFFFFFFFFFFFFFFFFFFFFFFFFFFFFFFFFFFFFFFFFFFFFFFFFFFFFFFFFFFFFFFF:FFFFFFFFFFFFFFFFFFFFFFFFFFFFFFFFFFFFFFFFFFFFFFFFFFFFFFFFFFFFFFFF:FFFFFFFFFFFFFFFFF::FFFFFFFFFFFFFF:FF,FFFFFFFFFFFFFFFFFF:FFFFFFFFFFFFF:FFFFFFFFF
@A00881:241:HJW2NDRXX:1:2127:10945:33849 2:N:0:CGAGAGAA+GATTGGAG
GGTAGCGGACTACCTGGGTATCTAATCCTGTTTGCTCCCCACGCCTTCGAGCCTCAACGTCAGTTACTGTCCAGTAAGCCGCCTTCGCCACTGGTGTTCCTCCTAATATCTACGCATTTCACCGCTACACTAGGAATTCCGCTTACCTCTCCAGCACTCCAGCCAGGCAGTTCCCAAAGCACCTCCCGGGTTGAGCCCGGGCTTTTCACTTCAGACTTGTCTCGCCGTCTACGCTCCCTTTACACCCAGT
+
FF:FFFFFFFFFFFFFFFF,FFFFFFFFFFFFFFF:FFFFFFFFF:FFFFFFFFF:FFF:FFFFFFFFF:FFFFFFFFFFFFFFFFFFF:FFFFFFF:FFFFFFFF:FFF:FFFFFF,FFFFFFFFFFFFFFFF,FFFFFFFFFFFFFFFFFFF:FFFFFF:FF:FFF:F,FFFF:FFF:FFF:FFFFFF,FFFFFFFFFFFFFFFFFFFFFFF:FFFFFFF:FFFFFF:FFFFFFFFF,F:FFFFF:FF
@A00881:241:HJW2NDRXX:1:2127:26368:33849 2:N:0:CGAGAGAA+GATTGGAG
GGTAGCGGACTACTGGGGTATCTAATCCTGTTTGCTCCCCACGCTTTCGAGCCTCAACGTCAGTTACGGTCCAGCAGGCCGCCTTCGCCACTGGTGTTCCTCCTAATCTCTACGCATTTCACCGCTACACTAGGAATTCCACTTTCCTCTCCAGTACTCAAGACCGACAGTTTCAGTTGCAGTTCCGGAGTTAAGCCCCGGGATTTCACATCTGACTTGCCGACCCGCCTACACGCCCTTTACACCCAGT
+
FFFFFFFFFFFFFFFFFFFFFFFFFFFFFFFFFFFFFFFFFFFFFFFFFFFFFFFFFFFFFFF:F:FFFFFFFFFFFFFFFFF:FFFFFFFFFFFF:FFFFFFFFFFFFFFFFFFFFFFFFFFFFFFFFFF,FFF,FFFFF:F,FFFFFFFFFFFFFFFFFFFFFFFFFFFFFFFFFFFFFFFFFFFFFFFFF:FFFFFFFFFFFFFFFFFFF:FFFFFFFFFFFFFFFFFFF:FFFFFFFFFFFFFFFF
@A00881:241:HJW2NDRXX:1:2127:13539:33896 2:N:0:CGAGAGAA+GATTGGAG
GGTAGCGGACTACCTGGGTATCTAATCCTGTTTGCTCCCCACGCTTTCGAGCCTCAGCGTCAGTTACAGTCCAGCAGGCCGCCTTCGCCACTGGTGTTCCTCCTAATATCTACGCATTTCACCGCTACACTAGGAATTCCGCCTGCCTCTCCTGCACTCCAGCCGGACAGTTTCAAATGCAGTCCCGCGGTTGAGCCGCGGGCTTTCACATCTGACTTGCCCTGCCGCCTGCGCTCCCTTTACACCCAGT
+
FFFFFFFFFFF,FFFFFFFFFFFFFFFFFFFFFFFFFFFFFFFFFFFFFFFFFFFFFFFFFFFFF:FFFFFFFFFFF:FFFFFFFFFFFFFFFFFFFFFFFFFFFFFFFFFFFFFFFFFFFFFFFFFFFFFFFFFFFFFF:FFFFF:FFFFFFFFFFFFFFFFFFFFF,FFFFFFFFFFFFFFFFFFFF:FFFFFFFFFFFFFFFFF,FFFFFF,FFFFFFFFFFFFFFFFFFFFFFFFFFFFFFFFFFF
@A00881:241:HJW2NDRXX:1:2127:15411:34162 2:N:0:CGAGAGAA+GATTGGAG
GGTAGCGGACTACACGGGTATCTAATCCTGTTTGCTCCCCACGCTCTCGCGCCTCAGCGTCAGTTGTCGTCCAGCAATCCGCCTTCGCCACTGGTGTTCTTCCGTATATCTACGCATTTCACCGCTACACACGGAATTCCGATTGCCTCTCCGATACTCACGACCGGCAGTTTCAAATGCAGGCTATGGGTTAAGCCCATAGTTTTCACATCTGACTTGTCAGCCCGCCTCCGCGCCCTGTACACCCAGT
+
FF,FFFFFFFF:FFFFFFFFFFFFFFFFFF,:FFFFFFFF:FFFFF,FFFFFFFFF:FFFFFFFFFFFFFFFFFFFFFFFFFFFFFFFFFFFFFFFFFFFFFFFFFF,FF:FFFF:,FFF:FFFF::FFFFF:F,F,:FFFFFFFFF:FFFFFF:FFF:F:FFFFFFFFF,F:F:F,FFF:F:FF:FFFF,FF,FFFF,FFFFF:,F,FF,F::FFF::FFFFF:F:F,F:,FF:FF,F:F,F:FF,FF,
@A00881:241:HJW2NDRXX:1:2127:22083:34162 2:N:0:CGAGAGAA+GATTGGAG
GGTAGCGGACTACGCGGGTATCTAATCCTGTTTGCTCCCCACGCTTTCGAGCCTCAACGTCAGTTACCGTCCAGTAAGCCGCCTTCGCCACTGGTGTTCTTCCTGATATCTACGCATTTCACCGCTACACCAGGAATTCCGCTTACCTCTCCGGCACTCCAGCTAAACAGTTTCCAAAGCAGTCCCGCCGTTGGGCACCGGGCTTTCACTTCAGACTTGCCTTGCCGTCTACGCTCCCTTTACACCCAGT
+
FFFFFFFFFFFFFFFFFFFFFFFFFFFFFFFFFFFFFFFF:FFFFFFFFFFFFFFFFFFFFFFFFFFFFFFFFFFFFFFFFFFFFFFFFFFFFFFFFFFFFFFFFFFFFFFFFFFFFFFFFFFFFFFFFFFFFFFFFFFFFFFFFFFFFFFF:FFFFFFFFFFFFF:FF:FFFFFFFFFFFFFFFFFFFFFFFFFF:FFFFFFFFFFFFFFFFFFFFFFFFFFFFFFFFFFFFFFFFF:FFFFFFFFFFF
@A00881:241:HJW2NDRXX:1:2127:12192:34194 2:N:0:CGAGAGAA+GATTGGAG
GGTAGCGGACTACCCGGGTATCTAATCCTGTTTGCTCCCCACGCTTTCGTGCCTCAGTGTCAGTTACAGTCCAGTGAACCGCCTTCGCCGCTGGTGTTCTTCCCAATATCTACGCATTCCACCGCTACACTGGGAATTCCGTTCACCCCTCCTGCACTCAAGCCCGGCAGTTTTGGTAGTAGTTCCGAAGTTGAGCCCCGGAATTACGCTACCAACTTGCCAAACCACCTACGCACCCTTTACGCCCAGT
+
FFFFFFFFFFF:FFFFFFFFFFFFFFFFFFFFFFFFFFFFFFFFFFFFFFFFFFFFFFFFFFFFFFFFFFFFFFFFFFFFFFFFFFFFFFFFFFFFFFF,FFFFFFFFFFFFFFFFFFFFFFFFFFFFFFFFFF:FFFFFFFFFFFFFFFFFFFFFFFFFFFFFFFFFFFFFFFFFF:FFFFFFFFFFFFFFF:FFFFFFFFFFFFFFFFFFFFFFFFFFFF:,F:FFFF:FFF:FFFFFFFF:FFF:FF
@A00881:241:HJW2NDRXX:1:2127:21025:34334 2:N:0:CGAGAGAA+GATTGGAG
GGTAGCGGACTACTAGGGTATCTAATCCTGTTTGCTCCCCACACTTTCGTGCCTCAACGTCAGTTACAGTCCAGTAAGTCGCCTTCGCCACTGGTGTTCCTCCTAATATCTACGCATTTCACCGCTACACTAGGAATTCCACTTACCTCTCCTGCACTCAAGATATCCAGTTTTGGTTGCAGTTCCTCAGTTAAGCCGAGGGATTTCACAACCAACTTGATTACCCGTCTACGCACCCTTTACACCCAAT
+
FF::FFFFFFFFFFFFFFFFFFFFFFFFFFFFFFFFFFFFFFFFFFFFFFFFFFFFFFFFFFFFFFFFFFFFFFFFFFFFF:FFFFFFFFFFFFFFFF::FFFFFFFFFFFFFFFF:FFFFFFFFFFFFFF,:F:F::FFFFFFFFF:FFFF:FF,FFFFFF:FFFFFFFF::FFF:FFFF::,F:F:FFFF,::F,,FFFFFFF:FFFF:F:F,F,FF,FFFFFFFFFFF:FF,FFF,F:FF,FFFFF,
@A00881:241:HJW2NDRXX:1:2127:16559:34460 2:N:0:CGAGAGAA+GATTGGAG
GGTAGCGGACTACCAGGGTATCTAATCCTGTTTGCTCCCCACGCTCTCGCGCCTCAGCGTCAGTGGTCGTCCAGCAATCCGCCTTCGCCACTGGTGTGCTTCCGTATATCGACGCATTGCACCGCTACACCCGGAATTCCGATTGCCTCTCCGATACTCAAGACTCACCGTTGCAAGTGCCGGCCATGGGTTAAGCCCCGGGTTGTCACATCTGCCTTGCCAGACCACCTGCGCACCCGTTTCGCCCAGG
+
FFFFFFF:::F:FFFFFFFF:FF,,F,F:F:FFFF:,F:F,FFF,FF:FF:FF,FFF:FFFF:F,FFFFFF:FFFF:F:FF:,FF:F:F,F,:F:FF:,:,F:F::F:FF,F:F:,,,,F,FF:FF,F,F,,:F,,:,FFF:F,F::FF::,FF:,F::FFFF::FFF,F,F,:,,:,FF,FF::FF,FF,F,,:FF:,,F,:,:,,,,,F:,:,:,,F,,F,F,:,,:F,FFFF,F:,,:,,,F,F,F:
@A00881:241:HJW2NDRXX:1:2127:13322:34585 2:N:0:CGAGAGAA+GATTGGAG
GGTAGCGGACTACCAGGGTATCTAATCCTGTTTGCTCCCCACGCTCTCGCACCTGAGCGTCAGTATCTGTCCGGCAGGCCGCCTTCGCCTCTGGTATTCCTCCTGATCTCTGCGCATTTCACCGCTACACCAGGAATTCTGCCTGCCTCTCCAGTACTCTAGCTGCATGGTTCGGGATGCCCCTCCAGGGTTGGGCCCTGGCTTTTCACATCCCGCCTACACAGCCGCCTGCGTGCCCTTTACGCCCAGT
+
FFFFFFFFFFFFFFFFFFFFFFFF:FFFFFFFFFFFFFFFFFFFFF:FFFFFFFFFFFFFFFFFFFFFFFFFFFFFFFFFFFFFFFFFFFF:FFFFFFFFFFFFFFFFFFFFFFFFFFFFFFFFFFFFFFFFFFFFFFFFFFFFFFFFFFFFFFFFFFFFFFFFFFFF:FFFFFFFFFFFFFFFFFFFFFFFFFFFFFFFFFFFFFF:FFFFFFFFFFFFFFFF:FF:FFFFFF:FFFFFFFFFFFFFFF
@A00881:241:HJW2NDRXX:1:2127:30499:34835 2:N:0:CGAGAGAA+GATTGGAG
GGTAGCGGACTACGCGGGTATCTAATCCTGTTTGCTCCCCACGCTTTCGTGCCTCAGTGTCAGTTACAGTCCAGTGAATCGCCTTCGCCGCCGGTGTTCTTCCCAATATCTACGCATTCCACCGCTACACTGGGAATTCCATTCACCCCTCCTGCACTCAAGCCCGACAGTTTTGGTAGTAGTTCCGGAGTTAAGCCCCGGAATTACGCTACCAACTTACCGAGCCACCTACGCACCCTTTACGCCCAGT
+
FFFFFFFFFFFFFFFFFFFFFFFFFFFFFFFFFFFFFFFFFFFFFFFFFFFFFFFFFFFFFFFFFFFFFFFFFFFFFFFFFFFFFFFFFFFFFFFFFFFFFFFFFFFFFFFFFFFFFFFFFFFFFFFFFFFFFFFFF:FFFFFFFFFFFFFFFFFFFFFFFFFFFFFFFFFFFFFFFF:FFFFFFFFFFFFFFFFFFFFFFF,FFFFFFF:FFFFFFFFFFFFFFFFFFFFFFFFFFFFFF,FFFFFFFF
@A00881:241:HJW2NDRXX:1:2127:15420:34992 2:N:0:CGAGAGAA+GATTGGAG
GGTAGCGGACTACTGGGGTATCTAATCCTGTTTGCTCCCCACGCTCTCGCGCCTCAGCGTCAGTTGTCGTCCAGCAATCCGCCTTCGCCACTGGTGTTCTTCCGTATATCTACGCATTTCACCGCTACACACGGAATTCCGATTGCCTCTCCGATACTCAAGACTCCCAGTTTCAAATGCAGGCTATGGGTTAAGCCCATAGTTTTCACATCTGACTTGACAGCCCGCCTACGCGCCCTTTACACCCAGT
+
FFFFFFFFFFFFFFFFFFFFFFFF:F:F:F,FFFFFFFFFFFFFFFFFFFFFFFFFFFFFFFFF::FFFFFFFFFF,FFFFFFFFFFFFFFFFFFF:F:F,FFFFFFF:FF,FFFFFFFFFFFF:FFFFFFFFFFFFFFFFFFFFF:F:FFFFF::FFFFFFFF,FFF,F:F:::F,FFFFFF:F,FFFF:FFFFFFFF,FFFFF,FF:FFF:FFF:FFF:FFFFFF:,FF:FFFFF::,FFF,:F:F::
@A00881:241:HJW2NDRXX:1:2127:17698:35055 2:N:0:CGAGAGAA+GATTGGAG
GGTAGCGGACTACTGGGGTATCTAATCCTGTTTGCTCCCCACGCTTTCGAGCCTCAACGTCAGTTACAGTCCAGTAAGCCGCCTTCGCCACTGGTGTTCCTCCTAATATCTACGCATTTCACCGCTACACTAGGAATTCCGCTTACCTCTCCTGCACTCCAGAATCACAGTTTCCAAAGCAGTCCGGGGGTTGAGCCCCCGCCTTTCACTTCAGACTTGCCTTTCCGTCTACGCTCCCTTTACACCCAGT
+
FFFFFFFFFFFFFFFFFFFFFFFFFFFFFFFFFFFFFFFFFFFFFFFFFFFFFFFFFFFFFFFFFFFFFFFFFFFFFFFFFFFFFFFFFFFFFFFFFFFFFFFFFFFFFFFFFFFFFFFFFFFFFFFFFFFFFFFFFFFFFFFFFFFFFFFFFFFFFFFFFFFFFFFFFFFFFFFFFFFFFFFFFFFFFFFFFFFFF:FFF:FFFFFFFFFFFFFFFFFFFFFFFFFFFFFFFFFFFFFFFFFFFFF:FF
@A00881:241:HJW2NDRXX:1:2127:14091:35164 2:N:0:CGAGAGAA+GATTGGAG
GGTAGCGGACTACCAGGGTATCTAATCCTGTTTGCTCCCCACGCTCTCGCGCCTCAGCGTCAGTTGTCGTCCAGCAATCCGCCTTCGCCACTGGTGTTCTTCCGTATATCTACGCATTTCACCGCTACACTAGAAATTCCGTTTACCCCTCCTGTACTCTAGTTACCCAGTTTTAAGTGCAGTTCCAAAGTTGAGCCTTGGGCTTTCACACCTAACTTAAATAACCACCTACGCTCCCTTTACGCCCAGT
+
FFFFFFFFFFFFFFFFFFFFFFFFFFFFFFFFFFFFFFFFFFFFFFFFFFFFFFFFFFFFFFFFFFFFFFFFFFFFFFFFFFFFFFFFFFFFFFFFFFF:F:FFFFFFFFFFFFFFFFFFFFFFFFFFFFFFFFFFFFFFFFFFFFFFFFFFFFFFFFFFFFFFFFFFFFFFFFFFFFFFFFFFFFFFFFFFFFFFFFFFFFF:FFFFFFFFFFFFFFFF:FFFFF,FFFFFFFFFFFFFFFF:FFFFFF
@A00881:241:HJW2NDRXX:1:2127:15139:35227 2:N:0:CGAGAGAA+GATTGGAG
GGTAGCGGACTACTCGGGTATCTAATCCTGTTTGCTCCCCACGCTTTCGCGCCTCAGCGTCAGTTACTGTCCAGTAGACCGCCTTCGCCACTGGTGTTCTTCCTTATATCTACGCATTTCACCGCTACACAAGGAATTCCGTCTACCTCTCCAGCACTCAAGACATACAGTTTCAAATGCAGTTTATGGGTTAAGCCCATAGATTTCACATCTGACTTGCACGCCCGCCTACGCGCCCTTTACACCCAGT
+
FFFFFFFFFFFFFFFFFFFF:FFFF:FFFFFFFFFFFFFFFFFFFFFFFFFFFFFFFFF,FFFFFFFFFFFFFFFFFFFFFFFFFFFFFFFFFFFFFFFFFFF:FFFFFFFFFFFFFFFFFFFFFF:FFFF:FFF:FFFFFFF:FFFFFFFFF:FFFFFF,FFFFFFF:FFFFFFFFFFF,FFFFFFFFFFF::FFFFFF:FF,FFFFFFFFFFFFFFFFFFFFFFFFF:FFFFFFFFFFFFFFFFF,FF
@A00881:241:HJW2NDRXX:1:2127:12472:35336 2:N:0:CGAGAGAA+GATTGGAG
GGTAGCGGACTACCCGGGTATCTAATCCTGTTTGCTCCCCACGCTTTCGTGCCTCAGTGTCAGTTACAGTCCAGTGAACCGCCTTCGCCGCTGGTGTTCTTCCCAATATCTACGCATTCCACCGCTACACTGGGAATTCCGTTCACCCCTCCTGCACTCAAGCCCGGCAGTTTTGGTAGTAGTTCCGAAGTTGAGCCCCGGAATTACGCTACCAACTTGCCAAACCACCTACGCACCCTTTACGCCCAGT
+
FFFFFFFFFFFFFFFFFFFFFFFFFFFFFFFFFFFFFFFFFFFFFFFFFFFFFFFFFFFFFFFFFFFFFFFFFFFFFFFFFFFFFFFFFFFFFFFFFFFFFFFFFFFFFFFFFFFFFFFFFFFFF:FFFFFFFFFFFFFFFFFFFFFFFFFFFFFFFFFFFFFFFFFFFFFF:FF:FFFFFFFFFFFFFFFFFFFFFFFFFFF,FFFFFFFFFFFFFFFFF:FFFFFFFFFFFFFFFFF::FFFFFFFFF
@A00881:241:HJW2NDRXX:1:2127:16288:35368 2:N:0:CGAGAGAA+GATTGGAG
GGTAGCGGACTACTCGGGTATCTAATCCTGTTTGCTCCCCACGCTTTCGTGCCTCAGTGTCAGTTACAGTCCAGTGAACCGCCTTCGCCGCTGGTGTTCCTCCTAATATCTACGCATTCCACCGCTACACTAGGAATTCCGTTCACCCCTCCTGCACTCAAGCCCAGCAGTTTTGGTAGTAGCGCCGAAGTTAAGCCTCGGAATTACGCTACCAACTTGCCAAACCACCTACGCACCCTTTACGCCCAGT
+
FF::FFFFFFFFFFFFFFFFFFFFFFFFFFFFFFFFFFFFFFFFFFFFFFFFFFFFFFFFFFFFFFFFFFFFFFFFFFFFFFFFFFFFFFFFFFFFFFFFFFFFFFFFFFFFFFFFFFFFFFF:FFFFFFFFFFF:FFFFFFFFFFFFFFFFFFF:FFFFFFFFFFFFFFFF:FFFFFFFFFF:FFFFFFFFF:FFFFFFFF,FF:FFFFFFFF,FFFFFFFF:FFFFFFFFFF:FFF,FFFFFFF:FFF
@A00881:241:HJW2NDRXX:1:2127:21567:35524 2:N:0:CGAGAGAA+GATTGGAG
GGTAGCGGACTACTCGGGTATCTAATCCTGTTTGCTCCCCACGCTCTCGCGCCTCAGCGTCAGTTGTCGTCCAGCAATCCGCCTTCGCCACTGGTGTTCTTCCGTATATCTACGCATTTCACCGCTACACACGGAATTCCGATTGCCTCTCCGATACTCAAGACTGGCAGTTTCAAATGCAGGCTATGGGTTAAGCCCATAGTTTTCACATCTGACTTGTCAGCCCGCCTACGCGCCCTTTACACCCAGT
+
FFFFFFFFFFFF:FFFFFFFFFFFFFFFFFFFFFFFFFFFFFFFFFFFFFFFF:FFFFFFFF:FFFFFFFFFFFFFFFFFFFFFFFFFFFFFFFFFFFFFFFFFFFFFFFFFFFFFFFFFFFFFF:FFFF,FFFFFFFFFF:FF:FFFFFFFF::FFFFF:F,FFFFFFFFFFFFF,FFF:F,FFFFFFFFF:::FFFFFFFFFF:::FFFFFFFFFF:F:,FF:FFFFFFFFFFFFFFFF:FFFF:,F,
@A00881:241:HJW2NDRXX:1:2127:20717:35587 2:N:0:CGAGAGAA+GATTGGAG
GGTAGCGGACTACATGGGTATCTAATCCTGTTTGCTCCCCACGCTTTCGAGCCTCAGCGTCAGTAAAAGCCCAGCAAGCCGCCTTCGCCACTGGTGTTCCTCCAAATATCTACGCATTTCACCGCTACACTTGGAATTCCGCTTGCCTCTGCTTCACTCAAGAAAAACAGTTTCAAAAGCAGGTTACGAGTTGAGCCCGTAATTTTCACTTCTGACTTGCCTTCCCGCCTACACTCCCTTTACACCCAGT
+
FFFFFFFFFFFFFFFFFFFFFFFFFFFFFFFFFFFFFFFFFFFFFFFFFFFFFFFFFFFFFFFFFFFFFFFFFFFFFFFFFFFFFFFFFFFFFFFFFFFFFFFFFFFFFFFFFFFFFFFFFFFFFFFFFFFFFFFFFFFFFFFFFFFFFFFFFFFFFFFFFFFFFF:FFFFFFFFFFFFFFFFFFFFFF:FFFFFFFFFFFFFFFFFFFFFFFFFFFFFFFFFFFFFFFFFFFFFFFFFFF:FFFFFFFF
@A00881:241:HJW2NDRXX:1:2127:20455:35665 2:N:0:CGAGAGAA+GATTGGAG
GGTAGCGGACTACGAGGGTATCAAATCCTGTTTGCTCCCCACGCTTGCGTGGCTCAGTGTCAGTTACAGTCCAGTGAACCGCCGTCGCCGCTGGTGTTCCGCCTAATATCTACGCAGTCCACGGCTACACTAGGAAGTACTGTCACCCCTCCTGCACTCAAGTCCGACGGTTGTAGTCTTAGTTCCGAGGTTGAGCCGCGGAATTACGCAGCTATCTTGCCAAACCACCTACGAGCCCTGTTCGCGCAGT
+
:FFF,FFFF:F::F:F,,F,FF,,,F:,FF:::,FFFF,,FFF::,,,FF,,,F,F,F,FFF:,F,::,FFFF,FF,FF:,::,:FF,FFFF:F,:FFFF:,F,FFFF,F,FFFF,,F:::F,F:,F,F,F,F,F,,,,F:,FFF:F,FF:,:,:F,F,,F,:FF,FF,,,F,FF:F:,FF,F,F,FF,F,,FFFFF,,F:FF,,FFF,,,FFFFF,F,,,::::,FF,,F,F:,FFF,F,,,,,,,F:F
@A00881:241:HJW2NDRXX:1:2127:31186:35994 2:N:0:CGAGAGAA+GATTGGAG
GGTAGCGGACTACATGGGTATCTAATCCTGTTTGCTCCCCACGCTTTCGTCCCTGAGCGTCAGATAAGTCTTAGGCAGCTGCTTTCGCTATCGGTGTTCTGTGACATATCTATGCATTTCACCGCTACTTGTCACATTCCGCTGCCTCCAGACTTTCTCTAGCCCGCCAGTATCTGTAGCACGTCCGGGGTTGAGCCCCGGGTTTTCACTACTGACTTAACGGGCCGCCTGCGGACCCTTTAAACCCAAT
+
FFFFFFFFFFFFFFFFFFFFFFFFFFFFFFFFFFFFFFFFFFFFFFFFFFFFFFFFFFFFFFFFFFFFFFFFFFFFFFFFFFFFFFFFFFFFFFFFFFFFFFFFFF:FFFFFFFFFFFFFFFFFFFFFFFFFFFFFFFFFFFFFFFFFFFFFFFFFFFFFFFFFFFFFFFFFFFF:FFFFFFFFFFFFFFFFFFFFFFFFFFFFFFFFF:FFFFFFFFF:FFFFFFFFFFFFFFFFFFFFFFFFFFFFFF
@A00881:241:HJW2NDRXX:1:2127:24740:36072 2:N:0:CGAGAGAA+GATTGGAG
GGTAGCGGACTACGTGGGTATCTAATCCTGTTTGCTCCCCACGCTTTCGAGCCTCAACGTCAGTTACCGTCCAGCAATCCGCCTTCGCCACTGGTGTTCTTCCGTATATCTACGCATTTCACCGCTACACTAGGAATTCCGCTTACCTCTCCGGCACTCTAGAACAACAGTTTCCAATGCAGTCCTGGGGTTAAGCCCCCGCCTTTCACATCCGACTTGCTCTTCCGTCTACGCTCCCTTTACACCCAGT
+
FF:,FFFFFFFFFFFFFFFFFFFF:FFFFF:FFFFFFFFFFFFF:FFFFFFFFFFFFFFFFF:FFFFFFFFFFFFF:FFFFFFFFFFFFFFFFFFFFFFFFFFFFFFFFFFFFFFFFF:FFFFFFFFFFFFFFFF:FFFFFFFF:FFFFFFFFFFFFFFFFFFFFFFF:FFFF:FFFFFF,FFF::FFFF:FFFFFFFF,FFFFFFFFFFFF,FF:,FF:FFFFFFFF,F,FFFFFF:,:FFFF:FFFFF
@A00881:241:HJW2NDRXX:1:2127:15944:36119 2:N:0:CGAGAGAA+GATTGGAG
GGTAGCGGACTACCCGGGTATCTAATCCTGTTTGCTACCCACGCTTTCGCATCTCAGCGTCAGTTACGAGCCAGACAGCCGCCTTCGCCACTGATGTTCTTCCAGATATCTACGGATTTCACTCCTACACCTGGAATTCCGCCGTCCTCTCTCGCACTCTAGTTCGGTAGTTTTGAAGGCAGTTCCACGGTTGAGCCGTGGGATTTCACCTCCAACTTGCCGTACAGCCTACACGCGCTTTACGCCCAGT
+
FFFFFFFFFFFFFFFFFFFFFFFFFFFFFFFFFFFFFFFFFFFFFFFFFFFFFFFFFFFF:FFFFFFFFFFFFFFFFFFFFFFFFFFFFFFFFFFFFFFFFFFFFFFFFFFFFFFFFFFFFFFFFFFFFFFFFFFFFFFFFFFFFFFFFFFFFFFFFFFFFFFFFFFFFFFFFFFFFFFFFFFFFF:FFFFFFFFFFFFFFFFFFFFFFFFFFFF:F::FFFFFFFFFFFFFFFF:FFF:FFFFFFFFFF
@A00881:241:HJW2NDRXX:1:2127:17436:36260 2:N:0:CGAGAGAA+GATTGGAG
GGTAGCGGACTACTAGGGTATCTAATCCTGTTTGCTCCCCACGCTTTCGCGCCTCAGCGTCAGTTGTCGTCCAGCAGGCCGCCTTCGCCACTGGTGTTCCTCCTAATATCTACGCAGTTCGCCGCTACACTAGGAATTCCGCCTGCCTCTCCGATGCTCAAGATAAACAGTTTCATATGCAGCCCCGGAGTTAAGCCCCGGTCTTTCACATCTGTCTTGCCTATCCGCCTACGCGCCCGTTCCACCCCGT
+
FF,FFFFFFFFFFF,FF:F,FFF,FFF:FFFFFFFFF:FF,FFFFFF:FFFFFFFFFFFF,,F,FFF:FFFFFFF,FF:FFFFFFFF,F,FFFF:F,FFF:FFF::F::,F::FFF::F:,F:F,F:FF:F,,FF,FFFFF:FFF:::FFF:FFF,FFF,F,:::,,FFF,F:F,FF,F,FF:,:FFFFFFF,,FF,,,FFF,FF:FF,F,FFF,:,:F,,,FF,FFF:F,,F,F:F:,::FF:F,F,:F
@A00881:241:HJW2NDRXX:1:2127:16297:36479 2:N:0:CGAGAGAA+GATTGGAG
GGTAGCGGACTACGTGGGTATCTAATCCTGTTCGATACCCACGCTTTCGTGCATGAGCGTCAGTCGGGCGCCGGTATGCTGCCTTCGCAATCGGGGTTCTGCGTGATATCTATGCATTTCACCGCTACACCACGCATTCCGCATACTTCTCGCCCACTCGAGACTCCCAGTTTCAACGGCTGGGCGGGGTTGAGCCCCGCGATTTTACCGCTGACTTGGAAGTCCGCCTGCGCACCCTTTAAACCCAATA
+
FFFFFFFFFFFFFFFFFFFFFFF:F::FFFFFFFFFFFFFF:FFFFFFFFFFFFFF:FF:FFFFFFFFFFFFFFFFFFFFFFFFFFFFFFFFFFFFFFFFFFFFFFFF:FFFFFF,FFFFFFFFFFFFFFFFFFF:FFFFFFFFFFFFFFFFFFFFFFFFFFFFFFFF:FFFF:FFFFFFFFFFFFFF:FFFFFFFFF:FF,F:,FF:::FFFF:FFF::FFFFF:FF,::FFF:FFFFFFFFFFF:FFF
@A00881:241:HJW2NDRXX:1:2127:23357:36652 2:N:0:CGAGAGAA+GATTGGAG
GGTAGCGGACTACATGGGTATCTAATCCTGTTTGCTCCCCACGCTTTCGCGCCTCAGCGTCAGTTCCTGTCCAGCAATCCGCCTTCGCCCCTGGTGTTCCTCCGTATATCTACGCATTTCACCGCTCCACACGGACTTCCGAGTGCCTCTCCAGCACTCAAGACCTACAGTTTCAGTTGCGGGCTATGGGTTGGGCCCATAGTGGTCGCATCTGAGTTGCACGCCCGCCTCCGCGCGCTTTACACCCCGT
+
FFF:FFFFFFFFFFFFFF:FFFF,FFFF:FFFFFFFFFFFFFF:FFF:FFFFFFF,FFFFFFFFF,:FFFF::FFFFFF:FFF,FFFFF,FFFFFF:::FFFFF,,,,F:FFF:F:,,F:F:FFF:,:FF,,FFFFFF,FF:,FFF,,::,:,FF,::F,:F,:::,F,FF,,F,,,:FF,FF:F,:FFF,,F,F,:F,:,F,F,:,,F,FFFF:,FFF:,,:FF,FFF:,F,F::,F:,:,,,,,F,F,
@A00881:241:HJW2NDRXX:1:2127:30129:36918 2:N:0:CGAGAGAA+GATTGGAG
GGTAGCGGACTACTTGGGTATCTAATCCTGTTTGCTCCCCACGCTTTCGCGCCTCAGCGTCAGTTGCCTTCCAGTAAGCCGCCTTCGCCACTGGTGTTCCTCCTAATATCTACGCATTTCACCGCTACACTAGGAATTCCGCTTACCTCTCCGACACTCAAGATCTGCAGTTTTGGGTGCAGCCCCACGGTTGAGCCGTGGTATTTCACACCCAACTTACAAACCCGCCTACACGCCCTTTACACCCAGT
+
FFFFFFFFFFFFF:FFFFFFFFFFFFFFFFFFFFFFFFFFFFFFFFFFFFFFFFFFFFFFFFFFFFFFFFFFFFFFFFFFFFFFFF:FFFFFFFFFFFFF,FFFFFFFFFFFFFFFFFFFFFFFFFFFFFF,FFFFFFFFFFFFFFFFFFFFFFFFFFFFFFFFFFFFFFFFFFFFFFFFFFFFF:FFFFFFFFFFFFFFFF:FFFFFFF:FFF,FFFFFFF:FFFFFFF,F:FFFFFFFFFFFFFF,FF
@A00881:241:HJW2NDRXX:1:2127:16966:36949 2:N:0:CGAGAGAA+GATTGGAG
GGTAGCGGACTACAAGGGTATCTAATCCTGTTCGATCCCCACACTTTCGTGCTTCAGCGTCAATCCCGCCTTGGTATGCTGCCTTCGCAATCGGTGTTCTGTGTAATATCTATGCATTTCACCGCTACACTACACATTCCGCATACCGCATCCGTATTCCAGCAATCCAGTATCAATGGCATATCACCGGTTAAGCCCGTACATTTCACCACTGACTTAAATTACAGCCTACGCACCCTTTAAACCCAAT
+
FFFFFFFFFFFFFFFFFFFFFFFFFFFFFFFFFFFFFFFFFFFFFFFFFFFFFFFFFFFFFFFFFFFFFFFFFFFFFFFFFFFFFFFFFFFFFFFFFFFFFFFFFF:FFFFFFFFFFFFFFFFFFFFFFFFFFFFFF:FFFF:FFFFFFFFFFFFFFFFFFFFFFFFF:FFFFFFFFFFFFFFFFFFFFFFFFFFFFFFFFFFF,FFFFFFFFFFFFF::FFFFFFFFFF,FFFFFFFFFFF:FFFFFFF
@A00881:241:HJW2NDRXX:1:2128:23511:1031 2:N:0:CGAGAGAA+GATTGGAG
GGTAGCGGACTACTGGGGTATCTAATCCTGTTCGATCCCCACGCTTTCGTGCCTCAGCGTCAGTCAGGCGCCAGTACGCTGCCTTCGCAATCGGAGTTCTGCGCAATATCTAAGCATTTCACCGCTACACTGCGCATTCCGCGTACCTCTCGCCTTCTCTAGCACTGCAGTTTCAACGGCTCGCCGGGGTTGAGCCCCGGGCTTTTACCGCTGACTTGCATCGCCGCCTACGCACCCTTTAAACCCAAGA
+
FF:,F:FFFFFFFFFFFFFFFFFFFFF:FFFFF:FFFFFFFF:FFFFFFFFFFFFFFFFFFFFFFFFFFFFFFFFFFFFFFFFFFFFFFFFFFFFFFFFFFFFF:FFFFFFFFFFFFFFFFF:FFFFFFFF,FFF:FFFFFFFFFF:FFFFF:FF:FFFFFFFFFFFFFF:FFF:FFFFFFFFFFFFFFFFFFFFFFFFF:FFFFF,FFFFFFFFFFFFFFFFFFFFFFFF:FF:FFFFF,FFFFF,F,F
@A00881:241:HJW2NDRXX:1:2128:28375:1282 2:N:0:CGAGAGAA+GATTGGAG
GGTAGCGGACTACTCGGGTATCTAATCCTGTTTGCTCCCCACGCTTTCGCGCCTCAGCGTCAGTTGTCGTCCAGCAAGCCGCCTTCGCCACTGGTGTTCCTCCGTATATCTACGCATTTCACCGCTACACACGGAATTCCGCTTGCCTCTCCGATACTCAAGATAGACAGTTTCAAATGCAGTTTCTGGGTTAAGCCCAGAGATTTCACATCTGACTTGCCTACCCGCCTACGCGCCCTTTACACCCAGT
+
FFFFFFFFFFFFFFFFFFFFFFFFFFFFFFFFFFFFFFFFFFFFFFFFFFFFFFFFFFFFFFFFFFFFFFFFFFFFFFFFFFFFFFFFFFFFFFFF:FFFFFFFFFFFFFFFFFFFFFFFFFFFFFFFFFFFFFFFFFFFFFFFFFFFFFFFFFFFFFFFFFFFFFFFF:FFFFFF,FF:FFFFFFFFFFFFFFFFFF:FFFFFFFFFFFFFFFFFFF:FFFFF:FFFFFFFFFFFFFFF:FFFF:FFFF
@A00881:241:HJW2NDRXX:1:2128:24659:1391 2:N:0:CGAGAGAA+GATTGGAG
GGTAGCGGACTACTGGGGTATCTAATCCTGTTTGCTCCCCACGCTTTCGTGCCTCAGTGTCAGTACCAGTCCAGTAAGCCGCCTTCGCCACTGGTGTTCCTCCTAATATCTACGCATTTCACCGCTACACTAGGAATTCCGCTTACCTCTCCTGTACTCCAGCCTGACAGTTTCAAAAGCAGTTCCGGGGTTAAGCCCCGGAGTTTCACTTCTGACTTGCCATGCCACCTACGCACCCTTTACACCCAGT
+
FFFFFFFFFFFFFFFFFFFFFFFFFFFFFFFFFFFFFFFFFFFFFFFFFFFFFFFFFFFFFFFFFFFFFFFFFFFFFFFFFFFFFFFFFFFFFFFFFFFFFFFFFFFFFFFFFFFFFFFFFFFFFFFFFFFFFFFFFFFFFFFFFFFFFFFFFFFFFFFFFFFFFFFFFFFFFFFFFFFFFFFFFFFFFFFFFFFFFFFFFFFFFFFFFFFFFFFFFF,FFFFFFFFFFFFFFFFFFFFFFFFFFFFFFF
@A00881:241:HJW2NDRXX:1:2128:11324:1532 2:N:0:CGAGAGAA+GATTGGAG
GGTAGCGGACTACTGGGGTATCTAATCCTGTTTGCTCCCCACGCTTTCGTGCCTCAACGTCAGTTACAGTCCAGTAAGCCGCCTTCGCCACTGGTGTTCCTCCTAATATCTACGCATTCCACCGCTACACTAGGAATTCCGTTCACCCCTCCTGCACTCAAGCCCAGCAGTTTTGGTAGTAGTTCCGAAGTTGAGCCCCGGACTTACGCTACCAACTTGCCAAACCACCTACGCACCCTTTACGCCCAGT
+
F:FFFFFFFFFFFFFFFFFF:FFFFFFFFFFFFFFFFFFFFFFFFFFFFFFFFFFFFFFFFFFF:FFFFFFFFFFFFFFFFFFFFFFFFFFFFFFFFFFFFFFFFFFFFFFFFFFFF:FFFFFFFFFFFFFFFFFFFFFFFFFFFFFFFF:FFFFFFFF:FFFFFF,FFFFFFFFFFFFFFF,FFFFFFF,FFFFFFFFFFF,FF:FFFFFFFFFFFFFF,,FFFFFFFFFF:FFFFF:,FFFFFFFFF,
@A00881:241:HJW2NDRXX:1:2128:13060:1595 2:N:0:CGAGAGAA+GATTGGAG
GGTAGCGGACTACTGGGGTATCTAATCCTGTTTGCTCCCCACGCTTTCGAGCCTCAGCGTCAGTTAATGTCCAGAAAGCCGCCTTCGCCTCTGGTGTTCCTCCTAATATCTACGCATTCCACCGCTACACTAGGAATTCCGCTTTCCTCTCCATCACTCAAGCTCAACAGTTTTAAAAGCAGTTCCAAGGTTAAGCCTTGGGATTTCACTCCTAACTTGTTGCGCCGCCTACGCTCCCTTTACGCCCAGT
+
FFFFFFFFFFFFFFFFFFFFFFFFFFFFFFFFFFFFFFFFFFFFFFFFFFFFFFFFFFFFFFFFFFFFFFFFFFFFFFFFFFFFFFFFFFFFFFFFFFFFFFFFFFFFFFFFFFFFFFFFFFFFFFFFFFFFFFFFFFFFFFF,FFFFFFFFFFFFFFFFFFFFFFFFFFFFFFF,FFFFFFFFFFFFFFFFFFFFF:FFFFFF:FF,FFFFFFFFFF:FFF:FFFFFFFFFFFFFFFFFFFFFFFFFF:
@A00881:241:HJW2NDRXX:1:2128:16749:1658 2:N:0:CGAGAGAA+GATTGGAG
GGTAGCGGACTACCAGGGTATCTAATCCTGTTTGCTCCCCACGCTTTCGTGACTCAGCGTCAGTTTCAGTCCAGTAAGCCGCCTTCGCCACCGGTGTTCCTCCCAATATCTACGCATTTCACCGCTACACTGGGAATTCCGCTTACCTCTCCTGCACTCTAGTTTGACAGTTTCTTATGCAGTTTCGGGGTTGAGCCCCGAAATTTCACATATGACTTATCAAACCGCCTACTCACCCTTTACACCCAGT
+
FFFFFFFFFFFFFFFFFFFFFFFF,FFFFFFFFFFFFFFFFFFF::FFFFFF:FFFFFFFF:FFFFFFFFFFFFFFFFFFFFFFFFFFFFFFFFFFFF:FFFFFFFFF:F:FFFFFFFFFFFFFFFFFFFFFFFF,:FFFFFFFFF:FF,FFFFFF:FFFFFFFFF::,FF:FFFFFFFF,FFFFFFFFFFFFFFFFFFF:FFFFF:FFFFF,FFFFFFFFFF:FFFFF,FFFFF:FF:F:FFF:FFFFF
@A00881:241:HJW2NDRXX:1:2128:23032:2487 2:N:0:CGAGAGAA+GATTGGAG
GGTAGCGGACTACTTGGGTATCTAATCCTGTTTGCTCCCCACGCTTTCGAGCCTCAACGTCAGTTACAGTCCAGTAAGCCGCCTTCGCCACTGGTGTTCCTCCTAATATCTACGCATTTCACCGCTACACTAGGAATTCCACTTACCTCTCCTGCACTCCAGCCATACAGTTTCCAAAGCAGTTCCGGGGTTGAGCCCCGGGATTTCACTTCAGACTTGCATCGCCGTCTACGCTCCCTTTACACCCAGT
+
FFFFFFFFFFFFFFFFFFFFFFFFFFFFFFFFFFFFFFFFFFFFFFFFFFFFFFFFFFFFFFFFFFFFFFFFFFFFFFFFFFFFFFFFFFFFFFFF:FFFFFFFFFFFFFFFFFFFFFFFFFFFFFFFFFFFFFF,:FFFFFFFFFFFFFFFFFFFFFFFFFFFFFFFFFFFFFFFFFFFFFFFFFFFFFFFFFFFFFFF:FFFFFFFFFFFFFFFFFFFFFFFFFFFFFFFFFFFFFFFF:FFFFFFFF
@A00881:241:HJW2NDRXX:1:2128:22562:2769 2:N:0:CGAGAGAA+GATTGGAG
GGTAGCGGACTACTCGGGTATCTAATCCTGTTTGCTCCCCACGCTTTCGAGCCTCAACGTCAGTTACAGTCCAGTAAGCCGCCTTCGCCACTGGTGTTCCTCCTAATATCTACGCATTTCACCGCTACACTAGGAATTCCACTTACCTCTCCTGCACTCCAGTCTTACAGTTTCCAAAGCAGTCCCTCGGTTGAGCCCAGGGCTTTCACTTCAGACTTGCATCACCGTCTACGCTCCCTTTACACCCAGT
+
FF:,FFFFFFF,FFFFFFFFFFFFFFFFFFFFFFFFFFFFFFFFFFFFFFFFFFFFFFFFFFF:FFFFFFFFFFFFFFFFFFFFFFF,FFFFFFFF:FFFFFFFFFFFFFFFFFFFFFFFFFFFFFF:FFF:FFF:FFFFFFFFF,FFFFF:FFF,FFFFFFFFFFFFFFFFFFFFFFFFFFFF:FFFFFFFFFFFFFFFF:FFFFFFFFFFFF:FF:FFFFF,FFFFFFFFFFFFFFF:F,FFF,FFF:
@A00881:241:HJW2NDRXX:1:2128:23800:2942 2:N:0:CGAGAGAA+GATTGGAG
GGTAGCGGACTACAAGGGTATCTAATCCTGTTTGCTCCCCACGCTTTCGCGCCTCAGCGTCAGTTACTGTCCAGCAATCCGCCTTCGCCACTGGTGTTCCTCCGTATATCTACGCATTTCACCGCTACACACGGAATTCCGATTGCCTCTCCAGCACTCAAGAACTACAGTTTCAAATGCAGGCCAGAGGTTGAGCCTCTGGTTTTCACATCTGACTTGCAATCCCGCCTACACGCCCTTTACACCCAAT
+
FFFFFFFFFFFFFFFFFFFFFFFFFFFFFFFFFFFFFFFFFFFFFFFFFFFFFFFFFFFFFFFFFFFFFFFFFFFF:FFFFFFFFFFFFFFFFFFFFFFFFFFFFFFFFFFFFFFFFFFFFFFFFFFFFFFFFFFFFFFFFFFFFFFFFFFFFF:FFFFFFFF:FFFFFFFFFFFFFFFFFFFFFFF:FFFFFFFFFFFFFFFFFFFFFFFFFFFFFFFFFFFFFFFFFFFFFFFFFFFFFFFFFFFFFF
@A00881:241:HJW2NDRXX:1:2128:25536:3192 2:N:0:CGAGAGAA+GATTGGAG
GGTAGCGGACTACTAGGGTATCTAATCCTGTTTGCTCCCCACGCTTTCGAGCCTCAGCGTCAGTTAAAGCCCAGTAAGCCGCCTTCGCCACTGATGTTCCTCCTAATATCTACGCATTTCACCGCTACACTAGGAATTCCGCTTACCTCTACTTCACTCAAGAACCACAGTTTCAAATGCAAGTTACGGGTTGAGCCCATACATTTCACATCTGACTTGCAGTCCCGCCTGCACTCCCTTTACACCCAGT
+
FFFFFFFFFFFFFFFFFFFFFFFFFFFFFFFFFFFFFFFFFFFFFFFFFFFFFFFFFFFF:FFFFFFFFFFFFFFFFFFFFFFFFFFFFFFFFFFFFFFFFFFFFFFFFFFFFFFFFFFFFFFFFFFFFFF,FFFFFFFFFFFFFFFFFFFFFFFFFFFFFFFFFFFFFFFFFFFFFFFFFFFFFFFFFFFF:FFFFFFFFFFFFFFF:FFFFFFFFFFFF,FFFFFFFFFF,FFFFFFFFF:FFFFFFF
@A00881:241:HJW2NDRXX:1:2128:21748:3302 2:N:0:CGAGAGAA+GATTGGAG
GGTAGCGGACTACGGGGGTATCTAATCCTATTTGCTCCCCACGCTTTCGGGACTGAGCGTCAGTTGCAGGCCAGATCGTCGCCTTCGCCACTGGTGTTCCTCCATATATCTACGCATTTCACCGCTACACATGGAATTCCACGATCCTCTCCTGCACTCTAGCTGCCTGGTTTCTATGGCTTACTGAAGTTAAGCTTCAGGCTTTCACCACAGACCCTTGCTGCCGCCTGCTCCCTCTTTACGCCCACTA
+
FFFFFFFF::FFFFFFFFFFFFFFFFFFF,:FFFFFFFFFF:FFFFFFFFFFFFFFFFFFFFFFFFFFFFFFFFFFFFFFFFFFFFFFF,FFFFFF:,FFFFF,FFF:FFFFFFFF:FFFFFFFFFFF:FFFFFFFF:FFFFFFFFFFFFFFFFFFFFFFFFFFFF:FFFFFFFFFFFFFFFFFFFFFFFFFFFFFF,FFFFFFFFFFF:FFFFFFFFFFFF:FFFFFFFFFFFFFFFFFFFFF:FF,FF
@A00881:241:HJW2NDRXX:1:2128:13693:3724 2:N:0:CGAGAGAA+GATTGGAG
GGTAGCGGATACAAGGGTATCTAATCCTGTTTGCTCCCCACGCTTTCGAGCCTCAGCGTCAGTTAAAGCCCAGTAAGCCGCCTTCGCCACTGATGTTCCTCCTAATATCTACGCATTTCACCGCTACACTAGGAATTCCGCTTACCTCTACTTCACTCAAGAACTGCAGTTTCAAATGCAAGTTACGGGTTGAGCCCGTACATTTCACATCTGACTTGCTGTCCCGCCTGCACTCCCTTTACACCCAGTA
+
FFFFFFFFFFFFFFFFFFFFFFFFFFFFFFFFFFFFFFFFFFFFFFFFFFFFFFFFFFFFFFFFFFFFFFFFFFFFFFFFFFFFFFFFFFFFFFFFFFFFFFFFFFFFFFFFFFFFFFF:FFFFF:F:FFFFFFFFFFFFFFFFFFFFF:FFFFFFFFFFFFFFFF:FFFFFF:FFFFFFFFFFFFFF:FFFFFFFFFFFFFFFFFFF:FFFFFFFFFFFFFFFFFFFFFFFFFFFF,FFFFFFFFFFF:
@A00881:241:HJW2NDRXX:1:2128:30490:3724 2:N:0:CGAGAGAA+GATTGGAG
GGTAGCGGACTACACGGGTATCTAATCCTGTTTGCTACCCATGCTTTCGAGCCTCAGCGTCAGTTGGTGCCCAGTAAGCCGCCTTCGCCACTGGTGTTCCTCCCGATATCTAAGCATTTCACCGCTACACCGCGAATTCCGCATACTTCTCTTCCTCTCGAGCATCCCAGTTTCAACCGCTGGCCGGGGTTGAGCCCCGGGCTTTGACGGCTGACTTAAGACGCGGCCTACGCACCCTTTAAACCCACTA
+
FFF,FFFFFFF:FFFFFFFF:FFFFFFFFFFFFFFFFFF:FFFFFFFFFFFFFFFFF:FFF,FFFFF:F::FFFFFFFFFFFFFFFFFFFFFFFFFFFFFFF:FF:,,FFFF:FF:F:,F:FFFFFFFFFFF:FF,FFFFFF,:,,:FFFFFF:F:FFFF,FF,F,FF:FFFFFF,FFF::FF,FFFFFF,:,F:FF:FFF::,:FF:FFFFFF:FF:,:F,F:FF,,F:,F,::F::,F,:,,F,:,F,
@A00881:241:HJW2NDRXX:1:2128:23131:4069 2:N:0:CGAGAGAA+GATTGGAG
GGTAGCGGACTACGGGGGTATCTAATCCTGTTTGCTCCCCGCGCTTTCGCGCCTAAGCGTCAGTGTCTGTCCGGCAGGCCGCCTTCGCCTCTGGTATTCCTCCTGATCTCTGCGCATTTCACCGCTACACCAGGAATTCTGCCTGCCCCTCCAGCACCCGAGCCGCGCGGGTTGGAAGGCCTCTCCGGGGTTGGGCCCCGGGCTTTGACATCCCACCCGCGCAGCCGCCTGCGCGCCCTTTACGCCCAGT
+
FF:FFFFFFFFFFFFFFFFFFFFF:FFFFFFFFFFFFFFFFFFF:FFFFFFFFFFFFFFFFFFFF,FFFFFFFFFFFFFFFFFF:FFFFFFFFFFFFFFFFFFFFFFFFFFFFFFFFFFFFFFFFFFFFFFFFFFFFFFFFF:FFFFFFFFFFFFFFFFFFFFFFFFFFF,FFFFFFFFFFF:F:FFFFFFFFFFFFFFFFFF:F:F:F,:FFFF:FFFFFFFFF:FFF::FFFFF:FFF:FFFFF:FFF
@A00881:241:HJW2NDRXX:1:2128:17924:4633 2:N:0:CGAGAGAA+GATTGGAG
GGTAGCGGACTACTCGGGTATCTAATCCTGTTTGCTCCCCACGCTTTCGAGCCTCAACGTCAGTTACAGTCCAGTAAGCCGCCTTCGCCACTGGTGTTCCTCCTAATATCTACGCATTTCACCGCTACACTAGGAATTCCACTTACCTCTCCTGCACTCCAGTCATACAGTTTCCAAAGCAGTCCCTCGGTTGAGCCCAGGGCTTTCACTTCAGACTTGCATCACCGTCTACGCTCCCTTTACACCCAGT
+
FFFFFFFFFFFFFFFFFFFFFFFFFFFFFFFFFFFFFFFFFFFFFFFFFFFFFFFFFFFFFFFFFFFFFFFFFFFFFFFFFFFFFFFFFFFFFFFFFFFFFFFFFFFFFFFFFFFFFFFFFFFFFFFFFFFFFFF:FFFFFFFFFFFFFFFFFFFFFFFFFFFFFFFFFFFFFFFFFFFFFFFFFF:FFFFFFFFFFFFFFFFFFFFFFFFFFFFFFFFFFF:FFFFFFFFFFFFFFFFFFFFFFFFFFF
@A00881:241:HJW2NDRXX:1:2128:31891:4648 2:N:0:CGAGAGAA+GATTGGAG
GGTAGCGGACTACTGGGGTATCTAATCCTGTTTGCTCCCCACGCTTTCGAGCCTCAACGTCAGTTACCGTCCAGTAAGCCGCCTTCGCCACTGGTGTTCCTCCTAATATCTACGCATTTCACCGCTACACTAGGAATTCCGCTTACCTCTCCGGCACTCTAGAACAACAGTTTCCAATGCAGTCCTGGGGTTAAGCCCCAGCCTTTCACATCAGACTTGCTCTTCCGTCTACGCTCCCTTTACACCCAGT
+
FFF,FFFFF:FFFFFFFFFFF:FFFFFFFFFFFF:FFFFFFFFFFFFFFFFFFFFF,:FFFFFFFFFFFFFFFFFFFFFFFFFFFFFFFF:FFFFFFF:FFF:FFFFFFFFF::F:FFFFFFFFFFFFFFFFF:FFFFFFFFFFFFFFFFFFFFF:FFFFFF:F:FFFFFFFF:FFFFFFFFFFF:FFFFFFFFFFFFFFFFFFFFF,FFFFF::FFFF,FFFFFFFF:FFFFFFFFF,FFFFFFFFFFF
@A00881:241:HJW2NDRXX:1:2128:18747:5901 2:N:0:CGAGAGAA+GATTGGAG
GGTAGCGGACTACGTGGGTATCTAATCCTGTTCGATACCCACGCTTTCGTGCTTCAGCGTCAGTTGGGCGCCGGTATGCTGCCTTCGCAATCGGAGTTCTGCGTGATATCTATGCATTTCACCGCTACACCTCGCATTCCGCATACTTCTCGCCCACTCAAGAACGACAGTTTCAACGGCTCGACGGGGTTGAGCCCCGCATTTTTACCGCTGACTTTCCGTTCCGCCTACGCACCCTTTAAACCCAATA
+
FFFFFFFFFFFFFFFFFFFFFFFFFFFFFFFFFFFFFFFFFFFFFFFFFFFFFFFFFFFFFFFFFFFFFFFFFFFFFFFFFFFFFFFFFFFFFFFFFFFFFFFFFFFFFFFFFFFFFFFFFFFFFFFFFFFFFFF:FFFFFFF:FF:FFFFFFFFFFFFFFFFFFFFFFFFFFFFFFFFF:FFFFFFFFFFFFFFFFFFFFFFFFFFFFFFFFFFFFFFFFFFFFFFFF,FFFFFFFFFFFFFFFFFFFF
@A00881:241:HJW2NDRXX:1:2128:14018:6324 2:N:0:CGAGAGAA+GATTGGAG
GGTAGCGGACTACCAGGGTATCTAATCCTGTTTGCTCCCCACGCTTTCGAGCCTCAACGTCAGTTACAGTCCAGTAAGCCGCCTTCGCCACTGGTGTTCCTCCTAATATCTACGCATTTCACCGCTACACTAGGAATTCCACTTACCTCTCCTGCACTCCAGCCATACAGTTTCCAAAGCAGTTCCGGGGTTGAGCCCCGGGATTTCACTTCAGACTTGCATCGCCGTCTACGCTCCCTTTACACCCAGT
+
F:FFFF,:FFFFFFFF::FF:FFFFFFFFF:FFFFFFFFFFFFFFFFFFFFFFFFFFFF:FFFF:FFFFFFFFFFFFFFFFFFF:FFFFFFFFFFF,FFFFFF:FFFFFFFFFFFFFFFFFFFFFFFFFFFFFFFFFFFFFFFFFFFFFFFFFFFFFFFFFFFFFFFFFFFFFFFFFFFFFFFFFFFFF:FF:FFFFFFFF:FFFFFFFFFFFFFFFFFF:FFFFFFFF,FF,FFFFFFFFFFFFFFF:F
@A00881:241:HJW2NDRXX:1:2128:18548:6558 2:N:0:CGAGAGAA+GATTGGAG
GGTAGCGGACTACAGGGGTATCTAATCCTGTTTGCTACCCATGCTTTCGTGCCTCAGCGTCAGTTAAAGCCCAGCAGGCCGCCTTCGCCACTGGTGTTCCTCCCGATCTCTACGCATTTCACCGCTACACCGAGAATTCCGCCTGCCTCTGCGTCACTCAAGTCAGGCAGTTTCAACTGCAGACTGTGGGTTGAGCCCACAGATTTCACAGCTGACTTGCCTCACCGCCTACGCACCCTTTACACCCAGT
+
FFF:FFFFFFFFFFFFFFFFFFFFFFFFFF:FFFFFFFFFFFFF:FFFFFFFFFFFFFFFFFFFFFFFFFFFFFFFFFFFFFFFFFFFFFFFFFFFFFFFFFFFFF:FFFFFF:FFFF:FFFFFF::FFFF:FFFFFFFF:FFFFFFFFFFF,FFFFFFFFFFFFFFF:FFFFF:FFFFFFFFFFFFFFF:FFFFFFFFFFF:F::FFF,FF:FFFFFFFFFFFFFFFFFFFFFFFFFFFFFF:FFFFF,
@A00881:241:HJW2NDRXX:1:2128:18656:6558 2:N:0:CGAGAGAA+GATTGGAG
GGTAGCGGACTACAAGGGTATCTAATCCTGTTTGCTCCCCACGCCTTCGAGCCTCAACGTCAGTTACAGTCCAGTAAGCCGCCTTCGCCGCTGGTGTTCCTCCTAATATCTATGCATTTCACCGCTACACTAGGAATTCCGCTTACCTCTCCTGCACTCCAGCCGGACAGTTTCCAAAGCAGTTACGGGGTTGAGCCCCGGCCTTTCACTTCAGACTTGCCCTGCCGTCTACGCTCCCTTTACACCCAGT
+
FFFFFFFFFFFFFFFFFFFFFFFFFFFFFFFFFFFFFFFFFFFFFFFFFFFFFFFFFFFFFFFFFFFFFFFFFFFFFFFFFFFFFFFFFFFFFFFFFFFFFFFFF:FFFFFFFFF:FFFFFFFFFFFFFFFFFFFF:FFFFFFFFFFFFFFFFFFFFFFFFFFFFFFF,FFF::FF,FFFFFFFFFFFFFFFF:FFFFFFFF:F,FFFFFFF,F,FFFFFFFFFFFFFFFFFFF:FFF,FF:F:FFFFFF
@A00881:241:HJW2NDRXX:1:2128:25807:7044 2:N:0:CGAGAGAA+GATTGGAG
GGTAGCGGACTACCCGGGTATCTAATCCTGTTTGCTCCCCACGCTTTCGAGCCTCAACGTCAGTTACCGTCCAGTAAGCCGCCTTCGCCACTGGTGTTCCTCCTAATATCTACGCATTTCACCGCTACACTAGGAATTCCGCTTACCTCTCCGGCACTCAAGGTACACAGTTTCCAATGCAGTCCAGGGGTTAAGCCCCTGCCTTTCACATCAGACTTGCATTCCCGTCTACGCTCCCTTTACACCCAGT
+
FFFFFFFFFFFFFFFFFFFFFFFFFFFFFFFFFFFFFFFFFFFFFFFFFFFFFFFFFFFFFFFFFFFFFFFFFFFFFFFFFFFFFFFFFFFFFFFFFFFFFFFFFFFFFFFFFFFFFFFFFFFFFFFFFFF:FFFFFFFFFFFFFFFFFFFFFFFFFFFFFFFFFFFFFFFFFFFFFFFFFFFFFFFFFFFF:FFFFFFFFFFFFFFFFFFFFFFFFFFFFFFFFFFFFF:F:FFFFFFFFFFFFFFFFF
@A00881:241:HJW2NDRXX:1:2128:28745:7153 2:N:0:CGAGAGAA+GATTGGAG
GGTAGCGGACTACATGGGTATCTAATCCTGTTCGATCCCCACACTTTCGTGCTTCAGCGTCAATACCGCCTTGGTATGCTGCCTTCGCAATCGGTGTTCTGTGTAATATCTATGCATTTCACCGCTACACTACACATTCCGCATACCGCATCCGTATTCAAGCCATCCAGTATCAATGGCATATCACCGGTTATGCCCGAACCTTTCACCACTGACTTAAATGACAGCCTACGCACCCTTTAAACCCACT
+
,F,,:FFFFFFFFF:FFFFFFFFFFFFFFFFF:FFF:FFFFFFFFFFFFFFF,FFFFFFFFFFF,:F,:,,,FFF:FFFFFFFFFFFF:FFFFF:F:FFF:FFF:FFFF:F::FFFFFFFFFF:FFFFFF:FF,FF:FFFFF:FFFF,F,,FFFF::FF,FF:,F:F,,:F:FF,F:,FFFF,F,::FFFFF:,::,FF,F,,FF:F:F,,FFF:FF,FF::,,:F:FFFFFFF:,FFF:FFF,FFF:,F
@A00881:241:HJW2NDRXX:1:2128:22987:8077 2:N:0:CGAGAGAA+GATTGGAG
GGTAGCGGACTACGAGGGTATCTAATCCTGTTCGATCCCCACGCTTTCGTGCCTCAGCGTCAGTATGGCGCCGGTACGCTGCCTTCGCAATCGGAGTTCTGCGCGATATCTATGCATTTCACCGCTACACCGCGCATTCCGCGTACTTCTCGCCAACTCAAGCAACGCAGTTTCAACGGCTCGACGGGGTTGAGCCCCGCGATTTTACCGCTGACTTTCATCGCCGCCTACGCACCCTTTAAACCCAATA
+
FF:FFFFF:FFFFFFFFF:FFFFFFFFFFFFFFFFFFFFFFFFFFFFFFFFFFFFFFFFFFFFFFFFFFFFFFFFFFFFFFFFFFFFFFFFFFFFFFFFFFFFFFF:FFFFFFFFFFFFF:FFFFFFFFFFFFFFFFFFFFFFFFFFFFFFFFFFFFFFFF,FFFFFF:FFFFFFFFFFFFFFFFFFFFFFFFFF:FFFFFFFFFFFF:FFFFFFFFF:FFFFFFFFFFFF:FFFFFFFF:FFFFFFFF,
@A00881:241:HJW2NDRXX:1:2128:20292:8202 2:N:0:CGAGAGAA+GATTGGAG
GGTAGCGGACTACGGGGGTATCTAATCCTGTTTGCTCCCCACGCTCTCGCGCCTCAGCGTCAGTTGTCGTCCAGCAATCCGCCTTCGCCACTGGTGTTCTTCCGTATATCTACGCATTTCACCGCTACACACGGAATTCCGATTGCCTCTCCGATACTCAAGACCGGCAGTTTCAAATGCAGGCTATGGGTTAAGCCCATCGTTTTCACATCTGACTTGTCAGCCCGCCTACGCGCCCTTTACACCCAGT
+
FF::FFFFFFFFFFFFFFFFFFFFFFFFFFFFFFFFFFFF,FFFFFF:FFFFFFF:FFFF:FFFFFFFFFFFFFFF,FFFFFFFFFFFFF,FFFFFF:FFFFFFFF:FFFFFFFFFF,F,FFFFFF:F:FFFFF,,FFFFFFFFFFFFF,F,F,F,F,F,::,F:FFFFFFF,FFF:FFFFFFFFF:FFFFFF,FF,FFF,F:::FFFFFFF:FF:F,F::,FF:FFFF:FFFFFFFF,FF,FFFFFFFF
@A00881:241:HJW2NDRXX:1:2128:28646:8328 2:N:0:CGAGAGAA+GATTGGAG
GGTAGCGGACTACTCGGGTATCTAATCCTGTTTGCTCCCCACGCTTTCGCGCCTCAGCGTCAGTTACCGTCCAGAAAGCCGCCTTCGCCACTGGTGTTCCTCCTAATATCTACGCATTTCACCGCTACACTAGGAATTCCGCTTCCCTCTCCGGCACTCAAGGTCTCCAGTTTCAAGTGCAGTTCCGGGGTTGAGCCCCGGTATTTCACACCTGACTTAAAAATCCGCCTCCGCGCCCTTTACACCCAGT
+
FFFFFFFFFFFFFFFFFFFFFFFFFFFFFFFFFFFFFFFFFFFFFFFFFFFFFFFFFFFFFFFFFFFFFFFFFFFFFFFFFFFFFFFFFFFFFFFFFFFFFFFFFFFF:FFFFFFFFFFFFFFFFFFFFFFFFFF,FFFFFFF:FFFFFFFFFFFFFFFFFFFFFFFFFFFFFFFFFFFF,FFFFF:FFFFFFFFFFFFF:FFFFFFFFF:FFFFFFFFFFFFFFFFFFF,FFF:FFFFFFFFFFFFFFF
@A00881:241:HJW2NDRXX:1:2128:26277:8766 2:N:0:CGAGAGAA+GATTGGAG
GGTAGCGGACTACCGGGGTATCTAATCCTGTTCGCTCCCCACGCTCTCGCGCCTCAGCGTCAGTGTCCGTCCGGCGGGCCGCCTTCGCCTCTGGTGTTCCTCCCGGCCTCTGCGCATTTCACCGCTACGCCGGGAGTTCCGCCCGCCCCTCCGGCACTCCAGCCGCTCGGTTCGGGGCGCTTTCCCGGGGTTGGGCCCCGGATTTTCACACCCCGCCCTCGCGGCCGCCTGCGCGCGCTTTACGCCCAGT
+
FFFFFFFFFFFFFFFFFFFFFFFFFFFFFFFFFFFFFFFFFF:FFFFFFFFFFFFFFFFFFFFFFFFFFFFFFFFFFFFFFFFFFFFFFFFFFFFFFFFFFFFFFFFFFFFFFFFFFFFFFFFFFFFFFFFFFFFFFFFFFFFFFFFFFFFFFFFFFFFFFFFFFFFFFF:FFFFFFFFFFFFFFFFFFF:FFFFFFFFFFFFFFFFFFFFFFFFFFFF,FFFFFFFFFFFFFFF:FFFFFFF:FFFF:F
@A00881:241:HJW2NDRXX:1:2128:22580:8970 2:N:0:CGAGAGAA+GATTGGAG
GGTAGCGGACTACATGGGTATCTAATCCTGTTTGCTCCCCACGCTTTCGTGCCTCAGTGTCAGTTACAGTCCAGCAAACCGCCTTCGCTACTGGTGTTCTTCCTAATATCTACGCATTCCACCGCTACACTAGGAATTCCGTTTGCCCCTCCTGCACTCAAGTCCAACAGTTTTAGTAGTAGTCCCGAAGTTGAGCCCCGGGCTTACGCTACTAACTTGCCCAACCTCCTACGCACCCTTTACGCCCAGT
+
FFF,FFFFFFFFFFFFFFFFFFFFFFFFFFFFFFFFFFFFFFFFFFFFFFFFFFFFFFFFFFFFF:FFFFFFFFFFF,FFFFFFFFFFF::FFFFFFFFFFFFFFFFFFFFFFFFFFFFFFFF:FFFFF:FF,FF:FFFFFFFFFFFFFFFFFFF:FFFFFFFF:FF:FF,FFF,:FFFFF:F:F:FF,FFFFFF:FFFFFFFFFFFFFF:FFF:,FFFF:,::FF,FFFFFFFFF:::F,F,FF:FFFF
@A00881:241:HJW2NDRXX:1:2128:26784:9392 2:N:0:CGAGAGAA+GATTGGAG
GGTAGCGGACTACTGGGGTATCTAATCCTGTTTGCTCCCCACGCTTTCGAGCCTCAGTGTCAGTTACAGTCCAGTAAGCCGCCTTCGCCACCGGTGTTCCTCCTAATATCTACGCATTTCACCGCTACACTAGGAATTCCGCTTACCCCTCCTGCACTCCAGCTGTGCAGTTTCAAAAGCAGCTCCGGGGTTGAGCCCCGGCATTTCACTTCTGACTTGCACCGCCACCTGCGCTCCCTTTACACCCAGT
+
FFFFFFFFFFFFFFFFFFFFFFFFFFFFFFFFFFFFFFFFFFFFFFFFFFFFFFFFFFFFFFFFFFFFFFFFFFFF:FFFFFFFFFFFFFFFFFFFFFFFFFFFFFFFFFFFFFFFFFFFFFFFFFFFFFF,FFFFFFFFFFFFFFFFFFFFFFFFFFFFFFFFFFFFFFFFFFFFFFFFFFFFFFFFFFFFFFFFFFFFFFFFFFFFFFFFFFFFFFFFFFFFFFFFFFFFFFFFFFFFFFFFFFFFFF
@A00881:241:HJW2NDRXX:1:2128:27001:9518 2:N:0:CGAGAGAA+GATTGGAG
GGTAGCGGACTGCATGGGTATCTAATCCTGTTTGCTCCCCACGCTCTCGCGCCTCAGCGTCAGTTGTCGTCCAGCAATCCGCCTTCGCCACTGGTGTTCTTCCGTATATCTACGCATTTCACCGCTACACACGGAATTCCGATTGCCTCTCCGATACTCAAGACTGGCAGTTTCAAATGCAGGCTATGGGTTAAGCCCATAGTTTTCACATCTGACTTGTCAGCCCGCCTACGCGCCCTTTACACCCAGT
+
FFFFFFFFFFFFFFFFFFFFFFFFFFFFFFFFFFFFFFFFFFFFFFFFFFFFFFFFFFFFFFFFFFFFFFFFFFFFFFFFFFFFFFFFFFFFFFFFFFFFFFFFFFFFFFFFFFFFFFFFFFFFFFFFFFFFFFFFFFFF:FFFFFFFFFFFFFFFFFFFFFFFFFFFFFFFFFFFFFFFFFFFF,FFFFFFF:FFFFFFFFFFFFFFFFFFFFFF:FFFFFFFFFFFFFFFFFFFFFF:FFFFFFFFFF
@A00881:241:HJW2NDRXX:1:2128:20735:9533 2:N:0:CGAGAGAA+GATTGGAG
GGTAGCGGACTACTAGGGTATCTAATCCTGTTTGCTCCCCACACTTTCGTGCCTCAACGTCAGTTACAGTCCAGTAAGTCGCCTTCGCCACTGGTGTTCCTCCTAATATCTACGCATTTCACCGCTACACTAGGAATTCCACTTACCTCTCCTGCACTCAAGATGAACAGTTTTGGTTGCAGTTCCTCAGTTAAGCCGAGGGATTTCACAACCAACTTGACTCCCCGTCTCCGCACCCTTTACACCCAAT
+
FFFFFFFFFFFF:FFFFFFFFFFFFFFFFFFFFFFFFFFFFFFFFFFFFFFFFFFFFFFFFFFFFFFFFFFFFFFFFFFFFFFFFF:F:FFFFFFF,FFF:FFFFFFFFFFFFFF:,F:F,FFFFF:F:FFFF:,F,FFFFFFFFFFFFFFFFFFFFFF,FFFFF,:FF::FFFF:FFF:FF:F::FFFFFFFFFFFFF,FFFFFF:FF,:F,FFFFFFFFFFFFFFFF:,FFF:FFF:,FFF:F::F,F
@A00881:241:HJW2NDRXX:1:2128:25979:9627 2:N:0:CGAGAGAA+GATTGGAG
GGTAGCGGACTACGGGGGTATCTAATCCTGTTTGCTCCCCACGCTTTCGTGCCTCAGTGTCAGTTACAGTCCAGCAAATCGCCTTCGCTACTGGTGTTCTTCCTAATATCTACGCATTCCACCGCTACACTAGGAATTCCATTTGCCCCTCCTGCACTCAAGTCCAACAGTTTTAGTAGTAGTCCCGAAGTTGAGCCCCGGGCTTACGCTACTAACTTGCCAAACCACCTACGCACCCTTTACGCCCAGT
+
FFFFFFFFFFFFFFFFFFFFFFFFFFFFFFFFFFFFFFFFFFFFFFFFFFFFFFFFFFFFFFFFFFFFFFFFFFFFFFFFFFFFFFFFFFFFFFFFFFFFFFFFFFFFFFFFFFFFFFFFFFFFFFFFFFFFFFFFFFFFFFFFFFFFFFFFFFFFFFFFFFFFFFFFFFFFFFFFFFFFFFFFFFFFFFFFFFFFFFFFFFFFFFFFFFFFFFFFFFFFF:FFFFFFF:FFFFFFFFFFFFFFFFFFFF
@A00881:241:HJW2NDRXX:1:2128:22978:9815 2:N:0:CGAGAGAA+GATTGGAG
GGTAGCGGACTACCGGGGTATCTAATCCTGTTTGCTCCCCACGCCTTCGAGCCTCAACGTCAGTCACGGTCCAGCAGGCCGCCTTCGCCGCCGGTGTTCCTCCTAATATCTACGCATTTCACCGCTACACTAGGAATTCCGCCTGCCCCTCCCGCACTCAAGCCCGGCAGTTTCCAGAGCAGCCCCATGGTTGGGCCTTGGGATTTCACTCCAGACTTGCCTAGCCGTCTACGCTCCCTTTCCACCCAGT
+
FF::FFFFF:FFFFFFFFFFFFF,F:FFFFFFFFFFFFFFFFFFF,FFFFFFFFFFFFFFFFF:F:FFFFFFFFFFF:FFFFFFFFFFFFFFFFFFFFF:FFFF,FFFF:FFFFFFFFFF:FFFFFFFFFFFFFF,FFFFFFFFFFFFFFFFFFFF:FFFFFFFFFFFFFFF:FF,F:FFF:FFFFFFFF:,FFF::FFFFF:,FF::FFFFFFFFFFFF:FFFF:FFF:FFFF:FFFF,F,FF:FF,FF
@A00881:241:HJW2NDRXX:1:2128:25129:9909 2:N:0:CGAGAGAA+GATTGGAG
GGTAGCGGACTACCTGGGTATCTAATCCTGTTTGCTCCCCACACTTTCGCACCTCAGCGTCAATACCGGGCCAGGTGGCCGCCTTCGCCACTGGTGTTCTTCCAGATATCTACGGATTTCACTCCTACACCTGGAATTCCGCCACCCTCTCCCGGATTCCAGTCTTGCAGTATCAAAGGCAGTTCCACGGGTGAGCCGTGGGCTTTCACCTCTGACTGACAAGACAGCCTACGTGCGCGTTACGCCCAGT
+
FF,,FFFFFFFF:FFFFFFFFFFF:FFFFFFFFFFFFFFFFFF::FFFFFFFFFFFFFFFFF:FFFFFFFFFFFFFFF:FFFFFFFFFFFFFFFFFFFFFFFFFFFFFFFFFFFF:FFFF:FFFFFFFFFFFFFF:FFFFFFFFFFFFF:FFFFFFF,F,FFFF:FFF,FFFFFFF,:FFFF,FFFFFFFFFFFFFFF,FFFF:FFFF:FF:FFFF::FFF,FFFFFF:FF:FFFFFF,FFFF,F:FFFF
@A00881:241:HJW2NDRXX:1:2128:20211:9972 2:N:0:CGAGAGAA+GATTGGAG
GGTAGCGGACTACTAGGGTATCTAATCCTGTTTGCTCCCCACGCTCTCGCGCCTCAGCGTCAGTTGTCGTCCAGCAATCCGCCTTCGCCACTGGTGTTCTTCCGTATATCTACGCATTTCACCGCTACACACGGAATTCCGATTGCCTCTCCGATACTCAAGACTGGCAGTTTCAAATGCAGGCTATGGGTTAAGCCCATAGTTTTCACATCTGACTTGTCAGCCCGCCTACGCGCCCTTTACACCCAGT
+
FFFFFFFFFFFFFFFFFF:FFFFFFFFFFFFFFFFFFFFFFFFFFFFFFFFFFFFFFFFFFFFFFFFFFFFFFFFFFFFFFFFFFFFFFFFFFFFFFFFFFFFFFFFFFFFFFFFFFFFFFFFFFFFFFFFFFFFFFFFFFF:FFFFFFFFFFFFFFFFFFFFFFFFFFFFFFFFFFFFFFFFFFFFFFFFFFFFFFF,FFFFF:FFFFFFFFFFFFFFFFFFFFFFFFFFFFFFFFFFFFFFFFFFFFF
@A00881:241:HJW2NDRXX:1:2128:29930:10770 2:N:0:CGAGAGAA+GATTGGAG
GGTAGCGGACTACGTGGGTATCTAATCCTGTTTGCTCCCCACGCCTTCGAGCCTCAACGTCAGTTACAGTCCAGTAAGCCGCCTTCGCCGCTGGTGTTCCTCCTAATATCTATGCATTTCACCGCTACACTAGGAATTCCGCTTACCTCTCCTGCACTCCAGCCGGACAGTTTCCAAAGCAGTTACGGGGTTGAGCCCCGGCCTTTCACTTCAGACTTGCCCTGCCGTCTACGCTCCCTTTACACCCAGT
+
FFFFFFFFFFFFFFFFFFFFFFFFFFFFFFFFFFFFFFFFFFFFFFFFFFFFFFFFFFFFFFFFFFFFFFFFFFFFFFFFFFFFFFFFFFFFFFFFFFFFFFFFFFFFFFFFFFFFFFFFFFFFFFFFFFFFFFFFFFFFFFFFFFFFFFFFFFFFFFFFFFFFFFFFFFFFFFFFFF:FFFFFF:FFFFFFFFFFFFFFFFFFFFFFF::FFFFFFFFFFFFFFFF:FFFFFFFFFFFFFFFFFFFFF:
@A00881:241:HJW2NDRXX:1:2128:31792:10927 2:N:0:CGAGAGAA+GATTGGAG
GGTAGCGGACTACACGGGTATCTAATCCTGTTTGCTCCCCACGCTTTCGTGCCTCAGTGTCAGTTACAGTCCAGTGAACCGCCTTCGCCGCCGGTGTTCTTCCCAATCTCTACGCATTCCACCGCTACACTGGGAATTCCGTTCACCCCTCCTGCACTCAAGCCCGGCAGTTTTGGTAGTAGTTCCGAAGTTGAGCCCCGGAATTACGCTACCAACTTGCCAAGCCACCTACGCACCCTTTACGCCCAGT
+
F:FFFFFFFFFFFFFFFFFFFFFFFFFFFFFFFFFFFFFFFFFFFFFFFFFFFFFFFFFFFFFFFFFFFFFF:FFFFFFFFFFFFFFFFFFFFFFFFFFFFFFFFFFFFFFFFFFFFFFFFFFFFFFFFFFFFFFFFFF:FFFFFFFF:FFFFFFFFFFFFFFFFFFFFFFFFFFFFFFFFFFFFFFFFFFFFFFFFFFFFFFFFFFF:FFFFFFFFFFFFFF:FFFFFFFFFFFF:FFFFFF:FFF:FF
@A00881:241:HJW2NDRXX:1:2128:26295:10989 2:N:0:CGAGAGAA+GATTGGAG
GGTAGCGGACTACTAGGGTATCTAATCCTGTTTGCTCCCCACACTTTCGCGCCTCAACGTCAGTTACAGCCCAGTAAGTCGCCTTCGCCACTGGTGTTCCTCCTAATATCTACGCATTTCACCGCTACACTAGGAATTCCACTTACCTCTTCTGCACTCTAGCTCCACAGTTTCAGATGCAGTTCTAAAGTTAAGCCCTAGCATTTCACATCTGACTTGCGGCGCCGTCTACTCGCCCTTTACACCCAGT
+
FFFFFFFFFFFFFFFFFFFFFFFFFFFFFFFFFFFFFFFF:FFFFFFFFFFFFFFFFFFFFFFFFFFFFFFFFFFFFFFFFFFFFFFFFFFFFFFFFFFFFFFFFFFFFFFFFFFFFFFFFFFFFFFFFFF,FFFFFFFFFFFFFFFFFFFFFFFF:FFFFFFFFFFFFFFFFFFFFFFF:FFFFFFFFFFFFF:FF,FFFFFFFFFFFFFFFFFFFFFF:FFFFFFFFFFFFFFFFFFFFFFFFF:,FF
@A00881:241:HJW2NDRXX:1:2128:31322:11428 2:N:0:CGAGAGAA+GATTGGAG
GGTAGCGGACTACTTGGGTATCTAATCCTGTTTGCTCCCCACGCTCTCGCGCCTCAGCGTCAGTTGTCGTCCAGCAATCCGCCTTCGCCACTGGTGTTCTTCCGTATATCTACGCATTTCACCGCTACACACGGAATTCCGATTGCCTCTCCGATACTCAAGACCAGCAGTTTCAAATGCATGCTATGGGTTAAGCCCATAGTTTTAACATCTGACTTGTCGGCCCGCCTACGCGCCCTTTACACCCAGT
+
F:F:FFF,FFFF:FFFFFFFFFFFFFFFF:FFFFF,FFFFF:FFFFFFFFFFFFFF,:FFFFFFF::F::FFFFFFFFFFFFFFFFFFFFFFF:FFFFFFF:FFFFFFFFFFFFFFFFFFFFFFFFFFFFFFFFF,FFFF,FFF:FFFFFFFF:FFFF:FFFFF:F,FFFFFFFFFFFFFF,,F:FFFFFFFFF,:F:FFFF:FFF,FFFF:F,F:F::FFFFFFFFFFF:FFF:F,FFFFF,FFFFF:F
@A00881:241:HJW2NDRXX:1:2128:22028:11553 2:N:0:CGAGAGAA+GATTGGAG
GGTAGCGGACTACCTGGGTATCTAATCCTGTTTGATACCCACACTTTCGAGCATCAATGTCAGTGGCAGTTTAGTAGGCTGCCTTCGCAATCGGAGTTCTTCGTGATATCTAAGCATTTCACCGCTACACCACGAATTCCGCCTACCTCAACTGTACTCAAGGCTGCCAGTATCAATTGCAATTTTACGGTTGAGCCGCAAACTTTCACAACTGACTTAACAACCCATCTACGCTCCCTTTAAACCCAAT
+
FFF,FFFFFFFFFFFFFFFFFFFFFFFFFFFFFFF:FFFFFFFFF:FFFFFFFFFFFFFFFFFFFFFFFFFFFFFFFFFFFFFFFFFFFFFFFFFFFFFFFFFFFFFFFFFFFFFFF:FFFFFFFFFFFFFFFFFFFFFFFFFF,F::F:FFFFFFFFFFFFFFFFFFFFFFFFF:FFFFFFFFFFFF:FFFFFFFFFFF:FF,FFFFFFFFFFFFFF:FFFFFFFFFFF,:FFFF:FFFFF,FFFF,,:
@A00881:241:HJW2NDRXX:1:2128:23999:12023 2:N:0:CGAGAGAA+GATTGGAG
GGTAGCGGACTACCAGGGTATCTAATCCTGTTTGCTCCCCACACTTTCGAGCCTCAGCGTCAGTTAAAGCCCAGTAGGCCGCCTTCGCCACTGGTGTTCCTCCGAATATCTACGCATTTCACCGCTACACTCGGAATTCCGCCTACCTCTACTTCACTCAAGAACTACAGTTTTGGATGCAGCTCCGAGGTTGAGCCTCGGTATTTCACATCCAACTTGCAGTCCCGCCTGCGCTCCCTTTACACCCAGT
+
FF::FFFFFFFFFFFFFFF:FFFFFFFFFFFFFFFFFFFFFFFFFFFFFFFFFFFFFFFFFFFFFFFFFFFFFFFFFFFFFFFFFFFFFFFFFFFFFFFFFFFFFFFFFFFFFFFFFFFFFFFFFFFFFFFFFFF:FFF:FFFFFFFF:F:FFFF:FFFFFFF:FFFFFF,FFFF:,FF:FFFFFFFFFFFFFFFF:FFFFF,FFFF:FFFFFF:FF:FFFFFFFFFFFFFFFF,,F,,FF:,FF:FFFF
@A00881:241:HJW2NDRXX:1:2128:17400:12336 2:N:0:CGAGAGAA+GATTGGAG
GGTAGCGGACTACGTGGGTATCTAATCCTGTTTGATACCCGCACTTTCGAGCATCAACGTCAGTTACGGTCCAGCAGGCTGCCTTCGCAATCGGAGTTCTTCGTGATATCTATGCATTTCACCGCTACACCACGAATTCCGCCTGCCTATGCCGCACTCAAGGCCCCCAGTTTCAACTGCAATTCTACGGTTGAGCCGCAAACTTTCACAACTGACTTAAGGACCCGTCTAGGCTCCCTTTAAACCCAAT
+
FFF,FFFF:FFFFFFFFF:,F,,FFFFFFFFFFFFFFFFFFF,FFF:FFFFF:FFFFFF:FFFFFFFFF::FFFFFFFFFFFFFFFFFFFFFFF:FFFF,:FFFFFF:FF,FFFFFFFFF:FFFF:FF,FFFFF:F::FFFFFFFF,:FFFF:F,FFFFFFFFFFFFF,FF:,:,F::FFF:F,FFFFFF::F,FFFFF:,FFFF:F,,FFFFFF:FFF:FF,FFFF:FFF,F::F::F,F:F::FFF:,
@A00881:241:HJW2NDRXX:1:2128:12509:12383 2:N:0:CGAGAGAA+GATTGGAG
GGTAGCGGACTACCGGGGTATCTAATCCTGTTTGCTCCCCATGCTTTCGAGCCTCAGCGTCAGTTGTCGTCCAGCAGGCCGCCTTCGCCACCGGTGTTCCTCCTGATATCTACGCATTTCACCGCTACACCAGGAATTCCGCCTGCCCCTCCGACACTCAAGCACGACAGTTTCCAGTGCAGTACCGGGGTTGAGCCCCGGGCTTTCACACCGGACTTGCCGCGCCGCCTGCGCTCCCTTTACACCCAGT
+
FFFFFFFFFFFFFFFFFFFFFFFFFFFFFFFFFFFFFFFFFFFFFFFFFFFFFFFFFFFFFFFFFFFFFFFFFFFFFFFFFFFFFFFFFFFFFFFFFFFFFFFFFFFFFFFFFFF:FFFFFFFFFFFFFFFFFFFFFFFFFFFFFFFFFFFFFFFFFFFFFFFFFFFFFF:FFFFFFFFFFFFFFFFFFFF:F,FFFFFFFFFF:FFFFFFFFFFF:FFFFFFFFFFFFFFFFFFFFFFFFFFFFF:FFF
@A00881:241:HJW2NDRXX:1:2128:32461:12649 2:N:0:CGAGAGAA+GATTGGAG
GGTAGCGGACTACTCGGGTATCTAATCCTGTTTGCTCCCCACACTTTCGTGCCTCAACGTCAGTTACAGTCCAGAAAGTCGCCTTCGCCACCGGTGTTCTTCCTAATATCTACGCATTTCACCGCTACACTAGGAATTCCACTTTCCTCTCCTGCACTCAAGAATAATAGTTTTAGTTGCAGTTCCTCAGTTAAGCCGAGGGGTTTCACAACTAACTTGTCATCCCGTCTACGCACCCTTTACACCCACT
+
FFFFFFFFFFFFFFFFFFFFFFFFFFFFFFFFFFFFF:FFFFFFFFFFFFFFFFFFFFFFFFFFFFFFFFFFFFFFFFFFFFFFFFF:FFFFFFFFFFFF:FFFFFFFFFFFFFFFFFFFFFFFFF:FFFF:F:FFFF:F:FFFFFFFFFFFFFFFFFF,FFF:F::FFFFFFFFFFF:F:FFFFFFFF:FFFFFF:,FFFFFFFFFFFFFF:FFFF:FFFFFFF:F:FF:FFFF:,FFFFF:FFFFF,F
@A00881:241:HJW2NDRXX:1:2128:22083:12868 2:N:0:CGAGAGAA+GATTGGAG
GGTAGCGGACTACGTGGGTATCTAATCCTGTTTGCTCCCCACGCTTTCGTGCCTCAGTGTCAGTTACAGTCCAGTGAACCGCCTTCGCCGCTGGTGTTCCTCCTAATATCTACGCATTCCACCGCTACACTAGGAATTCCGTTCACCCCTCCTGCACTCAAGCCCAGCAGTTTTGGTAGTAGCGCCGAAGTTAAGCCTCGGAATTACGCTACCAACTTGCCAAACCACCTACGCACCCTTTACGCCCAGT
+
FFFFFFFFFFFFFFFFFFFFFFFFFFFFFFFFFFFFFFFFFFFFFFFFFFFFFFFFFFFFFFFFFFFFFFFFFFFFFFFFFFFFFFFFFFFFFFFFFFFFFFFFFFFFFFFFFFFFFFFFFFFFFFFFFFFFFFFFFFFFFFFFFFFFFFFFFFFFFFFFFFFFFFFFFFFFFFFFFFFFFFFFFFFFFFFFFFFFFFFFFFFFFFFFFFFFFFFFFFFFFFFFFFFFF:FFFFFFFFFFF:FFFFFFFF
@A00881:241:HJW2NDRXX:1:2128:22652:12947 2:N:0:CGAGAGAA+GATTGGAG
GGTAGCGGACTACTTGGGTATCTAATCCTGTTTGCTCCCCACGCTTTCGAGCCTCAGCGTCAGTAAAAGCCCAGCAAGCCGCCTTCGCCACTGGTGTTCCTCCAAATATCTACGCATTTCACCGCTACACTTGGAATTCCGCTTGCCTCTGCTTCACTCAAGAAAAACAGTTTCAAAAGCAGGTTACGAGTTGAGCCCGTAATTTTCACTTCTGACTTGCCTTCCCGCCTCCACTCCCTTTACACCCAGT
+
FFFFFFFFFFFFFFFFFFFFFFFFFFFFFFFFFFFFFFFFFFFFFFFFFFFFFFFFFFFFFFFFFFF:FFFFFFFFFFFFFFFFFFFFFFFFFFFF:FFFFFFFFFFFFFFFFFFFFFFFFFFFFFFFFFFFFFF:FFFFFFF:FFFFFFFFFFFFFFFF:FFFF:FFFFFFFFFFFF:F,FFFFF:FFFFFFFFFFFFF,:FFFFFFFFFFFFFFFFFFFFFFFFFFFF,F,FFFFFFF::F:FFF:FF
@A00881:241:HJW2NDRXX:1:2128:23972:13510 2:N:0:CGAGAGAA+GATTGGAG
GGTAGCGGACTACTTGGGTATCTAATCCTGTTTGCTCCCCACGCCTTCGAGCCTCAACGTCAGTCTCCGTCCAGCAGGCCGCCTTCGCCACTGGTGTTCCTCCTAATATCTACGCATTTCACCGCTACACTAGGAATTCCGCCTGCCTCTCCGGTACTCCAGCCAATCAGTTTCCAGAGCAGTTCCGCAGTTGGGCCGCGGGCTTTCACTCCAGACTTGTCTCGCCGTCTACGCTCCCTTTACACCCAGT
+
FF:,FFFFFFFFFFFFFFFFFFFFFFFFFFFFFFFFFFFFFFFFFFFFFFFFFFFFF:FFFFFFFFFFFFFFFFFFFFFFFFFFF:FFFFFFFF:F,F:FFFFFFFF:FF:FFFF,:FFF,FFFFFFF,FFFFF:FFFFFF:FFFF:FFFFFFF::FFFF,FFFF:,FF:,:FF:FFFFF:F,FFFFF:F,FFFFFFFFFFF:::F:FFFFFFFF:FFF,FFFF:FF,FF:,:::,:F:FFFFFFFF,FF
@A00881:241:HJW2NDRXX:1:2128:26124:14199 2:N:0:CGAGAGAA+GATTGGAG
GGTAGCGGACTACGTGGGTATCTAATCCTGTTTGCTCCCCACGCTTTCGAGCCTCAGCGTCAGTTAAAGCCCAGTAAGCCGCCTTCGCCACTGATGTTCCTCCTAATATCTACGCATTTCACCGCTACACTAGGAATTCCACTTACCTCTCCTGCACTCCAGCCATACAGTTTCCAAAGCAGTTCCGGGGTTGAGCCCCGGGATTTCACTTCAGACTTGCATCGCCGTCTACGCTCCCTTTACACCCAGT
+
FFFFFFFFFFFFFFFFFFFFFFFFFFFFFFFFFFFFFFFFFFFFFFFFFFFFFFFFFFFFFFFFFFFFFFFFFFFFFFFFFFFFFFFFFFFFFFFFFFFFFFFFFFFFFFFFFFFFFFFFFFFFFFFFFFF,FFFFFFFF:FFFFFFFFFFFFFFFFFFFFFFFF:FFFFFFFFFFFFFFFFFFFFFFFFFFF:FFFFFFFFFFFFFFFFFFFFFFFFFFFFFFFFFFFFFFFFFFFFFF:FFFF:FFFF
@A00881:241:HJW2NDRXX:1:2128:21142:15029 2:N:0:CGAGAGAA+GATTGGAG
GGTAGCGGACTACCTGGGTATCTAATCCTGTTTGCTCCCCATGCTTTCGTGCCTCAGTGTCAGTTACAGTCCAGTAAACCGCCTTCGCCGCCGGTGTTCTTCCTAATATCTACGCATTCCACCGCTACACTAGGAATTCCGCTTGCCTCTCCGATACTCAAGATAGACAGTTTCAAATGCAGTTTCTGGGTTAAGCCCAGAGATTTCACATCTGACTTGCCTACCCGCCTACGCGCCCTTTACACCCAGT
+
FFFFFFFFFFFFFFFFFFFFFFFFFFFFFFFFFFFFFFFFFFFFFFFFFFFFFFFFFFFFFFFFFFFFFFFFFFF:FFFFFFFFFFFFFFFFFFFFFFFFFFFFFFFFFFFFFFFFFFFFFFFFFFFFFF:FFFFFFFFFFFFFFFFFFFFFFFFFFFFFFFF:FFFFFFFFFFFFFFFFFFFFFFFFFFFFFFFFFF:FFFFFFFFFFFFFFFFFFFFFFF:FFFFFFFFFFFFF:FFFFFFF:FFFFF
@A00881:241:HJW2NDRXX:1:2128:18756:15092 2:N:0:CGAGAGAA+GATTGGAG
GGTAGCGGACTACGGGGGTATCTAATCCTGTTTGCTCCCCACGCCTTCGAGCCTCAACGTCAGTTGCCGTCCAGTAAGCCGCCTTCGCCACTGGTGTTCCTCCTAATATCTACGCATTTCACCGCTACACTAGGAATTCCGCTTACCTCTCCGGCACTCAAGCCACACAGTTTCCAGAGCAGCTCCGGGGTTAAGCCCCGGCATTTCACTCCAGACTTGCTAAGCCGTCTGCGCTCCCTTTACACCCAGT
+
FFFFFFFFFFFFFFFFFFFFFFFFFFFFFF:FFFFFFFFFFFFFFFFFFFFFFFFFFFFFFFFFFFFFFFFFFFFF:FFFFFFFFFFFFFFFFFFFFFFFFFFF:FFFFFFFFFFFFFFFFFFFFFFFFF,FFFFFFFFFFFFFFFFFFFFFFFFFFFFFFFFFFFFFFFFFFFFFFFFFFFFFFFFFFF::FFFFFFFFF:FFFFF,FFFFFFFFF:FF:FFFFFFFFF:FFFFFFFFFFFFFFFFFFF
@A00881:241:HJW2NDRXX:1:2128:21070:15186 2:N:0:CGAGAGAA+GATTGGAG
GGTAGCGGACTACGAGGGTATCTAATCCTGTGTGCTCGCCACGCTTTCGAGCCTCAACGACAGTTACCGTCCAGTGAACCGCCTTCGCCGCCGGTGTTCTTCCCAATCTCTAGGCATTCCACCGCGAAACTGGGAATTCCGTTCACCCCTCCTGAACTCAAGCCCGACAGTTTTGGTAGTAGTTCCGTATTTGAGCCCAGGAATTAGGCTACAAACTTGCGAATCCACCTACGAAGCGTGTCCGCCGCTT
+
FF,,::,F:F:,,FF,FF:,F,:,FF,,,FF,F::,,,,FF::,::F,FF,:,F,:F:,,F,FFFF,FF,FFF:FFFFF,F,,F,FF,,FF,:,F,,:,FF:FFFF,:FFF,,FFFF,,,:F,,F,F,,:,::,F::F,,:,F:FF,F:F,:FF,F,F:FFFFF:,,,F,,FFFFFF,::FF:F,,F,:,,,:,,F:F,,:::,FF,::FFF,F,,F,:F,F::,FFFF,,FF,F,F,F,:,FF,:,FF,
@A00881:241:HJW2NDRXX:1:2128:30572:15264 2:N:0:CGAGAGAA+GATTGGAG
GGTAGCGGACTACCCGGGTATCTAATCCTGTTCGATACCCACGCTTTCGTGCTTCAGCGTCTGTTTCACCCCAGTATGCTGCCTTCGCAATCGGGGTTCTGCGTGATATCTATGCATTTCACCGCTACACCACGCATTCCGCATACCTCTTGTGGACTCTAGCCCTACAGTTTCAACGGCAGTTTCCCGGTTGAGCCGGAACATTTCACCGCTGACTTATAGGGCCGCCTACGCACCCTTTAAACCCAAT
+
F:FFFFFFFFFFFFFFFFFFFFFFFFFFFFFFFFFFFFFFFFFFFFFFFFFFFFFFFFFFFFFFFFFFFFFFFFFFFFFFFFFFFFFFFFFFFFFFFFFFFFFFFFFF:FFFFFFFFFFFFFFFFFFFFFFFFFFFFFFFFFFFFFFFFFFFFFFFFFFFFFFFFFFFFFFFFFFFFFFFFFFFFFFFFFFFFFFFFFFF:FFFFFFFFFFFFFFFFFFFFFFFFFF:FFFFFF,FFFFF,F:FFF,FFF
@A00881:241:HJW2NDRXX:1:2128:25319:15374 2:N:0:CGAGAGAA+GATTGGAG
GGTAGCGGACTACTCGGGTATCTAATCCTGTTTGCTCCCCACGCCTTCGAGCCTCAACGTCAGTTACAGTCCAGTAAGCCGCCTTCGCCGCTGGTGTTCCTCCTAATATCTATGCATTTCACCGCTACACTAGGAATTCCACTTACCTCTCCTGCACTCCAGTCACACAGTTTCCAAAGCAGTCCCATGGTTGAGCCTTGGGCTTTCACTTCAGACTTGCATCACCGTCTACGCTCCCTTTACACCCAGT
+
FF,,FFFFF:F,FFFFFFF:FFFFFFFFFFFFFFFFFFFFFFFFFFFFFFFFFFFFFFFFFFF:FFFFFFFFFFFFFFFFF:FFFFFFFFFF:F:F,FFFFFFFFFFFFF::FFFFFFFFF:FFFFFFFFF:FFFFFFFFF:FFFFFFFFFFFFF:FFFFFFF,,FFF:F,FFFFFFF:FFF,FFF,FFFFFFF:,FF:FF::FFFF,:::FFFFFFFFFF,F:FFFFFFFFFFFFFF,FFF,FFFFF:F
@A00881:241:HJW2NDRXX:1:2128:20302:15702 2:N:0:CGAGAGAA+GATTGGAG
GGTAGCGGACTACTTGGGTATCTAATCCTGTTTGCTCCCCACGCTTTCGAGCCTCAACGTCAGTTACAGTCCAGTAAGCCGCCTTCGCCACTGGTGTTCCTCCTAATATCTACGCATTTCACCGCTACACTAGGAATTCCGCTTACCTCTCCTGCACTCCAGAATCACAGTTTCCAAAGCAGTCCGGGGGTTGAGCCCCCGCCTTTCACTTCAGACTTGCCTTTCCGTCTACGCTCCCTTTACACCCAGT
+
FFFFFFFFFFFFFFFFFF,FFFF:FFFFFFFFFFFFFFFFFFFFFFFFFFFFF:FFFFFFFFFFFFFFFFFFFFFF:FFFFFFFFFFFFFFFFFFF:,:FFFFFFFFFFFFFFFFFFFFFFFFFFFFFFFFFFFF:FFFFFF:FFFFFFFFFFFFFFFFFFF::FFFFFFFFFFFFFFFFFFFFFF:FFFFFFFFFFFFFFFFFFFFFFFFFFFFFFFFFFFFFFFFFFFFFFFFFFFFFFFFF:F::FF
@A00881:241:HJW2NDRXX:1:2128:27127:15969 2:N:0:CGAGAGAA+GATTGGAG
GGTAGCGGACTACCCGGGTATCTAATCCTGTTTGCTCCCCACGCTTTCGAGCCTCAGCGTCAGTAAAAGCCCAGCACGCCGCCTTCGCCACTGGTGTTCCTCCTAATATCTACGCATTTCACCGCTACACTAGGAATTCCGCTTGCCTCTGCTTCACTCAAGACAAACAGTTTCAAAAGCAGGTTATGGGTTAAGCCCATAATTTTCACTTCTGACTTGCCTTCCCGCCTACACTCCCTTTACACCCAGT
+
FF,,FFFFFFFFFFFFFFFFFFFFFFFFFFFFFFFFFFFFFFFFFFFFFFFFFFFFF:FFFFFFFF:FFFFFFFFF,FFFFFFFFFFFFFFFFFFFFFFFFFFFFFFFFFFFFFF,:FFFFFFFFFFFFFF,FFF:FFFFFFFFFFFFFFFFFFFFFFFFFFF,F:,FFF:F:FF:,FFFFFFFFFFFF:FF:,FFF:FF,F,FFFFFFF:FFF,FF::FFFFFFFFFFFFF:F,F,:,,F,FFF:FF:,
@A00881:241:HJW2NDRXX:1:2128:25907:16203 2:N:0:CGAGAGAA+GATTGGAG
GGTAGCGGACTACGTGGGTATCTAATCCTGTTTGCTCCCCACGCTTTCGCGCCTCAGCGTCAGTTGTCGTCCAGCAAGCCGCCTTCGCCACTGGTGTTCCTCCGTATATCTACGCATTTCACCGCTACACACGGAATTCCGCTTGCCTCTCCGATACTCAAGACACACAGTTTCAAATGCAGTTTCCGGGTTAAGCCCGGAGATTTCACATCTGACTTGCATGCCCGCCTACGCGCCCTTTACACCCAGT
+
FF:FFFFFFFFFFFFFFFFFFFFFFFFFFFFFFFFFFFFFFFFFFFFFFFFFFFFFFFFFFFFFFFFFFFFFFFFF:FFFFFFFFFFFFFFFFFFFFFFFFFFFFFFFFFFFFFF:FFFFFFFFFFFFFF:FFFF:FFFFFFF:FFFFFFFFFFF,,FF,FFFFFFFFFFFFFF:FFFFFFFFFFFFFFFFFFFFFFFFFFFF,FFFFFFFFFFFF:FFFFFFFFFFFFFFFFFFFFF,FFFFFFFFFFF
@A00881:241:HJW2NDRXX:1:2128:21088:16720 2:N:0:CGAGAGAA+GATTGGAG
GGTAGCGGACTACGTGGGTATCTAATCCTGTTTGCTACCCACACTTTCGAGCCTCAGCGTCAGTAAAAGCCCAGCAGGCCGCCTTCGCCACTGATGTTCCTCCTAATATCTACGCATTTCACCGCTACACTAGGAATTCCGCCTGCCTCTACTTCACTCAAGAACAGCAGTTTTAAGTGCAGTCTATGGGTTAAGCCCATAGGTTTCACACCTAACTTACCATCCCGCCTACACTCCCTTTACACCCAGT
+
FFFFFFFFFFFFFFFFFFFFFFFFFFFFFFFFFFFFFFFFFFFFFFFFFFFFFFFFFFFFFFFFFFFFFFFFFFFFFFFFFFFFFFFFFFFFFFFFFFFFFFFFFFFFFFFFFFFFFFFFFFFFFFFFFFFFFFF:FFFFFFFFFFFFFFFFFFFFFFFFFFFFFFFFFFFFFFFF:FFFFFFFFFFFFF:FF:FFFFFFFFFFFFF:FFFFF:FFFFFFFFFFFFFFFFFFFFFFFFFFFFFFFFFFF,
@A00881:241:HJW2NDRXX:1:2128:29234:16799 2:N:0:CGAGAGAA+GATTGGAG
GGTAGCGGACTACCCGGGTATCTAATCCTGTTTGCTCCCCACGCTTTCGAGCCTCAGCGTCAGTTACCGTCCAGTAAGCCGCCTTCGCCACTGGTGTTCCTCCTAATATCTACGCATTTCACCGCTACACTAGGAATTCCACTTACCTCTCCGGCACTCCAGCTTAACAGTTCCAAATGCAGACCGGGGGTTGGGCCCCCGCCTTTCACATCTGGCTTGCCATGCCGCCTGCGCTCCCTTTACACCCAGT
+
FF,,FFFFFFFFFFFFFFFFFFFFFFFFFFFFFFFFFFFFFFFFFFFFFFFFFFFFFFFFFFFFFFFFFFFFFFFF,FFFFFFFFFFFFFFFFFFFFFFFFFFFFFFFFFFFFFFFFFFF:FFFFFF,FFF:FFF,FFFFFFFFFFFFFFFF:FFFFFFFF:FF:FFFFFFFFFFFFFFFFF,FFF:FFFFF:FFFFFFFFFFFFFFFFFFFFF,FFFFF:,:FFFFFFF:FFFFFF:FFFFFFFFFF,F
@A00881:241:HJW2NDRXX:1:2128:29541:16830 2:N:0:CGAGAGAA+GATTGGAG
GGTAGCGGACTACCTGGGTATCTAATCCTGTTTGCTCCCCACGCTTTCGCGCCTCAGCGTCAGTTGCTGTCCAGCAGGCCGCCTTCGCCACTGGTGTTCCTCCGTATATCTACGCATTTCACCGCTACACACGGAATTCCGCCTGCCTCTCCAGTACTCAAGAACTACAGTTTCAAATGCAGGCTATGGGTTGAGCCCATAGTTTTCACATCTGACTTGCAATCCCGCCTACACGCCCTTTACACCCAGT
+
FFFFFFFFFFFFFFFFFFFFFFFFFFFFFFFFFFFFFFFFFFFFFFFFFFFFFFFFFFFFFFFFFFFFFFFFFFFFFFFFFFFFFFFFFFFFFFFFFFFFFFFF:FFFFFFFFFFFFFFFFFFFFFFFFFFFFFFFFF:FFFFFFFFFFFFFFFFFFFFFFFFFFFFFFFFFFFF:FFFFFFFFF:FFFFFFFFFFFFFFFFFFFFFFFFFFFFFFFFFFFFFFFFFFFFF::FFFFFFFFFFFFFFFFF
@A00881:241:HJW2NDRXX:1:2128:18005:17394 2:N:0:CGAGAGAA+GATTGGAG
GGTAGCGGACTACCCGGGTATCTAATCCTGTTTGCTCCCCACGCTTTCGAGCCTCAACGTCAGTTACAGTCCAGTAAGCCGCCTTCGCCACTGGTGTTCCTCCTAATATCTACGCATTTCACCGCTACACTAGGAATTCCACTTACCTCTCCTGCACTCCAGCCATACAGTTTCCAAAGCAGTTCCGGGGTTGAGCCCCGGGATTTCACTTCAGACTTGCATCGCCGTCTACGCTCCCTTTACACCCAGT
+
FFFFFFFFFFFFFFFFFFFFFFFFFFFFFFFFFFFFFFFFFFFFFFFFFFFFFFFFFFFFFFFFFFFFFFFFFFFFFFFFFFF,FFFFFFFFFFFFFFFFFFFFFFFFFFFFFFF:FFFFFFFF:FFFFFF,FFFFFFFFFFFFF:FFFFFFFFFFFFFFFF:FF,FFFFFFFFFFFFFFF:FFFFFFFFF,FFFF:FFFFFFFFFFFFFFFFFFFFF,FFFFFFFFFFFF::FFFFFFF:FFFFFF,:F
@A00881:241:HJW2NDRXX:1:2128:27118:17707 2:N:0:CGAGAGAA+GATTGGAG
GGTAGCGGACTACTTGGGTATCTAATCCTGTTTGCTCCCCACGCTTTCGAGCCTCAACGTCAGTTACGGTCCAGTGAGCCGCCTTCGCCGCCGGTGTTCCTCCTAATATCTACGCATTTCACCGCTACACTAGGAATTCCGCTCACCTCTCCCGCACTCCAGCCAGGCAGTTTCCAAAGCAGTCCCATGGTTGGGCCATGGGCTTTCACTTCAGACTTGTCTCGCCGTCTGCGCTCCCTTTACACCCAGT
+
FFFFFFFFFFFFFFFF:FFFFFFFFFFFFF:FFFFFFFFFFFFFFFFFF,FFFFFFFFFFFFFFFFFFFFFFFFFFFFFFFFFFFFFFFFFFFFFFFFFFFFFFFFFFFFFFFFFFFFFF:FFFFFFFFFFFFFFFFFFFF:FFFFFFFFFFFFFFFFFFFFFFFFFF:FFFFFFFFFFFFFFFFFFFFFFFF,FFFFFFFFFFFFFFFFFFFFFFFFFFFFFFFFF,FFFFFFFFFFFFFFFFFFFFFF
@A00881:241:HJW2NDRXX:1:2128:28574:17879 2:N:0:CGAGAGAA+GATTGGAG
GGTAGCGGACTACAAGGGTATCTAATCCTGTTTGCTCCCCACGCTTTCGTGCCTCAGTGTCAGTTACAGTCCAGTGAACCGCCTTCGCCGCCGGTGTTCTTCCCAATATCTACGCATTCCACCGCTACACTGGGAATTCCGTTCACCCCTCCTGCACTCAAGCCCAGCAGTTTTAGTTGTAGTTCCGAAGTTGAGCCCCGGAATTACGCTACTAACTTGCCAAACCACCTACGCACCCTTTACGCCCAGT
+
FF,,FFFFFFFFFFFFFFFFF:FFFFFFF,FFFFFFFFFF:FF:FFFFFFFFFFFFFFFFFFFFFF:F,FFFFFFFFF:FFFFFFF:F:F:FFFFFFFFFFFFFF,:FFFFFFFFFFFFFFFFFFFF,FFFFFF:,FFF:FFFF,FFF:,FFFFFFF,F,:FFF:F::FFFFFF:FF,FF,:,F,F:FFFF,,:F,FF,F,:F:FF,,FFF:FF:FFFFFF:F,F,:,FFFF:FFF,:,FFF:FF,:FFF
@A00881:241:HJW2NDRXX:1:2128:24071:17942 2:N:0:CGAGAGAA+GATTGGAG
GGTAGCGGACTACCAGGGTATCTAATCCTGTTTGCTCCCCACGCTTTCGAGCCTCAGTGTCAGTTACAGTCCAGTAAGCCGCCTTCGCCTCTGGTGTTCTTCCTAATATCTACGCATTCCACCGCTACACTAGGAATTCCGCTTACCCCTCCTGCACTCTAGCAACCCAGTATTAAATGCAGTTCCGTAGTTGAGCCACGGGCTTTCACATTTAACTTAAATCGCAACCTACGCTCCCTTTACGCCCAGT
+
FFFFFFFFFFFFFFFFFFFFFFFFFFFFFFFFFFFFFFFFFFFFFFFFFFFFFFFFFFFFFFFFFFFFFFFFFFFFFFFFFFFFFFFFFFFFFFFFFFFFFFFFFFFFFFFFFFFFFFFFFFFFFFFFFFFFFFFFFFFFFFFFFFFFFFFFFFFFFFFF:FFFFFFFFFFFFFFFFFFFFFFFFFFFFFFFFFFFFFFFFFFF:FFFFFFFFFFFFFFFFFFFFF:FFF:FFFFFFFFFFFF:FFFFF:
@A00881:241:HJW2NDRXX:1:2128:21793:17973 2:N:0:CGAGAGAA+GATTGGAG
GGTAGCGGACTACGAGGGTATCTAATCCTGTTTGCTCCCCACGCTCTCGCGCCTGAGCGTCAGTCTCTCTCCAGCAGGCCGCCTTCGCCTCCGGTATTCCTCCTGATCTCTGCGTATTTCACCACTACACCAGGAATTCTGCCTGCCTCTAGAGTACTCTAGCTGTGCTGGTTCTTTCTGCTTCCCCGGGGTGGGCCCGGGGCTTTTACAAAAAGCCTCTCTTGCCGCCTGCGCGCCCTTTACGCCCAAT
+
FFFFFFFFFFFFFFFFFFFFFFFFFFFFFFFFFFFFFFFFFF:FFFFFFFFFFFFFFFFFFFFFFFFFFFFFFFFFFFFFFFFFFFFFFFFFFFF:FFFFFFF:FFFFFFFFFFF:FFFFFFFFFFFFFFFFFFFF:FFFFFFFFFFFFFFFFFFFFFFFFFFFFFFFFFFFFFFFFFFFFFFFFFFFFFFFFFFFFFFFFFFFFFFFFFFFFFFFF,FFFFFFFFFFF:FFFFFFFFFFFFF:FFF::F
@A00881:241:HJW2NDRXX:1:2128:27308:18286 2:N:0:CGAGAGAA+GATTGGAG
GGTAGCGGACTACCAGGGTATCTAATCCTGTTTGCTCCCCACGCTTTCGTGTCTCAGCGTCAGTTGTCGTCCAGTGAACCGCCTTCGCCGCCGGTGTTCTTCCCGATATCTACGCATATTACCGCTACACCGGGAATTCCGTTCACCCCTCCGACTCTCAAGAGCGGTAGTTTCTAATGCACGTTAAAAGTTGAGCCTTTAATTTTCACATCAGACTTATCGCCCCGCCTACACACCCTTTACACCCAGT
+
FF::FFFFFFFFFFFFFFF:FFF:FFFFFFFFFFFFFFFFFFF:FFF:FFFF:FFFFFFF:FFFFFFFFFFF:F:FFFFFFFFFFFFFFFFFFFFFFFFFFFFFFFFFFFFFFFFFFFFF:FFFFFFF:FFFFFFFFFFFFFFFFFFFFFFFFFFFFFFF:FFFFFFF:FFFFFFFFFFFF:FFFF,F,FFFFFFFFFFFFFFFFFFFFF:FFFFFF,FFFFFFFFFFFFFFFF,FFFFFFF:F::F::F
@A00881:241:HJW2NDRXX:1:2128:18096:18552 2:N:0:CGAGAGAA+GATTGGAG
GGTAGCGGACTACGCGGGTATCTAATCCTGTTTGCTCCCCACGCTTTCGAGCCTCAGCGTCAGTAAAAGCCCAGCAAGCCGCCTTCGCCACTGGTGTTCCTCCTAATATCTACGCATTTCACCGCTACACTAGGAATTCCGCTTGCCTCTACTTCACTCAAGAGCTTCAGTTTCAAAAGCAGGTTATGAGTTGAGCCCATAATTTTCACTTCTGACTTAATGCCCCGCCTACGCTCCCTTTACACCCAGT
+
FFFFFFFFFFFFFFFFFFFFFFFFFFFFFFFFFFFFFFFFFFFFFFFFFFFFFFFFFFFFFFFFF,FFFFFF:FFFFFFFFFFFFFFFFFFFFFFFFFFFFFFFFFFFFFFFFFFFFFFFFFFFFFFFFF,FFFFFFFFFFFFFFFFFFFFFFFF:FFFFFFFFFFFFFFFFFFFFFFFFFFFFFFFFFFFFFFFFFFFFFFFFFFFFFFFFFFFFFFFFFF:FFFFFFFFFFFFFFFFFFFFFFFFFFF
@A00881:241:HJW2NDRXX:1:2128:20365:18568 2:N:0:CGAGAGAA+GATTGGAG
GGTAGCGGACTACCCGGGTATCTAATCCTGTTTGCTCCCCACGCTTTCGAGCCTCAGCGTCAGTAAAAGCCCAGCAAGCCGCCTTCGCCACCGGTGTTCCTCCAAATATCTACGCATTTCACCGCTACACTTGGAATTCCGCTTGCCTCTGCTCCACTCACGAAGAACAGTTTCAAAAGCAGGTTATGGGTTAAGCCCATACTTTTCACTTCTGACTTGCTCTCCCGCCTGCACTCCCTTTACACCCAGT
+
FFF:FFFFFFFFFFFFFFFFFFFFFFFFFFFFFFFFFFFFFFFFFFFFFFFFFFFFFFFFFFFFFFFFFFFF:FFFFFFFFFFFFFFFFFF:FFFFFFFFFFFFFFFF:FFFFFF:FFFFFFFFFF:FFF,FFFF,,FFFFFF,FFFFFFFFF:FFFFFF,:F:FFFFF,FFFF,FFFFF:FFFFFFFFFFF:,:F:FFFF,FFFFF:FFFFFFFFFFF:FFFFFF:FF:FF,FFF:FFFFFFFFF:FF:
@A00881:241:HJW2NDRXX:1:2128:23511:18912 2:N:0:CGAGAGAA+GATTGGAG
GGTAGCGGACTACGAGGGTATCTAATCCTGTTCGATCCCCACGCTTTCGTGCCTCAGCGTCAGACAGAAGCCGGTATGCTGCCTTCGCAATCGGAGTTCTTCGCGATATCTAAGCATTTCACCGCTACACCGCGAATTCCGCATACTTCTCTTCCTCTCGAGCATCCCAGTTTCAACCGCTGGCCGGGGTTGAGCCCCGGGCTTTGACGGCTGACTTAAGACGCGGCCTACGCACCCTTTAAACCCAATA
+
FFFFFFFFFFFFFFFFFFFFFFFFFFFFFFFFFFFFFFFFFFFFFFFFFFFFFFFFFFFFFFFFFFFFFFFFFFF:FFFFFFFFFFFFFFFFFFFFFFFFFFFFFFFFFFFFFFFFFFFFFFFFFFFFFFFFFFFFFFFFFFFFFFFFFFFFFFFFFFFFFFF:FFFFFFFFFFFFFFFFFFFFFFFFFFFFFFFFFFFFFFFFFFFFFFFF:FFFFFFFFFFFFFFFFFFFFFFFFFFFFFFFFFFFFF
@A00881:241:HJW2NDRXX:1:2128:32371:18975 2:N:0:CGAGAGAA+GATTGGAG
GGTAGCGGACTACGGGGGTATCTAATCCTGTTTGCTCCCCACGCTTTCGAGCCTCAGCGTCAGTAAAAGCCCAGCAAGCCGCCTTCGCCACTGGTGTTCCTCCAAATATCTACGCATTTCACCGCTACACTTGGAATTCCGCTTGCCTCTGCTTCACTCAAGAAAAACAGTTTCAAAAGCAGGTTACGGGTTGAGCCCGTAATTTTCACTTCTGACTTGCCTTCCCGCCTACACTCCCTTTACACCCAGT
+
FF:,FFFFFFFFFFFFFFFFFFFFFFFFFFFFFFFFFFFFFFFFFFFFFFFFFFFFFFFFFFFFFFFFFFFFFFFFFFFFFFFFFFFFFFFFFFFFFFFFFFFFFFFFFFFFFFFFFFFFFFFF:FFFFFFFFFFFFFFFFFFFFFFFFFFFFFFFFFFFFFFFFFFFFFFFFFFFF:FF:FFFFFF:FFFFFFF:FFFFFF:FFFF:FF:FFF:FFF:FFFFFFFFFFFFFF,:FFFFFFFF:FFF,FF
@A00881:241:HJW2NDRXX:1:2128:8214:19194 2:N:0:CGAGAGAA+GATTGGAG
GGTAGCGGACTACTCGGGTATCTAATCCTGTTTGCTCCCCACGCTTTCGCGCCTCAGCGTCAGTTGTCGTCCAGCAAGCCGCCTTCGCCACTGGTGTTCCTCCTAATATCTACGCATTTCACCGCTACACTAGGAATTCCGCTTGCCTCTCCGATACTCAAGAACTACAGTTTTGGATGCAGCTCCGAGGTTGAGCCTCGGTATTTCACATCCAACTTGCAGTCCCGCCTGCGCTCCCTTTACACCCAGT
+
FFFFFFFFFFFFFFFFFFFFFFFFFFFFFFFFFFFFFFFFFFFFFFFFFFFFFFFFFFFFFFFFFFFFFFFFFFFFFFFFFFFFFFFFFFFFFFFFFFFFFFFFFFFFFFFFFFFFFFFFFFFFFFFFFFFFFFF:FFFFFFFFFFFFFFFFFF:FFFFFFFFFFFFFFF:FFFFFFFFFFFFFFFFFFFFFFFFFFFFFFFFFFF:FFFFFFF,FFFFFF:FFFFFFFFFFFFFFFFFFFFFFF:FFFF
@A00881:241:HJW2NDRXX:1:2128:26187:19257 2:N:0:CGAGAGAA+GATTGGAG
GGTAGCGGACTACAGGGGTATCTAATCCTGTTTGCTCCCCACGCTTTCGAGCCTCAACGTCAGTTACCGTCCAGTAAGCCGCCTTCGCCACTGGTGTTCCTCCTAATATCTACGCATTTCACCGCTACACTAGGAATTCCGCTTACCTCTCCGGCACTCTAGAACAACAGTTTCCAATGCAGTCCTGGGGTTAAGCCCCAGCCTTTCACATCAGACTTGCTCTTCCGTCTACGCTCCCTTTACACCCAGT
+
FF::FFFFFFFFFFFFFFFFFFFFFFFFFFF:FFFFFFFFFFFFFFFFFFFFFFF:FFFFFFF:FFFFFF:FFFFFFFFFFFFFFFFFFFFFFFFFFF:FFFFFF,FFFFFFFF:FFFFFFFFFFFFFF,F,FFF:FFFFFFFFFFFFFFFFFFFFFFF:FFF,F:FFFFFFFFFFFFFF,FFF:FFFFFFF:FFFFFFFFFFFFFFF:FF:FFFFFFFF:FFFFFF:FFFFFFFF:F,F,FFF:FFFFF
@A00881:241:HJW2NDRXX:1:2128:15420:19398 2:N:0:CGAGAGAA+GATTGGAG
GGTAGCGGACTACACGGGTATCTAATCCTGTTTGCTCCCCACGCTTTCGCGCCTCAGCGTCAGTTGTCGTCCAGCAAGCCGCCTTCGCCACTGGTGTTCCTCCGTATATCTACGCATTTCACCGCTACACACGGAATTCCGCTTGCCTCTCCGATACTCAAGATAGACAGTTTCAAATGCAGTTTCCGGGTTGAGCCCGGAGATTTCACATCTGACTTGCCTACCCGCCTACGCGCCCTTTACACCCAGT
+
FFFFFFFFFFFFFFFFFFF:FFFFFFFFFFFFFFFFFFFFFFFFFFFFFFFFFFFFFFFFFFFFFFFFFFFFFFFFFFFFFFFFFFFFFFFFFFFFFFFFFFFFF,FFFFFFFFFFFFFFFFFFFFFFFFFFFFFFFFFFFFFFFFFFFFFFFFFFFFF,FFF,FFFFFFFFFFFFFFFFFFFFFFFFFFF:FFFFFFFFFFFFFFFFFFFFFFFFFFFFFFFFFFFFFFFFFFFFFFFFFFFFFFFFFF
@A00881:241:HJW2NDRXX:1:2128:20085:19554 2:N:0:CGAGAGAA+GATTGGAG
GGTAGCGGACTACCGGGGTATCTAATCCTGTTTGCTCCCCACGCTTTCGAGCCTCAGCGTCATTCACCGTCCAGTAAGCCGCCTTCGCCACTGGTGTTCCTCCTAATATCTACGCATTTCACCGCTACACTCGGAATTCCGCTTACCTCTCCGGCAATCCAGCCTTACAGTTTCAAAAGCAGTCCCGCGGTTGAGCCCCGGGCTTTCACTTCTGACTTGCATGGCCGCCTACGCTCCCTTTACACCCAGT
+
FFF,FFFFFFFFFFFFFFFFFFFF:FFFFFFFFFFFFFFFFFFFFFFFFFFFFFFFFFFFFF:FF:FFFFFFFFFF:FFFFFFFFFFFFFFFFFFF:FFFF:FF::FFFFFFFFFFFF:FFFFFFFFFFFF:FFFFF,FFFFFFFFFFFFFFFFFFFFFFFFF:FFFF,FFFFFF:FFFF:F:FF:FFFF:FFFFFFFFFFFFFFF:F,FFFFFFFFFFFF,FFF:FFFFF,FF:F:FFFF:FFFFFFFF
@A00881:241:HJW2NDRXX:1:2128:12906:19586 2:N:0:CGAGAGAA+GATTGGAG
GGTAGCGGACTACTTGGGTATCTAATCCTGTTTGCTCCCCACACTTTCGTGCCTCAACGTCAGTTACAGTCCAGAAAGTCGCCTTCGCCACTGGTGTTCCTCCTAATATCTACGCATTTCACCGCTACACTAGGAATTCCACTTTCCTCTCCTGCACTCAAGAAATCCAGTTTTAGTTGCAGTTCCTCAGTTAAGCCGAGGGATTTCACAACTAACTTAAATTCCCGTCTACGCACCCTTTACACCCAAT
+
FFFFFFFF:FFFFFFFFF:FFFFFFFFFFFFFFFFFFFFFFFFFFFFFFFFFFFFF:FFFFFFFFFFFFFFFFFFFFFFFFFFFFFFFFFFFFFFFFFFFFFFF,:FFFFFFFFFFFFFFFFFFFFFFFFF,FFF,F:FFFFFFFFFFFFFFFFFFFFFFFFF:FFFFFFFFFFFFFFFFFFFFFFFFFFFF:FFFFFFFFFFF:FFFFFFFFF::FFF:FFFF:F::FF:FFFFFFFFFFFFFFFFFFF
@A00881:241:HJW2NDRXX:1:2128:12301:19852 2:N:0:CGAGAGAA+GATTGGAG
GGTAGCGGACTACACGGGTATCTAATCCTATTTGCTCCCCACGCTTTCGTCCATGAACGTCAGTATTAGCCCAGCAAGTCGCCTTCGCCACTGGTGTTCCTTCTAATATCTACGCATTCTACCGCTACACTAGAAATTCCGCTTGCCTCTACTACACTCAAGCCTGCCAGTTTCTAGAACGAACCGAAGTTAAGCTCCGGGCTTTGATTCTAGACTTAACAAACCGTCTGCGGACGCTTTACGCCCAATA
+
FFFFFFFFFFFFFFFFFFFFFFFFFFFFFFFFFFFFFFFFFFFFFFFFFFFFFFFFFFFFFFFFFFFFFFFFFFFFFFFFFFFFFFFFFFFFFFFFFFF:FFFFF,FFFFFFFFFFFFFFFFFFFFFFFFFFF,F:FFFF:FFFFFFFFF:FFFF:FFFFFFFFFFFFFFFFFFFFFFF,:FFFFF,FFFF:FFFFFFFFFFFFFF:,FFFFF:FFFF:FFF,F:FFFFFFFFFFFFFFFF,FFFFFFF:
@A00881:241:HJW2NDRXX:1:2128:24361:19883 2:N:0:CGAGAGAA+GATTGGAG
GGTAGCGGACTACTTGGGTATCTAATCCTGTTTGATACCCACACTTTCGAGCATCAGTGTCAGTTGCAGTCCAGTGAGCTGCCTTCGCAATCGGAGTTCTTCGTGATATCTAAGCATTTCACCGCTACACCACGAATTCCGCCCACCTCTACTGTACTCAAGACAGCCAGTATCAACTGCAATTTTACGGTTGAGCCGCAAACTTTCACAACTGACTTAACTGTCCACCTACGCTCCCGTTAAACCCAAT
+
FF,,FFFFFFFFFFFFFFFFFFFF:FFFFFFFFFFFFFFFFFFFFFFFFFFFFFFFFFFFFFFFFFFFFFFFFFFFFFFFFFFFFFFFFFFFFFFFFFFFFFFFFFFFFFFFFFFFFFFFFFFFFFFFFFF:FFFFFFFFFFFFFFFFFFFFFFFFFFFFFFFFFFFF,FFF:FFFFFFFFFFFFFFFFFFFFFFFFFFFFFFFFFFFFFFFFF,FF:FF,:FFF,FFFFFFF::F::,FF,FFF:F,,F
@A00881:241:HJW2NDRXX:1:2128:30644:20118 2:N:0:CGAGAGAA+GATTGGAG
GGTAGCGGACTACAAGGGTATCTAATCCTGTTTGCTCCCCACGCTTTCGAGCCTCAACGTCAGTTACAGTCCAGTAAGCCGCCTTCGCCACTGGTGTTCCTCCTAATATCTACGCATTTCACCGCTACACTAGGAATTCCGCTTACCTCTCCTGCACTCCAGAACCACAGTTTCCAAAGCAGTCCGGGGGTTGAGCCCCCGCCTTTCACTTCAGACTTGCCTTTCCGTCTACGCTCCCTTTACACCCAGT
+
FFF:FFFF:FF:FFFFFFFFFFFFFFFFFFFFFFFFFFFFFFFFFFFFFFFFFFFFFFFFFFFFFFFFFFFFFFFF:FFFFFFFFFFFFFFFFFFFFFFF:FFFF,FFFFFFFFF,:FFFFFFFFF,F::F:FFFF,FF:F:FFFFFF,FF:FFFFFFF:FFFF::FF:FFFF:F,F,FF,:F::FFFFFFFFFFF::F:::FFF,FFFF:F,F,F:FFF:FFFF,FFFFF,:,:F::FFFFF:F,FFF:
@A00881:241:HJW2NDRXX:1:2128:19027:20228 2:N:0:CGAGAGAA+GATTGGAG
GGTAGCGGACTACAAGGGTATCTAATCCTGTTTGCTACCCACGCTTTCGCATCTCAGCGTCAGTTACGAGCCAGACAGCCGCCTTCGCCACTGATGTTCTTCCAGATATCTACGGATTTCACTCCTACACCTGGAATTCCGCCGTCCTCTCTCGCACTCTAGTTCGGTAGTTTTGAAGGCAGTTCCACGGTTGAGCCGTGGGATTTCACCTCCAACTTGCCGTACAGCCTACACGCGCTTTACGCCCAGT
+
FFFFFFFFFFFFFFFFFFFFFFFFFFFFFFFFFFFFFFFFFFFFFFFFFFFFFFFFFFFFFFFFFFFFFFFFFF:FFFFFFFFFFFFFFFFFFFFFFFFFFFFFFFFFFFF,FFFFFFFFFFFFFF:FFFFFFFFFFFFFFFFFFFFFFFFFFFFFF:FFFFFFFFFF,FFFFFF:FFFFFFFFFFFFFFFFF:FFFFFFFFFFFFFFFFFFFFFFFFFFFFFFFFFFFFFFFFFFFFFFFFFFFFFFFF
@A00881:241:HJW2NDRXX:1:2128:20546:20729 2:N:0:CGAGAGAA+GATTGGAG
GGTAGCGGACTACATGGGTATCTAATCCTGTTTGCTCCCCACGCTTTCGTGCCTCAGTGTCAGTTACAGTCCAGTGAATCGCCTTCGCCGCTGGTGTTCTTCCCGATCTCTACGCATTCCACCGCTACACCGGGAATTCCATTCACCCCTCCTGCACTCAAGTCCGACAGTTTTAGTAGTAGTTCCGAAGTTAAGCCCCGGAATTACGCTACTAACTTGCCAAACCACCTACGCACCCTTTACGCCCAGT
+
FFFFFFFFFFFFFFFFFFFFFFFFFFFFFFFFFFFFFFFFFFFFFFFFFFFFFFFFFFFFFFFFFFFFFFFFFFFFFFFFFFFFFFFFFFFFFFFFFFFFFF:FFFFFFFFFFFFFFFFFFFFFFFFF:FFFFFFF:FFF:FFFFFFFFFFFFFFFFFFF:FFFFFFFFFF:,FFFFFFFFFFF:FFFF:FFF:FFFFFFFFFFFFF,FFF::FF,FFFFFF:FFFFFFFFF:F,:FF::FFFFFF,FFF
@A00881:241:HJW2NDRXX:1:2128:23511:20760 2:N:0:CGAGAGAA+GATTGGAG
GGTAGCGGACTACAGGGGTATCTAATCCTGTTTGCTCCCCACGCTTTCGCGCCTCAGCGTCAGTTGCTGTCCAGCAGATCGCCTTCGCCACTGGTGTTCCTCCTAATATCTACGCATTTCACCGCTACACTAGGAATTCCATCTGCCTCTCCAGTACTCAAGAACTACAGTTTCAAATGCAGGCCACAGGTTGAGCCCATAATTTTCACATCTGACTTAAAGTCCCGCCTACACTCCCTTTACACCCAGT
+
FF::FFFFFFFFFFFFFFF,FFFFFFFFFFFFFFFFFFFFFFFFFFFFFFFFFFFFFFFFFFF,F:FFFFFFFFFFFFFFFFFFFFF:FFFFFFFFF:FFFFFFFFFFF:FFFF,:FFFFFFFFFFFFF:,,FFFFFFFFFFFFFFFFFF,:FFF:,FF,FFFFFFFFFFFFFFFF:FFFFFFFF:FFFFFFFFFFFF,FF:FFFFFFFFFFFFFFFFFFFFFFF:FFFFFFFFFF:F,FFFF,FFFFFF
@A00881:241:HJW2NDRXX:1:2128:10764:20885 2:N:0:CGAGAGAA+GATTGGAG
GGTAGCGGACTACGAGGGTATCTAATCCTGTTTGCTCCCCACGCTTTCGCGCCTCAGCGTCAGTTACCGTCCAGAAAGCCGCCTTCGCCACTGGTGTTCCTCCTAATATCTACGCATTTCACCGCTACACTAGGAATTCCGCTTCCCTCTCCGGCACTCAAGGTCATCAGTTTCGAATGCAGTTCCGGGGTTAAGCCCCGGGTTTTCACATCCGACTTAATGATCCGCCTCCGCGCCCTTTACACCCAGT
+
FFFFFFFFFFFFFFFFFFFFFFFFFFFFFFFFFFFFFFFFFFFFFFFFFFFFFFFFFFFFFFFFFFFFFFFF,FFFFFFFFFFFFFFFFFFFFFFFFFFFFFFFF:FFFFFFFFFFFFFF:FFFFF:FFF:FFFF,FFFFFFFFFFFFFFFFFFFFFFFFFFF,FFFFFF,FFFFFF:FFFFFFFFFFFF,FF,FFFFFFFFFFF:FFFF:FFFFFFFF:FFFFFFFFF:,F:FFFFF::FFFFFFFFFF
@A00881:241:HJW2NDRXX:1:2128:23023:21167 2:N:0:CGAGAGAA+GATTGGAG
GGTAGCGGACTACTGGGGTATCTAATCCTGTTTGCTCCCCACGCTCTCGCGCCTCAGCGTCAGTTGTCGTCCAGCAATCCGCCTTCGCCACTGGTGTTCTTCCGTATATCTACGCATTTCACCGCTACACACGGAATTCCGATTGCCTCTCCGATACTCAAGACCAGCAGTTTCAAATGCAGGCTATGGGTTAAGCCCATAGTTTTCACATCTGACTTGTCGGCCCGCCTACGCGCCCTTTACACCCAGT
+
FFFFFFFFFFFFFFFFFFFFFFFFFFFFFFFFFFFFFFFFFFFFFFFFFFFFFFFFFFFFFFFFFFFFFFFFFFFF:FFFFFFFFFFFFFFFFFFFFFFFFFFFFFFFFFFFFFF:FFFFFFFFFFFFFFFFFFF:FFFFFFFFFFFFFFFFFFFFFFFFFFFFFFFF,F:FFFFFFFFF,FFFFFFFFFFFFFFFFFFFFFFFFFFFFFFFFFFFFFFFFFFFFFFFFFFFFFFFFFFFFFFFFFFFFF
@A00881:241:HJW2NDRXX:1:2128:16758:21183 2:N:0:CGAGAGAA+GATTGGAG
GGTAGCGGACTACTAGGGTATCTAATCCTGTTTGCTCCCCACGCTCTCGCGCCTCAGCGTCAGTTGTCGTCCAGCAATCCGCCTTCGCCACTGGTGTTCTTCCGTATATCTACGCATTTCACCGCTACACACGGAATTCCGATTGCCTCTCCGATACTCAAGACCGGCAGTTTCAAATGCAGGCCATGGGTTAAGCCCATGGGTTTCACATCTGACTTGTCGGCCCGCCTACGCGCCCTTTACACCCAGT
+
FF:,FFFFFFF:F:FFFFFFFFFFFFFFFFFFFFFFFFFFFFFFFFFFFFFFFFFFFFFFFFFFFFFFFFFFFFFFFFFFFFFFFFFFFFFFFFFFFFFFFFFFFFFFFFFFF:FFFFFFFFFFFF,FFFFFFFFFFFFFFFFFFFFFFFFFFFFFFFFFFF:FFFFFFFFF::F:,:FFFFFFFFFFFFFFFFFFFF:,FF,,FFF::FFFFF,:,FFFFFF:FFFFFFF:FFFFFF,FFF:FFFF:FF
@A00881:241:HJW2NDRXX:1:2128:29243:21449 2:N:0:CGAGAGAA+GATTGGAG
GGTAGCGGACTACATGGGTATCTAATCCTGTTCGATCCCCACGCTTTCGTGCTTCAGCGTCAGTCTCGCTATGGTATGCTGCCTTCGCAATCGGGGTTCTGCGTGATATCTATGCATTTCACCGCTACACCACGCATTCCGCATACCTCTTCCGAACTCCAGTCCCGCAGTTTCAATGGCAAGCGCACGGTTAAGCCGCACGTTTTCACCGCTGACTTGCGGGTCCGCCTACGCACCCTTTAAACCCAAT
+
FFFFFFFFFFFFFFFFFFFFFFFFFFFFFFFFFF:FFFFFFFFFFFFFFFFFFFFFFFFFFFFFFFFFFFFFFFFFFFFFFFFFFFFFFFFFFFFFFFFFFFFFFFFFFFFFFFFFFFFFFFFFFFF::FFFFFFFFFFFFFFFFFFFFFFFFF:FFFFF:,,FFFF:FFFFFFFFFFFFF:FFFFFFFFFF:FF:FFFFFFFFFFFFFFFFFFFFFFFFFFFFFFFFFFFF,F:FFFFF,FFFFFFFFF
@A00881:241:HJW2NDRXX:1:2128:21712:21496 2:N:0:CGAGAGAA+GATTGGAG
GGTAGCGGACTACATGGGTATCTAATCCTGTTTGCTCCCCACACTTTCGTGCCTCAGCGTCAGTTAAAGCCCAGCAGACCGCCTTCGCCACTGGTGTTCCTCCCGATCTCTACGCATTCCACCGCTACACCGGGAATTCCATCTGCCTCTACTTCACTCAAGCCTGACAGTTTCAAACGCAGGCCGTGGGTTAAGCCCACGGTTTTCACGCCTGACTTGCCTGGCCGCCTACGCACCCTTTACACCCAGT
+
FF,,FFFFFFFFFFFFFFFFFFF:FFFFFFFFFF:FFFFFFFFFFFFFFFFFFFF,FFFFF,FFFFFFFFFFFFFFFFFFFFFFFFFFFF:FFFFFFFFFF:FFFF,FFFFFFFFFFFFF,FFFFFFFFFFFFFFF:FFFFFFFFFFF:FFFFF,FFF:FFFFFFFFFFFFFFFFF:FFFFFFFFFFFFFFFFFFFFFFFFFFFFFFFFFFFFFFFFFFFFF:FF:FFFFFFFFFFFFFFFFFFFFFFFF
@A00881:241:HJW2NDRXX:1:2128:27254:21605 2:N:0:CGAGAGAA+GATTGGAG
GGTAGCGGACTACGCGGGTATCTAATCCTGTTTGCTCCCCACGCTTTCGTGCCTCAGTGTCAGTACCAGTCCAGTAAGCCGCCTTCGCCACTGGTGTTCCTCCCAATATCTACGCATTTCACCGCTACACTGGGAATTCCGCCTGCCTCTCCATCACTCAAGACCAGCAGTTTTGAAAGCAGTTCCGGGGTTAAGCCCCGACATTTCACTCCCAACTTACCAGCCCGCCTACGCGCCCTTTACACCCAGT
+
FFFFFFFFFFFFFFFFFFFFFFFFFFFFFFFFFFFFFFFFFFFFFFFFFFFFFFFFFFFFFFFFFFFFFFFFFFFFFFFFFFFFFFFFFFFFFFFFFFFFFFFF,FFFFFFFFFFFFFFFFFFFFFFFFFFFFFFFFFFFFFFF,FF:FFF:F:FFFFF,FFFFF:FFFFFFFFFFFF:FF:FFF:::FFF:,FFFFFFFFFFF:FFFF,F::F,FFFFF:FFFF:FFFF,F,,FFFFFFFFFFFFF:FF
@A00881:241:HJW2NDRXX:1:2128:23863:21746 2:N:0:CGAGAGAA+GATTGGAG
GGTAGCGGACTACAGGGGTATCTAATCCTGTTTGCTCCCCACGCTTTCGTGCCTCAGTGTCAGTACCAGTCCAGTAAGCCGCCTTCGCCACTGGTGTTCCTCCTAATATCTACGCATTTCACCGCTACACTAGGAATTCCGCTTACCTCTCCTGTACTCCAGCCTGACAGTTTCAAAAGCAGTTCCGGGGTTAAGCCCCGGAGTTTCACTTCTGACTTGCCATGCCACCTACGCACCCTTTACACCCAGT
+
FFF:FFFFFFF:FFFFFFFFFFFFFFFFFF:FFFFFFFFFF:FFFF:FFFFF:FFFFFFFFFFFFFFFFFFFFFFFFFFFFFFFFFFFFFFFFF,FFFFF,FFFFFFFF,FFFFFF,FFFFFFFFF,F:FFFFFFF,FFFFFFFFFFFFFFFFF:FFFFFF:FFFFFFFFFF:,FFFFFF:FFFFFFFFFFF,FFFFFFF:FFFF,FFFF:FFFFFFFFFFFFFFFFFFFF,FFFFFFFFFFF:FFFFF:
@A00881:241:HJW2NDRXX:1:2128:27444:21778 2:N:0:CGAGAGAA+GATTGGAG
GGTAGCGGACTACAGGGGTATCTAATCCTGTTTGCTCCCCACGCTTTCGCGCCTCAGCGTCAGTTGTCGTCCAGCAAGCCGCCTTCGCCACTGGTGTTCCTCCGTATATCTACGCATTTCACCGCTACACACGGAATTCCGCTTGCCTCTCCGATCCTCAAGATAGACAGTTTCAAATGCAGTTTCCGGGTTGAGCCCGGAGATTTCACATCTGACTTGCCTACCCGCCTACGCGCCCTTTCCACCCAGT
+
FFF,FFFFFFFFFFFFFF,F,FF:FFFFFFF:FFF:F:FFFFFFFFFFFFFFFFFFFFFFFFF,FFFFFFFFFFFFFFFFFFF:FFF:F:FFFFFFF:F:FFFF:FF:F:FFFFFFFFFFFFF:FFFFFFFF:FF:F::FFF:FFFFFF:FFFFF,F:FF,FF:FF,FFFFFFF,FFFFFFFFFFFFFFFF,F,FF,FF::FF,F:F:FFFFFFFFFFFFFFFFFFFFFF,FFFFFFFF,F,FFFFFFFF
@A00881:241:HJW2NDRXX:1:2128:23619:22169 2:N:0:CGAGAGAA+GATTGGAG
GGTAGCGGACTACATGGGTATCTAATCCTGTTTGCTCCCCACGCTTTCGAGCCTCAGTGTCAGTTACAGTCCAGTGAACCGCCTTCGCCGCTGGTGTTCCTCCTAATATCTACGCATTCCACCGCTACACTAGGAATTCCGTTCACCCCTCCTGCACTCAAGTCCGGCAGTTTTGGTAGTAGTTCCGAAGTTGAGCCCCGGAATTACGCTACCAACTTGCCAAACCACCTACGCACCCTTTACGCCCAGT
+
FF,,FFFFFFFFFFFFFFF:FFFFFFFFFFF:FFFFFFFFFFFFF:FFFFFFFFFFFFFFFFF:FFF,FFFFFFFFFFFFFFFFFFFFFFFFFFFFFFFFFFFFFFFFFFFFFFFFFFFFFFFFFFFFFFF:FFFFFFF:FFFFFFFFFFFFFFFFFFFFFFFF,FFFFFFFFFFFFFFFFFFFFFFFFFFFFFFFFFFFFF,FFFFFFFFFFF:FFFFFF::FF,FFFFFFFFFFFFFFFFFFFFFFFF
@A00881:241:HJW2NDRXX:1:2128:24777:22420 2:N:0:CGAGAGAA+GATTGGAG
GGTAGCGGACTACTTGGGTATCTAATCCTGTTTGCTCCCCACGCTTTCGCTCCTCAGCGTCAGTTAATGTCCAGCAGGCCGCCTTCGCCACTGGTGTTCCTCCGTATATCTACGCATTTCACCGCTACACACGGAATTCCGCCTGCCTCTCCATCACTCAAGAAAAACAGTTTTGAAAGCAGTTCCGGGGTTAAGCCCCGGGATTTCACTCCCACCTTGTCTTCCCGCCTACTCGCCCTTTACACCCAGT
+
FFFFFFFFFFFFFFFFFFFFFFFFFFFFFFFFFFFFFFFFFFFFFFFFFFFFFFFFFFFFFFFFFFFFFFFFFFFFFFFFFFFFFFFFFFFFFFFFFFFFFFFFFFFFFFFFFFFFFFFFFFFFFFFFFFFFFFFFFFFFFFFFFFFFFFFF:FFFFFFFFFFFFFFFFFFFFF,FFFFFFFFF,FFFFFFFFFFFFFFFFFFFFFFFFFFFFF,FFFFFFFFFFFFFFF:F::FFFFF:FFFFFFF:::
@A00881:241:HJW2NDRXX:1:2128:27887:22420 2:N:0:CGAGAGAA+GATTGGAG
GGTAGCGGACTACAGGGGTATCTAATCCTGTTTGCTCCCCACGCTTTCGAGCCTCAACGTCAGTCTCAGTCCAGCAGGCCGCCTTCGCCACTGGTGTTCCTCCTAATATCTACGCATTTCACCGCTACACTAGGAATTCCGCCTGCCTCTCCTGTACTCCAGCTGAACAGTTTCAAAAGCAGTCCCGGGGTTGGGCCCCGACCTTTCACTTCTGACTTGCTCTGCCGTCTACGCTCCCTTTACACCCAGT
+
FFFFFFFFFFFFFFFFFFFFFFFFFFFFFFFFFFFFFFFFFFFFFFFFFFFFFFFFFFFFFFFFFFFFFFFFFFFFFFFFFFFFFFFFFFFFFFFFFFFFFFFFFFFFFFFFFFFFFFFFFFFFFFFFFFFFFFF:FFFFFFFFFFFFFFFFFFFFFFFFFFF:F:FFFFFFFF:FFFFFFFFFFFFFFFFFFFFFFFFFFFFF:FFFFFFFFFFFFFFFFFFFFFFFFFFFFFFFFFFFFFF:FFFFFF
@A00881:241:HJW2NDRXX:1:2128:20256:22451 2:N:0:CGAGAGAA+GATTGGAG
GGTAGCGGACTACGGGGGTATCTAATCCTGTTTGCTCCCCACGCTTTCGCGCCTCAGCGTCAGTTGTCGTCCAGCAAGCCGCCTTCGCCACTGGTGTTCCTCCGTATATCTACGCATTTCACCGCTACACACGGAATTCCGCTTGCCTCTCCGATACTCAAGACATACAGTTTCAAATGCAGTTTCCGGGTTGAGCCCGGAGATTTCACATCTGACTTGCATGCCCGCCTACGCGCCCTTTACACCCAGT
+
FFF,FFFFF:FFFFFFFFFFFFFFFFFFFF:FFFFFFFFFFFFFFFFFFFFFFFFFFFFFFFF:FFFFFFFFFFFFFFFFFFFFFFFFFFFFFF:FFFFF:FFFFFF:FFFFFFFF,FFF,FFFFFFFFFFFFFFFFFFFFFFFFF:FFFFFFFFFFFF:,FFFFF,F:F,F:F,FFFFFFFFFFFFFFF:FF:FFFFFFFFFFFF,FF,,:FFFFF:FF,FF:FFFFFFF,FFFF:,F,:FF,:F:F::
@A00881:241:HJW2NDRXX:1:2128:21630:22514 2:N:0:CGAGAGAA+GATTGGAG
GGTAGCGGACTACAGGGGTATCTAATCCTGTTTGCTCCCCACGCCTTCGAGCCTCAACGTCAGTTACAGTCCAGTAAGCCGCCTTCGCCGCTGGTGTTCCTCCTAATATCTATGCATTTCACCGCTACACTAGGAATTCCGCTTACCTCTCCTGCACTCCAGCCGGACAGTTTCCAAAGCAGTTACGGGGTGGAGCCCCGGCCTTTCACTTCAGACTTGCCCTGCCGTCTACGCTCCCTTTACACCCAGT
+
FFF,FFFFFFFFFFFFFFFFFFFFFFFFFFFFFFFFFFFFFFFFFFFFFFFFFFFFFFFFFFF:FFF:FFFFFFFFFFFFFFFFFFFFFFFFFFFFF,:FFF:::,,FFFF:FFFFF:FFFFFFFFFFFFF,FFF,FFFFFFFFFFFF,FFFFFF,F:FFFFFFFFFFFFFFFFFFFFFFFFFFF:FFFFF,FFFFFFFFFF:,:FF,FFFFFFF:FFFFFFFFF:,FF:FFFF:FFFFFF,FFFFF:FF
@A00881:241:HJW2NDRXX:1:2128:28004:22780 2:N:0:CGAGAGAA+GATTGGAG
GGTAGCGGACTACAGGGGTATCTAATCCTGTTTGCTCCCCACGCTTTCGAGCCTCAACGTCAGTCTCAGTCCAGCAGGCCGCCTTCGCCACTGGTGTTCCTCCTAATATCTACGCATTTCACCGCTACACTAGGAATTCCGCCTGCCTCTCCTGTACTCCAGCTGAACAGTTTCAAAAGCAGTCCCGGGGTTGGGCCCCGACCTTTCACTTCTGACTTGCTCTGCCGTCTACGCTCCCTTTACACCCAGT
+
FFFFFFFFFFFFFFFFFFFFFFFFFFFFFFFFFFFFFFFFFFFFFFFFFFFFFFFFFFFFFFFFFFFFFFFFFFFFFFFFFFFFFFFFFFFFFFFFFFFFFFFFFFFFFFFFFFFFFFFFFFFFFFFFFFF,FFFFFFFFFFFFFFFFFFFFFF:FFFFFFFFFFF:FFFFFFFFFFFFFFFFFFFFFFFFFFFFFFFFFFFFF,FFFFFFFFFFFFFFFFFFFFFFFFF,FFFFFFFFFFFFFFF:FFF
@A00881:241:HJW2NDRXX:1:2128:28745:23594 2:N:0:CGAGAGAA+GATTGGAG
GGTAGCGGACTACTCGGGTATCTAATCCTGTTTGCTCCCCACGCTTTCGCGCCTCAGCGTCAGTTACCGTCCAGAAAGCCGCCTTCGCCACTGGTGTTCCTCCTAATATCTACGCATTTCACCGCTACACTAGGAATTCCACTTACCTCTCCTGCACTCCAGCCGGGCAGTTTCCAAAGCAGTCCCAGGGTTGGGCCCTGGGCTTTCACTCCAGACTTGCTCTGCCGTCTACGCTCCCTTTACACCCAGT
+
FF:FFFFF:FFF:FFFFFF:FFFFFFF:FFFFFFFFFFFFFFFFFFFFFFFFFFFFFFFFF:F:FFFFFFFFFFFFFFFFFFFFFFFFFFFFFFFFFFFFFFFFFFFFFFFFFFFFFFFFFFFFFFFFFF:FFFFFFFFFFFFFFFFFFFFFFFFFFFFFFFFF,FFFF:,FFFF,,FFFFF:F::,FFFFFFFFFFFFFFFFFFFFFF:FFFFFFFFFFFFFFFFFFFFFF:FFFFFFF:F:F:FF,:F
@A00881:241:HJW2NDRXX:1:2128:29975:23688 2:N:0:CGAGAGAA+GATTGGAG
GGTAGCGGACTACGAGGGTATCTAATCCTGTTTGCTCCCCACGCTTTCGAGCCTCAGCGTCAGTTAATGTCCAGAAAGCCGCCTTCGCCTCTGGTGTTCCTCCTAATATCTACGCATTCCACCGCTACACTAGGAATTCCGCTTTCCTCTCCATCACTCAAGCACAACAGTTTTAAAAGCAGTTCCGGGGTTAAGCCCCGGGATTTCACTCCTAACTTGTTGCGCCGCCTACGCTCCCTTTACGCCCAGT
+
FF:,FFFFFFF:FFFFFFFFFFFFFFFFFFFFFFFFFFFF:FFFFFFFFFFFFFFFFFFFFFFFFFFFFFFFFFFF,FFFFFFFFFFFFFFFFFFFF:,FFFFFF:FF:FFFFFFFFFFFFFFFFFFF,FFFFFFFFFFFFFFFFFFF:F:FFFFFFFFFFFFF:F:F,FFF:FFFF:F:FF:FFFFFFF:FFFF:FFFFFF,,:FFF:FF:FF,F,FF:FFFFF:FF:FF,F,FFF:,:FF:FF,F,FF
@A00881:241:HJW2NDRXX:1:2128:16025:23829 2:N:0:CGAGAGAA+GATTGGAG
GGTAGCGGACTACTAGGGTATCTAATCCTGTTCGATACCCACGCTTTCGTGCCTCAGCGTCAGATCATGGCCAGTATGCTGCCTTCGCAATCGGAGTTCTGCGCGATATCTATGCATTTCACCGCTACACCGCGCATTCCGCATACCTTACCATGTCTCCAGATGCCCAGTTTCGGCGGCTCGATCCGGTTGAGCCGGACAATTTTACCGCTGACTTAAGCAACCGCCTACGCACCCTTTAAACCCAATA
+
FFFFFFFFFFFFFFFFFFFFFFF:FFFFFFFFFF:FFFFFFFFFFFFFFFFFFFFFFFFFFFFFFFFFFFFFFFFFFFFFFFFFFFFFFFFFFFFFFFFFFFFFFFFFFFFFFFFFFFFFFFFFFFFFFFFFFFFFFFFFFFFFF:FFFFFFFFFFFFF:FFFFFFFFFFFFFFFFFFFFFFFFFFFFFFF:FFFF:FFFFFFF:FFFFFFFFF:FFFFFFF:FFFFFFFFFFFFFFFFF,FFFFFFFF:
@A00881:241:HJW2NDRXX:1:2128:26883:23938 2:N:0:CGAGAGAA+GATTGGAG
GGTAGCGGACTACAAGGGTATCTAATCCTGTTTGCTCCCCACGCTTTCGAGCCTCAACGTCAGTTACCGTCCAGCAGGCCGCCTTCGCCACTGGTGTTCTTCCTAATATCTACGCATTTCACCGCTACACTAGGAATTCCGCCTGCCTCTCCGGCACTCCAGCACCGCAGTTTCCAAAGCAGTCCCCGCGTTAAGCGCCGGGCTTTCACTTCAGACTTGCCATGCCGTCTACGCTCCCTTTACACCCAGT
+
FFFFFFFFFFFFFFFFFFFFFFFFFFFFFFFFFFFFFFFFFFFFFFFFFFFFF:FFFFFFFFFFFFFFF:FFFFFFFFFFFFFF:FFFFFFFFFFFFFFFFFFF,FFFFFFFFFFFFFFFFFFFFFFFFFF,FFFFFFFFFFFFFFFFFFFFFFFFFFFFFFFFFFFFFFFFFFF,:FFFFF:FFFFFFFFFFFFFFFFFFFFFFFFFFFFFFFFFFFFFFFFFFFFFFFFF:FFFFFFFFF:FFFF:FF
@A00881:241:HJW2NDRXX:1:2128:12599:23970 2:N:0:CGAGAGAA+GATTGGAG
GGTAGCGGACTACTTGGGTATCTAATCCTGTTTGCTCCCCACGCTCTCGCGCCTCAGCGTCAGTTGTCGTCCAGCAATCCGCCTTCGCCACTGGTGTTCTTCCGTATATCTACGCATTTCACCGCTACACACGGAATTCCGATTGCCTCTCCGATACTCAAGACCGGCAGTTTCAAATGCAGGCTATGGGTTAAGCCCATAGTTTTCACATCTGACTTGTCGGCCCGCCTACGCGCCCTTTACACCCAGT
+
FFFFFFFFFFFFFFFFFFFFFFFFFFFFFFFFFFFFFFFFFFFFFFFFFFFFFFFFFFFFFFFFFFFFFFFFFFFFFFFFFFFFFFFFFFFFFFFFFFFFFFFFFFFFFFFFFFFFFFFFFFFFFFFFFFFFFFF:FFFFFFFFFFFFFFFFFFFFFFFFFFFFFFFFFFFFFFFF,FFFFFFFFFFFFFFFFFFFFFFFFFFFFFFFFFFFFFFFFFFFF:FFFFFF:FFFFFFFFFFFF:F:FFFFFF
@A00881:241:HJW2NDRXX:1:2128:31873:24314 2:N:0:CGAGAGAA+GATTGGAG
GGTAGCGGACTACACGGGTATCTAATCCTGTTTGCTCCCCACGCTTTCGAGCCTCAGCGTCAGTTAAAGCCCAGTAAGCCGCCTTCGCCACCGATGTTCCTCCTGATCTCTACGCATTTCACCGCTACACCAGGAATTCCGCTTACCTCTACTTCACTCAAGAACTGCAGTTTCAAATGCAATTCACAGGTTGAGCCTGTGCATTTCACATCTGACTTGCTGTCCCGCCTGCGCTCCCTTTACACCCAGT
+
FFFFFFFFFFFFFFFFFFFFFFFFFFFFFFFFFFFFFFFFFFFFFFFFFFFFFFFFFFFFFFFFFFFFFFFFFFFFFFFFFFFFFFFFFFFFFFFFFFFFFFFFFFFFFFFFFFFFFFFFFFFFFFFFFFFFFFFFFFFFFFF:FFFFFFFFFFFFFFFF::FFFFFFFFFFFF::FFFFFFFFFFFFFFFFFFFFF,FFFFF:FFFFFF:FFFFFFFFFFFFFFFFFFFFFFFF:FFFFFFFFFFFFF,
@A00881:241:HJW2NDRXX:1:2128:32660:24455 2:N:0:CGAGAGAA+GATTGGAG
GGTAGCGGACTACGGGGGTATCTAATCCTGTTTGCTCCCCACGCTTTCGAGCCTCAGCGTCAGTTAAAGCCCAGTAAGCCGCCTTCGCCACTGATGTTCCTCCTAATATCTACGCATTTCACCGCTACACTAGGAATTCCGCTTACCTCTACTTCACTCAAGAACCACAGTTTCAAATGCAAGTTACGGGTTGAGCCCATACATTTCACATCTGACTTGCAGTCCCGCCTGCACTCCCTTTACACCCAGT
+
FFFFFFFFFFFFFFFFFFFFFFFFFFFFFFFFFFFFFFFFFFFFFFFFFFFFFFFFFFFFFFFFFFFFFFFFFFFFFFFFFFFFFFFFFFFFFFFFFFFFFFFFFFFFFFFFFFFFFFFF:FFFFFFFFFFFFFFFFFFFFFF:FFFFFFFFFFFFFFFFFFFFFFFFFFFFFFFFFFFFFFFFFFFFFFFFFFFFFFFFFFFFFFFFFFFFF::FFFFFFFFFFFFFFFFFFFFFFFFFFFFFF:FFFF
@A00881:241:HJW2NDRXX:1:2128:28971:24549 2:N:0:CGAGAGAA+GATTGGAG
GGTAGCGGACTACCGGGGTATCTAATCCTGTTTGCTCCCCACGCTTTCGCGCCTCAGCGTCAGTTGTCGTCCAGCAAGCCGCCTTCGCCACTGGTGTTCCTCCTAATATCTACGCATTTCACCGCTACACTAGGAATTCCGCTTGCCTCTCCGATACTCAAGGACTACAGTTTCAAATGCAGTTCCGAGGTTAAGCCCCGGTATTTCACATCTGACTTGCAGTTCCGCCTACACGCCCTTTACACCCAGT
+
FFFFFFFFFFFFFFFFFFFFFFFFFFFFFFFFFFFFFFFFFFFFFFFFFFFFFFFFFFFFFFFFFFFFFFFFFFFF:FFFFFFFFFFFFFFFFFFFFFFFFFFF,FFFFFFFFFFFFFFFFFFFFFFFFFF:FFFFFFFFFFFFFFFFFFFFFFFFFFFFFFFFFF:FFFFFFFF:,FFFFFFFFFF:FFFFFFFFFFFFFFFFFFFFFFFFFFFFFFFFFFFFFFFFFFFF,:FFFFFFFF:FFF,FFF
@A00881:241:HJW2NDRXX:1:2128:19208:24706 2:N:0:CGAGAGAA+GATTGGAG
GGTAGCGGACTACATGGGTATCTAATCCTGTTTGCTCCCCACGCTTTCGCGCCTCAGCGTCAGTTACTGTCCAGCAATCCGCCTTCGCCACTGGTGTTCCTCCGTATATCTACGCATTTCACCGCTACACACGGAATTCCGATTGCCTCTCCAGCACTCAAGAACTACAGTTTCAAATGCAGGCCAGAGGTTGAGCCTCTGGTTTTCACATCTGACTTGCAATCCCGCCTACACGCCCTTTACACCCAAT
+
FFFFFFFFFFF:FFFFFFF,FFFFFFFFFFFFFFFFFFFFFFFFFFFFFFFFFFFFFFFFFFFFFFFFFFFFFFFFFFFFFFFFFFFFFFFFFFFFFFFFFFFFF,FFFFFFFFFFFFFFFFFFFFFFFFFFFFFFFFFFFF:FFFFFFFFFFFFFFFFFFFF,FFFF:FFFFFFFFFFFFFFFFFFFFFFFFFFFFFFFFFFFFFFFFFFFFFFFF:FFF,FFFFFFFFFFFFFFFFFFFFFFFFFFF:
@A00881:241:HJW2NDRXX:1:2128:22462:24737 2:N:0:CGAGAGAA+GATTGGAG
GGTAGCGGACTACCAGGGTATCTAATCCTGTTTGCTACCCACGCTTTCGCATCTCAGCGTCAGTTACGAGCCAGACAGCCGCCTTCGCCACTGATGTTCTTCCAGATATCTACGGATTTCACTCCTACACCTGGAATTCCGCTGTCCTCTCTCGCACTCCAGTTCGGTAGTTTTGAAGGCAGTTCCACGGTTGAGCCGTGGGATTTCACCTCCAACTTGCCGTACAGCCTACACGCGCTTTACGCCCAGT
+
FF:,FFFFFF:,FF:FFFF,FFFF,FF:FFFFFFFFFFF:FFFFFFFFFFFFFFFFFFFFF:FFFFFFF:FFFFFF:FFFFFFFFFFFFFFFFFFFFFFFF:FF:FFFFFFFFF:FFFF:FFFFFF:F:FFFFFFFFFFFFFFFFFFFFFFFFFFFFFFFFFFFF:FFFFFFFFF,,:FFFF,FFFFFFF:FFFFFF:FFFFF,FFFFFFFF:FFF,::FFFFFF,FFF:FFFFFFFF,FFFFFF:FFFF
@A00881:241:HJW2NDRXX:1:2128:22742:24752 2:N:0:CGAGAGAA+GATTGGAG
GGTAGCGGACTACCAGGGTATCTAATCCTGTTTGCTACCCACGCTTTCGCATCTCAGCGTCAGTTACGAGCCAGACAGCCGCCTTCGCCACTGATGTTCTTCCAGATATCTACGGATTTCACTCCTACACCTGGAATTCCGCTGTCCTCTCTCGCACTCCAGTTCGGTAGTTTTGAAGGCAGTTCCACGGTTGAGCCGTGGGATTTCACCTCCAACTTGCCGTACAGCCTACACGCGCTTTACGCCCAGT
+
FFF,FFFFFFFFFFFFFFF,F:FFFFF,:FFFFFFF,F:FFFFFFFFFFFFFFFFFFFFF,FFFFFFFFFFF:F:F,FFFFFFFFFFFFFFFFFFFFFFF:FFFFFFFFFFFFFF,FFFF,:FF:FFFFFFFFFFFFFFFFFFFFFFFFFFFFFF,FFFFFFFFFFFF,F:FFFFF,:F::F,FF:FFFFFFFFFFF:FFFFF:FFFFFFFFFF:FFFF:FF::F:FFFFFFF,FFFF,FFFFFFFF,FF
@A00881:241:HJW2NDRXX:1:2128:21938:25332 2:N:0:CGAGAGAA+GATTGGAG
GGTAGCGGACTACAAGGGTATCTAATCCTGTTTGCTCCCCACGCTTTCGAGCCTCAGTGTCAGTTACAGTCCAGTAAGCCGCCTTCGCCACCGGTGTTCCTCCTAATATCTACGCATTTCACCGCTACACTCGGAATTCCGCTTACCCCTCCTGCACTCCAGCTGTGCAGTTTCAAAAGCAGCTCCGGGGTTGAGCCCCGGCATTTCACTTCTGACTTGCACCGCCACCTGCGCTCCCTTTACACCCAGT
+
FFFFFFFFFFFFFFFFFFFFFFFFFFFFFFFFFFFFFFFFFFFFFFFFFFFFFFFFFFFFFFFFFFFFFFFFFFFFFFFFFFFFFFFFFFFFFFFFFFFFFFFFFFFFFFFFFFFF:FFFFFFFFFFFFFF,FFFFFFFFFFFFFFFFFFFFFFFFFFFFFFFFFFFFFFFFFFFFFFFFFFF:FFF:FFFFFFFFFFFFFFFFFFFFFFFFFFFFFFFFFFFFFFFFFFFFFFFFFFFFFFFFFFFFFF
@A00881:241:HJW2NDRXX:1:2128:29966:25332 2:N:0:CGAGAGAA+GATTGGAG
GGTAGCGGACTACCCGGGTATCTAATCCTGTTTGCTCCCCACGCTTTCGCGCCTCAGCGTCAGTTGTCGTCCAGCAAGCCGCCTTCGCCACTGGTGTTCCTCCTAATATCTACGCATTTCACCGCTACACTAGGAATTCCGCTTGCCTCCCCGATACTCAAGGACTGCAGTTTCAAATGCAGTTCCGGGGTTGAGCCCCGGTATTTCACATCTGACTTGAAGCTCCGCCTACACGCCCTTTACACCCAGT
+
FFFFFFFFFFFFFFFFFFFFFFFFFFFFFFFFFFFFFFFFFFFFFFFFFFFFFFFFFFFFFFFFFFFFFFFFFFFFFFFFFFFFFFFFFFFFFFFFFFFFFFFFFF:FFFFFFFFFFFFFFFFFFFFFFFFFFFF,FFFFFFFFFFFFFFFFFFF:FFFFFFFFFFFFFFFFFFFFFFFFF:FFFF:FFFFFFFFFFFFF:FFFFFFFFFFFFFFFFFF,FFF:FFFFF,FFFF:F:FFFFFFFFFFFFF
@A00881:241:HJW2NDRXX:1:2128:21278:25723 2:N:0:CGAGAGAA+GATTGGAG
GGTAGCGGACTACGTGGGTATCTAATCCTGTTTGCTCCCCACGCTTTCGTGCCTCAGTGTCAGTTACAGTCCAGTGAACCGCCTTCGCCGCTGGTGTTCCTCCTAATATCTACGCATTCCACCGCTACACTAGGAATTCCGTTCACCCCTCCTGCACTCAAGCCCAGCAGTTTTGGTAGTAGCGCCGAAGTTAAGCCTCGGAATTACGCTACCAACTTGCCAAACCACCTACGCACCCTTTACGCCCCGT
+
FFFFFFFFFFFFFFFFFFFFFFFFFFFFFFFFFFFFFFFFFFFFFFFFFFFFFFFFFFFFFFFFFFFFFFFFFFFFFFFFFFFFFFFFFFFFFFFFFFFF,FFF:FFFFFFFFFFF:FFFFFFFFFF:FFF,FFFFFFFFFFFFFFFFF:FFFFF:FFFFFFFFFFFFFFFF:FFFFFFFFFFFFFFFFFFFFFFFFFFFFFFFF,FFFFFFFF:FFFFFF::FFFFFFFFFFFFFFFFFFFFFFFF,F,
@A00881:241:HJW2NDRXX:1:2128:10565:25739 2:N:0:CGAGAGAA+GATTGGAG
GGTAGCGGACTACAGGGGTATCTAATCCTGTTTGCTCCCCACGCTTTCGTGCCTCAGTGTCAGTTACAGTCCAGTGAACCGCCTTCGCCGCTGGTGTTCCTCCTAATATCTACGCATTCCACCGCTACACTAGGAATTCCGTTCACCCCTCCTGCACTCAAGCCCAGCAGTTTTGGTAGTAGCGCCGAAGTTAAGCCTCGGAATTACGCTCCCAACTTGCCAAACCACCTACGCACCCTTTACGCCCAGT
+
FF::FFFFFFFFFFFFFFFFFFF:FFFF:F:F:FFFFFFF:FFF:FFFFFFFFFFFFFFFFFFF:FFFFFFF,FFFFFFFFFFFFFFFFFFFFFFF,:FF,FFFFFF:FFFFFFFF,FFFFFFFFFFFFFFFFF:F:FFFFFFFFFFFFFFFFFFFFFFFFFFFF:FFFF:,:F:FFFFFFFF:FFFF:FFFFFFFFFFFFF,FFFF:F:,FFFFFFFFF:FFFFFFFFFFFFF,F:FF,FFFFFF:FFF
@A00881:241:HJW2NDRXX:1:2128:10493:26052 2:N:0:CGAGAGAA+GATTGGAG
GGTAGCGGACTACGAGGGTATCTAATCCTGTTTGCTCCCCACGCCTTCGAGCCTCAACGTCAGTTGCCGTCCAGTAAGCCGCCTTCGCCACTGGTGTTCCTCCTAATATCTACGCATTTCACCGCTACACTAGGAATTCCGCTTACCTCTCCGGCACTCAAGCAACGCAGTTTCCAGAGCAGCTCCGGGGTTGAGCCCCGGCATTTCACTCCAGACTTGCCTCGCCGTCTACGCTCCCTTTACACCCAGT
+
FFFFFFFFFFFFFFFFFFFFFFFFFFFFFFFFFFFFFFFFFFFFFFFFFFFFFFFFFFFFFFFFFFFFFFFFFFFFFFFFFFFFFFFFFFFFFFFFFFFFFFFFFFFFFFFFFFFFFFFFFFFFFF:FFFFFFFFFFFFFFFFFFFFFFFFFFFFFFFFFFFFFFFFFFFFFFFFFFFFF:FF:FFFFFFFFFFFFFFFFFF:FFFFFFFFFFFFFFFFFFFFFFFFFFFFFFFFFFFFFFFFFFFFFFF
@A00881:241:HJW2NDRXX:1:2128:17246:26256 2:N:0:CGAGAGAA+GATTGGAG
GGTAGCGGACTACTTGGGTATCTAATCCTGTTTGCTCCCCACGCTTTCGTGCCTCAGTGTCAGTTACAGTCCAGCAGATCGCCTTCGCCACTGGTGTTCTTCCCAATATCTACGCATTCCACCGCTACACTGGGAATTCCATCTGCCCCTCCTGCACTCAAGTCCTGCAGTTTTGGTAGTAGTTCCGAAGTTGAGCCCCGGGCTTACGCTACCAACTTGCACGACCACCTACGCACCCGTTACGCCCAGT
+
FF,FFFFFF:FFFFFFFFFFFFFFFFFFFFFFFFFFFFFFFFFFFFFFFFFFFFFFF:FFFFFFFFFFFFFF:FFFFFFFFFFFFFFFFFFFFFFFFFFFFFFFFFFFFFFFFFFFFFFFFFFFF:FFF:FFF:FFFFFFFFFFFFFFFFFFF:F:FFFFFFFFFFFFFF,FFFFF:F:FFF:FFF:F,FFFFFFFFFFF:,,FFFFFFFFFFF,F,FFFF,::FFFFFFFFFF:FFF,FFFFFF,FFFF
@A00881:241:HJW2NDRXX:1:2128:23818:26365 2:N:0:CGAGAGAA+GATTGGAG
GGTAGCGGACTACGTGGGTATCTAATCCTGTTTGCTCCCCACGCTTTCGTGCCTCAGTGTCAGTACCAGTCCAGTAAGCCGCCTTCGCCACTGGTGTTCCTCCTAATATCTACGCATTTCACCGCTACACTAGGAATTCCGCTTACCCCTCCGGCACTCCAGTTCACCAGTTTCCAATGCCGCTTCGGGGTTGGGCCCCGCTCTTTCACATCAGACTTGGCGTTCCGTCTACGCTCCCTTTACACCCAGT
+
FFFFFFFFFFFFFFFFFFFFFFFFFFFFFFFFFFFFFFFFFFFFFFFFFFFFFFFFFFFFFFFFFFFFFFFFFFFFFFFFFFFFFFFFFFFFFFFF:FFFFFFFFFFFFFFFFFFF:FFFFFFFFFFFFFF:FFF,FFFFFFFFFFFFFFFFFFFFFFFFFFFFFFFFFFFFFFF:FFFFFFFFFFFFFFFFFFFF:FFF:FFFFFFFFFFFFFFFFFFFFFFFFFFFFF:FFFFFFFFFFFFFFFFFFF
@A00881:241:HJW2NDRXX:1:2128:18213:26835 2:N:0:CGAGAGAA+GATTGGAG
GGTAGCGGACTACAGGGGTATCTAATCCTGTTCGATCCCCACGCTTTCGTGCCTCAGCGTCAGACAGAAGCCGGTATGCTGCCTTCGCAATCGGAGTTCTTCGCGATATCTAAGCATTTCACCGCTACACCGCGAATTCCGCATACTTCTCTTCCTCTCGAGCATCCCAGTTTCAACCGCTGGCCGGGGTTGAGCCCCGGGCTTTGACGGCTGACTTAAGACGCGGCCTACGCACCCTTTAAACCCAATA
+
FF:FFFFFFFFFFFFFFF:FFFFFFFFFFFFFFFFFFFFFFFFFFFFFFFFFFFFFFFFFFFFFFFFFFFFFFFFFFFFFFFFFFFFFFFFFFFFFFFFFFFFFFFFFFFFFFFFFFFFFFFFFFFFFFFFFFFFFFFFFFFFFFFFFFFFFFFFFFFF:FFFFFFFF:FFFFFF::FFFFFFFFFFFFFFFFFFFFFFFFFFFF:FFFFFFFFFF:F:FFFFFFFFFFFFFFFFFFF,FFFFFFFFFFF
@A00881:241:HJW2NDRXX:1:2128:13178:27821 2:N:0:CGAGAGAA+GATTGGAG
GGTAGCGGACTACATGGGTATCTAATCCTGTTTGCTCCCCACGCTTTCGTGCCTCAGTGTCAGTTACAGTCCAGTGAACCGCCTTCGCCGCTGGTGTTCTTCCTAATCTCTACGCATTCCACCGCTACACTAGGAATTCCGTTCACCCCTCCTGCACTCAAGCCCGACAGTTTTGGTAGTAGTTCCGAAGTTGAGCCCCGGAATTACGCTACCAACTTGCCAAGCCACCTACGCACCCTTTACGCCCAGT
+
FFF:FFFFFFFFFFFFFFFFFFFFFFFFFFFFFFFFFFFFFFFFFFFFFFFFFFFFFFFFFFFFFFFFFFFFFFFFFFFFFFFFFFFFFFFFFFFFFFFFFFFFFFFFFFFFFFFFFFFFFFFFFFFFFFFFFFFFFFFFFFFFFFFFFFFFFFFFFFFFFFFFFFFFFFFFFFFFFFFFFFFFFFFFFFFFFFFFFFFFFF,FFFFFF::FFF:FFFFFFFFFFFFFFFFFFFFFFFFFFFFFFFFFFF
@A00881:241:HJW2NDRXX:1:2128:7726:27837 2:N:0:CGAGAGAA+GATTGGAG
GGTAGCGGACTACTAGGGTATCTAATCCTGTTTGCTCCCCACGCTCTCGCGCCTCAGCGTCAGTTGTCGTCCAGCAATCCGCCTTCGCCACTGGTGTTCTTCCGTATATCTACGCATTTCACCGCTACACACGGAATTCCGATTGCCTCTCCGATACTCAAGACCGGCAGTTTCAAATGCAGGCTATGGGTTAAGCCCATAGTTTTCACATCTGACTTGTCAGCCCGCCTACGCGCCCTTTACACCCAGT
+
FFFFFFFFFFFFFFFFFFFFFFFFFFFFFFFFFFFFFFFFFFFFFFFFFFFFFFFFFFFFFFFFFFFFFFFFFFFFFFFFFFFFFFFFFFFFFFFFFFFFFFFFFFFFFFFFFFFFFFFFFFFFFFFFFFFFFFFFFFFFFFFFFFFFFFFFFFFFFFFFF,FFFFF:,F:FFFFFFFFFFFFFFFFFFFFFF:FFFFFFFFFFFFFFFFFFFF:,FFFFFFFFF:F:FF:FFFFFFFF:FFFFF:FFFF
@A00881:241:HJW2NDRXX:1:2128:15528:28103 2:N:0:CGAGAGAA+GATTGGAG
GGTAGCGGACTACGCGGGTATCTAATCCTGTTCGCTCCCCACGCTTTCGCGCCTCAGCGTCAGTTACGGCCCAGTAAGTCGCCTTCGCCACTGGTGTTCCTCCCAATCTCTACGCATTTCACCGCTACACTGGGAATTCCACTTACCTCTTCCGCACTCAAGCCGACCAGTCTCCAAAGCAATTCCCACCTTGAAAGCAGGACTTTCACTCCAGACTTAATCAGCCGCCTACACGCCCTTTACGCCCAGT
+
F,:FFFFFFFFFFFFFFFFFFFFFFFFFFFFFFFFFFFFFFFFFFFFFFFFFFFFFFFFFFFFFFFFFFFFFFFFFFFFFFFFFFFFFFFFFFFFF,FFFFFFFFFFFFFFFFFFFFFFFFFFFFFFFFFFFFFF,FFFFFFFFFFFFFFFFFFFFFFFFFFFFFFFFFFFFFFFFFFFFFFFFFFFFFFFFFFFFFFFFF::F,FFFFFFFFFFFFFF:FFFFFFFFFF:,,FFFFFFFFF:FFFFFFF
@A00881:241:HJW2NDRXX:1:2128:30761:28119 2:N:0:CGAGAGAA+GATTGGAG
GGTAGCGGACTACTTGGGTATCTAATCCTGTTCGATCCCCACGCTTTCGTGCCTCAGCGTCAGACAGAAGCCGGTATGCTGCCTTCGCAATCGGAGTTCTTCGCGATATCTAAGCATTTCACCGCTACACCGCGAATTCCGCATACTTCTCTTCCTCTCGAGCATCCCAGTTTCAACCGCTGGCCGGGGTTGAGCCCCGGGCTTTGACGGCTGACTTAAGACGCGGCCTACGCACCCTTTAAACCCAATA
+
FFFFFFFFF:FFFFFFFFFFFFFFFFFFFFFFFFFFFFFFFFFFFFFFFFFFFFFFFFFFFFFFFFFFFFFFFFFFFFFFFFFFFFFFFF:FFFFFFFFFFFFFFFFFFFFFFF:FFFFFFFFFFFFFFFFFFFFF:FFFFFFFFFFF:FFFFFFFFFFFFFFFFFFFFFFFFFFFFFFFFFFFFFFF:FFFFFFFFFFFFFFFFF:FFFFFFFFFFFFFF:FFFFFFFFFFFFFFFFFFFFFFFF:FFF
@A00881:241:HJW2NDRXX:1:2128:30337:28228 2:N:0:CGAGAGAA+GATTGGAG
GGTAGCGGACTACGTGGGTATCTAATCCTGTTTGCTCCCCACGCTTTCGAGCCTCAACGTCAGTTACAGTCCAGTGAGCCGCCTTCGCCACTGGTGTTCCTCATAATATCTACGCATTTCACCGCTACACTAGGAATTCCGCTCACCTCTCCTGCACTCCAGCTTACCAGTATCCAAAGCAGTCCCACGGTTGAGCCGTGGGCTTTCACTTCAGACTTGACAGGCCGTCTACGCTCCCTTTACACCCAGA
+
:FF,F:FFFFFFFFFFFFFFFFF:FFFFFF,FFFFFF:FF:FFFFFFFFFFF:FF:FFFFFFFFFFFF:FFFFFFFFFFFFFFFFFF,FFF:FFFFFF:F:FFFFFFF:FFFFFFF,FFFFF,F:FFFF,,FFF,F::F:FFFFFFF:FFFFFFF::FFF:FFF:FFF,F,,FF,F,FF:,FFF,FFFFF:FF,FFFFFFFF:F,FFFFFFFFFF::FFF,FFFF,FFFFF:F:F,F:FF:,F,:FF::,
@A00881:241:HJW2NDRXX:1:2128:27959:28244 2:N:0:CGAGAGAA+GATTGGAG
GGTAGCGGACTACTCGGGTATCTAATCCTGTTTGCTCCCCACGCTTTCGAGCCTCAACGTCAGTTACGGTCCAGCAGGCCGCCTTCGCCACCGGTGTTCCTCCTGATATCTGCGCATTTCACCGCTACACCAGGAATTCCGCCTGCCTCTCCCGCACTCTAGCCTGACAGTTTCCAGAGCAGTCCCGCGGTTAAGCCGCGGGCTTTCACTCCAGACTTGCCTCGCCGTCTACGCTCCCTTTACACCCACT
+
FFFFFFFFFFFFFFFFFFFFFFFFFFFFFFFFFFFFFFFFFFFFFFFFFFFFFFFFFFFFFFFFF:FFFFFFFFFFFFFFFFFFFFFFFFFFFFFFFFFFFFFFFFFFFFFFFFFFFFFFFFFFFFFFFFFFFFFFFFFFFFFF:FFFFFFF:,FFFFF:FFFF:FFFFFFFFFFF,FFFFFFFFFFFFFFFFF:FFFF:FFFFFFFF:FFFF:FFFF:F:,FFFF:,:,FFFFFFFFF,FFFFFFFF,:
@A00881:241:HJW2NDRXX:1:2128:25256:28322 2:N:0:CGAGAGAA+GATTGGAG
GGTAGCGGACTACAGGGGTATCTAATCCTGTTTGCTCCCCACGCTTTCGTGCCTCAGTGTCAGTACCAGTCCAGTAAGCCGCCTTCGCCACTGGTGTTCCTCCTAATATCTACGCATTTCACCGCTACACTAGGAATTCCGCTTACCTCTCCTGTACTCCAGCCTGACAGTTTCAAAAGCAGTCCGCGGGGTTGAGCCCCGGGTTTTCACTTCTGACTTGCCATGCCACCTACGCACCCTTTACACCCAG
+
FFFFFFFFFFFFFFFFFFFFFFFFFFFFFFFFFFFFFFFFFFFFFFFFFFFFFFFFFFFFFFFFFFFFFFFFFFFFFFFFFFFFFFFFFFFFFFFFFFFFFFFF:FFFFFFFFFFFFFFFFFFFFFFFFFF,FFFFFFFFFFFFFFFFFFFFFFFFFFFFFFFFFFFFFFFFFFFFFFFFFFFFFFFFFFFFFFFFFFFFFFFFFFFFFFFFFFFFFFFFFFFFFFFFFFFFFFFFFFFF,FFFFFFFFF
@A00881:241:HJW2NDRXX:1:2128:26820:28682 2:N:0:CGAGAGAA+GATTGGAG
GGTAGCGGACTACTGGGGTATCTAATCCTGTTTGCTCCCCACGCTTTCGAGCCTCAGCGTCAGTTAATGTCCAGAAAGCCGCCTTCGCCTCTGGTGTTCCTCCTAATATCTACGCATTCCACCGCTACACTAGGAATTCCGCTTTCCTCTCCATCACTCAAGCACAACAGTTTTAAAAGCAGTTCCGAGGTTAAGCCTCGGGATTTCACTCCTAACTTGTTGCGCCGCCTACGCTCCCTTTACGCCCAGT
+
FFFFFFFFFFFFFFFFFFFFFFFFFFFFFFFFFFFFFFFFFFFFFFFFFFFFFFFFFFFFFFFFFFFFFFFFFFFFFFFFFFFFFFFFFFFFFFFFFFFFFFF:FFFFFFFFFFFFFFFFFFFFFFFFFFFFFFF:FFFFFFF:FFFFFFFFFFFFFFFFFFFFFFFFFFFFFFF,FFFFFFFFFFFFFFFFFFFF:FFFFFF,FFFFFFFFFFFF:FFFFFFFF:FFF:FFFFFFFFFFFFFFFFFFF:
@A00881:241:HJW2NDRXX:1:2128:17598:28776 2:N:0:CGAGAGAA+GATTGGAG
GGTAGCGGACTACCTGGGTATCTAATCCTGTTTGCTCCCCACGCTTTCGAGCCTCAACGTCAGTTACAGTCCAGTAAGCCGCCTTCGCCACTGGTGTTCCTCCTAATATCTACGCATTTCACCGCTACACTAGGAATTCCGCTTACCTCTCCTGCACTCCAGAATCACAGTTTCCAAAGCAGTCCGGGGGTTGAGCCCCCGCCTTTCACTTCAGACTTGCCTTTCCGTCTACGCTCCCTTTACACCCAGT
+
FFF:FFFFFFFFFFFFFFFFFFFFFFFFFFFFFFFFFFFFFFFFFFFFFFFFFFFFFFFFFFFFFFFFFF:FFF:FFFFFFFFFFFFFFFFFFFFF:FFFFFFFFFF:FF:FFFF::F:FFFFFFFFF:FFFFF:FFF:FFFFFFF:FFFFFF:FFFFF::FFFFF:FFFF,FFFF:FFFFFFFFF:F:F:FFFFFFF:FFFFFFF:FFFFFFFF::FF:FF:FFF::,FF,FF,FFFF,FFFFFF:FFF
@A00881:241:HJW2NDRXX:1:2128:22580:28886 2:N:0:CGAGAGAA+GATTGGAG
GGTAGCGGACTACATGGGTATCTAATCCTGTTTGCTCCCCACGCTTTCGAGCCTCAGCGTCAGTAAAAGCCCAGCAAGCCGCCTTCGCCACTGGTGTTCCTCCTAATATCTACGCATTTCACCGCTACACTAGGAATTCCGCTTGCCTCTACTTCACTCAAGAGCTTCAGTTTCAAAAGCAGGTTATGAGTGGAGCCCATAATTTTCACTTCTGACTTAATGCCCCGCCTACGCTCCCTTTACACCCAGT
+
:F:FFFFFFF:FFFF:FFFFFFFFF,FFFFFFFFFFFFFFFFFFFFFFFFFF:FFFFFFFFFF:FFFFFFFFFFFFFFFFFFFFFFFFFFFFFFFFFFFFFFFFFFFFFFF:FFFFFFFFF:FFFFFF,F::FFFFFFF:FFFFFF,FFF::FF,FFF:FFFFF:FFFFFFFFF,FFFFF:FFFF:FFFFF,FFFF,,FFFF,,FF,,,FFFFFFFFFF,FFF::FFFFFFFFFF:FFF,F::F:F,,FF
@A00881:241:HJW2NDRXX:1:2128:18539:28933 2:N:0:CGAGAGAA+GATTGGAG
GGTAGCGGACTACATGGGTATCTAATCCTGTTTGCTCCCCACGCTTTCGAGCCTCAGCGTCAGTTAATGTCCAGAAAGCCGCCTTCGCCTCTGGTGTTCCTCCTAATATCTACGCATTCCACCGCTACACTAGGAATTCCGCTTTCCTCTCCATCACTCAAGCACAACAGTTTTAAAAGCAGTTCCATGGTTAAGCCTTGGGATTTCACTCCTAACTTGTTGCGCCGCCTACGCTCCCTGTACGCCCAGT
+
FFFFFFFFFFFFFFFFFFFFFFFFFFFFFFFFFFFFFFFFFFFFFFFFFFFFFFFFFFFFFFFFFFFFFFFFFFFFFFFFFFFFFFFFFFFFFFFFFFFFFFFFFFFFFFFFFFFFFFFFFFFFFFFFFFFFFFFFFFFFFFFFFF:FFFFFFFFFFFFFFFFFFFFFFFFF:F,FFFFFFFFFFFFFFFFFFFFF,:FFFFF,FFFFFFFFFFFFF:FFFFFFFFFFFFFFFFFFFFF,FFFFFFFFFF
@A00881:241:HJW2NDRXX:1:2128:18439:29136 2:N:0:CGAGAGAA+GATTGGAG
GGTAGCGGACTACATGGGTATCTAATCCTGTTTGCTCCCCACGCTTTCGAGCCTCAGCGTCAGTTAATGTCCAGAAAGCCGCCTTCGCCTCTGGTGTTCCTCCTAATATCTACGCATTCCACCGCTACACTAGGAATTCCGCTTTCCTCTCCATCACTCAAGCACAACAGTTTTAAAAGCAGTTCCATGGTTAAGCCTTGGGATTTCACTCCTAACTTGTTGCGCCGCCTACGCTCCCTTTACGCCCAGT
+
FFFFFFFFFFFFFFFFFFFFFFFFFFFFFFFFFFFFFFFFFFFFFFFFFFFFFFFFFFFFFFFFFFFFFFFFFFFFFFFFFFFFFFFFFFFFFFFFF:F:FFFFFFFFFFFFFFFFFFFFFFFFFFFFFFF,FFFFFFFFF,FFFFFFF,FFF:F:FFFFFFF,FFFFFFF:FFFF,FFFFFF:FFFFFFFFFFFFF,FFFFF,FFFFFFFFF:FFFFFFFFFFFFFFF:FFFFFFFFFFF,FFFFF,FF
@A00881:241:HJW2NDRXX:1:2128:24017:29152 2:N:0:CGAGAGAA+GATTGGAG
GGTAGCGGACTACTTGGGTATCTAATCCTGTTTGCTCCCCACGCCTTCGAGCCTCAACGTCAGTTACAGTCCAGTAAGCCGCCTTCGCCACTGGTGTTCCTCCTAATATCTACGCATTTCACCGCTACACACGGAATTCCGCTTGCCTCTCCGATACTCAAGACACACAGTTTCAAATGCAGTTTCCGGGTTAAGCCCGGAGATTTCACATCTGACTTGCATGCCCGCCTACGCGCCCTTTACACCCAGT
+
FFFFFFFFFFFFFFFFFFFFFFFFFFFFFFFFFFFFFFFFFFFFFFFFFFFFFFFFFFFFFFFFFFFFFFFFFFFFFFFFFFFFFFFFFFFFFFFFFFFF:FFFFFFFFFFFFFFFFFFFFFFFFFFFFFFFFFFFFFFFFFFFFFFFFFFFFFFFFFFFFFFFFFFFFFFFFFFFFFFFFFFFFFFFFFF,FFFFFFFFFFFFFFFFFFFFFFFFFFFFFFFFFF:FFFFFFFFFFFFFFFFFFFFFFF
@A00881:241:HJW2NDRXX:1:2128:18276:29324 2:N:0:CGAGAGAA+GATTGGAG
GGTAGCGGACTACATGGGTATCTAATCCTGTTTGCTCCCCACGCTTTCGAGCCTCAGCGTCAGTTAATGTCCAGAAAGCCGCCTTCGCCTCTGGTGTTCCTCCTAATATCTACGCATTCCACCGCTACACTAGGAATTCCGCTTTCCTCTCCATCACTCAAGCACAACAGTTTTAAAAGCAGTTCCATGGTTAAGCCTTGGGATTTCACTCCTAACTTGTTGCGCCGCCTACGCTCCCTTTACGCCCAGT
+
FFFFFFFFFFFFFFFFFFFFFFFFFFFFFFFFFFFFFFFFFFFFFFFFFFFFFFFFFFFFFFFFFFFFFFFFFFFFFFFFFFFFFFFFFFFFFFFFFFFFFFFFFFFFFFFFFFFFFFFFFFFFFFFFFFFFFFFFFFFFFFF,FFFF:FFFFFFFFFFFFFFFFFFFFFFFFFFFFFFF:FFFFFFFFFFFF:FFFFFFFFFF:FFF,FFFFFFFFF,FFFFFFFFFFFFFFFFFFFFFFFF:FFFFFF
@A00881:241:HJW2NDRXX:1:2128:28266:29465 2:N:0:CGAGAGAA+GATTGGAG
GGTAGCGGACTACATGGGTATCTAATCCTGTTTGCTCCCCACGCTTTCGCGCCTCAGCGTCAGTTGTCGTCCAGCAAGCCGCCTTCGCCACTGGTGTTCCTCCTAATATCTACGCATTTCACCGCTACACTAGGAATTCCGCTTGCCTCTCCGATACTCAAGGACTGCAGTTTCAAATGCAGTTCCGGGGTTGAGCCCCGGTATTTCACATCTGACTTGCAGCTCCGCCTACACGCCCTTTACACCCAGT
+
FFFFFFFFFFFFFFFFFFFFFFFFFFFFFFFFFFFFFFFFFFFFFFFFFFFFFFFFFFFFFFFFFFFFFFFFFFFFFFFFFFFFFFFFFFFFFFFFFFFFFFFFFFFFFFFFFFFFFFFFFFFFFFFFFFFFFFFFFFFFFFFFFFFFFFFFFFFFFFFFFFFFFFFFFFFFFFFFFFFFFFFFFFFFFFFFFFFFFFFFF,FFFFFFFFFFFFFFFF:FFFFFFFFFF:,FFF:FFFFFF,FFFFFFFF
@A00881:241:HJW2NDRXX:1:2128:28727:29919 2:N:0:CGAGAGAA+GATTGGAG
GGTAGCGGACTACCCGGGTATCTAATCCTGTTTGCTCCCCACGCTTTCGCGCCTCAGCGTCAGTTGCTGTCCAGCAGATCGCCTTCGCCACTGGTGTTCCTCCTAATATCTACGCATTTCACCGCTACACTAGGAATTCCATCTGCCTCTCCAGTACTCAAGAACTACAGTTTCAAATGCAGGCCACAGGTTGAGCCCGTGGTTTTCACATCTGACTTGCAATCCCGCCTACACGCCCTTTACACCCAGT
+
FFFFFFFFFFFFFFFFFFFFFFFFFFFFFFFFFFFFFFFFFFFFFFFFFFFFFFFFFFFFFFFFFFFFFFFFFFFFFFFFFFFFFFFFFFFFFFFFFFFFFFFFFFFFFFFFFFFFF:FFF:FFFF,FFFFFFFF:FFFFFFFFFFFFFFFFFFFFFFFFFFFFFFFFFFF:FFFFFF:FFFFFFFFFFFFFFFFFFFFFFFFFFFFFFFFFFFFFFFFFFFFF:FF:FFFFFFF:FFFFFFFFFFF:FF
@A00881:241:HJW2NDRXX:1:2128:30644:30044 2:N:0:CGAGAGAA+GATTGGAG
GGTAGCGGACTACCTGGGTATCTAATCCTGTTCGATCCCCACGCTTTCGTGCCTCAGCGTCAGACAGAAGCCGGTATGCTGCCTTCGCAATCGGAGTTCTTCGCGATATCTAAGCATTTCACCGCTACACCGCGAATTCCGCATACTTCTCTTCCTCTCGAGCATCCCAGTTTCAACCGCTGGCCGGGGTTGAGCCCCGGGCTTTGACGGCTGACTTAAGACGCGGCCTACGCACCCTTTAAACCCAATA
+
FFFFFFFFFFFFFFFFFFFFFFFFFFFFFFFFFFFFFFFFFFFFFFFFFFFFFFFFFFFFFFFFFFFFFFFFFFFFFFFFFFFFFFFFFFFFFFFFFFFFFFFFFFFFFFFFFFFFFFFFFFFFFFFFFFFFFFFFFFFFFFFFFFFFFFFFFFFFFFFFFFFFFFFFFFFFFFF:FFFFFFFFFFFFFFFFFFFFFFFFFFFFFFFFFFFFF:FFFFFFFFFFFFFFF:FFFFFFFFFFFFFFFFFFFF
@A00881:241:HJW2NDRXX:1:2128:16957:30076 2:N:0:CGAGAGAA+GATTGGAG
GGTAGCGGACTACGTGGGTATCTAATCCTGTTTGCTCCCCACGCCTTCGAGCCTCAACGTCAGTTGCCGTCCAGCAGGCCGCCTTCGCCACTGGTGTTCCTCCTAATATCTACGCATTTCACCGCTACACTAGGAATTCCGCCTGCCTCTCCGGCACTCCAGCTTAACAGTTTCCAGAGCAGCTCCGGGGTTAAGCCCCGGCATTTCACTCCAGACTTGCTAAGCCGTCTGCGCTCCCTTTACACCCAGT
+
FFFFFFFFFFFFFFFFFFFFFFFFFFFFFFFFFFFFFFFFFFFFFFFFFFFFFFFFFFFFFFFFFFFFFFFFFFFFFFFFFFFFFFFFFFFFFFFFFFFFFFFFFFFFFFFFFFFFFFFFFFFFFFFFFFFFFFFFFFFFFFFFFFFFFFFFFFFFFFFFFFFFFF:FFFFFFFFFFFFFFFFFFFFFFFFFFFFFFFFFFF:FFFFFFFFFFFFFFFFFFFF:FFF:FFFFFFFFFFFFFFFFFFFFFF
@A00881:241:HJW2NDRXX:1:2128:25120:30091 2:N:0:CGAGAGAA+GATTGGAG
GGTAGCGGACTACGAGGGTATCTAATCCCATTTGCTCCCCCGGCTTTCGTTCCTCAGCGTCAATTATGGCCCAGTTAAGCGCTTACGCCACCGGTGTTCCTCCTGATATCTACGCATTTCACCGCTACACCAGGAATTCCCTTAACCTCTACCACATTCTAGCTTACCAGTATCCAATGCTTGACCGGAGTTGAGCCCCGGGCTTTCACACCAGACTTGGCCTGCCGCCTACGACCGCTTTCCGCCCACT
+
FF::FFFFFFFFFFFFFFFFFFFFFFFFFFFFFFFFFFFFFFFFFFFFFFFFFFFFFF:FFF:,FFFFFF:F:FFFFFFFFFFFFFF:FFFF:FFFFFFF:FFFFFFF:FFFF:FF:FFFFFFFFFFFFFF::FFFFFFF:FFFFFFFFFFFFFF:FFF:FFFFFFFFFFF,:FFFFFFFFFF:FFFF:FFFFFFFFFFFFFFF:F:FFFFF,F:F:FFFF,F,FFFFFFFF,F,FFF,:F,F:FFFF,F
@A00881:241:HJW2NDRXX:1:2128:31331:30295 2:N:0:CGAGAGAA+GATTGGAG
GGTAGCGGACTACCTGGGTATCTAATCCTGTTTGCTCCCCACGCTTTCGAGCCTCAGCGTCAGTAAAAGCCCAGAAAGCCGCCTTCGCCACTGGTGTTCCTCCAAATATCTACGCATTTCACCGCTACACTTGGAATTCCGCTTGCCTCTGCTTCACTCAAGAAAAACAGTTTCAAAAGCAGGTTACGGGTTGAGCCCGTAATTTTCACTTCTGACTTGCCTTCCCGCCTACACTCCCTTTACTCCCAGT
+
FF,FFFFFFF,FFFFFFF:FFFFFFFFFF:FFFF:FFFFFFF:FFFFFF:FFFF,FFFFFFFFFFF,F,FFFFF,FF:FF,FFFFFFF,F:FFFFFFFF,FFFFFFFFFFFFFFFF,FFFF,FFFFF:FFFFFFFF:FFFF,FFFFFFFFF,F:FFFFFFFFFFF,::FF,FF:F:FF,FF:FFFF:F:FFFF:F,:FF:F,,FFF,FFFFFFFFFFFFF:F:F,F:,FF,:,F:F,F:FFF:,,FFFFF
@A00881:241:HJW2NDRXX:1:2128:27959:30342 2:N:0:CGAGAGAA+GATTGGAG
GGTAGCGGACTACATGGGTATCTAATCCTGTTTGCTCCCCACGCTTTCGAGCCTCAGCGTCAGTAAAAGCCCAGCAAGCCGCCTTCGCCACCGGTGTTCCTCCAAATATCTACGCATTTCACCGCTACACTTGGAATTCCGCTTGCCTCTGCTTCACTCAAGAAAAACAGTTTCAAAAGCAGGTTATGGGTTAAGCCCATAATTTTCACTTCTGACTTGCTTTCCCGCCTGCACTCCCTTTACACCCAGA
+
FFFFFFFFFFFFFFFFFFFFFFFFFFFFFFFFFFFFFFFFFFFFFFFFFFFFFFFFFFFFFFFFFFFFFFFFFFFFFFFFFFFFFFFFFFFFFFFFFFFFFFFFFFFFFFFFFFFFFFFFFFFFFFFFFFFFFFFFFFFFFFFFFFFFFFFFFFFFFFFFFFF,FFFFFFFFFFFFFFF:FFFFF:FFFFFFFFFFFFFFFFFFF:FFFFF::FFFFF:FFFFFFFFFFFFFFFFFFFF,FFF:FFFFF,
@A00881:241:HJW2NDRXX:1:2128:27218:30530 2:N:0:CGAGAGAA+GATTGGAG
GGTAGCGGACTACCAGGGTATCTAATCCTGTTTGCTCCCCATGCTTTCGTGTCTCAGCGTCAGTTACAGTCCAGCAAACCGCCTTCGCCACCGGTGTTCTTCCTAATATCTACGCATTCCACCGCTACACTAGGAATTCCGTTTGCCCCTCCTGCACTCAAGCCCAACAGTTTTAGTAGTAGTCCCGAGGTTGAGCCTCGGGCTTACGCTACTAACTTGCCGAACCGCCTACACACCCTTTACGCCCAGT
+
FFFFFFFFFFFFFFFFFFFFFFFFFFFFFFFFFFFFFFFFFFFFF:FFFFFFFFFFFFFFFFFFFFFFFFFFFFFFFFFFFFFFFF:FFFFFFFFFFFFFFFFFFFFFFFFFFFFFFFFFFF:FFFF,FFF:FFFFFF:FF,FF,FFFFFFFFFFFFFFFFFFFFFFFFF:FFFFFF,FF::FF,:FFFFFFFFFFFFFFFFF:FF,FFF:,FFFFFF,FFFFFFF:FF:,,FFFFFFFFF:FFFFF,F:
@A00881:241:HJW2NDRXX:1:2128:29333:30749 2:N:0:CGAGAGAA+GATTGGAG
GGTAGCGGACTACGTGGGTATCTAATCCTGTTTGCTCCCCACGCTTTCGAGCCTCAGTGTCAGTTACAGTCCAGTAAGCCGCCTTCGCCTCTGGTGTTCCTCCTAATATCTACGCATTCCACCGCTACACTAGGAATTCCGCTTACCTCTCCTGCACTCCAGCTCAACAGATTTATATGCACGTCCGAGGTTAAGCCTCGGCTTTTCACATATACCTTGCTGTGCCACCTACCCTCCCTTTACGCCCAGT
+
FFFFFFFFFFFFFFFFF:FFFFFFFFFFFFFFFFFFFFFFFFFFFFFFFFFFFFFFFFFFFFFFFFFFFFFFFF:FFFFFFFFFFFFFFFFFFFF::FFFFFFFF:FFFFFFFFFFFFFFFFFFFFFFFFFFFFFFFFFFFFFFFFFFFFFFFFFFFFFFFFFFFFFFFF,FFFFFFFFFFF:FFF,FFFF:,:FFFFFFFFFFFFFFFFFFFF,FFF:F:FFFFFFFFF,F,FFFFFFFFFFFFFFFFF
@A00881:241:HJW2NDRXX:1:2128:15438:31172 2:N:0:CGAGAGAA+GATTGGAG
GGTAGCGGACTACCAGGGTATCTAATCCTGTTTGCTCCCCACGCTTTCGCGCCTCAGCGTCAGTTGTCGTCCAGCAAGCCGCCTTCGCCACTGGTGTTCCTCCGTATATCTACGCATTTCACCGCTACACACGGAATTCCGCTTGCCTCTCCGATACTCAAGATAGACAGTTTCAATTGCAGTTTCCGGGTTGAGCCCGGAGATTTCAGATCTGACTTGCCTACCCGCCTACGCGCCCTTTACACCCAGT
+
FF:,FFFFFFF,:F:FFFF,FFFFFFFFFFFFFFFFFFFFFFFFFFFFFFFFFFFFFFF:FFFFFFFFFFFFFFFF:FFFFFFFFFFFFFFFFFFFFFFF:FFFFF:F:FFFFFF:FF,F,FFFFFFFFFFFFFFF,F:FFFFFF:F:FFFFFFFFFFF:FFFFFFFFFF,FF:FF,,:FFF,FF,FFF:FFFFF:FFFFFF:FF:FF,:FFF::F:FFF:FF:FFFFFF,FFFF:F,,F,FFFF,F:FF
@A00881:241:HJW2NDRXX:1:2128:12129:31297 2:N:0:CGAGAGAA+GATTGGAG
GGTAGCGGACTACTGGGGTATCTAATCCTGTTTGCTCCCCACGCTTTCGAGCCTCAACGTCAGTTACCGTCCAGCAGGCCGCCTTCGCCACTGGTGTTCTTCCTAATATCTACGCATTTCACCGCTACACTAGGAATTCCGCCTGCCTCTCCGGCACTCCAGCACCACAGTTTCCAAAGCAGTCCCCGCGTTAAGCGCCGGGCTTTCACTTCAGACTTGCCATGCCGTCTACGCTCCCTTTACACCCAGT
+
FFFFFFFFFFFFFFFFFFFFFFFFFFFFFFFFFFFFFFFFFFFFFFFFFFFFFFFFFFFFFFFFFFFFFFFFFFFFFFFFFFFFFFFFFFFFFFFFFFFFFFFFFFFFFFFFFFFFFFFFFFFFFFFFFFFFFFFFFFFFFFFFFFFFFFFFFFFFFFFFFFFFFFFFFFFFFFFFFFFFFFFFFFFFFFFFFFFFFFFFFFFF:FFFFFFFFFFFFFFFFFFFFFFFFFFFFFFFFFFFFFFFFFFFF:
@A00881:241:HJW2NDRXX:1:2128:31521:31563 2:N:0:CGAGAGAA+GATTGGAG
GGTAGCGGACTACTGGGGTATCTAATCCTGTTTGCTCCCCACGCTTTCGCGCCTCAGCGTCAGTTGCTGTCCAGCAGACCGCCTTCGCCACTGGTGTTCCTCCTAATATCTACGCATTTCACCGCTACACTAGGAATTCCGTCTGCCTCTCCAGTACTCAAGAACGACAGTTTCAAATGCAGTTCCGGAGTTAAGCCCCGGGATTTCACATCTGACTTGCCGCCCCGCCTACACGCCCTTTACACCCAGT
+
FFFF:FFFFFF:FFFFFFFFFFFFFFFFFFFFFFFFFFFFFFFF:FFFFFFFFFFFFFFFFFFFFFFFFFFFFFFFFFF:FFFFFFFFFFFFFFFFFFFFFFFFF:FF:FFFFF:FFFFFFF:FFFFFFFF:FFF:FFFFFFFFFFFFFFFFFFFFFFFFF,FFF:FFFFFFFFFFF,FFF,FFFFF,F:FF,F:FF:FFFFFFFFFFFFF,F,F:FF:F,:F:FFFFFF,,FF,FFF:F,FFFF,FFFF
@A00881:241:HJW2NDRXX:1:2128:26585:31626 2:N:0:CGAGAGAA+GATTGGAG
GGTAGCGGACTACACGGGTATCTAATCCTGTTTGCTCCCCACGCTTTCGCGCCTCAGCGTCAGTTACAGTCCAGAAAGCCGCCTTCGCCACTGGTGTTCCTACCGATCTCTACGCATTTCACCGCTACACCGGTAATTCCGCTTTCCTCTCCTGCACTCCAGCCTAACAGTATCATGGGCACTTCCTACATTAAATGCGGGACTTTCACCCCTGACTTACCAGGCCGCCTACGCGCCCTTTACGCCCAAT
+
FFFFFFFFFFFFFFFFFFFFFFFFFFFFFFFFF:FFFFFFFFFFFFFFFFFFFFFFFFFFFFFFFFFFFFFFFFFFFFFFFFFFFFFFFFFFFFFFFFFFFFFFFFFFFFFFFFFFFFFFFFFFFFFFFFFFFFFFFFFFFFFFFFFFFFFFFFFFFFFFFFFFFFFFFFFFFF:FFFFFFFFFFFFFFFFFF:FFFFFF:FFFFFFFFFF:FFFFFFFF:FFFFFFFFFFF:FFFFFFFFFFFFFF:F:
@A00881:241:HJW2NDRXX:1:2128:30535:31798 2:N:0:CGAGAGAA+GATTGGAG
GGTAGCGGACTACGTGGGTATCTAATCCTGTTTGCTCCCCACGCTTTCGAGCCTCAGTGTCAGTTACAGTCCAGTAAGCCGCCTTCGCCTCTGGTGTTCCTCCTAATATCTACGCATTCCACCGCTACACTAGGAATTCCGCTTACCTCTCCTGCACTCCAGCTCAACAGTTTTATATGCACGTCCGAAGTTAAGCCTCGGCTTTTCACATATAACTTGCTGTGCCACCTACACTCCCTTTACGCCCAGT
+
FFFFFFFFFFFFFFFFFFFFFFFFFFFFFFFFFFFFFF,FFFFFFFFFFFFFFFFFFFFFFFFFFFFFFFFFFFFFFFFFFFFFFFFFFFFFFFFFFFF:FFFFFFFFFFFFFFFFFFFFFFFFFFFFFFFFFFFFFFFFFFFFFFFFFFFFFFFFFFFFFFFFFFFFFFFFFFFFFFF:FFFF:FFFFFFFFFFFFFFFFFFFFFFFFFFFFFFFFFFFFFFFFFFFFF:FFFFF:FF,FFFFFFFFF,
@A00881:241:HJW2NDRXX:1:2128:27950:31923 2:N:0:CGAGAGAA+GATTGGAG
GGTAGCGGACTACTCGGGTATCTAATCCTGTTTGCTCCCCACGCTTTCGCGCCTCAGCGTCAGTTGTCGTCCAGCAAGCCGCCTTCGCCACTGGTGTTCCTCCGTATATCTACGCATTTCACCGCTACACACGGAATTCCGCTTGCCTCTCCGATACTCAAGACATACAGTTTCAAATGCAGTTTCCGGGTTAAGCCCGGAGATTTCACATCTGACTTGCATGCCCGCCTACGCGCCCTTTACACCCAGT
+
FFFFFFFFFFFFFFFFFFFFFFFFFFFFFFFFFFFFFFFFFFFFFFFFFFFFFFFFFFFFFFFFFFFFFFFFFFFFFFFFFFFFFFFFF:FFFFFFFFFFFFFFFFFFFF:FFFFFFFFFFFFFFFFFFFFFFFFFFFFFFFFFFFFFFFFFFFF:FFFF:FFFFFFFFFFFFFFFFFFFFFFFFFFFFFFFFFFFFFFFFFFFFFFFFFFFFFFFFFFFFFFFFFFFFFFFFFFFFFFFFFFFFFFFFF
@A00881:241:HJW2NDRXX:1:2128:30490:32127 2:N:0:CGAGAGAA+GATTGGAG
GGTAGCGGACTACTCGGGTATCTAATCCTGTTTGCTCCCCACGCTTTCGAGCCTCAACGTCAGTTACAGTCCAGTAAGCCGCCTTCGCCACTGGTGTTCCTCCTAATATCTACGCATTTCACCGCTACACTAGGAATTCCGCTTACCTCTCCTGCACTCCAGCCGGACAGTTTCCAAAGCAGTCCCAGGGCTGAGCCCTGGGCTTTCACTTCAGACTTGCCCTGCCGTCTACGCTCCCTTTACACCCAGT
+
FFFFFFFFFFFFFFFFFFFFFFFFFFFF:FFFFFFFFFFFFFFFFFFFFFFFFFFFFFFFFFFFFFFFFFFFFFFFFFFFFFFFFFFFFFFFFFFFFFFFFFFF:FFFFFFFFFFFFFFFFFFFFFFFFFF,:FFFFFFFFFFFFFFFFFFFFFFFFFFFFFF,FFFFFFFFFFFFFFFFFFFFFFFFFFFFFFFFFF:FFFFFFFFFFFFFFF:FFFFFFFFFFFF:FFFFFFFFFFFFFFFFFF,:FF
@A00881:241:HJW2NDRXX:1:2128:30183:32221 2:N:0:CGAGAGAA+GATTGGAG
GGTAGCGGACTACCCGGGTATCTAATCCTGTTTGCTCCCCACACTTTCGAGCCTCAGCGTCAGTTAAAGCCCAGTAGGCCGCCTTCGCCACTGGTGTTCCTCCGAATATCTACGCATTTCACCGCTACACTCGGAATTCCGCCTACCTCTACTTCACTCAAGAACTACAGTTTTGGATGCAGCTCCGAGGTTGAGCCTCGGTATTTCACATCCAACTTGCAGTCCCGCCTGCGCTCCCTTTACACCCAGT
+
FFFFFFFFFFFFFFFFFFFFFFFFFFFFFFFFFFFFFFFFFFFFFFFFFFFFFFFFFFFFFFFFFFFFFFFF:FFFFFFFFFFFFFFFFFFFFFFFFFFFFFFFFFFFFFFFFFFFFFFF:FFFFFFFFFFFFFFFFFFFFFFFFFFFFFFFFFFFFFFFFFFFFFFFFFFFFFFFFFFFFFFFFFFFFFFFFFFFFFFFFFFFFFFFFFFFFFFFFFFFFFFFFFFFFFFFFFFFFFFFFFFFFFFFFF
@A00881:241:HJW2NDRXX:1:2128:19316:32377 2:N:0:CGAGAGAA+GATTGGAG
GGTAGCGGACTACGAGGGTATCTAATCCTGTTTGCTCCCCATGCTTTCGTGTCTCAGCGTCAGTTACAGTCCAGCAAACCGCCTTCGCCACCGGTGTTCTTCCTAATATCTACGCATTCCACCGCTACACTAGGAATTCCGTTTGCCCCTCCTGCACTCAAGCCCAACAGGTTTAGTAGTAGTCCCGAGGTTGAGCCTCGGGCTTACGCTACTAACTTGCCGAACCGCCTACACCCCCTTTACGCCCAGT
+
FF,FFFFFF:FFFFFFFFFFFFFFFFFFFF,FFFFFF:F:FFFFFF:FFFFFFFFFF:FFFFFFFFFFFFFFFFFF,FFFFFFFFFFFFFFFFFFF:FFF:FFFFFFFFFFFFFFF,F:FFFFFFFFFFFFFFFFFFF:FFFFFFFFFFFFFFF:,:FF,FFFF:FFFFF,FFFFFFF:FF:FFFFFFFFFFFFF:FF:FFF,FF,,F:F,,F,,:F:FFFFFF,FFFFFFFF:,FF:,FFF:FF:FFFF
@A00881:241:HJW2NDRXX:1:2128:30047:32550 2:N:0:CGAGAGAA+GATTGGAG
GGTAGCGGACTACACGGGTATCTAATCCTGTTTGCTCCCCACGCTTTCGTGCCTCAGTGTCAGTTACAGTCCAGTGAACCGCCTTCGCCGCTGGTGTTCCTCCTAATATCTACGCATTCCACCGCTACACTAGGAATTCCGTTCACCCCTCCTGCACTCAAGTCAAGCAGTTTTGGTAGTAGTGCCGAAGTTAAGCCCCGGAGTTACGCTACCAACTTGCCAAACCACCTACGCACCCTTTACGCCCAGT
+
FFFFFFFFFFFFFFFFFFFFFFFFFFFFFFFFFFFFFFFFFFFFFFFFFFF:FFFFFFFFFFFFFFFFFFFFFFFFFFFFFFFFFFFFFFFFFFFFFFFFFFFFF:FFFFFFFFFFFFFFFFFFFF,FFFF,FFFFFFFFFFFFFFFFFFFFFFFFFFFFFFFFFFFFFFFFF:FFFFFFFFFFFFFFFFFFFFFFFFFFFFFFFFFFFFFFFFFFFFFFFFFFFFFFFFFFFFFFFF:,FFFFFFFFF:
@A00881:241:HJW2NDRXX:1:2128:31702:32910 2:N:0:CGAGAGAA+GATTGGAG
GGTAGCGGACTACCTGGGTATCTAATCCTGTTTGCTCCCCACGCTCTCGCGCCTCAGCGTCAGTTGTCGTCCAGCAATCCGCCTTCGCCACTGGTGTTCTTCCGTATATCTACGCATTTCACCGCTACACACGGAATTCCGATTGCCTCTCCGATACTCAAGACTGGCAGTTTCAAATGCAGGCCATGGGTTAAGCCCATGGTTTTCACATCTGACTTGTCTGCCCGCCTACGCGCCCTTTACACCCAGT
+
FFFFFFFFFFFFFFFFFFFFFFFFFFFFFFFFFFFFFFFFFFFFFFFFFFFFFFFFFFFFFFFFFFFFFFFFFFFF,FFFFFFFFFFFFFFFFFFFFFFFFFFFFFFFFFFFFFFFFFFFFFFFFFFFFF:FFFF:FFFFFF:FFFFFFFFFFFFFFFFFFFFFFFFFFFFFFFFF:FFFFFFFFFFFFFFFFFFFFFFFFFFFFFFFFFFFFFFFFFFFFFFFFFFFFFFFFFFFFFFFFFFFFF:FFF
@A00881:241:HJW2NDRXX:1:2128:8594:32972 2:N:0:CGAGAGAA+GATTGGAG
GGTAGCGGACTACACGGGTATCTAATCCTGTTTGCTCCCCACGCTTTCGCGCCTCAGCGTCAGTTGTCGTCCAGCAAGCCGCCTTCGCCACTGGTGTTCCTCCGTATATCTACGCATTTCACCGCTACACACGGAATTCCGCTTGCCTCTCCGATACTCAAGATAGACAGTTTCAAATGCAGTTTCCGGGTTGAGCCCGGAGATTTCACATCTGACTTGCCTACCCGCCTACGCGCCCTTTACACCCAGT
+
FFF:FFFFFFFFFFFFFFFFFFFFFFFFFFFFFFFFFFFFFFFFFFFFFFFFFFFFFFFFFFFFFFFFFFFFFFFFFFFFFFFFFFFFFFFFFFFFFFFFFFFFFFFFFFFFFFFFFFFFFFFFFFFFFFFFFFF:FFFFFFFFFFFFFFF:FFFFFFFFFFFFFFFFFF:FFFFFFFFFFFFFFFFFFFFFFFFFFFFFFFFF:F:FFFFFFFFFFF,FFFFFFFFFFFFFFF:FF:FFFFFFFFFFFF
@A00881:241:HJW2NDRXX:1:2128:21992:33191 2:N:0:CGAGAGAA+GATTGGAG
GGTAGCGGACTACCTGGGTATCTAATCCTGTTTGCTCCCCACACTTTCGTGCCTCAACGTCAGTTACGGTCCAGAAAGCCGCCTTCGCCACTGGTGTTCCTCCTAATATCTACGCATTTCACCGCTACACTAGGAATTCCGCTTTCCTCTCCCGCACTCAAGTTTAACAGTTTTGGTTGCAGTTCCGAAGTTGAGCCTCGGGATTTCACAACCAACTTGCTTAACCGTCTACGCACCCTTTACACCCAAT
+
FFFFFFFFFFFFFFFFFFFFFFFFFFFFFFFFFFFFFFFFFFFFFFFFFFFFFFFFFFFFFFFFFFFFFFFFFFFFFFFFFFFFFFFFFFFFFFFFFFFFFFFFFFFFFFFFFFFFFFFFFFFFFFFFFFF,FFF:FFFFFFFFFFFFFFFFFFFFFFFFFFFFFFFFFFFFFFFFFFFFFFFFFFFF:FFFFFFFFFFFFFFFFFFFFFFFFFFFFFFFFFFFFFFFFFFFFFFFFFFFFFFFF::FFF
@A00881:241:HJW2NDRXX:1:2128:13060:33411 2:N:0:CGAGAGAA+GATTGGAG
GGTAGCGGACTACTTGGGTATCTAATCCCGTTCGCTGCCCTGGCTTTCGCACATGAGCGTCAGTAGTGTGCCAGGAAGCCGCCTTCGCCACTGGTGTTCCTCCCGATATCTACGCATTTCACCGCTACACCGGGAATTCCACTTCCCTCTCACATACTCTAGTCCGCCAGTATCTGTTGTAGAACCGAGGTTGAGCCCCGGCCTTTGACAGCAGACTTAACGTACCGCCTGCGTGCGCTTTACGCCCAGT
+
FFFFFFFFFFFFFFFFFFFFFFFFFFFFFFFFFFFFFF:FFFFFFFFFFFFFFFFFFFFFFFFFFFFFFFFFFFFFFFFFFFFFFFFFFFFFFFFFFFFFFFFFFFFFFFFFFFFFFFFFFFFFFFFF:FFFFFFFFFFFFFFFFFFFFFFFFFFFFFFFFFFFFFFFFF,FFFFFFFFFFF:FFFFFFFFFFFFFFFFFFFFFFFFFFFFFFFFFFFFFFFFFFF:FFFFFFFFFFFFFFFF:FFFFFF
@A00881:241:HJW2NDRXX:1:2128:29857:33411 2:N:0:CGAGAGAA+GATTGGAG
GGTAGCGGACTACCAGGGTATCTAATCCTGTTTGCTACCCACGCTTTCGTGCCTGAGCGTCAGTTAAAGCCCAGTAGGCCGCCTTCGCCACTGGTGTTCCTCCCTATCTCTACGCATTTCACCGCTACACAGGGAATTCCGCCTACCTCTACTTCACTCAAGCTACGCAGTTTCAAATGCACTTCATGGGTTGAGCCCATACATTTCACATCAGACTTGAATAGCCGCCTGCGCACCCTTTAAACCCAGT
+
:,FF:FFFFFFFFFFFFFFFFFFFFFFFFFFFFFFFFFFFFFFF:FFFFFFF,FFFFFFFFFFF,FFF:FFFFFFF:FF,FFFFFFFFFF:,FF:FFFFFFF,F:FF:FFFF:FFFFFFFFFF:FFFF,FFFFFFFFFFFFF:FFFFFFFFFF::FFFFFFF:FFF,FFFFFFFFF:FFFF,FF,FFFFFFFFFFFFF,FFFFFFFFFFFFF,FFFFF,,F,F,:,FFF,FFFFFFFF,FFF,,FFFFFF
@A00881:241:HJW2NDRXX:1:2128:17327:33442 2:N:0:CGAGAGAA+GATTGGAG
GGTAGCGGACTACCGGGGTATCTAATCCTGTTTGCTCCCCACGCTTTCGAGCCTCAACGTCAGTTACCGTCCAGTAAGCCGCCTTCGCCACTGGTGTTCTTCCTAATATCTACGCATTTCACCGCTACACTAGGAATTCCGCTTACCTCTCCGGCACTCCAGCCAAACAGTTTCCAAAGCAGTCCCTGCGTTAAGCACAGGGCTTTCACTTCAGACTTGCCTCGCCGTCTACGCTCCCTTTACACCCAGT
+
FFFFFFFFFFFFFFFFFFFFFFFFFFFFFFFFFFFFFFFFFFFFFFFFFFFFFFFFFFFFFFFFFFFFFFFFFFFFFFFFFFFFFFFFFFFFFFFFFFFFFFFFFFFFFFFFFFFFFFFFFFFFFFFFFFFFFFFFFFFFFFFFFFFFFFFFFFFFFFFFFFFFFFFFFFFFFF:FFFFFFFFFFFFFFFFFFFFFFFFFFFFFFFF:F:FFFFFFFFFFFF:FFFFFFFFFFFFFFFFFFFFFFFFFFF
@A00881:241:HJW2NDRXX:1:2128:31964:33489 2:N:0:CGAGAGAA+GATTGGAG
GGTAGCGGGACTACGTGGGTATCTAATCCTGTTTGCTCCCCACGCTTTCGAGCCTCAACGTCAGTTACAGTCCAGCAGGCCGCCTTCGCCACCGGTGTTCCTCCTGATATCTACGCATTTCACCGCTACACCAGGAATTCCGCCTGCCTCTCCTGCACTCTAGATACACAGTTTCCAGAGCAGTCCGGGGGTTGGGCCCCCGCCTTTCACTCCAGACTTGCATGTCCGTCTGCGCTCCCTTTACACCCAG
+
FFFFFFFFFFFFFFFFFFFFFFFFFFFFFFFFFFFFFFFFFFFFFFFFFFFFFFFFFFFFFFFFFFFFFFFFFFFFFFFFFFFFFFFFFFFFFFFFFFFFFFFFFFFFFFFFFFFFFFFFFFFFFFFFFFFFFF:FFFFFFFFFFFFFFFFFFFFFFFFFFFFFFF,FFFFFFFFFFFFFFFFFFF,FFFFFFFFF:FFFFFFFFFFFFFFFFFFFFFFFFFF,FFFFFFFFFFF:FFFFFFFF:FFFFF
@A00881:241:HJW2NDRXX:1:2128:23574:33520 2:N:0:CGAGAGAA+GATTGGAG
GGTAGCGGACTACTCGGGTATCTAATCCTGTTTGCTCCCCACGCTCTCGCGCCTCAGCGTCAGTTGTCGTCCAGCAATCCGCCTTCGCCACTGGTGTTCTTCCGTATATCTACGCATTTCACCGCTACACACGGAATTCCGATTGCCTCTCCGATACTCAAGAACTACAGTTTCAAATGCAGGCCCCGGGTTAAGCCCAAGGTTTTCACATCTGACTTGCAATCCCGCCTACGCGCCCTTTACACCCAGT
+
FFFFFFFFFFFFFFFFFFFFFFFFFFFFFFFFFFFFFFFFFFFFFFFFFFFFFFFFFFFFFFFFFFFFFFFFFFFFFFFFFFFFFFFFFFFFFFFFFFFFFFFFFFFFFFFFFFFFFFFFFFFFFFFFFFFFFFF,FFFFFFFFFFFFFFFFFFFFFFFFFFFFFFFFFFFFFFFFFFFFFFFFFFFFFFFFFFFFFFFFFFF:FFFFFFFFFFFFFFFFFFFFFFFFFFFFFFFFFFFFFFFFFFFFFF
@A00881:241:HJW2NDRXX:1:2128:23158:33552 2:N:0:CGAGAGAA+GATTGGAG
GGTAGCGGACTACTCGGGTATCTAATCCTGTTTGCTCCCCACGCTCTCGCGCCTCAGCGTCAGTTGTCGTCCAGCAATCCGCCTTCGCCACTGGTGTTCTTCCGTATATCTACGCATTTCACCGCTACACACGGAATTCCGATTGCCTCTCCGATACTCAAGAACTACAGTTTCAAATGCAGGCCCCGGGTTAAGCCCAAGGTTTTCACATCTGACTTGCAATCCCGCCTACGCGCCCTTTACACCCAGT
+
FFFFFFFFFFFFFFFFFFFFFFFFFFFFFFFFFFFFFFFFFFFFFFFFFFFFFFFFFFFFFFFFFFFFFFFFFFFFFFFFFFFFFFFFFFFFFFFFFFFFFFFF:FFFFFFFFFFFFFFFFFFFFFFFFFFFFFFFFFFFFFFFFFFFFFFFFFF:FFFFFFFFFFFFFFFFFFFFFFFFFFFFFFFFFF:FFFFFFFFFFFFFFFFFFFFFFFFFFFFFFFFFFFFFFFFFFFFFFFFFFFFFFFF::F
@A00881:241:HJW2NDRXX:1:2128:32642:33724 2:N:0:CGAGAGAA+GATTGGAG
GGTAGCGGACTACCCGGGTATCTAATCCTGTTTGCTCCCCACGCTTTCGAGCCTCAACGTCAGTTACAGTCCAGTAAGCCGCCTTCGCCACCGGTGTTCCTCCTAATATCTACGCATTTCACCGCTACACTAGGAATTCCGCTTACCTCTCCTGTACTCCAGCCATACAGTTTCCAGAGCAGTCCCGCAGTTGGGCCGCGGCCTTTCACTCCAGACTTGCATCGCCGTCTGCGCTCCCTTTACACCCAGT
+
FFFFFFFFFFFFFFFFFFFFFFFFFFFFFFFFFFFFFFFFFFFFFFFFFFFFFFFFFFFFFFFFFFFFFFFFFFFFFFFFFFFFFFFFFFFFFFFFFFFFFFFFFFFFFFFFFFFFFFFFFFFFFFFFFFFFFFFFFFFFFFF:FFFFFFFFFFFFFFFFFFFFFFFFF,FFFFFFFFFFFFFFFFFF:FFFFFFFF:FFFFFFFF:FFFFFF:FFFFFFF:F:FFF:FFFF,FFF:FFFFFF:FFFFFF
@A00881:241:HJW2NDRXX:1:2128:10863:33739 2:N:0:CGAGAGAA+GATTGGAG
GGTAGCGGACTACATGGGTATCTAATCCTGTTTGCTCCCCACGCTTTCGCGCCTCAGCGTCAGTTGTCGTCCAGCAAGCCGCCTTCGCCACTGGTGTTCCTCCTAATATCTACGCATTTCACCGCTACACTAGGAATTCCGCTTGCCTCTCCGATACTCAAGGACTGCAGTTTCAAATGCAGTTCCGGGGTTGAGCCCCGGTATTTCACATCTGACTTGCAGCTCCGCCTACACGCCCTTTACACCCAGT
+
FFFFFFFFFFFFFFFFFFFFFFFFFFFFFFFFFFFFFFFFFFFFFFFFFFFFFFFFFFFFFFFFFFFFFFFFFFFFFFFFFFFFFFFFFFFFFFFFFFFFFFFFFFFF:FFFFFFFFFFFFFFFFF:FFFFFFFFFFFFFFFFFFFFFFFFFFFFFFFFFFFF:FFFFFFFFFFFFFFFFFFFFFFFFFFFFFFFFFFFFFFFFFFFFFFFFFFFFFFFFFFFFFFFFFFFFFFFFFFFFFFFFFFFFFF
@A00881:241:HJW2NDRXX:1:2128:30969:33739 2:N:0:CGAGAGAA+GATTGGAG
GGTAGCGGACTACAGGGGTATCTAATCCTGTTTGCTCCCCACGCTTTCGAGCCTCAGCGTCAGTTGTGGTCCAGTAAGCCGCCTTCGCCACGGTGTTCCTCCTGATATCTACGCATTTCACCGCTACACCAGGAATTCCGCTTACCCCTCCTGCACTCCAGCACAACAGTCTCAAAAGCACTCCCACAGTTGAGCCATGGGTTTTCACTTCTGACTTGCCACGCCACCTACGCTCCCTTTACACCCAGTA
+
FFFFFFFFFFFFFFFFFFFFFFFFFFFFFFFFFFFFFFFFFFFFFFFFFFFFFFFFFFFFFFFFFFFFFFFFFFFFFFFFFFFFFFFFFFFFFFFFFFFFFFFFFFFFFFFFFFFFFFFFFFFFFFF:FFFFFFFFFFFFFFFFFFFFFFFFFFFFFFFFFFFFFFFFFFFFFFFFFFFFFFFFFFFFFFFFFFFFFF:FFFFFFFFFFFFFFFFFF:FF,FFFFFFF,FFFFFFFFFFFFFFFFFFFF:
@A00881:241:HJW2NDRXX:1:2128:22309:33865 2:N:0:CGAGAGAA+GATTGGAG
GGTAGCGGACTACGTGGGTATCTAATCCTGTTTGCTCCCCACGCCTTCGAGCCTCAACGTCAGTCACGGTCCAGCAAGCCGCCTTCGCCACTGGTGTTCCTCCTAATATCTACGCATTTCACCGCTACACTAGGAATTCCACTTGCCCCTCCCGTACTCAAGCACCGCAGTTTCCAAAGCAGTCCCGGGGTTGGGCCCCGGGCTTTCACTCCAGACTTGCTGCGCCGTCTACGCTCCCTTTACACCCCGT
+
FFFFFFFFFFFFFFFFFFFFFFFFFFFFFFFFFFFFFFFFFFFFFFFFFFFFFFFFFFFFFFFFFFFFFFFFFFFFFFFFFFFF:FFFFFFFFFFFFFFFFFFFFFFFFFFFFFFFFFFFFFFFFFFFFFFFF:FFFFFFFFFFFFFFFFFFFFF,FFFFFFFFFFFFFFFFFFF::FFFFFFFFFFFFFFFFFFFFFFFFFFFFFFFFFFFFFFFFFFFFFFFFFF:FFFFFFFFFF,F:FFFFFF,FF
@A00881:241:HJW2NDRXX:1:2128:23674:33912 2:N:0:CGAGAGAA+GATTGGAG
GGTAGCGGACTACGGGGGTATCTAATCCTGTTTGCTCCCCACGCTTTCGAGCCTCAACGTCAGTTACAGTCCAGTAAGCCGCCTTCGCCACTGGTGTTCCTCCTAATATCTACGCATTTCACCGCTACACTAGGAATTCCACTTACCTCTCCTGCACTCCAGCCATACAGTTTCCAAAGCAGTTCCGGGGTTGAGCCCCGGGCTTTCACTTCAGACTTGCATCGCCGTCTACGCTCCCTTTACACCCAGT
+
FFFFFFFFFFFFFFFFFF:FFFFFFFFFFFFFFFFFFFFFFFFFFFFFFFFFFFFFFFFFFFFFFFFFFFFF,FFFFFFFFFFFFFFFFFFFFFFF:FFFFFFFFFFFFFFFFFFFFF:FFFF:FFFFFFFFFFFF,FFFFFFF:FFFFFFFFFFF:FFFFFFFFFFFFF:FFFFFFFFFFFFFFFFFFFFFFFFFFFFFFF,FFFFF:FFFFFFFFFFF,FFFFFFFFFFFFF,FFFFFFFFFF:F::F
@A00881:241:HJW2NDRXX:1:2128:31901:33943 2:N:0:CGAGAGAA+GATTGGAG
GGTAGCGGGACTACGTGGGTATCTAATCCTGTTTGCTCCCCACGCTTTCGAGCCTCAACGTCAGTTACAGTCCAGCAGGCCGCCTTCGCCACCGGTGTTCCTCCTGATATCTACGCATTTCACCGCTACACCAGCAATTCCGCCTGCCTCTCCTGCACTCTAGATACACAGTTTCCAGAGCAGTCCGGGGGTTGGGCCCCCGCCTTTCACTCCAGACTTGCATGTCCGTCTGCGCTCCCTTTACACCCAG
+
FFFFFFFFFFFFFFFFFFFFFFFFFFFFFFFFFFFFFFFFFFFF:FFFFFFFFFFFFFFFFFF:FFFFFFFFFFFFFFFFFFFFFFFFF:FFFFFFFFF:FFFFFFFFFF:FFF:FFFFFFFF,FFFFFFFFFF,FFFFFFFFFFFFFFFFFFFFFFFFFFFFFFFFFFFFF::,FFFFFFFFFFFFFFFFFF::,FF::F:FF:FFFFF:F::FFF::FFFF,FFF:FFF,FFFFFFFF:FFFFF,:F,
@A00881:241:HJW2NDRXX:1:2128:10719:34178 2:N:0:CGAGAGAA+GATTGGAG
GGTAGCGGACTACCGGGGTATCTAATCCTGTTTGCTCCCCACGCTTTCGAGCCTCAACGTCAGTTACAGTCCAGTAAGCCGCCTTCGCCACTGGTGTTCCTCCTAATATCTACGCATTTCACCGCTACACTCGGAATTCCACTTACCTCTCCTGCACTCCAGCCCTACAGTTTCCAAAGCAGTTCCGGGGTTGAGCCCCGGGATTTCACTTCAGACTTGCATCGCCGTCTACGCTCCCTTTACACCCAGT
+
FFFFFFFFFFFFFFFFFFFFFFFFFFFFFFFFFFFFFFFFFFFFFF:FFFFFFFFFFFFFFFFFFFFFFFFFFF:FFFFFFFF,FFFFFFFFFFFFF:FF:FFF,FFFFFFFFFFF:FFFFFFFFFFF:FF:FFFFFFFF:FFFFFF,FFFFFFFFFFFF:FFF,FFFFFF:FFFFFFFFFFF:FFFFFFFFFFFFFFFFFFFFFFFFFFFFFFFF:FFFF,F:FFFFF:FFFFFFFFFFFFFFFFFFFF
@A00881:241:HJW2NDRXX:1:2128:18638:34835 2:N:0:CGAGAGAA+GATTGGAG
GGTAGCGGACTACCTGGGTATCTAATCCTGTTTGCTCCCCACGCTTTCGTGCCTCAGTGTCAGTTACAGTCCAGTGAACCGCCTTCGCCGCCGGTGTTCTTCCCAATATCTACGCATTCCACCGCTACACTGGGAATTCCGTTCACCCCTCCTGCACTCAAGCCCAGCAGTTTTGGTAGTAGTTCCGAAGTTGAGCCCCGGAATTACGCTACCAACTTGCCAAACCACCTACGCACCCTTTACGCCCAGT
+
FFFFFFFFFFFFFFFFFFFFFFFF:FFFFFFFFFFFFFFFFFFFFFFFFFFFFFFFFFFFFFFFFFFFFFFFFFFFFFFFFFFFFFFFFFFFFFFFFFF:FFFFFFFFFFFFFFFFFFFFFFFFFFFFFFFFFFF,FFFFFFFFFFFFFFFFFFFFFFFFFFFFFFFFFF,FFFFFF:FFFFFFFF:FFFFFFFFFFFFFF:FFFFFFFFFFFFFFFF:FF,FFFFFFFFFFFFFFFFFFFFF:FFF:FF
@A00881:241:HJW2NDRXX:1:2128:6298:34882 2:N:0:CGAGAGAA+GATTGGAG
GGTAGCGGACTACCGGGGTATCTAATCCTGTTTGCTCCCCACGCTTTCGCTCCTCAGCGTCAGTTAATGTCCAGCAGGCCGCCTTCGCCACTGGTGTTCCTCCCAATATCTATGCATTTCACCGCTACACTGGGAATTCCGCCTGCCTCTCCATCACTCAAGACCAGCAGTTTTGAAAGCAGTTCCGGGGTTAAGCCCCGACATTTCACTCCCAACTTACCAGCCCGCCTACTCGCCCTTTACACCCAGT
+
FFFFFFFFFFFFFFFFFFFFFFFFFFFFFFFFFFFFFFFFFFFFFFFFFFFFFFFFFFFFFFFFFFFFFFFFFFFFFFFFFFFFFFFFFFFFFFFFFFFFFFFFFFFFFFFFFFFFFFFFFFFFFFFFFFFFFFF:FFFFFFFFFFFFFFFFF:FFFFFFFFFFFFFFFF:FFFFFFFFFFFFFFFFFFF,FFF:FFFFFFFFFFFFFFF,FFFFFF:FFFFFFFFF:FFFFFF,FFF:FFFFFFF,:F,
@A00881:241:HJW2NDRXX:1:2128:32289:35023 2:N:0:CGAGAGAA+GATTGGAG
GGTAGCGGACTACTTGGGTATCTAATCCTGTTTGCTCCCCACGCTTTCGTGTATCAGCGTCAGTTGTCGTCCAGTAATCCGCCTTCGCCACTGGTGTTCCTCCCGATCTCTGCGCATTTCACCGCTACACCGGGAATTCCGATTACCCCTCCGACTCTCAAGAAACGCAGTTTCAAGTGCAGCTCAGAGGTTGAGCCCCTGCATTTCACACCTGACTTGCATCCCCGCCTACTCACCCTTTACACCCAGT
+
FF,,FFFFFFFFFFFFFF:FFFFFFFFFFFF,FFFFFFFFFFFFFFFFFFFFFFFFFFFFF:FFFFFFF:FFFFFFFFFFFFFFFFFFFFFFFFFFFFFFFFFFFFFFFFFFFFFFFFFFFFFFFFF:FFFFFFF,FFFFFFFFFFFFFFFFFFFFFFFFFF,FFFFFFFFFFF:F:FFFFFFFF:FFFFFFFFFFFFFFFFF:FFF:FFFFFFFFFF:F,FFFFFFFFFFFF::FFFFFFFFFFFFFFF
@A00881:241:HJW2NDRXX:1:2128:20338:35180 2:N:0:CGAGAGAA+GATTGGAG
GGTAGCGGACTACACGGGTATCTAATCCTGTTTGCTCCCCACACTTTCGTGCCTCAACGTCAGTTACGGTCCAGAAAGTCGCCTTCGCCACTGGTGTTCCTCCTAATATCTACGCATTTCACCGCTACACTAGGAATTCCACTTTCCTCTCCCGCACTCAAGAAAGATAGTTTTAGTTGCAGTTCCTCAGTTAAGCCGAGGGATTTCACAACTAACTTGCCTTCCCGTCTACGCACCCTTTACACCCAAT
+
F:FFFFFFFFFFFFFFFFFFFFFFFFFFFFFFFFFFFFFFFFFFFFFFFFFFFFFFFFFFFFFFFFFFFFFFFFFFFFFFFFFFFFFFFFFFFFFFFFFFFFFFFFFFFFFFFFFFF,FFFFFFFFFFFFFFFFF:FFFFFFFFFFFFF,FFFFFFFFFF,FFFFFFFFFFFFFFFFFFFFFFFFFFFFFFFFFFFFFFFFF,FFFFFFFFFFFFFFFFFFFFFFFFFFFFFFFFFFFFFFFFFFFFFFF
@A00881:241:HJW2NDRXX:1:2128:29225:35196 2:N:0:CGAGAGAA+GATTGGAG
GGTAGCGGACTACTAGGGTATCTAATCCTGTTTGCTCCCCACGCTTTCGCGCCTCAGCGTCAGTTGTCGTCCAGCAAGCCGCCTTCGCCACTGGTGTTCCTCCTAATATCTACGCATTTCACCGCTACACTAGGAATTCCGCTTGCCTCTCCGATACTCAAGGACTACAGTTTCAAATGCAGCCCCGGGGTTGAGCCCCGGTATTTCACATCTGACTTGCAGTTCCGCCTACACGCCCTTTACACCCAGT
+
FF,,FFFFFFF:,FFFFFFFFFFFFFFFFFFFFFFFFFFFFFFFFFFFFFFFFFFFFFFFFFFFF:FFFFFFFFFFFFFFFFFFFFFFFFFFFFFFFFFFFFFFFFFFFFFFFFFF:FFFFFFFFFFFFFF,FFF,FFFFFFFFFFFFFFFFFFF:FFFFFFFFFFFFFFFFFF:FFFFFFFFFFF:FFF:FFFFF:F:FFF,FFFFFFFFFFFFFFFFFFFFFFFF:FFFFFF:FFF,:F,FFFFF:FF
@A00881:241:HJW2NDRXX:1:2128:22941:35274 2:N:0:CGAGAGAA+GATTGGAG
GGTAGCGGACTACTCGGGTATCTAATCCTGTTTGCTCCCCACGCTTTCGTGCCTCAGTGTCAGTTACAGTCCAGTGAACCGCCTTCGCCGCTGGTGTTCCTCCTAATATCTACGCATTCCACCGCTACACTAGGAATTCCGTTCACCCCTCCTGCACTCAAGCCCAGCAGTTTTGGTAGTAGTTCCGAAGTTGAGCCCCGGAATTACGCTACCAACTTGCCAAACCACCTACGCACCCTTTACGCCCAGT
+
FFFFFFFFFFFFFFFFFFFFFFFFFFFFFFFFFFFFFFFFFFFFFFFFFFFFFFFFFFFFFFFFFFFFFFFFFFFFFFFFFFFFFFFFFFFFFFFFFFFFFFFFFFFFFFFFFFFFFFFFFFFFFFFFFFFFFFFFFFFFF,FF:FF:FFFFFFFFFFFFFFFFFFFFFF:FFFFFFFFFFFFFF:FFF:FFFFFFFFFFFF,FFFFFFFFF:::F,F,FFFFFFFFFFFFFFFF:FFFFFFF:FF:F:F
@A00881:241:HJW2NDRXX:1:2128:23773:35274 2:N:0:CGAGAGAA+GATTGGAG
GGTAGCGGACTACTAGGGTATCTAATCCTGTTTGCTCCCCACGCTCTCGCGCCTCAGCGTCAGTTGTCGTCCAGCACTCCGCCTTCGCCACTGGTGTTCTTCCGTATATCTACGCATTTCACCGCTACACACGGAATTCCGATTGCCTCTCCGATACTCAGGACCAGCAGTTTCAAATGCAGGCTATGGGTTAAGCCCATAGTTTTCACATCTGACTTGTCGGCCCGCCTACGCGCCCTTTACACCCAGT
+
FFF:FFFFFFFFFFFFFFFFFFFFFFFFFF:FFFFFFFFFFFF::FFFFFFFFFFFFFFFFFFFFFFFFFFFFFFF,FFFFFFFFFFFFFFFFFFFFFFFFFFFFFFFFFFFFFFFFFFFFFFFFFFFFF,FFFFFFFFFFFFFFFFFFFFFFFFFFFFFFFFFFFFF::FFFF,F,FFFFFFFFFFFF:FFFFFFFFF,F,FFFFF:FF,FF:FF,FFFFFFFFFFFFFFFFF:FFFFFFFFFFFFFF:
@A00881:241:HJW2NDRXX:1:2128:31159:35289 2:N:0:CGAGAGAA+GATTGGAG
GGTAGCGGACTACGGGGGTATCTAATCCTGTTTGCTCCCCACGCTTTCGCGCCTCAGCGTCAGTTGTCGTCCAGCAAGCCGCCTTCGCCACTGGTGTTCCTCCGTATATCTACGCATTTCACCGCTACACACGGAATTCCGCTTGCCTCTCCGATACTCAAGATAGACAGTTTCAAATGCAGTTTCCGGGTTGAGCCCGGAGATTTCACATCTGACTTGCCTACCCGCCTACGCGCCCTTTACACCCAGT
+
FFFFFFFFFFFFFFF,FFFFFFFFFFFFFFFFFFFFFFFFFFFFFFFFFFFFFFFF:FFFFFFFFFFFFFFFFFFFFF,FFFFF:FFFFFFFFFFFFFFFFFF,,FF:FFFFFFFFFFFFF:FFFFFFFFFFFFFFF,FFF:FFFF:FFFFFFFFFF,FFF:FFFFFFFFFFFFFFFF:FFF:FFFFFFF:F:FFFFFFFFFFFF:FFFF,FF,FFFFFFFFFFFFFFFFFFF,F,FFFFFFFFFFFFFF
@A00881:241:HJW2NDRXX:1:2128:22833:35430 2:N:0:CGAGAGAA+GATTGGAG
GGTAGCGGACTACACGGGTATCTAATCCTGTTTGATACCCGCACTTTCGAGCATCAACGTCAGTTACGGTCCAGCAGGCTGCCTTCGCAATCGGAGTTCTTCGTGATATCTATGCATTTCACCGCTACACCACGAATTCCGCCTGCCTATGCCGCACTCAAGGCCCCCAGTTTCAACTGCAATTCTACGGTTGAGCCGCAAACTTTCACAACTGACTTAAGGACCCGTCTACGCTCCCTTAAACCCAATA
+
FFFFFFFFFFFFFFFFFFFFFFFFFFFFFFFFFFFF:FFFFFFFFFFFFFFFFFFFFFFFFFFFFFFFFFFFFFFFFFFFFFFFFFFFFFFFFFFFFFFFFFFFFFFFFFFFFFFFFFFFFFFFFFFFFFFFFFFFFFFFFFFFFFFFFFFFFFFFFFF:FFFFFFFFFFFFFFFFFFFFFFFFFFFFFFFFFFFFFFFF,FFFFFFFFFFFFFFFFFFFFFFFFFFFFFFFFFFFFFFFFFFFFFF:FF
@A00881:241:HJW2NDRXX:1:2128:15148:36119 2:N:0:CGAGAGAA+GATTGGAG
GGTAGCGGACTACAGGGGTATCTAATCCTGTTTGCTCCCCACGCTTTCGAGCCTCAACGTCAGTTGCCGTCCAGCAGGCCGCCTTCGCCACTGGTGTTCCTCCTAATATCTACGCATTTCACCGCTACACTAGGAATTCCGCCTGCCTCTCCGGCACTCAAGCACGACAGTTTCCAGAGCAGCTCCGGGGTGGAGCCCCGGCATTTCACTCCAGACTTGCCTCGCCGTCTACGCTCCCTTTACACCCAGT
+
FFFFFFFFFFFFFFFFFFFFFFFFFFFFFFFFFFFFFFFFFFFFFFFFFFFFFFFFFFFFFFFFFFFFFFFFFFFFFFFFFFFFFFFFFFFFFFFFFFFFFFFFFFFF:FFFFFFFFFFFFFFFFFFF:FFFFFF:F,FFFFFFFFFFFFFFFFF:FFFFFFF,FFFFFF,FFFFFFFFFFFFFFFFFFFF,F,FFFFFFFF,F,FFFFFFFFFFFFFFFFFFFFFF,FFFFFFFFFFFF::FFFFFFFF
@A00881:241:HJW2NDRXX:1:2128:32759:36213 2:N:0:CGAGAGAA+GATTGGAG
GGTAGCGGACTACCTGGGTATCTAATCCTGTTTGCTCCCCACGCTTTCGCGCCTCAGCGTCAGTTGTCGTCCAGCAAGCCGCCTTCGCCACTGGTGTTCCTCCGTATATCTACGCATTTCACCGCTACACACGGAATTCCGCTTGCCTCTCCGATACTCAAGACACACAGTTTCAAATGCAGTTTCCGGGTTGAGCCCGGAGATTTCACATCTGACTTGCATGCCCGCCTACGCGCCCTTTACACCCAGT
+
FFFFFFFFFFFFFFFFFFFFFFFFFFFFFFFFFFFFFFFFFFFFFFFFFFFFFFFFFFFFFFFFFFFFFFFFFFFFFFFFFFFFFFFFFFFFFFFF:FFFFFFFFFFFFFFFFFFFFFFFFFFFFFFFFFFFFFFFFFFFFFFFFFFFFFFFFFFFFFFFFFFFFFFFFFFFFFFF:FFFFFFFFFFFFFFFFFFFFFFFFFFFFFFFF:FFFFFFFFFFFFFFFFFFFFFFFFFFFFFFFFF,FFFFFF
@A00881:241:HJW2NDRXX:1:2128:32081:36323 2:N:0:CGAGAGAA+GATTGGAG
GGTAGCGGACTACCAGGGTATCTAATCCTGTTTGCTCCCCACACTTTCGTGCCTCAACGTCAGTTATCTTCAAGTAAGCCGCCTTCTCCAATGGTGTTCCTCCTAATATCTACGCATTTCAACGATACACTAGGAATTCCGATTAAATATCAGTCACTAAAGACACAAAGTTTCCAATGCAGTACGGGGTTTTATACACCGCCTTTAACATCATACTTGCAGAACCGTCTACGAGACATTTACACCCAGT
+
F::,FF,FF:FFFFFFFFFFF,FFF,:,FFF:FF,F:F:FF:FFFFFF:FFF,F,FFFFFF,F,F:FF,FF,FFF,FFFF:,::::,FF,,F:FF,FF:,FF,FFFFFFFFF,F::FFFFF,,F,FF,,FF,FF::FF,FF,FFF,,:,,F::,,:F:,:,FFFFF,,FFFFFF,FFF,,FF:F,F,F:,F,::,,,FFF:FF,F:,FF:F:F,,,,F::F::,F:F:F:,,FF,F,F,F::FF::,F,F
@A00881:241:HJW2NDRXX:1:2128:31286:36354 2:N:0:CGAGAGAA+GATTGGAG
GGTAGCGGACTACTTGGGTATCTAATCCTGTTTGCTCCCCACGCTTTCGAGCCTCAGCGTCAGTAAAAGCCCAGCAAGCCGCCTTCGCCACTGGTGTTCCTCCAAATATCTACGCATTTCACCGCTACACTTGGAATTCCGCTTGCCTCTGCTTCACTCAAGAAAAACAGTTTCAAAAGCAGGTTACGGGTTGAGCCCGTAATTTTCACTTCTGACTTGCCTTCCCGCCTACACTCCCTTTACACCCAGT
+
FFFFFFFFFFFFFFFFFFFFFFFFFFFFFFFFFFFFFFFFFFFFFFFFFFFFFFFFFFFFFFFFFFFFFFFFFFFFFFFFFFFFFFFFFFFFFFFFFFFFFFFFFFFFFFFFFFFFF:FFFFFFFFFFFFFFFFFFFFFFFFFFFFFFFFFFF::FFFFFFFFFFF,FFFFFFFFFF:FFFFFFFFFFFFFF,FFFFFFFFFFFFFFFFFFFFFFFFFFFFFFFFFFFF,FFFFFFFFFFFFFFFFFFFF
@A00881:241:HJW2NDRXX:1:2128:23882:36432 2:N:0:CGAGAGAA+GATTGGAG
GGTAGCGGACTACCTGGGTATCTAATCCTGTTCGATCCCCACGCTTTCGTGCCTCAGCGTCAGACAGAAGCCGGTATGCTGCCTTCGCAATCGGAGTTCTTCGCGATATCTAAGCATTTCACCGCTACACCGCGAATTCCGCATACTTCTCTTCCTCTCGAGCATCCCAGTTTCAACCGCTGGCCGGGGTTGAGCCCCGGGCTTTGACGGCTGACTTAAGACGCGGCCTACGCACCCTTTAAACCCAATA
+
FFFFFFFFFFFFFFFFFFFFFFFFFFFFFFFFFFFFFFFFFFFFFFFFFFFFFFFFFFFFFFFFFFFFFFFFFFFFFFFFFFFFFFFFFFFFFFFFFFFFFFFFFFFFFFFFFFFFFFFFFFFFFFFFFFFFFFFFFFFFFFFFFF:FFFFFFFFFFFFFFFFFFFFFFFFFFFFFFFFFFFFFFFFFFFFFFFFFFFFFFFFFFFFFFFFFFFFFFF:FFFFFFFFFFFFFFFFFFFFFFF,F:FFFFF
@A00881:241:HJW2NDRXX:1:2128:29414:36558 2:N:0:CGAGAGAA+GATTGGAG
GGTAGCGGACTACGCGGGTATCTAATCCTGTTTGCTCCCCACGCTTTCGAGCCTCAACGTCAGTTACGGTCCAGCAGGCCGCCTTCGCCGCCGGTGTTCTTCCCAATATCTACGCATTCCACCGCTACACTGGGAATTCCGTTCACCCCTCCTGCACTCAAGCCCAGCAGTTTTAGTAGTAGTTCCGAAGTTGAGCCCCGGAATTACGCTACTAACTTGCCAAACCACCTACGCACCCTTTACGCCCAGT
+
FFFFFFFFFFFFFFFFFFFFFFFFFFFFFFFFFFFFFFFFFFFFFFFFFFFFFFFFFFFFFFFFFFFFFFFFFFFFFFFFFFFFFFFFFFFFFFFFFFFFFFFFFFFFFFFFFFFFFFFFFFFFFFFFFFFFFFF:FFFFFFFFFFFFFFFFFFFFFFFFFFFFFFFFFF,FFFFFFFFFFFFFFFFFFFF,FFFFFFFFF,FF:FF:FF:FFF:FFFFFFFFFF:FFFF,FFF:FFFFFFFFFFFFFFF
@A00881:241:HJW2NDRXX:1:2128:32669:36683 2:N:0:CGAGAGAA+GATTGGAG
GGTAGCGGACTACGCGGGTATCTAATCCTGTTCGATCCCCACGCTTTCGTGCCTCAGCGTCAGACAGAAGCCGGTATGCTGCCTTCGCAATCGGAGTTCTTCGCGATATCTAAGCATTTCACCGCTACACCGCGAATTCCGCATACTTCTCTTCGTCTCGAGCATCCCAGTTTCAACCGCTGGCCGGGGTTGAGCCCCGGGCTTTGACGGCTGACTTAACTGACCGCCTCCGCTCCCTTTAAACCCATTA
+
FF:,FFFF:FFFFFFFFFF:FFFFF,FFFFFFFFF,FFFFFFFFFFFFFFFF:FFFFFFFFFFFFFFFFF::FFFFFFFFFFFF,FFFFFFFFFFFFFFFFFFFF,,,FFF,FFF:F,F:F,:FF:::FFFFFF,,FFF:FF:F,,FF::,:FF,,F:FF,FF,F:FFFFFF:F,FFFFF:FFF:FFFFFF:FFFFFFFFFF,,FFF:FF,F:::FFF,F,F,FFFF:F,,FF,:F,F,F:,:F,FF,FF
@A00881:241:HJW2NDRXX:1:2128:23628:36714 2:N:0:CGAGAGAA+GATTGGAG
GGTAGCGGACTACCCGGGTATCTAATCCTGTTTGCTCCCCACGCTTTCGTGCCTCAGTGTCAGTTACAGTCCAGTGAATCGCCTTCGCCGCTGGTGTTCTTCCCGATCTCTACGCATTCCACCGCTACACCGGGAATTCCATTCACCCCTCCTGCACTCAAGTCCGACAGTTTTAGTAGTAGTTCCGAAGTTAAGCCCCGGAATTACGCTACTAACTTGCCAAACCACCTACGCACCCTTTACGCCCAGT
+
FFFFFFFF:FFFFFFFFFFFFFFFFFFFFFFFFFFFFFFFFFFFFFFFFFFFFFFFFFFFFFFFFFFFFFFFFFFFFFFFFFFFFFFFFFFFFFFFFFFFFFFFFFFFFFFFFFFFFFFFFFFFFFFFFFFFFFFFFFFFF,FFFFFFFFFFFFF:F:FFFFFFFFFFFFFFFFFFFFFFFFFF::FFFFFFF,FFFFFFFFFFFFFF:F,,F:FFFFFFFF:F:FFFFF,FFF:FFFF,FFFFFFF,F,
@A00881:241:HJW2NDRXX:1:2128:19416:36777 2:N:0:CGAGAGAA+GATTGGAG
GGTAGCGGACTACCGGGGTATCTAATCCTGTTTGCTCCCCATGCTTTCGTGCCTCAGCGTCAGTTAAAGCCCAGCAGGCCGCCTTCGCCACTGGTGTTCCTCCGAATATCTACGCATTTCACCGCTACACTCGGAATTCCGCCTGCCTCTACTTCACTCAAGAACCGCAGTTTTGGATGCAGCTCCGGGGTTGAGCCCCGGTCGTTCACATCCACGTTGCAGTCCCGCCTGCGCCCCCTTTCCACCCAGT
+
FFF,FFFFFFFFFFFFFFF:F,FFFFFFFFFFFFFFF,FFFFFFFFFFFFFFFFFFFF,FFFF,FFFFFFFFFFF:FFFFFFF:FFFFF:FFFFFFFFFFFFFFF,:FFFFFFF:,,,F:FF:FFFFFFFFFFFF:FFFFFF:FFF,FFFF:,FF,FFFFFFF,FFFF,FFFFFFF,:FFFF:FFF:F:FF,F,F:,::FFF,,,FF,F:F:F,,,FF:FF:::,FFF,F:F::,F,:,,F,F,,::::F
@A00881:241:HJW2NDRXX:1:2128:21694:36839 2:N:0:CGAGAGAA+GATTGGAG
GGTAGCGGACTACTGGGGTATCTAATCCTGTTTGCTCCCCACGCTTTCGAGCCTCAACGTCAGTTACAGTCCAGTAAGCCGCCTTCGCCACTGGTGTTCCTCCTAATATCTACGCATTTCACCGCTACACTAGGAATTCCACTTACCTCTCCTGCACTCCAGTCACACAGTTTCCAAAGCAGTCCCATGGTTGAGCCTTGGGCTTTCACTTCAGACTTGCATCACCGTCTACGCTCCCTTTACACCCAGT
+
FFFFFFFFFFFFFFFFFFFFFFFFFFFFFFFFFFFFFFFFFFFFFFFFFFFFFFFFFFFFFFFFFFFFFFFFFFFFFFFFFFFFFFFFFFFFFFFF:FFFFFFFFFFFFFFFFFFFFFFFFFFFFFFFFF,FFFFFFFFFFFFFFFFFFFFFFFFFFFFFFFFFFFFFFFFFFFFFFFFFFFFFFFFFFFF,FFFFFFFFFFFFFFFFFFFFFFFFF:FFFFFFFFFFFFF:FFFFFFFFFFFFFFFFFF
@A00881:241:HJW2NDRXX:1:2128:31810:36886 2:N:0:CGAGAGAA+GATTGGAG
GGTAGCGGACTACGGGGGTATCTAATCCTGTTTGCTCCCCACGCTTTCGAGCCTCAACGTCAGTTACCGTCCAGTAAGCCGCCTTCGCCACTGGTGTTCTTCCTAATATCTACGCATTTCACCGCTACACTAGGAATTCCGCTTACCTCTCCGGCACTCCAGCCAAACAGTTTCCAAAGCAGTCCCTGCGTTAAGCACAGGGCTTTCACTTCAGACTTGCCTCGCCGTCTACGCTCCCTTTACACCCAGT
+
FF:,F:FF:FF:FFFFFFFFFFFFFFFFFFFFFFFFFFFFFFFFFFFFFFFFFFFFFFFFFFFFFFFFFFFFFFFFFFFFFFFFFFFFF:FFFFFFFFFFFFFFFFFFFFFFFFFFF,FFFFFFFFFF:FF,FFF:FF:FFFFF,FFFFF,FFFFFFF:F,F::FF:F,FFFF:FFFFFFF,FF:FFFFFFFFFFFFFFFF:F,FF,:FFFFFFFFFFFF:FFFF,FFFF:,FFFF,F:FFF:FFFFFF:
@A00881:241:HJW2NDRXX:1:2128:22191:36918 2:N:0:CGAGAGAA+GATTGGAG
GGTAGCGGACTACTGGGGTATCTAATCCTGTTTGCTCCCCACGCTTTCGAGCCTCAACGTCAGTTACAGTCCAGTAAGCCGCCTTCGCCACTGGTGTTCCTCCTAATATCTACGCATTTCACCGCTACACTAGGAATTCCACTTACCTCTCCTGCACTCCAGTCACACAGTTTCCAAAGCAGTCCCATGGTTGAGCCTTGGGCTTTCACTTCAGACTTGCATCACCGTCTACGCTCCCTTTACACCCAGT
+
FFFFFFFFFFFFFFFFFF,FFFF:FFFFFFFFFFFFFFFFFFFFFFFFFFFFFFFFFFFFFFFFF:FFFFFFFFFFFFFFFFFFFFFFFFFFFFFFF:FFFFFF,FFFFFFFFFFFFFFFFFFFFFFFFFF,F:FFFFFF,FFFFFFFFFFFFFFFFFFFFFFFFF,FFFFFFFFFFFFFFFFFFFFFFFFFFFFFFFFFFFFFFFF:FFFF:FFFFFFFFFF:FFFFFFFFFFFFFFFFFF::FFFFFF
@A00881:241:HJW2NDRXX:1:2129:21947:1204 2:N:0:CGAGAGAA+GATTGGAG
GGTAGCGGACTACTTGGGTATCTAATCCTGTTTGCTCCCCACGCTTTCGAGCATCAGTGTCAGTTGCAGTCCAGTGAGCTGCCTTCGCAATCGGAGTTCTTCGTGATATCTAAGCATTTCACCGCTACACCACGAATTCCGCCCACCTCTACTGTACTCAAGACAGCCAGTATCAACTGCAATTTTACGGTTGAGCCGCAAACTTTCACAACTGACTTAACTGTCCACCTACGCTCCCTTTAAACCCAAT
+
FF,,FFFFF,FFFFFFFFFFFFFFFFFFFF:FFFFFFFFFFFFFFFFFFFFFFFFFFFFFFFFFFFFFFFFFFFFFFFFFFFFFFFFFFFFFFFFFFFFF:FFFFFFFFFFFF:FFFFFFFFFFFFFF,FFFFF:FFFFFFFFFFFFFFFFFFF:FFFF:FFF,FFFFFFFFF,,FFFFFFFFF:FF,FFFF:FFFFFFFFFFFFFFFFFF,FFFFF::FFF:FF,FFFFFF,FFFFFF:FF:FF,FFF:
@A00881:241:HJW2NDRXX:1:2129:17978:1251 2:N:0:CGAGAGAA+GATTGGAG
GGTAGCGGACTACTTGGGTATCTAATCCTGTTTGCTCCCCACGCTCTCGCGCCTCAGCGTCAGTTGTCGTCCAGCAATCCGCCTTCGCCACTGGTGTTCTTCCGTATATCTACGCATTTCACCGCTACACACGGAATTCCGATTGCCTCTCCGATACTCAAGACCAGCAGTTTCAAATGCAGGCTATGGGTTAAGCCCATAGTTTTCACATCTGACTTGTCGGCCCGCCTACGCGCCCTTTACACCCAGT
+
FF:,FFFF:FFFFFFFFFFFFFFFFFFF:F:FFFFFF,FFFFFF:FFFFFF:FFFFFFFFFFFFFFFFFFFFFFFF,FFFFFFFFFFFFFFFFFFFFFFFF:FFFFFF,FFFFFFFF:F:F:FFFF,FFF:FFFFFFFFFFFF:FFFFFFFFFFFFFFFFFFF,FFFFFFFFFFFFFFF,FFFFFFFFFFFFF,FFF:F,FFFFFFFFFFFF,F:FF:FFFFFFFF:FFF:FFFFFFF,FFFFFFFF:FF
@A00881:241:HJW2NDRXX:1:2129:32542:1266 2:N:0:CGAGAGAA+GATTGGAG
GGTAGCGGACTACGTGGGTATCTAATCCTGTTTGCTCCCCACGCTTTCGTGCCTCAGTGTCAGTACCAGTCCAGTAAGCCGCCTTCGCCACTGGTGTTCCTCCTAATATCTACGCATTTCACCGCTACACTAGGAATTCCGCTTACCTCTCCTGTACTCCAGCCTGACAGTTTCAAAAGCAGTCCGCGGGGTTGAGCCCCGGGTTTTCACTTCTGACTTGCCATGCCACCTACGCACCCTTTACACCCAG
+
FFFFFFFFF:FFFFFFFFFFFFFF:F:FF,FFFFFFFFFFFFFF:FFFFFFFFFFFFFFFFFFF:FFFFFFFFFFFFFFFFFFF,FFFFFFFF:FFFFFFFFFFFFFFFFFFFFF:,FFFFFFFFFF:F:FFF:FFFFFFFFFFFFFFFFFFFFFFFFFFFFFFFF,FFFF:FFFFFFFFFFFFFFFFF:F:FFF:FFFFFFF:FF::,FFFFFFFF,FFFFFFFFFFFFF:FFF,FFF,F:FFFFFF:F
@A00881:241:HJW2NDRXX:1:2129:22887:1329 2:N:0:CGAGAGAA+GATTGGAG
GGTAGCGGACTACAGGGGTATCTAATCCTGTTTGCTCCCCACGCCTTCGAGCCTCAACGTCAGTTACCGTCCAGTAAGCCGCCTTCGCCACTGGTGTTCCTCCTAATATCTACGCATTTCACCGCTACACTAGGAATTCCGCTTACCTCTCCGGTACTCCAGCCGAACAGTTTCAAGAGCAGTTCCGGGGTTAAGCCTCGGTATTTCACTCCAGACTTGCTCTGCCGTCTACGCTCCCTTTACACCCATT
+
FFFFFFFFFFFFFFFFFFFFFFFFFFFFFFFFFFFFFFFFFFFF:FFFFFFFFFFFFFFFFFFFFFFFFFFFFFFFFF:FFFFF,FF,FF:FFFFFFFF,:FF:FF,FF:FFF:FFFFF,F:FFFFF:FFFF,FFFFFFF:,FFF::FFFF:,F,F:FFFF:F::FF:FFFF::,F:F,:FF,FF:F,F:FFFFFF,F,FF:FF:F:F:F,:F:FFFF::,:F,FF,F,,FFFFFFFFF,FF,FFFF:,F
@A00881:241:HJW2NDRXX:1:2129:15754:1470 2:N:0:CGAGAGAA+GATTGGAG
GGTAGCGGACTACTTGGGTATCTAATCCTGTTTGCTCCCCACGCTTTCGCGCCTCAGCGTCAGTTACCGTCCAGAAAGCCGCCTTCGCCCCTGGTGTTCCTCCTCATATCTACGCATTTCACCGCTACACTAGGACTTCCGCTTCCCTCTCCGGCACTCAAGGTCTCCAGTTTCAAGTGCAGTTCCGGGGTTGAGCCCCGGTATTTCACACCTGACTTACAAATCCGCCTACGCGCCCTTTACACCCAGT
+
FF::FFFFFFFFFFFFFF::FFF,FFFFFFF:FFFFFFFFF:FFF:F:FFFFFFFFFFFFFFF,F,:FFFFFFF:FFFFF:FFF,FF:F,FFFFFF::F:F,F:,,F,FFF:FFFFF,FFF:FF:FF,FF,,FFF:F:FFFF,FFFF:F:FFF:FF::F,F:FFFFF:FFFFFF:FFFFF:FF:::FFFFF,:FFFFFFFF,,:F:F,:FFFFFFFFFF,FF,FF,FFF:,F:FFFFFFFFFFFFF:,::
@A00881:241:HJW2NDRXX:1:2129:30228:1517 2:N:0:CGAGAGAA+GATTGGAG
GGTAGCGGACTACATGGGTATCTAATCCTGTTTGCTCCCCACGCTCTCGCGCCTCAGCGTCAGTTGTCGTCCAGCAATCCGCCTTCGCCACTGGTGTTCTTCCGTATATCTACGCATTTCACCGCTACACACGGAATTCCGATTGCCTCTCCGATACTCAAGACCATCAGTTTCAAATGCAGGCCATGGGTTAAGCCCATGGTTTTCACATCTGACTTGACAGCCCGCCTACGCGCCCTTTACACCCAGT
+
FFFFFFFFFFFFFFFFFFFFFFFFFFFFFFFFFFFFFFFFFFFFFFFFFFFFFFFFFFFFFFFF:FFFFFFFFFFFFFFFFFF:FFFFFFFFFFFFFFFFFFFF:FFFFFFFFFFFFFFFFFFFFFFFFFFFFFFFFFFFFFFFFFFFFFFFFFFFFFFFF:FFFF:FFFFFFFFFFFFFFFFFFFFFFFFFF,FFFFF:FFFFFFF,FFFFFFFFFFFFFFFFFFFFFFFFFFFFFFFFFF::FF:FFF
@A00881:241:HJW2NDRXX:1:2129:28330:1548 2:N:0:CGAGAGAA+GATTGGAG
GGTAGCGGACTACAGGGGTATCTAATCCTGTTCGATCCCCACGCTTTCGTGCCTCAGCGTCAGACAGAAGCCGGTATGCTGCCTTCGCAATCGGAGTTCTTCGCGATATCTAAGCATTTCACCGCTACACCGCGAATTCCGCATACTTCTCTTCCTCTCGAGCATCCCAGTTTCAACCGCTGGCCGGGGTTGAGCCCCGGGCTTTGACGGCTGACTTACGACGCGGCCTACGCACCCTTTAAACCCAATA
+
FFFFFFFFFFFFFFFFFFFFFFFFFFFFFFFFFFFFFFFFFFFFFFFFFFFFFFFFFFFFFFFFFFFFFFFFFFFFFFFFFFFFFFFFFFFFFFFFFFFFFFFFFFFFFFFFFFFFFFFFFFFFFFFFFFFFFFFFFFFFFFFFFFF:FFF,FFFFFFFFFFFFFFFFFFFFFFFFFFFFFFFFFFFFFFFFFFFFFFFFFFFF:FFFFFFF:FFFFF,,FFFFFFFFFFFFFFFFFFFFFFFFFFFF:,
@A00881:241:HJW2NDRXX:1:2129:31024:1799 2:N:0:CGAGAGAA+GATTGGAG
GGTAGCGGACTACTAGGGTATCTAATCCTGTTTGCTCCCCACGCTTTCGTGCCTCAGCGTCAGTCCCCGGTCCAGTAAGCCGCCTTCGCCACTGGTGTTCTTCCTAATATCTACGCCTTTCACCGCTACACTAGGAATTCCGCTTACCTCTCCCGGTCTCTAGCTCATCAGATTAAATTGCACTCACCGAGTTAAGCCCGGGGCTTGCACATCTTACTTAATGTGCCGCCTACTCACACTTTACACCCAG
+
FFF,FFFFFFFFFFFFFFFFFFFFFFFFFFFFFFFFF:F:FFFFFFFFFFF:FFFFFFFF,FF:FFFFFFFFFFFFFFFFFFF,FFFFFFF,FFFFF,::FFF:FFFFFFFF:FFF,F,FF,F,FFFF:FF,:FFF,FFF::FFF:F,FFFF,FFFFF:FF:FFF:FFF,F,FFFF,,F:F,,F::FFFFF:F,F,:,FFFFFF,F,FFF,F:FF:FFFFF,FFF,FF:,FFF:F,F,F,FF,FF,FF:,
@A00881:241:HJW2NDRXX:1:2129:21603:1924 2:N:0:CGAGAGAA+GATTGGAG
GGTAGCGGACTACTTGGGTATCTAATCCTGTTTGCTCCCCACGCTTTCGAGCCTCAACGTCAGTTACAGTCCAGTAAGCCGCCTTCGCCACTGGTGTTCCTCCTAATATCTACGCATTTCACCGCTACACTAGGAATTCCACTTACCTCTCCTGCACTCCAGTCATACAGTTTCCAAAGCAGTCCCTCGGTTGAGCCCAGGGCTTTCACTTCAGACTTGCATCACCGTCTACGCTCCCTTTACACCCAGT
+
FFFFFFFFFFFFFFFFFFFF:FFFFFFFFFFFFFFFFFFFFFFFFFFFFFFFFFFFFFFFFFFFFFFFFFFFFFFF:FFFFFFFFFFFFFFFFFFFFFFFFFFFFFFFFFFFFFFFFFFFFFFF:FFFFF,FFFF,FFFFFFFFFFFFFFFFFFFFFFFFFF:FFFFFFFFFFFFFFFFFFFFFFFFFFFF:FFFFFFFFFFFFFFFFFFFFFFFFFF:FFFFFFFFFFFF,FFFFFFFFFFFF:FFFFF
@A00881:241:HJW2NDRXX:1:2129:9335:2190 2:N:0:CGAGAGAA+GATTGGAG
GGTAGCGGACTACTGGGGTATCTAAGCCTGTTTGCTCCCCACACTTTCGTGTCTCAACGTCAGTCTCTGTCCAGAAAGTCGCCTTCGCCACTGGTGTTCCTCCTAATATCTACGCATTTCACCGCTACACTAGAAATTCCACTTTCCTCTCCAGTACTCAAGATAACCAGTCTTAGTAGCAATTCCCAAGTTGAGCCTGGGGTTTTCACTACTAACTTAATTTCCCGTCTACGCACCCTTTACACCCAGT
+
FFFFFFFFFFFFFFFFFFFFFFFFFFFFFFFFFFFFFFFFFFFFFFFFFFFFFFFFFFFFFFFFFFFFFFFFFFFFFFFFFFFFFFFFFFFFFFFFFFFFFFFFFFFFFFFFFFFFFFFFFFFFFFFFFFFFFFFFFF:FFFFFFFFFFFFFFFFFFFF:FFFFFFF:FFFFFFFFFFFFF,FFFFFF:F::FFFFFFFFFFFFFF:FFFFFFFFFF:F:FFFFFFFFFFFFFFFFFFFFFFFFFFFFFF
@A00881:241:HJW2NDRXX:1:2129:18448:2378 2:N:0:CGAGAGAA+GATTGGAG
GGTAGCGGACTACACGGGTATCTAATCCTGTTTGCTCCCCACGCTTTCGCGCCTCAGCGTCAGTTGTCGTCCAGCAAGCCGCCTTCGCCACTGGTGTTCCTCCTAATATCTACGCATTTCACCGCTACACTAGGAATTCCGCTTGCCTCTCCGATACTCAAGGACTGCAGTTTCAAATGCAGTTCCGGGGTTGAGCCCCGGTATTTCACATCTGACTTGCAGCTCCGCCTACACGCCCTTTACACCCAGT
+
FFFFFFFFFFFFFFFFFFFFFFFFFFFFFFFFFFFFFFFFFFFFFFFFFFFFFFFFFFF:FFFFFFFFFFFFFFFFFFFFFFFFFFFFF,FFFFFFFFFFFFFFFFFF:FFFFFFFFFFFFFFFFFFF:FFFFFFFFFFFFFFFFFFFFFFFF:F:FFFFFFFFFFFF:F,FFF:FFFFFFFFFFFFFFFF:FFFFFFFFFFF:FFF:FFFFFFFFF,FFF:FFFFFFFFFFF:FFFFF:FFFFFF:FF:
@A00881:241:HJW2NDRXX:1:2129:19289:2550 2:N:0:CGAGAGAA+GATTGGAG
GGTAGCGGACTACTGGGGTATCTAATCCTGTTTGCTCCCCACGCTTTCGCGCCTCAGCGTCAGTTGTCGTCCAGCAAGCCGCCTTCGCCACTGGTGTTCCTCCGTATATCTACGCATTTCACCGCTACACACGGAATTCCGCTTGCCTCTCCGATACTCAAGATAGACAGTTTCAAATGCAGTTTCCGGGTTGAGCCCGGAGATTTCACATCTGACTTGCCTACCCGCCTACGCGCCCTTTACACCCAGT
+
FFFFFFFFFFFFFFFFFFFFFFFFFFFFFFFFFFFFFFFFFFFFFFFFFFFFFFFFFFFFFFFFFFFFFFFFFFFFFFFFFFFFFFFFFFFFFFFFFFFFFFFF:FFFFFFFFFFF:FFFFFFFFFFFFFFFFFFFFFFFFFFFFFFFFFFFFF::FFFFFFFFFFFFFFFFFFFFFFFFFFFFFFFF:FFFFFFFFFFFFFFFFFFFFFFFFFFFFFFFFFFFFFF:FFFFFF:FFFFFF:FFFFFFFF
@A00881:241:HJW2NDRXX:1:2129:14561:2597 2:N:0:CGAGAGAA+GATTGGAG
GGTAGCGGACTACTGGGGTATCTAATCCTGTTTGCTCCCCACGCTTTCGAGCCTCAGCGTCAGTTAAAGCCCAGTAAGCCGCCTTCGCCACTGATGTTCCTCCTAATATCTACGCATTTCACCGCTCCACTAGGAATTCCGCTTACCTCTACTTCACTCAAGAATTACAGTTTCAAATGCAGTTCAGGGGTTAAGCCCCTACATTTCACATCTGACTTGCAACCCCGCCTACGCTCCCTTTACACCCAGT
+
FFFFFFFFFFFFFFFFFFFFFFFFFFFFFF:FFFFFFFFFFFFFFFFFFFFFFFFFFFFFFFFFF,FFFFFF:FF::FFFFFFFFFFFF:FFFFFFFFFFFFFFF:FFFFF:FFFF::FF,FFFF:,FFFF,FF:FFFFFFFFF,FFFFF:FF:FFF:F:FFF,FF:FFFFFF:,FFFF:FFFFFFFFFFFFFFFFFFFF:F,FFFFFF:FFFF:FFFFF:,FF:FFFFFFFFFFFFFF:FF:FFFFFFF
@A00881:241:HJW2NDRXX:1:2129:32461:2628 2:N:0:CGAGAGAA+GATTGGAG
GGTAGCGGACTACCTGGGTATCTAATCCTGTTTGCTCCCCACACTTTCGTGCCTCAACGTCAGTTACAGTCCAGTAAGTCGCCTTCGCCACTGGTGTTCCTCCTAATATCTACGCATTTCACCGCTACACTAGGAATTCCACTTACCTCTCCTGCACTCAAGATTAGTAGTTTTAGTTGCAGTTCCTCAGTTAAGCCGAGGGATTTCACAACTAACTTGCTTACCCGTCTACGCACCCTTTACACCCAAT
+
FFFFFFFFFFFFFFFFFFFFFFFFFFFFFFFFFFFFFFFFFFFFFFFFFFFFFFFFFFFFFFFFFFFFFFFFFFFFFFFFFFFFFFFFFFFFFFFFFFFFFFFFFFFFFFFFFFFFFFFFFFFFFFFFFFFFFFFFFFFFFFFFFFFFFFFFFFFFFFFFFFFFFFFFFFFFFFFFFFFFFFFFFFFFFFFFFFFFFFFFFFFFFFF:FFFFFFFFFFFFFFFF,FFFFFFFFFFFFFFFFFFFFFFFF,
@A00881:241:HJW2NDRXX:1:2129:26205:2754 2:N:0:CGAGAGAA+GATTGGAG
GGTAGCGGACTACAGGGGTAGCTAATCCTGTTTGCTCCCCACGCTTTCGAGCCTCAACGTCAGTTACCGTCCAGCAGGCCGCCTTCGCCACTGGTGTTCTTCCTAATATCTACGCATTTCACCGCTACACTAGGAATTCCGCCTGCCTCACCGGCACTCCAGCACCACAGTTTCCAAAGCAGTCCCAGCGTAAAGCGCCGGGCGTTCACTTCAGACTTGCCATGCCGTCTAAGCTCCATTTACACCCAGT
+
:F:,FFFF,FFF,:FFFFF,,FFFFFFF,FFFFFFFFFFFFFFFF:FFF:FFFFFFFFFFFFF:FFFFFFFFFFFFFFFFFFFF:F,FF:FFFFFFFF:FFFF,FFFFFFF,F,FFF,FFFFFFFFFFFFFFFFF,FFFFFFFFFFF:F,FFFFFFF,:FF,F,FFFFF:FFFF,,FFF:FFFF:F,F::F,F:,F,:F:F:F,FFFFF::FF,FFFFF:FFFF:F,FF,,,,FF:F,FF,,FF,:F:F:
@A00881:241:HJW2NDRXX:1:2129:8576:2942 2:N:0:CGAGAGAA+GATTGGAG
GGTAGCGGACTACTTGGGTATCTAATCCTGTTTGCTCCCCACGCTCTCGCGCCTCAGCGTCAGTTGTCGTCCAGCAATCCGCCTTCGCCACTGGTGTTCTTCCGTATATCTACGCATTTCACCGCTACACACGGAATTCCGATTGCCTCTCCGATACTCAAGACCAGCAGTTTCAAATGCAGGCTATGGGTTAAGCCCATAGTTTTCACATCTGACTTGTCGGCCCGCCTACGCGCCCTTTACACCCCGT
+
FFF,FFFF::FFF:FFFFFFFFFFFFFFFFFFFFFFFFFFFFFFFFFFFFFFFFFFFFFFFFFFFFFFFFFFFFFFFFFFFFFFFFFFFFFFFFFFFFFFFFFFFFFFFFFFFFF:FFFFFFFFFF:F:FFFFFF:FFFFFFFFFFFF:FFFFF:FFFFFFFF,FFFFFF:F:FFFFFFFFFFFFFF,F::F:FF:FFF,FF:FFFF,FFFFFF,:,FFFFFF:FF::,FF:FFFFFF,,::FF::,,:F
@A00881:241:HJW2NDRXX:1:2129:15049:3067 2:N:0:CGAGAGAA+GATTGGAG
GGTAGCGGACTACCTGGGTATCTAATCCTGTTTGCTCCCCACACTTTCGTGCCTCAATGTCAGTTATCGTCCAGAAAGTCGCCTTCGCCACTGGTGTTCCTCCTAATATCTACGCATTTCACCGCTACACTAGGAATTCCACTTTCCTCTCCGACACTCAAGGGAAGTAGTTTTGGTTGCAGTTCCTCAGTTAAGCCGAGGGATTTCACAACCAACTTGCTCCTCCATCTACGCACCCTTTACACCCAAT
+
FFFFFFFFFFFFFFFFFFFFFFFFFFFFFFFFFFFFFFFFFFFFFFFFFFFFFFFFFFFFFFFFF:FFFFFF:FFFFFFFFFFFFFFFFFFFFFFF,:FFFFFFFFFF,FFFFFF:FFFFFFFFFFFFFFF:FFFFFFFFFFF:FFFFFFFFFFFFFFFFFFFFFFFF,:,FFFFF:FFFFFFFF:FFFFFFFFFFFF,FFFFF,FFFFFFFFFFFFFFFFFFFFF,:FF,FFFFFFFF::FFFFFFFFF
@A00881:241:HJW2NDRXX:1:2129:24026:3333 2:N:0:CGAGAGAA+GATTGGAG
GGTAGCGGACTACACGGGTATCTAATCCTGTTTGCTCCCCACGCTTTCGAGCCTCAACGTCAGTTACGGTCCAGCAGGCCGCCTTCGCCACCGATGTTCTTCCAGATATCTACGGATTTCACTCCTACACCTGGAATTCCGCCGTCCTCTCTCGCACTCTAGTTCGGTAGTTTTGAAGGCAGTTCCACGGTTGAGCCGTGGGATTTCACCTCCAACTTGCCGTACAGCCTACACGCGCTTTACGCCCAGT
+
FFFFFFFFFFFFFFFFFFFFFFFFFFFFFFFFFFFFFFFFFFFFFFFFFFFFFFFFFFFFFFFFFFFFFFFFFFFFFFFFFFFFFFFFFFFFFFFFFFFFFFFFFFFFFFFFFFFFFFFFFFFFFFFFFFFFFFFFFFFFFFFFFFFFFFFFFFFFFFFFFFFFFFF:FFFFFF:FFFFFFFFFFFFFFFFFFFFFFFFFFFFFFFFFFFFF,FFFFFFFFFFF:FFFFFFFFFFFFFFFFFFFFFFFFF
@A00881:241:HJW2NDRXX:1:2129:19199:3521 2:N:0:CGAGAGAA+GATTGGAG
GGTAGCGGACTACACGGGTATCTAATCCTGTTTGCTCCCCACGCTTTCGAGCCTCAACGTCAGTTACAGTCCAGTAAGCCGCCTTCGCCACTGGTGTTCCTCCTAATATCTACGCATTTCACCGCTACACTAGGAATTCCACTTACCTCTCCTGCACTCCAGCCATACAGTTTCCAAAGCAGTTCCGGGGTTGAGCCCCGGGATTTCACTTCAGACTTGCATCGCCGTCTACGCTCCCTTTACACCCAGT
+
FFFFFFFFFFFFFFFFFFFFFFFFFFFFFFFFFFFFFFFFFFFFFFFFFFFFFFFFFFFFFFFFFFFFFFFFFFFFFFFFFFFFFFFFFFFFFFFFFFFFFFFFFFFFFFFFFFFFFFFFFFFFFFFFFF::FFFF:FFFFFFFFFFFFFFFFFFFFFFFFFFF,FFFFFFFFFFFFFFFFFFFFFFFFFFFFFFFFFFFFFFFFFFFFFFFFFFFFF:FF,FFFF,,FFFFFF:FFFFFFFFFFFFFFF
@A00881:241:HJW2NDRXX:1:2129:22290:3834 2:N:0:CGAGAGAA+GATTGGAG
GGTAGCGGACTACATGGGTATCTAATCCTGTTTGCTCCCCACGCTTTCGTGCCTCAGTGTCAGTTACAGTCCAGAAAGCCGCCTTCGCCACTGGTGTTCCTCCTAATATCTACGCATTTCACCGCTACACTAGGAATTCCGCTTTCCTCTCCTGCACTCCAGTCCGGCAGTTTCAAAAGCAGTCACGCAGTTGAGCCGCGTGTTTTCACTTCTGACTTGCCTTACCACCTACGCACCCTTTACACCCAGT
+
FFFFFFFFFFFFFFFFFFFFFFFFFFFFFFFFFFFFFFFFFFFFFFFFFFFFFFFFFFFFFFFFFFFFFFFFFFFFFFFFFFF:FFFFFFFFFFFF:FFFFFFFFFFFFFFFFFFFFFFFFFFFFFFFFFFFFFFFFFFFFFFFFFFFFFFFF:FFFFFFFFFFFFFFFFFFFFFFFFFFFFFFFFFFFF:FFFFFFFFFFFFFFF::FFFFFFFFFFFFFFFFFFFFFFFFFFFF:FFFFFFFFFFFF:
@A00881:241:HJW2NDRXX:1:2129:27064:3865 2:N:0:CGAGAGAA+GATTGGAG
GGTAGCGGACTACGAGGGTATCTAATCCTGTTTGCTCCCCACGCTTTCGAGCCTCAACGTCAGTTACCGTCCAGCAGGCCGCCTTCGCCACTGGTGTTCTTCCTAATATCTACGCATTTCACCGCTACACTAGGAATTCCGCCTGCCTCTCCGGCACTCCAGCACCACAGTTTCCAAAGCAGTCCCCGCGTTAAGCGCCGGGCTTTCACTTCAGACTTGCCATGCCGTCTACGCTCCCTTTACACCCAGT
+
FFFFFFFFFFFFFFFFFFFFFFFFFFFFFFFFFFFFFFFFFFFFFFFFFFFFFFFFFFFFFFFFFFFFFFFFFFFFFFFFFFFFFFFFFFFFFFFFFFFFFFFFFFFFFFFFFFFFFFFFFFFFFFFFFFF,FFFFFFFFFFFFFFFFFFFFFFFFFFFFFFFFFFFFFFFFFFFFFFFFFFFFFFFFFFFFFFFFFFFFFFFFFFFFFFFFFFFFFFFFFFFFFFFFFFFFFFFFFFFF,FFFFFFF:F
@A00881:241:HJW2NDRXX:1:2129:15510:4116 2:N:0:CGAGAGAA+GATTGGAG
GGTAGCGGACTACTAGGGTATCTAATCCTGTTCGATCCCCACGCTTTCGTGCCTCAGCGTCAGACAGAAGCCGGTATGCTGCCTTCGCAATCGGAGTTCTTCGCGATATCTAAGCATTTCACCGCTACACCGCGAATTCCGCATACTTCTCTTCCTCTCGAGCATCCCAGTTTCAACCGCTGGCCGGGGTTGAGCCCCGGGCTTTGACGGCTGACTTAAGACGCGGCCTACGCACCCTTTAAACCCAATA
+
FFFFFFFFFFFFFFFFFFFFFFFFFFFFFFFFFFFFFFFFFFFFFFFFFFFFFFFFFFFFFFFFFFFFFFFFFFFFFFFFFFFFFFFFFFFFFFFFFFF,FFFFFFFFFFFFFFFFFFFFFFFFFFFFFFFFFFFFFFFFFFF:FFFFFFFFFFFFFFFFFFFFFFFFFFFFFFFFFFFFFFFFFFFFFFFFFFFFFFFFFFFFFFFFFFFFFFFFFFFFFFFFFFFFFFFFFFFFFFFFFFFF:FFFFF
@A00881:241:HJW2NDRXX:1:2129:27507:4225 2:N:0:CGAGAGAA+GATTGGAG
GGTAGCGGACTACCTGGGTATCTAATCCTGTTTGCTCCCCACGCTTTCGCGCCTCAGCGTCAGTTGTCGTCCAGCAAGCCGCCTTCGCCACTGGTGTTCCTCCGTATATCTACGCATTTCACCGCTACACACGGAATTCCGCTTGCCTCTCCGATACTCAAGACACACAGTTTCAAATGCAGTTTCCGGGTTAAGCCCGGAGATTTCACATCTGACTTGCATGCCCGCCTCCGCGCCCTTTACACCCAGT
+
FFFFFFFFFFFFFFFFFFFF:FFFFFFFFFFFFFFFFFFFFFFFFFFFFFFFFFFFFFFFFFFFFFFFFFFFFFFF:FFFFFF:FFFFFFFFFFFFFFFFFFFFFFFF:FFFFFFFFFFFFFFFFFFFFFFFFFF:FFFFFFFFFFFFFFFFFFFFFFFFFFFFFFFFFFFFFFFFFFFFFFFFFFFFFFFFFFFFFFFFFFFF,FFFFFFFFFFFF:FFFFFFFFFFFF::FFFFFFFFFFFFFFFFFF
@A00881:241:HJW2NDRXX:1:2129:20573:4961 2:N:0:CGAGAGAA+GATTGGAG
GGTAGCGGACTACCGGGGTATCTAATCCTGTTTGCTCCCCACGCTCTCGCGCCTCAGCGTCAGTTGTCGTCCAGCAATCCGCCTTCGCCACTGGTGTTCTTCCGTATATCTACGCATTTCACCGCTACACACGGAATTCCGATTGCCTCTCCGATACTCAAGACTGGCAGTTTCAAATGCAGGCTCTGGGTTAAGCCCATAGTGTTCACATCTGACTTGTCAGCCCGCCTACGCGCCCTTTACACCCAGT
+
:F,FFFFFFFF:FF,FFF,FFFF,F:FFFFF,FFFFFFFF:FF,FF:FF:FFFFFF:FF:F,F,FFFFFFFFFFFF,FFFF,FFFFF:F:FFFFFFF,FF:FFF,,:,FFFFFFFF,,FFFFFFF,FF:F:F:FF:FFFFF:,FFFFFFFF,FFF,FFF,F:,FF,,FFFF,F::FFFFFFFFFF,FF,FF::FFFF,FF,F,FFF,FFFFFFF,:F,F:F,F:FFF:FFFFFFFF:F:FF:FFFFF,FF
@A00881:241:HJW2NDRXX:1:2129:21450:5040 2:N:0:CGAGAGAA+GATTGGAG
GGTAGCGGACTACTGGGGTATCTAATCCTGTTTGCTCCCCACGCTTTCGTGTATCAGCGTCAGTTGTCGTCCAGTAATCCGCCTTCGCCACTGGTGTTCCTCCGTATATCTACGCATTTCACCGCTACACACGGAATTCCGATTGCCTCTCCAGCACTCAAGAACTACAGTTTCAAATGCAGGCCAGAGGTTGAGCCTCTGGTTTTCACATCTGACTTGCAGTCCCGCCTACACGCCCTTTACACCCAAT
+
FFFFFFFFFFFFFFFFFFFFFFFFFFFFFFFFFFFFFFFFFFFFFFFFFFFFFFFFFFFFFFFFFFFFFFFFFFFFFFFFFFF:FFFFFFFFFFFFFFFFFFFFFFFFFFFFFFFFFFFFFFFFFFFFFFFFFFFFFFFFFFFFFFFFFFFFFFFFFFFFFFFFFFFFFFFFFFFFFFFF:FFFFFFFFFFFFFFFFFFFFFFFFFFFFFFFFFFFFFFFFFFFFFFFFFFF,FFFFFFFF:F,FFF,,F
@A00881:241:HJW2NDRXX:1:2129:19994:5274 2:N:0:CGAGAGAA+GATTGGAG
GGTAGCGGACTACGTGGGTATCTAATCCCGTTTGCTACCCTGGCTTTCGTTCCTCAGCGTCAATTACGGCCCAGTTAAGCGCTTACGCCACCGGTGTTCCTCCCGATATCTACGCATTTCACCGCTACACCGGGACTTCCCTTAACCTCTGCCGCATTCCAGCTTACCGGTATCCAATGCCCGACCGGAGTTGAGCCCCGGGATTTGACATCAGACCTGGCATGCCGCCTACGAACGCTTTACGCCCAAT
+
FF:,F:FFFFFFFFFFFFFFFFFFFFFFFFFFFFFF,:FFFFFFFFFFFFFFFFFFFFFFFF::F:FFFFFFFFFFFFFFFFFFFFF,FFFFFFFFFFF:FFFFFFFFFFF:FFF,F,::FFFFFFFF,FFFFFF,FFFFFFFFFFFFFFFFFFFFFFFFFFF:F,FFFFF:FFF:FFFFFFFFFFFFFFFFF:FFFFFFFFF:FFF,FF:F,:FFFFFFFFFFF:FFFFFFFFFFFF,FFFFFFFF,FF
@A00881:241:HJW2NDRXX:1:2129:27986:5306 2:N:0:CGAGAGAA+GATTGGAG
GGTAGCGGACTACGTGGGTATCTAATCCTGTTTGCTCCCCACGCTCTCGCGCCTCAGCGTCAGTTGTCGTCCAGCAATCCGCCTTCGCCACTGGTGTTCTTCCGTATATCTACGCATTTCACCGCTACACACGGAATTCCGATTGCCTCTCCGATACTCAAGACCAGCAGTTTCAAATGCAGGCCATGGGTTAAGCCCATGGTTTTCACATCTGACTTGCCAGCCCGCCTACGCGCCCTTTACACCCAGT
+
FFFFF:FFFFF,FFFFFFF:FFFFFFFFFFFFFFFFFFFFFFFFFFFFFFFFFFFFFFFFF:FFFFFFFFFFFFFFFFFFFFFFFFFFFF,FFFFFFF:FFFFFFFFFFFFFFFFFFFFFFFFFFFFFFF,FFFFFFFFFFFFF:FFFFFFFFFF:FFF::FFF:FFFFFFFFFFFFFF:FF:FFFFFFFFFF:FFFF,F,F:FFFF,FFFFFFFFFFFFF,FFFFFFFFFFFFFFFF,F,:FFFFFFFF
@A00881:241:HJW2NDRXX:1:2129:18719:5697 2:N:0:CGAGAGAA+GATTGGAG
GGTAGCGGACTACAAGGGTATCTAATCCTGTTTGCTCCCCACGCTTTCGAGCCTCAACGTCAGTCATCGTCCAGCAGGCCGCCTTCGCCACTGGTGTTCCTCCTAATATCTACGCATTTCACCGCTACACTAGGAATTCCGCCTGCCTCTCCGACACTCCAGCCTGACAGTTTCCAATGCACTCCCGGGGTTGAGCCCCGGGTTTTCACATCAGACTTGCCATGCCGTCTACGCTCCCTTTACACCCAGT
+
FFFFFFFFFFFFFFFFFFFFFFFFFFFFFFFFFFFFFFFFFFFFFFFFFFFFFFFFFFFFFFFFFFFFFFFFFFFFFFFFFFFFFFFFFFFFFFFFFFFFFFFFFFFFFFFFFFFFFFFFFFFFFFFFFFFFFFFFFFFFFFFFFFFFFFFFFFFFFFFFFFFFFFFF:FFFFFFF,,FFFFFFFFFFFF:FF:FFFFFFFFF:FFFFFFFF:FFFFFFFF,FFFFF:FFFFFFFFFFF:FFFFFFFFF,
@A00881:241:HJW2NDRXX:1:2129:29044:5697 2:N:0:CGAGAGAA+GATTGGAG
GGTAGCGGACTACTAGGGTATCTAATCCTGTTCGATCCCCACGCTTTCGTGCCTCAGCGTCAGACAGAAGCCGGTATGCTGCCTTCGCAATCGGAGTTCTTCGCGATATCTAAGCATTTCACCGCTACACCGCGAATTCCGCATACTTCTCTTCCTCTCGAGCATCCCAGTTTCAACCGCTGGCCGGGGTTGAGCCCCGGGCTTTGACGGCTGACTTAAGACGCGGCCTACGCACCCTTTAAACCCAATA
+
FFFFFFFFFFFFFFFFFFFFFFFFFFFFFFFFFFFFFFFFFFFFFFFFFFFFFFFFFFFFFFFFFFFFFFFFFFF:FFFFFFFFFFFFFFFFFFFFFFFFFFFFFFFFFFFFFFFFFFFFFFFFFFFFFFFFFFFFFFFFFFFFFFFFFFFF,FFFFFFFFFFFFFFFFFFFFFFFFFFFFFFFFF:FFF:FFFFFFFFFFFFFFFFFFF:FFFFFFF:FFFFFFFFFFFFFFFFFFFFFFFFFFFFFFF
@A00881:241:HJW2NDRXX:1:2129:13919:5713 2:N:0:CGAGAGAA+GATTGGAG
GGTAGCGGACTACCTGGGTATCTAATCCTGTTTGCTCCCCACGCTTTCGAGCCTCAACGTCAGTTACCGTCCAGTAAGCCGCCTTCGCCACTGGTGTTCCTCCTAATATCTACGCATTTCACCGCTACACTAGGAATTCCGCTTACCTCTCCGGCACTCAAGCATGGCAGTTTCCAAAGCAGTTCCCGGGTTGAGCCCGGACATTTCACTTCAGACTTGTCACGCCGTCTACGCTCCCTTTACACCCAGT
+
FFFFFFFFFFFF:FFFFFFFFFFFFFF:FFFFFFFFFFFF:FFFFFFFFFFFFFFFFFFFFFFFFFFFFFFFFFFFFFFFFFFFFFFFFFFFFFFFFFFFFFFFFFF:FFFFFFFFFFFF:F,FFFFFFFFFFFFFFFF:FFFF::F:FFFFFFFFFFF:FFF:FFFFFFFFFFFFFFFFF:FFFFFFFFFFFFFFFFFFFFFFFFF:FFFFF:FFFF,FFFFFFFFFFFF:FFFFFFF:FFFFFFFFF:
@A00881:241:HJW2NDRXX:1:2129:30129:5791 2:N:0:CGAGAGAA+GATTGGAG
GGTAGCGGACTACGAGGGTATCTAATCCTGTTCGATCCCCACGCTTTCGTGCCTCAGCGTCAGACAGAAGCCGGTATGCTGCCTTCGCAATCGGAGTTCTTCGCGATATCTAAGCATTTCACCGCTACACCGCGAATTCCGCATACTTCTCTTCCTCTCGAGCATCCCAGTTTCAACCGCTGGCCGGGGTTGAGCCCCGGGCTTTGACGGCTGACTTAAGACGCGGCCTACGCACCCTTTAAACCCAATA
+
FFFFFFFFFFFFFFFFFFFFFFFFFFFFFFFFFFFFFFFFFFFFFFFFFFFFFFFFFFFFFFFFFFFFFFFFFFFFFFFFFFFFFFF:FFFFFFF:FFFFFFFFFFFFFFFFFFFF:FFFFFFFFFFFFFFFFFFF:FFFFFFFFFF:FFFFFFFFFFFFFFFFFFFFFFF:FFFFFFFFFFFFFFFFFFFFFFFFFFFFFFFFFFFF:FFFFFFFF:FFFFFFF:FFF:FFFFFFF:FFF:FFFF:,:F
@A00881:241:HJW2NDRXX:1:2129:6090:5838 2:N:0:CGAGAGAA+GATTGGAG
GGTAGCGGACTACCAGGGTATCTAATCCTGTTTGCTACCCACGCTTTCGCATCTCAGCGTCAGTTACGAGCCAGACAGCCGCCTTCGCCACTGATGTTCTTCCAGATATCTACGGATTTCACTCCTACACCTGGAATTCCGCTGTCCTCTCTCGCACTCCAGTTCGGTAGTTTTGAAGGCAGTTCCACGGTTGAGCCGTGGGATTTCACCTCCAACTTGCCGTACAGCCTACACGCGCTTTACGCCCAGT
+
FFFFFFFFFFFFFFFFFFFFFFFFFFFFFFFFFFFFFFFFFFFFFFFFFFFFFFFFFFFFFFFFFFFFFFFFFFFFFFFFFFFFFFFFFFFF:FFFFFFFFFF::FFFFFFFFFFFFFF:FFFFFFFFFFFF:FFF:FFFFFFFFFFFFFFFFFFFFFFFFFFFFFFF,F::FFFFFFFF,FFFFFFFFFFFFFFFFF:FFFF,FFFFFFFFFFFFFF:FFFFFFFFFFFFFFFFFFFFF:FFFFFFFFF
@A00881:241:HJW2NDRXX:1:2129:22932:5979 2:N:0:CGAGAGAA+GATTGGAG
GGTAGCGGACTACGAGGGTATCTAATCCTGTTTGCTCCCCACACTTTCGTGCCTCAACGTCAGTTTCTGTCCAGAAAGTCGCCTTCGCCACTGGTGTTCCTCCTAATATCTACGCATTTCACCGCTACACTAGGAATTCCACTTTCCTCTCCAGTACTCAAGAAGTCCAGTTTTAGTTGCAGTTCCTCAGTTAAGCCGAGGGATTTCACAACTAACTTAAACTCCCGTCTACGCACCCTTTACACCCAAT
+
FFFFFFFFFFFFFFFFFFFFFFFFFFFFFFFFFFFFFFFFFFFFFFFFFFFFFFFFFFFFFFF:FFFFFFFFFFFFFFFFFFFFFFFFFFFFFFFFFFFFFFFFFFFFFFFFFFFFFFFFFFFFFFFFFFFFFFFFFFFFFFFFFFFFFFF:FFFFFFFFFFFFFFFFFFFFFFFFFFF:FFFFFFFFFFFFF:FFFFFFFFFF,FF,FFFFFFFFFFF:FFFFFFFFFFFF:FFFF:FFFF:FFF:FFF
@A00881:241:HJW2NDRXX:1:2129:12961:6026 2:N:0:CGAGAGAA+GATTGGAG
GGTAGCGGACTACATGGGTATCTAATCCTGTTTGCTCCCCACGCTTTCGTGCCTCAGCGTCAGTTACGTCCCAGTTAACCGCCTTCGCCTCTGGTCTTCTTACTAATATCTACGCATTCTACCGCTACACTAGTAATTCCGTTAACCTCTTCCGCACTCCAGCCTCCCAGTATTTGATGCAGTTCTATGGTTAAGCCACAGGATTTCACATCAAACTTAAAAGACCGCCTACGCACCCTTTACGCCCAGT
+
FFFFFFFFFFFFFFFFFFFFFFFFFFFFFFFFFFFFFFFFFFFFFFFFFFFFFFFFFFFFFFFFFFFFFFFFFFFFFFFFFFFFFFFFFFFFFFFFFFF:FFFFFFFFFFFFFFFFFFFFFFFFFFFFFFFFFFFFFFFFFFFFFFFFFFFFFFFFFFFFFFFFFFFFFFFFFFFFFFFFFFFFFFFFFFFF:FFFFFFFFFFF:FF:FFFFFFFFFFFF,FFFFFFFFFFFFFFFFFFF:FFFFFFFFF
@A00881:241:HJW2NDRXX:1:2129:22299:6104 2:N:0:CGAGAGAA+GATTGGAG
GGTAGCGGACTACCGGGGTATCTAATCCTGTTCGCTCCCCACGCTTTCGCACCTCAGCGTCAGTATAAGCCCAGCAGGCCGCCTCCGCCACCGGTATTCCTCCTGATCTCTGCGCATTTCACCGCTACACCAGGAATTCTGCCTGCCTCTGCTTCACTCCAGCAGCACGGTTTGCCGTGCAACCCGGGGTTGGGCCCCGGGTTTTAACACCGCACCTTCGCTGCCGCCTGCGTGCCCTTTACGCCCAAGA
+
FFFFFFF:FFFFFFFFFFFFFFFFFFFFFFFFFFFFFFFFFFFFF:FFFFFFFFFFFFFFFFFFFFFFFFFFFFFFFFFFFFFFFF:FFFFFFF:FFFFFFFFFFFFFFFFFFFFFFFFFFFFFFFFFFFFFFFFFFFFFFFFFFFF:FFFFFFFFFFFFFFF:FFF:FF:FFFFFFFFFFFFFFF:,F:FFFFFFFFFFFFFF:FFFFFFFFFFFFFFFFFFFF:FFFFFFFFF:F,FFFFFFFFFF,F
@A00881:241:HJW2NDRXX:1:2129:28158:6261 2:N:0:CGAGAGAA+GATTGGAG
GGTAGCGGACTACAAGGGTATCTAATCCCATTTGCTACCCCGGCTTTCGTTCCTCAGCGTCAATTACGGCCCAGTACAGCGCTTACGCCACCGATGTTCCTCCTGATATCTAAGCATTTCACCGCTACACCAGGAATTCCCTTTACCTCTACCGCATTCCAGATCGCAAGTATCAAGTGCCCTACTGAAGTTAAGCCTCAGAATTTAACACCTGACTTTACATTCCGCCTACGACCTCTTTACGCCCAAT
+
FFF,F,FFFFF:FFFFFFFFFFFF:F:FFF:FFFFFF:FFFFF,FFFFF:FFFFFFF:FFFFFFFFFFFFFFFFFF,FFFFFF:FFFFFFFFFFFF,FFF,FFFFFFFFF,FFFFF:F:F,FFF:FFFFFFFF::F,FFFFFFFFFFFFFFFFFF:FFF:FFFFFFF,FF,F:FF::FFFFF:FFFF:,F,F,FFF:FF,FF,FFFF,:FFF:FFFFF:,F:FFFFFFFFFF::,F:F,FF:F:FFFFFF
@A00881:241:HJW2NDRXX:1:2129:32145:6558 2:N:0:CGAGAGAA+GATTGGAG
GGTAGCGGACTACCAGGGTATCTAATCCTGTTCGCTCCCCACGCTTTCGCGCCTCAGCGTCAGTTACGGCCCAGTAAGTCGCCTTCGCCACTGGTGTTCCTCCCAATCTCTACGCATTTCACCGCTACACTGGGAATTCCACTTACCTCTTCCGCACTCAAGCCGACCAGTCTCCAAAGCAATTCCCACCTTGAAAGCAGGACTTTCACTCCAGACTTAATCAGCCGCCTACACGCCCTTTACGCCCAGT
+
FFF:FFFFFFF,FFFFFFFFFFFF:FFFFFFFFFFFFFFFFFFFFFF:FFFFFFFFFFFFF:FFFFFFFFF:FFFFFFFFFFF:FFFFFFFFFFFFFFFFF:FFF::FF:FFFFF:FFFFFFFFFFFF,,FFFFFF,FF:FFFF:,FFFFFFFF::FFFFFFFFFFFF:F::,,FFFFFFFFFFFFFFFFFFFFF:F,FFF:FF,:FF:,FFFFFFFF,F,FFFFFFFFFFFF:FF,F,,FFFFF:FFF:
@A00881:241:HJW2NDRXX:1:2129:28501:6856 2:N:0:CGAGAGAA+GATTGGAG
GGTAGCGGACTACTGGGGTATCTAATCCTGTTTGCTCCCCACGCTTTCGAGCCTCAACGTCAGTTACAGTCCAGTAAGCCGCCTTCGCCACTGGTGTTCCTCCTAATATCTACGCATTTCACCGCTACACTAGGAATTCCACTTACCTCTCCTGCACTCTAGATATACAGTTTCCAAAGCAGTCCCGCAGTTGAGCCGCGGGCTTTCACTTCAGACTTGCATCACCGTCTGCGCTCCCTTTACACCCAGT
+
FFFFFFFFFFFFFFFFFFFFFFFFFFFFFFFFFFFFFFFFFFFFFFFFFFFFFFFFFFFFFFFFFFF:FFFFFFFFFFFFFFFFFFFFFFFFFFFFFFFFFFFFFFFFFFFFFFFFFFFFFFFFFFFFFFF,FFFFFFFFFFFFFFFFFFFFFFFFFFFFFFFF:FFFFFFFFFFFFFFFFFFFFFFFFFFFFFFFFFFFFFFFFFFFFFFFFFFFFFFFFFFFFFF:FFFFFFFFFFFFFFFFFFF:FF
@A00881:241:HJW2NDRXX:1:2129:12002:7028 2:N:0:CGAGAGAA+GATTGGAG
GGTAGCGGATACACGGGTATCTAATCCTGTTTGCTCCCCACGCTTTCGCGCCTCAGCGTCAGTTGTCGTCCAGCAAGCCGCCTTCGCCACTGGTGTTCCTCCTAATATCTACGCATTTCACCGCTACACTAGGAATTCCGCTTGCCTCTCCGATACTCATGGACTGCAGTTTCAAATGCAGTTCCGGGGTTGAGCCCCGGTATTTCACATCTGACTTGCAGCTCCGCCTACACGCCCTTTTCACCCAGTA
+
FFF,FFFF:FFF::FFFFFF,FFFF,FFFFFFF:FF,F:,FFFFFFFFFFF:FF:FFFFF:FFFFF:FF:::FF,FFFFFFFFFFFF:FFFFFFFFF:FF::FF,FFFFFFFF:FFFF:FFFFFFFF:FFFFFFFFFF,FFFFF:FFFF,FFFFF,FF:,FFFFFFF,FFFF,:F,FF:FFFFFFFFFFFFF:FF,:FFFF:FFFFFFFFFF:,FFFF:,FFFFFFFFFF:,FFFFFFF:,FF:FFFFFF
@A00881:241:HJW2NDRXX:1:2129:30671:7138 2:N:0:CGAGAGAA+GATTGGAG
GGTAGCGGACTACACGGGTATCTAATCCTGTTTGATACCCACACTTTCGAGCATCAATGTCAGTGGCAGTTTAGTAGGCTGCCTTCGCAATCGGAGTTCTTCGTGATATCTAAGCATTTCACCGCTACACCACGAATTCCGCCTACCTCAACTGTACTCAAGGCTGCCAGTATCAATTGCAATTTTACGGTTGAGCCGCAAACTTTCACAACTGACTTAACAACCCATCTACGCTCCCTTTAAACCCAAT
+
FFFFFFFFFFFFFFFFFFFFFFFFFFFFFFFFFFFFFFFFFFFFFFFFFFFFFFFFFFFFFFFFFFFFFFFFFFFFFFFFFFFFFFFFFFFFFFFFFFFFFFFFFFFFFFFFFFFFFFFFFFFFFFFFFF,FFFFFFFFFFFFFFFFFFFFFF,FFFFFFFF:FFFFFFFFFF:FFFFFFFFFFFFFFFFFFFFFFFFFFFF:F,FFFFFF,F:FFFFFFFFFFF:FFFFFFF,FFFFF:FFFFF:,FF:
@A00881:241:HJW2NDRXX:1:2129:18548:7341 2:N:0:CGAGAGAA+GATTGGAG
GGTAGCGGACTACACGGGTATCTAATCCTGTTTGCTCCCCACGCTTTCGAGCCTCAGCGTCAGTTATCGTCCAGTAAGCCGCCTTCGCCACTGGTGTTCCTCCTAATATCTACGCATTTCACCGCTACACTAGGAATTCCACTTACCTCTCCGACACTCCAGCTACGCAGTTTCAAATGCAGTCCACGGGTTGAGCCCCTGCCTTTCACATCTGACTTGCATTGCCGCCTACGCTCCCTTTACACCCAGT
+
FFFFFFFFFFFFFFFFFFFFFFFFFFFFFFFFFFFFFFFFFFFFFFFFFFFFFFFFFFFFFFFFF:FFFFFFFFFFFFFFFFFFFFFFFFFFFFFFFFFFFFFFFFFFFFFFFFFFFFFFFFFFFFFFFFFFFFFFFFFFFFFFFFFFFFFFFFFFFFFFFFFFFFF:,FFFFFFFFFFFFFFFFFFFFFFFFFFFFFFFFFFFFFFFFFFFFF:FFFFFFFFFFFFFFFF:FFFFFFFFFFFFFFFFFF
@A00881:241:HJW2NDRXX:1:2129:23457:7388 2:N:0:CGAGAGAA+GATTGGAG
GGTAGCGGACTACTAGGGTATCTAATCCTGTTTGCTCCCCACGCTTTCGCGCCTCAGCGTCAGTTGTCGTCCAGCAAGCCGCCTTCGCCACTGGTGTTCCTCCGTATATCTACGCATTTCACCGCTACACACGGAATTCCGCTTGCCTCTCCGATACTCAAGACAGACAGTTTCAAATGCAGTTTCCGGGTTGAGCCCGGAGATTTCACATCTGACTTGCCTGCCCGCCTACGCGCCCTTTACACCCAGT
+
FFFFFFFFFFFFFFFFFFFFFFFFFFFFFFFFFFFFFFFFFFFFFFFFFFFFFFFFFFFFFFFFFFFFFFFFFFFFFFFFFFFFFFFFFFFFFFFFFFFFFFFFFFFFFFFFFFFFFF:FFFFFFFFFFFFFFFFFFFFFFFFFFFFFFFFFFFF,FFFFFFFF,FFFFFF:FFFFFFFFFFF:FFFFFFFFF,FFFFFFFFFFFFFFFF:FFFFFFFFFFFFFFFFFFFFFFFFFFFFFFFFFFFF:FF
@A00881:241:HJW2NDRXX:1:2129:30463:7748 2:N:0:CGAGAGAA+GATTGGAG
GGTAGCGGACTACGAGGGTATCTAATCCTGTTCGATCCCCACGCTTTCGTGCCTCAGCGTCAGACAGAAGCCGGTATGCTGCCTTCGCAATCGGAGTTCTTCGCGATATCTAAGCATTTCACCGCTACACCGCGAATTCCGCATACTTCTCTTCCTCTCGAGCATCCCAGTTTCAACCGCTGGCCGGGGTTGAGCCCCGGGCTTTGACGGCTGACTTAAGACGCGGCCTACGCACCCTTTAAACCCAATA
+
FFFFFFFFFFF:FFFFFFFFFFFFF:FFFFFFFFFFFFFFFFFFFFFFFFFFFFFFFFFFFFFFFFFFFFFFFFFFFFFFFFFFFFFFFFFFFFFFFFFFFFFFFFFFFFFFFFFFFFFFFFFFFFFFFFFFFFFFFFFFFFFFFF:FFFFF,,FFFFFFFFFFFFF::FFFFF:FFFF::FFFFFFFFFFF:FFFFFFFF,FFFFF:FFFFFF::FFFFF,FFFFF:FFFF:FFFF:FF,F:FFF,FFF
@A00881:241:HJW2NDRXX:1:2129:28402:8030 2:N:0:CGAGAGAA+GATTGGAG
GGTAGCGGACTACCGGGGTATCTAATCCTGTTTGCTCCCCACGCTTTCGCGCCTCAGCGTCAGTTACTGTCCAGCAATCCGCCTTCGCCACTGGTGTTCCTCCGTATATCTACGCATTTCACCGCTACACACGGAATTCCGATTGCCTCTCCAGCACTCAAGAACTACAGTTTCAATTGCAGGCCAGAGGTTGAGCCGCTGGTTTTCACATCTGACTTGCAATCCCGCCTCCACGCCCTTTACAGCCAGT
+
FF,:FFFFFF:,,FFFFF,,,F,FF:FFFFF,FFF,FFFFFFFFF::FFFFF,FF:FFF:FFFFF::FF:FF:FF,FFFFFFF,FFFFF:FFFFFF,FFFFFFF:FFFFFF:FFFFFFFFFF:FFFFF:FFFFF:FFFFFFF:FFF,:FF:FFFF:FFF:,F::FFFFFFF:F:,F,,FFFFF:FFF,:FF,F,FF:,,FFF,FF:F,:FF:F:F:FFF,F,FF,FFFFF,,F,F:F:F:,,,F,F::,F
@A00881:241:HJW2NDRXX:1:2129:22670:8061 2:N:0:CGAGAGAA+GATTGGAG
GGTAGCGGACTACGTGGGTATCTAATCCTGTTTGCTCCCCACGCTTTCGTGCCTCAGTGTCAGTTACAGTCCAGCAAACCGCCTTCGCTACTGGTGTTCTTCCTAATATCTACGCATTCCACCGCTACACTAGGAATTCCGTTTGCCCCTCCTGCACTCAAGTCCAACAGTTTTAGTAGTAGTCCCGAAGTTAAGCCCCGGGCTTACGCTACTAACTTGCCAAACCACCTACGCACCCTTTACGCCCAGT
+
FFFFFFFFFFFFFFFFFFFFFFFFFFFFFFFFFFFFFFFFFFFFFFFFFFFFFFFFFFFFFFFFFFFFFFFFFFFFF:FFFFF:FFFF:FFFFFFFFFFFFFFFFFFFFFFFFFFFFFFFFFFFFFFFFFF,FFFFFFFFFFFFFFFFFFFFFFFFFFFFFFFFFF::FFF,FFFFFFFFFFFFFFFFFFFFFFFFFF:FFFFFF:FFFFFFF,FFFFFFFF:FFF,FFF:FFF:FFFFFFFFFFF::FF
@A00881:241:HJW2NDRXX:1:2129:30563:8140 2:N:0:CGAGAGAA+GATTGGAG
GGTAGCGGACTACTAGGGTATCTAATCCTGTTTGCTCCCCACGCTTTCGAGCCTCAGCGTCAGTTATGTTCCAGTAAGTCGCCTTCGCCACTGATGTTCCTCCTAATATCTACGCATTCCACCGCTACACTAGGAATTCCACTTACCTCTCCCACACTCAAGTCAACCAGTTTTGAATGCAGTTCTGGGGTTAAGCCCCAGGCTTTCTCATTCAACTTAATAAACCGCCTACACTCCCTTTACGCCCAGT
+
FF,:FFFFFFFFFFFFFFFFFFFFFFFFFFFFFFFFFFFF:FFFFFFFFFFFFFFFFFFFF:FFF,FFFFFFFFFFFFFFFFFFFFFF:FFFFFFFFFFFFFFFFFFFFFFFFFFFFFFFFFFFFFFFFFFFFFFFFFFFFFFF:FFFFFFFFFFFFF:FFFFFFFF:FFFFFFFFFFFFFFFFFFFFFFFFF,FFF:FFFFFFFFF:F:FFF:FFFFF,F,FF:FFFFFFFFFFFFF,FFFFFFFFFF:
@A00881:241:HJW2NDRXX:1:2129:25183:8656 2:N:0:CGAGAGAA+GATTGGAG
GGTAGCGGACTACCCGGGTATCTAATCCTGTTTGCTCCCCACGCTTTCGTGCCTCAACGTCAGTTACAGTCCAGAAAGTCGCCTTCGCCACCGGTGTTCTTCCTAATATCTACGCATTTCACCGCTACACTAGGAATTCCACTTTCCTCTCCGATACTCAAGATAAACAGTTTCAAAAGCAGCTCCGGAGTTAAGCTCCGGTATTTCACTTCTGACTTGCTTACCCGCCTACGCGCCCTTTACACCCAGT
+
FFF:FFFF:FFFFFFFFFFFFFFFFFFFFFFFFFFFFFFFFFFFFFFFFFFFFFFFFFFFFFFFFFFFFFFFFFFFFFFFFFFFFFFFFFFFFFFFFFFFFFFFFFFFFFFFFFFFFFFFFFFFFFFFFFF:FFFFFFFFFFFFFFFFFFFFFFFFFFF:FFFFFF:FFFFFFFFFFFF:FF:FFFFFF:FFFFFFFFFFFFFFFFFFFFFFFFF:FFFFFFFFFFFFFFFF,FFFFFFFFFFFFFFFFF
@A00881:241:HJW2NDRXX:1:2129:23936:8688 2:N:0:CGAGAGAA+GATTGGAG
GGTAGCGGACTACTTGGGTATCTAATCCTGTTTGCTCCCCACGCTTTCGTGCCTCAGTGTCAGTTACAGTCCAGAAAGCCGCCTTCGCCACTGGTGTTCCTCCTAATATCTACGCATTTCACCGCTACACTAGGAATTCCGCTTCCCTCTCCTGCACTCTAGCTTGACAGTTTCAAAAGCAGGTCCGGGGTTGAGCCCCGGGGTTTCACTTCTGACTTGCCATGCCACCTACGCACCCTTTACACCCAGT
+
FFFFFFFFFFFFFFFFFFFFFFFFFFFFFFFFFFFFFFFFFFFFFFFFFFFFFFFFFFFFFFFFFFF:FFFFFFFFFFFFFFFFFFFFFFFFFFFF:FFFFFFFFFFFFFFFFFFFFFFFFFFFFFFFFFF:FFFFFFFFFFFFFFFFFFFFFFF:FFFFFFFFFFFFFFFFFFFFFFFFFFFFFFFFF:,FFFFFFFFFFFFFFFFFFFFFFFFFFFFFFFFFFFFFFFFFFF:FFFF:FFFFFFFFFF
@A00881:241:HJW2NDRXX:1:2129:31964:8782 2:N:0:CGAGAGAA+GATTGGAG
GGTAGCGGACTACAGGGGTATCTAATCCTATTTGCTCCCCACGCTTTCGTGCCTCAGTGTCAGTACCAGTCCAGTAAGCCGCCTTCGCCACTGGTGTTCCTCCTAATATCTACGCATTTCACCGCTACACTAGGAATTCCGCTTACCTCTCCTGTACTCCAGCCTGACAGTTTCAAAAGCAGTCCGCGGGGTTGAGCCCCGGGTTTTCACTTCTGACTTGCCATGCCACCTACGTACCCTTTACACCCAG
+
FFFFFFFFFFFFFFFFFFFFFFFFFFFFFFFFFFFFFFFFFFFFFFFFFFFFFFFFFFFFFFFFFFFFFFFFFFFFFFFFFFFFFFFFFFFFFFFFFFFFFFFFFFFFFFFFFFFFFFFFFFFFFFFFFFFFFFFFFFFFFFFFFFFFFFFFFFFFFFFFFFFFFFFF::FFFFFFFFFFFFFFFFFFFFFFFFFFFFFFFFFFFFFFFFFFFFF:FFFFFFFFFFFFFFFFF:F:FFFFFFFFFFFFFF
@A00881:241:HJW2NDRXX:1:2129:26033:8970 2:N:0:CGAGAGAA+GATTGGAG
GGTAGCGGACTACTTGGGTATCTAATCCTGTTTGCTCCCCACACTTTCGCACCTCAGCGTCAATACCGGGCCAGGTGGCCGCCTTCGCCACTGGTGTTCTTCCAGATATCTACGGATTTCACTCCTACACCTGGAATTCCGCCACCCTCTCCCGGATCCCAGTCTTGCAGTATCAAAGGCAGTTCCACGGGTGAGCCGTGGGCTTTCACCTCTGACTGACAAGACAGCCTACGTGCGCTTTACGCCCAGT
+
FFFFFFFF:FFFFFFFFFFFFFFFFFFFFF,FFFFFFFFFFFFF:FFFFFF:FFFFFFFFFFFFFFFFFFFFFFFFFFFFFFFFFFFFFFFFFFFFFFFFFFFFFFFFFFFFFFFF:FFFFFFFFFFFFFFFFFFFFFFFFFFFFFFFFFFFFFFFFFFFFFFFFFFFF:FFFFFFFFFFFFFFFFFFFFFFFFF:FFFF,FFFF:FFFFFFFFFF:FFF,FFFFFFF:FFFFFFFFF,FF,,FFFFFF,
@A00881:241:HJW2NDRXX:1:2129:31150:9064 2:N:0:CGAGAGAA+GATTGGAG
GGTAGCGGACTACAAGGGTATCTAATCCTGTTTGCTCCCCACGCTTTCGTGCCTCAGTGTCAGTTACAGTCCAGTGAACCGCCTTCGCCGCCGGTGTTCTTCCCAATCTCTACGCATTCCACCGCTACACTGGGAATTCCGTTCACCCCTCCTGCACTCAAGCCCGACAGTTTTGGTAGTAGTTCCGAAGTTGAGCCCCGGAATTACGCTACCAACTTGCCAAGCCACCTACGCACCCTTTACGCCCAGT
+
FFFFFFFFFFFFFFFFFFFFFFFFFFFFFFFFFFFFFFFFFFFFFFFFFFFFFFFFFFFFFFFFFFFFFFFFFFFFFFFFFFFFFFFFFFFFFFFFFFFFFFF:FFFFFFFFFFFFFFFFFFFFFFFFFFFFFFFFFFFFFFF:FFFFFFFFFFFFFFFFF:FFFFFFFFFFFF:FFFFFFFFFFFFFF:FFFFFFFFFFFF,F:FFFFFFFFFFFFFFFF:FFFF:FFFFFFFFFFFFFFFFFFFFFFF
@A00881:241:HJW2NDRXX:1:2129:30725:9486 2:N:0:CGAGAGAA+GATTGGAG
GGTAGCGGACTACGAGGGTATCTAATCCTGTTTGCTACCCACGCTTTCGCATCTCAGCGTCAGTTACGAGCCAGACAGACGCCTTCGCCACTGATGTTCTTCCAGATATCTACGCATTTCACTCCTACACATGGAATTCCGCCTTCCTCTCAAGCACTCAACTAATGAAGTTTTGAAGGCAGTTCCACGGTTGAGCCGTGGGATTTCACATCCAACTTGCCGTACAGACTACACTCGCTTTACGCCCAGT
+
F:FFFF:F:FFFFF,:FFFF:FFF,FFFFFFFFFFF:FFFFF,F:FFFFF:,FFF:,FFFFFFFF:::,,FFFFF:F,,FFFFFFFFFFFFFF,F:F::,FFF,,F:F:F,FF,,::,FFFF,:F:FFFF,,,:FF:FFF,F,,F,FF,:,,,,:FF,F,F,F:F,F,::F,F:,FF,F,F:FF:F,F,F,F,::F:,:,:FF:FFFFF,FF,,:FF,,,,,,F:FF:,FF:,F,FFFF,FF:,,FFF,F
@A00881:241:HJW2NDRXX:1:2129:30065:9690 2:N:0:CGAGAGAA+GATTGGAG
GGTAGCGGACTACTCGGGTATCTAATCCTGTTTGCTCCCCACGCCTTCGAGCCTCAACGTCAGTTACGGTCCAGCAGGCCGCCTTCGCCACTGGTGTTCCTCCTAATATCTACGCATTTCACCGCTACACTAGGAATTCCGCCTGCCCCTCCCGCACTCAAGCACCGCAGTTTCCAAAGCAGTCCCGGGGTTGGGCCCCGGGCTTTCACTCCAGACTTGCCGCGCCGTCTACGCTCCCTTTACACCCAGT
+
FFFFFFFFFFFFFFFFFFFFFFFFFFFFFFFFFFFFFFFFFFFFFFFFFFFFFFFFFFFFFFFFFFFFFFFFFFFFFFFFFFFFFFFFFFFFFFFFFFFFFFFFFFFFFFFFFFFFFFFFFFFFFFFFFFFFFFFFFFFFFFFFFFFFFFFFFFFFFFFFFFFFFFFFFFFFFFFFFFFFFFFFFFFFFFFFFFFFFFFFFFFFFFFFFFFFFFFFFFFFFFFFFFFFFFF:FFFFFFF:FFFFFFFFFF
@A00881:241:HJW2NDRXX:1:2129:25120:9862 2:N:0:CGAGAGAA+GATTGGAG
GGTAGCGGACTACTGGGGTATCTAATCCTGTTTGCTCCCCACGCTTTCGAGCCTCAACGTCAGTTACAGTCCAGTAAGCCGCCTTCGCCACCGGTGTTCCTCCTAATATCTACGCATTTCACCGCTACACTAGGAATTCCGCTTACCTCTCCTGCACTCCAGACTGACAGTTTCCAAAGCAGTCCGGGGGTTGGGCCCCCGCATTTCACTTCAGACTTGCCTCTCCGTCTGCGCTCCCTTTACACCCAGT
+
FFF:FFFFFFFFFFFFFFFFFFFFFFFFFFFFFFFFFFFFFFFFFFFFFFFFFFFFFFFFFFFFFFFFFFFFFFFFFFFFFFFFFFFFFFFFFFFFFFFFFFFFFFFFFFFFFFFFFFFFFFFFFFFFFFFFFFFFFFFFFFFFFFFFFFFFFFFFFFFFFFFFFFFFFFFFFFFFFFFFFFFFFFFFFFFFFFFFFFFFF:FF:FFFFFFFFFFFFFFFFFFFFFFFFFFFFFFFFFFFFFFFFFFFFF
@A00881:241:HJW2NDRXX:1:2129:18945:10066 2:N:0:CGAGAGAA+GATTGGAG
GGTAGCGGACTACAAGGGTATCTAATCCTGTTCGATACCCACGCCTTCGTGCTTCAGCGTCAGTCGGGCGCCGGTACGCTGCCTTCGCAATCGGAGTTCTGCGTGATATCTATGCATTTCACCGCTACACCACGCATTCCGCGTACTTCTCGCCCACTCAAGTCAGCCAGTTTCAACGGCTCGGCGAGGTTGAGCCCCGCAATTTTACCGCTGACTTAACAGACCGCCTACGCACCCTTTAAACCCAATA
+
FFFFFFFFFFFFFFFFFFFFFFFFFFFFFFFFFFFFFFFFFFFFFFFFFFFFFFFFFFFFFFFFFFFFFFFFFFF:FFFFFFFFFFFFFFFFFFFFFFFFFFFFFFFFFFFFFFFFFFFFFFFFFFFFFFFFFFFFFFFFFFFFFFFFFFFFFFFFFFFFFFFFFFFFFFFFFFFFFFFFFFFFFFFFF:FFFFFFFFFFF,FFFFFFFFFFFFFFFFFFFFFFFFFFFFFFFFFFFFFFFF:F,FFFFF
@A00881:241:HJW2NDRXX:1:2129:30933:10066 2:N:0:CGAGAGAA+GATTGGAG
GGTAGCGGACTACTAGGGTATCTAATCCTGTTTGCTCCCCACGCTTTCGAGCCTCAGCGTCAGTTTCAGTCCAGTAAGCCGCCTTCGCCACCGGTGTTCTTCCCAATATCTACGCATTTCACCGCTACACTGGGAATTCCGCTTACCTCTCCTGTACTCTAGCTTGATAGGTCCAAATGCAATCCTCGAATTTAATCCTCGGGCTTTCACATCTGGCTTACCATGCCGCCTCCGCTCCCTTTTCACCAAG
+
FF,,FFFF:FFF:F:F:FFFFFFFFFFFFFFFFFFFFFFFFFF:FFFFFFF:FFFF,FFF::FF,FFFFF:FF,,::FFF:FFFFFF,:F:FFFFFF:,F,,FFFF,:::,FFFFF:FF,FFFF,:FFFFFFFFFFFF::FFFFFFFF,FF,FF::,:,:FFFFFF:F:,,,FF:F,FF:FFF,,:F,,F,FFFF,,:,FFFF:FF,::FFFFF,,FFFF:F:F::,:FFF,::FFF::F,,,F:FF,,F
@A00881:241:HJW2NDRXX:1:2129:4689:10207 2:N:0:CGAGAGAA+GATTGGAG
GGTAGCGGACTACAAGGGTATCTAATCCTGTTTGCTCCCCACGCTTTCGAGCCTCAGCGTCAGTTAAAGCCCAGTAAGCCGCCTTCGCCACTGATGTTCCTCCTAATATCTACGCATTTCACCGCTACACTAGGAATTCCGCTTACCTCTACTTCACTCAAGAACCTCAGTTTCAAATGCAGTTTATGGGTTGAGCCCATAATTTTCACATCTGACTTAAAGTCCCGCCTACACTCCCTTTACACCCAGT
+
FFFFFFFFFFFFFFFFFFFFFFFFFFFFFFFFFFFFFFFFFFFFFFFFFFFFFFFFFFFFFFF:FFFFFF:FFFFFFFFFFFFFFFFFFFFFFFFFFFFFFFFFFF:FFFFFFFFFFFFFFFFFFFFFFFFFFFF:FFFFFFFFFFFFFFFFFFFFFFFFF:FFFFFFFFFFFFFFFFFFFF:FFFFFFFFFFFF,FFF:FF:FFF:FFFF,F:FFFFFFF:FF,F:FF,F:F,FFFF:F:FFFFF:F::
@A00881:241:HJW2NDRXX:1:2129:28239:10535 2:N:0:CGAGAGAA+GATTGGAG
GGTAGCGGACTACTCGGGTATCTAATCCTGTTTGCTCCCCACGCTCTCGCGCCTCAGCGTCAGTTGTCGTCCAGCAATCCGCCTTCGCCACTGGTGTTCTTCCGTATATCTACGCATTTCACCGCTACACACGGAATTCCGATTGCCTCTCCGATACTCAAGACCGGCAGTTTCAAATGCAGGCTATGGGTTAAGCCCATAGTTTTCACATCTGACTTGTCGGCCCGCCTACGCGCCCTTTACACCCAGT
+
FFFFFFFFFFFFFFFFFFFFFFFFFFFFFFFFFFFFFFFFFFFFFFFFFFFFFFFFFFFFFFFFFFFFFFFFFFFFFFFFFFFFFFFFFFFFFFFFFFFFFFFFFFFFFFFFFFFFFFFFFFFFFFFFFFFFFFFFFFFFFFFFFFFFFFFFFFFFFFFFFFFFFFFFFFFFFFFFFFFFFFFFFFFFFFFFFFFFFFF:FFFFFFFFF:FFFFFFFFFFFF:FFFFFFFFF:FFFFFFFFFFFFFFFFF
@A00881:241:HJW2NDRXX:1:2129:13883:10755 2:N:0:CGAGAGAA+GATTGGAG
GGTAGCGGACTACGGGGGTATCTAATCCTGTTTGCTCCCCACGCTTTCGCGCCTCAGCGTCAGTTGTCGTCCAGCAAGCCGCCTTCGCCACTGGTGTTCCTCCTAATATCTACGCATTTCACCGCTACACTAGGAATTCCGCTTGCCTCTCCGATACTCAAGGACTGCAGTTTCAAATGCAGTTCCGGGGTTGAGCCCCGGTATTTCACATCTGACTTGCAGCTCCGCCTACACGCCCTTTACACCCAGT
+
FFF,F:FF::FF:FFFFF:FF:FF:FF:FFFFFFFF:::FFFFFFF,:FFF:FF:FFFFFF,FFFFFFFF:F,FFFFFF:FF:FFFFFFF,FFF,F,:FFFF:F,,FFF:FFFF::,FFF:FFFFFF,,,FFF:,F:FF:FFFFFFFF,F:FF:F:FFF:,FFFFFF,,FF::F,F,FFFFFFFFFFFF:FFF,FF,FFFFF,F:FF,FFFFFF,FF,F:,FFF:F,:,F:F:FFF,FF,F,FF,F:FF:
@A00881:241:HJW2NDRXX:1:2129:21992:11083 2:N:0:CGAGAGAA+GATTGGAG
GGTAGCGGACTACTAGGGTATCTAATCCTGTTTGCTCCCCACGCTTTCGAGCCTCAACGTCAGTTACAGTCCAGTGAGCCGCCTTCGCCACTGGTGTTCCTCCTAATATCTACGCATTTCACCGCTACACTAGGAATTCCGCTCACCTCTCCTGCACTCCAGCTTACCAGTTTCCAAAGCAGTCCCACGGTTGAGCCGTGGGCTTTCACTTCAGACTTGACAGGCCGTCTACGCTCCCTTTACACCCAGT
+
FFFFFFFFFFFFFFFFFFFFFFFFFFFFFFFFFFFFFFFFFFFFFFFFFFFFFFFFFFFFFFFFFFFFFFFFFFFFFFFFFFFFFFFFFFFFFFFFFFFFFFFFFFFFFFFFFFFFFFFFFFFFFFFFFFF:FFFFFFFFFFFFFFFFFFFFFFFFFFFFFFFFFFFFFFFFFFFFFFFFF:FFFFFFFFFF:FFFFFFFFFFFFFFFFFFF:FFFFFFFFFFFFFFFFFFFFFFFFFFFFF:FFFFFFF
@A00881:241:HJW2NDRXX:1:2129:29496:11083 2:N:0:CGAGAGAA+GATTGGAG
GGTAGCGGACTACTTGGGTATCTAATCCTGTTTGCTCCCCACGCTCTCGCGCCTCAGCGTCAGTTGTCGTCCAGCAATCCGCCTTCGCCACTGGTGTTCTTCCGTATATCTACGCATTTCACCGCTACACACGGAATTCCGATTGCCTCTCCGATACTCAAGACTGGCAGTTTCAAATGCAGGCTATGGGTTAAGCCCATAGTTTTCACATCTGACTTGTCAGCCCGCCTACGCGCCCTTTACACCCAGT
+
::FF,FFFFFFFF,,FFFFFFFFFFFFFFFFFFFFFFFFFFFFFFFFFFFFFFFFFFFFFFFFFFFFFFFFFFFFFFFFFFFFFFFF:FFFFFFFFFFFFF,FFFFFFFFFFFFFFFFFFFFFFFFFFFFFFF,FFFFFFFFFF:FFFFFF:FFF:FFFFFFF:FFFFFFFFFFFF:FFFFFF,FFF,F,FFFFFFF:F,FF:FFFF:FFFFF::FFFFF:FF,FFFFFFFFFF:FFFFF::FF:FFFFF
@A00881:241:HJW2NDRXX:1:2129:17128:11303 2:N:0:CGAGAGAA+GATTGGAG
GGTAGCGGACTACAGGGGTATCTAATCCTGTTTGCTCCCCACGCTTTCGTGCCTCAGTGTCAGTTACAGTCCAGTGAACCGCCTTCGCCGCTGGTGTTCCTCCTAATATCTACGCATTCCACCGCTACACTAGGAATTCCGTTCACCCCTCCTGCACTCAAGCCCAGCAGTTTTGGTAGTAGCGCCGAAGTTAAGCCTCGGAATTACGCTACCAACTTGCCAAACCACCTACGCACCCTTTACGCCCAGT
+
FFFFFFFFFFFFFFFFFFFFFFFFFFFFFFFFFFFFFFFFFFFFFFFFFFFFFFFFFFFFFFFFFFFFFFFFFFFFFFF:FFFFFFFFFFFFFF:FFFFFFFF:FFFFFFFFFFF,FFFFFFFFFFFFFFFFFFFFFFFFF,FFFFFFFFFFFFFFFFFFF:FFFFFFFF:FFFFFF,FFFFFFFFFFFFFFF:FFFFFFFFF:FFFFFFFFFFFFFF:FFF:FFFFFFF:::FFFFFFFF:F:FFF:F,
@A00881:241:HJW2NDRXX:1:2129:10610:11318 2:N:0:CGAGAGAA+GATTGGAG
GGTAGCGGACTACCTGGGTATCTAATCCTGTTTGCTCCCCACGCTTTCGAGCCTCAACGTCAGTTACAGTCCAGTAAGCCGCCTTCGCCACTGGTGTTCCTCCTAATATCTACGCATTTCACCGCTACACTAGGAATTCCACTTACCTCTCCTGCACTCCAGCCTTACAGTTTCCAAAGCAGTCCCTTGGTTGAGCCCCGGGGTTTCACTTCAGACTTGCATGGCCGTCTACGCTCCCTTTACACCCAGT
+
FFFFFFFFFFFFFFFFFFFFFFFFFFFFFFFFFFFFFFFFFFFFFFFFFFFFFFFFFFFFFFFFFFFFFFFFFFFFFFFFFFFFFFFFFFFFFFFFFFFFFFFF:FFFFFFFFFFFFFFFFFFFFFFF:FF:FFFFFFFFFFFFFFFFFFFFFFFFFFFFFFFFFF:FFFFFFFFFFFFFFFFFFFFFF:FFFFFFFFFFFFFFFFFFF:FFFFFFFFFFFFFFFFFFFFFFFFFFFFFFFFFFFFFFF:
@A00881:241:HJW2NDRXX:1:2129:29143:11350 2:N:0:CGAGAGAA+GATTGGAG
GGTAGCGGACTACGGGGGTATCTAATCCTGTTTGCTCCCCACGCTTTCGTGCCTCAGTGTCAGTTACAGTCCAGCAAACCGCCTTCGCTACTGGTGTTCTTCCTAATATCTACGCATTCCACCGCTACACTCGGAATTCCACTTACCTCTCCTGCACTCCAGCCAGACAGTTTCAAATGCAATCCCGGGGTTGAGCCCTGGGTTTTCACATCTGACTTGCCTTGCCACCTACGCTCCCTTTACACCCAGT
+
FFFFFFFFFFFFFFFFFFFFFFFFFFFFFFFFFFFFFFFFFFFFFFFFFFFFFFFFFFFFFFFFFFFFFFFFFFFF:FFFFFFFFFFFFFFFFFFFFFFFFFFFFFFFFFFFFFFFFFFFFFFFFFFFFFF,FFFFFFFFFFFFFFFFFFFFFFFFFFFFFFFFFFFFFFFFFFF:FFFFFFFFFFFFFFFFFFFFFF,FFFFFFFFFFFFFFFFFFFFFFFFFFFFFFF:FFFFFFFFFFFF:FFFFFF
@A00881:241:HJW2NDRXX:1:2129:16360:11381 2:N:0:CGAGAGAA+GATTGGAG
GGTAGCGGACTACGAGGGTATCTAATCCTGTTTGCTCCCCACGCTCTCGCGCCTCAGCGTCAGTTACAGTCCAGAAAGCCGCCTTCGCCACTGATGTTCCTCCTAATATCTACGCATTTCACCGCTACACTAGGAATTCCGCTTTCCTCTCCTGCACTCAAGCCCGCCAGTTTTAAATGCAACACCCAGGTTCAGCCCGGGGATTTCACATCTAACTTCACAAGCCGCCTACGCGCCCTTTACGCCCAGT
+
FFFFFFFFFFF:FFFFFFF:FFFFFFFFFFFFFFFFFFFFFFFFFFFFFFFFFFFFFFF:F:FF:FF:FFFFFF:F:F:FFF:FF:FF:FF,F,,F,FFF,FFFFFFFFFFFFFFFFFFF,FFFFFFFFFF:FFFF,F:FFFFF:F::FFFFFFFFFFFFFFFFFFFFFFF::F,FFF:FFF,FFFFFFFFF,FFFFFFFFFF:F:FFFFFFF,FFFF,FFF,FFFFF:FF:FFFFF:FFFFFF:FF:F:
@A00881:241:HJW2NDRXX:1:2129:25880:11397 2:N:0:CGAGAGAA+GATTGGAG
GGTAGCGGACTACCTGGGTATCTAATCCTGTTTGCTCCCCACGCTCTCGCGCCTTAGCGTCAGTCTCTCCCCAGCAGGCCGCTTTCGCCTCGGGTATTCCTCCTGATCTCTGCGCATTTCACCGCTACACCAGGAATTCTGCCTGCCTCTAGAAGACTCCAGCCAGCTGGTTCCTCCTGCCCTCCCGGTTTGGGACCGGGGCTTTTACAAAAGGCCTCTCTGGCCGCCTACGCGCCCTTTACGCCCAGAA
+
FFF,FFFFFFFFFFFFFFFFFFFFFFFFFFFFFF:FFFFFFF:FF,FFFFFFFFFFFFFFFFFFFFFFF,FFFFFFFFF:FF,FFFFFFFFFFFFFFFF,FFFFF:FFFFFFFFFFFFFFFFFFFFFFFFFFFFFFFFFFFFFFFFFFFFFFFF:FFFF:FF,FFFFFFFFFFFFFFFFFF,FFFFFF:FFFF,FFFF:FFFFFFFF,,FFFF,FF:FFFFFFFFFFF::FFFFFFF,:F:FFFFFF:,F
@A00881:241:HJW2NDRXX:1:2129:28745:11412 2:N:0:CGAGAGAA+GATTGGAG
GGTAGCGGACTACTAGGGTATCTAATCCTGTTTGCTCCCCACGCTTTCGAGCCTCAACGTCAGTTACAGTCCAGTAAGCCGCCTTCGCCACTGGTGTTCCTCCTAATATCTACGCATTTCACCGCTACACTAGGAATTCCGCTTACCTCTCCTGCACTCCAGTCAGACAGTTTCCAGTGCAGTCCGGGGGTTGGGCCCCCGCCTTTCACTCCAGCCTTGCCTCTCCGTCTACGCTCCCTTTACACCCAGT
+
FF,FFF,FFFFFFFFFFFFFFFF:F:FFFFFF,:FFFFFFFFFFFFFFFFFFFFFF:FFFFFF:F:FFFFFFFFFFFFFFFFFFFFFFFF,,,F:FFFF,FFFFFFFFFFFFFFF::::F,:FFFFFFFFFF,FFFFFFFFF:FFFFFF,FFFFFFFFF,F,,F,FFF::::FFFF:,F:FFF:FFFFFF::F,FFFFFFF,FF,FF,:FFFFF:,:,,FF,FFFF:,FFFFF::FFFF,F:FF:FFFF:
@A00881:241:HJW2NDRXX:1:2129:25473:11506 2:N:0:CGAGAGAA+GATTGGAG
GGTAGCGGACTACCGGGGTATCTAATCCTGTTTGCTCCCCACACTTTCGCGCCTCAGCGTCAGTTACAGTCCAGTCAGTCGCCTTCGCCACTGGTGTTCCTCCCAATCTCTACGCATTTCACCGCTACACTGGGAATTCCACTGACCTCTCCTGCACTCCAGCCTGACAGTCTCCAAAGCCATTCCCACCTTAAAAACGGGACTTTCACTCCAGACTTACCAGGCCGCCTACGCGCCCTTTACGCCCAAT
+
FFF:FFFF:FFFFFFFFFFFFFFFFFFFFFFFFFFFFFFFFFF::FFFFFFFFFFFFFFFFFFFFFFFFFFFFFFFFFFFFFFFFFFFFFFFFFFFFFFFFFFFFFFF:FFFFFFFFFFFFFFFF:FFFFFFFFFFFFFFFFFFFFFFFFFFFFFFFFFFFFFF:FFF:FF,FFFF,:F:FF,FFFFF:FFFFFFFFFFFFFFF:FFFFFFF:F:FF:FFFFFFFFFFFFFFFFFFFF,,FFFFFFFF,F
@A00881:241:HJW2NDRXX:1:2129:32380:11537 2:N:0:CGAGAGAA+GATTGGAG
GGTAGCGGACTACTAGGGTATCTAATCCTGTTTGCTCCCCACGCTCTCGCGCCTCAGCGTCAGTTGTCGTCCAGCAATCCGCCTTCGCCACTGGTGTTCTTCCGTATATCTACGCATTTCACCGCTACACACGGAATTCCGATTGCCTCTCCGATACTCAAGACCGGCAGTTTCAAATGCAGGCTATGGGTTAAGCCCATAGTTTTCACATCTGACTTGTCAGCCCGCCTACGCGCCCTTTACACCCAGT
+
FFFFFFFFF:F:FF:FFFFFFFFFFF:FFFFFFFFFFFFF:FFFFFFFFFFFFFF:FFFFFFFFFFFFFFFFFFFFFFFFFFFFFFFF::FFFFFFFFFFFFFFFF:FFFFFFFFFFFFFFFFF:FFFFF,FFFFFFFFFFFFFFFFFFFFFFFF:FFFFFFFFFFFFFFFFFFFF:FFFFFFFF,FFFFFFFFFFFFF,FFFFFFFFF::FF:FFFFFFFFFFFFFFFFFFFFFFFFFF:FFFFFFFFF
@A00881:241:HJW2NDRXX:1:2129:20618:11804 2:N:0:CGAGAGAA+GATTGGAG
GGTAGCGGACTACGCGGGTATCTAATCCTGTTTGCTCCCCACGCTTTCGAGCCTCAACGTCAGTTACGGTCCAGTAAGCCGCCTTCGCCACCGGTGTTCCTCCTGATATCTACGCATTTCACCGCTACACCAGGAATTCCGCTTACCTCTCCCGCACTCCAGCTTGACAGTTTCCAGAGCAGTCCCGCGGTTAAGCCGCGGGCTTTCACTCCAGACTTGCCCCGCCGTCTGCGCTCCCTTTACACCCAGT
+
FFFFFFFFFFFFFFFFFFFFFFFFFFFFFFFFFFFFFFFFFFFFFFFFFFFFFFFFFFFFFFFFFFFFFFFFFFFFFFFFFFFFFFFFFFFFFFFFFFFFFFFFFFFFFFFFFFFFFFFFFFFFFFFFFFFFFFFFFFFFFFFFFFFFFFFFFFFFFFFFFFFFFFFFFFFFFFFFFFFFFFFFFFFFFFFFFFFFFFFFFFFFFFF:FFFFFFFFFFFFFFFFFFFFFFFFFFFFFFFFFFFFF:FFFF
@A00881:241:HJW2NDRXX:1:2129:32696:11804 2:N:0:CGAGAGAA+GATTGGAG
GGTAGCGGACTACGTGGGTATCTAATCCTGTTCGCTCCCCACGCTTTCGCGCCTCAGCGTCAGTTACGGCCCAGTAAGTCGCCTTCGCCACTGGTGTTCCTCCTCATATCTACGCATTTCACCGCTACACTCGGAATTCCGCTTGCCTCTACTTCACTCAAGAGCTTCAGTTTCAAAAGCAGGTTACGAGTTGAGCCCGTACTTTTCACTTCTGACTTAATGCCCCGCCTACACTCCCTTTTCACCCAGT
+
FF:,FFFFFFFFFFFFFF:FFFFFFFFFFFFFFFFFFFFFFFFF::FFFFF:,FFFFFFFFFFFFFFFFF:FFFF:FFFFFFFFFFFFFFFFFF,FF:FFFFF:,FFFFFFFFFFFFFFFFF:FFFFFFFF:FF:F:FFFFF,FFFFFFFF,FFFFFFFF,:FFFFFFFFFFF:FFFFFF,FFFFFFFFFFFFFFFF:FFF,FFFFF,F:::FFFFFFFF:FFFFFFFF,,F,FFFF:F:F,FFFFF,FF
@A00881:241:HJW2NDRXX:1:2129:25283:12023 2:N:0:CGAGAGAA+GATTGGAG
GGTAGCGGACTACCTGGGTATCTAATCCTGTTCGATCCCCACGCTTTCGTGCCTCAGCGTCAGACAGAAGCCGGTATGCTGCCTTCGCAATCGGAGTTCTTCGCGATATCTAAGCATTTCACCGCTACACCGCGAATTCCGCATACTTCTCTTCCTCTCGAGCCTCCCAGTTTCAACCGCTGGCCGGGGTTGAGCCCCGGGCTTTGACGGCTGACTTAAGACGCGGCCTACGCACCCTTTAAACCCAATA
+
FFFFFFFFFFFFFFFFFFFFFFFF,FFFFFFFFFF,FFFFFFFFFFFFFFFFFFF:FFFFFFFFFFFFFFFFFFFFFFFFFFFFFFFFF:FFFFFFFFFFFFFFFFFFFFFFFFFFFFFFFFFFF,FFFF:FFFFFFFFFFFF:FFFF::FFFFFFF:FFFFF:FFFFFFF:FFFFFFFF:FFFFFFFFFFFFFFFFFFFFFF,FFFFFFFFFFFFFFFFFFFFFFFFFFFFF,FFFFFFFFFFFFFFF,
@A00881:241:HJW2NDRXX:1:2129:16767:12336 2:N:0:CGAGAGAA+GATTGGAG
GGTAGCGGACTACTCGGGTATCTAATCCTGTTTGCTCCCCACGCTTTCGTGTATGAGCGTCAGTGGCCTCCCAGGGGGCTGCCTTCGCCTTCGGTGTTCTTCCACATATCTACGCATTTCACTGCTACACGTGGAATTCCACCCCCCTCTGAGACACTCTAGTCCGACAGTCACATAGGACCCTCCCAGGTTAAGCCCGGGGATTTCACCTCTGTCTTATCGAACCGCCTGCACACCCTTTACGCCCAGT
+
FFFFFFFFFFFFFFFFFFFFFFFFFFFFFFFFFFFFFFFFFFFFFFFFFFFFFFFFFFFFFFFFFFFFFFFFFFFFFFFFFFFFFFFFFFFFFFFFFFFFFFFFFFFFFFFFFFF:FFFFFFFFFFFFFFFFFFF:FFFFFFFFFFFFFFFFFFFFFFFFFFFFFFFFFFFFFFFFFFFFFFFFFFFFFFFFF,FFFFFFF:FF,FF::FFFFF:FF:F:FFFF:FFFFFFFFFFFFFFFFF::FFFFFF
@A00881:241:HJW2NDRXX:1:2129:28962:12446 2:N:0:CGAGAGAA+GATTGGAG
GGTAGCGGACTACAAGGGTATCTAATCCTGTTTGCTCCCCACGCTTTCGCGCCTCAGCGTCAGTTACTGTCCAGAAAGCCGCCTTCGCCACTGGTGTTCCTCCTAATCTCTACGCATTTCACCGCTACACTAGGAATTCCACTTTCCTCTCCAGTACTCAAGACCGACAGTTTCAGTTGCAGTTCCGGAGTTAAGCCCCGGGATTTCACATCTGACTTGCCGACCCGCCTACACGCCCTTTACACCCAGT
+
FFF:FFFF:FF:FFFFFF:,FFF:FFFFFFFFFFFFFFFFFFFFFFFFFFFFFFFFFFFFFFFFFFFFFF:FFFFFFFFFFFFFFFFFFFFFFFFFFF,FFFFFFFFFFFF,FFFFF:FFFFFFFFFF:FFFFFFFFFFFFF:FFFFFF:FFFFF:FFFFFF:FFFFF:FFFFFFFFFFF:FFFFFFF:FFFFFF:FFFFFFFFFFFF:FFFFFF:FFF:FFFFFFFFFFFFFFFFFF::FF::FFFFFF
@A00881:241:HJW2NDRXX:1:2129:26087:12633 2:N:0:CGAGAGAA+GATTGGAG
GGTAGCGGACTACCTGGGTATCTAATCCTGTTTGCTCCCCACGCTTTCGTGCCTCAGTGTCAGTTACAGTCCAGCAAACCGCCTTCGCTACTGGTGTTCTTCCTAATATCTACGCATTCCACCGCTACACTAGGAATTCCGTTTGCCCCTCCTGCACTCAAGTCCAACAGTTTTAGTAGTAGTCCCGAAGTTGAGCCCCGGGCTTACGCTACTAACTTGCCAAACCACCTACGCACCCTTTACGCCCAGT
+
FFFFFFFFFFFFFFFFFFFFFFFFFFFFFFFFFFFFFFFFFFFFFFFFFFFFFFFFFFFFFFFFFFFFFFFF:FFFFFFFFFFFFFFFFFFFFFFFFFFFFFFFFFFFFFFFFFFFFFFFFFFFFFFFFFFFFFF,FFFFFFFFFFFFFFF:FFFFFFFFFFFFFFFFFFFFFFFFFFFFFFFFFFFFF:FFFFFFFFFFFFFF:FFFFFFFFFFFF::FFFFFFFFFFF:FFFFFFFFFFFFFFFFFF:
@A00881:241:HJW2NDRXX:1:2129:8214:12680 2:N:0:CGAGAGAA+GATTGGAG
GGTAGCGGACTACACGGGTATCTAATCCTGTTTGCTACCCACGCTTTCGCATCTCAGCGTCAGTTACGAGCCAGACAGCCGCCTTCGCCACTGATGTTCTTCCAGATATCTACGGATTTCACTCCTACACCTGGAATTCCGCTGTCCTCTCTCGCACTCCAGTTCGGTAGTTTTGAAGGCAGTTCCACGGTTGAGCCGTGGGATTTCACCTCCAACTTGCCGTACAGCCTACACGCGCTTTACGCCCAGT
+
FF::F,FFFFFFF,FFFFF,FFFFFFFFFFFFFFFFFFFFFFFFFFFFFFFFFFFFFFFFFFFFFFFFF,FFFFF:FFFFFFFFFFFFFFFFFFFFFFFFFFFF,FFFFFFFFFFFFF:FFFF,FFF:FFFFFFFFFFFFFFFFF:FFF:FFF:FFFFFFFFFFFFFFFFF:FFF:FFFFFFFFFFF:FF:FFFFFFF:FFF,:FFFFF,FFF:FFFF:FFFFFFFFFFFFFFF:F:FFFFF:,F,FFFF
@A00881:241:HJW2NDRXX:1:2129:18945:12821 2:N:0:CGAGAGAA+GATTGGAG
GGTAGCGGACTACGAGGGTATCTAATCCTGTTTGCTCCCCACACTTTCGTGCCTCAACGTCAGTTACAGTCCAGTAAGTCGCCTTCGCCACTGGTGTTCCTCCTAATATCTACGCATTTCACCGCTACACTAGGAATTCCACTTACCTCTCCTGCACTCAAGTATAGTAGTTTTAGTTGCAGTTCCTCAGTTAAGCCGAGGGCTTTCTCAACTAACTTGCTCTCCCGTCTTCGCCCCCGTTCCACCCAAT
+
FF:,FFFF:FF:FF:FFFFFFFFFFFFFFFFFFFFFFFFFF:FFFFFF:FFFFFFFFFFFFFFFF:FFFFFFF,FFFF,FFFF:FFF:F:FFFFFFFFF:FFFF,,F:FF:::FFF::FFFFFFF:F::FF,FFFFFFFF:FFFFFFFFFF,FFF,FFFFFF,,:FF,FFFFFFFF,:F,FFFFF,F::FFF,FFFFFFFFF,:F,::FF,F:F,:F,F,F,FFF,F:FF,F:F,,FF,F:,FFF,:F,F
@A00881:241:HJW2NDRXX:1:2129:21893:13041 2:N:0:CGAGAGAA+GATTGGAG
GGTAGCGGACTACAAGGGTATCTAATCCTGTTTGCTCCCCACGCTTTCGAGCCTCAGCGTCAGTTAAAGCCCAGTAAGCCGCCTTCGCCACTGATGTTCCTCCTAATATCTACGCATTTCACCGCTACACTAGGAATTCCGCTTACCTCTACTTCACTCAAGAACCTCAGTTTCAAATGCAGTTTATGGGTTGAGCCCATAATTTTCACATCTGACTTAAAGTCCCGCCTACACTCCCTTTACACCCAGT
+
FFFFFFFFFFFFFFFFFFFFFFFFFFFFFFFFFFFFFFFFFFFFFFFFFFFFFFFFFFFFFFFFFFFFFFFFFFF::FFFFFFFFFFFFFFFFFFF:FFFFFFFFFFFFFFFFFFFFFFFFFF:FFFFFFFFFFF:FFFFFFFFFFFFFFFFFFFFFFFFFFFF:FFFFFFFFFFFFFFFFFFFFFFFFFF:FFFFFFFF,FFFFFFFF:FFFFFFFFFFF:F:FFFFFFFFFFFFFFFF:FFFFFFFFF
@A00881:241:HJW2NDRXX:1:2129:23782:13432 2:N:0:CGAGAGAA+GATTGGAG
GGTAGCGGACTACCAGGGTATCTAATCCTGTTTGCTCCCCACGCTTTCGCGCCTCAGCGTCAGTTGTCGTCCAGCAAGCCGCCTTCGCCACTGGTGTTCCTCCGTATATCTACGCATTTCACCGCTACACACGGAATTCCGCTTGCCTCTCCGATACTCAAGATAGACAGTTTCAAATGCAGTTTCCGGGTTGAGCCCGGAGATTTCTCATCTGACTTGTCTGCCCGCCTACGCGCCCTTTACACCCAGT
+
FF,FFFFFFFFFFFFFFFFFFFFFFFF:FFFFFFFFFFFFFFF:FFFFFFFFFFFFFFFFFFFFFFFFFFFFFFFF::FFFFFFFFF:FFFFFFFFFFFFFFFFFFFFFFF:FFF:FFFFFFFFFFFFFFFFFFF,FFFFFFFFFFFFFFF,FFF:FFFFFFFFFFFFFFFFFFFFFFFFFFFFFFFFFFFFFFFFFFFFFFFF:FF,F:FFFF:F:FFFFFFFF::FFF:FFFFFFF,FF,FFF:F:FF
@A00881:241:HJW2NDRXX:1:2129:30572:13792 2:N:0:CGAGAGAA+GATTGGAG
GGTAGCGGACTACCCGGGTATCTAATCCTGTTTGCTCCCCACGCTTTCGCGCCTCAGCGTCAGTTGTCGTCCAGCAAGCCGCCTTCGCCACTGGTGTTCCTCCGTATATCTACGCATTTCACCGCTACACACGGAATTCCGCTTGCCTCTCCGATACTCAAGATAGACAGTTTCAAATGCAGTTTCCGGGTTGAGCCCGGAGATTTCACATCTGACTTGCCTACCCGCCTACGCGCCCTTTACACCCAGT
+
FFF,F:FF,,F,FFFFFFFFFFFF:F,FFFFFFFFFFF:FF:FFFFFFFFFFFFFFFFFFFFFFFFFFFFFFFFFFFFFFFFFFFFFFFFFFFFFFFFFFFFFFFFFFFFFFFFFFFFFF:FFFFFFFFFFFFFFFFFF:FFFFFFFFFFFFFFFFFF:FF:F::F:FFFFFFF,F:FFF,FFFFFFFFFFFFFFFFFFFFFFF:FFFFFFFF:F,FFFFFF,FF:FFFFFFFFFFFF:FF,F,FF,,,F
@A00881:241:HJW2NDRXX:1:2129:23294:13808 2:N:0:CGAGAGAA+GATTGGAG
GGTAGCGGACTACTTGGGTATCTAATCCTGTTTGCTCCCCACGCCTTCGAGCCTCAACGTCAGTCTCCGTCCAGCAGGCCGCCTTCGCCACTGGTGTTCCTCCTAATATCTACGCATTTCACCGCTACACTAGGAATTCCGCCTGCCTCTCCGGTACTCCAGCTTAACAGTTTCCAGAGCAGCTCCGGGGTTAAGCCCCGGCATTTCACTCCAGACTTGCCATGCCGTCTACGCTCCCTTTACACCCAGT
+
FFFFFFFFFFFFFFFFFFFFFFFFFFFFFFFFFFFFFFFFFFFFFFFFFFFFFFFFFFFFFFFFFFFFFFFFFFFFFFFFFFFFFFFFFFFFFFFFFFFFFFFFFFFFFFFFFFFFFFFFFFFFFFFFFFFFFFFFFFFFFFFFFFFFFFFFFFFFFFFFFFFFFFFFFFFFFFFFFFFFFFFFFFFFFFFFFFFFFFFFFFFFFFFFFFFFFFFFFFFFF:FFFF:FFFFFFFFFFFFFFFFFFFFFFF
@A00881:241:HJW2NDRXX:1:2129:32714:14121 2:N:0:CGAGAGAA+GATTGGAG
GGTAGCGGACTACTTGGGTATCTAATCCTGTTTGCTCCCCCCGCTTTCGCGCCTCAGCGTCAGTTGTCGTCCAGCAAGCCGCCTTCGCCACTGGTGTTCCTCCTAATATCTACGCATTTCACCGCTACACTAGGAATTCCGCTTGCCTCTCCGATACTCAAGGACTACAGTTTCAAATGCAGCCCCGGGGTTGAGCCCCGGTATTTCACATCTGACTTGCAGTTCCGCCTCCACGCCCTTTACACACAGT
+
FF:,FFFFFFFFFFFF,FFFF:FFFFFFFFFFFFFF:FF,,F,FFFFF,FFF:FFF,:FFFFFFFFFFF:FF,:FFFF,FFF:,FFF,FFF,FF:F:FFF:FFFFFFFF:FFFFFF,FF,FFFFFFF::FFFF:F:F,FFFFFFF,FFFFFFFFF,,FF,:F,FFFFFF,,F:F,FFF:FFFF,FFFFFF::F:FFFF:FFFF,F,F:FF,:FF:FF,,:FFFF,FFF:F,,FFF,:,F,FFF,F:F,FF
@A00881:241:HJW2NDRXX:1:2129:30563:14278 2:N:0:CGAGAGAA+GATTGGAG
GGTAGCGGACTACAGGGGTATCTAATCCTGTTCGATACCCACGCTTTCGTGCATGAGCGTCAGTAGGGCGCCGGTATGCTGCCTTCGCAATCGGAGTTCTGCGTGATATCTATGCATTTCACCGCTACACCACGCATTCCGCATACTTCTCGCCCACTCTAGCATGCCAGTTTCAACGGCTCGCCGGGGTTGAGCCCCGAAATTTTACCGCTGACTTAACAGACCGCCTACGCACCCTTTAAACCCAGTA
+
FFFFFFFFFFFFFFFFFFFFFFFFFFFFFFFFFFFFFFFFFFFFFFFFFFFFFFFFFFFFFFFFFFFFFFFFFFFFFFFFFFFFFFFFFFFFFFFFFFFFFFFFFFF:FFFFFFFFFFFFFFFFFFFFFFFFFFFFFFFFFFFFFFFFFFFFFFFFFFFFFFFFFFFFFFFFFFF:FFFFFFFFFF:FFFFFFFFFFFFFFFFFFFFFFFFFFFFFF:FF::FFFFFFFFFFFFFF:FFFFF:FFFFF,F
@A00881:241:HJW2NDRXX:1:2129:25581:14293 2:N:0:CGAGAGAA+GATTGGAG
GGTAGCGGACTACGTGGGTATCTAATCCTGTTTGCTCCCCACGCTTTCGAGCCTCAGTGTCAGTTACAGTCCAGTAAGCCGCCTTCGCCACTGGTGTTCCTCCTAATATCTACGCATTTCACCGCTACACTAGGAATTCCACTTACCTCTCCTGCACTCCAGCCGGACAGTTTCAAATGCAGTTCCGGGGTTGAGCCCCGGCATTTCACATCTGACTTGCCCTGCCACCTACGCTCCCTTTACACCCAGT
+
F,FF:FFFFFFFFFFFFFFFFFFFFFFFFFFFFFFFFFFFFFFFFFFFFFFFFFFFFFFFFFFFF,FFFFFFFFFFFFFFFFFFFFFFFFFFFFFFFFFFFFFF:FFFFFFFFFFFFFFFFFFFFF:FFF:FFFF:FFFFFFF:F:FFFF,FFF,FFFFFFFFF:FFFFFFFFFFFFFFF:FFFFFFFFFFFFFFFFFFFFFFFFFFFFF,FF,FFFF::FFF:FFFFFFFFFFFFFFFFFFFFF:FFFF
@A00881:241:HJW2NDRXX:1:2129:23701:14325 2:N:0:CGAGAGAA+GATTGGAG
GGTAGCGGACTACGAGGGTATCTAATCCTGTTTGCTCCCCACGCTTTCGAGCCTCAGTGTCAGTTACAGTCCAGTGAACCGCCTTCGCCGCTGGTGTTCCTCCTAATATCTACGCATTCCACCGCTACACTAGGAATTCCGTTCACCCCTCCTGCACTCAAGCCCAGCAGTTTTGGTAGTAGCGCCGAAGTTAAGCCTCGGAATTACGCTACCAACTTGCCAAACCACCTACGCACCCTTTACGCCCAGT
+
FFFFFFFFFFFFFFFFFFFFFFFFFFFFFFFFFFFFFFFFFFFFFFFFFFFFFFFFFFFFFFFFFFFFFFFFFFFFFFFFFFFFFFFFFFFFFFFF:FFFFFFFFFFFFFFFFFFFFFFFFFFFFFFFFFF:FFFFFFFFFFFFFFFFFFFFFFFFFFFFFFFFFFFFFFFFFFFFFFFFFFFFFFFF:FFF:FFFFFFFFFFFFFFFFFFFFF,FFFFFFFFFFFFFFFFFFFFFFFF::FFFFFFFFF
@A00881:241:HJW2NDRXX:1:2129:21124:14403 2:N:0:CGAGAGAA+GATTGGAG
GGTAGCGGACTACGTGGGTATCTAATCCTGTTTGCTCCCCATGCTTTCGTGTCTCAGCGTCAGTTACAGTCCAGCAAACCGCCTTCGCCACCGGTGTTCTTCCTAATATCTACGCATTCCACCGCTACACTAGGAATTCCGTTTGCCCCTCCTGCACTCAAGCCCAACAGTTTTAGTAGTAGTCCCGAGGTTGAGCCTCGGGCTTACGCTACTAACTTGCCGAACCGCCTACACACCCTTTACGCCCAGT
+
FFFFFFFFFFFFFFFFFFFFFFFFFFFFFFFFFFFFFFFFFFFFFFFFFFFFFFFFFFFFFFFFFFFFFFFF:FFFFFFFFFFFFFFFFFFFFFFF:FFFFFFFFFFFFFFFFFFFFFFFFFFFFFFFFFFFFFFFFFFFF:FFFFFF:FFFFFFFFFFFFFFFFFFFFFFFFFFFFFFFFFFFFFFFFFFFFFFFFFFFFFFF,FFFFFFFFFFFFFFFFFFFFF:FFF,FFFFFFFFFFFFFFFFFFF
@A00881:241:HJW2NDRXX:1:2129:32832:14481 2:N:0:CGAGAGAA+GATTGGAG
GGTAGCGGACTACAAGGGTATCTAATCCTGTTTGCTCCCCACGCTTTCGCTCCTCAGCGTCAGTTAATGTCCAGCAGGCCGCCTTCGCCACTGGTGTTCCTCCCAATATCTACGCATTTCACCGCTACACTGGGAATTCCGCCTGCCTCTCCATCACTCAAGACCAGCAGTTTTGAAAGCAGTTCCGGGGTTAAGCCCCGACATTTCACTCCCAACTTACCAGCCCGCCTACTCGCCCTTTACACCCAGT
+
FFFFFFFFFFFFFFFFFFFFFFFFFFFFFFFFFFFFFFFFFFFFFFFFFFFFFFFFFFFFFFFFFFFFFFFFFFFFF:FFFFFFFFFFFFFFFFFFFFFFFFFFFFFFFFFFFFFFFFFFFFFFFFFFFFFFFFFFFFFFFFFFFFFFFFFFFFFFFFFF:FFFFFFFFFFFFFF:FFFFFFFFFFFFFFFFFFFFFFFFF:FFFFFFFFF:FFFFFFFFFFFFFFFF:FFF::FFFFFFFFFFFFFFFF
@A00881:241:HJW2NDRXX:1:2129:15248:14747 2:N:0:CGAGAGAA+GATTGGAG
GGTAGCGGACTACGAGGGTATCTAATCCTGTTTGCTCCCCACGCTCTCGCGCCTTAGCGTCAGTCTCTTCCCGGCAGGCCGCCTTCGCCTCCGGTATTCCTCCTGATATCTGCGCATTTCACCGCTACACCAGGAATTCTGCCTGCCTCTAAAGGACTCCAGCCTCTCGGTTCCTGTCGCCTCCCCGGGTTGGGCCCGGGACTTTTACAACAGGCCTTCTAGGCCGCCTACGCGCGCTTTACGCCCAGTA
+
FFFFFFFFFFFFFFFFFFFFFFFFFFFFFFFFFFFFFFFFFFFFFFFFFFFFFFFFFFFFFFFFFFFFFFFFFFFFFFFFFFFFFFFFFFFFFFFFFFFFFFFFFFFFFFFFFFFFFFFFFFFFFFFFFFFFFFFFFFFFFFFFFFFFFFFF,FFFFF:FFFFFFFFFFFFFFFFFFFFFFFFFFFFFF:FFFFFFFFFFFFFF,FFFF:FFFFFFFFFFFFFFFFFFFF::FFFFFFFF:FFFFFFFFF
@A00881:241:HJW2NDRXX:1:2129:31684:15468 2:N:0:CGAGAGAA+GATTGGAG
GGTAGCGGACTACACGGGTATCTAATCCTGTTTGCTCCCCACGCTTTCGCGCCTCAGCGTCAGTTCCAGTCCAGAAAGCCGCCTTCGCCACTGGTGTTCCTACCGATCTCTACGCATTTCACCGCTACACCGGTAATTCCGCTTTCCTCTCCTGCACTCCAGCCCAGCAGTATCATGGGCACTTCCCACATTAAATGCGGGACTTTCACCCCTGACTTACCAGGCCGCCTACGCGCCCTTTACGCCCAAT
+
FFFF:FFFFFFFFFFFFFFFFFFFFFFFFFFFFFFFFFFFFFFFFFFFFFFFFFFFFFFFFFFFFFFFFFFFF:FFFFFFFFFFFFFFFFFFFFFFFFFFFFFFFFFF:FFFFFF,FFFFFFF:FFFF:FF,FFFFFFFFFFFFFFFFFFFFFFFFFFFFFF,FFFF:FFF,FFF:FFFFFFFFFF,FF,FFFF:FFF:F:FFFFF:FFFFF:FFFF,FF,FFFFFFFFFFF:F,FFFF:F::FFFFFFF
@A00881:241:HJW2NDRXX:1:2129:12970:15530 2:N:0:CGAGAGAA+GATTGGAG
GGTAGCGGACTACACGGGTATCTAATCCTGTTTGCTCCCCACGCTTTCGAGCCTCAGCGTCAGTAATCGTCCAGTAAGCCGCCTTCGCCACCGGTGTTCCTCCTGATATCTACGCATTTCACCGCTACACCAGGAATTCCGCTTACCCCTCCGACACTCCAGCACGGCAGTTTCCAATGCAGTACCGGGGTTAAGCCCCGGGCTTTCACATCAGACTTGCCGCGCCGCCTGCGCTCCCTTTACACCCAGT
+
FFFFFFFFFFFFFFFFFFFFFFFFFFFFFFFFFFFFFFFFFFFFFFFFFFFFFFFFFFFFFFFFFFFFFFFFFFFFFFFFFFF:FFFFFFFFFFFFFFFFFFFFFFFFFFFFFFF:FFFFFFFFFFFFFFFFFFFFFFFFFFFFFFFFFFFFFFFFFFFFFFFFFFFFFFFFFFFFFFFFFFFFFFFFFFFFFFFFFFFFFFFF,FFFFFFFFFFFFFFF:FFFFFFFFFFFFFFFFFFFFFFFFFFFFF
@A00881:241:HJW2NDRXX:1:2129:23556:15546 2:N:0:CGAGAGAA+GATTGGAG
GGTAGCGGACTACTGGGGTATCTAATCCTGTTTGCTCCCCACGCTTTCGTCCCTGAGCGTCAGATAAGTCTTAGGCAGCTGCTTTCGCTATCGGTGTTCTGTGACATATCTATGCATTTCACCGCTACTTGTCACATTCCGCTGCCTCCAGACTTTCTCTAGCCCGCCAGTATCTGTAGCACGTCCGGGGTTGAGCCCCGGGTTTTCACTACTGACTTAACGGGCCGCCTGCGGACCCTTTAAACCCACT
+
FFFFFFFFFFFFFFFFFFFFFFFFFFFFFFFFFFFFFFFFFFFFF:FFFFFFFFFFFFFFFFFFFFFFFFFFFFFFFFFFFFFFFFFFFFFFFFFFFFFFFFFFFFFFFF:FFFFFFFFFFFFFFFFFFFFFFFFFFFFFFFFFFFFFF:FFFFFFFFFFFFFFFFFFFFFFFFFFFFFF:FFFFFFFFFFFFFFFFFFFFFF,FFFFFF:FFFFFFFFFFFFFFFFFFFF:FFFFFFFFF,FFFFFF,F
@A00881:241:HJW2NDRXX:1:2129:9055:15702 2:N:0:CGAGAGAA+GATTGGAG
GGTAGCGGACTACCGGGGTATCTAATCCTGTTTGCTCCCCACGCTTTCGCGCCTCAGCGTCAGTTGTCGTCCAGCAAGCCGCCTTCGCCACTGGTGTTCCTCCGTATATCTACGCATTTCACCGCTACACACGGAATTCCGCTTGCCTCTCCGATACTCAAGACAGACAGTTTCAAATGCAGTTTCCGGGTTGAGCCCGGAGATTTCACATCTGACTTGCCTGCCCGCCTACGCGCCCTTTACACCCAGT
+
FFFFFFFFFFFFFFFFFFFFFFFFFFFFFFFFFFFFFFFFFFFFFFFFFFFFFFFFFFFFFFFFFFFFFFFFFFFFFFFFFFFFFFFFFFFFFFFFFFFFFFFFFFFFFFFFFFFFFFFFFFFFFFFFFFFFFFFFFFFFFFFFFFFFFFFFFFFFFFFFFFFFFFFFFFFFFFFF:FFFFFFFFFFFFFFFFFFFFFFFFFFFFFFFFFFFFFFFFF,FFFFFFFFFFFFFFFFFFFFFFFFFFFFFF,
@A00881:241:HJW2NDRXX:1:2129:15691:15765 2:N:0:CGAGAGAA+GATTGGAG
GGTAGCGGACTACAGGGGTATCTAATCCTGTTTGCTCCCCACGCTTTCGCACCTCAGCGTCAATACCGGTCCAGGTGGCCGCCTTCGCCACTGGTGTTCCTCCAGATATCTACGGATTTCACTCCTACACCTGGAATTCCGCCACCCTCTCCCGGATTCAAGTCGTGCAGTATCAAAGGCAGTTCCACGGTTGAGCCGTGGGATTTCACCCCTGACTTACACAACAGCCTACGTGCGCTTTACGCCCAGT
+
FFF,FFFF:FFFFFFFFFFFFFFF,F:F,FFFFFFFFFFFFFFF,FFFFFFFFFFFFFFFFFFFFFFFFFFFFFFFFFFFFFFF:FF:FFFFFFFFFFFF:FFFFFFFFFFFFFFFFFFFFF,FFFFFFFFFFFFFFFFFFFF:FFF:FFFFFFFF,FFFFFFFFFFFFFF,,:FF:FFFFF:FFFFFF:F:FFF:FFF:FFFF:FFFFFFFF:FFFF:FFFF,FFFF:,FFFF:FFF:FFFFFFFFF:,
@A00881:241:HJW2NDRXX:1:2129:32678:15937 2:N:0:CGAGAGAA+GATTGGAG
GGTAGCGGACTACTTGGGTATCTAATCCTGTTTGCTCCCCACGCTTTCGCACCTTAGCGTCAGTTAAGTTCCAGCAGATCGCCTTCGCACTGGGTATTCTTGGTGATATCTACGGATTTTACCCCTACACCACCAATTCCATCTGCCTCTCCCTCACTCTAGATTATCAGTTTCTCAAGCAGTTTAATGGTTAAGCCCTTAGATTTCACAAAAGACTTGATAATCCGCCTCCGTGCGCTTTACGCCCCGT
+
FFF:FFFFFFFFFFFFFFFFFFF,:FF,F:FFFFFFFFFFFFFFF,FFFFFFFFFFFFFFFFFFFFFFFFFFFFFFFFFFFFFF:FFFF:FFFF:,FFFFFFFFF:FF:FFFFFFF:FFFFFFFFFFFFFFFFF:FF:FF:FFFFFFFFFFFF:FFFFFF,F:FFF:FFFF:F:FFFF:FFF:,FFF:FFF:F,FF:,FF:F,FFF::FF:::FFFFFF:FFFFF,FF:F,FFFFF,FF,F,FF:FF,F,
@A00881:241:HJW2NDRXX:1:2129:32461:15969 2:N:0:CGAGAGAA+GATTGGAG
GGTAGCGGACTACGCGGGTATCTAATCCTGTTTGCTCCCCACGCTCTCGCGCCTCAGCGTCAGTTGTCGTCCAGCAATCCGCCTTCGCCACTGGTGTTCTTCCGTATATCTACGCATTTCACCGCTACACACGGAATTCCGATTGCCTCTCCGATACTCAAGACCAGCAGTTTCAAATGCAGGCTATGGGTTAAGCCCATAGTTTTCACATCTGACTTGTCGGCCCGCCTACGCGCCCTTTACACCCAGT
+
FF:,FFF:FFFFFFFFFFF:FFFFFFFFFFFFFFFFFFFFFFFFFFFFFFFFFFFFFFFFFFF:FFFFFFFFFFFFFFF:FFFFFFFFF:FFFFFFFFFFFFFFFFF,FFFFFFFFFFFFFFFFFF:FFFFFFFF,FFF:FFFFFF,FFFFFFFFFFFFFFFFFFFFFFFFFFF,FFFFFFFFFFFFFF,FFF:F:F:FF,F:FFFF,F:FFFFFFFFF,:FFF,F::F:FFFFFF:FFFFFFF:::F:,
@A00881:241:HJW2NDRXX:1:2129:13738:16266 2:N:0:CGAGAGAA+GATTGGAG
GGTAGCGGACTACATGGGTATCTAATCCTGTTTGCTCCCCACGCTTTCGCGCCTCAGCGTCAGTTACTGTCCAGCAATCCGCCTTCGCCACTGGTGTTCCTCCGTATATCTACGCATTTCACCGCTACACACGGACTTCCGATTGCCTCTCCAGCACTCAAGACCTACAGTTTCAAATGCAGGCCAGAGGTTGAGCCTCTGGTTTTCACATCTGACTTGCAGTCCCGCCTACACGCCCTTTACACCCAAT
+
FFFFF,FF:FF:FFFFFFFF,FFFFFFF:FFFFFFFFFFFFF:FFFF:FFFFFFFFFFFFFFF:FFF:FFFFFFF,FFFFFFFFFFFFF:,FFFFFF:F:FFFFFFF,FFF,FF:FF:FFFFFFF,FF,FFFFFFFFFFFFF::FFF:F:FF,FFFFFFFFFF,FF:FFFF:F:FFFF:FFFFF:,FFFFF,,FFFF,FFF:F,FFF,FFFFF:FFFFF:FF:FF:FFFF:FF::F:FF:F:FFFFF,:,
@A00881:241:HJW2NDRXX:1:2129:26431:16423 2:N:0:CGAGAGAA+GATTGGAG
GGTAGCGGACTACCTGGGTATCTAATCCTGTTTGCTCCCCACGCTTTCGCGCCTCAGCGTCAGTTGCTGTCCAGCAGACCGCCTTCGCCACTGGTGTTCCTCCTAATATCTACGCATTTCACCGCTACACTAGGAATTCCGTCTGCCTCTCCGATACTCAAGACCGGCAGTTTCAAATGCAGGCTATGGGTTAAGCCCATAGTTTTCACATCTGACTTGTCGGCCCGCCTACGCGCCCTTTACACCCAGT
+
FFFFFFFFFFFFFFFFFFFFFFFFFFFFFFFFFFFFFFFFFFFFFFFFFFFFFFFFFFFFFFFFFFFFFFFFFFFFFFFFFFFFFFFFFFFFFF:FFFFFFFFFFFFFFFFFFFFFFFFFFFFFFFFFFFF:FFFFFFFFF:FFFFFFFFFF:FFFFFFFF:FFFFFF:FFFFFFFFFF:FFFFFFFFFFFFFFFFFFFFFFFFFFFFFFFFFFFF:FFFFFFFFFFFFFFFFFFFFFFFFFFFFFF,FF
@A00881:241:HJW2NDRXX:1:2129:10104:16517 2:N:0:CGAGAGAA+GATTGGAG
GGTAGCGGACTACTCGGGTATCTAATCCTGTTTGCTCCCCACGCTCTCGCGCCTCAGCGTCAGTTGTCGTCCAGCAATCCGCCTTCGCCACTGGTGTTCTTCCGTATATCTACGCATTTCACCGCTACACACGGAATTCCGATTGCCTCTCCGATACTCAAGACCGGCAGTTTCAAATGCAGGCTATGGGTTAAGCCCATAGTTTTCACATCTGACTTGTCGGCCCGCCTACGCGCCCTTTACACCCAGT
+
FFFFFFFFFFFFFFFFFFFFFFFFFFFFFFFFFFFFFFFFFFFFFFFFFFFFFFFFFFFFFFFFFFFFFFFFFFFFFFFFFFFFFFFFFFFFFFFFFFFFFFFFFFFF:FFFFFFFFFFFFFFFFFFFFFFFFFFFFFFFFFFFFFFFFFFFFFFFFFFFFF:FFFFFFFFFFFFFFFFFFFFFFFFFFFFF,FFFFFFF:FFFFFFFFFFFFF:FFFFFF:FFF:FFFF,FFFFFFFFF,FFFFFF,FF
@A00881:241:HJW2NDRXX:1:2129:24071:16689 2:N:0:CGAGAGAA+GATTGGAG
GGTAGCGGACTACAGGGGTATCTAATCCTGTTTGCTCCCCACGCTTTCGCGCCTCAGCGTCAGTTGTCGTCCAGCAAGCCGCCTTCGCCACTGGTGTTCCTCCGTATATCTACGCATTTCACCGCTACACACGGAATTCCGCTTGCCTCTCCGATACTCAAGATAGACAGTTTCAAATGCAGTTTCCGGGTTGAGCCCGGAGATTTCACATCTGACTTGCCTACCCGCCTACGCGCCCTTTACACCCAGT
+
FFFFFFFFFFFFFFFFFFFFFFFFFFFFFFFFFFFFFFFFFFFFFFFFFFFFFFFFFFFFFFFFFFFFFFFFFFFFFFFFFFFFFFFFFFFFFFFFFFFFFFFFFFFFFFFFFFFFFFFFFFFFFFFFFFFFFFFFFFFFFFFFFFFFFFFFFFFFFFFFFFFFFFFFFFFFFFFFFFFFFFFFFFFFFFFFFFFFFFFFFFFFFFFFFFFFFFFFFFFFFFFFFFFFFF:FFFFFFFFFFFF:FFFFFF
@A00881:241:HJW2NDRXX:1:2129:29297:16689 2:N:0:CGAGAGAA+GATTGGAG
GGTAGCGGACTACAGGGGTATCTAATCCTGTTTGCTCCCCACGCTTTCGCGCCTCAACGTCAGTTACAGTCCAGTAAGCCGCCTTCGCCACTGATGTTCCTCCTAATATCTACGCATTTCACCGCTACACTAGGAATTCCGCTTACCTCTCCTGCACTCTAGCACTACAGTTTCAGATGCAGTCCTAAGGTTAAGCCCTAGGTTTTCACATCTGACTTGCAACGCCGTCTACTCGCCCTTTACACCCAGT
+
FF::F:FF:FF::FFFFFFFFFFFFFFFFFFFFFFFFFFFFFFFFFFFFFFFFFFFFFFFFFFFFFFFFFFFFFFFFFFFFFFFFFFFFFFFFFFFFFFF,FFFF,FFFFFFFFFF,F,:FFF:FFF,F,F:FF:FFFFFFFFFF,:FFFFFFF,F:FFFFFFF:FFFFF,FFFFFFFF:FFF,FFFFF:FF::FFF,F::FFF,FF,F:FFFFFFFFF,:FFFFFF:FFFFFFFFFFFFFF,FFFFFFF
@A00881:241:HJW2NDRXX:1:2129:17897:16799 2:N:0:CGAGAGAA+GATTGGAG
GGTAGCGGACTACAGGGGTATCTAATCCTGTTCGCTCCCCACGCTTTCGTGCCTCAGTGTCAGTTACAGTCCAGTGAACCGCCTTCGCCGCTGGTGTTCCTCCTAATATCTACGCATTCCACCGCTACACTAGGAATTCCGTTCACCCCTCCTGCACTCAAGCCCAGCAGTTTTGGTAGTAGCGCCGAAGTTAAGCCTCGGAATTACGCTACCAACTTGCCAAACCACCTACGCACCCTTTACGCCCAGT
+
FFFFFFFFFFFFFFFFFFFFFFFFFFFFFFFFFFFFFFFFFFFFFFFFFFFFFFFFFFFFFFFFFFFFFFFFFFFFFFFFFFFFFFFFFFFFFFFFFFFFFFFFFFFFFFFFFFFFFFFFFFFFFFFFFF:FFFFFFFFFFFFFFFFFFFFFFFFFFFFFFFFFFFFFFF:FFFFFFFFFFFFFFFFFFFFFFFFFFFFFF:FFFFFFF:FFFFFFFFFFF,FFFFFFFFFFFFFFFFFFFFFFFFFFFF
@A00881:241:HJW2NDRXX:1:2129:10402:17002 2:N:0:CGAGAGAA+GATTGGAG
GGTAGCGGACTACAAGGGTATCTAATCCTGTTTGCTCCCCATGCTTTCGCGCCTCAGCGTCAGTTACCGTCCAGAACGCCGCCTTCGCCACTGGTGTTCCTCCTAATATCTACGCATTTCACCGCTACACTCGGAATTCCGCTTACCTCTCCGGCGCTCTAGAACAACAGTTTCGAATGCAGTCCTGGGGTTAAGCCCCAGCCTTTCACATCAGAATTGCTGTTCCGGCTACGCTCCCGTTGCACCCAGT
+
FF:,FFF:FFFF:FFFFFF::FFFFFFFFFFFFFFFFFFFF:,:FFFFFFF,FFFF::FFFFF,FFFFFFFFFFFF,:FFFFFFFFFFFFFFFFFFF,F::FFF,FF,,F:FF:F,,:,F:,FFFFF:F,F,,F:,:FFFFFFFF:FFFFFF:FF,F,FF,F,,,,F,,F,FFF,F,FF:,:,F,FFF::FFF,FFF:F,FF,:FFFFFFFF:F,,::FF,,:F,:,,:,:FF::FFF,:F,FFFF,,F,
@A00881:241:HJW2NDRXX:1:2129:15519:17033 2:N:0:CGAGAGAA+GATTGGAG
GGTAGCGGACTACAAGGGTATCTAATCCTGTTTGCTCCCCACGCTCTCGCGCCTCAGCGTCAGTTGTCGTCCAGCAATCCGCCTTCGCCACTGGTGTTCTTCCGTATATCTACGCATTTCACCGCTACACACGGAATTCCGATTGCCTCTCCGATACTCAAGACCGGCAGTTTCAAATGCAGGCTATGGGTTAAGCCCATAGTTTTCACATCTGTCTTGTCAGCCCGCCTACGCGCCCGTTACACCCAGT
+
FF,:FFFFF,F,F,FFFFFFFFFF:FFFFFFFFFFFFFFFFFFF:FFFFFFFFFFFFFFFFFFFFFF:FFFFFFFF:FFFFFFFFFFFFFFFFFFFFFFFFFFFF:FFFF:FFFF::F,F,F:FFFFFFFFFFFFFFFFFFFFFFFFFFFFFFF,:FFF,FFFF:FFFFF:FF,:FFFFF:FFFF:FFFF,FFFFFFFF,FF:FFFFF:FFF:F,F:::FF:FFFFFF:FF,,FFFFF,F:F:,F,FFF,
@A00881:241:HJW2NDRXX:1:2129:25590:17127 2:N:0:CGAGAGAA+GATTGGAG
GGTAGCGGACTACCAGGGTATCTAATCCTGTTTGCTCCCCACGCTTTCGAGCCTCAACGTCAGTTACCGTCCAGCAGGCCGCCTTCGCCACTGGTGTTCTTCCTAATATCTACGCATTTCACCGCTACACTAGGAATTCCGCCTGCCTCTCCGGCACTCCAGCACCACAGTTTCCAAAGCAGTCCCCGCGTTAAGCGCCGGGCTTTCACTTCAGACTTGCCATGCCGTCTACGCACCCTTTACACCCAAT
+
FFF,FFFFFFFFFFFFFFFFFFFFFFFFFFFFFFFFF:FFFFFFFFFFFFFFFFFFF:FFFFFFFFFFFFFFFFFFFFFFFFFFFFFFFFFFFFFFFFFF::FFF:FFFFFFFFF::F,FFFFFFFF:F:F,F:F:FFFFFFFFFFFFFFF:FFF:FFFFFFF:FFFF,F:F:FFF,FFFF::FFFFFF:FFFFFFFFFFFF:FFFFFFFFF,F,FFFFFFFFFF:FFFFFFFF,:FF,:FFFFFFFFF:
@A00881:241:HJW2NDRXX:1:2129:11912:17206 2:N:0:CGAGAGAA+GATTGGAG
GGTAGCGGACTACTAGGGTATCTAATCCTGTTTGCTCCCCACGCTTTCGTGCCTCAGTGTCAGTTACAGTCCAGTGAACCGCCTTCGCCGCTGGTGTTCCTCCTAATATCTACGCATTCCACCGCTACACTAGGAATTCCGTTCACCCCTCCTGCACTCAAGCCCAGCAGTTTTGGTAGTAGTTCCGAAGTTGAGCCCCGGAATTACGCTACCAACTTGCCAAACCACCTACGCACCCTTTACGCCCAGT
+
FFFFFFFFFFFFFFFFFFFFFFFFFFFFFFFFFFFFFFFFFFFFFFFFFFFFFFFFFFFFFFFFFFFFFFFFFFFFFFFFFFFFFFF:FFFFFFFFFFFFFFFFF:FFFFFFFFFFFFFFFFFFFFFFFFFFFFFFFFFFFFFFFFFF:FFFFFFFFFFFFFFFFFFFFFFFFFFFFFFFFFFFF,FF:FF:FFFF,FFFFFFFF:FFFFFFFFFFFFF:FFFFFFFF:FF,FFFFFFFFFFFFFFFFFF
@A00881:241:HJW2NDRXX:1:2129:17237:17347 2:N:0:CGAGAGAA+GATTGGAG
GGTAGCGGACTACAGGGGTATCTAATCCTGTTTGCTCCCCACGCTTTCGTGCCTCAGTGTCAGTTACAGTCCAGTAAACCGCCTTCGCCGCCGGTGTTCTTCCTAATATCTACGCATTCCACCGCTACACTAGGAATTCCGTTTACCCCTCCTGCACTCAAGCCCAACAGTTTTAGTAGTAGTTCCGAAGTTGAGCCCCGGAATTACGCTACTAACTTGCTGAGCCACCTACGCACCCTTTACGCCCAGT
+
FFFFFFFFFFFFFFFFFFFFFFFFFFFFFFFFFFFFFFFFFFFFFFFFFFFFFFFFFFFFFFFFFFFFFFFFFFFFFFFFFFFFFFFFFFFFFFFF,FFFFFFFFFFFF:FFF:FFFFFFFFFFFFFFFFF:FFFFFFFFF,FFFFFFF:FFFFFFFFFFF:F:FFFFFFF:FFF:FFFFFFFFF:FFFFFFFF:FFFFFFFFFFFFFFFFFFFFFFF:FF,F,FFFFFFFFFFFFFFFF,FFFFFFFFF
@A00881:241:HJW2NDRXX:1:2129:26747:17566 2:N:0:CGAGAGAA+GATTGGAG
GGTAGCGGACTACCGGGGTATCTAATCCTGTTTGCTACCCACGCTTTCGCATCTCAGCGTCAGTTACGAGCCAGACAGCCGCCTTCGCCACTGATGTTCTTCCAGATATCTACGGATTTCACTCCTACACCTGGAATTCCGCTGTCCTCTCTCGCACTCCAGTTCGGTAGTTTTGAAGGCAGTTCCACGGTTGAGCCGTGGGATTTCACCTCCAACTTGCCGTACAGCCTACACGCGCTTTACGCCCAGT
+
FFF,FFFFFFFFFFFFFFF,FFFFFFFFFFF:FFFFFFFFFFFFFFFFFFFFFFFFFFFFFFF:F:FFFF:F:FFF:FFFFFFFFFFF:::FFFFFFFFFFFF:FFF:FFFFFFFF:FFFFFFFFFFFFFFFFFF:FFFFFF:FFFFFFFFFFFF,FFFFFFF:FFFFFF,FFFF,FFFFFFFFFFFFFFF:FFFFFF:F:F,FFFFFFF,FFF,:FFF:,::F:FFFFFFFFFFFFFFFF,F:FFFF:F
@A00881:241:HJW2NDRXX:1:2129:24749:17895 2:N:0:CGAGAGAA+GATTGGAG
GGTAGCGGACTACCAGGGTATCTAATCCTGTTTGCTCCCCACGCTTTCGTGCCTCAGTGTCAGTTACAGTCCAGTAAACCGCCTTCGCCGCTGGTGTTCCTCCTAATATCTACGCATTCCACCGCTACACTAGGAATTCCGTTTACCCCTCCTGCACTCAAGTCCGGCAGTTTTGGTAGTAGTTCCGAAGTTAAGCCCCGGAATTACGCTACCAACTTGCTAAACCACCTACGCACCCTTTACGCCCAGT
+
FFFFFFFFFFFFFFFFFFFFFFFFFFFFFFFFFFFFFFFFFFFFFFFFFFFFFFFFFFFFFFFFFFFFFFFFFFFFFFFFFFFFFFFFFFFFFFFFFFFFFFFFFFFFFFFFFFFFFFFFFFFFFFFFFFFFFFFFFFFFFFFFFFFFFFFFFFFFFFFFFFFFFFFF:FFFFFFFFFFFFFFFFFFFFFFFFFFFFFFFFFFF:F:FFFFFFF,FFFFFFFFFFFFFFF:FFF:FFFFFFFFFFFFFFF
@A00881:241:HJW2NDRXX:1:2129:9733:18004 2:N:0:CGAGAGAA+GATTGGAG
GGTAGCGGACTACTTGGGTATCTAATCCTGTTTGCTCCCCACGCTTTCGAGCCTCAACGTCAGTTACAGTCCAGTAAGCCGCCTTCGCCACTGGTGTTCCTCCTAATATCTACGCATTTCACCGCTACACTAGGAATTCCGCTTACCTCTCCTGTACTCCAGCTAAACAGTTTCCAATGCACGCCCGGGGTTAAGCCCCGATCTTTCACATCAGACTTGCCTTGCCGTCTACGCTCCCTTTACACCCAGT
+
FF,,FFFFFFF:FFFFFFFFFFFFFFFFFFFFFFFFFFF:FFFFFFFFFFFFFFFFFFFFFFF:FFFFFFFFFFFF:FFFFFFFFFFFFFFFFFFFFFFFFFFFFFFFFFFFF:FFFFFFFFFFFFFFFFF:FFF,FFFFFFFFFFFFFFFFFFF,FFFF:FF,F::F:FFFFF:FFFFFFFFFFFFFFFFFFFFF:FF:,FFFFFFFFFFFFFFFFFFF:FFFFF:FFFF,F,:FFFF:FFFFFFF,F:
@A00881:241:HJW2NDRXX:1:2129:23854:18380 2:N:0:CGAGAGAA+GATTGGAG
GGTAGCGGACTACTCGGGTATCTAATCCTGTTTGCTCCCCACGCTTTCGCGCCTCAGCGTCAGTTGTCGTCCAGCAAGCCGCCTTCGCCACTGGTGTTCCTCCGTATATCTACGCATTTCACCGCTACACACGGAATTCCGCTTGCCTCTCCGATACTCAAGATAGACAGTTTCAAATGCAGTTTCCGGGTTGAGCCCGGAGATTTCACATCTGACTTGCCTACCCGCCTACGCGCCCTTTACACCCAGT
+
FFF:FFFFFFFFFFFFFFFFFFFFFFFF:FFFFFFFFFFFFFFFFFFFFFFFFFFFFFFFFFFFFFFFFFFFFFFFFFFFFFFFFFFFFFFFFFFFFFFFFFFFFFFFFFFFFFFFFFFFFFFFFFFFFFFFFFFFFFFFFFFFFFFFFFFFF:FFFFFFFFFFFFFFFFFFFFFFFFFFFFFFFFFFFFFFFFFFFFFFFFFFFFF,FFFFFFF:FFFF:FFFFFFFFF:FFFFFFFFFF:FFFFFFFF
@A00881:241:HJW2NDRXX:1:2129:26106:18740 2:N:0:CGAGAGAA+GATTGGAG
GGTAGCGGACTACATGGGTATCTAATCCTGTTTGCTCCCCACGCTTTCGCGCCTCAGCGTCAGTTCCAGTCCAGAAAGCCGCCTTCGCCACTGGTGTTCCTACCGATCTCTACGCATTTCACCGCTACCCAGGTAATTCCGCTTTCCTCTCCTGCACTCCAGCCCAGCAGTATCATGGGCACTTCCCACATTAAATGCGGGACTTTCACCCCTGACTTACCAGGCCGCCTACGCGCCCTTTACGCCCAAT
+
FFFFFFFF:FFFFF:FFFFFFFFFFFFFF:FFFFFFFFFFFFFFFFFFFFFFFFFFFFF,FFFFF:FFFFFFFFFFFFFFFFFFFFFFFFFFFFFFFFFFFFFFFFFFFFFFFFFFFFFFFFFFF:FF,F,::F:FFFFFFFFFFFFFFFFFFFFFFFFFFFFFFFFFFF,FFFFFFFFFFF,FFFF,FFF:FFFFF::FFFFFFFFFFFFFF:FFFFFFFF:FFF,FF:FFFFFFFF:F:FFFFFFF:,
@A00881:241:HJW2NDRXX:1:2129:21404:18865 2:N:0:CGAGAGAA+GATTGGAG
GGTAGCGGACTACGAGGGTATCTAATCCTGTTTGCTCCCCACGCTTTCGAGCCTCAGCGTCAGTAAAAGTCCAGCAAGCCGCCTTCGCCACTGGTGTTCCTCCAAATATCTACGCATTTCACCGCTACACTTGGAATTCCGCTTGCCTCTGCTTCACTCAAGAAAAACAGTTTCAAAAGCAGGTTACGGGTTGAGCCCGTAATTTTCACTTCTGACTTGCCTTCCCGCCTACACTCCCTTTACACCCAGT
+
FFFFFFFFFFFFFFFFFFFFFFFFFFFFFFFFFFFFFFFFFFFFFFFFFFFFFFFFFFFFFFFFFF:FFFFFFFFFFFFFFFFFFFFFFFFFFFFFFFFFFFFFFFFFFFFFFFFFFFFFFFFFFFFFFF,FFFFFFFFFFFFFFFFFFFFFFFFFFFFFFFF:FF:FFFFFFFFFFFFFFFFFF:FFFFFFFFFFFFFFF,FFFFFF:FFFFFFFFF,FFFFFFFFFFF:FFFFFFFFFFFFFFFF:F:
@A00881:241:HJW2NDRXX:1:2129:24343:19100 2:N:0:CGAGAGAA+GATTGGAG
GGTAGCGGACTACAAGGGTATCTAATCCCGTTCGCTGCCCTGGCTTTCGCACATGAGCGTCAGTAGTGTGCCAGGAAGCCGCCTTCGCCACTGGTGTTCCTCCCGATATCTACGCATTTCACCGCTACACCGGGAATTCCACTTCCCTCTCACATACTCTAGTCCGCCAGTATCTGTTGTAGAACCGAGGTTGAGCCCCGGCCTTTGACAGCAGACTTAACGTACCGCCTGCGTGCGCTTTACGCCCAGT
+
FFFFFFFFFFFFFFFFFFFF:FFFFFFFFFFFFFFFFFFFFFFFFFFFFFFFFFFFFFFFFFFFFFFFFFFFFFFFFFFFFFFFFFFFFFFFFFFFFFFFFFFFFFFFFFFFFFFFFFFFFFFFFFFFFFFFFFFFFFFFFFFFFFFFF:FFFFFFFFFF:FFFFFFF,FF,FFFFFFFFFFFFFFFFFFFFFFFFFFFFFFFFFFFFFFFFFFFFFFFFFFFFFFFFFFFFFFFFFFFFFFFFFFFFFF
@A00881:241:HJW2NDRXX:1:2129:32470:19335 2:N:0:CGAGAGAA+GATTGGAG
GGTAGCGGACTACAGGGGTATCTAATCCTGTTTGCTCCCCACGCTTTCGAGCCTCAACGTCAGTCTCAGTCCAGCAGGCCGCCTTCGCCACTGGTGTTCCTCCTAATATCTACGCATTTCACCGCTACACTAGGAATTCCGCCTGCCTCTCCTGTACTCCAGCTTAACAGTTTCAAAAGCAGTTCCGGGGTTGGGCCCCGAGCTTTCACTTCTGACTTGTCATGCCGTCTACGCTCCCTTTACACCCAGT
+
FFF,FFFFF,:,FFFFFFFFFFFFFF:FFFFFFFFFFFFFFFFFFFFFFFFFFFFFFFFFFFFFFFFFFFFFFFFFFFFFFFFFF:FFFFFFFFFFFFFFFFFFFFFFFFFFFFFFFFFF:FFFFFFFFFFF,FFFFFFFFFFFFFFFFFFFFFFFFFFFF,FFFF:FFFFFFFFFFFFFFFFFFFFFFFFFF:FFFFFFFFFFFFF,FFFFFFF:FFFFFFFFFFFFFFFFFFFFFF:FFFFFFF:FFF
@A00881:241:HJW2NDRXX:1:2129:20473:19413 2:N:0:CGAGAGAA+GATTGGAG
GGTAGCGGACTACTGGGGTATCTAATCCTGTTTGCTCCCCACGCTTTCGTGCCTCAGTGTCAGTTACAGTCCAGCAAACCGCCTTCGCCACCGGTGTTCTTCCTAATATCTACGCATTCCACCGCTACACTAGGAATTCCGTTTGCCCCTCCTGCACTCAAGTCCAACAGTTTTAGTAGTAGTCCCGAGGTTGAGCCCCGGGCTTACGCTACTAACTTGCCAAACCACCTACGCACCCTTTACGCCCAGT
+
FF,FFFFFFFFFFF:FFFFFFFFFFFFFFFFFFFFFFFFFFFFFFFFFFFFFFFFFFFFFFFF:FFFFFFFFFFFFFFFFFFF,FFFFFFFFFFFFFFFFFFFFFFFFFFFFFFFF:FFFFFFFFFFFFFF,FFFFFFFFFFFFFFFFFFFFFFFFFFFFFF:FFFFFFFFFFFFFFFFFFFFFFFFFFFF:F,FFFFFF:FFF:FFFF,FFFF,FFFFFFFFFFFFFFFFFFFFFFFFF,FFFFFFFFF
@A00881:241:HJW2NDRXX:1:2129:21323:19413 2:N:0:CGAGAGAA+GATTGGAG
GGTAGCGGACTACGGGGGTATCTAATCCTGTTCGATACCCACGCTTTCGTGCTTCAGCGTCAGTTGGGCGCCGGTATGCTGCCTTCGCAATCGGAGTTCTGCGTGATATCTATGCATTTCACCGCTACACCTCGCATTCCGCATACTTCTCGCCCACTCAAGACCGACAGTTTCAACGGCTCGACGGGGTTGTGCCCCGCCTGTTTACCGCTGACTTTCCGTTCCGCCTACGCACCCTTTTAACGCAATA
+
FF,:FFFFFFFFFFFFF:F,:FFFFFF:FFFFFFFFFFF:FFFFFFFFFFFFFFFFFFFFFFFFF:FFFFFFFFFFF:FFFFFFFF:FFFFFFFFFFFFF,FF,F,,,FFFFFFF:::FFF:FFFFFFF,F:FFF,:FFFFF,FF,FFF:FFF,F,F:FFFFF,FFFFFF:F:FF,FFFFFFF,FFFFF,F:,F:FF,FF,F:FF:F,F,FFF:FFFFFF:,F:FFFFFF:FF,FFFFF::F:F,FF:FF
@A00881:241:HJW2NDRXX:1:2129:16215:19586 2:N:0:CGAGAGAA+GATTGGAG
GGTAGCGGACTACGTGGGTATCTAATCCTGTTTGCTCCCCACGCTTTCGTGCCTCAGTGTCAGTTACAGTCCAGTGAACCGCCTTCGCCGCTGGTGTTCCTCCTAATATCTACGCATTCCACCGCTACACTAGGAATTCCGTTCACCCCTCCTGCACTCAAGCCCAGCAGTTTTGGTAGTAGCGCCGAAGTTAAGCCTCGGAATTACGCTACCAACTTGCCAAACCACCTACGCACCCTTTACGCCCAGT
+
FFFFFFFFFFFFFFFFFFFFFFFFFFFFFFFFFFFFFFFFFFFFFFFFFFFFFFFFFFFFFFFFFFFFFFFFFFFFFFFFFFFFFFFFFFFFFFFFFFFF:FFFFFFFFFFFFFFFFFFFFFFFFFFFFFF,FFFFFFFFFFFFFFFFFFFFFFFFFFFFFFFFFFFFFFFFFFFFF:FFFFFFFFFF:FFFFFFFFFFFFFFFFFFFFFFFFFFFFFFFFF,FFF:FFFFFFFFFFFFF,FFFFF:FFF
@A00881:241:HJW2NDRXX:1:2129:13512:19695 2:N:0:CGAGAGAA+GATTGGAG
GGTAGCGGACTACTGGGGTATCTAATCCTGTTTGCTCCCCACGCTTTCGTGCCTCAGTGTCAGTACCAGTCCAGTAAGCCGCCTTCGCCACTGGTGTTCCTCCTAATATCTACGCATTTCACCGCTACACTAGGAATTCCGCTTACCTCTCCTGTACTCCAGCCTGACAGTTTCAAAAGCAGTCCGCGGGGTTGAGCCCCGGGTTTTCACTTCTGACTTGCCATGCCACCTACGCACCCTTTACACCCAG
+
FFFFFFFFFFFFFFFFFFFFFFFF:FFFFFFFFFFFFFFFFFFFFFFFFFFFFFFFFFFFFFFFFFFFFFFFFFFFFFFFFFFFFFFFFFFFFFFFFFFFFFF:FFFFFFFFFFFFFFFFFFFFFFFFFFFFFFFFFFFFFFFFFFFFFFFFFFFFFFFFFFFFFFFFFFFFFFFFFFFFFFFFFFFFFFFFFFFFFFFFF:FFFFFFFFFFFFFFFFFFFFFFFFFFFFFFFFFFFFFFFFFFFFFFFF
@A00881:241:HJW2NDRXX:1:2129:28348:19805 2:N:0:CGAGAGAA+GATTGGAG
GGTAGCGGACTACAAGGGTATCTAATCCTGTTTGCTCCCCACGCTCTCGCGCCTCAGCGTCAGTTGTCGTCCAGCAATCCGCCTTCGCCACTGGTGTTCTTCCGTATATCTACGCATTTCACCGCTACACACGGAATTCCGATTGCCTCTCCGATACTCAAGACTGGCAGTTTCAAATGCAGGCTATGGGTTAAGCCCATAGTTTTCACATCTGACTTGTCAGCCCGCCTACGCGCCCTTTACACCCAGT
+
FF,:FFFFFFFFFFF:FFFFFFFF:FFFFFFFFFFFFFFFFFFFFFFFFFFFFFFFFFFF::F:FFFFF:FFFFFF,FFFFFFFFFFFF,F:FFFFF:FFFFFFFFFFFFFFFFFF,FFFFFFFFFFF:FFFFFF,FFFFFFFFFFFFF:FFFFFF,FFFFFFFFFFFFFFFFFFFFFF:FFFFFFF::F,FFF,F:FFFFF:FFFF,FFFFFFFFF:FFFFF,FFFFFFFF,FF,FFF,FFFF:,FFFF
@A00881:241:HJW2NDRXX:1:2129:18466:19852 2:N:0:CGAGAGAA+GATTGGAG
GGTAGCGGACTACCAGGGTATCTAATCCTGTTTGCTCCCCACGCTTTCGCGCCTCAGCGTCAGTTATCGTCCAGTTGACCGCCTTCGCCACTGGTGTTCCTCCTAATATCTATGCATTTCACCGCTACACTAGGAATTCCGTCAACCTCTCCGACACTCAAGAGACACAGTTTCAAATGCAGTTTATGGGTTGAGCCCATAGTTTTCACATCTGACTTGCATCCCCGCCTACGCGCCCTTTACACCCAGT
+
FFF:FFFFFFFFFFFFFFFFFFFFFFFFFFFFFFFFFFFFFFFFFFFFFFFFFFFFFFFFFFFFFFFFFF:FFFFFFFFFFFFFFFFFFFFFFFFFFFFFFF:FF:FFFFFFFFFFFFFFFFFFFFFFFFFFFFFFFF:FFFFFFFFFFFFFFFFFFFFFFFF:F:FFFFFFFFFFFFFFFFFFFFFFFFFFFFFFFFF,FFFFFFF,FFF:FFFFFFFFFFFFFFFFFFF:FFFFFFFFFFFFFFFFFF
@A00881:241:HJW2NDRXX:1:2129:29215:19930 2:N:0:CGAGAGAA+GATTGGAG
GGTAGCGGACTACTGGGGTATCTAATCCTGTTTGCTCCCCACGCCTTCGAGCCTCAACGTCAGTTACCGTCCAGTAAGCCGCCTTCGCCACTGGTGTTCCTCCTAATATCTACGCATTTCACCGCTACACTAGGAATTCCGCTTACCTCTCCGGTACTCCAGCCTACCAGTTTCCAGAGCAGCTCCGGCGTTGAGCACCGGTATTTCACTCCAGACTTGACAGGCCGTCTACGCTCCCTTTACACCCAGT
+
FFFFFFFFFFFFFFFFFFFFFFFFFFFFFFFFFFFFFFFFFFFFFFFFFFFFFFFFFFFFFFFFFFFFFFFFFFFFFFFFFFFFFFFFFFFFFFFFFFFFFFFFFFFFFFFFFFFFFFFFFFFFFFFFFFFFFFFFFFFFFFFFFFFFFFFFFFFFFFFFFFFFFFFFFFFFFFFFFFFFFFFFFFFFFFFFFFFFFFFFFFFFFFFFFFFFFF:FFF:FFFFFFFFFFFFFFFFF:FFFFFFFFFFFFF
@A00881:241:HJW2NDRXX:1:2129:8205:20494 2:N:0:CGAGAGAA+GATTGGAG
GGTAGCGGACTACGTGGGTATCTAATCCTGTTTGCTCCCCACGCTTTCGTGCCTCAGTGTCAGTTACAGTCCAGTAAACCGCCTTCGCCGCTGGTGTTCTTCCTAATATCTACGCATTCCACCGCTACACTAGGAATTCCGTTTACCCCTCCTGCACTCAAGTCCGACAGTTTTAGTAGTAGTTCCGAAGTTGAGCCCCGGAATTACGCTACTAACTTGCCGAACCACCTACGCACCCTTTACGCCCAGT
+
FFFFFFFFFFFFFFFFFFFFFFFFFFFFFFFFFFFFFFFFFFFFFFFFFFFFFFFFFFFFFFFFFFFFFFFFFFFFFFFFFFFFFFFFFFFFFFFF:FFFFFFFFFFFFFFFFFFFFFFFFFFFFFFFFFF:FFFFFFFFFFFFFFFFFFFFFFFFFFFFFFFFFFFFFFFFFFFFFFFFF,FFFFFFFFFFFFFFFFFFFFFFFFFFFFFFFFFFFFFFFFFFFFFFFFFFFFFFFFFFFFFFFFFFFF
@A00881:241:HJW2NDRXX:1:2129:19018:20807 2:N:0:CGAGAGAA+GATTGGAG
GGTAGCGGACTACAGGGGTATCTAATCCTGTTCGCTCCCCACGCTTTCGTGCCTCAGTGTCAGTTACAGTCCAGTGAACCGCCTTCGCCGCTGGTGTTCCTCCTAATATCTACGCATTCCACCGCTACACTAGGAATTCCGTTCACCCCTCCTGCACTCAAGCCCAGCAGTTTTGGTAGTAGCGCCGAAGTTAAGCCTCGGAATTACGCTACCAACTTGCCAAACCACCTACGCACCCTTTACGCCCAGT
+
FFFFFFFFFFFFFFFFFFFFFFFFFFFFFFFFFFFFFFFFFFFFFFFFFFFFFFFFFFFFFFFFFFFFFFFFFFFFFFFFFFFFFFFFFFFFFFFFFFFFFFF:FFFFFFFFFFFFFFFFFFFFFFFFFFFFFFFF,FFFFFFFFFFFFFFFFFFFFFFF,FFFFFFFFF::FFFFF,FF,:FFFFFFFFFF,FFFF:FFFFFFFFFFFFFFFF:FFFFFFFFFFFFFFFFFFF,FFFFFFFFFFFFFFF
@A00881:241:HJW2NDRXX:1:2129:23194:20901 2:N:0:CGAGAGAA+GATTGGAG
GGTAGCGGACTACACGGGTATCTAATCCTGTTCGATACCCACGCTTTCGTGCTTCAGCGTCAGTTGGGCGCCGGTGCGCTGCCTTCGCAATCGGAGTTCTGCGTGATATCTATGCATTTCACCGCTACACCACGCATTCCGCGCACTTCTCGCCCACTCAAGCGCCCCAGTTTCAACGGCGGCGGAAGGTTGAGCCCCCCGGTTTGACCGCTGACTTGAGGCGCCGCCTACGCACCCTTTAAACCCAATA
+
FFF,FFFFFFFFFFFFFFFFFFFFFFFFFFFFFFFF,FFFFFFFFFFFFFFFFFFFFFFFFFFFFFFFFFFFFFFFFFFFFFFFFFFFF:FFFFFFFFFFFFFFFFFFFFFFFFFFFFFFFFFFFFFF:FFFFFFFFFFF:FFFFFFFFFFFFFFFFFF,FFFFF:FFFFFFFFFFFFFFFFFFFFFFFFFFFFFFFFFFFFFFFFFFFFFFFF:FFFF:FFFFFFFF,:FFFFFFFF,FF,FFFFFF,F
@A00881:241:HJW2NDRXX:1:2129:24596:21104 2:N:0:CGAGAGAA+GATTGGAG
GGTAGCGGACTACGTGGGTATCTAATCCTGTTTGCTACCCATGCTTTCGAGCCTCAGCGTCAGTAAAAGCCCAGCAGGCCGCCTTCGCCACTGGTGTTCCTCCTAATATCTACGCATTTCACCGCTACACTAGGAATTCCGCCTGCCTCTACTTCACTCAAGAAATACAGTTTTGAACGCAGCTACCGGTTGAGCCGATAGATTTCACATTCAACTTGTCTTCCCGCCTACGCTCCCGTTACACCCAGTC
+
FF:,FFFF:FFFFFFFFFFFFFFFFFFFFFFFFFFFFFFFFFFFFFFFFFFFFFFFFFFFFFFFFFFFFFFFFFFFFFFFFFFFFFFFFFFFFFFFFFFFFFFFFFFFFFFFFFFFFFFF:FFFFFFFFF:FFFFFFFFFFFFFFFFFFFFF:FFFFFFF,FFF:FFFFFFFFFF,FFFFFFFFFFFFFFFF,FFFF:F,:FFFFFFFFFFFF:,FFFFFFF:FFFFFFFFFF,,FF,FFF:FFFF:FFF
@A00881:241:HJW2NDRXX:1:2129:27091:21167 2:N:0:CGAGAGAA+GATTGGAG
GGTAGCGGACTACAAGGGTATCTAATCCTGTTTGCTCCCCACACTTTCGTGCTTCAGCGTCAGTTTCGCTATGGTATGCTGCCTTCGCAATCGGGGTTCTGCGTGATATCTATGCATTTCACCGCTACACCACGCATTCCGCATACCTCTTCCGAACTCCAGTCCCGCAGTTTCAATGGCAAGCGCACGGTTAAGCCGCACGTTTTCACCGCTGACTTGCGGGTCCGCCTACGCACCCTTTAAACCCAAT
+
FFFFFFFFFFFFFFFFFFFFFFFFFFFFFFFFFFFFFFFFFFFFFFFFFFFFFFFFFFFFFFFFFFFFFFFFFFFFFFFFFFFFFFFFFFFFFFFFFFFFFFF:FFFFFF:FFFFFFFFFFFFFFFFFFFFFFFFFFFFFFFFFFFFFFFFFFFFFFFFF:FFFFFFFFFFFFFF:FFFFFFFFFFFFFFFFFFFFFFFFFFFFFFFFFFFFFFFFFFFFFFFFFFFFFFFFFFFFFFFFFFFFF,FFFF
@A00881:241:HJW2NDRXX:1:2129:8404:21245 2:N:0:CGAGAGAA+GATTGGAG
GGTAGCGGACTACGTGGGTATCTAATCCTGTTTGCTCCCCACGCTTTCGAGCCTCAACGTCAGTTACGGTCCAGTAAGCCGCCTTCGCCGCCGGTGTTCCTCCTAATATCTACGCATTTCACCGCTACACTAGGAATTCCGCTTACCCCTCCCGCACTCAAGCACGCCAGTTTCCAAAGCAGTCCCACAGTTGGGCTGTGGGCTTTCACTCCAGACTTGGCGCTCCGTCTACGCTCCCTTTACACCCAGT
+
FFFFFFFFFFFFFFFFFFFFFFFFFFFFFFFFFFFFFFFFFFFFFFFFFFFFFFFFFFFFFFF,FFF:FFFFFFFFFFFFFFFFFFFFFFFFFFFF,FFFFFFFFFFFFFFFFFFFFFFFFFFFFFFF:FFFFFFFFFFFFFFFFFFFFFFFFFFFFFFFF:FFFFFFFFFFFFFFFF:FF,FFFFFFFFFF:F:FFFFFFFFF,F::FFF,F:,FFFFFFFFFFFFFFFFFF,FFFFFFFFFFF::FF,
@A00881:241:HJW2NDRXX:1:2129:8467:21261 2:N:0:CGAGAGAA+GATTGGAG
GGTAGCGGACTACGTGGGTATCTAATCCTGTTTGCTCCCCACGCTTTCGAGCCTCAACGTCAGTTACGGTCCAGTAAGCCGCCTTCGCCGCCGGTGTTCCTCCTAATATCTACGCATTTCACCGCTACACTAGGAATTCCGCTTACCCCTCCCGCACTCAAGCACGCCAGTTTCCAAAGCAGTCCCACAGTTGGGCTGTGGGCTTTCACTCCAGACTTGGCGCTCCGTCTACGCTCCCTTTACACCCAGT
+
FFFFFFFFFFFFFFFFFFFFFFFFFFFFFFFFFFFFFFFFFFFFFFFFFFFFFFFFFFFFFFFFFFFFFFFFFFFFFFFFFFFFFFFFFFFFFFFFFFFFFFFFFFFFFFFFFFFFFFFFFFFFFFFFFFFFFFFFFFFFFFFFFFFFFFFFFFFFFFFFFFF:FFFFFFFFFFFFFFFF:FFFFFFFFFFFFFFFFFFFFFFFFFFFFFFFFFFFFFFFFFFFFFFFFFFFFFFFFFF:FFFFFFFFFF
@A00881:241:HJW2NDRXX:1:2129:21287:21292 2:N:0:CGAGAGAA+GATTGGAG
GGTAGCGGACTACTGGGGTATCTAATCCTGTTTGCTCCCCACGCTTTCGTGCCTCAGTGTCAGTTACAGTCCAGCAAACCGCCTTCGCCACCGGTGTTCTTCCTAATATCTACGCATTCCACCGCTACACTAGGAATTCCGTTTGCCCCTCCTGCACTCAAGTCCAACAGTTTTAGTAGTAGTCCCGAGGTTGAGCCCCGGGCTTACGCTACTAACTTGCCAAACCACCTACGCACCCTTTACGCCCAGT
+
FFFFFFFFFFFFFFFFFFFFFFFFFFFFFFFFFFFFFFFFFFFFFFFFFFFFFFFFFFFFFFFFFFFFFFFFFF:FFFFF:FFFFFFFFFFFFFFFFFFFFFFFF:FFFFFFFFFFFFFFF:FFFF:FFFFFFFFFFFFFFFFFFFF:FFFFFFFFFFFFFFFFFFFFFFFFFFFFFFFFFFF,FFFF,FFFFFFF,F,FFFFFFFFFFFFF,F:FFFFF:,FFFFFF,,FF:FFF:F,FFFF:FFFFFF
@A00881:241:HJW2NDRXX:1:2129:29396:21465 2:N:0:CGAGAGAA+GATTGGAG
GGTAGCGGACTACCTGGGTATCTAATCCTGTTTGCTCCCCACACTTTCGTGCCTCAACGTCAGTTACAGTCCAGTAAGTCGCCTTCGCCACTGGTGTTCCTCCTAATATCTACGCATTTCACCGCTACACTAGGAATTCCACTTACCTCTCCTGCACTCAAGATTAGTAGTTTTAGTTGCAGTTCCTCAGTTGAGCCCAGGGATTTCACAACTAACTTGCTAACCCGTCTACGCACCCTTTACACCCTAT
+
FF,:FFFFFFF:FF:FFFFFFFFF:FFFFFFFFFFF:FFFFFFFFFFFFFFFFFFFFF,FFFFFFFF:FFFF:FFF,FFF:FFFFFFF:FFFFFFF,FFFFFFFFFFF:FFFFFFFFFFFFFFFFF:FFFFFFFFFFFFFFFFFF,:,FFFFFFFF:FF:FFFFFFFF,::FFF:FFFFFF:FFFFFFFFFFFFFF:,:FFFFF,FFFFFFFFFFF,F:FFFFFFFFFFFF,:FFFFF,FFFFFF:F,FF
@A00881:241:HJW2NDRXX:1:2129:6958:22216 2:N:0:CGAGAGAA+GATTGGAG
GGTAGCGGACTACGAGGGTATCTAATCCTGTTTGCTCCCCACGCTTTCGAGCCTCAACGTCAGTTACAGTCCAGTAAGCCGCCTTCGCCACTGGTGTTCCTCCTAATATCTACGCATTTCACCGCTACACTAGGAATTCCGCTTACCTCTCCTGCACTCCAGTCAGACAGTTTCCAGAGCAGTCCGGGGGTTGGGCCCCCGCCTTTCACTCCAGACTTGCCTCTCCGTCTACGCTCCCTTTACACCCAGT
+
FFFFFFFFFFFFFFFFFFFF:FFFFFFFFFFFFFFFFFFFFFFFFFFFFFFFFFFFFFFFFFFFFFFFFFFFFFFFFFFFFFFFFFFFFFFFFF:FFFFFFFF:FFFFFFFFFFFFFFFFFF:FFFFFFFFFFFFFFFFFFFFFFFFFFFFFFFFFFFFFFFFFFFFFFFFFFF:FFFFFFF:FFFFFFFFFFFFFFFFFFFFFFFF:FFFFFFFFFFFFFFFFFFFFFFFFFFFFFF,FFFFFFFFF,F
@A00881:241:HJW2NDRXX:1:2129:25608:22420 2:N:0:CGAGAGAA+GATTGGAG
GGTAGCGGACTACAAGGGTATCTAATCCTGTTCGCTCCCCACGCCCTCGTGCCTCAGCGTCAATAGACGATTCGCGAGATGCCTTCGCAATCGGCGTTCTGAGTGATCTCTATGCATTTCACCGCTACACCACTCATTCCTCCCGCGGCCTCGCCAGTCCAGCCACACAGTATTGGAGGCACCCCCGACGTTGAGCGCCGGCATTTCACCTCCAACTTGCACGACGGCCTACGCACCCTTTAAACCCAAT
+
FFF,FFFFF:FFFFFFFFF:FFFFFFFFFFFF:FFFFFFFFFFF:FFFFFFFFFFFFFFFFFFFFF:FFFFF:FFFFFFFFFFFFFFF:FFFFFFFFF:FFFFFF:FFFFFFFFFFF:FFFFFFFF,FF:F,FF,FFFF:FFFFFFFFF,FFFFF,,:FFFFFF:FF:FFFF:FFF:FFFFFFFFFFF,FF,FFFFFFFF:F,:F,,F:FFFFFFF:FFFFF:FF,FF:FFFFF,FF::F,:F:FFF,FF
@A00881:241:HJW2NDRXX:1:2129:15248:23359 2:N:0:CGAGAGAA+GATTGGAG
GGTAGCGGACTACGGGGGTATCTAATCCTGTTTGCTCCCCACACTTTCGCACCTCAGCGTCAATACCGGGCCAGGTGGCCGCCTTCGCCACTGGTGTTCTTCCAGATATCTACGGATTTCACTCCTACACCTGGAATTCCGCCACCCTCTCCCGGATCCCAGTCTTGCAGTATCAAAGGCAGTTCCACGGGTGAGCCGTGGGCTTTCACCTCTGACTGACAAGACAGCCTACGTGCGCTTTACGCCCAGT
+
FFFFFFFFFFFFFFFFFFFFFFFFFFFFFFFFFFFFFFFFFFFFFFFFFFFFFFFFFFFFFFFFFFFFFFFFFFFFFFFFFFFFFFFFFFFFFFFFFFFFFFFFFFFFFFFFFFFFFFFFFFFFFFFF:FFFFFFFFFFFFFFFFFFFFFFFFFFFFFFFFFFFFFFFFFFFFF:FFFFFFFFFF:FFFFFFFFFFFFFFFFFFFFFFFFFFFFFFFFFFFF:FFFF:FFFFFFF:FFFFFFFFFF,FFF
@A00881:241:HJW2NDRXX:1:2129:20645:23938 2:N:0:CGAGAGAA+GATTGGAG
GGTAGCGGACTACCGGGGTATCTAATCCTGTTTGCTCCCCACGCTTTCGAGCCTCAGCGTCAGTTGCCGTCCAGTAAGCCGCCTTCGCCACCGGTGGTCCTCCTAATATCTACGCGTTTCACCGCTACACTAGGAATTCCACTTTCCTCTCCTGCACTCGAGATTAGTAGGTTTCGTTGCAGTTGCGCAGTTAAGCGTCGGGCTTTCTCATCGAACTGGCTGAGCCGTGTACGCCGCCGTTGGCCGCACT
+
FF,FF:FFF:FF:FFF:FF,FFFF:FFFFF:FFFFFFFF:FFF:FFF:FFF,FF:F::FFF,F:FFF,FFFFFF:F,FFFFFFFFFF,FFFF:FFF,F:F:FFFF:F:F,,,:FF,FF:,F,F:FF:FF:F,F,,,FF::,,F:,FF:,,F,FF,,,:,,,F::FFFFF::FFF,,,F::,F,F,,,,,:F,,,F,,,,FFF::::F,,:,,,:,F,,F,F,,:,,F:,F:,,:,:F,FF,,,F:,F,::
@A00881:241:HJW2NDRXX:1:2129:10312:24205 2:N:0:CGAGAGAA+GATTGGAG
GGTAGCGGACTACACGGGTATCTAATCCTGTTTGCTCCCCACGCTTTCGCGCCTCAGCGTCAGTTGTCGTCCAGCAAGCCGCCTTCGCCACTGGTGTTCCTCCTAATATCTACGCATTTCACCGCTACACTAGGAATTCCGCTTGCCTCTCCGATACTCAAGGACTGCAGTTTCAAATGCAGTTCCGGGGTTGAGCCCCGGTATTTCACATCTGACTTGCAGCTCCGCCTACACGCCCTTTACACCCAGT
+
FFFFFFFFFFFFFFFFFFFFFFFFFFFFFFFFFFFFFFFFFFFFFFFFFFFFFFFFFFFFFFF:FFFFFFFFFFFF,FFFFFFFFFFFFFFFFFFFFFFFFFFF:FFFFFFFFFFFFFFFFFFFFFFFFFFFFFFFFFFFFFFFFFFFFFFFFFFFFFFFFFFFFFFFFFFFFFF:FFFFFFFFFFFFFFFFFFFFFFFFFFFFFFFFFFFFFFFFFFFFFFFFFFFFFFFF,FFF:FFF:FFFFFF:FF
@A00881:241:HJW2NDRXX:1:2129:21133:24345 2:N:0:CGAGAGAA+GATTGGAG
GGTAGCGGACTACGTGGGTATCTAATCCTGTTTGCTCCCCACGCTTTCGTGTCTCAGCGTCAGTTGTCGTCCAGTGAACCGCCTTCGCCGCCGGTGTTCTTCCCGATATCTACGCATATTACCGCTACACCGGGAATTCCGTTCACCCCTCCGACTCTCAAGAGCGGTAGTTTCTAATGCACGTTAAAAGTTGAGCCTTTAATTTTCACATCAGACTTATCGCCCCGCCTACACACCCTTTACACCCAGT
+
FFFFFFFFFFFFFFFFFFFFFFF:FFFFFFFFFFFFFFFFFFFFFFFFFFFFFFFFFFFFFFFFFFFFFFFFFFFFFFFFFFFFFFFFFFFFFFFFFFFFFFFFFFFFFFFFFFFFFFFFFFFFFFFFFFFFFFFFFFFFFFFFFFFFFFFFFFFFFFFFFFFFFFFFFFFFFFFFFFFFFFFFFFFFFFFFFFFFFFFFFFFFFFFFFFFFFFFFFFFFFFFFFFFFFFFFFFFFFFFFFFFFFFFFFF
@A00881:241:HJW2NDRXX:1:2129:24044:24345 2:N:0:CGAGAGAA+GATTGGAG
GGTAGCGGACTACCCGGGTATCTAATCCTGTTTGCTCCCCACGCTTTCGAGCCTCAGCGTCAGTAAAAGCCCAGCAAGCCGCCTTCGCCACCGGTGTTCCTCCAAATATCTACGCATTTCACCGCTACACTTGGAATTCCGCTTGCCTCTGCTCCACTCAAGAAGAACAGTTTCAAAAGCAGGTTATGGGTTAAGCCCATAATTTTCACTTCTGACTTGCTCTCCCGCCTGCACTCCCTTTACACCCAGT
+
FFFFFFFFFFFFFFFFFFFFFFFFFFFFFFFFFFFFFFFFFFFFFFFFFFFFFFFFFFFFFFFFFFFFFFFFFFFFFFFFFFFFFFFFFFFFFFFFFFFFFFFFFFFFFFFFFFFFFFFFFFFFFFFFFFFFFFFFFFFFFFFFFFFFFFFFFFFFFFFFFF:,FFFFFFFFFFFFFFFFFFFFF:FFFFFFFFFFFFFFFFFFFFFFFFFFFFFFFFFFFFFFFFFFFFFFFFFFFFFFFFF:FFFFFF
@A00881:241:HJW2NDRXX:1:2129:10845:24377 2:N:0:CGAGAGAA+GATTGGAG
GGTAGCGGACTACCGGGGTATCTAATCCTGTTTGCTCCCCACGCTTTCGTGTCTCAGCGTCAGTTGTCGTCCAGTAATCCGCCTTCGCCACTGGTGTTCCTCCCGATCTCTGCGCATTTCACCGCTACACCGGGAATTCCGATTACCCCTCCGACTCTCAAGAAACGCAGTTTCAAGTGCAGCTCAGAGGTTGAGCCTCTGCATTTCACACCTGACTTGCATCCCCGCCTACTCACCCTTTACACCCAGT
+
FFFFFFFFFFFFFFFFFFFFFFFFFFFFFFFFFFFFFFFFFFFFFFFFFFFFFFFFFFF:FFFFFFFFFFFFFFFFFF:FFFFFFF::FFFFFFFFFFFFFFFFFFFFFFFFFFFFF:FFFFFFFFFFFFFFFFFFFFFFFFFFFFFF:FFFFFFFFFFFFFFFFFFFFFFFFFFFFFFFFFFFFFFFFFFFF:FFFFFFFFFFFFFFFFFFFFFFFFFFFFFF:FFFFFF:FFF:,FFFFF,F:FFFFF
@A00881:241:HJW2NDRXX:1:2129:21106:24706 2:N:0:CGAGAGAA+GATTGGAG
GGTAGCGGACTACGTGGGTATCTAATCCTGTTTGCTCCCCACGCTTTCGTGTCTCAGCGTCAGTTGTCGTCCAGTGAACCGCCTTCGCCGCCGGTGTTCTTCCCGATATCTACGCATATTACCGCTACACCGGGAATTCCGTTCACCCCTCCGACTCTCAAGAGCGGTAGTTTCTAATGCACGTTAAAAGTTGAGCCTTTAATTTTCACATCAGACTTATCGCCCCGCCTACACACCCTTTACACCCAGT
+
F,FFFFFFFFFFFFFFFFFFFFFFFFFFF:FFFFFFF,FFFFFFFFFFF,FFFFFFFFFFFFFFFFFFFFFFFFFFF:FFFFFFFFFFFFFFFFFFFFFFFFFFFFFFFFFFFFFFF:FF,FFFFF,FFFFFFFFFFF,FFFFFFFFFFFFFFFFFFFFFFFFFFFFF:::FFFFFFFFFFFFFFFFF,FFFFFFFFFFFFFFFF:FFFFF:FF:FFFFF:FFFFFFFFF:FFFFF::FFFFFFFFFFF,
@A00881:241:HJW2NDRXX:1:2129:15157:24956 2:N:0:CGAGAGAA+GATTGGAG
GGTAGCGGACTACACGGGTATCTAATCCTGTTTGCTCCCCACGCTTTCGAGCCTCAGCGTCAGTTAATGTCCAGAAAGCCGCCTTCGCCTCTGGTGTTCCTCCTAATATCTACGCATTCCACCGCTACACTCGGAATTCCGCTTTCCTCTCCATCACTCAAGCACAACAGTTTTAAAAGCAGTTCCGGGGTTAAGCCCCGGGATTTCACTCCTAACTTGTTGCGCCGCCTACGCTCCCTTTACGCCCAGT
+
FF:,FFFFFFFFFFFFFFF,FFFFFFFFFFFFFFFFFFFFFFFFFFFFFFFFFFFFFFF:FFF:F,F:FFFFFFFFFFFFFFFFFFFFFFFFFFFFFFFF:FFFFFFFFFFFFFFFFFFFFFFFFFFFFFF,FFFFFFFFFFFFFFFFFFFFFFFF:FFFFFF,FFFFFFFFFFFFFFFFFFFFFFFFFFFFFFFFFFFFFFFFFFFFFFFFFFFFFFFFFFFFFFFFFFFFFFFFFFF:FFF,FFF,FF
@A00881:241:HJW2NDRXX:1:2129:30915:25128 2:N:0:CGAGAGAA+GATTGGAG
GGTAGCGGACTACACGGGTATCTAATCCTGTTTGCTCCCCACGCTTTCGCGCCTCAGCGTCAGTTGTCGTCCAGAAAGCCGCCTTCGCCACTGGTGTTCCTCCTAATATCTACGCATTTCACCGCTACACTAGGAATTCCGCTTTCCTCTCCAACACTCAAGAACTACAGTTTCAAATGCAATTCCAGGGTTGAGCCCTGGAATTTCACATCTGACTTGAAATCCCGCCTACACGCCCTTTACACCCAGT
+
FFFFFFFFF:FFFFFFFFFFFFFF:FFFFF:FFFFF:FFFFFFFFFFFFFFFFF:FFFFF:FFFFFFFFFFFFFFF:FF:FFFFFFFFFF,FFFFFFFFF:FFFF,FFFFFFFFFFFFFFFFFFFFFFFFFFFF:FFFFF:F,FFFFFFFF:F:F,FFFFFFFFFFFFFFFFFFFF:FFFFFFFFFFFFF:FFFFFFFFF:FFFFFF:FFFFFFFFFF,,FFFFF,FFFFFF,:F:FF:FF:FFF:FFFF
@A00881:241:HJW2NDRXX:1:2129:24252:25207 2:N:0:CGAGAGAA+GATTGGAG
GGTAGCGGACTACCTGGGTATCTAATCCTGTTCGATCCCCACGCTTTCGTGCCTCAACGTCAGTTACTGTCCAGAAAGTCGCCTTCGCCACTGGTGTTCCTCCTAATATCTACGCATTTCACCGCTACACTAGGAATTCCGCTTACCTCTCCTGTACTCCAGCCTGACAGTTTCAAAAGCAGTTCCGGGGTTAAGCCCCGGAGTTTCACTTCTGACTTGCCATGCCACCTACGCACCCTTTACACCCAGT
+
FFFFFFFFFFFFFFFFFFFFFFFFFFFFFFFFFFFFFFFFFFFFFFFFFFFFFFFFFFFFFFFFFFFFFFFFFFF:FFFFFFFFFFFFFFFFFFFF,FFFFFFFFFFFFFFFFFFFFFFFFFFFFFFFFFFFFFFFFFFFFFFFFFFFFFFFFFFFFFFFFFFFFFFFFFFFFFFFFFFFFFFFFFFFFFFFFFFFFFFFFFFFFFFFFFFFFFFFFFFFFFFFFFFFFFFFFFFFFFFFFFFFFFFFFF
@A00881:241:HJW2NDRXX:1:2129:25373:25551 2:N:0:CGAGAGAA+GATTGGAG
GGTAGCGGACTACTAGGGTATCTAATCCTGTTTGCTCCCCACGCTCTCGCGCCTCAGCGTCAGTTGTCGTCCAGCAATCCGCCTTCGCCACTGGTGTTCTTCCGTATATCTACGCATTTCACCGCTACACACGGAATTCCGATTGCCTCTCCGATACTCAAGACTGGCAGTTTCAAATGCAGGCTATGGGTTAAGCCCATAGTTTTCACATCTGACTTGTCAGCCCGCCTACGCGCCCTTTACACCCAGT
+
FFFFFFFFFFFFFFFFFFFFFFFFFFFFFF:FFFFFFFFFFFFFFFFFFFFFFFFFFFFFFFFFFFFFFFFFFFFFFFFFFFFFFFFFFFFFFFFFFFFFFFFFFFFFFFFFFFF,FFFF:FFFFF,F:F,FFFFFFFFFF:FFFFFFFFFFFF:FFFFFFFFFFFFFFFFFFFFFFFFFFFFFFFFFFFFF:FFFFFFFFFFF::FFFFFFFFFFFFFFFF:FFFFFFF,::FF:FF:,:FFFFFFFF,
@A00881:241:HJW2NDRXX:1:2129:19027:25645 2:N:0:CGAGAGAA+GATTGGAG
GGTAGCGGACTACCTGGGTATCTAATCCTGTTTGCTCCCCACGCTTTCGAGCCTCAACGTCAGTCATCGTCCAGCAGGCCGCCTTCGCCACTGGTGTTCCTCCTAATATCTACGCATTTCACCGCTACACTAGGAATTCCGCCTGCCTCTCCGACACTCCAGCCTGACAGTTCCAAATGCACTCCCGCAGTTGAGCCGCAGGTTTTCACATCTGGCTTGCCATGCCGTCTGCGCTCCCTTTACACCCAGT
+
FFFFFFFFFFFFFFFFFFFF:FFFFFFFFFFFFFFFFFFFFFFFFFFFFFFFFFFFFFFFFFFFFFFFFFFFFFFFFFFFFFFFFFFFFFFFFFFFFFFFFFFFFFFFFFFFFFFFFFFFFFFFFFFFFFFFFFF:FFFFFFFFFFFFFFFFFFFFFFFFFFFFFFFFFFFFFF:FFFFFFFFFFFFFFFFFFFFFFFFFFFFF:FFFFFFFFFFFFFFFFFFFFFFFFFFFFFFFFFFF:FF,FFFFFF
@A00881:241:HJW2NDRXX:1:2129:30156:26036 2:N:0:CGAGAGAA+GATTGGAG
GGTAGCGGACTACTTGGGTATCTAATCCTGTTTGCTACCCATGCTTTCGAGCCTCAGCGTCAGTCTAAGCCCAGTAGGCCGCCTTCGCCACTGGTGTTCCTTCCGATATCTACGCATTCCACCGCTACACCGGAAATTCCGCCTACCTCTACTTGACTCAAGCTGATCAGTTTTGAATGCGAATACGGGTTGAGCCCGTAGATTATACATCCAACTTGTTCAGCCGCCTACGCTCCCTTTACACCCAGTA
+
FFFFFFFFFFFFFFFFFFFFFFFFFFFFFFFFFFFFFFFFFFFFFFFFFFFFFFFFFFFFFFFFFFFFFFFFFFFFFFFFFFFFFFFFFFFFFFFFFFFFFFFFFFFFFFFFFFFFFFFFFFFFFFFFFFFFFFF:FFFFFFFFFFFFFFFFFFFFFFFFFFFFFFFF:FFFFFFFFFFFFFFFFFFFF,FF:FFFFFFFFFFFFFFFFFFFFFFFFFFFFFFFFFFFFFFFFFFFFFFFFFFFFFFFFF
@A00881:241:HJW2NDRXX:1:2129:5611:26083 2:N:0:CGAGAGAA+GATTGGAG
GGTAGCGGACTACTCGGGTATCTAATCCTGTTCGATACCCACGCTTTCGTGCTTCAGCGTCAGTTGGGCGCCGGTGTGCTGCCTTCGCAATCGGAGTTCTGCGTGATATCTATGCATTTCACCGCTACACCACGCATTCCGCACACTTCTCGCCCACTCAAGAGCACCAGTTTCAACGGCCGGAAGGGGTTGAGCCCCGCGATTTTACCGCTGACTTAACGCTCCGCCTACGCACCCTTTAAACCCAATA
+
FF,FFFFF:FFFFFFFFFFFF:FF:FFFFF:FFFFFFFF:FFFFFFFFFFFFF:FFFFFFFFFFFFFFFFFFFFFFFFFFFFFFFFFFFFFFFFFFFFFF:FFFFFFFFFFFFFFF:FFF:FF:FFFF:FFFFFF,:F,FFFFFFF:FFFFFF:FF,:FFFF:F,FF,FF:FFF,FFF:FFFFFFFF:FFFFFFFF,F,FFF,,F,FFFFF,FFFF:FFFFF,,:FFF:FFFFF,FFF:F,:F::F,:,F
@A00881:241:HJW2NDRXX:1:2129:27208:26318 2:N:0:CGAGAGAA+GATTGGAG
GGTAGCGGACTACCAGGGTATCTAATCCTGTTTGCTCCCCACACTTTCGCGCCTCAGCGTCAGTTACAGTCCAGTCAGTCGCCTTCGCCACTGGTGTTCCTCCCAATCTCTACGCATTTCACCGCTACACTGGGAATTCCACTGACCTCTCCTGCACTCCAGCCTGACAGTATCCAAAGCCATTCCCACCTTAAAAGCAGGACTTTCACTCCAGACTTACCAGGCCGCCTACGCGCCCTTTACGCCCAAT
+
FFFFFFFFFFFFFFFFFFFFFFFFF:FFFFFFFFFFFFFFFFFFFFFFFFFFFFFFFFFFFFFFFFFFFFFFFFFFFFFFFFFFFFFFFFFFFFFFFFFFFFFFFFF:FFFFFFFFFFFFFFFFFFFFFFFFFFFFFFFFFFFFFFFFFFFFFFFFFFFFFFFFFFFFFFFFFFFFFFFFFFFFFFFFFFFFFFFFFFFFFFFFFFFFFFFF:F:FFFFFFFFFFFFFFFFFFFFFFFFF::FFFFFFFF
@A00881:241:HJW2NDRXX:1:2129:7618:26334 2:N:0:CGAGAGAA+GATTGGAG
GGTAGCGGACTACCAGGGTATCTAATCCTGTTTGCTCCCCACGCTTTCGAGCCTCAGCGTCAGTAAAAGCCCAGCAAGCCGCCTTCGCCACCGGTGTTCCTCCAAATATCTACGCATTTCACCGCTACACTTGGAATTCCGCTTGCCTCTGCTCCACTCAAGAAAAACAGTTTCAAAAGCAGGTTATGGGTTAAGCCCCTCATTTTCACTTCTGACTTGCTTTGCCGCCTGCACTCCCTTTACACCCAGT
+
FF,FFFFFFFFFFFFFFFFFFFFFFFFFFFFFFFFFFFFF:FFFFFFFFFFFFFFFFFFFFFF:F,:FFFFFFFFFFFFFFFFFFFFFFFFFFFFF,FF::FFFF:FFFFF:FFFF:FF,,FF:FFFFFFFFFFFFFFF:FFFFFFFFFF:FFF:FFFFFFFFF,FF,F,:FFF:FFFFFFFFFFF:F:F:FF,FFFF,F,F:FF::FFFFFF::F:F,F:,F,:FFFFFFFFFFFFF,:F,:F,FFF:F
@A00881:241:HJW2NDRXX:1:2129:16839:27117 2:N:0:CGAGAGAA+GATTGGAG
GGTAGCGGACTACACGGGTATCTAATCCTGTTTGCTCCCCACGCTTTCGAGCCTCAACGTCAGTTACGGTCCAGCAGGCCGCCTTCGCCACCGGTGTTCCTCCTAATATCTACGCATTTCACCGCTACACTAGGAATTCCGCCTGCCCCTCCCGCACTCAAGCACCACAGTTTCCAAAGCAGTCCCGGGGTTGGGCCCCGGGCTTTCACTCCAGACTTGCACCGCCGTCTACGCTCCCTTTACACCCAGT
+
FF,,FFFFFFF:FFFFFFFFFFFFFFFFFFFFFF:FFFFF:FFFFFFFFFFFFFFFFFFFFFFFFFFFFFFFFFFFFFFFFFFFFFFFFFFF:FFF:FFFFFFFF:FFFFFFFFFFFFFFF,FFFFFFFFFFFFFFFFFFFFFFFFFFFFFFFFFFFFFFFFFFFFFF,FFF,FFF::FFFFFFFFFFFFFFFFFFFFFFFFFFFF:F:FFF,,FF:FF:FFFFFF:FFFFFFFFFFF,FFF:,FFFFFF
@A00881:241:HJW2NDRXX:1:2129:25907:27258 2:N:0:CGAGAGAA+GATTGGAG
GGTAGCGGACTACGGGGGTATCTAATCCTGTTTGCTCCCCACGCTCTCGCGCCTCAGCGTCAGTTGTCGTCCAGCAATCCGCCTTCGCCACTGGTGTTCTTCCGTATATCTACGCATTTCACCGCTACACACGGAATTCCGATTGCCTCTCCGATACTCAAGACTTCCAGTTTCAAATGCAGGCCATGGGTTAAGCCCATGGTTTTCACATCTGACTTGAAAACCCGCCTACGCGCCCTTTACACCCAGT
+
FFFFFFFFFFFFFFFFFFFFFFFFFFFFFFFFFFFFFFFFFFFFFFFFFFFFFFFFFFFFFFFFFFFFFFFFFFFFFFFFFFFFFFFFFFFFFFFFFFFFFFF:FFFFFFFFFFFFFFFFFFFFFFFFFFFFFFFFFFFFFF:FFFFFFFFFFFFFFFFFFF:FF:FFFFFFFFFFFFFFFFFFFFFFFFFFFFFFFF:FFFF:,FFFFFFFFFFFFFF:,,FFFFFFFFFFFFFFFFFFF,FFFFF,FF
@A00881:241:HJW2NDRXX:1:2129:7437:27305 2:N:0:CGAGAGAA+GATTGGAG
GGTAGCGGACTACCCGGGTATCTAATCCTGTTTGCTCCCCACGCTTTCGCGCCTCAGCGTCAGTTGTCGTCCAGCAAGCCGCCTTCGCCACTGGTGTTCCTCCGTATATCTACGCATTTCACCGCTACACACGGAATTCCGCTTGCCTCTCCGATACTCAAGATAGACAGTTTCAAATGCAGTTTCTGGGTTAAGCCCAGAGATTTCACATCTGACTTGCCTACCCGCCTACGCGCCCTTTACACCCAGT
+
FFF:FFFFFFFFFFFFFFFFFFFFFFFFFFFFFFFFFFFFFFFFFFFFFFFFFFFFFFFFFFFFFFFFFFFFFFFFFFFFFFFFFFFFFFFFFFFFFFFFFFFFFFFFFFFFFFFFFFFFFFFFFFFFFFFFFFFFFFFFFFFFFFFFFFFFFFFFFFFFFFFFFFFFFFFFFFFFFFFFFFFFFFFFFFFFFFFFFF:FFFFF:FFFFFFFFFFFFF:FFFFFFFFFFFFFFF:FFFFFFFFFFFFFFF
@A00881:241:HJW2NDRXX:1:2129:20365:27461 2:N:0:CGAGAGAA+GATTGGAG
GGTAGCGGACTACCAGGGTATCTAATCCTGTTTGCTCCCCACGCTTTCGAGCCTCAGTGTCAGTTACAGTCCAGTAAGCCGCCTTCGCCACCGGTGTTCCTCCTAATATCTACGCATTTCACCGCTACACTAGGAATTCCGCTTACCCCTCCTGCACTCCAGCTGTGCAGTTTCAAAAGCAGCTCCGGGGTTGAGCCCCGGCATTTCACTTCTGACTTGCACCGCCACCTGCGCTCCCTTTACACCCAGT
+
FF:,FFFFFFFFFFFFFFFFFFFFFFFFFFFFFFFFFFFFFFFFFFFFFFFFFFFFFFFFFFFFFFFFFFFFFFFFFFFFFFFFFFFFFFFFFFFFFFFFFFFFFFFFFFFFFFFFFFFFFFFFFF:FFFFFFFFFFFF:FFFFFFFF,FFF:FFFFFFFFFFFFFFFFFFFFFFFFFFFFFFFFFFFFFFFFFFFFFFFFF:F,FFFFFFF:FFFFFFFFFFFFFFFFFFFF:FFFF,FFFFFFFF:F:
@A00881:241:HJW2NDRXX:1:2129:11026:27508 2:N:0:CGAGAGAA+GATTGGAG
GGTAGCGGACTACTCGGGTATCTAATCCTGTTCGCTCCCCACGCTTTCGCGCCTCAGCGTCAGTTGCTGTCCAGCAGGCCGCCTTCGCCACTGGTGTTCCTCCGTATATCTACGCATTTCACCGCTACACACGGAATTCCGCCTGCCTCTCCAGTACTCAAGAACTACAGTTTCAAATGCAGGCTATGGGTTGAGCCCATAGTTTTCACATCTGACTTGCAATCCCGCCTACACGCCCTTTACACCCAGT
+
FF::FFFF:FFFFFFFFFFFFFFFFFFFFF,F,FFFFFFFFFFF::FFFFFFFFFFFFF:FFFF,FFFF:FFFFFFFFFFFFF,FFFFFFFFFFFF:FFFFFFFFFFFFFFFFFFF,FFFFFFFFFFFFFFFFFFFF::FFFFFFFFFFFFFFFFFFFFFFFFFFF:F:FF::FFFF:::FFFFFFFFFF,FFFFFFFFFFFFFFFF::FFFF:FFFFFFFF::FFFFFF,FFFF:FFF,FFF:F,F,FF
@A00881:241:HJW2NDRXX:1:2129:19434:27853 2:N:0:CGAGAGAA+GATTGGAG
GGTAGCGGACTACCTGGGTATCTAATCCTGTTTGCTCCCCACACTTTCGTGCCTCAACGTCAGTTACAGTCCAGTAAGTCGCCTTCGCCACTGGTGTTCCTCCTAATATCTACGCATTTCACCGCTACACTAGGAATTCCACTTACCTCTCCTGCACTCAAGATTAGTAGTTTTAGTTGCAGTTCCTCAGTTAAGCCGAGGGATTTCACAACTAACTTGCTTACCCGTCTACGCACCCTTTACACCCAAT
+
FFFFFFFFFFFFFFFFFFFFFFFFFFFFFFFFFFFFFFFFFFFFFFFFFFFFFFFFFFFFFFFFFFFFFFFFFFFFFFFFFFF:FFFFFFFFFFFF:FFFFFFFFFFFFFFFFFFFFFFFFFFFFFFFFFF,FF:FFFFFFFFFFFFFFFFFFFF,FFFFFFFFFFFFFFFFFF:FFFFFFFFF:F::FFFFF:FFFF:FFFFF,FF,::F,FF,:FFFF,FFFFF,FFFF:F,::FF:F:,FF,,:F:F
@A00881:241:HJW2NDRXX:1:2129:26295:27931 2:N:0:CGAGAGAA+GATTGGAG
GGTAGCGGACTACAAGGGTATCTAATCCTGTTTGCTCCCCACGCTTTCGAGTCTCAGCGTCAGTTATCGTCCAGTAAGCCGCCTTCGCCACTGGTGTTCCTCCTAATATCTACGCATTTCACCGCTACACTAGGAATTCCACTTACCTCTCCGATACTCTAGTTGAACAGTTTCAAATGCAGTTTCACTGTTGAGCACTGAATTTTCACATCTGACTTGTTCCACCGCCTACGCTCCCTTTACACCCAGT
+
FFFFFFFFFFFFFFFFFFFFFFFFFFFFFFFFFFFFFFFFFFFFFFFFFFFFFFFFFFFFFFFFFFFFFFFFFFFFFFFFFFFFFFFFFFFFFFFFFFFFFFFFFFFFFFFFFFFFFFFFFFFFFFFFFFF,FFFFFFFFFFFFFF:FFFFFFFF:FFFFFFFFFFFFFFFFFFF:FFFFFFF:FFFFFFFFFFFFFFFFFFFFFFFFFF:FFFF::FFFF:FFFFFFFFFFFFFFFFFFFFFFFFFFF:
@A00881:241:HJW2NDRXX:1:2129:30915:28479 2:N:0:CGAGAGAA+GATTGGAG
GGTAGCGGACTACACGGGTATCTAATCCTGTTTGCTCCCCACGCTTTCGAGCCTCAGTGTCAGTTACAGTCCAGAAAGGCGCCTTCGCCACTGGTATTCTTCCTAATCTCTACGCATTTCACCGCTACACTAGGAATTCTCCTTTCCTCTCCTGCACTCTAGATATCCAGTTTGGAATGCAGCACCCAGGTTAAGCCCGGGTATTTCACATCCCACTTAAATATCCACCTACGCTCCCTTTACGCCCAGT
+
FF:,FFFF:FFFFFFFFFFFFFFFFFFFFFFFFFFFFFFFFFFFFFFFFFFF:FFFFFFFFFFFFFFFFFFFFFFFFFFFFFFFFFFFFFFFFFF,FFFFFFFFFFFFFFFFFFFFFF::FFFFFFFFFFFFFFFFFFFFFFFFFFFFFFF:FFFFFFFFFF:FFFF:FFF,FFFF,FF:FFFFFFFFF,FFFFFFFFFFFFFFFFFFFFF:FFFFF,FFFFFFF,,F:FF:F:FFFF,:FFFFFFFFFF
@A00881:241:HJW2NDRXX:1:2129:13422:28588 2:N:0:CGAGAGAA+GATTGGAG
GGTAGCGGACTACATGGGTATCTAATCCTGTTTGCTCCCCACGCTTTCGTGCCTCAGTGTCAGTTACAGTCCAGCAGATCGCCTTCGCCACTGGTGTTCTTCCCAATATCTACGCATTCCACCGCTACACTGGGAATTCCATCTGCCCCTCCTGCACTCAAGTCCTGCAGTTTTAGTAGTAGTTCCGAAGTTGAGCCCCGGGATTACGCTACTAACTTGCAAGACCACCTACGCACCCTTTACGCCCAGT
+
FFFFFFFFFFFFFFFFFFFFFFFFFFFFFFFFFFFFFFFFFFFFFFFFFFFFFFFFFFFFFFFFFFFFFFFFFFFFFFFFFFFFFFFFFFFFFFFFFFFFFFFFFFFFFFFFFFFFFFFFFFFFFFFFFFFFFFFFFFFFFFFFFFFFFFFFFFFFFFFFFFFFFFFFFFFFFFFFFFFFFFFFFFFFFFFFFFFFFFFFFFFFFFFFFFFFFFFFFFFFFFF:FFFFFFFFFFFF:FFFFFF:FFFFFF
@A00881:241:HJW2NDRXX:1:2129:9833:29356 2:N:0:CGAGAGAA+GATTGGAG
GGTAGCGGACTACACGGGTATCTAATCCTGTTTGCTCCCCACGCTCTCGCGCCTCAGCGTCAGTTGTCGTCCAGCAATCCGCCTTCGCCACTGGTGTTCTTCCGTATATCTACGCATTTCACCGCTACACACGGAATTCCGATTGCCTCTCCGATACTCAAGACCATCAGTTTCAAATGCAGGCCATGGGTTAAGCCCATGGTTTTCACATCTGACTTGACAGCCCGCCTACGCGCCCTTTACACCCAGT
+
FFF,F:FFFFFFFFFFFFFFFFFFFFFFFFFFFFFFFFFFFFFFFFFFFFFFFFFFFFFF,FFFFFFFFFFFFFFFFFFFFFFFFFFFFFFFFFFFFFFFFFFFFFFFFFFFFFFFFFFFFFFFFFFFFFFFFFFFFFFFFFFFFFFFFFFFFFFFFFFFFFFFFFFFFFFFFF,F,FF:FFFFFFFFFFFFF:FFFFFFFFFFFFFFFFFFFFFFFFFFF::F,FFFFFFFFFFFFFFFF::FF:::FF
@A00881:241:HJW2NDRXX:1:2129:19976:29387 2:N:0:CGAGAGAA+GATTGGAG
GGTAGCGGACTACCCGGGTATCTAATCCTGTTTGCTCCCCACGCTTTCGTGCCTCAGTGTCAGTTACAGTCCAGTGAACCGCCTTCGCCGCTGGTGTTCCTCCTAATATCTACGCATTCCACCGCTACACTAGGAATTCCGTTCACCCCTCCTGCACTCAAGCCCAGCAGTTTTGGTAGTAGTTCCGAAGTTGAGCCCCGGAATTACGCTACCAACTTGCCAAACCACCTACGCACCCTTTACGCCCAGT
+
FFFFFFFFFFFFFFFFFFFFFFFFFFFFFFFFFFFFFFFFFFFFFFFFFFFFFFFFFFFFFFFFFFFFFFFFFFFFFFFFFFFFFFFFFFFFFFFFFFFFFFFFFFFFFFFFFFFFFFFFFFFFFFFFFFFFFFFFFFFFFFFFFFFFFFFFFFFFFFFFFFFFFFFFFFFFFFFFFFFFFFFFFFFFFFFFFFFFFFFFFFFFFFFFFFFFFFFFFF,FFFF:FFFFFFFFFFFFFFFFFFF,FFFFFF
@A00881:241:HJW2NDRXX:1:2129:28022:29481 2:N:0:CGAGAGAA+GATTGGAG
GGTAGCGGACTACTAGGGTATCTAATCCTGTTTGCTCCCCACGCTTTCGAGCCTCAACGTCAGTTACCGTCCAGTAAGCCGCCTTCGCCACTGGTGTTCCTCCTAATATCTACGCATTTCACCGCTACACTAGGAATTCCGCTTACCTCTCCGGCACTCAAGCCCGGCAGTTTCCAATGCAGTCCAGGAGTTGAGCCCCTGCCTTTCACATCAGACTTGTCAAGCCGTCTGCGCTCCCTTTACACCCAGT
+
FFFFFFFFFFFFFFFFFFFFFFFFFFFFFFFFFFFFFFFFFFFFFFFFFFFFFFFFFFFFFFFFFFFFFFFFFFFFFFFFFFFFFFFFFFFFFFFFFFFFFFFF:FFFFFFFFFFFFFFFFFFFFFFFFFF,FFFFFFFFFFFF,FFFFFFFFFF:FFF:FFFFFFFFFFFFFFF:FFFFFFFFFFFFFFFFFF:FFFF:FFFFFFFFFFFFFFFFFFFFFFFFFFF,F:FFFFFFFF::FFFFFFFFFF
@A00881:241:HJW2NDRXX:1:2129:12283:29622 2:N:0:CGAGAGAA+GATTGGAG
GGTAGCGGACTACACGGGTATCTAATCCTGTTTGCTCCCCACGCTTTCGTGCCTCAGTGTCAGTTACAGTCCAGTGAACCGCCTTCGCCGCTGGTGTTCCTCCTAATATCTACGCATTCCACCGCTACACTAGGAATTCCGTTCACCCCTCCTGCACTCAAGCCCAGCAGTTTTGGTAGTAGCGCCGAAGTTAAGCCTCGGAATTACGCTACCAACTTGCCAAACCACCTACGCACCCTTTACGCCCAGT
+
FF,:FFFFF,F:F:FFFFFFFFFF:FFFFFFFFFFFFFFFFFFFFFFFFFFF:FFFFFFFFFFFFF:FFF,FFFFF,FFFFFFFFFFFFFFFFFFFFFFF:FFFFFFFFFFFFFFFFF,:FF:FFF:F,FFFFFFFFFF:FFFF:FF:F:FFFFFFFFFFFFFFFFFFFFFFFFF,FFFFF:F:FFF:::FFFF:FF:FFFFFFF::FFFFFF,FFFFFFFFF,F,:F::FF:FFFF:FFFF,FFFFFF,
@A00881:241:HJW2NDRXX:1:2129:22544:29669 2:N:0:CGAGAGAA+GATTGGAG
GGTAGCGGACTACAGGGGTATCTAATCCTGTTTGCTCCCCACACTTTCGCACCTCAGCGTCAATACCGGGCCAGGTGGCCGCCTTCGCCACTGGAGTTCTTCCAGATATCTACGGATTTCACTCCTACACCTGGAATTCCGCCACCCTCTCCCGGATCCCAGTCTTGCAGTATCAAAGGCAGTTCCACGGGTGAGCCGTGGGCTTTCACCTCTGACTGACAAATCAGCCTACGTGCGCTTTACGCCCAGT
+
FFFFFFFFFFFFFFFFFFFFFFFFFFFFFFFFFFFFFFFFFFFFFFFFFFFFFFFFFFFFFFFFFFFFFFFFFFFFFFFFFFFFFFFFFFFFFF,FFFFFFFFFFFFFFFFFFFFFFFFFFFFFFFFFFFFFFFFFFFFFFFF:FFFFFFFFFFFFFFFFFFFFFFFFFFFFFFFFFFFFFFFFFFFFFFFFFFFFFFFFFFFFFFFFFFFFFFFFFFFF:FF,FFFFFFFF:FFFFFFFFFF:FFFFFF
@A00881:241:HJW2NDRXX:1:2129:24306:29747 2:N:0:CGAGAGAA+GATTGGAG
GGTAGCGGACTACAGGGGTATCTAATCCTGTTTGCTCCCCACGCTTTCGAGCCTCAACGTCAGTTACGGTCCAGCAGGCCGCCTTCGCCACCGGTGTTCCTCCTGATATCTGCGCATTTCACCGCTACACCAGGAATTCCGCCTGCCTCTCCCGCACTCTAGCCTGACAGTTTCCAGAGCAGTCCCGCGGTTAAGCCGCGGGCTTTCACTCCAGACTTGCCCCGCCGTCTACGCTCCCTTTACACCCAGT
+
FFFFFFFFFFFFFFFFFFFFFFFFFFFF:F:FFFFFFFFFFFFFFFFFFFFFFFFFFFFFFFFFFFFFFFFFFFFFFFFFFFFFFFFFFFFFFFFFFFFFFFFFFFFFFFFFFFFFFFFFFFFFFFFFFFFFFFFFFFFFFFFFFFFFFFFFFFFFFFFFFFFFFFFFFFFFFFFFFFFFFFFFFFFFFFF:FFFFF:FFFFFFFFFFFFFFFFFFFFFFFFFFFFFFF:FFFFFFFFFFFFFFFFFFF,
@A00881:241:HJW2NDRXX:1:2129:27308:29904 2:N:0:CGAGAGAA+GATTGGAG
GGTAGCGGACTACCTGGGTATCTAATCCTGTTTGCTCCCCATGCTTTCGTGTCTCAGCGTCAGTTACAGTCCAGCAAACCGCCTTCGCCACCGGTGTTCTTCCTAATATCTACGCATTCCACCGCTACACTAGGAATTCCGTTTGCCCCTCCTGCACTCAAGCCCAACAGTTTTAGTAGTAGTCCCGAGGTTGAGCCTCGGGCTTACGCTACTAACTTGCCGAACCGCCTACACACCCTTTACGCCCAGT
+
FFF:FFFFFFFFFFFFFFFFFFFFFFFFFFFFFFFFFFFFFFFFFFFFFFFFFFFFFFFFFFFFFFFFFFFFFFF:FFFFFFFFFFFFFFFFFFFF,FFFFFFFFFFFFFFFFFFFFFFFFFFFFFFFFFFFFFFFFFFFFFFFFFFFFFFFFFF:FFFFFFFFFFFFFF,FFFFFFFFFFFFFFFFFFFFFFFFFFFFFFFFFFFFFF,FFFFFFFFFFFFFFFFFFF:FFFFFFFFFFFFFFFFFF:F
@A00881:241:HJW2NDRXX:1:2129:21703:29997 2:N:0:CGAGAGAA+GATTGGAG
GGTAGCGGACTACTAGGGTATCTAATCCTGTTCGATCCCCACACTTTCGTGCCTCAGCGTCAGACAGAAGCCGGTATGCTGCCTTCGCAATCGGAGTTCTTCGCGATATCTAAGCATTTCACCGCTACACCGCGAATTCCGCATACTTCTCTTCCTCTCGAGCATCCCAGTTTCAACCGCTGGCCGGGGTTGAGCCCCGGGCTTTGACGGCTGACTTAAGACGCGGCCTACGCACCCTTTAAACCCAATA
+
FFFFFFFFFFFFFFFFFFFFFFFFFFFFFFFFFFFFFFFFFFFFFFFFFFFFFFFFFFFFFFFFFFFFFFFFFFFFFFFFFFFFFFFFFFFFFFFFFFFFFFFFFFFFFFFFFFFFFFFFFFFFFFFFFFFFFFFFFFFFFFFFFFFFFFFFFFFFFFF:FFFFFFFFFFFFFFFFF:FFFFFFFFFFFFFFFFFFF:FFFFFFFF:FFFFFF:FFFFF:FFFFFFFFFFFFFFFFFF:FFFFFFFFFFF
@A00881:241:HJW2NDRXX:1:2129:16034:30044 2:N:0:CGAGAGAA+GATTGGAG
GGTAGCGGACTACGAGGGTATCTAATCCTGTTTGCTCCCCACGCTTTCGCGCCTCAGCGTCAGTTACTGTCCAGCAATCCGCCTTCGCCACTGGTGTTCCTCCGTATATCTACGCATTTCACCGCTACACACGGAATTCCGATTGCCTCTCCAGCACTCAAGAACTACAGTTTCAAATGCAGGCCAGAGGTTGAGCCTCTGGTTTTCACATCTGACTTGCAATCCCGCCTACACGCCCTTTACACCCAAT
+
F:FFFFFFFFFFFFFFFFFFFFFFFFFFFFFFFFFFFFFFFFFFFFFFFFFFFFFFFFFFFFFFFFFFFFFFFFFFFFFFFFFFFFFFFFFFFFFFFFFFFFFF:FFFFFFFFFFFFFFFFFFFFFFFFFFFFFF:FFFFFFFFFFFFFFFFFFFFFFFFFFF:FF:FFFFFFFFFFFFFFFFFFFFFFFFFFFFFFFFFFFFFFFF,FFFFFFFFF:FFFFFFFFFFFFFF:F:FFFFFFFFFFFFF,F
@A00881:241:HJW2NDRXX:1:2129:25211:30311 2:N:0:CGAGAGAA+GATTGGAG
GGTAGCGGACTACTTGGGTATCTAATCCTGTTTGCTCCCCACGCTTTCGAGCCTCAGCGTCAGTTACAGTCCAGTAAGCCGCCTTCGCCTCTGGTGTTCCTCCTAATATCTACGCATTCCACCGCTACACTAGGAATTCCGCTTACCTCTCCTGCACTCCAGCTCAGTAGTTTTATATGCAGGTCCGAGGTTGAGCCTCGTCTTTTCACATATAACTTGCTGTGCCGCCTACACTCCCTTTACGCCCAGT
+
FFF:FFFFFFFFFFFFFFFFFFFFFFFFFFFFFFFFFFFFFFFFFFFFFFFFFFFFFFFFFFFFFFFFFFFFFFFFFFFFFFFFFFFFFFFFFFFFFFFFFFFFFFFFFFFFFFFFFFFFFFFFFFFFFFF:FFFFFFFFFFFFFFFFFFFFFFFFFFFFFFFFFFFFFFFFFFFFFFFFFFFFFFFFFFFFFFFFFFFFFFFFFFFFFFFFFFFF:FFFFFFFFFFFFFFFFF,FF::FFFFFFFFFF:
@A00881:241:HJW2NDRXX:1:2129:25681:30342 2:N:0:CGAGAGAA+GATTGGAG
GGTAGCGGACTACGTGGGTATCTAATCCTGTTCGATCCCCACGCTTTCGTGCCTCAGCGTCAGACAGAAGCCGGTATGCTGCCTTCGCAATCGGAGTTCTTCGCGATATCTAAGCATTTCACCGCTACACCGCGAATTCCGCATACTTCTCTTCCTCTCGAGCATCCCAGTTTCAACCGCTGGCCGGGGTTGAGCCCCGGGCTTTGACGGCTGACTTAAGACGCGGCCTACGCACCCTTTAAACCCAATA
+
FFFFFFFFFFFFFFFFFFFFFFFFFFFF:FFFFFFFFFFFFFFFFFFFFFFFFFFFFFFFFFFFFFFFFFFFFFFFFFFFFFFFFFFFFFFFFFFFFFFFFFFFFFFFFFFFFFFFFFFFFFF:FFFFFFFFFFFFFFFFFFF:FFFFFFFFFFFFFFFFFFFFFFFFFFFFFFFFFFFFFFFFFFFFFFFFFFFFFFFFFFFFFFFFFFFFFF:FFF:FFFFFFFFFFFFFFF:FFFFF:FFFFFF,:F
@A00881:241:HJW2NDRXX:1:2129:28637:30514 2:N:0:CGAGAGAA+GATTGGAG
GGTAGCGGACTACAGGGGTATCTAATCCTGTTTGCTACCCATGCTTTCGAGCCTCAGCGTCAGTTGTCGTCCAGCAAGCCGCCTTCGCCACTGGTGTTCCTCCTAATATCTACGCATTTCACCGCTACACTAGGAATTCCGCTTGCCTCTCCGATACTCAAGGACTACAGTTTCAAATGCAGTCCCGGGGTTAAGCCCCGGCCTTTCACATCTGACTTGCAGTTCCGCCTACACGCCCTTTACACCCAGT
+
FF::FFFFFFFF:FFFFFFFF:FFFFFFFFFFFFFFF,FFFFFFFFFFFFFFFFFFFFFFFFFFFFFFFFFFFFFFFFFFFFFFFFFFFFFFFFFFFFFFFFFFFFFFFFFF::FFFFFFFFFFFF:FFFFF:FFFFFFFF:FFF,FFFFFFFFFFFFFFFFFFFFFFFFFFFFFFFF,FF::,:FFFFFFFF:FFFFFFFFFFFFF,F,FFFF:,FFFFFFFFF:FFFFF:FFFFFFFFF,:FFFF:FF
@A00881:241:HJW2NDRXX:1:2129:28239:30639 2:N:0:CGAGAGAA+GATTGGAG
GGTAGCGGACTACGAGGGTATCTAATCCTGTTTGCTCCCCACACTTTCGAGCCTCAGCGTCAGTTAAAGCCCAGTAGGCCGCCTTCGCCACTGGTGTTCCTCCGAATATCTACGCATTTCACCGCTACACTCGGAATTCCGCCTACCTCTACTTCACTCAAGAACTACAGTTTTGGATGCAGCTCCGAGGTTGAGCCTCGGTATTTCACATCCAACTTGCAGTCCCGCCTGCGCTCCCTTTACACCCAGT
+
FFFFFFFFFFFFFFFFFFFFFFFFFFFFFFFFFFFFFFFFFFFFFFFFFFFFFFFFFFFFFFFFFFFFFFFFFFFFFFFFFFFFFFFFFFFFFFFFFFFFFFFFFFFFFFFFFFFFFFFFFFFFFFFFFFFFFFFFFFFFFFFF:FFFFFFFFFFFFFFFFFFFFFFFFFFFFFFFFFF:FFFFFFFFFFFFFFFFF:FFFF:FFFFFFFFFFFFFFFFFFFFFFFFFFFFFFFFFFFFFFFFFF:FFFF
@A00881:241:HJW2NDRXX:1:2129:29017:30671 2:N:0:CGAGAGAA+GATTGGAG
GGTAGCGGACTACGTGGGTATCTAATCCTGTTTGCTCCCCACGCTTTCGAGCCTCAACGTCAGTTACGGTCCAGTAAGCCGCCTTCGCCGCCGGTGTTCCTCCTAATATCTACGCATTTCACCGCTACACTAGGAATTCCGCTTACCCCTCCCGCACTCCAGCACGCCAGTTTCCAAAGCAGTCCCACGGTTGGGCCGTGGGTTTTCACTCCAGACTTGGCGCGCCGTCTGCGCTCCCTTTACACCCAGT
+
FFFFFFFFFFFFFFFFFFFFFFFFFFFFFFFFFFFFFFFFFFFFFFFFFFFFFFFF:FFFFFFFFFFFFFFFFFFFFFFFFFFFFFFFFFFFFFFFFFFFFFFFFFFFFFFFFFFFFFFFFFFFFFFFFFFFFFFFFFFFFFFFFFFFFFFFFFFFFFFFFFFFFFFFFFFFFFFFFFFFFFFFFFFFFFFFFFFFFFFFFFFFFFFFFFFFFF:FFFFFFFFFFFFFFFFFFFFFFFFFFFFFFFFFFF
@A00881:241:HJW2NDRXX:1:2129:31367:30671 2:N:0:CGAGAGAA+GATTGGAG
GGTAGCGGACTACGAGGGTATCTAATCCTGTTTGCTCCCCACGCTTTCGTGCCTCAGTGTCAGTTACAGTCCAGCAGATCGCCTTCGCCACTGGTGTTCTTCCTAATATCTACGCATTCCACCGCTACACTAGGAATTCCATCTGCCCCTCCTGCACTCAAGCCCCACAGTTTAAGTAGTAGTTCCGAAGTTGAGCCCCGGGATTACGCTACTTACTTATGAGGCCACCTACGCACCCTTTACGCCCAGT
+
FF,FFFFFFFFFFF,FFFFFFFFFFFFFFF:FFFFFFFFFFFFFFFFFFFFFFFFFFFFFFFFFFFFFFFFFFFFFFFFFFFFFFFFFFFF,F:FFFFFFFF:FFFFFFFFFFFFFFFFFFFFFFFFFFFFFFFFF,FFFFFFFFFFFFFFFFFFFFFFFF:FFFFFFFFFFFFFFF:FFFFFFFFFF,:F:FFFFFF:FFFFFFFFFFF,FF:FFFFFF:FFFFFFFFFFF,FFFFFF,FFFFFFF:FF
@A00881:241:HJW2NDRXX:1:2129:17400:30686 2:N:0:CGAGAGAA+GATTGGAG
GGTAGCGGACTACGTGGGTATCTAATCCTGTTTGCTCCCCACGCTTTCGAGCCTCAGCGTCAGTAAAAGCCCAGCAAGCCGCCTTCGCCACCGGTGTTCCTCCAAATATCTACGCATTTCACCGCTACACTTGGAATTCCGCTTGCCTCTGCTTCACTCAAGAAAAACAGTTTCAAAAGCAGGTTATGGGTTAAGCCCATAATTTTCACTTCTGACTTGCCTTCCCGCCTGCACTCCCTTTACACCCAGT
+
FFF:FFFFFFFFFFFFFFFFFFFFFFFFFFFFFFFFFFFFFFFFFFFFFFFFFFFFFFFFFFFFFFFFFFFFFFFFFFFFFFFFFFFFFFFFFFFFFFFFFFFFFFFFFFFFFFFFFFFFFFFFFF:FFFFFFFFFFFFFFFFFFFFFFFFFFFFFFFFFFFF:FFFFFFFFFFFFFFFFFFFFFFFFFFFFF:F:FFFF:FFFFFF,FFFFFFFFFFFFFFFFFFFFFFF:FFFFFFFFFFFFFFFFFF
@A00881:241:HJW2NDRXX:1:2129:25220:30765 2:N:0:CGAGAGAA+GATTGGAG
GGTAGCGGACTACGAGGGTATCTAATCCTGTTTGCTCCCCACGCTTTCGCGCCTCAGCGTCAGTTGTCGTCCAGCAAGCCGCCTTCGCCACTGGTGTTCCTCCGTATATCTACGCATTTCACCGCTACACACGGAATTCCGCTTGCCTCTCCGATACTCAAGACACACAGTTTCAAATGCAGTTTCCGGGTTAAGCCCGGAGATTTCACATCTGACTTGCATGCCCGCCTACGCGCCCTTTACACCCAGT
+
FFFFFFFFFFFFFFFFFFFFFFFFFFFFFFFFFFFFFFFFFFFFFFFFFFFFFFFFFFFFFFFFFFFFFFFFFFFF:FFFFFFFFFFFFFFFFFFFFFFFFFFFFFFFFFFFFFFFFFFFFFFFFFFFFFFFFFFFFFFFFFFFFFFFFFFFFFFFFFFFFFFFFFFFFFFFFFFFFFFFFFFFFF:FFFFFFFFFFFFFFFFFFFFFFFFFFFFFFFFFFFFFFFFFFFFFFFFFFFFFFFFFFFFFFF
@A00881:241:HJW2NDRXX:1:2129:27661:30765 2:N:0:CGAGAGAA+GATTGGAG
GGTAGCGGACTACCTGGGTATCTAATCCTGTTTGCTCCCCATGCTTTCGTGTCTCAGCGTCAGTTACAGTCCAGCAAACCGCCTTCGCCACCGGTGTTCTTCCTAATATCTACGCATTCCACCGCTACACTAGGAATTCCGTTTGCCCCTCCTGCACTCAAGCCCAACAGTTTTAGTAGTAGTCCCGAGGTTGAGCCTCGGGCTTACGCTACTAACTTGCCGAACCGCCTACACACCCTTTACGCCCAGT
+
FFFFFFFFFFFFFFFFFFFFFFFFFFFFFFFFFFFFFFFFFFFFFFFFFFFFFFFFFFFFFFFFF:FFFFFFFFFFFFFFFFFFFFFFFFFFFFFFFFFFFFFFFFFFFFFFFFFFFFFF,FFFFFFFFFFFFFFFFFFFF:FFFF:FFFFFFFFFFFFF:FFFFFFFFFFFFFFFFFFFFFFFFFFFFFFFFFFFFFFFFFF:F::FFF,F:FFFFFFFFFFFFFFFF,FFFFFFFFFFFFFFFFFFF:
@A00881:241:HJW2NDRXX:1:2129:9019:30827 2:N:0:CGAGAGAA+GATTGGAG
GGTAGCGGACTACAAGGGTATCTAATCCTGTTTGCTCCCCACGCTTTCGTGTCTCAGCGTCAGTTGTCGTCCAGCAAGCCGCCTTCGCCACTGGTGTTCCTCCGTATATCTACGCATTTCACCGCTACACACGGAATTCCGCTTGCCTCTCCGATACTCAAGACACACAGTTTCAAATGCAGTTTCCGGGTTAAGCCCGGAGATTTCACATCTGACTTGCATGCCCGCCTACGCGCCCTTTACACCCAGT
+
FFFFFFFFFFFFFFFFFFFFFFFFFFFFFFFFFFFFFFFFFFFFFFFFFFFFFFFFFFFFFFFFFFFFFFFFFFFFFFFFFFFFFFFFFFFFFFFFFFFFFFFFF:FFFF:FFFFFFFFFFFFFF:FFFFFFFFFFFFFFFFFFFFFFFFFFFFF:FFFFFFFFFFFFFFFFFFFFFFFFFFFFFFFFFFFFFFFFFFFFFFF:FFFFFFFFFFFFFFF:FFFFFFFFFFFFFFFFFFFFFFFFFFFFFF
@A00881:241:HJW2NDRXX:1:2129:31015:30843 2:N:0:CGAGAGAA+GATTGGAG
GGTAGCGGACTACCTGGGTATCTAATCCTGTTTGCTCCCCACGCTTTCGAGCCTCAACGTCAGTTACTGTCCAGTAAGCCGCCTTCGCCACTGGTGTTCTTCCTAATATCTACGCATTTCACCGCTACACTAGGAATTCCGCTTACCTCTCCAGCACTCCAGCAGGGCAGTTTCCAAAGCAGTCCCGGGGTTGAGCCCCGGGCTTTCACTTCAGACTTGCTCCGCCGTCTACGCTCCCTTTACACCCAGT
+
FFFFFFFFFFFF:FFFFFFFFFFFFFFFFFFFFFFFFFFFFFFFFFFFF,,FFFF:FFFFFF:FFFF:FFF:FFFFFF:FFFFFFFFFF::,FFFFFFFFF:FFFFF:FFFFFFFF:FFFFFFFFFFFF:F,FFFF,F,FFF:FFF:FFFFFFFFFFFF::FFFFFFFFFFFF:FF,FFFFFFF,FFFFFF,FFFFF:FFFF:FFFF,::FFFFFFFFFF:,FF:FFFFF:FF,,FF:,:F::F,,:,FF
@A00881:241:HJW2NDRXX:1:2129:32705:30921 2:N:0:CGAGAGAA+GATTGGAG
GGTAGCGGACTACTTGGGTATCTAATCCTGTTTGCTCCCCACGCTTTCGAGCCTCAACGTCAGTTACAGTCCAGTAAGCCGCCTTCGCCACTGGTGTTCCTCCTAATATCTACGCATTTCACCGCTACACTAGGAATTCCGCTTACCTCTCCTGTACTCCAGCTAAACAGTTTCCAATGCACGCCCGGGGTTAAGCCCCGATCTTTAACATCAGACTTGCCTTGCCGTCTACGCTCCCTTTACACCCAGT
+
FF::F:FFFFFF:FFFFFFFF:FFFFFFFF,F:FFFF:FFFFFFFF:FFFF::FF:,:FFFFFFFF:FFFFFFFFFFFF:FFFFFFF:FFFFFFFFFFF::F:FFFFFFFFFFF:FFFFF:FFFFFFFFF:FFFFF:FFFFFFFF::FFFFF:F,F:FFF:::F:FFF:::FF:FFF:FFFFFFFFFFFFFFF,:FFFF:FFFFF:,:FF,FFFF:FFFFFF,FF:FFFFFF,:FFFFF:,,FFF:FFFF
@A00881:241:HJW2NDRXX:1:2129:13431:31485 2:N:0:CGAGAGAA+GATTGGAG
GGTAGCGGACTACCTGGGTATCTAATCCTGTTTGCTCCCCACGCTTTCGCGCCTCAGCGTCAGTTGTCGTCCAGCAAGCCGCCTTCGCCACTGGTGTTCCTCCTAATATCTACGCATTTCACCGCTACACTAGGAATTCCGCTTGCCTCTCCGATACTCAAGGACTGCAGTTTCAAATGCAGTTCCGGGGTTGAGCCCCGGTATTTCACATCTGACTTGCAGCTCCGCCTACACGCCCTTTACACCCAGT
+
FFFFFFFFFFFFFFFFFFFFFFFFFFFFFFFFFFFFFFFFFFFFFFFFFFFFFFFFFFFFFFFFFFFFFFFFFFFFFFFFFFFFFFFFFFFFFFFFFFFFFFFFFFFFFFFFFFFFFFFFFFFFFFFFFFFFFFFFFFFFFFFFFFFFFFFFFFFFFFFFFFFFFFFFFF:FFFFFFFFFFFFFFFFFFFFFF:FF,FFFFFFFFFFFFFFFFFFFFFFFFFFFFFFFFF:FFFFF:FFFFFFFFFFFFF
@A00881:241:HJW2NDRXX:1:2129:10972:31641 2:N:0:CGAGAGAA+GATTGGAG
GGTAGCGGACTACAAGGGTATCTAATCCTGTTCGATCCCCACGCTTTCGTGCCTCAGCGTCAGACAGAAGCCGGTATGCTGCCTTCGCAATCGGAGTTCTTCGCGATATCTAAGCATTTCACCGCTACACCGCGAATTCCGCATACTTCTCTTCCTCTCGAGCATCCCAGTTTCAACCGCTGGCCGGGGTTGAGCCCCGGGCTTTGACGGCTGACTTAAGACGCGGCCTACGCACCCTTTAAACCCAATA
+
FF::FFFFFF:FFFFFFFF:FFF:F,FFFFFFFFFFFFFFFFFFFFFFFFFFFFFFFFFFFFFFFFFFFFFFFFFFFFFFFFFFFFFFFFFFFFFFFFFFFFFFFF,FFFFFFFFFFF:FFFFFFFFFFFFFFFF:FFFFFFFFFFF,F:F:F,F,FFFFFFF:FFFFFFFFFFFFFFFFFFFFFFFFFFFFFFFFFFFFFF,FFFFFFFFFFFFFFFFFFFFFFFFFFFFFFFFFFFFFFF:FFFFFFF
@A00881:241:HJW2NDRXX:1:2129:8205:31673 2:N:0:CGAGAGAA+GATTGGAG
GGTAGCGGACTACGAGGGTATCTAATCCTGTTTGCTCCCCACGCTTTCGTGCCTCAGTGTCAGTTACAGTCCAGCAAACCGCCTTCGCCACCGGTGTTCTTCCTAATATCTACGCATTCCACCGCTACACTAGGAATTCCGTTTGCCCCTCCTGCACTCAAGTCCAACAGTTTTAGTAGTAGTCCCGAAGTTAAGCCCCGGGCTTACGCTACTAACTTGCCAAACCACCTACGCACCCTTTACGCCCAGT
+
FFFFFFFFFFFFFFFFFFFFFFFFFFFFFFFFFFFFFFFF:FFFFFFFFFFFFFFFFFFFFFFFFFFFFFFFFFF:FFFFFFFFFFFFFFFFFFFF:FFFF:FF:FFFFFFFFFFFFFFFFFFFFFFFFFF:FFFFFFFFF:FFFFFFFFFF,FFFFFFFFFFFFFFFFF:FFFFFFFFFF:FFFFFFFFFF,FFFFFFFFFFF:FFFF,FFFF,,FFF:FF,:FFFFFFFFF,FFFFFF:FFFFF:FF,
@A00881:241:HJW2NDRXX:1:2129:27344:31908 2:N:0:CGAGAGAA+GATTGGAG
GGTAGCGGACTACTGGGGTATCTAATCCTGTTTGCTCCCCACGCTTTCGAGCCTCAGCGTCAGTAAAAGCCCAGCAAGCCGCCTTCGCCACCGGTGTTCCTCCAAATATCTACGCATTTCACCGCTACACTTGGAATTCCGCTTGCCTCTGCTTCACTCAAGAAAAACAGTTTCAAAAGCAGGTTATGGGTTAAGCCCATAATTTTCACTTCTGACTTGCCTTCCCGCCTGCACTCCCTTTACACCCAGT
+
FFFFFFFFFFFFFFFFFFFFFFFFFFFFFFFFFFFFFFFFFFFFFFFFFFFFFFFFFFFFFFFFFFFFFFFFFFFF,FFFFFFFFFFFFFFFFFFFFFFFFFFFFFFFFFFFFFFFFFFFFFFFFFFFFFFFFFFFFFFFFFFFFFFFFFFFFFFFFFFFFFFF,FFFFFFFFFF:FFFFFFFFFFFFFFFFFFFFFFFFFFFFFFFFFFFFF:FFFFFFFFFFFFFFFFFFFFFFFFFFFFFFFFFFFF
@A00881:241:HJW2NDRXX:1:2129:9905:33583 2:N:0:CGAGAGAA+GATTGGAG
GGTAGCGGACTACTTGGGTATCTAATCCTGTTTGCTCCCCACGCTTTCGAGCCTCAACGTCAGTTACCGTCCAGTAAGCCGCCTTCGCCACTGGTGTTCTTCCTAATATCTACGCATTTCACCGCTACACTAGGAATTCCGCTTACCTCTCCGGCACTCCAGCCAAACAGTTTCCAAAGCAGTCCCTGCGTTAAGCACAGGGCTTTCACTTCAGACTTGCCTCGCCGTCTACGCTCCCTTTACACCCAGT
+
FFFFFFFFFFFFFFFFFFFFFFFFFFFFFFFFFFFFFFFFFFFFFFFFFFFFFFFFFFFFFFFFFFFFFFFFFFFFFFFFFFFFFFFFFFFFFFFFFFFFFFFFFFFFFFFFFFFFFFFFFFFFFFFFFFFFFFFFF:FFFFFFFFFFFFFFFFFFFFFFFFFFFFFFFFFFFFFFFFF:FFFFFFFFFFFFFFF:FFFFFFFFFFFFFFFFFFFFFFFFFFF:FFFFFFFFFFFFFFFFFFFFFFFFFF
@A00881:241:HJW2NDRXX:1:2129:24740:33755 2:N:0:CGAGAGAA+GATTGGAG
GGTAGCGGACTACACGGGTATCTAATCCTGTTTGCTCCCCACGCTTTCGCACCTGAGCGTCAGTAAGTGCCTGGCAGACCGCCTTCGCCTCCGGTATTCCTCCTGATCTCTGCGCATTTCACCGCTACACCAGGAATTCTGTCTGCCCCGACATTACTCGAGTTATCCGGTTTGCCATGACCTGCGGGGTTGAGCCCCACCCTTGAACATCACACCTGGATAACCGCCTGCGTGCCCTTTACGCCCAATA
+
FFFFFFFFFFFFFFFFFFFFFFFFFFFFFFFFFFFFFFFFFFFFFFFFFFFFFFFFFFFFFFFFFFFFFFFFFFFFFFFFFFFFFFFFFFFFFFFFFFFFFFFFFFFFFFFFFFFFFFFFFFFFFFFFFFFFFFFFFFFFFFFFFFFFFFFFFFFFFFFFFFFFFFFFFFFFFFFFFFFFFFFFFFFFFFFFFFFFFFFFFFFFFFFFF:FFFFFFFFFFFFFFFFFFFFFFFFFFFFFFFFFF:F:FFF
@A00881:241:HJW2NDRXX:1:2129:26946:33912 2:N:0:CGAGAGAA+GATTGGAG
GGTAGCGGACTACTTGGGTATCTAATCCTGTTTGCTCCCCACGCTTTCGTGTCTCAGCGTCAGTTGTCGTCCAGTAATCCGCCTTCGCCACTGGTGTTCCTCCCGATCTCTGCGCATTTCACCGCTACACCGGGAATTCCGATTACCCCTCCGACTCTCAAGAAACGCAGTTTCAAGTGCAGCTCAGAGGTTAAGCCCCTGCATTTCACACCTGACTTGCATCCCCGCCTACTCACCCTTTACACCCAGT
+
FFFFFFFFFFFFFFFFFFFFFFFFFFFFFFFFFFFFFFFF:FFFFFFFFFFFFFFFFFFFFFFFFFFFFFFFFFFFFFFFFFFFFFFFFFFFFFFFFFFFFFFFFFFFFFFFFFFFFFFFFFFFFFFFFFFFFFFFFFFFFFFFFFFFFFFFFFFFFFFFFFFFFFFFFFFFFFFFFFFFFFFFFFFFFFFFFFFFFFFFFFFFFFFFFFFFFFFFFFFF:FFFFFFFFF,FFFFFFFFFFFFFFFFFFF
@A00881:241:HJW2NDRXX:1:2129:8495:34115 2:N:0:CGAGAGAA+GATTGGAG
GGTAGCGGACTACTGGGGTATCTAATCCTGTTTGCTCCCCACGCTTTCGAGCCTCAACGTCAGTTACAGTCCAGTAAGCCGCCTTCGCCACTGGTGTTCCTCCTAATATCTACGCATTTCACCGCTACACTAGGAATTCCACTTACCTCTCCTGCACTCCAGCCATACAGTTTCCAAAGCAGTTCCGGGGTTGAGCCCCGGGATTTCACTTCAGACTTGCATCGCCGTCTACGCTCCCTTTACACCCAGT
+
FFFFFFFFFFFFFFFFFFFFFFFFFFFFFFFFFFFFFFFFFFFFFFFFFFFFFFFFFFFFFFFFFFFFFFFFFFFFFFFFFFFFFFFFFFFFFFFF:FFFFFFFFFFFFFFFFFFFFFFFFFFFFFFFFFFFFFFFFFFFFFFFFFFFFFFFFFFFFFFFFFFFFFFFFFFFFFFFFFFFFFFFFFFFFFFFFFFFFFFFFF:FFFFFFFF:FFFFFFFFFFFFFFF,FFFFFFFFFFFFFFFFFF,FFF
@A00881:241:HJW2NDRXX:1:2129:28058:34428 2:N:0:CGAGAGAA+GATTGGAG
GGTAGCGGACTACTCGGGTATCTAATCCTGTTCGCTCCCCACGCTTTCGCACCTGAGCGTCAGTTGCCAGCCAGCAGGCCGCCTTCGCCTCCGGTATTCCTCCTGATCTCTGCGCATTTCACCGCTACACCAGGAATTCTGCCTGCCTCTCTGGCACTCGAGTCCCTCGGTTCTGTTAAACATCACTGGGTTGGGCCCAGCACTTTCATCAACAGCCTAAAGAACCGCCTGCGTGCCCTTTACGCCCAAT
+
FFF:FFFFFFFFFFFFFFFFFFFFFFFFFFFFFFFFFFFFFFFFFFFFFFFFFFFFFFFFFFFFFFFFFFFFFFFFFFFFFFFFFFFFFFFFFFFFFFFFFFFFFFFFFFFFFFFFFFFFFFFFFFFFFFFFFFF:FFFFFFFFFFFFFFFFFFFFFFFFFFFFFFFFFFFFFFFFFFFFFFFFFFFFFFFFFFFFFFFFFFFFFFFFFFFFFFFFFFFFFF:FFFFFFFFFFFFF:FFFFFFFFFFFFF
@A00881:241:HJW2NDRXX:1:2129:28827:34444 2:N:0:CGAGAGAA+GATTGGAG
GGTAGCGGACTACGAGGGTATCTAATCCTGTTTGCTCCCCACGCTTTCGCGCCTCAGCGTCAGTTGTCGTCCAGCAAGCCGCCTTCGCCACTGGTGTTCCTCCTAATATCTACGCATTTCACCGCTACACTAGGAATTCCGCTTGCCTCTCCGATACTCAAGGACTGCAGTTTCAAATGCAGTTCCGGGGTTGAGCCCCGGTATTTCACATCTGACTTGCAGCTCCGCCTACACGCCCTTTACACCCAGT
+
FF,FFFFFF:FFFFFF:FFFFFFFFF,F:F:FFFFF:F:FFFFFFFFFFF:FFFF:FFFFFFFFFFFFFFFFFFFFFFFFFFFFFFFFFFFFFFFFFF,FF:FFFFFFFFFFFFFFFFFFFFFFFF:FFFF:FFFFFFFFFFFF:FFFFFFFFF,F:FF,FFFFFFFFFF:FFFFFFFF:FFFFFFFFFFFFFFFF,FFFFFFFFFFFF:FFFFFFFFFF:FFFF:FFFFFFFFFFFF,FFFFFF:FFFF
@A00881:241:HJW2NDRXX:1:2129:9453:34522 2:N:0:CGAGAGAA+GATTGGAG
GGTAGCGGACTACCTGGGTATCTAATCCTGTTTGCTCCCCACGCTTTCGCGCCTCAGCGTCAGTTACTGTCCAGTAGACCGCCTTCGCCACTGGTGTTCTTCCTTATATCTACGCATTTCACCGCTACACAAGGAATTCCGTCTACCTCTCCAGCACTCAAGACATACAGTTTCAAATGCAGTTTATGGGTTAAGCCCATAGATTTCACATCTGACTTGCACGCCCGCCTACGCGCCCTTTACACCCAGT
+
FF,:FFFFFFFFFFFFFFFFFFFFFFFFFFF,FFFFFFFFFFFFFFFFFFFFFFFFFFFFFFF:F:FFFFFFFFFFFFFFFFFFFFFFFFFFFFFFFFFFFFFFFFFFFFFFFFFFFFFFFFFFFFFFFFFFFFFFFFFFFFFFFFFF:FFFFFFFFFFF,F,FFFFFFFFFFFFFFFF:FFFFFFFF:FF:FFFFFF:F:,F,FFF::FFFFFFFF,,FFFFFFFFFFFF,::::FFF,,F:FF:F,:,
@A00881:241:HJW2NDRXX:1:2129:31204:34554 2:N:0:CGAGAGAA+GATTGGAG
GGTAGCGGACTACGGGGGTATCTAATCCTGTTTGCTCCCCACGCTTTCGAGCCTCAACGTCAGTTACCGTCCAGTAAGCCGCCTTCGCCACTGGTGTTCCTCCTAATATCTACGCATTTCACCGCTACACTAGGAATTCCGCTTACCTCTCCGGCACTCTAGAACAACAGTTTCCAATGCAGTCCTGGGGTTAAGCCCCAGCCTTTCACATCAGACTTGCTCTTCCGTCTACGCTCCCTTTACACCCAGT
+
FFF,FFFF:FFFFFFFFFFFFFFFFFFFFFFFFFFFFFFFFFFFFFFFFFFFFFFFF:FFF:FFFFFFFFFFFFFFFFFFFFFFFFFFFF,FFFFFFF:FFFFFF,,F::F:FFFFFF:FFFFF:FFFF:FFFFFF:FFFF:FFF,FFFFFFFFF:FF:FFF:FFFF,FFFFF:F:FFFFFFF::FFFFFFFFFF,FFFF,FFFF:FFFFFF:FFF,F:FFFFFFFFFFF,FFFF,FF:F,F:FF:FFFF
@A00881:241:HJW2NDRXX:1:2129:29152:34726 2:N:0:CGAGAGAA+GATTGGAG
GGTAGCGGACTACGGGGGTATCTAATCCTGTTTGCTCCCCACACTTTCGTGCCTCAACGTCAGTTGCAGTCCAGAAAGCCGCCTTCGCCACTGGTGTTCCTCCTAATATCTACGCATTTCACCGCTACACTAGGAATTCCGCTTTCCTCTCCTGCACTCAAGAATCTCAGTTTTGGTTGCAGTTCCTCAGTTAAGCCAAGGGCTTTCACAACCAACTTAAATTCCCGTCTACGCACCCTTGACACCCAAT
+
FFFFFFFFF,,FFFFFFF,FFFF:,FFFFF,,FFFF,FFFFFFFFFFFFFFFFFF,FFFFF:FFFFF:FFFFFFF,:FFFFF:FFFFF,FFFFFFFFF:F::FF,FFFF:F,FFFF:,FF,FFFFF:F:,FFFFFF:FFFFFFFF,,,FF:F,FFFFFF:,F,F,,FF:FFFFFFFF,F,FFFF,,FFF:FFFFFFF:FFFF,,F,:,,F,,F,F:FFF:,FFF:FFFFF,F,F,FF:FFFFFF,F:F,,
@A00881:241:HJW2NDRXX:1:2129:28935:35258 2:N:0:CGAGAGAA+GATTGGAG
GGTAGCGGACTACTCGGGTATCTAATCCTGTTTGCTCCCCACGCTTTCGAGCCTCAACGTCAGTTACAGTCCAGTAAGCCGCCTTCGCCACTGGTGTTCCTCCTAATATCTACGCATTTCACCGCTACACTAGGAATTCCACTTACCTCTCCTGCACTCCAGCCATACAGTTTCCAAAGCAGTTCCGGGGTTGAGCCCCGGGATTTCACTTCAGACTTGCATCGCCGTCTACGCTCCCTTTACACCCAGT
+
FF:FFFFF::FFFFFFFFF:FFFFFFFFFFFFFFFFFFFFFFFFFFFFFFFFFFFFFFFFF:F,FFFFFFFFFFFFFFFFFFFFFFFFFFFFFFFFFF:FFFFFFFFFFFFFFFFFFFFFFFFF:FFFFFF:FFFFFF:FFFFFFFFFFFFFFFFFFFFFFFFFFFFFFFF:FFFFF,FFFF:FFFFFFFFFF,FFFFFFFF,FFFFFFFFFFFFFFFFFF,F:FFFFFFFFF::FFFF:,FFF:FFFFF
@A00881:241:HJW2NDRXX:1:2129:29487:35493 2:N:0:CGAGAGAA+GATTGGAG
GGTAGCGGACTACACGGGTATCTAATCCTGTTCGCTCCCCACGCTTTCGCACCTGAGCGTCAGTTGCCAGCCAGCAGGCCGCCTTCGCCTCCGGTATTCCTCCTGATCTCTGCGCATTTCACCGCTACACCAGGAATTCTGCCTGCCTCTCTGGCACTCGAGTCCCTCGGTTCTGTTAAACATCACTGGGTTGGGCCCAGCACTTTCATCAACAGCCTCAAGAACCGCCTGCGTGCCCTTTACGCCCAAT
+
FFF,FFFFFFFFF:FFFFFFFFFFFFFFFFFFFFFFFFFFFFFFFFFFFFFFFFFFFFFFFFFFFFFFFFFFFFFFFFFFFFFFFFFFFFFFFFFFFFFFFFFFFF::FFFFFFFF:FFFFFF:FFFFFFFFFFF,FFFFF:FFFFFFF:FFFFF,FFFFFFFFFFFFFF:FFFFF,F:FFF,FFFF:FF,FF:FFFFFFFFFFFFFFFFF:FFFFFF::FF:FFFFFFFFFFF:F:F,:FFFFFFF:,F
@A00881:241:HJW2NDRXX:1:2129:19000:35681 2:N:0:CGAGAGAA+GATTGGAG
GGTAGCGGACTACTTGGGTATCTAATCCTGTTTGCTCCCCACGCTTTCGAGCCTCAACGTCAGTTACAGTCCAGTAAGCCGCCTTCGCCACTGGTGTTCCTCCTAATATCTACGCATTTCACCGCTACACTAGGAATTCCACTTACCTCTCCTGCACTCCAGTCTTACAGTTTCCAAAGCAGTCCCTCGGTTGAGCCCAGGGCTTTCACTTCAGACTTGCATCACCGTCTACGCTCCCTTTACACCCAGT
+
FFFFFFFFFFFFFFFFFFFFFFFFFFFFFFFFFFFFFFFFFFFFFF:FFFFFFFFFFFFFFFFFFFFFFFFFFFFFFFFFFFFFFFFFFFFFFFFFFFFF:FFFFFFFFF:FFFFFF:FFFFFFFFFFFFFFFFFFFFFFFFFFFFFFFFFFFFF:FFFF,FFFF:FFFFFFFFFFF:FFFFFFFFFFFFFFFFFFFFFFFFF:FFFFFF:FFFFFFFFF:FFFFF,FFFFF:FFFFFFFFFFFFFFFFF
@A00881:241:HJW2NDRXX:1:2129:20546:35853 2:N:0:CGAGAGAA+GATTGGAG
GGTAGCGGACTACCGGGGTATCTAATCCTGTTTGCTCCCCACGCCTTCGAGCCTCAACGTCAGTTACAGTCCAGTAAGCCGCCTTCGCCGCTGGTGTTCCTCCTAATATCTATGCATTTCACCGCTACACTAGGAATTCCGCTTACCTCTCCTGCCCTCCAGCCGGACAGTTTCCAAAGCAGTCCCGGGGTTGGGCCCCGGCCTTTCACTCCAGACTTGCCCTGCCGTCTACGCTCCCTTTCCACCCAGT
+
FF:FFFFFFFFFFFFFFFFFFFFFFFFFFFFFFFFFFFFFFFFFFFFFFFFFFFFFFFFFFFF,FFFFFFFFFFFFFFFFFFFFFFFFFFFFFFFF:F:F,F:FFFFFFFFFFFF:,FF:FFFFFFFFFFFFFFF:FFFFFFFFF,FFFFFFFFF,FFFFFF::FF:FFFFFFFFFF,FFFFFFFFFFFF:,FFFF,FFFFFFFF:FFFFFFFFFF:FF:F:FF:FF:FFFFFF:FFF::F,,FFFFFFF
@A00881:241:HJW2NDRXX:1:2129:10872:35978 2:N:0:CGAGAGAA+GATTGGAG
GGTAGCGGACTACTCGGGTATCTAATCCTGTTTGCTCCCCACGCTTTCGAGCCTCAACGTCAGTTACAGTCCAGCAGGCCGCCTTCGCCACCGGTGTTCCTCCTGATATCTACGCATTTCACCGCTACACCAGGAATTCCGCCTGCCTCTCCTGCACTCCAGTTACACAGTTTCCAGAGCAGTCCGGGGGTTGGGCCCCCGCCTTTCACTCCAGACTTGCACAACCGTCTACGCTCCCTTTACACCCAGT
+
FFFFFFFFFFFFFFFFFF:FFFFFFFFFFFFFFFFFFFFFFFFFFFFFFFFFFFFFFFFFF:F:FFFFFFFFFFFFFFFFFFF:FFFFFFFFFFFF:FFFFFFFFFFFFFFFFFF,FFFFFFFFFFFFFFF::FF:FFFFFFFFFFFFFFFF:FFFFFFFFFFFFFFFFFFFFFFFFFFFFFFFF:FFFFFFFFFFFFFFFFF:,F:FFFFFFF:FF:FFFFFFFFF:FFFFFFFFFF:::FF:FF:FFF
@A00881:241:HJW2NDRXX:1:2129:22833:36276 2:N:0:CGAGAGAA+GATTGGAG
GGTAGCGGACTACATGGGTATCTAATCCTGTTCGCTCCCCACGCCCTCGTGCCTCAGCGTCAATAGACGATTCGCGAGATGCCTTCGCAATCGGCGTTCTGAGTGATCTCTATGCATTTCACCGCTACACCCCTCATTCCTCCCGCGGCATCGCCATTCCAGCCACACAGTATTGGAGGCACCCCCGACGTTGAGCGCCGGCATTTCACCTCCAACTTGCACGACCGCCTACGCACCCTTTAATCCCAAT
+
FF,,FFFFFFFFFFFFFFFFFFFFFFFFFFFFFFFFFFFF:FFFFFF:FFFFFFFFFFFFFF,FFFFFFFFFFFFFFFFFFFFFFFFFFFFFFFFFFFFFF:FFFF:FFFF:FFFF::FFFFFFFFFFFFF,FFF:FFFFFFFFFFFFFFFFFFF,F:FFFFF:FFFFFFFFF,FFFFFFFFFFFFFFFFF::FFFFFFFFF,,FFFFF:FFFFFFFFFFF:FFF:FFFFFFFFFFFFF:F:F,FF:FFF
@A00881:241:HJW2NDRXX:1:2129:32271:36746 2:N:0:CGAGAGAA+GATTGGAG
GGTAGCGGACTACCTGGGTATCTAATCCTGTTTGATACCCACACTTTCGAGCATCAGCGTCAGTTACAGTCCAGTAAGCTGCCTTCGCAATCGGAGTTCTTCGTGATATCTAAGCATTTCACCGCTACACCACGAATTCCGCCTACCTCTACTGCACTCAAGACGACCAGTATCAACTGCAATTTTACGGTTGAGCCGCAAACTTTCACAGCTGACTTAATAGTCCGCCTACGCTCCCTTTAAACCCAAT
+
FFFFFFFFFFFFFFFFFFFFFFFFFFFFFFFFFFFFFFFFFFFFFFFFFFFFFFFFFFFFFFFFFFFFFFFFFFF:FFFFFFFFFFFFFFFFFFFFFFFFFFFFFFFFFFFFFFFFFFFFFFFFFFFFFFFFFFFFFFFFFFFFFFFFFFFFFFFFFFFFFFFFFFFFFFFFFFFFFFFFFFFFFFFFFFFFFFFFFFFFFFFFFFFFFFFFFFFFFFFFFFFFFFF:FFFFFFFFFFFF,FFFFFFFFF
@A00881:241:HJW2NDRXX:1:2130:11406:1360 2:N:0:CGAGAGAA+GATTGGAG
GGTAGCGGACTACACGGGTATCTAATCCTGTTTGCTCCCCACACTTTCGAGCCTCAGCGTCAGTTAAAGCCCAGTAGGCCGCCTTCGCCACTGGTGTTCCTCCGAATATCTACGCATTTCACCGCTACACTCGGAATTCCGCCTACCTCTACTTCACTCAAGAACTACAGTTTTGGATGCAGCTCCGAGGTTGAGCCTCGGTATTTCACATCCAACTTGCAGTCCCGCCTGCGCTCCCTTTACACCCAGT
+
FFFFFFFFFFFFFFFFFFFFFFFFFFFFFFFFFFFFFFFFFFF:FFFFFFFFFFFFFFFFFFFFFFF:FFFFFFFFFFFFFFFFFFFFFFFFFFFFFF:FFFFFFFF:FFFFFFFFFFFF:F:FFFFFFFFFFFFFFFFFF:FFF:FFFFFFFFFFFF:FF,FFFFFFFFFFF:FFFFFFF:,FFFFFFFFFFFFFFFF,FFFFFF,FFFFFFFF:FF:FF:F,FFFF:FFFFFFFFFFFFFF,F,FFF:
@A00881:241:HJW2NDRXX:1:2130:20094:3035 2:N:0:CGAGAGAA+GATTGGAG
GGTAGCGGACTACCAGGGTATCTAATCCTGTTTGCTCCCCACGCTTTCGAGCCTCAACGTCAGTTACCGTCCAGTAAGCCGCCTTCGCCACTGGTGTTCCTCCTAATCTCTACGCATTTCACCGCTACACTAGGCATTCCGCTTACCTCTCCGGCACTCTAGAACAACAGTTTCCAATGCAGTCCGGGGGTTAAGCCCCAGCCTTTCACATCAGACTTGCTCGTCCGTCTACGCTCCCTGTACACCCAGT
+
FF:,FFFFFFFFF,FFFFFFFFFFFFFFFF:F:FFFFFFFFFFFFFFFFFFFFFFFFFFFFFFF,F,FFFFFFF,FFFFFFFF:FFFFFFFFFF,F,::FFFFF:FF,,:FFFFF:::FF:FFFF,,:,F,:FF,FF,:FFF:F:FFFFFFF:F,FFF:F,FFFF,F,:FF,:F:::,FFFFFFF,FFFF:F,,FFFFF,FFFF,FF:FFF:,F:F:FFFF,,FFFFFF:,,FFFFF:F:F:F:FFFFFF
@A00881:241:HJW2NDRXX:1:2130:20211:3615 2:N:0:CGAGAGAA+GATTGGAG
GGTAGCGGACTACAAGGGTATCTAATCCTGTTTGCTCCCCACGCTCTCGCGCCTCAGCGTCAGTTGTCGTCCAGCAATCCGCCTTCGCCACTGGTGTTCTTCCGTATATCTACGCATTTCACCGCTACACACGGAATTCCGATTGCCTCTCCGATACTCAAGACCAGCAGTTTCAAATGCAGGCTATGGGTTAAGCCCATAGTTTTCACATCTGACTTGTCGGCCCGCCTACGCGCCCTTTACACCCAGT
+
FFFFFFFFFFFFF,FFFFFFFFFFFFFFFFFFFFFFFFFFFFFFFFFFFFFFFFFFFFFFFFFFFFFFFFFFFFFFFFFFFFFFFFFFFFFFFFFFFFFFFFFFFFFFFFFFFFFFFF:FFFFFFFFFFFFFFF:FFFFFFFFFFFFFFFFFFFFFFFFFFFF:FFFFFF:FFFFF:FFFFFFFFFFFFF:FFFFFFFFFFFFFFFFFFFFFFFFFFFFFFFFFFFFFFFFFFFFFFFFFFFFFFFFFFF
@A00881:241:HJW2NDRXX:1:2130:26802:3724 2:N:0:CGAGAGAA+GATTGGAG
GGTAGCGGACTACAAGGGTATCTAATCCTGTTTGCTCCCCACGCTTTCGTGTATGAGCGTCAGTGGCCTCCCAGGGGGCTGCCTTCGCCTTCGGTGTTCTTCCACATATCTACGCATTTCACTGCTACACGTGGAATTCCACCCCCCTCTGAGACACTCTAGTCCGACAGTCACATAGGACCCTCCCAGGTTAAGCCCGGGGATTTCACCTCTGTCTTATCGAACCGCCTGCACACCCTTTACGCCCAGT
+
FFFFFFFFFFFFFFFFFFFFFFFFFFFFFFFFFFFFFFFFFFFFFFFFFFFFFFFFFFFFFFFFFFFFFFFFFFFFFFFFFFFFFFFFFFFFFFFFFFFFFFFFFFFFFFFFFFFFFFFFFFFFFFFFFFFFFFFFFFFFFFFFFFFFFFFFF:FFFFFFFFFFFFFFFF:FFFFFFFFFFFFFFFFFFFFFFFFFFFFFFFFFFFFFFFFFFFFFFFFFFFFFFFFFFFFFFFFFFFFFFFFFFFFFFF
@A00881:241:HJW2NDRXX:1:2130:29288:4429 2:N:0:CGAGAGAA+GATTGGAG
GGTAGCGGACTACCTGGGTATCTAATCCTGTTCGATACCCACGCTTTCGTGCTTCAGCGTCAGTTGGGCGCCGGTGCGCTGCCTTCGCAATCGGAGTTCTGCGTGATATCTATGCATTTCACCGCTACACCACGCATTCCGCGTACTTCTCGCCCACTCAAGTCAGCCAGTTTCAACGGCTCGGCGAGGTTGAGCCCCGCAATTTTACCGCTGACTTAACAGACCGCCTACGCACCCTTTAAACCCAATA
+
FFFFFFFFFFFFFFFFFFFFFFFFFFFFFFFFFFFFFFFFFFFFFFFFFFFFFFFFFFFFFFFFFFFFFFFFFFFFFFFFFFFFFFFFFFFFFFFFFFFFFFFFFFFFFFFFFFFFFFFFFFFFFFFFFFFFFFFF:FFFFFF:FFFFFFFFFFFFFFFFFFFFFFFF:FFFF::FFFFFFFFFFFFFF::FFFFFFF:FF:FFFFFFF:FFF:FFFFFF::FFFFFFF:FFFFFFFFFFFF:FFFFFFF
@A00881:241:HJW2NDRXX:1:2130:19949:4883 2:N:0:CGAGAGAA+GATTGGAG
[truncated: 59,022,062 more chars]
