# Supplementary material for: Environmental enrichment changes rabbits’ behavior, serum hormone level and further affects cecal microbiota
Source: PeerJ. 2022 Mar 9;10:e13068. doi: 10.7717/peerj.13068 (PMC8917805; doi:10.7717/peerj.13068)
Supplement: Supplemental Information 14 [file peerj-10-13068-s014.gz › FDMP20H000700-1a_L1_FKDO202078139-1A.raw_1.fq]

@A00881:241:HJW2NDRXX:1:2101:27037:9893 1:N:0:CGAGAGAA+GATTGGAG
ATCACGCCTATGGGACGCAGCAGTGGGGAATATTGCACAATGGGCGAAAGCCTGATGCAGCGATGCCGCGTGAGGGAAGAAGGTTTTCGGATTGTAAACCTCTGTCTTCGGGGACGATCATGACGGTACCCGAGGAGGAAGCTCCGGCTAACTACGTGCCAGCAGCCGCGGTCATACGTAGGGCGCAAGCGTTATCCGGAATTACTGGGTGTACAGGGCGTGTAGGCGGGATGGCAAGTCCGCTGTGAAA
+
:FFFFFFFFFFFFFFFFFFFF,FFFFFFFFFFFFFFFFFFFFFFFFFFFFF::F:FFFFFFFFFFFFFFFFFFFFFFFFFFFFFFFFFFFFFFFFFFFFF,FFFFFFFFFFFFFFFFF,F:FFFFFFFFFFFFFFFFFF,FFFFFFFF:FFFFFFFFFFFFFF,FFFFFFF,FFFF:F,F:FF,FFF:FF:FF:FFF:FF,FF,F,:FF,:,,:,:FF,FFF,:FFF:FF,:,FF:,F:FF,:FF::::F
@A00881:241:HJW2NDRXX:1:2101:21016:18317 1:N:0:CGAGAGAA+GATTGGAG
ATCACGCCTATGGGGTGCAGCAGTGGGGAATATTGGGCAATGGGCGCAAGCCTGACCCAGCAACGCCGCGTGAGGGAAGAAGGCTTTCGGGTTGTAAACCTCTTTTACCAGGGACGAAGGACGTGACGGTACCTGGAGAAAAAGCAACGGCTAACTACGTGCCAGCAGCCGCGGTAATACGTAGGTTGCAAGCGTTGTCCGGATTTACTGGGTGTAAAGGGCGTGTAGGCGGAACTGCAAGTCAGATGTG
+
FFFFFFFFFFFFFFFFFFFFFFFFFFFFFFFFFFFFFFFFFFFFFFFFFFFFFFFFFFFFFFFFFFFFFFFFFFFFF:FFFFFFFFFFFFFFFFF:FFFF:FFFFFFFFFFFFFFFFFFFFFFFFFFFFF,FFFFFFFFFFFFFFF:FFFFFFFFFFF:FFFF:FFFFFFFFFFFFFFFFFFFFFFFFFF,FF:FFFFFFFFFFFFFFFFFFFFF,FFFF:FFFFFFFFF:::,FFFFF,:F::FFFFFF
@A00881:241:HJW2NDRXX:1:2101:24641:21308 1:N:0:CGAGAGAA+GATTGGAG
ATCACGCCTATGGGATGCAGCAGTGAGGAATATTGGTCAATGGACGCAAGTCTGAACCAGCCATGCCGCGTGCAGGAAGACGGCTCTATGAGTTGTAAACTGCTTTTGTACGAGGGTAAACACGGGTACGCGTACCCGCTTGAAAGTATCGTACGAATAAGGATCGGCTAACTCCGTGCCAGCAGCCGCGGTAATACGGAGGATTCAAGCGTTATCCGGATTTATTGGGTTTAAAGGGTGAGTAGGCGGT
+
FFFFFFFFFFFFFFFFFFFFFFFFFFFFFFFFFFFFFFFFFFFFFFFFFFFFFFFFFFFFFFFFFFFFFFFFFFFFFFFFFFFFFFFFFFFFFFFFFFFFFFFFFFFFFFFFFFFFFFFFFFF:FFFFFFFFFFFFFFFFFFF,FFF:FFFFFFFFFFFFFFFFFFFFF,FFFFFFFFFFFFFFFFFFFFFFF:FFFFFFFF:F:FFFF:F,F,FFFFF,:FFFF::FFF:FFFFF,F:F,FFF:FF,FF
@A00881:241:HJW2NDRXX:1:2101:1452:25050 1:N:0:CGAGAGAA+GATTGGAG
ATCACGCCTACGGGGGGCAGCAGTGAGGAATATTGGACAATGGATGGAAATCTGATCCAGCCATGCCGCGTGCAGGAAGGCGGTCCTATGGATTGTAAACTGCTTTTGTACGGGAGCAATAATTTCTACGGGGTAGGGAGATGAGAGTACCGTACGAATCAGCTTCGGCTAACTCCGTGCCAGCAGCCGCGGTAATACGGAGGATGCGAGCGTTATCCGGATTTATTGGGTTTAAAGGGTGCGGAGGAGG
+
,FFF:FFFF,FFFFFFFFFFFFFFFFFFFFFFFFFFFF:FFFFFFFF:FFF:FFFFFFFFFFFFFF:FFFFFFFFFFFFFFFFFFF:FFF:FFFFF:F:FFFFFFFFFFFFFFFFFFFFF::FFFFFFFFFFFFFFFFFFFFFFF:FFFFF:F::,FFFF::F,FFFFF:,F:::F:FF,F,FFFFFFFFFFFFFFFFF::F:FFFF:,FFFF,F:F,:F,,FFFF,,F,FF:F,,FF,FFF,,,FF,,:
@A00881:241:HJW2NDRXX:1:2102:2293:12007 1:N:0:CGAGAGAA+GATTGGAG
ATCACGCCTACGGGGTGCAGCAGTGGGGGATATTGCACAATGGGGGGAACCCTGATGCAGCGACGCCGCGTGAGTGAAGAAGTATTTCGGTATGTAAAGCTCTATCAGCAGGGAAGAAAGAAGACGGTACCTGAGTAAGAAGTCCCGGCTAACTACGTGCCAGCAGCCGCGGTAATACGTAGGGGACAAGCGTTATCCGGATTTACTGGGTGTAAAGGGAGCGCAGGCGGCCGGACAAGCCAGAAGTGAA
+
FFFFFFFFFFFFFFFFFFFFFFFFFFFFFFFFFFFFFFFFFFFFFFFF,FFFFFFFFFFFFFFFFFFFFFFFFFFF,FFFFFFF:FFFFFFFFFFFFFFFFFFFFFFFFFFFFFFFFFFFFFFFFFFF,FFFFFFFFFFF,FFFFFFFFF,FFFFFFFFFFFFFFFFFFFFFFF:F,FFFFFFFF,FF:FFFF:FFFFFFFFFFFFFFFFFFF,F,FFFFFFFFFF:FFFFFFFFFFFFFFF:,:FFF::
@A00881:241:HJW2NDRXX:1:2102:14624:17550 1:N:0:CGAGAGAA+GATTGGAG
ATCACGCCTATGGGAGGCAGCAGTGGGGAATATTGCACAATGGGGGAAACCCTGATGCAGCGACGCCGCGTGAAGGAAGAAGTATCTCGGTATGTAAACTTCTATCAGCAGGGAAGAAAATGACGGTACCTGACTAAGAAGCCCCGGCTAACTACGTGCCAGCAGCCGCGGTAATACGTAGGGGGCAAGCGTTATCCGGATTTACTGGGTGTACAGGGAGCGTAGACGGAAGAGCAAGTCTGATGTGAAA
+
FFFFFFFFFF:FFFFFFF,FFFF,FFFFF::FFFFF:FFFFFFFFF:F:FFFFFFFF:FFFFFFFFFFFFFFF,FFF,FF,FF:FFFFFFFFFFF:,FFFFFF:F:FFFFFFF,:FF,:FFF:FFFF:FFFFFFF,FF:FF:FF:FF::,F:F::FFFFF:FF:FF:F:FFF,,F,FF::FFFFFF,,FFF:F:FF:FF:FFFFF:FFFFF:,,FFFF,F::F,FFFFF,FF,::F,FFFFF,FFFF,,F
@A00881:241:HJW2NDRXX:1:2102:14769:27007 1:N:0:CGAGAGAA+GATTGGAG
ATCACGCCTATGGGATGCAGCAGTGAGGAATATTGGTCAATGGGCGGGAGCCTGAACCAGCCAAGTCGCGTGAGGGAAGACGGCCCTATGGGTTGTAAACCTCTTTTGCCGGGGAGCAAAGCGCCGCACGTGTGCGGTCTGGAGAGTACCCGGAGAAAAAGCATCGGCTAACTCCGTGCCAGCAGCCGCGGTAATACGGAGGATGCGAGCGTTCTCCGGATTTATTGGGTTTAAAGGGTGCGTAGGCGGT
+
FFFFFFFF:FFFFFFFFF:FFFFFFFFFFFF:FFFFFFFFFFFFFFFF:FFFFFFFFFFFFFFFFFFFFFFFFFFFF:FFFFFFFF:F,FFFFF:F,FFFFFFFFFFFFFFFFFFFFF,FFFFFFFFFFFFFFFFFFFFFFF:FFFFFFFFFFFFFFFFFF:FF:FFFFF,FFFFFFFFFFF:FFFFFFFFF,,FFFF:FFFFF:F:FFFF,,,:FFFF,,FFF,FFFFFF:FFFF:FFFFFFFFFFFFF
@A00881:241:HJW2NDRXX:1:2103:2076:8187 1:N:0:CGAGAGAA+GATTGGAG
ATCACGCCTACGGGATGCAGCAGTGAGGAATATTGGTCAATGGGCGCAGGCCTGAACCAGCCAAGTAGCGTGAAGGATGACTGCCCTATGGGTTGTAAACTTCTTTTATATGGGAATAAAGTTTTCCACGTGTGGAATTTTGTATGTACCATATGAATAAGGATCGGCTAACTCCGTGCCAGCAGCCGCGGTAATACGGAGGATCCGAGCGTTATCCGGATTTATTGGGTTTAAAGGGTGCGTAGGCGGA
+
FFFFFFFFFFFFFFFFFFFFFFFFFFFFFFFFFFFFFFFFFFFFFFFFFFFFFFFFFFFFFFFFFFFFFFFFFFFFFFFFFFFFFFFFFFFFFFFFFFFFFFFFFFFFFFFFFFFFF:FFFFFFFFF:FFFFFFFFFFFFFFFFF:FFFFFFFF,F:FFFFFFFFFFFF:FFFFFFFFF:FFF:FFFFFFFFFFFFFF,FFFF::FFFFFFF,,FFFFFFFFFFFFF:FF,FFF:F:FF:F:FFFFFFFF
@A00881:241:HJW2NDRXX:1:2103:1145:11271 1:N:0:CGAGAGAA+GATTGGAG
ATCACGCCTATGGGATGCAGCAGTGGGGAATATTGCACAATGGGGGGAACCCTGATGCAGCGACGCCGCGTGAGTGAAGAAGTATTTCGGTATGTAAAGCTCTATCAGCAGGAAAGAAAATGACGGTACCTGACTAAGAAGCCCCGGCTAACTACGTGCCAGCAGCCACGGTAATACGTAGGGGGCAAGCGTTATCCGGATTTACTGGGTGTAAAGGGAGCGTAGACGGCGATGCAAGTCTGAAGTGAAA
+
FFFFFFF:FFFFFFFFFFFFFFF:F:FFFFFFFFFFFFFFFFFFFFFFFFFFFFFFFFFFFFFFFFFFFFFFFFFFFFFFFFFFFF:FFFFFFFFFFF:FFFFFFFFFFFFFFFFFFFFFFFFFFFFFFFFFF:,FFFFF,FFFFFFFFF:FFFF:FFFFFFF:F:FFF,FFFFFFFFFF:FFFFFFFF:FF:FFFFF,FF:FF:FFFF:F,FFFFF:F:FFF:F::FFFFFFF:FFFF:FF,:FFFFF,
@A00881:241:HJW2NDRXX:1:2103:13783:19006 1:N:0:CGAGAGAA+GATTGGAG
ATCACGCCTATGGGATGCAGCAGTGGGGAATATTGCACAATGGGGGAAACCCTGATGCAGCGACGCCGCGTGAAGGAAGAAGTATCTCGGTATGTAAACTTCTATCAACAGGGAAGAATAGAATGACGGTACCTGGCTAAGAAGAACCGGCTAAATACGTGCCAGCAGCCGCGGTAATACGTATGGTTCAAGCGTTATCCGGATTTACTGGGTGTAAAGGGTGAGTAGGCGGTTATGCAAGTCACATGTG
+
FFFFFFFFFFFFFFFFFFFFFFFFFFFFFFFFFFFFFFFFFFFFFFFFFFFFFFFFFFFFFFFFFFFFFFFFFFFFF,FFFFFFFFFFFFFFFFFFFFFFFFFFFFFFFFFFFF:FFFFFFFFFFFFFFFFFFFFFFFFFFFFFFFFFFFFF:FFFFFFFFFFFFFFFFFFFFF,:FFFFF:FF:FFFFFFF,FFFFFFFFFFF,FFFFFFFFFFFFF,F:FFFFFFF,FFFFFFFFFFFFFF,FFF::F
@A00881:241:HJW2NDRXX:1:2103:4490:23265 1:N:0:CGAGAGAA+GATTGGAG
ATCACGCCTATGGGGGGCACCAGTGGGGGATATTGGACAATGGGGGAAACCCTTATCCAGCGACGCCGCGTGAGGGAAGAAGGTTTTCGGATTGTAAACCTCTGTCAGTGGGGACGATAATGACGGTACCCACGGAGGAAGCCACGGCTAACTACGTGCCAGCAGCCGCGGTAATACGTAGGTGGCAAGCGTTGTCCGGAATTACTGGGTGTAAAGGGAGCGTAGGCGGCGCATTAAGTCAGAAGTGAAA
+
,FF:FFFFF:FFFFFFFFFFFFFFFFFFFFFFFFF:FFFFFFFFFFFFFFFFFFFFFFFFFFFFFFFFFFFFFFFFFFFFFFFFFFFFFFFFFFFFFFFFFFFFFFF:FF,FFFFFFFFFFFFFFFFFFFFFFFFFFFFFFFFFFFFF::FF:FFFFFFFFFF:FFF,FFFFFFF,FFF:F,FFF,,,F::FFFFF::FFFF:,:FFFFFFFFF:::F,F::FF:FFFF,::FFFF:,FF:FFF,FF:F:
@A00881:241:HJW2NDRXX:1:2103:19795:24064 1:N:0:CGAGAGAA+GATTGGAG
ATCACGCCTACGGGACGCAGCAGTGGGGAATATTGGTCAATGGGGGAAACCCTGAACCAGCAACGCCGCGTGAAGGAAGAAGGCTTTCGGGTTGTAAACTTCTTTTATCAGGGACGATAGTGACGGTACCTAACAAGCAAGCCCCGGCTAACTACGTGCCAGCAGCCGCGGTAACACGTAGGGGGCGAGCGTTGTCCGGAATGACTGGGCGTAATGGGCACGCAGGCGGCCGTGTAGGCGGGATGTGAAA
+
FFFFFFFFF:FFFFFFFFFFFFFFFFFFFFFFFFFFFF:FFFFFFFFF,FFFFFFFFFFF:FFFFFFFFFFFFFFFF:FFFFFFFFFFFFF,FFFF:FFFFFFFFFFFFFFFFFFF:FFFFFFFFFFFFFFF:FFF:FFFFFFFFFFF:FFFFFFFFFFFFFFFFFFFFFFFF::F:FF,:F::FF:FFFFFFF:FFFFFF,,FF:FF,F:FF:FFFFFFF,FFF:FFFFFFFFFFF,FFFF,FFFFFFF
@A00881:241:HJW2NDRXX:1:2104:20546:6230 1:N:0:CGAGAGAA+GATTGGAG
ATCACGCCTACGGGGTGCAGCAGTGAGGAATATTGGACAATGGCCGGAAGGCTGATCCAGCCATGCCGCGTGAGGGAATGAGGTCCTATGGATTGTAAACCTCTTTTCACGCAGGGCAATAAGGTCCACGAGGTGGACCGACGAGAGTATGCGTGGAATAAGCATCGGCTAACTCCGTGCCAGCAGCCGCGGTAATACGGAGGATGCGAGCGTTGTCCGGATTTATTGGGTTTAAAGGGTGCGTAGGCGG
+
FFFFFFFFFFFFFFFFFFFFFFFFFFFFFFFFFFFFFF:FFFFFFFFFFFFFFFFFFFFFFFFFFFFFFFFFFFFFFFFFFFFFFFFFFFFFFFFFFF,FFFFFFFFFFFFFFFFFFFFFFFFFFFFFFF:FFFFFFFFFFFFFFFFFFFFFFFFFFFFFFFFFFFFFFFFFFFFFF:FFFFF:FFFFFFFFF,FFFF,FFFFFFFF:FF:FF,FFFFF:F::FF::FF:FFFFFFFFFF:FFF:FFF:F
@A00881:241:HJW2NDRXX:1:2104:11125:9079 1:N:0:CGAGAGAA+GATTGGAG
ATCACGCCTACGGGAGGCAGCAGTGGGGAATATTGCACAATGGGGGGAACCCTGATGCAGCGACGCCGCGTGAGTGAAGAAGTATTTCGGTCTGTAAAGCTCTATCAGCAGGAAAGAAAATGACAGTACCTGACTAAGAAGCCCCGGCTAACTACGTGCCAGCAGCCGCGGTAATACGTCGGGGGCAAGCGTGATCCGGACTTACTGGGTGTAAAGGGTGCGCAGGTGGCCTGGCCAGTCAGAAGTGAAA
+
:FF:FFFF::FFFFFFFFFFF,F,FF:F,,::,FFFFF,F:FFFFFFF,FFFFFFFFFF:FFFFFFFFFF,F:FFFFFF,,FF,FFFFFF:,,F:,,:FF:F:,FFFFFFF:,FFFFF:F,FFFFFFFFFFFFFFFFFFFFFFFFFFFFFFF,,FFFFFFFFF,:FFF:FF,,F,FFFF,FFF,F::,FFFF,,FF,F::,FFFFFFFF:F,,,:FFFFFF:FFFFFF,,,FFF:,,FFF::F::F::F:
@A00881:241:HJW2NDRXX:1:2104:20998:12023 1:N:0:CGAGAGAA+GATTGGAG
ATCACGCCTATGGGATGCAGCAGTGGGGAATATTGCACAATGGGGGGAACCCTGATGCAGCGACGCCGCGTGAGTGAAGAAGTATTTCGGTATGTAAAGCTCTATCAGCAGGGAAGAAAATGACGGTACCTGACTAAGAAGCCCCGGCTAACTACGTGCCAGCAGCCGCGGTAATACGTAGGGGGCAAGCGTTATCCGGATTTACTGGGTGTAAAGGGAGCGTAGACGGCAGAGCAAGTCTGGAGTGAAA
+
F,FFF,FFFF:FFFFFFFFFF,F:FFFFFFFFFFFF:FF:F:F:FFFF,FFFFFFFFF:FFFFFFFFFFF:FFFFFFFF:FF:,FFFFFFF:FFFFFFFFFFF:FFFFFFFFFF,FFFFFFFFFFFFF:FFF:FFFFF:FFFFFFFFF::FFFFFFFFFFFFF,FFF:FFFFFF,:FF:FFFFFFF:FFFFFF,FFFFFFFFF,::FFFF:F,FFFFFFFFFFF:FFFF:FFFFF:FFFFFFFFFF:FFF
@A00881:241:HJW2NDRXX:1:2104:19768:18818 1:N:0:CGAGAGAA+GATTGGAG
ATCACGCCTACGGGATGCAGCAGTGGGGAATATTGGTCAATGGGGGAAACCCTGAACCAGCAACGCCGCGTGAAGGAAGAAGGCTTTCGGGTTGTAAACTTCTTTTATCAGGGACGATAGTGACGGTACCTGATCAATAAGCTCCGGATAACTACGTGCCAGCAGCCGCGGTAAAACGTAGGGAGCGAGCTTTATCCGGATTTAATGGGTGTAAAGGGCGCGTAGGCGGGCTGACAAGTCATATGTTAAA
+
,F:FF,FF:FFF,FF:FF:,,,,:F,,FFFFFFF:,:F:,F,,:F:F:FFFF,,F:FFFFFFFF:F:FFF,:FFF,FFFFF:,,F:FF,FF,FFFFF,:F:FF:F:::FF,,,F,,FF:,:FFF:FFF,FF,FF,F:FFFF:FF:FF,:FFFF:F,F:F:FF:::FF,FFFF:F,F,:F:,:FFFFFFFF,:F,,FF,F::FFF:F,,:FFF,FF,FFFF,:FF:FF,F,FFFF,,F,,:F,:F,,,FFF
@A00881:241:HJW2NDRXX:1:2104:25174:28714 1:N:0:CGAGAGAA+GATTGGAG
ATCACGCCTACGGGGGGCAGCAGTGAGGGATATTGCACAATGGGGGGAACCCTGATGCAGCAACGCCGCGTGAAGGAAGAAGTATTTCGGTATGTAAACTTCTATCGACAGGGACGAAAGAAATGACGGTACCTGAGTAAGAAGCCCCGGCTAAATACGTGCCAGCAGCCGCGGTAATACGTATGGGGCAAGCGTTATCCGGATTTACTGGGTGTAAAGGGTGAGTAGGCGGTCAGATAAGTCATATGTG
+
:FFFFFF:FFFFFFFFFFFFFFFFFFFFFFFFFFFFFF:FFFFFFFFF,FFFFFFFFF:FFFFFFFFFFFFFFFFFF,FFFFFFFFFFFFFFFFFFFFFFFFF:FFFFFFFFFFFFFFFF:FFFFFFFFF:FFFFFFFFFFFFFFFFFFF:F,FFFFFFFFFFFFFFFFFFFFFF,:F,FFFFFFFFF:FF:FF,:F:F:FFFF:FFFFFFF:F:FFFF:F:FF:FF:::FFFFF,FF,FFF::FFF,FF
@A00881:241:HJW2NDRXX:1:2104:25409:33880 1:N:0:CGAGAGAA+GATTGGAG
ATCACGCCTATGGGATGCAGCAGTGAGGAATATTGGACAATGGCCGGAAGGCTGATCCAGCCATGCCGCGTGAGGGAATGAGGTCCTATGGATTGTAAACCTCTTTTCACGCAGGGCAATAAGGTCCACGAGGTGGACCGACGAGAGTATGCGTGGAATAAGCATCGGCTAACTCCGTGCCAGCAGCCGCGGTAATACGGAGGATGCGAGCGTTGTCCGGATTTATTGGGTTTAAAGGGTGCGTAGGCGG
+
FFFFFFFFFFFFFFFFFFFFFFFFFFFFF:FFFFFFFFFFFFFFFFFFFFFFFFFFFFFFFFFFFFFFFFFFFFFF,FFFFFFFFFFFFFFFFFFFFFFFFFFFFFFFFFFFFFFFFF:FFFFFFFFFFFFFFFFFFFFFFFFFFFFFFFFFFFFFFFFFFFFFFFFFFF,FFFFFFFFFFFFFFFFFFFFFFF,F,FFF:FFF:FFFFFFFFFFFFFFF,F::,F:FFF::FFF,FFFFFFFF:F,:FF
@A00881:241:HJW2NDRXX:1:2105:2139:1188 1:N:0:CGAGAGAA+GATTGGAG
ATCACGCCTACGGGGTGCAGCAGTGGGGAATATTGGGCAATGGGCGCAAGCCTGACCCAGCAACGCCGCGTGAGGGAAGAAGGCTTTCGGGTTGTAAACCTCTTTTACCAGGGACGAAGGACGTGACGGTACCTGGAGAAAAAGCAACGGCTAACTACGTGCCAGCAGCCGCGGTAATACGTAGGTTGCAAGCGTTGTCCGGATTTACTGGGTGTCAAGGGCGTGTAGGCGGACCTGCAAGTCAGATGTG
+
FFFFFFFFFFFFFFFFFFFFFFFFFFFFFFFFFFFFFFFFFFFFFFFFFFFFFFFFFFFFFFFFFFFFFFFF:FFFFFFFFFFFFFFFFFFFFFFFFFFFFFFFFFFFFFFFFFFFFFFFFFFFFFF:FFFFFFFFFF:FFFFFF:FF:FFFFFFFFFFFFFFFFFFFFFFFFFFF:FF,FFFFFFFFF::FF:FF:FFFF:FFFFF,FFFFF:F,FFFFFFFFFFFFFFFFF:FFFFFF:FF:FFFFFF
@A00881:241:HJW2NDRXX:1:2105:18918:10739 1:N:0:CGAGAGAA+GATTGGAG
ATCACGCCTACGGGAGGCAGCAGTGGGGAATATTGGTCAATGGGGGAAACCCTGAACCAGCAACGCCGCGTGAAGGAAGAAGGCTTTCGGGTTGTAAACTTCTTTTATCAGGGACGATAGTGACGGTACCTGATGAATAAGCTCCGGCTAACTACGTGCCAGCAGCCGCGGTAATACGTAGGGAGCGAGCGTTATCCGGATGTACTGGGTGTAAAGGGCGCGTAGGCGGGCTGACAAGTCAGATGTGAAA
+
FFFFFFFFFFFFFFFFFFFFFFFFFFFFFFFFFFFFFFFFFFFFFFFFFFFFFFFFFFFFFFFFFFFFFFFFFFFFFFFFFFFFFF,FFFFFFFFF:FFFFFFFFFFFFFFFF:FFFF:FFFFFFFF,FFFFFF:FFFFFFFFFFFFF:FFFFFFFFFFFFFFFFFFFFFFFFFFFFFFFFFFFFFFFFFF:F,FFFFFFF,FFFFFFFFFFFFFF:F:F::FFFFFF:FFFFFFFF,FFFFFFFFFFF:
@A00881:241:HJW2NDRXX:1:2105:31232:13025 1:N:0:CGAGAGAA+GATTGGAG
ATCACGCCTATGGGATGCAGCAGTGGGGAATATTGGTCAATGGGGGAAACCCTGAACCAGCAACGCCGCGTGAAGGAAGAAGGCTTTCGGGTTGTAAACTTCTTTTATCAGGGACGATAGTGACGGTACCTGATGAATAAGCTCCGGCTAACTACGTGCCAGCAGCCGCGGTAATACGTAGGGAGCGAGCGTTATCCGGATTTACTGGGTGTAAAGGGCGCGTAGGCGGGCTGACAAGTCAGATGTGAAA
+
FFFFFFFFFFFFFFFFFFFFFFFFFFFFFFFFFFFFFFFFFFFFFFFFFFFFFFFFFFFFFFFFFFFFFFFFFFFFFFFFFFFFFFFFFFFFFFFFFFFFFFFFFFFFFFFFF:FFFF,FFF,FFFFFFFFFFFFFFFFFFFFFFFFFFFFFFFFFFFFFFFFFFFFFFFFF,:FFFFFFFFFFFFFFF:F,FFFFF,FFFFFFFFFFF:F:FFFFFFFFFFFFF,FFFF:FFF:FFFFFFFF:FFFFF:
@A00881:241:HJW2NDRXX:1:2105:25780:23030 1:N:0:CGAGAGAA+GATTGGAG
ATCACGCCTACGGGATGCACCAGTCGGGAATAATGGTCAATGGGGGAAACCCTGAACCAGCAACGCCGCGTGAAGGAATAATGCTATACGGTTTTAAAAAACGTTTAAAAGGGAAGATAGTTAAGGTACATGATCAAAAAGATCCAGATAACTAAGACACAGAAGCCGCGGTACAACTTATACAGAGAGCTCTATCCTGATTTACTGTCACTAAAGGGAGCGTCGGCGGGCTGACAATTCAGAGGAGAAA
+
FFFFFFFFFF,FFFFFFFFFFFFF,F,FFFF:,F,,,FFFFFFFFFFFFFFFFFF,,FFFF,:FFFFFFFFF,,FFFF,,F,F,:,F,,FF,F,,,FF:,,F,F,F,,,,,FF,,F,,F,F:FF:,,,,,,FF,:FF,FFF,F,,,F,,F:,:,,,,,,F,F,:,FFFF,F:,,,,,,,F:,,FF,F,FF,,:FFFF,,:FFF,F,,,,,,F,,:F::,,,FF,:FFF,F:F,:,,,,::,,F,,,F:,:
@A00881:241:HJW2NDRXX:1:2106:6822:7858 1:N:0:CGAGAGAA+GATTGGAG
ATCACGCCTATGGGATGCAGCAGTTAGGAATATTCGTCAATGGGGGAAACCCTGAACGAGCAATGCCGCGTGAACGATGACGGCCCGATGGGTTGTAAAGTTCTGTTGTTTGGAAAGAATTGTAAGATTAGGAAATGAGTCTTACTTGACGGTACCATTCAAGAAAGCCACGGCTAACTACGTGCCAGCAGCCGCGGTAATACGTAGGTGGCGAGCGGTATCCGGAGTTATTGGGCGTAAAGGGTGCGCA
+
FFFFFFFFFFF:FFFFFFFFFFFF:FFFFF,FFFFFF:FFFFFFFFF:FFFF:FFFFFFFFF,FFFFFFFF:FFFFFFFFFFFFFF,,FFFF:,F,FF,F:F:FFFFFF:FFFFFFFF,FFF::FFF,FFFFFFFFFFFFFFFFF::F:FFF:F:FFFFFFFFFFFFF:FFFFFF:FFFFFFFFFFF:FFFFFFFFFFF,FFFF:FFFFFFFFFF:F,FF,FFFFF:F,F:FFFFFF,,,FFFFF:FFF,
@A00881:241:HJW2NDRXX:1:2106:28592:19288 1:N:0:CGAGAGAA+GATTGGAG
ATCACGCCTATGGCAGGCAGCAGTGGGGAAAATTGCACAATGGAGGGAACTCTGATGCAGCGATGCCTCGTGAGGGAAGAAGTTTTTCGGCTTGTAAACCTCTGTGGAGGGGGACGATAATGACGCTACCCATGTTGGAAGCCACGGCTAACTACGTGCCATCAGCCGCGGTAATAAGTCGGGGGCACGCTGTCTCCGTATTTACTGGGAGTAAAGGTAGCGTAGCAGGCGATGCAAGTCTGATGTGCAA
+
,:,FFFF,F,FFF,FF,FF:FFFF,,F,FF,:,:FF::::,FFFFFFF:FF,:FF:FFFF,,FF,,F,:FF,:FF,:FFFFF,F,FFF:,,FF,FFFF,FFF,F,:FFFF::FF:FFFF:F,,FF,,:FFF,F,::FFFF,FF,FFFF,F,F:,F:F:,F:,:F,FF,,,:F,,:,,FFF,,FFFF:F,:,,F:F:F:F,F:FFFF::F,FF:,,F:,FFF,:F:,,F,F::FF:F,:,FFFFFFF:,,F
@A00881:241:HJW2NDRXX:1:2107:22987:1188 1:N:0:CGAGAGAA+GATTGGAG
ATCACGCCTATGGGGCGCAGCAGTGGGGAATATTGCACAATGGGGGAAACCCTGATGCAGCGACGCCGCGTGAGTGAAGAAGTATTTCGGTATGTAAAGCTCTATCAGCAGGGAAGAAGATGACGGTACCTGAGTAAGAAGCCCCGGCTAACTACGTGCCAGCAGCCGCGGTAATACGTAGGGGGCAAGCGTTATCCGGATTTACTGGGTGTAAAGGGAGCGTAGACGGCGATGCAAGTCTGAAGTGAAA
+
:FFFFFFFFFFFFFFFFFFFFFFFFFFFFFFFFFFFFFFFFFFFFFFFFFFFFFFFFFFFFFFFFFFFFFFFFFFFFFFFFFFFFFF:FFFFFFFFFFFFFFFFFFFFFFFFFFFFFFFFFFFFFFFFFFFFFFFFFFFFFFFFF,FFF:FFFFFFFFFFFF:FF:FF:,FFFFFFFFFFFF:FFFFFFFFFFFFFFFFFFF:FFFF:FFFF,FFFFFF::::F::F:F:FFFFFF,FF::FFFF:FFF:
@A00881:241:HJW2NDRXX:1:2109:12463:5603 1:N:0:CGAGAGAA+GATTGGAG
ATCACGCCTACGGGATGCAGCAGTTAGGAATATTCGTCAATGGGGGCAACCCTGAACGAGCAATGCCGCGTGAGTGATGAAGGTCCTCTGGATTGTAAAACTCTGTTGTTTAGGAAAAATTGTACAAACAGGAAATGGTTTGTGCTTGATGGTACTATTCAAGAAAGCCACGGCTAACTACGTGCCAGCAGCCGCGGTAATACGTAGGTGGCGAGCGTTATCCGGATTTATTGTGCGTAAAGCGTCCGCA
+
FFF:FFFFFFFFFFFFFFFFFFFFFFFF:FFFFFFFFFFFFFFFFFFFFFFFFFFFFF:FFFFFFFFFFFFFFFFFFFFFFFFFFFFFFFFF:FFFFFFFFF:FFFFFFFFFFFFFFFFFFFFFFFF:F:FFFF,FFFFFF,F,FFFF:FFFFFFFFFFF:FFF:FF:FFFFFFF,:FFFF:FFF:FFF:FFFFF,F,,,FFFFFFFFFFFFFF:::F:,F,FFFFF,F,FFF,F:::,::,F,FF,F,F
@A00881:241:HJW2NDRXX:1:2109:2031:9925 1:N:0:CGAGAGAA+GATTGGAG
ATCACGCCTATGGGATGCAGCAGTGAGGAATATTGGACAATGGCCGGAAGGCTGATCCAGCCATGCCGCGTGAGGGAATGAGGTCCTATGGATTGTAAACCTCTTTTCACGCAGGGCAATAAGGTCCACGAGGTGGACCGACGAGAGTATGCGTGGAATAAGCATCGGCTAACTCCGTGCCAGCAGCCGCGGTCATACGGAGGATGCGAGCGTTGTCCGGATTTATTGGGTTTAAAGGGTGCGTAGGCGG
+
FFFFFFFFFFFFFFFFFFFFFFFFFFFFFFFFF:FFF:FFFFFFFFFFFFFFFFFFFFFFFFFFFFFFFFFFFFFFFFFFFFFFFFF,:FFFFFFFFFFFFFFFFFFF:FFFFFFF:FFFFFFFFFFFF:FFFFFFFF:FFFFFFFFF:FFFFFFFF,FFFFFFFFFFFF,FFFFFFFFFFFF:FF:FFFFFF,FF:::FFF:FFFFFFFF:,,::FFF:F,FFFFFFF,FFF,FF,FF,FF:FFFF::F
@A00881:241:HJW2NDRXX:1:2109:1389:24220 1:N:0:CGAGAGAA+GATTGGAG
ATCACGCCTATGGGGGGCAGCAGTGGGGAATATTGGGCAATGGGCGCAAGCCTGACCCAGCAACGCCGCGTGAAGGAAGAAGGCTTTCGGGTTGTAAACTTCTTTTATGAGGGACGAAGGACGTGACGGTACCTCATGAATAAGCCACGGCTAACTACGTGCCAGCAGCCGCGGTAATACGTAGGTGGCAAGCGTTGTCCGGATTTACTGGGTGTAAAGGGCGCGTAGGCGGGCATGCAAGTCAGATGTG
+
FFFFFFF,FFFFFFFFFFFFFFFFFFFFFFFFFFFFFFFFFFFFFFFFFFFFFFFFFFFFFFFFFFFFFFFFFFFFFFFFFFFFFFFFFFFFFFFFFFFFFFFFF:FFFFFFFFFF:FFFFFFFFFFFFFFFFFFF:::FFFFFFFFFFFFFF:F:FFFFFFFFFFFFFFFFFFF,:FFF:FFFFFFFFFFFFFFFFFFFFFFFF:F:FFFF::FFFF,FF:,FFFFFFFFFFFFFFFF,::::::FFFF
@A00881:241:HJW2NDRXX:1:2109:1922:26083 1:N:0:CGAGAGAA+GATTGGAG
ATCACGCCTACGGGGGGCAGCAGTGAGGAATATTGGTCAATGGACGGAAGGCTGATCCAGCCATGCCGCGTGAGGGAATGAGGTCCTATGGATTGTAAACCTCTTTTCACGCAGGGCAATAAGGTCCACGAGGTGGACCGACGAGAGTATGCGTGGAATAAGCATCGGCTAACTCCGTGCCAGCAGCCGCGGTAATACGGAGGATGCGAGCGTGGTCCGGATTTATTGGGTTTCAAGGGTGCGTAGGCGG
+
FFFFFFFFFFFFFFFFFFFFFFF:FFFFFFF:FFFFFFFFFFFFFFFFFFFFFFFFFFFFFFFFFFFFFFFFFFFFFFFFFFFFFFFFFFFFFFFFFFFFFFFFFFFFFFFFFFFFFF:FFFFFFFFFFFFFFFFFFFFFFFFFFFFFFFFFFFFFF,FFF:FFFF:FF::FFFFFFFFF:FFF,F:FFFF:F:FFFF:FFFFFFFFFFFFFF,:FFF:FF,FF:F:,FFFFF,F,F::,FF:FF:FF::
@A00881:241:HJW2NDRXX:1:2109:1958:30279 1:N:0:CGAGAGAA+GATTGGAG
ATCACGCCTACGGGATGCAGCAGTGGGGGATATTGCGCAATGGGGGAAACCCTGACGCAGCAACGCCGCGTGAAGGAAGACGGTTTTCGGATTGTAAACTTCTTTTGTTAAGGACGAAGAAAGTGACGGTACTTAACGAATAAGCTCCGGCTAACTATGTGCCAGCAGCCGCGGTAATACATAGGGAGCAAGCGTTGTCCGGATTTACTGGGTGTAAAGGGTGCGTAGGCGGCATTGCAAGTCAGATGTG
+
FFFFFFFFFFFFFFFFFFFFFFFFFFFFFFF:FFFFFFFFFFFFFFFFFFFFFFFFFFFFFF:FFFFFFFFFFFFFFFFFFFFFFFFFFFFFFFFFFFFFFFFFFFFFFFFFFFFF:FFFFFFFFFFFFFF:FFFFFFFFFFFF:FF:FFFFFFFFFFFFFFFFFFFFFFFFFFF:FF::FFFFFFFFFFFFFFFFFFF::FFFFFFFFFFFFFFFFFFFF::F:FFF:FF:FFFF:FF::FFF:FF:FF
@A00881:241:HJW2NDRXX:1:2109:1398:30624 1:N:0:CGAGAGAA+GATTGGAG
ATCACGCCTACGGGGTGCAGCAGTGGGGAATATTGCACAATGGGGGGAACCCTGATGCAGCGACGCCGCGTGAGTGAAGAAGTATTTCGGTATGTAAAGCTCTATCAGCAGGGAAGAAAATGACGGTAGCTGACTAAGAAGCCCCGGCTAAATACGTGCAAGCAGCCGCGGTAATACGTAGGGGGCAAGCGTTATCCGGATTTACTGGGTGTAAAGGGAGCGTAGACGGACATGCAAGTCTGATGTGAAA
+
:F,F,FF:FF,F,F:FF:FFFFFFFFFFFFF,FFFF:,,FFFFFFFF,F:,,FF::FFFFFFFFF::::,F:FFFFFFFFFFFFFFFFFF::FFFF:F,FFFFFFFFFFFFFFFFF:FFFF,:FFFFF,FFF,FFF,F::F,:,FF:FFFF,F,FF:FF,:FFFF,F:F,FFFFFFFFFF,,FFFFFFF:FFFFF::,FF:FF::F,FFF:FF,F,FFF:FF:,FFFFFF:,:FF,FFF:FFFFFFFF,:
@A00881:241:HJW2NDRXX:1:2109:1298:30733 1:N:0:CGAGAGAA+GATTGGAG
ATCACGCCTATGGGGCGCAGCAGTGAGGAATATTGGACAATGGCCGGAAGGCTGATCCAGCCATGCCGCGTGAGGGAATGAGGTCCTATGGATTGTAATCCTCTTTTCACGCAGGGCACTAAGGTCCACGAGGTGGACCGACGAGAGTATGCGTGGAATCAGCATCGGCTAACTCCGTGCCAGCAGCCGCGGTAATACGGAGGATGCGTGCGTGGTGCGGATTTCTGGGGTGTAAAGGGTGCGTAGGCGG
+
,FF:FF,:F,:FF::FFFFFFFFFFFFFFFF:FFF,F,F,FF,FF,F:FFF:FF:FFFFFFFFFFFFFFFFFF:FFF::F:FF:F:FFFFFF::FFFF,F::FFF:F,F:::F:,:FFF:,F:::::F:F:F:,:FFF,:FFF::F:FF:FFFF:F,F,F::FF,F::::F:,::F:::F::,:F:,F:F,F:,:,,F::F,:,,::F:,::,,:F,F:FFF::,::::FF,FF,,,:,::::,,:,F,F
@A00881:241:HJW2NDRXX:1:2109:1931:33051 1:N:0:CGAGAGAA+GATTGGAG
ATCACGCCTATGGGAGGCAGCAGTGAGGAATATTGGTCAATGGACGGAAGTCTGAACCAGCCATGCCGCGTGCAGGAAGACGGCTCTATGAGTTGTAAACTGCTTTTGTACGAGGGTAAACGCAGATACGTGTATCTGCCTGAAAGTATCGTACGAATAAGGATCGGCTAACTCCGTGCCAGCAGCCGCGGTACTACGGCGGATCCAAGCGTTCTCCGGAGTTATTGGGTTTAAAGGGTGCGTAGGCGGG
+
:FFFFFF,FFFFFFFFFFFFFFFFFFFF,FFFFFFF:FFF:FFFFFFFFFFFFFFFFFFFFFFFFFFFFFFFFFFFFFFFFFFFFFFF,FFFFFFFF,:FFFFFFFFFFFFF:FFFFFF,FFFFFF:FFFFF,FFF:FFFFFFF:FFF,FFFFFFFFFFFFFFFFF:F:FFF:FF:FF:F,FFFFFF::::F,:FFFFF,:,:FF::FFFF:F::F,:FF,::FFF:FF,FF:FFFFFFF:F,,:FFF:,
@A00881:241:HJW2NDRXX:1:2110:1235:5854 1:N:0:CGAGAGAA+GATTGGAG
ATCACGCCTATGGGGTGCAGCAGTGGGGAATATTGGGCAATGGAGGCAACTCTGACCCAGCAACGCCGCGTGAATGATGAAGGTCTTCGGATTGTAAAGTTCTTTTCTAAGGGAAGAAGAAAGTGACGGTACCTTAGGAATAAGCCTCGGCTAACTACGTGCCAGCAGCCGCGGTAATACGTAGGAGGCAAGCGTTATCCGGAATGACTGGGCGTAAAGGGTGCGTAGGTGGTTTGGCAAGTTAGTAGCG
+
FFFFFFFFFFFFFFFFFFFFFFFFFFFF:FFFFFFFFFFFFFFFFFFFFFFFFFFFFFFFFFFFFFFFFFFFFFFFFFFFFFFFF:FFFFFFFFFFFFFFFFFFFFF,FFFFFFFFFFFF:FFFFFFFFF:FFFFFFFFFFFFFFFFFFFFF:FFFFFFFFFFFFF,FFFFFFFFFFFFFFF:FFF:FFF,FFFFFFFFFFFF:FFF:F:FFF:FFFFFF:FFFFFFF:,FFF,FFFFF,FFF:F:F:::
@A00881:241:HJW2NDRXX:1:2110:2555:9799 1:N:0:CGAGAGAA+GATTGGAG
ATCACGCCTACGGGACGCAGCAGTGGGGAATATTGGGCAATGGGCGCAAGCCTGACCCAGCAACGCCGCGTGAAGGAAGAAGGCTTTCGGGTTGTAAACTTCTTTTATGAGGGACGAAGGATGTGACGGTACCTCATGAATAAGCCACGGCTAACTACGTGCCAGCAGCCGCGGTAATACGTAGGTGGCGAGCGTTGTCCGGATTTACTGGGTGTAAAGGGCGCGTAGGCGGGTAGGCAAGTCAGATGTG
+
FFFFFFFFFFFFFFFFFFFFFFFFFFFFFFFFFFFFFFFFFFFFFFFFFFFFFFFFFFFFFFFFFFFFFFFFF:FFFFFFFFFF:FFFFFFFFFFFFFFFFFFFFFFFFFFFFFFFFFFFFFFFFFFFFFFFFFFFFFFF:FFFFFFFFFFFFFFFFFFFFFFFFF:FFFFFFFFF:FFFF:FFFFFFFFFFFFFFFFFFFFFFFFFFFFFFFFFFFFFFFFFFFFFFFFFFFF:FFFF:FFFFFF,FFF
@A00881:241:HJW2NDRXX:1:2110:1967:11256 1:N:0:CGAGAGAA+GATTGGAG
ATCACGCCTATGGGACGCAGCAGTGGGGAATATTGCACAATGGGGGGAACCCTGATGCAGCGATGCCGCGTGGAGGAAGAAGGTTTTCGGATTGTAAACTCCTGTTGACAGGAAAGAAAAAGGACAGTACCTGTTAAGAAAGCTCCGGCTAACTACGTGCCAGCAGCCGCGGTAATACGTAGGGAGCGAGCGTTGTCCGGAATTACTGGGTGTAAAGGGAGCGTAGGCGGGATTGCAAGTCAGATGTGAA
+
FFFFFFFFFFFFFFFFFFFFFFFFFFFFFFFFFFFFFFFFFFFFFFFF:FFFFFFFFFFFFFFFFFFFFFFFFFFFFFFFFFFFFFFFFFFFFFFFFFFFFFFFFFFFFFFF:FFFFFF:FFFFFFFFFFFFFF:FFFFFFFFFFFFFFFFF:FFFFFFFFFFFFFFF::FFFFFFFFF,FFFFFFFFFFF:FF:FF::FF,FF:FFFFFFF:FFFF:FF:FF::FFFFFF::FFFF::FF,:FF:FFFF
@A00881:241:HJW2NDRXX:1:2110:1642:14074 1:N:0:CGAGAGAA+GATTGGAG
ATCACGCCTATGGGGGGCAGCAGTGGGGAATATTGGTCAATGGGGGAAACCCTGAACCAGCAACGCCGCGTGAAGGAAGAAGGCTTTCGGGTTGTAAACTTCTTTTATCAGGGACGATAGTGACGGTACCTGATGAATAAGCTCCGGCTAACTACGTGCCAGCAGCCGCGGTAATACGTAGGGAGCGAGCGTTATCCGGATTTACTGGGTGTAAAGGGCGCGTAGGCGGGCTGACAAGTCAGATGTGAAA
+
FFFFFFFF,F:FFFFFFFFFFFFFFFFFFFFF:FFFFFFFFFFFFFFFFFFFFFFFFFFFFFFFFFFFFFFF:FFFF:FFFFFFF:FFFFFFFFFFFFFFFFFFFF:FFFFFFFFFF:FFFFFFFFFFFFFFFFFFFFFFFFFFFFFFFFFFFFFFFFFFFFF:FFFFFFF:FFFFFFFFFFF:FF:F:FFFF:FFFFFFFFFFFFFFFFF:,F::F:F:F::F:FF:FF::FF:FFF::FFF:FFFF::
@A00881:241:HJW2NDRXX:1:2110:3658:14685 1:N:0:CGAGAGAA+GATTGGAG
ATCACGCCTATGGGACGCAGCAGTGGGGAATATTGGTCAATGGGGGAAACCCTGAACCAGCAACGCCGCGTGAAGGAAGAAGGCTTTCGGGTTGTAAACTTCTTTTATCAGGGACGATAGTGACGGTACCTGATGAATAAGCTCCGGCTAACTACGTGCCAGCAGCCGCGGTAATACGTAGGGAGCGAGCGTTATCCGGATTTACTGGGTGTAAAGGGCGCGTAGGCGGGCTGACAAGTCAGATGTGAAA
+
FFFFFFFFFFFFFFFFFFFFFFFFFFFFFFFFFFFFFFFFFFFFFFFFFFFFFFFFFFFFFFFFFFFFFFFFFFFFFFFFFFFFFFFFFFFFFFFFFFFFFFFFFFFFFFFFFFFFF:FFFFFFFFF:FFFFFFFFFFFFFFFFFFFFFFFFFFFFFFFF:FFFFFFFFFFFFFFFFFFFFFFFFFFFFFFFFFFFFFFFFFFFFFFFFFFF,FFFFFFFFFFFFFFFFFF:FFFFFF::FF:FF:F:F:
@A00881:241:HJW2NDRXX:1:2110:1777:15248 1:N:0:CGAGAGAA+GATTGGAG
ATCACGCCTATGGGAGGCAGCAGTGGGGAATATTGCACAATGGGGGAAACCCTGATGCAGCGACGCCGCGTGAGTGAAGAAGTATTTCGGTATGTAAAGCTCTATCAGCAGGGAAGAAGATGACGGTACCTGAGTAAGAAGCCCCGGCTAACTACGTGCCAGCAGCCGCGGTAATACGTAGGGGGCAAGCGTTATCCGGATTTACTGGGTGTAAAGGGAGCGTAGACGGCGATGCACGTCTGAAGTGAAA
+
FFF:FFFFFFFFFFFFFFFFFFFFFFFFF,FFFFFFFFFFFFFFFFFFFFFFFFFFFFFFFFFFFFFFFFFFFFFFFFFFFFFF:FFFFF,FFFFFFFFFFFFFFFFFFFFFFFFFFFFFFF:FFFFFFFFFFFFFF::F:FFFFFFF:FFFF:FFFFFFFFF:FFFFF:FFF,FFFFFFFFFFFFF:FFF::,F::F::,F:FFFFF::::,FFF::FF::FF::::F:FF:FF:,:FF::,FFFFFFF
@A00881:241:HJW2NDRXX:1:2110:5059:19460 1:N:0:CGAGAGAA+GATTGGAG
ATCACGCCTATGGGGTGCAGCAGTGGGGAATATTGGGCAATGGGCGCAAGCCTGACCCAGCAACGCCGCGTGAAGGAAGAAGGCTTTCGGGTTGTAAACTTCTTTTATGAGGGACGAAGGACGTGACGGTACCTCATGAATAAGCCACGGCTAACTACGTGCCAGCAGCCGCGGTAATACGTAGGTGGCGAGCGTTGTCCGGATTTACTGGGTGTAAAGGGCGCGTAGGCGGGCAGGCACGTCAGATGTG
+
FFFFFFFFFFFFFFFFFFFFFFFFFFFFFFFFFFFFFFFFFFFFFFFFFFFFFFFFFFFFFFFFFFFFFFFFFFFFFFFFFFFFFFFFFFFFFFFFFFFFFFFFFFFFFFFFFFFFFFFFFFFFFFFFFFFFFFFFF,F:FF:FFFFFFFF::FFFFFFFFFFFF:FFFFFFFFF:,FFFFF:FFFFFFFFFFFFFFFFF:FFF:FFFF:FFF:FF:F:::FF:FF,FFFFFFFF:FFF,FF:F::FFF:
@A00881:241:HJW2NDRXX:1:2110:6316:20165 1:N:0:CGAGAGAA+GATTGGAG
ATCACGCCTACGGGGCGCAGCAGTGGGGAATATTGCACAATGGGGGGAACCCTGATGCAGCGACGCCGCGTGGGTGAAGAAGTAGTTCGGTATGTAAAGCCCTATCAGCAGGGAAGAAGATGACGGTACCTGAGTAAGAAGCCCCGGCTAACTACGTGCCAGCAGCCGCGGTAATACGTAGGGGGCGAGCGTTATCCGGATTTACTGGGTGTAAAGGGAGCGTAGACGGCTTGGCAAGTCTGGAGTGAAC
+
FFFFFFFFFFFFFFFFFFFFFFFFFFFFF,FFFFFFFFFF,FFFFFFFF:FFFFFFFF,FFFFFFFFFFFFFFFFFF:FFFFF,,FFFFFFFFFFFFFFFFFFFFFFFF,FFFFFFF:FFFFFFFF:FFFFFFFFF:FFFFFFF:FFF,FFFFFFFFFFFFFFFFFFFFFF,F:::FF,::FF:FFF:FF:,F,F:FFFFFFFF,FFFF:F,F:FFFFFFF,,,FFF:F:,FFFF:,:F::FFF:::FFF
@A00881:241:HJW2NDRXX:1:2110:17074:20353 1:N:0:CGAGAGAA+GATTGGAG
ATCACGCCTATGGGAGGCAGCAGTGAGGAATATTGGACAATGGATGGAAATCTGATCCAGCCATGCCGCGTGCAGGAAGGCGGTCCTATGGATTGTAAACTGCTTTTGTACGGGAGCAATAATTTCTACGGGATAGGGAGATGAGAGTACCGTACGAATCAGCATCGGCTAACTCCGTGCCAGCAGCCGCGGTAATACGGAGGATGCGAGCGTTATCCGGATTTATTGGGTTTCAAGGGTGCGTAGGCTG
+
FFFFFFFF:FFFFFFFFFFFFFFFFFFFFFFFFFFFFFF:FFFFFFFFFFFFFFFFFFFFFFFF:FFFFFFFFFFF:FFFFFFFFFFFFFFFFFFFFFFFFFFFFFFFFFFFFFFFF:FF:FFFFFFFFFFFFFFFFFFFF:FFFFFFFFFFFFFFF:FFFFF:FF:,FFFFFFFFFFFFFFF,FF:F:FFFF,FFFFF:FFFFFFFFFFFF:FF,FFF,F,FFFFFFFFFFF,FFFFFFFFFFFFFFF:
@A00881:241:HJW2NDRXX:1:2110:12726:21715 1:N:0:CGAGAGAA+GATTGGAG
ATCACGCCTATGGGATGCACCAGTGGGGGATATTGGACCATGGGGGAAACCCTTATCCAGCGACGCCGCGTGAAGGAAGAAGGCTGTCGGGTTGTAAACTTCTTTTATCAGGGACGATAGTGACGGTACCTGATGAATAAGCTCCGGCTAACTACGTGCCAGCAGCCGCGGTAATACGTAGGGAGCGAGCGTTATCCGGATTTACTGGGTGTAAAGGGCGCGTAGGCGGGCTGACAAGTCAGATGTGAAA
+
:FFFFFF:F,FFFFFFFFFFF,FFFFFFF:FFFFF:FF,FFFFFFFFFFFFFFF:FFFFFFF:FFFFFFFFFFFFFFF:F:FFFF,FFF,FFF:FF,FFFFFFFFFFFFFFFFFF:FFFFFF:FFFFFF:FF,FFFFF:FFFFF:,:FFF:FFFFFFF:F,:FFF,FFFF:F,FFFFFFFFFF:FF:FFF::F:FFF:FF:,:F,FFF,FFF:FFFF::,:FFFFF:FFFF:,:,,:FFF:,:::F::,:
@A00881:241:HJW2NDRXX:1:2110:3956:22780 1:N:0:CGAGAGAA+GATTGGAG
ATCACGCCTATGGGACGCAGCAGTGGGGAATATTGCACAATGGAGGGAACTCTGATGCAGCGATGCCGCGTGGAGGAAGAAGGTCTTAGGATTGTAAACTCCTGTTGACAGAGAACGAAAAAAGACGGTACTCTGAAAGGAAGCTCCGGCTAACTACGTGCCAGCAGCCGCGGTAATACGTAGGGAGCGAGCGTTGTCCGGAATTACTGGGTGTAAAGGGAGCGTAGGCGGGCACGGACGTCAGACGTGA
+
FFFFFFFFFFFFFFFFFFFFFFFFFFFFFFFFF,FFFFF:FFFFFFFFFFFFFFFFFFFFFFF:FFFFFFFFFFFFFFFFF:F,FFFFFFFFFF:F:FFFFFFF:F:FFFFFFFFFFFFF,FFFFFFFF:FF:FFFFFF:F,FFFFFFF:F,FF,FFFFFFFFFFFFFFFFFFF,F::FFFFFFFF:F:F:::FF:FF::FF,FFF:FFFFFFFF:FFF:FFFFF::FFFF:F,:FF:,FF,F:F:FF:F
@A00881:241:HJW2NDRXX:1:2110:1470:25269 1:N:0:CGAGAGAA+GATTGGAG
ATCACGCCTACGGGATGCAGCAGTGGGGAATATTGCACAATGGAGGAAACTCTGATGCAGCGATGCCGCGTGGAGGAAGAAGGTCTTAGGATTGTAAACTCCTGTTTACAGAGAACGAAAAAGGACGGTACTCTGAAAGGAAGCTCCGGCTAACTACGTGCCAGCAGCCGCGGTAATACGTAGGGAGCGAGAGTTGTCCGGAATTACTGGGTGTACAGGGAGCGTAGGCTGGCACGGAAGTAAGCCGTGA
+
:FFFFFFFFF,FFFFF:FFF,FFFF:FFFFFFFFF:FFFFFFFFFFFFFFFFF:FFFFFFF,:FFFFF,FFFFF:FFFFFFF:FFFFFFFF:FFF:FFFFFFFFFF,FFF:FF:FFF,,F:FFFFF,FFFF:,F::,FFFFF:FF:FFF:F:F:F:F,FFFFFFFF,FFFFFFF,FFFFFFFF:F,:FFF:,:F:FFFFFFFFFFFFF:FF,F,F,,FF:FFF:,F:FF,FFF,FFF,FFFF::,F:FF:
@A00881:241:HJW2NDRXX:1:2110:5475:25755 1:N:0:CGAGAGAA+GATTGGAG
ATCACGCCTATGGGAGGCAGCAGTGGGGAATATTGGGCAATGGGCGCAAGCCTGACCCAGCAACGCCGCGTGAAGGAAGAAGGCTTTCGGGTTGTAAACTTCTTTTATGAGGGACGAAGGACGTGACGGTACCTCATGAATAAGCCACGGCTAACTACGTGCCAGCAGCCGCGGTAATACGTCGGTGGCGAGCGTTGTCCGGATTTACTGGGTGTAAAGGGCGCGTAGGCGGGTCGGCAAGTCAGAGGTG
+
FFFFFFFFFFFFFFFFFFFFFFFFFFFF:FFFFFFFFFFFFFFFFFFFFFFFFFFFFFFFFFFFFFFFFFFFFF:FFFFFFFFFF:FFFFFFFFFF:FFFFF:FFFFF:FFFFFFFFFFFFFFFFFFFF:FFFFF:FFFFFFFFFF::FFFFFFFFFFFFFFF:F:,FF::FFFFFF:FFFF,FFFFFFFFFF:FF:FFFFFFFF:,F:FFF::,FF:FFFFFF:F::FFFFF:,F:F,:FFFF:,,F:F
@A00881:241:HJW2NDRXX:1:2110:2519:25864 1:N:0:CGAGAGAA+GATTGGAG
ATCACGCCTACGGGACGCAGCAGTGGGGAATATTGGTCAATGGGGGAAACCCTGAACCAGCAACGCCGCGTGAAGGAAGAAGGCTTTCGGGTTGTAAACTTCTTTTATCAGGGACGATAGTGACGGTACCTGATGAATAAGCTCCGGCTAACTACGTGCCAGCAGCCGCGGTAATACGTAGGGAGCGAGCGTTCTCCGGATTTACTGGGTGTAAAGGGCGCGTAGGCGGGCTGACAAGTCAGATGTGAAA
+
FFFFFFFFFFFFFFFFFFFFFFFFFFFFFFFFFFFFFFFFFFFFFF:FFFFFFFFFFFFFFFFFFFFFFFFFFFFFF,FFFFF:FF,FFFFFFFFF:FFFFFFFFF:FFFFFFFFFFF:FFFFFFFFFFFFFFFFFFFFFFFFFFFFFFFFFFFFFFFFF,FFFFFFFFFF,,FFFFFFFFFF:FFFFFF:F,:FFF:FFF,F,FFFFF:FF,FFFFFFFFFFFFFFFFFFFF:F:FFFF,FF:FF:FF:
@A00881:241:HJW2NDRXX:1:2110:2230:28087 1:N:0:CGAGAGAA+GATTGGAG
ATCACGCCTATGGGATGCAGCAGTGGGGGATATTGCACAATGGGGGGAACCCTGATGCAGCGACGCCGCGTGAGTGAAGAAGTATTTCGGTATGTAAAGCTCTATCAGCAGGGAAGATGATGACGGTACCTGACTAAGAAGCCCCGGCTAACTACGTGCCAGCAGCCGCGGTAATACGTAGGGGGCAAGCGTTATCCGGATTTACTGGGTGTAAAGGGAGCGTAGACGGCCTGTCAAGTCTGAAGTGAAA
+
FFFFFFFFFFFFFFFFFFFFFFFFFFFFFFFFFFFFFFFFFFFFFFFFFFFFFFFFFFFFFFFFFFFFFFFF:FFFFFFFFFFFFFFFFFF,FFFFFFFFFFFFFFFFFFFFFFFFFFFFFFFFFFFFFFFFFFFFF:FFF:,FFFFFF::FFFFFFFFFFFFFF:FFF,F,FFFF:FFFFFFFFFFFFFFFFFFFFFFF:FFFF:FFFFFF:FFFFFFFF:FF,F:FFFFF:FF:FF:,F:FF:FF,,,
@A00881:241:HJW2NDRXX:1:2110:1362:28307 1:N:0:CGAGAGAA+GATTGGAG
ATCACGCCTACGGGAGGCAGCAGTGGGGAATATTGGGCAATGGGCGCAAGCCTGACCCAGCAACGCCGCGTGAAGGACGAAGGCTTTCGGGTTGTAAACTTCTTTTATGAGGGACGAAGGATGTGACGGTACCTCATGAATAAGCCACGGCTAACTACGTGCCAGCAGCCGCGGTAATACGTAGGTGGCGAGCGTTGTCCGGATTTATTGGGTTTCAAGGGTGCGTAGGCGGTCGTGCACGTTGGAGGTG
+
FFFFFFFFFFFFFFFFFFFFFFFFFFFFFFF:FFFFFFFFFFFFFFFFFFFFFFFFFFFFFFFFFFFFFFFF:FFFFFFFFFFFFFFFFFFFFFFFF:FFFFF:FFFFFF:FFFFFFFFFFFFFFFFFFFFFFFF:FF:FFFFFFFFFFFFFFFFFFFFFFFF,FF,FFFFFFFFFFFFFFFFFFFFFF:FFFFFFFFFFF:F::FFFFFFF,:F,F,:FFFFF:,F:F::FF::FF:F,FFFFF,:FFF
@A00881:241:HJW2NDRXX:1:2110:2853:28667 1:N:0:CGAGAGAA+GATTGGAG
ATCACGCCTACGGGGTGCAGCAGTGAGGAATATTGGACAATGGCCGGAAGGCTGATCCAGCCATGCCGCGTGAGGGAATGAGGTCCTATGGATTGTAAACCTCTTTTCACGCAGGGCAATAAGGTCCACGGGGTGGACCGACGAGAGTATGCGTGGAATAAGCATCGGCTAACTCCGTGCCAGCAGCCGCGGTAATACGGAGGATGCGAGCGTTTTCCGGATTTATTGGGTTTAAAGGGTGCGTAGGCGG
+
FFFFFFFFFFFFFFFFFFFFFFFFFFFF:FFFFFFFFFFFFFFFFFFFFFFFF:FFFFFFFFFF::F:FFFFFFFFFFFFFFFFFFFFFFFFF:FFFFFFFFF,FF,FFF::FFFFFFFFF:F:FFF:FFFF:FFFFFFFFFFFFF:FFFFFFFFFF,FFFFFFFFF:FF:F::FFFFFFFFF,FF,F:FFF::F:F,::FFFFFFF,::FF:,,FFFFF:FF:FF:,:FFFFF,:FF::,F,FFF,F:F
@A00881:241:HJW2NDRXX:1:2110:1859:28886 1:N:0:CGAGAGAA+GATTGGAG
ATCACGCCTATGGGAGGCAGCAGTGGGGAATATTGCACAATGGGGGGAACCCTGATGCAGCGACGCCGCGTGAGTGAAGAAGTATTTCGGTATGTAAAGCTCTATCAGCAGGGAAGAAAATGACGGTACCTGACTAAGAAGCCCCGGCTAACTACGTGCCAGCAGCCGCGGTAATACGTAGGGGGCAAGCGTTATCCGGATTTACTGGGTGTAAAGGGAGCGTAGACGGCAGAGCAAGTCTGGAGTGAAA
+
FFFFFFFFFFFFFFFFFFFFFFFFFFFFFFFFFFFFFFFFFFFFFFFF,FFFFFFFFFFFFFFFFFFFFFFFFFFFFFFFFFFFFFFFFF:FFFFF:FFFFFFFFFFFFFFFFFFFFFFFFFFFFFFFFFFFFFFFFFFFFFFFFFFFFFFFFFFFFFFFFFFFFFFFFFFF:FFFFFF:FFFFFFFFFFFF::FFFFF:FF:FFF:FFFFFFFF,FFFFFFF:FF:FF:FFF:::FFFFFFFFFFFFF:
@A00881:241:HJW2NDRXX:1:2110:1163:29058 1:N:0:CGAGAGAA+GATTGGAG
ATCACGCCTACGGGGTGCAGCAGTGGGGGATATTGGACAATGGGGGGAACCCTGATGCAGCGACGCCGCGTGAGTGAAGAAGTATTTCGGTACGTAAAGCTCTATCGGCAGGGACGAAGGAAGAGACGGTACCTGAGTAAGACGCCCCGGCTAACTACGTGCCAGCAGCCGCGGTAATACGTAGGGGGCAAGCGTTATCCGGATTTAGTGGGTGTCAAGGGAGCGCAGACGGAGAGGCACGTCTGAAGTG
+
FFFFFFFFF,,FFFF,FFFFFFFFFFFFFFFFFFFF:F,FFF::FF:FFFFFFFFF,,FFF,F,FF,:FFFFF:FFF:F:,FF,:FFFFF:F:FFFF:FF:F:FFFFF,FF,FFFFF:FFF,F,F:,F:FFFFF::F:FFF::FFFFFFF:F,FFFFF::FF,FFF,FFFF,FF:,,:F,F:F:FFFFFF,FF::,,FF:FFF,:F,,F:FFF:F:FF,F:F:F,,:F:,F,,::FF,,:,F,:,F::F:
@A00881:241:HJW2NDRXX:1:2110:2998:29105 1:N:0:CGAGAGAA+GATTGGAG
ATCACGCCTATGGGACGCAGCAGTGAGGAATATTGGACAATGGATGGAAATCTGATCCAGCCATGCCGCGTGCAGGAAGGCGGTCCTATGGATTGTAAACTGCTTTTGTACGGGAGCAATAATTTCTACGGGATAGGGAGATGAGAGTACCGTACGAATCAGCATCGGCTAACTCCGTGCCAGCAGCCGCGGTAATACGGAGGATGCGAGCGTTCTCCGGATTTATTGGGTTTATAGGGTGCGTAGGCTG
+
FFFFFFFFFFFFFFFFFFFFFFFFFFFFFFFFFFFFFFFFFFFF:FFFF:FFFFFFFFFFFFFFFFFFFFFFFFFFFFFFFFFFFFFFFFFFFFFFFFFFFFFFFFFFFFFFFFFFFFFFFFFFFFFFFFFFFFFFFFFFFFFFFFFFFFFFFFFFFFFFFFFFFF:FFF:FF:FFFFFFFFFFFFFFFFFFF,FFFFFFFFFF:FFFFFFFFF,:FFFF:F,FFFFFFFFF:F,:FFF:FFF,FFFFFF
@A00881:241:HJW2NDRXX:1:2110:3251:30232 1:N:0:CGAGAGAA+GATTGGAG
ATCACGCCTATGGGGGGCAGCAGTGGGGGATATTGCGCAATGGGGGGAACCCTGACGCAGCAACGCCGCGTGAAGGAAGACGGTTTTCGGATTGTAAACTTCTTTAAGTGTGGAAGAAGATGACGGTACACACAGAATAAGCCACGGCTAACTACGTGCCAGCAGCCGCGGTAATACGTAGGTGGCGAGCGTTGTCCGGATTTACTGGGTGTAAAGGGCGTGTAGGCGGGCATACAAGTCAGATGTGAAA
+
FFFFFFFFFFFFFFFFFFFFFFFFFFFFFFFFFFFFFFFFFFFFFFFFFFFFFFFFFFFFFFFFFFFFFFFFFFFFFFFFFFFFFFFFFFFFFFFFFFFFFFFFFFFFFFFFF:FFFFFFFFFFFFFFFFFFFFFFFFFFFFFFFFFFF:FFFF:FFFFFFFFFFFFFFFFFFFFFFFFFFFFFFFFFFFFFFFFF:FF:FF:FFFFFFFFFFF,FFFFFFFFFF:FFFFFFFF:FFFF::F:FFFF,FF
@A00881:241:HJW2NDRXX:1:2111:10592:2550 1:N:0:CGAGAGAA+GATTGGAG
ATCACGCCTATGGGGTGCAGCAGTCGAGAATCATTCACAATGGGGGGAACCCTGATGGTGCGACGCCGCGTGGGGGAGGAAGGTCTTCGGATTGTAAACCCCTGTCATGCAGGAGCAAGGCTGAAAAGTTGATAGTACTGCAAGAGGAAGAGACGGCAAACTCTGTGCCAGCAGCCGCGGTAATACAGAGGTCTCAAGCGTTGTTCGGAATCACTGGGCGTAAAGGGTACGTAGGCGGCGGGGCAAGTTG
+
:FFFFFF:FF:FFFFFFFFFFFFF:F:FFFFFFFFFFFFFFFFFFFFF,FFF:FFFFFFFFFFFFFFFFFFFFFFF:FFFFFFFFFFFFFFFFFF:FFFFFFFFFFFFFFFFFFFFFFFFF:FFFFFFFFFFFFFFFF::FFFFFF,,FFFFFFFFFFF:,:FF:FF:FFFFFFFFFFFFFFFFFFFFFFFFF:::FF,FFFFFFF:::,F:FFFFFF,:FFF,F:F:,,F:,F,FF:F::FF,::FF:F
@A00881:241:HJW2NDRXX:1:2111:6017:5181 1:N:0:CGAGAGAA+GATTGGAG
ATCACGCCTACGGGATGCAGCAGTGGGGAATATTGGGCAATGGAGGCAACTCTGACCCAGCAACGCCGCGTGAGCGATGAAGGTCTTCGGATTGTAAAGCTCTTTAAGTGGGGACGAAGAAAGTGACTGTACCCACAGAATAAGCCTCGGCTAACTACGTGCCAGAAGCCGCGGTAATACGTAGGAGGCAAGCGTTATCCGGAATGAGTGGGCGTAATGGGTGCGTAGGTGGTTTGGCAAGTTGGTAGCG
+
FFFFFFFFF:F:FF,F::FF,FFFFFFFFFF:,FFFF:FFFFFFFF,FFFF:F:F:::FF:FFF:F,FFFFFFFFFFFFFFFFF:FFFF:FFFFFFFFFFFFFFF:FFF::FFF,FFFFFF,FFF,,FFFFFFFF,:FFFFF:,F,FFFFFFFF,:F,:FF,:,F,,FFF:F::FFF:F,F:FFF,FF,,FFF:,FFF,,FF:F:,F:FF:FFFF,,,,F,:FF:,:F:FFFFFF,FFF,FFF,FFFF::
@A00881:241:HJW2NDRXX:1:2111:1940:12461 1:N:0:CGAGAGAA+GATTGGAG
ATCACGCCTATGGGGGGCAGCAGTGGGGAATATTGGGCAATGGGCGCAAGCCTGACCCAGCAACGCCGCGTGAAGGAAGAAGGCTTTCGGGTTGTAAACTTCTTTTATGAGGGACGAAGGACGTGACGGTACCTCATGAATAAGCCACGGCTAACTACGTGCCAGCAGCCGCGGTAATACGTAGGTGGCAAGCGTTGTCCGGATTTACTGGGTGTAAAGGGCGCGTCGGCGGGCATGCAAGTCAGATGTG
+
FFF:FFF:,FFFFFFFFFFFFFFFFFFFFFFFF,FFFF:FFFFFFFFFFFFFFFFFFFFFFFFF,FFFFFFF,FFFFFFFFFFFFFFFFFFFF:FFFF,F:FFFFFFFFFFFFFFFFFFFFFF:FFF,FF:F:FF,F:F:FF:FFFFFFFFF,FFFFFFFF::FFF,,F,:FF:F,FFFFFF:FFFFF:F,:FFFFFFFFF:FF:FFF,F,FFFFFFFFFFFFFFF,FFF::,FFF:FF:,:F:::FFFF
@A00881:241:HJW2NDRXX:1:2111:1642:19554 1:N:0:CGAGAGAA+GATTGGAG
ATCACGCCTATGGGGGGCAGCAGTGGGGGATATTGCACAATGGGGGAAACCCTGATGCAGCGACGCCGCGTGAGTGAAGAAGTATTTCGGTATGTAAAGCTCTATCAGCAGGGAAGAAGATGACGGTACCTGAGTAAGAAGCCCCGGCTAACTACGTGCCAGCAGCCGCGGTCATACGTAGGGGGCAAGCGTTATCCGGATTTACTGGGTGTAAAGGGAGCGTAGACGGCGAGGCAAGTCTGAAGTGAAA
+
,FF:FFFFF:FFFFFFFFFFFFFFFFFFFFFF:FFFFFFFFFFFFFFFFFFFFFFFFFF,F,FFFFFFFFFFFFFF:FFFFFFFFFFFFF:FFFFF:FFFFFFFFF:FFFFFFFFFF,FFFFF:FFF:FFFFFFFF,FFFF,FFFFFFF:FFFFFFFFFFFFFFFFF::FFF,,FFFFF::FFFF:F:FFFFF,:F:F,FF:FFFFFFFFF,F:F:F:FFFFF:F,:FF,F::,F:,:F::FF,:,:,F:
@A00881:241:HJW2NDRXX:1:2111:1696:20431 1:N:0:CGAGAGAA+GATTGGAG
ATCACGCCTATGGGGTGCAGCAGTGGGGAATATTGGTCAATGGGGGAAACCCTGAACCAGCAACGCCGCGTGAAGGAAGAAGGCTTTCGGGTTGTAAACTTCTTTTATCAGGGACGATAGTGACGGTACCTGATGAATAAGCTCCGGCTAACTACGTGCCAGCAGCCGCGGTAATACGTAGGGAGCGAGCGTTATCCGGATTTACTGGGTGTAAAGGGCGCGTAGGCGGGCTGACAAGTCAGATGTGAAA
+
FFFFFFFFFFFFFFFFFFFFFFFFFFFFFFFFFFFFFFFFFFFFFFFFFFFFFFFFFFFFFFFFFF:FFFFFFFFFF:FFFFFFF:FFFFFFFFFF:FFFFFFFFFFF:FFFFFFFFFFFFFFFFFFFFF:FFFFFFFFFFFFFFFFFFFFFFFFFFFFFFFFFF:FFFFFF::FF:FFFFFFFFFFFFF:FFF:FFFFFFFFFFFFFFF:FFFFF:F:FF:FFFFFFFFFFFFF:F,F:F:FFFF::FF
@A00881:241:HJW2NDRXX:1:2111:1262:22811 1:N:0:CGAGAGAA+GATTGGAG
ATCACGCCTACGGGACGCAGCAGTGAGGAATATTGGACAATGGATGGAAATCTGATCCAGCCATGCCGCGTGCAGGAAGGCGGTCCTATGGATTGTAAACTGCTTTTGTACGGGAGCAATCATTTCTACGGGGTAGGGAGATGAGAGTACCGTACGAATCAGCATCGGCTAACTCCGTGCCAGCAGCCGCGGTAATACGGAGGATGCGAGCGTTATCCGGATTTATTGGGTGTCAAGGGTGCGGAGGCTG
+
:FFFFFFFF:FFFFFFFFFFF:FFF:FFFFFFFFFFFFFFFFFF,FFFFFF,FFFFFFFFF:FFFFFFFFFFFFFFFFFFFFFFFF,F:FFFFFFFFF,FFFFFFFFFF:FFFFFFFF,F,FFFF::FF:FFFFFF:F:FFFFF:FFFF:FF:FF:FFF:FFFF:F:F::,F,F:F:FFF:,:F:FFFFF:FFFF:FFF:FF,,F:F,,:F:,F:,::FFFF,:F:F:::F,F,:,:F::FF:,FFFF,F
@A00881:241:HJW2NDRXX:1:2111:1325:23547 1:N:0:CGAGAGAA+GATTGGAG
ATCACGCCTACGGGGTGCAGCAGTGGGGAATATTGGACAATGGGCGAAAGCCTGATCCAGCGACGCCGCGTGAAGGAAGACGGTCTTCGGATTGTAAACTTCAGTGAGCAGGGACGAGAAAGGACGGTACCTGCAGAGCAAGCCACGGCTAACTACGTGCCAGCAGCCGCGGTAATACGTAGGTGGCGAGCGTTATCCGGAATTACTGGGTGTAAAGGGTGAGTAGGCGGGGATGCAAGTCAGGTGTGAA
+
FFFFFFFFFFFFFFFFFF:FFFFFFFFFFFF::FFFF:FFFFFFFFFFFFFFFFF:FFFFFFFFFFFFFFFFFFFFFFFFFFFFFFFFFFF,FFFFFFFFFFFFFFFFFFFFFFFFFFFFFFFFFFFF:FFFFF:FFFFFFFFFFFFFFF:FFFFFFFFF:FFFFFFFFFFFFFFFFFFFFFFFFFFF:FFF:FF:FFFFFFFFF::FFFF:FFFFFFFF:F:FF:FFFF:FF::FFFFFFFFFFF:F:F
@A00881:241:HJW2NDRXX:1:2111:5683:24612 1:N:0:CGAGAGAA+GATTGGAG
ATCACGCCTATGGGGGGCAGCAGTGGGGAATATTGCGCAATGGGGGGAACCCTGACGCAGCAACGCCGCGTGCAGGAAGAAGGTCTTCGGATTGTAAACTGTTGTCGCAGGGGACGAAGAAAGTGACGGTACCCAAAGAATAAGCCACGGCTAACTACGTGCCAGCAGCCGCGGTAATACGTAGGTGGCAAGCGTTGTCCGGAATGACTGGGCGTAAAGGGAGCGTAGGCGGCGCAACAAGTTAGGAGTG
+
FFFFFFFFFFFFFFFFFF:FFFF,FFFF:FF,:FFFFFFF:FFFFFFFFFFFFFFFFFFFFFFFF:FFFFFFFFFFFFF,FFFFFFFFFFFFFFFFFFFFFFFFFFFFFFFFFFFFFFFFFF:FFFFFFFFFFFFFFFFFFFFFFFFF:FFFF:FFFFFFFFFFFFF:FFFFFFFF:FFFFFFFFFFFFF,FFFFFFFFFFFF,FFF:FF,FFF,,FFFFFFFF:F:F,:FFF:FFFFFFF:F:,FF::F
@A00881:241:HJW2NDRXX:1:2111:1913:25003 1:N:0:CGAGAGAA+GATTGGAG
ATCACGCCTATGGGGTGCACCAGTGGGGAATATTGCACCATGGGCGCACGCCTGATGCAGCAACGCCGCGTGAGGGAAGACGGTTTTCGGATTGTAAACCTTTGTCTTTGGTGACGCAGACAGTGACGGTAGCCCAGGAGGAAGCCACGGCTCACTACGTGCCAGCAGCCGCGGGAATACGTAGGTGGCAAGCGTGGTCCGGAATTCCTGGGTGTCAAGGGAGCGCAGGCGGGACTGCACGTTGGATGGG
+
,FFF:FF,:FFFF:F,FFFF,:FFFF:FF::FFFFF,F,FF:FFFFFF,::F,FFFFFFFFFFFF:FFFF:FFFFFF:FFF:F,F:FF:FFFF:F,FFF:F::FFFFF:FFFFF,F,F:F,FFFFFFFFFFFF:,FF:F:FFFFFF::FF,F,F,FFFFFFFF,FF,FFF:::,::::FF:FFF:FF:F:F:FFF,F:::FFFF::,,FFFF:FF,,,,:,FFF::::::,:::,F,FFFFFF:FF,F,F
@A00881:241:HJW2NDRXX:1:2111:12029:25081 1:N:0:CGAGAGAA+GATTGGAG
ATCACGCCTACGGGAGGCAGCAGTGGGGGATATTGCACAATGGGGGAAACCCTGATGCAGCGATGCCGCGTGAGGGAAGAAGGTTTTCGGATTGTAAACCTCTGTGGAGGGGGACGATAATGACGGTACCCCGTTAGGAAGCCACGGCTAACTACGTGCCAGCAGCCGCGGTCATACGTAGGGGGCCAGAGTTATCCGGATTTACTGGGTGTAAAGGGAGCGTAGTCGGCCTGTGAAGTCTGAAGTGAAT
+
,F::F:F:F,FFFF:FF,FFFFFFFFFFFFFFFFF:FFFFFFFFFFFFFF:FFFFFFFFFFF:FF:FFFFF:FFFFFFFFF::FFFF:FF,FFF:F::::FFFF:FF,FF:FFFF:FFFFF:FFFFFFFFF:,F:FFFFFFFFF:FFFF:FFFF:FFFF:F:FFFFFF:F:F,FFF,FF,F:FFF,,,::FFF:F,FF::FF:F:F:FFFF:F,,:FF:F,FF:F,FF:F,,FF,:FF:,:F:FFFFF,,
@A00881:241:HJW2NDRXX:1:2111:9724:26944 1:N:0:CGAGAGAA+GATTGGAG
ATCACGCCTCTGGGATGCAGCAGTGAGGAATATTGGACAATGGCCGGAAGGCTGATCCAGCCATGCCGCGTGAGGGAATGAGGTCCGATGGATTGTAAACCTCTTTTCACGCAGGGCAATACGGTCCACGCGGTGGACCGACGAGAGTATGCGTGGAATAAGCAGCGGCTAACTCCGTGCCAGCAGCCGCGGTACGACGGAGGATGCGAGCGTGGTCCGGATTGATGGGGTTGAAAGGGTGCGTAGGCGG
+
,F,:FFFFF,FFFF,FFFFFFFFFFFFFFF:FFFFF:F:FF,FFFFFF,FFF,FFFFFFFFFFFFFFFFFF:FFFFF,FFFFFFFF,:,FFFF:FFF,FFFFFFFFFF:F:FFFFFFF,FF,:FF::FFF,FFFFF::FFFFFFFFFF,FFF::FFF:F,FFFF,FFF:::F,F::FFFF,FFFFFFFFFFFF:,,FFFFFF,F:FFFF:FF:,,:F,FF,F,,FF,F:F,F,,:FF::FFF:,F:FFFF
@A00881:241:HJW2NDRXX:1:2111:6027:27492 1:N:0:CGAGAGAA+GATTGGAG
ATCACGCCTATGGGATGCAGCAGTGGGGGATATTGCACAATGGGGGAAACCCTGATGCAGCGACGCCGCGTGGAGGAAGAAGGTTTTCGGATTGTAAACTCCTGTCGTGCGGGACGATAATGACGGTACCGCACAAGAAAGCCACGGCTAACTACGTGCCAGCAGCCGCGGTAAAACGTAGGTGGCAAGCGTTGTCCGGACTTACTGGGTGTAAAGGGAGCGCAGGCGGGCTGACACGTTGGAAGTGACA
+
:FF:FFF:F,FFFFF:FFFFFFFFFFFFF:FFFFFFFF,FFFFFFFFFFFFFFFFFFFFFFFFFFFFFFFFFFFFFFFFFFFF:FFFFFFF:FFFF,FFFFF:FFFFFFFFFFFFFFF::,FFFFFFF:FFFFFFFFFFFFFFFFFFFFFFFFFFFFFFFFFFF::FFFFF:FF,FFFFFF:FFFFF:FFFFF::::F:F,:FFFF:FFFF,FFFFFF:F:FFF::FF:FFFFF,F,FF,FFF,F::,::
@A00881:241:HJW2NDRXX:1:2111:1235:27712 1:N:0:CGAGAGAA+GATTGGAG
ATCACGCCTACGGGACGCAGCAGTGGGGAATATTGGGCAATGGAGGCAACTCTGACCCAGCAACGCCGCGTGAGCGATGAAGGTCTTCGGATTGTAAAGCTCTTTAAGTGGGGACGAAGAAAGTGACTGTACCCACAGAATAAGCTCCGGCTAACTACGTGCCAGCAGCCGCGGTAATACGTAGGGAGCAAGCGTTATCCGGACTGACTGGGCGTAAAGGGTGCGTAGGTGGTCCATCAAGTTAGTAGCG
+
FFFFFFFFFFFFFFFFFFFFFFF:FFFFFFF::FFFFFFFFFFFFFFFFFFFFFFFFFFFFFFFFFFFFFFFFFFFFFFFFFFFFFFFFFFFFFFFFFFFFFF:FFF:FFFFFFFFF,FFFFFFFFFFFFFFFFFFFFFFFFFFFFFFFFFFFFFFFF:FF:FFFFFFFFFFFF:F,FFFFFFFFFFFFF:FFF,:FFFF,FF,F:F:FFFFFFFFFF,FFFFFFFFFFF:F:FFFFF,FFFFF::FF::
@A00881:241:HJW2NDRXX:1:2111:5629:28588 1:N:0:CGAGAGAA+GATTGGAG
ATCACGCCTACGGGACGCAGCAGTGGGGAATATTGGGCAATGGAGGAAACTCTGACCCAGCAACGCCGCGTGAATGATGAAGGTCTTCGGATTGTAAAGTTCTTTTCTCAGGGAAGAAGAAAGTGACGGTACCTTAGGAATAAGCCTCGGCTAACTACGTGCCAGCAGCCGCGGTAATACGTAGGAGGCAAGCGTTATCCGGAATGACTGGGCGTAAAGGGTGCGTCGGTGGTTTGGCAAGTTAGTAGCG
+
FF:FFFFFFFFFFFFFFFFFFFFFFFFFFFFFFFFFFF:FFFFFFFFFFFFFFFFFFF:FF:FFFFFFFFFFFFFFFFFFFFFFFFF:FFFFFFFFFFFFFFFFFFFF,FFFFF:FFFFF:FFFFFFFFFFFFFFF:FF:FFFFFFFFFFFFFFFFFFFFFFFFFFFFFFFFFFFF,FFFFF:FFFFFFFFFFFFFFF:FF:F,FFFFFFFFF:F:FFFFFFFF:F,FFF::F:FFFFF,FFFFFFFF:F
@A00881:241:HJW2NDRXX:1:2111:5475:28823 1:N:0:CGAGAGAA+GATTGGAG
ATCACGCCTATGGGATGCAGCAGTGGGGAATATTGGGCAATGGGCGAAAGCCTGACCCAGCAACGCCGCGTGAGGGAAGAAGGTTTTCGGATTGTAAACCTCTGTCCTAAGGGACGAAGGAAGTGACGGTACCTTAGGAGGAAGCCCCGGCTAACTACGTGCCAGCAGCCGCGGTAATACGTAGGGGGCGAGCGTTGTCCGGACTGACTGGGCGTAAAGGGCGTGTAGGCGGCCGATTAAGTCTGGAGTG
+
:FFFFFFFFF:FFFFFFFFFFFFFFFFFFFFFFFFFFFFFFFFFFFFFFFFFFF:F:FFFFFFFFFFFFFFFFFFFF:F:FFFFFFFFFFFFFFFF::FFF::FFFFFFFFFFFFFFFFFFFFF:FFFFF:FFFFFFFFFF::FFFF,FFFF::FFFFFFFFFFFFFFFFFF:FF:,FFFFFFFFFFF:FFFFFFF,F:FFFF,:FFFF::FFFF,FF:FF:::FFFFFF,:FF,FFF,,::F:F:FFFF
@A00881:241:HJW2NDRXX:1:2111:27389:29011 1:N:0:CGAGAGAA+GATTGGAG
ATCACGCCTATGGGATGCAGCAGTGGGGAATATTGGGCAATGGGCGCAAGCCTGACCCAGCAACGCCGCGTGAAGGAAGAAGTCTTTCGGGTTGTAAACTTCTTTTATGAGGGACGACGGATGTGACGGTACCTCATGAATAAGCCACTGCTAACTACGTGCCAGCAGACGCGGAAATACGTAGGTGGCGAGCGTTGTCCGGATTTACTGGGTGTAAAGGTCGCGTAGGCGGGTAGGGAAGTCAGATGTG
+
,:F:FFF,F:,,F:FFFFFFFFFFFFFFFFF,FFFFFFFFFF,FFFFFFFFF,FFFFFFFFFFFFFFFFFFFFFFFFFFFF:,FF:FFF:FFFFFFFF,:FF:,FFFFFFFFFF:FF,FFF:FF::FF:FFFF,F,F,:F::FF,FFFFFF:FFFFFFFFF:F,F:F:,FFF,F,F,:,FF,F:FFF:FFFFF:FF,FFF:FFF:F,,F,,:F:FF:,,,,:,,:,,FFF:,,,:FF,,,,,:,FF,:FF
@A00881:241:HJW2NDRXX:1:2111:6017:29042 1:N:0:CGAGAGAA+GATTGGAG
ATCACGCCTATGGGACGCACCAGTGGGGAATATTGGGCAATGGGGGCAACCCTGACCCAGCAACGCCGCGTGAAGGAAGAAGGCTTTCGGGTTGTAAACTTCTTTTACCAGGGACGAAGGACGTGACGGTACCTGGAGAAAAAGCCACGGCTAACTACGTGCCAGCAGCCGCGGTAATACGTAGGTGGCAAGCGTTGTCCGGATTTACTGGGTGTAAAGGGCGTGTAGGCGGAGCGGCAAGTCAGAAGTG
+
FFFFFFFFFFFFFFFFFFFFFFFFFFFFFFFFFFFFFFFFFFFFFFFFFFFFFFFFFFFFFFFFFFFFFFFFFFFFFFFFFFFFFFFFFFFFFFFFFFFFFFFFFFFFFFFFFFFFFFFF:FFFFFFFFF:FFFFFFFFFFFFFFFFFFFFF:FFFFFFFFFFFFFFFFFFFFFFF,FFFFFFFFFFFFFFFFFFFFFFFFFFFFF:FF:F:FFF:FFFFFFFFFFFFFFFFFFFFFF::FFFFF:FF:F
@A00881:241:HJW2NDRXX:1:2111:1904:29622 1:N:0:CGAGAGAA+GATTGGAG
ATCACGCCTACGGGACGCAGCAGTGAGGAATATTGGACAATGGATGGAAATCTGATCCAGCCATGCCGCGTGCAGGAAGGCGGTCCTATGGATTGTAAACTGCTTTTGTACGGGAGCAATAATTTCTACGGGATAGGGAGATGAGAGTACCGTACGAATCAGCATCGGCTAACTCCGTGCCAGCAGCCGCGGTAATACGGAGGATGCGAGCGTGATGCGGATGTATTGGGTTGAAAGGGTGCGTAGGCGG
+
:FFFFFFFFFFFFFFFFFFFFFFFFFFFF,FF:FFFFFFFFFFF:FFFF:FFFFFFFFFFFFFFFFFFFFFFFFFFFFFFFFFF:FF:FFFFFFFFF,F,FFFFFFFFFF:FFFFFFFFFFFFFFFFF:FFF:,FFFFFFF,FFFFFFFFFFFFFFFFFFFFF,FFFFFFFFFFFFFFFFF:FFFFF,FFF:FF,FF,:FFFFFFFFFFFFFF,,F,:F:,FFFF,FFFF,F,FF::FF,FF:F:FF,,F
@A00881:241:HJW2NDRXX:1:2111:1985:30076 1:N:0:CGAGAGAA+GATTGGAG
ATCACGCCTATGGGAGGCAGCAGTGGGGAATATTGGGCAATGGGCGCAAGCCTGACCCAGCAACGCCGCGTGAGGGAAGAAGGCTTTCGGATTGTAAACTTCTTTTCTTGGGGACGAACACAATGACGGTACCTGAGGAATAAGCCACGGCTAACTACGTGCCAGCAGCCGCGGTAATACGTAGGTGGCAAGCGTTATCCGGATTTATGGGGTGTAATGGGCGTGTAGGCGGGATTGCAAGTCAGATGTG
+
,FFFFF::,::FFFFFF:FF:FFFFFFFFFFF,FFFFFFFFFFFFFFFFFFFFFFFFF,FFFFF:F::,F:FFFFFFFFFFFF:FFFFFFFFF:FFF,FFFFFFFFFFFFFFFF:F:FF,F,FFFFFFFF,F:F:F,:FFFFFFFFFFFF:FF:FF:FF::FFFF:F:::FFFFFF,FFFFFFFFFF:FF:F:,,::FFFFFFFFF,F,FFFF:FF,,,FF:F,:FFFF:FF,FF::FF:F::F::FF::
@A00881:241:HJW2NDRXX:1:2111:1606:30545 1:N:0:CGAGAGAA+GATTGGAG
ATCACGCCTACGGGACGCAGCAGTGGGGACTATTGGTCAATGGGGGAAACCCTGAACCAGCAACGCCGCGTGAAGGAAGAAGGCTTTCGGGTTGTAAACTTCTGTTAGCAGGGACGATAGTGACGGTACCTGATGAATAAGCTCCGGCTAACTACGTGCCGGCCGCGGCGGTATTACGTCGGGAGCGAGGGTTGTCCGGATTTACTGGGGGTAATGGGCGCGTAGGCGGGCTGACATGTGCGCTGTGCTC
+
:FFFFFFFFFFFFFFFFFFFFFFFFFFF,,FFFFFF:FF::FFFFFFFF:F:FFF,FFFF:FFFFF,F:FFF::FFFFF,FFF:,,F,F:FFFFFF,::,F:FFFFF,F,FFFF:FF,FFFFF:FFFF,FFF,,F,,F,,FFF,FFF::F,,F,F:F:,F,F:::F,:FFF,F,F,:FF,F:FFFFF,F,F,F,FF,:F:F,F,,,FFF,FF,:,FFF:::F:F:FF,F:,FF,,:,F,,,:F::::FF,
@A00881:241:HJW2NDRXX:1:2111:3812:30577 1:N:0:CGAGAGAA+GATTGGAG
ATCACGCCTATGGGATGCAGCAGTGGGGAATATTGCACAATGGGGGAAACCCTGATGCAGCGACGCCGCGTGAGTGAAGAAGTATTTCGGTATGTAAAGCTCTATCAGCAGGGAAGAAGATGACGGTACCTGAGTAAGAAGCCCCGGCTAACTACGTGCCAGCAGCCGCGGTAATACGTAGGGGGCAAGCGTTATCCGGATTTACTGGGTGTAAAGGGAGCGTAGACGGCGATGCAAGTCTGAAGTGAAA
+
FFFFFFFFFFFFFFFFFFFFFFFFFFFFFFFFFFFFFFFFFFFFFFFFFFFFFFFFFFFFFFFFFFFFFFFFFFFFFFFFFFFFFFFFFFFFFFFFFFFFFFFFFFFFFFFFFFFFFFFFFFFFFFFFFFFFFFFFFFFFFFFFFFFFFFFFFFFFFFFFFF:,FFFFFFFFFFFFFFFFFFFFFFFFFFF:F:FFFFFF::FFFFF:FFFF,F:FFFF:FFFF:F:FFFF:F:FFFF::FFFFFFFFF,
@A00881:241:HJW2NDRXX:1:2111:2781:31861 1:N:0:CGAGAGAA+GATTGGAG
ATCACGCCTATGGGATGCAGCAGTGGGGGATATTGGACAATGGGGGGAACCCTGATCCAGCGACGCCGCGTGAGTGAAGAAGTAATTCGTTACGTAAAGCTCTGTCAGCAGGGAAGAAAGAGATGACGGTACCTGACCAAGAAGCCCCGGCTAACTACGTGCCAGCAGCCGCGGTAATACGTAGGGGGCAAGCGTTATCCGGATTTACTGGGTGTAAAGGGAGCGTAGACGGCGATGCAAGTCTGGTGTG
+
FFFFFFFF:FFFFFFFFFFFFFFFFFFFFFFFFFFFFFFFFFFFFFFFFFFFFFFFFFFFFFFFFFFFFFFFFFFFFFFFFFFFFFFFFFFFFFFFFFFFFFFFFFFFFFFFFFFFFFFFFFFFFFFFFFFFFFFFFFFFFF:FFFF:FFFFFFF:FFFFFFFFFFFF:FFFFFFF:F:FFFFFFFFFFFF:FFFFFFFFFFFFFF:FF:FFFFF:FFFFF:FFFFFFFFFFFF:FFFF:F:FF,F:FFF
@A00881:241:HJW2NDRXX:1:2111:2700:32503 1:N:0:CGAGAGAA+GATTGGAG
ATCACGCCTATGGGGTGCAGCAGTTAGGAATATTGGGCAATGGAGGGAACTCTGACCCAGCAACGCCGCGTGAAGGAAGAAGGTTTTCGGATTGTAAACTTCTGATCTGTGGGAAGAAGGAAGTGACGGTACCACAGGAGAAAGCCACGGCTAACTACGTGCCAGCAGCCGCGGTAATACGTAGGTGGCGAGCGTTGTCCGGAATAACTGGGCGTAAAGGGAGCGTAGGTGGTTATTTAAGTTAGGTGTG
+
FFFFFFFFFFFFFFFFFFFFFFFFFFFFFFFFFFFFFFFF:FFFFFFFFFFFFFFFFFFFFFFFFFFFFFFFFFFFF:FFFFFFFFFFFFFFFFFFFFFFFFFFFFFFFFFFFFFFFFFFFFFFFFFFFFFFFF:F::FFFF,:FFFFFFFFFFFFFFFFFFFFFF,FFFFF:F::,FFFFF,FFF::FF:::FFFFFFF:,F:FFFFFFFF::FF,F::F:FF:FF:FFFFFF,FF:FFFFFFF,FF:F
@A00881:241:HJW2NDRXX:1:2111:13295:34287 1:N:0:CGAGAGAA+GATTGGAG
ATCACGCCTATGGGACGCAGCAGTGGGGAATATTGGGCAATGGGCGAAAGCCTGACCCAGCAACGCCGCGTGAGGGCAGAAGGCCTTCGGGTTGTAAACCTCTTTTACCAGGGACGAAGGACGTGACGGTACCTGGAGAAGAAGCAACGGCTAACTACGTGCCAGCAGCCGCGGTAATACGTCGGTTGCAAGCGTTGTCCGGATTTACTGGGTGTAATGGGCGTGTAGGCGGAGCTGCAAGTCCGATGTG
+
,::FFFF:,F,FF:FFFFFFF:F:FFFFFFFFF:FFFFF,FFFFFFF:FFFFFFFFFFFFFFFFFFFFFF::FFFF,,FF:FFF,FFFFF:FFFFFFFFFFFFFFFFFFF:FF,FFF:FFFFF:FFFF:FFFFFFFFFFFFFFFFFFFFFFFFFF:FF:F:FF:FFFFFFFFFFFF:FFF:F,FFFFFF::FFFFFFFFFFFF:FFF,FF::,F:F,,FFF:FF:FFF:,F::FFF,F:,,:F,F,FFFF
@A00881:241:HJW2NDRXX:1:2111:3703:34992 1:N:0:CGAGAGAA+GATTGGAG
ATCACGCCTATGGGGTGCAGCAGTGAGGAATATTGGTCAATGGACGGAAGTCTGAACCAGCCAAGTAGCGTGAAGGAAGGCGGCCCTACGGGTTGTACACTTCTTTTATAAGGGATTAAAGGGCTCCACGAGTGGGGCGTTGCACGTACCTTATGAATAAGCATCGGCTAACTCCGTGCCAGCAGCCGCGGTAATACGGAGGATGCGAGCGTAATCCGGCTTTCTTGGGTTTCAAGGGAGCGTAGATGTC
+
:FF:FFF:,FFFFFFFFFFFFF:FFF:FFF:FFFFFF:FFFFFFFF:F:FF:FFFFFFFFFFFFFFFFFFFFFFFFFFFFFFFF:FFFFFF:FFFFFF::FFFF,F:F,F:FFFFFFFFFFFF:F::FFFFFFF,FF,FF,FFF,FF::F:FFFFFFF:::FF:FFFFF,F,F:F:FFFFFFFFF:FF:FF::,F,FFFFF::,:F:,:FFF,,FFFFF,FFF,,F:FF:,FFFFFFFF::FFF::F,,,
@A00881:241:HJW2NDRXX:1:2111:2211:35884 1:N:0:CGAGAGAA+GATTGGAG
ATCACGCCTATGGGATGCAGCAGTGGGGAATATTGCGCAATGGGGGCAACCCTGACGCAGCAACGCCGCGTGCAGGAAGAAGGTCTTCGGATCGTAAACTGTTGTCGCAAGGGAAGAAGACAGTGACGGTACCTTGTGAGAAAGTCACGGCTAACTACGTGCCAGCAGCCGCGGTAATACGTAGGTGACAAGCGTTGTCCGGATTTACTGGGTGTAAAGGGCGCGTAGGCGGACTAGCAAGTCAGTCGTG
+
FFFFFFFFFFFFFFFFFFFFFFFFFFFFFFFF:FFFFFFFFF:FFFFFFFFFFFFFFFFFFFFFFFFFF:FFFFFFF:FFFFF:FFFFFFFFFFFFFFFFF:FFFFFFFFFFFF:FF:FFFFFFFF:FFFFFFFFFFFFF:FFFFFFFFFFF,:FFF:FFFFFFF:FFFFFFFF:F,FFFFFFFFFFF,FFF:FF:FFFFF,FF,:,F:FFFF:FF,FF::::F:F:::F:FFFF,,,F,,FFF:F:F,:
@A00881:241:HJW2NDRXX:1:2112:1570:7153 1:N:0:CGAGAGAA+GATTGGAG
ATCACGCCTATGGGATGCAGCAGTGGGGGATATTGGACAATGGGGGGAACCCTGATCCAGCGACGCCGCGTGAGTGAAGAAGTATTTCGGTATGTAAAGCTCTATCAGCAGGGAAGAAAGAGGACGGTACCTGAGTAAGAAGCCCCGGCTAACTACGTGCCAGCAGCCGCGGTAATACGTAGGGGGCAAGCGTTATCCGGATTTACTGGGTGTAAAGGGAGCGTAGACGGAGAGGCAAGTCTGGAGTGAA
+
FFFFFFFFFFFFFFFFFFFFFFFFFFFFFFFFFFFFFFFFFFFFFFFFFFFFFFFFFFFFFFFFFFFFFFFFFFFFFFFFFFFF:FFFFFFFFFFF:FFFFFFFFFFFFFFFFFFFFFFFFFFFFFFFFFFFFFFFFFF:FFFFFFFFFF:FFFFFFFFFFFFFFFFFFF:FFFFFFFFFFFFFF:FFFFFF:FF:F,FFFFF::FFFFFFF::FF:FFF:FFFFF:FFFF:F:F:F,:::::FF::FFF
@A00881:241:HJW2NDRXX:1:2112:1886:8829 1:N:0:CGAGAGAA+GATTGGAG
ATCACGCCTACGGGATGCAGCAGTGGGGGATATTGCACAATGGGGGGAACCCTGATGCAGCGACGCCGCGTGAGTGAAGAAGTATTTCGGTATGTAAAGCTCTATCAGCAGGGAAGAAAAAGGTGCCCCATGGGCGCCTGGACGGTACCTGATTAAGAAGCCCCGGCTAACTACGTGCCAGCAGCCGCGGTAATACGTAGGGGGCAAGCGTTATCCGGATTTACTGGGTGTAAAGGGAGCGTAGACGGCG
+
FFFFFFFFFF:FFFFFFFFFFFFFFFFFFFFF:FFFFFFFFFFFFFFFFFFFFFFFFFFFFFFFFFFFFFFF:FFFFFFF:FFF:FFFFFFFFF:F:FFFFFFFFF:FFFFFFFFFFFFFFFFFFFFFFFFF:FFFFFFFFFFFFF,:F:FFFFFFFFFFFFFFFFFFFFFFFF:FFFFFFFFFFFFFFFFFFFF:FFFFFFF:F::FFFFFFFFFFF:FFFFFFFFFF:::,FFFFF:FFFFFF,:FFF
@A00881:241:HJW2NDRXX:1:2112:1172:15327 1:N:0:CGAGAGAA+GATTGGAG
ATCACGCCTACGGGATGCAGCAGTGAGGAATATTGGACAATGGCCGGAAGGCTGATCCAGCCATGCCGCGTGAGGGAATGAGGTCCTATGGATTGTAAACCTCTTTTCACGCAGGGCAATAAGGTCCACGAGGTGGACCGACGAGAGTATGCGTGGAATAAGCATCGGCTAACTCCGTGCCAGCAGCCGCGGTAATACGGAGGATGCGAGCGTTGTCCGGATTTCTTGGGTTTAAAGGGTGCGTAGGCGG
+
FFFFFFFFFFFFFFFFFFFFFFFFFFFFFFFFFFFFFFFFFFFFFFFFFFFFFFFFFFFFFFFFFFFFF:FFFFFFFFFFFFFFFFFFFFFFFFFFFFFFFFFFFFFF:FFFFFFFFFFFFFFFFFFFFFFFFFFFFFFFFF:FFFFFFFFF:FFFFFFFF:FFFF,FF:,:FFFFFFFFFF:FFFFFFFFF:,FFF:FFF:F:,F::F::FFFFF:FFF,F::,,FFF:,F:FFF,F:,:F:FFFFF:,
@A00881:241:HJW2NDRXX:1:2112:3929:28682 1:N:0:CGAGAGAA+GATTGGAG
ATCACGCCTATGGGACGCAGCAGTGGGGAATATTGGTCAATGGGGGGAACCCTGAACCAGCAACGCCGCGTGAAGGAAGAAGGCTTTCGGGTTGTAAACTTCTTTTACCAGGGACGATAGTGACGGTACCTGGTGAATAAGCTCCGGCTAACTACGTGCCAGCAGCCGCGGTAATACGTAGGGAGCGAGCGTTATCCGGATTTACTGGGTGTAAAGGGCGCGTAGGCGGGCTGTCAAGTCAGATGTGAAA
+
FFFFFFFFFFFFFFFFFFFFFFFFFFFFFFFFFFFFFFFFFFFFFFFFFFFFFFFFFFFFFFFFFFFFFFFFFFFFF:FFFFFF:FFFFFFFFFFF:FFFFFFFFFFFFFFFFFFFFFFFFFFFFFFFFFFFFFFF:FFFFFFFFFFFFFFFFFFFFFFFFFFFFFFFFFFFFFFFFFFF:FFFFFFFFFF,F:FFFFFF:FFFFFFFFFFF,FFFF:FFFFFFFFFFFFFFFFFFFFFFFFF,,FFFFF
@A00881:241:HJW2NDRXX:1:2112:2483:33317 1:N:0:CGAGAGAA+GATTGGAG
ATCACGCCTATGGGGGGCAGCAGTGGGGGATATTGCACAATGGGGGAAACCCTGATGCAGCGATGCCGCGTGAGGGAAGAAGGTTTTCGGATTGTAAACCTCTGTGGAGGGGGACGATAATGACGGTACCCCTTTAGGAAGCCACGGCTAACTACGTGCCAGCAGCCGCGGTCATACGTAGGTGGCGAGCGTTGTCCGGAATTACTGGGTGTAAAGGGAGCGTAGGCGGGAACGCAAGTCAGAAGTGACA
+
FFFFFFFFFF,FFFFFFFFFFFFFFFFFFFFF:FFFFFFFFFFFFFFFFFFFFFFFFFFFFFFFFFFFFFFF:FFFFFFFFFF:FFFFFFF,FF,F,FFFFF:FFFFFFFFFF:FFFFFFFFFFFF:FFFFF:F,FFFFFFFF:FFFF::FFFFFFFFF:FFFFFFFFF:,:,F:FFFF:FFFFFFFFFFF,::FF::FF,FFFFFFFFF:FF,F,:FFFFF:FFFFFFF,FF::F,:::FF:F:::FFF
@A00881:241:HJW2NDRXX:1:2112:2275:36965 1:N:0:CGAGAGAA+GATTGGAG
ATCACGCCTACGGGGGGCACCAGTGGGGAATATTGCACAATGGGGGAAACCCTGATGCAGCGACGCCGCGTGAGTGAAGAAGTATTTCGGTATGTAAAGCTCTATCAGCAGGGAAGAAGATGACGGTACCTGAGTAAGAAGCCCCGGCTAACTCCGTGCCAGCAGCCGCGGTACTACGTAGGGGGCAAGCGTTCTCCGGATTTACTGGGTGTAAAGGGCGCGTCGGCGGGCTGACCAGTCCGATGTGAAA
+
FFFFFFFFFFFFFFFFFFFFFFFFFFFFFFF:FFFFFFFFFFFFFFFF:FFFFFFFFFFFFFFF:FFFFFFFFFFFFFFFFFFF:FFFFFFFFF:FFFFFFFF:FFFFFFFFFFFFFFF:FFF,FFFFFFFF,:F:FFF::FF:FF,FFFFFF,:FFFFFF:F,FFFFF:F:F,F,:F,::,::F:,,F::F,,::FFFFF,F,F:FFF,FF,FFFFFFF:F,,,:FFFFFF:,:,FFFFF:FF,F:FF,
@A00881:241:HJW2NDRXX:1:2113:2193:2472 1:N:0:CGAGAGAA+GATTGGAG
ATCACGCCTATGGGATGCAGCAGTGGGGAATATTGGGCAATGGGCGCAAGCCTGACCCAGCGATGCCGCGTGAGGGAAGAAGGTTTTCGGGTTGTAAACTTCTTTTCTTGGGGACGAACACAATGACGGTACCTGAGGAATAAGCCACGGCTAACTACGTGCCAGCAGCCGCGGTAATACGTAGGTGGCAAGCGTTATCCGGATTTATTGTGTGTAAAGGGCGTGTAGGCGGGATTGCAAGTCAGATGTG
+
FFFFFFFFFFFFFFFFFFFFFFFFFFFFFFFFFFFFFFFFFFFFFFFFFFFFFFFFFFFFFFFFFFFFFFFFFFFFFFFFFFFFFFFFFFFFFFFFFFF:FFFFFFFF,FFFFFFFFFFFFFFFFFF:FFFFFFF::FF:FFFFFFF:FFFFF:FFFFFFFFFFFFFFFFF:FF:FFFFF:FFFFFF:F::FF:F:,FFFF:FFFFFFF:,F,FF,F:FF::FFF:,FFFF::,FFFF:,:::F:FF::,
@A00881:241:HJW2NDRXX:1:2113:3034:2863 1:N:0:CGAGAGAA+GATTGGAG
ATCACGCCTATGGGGCGCAGCAGTGGGGAATATTGCGCAATGGGCGGAAGCCTGACGCAGCGACGCCGCGTGAGGGAAGAAGGTTTTCGGATCGTAAACCTCTGTCAGAAGGGAAGAATAGGGGACGTGCCAATCAGCGTTTCCGTGACGGTACCTTCAAAGGAAGCACCGGCTAACTCCGTGCCAGCAGCCGCGGTAATACGGAGGGTGCGAGCGTTAATCGGAATTACTGGGCGTAAAGCGCGTGTAG
+
FFFFFFFF:FFFFFFFFFFFFFFFFFFFF:F,FFFFFFFFFFFFFFFFFFFFFFFFFFFFFFFFFFFFFFFFFFFFFFFFFFFFFFFFFFF:FFFFFFFF:FFFFFFFFFFFFFFFFFFFFFFFFFFFFFFFFFFFFFFFFFFFFFFF:FFFFFFFFFFF:FFFFFFFFFFFFFFFFFFFF:FFFFFFFFF:FF:FF:FFFFF:FFF:FFF:FFFFFF::FFFFFFF:F,F::F:::::FFF:FFFFFFF
@A00881:241:HJW2NDRXX:1:2113:3486:2926 1:N:0:CGAGAGAA+GATTGGAG
ATCACGCCTATGGGATGCAGCAGTGGGGAATATTGGACAATGGGCGAAAGCCTGATCCAGCGACGCCGCGTGAAGGAAGACGGTCTTCGGATTGTAAACTTCAGTGAGCAGGGACGAGAAAGGACGGTACCTGCAGAGCAAGCCACGGCTAACTACGTGCCAGCAGCCGCGGTAATACGTAGGTGGCGAGCGTTATCCGGAATTACTGGGTGTAAAGGGTGAGTAGGCGGGGATGCAAGTCAGGTGTGAC
+
FFFFFFFFFFFFFFFFFFFFFFFFFFFFFFFFFFFFFFFFFFFFFFFFFFFFFFFFFFFFFFFFFFFFFFFFFFFFFFFFFFFFFFFFFFFFFFFFFFFFFFFFFFFFFFFFFFFFFFFFFFFFFFFFFFFFFFFFFFFF:FFFFFFFFF:FFFFFFFFFFFFFFFFFFFFFF,FFFFFFFFFFFFFFFFFFFFFF::FFF:FF:FF,:FFFF:F::FFFFFFF:FFF:FFFF::FF::FFFFFFFFFF,
@A00881:241:HJW2NDRXX:1:2113:5927:5776 1:N:0:CGAGAGAA+GATTGGAG
ATCACGCCTATGGGGGGCAGCAGTGGGGAATATTGCACAATGGGGGGAACCCTGATGCAGCGACGCCGCGTGAGTGAAGAAGTATTTCGGTATGTAAAGCTCTATCAGCAGGGAAGAAAATGACGGTACCTGACTAAGAAGCCCCGGCTAACTACGTGCCAGCAGCCGCGGTAATACGTAGGGGGCAAGCGTTATCCGGATTTACTGGGTGTAAAGGGAGCGTAGACGGCAGAGCAAGGCTGGAGTGACT
+
,F::FFFFFFFFFFFFFFFFFFFFFFFFFFFFFFFFFFFFFFFFFFFFFFFFFFFFFFFFFFFF:FFFF:FFFFFFFFFFFFFFF:FFFFF:FFFFFFFFFFFFFFFFFFFFFFFFFF,FFFFFFF:FFFFFFF,FFFFFFFFFFFF::FFFFFFFFFFFFFFFFFFFFFFF,FFF:FFFFF:FFFFF:FFFFFFF:::FFF:,,FFFF:FF:FF:FF,FFFFFF::F:FFF:FF,FF,F:FFFFFF,:,
@A00881:241:HJW2NDRXX:1:2113:4200:5948 1:N:0:CGAGAGAA+GATTGGAG
ATCACGCCTATGGGGTGCAGCAGTGGGGAATATTGGGCAATGGGCGAAAGCCTGACCCAGCGACGCCGCGTGAGGGAAGAAGGTCTTCGGATTGTAAACCTTAGTTGACAGGGAAGAAGGAAGTGACGGTACCTGTCGAGGAAGCCACGGCTAACTACGTGCCAGCAGCCGCGGTAATACGTAGGTGGCAAGCGTTCTCCGGATTTACTGGGTGTAAAGGGTGTGTAGGCGGGAAGGCAAGTCAGATGTG
+
FFFFFFFFFFFFFFFFFFFFFFFFFFFFFFFFFFFFFFFFFFFFFFFFFFFFFFFFFFFFFFFFFFFFFFFFFFFFFFFFFFFFFFFFFF:FFFFFFFFFFFFFFFFFFFFFFFFFFFFFFFFFFFFFFFFFFFFFF:FFFFFFFFFFFFFFFFFFFFFFFFFFFFFFFFFFFFFFFFFFFFFFFF:FFFFFFFFF,FFFFFFFF:::FFFF:FFFFFFFFFFFFF,FFFF:F,FFFF:,FFFFF:FF::
@A00881:241:HJW2NDRXX:1:2113:6090:6590 1:N:0:CGAGAGAA+GATTGGAG
ATCACGCCTACGGGACGCAGCAGTGGGGAATATTGGGCAATGGGCGCAAGCCTGACCCAGCAACGCCGCGTGAAGGAAGAAGGCTTTCGGGTTGTAAACTTCTTTTATGAGGGACGAAGGACGTGACGGTACCTCATGAATAAGCCACGGCTAACTACGTGCCAGCAGCCGCGGTAATACGTAGGTGGCGAGCGTTGTCCGGATTTACTGGGTGTAAAGGGCGCGTCGGCGGGTAGGCAAGTCAGATGTG
+
FFFFFFFFFFFFFFFFFFFFFFFFFFFFFFFF:FFFFFFFFFFFFFFFFFFFFFFFFFFFFFFFFFFFFFFFFFFFFFFFFFFFFFFFFFF:FFFFFFFFFFFFFFFFFF::FFFFFFFFFFFFFFFFFFFFFF:FFF:FFFFFFFF:FFFFFFFF:FFFFFFFFFF:FF:FFF:,FF:FFFFFFFFFF:FFF:FFFFFFFF,:F:FF,FFFF:FFFF:F::F:FF,FFF:FF,F:FFF,::F,:FFFF:
@A00881:241:HJW2NDRXX:1:2113:6786:7420 1:N:0:CGAGAGAA+GATTGGAG
ATCACGCCTATGGGAGGCAGCAGTGGGGAATATTGCACAATGGGGGGAACCCTGATGCAGCGACGCCGCGTGGGTGAAGAAGTATTTCGGTATGTAAAGCTCTATCAGCAGGAAAGAAAATGACGGTACCTGACTAAGAAGCCCCGGCTAACTACGTGCCAGCAGCCGCGGTAATACGTAGGGGGCAAGCGTTATCCGGATTTACTGGGTGTAAAGGGAGCGTAGACGGCCTGTCAAGTCTGAAGTGACA
+
:FFFFFF:F:FFFFFFF:FFF,FFFFFFFFFFFFFF:F::FFFFFFFFFFFF:FFFFFFFFF:FFFFFFF:FFFFF:FFFFFFFFF:FFFFFFFFFFFFFFFFFFFFFFFFFFFFFF:FFFFFFFFFFFFFF,F,FFFFFFF:FFFFFFFFF:FFFFFFFFFFFFFFFFFF:F,FF,FFFF,FFFF:F:F:FF,FFFFF,FF,F::F,:::F,FFFF:,FFF:FF,:F:F:FFF:F:F::::F::FF,FF
@A00881:241:HJW2NDRXX:1:2113:6406:7670 1:N:0:CGAGAGAA+GATTGGAG
ATCACGCCTACGGGGTGCAGCAGTGGGGAATATTGGTCAATGGGGGAAACCCTGAACCAGCAACGCCGCGTGAAGGAAGAAGGCTTTCGGGTTGTAAACTTCTTTTATCAGGGACGATAGTGACGGTACCTGATGAATAAGCTCCGGCTAACTACGTGCCAGCAGCCGCGGTAATACGTAGGGAGCGAGCGTTATCCGGATTTACTGGGTGTAAAGGGCGCGTAGGCGGGCTGACAAGTCAGATGTGAAA
+
FFFFFFFFFFFFFFFFFFFFFFFFFFFFFFFFFFFFFFFFFFFFFFF:FFFFFFFFFFFFFFFFFFFFFFFFFFFFFFFFFFFFFF:FFFFFFFFFFFFF:FFFFFFFFFFFFFFFFFFFFFFFFFFFFFFFFFFFFFFFFFFFFFFFFFFFFFFFFFFF:FF:FFFFFFFFFFFFFFFFFFFFFFFFF:FF::FFFFF:::FF:FFFF:FFFFFF:FFFFFFFF:FFFFFFFFFF,FFF,FFFFFFFFF
@A00881:241:HJW2NDRXX:1:2113:5448:9079 1:N:0:CGAGAGAA+GATTGGAG
ATCACGCCTACGGGAGGCAGCAGTGAGGAATATTGGACAATGGCCGGAAGGCTGATCCAGCCATGCCGCGTGAGGGAATGAGGTCCTATGGATTGTAAACCTCTTTTCACGCAGGGCAATAAGGTCCACGAGGTGGACCGACGAGAGTATGCGTGGACTAAGCATCGGCTAACTCCGTGCCAGCAGCCGCGGTAATACGGAGGATGCGAGCGGTGTCCGGATTTATTGGGTTTAAAGGGTGCGTAGGCGG
+
:FF,FFFFFFFFFFFFFFF:FFFFFFFFF:FFF:FFFFFFFFFFFFFFFFFFFFFFFFFFFFFFFFFFFF:FFFFF::FFFFFFFFFF:FFF:FFFF:FFFFFFFFFFFFFFFFFFF:::,FFFF::F::FFFFFFF:F:,FFFFFFF,FFFFF:FF,:FFFFF:F::,F:F:F:::FFFFF:FFFFFFF:FF:F:FF:F,F:FF:FFF:FF,,:,,F:FFF,F,:FFFFF,,:F,:F::F::FF:F::F
@A00881:241:HJW2NDRXX:1:2113:4652:9580 1:N:0:CGAGAGAA+GATTGGAG
ATCACGCCTACGGGGTGCAGCAGTGGGGGATATTGCACAATGGGGGAAACCCTGATGCAGCGATGCCGCGTGAGGGAAGAAGGTTTTCGGATTGTAAACCTCTGTGGAGGGGGACGATAATGACGGTACCCCGTTAGGAAGCCACGGCTAACTACGTGCCAGCCGCCGCGGTAATCCGGAGGTGGCGAGCGTTGTCCGGAATTACTGGGTGTCAAGGGAGCGTAGGCGGGAACGCAAGTCAGAAGTGAAA
+
,FFFFFFF::FFFFFFFFFFFFF,FFFFF,FFFFFFFFF,FFFFFF:FFFF,FFF:FF::FFFFFF:FFF,FFFF:F,FF:F:FF:FF:FF,FFFF:FFF,::F:F:FF:FFFFFFFFF:FFF::F,,F:,F,:F,F:FFFFFFF:FFFF:::F:FFF:F::F,::F:F:F,F,F,FF,F:FF:F::FF:::F:FF::FF,,F::,:FF,::,FFFFFF::,:F::F::F,,:::,F::F::,,::FF::
@A00881:241:HJW2NDRXX:1:2113:11505:10802 1:N:0:CGAGAGAA+GATTGGAG
ATCACGCCTATGGGGGGCAGCAGTGGGGAATATTGCACAATGGGGGGAACCCTGATGCAGCGACGCCGCGTGAGGGAAGAAGGTATTCGTATTGTAAACCTCTGTCTTCAGGGACGAAAGAGACGGTACCTGAGGAGGAAGCACCGGCTAACTACGTGCCAGCAGCCGCGGTAAAACGTAGGGTGCGAGCGTTGTCCGGAATTACTGGGTGTAAAGGGAGCGTAGGCGGCCTATCAAGTTGGGTGTTTAA
+
,FFFFFFF,FFFFFFFFFFFFFFFF:FF,FF:FFFF:FFFFFFFFFF::F:FFFFFFFFFFFFFFFFFFFFF:FFFF:FFFFFF:FFFFFFF:FFFFFFF:FFFF:FFFFFFFFFFF,F::FFFFFFF:FF::F:,FF,FFF:FFFFFF:F:FFFFFF,FFFFFFFFFFFFF,F:FFF:FFFFFFF,F:F::F:::FFF,,:F,,FFFFF:FFF,::FF:F,F:,:FF:,,F,FF:F:F:F:,:F,F,,F
@A00881:241:HJW2NDRXX:1:2113:17390:11819 1:N:0:CGAGAGAA+GATTGGAG
ATCACGCCTATGGGGTGCAGCAGTGGGGAATCTTCCGCAATGGGCGAAAGCCTGACGGAGCGATGCCGCGTGGGTGAAGAAGGGATTCGTCCCGTAAAGCCCTGTTGCCCGCGACGAAGAGCGCATCGAGGAAAGAGCGATGCGAGTGACGGTAGCGAGCGAGGAAGCCACGGCTAACTACGTGCCAGCAGCCGCGGTCATACGTAGGTGGCGAGCGTTGTCCGGACTCCTTGGGCGTAAAGCGCATGTA
+
FFFFFFFF:F,FFFFFFFFFFFFFFFFFFFFFFFFFFFFFFFFFFFFFFFFFFFFFFFFFFFFFFFFFFFFFFF:FFFFFFFFFFFFF:FFFFF:FFFFFFFFFFFFFFFFFFFFF,FFFFFFFF:FFFFFFFFFFFFFFFFFFFFFFFFFFF,FFFFFFFFFFF,FFFFFFFF:FFFFFFFFFFFFFFFFFFFFFFF,:FFFF::FFFFFFFF:F:FFFF,FFFF,FF,:FF:FFF,,FFFF:F::FF,
@A00881:241:HJW2NDRXX:1:2113:5448:19445 1:N:0:CGAGAGAA+GATTGGAG
ATCACGCCTATGGGGGGCAGCAGTGGGGAATATTGCACAATGGGGGGAACCCTGATGCAGCGACGCCGCGTGAGTGAGGAAGTATTTCGGTATGTAAAGCTCTATCAGCAGGGAAGAACGAAGGACGGTACCTGACTAAGAAGCACCGGCTAAATACGTGCCAGCAGCCGCGGTAATACGTATGGTGAGAGCGTTATCCGGATTTACTGGGTGTCAAGGGTGCGTAGGTGGCATGGCACGTCAGAAGTGA
+
,FFFFFFFFFFFFFFFFFFFFFFFFFFFFFFFFFFFFFFFF:FFFFFFFFFFFFFFFFFF,FFFFFFFFFFFFFFFFFFFFFF,FFFFFFFFFFFF,FFFFFFFFFFFFFFFFFFF,F,F,FFFFFFFFFFFFFFF:::F:FF:FFFFFFFFFFF:FFF:FFF:FFFFFFFFFF,:,F,FFFFFFF:,,:FF:FFFF,F:,F,FFF,F,FFF:F,FF:FFF:F,F:FFFF::::F:FFFFFFFFFF,F::
@A00881:241:HJW2NDRXX:1:2113:4643:23500 1:N:0:CGAGAGAA+GATTGGAG
ATCACGCCTACGGGAGGCAGCAGTGGGGAATATTGGTCAATGGGGGAAACCCTGAACCAGCAACGCCGCGTGAAGGAAGAAGGCTTTCGGGTTGTAAACTTCTTTTATCAGGGACGATAGTGACGGTACCTGATGAATAAGCTCCGGCTAACTACGTGCCAGCAGCCGCGGTAATACGTAGGGAGCGAGCGTTCTCCGGATTTACTGGGTGTAAAGTGCGCGTAGGAGGGCTGACACGTCAGATGTGAAA
+
:F:FF,FFFFFFFFFFFFFFFFF:FFFFFFFFFFFFFFFFFFFFFFFFFFFFFFFFFFFFFFF:F::FFF:FF:FFFFF:FF:FFFF:FFFFFFFFFFF::FFFFFFFFFFF:FFFFFFFFF,,FFFFF,F:FF:FF:FFFFFFFFFFFFFFFF:F:FFFFFFFFFF,F:FFFFFF,FFFFF:FF:F::FF,FFFFF:FFFFFFF,FFFF,FFFFF,FFFF:FF:F,FFFF::FFF,F::F,F:,,F:FF
@A00881:241:HJW2NDRXX:1:2113:8621:24001 1:N:0:CGAGAGAA+GATTGGAG
ATCACGCCTACGGGACGCAGCAGTCGGGAATATTGCGCAATGGAGGAAACTCTGACGCAGTGACGCCGCGTGCAGGAAGAAGGTTTTCGGATTGTAAACTGCTTTAGACAGGGAAGAGTAAGGACAGTACCTGTAGAATAAGCTCCGGCTAACTACGTGCCAGCAGCCGCGGTAATACGTAGGGAGCGAGCGTTATCCGGATTTATTGGGTGTAAAGGGTGCGTAGACGGGGAGTCAAGTTGGTTGTGAA
+
FFFFFFFFFFFFFFFFFFFFFFFFFFFF,,:::FFFFFFFFFFFFFFFFFFFFFFFFFFFFFFFFFFFFFFFFFFFFFFFFFFFFFFFFFFFFFFFFFFFFF,FFFFFFFFFFFFFFFFFFFF::FFFFFF:FFFFFFFFFFFFFFFFFF,FFF:FFFFFFFFFFFFFFFFFFFF,:FF:FFFFFFFFFFFFFF,FFFFF:F:FF,FFFF:FFFF:FFFF:F:FFFF:FFFF::FFFF:F:FFFFFF::,
@A00881:241:HJW2NDRXX:1:2113:2672:24596 1:N:0:CGAGAGAA+GATTGGAG
ATCACGCCTATGGGATGCAGCAGTGGGGGATATTGCACAATGGGGGGAACCCTGATGCAGCGACGCCGCGTGAGTGAAGAAGTATTTCGGTATGTAAAGCTCTATCAGCAGGGAAGAAAAGGAAACAAGTTTCCTTGACGGTACCTGAGTAAGAAGCCCCGGCTAACTACGTGCCAGCAGCCGCGGTAATACGTAGGGGGCACGCGTTATCCGGATTTACTGGGTGTCAAGGGAGCGTAGACGGCGGGAC
+
:FFFFFFFF:FFFF:FFFFFFFFFFFFFFFF:::FF,FFFFFFFFFFFFFFFFFFF:FFFFFFFFFFFFFFFFFFFF,FFFF:FFFFFFF:FFF:FFFFFFF:FFFFF:FFFFF,FFFFFFFFFF:FFF:FFFF,:F,FF:FFF::FFFFFFFFFF:FF:FFFFFF:F,FF:FFFF:FFFFFF:FFFF,FFFFF,FFFFFFF,FF:FFF,FF:F,FFFFFFF:FF:F,FF:F::::FFF:::::F::F,F
@A00881:241:HJW2NDRXX:1:2113:6876:25958 1:N:0:CGAGAGAA+GATTGGAG
ATCACGCCTACGGGGTGCAGCAGTAGGGAATATTGGGCAATGGGCGCAAGCCTGACCCAGCAACGCCGCGTGAAGGAAGAAGGCTTTCGGGTTGTAAACTTCTTTTATGAGGGACGAAGGATGTGACGGTACCTCATGAATAAGCCACGGCTAACTACGTGCCAGCAGCCGCGGTAATACGTAGGTGGCGAGCGTTGTCCGGATTTCCTGGGTGTAAAGGGCGCGTAGGCGGGTCGGCAAGTCAGATGTG
+
:FFFFFFFFFFFFFFFFFFFFFFFFFFFFFFF,FFFFFFFFFFFFFFFFFFFFFFFFFFFFFFFFFFFFFFFFFFFF:FFFFFFFFFFFFFFFFFF,F:FFFFFFFFFFFFFFFFFFFFFFFFFFFFFFFFFFFFFFFFFFFF,FF:FFFFF:F:FFFFF:FFFFFFFFFFFFFFF,FFFF:,FFFF,F:F:FFFF::FFFFFFF:,,FFFFFFF,,FFF:FFFFF:FFFFFF:,,FF::F::F:::FFF
@A00881:241:HJW2NDRXX:1:2113:10068:35149 1:N:0:CGAGAGAA+GATTGGAG
ATCACGCCTACGGGATGCAGCAGTGAGGAATATTGGTCAATGGGCGCGAGCCTGAACCAGCCAAGTCGCGTGAGGGATGACGGCCCTACGGGTTGTAAACCTCTTTTGTCGGGGAGCAAATTCCGCCTCGTGTGGCGGAGTCGAGAGTACCCGAAGAAAAAGCATCGGCTAACTCCGTGCCAGCCGCCGCGGTAATACGGAGGATGCGAGCGTTATCCGGATGTAGTGGGTTTTATGTGTGCGTAGGCGG
+
,:F,FFFFFFF:FFFFF::FF,FFFFF:F:F:FFFFFFFFFFFFFFFFFFFFFFFFFFFFFFFFFFFFFFFFFFFFFFFFFFFFFFFFFF,FFFFFF:FFFFF:FFFFFFFFFFFFFF::FFFF:FF,F:FFFF,FFF,:FFF::FFF,F,FF:FF:,,F,FF,:F:FFF::FFFFF:FF:,,F,,FF,FFFF,:FFF:,F:F,FFF:F:FFFF,:F,F:,:::F,:F:,,:,F,FF,F,,,F,F:,:,F
@A00881:241:HJW2NDRXX:1:2114:8467:6605 1:N:0:CGAGAGAA+GATTGGAG
ATCACGCCTATGGGATGCAGCAGTGAGGAATATTGGTCAATGGACGGAAGTCTGAACCAGCCATGCCGCGTGCAGGAAGACGGCTCTATGAGTTGTAAACTGCTTTTGTACGAGGGTAAACGCAGATACGTGTATCTGCCTGAAAGTATCGTACGAATAAGGATCGGCTAACTCCGTGCCAGCAGCCGCGGTAATACGGAGGATCCAAGCGTTATCCGGATTTATTGGGTTTAAAGGGTGCGTAGGCGGT
+
FFFFFFFFFFFFFFFFFFFFFFFFFFFFFFFFFFFFFFFFFFFFFFFFFFFFFFFFFFFFFFFFFFFFFFFFFFFFFFFFFFFFFFFFFFFFFFFFFFFFFFF:FFFFFFFFFFFFFFFFFFFFFFFFFFFFFFFFFFFFFFFFFFFFFFFFFFFFFFFFFFFFFFFFFFFFFFFF:FFFFFFFFFFFFFFFFFFFFFFF:FF,FFFFFF:::FFFFFF:FFFFFFFFFF,FFF:FFFF::FFF:FFFF,
@A00881:241:HJW2NDRXX:1:2115:32597:27759 1:N:0:CGAGAGAA+GATTGGAG
ATCACGCCTATGGGATGCAGCAGTGGGGGATATTGCACAATGGAGGGAACTCTGATGCAGCGATGCCGCGTGAGGGAAGAAGGTTTTCGGATTGTAAACCTCTGTGGAGCGGGACGATAATGACGGTACCGCTCAAGGAAGCCACGGCTAACTACGTGCCAGCAGCCGCGGTAATACGTAGGTGGCGAGCGTTGTCCGGACTTACTGGGTGTAAAGGGAGTGTAGGCGGGACTGCAAGTCAGAAGTGAAA
+
FFFFFFFFFFF:FFFFFFFFFFFFFFFFFFFFFFFFFFFFFFFFFF:FFFFFFFF:FFF:F:FF:FFFFFFFFFFFFFFFFFFFFFFFFFFFFFFFFFF,FFFFFFFFFFF:FFFFFFFFFFFFFFFFFFF:FFF:FFFFF:FFFFFFFFFFFFFFFFFFFFFFFFFFFFFF:FF,F:FF:FFFF,,:FF:FFFFF:::F,FFFFFFFFFFFF:FFFF,FFFF,FFF:FF:,FF,F,:,:FF:F,FF:F:
@A00881:241:HJW2NDRXX:1:2115:32298:32033 1:N:0:CGAGAGAA+GATTGGAG
ATCACGCCTACGGGGTGCAGCAGTGGGGAATATTGGTCAATGGGGGAAACCCTGAACCAGCAACGCCGCGTGAAGGAAGAAGGCTTTCGGGTTGTAAACTTCTTTTATCAGGGACGATAGTGACGGTACCTGATGAATAAGCTCCGGCTAACTACGTGCCAGCAGCCGCGGTAATACGTAGGGAGCGAGCGTTCTCCGGATTTACTGGGTGTAAAGGGCGCGTAGGCGGGCTGACAAGTCAGATGTGAAA
+
FFFFFFFFFFFFFFFFFFFFFFFFFFFFFFFFFFFFFFFFFFFFFFFFFFFFFFFFFFFFFFFFFFFFFFFFFFFF:FFFFFFF,F:FFFFFFFFF:FFFFFFFFFFFFFFFFFFFFFFFFFFFFFFFFFFFFFFFFFFFFFFFFFFFFFFFFFFFFFFFFFFFFFFFFFFFF:FFFFFFFFFFFFFFFFFFF,FFFFFFFFFFFFFFF:FF,FFFFFFFFFFFFFFFFFFFFFFFFFF::FF,,FF:F,
@A00881:241:HJW2NDRXX:1:2116:24370:33144 1:N:0:CGAGAGAA+GATTGGAG
ATCACGCCTATGGGGGGCAGCAGTGGGGAATATTGCACAATGGGGGAAACCCTGATGCAGCGACGCCGCGTGAGTGAAGAAGTATTTCGGTATGTAAAGCTCTATCAGCAGGAAAGAAAATGACGGTACCTGACTAAGAAGCCCCGGCTAACTACGTGCCAGCAGCAGCGGTAATACGTAGGGGGCAAGCGTTATCCGGATTTACTGGGTGTAAAGGGAGCGTAGACGGCAGGTCACGTCTGAAGTGACT
+
,FFFFFFFF,:FFFFFFFFFFFFFFFFFFFFFFFFFFFFFFFFFF:FFFFFFFFFFFFFFFFFFFFF:FFFFF:FFFFFF:FFFFFFFFFFFFFF:FFFFFFFFF,FFFFFFF:FFFF,FFFFFFFFFFFFFFFFFFF:FFFFFFFFFFFFFFFFFFFFFFFFFFF,FF:FF,F:FF,F:FFF::F,FFFFFF:FFF:FFFF:FFF:FF:::FFF,FF,,:::F:,::FF,FF,::,:,F:FFFF,:,,,
@A00881:241:HJW2NDRXX:1:2117:31024:6872 1:N:0:CGAGAGAA+GATTGGAG
ATCACGCCTATGGGGGGCAGCAGTGGGGAATATTGCGCAATGGGCGGAAGCCTGACGCAGCGACGCCGCGTGAGGGATGAAGGTCCTCGGATCGTAAACCTCTGTCAGGAGGGAAGAATATGCATGGTGCCAATCAGCCATGCAGTGACGGTACCTCCAAAGGAAGCACCGGCTAACTCCGTGACAGCAGCCGCGGTCATACGGAGGGTGCGAGCGTTAATCGGAATCACTGTGCGTAAAGAGAACGTAG
+
FFFFFFFFFFFFFFFFFFFFFFFFFFFFF:FFFFFFFFFFFFFFFFFFFFFFFFFFFFFFFFFFFFFFFFFFFFFFFFFFFFFFFFFFFFFFFFFFFFFFFFFFFFFFFFFFFF,,FFFFFFFFFFFFFFF:FFFFFFFFFFFFFFFFF:FFFFFFFFFF,FF,FFFF:,F,FF,FFFF,FFF,FFFFFF:FFFFFF,FF:FF:FF:FFFFFFF::,,FFFF:F:,:F,,F:F,FFFFF,:,F,:FFF,F
@A00881:241:HJW2NDRXX:1:2117:20066:31266 1:N:0:CGAGAGAA+GATTGGAG
ATCACGCCTATGGGGTGCAGCAGTGGGGAATATTGGGCAATGGGCGCAAGCCTGACCCAGCAACGCCGCGTGAAGGAAGAAGGCTTTCGGGTTGTAAACTTCTTTTATGAGGGACGAAGGACGTGACGGTACCTCATGAATAAGCCACGGCTAACTACGTGCCAGCAGCCGCGGTAATACGGAGGTGGCGAGCGTTGTCCGGATTTACTGGGTGTCAAGGGCGCGTAGGCGGGTAGGCACGTCAGATGTG
+
FFFFFFFFFFFFFFFFFFFFFFFFFFFFFFFFFFFFFFFFFFFFFFFFFFFFFFFFFFFFFFFFFFFFFFFFFFFFF,FFFFFFFFFFFFF:FFF:FFFFFFFFFF,FFFFFFFFFFFFFFFFFFFFFFF,FFFFFFFF:F:FFFFFFFFFF,FFFFF,FFFF,FFFFFFFF:FF,FF::F,:FFFFFFF:FF,,FFFFF,F,FFFFFF:F:F:F,,,FF:::F:F,FF:FF,F,:FFF::F:,,FFFF:
@A00881:241:HJW2NDRXX:1:2123:14018:17284 1:N:0:CGAGAGAA+GATTGGAG
ATCACGCCTATGGGACGCAGCAGTGGGGAATATTGGGCAATGGGCGCAAGCCTGACCCAGCAACGCCGCGTGAAGGAAGAAGGCTTTCGGGTTGTAAACTTCTTTTATGAGGGACGAAGGATGTGACGGTACCTCATGAATAAGCCACGGCTAACTACGTGCCAGCAGCCGCGGTACTACGTAGGTGGCGAGCGTTGTCCGGATTTACTGGGTGTAAAGGGCGCGTAGGCGGGTAGGCAAGTCAGATGTG
+
:FF:FF:FF,FFFFFFFFFFFFFFFFFFFFFFFFFFFF,FFFFFFFFFFFFFFFF,FFFFF:FFFFFFFFFFFFFFFFFFFFFFFFFFFFFFFFFF:,FFF:FFFFFFF,FFFFF:FFFFFFFFFFFFF:FFFFF,FF,FF:FFFFFF:F:FFFFFFFFFFFFFFF::FFF,:F:FFFF:FFFF:F:FFFFF:F:FF:FFFFFFF:FF:,F:F:F,FF:FFF:F:F::FF:FF:F,FFF,FF:F:,:FF:
@A00881:241:HJW2NDRXX:1:2125:30011:19774 1:N:0:CGAGAGAA+GATTGGAG
ATCACGCCTATGGGATGCAGCAGTGGGGAATATTGGGCAATGGGCGCAAGCCTGACCCAGCAACGCCGCGTGAAGGAAGAAGGCTTTCGGGTTGTAAACTTCTTTTATGAGGGACGAAGGACGTGACGGTACCTCATGAATAAGCCACGGCTAACTACGTGCCAGCAGCCGCGGTAATACGTAGGTGGCGAGCGTTGTCCGGATTTACTGGGTGTCAAGGGCGCGTAGGCGGGTAGGCAAGTCAGATGTG
+
FFFFFFFFFFFFFFFFFFFFFFFFFFFFFFFFFFFFFFFFFFFFFFFFFFFFFFFFFFFFFFFFFFFFFFFFFFFFFFFFF:FFFFFFFFFFFFFF:,FFF:FFFFFFFFFFFFFFFFFF,FFFFFFF:FFFFFF,FFFFFF:FFFFFFFFFF::FFFFFFF::FF:FFFFFFFFFFFFFFFF:FFF:F:FFF:FF:FF::F:FFFFFF:FFFFF,FFF::::F:::FFFFF,F,F:F,F:::F,,F,FF
@A00881:241:HJW2NDRXX:1:2125:10990:21621 1:N:0:CGAGAGAA+GATTGGAG
ATCACGCCTATGGGATGCAGCAGTGGGGAATATTGGGCAATGGGCGCAAGCCTGACCCAGCGATGCCGCGTGAGGGAAGAAGGTTTTCGGATTGTAAACCTCTGTCTTTAGGGACGATAATGACGGTACCTAAGGAGGAAGCTCCGGCTAACTACGTGCCAGCAGCCGCGGTCATACGTAGGGAGCAAGCGTTATCCGGATTTATTGGGTGTCATGGGTGCGTAGACGGGAAAGCAACTTAGTTGTGAAA
+
,FF,FFF:::FFFFFFFFFFFFFFFFFF:F:F,:FFFFFF:FFFFFFFFFFFFFFFF:FFFFFFFFFFFFFFFFFFFFFFFFFFF:FFFFFFFFF::FF,FFFFFFFF:FFFF,FFFF::F,FFFFFFFFFFFFFFF:F:FF:F:FFFF:FF::FFF:F:FF,,FFFFFFFF,:F,FF:,FFF:FFF,FFFFF:FF:FF::FFFFFFF::FF,:,FF:,F::F,:F:FFF:FF:::F,FF:FFFF:F:,:
@A00881:241:HJW2NDRXX:1:2125:25437:28855 1:N:0:CGAGAGAA+GATTGGAG
ATCACGCCTATGGGGTGCAGCAGTGGGGAATATTGCACAATGGGGGAAACCCTGATGCAGCGACGCCGCGTGAGTGAAGAAGTATTTCGGTATGTAAAGCTCTATCAGCAGGGAAGAAAATGACGGTACCTGATTAAGAAGCCCCGGCTAACTACGTGCCAGCAGCCGCGGTAATACGTAGGTGGCAAGCGTTGTCCGGATTTACTGGGTGTAAAGGGCGTGTAGGCGGGATGGTAAGTCAGATGTGAAA
+
FFFFFFFFFFFFFFFFFFFFFFFFFFFFFFFFFFFFFFFFFFFFFFFFFFFFFFFFFFFFFFFFFFFFFFFFFFFFFFFFFFFFFFFFFFFFFFF:FFFFFFFFFFFFFFFFFF:FFFFFFFFFFFFFFF,FFFFFFF:FFFFFFFFFF:FFFFFFFFFFFFFFFFFFFFFFFFFFFFFFFFFFFFFFFFFFFF:FFFFFFFFFFFFFFFFFFFFFFFFFFFFF:FF:FF,:FFF:FFFFFFFFFFF:F:
@A00881:241:HJW2NDRXX:1:2125:32108:28917 1:N:0:CGAGAGAA+GATTGGAG
ATCACGCCTACGGGAGGCAGCAGTGGGGTATATTGCACAAGGGGGTGAACCCTGACGCAGCAACGCCGCGTGCAGGAAGAAGGTTTTCGTATTGTAAACTGTTGTCGCAGGGGAAGAAGAAAGTGAAGGTACCATGTGAGAAATTCAAGGATAACTAAGTGCCAGCAGCCGCGGTAATACGTAGGTGACAATAGTTGTCCGGATTTAATGGGTGTAAAGGGAGCGTAGGATCGCACGCAAGTCAGGCTTG
+
:FFFFFFFFFFFFF,FFFF:FFFFF:FF,FFFFFFFFFFF,:FF,,FFF:F:FFFFFFF,FFFF,FFF:FFFF:,,FFFF:,FFFFFFF,FFFF:,F,FF:FFF:F,:FF,,FFF:FFFFFFFF,,,:FFFFF,F,F:F,FFF,F::,FF:F:FF:F,:FFF:,,,FF,F::F,FF,:FFFFF,:::,FFFF,:F,FFFFF,,,FFF,,F:,FF,F,FF,,,F:,:F:F,:,,::FFF,,,,FF,,,:,F
@A00881:241:HJW2NDRXX:1:2125:24144:29653 1:N:0:CGAGAGAA+GATTGGAG
ATCACGCCTATGGGGCGCAGCAGTGGGGAATATTGGACAATGGGCGAAAGCCTGATCCAGCGACGCCGCGTGAAGGAAGACGGTCTTCGGATTGTAAACTTCAGTGAGCAGGGACGAGAAAGGACGGTACCTGCAGAGCAAGCCACGGCTAACTACGTGCCAGCAGCCGCGGTAATACGTAGGTGGCGAGCGTTATCCGGAATTACTGGGTGTAAAGGGTGAGTAGGCGGGGATGCAAGTCAGGTGTGAA
+
FFFFFFFFFFFFFFFFFFFFFFFFFFFFFFFFFFFFFFFFFFFFFFFFFFFFFFFFFFFFFFFFFFFFFFFFFFFFFFFFFFFFFFFFFFFFFFFF,FFFFFFFFFFFFFFFFFFFFFFFFFFFFFFFFFFFFFFFFFFF,FFFFF:FFF:FFFFFFFFFFFFFFFFFFFFFFFFFFFFFFFFFFFFFFFFFFFFFFFFFFFFFFFFFFF:FFFFFFFFFF,FFFFFFFFFFFF::FF,F:FFFFFFFF:
@A00881:241:HJW2NDRXX:1:2125:28700:30655 1:N:0:CGAGAGAA+GATTGGAG
ATCACGCCTACGGGGGGCAGCAGTGGGGAATATTGCACAATGGGGGGAACCCTGATGCAGCGACGCCGCGTGGGTGAAGAAGTATTTCGGTATGTAAAGCCCTATCAGCAGGGAAGAAGATGACGGTACCTGAGTAAGAAGCCCCGGCTAACTACGTGCCAGCAGCCGCGGTAATACGTAGGGGGCGAGCGTTATCCGGATTTACTGGGTGTAAAGGGAGCGTAGACGGCGAGGCAAGTCTGGAGTGAAA
+
,F:FFFFFFF:FFFFF:FFFF,F:FFFFFFFFFFFFFFF:FFFFFFFFFFF,FFFFFFFFFFFFFFFFFFFFFFFF,FFF:FFFFFFFFFFFFFFFFFFFFFFFFFFFFFFFF:F:F:F,FF,:F:FFF,FFFFF,F:FFFFFFFFF:F:FF:FFFFF,:FFFFFFFFFFFF,F:FFFFFFF,FFF::F:F,FFFFFFF,::FFFFFF:FFF,,:F:FFFF::F:,FFFF:FF,:,FFF:F:FFF::F,F
@A00881:241:HJW2NDRXX:1:2125:27642:31641 1:N:0:CGAGAGAA+GATTGGAG
ATCACGCCTACGGGGTGCAGCAGTGGGGAATATTGCACAATGGGGGAAACCCTGATGCAGCGACGCCGCGTGAGCGAAGAAGTATTTCGGTATGTAAAGCTCTATCAGCAGGGAAGAAGAAATGACGGTACCTGACTAAGAAGCACCGGCTAAATACGTGCCAGCAGCCGCGGTCATACGTATGGTGCAAGCGTTATCCGGATTTACTGGGTGTCAAGGGAGCGCAGGCGGTACGGCACGTCTGAGGTGA
+
FFFFFFFF:F:FFFFFFFFFF,FFFFFF::FFFFFFF:FFFFFFFFFFFF:FFFFFFFFFFF:FFFFF,F:F:F:FFFF:,F:FF:FFFFFFFFFFFFFFFF:FFF,F,F:FFFFFF,FFFFFF,FFFFFFFF:F,F:FF::FF,,FFFFF,,FFFFF:FF:FF,FFFFFFFFF,FFFFFFF,FFFFF,FFFFFFFFFFFFF:FF:,,FF:FFF:,,F,FFFF:,FF:::FFFFFFF,F,F,:FF,FFFF
@A00881:241:HJW2NDRXX:1:2125:29333:31782 1:N:0:CGAGAGAA+GATTGGAG
ATCACGCCTATGGGGGGCAGCAGTGGGGAATATTGGTCAATGGGGGAAACCCTGAACCAGCAACGCCGCGTGAAGGAAGAAGGCTTTCGGGTTGTAAACTTCTTTTATCAGGGACGATAGTGACGGTACCTGATGAATAAGCTCCGGCTAACTACGTGCCAGCAGCCGCGGTAATACGTAGGGAGCGAGCGTTATCCGGATTTACTGGGTGTCAAGGGCGCGTAGGCGGGCTGACAAGTCAGATGTGAAA
+
FFFFFFFFFFFFFFFFFFFFFFFFFFFFFFFFFFFFFFFFFFFFFFFFFFFFFFFFFFFFFFFFFFFFFFFFFFFFFFFFFFFFFFFFFFFFFFFFFFFFFFFFFFFFFFFFFFFFF,FFFFFFFFFFFFFFFFFF:FFFFFFFFFFFFFFFFFFFFF:FFFFFFFFFFFFFFFFFFFFFFFFFFFFFFFFFFFFFFF:FFFFFFFFF:FFF,F,FFFFFFFFFFFFFFF::FFF:FFFF,F::FF:FFF
@A00881:241:HJW2NDRXX:1:2125:10990:31829 1:N:0:CGAGAGAA+GATTGGAG
ATCACGCCTACGGGGTGCAGCAGTGGGGAATATTGCCCCATGGGGGGAACCCTGATGCAGCGACGCCGCGTGGGTGAAGACGTATTTCGGTCGGTAAAGCCCTATCAGCAGGGAAGAAGATGCCGGTACCTGAGTACGAAGCCCCGGCTAACTACGTGCCAGCAGCCGCGGTAATACGTAGGGGGCGAGCGTTATCCGGATTTACTGGGTGTAAAGGGAGCGCAGACGGCTTAGCACGTCTGGAGTGAAA
+
FFFFFFF:FFFFFFF,FF,FF:F,FFFF::FF,FFF,F:F:FFFFFFF:FFF:FFFFFFFFF:FFFFFFF,FFF:FF,FF,FF,:,:FFF:,,F,:,F:FFF,,FFFFFFFFFFFF,FFF:F,FFFF,:FFFFF,F,FFFFFFFFFFF,:FFFFFFFFFFFFFF:FFFFFF,,,F:FFF,FFF:F::::F::,F::F,FFFFFF::FFF:F:F,FF::F:::::::::FF:FF:F:,:FFFFF,:F:,,,
@A00881:241:HJW2NDRXX:1:2125:29640:36511 1:N:0:CGAGAGAA+GATTGGAG
ATCACGCCTATGGGGTGCAGCAGTGGGGAATATTGGTCAATGGGGGAAACCCTGAACCAGCAACGCCGCGTGAAGGAAGAAGGCTTTCGGGTTGTAAACTTCTTTTATCAGGGACGATAGTGACGGTACCTGATGAATAAGCTCCGGCTAACTACGTGCCAGCAGCCGCGGTAATACGTAGGGAGCGAGCGTTATCCGGATTTACTGGGTGTAAAGGGCGCGTAGGCGGGCTGACAAGTCAGATGTGAAA
+
FFFFFFFFFFFFFFFFFFFFFFFFFFFFFFFFFFFFFFFFFFFFFFFFFFFFFFFFFFFFFFFFFFFFFFFFFFFFFFFFFFFFFFFFFFFFFFFF:FFFFFFFFFFFFFFFFFFFFFFFFFFFFFFFFFFFFFFFFFFFFFFFFFFFFF:FFFFFFFFFFFFFF:FFFFFFFFFFFFFFFFFFFFFFFFFFFFFFFFFFFFFFFFFFFFFFFFFFF:FFFFFFFFFFFFFF:FFFF:FF,FFFFFF:F:
@A00881:241:HJW2NDRXX:1:2126:30617:3630 1:N:0:CGAGAGAA+GATTGGAG
ATCACGCCTACGGGGTGCAGCAGTGAGGAATATTGGTCAATGGGCGCGAGCCTGAACCAGCCAAGTAGCGTGAAGGAAGACGGCCCTCCGGGTTGTAAACTTCTTTTATACGGGAATAAGAACGTCCACGAGTGGATGCGTGCATGTACCGTATGAATAAGCATCGGCTAACTCCGTGCCAGCAGCCCCGGTAATACGGAGGATGCGAGCGTTATCCGGATTTATGGGGTATAAAGGGAGCGAAGACGGG
+
,FFFFFFF,FFF,FFF,F:F:FF,FFF::,FFFFFFF:FFF,F:F,FFFFFFF:FFF:FFF:F,FF:FF:FFFFF:F,F,:FFFFFF,FF,FFFFF,,:FFFF,,FF,FFF,FFFFFF:F:FFFFFFFFFFFF,:,FFF:F,F,FF:FFF:FF:FF::FF:FFF:FFFF,:FFFFFFFFFFF,FFF:,F:F,FFFFFFF,FFF,F:F,FFFFFFFF,:::F,F::,,F,:,:::,F:F:FFF,:F,FFFF
@A00881:241:HJW2NDRXX:1:2126:25030:3662 1:N:0:CGAGAGAA+GATTGGAG
ATCACGCCTATGGGATGCAGCAGTGGGGAATATTGCACAATGGGGGGAACCCTGATGCAGCGACGCCGCGTGAGTGAAGAAGTATTTCGGTATGTAAAGCTCTATCAGCAGGGAAGAAAATGACGGTACCTGACTAAGAAGCCCCGGCTAACTACGTGCCAGCAGCCGCGGTAATACGTAGGGGGCAAGCGTTATCCGGATTTACTGGGTGTACAGGGAGCGTAGACGGCAGAGCACGTCTGGAGTGAAA
+
FFFFFFFFFFFFFFFFFFFFFFFFFFFFFFFFFFFFFFFFFFFFFFFFFFFFFFFFFFFFFFFFFFFFFFFFFFFFFFFFFFF,FFFFFFFFFFFFFF:FFFFFFFFFFFFFFF,FFF:FFFFFFFFFFFFFFFFFFF,:FFFFFFFFF:FFFFFFFFFFFFFFFFFFFFF:,FFFFFFFFFFFFFFFFFF:FFFFFFFFFFFFFFFFFFFFF,:FF:FFFFFF::FFFFFF:FF:,FF:FFFFFF::,:
@A00881:241:HJW2NDRXX:1:2126:23746:4194 1:N:0:CGAGAGAA+GATTGGAG
ATCACGCCTATGGGGTGCAGCAGTGGGGAATATTGCACAATGGGGGGAACCCTGATGCAGCGACGCCGCGTGGGTGAAGAAGTATTTCGGTATGTAAAGCCCTATCAGCAGGGAAGAAGATGACGGTACCTGAGTAAGAAGCCCCGGCTAACTACGTGCCAGCAGCCGCGGTAATACGTAGGGGGCAAGCGTTATCCGGATTTACTGGGTGTAAAGGGAGCGTAGACGGCGGTGCAAGTCTGGAGTGAAA
+
FFFFFFFFFFFFFFFFFFFFFFFFFFFFFFFFFFFFFFFFFFFFFFFF:FFFFFFFFFFFFFFFFFFFFFFFFFFFFFF::FFFFFFFFFFFFFFFFFF:FFF:FFFFF:FFFF,FFFFFFFFFFFFF:FFFFFFFFFFFFFFFFF:FFFFFFFFFFFFFFFFFFFFFFFFFFFFFFFFFFFFFFF:FFFF:FFFFFFFFFFFFF,FFFFFFFFFFFFFFFFFFFFFFFF:,:FFF:FFFFFFF:FFFF,
@A00881:241:HJW2NDRXX:1:2126:25807:4664 1:N:0:CGAGAGAA+GATTGGAG
ATCACGCCTATGGGATGCAGCAGTGGGGAATATTGGGCAATGGGCGCAAGCCTGACCCAGCAACGCCGCGTGAAGGAAGAAGGCCCTCGGGTTGTAAACTTCTTTTGTCAGGGACGATAATGACGGTACCTGACGAATAAGCCACGGCTAACTACGTGCCAGCAGCCGCGGTAATACGTAGGTGGCAAGCGGTATCCGGATTTACTGGGTGTAAAGGGCGTGTAGGCGGGACTGCAAGTCAGATGTGAAA
+
:FFFFFF:FFFFFF:FFFFFFFFFFF:FFFFFFFFFFFFFFFFFFFFFFFFFFFFFFFFFF:,FFFFFFFFFFFFFFFFFFFFFFFFFFF,FFFFFFFFFFFFFFF:FFFFFFFF:FF:FFFFFFFFFFFFFFFFFFFFFFFFFFFFFFFFFFFFFFFFFFFF:FFFFFF:F:FFF:FFFF:FFFFFFFFF,FFFFFFFFFFFFFFFFFFFF,F,:F,FFF::F:FFFFFFFFFFFFFFFF:FFFFFF,:
@A00881:241:HJW2NDRXX:1:2126:23194:5869 1:N:0:CGAGAGAA+GATTGGAG
ATCACGCCTATGGGATGCAGCAGTGGGGAATATTGGGCAATGGGCGCAAGCCTGACCCAGCAACGCCGCGTGAAGGAAGAAGGCTTTCGGGTTGTAAACTTCTTTTCTTGGGGACGAACACAATGACGGTACCTGAGGAATAAGCCACGGCTAACTACGTGCCAGCAGCCGCGGTAATACGTAGGTGGCAAGCGTTATCCGGATTTATTGGGTGTAAAGGGCGTGTAGGCGGGATTGCAAGTCAGATGTG
+
FFFFFFFFFF:FFFFFFFFFFFFFFFFFFFFF:FFFFFFFFFFFFFFFFFFFFFFFFFFFFFFFFFFFFFFFFFFFFFFFFFFFFFFFFFFFFF:FFFFFFFFFFFFFFFFFFFFFF:FFF:FFFFFFFFFFFF,:FFFFFFFFFFFFFFFF:FFFFFFFFFFFFFFFFFFFFFFF,FFFFFFFFFFFFF,FFFF:FFFFF::,FF:FFFFFFFFFFF,,FFFFFFFFF:::F,FFFFF,:FF:FFF:F:
@A00881:241:HJW2NDRXX:1:2126:23430:6997 1:N:0:CGAGAGAA+GATTGGAG
ATCACGCCTATGGGAGGCAGCAGTGGGGAATATTGGGCAATGGGCGCAAGCCTGACCCAGCAACGCCGCGTGAAGGAAGAAGGCTTTCGGGTTGTAAACTTCTTTTATGAGGGACGAAGGACGTGACGGTACCTCATGAATAAGCCACGGCTAACTACGTGCCAGCAGCCGCGGTACTACGTAGGTGGCGAGCGTTGTCCGGATTTAGTGGGTGTACAGGGCGCGTAGGCGGGTCGGCACGTCAGATGTG
+
FFF:FFFFFFFFFFFFFFFFFFFFFFFFFFFFFFFFFFFFFFFFFFFFFFFFFFFFFFFFFFFFFFFFFFFFFFFFFFFFFFFFFFFFFFFFFFFFFFFFFFFFFFFFFFFFFFFFFFFFF:FFFFFFFFFFFFFFFF:FFFFFF:F:FFFFFFFFFFFFFFFFFFFFFFFFFFFF,FFFFF:FFFF:FFFFFFFFFFFFF,FFFFF,:FFFFF,F,:F,,FFF:FFFFF:FFF,,FF,,F:FFFF,FF:
@A00881:241:HJW2NDRXX:1:2126:23276:8923 1:N:0:CGAGAGAA+GATTGGAG
ATCACGCCTACGGGAGGCAGCAGTGGGGAATATTGGGCAATGGAGGCAACTCTGACCCAGCAACGCCGCGTGAGCGATGAAGGTCTTCGGATTGTAAAGCTCTTTAAGTGGGGACGAAGAAAGTGACTGTACCCACAGAATAAGCCTCGGCTAACTACGTGCCAGCAGCCGCGGTAATACGTAGGAGGCAAGCGTTATCCGGAATGACTGGGCGTAAAGGGTGCGTAGGTGGGCTTGCAAGTTAGTAGCG
+
FFFFFFFFFFFFFFFFFFFFFFFFFFFFFFFFFFFFFFFFFFFFFFFFFFFFFFFFFFFFFFFFFFFFFFFF,FFFFFFFFFFFFFFFFFFFFFFFFFFFFFFF:FFFFFFFFFFFFFFFFFFFFFFFFFFFFFFFFFFFFFFFFFFFFFFFFFFFFFFFFFFFFFFFFFFFFFF:::FFFFFFFFFFFF,:FFFFFFFFFFFFFFF:FFFFFFFFFFFFFF:FFFFFFFF:,FFFFFFFFFF::FFFFF
@A00881:241:HJW2NDRXX:1:2126:24994:8985 1:N:0:CGAGAGAA+GATTGGAG
ATCACGCCTACGGGGTGCAGCAGTGGGGGATATTGGACAATGGGGGGAACCCTGATCCAGCGACGCCGCGTGAGTGAAGAAGTATTTCGGTACGTAAAGCTCTATCGGCAGGGAAGAAGGAAGAGACGGTACCTGAGTAAGAAGCCCCGGCTAACTACGTGCCAGCAGCCGCGGTAATACGTAGGGGGCAAGCGTGATCCGGATTTACTGGGTGTAAAGGGAGCGCAGACGGAGAGGCAAGTCTGAAGTG
+
FFF:FFFFFFFFFFFFFFFFFFFFFFFFFFFFFFFFFFFFFFFFFFFF,FFFFFFFFFFFFFFFFFFFFFFFFFFFF:FFFFFFFFFFFFFFFFFFFFFFFFF:FFFFFFFFFFFFF:FFF,FFFFFFFF:FFFFFFFFFFFF:FFFFFFFF,FFF:FFFFFF,F::F:FFFFFF,FF:FFFFFFFFFFFFFFFF,FFFFFFFFFF:FFFF:FFF,FFFFFF::,:FF:FFFF:::F:F::F:FFF:FF:
@A00881:241:HJW2NDRXX:1:2126:21739:9831 1:N:0:CGAGAGAA+GATTGGAG
ATCACGCCTACGGGGTGCAGCAGTGGGGAATATTGGGCAATGGGCGCAAGCCTGACCCAGCAACGCCGCGTGAAGGAAGAAGGCTTTCGGGTTGTAAACTTCTTTTATGAGGGACGAAGGACGTGACGGTACCTCATGAATAAGCCACGGCTAACTACGTGCCAGCAGCCGCGGTAATACGTAGGTGGCGAGCGTTGTCCGGATTTACTGGGTGGAAAGGGCGCGTAGGCGGGCATGGAAGTCAGATGTG
+
FFFFFFF:FFFFFFFFFF,FFFF,FF:FFFFFFF:FFFFF:F::FFFFFFF,FFFFF:FFFFFFFFFFFFFFFFFFFFFFFFFFFFFFFFFFFFFFFF:FFFFFFFF:FFFF:FFFFFFFFFFFFFFFFFFF:,FFF::FFF,FFFFFF,:FFFFFFF:FFFFFFFFFFFFFF:FFFFFFFF,FFFF:FFFFFFFFFFF,FFFF:FFFFFFFFF,F:FFFFF,FFFFF,FFFF::FF,,FFFF,F,FFFF
@A00881:241:HJW2NDRXX:1:2126:9643:10363 1:N:0:CGAGAGAA+GATTGGAG
ATCACGCCTATGGGATGCAGCAGTAGGGAATTTTGCGCAATGGGGGAAACCCTGACGCAGCAACACCGCGTGAATGTTAAGCCCTTCGGGGTGTAAAGTTCTGTCAGTAGGGAAGACTCAATGACTGTACCTACAAAGGAAGCACCGGCTAACTCCGTGCCAGCAGCCGCGGTAATCCGGGGGGTGCACGCGTTGTCCGGAATCATTGGGCGTAAAGCGTTCGTAGGCGGTGAAGTAAGTCAGATGTTAA
+
FFF:F:F,FFFFFFF,F:FFFFFFFFFFF:FF,FFFFFFF,FFFFFFF:FFF:FF:FFFFFF,FFFFFFFFFFFFFFF,FFFFFF::FFFF:F:::FF:FFF:FF:F,FFFF:FFF:F:F:F:FFFFF:FF:,FFFFFFFFFFFF:FFFF,FFFFFFF:FFFFFFFFFFF:FF:,,FFFFFF:FFF:F,:F:FF:FFFFFF:FFFFF:FFFFFFFF:FFF:::F::::FFFFF,:::,FF:::,FFFF,:
@A00881:241:HJW2NDRXX:1:2126:23294:11240 1:N:0:CGAGAGAA+GATTGGAG
ATCACGCCTATGGGATGCAGCAGTGGGGAATATTGGGCAATGGGCGCAAGCCTGACCCAGCAACGCCGCGTGAAGGAAGAAGGCTTTCGGGTTGTAAACTTCTTTTATGAGGGACGAAGGACGTGACGGTACCTCATGAATAAGCCACGGCTAACTACGTGCCAGCAGCCGCGGTAATACGTAGGTGGCGAGCGTTGTCCGGATTTACTGGGTGTCAAGGGCGCGTAGGCGGGCATGCAAGTCAGATGTG
+
FFFFFFFFFFFFFFFFFFFFFFFFFFFFFFFFFFFFFFFFFFFFFFFFFFFFFFFFFFFFF:FFFFFFFFFFFFFF:FFFFFFFFFFFFFFFFFFFFFFFFFFFF::FF,FFFFFFFFFFFF:FFFFF:FFFFFFFFF:FFF::FFFFFFFFFFFFFFFFFFF:FFFFFFF::FFFFFFFFF:FFFFFFFFFFFFFFFFFFF:FFFFFFFFFFFF,F,:F:FF:FFFFFF:FFFFFF:,,:::F::FFF:
@A00881:241:HJW2NDRXX:1:2126:25030:11929 1:N:0:CGAGAGAA+GATTGGAG
ATCACGCCTATGGGACGCAGCAGTGGGGAATATTGGGCAATGGGCGAAAGCCTGACCCAGCAACGCCGCGTGAAGGAAGAAGGCTTTCGGGTTGTAAACTTCTTTTATGAGGGACGAAGGATGTGACGGTACCTCATGAATAAGCCACGGCTAACTACGTGCCAGCAGCCGCGGTAATACGTAGGTGGCGAGCGTTGTCCGGATTTACGGGGTGTAATGGGCGCGTCGGCGGGTAGGCAAGTCAGATGTG
+
FFFFFFFFFFFFFFFFFFFFFFFFFFFFFFFFFFFFFFFFFFFFFFFFFFFFFFFFFFFFFFFFFFFFFFF:FFFFFFFFFFFFFFFFFFFFFFFFF:FF:FFFFFFFFFFFFFFFFFF:,FFFFFFFFFFFFFF:FFFFFFFFFF:FFFFFFFFFFFFF:FF:FFFFFFFFFF:F,FF,F:F:F:FFF:FFFF:FFFFFFFFFFF,,,FFFFFFFF,F::FFF:::FFFF::F,FF:F,:FF:F:FFF:
@A00881:241:HJW2NDRXX:1:2126:26657:12054 1:N:0:CGAGAGAA+GATTGGAG
ATCACGCCTATGGGGGGCAGCAGTCGGGAATATTGCGCAATGGAGGAAACTCTGACGCAGTGACGCCGCGTATAGGAAGAAGGTTTTCGGATTGTAAACTATTGTCTTTAGGGAAGAAAAAGGACAGTACCTAAGGAGGAAGCTCCGGCTAACTACGTGCCAGCAGCCGCGGTAATACGTAGGGAGCGCGCGTTATCCGGATGTATTGGGTGTACAGGGTGCGTAGACGGGTTAGCAAGTTAGTTGTGAA
+
:FF,FFF:FFFFFFFFFFFFFFFFFFFFFF:FFFFFF::FFFFFFFFFF:FFFFF:FFF:FFFFFFFFFFFFFFF:FFFFFFFFFFFFFFF:FFFF,:FF:FFFF:,FFFFFFF:F,FFFFFFFFFFFF:F,,FFFF:FF,F:FFFFFFF,,FF,F:FFFFFFFFFFFFF:F:F,F:FFFFFFFFFFF:F:::F::F:FFFF,F:F,:F,,,,:,FFFFFFFFF:,F,:FF,FFF,F,:FF:FF,:F,:F
@A00881:241:HJW2NDRXX:1:2126:30716:16016 1:N:0:CGAGAGAA+GATTGGAG
ATCACGCCTACGGGATGCAGCAGTGGGGAATATTGGGCAATGGGCGCAAGCCTGACCCAGCAACGCCGCGTGAAGGAAGAAGGCTTTCGGGTTGTAAACTTCTTTTATGAGGGACGAAGGACGTGACGGTACCTCATGAATAAGCCACGGCTAACTACGTGCCAGCAGCCGCGGTAATACGTAGGTGGCGAGCGTTGTCCGGATTTACTGGGTGTAAAGGGCGCGTAGGCGGGCATGCAAGTCAGATGTG
+
FFFFFFFFFFFFFFFFFFFFFFFFFFFFFFFFFFFFFFFFFFFFFFFFFFFFFFFFFFFFFFFFFFFFFFFFFFFFFFFFFFFFFFFFFFFFFFFFFFFFFFFFFFFFF:FFFFFFFFFFFFFFFFFFFFFFFFFFFFFFFFFFFFFFFFFFFFFFFFFFFFFFFFFFFFFFFFFF:FFFFFFFFFF:FFFFFFF::F:FFFFFFF,FFFFFFF:FF,F:FFFFFF:FFF:FFFFFFFFFFFFF,F,FFF
@A00881:241:HJW2NDRXX:1:2126:26937:16799 1:N:0:CGAGAGAA+GATTGGAG
ATCACGCCTACGGGATGCAGCAGTGGGGGATATTGGACAATGGGGGAAACCCTGATCCAGCGACGCCGCGTGAGTGAAGAAGTATTTCGGTACGTAAAGCTCTATCGGCAGGGAAGAAGGAAGAGACGGTACCTGAGTAAGAAGCCCCGGCTAACTACGTGCCAGCAGCCGCGGTAATACGTAGGGGGCAAGCGTTATCCGGATTTACTGGGTGTAAAGGGAGCGCAGACGGAGAGGCAAGTCTGAAGTG
+
FFFFFFFFFFFFFFFFFFFFFFFFFFFFFFFFFFFFFFFFFFFFFFF,FFFFFFFFFFFFFFFFFFFFFFFFFFFFFFFFFFFFFFFFFFFFFFFFFFFFFFF,FFFFFFFFFF:FFFFFF:FF,FFFFFFFFFFFFFF:FFFFFFFFF:FFFFFF::FFFFFFFFFFFFFFFFFFFFFF:FFFFFFFFFFFFFFFFFFFFFFFFF:FFFFFF:FFFFF:FFFFFFFF:FFFFFFFFFFFFFFF:FFFFF
@A00881:241:HJW2NDRXX:1:2126:20292:16845 1:N:0:CGAGAGAA+GATTGGAG
ATCACGCCTACGGGAGGCAGCAGTGGGGAATATTGCACAATGGGCGAAAGCCTGATGCAGCGATGCCGCGTGAGGGAAGAAGGTTTTCGGATTGTAAACCTCTGTCTTCGGGGACGATAATGACGGTACCCGAGGAGGAAGCTCCGGCTAACTACGTGCCAGCTGCCGCGGTAATACGTAGGGAGCAAGCGTTATCCGGAATTACTGGGTGTCAAGGGAGTGTAGGCGGGACTGCAAGTCAGATGTGTAA
+
,FFFFFFFF,FFFFFFFFFFFFFFFFFFFFFFFFFFFFFFFF:FFFFFFFF,FFFFFFFFFFFFFFFF::FFFFFFFFFFFFFFFFF:FFF:FFFFFFFFFFFFFFFFFFFF:FFFFF:FF:F:FFFFFFFF:FF,FFFFFFFFFFFFF:FFFFFFFFF:F:F,FFFFFFF:F,FFF:FFF:FFFFFFFF:FFFFF::F:F:F:FFF:F:::,F,:::,:FFFFFFFFFFF:FF:,:F,F::FFFFF,FF
@A00881:241:HJW2NDRXX:1:2126:20645:17331 1:N:0:CGAGAGAA+GATTGGAG
ATCACGCCTATGGGATGCAGCAGTGGGGGATATTGGACAATGGGGGGAACCCTGATCCAGCGACGCCGCGTGAGTGAAGAAGTATTTCGGTCTGTAAAGCTCTATCAGCAGGGAAGAACGAAATGACGGTACCTGAGTAAGAAGCCCCGGCTAACTACGTGCCAGCCGCCGCGGTAATACGTAGGGGGCAAGCGTTATCCGGATTTACTGGGTGTAAAGGGAGCGTAGACGGAGGAGCACGTCTGACGTG
+
FFFFFFFFFFF:F,:,FFFFFFFFFFFFFFFFFFFFFFFFFFFFFFFF:FFFFFFFFFFFFFFFFFFFFFFFF:FF::FFF:FFFF,FFF:,::F:,::F:FFFFFFFFF:FF:FFFF,FF,::FFFF:FF::FFF::F::F:FFFF:FFFFFF:::FFFFFF:F:,FFFFFF:FFFFFFFFFFFFFFFF,F:FFF,FFFF::::FFFF:FFFF:,F,FFF:F::FF::FFF:,FF::F:F:::,,:F:F
@A00881:241:HJW2NDRXX:1:2126:18394:17848 1:N:0:CGAGAGAA+GATTGGAG
ATCACGCCTATGGGACGCAGCAGTGAGGAATATTGGTCAATGGGCGGGAGCCTGAACCAGCCAAGTCGCGTGAGGGAAGACGGCCGTATGGGTTGTAAACCTCTTTCAGATGAGAGTAAAGGGTGCTACGCGTAGCACATTGCAAGTATCATCAGAAGAAGCATCGGCTAATTCCGTGCCAGCAGCCGCGGTAATACGGAAGATGCGAGCGTTATCCGGATTTATTGGGTTTAAAGGGTGCGTAGGCGGA
+
F:F:,FFFF,FFFFFFFFFFF:FFFFFFFFFF:F:FFFFFFFFFF:FFFFFFFFFFFFFFFF::F:FFFFFFF:FF,FFFFFFFF,FFFFFF,FFFFFFFFFFFFFFFFFFFFFFF,FF,F,:FFFF:FFF:FFF:FFFFFFF:FFFFFFFFFFFFFFFFFF:FFFFFFF,FFFFFF,FFF:FFFFF,FFFFFFF:FFF:FF:F:FFFFFFFFF:FF::FF,F:F:FFFFF:F:F,,,,,F:FF,FF:F,
@A00881:241:HJW2NDRXX:1:2126:18575:18818 1:N:0:CGAGAGAA+GATTGGAG
ATCACGCCTATGGGATGCAGCAGTGGGGAATATTGCACAATGGGGGGAACCCTGATGCAGCGACGCCGCGTGAGTGAAGAAGTATTTCGGTATGTAAAGCTCTATCAGCAGGGAAGAAGATGACGGTACCTGCATAAGAAGCCCCGGCTAACTACGTGCTAGCAGCCGCGGTAATACGTAGGGGGCAAGCGTTATCCGGATTTACTGGGTGTAAAGGGAGCGCAGGCGGCTGAGCAAGTCAGAAGTGAAA
+
FFFFFFFFFFFFFFFFFFFFFFFFFFFFFFFFFFFFFFFFFFFFFFFFFFFFFFFFFFFFFFFFFFFFFFFFFFFFFFFFFFFFFFFFFFFFFFFFFFFFFFF,FFFFFFFFFFFFFFFFFFFFFFFFFFFFFFFFFFFFFFFFFFFFF:FFFFFFFFFFFFFFFFFFFFFFFFFFF:F:FFFFFFFFFFFFF:FFFFF:FFFF,FFFFFFFFF:FFFFFFFFFFFFFF::F,:FFFF::FF:,FFF:FF
@A00881:241:HJW2NDRXX:1:2126:30246:19085 1:N:0:CGAGAGAA+GATTGGAG
ATCACGCCTACGGGGGGCAGCAGTGAGGAATATTGGTCAATGGGCGCGAGCCTGAACCAGCCAAGTCGCGTGAGGGAAGACGGCCTTATGGGTTGTAAACCTCTTTCAGATGAGAGTAAAGGGTGCTACGCGTAGCACATTGCAAGTATCATCAGTAGAAGCATCGGCTAATTCCGTGCCAGCAGCCGCGGTAATACGGAAGATGCGAGCGTTATCCGGATTTATTGGGTTTAAAGGGTGCGTAGGCGGT
+
,FFF:::FF:FFFFFFFFFFFFFFFFFFFFFFFFFFFFFFFFF:FFFFFFFFFFFFFFFFFFFFFFF::F:FFFFFFF:F,FFFFFFFFFFFFFFFFFFFFFFFFFF:FF:FFF:FF:F:F:FFFFFFFFF,FF,FFFF:FFFFFFF:FFFFFFF:,F:FFF:FFFF:F:FFF,:,FFF:FF,FFFFFFFFF:FFFFFF,FF,FFFFFFFF,F,FF:FFF,F:FFFFFFF,FFF,FF:F:F,,,FFFFF,
@A00881:241:HJW2NDRXX:1:2126:31901:19288 1:N:0:CGAGAGAA+GATTGGAG
ATCACGCCTACGGGACGCAGCAGTGAGGAATATTGGACAATGGCCGGAAGGCTGATCCAGCCATGCCGCGTGAGGGAATGAGGTCCTATGGATTGTAAACCTCTTTTCACGCAGGGCAATAAGGTCCACGAGGTGGACCGACGAGAGTATGCGTGGAATAAGCATCGGCTAACTCCGTGCCAGCAGCCGCGGTAATACGGAGGATGCGAGCGTTGTCCGGATTTATTGGGTGTACAGGGAGCGTAGGCGG
+
:FFFFFFFFFFFFFFFFF:FFFFFFFFFFFFFFFFFFFFFFFFFFFFFFFFFFFFFFFFFFFFFFFFFFFFFFFFFFFFFFFFFFFFFFFFF,FFFFFFFFFFFFF:FFFFFFFFFFFFFFFFFFFF,FFFFFF,FFFFFF::,F:FFFFFFFFFF:FFFFFFFFFFFFFFFFFFFFFFFFFFFFFFFFFFFFFFFFF:F:FFFF:FFFFFFF:FFF,FFF:FF:FFFFFFFFF:,,,FF,:FFF:FFFF
@A00881:241:HJW2NDRXX:1:2126:18457:19335 1:N:0:CGAGAGAA+GATTGGAG
ATCACGCCTACGGGAGGCAGCAGTGAGGAATATTGGACAATGGCCGGAAGGCTGATCCAGCCATGCCGCGTGAGGGAATGAGGTCCTATGGATTGTAAACCTCTTTTCACGCAGGGCAATAAGGTCCACGAGGTGGACCGACGAGAGTATGCGTGGAATAAGCATCGGCTAACTCCGTGCCAGCAGCCGCGGTAATACGGAGGATGCGAGCGTGGTCCGGAGTTATTGGGTTTCAAGGGTGCGTAGGCGG
+
FFFFFFF:FFFFFFFFFFFFFFFFFFFFFFFFFFFFFFF:FFFFFFFFFFFFFFFFFFFFFFFFFFFFFFFFFFFFF:FFF:FFFF:FFF:F,FFFF:FFFFFFFFFFFFFFFF:FFFFF,FFFFFFFFFFFFFF:FFFFFFFF:FFF:FFFF,FF:,F:FFF,FFFFFF:FFFFF:FFFFFF::FFFFFF:F:,FFF::FFFFFFFFFFF::,F,FFFFF,:F,FFFF:F,F:FFFF:FFF:F:F,F,:
@A00881:241:HJW2NDRXX:1:2126:28935:19539 1:N:0:CGAGAGAA+GATTGGAG
ATCACGCCTATGGGATGCAGCAGTGGGGAATATTGGGCAATGGGCGCAAGCCTGACCCAGCAACGCCGCGTGAAGGAAGAAGGCTTTCGGGTTGTAAACTTCTTTTATGAGGGACGAAGGACGTGACGGTACCTCATGAATAAGCCACGGCTAACTACGTGCCAGCAGCCGCGGTAATACGTAGGTGGCGAGCGTTGTCCGGATTTACTGGGTGTAAAGGGCGCGTAGGCGGGTAGGCAAGTCAGATGTG
+
FFFFFFFFFFFFFFFFFFFFFFFFFFFFFFFFFFFFFFFFFFFFFFFFFFFFFFFFFFFFFFFF:FFFFFFFFFFFFFFFFFFFFFFFFFFFFFFFFFFFFFFFFFFFFFFFFFFFF,FFFFFFFFFFFFFFFFFFFFFFFFFFFFFF:,FFFFFFFFFFFFF,FFFFFFFFFFFF,FFFF:FFFFFFFFF:F::FFFFFF,F:FF,FFFFFFFF,FFF:FF:FFFFFFFFF,FF:FFF,,FFFFF,FFF
@A00881:241:HJW2NDRXX:1:2126:22498:19946 1:N:0:CGAGAGAA+GATTGGAG
ATCACGCCTACGGGACGCAGCAGTGGGGAATATTGCACAATGGGGGGAACCCTGATGCAGCGACGCCGCGTGAAGGAAGAAGTATTTCGGTATGTAAAGCTCTATCAGCAGGAAAGAAAATGACGGTACCTGACTAAGAAGCCCCGGCTAACTACGTGCCAGCAGCCGCGGTAATACGTAGGGGGCAAGCGTTATCCGGATTTACTGGGTGTAAAGGGAGCGTAGACGGCAGGGCAAGTCTGAAGTGAAA
+
FFFFFFFFFFFFFFFFFFFFFFF:FFFF::F,FFFFFF:FFFFFFFFFFFFFFF,FFFFF:FFFFFF:FFFFFFFFFFF:,FFF:FFFFFFFFFFFFF:FFFFFFF:FFFFFF:FFF:,FF:FFFFFFFFFFFFFFFFFFFFFFFFFFFFFFFFFFFFF::FFFFF,F:FFF:FF:F:FFF:FFFFF:FFFFFFFF:::FFFF:FFFFFFFF,FFFFF:FF:FFFFF:F:FFFFFF:FFFF:FF,F:FF:
@A00881:241:HJW2NDRXX:1:2126:31539:20196 1:N:0:CGAGAGAA+GATTGGAG
ATCACGCCTATGGGATGCAGCAGTGGGGAATATTGCACAATGGGGGAAACCCTGATGCAGCGACGCCGCGTGAGTGAAGAAGTATTTCGGTATGTAAAGCTCTATCAGCAGGAAAGAAAATGACGGTACCTGACTAAGAAGCCCCGGCTAACTACGTGCCAGCAGCCGCGGTAATACGTAGGGGGCAAGCGTTATCCGGATTTACTGGGTGTAAAGGGAGCGTAGACGGCCTGTCAAGTCTGAAGTGAAA
+
FFFFF:FFFFFFFFFFFFFFFFFFFFF::FFFFFFFFFFFFFFFFFFFFFFFFFFFFFFFFFFFFFFFFFFFFFFFFFF:FFFFFFFFF:FFFFFFFFFFFFFFFFFFFFFFF,FFFF:F:,FFFFF:FFF:FFFF:FFFFFFFFFFFF:FFFFFFFFF:::FFFFFFFFFFF,FFFFFF:FFFFFFFFFFFFFFFF:F:FFFFFFFFFFFF,:FF:F,FFFFFF:::FF:FFFF,,,FFFF,F,FF::,
@A00881:241:HJW2NDRXX:1:2126:27308:20729 1:N:0:CGAGAGAA+GATTGGAG
ATCACGCCTACGGGGTGCAGCAGTGAGGAATATTGGACAATGGCCGGAAGGCTGATCCAGCCATGCCGCGTGAGGGAATGAGGTCCTATGGATTGTAAACCTCTATTCACGCAGGGCAATAAGGTCCACGAGGTGGACCGACGAGAGTATGCGTGGAATAAGCATCGGCTAACTCCGTGCCAGCAGCCGCGGTAATACGGAGGATGCGAGCGTTGACCGGCTGTATTGGGTTTAAAGCGTGCGAAGGCGG
+
,F,F:FFFFF,FFF:FFFFFFFFFFFFFFFF:FFFFF,FFF,FFFFFF,:FFF:FFFFFFFFFFFFFFFFFFFFFF:,FFFFFFFFF:FF,FFF:FF,FFFFF:,FFFFF:FFFFFFFF:FFFFFFF:FFFFFF:FFFFFFF:FFF:FFFFFFF:::F,F,F,,:FFFFFFF:FFFFF:FFFF:FFFFFFFFF,,F:FFFF::FF:FFFFFF:,:,F:F,FF,FF:,F:FF,F:::F,:FFFF,FFFF:F
@A00881:241:HJW2NDRXX:1:2126:22299:20854 1:N:0:CGAGAGAA+GATTGGAG
ATCACGCCTATGGGATGCAGCAGTCGGGAATATTGCGCAATGGAGGAAACTCTGACGCAGTGACGCCGCGTGCAGGAAGAAGGTTTTCGGATTGTAAACTGCTTTAGACAGGGAAGAGAAAGGACAGTACCTGTAGAATAAGCTCCGGCTAACTACGTGCCAGCAGCCGCGGTAATACGTAGGGAGCAAGCGTTATCCGGATTTATTGGGTGTAAAGGGTGCGTAGACGGGGAGTCAAGTTGGTTGTGAA
+
:FFFFFFFFFFFFFFFFFFFF:FFFFFFF,F,FFFFFFFFFFFFFFFFFFFFFFFFFFF:FFFFFFFFFFFFFFFFFFFFFFFFFFFFFFFFFFFFF:FFFFFFFFFFF:FFFFFFFFFFFFFFFFFFFFFFFFFFFFFFFFFFFFFFFFFFFFFFFFFFFFFFFFFFFFFFFF:F:FFF,FFFFFFFFFFF:F:FFFFFFF:FFFFF::FFFF::FFFFF:FFFF:FFFFFF,FFFFFFFFFFFFFFFF
@A00881:241:HJW2NDRXX:1:2126:22200:20995 1:N:0:CGAGAGAA+GATTGGAG
ATCACGCCTACGGGAGGCAGCAGTGGGGAATATTGGGCAATGGGCGAAAGCCTGACCCAGCAACGCCGCGTGAAGGAAGAAGGCCCTCGGGTTGTAAACTTCTTTTGCCAGGGACGAAGAAGTGACGGTACCTGGTGAAAAAGTCACGGCTAACTACGTGCCAGCAGCCGCGGTAATACGTAGGTGGCAAGCGTTATCCGGATTTACTGGGTGTAAAGGGCGTGTAGGCGGGATTGCAAGTCAGATGTGA
+
FFFFFFFFFFFFFFFFFFFFFFFFFFFFFFFFFFFFFFFFFFFFFFFFFFFFFFFFFFFFFFFFFFFFFFFFFFFFFFFFFFFFFFFFFFFFFFFF:FFFFFFFFFFFFFFFFFFFFFFF:FFFFFFFFFFFFFFFFFFFFFFFFFFFFFFFFFFFFFFFFFFFFFFFFFFFFF,,FFFFFFFFFFFFF,FFFFFFFFF::FFFFFFF,FFFFF:F::FFFFFFFFFF:::FFF:FFFFFFFFFFFFFFF
@A00881:241:HJW2NDRXX:1:2126:28519:21136 1:N:0:CGAGAGAA+GATTGGAG
ATCACGCCTATGGGATGCAGCAGTGAGGAATATTGGTCAATGGACGGAAGTCTGAACCAGCCATGCCGCGTGCAGGAAGACGGCTCTATGAGTTGTAAACTGCTTTTGTACGAGGGTAAACTCGGGTACGTGTACCCGACTGAAAGTATCGTACGAATAAGGATCGGCTAACTCCGTGCCAGCAGCCGCGGTAATACGGAGGATTCAAGCGTTCTCCGGATTTATTGGGTTTAAAGGGTGCGTAGGCGGA
+
:FFFFFF,FFFFFFFFFFFFFFFFFFFFF:::FF,FFFFFFFFFFF,FFFFFFFFF:FFFFFFF:FF:FFF:FFF:F,FFFFFFFFFFFF,FFFFFF,FFF:FFFFFFFFF:FFFFFF,FFFFFFFF,FFFF:FFFFFFFF,FFFFF,FFFF:FFFFFFFFFFF:FFFFFFFFFFFFFFFF:FFFFFFFFFF,FFFF:,FF,FFFFF:,FFFF:FF:F::F:FFFF,F:FF:F:FFFF:FFFF,::FF:,
@A00881:241:HJW2NDRXX:1:2126:20546:21230 1:N:0:CGAGAGAA+GATTGGAG
ATCACGCGTCTGGGATGCAGCAGTGGGGCATATTGCACCAGGGGGGGAACCCTGATGCAGCAACGCCGCTTGAAGGTAGACGGTTTTCGGATTGTAAACTTCTGTTCTTAGCGACGAAGGAAGTGACGGTAGCTAATGAGCAAGCCCCGGCTAACTACGTGCCAGCAGCCGCGGTACTACGTAGGTGGCACGCGGGGTCCGGAATTACGGGGAGTAAAGGGAGCGCAGGCGGGGGATCAAGTCAGCTGTG
+
F:,,,,F,,,FF:F:FF,F,:F,F,,F:,F:FFF:F,F,F,:,FFFFF,F,,FF:FFF,,F:FFFF,F,,,FFF,F,,F,,FFFFFF:,FF:F,F:F,:F:F:F:FFFF:FF:F,FFFFFF::FFF:F:FFFFFFF,FFFFFFFFF,:FFFFFFFFF:F,F,FFFFFFF,,FFF,F,FFFF,FFF:,FF,:FFF,,FFFFFF,,,F,,:FFF,F::F:,F:,F:F:FFFFFFFFFFFFFF:FF:FF:,F,
@A00881:241:HJW2NDRXX:1:2126:28556:21230 1:N:0:CGAGAGAA+GATTGGAG
ATCACGCCTATGGGATGCAGCAGTGAGGAATATTGGTCAATGGACGGAAGTCTGAACCAGCCATGCCGCGTGCAGGAAGACGGCTCTATGAGTTGTAAACTGCTTTTGTACGAGGGTAAACTCGGGTACGTGTACCCGACTGAAAGTAGCGTACGAATAAGGATCGGCTAACTCCGTGCCAGCAGCCGCGGTAATACGGAGGATTCAAGCGTGATCCGGATTTATTGGGTTGAAAGGGTGCGGAGGCGGT
+
:FF,FFFFFFFFFFFFFFFFFFFFFF:FFFFFFFFFFF:FFFFFFFF,FFFFFFFFFFFFFFFFF:F:FFFFF:FFFFFFFFFFFFFFFFFFFFFFFFFFFFFFFFFFFFF:FFFFFFF,FFFFFFFFFFFF:FFFFFFFFFF,FF,F,F:FFFFFFFFFFFFFFFFFFFFFFFFFFFFFFFF,FFFFFFFF,:FFFFF:F:FF:FF,FFFFFF:FFF,F,F:F:F,FFFF,FFFFFFF:F:,FF,FFF:
@A00881:241:HJW2NDRXX:1:2126:28989:21856 1:N:0:CGAGAGAA+GATTGGAG
ATCACGCCTATGGGATGCAGCAGTGGGGAATATTGCACAATGGGGGGAACCCTGATGCAGCGACGCCGCGTGAGTGAAGAAGTATTTCGGTATGTAAAGCTCTATCAGCAGGAAAGAAAATGACAGTACCTGACTAAGAAGCCCCGGCTAACTACGTGCCAGCAGCCGCGGTAATACGTAGGGGGCAAGCGGTATCCGGATTTACTGGGTGTAAAGGGAGCGTAGACGGCCTGTCAAGTCTGAAGTGAAT
+
:FFFFFFFFFFFFFFFFFFFF:F,FFFFF,FFFFFFFFFFFFFFFFFFFFFFFF,FFF:FFFFFFFFFFFFFFFFFFFFFFFFFFFFFFFFFFFFF:FFFFFF,FFFFFFFF:FFFFFFFF,,FFFFFFFFFFFFF:F,FFFFFFFFFF:F:FFFF::FFFF:FFFFFFFFFFFF::FFFFFFFFFF,FFF,:FFFFFFF:FF::FFFFFFFF,FFFFF:FFFFFF:,FFFFFFF,FFFF,FFFFFF,:,
@A00881:241:HJW2NDRXX:1:2126:17626:21934 1:N:0:CGAGAGAA+GATTGGAG
ATCACGCCTACGGGACGCAGCAGTGGGGAATATTGGGCAATGGGCGCAAGCCTGACCCAGCAACGCCGCGTGAAGGAAGAAGGCTTTCGGGTTGTAAACTTCTTTTATCGGGGACGAACAAATGACGGTACCCGATGAATAAGCCACGGCTAACTACGTGCCAGCAGCCGCGGTAATACGTAGGTGGCAAGCGTTATCCGGATTTATTGGGTGTAAAGGGCGTGTAGGCGGGACTGCAAGTCAGATGTGA
+
FFFFFFFFFFFFFFFFFFFFFFFFFFFFF:FFFFFFFF,,FFFFFFFFFFFFFFFFFFFFFFF:FFFFFFFFFFFFFFFFFFFFFFFFFFF:FFFFFFF,FFFFFFFFFFFFFFFFFFFF,FFFFFFFFFFFFFFFFFFFFFFFFFFFFFFFFFFFFFFFFFF:FFFFFFFFFF,FFFFFFFFFFFFFF,FFFFF,,FFFFFFF:FFF:FFFF::,FFFFFFFFFF::F:FFF:FFFF:FFFFFFFF:FF
@A00881:241:HJW2NDRXX:1:2126:31864:22608 1:N:0:CGAGAGAA+GATTGGAG
ATCACGCCTATGGGATGCAGCAGTGAGGAATATTGGACAATGGATGGAAATCTGATCCAGCCATGCCGCGTGCAGGAAGGCGGTCCTATGGATTGTAAACTGCTTTTGTACGGGAGCAATAATTTCTACGGGGTAGGGAGATGAGAGTACCGTACGAATCAGCATCGGCTAACTCCGTGCCAGCAGCCGCGGTAATACGGAGGATGCGAGCGTGATCCGGATTTATTGGGTTTAAAGGGTGCGTAGGCTG
+
:FFFFF,FFFFFFFFFFFFFFFFFFFFFF:FFFFFFFFFFFFFFFFFFFFFFFFFFFFFFFFFFFFFFFFFFFFFFFFFFFFFFFF:FFFFFFFFFFFFFFFFFFFFFFFFFFFF:FFFFFFFFFFFFFFFFF,::FFFFF::FFFFFFFFFFFFFFFFF,FFFFFFFFFF:F::FFF:FF,,FF:FFFFFFFFFFFF,FFFFFF:FF::FFF::::FF:FFFF:FFFFF:FFFFF:F,F:FFF:,FF:F
@A00881:241:HJW2NDRXX:1:2126:26946:24236 1:N:0:CGAGAGAA+GATTGGAG
ATCACGCCTATGGGGCGCAGCAGTGGGGAATATTGCACAATGGGGGAAACCCTGATGCAGCGACGCCGCGTGAGTGAAGAAGTACCTCGGTACGTAAAGCTCTGTCAGCAGGGAAGAAAAGCCGTCATAAGACGGCTAGGACGGTACCTGAAGAAGAAGCCCCGGCTAACTACGTGCCAGCAGCCGCGGTAATACGTAGGGGGCAAGCGTTATCCGGATTTACTGGGTGTAAAGGGAGCGCAGACGGCGA
+
FFFFFFFFFFFFFFFFFFFFFFFFFFFFFFFFFFFFFFFFFFFFFFFFFFFF:FFFFFFFFFFFFFFFFFFFFFF:FFFFFFFF:FFFFFFFFFFFFFFFFFFFFFFFF,FFFFFFFFFFFFFFFFFFFFFFFFFFFFF:F:FFFFFFFFFFFF,F:FFFFFFFFFFFFFFFFF,FFFFFFFFF::,FFFF,FFFFFFFFFFFFFFFFFFF:FFFFFFFFF,:FFFFF:FFFFFFF:FFF:FFFFFFFFF
@A00881:241:HJW2NDRXX:1:2126:22761:24251 1:N:0:CGAGAGAA+GATTGGAG
ATCACGCCTATGGGGGGCAGCAGTGGGGAATATTGCACAATGGGGGAAACCCTGATGCAGCGACGCCGCGTGAGTGAAGAAGTATTTCGGTATGTAAAGCTCTATCAGCAGGGAAGAGAGAAGACGGTACCTGAGTAAGAAGCCCCGGCTAACTACGTGCCAGCAGCCGCGGTAATACGTAGGGGGCAAGCGTTATCCGGAATTACTGGGTGTACAGGGAGCGTAGACGGCGTAGCAAGTCTGAAGTGAA
+
:FF,FFFF,,FFFFFFFFFFFFFFFFFFFFFFFFFF:FFFFFFFFFFFFFFFFFFFFFFFFFFFFFFFFFFFFFFFF:FF,FFFF:FFFFF:FFFFFFFFFFFFFFFFF,FFFF:FFFFFFFFFFFFFFFFFFFFF,FFFFFFFFFFFF:F,FFFFFFF:F,FFFFFFFFFF:F:FFFF:,FFFFFFF,:FF,FFFF:FFFFFFFF:FFFFF,F:,FFFF::FFFFFFFFF::FF:F,:FF,:F,F:F::
@A00881:241:HJW2NDRXX:1:2126:18945:24659 1:N:0:CGAGAGAA+GATTGGAG
ATCACGCCTATGGGATGCAGCAGTGAGGAATATTGGTCAATGGACGGAAGTCTGAACCAGCCATGCCGCGTGCAGGAAGACGGCTCTATGAGTTGTAAACTGCTTTTGTACGAGGGTAAACTCGGGTACGTGTACCCGACTGAAAGTATCGTACGAATAAGGATCGGCTAACTCCGTGCCAGCAGCCGCGGTAATACGGAGGATTCAAGCGTTATCCGGATTTATTGGGTTTAAAGGGTGCGTAGGCGGT
+
FFFFFFFFFF:FFFFFFFFFFFFFFFFFFFFFFFFFFFFFFFFFFFFF:FFFFFFFFFFFFFFFFFFFFFFFFFFFFFFFFFFF:FFFFFFFFFFFFFFFFFFFFFFFFFFFFFFFFF:FFFFFFFF:FFFFFFFFFFFFF:F:FFFFFFFFFF:F,FFFFFF:FF::FFFFFFFFFFFFF::F:FF,FF::FFFFFF:F:FF:FFFFFF:F:,:FFFFF:FF:FFFFFF,FFFFFFF::FFFF:FF,FF
@A00881:241:HJW2NDRXX:1:2126:25771:25708 1:N:0:CGAGAGAA+GATTGGAG
ATCACGCCTACGGGGTGCAGCAGTGGGGAATATTGCACAATGGGGGGAACCCTGATGCAGCGACGCCGCGTGAGTGAAGAGGTATTTCGGTATGTAAAGCTCTATCAGCAGGAAAGAAAATGACAGTACCTGACTAAGAAGCCCCGGCTAACTACGTGCCAGCAGCCGCGGTAATACGTAGGGGGCAAGCGTTATCCGGATTTACTGGGTGTAATGGGAGCGTAGACGGCCTGTCAAGTCTGAAGTGAAA
+
:FFFFFFFFFFFFFFFFFFFFFFFFFFF:FFFFFFFFFFFFFFFFFFF:FFFFFFFFFFFFFFFFFFFFFFFFFFFF:F,FFF:FFFFFFFFFFFFFFFFFFFFFFFFFFFFFFFFFFFFFFFFFFFFFFFF:FFFFFFFFFFFFFFF:FFFFFFFFFFFFFFFFFFFFFFFF,FFFFFFFFFFFFF,FFFFFFFFFFF:F:FFF,FFFFFF::,FFFFFF,FF:FFFFFFFFFF,:FFFFFF,::FFF,
@A00881:241:HJW2NDRXX:1:2126:25898:25958 1:N:0:CGAGAGAA+GATTGGAG
ATCACGCCTACGGGATGCAGCAGTGGGGAATATTGCACAATGGGGGGAACCCTGATGCAGCGACGCCGCGTGAGTGAAGAAGTATTTCGGTATGTAAAGCTCTATCAGCAGGGAAGAAGATGACGGTACCTGCAGAAGAAGCCCCGGCTAACTACGTGCCAGCAGCCGCGGTAATACGTAGGGGGCAAGCGTTATCCGGATTTACTGGGTGTAAAGGGAGCGCAGGCGGCGGTGCAAGTCAGAAGTGAAA
+
FFFFFFFFFFFFFFFFFFFFFFFFFFFFFFFFFFFFFFFFFFFFFFFFFFFFFFFFFFFFFFFFFFFFFFFFFFFFFFFFFFFFFFFFFFFFFFFFFFFFFFFFFFFFFFFFFFFFFFFFFFFFFFFFFFFFFFFFFFF::FFFFF:FFFFFFFF,:FFFFFFFFFFFFFF:FFFFFFFFFFFFFFFFFFF:FFFFF:FFFFFFFFFFF:FFFFFFF:F:FFFFFFFFFFFFFF:FF:FFFFFFFFFFFF
@A00881:241:HJW2NDRXX:1:2126:17743:26396 1:N:0:CGAGAGAA+GATTGGAG
ATCACGCCTACGGGGTGCAGCAGTGGGGGATATTGCGCAATGGGGGGAACCCTGACGCAGCAACGCCGCGTGAAGGAAGAAGGTTTTCGGATTGTAAACTTCTTTTATTAAGGACGAAGGAATGACGGTACTTAATGAATAAGCTCCGGCTAACTATGTGCCAGCAGCAGCGGTAATACATAGGGGGCGAGCGTTATCCGGAATTATTGGGTGTCAAGGGTGCGTAGACGGGAAATTAAGTTAGTAGTGA
+
FFFFFFFFFFFFFFFFFFFFFFFFFFFFFFF,FFFFFFFFFFFFFFFFFFFFFFFFFFFFFFFFFFFFFFFFFFFFF:FFFFFFFFFFFFFFFFFFFFFFFFFFFFFFFFFFFFFFFFFFF:FFFFFFFFFFFF:FFFFFFFFFFFFFFFFFFFFFFFF:FF,FFFFFFFFFFFFFFFFFFFFF::FFF:FFF,F:F:F:FFFFFFFFFFFFFF,F,FFFFFFFFFF:FFFFF:FFFF:::FFFFFFFF:
@A00881:241:HJW2NDRXX:1:2126:19931:26710 1:N:0:CGAGAGAA+GATTGGAG
ATCACGCCTATGGGAGGCAGCAGTGGGGAATATTGGGCAATGGGCGCAAGCCTGACCCAGCAACGCCGCGTGAGCGATGAAGGTCTTCGGATTGTAAAGCTCTTTAAGTGGGGACGAAGAAAGTGACTGTACCCACAGAATAAGCTCCGGCTAACTACGTGCCAGCAGCCGCGGTAATACGTAGGGAGCAAGCGTTATCCGGAATGACTGGGCGTAAAGGGTGCGTAGGTGGTTTGGCAAGTTGGTAGCG
+
FFFFFFFFFFFFFFFFFFFFFFFFFFFFFFFFFFFFFFFFFFFFFFFFFFFFFFFFFFFFFF:FFFFFFFFFFFFFFFFF:FFFFF:FFFFFFFFFFFFFFF:FFFFFFFFFFFFFFFFFFFFFFFFFFFFFFFFFFFFFFFFFFFFFF:FF,FFFFFFFFFFFFFFFFFFFFFF,FFF:FFFFFFFFFFFFFFFF:FFFFFFFFFFFF:FFFF::FFFFFFFFFF,FFF:FFF:FFFFFFFFFFFFFFF
@A00881:241:HJW2NDRXX:1:2126:22634:26788 1:N:0:CGAGAGAA+GATTGGAG
ATCACGCCTATGGGGGGCAGCAGTGGGGGATATTGGACAATGGGGGGAACCCTGATCCAGCGACGCCGCGTGAGTGAAGAAGTATTTCGGTACGTACAGCTCTATCGGCAGGGACGAAGGACGAGACGGTACCTGAGTAAGAAGCCCCGGCTAACTACGTGCCAGCAGCCGCGGTAATACGTAGGGGGCAAGCGTTATCCGGATTTACTGGGTGTCAAGGGAGCGCAGACGGAGAGGCACGTCTGACGTG
+
:FFFFFF:,FFFFFFFFFFFFFFFFFFFFFFFFFFFFF,FFFFFFFFF,FFF:F:FF:,FFFFF:FFFFFFF:FFFFF,,FFFFFFFFFFFFFF,F,FFFFF:F:FFFFFFFFF,FFFFFF:FFF:FF:F,FFFFFF,,FFFF:FFFFF:FF,FFFFFFFFFFFFF:F,FFFFF:F,FFF::FFFFFF:FF,FFFF,FF:F:FFFF,::FF,F:F,FF::F::F::F:FF:FFF,F:FF,,FF:F:,F,:
@A00881:241:HJW2NDRXX:1:2126:23231:27101 1:N:0:CGAGAGAA+GATTGGAG
ATCACGCCTACGGGACGCAGCAGTCGGGACTATTGCGCAATGGAGGAAACTCTGACGCAGTGACGCCGCGTGCAGGAAGAAGGTTTTCGGATTGTAAACTGCTTTAGACAGGGAAGAAAAAGGACAGTACCTGTAGAATAAGCTCCGGCTAACTACGTGCCAGCAGCCGCGGTACTACGTAGGGACCGAGCGTTATCCGGATTTATTGGGTGTAACGGTTGCTTAGACGTGATAGCAAGTTGGTTGTGAA
+
::FF,FFF::,:FFFFFFF,FF,F:FF:F,FFFF:FFFF:FF,FFFFFFFF:FFF,FF:FFFFFFFFFF:,FFF::FFFF::,FF,FF,:F:FFFFF,FF:FFFF:,FFFF::FFFFF:FFFFFFF:FFF:F,FFFFFF,FFFF,FFF,FFFFF:F,FFFFFFFF,FFFFFFFF,::,F:,,,,,,F,,:FF,F:,,,F::,FF:FF:FFF,,,F,,F,FFF,,F::F,,FF:,FFF:FFF::F,FF,:F
@A00881:241:HJW2NDRXX:1:2126:31548:27226 1:N:0:CGAGAGAA+GATTGGAG
ATCACGCCTATGGGGTGCAGCAGTGGGGGATATTGCACAATGGAGGGAACTCTGATGCAGCGATGCCGCGTGAGGGAAGAAGGTTTTCGGATTGTAAACCTCTGTGGAGCGGGACGATAATGACGGTACCGCTCAAGGAAGCCACGGCTAACTACGTGCCAGCAGCCGCGGTAATACGTAGGTGGCGAGCGTTGTCCGGAATTACTGGGAGTAAAGGGAGTGTAGGCGGGAATGCAAGTCAGAAGTGAAA
+
FFFFFFFFFFFFFFFFFFFFFFFFFFFFFFFFFFFFFFFFFFFFFFFFFFFFF:FFFFFFFFFFFFFFFFFFFFFFFFFFFFFFFFFFFFFFFFFFFFFFFFFFFFFFFFFFFFFFFFFFFFFFFFFFFFFFFFFFFFFFF:FFFFFFFFFFFFFFFFF:FFFFFFFF:FFFF:FFFFFFFFFFFFFFFF,FFFFF:FFF:F:FFFFFF,FFFFFFFFFFF:FFFFFFF:FFFFFF,:FFF:F,F,FF::
@A00881:241:HJW2NDRXX:1:2126:23610:28197 1:N:0:CGAGAGAA+GATTGGAG
ATCACGCCTACGGGGTGCAGCAGTGGGGAATATTGCACAATGGGGGGAACCCTGATGCAGCGACGCCGCGTGAGTGAAGAAGTATTTCGGTATGTAAAGCTCTATCAGCAGGAAAGAAAATGACAGTACCTGACTAAGAAGCCCCGGCTAACTACGTGCCAGCAGCCGCGGTAATACGTAGGGGGCAAGCGTTATCCGGATTTACTGGGTGTAAAGGGAGCGTAGACGGCCTGTCAAGTCTGAAGTGAAA
+
FFFFFFFFFFFFFFFFFFFFFFFFFFFFFFFFFFFFFFFFFFFFFFFFFFFFFFFFFFFFFFFFFFFFFFFFFFFF:FFFF:FFFFFFFFFFFFF,FFFFFFFFFFFFFFFFFFFFFFFFFFFFFFFFFFFFFFFFFFFFFFFFFFFFFFFFFFFFFFFFFFFFFFFFFFFFFFFFFFFFFFFFFF:FFFF:FFFFFFFFFFFFFF:FFFFFFF,FFFFFFFFFFF:FFFFFFFFFFFFFFFFFFFFFFF
@A00881:241:HJW2NDRXX:1:2126:21242:28260 1:N:0:CGAGAGAA+GATTGGAG
ATCACGCCTATGGGGGGCAGCAGTGGGGAATATTGGGCAATGGGCGCAAGCCTGACCCAGCAACGCCGCGTGAAGGAAGAAGGCTTTCGGGTTGTAAACTTCTTTTATGAGGGACGAAGGACGTGACGGTACCTCATGAATAAGCCACGGCTAACTACGTGCCAGCAGCCGCGGTAATACGTAGGTGGCGAGCGTTGTCCGGATTTACTGGGTGTAAAGGGCGCGTAGGCGGGCATGCAAGTCAGATGTG
+
:FFFFFFFF,FFFFF:FFFFF::FFFFFFFFFFFF:FFFFFFFFFFF,FFFFFF:FFFF:FFFFFFFFFFFFFFFFFFFFFFFFFFFFFFFFFFFFF:FFFFFFFFFFFFFFFFFFFFFFFFFFFFFFFF:FFFFFFFF:FFFFFFFFFFFF:FFF:F:FFFFF:FFFFFFFFFFF,FFFFFFFFFFFFF:,F:FFFF:FFFFF:F:FFFFF:F:F,,FF:F,FFFFF:F,::F::FFF::FF,FFFFFF
@A00881:241:HJW2NDRXX:1:2126:18548:28416 1:N:0:CGAGAGAA+GATTGGAG
ATCACGCCTACGGGAGGCAGCAGTGGGGAATATTGGTCAATGGGGGAAACCCTGAACCAGCAACGCCGCGTGAAGGAAGAAGGCTTTCGGGTTGTAAACTTCTTTTATCAGGGACGATAGTGACGGTACCTGATGAATAAGCTCCGGCTAACTACGTGCCAGCAGCCGCGGTAATACGTAGGGAGCGAGCGTTATCCGGATTTACTGGGTGTAATGGGCGCGTAGGCGGGCTGACAAGTCAGATGTGAAA
+
FFFFFFFFF,FFFFFFFFFFFFFFFFFFFFFFFFFFFFFFFFFFFF:FFFFFFFFFFFFFF,FFFFFFFFFF:FFFFF:FFFFFFFFFFFFFFFFFFFFFFFFFFF:FF:FF:FFF:,FFFFFFFFFFFF:FFFFFFFFFFFFFF:FFF,FFFFFFF:FFFFFFFFF,FFF:,FFFFFF:FFFFFF:FFFFFFFFFF:FFFFF,F,F::FFF,F,FFF::FFFFF:FF::FFFFFFF:F:FFFFFF:FFF
@A00881:241:HJW2NDRXX:1:2126:18295:28447 1:N:0:CGAGAGAA+GATTGGAG
ATCACGCCTACGGGATGCAGCAGTGGGGAATATTGCACAATGGGGGGAACCCTGATGCAGCAACGCCGCGTGAGTGAAGAAGTATTTCGGTACGTAAAGCTCTATCAGCAGGGAAGAAGAGAGACGGTACCTGAGTAAGAAGCCCCGGCTAACTACGTGCCAGCAGCCGCGGTAATACGTAGGGGGCAAGCGTTATCCGGACTTACTGGGTGTAAAGGGAGCGCAGACGGCGATGCAAGTCTGGAGTGAA
+
FFFFFFFFFFFFFFFFFFFFFFFFFFFFF:FFFFFFFF:FFFFFFFFFFFFFFFFFFFFFFF:FFFFFFFFFFFFFFFFFFFFFFFFFFFFFFFFFFFFFFFFFFFFFFFFFFFFFF:FFFFFFFFFFFFFFFF,:FFFFFFFFFFFFFFFFFFFFFFFFFF:FFFFFFFFFFF:FFFFFFFFFF:FF,FFFF,FFF:FFF,FFFFF:FFFFFFFFFFF::FFFFFFF:FF:FFFFF::F:F:F:FF:F,
@A00881:241:HJW2NDRXX:1:2126:24569:28635 1:N:0:CGAGAGAA+GATTGGAG
ATCACGCCTATGGGGTGCAGCAGTGAGGAATATTGGTCAATGGGCGAGAGCCTGAACCAGCCAAGTCGCGTGAGGGAGTACTGCCCTATGGGTTGTAAACCTCTTTTGTCGGGGAGCAAAAGCCGGACGTGTCCGGCTGTGAGAGTACCCGAAGAAAAAGCATCGGCTCACTCCGTGCCAGCAGCCGCGGTAATACGGAGGATGCGAGCGTTATCCGGATTTACTGGGTGTAAAGGGCGCGTAGGCGGGC
+
:FF:FFFFFFFFFFFFFFFFFFFFFFFFFF:FFFFFFFFFFFFFFFF:FFFFFFFFFFFFFFFFFFFFFFFFFFFFF,FFFFFFFFF,FFFFFFFFFFFFFFFFFFFFFFFFFFFFFFF,FFFFFFFFFFFFFFFFFFFFFFFFFFFFFFFFFF:FFF:FF:FFFF:F,:FFF:FFFFFFFFFFF:FFF,FFFFF,FFFF:F::FF:FFFFFFFF:FF,:FFFFF,FFFFFF:,F,FFFF::FFFFF:FF
@A00881:241:HJW2NDRXX:1:2126:29821:28839 1:N:0:CGAGAGAA+GATTGGAG
ATCACGCCTACGGGGGGCAGCAGTGAGGGATATTGCACAATGGGGGGAACCCTGATGCAGCAACGCCGCGTGAAGGAAGAAGTATTTCGGTATGTAAACTTCTATCGACAGGGACGAAAGAAATGACGGTACCTGAGTAAGAAGCCCCGGCTAACTACGTGCCAGCAGCCGCGGTAATACGTAGGGGGCAAGCGTTATCCGGAATTACTGGGTGTAAAGGGAGCGTAGACGGTAAAGCAAGTCTGGAGTG
+
FFFFFFFFFFFFFFFFFFFFFFFFFFFFFFFFFFFFFFFFFFFFFFFFFFFFFFFFFFFFFFFFFFFFFFFFFFFFFFFFFFFFFFFFFF:FFFFFFFFFFFFFFFFFFFFFFFFFFFFFFFFFFFFFFFFFFFFFFFFFFFFFFFFFFFFFFFFFFFFFFFFFFFFFFFFFFFFFFFFFFFFFFFF:FFFFFFFFFFFFF,FFFFFFFFFFFFFFFFFFFFFFF:FFF:FFFFFFFFF,FFF:FFFFF:
@A00881:241:HJW2NDRXX:1:2126:25970:29246 1:N:0:CGAGAGAA+GATTGGAG
ATCACGCCTATGGGATGCAGCAGTGGGGAATATTGGGCAATGGGCGCAAGCCTGACCCAGCAACGCCGCGTGAAGGAAGAAGGCTTTCGGGTTGTAAACTTCTTTTAAGAGGGAAGAGCAGAAGACTGTACCTCTTGAATAAGCCACGGCTAACTACGTGCCAGCAGCCGCGGTAATACGTAGGTGGCGAGCGTTGTCCGGATTTACTGGGTGTAAAGGGCGCGTAGGCGGGTAGGCAAGTCAGATGTGA
+
FFFFFFFFFFFFFFFFFFFFFFFFFFFFFFFFFFFF:FFFFFFFFFFFFFFFFFFFFFFFFFFFFFFFFFFFFFFFFFFFFFFFFFFFFFFFFFFFFFFFFFFFF:FFF,:FF:,FFFF:FFFFFFFFFFFFFFFFFFFF:FF:FFFFFFF:FFFFFFF::FFFFFFFFFF:FF,:FFFFFFFFFFFFFF:FF:FFFFFFFFFFFF::FFFFF,F,F:F:F::,FF:FF::FF,::F:F:FF:F:::F:F
@A00881:241:HJW2NDRXX:1:2126:28953:29465 1:N:0:CGAGAGAA+GATTGGAG
ATCACGCCTATGGGGTGCAGCAGTGGGGAATATTGGTCAATGGGGGAAACCCTGAACCAGCAACGCCGCGTGAAGGAAGAAGGCTTTCGGGTTGTAAACTTCTTTTATCAGGGACGATAGTGACGGTACCTGATGAATACGCTCCGGCTAACTACGTGCCAGCAGCCGCGGTCATACGTAGGGAGGGAGCGTTATCCGGATTTACTGGGTGTAAAGGGCGCGTAGGCGGGCTGACACGTCAGAGGTGAAA
+
,FFFFFFFFF:FF:FFFFFFFFFF:FFFFFFF:FFFFFF:F:F:FFFFFFF:FFFFFFFFF,FFFFFFFF,FFF:FFFFFFFFFFFF,FFFF:FFFFFFF,FFFFFFFFFFFFFFF:F,F,,,:FFFFFFFF:FF,FFF,,FFF:FFFFFFFFFFFFF:F:FFFFF:FF:,FF:,F:FFFFFFFF,F,FFF:F,F,FFFFFFF:::FFFFFF,F::F:FFF:FF::FFFF:,F,::,F:F,F,,FF:F:F
@A00881:241:HJW2NDRXX:1:2126:25717:29810 1:N:0:CGAGAGAA+GATTGGAG
ATCACGCCTATGGGGGGCAGCAGTGGGGAATCTTCCGCAATGGGCGAAAGCCTGACGGAGCGATGCCGCGTGGGTGAAGAAGGGATTCGTCCCGTAAAGCCCTGTTGCCCGCGACGAAGAGCGCATCGAGGAAAGAGCGATGCGAGTGACGGTAGCGAGCGAGGAAGCCACGGCTAACTTCGTGCCAGCAGCCGCGGTAATACGTAGGTGGCGAGCGTTGTCCGGAATCATTGGGCGTCAAGCGCATGTA
+
,FFFFFFFFFFFFFFFFFFFFFFFFFFFFFFFFFFFFF:F:FFFFF:FFFFFFFFFFFFFFF:FFFFFFFFFFFFFFFFFFFFFFFFFFFFFFFFF:FFFFFFFFFFFFFFFFFFFF:F::FFFFFF,:FFFF,FFFF:FFFFFFFFFFFFFFFFFFFF,FFFFFFFFF:FFFF:F,FF,FFFFF,,FF:FFFFFF:F,,F:FFFFFFFF:FFFFFF:F:F::::FFF:FFFFF:,,F,:,FFFFF,FF,
@A00881:241:HJW2NDRXX:1:2126:20844:29951 1:N:0:CGAGAGAA+GATTGGAG
ATCACGCCTATGGGACGCAGCAGTGGGGAATATTGGGCAATGGGCGCAAGCCTGACCCAGCAACGCCGCGTGAAGGAAGAAGGCTTTCGGGTTGTAAACTTCTTTTATGAGGGACGAAGGACGTGACGGTACCTCATGAATAAGCCACGGCTAACTACGTGCCAGCAGCCGCGGTAATACGTAGGTGGCGAGCGTTGTCCGGATTTACTGGGTGTAAAGGGCGCGTAGGCGGGTAGGCAAGTCAGATGTG
+
FFFFFFFFFFFFFFFFFFFFFFFFFFFFFFFFFFFFFFFFFFFFFFFFFFFFFFFFFFFFFFFFFFFFFFFFFFFFFFFFFFFFFFFFFFFFFFFFFFF:FFFFFFFFFFFFFFFFFFFFF,:FFFFFFF:FFFFFFFFFFFFFFFFF,FFFFFFFFFFFFFFFFFFFFFFFFFFFFFFFFFF:FFFFFFFFF,FFF:FFFF:FFF,,FFFF:FFFF:F:,FFF:FFF:F:FF,::FFF,FFFFFF:FFF
@A00881:241:HJW2NDRXX:1:2126:24930:30420 1:N:0:CGAGAGAA+GATTGGAG
ATCACGCCTACGGGGTGCAGCAGTGGGGAATATTGCACAATGGGGGGAACCCTGATGCAGCGACGCCGCGTGAAGGAAGAAGTATCTCGGTATGTAAACTTCTATCAGCAGGGAAGAAAATGACGGTACCTGACTAAGAAGCCCCGGCTAACTACGTGCCAGCAGCCGCGGTAATACGTAGGGGGCAAGCGTTATCCGGATTTACTGGGTGTAAAGGGAGCGTAGACGGAAGAGCAAGTCTGATGTGAAA
+
FFFFFFFFFFFFFFFFFFFFFFFFFFFFFFFFFFFF,FF:FFFFFFFF,FFFFFFFFFFFFFFFFFFFFFFFFFFFFFFFFFFFFFFFFFFFFFF:FFFFFFFFFFFFF,FFFF:FFFF,FFFFFFFFFFFFFFFF:FF,FFFFFFFFF,FFFFF:FFFFFFFFFF:FFF:,F:FF:F,FFFFFFFFFFFFF,FF:FFFFFFF::F:FFFFF,:,FFFFFF:F::F:FFF,FFFF:FFFFFFF:FFF,FF
@A00881:241:HJW2NDRXX:1:2126:18023:31328 1:N:0:CGAGAGAA+GATTGGAG
ATCACGCCTATGGGACGCAGCAGTGGGGAATATTGGGCAATGGGCGCAAGCCTGACCCAGCGATGCCGCGTGAGGGAAGAAGGTTTTCGGATTGTAAACCTCTGTCTTTAGGGACGATAATGACGGTACCTAAGGAGGAAGCTCCGGCTAACTACGTGCCAGCAGCCGCGGTAATACGTAGGGAGTAAGCGTTATCCGGAATTACTGGGCGTAAAGGGCGCGTAGGCGGCCGGATAAGTCTTGTGTGAAA
+
FFFFFFFFFFFFFFFFFFFFFFFFFFFFFFFFFFFFFFFFFFFFFFFFFFFFFF:FFFFFFFFFFFFFFFFFFFFFF:FFFFFFFFFFFFFFFFFFFFFFFFFFFFFFFFFFFFFFFFFFFF,FFFFFFFFFFFFFFFFFFFFFFFFFFF,FFFF,FFFFFFFFFFFFFFFFFFFFFFFFFFFFFFFFFFFFF:FF::F::FFFFFFF:FFF::FFFFFF:FFFFFFFFFFFF,FFFFFFFFFFFFF,F:
@A00881:241:HJW2NDRXX:1:2126:15465:31814 1:N:0:CGAGAGAA+GATTGGAG
ATCACGCCTACGGGGTGCAGCAGTGGGGAATATTGGTCAATGGGGGAAACCCTGAACCAGCAACGCCGCGTGAAGGAAGAAGGCTTTCGGGTTGTAAACTTCTTTTATCAGGGACGATAGTGACGGTACCTGATGAATAAGCTCCGGCTAACTACGTGCCAGCAGCCGCGGTAATACGTAGGGAGCGAGCGTTATCCGGATTTACTGGGTGTAAAGGGCGCGTAGGCGGGCTGACAAGTCAGATGTGAAA
+
FFFFFFFFFFFFFFFFFFFFFFF:FFFFFFFFFFFFFFFFFFFFFFFFFFFFFFFFFFFFFFFFFFFFFFFFFFFFFFFFFFFFFFFFFFFFFFFFFFFFFFFFFFFFFFFFFFFFF:,FFFFFFFFFFF::FFFF:FFFFFFFFFFFFFFFFFFFFFFFFFFFFFFFFFFF,FFFFFFFFFFFFFFFFFF,F,FFFFFFFFFFFFFFFFFFF,,FFFFF::F:::FFFF::FFFFFFFF::FFFF::FF
@A00881:241:HJW2NDRXX:1:2126:27941:31908 1:N:0:CGAGAGAA+GATTGGAG
ATCACGCCTATGGGATGCAGCAGTGGGGGATATTGCACAATGGGGGAAACCCTGATGCAGCGATGCCGCGTGAGTGAAGAAGTATTTCGGTATGTAAAGCTCTATCAGCAGGGAAGAAAATGACGGTACCTGACTAAGAAGCCCCGGCTAACTACGTGCCAGCAGCCGCGGTAATCCGTAGGGGGCAAGCGTTATCCGGATTTACTGGGTGTAAAGGGAGCGTAGACGGCGCGGCAAGTCTGGAGTGAAA
+
:FF:FFFFFFFFFFFFFFFFFFFF:FFFFFFFFFFF:FFFFF:FFFFFFFFF:FFFFFFFFFFFFFFFFFFF,:FFFFFFFFFFF:FF:F,FFFFFFFFFFFF,FFF:FF:FFFFF,:F,FF,FFFFF,:F:FFF,,F,FFFFFFF:FF:FFFFFFFFFFFFFFFF:FFFFFF::,FFFF:FFFFFF:,F::FFF:FFF,FFFFFFFFFFFFF::::FF:F:FF,FFFFFFFFFFF:FFFF::::F,F::
@A00881:241:HJW2NDRXX:1:2126:26973:32080 1:N:0:CGAGAGAA+GATTGGAG
ATCACGCCTATGGGGTGCAGCAGTGGGGAATATTGCACAATGGGGGAAACCCTGATGCAGCGACGCCGCGTGGGTGAAGAAGTATTTCGGTATGTAAAGCCCTATCAGCAGGGAAGAGACTGACGGTACCTGAGTAAGAAGCCCCGGCTAACTACGTGCCAGCAGCCGCGGTACTACGTAGGGGGCAAGCGTTATCCGGATTTACTGGGTGTAAAGGGAGCGTAGACGGCATGGCAAGTCTGGAGGGAAT
+
:FFFFFFFFFFFFFFFFFFFFFFFFFFFFFFF::FFFFFFFFFFFFFFFFFFFFFFFFFFF:FFFFFFFFFFFFFFFFFF,FFF:FFFFFFFFFFFFFFFFFFFFFF:FFFFFFFFFFF,FFFFFFF:FFF:FFFFF::FFFFFFFFFF,FFFFFFFFFFFFFFFFFFFFFFF,FFF::FFFFFFFFFFFFFFFFFF,F:FFF,FFFFFFFF,FFFFFF:FFFFF::FFF,FFFFFFF::FF:F,,FF:,
@A00881:241:HJW2NDRXX:1:2126:16884:32205 1:N:0:CGAGAGAA+GATTGGAG
ATCACGCCTACGGGATGCAGCAGTGAGGAATATTGGACAATGGCCGGAAGGCTGATCCAGCCATGCCGCGTGAGGGCATGAGGTCCTATGGATTGTAAACCTCTTTTCACGCAGGGCAATAAGGTCCACGAGGTGGACCGACGAGAGTATGCGTGGAATAAGCATCGGCTAACTCCGTGCCAGCAGCCGCGGTAATACGGAGGATGCGAGCGGTGTCCGGATTTCTTGGGTGTAAAGGGTGCGTAGGCGG
+
:FFFF:FFFFFFFF,FFFFFFFFFFFFFFFFFF:F:FFFFFFFFFFFFFFFFFFFFFFFFFF:FFFFFFF,FFFFF,FFF:FFFF:FFFFFFFFFF:F:FFFFFFFFFFFFFFFFFFF:FFF,FFFFFFFFF::FFFF::FF:FF:FF,FFFFFFFFFFFFFF,FFFFFFFFFFFF,FFFFFFFFFFFFFF:F,FFFFFFFFFF:FFF,FFF,::FF:F:F,FFFFFFF::,,F,:FF:,F,:F::F::F
@A00881:241:HJW2NDRXX:1:2126:19262:33724 1:N:0:CGAGAGAA+GATTGGAG
ATCACGCCTATGGGACGCAGCAGTGGGGAATATTGCACAATGGAGGGAACTCTGATGCAGCGATGCCGCGTGAGGGAAGAAGGTTTTCGGATTGTAAACCTCTGTCTTCAGGGACGATAATGACGGTACCTGAGGAGGAAGCTCCGGCTAACTACGTGCCAGCAGCCGCGGTAATACGTAGGGAGCGAGCGTTGTCCGGAATTACTGGGTGTAAAGGGAGTGTAGGCGGGACTGTAAGTCAGATGTGAAA
+
FFF:FFFFFF:FFFFFFFFFFFF:FFFFFFFFFFFFFFFFFFFFFFFFFFFFFFFFFFFFFFFFFFFFFFFFFFFFFFFFFFFFFFFF:FFFFFFFF:FFFFF:FFFFFFFFFFFFFFFFFFFFFFF:FFFF:FF:FF,:FF:FFFFFFFFF:FFFFFFFFFFFFFFF:F:FF,FFFFFFFFFF:FFFFFFFFFFF::F:,FFFFF:FFFFF:FFFFFF:::FF:FFFFFF:FFF,,,F:FF:FFFFFFF
@A00881:241:HJW2NDRXX:1:2126:26621:33974 1:N:0:CGAGAGAA+GATTGGAG
ATCACGCCTACGGGACGCAGCAGTGGGGGATATTGCACAATGGGGGAAACCCTGATGCAGCGACGCCGCGTGAAGGAAGAAATATTTCGGTATGTAAACTTCTATCAGCAGGGAAGAAATAGACGGTACCTGACTAAGAAGCTCCGGCTAAATACGTGCCAGCAGCCGCGGTAATACGTATGGAGCAAGCGTTATCCGGAATTACTGGGTGTAAAGGGTGCGCAGGTGGCATGGCAAGTCAGAAGTGAAA
+
FFFFFFFFFFFFFFFFFFFFFFFFFFFFFFFFFFFFFFFFFFFFFFFFFFFFFFFFFFFFFFFFFFFFFFFFF,FFF,FFFFFFFFFFFFFFFFFFFFFFFF:FFFFFFFFFFFFFFFFF,FFFFFFFFFFFFFFFFFFFFFFFFFFFFFFFFFFFFFFFFFFFFFFFFFFF:FFFFFF,FFFFFFFFFFF:FFFFFFFFFFFF:FF:FFFFF,FFFF:FFFFFFFFFFF:FFFF:,FFFFF:,FFFFF,
@A00881:241:HJW2NDRXX:1:2126:19244:34037 1:N:0:CGAGAGAA+GATTGGAG
ATCACGCCTATGGGAGGCAGCAGTGAGGAATATTGGACAATGGATGGAAATCTGATCCAGCCATGCCGCGTGCAGGAAGGCGGTCCTATGGATTGTAAACTGCTTTTGTACGGGAGCAATAATTTCTACGGGGTAGGGAGATGAGAGTACCGTACGAATCAGCATCGGCTAACTCCGTGCCAGCAGCCGCGGTAATACGGAGGATGCGAGCGTTCTCCGGATTTATTGGGTTTAAAGGGTGCGTAGGCTG
+
FFFFFFF:F,FFFFFFFFFFFFFFFFFFFFFFFFFFFFFFFFFFFFFF:FFFFFFFFFFFFFFFFFFFFFFFF:FFFFFFFFFFFFFFFFFF,FFFFFFFFFFFFFFFFFFFFFFFFF,FFFFFFFFFFFFFFFFFFF:FFFFFFFFF:FFFF:FFFFFFFFFFFFF:FFFFFFFF:FFFFFFF:FFFFFFFF:FFFFFFFFFFFFF:,FFF,FFFF:FFF:,F,:,F:FF,FF,FFF:F:FFF:FF,:F
@A00881:241:HJW2NDRXX:1:2126:22417:34147 1:N:0:CGAGAGAA+GATTGGAG
ATCACGCCTATGGGAGGCAGCAGTGGGGGATATTGCGCAATGGGGGGAACCCTGACGCAGCAACGCCGCGTGAAGGAAGACGGTTTTCGGATTGTAAACTTCTTTAAGTGTGGAAGAAGATGACGGTACACACAGAATAAGCCACGGCTAACTACGTGCCAGCAGCCGCGGTAATACGTAGGTGGCGAGCGTTGTCCGGATTTACTGGGTGTAAAGGGCGTGTAGGCGGGCATACAAGTCAGATGTGAAA
+
FFF:FFFFFFFFFFFFFF,FFFFFFFFFFFFFFFFFFF:FFFFFFFFF:FFFFFFFFFFFFFFFFFFFFFF:FFF:FFFFFFFFFFFFFFFFFFF:FFFFFFF:F,FFFFFFFFFFFFFFFF:FFFFF:FFFFFF:FF:FFFFFFFFFF:FFFFFF:FFF::FFFFFFFFFFF,FFFF,FFFFFFFFFFFF,FF::FFF:FFFFFFF:FFFFFFFFFFFFF:FF:FFFFFFFF:F:,FF:FF:FFFFF,,
@A00881:241:HJW2NDRXX:1:2126:23439:35008 1:N:0:CGAGAGAA+GATTGGAG
ATCACGCCTATGGGGTGCAGCAGTGGGGGATATTGCACAATGGAGGGAACTCTGATGCAGCGATGCCGCGTGAGGGAAGAAGGTTTTCGGATTGTAAACCTCTGTGGAGCGGGACGATAATGACGGTACCGCTCAAGGAAGCCACGGCTAACTACGTGCCAGCAGCCGCGGTAATACGTAGGGGGCGAGCGTTGTCCGGAATGATTGGGCGTAAAGGGCGCGTAGGCGGCCTGTTAAGTCAGAGGTGAAA
+
FFF:FFFFFF:FFFFFFFFFFFF:FFFFFFFFFFFFFFFFFFFFFFFFFFFFFFFFFFFFFFFFFFFFFFFFF:FFFFF:FFFFFFFFFFF:FFFFF:FFFFFFFF:F:FFFFFF:FFFFFFFFFFF:FFFFFFFFFFFFFFFFFFFFFFFFFFFFFFFFFFFFFF:FFFFFFFFFF:FFFFF:FF:F:F::FFFFFFFF,F:FFF:::FFFFFFFFFF:F:FF::F:FFFFFF,,F:F:F::FFFFF:F
@A00881:241:HJW2NDRXX:1:2126:20808:35493 1:N:0:CGAGAGAA+GATTGGAG
ATCACGCCTACGGGACGCAGCAGTGGGGGATATTGCACAATGGGGGAAACCCTGATGCAGCGACGCCGCGTGAGTGAAGAAGTATTTCGGTATGTAAAGCTCTATCAGCAGGGAAGAAAACGACGGTACCTGACTAAGAAGCCCCGGCTAACTACGTGCCAGCAGCCGCGGTAATACGTAGGGGGCAAGCGTTATCCGGATTTACTGGGTGTACAGGGAGCGTAGACGGCGTGACAAGTCTGAAGTGAAA
+
FFFFFFFFFFFFFF:FFFFFFFFFFFFFFFFFFFFFFFFFFFFFFFFFFFFFFFFFFFFFFFFFFFFFFFFFFFFFFFFFFFFF:FFFFFFFFFFFFFFFFFFFFFFFFFFFFF:FFFFFFFFFFFFFFFFFFFFFFFFFFFFFFFFFFFFFFFFFFFFFFFFFFFFFFFFF,:F:FFFFFFFFFFF,FFFFFFFFFFFFFFFFFFFFFFFFF,:FFF,FFFFFFFFFF:,FFFFFFFFFFFFFFFFFF:
@A00881:241:HJW2NDRXX:1:2126:29758:35587 1:N:0:CGAGAGAA+GATTGGAG
ATCACGCCTACGGGACGCAGCAGTGGGGGATATTGGACAATGGGGGGAACCCTGATCCAGCGACGCCGCGTGAGTGAAGAAGTATTTCGGTACGTAAAGCTCTGTCAGCAGGGAAGAAAGAAGACGGTACCTGACCAAGAAGCCCCGGCTAACTACGTGCCAGCAGCCGCGGTAATACGGAGGGGGCAAGCGTTATCCGGATTTACTGGGTGTAAAGGGAGCGCAGACGGAGATGCAAGTCCGGAGTGAA
+
:FFFFFFFF:FFFFFFFFFFFFFFFFFFFFFFFFFFFFFFF:FFFFFFFFFFFFFFFFFFFFFFFFFFFFFF:FFFFFFFFFFFFFFF,FFFFFFFFFFFFFFFFFFFFFFFFFF,FFFFFFFFFFFFFFF:FFFFFFF,:FFFFFFFFFFFFFFFFFFFFFFFFFFF,FFFFFFF:FF,:FFFFFFFFF,FFFFFFFFFFFFFF:FFFFFF:FFF:FFF:FFF,F:FFFFFFFFFFFFF:FFF,F:FFF
@A00881:241:HJW2NDRXX:1:2126:19859:35603 1:N:0:CGAGAGAA+GATTGGAG
ATCACGCCTACGGGGTGCACCAGTGGGGGATATTGGACAATGGGGGGAACCCTGATCCAGCGACGCCGCGTGAGTGAAGAAGTATTTCGGTATGTAAAGCTCTGTCAGCAGGGAAGAGAGAGGACGGTACCTGAAGAAGAAGCCCCGGCTAACTGCGTGCCAGCAGCCGCGGTAATACGTAGGGGGCAAGCGTTCTCCGGATTTACTGGGTGTAAAGGGAGCGCAGACGGACAGGCAAGTCTGGAGTGAA
+
FFFFFFFFFFFFFFFFFFFFFFFFFFFFFFFFFFFFFFFFFFFFFFFFFFFFFFFFFFFFFF:FFFFFFFFFFFFFFFFF,FFFFFFFFFFFFFFFFFFFFF:FFFFFFFFFFFFFFFFFFFFFF:FF,FFFFFFFFFF,FFFFFFFFFFFFFF:FFFFFFFFF,FFFFFFFF:FFFF:FFFFFFFF::FF:FF,FFFF:FFFFFFFFFFFFF,FFF:FF:F:FFFFFFFFFFFFFF,:FFF:F,:F:F,
@A00881:241:HJW2NDRXX:1:2126:30535:35650 1:N:0:CGAGAGAA+GATTGGAG
ATCACGCCTACGGGAGGCAGCAGTGGGGGATATTGCACAATGGGGGGAACCCTGATGCAGCGACGCCGCGTGAGTGAAGAAGTATTTCGGTATGTAAAGCTCTATCAGCAGGGAAGAAAGTGACGGTACCTGCATAAGAAGCCCCGGCTAACTACGTGCCAGCAGCCGCGGTAATACGTAGGGGGCAAGCGTTATCCGGATTTACTGGGTGTAATGGGAGCGTAGACGGCTAGGCAAGTCTGAAGTGAAA
+
FFF:FFFFFFFFFFFFFFFFFFFFFFFFFFFFFFFFFFFFFFFFFFFFFFFFFFFF:FFFFFFFFFFFFFFFFFFFFFFFFFF:FFFFFFFFF:FFFFFFF:FFFFFFFFFFFFFFFFFFFFF,FFF:FFFFFFF:FF:FFFFFFFFFFFFFF:FFFFFF:FFFFFFFFFFFF:FFFF:FFFFFFFF:FFF,F,FFFFF,:FFFFFF:F:FFFF,FFFFFF:FF:FFFFF::FFF:FF::F:FFFFF:FF
@A00881:241:HJW2NDRXX:1:2126:20772:35712 1:N:0:CGAGAGAA+GATTGGAG
ATCACGCCTATGGGATGCACCATTGGGGAATATTGCACAATGGGGGAAACCCTGATGCAGCGACGCCGCGTGAGTGAAGAAGTATTTCGGTATGTAAAGCTCTATCAGCAGGGAAGAAGTCAGACGGTACCTGAGTAAGAAGCCCCGGCTAACTACGTGCCAGCAGCCGCGGTAATACGTAGGGGGCAAGCGTTATCCGGATTTACTGGGTGTAAAGGGAGCGTAGACGGCAAGGCAAGTCTGGAGTGAA
+
FFFFFFFFFFFFFFFFFFFFFF:FFFFFFFFFFFFFFFFFFFFFFFFFFFFFFFFFFFFFFFFFFFFFFFFFFFFFFFFFFFFFFFFFFFFFFFFFFFFFFFFFFFFFFFFFFFFFFFFFFFFFFF:F:FFFFFFFFFFFF:FFFFFFFFFFFFFFFFFFFFFFFFFFFFFFFFFFFFFFFFFFFFFFFFFFFFFFFFFF,FFFFFFFFFFFFF:F:F:F:F:FF,FFFFF::FFF:FFFFFFFFFFF:F
@A00881:241:HJW2NDRXX:1:2126:20473:35728 1:N:0:CGAGAGAA+GATTGGAG
ATCACGCCTATGGGGGGCAGCAGTGGGGGATATTGCACAATGGAGGGAACTCTGATGCAGCGATGCCGCGTGAGGGAAGAAGGTTTTCGGATTGTAAACCTCTGTGGAGGGGGACGATAATGACGGTACCCCTTTAGGAAGCCACGGCTAACTACGTGCCAGCAGCCGCGGTAATACGTAGGTGGCGAGCGTTGTCCGGAATTACTGGGTGTAAAGGGAGTGCAGGCGGGACAGCACGTCAGAAGTGACA
+
FFF:FF:FFFFFFF:FFFF:FFFFFFFFFFFFFFFFFFFFFFFFFFFFFFFF:F:FFFFFFFFFFFFFFFFFFFFFFFFFFFFFFFFFFFF,FFFF::FF:FFFFFFFF:F:FFFFFFFF:FFFFF:FFFFF,:,,FFFF:FFFF:FFFFFFFFFFF:FFF:FFFFFFFF:FFFFFF::,FFFF:F:,FFFF:FFFFFFFFFFF,:FFF:F::FFF:FF,::F,F,,FF::,:FF,,:F:,FF,:F:,:F
@A00881:241:HJW2NDRXX:1:2126:29559:36245 1:N:0:CGAGAGAA+GATTGGAG
ATCACGCCTATGGGGCGCAGCAGTGGGGGATATTGGACAATGGGGGGAACCCTGATCCAGCGACGCCGCGTGAGTGAAGAAGTATTTCGGTACGTAAAGCTCTGTCAGCAGGGAAGAAAGAAGACGGTACCTGACCAAGAAGCCCCGGCTAACTACGTGCCAGCAGCCGCGGTCATACGTAGGGGGCAAGCGTTATCCGGATTTACTGGGTGTAAAGGGAGCGCAGACGGAGATGCAAGTCCGGAGTGAA
+
FFFFFFFFFFFFFFFFFFFFFFFFFFFF:FFFFFFFFFFFFFFFFFFFFFFFFFFFFFFFFFFFFFFFFFFFFFFFF,FF:FFFFFFFFFFFFFFFFFFFFFFFFFFFFFFFFFFF::FF::FFFFFF:FFFFFFFFFF:FFFFFFFFFFFFF::FFFFFFFFFFF:F::FFF,FFFFF:FFFFFFFF:FF:FFFF:FFFFFFFFFF:FF,FFFF,FFFFFFFFFF:FFFFFFFFFFFF:FFFFF:::FF
@A00881:241:HJW2NDRXX:1:2126:29568:36479 1:N:0:CGAGAGAA+GATTGGAG
ATCACGCCTATGGGGCGCAGCAGTGGGGAATATTGGTCAATGGGGGAAACCCTGAACCAGCAACGCCGCGTGAAGGAAGAAGGCTTTCGGGTTGTAAACTTCTTTTATCAGGGACGATAGTGACGGTACCTGATGAATAAACTCCGGCTAACTACGTGCCAGCAGCCGCGGTAATACGTAGGGAGCGAGCGGTATCCGGATTTACTGGGTGTAAAGGGCGCGTAGGCGGGCTGACAAGTCCGATGTGAAA
+
FFFFFFFF:F,FFFFFFF:FFFF:FFFFFFF,FFFFFFFFFFFFFFFFFFFFFFF,FF:FFFFFFFFFFFFFFFFFFFFFFFFF:FFFF:,F:FFFFFFFFFF,FF,FFFFFF,FFF,FF:FF:FFFFFFFFFFF:,FFFFFFF:,::F:FFFFFF:FFF:FFFF:FFFFFFF,F::FFFFF,F:FFFFFF,:,FFFFFF:FFFF,FFFFF,:F::FFF:F:F:,FF:FFFFFFFF:::F:FFF:FFFF,
@A00881:241:HJW2NDRXX:1:2126:29342:36589 1:N:0:CGAGAGAA+GATTGGAG
ATCACGCCTATGGGAGGCAGCAGTGAGGAATATTGGTCAATGGGCGCGAGCCTGAACCAGCCAAGTAGCGTGAAGGAAGACGGCCCTACGGGTTGTAAACTTCTTTTATACGGGAATAAGAACGTCCACGAGTGGATGCGTGCATGTACCGTATGAATAAGCATCGGCTAACTCCGTGCCAGCAGCCGCGGTAATACGGAGGATGCGAGCGTTCTCCGGATTTATTGGGTTTAAAGGGAGCGTAGACGGG
+
FFFFFFFFFFFFFFFFFFFFFFFFFFFFFFFFFFFFFFFFFFFFFFFFFFFFFFFFFFFFFF:FFFFFFFFFFFFFFFFFFFFFFFFFFFFFFFFFFFFF,FFFFFFFFFFFFFFFFFFFFFF:FFFFFFFFFFFFFFF,FFFFFFFFFFFFFF:FFFFFFFFFFFFFFFFFFFFFFFFFFFFFFFFFFFFFFF:FFFFF:FFF:FFF,FF,,:FFFFFF:FFFFF,FFFFFFFFFFF,FFFFFF::FF:
@A00881:241:HJW2NDRXX:1:2126:24985:36652 1:N:0:CGAGAGAA+GATTGGAG
ATCACGCCTATGGGACGCAGCAGTGGGGAATATTGCACAATGGGGGGAACCCTGATGCAGCGACGCCGCGTGAGTGAAGAAGTATTTCGGTATGTAAAGCTCTATCAGCAGGGAAGAAAATGACGGTACCTGACTAAGAAGCCCCGGCTAACTACGTGCCAGCAGCCGCGGTAATACGTAGGGGGCAAGCGTTATCCGGAATTACTGGGTGTAAAGGGAGCGTAGACGGCATGGCAAGCCTGGAGTGGAA
+
FFFFFFFFFFFFFFFFFFFFFFFFFFFFFFFFFFFFFFFFFFFFFFFFFFFFFFFFFFFFFFFFFFFFFFFFFFFFFFFFFFFFFFFFFFFFFFFFFFFFFFFFFFFFFFFFFFFFFF:FFFFFFFFFFFFFFFFFFFFFFFFFFFFFFFFFFFFFFFFFFFFFFFFFFFFFFFFFFFFFFFFFFFFFFFFFFF:F:FFF:FFFFFFFF::FFF,FF:FF::F:,:F::FFF:FFFFFF:FFFFFFFF:F
@A00881:241:HJW2NDRXX:1:2126:22553:36667 1:N:0:CGAGAGAA+GATTGGAG
ATCACGCCTATGGGACGCAGCAGTGGGGAATATTGGGCAATGGGGGCAACCCTGACCCAGCGACGCCGCGTGAAGGAAGAAGGTCGTCGGATTGTAAACGTTGGAAGTAAGGGAAAAAGGCATGATGGTACCGTACTTAAGCCACGGCTAACTCCGTGCCAGCAGCCGCGGTCATACGTAGGTGGCGAGCGTTATCCGGATTTAGTGGGTGTAAAGGGTGTGTAGGCGGGACGGCACGTCAGATGTGAAA
+
,FFFFFFFFFFFFFFFFF,F:FFFFFFFF,FFFF,F:FFFFFFFFFFF,FFFFFFFFFF:FFFF:FF,FFF:FF,FF:FFFFFFF,FF:F:FFFFF:FF,,F:FF,F:,FF:,F::F,FF:FFFFF:F:,FF:FFFF,FF:FFFF::,,FFFF,FF,FFFFFF,FF::::FF:FFFFFFF,,F:,:FFFFFF,:F:,FFFFFFF,FFFF:F,FF,FFF::FFF,FFF:FF,FFFF:::F:FFFF,:,,,,
@A00881:241:HJW2NDRXX:1:2126:24523:36824 1:N:0:CGAGAGAA+GATTGGAG
ATCACGCCTATGGGAGGCAGCAGTGGGGAATATTGGTCAATGGGGGGAACCCTGAACCAGCAACGCCGCGTGAAGGAAGAAGGCTTTCGGGTTGTAAACTTCTTTTATCAGGGACGATAGTGACGGTACCTGATGAATAAGCTCCGGCTAACTACGTGCCAGCAGCCGCGGTAATACGTAGGGAGCGAGCGTTATCCGGATTTACTGGGTGTAAAGGGCGCGTAGGCGGGCCGACAAGTCAGATGTGAAA
+
FFFFFFFFFF:FFFFFFFFFFFFFFFFFFFFFFFFFFFFFFFFFFFFF,FFFFFFFFFFFFF:FFFFFFFFFFFFFFFFF:FFFFFFFFFFFFFFFFFFFFFFFFFFFFFFFFFFFF:FFFFFFFFF:FFFFFFFFFFF:FFFFFFFFF:FFFFFFFFFFFFFFFFFFFFFFFFFFFFFFFF:FFF:FFFFFFFFFFFFFFFFFFFFFFFFFFFFFFFF:F:FFF:FFFFFF:FFF,FFF:FF,FFFFFF
@A00881:241:HJW2NDRXX:1:2126:30011:36839 1:N:0:CGAGAGAA+GATTGGAG
ATCACGCCTACGGGAGGCAGCAGTGGGGGATATTGGACAATGGGGGGAACCCTGATCCAGCGACGCCGCGTGAGTGAAGAAGTATTTCGGTATGTAAAGCTCTATCAGCAGGGAAGAAAGAAATGACGGTACCTGACTAAGAAGCCCCGGCTAACTACGTGCCAGCAGCCGCGGTAATACGTAGGGGGCAAGCGGTATCCGGATTTACTGGGTGTAAAGGGAGCGTAGGTGGCAGGGCAAGTCAGATGTG
+
:FFFFFFFFFFFFF,FFFFFFFFFFFFF,FFFFFFF:F:FFFFFF:F:FFFFFFFF:FFFFFF:FFF:FF:FFFFF:FF:FFFFF:FFFFFFFFFFF:FFFF:::FFFF,FFFF:FFFFFFF:FFFFFFF:FFFF::F:FFFFFFFFFFFFFFF:F,:FFFFFFFFFFF:F:FFFF:FF:F,:FFFFFFFFF,F,FFFFFFF:FFFF,,:F::FF,,F:FFFFF:F,,FFF:FF:FF,,::FF:FFFFFF
@A00881:241:HJW2NDRXX:1:2126:29080:36918 1:N:0:CGAGAGAA+GATTGGAG
ATCACGCCTATGGGACGCAGCAGTGGGGAATATTGGGCAATGGAGGCAACTCTGACCCAGCAACGCCGCGTGAGCGATGAAGGTCTTCGGATTGTAAAGCTCTTTAAGTGGGGACGAAGAAAGTGACTGTACCCACAGAATAAGCCTCGGCTAACTACGTGCCAGCAGCCGCGGTAATACGTAGGAGGCAAGCGTTATCCGGACTGACTGGGCGTAAAGGGATCGTAGGAGGTTTGGCAAGATGTTAGCG
+
F:FFFFFFFFFFFFFFFFFFF:FFFFFFFFF:FFFFFFF:F:FFF:FFFFFF:FFFFFFFFFFFFFF,FFFFFFFFFFFF:FFFFFFFF,FF,,FFFFFFFFFFF:FFFFFFFFFFFFFFFFFFFFFFFFFFFFF:FFFFF::FFFFFFFFFFFF:FFFFFFF,FFFF:FFFF,,,:FFFF,FF,FFFFFF:FFF::FFFFF:,F:FFFF:,F:F:F,,:,F,F,,FF,F,,,F,:,:FF,,,FF,FF,:
@A00881:241:HJW2NDRXX:1:2127:23176:1360 1:N:0:CGAGAGAA+GATTGGAG
ATCACGCCTACGGGGTGCAGCAGTGGGGAATATTGGGCAATGGAGGCAACTCTGACCCAGCAACGCCGCGTGAATGAAGAAGGCCTTCGGGTTGTAAAGTTCTTTATTTGGGGACGAAGAAAGTGACGGTACCCAAAGAATAAGCCACGGCTAACTACGTGCCAGCAGCCGCGGTAATACGTAGGTGGCAAGCGTTGTCCGGAATGACTGGGCGTAAAGGGAGCGTAGGCGGCGCAACAAGTTAGGAGTG
+
:FFFFFFFFFFFFFFFFF:FF,FFF:FFFFF:FFFFFF::FF:FFFFFFFFFF,:FFF:FFFFFFF:FFFFF,:FFF:FFFFFFFFFFFFF:FFFF,,FFFFF,FF,FFF:FF,FF,FFFFFFFFFFFFF,FFF:FFFFFFFFFFF:F,FFFFFFFFFFFFFFFFFF:FFFFFFF:FFF:,:FFFFFFFFFFFFFFFFFFFFF,FFFFFFFF,:F,F,FF:F::FFFFFF:FF:FFF:F:F,FFFFFFFF
@A00881:241:HJW2NDRXX:1:2127:25527:1548 1:N:0:CGAGAGAA+GATTGGAG
ATCACGCCTATGGGATGCAGCAGTGGGGGATATTGCACAATGGGGGGAACCCTGATGCAGCAACGCCGCGTGGGTGAAGGAGTGATTAGTCACGTAAAGCCCTATCAGCAGGGAAGAAGGAAGACGGTACCTGACTAAGAAGCCCCGGCTAACTACGTGCCAGCAGCCGCGGTAATACGTAGGGGGCGAGCGTTATCCGGAATTACTGGGTGTAAAGGGCGCGTAGGCGGGCTGACAAGTCAGATGTGAA
+
FFFFFFFFFFFFFFFFFFFFFFFFFFFFFFFFFFFFFFFFFFFFFFFFFFFFFFFFFFFFFFFFFFFFFFFFFFFFFFFFFFFFFFF,FFFFFFFFFFFFFFFFFFFFFFFFFF:FFFFFFF:FFFFF:FFFFFFF:FFFFFFFFFFFFFFFFFFFFFFFFFFFFFFFFFFFF:FFFFFFFFFFFFF,FFFFFFFFF:FFF,FF,FFFFFFFFFFFFFFFFFFFFFFFFF:FFF:FFFFFFFFFFFFFFF
@A00881:241:HJW2NDRXX:1:2127:30707:1908 1:N:0:CGAGAGAA+GATTGGAG
ATCACGCCTACGGGGCGCAGCAGTGGGGAATATTGGGCAATGGGCGCAAGCCTGACCCAGCAACGCCGCGTGAAGGAAGAAGGCTTTCGGGTTGTAAACTTCTTTTATGAGGGACGAAGGACGTGACGGTACCTCATGAATAAGCCACGGCTAACTACGTGCCAGCAGCCGCGGTAATACGTAGGGAGCGAGCGTTATCCGGATTTACTGGGTGTAAAGGGCGCGTAGGCGGGCTGACAAGTCAGATGTG
+
:FFFFFFFFFFFFFFFFFFFFFFFFFFFFFFFFFFFFFFFFFFFFFFFFF:FFFFF:FFFFFFFFFFFFFF:FFFFFFFFFFFF::FFFF:FFFFFFFFFFFFFFFFFF:FF,FFFFFFFF:FFFFFFFF:FFFF:FFFFFFFFFFFFFFFF::FF,FFFFFF:FFFFFFFFFFF,F:FFF:FF:FFFF:FFFF:FFFFFFFFFFFF:FFF:F:FFF:FFFFFFFF:FFFFF::::F:FFFFF,FFF,:F
@A00881:241:HJW2NDRXX:1:2127:18014:2096 1:N:0:CGAGAGAA+GATTGGAG
ATCACGCCTACGGGAGGCAGCAGTGGGGAATATTGCACAATGGGGGAAACCCTGATGCAGCAACGCCGCGTGAGTGATGACGGTCTTCGGATTGTAAAGCTCTGTCTTTAGGGACGATAATGACGGTACCTAAGGAGGAAGCTCCGGCTAACTACGTGCCAGCAGCCGCGGTAATACGTAGGGAGCGAGCGTTGTCCGGAATTACTGGGTGTAAAGGGAGCGTAGGCGGGATTGCAAGTCCGATGTGAAA
+
FFFFFFFFFFFFFFFFFFFFFFFFFFFFFFFFFFFFFFFFFFFFFFFFFFFFFFFFFFFFFFFFFFFFFFFFFFFFFFFFFFFFFFFFFFFFFFFF:F:FFFFFFFFFFFFFFFFFFFFFFF:FFFFFFFFFFFFF:FF:FFFFFFFFFF:FFFFFFFFFFFFFFF:FF:FFFFFFFFF:FFFFFFFFFFFF,FFFFFFF,FFF::FFF,:F,F,:FFFFFFFF,FFFFF,F:FFF,FFF:F,:FFFFFF
@A00881:241:HJW2NDRXX:1:2127:27236:2096 1:N:0:CGAGAGAA+GATTGGAG
ATCACGCCTATGGGGGGCAGCAGTGGGGAATATTGCACAATGGGGGAAACCCTGATGCAGCGACGCCGCGTGAGTGAAGAAGTATTTCGGTATGTAAAGCTCTATCAGCAGGGAAGAAAGTGACGGTACCTGAGTAAGAAGCCCCGGCTAACTACGTGCCAGCAGCCGCGGTAATACGTAGGGGGCAAGCGTTATCCGGAATTACTGGGTGTAAAGGGAGCGTAGACGGCGAGGCAAGTCTGAAGTGAAA
+
:FF,FFFFFFFFFFFFFFFFFFFFFFFFFFFFFFFFFF:FFFFFFFFFFFFFFFFFFFFFFF:FFFFFFFFFFFFFFFFF:FFFFFFFFFFFFFFFFFFFFFFFFFFFFFFFFFFFFFFFFFFFFFFFFFFFFFFFFFF:FFFFFFFFFFFFFFFFF:FFFFFFFFFFFFFFFFFFF:FFFFFFFFF,FFFFFFFFFF:F,FFFFFFFFFFFFF::FF:FFFFFFFF:FFFFFFFF:FFFFFF:FFF,,F
@A00881:241:HJW2NDRXX:1:2127:20094:2378 1:N:0:CGAGAGAA+GATTGGAG
ATCACGCCTATGGGATGCAGCAGTGGGGGATATTGCACAATGGGGGGAACCCTGATGCAGCGACGCCGCGTGAGTGAAGAAGGTCTTCGGATCGTAAAGCTCTGTCTCAAGGGACGAAGAATGACGGTACCTTGGGAGGAAGCCACGGCTAACTACGTGCCAGCAGCCGCGGTAATACGTAGGTGGCGAGCGTTGTCCGGATTTACTGGGTGTAAAGGGCGCGTAGGCGGGTAGGCAAGTCAGATGTGAA
+
FFFFFFFFFFFFFFFFFFFFFFFFFFFFFFFFFFFFFF:FFFFFFFFFFFFFFFFFFFFFFFFFFFFFFFFFFFFFFFFFFFFFFFFFFF:FFFFFFFFFFFFFFFFFFFFFFFFFFFFFFFFFFFFFFFF:FFFFFFFFFFFFFFFFFFFFFFFFFFFFFFFFFFFFFFFFFFFFFFFFFFFFFFFFFFFFF:FFFFFF::FF:FFFFFFF:F:FFFFFFFFFFFFFFF:FFF:FF,:FFFFF:FFFFF
@A00881:241:HJW2NDRXX:1:2127:32163:2581 1:N:0:CGAGAGAA+GATTGGAG
ATCACGCCTATGGGATGCAGCAGTGGGGAATATTGGTCAATGGGGGAAACCCTGAACCAGCAACGCCGCGTGAAGGAAGAAGGCTTTCGGGTTGTAAACTTCTTTTATCAGGGACGATAGTGACGGTACCTGATGAATAAGCTCCGGCTAACTACGTGCCAGCAGCCGCGGTAATACGTAGGGAGCGAGCGTTATCCGGATTTACTGGGTGTAAAGGGCGCGTAGGCGGGCTGACAAGTCAGATGTGAAA
+
FFFFFFFFFFFFFFFFFFFFFFFFFFFFFFFFFFFFFFFFFFFFFFFFFFFFFFFFFFFFFFFFFFFFFFFFFFFFFFFFFFFFFFFFFFFFFFFFFFFFFFFFFFFFFFFFFFFF:FFFFFFFFFF:FFFFFFFFFFFFFFFFFFFFFFFFFFFFFFFFFFF:FFFFFFFFFFFFFFFFFFF:FFFFFFFFFFFFFFFFFFF:F:FFFFFFFFFF:FFFFF:FFFFFFFFFF:F,FFFFFF:FFFFFF:
@A00881:241:HJW2NDRXX:1:2127:28393:2722 1:N:0:CGAGAGAA+GATTGGAG
ATCACGCCTACGGGAGGCACCAGTGGGGGATATTGCGCAATGGGGGCAACCCTGACGCAGCAACGCCGCGTGAAGGAAGAAGGTCTTCGGATTGTAAACTTCTTTAAGTGGGGAAGATAATGACGGTACCCACAGAATAAGCCACGGCTAACTACGTGCCAGCAGCCGCGGTAATACGTAGGTGGCAAGCGTTGTCCGGATTAACTGGGTGTAAAGGGCGTGTAGGCGGGCCGGCAAGTCGGATGTGAAA
+
,::FFFFFFFFFFF,FFFF:F:FFFFFF:FFFFFFFFFF:FFFFFFFFFFFFFFF:FFFFF,FFFFFFFFFFF:FFFFFFFFFF,FFFFFF,FFFFFFF:FFFFFFF:F:FFFFF:F,FFFFFFFFFFFFFFFFF:,FF,F,FFFFFFF,FFFFFFFF:FFFFF,:,FFF,:FFFFF,F,FFF::,:FFF,,FFFFFFFFF:,FFFFFFFF:F:FF,FFF:,:F:,:FF:,F:F:,:FFF,FFFFF,FF,
@A00881:241:HJW2NDRXX:1:2127:19244:3474 1:N:0:CGAGAGAA+GATTGGAG
ATCACGCCTACGGGGGGCAGCAGTGGGGAATATTGCGCAATGGGCGGAAGCCTGACGCAGCGACGCCGCGTGAGGGAAGAAGGTTTTCGGATCGTAAACCTCTGTCAGAAGGGAAGAATAGGGGACGTGCCAATCAGCGTTTCCGTGACGGTACCTTCAAAGGAAGCACCGGCTAACTCCGTGCCAGCAGCCGCGGTAATACGGAGGGTGCGAGCGTTAATCGGAATTACTGGGCGTAAAGCGCGTGTAG
+
FFFFFFFFFF:FFFFFFFFFFFFFFFFFFFFFFFFFFFFFFFFFFFFFFFFFFFFFFFFFFFFFFFFFFFFFFFFFFFFFF:FFFFFFFFFFFFFFFFFFFFFFFFF:FF:FFFFFFFFFFFFFFFF:FFFFFFFFFFFFFFF:FFFFFFFFFFFFFFFF:F:FFFFFFFFFFFFFFFFFFFFFFFFFFFFFFFF:F:FF:FFFFFFFFFFFFFFFFFFFFFFFF,,FFFFFFFFFFFF::FFFF,FFF:
@A00881:241:HJW2NDRXX:1:2127:24939:3474 1:N:0:CGAGAGAA+GATTGGAG
ATCACGCCTATGGGAGGCAGCAGTGGGGAATATTGCACAATGGGGGGAACCCTGATGCAGCGACGCCGCGTGAGCGAAGAAGTATTTCGGTATGTAAAGCTCTATCAGCAGGGAAGAGAATGACGGTACCTGACCAAGAAGCCCCGGCTAACTACGTGCCAGCAGCCGCGGTAATACGTAGGGGGCAAGCGTTATCCGGATTTACTGGGTGTAAAGGGAGCGCAGACGGCATAACAAGTCTGATGTGAAA
+
FFFFFFFFFFFFFFFFFFFFFFFFFFFFFFFFFFFFFFFFFFFFFFFFFFFFFFFFFFFFFFFFFFFFFFFFFFFFFFFFFFFFFFFFFF:FFFFFFFFFFFFFFFFFFFFFFFFFFFFFFFFFFFFFFFFFFFFFFFFFFFFFFFFFFFFFFFFFFF:FFFF:FFFFFFFF:FFFFFFFFFFFFFFFFFFFFFFFFF:FFFFFFFFF:FFFFFFFFFFFFF:FFFF:F:FFF,:FF,FFFFFFFFF:F:
@A00881:241:HJW2NDRXX:1:2127:26377:3490 1:N:0:CGAGAGAA+GATTGGAG
ATCACGCCTATGGGATGCAGCAGTGGGGAATATTGGGCAATGGGCGCAAGCCTGACCCAGCAACGCCGCGTGAAGGAAGAAGGCTTTCGGGTTGTAAACTTCTTTTATGAGGGACGAAGGACGTGACGGTACCTCATGAATAAGCCACGGCTAACTACGTGCCAGCAGCCGCGGTAATACGTAGGTGGCGAGCGTTGTCCGGATTTACTGGGTGTAAAGGGCGCGTAGGCGGGTCGGCAAGTCAGATGTG
+
FFFFF:FFFFFFFF:FFFFFFFFFFFFFFFFFFFFFFFFFF:FFFFFFFFFFFFFF:FFFFF:FFFFFFFFFFFFFFFFFFFFFFFFF:FFFFFFF,:FFFFFFFFFF:FFFFFFFFFFFFFFF:FFFFFFFFFFFFF:FFFFFF,FFFFFFF,FFFFFFFFFFFFFFFF:FFFFF:FFF,FFFFFF,F:FFFFFFFFF:FFFFFFF,FFFFFF,,F:FF,FFF:FFF:FFFFF,:FFFF:FFFF:FFFF
@A00881:241:HJW2NDRXX:1:2127:27733:3771 1:N:0:CGAGAGAA+GATTGGAG
ATCACGCCTACGGGATGCAGCAGTGGGGAATATTGGGCAATGGGCGCAAGCCTGACCCAGCAACGCCGCGTGAAGGAAGAAGGCTTTCGGGTTGTAAACTTCTTTTATGAGGGACGAAGGATGTGACGGTACCTCATGAATAAGCCACGGCTAACTACGTGCCAGCAGCCGCGGTAATACGTAGGTGGCGAGCGTTGTCCGGATTTACTGGGTGTAAAGGGCGCGTAGGCGGGCATGCAAGTCAGATGTG
+
,FFFFFFFFFFFFF:FFFFFFFFFFFFFFFFFFFFFFFFFFFFFFFFFFFFFFFFFFF:FFFFFFFFFFFFFFFFFFFFFFFFFFFFFFFFFFFFFFFFFFFFFFFFFFFFFFFFFFFFF:FFFFFFFFFFF,FFF:F:F:FFF:FFFFFFFF:FFFFFFFFFFFFF:FFFFFFFFFFFFFFFFFFFFFFFFFFFF:FFFFFFFFFFFFF:,FFFF,:FFFFFFFFFFFFFF:FF,:F::::FFFFFFFF
@A00881:241:HJW2NDRXX:1:2127:20166:4194 1:N:0:CGAGAGAA+GATTGGAG
ATCACGCCTACGGGGCGCAGCAGTGGGGAATATTGGGCAATGGGCGCAAGCCTGACCCAGCAATGCCGCGTGAGAGAAGAAGGTTTTCGGATTGTAAATCTCTGTCCTAAGGGAAGAAAGATGACGGTACCTTAGGAGGAAGCCCCGGCTAACTACGTGCCAGCAGCCGCGGTAATACGTAGGGGGCAAGCGTTGTCCGGAATTACTGGGCGTAAAGGGCGCGTAGGCGGCCGGATAAGTCTTGTGTGAA
+
FFFFFF:FFFFFFFFFFFFFFFFF:FFFFFFFFFFFFFF,F::F:FF::FFFFFFFFFFFF:FFFFFF:FFF:FFFFFFFFF:FFFFF:FFFFFFFFFFFFF:FFFFFFFFFFFFFFFFFFFFFFFFFFFFF:FFFFFFFFFF:F:FFFFFFFFFFFFFFFF:FF:FFFFF:F:FFF,FF,FF:FFFFFFFFFFFFF,FFFFFFFFF:FFFF,FFFFFFFFF:FFFFFFFFFFFF,FFFFF:FFFFFFFF
@A00881:241:HJW2NDRXX:1:2127:30427:4460 1:N:0:CGAGAGAA+GATTGGAG
ATCACGCCTATGGGGGGCAGCAGTGGGGGATATTGGACAATGGGGGGAACCCTGATCCAGCGACGCCGCGTGAGTGAAGAAGTATTTCGGTATGTAAAGCTCTATCAGCAGGGAAGAAAGAGAGACGGTACCTGACTAAGAAGCCCCGGCTAACTACGTGCCAGCAGCCGCGGTAATACGAAGGGGGCAAGCGTTATCCTGATTTACTGGGTGTAAAGGGAGCGCAGACGGACATGCAAGTCTGGAGTGA
+
,FFFFFF:FF:FFFFFFFFFFFFF,F:F:FFF,F:FFFFFFF:FFF,FFFFFFFFFFF,FFFFFFFFFFFFFFFFFFF,,F,FFFFF:FF:F,F,FFF,FFFFFFFFFFFF:FFF:FFFF,FFFFFF:FFFFFFFFF::FF:FFFFFFFFF,FFFFFFFFFF:FFFF::FFF:F,,FFF:,,:FFFFFF:FFF,FF,:F,FFF,F,:,FFFFF:,,FF,:FFFFFFF:,:F:FFFF:FFF,FFFF:,::F
@A00881:241:HJW2NDRXX:1:2127:17906:4883 1:N:0:CGAGAGAA+GATTGGAG
ATCACGCCTATGGGACGCAGCAGTGGGGAATATTGCACAATGGGGGAAACCCTGATGCAGCGACGCCGCGTGAGTGAAGAAGTGCCTCGGCACGTAAAGCTCTATCAGCGGGGAAGAGATAGGACGGTACCCGCACAAGAAGCCCCGGCTAACTACGTGCCAGCAGCCGCGGTAATACGTAGGGGGCACGCGTTATCCGGATTTACTGGGTGTAAAGGGAGCGTCGACGGCGATGCAAGTCTGACGTGCA
+
FFFFFFFFF:FFFFFFFFFFFFFFFFFFFFF:FFFFFFFFFFFFFFFFFFFF:FFFFFFFFFFFFFFFFFFFFFF:FFFFFFFFFF,FFFFFFFF:F:FF:FFFFFFFF:F,F,FFF:FFF:FFF:FF:FFFFFFF:FF,FFFFFFFFF:FFFFFFFFF:FFFFFF:FFF:FFF,F,FFFFFFFF::FFFFF,FFFFFFFFFF::::F:F:FF:,,FFFF:FFF,,FFFFF:FF:FF,:FFF:F:,F,,F
@A00881:241:HJW2NDRXX:1:2127:18855:4961 1:N:0:CGAGAGAA+GATTGGAG
ATCACGCCTGTGGGACGCAGCAGTGGGGAATATTGCACAATGGGCGCAAGCCTGATGCAGCGTTGCCGCGTGAGGGAAGAAGGTTTTCGGATTGTAAACCTCTGTCTTCGGGGACGACCAGGCCGGTACCCGAGGAGGCCGCTCCGGCTAACTACGTGCCAGCTGCCGCGGGCATACGTAGGGAGCGAGCGTTGTCCGGAATTACTGGGTGGCCAGGGAGTGCAGGCGGGAGTGCAAGTCAGAGGTGTAA
+
FFFFFFF:F,FFFFFFFFFFF:FFFF,F,FF::FFF:F,:FFFFFFFF:F:FFFFFFFFFF:,F:FF:FFFF,F:F,F::F:FFFF,FFFF:FFFFFF:FFF:FFFF::F:FFF::FF,F,F,FFFF,FFFF,:FF:F,,FFFFFF:FFFFF,F:FFFF:FFF,:,F:::F,FF:F:F:FFFFF:F:::F:::FFF:F::,F:F:,FF:::,,,,:::,,FF:F:F:F::F,F:FFFF::FFF,,::,FF
@A00881:241:HJW2NDRXX:1:2127:25129:5024 1:N:0:CGAGAGAA+GATTGGAG
ATCACGCCTATGGGGTGCAGCAGTGGGGAATATTGGTCAATGGGGGAAACCCTGAACCAGCAACGCCGCGTGAAGGAAGAAGGCTTTCGGGTTGTAAACTTCTTTTATCAGGGACGATAGTGACGGTACCTGATGAATAAGCTCCGGCTAACTACGTGCCAGCAGCCGCGGTAATACGTAGGGAGCGAGCGTTATCCGGATTTACTGGGTGTAAAGGGCGCGTAGGCGGGCTGACAAGTCAGATGTGAAA
+
FFFFFFFFFFFFFFFFFFFFFFFFFFFFFFFFFFFFFFFFFFFFFFFFFFFFFFFFFFFFFFFFFFFFFFFFFFFFFFFFFFFFFFFFFFFFFFFFFFFFFFFFFFFFFFFFFFFFFFFFFFFFFFFFFFFFFFFF:FFFFFFFFFFFFFFFFFFFF:FFFFFFFFFFFFFFFFFFFF,FFFFFFFFFFFFF,FFFFFFFFFF:FFFFFFFF,FFFFFFFFFFF:FFFFFFFFFFFFFFFF::FFFFFFF
@A00881:241:HJW2NDRXX:1:2127:18430:5415 1:N:0:CGAGAGAA+GATTGGAG
ATCACGCCTATGGGAGGCAGCAGTGAGGGATATTGGGCAATGGGGGAAACCCTGACCCAGCAACGCCGCGTGAGGGAAGACGGTTTTCGGATTGTAAACCTCTGTCCTCTGTGAAGATGATGACGGTAGCAGAGGAGGAAGCTCCGGCTAACTACGTGCCAGCAGCCGCGGTAATACGTAGGGAGCGAGCGTTGTCCGGATTTACTGGGTGTAAAGGGTGCGTAGGCGGGACGGCAAGTCAGAAGTGAAA
+
FFFFFFF,FFFFFFFFFFFFFFFFFFFFFFF::FFFFFFF:FFFFFFFFFFFFFFFFFFFFFFFFFFFFFFFFFFFFFFFFFFFFFFFFFFFFFFFFFFFFFFFFFFFFFFFFFFFFFFFFFFFFFF,FFFFFFFFFFF:FFFFFFFFFFFFFFFFFFFFFFFFFFFFFFFFFFFFFFFFFF:,FFFFFFF:FFFFFFFFFFFF::FFFF:FFFFFFFFFF:F:FFF:FFF:FFFF,FFFFFFFFFF:,F
@A00881:241:HJW2NDRXX:1:2127:25229:5447 1:N:0:CGAGAGAA+GATTGGAG
ATCACGCCTATGGGGTGCAGCAGTGGGGGATATTGCACAATGGGGGAAACCCTGATGCAGCGACGCCGCGTGAGTGAAGAAGTATTTCGGTATGTAAAGCTCTATCAGCAGGGAAGAAAGAAGACGGTACCTGACTAAGAAGCCCCGGCTAACTACGTGCCAGCAGCCGCGGTAATACGTAGGGGGCAAGCGTTATCCGGATTTACTGGGTGTAAAGGGAGCGTAGACGGCAGGGCAAGTCTGAAGTGAA
+
FFFFFFFFFFFFFFFFFFFFFFFFFFFFFFFFFFFFFFFFFFFFFFFFFFFFFFFFFFFFFFFFFFFFFFFFFFFFFFFFFFFFFFFFFFFFFFFF:FFFFFFFFFFFFFFFFFFFFFFF:F:FFF:FFFFFFFFF:FFFFFF:FFFFFFFFFFFFFFFFFFFF:F:FFFFFFF:FFFFF,FFFFFFFFFFFF,FFFFFFFFFFFFFF:FFFFF,FFFFF:FFFF:FF:::FFFFFF:F::FFFFFFFFF
@A00881:241:HJW2NDRXX:1:2127:20618:5697 1:N:0:CGAGAGAA+GATTGGAG
ATCACGCCTATGGGACGCAGCAGTGGGGAATATTGGTCAATGGGGGAAACCCTGAACCAGCAACGCCGCGTGAAGGAAGAAGGCTTTCGGGTTGTAAACTTCTTTTATCAGGGACGATAGTGACGGTACCTGATGAATAAGCTCCGGCTAACTACGTGCCAGCAGCCGCGGTAATACGTAGGGAGCGAGCGTTCTCCGGATTTACTGGGTGTAAAGGGCGCGTAGGCGGGCTGACAAGTCAGATGTGAAA
+
:FFFFFFFFF,FFF:FFFFFFFFFFFFFF:FFFF:FFFFFFFFFFFFFFFFFFFFFFFFFFFFFFFFFFFFF:FFFFFFFFFFFFFFFFFFFFFFFFFF,FFFFFFFFFFFFFFFFFFFFFFFFFFFFFFFFFF:FFFFFFFFFFFFFF:FFFFFFFFFFFFFFFFF:FFFF,:FFFFFF:FFFFFFFFFF,:FFFFFF,FFFFF:FFFFFFF,:F:FFFFFF,:FFFFF:F:,F,FFF::FFFFF:FF,
@A00881:241:HJW2NDRXX:1:2127:25464:6417 1:N:0:CGAGAGAA+GATTGGAG
ATCACGCCTATGGGAGGCAGCAGTCGGGAATATTGCGCAATGGAGGAAACTCTGACGCAGTGACGCCGCGTGCAGGAAGAAGGTCTTCGGATTGTAAACTGATTTAGAGGGGGAAGAAAAAAGACAGTACCCCTAGAATAAGCTCCGGCTAACTATGTGCCAGCAGCCGCGGTAATACATAGGGAGCACGCGTTATCCGGATTTATTGGGTGTAAAGGGTGCGTAGACGGAAGACCAAGTTAGTTGTGAA
+
FFFFFFFFFFFFFFFFFFFFFFFFFFFFFFF:FFFFFFFFFFFFFFFFFFFFFFFFFFFFFFFFFFFFFFFFFFFFFFFFFFFFFFFFFFF:FFFFFFF:FFFFFFFFFFFFF,FFFFFFFFFFFFFFFFFFFFFFFFFFFFFFFFFFFFFFFFFFFFFFFFFFFFFFFFFFFFFF:FF:FFFFFFFF,FFF:F,:FFFFFFFF:FFFFFFFFF,FF:FFFFFFF:FFFFFFFF,FF:FFF:FFFFFFFF
@A00881:241:HJW2NDRXX:1:2127:18204:6464 1:N:0:CGAGAGAA+GATTGGAG
ATCACGCCTACGGGATGCACCAGTGGGGAATATTGCGCAATGGGGGGAACCCTGACGCAGCAACGCCGCGTGCAGGAAGACGGTCTTCGGATTGTAAACTGTTGTCGCAGGGGAAGAAAAAAATGACGGTACCCTGTGAGAAAGTCACGGCTAACTACGTGCCAGCAGCCGCGGTAATACGTAGGTGACAAGCGTTGTCCGGATTTACTGGGTGTAAAGGGCGCGTAGGCGGGCCGACAAGTCAGATGTG
+
FFFFF:FFFFFFFFFFFFFFFFFFFFFFFFFFFFFFFFFFFFFFFFFFFFFFFFFFFFFFFFFFFFFFFFFFFFFFFFFFFFFFFFFFFFFFFFFFFFFFFFFFFFFFFFFFFFFFFFFFFFFFFFFFFFFFFFF:FFFFFFFFFFFFFFFFFFFFFFFFFFFFFFFFFFFFFFFFFFFFFFFFFFFFFFFFFFFFFFFFFFFFFFFFFFFFFFFFFFFFFF,FFF:,:,FFFFFFFF:FFFFFFFFFFF
@A00881:241:HJW2NDRXX:1:2127:30002:6793 1:N:0:CGAGAGAA+GATTGGAG
ATCACGCCTATGGGATGCACCAGTGGGGAATATTGGGCAATGGGCGCAAGCCTGACCCAGCAACGCCGCGTGAAGGAAGAAGGCTTTCGGGTTGTAAACTTCTTTTATGAGGGACGAAGGACGTGACGGTACCTCATGAATAAGCCACTGCTAACTACGTGCCAGCAGCCGCGGTAATACGTCGGTGGCTAGCGTTGTCCGGATTTACTGGGTGGAAAGGGCGCGTAGGCGGGTCGGCAAGTCAGATGTG
+
,FFFFF,F:::F,FFF:FFFFFFFFFFF:F:F:F:FFFFF::F:FFFFFFF,F,FF,FFFFF:F,FF:FFF:F:,FFFFFFFFFFF:,:FFF,FFFFFFF:,FF:FFF:F:FF:F::F,FFFFF:FF,FFFFF:F::,::FFF,FFFF,,FF:::F:FFF,FFF:FFFF,,F::FFF:F,FF,FF:F,F,,FF:,FF,FF,FFFF:::F:F:FF,,,FFF,FFFFF,FF,::FF,:FF,:FFFFF,,:,F
@A00881:241:HJW2NDRXX:1:2127:30852:6793 1:N:0:CGAGAGAA+GATTGGAG
ATCACGCCTATGGGGTGCAGCAGTGGGGAATATTGGGCAATGGAGGCAACTCTGACCCAGCAACGCCGCGTGAGCGATGAAGGTCTTCGGATTGTAAAGCTCTTTAAGTGGGGACGAAGAAAGTGACTGTACCCACAGAATAAGCCTCGGCTAACTACGTGCCAGCAGCCGCGGTAATACGTCGGAGGCAAGCGTTATCCGGAATGACTGGGCGTAAAGGGTGCGTAGGTGGTTCAGCAAGTTAGTAGCG
+
FFFFFFFFFFFFFFFFFFF:FFFFFFFFFFFFFFFFFFFFFFFFFFFFFFFFFFFFFFFFFFFFFFFFFFFF:FFFFFFFFFFFFFFFFFFFFFFFF:FFFFFFFFF:FFFFFFFFFFFFFFF:FFFFFFFFFFFFFFFFFFFF:FFFFFFFFF:FFF:FFFFFFFF:FFFFFFFF,FF:FF,FFFFFFFFFFFFFFFFFFFF:FFF:F:FFFFFFFFFF:FFFFF::FFFFFFF::FFFFFFF:F:FF,
@A00881:241:HJW2NDRXX:1:2127:17562:6825 1:N:0:CGAGAGAA+GATTGGAG
ATCACGCCTATGGGACGCAGCAGTGGGGAATATTGCACAATGGGGGGAACCCTGATGCAGCGACGCCGCGTGGGTGAAGAAGTATTTCGGTATGTAAAGCCCTATCAGCAGGGAAGAAGATGACGGTACCTGAGTAAGAAGCCCCGGCTAACTACGTGCCAGCAGCCGCGGTAATACGTAGGGGGCGAGCGTTATCCGGATTTACTGGGTGTAAAGGGAGCGCAGACGGCTTAGCAAGTCTGGAGTGAAA
+
FFFFFFFFFFFFFFFFFFFFFFFFFFFFFFFFFFFFFFFFFFFFFFFFFFFFFFFFFFFFFFFFFFFFFFFFFFFFFFFFFFFFFFFFFFFFFFFFFFFFFFFFFFFFFFFFFFFFFFFFFFFFFFFFFFFFFFFFFFFFFFFFFFFFFFFFFFFFFFFFFFFFFFFFFFFFFFFFFFFFFFFFFFFFFFF,FFFFFFFFFFFFFFFFF:FF:FF:FFFFFFFFFFFFFFFFFFF,:FFFFFFFFFFFFF
@A00881:241:HJW2NDRXX:1:2127:27028:7153 1:N:0:CGAGAGAA+GATTGGAG
ATCACGCCTACGGGACGCAGCAGTGGGGAATATTGCACAATGGGGGGAACCCTGATGCAGCGACGCCGCGTGAGTGAAGAAGTATGTCGGTATGTAAAGCTCTATCAGCAGGGAAGAAAATGACGGTACCTGAGTAAGAAGCCCCGGCTAACTACGTGCCAGCAGCCGCGGTAATACGTAGGGGGCAAGCGTTATCCGGATTTACTGGGTGTAAAGGGAGCGCAGGCGGCGGTGCACGGCAGGAGTGAGT
+
:FFFFFFFF:FFFFFFFFFFFFFFFFFFF:FF:FFF:F,FFFFFFFFF,F:F,FFFFFFFFF,FFFFFFF,F,F:F,:FF::FFF,F,FF:,,FFF,FF:F,FFFFFFF,:FF:,FFFF:FF:FFFFFF:FF,F:F:FFFFF:FFFFFFF:FFFFFFFFFF:FFFF:FFFF:,,F,:FFFFF:FFF,:FFF:F:FFFFFF,FF,,FF:FFFF,,,FF::F:F,:FFFFFF:F,FF:,,:,,F,FFFFF,,
@A00881:241:HJW2NDRXX:1:2127:19009:7294 1:N:0:CGAGAGAA+GATTGGAG
ATCACGCCTATGGGATGCAGCAGTGGGGAATATTGCACAATGGGGGAAACCCTGATGCAGCGACGCCGCGTGAGTGAAGAAGTGCCTCGGCACGTAAAGCTCTATCAGCGGGGAAGAGATAGGACGGTACCCGCACAAGAAGCCCCGGCTAACTACGTGCCAGCAGCCGCGGTAATACGTAGGGGGCAAGCGTTATCCGGATTTACTGGGTGTAAAGGGCGCGTAGACGGCGATGCAAGTCTGACGTGAA
+
:FFFFFFFF,FFFFFFFFFFFFFFFFFF,:FFFFFFFFFFFFFFFFFFFFFFFFFFFF:FFFFFFFFFFFFFFFFFFFFFFFFFFFFFFFFFFFFFFF:FFFFFFFFFFFFFFFFFFFFFFFFFFFF:FFFFFFFFF,F:,FFFFFF,FF,FFFFFFFFFFFFFFFFFFFFFFF,FFFFF,FFFFFFFFFFFFFFFFFFFFF:FF:,F:FFFF:FF:FFF,FFF:::F:F:,F:FFF,:FFFF,,,:::F
@A00881:241:HJW2NDRXX:1:2127:23538:7373 1:N:0:CGAGAGAA+GATTGGAG
ATCACGCCTATGGGGCGCAGCAGTGAGGAATATTGGTCAATGGGCGATGGCCTGAACCAGCCAAGTAGCGTGAAGGATGACTGCCCTATGGGTTGTAAACTTCTTTTATAAAGGAATAAAGTCGGGTATGCATACCCGTTTGCATGTACTTTATGAATAAGGATCGGCTAACTCCGTGCCAGCAGCCGCGGTAATACGGAGGATCCGAGCGTTATCCGGATTTATTGGGTTTAAAGGGAGCGTAGATGGA
+
FFFFFFFFFF,FFFFFFFFFFFFFFFFFFFFFFFFFFFFFFFFF:FFFFFFFFFFFFFFFFFF:FFFFFFFFFFFFFFFFFFFFFFFFFFFFFFFFFFFFFF:FFFFFFFFFFFF,FFFFFFF:FFFFFFFFFFFFFFFFFFFFFFFFFFFFFFFFFFFF:FFFFFFFFF:FFFFFF:FFFFFF:FFFFF:F,FFFFFFFFFFFFFFFFFFFFF,FFF:F,FFFFFFFFF,F:F:FF:,FFFFF:FFF:F
@A00881:241:HJW2NDRXX:1:2127:19994:7435 1:N:0:CGAGAGAA+GATTGGAG
ATCACGCCTATGGGGGGCAGCAGTGGGGAATATTGCACAATGGGGGAAACCCTGATGCAGCGACGCCGCGTGAGTGAAGAAGTATTTCGGTATGTAAAGCTCTATCAGCAGGGAAGAGGAAAGACGGTACTTGACGACTAAGCCACGGCTAACTACGTGCCAGCAGCCGCGGTAATACGTAGGTGGCACGCGTTGTCCGGATTTACGGGGTGTAAAGGGCGAGTAGGCGGTAGGGCAAGTCAGATGTGAA
+
FFF,FFFFFFFFFFFFFFFFFFFFFFFFFFFFFFFFFFFFFFFFFFFFFFFFFFFFFFF:FFFFFFFFFFFFFFF:,FFFFFFFFFFFF::FFFFFFFFFFFFFFFFFFFF:FFFFFFFF,FFFFFFF:FFFFFF:F,FFF,FFFFFFFFFFFFFFFFFFFFFFFFFFFFFFFFFF,FFF:FFFF:FF,:FFFFFFFFFFFF,FFF,FFFFFFFFFFF:F,FFFF:FF::FF:FFFFFFFF,FFFFFF::
@A00881:241:HJW2NDRXX:1:2127:19840:7545 1:N:0:CGAGAGAA+GATTGGAG
ATCACGCCTACGGGAGGCAGCAGTGGGGAATATTGGGCAATGGGCGCAAGCCTGACCCAGCAACGCCGCGTGAAGGAAGAAGGCTTTCGGGTTGTAAACTTCTTTTATGAGGGACGAAGGATGTGACGGTACCTCATGAATAAGCCACGGCTAACTACGTGCCAGCAGCCGCGGTCATACGTAGGTGGCGAGCGTTGTCCGGATTTACTGGGTGTAAAGGGCGCGTAGGCGGGTAGGCAAGTCAGATGTG
+
FFFFFFFFFFFFFFFFFFFFFFFFFFFFFFFFFFFFFFFFFFFFFFFFFFFFFFFFFFFFFFFFFFFFFFFFFFFFFFF:FFFFFFFFFFFFFFFFFFFFFFFFFFFF:FFFFFFFFFFFFFFFFFFFFFFF:FFFFFFFFFFFFFFF:FFFFFFFFFFFFFFFFFFF,FFFFFF:FFFF:FFFFFFFFFFFFF,F,F:FFFFF,F,F:FFFFFFFFFFFF,FFFFFFFFFFFFFFFFFFFFFF:FFFF:
@A00881:241:HJW2NDRXX:1:2127:31991:7545 1:N:0:CGAGAGAA+GATTGGAG
ATCACGCCTATGGGGCGCAGCAGTGGGGAATATTGGACAATGGGCGAAAGCCTGATCCAGCGACGCCGCGTGAAGGAAGACGGTCTTCGGATTGTAAACTTCAGTGAGCAGGGACGAGAAAGGACGGTACCTGCAGAGCAAGCCACGGCTAACTACGTGCCAGCAGCCGCGGTAATACGTAGGTGGCGAGCGTTATCCGGAATTACTGGGTGTAAAGGGTGAGTAGGCGGGGATGCAAGTCAGGTGTGAA
+
FFFFFFFFFFFFFFFFFFFFFFFFFFFFFFFFFFFFFFFFFFFFFFFFFFFFFFFFFFFFFFFFFFFFFFFFFFFFFFFFFFFFFFFFFFFFFFFFFFFFFFFFFFFFFFFFFFFFFFF:FFFFFFFFFFFFFFFFFFFFFFFFFFFFFFFFFFFFFFFFFFFFFFFFFFFFFFFFFFFFFFFFFFFFF:FFFFFFFFFFF:FFFFFFFFFFFFFFFFFFFFFFFFFFFFFFFFFF:FFFFFFFFFFF:F
@A00881:241:HJW2NDRXX:1:2127:31720:8453 1:N:0:CGAGAGAA+GATTGGAG
ATCACGCCTATGGGATGCAGCAGTGAGGAATATTGGTCAATGGGCGCAAGCCTGACCCAGCAACGCCGCGTGAAGGAAGAAGGCTTTCGGGTTGTAAACTTCTTTTATGAGGGACGAAGGATGTGACGGTACCTCATGAATAAGCCACGGCTAACTACGTGCCAGCAGCCGCGGTAATACGTAGGTGGCGAGCGTTGTCCGGATTTACTGGGTGTAAAGGGCGCGTAGGCGGGTAGGCAAGTCAGATGTG
+
,FFFFFFFFFFFFF:FFFFFFFFFFFFFFFFFFFFFFFFFFFFFFFFFFFFFFFFFFFFFFFFFFFFFFF:FFFFFFFF:FFFFFFFFFFFFFFFFFFFFF,FFFFFFFFFFF::FFFFFFFFFFFFFF:FFFFFFFF:FFFFFFFFFFFFFFFFFFFFFF:FFFFFFFFFFFFF:FFFFFFFFFFFFFFFFFFFFFFFFFFFFFFFFFFFF:FFFFFFFFFFFF:,FFFF:FFFFFF:F::F,FF:,:F
@A00881:241:HJW2NDRXX:1:2127:27254:8516 1:N:0:CGAGAGAA+GATTGGAG
ATCACGCCTATGGGGCGCAGCAGTGGGGAATATTGGGCAATGGGCGCAAGCCTGACCCAGCAACGCCGCGTGAAGGAAGAAGGCTTTCGGGTTGTAAACTTCTTTTATCAGGGACGAACAAATGACGGTACCTGATGAATAAGCCACGGCTAACTACGTGCCAGCAGCCGCGGTAATACGTAGGTGGCAAGCGTTATCCGGATTTATTGGGTGTCAAGGGCGTGTAGGCGGGACTGCAAGTCAGATGTGA
+
FFFFFFFFFFFFFFFFFFFFFFF:FFFFFFFFFFFFFFFFFFFFFFFFFFFFFFFFFFFFFFFFFFFFFFFFFFFFFFFFFFFFFFFFFFFFFFFFFFFFFFFFFFFFFFFFFFFFFFFFFFFFFFFFFFFFFFFFFF:FFFFFF:FFFFFFFFFFF:FFFFFFFFFFFFFFFFF,FFFFFFFFFFFFF:FFF,FF:FFFFFFFFFF:FFFFFF,FF,FFFFFFF,FFF:FF,FF:FF::FFFFFFFFF:
@A00881:241:HJW2NDRXX:1:2127:30599:8703 1:N:0:CGAGAGAA+GATTGGAG
ATCACGCCTATGGGACGCAGCAGTGAGGAATATTGGACAATGGCCGGAAGGCTGATCCAGCCATGCCGCGTGAGGGAATGAGGTCCTATGGATTGTAAACCTCTTTTCACGCAGGGCAATAAGGTCCACGAGGTGGACCGACGAGAGTATGCGTGGAATAAGCATCGGCTAACTCCGTGCCAGCAGCCGCGGTAATACGGAGGATGCGAGCGTTGTCCGGATTTATTGGGTTTAAAGGGTGCGTAGGCGG
+
FFFFFFFFFFFFFFFFFFFFFFFFFFFFFFFFFFFF:FFFFFFFFFFFFFFFFFFFFFFFFFFFFFFFFFFFFFFFFFFFFFFFFFFFFFFFFFFFFF:FFFFFFFFF,FFFFFFFFFFFFFFFFFFFFF:FFFFFFFFFFFFFFFFFFFFFFFFFFFFFFFFFFFFFFFF:FFFFFFFFFFFFFFFFFFFFFFFFFFFFFFFFFFFFFFFFFFFFFF:FFFFFFFFFFFFFFFFFFF:FFFFF:FFFFF
@A00881:241:HJW2NDRXX:1:2127:32280:8829 1:N:0:CGAGAGAA+GATTGGAG
ATCACGCCTACGGGGCGCACCAGTGGGGAATATTGGGCAATGGGCGCAAGCCTGACCCAGCAACGCCGCGTGAAGGAAGAAGGCTTTCGGGTTGTAAACTTCTTTTATCAAGGACGAAGAAAGTGACGGTACTTGATGAATAAGCCACGGCTAACTACGTGCCAGCAGCCGCGGTAATACGTAGGTGGCGAGCGTTGTCCGGATTTACTGGGTGTAAAGGGCGCGCAGGCGGAATGGCAAGTCAGATGTG
+
FFFFFF,FFFFFFFFFFFFFFFF:FFFFFFFFFFFFFFFFFFFFFFFFFFFFFFFFFFFFFFFFFFFFFFFFFFFFFFFFFFFFFFFFFFFFFFFF:FFFFFFFFFFFFFFFFFFFFF:FFFFFFFFFFFFFFF:FFFFFFFFFFFFFFFFFF:FFFFFFFFFFFFFFFFFFFFFFFFFFFFFFFFFFFF:FFFFFFFFFFFFFFFFFFFFFFFFFFF:FFFFFFFF:FFFFF,FFFFFF:FFFFFFFFF
@A00881:241:HJW2NDRXX:1:2127:30065:9001 1:N:0:CGAGAGAA+GATTGGAG
ATCACGCCTACGGGACGCAGCAGTTGGGAATATTGGACAATGGAGGAAACTCTGATCCAGTGACGCCGCGTGAAGGAAGAAGGTCTTCGGATTGTAAACTTATTTTGTCAGGGAAGAAAAAAATGACTGTACCTGGAGAAAAAGCACCGGCTAACTACGTGCCAGCAGCCGCGGTAATACGTAGGGTGCAAGCGTTATCCGGATTTACTGGGTGTAAAGGGCGAGTAGACGGCGTTGCAAGTCTGATGTG
+
FFFFFFFFFFFFFFFFFFFFFFFFFFFFFFFFFFFFFFFF:FFFFFFFFFFFFFFFFFFFFFFFFFFFFFFFFFFFFFFFFFFFFFFFFFFFFFFFFFFFFFFFFFFFFFFF:F:FFFFFFFFF:F:FFFFFFFFFFFFF,FFFFFFFFFFFFFFFFFFFFFFFFFFFF:FFFF:F:F,FFFFFFFFFFFFFFFFFFFFFFF:FFFF::FFF:F:F,FF:FFFFFF:FFFFFF:FFFFFFFFF,F,FFFF
@A00881:241:HJW2NDRXX:1:2127:31195:9017 1:N:0:CGAGAGAA+GATTGGAG
ATCACGCCTACGGGATGCAGCAGTGGGGAATATTGCACAATGGAGGGAACTCTGATGCAGCGATGCCGCGTGAGGGAAGAAGGTTTTCGGATTGTAAACCTCTGTCTTCAGGGACGATAATGACGGTACCTGAGGAGGAAGCTCCGGCTAACTACGTGCCAGCAGCCGCGGTAATACGTAGGGAGCGAGCGTTGTCCGGAATTACTGGGTGTAAAGGGAGTGTAGGCGGGACTGTAAGTCAGATGTGAAA
+
FFFFFFFFFFFFFFFFFFFFFFFFFFFFFFFFFFFFFFFFFFFFFFFFFFFFFFFFFFFFFFFFFFFFFFFFFFFFFFFFFFFFFFFFFFFFFFFFFFFFFFFFFFFFFFFFFFFFFFFFFFFFFFFFFFFFFFF:FFF:FFFFFFFFF:FFFFFFFFFFFFFFFFFFFFFFFFFFFFFFFFFFFFFFFFFFFFF::FFFFFF:FFFFFFFF,FFFF:FFFFFFFFFFFFFFFF:FFFFFFFFFFFFFFF
@A00881:241:HJW2NDRXX:1:2127:24994:9111 1:N:0:CGAGAGAA+GATTGGAG
ATCACGCCTACGGGAGGCAGCAGTGAGGAATATTGGACAATGGATGGAAATCTGATCCAGCCATGCCGCGTGCAGGAAGGCGGTCCTATGGATTGTAAACTGCTTTTGTACGGGAGCAATAATTTCTACGGGGTAGGGAGATGAGAGTACCGTACGAATCAGCATCGGCTAACTCCGTGCCAGCAGCCGCGGTAATACGGAGGATGCGAGCGTTATCCGGATTTATTGGGTTTAAAGGGTGCGTAGGCTG
+
FFFFFFFFFFFFFFFFFFFFFFFFFFFFFFFF:FFFFFFFFFFFFFFFFFFFFFFFFFFFFFFFFFFFFFFFFFFFFFFFFFFFF:F,FFFFFFFFF:FFFFFFF:FFFFFFFF,FFFFFFFFFFFFFFFFFFF,FFFFFFFFFFFFFFFFFFFFFFFFFFFFFFFFFFFF:FFFF:FFFFFFFFFFFFFFFF,FFFF:FFFFFFFF:FFFFFFFFFFFFF:,F,:FFFF,FFFFFFFFFFFFF:FF::F
@A00881:241:HJW2NDRXX:1:2127:31340:9142 1:N:0:CGAGAGAA+GATTGGAG
ATCACGCCTATGGGACGCAGCAGTGGGGAATATTGCACAATGGGGGGAACCCTGATGCAGCGACGCCGCGTGAGTGAAGAAGTATTTCGGTATGTAAAGCTCTATCAGCAGGGAAGAAGATGACGGTACCTGAGTAAGAAGCCCCGGCTAACTACGTGCCAGCAGCCGCGGTAATACGTAGGGGGCAAGCGTTATCCGGATTTACTGGGTGTAAAGGGAGCGTAGACGGCGATGCAAGTCTGAAGTGAAA
+
:FFFFFFF:::FFFFFFFFFFFFFFFFFFFFFFFFFFFFFFFFFFFFFFFFFFFFFFFFFFFFFFFFFFFFFFFFFFFFFFFFFFFFFFFFFFFFFFF:FFFFFFFFFFFFFFFFFFFFFFFFFFFFFFFFFFFFFFFFFFFFFFFFFFF:FFFFFFFFF:FFFFFF:FFFFF,FFFFF:FFFFFFFFFF:FFFFFF,:FFFFFFFF,FFFFFFFFFF,:FFFF,,FF::FFFF::FFF:FF:FFFF::F
@A00881:241:HJW2NDRXX:1:2127:24867:10175 1:N:0:CGAGAGAA+GATTGGAG
ATCACGCCTATGGGGTGCAGCAGTGGGGAATATTGGGCAATGGGCGCAAGCCTGACCCAGCAACGCCGCGTGAAGGAAGAAGGCTTTCGGGTTGTAAACTTCTTTTATGAGGGACGAAGGACGTGACGGTACCTCATGAATAAGCCACGGCTAACTACGTGCCAGCAGCCGCGGTAATACGTAGGTGGCGAGCGTTGTCCGGATTTACTGGGTGTAAAGGGCGCGTAGGCGGGTAGGCAAGTCAGATGTG
+
FFFFFFFFFFFFFFFFFFFFFFFFFFFFF,FFFFFFFFFFFFFFFFFFFFFFFFFFFFFFFFFFFFFFFFFFFFFFFFFFFFFFFFFFFFFFFFFFFFFFFFFFFFFFFFFFFFFFFFFFFFFFFFFFFFFFFFFFFFFFFFFFFFFFFFFFFFFFFFFFFFFFFFFFFFFFFFF:FFFFFFFFFFFFFFFFFFFFFFFFFFFFFFFFFFFFFFFFFFFFFFFFF,FFFFFF:FFFFFF,FFFFF:FFFF
@A00881:241:HJW2NDRXX:1:2127:28583:10222 1:N:0:CGAGAGAA+GATTGGAG
ATCACGCCTACGGGGTGCAGCAGTCGGGAATATTGCGCAATGGAGGAAACTCTGACGCAGTGACGCCGCGTGCAGGAAGAAGGTTTTCGGATTGTAAACTGCTTTAGACAGGGACGAAGGATGTGACGGTACCTCATGAATAAGCCACGGCTAACTACGTGCCAGCAGCCGCGGTAATACGTAGGTGGCGAGCGTTGTCCGGATTTACTGGGTGTAAAGGGCGCGTAGGCGGGTCGGCAAGTCAGATGTG
+
,FFFFFFFFFFFF,FFFFFFFFFF:FFFFFF,FFFFFFFFFFFFFFF:FFFFFFFFFFFFFFFFFF:FFF:F:F:FFFFFFFFFFFFFFFFFFFFFFFFFFFFFFFFF,FFFFFFFFFFFFF:FFFFFFFFFF:F:FFFFFFFFF:FFF,FFFFF,FF:FFFFFFFFFFFFFFFFFFF,F::FFFFF:FFF,FF:FFF:FFFFFFFFF:FFFFFF::FFFFFF:FFFFFFF,FF,:FFF,FFF:F:FFFF
@A00881:241:HJW2NDRXX:1:2127:12979:10347 1:N:0:CGAGAGAA+GATTGGAG
ATCACGCCTACGGGACGCAGCAGTGGGGAATATTGCACAATGGGGGGAACCCTGATGCAGCGACGCCGCGTGAATGAAGAAGGTCTTCGGATCGTAAAGTTCTGTCGTGAGGGACGAAAAAAGACGGTACCTCATGAGGAAGCCACGGCTAACTACGTGCCAGCAGCCGCGGTAATACGTAGGTGGCGAGCGTTGTCCGGATTTACTGGGTGTACAGGGCGCGTAGGCGGATTTGTAAGTCAGATGTGAA
+
FFFFFFFFFFFFFFFFFFFFFFFFFFFFFFFFFFFFFF:FFFFFFFFF:FFFFFFFFFFFFFFFFFFFFFFFFFFFFFFFFFFFFFFFFFFFFFFFFFFFFFFFFFFFFFFFFFFFFFF,FFFFFFFFFFFFFFFFFFFFFFFFFFFFFFFFFFF:FFFFFF:FFFFF:FFFFFFFFFFF,FFFFFF:FFFF,FFFFFFF:FFF,FF:FFFFFF,FFFFFFFFFFFFFFF::FFFFFF:FFFFFFFFFFF
@A00881:241:HJW2NDRXX:1:2127:28565:10535 1:N:0:CGAGAGAA+GATTGGAG
ATCACGCCTACGGGGTGCAGCAGTGGGGAATATTGGTCAATGGGGGAAACCCTGAACCAGCAACGCCGCGTGAAGGAAGAAGGCTTTCGGGTTGTAAACTTCTTTTATCAGGGACGATAGTGACGGTACCTGATGAATAAGCTCCGGCTAACTACGTGCCAGCAGCCGCGGTAATACGTAGGGAGCGAGCGTTATCCGGATTTACTGGGTGTAAAGGGCGCGTAGGCGGGCTGACAAGTCAGATGTGAAA
+
,FFFFFFFFFFFFFFFFFFFFFFFFFFFFFFFFFFFFFF:FFFFFFFFFFFFFFFFFFFFFFFFFFFFFFFFFFFFFFFFFFFFF:F,FFFFFFFF,:FFFF:FFFFFFFFFFF,F:F:FFFFFFFFFFFFFFFFFFFF:FFFFFFFF:FFFFFFFFFFFFFFFFFFFFFFF:FFF::FFFFFFFFF:FFF,FFFFFFFFFFFFFFFF:FFFF:,,:::FF:FFF:FF:FFFFFFFFF,:FF,:,F:FF,
@A00881:241:HJW2NDRXX:1:2127:17743:11209 1:N:0:CGAGAGAA+GATTGGAG
ATCACGCCTACGGGGTGCAGCAGTGAGGAATATTGGACAATGGCCGGAAGGCTGATCCAGCCATGCCGCGTGAGGGAATGAGGTCCTATGGATTGTAAACCTCTTTTCACGCAGGGCAATAAGGTCCACGAGGTGGACCGACGAGAGTATGCGTGGAATAAGCATCGGCTAACTCCGTGCCAGCAGCCGCGGTAATACGGAGGATGCGAGCGTTGTCCGGATTTATTGGGGTTAAAGGGTGCGTAGGCGG
+
FFFFFFFFFFFFFFFFFFFFFFFFFFFFFFFFFFFFFFFFFFFFFFFFFFFFFFFFFFFFFFFFFFFFFFFFFFFF:FFFFFFFFF:FFFFFFFFFFFFFFFFFFFFFFFFFFFFFFFFFFFFFFFFFFFFFFFFFFFFFFFFF:FFFFFFFFFFFFFFFF:FFFFFFFF:FFFFFFFFFFFFFF,FFFF:FF:FFFFFFFFFF,FF:FFFFFF:FFFF::FFFFF,FF:,F,F:FFFFFFF:FF:FF:F
@A00881:241:HJW2NDRXX:1:2127:21983:11694 1:N:0:CGAGAGAA+GATTGGAG
ATCACGCCTACGGGGGGCAGCAGTGGGGAATCTTCCGCAATGGGCGAAAGCCTGACGGAGCGATGCCGCGTGGGTGAAGAAGGGATTCGTCCCGTAAAGCCCTGTTGCCCGCGACGAAGAGCGCATCGAGGAAAGAGCGATGCGAGTGACGGTAGCGAGCGAGGAAGCCACGGCTAACTACGTGCCAGCAGCCGCGGTACTACGTAGGTGGCGAGCGTTGTCCGGACTCATTGGGCGTAAAGCGCATGTA
+
:FF:FFF:F:FFFFFFFFFFFFFFFF:FFFFFFFFFFFFFFFFFFFFFFFFFFFFFFFFFFFFFFFFFFFFFFFFFFFFFFFFFFFFFFFFFFFFFFFFFFFF:FFFFFFFFFFFFFFF:FFFFFFFFFFFF,FF,FFFFFFF:FFFFFFFFFFF:,:FFFFFFFFFFFFFFFFFFFFFFFFFF:FFFFFFFFFFFFFF,FFF:F,FFFFFF,FFF:F,,FFFFF,:F:FF:FF:FFFF:FFF:FFFFFF
@A00881:241:HJW2NDRXX:1:2127:21423:12101 1:N:0:CGAGAGAA+GATTGGAG
ATCACGCCTACGGGACGCAGCAGTGGGGAATATTGCACAATGGGCGAAAGCCTGATGCAGCGATGCCGCGTGAGGGAAGAAGGTTTTCGGATTGTAAACCTCTGTCTTCGGGGACGATAATGACGGTACCCGAGGAGGAAGCTCCGGCTAACTACGTGCCAGCAGCCGCGGTAATACGTAGGGAGCAAGCGTTATCCGGAATTACTGGGTGTAAAGGGAGTGTAGGCGGGACTGCAAGTCAGATGTGAAA
+
FFFFFFFFFFFFFFFFFFFFFFFFFFFFF:FFFFFFFFFFFFFFFFFFFFFFFFFFFFFFFFFFFFFFFFFFFFFFFFFFFFFFFFFFFFFFFFFF:FFFFFFFFFFFFFFFFFFFFFFFFFFFFFFFFFFFFFFFFFF:FFFFFFFFFFFFFFFFFFFFFFFFFFFFFFF:FFFFFFFFFFFFFFFFFFFFFFFF:FFFFFFFFFFFFFFFFFFFFFFFFFFFFFFFFFFFFFFFFFFFFFFFFFFFFF
@A00881:241:HJW2NDRXX:1:2127:25599:12101 1:N:0:CGAGAGAA+GATTGGAG
ATCACGGCTAAGGGACGCAGCATAGTCGGATATTTGACACAGTTTGTAACACTTAATCAGCGAAGACGCTTCGTAGAAGAATTATTTAGTTATCTAAACACCAATAAGCATGGAACAAGAAAAAGCAAACTGATAAAGAAGCCACGACTAACTACGAGCCAGCAGCCGCTCTAATACTAACGGGGCGAGCCTTATCAATATTTAGTGCCACAAAAGGGAGCGTAGGCGGCATGACAAGACTGTAGAGAAT
+
:,,FF,,,FFF,F,FF,F,,:,,,,:,F,FFFF,F,,,F,,F,:,,,FF,,,F:F,::FFFF,,,,F,F,,,F,,F::F:F,F:FF,,F,,,F,F,,:,,,F,F,::FF,,,,F,,F:F::,,,F,,,,::,:,,,,F,F,FFFFF,:FFFFFF,F,F:FFF::F::,,:,,FFF:F,,F,:F,:,,F:,,:FFF,,,,F,F:F,F,,,:,,::,FF,,,,F:,:,:F,FFFFF:F::,,,F,,,,F,F,
@A00881:241:HJW2NDRXX:1:2127:28980:12383 1:N:0:CGAGAGAA+GATTGGAG
ATCACGCCTACGGGAGGCAGCAGTGGGGAATATTGGGCAATGGAGGCAACTCTGACCCAGCAACGCCGCGTGAGCGATGAAGGTCTTCGGATTGTAAAGCTCTTTAAGTGGGGACGAAGAAAGTGACTGTACCCACAGAATAAGCCTCGGCTAACTACGTGCCAGCAGCCGCGGTAATACGTAGGAGGCAAGCGTTATCCGGAATGACTGGGCGTAAAGGGTGCGTAGGTGGCTTGGCAAGTTGGTAGCG
+
FFFFFFFFFFFFFFFFFF,FFFFFFFFFFFFFFFFFFFFFFFFFFFFFFFFFFFFFFFFFFFFFFFFFFFFFFFFFFFFFFFFFFFFFFFFFFFFFFFFFFFFFFFFFFFFFFFFFFFFFFFFFFFFFFFFFFFFFFFFFFF:FFFFFFFFFFFFFFFFFFFFFFF:FFFFFFFF,FFFFFFFFFFFFFF,FFFFF:FFFFFF:FF:FFFFFFFFFFFFFFFFF:FFFFFF:FFFFFFFF:FFFF:FF::
@A00881:241:HJW2NDRXX:1:2127:24650:12806 1:N:0:CGAGAGAA+GATTGGAG
ATCACGCCAATGGGGGGCACAAGAGGGGGATATTGGAAAATGGGGGGAAACATGATCCAGCTACGGCGCTTGAGTGAAGAAGTATGTAGGTACGTAAAGCTCTATCAGCAGGGTCGAAAGATATGAAGGTACCTGAGTAAGAAGCCCCGGCTAACTACGTGCCAGCAGCCGCGGTAATACGTAGGGGGCAAGCGTTATGCGGATTTACTGGTTGTAAAGGGAGCGTAGACGGACAGGCAGGTCTGAGGTG
+
,FFFFFFF,F,F,::::,F,,,,,:,,:F:FF,F::F,,F,,F::,:FF,F,,,FF,,F,,,:,F,,,:,:,,:,,::FFF:FFF,,,,,,,:,,F:::,FFFF:FF:FFF,,,,F,,,::,,F,,,,,,F:,FFF,,:F,FF,,FF,FF::FFFFF,FF:,,FF,FFF,:FFFF,,FF,F:,,F,:F,F,:FFF,:F,FFF,F:F,F,:F,,FFFF,,F:,:FFF::FFFF,:,FFF,,FFF:FF,:,F
@A00881:241:HJW2NDRXX:1:2127:18936:12962 1:N:0:CGAGAGAA+GATTGGAG
ATCACGCCTACGGGGGGCAGCAGTGGGGAATATTGGGCAATGGGCGCAAGCCTGACCCAGCAACGCCGCGTGAGGGAAGAAGGCCTTCGGGTTGTAAACCTCTTTTACCAGGGACGAAGGCCGTGACGGTACCTGGAGACGAAGCAACGGCTCACTACGTGCCAGCAGCCGCGGTACTACGTCGGTTGCGAGCGGTGTCCGGAATTACTGGGTGTAAAGGGCGTGTAGGCGGAACTGCAAGTCAGATGTG
+
FFFFFFFFFFFFFFFFFFFF::FFFFFFFFFF:FFFFFF,FFFFFF,FFFFFFFFFF:FFFFFFFFFFFF,:FFFF:FFFFFFFFF,:FFF::FFFFFFFFFFFFFFFF,FFFFFFFFFF,FF:FFFF:F:,FFF:,F:,FFFFFF,FF,FF,F:FFF:FFFFF:FF,FFFFFF:F,FFFFF,FFFFFFFF:FF,FFFFFFFFFFFFF::F:F:F:FFFF:FFFFFFF:,F::,FFF::,FFF::FFFF:
@A00881:241:HJW2NDRXX:1:2127:26223:13307 1:N:0:CGAGAGAA+GATTGGAG
ATCACGCCTATGGGAGGCAGCAGTGGGGGATATTGCACAATGGGGGAAACCCTGATGCAGCGACGCCGCGTGAGTGAAGAAGTCATTCGTGACGTAAAGCTCTGTCAGTAGGGAAGAAAAAGGCGTCCTTCGGACGCCCGGACGGTACCTGACCAAGAAGCCCCGGCTAACTACGTGCCAGCAGCCGCGGTAATACGTAGGGGGCAAGCGTTATCCGGATTTACTGGGTGTAAAGGGAGCGCAGACGGTG
+
FFFFFFF:FFFFFFFFFFFFFFFFFFFFFFFFFFFFFFFFFFFFFFFFFFFFFFFFFFFFFFFFFFFFFFFFFFFFFFFFFFFF:FFFFFFFFFFFFFFFFFFFFFFFFFFFFFFFFFFFFFF:FFFFFFFFFFFFFFFFFFFFFFF:FFFFFFFFFF:F:FFFFFFFFFFFFFFFFFFFFFFFFFFFFFFF:F,:FFFFFFFF:F:FFFFFFF:FFFFFFF:FFFFFFFFFFFFFFFFFFFFFF:FFFF
@A00881:241:HJW2NDRXX:1:2127:17164:13432 1:N:0:CGAGAGAA+GATTGGAG
ATCACGCCTATGGGATGCAGCAGTGGGGGATATTGCACAATGGGGGAAACCCTGATGCAGCGATGCCGCGTGAGGGAAGAAGGTTTTCGGATTGTAAACCTCTGTGGAGGGGGACGATAATGACGGTACCCCTTTAGGAAGCCACGGCTAACTACGTGCCAGCAGCCGCGGTAATACGTAGGTGGCGAGCGTTGTCCGGAATTACTGGGTGTAAAGGGAGCGTAGGCGGGAACGCAAGTCAGAAGTGAAA
+
FFFFFFFFF:FFFFFFFFFFFFFFFFFFFFFFFFFFFFFFFFFFFFFFFFFFFFFFFFFFFFFFFFFFFFFFFFFFFFFFFFFFFFFF:FFFFFFFF:FFFFFFFFFFFFFFFFFFFFFFFFFF:FFFFFFFFFFF:FFFFFF:FFFFFFFFFFFFFFFFFFFFFFFFFFFFFFFFFFFFFFFFFFFFFFFFFFFFFFFF,FFFFFFFFFFFFFFFFFFFF:FFFF:FFFF,FFFF,FFFFFFF:FF,FF
@A00881:241:HJW2NDRXX:1:2127:13711:13651 1:N:0:CGAGAGAA+GATTGGAG
ATCACGCCTATGGGATGCAGCAGTGGGGAATATTGGGCAATGGGCGAAAGCCTGACCCAGCGACGCCGCGTGAAGGAAGAAGGTTTTCGGATTGTAAACTTCAGTAAGCAGGGACGAAGGAAGTGACGGTACCTGCAGAGTAAGCCACGGCTAACTACGTGCCAGCAGCCGCGGTAATACGTAGGTGGCGAGCGTTATCCGGAATTACTGGGTGTAAAGGGTGTGTAGGCGGGGCGATAAGTCTGATGTG
+
FFFFFFFFFFFFFFFFFFFFFFFFFFFFFFFFFFFFFFFFFFFFFFFFFFFFFFFFFF:FFFFFFFFFFFFFFFFFF:FFFFFFFFFFFFFFFFFFFFFFFFFFFFFFFFFFFFFFFFFFF,FFFFFFFFFFFFFFFFFFFFFFFFFFFFFFFF:FFF:FFFF:FFFFFFFFFFFF:FFFFFFFFFFFFFFFFFFFFFF:FFF,FFFFFFFFFFF:FFFFFFFFFFFFFFFFFFFFFFFF,FFFFFFFFF
@A00881:241:HJW2NDRXX:1:2127:23312:13745 1:N:0:CGAGAGAA+GATTGGAG
ATCACGCCTACGGGGGGCAGCAGTGGGGAATATTGGGCAATGGGCGAAAGCCTGACCCAGCAACGCCGCGTGAAGGAAGAAGGTCTTCGGATTGTAAACTTCTTTTATGAGGGACGAAGGACGTGACGGTACCTCATGAATAAGCCACGGCTAACTACGTGCCAGCAGCCGCGGTAATACGTAGGTGGCGAGCGTTATCCGGATTTACTGGGTGTAAAGGGCGCGTAGGCGGGCGTGCAAGTCAGATGTG
+
:FFFFFFFF:FFFFFFFFFFF:FFFFFFFFFFFFFFFFFFFFFFFFFFFFFFFFFFFFFFFFFFFFFFFFFFFFFFFFFFFFFFFFFFFFFFFFFFFFFFFFFFFFFFFFFFFFFFF:FFFFFFFFFF:FFFFFFFFFFFFFFFFFFFFFFFFFFFFFFFFFFFFFFFFF,F:FFFFF,FFFFF,F::F,FFF,FFFFFFFFFFF::FFFFFFFFF,FFFFFFFFFFFFFFFFFFFFFF,FFF:F::FFF
@A00881:241:HJW2NDRXX:1:2127:18964:14105 1:N:0:CGAGAGAA+GATTGGAG
ATCACGCCTATGGGATGCAGCAGTGGGGAATATTGGGCAATGGGCGCAAGCCTGACCCAGCAACGCCGCGTGAAGGAAGAAGGCTTTCGGGTTGTAAACTTCTTTTATGAGGGACGAAGGACGTGACGGTACCTCATGAATAAGCCACGGCTAACTACGTGCCAGCAGCCGCGGTAATACGTAGGTGGCGAGCGTTGTCCGGATTTACTGGGTGTAAAGGGCGCGTAGGCGGGTAGGCAAGTCAGATGTG
+
,FFFFFFFFFFFFFFFFFFFFFFFFFFFFFFFFFFFFFFFFFFFFFFFFFFFFF:FFFFFFFFFFFFFFFFFFFFFFFFFFFFFFFFFFFFFFFFF,:FFFFFFFFFFFFFFFFFFFFFFFFFFFFFFFFFFFFFFFFFFFFFFFFFFFFFFFFFFFFFF,FFFFFFFFFFFF:FFFFFF:FFFFFFFFFFFFFF:FFFFFFFFFFFFFFFF:FF,,:FFFFFFFFFFFFFF,FFFFF,FF,FFF:FFFF
@A00881:241:HJW2NDRXX:1:2127:14208:14262 1:N:0:CGAGAGAA+GATTGGAG
ATCACGCCTATGGGAGGCAGCAGTGGGGGATATTGGACAATGGGGGAAACCCTGATGCAGCGACGCCGCGTGAGTGAAGAAGTATTTCGGTATGTAAAGCTCTATCAGCAGGGAAGAAAATGACGGTACCTGAGTAAGAAGCCCCGGCTAACTACGTGCCAGCAGCCGCGGTAATACGTAGGGGGCAAGCGTTATCCGGATTTACTGGGTGTAAAGGGAGCGTAGACGGCAGGGCAAGTCTGAAGTGAAA
+
FFFFFFFFFFFFFFFFFFFFFFFFFFFFFFFFFFFFFFFFFFFFFFFFFFFFFFFFFFFFFFFFFFFFFFFFFFFFFFFFFFFFFFFFFFFFFFFFFFFFFFFFFFFFFFFFFFFFFFFFFFFFFFFFFFFFFFF:FFFFFFFFFFFFFFFFFFFFFFFFFFFFFFFFFFFF:FFFFFFFFFFFFFF:FFF:F:FFFFFFFFFFFFFFFFFFFF,FFFFFFFFF:FFFFF:FFFFFF:FFFFF:FFFFFF
@A00881:241:HJW2NDRXX:1:2127:28158:14528 1:N:0:CGAGAGAA+GATTGGAG
ATCACGCCTACGGGACGCAGCAGTGGGGGATATTGCGCAATGGGGGAAACCCTGACGCAGCGACGCCGCGTGAAGGAAGAAGGTTTTCGGATTGTAAACTTCTGTCAACGGGGACGAGGAAGGACGGTCCCCGAGGAGGAAGCCACGGCTAACTACGTGCCAGCAGCCGCGGTACTACGTAGGTGGCGAGCGTTGTCCGGATTTACTGGGTGTCAAGGGCGTGTAGGCGGGTTTGTAAGTTGGGTGTGAA
+
FFFFFFFFFFFFFFFFFF:FFFF,F:FFF,,,:FFFFFFF:F:FFFFF,FFFFFFFFFFFFFFFFFFFF:FFFFFFFFFFFFF:FFFFFF::FFFFFFFFFFF:FFFFF:F:FFFFFFFF,FFFF:FFFFFFFFFF::FF,FFFFFFFFFFFFF:FF:FFFFFFFF:FFFFFFF,F:F:F,:FFFFF:FFFFFF,FFFFFFFF::FF,:FFFFFFFFFFF:F,FF:FFFFFFFFFF,FFFFFFF:F:F:,
@A00881:241:HJW2NDRXX:1:2127:22236:14700 1:N:0:CGAGAGAA+GATTGGAG
ATCACGCCTATGGGAGGCAGCAGTGGGGAATATTGCACAATGGGCGCAAGCCTGATGCAGCGATGCCGCGTGAAGGAAGAAGGCTTTCGGGTTGTAAACTTCTTTTATGAGGGACGATAGTGACGGTACCTGATGAATAAGCTCCGGCTAACTACGTGCCAGCAGCCGCGGTAATACGTAGGGAGCGAGCGTTATCCGGATTTACTGGGTGTAAAGGGCGCGTAGGCGGGCTGACAAGTCAGATGTGAAA
+
FFFFFFFFFFFFFFFFFFFFFFFFFFFFFFFFFFFFFFFFFFFFFFFFFFFFFFFFFFFFFFFFFFFFFFFFFFFFFFFFFFFFFFFFFFFFFFFFFFFFFFF:FF:FFFFFFFFFFFFFFFFFFFFFFFFFFFFF:FFFFFFFFFFFF:FFFFFFFFFFFFFFFFFFFFFF,,FFFFFFFFFFFFFFFFFFFFFFFFFFFFFFF:FFFF:FFF,FFFFFFFFFF:FFF,FFFFFFFFF:FF:FFFF:,F
@A00881:241:HJW2NDRXX:1:2127:17445:15076 1:N:0:CGAGAGAA+GATTGGAG
ATCACGCCTACGGGGGGCAGCAGTGGGGGATATTGGACAATGGGGGGAACCCTGATCCAGCGACGCCGCGTGAGTGAAGAAGTATTTCGGTATGTAAAGCTCTATCAGCAGGGAAGAAAGAAATGACGGTACCTGAGTAAGAAGCCCCGGCTAACTACGTGCCAGCAGCCGCGGTAATACGTAGGGGGCAAGCGTTATCCGGATTTACTGGGTGTAAAGGGAGCGTAGACGGATGTGCAAGTCTGAAGTG
+
F,FFFFFFFFFFFFFFFFFFFFFFFFFFFFFFFFFFFFFFFFF:FFFFFFFFFFFFFFFFFFFFFFFFFFFFFFFFFFFFFFFFFFFFFFFFF:FFFFFFFFFFFFFFFFFFFFFFFFF:FFFF:FFFFFF:FFF,FF:FF,FFFFFFFFFFFFFFFFFFFFF:F:FFFF:FFF:FFFF:FF,FFFFFFF:FFFFFFFFFFFFFFFFFFFFF::,,:FFFFFFF:F,:FFF:F:F,F:,,::FFF,FFFF
@A00881:241:HJW2NDRXX:1:2127:22643:15186 1:N:0:CGAGAGAA+GATTGGAG
ATCACGCCTATGGGATGCAGCAGTGGGGAATATTGGTCAATGGGGGGAACCCTGAACCAGCAACGCCGCGTGAAGGAAGAAGGCTTTCGGGTTGTAAACTTCTTTTACCAGGGACGATAGTGACGGTACCTGGTGAATAAGCTCCGGCTAACTACGTGCCAGCAGCCGCGGTAATACGTAGGGAGCGAGCGTTATCCGGATTTACTGGGTGTAAAGGGCGCGTAGGCGGGCTGTCAAGTCAGATGTGAAA
+
FFFFFFFF,FFFFFFFFFFFFFFFFFFFF:FFFFFFFFFFFFFFFFFF:FFFFFFFFFFFF:FFFFFFFFFFFFFFFFFFFFFFFFFFFFFFFFFFFFFFFFFFFFFFFFFFFFFFFFFFFFFFFF:FFFFFFFFFFFFFFFFFFFFFF:FFFFFFFFFFFFFFFFF:FFFF,FFFFF:FFFFFFFFFFFFFFFFFFFFFFFFFFFFFFFFF:FFFFFF:FFFFFFFFFFFF:FFFFFFFFFFFFF::FF
@A00881:241:HJW2NDRXX:1:2127:21414:15248 1:N:0:CGAGAGAA+GATTGGAG
ATCACGCCTATGGGAGGCAGCAGTTAGGAATATTCGTCAATGGGGGAAACCCTGAACGAGCAATGCCGCGTGAGTGATGACGGTCTTTATGATTGTAAAACTCTGTTGTAAGGAAAGAAACCTTGTCATAGGTAATGATGATAAGCTGACGGTACCTTACCAGAAAGCCCCGGCTAACTACGTGCCAGCAGCCGCGGTAATACGTAGGGGGCGAGCGTTATCCGGATTTATTGGGCGTAAAGCGTGTGTA
+
:FFFFFFFFFFFFFFFFFFFFFFF:FFFFFFFFFFFFFFFFFFFFFFFFFFFFFFFFFFFFFFFFFFFFFFFFFFFFFFFFF:FFFFFFFFFFFFFFFFFFFFFFFFFFF:FFFF:F:FFFFFFFFFFFFFFFFFFFFFFFFFFFFFFFFFFFFFFFFFFFFFF:FFFFFFFFFFFFFFFFFFFFF,FF:FFFFFFFFF,FFFFFFFF:FFF:FFFF,FFFFFFFF:F:FFFF:FFFFFFF:F:FFFFF:
@A00881:241:HJW2NDRXX:1:2127:22833:15452 1:N:0:CGAGAGAA+GATTGGAG
ATCACGCCTATGGGGGGCAGCAGTCGGGAATATTGCGCAATGGAGGGAACTCTGACGCAGTGACGCCGCGTGCAGGAAGAAGGTTTTCGGATTGTAAACTGCTTTAGACAGGGAAGACAAAGACAGTACCTGTAGACTAAGCTCCGGCTAACTACGTGCCAGCAGCCGCGGTCAGACGTAGGGAGCAAGCGTTATCCGGATTTATTGGGTGTAAAGGGTGCGTAGACGGGAAGGCAAGTTGGTTGTGAAA
+
,FFFFFFF:F,,FFFFFF:FFFFF:FFFF:::,FFFFF:FFFFFFFFFFFFF:FFFFFFFFFFFFFFFFFFFFFFFFFFFFFFF:FFFFFF:FFFF,FFFFFFFFFFFF,F:FFFFFFFF:::FFFFFFFFFFFFF:FF::FFFFFFFFFFFFF:FFFF:,FFFFFFFFFFF,F,:FFF:FF:FFFFFFFF,F,FFFFFF:FFF:FFFFFF,F,FFFFF,FF,F:F:,FFFFFFFFFFFFFFF,FF:FF,
@A00881:241:HJW2NDRXX:1:2127:29116:16219 1:N:0:CGAGAGAA+GATTGGAG
ATCACGCCTACGGGATGCAGCAGTGGGGGATATTGCACAATGGGGGAAACCCTGATGCAGCGACGCCGCGTGGAGGAAGAAGGTTTTCGGATTGTAAACTCCTGTCGTGCGGGACGATAATGACGGTACCGCACAAGAAAGCCACGGCTAACTACGTGCCAGCAGCCGCGGTAAAACGTAGGTGGCAAGCGTTGTCCGGAATTACTGGGTGTAAAGGGAGCGCAGGCGGGCTGACAAGTTGGACGTGAAA
+
:FFFFFFFF:FFFFFFFFFFFFFFFFFFFFFFFFFFFFF:FFFFFFFFFFF:F:FFFFFFFFFFFFFFFFFFFFFFFFFFFFFFFFFFFFFFFFFF:FFFFFFFFFFF:FFFFFFFFF,FFFFFFFFFFFFFFFF:,FFFFFFFFFFFFFFFFFFFFFFFFFFF:FFFFFFF:FFFF:FF:FFFFFFFFF:FFFFFFF::FFFFFFFFF,FF,FFF:FFFFFFFFFFFFFFFFFFFFFFF:FF:FFF:,F
@A00881:241:HJW2NDRXX:1:2127:17255:16407 1:N:0:CGAGAGAA+GATTGGAG
ATCACGCCTACGGGGGGCAGCAGTGGGGGATATTGGACAATGGGGGGAACCCTGATCCAGCGACGCCGCGTGAGTGAAGAAGTATTTCGGTATGTAAAGCTCTATCAGCAGGGAAGAAAGAAATGACGGTACCTGAGTAAGAAGCCCCGGCTAACTACGTGCCAGCGGCCGCGGTAATACGTAGGGGGCAAGCGTTATCCGGATTTAGTGGGTGGAAAGGGAGCGTAGACGGATGAGAAAGGCTGAAGTG
+
,FFFFFFFF:,FFFFFFF:FF:F,F,FFFFFFFFFFF,F:FFFFFFFFF:F:FFFFF:FFFFF:FFFFFFFF:F,F,FFFFFF:FFFFFFF:FF,F,FFFFFF,FF:FFFFFF,FF,,:FF,:F:F:FFF::F,F,:FF:F:FFF,FF:FF:F:F:FFFFFFF,FF,:FFF:FF,FFFF,F::FFFF:FFF:FFFF:,FF:F,,FFF,:FFF,:,FFFFF,,,FFFFFFFFFFF:,F,,:F,FFF,FFF,
@A00881:241:HJW2NDRXX:1:2127:18204:16861 1:N:0:CGAGAGAA+GATTGGAG
ATCACGCCTATGGGACGCAGCAGTGGGGAATATTGGGCAATGGGCGCAAGCCTGACCCAGCAACGCCGCGTGAAGGAAGAAGGTTTTCGGATTGTAAACTTCTGATCTGTGGGAAGAAGGAAGTGACGGTACCACAGGAGAAAGCCACGGCTAACTACGTGCCAGCAGCCGCGGTAATACGTAGGTGGCGAGCGTTGTCCGGAATAACTGGGCGTAAAGGGAGCGTAGGTGGTTATTTAAGTTAGGTGTG
+
FFFFFFFFFFFFFFFFFFFFFFFFFFFFFFFFFFFFFFFFFFFFFFFFFFFFFFFFFFFFFFFFFFFFFFFFFFFFFFFFFFFFFFFFFFFFFFFFF:FFFFFFFFFFFFFFFFFFFFFFFFFFFFF:FFFFFFFFFFFFFFFFFFFFFFFFFFFFFFFFFFFFFFFFFFFFFFFF,FFFFFFFFFFFFFFFFF:FFFFFFFFFFF:F:FF:FFF:FFFFFF:FFFFFFFFFF:::FFFFFFF:FFFFFF
@A00881:241:HJW2NDRXX:1:2127:24189:16955 1:N:0:CGAGAGAA+GATTGGAG
ATCACGCCTATGGGGCGCAGCAGTGAGGAATATTGGTCAATGGGCGCGAGCCTGAACCAGCCAAGTAGCGTGAAGGAAGACGGCCCTACGGGTTGTAAACTTCTTTTATACGGGAATAAGAACGTCCACGAGTGGATGCGTGCATGTACCGTATGAATAAGCATCGGCTAACTCCGTGCCAGCAGCCGCGGTAATACGGAGGATGCGAGCGTTATCCGGATTTATTGGGTTTAAAGGGAGCGTAGACGGG
+
FFFFFFFFFFFFFFFFFFFFFFFFFFFFFFFFFFFFFFFFFFFFFFFFFFFFFFFFFFFFFFFFFFFFFFFFFFFFFFFFFFFFFFFFFFFFFFFF:FFFFFFFFFFFFFFFFFF,FFFFFFFFFFFFFFFFFFFFFFFFFFFFFFFFFFFFFFFFFFFFFF,FFFFFFFFFFFFFFFFF:FFFFFFFFFFF,:FFFFFFFFFF:F:,FFF,FF,FFFFF,FFFF:F:FF,FFFF:FFFFFFF:F::FF,
@A00881:241:HJW2NDRXX:1:2127:25021:17331 1:N:0:CGAGAGAA+GATTGGAG
ATCACGCCTACGGGGTGCAGCAGTGGGGAATATTGGGCAATGGAGGGAACTCTGACCCAGCAACGCCGCGTGAAGGAAGAAGGTTTTCGGATTGTAAACTTCTGTTGTAAGGGACGAAGAATGACGGTACCTTACAAGGAAGCCCCGGCTAACTACGTGCCAGCAGCCGCGGTAATACGTAGGGGGCGAGCGTTGTCCGGAATGACTGGGCGTAAAGGGAGTGTAGGCGGCATTGTAAGTTAAGTGTGAA
+
FFFFFFFFFFFFFFFFFFFFFFFFFFFFFFFFFFFFFFFFFFFFFFFF:FFFFFFFFFFFFFFFFFFFFFFFFFFFFFFFFFFFFFFFFFFFFFF:FFFFFFFFFFFFFFFFFFFFF,FF,FFFFFFFFFFFFF:FFFFFFFFFFFFF,FFFFFFFFFFFF:FFFFFFFFF,FF:F,FFFFFFFF:FFFFF:FFFFFF:FF:F,:FFF:FFFFFFFFFFF,FFFF:FFFFFFF:FFF,FFFFFF:::FF:
@A00881:241:HJW2NDRXX:1:2127:25635:17331 1:N:0:CGAGAGAA+GATTGGAG
ATCACGCCTATGGGACGCAGCAGTGGGGGATATTGCGCAATGGGGGAAACCCTGACGCAGCAACGCCGCGTGAAGGAAGAAGGCCTTCGGGTTGTAAACTTCTTTAAGTGTGGAAGATAATGACGGTACACACAGAATAAGCCACGGCTAACTACGTGCCAGCAGCCGCGGTAATACGTAGGTGGCGAGCGTTGTCCGGATTTACTGGGTGTAAAGGGCGTGTAGGCGGGACTACAAGTCAGATGTGAAA
+
FFFFFFFFFFFFFFFFFFFFFFFFFFFFFFF:FFFFFFFFFFFFFFFFFFFFFFFFFFFFFFFFFFFFFFFFFFFFFFFFFFFFFF:FFFFFFFFFFFFFFFFFFFFFFFFFFFFFFFFFFFFFFFFFFFFFFFFFFF:FFFF:FFFFFFFFFFFFFFFFFFFFFFFFFF:FFFFFFFFFFFFFFFFFFFFFFFFFFFFFFFFFFFF:F,FFFFFFFFFFFFFFFFFFFFF:FFFF,FFF:FFFFFFFFF
@A00881:241:HJW2NDRXX:1:2127:18710:17550 1:N:0:CGAGAGAA+GATTGGAG
ATCACGCCTACGGGACGCAGCAGTGGGGAATCTTGCGCAATGGGCGGAAGCCTGACGCAGCGACGCCGCGTGAGGGAAGAAGGTTTTCGGATCGTAAACCTCTGTCAGAAGGGAAGAATAGGGGACGTGCCAATCAGCGTTTCCGTGACGGTACCTTCAAAGGAAGCACCGGCTAACTCCGTGCCAGCAGCCGCGGTAATACGGAGGGTGCGAGCGTTAATCGGAATTACTGGGCGTAAAGCGCGTGTAG
+
:FFFFFFFFFFFFFFFFF:FF:F,FFFF::F,FFFFFFFFFF,FFFFFFFFFFFFFFFF,FFFFFF:FFFFFFFF,FFFFFFFFFFFFFFFFFFFFFFFFFFFFFFFFFFFFFF,FFFFF:FFFFFFFFFFFFFFFFFFFFFFFFFFFFFFFFFFFFFFF:FFFFFF:FFFFFFFFFFFFF:FFF:FFFFFF:FFFF:FFFFFFFFF:FFF:FFFFFF:,FFFFF,FFFFFFFFFFFFF:FFFFFFFFFF
@A00881:241:HJW2NDRXX:1:2127:17815:17566 1:N:0:CGAGAGAA+GATTGGAG
ATCACGCCTATGGGGCGCAGCAGTGGGGAATATTGGGCAATGGGCGAAAGCCTGACCCAGCAACGCCGCGTGAGGGAAGAAGGTTTTCGGATTGTAAACCTCTGTCCTGGAGGACGAAGGAAGTGACGGTACTCTAGGAGGAAGCCCCGGCTAACTACGTGCCAGCAGCCGCGGTAATACGTAGGGGGCGAGCGTTGTCCGGAATGACTGGGCGTAAAGGGTGCGTAGGTGGTTTGGCAAGTTGGTAGCG
+
FFFFFFFFFFFFFFFFFFFFFFFFFFFFFFFFFFFFFFFFFFFFFFFFFFFFFF:FFFFFFFFFFFFFFFFFFFFFFFFFFFFFFFFFFFFFFFFFFFFFFFFFFFFFFFFFFFFFFFFFFFFFFFFFFFFFFFFFFF:FFF,FFFFFFFFFFFFFFFFFFFFFFFFFFFFFFFFFFFFFFFF:FFF:FFFFFFFFFFFFFFF,FFFFFFFF:FFFFFFFFFFF:F:::FF:FFFF:FFFFFFFFFFFFF
@A00881:241:HJW2NDRXX:1:2127:30969:17581 1:N:0:CGAGAGAA+GATTGGAG
ATCACGCCTACGGGGTGCAGCAGTGGGGAATATTGCACAATGGGGGAAACCCTGATGCAGCGACGCCGCGTGAAGGAAGAAGTATCTCGGTATGTAAACTTCTATCAGCAGGGAAGAAAATGACGGTACCTGACTAAGAAGCCCCGGCTAACTACGTGCCAGCAGCCGCGGTAATACGTAGGGGGCAAGCGTTATCCGGATTTACTGGGTGTAAAGGGAGCGTAGACGGAAGAGCAAGTCTGATGTGAAA
+
FFFFFFFFFFFFFFFFFFFFFFF:FFFF:FFFFFFFFFFFFFFFFFFFFFFFFFFFFFF:FFFFFFFFFFFFFFFFFFFFFFFF:FFFFFFFFFFFFFFFFFFFFFFFFFFFFFFFFFFFFFFFFFFFFFFFFFFFFFFFFFFFFFFFFFFFFFFFFFFFFFFFFFFFFFFFFFFFFFFFFFFFFFFFFFFFFFFFFFFFFFFFFFFFF:FFFF:FFFFFFFFFFFFFFFFFFF:FFFF:,FFFFFFFFF
@A00881:241:HJW2NDRXX:1:2127:24641:17675 1:N:0:CGAGAGAA+GATTGGAG
ATCACGCCTATGGGATGCAGCAGTGGGGAATATTGCACAATGGGGGGAACCCTGATGCAGCGACGCCGCGTGAATGAAGAAGGTCTTCGGATCGTAAAGTTCTGTCTTGAGGGACGAAAATGACGGTACCTCAGGAGGAAGCCACGGCTAACTACGTGCCAGCAGCCGCGGTAATACGTAGGTGGCGAGCGTTGTCCGGAATGATTGGGCGTAAAGAGTACGTAGGTGGTTTTGTAAGCGCGGAGTGAAA
+
FFFFFFFFFFFFFFFFFFFFFFFFFFFFFFFFFFFFFFFFFFFFFFFF:FFFFFFFFFFFFFFFFFFFFFFFFFFFFFFFFFFFFFFFFFFFFFFFFFFFFFFFFFFFFFFFFFFFFFFFFF:FFFFFFFFFFFFFFFFFFFFFFFFFFFFFFFFFFFFFFFFFFFFFFFFF,FFFFFFFFFFFFFFFFFF:FFFFFFFF,FFFFFFFFFFFFFFFF:FFFFFF:FFFFFFFF:FF::FFFFFFFF::FF
@A00881:241:HJW2NDRXX:1:2127:24867:17722 1:N:0:CGAGAGAA+GATTGGAG
ATCACGCCTATGGGACGCAGCAGTGAGGAATATTGGACAATGGCCGGAAGGCTGATCCAGCCATGCCGCGTGAGGGAATGAGGTCCTATGGATTGTAAACCTCTTTTCACGCAGGGCAATAAGGTCCACGAGGTGGACCGACGAGAGTATGCGTGGAATAAGCATCGGCTAACTCCGTGCCAGCAGCCGCGGTAATACGGCGGATGCGAGCGTGGTCCGGAGTTATTGGGTTTAAAGGGTGCGTAGGCGG
+
,FFFFFFFFFFFFFFFFFFFFFF,F,FFFFFFFFFFFFFFFFFFFFF:FFFFFFFFFFFFFFFF:FFFFFFF:FFFFFFF:FFFFFFFFFFFFFFFF:FFFFFFFFFF:FFFFFFFFFFFFFFFFFF:FFFFF:FFFFF:F:F:FFFFFFFFFF:FF:F,FFF,FFFFFFFFFFFFFFFFFFFFFFFFFF:FFFFF,FFF:F,::FFF:F,FF,FFFFFFF::F,:FFFF,F:FF:FFF:::FF:FF,F,
@A00881:241:HJW2NDRXX:1:2127:23701:17832 1:N:0:CGAGAGAA+GATTGGAG
ATCACGCCTATGGGGTGCAGCAGTGAGGAATATTGGACAATGGATGGAAATCTGATCCAGCCATGCCGCGTGCAGGAAGGCGGTCCTATGGATTGTAAACTGCTTTTGTACGGGAGCAATAATTTCTACGGGGTAGGGAGATGAGAGTACCGTACGAATCAGCATCGGCTAACTCCGTGCCAGCAGCCGCGGTAATACGGAGGATGCGAGCGTTCTCCGGATTTATTGGGTTTAAAGGGTGCGTAGGCTG
+
FFFFFFFFFFFFFFFFFFFFFFFFFFFFFFFFFFFFFFFFFFFFFFFFFFFFFFFFFFFFFFFFFFFFFFFFFFFFFF:FFFFFFFFFFF:FFFFFFF:FF:FFFFFFFFFFFF:FFF:FFFFFFFFFFF,FFF:FFFFF:FFFFF:FFFFFFFFFFFFF,FFFFFF:FFFFFFFF:FFFFFFF,FFFFF:FF,:FFFFFFF:FF:FF,FFF:F,FFFF:F,:F,FF::FF:FFF::FFF:FFFF:F,,:
@A00881:241:HJW2NDRXX:1:2127:23312:18004 1:N:0:CGAGAGAA+GATTGGAG
ATCACGCCTATGGGAGGCAGCAGTGGGGAATATTGGGCAATGGGCGAAAGCCTGACCCAGCAACGCCGCGTGAAGGAAGAAGGCTTTCGGGTTGTAAACTTCTTTTACCAGGGACGAAGAAGTGACGGTACCTGGTGAAAAAGTCACGGCTAACTACGTGCCAGCAGCCGCGGTAATACGTAGGTGGCAAGCGTTATCCGGATTTACTGGGTGTAAAGGGCGTGTAGGCGGGATTGCAAGTCAGATGTGA
+
FFFFFFFFFFFFFFFFFFFFFFFFFFFFFFFFFFFFFFFFFFFFFFFFFFFFFFFFFFFFFF:FFFFFFFFFFFFFFFFFFFFFFFFFFFFFFFFFFFFFFFFFFFFFFFFFFFFFF:FF:FFFFFFFFFFFFFFFFFFFFFFFFFFFFFFFFFFFFFFFFFFFFFFFFFFFFF,FFFFFFFFFFF:FF,FFFFFFFFFFF:FFFFFFFFFFFFFFFFFFFFFFFFFFFFFFF:F:FF:FFFFFFFFFF:
@A00881:241:HJW2NDRXX:1:2127:26919:18020 1:N:0:CGAGAGAA+GATTGGAG
ATCACGCCTACGGGACGCAGCAGTGGGGAATATTGGGCAATGGGCGAAAGCCTGACCCAGCGACGCCGCGTGAAGGAAGAAGGCCCTCGGGTTGTAAACTTCAGTCAACAGGGAAGAACAAATGACGGTACCTGTGGAGGAAGCCACGGCTAACTACGTGCCAGCAGCCGCGGTAATACGTAGGTGGCGAGCGTTATCCGGATTTACTGGGTGTAAAGGGTGTGTAGGCGGGTCTGCAAGTCAGATGTGA
+
FFFFFFFFFFFFFFFFFFFFFFFFFFFFFFFFFFFFFFFFFFFFFFFFFFFFFFFFFFFFFFFFFFFFFFFFFFFFFFFFFFFFFFFFFFFFFFFFFFFFFFFFFFFFFFFFFF,FF:FFFFFFFFFFFFFFFFFFFFFFFFFFFFFFFFFFFFF:FFFFFFFFFFFFFFFFFF,FFFFF:FFFFFFF:FFFFF,,FFFFF:FFFFFFFFF:FFFFFFFFFF::FFFFFFFFFFF,FFFFFFFFFFFFFF
@A00881:241:HJW2NDRXX:1:2127:29360:18020 1:N:0:CGAGAGAA+GATTGGAG
ATCACGCCTATGGGGCGCAGCAGTGAGGAATATTGGACAATGGCCGGAAGGCTGATCCAGCCATGCCGCGTGAGGGAATGAGGTCCTATGGATTGTAAACCTCTTTTCACGCAGGGCAATAAGGTCCACGAGGTGGACCGACGAGAGTATGCGTGGAATAAGCATCGGCTAACTCCGTGCCAGCAGCCGCGGTAATACGGAGGATGCGAGCGTTGTCCGGATTTATTGGGTTTAAAGGGTGCGTAGGCGG
+
FFFFFFFFFFFFFFFFFFFFFFFFFFFFFFFFFFFFFFFFFFFFFFFF:FFFFFFFFFFFFFFFFFFFFFFFFFFFFFFFFFFFFFFFFFFFFFFFFFFFFFFFFFFFFFFFF:FFFFFFFFFFFFFFFFFFFFFFFFFFFFFFFFFFFFFFFFFFFFFFFFFFFFFFFFFFFFFFFFFFFFFFFFFFFFFFF,FFFF:FFFFFFFFFFFFFFFFFFFFF:FFFF:FFFFFFFFF:FF:FFF:FF:FFFF
@A00881:241:HJW2NDRXX:1:2127:26865:18051 1:N:0:CGAGAGAA+GATTGGAG
ATCACGCCTACGGGACGCAGCAGTGGGGAATATTGGGCAATGGGCGAAAGCCTGACCCAGCGACGCCGCGTGAAGGAAGAAGGCCCTCGGGTTGTAAACTTCAGTCAACAGGGAAGAACAAATGACGGTACCTGTGGAGGAAGCCACGGCTAACTACGTGCCAGCAGCCGCGGTAATACGTAGGTGGCGAGCGTTATCCGGATTTACTGGGTGTAAAGGGTGTGTAGGCGGGTCTGCAAGTCAGATGTGA
+
FFFFFFF:FFFFFFFFFFFFFFFFFFFFFF:F:FFFFF,FFFFFFFFFFFFFFFFF,FFFFFFFFFFFFFFFFFFFFFFFFFFFFFFFFFFFFFFF:FFFFFFFFFFFFFFFFFFF,FFFFFFFFFFFFFFFFFFF,FFFF,FFFFFFFFFFFFFFF,F,FF::FFFFFFFFFFFFFFFF:FFFFFFFFFFFF:FF,FFFFFFFFF,FFFFFFF,FFFFFFFFFFFF:F:F,FFFFFFF,:FFFFFFFF,
@A00881:241:HJW2NDRXX:1:2127:19117:18161 1:N:0:CGAGAGAA+GATTGGAG
ATCACGCCTACGGGACGCAGCAGTGGGGAATATTGGTCAATGGGGGAAACCCTGAACCAGCAACGCCGCGTGAAGGAAGAAGGCTTGCGGGGTGTAAACTTCTTTTATCAGGGACGATAGTGACGGTACCTGATGTATAAGCTCCGGCTAACTACGTGCCAGCAGCCGCGGTAAGACGTAGGGAGCGAGCGTGATCCGGATTTAGTGGGTGTGCAGGGCGCGTAGGCGGGCTGACAAGTCAGAGGTGACA
+
:FFFFF:FF::FFFFFFFFFFFFFFFFFFFF,FFF:,FFFFFFFFFFF,FFFFF:FFFFFFF,FFFF:FF,F,FFFFFFFFFFFFF,FFFF,FF:F,:FFFF:FFFFFFFFFFFFFFF,FFF,FFFFFFFFF:F,,,F:,FFFFFFFFFFFFFF:FF,F:,FFFFF::FFFF,F,F:F,F:FFF,F:FFFF::F,FFFF,F,FF,,F::F:,,:,:FF::,F,,:F:FFFF,FF:F,:F:::F,:F:FF,
@A00881:241:HJW2NDRXX:1:2127:27281:18302 1:N:0:CGAGAGAA+GATTGGAG
ATCACGCCTACGGGGGGCAGCAGTGAGGGATATTGCACAATGGGGGGAACCCTGATGCAGCAACGCCGCGTGAAGGAAGAAGTATTTCGGTATGTAAACTTCTATCGACAGGGACGAAAGAAATGACGGTACCTGAGTAAGAAGCCCCGGCTAAATACGTGCCAGCAGCCGCGGTAATACGTATGGGGCAAGCGTTATCCGGATTTACTGGGTGTAAAGGGTGAGTAGGCGGTCAGATAAGTCATATGTG
+
,FFFFFFFFFFFFF:FFFFFFFFFFFFFF:FFFFFFFFFFFFFFFFFFFFFFFFFFFFFFFFFFFFFFFFFF:,FF::FFFFFFFFFFFF,FFFF:FFFFFFFFFFFFFFFFFFFFFFFFFFFF:FFFFF,FF:FFF:FFFF:FFFFF:FFFF:FFFFF:FFFFFF,FFFFFFFF,FFFFF:FFFFFFF:FFFF:FF,FFF,::FF::FFFFFFFFFF:F:FFFFFFFFFF:FFF:FFF,FF::FF,::F
@A00881:241:HJW2NDRXX:1:2127:19153:18349 1:N:0:CGAGAGAA+GATTGGAG
ATCACGCCTACGGGACGCAGCAGTGGGGAATATTGGTCAATGGGGGAAACCCTGAACCAGCAACGCCGCGTGAAGGAAGAAGGCTTTCGGGTTGTAAACTTCTTTTATCAGGGACGATAGTGACGGTACCTGATGAATAAGCTCCGGCTAACTACGTGCCAGCAGCCGCGGTAATACGTAGGGAGCGAGCGTTATCCGGATTTACTGGGTGTAAAGGGCGCGTAGGCGGGCTGACAAGTCAGATGTGAAA
+
:FFFFFFFF:FFFFFFFFFFFFFFFFFFFFFFFFFFFFF:FFFFFFFFFFFFFFFFFFFFFFFFFFFFFFFFF:FFFFFFFFFF,FFFFFFFFFFFFFFFFFFFFFFFFFFF:FFFF:,:FF:F:FFFFFFFFFFFFFFF:FFFFFFFF,FFFFFFFFFFFFF,FFFFFFFF:,FF:FFFFFFFFFFFFFF:FFFFF:FFFFF,FFF:FFFF,F:FFFFFF:FF:FFFFFFFFFFFFFFFFF:FFFF,FF
@A00881:241:HJW2NDRXX:1:2127:12255:18991 1:N:0:CGAGAGAA+GATTGGAG
ATCACGCCTATGGGATGCAGCAGTGGGGGATATTGCACAATGGGCGCAAGCCTGATGCAGCGATGCCGCGTGAGGGACGAAGGTTTTCGGATTGTAAACCTCTGTCTTTGGGGACGAATAATGACGGTACCCAAGGAGGAAGCTCCGGCTAACTACGTGCCAGCAGCCGCGGTAATACGTAGGGAGCAAGCGTTATCCGGAATTACTGGGTGTTAAGGGAGTGTAGGCGGGTTTGCTCTTCAGATGTGAT
+
,:FFFF:FF:FFFFFFFFFFFFFFFFFF,FFFFFFF:FFFFFFF,::FF::FFF:F:F:FFF:FFF,F,FFF,FFF:,FFFFFFFFFFF:FFFFF,::FFF:FFFFFFFFF::F:FFFFF:::F,FFF,F,F:,FF:F::,FFF:F:F:FFFFF,FFFFF,FFF,:FFFFF:FFFFF,FFFFFF,F,FFFFFFF:FFFF:FFF:F,F:FFF:F,F,F:::FFFF::,:FF:,:F:F,,,:FF:,,:F:F,
@A00881:241:HJW2NDRXX:1:2127:26115:19006 1:N:0:CGAGAGAA+GATTGGAG
ATCACGCCTATGGGAGGCAGCAGTGGGGAATATTGGGCAATGGGCGAAAGCCTGACCCAGCAACGCCGCGTGAAGGAAGAAGGCTTTCGGGTTGTAAACTTCTTTGCTTGGGGACGAACACAATGACGGTACCTGAGGAATAAGCCACGGCTAACTACGTGCCAGCAGCCGCGGTCATCCGTAGGTGGCACGCGTTATCCGGAGTTATTGGGTGTAAAGGGCGTGTAGGCGGGACTGCAAGTCAGATGTG
+
,FFFFFFF,F:FFF:FFFFFFF:FFFFFFFFF::FFFF::FFFFFFFFFFFFFFFFFFFFFFFFFF:FFFFFFFFFF,FF:FFFF:FFFFFFFFFFF,FFF::FF,F,FFFFF:,FF:F:F:F:F:FFFFF:FFFFFFFFFF:FFF:FF::F,FF:FFFFF:FFFF,FFFFFF:F,FFFFFF,FFFF:F,FFFF:F,FFFF:,F,F,FFFFFFF,FF,F:F:FFF:FFFF::FFFFFF,FF:FFFFFFFF
@A00881:241:HJW2NDRXX:1:2127:20437:19727 1:N:0:CGAGAGAA+GATTGGAG
ATCACGCCTATGGGATGCAGCAGTGGGGAATCTTGGGCAATGGTGGCAACCCTGAACGAGCAACGCCGCGTGAAGGAAGAAGGCTTTCGGGTTGTAAACTTCTATCAGCAGGGAAGAACACGACGGTACCTGGATAAGAAGCCCCGGCTCGATACCTGCCAGCAGCCGCGCTCATACGTAGGGGGCACGCGGGGGCCGGATATACGGGGGGTAATGGGAGCGACGACGGAGAGGCCCGTCAGATGGGAAC
+
:FF,,,FFFF:F:FFFFFFFFFFFFF:FF:F,FFFF,FFFFFF,,FFFF:FFF:F:F,FFFFFFFFFFFFFFF,FFFFFFFFF:FFFFFF,F:F:FFF:,FF:,F::,FFF:FF:FFF,FF:::FF,:::FF,F,:,:,:FF,F,F::F:,:FF,:FF,F,,FF,F:F,:,,,,F:F,FFF:F:,:F,:FF,:,,:::,FF::,:,F:,F,,,,F,:,,FFF,,FF:,,F,:F::,,,,FFFF,F,,:,,
@A00881:241:HJW2NDRXX:1:2127:21983:19805 1:N:0:CGAGAGAA+GATTGGAG
ATCACGCCTACGGGAGGCAGCAGTGGGGGATATTGGACAATGGGGGGAACCCTGATCCAGCGACGCCGCGTGAGTGAAGAAGTAATTCGTTACGTAAAGCTCTGTCAGCAGGGAAGAAAGAAATGACGGTACCTGACCAAGAAGCCCCGGCTAACTACGTGCCAGCAGCCGCGGGACTACGTCGGGGGCACGCGTTATCCGGATTTACGGGGTGTACAGGGAGCGTCGACGGCGATGCCAGTCTGGTGTG
+
,FFFFFFFFFFFFF:FFFFFF:FFFFFF:FFF:FFF,FF:FFFFFFFFFFFFFFFFFFFFFFFFFFFFF:,FFFF:,FFFFF,FFFFFFFF:FFFFFFFFFFFFFFFFF,FFFF:FFF:FFF,:FFFFF:F:FF:F:FF:,FFFFFFFFFFFFF:F:FFF:,FFFF,FFFFFF:FF:FFFF:,FFFFFF:,FFFF,FF::FFFFF:F:,FFF,F,,:::FF:F,:F,FFFF:FF::FFF,FF,,F:FF,F
@A00881:241:HJW2NDRXX:1:2127:19895:20040 1:N:0:CGAGAGAA+GATTGGAG
ATCACGCCTACGGGACGCAGCAGTGGGGAATATTGGGCAATGGGCGAAAGCCTGACCCAGCAACGCCGCGTGAGGGAAGAAGGTTTTCGGATTGTAAACCTCTGTCCTAAGTGACGAAGGAAGTGACGGTAACTTAGGAGGAAGCCCCGGCTAACTACGTGCCAGCAGCCGCGGTAATACGTAGGGGGCGAGCGTTGTCCGGAATGACTGGGTGTAAAGGGAGCGCAGACGGCGATGCAAGTCTGGAGTG
+
FFFFFFFFFFFFFFFFFFFFFFFFFFFFFFFFFFFFFF:FFFFFFFF:FFFFFFFFFFFFFFFFFFFFFFFFFFFFFFFFFF:FFFFFFFF:FFFFFFFFFFFFFFFFFFFFFFFFFF:FFFFFFFFFFF,F:FF:FFFF:FFFFFFFFFFFFFFFFF:FFFF:FFFFFFFFF:FFFF,FFFFFFFFFFFFFFFFFFFFFF:F,FFFFFF:FF:FFFF:FFFFF:FFFFFFFFF:,FFF,FFFFFFFFFF
@A00881:241:HJW2NDRXX:1:2127:20573:20149 1:N:0:CGAGAGAA+GATTGGAG
ATCACGCCTATGGGATGCAGCAGTGGGGAATATTGGTCAATGGGGGGAACCCTGAACCAGCAACGCCGCGTGAAGGAAGAAGGCTTTCGGGTTGTAAACTTCTTTTATCAGGGACGATAGTGACGGTACCTGATGAATAAGCTCCGGCTAACTACGTGCCAGCAGCCGCGGTAATACGTAGGGAGCGAGCGTTATCCGGATTTACTGGGTGTAAAGGGCGCGTAGGCGGGCCGACACGTCAGATGTGAAA
+
:FFFFFFFF,FFFF,FFFFFFFFFFFFFFFFFFFFFFFFFFFFFFFFF:FFFFFFFFFFFFFFFFFFFFFFFFFFFFFFFFFFFFFFFFFFFF:FFFFFFFFFFFFFFFFFFFFFFFF,FFFFF:FFFFFFFFFFFFFFFFFFFFFFFFF:FFFFFFFFF,FF,FFFFFF:F:FFFFFFF:FFFFFFF:FFFF,FFFFFFFFFFFFFFFFFFFFFFFFFFFFFFFFFFFFFFFFFF,,:F,:,FFF:FF:
@A00881:241:HJW2NDRXX:1:2127:32678:20196 1:N:0:CGAGAGAA+GATTGGAG
ATCACGCCTATGGGGTGCAGCAGTGGGGAATATTGCACAATGGGGGGAACCCTGATGCAGCGACGCCGCGTGAAGGAAGAAGTATTTCGGTATGTAAACTTCTATCAGCAGGGAAGAAGAAAGACGGTACCTGACTAAGAAGCTCCGGCTAAATACGTGCCAGCAGCCGCGGTAATACGTATGGAGCAAGCGTTATCCGGATTTACTGGGTGTACAGGGAGCGCAGGCGGCAGGGCAAGTCTGATGTGAA
+
FFFFFFFFFFFFFFFFFFFFFFFFFFFFFFFFFFFFFFFFFFFFFFFFFFFFFFFFFFFFFFFFFFFFFFFFFFFFFFFF,FFFFFFFFFFFFFFFFFFFFFFFFFFFFFFFFFFFFFFFFFFFFFFF:FFFFFFFFFFFFF:FFFFFFFFFFFFF::FFFF:FFFFFFFFFFFFFFF:FFFFF:F:F,FFF:FFF::FFFFFFFFFFFFFFFF,:FFFFF::FFFFFFFFFFFFF::FFFFF:FFFFF:
@A00881:241:HJW2NDRXX:1:2127:29514:20322 1:N:0:CGAGAGAA+GATTGGAG
ATCACGCCTATGGGATGCAGCAGTTAGGAATATTGGGCAATGGAGGGAACTCTGACCCAGCAACGCCGCGTGAAGGAAGAAGGTTTTCGGATTGTAAACTTCTGATCTGTGGGAACAAGGAAGTGACGGTACCACAGGAGAAAGCCACGGCTAACTACGTGCCAGAAGCCGCGGTAATACGTCGGTGGCGAGCGTTGTCCGGAATAAATGGGCGTAAAGGGAGCGTAGGTGGTTATTTAAGGTAGGTGTG
+
FF:FFFFFFFFFFFFFFFFFFFFFFFFFFFFFFFFFFFFF,FFFFFFFFFFFFFFF:FFFFF,FFFF:FFFFFFFFFFFFF,:FFFFFFFFF:FFFF:F:FFFFFFFFFFFFFF:,:F:FFFFF:FFFFFFFFFFFFF:FFFFF,FF,F,FFFFFF:,FF:FFF:,FFFFFFFFFFFFFFFF,::FF,F,FFFF:FFFFF::FFF:,,,F:FF:,F:F,F,FFFFFFF,FFFF:,F:F,F,,F,FFF,F,
@A00881:241:HJW2NDRXX:1:2127:32099:20697 1:N:0:CGAGAGAA+GATTGGAG
ATCACGCCTATGGGGTGCAGCAGTGGGGAATATTGCACAATGGGGGGAACCCTGATGCAGCGACGCCGCGTGAAGGAAGAAGTATTTCGGTATGTAAACTTCTATCAGCAGGGAAGAAGAAAGACGGTACCTGACTAAGAAGCTCCGGCTAAATACGTGCCAGCAGCCGCGGTAATACGTATGGAGCAAGCGTTATCCGGATTTACTGGGTGTAAAGGGAGCGCAGGCGGCAGGGCAAGTCTGATGTGAA
+
FF:FFFFFFFFFFFFFFFFFFFFFFFFFFFFFFFFFFFFFFFFFFFFFFFFFFFFFFFFFFFFFFFFFFFFFFFFFFFFFFFFFFFFFFFFFFFFFFFFFFFFFFFFFFFF,FF:FFFFFFFFFFFFFFFFF:FFFFFFFFFFFFFFFFF::FFFFFFFFFF:FFFFFFF:FFFF:FFFFFFFFFFFF,FFFF,FF:FFFFFFF:FF::,FFFF,FFF,F:FFFFF:F:FFFFFFFFF,:FFFFFFFFFF
@A00881:241:HJW2NDRXX:1:2127:13349:20823 1:N:0:CGAGAGAA+GATTGGAG
ATCACGCCTATGGGACGCAGCAGTGAGGAATATTGGACAATGGCCGGAAGGCTGATCCAGCCATGCCGCGTGAGGGAATGAGGTCCTATGGATTGTAAACCTCTTTTCACGCAGGGCAATAAGGTCCACGAGGTGGACCGACGAGAGTATGCGTGGAATAAGCATCGGCTAACTCCGTGCCAGCAGCCGCGGTAATACGGAGGATGCGAGCGTTGTCCGGATTTATTGGGTGTAAAGGGCGCGTAGGCGG
+
FFFFFFFFF:FFFFFFF:FFFFFFFFFF:FFFFFFFFFFFFF:FFFFFFFFFFFFFFFFFFFFFFFFFFFFFFFFFFFFF:FFFFFFFFFFFFFFFFFFFFFFFFFFF:FFFFFFFFF,FFFFFFFFFFFFF:F:FFFFF:FFFFFFFFFFFFF:FFFFFF:FFFFFFFFF:FFFFFFFFFFFFFFFFF:FFFFF:F,FFFFF,FFF:FFFFFFFFFF::FFFFF:FFF,FFFFF,FF::FF::FFFFFF
@A00881:241:HJW2NDRXX:1:2127:25391:21073 1:N:0:CGAGAGAA+GATTGGAG
ATCACGCCTATGGGACGCAGCAGTGGGGAATATTGGTCAATGGGGGAAACCCTGAACCAGCAACGCCGCGTGAAGGAAGAAGGCTTTCGGGTTGTAAACTTCTTTTATCAGGGACGATAGTGACGGTACCTGATGAATAAGCTCCGGCTAACTACGTGCCAGCAGCCGCGGTAATACGTAGGGAGCGAGCGTTATCCGGATTTACTGGGTGTAAAGGGCGCGTAGGCGGGCTGACAAGTCAGATGTGAAA
+
FFFFFFFFFFFFFFFFFFFFFFFFFFFFFFFFFFFFFFFFFFFFFFFFFFFFFFFFFFFFFFFFFFFFFFFFFFFFFFFFFFFFFFFFFFFFFFFFFFFFFFFFFFFFFFFFFFFFFFFFFFFFFFFFFFFFFFFF,FFFFFFFFFFFF:FFFFFFFFFFFFFFFFFFFFFFFFFFFF:FFFFFFFFFFFFFF:FFFFFFFFF:FFFFFFF:FFFFFFFFFFFFFFFFFFFFFFFFFFFFFFF:FFFFFF
@A00881:241:HJW2NDRXX:1:2127:25690:21371 1:N:0:CGAGAGAA+GATTGGAG
ATCACGCCTATGGGAGGCAGCAGTGGGGAATATTGGTCAATGGGGGAAACCCTGAACCAGCAACGCCGCGTGAAGGAAGAAGGCTTTCGGGTTGTAAACTTCTTTTATCAGGGACGATCGTGACGGTACCTGATGAATAAGCTCCGGCTAACTACGTGCCAGCAGCCGCGGTAATACGTAGGGAGCGAGCGTTATCCGGATTTACTGGGTGTCAAGGGCGCGTAGGCGGGCTGACAAGTCAGATGTGAAA
+
:FFFFFFFF,FFFFFFFF:FFFFFFFFFFFFFFFFFFFF:FFFFFFFFFFFFFFFFFFFFFFFFFFFFFFFFFFFFFFFFFFF:FFFFFFFFFFFFFFFFFFFFFFFFFFFFFFFFFF,FFF:FFFFFFFFFFFFF,F,,FFFFFF:F,FFFFFFFFFFFFFFFFFF:FFFF,FFFFFFFF:FFFFFFFFFFF,:FFFF:FFFFF:FFF:FF,F:FFF:FFFFF::FFFFFF:FF:F::FFFF,FFF,:,
@A00881:241:HJW2NDRXX:1:2127:20175:21746 1:N:0:CGAGAGAA+GATTGGAG
ATCACGCCTATGGGATGCAGCAGTGGGGAATATTGGGCAATGGGCGAAAGCCTGACCCAGCAACGCCGCGTGAGGGAAGAAGGGTTTCGGCTCGTAAACCTCTGTCCTAAGGGACGAAGGAAGTGACGGTACCTTAGGAGGAAGCCCCGGCTAACTACGTGCCAGCAGCCGCGGGAATACGTAGGGGGCGAGCGTTGTCCGGAATGATTGGGCGTAAAGGGCGCGTAGGCGGCCTGTTAAGTCAGAGGGG
+
FFFFFFFFFFFFFFFFFFFFFFFFFFFFFFFFFFFFFFFFFFF:FFFFFFFFFFFFFFFFFFFFFFF:FF:F,FFFFFFFFFFFFFF:F:FFFFFFFFFFFFFFFFFFFFFFFFFF,FFF,:FFFFF:FFFFFF:FFFFF:F:,FFFFFF:FF,FFFFFFFFFFFFF,FFF:F:,F,FFF:,,FFFF,FFFFFFFF,FF:FF,FFFFFFFFFFF,:FF:FFFFFFFFFFF:FFF,F,FF,FFFF:,FF,,
@A00881:241:HJW2NDRXX:1:2127:24189:21966 1:N:0:CGAGAGAA+GATTGGAG
ATCACGCCTTACGGGGTGCAGCAGTGGGGAATATTGCACAATGGGGGAAACCCTGATGCAGCGACGCCGCGTGAGTGAAGAAGTATTTCGGTATGTAAAGCTCTATCAGCAGGGAAGAAGATGACGGTACCTGAGGAAGAATCCCCGGCTAACTACGTGCCAGCAGCCGCGGTAATACGTAGGGGGCAAGCGTTATCCGGATTTACTGGGTGTAAAGGGCGCGTAGACGGCGATGCAAGTCTGAAGTGAA
+
,FF::FFFFF,FFFFFFF:,FFFF::FFFF:F,FF:FFFFFFFFFFFFFFFF:F:FFFFFFFF,F:F:F,::FFFFFF::FF:FFF:FFFFFFFFFFFF:FF:FFFFFFFFFFF,,:FF::::FFFFFFFF,FFF,FFFFF,:FFFFFFFFFFFFFFF:FFFF:FFFFFFFFF,:FFFFFFFFFFFFF:FFF::FFFFFF:F:F::FFF:,FF,,FFFF:,:FFFF,FFFF,:FFFFF,F:FFF,FF,FF
@A00881:241:HJW2NDRXX:1:2127:25889:22373 1:N:0:CGAGAGAA+GATTGGAG
ATCACGCCTATGGGATGCAGCAGTGGGGAATATTGCACAATGGGGGAAACCCTGATGCAGCGACGCCGCGTGAGTGAAGAAGTATTTCGGTATGTAAAGCTCTATCAGCAGGAAAGAAAATGACGGTACCTGACTAAGAAGCCCCGGCTAACTACGTGCCAGCAGCCGCGGTAATACGTAGGGGGCAAGCGTTATCCGGATTTACTGGGTGTCAAGGGAGCGTAGACGGCAGGGCAAGTCTGAAGTGAAA
+
:FFFFFFFF:FFFFFFFFFFFFFFFFFFFFFFFFFFFFFFFFFFFFFFFFFFFFFFFFFFFF:FFFFFFFFFFFFFFFFFFF:FF,F,FFFFFFFFFFFFFFFFFF:FF,FFFFFFFF:FFFFFF:FFFFFFFFFFFFF,FFFFFFFFF:FFFFF:FFFFFFFFFFFFFF:F:FFFFFFFFFFFFFFFFFFFFFFFFFFF:FFF:FFFFF:FFFFFFF,:FFF::FFFFFFFF:FF:FFF:FF,FFFFFF
@A00881:241:HJW2NDRXX:1:2127:24849:22545 1:N:0:CGAGAGAA+GATTGGAG
ATCACGCCTACGGGGGGCAGCAGTGGGGAATATTGCACAATGGGCGCAAGCCTGATGCAGCGATGCCGCGTGAGGGAAGAAGGTTTTCGGATTGTAAACCTCTGTCCTCGGGGACGACAATGACGGTACCCGAGGAGGAAGCTCCGGCTAACTACGTGCCAGCAGCCGCGGTAATACGTAGGGAGCGAGCGTTGTCCGGAATTACTGGGTGTAAAGGGAGTGCAGGCGGGATTGCAAGTCAGATGTGAAA
+
FFFFFFFFFFFFFFFFFFFFFFFFFFFFFFFFFFFFFFFFFFFFFFFFFFFFFFFFFFFFFFFFFFFFFFFFFFFFFFFFFFFFFFFFFFFFFFFFFFFFFFFFFFFFFFFFFFFFFFFFFFFFFFFFFFFFFFFFFFF,FFFFFF:FFFFFFFFF:FFF:FFFFFFFFFFFFFFFFFFFFFFFFFFFFFF,FFFFFFFFFFFFFFFFFFFFFF:FF:FFFFFFFFFFFF,:FFFFFFFFFFFFFFFFFF
@A00881:241:HJW2NDRXX:1:2127:24442:22561 1:N:0:CGAGAGAA+GATTGGAG
ATCACGCCTACGGGGGGCAGCAGTGGGGAATATTGCACAATGGAGGAAACTCTGATGCAGCGATGCCGCGTGGAGGAAGAAGGTCTTAGGATTGTAAACTCCTGTTGACAGAGAACGAAAAAGGACGGTACTCTGAAAGGAAGCTCCGGCTAACTACGTGCCAGCAGCCGCGGTAATACGTAGGGAGCGAGCGTTGTCCGGAATTACTGGGTGTAAAGGGAGCGTAGGCGGGCACGGAAGTCAGACGTGA
+
FFFFFFFFFFFFFFFFFFFFFFFFFFFFF:FFFFFFFFF,FFFFFFFFFFFFFFFFFFFFFFFFFFFFFFFFFFFFFFFFFFFFFFFFFFFFFFFFFFFFFFFFFFFFF:FFFFFFFFFFFFFFFFFFFFFFFFFFFFFFFFFFFFFFFFF:FFFFFFFFFFFFFFFFFFFFFFFFFFFFFFFFFFFFFFFFFFFFFFFFFFFFFFFFFFFFFFF,FFFFFFFFFFFFF:FFFFFFFFFFFFFFFFFFFF
@A00881:241:HJW2NDRXX:1:2127:31602:23218 1:N:0:CGAGAGAA+GATTGGAG
ATCACGCCTACGGGATGCAGCAGTGAGGAATATTGGACAATGGCCGGAAGGCTGATCCAGCCATGCCGCGTGAGGGAATGAGGTCCTATGGATTGTAAACCTCTTTTCACGCAGGGCAATAAGGTCCACGAGGTGTACCGACGAGAGTATTCGTGGAATAAGCATCGGCTAACTCCGTGCCAGCAGCCGCGGTAATACGGAGGATGCGAGCGTTGTCCGGATTTATTGGGTTTAAAGGGTGCGTAGGCGG
+
:F:FFFFFFFFFFFFFFFFFFFFF:F:FFFFFFFFFFFFFFFF:FFFFFFF,F:FF,FFFFFF:FFFFFFFFFFFFFFFF:FFFF:FFFFFFFFFFFFFFFFFFFFFFFF:FFFFFFFFFFFFFFFF:FFFFFFF,FFFFFFFF:FFFFF,FFFFFFFFFFFFFFFFFFF,,F,F,FF,FFF:FFFF:FF:FFFFFFFF,FFFFF::FF:FFF,FFF:F:FFFFFFF:F:FFFFFFFF:F,F:FF,FFFF
@A00881:241:HJW2NDRXX:1:2127:24108:23735 1:N:0:CGAGAGAA+GATTGGAG
ATCACGCCTATGGGATGCAGCAGTGGGGAATATTGGGCAATGGGCGCAAGCCTGACCCAGCAACGCCGCGTGAAGGAAGAAGGCTTTCGGGTTGTAAACTTCTTTTATGAGGGACGAAGGAAGTGACGGTACCTCATGAATAAGCCACGGCTAACTACGTGCCAGCAGCCGCGGTAATACGTAGGTGGCGAGCGTTGTCCGGATTTACTGGGTGTAAAGGGCGCGTAGGCGGGTAGGCAAGTCAGATGTG
+
FFFFFFFFFF:FFF:FFFFFFFFFFFFFFFFFFFFFFFFFFFFFFFFFFFFFFFFFFFFFFFFFFFFFFFFFFFFFFFFFFFFFFFFFFFFFFFFFFFFFFFFFFFFFFFFFF:FFFFFFFFFFFFF:FFFFFFFFFFFFFFFFFFFFFFFFFFFFFFFFFFFFFFFFFFFFFFF,FFFFFF,FFFFFFFFFFFFFFFFFFFFFFFFFFF:F:FFFFFFFFFFFFF:FFFFFFFFFFFFFFFFFFFFFFF
@A00881:241:HJW2NDRXX:1:2127:31846:25488 1:N:0:CGAGAGAA+GATTGGAG
ATCACGCCTACGGGAGGCAGCAGTCGGGAATATTGCGCAATGGAGGAAACTCTGACGCAGTGACGCCGCGTATAGGAAGAAGGTTTTCGGATTGTAAACTATTGTCCATAGGGAAGATAAAAGACAGTACCTATGAAGAAAGCTCCGGCTAACTACGTGCCAGCAGCCGCGGTAATACGTAGGGAGCAAGCGTTCTCCGGATTTATTGGGTGTAAAGTGTGCGTAGACGGGAGAACAAGTTAGTTGTGAA
+
FFFFFFFFFFFFFFFFFFFFFFFFFFFFFFFF:FFFFFFFFFFFFFFFFFFFFFFFFFFFFFFFFFFFFFFFFFFFFFFFFFFFFFFFFFFFFFFFFFFFFFFFFFFFFFFFF,FFF:,FFFFFFFFFFFF:FFF:F,FFFFFFFFFFFFFFFFFFFFFFFFFFFFFFFFFFFFFF:FFFFFFFFFF,,FFFFF,FFFFFFFFFFF:FFFFFFFFFF,,:,FF,F,FFF:F:F:,,FFFFFFFFFFFFFF
@A00881:241:HJW2NDRXX:1:2127:24749:25661 1:N:0:CGAGAGAA+GATTGGAG
ATCACGCCTATGGGGGGCAGCAGTGGGGGATATTGCACAATGGGGGAAACCCTGATGCAGCGACGCCGCGTGAGTGAAGAAGTCATTCGTGACGTAAAGCTCTGTCAGCAGGGAAGAAAAAGGCGTCCTTCGGACGCCCGGACGGTACCTGACCAAGAAGCCCCGGCTAACTACGTGCCAGCAGCCGCGGTAATACGTAGGGGGCAAGCGTTATCCGGATTTAGTGGGTGTAAAGGGAGCGCAGACGGTG
+
:FFFFFFFF::FFFFFFFFFFFFFFFFFFFFFFFFFFFF:FFFFFFFFFFF,FFFFFFFFFFFFFFFFFFFF:FFFFFFFFFFFFFF:FFFFFFFFFF:FFFFFFFFFFFFFFFFFFFFF:FFFFFF:FFFFFFFFFFFFFFFFFFF,FFFFFFFF::::FFFFFFFFFFFFFFFFFFFFFF:FFFF:FFF:F,FF:FFFFFFFFF:FFFFFFFFFFF:FFFF,FFFF,F::F,FFF::FFF,FFFFF::
@A00881:241:HJW2NDRXX:1:2127:24731:26068 1:N:0:CGAGAGAA+GATTGGAG
ATCACGCCTACGGGGGGCAGCAGTGGGGAATATTGGGCAATGGAGGCAACTCTGACCCAGCAACGCCGCGTGAATGAAGAAGGCCTTCGGGTTGTAAAGTTCTTTAATTGGGGACGAAGGAAGTGACGGTACCCCAAGAATAAGCCTCGGCTAACTACGTGCCAGCAGCCGCGGTAATACGTAGGAGGCAAGCGTTATCCGGAATGACTGGGCGTCAAGGGTGCGTAGGTGGTTTGGCAAGTTGGTCGCG
+
FFFFFFFFFF,FFFFFFFFFF:FFFFFFFFFFFFFFFFFFFFFFF:FFFFFFFFFFFFFFFFFFFFFFFFFFFFFF:FFFFFFFFFFFFFFFF:FFF:FFFFFFFF:FFFFFFFFFFFF:FFFFFFF:FF:FFF,F:FF,F:FFFFFFFFFFFFFFFF:FFFFFFFFFFF:FFFFF,FFFFFFFFF::FFFFFFFF,FFFFFFFF:F:FFFF:F:,F,FFFFF,:FFFFF,FF,F,FFFF:FFFFF,,FF
@A00881:241:HJW2NDRXX:1:2127:26838:26115 1:N:0:CGAGAGAA+GATTGGAG
ATCACGCCTATGGGGGGCAGCAGTGGGGAATATTGGGCAATGGGCGCAAGCCTGACCCAGCAACGCCGCGTGAAGGAAGAAGGCTTTCGGGTTGTAAACTTCTTTTATCAGGGACGATAGTGACGGTACCTGATGAATAAGCTCCGGCTAACTACGTGCCAGCAGCCGCGGTAATACGTAGGGAGCGAGCGTTATCCGGATTTACTGGGTGTAAAGGGCGCGTAGGCGGGCTGACAAGTCAGATGTGAAA
+
FFFFFFFFFFFFFFFFFFFFFFFFFFFFFFFFFFFFFFFFFFFFFFFFFFFFFFFFFFFFFFFFFFFFFFFFFFFFFFFFFFFFFFFFFFFFFFFFFFFFFFFFFFFFFFFFFFFFFFFFFFFFFFFFFF:FFFFFFFFFFFFFFFFFF:FFFF:FFFFFFFFFFFF:FFFFFFFFFFFFFFFFFFFFFF:FFFFFFFFFFFF:FFFFFFFF,FFFF:FFFFFFFFFFFFFFFFFF:FFFFF:FFFFFFF
@A00881:241:HJW2NDRXX:1:2127:15411:26209 1:N:0:CGAGAGAA+GATTGGAG
ATCACGCCTATGGGGTGCAGCAGTGGGGAATATTGGGCAATGGGCGCAAGCCTGACCCAGCAACGCCGCGTGAAGGAAGAAGGCCCTCGGGTTGTAAACTTCTTTTGTCGGGGACGATAGTGACGGTACCTGACGAATAAGCCACGGCTAACTACGTGCCAGCAGCCGCGGTAATACGTAGGTGGCAAGCGTTATCCGGATTTACTGGGTGTAAAGGGCGTGTAGGCGGGATTGCAAGTCAGATGTGAAA
+
FFFFFFFFFFFFFFFFFFFFFFFFFFFFFFFFFFFFFFF:FFFFFFFFFFFFFFFFFFFFFF:FFFFFFFFFFFFFFFFFFFFFFFFFFFFF:FFFFFFFFFFFFFFFFFFFFFFFF:FFFFFFFFF:FFFFFFFFFFFFFFFFFFFFF:FFF,FFFFFFFFF:FFFFFFFFF,F:FFF:FFFFFFFFFFFFF:FF:FF:FFFFFFFFFFF:,,,FFF:FF:F:FFFFFF,FFFFFFFF:F:F:F:::FF
@A00881:241:HJW2NDRXX:1:2127:15998:27226 1:N:0:CGAGAGAA+GATTGGAG
ATCACGCCTATGGGACGCAGCAGTCGGGAATATTGCGCAATGGAGGAAACTCTGACGCAGTGACGCCGCGTGCAGGAAGAAGGTTTTCGGATTGTAAACTGCTTTAGACAGGGAAGAAACAAATGACAGTACCTGTAGAATAAGCTCCGGCTAACTACGTGCCAGCAGCCGCGGTAATACGTAGGGAGCGAGCGTTATCCGGATTTATTGGGTGTAAAGGGTGCGTAGACGGATAAGCAAGTTAGCTGTG
+
:FFFFFFFF:FFFFFFFFFFFFFFFFFFF:F:FFFFFFFFFFFFFFF:FFFFFFFFFFFFFFFFFFFFFFFFFFFFFFFFFFFFF,FFFFFFFFFFFFFFFFF,FFFFF,FFFFFFFFFFFFFFFFFFFFFFFFFFFFFFFFFFFFFFFFFF:FFFFF,FFFFFFFFF:FFFFFFFFFFFFFFFFFFFFFFFFFF:F:FFF:F:FF:FFFFFFFFF:FFFFFFFFFFFFFFF::FFF::,:FFFFFF:FF
@A00881:241:HJW2NDRXX:1:2127:18584:27759 1:N:0:CGAGAGAA+GATTGGAG
ATCACGCCTACGGGACGCAGCAGTGGGGGATATTGGACAATGGGGGAAACCCTTATCCAGCGACGCCGCGTGAGGGAAGAAGGTTTTCGGATTGTAAACCTCTGTCAGTGGGGACGATAATGACGGTACCCACGGAGGAAGCCACGGCTAACTACGTGCCAGCAGCCGCGGTAATACGTAGGTGGCAAGCGTTGTCCGGACTTACTGGGTGTAACGGGAGCGTAGGCGGGGCATTAAGTCAGAAGTGAAA
+
,FF:FFFFF:FFFFFFFFFFF,F:FFFFFFF:FFFFFFF:FFFFFFFFFFFFFFFFFFFFFFFFFFFFFF:FFFFFFFFFFFFFFFFFFFFFFFFFFFFFFFFFFFFFFFFFFFFFFFFFFFF:F:FFFFFFFF::FFF:FFFFFFFFFFFFF,FFFFFFFFFFFFFFFFFFFFF,FFF,FFF:F,FFFFFFF:FFFFFF,FFFFFFFFFFFF:,:FFF:FFF:FFFFFFF:FFFFF,,::FFFFFFFF:
@A00881:241:HJW2NDRXX:1:2127:14615:27931 1:N:0:CGAGAGAA+GATTGGAG
ATCACGCCTACGGGATGCAGCAGTGGGGGATATTGCACAATGGGGGAAACCCTGATGCAGCGACGCCGCGTGAGTGAAGAAGTATTTCGGTATGTAAAGCTCTATCAGCAGGGAAGAAAAAGGTGTCCGAAGGACGCCTGGACGGTACCTGACTAAGAAGCCCCGGCTAACTACGTGCCAGCAGCCGCGGTAATACGTAGGGGGCAAGCGTTATCCGGATTTACTGGGGGTACAGGGAGCGTAGACGGCG
+
:FFFFFFFF:FFFFFFFFFFFFF:FFFFFFF:FFFF:FFFFFFFFFFFFFFFFFFFFFFFFFFFFFFFFFFFFFFFFFFFFFF:::FFFF::FFFF,FFFFFF:FFFFFFFFFFFFF:FFFFFFFFFFFFFF:FFFFFFFFFFFFFFFFFFFF:FFFF:FFFFFFFF::FF:FFF:FFF,FFF:FFFFFFFF,FFFFF,FFFFFF::FFFFF:,F:FFF:FF,F,FFF,F,::FFF:FFF:F,:,FF:F:
@A00881:241:HJW2NDRXX:1:2127:31448:27931 1:N:0:CGAGAGAA+GATTGGAG
ATCACGCCTACGGGGGGCAGCAGTCGAGAATCATTCACAATGGGGGGAACCCTGATGGTGCGACGCCGCGTGGGGGAGGAAGGTCTTCGGATTGTAAACCCCTGTCATGCAGGAGCAAGGCTGAAAAGTTGATAGTACTGCAAGAGGAAGAGACGGCAAAATCTGTGCCAGCAGCCGCGGTAATACAGAGGTCTCAAGCGTTGTTCGGAATCACTGGGCGTAAAGGGTACGTAGGCGGCGGGGCACGTTG
+
:FF:FFF,FFFFFFFFF,FFFF:FFFFF,FFF:FFFFFFFFFF:FFFFF:FFF:FFFFF,FFFFFFFF::F:FF:FFFFFFFFFFFF:FFFFFFF::FF:FFFFFF,FFF:FFFFFF,FFFFFFFFFF:FF,FFFFF:FF:FFF:FFFFF,FF,,FFFFF,FFFFF:F:FFF::FFF,,F,:FFFF:F,FFFFFFFF:F,FFFFFF,,:F::FFF,FFFFFFFF,::FFFFFF:,:FF::FFF::,,F,F
@A00881:241:HJW2NDRXX:1:2127:13232:27946 1:N:0:CGAGAGAA+GATTGGAG
ATCACGCCTACGGGGGGCAGCAGTGGGGAATATTGGTCAATGGGGGGAACCCTGAACCAGCAACGCCGCGTGAAGGAAGAAGGCTTTCGGGTTGTAAACTTCTTTTATCAGGGACGATAGTGACGGTACCTGATGAATAAGCTCCGGCTAACTACGTGCCAGCAGCCGCGGTAATACGTAGGGAGCGAGCGTTATCCGGATTTACTGGGTGTAAAGGGCGCGTAGGCGGGCCGACAAGTCAGATGTGAAA
+
FFFFFFFFFFFFFFFFFFFFFFFFFFFFFFFFFFFFFFFFFFFFFFFFFFFFFFFFFFFFF:FFFFFFFFFFFFFFFFFFFFFFF,FFFFF:FFFF:FFFFFFFFFFFFFFFFFFFF:FFFF:FFFFFFFFFFFFFFFFFFFFFFFFFFFFFF:FFFFFFFFF:FFFFFFFFF,FFFFFFFFFFFFFFFFFFFFFFFFFFFFFFFFFFFFFFF,FFFFFFFFFFFFFFFFFFF:FFFFFFFFFFFFFFFF
@A00881:241:HJW2NDRXX:1:2127:14208:28228 1:N:0:CGAGAGAA+GATTGGAG
ATCACGCCTATGGGATGCAGCAGTGGGGAATATTGCACAATGGGGGAAACCCTGATGCAGCGACGCCGCGTGAGCGAAGAAGTATTTCGGTATGTAAAGCTCTATCAGCAGGGAAGAAGAAATGACGGTACCTGACTAAGAAGCACCGGCTAAATACGTGCCAGCAGCCGCGGTAATACGTATGGTGCAAGCGTTATCCGGATTTACTGGGTGTAAAGGGAGCGTAGACGGAAAGGCAAGTCTGAAGTGA
+
FFFFFFFFFFFFFFFFFFFFFFF:FFFFFFFFFFFFFFFFFFFFFFFFFFFFFFFFFFFFFFFFFFFFFFFFFFFFFFFFFFFFFFFFFF:FFFFFFFFFFFFFFFFFFFFFFFFFFFFFFFFFFFFFFFFFFFFFF:FFFFFFFFF:FFFFFFFFFFFFFFFFFFFFFFFFFF,FFFFFFFFFFFFF,FFFFFFFFFFFFFFFFFFFFFFFFFFFFFFFF:FFFF,FF:FFFFFFFFFFFFFF:FFFF,
@A00881:241:HJW2NDRXX:1:2127:29523:28291 1:N:0:CGAGAGAA+GATTGGAG
ATCACGCCTATGGGGGGCAGCAGTGGGGAATATTGCACAATGGGGGAAACCCTGATGCAGCGACGCCGCGTGAGTGAAGAAGTACCTCGGTACGTAAAGCTCTGTCAGCAGGGAAGAAAAGCCGTCATAAGACGGCTAGGACGGTACCTGAAGAAGAAGCCCCGGCTAACTACGTGCCAGCAGCCGCGGTAATACGTAGGGGGCAAGCGTTATCCGGATTTACTGGGTGTAAAGGGAGCGTAGACGGCGA
+
F:FFFFF,FF,FFFFFFFFFFFFFFFFFFFFFFFFFFFFFFFFFFFFFFFF:FFFFFFFFFFFFFFFFFFFF:FFFFF:FFFFFFFFFFFFFF,F:F:FFFFFFFFFFFFFFFFFFFFF,F,FF:FFFFF,FFFF:FFFFFFFFF,FFFFFFF:FF:,FFFFFF,:F,FFFFFFFFFFFFFFFFFFFFFF,:FFF:F:FFFFFFFFFFFFF:FF:,F:FF::FFFFFFFF,,,FFFFFF::FFFFFFF::
@A00881:241:HJW2NDRXX:1:2127:29622:28369 1:N:0:CGAGAGAA+GATTGGAG
ATCACGCCTATGGGGTGCAGCAGTGAGGAATATTGGTCAATGGGCGCGAGCCTGAACCAGCCAAGTAGCGTGAAGGAAGACGGCCCTACGGGTTGTAAACTTCTTTTATACGGGAATAAGAACGTCCACGAGTGGATGCGTGCATGTACCGTATGAATAAGCATCGGCTAACTCCGTGCCAGCAGCCGCGGTAATACGGAGGATGCGAGCGTTATCCGGATTTATTGGGTTTAAAGGGAGCGTAGACGGG
+
,FFFFFFFFFF:FFFFFFFFF:FFFFFFFFF:FFFFFFFFFFFFFFFFFFFFFFFFFFFFFFF:FFF:FFFFFFF:FFFFFFFFFFFFFFFFFFFFFFFFFFFFFFFFFFF,FFFFFFFFFFFF:FFFFF:FFFFFFFF:FFFFFFFFFFFFFF:FFFFFFFFFFFFFF:FFFFFFFFFFF:FFFFFFFFFFFFFFFF:FFFFFFFF::FFFF:FF:FF,F:F::FFF:FFF::F,FFF:FFFF,:FFFF
@A00881:241:HJW2NDRXX:1:2127:27434:28432 1:N:0:CGAGAGAA+GATTGGAG
ATCACGCCTATGGGAGGCAGCAGTGGGGAATATTGGTCAATGGGGGAAACCCTGAACCAGCAACGCCGCGTGAAGGAAGAAGGCTTTCGGGTTGTAAACTTCTTTTATCAGGGACGATAGTGACGGTACCTGATGAATAAGCTCCGGCTAACTACGTGCCAGCAGCCGCGGTAATACGTAGGGAGCGAGCGTTATCCGGATTTACTGGGTGTAAAGGGCGCGTAGGCGGGCTGACAAGTCAGATGTGAAA
+
FFFFFFFFFFFFFFFFFFFFFFFFFFFFFFFFFFFFFFFFFFFFFFFFFFFFFFFFFFFFFFFFFFFFFFFFFFFFFFFFFFFFF:FFFFFFFFFFFFFFFFFFFFFFFFFFFFFFFFFFFFFFFFFFFFFFFFFFFFFFFFFFFFFFFFFFFFFFFFFFFFFFFFFFFFFFF,FFFFFFFFFFFFFFFFFFF,FFFFFFFFFFFFFFFFFFFFFFFFFFFFFFFFFFFFFFFFFF:FFFFF:F,FFFF:
@A00881:241:HJW2NDRXX:1:2127:20934:28667 1:N:0:CGAGAGAA+GATTGGAG
ATCACGCCTACGGGGGGCAGCAGTGGGGGATATTGCACAATGGGGGAAACCCTGATGCAGCGACGCCGCGTGAGTGAAGAAGTATTTCGGTATGTAAAGCTCTGTCAGCAGGGAAGAAAAAGGTGCCCGCTGGGCGCCTGGACGGTACCTGACCAAGAAGCCCCGGCTAACTCCGTGCCAGCCGCCGCGGTACTACGTAGGGGGCACGCGTTCTCCGGATTTACTGGGTGTAAAGGGAGCGTAGACGGCG
+
FFF,F:F:F,FFF,FFFFFFFFFFF:FFFFFFFFFF,::FFFFF::F:FFFFFF,FFFFFF:FF:F:F:FFFFF:F::FFFF,FFFFFF:FFFFFF::FF,FFFFFF:F,F:FF:::F:F,F:FFFFF:FFF:FFFF:F::FFFFF:FFFF:FF,:F:FFFFFFFFFFFFFF::FFFFFF:F,FF:FF:F,FF:,FFFFFFF:F:,,F:F:F,FFFFF,FFFF::F:FF:FFF:FFFF::FFF:FFFFF:
@A00881:241:HJW2NDRXX:1:2127:20862:28761 1:N:0:CGAGAGAA+GATTGGAG
ATCACGCCTATGGGATGCAGCAGTGGGGAATATTGCACAATGGGGGGAACCCTGATGCAGCGACGCCGCGTGGGTGAAGAAGTATTTCGGTATGTAAAGCCCTATCAGCAGGGAAGAAGATGACGGTACCTGAGTAAGAAGCCCCGGCTAACTACGTGCCAGCAGCCGCGGTAATACGTAGGGGGCAAGCGTTATCCGGATTTACTGGGTGTAAAGGGAGCGTAGACGGCGGTGCAAGTCAGAAGTGAAA
+
:FF:FF:FF,FFFFFFFFFFF:FFFFFFFFFFFFFFFFF,F:FFFFFF:FFFFFFFFF,FFFFFFFFFFFFFFFFFFFFFF:FFFFFFFFFFFFF:F:FFFFFFFFFFFFFFFF,F:FFFFFFFFFFFFFFFFFFFFFFFFFFFFFFFFF:FFFFFFFFFFFFFF:FFF:FFF:F:FF:,FFF:FFF:F::FFFFFFFFFFFFF,FFFFF:FFFFF:FF:F:FFF:FFFFFFFFF:,,FFFF::FF:::F
@A00881:241:HJW2NDRXX:1:2127:27208:28792 1:N:0:CGAGAGAA+GATTGGAG
ATCACGCCTATGGGATGCAGCAGTGGGGAATATTGCACAATGGGGGAAACCCTGATGCAGCGACGCCGCGTGAGTGAAGAAGTACTTCGGTATGTAAAGCTCTATCAGCAGGGAAGAAAATGACGGTACCTGACTAAGAAGCCCCGGCTAACTACGTGCCAGCAGCCGCGGTAATACGTAGGGGGCAAGCGTTATCCGGATTTACTGGGTGTAAAGGGAGCGTAGACGGCCCTGCAAGTCTGAAGTGAAA
+
:FFFFFFFFFFFFFFFFFF:FFFFFFFFFFFFFFFFFFFFFFFFFFFFFFFFFFFFFFFFFFFFFFFFFFFFFFFFFFFFFFFFFFFF:FFF:FFF:FFFFFFFFFFFFFFFFF,F,FFFFFFF:FFFFFF:FFFFFFFFFFFFFFFFFFFFFFFFFFFFFFFFFFFFFFF,,FFFFFFFFFFFFFFFFFFF:,FFFFFFFFFF:F:F:FFFF:FFFFF:F:FFF:FFFFFFFFFF,FF:FFF,FFF:FF
@A00881:241:HJW2NDRXX:1:2127:30472:28808 1:N:0:CGAGAGAA+GATTGGAG
ATCACGCCTACGGGGTGCAGCAGTGGGGAATATTGGGCAATGGGCGCAAGCCTGACCCAGCAACGCCGCGTGAAGGAAGAAGGCTTTCGGGTTGTAAACTTCTTTTATGAGGGACGAAGGACGTGACGGTACCTCATGAATAAGCCACGGCTAACTACGTGCCAGCAGCCGCGGTAATACGTAGGTGGCAAGCGTTGTCCGGATTTACTGGGTGTAAAGGGCGCGTAGGCGGGTAGGCAAGTCAGATGTG
+
FFFFFFFFFFFFFFFFFFFFFFFFFFFFFFFFFFFFFFFFFFFFFFFFFFFFFFFFFFFFFFFFFFFFFFFFFFFFFFFFFFFFFFFFFFFFFFFFFFFFFFFFFFFFFFFFFFFFFFFFFFFFFFFFFFFFFFFF:FF:F:FFFF:FFFFFFFFFFFFFFFFFFFFFFFFFFFFFFFFFFFFFFFFFFFFFFFFFFFFFFFFF:FFFFFFFFFFFF:FFFFFF:FFFFFFFFF:FFFF,FFFFF:FFFF
@A00881:241:HJW2NDRXX:1:2127:19795:28823 1:N:0:CGAGAGAA+GATTGGAG
ATCACGCCTACGGGATGCAGCAGTGGGGAATCTTCCGCAATGGGCGAAAGCCTGACGGAGCGATGCCGCGTGGGTGAAGAAGGGATTCGTCCCGTAAAGCCCTGTTGCCCGCGACGAAGAGCGCATCGAGGAAAGAGCGATGCGAGTGACGGTAGCGAGCGAGGAAGCCACGGCTAACTACGTGCCAGCAGCCGCGGTAATACGTAGGTGGCGAGCGTTGTCCGGAATCATTGGGCGTAAAGCGCATGTA
+
FFFFFFFFFFFFFFFFFFFFFFFFFFFFFFFFFFFFFFFFFFFFFFFFFFFFFFFFFFFFFFFFFFFFFFFFFFFFFFFFFFFFFFFFFFFFFFFFFFFFFFFFF:FFFFFFFFFFFFFFFFFFFFFFFFFFF::FFFFFFFFFFFFFFFF:FFFFFFFFFFFFFFFFFFFFFFFFFFFFFFFFFFFFFFFFFFFFFFFFFFFFFFFFFFFFFFFFF:FFFFFFFF,FFFFFFFFFFFFFF,F:FFFFFF
@A00881:241:HJW2NDRXX:1:2127:24505:29841 1:N:0:CGAGAGAA+GATTGGAG
ATCACGCCTATGGGACGCAGCAGTCGAGAATCATTCACAATGGGGGGAACCCTGATGGTGCGACGCCGCGTGGGGGAGGAAGGTCTTCGGATTGTAAACCCCTGTCATGCAGGAGCAAGGCTGAAAGGTTGATAGTACTGCAAGAGGAAGAGACGGCAAACTCTGTGCCAGCAGCCGCGGTAATACAGAGGTCTCAAGCGTTGTTCGGAATCACTGGGCGTAAAGGGTACGTAGGCGGTCGGGCACGTTG
+
FFFFFFFFFFFFFFFFFFFFFFFFFFFFFFFFFFFFFFFFFFFFFFFFFFFFFFFFFFFFFFFFFFFFFFFFFFFFFFFFFFFFFFFFFFFFFFFFFFFFFFFFFFFFFFFFF:FFF,F:FFFFFFFFF,FFFFFFFFFFFFFFFFFF,FFFFFFFFFFFFFFFFFFFFFFFF:FFFF:FFFFFFFFFF:FFFFFFFFFFFF:FFFFFF,FFFFFFFFFFFFFFFFFFFFFF:FFFFFFFFFFF::FFFF
@A00881:241:HJW2NDRXX:1:2127:17255:29904 1:N:0:CGAGAGAA+GATTGGAG
ATCACGCCTATGGGGTGCAGCAGTGGGGGATATTGGACAATGGGGGGAACCCTGATCCAGCGACGCCGCGTGAGTGAAGAAGTATTTCGGTATGTAAAGCTCTATCAGCAGGGAAGAAAGAAATGACGGTACCTGAGTAAGAAGCCCCGGCTAACTACGTGCCAGCAGCCGCGGTAATACGTAGGGGGCAAGCGTTATCCGGATTTACTGGGTGTAAAGGGAGCGTAGACGGATGAGCAAGTCTGAAGTG
+
FFFFFFFFFFFFFFFFFFFFFFFFFFFFFFFFFFFFFFFFFFFFFFFFFFFFFFFFFFFFFFFFFFFFFFFFFFFFFFFFFFFFFFFFFF:FFFFFFFFFFFFFFFFFFFFFFFFFFFFFFFFFFFFFFFFFFFFFFFFFFFFFFFFFFFFFFFFFFFFFFFFFFF:FFFFFFFFFFFFFFFFFFFF:FFFFFFFFFFFFFFFFFFFFFFFFFFFFFF:FF,:FFFFFFFFFFFFFFFF,FFFF:FFFFF
@A00881:241:HJW2NDRXX:1:2127:22752:29966 1:N:0:CGAGAGAA+GATTGGAG
ATCACGCCTATGGGATGCAGCAGTGGGGAATATTGGTCAATGGGGGAAACCCTGAACCAGCAACGCCGCGTGAAGGAAGAAGGCTTTCGGGTTGTAAACTTCTTTTATCAGGGACGATAGTGACGGTACCTGATGAATAAGCTCCGGCTAACTACGTGCCAGCAGCCGCGGTAATACGTAGGGAGCGAGCGTTATCCGGATTTACTGGGTGTAAAGGGCGCGTAGGCGGGCTGACAAGTCAGATGTGAAA
+
FFFFFFFFFFFFFFFFFFFFFFFFFFFFFFFFFFFFFFFFFFFFFFFFFFFFFFFFFFFFFFFFFFFFFFFFFFFFFFFFFFFFFFFFFFFFFFFF:FFFFFFFFFFFFFF:FFFFFFFFFFFFFFFFFFFFFFFFFFFFFFFFFFFFFFFFFFFFFFFFFFFFFFFFFFFFFFFFFFFFFFFFFFFFFFFFF,FFFFFFFFFFFFFFFFFFFFFFFFFFFFFFFFFFFFFFFFFFFFFF:FFFFFFFFF
@A00881:241:HJW2NDRXX:1:2127:29089:30107 1:N:0:CGAGAGAA+GATTGGAG
ATCACGCCTATGGGGTGCAGCAGTGGGGAATATTGGGCAATGGAGGCAACTCTGACCCAGCAACGCCGCGTGAGCGATGAAGGTCTTCGGATTGTAAAGCTCTTTAAGTGGGGACGAAGAAAGTGACTGTACCCACAGAATAAGCCTCGGCTAACTACGTGCCAGCAGCCGCGGTAATACGTAGGAGGCACGCGTTATCCGGAATGACTGGGCGTAAAGGGTGCGTAGGTGGTTTGGCAAGTTAGTAGCG
+
FFFFFFFFFFFFFFFFFFFFFFFFFFFFFFFFFFFFFFFFFFFFFFFFFFFFFFFFFFFFFFFFFFFFFFF:FFFFFFFFFFFFFFFFFFFFFFFFFFFFFF:FFFFFFFFFFFFFFFFFFFFFFFFF:FFF:FFFFFFFFFF::FFFFFFFFFFFFFFFFFFFFFFFFFFFF:F,FFFFFF:FFFFFFF,FFF:FFFFFFF,FFF:FF:FFFFFF:::FFFFFFFFFF,FFFFFFFFF,:FFFFF::F:
@A00881:241:HJW2NDRXX:1:2127:30743:30436 1:N:0:CGAGAGAA+GATTGGAG
ATCACGCCTATGGGGTGCAGCAGTGGGGAATATTGGTCAATGGGGGAAACCCTGAACCAGCAACGCCGCGTGAAGGAAGAAGGCTTTCGGGTTGTAAACTTCTTTTATCAGGGACGATAGTGACGGTACCTGATGAATAAGCTCCGGCTAACTACGTGCCAGCAGCCGCGGTAATACGTAGGGAGCGAGCGTTATCCGGATTTACTGGGTGTAAAGGGCGCGTAGGCGGGCTGACAAGTCAGATGTGAAA
+
FFFFFFFFFFFFFFFFFFFFFFFFFFFFFFFFFFFFFFFFFFFFFFFFFFFFFFFFFFFFFFFFFFFFFFFFFFFFFFFFFFFFFFFFFFFFFFFFFFFFFFFFF:FFFFFFFFFFFFFFFFFFFFFFFFF:FFFFFFFFFFFF:FFFFFFFFFFFFFFFFFFFFFFFFFFFFFFFFFFF:FFFFFFFFF:F:FFFFFF:FF:FFFF:FFFFFF:F:FFFFFFFFFFFFFFFFFFFFFFFFFFFFFFFFF
@A00881:241:HJW2NDRXX:1:2127:32714:30436 1:N:0:CGAGAGAA+GATTGGAG
ATCACGCCTATGGGATGCAGCAGTGAGGAATATTGGACAATGGATGGAAATCTGATCCAGCCATGCCGCGTGCAGGAAGGCGGTCCTATGGATTGTAAACTGCTTTTGTACGGGAGCAATAATTTCTACGGGATAGGGAGATGAGAGTACCGTACGAATCAGCATCGGCTAACTCCGTGCCAGCAGCCGCGGTAATACGGAGGATGCGAGCGTTATCCGGATTTATTGGGTTTAAAGGGTGCGTAGGCTG
+
FFFFFFFFFFFFFFFFFFFFFFFFFFFFFFFFFFFFFFFFFFFFFFFFFFFFFFFFFFFFFFFFFFFFFFFFFFFFFFFFFFFFFFFFFFFF:FFFFFFFFFFFFFFFFFFFFFFFFFFFFFFFFFFFFFFFF,FFFFFFFFFFFFFFFFF:FFFFFFFFFF,FFF:FFFFFFFFFFFFFFFFF:FFFFFFFFFFFFF,FFFFFFFF:F:FFFFFFFFF,FFFFFFFFFFFFFFFFF:FFFF:FFFF:FF
@A00881:241:HJW2NDRXX:1:2127:28076:30483 1:N:0:CGAGAGAA+GATTGGAG
ATCACGCCTACGGGGCGCAGCCGTGGGGAATATTGCGCAATGGGCGGTAGCCTGACGCAGCGACGCCGCGTGAGGGAAGAAGGTTGTCGGATCGTAAACCTCTGTAAGAACGGAAGAAGAGGGGACGTGCCAATCAGCGTTTCAGTGACGGTACCTTAAAAGGACGCAGCGGCTCACTCCGTGACAGCCGCCGCGGTACGACGGAGGTGGCGAGCGGTATGCGGCAGTCCTGGGCGGAAAGCGCGTGTCG
+
,:F:FF:FF,F,,F:F:FF,FF:F:FFFFF:F:FF,FFF,FF,FFFF,FFFFFF:FFFFFF,FFFF,FFF:FF,:FFFFFFF,F:,FFFFF,FFF,F,FFF,,FF,,:F,,FF:F,:F:F,,F:,:F:FF::FFFFF:FFFFF,:FF:FF:F,FFFF,:FFFF,,:FF,F:FFF,,,FFFFF,,F:,:,FF:,,F:FF,,,,FFFFF:,F:,,FFF,,,,,FF:F:FF,:FF,:F,,:,,::,FF:,FFF
@A00881:241:HJW2NDRXX:1:2127:30734:30890 1:N:0:CGAGAGAA+GATTGGAG
ATCACGCCTATGGGACGCAGCAGTGAGGAATATTGGTCAATGGGCGCGAGCCTGAACCAGCCAAGTCGCGTGAGGGAAGACGGCCTTATGGGTTGTAAACCTCTTTCAGATGAGAGTAAAGGGTGCTACGCGTAGCACATTGCAAGTATCATCAGAAGAAGCATCGGCTAATTCCGTGCCAGCAGCCGCGGTAATACGGAAGATGCGAGCGTTATCCGGATTTATTGGGTTTAAAGGGTGCGTAGGCGGA
+
,FF,FFF,FFFFFFFFFFFFFFFFFFFFFFFF,FFFFF:F,FFFFFFFFFF:FFFFFFFFFFFFFFFFFF:FFFFFFFFFFFFFFFFF,FF:FFFFFF,FFF:FFFF:FF:FF::FF,::F:FFFFFFFF:FFFFFFF,FFFFFFFFF:FFFFFFFFFFFFFFFFFFFFFFFFFF,:FFFFFFFFFFFFF:F:,FFFF:FF,F:FFFF:FFF,F,FFFFFFFFF,FF:,F:FFFF:FF::FFFF:FF:,,
@A00881:241:HJW2NDRXX:1:2127:31313:31046 1:N:0:CGAGAGAA+GATTGGAG
ATCACGCCTATGGGACGCAGCAGTGAGGAATATTGGACAATGGCCGGAAGGCTGATCCAGCCATGCCGCGTGAGGGAATGAGGTCCTATGGATTGTAAACCTCTTTTCACGCAGGGCAATCAGGTCCACGAGGTGGACCGACGAGAGTATGCGTGGAATAAGCATCGGCTAACTCCGTGCCAGCAGCCGCGGTAATACGGAGGATGCGAGCGTTGTCCGGATTTCTTGGGTTTAAAGGGTGCGTAGGCGG
+
,FFFFFFFFFFFFFFFFFFFFFFF:FFFFFFFFFFFFFFFFFFFFFF:FFFFFFFFFFFFFFFFFFFFFFFFFFFFFFFFFFFFF:FF::FFFFFFFFFFFFFFFFFF:FFFFFFFFF,F,FFFFFF,FFFFFFFFFFFFF,FFF:FFFF:FFFFFFFFFFFFFF:,FFF,::F:FFFFFFFFFFFFF:FFFF:FFFFF:F:FFFFF:FFFFF:FFFFF:FFFFFF:FFFF:F:,,FFFFFF:F:,FFFF
@A00881:241:HJW2NDRXX:1:2127:24921:31062 1:N:0:CGAGAGAA+GATTGGAG
ATCACGCCTATGGGACGCAGCAGTGAGGAATATTGGGCAATGGGCGCAAGCCTGACCCAGCAACGCCGCGTGAAGGAAGAAGGCTTTCGGGTTGTAAACTTCTTTTATGAGGGACGAAGGACGTGACGGTACCTCATGAATAAGCCACGGCTAACTACGTGCCAGCAGCCGCGGTACTACGTAGGTGGCACGCGTTGTCCGGATTTACTGGGTGTAAAGGGCGCGTAGGCGGGCATGCAATTCCGATGTG
+
,FFFFFFFF:FFFFFFF::FFFFFFF:FFFFFFFFF:FFF:FFFFFFFFFFFFFFFFFFFFFFFFFFFFF:FFFFFFFFFF:FFF:FF:FFFFFFFFFFFFFFFF:FFFFFFFFFFF:FFFFFFF:FFFFFFFFFFFFFFFFFFF,:FFFFFFFFFFFFFFFFFFFFFFF:FFFFF,FFFFF:FFFF:F:,FFF,::FFFFFFFFF,,FFFF,F:F:FF:FFF:FFFFFFF:F::FFF,:,F:,,FF,FF
@A00881:241:HJW2NDRXX:1:2127:30770:31297 1:N:0:CGAGAGAA+GATTGGAG
ATCACGCCTATGGGAGGCAGCAGTGGGGAATATTGGTCAATGGGGGAAACCCTGAACCAGCAACGCCGCGTGAAGGAAGAAGGCTTTCGGGTTGTAAACTTCTTTTATCAGGGACGATAGTGACGGTACCTGATGAATAAGCTCCGGCTAACTACGTGCCAGCAGCCGCGGTAATACGTAGGGAGCGAGCGTTATCCGGATTTACTGGGTGTAAAGGGCGCGTAGGCGGGCTGACAAGTCAGATGTGAAA
+
FFFFFFFFFFFFFFFFFFFFFFFFFFFFFFFFFFFFFFFFFFFFFFFFFFFFFFFFFFFFFFFFFFFFFFFFFFFFFFFFFFFFFFFFFFFFFFFFF:FFFFFFFFFFFFFFFFFFFFFFFFFFFFFFFFFF:FFFFFFFFFFFFFFFF:FFFFFFFF,FFFFFFFFFFFFFFFFFFFFFFFFFFFFFFFFFF,FFFFFF,FFFFFFFFF:FFFFF:FF:FFFFFFFFFFF:FFFFFF:FFF:FFFF,,:
@A00881:241:HJW2NDRXX:1:2127:20184:31313 1:N:0:CGAGAGAA+GATTGGAG
ATCACGCCTATGGGGGGCAGCAGTGGGGAATATTGGTCAATGGGGGCAACCCTGAACCAGCAACGCCGCGTGAAGGAAGAAGGCCTTCGGGTTGTAAACTTCTTTGACGAGGGACGAAGAATGACGGTACCTCGAAAACAATCCACGGCTAACTACGTGCCAGCAGCCGCGGTAATACGTAGGTGGCAAGCGTTGTCCGGATTTACTGGGTGTAAAGGGCGCGTAGGCGGGAGCGCAAGTCAGATGTGAA
+
,FFFFFFFFFFFFFFFFFFFFFFFFFFFFFFFFFFFFFFFFF:FFFFFFFFFF,FFFFFFFFFFFFFFFFFFFFFFFFFFFFFFFFFFFF:FFFFFFFFFFFFFFFFFFFFFFFFFFFFF:FFFFFFFFFFFFFFFFFFF:,FFFFFFFFFFFFFFFFFFFFFFF:FFFFF:FF,FFFFFFFFFFFF::FFFFF:FFFFFFFFFFFFFFFFFFF:FFFFFFFFFFFFFFFFFFFFFFFFFF,FFFFFFFF
@A00881:241:HJW2NDRXX:1:2127:31693:31328 1:N:0:CGAGAGAA+GATTGGAG
ATCACGCCTATGGGGGGCACCAGCTAAGAATATTGGGCAATGGAGGAAACTCTGACCCAGCCATGCCGCGTGAATGAAGAAGGCCTTCGGGTTGTAAAGTTCTTTTAGTCGCGAAGATGATGACAGTAACGACAGAAAAAGCACCGGCTAACTTCGTGCCAGCAGCCGCGGTAATACGTAGGGAGCAAGCGTTATCCGGATTTATTGGGTGTAAAGGGTGCGTAGACGGGAAAGCAAGTTAGCTGTGAAA
+
FFFFFFFFFFFFFFFFFFFFFFFFFFFFFFFFFFFFFFFFFFFFFFFFFFFFFFFFFFFFFFFFFFFFFFFFFFFFFFFFFFFFFFFFFFFFFFFFFFFFFFFFFFFFFFFFFFFFFFFFFFFFFFFFFFFFFFFF:FFFFFFFFFFFF:FFFFFFFFFFFFF:FFF:FFFFFFFFFFFFFFFFFFFFFFFFFFFFFFFFFFFFFFFFFFFF,FFFFFFFFFFF,FFFFFFFFFFF:FFFFFFFFFF:FF
@A00881:241:HJW2NDRXX:1:2127:14814:31688 1:N:0:CGAGAGAA+GATTGGAG
ATCACGCCTACGGGACGCAGCAGTGGGGAATATTGGGCAATGGGCGCAAGCCTGACCCAGCAACGCCGCGTGAAGGAAGAAGGCTTTCGGGTTGTAAACTTCTTTTATGAGGGACGAAGGACGTGACGGTACCTCATGAATAAGCCACGGCTAACTACGTGCCAGCAGCCGCGGTAATACGTAGGTGGCGAGCGTTGTCCGGATTTACTGGGTGTAAAGGGCGCGTAGGCGGGTAGGCAAGTCAGATGTG
+
FFFFFFFFFFFFFFFFFFFFFFFFFFFF:FFFFFFFFFFFFFFFFFFFFFFFFFFFFFFFFFFFFFFFFFFFFFFFFFFFFFFF,FFFFFFFFFFFFFFFFFFFFF:FFFFFFFFFFFFFFFFFFFFF:FFFFFFFFFF:FFFFFFFF:FFFFFFFFF:FFFFFFFFFFFFFFFF,,FFFFFFFFF:FFFFFFFFFFFFFFFFFFFFFFFFF:FFFFFFFFFFF:FFFFFFFFFFFFF,,FFFFFFF:FF
@A00881:241:HJW2NDRXX:1:2127:24804:31861 1:N:0:CGAGAGAA+GATTGGAG
ATCACGCCTATGGGGTGCAGCAGTGGGGGATATTTCGCAATGGTGGAAACCCTGACGCAGCAACGCCGCGTGAAGGAAGACGGTTTTCGGATTGTAAACTTCTGTAAGTGTGGAAGAAGGTGACGGTACCCTGGGAGGAAGCCCCGGCTAACTAAGTGCCAGCAGCCGAGGTAATACGTAGGGGGCGAGCGTTGTCCGGAATGACTGGCCGAAAAGGGCGTGTCGGCGGCCTAGTCAGTCTGGAGTGAAC
+
,F,FFFF,:F,,F,FF:FF:FFF,,,,::::,FF,F:FFF:F,,F,:,FF,,F::F:F:FFFF,,,FFF,:FFF:FFFFFFFFFFF::FF,FFFF,,:,,:FF,,::,FFFF:,FF:FFF:FF:FFFF::::FFF,FFFFFFFF::FFFF::FF,FFF,:F,FFFF,:,,,:FF:::FF,FF:,FF:FFFF:F,F:FF,FFFFFF,,F,F:,F,,:F,,,FFF,FFF:,F:,F,F:,FFFF,FF,FFFF:
@A00881:241:HJW2NDRXX:1:2127:20103:32581 1:N:0:CGAGAGAA+GATTGGAG
ATCACGCCTATGGGATGCAGCAGTGAGGAATATTGGACAATGGATGGAAATCTGATCCAGCCATGCCGCGTGCAGGAAGGCGGTCCTATGGATTGTAAACTGCTTTTGTACGGGAGCAATAATTTCTACGGGATAGGGAGATGAGAGTACCGTACGAATCAGCATCGGCTAACTCCGTGCCAGCAGCCGCGGTACTACGGAGGCTGCGAGCGTTCTCCGGATTTATTGGGTTTAAAGGGTGCGTAGGCTG
+
,FFFFFFFF,,FFFFFFFFFF,FFFFFFFFFFFFFFFFFFFFFFFFFFFFFFFF:FFFFFFF:FFFFFFFFFFFFFFFFFFFFFFFFFFFFFFFFFFFFFFFFFFFFFFFFFFFFFFFFF,FFFFFFFFFFFF:FFFF:FFFFF:FFF,:F:FFFFFFFFFFFFFF::FF:FFFFFFFFFFFFFFFFF:FFFF,,FFFF:FFF,FFF,,FFF,F,FFFFFF,FFFFFFFFF,FF:FFFFFFFFFFF:FFF
@A00881:241:HJW2NDRXX:1:2127:32072:32706 1:N:0:CGAGAGAA+GATTGGAG
ATCACGCCTATGGGGCGCAGCAGTGGGGAATATTGCACAATGGGGGGAACCCTGATGCAGCGACGCCGCGTGAGTGAAGAAGTATTTCGGTATGTAAAGCTCTATCAGCAGGGAAGAAGATGACGGTACCTGCATAAGAAGCCCCGGCTAACTACGTGCCAGCAGCCGCGGTAATACGTAGGGGGCAAGCGTTATCCGGATTTACTGGGTGTAAAGGGAGCGCAGGCGGCTGAGCAAGTCAGAAGTGAAA
+
FFFFFFFFFFFFFFFFFFFFFFFFFFFFFFFFFFFFFFFFFFFFFFFFFFFFFFFFFFFFFFFFFFFFFFFFFFFFFFFFFFFFF:FFFFFF:FFFFFFFFFFFFFFFFFFF:FFFFFFFFFFFFFFFFFFFFFFFFFFFFFFFFFFFFFFFFFFFFFFFFFFFFFFFFFFFFFFFFFFFFFFFFFF,FFFFF:FFFFFFFFFFFF:FFFFF,F:FFFFFF:FFFF:FFFFF:FFFFFF:FFFFFFF::F
@A00881:241:HJW2NDRXX:1:2127:30644:32737 1:N:0:CGAGAGAA+GATTGGAG
ATCACGCCTATGGGGGGCAGCAGTGGGGAATATTGGTCAATGGGGGAAACCCTGAACCAGCAACGCCGCGTGAAGGAAGAAGGCTTTCGGGTTGTAAACTTCTTTTATCAGGGACGATAGTGACGGTACCTGATGAATAAGCTCCGGCTAACTACGTGCCAGCAGCCGCGGTAATACGTAGGGAGCGAGCGTTATCCGGATTTACTGGGTGTAAAGGGCGCGTAGGCGGGCCGACAAGTCAGATGTGAAA
+
FFFFFFFFFFFFFFFFFFFFFFFFFFFFFFFFFFFFFF,FFFFFFFFFFFFFFFFFFFFFFFFF,FFFFF:FFFFFFFFFFFFFFFF:FFFFFFFF:FFFFFFFFFFFF:FFFF:FFFFFFF,F:FFFFFFF:FFFFF,FFFFFFF:FFFFFFFFFFFFFFFFFFFF:FFFF:FFFFFF:FFFFFFFFFFFF:FFFFFFFFFFFFFF:FFFFFF,FFFFFF:FFFFFFF:FFFFFFF,FFFF,:FFF::F
@A00881:241:HJW2NDRXX:1:2127:30110:32847 1:N:0:CGAGAGAA+GATTGGAG
ATCACGCCTATGGGACGCAGCAGTCGGGAATATTGCGCAATGGAGGGAACTCTGACGCAGTGACGCCGCGTATAGGAAGAAGGTTTTAGGATTGTAAACTATTTTAGGCAGGGAAGAGTAAAAGACGGTACCTGCAGAATAAGCTCCGGCTAACTACGTGCCAGCAGCCGCGGTAATACGTAGGGAGCAAGCGTTATCCGGAATTATTGGGTGTAAAGGGTGCGTAGACGGGAATTTAAGTTGGTTGTGA
+
:FFFFFFFFFFFFFFFFFFFFFFFFFFFF:F:FFFFFFFFFFFFFFFFFFFFFFFFFFFFFFFFFFFFFFFFFFFFFFFFFFFF:FFFFFFFFFFFFFFFFFFFFFF:FFFFFF:F:FF,FFFFFFFFF:FFFFFFFFFFFFFFFFFFFFFFFFFFFFF:FFFFFFFFFFFFFFFFFFFF:FFFFFFFFFFFFFFFFFFFFF,,FFFFFFFFFFFFFFF:FFFFFFF:FFF:F::FFFFFF,FFFF:FF,
@A00881:241:HJW2NDRXX:1:2127:22146:33051 1:N:0:CGAGAGAA+GATTGGAG
ATCACGCCTACGGGATGCAGCAGTGGGGAATATTGCGCAATGGGGGGAACCCTGACGCAGCAACGCCGCGTGCAGGAAGAAGGTCTTCGGATTGTAAACTGTTGTCGCAGGGGAAGAAGAAAGTGACGGTACCCTGTGAGAAAGCCACGGCTAACTACGTGCCAGCAGCCGCGGTAATACGTAGGTGGCACGCGTTGTCCGGATTTACTGGGTGTACAGGGCGCGTAGGCGGGTGATCAAGTCAGTCGTG
+
FFFFFFFFFFFFFF,FFFFFFFFFFFFFF:FF,FFFFFF:FFFFFFFFF:FFFFFFFFFFFFFFFFFFFFFFFFFFFFFFFFFFFFFFFFFFFFFFFFFF:FFFFFFFFFFFFF::F:FFFFFFFFFFFFFFFFFFFFFFFFF:FFFF::FFFFFFFF:FFF:,FFFFFFFFFFFF,FFFF::FF:FFFF,FF:FFFFFFFFFFFFFFF:F:,FFF,FF,:FFFFFFF::FFFF:FFF,,FFF,FFFFF,
@A00881:241:HJW2NDRXX:1:2127:27642:33176 1:N:0:CGAGAGAA+GATTGGAG
ATCACGCCTATGGGAGGCAGCAGTGGGGAATCTTGCGCAATAGAGGCAACTCTGACGCAGCGATGCCGCGTGAATGAAGGAGGGCTTCGGCCCGTAAAGTTCTGTCGTCGGGGAAGAAGAGACGTTACCCGATGAGAAAGCCCCGGCTAACTACGTGCCAGCAGCCGCGGTAACACGTAGGGGGCGAGCGTTGTCCGGAATGACTGGGCGTAAAGGGCGGGTAGGCGGCGCGCGCGGCGCAGCGTCAATG
+
:FFFFFFFF,:FFFF:FFF:FFFFFFFFF:FFFF,FFF:FFFFFFFFFFFFFFFFFFFFFFFFF,FFFFFFFFFFF:FFFFFFFFFFFFFFFFFFFFFFFFFFFFFFFFFFFF,F,FF:FFFFFFFFFFFFFFFFFFFFFFFFFFFF::FFFFFFFFFFFFFFFFFFFFFFF:FFFF:FFFFFFFFFFFFFFFFFF:,FFFF,FFFF:F:FF:FFFFFFF:FF::F:,FF:FFFF::F:FFFF,FFF:,F
@A00881:241:HJW2NDRXX:1:2127:32081:33223 1:N:0:CGAGAGAA+GATTGGAG
ATCACGCCTACGGGATGCAGCAGTGGGGAATATTGCACAATGGGGGAAACCCTGATGCAGCGACGCCGCGTGAGTGAAGAAGTAATTCGTTATGTAAAGCTCTATCAGCAGGGAAGATAATGACGGTACCTGACTAAGAAGCCCCGGCTAACTACGTGCCAGCAGCCGCGGTAATACGTAGGGGGCAAGCGTTATCCGGATTTACTGGGTGTAAAGGGAGCGTAGGTGGCAGGGCAAGTCAGATGTGAAA
+
FFFFFFFFFFFFFFFFFFFFFFFFFFFFFFFFFFFFFFFFFFFFFFFFFFFFFFFFFFFFFFFFF:FFFFFFFFFFFFF:FFFFFFF:FFFFFFFFFFFFFFFFFFFFFFFFFFFF:F:F:FFFFFFFFFFFF:FF:FFFFFFFFFFFFFFFFFFFFFFFFFFFFFFFFFFFFFFFFFFFF:FFF:FFFFFFF:FFFFFFFFF:FF:FFFFFFFFFFFF:FFFF:FFFFFFFFFFF,FFFFF:FFFF,:F
@A00881:241:HJW2NDRXX:1:2127:31765:33332 1:N:0:CGAGAGAA+GATTGGAG
ATCACGCCTATGGGGTGCACCAGTTGGGAATATTGGACAATGGAGGAAACTCTGATCCAGTGACGCCGCGTGAAGGAAGAAGGTCTTCGGATTGTAAACTTATTTTGTCAGGGAAGAAAAATGACTGTACCTGAAGAAAAAGCACCGGCTAACTACGTGCCAGCAGCCGCGGTAATACGTAGGGTGCAAGCGTTATCCGGATTTACTGGGTGTAAAGGGCGATGAGACGGCGTTGCAAGTCAGATGTGAC
+
:FF:FFFFFFFFFFFFFFFF,FFFFFFFFFFFFFFFFFFFF:FFFFF:FFFFF:FFFFFFFF:FFFFFFFFFFFF:FFFFFFFF:FFFFFF:F::F,FFFF:FFFFF::F:,F:FFF::FFFFFFFFFFFFFF,::FFFFFF:FFF::FFFFFF:,FFFFFFFFFFFFFFFFFF,FFFF::FFFFFFF:FFFFFFFFFF::FF:FFFFFFFFF,:FF,FF,:,,FFFF::FFF,FFF,,FFFFFFFFFFF
@A00881:241:HJW2NDRXX:1:2127:24460:33364 1:N:0:CGAGAGAA+GATTGGAG
ATCACGCCTATGGGATGCAGCAGTGGGGAATATTGCACAATGGGCGCAAGCCTGATGCAGCGATGCCGCGTGAGGGAAGAAGGTTTTCGGATTGTAAACCTCTGTCTTTGGGGACGAATAATGACGGTACCCAAGGAGGAAGCTCCGGCTAACTACGTGCCAGCAGCCGCGGTAATACGTAGGGAGCAAGCGTTATCCGGAATTACTGGGTGTAAAGGGAGTGTAGGCGGGCTTGCAAGTCAGATGTGAA
+
FFF,FFFFF:FFFFFFFFFFFFFFFFFF:FFFFFFFF:FFFFFFFFFFFFF:FF:FFFFFFFFFFFFFFF:FFFFFFFFFFFFFFFFFFFFFFFFFFFFFFFFFFFFFFFF:FFFFFF:F:FFFFFFFFFFFFFFFFFF:FFFFFFFFFFFFFF:FFFFFFFFFFFFFFFFFFF:F:FFFF,FFFFF,,:FF:FFFFFFF:FFFF:FFFFFF:F,F:F:FFFFF,,FFFF:,FFF:FFFFF::F,:F:F:
@A00881:241:HJW2NDRXX:1:2127:32253:33395 1:N:0:CGAGAGAA+GATTGGAG
ATCACGCCTATGGGGTGCACCAGTTGGGAATATTGGACAATGGAGGAAACTCTGATCCAGTGACGCCGCGTGAAGGAAGAAGGTCTTCGGATTGTAAACTTATTTTGTCAGGGAAGAAAAATGACTGTACCTGAAGAAAAAGCACCGGCTAACTACGTGACAGCAGCCGCGGTAATACGTAGGGTGCAAGCGTTATCCGGATTTACTGGGTGTAAAGGGCGAGTAGACGGCGTTGCAAGTCAGATGTGAA
+
FFFFFFFFFFFFFFFFFFFF:FFFFFFFFFFFFFFFFFFFFFFFFFFFFFFFFF:FFFFFFFFFFFF,FFFFFFFFFFFFFFF:FFFFFFFFFFFF:F:FF:FFFF,FFFF,FFFFF:F,FFF:FFFFFFFFFFFFFFFFFFF:FFFFFFFFFFFFF:F,F:F,FFFFFFFFFF:FFFFFF:FFFFF:F,FFFFFFFFFFFFF:F,F:FFFFF:FF:FF:FFFFF:FFF,FFFFFF:F,F,FF:F,FF:,
@A00881:241:HJW2NDRXX:1:2127:24677:33489 1:N:0:CGAGAGAA+GATTGGAG
ATCACGCCTATGGGGCGCAGCAGTGAGGAATATTGGACAATGGATGGAAATCTGATCCAGCCATGCCGCGTGCAGGAAGGCGGTCCTATGGATTGTAAACTGCTTTTGTACGGGAGCAATAATTTCTACGGGGTAGGGAGATGAGAGTACCGTACGAATCAGCATCGGCTAACTCCGTGCCAGCAGCCGCGGTAATACGGAGGATGCGAGCGTTCTCCGGATTTATTGGGTTTAAAGGGTGCGTAGGCTG
+
FFF:FFFFFF:FFFFFFFFFFFF:F:FFF,FFFFFFFFFFFFFFFFFFFFFFFFFFFFFFFFFFFFFFFFFFFFFFFFFFFFFFFFFFFFFFFFFFFFFFFFFFFFFFFFFFFFFFF,FF:FFFFFFFFFFFFFFFF:F:FFFFFFFFFFFFFF,F:FFFFFF:FFFFFFFFFFFFFFF:F:FFF:FFFFF:FFFFFF:F,FF,FFFFFFF::F:FFFF:,:,FF,FFFFFFFFF,FFFFFFFFF:F:,F
@A00881:241:HJW2NDRXX:1:2127:27118:33646 1:N:0:CGAGAGAA+GATTGGAG
ATCACGCCTACGGGACGCAGCAGTGGGGGATATTGCACAATGGGGGAAACCCTGATGCAGCGACGCCGCGTGAAGGAAGAAATATTTCGGTATGTAAACTTCTATCAGCAGGGAAGAAATAGACGGTACCTGACTAAGAAGCTCCGGCTAAATACGTGCCAGCAGCCGCGGTAATACGTATGGAGCAAGCGTTATCCGGATTTACTGGGTGTAAAGGGAGCGTAGACGGCGAGTCAAGTCTGGAGTGAAA
+
FFFFFFFFFFFFFFFFFFFFFFFFFFFFFFFFFFFFFFFFFFFFFFF:FFFFFFFFFFFFFFFFFFFFFFFFFFFFF:FFFFFFFFFFFFF:FFFFFFFFFFF,FFFFFFFFFF,FFFFFFFFFFFFFFFFFFFFFFFFFFFFFFFFFFFFFFFFFFFFFFFFFFFFFFFFF,FFFFF:FFFFFFFFFFFF,F,FF:FFFFFF,FFFFFFF:FF:FFFFFFFFFFFFFFFFFF:FFFFFFFFFFFF::FF
@A00881:241:HJW2NDRXX:1:2127:24496:33865 1:N:0:CGAGAGAA+GATTGGAG
ATCACGCCTACGGGAGGCAGCAGTGGGGAATATTGGGCAATGGAGGCAACTCTGACCCAGCAACGCCGCGTGAATGAAGAAGGCCTTCGGGTTGTAAAGTTCTTTAATTGGGGACGAAGGAAATGACGGTACCCAAAGAATAAGCCACGGCTAACTACGTGCCAGCAGTCGCGGTAATACGTAGGTGGCAAGCGTTATCCGGATTTACTGGGTGTAAAGGGCGCGTAGGCGGGCGTGCAAGTCAGATGTG
+
FFFFFFFFFFFFFFFFFFFFFFFFFFFFFFFFFFFFFFFFFFFFFFFFFFFFFFFFFFFFFFFFFFFFFFFFF,FFFFFFFFFFFFFFFFFFFFFFFFFFFFFFFFFFFFFFFFFFFFFFFFFFFFFFFFFFFFFFFFFFFFFFFFFFFFFFFFFFFFFFFFFFFFFFF:FFFFF:FFFF:FFFFFFFFF:FFFFFFFFFFFFFFF:FFFFFFFFFF,:FFFFFFFFFFFFFFFFFFFF:FF:FFFFFFF
@A00881:241:HJW2NDRXX:1:2127:17146:34006 1:N:0:CGAGAGAA+GATTGGAG
ATCACGCCTATGGGAGGCAGCAGTGGGGAATATTGGGCAATGGGGGCAACCCTGACCCAGCAACGCCGCGTGAAGGAAGAAGGCTTTCGGGTTGTAAACTTCTTTGACGAGGGACGAAGGACGTGACGGTACCTCGAAAACAAGCCACGGCTAACTACGTGCCAGCAGCCGCGGTAATACGTAGGTGGCAAGCGTTGTCCGGATTTACTGGGTGTAAAGGGCGCGTCGGCGGGGCTGCAAGTCAGATGTG
+
FFFFFFFFFFFFFFFFFFFFFFFFFFFFFFFFFFFFFFF,FFFFFFFFFFFFFFFFFFFFFFFFFFFFFFFFFFFFFFFFFFFFFFFFFFFFFFFFFFFFFFFFFFFFFFFFFFFFFFFFFFFFFFFFFF:FFFFFFFFFFFFFFF,FFFFF:FFFFFFFFFFFFFFFFFFFFFFFFFFFFFFFFFF:FFFFFFFFFFFFFFFFFFFFFFFFFFFFFFFF:FFFFF,:FFFFFFFFFFFFFFFFFFFFFF
@A00881:241:HJW2NDRXX:1:2127:21414:34068 1:N:0:CGAGAGAA+GATTGGAG
ATCACGCCTATGGGGGGCAGCAGTGGGGGATATTGGACAATGGGGGGAACCCTGATCCAGCGACGCCGCGTGAGTGAAGAAGTATTTCGGTATGTAAAGCTCTATCAGCAGGGAAGAAAGAAATGACGGTACCTGAGTAAGAAGCCCCGGCTAACTACGTGCCAGCAGCCGCGGTAATACGTAGGGGGCAAGCGTTATCCGGATTTACTGGGTGTAAAGGGAGCGTAGACGGATGTGCAAGTCTGAAGTG
+
:FFFFFFFF,FFFFFFFFFFF,FFFFFFFFFFFFFFFF:FFFFFFFFFFFFFFFFFFFFFFF:FFFFFFFFFFFFF:FFFFFFFFFFFFFF:FFFFFFFFFFFFFFFFF,FFFF,:F:FFFFFFFFFFFFF:FFFFFF:FFFF:FFFFFFFFFFFFFFFFFFFFFF,FFFFFFFFF,FFFFFFFFFFFFFFFFF:FFFFFFFFFFFFF:FFF,FFFFFFFFFFFF:FFFFF::FFF:FFFFFFF::FF,F
@A00881:241:HJW2NDRXX:1:2127:23213:34397 1:N:0:CGAGAGAA+GATTGGAG
ATCACGCCTATGGGATGCAGCAGTGGGGAATATTGGTCAATGGGGGAAACCCTGAACCAGCAACGCCGCGTGAAGGAAGAAGGCTTTCGGGTTGTAAACTTCTTTTATCAGGGACGATAGTGACGGTACCTGATGAATAAGCTCCGGCTAACTACGTGCCAGCAGCCGCGGTAATACGTAGGGAGCGAGCGTTATCCGGATTTACTGGGTGTAAAGGGCGCGTAGGCGGGCTGACAAGTCAGATGTGAAA
+
FFFFFFFFFFFFFFFFFFFFFFFFFFFFFFFF:FFFFFFFFFFFFFFFFFFFFFFFFFFFFFFFFFFFFFFFFFFFFF:FFFFFFFFFFFFFFFFFFFFFFFFFFFFFFFFFFFFFFF,FFFFFFFFFFFFFFFFFFFFFFFFFFFFFFFFFFFFFFFFFFFFFFFFFFFFFFFFFFFFF,FFFFFFFFFFFFFFFFF:FFFFFFFFFFFFF,FFFFFFFFFFF:FFFFFF:FFF,FFFFFFFFFFF:F,
@A00881:241:HJW2NDRXX:1:2127:13684:34554 1:N:0:CGAGAGAA+GATTGGAG
ATCACGCCTACGGGATGCAGCAGTGGGGAATATTGGGCAATGGGCGCAAGCCTGACCCAGCAACGCCGCGTGAAGGAAGAAGGCTTTCGGGTTGTAAACTTCTTTTATGAGGGACGAAGGACGTGACGGTACCTCATGAATAAGCCACGGCTAACTACGTGCCAGCAGCCGCGGTAATACGTAGGTGGCGAGCGTTGTCCGGATTTACTGGGTGTAAAGGGCGCGTAGGCGGGTAGGCACGTCAGATGTG
+
:FFFFFFFFFFFFFFFFF:FFFFFFFFFFFFFFFFFFFFFFFFFFFFFFFFFFFFFFFFFFFFFFF:FFFFFFFFFFFFFFFFFFFFFFFFFFFFFFFFFFFFFFFFFF,FFFFFFFFFFFFFFFFFFFFFFFFF:FF,FFFFFFFFFFFFFFFFFFFFFFFFF:FFFFFFFFFF,:FFFF:FFFFF:FFFFFFFFFFFFFFFFFFFFF:FFFFFFF,FF:FF::FF:FFFFFFFFFF:,FF:,:,,FFF
@A00881:241:HJW2NDRXX:1:2127:30056:34569 1:N:0:CGAGAGAA+GATTGGAG
ATCACGCCTATGGGAGGCAGCCGTGGGGAATATTGCGCAATGGGGGGAACCCTGACGCAGCAACGCCGCGTGAAGGAAGAAGGCTTTCGGGTCGTAAACTTTTGTCTGGAGGGACGAATTATGACGGTACCTCCGGAGGAAGCCACGGCTAACTACGTGCCAGCAGCCGCGGTAATACGTAGGTGGCGAGCGTTGTCCGGAATTACTGGGTGTAAAGGGCGCGTAGACGGGCATGTAAGTCAGATGTGAA
+
,FFFFFFF,FFFFFFFFFFFF,FFFFFFF:FFFFFFFFFFFFFF:FFF,FFFFFFFFFFFF:FFFFFFFFFFFFF,FFFFFFFFFFFFFFFFFFFFFFFFFF,FFF:FFF::FFFFFFFFFFFFFFFFFFFFFFFFFFFFFFFF:FFFFF:FF,FF:FFFF,FFFFFFFFFFF,FFFFF,FFF:FFF:FFFFFFFFFFF:F:FFFF,FFFFF,FFFFFFFFF,F::FFF:FF,FF:F:F,FFFFFFFFF,
@A00881:241:HJW2NDRXX:1:2127:23863:34804 1:N:0:CGAGAGAA+GATTGGAG
ATCACGCCTATGGGATGCAGCAGTGGGGAATATTGGTCAATGGGGGAAACCCTGAACCAGCAACGCCGCGTGAAGGAAGAAGGCTTTCGGGTTGTAAACTTCTTTTATCAGGGACGATAGTGACGGTACCTGATGAATAAGCTCCGGCTAACTACGTGCCAGCAGCCGCGGTAATACGTAGGGAGCGAGCGTTATCCGGATTTACTGGGTGTAAAGGGCGCGTAGGCGGGCTGACAAGTCAGCTGTGAAA
+
:FFFFFFFFFFFFFFFFFFFFFFFFFFFFFFFFFFFFFFFFFFFFFF:FFFFFFFFFFFFFFFFFFFFFFFFFFFFFFFFF:FFF:FFFFFFFFFF:FF,FFFFFFFFFFFFFFFF,FFFFFFFFFFFFFF,FF:FFF:FFFFFFFFF,FFFF:FFFFFF:FFFFFF:FFF:,FFFF::F:F::FFFFFFF,,,F:FFFF:FFF,FFFFFFFF:FFFFF:FFF,FFFFF:FF:F:FFF:FF:,::FFFF:
@A00881:241:HJW2NDRXX:1:2127:27823:34867 1:N:0:CGAGAGAA+GATTGGAG
ATCACGCCTACGGGGTGCAGCAGTGGGGAATATTGGGCAATGGGCGCAAGCCTGACCCAGCAACGCCGCGTGAAGGAAGAAGGCTTTCGGGTTGTAAACTTCTTTTATGAGGGACGAAGGACGTGACGGTACACACAGAATAAGCCACGGCTAACTACGTGCCAGCAGCCGCGGTAATACGTAGGTGGCGAGCGTTGTCCGGATTTACTGGGTGTAAAGGGCGTGTAGGCGGGCATACAAGTCAGATGTG
+
F:FFFFFFF:FFFFFFFFFFF:FFF:FFFFFFFFFFFFFFFFFFFFFFFFFFFFFFFFFFFFFFFFFFFFFFFFF:F,FFFFFFFFFFFFFFFFFFFFFFF:F:FFFFFFF:F,FFF,FFFFFFFFFF,FF:FFF:FFFFFFFFFFFFF:FFFFFFFFF:,:F,:FFF::FFF:F,FFF:FFFFFFFFFF:FFFFFFFFFFFF:FFFFFFFF:FF,,:FFFFFFFFF:FFFFF::F:F,FF,F:FFFFFF
@A00881:241:HJW2NDRXX:1:2127:16604:34976 1:N:0:CGAGAGAA+GATTGGAG
ATCACGCCTACGGGACGCAGCAGTGGGGAATATTGGGCAATGGAGGCAACTCTGACCCAGCAACGCCGCGTGAATGATGAAGGTCTTCGGATTGTAAAGTTCTTTTCTAAGGGACGAAGAAAGTGACGGTACCGTAGGAATAAGCCTCGGCTAACTACGTGCCAGCAGCCGCGGTAATACGTAGGAGGCAAGCGTTCTCCGGAATGACTGGGCGTAAAGGGTGAGTTGGTGGTTCGGCAAGTTAGTAGCG
+
,FFFFFFFFFFFFFFFFFFFFFF,FFFFF:FFFFFFFFFFFFFFFFFFFFFFFFFFFFFFFFFFFFFFFFFFFFFFFFFFFFFFFF:FFFFFFFFFFFFFFFF:FFFFF,FFF:FF::FF:FFFFF:FFFFF:,F:FFFFF:FFFFFFFFFFFFFFFF:F:FF:F,,FFFFFFFFFFFFFFFFFFFFFFF,FFFFFF:FFFF:FFFFFFFFFFF,FFF:F:F:,FF,FFFF:FFFFFFF,:FFFFFF:F:
@A00881:241:HJW2NDRXX:1:2127:31675:34992 1:N:0:CGAGAGAA+GATTGGAG
ATCACGCCTACGGGAGGCAGCAGTGGGGAATATTGGGCAATGGGCGAAAGCCTGACCCAGCAACGCCGCGTGAGGGAAGAAGGGTTTCGGCTCGTAAACCTCTGTCCTAAGGGACGAATGAAGTGACGGTACCTTAGGAGGAAGCCCCGGCTAACTACGTGCCAGCAGCCGCGGTAATACGTAGGGGGCGAGCGTTGTCCGGAATGATTGGGCGTAAAGGGCGCGTAGGCGGCCTGGTAAGTCAGGGGTG
+
FFFFFFFFFFFFFFFFFFFFFFFFFFFFFFFFFFFFFFFFFFFFFFFFFFFFFFFFFFFFFFFFFFFFFFFFFFFFFFFFFFFFFFFFFFFFFFFFFFFFFFFFFFFFFFFFFFFFF:FFF:FFFFFFFFFFF:FFFFFFFFFFFFFFFFFFFFFFFFFFFFF:FFFFFFFFFFFF,FFFFFFFFFFFFFFFF:F:FFFFFFF,F:FFFFFFFFFFF:FFFFFFFFFFFFFFFFF,FF,,FFFFFFFFFF
@A00881:241:HJW2NDRXX:1:2127:27425:35180 1:N:0:CGAGAGAA+GATTGGAG
ATCACGCCTACGGGATGCAGCAGTGGGGGATATTGCACAATGGGGGAAACCCTGATGCAGCGATGCCGCGTGAGGGAAGAAGGTTTTCGGATTGTAAACCTCTGTGGAGGGGGACGATAATGACGGTACCCCTTTAGGAAGCCACGGCTAACTACGTGCCAGCAGCCGCGGTAATACGTAGGTGGCGAGCGTTGTCCGGAATTACTGGGTGTAAAGGGAGCGTAGGCGGGACCGCAAGTCAGAAGTGAAA
+
FFFFFFFFFFFFFFFFFFFFFFFFFFFFFFFFFFFFFFFFFFFFFFFFFFFFFFFFFFFFFFFFFFFFFFFF:FFFFFFFFFFFFFFFFF:FFFFFFFFFFFFFFFFFFFFFFFFFFFFFFFFFFFF:FFFF:FFFF:FFFFFFFFFFFFFFFFFFFFFFFFFFFFFFFFFFFFFFFFFFFFFFFFFFFFF:FFFF:FFF:FF:FFFFFFFFFFFFFFFFFFFFFFFFF:F,FFFFFFFFF:FF:FF:F:
@A00881:241:HJW2NDRXX:1:2127:15745:35430 1:N:0:CGAGAGAA+GATTGGAG
ATCACGCCTATGGGAGGCAGCAGTGGGGAATATTGGGCAATGGAGGCAACTCTGACCCAGCAACGCCGCGTGAGCGATGAAGGTCTTCGGATTGTAAAGCTCTTTAAGTGGGGACGAAGAAAGTGACTGTACCCACAGAATAAGCCTCGGCTAACTACGTGCCAGCAGCCGCGGTCATACGTAGGAGGCAAGCGTTATCCGGAATGACTGGGCGTAAAGGGTGCGTAGGTGGTTCAGCAAGTTAGTAGCG
+
FFFFFFF:FF:FFFFFFFFFFFFFFFFFFFFFFFFFFFFFFFFFFFFFFFFFFFFFFFFFFFFFFFFFFFFFFFFFFFFFFFFFFFFFFFFFFFFFFFFFFFFFFFFFFFFFFFFF:FFF:FFFFFFFFFFFFFFFFFFFFFFFFFFFFFFFFFFFFFFFFFFFFFFFFFFFFFF,:FFFFFFFFFFFF,FFFFFFFFFFFFFFFFFFFFF:FFFFFFFFFFFFFFFF:FFF:FF:FFFFFFFFFFFFFF
@A00881:241:HJW2NDRXX:1:2127:16170:35446 1:N:0:CGAGAGAA+GATTGGAG
ATCACGCCTATGGGGCGCACCAGTGGGGGATATTGGACAATGGGGGGAACCCTGATCCCGCGACGCCGCGTGAGTGAAGAAGTATTTCGGTATGTAAAGCTCTATCAGCAGGGACGAGAAAGAGACGGTACCTGAGTAAGAAGCCCCGGCTAACTACGTGCCAGCAGCCGCGATCATACGTAGGTGGCGAGCGTTGTCCGGATTTACTGGGTGGACAGGGCGCGTAGGCGGGTAGGCAAGTCAGATGTGA
+
FFFFFFFFFFF:FFFFFFFFF,FFFFFFFF,:FFFFFFFFFFFFFFFFFFFF:FFFFF,FFF:FFFFFF:,F,FFFFFFFFF:FFF,FFF,:FFF::FFFFFFFFFFFFFFF:F,FFFFFFFFFFFF:FFFFFFFFF,:FF:FFFFFFFFFFFF:FFFFFFFFFFFFFFFFF:F,FF,F:FFF:FF:F:FFFF,,:FFFFFFFFFF::FF:FF,:F,FFF:FF::F:FFF::FF:::FF:FFF:,F:F:,
@A00881:241:HJW2NDRXX:1:2127:16586:35477 1:N:0:CGAGAGAA+GATTGGAG
ATCACGCCTACGGGGCGCAGCAGTGGGGAATATTGCACAATGGGGGAAACCCTGATGCAGCGACGCCGCGTGAGTGAAGAAGTATTTCGGTATGTAAAGCTCTATCAGCAGGAAAGAAAATGACGGTACCTGACTAAGAAGCCCCGGCTAACTACGTGCCAGCAGCCGCGGTAATACGTAGGGGGCAAGCGTTATCCGGATTTACTGGGTGTAAAGGGAGCGTAGACGGCAGGGCAAGTCTGAAGTGAAA
+
FFF:FFFFFFFFFFFFFFFFFFF:FFFFFFFFFFFFFFFFFFFFFFFFFFFFFFFFFF:FFFFFFFFFFFFFFFFFFFFFFFFFFFFFFFFFF:FFFFFFFFFFFFFFFFF:FFFFFFFFFFFFFFFFFFFFFFF:FFFFFFFFFFFFFFFFFFFFFFFFFFFFFFFFFF:FFFFFFFFFFFFFFFFFFFFFFFFFFFFF:FFFFFFFFFFFFF,FF:FFF:F,FFFF:FFF:FF::FFFFFFFFFFFF,
@A00881:241:HJW2NDRXX:1:2127:18285:35697 1:N:0:CGAGAGAA+GATTGGAG
ATCACGCCTACGGGGTGCAGCAGTGGGGAATATTGCACAATGGGGGGAACCCTGATGCAGCGACGCCGCGTGGGTGAAGAAGTATTTCGGTATGTAAAGCCCTATCAGCAGGGAAGAAGATGACGGTACCTGAGTAAGAAGCCCCGGCTAACTACGTGCCAGCAGCCGCGGTAATACGTAGGGGGCAAGCGTTGTCCGGATTTACTGGGTGTAAAGGGAGCGTAGACGGCAGGACAAGTCTGAAGTGAAA
+
FFFFFFFFFFFFFFFFFFFFFFFFFFFFFFFFFFFFFFFFFFFFFFFFFFFFFFFFFFFFFFFFFFFFFFFFFFFFFFFFFFFFFFFFFF:FFFFFFFFFFFF,FFFFFFFFFFFFFFFFFFFFFFFFFFFFFFFF:FFFFFFFFFFFF:FFFFFFFFFFFFFFFFFFFFFF:FFFFFFFFFFFFFFFFFFF,FFFFF:FFFFFFFFFFFFF:FFFFFFFF:FF:FFFF:FF:FFFFFFF:FFFFFFFF:
@A00881:241:HJW2NDRXX:1:2127:25789:36385 1:N:0:CGAGAGAA+GATTGGAG
ATCACGCCTATGGGATGCAGCAGTGGGGAATATTGGTCAATGGGGGAAACCCTGAACCAGCAACGCCGCGTGAAGGAAGAAGGCTTTCGGGTTGTAAACTTCTTTTATCAGGGACGATAGTGACGGTACCTGATGAATAAGCTCCGGCTAACTACGTGCCAGCAGCCGCGGTAATACGTAGGGAGCGAGCGTTATCCGGATTTACTGGGTGTAAAGGGCGCGTAGGCGGGCTGACAAGTCAGATGTGAAA
+
FFFFFFFFFFFFFFFFFFFFFFFFFFFFFFFFFFFFFFFFFFFFFFFFFFFFFFFFFFFFFFFFFFFFFFFFFFFFFFFFFFFFFFFFFFFFFFFFFFFFFFFFFFFFFFFFFFFFFFFFFFFFFFFFFFFF:FFFFFFFFFFFFFFFFFFFFFFFFFFFFFFFFFFFFFFFFFFFFFFFFFFFFFFFFF:,F,FFFFFFFFFFFFFFFFFFFF,FFFFFFFFFFFFFFFFFFF:FFFFFFFFFFFFFF:
@A00881:241:HJW2NDRXX:1:2127:28510:36526 1:N:0:CGAGAGAA+GATTGGAG
ATCACGCCTATGGGATGCAGCAGTGGGGAATATTGGGCAATGGGCGCAAGCCTGACCCAGCAACGCCGCGTGAAGGAAGAAGGCTTTCGGGTTGTAAACTTCTTTTATGAGGGACGAAGGACGTGACGGTACCTCATGAATAAGCCACGGCTAACTACGTGCCAGCAGCCGCGGTAATACGTAGGTGGCAAGCGTTGTCCGGATTTACTGGGTGTAAAGGGCGCGTAGGCGGGATGTCAAGTCAGATGTG
+
FFFFFFFFFF:FFFFFFFFFFFFFFFFFFFFFFFFFFFFFFFFFFFFFFFFFFFFFFFFFFFFFFFFFFFFFFFFF::FFFFFFFFFFFFFFFFFFFFF:FFFFFFFFF:FFFFFF:FFFFFFFFFFF:FFFFFF:FF,FFFFFFFFFFFFFFFFFFFFFFFFFFF:FFFFFFFF:F,FFFFFFFFFFF,FFFFFF:FF:FFFFFFF:FFFFFFF,FF:FFFFFFFF:FF::FFFFFFFF:FFFFFFFFF
@A00881:241:HJW2NDRXX:1:2127:19108:36652 1:N:0:CGAGAGAA+GATTGGAG
ATCACGCCTATGGGGTGCAGCAGTGGGGAATATTGGGCAATGGGCGAAAGCCTGACCCAGCAACGCCGCGTGAGGGAAGAAGGGTTTCGGCTCGTAAACCTCTGTCCTAAGGGACGAAGGAAGTGACGGTACCTTAGGAGGAAGCCCCGGCTAACTACGTGCCAGCAGCCGCGGTACTACGTAGGGGGCGAGCGTTGTCCGGAATGATTGGGCGTAAAGGGCGCGTAGGCGGCCTGTTAAGTCAGAGGTG
+
FFFFFFFFFF:FFFFFFFFFFFFFFFFFFFFFFFFFFFFFFFFFFFFFFFFFFFFFFFFFFFFFFFFFFFFFFFFFF:FFFFFFFFFFFFFFFFFFFFFFFFFFFFFF,,FFFFFF:FFFF,:FFFF,:FFFFF,:FFF:F::FFFFFFF:FFFFFFFFFFFFFFFF:FFFFFFFF,FFFFFFFFFFFFFFFF::FFFF:FFFFFFFFFFFFF:F,FFFFFF:::FFF::::F:FF::FFFFFFFFFFF:
@A00881:241:HJW2NDRXX:1:2127:16369:36886 1:N:0:CGAGAGAA+GATTGGAG
ATCACGCCTATGGGATGCAGCAGTGGGGAATATTGCGCAATGGGCGGAAGCCTGACGCAGCGACGCCGCGTGAGGGAAGAAGGTTTTCGGATCGTAAACCTCTGTCAGAAGGGAAGAATGGGGAACGTGCCAATCAGCGTTTCCGTGACGGTACCTTCAAAGGAAGCACCGGCTAACTCCGTGCCAGCAGCCGCGGTAATACGGAGGGTGCGAGCGTTAATCGGAATTACTGGGCGTAAAGCGCGTGTAG
+
FFFFFFFFFFFF:FFFFFFFFFFFFFF:,FFF,FFFFFFFFFF:FFF:FFFFFFFFFFFFFFFFFFFFFFFFFFFFFFFFFFFFFFFFFFFFFFFFFFFFFFFFFFFFFFFFFFFFFFF:FFFFFFFFFFFFFFF:FFFFFFFFFFFFFFFFFFFFFFFF:FFF,FFFF:FFFFFFFFFFFF:FFFFFFFFFFFFFF,FFFFFFFFFFFFFFFFF:FF,:FF:FFFFFFFFFFFFFFFFFFF:F,FFFFF
@A00881:241:HJW2NDRXX:1:2128:24433:1094 1:N:0:CGAGAGAA+GATTGGAG
ATCACGCCTATGGGAGGCAGCAGTGGGGGATATTGCACAATGGGGGGAACCCTGATGCAGCGACGCCGCGTGAGCGAAGAAGTATCTCGGTATGTAAAGCTCTATCAGCAGGGAAGATAATGACGGTACCTGACTAAGAAGCACCGGCTAAATACGTGCCAGCAGCCGCGGTAATACGTATGGTGCAAGCGTTATCCGGATTTACTGGGTGTAAAGGGAGCGCAGGCGGTCCTGCAAGTCTGATGTGAAA
+
FFFFFFFF:FFFFFFFFFFFFFFFFFFFFFFFFFFFFFFFFFFFFFFFFFFFFFFFFF:FFFFFFFFFFFFFFFFFFFFFFFFFFFFFFFFFFFFFFFFFFFFFFFFFFFFFFFFFFFFFFFFFFFFFFFFFFFFFF:FFFFFFFFFFFFFFFFFFFFFFFFFFFFFFFFFF,FFFFFFFFFFFFF:FFFFFFFFFFFFFFFF:,FF:FFF::FFFFFFFFFFFFFFFFFFFFFFFFFFFFFF,FFFFFF
@A00881:241:HJW2NDRXX:1:2128:22173:1219 1:N:0:CGAGAGAA+GATTGGAG
ATCACGCCTATGGGATGCAGCAGTGGGGAATATTGGGCAATGGAGGCAACTCTGACCCAGCAACGCCGCGTGAGCGATGAAGGTCTTCGGATTGTAAAGCTCTTTAAGTGGGGACGAAGAAAGTGACTGTACCCACAGAATAAGCCTCGGCTAACTACGTGCCAGCAGCCGCGGTAATACGTAGGAGGCAAGCGTTATCCGGAATGACTGGGCGTAAAGGGTGCGTAGGTGGTTTGGCAAGTTAGTAGCG
+
FFFFFFF,F,FFFF:FFFFFFFFFF:FFFFFF:FFFFFF::F,FF:FFFFFFFFFFFFFFFFFFFFFFFFFFFFFFFFFFFFFFFFFFFFFFFFFFFFFFFFFF:FFFFFFFFFFFFF:FFFFFF:FFFFF,FF::FFF,FFF::FFFFFFFFFFFFFFFF,FFFFFFFFFFFFF:,FFFFFFFF:FFFF,:FFFFFFFFFFF:FFFFFF:FFFFFFFFFFFFFFFFFF:FFF:FFFFF:FF::FF:FF:
@A00881:241:HJW2NDRXX:1:2128:26729:1344 1:N:0:CGAGAGAA+GATTGGAG
ATCACGCCTACGGGACGCAGCAGTGAGGAATATTGGGCAATGGAGGCAACTCTGACCCAGCAACGCCGCGTGAATGATGAAGGTCTTCGGATTGTAAAGTTCTTTTCTGGGGGACGAAGAAAGTGACGGTACCTCAGGAATAAGCCTCGGCTAACTACGTGCCAGCAGCCGCGGTAATACGTAGGAGGCAAGCGTTATCCGGAATGACTGGGCGTCAAGGGTGCGTAGGTGGTTTGGCAAGTTAGTAGCG
+
:FFFFFFFFFFFFFFFFFFFFFFFFFFFFFFFFFFFFFFFFFFFFFFFFFFFFFFFFFFFFFFFFFFFFFFFFFFFFFFFFFFFF:FFF:F:FFFFF:FFFFFFFFFFFFFFFFFFF:F:,,FFFFFFF:FFF:FFFFF:FFFFFFFFFFFFFFFFFFFFFFF:F:FFFFFFFFF::FFFFF:FFFFFFF,,FFFFFFFFFFF,FFFFFFFF::F,FFFFFFFFF:FFFFFFFFFFFFFFFFF:FFFFFF
@A00881:241:HJW2NDRXX:1:2128:21694:1360 1:N:0:CGAGAGAA+GATTGGAG
ATCACGCCTATGGGAGGCAGCAGTGGGGAATATTGGGCAATGGGCGCAAGCCTGACCCAGCGACGCCGCGTGAAGGAAGAAGGTCTTCGGATTGTAAACTTTGGTACTCAGGGACGAATTCATGACGGTACCTGAGGTTAAGCCACGGCTAACTACGTGCCAGCAGCCGCGGTACTACGTAGGTGGCGAGCGTTATCCGGAATTACTGGGTGTAAAGGGTGTGTAGGCGGGGATGCAAGTCAGATGTGAA
+
FFFFFFFFFFFFFFFFFFFFFFFFFFFFFFF:FFFFFFFFFFFFFFFFF:FFFFFFFFFFFFFFFFFFFFFF,FFFFFFFFFFFFFFF:FFFFFFFFFFFFFFFFFFFF,FF:FFFFFFFFFFFFFFFFFFFFFFFFFFFFFFFFFFFFFFFFFFFFFFFFFFFFFFFFFFFFF,FFFFFFFFFFFFFFFFFFF:FF:FFF,FF:FFFFF,FFFFFFFF:F:FFF:FF:F:FFFFF,FFFFFFF:FFFFF
@A00881:241:HJW2NDRXX:1:2128:28320:1783 1:N:0:CGAGAGAA+GATTGGAG
ATCACGCCTATGGGGGGCACCAGTGGGGAATATTGCACAATGGGGGGAACCCTGATGCAGCGACGCCGCGTGAGTGAAGAAGTATTTCGGTATGTAAAGCTCTATCAGCAGGGAAGAAGATGACGGTACCTGCATAAGAAGCCCCGGCTAACTACGTGCCAGCAGCCGCGGTAATACGTAGGGGGCAAGCGTTATCCGGATTTACTGGGTGTAAAGGGAGCGCAGGCGGCTTGGCAAGTCAGAAGTGAAA
+
:FFFFFFFFFFFFFFFFFFFFFF::FFFFFFFFFFFFFF:FFFF:FFFFFFFFFFFFF:FFFFFFFFFFFFFFFFFFFFFF:FF:FFFFFFFFFFFFFFFFFF:FFFFFFFFF:FFFFFFFFFFFFFFFFFFF,FFFFFFFFFFFFFFFFFFF:FFFFFFFFFFFFFFFFFFF,FFFFFFFFF:FFFFFFF:FFFFFFFFFFF,FFFFFFFFFF,FFFFFFFFFFFFFFFFFFFFF:FFF:F:FFFFFFF
@A00881:241:HJW2NDRXX:1:2128:31033:2597 1:N:0:CGAGAGAA+GATTGGAG
ATCACGCCTATGGGGCGCAGCAGTGGGGAATATTGGGCAATGGGCGCAAGCCTGACCCAGCAACGCCGCGTGAAGGAAGAAGGCTTTCGGGTTGTAAACTTCTTTTATGAGGGACGAAGGACGTGACGGTACCTCATGAATAAGCCACGGCTAACTACGTGCCAGCAGCCGCGGTAATACGTAGGTGGCGAGCGTTGTCCGGATTTACTGGGTGTAAAGGGCGCGTAGGCGGGTAGGCAAGTCAGATGTG
+
FFFFFFF:FFFFFFFFFFFFFFFFFFFFFFFFFFFFFF:FFFFFFFFFFFFFFFFFFFFFFFFFFFFFFFFFFFFFFFFFFFFFFFFFFFFFFFFFF:FFFFFFFFFFFFFFFFFFFFFFF:FFFFFFFFFFFFFFFF:FFFFFFF:FFFFFF:FF:FFFFFFFFFFFFFFFFFFFFFFFFFFFFFFFFFFFFFFFFFF,FFFFFFFFFFFFFFFFFFFFFFFFFFFFFFFFFFFFFFFFFFFFFFFFFF
@A00881:241:HJW2NDRXX:1:2128:12319:2722 1:N:0:CGAGAGAA+GATTGGAG
ATCACGCCTACGGGGCGCAGCAGTGAGGAATATTGGTCAATGGGCGCGAGCCTGAACCAGCCAAGTAGCGTGAAGGAAGACGGCCCTACGGGTTGTAAACTTCTTTTATACGGGAATAAGAACGTCCACGAGTGGATGCGTGCATGTACCGTATGAATAAGCATCGGCTAACTCCGTGCCAGCAGCCGCGGTAATACGGAGGATGCGAGCGTTATCCGGATGTATTGGGTTTAAAGGGAGCGTAGACGGG
+
:F:,FFFFFFFFFFFFFFFFFFFFF:FFFFFFFFFFF:FFFFFFFFFFFFFFFFFFFFFFFFF:FFFF:FFFFFFFFFF:FFFFFFF:FFFFFFFFFFFFFFFFFFFFFFFFFFFFFFFFFFFFFFFFFF:FFFFFFFFFFFFFFFFFFFFFFFFFFFFFFF:FFFFFFFFFFFFFFFFFFFFFFFFFFFFFFFFFFFFFFFFFFFF:FFFFFFF,FFFFF,F:FFFFFFFF:,F:F:FFFFFFFFF,F,
@A00881:241:HJW2NDRXX:1:2128:16278:2754 1:N:0:CGAGAGAA+GATTGGAG
ATCACGCCTATGGGGGGCAGCAGTGGGGGATATTGGACAATGGGGGGAACCCTGATCCAGCGACGCCGCGTGAGTGAAGAAGTATTTCGGTATGTAAAGCTCTATCAGCAGGGAAGAAAGAGATGACGGTACCTGAGTAAGAAGCCCCGGCTAACTACGTGCCAGCAGCCGCGGTAATACGTAGGGGGCAAGCGTTATCCGGATTTACTGGGTGTAAAGGGAGCGTAGACGGATAGGCAAGTCTGAAGTG
+
FFFFFFFFFFFFFFFFFFFFFFFFFFFFFFFFFFFFFFFFFFFFFFFFFFFFFFFFFFFFFFFFFFFFFFFFFFFFFFFFFFFFFFFFFFFFFFFFFFFFFFFF:FFFFFFFFFFFFF:FFFFFFFFFFFFFFFFFFFFFFFFFF,F:FFFF:FFFF:FFFF:FF,FFF::FFFFF,FF,FFFF:FFFFF,FFFFFFFFFF,FFFF,FFFFFFF:F:FFF:FFFFFFFFFFFFF,,F::,:FFFFFFFF,
@A00881:241:HJW2NDRXX:1:2128:18575:2879 1:N:0:CGAGAGAA+GATTGGAG
ATCACGCCTATGGGATGCAGCAGTGGGGAATATTGCACAATGGGGGGAACCCTGATGCAGCGACGCCGCGTGGGTGAAGAAGTATTTCGGTATGTAAAGCCCTATCAGCAGGGAAGAAGAAAGACGGTACCTGAGTAAGAAGCCCCGGCTAACTACGTGCCAGCAGCCGCGGTCCTACGGAGGGGGCAAGCGTTATCCGGATTTACTGGGTGTAAAGGGAGCGTAGACGGCAAGGCAAGTCTGGAGTGAA
+
FFFFFFFFFFFFFFFFFFFFFFFFFFFFF:FFFFFFFFF:FFFFFFFFFFFFFFFFFFFFFFFFFFFFFF,FFFFFFFFFFFF:FFFFFF::FFFF:FFFFFF,FFF:F,FFF,FFFFFFF:FFFFFF:FFFFFFFFFFFFFFFFFFFFFFFFFFFFFFFFFFFFFFFFFFFF,,FFFF,FFFFFFFFFFFFF:FFFFF:FFFFFFFFFF:F,:FFFFF:FFFF,:FFFFFFFFFF,:FF:FFF:FFF:F
@A00881:241:HJW2NDRXX:1:2128:24207:2895 1:N:0:CGAGAGAA+GATTGGAG
ATCACGCCTATGGGGCGCAGCAGTGGGGAATATTGCACAATGGGGGGAACCCTGATGCAGCGACGCCGCGTGGGTGACGAAGTATTTCGGTATGTAAAGCCCTATCAGCAGGGAAGAAGATGACGGTACCTGAGTAAGAAGCCCCGGCTAACTACGTGCCAGCAGCCGCGGTAATACGTAGGGGGCGAGCGTTATCCGGATTTACTGGGTGTAAAGGGAGCGTAGACGGCCTGTCAAGTCTGAAGTGAAA
+
FFFFFFFF,FFFFFFFFFFFFFFFFFFFF:F,FFFFFFF:FFFFFFFFFFFFFFFFFF:FFFFFFFFFFFFFFFF:F,FFFFFFF:FFFFF:FFFFFFFFFFF:FFFFFFFFFFFFFFFFFFFFFFF:FFFFFFFFFFFFFFFFFFFFFFFFF,FFFFFFFFFFFFFFFFFF::FFFFFFFFFFFFFFFFF:FFFFFFFFFFF,FFFFFFFF:,FFFFFFFFFFFFFFF:FF:FFF,FFFFFF,:FFFFF
@A00881:241:HJW2NDRXX:1:2128:24867:3912 1:N:0:CGAGAGAA+GATTGGAG
ATCACGCCTATGGGAGGCAGCAGTGGGGGATATTGGACAATGGGGGGAACCCTGATCCAGCGACGCCGCGTGAGTGAAGAAGTATTTCGGTACGTAAAGCTCTATCGGCAGGGAAGATAATGACGGTACCTGACTAAGAAGCCCCGGCTAACTACGTGCCAGCAGCCGCGGTAATACGTAGGGGGCAAGCGTTATCCGGATTTACTGGGTGTAAAGGGAGCGTAGGTGGCAGGGCAAGTCAGATGTGAAA
+
FFFFFFFFFF,FFF,FFF:FFFF,FFFFFFF:FFFFFFFFFFFFFFFFFFFFFFFFFFFFFFFFFFFFFFFFFFFFFFFFFFFFFFFFFFFFF:FFFFFFFFF:FFFFFFFFFFFFFFFFFFFFFFFFFFFFFFF,F:FFFFFFFFFFFFFFFFFFFF:FFF:FFFFFFFFFFFFFFFFFFFFFFFFFF:FFFFFFFFFFFFFFFFFFFFFFFFFFFFFFFFFFFFFFFFFFFFFFFF:F::FFF:FFFF
@A00881:241:HJW2NDRXX:1:2128:27199:4069 1:N:0:CGAGAGAA+GATTGGAG
ATCACGCCTACGGGGGGCAGCAGTGGGGAATATTGGGCAATGGGCGAAAGCCTGACCCAGCAACGCCGCGTGAAGGAAGAAGGTCTTCGGATTGTAAACTTCTTTTATGAGGGACGAAGGACGTGACGGTACCTCATGAATAAGCCACGGCTAACTACGTGCCAGCAGCCGCGGTAATACGTAGGTGGCAAGCGTTATCCGGATTTACTGGGTGTAAAGGGCGCGTAGGCGGGCGTGCACGTCAGATGTG
+
FFFFFFFFFFFFFFFFFFFFFFFFFFFFFFFFFFFFFFFFFFFFFFFFFFFFFFFFFFFFFFFFFFFFFFFFFFFFFFFFFFFFFFFFFFF:FFFFFFFFFFFFFFFFFFFFFFFFFFFFFFFFFFFFFFFFFFFFFFFFFFFFFFFFFFFFFFFFFF:FFFFFFFFFFFFFFFFFFFFFFFFFFFFFFF,FFFFFFFFFFFFFFF:FFFFFFFFFFFFFFFFFFFFFFFFFFFFFFFF,FFFFFF:FFF
@A00881:241:HJW2NDRXX:1:2128:26386:4194 1:N:0:CGAGAGAA+GATTGGAG
ATCACGCATATGGGGTGCAGCAGTATGCAATTTTGCGCAAGGTTGGTAACTCTGACGCAGTGACGCCGCGTGCAGGAAGAAGGTTTTCGGATTGTAAACTATTGGCGGTAGGGAAGAGAAAGGACAGTACCTAAGGAGGAAGCTCCGGATAACTACGTGCAAGCAGCCGCGGTAATACGTAGGGAGCGAGCGTTATCGGCAAGTGTGGGGTGAATTGGGTAGGATGACGCGTTACCAAGTAAGTGGTGAA
+
,FF:FF,,,,,,FF,,,F,,F:,,,,,,F,,:F,,F,,F,,:,,:,,FFFFFF,FF,F,F:F,,,,:,F::,FF::FFFF,F,FFF:F,:F,F,FF:FFFFF:,,F,,F,F:,:F::FF,F::FFF,,::,FFFFFFF,FFFFFFF,F,FFFFF,F,FF,:FFFFF,,F,FFF,FFF,:FFFF::,,,FFF:F,:,F,FF,FFF,F,F:,:,,F,:FF:,,:FF,:FF:,FF,:,FF:FF,,FF,F:,FF
@A00881:241:HJW2NDRXX:1:2128:28393:4225 1:N:0:CGAGAGAA+GATTGGAG
ATCACGCCTATGGGATGCAGCAGTGGGGGATATTGCACAATGGGGGGAACCCTGATGCAGCGACGCCGCGTGGGCGAGGAAGTACCTCGGTATGTAAAGCCCTATCAGCAGGGAAGAAAAAAGACGGTACCTGAGTAAGAAGCACCGGCTAAATACGTGCCAGCAGCCGCGGTCATACGTATGGTGCAAGCGTTATCCGGATTTACTGGGTGTAAAGGGAGCGCAGGCGGCGCGGCAAGTCTGGTGTGAA
+
FFFFFFFFFFF:FF:FFFFFFFF::FF:FFFFFFFFFFFFFFFFFFFFFFFFFFFFFFFFFFFFFFFFFFFFFFFFFFFFFFFFFFFFFF:FFFFFFFFFFFFFFFFFFFFFFFFFFFFFFFFFFFFFFFF:FFF:FFF:F:FFFFFFF:FFFFFFF:FFFFFFFFFFFFFFF,FFFFFFFFF:FFFFFFFFFFFFFFFFFFFFFFFF:FFFFFFFFFFFF:FFFFFFFFFFFFFFFFFFF,FFF:F:,,
@A00881:241:HJW2NDRXX:1:2128:23231:4304 1:N:0:CGAGAGAA+GATTGGAG
ATCACGCCTACGGGGGGCAGCAGTGAGGAATATTGGACAATGGCCGGAAGGCTGATCCAGCCATGCCGCGTGAGGGAATGAGGTCCTATGGATTGTAAACCTCTTTTCACGCAGGGCAATAAGGTCCACGAGGTGGACCGACGAGAGTATGCGTGGAATAAGCATCGGCTAACTCCGTGCCAGCAGCCGCGGTAATACGGAGGATGCGAGCGTTGTCCGGATTTATTGGGTTTAAAGGGTGCGTAGGCGG
+
FFF:FFFFFFFFFFFFFFFFFFFFFFFFFFFFFFFFFFFFFFFFFFFFFFFFFFFFFFFFFFFFFFFFFFFFFFFFFFFFFFFFFFFFFFFFFFFFFFFFFFFFFFFFFFFFFFFFFFFFFFFFFFFFFFFFFFFFFFFFFFFFFFFFFFFFFFFFFFFFFFFFFFFFFFFFFFFFFFFFFFF:FFFFFFFFF:FFFFFFFFFFFFFFFFFF:FFFFFFFF,FFFFFFFFF:FF::F,FFFFFFFFFFF:
@A00881:241:HJW2NDRXX:1:2128:28022:5149 1:N:0:CGAGAGAA+GATTGGAG
ATCACGCCTACGGGATGCAGCAGTGGGGAATATTGGTCAATGGGGGAAACCCTGAACCAGCAACGCCGCGTGAAGGAAGAAGGCTTTCGGGTTGTAAACTTCTTTTATCAGGGACGATAGTGACGGTACCTGATGAATAAGCTCCGGCTAACTACGTGCCAGCAGCCGCGGTAATACGTAGGGAGCGAGCGTTATCCGGATTTACTGGGTGTAAAGGGCGCGTAGGCGGGCTGACAAGTCAGATGTGAAA
+
FFFFFFFFFFFFFFFFFFFFFFFFFFFFFFFF:FFFFFFFFFFFFFFFFFFFFFFFFFF:FF,FFFFFFFFFFFFFFFFF:FFF:FFFFFFFFFFFFFFFFF:FFFFFFFFFFFFFFFFFFF:FFFFFFFFFFFFFFFFFFFFFFFFFFFFFFFFFFFFFFFFFFFFFFFFFFFFFFFFF,FFF:FFFFFF:FFFFF:F:FFFFFFFFF:FFF,FFFFFFF:,FFFFF:FFFFFF:,FFFFFF,FFFFF:
@A00881:241:HJW2NDRXX:1:2128:17445:5212 1:N:0:CGAGAGAA+GATTGGAG
ATCACGCCTATGGGACGCAGCAGTGGGGGATATTGCACAATGGGGGAAACCCTGATGCAGCAACGCCGCGTGAGGGAAGAAGGTCTTCGGATTGTAAACCTCTGTCCTATGGGACGATGATGACGGTACCATAGGAGGAAGCTCCGGCTCACTACGTGCCAGCAGCCGCGGTAATACGTAGGGAGCGAGCGTTGTCCGGACTTACTGGGTGTAAAGGGTGCGTAGGCGGCTTTACAAGTCAGGCGTGAAT
+
FFFFFFFFFFFFFFFFFF:FFFFFFFFFFFFFFFFFFFFFFF:FFFFFFFFFF:FFFFFFFFFFFFFFFFFFFFFFFFF:,FFFFFFFFFFFFFFFFFFFFFFFFFFFFFFFF:FFFFFFFFFFFFFFF:F,FFFFFFF:FFFFFFFFF,FFFFFFFFF:FFFFFFFFFFF:F:FFF::FF:FF:FFFFF:,FFFF:FF:,:F:F:::FFFFFFFF:F::FF:F:F::F::FFFFF:F:FFFFF,,F,:,
@A00881:241:HJW2NDRXX:1:2128:26765:5478 1:N:0:CGAGAGAA+GATTGGAG
ATCACGCCTACGGGAGGCAGCAGTGGGGGATATTGCACAATGGGGGGAACCCTGATGCAGCGACGCCGCGTGGGTGAAGGAGTATTTCGGTATGTAAAGCCCTATCAGCAGGGAAGAAAGAGGACGGTACCTGCATAAGAAGCCCCGGCTAACTACGTGCCAGCAGCCGCGGTACTACGTAGGGGGCAAGCGTTATCCGGATTTACTGGGTGTAAAGGGAGCGTCGACGGCAGCGCAAGTCGGATGTGAA
+
FFFFFFFFFFFFFFFFFF,FFFFFFFFFFFF,FFFFFF::FFFFFFFFFFFFFFFFFFFFFFFFFF:FFFFFFF:F:FFFFFFFFF:FFFF:FFFFFFFFFFF,FFFFFFFFF,FFF,FFFFFFFFFF:FFFFFFFFFFFFFF,FF:FFFFFF:FFFFFFFFFF,FF:FF:FFF,:F:F,FFFFFFF:::FFFFFFFFFF,F:FF:FFFFFF,,F:FFF::FFF,FF:FFFFFFF:FF:F,,F:,F:F:F
@A00881:241:HJW2NDRXX:1:2128:9724:5556 1:N:0:CGAGAGAA+GATTGGAG
ATCACGCCTACGGGATGCAGCAGTGGGGAATATTGGGCAATGGAGGCAACTCTGACCCAGCAACGCCGCGTGAGCGATGAAGGTCTTCGGATTGTAAAGCTCTTTAAGTGGGGACGAAGAAAGTGACTGTACCCACAGAATAAGCCTCGGCTAACTACGTGCCAGCAGCCGCGGTAATACGTAGGAGGCAAGCGTTATCCGGAATGACTGGGCGTAAAGGGTGCGTAGGTGGTCTTGCAAGTTAGTAGCG
+
FFFFFFFFFFFFFFFFFFFFFFFFFFFFFFFFFFFFFFF:FFFFFFFF:FFFFFFFFFFFFFFFFFFFFFFFFFFFFFFFFFFFFFFFFFFFFFFFFFFFFFFFFFFFFFFFFFFFFFFF:FFFFFFFFFFFFFFFFFFFFFFFFFFFFFFFFFFFFFFFFFFFFFFFFFFFFFFF:FFFFFFFFFFFFF:FFF:F:FFFFFF,FFFFFFFFFFF:FFFFFFFFFFFFFFFFFFFFFFF:F:F,FFFFFF
@A00881:241:HJW2NDRXX:1:2128:26458:5822 1:N:0:CGAGAGAA+GATTGGAG
ATCACGCCTATGGGATGCAGCAGTGGGGAATATTGGGCAATGGAGGCAACTCTGACCCAGCAACGCCGCGTGAGCGATGAAGGTCTTCGGATTGTAAAGCTCTTTAAGTGGGGACGAAGAAAGTGACTGTACCCACAGAATAAGCCTCGGCTAACTACGTGCCAGCAGCCGCGGTAATACGTAGGAGGCAAGCGTTATCCGGAATGACTGGGCGTAAAGGGTGCGTAGGTGGTTTGGCAAGTTGGTAGCG
+
FFFFFFFFFFFFFFFFFFFFFFFFFFFFFFFFFFFFFFFFFFFFFFFFFFFFFFFFFFFFFFFFFFFFFFFFFFFFFFFFFFFFFFFFFFFFFFFFFFFFFFFFFFFFFFFFFFFFFFFFFFFFFFFFFFFFFFFFFF::FFFFFFFFFFFFFF:FFFFFFFFFFFFFFFFFFFFFFFFFFF,,FFFFF,FFFFFFFFFFFFF:FFFFFF:FFFFFFFFF:F,FFF:FFFFFF:FFFFFFFFFFFFFF,:
@A00881:241:HJW2NDRXX:1:2128:16767:5854 1:N:0:CGAGAGAA+GATTGGAG
ATCACGCCTACGGGACGCAGCAGTGGGGAATATTGCACAATGGGGGGAACCCTGATGCAGCGACGCCGCGTGAGGGAAGAAGGTATTCGTATTGTAAACCTCTGTCTTCAGGGACGAAAGAGACGGTACCTGAGGAGGAAGCACCGGCTAACTACGTGCCAGCAGCCGCGGTAAAACGTAGGGTGCGAGCGTTGTCCGGACTTACTGGGTGTCAAGGGAGCGTAGGCGGCCTATCAAGTTGGGTGTTTAA
+
FFFFFFFFFFFFFFFFFFFFFFFFFFFFF:FFFFFFFFFFFFFFFFFFFFFFFFFFFFFFFFFFFFFFFFFFFFFFFFFFFFFFFFFFFF,FFFFFFFFFFFFFFFFFFFFFFFFFFFFFFFFFFFFFFFFFFFFFFFFF:FFFFFFFFFFFFFFFFFFFFFFFFFFFF:FFFFF:FFFFFFFFFFFFFFF:FFFF:FFF::FF,FFFFFFF,F,FFFFFFFFFFFFFFF:FFFFFFFFFFFFFFFFFFF
@A00881:241:HJW2NDRXX:1:2128:26205:6292 1:N:0:CGAGAGAA+GATTGGAG
ATCACGCCTATGGGATGCAGCAGTGGGGAATATTGGGCAATGGGGGAAACCCTGACCCAGCGACGCCGCGTGAAGGAAGAAGGTCTTCGGATTGTAAACTTTTGTCCTTGGGGACGAAGGAGATGACGGTACCCAAGGAGGAAGCTCCGGCTAACTACGTGCCAGCAGCCGCGGTCATACGTAGGGAGCAAGCGTTGTCCGGAATTACTGGGTGTAAAGGGAGCGTAGGCGGGCCGACAAGTCAGATGTG
+
FFFFFFFFF::FFFFFFFFFFFFFFFFFFFFFFFFFFFFFFFFFFFFFFFFFFFFFFFFFFFFFFFFFFFFFFFFFFFFF:FFFFFFFFFFFFFFFFF:FFFFFFFFFFFFFFFFFFFFFFFFFFFFFFFF:FFFFFFFFFF,FFFFFFFFFFFFFFFFFFFFFFFFFFFFFFFF,:FFFFFFFFFFFFFFFFFFFFFF:FFFFFF:FFFFFF:FFFFFFFFFFFF,FFFFFFFFFFF,FFFF,FFFFFF
@A00881:241:HJW2NDRXX:1:2128:23791:6621 1:N:0:CGAGAGAA+GATTGGAG
ATCACGCCTACGGGATGCAGCAGTGGGGAATATTGGGCAATGGGCGCAAGCCTGACCCAGCAACGCCGCGTGAAGGAAGAAGGCTTTCGGGTTGTAAACTTCTTTTATGAGGGACGAAGGACGTGACGGTACCTCATGAATAAGCCACGGCTAACTACGTGCCAGCAGCCGCGGTAATACGTAGGTGGCGAGCGTTGTCCGGATTTACTGGGTGTAAAGGGCGCGTAGGCGGGCATGCACGTCAGATGTG
+
FFFFFFFFF:FFFF:FFFFFFFFFFFFFFFFFFFFFFFFFFFFFFFFFFFFFFFFFFFFFFFFFFFFFFFFFFFFFFFFFFFFFFFFFFFFFFFFF:FFF:FFFFFFFFFFFFFFFFFFF,FFFFFF:FFFFFFF::FF,FFF:FFFFFFFFFFFFFFFFFFFFFFFFFFFFFFF,:FFFFFFFFFFFFFFFFFFF:FFFFFFFFFF:FFFFFFFF,FFFFF:FFF,F:F:FFFFFFFF,FFFFF,,F:F
@A00881:241:HJW2NDRXX:1:2128:30309:6731 1:N:0:CGAGAGAA+GATTGGAG
ATCACGCCTACGGGATGCAGCAGTGGGGAATATTGGGCAATGGGCGCAAGCCTGACCCAGCAACGCCGCGTGAAGGAAGAAGGCTTTCGGGTTGTAAACTTCTTTTATGAGGGACGAAGATATGACGGTACCTGATGAATAAGCCACGGCTAACTACGTGCCACAAGAACCGGAAATAAGTATGTGGAAAGCGATATCCGGAATTACTGGGAGTAAAGGGCGAGTAGTCGGGACTGCAAGTCAGAGGTGA
+
FFFFFFFFFFFFFFFFFF,FF,,,,FFFFFFFFFFF:FF,:FF:FFFFFFFFFFFFFFFF,FF:,FFFFF,FFF,FF,FFFFFFFF:FFF,FFFFFFF,F,,F,FFFFFFFFFFF,FFFFFFFF,FF:F,,,FFFFF:FFFFF,,FFFF:F,:FFFFFFFFF,,,:,,FF,,,FF,:F,,,,,,F,F,FFF:F,,FFF::,,,F:F,:,,,,F,F,:,FFF,,FFFF,,:F,FFFFFFF,FFFFF,FFF:
@A00881:241:HJW2NDRXX:1:2128:18575:6887 1:N:0:CGAGAGAA+GATTGGAG
ATCACGCCTACGGGAGGCAGCAGTGGGGAATATTGGTCAATGGGGGAAACCCTGAACCAGCAACGCCGCGTGAAGGAAGAAGGCTTTCGGGTTGTAAACTTCTTTTATCAGGGACGATAGTGACGGTACCTGATGAATAAGCTCCGGCTAACTACGTGCCAGCAGCCGCGGTAATACGTAGGGAGCGAGCGTTATCCGGATTTACTGGGTGTAAAGGGCGCGTAGGCGGGCTGACAAGTCAGATGTGAAA
+
FFF:FFFFFFFFFFFFFFFFFFFFFFFFF:FFFFFFFFFFFFFFFFFFFFFFFFFFFFFFFF,FFFFFFFFFF,FFFFFF,FFF:,FFFFFFFFFF:FFFFFFFFFFFFFFFFFF:F:FFFFFFFFFF:FFFFFFFFFFFFFFFFFFFF:FFFFFFFFFFFFFFFFFFFFF::,FFFFFFFFFFFFFFFFFFFFFFFFFFFFFF:FFFF:FFFFF,FFFFFFFFFFFFFF,FFF::F:FFFFFFFFF:FF
@A00881:241:HJW2NDRXX:1:2128:27028:6903 1:N:0:CGAGAGAA+GATTGGAG
ATCACGCCTATGGGATGCAGCAGTGGGGAATATTGCACAATGGGGGAAACCCTGATGCAGCGACGCCGCGTGAGTGAAGAAGTATTTCGGTATGTAAAGCTCTATCAGCAGGGAAGAAAATGACGGTACCTGACTAAGAAGCCCCGGCTAACTACGTGCCAGCAGCCGCGGTAATACGTAGGGGGCAAGCGTTATCCGGATTTACTGGGTGTAAAGGGAGCGTAGACGGTGATGCAAGTCTGATGTGAAA
+
FFFFFFFFFFFFFFFFFFFFFFFFFFFFF:FFFFFFFFFFFFFFFFFFFFFFFFFFFFFFFFFFFFFFFFFFFFFFFFFFFFFFFFFFFFF:FFFFFFFFFFFFFF:FFFFFFFFFFFFFFFFFFFFFFFFFFFFFFFF,FFFFFFFFF:FFFFFFFFFFFFFFFFFFFFFF,FFFFFFFFFF::F,:FFFFF,FFFFFFFFFFFFFFF:F:F:FFFFFFFFFFFFFFFFFFFFF:,FFFFFFF::FF,F
@A00881:241:HJW2NDRXX:1:2128:29378:6903 1:N:0:CGAGAGAA+GATTGGAG
ATCACGCCTATGGGAGGCAGCAGTGGGGAATCTTCCGCAATGGGCGAAAGCCTGACGGAGCAATGCCGCGTGAGTGAAGAAGGCCTTCGGGTCGTAAAGCTCTGTCCTTGCTGAAGAGAGGTATGGGTGTGAACAATGCTCATATTGGACGGTAGGCGAGGAGGAAGCCCCGGCTAACTACGTGCCAGCAGCCGCGGTAATACGTAGGGGGCGAGCGTTGTCCGGAATCACTGGGCGTAAAGGGCGCGTA
+
FFFFFFFFFFFFFFFFFFFFFFFFFFFFFFFFFFFFFFFFFFFFFFFFFFFFFFFFFFFFFFFFFFFFFFFFFFFFF:FFFFFFFFFFFFFFFFFFFFFFFF:FFFFFFFFFFFFFFFFFF:FFFFFFFFFF:FFFFFFFFFFFFFFFFFFFFFFFFFFFFFFFFFFFFFFFFFFFFFFFFFFFFFFFFFFFFFFFFFF:FFFFFFFFFFFFFFFFFFFFFFF:FFFFFFFFFFFFF,F:FFFFFFFFFF
@A00881:241:HJW2NDRXX:1:2128:28483:7294 1:N:0:CGAGAGAA+GATTGGAG
ATCACGCCTATGGGATGCAGCAGTGGGGAATATTGGTCAATGGGGGGAACCCTGAACCAGCAACGCCGCGTGAAGGAAGAAGGCTTTCGGGTTGTAAACTTCTTTTATCTGAGACGATAGTGACGGTATCAGATGAATAAGCTCCGGCTAACTACGTGCCAGCAGCCGCGGTAATACGTAGGGAGCGAGCGTTATCCGGATTTACTGGGTGTAAAGGGCGCGTAGGCGGGCTGACAAGTCAGATGTGAAA
+
,FFFFFFFFFFFFFFFFF:FFFFFFFFFFFFFFFFFFFFFFFFFFFFFFFFFFFFFFFFFFF:FFFFFFFFFFFFFFFFF,FFFFFFFFFFFFFFFFFFFFFFFFFFFFFFFFFFFFFFFFFFFFFFFFFF:,FFFFFFFFFFFFFFFF:FFFFFFF:FFFFFFFFFFFFFFFFFFFFFF:F:FFFF:FFFFF,FFFFFF:FFFFFFFFFFFFFFFF:FFFF:FFFFFFFFFFF:FFFFFF:FFFFFF:F
@A00881:241:HJW2NDRXX:1:2128:28827:7451 1:N:0:CGAGAGAA+GATTGGAG
ATCACGCCTATGGGAGGCAGCAGTGAGGAATATTGGACAATGGCCGGAAGGCTGATCCAGCCATGCCGCGTGAGGGAATGAGGTCCTATGGATTGTAAACCTCTTTTCACGCAGGGCAATAAGGTCCACGAGGTGGACCGACGAGAGTATGCGTGGAATAAGCATCGGCTAACTCCGTGCCAGCAGCCGCGGTAATACGGAGGATGCGAGCGTTGTCCGGATTTATGGGGTTTAAAGGGTGCGTAGGCGG
+
:FFFFFFFFFFF:FFFF:FF,FFFFFFFFFFFFFFFF:FFFFFFF:FFFFFFFFFFFFFF,FFFFFFFFF:FFFFFFFFFFFFF:FFFFFFFFFFFFFFFFFFFFFF:FFFFFFFFFFFF:FFFFFFFFFFFFFFFFFF:FFFFFFFFFFFFFFFFF,F:F:F,FFFF:FFFFF:FFFF:FFFFFFFFFFF:FFFFFFFFFFFFFFFFFF:F:FFF:FF:FFFFF:,FF:FFFFFF:FFFF,FFF::FFF
@A00881:241:HJW2NDRXX:1:2128:12608:7482 1:N:0:CGAGAGAA+GATTGGAG
ATCACGCCTATGGGATGCAGCAGTGGGGAATATTGGTCAATGGGGGAAACCCTGAACCAGCAACGCCGCGTGAAGGAAGAAGGCTTTCGGGTTGTAAACTTCTTTTATCAGGGACGATAGTGACGGTACCTGATGAATAAGCTCCGGCTAACTACGTGCCAGCAGCCGCGGTAATACGTAGGGAGCGAGCGTTATCCGGATTTACTGGGTGTAAAGGGCGCGTAGGCGGGCTGACAAGTCAGATGTGAAA
+
FFFFFFFFFFFFFFFFFFFFFFFFFFFFFFFFFFFFFFFFFFFFFFFFFFFFFF:FFFFFFFFFFFFFFFFFFFFFFFFFFFFFFFFFFFFFFFFFF:FFFFFFFFFFFFFFFFFFFFFFFFFFFFFFFFFFFFFFFFFFFFFFFFFFFFFFFFFFFFFFFFFFFFFFFFFFFFFFFFFFFFFFFFFFFF:FF:FFFFFFFFFFFFFFFFFFFFFF:FFFFFFFFFFFFFFFFFFF:FF:,FF:FFFFFF
@A00881:241:HJW2NDRXX:1:2128:30707:7545 1:N:0:CGAGAGAA+GATTGGAG
ATCACGCCTATGGGACGCAGCAGTGGGGAATATTGGGCAATGGGCGCAAGCCTGACCCAGCAACGCCGCGTGAAGGAAGAAGGCTTTCGGGTTGTAAACTTCTTTTATGAGGGACGAAGGACGTGACGGTACCTCATGAATAAGCCACGGCTAACTACGTGCCAGCAGCCGCGGTAATACGTAGGTGGCGAGCGTTGTCCGGATTTACTGGGTGTAAAGGGCGCGTAGGCGGGCATGCAAGTCAGATGTG
+
:FFFFF:FFFF:FFFFFFFFFFFFFFFFF:F,FFFFFFFFFFFFFFFFFFFFFFFFFFFFFFFFFF:FFFFFFFFF:FF:FFFF:F:FF:FFFF:FFFF,FFFFFFFFFFFFFFFFFFFFFFFFFFFFFFF:FFFFF::FFFFFFFFFFFFFFFFFFF,FFFFFFFFF,FFFF:FFFFF:,:FFFFFFFFF::FFFFFFF:F:FF:FFFFFFFFFFF,FFFFFFFFFF:FF:FFF:FF,,:FFFFFFFFF
@A00881:241:HJW2NDRXX:1:2128:26829:7560 1:N:0:CGAGAGAA+GATTGGAG
ATCACGCCTATGGGGGGCAGCAGTGAGGAATATTGGTCAATGGGCGGGAGCCTGAACCAGCCAAGTCGCGTGAGGGAAGACGGCCTTATGGGTTGTAAACCTCTTTCAGATGAGAGTAAAGGGTGCTACGCGTAGCACATTGCAAGTATCATCAGAAGAAGCATCGGCTAATTCCGTGCCAGCAGCCGCGGTAATACGGAAGATGCGAGCGTTATCCGGATTTATTGGGTTTAAAGGGTGCGTAGGCGGA
+
FFFFFFF:FFFFFFFFFFFFFFFFFFFFFFFFFFFFFFFFFFFFFFFFFFFFFFFFFFFFFFFFFFFFFFFFFFFFF:FFFFFFFFFF:FFFFFFFFFFFFFFFFFF:FFFFFFFFFFF:FFFFFFFFFFFFFFFFFF,FFFFF:FFFF:FFFFF:F:FFFFFFFFFFFFFF:FFF,FFF:FFFFFFFFFFF:FFFFFF:FFFFFFFFFFF:FF:FFFF::F:F:FFFFFFFFFF:FFFFFFFF,FF:FF
@A00881:241:HJW2NDRXX:1:2128:28284:7639 1:N:0:CGAGAGAA+GATTGGAG
ATCACGCCACGGGGCGCAGCAGTGGGGAATATTGGGCAATGGGCGCAAGCCTGACCCAGCAACGCCGCGTGAAGGAAGAAGGCTTTCGGGTTGTAAACTTCTTTTATGAGGGACGAAGGACGTGACGGTACCTCATGAATAAGCCACGGCTAACTACGTGCCAGCAGCCGCGGTAATACGTAGGTGGCGAGCGTTGTCCGGATTTACTGGGTGTAAAGGGCGCGTAGGCGGGTCGGCACGTCAGATGTGA
+
FFFFFFFFFFFFFFFFFFFFFFFFFFFFFFFFFFFFFFFFFFFFFFF:FFFFFFFFFFFFFFFFFFFFFFFFFFFF:FFFFFFFFFFFFFFFFFFF:FFFFFFFFFFFFFFFFFFFFFFFFFFFFFFFFFFFFFFFFFFFFFF:FFF,FFFFFFFFFFFFFFFFFFFFFF:FFFF:FF:FFFFFFFFF:FFFFFFFFFFFFFFFFFF:::FFFF,F:FFF,FFFF:FFFFF:F,FFF,,FFFFFF:FFF,
@A00881:241:HJW2NDRXX:1:2128:24171:7654 1:N:0:CGAGAGAA+GATTGGAG
ATCACGCCTACGGGGGGCAGCAGTGGGGAATATTGGGCAATGGGCGCAAGCCTGACCCAGCAACGCCGCGTGAGGGAAGAAGGCTTTCGGGTTGTAAACCTCTTTTACCAGGGACGAAGGACGTGACGGTACCTGGAGAAAAAGCACCGGCTAACTACGTGCCAGCAGCCGCGGTAATACGTCGGTTGCAAGCGTTGTCCGGATTTACTGGGTGTAAAGGGCGTGTCGGCGGAACTGCAAGTCAGAGGTG
+
,FF:FFFFFFFFFFFFFFFFFFFFFFFFFFFFFF:FFF:,FFFFFFFFFFFFFFFFFFFFFFFFFF:FF:,FFFFFFFFFFFFFFFFFFFFFF:FFFFFFFFFFFFFFF,FF:FFFFFFF,FFFFFFFFF:,FFFF:FFFFFF:::,FFFFF::FFFFFFFFFFFFFFFFFFF:,F:F:FFF,F:FFFFF,,F:,FFFFFFFFFFFF:,:F,F:FF,F:FFFFF:F,FF::F:,FFFFF:FFFFFF,,:F
@A00881:241:HJW2NDRXX:1:2128:26169:7827 1:N:0:CGAGAGAA+GATTGGAG
ATCACGCCTACGGGAGGCAGCAGTGGGGAATATTGGGCAATGGGCGAAAGCCTGACCCAGCAACGCCGCGTGAAGGAAGAAGGCCTTCGGGTTGTAAACTTCTTTTATGAGGGACGAAGGACGTGACGGTACCGCATGAATAAGCCACGGCTAACTACGTGCCAGCAGCCGCGGTAATACGTAGGTGGCAAGCGTTGTCCGGATTTACTGGGTGTAAAGGGCGCGTAGGCGGGAGGTCACGTCAGATGTG
+
FFFFFFFFFFFFFFFFFFFFFFFFFFFFFFFFFFFFFF:FFFFFFFFFFFFFFFFFFFFFFFFFFFFFFFFFFFFFFFFFFFFFFFFFFFFFFFFF:FFFFFFFFFFFFFFFFFFFFFFF,FFFFFFFFFFFFFF,FFFFFFFFFFFFFFFFFF:FFFFFFFFFFFFFF:FFFFFFFFF,:FFFFFFFFFFFFFFFFFFFFFFFFF,:FFFFFFF,:FFFFFFFFFFFFFFFFF,F:FF,FFF,FF,F,F
@A00881:241:HJW2NDRXX:1:2128:23050:7999 1:N:0:CGAGAGAA+GATTGGAG
ATCACGCCTACGGGACGCAGCAGTGGGGAATATTGCACAATGGGGGAAACCCTGATGCAGCGATGCCGCGTGGAGGAAGAAGGTTTTCGGATTGTAAACTCCTGTCTTAAAGGACGATAATGACGGTACTTTAGGAGGAAGCTCCGGCTAACTACGTGCCAGCAGCCGCGGTAATACGTAGGGAGCGAGCGTTGTCCGGAATTACTGGGTGTAAAGGGAGCGTAGGCGGGAATGCAAGTCAGATGTGAAA
+
:FFFFFFFFFFFFFFFFFFFFFFFFFFFFFFFFFFFFFFFFFFFFFFFFFFFFFFFFFFFFFFFFFFFFFFFFFFFFFFF,FFFFFFFFFFFFFFFFFFFFFFFFFF:FFFFFFFFFFFFFFFFFFFF:FFFFF:FFFF:FFFFFFFFFFFFFFFFFFFFFFF:FFFFFFFFFFFFFFFFFFFFFFFFFFFFFFFFFFFF,FFFFFFFFFFFFFFFFF:FFFFFFFFFFF:FFFFF,,,FFFFFFFFFF:
@A00881:241:HJW2NDRXX:1:2128:27471:8077 1:N:0:CGAGAGAA+GATTGGAG
ATCACGCCTACGGGATGCAGCAGTGGGGAATATTGGGCAATGGGCGAAAGCCTGACCCAGCAACGCCGCGTGAGGGAAGAAGGCTTTCGGGTTGTAAACCTCTTTGACAGGGGAAGATAATGACGGTACCCTGAAAACAAGCTCCGGCTAACTACGTGCCAGCAGCCGCGGTGATACGTAGGGAGCAAGCGTTATCCGGAATTACTGGGTGTAAAGGGCGCGTAGGCGGGACTGCAAGTCAGATGTGAAA
+
FFFFFFFFFFFFFFFFFFFFF:FFFFFFFFFFFFFFFFFFFFFFFFFFFFFFFFFFFFFFF:FFFFFFFFFFFFFFFFFFFFFFFFFFFFFFFFFFFFFFFFFFFFFFFFFFFFFFFFFFFFFFFFFFFFFFFFFFFFFFFFFFFFFFF:FFFFFFFFFFFFFFFFFFFFFFFFFFFFFFFFFFFFF:FFFFFFFF:FFF:FFFFFFFFFFFF,:FFFFFFF:FFFFFFFFFFFFFF:FF:FFFFFFF,F
@A00881:241:HJW2NDRXX:1:2128:17535:8281 1:N:0:CGAGAGAA+GATTGGAG
ATCACGCCTATGGGGGGCAGCAGTGGGGAATATTGCACAATGGGCGCAAGCCTGATGCAGCGATGCCGCGTGAGGGAAGAAGGTTTTCGGATTGTAAACCTCTGTTGACGGGGAAGAAAGATGACTGTACCCGTTCAGAAAGCTCCGGCTAACTACGTGCCAGCAGCCGCGGTAATACGTAGGGAGCGAGCGTTGTCCGGAATTACTGGGTGTAAAGGGCGTGTCGGCGGGACTGCAAGTCAGATGTGAA
+
FFFFFFFFFFFFFFFFFFFFFFFFFFFFFFFFFFFFFFFFFFFFFFFFFFFFFFFFFFFFFFFFFFFFFFFFFFFFFFFFFFFFFFFFFFFFFFFF,FFFFFFFFFFFFFFFFFFFFFFFFFFFFFFFFFFFFFFFFFFFFFFFFFFFFFFFFFFFFFFFFFFFFFFFFFFF,F,F,FFFFFFFFFFF:FFFF:FFFFFF,:FF::FFFF:F,F:FFFF,:,FF,FFFFFFFF:FFFFFFF,FF,:FFFF
@A00881:241:HJW2NDRXX:1:2128:26946:8296 1:N:0:CGAGAGAA+GATTGGAG
ATCACGCCTACGGGGTGCAGCAGTGAGGAATATTGGTCAATGGGCGCGAGCCTGAACCAGCCAAGTCGCGTGAGGGAAGACGGCCTTATGGGTTGTAAACCTCTTTCAGATGAGAGTAAAGGGTGTTACGAGTAACACATTGCAAGTATCATCAGAAGAAGCATCGGCTAATTCCGTGCCAGCAGCCGCGGTAATACGGAAGATGCGAGCGTTATCCGGATTTATTGGGTTTAAAGGGTGCGTAGGCGGA
+
:FF:FFFFFFFFFFFFFFFFFFFFFFFFFFFFFFFFFFFFFFFFFFFFFFFFFFFFFFFFFFF:FFFFFFFFFFFFFFFFFFFFFFFFFFFFFFFFFF,FFFFFFFFF,FFF:FFFFFFFFFFFFFFFFFFFFFFFFF:FFFFFFFFFFFFFFFFFFFFF,:FFFFFFFFFF,:FFFFFFFFFFFFFFFFF:FFFFF:FFFFFFFFFFFFF,FF:FFFFF:FF:FFFFFFFF:FF:F:FFFFFFFFFFF,
@A00881:241:HJW2NDRXX:1:2128:32081:8390 1:N:0:CGAGAGAA+GATTGGAG
ATCACGCCTATGGGGGGCAGCAGTGAGGAATATTGGACAATGGCCGGAAGGCTGATCCAGCCATGCCGCGTGAGGGAATGAGGTCCTATGGATTGTAAACCTCTTTTCACGCAGGGCAATAAGGTCCACGAGGTGGACCGACGAGAGTATGCGTGGAATAAGCATCGGCTAACTCCGTGCCAGCAGCCGCGGTAATACGGAGGATGCGAGCGTTGTCCGGATTTATTGGGTTTAAAGGGTGCGTAGGCGG
+
FFFFFFF:FFFFFFFFFFFFFFFFFFFFF:FFFFFFFFFFFFFFFFFFFFFFFFFFFFFFFFFFFFFFFFFFFFFFFFFFFFFFFFFFFFFFFFFFFFFFFFFFFF:F:FFFFFFFFFFF:FFFF:FFFFFFFFFFFFFFFFFFFFFFFFFFFFFFF::F:FFFFFFFF:FFFFFF:FFFFFFFFFFFF:FFF:FFFFF:FFFFFFFFFFFFFFFFFFFFFFFF:F:FFFFFFFFFFFFFFFFFF:F,,F
@A00881:241:HJW2NDRXX:1:2128:28673:8531 1:N:0:CGAGAGAA+GATTGGAG
ATCACGCCTATGGGAGGCAGCAGTGGGGGATATTGGACAATGGGGGGAACCCTGATCCAGCGACGCCGCGTGAGTGAAGAAGTATTTCGGTATGTAAAGCTCTATCAGCAGGGAAGAAAGAAATGACGGTACCTGAGTAAGAAGCCCCGGCTAACTACGTGCCAGCAGCCGCGGTAATACGTAGGGGGCAAGCGTTATCCGGATTTACTGGGTGTAAAGGGAGCGTAGACGGATGTGCAAGTCTGAAGTG
+
FFFFFFFF:FFFFFFFFFFFFFFFFFFFFFFFFFFFFFFFFFFFFFFFFFFFFFFFFFFFFFFFFFFFFFFFFFFFFFFF:FFFFFFFFFFFFFFFFFFFFFFFFFFFFFFFFFFFFFFFFFFFFFFF:FFFFFFFFFFFFFFFFFFFFFFFFFFFFFFFFFFFFFFFFFFFFFFFFFFFFFFFFFFFFFFFFFFFFFFFFFFFFFFFFFF,FFFFFFFFFFFFFFFFFFF:FFFFF,,FFFFFFFFFF,
@A00881:241:HJW2NDRXX:1:2128:24062:8750 1:N:0:CGAGAGAA+GATTGGAG
ATCACGCCTACGGGACGCAGCAGTGAGGAATATTGGTCAATGGGCGCGAGCCTGAACCAGCCAAGTAGCGTGAAGGAAGACGGCCCTACGGGTTGTAAACTTCTTTTATACGGGAATAAGAACGTCCACGAGTGGATGCGTGCATGTACCGTATGAATAAGCATCGGCTAACTCCGTGCCAGCAGCCGCGGTAATACGGAGGATGCGAGCGTTATCCGGATTTATTGGGTTTAAAGGGAGCGTAGACGGG
+
FF,FFFFFFFFFFFFFFFFFFFFFFFFFFFFFFFFFFFFFFFFFFFFFFFFFFFFFFFFFFFFFFF:FFFFFFF:FFFFFFFFFFFFFFFFFFFFFF:FFFFFFFFFFFFFFFFF,FFFFF:FFFFFFFFFFFFFFFFFFFFFFFFFFFFFFFFFFFFFFFFFFFFFFFFFFF:FFFFFFFFFFFFFFFFFFFFFFF:FFFFFFFFFFFFF::,:FFFF,FF,F,FFFFFFFF,:FFF:FFFFFFF::FF
@A00881:241:HJW2NDRXX:1:2128:31241:8750 1:N:0:CGAGAGAA+GATTGGAG
ATCACGCCTATGGGACGCAGCAGTGAGGAATATTGGTCAATGGGCGGGAGCCTGAACCAGCCAAGTCGCGTGAGGGAAGACGGCCCTATGGGTTGTAAACCTCTTTTGCCGGGGAGCAAAGCGCCGCACGTGTGCGGTCTGGAGAGTACCCGGAGAAAAAGCATCGGCTAACTCCGAGCCAGCAGCCGCGGTAATACGGAGGATGCGAGCGTTATCCGGATTTATTGGGTTTAAAGGGAGCGTAGACGGG
+
,FFFFFFFFFFFFFFFF:FFFFFFFFFFFFFFFFFF:FFFFFFFFFFFFFFFFFFFFFFFFFFFFFFFFFFFFFFFFF:FFFFFFFFFFFFFFFFFFFFFFFFFFFFFF:FFFFF:FFFFFFFFFFFF:FFFFFFFFFFFFFFFF::FFFFFFFFFFFFFFFFFFFFF,FFFFFFF,FFFFFFFFFFFFFFFFF,F:FFFFF:FFFFFFFFF:F:FFF,FF,FF:FF:FFF:FF:FF:FFFFFF:FFFF:
@A00881:241:HJW2NDRXX:1:2128:27796:8766 1:N:0:CGAGAGAA+GATTGGAG
ATCACGCCTCTGGGGGGCAGCAGTGGGGAATATTGGTCAATGGGGGAAACCCTGAACCAGCAACGCCGCGTGAAGGAAGAAGGCTTTCGGGTTGTAAACTTCTTTTATCAGGGACGATAGTGACGGTACCTGATGAATAAGCTCCGGCTAACTACGTGCCAGCAGCCGCGGTAATACGTAGGGAGCGAGCGTTATCCGGATTTACTGGGTGTAAAGGGCGCGTAGGCGGGCTGACAAGTCAGATGTGAAA
+
FFF:FFFFF,FFFFFFFFFFF:FFFFFFFFFFFFFFFFF:FFFFFFFFFFFFFFFFFFFFFFFFFFFFFF,FFFFFFFFFFF:FF,FFFFFFFFFFF::FFFFF:FFFF,FF:FFFFF:FFF,FFFFFFFFFFFFFFFFFFFFFFFFFFFFFFFFFFFFFFFFFFF:FFFFF:FFFFFFFFFFFFFFFFFFFF:FFFF,FFFFFFFFFFFF:,FFFFFFF:FFF:FFFFFF:FF:FFF,FFF,,FFF:,F
@A00881:241:HJW2NDRXX:1:2128:29134:8860 1:N:0:CGAGAGAA+GATTGGAG
ATCACGCCTACGGGGGGCAGCAGTGGGGAATATTGGTCAATGGGGGAAACCCTGAACCAGCAACGCCGCGTGAAGGAAGAAGGCTTTCGGGTTGTAAACTTCTTTTATCAGGGACGATAGTGACGGTACCTGATGAATAAGCTCCGGCTAACTACGTGCCAGCAGCCGCGGTAATACGTAGGGAGCGAGCGTTATCCGGATTTACTGGGTGTAAAGGGCGCGTAGGCGGGCTGACAAGTCAGATCTGACA
+
:FFFFFF,FFF,FFFFF:FFFFFFFFFFF:FFFFFFFF:FFFFFF::FFFFFFFFFFFFFFFFFFFFFFFFFF:F:FFF:FFFFFFFFF,FFFFFF:FFFFFFFFFFF:F:,FFFFFFFFFFFFF:FFFFFFF:FFFFFFFFF:FFFFFFFFFFFFFFFFFFFFFFFF::F,,,:FFFFFFFF:F::FFFFF:FFFFFFFFFFFFFFF,:,,FFFFFFFFF:FFF:FFFFF:FFFFF,F:FF,F,F:,::
@A00881:241:HJW2NDRXX:1:2128:25391:9204 1:N:0:CGAGAGAA+GATTGGAG
ATCACGCCTATGGGGTGCAGCAGTCGGGAATATTGCGCAATGGAGGGAACTCTGACGCAGTGACGCCGCGTGCAGGAAGAAGGTTTTCGGATTGTAAACTGCTTTAGACAGGGAAGAAAAAAGACAGTACCTGTAGAATAAGCTCCGGCTAACTACGTGCCAGCAGCCGCGGTAATACGTAGGGAGCAAGCGTTCTCCGGATTTATTGGGTGTAAAGGGTGCGTAGATGGGAAGGCAAGTTAGTTGTGAA
+
:FFFFFFFFFFFFFFF:FFFFFFFFFFFFFFF,FFFFFFFFFFFFFFFFFFFFFFFFFF:FFFFFFFFFFFFFFFFFFFFFFFFFFFFFFFFFFFFFFFFFFFFFFFFFFFFFF,:FFFFF,F:FFF:FFFFFFFFF:FFFFFFFFFFFFFFFFFFFFFFFFFFFFFFFFFF:F:F,F:F:FFF:FFFF:FFF,,FFFFFFFFF,FFFFFFFFFFFFFFFFF:FF:FFFF:FFF:F:::FFF:FF:FF::
@A00881:241:HJW2NDRXX:1:2128:27444:9502 1:N:0:CGAGAGAA+GATTGGAG
ATCACGCCTATGGGACGCAGCAGTGAGGAATATTGGTCAATGGACGGAAGTCTGAACCAGCCATGCCGCGTGCAGGAAGACGGCTCTATGAGTTGTAAACTGCTTTTGTACGAGGGTAAACTCGGGTACGTGTACCCGACTGAAAGTATCGTACGAATAAGGATCGGCTAACTCCGTGCCAGCAGCCGCGGTAATACGGAGGATTCAAGCGTTATCCGGAGTTATTGGGTTTAAAGGGTGCGTAGGCGGT
+
FFFFFFFFFFFFFFFFFFFFFFFFFFFFFFFF,FFFFFFFFFFFFFFFFFFFFFFFFFFFFFFFFFFFFFFFFFFFFFFFF::FFFFFFFF,FFFF::FFFFFFFFFFFFFFFFFFFFFFFFFFFFFFFFFFFFFFFFFFFFF,FFF,FFFFFFFFFFFFFFFFFFFFFFFFFFFFFFFFFF,:FFFFFFFF,FFFFFFFFFFFFFFFFFFFF,,:FF:F,F,F:FF::F:::F,FFFFFFFF:FFFFFF
@A00881:241:HJW2NDRXX:1:2128:16486:9721 1:N:0:CGAGAGAA+GATTGGAG
ATCACGCCTATGGGGTGCAGCAGTGGGGAATATTGGGCAATGGGCGCAAGCCTGACCCAGCAACGCCGCGTGAAGGAAGAAGGCTTTCGGGTTGTAAACTTCTTTTATCAGGGACGATAGTGACGGTACCTGATGAATAAGCTCCGGCTAACTACGTGCCAGCAGCCGCGGTCATACGTAGGGAGCGAGCGTTATCCGGATTTACTGGGTGTAAAGGGCGCGTAGGCGGGCTGACAAGTCAGATGTGAAA
+
FFFFFFF:FFF:FFFF:FFFF:FFFFFFFF:F::FFF:FFFF::FFFFFFFFFFFF:FFFFFF:FF:FFFFFFFFFFFFFFFFFFFF,FFFF:FFF:FFFFFFF:FFFFFFFFFFFFFFFFF,:FFFFFFFFFFFFFFFFFFFF,FFFF,FFFFFFFFFFFFFFFFFFFFFF,FFF:FFFFFFFFFFFFFFFFFFF:FFFFFFFFFFFFFFF,FF,FFFFFFF,FFFFFF::FFFFFF:FFFF,FF:FFF
@A00881:241:HJW2NDRXX:1:2128:28528:9721 1:N:0:CGAGAGAA+GATTGGAG
ATCACGCCTATGGGACGCAGCAGTGGGGAATATTGGGCAATGGGCGAAAGCCTGACCCAGCAACGCCGCGTGAGGGAAGAAGGTTTTCGGATCGTAAACCTCTGTTCTTGGTGAAGAGCGGAAGACGGTAGCCAAGGAGGAAGCCCCGGCTAACTACGTGCCAGCAGCCGCGGTAATACGTAGGGGGCGAGCGTTGTCCGGAATGATTGGGCGTAAAGGGCGCGTAGGCGGCCCGCTATGTCTGGAGTGA
+
FFFFFFF::FFFFFFF:FFFFFFF,FFFF:FFFFF:FFFFFFFF:FFF:FFFFFFFFFFFFFFFFFFFFFFFF:FFFFFFFFFFFFFFFF,:FFFFFFFFFFFFFFFFFFFFFFF,FFFFFFFFFF,FFFFFFFFFFFFFF,FFFFFFFFF:FFFFF,FFFFFFFFFF,FFFFF,FFFFFF,:F,F:FFFFFFFFFFFFFFFFFFFFFFFFFFFFF,FFFF:FFFFFFF:FFFF:F:,,,FF::FFF:FF
@A00881:241:HJW2NDRXX:1:2128:26006:10269 1:N:0:CGAGAGAA+GATTGGAG
ATCACGCCTATGGGGGGCAGCAGTGAGGAATATTGGACAATGGCCGGAAGGCTGATCCAGCCATGCCGCGTGAGGGAATGAGGTCCTATGGATTGTAAACCTCTTTTCACGCAGGGCAATAAGGTCCACGAGGTGGACCGAGGAGAGTATGCGTGGAATAAGCCTCGCCTAACTCCGTGCCAGCAGCCGCGGTAATACGCAGGATGCGAGCGTTGTCCGGAGTTATTGGGTTTAAAGGGTGCGTAGGCGG
+
FFF,FFFFFFFFFFF,FFFFFFF:FFFFFFFFFF,FFFF,FFFFF,F:FFFFFFFFFFFFFFFFFF,FFF:FFF:FFFFF::FFFFFFFFFF:FFFFFFFFFFFFFFF:FFFF::FF,F,F,:FFF,FFFFF:F,FFFFFF,FFFFFFFFFF:F:F:,F,::,,F:,,FFFF:,FFFFFFFFFFFF:F,FF::FFFFF:,,F:F:FF:FF:F,FFFFF:FF,:FF,FFFFF,F,FFF,FFF:FF:F,:FF
@A00881:241:HJW2NDRXX:1:2128:23421:10394 1:N:0:CGAGAGAA+GATTGGAG
ATCACGCCTATGGGGGGCAGCAGTGAGGAATATTGGTCAATGGACGGAAGTCTGAACCAGCCAAGTAGCGTGAAGGAAGGCGGCCCTACGGGTTGTAAACTTCTTTTATAAGGGATTAAAGGGCTCCACGAGTGGGGTGTTGCACGTACCTTATGAATAAGCATCGGCTAACTCCGTGCCAGCAGCCGCGGTAATACGGAGGCTGCGAGCGTTATCCGGATTTATTGGGTTTAAAGGGAGCGTAGATGGC
+
:FFFFFFFFFFFFFFFFFFFFFFFFF:FFFFFFFFFFFFFFFFFFFF,FFFFFFFFFFFFFFF:FFFFFFFFFFFFFFFFFFFFFFFFFFFFFFFFFFFF:FFFFFFFFFFFFFFFFFF:FFFFFFFFFFFFFFFFFFFFFFFFFFFFFFFFFFFFFFFFFFFFFFFFF:FFFFFFFFFFFFFFFFFFFFFFF:FFFFFFF:,FFFFFFFFF,FFFF:FFF,FF,FFFFFF,F:FF,::FF:FFF,FFFF
@A00881:241:HJW2NDRXX:1:2128:14868:10426 1:N:0:CGAGAGAA+GATTGGAG
ATCACGCCTATGGGATGCAGCAGTGGGGAATATTGCGCAATGGGCGCAAGCCTGACCCAGCAACGCCGCGTGAAGGAAGAAGGCTTTCGGGTTGTAAACTTCTTTTATAAGGGATTAAAGGGCTCCACGAGTGGGGCGTTGCACGTACCTTATGAATAAGCATCGGCTAACTCCGTGCCAGCAGCCGCGGTAATACGGAGGATGCGAGCGTTCTCCGGATTTATTGGGGTTCAAGGGAGCGTAGATGGCT
+
F:F,FFFFFFFFFFFFFFFFFFFFFFFFFFFFFFF:FF,FFFFFFFFFFFFFFFFFFFFFFF:FFFFFFFFFFFFFF:FFFFFFFFFFFFFFFFFFFF:FFFFFFF,F:FFFF:F:FFFFFFFFFF:FFFFFFFFFFFFFFFFFFF:FFFFFFFF:FFFFFFFF:FFF,FFFFF:FFFF:FFFFFFFFFFFF:F,FFFFFFFFFFFFFF:FF,FFFF:,:FFF,:FFF,FF:FFFFF::FFFF,FFFFF:
@A00881:241:HJW2NDRXX:1:2128:20274:10426 1:N:0:CGAGAGAA+GATTGGAG
ATCACGCCTACGGGATGCAGCAGTGAGGAATATTGGTCAATGGACGGAAGTCTGAACCAGCCATGCCGCGTGCAGGAAGACGGCTCTATGAGTTGTAAACTGCTTTTGTACGAGGGTAAACTCGGGTACGTGTACCCGACTGAAAGTCTCGTACGAATAAGGATCGGCTAACTCCGTGCCAGCAGCCGCGGTAATACGGAGGATTCAAGCGTTCTCCGGATTTATTGGGTTTTAAGGGTGCGTAGGCGGT
+
FFFF:FFFFFFFFF,FFFFFFF:F:FFFFFFFFFFFFFFFFFFFFFFFFFFFFFFFFFFFFFFFFFFFFF:FFFF:FFFFF:FFFFFF:FFFFFFFF,FFFFFFFF:FF,FFFFFFFFF:FFFFFFFFFFFFFFFF:F:FFFFFFFF,FFFFFFFFFFFFFFFF::FFFFFFFF:FFFFFF:FFFFFFF:FFFFFFFF:FFFFFFFF,FFF,FFFF:F:FFFFF,FFFFF:F,F,,,FFF:FFFFFFF:,
@A00881:241:HJW2NDRXX:1:2128:20256:10770 1:N:0:CGAGAGAA+GATTGGAG
ATCACGCCTACGGGGGGCAGCAGTGGGGAATATTGCACAATGGGGGGAACCCTGATGCAGCGACGCCGCGTGAGTGAAGAAGTCATTCGTGATGTAAAGCTCTATCAGCAGGAAAGAAAATGACGGTACCTGACTAAGAAGCCCCGGCTAACTACGTGCCAGCAGCCGCGGTCATACGTAGGGGGCAAGCGTTCTCCGGATTTACTGGGTGTAAAGGGAGCGTAGACGGCAGGGCAAGTCTGAAGTGAAA
+
FFFFFFFFFFFFFFFFFFFFFFFFFFFFFF:F,FFFF,FFFFFFFFFF:FFFFFFFFFFFFFFFFFFFFFFF,F:F:FFFFFFFF::FFFF:FFFF,FFFFFFFFFFFF,FFFF:FFF:FFFFFFF:FFFFFFF,F,FFFF:FFFFFFFFFFFF:FFFFFFFF:FFFFFFFF,F:FF:FFFFFFFF,FFFFFF:FFFFFFFFFF::FFFFFFF,,FFFF,F,:FFF:FFFFFFFFF,FF:FF:,FFFF,F
@A00881:241:HJW2NDRXX:1:2128:15582:11130 1:N:0:CGAGAGAA+GATTGGAG
ATCACGCCTACGGGACGCACCAGTGAGGAATATTGGACAATGGATGGAAATCTGATCCAGCCATGCCGCGTGCAGGACGGCGGTCCTATGGATTGTAAACTGCTTTTGTACGGGAGCAATAATGTCTCCGGGGGAGGGAGATGAGAGTACCGTACGAATCAGCATCGGCTAACTCCGTGCCAGCCGCCGCGGTAATACGGAGGATGCGAGCGTGATCCGGATTTATTGGGTTTCATGGGTGCGTAGGCTG
+
:FFFF::FF:F:F:FF:FFF:FF,FFFF:FFFFFF:FFFFFFF,FFFFFF:F,FFFF:,:FFFFFF:FFFFFF,FFF,F:FFFF:F,:FFFF:FFFF:F:FFFFFF:FF::FFFFFFFF,F,F,FFF:::FF:,,F:FF:F,FFFFFFFFFFF,FF:FFFFFFFFFFFFFF:FFFFFF:F:FFF,FF:FFFFF:FF,,FFFFFFF:F:FFF:FFF,:FF::FF,F,FFF::F,:F:F::FFFFF,FFF,F
@A00881:241:HJW2NDRXX:1:2128:19524:11193 1:N:0:CGAGAGAA+GATTGGAG
ATCACGCCTACGGGACGCAGCAGTGGGGAATATTGGGCAATGGAGGCAACTCTGACCCAGCAACGCCGCGTGAGCGATGAAGGTCTTCGGATTGTAAAGCTCTTTAAGTGGGGACGAAGAAAGTGACTGTACCCACAGAATAAGCCTCGGCTAACTACGTGCCAGCAGCCGCGGTAATACGTAGGAGGCAAGCGTTATCCGGAATGACTGGGCGTAAAGGGTGCGTAGGTGGTTTGGCAAGTTGGTAGCG
+
:FFFFFFFF:FFFFFFFFFF:,:FFFFFFFFFFFFFFF:F:FFFF:FFFFFFFFFFFFFFFF,,FFFFFFFFF:F,FFFFFFFFF,FFFFFFFFFFFFFFFFFFFFFFFFFFFFFFFFFFFFFFFFFFFFFFFFFFFFFF:FFFFFFFFFFFFFFFF:FFFF,FFFFFFFFFFFFF,FFF,F,FFFF:F:,::FFFFFFFFFF:FFFFFFFFF,:FFFFFFFFF:FF:FFFFFFF,F:,,F::FFF:FF,
@A00881:241:HJW2NDRXX:1:2128:16866:11443 1:N:0:CGAGAGAA+GATTGGAG
ATCACGCCTATGGGATGCAGCAGTCGGGAATATTGCGCAATGGAGGAAACTCTGGCGCAGTGACGCCGCGTATAGGAAGAAGGTTTTCGGATTGTAAACTATTGTCGTTAGGGAAGAGAAAGGACAGTACCTAAGGAGGAAGCTCCGGCTAACTACGTGCCAGCAGCCGCGGTAATACGTAGGGAGCGAGCGTTATCCGGAATTATTGGGTGTAAAGGGTGCGTAGACGGGTAAGCAAGTTAGTTGTGAA
+
FFFFFFFFFFFFFFFFFFFFFFFFFFFFF,F:FFFFFFFFFFFFFFFFFFFFFFFFFFFFFFFFFFFFFFFFFFFFFFFFFFFFFFFFFFFFFFFFF:FFFFFFFFFF:FFFFFFFFFFFFFFFFFF:FFFF:FFFFFFFFFFFFFFFFFFFFFFFFFFFFFFFFFFFFFFFF:FFFFFFFFFFFFFFFFFF,FFFFFFFFFFFFFFFFFFFFFFFFF:FFFFFF:FF:F:FFFFFF:FFFFFFFFFFFF
@A00881:241:HJW2NDRXX:1:2128:25482:11678 1:N:0:CGAGAGAA+GATTGGAG
ATCACGCCTACGGGATGCAGCAGTGAGGGATATTGCACAATGGGGGGAACCCTGATGCAGCAACGCCGCGTGAAGGAAGAAGTATTTCGGTATGTAAACTTCTATCGACAGGGACGAAAGAAATGACGGTACCTGAGTAAGAAGCCCCGGCTAAATACGTGCCAGCAGCCGCGGTAATACGTATGGGGCAAGCGTTATCCGGATTTACTGGGTGTAAAGGGTGAGTAGGCGGTCAGATACGTCATATGTG
+
FFFFFFFFFFFFFFFFFFFFFFFFFFFFFF,FFFFF:FF:FFFFFFFF:FFFFF:FFFFFFFFFFFFFFF:FFFFFFFFFFFF:FFFFFFFFFF:F:FFFFFFFFFFF:FFFFFFFFFFFFFFFFFFFFF,FFFFFFFF:FFFFFFFFFFFF,F,FFFFFFFFFFF:FFFFFF:,FFFFFF,F,FFFFFFFFFF,::FFFFFFF:::,:FFF,F::FFFFFFF,FFFF:FF:FFFFF,FF:FF:,F,FFF
@A00881:241:HJW2NDRXX:1:2128:26169:11866 1:N:0:CGAGAGAA+GATTGGAG
ATCACGCCTACGGGAGGCAGCAGTGAGGAATATTGGACAATGGCCGGAAGGCTGATCCAGCCATGCCGCGTGAGGGAATGAGGTCCTATGGATTGTAAACCTCTTTTCACGCAGGGCAATAAGGTCCACGAGGTGGACCGACGAGAGTATGCGTGGAATAAGCATCGGCTAACTCCGTGCCAGCAGCCGCGGTAATACGGAGGATGCGAGCGTTGTCCGGATTTATTGGGTTTCAAGGGTGCGTAGGCGG
+
FFFFFFFFF:FFFFFFFFFFFFFFFFFFFFFFFFFFFFFFFFFFFFFFFFFFFFFFFFFFFFFFFFFFFFFFFFFF,FFFFFFFFFFFFFFF:FFFFFFFFFFFFFFFFFFFFFFFFF,FFFFFFFFFFFFFFFFFFFFFFFFFFFFFFFFFFFFFF:FF:FF:FFFFFFFFFFFFFFFFFFFFFFFFFFF,F,FFFFFFFFFFFFF:FFFF,FFF:FFFF,FFFF,FF:FFF,F:F:FFFF:FF:FFFF
@A00881:241:HJW2NDRXX:1:2128:28067:12587 1:N:0:CGAGAGAA+GATTGGAG
ATCACGCCTATGGGATGCAGCAGTGAGGAATATTGGTCAATGGACGGAAGTCTGAACCAGCCATGCCGCGTGCAGGAAGACGGCTCTATGAGTTGTAAACTGCTTTTGTACGAGGGTAAACTCGGGTACGTGTACCCGACTGAAAGTATCGTACGAATAAGGATCGGCTAACTCCGTGCCAGCAGCCGCGGTAATACGGAGGATTCAAGCGTTATCCGGATTTATTGGGTTTAAAGGGTGCGTAGGCGGA
+
FFFFFFFFFFFFFFFFFFFFFFFFFFFFFFFFFFFFFFFFFFFFFFFFFFFFFFFFFFFFFFFFFFFFFFFFFFFFFFFFFFFFF:FFFFFFFFFFFFFFFFFFFFFFFFFFFFFFF:FFFF:FFF:FFFFFFFFFFFF:FFFFFFFFFFFFFF:FFFFFFFFFF:FF:FFFFFFFFFFF:FFFFFFFFFFF:FFFFFFFFFFFFFFFFFFF,F:FFFFFFFFF:FFF:,FFFFFFFFF,FFFFFFFF:F
@A00881:241:HJW2NDRXX:1:2128:27172:12884 1:N:0:CGAGAGAA+GATTGGAG
ATCACGCCTATGGGAGGCAGCAGTGGGGAATATTGGGCAATGGGCGAAAGCCTGACCCAGCAACGCCGCGTGAGGGAAGAAGGGTTTCGGCTTGTAAACCTCTGTCCTATGGGACGAAGGGAGCGACGGTACCATAGGAGGAAGCCCCGGCTAACTACGTGCCAGCAGCCGCGGTAATACGTAGGGGGCGAGCGTTGTCCGGAATGATTGGGCGTAAAGGGCGCGTAGGCGGCCTGTTAAGTCAGGGGTG
+
FFFFFFFFFF,FFFFF:FFFFFFFFFFFFFFFFFFFFFFFFFFFFFFFFFFFFFFFFFFFFFFFFFFFFFFFFFFFF:FFFFFFFFFFFFFFFFFFFFFFFFFFFFFFFFFFFFF:FFFFFFFFFFFFFFFFFFFFFFFFFFFFFFFFFFFFFFFFFFFFFFFFFFFFFFFFFFF,FFFFF:FFFFFFFFFF:F:,F::F:FF:FFF:F:FFFFF:F,:FFFF:FFFFFFFFFFFFF:FFFFF,FFFFF:
@A00881:241:HJW2NDRXX:1:2128:24044:12915 1:N:0:CGAGAGAA+GATTGGAG
ATCACGCCTACGGGGGGCAGCAGTGGGGAATATTGGTCAATGGGGGAAACCCTGAACCAGCAACGCCGCGTGAAGGAAGAAGGCTTTCGGGTTGTAAACTTCTTTTATCAGGGACGCTAGTGACGGTACCTGATGAATAAGCTCCGGCTAACTACGTGCCAGCAGCCGCGGTAATACGTAGGGAGCGAGCGTTATCCGGATTTACTGGGTGTACAGGGCGCGTAGGCGGGCTGACAAGTCAGATGTGAAA
+
FFFFFFFFF:FFFFFFFFFFFFFFFFFFF:F::FFFFFFFFFFFFFFFFFFFFFFFFFFFFFFFFFFFFFFFFFFFF:FFFFFF:FFF:FF:FFFF:FFFFFFFFFFFF:FFFFFF,F,FFFF::FFFFFFFFFFF,FFFFFFFFFFFFFFFFF:FFFFFFFFFFFFFFFFF,FFFFFF,FFFFFF:,FF:F:,FFF:FFFFFF::FFFFF,FF,FFFFFF:FF:FFFFF::FFFF:FF:,F::FFFF:F
@A00881:241:HJW2NDRXX:1:2128:27335:13041 1:N:0:CGAGAGAA+GATTGGAG
ATCACGCCTATGGGACGCAGCAGTGGGGAATATTGCACAATGGGGGAAACCCTGATGCAGCGACGCCGCGTGAGTGAAGAAGTATTTCGGTATGTAAAGCTCTATCAGCAGGGAAGAAAATGACGGTACCTGAGTAAGAAGCCCCGGCTAACTACGTGCCAGCAGCCGCGGTACTACGTAGGGGGCAAGCGTTATCCGGATTTACTGGGTGTCAAGGGAGCGTAGTCGGCTGGGCAAGTGTGAAGTGAAT
+
FFFFFFFFFFFFFFFFFF:F::FFFFFFFFFFFFFFFFFFFFFFFFFFFFFFFFFFFFFFFFFFFFFF::FFFFF:FFFFFFF:FFFFFFFF,::FFFF,F:FFFFF,FFFFF,FFFFFFF:FFFFFF,F::FFF,F:FF:F:FFFFFF,FFFFFFFFFF:FF,FFFF:F,FFFFFFF,FFFFFFFFF,FF:FFFF,:FF,FFF,FF,FFFF:,,::FFFFFFF,,FFFF,,F,FFFF,,FFF,,,F::,
@A00881:241:HJW2NDRXX:1:2128:26567:13088 1:N:0:CGAGAGAA+GATTGGAG
ATCACGCCTATGGGAGGCAGCAGTGGGGAATATTGCACAATGGGGGGAACCCTGATGCAGCGACGCCGCGTGAGTGAAGAAGTATTTCGGTATGTAAAGCTCTATCAGCAGGGAAGAAAATGACGGTACCTGACTAAGAAGCCCCGGCTAACTACGTGCCAGCAGCCGCGGTAATACGTAGGGGGCAAGCGTTATCCGGATTTACTGGGTGTAAAGGGAGCGTAGACGGCGAGGCAAGTCTGGAGTGAAA
+
FFFFFFFFFFFFFFFFFFFFFFFFFFFFF,FFFFFFFFFFFFFFFFFF:FFFFFFFFF:FFFFFFFFFFFFFFFFFFFFFFFFFFFFFFFFFFFFF:FFFFFFFFFFFFFFFFFFFFFFFFFFFFFFFFFFFFFF:FFFFFFFFFFFFFFFFFFFFFFFFFFFFFFFFFFFFFFF:FFFFFFFFFFFFFFFFFFFFFFFF,FFFFFFFF,FFFFFFFFFFFFFFFF:FFFFFFFFF,FFF:FFFFFFFFF
@A00881:241:HJW2NDRXX:1:2128:16116:13119 1:N:0:CGAGAGAA+GATTGGAG
ATCACGCCTATGGGAGGCAGCAGTGGGGAATATTGGTCAATGGGGGGAACCCTGAACCAGCAACGCCGCGTGAAGGAAGAAGGCTTTCGGGTTGTAAACTTCTTTTACCAGGGACGATAGTGACGGTACCTGGTGAATAAGCTCCGGCTAACTACGTGCCAGCAGCCGCGGTAATACGTAGGGAGCGAGCGTTATCCGGATTTACTGGGTGTAAAGGGCGCGTAGGCGGGCCGACAAGTCAGATGTGAAA
+
FFFFFFFFFFFFFFFFFFFFFFFFFFFFFFFFFFFFFF:FFFFFFFFFFFFFFFFFFFFFFFFFFFFFFFFFFFFFFFFFFFFFFFFFFFFFFFFF:FFFFFFFFFFFFFFFFF:FFFFFFFFFFFFFFFFFFFFFFFFFFFFFFFFFFFFFFFFFFFFFFFFFFFFFFFFFFFFFFFF,FFFFFFFFF:FF:,FFFFFFFFFFFFFFFFFFFF,F:FFFF:FFFFFFF:FFFFFFFFF:,FFFFFFFFF
@A00881:241:HJW2NDRXX:1:2128:28700:13307 1:N:0:CGAGAGAA+GATTGGAG
ATCACGCCTACGGGAGGCAGCAGTGAGGAATATTGGTCAATGGACGGAAGTCTGAACCAGCCATGCCGCGTGCAGGAAGACGGCTCTATGAGTTGTAAACTGCTTTTGTACGAGGGTAAACTCGGGTACGTGTACCCGACTGAAAGTCTCGTACGAATAAGGATCGGCTAACTCCGTGCCAGCAGCCGCGGTACTACGGAGGATTCAAGCGTTCTCCGGATTTATTGGGTTTAAAGGGTGCGTAGGCGGT
+
F:FFFFFFFFFFFFF:FFFFFFFFFFFFF:FF,FFFFFF:FFFFFFFFFFF:FFFFFFFFFFFFFFFFFFFFFFFFFFFFFFF,F:F,FFFFFFFF:FFFFFF,FFFFFFFF,FFFFFF,:FFFFFFFFFFFFFFFFFFF:FF,FFF,FFFFFFF,,F:FFFFFFFFFFF:FFFFFFFF:FFFFFFFF:FFFF,F,FFFFFFFFFFF,:FFFFFF::FFFFFFF:FFFFF:F,FF:FF:F:FFFFFFFF:
@A00881:241:HJW2NDRXX:1:2128:28058:13542 1:N:0:CGAGAGAA+GATTGGAG
ATCACGCCTACGGGGTGCAGCAGTGAGGAATATTGGTCAATGGACGGAAGTCTGAACCAGCCAAGTAGCGTGAAGGAAGGCGGCCCTACGGGTTGTAAACTTCTTTTATAAGGGATTAAAGGGCTCCACGAGTGGGGTGTTGCACGTACCTTATGAATAAGCATCGGCTAACTCCGTGCCAGCAGCCGCGGTAATACGGAGGATGCGAGCGTTCTCCGGATGTATTGGGTTTAAAGGGAGCGTAGATGGC
+
FFFFFFFFF:FFFFFFFFFFFFFFFFFFFFFFFFFFFFFF:,FFFFFFFFFFFFFFFFFFFFFFFFFFFFFFFFFFF:FFFFFFFFFFFFFF:FF,FFFFFFFF:,FFFFFFFF:FFFFF:FFFFFFFFFFFFFFFFFFFFFFFFFFFFFFFFFFFFFFFFFF:F:FFFFFFFFFFFFF:FFFFFFFFFF:F:FFFFF,:FFF:,FFFF::,,,FFFF:FF,F,F:FF:,FFF,,FFFF:FFFFFF,F,F
@A00881:241:HJW2NDRXX:1:2128:15826:13620 1:N:0:CGAGAGAA+GATTGGAG
ATCACGCCTATGGGGTGCAGCAGTGGGGGATATTGGACAATGGGGGGAACCCTGATCCAGCGACGCCGCGTGAGTGAAGAAGTATTTCGGTATGTAAAGCTCTATCAGCAGGGAAGAAAGAAATGACGGTACCTGAATAAGAAGCCCCGGCTAACTACGTGCCAGCAGCCGCGGTAATACGTAGGGAGCGAGCGTTATCCGGATTTACTGGGTGTAAAGGGCGCGTAGGCGGGCTGACAAGTCAGATGTG
+
FFFFFFFFFFFFFFFFFFFFFFF:FFFFFFFFFFFFFFFFFFFFFFFF:FFFFFFFFFFFFFFFFFFFFFFFFFFFFFFFFFFFFFFFFF:FFFFFFFFFFFF,FFFFFFFFFFFFFFFFFFFFFFFFFF:FFFFF:FFFFFFFFFFFFFFF:FFF:FFFFFFFFFFFFFFFFFFF:FFFFFFFFFFFFFFFFFFFFFFFFFFFFF::FFFFFFFFFFFFFFFFFFFFF:FFFFF::FFFFFFFF,FFFF
@A00881:241:HJW2NDRXX:1:2128:30083:13667 1:N:0:CGAGAGAA+GATTGGAG
ATCACGCCTACGGGGGGCAGCAGTGGGGAATATTGGGCAATGGGCGAAAGCCTGACCCAGCGACGCCGCGTGAAGGAAGAAGGTTTTCGGATTGTAAACTTCAGTAAGCAGGGACGAAGGAAGTGACGGTACCTGCAGAGTAAGCCACGGCTAACTACGTGCCAGCAGCCGCGGTAATCCGTAGGTGGCGAGCGTTATCCGGAATTACTGGGTGTAAAGGGTGTGTAGGCGGGGCGATAAGTCTGATGTG
+
FFFFFFFFFFFFFFFFFFFFFFFFFFFFFFFFFFFFFFFFFFFFFFF::FFFFFFFFFFFFFFFFFFFFFFFFFFFFFFFFFFFFFFFFFFFFFFFFFFFFFFFFFFFFFFFFFFFFFFFF,FFFFFFFF:FFFFF:FFFF:FFFFFFFFFFFFFF:FFFFFFFFFFFFF:FFFFF,F,FFFFFFFFFFFFFFFFFFFF,FFF:FFF:FFFFFFFFF,,FFFFFFFFFFFFFFFFFFFFFFFFFFFFFFF
@A00881:241:HJW2NDRXX:1:2128:25283:13902 1:N:0:CGAGAGAA+GATTGGAG
ATCACGCCTATGGGATGCAGCAGTGAGGAATATTGGACAATGGCCGGAAGGCTGATCCAGCCATGCCGCGTGAGGGAATGAGGTCCTATGGATTGTAAACCTCTTTTCACGCAGGGCAATAAGGTCCACGAGGTGGACCGACGAGAGTATGCGTGGAATAAGCATCGGCTAACTCCGTGCCAGCAGCCGCGGTAATACGGAGGATGCGAGCGTTGTCCGGATTTATTGGGTTTAAAGGGTGCGTAGGCGG
+
FFFFFFFFFFFFFFFFFFFFF:FFFFFFFFFFFFFFFF:FFFFFFFFFFFFFFFFFFFFFFFFFFFFFFFFFFFFFFFFFFFFFFFFFFFFFFFFFFFFFFFFFFFFFFFFFFFFFFFFFF:FFFFFFFFFFFFFFFFFFFFFFFFFFFFFFFFFFF,F:FF:FF:FFFFFFFFFFFFFFFFFFFFFFFFFFFF:FFFFFFFF::FFFFFFF::FFFFFFFFFF:FFFFFFFFFFFFFFFFFFF,FFFFF
@A00881:241:HJW2NDRXX:1:2128:23809:13980 1:N:0:CGAGAGAA+GATTGGAG
ATCACGCCTATGGGATGCAGCAGTGGGGAATATTGGGCAATGGGCGCAAGCCTGACCCAGCAACGCCGCGTGAAGGAAGAAGGCTTTCGGATTGTAAACTTTTGTCTTGTGGGAAGATAATGACGGTACCACAGGAGGAAGCTCCGGCTAACTACGTGCCAGCAGCCGCGGTAATACGTAGGGAGCAAGCGTTGTCCGGATTTACTGGGTGTAAAGGGTGCGTAGGCGGCCTTTCAAGTCAGATGTGAAA
+
FFFFFFFFFFFFFFFFFFFFFFFFFFFFFFFFFFFFFFFFFFFFFFFFFFFFFFFFFFFFFFFFFFFFFFFF:FFFFFFFFFFFFFFFFFFFFFFF:FFFFFFFFFFFFFFFFFFFFFFFF:FFFFFFFFFFFFFFFFFFFFFFFFFFFFFFFFFFFFFFFFFFFFF:FFFFFFFFFFFFFFFFFFFFFFFFFFFFF:FFFFFFFFFFFFFFFFFFFFFFFFFFFFF,FFFFFFFFFFFF,FFFFFFFFF
@A00881:241:HJW2NDRXX:1:2128:23972:14105 1:N:0:CGAGAGAA+GATTGGAG
ATCACGCCTATGGGGTGCAGCAGTGGGGAATATTGGGCAATGGGCGAAAGCCTGACCCAGCAACGACGCGTGAAGGATGAAGGCCCTCGGGTTGTAAACTTCTTTTGCCAGGGACGAAGAAGTGACGGTACCTGGTGAAAAAGTCACGGCTAACTACGTGCCAGCAGCCGCGGTAATACGTAGGTGGCAAGCGTTATCCGGATTTACTGGGTGTAAAGGGCGTGTAGGCGGGATTGCAAGTCAGATGTGA
+
FFFFFFFFF:FFFFFFFFFFFFFFFFFFFFFFFFFFFFFFFFFFFFFFFFFFFFFFFFFFFFFFFFFFFFFFFFFFFFFFFFFFFFFFFFFFFFFFFFFFFFFFFFFFFFFFFFFFFFFF,FFFFFFFFFFFFFFFFF:,:FFFFFF:FFFFFFFFFFFFFFFFFFFFFFFFFF,FFFFFFFFFFF:FFFFFFFFFFFFFFFF:FF,FF:F:FFF,F::FFFFFFFFF,FFFF,:F:FFFFFFFFFFFFF
@A00881:241:HJW2NDRXX:1:2128:26856:14340 1:N:0:CGAGAGAA+GATTGGAG
ATCACGCCTATGGGATGCAGCAGTGGGGAATATTGGGCAATGGGCGCAAGCCTGACCCAGCAACGCCGCGTGAAGGAAGAAGGCTTTCGGGTTGTAAACTTCTTTTATGAGGGACGAAGGACGTGACGGTACCTCATGAATAAGCCACGGCTAACTACGTGCCAGCAGCCGCGGTAATACGTAGGGGGCGAGCGTTGTCCGGAATGATTGGGCGTAAAGGGCGCGTAGGCGGCCTGTTAAGTCAGAGGTG
+
FFFF:FFFFFFFFFFFFFFFFFFFFFFFFFFFFFFFFFFFFFFFFFFFF:FFFFFFFFFFFFFFFFFFFFFFFFFFFFFFFFFFFFFFFFFFFFFFFFFFFFFFFFFFFFFFFFFFFFFFFF:FFFFFFFFFFF:FF:FFFFFFFFFFFFFFFFFFFFFFFFFFFFFF:FFFFFFF:FFFFFFFFFFFFFFFFFFFFFFFFF,FFFFFFFFFF::FFFFFFFFFF,F::,FFF,FFFFFFFFFFFFFF:F
@A00881:241:HJW2NDRXX:1:2128:17716:15139 1:N:0:CGAGAGAA+GATTGGAG
ATCACGCCTACGGGATGCAGCAGTGGGGAATATTGGGCAATGGGCGCAAGCCTGACCCAGCGATGCCGCGTGAGGGAAGAAGGTTTTCGGATTGTAAACCTCTGTCTTTAGGGACGATAATGACGGTACCTAAGGAGGAAGCTCCGGCTAACTACGTGCCAGCAGCCGCGGTAATACGTAGGGAGTAAGCGTTATCCGGAATTACTGGGTGTAAAGGGAGTGTAGGCGGGACTTTAAGTCAGATGTGAAA
+
FFFFFFFFFFFFFFFFFFFFFFFFFFFFF,FFFFFFFFFFFFFFFFFFFFFFFFFFFFFFFFFFFFFFFFFFFFFFF:FFFFFFFFFFFFFFFFFFFFFFFFFFFFFFFFFFFFFFFFF,FFFFFFFFFFFFFFFFFFFFFFFFFFFFFFFFFFFFFFFFFFF:FFFFFFFFFFFFFF:FFFFFFFFFFFFFFFFFFFFF,FFF:FFFFFFF:FFFFFFFFFFFFFFFF:FFFFFFFFF:FFFFFFFFF:
@A00881:241:HJW2NDRXX:1:2128:30626:15483 1:N:0:CGAGAGAA+GATTGGAG
ATCACGCCTATGGGGGGCAGCAGTGGGGAATATTGCACAATGGGGGGAACCCTGATGCAGCGACGCCGCGTGGGTGAAGAAGTATTTCGGTATGTAAAGCTCTATCAGCAGGGAAGAGGAAGAGACGGTACCTGAGTAAGAAGCCCCGGCTAACTACGTGCCAGCAGCCGCGGTAATACGTAGGGGGCAAGCGTTATCCGGATTTACTGGGTGTAAAGGGAGCGTAGACGGAAAGGCAAGTCTGAAGTGA
+
FFFFFFFFFFFFFFFFFFFFFFFFFFFFFFFFFFFFFFFFFFFFFFFF,FFF:FFFFFFFFFFFFFFFFFFFFFFF:FFFFFFFFF,FFFFFFFFFFFFFFFFFFFFFFFFFFF,F,FFFFFFFFFFFFFFFFFFFFFFFFFFFFF:FFFFFFFFFFF:FFFFFFFFFFFFFFF,,FFF:FFFF:FFF:,:F::FFF,FFFFFFFF,FFFFFF,FFFF,F,FF:FFFFFF:FFFFFF,F:FFF:FF:FF:
@A00881:241:HJW2NDRXX:1:2128:26087:15546 1:N:0:CGAGAGAA+GATTGGAG
ATCACGCCTATGGGGTGCAGCAGTGGGGAATATTGGGCAATGGGCGCAAGCCTGACCCAGCGATGCCGCGTGAGGGAAGAAGGTTTTCGGATTGTAAACCTCTGTCTTTAGGGACGATAATGACGGTACCTAAGGAGGAAGCTCCGGCTAACTACGTGCCAGCAGCCGCGGTAATACGTAGGGAGTAAGCGTTATCCGGAATTACTGGGTGTAAAGGGAGTGTAGGCGGTACTTTAAGTCAGATGTGAAA
+
FFFFFFFFFFFFFFFFFFFFFFFFFFFFFFFFFFFFF:FFFFFFFFFFFFFFFFFFFFFFFFFFFFFFFFFFFFFFFFFFFFFFFFFFFFFFFFFFFFFFFFFFFFFFFFFFFFF:FFFFFFFFFFFFFFFFFFFFFFF:FFFFFFFFFFFFFFFFFFFFFFFFFFFFF:FFFFFFFF,FFFFFF:FF:FFF,FFF:FFF,FFFFFFFFFFFFFFFF:FFFFFF:FF,F,FFFFFFF:FF:F:FFF:FFF
@A00881:241:HJW2NDRXX:1:2128:28393:15781 1:N:0:CGAGAGAA+GATTGGAG
ATCACGCCTACGGGGTGCAGCAGTGGGGAATATTGGGCAATGGGCGCAAGCCTGACCCAGCAACGCCGCGTGAGGGAAGAAGGCTTTCGGGTTGTAAACCTCTTTTACCAGGGACGAAGGACGTGACGGTACCTGGAGAAAATGCAACGGCTAACTACGTGCCAGCAGCCGCGGTAATACGTAGGTTGCAAGCGTTGTCCGGATTTTCTGGGTGTAAAGGGCGTGTAGGCGGACGTGCAAGTCAGATGTG
+
F:FFFFFFFFFFFFFFFFFFF:FFFFFFFFFFFFFFFFFFFFFFFFFFFFFFFFFFF:FFFFFFFFFFFFFFFFFFF:FFFFFFFFFFFFFFFFFFFFFFFFFFFFFFFFFFFFFFF:FFFFFFFFFFFFFF:FFFFFFFFF,FFFFFFFFFFFFFFFFFFFFFFFFFFFFFFFF,FFFFFFFF:FFF:FFFFFFFFFFF:F:FFF,,FFFFFFFFFFF:F,FFFFFF:F:FF,,FFF,FFFFFFFFF:F
@A00881:241:HJW2NDRXX:1:2128:21242:15890 1:N:0:CGAGAGAA+GATTGGAG
ATCACGCCTATGGGACGCAGCAGTGAGGAATATTGGTCAATGGGCGCGAGCCTGAACCAGCCAAGTCGCGTGAGGGAAGACGGCCTTATGGGTTGTAAACCTCTTTCAGATGAGAGTAAAGGGTGCTACGCGTAGCACATTGCAAGTATCATCAGAAGAAGCATCGGCTAATTCCGTGCCAGCAGCCGCGGTAATACGGAAGATGCGAGCGTTATCCGGATTTATTGGGTTTAAAGGATGCGTAGGCGGA
+
:FF,:FFFFFFFFFFFFF:FFFFFFFFFFFFFFFFFFFF,FFFFFFFFFFFFFF:FFFFFFFFFFFFF:FF:,FFFFFFFFFFFFFFFFFF:FFFFF:FFFFFFFFF,FFFFFFFFF,F:FFFFFFFFFFFFF:FFFFFFFFFFFFFFFFFFFFFF:FF,FFFFFFFFFFFFFFFFFFFFFFFFFFFFFFFFFFF,FFFFF:FFFFFFFFFFFFFFFFFFFFFFFF:FFFFFFFFF:,,,FFF:,F,FF:
@A00881:241:HJW2NDRXX:1:2128:20292:15937 1:N:0:CGAGAGAA+GATTGGAG
ATCACGCCTACGGGAGGCAGCAGTGGGGAATATTGGTCAATGGGGGAAACCCTGAACCAGCAACGCCGCGTGAAGGAAGAAGGCTTTCGGGTTGTAAACTTCTTTTATCTGAGACGATAGTGACGGTATCAGATGAATAAGCTCCGGCTAACTACGTGCCAGCAGCCGCGGTAATACGTAGGGAGCGAGCGTTATCCGGATTTACTGGGTGTAAAGGGCGCGTAGGCGGGATTGCAAGTCAGATGTGAAA
+
:FFFFFFFFFFFFF:FFFFFFFFFFFFFFFFFFFFFFFFFFFFFFFF:FFFFFFFFFFFFF:FFF:FFFFFFFFFFFFFFFFFFFFFFFFFFFFFFFFFFFFFFFFFFFFFFFFFFFFFFFFFFFFFFFFFFFFFFFFFFFFFFFFFFF:FFFFFFFFFFFFF:FFFFFFFF:FFFFFFFFFFFFFFFFFFF::FFFFFF,FFFFF:F:FFFFFFFFFFFFFFFFFFFFFFFFFFFFF:FFFFFF:FFFF
@A00881:241:HJW2NDRXX:1:2128:25880:16219 1:N:0:CGAGAGAA+GATTGGAG
ATCACGCCTACGGGACGCAGCAGTGGGGGATATTGCGCAATGGGGGAAACCCTGACGCAGCAACGCCGCGTGAAGGAAGACGGTTTTCGGATTGTAAACTTCTTTAAGTGTGGAAGAAAGATGACGGTACACACAGAATAAGCCACGGCTAACTACGTGCCAGCAGCCGCGGTAATACGTAGGTGGCGAGCGTTGTCCGGATTTACTGGGTGTAAAGGGCGTGTAGGCGGGATGTCAAGTCAGATGTGAA
+
FFFFFFFFFFFFFFFFFFFFFFFFFFFFF:F:FFFFFFFFFFFFFFFFFFFFFFFFFFFFFFFFFFFFFFFFFFFFFFFFFFFFFFFFFFFFFFFFFFFFFFF,FFFF:FFFFFFFF:FFFFFFFF:FFFFFFFFFFFFFFF:FFFFFFFFFFFFFFFFFFFFFFFFFFFFFFF:FFFFF:FFFFFFFFFFFFFFFF:FFFFFFFFFFFFFF,F:FFFFF:FFFFFFFF:FF::F:FFFFFFFFFFFFFF
@A00881:241:HJW2NDRXX:1:2128:29649:16235 1:N:0:CGAGAGAA+GATTGGAG
ATCACGCCTACGGGGGGACGAGGGGGGGAAACTGGGCCAAGGCCGCAACGCATGACCACTGACCGCCGCGTCACGGAGAAGGGTTTGGGCTTTGAAACGGCGTTAGGCAGGGGACAAAAAAGACCAGTCCGGTAGAAATAGCGACCGGAAACGTCGTGGCACGAACCGGCGTAAAAAGGTGGGGGCGGGGCGGAACCCGATTTAATTGGGGGAAACGGTGGCGGTCACGGCGGTTAAGTTTAGTGTTCAA
+
,FFFFFFFFFFFFFFF,:,,,,,,,FF,F,,,F,,,,,F,:F,,F,FF,,,,,,,,F,,,F:,,,F,,,,,,,:F,F,,F,FFF,F,,F,,F,,:F,,,,,,F,,,,F,,FF,:,,F,,,:,,,,,:,,:,,,:,FF:,F,FF,F:F,,,FF,,,,,,:F,F,,,FF:,:F,::,:,,,,,:F,,FF,,,,F,,:,,,F,,:F,,::FF,,F,::,::FF,,,::F,,FF,,,,FFF,,F,,,F:,,,FF
@A00881:241:HJW2NDRXX:1:2128:32850:16235 1:N:0:CGAGAGAA+GATTGGAG
ATCACGCCTACGGGGTGCAGCAGTGGGGAATATTGGTCAATGGGGGAAACCCTGAACCAGCAACGCCGCGTGAAGGAAGAAGGCTTTCGGGTTGTAAACTTCTTTTATCAGGGACGATAGTGACGGTACCTGATGAATAAGCTCCGGCTAACTACGTGCCAGCAGCAGCGGTAATACGTAGGGAGCGAGCGTTATCCGGATTTACTGGGTGTAAAGGGCGCGTAGGCGGGCTGTCAAGTCAGATGTGAAA
+
FFFFFFFFFFFFFFFFFFFFFFFFFFFFFFFFFF:FFFFFFFFFFFFFFFFFFFFFFFFFFFFFFFFFFFFFFFFFFFFFFFFFFFFFFFFFFFFFFF:FFFFFFFFFFFFF:FFFFFFFF,,FFFFFFFFF:FFFFFFFFFFF:FFFFFFFFFFF:FFFFFFFFF,F,FFFFFF,FFFFFFFFF,F,FFFFFFFFFFFF:FFF,FF:FFF::FF,FFFFFFFFF:FFFF:::,FF:FFFFF::FFFFFF
@A00881:241:HJW2NDRXX:1:2128:30373:16329 1:N:0:CGAGAGAA+GATTGGAG
ATCACGCCTATGGGGCGCAGCAGTGAGGAATATTGGACAATGGCCGGAAGGCTGATCCAGCCATGCCGCGTGAGGGAATGAGGTCCTATGGATTGTAAACCTCTTTTCACGCAGGGCAATAAGGTCCACGAGGTGGACCGACGAGAGTATGCGTGGAATAAGCATCGGCTAACTCCGTGCCAGCAGCCGCGGTAATACGGAGGATGCGAGCGTTGTCCGGATTTATTGGGTTTAAAGGGTGCGTAGGCGG
+
FFF::FFFFFFFFF::FFFFFFFFFFF:FFFFF:FFF:FFFFFFFFFFFFFFFFFFFFFFFFF,FF,FF:F,F:FFFFFFF,FFF,FFFFFFFFFF:FFFFFFFFFFFFFFFFFFFFFFFFFF,FFF:F:FF,FF::FFFFFFFFFFF:FFF:FFFF,FFF:FFFFF,FF:FFFFF,F,,FFFFFF:FFFFFFFFFFFF,F:FFFFFFFFFFFF:FFFFFFFF:FFF:F:,FFFF,FFFF,,,FFF,FFF
@A00881:241:HJW2NDRXX:1:2128:12915:16438 1:N:0:CGAGAGAA+GATTGGAG
ATCACGCCTACGGGATGCAGCAGTGGGGAATATTGGTCAATGGGGGAAACCCTGAACCAGCAACGCCGCGTGAAGGAAGAAGGCTTTCGGGTTGTAAACTTCTTTTATCAGGGACGATCGTGACGGTACCTGATGAATAAGCTCCGGCTAACTACGTGCCAGCAGCCGCGGTAATACGTAGGGAGCGAGCGTTATCCGGATTTACTGGGTGTAAAGGGCGCGTAGGCGGGCTGACAAGTCAGATGTGAAA
+
FFFFFFFFFFFFFF,FFFFFFFFFFFFFFFFFFFFFFFFFFFFFFFFFFFFFFFFFFFFFFFFFFFFFFFFFFFFFFFFFFFFF,FFFFFFFFFFFFFFFFF:F,FF:FFFFFFFF:F,FFF:FFFFFFFFFFFFFFFFFFFFFFFFFFFFFFFFFFFFFFFFFFFFFFFFF:F:FFFFFFFFFFFFFFFFFFF:FF,FFFFFFFFFFF,FFF,,FFFFFFFFFFFFFFFFFFF:FFFFF:FF,F:FF::
@A00881:241:HJW2NDRXX:1:2128:23493:16814 1:N:0:CGAGAGAA+GATTGGAG
ATCACGCCTATGGGACGCAGCAGTGAGGAATATTGGACAATGGCCGGAAGGCTGATCCAGCCATGCCGCGTGAGGGAATGAGGTCCTATGGATTGTAAACCTCTTTTCACGCAGGGCAATAAGGTCCACGAGGTGGACCGACGAGAGTATGCGTGGAATAAGCATCGGCTAACTCCGTGCCAGCAGCCGCGGTAATACGGAGGATGCGAGCGTTGTCCGGATTTATGGGGTTTAAAGGGTGCGTAGGCGG
+
FFFFFFFFFFFFFFFFFFFFFFFFF:FFFFFFFFFFFFF:FFFFFFFFFFFFFFFFFFFFFFFFFFFFFFFFF:FFFFFF:FFFFFFFFFFFFFFFFFFFFFFFFFFFFFFFFFFFF:FFFFFFFFFFFFFFFFFFFFFFFFFFFFFFFFFF,FFFF:FFFFFFFFFFFF,FFFFFFFFFFFFF,FFFFFFFFFFFFFF:FF:FFFFFFFFF,,F:FFFFF,FF,F,FFFFFFFFFFFF:FFFFFF:F:F
@A00881:241:HJW2NDRXX:1:2128:26494:16939 1:N:0:CGAGAGAA+GATTGGAG
ATCACGCCTATGGGATGCAGCAGTCGGGAATCTTGCGCAATGGAGGAAACTCTGACGCAGTGACGCCGCGTGCAGGAAGAAGGTTTTCGGATTGTAAACTGCTTTAGACAGGGAAGAAGAAGGACAGTACCTGTAGAATAAGCTCCGGCTAACTACGTGCCAGCAGCCGCGGTAATACGTAGGGAGCAAGCGTTATCCGGATTTATTGGGTGTAAAGGGTGCGTAGACGGGACGTTAAGTTGGTTGTGAA
+
:FFFFFFFFFFFFFFFFFFFFFF::FFFF,F,FFFFFFFFFFFFFFFFFFFFFFFFFFFFFFFFFFFFFFFFFFFFFFFFFFFFFFF:FFFFFFFFFFFFFFF:FFFFF:FFFFFFF:FFFFFFFFFFFFFF:FFFFFFFFFFFFFFFFFFFFFFFFFFFFFFFFFF:FFFFFF,F:FFFFFFFFFF,FFFFFF:FFFF,FFFFFFFFFFFFFFFFFFFFFFFFFFFFF:FF,::FF,FF:FFFF:FFFF
@A00881:241:HJW2NDRXX:1:2128:20302:17268 1:N:0:CGAGAGAA+GATTGGAG
ATCACGCCTATGGGATGCAGCAGTGGGGAATATTGGTCAATGGGGGAAACCCTGAACCAGCAACGCCGCGTGAAGGAAGAAGGCTTTCGGGTTGTAAACTTCTTTTATCAGGGACGATAGTGACGGTACCTGATGAATAAGCTCCGGCTAACTACGTGCCAGCAGCCGCGGTAATACGTAGGGAGCGAGCGTTATCCGGATTTACTGGGTGTAAAGGGCGCGTAGGCGGGCTGACAAGTCAGATGTGAAA
+
FFFFFFFFFFFFFF:FFF:FFFFFFFFFFFFFF:FFFFFFFFFFFFFFFFFFFFFFFFFFFFFFFFFFFFFFFFFFFFF,FFFFFFFFFFFFFFFFFFFFFFFFFFFFFFFFF,FFF,FFFF:FFFFFFFFFFFFFFF:FFFFFFFFFF:FFFFFFFFFFFFFFFFFFF:FF:,FFFFFFFFFFFFFFFFFFFFFFFF:FF,:FFFFFFFFF,FFFFFFFFFF:FFFFFFF:F:FFFFFFF:,FF,FFFF
@A00881:241:HJW2NDRXX:1:2128:28275:17738 1:N:0:CGAGAGAA+GATTGGAG
ATCACGCCTATGGGATGCAGCAGTGGGGAATATTGGTCAATGGGGGGAACCCTGAACCAGCAACGCCGCGTGAAGGAAGAAGGCTTTCGGGTTGTAAACTTCTTTTATCAGTGACGATAGTGACGGTAGCTGATGAATAAGCTCCGGCTAACTACGTGCCAGCAGCCGCGGTAATACGTAGGGAGCGAGCGTTATCCGGATTTACTGGGTGTAAAGGGCGCGTAGGCGGGCATACAAGTCAGATGTGAAA
+
FFFFFFFFFFFFFFFFFFFFFFFFFFFFFFFFFFFFFFFFFFFFFFFFFFFFFFFFFFFFFFFFFFFFFFFFFFFFFFFFFFFFFFFFFFFFFFFFFFFFFFFFFFFFFFFFFFFFFFFFFFFFFFFFFFFFFFFFFFFFFFFFFFFFFFFFFFFFFFFFFFFFFFFFFFFFF:FFFFFFFFFFFFFFFFF:FFFFFFFFFFFFFFFFFFFFFFFFFFFFFFFFFFFFFFFFFFFFFFFF:FFFFFFFFF
@A00881:241:HJW2NDRXX:1:2128:27968:17863 1:N:0:CGAGAGAA+GATTGGAG
ATCACGCCTACGGGGTGCAGCAGTGGGGAATATTGGGCAATGGAGGAAACTCTGACCCAGCAACGCCGCGTGAACGATGAAGGTCTTCGGATTGTAAAGTTCTTTTCTAAGGGAAGAAGAAAGTGACGGTACCTTAGGAATAAGCCTCGGCTAACTACGTGCCAGCAGCCGCGGTAATACGTAGGAGGCAAGCGTTATCCGGCATGACTGGGCGTAAAGGGTGCGTAGGTGGTTTGGCAAGTTAGTAGCG
+
FFFFFFFFFFFFFFFFFFFFFFFFFFFFFFFFFFFFFFFFFFFFFFFFFFFFFFFFFFFFFFFFFFFFFFFFFFFFFFFFFFFFFFFFFF:FFFFFFFFFFFFFFFFF,FFFFFFFFFFFFFFFFFFFFFFFFFFFFFFFFFFFFFFFFFFFFFFFFFFFF:FFFFFFFFFFFFFF,F::FFFFFFFFFFF:FFFFFFFFFFF:FFFFFFFF:FFFF:FFF:F:FFFFFFF:FFFFFFFFFFFF:F,FF:
@A00881:241:HJW2NDRXX:1:2128:21034:18349 1:N:0:CGAGAGAA+GATTGGAG
ATCACGCCTATGGGGGGCAGCAGTGGGGAATATTGCACAATGGGCGAAAGCCTGATGCAGCGATGCCGCGTGAGGGAAGAAGGTTTTCGGATTGTAAACCTCTGTCTTTGGGGACGATAATGACGGTACCCAAGGAGGAAGCTCCGGCTAACTACGTGCCAGCAGCCGCGGTAATACGTAGGGAGCAAGCGTTATCCGGAATTACTGGGTGTAAAGGGAGTGTAGGCGGGATTGCAAGTCAGATGTGAAA
+
:FFFFFF:FFFFFFFFFFFFFFFFFFFFFFFFF:FFFFFFFFFFFFFFFFFFFF:FFFFFFFF,FFFF,F,F:FFFFFFF:FFFFFFFF,FFFFFFFFFFFFFFFFFFFFFFFFFFFF:FFFFFFFFFFF,FFFF,FFFFFFFFF:F:FFFFFFF:FFFFFFFFF:FFFFFF::FFFFFF:FFFFFFFFF:FFFF:FFF,FFFFFF,FFFFF,FFFFF:FF:F:FFFF:FFFFFFF,,,FFFFFFFFFFF
@A00881:241:HJW2NDRXX:1:2128:19813:18771 1:N:0:CGAGAGAA+GATTGGAG
ATCACGCCTATGGGAGGCAGCAGTGGGGAATATTGGGCAATGGGCGCAAGCCTGACCCAGCAACGCCGCGTGAGGGAAGAAGGCTTTCGGGTTGTAAACCTCTTTTACCAGGGACGAAGGACGTGACGGTACCTGGAGAAAAAGCAACGGCTAACTACGTGCCAGCAGCCGCGGTAATACGTAGGTTGCAAGCGTTGTCCGGATTTACTGGGTGTAAAGGGCGTGTAGGTGGAACTGCAAGTCAGATGTG
+
:FFFFFFFFF,FFFFFFFFFFFFFFFFFFFFFFFFFFFFFFFFFFFFFFFFFFFFFFFFFFFFFFFFFFFFFFFFFFFFFFFFFFFFFFFFFFFFFFFFFFFFFFFFFFFFFFFFFFFFFFFFFFFFFFFFFFFFFFFFFFFF:FFFFFFFFFFF:FFFFFFFFFFFFFFFFFFF:FFF,FF,FFFFFFFFFFFFF::FFFFFFFFF:FFFFF:FFFFFFF,FFF:FFFFFFFF:FFF,F::FFFF:FFF
@A00881:241:HJW2NDRXX:1:2128:28185:18897 1:N:0:CGAGAGAA+GATTGGAG
ATCACGCCTACGGGACGCAGCAGTGAGGAATATTGGACAATGGCCGGAAGGCTGATCCAGCCATGCCGCGTGAGGGAATGAGGTCCTATGGATTGTAAACCTCTTTTCACGCAGGGCAATAAGGTCCACGAGGTGGACCGGCGAGAGTATGCGTGGAATAAGCATCGGCTAACTCCGTGCCAGCAGCCGCGGTAATACGGAGGATGCGAGCGTTGTCCGGATTTATTGGGTTTAAAGGGTGCGTAGGCGG
+
FFFFFFFFFFFFFFFFFFFFFFFFFFFFFFFFFFFFFF:FFFFFFFFFFFFFFFFFFFFFFFFFFFFFFFFFFFFFFFFFFFFFFFFFFFFFFFFF:FFFFFFFFFFFF:FFFFF:FFFFFFFFFFFFFFFFFFFFFFFFFFFFFFFFFFFFFFFFFFFFFFFFFFFFFF:FFFFFFFFFF:FFFFFFFFFFFFFFFFFFFFFFFFFFFFFFFFFFFFFFFF:FF:FFFF:F,FFFFFFFFFFFFFFFFF
@A00881:241:HJW2NDRXX:1:2128:11831:19006 1:N:0:CGAGAGAA+GATTGGAG
ATCACGCCTATGGGATGCACCAGTCGGGAATATTGCGCAATGGAGGAAACTCTGACGCAGTGACGCCGCGTGCAGGAAGAAGGTTTTCGGATTGTAAACTGATTTAGACAGGGAAGAATAAAGACAGTACCTGTAGAATAAGCTCCGGCTAACTACGTGCCAGCAGCCGCGGTAATACGTAGGGAGCGAGCGTTATCCGGATTTATTGGGTGTAAAGGGTGCGTAGACGGGAGTTTAAGTTAGTTGTGAA
+
,F:::FF:FFFFFFFFFFFFFFFFFFFFFFF:FFFFF:F:FFFFFFFFFFFFFFFFFFFFFFFFFFFFFFFFFF:FFFFFFFFFFFFFFFFFFFFFFFFFF,FFFFFFFFFFFFFFFFFFFFF,FFF,FF,FFFF:FF:FFFFFFFFFFFFFFFFFFFFFFFFFFFFFFFFFFFFFF:FFFFFFFFFFFFFFFFFFF,FFFF:FFF:FFFF:FFF::F:FFFF,F,,FFFFFFFFFF,:::FFFF::F:F
@A00881:241:HJW2NDRXX:1:2128:27434:19069 1:N:0:CGAGAGAA+GATTGGAG
ATCACGCCTATGGGGCGCAGCAGTGGGGGATATTGCACAATGGGGGAAACCCTGATGCAGCGACGCCGCGTGGAGGAAGAAGGTTTTCGGATTGTAAACTCCTGTCATGCGGGACGATAATGACGGTACCGCACAAGAAAGCCCCGGCTAACTACGTGCCAGCAGCCGCGGTACTACGTAGGGGGCAAGCGTTGTCCGGACTGACTGGGCGTAAAGGGAGTGTAGGCGGCATAATAAGTCAGATGTGAAA
+
,FFFFFFFFFFFFFFFFFFFFFFFFFFFFFFFFFFFFFFFFFFFFFFFFFFFFFFFFFFFFFFFFFFFFFFFFFFFFFFFFFFFFFFFFFFFFFFF:FFFFFFFFFFFFFFFFFFFFFFFFFFFFFFFFFFFFFF:FFFFFFFFFFFFFFF:FFFFFFFFFFFFFFFFFFFFF,FFFFFFFFFFFF,FFFF,F:FFFFFF,FFFF::FFFFFF:FFFFFFF:FFFFFFFFFF,FFFF,FFFFFFFFF:F,
@A00881:241:HJW2NDRXX:1:2128:27688:19100 1:N:0:CGAGAGAA+GATTGGAG
ATCACGCCTACGGGGGGCAGCAGTGGGGAATATTGCACAATGGGCGCAAGCCTGATGCAGCGACGCCGCGTGAGTGAAGAAGTATTTCGGTATGTAAAGCTCTATCAGCAGGAAAGAAAATGACGGTACCTGACTAAGAAGCCCCGGCTAACTACGTGCCAGCAGCCGCGGTAATACGTAGGGGGCAAGCGTTATCCGGATTTACTGGGTGTAAAGGGAGCGTAGACGGCAGGGCACGTCTGAAGTGAAA
+
FFFFFFFFFFFFFFFFFFFFFFFFFFFFFFFFFFFFFFFF:FFFFFFFFFFFFFFFFFFFFFFFFFFFFFFFFFFFFFFFFFFFF:FFFFFFFFFF:FFFFFFFFFFFFFFFFFFFFFFFFFFFFFF:FFFFFFFFFFFFFFFFFFFF:FFFFFFFFFFFFFFFFFFFF:FF,F,FFFF:FFFFFFFFFFFFF:FFFFFFFFFF:F:F,FFFFFFFFFFFFFFFFFFFFFFFFFFF,FFFFFF:FFFF:F
@A00881:241:HJW2NDRXX:1:2128:31421:19210 1:N:0:CGAGAGAA+GATTGGAG
ATCACGCCTATGGGATGCAGCAGTGGGGAATATTGCACAATGGGGGAAACCCTGATGCAGCGACGCCGCGTGAGTGAAGAAGTATTTCGGTATGTAAAGCTCTATCAGCAGGGAAGAAGATGACGGTACCTGAGTAAGAAGCCCCGGCTAACTACGTGCCAGCAGCCGCGGTAATACGTAGGGGGCAAGCGTTATCCGGATTTACTGGGTGTAAAGGGAGCGTAGACGGCGATGCAAGTCTGAAGTGAAA
+
FFFFFFFFFFFFF:FFFFFFFFFFFFFFFFFFFFFFFFFFFFFFFFFFFFFFFFF:FFFFFFFFFFFFFFFFFFFFFFFFFFFFFFFF:FFFFFFFFFFFFF:FFFFFFFFFFF:FFFFFFFFFFFFFFFFFFFFFFFFFFFFFFFFFFFFFFFFF:FFFFFFFFFFFFF:FF:FFFFFFF:FF:FFFFF:FFFFF:FFF,,FFFF:F,FFFFFFFFFF::FF:FFFFFFFFFFFFFFF:FFFF:,:F,:
@A00881:241:HJW2NDRXX:1:2128:24252:19445 1:N:0:CGAGAGAA+GATTGGAG
ATCACGCCTATGGGATGCAGCAGTGGGGAATCTTCCGCAATGGGCGAAAGCCTGACGGAGCGATGCCGCGTGGGTGAAGAAGGGATTCGTCCCGTAAAGCCCTGTTGCCCGCGACGAAGAGCGCATCGAGGAAAGAGCGATGCGAGTGACGGTAGCGAGCGAGGAAGCCACGGCTAACTACGTGCCAGCAGCCGCGGTAATACGTAGGTGGCGAGCGTTGTCCGGAATCATTGGGCGTAAAGCGCATGTA
+
FFFFFFFFFFFFFFFFFFFFFFFFFFFFFFFFFFFFFFFFFFFFFFFFFFFFFFFFFFFFFFFFFFFFFFFFFFFFFFFFFFFFFFFFFFFFFFFFFFFFFFFFFFFFFFFFFFFFFFFFFFFFFFFFFFFFFFFFFFFFFFFFFFFFFFFFFFFFF:FFFFFFFFFFFFFFFFFFFFFFFFFFFFFFFFFFFFFF:FFFFFFFFFFFFFFFFFFFFFF:FFFFFFFFFFFFFFFFFF:FFF:FFF:FFF
@A00881:241:HJW2NDRXX:1:2128:26675:19570 1:N:0:CGAGAGAA+GATTGGAG
ATCACGCCTATGGGAGGCAGCAGTGAGGAATATTGGTCAATGGACGGAAGTCTGAACCAGCCATGCCGCGTGCAGGAAGACGGCTCTATGAGTTGTAAACTGCTTTTGTACGAGGGTAAACTCGGGTACGTGTACCCGACTGAAAGTATCGTACGAATAAGGATCGGCTAACTCCGTGCCAGCAGCCGCGGTAATACGGAGGATTCAAGCGTTATCCGGCTTTATTGGGTTTAAAGGGTGCGTAGGCGGT
+
FFFFFFFFFF:FFFFFFFFFFFF:F:FFFFF:FFFFFFFFFFFFFFFFFFFFFFFFFFFFFFFFFFFFFFFFFFFFFFFFFFFFFFFFFFFFFFFFFFFFFFFFFFFFFFFFFFFFFFFFFFFFFFFFFFF:FFFFFFFFFFFFFFF,FFFF,FFFF:FFFFFFFFFFFFFFFFFFFFFFFFFFFFFFFFFFFFFFFFFFFFFFFFFFFFFFFFFFFFF,F,FFFFFFF,FFFFFF:FF:FF:F:F,FFF
@A00881:241:HJW2NDRXX:1:2128:25780:19617 1:N:0:CGAGAGAA+GATTGGAG
ATCACGCCTACGGGGGGCAGCAGTGGGGAATCTTGCGCAATGGAGGCAACTCTGACGCAGCGATGCCGCGTGCGTGAAGAAGGGATTCGTCCCGTAAAGCGCAGTCACAGGACAAGAGAGAGACAGAGCCCTGTTTTGAGCCCCGGCTAACTACGTGCCAGCAGCCGCGGTAATACGTAGGGGGCGAGCGTTGTCCGGAATTACTGGGCGTAAAGGGCGCGTAGGCGGCCAGAGAGGCCTTTTGTAAAAG
+
FFFFFFFFFFFFFFFFFFFFFFFFFFFFFFFFFFFFFFFFFFFFFFFFFFFFFFFFFFFFFFFFFFFFFFFFFFFFFFFFFFFFFFFFFFFFFFF,FFFFFFFFFFFFFFF,FFFFFFFFFFFFFFFFFFFFFFFFFFFFFFFFFFFFFFFFFFFFFFFFFF:FFFFFFF:F,F:FF:FFFFFF:FFFFF:FFFF:F:F,FFFFFFFFFF::F:FFF:FFF:FFFFFFFF:FF:FFFFFFFFFFFF,::F
@A00881:241:HJW2NDRXX:1:2128:8883:19852 1:N:0:CGAGAGAA+GATTGGAG
ATCACGCCTACGGGGCGCACCAGTCGGGAATATTGCGCAATGGAGGAAACTCTGACGCAGTGACGCCGCGTGCAGGAAGAAGGTTTTCGGATTGTAAACTGCTTTAGACAGGGAAGAAACAAATGACAGTACCTGTAGAATAAGCTCCGGCTAACTACGTGCCAGCAGCCGCGGTAATACGTAGGGAGCGAGCGTTCTCCGGATTTATTGGGTGTAAAGGGTGCGTAGACGGATGAGCAAGTTAGCTGTG
+
FFFFFFFFFFFFFFFFFFFFFF,FFFFFF,FF,FFFFFFFFFFFF:F:FFFFFFFFFF:FFFFFFFFFFFFFFFFFFFFF:F:FFFFFFFFFFFFFFFFF:FFFFFFF:F:FFF,FF:FFFFFFFFFFFFFF:FFFFFFFF:FFFFF:FFFFFFFFFFFFFFF:FF,,FFFF:FF:FF:FF:F:FFFFFFFFFFFF,FFFFF:F,FF:,FF:FFF,FFFFFFFFFF:FFFFF,F:FF,F:FFFFFFFFFF
@A00881:241:HJW2NDRXX:1:2128:17237:20603 1:N:0:CGAGAGAA+GATTGGAG
ATCACGCCTATGGGAGGCAGCAGTGGGGAATATTGGGCAATGGAGGCAACTCTGACCCAGCAACGCCGCGTGAGCGATGAAGGTCTTCGGAGTGTAAAGCTCTTTAAGTGGGGACGAAGAAAGTGACTGTACCCACAGAATAAGCCTCGGCTAACTACGTGCCAGCAGCCGCGGTAATAGGTCGGAGGCAAGCGGTATCCGGACTGACTGGGCGTACAGGGTGCGTCGGTGGCTTAGCAAGTTCGTAGCG
+
FFFFFFFFFFFFFFF:FFFFFFFFFFFFFFFFFFF:FFFFFFFFFFF:FFFFFFFFFFFFFF:FF:FFFF:FFFFFFFFFFFFFFF,FFFF,FFFFFFFFFF:FFFFFFFFFF::FFFFF,FFFFFFFFF::F:FFFF:,FF,FFFFFFFFFFF,F:,F:F,F:FF::F,FFFFFF:FF,FF,FFF:FFF:FFF,F,FFF:F:,:F,:,:FF:F:F,F:FF,FFFF,FFFF:F::,FF,:FFF,FFFF::
@A00881:241:HJW2NDRXX:1:2128:19542:20807 1:N:0:CGAGAGAA+GATTGGAG
ATCACGCCTATGGGACGCAGCAGTGGGGAATATTGCACAATGGGGGGAACCCTGATGCAGCGATGCCGCGTGAGGGAAGAAGGTTTTCGGATTGTAAACCTCTGTCATTAGGGACGATAATGACGGTACCTAATGAGGAAGCTCCGGCTAACTACGTGCCAGCAGCCGCGGTAATACGTAGGGAGCGAGCGTTGTCCGGAATTACTGGGTGTAAAGGGAGTGCAGGCGGGGCTGCAAGTCAGAGGTGAAA
+
FFFFFFFFFFFFFFFF:FFFFFF,FFFF,FFFFFFF:FFFFFFFFFFFFFFFFFFFFFFFFFFFFFFFFFFFFFFFFFFFFFF:FFFFFFFFFFFF:FFFFFFFFFFFFFFFFFFFFFFFFFFFFFFFFFFFFFFFFFFFFFFFFFFFFFFFFFFFFFFFFFFFFFF:FFFFFFFFFFFFFFFFFFFFFFF,FFFF:FFFFFFFFFFFF:FFFFFFFFFFFFFF:FFFFFFFFFFFFFFF,FF,FFFFFF
@A00881:241:HJW2NDRXX:1:2128:28537:21136 1:N:0:CGAGAGAA+GATTGGAG
ATCACGCCCTATGGGAGGCAGCAGTGGGGAATATTGGGCAATGGAGGCAACTCTGACCCAGCAACGCCGCGTGAATGAAGAAGGCCTTCGGGTTGTAAAGTTCTTTAATTGGGGACGAAGGAAGTGACGGTACCCAAAGAATAAGCCACGGCTAACTACGTGCCAGCAGCCGCGGTAATACGTAGGTGGCAAGCGTTGTCCGGAATGACTGGGCGTAATGGGAGCGTAGGCGGCGCAACAAGTTAGGAGT
+
:FF:FFFFFFFFFFFFFFFFFFFF,FFFFF:FFFFFFFFFFFF:FFFFFFFFFFFFFFFFFFFFFF:FFFFFFF,FFFFFF:FFFFFFFFFFFFFFFFFFFFFFFFFFFF:FF,FFFFFFFFF,FFFFFFFFFFFFFFFFFFFFF:FFFF,FFFFFFFFFFFFFFFFFF,F:F,::,FFFFFFFFFFFFFFFFFFFFFFFFFFF:FFFFF:FFFF:::,FFFFFF,:FFFF:FFFFF:FFFFFFFFFFFF
@A00881:241:HJW2NDRXX:1:2128:29704:21308 1:N:0:CGAGAGAA+GATTGGAG
ATCACGCCTATGGGACGCAGCAGTGGGGAATATTGGTCAATGGGGGAAACCCTGAACCAGCAACGCCGCGTGAAGGAAGAAGGCTTTCGGGTTGTAAACTTCTTTTATCAGGGACGATAGTGACGGTACCTGATGAATAAGCTCCGGCTAACTACGTGCCAGCAGCCGCGGTAATACGTAGGGAGCGAGCGTTATCCGGATTTACTGGGTGTAAAGGGCGCGTAGGCGGGCTGACAAGTCAGATGTGAAA
+
:FFFFFFFFFFFFFFFFFFFFFFFFFFFFFFFFFFFFFF,FFFFFFFFFFFFF:FFFFFFFFFFFFFFFF:FFFFFFFFFFFF:FFFFFFFFF:FFFFFFFFFFFFFFFFFFFFFFFF,F:FFFFFFFFFF:FFFFFFFFFFFFFFFFFFFFFFFFFFFFFFFFFFFFFFFFFF:FFFFFFF:FFFF,FFFFF:FFFFFF:FFFFFFFFFFFFF,,FFFFFFFFFFFFFFFFFFFFF::FFFF:FFF:FF
@A00881:241:HJW2NDRXX:1:2128:32551:21449 1:N:0:CGAGAGAA+GATTGGAG
ATCACGCCTATGGGAGGCAGCAGTGGGGAATATTGGTCAATGGGGGAAACCCTGAACCAGCAACGCCGCGTGAAGGAAGAAGGCTTTCGGGTTGTAAACTTCTTTTATCAGGGACGATAGTGACGGTACCTGATGAATAAGCTCCGGCTAACTACGTGCCAGCAGCCGCGGTAATACGTAGGGAGCGAGCGTTATCCGGATTTACTGGGTGTAAAGGGCGCGTAGGCGGGCTGACAAGTCAGATGTGAAA
+
FFFFFFFFFFFFFFFFFFFFFFFFFFFFFFFFFFF:FFFFFFFFFFFFFFFFFFFFFFFFFFFFFFFFFFFFFFFFFFFFFFFFFFFFFFFFFFFFFFFFFFFFFFFFFFFFFFFFFFFFFFFFFFFFFFFFFFFFFFFFFFFFFFF:FFFFFFFFFFFFFFF,FFFFFFFFFFFFFFFFFFFFFFFFFF:FFFFFFFFFFFFFFFFFFFFFFF,FFFFFFFFFFFFFFFFFFFFFFFFFFFFFFFFFFF
@A00881:241:HJW2NDRXX:1:2128:19714:21668 1:N:0:CGAGAGAA+GATTGGAG
ATCACGCCTACGGGGTGCAGCAGTCGGGAATATTGCGCAATGGAGGAAACTCTGACGCAGTGACGCCGCGTATAGGAAGAAGGTTTTCGGATTGTAAACTATTGTCGTTAGGGAAGATACAAGACAGTACCTAAGGAGGAAGCCCCGGCTAACTACGTGCCAGCAGCCGCGGTAATACGTAGTGGGCAAGCGTTATCCGGATTTACTCGGTGTAAAGGGAGCGTAGACGCATGAGCAAGTCTGAAGTGAA
+
FFFF:FF:FFFFFFFFFFFFFFFFFFF::FF::FFF:FFFFF:FF,F:FF::F:FF:FFFF:FF:::FF,FFFFFFFFFFF::FF:::FF,FFFFFFF:FFFFFFFFF,FFF:FF:F:FFFF:FFFFFF::FFF,:F,FFFF,FFFFFFFFFFFF:,F,FFF:FF:,,FFFFFFFFFFF,FF,FFFF:,F,FFFFFFFF,FF,F,,F,::FFFFFF,F:FFF:::FF::,:FFFFF,,:,FFFFFFF:FF
@A00881:241:HJW2NDRXX:1:2128:30110:21856 1:N:0:CGAGAGAA+GATTGGAG
ATCACGCCTATGGGATGCAGCAGTCGGGAATATTGCGCAATGGAGGAAACTCTGACGCAGTGACGCCGCGTATAGGAAGAAGGTCTTCGGATTGTAAACTATAGTCGTTAGGGAAGAAGAAAGACAGTACCTAAGGAGGAAGCTCCGGCTAACTACGTGCCAGCAGCCGCGGTAATACGTAGGGAGCGAGCGTTATCCGGATTTATTGGGTGTAAAGTGTGCGTAGAAGGGAGTACAATTTAGTTGTGAA
+
,F:FFFFFFFFFFFFFFFFFFFFFFFFFFFFFFF:F:FFF:FFFFFFFFFFFFFFFFFFFFFFF::FFFFFFFF:FFFF:F,FFFFFFFFFFFFFFFFFFFFF,FFF,FFFFFF:,FF,FFFFFFFFFFF:FFFFFF:FF:F:FFFFFFFFFFFF:F:,FFF:FFF:FFFFFFFFFFFFF:F,:FF:FFFF,FFFFF:FFFFFFFF,,FF:FFF:F:,:FFF,FF,FF:,,F,F,F:F,,F:,F:FF:FF
@A00881:241:HJW2NDRXX:1:2128:25798:22060 1:N:0:CGAGAGAA+GATTGGAG
ATCACGCCTATGGGAGGCAGCAGTGAGGGATATTGCACAATGGGGGGAACCCTGATGCAGCAACGCCGCGTGAAGGAAGAAGTATTTCGGTATGTAAACTTCTATCGACAGGGACGAAAGAAATGACGGTACCTGAGTAAGAAGCCCCGGCTAAATACGTGCCAGCAGCTGCGGTAATACGTATGGGGCAAGCGTTATCCGGATTTACTGGGTGTAAAGGGTGCGTAGGCGGTATGGCAAGTCAGATGTG
+
FFFFFFFFFFFFFFFFFFFFFFFFFFFFFFFFFFFFFFFFFFFFFFFFFFFFFFFFFFFFFFFFFFFFFFFFFFFFFFFFFFFFFFFFFF:FFFFFFFFFFFFFFFFFFFFFFFFFFFFFFFFFFFFFFF:FFFFFFFFFFFFFFFFFFFFF::FFFFFFFFF:FFFFFFFFFFFFFFFFFFFFFFFFFFFFFFFF:FF:FFFFFFFFFF:FFFFFFFF:FFFFFFF:F,:FFFFFFFFFFFFFF:FFF:
@A00881:241:HJW2NDRXX:1:2128:16486:22122 1:N:0:CGAGAGAA+GATTGGAG
ATCACGCCTATGGGATGCAGCAGTGGGGAATCTTCCGCAATGGGCGAAAGCCTGACGGAGCGATGCCGCGTGGGTGAAGAAGGGATTCGTCCCGTAAAGCCCTGTTGCCCGCGACGAAGAGCGCATCGAGGAAAGAGCGATGCGAGTGACGGTAGCGAGCGAGGAAGCCACGGCTAACTACGTGCCAGCAGCCGCGGTAATACGTAGGTGGCGAGCGTTGTCCGGAATCATTGGGCGTAAAGCGCATGTA
+
FFFFFFF:FF:FFFFFFFFFFFFFFFFFF:FFFFFFFFFFFFFFFFFFF:FFFFFFFFFFFFFFFFFFFFFFFFFFFFFFFFFFFFFFFFFFFFFF:FFFFFFFFFFFFFFFFFFFFFFFFFFFFFFFFFFF:FFFFFFFFFF:F:FFFFF:FFFFFFFFFFFFFFFFFF:FFFFFFFFFFFFFFFFFF:FFFFFFFFFFFFFFFFFFFFFFFFFFFFFFF:FF::FFFFFFF,:FFFFF:FFFFF:FFF
@A00881:241:HJW2NDRXX:1:2128:25301:22576 1:N:0:CGAGAGAA+GATTGGAG
ATCACGCCTCTGGGATGCAGCAGTGGGGAATTTTGGACAATGGGCGCAAGCCTGATCCAGCTATTCCGCGTGCGGGAAGACGGCCTTCGGGTTGTAAACCGCTTTAGTGGAGGACGAAAGGCCCATGGAGGAGAATGCCGTGGGCTATGACGGTACTCCAAGAATAAGCACCGGCTAACTACGTGCCAGCAGCCGCGGTCATACGTCGGGTGCGAGCGTTAATCGGACTTACTGGGCGTAAAGGGTGTGC
+
FFFFFFFFF,FFFFFFFFFFFF:FFFFFFFFFFFFF,F,FFFFFFFFFFFFFFFFFF:FFFFFFFFFFFF:FFFFF::FFFFFFF:FFFFFFF:FFFFFFFF:FFFFFFFFFF:FFFF,FFFFFFFFFFFFF,FFFFFF:FFFFF:FFFFFFF::FFFF:FFFF:FFFFFFFFFFF,F:FFFFFFFFFFFF,:FFFFFF,FFF:FF,FFFFFFFFF:F:FFFF:FFF,FFFFFFFFFF:,FFFFFF:FF:
@A00881:241:HJW2NDRXX:1:2128:25301:22701 1:N:0:CGAGAGAA+GATTGGAG
ATCACGCCTATGGGATGCAGCAGTGAGGAATATTGGACAATGGCCGGAAGGCTGATCCAGCCATGCCGCGTGAGGGAATGAGGTCCTATGGATTGTAAACCTCTTTTCACGCAGGGCAATAAGGTCCACGAGGTGGACCGACGAGAGTATGCGTGGAATAAGCATCGGCTAACTCCGTGCCAGCAGCCGCGGTAATACGGAGGATGCGAGCGTTGTCCGGATTTATTGGGTTTAAAGGGTGCGTAGGCGG
+
FFFFFFFFFFFFFFFFFFFFFFFFFFFFFFFFFFFFFFFFFFFFFFFFFFFFFFFFFFFFFFFFFFFFFFFFFFFFFFFFFFFFFFFFFFFFFFFFFFFFFFFFFFFFFFFFFFFFFFFFFFF:FFFFFFFFFFFFFFFFFFFFFFFFFFFF:FFFF:FFFFFFFFFFFFFFFFFFFFFFFFFFF::FFFFFF,FFFFFFFFFFFFFFFFFFFFFFFFFFFF:FFFFFF:FF::FFFF:FFFFFFFFFFF
@A00881:241:HJW2NDRXX:1:2128:25970:22733 1:N:0:CGAGAGAA+GATTGGAG
ATCACGCCTATGGGAGGCAGCAGTGAGGGATATTGCACAATGGGGGGAACCCTGATGCAGCAACGCCGCGTGAAGGAAGAAGTATTTCGGTATGTAAACTTCTATCGACAGGGACGAAAGAAATGACGGTACCTGAGTAAGAAGCCCCGGCTAAATACGTGCCAGCAGCTGCGGTAATACGTATGGGGCAAGCGTTATCCGGATTTACTGGGTGTAAAGGGTGCGTAGGCGGTATGGCAAGTCAGATGTG
+
FFFFFFFFFFFFFFFFFFFFFFFFFFFFFFFFFFFFFFFFFFFFFFFF:FFFFFFFFFFFFFFFFFFFFFFFFFFFFFFFFFFFFFFFFFFFFFFFFFFFFFFFFFFFFFFFFFFFFFFFFFFFFFFFFFFFF:FFFFFFFFFFFFFFFFFFFFFFFFFFFFFFFFFFFFFFFFFFFFFFFFFFFFFFFFFFFFFF:F:FFFFFFFFFFFFFFFFFFFFFFFFFFF:FFFFF:,F:FFF:FFFFFFFFFF
@A00881:241:HJW2NDRXX:1:2128:30825:22842 1:N:0:CGAGAGAA+GATTGGAG
ATCACGCCTACGGGACGCAGCAGTGGGGAATATCGCACAATGGGGGAAACCCTGATGCAGCGACGCCGCGTGAGTGAAGAAGTATTTCGGTATGTAAAGCTCTATCAGCAGGAAAGAAAATGACGGTACCTGACTAAGAAGCCCCGGCTAACTACGTGCCAGCAGCCGCGGTCATACGTAGGGGGCAAGCGTTATCCGGATTTACTGGGTGTAATGGGAGCGTAGACGGCAGGGCAAGTCTGAAGTGAAA
+
FFFFFFFFFFFFFFFFFFFFFFFFFFFFFFFF:FFFFFFFFFFFFFFFFFFF:FFFFFFFFFF:FFFFFFFFFFFFFFFFFFFF:FF:FFFFFFFF,FFFF:F:FFFFFFFFFF:FFFFFFFFFFFFFFFFFFF,,FF:,FFFFFFFFFFFFFFFFFFFF:FFFFFFFFFF,,FF::FFFFFFFFFFFFF:FF:FFFFFFFFFFFFFFF:F:,F,FFF:FFFFFFF:FFF:FF,FFFF:FFFFFFFFF::
@A00881:241:HJW2NDRXX:1:2128:18376:23015 1:N:0:CGAGAGAA+GATTGGAG
ATCACGCCTATGGGATGCAGCAGTGGGGAATATTGCACAATGGGGGGAACCCTGATGCAGCGACGCCGCGTGAGTGAAGAAGTATTTCGGTATGTAAAGCTCTATCAGCAGGAAAGAAAATGACAGTACCTGACTAAGAAGCCCCGGCTAACTACGTGCCAGCAGCCGCGGTAATACGTAGGGGGCAAGCGTTATCCGGATTTACTGGGTGTAAAGGGAGCGTAGACGGCCTGTCAAGTCTGAAGTGAAA
+
:FFFFFFFFFFFFFFFFFFFFFFFFFFFF,:FFFF:F,FF::F:F:FFFFFFF:F:FFF:FFFFFFFFF:FFFFFFFF:FF:FFFFFFFF:FFFFFFF::FFFFFFFF:FFFFFFFFFFFFFF,FFFFFFFFF:F:FFFFFFFFFFFFFFFFFFFFFFFF,FFFFFFFF:FFFFFFFFFFF:FFFF:::,F:FFFFFFFF::,FFF:FFFFF:FFF:FFFFFFF:FFFFFF:FF:F,FFFFFF,FF:,,:
@A00881:241:HJW2NDRXX:1:2128:21034:23077 1:N:0:CGAGAGAA+GATTGGAG
ATCACGCCTATGGGATGCAGCAGTGGGGAATATTGGTCAATGGGGGAAACCCTGAACCAGCAACGCCGCGTGAAGGAAGAAGGCTTTCGGGTTTTAAACTTCTTTTATCAGGGACGATCGTGACGGTACCTGATGAATAAGCTCCGGCTAACTACGTGCCAGCTGCGGCGGTACTACGTAGGGAGCGAGCGTTATCCGGATTTACTGGGTGTCAAGGGCGCGTAGGCGGGCTGACAAGACAGTTGTGTAA
+
,,FF:FFFFF,FFFFFFFFFFFFFF:FFFFFFFFFFFFF:FFFF:FFFFFFFFFFFFFFFF,:FFF:FF:F,FFFFFFFF:FFF,:F:FFFFF,F::F::F,:FFFFFFF,FFF,F,,,:F,,FFFFF:,:FFFFF,FF::,FF,F::FFF,F:F:FF:F,F,FFF,:F:FFF,,F::,FFF:FFFF:::FFFFF,::FF,FFFFFF,F:F::F,:,F,F::F::::FFFFF,:F:F:,FFFFFFF,,,F
@A00881:241:HJW2NDRXX:1:2128:29875:23109 1:N:0:CGAGAGAA+GATTGGAG
ATCACGCCTACGGGAGGCAGCAGTGGGGAATATTGGGCAATGGGCGCAAGCCTGACCCAGCAACGCCGCGTGAAGGAAGAAGGCTTTCGGGTTGTAAACTTCTTTTATTGGGGACGAAGAAAGTGACGGTACCTGATGAATAAGCTCCGGCTAACTACGTGCCAGCAGCCGCGGTAATACGTAGGGAGCGAGCGTTATCCGGATTTACTGGGTGTAAAGGGCGCGTAGGCGGGCTGACAAGTCAGATGTG
+
FFFFFFFFFFFFFFFFFFFFFFFFFFFFFFFFFFFFFFFFFFFFFFFFFFFFFFFFFFFFFFFFFFFFFFFFFFFFFFFFFFFFFFFFFFFFFFFFFFFF:FFFFFFFFFFFFFFFF:F:,:FFFFFFFFF:FFFFFFFFFFFFFFFFFFFFFFFFFFFFFFFFFFFFFFFFFFFF,FFFFFFFFFFFFFF:FFFFFFFFFFFFFFF:FFFFFFFFF,FF:FFFFF,FFFFFFFFFFF:FFFFFF,FFFF
@A00881:241:HJW2NDRXX:1:2128:15058:23844 1:N:0:CGAGAGAA+GATTGGAG
ATCACGCCTATGGGATGCAGCAGTGGGGAATATTGCACAATGGGGGGAACCCTGATGCAGCAACGCCGCGTGAAGGAAGAAGTGATTCGTCATGTAAACTTCTATCAATAGGGACGAAAGAAGTGACTGTACCTAAGTAAGAAGCACCGGCTAAATACGTGCCAGCAGCCGCGGTAATACGTATGGTGCAAGCGTTATCCGGATTTACTGGGTGTAAAGGGTGAGTAGGCGGTTTGGCAAGTCATATGTG
+
F:FFFFFFFFFFFFFFFFFFFFFFFFFFFFFFFFFFFF:FFFFFFFFF:FFFFFFFFFFFFFFFFFFFFFFFFFFFFFFFFFFFF:FFFFFFFFFF:FFFFFFFFFFFF:FFFFFFFFFFFFFFFFFFFFFFFFFFF:F:FFFFFFF,FFFFFFFFFFFF:FFFFFFFFFFFFFF:FFFFFF:FFFFFFFF,FFFFFFFFFFFFFF:FFF:F:FFFFFFFF:FFFFFFFFFFFFF:FF,FFFFFFFFFFF
@A00881:241:HJW2NDRXX:1:2128:26838:24205 1:N:0:CGAGAGAA+GATTGGAG
ATCACGCCTATGGGGTGCAGCAGTGGGGAATATTGGGCAATGGGCGCAAGCCTGACCCAGCAACGCCGCGTGAAGGAAGAAGGCTTTCGGGTTGTAAACTTCTTTTATGAGGGACGAAGGACGTGACGGTACCTCATGAATAAGCCACGGCTAACTACGTGCCAGCAGCCGCGGTAATACGTAGGTGGCGAGCGTTGTCCGGATTTACTGGGTGTAAAGGGCGCGTAGGCGGGCATGCAAGTCAGATGTG
+
FFFFFFFFFFFFFFFFFFFFFFFFFFFFFFFFFFFFFFFFFFFFFFFFFFFFFFFFFFFFFFFFFFFFFFFFFFFFFFFFFFFFFFFFFFFFFFFFFFFFFFFFFFFFFFFFFFFFFFFFFFFFFFFFFFFFFFFFFFFFFFFFFFFFFFFFFFFFFFFFFFFFFFFF,FFFFFFFFF:FFFF:FFFFFFFFFFFFFFFFF:FFFFFFFF:FFFFFFFFFFFFFFFFFF,FFFFFFF:FFFFFFFF:FFF
@A00881:241:HJW2NDRXX:1:2128:18765:24314 1:N:0:CGAGAGAA+GATTGGAG
ATCACGCCTATGGGGGGCAGCAGTAGGGAATTTTCGGCAATGGGGGAAACCCTGACCGAGCAACGCCGCGTGAAGGAAGAAGGTTTTCGGATTGTAAACTTCTGTTATAAAGGAAGAACGGCGGCTACAGGAAATGGTAGCCGAGTGACGGTACTTTATTAGAAAGCCACGGCTAACTACGTGCCAGCAGCCGCGGTAATACGTAGGTGGCAAGCGTTATCCGGAATTATTGGGCGTAAAGAGGGAGCAG
+
FFFFFFFFFFFFFFFFFFFFFFF:FFFFFF:FFFFFFFFFFFFFFFFFFFFFFFFFFFFFFFFFFFFFFFFF:FFFFFFFFFFFFFFFFFFFFFFFFFFFFFFFFFFFFFFFFFFFFFFFFFFFFFFF:FFFFFFFF:FFFFFFFFF:FFFFFFFF:FFFFFFFFFFFFFFFFFFFFFFFFFFFFFFF:FFFFFFFFFFFFFFFFFFFFFFFFFFFF,F,FFFFF,,FFFFFFFFFF,F:FFFFFFFFFF
@A00881:241:HJW2NDRXX:1:2128:15356:24361 1:N:0:CGAGAGAA+GATTGGAG
ATCACGCCTATGGGACGCAGCAGTGGGGAATATTGGGCAATGGGCGCAAGCCTGACCCAGCAACGCCGCGTGAAGGAAGAAGGCTTTCGGGTTGTAAACTTCTTTTAAGAGGGAAGATGAAGAGACGGTACCTCTTGAATAAGCCACGGCTAACTACGTGCCAGCAGCCGCGGTAATACGTAGGTGGCAAGCGTTGTCCGGATTTACTGGGTGTAAAGGGCGTGTAGGCGGGATGGCACGTCAGATGTGA
+
:FFF:FFFFFFFFFFFFFFFF,FFFFFFFFF,FFFFFFFFFFFFFFFFFFFFFFFFFFFFF:FFFFFFFFFFFFFFFFFFFFFF:FFFFFFFFFFFFFFFFFFFFFFFFFFFFFFF,FFFFFFFFFFFFFFFFFFFFF:FF:FFFFFFFFFFFFF,FFFFFF,FFFFFFFFFF,FFFFFFF,FFFFF:F:F:F,FF:FFFFF:FFF:,FFFFF::FFFFF,F:F:,FFFFFFFFFFF:FFF,FFF,FFF,
@A00881:241:HJW2NDRXX:1:2128:7319:24565 1:N:0:CGAGAGAA+GATTGGAG
ATCACGCTATGGGGGCAGCAGTGGGGAATATTGGTCAATGGGGGAAACCCTGAACCAGCAACGCCGCGTGAAGGAAGAAGGCTTTCGGGTTGTAAACTTCTTTTATCAGGGACGATAGTGACGGTACCTGATGAATAAGCTCCGGCTAACTACGTGCCAGCAGCCGCGGTAATACGTAGGGAGCGAGCGTTATCCGGATTTACTGGGTGTAAAGGGCGCGTAGGCGGGCTGACAAGTCAGATGTGAAAAC
+
FFFFFFFFFFFFFFFFFFFFFFFFFFFFFFFFFFFFFFFFFFFFF:FFFFFFFFFFFFFFFFFFFFFFFFFFFFF:FFFFFFF:FFF:FFFFFFFFFFFFFFFFFFFFFFFFFF:F:FFFFFFFFFFFFFFFFF,FFFFFFFFFFFFFFFFFFFFFFF:FFFFFFFFFFF,:FFFFFFFFFFFFFFFFFFFFFFFFFFFFFFFFFFF,F:FFFFFFFFFFF:FFF:FFFFFFFFFFFFFFFFFFFF,:FF
@A00881:241:HJW2NDRXX:1:2128:11089:24674 1:N:0:CGAGAGAA+GATTGGAG
ATCACGCCTACGGGACGCAGCAGTGGGGCATATTGCGCAATGGGCGAAAGCCTGACGCAGCGACGCCGCGTGAGGGATGAAGGTTTTCGGATCGTAAACCTCTGTCAGAAGGGAAGAAACTGCCGTGCTCTAATCATCATGGCATTGACGGTACCTTCAAAGGAAGCACCGGCTAACTCCGTGCCAGCAGCCGCGGTAATACGGAGGGTGCAAGCGTTAATCGGACTTACTGGGCGTAAAGCGCACGTAG
+
,:FFFFFFF:FFFF:FFF:FF:F,FFFF,::F,:FFFFFF:FFFFFF::FFF,FFFFFFFF:FFFFFFFF:FFFFF,FFF,FF,FFFF:FF,FF::,:FFFF:F:FFF:FFFFFFFFF,FFFFFFF:F,F,FFFFF:FF:FFF,F,FFFFF:,FFFFFFFFFFF:FFFFFFFF::FF:FFFFFFFFFF:FFFFFFFF:FFFFFF,FFFFFFF,FFF::,,FFFFF,F:FF:F:F::FF,F:F::FF:::F
@A00881:241:HJW2NDRXX:1:2128:27335:24721 1:N:0:CGAGAGAA+GATTGGAG
ATCACGCCTACGGGGTGCAGCAGTGGGGAATATTGGGCAATGGAGGAAACTCTGACCCAGCAACGCCGCGTGAAGGATGAAGGTTTTCGGATTGTAAACTTCTGTCGCGAGGGACGAAGAATGACGGTACCTCGTAAGAAAGCCCCGGCTAACTACGTGCCAGCAGCCGCGGTCATACGTAGGGGGCAAGCGTTGTCCGGAATGACTGGGCGTAAAGGGAGTGTAGGCGGGCTGACAAGTTGGAAGTGAA
+
FFFFFFFFFFFFFFFFFFFFFFFFFFFFFFFFFFFFFFFFFFFFFFF:FFFFFFFFFFFFFF:FFFFFFFFF:FFFFFFFFFFF:FFFFFFFFFFFFFFFFFFFFFFFFFFFFFFFF,FFFFFFFFFFFFFFFFFFFFFF,:FFFFFFFF:FFFFFFFFFFFFF:FFFFFFFF:FFFF:F,FFFFFFFFFFFFFFFFFFFF:FF:FFFFFFFFF,FFFFFFFFFFFFFFFF:FF:FFFFFFF:,FFFFFF
@A00881:241:HJW2NDRXX:1:2128:23954:24752 1:N:0:CGAGAGAA+GATTGGAG
ATCACGCCTACGGGGGGCACCAGTGAGGAATATTGGTCAATGGGGGAAACCCTGAACCAGCAACGCCGCGTGAAGGAAGAAGGCTTTCGGGTTGTAAACTTCTTTTATCAGGGACGATAGTGACGGTACCTGATGAATAAGCTCCGGCTAACTACGTGCCAGCAGCCGCGGTATTACGTAGGGAGCGAGCGTTATCCGGATTTACTGGGTGTAATGGGCGCGTAGGCGGGCTGACAAGTCAGATGTGAAA
+
FFFFFFFFFFFFFFFFFFFFF:FFFFFFF,FFFFFFFF:FFFFFFFFF:FFFFFFFFFFFFFFFFFFFFF:F:FFFFFFFFFFFF:FFFFFFFFFF,FFFFFFFFFFFFFFFFFFF:FFFFFFFFFFFFF:F:FFF,FFFFFFFFFFFFFFF:FFFFFFFFFFFFFFFFFF:,,FF,FFFFFFFFF:FFFFFF,FFFFFFFFF::FFFFFFF,,,FFF:FFF,F:FFF:FFFFFFFFFF:F::,FFFFFF
@A00881:241:HJW2NDRXX:1:2128:22607:24799 1:N:0:CGAGAGAA+GATTGGAG
ATCACGCCTATGGGACGCAGCAGTGGGGAATATTGCACAATGGGGGGAACCCTGATCCAGCGACGCCGCGTGAGTGAAGAAGTATTTCGGTACGTAAAGCTCTATCGGCAGGGAAGAAGGAAGAGACGGTACCTGCAGAAGAAGCCCCGGCTAACTACGTGCCAGCAGCCGCGGTAATACGTAGGGGGCGAGCGTTATCCGGATTTACTGGGTGTAAAGGGAGCGTAGACGGCCTGTCAAGTCTGGAGTG
+
FFFFFFFFFFFFFFFFFFFFFFFFFFFFFFF:FFFFFFFFFFFFFFFF:FFFFFFFFFFFFFFFFFFFFFFFFFFFFFFFFFF:FFFFFFFFFFFFFFFFFFFFFFFFFFFFFF:FFFFFF:FFFFFFFFFF:FFFFFFFFFFFFFFFFFFFFFFFFFFFFFFFFFFFFFFFFF:FFFF:F,FFFFFFFFFFFFFFFFFFFFFFFFF:FFFFFFFFFFFFFFFFFFFFFFFFFFFFFFF,FFFFFFFFFF
@A00881:241:HJW2NDRXX:1:2128:21224:25441 1:N:0:CGAGAGAA+GATTGGAG
ATCACGCCTACGGGACGCAGCAGTGGGGAATATTGCACAATGGGGGGAACCCTGATGCAGCGACGCCGCGTGAGTGAAGAAGTATTTCGGTATGTAAAGCTCTATCAGCAGGAAAGAAAATGACAGTACCTGACTAAGAAGCCCCGGCTAACTACGTGCCAGCAGCCGCGGTAATACGTAGGGGGCAAGCGTTATCCGGATTTACTGGGTGTAAAGGGAGCGTAGACGGCCTGTCAAGTCTGAAGTGAAA
+
FFFFFFFFFFFFFFFFFFFFFFFFFFFFFFFFFFFFFFFFFFFFFFFF:FFFFFFFFF:FFFFFFFFFFFFFFFFFFFFFFFFFFFFFFFFFFFFFFFFFFFF:FFFFFFFFFFFFFFFFFFFFFFFFFFFFFFFFFFFFFFFFFF:FFFFFFFFFFFFFFFFFFFFFFFFFFFFFFF:FFFFFFFFFFFF:,,FFFFFFF:F,FFFFFFFF:FFFFFFFFFFF::FFFFFFFFFFFFFFFFFFFFFFFF
@A00881:241:HJW2NDRXX:1:2128:28203:25473 1:N:0:CGAGAGAA+GATTGGAG
ATCACGCCTACGGGGCGCAGCAGTAGGGAATTTTGCGCAATGGGCGAAAGCCTGACGCAGCAACGCCGCGTGTGTGATGAAGCCCCTAGGGGTGTAAAACACTGTCAGTAGGGACGAATTATGACGGTACCTACAGAGGAAGCACCGGCTAACTCCGTGCCAGCAGCCGCGGTCATACGGGGGGTGCAAGCGTTGTCCGGAATCATTGGGCGTAAAGCGTTCGTAGGCGGCATGCCAAGTCTGGTGTTAA
+
:FFFFFFFFFFFFFFFFFFFF,FFFFFFF:F:FFFFFFF:FFFFFFF:FFFFFFFFFFFFFF:FFFFFFFFFFFFFFFFFFFFFFFF:FFFFFFFFFFFFFFFF:FFFFFFFFFFFF,FFF::,FFF:FFFFFFF:FFFF:FFFFFF:FFF,:FFFFFFFF:FFFFFFFFFFF,FFFFFFFFFFFFFFFFFF:,FFFFFFF,FFFFFF:FFF,F,FFF::FFFFFFFFFFF:FFFFF:FFFFFFFFFFFF
@A00881:241:HJW2NDRXX:1:2128:31783:25535 1:N:0:CGAGAGAA+GATTGGAG
ATCACGCCTACGGGGTGCAGCAGTGGGGAATATTGCACAATGGGGGAAACCCTGATGCAGCGACGCCGCGTGAGTGAAGAAGTATTTCGGTATGTAAAGCTCTATCAGCAGGGAAGAAATCAGACGGTACCTGAGTAAGAAGCCCCGGCTAACTACGTGCCAGCAGCCGCGGTACTACGTAGGGGGCAAGCGTTATCCGGATTTACTGGGTGTAAAGGGAGCGTAGACGGCAAGGCAAGTCTGGAGTGAA
+
FFFFFFFFFFFFFFFFFFFFFFFFFFFFFFFFFFFFFFFFFFFFFFFFFFFFFFFFFFFFFFFFFFFFFFFFFFFFFFFFFFFFFFFFFFF:FFFFFFFFFFFFFFFFFFFFFF:FFFFFFFFFFFFFFFFFFFFFFFFFFFFFFFFFFFFFFFFFFFFFFFFFFFFFFFFFFF,FFFFFFFFFFFFFFFFFFFFFFFFFFFFF:FFFFFFFFFFFFFFFFFF:FFFFFFFFFFFFFFFFFFFFFFFFFF
@A00881:241:HJW2NDRXX:1:2128:28592:25864 1:N:0:CGAGAGAA+GATTGGAG
ATCACGCCTATGGGGGGCAGCAGTGGGGAATATTGCACAATGGAGGGAACTCTGATGCAGCGATGCCGCGTGGAGGAAGAAGGTCTTAGGATTGTAAACTCCTGTTGACAGAGAACGAAAAAAGACGGTACTCTGAAAGGAAGCTCCGGCTAACTACGTGCCAGCAGCCGCGGTAATACGTAGGTGGCGAGCGTTATCCGGAATTACTGGGCGTAAAGGGTGTGTATGCGGGACTGCAAGTCAGATGTGA
+
:FFFFFF:FFFFFFFFFFFFFFF:FFFFF:FFFFFFFF:FFFFFFFFFFFFFFFFFFFFFFFFFF:FFFFFFFFFFFFFFFFFFFFF,FF:FFFFFFFFFFFFFFFFFFFFFFFF,FFFFFF:FFFFFFFFFFFFFFF:FFFFFFFFFFFFFFF:FFF:FFFFF:FFFFFFFFFFFFFFFF:,FFFFFFFFFFFFFFF,,FF:FF:FF:FFF,::FFF,:FFF:F:,F,FF:FFFFFFFFFF,,F:FF::
@A00881:241:HJW2NDRXX:1:2128:29179:26725 1:N:0:CGAGAGAA+GATTGGAG
ATCACGCCTATGGGGTGCAGCAGTGAGGAATATTGGACAATGGATGGAAATCTGATCCAGCCATGCCGCGTGCAGGAAGGCGGTCCTATGGATTGTAAACTGCTTTTGTACGGGAGCAATAATTTCTACGGGATCGGGAGATGAGAGTACCGTACGAATCAGCATCGGCTAACTCCGTGCCAGCAGCCGCGGTAATACGGAGGATGCGAGCGTTATCCGGATGTATTGGGTTTAAAGGGTGCGTAGGCTG
+
FFFFFFF::FFFFFFFFFFFFFFFFFFFF:FFFFFFFFFFFFFFFFFFFFFFFFFFFFFFFFFFFFFFFFFFFFFFFFFFFFFFFFFFFFFFFFFFF:FFFFFFFFFFFFFFFF:FFFFFF:FFFFFFFFFFFF,FFFFFFFFFFFFFFFFFFFFFFFF:FFFFFFFFF:FFFFF:FFFFF:FFFFFFFFFFF,:FFFFFFFFFFFFFFFFFF:FFF:FFFF,FFFFFFFFF,FFFFFFFF:F:FFFF,F
@A00881:241:HJW2NDRXX:1:2128:32841:26866 1:N:0:CGAGAGAA+GATTGGAG
ATCACGCCTACGGGACGCAGCAGTGGGGAATATTGGGCAATGGGCGCAAGCCTGACCCAGCAACGCCGCGTGAAGGAAGAAGGCTTTCGGGTTGTAAACTTCTTTTATGAGGGACGAAGGACGTGACGGTACCTCATGAATAAGCCACGGCTAACTACGTGCCAGCAGCCGCGGTAATACGTAGGTGGCGAGCGTTGTCCGGATTTACTGGGTGTAAAGGGCGCGTAGGCGGGTAGGCAAGTCAGATGTG
+
FFFFFFFFFFFFFFFFFFFFF:FFFFFFFFFFFFFFFFFFFFFFFFFFFFFFFFFFFFFFFFFFFFFFFFFFFFFFFFFFFFFFFFFFFFFFFFFFFFFFFFFFFFFFFFFFFFFFFFFFFFFFFFFFFFFFFFFFFFFFFFFFFFFF,FFFFFFFFFFFF,FFFFFFFFFFFFFF:FFFFFFFFFFFFFFFFFFFFFFFFF:FFFFFFFFFFFFFFFFFFFFFFFFFFF:FFFFFFFFFFFFFFFFFFF
@A00881:241:HJW2NDRXX:1:2128:14841:26976 1:N:0:CGAGAGAA+GATTGGAG
ATCACGCCTATGGGATGCAGCAGTGGGGAATACTGGTCAATGGGGGAAACCCTGAACCAGCAACGCCGCGTGAAGGAAGAAGGCTTTCGGGTTGTAAACTTCTTTTATCAGGGACGATAGTGACGGTACCTGATGACTAAGCTCCGGCTAACTACGTGCCAGCAGCCGCGGTAATACGTAGGGAGCGAGCGTTATCCGGATTTACTGGGGGTCAAGGGCGCGTAGGCGGGCTGACAAGTCAGATGTGAAC
+
FFFFFFFF:F:FFFFFFFFFF:FFFFFFFFFF:FFF,FFF:FFFFFFFFFFFFFFFFFFFFFFFFFFFFFFFFFFFF,FFFFFF::FFFFFFFFFFFFFF,F:FFF,FFFFFF:FFFFFFFFFFFFFFFF:FFF:F,FFFFFFFFFFFFFFFFFFFFFFFFFFFFFFFFFFF,FFF:FFFFFFFFFFFFFFFFFFFFFFFFFF:FFFF,,FF,FF:FFFFFFFFFFFFFFFFFFFF,:F:FFF,FFF:,,
@A00881:241:HJW2NDRXX:1:2128:26458:27398 1:N:0:CGAGAGAA+GATTGGAG
ATCACGCCTACGGGAGGCAGCCGTGGGGAATATTGCGCAATGGGCGGAAGCCTGACGCAGCGCCGCCGCGTGAGGGAAGAAGGTTTTCGGATCGTAAACCTCTGTCAGAAGGGACGAATAGGGGACGTGCCAATCAGCGTTTCCGTGACGGTACCTTCAAAGGAAGCACCGGCTAACTCCGTGCCAGCAGCCGCGGTAATACGGAGGGTGCGAGCGTTAATCGGCATTCGTGGGCGTAATGCGCGTGTAG
+
,FFFFFFFFFFFFFFFF,FFF,:FFFFFF,FFFFFFFFFFF:FFFFFFFFFFFFFF:FFFF:,FFFFF,F,FFFFFFFF:FFFFFFFFFFFF:FFFFFFFFFFFFFF,F:FFF:,:FFF:F::FFFF:FFFFFFF,:FFFFFF,FF:FFFFFFFFFFFFF,FFF,FFFFF,:FF:FFFFFFFF,F:FFFFFFFFFFFFFF,FFFF::F,FFF:FF:FFFFFFF:,:FF,,FF,F::,:::FFFFFF:FFF
@A00881:241:HJW2NDRXX:1:2128:32777:27414 1:N:0:CGAGAGAA+GATTGGAG
ATCACGCCTATGGGATGCAGCAGTGGGGAATATTGCACAATGGGGGGAACCCTGATGCAGCGACGCCGCGTGAGTGAAGAAGTATTTCGGTATGTAAAGCTCTATCAGCAGGAAAGAAAATGACAGTACCTGACTAAGAAGCCCCGGCTAAATACTGGCCAGCAGCCGCGGTAATACGAAGGGGGCAAGCTTTATCCGGATTTAATGGGTGTAAAGGTACCGTATACGGCCTGTCAAGTATGAAGTGAAA
+
FFFFFFFFFFFFFFFFFFFFFFFFFFFFFFFFFFFFFFFFFFFFFFFFFFFFFFFFFFFFFFFFFFFFFFFFFFFFFFFFFFFFFFFFFFFFFFFFFFFFFFFFFFFFFFFFFFF:FFFFF:FFFFFFFFFFFFFFFFFFFFFFFFFFFFF,F,,,,,FFF::,,F::,F,FFF,,,,,,FFFF,FF,FF,FFF:FFF,,FF:,,:FF:F:FFF::F,F,:,,,,,,F,FFFF,FFF,,,,,F,,F,FF,
@A00881:241:HJW2NDRXX:1:2128:13612:27445 1:N:0:CGAGAGAA+GATTGGAG
ATCACGCCTATGGGATGCACCAGTGGGGAATATTGGGCAATGGGCGCAAGCCTGACCCAGCAACGCCGCGTGAAGGAAGAAGGCTTTCGGGTTGTAAACTTCTTTGACAGGGGAAGAGACGAAGACGGTACCCTGAAAACAAGCCACGGCTAACTACGTGCCAGCAGCCGCGGTAATACGTAGGTGGCGAGCGTTGTCCGGATTTACTGGGTGTAAAGGGCGTGCAGCCGGGAGTACAAGTCAGATGTGA
+
FFFFFFFFFFFFFFFFFFFFFFFFFFFFFFFFFFFFFFFFFFFFFFFFFFFFFFFFFFFFFFFFFFFFFFFFFFFFFFFFFFFFFFFFFFFFFFFFF:FFFFFFFFFFFFFFFFFFFFFFF:FFFFFFFFFFFFF:FFFF::FFFFFFFFFFFFFFFFFFFFFFFFFFFFFFFFFFFFFFFFFFFFFFFFFFFFFF:F:FFFFFFFFFFFFFFFFFFFFFFFFFFFFFFFFF:F:FFFFFFF:FFFFFFF
@A00881:241:HJW2NDRXX:1:2128:26512:27461 1:N:0:CGAGAGAA+GATTGGAG
ATCACGCCTATGGGGTGCAGCAGTCGGGAATATTGCGCAATGGAGGAAACTCTGACGCAGTGACGCCGCGTGCAGGAAGAAGGTTTTCGGATTGTAAACTGCTTTAGACAGGGAAGAGAAGGACAGTACCTGTAGAATAAGCTCCGGCTAACTACGTGCCAGCAGCCGCGGTAATACGTAGGGAGCACGCGTTATCCGGATTTATTGGGTGTAAAGGGTGCGTAGACGGGAAGTCAAGTTGGTTGTGAAA
+
:F:FFFFF:FFFFFFFFFFFFFFFFFFFFFFFFFFFFFF:FFF:FFFFFFFFFFFFFFFFFFF:FFFFFFFFF:FFFFFFFFFFFFFFFFFFFFFFFFFFFF,FFFFFFFFFFFFFFFFFFFFFFFFFFFFFFFFFFFFFFFFFFFFFFFFFFFFFFFFFFFFFFFFFFFFF:,FFFFFFFFFFFFF,FFF,FFFFFFFFFFFF::FF:FFF::FFFF:FFFFFFF:FFFFFFFFFFFFFFFF,FFFFFF
@A00881:241:HJW2NDRXX:1:2128:13015:27633 1:N:0:CGAGAGAA+GATTGGAG
ATCACGCCTATGGGACGCAGCAGTCGGGAATATTGCGCAATGGAGGAAACTCTGACGCAGTGACGCCGCGTGCAGGAAGAAGGTTTTCGGATTGTAAACTGCTTTAGACAGGGAAGAGGAAGGACAGTACCTGTAGAATAAGCTCCGGCTAACTACTTGCCAGCAGGCGCGGTAATACGTAGGGAGCTAGCGTTCTCCGGATTTATTGGGTGTAAAGGGTGCGTAGACGGGGTGTCAAGGTGGTTGTGAA
+
:FFFFFFFFFF:FFFFFFFFFFF:FF,F:,F,,FFFFFFFFF,:FFFFFFF:FF:FFFFFF:,FFFFFFF,F:FFFFF,:FF:FFFFF:F,:FFF:,FFFFFF,,FFFFFFFFF,::FF:FFFFFFFF,:,FFF,FF,F,F::FFF,F:F,:FFFF,FF:,FFF,F,:FFFF:F,F::F:F:,FFFF,,:FFF:,FF,FF,FFF,:FF,,FFF,F:,F,,FF:F:F:,FFF,,FF,,::,F:FF:,:F,,
@A00881:241:HJW2NDRXX:1:2128:16197:27665 1:N:0:CGAGAGAA+GATTGGAG
ATCACGCCTACGGGGTGCAGCAGTGGGGAATATTGGGCAATGGAGGCAACTCTGACCCAGCAACGCCGCGTGAGCGATGAAGGTCTTCGGATTGTAAAGCTCTTTAAGTGGGGACGAAGAAAGTGACTGTACCCACAGAATAAGCCTCGGCTAACTACGTGCCAGCAGCCGCGGTAATACGTAGGAGGCAAGCGTTATCCGGAATGACTGGGCGTAAAGGGTGCGTAGGTGGTCTTGCAAGTTAGTAGCG
+
FFFFFFFFF,FFFFFFFFFFFFFFFFFFFFFF:FFFFFFF:FFFFFFFFFFFFFFFFFFFFF,FFFFFFFFFFFFFFFFFFFFFFFFFFFFFFFFFFFFFFFFFFFFFFFFFFFFFFFFFFFFFFFFFFFFFFFFFFFFFFFFFFFFFFFFFFFFFFFFFFFFFFFFFFFFFFFFF,FFFFFFFFFFFFFFFFF:FFFFFFFF:FFFFFFFFF:,FFFFFFFFFFF:FFFFFFFFFFFFF:FF,:FFFF:
@A00881:241:HJW2NDRXX:1:2128:17833:27899 1:N:0:CGAGAGAA+GATTGGAG
ATCACGCCTATGGGACGCAGCAGTGGGGGATATTGCACAATGGGGGAAACCCTGATGCAGCGATGCCGCGTGAGGGAAGAAGGTTTTCGGATTGTAAACCTCTGTGGAGGGGGACGATAATGACGGTACCCCTTTAGGAAGCCACGGCTAACTACGTGCCAGCAGCCGCGGTAATACGTAGGTGGCGAGCGTTGTCCGGAATTACTGGGTGTAAAGGGAGCGTAGGCGGGAACGCAAGTCAGAAGTGAAA
+
FFFFFFFFFFFFFFFFFFFFFFFFFFFFFFFFFFFFFFFFFFFFFFFFFFFFFFFFFFFFFFFFFFFFFFFFFFFFFFFFFFFFFFFFFFFFFFFFFFFFFFFFFFFFFFFFFFFFFFFFFFFFFFFFFFFFFFFFF:FFF::FFFFFFFFFFFFFFFFFF:FFFFFFFFFFFF,FFFFFFFFFFFFFFF,FFFFF,FF:FFFFFFFF:FFFFFFFFFFFFFFF:FFFFFF,FF,FFF:FFFFF:FFFFF
@A00881:241:HJW2NDRXX:1:2128:27760:27993 1:N:0:CGAGAGAA+GATTGGAG
ATCACGCCTATGGGATGCAGCAGTGAGGAATATTGGACAATGGCCGGAAGGCTGATCCAGCCATGCCGCGTGAGGGAATGAGGTCCTATGGATTGTAAACCTCTTTTCACGCAGGGCAATAAGGTCCACGAGGTGGACCGACGAGAGTATGCGTGGAATAAGCATCGGCTAACTCCGTGCCAGTAGCCGCGGTAATACGGAGGATGCGAGCGTTGTCCGGATTTATTGGGTTTAAAGGGTGCGTAGGCGG
+
FFFFFFFFFFFFFFFFFFFFFFFFFFFFFFFFFFFFFFFFFFFFFFFFFFFFFFFFFFFFFFFFFFFFFFFFFFFFFFFFFFFFFFFFFFFFFFFFFFFFFFFFFFFFFFFFFFFFFFFFFFFFFFFFFFFFFFFFFFFFFFFFFFFFFFFF:FFFF,FFFF:FFFFFFFFFFFFFFFFFFFFFFFFFFFFFFFFFFFFFFF,FFFF:FFFFF,,FFFFFF:FFFFFFFFFFF:FFF,FF:FFFFFFFFF
@A00881:241:HJW2NDRXX:1:2128:11921:28056 1:N:0:CGAGAGAA+GATTGGAG
ATCACGCCTATGGGAGGCAGCCGTGGGGGATATTGCGCAATGGGGGGAACCCTGACGCAGCAACGCCGCGTGGAGGAAGACGGTTTTCGGATTGTAAACTCCTTTTGTCAGGGACGAATAATGACGGTACCTGACGAATAAGCTCCGGCTAACTACGTGCCAGCAGCCGCGGTAATACGTAGGGAGCACGCGTTATCCGGAATTACTGGGTGTAAAGGGTGCGTCGGCGGCTTGGTAAGTCAGATGTGAA
+
FF,FFFF:FFFFFFFFF:,FF,F:F:FFFFFF:FF:FF,F:FFFFFFFFFFFFFFFFFFFFFFF:FFFFFFFFFFFFFFFFFFFFFF,FFFFFFFFF,FFF:FFF:,FFFFFFFFF:FFFFFF:FFFFF,FFFFF:,FFFF:,FFFF:FFFFFFFF,,F,FFFFFFFF:FF:FF,FFFFFFFFFFFF::,FFFFF:F:FFFF,:FFFFFFFFFF,FFFF:FFF,,,F:FF:,FFF:::,::F,F:FF,,F
@A00881:241:HJW2NDRXX:1:2128:24587:28072 1:N:0:CGAGAGAA+GATTGGAG
ATCACGCCTATGGGATGCAGCAGTGGGGAATATTGGGCAATGGGCGAAAGCCTGACCCAGCAACGCCGCGTGAAGGAAGAAGGTCTTCGGATTGTAAACTTCTTTTATGAGGGACGAAGGACGTGACGGTACCTCATGAATAAGCCACGGCTAACTACGTGCCAGCAGCCGCGGTAATACGTAGGTGGCAAGCGTTATCCGGATTTACTGGGTGTAAAGGGCGCGTAGGCGGGCGTGCAAGTCAGATGTG
+
FFFFFFFFFFFFFFFFFFFFFFFFFFFFFFFFFFFFFFFFFFFFFFFFFFFFFFFFFFFFFFFFFFFFFFFFFFFFFFFFFFFFFFFFFFFFFFFFFFFFFFFFFFFFFFFFFFFFFFFFFFFFFFFFFFFFFFFFFFFFFFF:FFFFFFFF:FFFFFFFFFFFFFFF:FFFFFF:FFFFFFFFFFFFFFFFFF:F,FFFFFFFFFFFF:FFFF,FF:FFFFFFFFF:FFFFFFFFFFFFFFFFFFFFFF
@A00881:241:HJW2NDRXX:1:2128:17616:28307 1:N:0:CGAGAGAA+GATTGGAG
ATCACGCCTACGGGATGCAGCAGTGGGGGATATTGCACAATGGAGGGAACTCTGATGCAGCGATGCCGCGTGAGGGAAGAAGGTTTTCGGATTGTAAACCTCTGTGGAGCGGGACGATAATGACGGTACCGCTCAAGGAAGCCACGGCTAACTACGTGCCAGCAGCCGCGGTAATACGTAGGTGGCGAGCGTTGTCCGGAATTACTGGGTGTAAAGGGAGTGTAGGCGGGAATGCAAGTCAGAAGTGAAA
+
FFFFFFFFFFFFFFFFFFFFFFFFFFFFFFFFFFFFFFFFFFFFFFFFFFFFFFFFFFFFFFFFFFFFFFFFFFFFFFFFFFFFFFFFFFFFFFFFFFFFFFFFFFFFFFFFFFFFFFFFFFFFFFFFFFFFFFFFFFF:FFFFFFFFFFFFFFFFFFFFFFFFFFFFFFFFFFFFFFFFFFFFFFFFFFFFFFFFFFFF,FFFFFFFFFFFFF:FFFFFFFFFFFFFFFF::FFFFFFFFFFFFFFFFF
@A00881:241:HJW2NDRXX:1:2128:19859:28401 1:N:0:CGAGAGAA+GATTGGAG
ATCACGCCTACGGGGGGCAGCAGGGGGGGATATTGCACAATGGGGGAAACCCTGATGCAGCGACGCCGCGTGAGTGAAGCAGTTTTTCGGTATGTAAAGCTCTGTCAGCAGGGAAGACAATGACGGGACCTGACCAAGAAGCCCCGGCTAACTACGTGCCAGCAGCCGCGGTCATACGTAGGGGGCAGGCGTTATCCGGATTTACTGGCTGTCATGGGAGCGGAGTCGGCGCGGCCAGTCGGGAGGGAAA
+
:,:FF,FFFFFFFF,FFFF::FF,:FFF:F,F,FFF,F:,FFF,FFFF,F:FF:F,FFFFFFFFFFFFFFF:FFFF,FF,F:F,F:FF:::FFFF,FFFFFF,FF:FFF,FFF:FFFFF:FF,FFF:F,F:FFFF,FFFFFF::FFFF,F,F,FFFFFF:FFFF::FFFFF,F:FF,F,::FFF:FF,FF::FFFFFFF,F:F,,:F:,FFFFFFF::FFFF,,F,F:F:FF,:,,F:,::,:,F,F,,,
@A00881:241:HJW2NDRXX:1:2128:14877:28416 1:N:0:CGAGAGAA+GATTGGAG
ATCACGCCTACGGGGGGCAGCAGTGGGGGATATTGCACAATGGGGGAAACCCTGATGCAGCGACGCCGCGTGAGTGAAGAAGTATTTCGGTATGTAAAGCTCTATCAGCAGGGAAGAAAAAGGTGTCCGAAGGACGCCTGGACGGTACCTGACTAAGAAGCCCCGGCTAACTACGTGCCAGCAGCCGCGGTCATACGTAGGGGGCACGCGTTATCCGGATTTACTGGGTGTAAAGGGAGCGGAGACGGCG
+
::FFFFFFFFFFFFFFFFFFFFF:FFF:F:FFFFFFFFFFFFFFFFFFFFFFFF,FFFFF,FFFFFFFFFFFFFFFFFFF,F::,FFFFFF:FFFFFFFFFFFFFFFFF,F:FF:FFFFFFFFFFF:FFFFFFFFFFFFFFF:FFFFFFFFF:FFFFFFFFF:FFFF:F,F:FFFFFFFFFFF:FFFFFFF:F:F,::FF,FFFFF,,FFF,F:FFFFF,F:,,,:,F,F,F,FFFFF:FF,F:F,FFF:
@A00881:241:HJW2NDRXX:1:2128:24650:28588 1:N:0:CGAGAGAA+GATTGGAG
ATCACGCCTATGGGATGCAGCAGTCGGGAATATTGCGCAATGGAGGAAACTCTGACGCAGTGACGCCGCGTATAGGAAGAAGGTTTTCGGATTGTAAACTATTGTCATTAGGGAAGATAAAAGACAGTACCTAAGGAGGAAGCTCCGGCTAACTATGTGCCAGCAGCCGCGGTAATACATAGGGAGCAAGCGTTATCCGGAATTATTGGGTGTAAAGGGTGCGTAGACGGGAAAGCAAGTTAGTTGTGAA
+
FFFFFFFFFFFFFFFFFFFFFFFFFFFF::FFFFFFFFFFFFFFFFFFFFFFFFFFFFFFFFFFFFFFFFFFFFFFFFFFFFFFFFFFFFFFFFFFFFFFFFFFFFFFFFFFFF:FFFFFFFFFFFFFFFFFFFFFFFFFFFFFFFFFFFFFFFFFFFFFFFFFFFFFFFFFFFFFFFFF,FFFFFF:,FFF::,FFFFFF,FF,FFFF:,FFFFFFFFFFFFFFFFFFFFFFFFFFFFFFFFFFFFFFF
@A00881:241:HJW2NDRXX:1:2128:24768:28729 1:N:0:CGAGAGAA+GATTGGAG
ATCACGCCTACGGGATGCAGCAGTGGGGAATATTGGTCAATGGGGGAAACCCTGAACCAGCAACGCCGCGTGAAGGAAGAAGGCTTTCGGGTTGTAAACTTCTTTTATCAGGGACGATAGTGACGGTACCTGATGAATAAGCTCCGGCTCACTACGTGCCAGCAGCCGCGGTACTACGTAGGGAGCGAGCGTTATCCGGATGTACTGGGTGTAAAGGGCGCGTAGGCGGGCTGACCAGTCAGATGTGTAA
+
F,FFFFFFFFFFFF,FFFFFFFFFFFFFF:FFFFFFFFFFFFFFFFFFFF,FFFF:FFFFFFFFFFFFFFFFFFFFF,FFFFF:,FFFFFFFFFFFFFFFFFFFFF:FF:FFF,,F:,FF:FFFFFFFFFFF,F::FFFFFFFF:FFFFF:FFFFF:F:FFFFFFFFFFFFFF:F,,F,:FFFFFFFFF,F,FFFFFFFFF,F,,:F:F,FF,FFFFFFFFFF,FFFFFF,FF:F,F:,:,FF,F,F:FF
@A00881:241:HJW2NDRXX:1:2128:30156:28761 1:N:0:CGAGAGAA+GATTGGAG
ATCACGCCTATGGGGCGCAGCAGTGGGGGATATTGCACAATGGGGGGAACCCTGATGCAGCGACGCCGCGTGAGTGAAGAAGTATTTCGGTATGTAAAGCTCTATCAGCAGGGAAGAGAATGACGGTACCTGACTAAGAAGCCCCGCCTAACAACGTGCCAGCAGCCGCGGTCATACGTAGGCGGCAAGCGTTAACCGGATTTACAGCGACTAAAGGGAGCTAAGACGGCGGAGCAAGTCTGACCTGAAA
+
FFFF,FFFFFFFFFFFFFFFFF,:F:FFFF,FFFFFFF:FFF,,,F,F,FFFFFFF,FF,FFFF,FF:FFFFF:F,FF,FFFFFF,,,:,,,F:,:FFFF,FFFFFFFFFF:FF,FF:FFFFFFF,FFF:,FFF,FFF:,FF::FF,F,FFF,,FFFFFFF:FFFFFFF,,:,::FFFFFF:,FFF,F,FFFF,,F,FF:FFF:F,F,:,,F,,F,FFF,F,F::FFF,F,,F:FF:FF:,,F,,FFF,:
@A00881:241:HJW2NDRXX:1:2128:19036:29230 1:N:0:CGAGAGAA+GATTGGAG
ATCACGCCTACGGGGTGCAGCAGTGAGGGATATTGCACAATGGGGGGAACCCTGATGCAGCAACGCCGCGTGAAGGAAGAAGTATTTCGGTATGTAAACTTCTATCGACAGGGACGAAAGAAATGACGGTACCTGAGTAAGAAGCCCCGGCTAAATACGTGCCAGCAGCCGCGGTAATACGTATGGGGCAAGCGTTATCCGGATTTACTGGGTGTCAAGGGTGAGTAGGCGGTCAGATAAGTCATATGTG
+
FFFFFFFFFFFFFFFFFFFFFFFFFFFFFFFFFFFFFFFFFFFFFFFFFFFFFFFFFFFFFFFFFFFFFF:FFFFFFFFFFFFFFFFFFF:FFFFFFFFFFFFFFFFFFFFFFFFFFFFFFFFFFFFFFFFFFFF,FFFFF:FFFFFFFFFFFFFFFFFFFFFFFFFFFFFFFFF:FFFFF::FFFFFF::FFFFFFFFFFFFFFFFFFFFFFFF,FFFFFFFFFFFFFF:FF:FFF:F:FFFF:FFFFF
@A00881:241:HJW2NDRXX:1:2128:27896:29324 1:N:0:CGAGAGAA+GATTGGAG
ATCACGCCTATGGGATGCAGCAGTGGGGAATATTGCACAATGGGGGGAACCCTGATGCAGCGACGCCGCGTGAGTGAAGAAGTATTTCGGTATGTAAAGCTCTATCAGCAGGAAAGAAAATGACAGTACCTGACTAAGAAGCCCCGGCTAACTACGTGCCAGCAGCCGCGGTAATACGTAGGGGGCAAGCGTTATCCGGATTTACTGGGTGTAAAGGGAGCGTAGACGGCCTGTCAAGTCTGAAGTGAAA
+
FFFFFFFFFFFFFFFFFFFFFFFFFFFFFFFFFFFFFFFFFFFFFFFFFFFFFFFFFFFFFFFFFFFFFFFFFFFFFFFFFFF,FFFF:FFFFFFFFFFFFFFFFFFFFFFFFFFFFFFFFFFFFFFFFFFFFFF:FFFFFFFFFFFFF,FFFFFF:FFFFFFFFFFF:F:FFFFFFF,FFFFFFFFFFFFF:FFFFFFFFFFFFF:FFFFFFFFFFFFFF:FF,FFFF,FF:FF:FF:FFFFFF:FFF,
@A00881:241:HJW2NDRXX:1:2128:30553:29857 1:N:0:CGAGAGAA+GATTGGAG
ATCACGCCTATGGGAGGCAGCAGTGGGGAATATTGCACAATGGGGGAAACCCTGATGCAGCGACGCCGCGTGAGTGAAGAAGTATTTCGGTATGTAAAGCTCTATCAGCAGGGAAGAAGTCAGACGGTACCTGAGTAAGAAGCCCCGGCTAACTACGTGCCAGCAGCCGCGGTAATACGTAGGGGGCAAGCGTTATCCGGATTTACTGGGTGTAAAGGGAGCGTAGACGGCAAGGCAAGTCTGGAGTGAA
+
FFFFFFFFFFFFFFFFFFFFFFFFFFFFFFFFFFFFFFFFFFFFFFFFFFFFFFFFFFFFF:FFFFFFFFFFFFFFFFFFFFFFFFFFFF:FFFFFFFFFFFFFFFFFFFFFFFFFFFFFFFFFFFFFFFFFFFFFFFFFFF:FFFFFFFFFFFFFF:FFFFFFFFFFFFFFFFFFFFFFFFFF:FFF:FFFFFFFFFFFFFFFFFFFFFFFFFF:FFFF:FF:FFFFF:FFFF:FF:F:FFFFFFFF,F
@A00881:241:HJW2NDRXX:1:2128:29812:30076 1:N:0:CGAGAGAA+GATTGGAG
ATCACGCCTATGGGATGCAGCAGTGGGGAATATTGCACAATGGAGGAAACTCTGATGCAGCGATGCCGCGTGGAGGAAGAAGGTCTTAGGATTGTAAACTCCTGTTGACAGAGAACGAAAAAGGACGGTACTCTGAAAGGAAGCTCCGGCTAACTACGTGCCAGCAGCCGCGGTAATACGTAGGGAGCGAGCGTTGTCCGGAATTACTGGGTGTAAAGGGAGCGTAGGCGGGCACGGAAGTCAGACGTGA
+
FFFFFFFFFF:FFFFFFFFFFFFFFFFFFFFFFFFFFFFFFFFFFFFFFFFFFFFFFFFF:FFFFFFFFFFFFFFFFFFFFFFFFFFFFFFFFFFFFFFFFFFFFFFFFFFFFFFFFF:FF:FFFFFFFFFFFFF:FFFFFFFFFFFFFFFFFFFFFFFFFFFFFFFFFFFFFFFFFFFFFFFFFFFFFFFFFFFFFF:FFFFFFFF:FFFFFF,FFFFFFFFFFFFFFFFFFFFFF::F:FFFFFF:FF
@A00881:241:HJW2NDRXX:1:2128:11442:30138 1:N:0:CGAGAGAA+GATTGGAG
ATCACGCCTATGGGGGGCAGCAGTGGGGAATATTGGTCAATGGGGGAAACCCTGAACCAGCAACGCCGCGTGAAGGAAGAAGGCTTTCGGGTTGTAAACTTCTTTTATCAGGGACGATAGTGACGGTACCTGATGAATAAGCTCCGGCTAACTACGTGCCAGCAGCCGCGGTAATACGTAGGGAGCGAGCGTTATCCGGATTTACTGGGTGTAAAGGGCGCGTAGGCGGGCTGACAAGTCAGATGTGAAA
+
:F::FFFFFFFFFFFFFFFFFFFFFFFFFFFFFFFFFFFFFFFFFFFFFFFFFFFFFFFFFFFFFFFFFFFFFFFFFFFFFFFFFFFFFFFFFFFFFFFFFFFFFFFFF,FFFFFFFF,FF:,FFFFFFFFFFFFFFFFFF:FFF,FFFFFFFFFFFFFFFFFFFF:FFFFFFFFFFFF:F:FFFF::FFFFFFFFFFFFFFF:FFF,FFFFFF:FFFF,FFFF:,FFFFFFF:F:FFFFF:,FFF,FFF
@A00881:241:HJW2NDRXX:1:2128:32669:30545 1:N:0:CGAGAGAA+GATTGGAG
ATCACGCCTACGGGACGCAGCAGTGGGGAATATTGGTCAATGGGGGAAACCCTGAACCAGCAACGCCGCGTGAAGGAAGAAGGCTTTCGGGTTGTAAACTTCTTTTATCAGGGACGATCGTGACGGTACCTGATGAATAAGCTCCGGCTAACTACGTGCCAGCAGCCGCGGTAATACGTAGGGAGCGAGCGGTATCCGGATTTACTGGGTGTAAAGGGCGCGTAGGCGGGCTGACAAGTCAGATGTGAAA
+
FFFFFFFFFFFFFFFFFFFFFFFFFFFFFFFF:FFFFFFFFFFFFFFFFFFFFFFFFFFFFFFFFFFFFFFFFFFFFFFFFFFFFFFFFFFFFFFFFFFFFFFFFFFFFFFFFF:FFF,FFFFFFFFFFFFFFFFFFFFFFFFFFFFFFFFFFFFFFFFFFFF:FFFFFFFF:FFFFFFFFFF,FFFFFFF,F,FFFFFFFFFFFFFFFFFFFFFFFFFFFFFFFFFFFFFF:::FFFFF:FFFFFFFFF
@A00881:241:HJW2NDRXX:1:2128:19741:30921 1:N:0:CGAGAGAA+GATTGGAG
ATCACGCCTATGGGGTGCAGCAGTGGGGAATATTGCACAATGGGGGGAACCCTGATGCAGCGACGCCGCGTGGGTGAAGAAGTATTTCGGTATGTAAAGCCCTATCAGCAGGGAAGAAGATGACGGTACCTGAGTAAGAAGCCCCGGCTAACTACGTGCCAGCAGCCGCGGTAATACGTAGGGGGCGAGCGTTATCCGGATTTACTGGGTGTAAAGGGAGCGTAGACGGCGAGGTAAGTCTGGAGTGAAA
+
FFFFFFFFFFFFFFFFFFFFFFFFFFFFFFFFFFFFFFFFFFFFFFFFFFFFFFFFFFFFFFFFFFFFFFFFFFFFFFFFFFFFFFFFFFFFFFFFFFFFFFFFFFFFFFFFF,FFFFFFFFFFFFFFFFFFFFFFFFFFF:FFFFFFFFFFFFFFFFFFFFFFFFFFFFFFFFFFFFFFFFFFFFFFFFFFFFFF:FFFFFFFFFFFFFFFF:FF:FFFFFFFFFFFFFFFFFFFFFFFFFFFFFFFFF
@A00881:241:HJW2NDRXX:1:2128:30083:30984 1:N:0:CGAGAGAA+GATTGGAG
ATCACGCCTACGGGGGGCAGCAGTGGGGAATATTGCACAATGGGGGAAACCCTGATGCAGCGACGCCGCGTGAGCGAAGAAGGTTTTCGGATCGTAAAGCTCTGTTTTCGGGGACGAAGAATGACGGTACCCGAAGAGAAAGCCACGGCTAACTACGTGCCAGCAGCCGCGGTAATACGTAGGTGGCGAGCGTTGTCCGGATTTACTGGGTGTAAAGGGCGCGTAGGCGGATTTTTAAGTCAGGTGTGAA
+
FFFFFFFFFFFFFFFFFFFFFFF:FFFFFFFFFFFFFFFFFFFFFFFFFFFFFFFFFFFFFFFFFFFFFFFFFFFF:FFFFFFFFFFFFFFFFFFFFFFFFFFFFFFFFFFFFFFFFFFFFFFFF:FF:FFFFFFFFFFFFFFFFFFFFFFFFFFFFFFFFFFFFFFFFFFFFFFFFFFFFFFFFFFFFFFFFFFFFFFF:FFFFFFFFFFFFF:FFFFFFF:FFFFFFFFFFFFFF:FFF,FFFFFFFF
@A00881:241:HJW2NDRXX:1:2128:30056:31250 1:N:0:CGAGAGAA+GATTGGAG
ATCACGCCTATGGGATGCAGCAGTGGGGAATATTGGTCAATGGGGGAAACCCTGAACCAGCAACGCCGCGTGAAGGAAGAAGGCTTTCGGGTTGTAAACTTCTTTTATCAGGGACGATAGTGACGGTACCTGATGAATAAGCTCCGGCTAACTACGTGCCAGCAGCCGCGGTAATACGTAGGGAGCGAGCGTTATCCGGATTTACTGGGGGTAAAGGGCGCGTAGGCGGGCTGACAAGTCAGATGTGAAA
+
FFFFFFFFFFFFFFFFFFFFFFFF:FFFFFFFFFFFFFFFFFFFFFFFFFFFFFFFFFFFFFFFFFFFFFFFFFFFFFFFFFFFFFFFFFF:FFFFFFFFFFFFFFFFFFFFFFFFFF:F:FF:FFFFFFFFFFFF,FFFFFFFFFFFFFFFFFFFFFFFFFFFFFFFFF:FFFFFFFFFFFFFFFFF,FFF,,FFFFFFF,FFF:FFF,F,F,FFFFF:FFF:F:FFFF,FFFFF:FFFFFF:FFFF,:
@A00881:241:HJW2NDRXX:1:2128:26910:31594 1:N:0:CGAGAGAA+GATTGGAG
ATCACGCCTATGGGATGCAGCAGTGAGGGATATTGCACAATGGGGGAAACCCTGATGCAGCAACGCCGCGTGAAGGAAGAAGTATTTCGGTATGTAAACTTCTATCGATGGGGACGAAATAAATGACGGTACCCAAGTAAGAAGCCCCGGCTAAATACGTGCCAGCAGCCGCGGTAATACGTATGGGGCAAGCGTTATCCGGATTTACTGGGTGTAAAGGGTGAGTAGGCGGCTTATTAAGTCATATGTG
+
FFFFFFFFFFFFFFFFFFFFFFFFF:FFFFFFFFFFFFFFFFFFFFFFFFFFFFFFFFFFFFFFFFFFFFFFFFFFFFFFFFFFFFFFFFFFFFFFFFFFFFFFFFFFFFFFFFFFFFFFFFFFFFFFFFFFFFFFFFFFFFFFFFFFFFFFFFFFFF:FFFFFFFFF:FFFFFFFFFFFFFFFFFFFFFFFFFF:FFFFFFFFFFFFFFFFFF:FFFFFFFFFFFFFFFFFFFFFFFFFFFFFFFFFFF
@A00881:241:HJW2NDRXX:1:2128:25762:31767 1:N:0:CGAGAGAA+GATTGGAG
ATCACGCCTATGGGAGGCAGCAGTGGGGGATATTGCACAATGGGGGAAACCCTGATGCAGCGACGCCGCGTGAAGGAAGAAATATTTCGGTATGTAAACTTCTATCAGCAGGGACGAAATAGACGGTACCTGACTAAGAAGCTCCGGCTAAATACGTGCCCGCAGCCGCGGTAATACGTATGGAGCAAGCGTTCTCCGGAATTACTGGGTGTAAAGGGTGCGCAGGTGGCATGGCACGTCAGAAGTGAAA
+
FFFFFFFFFFFFFFFFFFFFFFFFFFFFFFFFFFFFFFFFFFFFFFFF:FFFFF:FFFFFFFFFFFF:FFFF,FFFF:FFF:F,FFFFFFFFFFFFFFFFFFFFFFFFFFFFFF,FFFFFFFFFFFFFFFFFFF:FFFFF:FFFFFFFFFFFFFFFFFFF,FFFF,FFFFFF,FFFFFFFFFFFFFFFFFFFF,FFFF,:FFFFFFFF,,F:F:FFFFFFFFFFFFFFFFFFFFFF,FF:FFF,FFF:FF
@A00881:241:HJW2NDRXX:1:2128:24189:32550 1:N:0:CGAGAGAA+GATTGGAG
ATCACGCCTATGGGAGGCAGCAGTGGGGGATATTGCACAATGGGGGGAACCCTGATGCAGCGACGCCGCGTGAGTGAAGAAGTATTTCGGTATGTAAAGCTCTATCAGCAGGGAAGAGAATGACGGTACCTGACTAAGAAGCCCCGGCTAACTACGTGCCAGCAGCCGCGGTAATACGTAGGGGGCAAGCGTTATCCGGATTTACTGGGTGTAAAGGGAGCGTAGGCGGCAATGCAAGCCAGAAGTGAAA
+
:FFFFFFFFFFFFFFFFFFFFFFFFFFFFFFFFFFFFFFFFFFFFFFFFFFFFFFFFFFFFFFFFFFFFFFFFFFFFFFF:FFF,FFFFFFFFFFFFFFFFFF,FFFFFFFFFFFFFFF,FFFFFFFFFFFFFFFFFFFFFFFFFFFFFFFFFFFFFFFFFFFFFFFFFFFFF,FFFF,FFFFFFFFFFFFFFFFFFFFFFFF,FFFFFFFFFFFFFFFFFFFFFFF:FFFFFFF:F:FFFFFFFFFFFF
@A00881:241:HJW2NDRXX:1:2128:18367:32581 1:N:0:CGAGAGAA+GATTGGAG
ATCACGCCTACGGGATGCAGCAGTGGGGAATATTGGTCAATGGGGGAAACCCTGAACCAGCAACGCCGCGTGAAGGAAGAAGGCTTTCGGGTTGTAAACTTCTTTTATCAGGGACGATAGTGACGGTACCTGATGAATAAGCTCCGGCTAACTACGTGCCAGCAGCCGCGGTAATACGTAGGGAGCGAGCGTTATCCGGATTTACTGGGTGTAAAGGGCGCGTAGGCGGGCTGACAAGTCAGATGTGAAA
+
FFFFFFFFFFFFFFFFFFFFFFFFFFFFFFFFFFFF:FFFFFFFFFFFFFFFFFFFFFFFFFFFFFFFFFFFFFFFFFFFFFFFFFFFFFFFFFFFFFFFFFFFFFFFFFFFFFFFFFFFFFFFFFFFFFFFFFFFFFFFFFFFFFFFFF:FFFFFFFFFFFFFFFFFFFF:FFFFFFFF:FFFFF:FFFFFF,FFFFFFFFFFFFFFFFFF,FFFFFFFFFFFFFFFFFFFFFFFFFFF:FF:FFFF::
@A00881:241:HJW2NDRXX:1:2128:28203:32737 1:N:0:CGAGAGAA+GATTGGAG
ATCACGCCTATGGGGCGCAGCAGTGGGGAATATTGGGCAATGGGCGCAAGCCTGACCCAGCAACGCCGCGTGAAGGAAGAAGGCTTTCGGGTTGTAAACTTCTTTTATGGGGGACGAAGGATGTGACGGTACCCCATGAATAAGCCACGGCTAACTACGTGCCAGCAGCCGCGGTAATACGTAGGTGGCGAGCGTTGTCCGGATTTACTGGGTGTAAAGGGCGCGTAGGCGGGCATGCAAGTCAGATGTG
+
FFFFFFFFFFFFFFFFFFFFFFFFFFFF:FFFFFFFFFFFFFFFFFFFFFFFFFFFFFFFFFFFFFFFFFFFFFFFFFFFFFFFFFFFFFFFFFFFFFFFFFFFFFFFFFFFFFFFFFFFFFFFFFFFFFFFFFFFFFFFFFFFFFFFFFFFFFFFFFFFFFFFFFFFFFFFFFFFFFFFFFFFFFFFFFFFFFFFFFF:FFFFFFFFFFFFFF,FF,FFFFFFFF:FFFFFFFFFFFFFFFFFFFFFFF
@A00881:241:HJW2NDRXX:1:2128:32316:32910 1:N:0:CGAGAGAA+GATTGGAG
ATCACGCCTATGGGAGGCAGCAGTGGGGAATATTGCGCAATGGGGGGAACCCTGACGCAGCAACGCCGCGTGAAGGAAGAAGGCTTTCGGGTCGTAAACTTTTGTCTGGAGGGACGAATTATGACGGTACCTCCGGAGGAAGCCACGGCTAACTACGTGCCAGCAGCCGCGGTAATACGTAGGTGGCGAGCGTTGTCCGGAATTACTGGGTGTAAAGGGCGCGTAGACGGGCATGTAAGTCAGATGTGAA
+
FFFFFFFFFFFFFFFFFFFFF:FFFFFFF,FFFFFFFFFFFFFFFFFF:FFFFFFFFFFFFF:FFFFFFFFFFFFFF:FFFFFFFFFFFFFFFFFFFFFFFFFFFFFFFFFFFFFFFFFF:FFFFFFFFFFFFFFFFFFF:FF,FFFFFFFFFF:FFFFFFFFFFFFFFFFFFFFFFFFFFFFF:FFFFFFFFFFFF:FFFFFF:FFFFFFFFFFFFFFFFFFFFFFFFF::,FFF,FFF::FFFFFFF,
@A00881:241:HJW2NDRXX:1:2128:22923:32988 1:N:0:CGAGAGAA+GATTGGAG
ATCACGCCTATGGGGTGCAGCAGTGAGGGATATTGGGCAATGGGGGAAACCCTGACCCAGCAACGCCGCGTGAGGGAAGACGGTTTTCGGATTGTAAACCTCTGTCCTCTGTGAAGATGATGACGGTAGCAGAGGAGGAAGCTCCGGCTAACTACGTGCCAGCAGCCGCGGTAATACGTAGGGAGCGAGCGTTGTCCGGATTTACTGGGTGTAAAGGGTGCGTAGGCGGGACGGCAAGTCAGAAGTGAAA
+
FFFFFFFFFFFFFFF,FFFFF:FFFFFFFFFFFFFFFFF,FFFFFFFFFFFFFFFFFFFFFFFFFFFFFFFFFFFFFFFFFFFFFFFFFFF:FFFF:FFFFFFFFFFFFFFFFFFFFFFFFFFFFFFFFFFFFFFFFFF,FFFFFFFFFFFFFFFFFFFF,:FFFFFFFFFF,F:FFFFFFFFFFFFFFFFFFFFFFFFFFFF:FFFFFFFFFF:FFFFFFFFFFFFFFFF:,FFFFFFFFFF,FFFF,F
@A00881:241:HJW2NDRXX:1:2128:23411:33364 1:N:0:CGAGAGAA+GATTGGAG
ATCACGCCTACGGGGTGCAGCAGTGAGGAATATTGGTCAATGGACGAGAGTCTGAACCAGCCAAGTAGCGTGAAGGATGACTGCCCTATGGGTTGTAAACTTCTTTTATACGGGAATAAAGTGAGGCACGTGTGCCTTTTTGTATGTACCGTATGAATAAGGATCGGCTAACTCCGTGCCAGCAGCCGCGGTAATACGGAGGATCCGAGCGTTATCCGGATTTATTGGGTTTAAAGGGAGCGTAGGCGGA
+
FFFFFFFFFFFFFFFFFFFFFFFFFFFFF:FFFFFFFFFFFFFFFFFFFFFFFFFFFFFFFFFFFFFFFFFFFFFFFFFFFFFFFFFFFFFFFFFFFFFFFFFFFFFFFFFFFFF:FFFFFFFFFFFFFFFFFFFFF,FFFFFFFFFFFFFFFFFFFFFFFFFFFFFFFFFFFFFFFFFFFFFFFFFFFFFFFFFFFFFFFFFFFFFFFFFF:FFFFFFF:FFFFFFFFF:FFFFFFFFFFFFFFFFF:F
@A00881:241:HJW2NDRXX:1:2128:26350:33692 1:N:0:CGAGAGAA+GATTGGAG
ATCACGCCTACGGGGTGCAGCAGTGGGGAATATTGCACAATGGAGGAAACTCTGATGCAGCGATGCCGCGTGGAGGAAGAAGGTCTTAGGATTGTAAACTCCTGTTGACAGAGAACGAAAAAGGACGGTACTCTGAAAGGAAGCTCCGGCTAACTACGTGCCAGCAGCCGCGGTAATACGTAGGGAGCGAGCGTTGTCCGGAATTACTGGGTGTAAAGGGAGCGTAGGCGGGCACGGAAGTCAGACGTGA
+
FFFFFFFFFFFFFFFFFFFFFFFFFFFFF:FFFFFFFFF:FFFFFFFFFFFFFFFFFFFFFFF:FFFFFFFFFFFFFFFFFFFFFFFFFFFFFFFFFFFFFFFFFFFFFFFFFFFFFFFFF,FFFFFFFFFFFFFFFFFFF,FFFFFFFFF:FFFFFFFFFFFFFFFFF:FFFFFFFFFFFFFFFFFFFFFFFFFFFFFFFF,FFFFFFFFFFFFFFFFFFFFFFFFFFFFFF:FFFFFFFFFFFF:FFF
@A00881:241:HJW2NDRXX:1:2128:15718:33849 1:N:0:CGAGAGAA+GATTGGAG
ATCACGCCTATGGGGGGCAGCAGTGGGGGATATTGGACAATGGGGGAAACCCTGATCCAGCGACGCCGCGTGAGTGAAGAAGTATTTCGGTACGTAAAGCTCTATCGGCAGGGAAGAAGGAAGAGACGGTACCTGAGTAAGAAGCCCCGGCTAACTACGTGCCAGCAGCCGCGGTAATACGTAGGGGGCAAGCGTTATCCGGATTTACTGGGTGTAAAGGGAGCGCAGACGGAGAGGCAAGTCTGAAGTG
+
FFFFFFFFFFFFFFFFFFFFFFFFFFFFFFFFFFFFFFFFFFFFFFFFFFFFFFFFFFFFFFFFFFFFFFFFFFFFFFFFFFFFFFFFFFFFFFFFFFFFFFF:FFFFFFFFFFFFFFFFFFFFFFFFFF,FFFFFF:FFFFFF:FF:FFFFFFFFFFFFFFF:FFFFFFFFFFFFFFFFFFFFFFFFFFFFFFFFFFFFFFFFFFFFFFFFFFFFFFFFFFFFFFFFFFFFFFFFFFF,FFFF:FFFFF
@A00881:241:HJW2NDRXX:1:2128:24641:34147 1:N:0:CGAGAGAA+GATTGGAG
ATCACGCCTACGGGGTGCAGCAGTGAGGAATATTGGTCAATGGGCGCGAGCCTGAACCAGCCAAGTAGCGTGAAGGAAGACGGCCCTACGGGTTGTAAACTTCTTTTATACGGGAATAAGAACGTCCACGAGTGGATGCGTGCATGTACCGTATGAATAAGCATCGGCTAACTCCGTGCCAGCAGCCGCGGTAATACGGAGGATGCGAGCGTTATCCGGATTTATTGGGTTTAAAGGGAGCGTAGACGGG
+
FFF:FFFFFFFFFFFFFFFFFFFFFFFFFFFFFFFFFFFFFFFFFFFFFFFFFFFFFFFFFFFFFFFFFFFFFFFFFFFFFFFFFFFFFFFFFFFFFFFFFFFFFFFFFFFFFFF:FFFFFFFFFFFFFF:FFFFFFFFFFFFFFFFFFFFFFFFF:FFFFFFFFFFFFFFFFFFFFFFF:FFFFFFFFFFF:FFFFFFFFFFFFFFFFFF,F,FFFFFFFFFFFFFFFFFFFFFFFFFFFFF::FFFFF
@A00881:241:HJW2NDRXX:1:2128:17815:34162 1:N:0:CGAGAGAA+GATTGGAG
ATCACGCCTATGGGGGGCAGCAGTGGGGAATATTGGGCAATGGGCGAAAGCCTGACCCAGCAACGCCGCGTGAGGGAAGAAGGGTTTCGGCTCGTAAACCTCTGTCCTAAGGGACGAAGGAAGTGACGGTACCTTAGGAGGAAGCCCCGGCTAACTACGTGCCAGCAGCCGCGGTAATACGTAGGGGGCGAGCGTTGTCCGGAATGATTGGGCGTAAAGGGCGCGTAGGCGGCCTGTTAAGTCAGTGGTG
+
,FF:FFFFFF:FFFFFFFFFFFFFFFFFFFFFFF:FFFF,FFFFFFF,FFF:FF,FFFFFF:FFFFFFFFFFFFFF,FFFFFFFFFFFFFFFFFFF:FFFFFFFFFFFF:FFFFFFF,FFFFFFFFF:FFFFFF:FFFFFFFFFFFFFFFFFFFFF,F,,:FFFFFFFFFFFFF:F:FF,FFFF:FFFFFFFFFFF::FFFFFFFFFF::FFFF:FF,FF,FFFF:FFFF::,F:FF,,FF:F,,,FFF:
@A00881:241:HJW2NDRXX:1:2128:14308:34225 1:N:0:CGAGAGAA+GATTGGAG
ATCACGCCTACGGGACGCACCAGTGGGGAATATTGCACAATGGGGGGAACCCTGATGCAGCGACGCCGCGTGAGTGAAGAAGTATTTCGGTATGTAAAGCTCTATCAGCAGGAAAGAAAATGACAGTACCTGACTAAGAAGCCCCGGCTAACTACGTGCCAGCAGCCGCGGTAATACGTAGGGGGCAAGCGTTATCCGGATTTACTGGGTGTAAAGGGAGCGTAGACGGCCTGTCAAGTCTGAAGTGAAA
+
,FFFFFFFFFFFFF:FFFFFF:FFFFFFFF::FFFFFFFFFFFFFFFFFFFFFF:F:FFFFF:FFFFFFF:FFFFFFFFFFFFFF:FFFFFFFFFFFFFFFFFFFFFFF,FFF:FFFFFFFFFFFFFFFFFFF:F:FFFFFFFFFFFFFFFFFFFFFFF:FFF,FFFFFFFFF,FFFFFFFFFFF:F:FFF,FFFFFFFFFFFFFFFFFFFFF:,FFFFFFFFFFFFF:FFFFFFFFFFF:FFFFFF:FF
@A00881:241:HJW2NDRXX:1:2128:29903:34334 1:N:0:CGAGAGAA+GATTGGAG
ATCACGCCTATGGGACGCAGCAGTGGGGAATCTTGCGCAATGGGGGGAACCCTGATGCAGCGACGCCGCGTGGGTGAAGAAGTATTTCGGTATGTAAAGCCCTATCAGCAGGGAAGAAGATGACGGTACCTGAGTAAGAAGCCCCGGCTAACTACGTGCCAGCAGCCGCGGTAATACGTAGGGGGCGAGCGTTATCCGGATTTACTGGGTGTAAAGGGAGCGCAGACGGCTTAGCAAGGCTGGAGTGAAA
+
,FFFFFFFFFFFFFFFFFFFF,FFFFFFFFF,FFFFFFFFFFFFFFFFFFFFFFFFFFFFFFFFFFFFFFFFFFF:FFF:FF:FFFFFFFFFFFFFFF,FFFF,FFFFFFFFFFFFFFFFFFFFFFFFFFFFFFF:FFFFFFFFFFFFF:FF:FFFFFFFFFFFFFFFFFFFFFFFFFFFFFFFFFFFFFF,::FFFFFFFFFFFFFFFFF,FFF:FFFFF:FF:FF::FFFFFFFFF,:FFFF:FFF:,
@A00881:241:HJW2NDRXX:1:2128:24460:34428 1:N:0:CGAGAGAA+GATTGGAG
ATCACGCCTATGGGATGCAGCAGTGGGGAATATTGGGCAATGGAGGCAACTCTGACCCAGCAACGCCGCGTGAACGATGAAGGTCCTCGGATTGTAAAGTTCTTTTTTAAGGGAAGAAGAAAGTGACGGTACCTTAAGAATAAGCCTCGGCTAACTACGTGCCAGCAGCCGCGGTAATACGTAGGAGGCAAGCGTTATCCGGAATGACTGGGCGTAAAGGGTGCGTAGGTGGTTTAGCAAGTTAGTAGCG
+
FFFFFFFFFFFFFFFFFFFFFFFFFFFFF:FFFFFFFFFFFFFFFFFFFFFFFFFFFFFFFFFFFFFF,FFFFFFFFFFFFFF,:FFFF,FFFFFFFFFF:FFFFFFFFFFFFFFFFFFFFFFFFFFFFF,:FFFFFFFFFFFF:FFFFFFFFFF:FFFFFFFFFFFFFFFFFFFF:FFFFFF:FFFFFFFFFFFF:FFFFFF,FFFFFFFFFFF:FFFFFFFFFF:FFFFFFFFFFFFFF::F::F:,:
@A00881:241:HJW2NDRXX:1:2128:30427:34679 1:N:0:CGAGAGAA+GATTGGAG
ATCACGCCTACGGGACGCAGCAGTGGGGAATATTGGTCAATGGGGGAAACCCTGAACCAGCAACGCCGCGTGAAGGACGAAGGCTTTCGGGTTGTAAACTTCTTTTATCAGGGACGATAGTGACGGTACCTGATGAATAAGCTCCGGCTAACTAAGTGCCAGCAGCCGCGGTAATACGTAGGGAGCGAGCGTTATCCGGATTTACTGGGTGTAAAGGGCGCGTAGGCGGGCTGACAAGTCAGATGTGAAA
+
FFFFFFFF:FFFFFFFFFFF:FFF:FFFF:FFFFFFFFF::FFFFFFF:F:FFFFFFFFFFFFFF:FFFFFFFFFFF,F,FFF,F,FFFFFFFFFFFFFFFFFFFFFFFFFFFFFFFFFFFFFFFFFF:FF:FFFFFFFFFFFFFFFFFFFFF:,FFFFFFF,:FFFFFFFF:FFFFFFFFFFFFFFFFFFFFFFFFFFFFFFF,:F,FFF:,:,:F::,:FFFF::,FF:FF,FFFFFFF:,:F,FFFF
@A00881:241:HJW2NDRXX:1:2128:9435:34741 1:N:0:CGAGAGAA+GATTGGAG
ATCACGCCTACGGGGCGCAGCAGTGGGGAATATTGGGCAATGGGCGCAAGCCTGACCCAGCAACGCCGCGTGAAGGAAGAAGGCCCTCGGGTTGTAAACTTCTTTTATCAGGGACGAAGGAAGTGACGGTACCTGACTAAGAAGCCCCGGCTAACTACGTGCCAGCAGCCGCGGTAATACGTAGGGGGCAAGCGTTATCCGGATTTACTGGGTGGAAAGGGAGCGTAGACGGCAGAGCAAGTCTGGAGTG
+
,FFFFFFFFFFFFFFFF:FFF:FFFFFFFFFF,FFFFFFFFFFFFFFFFFFF:FFFFFFFFF:FFFFFFF,FF:FF,FFF,FFFF::FFFF:,F:F,FFFFF:FFFFFFFFFFFFF,FFFF,FFFFFFFFF:FFFF:F:FFF::FFFFFFFF,FFFFFFFFFFFFF:FFFFFFF,:,FFFFF,FFFFF:F,FFFFFFFFFFFFFFF,:,FFF,F,F,FFFF,FFFF,F,FFFFFFFFF,:F:F:FFFFFF
@A00881:241:HJW2NDRXX:1:2128:18466:35008 1:N:0:CGAGAGAA+GATTGGAG
ATCACGCCTACGGGGTGCAGCAGTGAGGAATATTGGTCAATGGACGGAAGTCTGAACCAGCCATGCCGCGTGCAGGAAGACGGCTCTATGAGTTGTAAACTGCTTTTGTACGAGGGTAAACTCGGGTACGTGTACCCGACTGAAAGTATCGTACGAATAAGGATCGGCTAACTCCGTGCCAGCAGCCGCGGTAATACGGAGGATTCAAGCGTTATCCGGATTTATTGGGTTTAAAGGGTGCGTAGGCGGT
+
FFFFFFFFFFFFFFFFFFFFFFFFFFFFFFFFFFFFFFFFFFFFFFFFFFFFFFFFFFFFFFFFFFFFFFFFFFFFFFFFFFFFFFFFFFFFFFFFFFFFFFFFFFFFFFFFFFFFFFFFFFFFFFFFFFFFFFFFFFFFFFFFFFF:FFFFF:FFFFFFFFFFFFFFFFFFFFFFFFFFFFFFFFFFFFFFF:FFFFFFFFFFFFFFFFFFFFFFFFFFFFFFFFFFFFFFFFFFFFFFFFFFFFFFFF
@A00881:241:HJW2NDRXX:1:2128:10041:35102 1:N:0:CGAGAGAA+GATTGGAG
ATCACGCCTATGGGATGCAGCAGTGGGGAATATTGGGCAATGGGCGCAAGCCTGACCCAGCAACGCCGCGTGAAGGAAGAAGGCTTTCGGGTTGTAAACTTCTTTTATGAGGGACGAAGGACGTGACGGTACCTCATGAATAAGCCACGGCTAACTACGTGCCAGCAGCCGCGGTAATACGTAGGTGGCGAGCGTTGTCCGGATTTACTGGGTGTAAAGGGCGCGTAGGCGGGCATGCAAGTCAGATGTG
+
,FFFFFFFFFFFFF:FFFFFFFFFFFFFF:F:FFFFFFFFFFFFFFFFFFFFFFFFFFFFFF:FFFFFFFFFFFFFF:FFFFFFFFFFFFFFFFFF:FFFFFF:FFFFFFFFFFFFFFFFFFFFFFFFFFFFFFF,FF:FFFFF::FFFFFF:FFFFFFFFFFFFFFF:FFFFFFFFFF:FFFFFFFFFFFFFFFFF:FFFFFFFFF,FFFFFFFF,F::F:FFFFFFFFFFFFF:FF:,FFFFFFF:FF
@A00881:241:HJW2NDRXX:1:2128:29206:35509 1:N:0:CGAGAGAA+GATTGGAG
ATCACGCCTACGGGGTGCAGCAGTGGGGGATATTGCGCAATGGGGGGAACCCTGACGCAGCAACGCCGCGTGAAGGAAGACGGTTTTCGGAGTGTAAACTTCTTTAAGTGTGGAAGAAGATGACGGTACACACAGAATAAGCCACGGCTAACTACGTGCCAGCAGCCGCGGTAATACGTAGGTGGCGAGCGTTGTCCGGATTTACTGGGTGTAAAGGGCGTGTAGGCGGACGGACACGTCAGATGTGAAA
+
FFFFFFFFFF:FFFFFFF,FFFFFFFFFFFF,,FFFFFFFFF:FFFFFFFFFFFFFFFFFFF:FFFFFFFFFFFFFFFFFFFFFFFF:FFF,FFFFFFFFF:FFFF:FFFF:F::FFFFFFFFFFFFFFFFF,FFF,FFFFFFFFFFFFFFFFFFFFFFFFFFFFF:FF:F:FFFFFFFFFFFFFFF,FFFFF:FFFFFF:FFFFFFFFFFFF:FFFFFFFFFF:,FFFFFFFF::,,,FFFFFFF:F:F
@A00881:241:HJW2NDRXX:1:2128:26241:35759 1:N:0:CGAGAGAA+GATTGGAG
ATCACGCCTACGGGATGCAGCAGTGAGGAATATTGGTCAATGGACGGAAGTCTGAACCAGCCATGCCGCGTGCAGGAAGACGGCTCTATGAGTTGTAAACTGCTTTTGTACGAGGGTAAACTCGGGTACGTGTACCCGACTGAAAGTATCGTACGAATAAGGATCGGCTAACTCCGTGCCAGCAGCCGCGGTAATACGGAGGATTCAAGCGTTATCCGGATTTATTGGGTTTAAAGGGTGCGTAGGCGGT
+
:FF:FFFFFFFFFFFFFFFFFFFFFFFFFFFF:FFFFFFFFFFFFFF,FF:FFFFFFFFFFFFFFFFFFFFFFFFFFFFFFFF:FFF:FFFF,,FFFFFFF:FFF:FF:FFFFFFFFFF:FFF,:FFFFF,FFFFF:FFFFFF::FFF,F::F:FFFFFFFFFFF:FFFFFFFFFFFFFFFFFFFFFFFFFFF,FFFFF:FFFF:F,FFFFFF,FFFF,FFFFF:FFFF,FFFFFFFFFFFFFFF:FFF,
@A00881:241:HJW2NDRXX:1:2128:11650:35853 1:N:0:CGAGAGAA+GATTGGAG
ATCACGCCTATGGGGGGCAGCAGTGGGGAATATTGCACAATGGGGGGAACCCTGATGCAGCGACGCCGCGTGAGTGAAGAAGTATTTCGGTATGTAAAGCTCTATCAGCAGGAAAGAAAATGACGGTACCTGACTAAGAAGCCCCGGCTAACTACGTGCCAGCAGCCGCGGTAATACGTAGGGGGCAAGCGTTATCCGGATTTACTGGGTGTAAAGGGAGCGTAGACGGCCTGTCAAGTCTGAAGTGAAA
+
:FFFFFFFFFFFFFFFFFFFFFFFFFFFFFF:FFFFFFFFFFFFFFFFFF:FF:FF,FFFFFFFFFFFFFFFFFFFFFF:FFFFFFFF:FFFFFFFFF,FFFFFFFFFFFFFFFFFFFFFFF,F:FFFFFFFFFFFFF:FF:F,:FFFFFFFFFFF:F,FFFFF:FF,:FFFFFFFFFFFFFFF,:FFFF,:FFFFFFFFFFFFFF:FFFFFFF:F:FFF,:FF:F:FFFFFFFFFF,FFFFFFFF,FF,
@A00881:241:HJW2NDRXX:1:2128:27769:35900 1:N:0:CGAGAGAA+GATTGGAG
ATCACGCCTATGGGGTGCAGCAGTGGGGAATATTGCACAATGGGGGGAACCCTGATGCAGCAACGCCGCGTGAAGGAAGAAGTATTTCGGTATGTAAACTTCTATCGATAGGGACGAAGGAAATGACGGTACCTAAATAAGAAGCACCGGCTAAATACGTGCCAGCAGCCGCGGTAATACGTATGGTGCAAGCGTTATCCGGATTTACTGGGTGTAAAGGGTGAGTAGGCGGTTATGCAAGTCATATGTG
+
FFFFFFFFFFFFFFFFFFFFFFFFFFFFFFFFFFFFFFFFFFFFFFFFFFFFFFFFFFFFFFFFFFFFFFFFFFFFFFFFFFFFFFFFFFFFFFFFFFFFFFFFFFFFFFFFFFFFFFFFFFFFFFFFFFFFFFFFFFFFFFFFFFFFFFFFFFFFFFFFFFFFFFFFFFFFFFF:FFFFF,FFFFFFFFFFFFFFFFFFFFFFFFFFFFFFFFFFFFFF:FFFFFFFFFFFFFFFFFFFFFFFFFFFFF
@A00881:241:HJW2NDRXX:1:2128:29098:36072 1:N:0:CGAGAGAA+GATTGGAG
ATCACGCCTATGGGGGGCAGCAGTGGGGAATATTGGTCAATGGGGGAAACCCTGAACCAGCAACGCCGCGTGAAGGAAGAAGGCTTTCGGGTTGTAAACTTCTTTTATCAGGGACGATAGTGACGGTACCTGATGAATAAGCTCCGGCTAACTACGTGCCAGCAGCCGCGGTAATACGTAGGGAGCGAGCGTTATCCGGATTTACTGGGTGTAAAGGGCGCGTAGGCGGGCAGACAAGTCAGATGTGAAA
+
FFFFFFFFFFFFFFFFFFFFFFFFFFFFFF:FFFFFFFFFFFFFFFFFFFFFFFFFFFFFFFFFFFFFFFFFFFFFFF:FFFFFF:FFFFFFFFFFFFFFFFFFF:FFFF:FFFFFF:FFFFFFF:F:FFFFFFFF:FFFF:FFFFFFFF:FFFFFFFFFFF::FFFFFFF:,FFFFFFFFFFFFFFFFF:FFFFF:FF:F:FFFFFF:FFFF,FFFFFF::,FFFFFFFFFFFFFF,F:FFF,FFFF:,
@A00881:241:HJW2NDRXX:1:2128:21124:36385 1:N:0:CGAGAGAA+GATTGGAG
ATCACGCCTACGGGGGGCAGCAGTAGGGAATATTGCGCAATGGGCGAAAGCCTGACGCAGCAACGCCGCGTGGAGGATGACACTTTTCGGAGCGTAAACTCCTTTTCTTAGGGAAGAACTTTGACGGTACCTAAGGAATAAGCACCGGCTAACTCCGTGCCAGCAGCCGCGGTAATACGGAGGGTGCAAGCGTTACTCGGAATCACTGGGCGTAAAGGGCGCGTAGGCGGATTATCAAGTCTTTTGTGAA
+
FFFFFFFFFFFFFFFFFFFFFFFFFFFFFFFFFFFFFFFFFFFFFFFFFFFFFFFFFFFF:FFFFFFFFFFFFFFFFFFFFFFFFFFF:FFFFFFFFFFFFFFFFFFF,FFFFFFFFFFFFFFFFFFFFFFFFFF:FFFFFF:FFFFFFFFFF:FFF:FFFFFFFFFFFFFFFFFFFFFFFFF:FFFFFFFFFFFFF:FFF,FF:FFFFFFFFFFFFFFFFFFFFFFFFFFFFFFFFFF:FFFFFFFF::
@A00881:241:HJW2NDRXX:1:2129:24921:1125 1:N:0:CGAGAGAA+GATTGGAG
ATCACGCCTATGGGACGCAGCAGTGGGGAATATTGCACAATGGGGGGAACCCTGATGCAGCGACGCCGCGTGAGTGAAGAAGTATTTCGGTATGTAAAGCTCTATCAGCAGGGAAGAAAATGACGGTACCTGACTAAGAAGCCCCGGCTAACTACGTGCCAGCAGCCGCGGTCATACGTAGGGGGCAAGCGTTATCCGGATTTACTGGGTGTAAAGGGAGCGCAGACGGTGATGCAAGTCTGACGTGAAA
+
FFFFFFFFFFFFFFFFFFFFFFFFFFFFFFFFFFFFFFFFFFFFF:FFFFFFFFFFFFFFFFFFFFFFFFFFFFF:FFFFFFFFFFF:F:FFFFFFFFFFFFFFFFFFFFFFFFFFFFF:FFFFFFFFFFFFFFFFFFFFFFF:FFFFFFFFFFFFFFFFFFFFFFFFF:FF:FFFFFFFFFFFFFFFFFFFF,FFFFFFFFFFFF:FFFFF,FFFFFFFF:F,:FFF:FFFFFFF,FFFFFF,FFFFFF
@A00881:241:HJW2NDRXX:1:2129:25997:1204 1:N:0:CGAGAGAA+GATTGGAG
ATCACGCCTACGGGATGCAGCAGTGAGGAATATTGGTCAATGGACGGAAGTCTGAACCAGCCATGCCGCGTGCAGGAAGACGGCTCTATGAGTTGTAAACTGCTTTTGTACGAGGGTAAACTCGGGTACGTGTACCCGACTGAAAGTATCGTACGAATAAGGATCGGCTAACTCCGTGCCAGCAGCCGCGGTAATACGGAGGATTCAAGCGTTATCCGGATGTATTGGGTTTAAAGGGTGCGTAGGCGGT
+
:FFFFFFFF:FFFFFFFFFFFFFFF:FFFFF,FFFFFFFFFFFFFFFFFFFFFFFFFFFFFFF:FFFFFFFFF:FFFFFFFFFFFFF:FFFFFFFFFFFFFFF:FFFFFFFFFF:FF:FFFFFFFFFFFFFFFFFFFFFFFFFFFFF,FFFFFFFFFFFFFFFFFFFFFFFFFFFFFFFFFFFFFFFFFFFFF:FFFFFFFFFFFFF:FFFFF,FFFF:,F,FFFFFFFF:FFF,FFFFFFFF::FFFFF
@A00881:241:HJW2NDRXX:1:2129:16369:1407 1:N:0:CGAGAGAA+GATTGGAG
ATCACGCCTACGGGACGCAGCAGTGAGGAATATTGGTCAATGGGCGGTAGCCTGAACCAGCCAAGCCGCGTGAGGGATTAAGGCCCTATGGGTCGTAAACCTCTTTTGCCGGGGGAGAAGAGGCGCCACGTGTGGTGCTGTGAAGGTACCCGGAGAAAAAGCATCGGCTAACTCCGTGCCAGCAGCCGCGGTAATACGGAGGATGCGAGCGGTATCCGGATGTAGTGGGTTTAAAGGGTGCGTAGGCGGT
+
FFF:FFF,FFFFFFF:FFFFF,FFFFFFFFFFFFFFFFFFFFFFFFFFFFFFFFFFFFFFFFFFFFFFFFFFFFFFFFFFFFFFFF:FFFFFFFFF,F:FFFFFFFFFFFFF,FF:,FFFFFFFFFFFFFFF,F:FFFF:FFFFFFFF:FFFFFFF::FFFFFFFFF:FFFFFF:FFFFFFFFFFF::,FFFF,FFFF:FFFF::F:F:FF,FF:FFF:F,:FF,F:FFFFFFFFFFF,FF:FFFFFF:,
@A00881:241:HJW2NDRXX:1:2129:18692:1423 1:N:0:CGAGAGAA+GATTGGAG
ATCACGCCTACGGGACGCAGCAGTGGGGAATATTGCGCAATGGAGGCAACTCTGACGCAGCAATGCCGCGTGAGTGAAGAAGGGATTCGTTCTGTAAAGCTCTGTTACCGGGGAAGAGGAAGACGGTACCCGGTGAGCAAGCCCCAGCCAACTACGTGCCAGCAGCTGCGGTAATACGTAGGGGGCGAGCGTTATCCGGATTTATTGGGCGTAAAGGGCACGCAGGCGGCTGTTTAGGTGTGATGTAGAC
+
:FFFFFFFFFFFFFFFFF:FFFFFFFFFF:F:FFFFFFFFFFFFFFFFFFFFFFFFFFFFFFFFFFFFFFFFFFFFFFFFFFFFFFFFFFFFFFFFFFFFFFFFFF:FFFFFFFFFFFFF:FFFFF::F:FFFFFFFFFFFFFFF:FFFFFFFFFFFF:FFFFFFFFFFFFF::FFFF:FFFFFFFFFFFFF,FFFFFF::FFFF,FFFFFFFFFFF::FFFFFFFFFFF,F:,F,FFFF,F,,F,FFF:
@A00881:241:HJW2NDRXX:1:2129:18756:1564 1:N:0:CGAGAGAA+GATTGGAG
ATCACGCCTACGGGGTGCAGCAGTGAGGAATATTGGTCAATGGACGCAAGTCTGAACCAGCCATGCCGCGTGCAGGAAGACGGCTCTATGAGTTGTAAACTGCTTTTGTACGAGGGTAAACACGGGTACGCGTACCCGCTTGAAAGTATCGTACGAATAAGGATCGGCTAACTCCGTGCCAGCAGCCGCGGTAATACGGAGGATTCAAGCGTTATCCGGATTTATTGGGTTTAAAGGGTGCGTAGGCGGT
+
FFFFFFFFFFFFFFFFFF:FFFFFFFFFFFFFFFFFFFFFFFFFFFFFFFFFFFFFFFFFFFFFFF:FFFFFFFFFFFFFFFFFFFFFFFFFFFFFF:FFFFFF:FFFFFFFFFFFF::,FFFFFFFFFFF:FFFFFFFFFFF:FFFFFFFFFFFFFFFFF,,:FFFFFF,FFFFFFFFFFFFFFFF:FFFFF,FFFFFFF:FFFFF,FFFFFFFFFFF:::FFFF:FFF:F,FFFF:F:FF:FFFFFFF
@A00881:241:HJW2NDRXX:1:2129:19262:1626 1:N:0:CGAGAGAA+GATTGGAG
ATCACGCCTACGGGATGCAGCAGTGGGGAATATTGGGCAATGGGCGCAAGCCTGACCCAGCAACGCCGCGTGAAGGAAGAAGGCCCTCGGGTTGTAAACTTCTTTTATCAGGGACGATAGTGACGGTACCTGATGAATAAGCTCCGGCTAACTACGTGCCAGCAGCCGCGGTAATACGTAGGGAGCGAGCGTTATCCGGATTTACTGGGTGTAAAGGGCGCGTAGGCGGGCCGACAAGTCAGATGTGAAA
+
FFFFFFFFFFFFFF:FFF,FFFFFFFFFFFF:FFFFFFFF:FFFFFFFFFFFFF::FFFFFFFFFFFFFF:F:FFFFFFFFFFFF:FFFFFFFFFFFFFFFFF:FFFFFFFFFFFFFF:FFFFFFFFFFFFF:FFF:FFFFFFFFFFFFFFFFFFFFF:F:FFFFFFFFFFF:,F:FF:FFFFFFF:FFF:,F,FFFFFFFFFFF:FFFF:FFF,FFFFFFFFF:FFF:FFFFFFFFFF::FF:FFFFF:
@A00881:241:HJW2NDRXX:1:2129:29803:1783 1:N:0:CGAGAGAA+GATTGGAG
ATCACGCCTATGGGATGCAGCAGTGGGGAATATTGCACAATGGGGGAAACCCTGATGCAGCAACGCCGCGTGAAGGAAGAAGGTCTTCGGATTGTAAACTTCTTTTATGAGGGACGAAGGACGTGACGGTACCTCATGAATAAGCCACGGCTAACTACGTGCCAGCAGCCGCGGTAATACGTAGGTGGCGAGCGTTATCCGGATTTACTGGGTGTAAAGGGCGCGTAGGCGGGCGTGCAAGTCAGATGTG
+
FFFFFFFFF:FFFFFFFFFFFFF:FFFFFFFFFFFFFFFFFFFFFFFFFFFFFFFFFFFFFFFFFFFFFFFFFFFFFFFFFFFFFFFFFFFFFFFFFFFFFFFFFFFF:FFFFFFFFFFFFFFFFFFFFF,FFFFFF:FFFFFFFFFFFFFF,FFFFFFFFFFFFFFFFFFFFFFFFFFFFFFFFFFFFFFFFF:F:FFFFFFFFFFF:FFFFFFFFFFFF:FFF::FFFFFFFFFFFFFFFFFFF:FFF
@A00881:241:HJW2NDRXX:1:2129:15763:2080 1:N:0:CGAGAGAA+GATTGGAG
ATCACGCCTATGGGGTGCAGCAGTGGGGAATATTGGGCAATGGGCGCAAGCCTGACCCAGCAACGCCGCGTGAAGGAAGAAGGCTTTCGGGTTGTAAACTTCTTTTCTTGGGGACGAACGCAATGACGGTCCCTGAGGAATAAGCCACGGCTAACTACGTGCCAGCAGCCGCGGTAATACGTAGGTGGCAAGCGTTATCCGGATTTACTGGGTGTAAAGGGCGCGTAGGCGGGCTGACACGTCAGATGTG
+
FFFFFFFFFF:F:FFFFFFFFFF,FFFFFFFF:FFF:FFFFFFFFFFFF,FFFFFF:FFFFFFFFF,FFFFF::FFFFFFFF:FFF:FFFFFFFFFF,,,F:F,::F:F:FF:FFFFFFFFFF::FFF:F:FF,FFFF:FFFFFFFFFFFFFF,FFFFFFF:FFFF,FFFFF:F:FFFFFFFFFFF:FFF,FFFF,FF,FFFFFFFFF::FFFFFFFF,FFFFFFFFFFFFFFFF::FF,FFFFFF::::
@A00881:241:HJW2NDRXX:1:2129:30364:2127 1:N:0:CGAGAGAA+GATTGGAG
ATCACGCCTATGGGACGCAGCAGTGGGGAATATTGGTCAATGGGGGAAACCCTGAACCAGCAACGCCGCGTGAAGGAAGAAGGCTTTCGGGTTGTAAACTTCTTTTATCAGGGACGATAGTGACGGTACCTGATGAATAAGCTCCGGCTAACTACGTGCCAGCAGCCGCGGTAATACGTAGGGAGCGAGCGTTATCCGGATTTACTGGGTGTAAAGGGCGCGTAGGCGGGCTGACAAGTCAGATGTGAAA
+
FFFFFFFFFFFFFFFFFFFFFFFFFFFFFFFFFFFFFFFFFFFFFFFFFFFFFFFFFFFFFFFFFFFFFFFFFFFFFFFFFFFFFFFFFFFFFFFF:FFFFFFFF:FFFFFFFFFFFFFFFFFFFFFFFFFFFFFF,FF:FFFFFFFFFFFFFFFFFFFFFFFFFFFFFFFFFFFFFF:FFFFFFFFFFFF:,:FFFFFFFFFF,FFFFFFFFFFFFFFFFFFFFFFFFFFFFFFFFFFFFFFFFFFF:F
@A00881:241:HJW2NDRXX:1:2129:16749:2566 1:N:0:CGAGAGAA+GATTGGAG
ATCACGCCTATGGGAGGCAGCAGTGGGGAATATTGCGCAATGGGCGGAAGCCTGACGCAGCGACGCCGCGTGAGGGATGAAGGTCTTCGGATCGTAAACCTCTGTCAGGAGGGAAGAATGTGCATGGTGCCAATCAGCCATGCAGTGACGGTACCTCCAAAGGAAGCACCGGCTAACTCCGTGCCAGCAGCCGCGGTAATACGGAGGGTGCGAGCGTTAATCGGAATCACAGGGCGTAAAGCGCACGTAG
+
FFFFFFFFFFFF:FFF:FFFFFFFFFFFF:FFFFFFFFFFFFFF:FFFFFFFFFFFFFFFFFFFFFF:FF:FFF,FFFFFFFFFFFFFFFFFFF:FFFFFFFFFFFFFFFFFFFFFFFFFFFFF:FFFFFFFFF,FFFFF:FFFFFF,FF:FFFFFFFFF,FFFFFFFF,FFFFFFFFF:,FFFFFFFFF:FFFFFF:FF:F,FF::F:F:FFFFFFFFFFFFFFFFFFF,F,F,FFFFF:FFFFFF,FF
@A00881:241:HJW2NDRXX:1:2129:29414:2581 1:N:0:CGAGAGAA+GATTGGAG
ATCACGCCTACGGGATGCAGCAGTGAGGAATATTGGACAATGGATGGAAATCTGATCCAGCCATGCCGCGTGCAGGAAGGCGGTCCTATGGATTGTAAACTGCTTTTGTACGGGAGCAATAATTTCTACGGGATAGGGAGATGAGAGTACCGTACGAATCAGCATCGGCTAACTCCGTGCCAGCAGCCGCGGTAATACGGAGGATGCGAGCGTTATCCGGATTTATTGGGCGTAAAGCGCGTGTAGGCTG
+
FFFFFFFFFFFFFFFFFFFFFFFFFFFFFFFFFFFFFFFFFFFFFFFFFFFFFFFFFFFFFFFFFFFFFFFFFFFFFFFFFFFFFFFFFFFFFFFFFFFFFFFFFFFFFFFFFFFFFFFFFFFFFFFFFFFFF:F:FFFFFFFFFFFFFF:FFFFFFFFFFFFFFFFFFFFFF:FFFFFFFFFFFFFFFFFFF:FF:FFFFFFFFFFFFF:FFF,F:FFFFFFFFFFFFFFFFFF,FFFFFFFFFFFFFF
@A00881:241:HJW2NDRXX:1:2129:27679:2801 1:N:0:CGAGAGAA+GATTGGAG
ATCACGCCTATGGGACGCAGCAGTGGGGAATATTGCACAATGGAGGGAACTCTGATGCAGCGATGCCGCGTGAGGGAAGAAGGTTTTCGGATTGTAAACCTCTGTCTTAAGGGACGATAATGACGGTACCTTAGGAGGAAGCTCCGGCTAACTACGTGCCAGCAGCCGCGGTAATACGTAGGGAGCGAGCGTTGTCCGGAATTACTGGGTGTAAAGGGAGTGTAGGCGGGATGGTAAGTTAGGTGTGAAA
+
FFFFFFFFFFFFFFFFFFFFFFFFFFFFFFF:FFFFFFFFFFFFFFFFFFFFFFFFFFFFFFFFFFFFFFFFFFFFFFFFFFFFFFFFFFFFFFFFFFFFFFFFFFFFFFFFFFFFFFFFFFFFFFFFFFFFFFFFFFF:FFFFFFFFFFFFFFFFFFFFFFFFFFFFFFFF:FFFFFFFFFFFFFFFFFFFFFFFFFFF:FFFFFFFFFFFFFFFFFFFFFFFFFFFFFF:FFFF:FFFFFFF:FFFFF
@A00881:241:HJW2NDRXX:1:2129:31313:2895 1:N:0:CGAGAGAA+GATTGGAG
ATCACGCCTACGGGACGCAGCAGTGGGGAATCTTCCGCAATGGGCGAAAGCCTGACGGAGCGATGCCGCGTGGGTGAAGAAGGGATTCGTCCCGTAAAGCCCTGTTGCCCGCGACGAAGAGCGCATCGAGGAAAGAGCGATGCGAGTGACGGTAGCGAGCGAGGAAGCCACGGCTAACTACGTGCCAGCAGCCGCGGTAATACGTAGGTGGCGAGCGTTGTCCGGAATCATTGGGCGTAAAGCGCATGTA
+
FFFFFFFFFFFFFFFFFFFFFFFFFFFFFFFFFFFFFFFFFFFFFFFFFFFFFFFFFFFFFFFFFFFFFFFFFFFFFFFFFFFFFFFFFFFFFFFFFFFFFFFFFFFFFFFFFFFFFFFFF:FFFFF,FFFF:FFFFF:FFFFFFFFFFF:FFFFFFFFFFFF:FFFFFFFFFFFFFFFFFFFFFFFFFFFFFFFF,F:FFFFF:FFFFFFFFFFFF,FFFFF:FFFFFFFFFFFFFFF,F:FFF,FFFF
@A00881:241:HJW2NDRXX:1:2129:25310:3020 1:N:0:CGAGAGAA+GATTGGAG
ATCACGCCTACGGGAGGCAGCAGTGGGGAATATTGCACAATGGGGGGAACCCTGATGCAGCGACGCCGCGTGGGTGAAGAAGTATTTCGGTATGTAAAGCCCTATCAGCAGGGAAGAAGATGACGGTACCTGAGTAAGAAGCCCCGGCTAACTACGTGCCAGCAGCCGCGGTAATACGTAGGGGGCGAGCGTTATCCGGATTTACTGGGTGTAAAGGGAGCGTAGACGGCGAGGTCAGTCTGGAGTGAAA
+
FFFFFFFFFFFFFFFFFFFFFFFFFFFFFFFFFFFFFFFFFFFFFFFFFFFFFFFFFFFFFFFFFFFFFF:FFFFFFFFF,FFFFFFFFFFFFF:FFFFFFFFFFFFFFFFFFF:FFFFFFFFFFFF:FFFFFF:FFFF:FFFFFFFFF:FFFFFFFFFF:FFFFFFFFFFF,FFFFFFFFFFFFFFFFFF:F,FFFFFFFFFFFFFFFFFFF:FFFFFFFFFF:FFFFFFF:FF,FFFFFFFFFFFF,F
@A00881:241:HJW2NDRXX:1:2129:29324:3020 1:N:0:CGAGAGAA+GATTGGAG
ATCACGCCTATGGGATGCAGCAGTGGGGAATATTGGTCAATGGGGGAAACCCTGAACCAGCAACGCCGCGTGAAGGAAGAAGGCTTTCGGGTTGTAAACTTCTTTTATCAGGGACGATAGTGACGGTACCTGATGAATAAGCTCCGGCTAACTACGTGCCAGCAGCCGCGGTAATACGTAGGCAGCGAGCGTTATCCGGAGTTACTGGGTGTAAAGGGCGCGTAGGCGGGCTGACAATTCAGATGTGAAA
+
FFFFFFFFFFF:FF,FFFFFFFFFFFFFFFFFFFFFFFFFFFFFFFFFFFFF:FFFFFFFF::FFFF,FFFFFFFFFF::F:F:FF:::FFFFFFFFFFFFFFFF:FF:FFFFFFFFF:F:FFFFFF::FFFFFFFFFFFFFFF:FFFFFFFFFF:F::FFFFF:FFFFFFFFFFFFFFFFF,F:FFFFFFFFFFFF:FF,FFF,F,FFFFFFFFF:::FFFFFFF:FFF:FFFFF,,:F:FFF,F,:F:
@A00881:241:HJW2NDRXX:1:2129:21133:3145 1:N:0:CGAGAGAA+GATTGGAG
ATCACGCCTATGGGGGGCAGCAGTGGGGAATATTGGGCAATGGGCGCAAGCCTGACCCAGCAACGCCGCGTGAAGGAAGAAGGCTTTCGGGTTGTAAACTTCTTTTATGAGGGACGAAGGACGTGACGGTACCTCATGAATAAGCCACGGCTAACTACGTGCCAGCAGCCGCGGTACTACGTAGGTGGCGAGCGTTGTCCGGATTTACTGGGTGGAAAGGGCGCGTAGGCGGGTCGGCCCGGCCGATGTG
+
:FFFFFFFFF:FFFFFFFFFFFFF:FFFFFFFFFFFFF:FFFFFFFFFFFF:FFFFFFFFFFF:FFFFFFFFFFFFFFFFFFFF::FFFFFFFFFFFFFFFFFFFFFFFFFFFFFFF:FFFFFFFFFFFFFFFFF,FFFFF:FFFFFFF:FFFFF,FFFFFFFFFFFF:FFFF:FF::FFF:FFFFFFFFFFFFFF:F:FFFF,FF:,FFFFF:FFFFFF::FFF::FFFFFFF,:FFF,F,F,:FFFFF
@A00881:241:HJW2NDRXX:1:2129:19036:3302 1:N:0:CGAGAGAA+GATTGGAG
ATCACGCCTATGGGGGGCAGCAGTGGGGAATATTGGGCAATGGGCGAAAGCCTGACCCAGCAACGCCGCGTGAAGGAAGAAGGTCTTCGGATTGTAAACTTCTTTTATGAGGGACGAAGGACGTGACGGTACCTCATGAATAAGCCACGGCTAACTACGTGCCAGCAGCCGCGGTAATACGTAGGTGGCGAGCGTTATCCGGATTTACTGGGTGTAAAGGGCGCGTAGGCGGGCGTGCAAGTCAGATGTG
+
FFFFFFFFFFFFFFFFFFFFFFFFFFFFFFFFFFFFFFFFFFFFFFFFFFFFFFFFFFFFFFFFFFFFFFFFFFFFFFFFFFFFFFFFFFFFFFFFFFFFFFFFFFFFFFFFFFFFFFFFFFFFFFFFF:FFFFFFFFFFFFFFFFFFFFFFFFFFFFFFFFFFFFFFFFFFFFFFFFFFFFFFFFF:FFFFFFFFFFFFF:FFF::FFFFFFFFFFFFFFFFFFFFFF:FFFFFFFFFFFFF:F,FFFF
@A00881:241:HJW2NDRXX:1:2129:19018:3333 1:N:0:CGAGAGAA+GATTGGAG
ATCACGCCTATGGGGGGCAGCAGTGGGGAATATTGGGCAATGGGCGAAAGCCTGACCCAGCAACGCCGCGTGAAGGAAGAAGGTCTTCGGATTGTAAACTTCTTTTATGAGGGACGAAGGACGTGACGGTACCTCATGAATAAGCCACGGCTAACTACGTGCCAGCAGCCGCGGTAATACGTAGGTGGCGAGCGTTATCCGGATTTACTGGGTGTAAAGGGCGCGTAGGCGGGCGTGCAAGTCAGATGTG
+
FFFFFFFFFFFFFFFFFFFFFFFFFFFFFFFFFFFFFFFFFFFFFFFFFFFFFFFFFFFFFFFFFFFFFFFFFFFFFFF:FFFFFFFFFFFFFFFF:FFFFFFFFFFFFFFFFFFFFFFFFFFFFFFFFFFFFFFFFFFFFFFFFFFFFFFFFFFFFFFFFFFFFFFFFFFFFFF:FF:FFFFFFFFFFFFFFFFFFFFFFFFFFFFFFFFFFFFFFFFFFFFFFFFFFFF:FFFFFFF,FF:FFF,FFF
@A00881:241:HJW2NDRXX:1:2129:32072:3991 1:N:0:CGAGAGAA+GATTGGAG
ATCACGCCTATGGGATGCAGCAGTGAGGGATATTGCACAATGGGGGGAACCCTGATGCAGCAACGCCGCGTGAAGGAAGAAGTATTTCGGTATGTAAACTTCTATCGACAGGGACGAAAGAAATGACGGTACCTGAGTAAGAAGCCCCGGCTAAATACGTGCCAGCAGCCGCGGTAATACGTATGGGGCAAGCGTTATCCGGATTTAATGGGTGTAAAGGGTGAGTAGGCGGTCAGATAAGTCATATGTG
+
::FFFFFFFFFFFFFFFFFFFF:FFFFFFFFFFFFFFFFFFFFFFFFFFFFFFFFFFFFFFFFFFFFFFFFFFFF:FFFFFFFFFFFFFFFFFFFFFFFFFFFFFFFFFFFFFFFFFFFFFFFFFFFFFFFFFFFFFFFFF:F,FFF,FFFFFFFFFFFFFF:FFFFFFFFFFFFFFFFFFFFFF,FFF:FFFFFFFFF:FFFFFFF,FFFFFFFFF,F,FF,:FF,FF:FFFFFFFFFFFFFF:FF:FF
@A00881:241:HJW2NDRXX:1:2129:31467:4225 1:N:0:CGAGAGAA+GATTGGAG
ATCACGCCTACGGGGTGCAGCAGTGAGGAATATTGGTCAATGGGCGGAAGCCTGAACCAGCCAAGTCGCGTGAGGGATGAAGGCCCTACGGGTTGTAAACCTCTTTTGCCGGGGAACAAGTGCCGGGACGTGATCCCGGAGCTGAGTGTACCCGGAGAAAAAGCATCGGCTAACTCCGTGCCAGCAGCCGCGGTAATACGGAGGATGCGAGCGTTATCCGGATTTATTGGGTTTAAAGGGTGCGTAGGTG
+
FFFFFFFFFFFFFFFFFFFFFFFFFFFFFFFFFFFFFFFFFFFFFFFFFFFFFFFFFFFFFFFFFFFFFFFFFFFFFFFFFFFFFFFFFFFFFFFFF:FFFFFFFFFFFFFFFFFFFFFFFFFFFFFFFFFFFFFFFFFFFFFFFFFF:FFFFFFFFFFFFFFFFFFFFFFFFFFFFFFFFF:FFFFFFFFFFF:FFFFFFFFFFFFF:FFFF:FFFFF:FFFF:FF,FFFFFFFFFFFFFFFFFFFFF:
@A00881:241:HJW2NDRXX:1:2129:25427:4351 1:N:0:CGAGAGAA+GATTGGAG
ATCACGCCTATGGGATGCAGCAGTGGGGAATATTGGGCAATGGAGGAAACTCTGACCCAGCAATGCCGCGTGAGCGATGAAGGCGTTTTGTTGTAAAGCTCTTTTCTTGGGAACGAACAAATGACGGTACCCAAGGAATAAGCCCCGGCTAACTACGTGCCAGCAGCCGCGGTCATACGTAGGGGGCAAGCGTTGTCCGGAATGACTGGGCGTAAAGGGCGTGTAGGTGGTTTGATAAGTTAGATGTGTA
+
FFF,FFFFFFFFFFFFFFFFFFF:FFFFF:FFFFFFFFFFFFFFFFFFFFFFFFFFFFFFFFFFFFFFFFFFFFFFFFFFFFFFFFF:FFFFFFFFFFFFFFFFFFFFF:F:FFFFFFFFFFFFFFFF:FFFFFFFFFFFFFFFFFFFFFFFFFFFFFFFFFFFFFFFFFFFF,FFFFFFFFFFFFFFFFFFFFFFFFFFF:FFFFFF:FFFFF,FFFF,F:FFF:,,FFFF:FFFFFFFFFFF:FFFFF
@A00881:241:HJW2NDRXX:1:2129:12481:4476 1:N:0:CGAGAGAA+GATTGGAG
ATCACGCCTACGGGGTGCAGCAGTGGGGAATATTGCACAATGGGGGAAACCCTGATGCAGCGACGCCGCGTGAGTGAAGAAGTATTTCGGTATGTAAAGCTCTATCAGCAGGGAAGAAGATGACGGTACCTGAGTAAGAAGCCCCGGCTAACTACGTGCCAGCAGCCGCGGTAATACGTAGGGGGCAAGCGTTATCCGGATTTACTGGGTGTCAAGGGAGCGTAGACGGCGATGCAAGTCTGAAGTGAAA
+
,FFFFFFFFFFFFFF:FFFFF:FFFFFF:FFFFFFFF:,FFFFFFFFFFFFFFFFFFFFFFFFFFF:FFFFFFFFFFFF:FFFFFFFFFFFFFFFF:FF,FFFFFFFFFFFF:FFFFFFFFF,FFFFFFFFFFF:FFF:FFFFFFFFFFFFFFFFFFFFFFFFFFFFFFFFFFFFFFFFFF:FFFFFFFFFFFFFFFFFFFFFFFFFF:FFF:F:FFFFFFFFFFFFF:F:FFFFFFFFFFF:FFF:,:F
@A00881:241:HJW2NDRXX:1:2129:32461:4539 1:N:0:CGAGAGAA+GATTGGAG
ATCACGCCTATGGGATGCAGCAGTGGGGAATATTGCACAATGGGGGAAACCCTGATGCAGCGACGCCGCGTGAGTGAAGAAGTATTTCGGTATGTAAAGCTCTATCAGCAGGGAAGAAGATGACGGTACCTGAGTAAGAAGCCCCGGCTAACTACGTGCCAGCAGCCGCGGTAATACGTAGGGGGCAAGCGTTATCCGGATTTACTGGGTGTCAAGGGAGCGTAGACGGCGATGCAAGTCTGAAGTGAAA
+
FFFFFFFFFFFFFFFFFFFFFFFFFFFFFFFFFFFFFFFFFFFFFFFFFFFFFFFFFFFFFFFFFFFFFFFFFFFFFFFFFFFFFFFFFFFFFFFFFFFFFFFFFFFFFFFFFFFFFFFFFFFFFFFF,FFFFFFF:F:FFFF:FFFFF:FFFFFFFFFFFFFFFFFFFFFFF:FFFFFFFFFFFFFFFFFFFFFF:FFFFFFFFFFFFFFF,FFFFFFFFFFF:FFFFFFFFFFFF,FFFFFF,::FF,
@A00881:241:HJW2NDRXX:1:2129:21893:4711 1:N:0:CGAGAGAA+GATTGGAG
ATCACGCCTACGGGACGCAGCAGTGAGGAATATTGGTCAATGGGCGCGAGCCTGAACCAGCCAAGTCGCGTGAGGGATGACGGCCCTACGGGTTGTAAACCTCTTTTGTCGGGGAGCAAATTCCGCCACGTGTGGCGGAGTCGAGAGTACCCGAAGAAAAAGCATCGGCTAACTCCGTGCCAGCAGCCGCGGTAATACGGAGGATGCGAGCGTTATCCGGATTTATTGGGTTTAAAGGGTGCGTAGGCGG
+
FFFFFFFFFFFFFFFFFFFFF:F,FFFFFFFFFFFFFFFFFFFFFFFFFFFFFF,FFFFFFFFFFFFFFFFFFFFFFFFFFFFFFFFFFFFFFFFFFFFFFFFFFFFFFFFFFFFFFFFFFFFFFFFFFFFFFFFFFFFFFFFFF,FFFFFFFFFFF,FFFFFFFFFFFF,FFFFF:FFFFFFFFFFFFFFFFFFFFF:F:FFFFFFFFFFFF:FFFFFFFFFFF:FFFFFFFFFFFFFFFFFFFF:F:F
@A00881:241:HJW2NDRXX:1:2129:20157:4773 1:N:0:CGAGAGAA+GATTGGAG
ATCACGCCTACGGGGGGCAGCAGTGGGGAATATTGCACAATGGGGGGAACCCTGATGCAGCGACGCCGCGTGAGTGAAGAAGTATTTCGGTATGTAAAGCTCTATCAGCAGGGAAGAAAATGACGGTACCTGAGTAAGAAGCCCCGGCTAACTACGTGCCAGCAGCCGCGGTAATACGTAGGGGGCAAGCGTTATCCGGATTTACTGGGTGTAAAGGGAGCGCAGGCGGCGGTGCAAGTCAGAAGTGAAA
+
FFFFFFFFFFFFFFFFFFFFFFFFFFFFFFFFFFFFFFFFFFFFFFFFFFFFFFFFFFFFFFFFFFFFFFFFFFFFF:FFFF,FFFFFFFFFFFFFFFFFFFFFFFFFFFFFFFFFFFFFFFFFFF:FFFFFFFFFFFFF:FFFFFFFFFFFFFFFFFFFFF,FFFFFFFF::FFFFFFFFFFFFFF:FFF:FFFFFFFFFFFFFFFFFFFFFFFFFFFF:FFFF:FFFFFFFFFFF:FFFFFFF,FFFF
@A00881:241:HJW2NDRXX:1:2129:13440:4977 1:N:0:CGAGAGAA+GATTGGAG
ATCACGCCTATGGGATGCAGCAGTGGGGAATATTGGTCAATGGGGGAAACCCTGAACCAGCAACGCCGCGTGAAGGAAGAAGGCTTTCGGGTTGTAAACTTCTTTTATCTGAGACGATAGTGACGGTATCAGATGAATAAGCTCCGGCTAACTACGTGCCAGCAGCCGCGGTAATACGTAGGGAGCGAGCGTTATCCGGATTTACTGGGTGTAAAGGGCGCGTAGGCGGGATTGCAAGTCAGATGTGAAA
+
,FF:FFFFFF:FFFFFFFFFFFFFFFFFFFFFFF:FFFFFFFFFFFFFFFFFFFFFFFFFFFFFFFFFFFFFFFFFF:FF,F:FFFFFFFFFFFFF:FFFFFFFFFFFFF:F,FFFFF,FF,FFF::FFFFFFFFFFFFFF:FFFFFFF,FFFFFFFFFFFFFFFFFFFFFF:,F:FF:FFFFF::FFFFFFFFFFFFFFFFFFFFF,FFFF:F::FFFFFF:FFFFFFFFFFFFFFFF:FFFFF,F:FF
@A00881:241:HJW2NDRXX:1:2129:26078:5228 1:N:0:CGAGAGAA+GATTGGAG
ATCACGCCTACGGGGCGCAGCAGTGGGGGATCTTGGACAATGGGGGGAACCCTGATCCAGCGACGCCGCGTGAGTGAAGAAGTATTTCGGTACGTAAAGCTCTCTCGGCAGGGAAGAAGGAAGAGACGGTACCTGAGTAAGAAGCCCCGGCTAACTACGTGCCAGCAGCCGCGGTAATACGTAGGGGGCAAGCGTTATCCGGATTTACTGGGTGTAAAGGGCGCGCAGACGGAGAGGCAAGTCTGAAGTG
+
,FFFFFFFFFFFFFFFFF:FFFF:FFFFFFF,FFFFFFF:FFFFFFFFFFFFFFFFFFFFFFFFFFFFFF:FFFFFFFF:FFFFFFFFFFFFFFFFFFFFFFF,FFFFFFFFFFFFFFFF:FFFFFFFFFFFFFFFFFFFF,FFFFFFFFFFFFFFFFFFFFFFFFFFFFFFFFFFFFF:FFF,FFFFFF:FFFFF:FFFF:,FFFF:FFFFFF::FFFFF,:F:FFFF:FFF::FFFFFFFFFFFFFFF
@A00881:241:HJW2NDRXX:1:2129:30924:5290 1:N:0:CGAGAGAA+GATTGGAG
ATCACGCCTATGGGATGCAGCAGTGGGGGATATTGCGCAATGGGGGGAACCCTGACGCAGCAACGCCGCGTGAAGGAAGAAGGTTTTCGGATTGTAAACTTCTTTTATTAAGGACGAAGGAATGACGGTACTTAATGAATAAGCTCCGGCTAACTACGTGCCAGCAGCCGCGGTAATACGTAGGGAGCAAGCGTTGTCCGGAATTACTGGGTGTAAAGGGTGCGTAGGCGGCTAAACAAGTCAGATGTGA
+
FFFFFFFFFFFFFFFFFFFFFFFFFFFFFFF:FFFFFFFFFFFFFFFFFFFFFFFFFFFFFFFFFFFFFFFFFFFFFFFFFFFFFFFFFFFFFFFFFFFFFFFFFFFFFFFFFFFFFFFFFFFFFFFFFFFFFFFFFFFFFFFFFFFFFFFF:FFFFFFFFFFFFFFFFFFFFFF:FFFFFFFFFFFFFFFFFF:FFFFFFFFFFFFFFFFFFFFFFFFFFFFFFFFFFFFFF,,FFFF:FF:FFFFFFF
@A00881:241:HJW2NDRXX:1:2129:27769:5462 1:N:0:CGAGAGAA+GATTGGAG
ATCACGCCTACGGGAGGCAGCAGTGGGGAATCTTGCGCAATGGAGGCAACTCTGACGCAGCGATGCCGCGTGGGTGAAGACAGGACATGTCCCGTAAAGCCCAGTAGCCGGGAAAGAGGCAAGACGCAACCCGGCTTTAAGCCCCGGCTAATTACGTGCCAGCAGCCGCGGTAATACGTAAGGGGCCAGCGTTGTCCGGAATTACTGGGCGTAAAGGGCGCGCAGGCGTCCGGAGAGGCCCCGTGTAAAA
+
FFFFFFFFFF:FFFFFFFFFFFFFFFFFF,FFF:FFFFFFFFFFFFFFFF:FFFFFFFFFFFFFFFFFFFFFFFFFFFFFFFFFFFFFFFFFFFFFFFFFFFFFFFFFFFFFFFFFFFFFFFFFFFFFFFFFFFFFFFFFFFFFFFFFFFFFFFFFFFFFFFFFFFFFFFFFFFFFFFFFFFFFFFFFFFFFFFFFFFF:,FF:FFF:FFF,,F:FFFFF:FFFFFFFFFFFFFFFFFFFFFFFFF,FF,
@A00881:241:HJW2NDRXX:1:2129:18828:5979 1:N:0:CGAGAGAA+GATTGGAG
ATCACGCCTACGGGATGCAGCAGTGGGGAATATTGCACAATGGGGGGAACCCTGATGCAGCGACGCCGCGTGAGTGAAGAAGTATTTCGGTATGTAAAGCTCTATCAGCAGGAAAGAAAATGACAGTACCTGACTAAGAAGCCCCGGCTAACTACGTGCCAGCAGCCGCGGTAATACGTAGGGGGCAAGCGTTATCCGGATTTACTGGGTGTCAAGGGAGCGTAGACGGCCTGTCAAGTCTGAAGTGAAA
+
FFFFFFFFFFFFFFFFFFFFFFFFFFFFFFFF:FFFFFFFFFFFFFFFFFFFFFFFFFFFFFFFFFF:FFFFFFFFFFFFFFFFFFFFFFFFFFFFFFFFFFFFFFFFF:FFFFFFFF::FF:FF:FFFFFFFF,FFFFFFFFFFFFFFFFFFFFFFFFFFFFFFFFFFFFF,FFF:FFFFFFFFFFFFF:F:FFFFFFFF:FF:FFFF:FF,F,FFFF:F:FF:FFFFFFFFFFFFFF:FFF,F:FF:F
@A00881:241:HJW2NDRXX:1:2129:21495:6183 1:N:0:CGAGAGAA+GATTGGAG
ATCACGCCTACGGGATGCACCAGTGGGGAATATTGGTCAATGGGGGAAACCCTGAACCAGCAACGCCGCGTGAAGGAAGAAGGCTTTCGGGTTGTAAACTTCTTTTACCGGGGACGATAGTGACGGTACCTGGTGAATAAGCTCCGGCTAACTACGTGCCAGCAGCCGCGGTAATACGTAGGGAGCGAGCGTTATCCGGATTTATTGGGTGTAAAGGGTGCGTAGGTGGTTTAGCAAGTTAGTAGCGTAA
+
FFFFFFFFFFFFFFFFFFFFFFFFFFFFFFFFFFFFFFFFFFFFFFFFFFFFFFFFFFFFFFFFFFFFFFFFFFFFFFFFFFFFFFFFFFFFFFFFFFFFFFFFFFFFFFFFFFFFFFFFFFFFFFFFFFFFFFFFFFFFFFFFFFFFFFFFFF:FFFFFFFFFFFFFFFFFFFFFFFFFFFFFFF:FFF::::FFFFFFFFFFFFFFFFFFFFFFFFFFFFFFFFFFFFFFFFFFFFFF::FFF:FF,F
@A00881:241:HJW2NDRXX:1:2129:22254:6183 1:N:0:CGAGAGAA+GATTGGAG
ATCACGCCTATGGGATGCACCAGTGGGGAATATTGCACAATGGAGGGAACTCTGATGCAGCGATGCCGCGTGAGGGAAGAAGGTTTTCGGATTGTAAACCTCTGTCTTAAGGGACGATAATGACGGTACCTTAGGAGGAAGCTCCGGCTAACTACGTGCCAGCAGCCGCGGTAATACGTAGGGAGCGAGCGTTGTCCGGAATTACTGGGTGTAAAGGGAGTGTAGGCGGGATGGTAAGTTAGGTGTGAAA
+
FFFFFFFFF,FFF:FFFFFFF:FFFFFFFFFF:FFFFFFFFFFFFFFFFFFF,FFFFFFFFFFFFFFFFFFFFFFFFFFFFFFFFFFFFFFFFFFFFFFFFFFFFFFFFFFFFFFFFFFF,FFFFFFFFF:FFFFFFFF:FFFFFFFFFFFFFFFFFFFFFFFFFFFF:FFF,F:FFFFFFFFFFFFFFFFF::FFFFFFF:FFF:::FFFF:FFFFFFFFFFFFFFFFFFFF:FF,FFFFF:F:FF:,F
@A00881:241:HJW2NDRXX:1:2129:27489:6605 1:N:0:CGAGAGAA+GATTGGAG
ATCACGCCTATGGGACGCAGCAGTGGGGAATATTGCACAATGGGGGGAACCCAGATGCAGCGACGCCGCGTGAGTGAAGAAGTATTTCGGTACGTAAAGCCCTATCAGCAGGGAAGAAGGAGACGGTACCTGAGTAAGAAGCCCCGGCTAACTAAGTGCCAGCAGCCGCGGTAATACGTAGGGTGCAAGCGTTATCCGGATTTACTGGGGGTAAAGGGAGCGTAGACGGCCAGGCAAGTCCGATGTGAAA
+
FFFFFFFF:FFF:FFFFFF,FF,F:FFFF:FFFFF,FF,F,:::F,FF,F,F,:,,FFF:F,F::F,,FF,:FFFF,:::F,FFF:FFF::FFF:FFF:F,FFFFFF:FFF,FFF::,,FF,FFFF::,FF,FFFFF:FF,FFFF,,,,:FF,F,:,F,FF:F,,,F,F,FFFFF,,F,F::F,FFF,FF:FFFFFF,F:F,F,,,F,,,,,,:FF:F:,FFFF,F:FFFFFF:F,:F::F,F,,,:F,F
@A00881:241:HJW2NDRXX:1:2129:7636:6762 1:N:0:CGAGAGAA+GATTGGAG
ATCACGCCTATGGGGCGCAGCAGTGGGGAATATTGCACAATGGGGGGAACCCTGATGCAGCAACGCCGCGTGAGTGAAGAAGTATTTCGGTACGTAAAGCTCTATCAGCAGGGAAGAAGAGAGACGGTACCTGAGTAAGAAGCCCCGGCTAACTACGTGCCAGCAGCCGCGGTAATACGTAGGGGGCACGCGTTATCCGGAATTACTGGGTGTAAAGGGAGCGCAGACGGCGATGCAAGTCTGGAGTGAA
+
,FFFFFFFFF:FFFFFFFFFFFFFFFFFFFFFFFFFFFFFFFFFFFFFFFFFFFFFFFFFFFFFF:FFFFFFFF,FFFFFFFFFFF:FFFFFFFFFFFFF:FFFFFFF:FFFFFFFFFFFFFFFFFF:,FFF:FFF:FFFFFFFF:FF:FFFFF:FFFFFFFFFFFFFFFFFFF::F,FFFFF:FFFF,FFFFFFFF:F,,F,FFF:FF::FFFFFFF:F,FF:FFFFFFFFFFFFF:FFF:FF,F:FFF
@A00881:241:HJW2NDRXX:1:2129:29785:6762 1:N:0:CGAGAGAA+GATTGGAG
ATCACGCCTATGGGGCGCAGCAGTGGGGGATATTGGACAATGGGGGGAACCCTGATCCAGCGACGCCGCGTGAGTGAAGAAGTATTTCGGTATGTAAAGCTCTATCAGCAGGGAAGAAAGAGGACGGTACCTGAGTAAGAAGCCCCGGCTAACTACGTGCCAGCAGCCGCGGTAATACGTAGGGGGCAAGCGTTATCCGGATTTACTGGGTGTAAAGGGAGCGTCGACGGAGAGGCAAGTCTGGAGTGAA
+
:FFFFFFFF,FFFFFFFFFFFFFFFFFFFFFFFFFFFFFFFFFFFFFFFFFFFFFFFFFFFFFFFFFFFF:FFFFFFFFFFFFFFFFFFFFFFFFFFFF:FFFFFFFFF:FFFF:FFFFFFFFFFFFFFFFFFFFFFFFFFF:FFFFFFFFFFF,FFFFFFFFFFFF:FFFF:FFF,FFFF:FFFFFF,FFF:FFFF:FFFFFFF,FFFFFF:FF:,FFFFFFF,:FFFFFFFF::F:FFFFF,FFF:,F
@A00881:241:HJW2NDRXX:1:2129:7636:6887 1:N:0:CGAGAGAA+GATTGGAG
ATCACGCCTATGGGGGGCAGCAGTGGGGAATATTGGGCAATGGGCGGAAGCCTGACCCAGCAACGCCGCGTGAGGGAAGAAGGGTTTCGGCTCGTAAACCTCTGTCCTATGGGACGAAGTGCGTGACGGTACCATAGGAGGAAGCCCCGGCTAACTACGTGCCAGCAGCCGCGGTAATACGTAGGGGGCGAGCGTTGTCCGGAATGATTGGGCGTAAAGGGCGCGTAGGCGGCCTGTTAAGTCAGGGGTG
+
:FFFFFFFF:FFFFFFFFFFFFFFFFFFFFFFFFFFFFFFFFFFFFFFFFFFFFFFFFFFFFFFFFFFFFFFFFFFFFFFFFFFFFFFFFFFFFFFFFFFFFFFFFFFFFFFFFFFFFFFFFFFFFFFFFF:FFFFFFFFFFFFF:FFFFFFFFFFFFFF:FFF:FFFFFFFFFFF,FFFFFFFFFFFFFFFFFF:FFFFFFF:FFFFFFFFFF,FFFFFFFFFFFFFFFFFFFFFFF,FFFFF:FFFFF
@A00881:241:HJW2NDRXX:1:2129:8666:6981 1:N:0:CGAGAGAA+GATTGGAG
ATCACGCCTATGGGATGCAGCAGTGGGGAATATTGGGCAATGGGCGCAAGCCTGACCCAGCAACGCCGCGTGAGGGAAGAAGGTTTTCGGATTGTAAACCTCTGTCCTTGATGAAAAGGAGTAGATGGTAATCAAGGAGGAAGCCCCGGCTAACTACGTGCCAGCAGCCGCGGTAATACGGAGGGGGCGAGCGTTGTCCGGAATGATTGGGCGTAAAGGGCGCGTAGGCGGCCCGGTAAGTCTGGAGTGA
+
FFFFFFFFFFFFFFFFFFFFFFFFFFFFFFFFFFFFFFFFFFFFFFFFFFFFFFFFFFFFFFFFFFFFFFFFFFFFFFFFFFFFFFFFFFFFFFFFFFFFFFFFFFFF:FFFFFF::FFFFFFFFFFFFF:FFFFFFFFFF:FFFFFFFFFFFFFFFFFFFF:FFFFFFF:FFF,FFFFF,FFFFFFFFFFFF,FFFFFFFFF,FFFFFFFFFFFF:FFFFFFFFFFFF:::FFFFFFFFFFFFFFFFFF
@A00881:241:HJW2NDRXX:1:2129:27877:7091 1:N:0:CGAGAGAA+GATTGGAG
ATCACGCCTATGGGATGCAGCAGTGGGGGATATTGCACAATGGAGGAAACTCTGATGCAGCGATGCCGCGTGAGGGAAGAAGGTTTTCGGATTGTAAACCTCTGTGGAGGGGGACGATAATGACGGTACCCCTTTAGGAAGCCACGGCTAACTACGTGCCAGCAGCCGCGGTAATACGTAGGTGGCGAGCGTTGTCCGGAATTACTGGGTGTAAAGGGAGTGCAGGCGGGACTGCAAGTCAGAAGTGAAA
+
,FFFFFF:FFFFFFFFFFFFFF,FFFFFFFFFFFFFFFFFFFFFFFFFFFFFFFFFFFFF:FFFFFFFFF,F,FFFFFFFFF,FFFFFF:FFFF:FFFFFFFFFFF,FFFFFFFFFFFFFFFF:FFFFFFFFFFFF:FFFFFFFFFF,FFFFFFFFFFFFFFFFFFFFFFFF:FFFFFFF:FFFFFFFFFFFFFFFFFFF,FFF:FFFFFFF,:FFFFF::FFFFFFFFF:,::FFFF,:FFF:FFFFFF
@A00881:241:HJW2NDRXX:1:2129:21043:7122 1:N:0:CGAGAGAA+GATTGGAG
ATCACGCCTACGGGATGCACCAGTGGGGAATATTGGTCAATGGGGGAAACCCTGAACCAGCAACGCCGCGTGAAGGAAGAAGGCTTTCGGGTTGTAAACTTCTTTTACCGGGGACGATAGTGACGGTACCTGGTGAATAAGCTCCGGCTAACTACGTGCCAGCAGCCGCGGTAATACGTAGGGAGCGAGCGTTATCCGGATTTATTGGGTGTAAAGGGTGCGTAGGTGGTTTAGCAAGTTAGTAGCGTAA
+
FFFFFFFFFFFFFFFFFFFFFFF:FFFFFFFFFFFFFFFFFFFFFFFFFFFFFFFFFFFFFFFFFFFFFFFFFFFFFFFFFFFFFFFFFFFFFFFFFFFFFFFFFFFFFFFFFFFFFFFFFFF:FFFFFFFFFFFFFFFFFFFFFFFFFFFFFFF:FFFFFFFFFFFFFFFFFFFFFFFFFFFFFFFFFFF,FFFFFFFFFFFFFFFFFFFFFFFFFFFFFFFFFFFFFFFFF:FFFFF::FFFFFFFFF
@A00881:241:HJW2NDRXX:1:2129:25934:7232 1:N:0:CGAGAGAA+GATTGGAG
ATCACGCCTATGGGATGCAGCAGTGAGGAATATTGGACAATGGCCGGAAGGCTGATCCAGCCATGCCGCGTGAGGGAATGAGGTCCTATGGATTGTAAACCTCTTTTCACGCAGGGCAATAAGGTCCACGAGGTGGACCGACGAGAGTATGCGTGGAATAAGCATCGGCTAACTCCGTGCCAGCAGCCGCGGTAATACGGAGGATGCGAGCGTTGTCCGGATTTCTTGGGTTTAAAGGGTGCGTAGGCGG
+
FFFFFFFFFFFFFFFFFFFFFFFFFFFFFFFFFFFF:FFFFFFFFFFFFFFFFFFFFFFFFFFFFFFFFFFFFFFFFFFFFFFFFFFFFFFFFFFFFFFFFFFFFFFFFFFFFFFFFFFFFFFFFFFFFFFFFFF::FFFFFFFFFFFFFFFFFFFF,F:FFFFFFFFFFFFFFFFFFFFFFFF:F:FFFFFFF,FFFFFFFFFFFFFFFFFF:::FFFFF,FF,FFFFFF,FF:FFFF:FFFFFFFFFF
@A00881:241:HJW2NDRXX:1:2129:24894:7560 1:N:0:CGAGAGAA+GATTGGAG
ATCACGCCTACGGGACGCAGCAGTGGGGAATATTGGTCAATGGGGGAAACCCTGAACCAGCAACGCCGCGTGAAGGAAGAAGGCTTTCGGGTTGTAAACTTCTTTTATCAGGGACGATAGTGACGGTACCTGATGAATAAGCTCCGGCTAACTACGTGCCAGCAGCCGCGGTAATACGTAGGGAGCGAGCGTTATCCGGATTTAATGGGTGTAAAGGGCGCGTAGGCGGGCTGACAAGTCAGATGTGAAA
+
FFFFFFFFFF:::FFFFFFFFFF:FFFFFFFFFFFFFFFFF:FFFFFF,:FFFFFFFFFFF:FFFFFFFF:FFFFFF:FFFFFFF,FFFFF:FFFFFFF:FF,FFFFFFFFFFFFFF,:FFFFFFFFFFFFFFF:FFFFF:FFFFFFFFFFFFFFFFFFFFFFFFFF:FF:FFFFFFFF:FFFFFF:FFFFFFFFFFFFFFFFF,:F,F,F:,FF:F:FF:F:FF:FFFFFFFFFFFFFFFFF:,::FF:
@A00881:241:HJW2NDRXX:1:2129:16938:7592 1:N:0:CGAGAGAA+GATTGGAG
ATCACGCCTACGGGATGCAGCAGTGGGGAATATTGCACAATGGGGGAAACCCTGATGCAGCGACGCCGCGTGAGTGAAGAAGTATTTCGGTATGTAAAGCTCTATCAGCAGGGACGAAGATGACGGTACCTGAGTAAGAAGCCCCGGCTAACTACGTGCCAGCAGCCGCGGTAATACGTAGGGGGCCAGCGTTATCCGGATTTACTGGGTGTAAAGGGAGCGTAGACGGCGATGCACGTCTGAAGTGAAA
+
FFFFFFFFFFFFFFFFFFFFFFFFFFFFFFFFFFFFFFFFFFFFFFFFFFFFFFFFFFFFFFFFFFFFFFFFFFFFFFFFFFFFFFFFFFFF,FFFFFFFFFFFFFFFFFFFFF,FFFFF:FFFFFFFFFFFFFFFFFFFFFFFFFFFFFFFFFFFFFFFFFFFFFFFFFFF,F:FFFFFFFFFFF,FFF:FFFFFFFFF,FFFFF:FFFFFF:FFFFFFFFFF::FFF,::FFFFFFFFFFF,FFFF:F
@A00881:241:HJW2NDRXX:1:2129:22462:8453 1:N:0:CGAGAGAA+GATTGGAG
ATCACGCCTACGGGGTGCAGCAGTGGGGAATCTTCCGCAATGGGCGAAAGCCTGACGGAGCGATGCCGCGTGGGTGAAGAAGGGATTCGTCCCGTAAAGCCCTGTTGCCCGCGACGAAGAGCGCATCGAGGAAAGAGCGATGCGAGTGACGGTAGCGAGCGAGGAAGCCACGGCTAACTACGTGCCAGCAGCCGCGGTAATACGTAGGTGGCGAGCGTTGTCCGGAATCATTGGGCGTAAAGCGCATGTA
+
FFFFFFFFFF:FFFFFFFFFFFFFFFFFFFFFFFFFFFFFFFFFFFFFFFFFFFFFFFFFFF:FFFFFFFFFFF:FFFFF:FFFFFFFFFFFFFFFF:FFFFFFFFFFFFFFFFFFFFFFFFFFFFFFFFFFFFFFFFFFFFFFFFFFFFFFFFFFFFFFFFFFFFFFF,FFFFFFFFFFFFFFF::FFFFFFFFFF:F,FF:FFFFFFFFFFFFFFFF::FFFFFFFFFFFFFFFFF:FFF::FFFFFF
@A00881:241:HJW2NDRXX:1:2129:27733:8656 1:N:0:CGAGAGAA+GATTGGAG
ATCACGCCTACGGGACGCAGCAGTGGGGAATATTGGACAATGGGCGAAAGCCTGATCCAGCGACGCCGCGTGAAGGAAGACGGTCTTCGGATTGTAAACTTCAGTGAGCAGGGACGAGAAAGGACGGTACCTGCAGAGCAAGCCACGGCTAACTACGTGCCAGCAGCCGCGGTAATACGTAGGTGGCGAGCGTTATCCGGAATTACTGGGTGTAAAGGGTGAGTAGGCGGGGATGCAAGTCAGGTGTGAA
+
FFFFFFFFFFFFFFFFFFFFFFFFFFFFFFFFFFFFFFFFFFFFFFFFFFFFFFFFFFFFFFFFFFFFFFFFFFFFFFFFFFFFFFFFFFFFFFFFFFFFFFFFFFFFFFFFFFFFFFFFFFFFFFFF:FFFFFFFFFFFFFFFFFFFFFFFFFFFFFFFFFFF:FFFFFFFF,FFFFFFFFFFFFFFFFFFFF:FFFFFFFFFFFFFFF:FF,FFFFFFFFFF,FFFFFFFFFFFF:FFF:FFFF:FFF
@A00881:241:HJW2NDRXX:1:2129:21341:9267 1:N:0:CGAGAGAA+GATTGGAG
ATCACGCCTACGGGATGCAGCAGTGGGGGATATTGCACAATGGGGGAAACCCTGAACCAGCAACGCCGCGTGAAGGAAGAAGGCTTTCGGGTTGTAAACTTCTTTTATCAGGGACGATAGTGACGGTACCTGATGAATAAGCTCCGGCTAACTACGTGCCAGCAGCCGCGGTAATACGTAGGGAGCGAGCGTTATCCGGATTTACTGGGTGTAAAGGGCGCGTAGGCGGGCTGACAAGTCAGATGTGAAA
+
FFFFFFFFFFFFFFFFFFFFFFFFFFFFFFFFFFFFFFFFFFFFFFFFFFFFFFFFFFFFFFFFFFFFFFFFFFFFFFFFFFFF:FFFFFFFFFFFFFFFFFFFFFFFFFFFFFFFFFFFFFFFFFFFFFFFFFFFFFFFFFFFFFFFFFFFFFFFFFFFFFFFFFFFFFFFFFF:FFFFFFFFFFFFFFF:F,FFFF:FFFFFFFFFF,FFFFFFFFFFFFFFFFFFFFFFF:FFFFFF:FF:FFFF,F
@A00881:241:HJW2NDRXX:1:2129:17779:9518 1:N:0:CGAGAGAA+GATTGGAG
ATCACGCCTACGGGGTGCAGCAGTGGGGAATATTGGGCAATGGGCGCAAGCCTGACCCAGCAACGCCGCGTGAAGGAAGAAGGCTTTCGGGTTGTAAACTTCTTTTATGAGGGACGAAGGACGTGACGGTACCTCATGAATAAGCCACGGCTAACTACGTGCCAGCAGCCGCGGTAATACGTAGGTGGCGAGCGTTGTCCGGATTTACTGGGTGTAAAGGGCGCGTAGGCGGGTCGGCACGTCAGATGGG
+
FFFFFFFFFFFFFFFFFFFFFFFFFFFFFFFFFFFFFFFFFFFFFFFFFFFFFFFFFFFFFFFFFFFFFFFFFFFF:FFFFFFFFFFFFFF:FF,F,FF,FFFFFFFFFFFFFFFFFFFF,FFFFF:FFFFF:FFFFF,,FFFFFF,F:FFFFFFFFFFFFFFFFF,FFFFFFF,:FFF:F:FFFFFFFFFFFF:FFFFFFFFFFFFF:FFFFFFF,FFFFFF:FF,FF:FFFF,FFF,:FFF:F,,F,F
@A00881:241:HJW2NDRXX:1:2129:17833:10050 1:N:0:CGAGAGAA+GATTGGAG
ATCACGCCTATGGGATGCAGCAGTGAGGAATATTGGACAATGGCCGGAAGGCTGATCCAGCCATGCCGCGTGAGGGAATGAGGTCCTATGGATTGTAAACCTCTTTTCACGCAGGGCAATAAGGTCCACGAGGTGGACCGACGAGAGTATGCGTGGAATAAGCATCGGCTAACTCCGTGCCAGCAGCCGCGGTAATACGGAGGATGCGAGCGTTGTCCGGATTTATTGGGTTTAAAGGGTGCGTAGGCGG
+
FFFFFFFFFFFFFFFFFFFFFFF:FFFFFFFFFFFFFFFFFFFFFFFFFFFFFFFFFFFFFFFFFFFFFFFFFFFFFFFFFFFFFFFFFFFFFFFFF:FFFFFFFFFF:FFFFFFFF,FFF:FFFFFFFFFFFFFFFFFFF:FFFFFFFFFFFFFFF:FFFFFF:F:FFFFFFFFF:FFFF:FFFF::FFFFFFFFFFF:FFFFFFF:FFFFF,FFFF:FFF:FF,FFFFF:FFFFFFFFF:FFF,F:F:
@A00881:241:HJW2NDRXX:1:2129:16260:10332 1:N:0:CGAGAGAA+GATTGGAG
ATCACGCCTACGGGACGCAGCAGTGAGGAATATTGGACAATGGCCGGAAGGCTGATCCAGCCATGCCGCGTGAGGGAATGAGGTCCTATGGATTGTAAACCTCTTTTCACGCAGGGCAATAAGGTCCACGGGGTGGGCCGACGAGAGTATGCGTGGAATAAGCATCGGCTAACTCCGTGCCAGCAGCCGCGGTAATACGGAGGATGCGAGCGTGGTCCGGATTTATTGGGTTTAAAGGGTGCGTCGGCGG
+
FFFFFFFFFFFFFFFFFFFFFFFFFFFFFFFFFFFFFFFFFFFFFFFF:FFFFFFFFFFFFFFFFFFFFFFFFFFFF:FFFFFFFFFF:FFF,FFF:F,FFFFFFFFFFFFFFFFFFFFFFFFFFFFFFFFFFFFFFFFFFFFFFFFFFFFFFFFFFFFFFFF:FFFFFF:FFFFFFFFFFFFF:FFFFF:FF,:FFFFFFFFFFFFFFFFFF,FF:FFFF:,F,FFFFF:,FF:,:FF:FFFF,,FF:F
@A00881:241:HJW2NDRXX:1:2129:15058:10473 1:N:0:CGAGAGAA+GATTGGAG
ATCACGCCTATGGGACGCAGCAGTGAGGAATATTGGTCAATGGGCGCGAGCCTGAACCAGCCAAGTAGCGTGAAGGAAGACGGCCCTACGGGTTGTAAACTTCTTTTATACGGGAATAAGAACGTCCACGAGTGGATGCGTGCATGTACCGTATGAATAAGCATCGGCTAACTCCGTGCCAGCAGCCGCGGTCATACGGAGGATGCGAGCGTTATCCGGATTTATTGGGTTTAAAGGGAGCGTAGACGGG
+
FFFFFFFFF:FFFFFFFFFFFFF:F:FFFFFFFFFFFFFFFFFFFFFFFFFFFFFFFFFFFFFFFFFFFFFFFFFFFFFFFFFFFFFFFFFFFFFF:FFFFFFFFFFFFFFFFFF:FFFFFFFFFFFF:FFFFF,,FFFFFFFFF:,FFF:F,FFFFFFFFF:F:FF:FFFFFFFFFFFFFFF:FFFFFFFF,FFFFFFFFFFFFF:FFF:FFF,:FFFF,FFFFFF,FF,F:F:FF::FFFF::F:FF:
@A00881:241:HJW2NDRXX:1:2129:30662:10661 1:N:0:CGAGAGAA+GATTGGAG
ATCACGCCTATGGGGTGCAGCAGTGAGGAATATTGGTCAATGGACGGAAGTCTGAACCAGCCATGCCGCGTGCAGGAAGACGGCTCTATGAGTTGTAAACTGCTTTTGTACGAGGGTAAACTCGGGTACGTGTACCCGACTGAAAGTATCGTACGAATAAGGATCGGCTAACTCCGTGCCAGCAGCCGCGGTAATACGGAGGATTCAAGCGTTATCCGGATTTATTGGGTTTAAAGGGTGCGTAGGCGGT
+
FFFFFFFFFFFFFFFFFFFFFFFFFFFFFFFFFFFFFFFFFFFFFFFFFFFFFFFFFFFFFFFFFFFFFFFFFFFFFFFFFFFFF:FFFFFFFFFFFFFFFFFFFF:FFFFFFFFFFFFFFFFFFFFFFFFFFFFFFFFFFFFFFFFFFFFFFFFFFF:FFFFFFFFFFFFFFFF:FFFFFFFFFFFFFFFFFFFFFF,FFFFFFFFFFFF,FFFF::F:FFFFFFFFFFF:FFFF:FFFFFFFF:FFFF
@A00881:241:HJW2NDRXX:1:2129:10221:10676 1:N:0:CGAGAGAA+GATTGGAG
ATCACGCCTATGGGACGCAGCAGTGGGGAATATTGCACAATGGGGGAAACCCTGATGCAGCGACGCCGCGTGAGTGAAGAAGTATTTCGGTATGAAAAGCTCTATCAGCAGGGAAGAAGATGACGGTACCTGAGTAAGAAGCCCCGGCTAACTACGTGCCAGCAGCCGCGGTAATACGTAGGGGGCAAGCGTTATCCGGATTTACTGGGTGTAAAGGGAGCGTAGACGGCGATGCAAGTCTGAAGTGAAA
+
FFFFFFFFFFFFFFFFFFFFFFFFFFFFFFFFFFFFFFFFFFFFFFFFFFFFFFFFFFFFFFFFFFF:FFFFFFFFFFFFFFFFFFFFFFFFFF,FFFFFFFFFFFFFFFFFFF:FFFFFFFFFFFFFF:FFFFFFFFFFFFFFFFF:FFF:FFFFFF:FFFF:FFFFFFFFF:F:F:F:FFFF:FFFF:F,F:FFFFFF:FFFFFFFFFFFFFFFFFFFFFFF,FFFFFFF,FFF,F,,:F,FFFFFFF
@A00881:241:HJW2NDRXX:1:2129:29008:10739 1:N:0:CGAGAGAA+GATTGGAG
ATCACGCCTACGGGAGGCAGCAGTGGGGGATATTGGACAATGGGGGGAACCCTGATCCAGCGACGCCGCGTGAGTGAAGAAGTATTTCGGTACGTAAAGCTCTATCGGCAGGGAAGAAGGAAGAGACGGTACCTGAGTAAGAAGCCCCGGCTAACTACGTGCCAGCAGCCGCGGTAATACGTAGGGGGCAAGCGTTATCCGGATTTACTGGGTGTAAAGGGAGCGCAGACGGAGAGGCAAGTCTGACGTG
+
FFFFFFFFFF::FFFFFF:FFFFFFFFFFFFFFFFFF:FFFFFFFFFFF:F:FFFFFFFFFFFFFFFF:FF:F::FFFFFFFFFFFFFF::::FFFFFF,FFFFFF:F:FFFFF,FFFF:FFF:FF::FFFF:,FFF,FFF:F,FFFFFFFFFFFFFFFFFFFFFF:FF:FFFF:FFFF:FF:F,FFFFFFFFFF,FFF:FFFFFF,,FFF:FFF,F,FFFFF,FFFFF,FFFFFFFFF,FFF:FF,F,:
@A00881:241:HJW2NDRXX:1:2129:25907:10755 1:N:0:CGAGAGAA+GATTGGAG
ATCACGCCTACGGGATGCAGCAGTGGGGAATATTGGTCAATGGGGGAAACCCTGAACCAGCAACGCCGCGTGAAGGAAGAAGGCTTTCGGGTTGTAAACTTCTTTTATCAGGGACGATAGTGACGGTACCTGATGAATAAGCTCCGGCTAACTACGTGCCAGCAGCCGCGGTAATACGTAGGGAGCGAGCGTTATCCGGATTTACTGGGTGTAAAGGGCGCGTAGGCGGGCTGACAAGTCAGATGTGAAA
+
:FFFFFFFF:FFFFFFFFFFFFFFFFFF:FFFFFFFFFFFFFFFFFFF:FFFFFFFFFFFFFFFFFFFFFFFFFFFF:FFFFFFFFFFFFFFFF:FFFFFFFFFFF:FFFFFF:FFFFFFFFFFFFFFFF:FFFFFFFFF:FFFFFFFFFFFFFFFFFFFFFF:FFFFFFFFF,FFFF,FFFFFFFFFFF:FFFFFFFFFF,F:FFFFFFFF,FFFFFF:FFF,,FFFFFFFFFFFFFFF:FF:F:FFFF
@A00881:241:HJW2NDRXX:1:2129:25427:10770 1:N:0:CGAGAGAA+GATTGGAG
ATCACGCCTACGGGATGCAGCAGTGGGGGATATTGCGCAATGGGGGGAACCCTGACGCAGCAACGCCGCGTGGAGGAAGACGGTTTTCGGATTGTAAACTCCTTTTGTCAGGGACGAATAATGACGGTACCTGACGAATAAGCTCCGGCTAACTACGTGCCAGCAGCCGCGGTAATACGTAGGGAGCAAGCGTTATCCGGAATTACTGGGTGTAAAGGGTGCGTAGGCGGCTGGGTAAGTCAGATGTGAA
+
FFFFFFFFFFFFFFFFFF:FFFF:FFFFFFFFFFFFFFFFFFFFFFFF:FFFFFFFFFFFFFFFFFFFFFFFFFFFFFFFFFFF:FFFFFFFFFFFFFFFFFFFFFFFFFFFFFFFFFFFFFFFFFFF:FF,FFFFFFFFFFFFFFFFFF:FFFFFF:FFFFFFFFFFFFFFFFF:FFFFFFFFFFFF:FFFFF,FFFFFF,FFFFFFFFFFFF:FFFFFFFFFFFFFFFFF,FFFF,FFFFFFFFFF:F
@A00881:241:HJW2NDRXX:1:2129:9833:10817 1:N:0:CGAGAGAA+GATTGGAG
ATCACGCCTATGGGGGGCAGCAGTGGGGAATATTGGGCAATGGAGGCAACTCTGACCCAGCAACGCCGCGTGAGCGATGAAGGTCTTCGGATTGTAAAGCTCTTTAAGTGGGGACGAAGAAAGTGACTGTACCCACAGAATAAGCCTCGGCTAACTACGTGACAGCAGCCGCGGTAATACGTAGGAGGCAAGCGTTATCCGGAATGACTGGGCGTAAAGGGTGCGTAGGTGGTTTGGCAAGTTGGTAGCG
+
FFFFFFFFFFFFFFFFFFFFFFFFFFFFFFFFFFFFFFFFFFFFFFFFFFFFFFFFFFFFFFFFFFFFFFFFFFFFFFFFFFFFFFFFFFFFFFFFFFFFFFFFFFFFFFFFFFFFFFFFFFFFFFFFFFFFFFFFFFFFFFFFFFFFFFFFFFFFFFFFFFFFFFFFFFFFFFFFFFFFFFFFFFFFF:FFFFFFFFFF:FFFFFFFFFFFFF,FFFFFFFFFFFFFFFFFFFFFFFFFFFFFFFFFFF
@A00881:241:HJW2NDRXX:1:2129:24026:10911 1:N:0:CGAGAGAA+GATTGGAG
ATCACGCCTATGGGGGGCACCAGTGGGGAATATTGCACAATGGGGGGAACCCTGATGCAGCGACGCCGCGTGGGTGAAGAAGTATTTCGGTATGTAAAGCCCTCTCAGCAGGGAAGAAGATGACGGTACCTGAGTAAGAAGCCCCGGCTAACTACGTGCCAGCAGCCGCGGTAATACGTAGGGGGCGAGCGTTATCCGGATTTACTGGGTGTAATGGGAGCGCAGACGGCTTAGCACGTCTGGAGTGAAA
+
:FFFFFFF:FFFFFFFFFFFFFFFFFFFFFFFFFFFFFFFFFFFFFFFFFFFFFFFFF:FFFFFFFFFFFFFFFFFFFFFFFFFFFFFFFF:FFF,FFFFFFF,FFFFFFFFFFFFFFFFFFFFFFFFF:FFFFFF:FFFFFFFFFFFFFFFF,FFFFFF:FFFFFFFFFFF:FFFFFFFFFFFFFFFFFFFF:FFFFFFFFFF:FFFFFFFFF,FFFFFF:F:FFFFFF:FFFFF,FF:FFFFFFFFFF
@A00881:241:HJW2NDRXX:1:2129:16477:10989 1:N:0:CGAGAGAA+GATTGGAG
ATCACGCCTCCGGGGTGCAGCAGTGGGGAATATTGGGCAATGGGCGCAAGCCTGACCCAGCAACGCCGCGTGAAGGAAGAAGGCTTTCGGGTTGTAAACTTCTTTTATCAGGGACGATCGTGACGGTACCTGATGAATAAGCTCCGGCTAACTACGTGCCAGCAGCCGCGGTAATACGTAGGGAGCGAGCGTTATCCGGATTTACTGGGTGTCAAGGGCGCGTAGGCGGGCCGACAAGTCAGATGTGAAA
+
FFF,FFFFF,F:FFF:FFFFF:FFFFFFFFFFFFFFFF,,FFFFFFFFFFFFFFFFFFF:F:FFFFFFFFFFFFFFF,FF,FFF:FFFFFFFFFFFFFFFFFFFFFFFFFFFFFFFF::FFF:FFFFFFFFFFFFF,FFFFFFFFFFFF:FFFFF:FFF:FFFFFFFFFFFFF,F::FF,FFFFFFF:FFFFF,:FFFFFFFFF,:FFFFFF,FFFFFFFFFF::,FFF:FFFFFFFFFFFFF,:,F:FF
@A00881:241:HJW2NDRXX:1:2129:16658:11083 1:N:0:CGAGAGAA+GATTGGAG
ATCACGCCTATGGGATGCAGCAGTGGGGAATATTGCACAATGGGGGGAACCCTGATGCAGCGACGCCGCGTGAGTGAAGAAGTCATTCGTGATGTAAAGCTCTATCAGCAGGAAAGAAAATGACGGTACCTGACTAAGAAGCCCCGGCTAACTACGTGCCAGCAGCCGCGGTAATACGTAGGGGGCAAGCGTTATCCGGATTTACTGGGTGTAAAGGGAGCGTAGACGGCAGGGCAAGTCTGAAGTGAAA
+
FFFFFFFFFFFFFFFFFFFFFFFFFFFFFFFFFFFFFFFFFFFFFFFFFFFFFFFFFFFFFFFFFFFFFFFFFFFFFFFFFFFFFFFFFFFFFFFFFFFFFFFFFFF:FFFFFFFFFFFFFFFFFFFFFFFFFFFFFF:FFFFFFFFFFFFFFFFFFFFFFFFFFFFFFFFFFFFFFF:FFFFFFFF:FFFF,,FFFFFFF:FF:FFFFFFF:F:FFFFFFFFF,FFFF:,FFFFF:FFFFFF,FFF:F:
@A00881:241:HJW2NDRXX:1:2129:24686:11271 1:N:0:CGAGAGAA+GATTGGAG
ATCACGCCTACGGGATGCAGCAGTGGGGAATATTGCACAATGGGGGGAACCCTGATGCAGCGACGCCGCGTGAGTGAAGAAGTATTTCGGTATGTAAAGCTCTATCAGCAGGAAAGAAAATGACAGTACCTGACTAAGAAGCCCCGGCTAACTACGTGCCAGCAGCCGCGGTAATACGTAGGGGGCAAGCGTTATCCGGATTTACTGGGTGTAAAGGGAGCGTAGGCGGGCTTGCAAGTCAGATGTGAAA
+
FFFFFFFFFFFFFFFFFF:FFFFFFFFFFFFFFFFFFFFFFFFFFFFFFFFFFFFFFFFFFFFFFFFFFFFFFFFFFFFFFFF,FFFFFF,FFFFFFFFFFFF,FFFFFFFF,FFFFFFFFFFFFFFF:FFFFFFF:F:FFFFFFFFFFF:FFFFFFFFFFFFFFFFFFFFF:FFFFFFFFFFFFFFFFFF,FFFFFFFFFFFFFFFF,FFFF:FFFFFFF,,FFFFFFF,F:FFFFFFFFF:FF:FFFF
@A00881:241:HJW2NDRXX:1:2129:9335:11459 1:N:0:CGAGAGAA+GATTGGAG
ATCACGCCTACGGGATGCAGCAGTGGGGAATATTGGTCAATGGGGGAAACCCTGAACCAGCAACGCCGCGTGAAGGAAGAAGGCTTTCGGGTTGTAAACTTCTTTTATCAGGGACGATAGTGACGGTACCTGATGAATAAGATCCGGCTAACTACGTGCCAGCAGCCGCGGTAATACGTAGGGAGCGAGCGTTATCCGGATTTACTGGGTGTAAAGGGCGCGTAGGCGGGCTGACAAGGCAGATGTGACA
+
,FFFFFFFFFFFFFF,FFFFFFFFFFFFFFFF,FFFFFFFFFFFFFFF,FFFFFFFFFFFFFFFFFFFFFFFFFFFFFFFFFFFFFFFFFFFFFFF:FFFFFFFFFFFFFFF,F,F::FFFF:FFFFFFFFFFFFFFFFFF,:FFFFFFFFFFFFFFFFFFFFFFFFFFFFFFF:FFF:FFFFFFF:FF:F,F:FFFFFF,FFF:FF,FFFF:F:FFFFFF:FFFFFFF:FF:F,F,,:FFFF,FFFF,:
@A00881:241:HJW2NDRXX:1:2129:25491:11537 1:N:0:CGAGAGAA+GATTGGAG
ATCACGCCTATGGGGGGCAGCAGTGGGGAATATTGGGCAATGGGCGGAAGCCTGACCCAGCAACGCCGCGTGAGGGAAGAAGGGTTTCGGCTCGTAAACCTCTGTCCTATGGGACGAAGTGCGTGACGGTACCATAGGAGGAAGCCCCGGCTAACTACGTGCCAGCAGCCGCGGTACTACGTCGGGGGCGAGCGTTGTCCGGAATGATTGGGCGTAAAGGGCGCGTAGGCGGCCTGTTAAGTCAGGGGTG
+
FFFFFFFFFFFFFFFFFFFFFFFFFFFFFFFFFFFFFF:FFFFFFFFFFFFFFFFFFFFFFFFFFFFFFFFFFFFFFFFFFFFFFFFFFFFFFFFFFFFFFFFFFFFFFFFFFFFFFFFFFFFFFFFFFFFFFFFFFFFFFFFFFFFFFFFF:FFFFFFFFFFFFFFFFFFFFFFF,FFFFF,FFFFFFFFFFFFFFFFFFFFFFFFFFFFFF:FFF:F:FFFFFFFFF:FFFFFFFF,FFFF,FFFFFF
@A00881:241:HJW2NDRXX:1:2129:20663:11631 1:N:0:CGAGAGAA+GATTGGAG
ATCACGCCTACGGGAGGCAGCAGTGGGGAATATTGGGCAATGGAGGAAACTCTGACCCAGCAACGCCGCGTGAATGATGAAGGTCTTCGGATTGTAAAGTTCTTTTCTAAGGGAAGAAGAAAGTGACGGTACCTTAGGAATAAGCCTCGGCTAACTACGTGCCAGCAGCCGCGGTAATACGTAGGAGGCAAGCGTTATCCGGAATGACTGGGCGTAAAGGGTGCGTAGGTGGTTTGACAAGTTAGTAGCG
+
FFFFFFFFFFFFFFFFFFFFFFFFFFFFFFFFFFFFFFFFFFFFFFFFFFFFFFFFFFFFFFFFFFFFFFFFFFFFFFFFFFFFFFFFFFFFFFFFFFFFFFFFFFFFFFFFF:FFFFFFFFFFFFFFFFFFFFFFFFFFFFFFFFFFFFFF::FFFFFFFFFFFFFFFFFFFFF,FFFFFFFFFFFFFFFFFFFF:FFFFFFFFFFFFFFFFF:FFFFFFFFFFFFFFF:FFFFFFFFFFFFFFFFFF:
@A00881:241:HJW2NDRXX:1:2129:31222:11945 1:N:0:CGAGAGAA+GATTGGAG
ATCACGCCTATGGGATGCACCAGTGGGGGATATTGGACAATGGGGGGAACCCTGATCCAGCGACGCCGCGTGAGTGAAGAAGTATTTCGGTATGTAAAGCTCTATCAGCAGGGAAGAAAGAGATGACGGTACCTGAGTAAGAAGCCCCGGCTAACTACGTGCCAGCAGCCGCGGTAATACGTAGGGGGCAAGCGTTATCCGGATTTACTGGGTGTAAAGGGAGCGTATACGGATAGGCAAGTCTGAAGTG
+
FFFFFFFFFFFFFFFFFFFFFFFFFFFFFFFFFFFFFFFFFFFFFFFFFFFFFFFFFFFFFFFFFFFFFFFFFFFFFFFFFFFFFFFFFF:FFFFFFFFFFFFFFFFFFFFFFFFFFFFFFFFFFFF,FFFFFFFFFFFFFFFFFFFFFFFFFFFFFFFFF:FFFFFF:FFFFFFFFFF:FFF:FFFFFFFFFFFFFFFFF:F:F:FFFF:FFFFFFFFFFFFF,:,,FFFFFFFFFFF,FFFFF::F:F
@A00881:241:HJW2NDRXX:1:2129:16387:11960 1:N:0:CGAGAGAA+GATTGGAG
ATCACGCCTATGGGAGGCAGCAGTGGGGAATATTGCACAATGGGGGGAACCCTGATGCAGCGACGCCGCGTGAGTGAAGAAGTATTTCGGTATGTAAAGCTCTATCAGCAGGAAAGAAAATGACAGTACCTGACTAAGAAGCCCCGGCTAACTACGTGCCAGCAGCCGCGGTAATACGTAGGGGGCAAGCGTTATCCGGATTTACTGGGTGTAAAGGGAGCGTAGACGGCCTGTCAAGTCTGAAGTGAAA
+
FFFFFFFFFFFFFFFFFFFFFFFFFFFFFFFFFFFFFFFFFFFFFFFFFFFFFFFFFFFFFFFFFFFFFFFFFFFFFFFFFFFFFFFFFF:FFFFFFFFFFFFFFFFFFFFFFFFFFFFFFFFFFFFFFFFFFFFFFF:FFFFFFFFFFFFFFFFFFFFFFFFFFFFFFFFFF:FFFFFFFFFFFF,FFFF,FFFFFFFFFFFFFFFFF:FF,FFFFFFFFFF:FFFFFFF:FFFFFFFFFFFFFFF,F,
@A00881:241:HJW2NDRXX:1:2129:24071:12054 1:N:0:CGAGAGAA+GATTGGAG
ATCACGCCTACGGGACGCAGCAGTGAGGAATATTGGACAATGGCCGGAAGGCTGATCCAGCCATGCCGCGTGAGGGAATGAGGTCCTATGGATTGTAAACCTCTTTTCACGCAGGGCAATAAGGTCCACGAGGTGGACCGACGAGAGTATGCGTGGAATAAGCATCGGCTAACTCCGTGCCAGCAGCCGCGGTAATACGGAGGATGCGAGCGTTGTCCGGAGTTATTGGGTTTAAAGGGTGCGTAGGCGG
+
FFF:FFFFFFFFFFFFFFFFFFFFFFFFFFFFFFFFFFFFFFFFFFFFFFFFFFFFFFFFFFFFFFFFFFFFFFFFFFFFFFFFFFFFFFFFFFFFFFFFFFFFFFFFFFFFFFFFFFFFFFFFFFFFFFFFFFFFFFFFFFFFFFFFFFFFFFFFFFFFFFFFFFFFFF,FFFFF:FFFFFFFFFFFFFFFF:FFFFFFFFFFFFFFFFFFF,F:FFFFF,FF,FFFFFFFFF:FFFFFFFFFFFFFFF
@A00881:241:HJW2NDRXX:1:2129:17137:12195 1:N:0:CGAGAGAA+GATTGGAG
ATCACGCCTATGGGGCGCAGCAGTGGGGAATATTGCACAATGGGGGAAACCCTGATGCAGCGACGCCGCGTGAGCGAAGAAGTATTTCGGTATGTAAAGCTCTATCAGCAGGGAAGAAGAAATGACGGTACCTGACTAAGAAGCACCGGCTAAATACGTGCCAGCAGCCGCGGTAATACGTATGGTGCAAGCGTTATCCGGATTTACTGGGTGTAAAGGGAGCGCAGGCGGTACGGCACGTCTGATGTGA
+
FF:FFFFFF:FFFFFFFFFFFFF:FFFFFFFFFFFFFFF:FFFFF:FFFFFFFFFFFFFFFFFFFFFFFF:FFFFF,FFFFFFFF:FFFFFF:FFFFFFFFFFFFFFFF,FFFFFFFFFF,FFFFFFFFFFFFFFFFFFFFFFF:FFFFFFF:FFFFFFFF,FFFFFFFFFFF::FFFFFFFFFFFFFFFFFFF:FFFFFFFFFFFFFFFFF:F,FFFFF:FFFFFFFFFF:FFFFFFFF:F::F:FFF:
@A00881:241:HJW2NDRXX:1:2129:24641:12226 1:N:0:CGAGAGAA+GATTGGAG
ATCACGCCTACGGGATGCAGCAGTGGGGAATATTGCACAATGGGGGGAACCCTGATGCAGCGACGCCGCGTGGGTGAGGAAGTATTTCGGTACGTAAAGCCCTATCAGCAGGGACGAAGGAGACGGTACCTGAGTAAGAAGCCCCGGCTAACTACGTGCCAGCAGCCGCGGTAATACGTAGGGGGCAAGCGTTATCCGGAGTTACTGGGTGTCAAGGGAGCGTAGACGGCCAGGCAAGTCCGAGGTGACA
+
FF:,FFF:F::FFFFFFFFFFFFFFFFFFFFFFFFFFFFFFFFFF:FFFFFFFFFFFFFFFFFFFFFF:FFFFFFFF:FF:FFFFFFFFFFFFFFFFFFFFFFFFFFF::FFFF,FF:FFFFFFFFFFFFFFFFFFF:FFFF:FFFFFF:FFFFFFFFFFFFFFFFF:FFFF,FFFFFFFF,::FFFF:FFFFFFFFFFF,FFF:FFFFFFF,F:FFFFFFFFFFFFF:FF,FFFF,FFFF:F,F:FF,,
@A00881:241:HJW2NDRXX:1:2129:18539:12430 1:N:0:CGAGAGAA+GATTGGAG
ATCACGCCTACGGGGCGCAGCAGTGGGGAATCTTCCGCAATGGGCGAAAGCCTGACGGAGCAATGCCGCGTGAGTGAAGAAGGCCTTCGGGTCGTAAAGCTCTGTCCTTGCTGAAGAGAGGTATGTGTGTAAACAATGCACATATTGGACGGTAGGCGAGGAGGAAGCCCCGGCTAACTACGTGCCAGCAGCCGCGGTAATACGTAGGGGGCAAGCGTTGTCCGGAATCACTGGGCGTAAAGGGCGCGTA
+
FFFFFFFFFFFFFFFFFFFFFFFFFFFFFFFFFFFFFFFFFFFFFFFFFFFFFFFFFFFFFFFFFFFFFFFFFFFFFFFFFFFFFFFFFFFFFFFFFFFFFFFFFFFFFFFFFF:FFFFFFFFFFFFFFFFFFFFFFFFFFFFFFFFFFFFFFFFFFFFFFFFFFFFFFFFFFFFFFFFFFFFFFFFFFFFFFFFFFFFFFFFFFFFFFFFFFFFFFFFFFFFFFFFFF:FFFFFFFFF,FFFFFFFFF:
@A00881:241:HJW2NDRXX:1:2129:23909:12430 1:N:0:CGAGAGAA+GATTGGAG
ATCACGCCTATGGGAGGCAGCAGTGAGGAATATTGGTCAATGGGCGCGAGCCTGAACCAGCCAAGTAGCGTGAAGGAAGACGGCCCTACGGGTTGTAAACTTCTTTTATACGGGAATAAGAACGTCCACGAGTGGATGCGTGCATGTACCGTATGAATAAGCATCGGCTAACTCCGTGCCAGCAGCCGCGGTAATACGGAGGATGCGAGCGTTATCCGGATTTATTGGGTTTAAAGGGAGCGTAGACGGG
+
FFFFFFFFFFFFFFFFFF:FFFFFFFFFFFFFFFFFFFFFFFFFFFFFFFFFFFFFFFFFFFFFFFFFFFFFFFFFFFFFFFFFFFFFFFFFFFFFF::FFFFFFFFFFFFFFFF,FFFFFFFFFFFFFFFFFFFFFFFFF:FFFFFFFFFFFFFFFFF:FFFFFFFFFFFFFFFFFFFFFFF,:FFFF:FFFFFFFFFFFFFFFF,FFFFF,FFFFFFFFFFFF:FFFFFFFFFF:FFFFF:F:F,F:F
@A00881:241:HJW2NDRXX:1:2129:10013:12571 1:N:0:CGAGAGAA+GATTGGAG
ATCACGCCTACGGGACGCAGCAGTGGGGGATATTGCACAATGGGGGGAACCCTGATGCAGCGACGCCGCGTGAGTGAAGAAGTATTTCGGTATGTAAAGCTCTATCAGCAGGGAAGAAAGAAGACGGTACCTGAGTAAGAAGTCCCGGCTAACTACGTGCCAGCAGCCGCGGTAATACGTAGGGGACAAGCGTTATCCGGATTTACTGGGTGTAAAGGGAGCGCAGGCGGCCGGACAAGCCCGAAGTGAA
+
FFFFFFFFFFFFFFFFFFFFF:FFFFFFFFF:FFFFFFFFFFFFFFFFFFFFFFFFFFFFFFFFFFFFFFFFFFFFFFFFFFFFFFFFFFFFFFFFFFFFFFFFFFFFFFFFFFFFFFFFFFFFFFFFFFFFFFFFFFFFFFFFFFFFFFFFFF:FFFFFFFFFFFFFFF:FFF:FFFFFFFFFF:FF:FFFFFFFFFFFFFFFF:FFFFFFFF,FFF::FFFF:FFFFFFFFFFF,F:FF,FF,FFFFF
@A00881:241:HJW2NDRXX:1:2129:29731:12806 1:N:0:CGAGAGAA+GATTGGAG
ATCACGCCTACGGGAGGCAGCAGTGGGGAATATTGGGCAATGGGCGCAAGCCTGACCCAGCAACGCCGCGTGAAGGAAGAAGGCTTTCGGGTTGTAAACTTCTTTTATGAGGGACGAAGGACGTGACGGTACCTCATGAATAAGCCACGGCTAACTACGTGCCAGCAGCCGCGGTAATACGGAGGTGGCGAGCGTTGTCCGGATTTACTGGGTGTCAAGGGCGCGTAGGCGGGCATGCAAGTCAGATGTG
+
FFFFFFFFFFFFFFFFFFFFFFF,F,FFFFFFFFFFFFFFFFFFFFFFFFFFFFFFFFFFFFFFFFFFF,FFFFFF:FFFFFFF:FFFFFFFFFFFFFFFFFFFFFFFFFFFFF:FFFFFFFFFFFFF,F,F:FFFF,:FFFFFFFFFFFFFFFF:FF,,FFFFFFFF,FFFFFFFFFFFF,F:FFFFFFFFF:FFFFF,FFFFFFFFF,FFFFF,FF,,:F:F,:F,F:FFFFFF:FFFFFFF:FF,FF
@A00881:241:HJW2NDRXX:1:2129:17246:13135 1:N:0:CGAGAGAA+GATTGGAG
ATCACGCCTATGGGACGCAGCAGTGGGGAATATTGGGCAATGGGCGCAAGCCTGACCCAGCAACGCCGCGTGAAGGAAGAAGGCTTTCGGGTTGTAAACTTCTTTTATGAGGGACGAAGGAAGTGACGGTACCTCATGAATAAGCCACGGCTAACTACGTGCCAGCAGCCGCGGTAATACGTAGGTGGCAAGCGTTGTCCGGATTTACTGGGTGTAAAGGGCGCGTAGGCGGATAGGCAAGTCAGATGTG
+
FFFFFFFFFFFFFFFFFFFFFFFFFFFFFFFFFFFFFFFFFFFFFFFFFFFFFFFFFFFFFFFFFFFFFFFFFFFFF:FFFFFFFFFFFFFFFFFFFFFFFFFFFFFFFFFFFFFFFFFFFFFFFFFFFFFFFFFFFFFFFFFFFFFFFFFFFFFFFFFFFFF:FF,:FFFFFFFFFFFFFFFFFFFFFFFFFFFFFFFFFFFFFFFFFFFFFFFFFFFFFFFFFFFFF:FFFFFFFFF:FFFFFFFFFF
@A00881:241:HJW2NDRXX:1:2129:15808:13150 1:N:0:CGAGAGAA+GATTGGAG
ATCACGCCTATGGGAGGCAGCAGTGGGGGATATTGCACAATGGGGGAAACCCTGATGCAGCGATGCCGCGTGAGGGAAGAAGGTTTTCGGATTGTAAACCTCTGTGGAGGGGGACGATAATGACGGTACCCCTTTAGGAAGCCACGGCTAACTACGTGCCAGCAGCCGCGGTAATACGTAGGTGGCGAGCGTTGTCCGGAATTACTGGGTGTAAAGGGAGCGTAGACGGCAGGGCACGTCTGAAGTGACA
+
FFFFFFFFFFFFFFFFFFFFFFFFFFFFFFFFFFFFFFF:FFFFFFFFFFFF:FFFFFFFFFFFFFFFFF:FFFFFFFFFFFFFFFFFFFFFFFF:FFFF:FFFFFFFFFFFFFFFFF,FFFFFFFFFFFFFFFFFFFFFF:FFF:FFFFFFFFFFFFFFFFFFFFFFFFFF,:FFFFFFF:FFFFFFF:FFFFFF,FFFFFFFFFFFFFFFFFFFFFFFF:FFFFFFFF::FFFF,:FFFF:FFFF,,:
@A00881:241:HJW2NDRXX:1:2129:26539:13354 1:N:0:CGAGAGAA+GATTGGAG
ATCACGCCTCCGGGATGCAGCAGTGGGGAATATTGGGCAATGGGCGCAAGCCTGACCCAGCAACGCCGCGTGAAGGAAGAAGGCTTTCGGGTTGTAAACTTCTTTTATGAGGGACGAAGGACGTGACGGTACCTCATGAATAAGCCACGGCTAACTACGTGCCAGCAGCCGCGGTAATACGTAGGTGGCGAGCGTTGTCCGGATTTACTGGGTGTAAAGGGCGCGTAGGCGGGTAGGCAAGTCAGATGTG
+
FFFFFFFFF,FFFFFFFFFF::FFFFFFFFFF:FFFFFFF:FFFFFFFFFFFFFFFFFFFFFFFFFFFFF:FFFFFFFFFFFFFFFFFFFFFFFFFFFFFFFFFFFFFFFFFFFFF:FFFFFFFFFFFFFFFFFF:FFF,FFFFFFFFFFFF,FFFFFFFFFFF:FFFFFFFFFFF,FFFFF,FFFFFF,FFFFFFFFFF:F:FFFF:FFFF:,,F,FFFFF:FFFFFFFFFFF:FFF,:FFF:FFFFFF
@A00881:241:HJW2NDRXX:1:2129:32705:13542 1:N:0:CGAGAGAA+GATTGGAG
ATCACGCCTACGGGGTGCAGCAGTGGGGGATATTGGGCAATGGGCGCAAGCCTGACCCAGCAACGCCGCGTGAAGGAAGAAGGCTTTCGGGTTGTAAACTTCTTTTCTTGGGGACGAACACAATGACGGTACCTGAGGAATAAGCCACGGCTAACTACGTGCCAGCAGCCGCGGTAATACGTAGGTGGCAAGCGTTATCCGGATTTCTTGGGTGTAAAGGGCGTGTAGGCGGGATTGCAAGTCAGATGTG
+
FFFFFFFFFFFFFFFFFFFFFFFFFFFFFFFFFFFFFFFFFFFFFFFFFFFFFFFFFFFFFFFFFFFFFFFFFFFFF:FFFFFFFFFFFFFFFFFFFFFFFFF:FFFFFFFFFFFFFFFFFF:FFFFFFFFFFFF:FFF:FFFFFFFFFFFFFFFFFFFFFFFFFFFFFFFFFFF:FFFFFF,FFFFFFF,FFFF:FFFFFFFFFF,FFFFFFFF,FFFFFFFFFFFF::FFFFFFFFF,FFFFFFFFFF
@A00881:241:HJW2NDRXX:1:2129:20573:13823 1:N:0:CGAGAGAA+GATTGGAG
ATCACGCCTATGGGACGCAGCAGTGGGGAATATTGGTCAATGGGGGGAACCCTGAACCAGCAACGCCGCGTGAAGGAAGAAGGCTTTCGGGTTGTAAACTTCTTTTACCAGGGACGATAGTGACGGTACCTGGTGAATAAGCTCCGGCTAACTACGTGCCAGCAGCCGCGGTAATACGTAGGGAGCGAGCGTTATCCGGACTCATTGGGCGTAAAGCGCATGTAGGCGGCATGTTAAGTCCGGAGTTAAA
+
FF,F:FFFFFF,F:,FFFF:FF,FFFFFFFF:FFF:FF:FF,F::FFFFFFF:FFFFFF:FFFFF:FFFFF,FFFFFFFF:FF:F::F:FFFFFFFF:FFFFFFF:::FFF:F,FFF:FF,FFFF,FFFF,:FFFFFFFF:FFFF:FFFFFFFFFFFFFFFFFFFFFFFFFFFFFFFFFFFFFF:FFFFFFFF:FFF,FF,FFFFFFFFFFFFF,FF:FFFFFFFFFFFFF,FFFF:FFFF:FFFFFF,F
@A00881:241:HJW2NDRXX:1:2129:28944:14011 1:N:0:CGAGAGAA+GATTGGAG
ATCACGCCTATGGGGGGCACCAGTAATTAGATACCCACGTAGTCCCGAAACATCACGCCTATGGGGTGCAGCAGTGGGGAATATTGGGCAATGGAGGCAACTCTGACCCAGCAACGCCGCGTGAGTGATGAAGGTCTTCGGATTGTAAAACTCTTTAAGTGGGGACGAAGAAAGTGACGGTACCCACAGAATAAGCCTCGGCTAACTACGTGCCAGCAGCCGCGGTAATACGTAGGAGGCACGCGTTATC
+
FFFFFFFFFF:FFFFFFFFFFFF:F:FFFF:FFFFFFFFFFFFFFFFFFFFFFFFF:FFFF,FFFFF,FFFFFFFFFFFF:FFFF:FFFF:FFFFFFFFFFFF,FFFFFFFFFFFFFFFFFFFFFFFFFFFFFFFFFFFFFFFFFFFF,FFFFFFF::,FFFFFF:F::FFFFF:FF:FF:,FF:F:FFFFFFFFF:FFFFF,:F,F:FFFFFFFFFFFF,FFFFF:FFFFFFFFF:FF:F,FFFFF,F:
@A00881:241:HJW2NDRXX:1:2129:23502:14325 1:N:0:CGAGAGAA+GATTGGAG
ATCACGCCTATGGGATGCAGCAGTCGGGAATATTGCGCAATGGAGGGAACTCTGACGCAGTGACGCCGCGTATAGGAAGAAGGTTATCGGATTGTAAACTATTTTCCACAGGGAAGATAAAAGACAGTACCTGTGAAGAAAGCTCAGGCTAACTACGTGCCAGCAGCCGAGGTAATACGTAGGGAGCAAGCGTTATCCGGATTTATTGGGTTTAAAGGGATCGTAGACGGTTCATTAAGTCAGTTGTGCA
+
,:F,,FF,FFFFFFF:F:F,,F,F:FF,FFFFFFF,,,:FFF,FFF,F:FF,F,FFF,F:::FF,FF,F:FF:FF,FF:FFF:FF,F,F:FFFFFFFFFFF,F,F:F:FFFFFFFFFFFFFF,FFF:,F,FFF:::F:FFF:FFF,FFFFFF:FFF,F::FF,FFFF,:,:,F:,F:FFF:F,FFFFF,:::FFF,:,FF,,FFFF:F,FFFFFFFFF,F,FF:FFFFF:,,F,FF:,FF::FF,FFF:F
@A00881:241:HJW2NDRXX:1:2129:15013:14340 1:N:0:CGAGAGAA+GATTGGAG
ATCACGCCTATGGGGTGCAGCAGTGGGGAATATTGCGCAATGGAGGAAACTCTGACGCAGTGACGCCGCGTGCAGGAAGAAGGTTTTCGGATTGTAAACTGCTTTAGACAGGGAAGACAAAGACAGTACCTGTAGAATAAGCTCCGGCTAACTACGTGCCAGCAGCCGCGGTACTACGTAGGGAGCAAGCGTTATCCGGATTTATTGGGTGTAAAGGGTGCGTAGACGGGAAGGCAAGTTGGTTGTGAAA
+
F,F,FFFF,:FFFFFF:FFFFFFFFFFF,,F:,:FFFF:F:FFFFFFFFF,:FFFFFF,FFFFFFFFFFFFFFFFFF,FFFFFFFFFFFFFFFFFFFFFFFFFFF:FFFFFFFF:FFFF:FFFFFFF,FFFF:FFFFF:FFFFF:FF:F,F:F:FFFFFF,FF:F:FFFFFF,,F,FF,FFFF,FF:,FFFF:F:FFFFFF,F,,FFFF:FF:,FFFFFFFFFFFFFFFF,FFF:F,FFFFF::FFFF,,
@A00881:241:HJW2NDRXX:1:2129:20853:14434 1:N:0:CGAGAGAA+GATTGGAG
ATCACGCCTATGGGGGGCAGCAGTGAGGAATATTGGACAATGGCCGGAAGGCTGATCCAGCCATGCCGCGTGAGGGAATGAGGTCCTATGGATTGTAAACCTCTTTTCACGCAGGGCAATAAGGTCCACGAGGTGGACCGACGAGAGTATGCGTGGAATAAGCATCGGCTAACTCCGTGCCAGCAGCCGCGGTCATACGGAGGATGCGAGCGTTGTCCGGAGTTATTGGGTTTAAAGGGTGCGTAGGCGG
+
:FFFFFFFF::FFFFFFFFFFFFFFFFFFFFFFF:FFFFFF:,FFFF:FFFFF:FFFFFFFFFF:FFFFFFFFFFFFFFFFFFFFFFFFFFFFFFFFF,FFFFFFFFF,FFFFFFFFFFFFFFFFF:FFF,F,FFFFFF:FFFFFFFFFFFF,FFF:FF:FFFF:F:F:FFF:FFFFFFFF,FFFFF:FFFF:,FF,FFFF::F:F:FFFFFFFFFFFFFF,FFF:FFFFF:FFFFF:FFFFFFF:F:,F
@A00881:241:HJW2NDRXX:1:2129:25699:14434 1:N:0:CGAGAGAA+GATTGGAG
ATCACGCCTACGGGAGGCAGCAGTGGGGAATATTGGTCAATGGGGGGAACCCTGAACCAGCAACGCCGCGTGAAGGAAGAAGGCTTTCGGGTTGTAAACTTCTTTTATCAGTGACGATAGTGACGGTAGCTGATGAATAAGCTCCGGCTAACTACGTGCCAGCAGCCGCGGTAATACGTAGGGAGCGAGCGTTATCCGGATTTACTGGGTGTAAAGGGCGCGTAGGCGGGCCGACAAGTCAGATGTGAAA
+
FFFFFFFFFFFFFFFFFF:FFFFFFFFFFFFFFFFFFFFFFF:FFFFFFFFFFFFFFFFFFFFFFFFFFFFF,FFFFFFFFFF:FFFFFFFFFFFFFFFFFFFFFFFFFFFFFFFFFFFFFFFFFFFFFFFFFFFFF:FFFFFFFFFFFFFFFFFFFFFFFFF,FFFFFFFFFFFFFFFFFFFFFF:FFFF:F:FFFFFF,FF:FFFF:FFFFFFFFFFFFFFFFFFFFFFFFFFFFFFF:FF:FF:FF:
@A00881:241:HJW2NDRXX:1:2129:21115:14669 1:N:0:CGAGAGAA+GATTGGAG
ATCACGCCTATGGGATGCAGCAGTGAGGAATATTGGACAATGGCCGGAAGGCTGATCCAGCCATGCCGCGTGAGGGAATGAGGTCCTATGGATTGTAAACCTCTTTTCACGCAGGGCAATAAGGTCCACGAGGTGGACCGACGAGAGTATGCGTGGAATAAGCATCGGCTAACTCCGTGCCAGCAGCCGCGGTAATACGGAGGATGCGAGCGTTGTCCGGATTTATTGGGTTTAAAGGGTGCGTAGGCGG
+
FFFFFFFFF,FFFFFFFFFFFFFFFFFFFFFFFFFFFFFFFFFFFFFFFFFFFFFFFFFFFFFFFFFFFFF:FFFF,FFFFFFFFFFFFFFFFFFF,F:FFFFFFFFFFFFFFFFFFF,F::FFFFFFFFFFFFFFFFFFFF,FFFFFFFFFF::FF:FFFFFFFFFFFFFF:FFFFFFFFFFF:FFF::FFFF::FFF::FFFFFFFFFFF,FFF:FFFF,FFF,FFFFF,F:FF:FFF::,F:F,,F:
@A00881:241:HJW2NDRXX:1:2129:23773:14732 1:N:0:CGAGAGAA+GATTGGAG
ATCACGCCTACGGGAGGCAGCAGTGGGGAATATTGGTCAATGGGGGAAACCCTGAACCAGCAACGCCGCGTGAAGGAAGAAGGCTTTCGGGTTGTAAACTTCTTTTATCAGGGACGATAGTGACGGTACCTGATGAATAAGCTCCGGCTAACTACGTGCCAGCAGCCGCGGTAATACGTAGGGAGCGAGCGTTATCCGGATTTACTGGGTGTAAAGGGCGCGTAGGCGGGCTGACAAGTCAGATGTGAAA
+
FFFFFFFFFFFFFFFFFFFFFFFFFFFFFFFFFFFFFFFFFFFFFFFFFFFFFFFFFFFFFFFFFFFFFFFFFFFFFFFFFFFFFFFFFFFFFFFFFFFFFFFFFFFFFFFFFFFFFFFFFFFFFFFFFFFFFFFFFFFFFFFFFFFFF:FFFFFFFFFFFFF:FFFFFFFF:FFFFFFFFFFFFFFFFFF:F,FFFFFFF:F:FFFFFFFFFFFFFFFFFFFFFFFFFFFFFFFFFFFFFFFFFFFFFF
@A00881:241:HJW2NDRXX:1:2129:24099:14763 1:N:0:CGAGAGAA+GATTGGAG
ATCACGCCTAGGGGAGGCAGCAGTGAGGAATCTTGGACAATGGATGGAAATCTGATCCAGCCATGCCGCGTGCAGGAAGGCGGTCCTATGGATTGTAAACTGCTTTTGTACGGGAGCAATAATTTCTACGGGGGAGGGAGATGAGAGTACCGTACGAATCAGCATCGGCTAACTCCGTGCCAGCAGCCGCGGTAATACGGAGGATGCGAGCGTGATCCGGATTTATTGGGTTTAAAGGGTGCGTAGGCTG
+
,FFFFFFF:F,FFF,FFF,FFFF,F,FFFFF,FFFFFFFF:FFFFFFFF:FFFFFFFFFFFFFFFFFFFFFFF:FFFFFFFFFFFFF:FFFFFFFFFFFFFFF:F:FFFFFFFFFFFFFFF,FFFFF,FFFFF,FFFFFFF:FFFFFFFFFFF,FFF,FFFFF:FFFFFFFFFFFFFFFFF,FFFFFFFFF:F:FFFFF:FF:FFFFFFFFFF,F:FFF:FFFFF,FF,FFFF:F,FF,F:FFF,FFF:F
@A00881:241:HJW2NDRXX:1:2129:10972:14888 1:N:0:CGAGAGAA+GATTGGAG
ATCACGCCTATGGGGTGCAGCAGTGGGGAATCTTCCGCAATGGGCGAAAGCCTGACGGAGCGATGCCGCGTGGGTGAAGAAGGGATTCGTCCCGTAAAGCCCTGTTGCCCGCGACGAAGAGCGCATCGAGGAAAGAGCGATGCGAGTGACGGTAGCGAGCGAGGAAGCCACGGCTAACTACGTGCCAGCAGCCGCGGTAATACGTAGGTGGCGAGCGTTGTCCGGAATCATTGGGCGTAAAGCGCATGTA
+
FFFFFFFFFF:FFFFFFFFFFFFFFFFFFFFFFFFFFFFFFFFFFFFFFF:FFFFFFFFFFFFFFFFFFFFFFFFFFFFFFFFFFFFFFFFFFFFF:FF:FFFFFFFFFFFFFFFFFFFFF:FFFFFFFFFFFFFFF:FFFF::FFFFFFFFF:F:F:FFFFFFF,::F:FFFFF:FFF:FFFFFFFFFFFFFF:FFF,FF:FFF:FFFFF:F,F:FFFFFFFFF:,F:::FFFF,FFF:FF,::FFFFF
@A00881:241:HJW2NDRXX:1:2129:29107:15107 1:N:0:CGAGAGAA+GATTGGAG
ATCACGCCTACGGGATGCAGCAGTGGGGAATATTGGGCAATGGAGGAAACTCTGACCCAGCAACGCCGCGTGAATGATGAAGGTCTTCGGATTGTAAAGTTCTTTTCTGAGGGAAGAAGAAAGTGACGGTACCTCAGGAATAAGCCTCGGCTAACTACGTGCCAGCAGCCGCGGTAATACGTAGGAGGCAAGCGTTATCCGGAATGACTGGGCGTAAAGGGTGCGTAGGTGGTTTGGCACGTTAGTAGCG
+
FFFFFFFFFFFFFFFFFFFFFFFFFFFFFFFFFFFFFFFFFFFFFFFFFFFFFFFFFFFFFFFFFFFFFFFFFFFFFFFFFFFFFFFFFFF:FFFFF:FFFFFFFFFFFFFFFFFFFFFFFFFFFFFFFFFFFFFFFFFFFFFFFFFFFFFFFFFFFFFFFFFFFFFFFFFFFF:FFFFFF:FFFFFFFFFFFFFFFFFFFFFFFFFFFFFFFFFFFFFFFFFFFFFFFFFFFFFFFFF,FF,,FFFF::
@A00881:241:HJW2NDRXX:1:2129:16577:15640 1:N:0:CGAGAGAA+GATTGGAG
ATCACGGCCTATGGGGGGCAGCAGTGAGGAATATTGGTCAATGGGCGCGAGCCTGAACCAGCCAAGTAGCGTGAAGGAAGACGGCCCTACGGGTTGTAAACTTCTTTTATACGGGAATAAGAACGTCCACGAGTGGATGCGTGCATGTACCGTATGAATAAGCATCGGCTAACTCCGTGCCAGCAGCCGCGGTAATACGGAGGATGCGAGCGTTCTCCGGATTTATTGGGTTTAAAGGGAGCGTAGACGG
+
FFFFFFFFFFFFFFFFFFFFFFFFFFFFFF,FFFFFFFFFFFFFFFFFFFFFFFFFFFFFFFFFFFFFFFFFF:FFFFFFFFFFFFFFFFFFFFFFFFFFFFFFFFFFFFFFFFFF,FFFFFF:FFFF:FFFFFFFFFFFFFFFF:FFFFFFFFFFFFFFFFFFFFFFFF:FFFFFFFFFFFFFFFFFFFFFF:FFFFFFFFFF,FFFFFFFFFFFF:F,FF,FF,:,F:,::F:FFFFFFF:FF,:FFF
@A00881:241:HJW2NDRXX:1:2129:23637:15718 1:N:0:CGAGAGAA+GATTGGAG
ATCACGCCTATGGGAGGCAGCAGTGGGGGATATTGCACAATGGGGGGAACCCTGATGCAGCGACGCCGCGTGAAGGAAGAAGTATTTCGGTATGTAAACTTCTATCAGCAGGGAAGAAGATGACGGTACCTGACTAAGAAGCCCCGGCTAACTACGTGCCAGCAGCCGCGGTAATACGTAGGGGGCAAGCGTTATCCGGATTTACTGGGTGTAAAGGGAGCGTAGGCGGCGCGGCAAGTCAGATGTGAAA
+
FFFFFFFFFFFFFFFFFFFFFFF:FFFFFFF:FFFFFFFFFFFFFFFFFFFFFFFFFFFFFFFFFFFFFFFFFFFFFFFFFFFFFFFFFFFFFFFFFFFFFFFFFFFFFFFFF,FFFFFFFFFFFFFFFFFFFFFFFFFFFFFFFFFFFFFFF:FFFFFFFFFFFFFFFFFFFFFFFFF,FFFFFFFFFFFFFFFFFFFFFFFFFFFFFFFFFF:FFFFFF:FFFFFFFFFFFFFF,FFF,FFFF:FFFF
@A00881:241:HJW2NDRXX:1:2129:27588:15765 1:N:0:CGAGAGAA+GATTGGAG
ATCACGCCTACGGGAGGCAGCAGTGAGGAATATTGGGCAATGGGCGAAAGCCTGACCCAGCAACGCCGCGTGAGGGAAGAAGGTTTTCGGATTGTAAACCTCTGTCCTAAGGGACGAAGGAAGTGACGGTACCTTAGGAGGAAGCCCCGGCTAACTACGTGCCAGCAGCCGCGGTAATACGTAGGGGGCGAGCGTTGTCCGGAATGACTGGGCGTAAAGGGCGTGTAGGCGGCCGGATAAGTCTGGAGTG
+
FFFFFFFFFFFFFFFFFFFFFFFFFFFFFFFFFFFFFFFFFFFFFFFFFFFFFFFFFFFFFFFFFFFFFF:FFFFFFFFFFFFFFFFFFFFFFFFFFFFFFFFFFFFFFFFFFFFFFFFFFFFFFFFFFFF:FFFFFFFFFFFFFFFFFFFFFFFFFFFFFFFFFFFFFFFFFFFFFFFFFFFFFFFFFFFFFFFFFFFFFFF,FFF:FFFFFFFFFFFFFFFFFFFFFFFFFFFFFFFFFFFFF,FFFF
@A00881:241:HJW2NDRXX:1:2129:15501:16157 1:N:0:CGAGAGAA+GATTGGAG
ATCACGCCTACGGGGGGCAGCAGTGAGGAATATTGGACAATGGATGGAAATCTGATCCAGCCATGCCGCGTGCAGGAAGGCGGTCCTATGGATTGTAAACTGCTTTTGTACGGGAGCAATAATTTCTACGGGGTCGGGAGATGAGAGTACCGTACGAATCAGCATCGGCTAACTCCGTGCCAGCAGCCGCGGTAATACGGAGGATGCGAGCGGTATCCGGATTTATTGGGTTTAAAGGGTGCGTAGGCTG
+
FFFFFFFFFFFFFFFFFFFFFFFFFFF:FFFFFFFFFF:FFFFFFFFF,FFFFFFFFFFFFFFFFFFFFFFFFFFFFFFFFFFFFFFFFFFFFFFF,FFFFFFFFFFFFFFFFF:FFF:F:FFFFFFFFFFFFF,F:F:FFFFFFFFF,FFFFFF,F:FFFFFFFFFFFFF:FFFFFFFF:FFFFFFFFFFFFF,FFFFFFFFF:FF:FFFF,,,:FFFFFF,:F,:FFFF::FFF:FFFFF,,:FFF,F
@A00881:241:HJW2NDRXX:1:2129:25012:16595 1:N:0:CGAGAGAA+GATTGGAG
ATCACGCCTATGGGGGGCAGCAGTGAGGAATATTGGCCCATGGCCGGAAGGCTGATCCAGCCATGCCGCGTGAGGGCAGGAGGTCCTATGGATTGTCATCCTCTTTTCACGCAGGGCTCTATGGTCCACGAGGTGGGCCGACGAGAGTCTGCGTGGACGCAGCATCGGCTACCTCCGTGCCAGCAGCCGCGGTAAGACGGAGGGTGCGCGCGGGGTCCGGAGGTGTGGGGTGTACTGGGGGCGGAGGCGG
+
FFF,,FF:,,::FF:F::FFFFFF,FFFFFFFFF:F,F:,,FFF:FFFFF:FFFFF:FFFFFFFFF:FFFFFFFF:,,,F,FFFF,,FFF::,FFF,F,FFF:FF,F::FF:FFFFF,FF,,,FF::F,F,FF:::FF:FFFF,F,FF,,FFFFFF,,,FF:F:,:FF,FF,FFF,FF:,:,::FF:,FF,F:,:,F:FF,FF,,F:FFF,FF:FF:,:F:F,F,:FF:F,:,,F,F:F,F,:F::FF:F
@A00881:241:HJW2NDRXX:1:2129:12852:16767 1:N:0:CGAGAGAA+GATTGGAG
ATCACGCCTATGGGATGCAGCAGTGGGGAATATTGGGCAATGGGCGAAAGCCTGACCCAGCAACGCCGCGTGAGGGAAGAAGGTTTTCGGATTGTAAACCTCTGTCCTAGGGGACGAAGGAAGTGACGGTACCCTAGGAGGAAGCCCCGGCTAACTACGTGCCAGCAGCCGCGGTAATACGTAGGGGGCGAGCGTTGTCCGGAATGACTGGGCGTAAAGGGCGTGTAGGCGGCCGATTAAGTCTGGAGTG
+
,FF:FFFFF,FFFFFFFFFFF:FFFFFFFFFFFFFFFFFFFFFFFFFFFFFFFFFFFFFFFFFFFFFFFF:FFFFFFFFFFFFFFFFFFFF:FFFFFFFFFFFFFFFFFF:FFFFF,FFF:FFFF:F:FFFFFFFFFFFFFF,FFFF:FFFF:FFFF::FFFFFF:FF:FFFFF:,,FFFFF,FFFFFFFFFFFFFFF:FFF,,FFFF::FFFF:::FFFFFFF:F:FF::FFFFF,FF:::FFF:FFF:
@A00881:241:HJW2NDRXX:1:2129:32488:16767 1:N:0:CGAGAGAA+GATTGGAG
ATCACGCCTATGGGAGGCAGCAGTGAGGAATATTGGTCAATGGGCGCGAGCCTGAACCAGCCAAGTAGCGTGAAGGAAGACGGCCCTACGGGTTGTAAACTTCTTTTATACGGGAATAAGAACGTCCACGAGTGGATGCGTGCATGTACCGTATGACTAAGCATCGGCTCACTCCGTGCCAGCAGCCGCGGTAATACGGAGGATGCGAGCGTTATCCGGATTTATTGGGTTTAAAGGGAGCGTAGACGGG
+
:FFFFFFFFFFFFFFFFF:FFFFFFFFFFFFFFFFFFFFFFFFFFFFFFFFFFFFFFFFFF:FFFFFFFFFFFFFFFFFFFFFFFFFFFFFFFFFFFFFFFFFFFFFFFFFFFFFFFF,FFFFFFFF:FFFFFFFFFFFFFFFFFFFFFFFFFFF,,FFFFFFFF::F:,:FFFFFFFFFFFFFFF,F:FFFFFFFFF:FFFFFFF,FFF:FFF:FF,FF:FF:FFFF,:FFFF,F,F,,FFFF:FFFFF
@A00881:241:HJW2NDRXX:1:2129:4110:17566 1:N:0:CGAGAGAA+GATTGGAG
ATCACGCCTACGGGACGCAGCAGTGGGGAATATTGGTCAATGGGGGAAACCCTGAACCAGCAACGCCGCGTGAAGGAAGAAGGCTTTCGGGTTGTAAACTTCTTTTATCAGGGACGATAGTGACGGTACCTGATGAATAAGCTCCGGCTAACTACGTGCCAGCAGCCGCGGTAATACGTAGGGAGCGAGCGGTATCCGGATTTACTGGGTGTAAAGGGCGCGTAGGCGGGCTGACAATTCAGATGTGAAA
+
:FF:FFFFFFFFFFFFFFFFFF,FFFFFFFFF,FFFFFFFFFFFFFF,FFFFFFFFFFFFF:FFFFFFFFFFFFFFFFFF:FF:::FFFFFFFF,FFFFFFFFFFFFF,FFFFF:FF::FFFF:F:FF:FFFFFFF,FFFF:FF,FFFF,FFFFFFFF:,FFFFF:FFF:F::FFFF,FFFFFF:,FFF,,,:,F:,FFF,FFFFFF::FFFFF,FFFF::FFFFF,F,FFFFFF,,,:FFFFFFFF,FF
@A00881:241:HJW2NDRXX:1:2129:22480:17879 1:N:0:CGAGAGAA+GATTGGAG
ATCACGCCTACGGGAGGCAGCAGTAGGGAATATTGCGCAATGGGCGAAAGCCTGACGCAGCAACGCCGCGTGGAGGATGACACTTTTCGGAGCGTAAACTCCTTTTCTTAGGGAAGAACTTTGACGGTACCTAAGGAATAAGCACCGGCTAACTCCGTGCCAGCAGCCGCGGTAATACGGAGGGTGCAAGCGTTACTCGGAATCACTGGGCGTAAAGGGCGCGTAGGCGGATTATCAAGTCTTTTGTGAA
+
:FFFFFFFFFFFFFFFFFFFFFFF:FFF:FFFFFFFFFFFFFFFFFFFFFFFFFFFFFFFFFFFFFFFFFFFFFFFFFFFFFFFFFFFFFFFFFFF:FFFFF,FFF:FFFFFFFFFFFFFFFF:FFFF,:FFF:FFFFFFFFFFFFFFFFFFFFFFFFFFFFF:FFFFFFFFF,F:FFFFFFFFFFFF:FFFF,FFFFFFFFF:FFFFFFFFF,:FFFFFFFFF:FFFFFFF,FFFFFF:FFF,,FFFFF
@A00881:241:HJW2NDRXX:1:2129:9299:18004 1:N:0:CGAGAGAA+GATTGGAG
ATCACGCCTATGGGGGGCAGCAGTGGGGAATATTGGGCAATGGAGGCAACTCTGACCCAGCAACGCCGCGTGAGTGATGAAGGTCTTCGGATTGTAAAACTCTTTAAGTGGGGACGAAGAAAGTGACTGTACCCACAGAATAAGCTCCGGCTAACTACGTGCCAGCAGCCGCGGTAATACGTAGGGAGCAAGCGTTCTCCGGAATGACTGGGCGTAAAGGGTGCGTAGGTGGCTTGGCAAGTTGGTAGCG
+
:FFFFFF::FFFFFFFFFFFFFFFFFFFFFFF,FFFFFFFFFFF:FFF,FFFFFFFFFFFFFFFFFFFF:FFFFFFFFFFFFFF:FFFFFF:FF:F:FF:FFFFFFFFFFFFFFFFFF:F::FFFFFFFFFFFF,F:FFFFFFFFFFFFFFFFFFF:FFFFFFFFF,:FFFFFF,FFFFFF,FFFFFFFF,FFFFF,FFFFFFFFFFFFFFFFFFF,FFFF:FF:FFFF,::F:FFFFF,:FFFFFFF::
@A00881:241:HJW2NDRXX:1:2129:22625:18286 1:N:0:CGAGAGAA+GATTGGAG
ATCACGCCTATGGGGTGCAGCAGTGGGGAATATTGGTCAATGGGGGAAACCCTGAACCAGCAACGCCGCGTGAAGGAAGAAGGCTTTCGGGTTGTAAACTTCTTTTATCAGGGACGATAGTGACGGTACCTGATGAATAAGCTCCGGCTAACTACGTGCCAGCAGCCGCGGTAATACGTAGGGAGCGAGCGTTATCCGGATTTACTGGGTGTAAAGGGCGCGTAGGCGGGCTGACAAGTCAGAGGTGACA
+
FF:FFFFFF,,FFFFFFF:FFFFFFFFFFFFFFFFF:FFFFFFFFFFFFFFFFFFFFFFFFFFFFFFFFFFFFFFFFFFFFFFFFFFFFFFFFFFFFFFFFFFFFFFFFFFFFFFFFFFF,FFFFFFF:FFFFFFF,FFFFFFFFFFFFFFFFFFFFFFFFFFFFFFFFF:F:FFFFFF:FFFFFFFF:FFFF,FFFFFFFFFFFF:FFFF::,FFFFF:FFFFFFFFFFFFF,FF,FF:FFF,FFFF,,
@A00881:241:HJW2NDRXX:1:2129:16459:18380 1:N:0:CGAGAGAA+GATTGGAG
ATCACGCCTATGGGATGCAGCAGTGAGGGATATTGCACAATGGGGGGAACCCTGATGCAGCAACGCCGCGTGAAGGAAGAAGTATTTCGGTATGTAAACTTCTATCGACAGGGACGAAAGAAATGACGGTACCTGAGTAAGAAGCCCCGGCTAAATACGTGCCAGCAGCCGCGGTAATACGTATGGGGCAAGCGTTATCCGGATTTACTGGGTGTAAAGGGTGAGTAGGCGGTCAGATAAGTCATATGTG
+
FFFFFFFFFFFFFFFFFFFFFFFFFFFFFFFFFFFFFFFFFFFFFFFF:FFFFFFFFFFFFFFFFFFFFFFFFFFFFFFFFFFFFFFFFFF:FFFFFFFFFFFFFFFFFFFFFFFFFFFFF:FFFFFFFFFFFFFFFFFFFFFFFFFFFFFFFFFFFFFFFFFFFFFFFFFFFF:F:FFFFFFFFFFFFFFFFFFF,FFFFF:FFFFFFFFFFF:FFFFFFF:FFFFFFFFFFFFFF:FFFFFFFFFFFF
@A00881:241:HJW2NDRXX:1:2129:12120:18505 1:N:0:CGAGAGAA+GATTGGAG
ATCACGCCTACGGGATGCAGCAGTGAGGAATATTGGTCAATGGACGGAAGTCTGAACCAGCCATGCCGCGTGCAGGAAGACGGCTCTATGAGTTGTAAACTGCTTTTGTACGAGGGTAAACTCGGGTACGTGTACCCGACTGAAAGTATCGTACGAATAAGGATCGGCTAACTCCGTGCCAGCAGCCGCGGTAATACGGAGGATTCAAGCGTTATCCGGATTTATTGGGTTTAAAGGGTGCGTAGGCGGT
+
,FFFFFFFFFFFFFFFFFFFFFFFFFFFFFFFFFFFFFFFFFFFFFFFFFFFFFFFFFFFFFFFFFFFFFFFF,FFFFFFFFFFFFFFFFFFFFFFFFFFFFFFFFF:FFFFFFFFFFF,FFFFFFFFFFFFFFFFFFFFFFF:FFFFFFFFFFFFFFFFFFFFFFFFFFFFF:FFFFFFFFFFFFFFFFFFFFFFFFFFFFFFFFFFFF::F:F:FFF,FFFFF::FFFFFF:FFFFFFFFFFFFFFFF
@A00881:241:HJW2NDRXX:1:2129:15420:19053 1:N:0:CGAGAGAA+GATTGGAG
ATCACGCCTACGGGACGCAGCAGTCGGGAATTTTGCGCAATGGAGGAAACTCTGACGCAGTGACGCCGCGTATAGGAAGAAGGTTTTCGGATTGTAAACTATTGTCGATAGGGACGAAAAAGGACAGTACCTATCAAGAAAGCTCCGGCTAACTACGTGCCAGCAGCCGCGGTACTACGTAGGGAGCAAGCGTTATCCGGAAGTATTGGGTGTAAAGGGTGCGTAGACGGGAACGCAAGTCAGTTGTGAA
+
FFFFFFFFF:FFFFFFFFFFFFFFFFFF:FF::FFFFFFFFFFFFFFFFFFFFFFFFFFFFFFFFFFFFFFFFFFF:FFFFFFFF,FFFFF,FFFF,FFFFFFFFFFFFFFFFF,F,F:F,FFFFFFFFFFFFFFF:FFFFFFFFFFFFFFFFFFFFFFFFFFF,FFFFFFF:FF:,FF:F:FFFFFF,FF:,FFFFFFFFF,FF:FFFFFFF:,FFFFFFFFF,:FFFFFFFFFF,FFFF,FFF:FF,:
@A00881:241:HJW2NDRXX:1:2129:27923:19100 1:N:0:CGAGAGAA+GATTGGAG
ATCACGCCTATGGGGGGCAGCAGTGGGGAATATTGGGCAATGGGCGAAAGCCTGACCCAGCAACGCCGCGTGAAGGAAGAAGGTCTTCGGATTGTAAACTTCTTTTATGAGGGACGAAGGACGTGACGGTACCTCATGAATAAGCCACGGCTAACTACGTGCCAGCAGCCGCGGTAATACGTAGGTGGCAAGCGTTATCCGGATTTACTGGGTGTAAAGGGCGCGTAGGCGGGTGTGCAAGTCAGATGTG
+
FFFFFFFFFFFFFFFFFFFFFFFFFFFFFFFFFFFFFFFFFFFFFFFFFFFFFFFFFFFFFFFFFFFFFFFFFFFFF:FFFFFFFFFFFFFFFFFFFFFFFFFFFFFFFFFFFFFFFFFFFFFFFFFFFFFFFFFFFFFFFFFFFFFFFFFF:FFFFFFFFFFFFFFFFFFFFFF:,FFFFF:FFFFFFF,FFF:F:FFFFFFFFF,FFFFFFFFF,,FFFF:FFFFFFFFFFFFFFFFFFFFFFFFFFF
@A00881:241:HJW2NDRXX:1:2129:28935:19100 1:N:0:CGAGAGAA+GATTGGAG
ATCACGCCTACGGGATGCAGCAGTGGGGAATATTGCACAATGGGGGAAACCCTGATGCAGCGACGCCGCGTGGGTGAAGAAGTATTTCGGTATGTAAAGCCCTATCAGCAGGGAAGAAGATGACGGTACCTGAGTAAGAAGCCCCGGCTAACTACGTGCCAGCAGCCGCGGTAATACGTAGGGGGCGAGCGTTATCCGGATTTACTGGGTGTAAAGGGAGCGTAGACGGCCGGTCAAGTCTGGAGTGAAA
+
FFFFFFFFFFFFFFFFFFFFFFFFFFFFFFFFFFFFFFFFFFFFFFFFFFFFFFFFFFFFFFFFFFFFFFFFFFFFFFFF,FF:FFFFFF,FFFFFFFFFFFFFFFFFFFFFFF,FFFFFFFFFFFFFFFFFFFFFFFF:FFFFFFFFFFFFFFFFFFFFFFFFFFFFFFFFFFFFFFFFF:FFFFFFFFF:F,FFFFFFFFFF:FFFF,FFFFFFFFFFFFFF:FFFFFFFFFFFFFFF,FFFFFFFFF
@A00881:241:HJW2NDRXX:1:2129:26702:19210 1:N:0:CGAGAGAA+GATTGGAG
ATCACGCCTATGGGATGCAGCAGTGGGGGATATTGCACAATGGGGGAAACCCTGATGCAGCGACGCCGCGTGAAGGAAGAAATATTTCGGTATGTAAACTTCTATCAGCAGGGAAGAAATAGACGGTACCTGACTAAGAAGCTCCGGCTAAATACGTGCCAGCAGCCGCGGTAATACGTATGGAGCAAGCGTTATCCGGAATTACTGGGTGTAAAGGGTGCGCAGGTGGCATGGCACGTCAGACGTGACA
+
:FFFFFFFFFFFFFFFFFFFFFFFFFFFFFFFFFFFFFFFFFFFFFFFFFFFFFFFFF:FFFFFFFFFFFFFFFFFF,FFFFFFFFFFFFFFFFFFFFFFFFFFFFFFFFFFFF,FFFFFFFFFFFFFFFFFFFFF:FFFFFFFFFFFFFFFFFFFFFFFFFFFFFFFFFFF,:FFFFF:FFFFF:::FFF:F,FFFFFFFFFFFFFFF:FFF:FFFFFFFFF:FFFFF::FFFFF:F,FFFFFFFFF,F
@A00881:241:HJW2NDRXX:1:2129:26865:19272 1:N:0:CGAGAGAA+GATTGGAG
ATCACGCCTATGGGGGGCAGCAGTGGGGACTATTGCGCAATGGGCGGAAGCCTGACGCAGCGACGCCGCGTGAGGGATGAAGGTCCTCGGATCGTAAACCTCTGTCAGGAGGGAAGAATATGCATGGTGCCAATCAGCCATGCAGTGACGGTACCTCCAAAGGAAGCACCGGCTAACTCCGTGCCAGCAGCCGCGGTAATACGGAGGGTGCGAGCGTTAATCGGACTCACTGGGCGTAAAGCGCACGTAG
+
,FFFFFFF,F,FF:FFFF:FFFF:FF:F:,FFFFFFFFFFFFFFFFFFFFFFFFFFFFFFFFFFFFFFFFFFFFFFFFFFFFFFF,FFFFFFFFFFFFFFFFFFFFFFFFFFFF:FFFFFFFFFFFFFFFFFFFFFFF:FFFFFFFFFFFFFFF:FFFFF:::FFFFFFFFFFFFFFFFFFFFFFFFFFFFF:FFFFF:FFFFFFFF::FFFFF:FFFF:FFFFF,FFFFF,:F,FFFF::FFF,:FFFF
@A00881:241:HJW2NDRXX:1:2129:21685:19445 1:N:0:CGAGAGAA+GATTGGAG
ATCACGCCTACGGGGCGCAGCAGTGGGGAATATTGGTCAATGGGGGGAACCCTGAACCAGCAACGCCGCGTGAAGGAAGAAGGCTTTCGGGTTGTAAACTTCTTTTATCGGGGACGAAAGTGACGGTACCTGATGAATAAGCTCCGGCTAACTACGTGCCAGCAGCCGCGGTAATACGTAGGGAGCGAGCGTTATCCGGATTTACTGGGTGTAAAGGGCGCGTAGGCGGGCTGGCAAGTCAGATGTGAAA
+
FFFFFFFFF:FFFFF:FFFFFFFFFFFFFFF::FFF,FFFFFFFFFFFFFFFFFFFFFFFFF:FFFFFFFFFFFFFFFFF:FFFFFFFFFFFFFFFFFFFFFFFFFFFFFFFFFFFFFFFFF:FFFFFFFFFFFFFFFFFFFFFFFFFFFFFFFFF:FFFFFFFFFFFFFFFFFFFFFFF:FFFFFFFFFF,F,FFFFFFFFFFFFF:FF:F,F:FF:FFFFFFF,FFFFFFFFFFFFFFFFFFFFFF,F
@A00881:241:HJW2NDRXX:1:2129:19397:19460 1:N:0:CGAGAGAA+GATTGGAG
ATCACGCCTACGGGGGGCAGCAGTGGGGGATATTGCGCAATGGGGGGAACCCTGACGCAGCAACGCCGCGTGAAGGAAGAAGGTTTTCGGATCGTAAACTTCTTTAAGTGGGGAAGATAATGACGGTACCCACAGAATAAGCCACGGCTAACTACGTGCCAGCAGCCGCGGTAATACGTAGGTGGCAAGCGTTGTCCGGATTTACTGGGTGTAAAGAGCGTGTAGGCGGGATGGTAAGTCCGATGTGACA
+
:FFFFFFFF,FFFFFFFFFFF:FFFFFFFFF,FFFFFFFFFFFFFFFFFFFFFFFFFFFFF:FFFFFFFF:FFFFFFFFFFFFFFFFFFFFFFFFFFFFF,FF:FFFFFFFFFFFFFFFFFFFFFFFFFFFFFFFF,FFFFFFFFFFFFFFFFFFFFFFFFFFFFFFFFFFF::FFFFF:FFFFFFF,FF:FFFFFF:FFFFF:FFFFFFFF,FFFFFFFFFF,F:FFFF:,FFF,,F:F,FF,FFFFFF
@A00881:241:HJW2NDRXX:1:2129:25211:19946 1:N:0:CGAGAGAA+GATTGGAG
ATCACGCCTATGGGGGGCAGCAGTGGGGAATCTTGCGCAATGGAGGCAACTCTGACGCAGCGATGCCGCGTGAGCGACGAAGGGCTTCGGTCCGTAAAGTTTTGTCGCCGGGGAAGAGATTGACGTTACCCGGTGAGAAAGCCCCGACTAACTACGTGCCAGCAGCCGCGGTAACACGTAGGGGGCGAGCGTTGTCCGGAATGACTGGGCGTAAAGGGCGCGTAGGCGGGCTGACAAGTCAGATGTGAAA
+
FFF,FFFFFFFFFFF:FFFFFFFFFFFFFFFFFFFFFFFFFFFFFFFFFFFFFFFFFFFFFFFFFFFFFFFFFFFFFFFFFF:FFFFFFFFFF:FFFFFFFFFFFFFFFFFFFFFFFFF:FF:FFFFFFFFFFFFFFFFFFFFFFFFFFFFFFFFFFFFFFFF:FFFFF:FFF:FFF:FFF:F:FFFFFFFFFF:F:FFFFFFFFFFFFFFF:FF,FFF:FF:FF:F:FFFFFFFFFFFFFF::F:F:,F
@A00881:241:HJW2NDRXX:1:2129:21594:20040 1:N:0:CGAGAGAA+GATTGGAG
ATCACGCCTATGGGAGGCAGCAGTGGGGAATCTTCCGCAATGGGCGAAAGCCTGACGGAGCGATGCCGCGTGGGTGAAGAAGGGATTCGTCCCGTAAAGCCCTGTTGCCCGCGACGAAGAGCGCATCGAGGAAAGAGCGATGCGAGTGACGGTAGCGAGCGAGGAAGCCACGGCTAACTACGTGCCAGCAGCCGCGGTAATACGTAGGTGGCGAGCGTTGTCCGGAATCATTGGGCGTCAAGCGCATGTA
+
,FFFFFFFF:FFFFFFFFFFFFFFFFFFFFFFFFFFFFFFFFFFFFFFFFFFFFFFFFFFFFFFFFFFFFFFFFF:FFFF,FFFFFFFFFFFFFFFFFFFFFFFFFFFFFFFFFFFFFFFFFFFF:F,FFF::FFFFFFFFFFFFFFFFFF:F:FFFFFFFFFFFF:FFFFFFFFFFFFFFFF:FF,FFFFFF:F:FF,F:FFF:FF,FFFFFFFFF,,:FFF:FFFFF,FFFFFFFF:FFFFFF:FFFF
@A00881:241:HJW2NDRXX:1:2129:22941:20275 1:N:0:CGAGAGAA+GATTGGAG
ATCACGCCTATGGGATGCAGCAGTGGGGAATATTGCACAATGGGGGGAACCCTGATGCAGCGACGCCGCGTGGGTGAAGAAGTATTTCGGTATGTAAAGCCCTATCAGCAGGGAAGAAGATGACGGTACCTGAGTAAGAAGCCCCGGCTAACTACGTGCCAGCAGCCGCGGTAATACGTAGGGGGCGAGCGTTATCCGGATTTACTGGGTGTAAAGGGAGCGTAGACGGCGAGTCAAGTCTGGAGTGAAA
+
FFFFFFFFFF:FFFFFFFFFFFFFFFFFFFFFFFFFFFFFFFFFFFFFFFFFFFFFFFFFFFFFFFFFFFFFFFFFFFFFFFFFFFFFFFFFFFFFFFFFFFFFFFFFFFFFFFFFFFFFFFFFFFFFFFFFFFFFFFF:F:FFFFFFFFFFFFFFFFFFFFFFFFFFFFFFFFF:FF,FFFFFFFFFFF:FF,F:FFFFFFFFFFFF:FFFFFFFFFFF::FF:FFFF::FFFFFFFFFFFFFFFF,,F
@A00881:241:HJW2NDRXX:1:2129:9543:20369 1:N:0:CGAGAGAA+GATTGGAG
ATCACGCCTACGGGACGCAGCAGTGGGGAATATTGGGCAATGGGCGCAAGCCTGACCCAGCAACGCCGCGTGAAGGAAGAAGGCTTTCGGGTTGTAAACTTCTTTTATGAGGGACGAAGGACGTGACGGTACCTCATGAATAAGCCACGGCTAACTACGTGCCAGCAGCCGCGGTAATACGTAGGTGGCGAGCGTTGTCCGGATTTACTGGGTGTAAAGGGCGCGTAGGCGGGCAGGCACGTCAGATGTG
+
:FF:FFFFFFFFFFFFFFFFF:FFFFFFFFFFFFFFFFFFFFFFFFFFFFFFFFFFFFFFF:FFFFFFFFFFFFFFFFFFFFFFF:FFFFFFFFFFFFFFFFFFFFFFFFFFFFFFFFFF:FFFFFFFFFFFFFFFFFF,FFFFFFFFFFFFFFFFFFFFFFFFFFFFFFFFFFF,,FFFF:FFFFFFFFFFFFFFFFFFFF:FFFFF:FFFFFF,F:FFFFFFFFFFF:FFFF,FFFF,FFF,FFFFFF
@A00881:241:HJW2NDRXX:1:2129:22435:20776 1:N:0:CGAGAGAA+GATTGGAG
ATCACGCCTATGGGAGGCAGCAGTGGGGAATCTTCCGCAATGGGCGAAAGCCTGACGGAGCGATGCCGCGGGGGTGAAGAAGGGATTCGTCCCGTAAAGCCCTGTTGCCCGCGACGAAGAGCGCATCGAGGAAAGAGCGATGCGAGTGACGGTAGCGAGCGAGGAAGCCACGGCTAACTACGTGCCAGCAGCCGCGGTACTACGTAGGTGGCGAGCGTTGTCCGGACTCATTGGGCGTAACGCGCATGTA
+
,FFFFFFFF,FFFF:FFF:FF,FFFFFFFFFFFFF:FFFF:FFFFFFFFFFF,FFFFFFFFFFFFFFFFF,FFF::FFFFFFFFFFFFFFFFFFFFFFFF:FFFFFFFFFFF:FFF:FFF:FFFFFFFFFF,FFFFF:F,FFFFFFFFFFFFFFFFFFFFFF:F:FFFFFFFFF,FFF:FFFFF:F:FFFFFF::F:FF,FF:,,,FFF:F::F:FFF,FFFF:FFFFF:F:FFFFF,FF,FF:FF,F:F
@A00881:241:HJW2NDRXX:1:2129:20329:20948 1:N:0:CGAGAGAA+GATTGGAG
ATCACGCCTACGGGAGGCAGCAGTGGGGAATATTGGGCAATGGGCGCAAGCCTGACCCAGCAACGCCGCGTGAAGGAAGAAGGCTTTCGGGTTGTAAACTTCTTTTATGAGGGACGAAGGACGTGACGGTACCTCATGAATAAGCCACGGCTAACTACGTGCCAGCAGCCGCGGTAATACGTAGGTGGCGAGCGTTGTCCGGATTTACTGGGTGTAAAGGGCGCGTAGGCGGGTAGGCAAGTCAGATGTG
+
FFFFFFFFFFFFFFFFFFFFFFFFFFFFFFFFFFFFFFFFFFFFFFFFFFFFFFFFFFFFFFFFFFFFFF:FFFFFFFFFFFFFFFFFFFF:FFFFFFFFFFFFFFFFFFFFFFFFFFFFFFFFFFFFFFFFFFFFFFFFFFFFFFFFFFFFFFFFFFFFFFFFFFFFFFFFFF::,FFFFFFFFFFFFFFFFFF,FFFFFFF,FFFFFFFF:FF::FF:FFFFFFFFFF,FF:,FFFF,FF:FFF,FFF
@A00881:241:HJW2NDRXX:1:2129:17228:21089 1:N:0:CGAGAGAA+GATTGGAG
ATCACGCCTATGGGGGGCAGCAGTGGGGGATATTGGACAATGGGGGGAACCCTGATCCAGCGACGCCGCGTGAGTGAAGAAGGATTTCGGTATGTAAAGCTCTATCAGCCGGGACGAGGAAGAGACGGTACCTGAGTAAGAAGCCCCGGCTAACTACGTGCCAGCAGCCGCGGTAATACGTAGGGGGCAAGCGTTATCCGGATTTACTGGGTGTCAAGGGAGCGGAGACGGAAAGGCAAGTCTGAGGTGA
+
FFFFFF:FF::FFFFFFFFFFFFFFFFFFFF:FFFFFF:,FFFFF,FFFFFFFFFFFF:FFFFFFFFF:F,FFFFF:FFF:F,FFFFFFFF:FFFFFFFFFFF:FF:FF,FFFF,FFFFF,F,FFFFFFFFFFFFFFF::,FF:FFFFFFFFFFFFFFFFFFFFF:FFFFFFF,:F:F:FFFF:FFFF,FFF:F,FFFFFFF,FF:,F:FF:FF,FF:FFFFFF:FFFF:F,FFFFF:,FF:F::,,FFF
@A00881:241:HJW2NDRXX:1:2129:18186:21089 1:N:0:CGAGAGAA+GATTGGAG
ATCACGCCTACGGGATGCAGCAGTGAGGAATATTGGTCAATGGGCGCGAGCCTGAACCAGCCAAGTCGCGTGAGGGAAGACGGCCTTATGGGTTGTAAACCTCTTTCAGATGAGAGTAAAGGGTGTTACGAGTAACACATTGCAAGTATCATCAGAAGAAGCATCGGCTAATTCCGTGCCAGCAGCCGCGGTAATACGGAAGATGCGAGCGTTATCCGGATTTATTGGGTTTAAAGGGTGCGTAGGCGGA
+
FFFFFFFFFFFFFFFFFFFFFFFFFFFFFFFFFFFFFFFFFFFFFFFFFFFFFFFFFFFFFFFFFFFFFFFFFFFFFFFFFFFFFFFFFFFFFFFFFFFFFFFFFFFFFFFFFFFFFFFFFFFFFFFFFFFFFFFFFFF:FFFFFFFFFFFFFFFFFFFFFFFFFFFFFFFFFFFFFFFFFFFFF:FFFFFFFFFFFFFF:FFFFFFFFFFFFFFFFFFF,FFFFFFFFF:FFF,F:FFFFFFF:FFFFF
@A00881:241:HJW2NDRXX:1:2129:32190:21480 1:N:0:CGAGAGAA+GATTGGAG
ATCACGCCTATGGGACGCAGCAGTGGGGAATATTGGGCAATGGGCGAAAGCCTGACCCAGCAACGCCGCGTGAAGGAAGAAGGCTTTCGGGTTGTAAACTTCTTTTACCAGGGACGAAGAGAGTGACGGTACCTGGAGAAAAAGCCACGGCTAACTACGTGCCAGCAGCCGCGGTAATACGTAGGTGGCAAGCGTTGTCCGGAATTACTGGGTGTAAAGGGCGTGTAGGCGGAGCAGCAAGTCAGATGTG
+
FFFFFFFFFFFFFFFFFFFFFFFFFFFFFFFFFFFFFFFFFFFFFFFFFFFFFFFFFFFFFFFFFFFFFFFF:FFFFFFFFFFFFF:FFFFFFFFFFFFFFFFFFFFFFFFFFFFFFFFFFFFFFFFFFFFFFFFFFFFFFFFFFFFFFFFF:FFFFFFFFFFFFFFFFFFFFFF:FFFFFFFFFFFFFFFFFFFFFFFFFFFFFFFFFFFFFF:FFFFFFFFFFFFFFFFFFFFFFFFFFFFFFFFFFF
@A00881:241:HJW2NDRXX:1:2129:9742:21746 1:N:0:CGAGAGAA+GATTGGAG
ATCACGCCTACGGGGGGCAGCAGTGGGGAATATTGCACAATGGGGGGAACCCTGATGCAGCGACGCCGCGTGAGTGAAGAAGTATTTCGGTACGTAAAGCTCTATCAGCAGGGAAGAAGGAAGACGGTACCTGAGTAAGAAGCCCCGGCTAACTACGTGCCAGCAGCCGCGGTCATACGTAGGGGGCAAGCGTTATCCGGATTTACTGGGTGTAAAGGGCGCGTAGACGGGCGTGCAAGTCTGGTGTGAA
+
,FFFFFFFFFFFFFFFFFFFF:F:FFFFFFF:FFFFFFFFFFFFFFFF,FFFF:FFFFFFFFFFFFFFFFFFFFFFFFFF,FFFFFFFFFFFFFFFFFFFFFFFFFFF:FFFFF,FF,FFFFFFFFFFFFF,FFFFFFFF,FFFFFFFFF:FFFFFFFFFFFFFFFFFFFFFF,FFFFFFFFFF:FFFFFF:,FFFFFFF,FFFF:FFFFFFFFFF:F:,,FFF:FFFFFFFFFFFF:FFFFF:FFF:FF
@A00881:241:HJW2NDRXX:1:2129:27218:21981 1:N:0:CGAGAGAA+GATTGGAG
ATCACGCCTATGGGGGGCAGCAGTGGGGAATATTGGGCAATGGGCGCAAGCCTGACCCAGCAACGCCGCGTGAAGGAAGAAGGCTTTCGGGTTGTAAACTTCTTTTCTTGGGGACGAAGAAAGTGACGGTACCTGAGGAATAAGCCACGGCTAACTACGTGCCAGCAGCCGCGGTAATACGTAGGTGGCAAGCGTTCTCCGGATTTATTGGGTGTAAAGGGCGTGTAGGCGGGATTGCAAGTCAGATGTG
+
:FF:FFF:FFFFFFFFFFFFFFFFFFFFFFF:FFFFFFFFFFFFFFFFFFFFFFFFFFFFFFFFFFFFFFFFFFFFFFFF:FF,FFFFFFFFFFFFFFFFFFFFFFFFFFFFF:FFFFFFFFFFFFFFFFFFFFFFFFFFFF:FFFFFFFFFFFFFFF,FFFFFFFFFFFFFFFFF,FFFFF,:FFFFFF:F:FFF,FF:FF,:FFFFFFFFFF:F:FFFFFFFFF:F:FF:FF,FFF,FFFFFF:FF,,
@A00881:241:HJW2NDRXX:1:2129:17535:22404 1:N:0:CGAGAGAA+GATTGGAG
ATCACGCCTATGGGACGCAGCAGTGGGGAATATTGCACAATGGGGGGAACCCTGATGCAGCGACGCCGCGTGAGTGAAGAAGTATTTCGGTATGTAAAGCTCTATCAGCAGGAAAGAAAATGACGGTACCTGACTAAGAAGCCCCGGCTAACTACGTGCCAGCAGCCGCGGTAATACGTAGGGGGCAAGCGTTATCCGGATTTACTGGGTGTAAAGGGAGCGTAGACGGCCTGTCAAGTCTGAAGTGAAA
+
FFFFFFFFFF:FFF,FFFFFFFF,FFFFFFFFFFFFFFFFFFFFFFFFFFFFFFFFFFFFFFFFFFFFFFFFFFFFFFFFFFFFFF:FFF:FFFFFFFFFFFFFFFFFFFFF::FFFFFFFFFFFFFFFFFFF:FFFFFFFFFFFFFFFFFFFFFFFFFFFFFFFFFFFFFFFFFFFFFFFFFFF,,:FF:,FFFFFFFFFFF::FF:F:FFFF,FFFFFFFFFF,:FFF:FFFFFFFF:,F::F,F:F,
@A00881:241:HJW2NDRXX:1:2129:25003:22404 1:N:0:CGAGAGAA+GATTGGAG
ATCACGCCTATGGGGGGCAGCAGTGGGGAATATTGCACAATGGGGGAAACCCTGATGCAGCGACGCCGCGTGAGTGAAGAAGTATTTCGGTATGTAAAGCTCTATCAGCAGGGAAGAAAATGACGGTACCTGAGTAAGAAGCCCCGGCTAACTACGTGCCAGCAGCCGCGGTAATACGTAGGGGGCAAGCGTTATCCGGATTTACTGGGTGTAAAGGGAGCGTAGACGGCAGGGCAAGTCTGAAGTGAAA
+
FFFFFFFFFFFFFFFFFFFFFFFFFFFFFFFFFFFFFFFFFFFFFFFFFFFFFFFFFFFFFFFFFFFFFFFFFFFFFFFFFFFFFFFFFFFFFFFFFFFFFFFFFFFFFFFFFFFFFFFFFFFFFFFFFFFFFFFFFFFF:FFFFFFFFFFFFFFFFFFFFFFFFFFFFFFFFFFFFFFFFFFFFFFFFFFFFFFFFFFFFFFFFFFFFFFFFFFFFFFFFFFFF:F:FFFFFFFFFFFFFFFFFFFFFF
@A00881:241:HJW2NDRXX:1:2129:17879:22498 1:N:0:CGAGAGAA+GATTGGAG
ATCACGCCTATGGGACGCAGCAGTGGGGAATATTGCACAATGGGGGGAACCCTGATGCAGCGACGCCGCGTGAGTGAAGAAGTATTTCGGTATGTAAAGCTCTATCAGCAGGAAAGAAAATGACGGTACCTGACTAAGAAGCCCCGGCTAACTACGTGCCAGCAGCCGCGGTCATACGTAGGGGGCAAGCGTTATCCGGATTTACTGGGTGTAAAGGGAGCGTAGACGGCCTGTCAAGTCTGAAGTGAAA
+
FFFFFFFFFFFFFFFFFFFFFFFF:FFFFFFFFFFF:FFFFFFFFFFFFFFFFFFFFFFFFFFFFFFFFFFFFFFFFFFF:F:FF,:FFFF:FFFFFFFFFFFFFFFFFFFFFF:FFFFFFFFFFFFFFFFF:FFFFFFFFFFFFFFFF:FFFFFFFFFFFFF:F:FFFFFFFFFF::FF::FFFFF:FF:FFFFFFFFFFFFFFFFFFFFF,F:FFFFFF:FFFFFFFFF,F:FFFFFFFFF,FF:FFF
@A00881:241:HJW2NDRXX:1:2129:25111:22498 1:N:0:CGAGAGAA+GATTGGAG
ATCACGCCTATGGGGGGCAGCAGTGGGGAATTTTGGACAATGGGCGCAAGCCTGATCCAGCTATTCCGCGTGCGGGAAGACGGCCTTCGGGTTGTAAACCGCTTTAGTGGAGGACGAAAAGCGCAGGTAGGACAATGACGTGCGTGCTGACGGTACTCCAAGAATAAGCACCGGCTAACTACGTGCCAGCAGCCGCGGTAATACGTCGGGTGCGCGCGGTAATCGGAATTACTGGGCGTAAAGGGTGTGC
+
FFF,FFFFFFFFFFFFFFFFFFFFFFFFFFFFFFFFFFFF:FFFFFFFFFFFFFFFFFFFFFFFFFFFFFFFFFFFFFFFFFFFFFFFFFFFFFFFFFFFFFFFFFFFFFFFFFFFFF::FFFFFFFFFF:FFFFFFFFFFFFFFFFFFFFFFFFFFFFFFFFFFFFFFFFFFFFF,FFF,FFFFFFFFFF:FFFFF::,,F::FF,::FFFF,,,FF,:F:FFFFF:FF:FFFFFFF,,FFFFFFFFFF
@A00881:241:HJW2NDRXX:1:2129:26368:22576 1:N:0:CGAGAGAA+GATTGGAG
ATCACGCCTATGGGATGCAGCAGTGAGGAATATTGGTCAATGGACGGAAGTCTGAACCAGCCATGCCGCGTGCAGGAAGACGGCTCTATGAGTTGTAAACTGCTTTTGTACGAGGGTAAACTCGGGTACGTGTACCCGACTGAAAGTATCGTACGAATAAGGATCGGCTAACTCCGTGCCAGCAGCCGCGGTAATACGGAGGATTCAAGCGTTATCCGGATTTATTGGGTTTAATGGGTGCGTAGGCGGT
+
FFFFFFFFFFFFFFFFFFFFFFFFFFFFFFFFFFFFFFFFFFFFFFFFFFFFFFFFFFFFFFFFFFFFFF:FFFFFFFFFFFFFFFFFFF,FFFFFFFFFFFFFFFFFFFFFFFFFF:FFFFFFFFF:FFF,FFFFFFFFFFF:FFF:FFFFFFFFFFFFFFFFFFFFFFFFFFFFFFF:FFFFFFFFFFFFFFFFFFFFFFFFFFFFF:F:FF,FFFFFF,FFFFFFFF:F,F,FFFFFFFFFFFFFFF
@A00881:241:HJW2NDRXX:1:2129:13340:22686 1:N:0:CGAGAGAA+GATTGGAG
ATCACGCCTATGGGAGGCAGCAGTGGGGAATATTGCACAATGGGGGGAACCCTGATGCAGCGACGCCGCGTGGGTGAAGAAGTATTTCGGTATGTAAAGCCCTATCAGCAGGGAAGAAAATGACGGTACCTGAGTAAGAAGCCCCGGCTAACTACGTGCCAGCAGCCGCGGTAATACGTAGGGGGCGAGCGTTATCCGGATTTACTGGGTGTAAAGGGAGCGTAGACGGCGATGCAAGTCTGGAGTGAAA
+
FFFFFFFFFFFFFFFFFFFFFFFFFFFFFFFFFFFFFFFFFFFFFFFFFFFFFFFFFFFFFFFFFFFFFFFFFFFFFFFFFFFFFFFFFFFFFFFFFFFFFFFFFFFFFFFFFFFFFFFFFFFF,FFFFFFFFFFFFFFFFFFFFFFFFFFFFFFFFFFFFFFFFFFF:FFFFFFFFFFFFFFFFFFFFFFFFFFFFFFFFFFFFFFFFFFF,F:FFFFFFFFFFFFFFFF,FFF,,FFFFFF:FFFF,F
@A00881:241:HJW2NDRXX:1:2129:10068:22999 1:N:0:CGAGAGAA+GATTGGAG
ATCACGCCTACGGGGGGCAGCAGTGAGGAATATTGGACAATGGCCGGAAGGCTGATCCAGCCATGCCGCGTGAGGGAATGAGGTCCTATGGATTGTAAACCTCTTTTCACGCAGGGCAATAAGGTCCACGAGGTGGACCGACGAGAGTATGCGTGGAATAAGCATCGGCTAACTCCGTGCCAGCAGCCGCGGTAATACGGAGGATGCGAGCGTGGTCCGGATTTATTGGGTTTAAAGGTTGCGTAGGCGG
+
:FFFFFF:FFFFFFFFF::FFF::FFF::,F:FFFFFFFFFFFFFFFFF:FF,FFFFFFF:FFFFFFF:F,F,FFF::FF:FFFFF::FFF,:FF,FFF:FFF:FFFFFFFF:FFFFF,F:FFFFFFFFFFFFFFF:FFF:FFFFFFFFFFFFFFFFF,FFFFFFFFFFF:FFF:FFFFFFFFFFFFFFFFFFFFFF,FFFF:F:FFFFFFFF::,FFFF,F,FFF:FFFF:F,FFFF,,FFFF,FFFFF
@A00881:241:HJW2NDRXX:1:2129:20437:23171 1:N:0:CGAGAGAA+GATTGGAG
ATCACGCCTATGGGACGCAGCAGTGGGGAATATTGCACAATGGAGGGAACTCTGATGCAGCGATGCCGCGTGAGGGAAGAAGGTTTTCGGATTGTAAACCTCTGTCTTAAGGGACGATAATGACGGTACCTTAGGAGGAAGCTCCGGCTAACTACGTGCCAGCAGCCGCGGTAATACGTAGGGAGCGAGCGTTGTCCGGAATTACTGGGTGTAAAGGGAGTGTAGGCGGGATGGTAAGTTAGGTGTGAAA
+
FFFFFFFFFFFFFFFFFFFFFFFFFFFFFFFFFFFFFFFFFFFFFFFFFFFFFFFFFFFFFFFFFFFFFFFFFFFFFFFFFFFFFFFFFFFFFFFFFFFFFFFFFFFFFFFFFFFFFFFFFFFFFFFFFFFFFFFFFFF:FFFFFFFFF:FFFFFFFFFFFFF:FFFFFFFFF:FFFFFFFFFFFFFFFFFFFFFF:FFF,FFFFFFFFFFFFFFFFFFFF:F:F:FFFFFFFFFFFF:FFFFFFFFFFF
@A00881:241:HJW2NDRXX:1:2129:25491:23343 1:N:0:CGAGAGAA+GATTGGAG
ATCACGCCTACGGGATGCAGCAGTGGGGAATATTGGTCAATGGGGGAAACCCTGAACCAGCAACGCCGCGTGAAGGAAGAAGGCTTTCGGGTTGTAAACTTCTTTTATGAGGGACGAAGGACGTGACGGTACCTCATGAATAAGCCACGGCTAACTACGTGCCAGCAGCCGCGGTAATACGTAGGTGGCGAGCGTTGTCCGGATTTACTGGGTGTAAAGGGCGCGTAGGCGGGTAGGCAAGTCAGATGTG
+
FFFFFFFFFFFFFFFFFFFFFFFFFFFFFFFFFFFFFFFFFFFFFFFFFFFFFFFFFFFFFFFFFFFFFFFFFFFFFFFFFFFFFFFFFFFFFFFFFFFFFFFFFFFFFFFFFFFFFFFF:FFFFFFFFFFFFFFFFFFFFFFFFFFFF:FFFFFFFFFFFFFFFFFFFFFFFFFF,FFFFFFFFFF:FFFFFFFFFFFFF:FFFFFFFFFFFFFF:FFFFFFFFFFFF:FFFF:FFFF,FFFFFFFFFF
@A00881:241:HJW2NDRXX:1:2129:19018:23844 1:N:0:CGAGAGAA+GATTGGAG
ATCACGCCTACGGGAGGCAGCAGTGGGGAATATTGCACAATGGGGGGAACCCTGATGCAGCGACGCCGCGTGAGCGAAGAAGTATTTCGGTATGTAAAGCTCTATCAGCAGGGAAGAGAATGACGGTACCTGACCAAGAAGCCCCGGCTAACTACGTGCCAGCAGCCGCGGTAATACGTAGGGGGCAAGCGTTATCCGGATTTACTGGGTGTCAAGGGAGCGCAGACGGCATAACAAGTCTGATGTGAAA
+
FFFFFFFFF,FFFFFFFFFFFFFFFFFFFFFF,FFFFFFFFFFFFFFF:FFFFFFFFFFFFFFFFFFFFFFFFFFF,FFF:F,FFFFFFFF:FFF:FFFFFFFFFFFFFFFFFF,FFF:FFFFFFFFFFFFFFFFFFFFFF:FFFFFFFFFFFFFFFFFFFFFFFFFFFFFF,FFFFFFFFFFFFFFFFFFFFFFFFFFFFFFFFFFFFFFF,FFF:FF:FFFFFFFFFFF,FFFFFFFFFF,,FFF,FF
@A00881:241:HJW2NDRXX:1:2129:8097:23970 1:N:0:CGAGAGAA+GATTGGAG
ATCACGCCTCTGGGGTGCAGCCGTGGGGGATATTGGACAATGGGGGGAACCCCGATCCAGCGACGCCGCGTGAGTGAAGAAGTATTTCGGTATGTAAAGCTCTATCAGCAGGGAAGAAAGAACTGACGGTACCTGAGTAAGAAGCCCCGGCTAACTACGTGCCAGCAGCCGCGGTACTACGTAGGGGGCAAGCGTTATCCGGATTTACTGGGTGTAAAGGGAGCGTAGACGGATGTGCAAGTCTGAAGTG
+
,:FFFFFF:,,FFFF,FFF,F::FF:F:FFFF:FFFFFFFFFF::FFFF::FF:FFFF,FFFFFFF:FFFFFF::F,:FFFFFF:FF,F,F:FFFFFFFFFF:F,FFFFFFFFF:,F:,FFF,FFFFF,FFFFFFFFF,,,:FFFFFFFFFF::FF:FFFFFFFFF:FF,:FF,FF,FFFFFF:FF:FFF:FF::FFFFFFF:F:FF:FF,FFFFFF,:F,FFFFFFFFFFFFFF,FFFFF:FF,:F,FF
@A00881:241:HJW2NDRXX:1:2129:31973:24079 1:N:0:CGAGAGAA+GATTGGAG
ATCACGCCTACGGGGCGCAGCAGTGGGGGATATTGGACAATGGGGGGAACCCTGATCCAGCGACGCCGCGTGAGTGAAGAAGTATTTCGGTATGTAAAGCTCTATCAGCAGGGAAGAAAGAGGACGGTACCTGAGTAAGAAGCCCCGGCTAACTACGTGCCAGCAGCCGCGGTAATACGTAGGGGGCAAGCGTTATCCGGATTTACTGGGTGTAAAGGGAGCGTAGACGGAGAGGCAAGTCTGGAGTGAA
+
FFFFFFFFFFFFFFFFFFFFFFFFFFFFFFFFFFFFFFFFFFFFFFFFFFFFFFFFFFFFFFFFFFFFFFFFFFFFFFFFF:FFFFFFFFFFFFFFFFFFFFFFFFFFFFFFFF:FFFFFFFFFF:FF:FFFFFFFFFFFF::FFF:FFFFFFFFFFFFFFFFFFFFFFFFFFF:FFFFFFFFFFFFF,FFF,FFFFFFF:FFFFFFFFFFFFF:FFFFFFFFFFFF:FFFFFFFFFF:FFFFFFFFFFF
@A00881:241:HJW2NDRXX:1:2129:15980:24314 1:N:0:CGAGAGAA+GATTGGAG
ATCACGCCTACGGGACGCAGCAGTGGGGAATATTGGGCAATGGGCGAAAGCCTGACCCAGCGACGCCGCGTGAAGGAAGAAGGTTTTCGGATTGTAAACTTCAGTAAGCAGGGACGAAGGAAGTGACGGTACCTGCAGAGTAAGCCACGGCTAACTACGTGCCAGCAGCCGCGGTAATACGTAGGTGGCGAGCGATATCCGGAATTACTGGGTGTAAAGGGTGTGTAGGCGGGGCGATAAGTCTGATGTG
+
FFFFFFFFFFFFFFFFFFFFFFFFFFFFF:FFFFFFFFFFFFFFFFFFFFFFFFFFFFFFFFFFFFFFFFFFFFFFFFFFFFFFFFFFFFFFFFFFFFFFFFFFFFFFFFFFFFFFFFFFF,FFFFFFFFFFFFFFFFFFFFFFFF:FFFFFFFFF:FFFFFFFFFFFFFFFFFFF,F:FFFFFF,FFFFFFFF,,F:::FFF:FFFFFF:F:FF:FF:FFFFFFFFFFFFFFFFFFFFFFFFFFFFFFF
@A00881:241:HJW2NDRXX:1:2129:30391:24721 1:N:0:CGAGAGAA+GATTGGAG
ATCACGCCATGGGATGCAGCAGTGGGGAATATTGGTCAATGGGGGAAACCCTGAACCAGCAACGCCGCGTGAAGGAAGAAGGCTTTCGGGTTGTAAACTTCTTTTATCAGGGACGATAGTGACGGTACCTGATGAATAAGCTCCGGCTAACTACGTGCCAGCAGCCGCGGTAATACGTAGGGAGCGAGCGTTATCCGGATTTACTGGGTGTAAAGGGCGCGTAGGCGGGCTGACAAGTCAGATGTGAAAA
+
FFFFFFFFFFFFF:FFFFFF:FFFFFFF,FFFFFFFFFFFFFFFFFFFFFF:FFFFFFFFF:FFFFFFF:FFFFFFFF:FFFFF:FFFFFFFFFFFFFFFFFFFFFFFFFFF:FFF::FFFFFFFFFFFFFFFFFFFFFFFFFFFFFFFFFFFFFFFFFFFFFFFFFFFFF,FFFFFFFFFFFFFFFFFFFFFFFFFFFFFFFFFFFFFFFFFFF:FFFFFF,F:FFFFFFFFFFFFFFF:FFFFFF:FF
@A00881:241:HJW2NDRXX:1:2129:25852:24752 1:N:0:CGAGAGAA+GATTGGAG
ATCACGCCTATGGGATGCAGCAGTGAGGAATATTGGTCAATGGGCGCGAGCCTGAACCAGCCAAGTAGCGTGAAGGAAGACGGCCCTACGGGTTGTAAACTTCTTTTATACGGGAATAAGAACGTCCACGAGTGGATGCGTGCATGTACCGTATCAATAAGCATCGGCTAACTCCGTGCCAGCAGCCGCGGTAATACGGAGTATGCGAGCGTAATCCGGAGTTATTGGGTTAAAAGGGAGCGAAGTCGGG
+
FFFFFFFFFFFFFF::FFFFFFFFFFFFFFFFFFF:,FFFFFFFFFFFFFFFFFFFFFFFF,F:FF:FFFFFFFFFFFFF:F,F,FFFFFF:FFF,FFF:F,,,F,,:FF:FF,:,::F,FF:FFF,FF:FF,FFFFF:,FFFF,FFF,,F:FF,,:FFF:FFFFF,F,F,F:,F,,FF:FFF,FFF,FFFFFFFFFFFFF,F,FFF,FFFF,FFFFF,:,FFF:F:FF,,,FFF:FFF,,:,FF,:,,,
@A00881:241:HJW2NDRXX:1:2129:9643:24768 1:N:0:CGAGAGAA+GATTGGAG
ATCACGCCATGGGATGCAGCAGTGGGGAATATTGGGCAATGGGCGCAAGCCTGACCCAGCAACGCCGCGTGAAGGAAGAAGGCTTTCGGGTTGTAAACTTCTTTTCTTGGGGACGAACACAATGACGGTACCTGAGGAATAAGCCACGGCTAACTACGTGCCAGCAGCCGCGGTAATACGTAGGTGGCAAGCGTTATCCGGAGTTATTGGGTGTAAAGGGCGTGTAGGCGGGACTGCAAGTCAGATGTGA
+
,FF:FFFFFFFFFFFFFFFF:FFFFFFF:FF:FFFFFFFFFFFFFFFFFFFFFFFFFFFFF:FFFFFFFFFFFFFF:FFFFFFFFFFFFFFFFFFFFFFFFFFFFFFFFFFFFFFF:FFFFFFFFFFFFFF:FFFFFFFFFFFFFFFFF:F:FFFFFFFFFFFFFFFFFFFFFFF:FFFFFFFFFFFFFFFFFFFFFFFFFF,,FFFFFFFFFF,FFFFFF:FFF,:FFFFFFFFFFF,FF,FF,:F:F:
@A00881:241:HJW2NDRXX:1:2129:20347:25144 1:N:0:CGAGAGAA+GATTGGAG
ATCACGCCTACGGGATGCAGCAGTGGGGAATATTGGGCAATGGGCGCAAGCCTGACCCAGCAACGCCGCGTGAAGGAAGAAGGCTTTCGGGTTGTAAACTTCTTTTATGAGGGACGAAGGACGTGACGGTACCTCATGAATAAGCCACGGCTAACTACGTGCCAGCAGCCGCGGTAATACGTAGGTGGCGAGCGTTGTCCGGATTTACTGGGTGTAAAGGGCGCGTAGGCGGGTAGGCAAGTCAGATGTG
+
FFFF:FFF:FFF::FFFFFFFF:FFFFFF:FF:FFFFF:FFFFFFFFFFFFFFFFF:FFFFFFFFFFFFFFF:FFFFFFFFFFFFFFFFFFF:FFFFFFFFFF,F:FFFFFFFFFFF:FF,F:FFFFFFF::F:F,,:F,:,FFFF,FF:FFFF::,FFFFFFFFFFFFFFFFFF:F,:FFFFFFFFFFFFFFFFFF,FFFFFFFFF,F:FF,,::FFFFFFFF:F:,FFF,FF::FFFFFFF:FFFF:F
@A00881:241:HJW2NDRXX:1:2129:17029:25473 1:N:0:CGAGAGAA+GATTGGAG
ATCACGCCTATGGGGGGCAGCAGTGAGGAATATTGGACAATGGCCGGAAGGCTGATCCAGCCATGCCGCGTGAGGGAATGAGGTCCTATGGATTGTAAACCTCTTTTCACGCAGGGCAATAAGGTCCACGAGGTGGACCGACGAGAGTATGCGTGGAATAAGCATCGGCTAACTCCGTGCCAGCAGCCGCGGTAATACGGAGGATGCGAGCGTTGTCCGGATTTATTGGGTTTAAAGGGTGCGTAGGCGG
+
FFFFFFFFFFFFFFFFFFFFFFFFFFFFFFFFFFFFFFFFFFFFFFFFFFFFFFFFFFFFFFFFFFFFFFFFFFFFFFFFFFFFFFFFFFFFFFFFFFFFFFFFFFF:FFFFFFFFFFFFFFFFFFFFFFFFFFFFFFFFFFFFFFFF:FFFFF:FFFFFFFFFFFF:FFFFFF::FFFFFFF:FFFFFFFFFFFFFFFFFFFFF,FF:FFF:FFFFFFFFF:FF:FFFFF,FF:FF::FFFFFFFFFFF
@A00881:241:HJW2NDRXX:1:2129:27868:25676 1:N:0:CGAGAGAA+GATTGGAG
ATCACGCCTATGGGAGGCAGCAGTGGGGGATATTGCACAATGGGGGAAACCCTGATGCAGCGACGCCGCGTGGAGGAAGAAGGTTTTCGGATTGTAAACTCCTGTCGTGCGGGACGATGATGACGGTACCGCACAAGAAAGCCACGGCTAACTACGTGCCAGCAGCCGCGGTAAAACGTAGGTGGCAAGCGTTGTCCGGAATTACTGGGTGTCAAGGGAGCGCAGGCGGGCTGACAAGTTGGACGTGAAA
+
FFFFFFFFFFFFFFFFFFFFFFFFFFFFFFFFFFFFFFFFFFFFFFFFFFFFFFFFFFFFFFFFFFFFFFFFFFFFFFFFFFFFFFFFFFFFFFFFFFFFFFFFFFFFFFFFFFFFFFFFFFFFFFFFFFFFFFFFFFFFFFFFFFFFFF:FFFFFFFFFFFFFFFFFFFFFFFFFFFFFFFFFFFFFFFFFFFFFFFFF,FFFF:FFF,FF,FFFFFFFFFFFFFFFFFFFFF:FFFFF:FF,FFFFFF
@A00881:241:HJW2NDRXX:1:2129:30734:25692 1:N:0:CGAGAGAA+GATTGGAG
ATCACGCCTATGGGGGGCAGCAGTGAGGAATATTGGTCAATGGGCGCGAGCCTGAACCAGCCAAGTAGCGTGAAGGAAGACGGCCCTACGGGTTGTAAACTTCTTTTATACGGGAATAAGAACGTCCACGAGTGGATGCGTGCATGTACCGTATGAATAAGCATCGGCTAACTCCGTGCCAGCAGCCGCGGTAATACGGAGGATGCGAGCGTTATCCGGATTTATTGGGTTTAAAGGGAGCGTAGACGGG
+
:FFFFFF:FFFFFFFFFFFFFFFFFFFFFFFFFFFFFFFFFFFFFFFF:FFFFFFFFFFFFFF:FFFFFFFFFFFFFFF:FFFFFFFFFFFFFFFFFFFFFFFFFFFFFFFFFFFFFFFFFFFFFFFFFFFFFFFFFFFFFFF:FFFFFFFFFFFFFFFFFFFFFFFFFFFFFFFFFFFFFFFFFFFFFFFFFFFFFFFFFF,FFFFFFFFFFFFFFFFFFFFF:FFFFFFFFFFFF,FFFFFF:FFFFF
@A00881:241:HJW2NDRXX:1:2129:21811:25770 1:N:0:CGAGAGAA+GATTGGAG
ATCACGCCTACGGGACGCAGCAGTGAGGAATATTGGTCAATGGACGGAAGTCTGAACCAGCCATGCCGCGTGCAGGAAGACGGCTCTATGAGTTGTAAACTGCTTTTGTACGAGGGTCAACTCGGGTACGTGTACCCGACTGACAGTATCGTACGAATAAGGATCGGCTAACTCCGTGCCAGCAGCCGCGGTAATACGGAGGAGTCAAGCGTGATCCGGATTTCTTGGGTTTAAAGGGTGCGTAGGGGGG
+
FFF:FFFFFFFFFFFFFFFFFFF:FFFFFFF:F:FFFFFFFFFFFFFFFFFFFFFFFFFFFFFFFFFFFFFFFFFFFFFFFFFF,FFFFF,FFFFFF,:FFFFFF:FFFF:FFFFFF,::F:FFFF:F:FFFFFF:FFFFFFF,FFF,:FFFFF:FF,FFFFF,FFFFF,FFFFFFFFFF,FF,FFFF::F:F,F::FFFFFF,,F:,:FFF,F,FFFFF,,::::FFF,,::::FF:F:FF,F:F,:,,
@A00881:241:HJW2NDRXX:1:2129:26259:26052 1:N:0:CGAGAGAA+GATTGGAG
ATCACGCCTATGGGGCGCAGCAGTGGGGAATATTGGGCAATGGGCGCAAGCCTGACCCAGCAACGCCGCGTGAAGGAAGAAGGCTTTCGGGTTGTAAACTTCTTTTCTTGGGGACGAACACAATGACGGTACCTGAGGAATAAGCCACGGCTAACTACGTGCCAGCAGCCGCGGTAATACGTAGGTGGCAAGCGTTATCCGGATTTATTGGGTGTAAAGGGCGTGTAGGCGGGATTGCAAGTCAGATGTG
+
FFFFFFFFFFFFFFFFFFFFFFFFFFFFF:FFFFFFFFFFFFFFFFFFFFFFFFFFFFFFFFFFFFFFFFFFFFFFFFFFFFFFFFFFFFFFFFFFFFFFFFFFFFFFFFFFFFFFFFFFFFFFFFFFFF:FFFFFFFFFFFFFFFFFFFFFFFFFFFFFFFFFFFFFFFFFFFFFFFFF:FFFFFFFFFFFFF:FFFFFFFFFFFF:FFFFFFFFFFFFFFFFF:FFFFFFFFFFFFF:FFFFFFFFFF
@A00881:241:HJW2NDRXX:1:2129:32777:26162 1:N:0:CGAGAGAA+GATTGGAG
ATCACGCCTACGGGATGCAGCAGTGGGGAATATTGCACAATGGGGGAAACCCTGATGCAGCGACGCCGCGTGAGCGAAGAAGTATTTCGGTATGTAAAGCTCTATCAGCAGGGAAGAAGAAATGACGGTACCTGACTAAGAAGCACCGGCTAAATACGTGCCAGCAGCCGCGGTAATACGTATGGTGCAAGCGTTATCCGGATTTACTGGGTGTAAAGGGAGCGCAGGCGGTACGGCAAGTCTGAGGTGA
+
FFF:,FFFFFFFFFFFFFFFFFFFFFFFFFFFFFFFFFFFFFFFFFFFFFFFFFFFFFF:FF:FFF:FFFFFFFFFF::FFFFFFFFFFFFFFFFFFFFFFFFFFFFFFFFFFFFFFFFFFFFFFFFFF:FFFFFFFFFFFFF:F:::FFF:FFF:FFFFFFFFF:FFF:FFFF:,FFFFFFFFFFFFF,:FFFF:FFF:F,FFF:FFFFFFFFF:FFFF,FFF:FFF:FF:,F:F,:FFFFF:,,FFFF
@A00881:241:HJW2NDRXX:1:2129:24243:26381 1:N:0:CGAGAGAA+GATTGGAG
ATCACGCCTATGGGGGGCAGCAGTGGGGAATATTGCACAATGGGGGGAACCCTGATGCAGCGACGCCGCGTGAGTGAAGAAGTATTTCGGTATGTAAAGCTCTATCAGCAGGGAAGAAAAAAGACGGTACCTGACTAAGAAGCCCCGGCTAACTACGTGCCAGCAGCCGCGGTAATACGTAGGGGGCAAGCGTTATCCGGATTTACTGGGTGTAAAGGGAGCGCAGACGGTGATGCAAGTCTGAAGTGAA
+
FFFFFFFFFFFFFFFFFFFFFFFFFFFFFFFFFFFFFFFFFFFFFFFFFFFFFFFFFFFFFFFFFFFFFFFFFFFFFFFFFFFFFFFFFFFFFFFFFFFFFFFFFFFFFFFFFF:FFFFFFFFFFFFFFFFFFFFFFFFFFFFFFFFFFFFFFFFFFFFFFFFFFFFFFFFFFF,FFFFF:FFFFFFFFFFFFFFFFFFFFFFFFFFFFFFF:FFFFFFFFF:FFFFFFFFFFFFFF:FFFFFFFFFFFF
@A00881:241:HJW2NDRXX:1:2129:16848:26569 1:N:0:CGAGAGAA+GATTGGAG
ATCACGCCTACGGGACGCAGCAGTGGGGAATCTTGGGCAATGGGGGGAACCCTGACCCAGCGACGCCGCGTGAGGGAAGAAGGTCTTCGGATTGTAAACCTTTGTGACAGGGGACGAAGGAAGTGACGGTACCCTGAGAGGAAGCCCCGGCTAACTACGTGCCAGCAGCCGCGGTAATACGTAGGGGGCGAGCGTTGTCCGGAATTACTGGGCGTAAAGGGCGCGTAGGCGGTTAATTAAGTCTGTTGTG
+
FFFFFFFFFFFFFFFFFFFFFFFFFFFFFFFFFFFFFFFFFFFFFFFFFFFFFFFFFFFFFFFFFFFFFFFFFFFFFFFFFFFFFFFFFFFFFFFFFFFFFFFFFFFFFFFFFFFFFFFFFFFFFFFFFF,FFFFFFFFFFFFF:FFFFFFFFFFFFFFFFFFFFFFFFFFFFFFF:F:FFFFFFFFFFFFFFFF:FFF:FFF:FF:FFFFFFF,FFF:FFFFFFFFFF::F,FFFFFFFFFF:FFFFF:
@A00881:241:HJW2NDRXX:1:2129:25599:26569 1:N:0:CGAGAGAA+GATTGGAG
ATCACGCCTATGGGAGGCAGCAGTGGGGAATATTGGTCAATGGGGGAAACCCTGAACCAGCACCGCCGCGTGAAGGAAGAAGGCTTTCGGGTTGTAAACTTCTTTTATCAGGGACGATAGTGACGGTACCTGATGAATAAGCTCCGGCTAACTACGTGCCAGCAGCCGCGGTACTACGTAGGGAGCGAGCGTTATCCGGATTTACTGGGTGTCAAGGGCGCGTAGGCGGGCTGACAAGTCAGATGTGAAA
+
,FFFFFFFFFFFFF,FFFFFF,FFFFFFFFFFFFFFFFFFFFFFFFFFFFFFFFFFFFFFFF,FFFFFFFFFFFFFFFFFFFFFF,FFFFFF:FFFF:FFFFFFFFFFF:FFFFFFFFFFFFFFFFFF:FFFFFFFFF:FFFFFFFFFFF:FFFFFF:FFFFFFFF:FFFFFF,FF:FFFFFFF:FF:FFF,FFFFFFFFFF,FFFF:FFFF,,F:FFFFFFFFFFFFFF:FFFFFFFFF,FF,,FFFFF
@A00881:241:HJW2NDRXX:1:2129:31213:26647 1:N:0:CGAGAGAA+GATTGGAG
ATCACGCCTATGGGGTGCAGCAGTGGGGAATATTGGTCAATGGGGGGAACCCTGAACCAGCAACGCCGCGTGAAGGAAGAAGGCTTTCGGGTTGTAAACTTCTTTTACCAGGGACGATAGTGACGGTACCTGGTGAATAAGCTCCGGCTAACTACGTGCCAGCAGCCGCGGTAATACGTAGGGAGCGAGCGTTCTCCGGATTTACTGGGTGTAAAGGGCGCGTAGGCGGGCCGACACGTCAGATGTGAAA
+
FFFFFFFFFFFFFFFFFFFFFFFFFFFFFFFFFFFFFFFFFFFFFFFFFFFFFFFFFFFFFFFFFFFFFFFFFFFFFFFFFFF:FFFFFFFFFFFFFFFFFFFFFFFFFFFF:FFF:FFFFFF:FFFFFFFFFFFFFFFFFFFFFF:FFFFFFFFFFFFFFFFFFFFFFFFF:FFFFFFFFFFFFFFFFFF:F,FFFFFF:FF:FFFF:FF:F,FFFFFFFFFFFFFFFFFFFFFF,FFFFFFFFFF,FF
@A00881:241:HJW2NDRXX:1:2129:10673:26741 1:N:0:CGAGAGAA+GATTGGAG
ATCACGCCTATGGGGGGCAGCAGTGGGGAATCTTCCGCAATGGGCGAAAGCCTGACGGAGCGATGCCGCGTGGGTGAAGAAGGGATTCGTCCCGTAAAGCCCTGTTGCCCGCGACGAAGAGCGCATCGAGGAAAGAGCGATGCGAGTGACGGTAGCGAGCGAGGAAGCCACGGCTAACTACGTGCCAGCAGCCGCGGTAATACGTAGGTGGCGAGCGTTGTCCGGAATCATTGGGCGTAAAGCGCATGTA
+
FFFFFFFFF::FFFFFFFFFFFFFFFFFFFFFFFFFFFFF:FFFFFFFFFFFFFFFFFFFFFFFFFFFFFFFFFFFFFFFFFFFFFFFFFFFFFFFFFFFFFFFFFFFFFFFFFFFFFFFFFFFFFFFFFFFFFFFFFFFFFFFFFFFFFFF:FFFFFFFFFFFFFF:FFFFFFFFFFFFFFFFFFFFFFFFFFFFFF,,F:FF::FFFFFFFFFF:FFFFFFFF:FFFFF,:FFFFFFFFFFFFFFFFF
@A00881:241:HJW2NDRXX:1:2129:3522:26976 1:N:0:CGAGAGAA+GATTGGAG
ATCACGCCTACGGGATGCAGCAGTCGGGAATATTGCGCAATGGAGGAAACTCTGACGCAGTGACGCCGCGTGCAGGAAGAAGGTTTTCGGATTGTAAACTGCTTTAGACAGGGAAGAAAGAAATGACAGTACCTGTAGAATAAGCTCCGGCTAACTACGTGCCAGCAGCCGCGGTAATACGTAGGGAGCGAGCGTTATCCGGATTTATTGGGTGTAAAGGGTGCGTAGATGGATATGCAAGTTAGCTGTG
+
,FFFFFFFF,FFFFFFFFFFF:FFFFFFFFFFFFFFFFFFFFFFFFFFFFFFFFFFFFFFFFFFFFFF,FFFFFFFFFF:FFFFFF:FF:FFFFFFFFFFF:FFFFFFFFFFFFFFFF::FFFFFFFFFFF::FFFFFF::FFF,FFFFFFFFFF:FFFFF,FFFFFFFFFFF::FFFF:FFF:F:,::,FF,FFFFFF,:FFFFFF,:FFF:FFFF,F:FFFFFF:FFFFFFF:FF::FFFFFFF:FFF
@A00881:241:HJW2NDRXX:1:2129:29686:27070 1:N:0:CGAGAGAA+GATTGGAG
ATCACGCCTACGGGATGCAGCAGTGGGGGATATTGCACAATGGGGGGAACCCTGATGCAGCAACGCCGCGTGGGTGAAGGAGTGATTCGTCACGTAAAGCCCTATCAGCAGGGAAGAAGGAAGACGGTACCTGACTAAGAAGCCCCGGCTAACTACGTGCCAGCAGCCGCGGTAATACGTAGGGGGCGAGCGTTATCCGGAATTACTGGGTGTAAAGGGAGCGCAGACGGCGAGGCAAGTCTGGAGTGAA
+
FFFFFFFFFFFFFFFFFFFFFFFFFFFFFFFFFFFF:FFFFFFFFFFF:FFFFFFFFFFFFFFFFFFFFFFFFFFFFFFFFFFFFFFFFFFFFFFF:FFFFFFFFFFFFFFFFFFFF:FFF,FFFFFFFFFFFF::FFFFFFFFFFFFFFFFFFFFFFFFFFFFFFFFFFFFFFFFFFFF,FFFFFFFFFFF,:FFFFFF,FFF:FFFFFFFFFF,FFFFFFFFFFFFF:FFFFFFF,FF:F:FFFFF:F
@A00881:241:HJW2NDRXX:1:2129:18195:27649 1:N:0:CGAGAGAA+GATTGGAG
ATCACGCCTATGGGAGGCAGCAGTGAGGAATATTGGACAATGGATGGAAATCTGATCCAGCCATGCCGCGTGCAGGAAGGCGGTCCTATGGATTGTAAACTGCTTTTGTACGGGAGCAATAATTTCTACGGGGTAGGGAGATGAGAGTACCGTACGAATCAGCATCGGCTAACTCCGTGCCAGCAGCCGCGGTAATACGGAGGATGCGAGCGTTATCCGGATTTATTGGGTTTAAAGGGTGCGTAGGCTG
+
FFFFFFFFFF:FFFFFFFFFFFFFFFFFFFFFFFFFFFFFFFFFFFFFFFFFFFFFFFFFFFFFFFFFFFFFFFFFFFFFFFFFFFFFFFFFFFFFFFFFFFFFFFFFFFFFFFFFFFFFFFFFFFFFFFFFFFFFFFFFFFFFFFFFFFFFFFF:FFFFFFFFFF:FFFFFFFFFFFFFFFFFFFFFFFFFFFFFFFFFFFFFFFFFFFFFFFFFFFFFF:FFFF,FFFF:FFFF:F::FFFFFFFFFF
@A00881:241:HJW2NDRXX:1:2129:22363:27665 1:N:0:CGAGAGAA+GATTGGAG
ATCACGCCTACGGGAGGCAGCAGTGGGGAATCTTCCGCAATGGGCGAAAGCCTGACGGAGCGATGCCGCGTGGGTGAAGAAGGGATTCGTCCCGTAAAGCCCTGTTGCCCGCGACGAAGAGCGCATCGAGGAAAGAGCGATGCGAGTGACGGTAGCGAGCGAGGAAGCCACGGCTAACTACGTGCCAGCAGCCGCGGTAATACGTAGGTGGCGAGCGTTGTCCGGACTCATTGGGCGTAAAGCGCATGTA
+
FFFFFFFFFFFFFF:FFFFFFFFFFFFF:FFFFFFFFF,FFFFFFFFFFFFFFFFFFFFFFFFFFFFFFFFFFFFFFFFF:FFFFFFFFFFFFFFFFFFFFFFFFFFFFF:FFFFFFFFFFFFFFFFFFFFFFFFFFFFFFFFFFFFFFFFFFFFFFFFFFFFFFFFFFFFFFFFFFFFFFFFFFFFFF,FFFFFF:F:FFFF:FFFFFFFF:FFF:FFFFFFF:F,FFFFFFFFFFFFFFFF:FFFFFF
@A00881:241:HJW2NDRXX:1:2129:25771:27743 1:N:0:CGAGAGAA+GATTGGAG
ATCACGCCTATGGGGTGCAGCAGTGGGGAATATTGGGCAATGGGCGAAAGCCTGACCCAGCAACGCCGCGTGAGGGAAGAAGGGTTTCGGCTCGTAAACCTCTGTCCTAAGGGACGAAGGAAGTGACGGTACCTTAGGAGGAAGCCCCGGCTAACTACGTGCCAGCAGCCGCGGTAATACGTAGGGGGCGAGCGTTGTCCGGAATGATTGGGCGTAAAGGGCGCGTAGGCGGCCTGTTAAGTCAGAGGTG
+
FFFFFFFFFFFFFFFFFFFFFFFFFFFFFFFFFFFFFF:FFFFFFFFFFFFFFFFFFFFFFFFFFFFFFFFFFFFFFFFFFFFFFFFFFFFFFFFF:FFFFFFFFFFFFFFFFFFFF:FFF,FFFFFFFFFFF,FFFFFF:FFFFFFFFFFFFFFFFFFFFFFFFFFFFFFFFFFF,F:FFFFFFFFFFFFFFFFFFFFFFFFFFFFFFFFFF:FFFFFFFFFFFFF:FFFFFFFFFFF,FFF:FFFFFF
@A00881:241:HJW2NDRXX:1:2129:23294:27774 1:N:0:CGAGAGAA+GATTGGAG
ATCACGCCTACGGGATGCAGCAGTGGGGAATATTGCACAATGGGGGGAACCCTGATGCAGCGACGCCGCGTGGGTGAAGAAGTATTTCGGTATGTAAAGCCCTATCAGCAGGGAAGAAGATGACGGTACCTGAGTAAGAAGCCCCGGCTAACTACGTGCCAGCAGCCGCGGTAATACGTAGGGGGCGAGCGTTATCCGGATTTACTGGGTGTAAAGGGAGCGTAGACGGCTGAGCAAGTCTGGAGTGAAA
+
FFF:FFFFFFFFFFFFFFFFFFFFFFFFFFFFFFFFFFFFFFFFFFFFFFFFFFFFFFFFFFFFFFFFFFFFFFFFFFFF:FFFFFFFFFFFFFFFFFFFFFFFFFFFFFFFFFFFFFFFFFFFFFFFFFFFFFFFFFFFFFFFFFFFF,FFFFFFFFFFFFFFFFFFFF:F,FFFFFFFFFFFFFFFFFFFFFFFFFFFFFFFFFFFFFFFFF:FFFFFFFFFFFFFFFFFFFFF,FFFFFFF:FFFFF
@A00881:241:HJW2NDRXX:1:2129:10574:27853 1:N:0:CGAGAGAA+GATTGGAG
ATCACGCCTATGGGGTGCAGCAGTGAGGAATATTGGTCAATGGACGGAAGTCTGAACCAGCCATGCCGCGTGCAGGAAGACGGCTCTATGAGTTGTAAACTGCTTTTGTACGAGGGTAAACTCGGGTACGTGTACCCGACTGAAAGTATCGTACGAATAAGGATCGGCTAACTCCGTGCCAGCAGCCGCGGTAATACGGAGGATTCAAGCGTTATACGGATTTATTGGGTTTAAAGGGTGCGTAGGCGGT
+
:FF:FFFFF:FFFFFFFFFFFFFFFFFFFFFFFFFFFFFFFFFFF:FFFFFFF:FFFFFFFFFFFFF:FFF:FFFFFFFFFFFFFFFFFFFF:FFFFF:FFFFFFFFFFFFFFFFFFFFFFFF:FFFFFFFFFFFFFFFFFFFFFFF:FFFFFFFFFFFF,FFFFFFFFFFFFFFFFFF::FFFFFFFFFFFFFFF,FFF:FFFF,FFFFFF,F,::FFF:,F,:FFFFFF,F:F,FF,,FFFFFFF:FF
@A00881:241:HJW2NDRXX:1:2129:10583:28087 1:N:0:CGAGAGAA+GATTGGAG
ATCACGCCTATGGGAGGCACCAGTGAGGAATATTGGTCAATGGACGGAAGTCTGAACCAGCCAAGTAGCGTGAAGGAAGGCGGCCCTACGGGTTGTAAACTTCTTTTATAAGGGATTAAAGGGCTCCACGAGTGGGGTGTTGCACGTACCTTATGAATAAGCATCGGCTAACTCCGTGCCAGCAGCCGCGGTAATACGGAGGATGCGAGCGTTATCCGGAGTTATTGGGTTTAAAGGGAGCGTAGATGGC
+
FFFFFFFFFFFFFFFFFFFFFFFFFFFFFFFFFFFFFFFFFFFFFFFFFFFFFFFFFFFFFFFFFFFFFFFFFFFFFFFFFFFFFFFFFFFFFFFFFFFFFFFFFFFFFFFFFFF:FFFFFFFFFFFFFFFFFFFFFFFFFFFFFFFFFFFFFFFFFFFFFF:FFFFFFFFFFFFFFFFFFFFFFFFFFFFFF,FFFFFFFFFFFF::FFFFFF,FFFFF:F:FF,FFFF,FFFFFFFFFFFFFFFFFFF
@A00881:241:HJW2NDRXX:1:2129:27986:28166 1:N:0:CGAGAGAA+GATTGGAG
ATCACGCCTATGTGAGGCAGCAGTGGGGAATATTGCACAATGGGGGAAACCCTGATGCAGCGACGCCGCGTGAGTGAAGAAGTATTTCGGTATGTAAAGCTCTATCAGCAGGGAAGATAATGACGGTACCTGAATAAGAAGCCCCGGCTAACTACGTGCCAGCAGCCGCGGTAATACGTAGGGGGCAAGCGTTATCCGGATTTACTGGGTGTAAAGGGTGCGTAGGTGGCATGGCAAGTCAGAAGTGAAA
+
FFFFFFFFFF:FFFFFFFFFFFFFFFFFF:FFFFFFFFFFFFFFFFFFFFFFFFFFFFFFFFFFFFFFFFFFFFFFFFFFFFFFFFFFFFFFFFFF:FFFFFFFFFFFFFFFFFFFFFFFFFFFFFFFFFFFFFFFFFFFFFFFFFFFFFFFFFFFFFFFFFFFFFFFFFFFFFFFFFFFFFFFFFFFFFFFF:FFFF:FFFFFFFFFFFFFFFFFFFFFFFFFFF:FFFFFFFFFFFFFFF::FFFFFF
@A00881:241:HJW2NDRXX:1:2129:10845:28322 1:N:0:CGAGAGAA+GATTGGAG
ATCACGCCTATGGGATGCAGCAGTGAGGGATATTGCACAATGGAGGGAACTCTGATGCAGCGATGCCGCGTGGAGGAAGAAGGTTTTCGGATTGTAAACTCCTGTTTCGGGGGACGAGGAAGGACGGTACCCCGGGAGGAAGCTCCGGCTAACTACGTGCCAGCAGCCGCGGTAATACGTAGGGAGCGAGCGTTGTCCGGAATTACTGGGTGTACAGGGAGCGCAGGCGGGACAGCAAGTCAGATGTGAA
+
FFFFFFFFFFFFFFFFFFFFFFFFFFFFFFFFFFFFFFFF:FFFFFFFFFFFFFFFFFFFFFFFFFFFFFFFFFFFFFFFFFFFFFFFFFF:FFFFFFFFFFFFFFFFFFFFFFFFFFFF:FFFFF:F:FFFFFFFFFFF:FFFFFFFFFFFFFFFFFFFFFFF:FFFFFFF,:,F,FFF,FFFFFFFFFF:FFFFF:FFFF:F:FFFFF:F,,,::FFFFFFF:F:F:FF,FF:F,:F,FFFF,FFFFF
@A00881:241:HJW2NDRXX:1:2129:10972:28541 1:N:0:CGAGAGAA+GATTGGAG
ATCACGCCTATGGGGGGCAGCAGTGGGGAATATTGGTCAATGGGGGAAACCCTGAACCAGCAACGCCGCGTGAAGGAAGAAGGCTTTCGGGTTGTAAACTTCTTTTATCAGGGACGATAGTGACGGTACCTGATGAATAAGCTCCGGCTAACTACGTGCCAGCAGCCGCGGTAATACGTAGGGAGCGAGCGTTATCCGGATTTACTGGGTGTAAAGGGCGCGTAGGCGGGCTGACAAGTCAGATGTGAAA
+
FFFFFFFFFF:FFFFFFFFFFFFFFFFFF,FFFFFFFFFFFFFFFFFFFFFFFFFFFFFFFF:FFFFFFFFFFFFFFFFFFFFF:FFFFFFFFFFFFFFFFF:FFF:FFFFFFFFFFF:FFFFFFFFFFF:FFFFFFFFFFFFFFFFFFFFFFFFFFFFF:FFFFFFFFFFFF:F:FFFFFFFFFFFFFFF,F,FFFFFFFFFFFFFFF,FFFF:FFFFFFFFFFFFFFFFFFFFFFFFF,FF,FFFF:F
@A00881:241:HJW2NDRXX:1:2129:13223:28620 1:N:0:CGAGAGAA+GATTGGAG
[truncated: 64,678,580 more chars]
