# Supplementary material for: Environmental enrichment changes rabbits’ behavior, serum hormone level and further affects cecal microbiota
Source: PeerJ. 2022 Mar 9;10:e13068. doi: 10.7717/peerj.13068 (PMC8917805; doi:10.7717/peerj.13068)
Supplement: Supplemental Information 15 [file peerj-10-13068-s015.gz › FDMP20H000700-1a_L1_FKDO202078139-1A.raw_2.fq]

@A00881:241:HJW2NDRXX:1:2101:27037:9893 2:N:0:CGAGAGAA+GATTGGAG
ACTGATGGACTACTTGGGTATCTAATCCTGTTTGCTCCCCACGCTTTCGAGCCTCAGCGTCAGTAAAAGCCCAGTAAGCCGCCTTCGCCACTGATGTTCCTCCATATATCTACGCATTTCACCGCTACACATGGAATTCCGCTTACCTCTACTTCACTCAAGAATTACAGTTTCAAATGCAGGTTATGAGTTGAGCCCATAATTTTCACATCTGACTTGCAATCCCGCCTACACTCCCTTTACACCCAGT
+
FFFFFFFFFFFFFFFFFFF:FFFFFFFFFFFFFFFFFFFFFFFFFFFFFFFFFFFFFFFFFFFFF:FFFFFFFFFF:FFFFFFFFFFFFFFFFFFFFFFFFFFFFFFFFFFFFFFFFFFFFFFFFFFFFFFFFFFFFFFF:F:FFFFFFFFFFFFFFFFFFFFFFFFFFFFFFFFF:FFFFFFFFFFFFFFFFFFFFFFFFFFFFF:FFFFFFFFFFFFFFFFFFFFFFF:FFFF:FFFFFFFFFF:FFF
@A00881:241:HJW2NDRXX:1:2101:21016:18317 2:N:0:CGAGAGAA+GATTGGAG
ACTGATGGACTACCGGGGTATCTAATCCTGTTTGCTCCCCACGCTTTCGCGCCTCAGCGTCAGTTGTCGTCCAGCAAGCCGCCTTCGCCACTGGTGTTCCTCCTAATATCTACGCATTTCACCGCTACACTAGGAATTCCGCTTGCCTCTCCGATACTCAAGGACTACAGTTTCAAATGCAGCCCCGGGGTTGAGCCCCGGTATTTCACATCTGACTTGCAGTTCGGCCTACACGCCCTTTACACCCAGT
+
FFFFFFFFFFFFFFFFFFFFFFFFFFFFFFFFFFFFFFFFFFFFFF:FFFFFFFFFFFF:FFFFFFFFFFFFFFFFFFFFFFFFFFFFFFFFFFFFFFFFFFFFF:FFFFFFFFFFFFFFFFFFFFFFFFFFF:F:FFFFF:F,FFFFFFFFFFFFF:FFFFFFFFFFFFFFFF,,,FFFF::FFF::FFFFFFFFFF:FF::FFFFFF,FFFFFFFFFFFFF::,FFF:FFFFFFFFF::F:FFF::FF
@A00881:241:HJW2NDRXX:1:2101:24641:21308 2:N:0:CGAGAGAA+GATTGGAG
ACTGATGGACTACCTGGGTATCTAATCCTGTTTGCTCCCCACGCTTTCGTGCCTCAACGTCAGATATAGTTTGGTAAGCTGCCTTCGCAATCGGTGTTCTGTCTGATCTCTATGCATTTCACCGCTACACCATACATTCCGCCTACCGCATCTACTCTCTAGCTCAACAGTATCAGAGGCAATTCCGGAGTTGAGCCCCGGCATTTCACCTCTAACTTATCAAAACGCCTACGCACCCTTTAAACCCAAT
+
FFFFFFFFFFFFFFFFFFFFFFFFFFFFFF:FFFFFFFFFFFFFFFFFFFFFFFFFFFFFFFF:FFFFFFFFFFF:FFFFFFFFFFFFFFFFFFFFFFFFFF,FFFFFFFFFFFFFFFFFFFFFFFFFFFFFFFFFFF:FFFFFFFFFFFFFFFFFFF:FF,FFFFFFFFFF:FF,,FFFF,FFFFFFFF:FFFFF:FFFFFFFFFFFFFFFFFF:FF:FFFF,,F:FFF,,FFFFFF:F,::FFFF,,F
@A00881:241:HJW2NDRXX:1:2101:1452:25050 2:N:0:CGAGAGAA+GATTGGAG
ACTGATGGACTACTAGGGTATCTAATCCTGTTTGCTCCCCACACTTTCGTGCTTCAGCGTCAATCCCGCCTTGGTATGCTGCCTTCGCAATCGGTGTTCTGTGTAATATCTATGCATTTCACCGCTACACTACACATTCCGCATACCGCATCCGTATTCCAGCAATCCAGTATCAATGGCATATCACCGGTTAAGCCCGTACATTTCACCACTGACTTAAATTACAGCCTACGCACCCTTTAAACCCAAT
+
FFFFFFFFFFFFFFFFFFFFFFFFFFFFFFFFFFFFFFFFFFFFFFFFFFFFFFFFFFFFFFFFFFFFFFFFFFFFFFFFFFFFFFFFFFFFFFFFFFFFFFFFFFFFFFFFFFFFFFFFFFFFFFFFFFFFFFFFFFFFFFFFFFFFFFFFFFFFFFFFFFFFFFFFFFFFFFFFFFFFFFFFFFFFFFFFF:FFFFF:FFFFFFFFF,FFFFFFFFFFFFFFFFFF:F:FFF:FF,FFFFF:F:FFFF
@A00881:241:HJW2NDRXX:1:2102:2293:12007 2:N:0:CGAGAGAA+GATTGGAG
ACTGATGGACTACCCGGGTATCTAATCCTGTTTGCTCCCCACGCCTTCGAGCCTCAGCGTCAGTTTCTGTCCAGTAAGCCGCCTTCGCCACCGGTGTTCCTCCTGATATCTACGCATTTCACCGCTACACCAGGAATTCCGCTTACCCCTCCAGTACTCCAGCCGGGCAGTTCCAAAAGCAATCCGCAGGGTTAAGCCCTGGGGTTTCACTTCTGGCTTGTCCGGCCGCCTGCGCTCCCTTTACACCCAG
+
FFFFFFFFFFFFFFFFFFFFFFFFFFFFFFFFFFFFFFFFFFFFFFFFFFFFFFFFFFFFFFFFFFFFFFFFFFFFFFFFFFFFFFFFFFFFFFFFFFFFFFFFFFFFFFFFFFFFFFFFFFFFFFFFFF:FFFFFFF:FFFFFFFFFFFFFFFFFFFFFFFFFFFFF:FFFFFFFFFFFFFF:FFFFFFFFFFFFFFFFFFFFFFFFFFFFFF:FFFFF:F:FFFFFFFF:FF:FFFFFFFFF,FF:FF
@A00881:241:HJW2NDRXX:1:2102:14624:17550 2:N:0:CGAGAGAA+GATTGGAG
ACTGATGGACTACGTGGGTATCTAATCCTGTTTGCTCCCCACGCTTTCGAGCCTCAACGTCAGTCATCGTCCAGCAAGCCGCCTTCGCCACTGGTGTTCCTCCTGATCTCTACGCATTTCACCGCTACACCAGGAATTCCGCTTACCTCTCCGGCACTCTAGAACAACAGTTTCCAATGCAGTCCTGGGGTTAAGCCCCAGCCTTTCACATCAGACTTGCTCTTCCGTCTACGCTCCCTTTACACCCCGT
+
FFFFFFFF,FFFFFFFFFFFFFF,F:FF,F,FFFF:FFFFFF:FF,FFFFFFFFFFFFFFF:FFF,FFFF:FFFFF,FFFFFF::FFFF,FFFFFFFFFFFFFFFF:,FFFFFFFFF:FFFFFFFFFFFFF,F:F,:FFFFFFFFFFF::FFFFF,FFFF,,F,F,:FFF,:F:FFFFFF:FFFFF,FFFF::FFFF::FFFFFFF:,:FFF:F:FF,:FF:FFFF:F:::FF:,FFF,:FF:FFF,,:F
@A00881:241:HJW2NDRXX:1:2102:14769:27007 2:N:0:CGAGAGAA+GATTGGAG
ACTGATGGACTACTAGGGTATCTAATCCTGTTCGATACCCACGCCTTCGTGCTTCAGCGTCAGTCGGGCGCCGGTACGCTGCCTTCGCAATCGGAGTTCTGCGTGATATCTATGCATTTCACCGCTACACCACGCATTCCGCGTACTTCTCGCCCACTCAAGTCAGCCCGTGTCAACGGCTCGGCGAGGTTGAGCCCCGCAATTTTACCGCTGACTTAACAGACCGCCTACGCACCCTTTAAACCCAATA
+
FFFFFFFF:FFFFFFFFFFF:FFFFFFFFFFFFFFF,FFF:FFFFFFFFFFFFFFF:FFFFFFF:FFFFFFFFFFFFFFFFFFFFFFFFFFFFFFFFFFFF:FFFFFF,F,FFFFF:F:FFFFFF,FFFFFFFFFFF,FFFFFF,F,FFFFFFFFFF:FFFFFFFFFF,,F,FFFFFFFFFFFFFFFF:FFFFFFFFFFFF,FFFF::FFFFFFF:FFFF,FFFFFF:F:FF::F:F,:FFF,FFF,FFF
@A00881:241:HJW2NDRXX:1:2103:2076:8187 2:N:0:CGAGAGAA+GATTGGAG
ACTGATGGACTACCAGGGTATCGAATCCTGTTCGATACCCACGCCTTCGTGCTTCAGCGTCAGTTGGGCGCCGGTACGCTGCCTTCGCAATCGGAGTTCTGCGTGATATCTATGCATTTCACCGCTACACCACGCATTCCGCGTACTTCTCGCCCACTCAAGGCACCCAGTTTCAACGGCTCGACGAGGTTGAGCCCCGCAATTTTCCCGCTGACTTAAGCGTCCGCCTACGCACCCTTTAAACCCACTA
+
FFFFFFFFF:FFFFFFFFFFFF,FFF:FFFFFFFFFFFFFFFF:F:FFFFFFF:FFFFFFFFFFFFFFFFFFFFFFFFFFFFFF:FFFFFFFFFFFFFFFFFFFFF,FFF,FFF:FF,FFFFFFFFF:FFFFFFFFFFFFFFFFFFFFFF:FFFF:FF:FFFFFF:FFF:F:FFFFFFFFF:FFFFF:F,F:FFF:,,FF,:FFF:,,,:FFFF::FFF:::FFF:FF:,::F:,F:F,F:,FFF::,F,
@A00881:241:HJW2NDRXX:1:2103:1145:11271 2:N:0:CGAGAGAA+GATTGGAG
ACTGATGGACTACGGGGGTATCTAATCCTGTTTGCTCCCCACGCTTTCGAGCCTCAACGTCAGTTACAGTCCAGTAAGCCGCCTTCGCCACTGGTGTTCCTCCTAATATCTACGCATTTCACCGCTACACTAGGAATTCCACTTACCTCTCCTGCACTCCAGCCATACAGTTTCCAAAGCAGTTCCGGGGTTGAGCCCCGGGATTTCACTTCAGACTGGCAACGCCGTCTGCGCTCCCTTTACACCCAGT
+
,,FFFFFFFFFFFFFFFFF:F,FF:F,:FF:FFFFFFFFFFFFF,F:FFFF:F:FFFFFFFFFFFFFFFF,FFFF:FFFFFFFFFFF::FFFFFFFFFFFF:FFFFFF,,FFFFF,FFFF:FFFFF,:F,FFFFF:FF::::F:F,FFFFF,,FFFFFFF,FFF,FFF:FF:FFFFF,FF,FF,::FFF:,F:,FFFFFFF:F,FF,,FFFFFFF:,,F,,,,,F:FF:F,F:FFFFFF:,F,F,:F,FF
@A00881:241:HJW2NDRXX:1:2103:13783:19006 2:N:0:CGAGAGAA+GATTGGAG
ACTGATGGACTACAAGGGTATCTAATCCTGTTCGCTCCCCACGCTTTCGTGACTCAGCGTCAGTAACAGTCCAGTAAGCCGCCTTCGCCACCGGTGTTCTTCCCAATATCTACGCATTTCACCGCTACACTGGGAATTCCGCTTACCTCTCCTGCACTCTAGTTATACAGTTTCTCATGCAGGCCGGAGTTGAGCCCCGACATTTCACATGTGACTTGCATAACCGCCTACTCACCCTTTACACCCAGTA
+
,FFFFFFFFFFFFFFFFFFFFFFFFFFFFFFFFFFFFFFFFFFFFFFFFFFFFFFFFFFFFFFFFFFFFFFFFFFFFFFFFFFFFFF:FFFFFFFFFFFFFFFFFFF:FFFFFFFFFFFFFFFFFFFFFFFFFFF,FFFFFFF:FFFFFFFFFFFFFFFF:FFFFFFFFFFF:,:F,FFFFFFFFF:,FFFF,F:FFFFFF,,FF:FFF,:FFFFF:FF:F::FFF,,F:,FF:FFFF:FFFFF,FFF,F
@A00881:241:HJW2NDRXX:1:2103:4490:23265 2:N:0:CGAGAGAA+GATTGGAG
ACTGATGGACTACTTGGGTATCTAATCCTGTTTGCTCCCCACGCTTTCGAGCCTCAGCGTCAGTAAAAGCCCAGCAAGCCGCCTTCGCCACTGGTGTTCCTCCTAATATCTACGCATTTCACCGCTACACTAGGAATTCCGCTTGCCTCTACTTCACTCAAGAGCTTCAGTTTCAAAAGCAGGTTATGAGTTGAGCCCATAATTTTCACTACTGACTTAATGCCCCGCCTACGCTCCCTTTACACCCAGT
+
FFFFFFFFFFFFFFFFFFFFFFFFFFFFFFFFFFFFFFFFFFFFFFFFFFFFFFFFFFFFFFFFFFFFFFFFFFFFFFFFFFFFFFFFFFFFFFFFFFFFFFFFFFFFFFFFFFFFFFFFFFFFFFFFFFF:FFFFFFFFFFFFFFFFFFFFFFF:FFFFFFFFFFFFFFFFFFFFFFFFFFFFFF:FFFFFFF,FFFFFFFFFFFFFFF,FFFFFFFF:FFFFFF:FFFFFFFFFFFFFFFFFFFF,:F
@A00881:241:HJW2NDRXX:1:2103:19795:24064 2:N:0:CGAGAGAA+GATTGGAG
ACTGATGGACTACAAGGGTATCTAATCCTGTTTGCTCCCCACGCTCTCGCACCTGAGCGTCAGTATCTGTCCGGCAGGCCGCCTTCGCCTCTGGTATTCCTCCTGATATCTGCGCATTTCACCGCTACACCAGGAATTCTGCCTGCCTCTCCAGTACTCTAGCCGCATGGTTCGGGATGCCCTTCCAGGGTTGGGCCCTGATCTTTCACATCCCGCCTACACGGCCGCCTGCGTGCCCTTTACGCCCAGT
+
FFFFFFFFFFFFFFFFFFFFFFFFFFFFFFFFFFFFFFFFFFFFFFFFFFFFFFFFFFFFFFFFFFFFFFFFFFFFFFFFFFFFFFFFFFFFFFFFFFFFFFFFFFFFFFFFFFFFFFFFFFFFFFFFFFF:FF:FFFFFFFFFFFFFFFFFFFFFFFFFFFFFFFFFFFFFFFF:FFFFFFFFFFFFFFFFFFFFFFF:FFFFFFFFFFFFFF:FF:FFFFFFFFFFF:F:,FFFFFFFFFF:FFFFFF
@A00881:241:HJW2NDRXX:1:2104:20546:6230 2:N:0:CGAGAGAA+GATTGGAG
ACTGATGGACTACTCGGGTATCTAATCCTGTTCGCTCCCCACGCCCTCGTGCCTCAGCGTCAATAGACGATTCGCGAGATGCCTTCGCAATCGGCGTTCTGAGTGATCTCTATGCATTTCACCGCTACACCACTCATTCCTCCCGCGGCATCGCCATTCCAGCCACACAGTAGTGGAGGCACCCCCGACGGTGAGCGCCGGCATTTCACCTCCAACTTGCACGACCGCCTACGCACCCTTTAAACCCAAT
+
FF:F,FFFFFFFFFFFFFF:FFFFFFFFFFFFFFFFFFFFFFFFFFFFFFFFF:FFFFFFFFFFFFFFFFFFFFFF,FFFFFFFFFFFFFFFFFFFFFFFF:FFFFF,:FF:FFF:FFF:FFFFFFFFF:F:FFFFF:FFFFFFFFFFFFFFFFFFFFF::F:FFF:FFFF,:FFFFFFF:FFFFFFFFF,FFFFFFFFF:FF:FF:::FF::FFFFFFFF::FFF:F:FFFF:,FF:F,::F,:F:,FF
@A00881:241:HJW2NDRXX:1:2104:11125:9079 2:N:0:CGAGAGAA+GATTGGAG
ACTGATGGACTACCCGGGTATCTAATCCTGTTTGCTCCCCACGCTTTCGTGCCTCAGTGTCAGTTCCGGTCCAGTAAGCCGCCTTCGCCACTGGTGTTCCTCCTAATATCTACGCATTTCACCGCTACACTAGGAATTCCGCTTACCTCTCCCGGACTCCAGCATGAAAGTTTCAAAAGCAGTCCGCGGGGTTAAGCCCCGGGTTTTCACTTCTGACTTGCCATGCCACCTGCGCACCCTTTACACCCAG
+
FF:F:FFF:FF:FF:FFFFFFFFFFFFFFFF:FFF:FFFFFFFFF:FFFFFFFFFFFFF,FFFFFFFFFFFFFFF,FFFFFFFFFFFFFFFFFFFFFFFFFFFF,FF::FFFFFF:FFFFF:FFFF:FFFF,FF,,F::FFFF:,FFF:FF:FFF,FFF:FFF,FFFF,FFFF:FF:FFF:FFFFF:FFFFFF,:FFFFFFFFF:FFFFFFFFFFFFFFFFF,FFFFFF:FF::::FF,FFFFFF:F::F
@A00881:241:HJW2NDRXX:1:2104:20998:12023 2:N:0:CGAGAGAA+GATTGGAG
ACTGATGGACTACACGGGTATCTAATCCTGTTTGCTCCCCACGCCTTCGAGCCTCAACGTCAGTTACAGTCCAGTAAGCCGCCTTCGCCACTGGTGTTCCTCCTAATATCTACGCATTTCACCGCTCCACGAGGAATTCCACTTACCTCTCCTGCACTCCAGCCGGGCAGTTTCCAAAGCAGTCCCAGGGTTGGGCCCTGGGCTTTCACTCCAGACTTGCTCTGCCGTCTACGCTCCCTTTACACCCAGT
+
:FFFFFFFFFFFF:FFFFFFFFFFFFFFFFFFFF:FFFFFFFFFF,:FF,FFFFFFFFFFFFFFFFFFFFFFFFF,F:FFFFFFFFFFFFFFFFFFFFFF:FFF,FFFFF:FFFF:FFFFFFFF::,FFF,FFFFF:FF,FFF::F:FFFFFFFFFFF:FFFFFF:FF,F,:,FF,FFF:FFF::FF:,FFF:FFFFFFFF::F:FFF:FFFFF::FFF::FFFF,FFF:,F::::FFF,FF,F:FF,F:
@A00881:241:HJW2NDRXX:1:2104:19768:18818 2:N:0:CGAGAGAA+GATTGGAG
ACTGATGGACTACCTGGGTATCTAATCCTGTTTGCTCCCCACGAAAACGCGCCTCATCGTCAGTTGTCGTCCAGAAATCCGCCATCGCCACTGGTGTACTTCCGAATATCTACGCAAATCACCGCTACACAAGGAATTCCGATTGCCTCTCCGATAATCAAGACTCGCAGTTTCAAATGCAGGCTATGGGTTAAGACAATAGTTTACACATCTGTCATGTCACCCCGAATCCGCGCACTATACACCCAGA
+
F:FFFFF,:FFFFF,F:,FFFFFFFFFFFF:FF,,FF:FFFF,,,:,FFF:,FF,F,FFF:F,,:,F,FF:F:,:FF,FF,,,,FF,,FFF::,FFF,F,F,FF,FFF:FFF,,:F,,FFFF,FF,,,FFF,:,FFFF:FFFFFFFFF,,FF,FFF,FFFF:FFF,::,,FFFF,FF,FFFF:F,FF,F,,FFF,::,F,F,,,F,FFF,,FFF,F,F,,FF,:,::,:F,,FFFF,F:,,F,,FF:,,,
@A00881:241:HJW2NDRXX:1:2104:25174:28714 2:N:0:CGAGAGAA+GATTGGAG
ACTGATGGACTACGTGGGTATCTAATCCTGTTTGCTCCCCACGCTTTCGTGACTCAGCGTCAGTTTCAGTCCAGTAAGCCGCCTTCGCCACCGGTGTTCCTCCCAATATCTACGCATTTCACCGCTACACTGGGAATTCCGCTTACCTCTCCTGCACTCTAGTCTGACAGTTTCTTATGCAGTTCCGGGGTTAAGCCCAGAAATTTCACATATGACTTATCTGACCGCCTACTCACCCTTTACACCCAGT
+
FFFFFFFFFFFFFFFFFFFFFFFFFFFFFFFFFFFFFFFFFF:FFFFFFFFFFFFFFFFFFFFFFFFFFFFFFFFFFFFFFFFFFFFFFFFFFFFFFFFFFFFFFFFFFFFFFFFFFFFFFFFFFFFFFFFFFFFFFFFFFFFFF:FFFFFFFFFFFFFFFFFFFFFFFFFFFFFFFF:FFFFFFFFFFFFFFFFFFF,FFF::FFFFFFFF:F,FFFFFFFFFFFFFFFFFFFFF:FF::FFFFF:F,F
@A00881:241:HJW2NDRXX:1:2104:25409:33880 2:N:0:CGAGAGAA+GATTGGAG
ACTGATGGACTACTAGGGTATCTAATCCTGTTCGCTCCCCTCGCCCTCGTGCCTCAGCGTCAATAGACGTTTCGCGAGATGCCTTCGCAATCGGCGTTCTGAGTGATCACTATGGATTTCACCGCTACACACCTCATTCCTCCAGCGGCATCGCCCTTCCAGCCACACAGTATTGGAGGCCCCCCCGACTGAGGGCGCCGGAATTTCACCTCCACCTTGCACGACGCCGTACGCCCCCAGTACTCCCACT
+
,F,F,F,FF,FF,FFF,FFFF,F,FFF::F:FF:FFFFFF,,FFF:FFFFFF:::,::FFFFFF,,FF:,FFFF:F,F,FFF:::F:::FFFF,FFF:::FF:FFFFF,:,F:F,FFFF,F:FFFF:,:,,,:F:F,:F,FFF,,::,F,FF:,::,FFFF,FFF,F,F,,FFF::,FF,,FFF,FF:F,,,F,,FFFFFFF:,F,F,:,F:,:F,F,:::F:FFF,::,:FF,F:::,::F,F:,F:FF
@A00881:241:HJW2NDRXX:1:2105:2139:1188 2:N:0:CGAGAGAA+GATTGGAG
ACTGATGGACTACGTGGGTATCTAATCCTGTTTGCTCCCCACGCTTTCGCGCCTCAGCGTCAGTTGTCGTCCAGCAAGCCGCCTTCGCCACTGGTGTTCCTCCTAATATCTACGCATTTCACCGCTACACTAGGAATTCCGCTTGCCTCTCCGATACTCAAGGACTACAGTTTCAAATGCAGCCCCGGGGTTGAGCCCCGGTATTTCACATCTGACTTGCAGTTCCGCCTACACTCCCTTTACACCCAGT
+
F:FFFFFFFFFFFFFFFFFFFFFFFFFFFF:FFFFFFFFFFFFFFFFFFFFFFFFFFFFFFFFFFFFFFFFFFF:FFFF::FFFFFFFFF:FFFFFF:FFFFFFFFFFFFFFFFFFF:FFFFF:FFFFFFFF::FFFFFFFFFFFF,FFFFFFFFFF:FFFF:FFFFFFFFFFFFF:FFFFF:FFF:F,FFFFFFF,FFFFFF,F:F,F:FFFFFFFF:FFFFF,FFF:FF,FF,::FFFFFFFF:FFFF
@A00881:241:HJW2NDRXX:1:2105:18918:10739 2:N:0:CGAGAGAA+GATTGGAG
ACTGATGGACTACTTGGGTATCTAATCCTGTTTGCTCCCCACGCTCTCGCGCCTCAGCGTCAGTTGTCGTCCAGCAATCCGCCTTCGCCACTGGTGTTCTTCCGTATATCTACGCATTTCACCGCTACACACGGAATTCCGATTGCCTCTCCGATACTCAAGACTGGCAGTTTCAAATGCAGGCTATGGGTTAAGCCCATAGTTTTCACATCTGACTTGTCAGCCCGCCTACGCGCCCTTTACACCCAGT
+
,FFFF:FFFFF,FFFFFFFFFFFFFFFFFFFFFFFFFFFFFF:FFFFF,FFFFFFFFFFFFFFFFFFFFFFFFFFFFFFF,FFFFFFFFFFFFFFFFFFFFFFFFFF,:FFFFF::FF:FFFFFFFFFFFFFF::,FFFFF,FFFFFFFFF:FFF:FFFFFFFFFF,FFF:F,FF:,FF:,,FFFFF:,FF:,F:FF,FFFFFFFFFFF,FFF,:F,FFFF:,FFFFFFFFFF:FFFFFFFFF,F,FF:,
@A00881:241:HJW2NDRXX:1:2105:31232:13025 2:N:0:CGAGAGAA+GATTGGAG
ACTGATGGACTACCGGGGTATCTAATCCTGTTTGCTCCCCACGCTCTCGCGCCTCAGCGTCAGTTGTCGTCCAGCACTCCGCCTTCGCCACTGGTGTTCTTCCGTATATCTACGCATTTCACCGCTACACCCGGAATTCCGATTGCCTCTCCGATACTCAAGACTGGCAGTTTCAAATGCAGGCTATGGGTTAAGCCCATAGTGTTCACATCTGTCGTGTCAGCCCGCCTACGCGCCCGTTACCCCCAGT
+
,,FF,FFF,FFFFFFFFFFFF::FFFFFFFFFFFFFFFFF:FF:FFFFF:::FFFFFFFFF:FFF:FFFFFFFFFF,FF,FFFFFFF,F:FFFF,FFFFFF,FF::,FF:F,FF:FF,FF:FFFFFFFFF,FFFF,FFF,,FFFFF:F:,F:F:,FFFFFFFFFFFF::FF,FF,,,FFFFFFFF:FF:FF:,,FFFF,,FF,,FF,FF,FF:,,F:FF,F:,F,FFF:F,:FFFF:,FF,F,FF:::FF
@A00881:241:HJW2NDRXX:1:2105:25780:23030 2:N:0:CGAGAGAA+GATTGGAG
ACTGATGGACTACGAGGGTATCTAATCCATTTTGCTCCCCTGGCACTCGCGCCTCAGCGTCAGTTGTAGTCCAGCAAACCGCCTTCGCCACTGGTGTTCTTCCGTATATCTAAGCATTTCACAGCTACACAGGGAATTCCGATTGCCTCTCCGATACTCAAGACTCGCAGTTTCAAATGCAGTCAAAGGGTTTAGCCCAACCATTTCACACAAGACTTGTCATCCAGCCTACGCGCCCTTTACACCCAGT
+
:,F,,,FFF:FFF,FFFFFFFFFFFFFF:,FF,FFFFFFF,,FF,,FFF,FFFFFFFFFFFFFFF,,,FFFFFF,FF,FFFFFFFFFFFFF,,FFFFFF,FF,,,FFFF:F:,F:,FFFFFF,FFFFFFFF,,FF,FFF:F,FF,FF,FFFF,,FFFFF,:F,FF,FFFFF,:FF:,FF,FF,F:,,FFFFF,FF:FF:,,,,FFFFFF:,,,:,,F:,FFFF,F,FF:FF:,F::,FFFFF:FFFFFF,
@A00881:241:HJW2NDRXX:1:2106:6822:7858 2:N:0:CGAGAGAA+GATTGGAG
ACTGATGGACTACTTGGGTATCTAATCCTATTTGCTCCCCACGCTTTCGTGCATGAACGTCAGTAATAGCCCAGCAAATCGCCTTCGCCACTGGTGTTCCTCCTAATATCTACGCATTCCACCGCTACACTAGGAATTCCATTTGCCTCTACTATACTCAAGTCTATCAGTTTCTAAAACGGAATGGGGTTAAGCCCCAAGATTTAATTCTAGACTTAATAAACCGTCTGCGAACCCTTTACGCCCCATA
+
FFFFFFFFFFFFFFFFFFFFFFFFFFFFFFFFFFFFFFFFFFFFFFFFFFFFFFFFFFFFFFFFFFFFFFFFFFFFFFFFFFFFFFFFFFFFFFFFFFFFFFFFFFFFFFFFFFFF::FFFFFFFFFFFF:FF:F:FFFFFFFFFFFFFFFFFFFF:FFFF:FFF:F,F:FFFFFF:FF:,FF:FFFFFFF:FF,FF:FFFFF:FFFFFF::FF,F::FFFFF,,:F:FFFF:FF::FFFF:,:,F,FFF
@A00881:241:HJW2NDRXX:1:2106:28592:19288 2:N:0:CGAGAGAA+GATTGGAG
ACTGATGGACTACGTGGGTATCTAATCCTGTTTGCTCCCCACGCTTTCGAGCCTCAACGTCAGTTACAGTCCAGTAAGCCGCCTTCGCCACTGGTGTTCCTCCTAATATCTACGCATTTCACCGCTACACTAGGAATTCCACTTACCTCTCCTGCACTCCAGCCATACAGTTTCCAAAGCAGTTCCGGGGTTGAGCCCCGGGATTTCACTTCAGACTTGCATCGCCGTCTCAGCACCCTTTACACCCAGT
+
FFFFFFFFFFFFFFFFFFFFFFFFFFFF,:FFFFFFFFFFFFFFFF:FFFFFFFFFFFFFF:FFFFFFFFFFFFFFFFFFFFFFFFFFFFFF:F:FFFFFF,FFFF:F:FFFF,FFF:FFFF,FFFFFFFFFFFF,FFFFFFFFFFFF,FFFFF,,FFFF:FFFF:FFFFF:F:FF:F,,:FFFFF,F:FFFFFFFFFFFFF,,F:FFFF:FFFFFFFFFFFF,FFFF:F:F:F,,FFF,FFFF:FFFF:
@A00881:241:HJW2NDRXX:1:2107:22987:1188 2:N:0:CGAGAGAA+GATTGGAG
ACTGATGGACTACTTGGGTATCTAATCCTGTTTGCTCCCCACGCTTTCGAGCCTCAACGTCAGTTACAGTCCAGTAAGCCGCCTTCGCCACTGGTGTTCCTCCTAATATCTACGCATTTCACCGCTACACTAGGAATTCCACTTACCTCTCCTGCACTCCAGCCATACAGTTTCCAAAGCAGTTCCGGGGTTGAGCCCCGGGATTTCACTTCAGACTTGCATCGCCGTCTACGCTCCCTTTACACCCAGT
+
FFFFFFFFFFFFFFFFFFFFFFFFFFFFFFFFFFFFFFFFFFFFFFFFFFFFFFFFFFFFFFFFFFFFFFFFFFFFFFFFFFFFFFFFFFFFFFFFFFFFFFFFFFFFFFFFFFFFFFFFFFFFFFFF,FF,FFFFFFFFFFFFFFFFFFFFFFFFFFFFFFFFFFFFFFFFFFFFFFFF:FFFFFFFFFFFFFFFFFFFFFFFFFFFFFFFFF:FFFFFFFF,FFFF:F,:FFFFFFFFFFFFFFFFFF
@A00881:241:HJW2NDRXX:1:2109:12463:5603 2:N:0:CGAGAGAA+GATTGGAG
ACTGATGGACTACGGGGGTATCTAATCCTGTTTGCTCCCCACGCTTTCGAGCCTCAACGTCAGTTACAGTCCAGTGAGCCGCCTTCGCCACTGGTGTTCCTTCTAATATCTACGCATTCTACCGCTACACTAGAAATTCCACTTGCCTCTACTACACTCAAGCCTGCCCGTTTCTAGAAAGAACCGAAGTTAAGCTACGGGCTTTGATTCTAGACTTAACAAACCGTCTGCGTACGCTGTAGGCCCAATA
+
:F:F:FFFFFFF:FFFFFFFFFFFFFFFFFFFFFFFFFFFFFFFFFFFFFFFFFFF,FFFF:FFF:FFF:FFF,FFF:FFFFFFFFF,:FFF:FFFFFFFFFFFF,FFFFFFFFFFFFFF:::FFFFF:FFF:::F:FFFFFFFFFFFF:F,F:F:,:FFF::FF,F,:,FFFFFF,:::,:,::FFFF,F::FFF,FFFFF,F,:FFFF:,:F::,F,F:FFFFF,F:F:F,F::FF:::,,F,FF,F,
@A00881:241:HJW2NDRXX:1:2109:2031:9925 2:N:0:CGAGAGAA+GATTGGAG
ACTGATGGACTACGCGGGTATCTAATCCTGTTCGCTCCCCACGCCCTCGTGCCTCAGCGTCAATAGACGATTCGCGAGATGCCTTCGCAATCGGCGTTCTGAGTGATCTCTATGCATGTCACCGCTACACCACTCATTCCTCCCGCGGCATCGCCATTCCAGCCACACAGTCTTGGAGGCACCCCCGACGTTGAGCGCCGGCATTTCACCTCCACCTTGCACGACCGCCTCCGCACCCTTTAAACCCAAT
+
,FFFFF:FFFFF:FFFFFFFFFFF:FFF:F,:FFFFFFFFFFFFFFFFF:FFF:FFFFF:FF,F:FFFF:FFFFFFFFFFFFFFFFFFF:FFFFFFFFFFFFFF:F,FF:FFFFFFF,F:FF:F,F,FF:,FFFFFFF:F,,F:F:FFFF,FFF:FFF:FFF:FF:FF:FF:FF,:F:FFF:FFF:F,FFF:FF:FFFFFF,F:,F:F:FF:FF,FFFF::FF:FF:FFF:FFFF:F:F,,FFF:FFFF:
@A00881:241:HJW2NDRXX:1:2109:1389:24220 2:N:0:CGAGAGAA+GATTGGAG
ACTGATGGACTACTCGGGTATCTAATCCTGTTTGCTCCCCACGCTTTCGCGCCTCAGCGTCAGTTGTCGTCCAGCAAGCCGCCTTCGCCACTGGTGTTCCTCCGTATATCTACGCATTTCACCGCTACACACGGAATTCCGCTTGCCTCTCCGATACTCAAGACACACAGTTTCAAATGCAGTTTCCGGGTTGAGCCCGGAGATTTCACATCTGACTTGCATGCCCGCCTACGCGCCCTTTACACCCAGT
+
:FFF:FFFFFFFFFFFFFFFFFFFFFFFFFFFFFFFFFFFFFFFFFFFFFFFFFFFFFFFFFFFFFFFFF:FFFFFFFFFFFFFFFFFFFFFFFFFFFFFFFFFFFFFF:FF,FFFFF:FFFFFFFFFFFFFFFFFFFFFFFFFFFFF:FFFFFFFFFFFFFF:,FF:FFFF:F,FFFFF:FFF:FF,F::FF,FF:F:F,F:FFFF:,FF:::,FFFFFF:FF,FFF,:F,FF:FF,F,F,:F:F,F:F
@A00881:241:HJW2NDRXX:1:2109:1922:26083 2:N:0:CGAGAGAA+GATTGGAG
ACTGATGGACTACGAGGGTATCTAATCCTGTTCGCTCCCCACGCCCTCGTGCCTCAGCGTCAATAGACGATTCGCGAGATGCCTTCGCAATCGGCGTTCTGAGTGATCTCTATGCATTTCACCGCTACACCACTCATTCCTCCCGCGGCATCGCCATTCCAGCCACACAGTATTGGAGGCACCCCCGACGTTGAGCGCCGGCATTTCTCCTCCAACTTGCACGACCGCCTACGCACCCTTTAAACCCAAT
+
:FFFFFFFFFFFFFFFFFFFFFFF:FFFFFFFFFFFFFFFFFFFFFFFFFFFFFFFFFFFFFFFF:FFFFFFFFFFFFF,FFF:F:FFFFFFFFFFF:FFFFF:FF:FFF:FFF,FFFF:FFFF:::FFFFFFFFF::FFFFFFFFFFFFF:FFFFFF:FFFF:F:F:FFF,:FF:F::FFFF:FFFFF:F,FF:F::FFF:F,,::,FFFF:FFFF:F,F::FF,F:F,,:::FFFFF,FF:::F:,,F
@A00881:241:HJW2NDRXX:1:2109:1958:30279 2:N:0:CGAGAGAA+GATTGGAG
ACTGATGGACTACTAGGGTATCTAATCCTGTTTGCTACCCACGCTTTCGTGCCTCAGCGTCAGTTAAAGCCCAGCAGGCCGCCTTCGCCACTGGTGTTCCTCCCGATCTCTACGCATTTCACCGCTACACCGGGAATTCCGCCTGCCTCTACTTCACTCAAGCACCGCAGTTTCAAATGCAGTTCATGGGTTGAGCCCATACATTTCACATCTGACTTGCAATGCCGCCTACGCACCCTGTACACCCAGT
+
,F:FFFFFFFFFFFFFFFFF,FFFFFFFFFFFFFFFFFFFFFF,,FFFFFFFFFFFFFFFFF:FFFFFFFFFFFFFFFFFFFFFFFFFFFFFFFFFFF:FFFFFFFFFF:FFFFFFFF:FFF:F::FFFFFFFFF,FFFFFFFFFFFF:FFFFFFFFFFFFFFFFFFFF::F:F,,FFFFFF:FF:FF:F,FFFFFFFF,FFFFF:,FFFFF::FFF:FFFFFFFFFF:FF,FFFFFF,,:FFFFFFFFF
@A00881:241:HJW2NDRXX:1:2109:1398:30624 2:N:0:CGAGAGAA+GATTGGAG
ACTGATGGACTACGAGGGTATCTAATCCTGTTTGCTCCCCACGCCTTCGAGCCTCAACGTCAGTTGCCGTCCAGTAAGCCGCCTTCGCCACTGGTGTTCCTCCTAATATCTACGCATTTCACCGCTACACTAGGAATTCCGCTTACCTCTCCGGCACTCAAGATACACAGTTTCCAATGCAGTCCAGGGGTTGAGCCCCCGCCTTTCACATCAGACTTGCATGTCAGTCTACTCTCCCTTTACACCCAGT
+
F:FFFFFFFFF:FFFFFFFFFFFFFF:FFFFFFFFFFF:FFFFFFFFFFFFFFFFF::FFFFFF:FFF:FFFFFFFFFFFFFFF:FFFFFFFFFFFFFF:FF::F:F:FFFFFFFF:FFFFFFFFFFFFFFFFFF,FFF:FFFF,FF:FFF,F,FFFFFF,F::F,:F:FFFFFFF,:F,:,FFFF:F:FF::,FF:F:FF::FFFFF::FF::,F:F:FFF,F:F:F,:,:,FF::F,:,:FF,FF,FF
@A00881:241:HJW2NDRXX:1:2109:1298:30733 2:N:0:CGAGAGAA+GATTGGAG
ACTGATGGACTACCTGGGTATCTAATCCTGTTCGCTCCCCACGCCCTCGTGCCTCAGCGTCAATAGACGATTCGCGAGATGCCTTCGCAATCGGCGTTCTGAGTGATCTCTATGCATTTCACCGCTACACCACTCATTCCTCCCGCGGCATCGCCATTCCAGCCACACAGTATTGGAGGCACCCCCGACGTTGAGCGCCGGCATGTCACCTCCAACTTGCACGACCGCCTACGCACCCTTTAAACCCAAT
+
FFFFFFFF:FFFFFFFFFFFFFFFFFFFFFFFFFFFFFFFFFFFFFFFF:FFFFFFF:FFFFFFFFFFFFFFFFFFFFFFFFFFFFFFFF,FFFFFFFFF:FFFFFFFFFFF:FFFFFFFFFFF:FFF:FF:FF:FF,FFFFFF::FFFFFFFF:FFFFFFFFF:FFFFF,FFFFF:FF:FF:FFFFF:F:,FF:F:FFF::FF,:F,F:::,F,F:FF:F:FFFFF:F::,FFFFFF,F,FF:,F:,FF
@A00881:241:HJW2NDRXX:1:2109:1931:33051 2:N:0:CGAGAGAA+GATTGGAG
ACTGATGGACTACCAGGGTATCTAATCCTGTTTGCTCCCCACGCTTTCGTGCCTCAACGTCAGATATAGTTTGGTAAGCTGCCTTCGCAATCGGTGTTCTGTATGATCTCTAAGCATTTCACCGCTACACCATACATTCCGCCTACCGCAACTACTCTCTAGCCCAGCAGTATCAACGGCACGTTTGGTGTTAAGCACCAAAATTTCACCGCTGACTTACTAAACCGCCTACGCACCCTTTAAACCCAAT
+
FFFFFFFFFFFFFFFFFFFFFFFFFFFFFFFFFFFFFFFFFFFFFFFFFFFFFFFFFFFFFFFFFFFFFFFFFFFFFFFFFFFFFFFFFFFFFFFFFFFFFFFF:FFFFFFFFFFFFFFFFFFFFFFFFFFFFFFFFFFFFFFFFFFFFFFFFFFFFF,FFFFFFFFF:FFFFFFFFFFFFFFF:FFFF:FFF:FFFFFFFFFF:FFFFFFFF::FFFFF:FFFFF:FFF,F,::FFFF:FFFFFFF::,
@A00881:241:HJW2NDRXX:1:2110:1235:5854 2:N:0:CGAGAGAA+GATTGGAG
ACTGATGGACTACTCGGGTATCTAATCCTGTTTGCTCCCCACGCTTTCGTGCCTCAGTGTCAGTTACAGTCCAGCAAACCGCCTTCGCTACTGGTGTTCTTCCTAATATCTACGCATTCCACCGCTACACTAGGAATTCCGTTTGCCCCTCCTGCACTCAAGTCCAACAGTTTTAGTAGTAGTCCCGAAGTTGAGCCCCGGGCGTACGCTACTAACTTGCCAAACCACCTACGCACCCGTTACGCCCAGT
+
FFFFFFFFFFFFFFFFFFFFFFFFFFFFFFFFFFFFFFFFFFFFFFFFFFFFFFFFFFFFFFFFFF:FFFFFFFF:,FFFFF:FFFFFFFFFFFFFFFFFFFFFFFFFFFFFFFFFF,F:FFFFFFFFFFF:FFFFFFF:FF:FFFFFFFFFFF,FFFFFFFF:,FFFFFFFFFFFFFFFFFFFFF::FFFFFFFFFFFF:FF,FFF:F,FF::FFFFF:F,FF:,FF:FFFFFFFF:F:F:FFF,:,FF
@A00881:241:HJW2NDRXX:1:2110:2555:9799 2:N:0:CGAGAGAA+GATTGGAG
ACTGATGGACTACCCGGGTATCTAATCCTGTTTGCTCCCCACGCTTTCGCGCCTCAGCGTCAGTTGTCGTCCAGCAAGCCGCCTTCGCCACTGGTGTTCCTCCGTATATCTACGCATTTCACCGCTACACACGGAATTCCGCTTGCCTCTCCGATACTCAAGATAGACAGTTTCAAATGCAGTTTCCGGGTTGAGCCCGGAGATTTCACATCTCACTTGCCTACCCGCCTCCGCGCCCTTTGCACCCAGT
+
::F:FFFFFFF:FFFFFFFFFFFFFF:FFFF,FFFFFFFFFFFFFFFFFFFFFFFFFFFFFFFFFFFFFFFFFFFF:FFFFFFFFFFFFFFFFFFFFFFFFFFF:,FFFFF,FFFFFFFFFFFFF:FFFFFFFFF,FFFFFFFFFFFFFFFFFFF,F:FFFFFF,FFFFFFF,FFFFFFFFFFF:FF:FFFFFFFFFFFFF:F,FFFFFFF:,,F,:FF:FFFF::,F:F,F,:FFFF,FF,F:FFF,F,
@A00881:241:HJW2NDRXX:1:2110:1967:11256 2:N:0:CGAGAGAA+GATTGGAG
ACTGATGGACTACCGGGGTATCTAATCCTGTTTGCTCCCCACGCTTTCGCGCCTCAGCGTCAGTTGTCGTCCAGCACGCCGCCTTCGCCACTGGTGTTCCTCCTAATATCTACGCATTTCACCGCTACACTAGGAATTCCGCTTGCCTCTCCGATACTCAAGGACTACAGTTTCAAATGCAGCCCCGGGGTTGAGCCCCGGTATTTCACATCTGACTTGCAATCCCGCCTACGCTCCCTTTACACCCAGT
+
,FFFFFFFFFF:FFFFFFFFFFFFFFF:FFFFFFFFFFFFFFFFFFFFFFFFFFFF:,F:FFFFFFFFF,:FFFFF,FF:FFFFFFFFFFFFFFFFFFFFFFFFFFFFFFFFF:FFFF::FF:FFFFFFF,FFFFFFFFFFFFF:F:FFFFFFFF:FFFFFF,FFF:FFFFFFFFFFFFFFFFFFFFFFF:FFFFFFFFFFF,F:FF::FF,FFF:,FF::::FF:FFF:::F::::F,FF:F:F::F:F
@A00881:241:HJW2NDRXX:1:2110:1642:14074 2:N:0:CGAGAGAA+GATTGGAG
ACTGATGGACTACCCGGGTATCTAATCCTGTTTGCTCCCCACGCTCTCGCGCCTCAGCGTCAGTTGTCGTCCAGCAATCCGCCTTCGCCACTGGTGTTCTTCCGTATATCTACGCATTTCACCGCTACACACGGAATTCCGATTGCCTCTCCGATACTCAAGACTGGCAGTTTCAAATGCAGGCTATGGGTTAAGCCCATAGTTTTCACATCTGACTTGTCAGCCCGCCTCCGCGCCCTTTACACCCAGG
+
F,FFFFFFFFFFFFFFF:FFFFFFFFF::FFFFFFFFF:FFFFF,:F:FFF:FF:FF,FFFFFF:F:FFFF:FFFF,FFFFFFFFFF:F::FFFFF:FFFF::FFFFF:FFFFFFF:FF:F,:FFFFFFFFFFFFFF::FFF:FFFFFFF,:FFFFFF:F,F:::F::FFF,FF,F,FFFFFFFF::FFF:,F,:FF:FFFFF,F:FFFFFF:FFFFFF:FFFFFF::F:F,FFFFF,F,FFFF:,:F,,
@A00881:241:HJW2NDRXX:1:2110:3658:14685 2:N:0:CGAGAGAA+GATTGGAG
ACTGATGGACTACCAGGGTATCTAATCCTGTTTGCTCCCCACGCTCTCGCGCCTCAGCGTCAGTTGTCGTCCAGCAATCCGCCTTCGCCGCTGGTGTTCTTCCGTATATCTACGCATTTCACCGCTACACACGGAATTCCGATTGCCTCTCCGATACTCAAGACTGGCAGTTTCAAATGCAGGCTATGGGTTAAGCCCATAGTTTTCACATCTGACTTGTCAGCCCGCCTACGCGCCCTGTACACCCAGT
+
F:FFFFFFFFFFFF:FFFFFFFFFFFF:FFFF,FF:F:FF:FFFFFFFFFFFFFFFFFFF:FFF,FFFFFFFF:FF:FFFFFF,FFF:F:FFFFFFFFF:FFF:F:FFFF:FFF,F,FFFFFFFFF:F:FFFFFFFF:FF:F,FFFF:FFF:FF:FFFFFFFFFFFFFFF:,FFFFFFF,F:F:FF:FFFFFF,FFF:FFFFFFFFFF:F:FF:FF:FF:FF:FFFFFFF,F:F:F:FF,F:FF,::,:F
@A00881:241:HJW2NDRXX:1:2110:1777:15248 2:N:0:CGAGAGAA+GATTGGAG
ACTGATGGACTACCCGGGTATCTAATCCTGTTTGCTCCCCACGCTTTCGAGCCTCAACGTCAGTTACAGTCCAGTAAGCCGCCTTCGCCACTGGTGTTCCTCCTAATATCTACGCATTTCACCGCTACACTAGGAATTCCACTTACCTCTCCTGCACTCCAGCCATACAGTTTCCACAGCAGGTCCGGGGTTGAGCCCCGGGATTTCACTTCAGACTTGCATCGCCGTCTACGCTCCCTTTACACCCAGT
+
F:,FFFFFFFFFFFFFFFFFFFFFFFFFFFFFFFFFFFFFFFFFFFFFFFFFFFF:FFFF:FFFFFFFFFFFFF:FFFFF::FFFFFFF:FFFFF::FFF,FFFFFFFFFFFFFF,,F:FFF:FFFFFFFF,::::FFFFFFF:FFFFFFFFFFFFFF:FF:F:FFFF,F,FFFF:,FFFFF,:F::F:F,FFF::F::F::FFFF::::FFF:FF,F:::,FFFF:F:FF,FFFF:FF::FF:FFFF::
@A00881:241:HJW2NDRXX:1:2110:5059:19460 2:N:0:CGAGAGAA+GATTGGAG
ACTGATGGACTACATGGGTATCTAATCCTGTTTGCTCCCCACGCTTTCGCGCCTCAGCGTCAGTTGTCGTCCAGCAAGCCGCCTTCGCCACTGGTGTTCCTCCGTATATCTACGCATTTCACCGCTACACACGGAATTCCGCGTGCCTCTCCGATACTCAAGACAGACAGTTTCAAATGCAGTTTCCGGGTTGAGCCCGGAGATTTCACATCTGACTTGCCTGCCCGCCTCCGCGCCCTTTACACCCCGT
+
F:FFFFFFFFFFFFFFFFFFFFFFFFFF,FFFFFFFFFFFFFFFF:FFFFFFFFFFFFFF:FFFFF:FFFFFFFFFFFFFFFFF,FFFFFFFFFFFF:F:FFFF:,F,FFFFFFFFF,FFFFFFFFFFFFFFFFF,FFFFFF,FFFFF:FFFFFF,FFFFFFF:FFFFFFFFF:F,FFFFFF:FF:FFFF:FFFF::,FFF:FF,FFFFFFFFF:FF:F:F:FFF:FFF:,F:F,FFF:::,:FFFF,FF
@A00881:241:HJW2NDRXX:1:2110:6316:20165 2:N:0:CGAGAGAA+GATTGGAG
ACTGATGGACTACGGGGGTATCTAATCCTGTTTGCTCCCCACGCCTTCGAGCCTCAACGTCAGTCTCCGTCCAGCAGGCCGCCTTCGCCACTGGTGTTCCTCCTAATATCTACGCATTTCACCGCTACACTAGGAATTCCGCCTGCCTCTCCGGTACTCCAGCTCTACAGTTTCCAGAGCAGCTCCGGGGTTGGGCCCCGGCATTTCACTCCAGACTTGCCAAGCCGTCTACGCTCCCTTTACACCCAGT
+
FFFFFFFFFFFFFFFFFFFFFFFFFFFFFFFFFFFFFFFFFFFFFFFFFFFFFFFF:FFFFFFFFFFFFFFFFFFFFFFFFFFFFFFFFFFFFFFFFFFFFFFFFFFFFFFFFFFFF:FFFFFFFFFFFFFFFFFFFFFFFFFFFFFFFFFFFFFFFFFFFFF:FFFFFF:FFFFFFFFFFFFFFFFFFF,FFFFFF:F:FF:FFFFFFFFF:FF:F:FFFFFFFFFFFFFFFFFFFFF:FFFFFFFFFF
@A00881:241:HJW2NDRXX:1:2110:17074:20353 2:N:0:CGAGAGAA+GATTGGAG
ACTGATGGACTACCGGGGTATCTAATCCTGTTCGATCCCCACACTTTCGTGCTTCAGCGTCAATCCCGCCTTGGTATGCTGCCTTCGCAATCGGTGTTCTGTGTAATATCTATGCATTTCACCGCTACACTACACATTCCGCATACCGCATCCGTATTCCAGCAATCCAGTATCACTGGCATATCACCGGTTAAGCCCGTACATTTCACCACTGACTTAACTTCCAGCCTACGCACCCTTTACACCCAAG
+
FFFFFFFFFFFFFFFFFFFFFFFFFFFFFF,FFFFFFFFFFFFFFFFFFFFFFFFFFFFFFFFFFFFFFFFFFFFFFFFFFFF,F:FFF,F,FFFFF,FFF:FFFFFFFF:FFFFFF:FF:FFFFF::FFFFFFFFF:FFFFFFFFFFFFFFFF:FFFFFFFFF,FFFFFFFFFF,FF:F,,F,FFFFFFF::FFFFFFF,:F,FFFF,FF:FFFFF:FF,FF,,FFF:FFFFFF:FF:,,F,FFFFFF,
@A00881:241:HJW2NDRXX:1:2110:12726:21715 2:N:0:CGAGAGAA+GATTGGAG
ACTGATGGACTACGAGGGTATCTAATCCTGTTTGCTCCCCACGCTCTCGCGCCTCAGCGTCAGTTGTCGTCCAGCAATCCGCCTTCGCCACTGGTGTTCTTCCGTATATCTACGCATTTCACCGCTACACACGGAATTCCGATTGCCTCTCCGATACTCAAGACTGGCAGTTTCAAATGCAGGCTATGGGTTAAGCCCATAGTTTTCACATCTGACTTGTCAGCCCGCCTACGCGCCCTTTACACCCAGT
+
FFFFFFFFFFFFFFFFFFF:FFFFFFFFFFFFFFFFFFFFFFFFFFFFFFFFFFFFFFFFFFFFFFFFFFFFFFFF,FFFFFFF::FFFFFFFFFFFFFFFFFFFFFFFFFFFF:FFFFFFFFFFFFFFFFF,FF:FFFFFFFFFFFFFFFFFFFFFFFFF,FFFFFFFFFFFFFFFF:FFFFFF:FFFFFFFF:FF:FF,FF:FFF:FFFFF:FFFFFFFF:,F,FFFFFFF:,FFFF,:F::FF::FF
@A00881:241:HJW2NDRXX:1:2110:3956:22780 2:N:0:CGAGAGAA+GATTGGAG
ACTGATGGACTACTCGGGTATCTAATCCTGTTTGCTCCCCACGCTTTCGAGCCTCAGCGTCAGTTAAAGCCCAGCAAGCCGCCTTCGCCACCGGTGTTCCTCCCGATATCTACGCATTTCACCGCTACACCGGGAATTCCGCTTGCCTCTGCTCCACTCAAGACTCGGAGTTTCAAACGCAGTCCGGGGGTTAAGCCCCCGCCTTTCACGTCTGACTTCCGTGCCCGCCTACGCTCCCTTTACACCCAGT
+
FFFFFFFFFFFFFFFFFFFFFFFFFFFFFFFFFFFFFFFFFFFFFFFFFFFFFFFFFFFFFFFFF:FFFFFFFFFFFFFFFFFFFFFFFFFFFFFFFFFFFFFFFFFFFFFFFFFFF:FFFFFFFFFFFFFFFFF:F:FFFFFFFFFFFFFF,FFFFFFFFFFFFFFFFFFFFFFFFFFFFFFFFF:FFFFFFFFFFFFFF:F:FFFFFFFFF::FFFFF:F::FFFFFF,F:FFFFFFFFFFFF,FFF,
@A00881:241:HJW2NDRXX:1:2110:1470:25269 2:N:0:CGAGAGAA+GATTGGAG
ACTGATGGACTACTCGGGTATCTAATCCTGTTTGCTCCCCACGCTTTCGAGCCTCAGCGTCAGTTAAAGCCCAGCAAGCCGCCTTCGCCACCGGTGTTCCTCCCGATATCTACGCATTTCACCGCTACACCGGGAATTCCGCTTGCCTCTGATCCACTCAAGACTCGGAGTTTCAAACGCATTCCGGGGGTTAAGCCCCCGCCTTTCACGTCTGACTTCCGTGACCGCCTACGCTCCCATTAAACCCAGT
+
FFFFFFFFFFF:FFFFFFFFFFFF:FF:FFFFF:FF:FFF:FFFFFFFFFFFFFFFFFFFFFFFFFFFFF,FFFFFF:FF,:FFF:FFFFFFFFFFFFFFFFFFFFFFFFFFFFFFFFFF:FFFFFFFFF:FFFFFFFF:,FFFFF:FFF:,:::FFFFFFFFFFF:FF,:FF,F:::FFF,FFF,F:FFFFFF:FFFFFFFFF,F,:FF,FFF::FFFF:FF,FFFF:::F,FFFFF,FFF,FFFFFF,
@A00881:241:HJW2NDRXX:1:2110:5475:25755 2:N:0:CGAGAGAA+GATTGGAG
ACTGATGGACTACACGGGTATCTAATCCTGTTTGCTCCCCACGCTTTCGCGCCTCAGCGTCAGTTGTCGTCCAGCAAGCCGCCTTCGCCACTGGTGTTCCTCCGTATATCTACGCATTTCACCGCTACACACGGAATTCCGCTTGCCTCTCCGATACTCAAGATAGACAGTTTCAAATGCAGTTTCCAAGTTGAGCCTGGAGATTTCACATCTGACTTGCCTACCCGCCTACGCGCCCTTTACACCCAGT
+
FFFFFFFFFFFFFFFFFFFFFFFFFFFFFFFFFFFFFFFFFFFFFFFFFFFFFFFFFFFFFFFFFFFFFFFFFFFFFFFFFFFFFFFFFFFFFFFFFFFFFFFFFFFFFFFFFFFFFFFFFFFFFFFFFF::FFFFFFFFFFFFFF:FFFFFFFF:FFFFF:FFFFFFFFFFFFF,:F:FFFFFFFFF:FFFFF:FFFFFFFFFFFFFF:FFFFFFFF:FF:F,FFFFFFFFFF,FFFFF,FFFF:FFF:
@A00881:241:HJW2NDRXX:1:2110:2519:25864 2:N:0:CGAGAGAA+GATTGGAG
ACTGATGGACTACAAGGGTATCTAATCCTGTTTGCTCCCCACGCTCTCGCGCCTCAGCGTCAGTTGTCGTCCAGCAATCCGCCTTCGCCACTGGTGTTCTTCCGTATATCTACGCATTTCACCGCTACACACGGAATTCCGATTGCCTCTCCGATACTCAAGACTGGCAGTTTCAAATGCAGGCTATGGGTTAAGCCCATAGTTTTCACATCTGACTTGTCAGCCCGCCTACGCGCCCTGTACACCCAGT
+
FFFFFFFFFFFFFFFFFFFFFFFFFFFFFFFFFFFFFFFFFFFFFFFFFFFFFFFFFFFFFFF:FFFFFFFFFFFFFFFFFFFFFFFFFFF:FFFF:FFFFFFFFFF:FFFFFFFF,FFF:FFFFFFF,FFFFFFF:FFFFFFFFF:FFFFFFFFFFFFFF,FFFFFFFF:FFF,FFFFFFFFFFFFFFF:FFFFFF:FFFFFFFFFFFF:FF:FFFFFFFFF:::FFFFFFFFFFF:F:FF:F::::FF
@A00881:241:HJW2NDRXX:1:2110:2230:28087 2:N:0:CGAGAGAA+GATTGGAG
ACTGATGGACTACGCGGGTATCTAATCCTGTTTGCTCCCCACGCTTTCGAGCCTCAACGTCAGTTACAGTCCAGTGAGCCGCCTTCGCCACTGGTGTTCCTCCTAATATCTACGCATTTCACCGCTACACTAGGAATTCCGCTCACCTCTCCTGCACTCCAGCTTACCAGTTTCCAAAGCAGTCCCACGGTTGAGCCGTGGGCTTTCACTTCAGACTTGACAGGCCGTCTACGCTCCCTTTACACCCAGT
+
FFFFFFFFFFFFFFFFFFFFFFFFFFFFFFFFFFFFFFFFFFFFFFFFFFFFFFFFFFFFFFFFFFFFFFFFFFFFFFFFFFFFFFFFFFFFFFFFFFFFFFFFFFFFFFFFFFFFFFFFFFFFFFFFFFFFFFFFFF:FFFFFFFFFFFFFFFFFFFFFFFFFFFFFFFFFFFFFFFFFFFFFFFFFFFFFFFFFFFFFFFFFFFFFFFFFFFFFFF,F:FFFFF:FFFFFFFFFFFFFFFFFFFFFFF
@A00881:241:HJW2NDRXX:1:2110:1362:28307 2:N:0:CGAGAGAA+GATTGGAG
ACTGATGGACTACCCGGGTATCTAATCCTGTTTGCTCCCCACGCCCTCGTGCCTCAGCGTCAATAGACGATTCGCGAGATGCCTTCGCAATCGGCGTTCTGAGTGATCTCTATGCATTTCACCGCTACACCACTCATTCCTCCCGCGGCATCGCCATTCCAGCCACACAGTATTGGAGGCACCCCCGTCGGTGCGCGCCGGCATTTCACCTCCAACTTGCGCGACCGCCTACGCACCCTGTACACCCAAT
+
,,FFFFFFF:F:F,FF,FFF:FFF:F::F:FF,:,F::,:FFFFFFFFFFFFFFFFFFF:F,FFF,FFFFFFFFFFFFFF:F:FFFFFFF:F,:FFFFFFFFFFF:FF,:FFFF:::,F,FF,F::,FF:F:FFFFF:FFF,FFF:FF,F,FFFF:FF:F:FFFFFF::FFF,FF,FFFF,FF:,FF,:F:FFFFF:FFFFFF,:::,F,FFF,FF:FF::,:FF,:,:F:F::F,,:F:FF,:,,:FF:
@A00881:241:HJW2NDRXX:1:2110:2853:28667 2:N:0:CGAGAGAA+GATTGGAG
ACTGATGGACTACATGGGTATCTAATCCTGTTCGCTCCCCACGCCCTCGTGCCTCAGCGTCAATAGACGATTCGCGAGATGCCTTCGCACTCGGCGTTCTGAGTGATCTCTATGCATTTCACCGCTACACCACTCATTCCTCCCGCGGCCTCGCCATTCCAGCCACACAGTATTGGAGGCACCCCCGACGTTGAGCGCCGGCAGTTCACCTCCAACTTGCACGACCGCCTACGCACCCGTTAAACCCAAT
+
:,FF:F:FFFFFFFFFFFF:FFFFFFFFFFFF:FFFF,FFFFFFFFF:FFFFFF:F:FFFFFFF:F:FFFFFFFFF,FFFFFFFFFF:F,FFFFFFFFFFFFFFFFFFFFFFFFFFFFFFFFFFFFFFFF,,FFF,FFFFFF:FFFFFF,FFFFF:FFFFFFFFFFFFFFFFFFFFFFFFFFFFFFFFFFF:,FFFFFFFFFF,FFF:FFFFF::FFFFFF,:F,FFFFF,FFF:F:F:FF:FFFF,,,:
@A00881:241:HJW2NDRXX:1:2110:1859:28886 2:N:0:CGAGAGAA+GATTGGAG
ACTGATGGACTACTTGGGTATCTAATCCTGTTTGCTCCCCACGCCTTCGAGCCTCAACGTCAGTTACAGTCCAGTAAGCCGCCTTCGCCACTGGTGTTCCTCCTAATATCTACGCATTTCACCGCTACACTAGGAATTCCACTTACCTCTCCTGCACTCCAGCCGGGCAGTTTCCAAAGCAGTCCCAGGGTTGGGCCCTGGGCTTTCACTCCAGACTTGCTCTGCCGTCTACGCTCCCTTTACACCCAGT
+
:FFFFFFFFFFFFFFFFFFFFFFFFFF:FFFFFFFFFFFFFFFFFFFFFFFFFFFFFFFFFF:FFFFFFFFFFFFFFFFFF:FFFFFFFFFF:FFF:F:F:FFFFFFFFFFFFFFFFFFFFFFFFFFFFFFFFFFF:FFFFFFFFF:FFFFFFFFFFFFFFFFFFFFFFFFFFF:FFFFFFFFFFF,FFF,FFFFFFFFFFF,:FFFFF::F:::FFFFFF:F:::FF:FFF:FFF:FF:F:FF,::F:,
@A00881:241:HJW2NDRXX:1:2110:1163:29058 2:N:0:CGAGAGAA+GATTGGAG
ACTGATGGACTACCAGGGTATCTAATCCTGTTTGCTCCCCACGCTTTCGAGCCTCAACGTCAGTTACAGTCCAGTAAGCCGCCTTCGCCACCGGTGTTCCTCCTAATATCTACGCATTTCACCGCTACACTAGGAATTCCGCTTACCTCTCCTGCACTCCAGACTGACAGTTTCCAAAGCAGTCCGGGGGTTGGGCCCCCGCATTTCACTTCAGACTTGCCTCTCCGTCTGCGCTCCCTTTACTCCCAGT
+
FFFFFFFFFFFFFFFFFFFFFFFFFFFFFFFFFFFFFFFFFFFFF:FFFFFFFFFFFFFFFFFFFFFFFFFFFFFF:FFFFFFFFFFFFFFFFFFFFF::FFFFF:FFFFFFFFF:F:FFFFFFFFFFFFFF:FFF:FFFFFFFF::FFFFFFFFFFF:FFFF:FFFF,FFFFFFFFFFF,,FFFF:FF:FF:FFF:F:FFF::F::FFFFFFFF:FFFFFFFFFFFF:FFFF:F,F:F,FFF,FFFF,F
@A00881:241:HJW2NDRXX:1:2110:2998:29105 2:N:0:CGAGAGAA+GATTGGAG
ACTGATGGACTACTCGGGTATCTAATCCTGTTCGATCCCCACACTTTCGTGCTTCAGCGTCAATCCCGCCTTGGTATGCTGCCTTCGCAATCGGTGTTCTGTGTAATATCTATGCATTTCACCGCTACACTACACATTCCGCATACCGCATCCGTATTCCAGCAATCCAGTATCAATGGCATATCACCGGTTAAGCCCGTACATTTCACCACTGACTTAAATTACAGCCTACGCACCCTTTAAACCCAAT
+
F:FF:FFFF::FFFFFFFFFFFFFFFFFFFFFFFFFFFFFFFFFFFFFFFFFFFFFFFFFFF:FFFFFFFFFFF,FFFFFFFFF:FFFFF:,FFF::FFFFFFFFFF:FFFFFFFFFF::FFFFF:FFFFFFF:F::FF:FFF:FFFFFFFFFF,:,FF,FF:F,FFFFF:FF:FFFFFFFF,FFF:F::F:FFFFFF::FF,F:FFF::,:F:FFFF:F:,:F:::FF:F:::,FF:FFFFFFFFF:,,
@A00881:241:HJW2NDRXX:1:2110:3251:30232 2:N:0:CGAGAGAA+GATTGGAG
ACTGATGGACTACTTGGGTATCTAATCCTGTTTGCTCCCCATGCTTTCGCGCCTCAGCGTCAGTTACCGTCCAGAAAGCCGCCTTCGCCACTGGTGTTCCTCCTAATATCTACGCATTTCACCGCTACACTAGGAATTCCGCTTTCCTCTCCGGCACTCAAGACTTACAGTTTCAAATGCAGCCCCGGAGTTAAGCCCCGGTATTTCACATCTGACTTGTATGCCCGCCTACACTCCCTTTACACCCAGT
+
FFFF,FFFFFFFFFFFFFFFFFFFFFFFFFFFFF:FFFFFFFFF:FF:FFFFFFFFFFFFFFFFFFFFFFFFFFFFFFF:FFFFFFFFFFFFFFFFFFFFFFFFFFFFFF:FFFFFFFFFFFFFFFFFFFFFFFFFFFFFFF:FFFFFFFFFFFFFFFFFFFF:FFFFFFFFFFFF:FFFFFFFFFFFFFFFFFFFFFFFFF,FFFFFF:FF:F:FFFF:FFFFFFFFFF:FF:,FFFF:FFFFF:FFFF
@A00881:241:HJW2NDRXX:1:2111:10592:2550 2:N:0:CGAGAGAA+GATTGGAG
ACTGATGGACTACGTGGGTATCTAATCCCTTTCGCTACCCCGGCCTTCGTACCTCAGCGTCAGTTAATGTCCAGGAACCCGCCTTCGCCACGAGTCTTCTTCTTGATATCTACGCATTTCACTGCTACACCAAGAATTCCGGTTCCCCCTCCATTACTCTAGCTAGGTAGTTTCACGCGCATTCCAGAGGTTGAGCCCCTGCCTTTCACGCGCAACTTGCCCCGCCGCCTACGTACCCTTTACGCCCAGT
+
FFFFFFFFFFFFFFFFFFFFFFFFFFFFFFFFFFFF:FFFFFFF:FFFFFFFFFFFFFFFFFFFFFFFFFFFFFFF:FFFFFFFFFFFFFFFFFFFFFF:FFF:F:FFFFFFFFFFFFF:FFFFFFFFFFFFFFFFFFFFFFFFF:FFFFFFF:FFFFFFFFFFFFFF,FF:FF:FFFFF,FFFF:FFFFFFFFFFFFFFFFFFF:FFF:FFFFFFFFFFFFFFFFFFFFFFFFF,FFF:FFFFFFFFFF
@A00881:241:HJW2NDRXX:1:2111:6017:5181 2:N:0:CGAGAGAA+GATTGGAG
ACTGATGGACTACCAGGGTATCTAATCCTGTTTGCTCCCCACGCTTTCGTGCCTCAGTGTCAGTAACAGTCCAGTGAACCGCCTTCGCCGCTGGTGTTCTTCCTAATATCTACGCATTCCACCGCTACACTAGGAATTCCGTTCACCCCTCCTGCACTCTAGCCCAGCAGTTTTGGTCGTAGCTCCGAAGTTAAGCCCCGGGATTACGCTACCAACTTGCCAAACCACCTACGCACCCTTTTCGCCCAGT
+
,:FFFFFFF:FFFFFFFFF:F:FFFFFFFFFFFFFFFFFFFFFFFFFFFFFFFFFFFFFFFF:FFFFFFFFFFFFFFFFFFFFFF:FFFFFFFFFFFF:FFFFFFFFFFFFF:F:FFFF:FFFF:FFF::F::FFFFFFFFFFFFFFFFFFFF:FF:FFFFFFF,FF:F::FFFFFF::FFF:FFF,FFFFFF::FFF::FFF,FF,FFFFFFF:F:FFFF,,FFFFFFFF:FFF,F,FFF,:F:FF:FF
@A00881:241:HJW2NDRXX:1:2111:1940:12461 2:N:0:CGAGAGAA+GATTGGAG
ACTGATGGACTACACGGGTATCTAATCCTGTTTGCTCCCCACGCTTTCGCGCCTCAGCGTCAGTTGTCGTCCAGCAAGCCGCCTTCGCCACTGGTGTTCCTCCGTATATCTACGCATTTCACCGCTACACACGGAATTCCGCTTGCCTCTCCGATACTCAAGACCCACAGTTTCAAATGCAGTTTCCGGGTTGAGCCCGGAGATTTCACATCTGACTTGCATGCCCGCCTACGCGCCCTTTACACCCAGT
+
:FFFFFFFFFFFFFFFFFF,:FFFFFF:FFFFFFFFFFFFFFF:FFF,FFFFFFFF,FFFFFFFFFFFFFFFFFFFFFFFFFFFFFF:FF:FFFFF:FFFFFF:FFFFFFFFF:F:FFFFFFFFFFFF:F,F:FF,FFF:FFFFFF:FFFFFF:FFFFF,FF:F,FFF,FFFFFFFFF:FFF:FFF:FFFFFF:FF:FF:F:FFFFFFFFFF:FFFFF:F,:FFFF::,F::,::FF:,::FFFF:,F::
@A00881:241:HJW2NDRXX:1:2111:1642:19554 2:N:0:CGAGAGAA+GATTGGAG
ACTGATGGACTACATGGGTATCTAATCCTGTTTGCTCCCCACGCTTTCGAGCCTCAACGTCAGTTACCGTCCAGTAAGCCGCCTTCGCCACTGGTGTTCTTCCTAATATCTACGCATTTCACCGCTACACTAGGAATTCCGCTTACCTCTCCGGCACTCCAGCCAAACAGTTTCCAAAGCAGTCCCTGCGTTAAGCACAGGGCTTTCACTTCAGACTTGCCTCGCCGTCTACGCTCCCTTTACACACAGT
+
FFFFFFFFFFFFFFFFFFFFFFFFFFFFFFFFFFFFFFFFFFFFFFFFFFFFFFFFFFFFFFFFFFFFFFFFFFFFFFFFFFFFFFFFFFFFFFFFFFFFFFFF:FFFFFFFFFFFFFFFFFFFFFFFFFF::FFFFFFFFFFFFFFFFFFFFFFFFFFFFFFFFFFFFFFFFFFFFFFFFFFFFFFFFFFFFFF:FFFFFFFFFFFFF:FFFFFFFFFFFFFFFF:F:FFF:F:F:F:FFF,FF,FFFF
@A00881:241:HJW2NDRXX:1:2111:1696:20431 2:N:0:CGAGAGAA+GATTGGAG
ACTGATGGACTACGGGGGTATCTAATCCTGTTTGCTCCCCACGCTCTCGCGCCTCAGCGTCAGTTGTCGTCCAGCAATCCGCCTTCGCCACTGGTGTTCTTCCGTATATCTACGCATTTCACCGCTACACACGGAATTCCGATTGCCTCTCCGATACTCAAGACTGGCAGTTTCACATGCAGGCTCTGGGTTAAGCCCATAGTTTTCACATCTGACTTGTCAGCCCGCCTACGCGCCCTTTACACCCAGG
+
:FFFFFFFFFFFFFFFFFFFFFFFFF:F,F:FFFFFFFFF:FFFFF:FFFFFF:F,:FFFFFFFFF,FFFF:FFFFFFFFFFFFFF::FF:FFFFFFFFFFFFFFF,F:FF,FFFFF,F:::F:FF:FFF:FFFFFFFFFFFF,FFFFF:FFFFFF,FF:FFFFFF:FF:F,FF,:FF:FFFFFF,F,FF:F,,FFFFF:F:FFFF,,F,F:::F,FFFF:FF:F::FF:FF::F,::FF,F::,,F,F,
@A00881:241:HJW2NDRXX:1:2111:1262:22811 2:N:0:CGAGAGAA+GATTGGAG
ACTGATGGACTACGTGGGTATCTAATCCTGTTCGATCCCCACACTTTCGTGCTTCAGCGTCAATCCCGCCTTGGTATGCTGCCTTCGCAATCGGTGTTCTGTGTAATATCTATGCATTTCACCGCTACACTACACATTCCGCATACCGCATCCGTATTCCAGCAATCCAGTATCAATGGCATATCACCGGTTAAGCCCGTACATTTCACCACTGACTTAAATTACAGCCTACGCACCCTTTAAACCCAAT
+
FFFF:FFFFFFFFFFFFFFFFFFFFFFFFFFFFFFFFFFFFFFFFFFFFFFFFFFFFFFFFFFFFFFFFFFFFFFFFFFFFFFFFFFFFFFFFFFFFFFFFFFFFFFF:FFFFFFFFFFFFFFFFFFFFFFFFFFFFFFFFFFFFFFFFFFFFFFFFFFFFFFFFFFFFFF:F:FFFFFFFFFFFFF,F:FFFFFFFFFFFFFFFF:FFFFFFFFFF,F,FF:FFFFFFFFF,F:FFFFFFFF,FFFFF:
@A00881:241:HJW2NDRXX:1:2111:1325:23547 2:N:0:CGAGAGAA+GATTGGAG
ACTGATGGACTACCCGGGTATCTAATCCTGTTTGCTCCCCACGCTTTCGTGTATCAGCGTCAGTTGTCGTCCAGTAATCCGCCTTCGCCACTGGTGTTCCTCCCGATCTCTGCGCATTTCACCGCTACACCGGGAATTCCGATTACCCCTCCGACTCTCAAGAAACGCAGTTTCAAGTGCAGCTCAGGGGTTGAGCCCCTGCATTTCACACCTGACTTGCGTCGCCGCCTACTCACCGTTTACACCCAGT
+
FFFFFFFFF:F:FFFFFFFFFFFFFFFFFFFFFFFFFFFF,FFFFFFFFFFFFFFF:FFFFFFFFFFFFFF:FFFFFFFFFFFFF:F:FFF:FFFFFFF:F:FFFFFFF:FF:FFF:FF::,FFFF,FFF::F:FFFFFFFFFF,FFF:F:FFFFF:FFFFFFFFFFFF:FFFFFFFF:F:FFFFFFFFFFF::F,FFFFFFF:,F,FFFF:F:F,FFF,,:F,FFFF:F:FFFF,F,,F,F:,::FFFF
@A00881:241:HJW2NDRXX:1:2111:5683:24612 2:N:0:CGAGAGAA+GATTGGAG
ACTGATGGACTACGAGGGTATCTAATCCTGTTTGCTCCCCACGCTTTCGAGCCTCAACGTCAGTTACTGTCCAGTAAGCCGCCTTCGCCACTGGTGTTCCTCCTAATATCTACGCATTCCACCGCTACACTAGGAATTCCGCTTTCCTCTCCATCACTCAAGCTCAACAGTTTTAAAAGCAGTTCCAAGGTTAAGCCTTGGGATTTCACTCCTAACTTGTTGCGCCGCCTACGCTCCCTTTACGCCCAGT
+
FFFFFFFFFFFFFFFFFFFFFFFFFFFFFFFFFFFFFFFFFFFFFFFFFFFFFFFFFFFFFFFFFFFFFFFFFFFFFFFFFFFFFFFFFFFFFFFFFFFFFFFF:FFFFFFFFFFFFFFFFFFFFFFFFFFFFFFFFFFFFFFFFFFFFFFFFFFFFFFFFFFFFFFFFFFFFFFFFFFFFFFFFFFFFFFFFFFFFFFFF:FFFFFFFFFFF:FFF::FFFF:FFFFFFFFFFFFFF:FFFFFFFFFFF
@A00881:241:HJW2NDRXX:1:2111:1913:25003 2:N:0:CGAGAGAA+GATTGGAG
ACTGATGGACTACTGGGGTATCTAATCCTGTTTGCTCCCCACACTTTCGAGCCTCAGCGTCAGTTAAAGCCCAGTAGGCCGCCTTCGCCACTGGTGTTCCTCCGAATATCTACGCATTTCACCGCTACACTCGGAATTCCGCCTACCTCTACTTCACTCAAGAACTACAGTTTTGGATGCAGCTCCGAGGTTGAGCCTCGGTATTTCACATCCAACTTGCAGTCCCGCCTGCGCTCCCTTTACACCCAGT
+
FFFFFFFFFFFFFFFFFFFFFFFFFFFFFFFFF:FFFFFFFFFFFFFFFFFFFFFFFFFFFFFFFFFFFFFFFFFFFFFFFFFFFFFFFFFFFFFFFFF:FF:FFFFF:FFFFFFFFFFFFFFFFFFFFFFFFFFFFFFFFFFFFFFFFFFFFFFFFF:F:,FFFF:FFFFFF::FFFFFFFFFFFFFFFFF::FFFFFF:::FFFFFFFFFFFFFFFFF,FFFF:FF:F:F,FFFFFFFF,FFFFFF,F
@A00881:241:HJW2NDRXX:1:2111:12029:25081 2:N:0:CGAGAGAA+GATTGGAG
ACTGATGGACTACTCGGGTATCTAATCCTGTTTGCTCCCCACGCTTTCGAGCCTCAACGTCAGTTACAGTCCAGTGAGCCGCCTTCGCCACTGGTGTTCCTCCTAATATCTACGCATTTCACCGCTACACTAGGAATTCCGCTCACCTCTCCTGCACTCCAGCTTACCAGTTTCCAAAGCAGTCCCACGGTTGAGCCGTGGGCTTTCACTTCAGACTTGACAGGCCGTCTACGCTCCCTTTACACCCAGT
+
FFFFFFFFFFFFFFFFFFFFFFF:FFFFFFFFFF:FFFFFFFFFFFF:F,FFFFFF:FFFFFFFFFFFFFFFFFFFFF:FFFFFFFFF,FFFFFFFFF::FFFFF:FFFFFFFFF:FFFFFF:F,F:F,FFFFF,FFFF:F:FFF::FFFF:FFF,FF:F,F:FFFFF,FFFFFFF,:FFFFFFFF,FFFFFF,FFFFFFFF:FFFFFF:FF,F,:FFF,F:FF,::F:FF,FFFF:FFF:,FFFF,FFF
@A00881:241:HJW2NDRXX:1:2111:9724:26944 2:N:0:CGAGAGAA+GATTGGAG
ACTGATGGACTACCAGGGTATCTAATCCTGTTCGCTCCCCACGCCCTCGTGCCTCAGCGTCAATAGACGATTCGCGAGATGCCTTCGCAATCGGCGTTCTGAGTGATCTCTATGCATTTCACCGCTACACCACTCATTCCTCCCGCGGCATCGCCATTCCAGCCACACAGTATTGGAGGCACCCCCGACGTTGAGCGCCGGCATTTCACATCCAACTTGCACGACCGCCTACGCACCCTTTAAACCCAAT
+
FFFFFFFFFFF:FFFFFFFFFFFFFFFFFFFFFFFFFFFFFFFFFFFFFFFFFFFFFFFFFFFFFFFFFFFFFFFFFFFFFFFFFFFFF:FFFF:FFFFFFFFFFFFFFFF:FFFFFFFFFFFFFFFFFFFFFFFFFFFFFFFFFF:FFFFFFFFFFFFFFFF:FF:FFFFFFF:FFFFF:FFF:FFFFFFFFF:FFFFFF:F,:FFF:,FF:FFFF,FFFFFFFFFFFF,FFFFFF::,F:FFFFFFFF
@A00881:241:HJW2NDRXX:1:2111:6027:27492 2:N:0:CGAGAGAA+GATTGGAG
ACTGATGGACTACCGGGGTATCTAATCCTGTTTGCTCCCCACGCTTTCGAGCCTCAGCGTCAGTTAAAGCCCAGTAAGCCGCCTTCGCCACTGATGTTCCTCCTAATATCTACGCATTTCACCGCTACACTAGGAATTCCGCTTACCTCTACTTCACTCAAGACCGGCAGTTTTGAAAGCAATTCATAGGTTGGGCCTATGGATTTCACTTCCAACTTGTCAGCCCGCCTGCGCTCCCTTTACACCCAGT
+
FFFFFFFFFFFFFFFFFFFFFFFFFFFFFFFFFFFFFFFFFFFFFFFFFFFFFFFFFFFFFFFFFF:FFFFFFFFFFFFFFFFFFFFFFFFFFFFF:FFFFFFFFFFFFFFFFFFFFFFFFFFFFFFFFFFFFFF:FFFFFFFFFFFFFFFFFFF:FFFFFF:FFFFFFFFFF:FF:FFFFFFFFFFFFFFFF:FFFFFFFFFFFFFFFFFFFFFFFFFF:::FFFFFFFFFFFFFFFFFFF:FFFFFFF
@A00881:241:HJW2NDRXX:1:2111:1235:27712 2:N:0:CGAGAGAA+GATTGGAG
ACTGATGGACTACCGGGGTATCTAATCCTGTTTGCTCCCCACGCTTTCGTGCCTCAGTGTCAGTTACAGTCCAGTAAACCGCCTTCGCCGCCGGTGTTCTTCCTAATATCTACGCATTCCACCGCTACACTAGGAATTCCGTTTACCCCTCCTGCACTCAAGTCCACCAGTTTTAGTAGTAGTTCCGAAGTTGAGCCCCGGAATTACGCTACTAACTTGATGGACCACCTACGCACCCTTTACGGCCAGT
+
::FFFFFFFFFFFFFFFFFFFFFFFF:FFF:FFFFFFFFFFFFFFFFFFFFFFF:FFFFFFFFFFFFFFFFFFFFFFFFFFFFFFFFFF:FFFFFFFFF:FFFFFFFFFFFFFFFFFFFF,FFFFFF,FF:FFFFFFF:FF:F:FFFFFFFFFFFFFFFF,FFFFFF:FFFFFF:FFFFF:FFFFFFFFFFFFFFFFFFFFFFFFF:FFFF:F,:FFFF,:,FF:FFFFFFFFFFFFFFFFFFF,F::FF
@A00881:241:HJW2NDRXX:1:2111:5629:28588 2:N:0:CGAGAGAA+GATTGGAG
ACTGATGGACTACTGGGGTATCTAATCCTGTTTGCTCCCCACGCTTTCGTGCCTCAGTGTCAGTTACAGTCCAGCAAACCGCCTTCGCTACTGGTGTTCTTCCTAATATCTACGCATTCCACCGCTACACTAGGAATTCCGTTTGCCCCTCCTGCACTCAAGTCCGACAGTTTTAGTAGTAGTCCCGAGGTTGAGCCCCGGGCTTACGCTACTAACTTGCCAAACCACCTCCGCACCCTTTACGCCCAGT
+
FFFFFFFFFFFFFFFFFFFFFFFFFF,FFFFFFFFFFFFFFFFFFFFF:FFFFFFFFFFFFFFFFFFFFFFFFFFFFFFFFFFFFFFFFFFFFFFFFFFFF::::FFF:FFFF:FF:FFFFFF,FFFFFFFFFFFFFF:FFFFFFF:FF:FFFFFFFF::FFF:FFFFFF:FFFFFFF::FFFFFFFF:,F,FF:FFFF:FFF:FFF,F:,FF:FFFFFFF:F,F:::FF,,:::::FF,FF:FFFF:FF
@A00881:241:HJW2NDRXX:1:2111:5475:28823 2:N:0:CGAGAGAA+GATTGGAG
ACTGATGGACTACTCGGGTATCTAATCCTGTTCGCTCCCCACGCTTTCGCGCCTCAGCGTCAGTTACGGCCCAGTAAGTCGCCTTCGCCACTGGTGTTCCTCCCAATCTCTACGCATTTCACCGCTACACTGGGAATTCCACTTACCTCTTCCGCACTCAAGCCAACCAGTCTCCAAAGCACTCCCCACCTTGAAAGCGGGACTTTCACTCCAGACTTAATCGGCCGCCTACACGCCCTTTACGCCCAGT
+
FFFFFFFFFFFFFFFFFFFFFFFFFFFFFFFFFFFFFFFFFFFFFFFFFFFFFFFFFFFFFFFFFFFFFFFFFFFFFFFFFFFFFFFFFFFFFFFFFFFFFFFFFFFFFFFFFFFFFFFFFFFFFFFFFFFFFFFFFFFFFFFFFFFFFFFFFFFFFFFFFFFFFFFFFF:F:FFFFFFFFFFFFFFFFFFF:F:F,FFFF:F::FFFFFFFFF,FFFFFFF:FFFF:FFF:FFFFFFFFFFFFFFFFFF
@A00881:241:HJW2NDRXX:1:2111:27389:29011 2:N:0:CGAGAGAA+GATTGGAG
ACTGATGGACTACTGGGGTATCTAATCCTGTTTGCTCCCCACGCTTTCGCGCCTCAGCGTCAGTTGTCGTCCAGCAAGCCGCCTTCGCCACTGGTGTTCCTCCGTATATCTACGCATTTCACCGCTACACACGGAATTCCGCTTGCCTCTCCGATACTCAAGATAGACAGTTTCAAATGCAGTTTCCGGGTTGAGCCCGGAGATTTCACATCTGACTTGCCTACCCGCCTACGCGCCCTTTACACCCAGT
+
FFFFFFFFFFFFFFFFFFFFFFF:FFFFFFFFFFFFFFFFFFFFFFFFFFFFFFFFFFFFFFF:FFFFFFFFFFFFFFFFFFFFFFFFFFFFFFFFFFFFFFFFFFFFFFFFFFFFFFFFFFFFFF,FFFFFFFF,FFFFFFFFFFFFF:FFFFF,FFFF,FFF::FFFFF,FFFFFFFF:FFFFFFFFFFFF:FFFF:F::F:FFFFFFFFFF,FFFFF:F,:FFFFFF:FFFFFF:FFFFFFFFF:FF
@A00881:241:HJW2NDRXX:1:2111:6017:29042 2:N:0:CGAGAGAA+GATTGGAG
ACTGATGGACTACAAGGGTATCTAATCCTGTTTGCTCCCCACGCTTTCGCGCCTCAGCGTCAGTTGTCGTCCAGCAGGCCGCCTTCGCCACTGGTGTTCCTCCTAATATCTACGCATTTCACCGCTACACTAGGAATTCCGCCTGCCTCTCCGATACTCAAGGGCGACAGTTTCAAAAGCAGTTTCGGGGTTGAGCCCCGAGATTTCACTTCTGACTTGCCGCTCCGCCTACACGCCCTTTACACCCAGT
+
:FFFFFFFFFFFFFFFFFFFFFFFFFFFFF:FFFFFFFFFFFFFFFFFFFFFFFFFFFFFFFFFF:FFFFFFFFFFFFFFFFFFFFF:FFFFFFF:FFFFFFFFFFFFFFFFFFFFFFFFFFFFFFFFFFFFFFFFFF:FFFFFFFFFFFF:FFFFFFFFFFFFFFFFF:FFFFFFFFFFFFFFFFFFFFFFFFFFFFFF:FFFFFF:,FF::F:FFFFFF:FFF::FFF:F:FFF:FF,FFFFFFF::F
@A00881:241:HJW2NDRXX:1:2111:1904:29622 2:N:0:CGAGAGAA+GATTGGAG
ACTGATGGACTACAGGGGTATCTAATCCTGTTCGATCCCCACACTTTCGTGCTTCAGCGTCAATCCCGCCTTGGTATGCTGCCTTCGCAATCGGTGTTCTGTGTAATATCTATGCATTTCACCGCTACACTACACATTCCGCATACCGCATCCGTATTCCAGCAATCCAGTATCAATGGCATATCACCGGTTAAGCCCGTACATTTCACCACTGACTTAAATTACAGCCTACGCACCCTTTAAACCCAAT
+
FFFFFFFFFFFFFFFFFFFFFFFFFFFFFFFFFFFFFFFFFFFFFFFFFFFFFFFFFFFFFFFFFFFFFFFFFFFFFFFFFFFFFFFFFFFFFFFFFFFFFFFFFFFFFFFFFFFFF:FFFFFFFFFFFFFFFFFFFFFFFFFFFFFFFFFFFFF:FFFFFFFFFFFF:FFFFFFFFFFFFFFFFFFFFFFFFFFFFFFFFFFFFFFFFFFFFFF:F:::FFFFFFFFFFFFFFFFFFF,FFFFFFFFFF
@A00881:241:HJW2NDRXX:1:2111:1985:30076 2:N:0:CGAGAGAA+GATTGGAG
ACTGATGGACTACTGGGGTATCTAATCCTGTTTGCTCCCCACGCTTTCGCGCCTCAGCGTCAGTTACTGTCCAGCAATCCGCCTTCGCCACTGGTGTTCCTCCGTATATCTACGCATTTCACCGCTACACACGGAATTCCGATTGCCTCTCCAGCACTCAAGAACTACAGTTTCAAATGCAGGCCAGAGGTTGAGCCTCTGGTTTTCACATCTGACTTGCAATCCCGCCTACACGCCCTTTACACCCAAT
+
FFFFFFFFFFFFFFFFFFFFFFFFFFFFFFFFFFFFFFFFFFFFFFFFFFFFFFFFFFFFFFFFFFFFFFFFFFFFFFFFFFFFFFFFFFFFFFFFFFFFFFFFF:FFFFFFFFFFFFFFFFFFFFFFFFFFFFFFFFFFFFFFFFFFFFFFFFFFFFFFFFFFFFFFFFFFFFFFFFFFFFFFFFFFFFFFF,:F:FFFFF:FF:F:FFFFFF:FF:FFF,FFFFFFFFFFFF:FFFFF:FFFFFF,FF
@A00881:241:HJW2NDRXX:1:2111:1606:30545 2:N:0:CGAGAGAA+GATTGGAG
ACTGATGGACTACTTGGGTATCTAATCCTGTTTGCTCCCCACGCTCTCGCGCCTCAGCGTCAGTTGTCGTCCAGCAATCCGCCTTCGCCACTGGTGTTCTTCCGTATATCTACGCATTTCACCGCTACACACGGAATTCCGATTGCCTCTCCGATACTCAAGACTGGCAGTTTCAAATGCAGGCTATGGGTTAAGCCCATAGTTTTCACATCTGACTTGTCAGCCCGCCTACGCGCCCTTTACACCCAGT
+
FFFFFFFFFFFFFFFFFF:FFFFFFFFFFFFFFFFFFFFFFFFFFFFFFFFFFFFFFFFFFFFFFFFFFFFFFFFFFFFFFFFFFFFFFFFFFFFFFFFFFFFFFFFFFFFFFFFFFFFFF:FFFFF:FFFFFFFFFFFFFFF:FFF:F:FFFFF:F:FFFFF:FFFFFFF,FF:FFFF:FF:FF:FFFFFFFFFFFFFFFFF:F::FFFFFF:F,FFFFFF:FFFFFFFFFFFFFF:FFFFF:FF,::,
@A00881:241:HJW2NDRXX:1:2111:3812:30577 2:N:0:CGAGAGAA+GATTGGAG
ACTGATGGACTACTAGGGTATCTAATCCTGTTTGCTCCCCACGCTTTCGAGCCTCAACGTCAGTTACAGTCCAGTAAGCCGCCTTCGCTACTGGTGTTCCTCCTAATATCTACGCATTTCACCGCTACACTAGGAATTCCACTTACCTCTCCTGCACTCCAGCCATACAGTTTCCAAAGCAGTTCCGGGGTTGAGCCCCGGGATTTCACTTCAGACTTGCATCGCCGTCTACGCTCCCTTTACACCCGGG
+
FFFFFFFFFFFFFFFFFFFFFFFFFFFFFF:FFFFFFFFFFFFF:FFFFFFFFFFFFFFFFFFFFFFFFFFFFFFFFFFFFFFFFFFFF:FFFFFFF,FFFFFFFFFF,:FFFFFFFFFFFFFFF:FF:FFFFFFFFFFF,FF:::FFFFFF,FFFFF:FFFFF,FFFFFF:FFFF,FFF,F:F:FFFFF,FF:F,FFFFFFF:,,:FFF,:FFF,::FFFFFFFFF::F:FFFF:F:F,F,FF:FF,F:
@A00881:241:HJW2NDRXX:1:2111:2781:31861 2:N:0:CGAGAGAA+GATTGGAG
ACTGATGGACTACCGGGGTATCTAATCCTGTTTGCTCCCCACGCTTTCGAGCCTCAACGTCAGTTTCAGTCCAGCAGGCCGCCTTCGCCACTGGTGTTCCTCCTAATATCTACGCATTTCACCGCTACACTAGGAATTCCGCCTGCCTCTCCTGTACTCCAGCCATACAGTTTCCAATGCAGTCCCGGGGGTGGGCCCCGGTATTTCACACCAGACTTGCATCGCCGTCTACGCTCCCTTTACACCCAGT
+
,FF:FFFFF:F:FFFFFFFFFFFF,FFFFFFFFF:FFFFF,F:F,FFFFF:F:,FFFFFFFFFFFF,FFFF:FFFFFFFFFFFFFFFFF:FFFF:F,FF:F:,FFFFF,F:FFFFF,F:FFFFF:FFFFFFFFFF:FF:FFFFFF:FF,,:FFFFFFFFFFFFF,F,F,FFFFF:F:FF::FF::F:FFF,FFFF:FFFF,FFFFF:::F:FFFF,FFF:,:F:F:FF,FFFFFFFF:,,F:FFF,:F:F
@A00881:241:HJW2NDRXX:1:2111:2700:32503 2:N:0:CGAGAGAA+GATTGGAG
ACTGATGGACTACGGGGGTATCTAATCCTGTTTGCTCCCCACGCTTTCGAGCCTCAGTGTCAGTTGCAGTCCAGTAAACCGCCTTCGCCTCCGGTGTTCTTCCTAATATCTACGCATTTCACCGCTACACTAGAAATTCCGTTTACCCCTCCTGTACTCTAGTTACCCAGTTTTAAGTGCAGTTCCAAAGTTGAGCTCTGGGCTTTCACACCTAACTTAAATAACCACCTACGCTCCCTTTACGCCCAGT
+
FFFFFFFFFFFFFFFFFFFFFFFFFFFFFFFFFFFFFFFFFFFFFFFFFFFFFFFFFFFFFFFFFFFFFFFFFFFFFFFFFFFFFFFFFFFFFFFF,FFFFFFFFFFFFFFFFFFFFFFFFFFFFFFFFFFFFFFFFFFFFFFFFFFFFFFFF:FFFFF:FFFFFFFFFFFFFFFFFFFFFFFFFFFFFFFFFFF::FFFFFFFFFFFFFFFFFFFFFFFFF::F:FFFF:FFFFFFFFFFFFFFFFF:F
@A00881:241:HJW2NDRXX:1:2111:13295:34287 2:N:0:CGAGAGAA+GATTGGAG
ACTGATGGACTACGTGGGTATCTAATCCTGTTTGCTCCCCACGCTTTCGCGCCTCAGCGTCAGTTGTCGTCCAGCAAGCCGCCTTCGCCACTGGTGTTCCTCCTAATATCTACGCATTTCACCGCTACACTAGGAATTCCGCTTGCCTCTCCGATACTCAAGGGCTACAGTTTCAAATGCAGCCCCGGGGTTGAGCCCCGGTATTTCACATCTGACTTGCAGCTCCGCCTACACGCCCTTTACACCCAGT
+
FFFFFFFFFFFFFFFFFFFFFFFFFFFFFFFFFFFFFFFFFFFFFFFFFFFFFFFFFFFFFFFFFFFFFFFFFFFFFFFFFFFFFFFFFFFFFFFFFFFFFFFFFFFFFFFFFFFFFFFFFFFFFFFFFFF:FFFFFFFFFFFFFFFFFFFFFFFFFFFFFFFFFFF:FFFFFFFFFF:FFFFFF:FFFFFF,FFFFFFFFFFFFFFFFFFFFFFFFFF:FFFFFFFFFFFFFFFFFFFFFFFFFFFFFF
@A00881:241:HJW2NDRXX:1:2111:3703:34992 2:N:0:CGAGAGAA+GATTGGAG
ACTGATGGACTACACGGGTATCTAATCCTGTTCGATACCCACACTTTCGAGCATCAATGTCAGTGACGGGCTGGCAAGCTGCTTTCGCAATCGGGGTTCTTCGTGATATCTATGCATTTCACCGCTACACCACGAATTCCGCCTGCCGCGACCGTACTCAAGCATGCCAGTTTCAACGGCGGTTCCGTGGTTGAGCCACGAACTTTCACCGCTGACTTAACAAGCCATCTACGCTCCCTTTAAACCCAAT
+
FFFFFFFFFF:FFFFFFFFFFFFFFFFFFFFFFFFFFFFFFFFFFFFFFFFFF:FF:FFFFFFFFFFFFFFFFFFFFFFFFFFFFFFFFFFFFFFFFFFFFFFFFF:FFFFFFFFFFFFFFFFFFFFFFFFFFFFFFFFFFFFFFFFFFFF:F:FFFFFFFFFFFFFFFFFFFFFFFFFFFFFFF:FFFFFFFFFFFFFFFFFFFFFFFFFF:FFFFFFFFF:FFFFFFFFFFFFFFFF,FFFFFFFF:F
@A00881:241:HJW2NDRXX:1:2111:2211:35884 2:N:0:CGAGAGAA+GATTGGAG
ACTGATGGACTACTCGGGTATCTAATCCTGTTTGCTCCCCACACTTTCGCGCCTCAGCGTCAGTTGTCGTCCAGAAAGCCGCCTTCGCCACTGGTGTTCCTCCCAATATCTACGCATTTCACCGCTACACTGGGACTTCCGCTTTCCTCTCCGATACTCAAGGCTGTCAGTTTCAATCGCAGCCCCGGGGTTAAGCCCCGGTATTTCACGACTGACTTGATAGTCCGCCTACGCGCCCTTTACACCCAGT
+
FFFFFFFFFFFFFFFFFFFFFFFFFFFFFFFFFFFFFFFFFFFFFFFFFFFFFFFFFFFFFFFFFFFFFFFFFFFFFFFFFFFFFFFFFFFFFFFFFFFFFFFFFF:FFFFFFFFFFFFFFFFFFFFFFFFFFFF,FFFFFFF:FFFFFFFFFFFFFFFFFFFFFFFFFFFFFFFFFFFFFF:FFFFFFFFFFFFFF:FFFF::FFF:FFFFF:FFFFFFFFFFFF:FFF:FFFFFFFFFFFF:FF::FF
@A00881:241:HJW2NDRXX:1:2112:1570:7153 2:N:0:CGAGAGAA+GATTGGAG
ACTGATGGACTACTTGGGTATCTAATCCTGTTTGCTCCCCACGCTTTCGCGCCTCAGCGTCAGTTGTCGTCCAGCAAGCCGCCTTCGCCACTGGTGTTCCTCCTAATATCTACGCATTTAACCGCTACACTAGGAATTCCGCTTACCTCTACGGCACTCAAGAAACACAGTTTCCAGAGCAGCTCCGGGTTTGAGACACCGCCTTTCACTCCAGCAGTGCCTCTCAGTCTACTCTCCCTTTACACCCAGT
+
,FFF:F:FFFF:FFFFFFFFFFFFFF,FFFFFFFFFFFFFFFFFFFFFF:FF:F::FFFFFFFFFFFF:FFFF::F:,F,FFFF:FFF:FFF::FFFFFFFFF:FFF:FFFF,FF:FFF:FFFFFFFF:FF:FF:FFFFF,FFFF,F:FF,F,,:FFF:F,:,F,::FFFFFFFF,:,FFF,:FF:FF:,,FF,F,F:FFF,F:,:F::,::F,,F:F:::F,FFF:F::,::,,:FF,,,FF,F,,::,
@A00881:241:HJW2NDRXX:1:2112:1886:8829 2:N:0:CGAGAGAA+GATTGGAG
ACTGATGGACTACACGGGTATCTAATCCTGTTTGCTCCCCACGCCTTCGAGCCTCAACGTCAGTCACGGTCCAGCAAGCCGCCTTCGGCACTGGTGTTCCTCCTAATATCTACGCATTTCACCGCTACACTAGGACTTCCACTTGCCCCTCCCGTACTCAAGCACCGCAGTTTCCAAAGCAGTCCCGGGGTTGGGCCCCGGGCTTTCAATCCAGAATTGCTGCGCCGTCTACGCTCCCTTTACACCCAGT
+
F::FFFFFF:FF:FFFFFFFFFFFFFFFFFFFFFFFFFFFFFF,FFFFFFF:FFFFF:FFFFFF:FFF:FFF,:FFFFF:FFF:FFF,FFFFFFFFF,FFFF:FFF:FFFFF:::F,:FFF:FFFFFFF,F,FFF:FFFFFF,FFFFFFFFF::F,FFFFFFFFFF:FF:FFFFFFF:F:FFF:FF,,:,,FFFFF:F,F:F:F,FF,FFFF:,FFFFF::FF:F,F:F:,F:,:FFFFF:,F:FFF,FF
@A00881:241:HJW2NDRXX:1:2112:1172:15327 2:N:0:CGAGAGAA+GATTGGAG
ACTGATGGACTACTGGGGTATCTAATCCTGTTCGCTCCCCACGCCCTCGTGCCTCAGCGTCAATAGACGATTCGCGAGATGCCTTCGCAATCGGCGTTCTGAGTGATCTCTATGCATTTCACCGCTACACGACTCATTCCTCCCGCGGCATCGCCATTCCAGCCACACAGTATTGGAGGCACCCCCGACGTTGAGCGCCGGCATTTCACCTCCAACTTGCACGACCGCCTACGCACCCTTTAAACCCAAT
+
::FFFFFFF,:::FFFFFFFFFFFFFFFFFFF:FFFFFFFFFFFFFFFFFFFFFFFFF,FFFF:FF,FFF:FF:FFFF:FFF:FFF:FFFFF:FF:FFFFFF:F:FFF::FFFFFFFFFFF::F::,FFF,F:F:,,FF,F:FFF:FFFFFF::,F,F,:,F:F,:F,:::,FF::F:F:F:::,F::,F:F:::F:F,:F:::F:F,:F:::,F::F:FF:,:,F::,F:,:::,:,F:::,:,F:,F,
@A00881:241:HJW2NDRXX:1:2112:3929:28682 2:N:0:CGAGAGAA+GATTGGAG
ACTGATGGACTACCTGGGTATCTAATCCTGTTTGCTCCCCACGCTCTCGCGCCTCAGCGTCAGTTGTCGTCCAGCAATCCGCCTTCGCCACTGGTGTTCTTCCGTATATCTACGCATTTCACCGCTACACACGGAATTCCGATTGCCTCTCCGATACTCAAGACCATCAGTTTCAAATGCAGGCCATGGGTTAAGCCCATGGTTTTCACATCTGACTTGACAGCCCGCCTACGCGCCCGTTACCGCCAGT
+
,FFFFFFF:FFFFFFFFFFFFFFFFFFFFFFFFFFFFFFFFFFFFFFFFFFFFFF:FFFFFFFFFFFFFFFFFFFF,FFFFFFFFFF:FFFFFFFFFFFFFFFF:F::FF:FFFFF,F:FFFFF:FFFFF:F:F:FFFFFFF,FFF,FFFFFFFF,FFFFFFFFFFFFF,FFFFFF,FFFF,FFF,FFF:FFF:FFFF,,FFF:F:FFF,FFFFFF:,FFFFFF:FFF:F,F:FFFFFF:F,,F,FFFFF
@A00881:241:HJW2NDRXX:1:2112:2483:33317 2:N:0:CGAGAGAA+GATTGGAG
ACTGATGGACTACTTGGGTATCTAATCCTGTTTGCTCCCCACGCTTTCGAGCCTCAGCGTCAGTAAAGCCCCAGCAAGCCGCCTTCGCCACTGGTGTTCCTCCTAATATCTACGCATTTCACCGCTACACTAGGAATTCCGCTTGCCTCTGACTCACTCAAGAAACACAGTTTCAAAAGCAGGCTATGGGTTAAGCCCATAGTTTTCACTTCTGACTTGCGTTCCCGCCTACGCTCCCTTTACACCCAGT
+
FFFFFFFFFFFFFFFFFFFFFFFFFFFFFFFFFFFFFFFFFFFFFF:FFFFFFFFFFFFFFFFFFFFFFFFFFFFFFFFFFFFFFFFFFFFFFFFFFFFFFFFFFFFFFFFFFFFFFFFFFFFFFF:FFFFFFFF,FFFFFFFFFFFFFFFFFFFFFFFFFFFF:FFFFFFFFFF:FFFFFFFFF:FFFFFFFFFFFFFFFFFFFFFFFFFFFFFFFFFFFFFFFFFFFF,FFFF:FFFFFFF:FFFF:F
@A00881:241:HJW2NDRXX:1:2112:2275:36965 2:N:0:CGAGAGAA+GATTGGAG
ACTGATGGACTACACGGGTATCTAATCCTGTTTGCTCCCCACGCTCTCGCGCCTCAGCGTCAGTTGTCGTCCAGCAATCCGCCTTCGCCACTGGTGTTCTTCCGTATATCTACGCATTTCACCGCTACACACGGAATTCCGATTGCCTCTCCGATACTCAAGACTGGCAGTTTCAAATGCAGGCTATGGGTTAAGCCCAGAGTTTTCACATCTGACTTGTCAGCCCGCCTACGCGCCCTTTACACCCAGT
+
FFFFFFFFFFFFFFFFFFFFFFFFFFFFFFFFFFFFFFFFFFFFFFFFFFFFFFFFFFFFFF:FFFFFFFFFFFFFFFFFFFFFFFFFFFFFFFFFFFFFFFFFFFFFFFFFFFF:FFFFFFFFFFFFFFFFFFFFF:FF:FFFFFFFFFFFFFFFFFFFFFFFFFFFFFFFFFFFFFF:FFFFF,FFFFFFFFFFFFF,FFFFFFFFFFFFFFF:F:FFFFFFFFFFF::F:FFFFFF,FF:F:F:FFF
@A00881:241:HJW2NDRXX:1:2113:2193:2472 2:N:0:CGAGAGAA+GATTGGAG
ACTGATGGACTACTAGGGTATCTAATCCTGTTTGCTCCCCACGCGTTCGCGCCTCAGCGTCAGTTACTGTCCAGCAATCCGCCTTCGCCACTGGTGTTCCTCCGTATATCTACGCATTTCACCGCTACACACGGCATTCCGATTGCCTCTCCAGCACTCAAGAACTACAGTTTCAATTGCAGGCCAGAGGTTGAGCCTCTGGTTTTCTCATCTGACTTGCAATCCCGCCTACACGCCCTTTACACCCTCT
+
F,FFFFFFFFFFF:,FFFFFFFFFFFFF:FFF,FFFFFFF:FFF,FFFFFFFFFFFF:FFFFFFFFFFF:FFFFFF:FF:F:F,FFFFF:F:FFFFFFFFFFFFFFFFFF:FFFF:FFFFFFFFFFF,FFFFF,,F:,F:F,FFFF:::FFF,:FFFFFFFF:F:FF:F:::FFFF,F,F:FF::F::F:FF:FFF,FFFF,F:,:,,F,F:::,::F:FFF:F,FFFFF,FFF:F,F,,:FFFFF,,F:
@A00881:241:HJW2NDRXX:1:2113:3034:2863 2:N:0:CGAGAGAA+GATTGGAG
ACTGATGGACTACTAGGGTATCTAATCCTGTTTGCTACCCACGCTTTCGCATCTCAGCGTCAGTTACGAGCCAGACAGCCGCCTTCGCCAGTGATGTTCTTCCAGATATCTACGGATTTCACTCCTACACCTGGAATTCCGCTGTCCTCTCTCGCACTCCAGTTCGGTAGTTGTGAAGGCAGTTCCTCGGTTGAGCCGTGGGATTTCACCTCCAACTTGCCGTACAGCCTACACGCGCTGTACGCCCAGT
+
F::FFFFFFFFFFFFFFFFFFFFFFFFFFFFF:FFFFFFF,FFFFFFFFF:FFFFFFFFFFFFFFFF,FFFFFFFF:FF:FFFFFFFFFF,FFFFF:FF:FFF:FFF:FFFFFFFF,FFFFF,FFFFFFFFFFFFF:FFFFF:FFFFFFF,FF::FFF:,:F,FFF:FFF,F:F:,:FFFFFFFFF,F:F,F::FFF,:FFFFFF:FF:F,F:F,F:FF,FF,:FF:F::,FFFFF:F:,FF:F,F,F:F
@A00881:241:HJW2NDRXX:1:2113:3486:2926 2:N:0:CGAGAGAA+GATTGGAG
ACTGATGGACTACTTGGGTATCTAATCCTGTTTGCTCCCCACGCTTTCGTGTATCAGCGTCAGTTGTCGTCCAGTAATCCGCCTTCGCCACTGGTGTTCCTCCCGATCTCTGCGCATTTCACCGCTACACCGGGAATTCCGATTACCCCTCCGACTCTCAAGAAACGCAGTTTCAAGTGCAGCTCAGAGGTTGAGCCCCTGCATTTCACACCTGACTTGCATCCCCGCCTACTCACCCTTTACACCCAGT
+
F:FFFFFFFFFFFFFFFFFFFFFFFFFFFFFFFFFFFFFFFFFFFFFFFFFFFFF:FFFFFFFFFFFFFFFFFFFFFFFFFFFFFFFFFFFFFFFFFFFFFFFFFF:FFFFFFFFFFFFFFFFFFFFF:FFFFFF,FFFFFFFFFFFFFFFFFFFFFFFFFFF:FFFFFF:FFFFF:FFFFF:FFFF:FF:FFFFFFFFFFFF,FF,F:FFFFFFFFFFFFF:FFFFFF,FFFFFF:FFFFF::FFF,::
@A00881:241:HJW2NDRXX:1:2113:5927:5776 2:N:0:CGAGAGAA+GATTGGAG
ACTGATGGACTACAGGGGTATCTAATCCTGTTTGCTCCCCACGCCTTCGAGCCTCAACGTCAGTTACAGTCCAGTAAGCCGCCTTCGCCACTGGTGTTCCTCCTAATATCTACGCATTTCACCGCTACACTAGGAATTCCACTTACCTCTCCTGCACTCCAGCCGGGCAGTTTCCAAAGCAGTCCCAGGGTTGGGCCCTGGGCTTTCACTCCAGACTTGCTCTGCCGTCTACGCTCCCTTTACACCCAGT
+
FFFFFFFFFFFFFFFFFFFFFFFFFFFFFFFFFFFFFFFFFFFFFFFFFFFFFFFFFFFFFFFFF:FFFFFFFFFF:FFFFFFFFFFFFFFFFFFFFFFFFFFFFFFFFFFFFFFFFFFFFFFFFFFFFFF:FF:FFFFFFFFFFFFFFFFFFFFFFF:FFFFFFFFFFFFFFFFFF:FFFFFFFFFFFFFFFFFFFFFFFFFF:FFFFFFFFFFFFFFFFFFFFFFF:FFFFFFFFFFF:FF:FFFFFF
@A00881:241:HJW2NDRXX:1:2113:4200:5948 2:N:0:CGAGAGAA+GATTGGAG
ACTGATGGACTACTTGGGTATCTAATCCTGTTTGCTCCCCACGCTTTCGTGTCTCAGCGTCAGTTGTCGTCCAGTAATCCGCCTTCGCCACTGATGTTCCTCCCGATCTCTACGCATTTCACCGCTACACCGGGAATTCCGATTACCCCTCCGACTCTCAAGAAAGACCGTTTCAAATGCAGGCTGTGAGTTGAGCCCACAGGTTTCACATCTGACTTGCCTTCCCGCCTACACACCCGTTACACCCAGT
+
FFFFFFFFFFFFF:FFFFFFFFFFFFFFFFFFFFFFFFFF:FFFFFFFFFFFFFFFFFFFFFFFFFFFFFFFFFFFFFFFFFFFFFFFFFFFFFFFFFFFFFFFFFFF:FFFFFFFFF:FFFF:FFFFFFFFFFF,F:FFFFFFFFFFFFFFFFFFFFF:FFFF,:FF,FFF,FFF,::FFFFFFFFF:F:FFFFFFFF,FFFFFFFF:FFFFFFF:F:FFFFF::FFFFF:FFFFFF,F:,F:FF::FF
@A00881:241:HJW2NDRXX:1:2113:6090:6590 2:N:0:CGAGAGAA+GATTGGAG
ACTGATGGACTACGTGGGTATCTAATCCTGTTTGCTCCCCACGCTTTCGCGCCTCAGCGTCAGTTGTCGTCCAGCAAGCCGCCTTCGCCACTGGTGTTCCTCCGTATATCTACGCATTTCACCGCTACACACGGAATTCCGCTTGCCTCTCCGATACTCAAGATAGACAGTTTCAAATGCAGTTTCCGGGTTGAGCCCGGAGATTTCACATCTGACTTGCCTACCCGCCTACGCGCCCTTTACACCCAGT
+
FFFFFFFFFFFFFFFFFFFFFFFFFFFFFFFFFFFFFFFFFFFFFFFFFFFFFFFFFFFFFFFFFFFFFFFFFFFFFFFFFFFFFFFFFFFFFFFFFFFFFFFFFFFFFFFFFFFFFFFFFFFFFFFFFF:FFFFFFFFFFFFFFFFFFFFFFFFFFFFFFFF,FFFFFFFFFFFFFFFFFFFFFF:FFFFFFFFFFFFFFFFFFFFFFFFFFFFFFFFFFFFFF:FFFFFFFFFFFFFFFFFFFFFFFF
@A00881:241:HJW2NDRXX:1:2113:6786:7420 2:N:0:CGAGAGAA+GATTGGAG
ACTGATGGACTACCAGGGTATCTAATCCTGTTTGCTCCCCACGCTTTCGAGCCTCAACGTCAGTTACAGTCCAGTGAGCCGCCTTCGCCACTGGTGTTCCTCCTAATATCTACGCATTTCACCGCTACACTAGGAATTCCGCTCACCTCTCCTGCACTCCAGCTTACCAGTTTCCAAAGCAGTCCCACGGTTGAGCCGTGGGCTTTCACTTCAGACTTGACAGGCCGTCTACGCTCCCTTTACACCCAGT
+
FFFFFFFFFFFFFFFFFFF:FFFFFFFFFFFFFFFFFFFFFFFFFFFFFFFFFFFFFFFFFFFFFFFFFFFFFFFFFFFFFFFFFFFFFFFFFFFF:FFFFFFFFFFFFFFFFFF:FFFFFFFFFFFFFFF,FFFFFFFFFFFFFFFFFFFFFFFFFFFFFFFF:FFFFFFFFFF,FFFFFFFFFFFFFF:FFFFFFFFFFFFFFFFFFFFFFFFFFFFFFFFFFFFF:FF:FFFFFFFF:FFFFFF:FF
@A00881:241:HJW2NDRXX:1:2113:6406:7670 2:N:0:CGAGAGAA+GATTGGAG
ACTGATGGACTACCTGGGTATCTAATCCTGTTTGCTCCCCACGCTCTCGCGCCTCAGCGTCAGTTGTCGTCCAGCAATCCGCCTTCGCCACTGGTGTTCTTCCGTATATCTACGCATTTCACCGCTACACACGGAATTCCGATTGCCTCTCCGATACTCAAGACTGGCAGTTTCAAGTGCAGGCTATGGGTTAAGCCCATAGTTTTCACATCTGACTTGTCAGCCCGCCTACGCGCCCTTTACACCCAGT
+
,FFFFFFFFFFFFFFFFFFFFFFFFFFFFFFFFFFFFFFF,FFFFFFFFFFFFFFFFFFFFFFFFFFFFFFFFFFFFFFFFFFFFFFF:FF:FFFFFFFFFFFFFFFFFFF:FFF,:FFFFFFFFFFFFFFFFFFFF:FFFF,FFFFF::FFFFF,FFF:F::FFFF:::FF:FFF,FFFFFF:FFFFFF,:F:FFFFF:FFFF:FFFFFF:FF,F,F:FFFFFFFFF,F:,FFFF::,,FFF,,:F::F
@A00881:241:HJW2NDRXX:1:2113:5448:9079 2:N:0:CGAGAGAA+GATTGGAG
ACTGATGGACTACTTGGGTATCTAATCCTGTTCGCTCCCCACGCCCTCGTGCCTCAGCGTCAATAGACGATTCGCGAGATGCCTTCGCAATCGGCGTTCTGAGTGATCTCTATGCATTTCACCGCTACACCACTCATTCCTCCCGCGGCATCGCCATTCCAGCCACACAGTATTGGAGGCACCCCCGACGTTGAGCGCCGGCATTTCACCTCCAACTTGCACGACCGCCTACGCACCCTTTAAACCCAAT
+
FFFFFFFFFFFFFFFFFFFFFFFFFFFFFFFFFFFFFFFFFFFFFFFFFFFFFFFFFFFFFFFFFFFFFFFFFFFFFFFFFFFFFFFFFFFFFFFFFFFFFFFFFFFFFFFFFFFFFFFFFFFFFFFFFFFFFFFFF:FFFFFFFFFFFFFFFFFFFFFFFFFFFFFFFF:FFFFFFFFFFFFFFFFFFFFFFFFF:FFFF:FFF:FF:FFFFFFFF:FFFFF::FFF:FFFFFFFFF::FFF:FFFFFF
@A00881:241:HJW2NDRXX:1:2113:4652:9580 2:N:0:CGAGAGAA+GATTGGAG
ACTGATGGACTACTCGGGTATCTAATCCTGTTCGCTCCCCACGCCTTCGAGCCTCAACGTCAGTCTCCGTCCAGCAGGCCGCCTTCGCCACTGGTGTTCCTCCTAATATCTACGCATTTCACCGCTACACTAGGAATTCCGCTTGCCTCTGACTCACTCAAGAAACACAGTTTCAAAAGCAGGCTCTGGGTTAAGCCCATAGTTTTCACTTCTGACTTGCGTTCCCGCCTACGCTCCCTTTACACCCAGT
+
FFFFFFFFFFF:FFFFFFFFFFFFFFFFFFFFFFFFFFFFFFFFFFFFFFFFFFFFFFFFFFFFFFFFFFFFFFFFFFFFFFFFFFFFFFFFFFFFFFFFFFFFFFFFFFFFFFFFFFFFFFFFFFFFFFFFFFFFFFFFFFFFFFFFFFFFFFFFF:FFFFF:FFFFFFFFFFFFFFF:FFF:F,FFFFFFFFFF:::FFFFFFFFFFFFF:F:FFFFFFFFFFFFFFFFFFFFFFFF,FFFFFF:F,F
@A00881:241:HJW2NDRXX:1:2113:11505:10802 2:N:0:CGAGAGAA+GATTGGAG
ACTGATGGACTACACGGGTATCTAATCCTGTTTGCTACCCATGCTTTCGAGCCTCAGCGTCAGTCTAAGCCCAGTAAGCCGCCTTCGCCACTGGTGTTCCTTCCGATATCTACGCATTCCACCGCTACACCGGAAATTCCGCCTACCTCTACTTATCTCAAGCCTTTCAGTTTTGAGTGCGATTACGGGTTGAGCCCGTACATTAAACACCCAACTTGATAGGCCGCCTACGCTCCCTTTACACCCAGTC
+
FFFFFFFFFFFFFFFFFFFFFFFFFFFFFFFFFFFFFFFFFFFFFFFFFFFFFFFFFFFFFFFFFFFFFFFFFFFFFFFFFFFFFFFFFFFFFFFFFFFFFFFFFFFFFFFFFFFFFFFFFFFFFFFFF:FF:FFFFFFFFFFFF:FFFFF:FF,FFFFFFFFFFFFFFFFFFFF:FFFF:FF:FFFF:FFF,FF:,FF:F::FFF:F:FFF::FFFFFFF:FFFFFF:FFFFF::FFFFF,FFFFF:,:
@A00881:241:HJW2NDRXX:1:2113:17390:11819 2:N:0:CGAGAGAA+GATTGGAG
ACTGATGGACTACCTGGGTATCTAATCCCGTTCGCTCCCCTGGCTTTCGCATCTCAGCGTCAGCTTGGGTCCAGAAAGGCGCCTTCGCCACCGGTGTTCGTCCCAATATCTACTCATTTCACCGCTACACTGGGAATTCCCCTTTCCTCTCCCGGGCTCTCGCCTGCCAGTATCCGGAGCCCTCCGGGGTTGAGCGCCGCCTGTGAACTCCGGACTTAACATGCCGCCTCCAGGCGGTGTCCGCCCCCGG
+
,FFF:FFFF,FF:FF:FFFFFF:,F:FFFFFFFFFFFF:FFFFFF:FFF,FFFFFFFFF:FFFF,:,F,FFFFF:FFFFFFFF,F:F:F,F:FF:F,,F,:FFF,FFFF,,F::F,:,FF,FFF,FF,FFFFFF:,:,,F:FF:,F,F:FFFF,,:F:F,FFF:FF,F,F,,FF:F,,FF,FF,F:F:FF:FFFF:,FFF,F,,:F,FFFFF:,,,,F,F:F:,:F:FF::F,F:,,,,,F,F:F:::,F
@A00881:241:HJW2NDRXX:1:2113:5448:19445 2:N:0:CGAGAGAA+GATTGGAG
ACTGATGGACTACTTGGGTATCTAATCCTGTTTGCTCCCCACGCTTTCGTGCCTCAGTGTCAGTACCAGTCCAGTAAGCCGCCTTCGCCACTGGTGTTCCTCCTAATATCTACGCATTTCACCGCTACACTAGGAATTCCGCTTACCTCTCCTGTACTCCAGCCTGACAGTTTCAAAAGCAGTTCCGGGGTTAAGCCCCGGAGTTTCACTTCTGACTTGCCATGCCACCTACGCACCCTTTACACCCAGT
+
FFFFFFFFFFFFFFFFFFFFFFFFFFFFFFFFFFFFFFF:FFFF,FFFFFFFFFFFFFFFFFFFFFFFFFF:FFF:FFFFFFFFFFFFFFFFFFFF,FFFFFFFFFFFFFFFFFF:FFFFFFFFFFFFFFF,,FFFFFFFFFFFFFFFFFFFFFFFFFFFFFFFFFFFFFFFFFFFFFFFFFFFFFFFFFFFFF::F:FFF:F,FFFFFFFFFFFFFFFFF:F,FFFFFF:FF:FFFFFF:FFFFFFFFF
@A00881:241:HJW2NDRXX:1:2113:4643:23500 2:N:0:CGAGAGAA+GATTGGAG
ACTGATGGACTACGAGGGTATCTAATCCTGTTTGCTCCCCACGCTCTCGCGCCTCAGCGTCAGTTGTCGTCCAGCAATCCGCCTTCGCCACTGGTGTTCTTCCGTATATCTACGCATTTCACCGCTACACACGGAATTCCGATTGCCTCTCCGATACTCAAGACTGGCAGTTTCAAATGCAGGCTATGGGTTAAGCCCAAAGTTTTCACATCTGACTTGTCAGACCGCCTACGCGCCCTTTACACCCAGT
+
FF:FFFFFFFFFFFFFFFFFFFFFFFFFFFFFFFFFFFFFFFFFFFFFF:FFFFFFFFFFFFFFF,FFFFFFFFFFFFFFFFFFFFFFFFFFFFFFFFFFFFFFFFFFFFFFFFFFFFFFFFFFFFFFFFFFFFFF:FFF:FF:,FFF:FFF::FFFFFFFFFFFF,FFFFFFFFFFFFFFFF,FF:,,FFFFFFFFFF,F,FFFFF,FFF:FF:FFF::FFF,F:F:FFFF:F,F:FFFFF:FFFFFFF
@A00881:241:HJW2NDRXX:1:2113:8621:24001 2:N:0:CGAGAGAA+GATTGGAG
ACTGATGGACTACAAGGGTATCTAATCCTGTTTGCTCCCCACACTTTCGTGCCTCAACGTCAGTTACTGTCCAGAAAGTCGCCTTCGCCACTGGTGTTCCTCCTAATATCTACGCATTTCACCGCTACACTAGGACTTCCACTTTCCTCTCCAGCACTCAAGAAAATCAGTTTTGGTTGCAGTTCCTCAGTTAAGACGAGGGCTTTCACAACCAACTTGACTCCCCGTCTACGCACCCTTTACACCCAAT
+
F::FFF:FFFFFFFFFFF:FFFF,FFFFFFFFFFFFFFFFFFFFFFFFFFFFFFFFFFFFFFFFFFFFFFFFFFFFFFFFFFFFFFF:FFFFFFFFFFFFFFFFFFFFFFFFFFFFFFF:,FF:FFFFFFFFFFF,FFFFFFFFFFFFFFFFFFFFFFFF,FFFFFFFFFFFFFF:F:FF::F:FF:F,:F::,F,F::F:F,::FFFFFFFFF,:FF,F,FFFFFFFFF:FFF:FF:,FF,FFF:FF,:
@A00881:241:HJW2NDRXX:1:2113:2672:24596 2:N:0:CGAGAGAA+GATTGGAG
ACTGATGGACTACGGGGGTATCTAATCCTGTTTGCTCCCCACGCTTTCGAGCCTCAACGTCAGTTGCCGTCCAGTAAGCCGCCTTCGCCACTGGTGTTCCTCCTGATATCTACGCATTTCACCGCTACACCAGGAATTCCGCTTACCTCTCCGGTACTCCAGCAGAACAGTTTCCAAAGCAGTCCACCGGTTAAGCCGCTGGCTTTCACTTCAGACTTGTCCCGCCGTCTACGCTCCCTTTACACCCAGT
+
FFFFFFFFFFFFFFFFFFFFFFFFFFFFFFFFFFFFFFFFFFFFFFFFFFFFFFFFFFFFFFFFFFFFFFFFFFFF:FFFFFFFFFFFFFFFFFFFFFFFFFFFFFFF:FFFFFFFFFFFFFFFFFFFFFF:FFFFFFFFFFFFFFFFFFFFFFFFFFFFFFFFFF,FFFFFFFFFFFFFFFFFFFFFF:FFFFFFFFFFFFFFFFFFFFFFFFFFFFFFFFFFFFF:FFFFFFFFFFFFFFFFFF:FFF
@A00881:241:HJW2NDRXX:1:2113:6876:25958 2:N:0:CGAGAGAA+GATTGGAG
ACTGATGGACTACTTGGGTATCTAATCCTGTTTGCTCCCCACGCTTTCGCGCCTCAGCGTCAGTTGTCGTCCAGCAAGCCGCCTTCGCCACTGGTGTTCCTCCGTATATCTACGCATTTCACCGCTACACACGGAATTCCGCTTGCCTCTCCGATACTCAAGATAGACAGTTTCAAATGCAGTTTCCGGGTTGAGCCCGGAGATTTCACATCTGACTTGCCTACCCGCCTACGCGCCCTTTACACCCAGT
+
FFFFFFF,FFFFFFFFFFF:FFFFFFFFFFFFFFFFFFFFFFFFFFFFFFFFFFFFFFFFFFFFFFFFFFFFFFFFFFFFFFFFFFFFFFFFFFFFFFFFFFFFFFFFFFFFFFFFFFFFFFFFFFFFFFFFFFFFFFFFFFFFFFFFFFFFFFFFFFFFF:FFFFFFFFFFFFFFFFFFFFFFFFFFFFFFFFFF:FFFFFFFFFFFFFFFFFFF,FFFFFFFFFFF:FFFFF:FFFF,::FFFFFF::
@A00881:241:HJW2NDRXX:1:2113:10068:35149 2:N:0:CGAGAGAA+GATTGGAG
ACTGATGGACTACCTGGGTATCTAATCCTGTTCGATACCCACGCTTTCGTGCTTCAGCGTCAGTTGGGCGCCGGTATGCTGCCTTCGCAATCGGAGTTCTGCGTGATATCTATGCATTTCACCGCTACACCACGCATTCCGCATACTTCTCACCCACTCAAGACCGTCAGTTTCAACGGCGGGCGGAGGTTGAGCCCCCGTATTTTACCGCTGACTTGACAGTCCGCCTACGCACCCTTTAAACCCAATA
+
FFFFFFFFFFFFFFFFFFFFFFFFFFFFFFFFFFFFFFFFFFFFFFFFFFFFFFFFFFFFFFFFFFFFFFFFFFFFFFFFFFFFFFFFFFFFFFFFFFFFF:FFFF:FFF,FFFFF:::FFFFFF:FFFFFFFFFF,FFFFFFFFFF:F:FFFFFFFFFFFFFFFFFFFFF,FFFFFFFFFFFFFFFFF:F:FFF:FFFFFF::F:FF,FFFFFF:FFFFFFFFFFFFF,FFFFFFFF:FFFFFFFF,F,
@A00881:241:HJW2NDRXX:1:2114:8467:6605 2:N:0:CGAGAGAA+GATTGGAG
ACTGATGGACTACACGGGTATCTAATCCTGTTTGCTCCCCACGCTTTCGTGCCTCAACGTCAGATATAGTTTGGTAAGCTGCCTTCGCAATCGGTGTTCTGTATGATCTCTAAGCATTTCACCGCTACACCATACATTCCGCCTACCGCAACTACTATCTAGCCCAGCAGTATCAACGGCACGTTAGGTGTAAAGCACCAACATTTCACCGCTGACTTACTAAACCGCCTCCGCACCCTTTATACCCAAG
+
FFFFFFFFFFFFFFFFFFFFFFFF::F::F,:FFFFFF,,:FFFFF:FFFFFFFF,FFFFFFFF:FFFF,FFFFF,FFFFFFF:FFFF:FFFFFFF:FFFFFFFF::F::FFFFFF,:FFFF,FFF:FFFFFFFF:FF:FFFFF,,FF,:FFF,:F,:F,:,FFFFFFF,,FF:F:FFFFFF::,,FF:FF,:::F,FFF:,F,,,,,FFF::FF:FFFFFF::,,,FFF:,,FF,F:,:FF,F,FF,F,
@A00881:241:HJW2NDRXX:1:2115:32597:27759 2:N:0:CGAGAGAA+GATTGGAG
ACTGATGGACTACGGGGGTATCTAATCCTGTTTGCTCCCCACGCTTTCGAGCCTCAGCGTCAGTAAAAGCCCAGCAAGCCGCCTTCGCCACTGGTGTTCCTCCTAATATCTACGCATTTCACCGCTACACTCGGACTTCCGCTTGCCTCTACTCCACTCAAGACATACAGTTTCAAAAGCAGGCTATGGGTTGAGCCCATAGTTTTCACTTCTGACTTGCATTCCCGCCTACACTCCCTTTACACCCAGT
+
,F,FFFFFFFFFFFFFFFFF,FFF,FFF,FFFFFFF::F:F:FFFFFFFFFFFFFFFFFFFFFFFFFFFFFFFFFF,FFF:FFF:FFFFFFFFFFF:FFFFFFFFFF:FFFFF:F:FFFFFFFFFFFFFFF,FFF,FFFF,FFFFFFF:,FFFFFFF::FFF::FFFFFFFFFFFF:FFFF::F:FFFFF,FF,:,::F,FFF:FFF:FFFF,FF:,F,F,,:FF,F:,:F:,:::,F,F:FFFFF:FF,
@A00881:241:HJW2NDRXX:1:2115:32298:32033 2:N:0:CGAGAGAA+GATTGGAG
ACTGATGGACTACCTGGGTATCTAATCCTGTTTGCTCCCCACGCTCTCGCGCCTCAGCGTCAGTTGTCGTCCAGCAATCCGCCTTCGCCACTGGTGTTCTTCCGTATATCTACGCATTTCACCGCTACACACGGAATTCCGATTGCCTCTCCGATACTCAAGACTGGCAGTTTCAAATGCAGGCTATGGGTTAAGCCCATAGTTTTCACATCTGACTTGTCAGCCCGCCTACGCGCCCTGTACACCCAGT
+
,FFFFF,FFFFF:FFFFFFFFFFFFFFFFFFFFFFFFFFFFFFFFFFFFFFFFFFFFFFFFFF,FFFFFFFFFFFF,FFFFFFFFFFFFFFFFFF:FFFFFFFFFF:FFFFFFFFF,FFFFFFFFFFFFFFFFFF,FFF:FFFFF:FFFFFFF,FFFFFFF:F:FFFF:FFFFFFFFFFFFFFFF,F,:,FFF,FFF:,:FF:F:FFF:FF::FF,,FF:,:FFFFFF:F:F,FFFF:F,F,,,:FF,F,
@A00881:241:HJW2NDRXX:1:2116:24370:33144 2:N:0:CGAGAGAA+GATTGGAG
ACTGATGGACTACGTGGGTATCTAATCCTGTTTGCTCCCCACGCCTTCGAGCCTCAACGTCAGTTACAGTCCAGTAAGCCGCCTTCGCCGCTGGTGTTCCTCCTAATATCTATGCATTTCACCGCTACACTAGGAATTCCGCTTACCTCTCCTGCACTCCAGCCGGACAGTTTCCAAAGCAGTTACGGGGTTGAGCCCCGGCCTTTCACTTCAGACTTGCCCTGCCGTCTACGCTCCCTTTACACCCAGT
+
FFFFFFFFFFFFFFFFFFFFFFFFFFFFFFFFFFFFFFFFFFFFFFFFFFFFFFFFFFFFFFFFFFFFFFFFFFFFFFFFFFFFFFFFF:FFFFFFFFFFFFFFFFFFFFFFFFFF:FFFFFFFFFFFFFF,FF:F:FFFFFFFFFFFFFFFFFFFFFFFFFFFFFFFFFFFFF:FFFFFFF:FFFFFFFFFF:FFF:FF::FFFFF:FF:FFFFFFF,FFFFFFF:::F,::FF:FFFFFF:FFFFFF:
@A00881:241:HJW2NDRXX:1:2117:31024:6872 2:N:0:CGAGAGAA+GATTGGAG
ACTGATGGACTACTCGGGTATCTAATCCTGTTTGCTCACCACACTTTCGCACCTCAGCGTCAATACCGGGCCAGGTGGCCTCCTTCTCCACTGGTGTTGTTCAATATATCTACTGATTTCACTACTACAAATGGAATTCCGCCACACTCTCCCGGATGCGAGTCTTTCATTCTCAAAGGAAGTTCCACGGCTGAGCCGAGTGCTGTCACCTGATAATTGAAAATACTCCTTAGTCCGGGTTTCGCGCAGA
+
,,FFFFFFFFFF,FFFFFFF:FFF:F,FF,:FFFFF,,FFFFF,:,FF:F:,:F,:F,FF,FFF,,F,FFFFF,,FF:,F,,FFFF,:FF,F:FFFFFFF:,:F,FF:F,F,,,FFFF,,FFF::F,,:,,FFF,:,FF:,F,F,,FFFFFFF,FFF,F,F,FF,F,F,,,,F:F:F:::,,,F,,,,:FF:FF,,:F,F:F,:FFFF,F,F,,:,,,,:F,,:,F:,,,,,:F::,:F:F:F,,,:::,
@A00881:241:HJW2NDRXX:1:2117:20066:31266 2:N:0:CGAGAGAA+GATTGGAG
ACTGATGGACTACTCGGGTATCTAATCCTGTTTGCTCCCCACGCTTTCGCGCCTCAGCGTCAGTTGTCGTCCAGCAAGCCGCCTTCGCCACTGGTGTTCCTCCGTATATCTACGCATTTCACCGCTACACCCGGAATTCCGCTTGCCTCTCCGATACTCAAGATAGACCGTTTCACATGCCGTGTCCGGGTTGAGCCCGGAGACTGCACATCTGACTTGCATACGCGCCTACGCGCCCTGTTCACCCAGG
+
,FFFFFFFFFFFFFFFFFFFFFFFFFFF:FFFF:FFFFFFFFFF:FFFFFFFFFFFFFF:FFFF,FFFF:FF::FF:,FFFFFFFF:FFFFFFFFFF,FF:FF::F,F,FF,FFFF,F,FFFFFFF,:::,,FF,:F:FFF:FF:FFFF:::FFF,F,:F:FFFFFFFFFFF,FF,,F:FF:,,F,FFFF,:F,F,:F,:,,,,F,,:,,F:F::F,FF:,,,::,F:::F::::FF,:,F,,:,::,,F
@A00881:241:HJW2NDRXX:1:2123:14018:17284 2:N:0:CGAGAGAA+GATTGGAG
ACTGATGGACTACTTGGGTATCTAATCCTGTTTGCTCCCCACGCTTTCGTGACTCAGCGTCAGTTGTCGTCCAGCAAGCCGCCTTCGCCACTGGTGTTCCTCCGTATATCTACGCATTTCACCGCTACACACGGAATTCCGCTTGCCTCTCCGATACTCAAGATAGACAGTTTCAAATGCAGTTTCCGGGTTGAGCCCGGAGATTTCACATCTGACTTGCCTACCCGCCTACGCGCCCTTTACACCCAGT
+
:FFFFFFFFFFFFFFFFFFFFFFFFFFFFFFFFFFFFFFFFFFFFFFFFFFF:FFFFFFFFFFFFFFFFFFFFFFFFFFFFFFFFFFFFFFFFFFFFFFFFFFFFFFFFFFFFFFFFFFFFFFFFFFFFFFFFF:FFFFFFFFFFFFFFFFFFFFFFFFFFF:FFF:FFFFF:FF::FF:FFFFFF::FFFFF,FFFFFFFF:FFFF:F::FFFFFFFFFF:F,,FF:F:FFFF:FFF:FFFF:FFF,::
@A00881:241:HJW2NDRXX:1:2125:30011:19774 2:N:0:CGAGAGAA+GATTGGAG
ACTGATGGACTACTGGGGTATCTAATCCTGTTTGCTCCCCACGCTTTCGCGCCTCAGCGTCAGTTGTCGTCCAGCAAGCCGCCTTCGCCACTGGTGTTCCTCCGTATATCTACGCATTTCACCGCTACACACGGAATTCCGCTTGCCTCTCCGATACTCAAGATAGACAGTTTCAAATGCAGTTTCCGGGTTGAGCCCGGAGATTTCACATCTGACTTGCCTACCCGCCTACGCGCCCTTTACACCCAGT
+
FFFFFFFFFFFFFFFFFFFFFFFFFFFFFFFFFFFFFFFFFFFFFFFFFFFFFFFFFFFFFFFFFFFFFFFFFFFFFFFFFFFFFFFFFFFFFFFFFFFFFFFFFFFFFFFFFFFFFFFFFFFFFFFFFF:FF,FFFFFFFFFFFFFFFFFFFFFFFFFFFFFFFFFFFFFFFFFF:FFFFFFFFFFFFFFFFFFFFFFFFF:FFF:FFFFFF:FFFF,FFFFF::,FF:,FFFFFFFFFFF:FF:FFFF
@A00881:241:HJW2NDRXX:1:2125:10990:21621 2:N:0:CGAGAGAA+GATTGGAG
ACTGATGGACTACGCGGGTATCTAATCCTGTTTGCTCCCCACACTTTCGTGCCTCAACGTCAGTTACAGTCCAGAAAGACGCCTTCGCCACTGGTGTTCCTCCTAATATCTACGCATTTCACCGCTACACTAGGAATTCCTCTTTCCTCTCCTGCACTCAAGAAAAGTAGTTTTAGTTGCAGTTCCTCAGTTAAGCCGAGGGATTTCACAACTAACTTGCTTTCCCGTCTACGCACCCTTTACACCCAAT
+
:FFFFFFF:FFFFFFFFFFFFFFFFFFFFFFFFFFFFFFFFFFFFFFFFFFFFFFFFFFFFFFFF:FFFFFFFFFFFFFFFFFFFFFFFFFFFFFF:FFFFFFFFFFFFFFFFFFFFFFFFFFFFFFFFFF,FFF:FFFFFFFFFFFFFFFFFFFFFFFFFFF,FFFFFFFF:F::FFFFFFFFFFFFFFFF:FFFFFFFFF:FFFFFF:FF:,FFF:FFFFF:FFFFFF::,FFFFFFFF:F:FFF::,
@A00881:241:HJW2NDRXX:1:2125:25437:28855 2:N:0:CGAGAGAA+GATTGGAG
ACTGATGGACTACCTGGGTATCTAATCCTGTTTGCTCCCCACGCTTTCGCGCCTCAGCGTCAGTTTTCGTCCAGAAAGCCGCCTTCGCCACTGGTGTTCCTCCTAATATCTACGCATTTCACCGCTACACTAGGAATTCCGCTTTCCTCTCCGATACTCAAGAACGGCAGTTTCAAATGCAGCCCCGGAGTTAAGCCCCGGTATTTCACATCTGACTTCCCATCCCGCCTACACGCCCTTTACACCCAGA
+
FFFFFFFFFFFFFFFFFFFFFFFFFFFFFFFFFFFFFFFFFFFFFFFFFF:FFFFFFFFFF:FFFFFFFFFFFFFFFFFFFFFFFFFFFFFFFFFFFFFFFFFFF:FFFFFFFFFFFF:FFFFFF:FF:FFFFFFFF:FFFFFFFFFFFFFFF:FFFFFFFFF:::FFFFFF:FFFFFFFFFFFFFFFFF,FFFFFFF:FFF:FFFFF:FFFFFFF:F,FF:FFFFFF:FFFFF:FF::,FFF,FFFF:,
@A00881:241:HJW2NDRXX:1:2125:32108:28917 2:N:0:CGAGAGAA+GATTGGAG
ACTGATGGACTACTAGGGTATCTAATCCTGTTCGCTCCCCACGCTTTCGAGCCTCAGCGTCAGTCATCGTCCAGCGGGCCGCCTTCGCCACCGGTGTTCCTCCTGATATCTGCGCATTTCACCGCTACACTGGGAATTCCGCTTTCCTCTCCGATACTCAAGACTCGCAGTTTCAAAAGCAGCTCCGGAGTTGAGCTCCGGTATTTCACTCCTGACTTGCGTGCCCGCCTCCGCGCCCTTTACACCCAGT
+
FFFFFFFFFFFFFFFFFFFFFFFFFFFFFFFFFFFFFFFFFFFFFFFFFFFFFFFFFFFFFFFFFFFFFFFFFFFFFFFFFFFFFFFFF:FFF:FFFFFFFFFFFFFFFFFFFFFFFFFFFFFFFFFFFFFFFFF,FFFFFFFFFFFFFFFFF:F:FFFFFFFFFF:FFFFFFFF,FFFFFFFFFFFFFFF:FFFFFFFFFFFFFFFFFFFFFFFFFFFFFFFFF:FFF:,:FF:FF::FFFFFF,::F:
@A00881:241:HJW2NDRXX:1:2125:24144:29653 2:N:0:CGAGAGAA+GATTGGAG
ACTGATGGACTACCAGGGTATCTAATCCTGTTCGATCCCCACGCTTTCGTGTATCAGCGTCAGTTGTCGTCCAGTAATCCGCCTTCGCCACTGGTGTTCCTCCCGATCTCTGCGCATTTCACCGCTACACCGGGAATTCCGATTACCCCTCCGACTCTCAAGAAACGCAGTTTCAAGTGCAGCTCAGAGGTTGAGCCCCTGCATTTCACACCTGACTTGCATCCCCGCCTACTCACCCTTTACACCCAGT
+
:FFFFFFFFFFFFFFFFFFFFFFFFFFFFFFFFFFFFFFFFFFFFFFFFFFFFFFFFFFFFFFFFFFFFFFFFFFFFFFFFFFFFFFFFF:FFFFFFFFFFFFFFFFFFFFFFFFFFFFFFFFFFFFFFFFFFFFFFFFFFFFFFFFFFFFFFFFFFFFF:FF::FFFFFFFFFFFFFFFFFFFFFF:FFF:FFFFFFFFFF:FFFFFF,FFFFFFFFF:FFFFFFF:FF,FFF:F:FFF:,F:FF,,FF
@A00881:241:HJW2NDRXX:1:2125:28700:30655 2:N:0:CGAGAGAA+GATTGGAG
ACTGATGGACTACCCGGGTATCTAATCCTGTTTGCTCCCCACGCCTTCGAGCCTCAACGTCAGTTGCCGTCCAGTAAGCCGCCTTCGCCACTGGTGTTCCTCCTAATATCTACGCATTTCACCGCTACACTAGGAATTCCGCTTACCTCTCCGGCACTCAAGCACGACAGTTTCCAGAGCAGCTCCGGGGTTGAGCCCCGGCATTTCACTCCAGACTTGCCTCGCCGTCTACGCTCCCTTTACACCCAGT
+
FFFFFFFFFFFFFFFFFFFFFFFFFFFFFFFFFFFFFFFFFFFFFFFFFFFFFFFFFFFFFFFFFFFFFFFFFFFFFFFFFFFFFFFFFFFFFFFFF:FFFFFFFFFFFFFFFFFFFFFFFFFFFFFFFFFFFF:FFFFFFFF:FFFFFFFFFFFFFFFFFFFFFFFFF,FFFFFFF::FFFFFFFFFFFFFFFFFFFF::FFFFFF:FFFFF,,FFFFFFFF:FFFFFF,F:FFFFFFF:FFFFFFFFF
@A00881:241:HJW2NDRXX:1:2125:27642:31641 2:N:0:CGAGAGAA+GATTGGAG
ACTGATGGACTACGTGGGTATCTAATCCTGTTTGCTCCCCACGCTTTCGAGCCTCAGCGTCAGTAATCGTCCAGTAAGCCGCCTTCGCCACTGGTGTTCCTCCTAATATCTACGCATTTCACCGCTACACTAGGAATTCCACTTACCCCTCCGACACTCTAGTCCGACAGTTTCCAATGCAGTACCGGGGTTGAGCCCCGGGCTTTCACATCAGACTTGCCGTACCGCCTGCGCTCCCTTTACACCCAGT
+
FFFFFFFFFFFFFFFFFFFFFFFFFFFFFFFFFFFFFFFFFFFFFFFFFFFFFFFFFFFFFFFFFFFFFFFFFFFFFFFFFFFFFFFFFFFFFFFFFFFFFFFFFFFFFFFFFFFFFFFFFFFFFFFFFFFFFFFFFFFF:FFFFFFFFFFF:F:FFFFF::FFFFFF::FFFFFFFF,FFFFFFFFFFFFFFFFFFFFF::F:FFFFFFFFFFFFFFFFF:FFF:F:FF,F,FF:FFF:FFFFFFFFFF
@A00881:241:HJW2NDRXX:1:2125:29333:31782 2:N:0:CGAGAGAA+GATTGGAG
ACTGATGGACTACGAGGGTATCTAATCCTGTTTGCTCCCCACGCTCTCGCGCCTCAGCGTCAGTTGTCGTCCAGCAATCCGCCTTCGCCACTGGTGTTCTTCCGTATATCTACGCATTTCACCGCTACACACGGAATTCCGATTGCCTCTCCGATACTCAAGACTGGCAGTTTCAAATGCAGGCTATGGGTTAAGCCCATAGTTTTCACATCTGACTTGTCAGCCCGCCTACGCGCCCTTTACACCCAGT
+
FFFFFFFFFFFFFF:FFFFFFFFFFFFFFFFFFFFFFFFFFFFFFFFFFFFFFFFFFFFFFFFFFFFFFFFFFFFFFFFFFFFFFFFFFF:FFFFFFFFFFFFFFFFFFFFFFFFFFFFFFFFFFFFFFFFFFFFFFFFFFFFFFFFFFFFFFF:FFFF:FFFFFFFFFFFFFFFFFFF:FFFFFFFFFFF:FFFFFFFFFFFFFFFFFFFFFFFFFF:FF,FFFFFFFFFFFF:FFFF,:FFFFFF:FF
@A00881:241:HJW2NDRXX:1:2125:10990:31829 2:N:0:CGAGAGAA+GATTGGAG
ACTGATGGACTACTTGGGTATCTAATCCTGTTTGCTCCCCACGCTTTCGCGCCTCAGCGTCAGTTGTCGTCCAGCAAGCCGCCTTCGCCACTGGTGTTCCTCCGTATATCTACGCATTTCACCGCTACACACGGAATTCCGCTTGCCTCTCCGATACTCAAGCTACACAGTTTCCAGAGCAGCTCCGGGGTTAAGCCCCGGCATTTCACTCCAGACTTGCTAAGCCGTCTGCGCTCCCTTTACACCCAGT
+
FFFFFFFFFFFFFFFFFFFFFFFFFFFFFFFFFFFFFFFFFFFFFFFFFFFFFFFFFFF,FFF::FFFFFFFFFFFFFFFFFFFFFFFFFFFFFFFFFFFFFFFF:FFFFFFFFFFFFFFFFFFFFFFFFFF:F::FFFFFFFF:FFFF:FFFFFFFFFF:FF:FF,F,FF,FF::FFFF,F:FFFFFF:FFFFF:FF:FF::FFF::F::FF:,:FFF:::FFF::F:::::FF:F:FF::F:F:F:FF
@A00881:241:HJW2NDRXX:1:2125:29640:36511 2:N:0:CGAGAGAA+GATTGGAG
ACTGATGGACTACATGGGTATCTAATCCTGTTTGCTCCCCACGCTCTCGCGCCTCAGCGTCAGTTGTCGTCCAGCAATCCGCCTTCGCCACTGGTGTTCTTCCGTATATCTACGCATTTCACCGCTACACACGGAATTCCGATTGCCTCTCCGATACTCAAGACTGGCAGTTTCAAATGCAGGCTATGGGTTAAGCCCATAGTTTTCTCATCTGCCTTGTCAGCCCGCCTACGCGCCCTTTACACCCAGT
+
FFFF:FFFFFFFF:FFFFFFFFFFFFFFFFFFFFFFFFFFFFFFFFFFFFFFFFFFFFFFFFFFFFFFFFFFFFFF:FFFFFFFFFFFFFFFFFFFFFFFFFFFFFFFFFFFFFFFFFFFFFFFFFFFFFFFFFF,FFFFFFFFFFFFFFFFFFFFFFFFFFFFFFFFFFFFFFFFF:F,FFFFFFFFFF:FFFFFF:FFFFFF:FF,:FF:F,,F:F,:FFFFFFFFFFFFFFFF,F,:FFFFFF:F:,
@A00881:241:HJW2NDRXX:1:2126:30617:3630 2:N:0:CGAGAGAA+GATTGGAG
ACTGATGGACTACACGGGTATCTAATCCTGTTTGATACCCGCACTTTCGAGCATCAACGTCAGTTACGGTCCAGCAGGCTGCCTTCGCAATCGGAGTTCTTCGTGATATCTATGCATTTCACCGCTACACCACGAATTCCGCCTGCCTATGCCGCACTCAAGGCCCCCAGTTTCAACTGCAATTCTACGGTTGAGCCGCAAACTTTCACAACTGACTTAAGGACCCGTCTACGCTCCCTTTAAACCCAAT
+
FFFFFFFFFFFFFFFFFFFFFFFFFFFFFFFFFFFFFFFFFFFFFFFFFFFFFFFFFFFFFFFFFFFFFFFFFFFFFFFFFFFFFFFF:FFFFFFFFFFFFFFFFFFFFFFFFFFFFFFFFFFFFFFFFFFFFFFFFFFFFFFFFFFFFFFFFFFFFFFF:FFFFFFFF:FFFFFFFFF:FF:FFFFFFFFFF:FFFFFFF:F:FFFFFFFFF,FFF:,FFFFFFFFFFFFFFFFFFF,FFFFFF:FFFF
@A00881:241:HJW2NDRXX:1:2126:25030:3662 2:N:0:CGAGAGAA+GATTGGAG
ACTGATGGACTACATGGGTATCTAATCCTGTTTGCTCCCCACGCCTTCGAGCCTCAACGTCAGTTACAGTCCAGTAAGCCGCCTTCGCCACTGGTGTTCCTCCTAATATCTACGCATTTCACCGCTACACTAGGAATTCCACTTACCTCTCCTGCACTCCAGCCGGGCAGTTTCCAAAGCAGTCCCAGGGTTGGGCCCTGGGCTTTCACTCCAGACTTGCTCTGCCGTCTACGCTCCCTTTACACCCAGT
+
FFFFFFFFFFFFFFFFFFFFFFFFFFFFFFFFFFFFFFFFFFFFFFFFFFFFFFFFFFFFFFFFFFFFFFFFFFFFFFFFFFFFFFFFFFFFFFFFFFFFFFFFFFFFFFFFFFFFFFFFFFFFFFFFFFF:FFF,FFFFFFFFFFFFFFFFFFFFFFFFFFFFFFFF:FFFFFFFFFF:FFFFFFFFFFFFFFFFFFF:FFFFFFFFFFFFFFFFFFFFFFFFFFFFFFF:FFFFFFFFFFFFFF:FF:
@A00881:241:HJW2NDRXX:1:2126:23746:4194 2:N:0:CGAGAGAA+GATTGGAG
ACTGATGGACTACACGGGTATCTAATCCTGTTTGCTCCCCACGCCTTCGAGCCTCAACGTCAGTTGCCGTCCAGTAAGCCGCCTTCGCCACTGGTGTTCCTCCTAATATCTACGCATTTCACCGCTACACTAGGAATTCCGCTTACCTCTCCGGCACTCAAGCCGTACAGTTTCCAGAGCAGCCCCGAGGTTAAGCCCCGGTATTTCACTCCAGACTTGCACCGCCGTCTACGCTCCCTTTACACCCAGT
+
FFFFFFFFFFFFFFFFFFFFFFFFFFFFFFFFFFFFFFFFFFFFFFFFFFFFFFFFFFFFFFFFFFFFFFFFFFFFFFFFFFFFFFFFFFFFFFFFFFFFFFFF:FFFFFFFFFFFFFFFFFFFFFFFFFF:FFFFFFFFFFFFFFFFFFFFFFFFFFFF:FFFFF,FFFFFFFFFFFFFFFFFFFF,FFFF:FFFFF:FFFFFFFFFFFFFFF:FFFFFFFFFFFFFFFFFFFFFFFFFFFFFFFFFFF
@A00881:241:HJW2NDRXX:1:2126:25807:4664 2:N:0:CGAGAGAA+GATTGGAG
ACTGATGGACTACGAGGGTATCTAATCCTGTTTGCTCCCCACGCTTTCGCGCCTCAGCGTCAGTTGCTGTCCAGCAGGCCGCCTTCGCCACTGGTGTTCCTCCGTATATCTACGCATTTCACCGCTACACACGGAATTCCGCCTGCCTCTCCAGTACTCAAGAACTACAGTTTCAAATGCAGGCTATGGGTTGAGCCCATAGTTTTCACATCTGACTTGCAGTCCCGCCTCCACGCCCTTTACACCCAGT
+
FFFFFFFFFFFFFFFFFFFFFFFFFFFFFFFFFFFFFFFFFFFFFFFFFFFFFFFFFFFFFFFFFFFFFFFFFFFFFFFFFFFFFFFFFFFFFFFFFFFFFFFFFFFFFFFFFFFFFFFFFFFFFFFFFFFFFF:FFF:FFFFF:FFFFFFFFFFFFFFFFFFFFFFFFFFFFFFFFFFFFFFFFFFFFFFFFFFFFFFF:FFFFFFFFFFFFFFFFFFFFFFFFFFFFF,FFF:FFFFFFFFFFFFFFF
@A00881:241:HJW2NDRXX:1:2126:23194:5869 2:N:0:CGAGAGAA+GATTGGAG
ACTGATGGACTACTGGGGTATCTAATCCTGTTTGCTCCCCACGCTTTCGCGCCTCAGCGTCAGTTACTGTCCAGCAATCCGCCTTCGCCACTGGTGTTCCTCCGTATATCTACGCATTTCACCGCTACACACGGAATTCCGATTGCCTCTCCAGCACTCAAGAACTCCAGTTTCAAATGCAGGCCAGAGGTTGAGCCTCTGGTTTTCACATCTGACTTGCAATCCCGCCTACACGCCCTGTACACCCCAT
+
:FFFFFFFFFFFFFFFFF:FFFFFFFFF:FFFFFFFFFFFFFFFFFFFFFFFFFFFFFFFFFFFFFFFFFFFFFF:FFFFFFF,FFFFFFFFFF:FFFFFFFFFFFFFFF:FFF:FFFFFFFFFFFFFFFFFFFF,FFFFFFFFFFFFFF:FFFFFFFFF,FFFFF,FFFFFFF,FFFF:FFFF::FF:FFFF:FF::FFFF:FFFF:FF,FFFF:FF,:,F:FFF:F::FFFFFF:F,:F,FFFFF,F,
@A00881:241:HJW2NDRXX:1:2126:23430:6997 2:N:0:CGAGAGAA+GATTGGAG
ACTGATGGACTACGCGGGTATCTAATCCTGTTTGCTCCCCACGCTTTCGCGCCTCAGCGTCAGTTGTCGTCCAGCAAGCCGCCTTCGCCACTGGTGTTCCTCCGTATATCTACGCATTTCACCGCTACACACGGAATTCCGCTTGCCTCTCCGATACTCAAGATAGACAGTTTCAAATGCAGTTTCCGGGTTGAGCCCGGAGATTTCACATCTGACTTGCCTACCCGCCTACGCGCCCTTTACACCCAGT
+
FFFFFFFFFFFFFFFFFFFFFFFFFFFFFFFFFFFFFFFFFFFFFFFFFFFFFFFFFFFFFFFFFFFFFFFFFFFF:FFFFFFFFFFFFFFFFFFFFFFFFFFFFFFFFFFFFFFFFFFFFFFFFFFFFFFFFFF,FFFFFFFFFFFFFFFFFFFFFFFFFF:FFFFFFFFFFFFFFFFFFFFFFFFFFFFFFFFF:FFF:FFFFFFFFFFFFFFFFFFFFFFFFFFFFFFFFF:FFFFFFFFFFFFFFF
@A00881:241:HJW2NDRXX:1:2126:23276:8923 2:N:0:CGAGAGAA+GATTGGAG
ACTGATGGACTACCAGGGTATCTAATCCTGTTTGCTCCCCACGCTTTCGTGCCTCAGTGTCAGTTACAGTCCAGCAGATCGCCTTCGCCACTGGTGTTCTTCCCAATATCTACGCATTCCACCGCTACACTGGGAATTCCATCTGCCCCTCCTGCACTCACGTCTCACAGTTTTAGTAGTAGTTCCGAAGTTGAGCCTCGGGATTACGCTACTAACTTGCTAGACCACCTACGCACCCTTTACGCCCAGT
+
F,FFFFFFFFFFFFFFFFFFFFFF:FF:FFFFFFFF:FFFFF:FFFFFFFFFFFFF:FFFFFFFFFFFFFFFF:FF,FFFFFFFFF:FFFFFFFFFFFFFFFFFFFF:FFFFF:FFFFFF:F:FFFFF,FFF,FF,FF,F:FFFF::FFFFFFFFFFFFF,FFFFF,FFFFFFFF:FFFFFFFFFF,F:FF,F,F,FFF,FFFFF,FF:FFFFFF:FFF,,:,FFFFFFF,:FFFF,FFFF:FFFF:F:F
@A00881:241:HJW2NDRXX:1:2126:24994:8985 2:N:0:CGAGAGAA+GATTGGAG
ACTGATGGACTACCCGGGTATCTAATCCTGTTTGCTCCCCACGCTTTCGAGCCTCAACGTCAGTTACAGTCCAGTAAGCCGCCTTCGCCACCGGTGTTCCTCCTAATATCTACGCATTTCACCGCTACACTAGGAATTCCGCTTACCTCTCCTGCACTCCAGACTGACAGTTTCCAAAGCAGTCCGGGGGTTGGGCCCCCGCATTTCACTTCAGACTTGCCTCTCCGTCTGCGCTCCCTTTACACCCAGT
+
FFFFFFFFFFFFFFFFFFFFFFFFFFFFFFFFFFFFFFFFFFFFFFFFFFFFFFFFFFFFFFFFFFFFFFFFFFFFFFFFFFFFFFFFFFFFFFFFFFFFFFFFFFFFFFFFFFFFFFFFFFFFFFFFFFF,FFFFFFFFFFFF:FFFFFFFFFFFFFFFFFFFFFFFFFFFFFF,FFFFFFFFFFFFFFFFFFFFFFFF:F:FFFFFFFFF::FFFFFFFFFFFFFFFFFFFFFFFFFFFFFFFFFFF,
@A00881:241:HJW2NDRXX:1:2126:21739:9831 2:N:0:CGAGAGAA+GATTGGAG
ACTGATGGACTACCGGGGTATCTAATCCTGTTTGCTCCCCACGCTTTCGCGCCTCACCGTCAGTTGTCGTCCAGTAATCCGCCTTCGCCACTGGTGTTCTTCCTTATATCTACGCATTTCACCGCTACACAAGGAATTCCGATTACCTCTCCGATACTCAAGACATACAGTTTCAAATGCAGTTTCCGGGTTGAGCCCGGAGATTTCACATCTGACTTGCTTGCCCGCCTACGCGCCCGTTACACCCAGT
+
:FFFFFF:FFFFF:F,FFFFFFFFFF,FFF,FFF,FFFFFF:F::FFFFF,FFFFF:FFFFFFFF:FFFFF:FFFF:FFFFFFFFFF,:FFFFFFFF::FF:FFFFFFF:FF,:,FFFFFFF:F:,FF,FFFFFF:F::F:F:F,FFFFFFFFFFFFF::FFFFFF:F,FFFFFFF:FF,FFFFFFFF,F::FFFFFF:F,:F,FF:FFFFFF,:FFFFF,,F:FF:FFFFFFFFF:FFF:F,::FFFFF
@A00881:241:HJW2NDRXX:1:2126:9643:10363 2:N:0:CGAGAGAA+GATTGGAG
ACTGATGGACTACTGGGGTATCTAATCCTGTTTGCTACCCTAGCTTTCGTTCCTCAGCGTCAATAACGGCCCAGTAAAGCGCTTTCGCCACCGATGTTCCTCCTGATATCTACGCATTTCACCGCTACACCAGGAATTCCCTTTACCTCTACCGCATTCTAGTCAAGTCGTATCAAATGCCGAACCGAAGTTGAGCCCCGGGCTTTAACATCTGACTTACTTCACCGCCTACGAACGCTTTACGCCCAAT
+
FFFFFFFFFFFFFFFFFFFFFFFFFFFFFFFFFFFFFFFFFFFFFFFFFFFFFFFFFFFFFFFFFFFFFFFFFFFFFFFFFFFFFFFFFFFFFFFFFFFFFFFFFFFF:FFFFFFFF:FFFFFFFF:FFFFFFFF,,FF:F,FFFFFFFFFFFFFF:FFF::FFFFFF,:FFFFFFFFFFFFFFFFFFFFFFFFFFFFFF:FFF:FFFFFFFFFFFFFFF:FFFFFFF::,FFFFF:FFFFFFFFFFFFF
@A00881:241:HJW2NDRXX:1:2126:23294:11240 2:N:0:CGAGAGAA+GATTGGAG
ACTGATGGACTACACGGGTATCTAATCCTGTTTGCTCCCCACGCTTTCGCGCCTCAGCGTCAGTTGTCGTCCAGCAAGCCGCCTTCGCCACTGGTGTTCCTCCGTATATCTACGCATTTCACCGCTACACACGGAATTCCGCTTGCCTCTCCGATACTCAAGACACACAGTTTCAAATGCAGTTTCCGGGTTGAGCCCGGAGATTTCACATCTGACTTGCATGCCCGCCTACGCGCCCTTTACACCCAGT
+
FFFFFFFFFFFFFFFFFFFFFFFFFFFFFFFFFFFFFFFFFFFFFFFFFFFFFFFFFFFFFFFFFFFFFFFFFFFFFFFFFFFFFFFFFFFFFFFFFFFFFFFFFFFFFFFFFFFFFFFFFFFFFFFFFFFFFFFFFFFFFFFFFFFFFFFFFFF:FFFFFFFFFFFFFFFFFFFFFFFFFFFFFF,FFFFFF:FFFFF:FFFFFFFFFFFFFFFFFFFFFFFFFFFFFFFF:F:FFFFFFFFFFFFFFF
@A00881:241:HJW2NDRXX:1:2126:25030:11929 2:N:0:CGAGAGAA+GATTGGAG
ACTGATGGACTACCGGGGTATCTAATCCTGTTTGCTCCCCACGCTTTCGCGCCTCAGCGTCAGTTGTCGTCCAGCAAGCCGCCTTCGCCACTGGTGTTCCTCCGTATATCTACGCATTTCACCGCTACACACGGAATTCCGCTTGCCTCTCCGATACTCAAGATAGACAGTTTCAAATGCAGTTTCCGGGTTGAGCCCGGAGATTTCACATCTGACTTGCCTACCCGCCTACGCGCCCTTTACACCCAGT
+
FFFFFFFFFFFFFFFFFFFFFFFFFFFFFFFFFFFFFFFFFFFFFFFFFFFFFFFFFFFFFFFFFFFFFFFFFFFFFFFFFFFFFFFFFFFFFFFFFFFFFFFFFFFFFFFFFFFFFFFFFFFFFFFFFFFFFFFFFFFFFFFFFFFFFFFFFFFFFFFFFFFFFF:FFFFFFFFF:FFFFFFFFFF:FFFFFFFFFFFFFFFFFFFFFFFFFFFFFFFF:FFFFFFFF:,FFFFFFFFFFFF:FFFFFF
@A00881:241:HJW2NDRXX:1:2126:26657:12054 2:N:0:CGAGAGAA+GATTGGAG
ACTGATGGACTACGAGGGTATCTAATCCTGTTTGCTCCCCACACTTTCGTGCCTCAACGTCAGTTACAGTCCAGTAAGTCGCCTTCGCCACTGGTGTTCCTCCTAATATCTACGCATTTCACCGCTACACTAGGAATTCCACTTACCTCTCCTGCACTCAAGATTTACAGTTTTAGTTGCAGTTCCTCAGTTAAGCCGAGGGATTTCACAACTAACTTGCTAACCCGTCTACGCACCCTTTACACCCAAT
+
FFFFFFFFFFFFFFFFFFFFFFFFFFFFFFFFFFFFFFFFFFFFFFFFFFFFFFFFFFFFFFFFFFFFFFFFFFFFFFFFFFFFFFFFFFFFFFFFFFFFFFFFFFFFFFFFFFFFFFFFFFFFFF:FFFFFFFF:FFFFFFFFFFFFFFFFFFFFFFFFF:F:FFFF,FFFFFFFFFFFFFFFFFFFFFFFFFFFFFFFFFFFFFFF:FFF,FFFFFFFFFFF:FFFFF:,:FFFF:F,FFFFFFF:::
@A00881:241:HJW2NDRXX:1:2126:30716:16016 2:N:0:CGAGAGAA+GATTGGAG
ACTGATGGACTACCGGGGTATCTAATCCTGTTTGCTCCCCACGCTTTCGCGCCTCAGCGTCAGTTGTCGTCCAGCAAGCCGCCTTCGCCACTGGTGTTCCTCCGTATATCTACGCATTTCACCGCTACACACGGAATTCCGCTTGCCTCTCCGATACTCAAGACACACAGTTTCAAATGCAGTTTCCGGGTTAAGCCCGGAGATTTCACATCTGACTTGCATGCCCGCCTACGCGCCCTTTACTCCCAGT
+
FFFFFFFFF:FFFFFFFF,FF:,F:FFFFFF:FFFFFFFFFFFFFF:FFFFFFFFFFFFFFFFFFFFFFFFFFFFFFFFFFFF:FFFFF:FFFFFFFFFFFFFF::F,:,FFFFFFFFFFFFFFFFFFFF,FFFFFFFFFFF:F:FF,FFFFFFF:FFFF,FFFFFFF:FFFFFFF,FFFF:FFF,FFFFF,FFFF:FF,FFF:F:::FFFFF::FFF,FFF:F:F:F,F:F,,FFFFFF,FF,F:F,,F
@A00881:241:HJW2NDRXX:1:2126:26937:16799 2:N:0:CGAGAGAA+GATTGGAG
ACTGATGGACTACTAGGGTATCTAATCCTGTTTGCTCCCCACGCTTTCGAGCCTCAACGTCAGTTACAGTCCAGTAAGCCGCCTTCGCCACCGGTGTTCCTCCTAATATCTACGCATTTCACCGCTACACTAGGAATTCCGCTTACCTCTCCTGCACTCCAGACTGACAGTTTCCAAAGCAGTCCGGGGGTTGGGCCCCCGCATTTCACTTCAGACTTGCCTCTCCGTCTGCGCTCCCTTTACACCCAGT
+
,FFF:FFFFFFF,FFFFFFFFFFFFFFFFFFFFFFFFFFF:FFFFFFFFFFFFFFFFFFFFFFFFFFFFFFFFFF::FFFFFFFFFFFFFFF:F::,FFFFFFFFFF:FFFFFFFFFFF:,FFFF:FFFFFFFFFFFFFFFFFFFFFFFFFFFFFFF:FF:FFFFFFF:F:FFFFFFFFFFFFFFFFFFFFFF:F:FFFFFFFFFF:,FFFFFF::FFFFFFFFFFF:::F:FF:FFF:,F:FFF::FF,
@A00881:241:HJW2NDRXX:1:2126:20292:16845 2:N:0:CGAGAGAA+GATTGGAG
ACTGATGGACTACCGGGGTATCTAATCCTGTTTGCTCCCCACGCTTTCGAGCCTCAGCGTCAGTAAAAGCCCAGTAAGCCGCCTTCGCCACTGATGTTCCTCCATATATCTACGCATTTCACCGCTACACATGGAATTCCGCTTACCTCTACTTCACTCAAGAACTACAGTTTCAAATGCAGGTTATGAGTTGAGCCCATAATTTTCACATCTGACTTGCAGTCCCGCCTACACTCCCTTTACACCCAGT
+
FFFFFFFFFFFFFFFFFFFFFFFFFFFFFFFFFFFFFFFFFFFFFFFFFFFFFFFFFFFFFFFFF:FFFFFFFFFF:FFFFFFFFFFFFFFFFFFFFFFFFFFFF:FFFFFFFFFFFFFFFFFFFFFFFF:FFF:FFFFFFFFFFFFFFFFFFFFFFFFFFFFFFFFFFFFFFFFFFFFFFFFFF:FFFFFFFFFFF:FFFFFFFFFFFFFFFFFFFF:FFFFFFFFFFFF:F::FFFFFFFFFFFFFFF
@A00881:241:HJW2NDRXX:1:2126:20645:17331 2:N:0:CGAGAGAA+GATTGGAG
ACTGATGGACTACACGGGTATCTAATCCTGTTTGCTCCCCACGCTTTCGAGCCTCAACGTCAGTTACAGTCCAGTAAGCCGCCTTCGCCACTGGTGTTCCTCCTAATATCTACGCATTTCACCGCTACACTAGGAATTCCGCTTACCTCTCCTGCACTCCAGACAAACAGTTTCCAAAGCAGTCCGGGGGTTGGGCCCCCGCCTTTCACTTCAGACTTGCTCATCCGTCTACGCTCCCTTTACACCCAGT
+
FFFFFFFFFFF,FFFFFFFFFFFFFFFFFFFFFFFFFFFFFFFFFFFFFFFFFFFFFFFFFFFFFFFFFFFFFFFFFFFFFFFFFFFFFFFFFFFFFFFFFFFFFFFFFFFFFFFFFFFFFFFFFFFFFFF:F:FFFFFFFFFFFFFFFFFFFFFFFFFF:FFF:FFFFFFFFFFFFFFFFFFFFFFFFFFFF::FF:FFF:F,FFFFFFF::FFF,FFF::FFFF:FFFFF:FF:FFF:F,FFFF:FFF
@A00881:241:HJW2NDRXX:1:2126:18394:17848 2:N:0:CGAGAGAA+GATTGGAG
ACTGATGGACTACCAGGGTATCTAATCCTGTTCGATCCCCACGCTTTCGTGCTTCAGCGTCAGTCTCGCTATGGTATGCTGCCTTCGCAATCGGGGTTCTGCGTGATATCTATGCATTTCACCGCTACACCACGCATTCCGCATACCTCTTCCGAACTCCAGTCCCGCAGTTTCAATGGCAAGCGCACGGTTAAGCCGCACGTTTTCACCGCTGACTTGCGGGTCCGCCTACGCACCCTTTAAACCCAAT
+
FFFFFFFFFFFFFFFFFFFFFFFFF:FFFFFFFFFFFFFFFFFFFFFFFFFFFFFFFFFFFFFFFFFFFFFFFFF::FFFFFFFFFFFFFFFFFFFFFFFFFFFFFFF:FFFFFFFFFFFFFFFFFFFFFFFFFFFFFFFFF:FFFFFFFFFFFFFFFFFFFFF:FFFFFFFFFF::FFFFFFFF:FFFFFFFFFFFFFFFFFFFFFFFFFFFFFFFFFFFF:FFF:F:FF:FFFFFFFFFFFFFFFFFF
@A00881:241:HJW2NDRXX:1:2126:18575:18818 2:N:0:CGAGAGAA+GATTGGAG
ACTGATGGACTACGTGGGTATCTAATCCTGTTTGCTCCCCACGCTTTCGTGTCTCAGCGTCAGTTGTGGTCCAGTAAACCGCCTTCGCCACCGGTGTTCCTCCTGATATCTACGCATTTCACCGCTACACTAGGAATTCCGCTTACCTCTCCTGCAATCCAGCTGCACAGTTTCAAAAGCAGTCCCATGGTTAAGCCTTGGGCTTTCACTTCTGACTTGCTCAGCCGCCTGCGCTCCCTTTACACCCAGT
+
:F,FFFFFFFFFFFFFFFFFFFFFFFFFFFFFFFFFFFFFFFFFFFFFFFFFFFFFFFFFFFF::FFFFFFFFFFFFFFFFFFFFFFFF:FFFFFF:FFFFFFFFFFFFFFFFFFFFFFFFFFFFFFFFFFFFFF:FFFFFFFFFFFFFFFF:FF:FFFFFFFFFF::FF,FFFFFFFFF:FFFFFFF:FFFFF:FFFFF:FFFFFFF:FFFFF:FFFF:FFF,F:FFFFFFF,:FFFFF:FFFFFFF::
@A00881:241:HJW2NDRXX:1:2126:30246:19085 2:N:0:CGAGAGAA+GATTGGAG
ACTGATGGACTACGCGGGTATCTAATCCTGTTCGATCCCCACGCTTTCGTGCTTCAGCGTCAGTCTCGCTATGGTATGCTGCCTTCGCAATCGGGGTTCTGCGTGATATCTATGCATTTCACCGCTACACCACGCATTCCGCATACCTCTTCCGAACTCCAGTCCCGCAGTTTCAATGGCAAGCGCACGGTTAAGCCGCACGTTTTCACCGCTGACTTGCGGGTCCGCCTACGCACCCTTTAAACCCAAT
+
FFFFFFFFFFFFFFFFFFFFFFF:FFFFFFFFFFFFFFFFFFFFFFFFFFFFFFFFFFFFFFFFFFFFFFFFFFFFFFFFFFFFFFFFFFFFFFFFFFFFFFFFFFFFFF:FFFF::FFFFFFFFFFFFFFFFFFFFFFFFFFFFFFFFFFFFFFFFFFFFFFFFFFFFFFFFFF:FFFFF::FFFFFFFFFFFFFFFFFFFFFFFF:FFFFFFFFFFFFFFFFFFFFFFF,FFFFFFFFFFF,FFFFF:
@A00881:241:HJW2NDRXX:1:2126:31901:19288 2:N:0:CGAGAGAA+GATTGGAG
ACTGATGGACTACCAGGGTATCTAATCCTGTTTGCTCCCCACGCTTTCGAGCCTCAGCGTCAGTAAAAGCCCAGTTGGCCGCCTTCGCCACTGGTGTTCCTCCTAATATCTACGCATTTCACCGCTACACTAGGAATTCCGCCAACCTCTACTTCACTCAAGAAGACCAGTTTTGAACGCAACTACCAGTTGAGCCGGTAGATTTAACATTCAACTTGGCCTCCCGCCTACGCTCCCTTTACACCCAATA
+
FFFFFFFFFFFFFFFFFFFFFFFFFFFFFFFFFFFFFFFFFFFFFFFFFFFFFFFFFFFFFFFFFFFFFFFFFFFFFFFFFFFFFFFFFFFFFFFFFFFFFFFFFFFFFFFFFFFFFFFFFFFFFFFFFFFFFF::FFFFFFFFFFFFFFFFFFFFFFFFFFFFFFFF::FFFFFFFFFFFFFFFFFFFFFFFFFFFFFFFFF:FFFF:FFFFFFFFFFFFFFFFFFFFFFFFFFFFFFFFFFFFFFFFF
@A00881:241:HJW2NDRXX:1:2126:18457:19335 2:N:0:CGAGAGAA+GATTGGAG
ACTGATGGACTACTTGGGTATCTAATCCTGTTCGCTCCCCACGCCCTCGTGCCTCAGCGTCAATAGACGATTCGCGAGATGCCTTCGCAATCGGCGTGCTGAGTGATCGCTCTGCATTTCACCGCTCCACCACTCATTCCTCCCGCGGCCTCGCCATTCCAGCCCCACAGTATTGGAGGCCCCCCCGACGGTGAGCGCCGGCATGTCACCTCCAACTTGCACGCCCGCGTACGCACCCTGTAAGCCCCAT
+
FFFFFFFFFFFFF,FFFFFFFFFFFFFFFF,FFF::FFFF,FFFFF:FFFFFFFF,FF,,FFFF,F,FFFFFFFF:FFF:F:FFF,FF,F:FFFFFFFFFFFFFF,,F,:,:FFF,F,F:FF:FF,FFFFF,:F:,,,:FFF:FFF:FF,:FFFF:,F:FFFFF,:F:FFF,FFFFFFFF,FFFF:FF:F,FFFFFFF::F:FF:FFF,FF:,,::F,:F,:FF:F:F,F:,F:,::F,,FF,,FFF,F,
@A00881:241:HJW2NDRXX:1:2126:28935:19539 2:N:0:CGAGAGAA+GATTGGAG
ACTGATGGACTACCGGGGTATCTAATCCTGTTTGCTCCCCACGCTTTCGCGCCTCAGCGTCAGTTGTCGTCCAGCAAGCCGCCTTCGCCACTGGTGTTCCTCCGTATATCTACGCATTTCACCGCTACACACGGAATTCCGCTTGCCTCTCCGATACTCAAGATAGACAGTTTCAAATGCAGTTTCCAAGTTGAGCCTGGAGATTTCACATCTGACTTGCCTCCCCGCCTACGCGCCCTTTACACCCAGT
+
FFFFFFFFFFF:FFFFFFFFFFFFFFFFFF,FFFFFFFFF:FFFFFFFFFFFFFFFFFFFFFFFFFFFFFFFFFFF:FFFFFFFFF:FFFFFFFFFFFFFFFFFFFFFFFFFFFFF,FFFFFFFFF:FFFFFFFFFFFFFFFFF,FFFFFFF:,F:FFFF:FFF,:FF:F::FFFF:FF:FFFFFFFF:FF:FFFFFFFFFFFFFFFFFF,FFFFFFFFF:F,FFFFFFF::::FFFFF,FF:F,,FFFF
@A00881:241:HJW2NDRXX:1:2126:22498:19946 2:N:0:CGAGAGAA+GATTGGAG
ACTGATGGACTACCTGGGTATCTAATCCTGTTTGCTCCCCACGCTTTCGAGCCTCAACGTCAGTTACAGTCCAGTAAGCCGCCTTCGCCACTGGTGTTCCTCCTAATATCTACGCATTTCACCGCTACACTAGGAATTCCGCTTACCTCTCCTGCACTCCAGCCGGACAGTTTCCAAAGCAGTCCCAGGGCTGAGCCCTGGGCTTTCACTTCAGACTTGCCCTGCCGTCTACGCTCCCTTTACACCCAGT
+
FFFFFFFFFFFFFFFFFFFFFFFFFFFFFFFFFFFFFFFFFFFFFFFFFFFFFFFFFFFFFFFFFFFFFFFFFFFFFFFFFFFFFFFFFFFFFFFF,FFFFFFFFFFFFFFFFFFFFFFFFFFFFFFFFFFFFFFFFFFFFFFFFFFFFFFFFFFFFFFFFFFFFF,FFFFFFFFFFFFFFFFFFFFFFFFFFFFFFFFFFFFFFFFFFFFFFFFFFFFFFFFFFFFF:F:F:FFFFFFFFFFFFFFF:F
@A00881:241:HJW2NDRXX:1:2126:31539:20196 2:N:0:CGAGAGAA+GATTGGAG
ACTGATGGACTACCCGGGTATCTAATCCTGTTTGCTCCCCACGCTTTCGAGCCTCAACGTCAGTTACAGTCCAGTGAGCCGCCTTCGCCACTGGTGTTCCTCCTAATATCTACGCATTTCACCGCTACACTAGGAATTCCGCTCACCTCTCCTGCACTCCAGCTTACCAGTTTCCAAAGCAGTCCCACGGTTGAGCCGTGGGCTTTCACTTCAGACTTGACAGGCCGTCTACGCTCCCTTTACACCCAGT
+
FFFFFFFFFFFFFFFFFFFFFFF:FFFFFFFFFFFFFFFFFFFFFFFFFFFFFFFF:FFFFFFFFFFFFFFFFFFFFFFFFFFFFFFFFFFFFFFFFFFFFFFFFFFFFFFFFFFFFFFFFFFFFFFFFFFFFFFFFFFFFFFFFFFFFFFFFFFFFFFFFFFFFFF:FFFFFFFFFFFFFFFFFFFFFFF:FFFFFFFFFFFFFFFFFFFFFFFFFF,FFFFFFFFFFF:F:FFFFFFFFFFFFFF,FF
@A00881:241:HJW2NDRXX:1:2126:27308:20729 2:N:0:CGAGAGAA+GATTGGAG
ACTGATGGACTACATGGGTATCTAATCCTGTTCGCTCCCCACGCCCTCGTGCCTCAGCGTCAATAGACGATTCGCGAGATGCCTTCGCAATCGGCGTTCTGAGTGATCTCTATGCATTTCACCGCTACACCACTCATTCCTCCCGCGGCATCGCCATTCCAGCCACACAGTATTGGAGGCACCCCCGACGTTGAGCGCCGGCATTTCACCTCCAACTTGCACGACCGCCTACGCACCCTGTAAACCCAAT
+
:FFFFFFFFFFFFFFFFFFFFFFFFFFFFFFFFFFFFFFFFFFFFFFFFFFFFFFFFFFFFFFFFFFFFFFFF:FFF:FFFFF:FFFFFFFFFFFFFFFFFFFFFFFFFFF,FFFFFFFFF:FFFFFF:FFFFFFFFFFFFFFFFFFFFFFFFF:FF:FFF::FFFFF:FF::FFFFFFF:FFFF:FFFF,FFFFFFFF:FFF,FFFFFFFFF:FFFFFF:FFFFFFFF,FF:FFFFFF,F:FFFFFFFF
@A00881:241:HJW2NDRXX:1:2126:22299:20854 2:N:0:CGAGAGAA+GATTGGAG
ACTGATGGACTACGTGGGTATCTAATCCTGTTTGCTCCCCACACTTTCGTGCCTCAACGTCAGTTACTGTCCAGAAAGTCGCCTTCGCCACTGGTGTTCCTCCTAATATCTACGCATTTCACCGCTACACTAGGAATTCCACTTTCCTCTCCAGCACTCAAGAAAATCAGTTTTGGTTGCAGTTCCTCAGTTAAGCCGAGGGATTTCACAACCAACTTGACTCCCCGTCTCCGCACCCTTTACACCCAAT
+
FFFFFFFFFFFFFFFFFFFFFFFFFFFFFFFFFFFFFFFFFFFFFFFFFFFFFFFFFFFFFFFFFFFFFFFFFFFFFFFFFFFFFFFFFFFFFFFFFFFFFFFFFFFFFFFFFFFFFFFFFFF:FFFFFFF:FFFFFFFFFFFFFFFFFFFFFFFFFFFFFF:FFFFFFFFFFFFFFFFFFFFFFFFFFFFFFFFFFFFFFFFFFFFFFFFFF:,FFFFFFFFFFFFFFF,FFFFFFFFFFFFFFFF:FF
@A00881:241:HJW2NDRXX:1:2126:22200:20995 2:N:0:CGAGAGAA+GATTGGAG
ACTGATGGACTACGCGGGTATCTAATCCTGTTTGCTCCCCACGCTTTCGCGCCTCAGCGTCAGTTGCTGTCCAGCAAGCCGCCTTCGCCACTGGTGTTCCTCCTAATATCTACGCATTTCACCGCTACACTAGGAATTCCGCTTGCCTCTCCAGTACTCAAGAACTACAGTTTCAAATGCAGGCCACAGGTTGAGCCCGTGGTTTTCACATCTGACTTGCACTCCCGCCTACACGCCCTTTACACCCAGT
+
:FFF:FFFFFFFFFFFFFFFFFFFFFFFFFFFFFFFFFFFFFFFFFFFFFFFFFFFFFFFFFFFFFFFFFFFFFFFFFFFFFFFFFFFFFFFFFFFFFFFFFFFFFFFFFFFFFFFFFFFFFFFFFFFFFF:FFFFFFFFFFFFFFFFFFFFFFFFFFFFFFF,FFFFFFFFFFFFFF:FFFFFFFFFFFFF:FF::FFFFFFFFFFF:FFFF,FFFF:FF,FFFF:FFFFF:FF,:FFFF:FFFFFFF:
@A00881:241:HJW2NDRXX:1:2126:28519:21136 2:N:0:CGAGAGAA+GATTGGAG
ACTGATGGACTACGAGGGTATCTAATCCTGTTTGCTCCCCACGCTTTCGTGCCTCAACGTCAGATATAGTTTGGTAAGCTGCCTTCGCAATCGGTGTTCTGTATGATCTCTATGCATTTCACCGCTACACCATACATTCCGCCTACCGCAACTACTCTCTAGCTCAACAGTATTGGAGGCAGTTTCAGGGTTAAGCCCTAACATTTCACCTCCAACTTATCAAACCGCCTACGCACCCTTTAAACCCAAT
+
FFF:FFFFFFFFFFFFFFFFFFFFFFFFFFFFFFFFFFFFFFFFFFFFFFFFFFFFFFFFFFFFFFFFFFFFFFFFFFFFFFFFFFFFFFFFFFFFFFFFFFFFFFFFFFFFFFFFFFFFFFFFFFFFFFFFFFFFFFFFFFFFFFFFFFFFFFFFFFFFFFFFFFFF:FFFF:FFFFFFFFFFFFFFFFFFFFFFFFFFFFFFFFFFFFFFFFFFFFFFFFFFFFFFF:FFFFFFFF:FFFFFFFFFF:
@A00881:241:HJW2NDRXX:1:2126:20546:21230 2:N:0:CGAGAGAA+GATTGGAG
ACTGATGGACTACGGGGGTATCTAATCCTGTTTGCTCCCCACACTTTCGAGCCTCAGCGTCAGTTAAAGCCCAGTTGACCGCCTTCGCCACCGGTGTTCCTCCGAATATCTACGCATTTCACCGCAACACTCGGAATTCCGTCAACCTCTACTTCACTCAAGAAAATCAGTTTCAACTGCAGTCTATCGGTTAAGCCCATAGTATTCACAGCTGACTTGATCCCCCGCCTGCGCTCCCTTTACACCCAGT
+
FFF:FF,:F:FFFFF:F::FFFFFF:F,:FFF:,F,FFF:FFFF,,F,:F,:,:,FFF:F:FFFFFFF:,FFFFFFF:,F,,:F:F,FFF:FF:,FFF:FFFFFFF:FFF,FF:FFF:F:FF:FF,F,FF,:F,FFFFF,FF::FFF::FFFF,,FF,FFFFFFFFFF,,F,FFFFFF::FFFFFF:F,FFFF,,F,FF,,,,,::F:,F:FFF,FFFF,FFFFFFFF,:,:FFF:FF,,FFFFFFF:FF
@A00881:241:HJW2NDRXX:1:2126:28556:21230 2:N:0:CGAGAGAA+GATTGGAG
ACTGATGGACTACGAGGGTATCTAATCCTGTTTGCTCCCCACGCTTTCGTGCCTCAACGTCAGATATAGTTTGGTAAGCTGCCTTCGCAATCGGTGTTCTGTATGATCTCTATGCATTTCACCGCTACACCATACATTCCGCCTACCGCAACTACTCTCTAGCTCAACAGTATTGGAGGCAGTTTCAGGGTTAAGCCCTAACATTTCACCTCCAACTTATCAAACCGCCTACGCACCCTGTAAACCCAAT
+
FFFFFFFFFFFFFFFFFFFFFFFFFFFFFFFFFFFFFFFFFFFFFFFFFFFFFFFFFFFFFFFFFFFFFFFFFFFFFFFFFFFFFFFFFFFFFFFFFFFFFFFFFFFFFFF,FFFFFFFFFFFFFFFFFFFFFFFFFFFF:FFFFFFFFFFFF:FFFFFFFF:FFFFF:FF:FFFFFFFFFFFFFFFFFFFFF:FFFFFFFFFFFFFFF:FFFF,FF,FF:F:FF,FFFFFF,FFFF:F,FFFF:FFFFF
@A00881:241:HJW2NDRXX:1:2126:28989:21856 2:N:0:CGAGAGAA+GATTGGAG
ACTGATGGACTACAAGGGTATCTAATCCTGTTTGCTACCCACGCTTTCGAGCCTCAACGTCAGTTACAGTCCAGTGAGCCGCCTTCGCCACTGGTGTTCCTCCTAATATCTACGCATTTCACCGCTACACTAGGAATTCCGCTCACCTCTCCTGCACTCCAGCTTACCAGTTTCCAAAGCAGTCCCACGGTTGAGCCGTGGGCTTTCACTTCAGACTTGACAGGCCGTCTACGCTCCCTTTACACCCAGT
+
FFFFFFFFFFFFFFFFFFFFFFFFFFFFFFFFFFFFFFFFFFFFFFFFFFFFFFFFFFFFFFFFFFFFFFFFFFFFFFFFFFFFFFFFFFFFFFFFFFFFFFFFFFFFFFFFFFFFFFFFFFFFFFFFFFF,FFFFFFFFFFFFFFFFFFFFFFFFFFFFFFFFFFFFFFFFFFFFFFFFFFFFFFFFFFFFFFFFFFFFFFFFFFFFFFFFFFFFFFFFFFFFFFFFFFFFFFFFFFFFFFFFFFFFFF
@A00881:241:HJW2NDRXX:1:2126:17626:21934 2:N:0:CGAGAGAA+GATTGGAG
ACTGATGGACTACTGGGGTATCTAATCCTGTTTGCTCCCCACGCTTTCGCGCCTCAGCGTCAGTTACTGTCCAGCACTCCGCCTTCGCCACTGGTGTTCCTCCGTATATCTACGCATTTCACCGCTACACACGGAATTCCGATTGCCTCTCCCGCACTCAAGAACTACAGTTTCAAATGCAGGCCATGGGTTGAGCCCAGGGTTTTCACATCTGACTTGCAGTCCCGCCTACACGCCCTTTACACCCAAT
+
,FFF,FF,,:FFF,F:FFFFF,FF,F:FF:F:FFFFFFF:FFFF:FFF:F:FFFF:FFFFFF:FFF:FFF:FFF:F,F:FFFFFFF:F:FFFFFFFFF:FFFFFFFFFFF,FF::,:F:FFF:FFF:FFF,F:F::FF::F:FF:FF:FFFF,FF:FF:FFF:FF:,F:F,FFF::FF::FF:FF:FF:FFFFFF:F:F,:F:FFFF:::FFF:,,:FFFFFFF:F:F::::,::,FF,F:F,FF,::::
@A00881:241:HJW2NDRXX:1:2126:31864:22608 2:N:0:CGAGAGAA+GATTGGAG
ACTGATGGACTACGTGGGTATCTAATCCTGTTCGATCCCCACACTTTCGTGCTTCAGCGTCAATCCCGCCTTGGTATGCTGCCTTCGCAATCGGTGTTCTGTGTAATATCTATGCATTTCACCGCTACACTACACATTCCGCATACCGCATCCGTATTCCAGCAATCCAGTATCAATGGCATATCACCGGTTAAGCCCGTACATTTCACCACTGACTTAAATTACAGCCTACGCACCCTTTAAACCCAAT
+
FFFFFFFFFFFFFFFFFFFFFFFFFFFFFFFFFFFFFFFFFFFFFFFFFFFFFFFFFFFFFFFFFFFFFFFFFFFFFFFFFFFFFFFFFFFFFFFFFFFFFFFFFFFFFFFFFFFFFFFF:FFFF:FFFFFFFFFFFFFFFFFFFFFFFFFFFFFFFFFFFFFFFFFFFFFFFFFFFFFFFFF:FFFFFFFFFFFFFFFF:FF:FFFFF:FFFFFFFFFF:FFFFFFFF:FFFFFFFF:FFFFFFFFFFF
@A00881:241:HJW2NDRXX:1:2126:26946:24236 2:N:0:CGAGAGAA+GATTGGAG
ACTGATGGACTACTCGGGTATCTAATCCTGTTTGCTCCCCACGCTTTCGAGCCTCAACGTCAGTTACGGTCCAGTGAGCCGCCTTCGCCGCCGGTGTTCCTCCTAATATCTACGCATTTCACCGCTACACTAGGAATTCCGCTCACCTCTCCCGCACTCCAGCCAGGCAGTTTCCAAAGCAGTCCCATGGTTGGGCCATGGGCTTTCACTTCAGACTTGTCTCGCCGTCTGCGCTCCCTTTACACCCAGT
+
FFFFFFFFFFFFFFFFFFFF:FFFFFFFFFFFFFFFFFFFFFFFFFFFFFFFFFFFFFFFFFFFFFFFFFFFFFFFFFFFFFFFFFFFFFFFFFFFFFFFFFFFFFFFFFFFFFF:FFFFFFFFFFFFFFF,FFF:FFFFFFFFFFFFFFFFFFFFFFFF:FFF,FFFFFFFFFFFFFFF:FFFFFFFFFFFFFFFFFFFFFF:FFFFFFFFFFFFFFFFFFFFFFFFF::FFF:FFFFFFFFFFFFFFF
@A00881:241:HJW2NDRXX:1:2126:22761:24251 2:N:0:CGAGAGAA+GATTGGAG
ACTGATGGACTACACGGGTATCTAATCCTGTTTGCTCCCCACGCTTTCGAGCCTCAACGTCAGTTACCGTCCAGTAAGCCGCCTTCGCCACTGGTGTTCTTCCTGATATCTACGCATTTCACCGCTACACCAGGAATTCCGCTTACCTCTCCGGCACTCCAGCTTAACAGTTTCCAAAGCAGTCCCCGCGTTAAGCACCGGGCTTTCACTTCAGACTTGCTACGCCGTCTACGCTCCCTTTACACCCAGT
+
FFFFFFFFFFFFFFFFFFFFFFFFFFFFFFFFFFFFFFFFFFFFFFFFFFFFFFFFFFFFFFFFFFFFFFFFFFFFFFFFFFFFFFFFFFFFFFFFFFFFFFFFFFFFFFFFFFFFFFFFFFFFFFFFFFFFFFF:FFFFFFFFFFFFFFFFFFFFFFFFFFFFFF,FFFFFFFFFFFFFFFFFFFFFFFFFFFFF,FFFF:FFFFFFFFFFFFFFFFFFF:FFFFFFFFFFFFFFFFFFFFFFFFFFFF
@A00881:241:HJW2NDRXX:1:2126:18945:24659 2:N:0:CGAGAGAA+GATTGGAG
ACTGATGGACTACATGGGTATCTAATCCTGTTCGCTCCCCACGCTTTCGTGCCTCAACGTCAGATATAGTTTGGTAAGCTGCCTTCGCAATCGGTGTTCTGTATGATCTCTATGCAGTTCACCGCTACACCATACATTCCGCCTACCGCAACTACTCTCTAGCTCAACAGTATTGGAGGCAGTTTCAGGGTTAAGCCCTAACATTTCACCTCCATCTTATCAAACCGCCTACGCACCCTGTAAACCCACT
+
FFFFFFFFFFF:FFFFFFFFFFFFFFFFFF:FFFFFFFFFFFFFFF:FFFF,FFFFFFFFFFFF:FFFFFFFFFFFFFFF:FFFFFFFFFFFFFFFFFFFFFFFFFFFFF:FFFF:,F:F:FFFFFFFFFFFFFFFFFFFFFFFFFFFFFF:FF:FFF:FF:FFFFF:FF:,,FF,FFFFFF:FFFF::F,FF:FFFFF:FF,FFFFFFFFFFF,F:,,F:F:,FFFF:F::FF:FFF,,F,FFF:::FF
@A00881:241:HJW2NDRXX:1:2126:25771:25708 2:N:0:CGAGAGAA+GATTGGAG
ACTGATGGACTACATGGGTATCTAATCCTGTTTGCTCCCCACGCTTTCGAGCCTCAACGTCAGTTACAGTCCAGTGAGCCGCCTTCGCCACTGGTGTTCCTCCTAATATCTACGCATTTCACCGCTACACTAGGAATTCCGCTCACCTCTCCTGCACTCCAGCTTACCAGTTTCCAAAGCAGTCCCACGGTTGAGCCGTGGGCTTTCACTTCAGACTTGACAGGCCGTCTACGCTCCCTTTACACCCAGT
+
FFFFFFFFFFFFFFFFFFFFFFFFFFFFFFFFFFFFFFFFFFFFFFFFFFFFFFFFFFFFFFFFFFFFFFFFFFFFFFFFFFFFFFFFFFFFFFFFFFFFFFFFFFFFFFFFFFFFFFFFFFFFFFFFFFF:FFFFFFFFFFFFFFFFFFFFFFFFFFFFFFFFFFFFFFFFFFFFFFFF:FFFFFFFFFFFFFFFFFFFFFFFFFFFFFFFFFFFFFFFF:FFFF:FFFFFFFFFFFFFFFFFFFFFF:
@A00881:241:HJW2NDRXX:1:2126:25898:25958 2:N:0:CGAGAGAA+GATTGGAG
ACTGATGGACTACCGGGGTATCTAATCCTGTTTGCTCCCCACGCTTTCGAGCCTCAGCGTCATTTACAGTCCAGTAAGCCGCCTTCGCCACTGGTGTTCCTCCTAATATCTACGCATTTCACCGCTACACTAGGAATTCCACTTACCTCTCGTGCAATCTAGCACTGCAGTTTCAAAAGCAGTCCCATGGTTAAGCCTTGGGCTTTCACTTCTGACTTGCACCGCCGCCTGCGCTCCCTTTACACCCAGT
+
:FFFFFFFFFF,F:FFFFFFFFFFFFFFFFFFFFFFFFFF:FFFFFFFFFFFFFFFF:FFFFFFFFFFFFFFF:FFFFFFFFFFFFFFFFFFFFFF,FFFFFFFF:FF:F:FFFF:,FFFFFFFFF:FFFFFFFF,::FF:FFFFFFFF:F,FFF,FFFF::FFFFFFFFFF,:FFF:FFF,FF,FFFF:,FFFFFFFFF:F,FF:FFFFFFFF,F,,:FF,FFFFFFFF:F::FFFF,FFF:FF:FFF:
@A00881:241:HJW2NDRXX:1:2126:17743:26396 2:N:0:CGAGAGAA+GATTGGAG
ACTGATGGACTACCGGGGTATCTAATCCTGTTTGCTACCCACGCTTTCGAGCCTCAGCGTCAGTTAAAGCCCAGCAGGCCGCCTTCGCCACTGGTGTTCCTCCTAATATCTACGCATTTCACCGCTACACTAGAAATTCCACTTTCCTCTCCAGTACTCAAGATAACCAGTCTTAGTAGCAATTCCCAAGTTGAGCCTGGGGGTTTCACTACTAACTTAATTTCCCGTCTACGCACCCTTTACACCCAAT
+
FFFFFFFFFFFFFFFFFFF:FFFFFFFFFFF:FFFFFFFFFFFFFFFFFFFFFFFFFFFFFFFFFFFFFFFFFFFFFFFFFFFFFFFFFFFFFFFFFFFFFFFFF:FFFFFFFFFFFFFF:FFFFFF:FFFFFFF:FFFFF:FFFFFFFFFFFFFFFFFFFFFFFFFFFFFFF:FFFFFFF,FFFFF:FFFF:FFFFFFFF:,FFFFF:F:FF,FFFFFFFFFFFF:FFFFFFFFFFF:FFFFFF::F,F
@A00881:241:HJW2NDRXX:1:2126:19931:26710 2:N:0:CGAGAGAA+GATTGGAG
ACTGATGGACTACGGGGGTATCTAATCCTGTTTGCTCCCCACGCTTTCGTGCCTCAGTGTCAGTTACAGTCCAGTGAACCGCCTTCGCCGCTGGTGTTCCTCCTAATATCTACGCATTCCACCGCTACACTAGGACTTCCGTTCACCCCTCCTGCACTCAAGCCCGGCAGTTTTGGTAGTAGTTCCGAAGTTGAGCCCCGGAATTACGCTACCAACTTGCCCAACCACCTACGCACCCGTTACGCCCCGT
+
:FFFFFFFFFFFFFFFFFFFFFFFFFFFFFFFFFFFFFFFFFFFFFFFFFFFFFFFFFFFFFF:FFFFFFFFFFFF:FFFFFFFFFFFFFFFFFFFFFFFFFFFFFF:FFFFFFFFFFF:FFFFFFFF,:FFFFF,FFFFFFFF,:FFFFFFFFFFF:FFFFFFFFFFFFF:FFF:F:F:FFFFFFFFFFFFFFFFF,FFF:,FF:FFFFF:FFFFFFF::,FFFFFFF,FF:FF,FF,,:,,:F,F,FF
@A00881:241:HJW2NDRXX:1:2126:22634:26788 2:N:0:CGAGAGAA+GATTGGAG
ACTGATGGACTACAAGGGTATCTAATCCTGTTTGCTCCCCACGCTTTCGAGCCTCAACGTCAGTTACAGTCCAGTAAGCCGCCTTCGCCACCGGTGTTCCTCCTAATATCTACGCATTTCACCGCTACACTAGGAATTCCGCTTACCTCTCCTGCACTCCAGACTGACAGTTTCCAAAGCAGTCCGGGGGTTGGGCCCCCGCATTTCACTTCAGACTTGCCTCTCCGTCTGCGCTCCCTTTACACCCAGT
+
FFFFFFFF:FFFFFFFFFFFFFFFFFFFFFF:FFFFFFF:FFFFFF:FFFFFF:FFFFF:F,FFFFFFF:FFFFFFFFFFFFF:FFFFFFFFFFFF:FFFFFFF,FFFFF:FFFFF:,FFFFFFF:FFFF:,FFF::FFFFFFFFFFFF:FFFFF:FFFF:FFFFFFFFFFFFFFF,,FFFF:FFFFFFFFFFFF:FFFFFFFFF,FFFFFF::FFFF:FFFF:FF:F:FF:FFFFFFF:FFFFFFF,F:
@A00881:241:HJW2NDRXX:1:2126:23231:27101 2:N:0:CGAGAGAA+GATTGGAG
ACTGATGGACTACGGGGGTATCTAATCCTGTTTGCTCCCCACACTTTCGTGCCTCAACGTCAGTTACTGTCCAGAAAGTCGCCTTCGCCACTGGTGTTCCTCCTAATATCTACGCATTTCACCGCTACACTAGGACTTCCACTTTCCTCTCCAGCACTCAAGAAGCGTAGTTTTGGTTGCAGGTCCTCAGTTAAGCCGAGGGCTTTCACAACCAACTTGCTATCCCGTCTACGCACCCGTTGCACCCACT
+
,:FF,FFFF:F,F,FFFF:,F::FF:FFFFFFFFFFFFFFF,FF:FFFFFFFFF:FFFFFFFFFFFFFFFFF:,FFFF,F:FF:FFF,FFFFF:FFF:FFFFFFFFFFF:FFFFFF,FFFF:FFFFF:FFF:FFF:FFFFFFF:FFF:FFF,,FFFFFFF:FF:,FFF:F,:FF,F,FFF,F,:FF::,F,FF:FFFFFFFF,FFFFFF,,FFF:F,:,FFFF:F,F,FFF:,FF,:FF:F,F:F:FFF,
@A00881:241:HJW2NDRXX:1:2126:31548:27226 2:N:0:CGAGAGAA+GATTGGAG
ACTGATGGACTACGGGGGTATCTAATCCTGTTTGCTCCCCACGCTTTCGAGCCTCAGCGTCAGTAAAAGCCCAGCAAGCCGCCTTCGCCACTGGTGTTCCTCCTAATATCTACGCATTTCACCGCTACACTAGGAATTCCGCTTGCCTCTACTCCACTCAAGAAATACAGTTTCAAAAGCAGGCTATGGGTTGAGCCCATATTTTTCACTTCTGACTTGCATTCCCGCCTACACTCCCTTTACACCCAGT
+
,FFFFFFFFFFFFFFFFFFFFFFFFFFFFFFFF:FFFFFFFFFFFFFF:FF:FFFFFFFFFFFFFF:FFFFFFFFFFFFFFFFFFFFFFFFFFFFFFFFFFFFFF:FFFFFFFFF:FFFFFF:FFFFFFFFFFFFFFFFFFF:FFFFFFFFFFF,FFFFFFF:FF,F,FF:FFF,::FFFFF:FFFF,FFFF,FF,:FFFF,FFFFFFFFFFF:FFFFFF:FFFFF:FFFF:F,FF::FFF,,:F::FFF
@A00881:241:HJW2NDRXX:1:2126:23610:28197 2:N:0:CGAGAGAA+GATTGGAG
ACTGATGGACTACGGGGGTATCTAATCCTGTTTGCTCCCCACGCTTTCGAGCCTCAACGTCAGTTACAGTCCAGTGAGCCGCCTTCGCCACTGGTGTTCCTCCTAATATCTACGCATTTCACCGCTACACTAGGAATTCCGCTCACCTCTCCTGCACTCCAGCTTACCAGTTTCCAAAGCAGTCCCACGGTTGAGCCGTGGGCTTTCACTTCAGACTTGACAGGCCGTCTACGCTCCCTTTACACCCAGT
+
:FFFFFFFFFFFFFFFFFFFFFFFFFF:FFFFFFFFFFFFFFFFFFFFFFFFFFFFFFFFFFFFFFFFFFFFFFFFFFFFFFFFFFFFFFFFFFFFFFFFFFFF:FFFFFFFFFFFFFFF:FFFFFFFFFFFFFFFFFFFFFFFFFFFFFFFFFF:FFF:FFFFFFFFFFFFF,FF,FFFFF:F:FFFFFFFFFFF:FFFFF,F:FFFFFFFFFFF,FFFFF,FFFFFFFFFFFFFFF:FF:FFFFFF:F
@A00881:241:HJW2NDRXX:1:2126:21242:28260 2:N:0:CGAGAGAA+GATTGGAG
ACTGATGGACTACTGGGGTATCTAATCCTGTTTGCTCCCCACGCTTTCGCGCCTCAGCGTCAGTTGTCGTCCAGCAAGCCGCCTTCGCCACTGGTGTTCCTCCGTATATCTACGCATTTCACCGCTACACACGGAATTCCGCTTGCCTCTCCGATACTCAAGACATACAGTTTCAAATGCAGTTTCCGGGTTGAGCCCGGAGATTTCACATCTGACTTGCATGCCCGCCTACGCGCCCTTTACACCCAGT
+
FFFFFFFFFFFFFFFFFFFFFFFFFFFFFFFFFFFFFFFFFFFFFFFFFFFFFFFFFFFFFFFFFFFFFFFFFFFFFFFFFFFFFFFFFFFFFFFFFFFFFFFFFFFFFFFFFFFFFFFFFFFFFFFFFF:FFFF,FFFFFFFFFFFFFFFFFFFFFFFFFFFFFFFFFFFFFFFF:FFFFFFFFFFFFFF:FFFFFFFFFFFFFFFFFFFFFFFFF:FFFFFFFFFFFFF:FFFFFFFFFFFFFFFFFF
@A00881:241:HJW2NDRXX:1:2126:18548:28416 2:N:0:CGAGAGAA+GATTGGAG
ACTGATGGACTACGCGGGTATCTAATCCTGTTTGCTCCCCACGCTCTCGCGCCTCAGCGTCAGTTGTCGTCCAGCAATCCGCCTTCGCCACTGGTGTTCTTCCGTATATCTACGCATTTCACCGCTACACACGGAATTCCGATTGCCTCTCCGATACTCAAGACTGGCAGTTTCAAATGCAGGCTATGGGTTAAGCCCATAGTTTTCACATCTGACTTGTCAGCCCGCCTCCGCGCCCTTTACACCCAGT
+
:FFFFFFFFFFFFFFFFFFFFFFFFFFFFFFFFFFFFFFFFFFFFFFFFFFFFFFFFFFFFFFFF:FFFFFFFFFFFFFFFFF:FFFFFFFFFFFFFFFF:FFF:FFFFFFFFFFFFFFFFFFFFFFFFFFF:FFFFFFFFFFFFFFF:FFFFFFFFFFFFFFFF,F:FFFF:FFF:FFFFFFFFFFF::FF,,FF:FFFFFFFFFFFFFFFFFFFFFFFFFFFF:FFFF,FFFFF:FF,F::F:FF::F
@A00881:241:HJW2NDRXX:1:2126:18295:28447 2:N:0:CGAGAGAA+GATTGGAG
ACTGATGGACTACCAGGGTATCTAATCCTGTTTGCTCCCCACGCTTTCGAGCCTCAACGTCAGTTACAGTCCAGTAAGCCGCCTTCGCCACCGGTGTTCCTCCTAATATCTACGCATTTCACCGCTACACTAGGAATTCCGCTTACCTCTCCTGTACTCCAGCCCTACAGTTTCCAGAGCAGTCCCGCCGTTGGGCCGCGGCCTTTCTCTCCCGACTTGCATCGCCGTCTGCGCTCCCGTTACACCCAGT
+
FFFFFFFFFFFFFF:FFFFFFFFFFFFFFFFFFFFFFFFFFFFF:FFFFFFFFFFFFFFFFFFFFFFFFFFFFFFF,:FFFFF:FFF,FFFFFFFF,FFF:FFFFFFFFF:F,FF,F:FF,FF,FFFFFFF,F:FFFFFFFF:FFFFFFFF,FFF,,F:,F:F:,:,FFFFF:FFFFFF,,:FFFF:F:FF,F:F:,FFFFF::::F,FF:F,,,FFFF:F::FFFF,FF:F:F,F,FFFF,F,F:FFFF
@A00881:241:HJW2NDRXX:1:2126:24569:28635 2:N:0:CGAGAGAA+GATTGGAG
ACTGATGGACTACTTGGGTATCTAATCCTGTTTGCTCCCCACGCTCTCGCGCCTCAGCGTCAGTTGTCGTCCAGCAATCCGCCTTCGCCACTGGTGTTCTTCCGTATATCTACGCATTTCACCGCTACACACGGAATTCCGATTGCCTCTCCGATACTCAAGACCGGCAGTTTCAAATGCAGGCTATGGGTTAAGCCCATAGTTTTCACATCTGACTTGTCGGCCCGCCTACGCGCCCTTTACACCCAGT
+
FFFFFFFFFFFFFFFFFFFFFFFFFFFFFFFFFFFFFFFFFFFFFFFFFFFFFFFFFFFFFFFFFFFFFFFFFFFFFFFFFFFFFFFFFFFFFFFFFFFFFFFFFFFFFFFFFFF:FFFFFFFFFFFFFFFFFFF,FFFF::FFFFFFFFFFFFFFFFFFFFFFFFFFFFFFFFFF:FFFFFFFFFFFFFFFF,FFFF:F:FFFFFFFFFFFFFFFFF:FF,FF:FFFFFF:FF:FFFFFF,FFFFF:FF
@A00881:241:HJW2NDRXX:1:2126:29821:28839 2:N:0:CGAGAGAA+GATTGGAG
ACTGATGGACTACACGGGTATCTAATCCTGTTTGCTCCCCACGCCTTCGAGCCTCAACGTCAGTTACAGTCCAGTAAGCCGCCTTCGCCACTGGTGTTCCTCCTAATATCTACGCATTTCACCGCTACACTAGGAATTCCGCCTGCCTCTCCTGCACTCCAGTTTAACAGTTTCCAGAGCAGTCCCGGGGTTGGGCCCCAGCCTTTCACTCCAGACTTGCTTTACCGTCTACGCTCCCTTTACACCCAGA
+
FFFFFFFFFFFFF:FFFFFFFFFFFFFFFFF:FFFFFFFFFFFFFFFFFFFFFFF:FFFFF,FFFFFFFFFFFFFFFFFFFFFFFFFFFFFFFFFFFFFFFFFFFFFFFFFFFFFFFFFFFFFFFFFFFFFFFFFFFFFFFFFFFFF:FFFFFFFFF:FF,FFFFF,FFFFFFFFFF,F:FFFF:FFFFFFFFFFFFFFFFFFFFFF:FFFF:,FFFFFFFFFFFFFF:F::FFFFFF:FFFFF:FFF:,
@A00881:241:HJW2NDRXX:1:2126:25970:29246 2:N:0:CGAGAGAA+GATTGGAG
ACTGATGGACTACTAGGGTATCTAATCCTGTTTGCTCCCCACGCTTTCGCGCCTCAGCGTCAGTTGTCGTCCAGCAAGCCGCCTTCGCCACTGGTGTTCCTCCGTATATCTACGCATTTCACCGCTACACACGGAATTCCGCTTGCCTCTCCGATACTCAAGATAGACAGTTTCAAATGCAGTTTCCGGGTTGAGCCCGGAGATTTCACATCTGACTTGCCTACCCGCCTACGCGCCCTTTACACCCAGT
+
FFFFFFFFFFFFFFFFFFFFFFFFFFFFFFFFFFFFFFFFFFFFFFFFFFFFFFFFFFFFFFFFFFFFFFFFFFFFFFFFFFFFFFFFFFFFFFFFFFFFFFFFFFFFFFFFFFFFFFFFFFFFFFFFFFFFFFFFFFFFFFFFFFFFFFFFFFFFFFFFFFFFFFFFFFFFFFFFFFFFFFFFFFFFFFFFFFFFFFFFFFFFFFFFFFFFFFFFFFFFFFFFFFFFF:FFFFFFFFFFFFFFFFF:FF
@A00881:241:HJW2NDRXX:1:2126:28953:29465 2:N:0:CGAGAGAA+GATTGGAG
ACTGATGGACTACTGGGGTATCTAATCCTGTTTGCTCCCCACGCTCTCGCGCCTCAGCGTCAGTTGTCGTCCAGCAATCCGCCTTCGCCACTGGTGTTCTTCCGTATATCTACGCATTTCACCGCTACACACGGAATTCCGATTGCCTCTCCGATACTCAAGACTGGCAGTTTCAAATGCAGGCTATGGGTTAAGCCCATAGTTTTCACATCTGACTTGTCAGCCCGCCTCCGCGCCCTTTACACCCAGT
+
FFFFFFFFFFFFFFFFFFFFFFFFFFFFFFFFFFFFFFFFFFFFFFFFFFFFFFFFFFFFFFFFFFFFFFFFFFFFFFFFFFFFFFFFFFFFFFFFFFFFFFFFFFFFFFFFFFFFFFFFFFFFFFFFFFFFFFF,:FF:,,F,FFFFFFFFFFFFFFF:FFFFFFFFFFFFF:FF:FFFFFFFF:FFFFFF::FFFF:F:FFFFFFFFFFFFF:FFF,FFFFF,FFFFF:FFF:F:FFFFFFF:FFFFF
@A00881:241:HJW2NDRXX:1:2126:25717:29810 2:N:0:CGAGAGAA+GATTGGAG
ACTGATGGACTACTAGGGTATCTAATCCCGTTCGCTCCCCTGGCTTTCGCATCTCAGCGTCAGCTTCGGTCCAGAAAGGCGCCTTCGCCACCGGTGTTCTTCCCAATATCTACGCATTTCACCGCTACACTGGGAATTCCCCTTTCCTCTCCCGCGCTCAAGCCTGCCAGTATCCGGAGCCCTACGGGGGTGAGCCCCGCAGTTTAACTCCGGACTTAACATGCCGCCTACATGCGCTTTACGCCCAATG
+
FFFFFFFFFFFFFFFFFFFFFFFFFFFFFFFFFFFFFFFFFFFFFFFFFFFFFFFFFFFFFFFFFFFFFFFFFFFFFFFFFFFFFFFFFFFFFFFFFFFFFFFFFFFFFFFFFFFFFFFFFFFFFFF::FFFFFF,FFFFFFFFFFFFFFFFFFFFFFFFFFFFFFFFFFFFFFFFFFFFFFFFFFFFF,FFFFFFFFFFF,FF,FFFFFFFFFFF:FFFFFFFF:F:F,FFFFFFFFFF,FFFFF,FFF
@A00881:241:HJW2NDRXX:1:2126:20844:29951 2:N:0:CGAGAGAA+GATTGGAG
ACTGATGGACTACCCGGGTATCTAATCCTGTTTGCTCCCCACGCTTTCGCGCCTCAGCGTCAGTTGTCGTCCAGCAAGCCGCCTTCGCCACTGGTGTTCCTCCGTATATCTACGCATTTCACCGCTACACACGGAATTCCGCTTGCCTCTCCGATACTCAAGATAGACCGTTTCAAATGCAGTTTCCGGGTTGAGCCCGGAGATTTCACATCTGCCTTGCCTACCCGCCTACGCGCCCTTTACACCCAGT
+
F:FFFFFFFFFFF:FFFFFFFFFFFFFFFFFF:FFFFFFF,FFFFFFFFFFFFFFFFFFFF:FFFFFFFFFFFFFFFFFFFFF:F:FFFFFFFFFF:FFFFFFFFFFFFF:FFFFFFF:FFFFFFFFFFFFFFFFFFFFFFF:FFFFFFFFFFFF:FFFFFFFF,FFF,F:F:FF::FF,,F,F:FF:F::FF,:FFFFFF:FFFFFFFFFFFF,FFF:FFF,FFF:FFF,F:F:FFFFFFFFFFFFFFF
@A00881:241:HJW2NDRXX:1:2126:24930:30420 2:N:0:CGAGAGAA+GATTGGAG
ACTGATGGACTACGGGGGTATCTAATCCTGTTTGCTCCCCACGCTTTCGAGCCTCAACGTCAGTTACCGTCCAGCAGGCCGCCTTCGCCACTGGTGTTCTTCCTAATATCTACGCATTTCACCGCTACCCTAGGAATTCCGCTTACCTCTCCGGCACTCTAGAACACCAGTTTCCAATGCAGTCCTGGGGTTAAGCCCCAGCCTTTCACATCAGACTTGCTCTTCCGTCTACGCTCCCTGTACACCCAGA
+
FFFF:FFFF:F,FFFFFFFFFFFFFFFFFFFFFFFFFFFFFFFFFF:FF:FFFFFFFFFFFFFFFFFFFFFFFFFFFFFFFFFFFFFFFFFFFFFF:FF,FFFFFFFFFFFFFFFFFFFFFFFFFFFF,FFF:FFF:FFFFFFF:FFFF:FFFFFFFFFFFFFFFF,FFFFFFFFF:F,FFFFFF::FFFFF:,FFFFFF:FFFFFFFFFF:F:::FFFF:FFFFF:FFFF:FFFF:F:FF,:F:F:F:,
@A00881:241:HJW2NDRXX:1:2126:18023:31328 2:N:0:CGAGAGAA+GATTGGAG
ACTGATGGACTACCAGGGTATCTAATCCTGTTTGCTCCCCACGCTCTCGCGCCTCAGCGTCAGTTACAGTCCAGAAAGTCGCCTTCGCCACTGGTGTTCCTCCAAATCTCTACGCATTTCACCGCTACACTTGGAATTCCACTTCCCTCTCCTGCACTCAAGCCAAACAGTTTCCCGTGCACCTCCTGACTTGAAACCAGGGTTTTCACACAAGACTTATCCGGCCGCCTACGCGCCCGTTACGCCCAGT
+
:FFFFFFFFFFFFFFFFFFFFFFFFFFFFFFFFFFFF:FFFFFFFFFFFFFFFFF:FFFFFFFFFFFFFFFFF::FF:FFFFFFFFF,FFFFFFFFF:F:FFFFFFFFFFFF:FFFF:FFFFFFFFFFFFFFFFFFFFFF::FFFFFFFFF:FFFFFFFF,FFFFF,FFFFFFFFFF:FF:FFFFFFFFFFFFFFFFFFF:FF:FFF,FFFF:FF:F:FFFFFFFFFFFFFFFFFFFFFFFFF:FFFFF,
@A00881:241:HJW2NDRXX:1:2126:15465:31814 2:N:0:CGAGAGAA+GATTGGAG
ACTGATGGACTACTTGGGTATCTAATCCTGTTTGCTCCCCACGCTCTCGCGCCTCAGCGTCAGTTGTCGTCCAGCAATCCGCCTTCGCCACTGGTGTTCTTCCGTATATCTACGCATTTCACCGCTACACACGGAATTCCGATTGCCTCTCCGATACTCAAGACTGGCAGTTTCAAATGCAGGCTCTGGGTTAAGCCCATAGTTTTCACATCTGACTTGTCAGCCCGCCTACGCGCCCTTTACACCCAGT
+
FFFFFFFFFFFFFFFFFFFFFFFFFFFFFFFFF:FFFFFFFFFFFFFFFFFFFFF,FFFFF:FFFFFFFFFFFFFF,FFFFFFFFFFFFFFFFFFFFFFFFFFFFFFFFFFFFFFFF:FFFFFFFFFFFF:FFFFFFFFF::FFFFFFF:FFF:F:FFF,FFFFFFFF:FFFFFFFFFFFFFFFF,FFFFFFFFFFFFF::FF:FFFF:FFFFFFF:FF:FF:FFFFFFFFFFFFFF:FF:,F:F:F,FF
@A00881:241:HJW2NDRXX:1:2126:27941:31908 2:N:0:CGAGAGAA+GATTGGAG
ACTGATGGACTACTGGGGTATCTAATCCTGTTTGCTCCCCACGCCTTCGAGCCTCAACGTCAGTTACGGTCCAGCAGGCCGCCTTCGCCACTGGTGTTCCTCCTAATATCTACGCATTTCACCGCTACACTAGGAATTCCGCCTGCCCCTCCCGCACTCAAGCACCGCAGTTTCCAAAGCAGTCCCGGGGTTGGGCCCCGGGCTTTCACTCCAGACTTGCCGCGCCGTCTACGCTCCCTTTACACCCAGT
+
FFFFFFFFFFFFFFFFFFFFFFFFFFFFFFFFFFFFFFFFFFFFFFFFFFFFFFFFFFFFFFFFFFFFFFFFFFFFFFFFFFFFFFFFFFFFFFFFFFFFFFFFFFFFFFFFFFFFFFFFFFF:FFFFFFF,FFFFFFFFFFFFFFFFFFFFFFFFFFFFFFFFFFFF,FFFFFF,FFFFFFFFFFFFFFFFFFFFFFFFFFFFFFF:FFFFF:FFFFFFF:F:FFFF:FFFFFFFFFFFFFF:FFF,FF
@A00881:241:HJW2NDRXX:1:2126:26973:32080 2:N:0:CGAGAGAA+GATTGGAG
ACTGATGGACTACCGGGGTATCTAATCCTGTTTGCTCCCCACGCTTTCGAGCCTCAACGTCAGTCTCAGTCCAGCAGGCCGCCTTCGCCACTGGTGTTCCTCCTAATATCTACGCATTTCACCGCTACACTAGGAATTCCGCCTGCCTCTCCGGTACTCCAGCTTAACAGTTTCCAGAGCAGCTCCGGGGTTAAGCCCCGGCATTTCACTCCAGACTTGCCATGCCGTCTACGCTCCCTTTACACCCAGT
+
FFFFFFFFFFFFFFFFFF:FFFFFFFFFFFFFFFFFFFFFFFFFFFFFFFFFFFFFFFFFFFFFFFFFFFFFFFFFFFFFFFFFFFFFFFFFFFFFFF:FFFFFFFFFFFFFFFFFFFFFFFFFFFFFFFFFFFFFFFFFFFFFFFFFFFFFFFFFFFFFFFFFFFFFFFFFFFFFFFFFFFFFFFFFFFFFFFFFFFFFFFFFFFFFFFFFFFFFFFFFFFFFFFFFFF:FFFFFFFFFFFFFFFFFFF
@A00881:241:HJW2NDRXX:1:2126:16884:32205 2:N:0:CGAGAGAA+GATTGGAG
ACTGATGGACTACGCGGGTATCTAATCCTGTTCGCTCCCCACGCCCTCGTGCCTCAGCGTCAATAGACGATTCGCGAGATGCCTTCGCAATCGGCGTTCTGAGTGATCTCTATGCATTTCACCGCTACACCACTCATTCCTCCCGCGGCATCGCCATTCCAGCCACACAGTATTGGAGGCACCCCCGACGTTGAGCGCCGGCATTTCACCTCCACCTTGCACGACCGCCTACGCACCCTTTAAACCCAAT
+
FFFFFFFFFFFFFFFFFFFFFFFFFFFFFFFFFFFFFFFFFFFFFFFFFFFFFFFFFFFFFFFFFFFFFFFFFFFFFFFFFFFFFFFFFFFFFFFFFFFFFFFFFFFFFFFFFFF:FFFFFFFFFFFFFFF:FFFFFFFFFFFFFFFFFFFFFFFFFFFFFFFFFFFFFF,FFFFFFFFFFFFFFFF:FFFFFFFF:FFF:FFFFFFFF,FFFF,FF:F:FFFFFF:FFFFF:FFFFFFFFFFFFF:FFF
@A00881:241:HJW2NDRXX:1:2126:19262:33724 2:N:0:CGAGAGAA+GATTGGAG
ACTGATGGACTACATGGGTATCTAATCCTGTTTGCTCCCCACGCTTTCGAGCCTCAGCGTCAGTAAAAGCCCAGTAAGCCGCCTTCGCCACTGATGTTCCTCCTAATATCTACGCATTTCACCGCTACACTAGGAATTCCGCTTACCTCTACTTCACTCAAGAACTACAGTTTCAAATGCAGGGCAGGGGTTGAGCCCCTACATTTCACATCTGACTTACAGTCCCGCCTACACTCCCTTTACACCCAGT
+
FFFFFFFFFFFFFFFFFFFFFFFFFFFFFFFFFFFFFFFFFFFFFFFFFFFFFFFFFFFFFFFFFFFFFFFFFFFF:FFFFFFFFFFFFFFFFFFF,FFFFFFFFFFFFFFFFFFFFFFFFFFFFFFFFFF:FFFFFFFFFFFFFFFFFFFFFFFFFFFF:FFFFFFFFFFFFFFF:FFFFFFFFFFFF:FFFFFFFFFFFFFF:FFFFFFFFFFFFFFFF,F:FFFF:F,F,FFFFFFF,FFFFFFF:F
@A00881:241:HJW2NDRXX:1:2126:26621:33974 2:N:0:CGAGAGAA+GATTGGAG
ACTGATGGACTACTCGGGTATCTAATCCTGTTTGCTCCCCACGCTTTCGTGCCTCAGTGTCAGTTCCGGTCCAGTAAGCCGCCTTCGCCACTGGTGTTCCTCCTAATATCTACGCATTTCACCGCTACACTAGGACTTCCGCTTACCTCTCCCGGACTCCAGCATGAAAGTTTCAAAAGCAGTCCGCGGGGTTAAGCCCCGGGTTTTCACTTCTGACTTGCCATGCCACCTGCGCACCCTTTCCACCCAG
+
FFFFFFFFFF:FFFFF:FFFFFFFFFFF:FFFFFFFFFFFFFFFFFFFFFFFFFFFFFFFFFFFFFFFFFFFFFF:FFFFFFFFFFFFFFFFFFFFFFFFFFFF,FFFFFFFFFFFF:FF:FFFFFFFFFF::FF,FFFFFF,F,FFFFFFFFFFFFFFFFFFFFF:FFFFFF::::FFF:FFFFF:FFFFFF,:F,::FF:F,FFFFFFF:FFFF,FF:FF,FF,FFF,,::FF,FFF,FF:F,F:,FF
@A00881:241:HJW2NDRXX:1:2126:19244:34037 2:N:0:CGAGAGAA+GATTGGAG
ACTGATGGACTACATGGGTATCTAATCCTGTTCGATCCCCACACTTTCGTGCTTCAGCGTCAATCCCGCCTTGGTATGCTGCCTTCGCAATCGGTGTTCTGTGTAATATCTATGCATTTCACCGCTACACTACACATTCCGCATACCGCATCCGTATTCCAGCAATCCAGTATCAATGGCATATCACCGGTTAAGCCCGTACATTTCACCACTGACTTAAATTACAGCCTACGCACCCTTTAAACCCAAT
+
FFFFFFFFFFFFFFFFFFFFFFFFFFFFFFFFFFFFFFFFFFFFFFFFFFFFFFFFFFFFFFFFFFFFFFFFFFFFFFFFFFFFFFFFFFFFFFFFFFFFFFFFFFFFFFFFFFFFFFFFFFFFFF:FFFFFFFFFFFFFFFFFFFFFFFFFFFFFFFFFFFFFFFFF:FFFFFFFFFFFFFFFFFFFFFFFFFFFFFFFFFFFFFFFFF:FF:FFFFFFFFF:FF::FFFFFF,FFFFFFFFFFFFFFF
@A00881:241:HJW2NDRXX:1:2126:22417:34147 2:N:0:CGAGAGAA+GATTGGAG
ACTGATGGACTACCGGGGTATCTAATCCTGTTTGCTCCCCATGCTTTCGCGCCTCAGCGTCAGTTACCGTCCAGAAAGCCGCCTTCGCCACTGGTGTTCCTCCTAATATCTACGCATTTCACCGCTACACTAGGAATTCCGCTTTCCTCTCCGGCACTCAAGACTTACAGTTTCAAATGCAGCCCCGGAGTTAAGCCCCGGTATTTCACATCTGACTTGTATGCCCGCCTACACGCCCTTTACACCCAGT
+
FFFF:FFFFFFFFFFFFFFFFFFFFFFFFFFFFFFFFFFFFFFFFFFFFFFFFFFFFFFFFFFFFFFFFFFFFFFFFFFFFFFF:FFFFFFFFFFFFF:FFFFF:FFFFFFFFFFFFFFFFFFFFFFFFFF,FFFFFFFFFFFFFFFFFFFFFFFFFFFFFFFFFF,F,FFFFFFFFFFFFFFFFFFF:FFFFFFFFFFFFF:FFFFFF,FFF::FFFFFFFFFFFFF:FFF:F:FFFFFFFFF:FFFFF
@A00881:241:HJW2NDRXX:1:2126:23439:35008 2:N:0:CGAGAGAA+GATTGGAG
ACTGATGGACTACCAGGGTATCTAATCCTGTTTGCTCCCCACGCTTTCGCGCCTCAGCGTCAGTTTCAGTCCAGAAAGCCGCCTTCGCCACTGGTGTTCCTACCGATCTCTACGCATTTCACCGCTACACCGGTAATTCCGCTTTCCTCTCCTGCACTCCAGCCTGTCAGTATCATAGGCACTTCCAACATTATGTGCTGGACTTTCACCTCTGACTTAACAGGCCGCCTACGCGCCCTTTACGCCCAAT
+
FFFFFFFFFFFFFFFFFFFFFFFFFFFFFFFFFFFFFFFFFFFFFFFFFFFFFFFFFFFFFFFFFFFFFFFFFFFFFFFFFFFFFFFFFFFFFFFFFFFFFFFFFFFFFFFFFFFFFFFFFFFFFFFFFFFFFFFFFFFFFFF:FFFFFFFFFFFFFFFFFFFFFFFFFFFFFFFFFFFFFFFFFFFFF,FFFFFFFFFFFFFFFFFFFFFFFFFFFFFFFFFFFFFFFFFFFF:FFFFF:FFFFFFFFF
@A00881:241:HJW2NDRXX:1:2126:20808:35493 2:N:0:CGAGAGAA+GATTGGAG
ACTGATGGACTACGAGGGTATCTAATCCTGTTTGCTCCCCACGCTTTCGAGCCTCAACGTCAGTTACCGTCCAGTAAGCCGCCTTCGCCACTGGTGTTCCTCCTCATATCTACGCATTTCACCGCTACACTAGGAATTCCGCTTACCTCTCCGGCACTCAAGCATGGCAGTTTCCAAAGCAGTTCCCGGGTTGAGCCCGGACATTTCACTTCAGACTTGTCACGCCGTCTACGCTCCCTTTACACCCAGT
+
F,FF,FFFFFFFFF:FFFFFFFFFFFFF::FFFFFFFFFFFFFFFFFFFFFFFFFFFFFFFFFFFFFFFFFFFFFFFFFFFFFFFFF,FFFFFFFFF:FFFFFF,F:FFFFF:FFFF,FFFFFFFFFFFFF,FFF,FFFFFFFFFFFFFFFFFFFFFFFFFFF:F:FFFFFFF:FFF,FFFFF:FFFFFFF:F,FFFFFF,FF:,FFF:FFFF,FFF:F:F:FFFFFFFF,FFFF:FF:FFFFFFFF,F:
@A00881:241:HJW2NDRXX:1:2126:29758:35587 2:N:0:CGAGAGAA+GATTGGAG
ACTGATGGACTACAGGGGTATCTAATCCTGTTTGCTCCCCACGCTTTCGAGCCTCAACGTCAGTTACAGTCCAGCAGGCCGCCTTCGCCACCGGTGTTCCTCCTGATATCTACGCATTTCACCGCTACACCAGGAATTCCGCCTGCCTCTCCTGCACTCCAGTCATGCAGTTTCCAGAGCAGTCCGGGGGTTGGGCCCCCGCCTTTCACTCCGGACTTGCATCTCCGTCTGCGCTCCCTTTACACCCAGT
+
FFFFFFFFFFFFFFFFFFFFFFFFFFFFFFFFFFFFFFFF:FFFFFFFFFFFFFFFFFFFFFFFFFFFFFFFFFFFFFFFFFFFFFFFFFFFFFFFFFFFFFFFFFFFFFFFFFFFFFFF:FFFFFFFFF:,F:FFFFFFFFFFFFFFFFFFFFFFFFFFFFFFFFFFFFFFFFFFFFFFFFFFFFFFFFFFFFFFFFFFFFFFFFFFFFFFFFFFFFFFFFFFFFFFFFFFFFFFFFFF:FFFFFFF:F
@A00881:241:HJW2NDRXX:1:2126:19859:35603 2:N:0:CGAGAGAA+GATTGGAG
ACTGATGGACTACAAGGGTATCTAATCCTGTTTGCTCCCCACGCTTTCGAGCCTCAACGTCAGTTACAGTCCAGCAGGCCGCCTTCGCCACTGGTGTTCCTCCTCATATCTACGCATGTCACCGCTACACCAGGACTTCCGCCTGCCTCTCCTGCACTCCAGACCCGCAGTTTCCAGAGCAGTCCGGGGGTTGGGCCCCCGCCTTTCACTCCAGACTTGCCTGTCCGTCTGCGCTCCCTTTACACCCAGT
+
,FFF:FFFF,FFFFFFFFFFFFF,:FF:FFF,FFF:FFFFFFFFFFFF:FFFFFFFFFFFFFFFFFFF:,F,FFFFFFFFFFFFFFFF,FFFFFFF:,FFFF:F,FF:F:FFFFFFF,FFFFFFFFFF,FFFFFF:FFFF:FFF:FF:FFF:F:FFFFFFFFFFFFF:FFFFFFF,FFFFF:F:FF:FFFF,FFFFFFFFFFF:F:FFF:FF,FFFFFFFFFF::F,FFF:F::FFF:F,FF:FFFF::F
@A00881:241:HJW2NDRXX:1:2126:30535:35650 2:N:0:CGAGAGAA+GATTGGAG
ACTGATGGACTACTTGGGTATCTAATCCTGTTTGCTCCCCACGCCTTCGAGCCTCAACGTCAGTTACTGTCCAGTAAGCCGCCTTCGCCACTGGTGTTCTTCCTAATATCTACGCATTTCACCGCTACACTAGGAATTCCGCTTACCTCTCCAGCACTCCAGCCAGGCAGTTTCCAAAGCACCTCCCGGGTTGAGCCCGGACATTTCACTTCAGACTTGCCTAGCCGTCTACGCTCCCTTTACACCCAGT
+
FFFFFFFFFFFFFFFFFFFFFFFFFFFFFFFFFFFFFFFFFFFFFFFFFFFFFFFFFFFFFFFFFFFFFFFFFFFFFFFFFFFFFFFFFFFFFFFFFFFFFFFFFFFFFFFFFFFFFFFFFFFFFFFFFFFFFFFFFFFFFFFFFFFFFFFFF:FFFFFFFFFFFFFFF,FFFFFFFFFFFFFFFFFFFFFFFFFFFFFFFFFFF:FFFFFF:::FFFFFFFFFFFF,F,FFFFFFFF:FFFFFFF:FFF
@A00881:241:HJW2NDRXX:1:2126:20772:35712 2:N:0:CGAGAGAA+GATTGGAG
ACTGATGGACTACCGGGGTATCTAATCCTGTTTGCTCCCCACGCTTTCGAGCCTCAACGTCAGTTACCGTCCAGTAAGCCGCCTTCGCCACTGGTGTTCTTCCTGATATCTACGCATTTCACCGCTACACCAGGAATTCCGCTTACCTCTCCGGCACTCCAGCCAAACAGTTTCCAAAGCAGTCCCGCCGTTGAGCAGCGGGCTTTCACTCCAGACTTGCCTTGCCGTCTACGCTCCCTTTACACCCAGT
+
FFFFFFFFFFFFFFFFFFFFFFFFFFFFFFFFFFFFFFFFFFFFFFFFFFFFFFFFFFFFFFFFFFFFFFFFFFFFFFFFFFFFFFFFFFFFFFFFFFFFFFFFFFFFFFFFFFF:FFFFFFFFFFF:FFFFFFF:FFFFFFFFFFFFFFFFFFF,FFFFFFF:FFFFFFFFFFFFFFF,FFFFFF:FFFFF:FFF:FFFFF:FFFF,FFFFFF,,FFF:FFFF:FFFFF:FF,,FFFF:FF:FFFFFFF
@A00881:241:HJW2NDRXX:1:2126:20473:35728 2:N:0:CGAGAGAA+GATTGGAG
ACTGATGGACTACTGGGGTATCTAATCCTGTTTGCTCCCCACGCTTTCGAGCCTCAGCGTCAGTAAAAGCCCAGCAAGCCGCCTTCGCCACCGGTGTTCCTCCAAATATCTACGCATTTCACCGCTACACTTGGAATTCCGCTTGCCTCTGCTCCACTCAAGAAAAACAGTTTCAAAAGCAGGTTATGGGTTAAGCCCATAATTTTCACTTCTGACTTGCTTTCCCGCCTGCACTCCCTTTACACCCAGT
+
FFFFFFFFFFFFFFFFFFFFFFFFFFFFFFFFFFFFFFFFFFFFFFFFFFFFFFFFFFFFFFFFFF:FFFFFFFFFFFFFFFFFFFFFFFFFFFFFFFFF:FF:FFFFFFFFFFFFFFFFFFFFFFFF:FFFFFF,FFFFFFF:FFFFFFFFFFFFFFFF,FF,FF,FFFFFFFF:FFFFFFFFFFFFFFFF::FFFFFFF,F:FFFF:FFFFFFFFF,FFFFFF:FFFF:FFFFF:FFFFFFFFFFFFF
@A00881:241:HJW2NDRXX:1:2126:29559:36245 2:N:0:CGAGAGAA+GATTGGAG
ACTGATGGACTACCAGGGTATCTAATCCTGTTTGCTCCCCACGCTTTCGAGCCTCAACGTCAGTTACAGTCCAGCAGGCCGCCTTCGCCACCGGTGTTCCTCCTGATATCTACGCATTTCACCGCTACACCAGGAATTCCGCCTGCCTCTCCTGCACTCCAGTCATGCAGTTTCCAGAGCAGTCCGGGGGTTGGGCCCCCGCCTTTCACTCCGGACTTGCATCTCCGTCTGCGCTCCCTTTACACCCAGT
+
FFFFFFFFFFFFFFFFFFFFFFFFFFFFFFFFFFFFFFFFFFFFFFFFFFFFFFFFFFFFFFFFFFFFFFFFFFFFFFFFFFFFFFFFFFFFFFFFF:FFFFFFFFF,FFFFFFFFFFFFFFFFFFFFFFFFFF,FFFFFFFFFFFFFFFFFFFFFFFFFFFFFFFFFFFFFFF:FFFFFFFFFFFFFFF,FFFFFFFFFFFFFFFFFFFFFFF,FFF:FFFFFFFFFFF,F:FFFFFFFF:FFFFFFFF
@A00881:241:HJW2NDRXX:1:2126:29568:36479 2:N:0:CGAGAGAA+GATTGGAG
ACTGATGGACTACGAGGGTATCTAATCCTGTTTGCTCCCCACGCTCTCGCGCCTCAGCGTCAGTTGTCGTCCAGCAATCCGCCTTCGCCACTGGTGTTCTTCCGTATATCTACGCATTTCACCGCTACACACGGAATTCCGATTGCCTCTCCGATACTCAAGACTGGCAGTTTCAAATGCAGGCTATGGGTTAAGCCCATAGTTTTCACATCTGACTTGTCAGCCCGCCTACGCGCCCTTTACACCCAGT
+
FFFFFFFFFFFFFFFFFFFFFFFFFFFFFFFFFFFFFFFFFFFFFFFFFFFFFFFFFFFFFFFFFFFFFFFFFFFF:FFFFFFFFFFFFFFFFFFFFFFFFFFFFFFFFFFFFFFFFFFFFFFFFFFFFFFFFFFFFFFFFFFFFFFFFFFFFFFFFFFFFFFFFFFFF:FFFFFFFFFFFFFFFFFFFFFFFFFFFF,FFFFFFFFFFFFFFF:FFFFFFFFFFFFFFF,FFFFFFFFFF,FF:::FFF
@A00881:241:HJW2NDRXX:1:2126:29342:36589 2:N:0:CGAGAGAA+GATTGGAG
ACTGATGGACTACTAGGGTATCTAATCCTGTTTGATACCCGCACTTTCGAGCATCAACGTCAGTTACGGTCCAGCAGGCTGCCTTCGCAATCGGAGTTCTTCGTGATATCTATGCATTTCACCGCTACACCACGAATTCCGCCTGCCTATGCCGCACTCAAGGCCCCCAGTTTCAACTGCAATTCTACGGTTGAGCCGCAAACTTTCACAACTGACTTAAGGACCCGTCTACGCTCCCTTTAAACCCAAT
+
FFFFFFFFFFFFFFFFFFFFFFFFFFFFFFFFFFFFFFFFFFFFFFFFFFFFFFFFFFFFFFFFFFFFFFFFFFFFFFFFFFFFFFFFFFFFFFFFFFFFFFFFFFFFFFFFFFFFFFFFFFFFFFFFFFFFFFFFFFFFFFFFFFFFFFFFFFFFFFFFFFFFFFFFFF:FFFFFFF::FFFFFFFFFFFFFFFFFFFFFFFFFF::FFFFF:FFFFF,FF:FFFFFFF,FFFFFFFFFFFFFFFF:FF
@A00881:241:HJW2NDRXX:1:2126:24985:36652 2:N:0:CGAGAGAA+GATTGGAG
ACTGATGGACTACATGGGTATCTAATCCTGTTTGCTCCCCACGCTTTCGAGCCTCAACGTCAGTCGCCGTCCAGCAGGCCGCCTTCGCCGCTGGTGTTCTTCCTAATATCTACGCATTTCACCGCTACACTAGGAATTCCGCCTGCCCCTCCGGCACTCCAGCCTGGCAGTTCCCAGAGCAAGCCCTGTGTTGGGCACAGGGGTTCCACTCCAGGCTTGCCATGCCGTCTACGCTCCCTTTACACCCAGT
+
FFFF:FFFFFFFFFFFFFF:FFF:FFFFFFFFFFFFFFFFFFFFFFFFFFFFFFFFFFFFFFFFFFFFFFFFFFFFFFFFFFFFFF:FFFFFFFFFFFFFFFFFFFF:FFFFFFFFFFFFFFFFFFFFFFFFFFF,FFFFFFFFFFFFFFFF::F:FFFFFFFFFFFFFFFFFFFFFFFF:FFFFFFFFFFFFFFFFFFFFF:FFFFFFFFF:::FFFFFF:FFFFFFFF:FFFFFFFF,F,FFFFFFFF
@A00881:241:HJW2NDRXX:1:2126:22553:36667 2:N:0:CGAGAGAA+GATTGGAG
ACTGATGGACTACTAGGGTATCTAATCCTGTTTGCTCCCCACGCTTTCGTGTCTCAGCGTCAGTTGTCGTCCAGTAAATCGCCTTCGCCACCGGTGTTCCTCCAGATATCTACGCATTTCACCGCTCCACCTGGAATTCCATTTACCTCTCCGATACTCAAGAACAACCGTTTCTGATGCAGGCTATGAGTTAAGCCCATAGTTTTCACATCTGACTTGCCGTCCCGCCTACACACCCTTTACACCCAAT
+
FFFFFFFFFFFFFFFFFFFFFFFFFFFFFFFFFFFFFFFFFF:FFFFFFFFFFFFFFFFFFFFFFFFFFFFFF:FFFFFFFFFFFFFFFFFF:,FFFFFFFFFFFFFF:FF:F:FFFFFFFFFFFF:FFFFFFFFFFFFFFFFFFFF:FFFF::FFFFFFFF:,FFFF,FF:FFFF,FFFFFFFFFFFFFFFFFFFFFFF::,:FFFFFFFFFFFFF:FFF:FFFFFF:,FFFFFFFFF,FFFFFFFFF:
@A00881:241:HJW2NDRXX:1:2126:24523:36824 2:N:0:CGAGAGAA+GATTGGAG
ACTGATGGACTACTCGGGTATCTAATCCTGTTTGCTCCCCACGCTCTCGCGCCTCAGCGTCAGTTGTCGTCCAGCAATCCGCCTTCGCCACTGGTGTTCTTCCGTATATGTACGCATTTCACCGCTACACACGGACTTCCGATTGCCTCTCCGATACTCAAGACCGGCAGTTTCAAATGCAGGCCATGGGTTAAGCCCATGGTTTTCCCATCTGACTTGTCGGCCCGCCTACGCGCCCTTTACACCCCGT
+
:FFF:FFFFFFFFFFFF:FFFFFFFFFFFFFFFFFFFFFFFFFFFFFFFFFFFFFFFFFFFFFFF:FFFFFFFFFFFFFFFFFFFFFFFFFFFFFFFFFFFFFFFFF,F,FFFFFFFFFFFFFFFF:FFFFFFFFFFFFFFFFFFFFFFFFFFFF,FFFFFFFFFF,FFF:FFFFFFFFFFFFFF:FFFFFFF,:FFFFFFF:FFFF,:FFFFFF:FF,:F::FF:FF::F,:F:FFFF:F,FFFFF:F:
@A00881:241:HJW2NDRXX:1:2126:30011:36839 2:N:0:CGAGAGAA+GATTGGAG
ACTGATGGACTACATGGGTATCTAATCCTGTTTGCTCCCCACGCTTTCGAGCCTCAGTGTCAGTTACAGTCCAGTAAGCCGCCTTCGCCACTGGTGTTCCTCCTAATATCTACGCATTTCACCGCTACACTAGGAATTCCACTTACCTCTCCTGCACTCCAGCCGGACAGTTTCAAATGCAGTTCCGGGGTTGAGCCCCGGCATTTCACATCTGACTTGCCCTGCCACCTACGCTCCCTTTACACCCAGT
+
FFFFFFFFFFFFFFFFFFFFFFFFFFFFFFFFFFFFFFFFFFFFFFFFFFFFFFFFFFFFFFFFFFFFFFFFFFFFFFFFFFFFFFFFFFFFFFFFFFFFFFFFFFFFFFFFFFFFFFFFFFFFFFFFFFF,FFF:FFFFFFFFFFFFFFFFFFFFFFFFFFFFFFFFFFFFFFFFFF:FFFFF,FFFFFFF:FFFFFFFF:FFFFFFFFFFFFFFFFFFFFFFFFFFFF:FFFFFFFFFFF:FFFF:FF
@A00881:241:HJW2NDRXX:1:2126:29080:36918 2:N:0:CGAGAGAA+GATTGGAG
ACTGATGGACTACTGGGGTATCTAATCCTGTTTGCTCCCCACGCTTTCGTGCCTCAGTGTCAGTTACAGTCCAGTGAATCGCCTTCGCCGCTGGTGTTCTTCCTAATATCTACGCATTCCACCGCTACACTAGGAATTCCATTCACCCCTCCTGCACTCAAGCCCGGCAGTTTTGGTAGTAGTTCCGAAGTTGAGCCCCGGAATTACGCTACCAACTTGCCAAACCACCTACGCACCCTTTACGCCCAGT
+
FFFFFFFFFFFFFFFFFFFFFFFFFFFFFFFFFFFFFF:FFFFFFFFFFFFFFFFFFFFFFFFFFFFFFFFFFFF:FFFFFFFFFFFFFFFFFFFFFFFFFFFFFFF:FFFFFFFFFFFFFFFFFFFFFFF:FFFFFFFFFFFFFFFFFFFFFFFFFFFFFFFFFFFFFFFFFFFFFFFFFFFFFFFFFFFFFFFFFFFFFF,FFFFFFF:FFFFFFFFFFFFFFFFF:FFF:FFFFF:FFFF:FFF:FF
@A00881:241:HJW2NDRXX:1:2127:23176:1360 2:N:0:CGAGAGAA+GATTGGAG
ACTGATGGACTACCCGGGTATCTAATCCTGTTTGCTCCCCACGCTTTCGAGCCTCAGCGTCAGTTAATGTCCAGAAAGCCGCCTTCGCCTCTGGTGTTCCTCCTAATATCTACGCATTCCACCGCTACACTAGGAATTCCGCTTTCCTCTCCATCACTCAAGCTCAACAGTTTTAAAAGCAGTTCCAAGGTTAGGCCTTGGGATTTCACTCCTAACTTGTTGCGCCGCCTACGCTCCCTTTACGCCCAGT
+
FFFFFFFFFFFFFFFFFFFFFFFFFFFFFFFFFFFFFFFFFFFFFFFFFFFFFFFFFFFFFFFFFFFFFFFFFFFFFFFFFFFFFFFFFFFFFFFFFFFFFFFFFFF:FFFFFFFFFFFFFFFFFFFFFFF:FFFFFFFFFFFFFFFFFFFFFFFFFFFF:FFFFFFFFFFFFFFFFFFFFFFFFFFFFFFFF,FFFF:F,FFFFFFF:FF,,F,,FFFFF:FFFFFFFFFFFFFFFFFFFFF:FFFFFF
@A00881:241:HJW2NDRXX:1:2127:25527:1548 2:N:0:CGAGAGAA+GATTGGAG
ACTGATGGACTACAAGGGTATCTAATCCTGTTTGCTCCCCACGCTCTCGCGCCTCAGCGTCAGTTGTCGTCCAGCAATCCGCCTTCGCCACTGGTGTTCTTCCGTATATCTACGCATTTCACCGCTACACACGGAATTCCGATTGCCTCTCCGATACTCAAGACTGGCAGTTTCAAATGCAGGCTATGGGTTAAGCCCATAGTTTTCACATCTGACTTGTCAGCCCGCCTACGCGCCCTTTACACCCAGT
+
::FFFFFFFFF,FF:FFFFFFFFFFFFFFFFFFFFFFFFFFFF:FFFFFFFFFFFFFFFFF:FFFFFFFFFFFFFFFFFFFFFFFFFFFFFFFFFFFFFFF:FFFFFFFFFFFFFFFFFFFFFFFFFFFF:FFFFFFFFFFFFFFFFFFF:FFFFFFFFFFFFFFFF,FFFFFFFFFF,FFFFFF:FFFFFFFFFFFFFFFFFFFFFFFFFFFFF:FFFFFFFFFFFFFFFFFFFFFFFFFFFFFFF:FF
@A00881:241:HJW2NDRXX:1:2127:30707:1908 2:N:0:CGAGAGAA+GATTGGAG
ACTGATGGACTACCAGGGTATCTAATCCTGTTTGCTCCCCACGCTCTCGCGCCTCAGCGTCAGTTGTCGTCCAGCAATCCGCCTTCGCCACTGGTGTTCTTCCGTATATCTACGCATTTCACCGCTACACACGGAATTCCGATTGCCTCTCCGATACTCAAGACTGGCAGTTTCAAATGCAGGCTATGGGTTAAGCCCATAGTTTTCACATCTGACTTGTCAGCCCGCCTACGCGCCCTTTACACCCAGT
+
FFFFFFFFFF:FFFFFFFFFFFFFFFFFFFFFFFFFFFFFFFFFFFFFFFFFFFFFFFFFFFFFFFFFFFFFFFFFFFFFFFFFFFFFFFFFFFFFFFFFFFFFFFFFFFFFFFFFFFFFFFFFFFFFFFFFFFFFFFFFFFFFFFFFFFFFFFFFFFFFFFFFFFFFFFFFFFFFFFFFFFFFFFFF:FFFFFFFFFFFFFFFFFFFFFFFFFFFFF:FF:FFFFFFFFF:FFFFFFFFFFFFFFFFFF
@A00881:241:HJW2NDRXX:1:2127:18014:2096 2:N:0:CGAGAGAA+GATTGGAG
ACTGATGGACTACCTGGGTATCTAATCCTGTTTGCTCCCCACACTTTCGTGCCTCAACGTCAGTTACAGTCCAGAAAGCCGCCTTCGCCACTGGTGTTCCTCCTAATATCTACGCATTTCACCGCTACACCAGGAATTCCGCTTACCTCTACTTCACTCAAGAACTACAGTTTCAAATGCAGCTCGGAGGTTGAGCCTCCGCCTTTCACATCTGCCTTGCAGTCCCGCCTACGCTCCCGTTTCACCCAGT
+
,:FFFFFFFFF:FFFFFFFFFFF,FFFFFFFFFFFFF,FFFFFFFFFFFFFFFFFFFFFFFFFFFFFFFFF:FF:FF:FFFFF:FFF:FFFFFFFFFFFF:FFF:FFFF:FFFFFFFFFFFFFFFFFFFFF,FFF,FFFF,FFFFFFFFFF:FFF:FFFFFFFFFFFFFF,FFFFFFFF,::FFFFF,FFF:F:FFFFFFFF:FFFF,F,FF:F,FFFF:F,F:F:FFFF,FFFFFFF,:F,F::FFF,F
@A00881:241:HJW2NDRXX:1:2127:27236:2096 2:N:0:CGAGAGAA+GATTGGAG
ACTGATGGACTACCTGGGTATCTAATCCTGTTTGCTCCCCACGCTTTCGAGCCTCAACGTCAGTTACCGTCCAGTAAGCCGCCTTCGCCACTGGTGTTCTTCCTAATATCTACGCATTTCACCGCTACACTAGGAATTCCGCTTACCTCTCCGGCACTCCAGCCAAACAGTTTCCAAAGCAGTCCCTGCGTTAAGCACAGGGCTTTCACTTCAGACTTGCCTCGCCGTCTACGCTCCCTTTACACCCAGT
+
FFFFFFFFFFFFFFFFFFFFFFFFFFFFFFFFFFFFFFFFFFFFFFFFFFFFFFFFFFFFFFFFFFFFFFFFFFFFFFFFFFFFFFFFFFFFFFFFFFFFFFFFFFFFFFFFFFFFFFFFFFFFFFFFFFFFFFFFFFFFFFFFFFFFFFFFFFFFFFFFFFFFFFFFFFFFFFFFFFF:FFFFFFFFFFFFFFFFFFFFFFFFFFFFFFFFF:FFFFFFF:F:FFFFFFFFFFFFFFFFFFFFFF:FFF
@A00881:241:HJW2NDRXX:1:2127:20094:2378 2:N:0:CGAGAGAA+GATTGGAG
ACTGATGGACTACCGGGGTATCTAATCCTGTTTGCTCCCCACGCTTTCGCGCCTCAGCGTCAGTTGTCGTCCAGCAAGCCGCCTTCGCCACTGGTGTTCCTCCGTATATCTACGCATTTCACCGCTACACACGGAATTCCGCTTGCCTCTCCGATACTCAAGATAGACAGTTTCAAATGCAGTTTCCGGGTTGAGCCCGGAGCTTTCACATCTGACTTGCCTACCCGCCTACGCGCCCGTTACACCCTGT
+
:FFFFFFFFFFFFFFFFFFFFFFFFFFFFFFFFFFFFFFFF:FFF:FFFFFFFFFFFFFFF,FFFFF,FFFFF:FF,FFF:FFFFFF:FFFFFFF:FFFFFFFFFFFFFFF:FFF:F:FFFFFFFFFFFFFF,FF,:FFFFF:FFFFFF:FF:F:FFFF,FF:FFFFFFF,:FF:,F:FF,FFFFFF:::FFFF:FFFFF,F,:F:F,FFFFFF,FF,F:FFFFFF:F:FF:FF:F:F,,F:F::,:,FF
@A00881:241:HJW2NDRXX:1:2127:32163:2581 2:N:0:CGAGAGAA+GATTGGAG
ACTGATGGACTACAAGGGTATCTAATCCTGTTTGCTCCCCACGCTCTCGCGCCTCAGCGTCAGTTGTCGTCCAGCAATCCGCCTTCGCCACTGGTGTTCTTCCGTATATCTACGCATTTCACCGCTACACACGGAATTCCGATTGCCTCTCCGATACTCAAGACTGGCAGTTTCAAATGCAGGCTATGGGTTAAGCCCATAGTTTTCACATCTGACTTGTCAGCCCGCCTACGCGCCCTTTACACCCAGT
+
:FFFFFFFFFFFFFFFFFFFFFFFFFFFFFFFFFFFFFFFFFFFFFFFFFFFFFF,FFFFFFFFFFFFFFFFFFFFFFFF:FFFF:FFFFFFFFFFFFFFFFFFFFFFFFFFFFFFFFFFFFFFFF,FFF,FFFFFFFFF:FFFFFFFFFFFF:FFFFFFFFFFFFFFFFFFFFFFFFFFF:FFFFFFFFFF,FFFFFFFFFFFF:FFFFFFF::FFFFF:,FFFF:FFFF:FF,FFFFFFFF,FFFFFF
@A00881:241:HJW2NDRXX:1:2127:28393:2722 2:N:0:CGAGAGAA+GATTGGAG
ACTGATGGACTACGGGGGTATCTAATCCTGTTTGCTCCCCACACTTTCGCGCCTCAGCGTCAGTTACCGTCCAGAAAGCCGCCTTCGCCACTGGTGTTCCTCCTAATATCTACGCATTTCACCGCTACACTAGGAATTCCGCTTTCCTCTCCGGCACTCAAGATCGGCAGTTTCAAATGCAGTTCCGAGGTTAAGCCTCGGGATTTCACATCTGACTTGCCGGCCCGCCTACACGCCCTTTACACCCAGT
+
FFFFFFFFFFFFFFFFFFFFFFFFFFFFFF:FFFFFFFFFFFFFFFFFF:FFFFFFFFFFFFFFFFF:FFFFFFFFFFFFFFFFFFFFFFFFFFFFFFFFFFFFFFFFFFFFFFFFFFFFFFFFFFFFFF:FFFFF:FFFFFFFFFFFFFFFFFFFFFFFF::FFFFFFFFFFFFFFF,FF:F:FFFFFFFFFFFFF,FFF,FF:FFFFFFFFFFFFFFFFFFFFFFFFF,FFFFFFFFFFFFFFFF:FF
@A00881:241:HJW2NDRXX:1:2127:19244:3474 2:N:0:CGAGAGAA+GATTGGAG
ACTGATGGACTACGGGGGTATCTAATCCTGTTTGCTACCCACGCTTTCGCATCTCAGCGTCAGTTACGAGCCAGACAGCCGCCTTCGCCACTGATGTTCTTCCAGATATCTACGGATTTCACGCCTACACCTGGAATTCCGCTGTCCTCTCTCGCACTCCAGTTCGGTAGTTTTGACGGCAGTTCCACGGTTGAGCCGTGGGCTTTCACCTCCAACTTGCCGTACAGCCTACACGCGCTTTACGCCCAGT
+
:FFFFF:FFFFFFFFFFFF:FFFF,FFFFFFFFFFFFFFF,FFFFFFFFF:FFFFFFFFFFFFFF,FFFFFFFFFF,FF,FFFFFFFFFFFFFFFFFFFF:FFF,FFFFFFFFF:FFFFFF:,FFFFFFFFFFFFFFFFFFFF:FFFFF:FFFFFFFFFFFFFFFFFFFFFFFFF:,FFFFF:FFFF:F:FFFFFFFF:,FF,F,FFF:FFFF:,FFF:FF:FFF:FFFFFFFFFFFF,FFFFFF,FFFF
@A00881:241:HJW2NDRXX:1:2127:24939:3474 2:N:0:CGAGAGAA+GATTGGAG
ACTGATGGACTACCTGGGTATCTAATCCTGTTTGCTCCCCACGCTTTCGAGCCTCAACGTCAGTTACAGTCCAGTAAGCCGCCTTCGCCACTGGTGTTCCTCCTAATATCTACGCATTTCACCGCTACACTAGGAATTCCGCTTACCTCTCCGGCACTCAAGCTTAACAGTTTCCAATGCAGTCCCAAGGTTGAGCCCTGGGTTTTCACATCAGACTTGTTATGCCGTCTGCGCTCCCTTTACACCCAGT
+
FFFF:FFFFFF:FFFFFFFFFFFFFFFFFFFFFFFFFFFFFFFFFFFFFFFFFFFFFFFFFFFFF:FFFFFFFFFF,FFFFFFFFFFFFFFFFFFFFFFFFFFFFFFFFFFFFFFFFFFFFFFFFFFFFFFFFFFFFFFFFFFFFFFFFFFFFFFFFFFF:FFFFFFF::FFF:FFFFFF:FFFFFFFFFFFFFFFF:,FFFFFFFFFFF:F,FFF:FFFFFFFF,FFFF:FFFF:FFFFFFFFFFFFFF
@A00881:241:HJW2NDRXX:1:2127:26377:3490 2:N:0:CGAGAGAA+GATTGGAG
ACTGATGGACTACCAGGGTATCTAATCCTGTTTGCTACCCACGCTTTCGCGCCTCAGCGTCAGTTGTCGTCCAGCAAGCCGCCTTCGCCACTGGTGTTCCTCCGTATATCTACGCATTTCACCGCTACACACGGAATTCCGCTTGCCTCTCCGATACTCAAGATAGACAGTTTCAAATGCAGTTTCCGGGTTGAGCCCGGAGATTTCACATCTGACTTGCCTACCCGCCTACGCGCCCTTTACACCCAGT
+
FFFFFFFFFFFFFFFFFFFFFFFFFFFFFFFFFFFFFFFFFFFFFFFFFFFFFFFFFFFFFFFFFFFFFFFFFFFFFFFFFFFFFFFFFFFFFFFF:FFFFFFFFFFFFFFFFFFFFFFFFFFFFFFFFFFFFF:FFFFFFFFFFFFFFFFFFFFFFFFFFFFFFFFFF:FFFFFFFFFFFFFFFF::FFFFFFFFFFFFFFFFFFFFFFFFFFFFFFFFFFFFFF,FFFFFFFFFFFFFFFFFFFFFFF
@A00881:241:HJW2NDRXX:1:2127:27733:3771 2:N:0:CGAGAGAA+GATTGGAG
ACTGATGGACTACCAGGGTATCTAATCCTGTTTGCTCCCCACGCTTTCGCGCCTCAGCGTCAGTTGTCGTCCAGCAAGCCGCCTTCGCCACTGGTGTTCCTCCGTATATCTACGCATTTCACCGCTACACACGGAATTCCGCTTGCCTCTCCGATACTCAAGAAACACAGTTTCAAATGCAGTTTCCGGGTTAAGCCCGGAGATTTCACATCTGACTTGCATGCCCGCCTACGCGCCCTTTACACCCAGT
+
FFFFFFFFFFFFFFFFFFFFFFFFFFFFFFFFFFFFFFFFFFFFFFFFFF:FFFFFFFFFFFFFFFFFFFFFFFFFFFFFFFFFFFFFFFFFFFFFFFFFFFF,,FFFFFFFFFFFFFFFF:F:FFFFFFFF:FFFFFFFFFFFFFFFFFFFFFFFFFFFFFF,FFF,FFFFFFF:FF:FFFFFFF,FFFFFFFF,F,F:FF:FFFF:FF::F:FFFFFF,:FFFFFFFFFFF,FFFFFFFF:FFF,FFF
@A00881:241:HJW2NDRXX:1:2127:20166:4194 2:N:0:CGAGAGAA+GATTGGAG
ACTGATGGACTACTGGGGTATCTAATCCTGTTTGCTCCCCACGCTCTCGCGCCTCAGCGTCAGTTACAGTCCAGAAAGTCGCCTTCGCCACTGGTGTTCCTCCAAATCTCTACGCATTTCACCGCTACACTTGGAATTCCACTTCCCTCTCCTGCACTCAAGCCAAACAGTTACCCGTGCACCTCCTGACTTGAAACCAGGGTTTTCAAACAATAATTATCCGGCCGCCTACGCGCCCGTTACGCCCAGA
+
FFFF:FFFFFFF:FFFFFFFFFFF::FFFF:F:FFF,,FF:F:FFFFFFFFFFFFFFF,FFF,F,FFFFF,FFFFFFFFFFFFF:F:FFFFFF:,F,FFFFFFFFF:FF:FFF,,:FF,FFF,FFFF,F:FFFFF,F:F:F,F,F:,FF:F,FFFFFFFFFF:FFFF:F,:F,FFFFFF,FFF,,,F,FFFF:FFF,:FF:F,FFF:F,FFFF::,F,,:F,FF,F,F,F:,,FF:F,,,FFFF,FFFF:
@A00881:241:HJW2NDRXX:1:2127:30427:4460 2:N:0:CGAGAGAA+GATTGGAG
ACTGATGGACTACCCGGGTATCTAATCCTGTTTGCTCCCCACGCTTTCGAGCCTCAACGTCAGTTACAGTCCAGCAGGCCGCCTTCGCCACCGGTGTTCCTCCTGATATCTACGCATTTCACCGCTACACCAGGAATTCCGCCTGCCTCTCCTGCACTCCAGATACACAGTTTCCAGAGCAGTCCGGGGGTTGGGCCCCCGCCTTTCACTCCAGACTTGCATGTCCGTCTGCGCTCCCTTTACACCCAGT
+
FFFFFF:FFFFFFFFFFFFFFFFFFFFFFFFFFFFFFFFFFFFFFFFFFFFFFFFFFFFFFFFFFFFFFFFFFFFFFFFFFFFFFFFFFFFFFFFFFFFFFFFFFFFFFFFFFFFFFFFFFFFFFFFFFFF,FFFFFFFFFFFFFFFFFFFFFFFFFFFFFFFFFFFFFFFFFFF:FFFFFFFF:FFFFFFFFFFFFFFFFFFFFFFFFFFFFFFFFFFF:FFFF,:FFFFFFFFFFFFFFFFFFF:,F:
@A00881:241:HJW2NDRXX:1:2127:17906:4883 2:N:0:CGAGAGAA+GATTGGAG
ACTGATGGACTACGAGGGTATCTAATCCTGTTTGCTCCCCACGCTTTCGAGCCTCAACGTCAGTTACAGTCCAGTAAGCCGCCTTCGCCACTGGTGTTCCTCCTAATATCTACGCATTTCACCGCTACACTAGGAATTCCACTTACCTCTCCTGCACTCCAGCCATACAGTTTCCAAAGCAGTTCCGGGGTTGAGCCCCGGGATTTCACTTCAGACTTGCATCGCCGTCTACGCTCCCTTTACACCCAGT
+
FFFFFFFFFFFFFFFFFFF:FFFFFFFFFFFFFFFFFFFFFFFFFFFFFFFFFFFFFFFFFFFFFFFFFFFFFFFFFFFFFFFFFFFFFFFFFFFFFFFFFFFFFFFFFFFFFFFFFFFFFFFFFFFFFFFFFFFFFFFFFFFFFFFFFFFFFFFFFFFFFFF::FFFFFFFFFFFFFF:FFFFFFFFFFFFFFFFFFFFFFFFFFFFFFFF::FFFFFFFFFFFFFFFF,FFFFFFFFFFFFFF:FFF:
@A00881:241:HJW2NDRXX:1:2127:18855:4961 2:N:0:CGAGAGAA+GATTGGAG
ACTGATGGACTACACGGGTATCTAATCCTGTTTGCTCCCCACGCTTTCGAGCCTCAGCGTCAGTTAAAGCCCAGTAAGCCGCCTTCGCCACTGATGTTCCTCCTAATATCTCCGCATTTCACCGCTACACTAGGAATTCCGCTTACCTCTACTTCACTCAAGAACTACAGTTTCAAATGCAGTCTATGGGTTAAGCCCATAGTTTTCACATCTGACTTGCAATCCCGCCTGCACTCCCTTTACACCCAGT
+
FFFFFFFFFFFFFFFFFFFFFFFFFFFFFFFFFFFFFFFFFFFFFFFF:FFFFFFFFFFFFFFFF,FFFFFF,FFFFFFF:FFFFF:FFFFFFFFFFFF:F,FFFFFFFFF,FFFFFFFFFFFFFFFFFF,FFFFFFFFF:FFFFFFFFFFFFFFFFFFFFFFFFFFF,F,FFFFFFFFF,FFFFFFFFFF:,,FFF:FFFFFFFFFF:F:FFFFFFFFF,,FFFFFFFFFFFFFFFFFFF:FFFF:FFF
@A00881:241:HJW2NDRXX:1:2127:25129:5024 2:N:0:CGAGAGAA+GATTGGAG
ACTGATGGACTACACGGGTATCTAATCCTGTTTGCTCCCCACGCTCTCGCGCCTCAGCGTCAGTTGTCGTCCAGCAATCCGCCTTCGCCACTGGTGTTCTTCCGTATATCTACGCATTTCACCGCTACACACGGAATTCCGATTGCCTCTCCGATACTCAAGACTGGCAGTTTCAAATGCAGGCTATGGGTTAAGCCCATAGTTTTCACATCTGACTTGTCAGCCCGCCTACGCGCCCTTTACACCCAGT
+
FFFFFFFFFFFFFFFFFFFFFFFFFFFFFFFFFFFFFFFFFFFFFFFFFFFFFFFFFFFFF:FFFFFFF:FFFFFF:FFFFFFFFFFFFFFFFFFFFFFFFFFFFFFFFFFFFFFFFFFFFFFFFFFFFFFFFFFFFFFFFFFFFFFFFFFFFFF::FFFFFFFFFFFFFFFFF,FFFFFFFFFF:FFF:FFFFFFFFFF:FFFFFFFFFFFFFF:FFFFF::FFFFFFFFF:FFFFFFFF:FFFFFFFF
@A00881:241:HJW2NDRXX:1:2127:18430:5415 2:N:0:CGAGAGAA+GATTGGAG
ACTGATGGACTACGCGGGTATCTAATCCTGTTTGCTACCCACACTTTCGTGCCTCAGCGTCAGTTAAAGCCCAGTAGGCCGCCTTCGCCACTGGTGTTCCTCCCGATCTCTACGCATTTCACCGCTACACCGGGAATTCCGCCTACCTCTACTTCACTCAAGAACGACAGTTTCAAAAGCAGTTCATGGGTTAAGCCCATGGATTTCACTTCTGACTTGCCGTCCCGCCTCCGCACCCTTTACACCCAGG
+
FFFFFFFF,FFFFFFFFFFF:FFF:FFFFFF,FFFFFFFFFFFFF:FFFFFFFFFFFFF:FFF:FFFFFFFFFFF,FFFFFFFFFFFFFFFFFFFFFFFFFFFFFF:FFFF,FFFFF:FFFFFFFFFFFFFFFFF,FFFFFFFF,FFF,F:F:FFFFFFF,FFFFFFFFFFFFFFF::FF,:FFF:F:FFFF,FFFFFFFFFF,F,F,FFFFF,,::F:F:FF:FFF:FF,,F,FFF,F,,F::F:FFF,
@A00881:241:HJW2NDRXX:1:2127:25229:5447 2:N:0:CGAGAGAA+GATTGGAG
ACTGATGGACTACCTGGGTATCTAATCCTGTTTGCTCCCCACGCTTTCGAGCCTCAACGTCAGTTACAGTCCAGTAAGCCGCCTTCGCCACTGGTGGTCCTCCTAATATCTACGCATTTCACCGCTACACTCGGAATTCCACTTACCTCTCCTGCACTCCAGCTGAACAGTTTCCAAAGCAGTCCCGGGGTTGAGCCCCGGGCTTTCACTTCAGACTTGCCCTGCCGTCTACGCTACCTTTACACCCAGT
+
FFFFFFFFFFFFFFFFFFFFFFFFFFFFFFFF:FFFFFFF:FF:FFFFFFFFFFFFFFFFFFFFFFFFFFFFFFFFFFFFFFFFFFF:FFFFF:FF,FFFFFFFFFFFFFFFF:F,,FFF,FFFFFFF,FF,FFFF:,FFFFFFFFFFFFFFFFF,FFFFFFFF,FFFFF:F,FFF:FFFFFFFFF:F::F:FFFF:FF:FF:F:F:FFFFFF,,,FFF:FF:FFFF,FFFF:F,,:FF,F:FF:,:,,F
@A00881:241:HJW2NDRXX:1:2127:20618:5697 2:N:0:CGAGAGAA+GATTGGAG
ACTGATGGACTACCGGGGTATCTAATCCTGTTTGCTCCCCATGCTTTCGCGCCTCAGCGTCAGTTACCGTCCAGAAAGCCGCCTTCGCCACTGGTGTTCCTCCTAATATCTACGCATTTCACCGCTACACTAGGAATTCCGATTGCCTCTCCGATACTCAAGACTGGCAGTTTCAAATGCAGGCTATGGGTTAAGCCCATAGTTTTCACATCTGACTTGTCAGCCCGCCTACGCGCCCTTTACACCCAGT
+
FFFFFFFFFFFFFFFFFFFFFFFFFFFFFFFFFFFFFFFFFFFFFFFFFFFFFFF:FFFFFFFFFFFFFFFFFFFFFFFFFFFFFFFFFFFFFFFFFFFFFFFF,FF:FFFFFFFFFFFFFFFFFFFFFFF:FFFFFFFFFFFF:FF:FFFFFFFFFFFFFFFFFFFF:FFFFFFFFFFFFFFFFFFFF:FFFFFFFFFFFFFFFFFFFFFFFFFFFFFFFFFFFFFFFFFF:FFFFFFFFFF,FFF,FF
@A00881:241:HJW2NDRXX:1:2127:25464:6417 2:N:0:CGAGAGAA+GATTGGAG
ACTGATGGACTACACGGGTATCTAATCCTGTTTGCTCCCCACACTTTCGTGCCTCAACGTCAGTTTCTGTCCAGAAAGTCGCCTTCGCCACCGGTGTTCCTCCTAATATCTACGCATTTCACCGCTACACTAGGAATTCCACTTTCCTCTCCAGTACTCAAGGAGAATAGTTTTAGCTGCTCTTCCTCAGTTGAGCCGAGGGATTTCACAACTAACTTGTTCTTCCGTCTACGCACCCTTTACACCCAAT
+
:FFFFFFFFFFFFFFFFFFFFFFFFFFFFFFFFFFFFFFFFFFFFFFF:FFFFFFFFFFFFFFFFFFFFFFFFFFFFFFFFFFFFFFFFFFFFFFFFFFFFFFFFFFFFFFFFFFFFFFFFFFFFFFFFFFFFFFFFFFFF,FFFF:FFFFFFFFFFFFFFFFFFFFF:FFFFFFF:FFFFFFFFFFFFFFF:FFFFFF:FFFFFFFFFFF::FFFFF:FFFFFFFFFFFFFFFFFFFFF:FFFFFFFF,
@A00881:241:HJW2NDRXX:1:2127:18204:6464 2:N:0:CGAGAGAA+GATTGGAG
ACTGATGGACTACGCGGGTATCTAATCCTGTTTGCTCCCCACGCTCTCGCGCCTCAGCGTCAGTTGTCGTCCAGCAATCCGCCTTCGCCACTGGTGTTCTTCCGTATATCTACGCATTTCACCGCTACACACGGAATTCCGATTGCCTCTCCGATACTCAAGACCAGCAGTTTCAAATGCAGGCTATGGGTTAAGCCCATAGTTTTCACATCTGACTTGTCGGCCCGCCTACGCGCCCTTTACACCCAGT
+
FF:FFFFFFFFF:FFFFFFFFFFFFFFFFFFFFFFFFFFFFFFFFFFFFFFFFFFFFFFFFFFFFFFFFFFFFFFFFFFF:FFFFFFFFFF:FFFFFFFFF:FFFFFFFFFFFFFFFFFFFFFFFFFFFFFFFF::FFFFFFFFFFFFFFFFFFFF,FFFFFFF,,FFF,FFFFF:FFF:F,FFFFF:,FFFFFFFFFFFFFFFFFFF:FFFF,F::FFF::F:FFFFFFFFFF:FFFFF:F,FFF,FFF
@A00881:241:HJW2NDRXX:1:2127:30002:6793 2:N:0:CGAGAGAA+GATTGGAG
ACTGATGGACTACAGGGGTATCTAATCCTGTTTGCTCCCCACGCTCTCGCGCCTCAGCGTCAGTTGTCGTCCAGCAATCCGCCTTCGCCACTGGTGTTCCTCCGTATATCTACGCATTTCACCGCTACACACGGAATTCCGCTTGCCTCTCCGATACTCAAGATAGACAGTTTCAAATGCAGTTTCCGGGTTGAGCCCGGAGATTTCACATCTGACTTGCCTACCCGCCTACGCGCCCTTTACACCCAGT
+
FF,FFFFFFFFFFFFFFFFFFFFFFFFFFFFFFFFFFFFFFFFFF:FFFFFFFFFFFFFFFFFFFFFFFFFFFFFF,FFFFFFFFFFFFFFFFFFFFFFFFFFFFFFFFFFFFFFFFFFFFFFFFFFFFF,FFFFFFFFFFFFFFFFFFFFFFFFFFFFFFFFFFFFFFFFFFFFFFFFFFFFFFFFF:FFFFFFFFFFF,FFFFFFFFFFFFFFFFF:FFFFFFFFFFFFFFFFFFFFFFFF,FFFFFF
@A00881:241:HJW2NDRXX:1:2127:30852:6793 2:N:0:CGAGAGAA+GATTGGAG
ACTGATGGACTACACGGGTATCTAATCCTGTTTGCTCCCCACGCTTTCGTGCCTCAGTGTCAGTTACAGTCCAGTAAACCGCCTTCGCCGCTGGTGTTCTTCCTAATATCTACGCATTCCACCGCTACACTAGGAATTCCGTTTACCCCTCCTGCACTCAAGTCCGACAGTTTTAGTAGTAGTTCCGAAGTTGAGCCCCGGAATTACGCTACTAACTTGCTGAACCACCTACGCACCCTTTACGCCCAGT
+
FFFFFFFFFFFFFFFFFFFFFFFFFFFFFFFFFFFFFFFFFFFFFFFFFFFFFFFFFFFFFFF:FFFFFFFFFFFFFFFFFFFFFFFFFFFFFFFFFF:FFFFFFFFFFFFFFFFFFFFFFFFFFFFFFFFFFFFFFFFFFFFFFFFFFFFFFFFFFFFFFFFFFFFFFFFFFFFF:FFFFFFFFFFFFFFFFF:FFFFFFFFFFFFFFFFFFFFFFFFFFF,FF,FFFFFFFFFFFFFFFFF:FFFFFF
@A00881:241:HJW2NDRXX:1:2127:17562:6825 2:N:0:CGAGAGAA+GATTGGAG
ACTGATGGACTACACGGGTATCTAATCCTGTTTGCTCCCCACGCTCTCGCGCCTCAGCGTCAGTTGTCGTCCAGCAATCCGCCTTCGCCACTGGTGTTCTTCCGTATATCTACGCATTTCACCGCTACACACGGACTTCCGATTGCCTCTCCGATACTCAAGACTGGCAGTTTCAAATGCAGGCTATGGGTTAAGCCCCGGCATTTCACTCCAGACTTGCTAAGCCGTCTGCGCTCCCTTTACACCCCGT
+
FFFF:FFFFFFFFFFFFFFFFFFFFFFFFFFFFFFFFFFFFFFFFFFFFFFFFFFFFFFFFFFFFFFFFFFFFFFFFFFFFFFFFFFFFFFFFFFFFFFFFFFFFFFFFFFFFFFFF:FFFFFFFFFFFFFFFFFFFFFF:FFFFFFFFFFFFFF,FFFFFFF:FFF:FFFFFF,::FFFFFFFF,FFFFF:,FF:FFFFFFF,FFFF:FFFFFFFFFFF::F:FF,FF::FFFFFFFFFFFF:FFF,FF
@A00881:241:HJW2NDRXX:1:2127:27028:7153 2:N:0:CGAGAGAA+GATTGGAG
ACTGATGGACTACGAGGGTATCTAATCCTGTTTGCTCCCCACGCTTTCGAGCCTCAGCGTCATTTACAGTCCAGCAGGCCGCCTTCGCCACTGGTGTTCCTCCTAATATCTACGCATTTCACCGCTACACTAGGAATTCCGCCTGCCTCTCCTGCAATCCAGCCATGCAGTTTCAAAAGCAGTCCCGGGGTTAAGCCCCGGGCTTTCACTTCTGACTTGCACCGCCGCCTGCGCTCCCTTTACACCCAGT
+
FFFFFFFFFFFFFFFFFFFFFFFFFFFFFFFFFFFFFFFFFFFFFFFFFFFFFFFFFFFFFFFFFFFFFFFFFFFFFFFFFFFFFFFFFFFFFFFFFFFFFFFFFFFF:FFFFFFFFFFFFFFF:FFFFFF:FFFFFFFFFFFFFFFFFFFFFFFF,FFFFFFFFFFF:FFFFFFFFFFF:FFFFFFFFFFFFFFFFFFFF:FFFFFFFFFFFF:FFFFFFFFFFFFFFFFFFFFFFFFFFFF::FF:FF
@A00881:241:HJW2NDRXX:1:2127:19009:7294 2:N:0:CGAGAGAA+GATTGGAG
ACTGATGGACTACCGGGGTATCTAATCCTGTTTGCTCCCCACGCTTTCGAGCCTCAACGTCAGTTACAGTCCAGTAAGCCGCCTTCGCCACTGGTGTTCCTCCTAATATCTACGCATTTCACCGCTACACTAGGAATTCCACTTACCTCTCCTGCACTCCAGCCATACAGTTTCCAAAGCAGTTCCGGGGTTGAGCCCCGGGATTTCACTTCAGACTTGCATCGCCGTCTACGCGCCCTTTACACCCAGT
+
FFFFFFFFFFFFFFFFFFFFFFFFFFFFFFFFFFFFFFFFFFFFFFFFFFFFFFFFFFFFFFFFFFFFFFFFFFFFFFFFFFFFFFFFFFFFFFFFFFFFFFFF:FFFFFFFFFFFFFFFFFFFFFFFFFF:FFFFFFFFFFFFFFFFFFFFFFFFFFFFFFFFFFFFFFFFFFF,FFFFFFFFFFFFFF:FFFFFFFFFF:,FFFFFFFFFFFFFFFFFFFFFFFFFFFFFFF:FFFFFFFFFFFFFFF
@A00881:241:HJW2NDRXX:1:2127:23538:7373 2:N:0:CGAGAGAA+GATTGGAG
ACTGATGGACTACGCGGGTATCTAATCCTGTTTGATACCCGCACTTTCGAGCATCAACGTCAGTTACGGTCCAGCAGGCTGCCTTCGCAATCGGAGTTCTTCGTGATATCTATGTATTTCACCGCTACACCACGAATTCCGCCTGCCTATGCCGCACTCAAGGCCCCCAGTTTCAACTGCAATTTTACGGTTGAGCCGCACACTTTCACTACTGACTTAATCATCCATCTACGCACCCTTTCTACCCAAT
+
,FF:,FFFFF,FF,FFFFFFFFFFFFFFFFFFFFFFFFFFFFFFFFFFFFFFFFFF,FFFFFFFFFFFFFFFFFF:FFFFFFFFFFFFFFFF:FFFFFFFFFFFFFFFFFFFFFFF,FFFFFFF,FFFFFFFFFF:F:,FFFFFFF:FFFFFFFF,FFF:FFFFFFFFFFFFFFFFFF,FFFFFFFF,FFFFFFF:FFFF,F:FFF:,F,,FFF:FFFF,,,FFFFFFFFFFFF,:FF,:F:,FF:FF,F
@A00881:241:HJW2NDRXX:1:2127:19994:7435 2:N:0:CGAGAGAA+GATTGGAG
ACTGATGGACTACAGGGGTATCTAATCCTGTTTGCTCCCCACGCTTTCGCTCCTCAGCGTCAGTTAGTGTCCAGCAGGCCGCCTTCGCCACTGGTGTTCCTCCCGATATCTACGCATTCCACCGCTACACCGGGAATTCCGCCTGCCTCTCCACCACTCAAGTAAAACAGTTTCAAATGCAGTTCCGGGGTTAAGCCCCGGGCTTTCACATCTGACTTGCCCTACCGCCTACTCGCCCTTTACACCCAGT
+
FFFFFFFF:FFFFFFFFFFFFFFFFFFFFFFFFFFFFFFFFFFFFFFFFFFFFFFFFFFFFFFFF:FFFFFFFFFFFFFFFFFFFFFFFFFFFFFFFFFFFFFFFFFFFFFFFFFFFFFFFFFFFFFFFFFFFFF,FFFFFFFFFFFFFFFFFFFFFFFFFFFFF:FFFFFFFFFFFFFFFFFFFFFFFFFFFFFFFFFFFFFFFFF:FFFFFFFFFFFFFFFFFFFFFF,FFF:FFFFF:FFFFFFFFF
@A00881:241:HJW2NDRXX:1:2127:19840:7545 2:N:0:CGAGAGAA+GATTGGAG
ACTGATGGACTACGTGGGTATCTAAGCCTGTTTGCTCCCCACGCTTTCGCGCCTCAGCGTCAGTTGTCGTCCAGCAAGCCGCCTTCGCCACTGGTGTTCCTCCGTATATCTACGCATTTCACCGCTACACACGGAATTCCGCTTGCCTCTCCGATACTCAAGATAGACAGTTTCAAATGCAGTTTCCGGGTTGAGCCCGGAGATTTCACATCTGACTTGCCTACCCGCCTACGCGCCCTTTCCACCCCGT
+
,FFF,FFFFFFFFFFFFFFFFFF:F,,,FFFFFFF,FFFFFFFFF:FFFF:FFF:FFFFF,F:FFFFFFFFF:FFFF,FFFFFF:FFF,:FFFFF:FFFFFFFFFFFFFFFFFFFFF,FFFFFFFFFFFFFFFFFFFFFFFFFFFFFFFFFFFFFFFFF,FFFF:FFFFFFFFFFFFF,F:FFFFFFFFFFF:FFFFFFFFFF:FFFFFFFFFFFFFFFFF:FFFFFFFFFFFFFFFFFFF:F::F,F,F
@A00881:241:HJW2NDRXX:1:2127:31991:7545 2:N:0:CGAGAGAA+GATTGGAG
ACTGATGGACTACGAGGGTATCTAATCCTGTTTGCTCCCCACGCTTTCGTGTATCAGCGTCAGTTGTCGTCCAGTAATCCGCCTTCGCCACTGGTGTTCCTCCCGATCTCTGCGCATTTCACCGCTACACCGGGAATTCCGATTACCCCTCCGACTCTCAAGAAACGCAGTTTCAAGTGCAGCTCAGAGGTTGAGCCCCTGCATTTCACACCTGACTTGCATCCCCGCCTACTCACCCTTTACACCCAGT
+
:FFFFFFFFFFFF:FFFFFFFFFFFFFF:FFFFFFFFFFFFFF:FFFFFFFFFFFFFFFFFFFFFFFFFFFFFFFFFFFFFFFFFFFFFFFFFFFFFFFFFFFFF,FF:FFFFFFFFFFFFFFFFFFFFFFFFFFF:FFFFFFFFFFFFFFFFFFFFFFFFF:FFFFFFFFFFFFFFFF:,FFF:FFF:::FF,FFFFFFFF,,,FF,FFFF:F,F,F:F,FFFFFFFFFFFFF,FFF,FF:F:::FFFF
@A00881:241:HJW2NDRXX:1:2127:31720:8453 2:N:0:CGAGAGAA+GATTGGAG
ACTGATGGACTACCCGGGTATCTAATCCTGTTTGCTCCCCACGCTTTCGCGCCTCAGCGTCAGTTGTCGTCCAGCAAGCCGCCTTCGCCACTGGTGTTCCTCCGTATATCTACGCATTTCACCGCTACACACGGAATTCCGCTTGCCTCTCCGATACTCAAGATAGACAGTTTCAAATGCAGTTTCTGGGTTAAGCCCAGAGATTTCACATCTGACTTGCCTACCCGCCTACGCGCCCTTTACACCCAGT
+
FFFFFFFFFFFFFFFFFFFFFFFFFFFFFFFFFFFFFFFFFFFFFFFFFFFFFFFFFFFFFFFFFFFFFFFFFFFFFFFFFFFFFFFFFFFFFFFFFFFFFFFFFFFFFFFFFFFFFFFFFFFFFFFFFFFFFFF:FFFFFFFFFFFFFFFFFFFFFFFFFFFFFFFFFFFFF:F:FFFFFFFFFFFFFFFF:F:FFFFFFFFFFFFFFFFFFFFFFFFFFFFFFF:FF::F,FFFF:F::FFFFFFFF:
@A00881:241:HJW2NDRXX:1:2127:27254:8516 2:N:0:CGAGAGAA+GATTGGAG
ACTGATGGACTACGGGGGTATCTAATCCTGTTTGCTCCCCACGCTTTCGCGCCTCAGCGTCAGTTACTGTCCAGCAATCCGCCTTCGCCACTGGTGTTCCTCCGTATATCTACGCATTTCACCGCTACACACGGAATTCCGATTGCCTCTCCAGCACTCAAGAACTACAGTTTCAAATGCAGGCCATGGGTTGAGCCCATGGTTTTCACATCTGACTTGCAGTCCCGCCTACACCCCCTTTACACCCAAT
+
:FFF:FFFFF,FFFFFFFFFFFFFFFFFFFFFF:FFFFFF:FFFFFFF:FFFFFFFFFFFFFF:FFFFFFFFFFFFFFFF,FFFFFFFFFFFFFFFFFFFFFFFFFFFFF:FFF,FFFFFFFFFFFFFFFFFF:FFF:FF:FFFFF:F,,FFFFFFF,FFFFFF:,FF:FFF:FFF,FFFFFFFFFFFFF:F,F:FFFFF:F,FFFFFFFFFFFFFFFFFFFFFF:F,FFFF:,,:F,FFFF:FFF:FFF
@A00881:241:HJW2NDRXX:1:2127:30599:8703 2:N:0:CGAGAGAA+GATTGGAG
ACTGATGGACTACTAGGGTATCTAATCCTGTTCGCTCCCCACGCCCTCGTGCCTCAGCGTCAATAGACGATTCGCGAGATGCCTTCGCAATCGGCGTTCTGAGTGATCTCTATGCATTTCACCGCTACACCACTCATTCCTCCCGCGGCATCGCCATTCCAGCCACACAGTATTGGAGGCACCCCCGACGTTGAGCGCCGGCATTTCACCTCCAACTTGCACGACCGCCTACGCACCCTTTAAACCCAAT
+
FFFFFFFFFFFFFFFFFFFFFFFFFFFFFFFFFFFFFFFFFFFFFFFFFFFFFFFFFFFFFFFFFFFFFFFFFFFFFFFFFFFFFFFFFFFFFFFFFFFFFFFFFFFFFFFFFFFFFFFFFFFFFFFFFFFFFFFFFFFFFFFFFFFFFFFFFFFFFFFFFFFF:FFFFFFFFFFFFFFFFFFFFFFFFFFFFFFFFFFFFFFF:FFFF:FFFFFFFFFFFFFFFFFFFFFFFFFFFFFFFFFFFFFFFF
@A00881:241:HJW2NDRXX:1:2127:32280:8829 2:N:0:CGAGAGAA+GATTGGAG
ACTGATGGACTACCCGGGTATCTAATCCTGTTTGCTCCCCACACTTTCGCGCCTCAGCGTCAGTTACCGTCCAGAAAGCCGCCTTCGCCACTGGTGTTCCTCCTAATATCTACGCATTTCACCGCTACACTAGGAATTCCGCTTTCCTCTCCAGCACTCAAGAACGACAGTTTCAAATGCAGTTCATGGGTTGAGCCCATGGATTTCACATCTGACTTGCCATTCCGCCTGCGCGCCCTTTACACCCAGT
+
FFFFFFFFFFFFFFFFFFFFFFFFFFFFFFFFFFFFFFFFFFFFFFFFFFFFFFFFFFFFFFFFFFFFFFFFFFFFFFFFFFFFFFFFFFFFFFFFFFFFFFFFFFFFFFFFFF:FFFFFFFFFFFFFFF:FFFFFFFFFFFFFFFFFFFFFFFFFFFFFFFFF:FFFFFFFFFFFFFF,FFFFFFF,F:FFF:F:FFFFFFFFFFFFFFFFFFFFFF,:FFFFFFFFFFFFFFFFFFFFFFFFFFFFFF
@A00881:241:HJW2NDRXX:1:2127:30065:9001 2:N:0:CGAGAGAA+GATTGGAG
ACTGATGGACTACGTGGGTATCTAATCCTGTTTGCTCCCCACGCTTTCGTGCCTCAGCGTCAGTAAAAGCCCAGTAAGCCGCCTTCGCCACTGATGTTCTTCCTAATATCTACGCATTTCACCGCTACACTAGGAATTCCGTTTACCTCTCCTGCACTCTAGCATTACAGTTTCAGATGCAATTTTGAAGTTGAGCCCCAAGATTTCACATCTGACTTGCAACGCCGTCTACTCGCCCTTTACACCCAGT
+
FFFFFFFFFFFFFFFFFFFFFFFFFFFFFFFFFFFFFFFFFFFFFFFFFFFFFFFFFFFFFFFFFFFFFFFFFFFFFFFFFFFFFFFFFFFFFFFFFFFFFFFFFFFFFFFFFFFFFFFFFFFFFFFFFFFFFFFFFFFFFFFFFFFFFFFFFFFFFFFFFFFFFFFF:FFFFFFFFFFFFFFF:F:FFFFFF,FF:F:FF:FFFFFFFFFFFFFFFFFF:,FFFF::FFFFFF:FFFFFFFFFFFFFFF
@A00881:241:HJW2NDRXX:1:2127:31195:9017 2:N:0:CGAGAGAA+GATTGGAG
ACTGATGGACTACATGGGTATCTAATCCTGTTTGCTCCCCACGCTTTCGAGCCTCAGCGTCAGTAAAAGCCCAGTAAGCCGCCTTCGCCACTGATGTTCCTCCTAATATCTACGCATTTCACCGCTACACTAGGAATTCCGCTTACCTCTCCTTCACTCAAGAACTACAGTTTCAAATGCAGGGCAGGGGTTGAGCCCCTACATTTCACATCTGACTTACAGTCCCGCCTACACTCCCTGTACACCCAGT
+
:FFF,FFFFFFFFFFFFF:FFF:FFFFFFF:FFFFFFFFFFFFFFFFFFFFFFFFFFFF:FFFF,FFFFFFFFFFFFFFFFFF,FF:FF:FFFFFF:FFFFFFFFFFFF:FFFFFFFFFFFFFFFF,FFFFFFFFFF:FFFFFFFFFFFF,FFFFFFFFF,,FFFFFFFFFFF:F:,F:FF:FFF,FFFFFFFFFFFFFF,FFFFFFFFFFFFF:FFFFFF,FF,FFFFF:FFFFFFFF:FFFF::F,FF
@A00881:241:HJW2NDRXX:1:2127:24994:9111 2:N:0:CGAGAGAA+GATTGGAG
ACTGATGGACTACTTGGGTATCTAATCCTGTTCGATCCCCACACTTTCGTGCTTCAGCGTCAATCCCGCCTTGGTATGCTGCCTTCGCAATCGGTGTTCTGTGTAATATCTATGCATTTCACCGCTACACTACACATTCCGCATACCGCATCCGTATTCCAGCAATCCAGTATCAATGGCATATCACCGGTTAAGCCCGTACATTTCACCACTGACTTAAATTACAGCCTACGCACCCTTTAAACCCAAT
+
FFFFFFFFFFFFFFFFFFFFFFFFFFFFFFFFFFFFFFFFFFFFFFFFFFFFFFFFFFFFFFFFFFFFFFFFFFFFFFFFFFFFFFFFFFFFFFFFFFFFFFFFFFFFFFFFFFFFFFFFFFFFFFFFFFFFFFFFFFFFFFFFFFFFFFFFFFFFFFFFFFFFFFFFFFFFFFFFFFFFFFFFFFFFFFFFFFFFFFFFFFFFFFFFFFFFFFFFFF:FFFFFF:FFF:FF:FFFFFFFFFFFFFFFFF
@A00881:241:HJW2NDRXX:1:2127:31340:9142 2:N:0:CGAGAGAA+GATTGGAG
ACTGATGGACTACGGGGGTATCTAATCCTGTTTGCTCCCCACGCTTTCGAGCCTCAACGTCAGTTACAGTCCAGTAAGCCGCCTTCGCCACTGGTGTTCCTCCTAATATCTACGCATTTCACCGCTACACTAGGAATTCCACTTACCTCTCCTGCACTCCAGCCATACAGTTTCCAAAGCAGTTCCGGGGTTGAGCCCCGGGATTTCACTTCAGACTTGCATCGCCGTCTACGCTCCCTTTACACCCAGT
+
FFFFFFFFFFFFFFFFFFFFFFFFFFFFFFFFFFFFFFFFFFFFFFFFFFFFFFFFFFFFFFFFFFFFFFFFFFFFFFFFFFFFFFFFFFFFFFFFFFFFFFFFFFFFFFFFFFFFFFFFFFFFFFFFFFFFFFFFFFFFFFF:FFFFFFFFFFFFFFFFFFFFFFFFFFFFFFFFFFFFFFFFF:FFFFFFFFFFFFFFFFFFFFF:FFFFFFFFFFFFFF:FFFFFFF:FFFFFF:FFFFFFFFFFF:
@A00881:241:HJW2NDRXX:1:2127:24867:10175 2:N:0:CGAGAGAA+GATTGGAG
ACTGATGGACTACACGGGTATCTAATCCTGTTTGCTCCCCACGCTTTCGCGCCTCAGCGTCAGTTGTCGTCCAGCAAGCCGCCTTCGCCACTGGTGTTCCTCCGTATATCTACGCATTTCACCGCTACACACGGAATTCCGCTTGCCTCTCCGATACTCAAGATAGACAGTTTCAAATGCAGTTTCCGGGTTGAGCCCGGAGATTTCACATCTGACTTGCCTACCCGCCTACGCGCCCTTTACACCCAGT
+
:FF:FFFFFFFFFFFFFFFFFFFFFFFFFFFFFFFFFFFFFFFFFFFFFFFFFFFFFFFF:FF,FFFFFFFFFFFFFFFFFFFFFFFFFFFFFFFFFFFFFFFFF:FFFFFFFFFFFFFFFFFFFFFFFFFFFFFFFFFFFFFFFFFFFFFFFFF,FFFFFFFFFFFFFFFFFFFFFFFFFFFFFFFFFFFFF,FFFFFFFF,:FFFFFFFFFFFFFFFFFFFFFFFFFFFFFFFFFFFFF:FFFFF,F:
@A00881:241:HJW2NDRXX:1:2127:28583:10222 2:N:0:CGAGAGAA+GATTGGAG
ACTGATGGACTACATGGGTATCTAATCCTGTTTGCTCCCCACGCTTTCGCGCCTCAGCGTCAGTTGTCGTCCAGCAAGCCGCCTTCGCCACTGGTGTTCCTCCGTATATCTACGCATTTCACCGCTACACACGGAATTCCGCTTGCCTCTCCGATACTCAAGATAGACAGTTTCAAATGCAGTTTCTGGGTTGAGCCCAGAGATTTCACATCTGACTTGCCTACCCGCCTACGCGCCCTTTACACCCAGT
+
F:FFFFFFFFFFFFFFFFFF:FFFFFFFFFFFFFFFFFFFFFFFFFFFFFF:FFFFFFFFFFF:FFFFFFFFFFFF::FFFF::FFFFFFFFFFFFFFFFFFFFFFFFFFFFFFFFFFFFFFFFFFFFF:FFFFFFFFFFFFFFFFFFFFFFFFFFFFFFFFFFFFFFFFFFFFFFFF,FFFFFFFFFFFFFFFFFFF,F:FFFFFFFFFFFF,:FF:FFFFFFFFFFFFFFFF,FFFF:,FFFF,FFFF
@A00881:241:HJW2NDRXX:1:2127:12979:10347 2:N:0:CGAGAGAA+GATTGGAG
ACTGATGGACTACCCGGGTATCTAATCCTGTTTGCTCCCCACGCTTTCGCGCCTCAGCGTCAGTTACCGTCCAGAAAGCCGCCTTCGCCACTGGTGTTCCTCCTAATATCTACGCATTTCACCGCTACACTAGGAATTCCGCTTCCCTCTCCGGCACTCAAGATCCACAGTTTCAAATGCAGTTCCGGGGTTAAGCCCCGGTATTTCACATCTGACTTACACATCCGCCTACGCGCCCTTTAAACCCAGT
+
,F,FFFFFFFF:FFFFFFFFFFFFFFFFFFFFFFF:FFFFFFFFFFFFFFFFFFFFFFFFFF:FFFFFFF:FFFFFFFFFFF:F:FF:FFFFF:FF,FFFFFFF:FFFF:FFFFFF:FF,F:FFF:FF:F,FF:FFF,FF::FFFFFFFF::FFFFFFFFFF,:FFFFFF,:FF,FFF::FFF:F,FFF:FFF:FFFFFFFFFF:FF::F:F:,,F,F,:F,:FFFFFF,F,::FFF:FFF:,FFF:::,
@A00881:241:HJW2NDRXX:1:2127:28565:10535 2:N:0:CGAGAGAA+GATTGGAG
ACTGATGGACTACTCGGGTATCTAATCCTGTTTGCTCCCCACGCTCTCGCGCCTCAGCGTCAGTTGTCGTCCAGCAATCCGCCTTCGCCACTGGTGTTCTTCCGTATATCTACGCATTTCACCGCTACACACGGAATTCCGATTGCCTCTCCGATACTCAAGACTGGCAGTTTCAAATGCAGGCTATGGGTTAAGCCCATAGTTTTCACATCTGACTTGTCAGCCCGCCTACGCGCCCTTTACACCCAGT
+
FFFFFFFFFFFFFFFFFFFFFFFFFFFFFFFFF:FFFFFFFFFFFFFFFFFFFFFFFFFFFFFFFFFFFFFFFFFFFFFFFFFFFFFFFFFFFFFFFFFFFFFFFFFFFFFFFFFFFFFFFFFFFFFFFF,FFFFFFFFFFFFFFFFFFFFFFFFFF:FFF:FFFFFF:F,FFFFFFFFFFFFFF,FFFFFFFFFFF:FF:FFFFFFFFFFFFFFFFFFFFFFFFFFFFFFFFFFFFFF::FFFFFFFFF
@A00881:241:HJW2NDRXX:1:2127:17743:11209 2:N:0:CGAGAGAA+GATTGGAG
ACTGATGGACTACCCGGGTATCTAATCCTGTTCGATCCCCACGCTTTCGTGCTTCAGCGTCAGTCTCGCTATGGTATGCTGCCTTCGCAATCGGGGTTCTGCGTGATATCTATGCATTTCACCGCTACACCACTCATTCCTCCCGCGGCATCGCCCTTCCAGCCACACAGTATTGGAGGCACCCCCGACGTTGAGCGCCGGCATTTCACCTCCAACTTGCACGACCGCCTACGCACCCTTTAAACCCAAT
+
,F,F,FFFFFFF:FFFFFFFFFF:F:FFFFFFFFFFFFFFFFFFFFFFFFFFFFFFFFFFFFFFFFFFFFFFFFFFFFFF:FF,FF:FFFFFFFFFFFFFFFFFFFF:FFFFFFFFF:F:FFFFFFFFFFFFFFFFFFFFFFFF:F,F,FFFFFF,FFFFFF:FF:FFFFF,FFFFFFFFFFFFF:FFFFF,FFFFFFFFFF::FFFFFFFFF:::FFFFF:FF::FFFFFFFF,,FF:FF,,FFFFF:F
@A00881:241:HJW2NDRXX:1:2127:21983:11694 2:N:0:CGAGAGAA+GATTGGAG
ACTGATGGACTACGTGGGTATCTAATCCCGTTCGCTCCCCTGGCTTTCGCATCTCAGCGTCAGCTTCGGTCCAGAAAGGCGCCTTCGCCACCGGTGTTCTTCCCAATATCTACGCATTTCACCGCTACACTGGGAATTCCCCTTTCCTCTCCCGCGCTCAAGCCTGCCAGTATCCGGAGCCCTACGGGGTTGAGCCCCGCATTTTAACTCCGGACTTAACATGCCGCCTACATGCGCTTTACGCCCAATG
+
FFFFFFFFFFFFFFFFFFFFFFFFFFFFFFFFFFFFFFFFFFFFFFFFFFFFFFFFFFFFFFFFFFFFFFFFFFFFFFFFFFFFFFFFFFFFFFFFFFFFFFFFFFFFFFFFFFFFFFFFFFFFFFFFFFFFFFF,FFFFFFFFFFFFFFFFFFFFFFFFFFFFFFFFFFFFFFFFFFFF:FFFFFFFFFFFFFFFFFFFFFFFFFFFFFFFFFFFF,FFFFFFFFFFFFFFFFFFFFFFFFFFFF:FFF
@A00881:241:HJW2NDRXX:1:2127:21423:12101 2:N:0:CGAGAGAA+GATTGGAG
ACTGATGGACTACATGGGTATCTAATCCTGTTTGCTCCCCACGCTTTCGAGCCTCAGCGTCAGTAAAAGCCCAGTAAGCCGCCTTCGCCACTGATGTTCCTCCATATATCTACGCATTTCACCGCTACACATGGAATTCCGCTTACCTCTACTTCACTCAAGAACTACAGTTTCAAATGCAGGTTATGCGTTGAGCCCATAATTTTCACATCTGACTTGCAGTCCCGCCTACACTCCCTTTACACCCAGT
+
FFFFFFFFFFFFF:FFFFFFFFFFFFFF:FFFFFFFFFFFFFFFFFFFFFFFFFFFFFFFFFFFFFFFFFFFFFFF:FFFFFFFFFFFFFFFFFFFFFFFFFFFFFFFFFFFFFFFFFFFFFFFFFFF:FFFFFFFFFFFF:FFFFFFFF:FFFF,FFFFFF,FFFFFF::FFFFFF:FFFFFFFF:,,,F:,FFFFF,F,:FFFFFFF,FFFFFFFFFFFFFF:FFFFFFFFF,FFF,:FFFFFFF,FF
@A00881:241:HJW2NDRXX:1:2127:25599:12101 2:N:0:CGAGAGAA+GATTGGAG
ACTGATGGACTACTAGGGTATCTAATCCTGTTTGCTCCCCACGCCTTCGAGCCTCAACGTCAGTCTCCGTCCAGCAGGCCGCCTTCGCCACTGGTGTTCCTCCTAATATCTACGCATTTCACCGCTACACTAGGAATTCCGCCTGCCTCTCCGGTACTCCAGCTTAACAGTTTCCAGAGCAGTTCCCGGGTTAGGCCCGGGTATTTCACTCCCGACTTGTCATGCCGACTACGCACGCTTTACACCCAGT
+
FFFFFFFFFFFFFFFFFFFFFFFFFFFFFFFFFFFFFFFFFFFFFFFFFFFFFFFFFFFFFFFFFFFFFFFFFFFFFFFFFFFFFFFFFFFFFFFFFFFFFFFFFFFFFFFFFFFFFFFFFFFFFFFFFFFFFFF:FFFFFFFFFFFFFFFFFFF:FFFFFFFFF,,F:FF,FFFF::FFF,FFFFF,FFFF,FFFFF,FF,,FFFFFFFFF,FFFFF,:FF,,FFFFFFFFFF,F,FFFFFF,FFFFFF
@A00881:241:HJW2NDRXX:1:2127:28980:12383 2:N:0:CGAGAGAA+GATTGGAG
ACTGATGGACTACTGGGGTAGCTAATCCTGTTTGCTCCCCACGCTTTCGTGCCTCAGTGTCAGTTACAGTCCAGTAAACCGCCTTCGCCGCTGGTGTTCCTCCTCATATCTACGCATTCCACCGCTACACTAGGAATTCCGTTTACCCCTCCTGCACTCCAGCCCGACAGTTTTGGTAGTAGTTCCGAAGTTGAGCCCCGGAAGTACGCTACCAACTTGCCAAGCCACCTACGCACCCTTTACGCCCAGT
+
,:FFF:FF:F,FFFFF,F:F,:FFF:FFF:FFFFFFFFFFFFFFF:FFFFF:F,F,FFFFFFFFFFFFF:FFFFFFFFFFFFFFFFFF:FFFFFFFF,FFFFFF,,,FFFFFF,F:FFFFFFF:F:FFFFF,::F,FFFFFFFFF:FFFFFFFFFFFFF,FFFFF:F::,F,FF:F:FFFFFFF::F,::F:FF:::FFFFFF:FF:FFF,FFFF:FF::FFFF::F,FF::FFF:F:FFFF:FF:FFFF
@A00881:241:HJW2NDRXX:1:2127:24650:12806 2:N:0:CGAGAGAA+GATTGGAG
ACTGATGGACTACGGGGGTATCTAATCCTGTTTGCTCCCCACGCTTTCGAGCCTCAACGTCAGTTACAGTCCAGTAAGCCGCCTTCGCCACTGGTGTTCCTCCTAATATCTACGCATTTCACCGCTACACTAGGACTTCCGCTTACCTCTCCTGCACTCCAGACCCGCAGTTTCCAAAGGAGTCCGGGGGTTGGGCCCCCGCCTTTCACTTCAGACTTGCCTGTCCGTCTACGCTCCCTTTACACCCAGT
+
F:FFFFF,:FFFFFFFF,FFFFFFFFFF:FF:FF,,FFFFFFFF:FFFFFFFFFFFFFFFFFF::,FFFFFFFFF:F,FFFFFFFFF::FF:FFFF,FFFFFFFFF,FF,FFFFFFFF:F:FF,FFF:FFFFFFF,FFFFFF:F:FFFFF:FFFFFFFFFFFFFFFFFFFFF:FF:FF,,:FFFF,FFFFF:FFFFFF:FFFFFF:FFFFFFFF:F:FFFFFFFFFF,,FF:F,FF,FFFF,,F,:F,,F
@A00881:241:HJW2NDRXX:1:2127:18936:12962 2:N:0:CGAGAGAA+GATTGGAG
ACTGATGGACTACGTGGGTATCTAATCCTGTTTGCTCCCCACGCTTTCGCGCCTCAGCGTCAGTTGTCGTCCAGCAAGCCGCCTTCGCCACTGGTGTTCCTCCTAATATCTACGCATTTCACCGCTACACTAGGAATTCCGCTTGCCTCTCCGATACTCAAGGACTACAGTTTCAAATGCAGCCCCGGGGTTGAGCCCCGGTATTTCACATCTGACTTGCAGTTCCGCCTACACGCCCTTTACACCCAGT
+
FFF:FFFFFFFFFFFFFFF,FFFFFFFFFFFFFFFFFFFFFFFFFFFFFFFFFFFFFFF:FFFFFFFFFFFFFFFFFFFFFFFFFFFFFFFFFFFFFFFFFFFFFFFFFFFFFFFFFFFFFFFFFFFFFFFFFFF:FFFFFFFFFFFFFFFFFFFFFFFFFFFFFFFFFFFFFFFF:FFFFF:FFFFFFFFFFFFFFFFFFFFFFFFFFFFFFFFFFFFFFFFFFFFFFFFFFFFFFFFFFFFFFFFFFF
@A00881:241:HJW2NDRXX:1:2127:26223:13307 2:N:0:CGAGAGAA+GATTGGAG
ACTGATGGACTACGCGGGTATCTAATCCTGTTTGCTCCCCACGCTTTCGAGCCTCAACGTCAGTTACAGTCCAGTAAGCCGCCTTCGCCACTGGTGTTCCTCCTAATATCTACGCATTTCACCGCTACACTAGGACTTCCGCTTACCTCTCCTGCACTCCAGCCATGCAGTTTCCAGAGCAGTTCCGGGGTGGGGCCCCGGCATTTCACTCCAGACTTGCATCACCGTCTGCGCTCCCTTTACACCCAGT
+
FFFFFFFF:FFFF:FFFFFF::FFFFFFFFFFFFFFFFFFFFFFF:FFFFFFFFFFFFFFFFFFFFFFFFFFFFFFFFFFFFFFFFFFFFFFFFFFF,FFFFFFFFFFFFFFFFF:F:FF:FFFF,FFFFF:FF:FF:F,FFFF:FFFFFFFFFF:FFFFF:FFFFFFFFF:FF,,::FF::FF,F:F:FF,:FFFFFFFFFFF:F,,FFFFFFFFFFFFFFFFFF:FFFFFFFFFFFF:F:::FFF,FF
@A00881:241:HJW2NDRXX:1:2127:17164:13432 2:N:0:CGAGAGAA+GATTGGAG
ACTGATGGACTACTGGGGTATCTAATCCTGTTTGCTCCCCACGCTTTCGAGCCTCAGCGTCAGTAAAGCCCCAGCAAGCCGCCTTCGCCACTGGTGTTCCTCCTAATATCTACGCATTTCACCGCTACACTAGGAATTCCGCTTGCCTCTGACTCACTCAAGAAACACAGTTTCAAATGCAGGCTATGGGTTAAGCCCATAGTTTTCACTTCTGACTTGCGTTCCCGCCTACGCTCCCGTTACACCCAGT
+
F:::FFFFFF:FFFFFFFF:FFFFFFFFFFF,FFFFFFFFFFFFFFFF:FFFFFFFFFFFFFFFFFFFFFFFFFFFF:FFFFFFF:FFFFFFFFFFFFFFFFFFFFFFF:FFF:FFF,FFFFFFFF,,FFF:FFFFFFFFFFF:FFFFFFF:FFF,F,,FF,FFFFFFFFFFFFFFF,FFF,F:FFFF::F:FFFFFFFFFFFFFFF:::FFFFFFFFF:F:FFFFFFFFF:FFFFFF:FFFFFFFFFF:
@A00881:241:HJW2NDRXX:1:2127:13711:13651 2:N:0:CGAGAGAA+GATTGGAG
ACTGATGGACTACTCGGGTATCTAATCCTGTTTGCTCCCCACGCTTTCGTGTCTCAGCGTCAGTTGTCGTCCAGTGAACCGCCTTCGCCGCCGGTGTTCTTCCCGATATCTACGCATATTACCGCTACACCGGGAATTCCGTTCACCCCTCCGACTCTCAAGAGCGGTAGTTTCTAATGCACGTTAAAAGTTGAGCCTTTAATTTTCACATCAGACTTATCGCCCCGCCTACACACCCTTTACACCCAGT
+
::::FFF:FFFFF,FFFFFFFFFF:FFFF::FFFFFFFFFFFFFF,FFFFFFFFFFFFFFFFFFFFFFFFFFFFFFFFFFFFFFFFFFFFFFFF::,FFFFFFFFFFFFF:FFFFFFFF:FFFFFFFFFFFFFF::FF:FFFFFFFFFFFFFFF:FFFFFF:FFFF:FFFFFFFFF:FFF,FFFFF,FFF:FF,FFFFFFF:FFFFFF,:FF:FFFFFFFF:FFFFFFF,F,FFFFFFF,FFFFF:FF:F
@A00881:241:HJW2NDRXX:1:2127:23312:13745 2:N:0:CGAGAGAA+GATTGGAG
ACTGATGGACTACGAGGGTATCTAATCCTGTTTGCTCCCCACGCTTTCGCGCCTCAGCGTCAGTTACTGTCCAGTAGACCGCCTTCGCCACTGGTGTTCTTCCTTATATCTACGCATTTCACCGCTACACAAGGAATTCCGTCTACCTCTCCAGCACTCAAGACATACAGTTTCAAATGCAGTTTATGGGTTAAGCCCATAGATTTCACATCTGACTTGCACGCCCGCCTACGCGCCCTTTACACCCAGT
+
FFFF:FFFFFFFFFFFFFFFFFFFFFFFFFFFFFFFFFFFFFFFFFFFFFFFFFFFFFFFFFFFFFFFFFFFFFFFFFFFFFFFFFFFFFFFFFFFFFFFFFFFFFFFFFFFFFFFFFFFFFFFFFFFFFFFFFFFFFFFFFFFFFFFFFFFFFFFFFFFFFFFFFFFFFFFFFFFFFFFFFFFFFF:FFFFFFFFFFFFFFF:FFFFFFFFFFFFFFFFFFFFFFFFFFFF:FFFFFFFFFFFFFFFFF
@A00881:241:HJW2NDRXX:1:2127:18964:14105 2:N:0:CGAGAGAA+GATTGGAG
ACTGATGGACTACGCGGGTATCTAATCCTGTTTGCTCCCCACGCTTTCGCGCCTCAGCGTCAGTTGTCGTCCAGCAAGCCGCCTTCGCCACTGGTGTTCCTCCGTATATCTACGCATTTCACCGCTACACACGGAATTCCGCTTGCCTCTCCGATACTCAAGATAGACAGTTTCAAATGCAGTTTCCAAGTTGAGCCTGGAGATTTCACATCTGACTTGCCTACCCGCCTACGCGCCCTTTACACCCAGT
+
FFFFFFFFFFFFFFFFFFFFFFFFFFFFFFFFFFFFFFFFFFFFFFFFFFFFFFFFFFFFFFFFFFFFFFFFFFFFFFFFFFFFFFFFFFFFFFFFFFFFFFFFFFFFFFFFFFFFFFFFFFFFFFFFFFFFFFFFFFFFFFFFFFFFFFFFFFFFFFFFFFFFFFFFFF:FFFFFFFFFFFFFFFFFFFFFFFFF:FFFFFFFFFFFF:FFFFFFFFFFFFFFFFFFFFFFFFFFFFFFFFFFFFFFFF
@A00881:241:HJW2NDRXX:1:2127:14208:14262 2:N:0:CGAGAGAA+GATTGGAG
ACTGATGGACTACGCGGGTATCTAATCCTGTTTGCTCCCCACGCCTTCGAGCCTCAACGTCAGTTACAGTCCAGTAAGCCGCCTTCGCCGCTGGTGTTCCTCCTAATATCTATGCATTTCACCGCTACACTAGGAATTCCGCTTACCTCTCCTGCACTCCAGCCGGACAGTTTCCAAAGCAGTTCTGGGGTTGTGCCCCAGCATTTCACTTCAGACTTGCCCTGCCGTCTACGCTCCCTTTACACCCAGT
+
FFFFFFFFFFFFFFFFFFFFFFFFFFFFF:FFFFFFFFFFFFFFFFFFFFFFFFFFFF,FFFFFFFFFFFFFF:FFFFFFFFFFFFFFFFFFFFFF,FFFFFF,FFF:FFFFFFF::FFFFFFFF:FF,FF,FF:FFFFFFFFFFFFFFFFFFFF:F:FF:FFFFFFFFF,FFFFFFFFFFFF:F:FFFFF,::,FFFF:F:F:F:FFFFF:FFFFFFFFF:FFFFF::FFF,:,FF,,FF,FFFFF,F:
@A00881:241:HJW2NDRXX:1:2127:28158:14528 2:N:0:CGAGAGAA+GATTGGAG
ACTGATGGACTACTTGGGTATCTAATCCTGTTTGCTCCCCACGCTTTCGCGCCTCAGCGTCAGTTGCCTTCCAGTAAGCCGCCTTCGCCACTGGTGTTCCTCCTAATATCTACGCATTTCACCGCTACACTAGGAATTCCGCTTACCTCTCCGACACTCAAGATCTGCAGTTTTGGGTGCAGCCCCACGGTTGAGCCGTGGTATTTCACACCCAACTTACAAACCCGCCTACACGCCCTTTACACCCAGT
+
FFFFFFFFFFFFFFFFFFFFFFFFFFFFFFFFFFFFFFFFFFFFFFFFFFFFFFFFFFFFFFFFFFFFFFFFFFFFFFFFFFFFFFFFFFFFFFFFFFFFFFFFFFFFFFFFFFFFFFFFFFFFFFFFFFF:FFFFFFFFFFFFFFFFFFFFFFF:FFFFFFFFFFFFFFFFFFFFFFFFFF:FFFFF:FFFFFFFFFFFFFFFFFF:FFFFFFFFFF:FF:FFFFFFFFFFFF:FFFFFFFFFFFFFF,
@A00881:241:HJW2NDRXX:1:2127:22236:14700 2:N:0:CGAGAGAA+GATTGGAG
ACTGATGGACTACTCGGGTATCTAATCCTGTTTGCTCCCCACGCTCTCGCGCCTCAGCGTCAGTTGTCGTCCAGCAATCCGCCTTCGCCACTGGTGTTCTTCCGTATATCTACGCATTTCACCGCTACACCCGGAATTCCGATTGCCTCTCCGATACTCAAGACTGGCAGTTTCAAATGCAGGCTATGGGTTAAGCCCATAGTTTTCACATCTGACTTGTCAGCCCGCCTACGCGCCCTTTACACCCAGT
+
F:FFFFFFFFFFFFFFFFFFFFFFFFFFFF,FFFFF:FFFFFFFFFFFFFFFFFFFFFFFFF:FF:FFFFFFFFFFFFFFFFFFF:FFFFFF:FFFFFFFFFFFFFFFFFFFFFFFFFFFFFFFFFF:FF,FFFFFFFFF:FFFFFFFFFFF:FFFFFFFFFFFFFF:FFFFFF,F,FF:FF:FFFFFFFFFFFFFFFFFFFFFF:F,F:FF:F,:FF,FFFFFFF:FFFF,FFF:,FFFFFFFFF:,F,
@A00881:241:HJW2NDRXX:1:2127:17445:15076 2:N:0:CGAGAGAA+GATTGGAG
ACTGATGGACTACCCGGGTATCTAATCCTGTTTGCTCCCCACGCCTTCGAGCCTCAACGTCAGTTACAGTCCAGTAAGCCGCCTTCGCCACTGGTGTTCCTCCTAATATCTACGCATTTCACCGCTACACTAGGAATTCCGCTTACCTCTCCTGCACTCCAGACAAACAGTTTCCAAAGCAGTCCGGGGGTTGGGCCCCCGCCTTTCACTTCAGACTTGCTCATCCGTCTACGCTCCCTTTACACCCAGT
+
F:FFFFFFFFFFFFFFFFFFFFFFFFFFFFFFFFFFFFFFFFFFFFFFFFFFFFFFFFFFFFFFFFFFFFFFFFFF:FFFFFFFFFFFFFFFFFFFFFFFFFFFFFFFFFFFFFFFFFFFFFFFFFFFFFFFFFFFFFFFFFFFFFFFFFFFFFFFFFFFFFFFFF,FFFFFFFFFFFFFFFFFFFF:FFFFFFFFFFFFFFFFFFFFFFFFFFFFFFFFFFFFFFFFFFFFFFFFFFFFFFFFFFFFF:
@A00881:241:HJW2NDRXX:1:2127:22643:15186 2:N:0:CGAGAGAA+GATTGGAG
ACTGATGGACTACCGGGGTATCTAATCCTGTTTGCTCCCCACGCTCTCGCGCCTCAGCGTCAGTTGTCGTCCAGCAATCCGCCTTCGCCACTGGTGTTCTTCCGTATATCTACGCATTTCACCGCTACACACGGAATTCCGATTGCCTCTCCGATACTCAAGACCATCAGTTTCAAATGCAGGCCATGGGTTAAGCCCATGGTTTTCACATCTGACTTGACAGCCCGCCTACGCGCCCGTTACACCCAGT
+
FFFF:FFFFFFFFFFFFFFFFFFFFFFFFFFF,FFFF:FF:FFFFFFFFFFFFFFFFFFF,FFFFFFFFFFF,FFF,FFFFFFFF:FFFFFFFFFFFFFF:FFF,FFF:FFFFF:F,F,FFF:FFFFFFF,FFFF:FFFFFFFFFFFFF:FFFFFFFFF,FFF:FFFF:FF::F,:,FFF:FFFFFFFFF:FF:FFFFF,FFFFFFFFFFFFFF:F,,FFFFFFFFFF:FFFFFFFFF::FFF:,FFFFF
@A00881:241:HJW2NDRXX:1:2127:21414:15248 2:N:0:CGAGAGAA+GATTGGAG
ACTGATGGACTACGGGGGTATCTAATCCTATTTGCTCCCCACGCTTTCGTGTCTCAGCGTCAGTAATGGCCCAGCAAGCCGCCTTCGCCACTGGTGTTCCTTCTAATATCTACGCATTTAACCGCTACACTAGAAATTCCACTTGCCTCTACCACACTCAAGTCTGCCAGTTTCTAAAACGAACTGGAGTTAAGCTCCAGGCTTTTATTTTAGACTTAACAAACCGCCTACACACGCTTTACGCCCAATA
+
FFFFFFFFFFFFFFFFFFFFFFFFFFFFFFFFFFFFFFFFFFFFFFFFFFFFFFFFFFFFFFFFFFFFFFFFFFFFFFFFFFFFFFFFFFFFFFFFFFFFFFFFFFFFFFFFFFFFFFFFFFFFFFFFFFFFFFFFFFFFFFFFFFFFFFFFFFFFFFFFFFFFFFFFFFFFFFFFFFFFFFFFFFFFFFFF,FFFFFFFFFF:FFFFFFFFFFFFFFFFFFFFFFFFFFFFFFFFFFFF:F:FFFFFFF
@A00881:241:HJW2NDRXX:1:2127:22833:15452 2:N:0:CGAGAGAA+GATTGGAG
ACTGATGGACTACACGGGTATCTAATCCTGTTTGCTCCCCACACTTTCGTGCCTCAACGTCAGTTACTGTCCAGAAAGTCGCCTTCGCCACTGGTGTTCCTCCTAATATCTACGCATTTCACCGCTACACTAGGAATTCCACTTTCCTCTCCAGCACTCAAGAAAGATAGTTTTGGTTGCAGTTCCTCAGTTAAGCCGAGGGATTTCACAACCAACTTGCCTTCCCGTCTACGCACCCTTTACACCCAAT
+
FFFFFFFFFFFFFFFFFFFFFFFFFFFFFFFFFFFFFFFFFFFF::FFFFFFFFFFFFFFFFFFFFFFFFFFFFFFFFFFFFFFFFFFFFFFFFFFFFF:FFFFFFFFFFFFFFFFFFFFFFFFFFFFFFFFFFFFFFFFFFFFFFFFFFFFFFFFFFFFFFFFFFFFFFFFFFFFFFFFFFFFFFFFFFFFFFFFFFFFFFFFFFFFFFFFFFFFFFFFFFFFFFFFFFFFFFFFFFFFFFFFFFFFFF
@A00881:241:HJW2NDRXX:1:2127:29116:16219 2:N:0:CGAGAGAA+GATTGGAG
ACTGATGGACTACCAGGGTATCTAATCCTGTTTGCTACCCATGCTTTCGAGCCTCAGCGTCAGTTGGTGCCCAGTAAGCCGCCTTCGCCACTGGTGTTCCTCCCGATATCTACGCATTCCACCGCTACACCGGGAATTCCGCTTACCTCTGCACTACTCAAGACCGGCAGTTTTGAAAGCAATTCATAGGTTGGGCCTATGGATTTCACTTCCAACTTGTCAGCCCGCCTGCGCTCCCTTTACACCCAGT
+
FFFFFFFFFFFFFFFFFFFFFFFFFFFFFFFFFFFFFFFFFFFFFFFFFFFFFFFFFFFFFFFFFFFFFFFFFFFFFFFFFFFFFFFFFFFFFFFFFFFFFFFFFFFFFFFFF:FFFFFFFFFFFFFFFFFFFFFFFFFFFFFFFFFFFFFFFFFFFFFFFFFFFFFFFFFFFFFFFFFFFFFFFFFFFFFFFF:FFFFFFFFFFFFFFFFFFFFFFFFFFFFFFFFF:FFFFFFFFFFFF:FFFFFFFF
@A00881:241:HJW2NDRXX:1:2127:17255:16407 2:N:0:CGAGAGAA+GATTGGAG
ACTGATGGACTACCCGGGTATCTAATCCTGTTTGCTCCCCACGCCTTCGAGCCTCAACGTCAGTTACAGTCCAGTAAGCCGCCTTCGCCACTGGTGTTCCTCCTAATATCTACGCATTTCACCGCTACACTAGGAATTCCGCTTACCTCTCCTGCACTCCAGACAAACAGTTTCCAAAGCAGTCCGGGGGTTGGGCCCCCGCCGTTCACTTCAGACTTGCTCATCCGTCTACGCTCCCTTTACACCCCGT
+
FFFFFFFFFFFFFFFFFFFFFFFFFFFFFFFFFFFFFFFFFFFFFFFFFFFFFFFFFFFFFFFFFFFFFFFFFFFFFFFFFFFFFFFFFFFFFFFF:FFFFFFFFFFFFFFFFFFFFFFFFFFFFFFFFFFFFFF,FFFFFFFFF:FFFFFFFFFFFFFFFFFFFFFFFFFFFFFFFFFFFFFFFFFFFFFFFFFFFFFFF:F,,FFFFFFFFF,FFFFF:FFFFFFFFFF::FFFFFFF:FFFFFF,FF
@A00881:241:HJW2NDRXX:1:2127:18204:16861 2:N:0:CGAGAGAA+GATTGGAG
ACTGATGGACTACACGGGTATCTAATCCTGTTTGCTCCCCACGCTTTCGAGCCTCAGTGTCAGTTGCAGTCCAGTAAACCGCCTTCGCCTCCGGTGTTCTTCCTAATATCTACGCATTTCACCGCTACACTAGAAATTCCGTTTACCCCTCCTGTACTCTAGTTACCCAGTTTTAAGTGCAGTTCCAAAGTTGAGCTCTGGGCTTTCACACCTAACTTAAATAACCACCTACGCTCCCGTTACGCCCAGT
+
FF:FFFFFFFFFFFFFFFFFFFFFFFFFFFFFFFFFFFFFFFFFFFFFFFFFFFFFFFFFFFF:FFFFFFFFFFFFFFFFFFFFFFFFFFFF:FFFFFFFFFFFFFFFFFFFFFF,FFFFFFFFFF:F:FF:F,F,FFFFFFFF:FFFF:FFFFFFF:FF:FF,FFFFFFFFF:F:FFFFFFFF:FFFFFFF,F:FFFFF:F,::FFFF:FFF:,FFFFF,FF,FFFFFF:F:FFFFFFFF:FFFFFFFF
@A00881:241:HJW2NDRXX:1:2127:24189:16955 2:N:0:CGAGAGAA+GATTGGAG
ACTGATGGACTACCGGGGTATCTAATCCTGTTTGATACCCGCACTTTCGAGCATCAACGTCAGTTACGGTCCAGCAGGCTGCCTTCGCAATCGGAGTTCTTCGTGATATCTATGCATTTCACCGCTACACCACGAATTCCGCCTGCCTATGCCGCACTCAAGGACCCCAGTCTCAACTGCAATTCTACGGTTGAGCCGCAAACTTTCACAACTGACTTAAGGTCCCGTCTACGCTCCCTTTCAACCCAAT
+
FFFFFFFFFFFFFFFFFFFFFFFFFFFFFFFFFFFFFFFFFFFFFFFFFFFFFFFF:FFFFFFFFFFFFFFFFFFFFFFFFFFFFFFFFFFFFFFFFFFF,FFFFFFFFFFFFFFFFFFFFFFFFFFFFFFFFFFFFFFFFFFFFFFFFFFFFFFFFFFFFFFFFFFFFFFFFF:F:,FFFFFFFFFFFFFFFFFFFFFFFFFFFFFFFFFFFFFFFFFFFFFF:FFFFFFFFFFFFF:FF,:FFFFFF:
@A00881:241:HJW2NDRXX:1:2127:25021:17331 2:N:0:CGAGAGAA+GATTGGAG
ACTGATGGACTACGTGGGTATCTAATCCTGTTTGCTCCCCACGCTTTCGAGCCTCAACGTCAGTTACCGTCCAGTAAGCCGCCTTCGCCACTGGTGGTCCTCCTAATATCTACGCATTCCACCGCTACACTAGGCATTCCGCTTACCTCTCCCACACTCCAGCTTTGCAGTTTTAAGTGCACTTCCGTGGTTAAGCCTCGGGCTTTCACACTTAACTTACAATGCCGCCTACACTCCCTGTACGCCCAGT
+
FFFFFFFFFFFFFFFFFFFFFFF:FFFFFFFFFFFFFFFFFFFFFFFFFF:FFFFFFFFFFFFF:FFFFFFFFFFFF:FFFF:,FFF:FFFFFFFF:FFFFFFFFFFFF::FFFFF,FFFFFFFFFFF:FFFFF,FF:FFFFFFF:FFFFFFFFFFFFFFFF:FFF:FFF:FFF,FFFF,FF,FFFFFFFFFF:FFFFFFFFFFFFF:F,FFFF:FFFFFF:FFFFFFFFFFFFFFFFFFFFFFF,FFFF
@A00881:241:HJW2NDRXX:1:2127:25635:17331 2:N:0:CGAGAGAA+GATTGGAG
ACTGATGGACTACCAGGGTATCTAATCCTGTTTGCTCCCCACGCTTTCGCGCCTCAGCGTCAGTTATCGTCCAGAAAGCCGCCTTCGCCACCGGTGTTCCTCCTAATATCTACGCATTTCACCGCTACACTAGGACTTCCGCTTTCCTCTCCGACACTCAAGAACTACAGTTTCAAATGCAGCCCCGGAGTTAAGCCCCGGTATTTCACATCTGACTTGTAGTCCCGCCTACACGCCCTTTACACCCCGT
+
::FFFFFFFFFFFFFFFFFFFFFFFFFFFFFFFFFFFFFF:FFFFFFFFFFFFFFFFFFFFFF:FFFFFFFFFFFFFFFFFFFFFFFFFFFFFFFFF,FFFFFFFFFFFFFFFFFFF:FFFFFFFFFFFFF,:FF,FFFFFFF:FFFFFFFFF,:FFFF:FFF,FFFFFFFFFF:F,FFFFFFF,FFFFFF,FFFFFFFFFFF:FF:FFFFF:FFFFFF:,F:FF:FFFFFFFF:F:F,FFFFFFF:FFF
@A00881:241:HJW2NDRXX:1:2127:18710:17550 2:N:0:CGAGAGAA+GATTGGAG
ACTGATGGACTACTCGGGTATCTAATCCTGTTTGCTACCCACGCTTTCGCATCTCAGCGTCAGTTACGAGCCAGACAGCCGCCTTCGCCACTGATGTTCTTCCAGATATCTACGGATTTCACTCCTACACCTGGAATTCCGCCGTCCTCTCTCGCACTCCAGTTCGGTAGTTTTGAAGGCAGTTCCACGGTTGAGCCGTGGGATTTCACCTCCAACTTGCCGTACAGCCTACACGCGCTTTACGCCCAGT
+
FFFFFFFFFFFFFFFFFFFFFFFFFFFFFFFFFFFFFFFFFFFFFFFFFFFFFFFFFFFFFFFFFFFFFFFFFFFFFFFFFFFFFFFFFFFFFFFFFFFFFFFFFFFFFFFFFFFFFFFFFFFFFFFFFFFFFFFFFFFFFFFFFFFFFFFFFFFFFFFFFFFFFFFFF:FFFFFFFFFFFFFFFFFFFFFFFFFF:F,FFFFF:FFFFFFFFFFFFFFFFFFFFFFFFFFFFFFFFFFFFFFFFFFFFF
@A00881:241:HJW2NDRXX:1:2127:17815:17566 2:N:0:CGAGAGAA+GATTGGAG
ACTGATGGACTACAAGGGTATCTAATCCTGTTTGCTCCCCACGCTTTCGTGCCTCAGTGTCAGTAACAGTCCAGTGAACCGCCTTCGCCGCTGGTGTTCTTCCTAATATCTACGCATTCCACCGCTACACTAGGAATTCCGTTCACCCCTCCTGCACTCTAGCCCAGCAGTTTTGGTAGTAGCTCCGAAGTTAAGCCCCGGGATTACGCTACCAACTTGCCAAACCACCTACGCACCCGTTCCGCCCAGT
+
,FFFFFFFFF:,FFFFFFFFFFFFFFFFFFFFFFFFFFFFF::FFFFFFFFFFFFF:F:F:FFFFFFF:FFFF:FF,FFFFFFFFFFFF:FFFFFFFFFFFFFFFFFFFFFFFFFFFFFFFFFFFF:F:FFFFFFFFFFFFFFFFFFFFF,FF:FFFFFFFFFFFFFFFF,FF:,FFFFFFFFFFF:FF:FFF,FFFFFF:FF,F::FFFFFFF,FFFF:F:F,FFFFFFFF:FFFFF:FF,:FF:FFFF
@A00881:241:HJW2NDRXX:1:2127:30969:17581 2:N:0:CGAGAGAA+GATTGGAG
ACTGATGGACTACATGGGTATCTAATCCTGTTTGCTCCCCACGCTTTCGAGCCTCAACGTCAGTTACCGTCCAGTAAGCCGCCTTCGCCACTGGTGTTCCTCCTAATATCTACGCATTTCACCGCTACACTAGGAATTCCGCTTACCTCTCCGGCACTCTAGAACAACAGTTTCCAATGCAGTCCTGGGGTTAAGCCCCAGCCTTTCACATCAGACTTGCTCTTCCGTCTACGCTCCAATTACACCCAGT
+
,FFFFFFFFFF:FFF::FFFFFFFFFFFFFFFFFFFFFFFFFFFFFFFFFFFFFFFFF:FFFFFFFFFFFFFFFFFFF:FFFFFFFFFFFFFFFFFFFFFF:FFFFFFFFFFFFFFFFFFFFFFFFFF,FF,FFFFFFFFFFFFFF:FF:FFFFFFF:FF:F,FFFF:F,FFFFF:FFF,F:FF,FFFFFFF,F:FFFF:FF,FFFFFFFFF:,F:FFF:FFFFF::FFF:FF:F:F,,FF:F:FFFFF:
@A00881:241:HJW2NDRXX:1:2127:24641:17675 2:N:0:CGAGAGAA+GATTGGAG
ACTGATGGACTACTTGGGTATCTAATCCTGTTTGCTCCCCACGCTTTCGTACCTCAGTGTCAGTTACAGTCCAGAAAGCCGCCTTCGCCACTGGTGTTCCTCCTAATATCTAAGCATTTCACCGCTACACTAGGAATTCCGCTTTCCTCTCCTGCACTCAAGTCTTGCAGTTCGCACGGCTAACAATGGTTGAGCCACTGCCTTTCACTCCGCGCTTACAAAACCACCTACGTACTCGTTACGCCCAAGC
+
FFFF:FFFF:F:FFFFFFFFFFFFFFFFFFFFFFFFFFFFFFFFFFFFFFFFFFF:FFFFFFFFF:FFFFFFFFFF::FFFFFFFFFFFFFFFFFFFFFFFFFFFFFFFFFFFFF:FFF:FFF:FFFFFFF,:FF::FFFFFFFFFFFFFFFFFFFFFF,FFFFFF::,FFF:FFF,FFFFFFFFFFFFFF:FFFFFFF::FFFFFFFFFFFFFFFF,F:,FFFFFFFFFF:FFF,,,,:,:FFF::F,F
@A00881:241:HJW2NDRXX:1:2127:24867:17722 2:N:0:CGAGAGAA+GATTGGAG
ACTGATGGACTACCAGGGTATCTAATCCTGTTCGCTCCCCACGCCCTCGTGCCTCAGCGTCAATAGACGATTCGCGAGATGCCTTCGCAATCGGCGTTCTGAGTGATCTCTATGCATTTCACCGCTACACCACTCATTCCTCCCGCGGCATCGCCATTCCAGCCACACAGTATTGGAGGCACCCCCGACGTTGAGCGCCGGCATTTCACCTCCAACTTGCACGACCGCCTACGCACCCTTTAAACCCAAT
+
FFFFFFFFFFFFFFFFFFFFFFFFFFFFFFFFFFFFFFFFFFFFFFFFFFFFFFFFFFFFFFFFFFFFFFFFFFFFFFFFFFFFFFFFFFFFFFFFFFFFFFFFFFFFFFFFFFFFFFFFFFFFFFFFFFFFFFFFFFFFFFFFFFFFFFFFFFFFFFFFFFFFFFFFF:FFFFFFFFF:FFFFFFFFFFFFFFFFFFFFFFFFFFFFFFFFFF:FFFFFFF:FFFFFFFFFFFFFFFFF,F:FF:FFFF
@A00881:241:HJW2NDRXX:1:2127:23701:17832 2:N:0:CGAGAGAA+GATTGGAG
ACTGATGGACTACCGGGGTATCTAATCCTGTTCGATCCCCACACTTTCGTGCTTCAGCGTCAATCCCGCCTTGGTATGCTGCCTTCGCAATCGGTGTTCTGTGTAATATCTATGCATTTCACCGCTACACTACACATTCCGCATACCGCATCCGTATTCCAGCAACCCATTATCAATGGCATATCACCGGTTAAGCCCGTACATTTCACCACTGACTTAAATTACAGCCTACGCACCCTTTAAACCCAAT
+
FFFFFFFFFFFFFFFFFFFFFFFFFFFFFFFFFFFFFFFFFFFFFFFFFFFFFFFFFFFFFFFFFFFFFFFFFFFFFFFFFFFFFFFFFFFFFFFF:FFFFFFFFFFFFFFFFFFFFFFFFFFFFFFFFFFFFFFFFFFFFFFFFFFFFFFFFFFFFFFFFFFFFFFFF:FFFFFFFFFFFFFFFFFFFFFFFFFFFFFF,FF:FFFFFFFFFFFFFFFF:FFFFFF:FFFFFFFFFFFFFFFFFFF:F:
@A00881:241:HJW2NDRXX:1:2127:23312:18004 2:N:0:CGAGAGAA+GATTGGAG
ACTGATGGACTACCCGGGTATCTAATCCTGTTTGCTCCCCACGCTTTCGCGCCTCAGCGTCAGTTGCTGTCCAGCAGATCGCCTTCGCCACTGGTGTTCCTCCTAATATCTACGCATTTCACCGCTACACTAGGAATTCCATCTGCCTCTCCAGTACTCAAGAACTACAGTTTCAAATGCAGGCCACAGGTTGAGCCCGTGGTTTTCACATCTGACTTGCAATCCCGCCTACACGCCCTTTCCACCCAGT
+
:FFFFFFFFFF:FFFFFFFFFFFFFFFFFFFFFFFFFFFF,FFFFFFFFFFFFFFFFFFFFFFFFFFFFFFFFFFF:FFFFFFFFFF:FFFFFFFF:FFFFFFFFFFF:FFFFFF,FF:F:FFFFFFFFFF:FFFFFFFFFFFFFFFFFFFFF:F:FFFF:F:FFF:F,FFF::FF,FFF:FFFFFFFFF,FFFFF:FFFFFFF,FF:FF:F:F:::,FFF,FFFFFFFFFFFFFFFFF,F,F:F::FFF
@A00881:241:HJW2NDRXX:1:2127:26919:18020 2:N:0:CGAGAGAA+GATTGGAG
ACTGATGGACTACATGGGTATCTAATCCTGTTTGCTCCCCACACTTTCGTGTCTCAGCGTCAGTAATCGTCCAGTAGACCGCCTTCGCCACTGGTGTTCCTCCCAATATCTACGCATTTCACCGCTACACTGGGAATTCCATCTACCTCTCCGACACTCAAGACCCACAGTTTCAAATGCAAGTTATGAGTTAAGCCCATAATTTTCACATCTGACTTGCAGACCCGCCTACACACCCTTTACACCCAGT
+
FFFFFFFFFFFFFFFFFFFFFFFFFFFFFFFFFFFFFFFFFFFFFFFFFFFFFFFFFFFFFFFFFFFFFFFFFFFFFFFFFFFFFFFFFFFFFFF:FFFFFFFFFFFFFFFFFFFFFFFFFFFFFFFFFFFFFF:F:FFFFFFFFFFFFFFFFFFFFFFFFFF:FFFFFFFFFFFFFFFF:FF:FFFF,,FF:,FFFFFFF,FFFFFFF::FFFFFFFFFF:FFFFFFF::FFFFFFFFFF:FF::::FF
@A00881:241:HJW2NDRXX:1:2127:29360:18020 2:N:0:CGAGAGAA+GATTGGAG
ACTGATGGACTACTTGGGTATCTAATCCTGTTCGCTCCCCACGCCCTCGTGCCTCAGCGTCAATAGACGATTCGCGAGATGCCTTCGCAATCGGCGTTCTGAGTGATCTCTATGCATTTCACCGCTACACCACTCATTCCTCCCGCGGCATCGCCATTCCAGCCACACAGTATTGGAGGCACCCCCGACGTTGAGCGCCGGCATTTCACCTCCAACTTGCACGACCGCCTACGCACCCTTTAAACCCAAT
+
F:FFFFFFFFFFFFFFFF:FFFFFFFFFFFF:FFFFFFFFFFF:FFFFFFFFFFFFFFFFFFFFFFFFFF:FFFFFFFFFFFFFFFFFFFFFFFFFFFFFFFF:FFFFFFFFFFFFFFFFFFFFFFFFFFFFFFFFFFFF:FFFFFF,F:FFF::FF,FFFFFFFFFF:FFFFFFFFFFFFF,FFFF,:FF,F::FFFF:FF::FFFFFFF:FFFFFF:F:FFFFFFF:FFFFFFF:F:F,:FFFFF:,F
@A00881:241:HJW2NDRXX:1:2127:26865:18051 2:N:0:CGAGAGAA+GATTGGAG
ACTGATGGACTACATGGGTATCTAATCCTGTTTGCTCCCCACACTTTCGTGTCTCAGCGTCAGTAATCGTCCAGTAGACCGCCTTCGCCACTGGTGTTCCTCCCAATATCTACGCATTTCACCGCTACACTGGGAATTCCATCTACCTCTCCGACACTCAAGACCCACAGTTTCAAATGCAAGTTATGAGTTAAGCCCATCATTTTCACATCTGACTTGCAGACCCGCCTACACACCCTTTACACCCAGT
+
FF,FFFFFFFFFFFFFFFFFFFFFFFFFFFFFFFFFFFFFFFFFFFFFFFFFFFFFFFFFFF:FF:FFFFFFFFFF::FFFFFFFFFFFFFFFFFFFFFFFFFFFFFFFFFFFFFFFFFF,FFFFFFFF,FFFFFFFFFFFFFFFFFFFFFFFFF,FFFF,FFFFFFFFF:FFF::FFFFFFFFF:FFFFFFFFFFFFFF:FFFFFFFFFFFFF,FFFFFF,:FFFF,FFFFF:,FFF,FFFFFFFFF,F
@A00881:241:HJW2NDRXX:1:2127:19117:18161 2:N:0:CGAGAGAA+GATTGGAG
ACTGATGGACTACGGGGGTATCTAATCCTGTTTGCTCCCCACGCTCTCGCGCCTCAGCGTCAGTTGTCGTCCAGCAATCCGCCTTCGCCACTGGTGTTCTTCCGTATATCTACGCATTTCACCGCTACACACGGAATTCCGATTGCCTCTCCGATACTCAAGACTGGCAGTTTCAAATGCAGGCTATGGGTTAAGCCCATAGTTTTCACATCTGACTTGTCAGCCCGCCTACGCGCCCTTTACACCCAGT
+
FFFFFFFFFFFFFFFFFFF,FFFFFFFFFFFFFFFFFFFFFFFFFFFFFFFFFFFFFFFFFFFFFFFFFFFFFFFFFFFFFFFFFFFFFFFFFFFFFFFFFFFFFFFFFFFFFFFFFFFFFFFFFFFFFFFFFFFFFFFFFFFFFFFFFFFFFFFFFFFFFFFFFFFFFFFFFFFF,FFFFFFFF,FFFFFFF:FFFFFFFFF:FFF,FFFFFFFF:FFFF:FFFFFFFF:FFFFFFFFFFFFFFFFFFF
@A00881:241:HJW2NDRXX:1:2127:27281:18302 2:N:0:CGAGAGAA+GATTGGAG
ACTGATGGACTACGGGGGTATCTAATCCTGTTTGCTCCCCACGCTTTCGTGACTCAGCGTCAGTTTCAGTCCAGTAAGCCGCCTTCGCCACCGGTGTTCCTCCCAATATCTACGCATTTCACCGCTACACTGGGAATTCCGCTTACCTCTCCTGCACTCTAGTCTGACAGTTTCTTATGCAGTTCCGGGGTTAAGCCCCGAAATTTCACATATGACTTATCTGACCGCCTACTCACCCTTTACACCCAGA
+
FFFFFFFFFFFFFFFFFFFFFFFFFFFFFFFFFFFFFFFFFFFFFFFFFFFFFFFFFFFFFFFFFFFFFFFFFFFFFFFFFFFFFFFFFFFFFFFFFFFFFFFF:FFFFFFFFFFFFFFFFFFFFF:FFFF:FFFFFFFFFFFFFFFFFFFFF:F:FFFFFFFFFFFFFFFFFFFFFFFFFFF:,FFFFFFFFFFFFFFFFF,F:FFFFF:FFFFFFFFFFF:FFFFFFFFFFFFFFFFFFF:FFFF,F,
@A00881:241:HJW2NDRXX:1:2127:19153:18349 2:N:0:CGAGAGAA+GATTGGAG
ACTGATGGACTACGGGGGTATCTAATCCTGTTTGCTCCCCACGCTCTCGCGCCTCAGCGTCAGTTGTCGTCCAGCAATCCGCCTTCGCCACTGGTGTTCTTCCGTATATCTACGCATTTCACCGCTACACACGGAATTCCGATTGCCTCTCCGATACTCAAGACTGGCAGTTTCAAATGCAGGCTATGGGTTAAGCCCATAGTTTTCACATCTGACTTGTCAGCCCGCCTACGCGCCCTTTACACCCAGT
+
FFFFFFFFFFFFFFFFFFFFFFFFFFFFFFFFFFFFFFFFFFFFFFFFFFFFFFFFFFFFFFFFFFFFFFFFFFFF:FFFFFFFFFFFFFFFFFFFFFFFFFFFFFFFFFFFFFFFFFFFFFFFFFFFFFFFFFFFFFFFFFFFFFFFFFFFFFFFFFFFFFFFFFFFFFFFFFFFFFFFFFFFFFFFFFFFFFFFFFFF:FFF:FFFFFFFFF,FFF:FFFFFFFFFFFFFFFFFFFFFFFFFFFFF:F
@A00881:241:HJW2NDRXX:1:2127:12255:18991 2:N:0:CGAGAGAA+GATTGGAG
ACTGATGGACTACGCGGGTATCTAATCCTGTTTGCTCCCCACGCTTTCGAGCCTCAGCGTCAGTAAAAGCCCAGTAAGCCGCCTTCGCCACTGATGTTCCTCCATATATCTACGCATTTCACCGCTACACATGGAATTCCGCTTACCTCTACTTCACTCAAGAATTACAGTTTCAAATGCAGGTTATGAGTTGAGCCCATAATTTTCACATCTGACTTGCAATCCCGCCTACACTCCCTTTACACCCAGT
+
FFFFFFFFFFFFFFFFFFFFFFFF:FFFFFFFFFFFFFFFFFFFFFFFFFFFFFFFFFFFFFFFFFFFFF:FFFFFFFFFFFFFFFFFFFFFFFFFFF:FFFFF,FFFFFFFFFFFFFFF:F:FFFFFFFFFFFFFFFFFFFFF:FFFFFFFFFFFFFFFFF:FFFFFFFFFFF,F,FF:FFFFFFFFFFFF:FFFF:FFFFFF:FFFF,FFFFFFFFFF:FFFFFFFFFFFFFFFFFFFF:F:FF,FFF
@A00881:241:HJW2NDRXX:1:2127:26115:19006 2:N:0:CGAGAGAA+GATTGGAG
ACTGATGGACTACAAGGGTATCTAATCCTGTTTGCTCCCCACGCTTTCGCGCCTCAGCGTCAGTTACTGTCCAGCAATCCGCCTTCGCCACTGGTGTTCCTCCGTATATCTACGCATTTCACCGCTACACACGGAATTCCGATTGCCTCTCCAGCACTCAAGAACTACAGTTTCAAATGCAGGCCAGAGGTTGAGCCTCTGGTTTTCACATCTGACTTGCAGTCCCGCCTACACGCCCTTTACACCCAAT
+
FFFFFFFFFFFFFFFFFFFFFFFFFFFFFFFFFFFFFFFFFFFFFFFFFFFFFFFFFFFFFFFFFFFFFFFFFFFF,FFFFFFFFFFFFFFFFFFFFFFFFFFFFFFFFFFFFFFFFFFFFFFFFFFF:FFFFFFFFFFFFF:FFFFFFFFFFFFFFFFFFFFFFF:FFFFFFFF:FFFFFFFFFFFF:FFFFFFFFFFFFFFFFFFFFFFFFFFFFFFFF,FFFFFFFFFFFFFFFFF:FFFFFFFFFF
@A00881:241:HJW2NDRXX:1:2127:20437:19727 2:N:0:CGAGAGAA+GATTGGAG
ACTGATGGACTACCCGGGTATCTAATCCTGTTTGCTCCCCACGCTTTCGAGCCTCAACGTCAGTTACAGTCCAGTAAGCCGCCTTCGCCACAGGTGTTCCTCCTAATATCTACGCATTTCACCGCTACACTAGGAATTCCACTTACCACTCCTGCACTCAAGCAAGACAGTTTCAAATGCAGTCCCGCAGTTGAGCCGCGGGCTTTCACATCTGACTTGCATAACCGGCTACGCACCCTTTCCACCCAGA
+
FF:FFFFFFFFFF:FFFFFFFFFFFFFFFFFFFFFFFFFFFFFFFFFFFFFFFFFF,FFFFFFFFFFFF:FFFF,FFFFFFFFFFFFFFFF,FFFFFFFFFFFFFFFFFFFFFFFFFFFFFFFFFFFFFF::FFFFFFFFFF::FFF,FFF,FFFFFFFFFF,,,,FFFFFFFF,FF,FFFF:FFFFF:,FF:F,F,,FFF:,:F:FF,F,FF:F:FF:F,,,:FFF,,,:F,F,FF:FF,,FFFFFF:,
@A00881:241:HJW2NDRXX:1:2127:21983:19805 2:N:0:CGAGAGAA+GATTGGAG
ACTGATGGACTACAGGGGTATCTAATCCTGTTTGCTCCCCACGCTTTCGAGCCTCAACGTCAGTTTCAGTCCAGCAGGCCGCCTTCGCCACTGGTGTTCCTCCTAATATCTACGCATTTCACCGCTACACTAGGAATTCCGCCTGCCTCTCCTGTACTCCAGCCATACAGTTTCCAATGCAGTCCCGGGGTTGGGCCCCGGTATTTCACACCAGACTTGCATCGCCGTCTACGCTCCCTTTACACCCAGT
+
FFFFFFFFFFFFFFFFFFFFFFFFFFFFFFFFFFFFFFFFFFFFFFFFFFFFFFFFFFFFFFFFF:FFFFFFFFFFFFFFFFFFFFFFFFFFFFFFFFF:FFFFFFFFFFFFFFFFFFFFFFFFFFFFFFFFFFF:FFFFFFFFFFFFFFFFFFFFFFFFFFFFFFFFFFFFFFFFFF:FFFFFFFFFFFF,FFF:FFFFF,FFFFFFFFFFFFFFF:FF,FFFFFFFFFFFFFFFFFFFFFFFFFFFFF
@A00881:241:HJW2NDRXX:1:2127:19895:20040 2:N:0:CGAGAGAA+GATTGGAG
ACTGATGGACTACAAGGGTATCTAATCCTGTTTGCTCCCCACGCTTTCGAGCCTCAACGTCAGTTACAGTCCAGTAAGCCGCCTTCGCCACCGGTGTTCCTCCTAATATCTACGCATTTCACCGCTACACTCGGAATTCCGCTTACCTCTCCTGTCCTCCAGCCATACAGTTTCCAGAGCAGTCCCGCCGTTGGGCTGCGGCCTTTCACTCCCGACTTGCTTCGCCGTCTGCGCTCCCTTTACACCCAGT
+
FF:FFFFFFFFFFFFFFFFFFFFFFFFFFFFF:FFFFFFFFFFFFFFFFFF:FFFFFF:FFFFFFFFFFFFFFF:FFFFFFFF,FFFFFFFFFFFF:FFF:FFFFFFFFFFFFF:FFFFF:FFFFFF::,F,FF:FFF:F:::FFFFFFFFFFFF,FFFF,::FFFFF:F,FFF:FFF:,F:,F,FFF:FF:FFF:FFFF:F,FFF:,:F,F,FFF,FFF,,:F,:FF,FF:FF,F,F,,F,FF:F:,:F
@A00881:241:HJW2NDRXX:1:2127:20573:20149 2:N:0:CGAGAGAA+GATTGGAG
ACTGATGGACTACAGGGGTATCTAATCCTGTTTGCTCCCCACGCTCTCGCGCCTCAGCGTCAGTTGTCGTCCAGCAATCCGCCTTCGCCACTGGTGTTCTTCCGTATATCTACGCATTTCACCGCTACACACGGAATTCCGATTGCCTCTCCGATACTCAAGACCGGCAGTTTCAAATGCAGGCCATGGGTTAAGCCCATGGTTTTCACATCTGACTTGTCGGCCCGCCTACGCGCCCTTTACACCCAGT
+
FFFFFFFFFFFFFFFFFFFFFFFFFFFFFFFFFFFFFFFFFFFFFFFFFFFFFFFFFFFFFFFFFFFFFFFFFFFFFFFFFFFFFFFFFFFFFFFFFFFFFFFFFFFFFFFFFFFFFFFFFFFFFFFFFFFFFFF:F:FFFFFFFFFFFFFFFFFFFFFFFFFFFFFFFFFFFFFFFFFFFFFFFFFFFFFFFFFFFFFFFFFF,FFFFFFFFFFFFFFFFFFFFFFFFF:FFFFFFFFFFFFFFFFFFF
@A00881:241:HJW2NDRXX:1:2127:32678:20196 2:N:0:CGAGAGAA+GATTGGAG
ACTGATGGACTACCCGGGTATCTAATCCTGTTCGCTCCCCACGCTTTCGAGCCTCAGCGTCAGTTACGGTCCAGCAGGCCGCCTTCGCCACTGGTGTTCCTCCTAATATCTACGCATTTCACCGCTACACTAGGAATTCCGCCTGCCTCTCCCGCACTCCAGCCTGACAGTTTCCAATGCACGTCCAGGGTTGGGCCCCGGCTTTTCACATCAGACTTGCCCTGCCGCCTGCGCTCCCTTTACACCCAGT
+
FF,FFFFFFFF:FFFFFF:FFFFFFF:FFFF:FF,FFFFFFFFFFFFFFFFFFFFFFFFFFFFFFFFFF:FFFFFFFFFFFFFFFFFFFFFFFFFFFF:FFFFF:FFFFFFFFFFFFFFFFFFFFFFFFFFFFFFFFFFF:FFFFFFFFFFFFFFFFFFFF:FFFFFFFFFFFFFFFFFFFFFFFFFFFFFFFFFFFFF::FFFFFFFFFFF:,,FFFFFF:FFFFFFFFFFFFFFFFFFF,FFFFF:FF
@A00881:241:HJW2NDRXX:1:2127:29514:20322 2:N:0:CGAGAGAA+GATTGGAG
ACTGATGGACTACCAGGGTATCTAATCCTGTTTGCTCCCCACGCTTTCGAGCCTCAGTGTCAGTTGCAGTCCAGTAAACCGCCTTCGCCTCCGGTGTTCTTCCTAATATCTACGCATTTCACCGCTACACTAGAAATTCCGTTTACCCCTCCTGTACTCTAGTTACCCAGTTTTAAGTGCAGTTCCAAAGTTGAGCTCTGGGCTTTCACACCTAACTTAAATAACCACCTACGCTCCCTTTACGCCCGGT
+
FFFFFFFFFFFFFFFFFFFFFFFFFFFFFFFFFFFFFFFFFFFFFFFFFFFFFFFFFFFFFFFFFFFFFFFFFFFFFFFFFFFFFFFFFFFFFFFFFFF:FFFFFFFFFFFFFFFFFFFFFFFFFFFFFF:FFFFFF:FFF:F,FFFFFFFFFFFFFFFFF:FFF:FF:F:FFFFFFFFFFFFFFFFFFFFFFFFFFFFFF,FFFF:FFFFFFFFFFFFFFFFFFF:FFFFF:F:FFFFFFFFFFF,,FF
@A00881:241:HJW2NDRXX:1:2127:32099:20697 2:N:0:CGAGAGAA+GATTGGAG
ACTGATGGACTACCCGGGTATCTAATCCTGTTCGCTCCCCACGCTTTCGAGCCTCAGCGTCAGTTACGGTCCAGCAGGCCGCCTTCGCCACTGGTGTTCCTCCTAATATCTACGCATTTCACCGCTACACTAGGAATTCCGCCTGCCTCTCCCGCACTCCAGCCTGACAGTTTCCAATGCACGTCCAGGGTTGGGCCCCGGCTTTTCACATCAGACTTGCCCTGCCGCCTGCGCACCCTTTAAACCCAGT
+
F,FF,FFFFFFFFFFFFF:FFF:F:FFFFFFFFF:,FF:FFF:FFFFFFFFFFFFFFFFFFF:F:,FFFFFFFF,FFFFFFFF:FFFFFFFFFFFFFFF,FFFFF:F:FFFFFFFFFFFFFFFFF::FFFFF,FFFFFFF:FFFFFFFFFFFFF:FFFFF:FFFFFFFFFFFFF:FFF,F,FFFFFFFFFFFFFF:::FFFFFFFF,:F::F:FFFFFFFFFFFF::FFF::FF,:,F,::F:,FFFFFF
@A00881:241:HJW2NDRXX:1:2127:13349:20823 2:N:0:CGAGAGAA+GATTGGAG
ACTGATGGACTACTTGGGTATCTAATCCTGTTTGCTCCCCACGCTTTCGCGCCTCAGCGTCAGTTTCAGTCCAGAAAGCCGCCTTCGCCACTGGTGTTCCTACCGATCTCTACGCATTTCACCGCTACACACGGAATTCCGCTTGCCTCTCCGATACTCAAGATAGACAGTTTCAAATGCAGTTTCCGGGTTGAGCCCGGAGATTTCACATCTGACTTGCCTATCCGCCTACGCGCCCTTTACACCCAAT
+
FFFFFFFFFFFFFFFFFFFFFFFFFFFFFF:FFFFFFFFFFFFFFFFFFFFFFFFFFFFFFFFFFFFFFFFFFFFFFFFFFFFFFFFFFFFFFFFFFFFFFFFFFFFFFFFFFFFFFFFFFFFFFFFFFFFFFFFFFFFFFFFFFFFFFFFFFFFFFFFFFFFFFF:FFFFFFFFFFFFFFFFFFFFFFFFFF,FFFFFF:FFFFFFFFFFFF,FFFFFFFFFFFF,FFFFFFF:FFFFFFFFFFFFFFF
@A00881:241:HJW2NDRXX:1:2127:25391:21073 2:N:0:CGAGAGAA+GATTGGAG
ACTGATGGACTACTGGGGTATCTAATCCTGTTTGCTCCCCACGCTCTCGCGCCTCAGCGTCAGTTGTCGTCCAGCAATCCGCCTTCGCCACTGGTGTTCTTCCGTATATCTACGCATTTCACCGCTACACACGGAATTCCGATTGCCTCTCCGATACTCAAGACTGGCAGTTTCAAATGCAGGCTATGGGTTAAGCCCATAGTTTTCACATCTGACTTGTCAGCCCGCCTACGCGCCCTTTACACCCAGT
+
FFFFFFFFF,FFFFFFFFFFFFFF:FFFFF,FFFFFFFFFFFFF:F:FFF:FFFFFFFFFFFFFFFFFF,FF,FFF:FFFFFFFFFFFFFF:FFFFF:FFFFFFFFFFFFFFFFFFFFFFFFFFFFFF,F,FFFFF,FFFFF:FFFFFFFFFFFFFFFFF,,FFFFFFF,,FFF,FFF:FFFFFF:F:FFFFF:FFFFFF:FFFFFFFFFFFFFFFFFFFFFFFFFFFFFFFFFFFFFF,F:FF:F:F::
@A00881:241:HJW2NDRXX:1:2127:25690:21371 2:N:0:CGAGAGAA+GATTGGAG
ACTGATGGACTACCAGGGTATCTAATCCTGTTTGCTCCCCACGCTCTCGCGCCTCAGCGTCAGTTGTCGTCCAGCAATCCGCCTTCGCCACTGGTGTTCTTCCGTATATCTACGCATTTCACCGCTACACACGGAATTCCGATTGCCTCTCCGATACTCAAGACTGGCAGTTTCAAATGCAGGCTATGGGTTAAGCCCATAGTTTTCACATCTGACTTGTCAGCCCGCCTACGCGCCCTTTACACCCAGT
+
FFFFFFFFFFFFFFFFFFFFFFFFFFFFFFFFFFFFFFFFFFFFFFFFFFFFFFFFFFFFFFFFFFFFFFFFFFFFFFFFFFFFFFFFFFFFFFFFFFFFFFFFF:FFFFFFFFFFFFFFFFFFFFFFFFFFFFFFFFFFFFFFFFFFFFFFFFFFFFFFFFFFFFFFFFFFFFFFFFF:FFFFF,FFFFFFFFFFF:FFFFF,FFFFFFFFFFFFFFFFFFFFFFFFFFFFFFFFFFF:FFFFFFFFFF
@A00881:241:HJW2NDRXX:1:2127:20175:21746 2:N:0:CGAGAGAA+GATTGGAG
ACTGATGGACTACCTGGGTATCTAATCCTGTTTGCTCCCCACGCTTTCGCGCCTCAGCGTCAGTTTCAGTCCAGAAAGCCGCCTTCGCCACTGGTGTTCCTACCGATCTCTACGCATTTCACCGCTACACCGGTAATTCCGCTTTCCTCTCCTGCACTCCAGCCTGTCAGTATCATAGGCCCTTCCAACATTATGTGCTGGACTTTCACCTCTGACTTAACAGGCCGCCTACGCGCCCTTTACGCCCAAT
+
FFFFFFFFFFFFFFFFFFFFFFFFFFFFFFFFFFFFFFFFFFFFFFFFFFFFFFFFFFFFFFFFFFFFFFFFFFFFFFFFFFFFFFFFFFFFFFFFFFFFFFFFFFFFFFFFFFFFFFFFFFFFFFFFFFFFFFFFFFFFFFFFFFFFFFFFFFFFFFFFFFFFFFFF:FFFFFFFFFFF,FFFFFFFF:FFFFFFF:FFFFFFFFFFFFFFFFFFFFF:FFFFFFFFFFFF:FFFFFFFFFFFFFF:,F
@A00881:241:HJW2NDRXX:1:2127:24189:21966 2:N:0:CGAGAGAA+GATTGGAG
ACTGATGGACTACTGGGGTATCTAATCCTGTTTGCTCCCCACGCTTTCGAGCCTCAACGTCAGTTACAGTCCAGTAAGCCGCCTTCGCCACTGGTGTTCCTCCTAATATCTACGCATTTCACCGCTACACTCGGAATTCCACTTACCTCTCCTGCACTCCAGCCATACAGTTTCCAAAGCAGTTCCGGGGTTGAGCCCCGGGATTTCACTTCAGACTTGCATCGCCGTCTACGCTCCCTTTACACCCAGT
+
F:FFFFFFFFFFFFFFFFFFFFFFFFFFFFFFFFFFFFFFFFFFFFFFFFFFFFFFFFFFFFFFFFFFFFFFFFFF:FFFFFFFFFFFFFFFFFFF:FFFFFFFFFFFFFFFFFF,FFFFFFFFFFFFFFF,FFFFFFFFFFFFFFFFFFFFFFFFFFFFFFFFFFFFFFFFFFFFFF:F:FFFFFFFFFFFFFFFFFFFFFFF:FFF:FFFFFFFFFFF:FFFF:FF:FFFFFFFFFFFFFFFFFFFFF
@A00881:241:HJW2NDRXX:1:2127:25889:22373 2:N:0:CGAGAGAA+GATTGGAG
ACTGATGGACTACCCGGGTATCTAATCCTGTTTGCTCCCCACGCCTTCGAGCCTCAACGTCAGTTACAGTCCAGTAAGCCGCCTTCGCCGCTGGTGTTCCTCCTAATATCTATGCATTTCACCGCTACACTAGGAATTCCGCTTACCTCTCCTGCACTCCAGCCGGACAGTTTCCAAAGCAGTTACGGGGTTGAGCCCCGGCCTTTCACTTCAGACTTGCCCTGCCGTCTACGCTCCCTTTACACCCAGT
+
FFFFFFFFFFFFFFFFFFFFFFFFFFFFFFFFFFFFFFFFFFFFFFFFFFFFFFFFFFFFFFFFFFFFFFFF,FFF:FFFFFFFFFFFFFFFFFFFFFFFFFFFFFFFFFFFFFFFFFFFFFFFFFFFFF,FFFF:FFFFFFFFFFFFFFFFFFFFFFFFFFFFFFFFFF:FFFFFFF:FFFFF:FFFFF:FFFFFFFFFFFFFFFFFFFFFFFFFFFFFFFFFFFFFFFFFFFFFFFF:FFFFFFFFFF
@A00881:241:HJW2NDRXX:1:2127:24849:22545 2:N:0:CGAGAGAA+GATTGGAG
ACTGATGGACTACTTGGGTATCTAATCCTGTTTGCTCCCCACGCTCTCGCGCCTCAGCGTCAGTTGTCGTCCAGCAATCCGCCTTCGCCACTGGTGTTCTTCCGTATATCTACGCATTTCACCGCTACACACGGAATTCCGATTGCCTCTCCGATACTCAAGACTGGCAGTTTCAAATGCAGGCTATGGGTTAAGCCCATAGTGTTCACATCTGACGTGCACTCCCGCCTGCACTCCCGTTACACCCAGT
+
FFFFFFFFFFF,FFFFFFFFFFFFFFFFFFFFFFFFFFFFFFFFFFFFFFFFFFF:FFFFFFFFFFFFFFFFFFFFFFFFFFFFFFFFFFFFFFFFFFFFF:FFFF:FFFFFFFF,FFF,F::FFFFFFFFFFFF,FFFFFF:FFF,FF,FFFFFFFF:,FFFFFFFF:FFFF:FFFFFF,FFFF,FFFFFFFFF,FF,F::F:FFF:F,::FFFF,FF:FFF,:FFFFFF:,:FFF::F,F,F,:FF:F
@A00881:241:HJW2NDRXX:1:2127:24442:22561 2:N:0:CGAGAGAA+GATTGGAG
ACTGATGGACTACAGGGGTATCTAATCCTGTTTGCTCCCCACGCTTTCGAGCCTCAGCGTCAGTTAAAGCCCAGCAAGCCGCCTTCGCCACCGGTGTTCCTCCCGATATCTACGCATTTCACCGCTACACCGGGAATTCCGCTTGCCTCTGCTCCACTCAAGACTCGGAGTTTCAAACGCAGTCCGGGGGTTAAGCCCCCGCCTTTCACGTCTGACTTCCGTGCCCGCCTACGCTCCCTTTACACCCAGT
+
FFFFFFFF:FFFFFFFFFFFFFFFFFFFFFFFFFFFFFFFFFFFFFFFFFFFFFFFFFFFFFFFFFFFFFFFFFFF,FFFFFFFFFFFFFFFFFFFFFFFFFFFFFFFFF:FFFF:,FFFFFFFFFFFFFFFF:F:FFFFFFFFFFFFFFFF,FFFFFFFFFFFFFFF,FFFFFFFFFFFFFFFFFFFFF:FFFFF:FFFFFFFFFFF:FFFFF,FFFFFFF:FFFFFFFF:FFFFFFFFFFFFFFFFFF
@A00881:241:HJW2NDRXX:1:2127:31602:23218 2:N:0:CGAGAGAA+GATTGGAG
ACTGATGGACTACAGGGGTATCTAATCCTGTTCGCTCCCCACGCCCTCGTGCCTCAGCGTCAATAGACGATTCGCGAGATGCCTTCGCAATCGGCGTTCTGAGTGATCTCTATGCATTTCACCGCTACACCACTCATTCCTCCCGCGGCATCGCCATTCCAGCCACACAGTATTGGAGGCACCCCCGACGTTGAGCGCCGGCATTTCACCTCCAACTTGCACGACCGCCTACGCACCCTTTAAACCCAAT
+
FFFFFFFFFFFFFFFFFFFFFFFFFFFFFFFFFFFFFFFFFFFFFFFFFFFFFFFFFFFFFFFFF::FFFFFFFFFFFFFFFFFFFFFFFFFFFFFFFFFFFFFFFFFFFFFFFFFFFFFFFFFFFFFFFFFFFFFFFFFFFFF:FFFFFFFFFFFFFFFFFF:FFFFFFFFFF::FFFFFF,FFFFF:FFFFFFFFFFFFFFF:FFFF,FFFFF:FFFFFF,FFFFFFF:FFFFFFFFFFFFFFFFFFF
@A00881:241:HJW2NDRXX:1:2127:24108:23735 2:N:0:CGAGAGAA+GATTGGAG
ACTGATGGACTACTTGGGTATCTAATCCTGTTTGCTCCCCACGCTTTCGCGCCTCAGCGTCAGTTGTCGTCCAGCAAGCCGCCTTCGCCACTGGTGTTCCTCCGTATATCTACGCATTTCACCGCTACACACGGAATTCCGCTTGCCTCTCCGATACTCAAGATAGACAGTTTCAAATGCAGTTTCCGGGTTGAGCCCGGAGATTTCACATCTGACTTGCCTACCCGCCTACGCGCCCTTTACACCCAGT
+
FFFFFFFFFFFFFFFFFFFFFFFFFFFFFFFFFFFFFFFFFFFFFFFFFFFFFFFFFFFFFFFFFFFFFFFFFFFFFFFFFFFFFFFFF:FFFFFFFFFFFFFFFFFFFFFF:FFFF,FFF,FFFFFFFFFFFFF,FFFFFFFFFFFFF,FFFFFFFFF:FFF,FFFFFFF:FF:F,F:FFFFFF:FFFFFFFFF,FFFFFFF,FFFFFFFFF:,,FF::FFFFFFFFFFFFFFFFF::FF,FFFF:FFF
@A00881:241:HJW2NDRXX:1:2127:31846:25488 2:N:0:CGAGAGAA+GATTGGAG
ACTGATGGACTACGAGGGTATCTAATCCTGTTTGCTCCCCACACTTTCGTGCCTCAACGTCAGTTACAGTCCAGAAAGTCGCCTTCGCCACTGGTGTTCTTCCTAATATCTACGCATTTCACCGCTACACTAGGACTTCCACTTTCCCCTCCTGCACTCAAGATGAATAGTTTTAGTTGCACTTCCTCAGTTAAGCCGAGGGGTTTCACAACTAACTTGTTCTCCCGTCTACGCACCCTTTACACCCAAT
+
F:FFFFFFFFFFFF:FFFFFFFFFFFFFFFFFFFF::FFFFFFFFFFFFFFFFFFFFFFFFF:FFFFFFFFFFFFFFFFFF:FFF:FFFFFFFF:FFFFFFF:F:FFFFFFFFFFFFFFFFF:FFFFF:FFFFFF,FF:F,F,FFF:FFFFFFFF,FFFFFFFF,FFFFFF:FFFFFFFFFFFFFFFF,,FFFFFFFFF:FFFFFFF,,FF:FFF,FFF:F:FFFFFF,FF::F,F:FFFFFF:FFFFF,
@A00881:241:HJW2NDRXX:1:2127:24749:25661 2:N:0:CGAGAGAA+GATTGGAG
ACTGATGGACTACTGGGGTATCTAATCCTGTTTGCTCCCCACGCTTTCGAGCCTCAACGTCAGTTACAGTCCAGTAAGCCGCCTTCGCCACCGGTGTTCCTCCTGATATCTACGCATTTCACCGCTACACCAGGAATTCCGCTTACCTCTCCTGCACTCCAGCCATGCAGTTTCCAGAGCAGTTCCGGGGTTGGGCCCCGGCATTTCACTCCAGACTTGCATCACCGTCTGCGCTCCCTTTACACCCAGT
+
FFFFFFFFFFFFFFFFFFFFFFFFFFFFFFFFFFFFFFFFFFFFFFFFFFFFFFFFFFFFFFFFF:FFFFFFFFFF:FFFFFFFFFFFFFFFFFFFFFFFFFFFFFFFFFFFFFFFFFFFFFFFFFFFFFF:FFFFFFFFFFFFFFFFFFFFFFFFFFFFFFFFFFFFFFFFFFFFFFFFFFFFFFFFFFFFFFFFFFFFFFFFFFFFFFFFFFFFFFFFFFFFFFFFFFFFFFFFFFFFFFFFFFFFFF
@A00881:241:HJW2NDRXX:1:2127:24731:26068 2:N:0:CGAGAGAA+GATTGGAG
ACTGATGGACTACGAGGGTATCTAATCCTGTTTGCTCCCCACGCTTTCGTGCCTCAGTGTCAGTTACAGTCCAGTGAACCGCCTTCGCCGCTGGTGTTCCTCCTAATATCTACGCATTCCACCGCTACACTAGGAATTCCGTTCACCCCTCCTGCACTCAAGCCCAGCAGTTTTGGTAGTAGTTCCGAAGTTGAGCCCCGGAATTACGCTACCAACTTGCCAAACCACCTACGCACCCTTTACGCCCAGT
+
FFFFFFFFFFFFFFFFFFFFFFFFFFFFFFFFFFFFFFFF:FFFFFFFFFFFFFFFFFFFFFFFFFFFFFFFFFFFFFFFFFFFFFFFFFFFFFFFFFFFFFFFFFFFFFFFFFFFFFFFFFFFFFFFFFFFFFFFFFFFFFFFFFFFFFFFFFFFFFFFFFFFFFFFFFFFFFFFF:FFFFFFFFFFFFFFFFFFFFFFF:FFFFFFFFFFFFFFFFFFFFFFFFFFFFFFFFFFFFFFFFFFFFF:FF
@A00881:241:HJW2NDRXX:1:2127:26838:26115 2:N:0:CGAGAGAA+GATTGGAG
ACTGATGGACTACTTGGGTATCTAATCCTGTTTGCTCCCCACGCTCTCGCGCCTCAGCGTCAGTTGTCGTCCAGCAATCCGCCTTCGCCACTGGTGTTCTTCCGTATATCTACGCATTTCACCGCTACACACGGAATTCCGATTGCCTCTCCGATACTCAAGACTGGCAGTTTCAAATGCAGGCTATGGGTTAAGCCCATAGTTTTCACATCTGACTTGTCAGCCCGCCTACGCGCCCGTTACACCCAGT
+
::FFFFFFFFF:FFFFFFFFFFF:,FFFFFFFFFFFFFFFFFFFFFFFFFFFFFFFFFFFFFFFFFFFFFFFFFFF,FFFFFFFFFFFFFFFFFFFFFFFFFF:FFFF:FFFFFFFFFFF:FFFFFFFFFF:FF:FF:FFF,FFFFFFFFFFFFF:FFFFF::FFFF:,FFFFFFFF:FF,FFFFFFFF:FFFFFFFF,FFFFFFFF:FF,F:,,FFFFFFFF:FFF::FF:FF,FFF,FFFF:FFFF:F
@A00881:241:HJW2NDRXX:1:2127:15411:26209 2:N:0:CGAGAGAA+GATTGGAG
ACTGATGGACTACAAGGGTATCTAATCCTGTTTGCTCCCCACGCTTTCGCGCCTCAGCGTCAGTTGCTGTCCAGCAGGCCGCCTTCGCCACTGGTGTTCCTCCGTATATCTACGCATTTCACCGCTCCACACGGAATTCCGCCTGCCTCTCCAGTACTCAAGAACTACAGTTTCAAATGCCGGCTATGGGTTGAGCCCATAGTTTTCACATCTGACTTGCAATCCCGCCTACACGCCCTTTACACCCAGG
+
FFFF:FFFFFF:FFFFFFFF:FFF:F:F:FFFFFFFFFFF:FFF,:FFFFFFF:F:FF:FFF:FFFFFFFFFFFFFFFFFFFFFFFFFFFFFFFFFFFFFFFFF:FFF,FF,FFF,:FFFFFFFFF,FFFFFF::FF:FFFFFFF::FFF:F,FFFFFFFFFFF:FFF:FF,FFFFFFFF,FFFFFFFFFFFFF:FFFFFFFFF,:FFF,,FFFF:FFFF,FF:FF:F,F:FF,FFF:F:F:F,FFFF:F
@A00881:241:HJW2NDRXX:1:2127:15998:27226 2:N:0:CGAGAGAA+GATTGGAG
ACTGATGGACTACTGGGGTATCTAATCCTGTTTGCTCCCCACACTTTCGTGCCTCAACGTCAGTTACTGTCCAGAAAGCCGCCTTCGCCACCGGTGTTCTTCCTAATATCTACGCATTTCACCGCTACACTAGGAATTCCGCTTTCCCCTCCAGTACTCAAGATTAGTAGTTTTAGTTGCAGTTCCTCAGTTAAGCCGAGGTATTTCACAGCTCACTTGCTTATCCGTCTACGCACCCTTTACACCCAAT
+
F:FFFFFFFFFFFFFFFF,FFFFF,FFFFFFFFFFFFFFFFF:FFFFFFFFFFFFFFFFFFFFFFFFFFFFF:FFFFFFFFFFFFF:FF:FFFFFFFFFF:FFFFFFFFFFFFFFF:FF:,FFFFFFFFFFFFFFF:FFFFFFFFFFFFFFFFF:FFFFFFFFF:FF:FFFF:::FFF:F:FFFFFFFFFFFFFFFFF,FFFFFFFFFFFFF:,FFFFFFFFFFF:FFFFFFF:FFF:FFFFF:FFFF,F
@A00881:241:HJW2NDRXX:1:2127:18584:27759 2:N:0:CGAGAGAA+GATTGGAG
ACTGATGGACTACCCGGGTATCTAATCCTGTTTGCTCCCCACGCTTTCGAGCCTCAGCGTCAGTAAAAGCCCAGCAAGCCGCCTTCGCCACTGGTGTTCCTCCTAATATCTACGCATTTCACCGCTACACTAGGAATTCCGCTTGCCTCTACTTCACTCAAGAGCTTCAGTTTCAAAAGCAGGTTATGAGTTGAGCCCATAATTTTCACTTCTGACTTAATGCCCCGCCTACGCTCCCTTTACACCCAGT
+
FFFFFFFFFFFFFFFFFFFFFFFFFFFFFFFFFFFFFFFFFFFFFFFFFFFFFFFFFFFFFFF:FFFFFFFFFFFFFFFFFFFFFFFFFFFFFFFFFFFFFFFFFFFFFFFFF:F:FFFFFFFFFFFFFFF,FF::F:FFFFFFFFFFFFFFFFFFFFFFF:FFFFFFFFFFFFFFFFFFFFFFFFFFFFFFFFFFFFFFFFFF:FF,FFFFFFFFFFF:F:FFFFFFFFFFFFFFFFFFFFFFF:FFFF
@A00881:241:HJW2NDRXX:1:2127:14615:27931 2:N:0:CGAGAGAA+GATTGGAG
ACTGATGGACTACACGGGTATCTAATCCTGTTTGCTCCCCACGCCTTCGAGCCTCAACGTCAGTCCCCGTCCAGCAAGCCGCCTTCGCCACTGGTGTTCCTCCTAATATCTAGGCATTTCACCGCTACACTCGGAATTCCCCTTGCCCCTCCCGCACTCCAGCCCTACAGTTTCCAAAGCAGTCCCGGGGTGGGGCCCCGGGCTTTCACTCCAGACTTGCAGCGCCGACTAGGCTCCCTTTACACCCCGT
+
:F:F:FFFFFF:FFFFFF:,FFF:F:FFFFFFFFF:FF:FFFFFF:FFF:FFFFF:FFFFF:F,F,FF:F:FFF,FFFFFFFFFFFFFFFFFFFFFF,FFFFF:FF,FFFFF,FFFF:FFFF:FFFFFFFF,FFF:FFF:,FFFFF:::,F:F:F,FFFF,:FF,F,FFFFF,FF:FFFF:FFFFFFFFFF,,F:FFFFFFFFFFFF:,FF:FFFFFFF::FF::,::FF,,:FFFF:,:F,FFFFF:FF
@A00881:241:HJW2NDRXX:1:2127:31448:27931 2:N:0:CGAGAGAA+GATTGGAG
ACTGATGGACTACAAGGGTATCTAATCCCTTTCGCTACCCTGACCTTCGTACCTCAGCGTCAGATCATGTCCAGGAACCCGCCTTCGCCACGAGTCTTCTTCTTGATATCTACGCATTTCACTGCTACACCAAGAATTCCGGTTCCCCCTCCATGTCTCCAGCAAGGTAGTTTCACGCGCATTCCAGAGGTTGAGCCCCTGCCTTTCACGCGCAACTTGCCCCGCCGCCTACGTAACCTTTACGCCCAGT
+
FFFFFFFFFFFFFFFFFFFFFFFFFFFFFFFFFFFFFFFFFFFFFFFFFFFF:FFFFFFFFFFFFFFFFFFFFFFF:FF:FFFFFFFFFFFFF,FFFFFFFFFFFFFFFFFFFFFFFFF:FFFFFFFFFF:FF:FFFFF:FFFFFFFFFFF,FFFF,FFFF:FFF:F:F:FFFFFFF:FFFFFFFF:FFFF:,F:,F::F::FFFFFFFFFFFF:F:FFFFFFFF:FFFF:F,F,,FFFFFFFFFF:F:F
@A00881:241:HJW2NDRXX:1:2127:13232:27946 2:N:0:CGAGAGAA+GATTGGAG
ACTGATGGACTACATGGGTATCTAATCCTGTTTGCTCCCCACGCTCTCGCGCCTCAGCGTCAGTTGTCGTCCAGCAATCCGCCTTCGCCACTGGTGTTCTTCCGTATATCTACGCATTTCACCGCTACACACGGAATTCCGATTGCCTCTCCGATACTCAAGACCGGCAGTTTCAAGTGCAGGCCATGGGTTAAGCCCATGGTTTTCACATCTGACTTGTCGGCCCGCCTACGCGCCCTTTACACCCAGT
+
FFFFFFFFFFFFFFFFFFFFFFFF:FFFFFFFFFFFFFFFFFFFFFFFFFFFFFFFFFFFF:FF::FFFFFFFFFFFFFFFFFFFFFFFFFFFFFFFFFFF:FFFFFFFFFFFFFF:FFF:FFFFFFFFF,FFF,FFFFFFFFFFFFFFFFFFF,FFFFFFFFFFFFFFFF:,F,F,FFFFFFFFFFFFF,FF:FFFFF,FFFFFFFFF:FFFFFF,FFFFFFFFFFFFF:FFFFFFF,FFFFFFFF:F,
@A00881:241:HJW2NDRXX:1:2127:14208:28228 2:N:0:CGAGAGAA+GATTGGAG
ACTGATGGACTACGCGGGTATCTAATCCTGTTTGCTCCCCACGCTTTCGAGCCTCAACGTCAGTTACAGTCCAGTAAGCCGCCTTCGCCACTGGTGTTCCTCCTAATATCTACGCATTTCACCGCTACACTAGGAATTCCGCTTACCTCTCCTGCACTCCAGAATCACAGTTTCCAAAGCAGTCCGGGGGTTGAGCCCCCGCCTTTCACTTCAGACTTGCCTTTCCGTCTACGCTCCCGTTACACCCAGT
+
F:FF:FFFFFFFFFFFFFFFFFFFFFFFFFFFFFFF::FFFFFFFFFFFFFFFFFF:FFFFFFFFFFFFFFFFFFFF:FFFFFFFFFFFFFFFFFFFF:FFFFFFFFFFFFFFFF:FFFFFFFFFFFFFFFFFFFFFFFF:FFFFFFFFFF:FFFF:FFFFFF,FFFFFFFFF:FFFFF:FFFFFF:FFFFFFFFFFFFFFF,FFFFFFFF:FFF,FFFFF:F:F,FF:FFFFFFFFF,FFFF:FFFFFF
@A00881:241:HJW2NDRXX:1:2127:29523:28291 2:N:0:CGAGAGAA+GATTGGAG
ACTGATGGACTACGTGGGTATCTAATCCTGTTTGCTCCCCACGCTTTCGAGCCTCAACGTCAGTTACAGTCCAGTAAGCCGCCTTCGCCACTGGTGTTCCTCCTAATATCTACGCATTTCACCGCTACACTAGGAATTCCACTTACCCCTCCTGCACTCCAGCCATACAGTTTCCAAAGCAGTTCCGGGGTTGAGCCCCGGGATTTCACTTCAGACTTGCATCGCCGTCTACGCTCCCTTTACACCCAGT
+
FFFFFFFFFFFFFFFFFFFFFFFFFFFFFF:FFFFFFFFFFFFFFFFFFFFFFFFFFFFFFFFFF:FFFFFFFFFF,FFFFFFFFFFFFFFFFFFFFFFFFFFFFFFFFFFFFFFFFFFFFFFFFFFFFFFFFFFFFFFFFFFFFFFFFFFFFFFFF:FFFFFFFFFFFFFFFFFFFFFFFFFFFFFFFFFFFFFFFFFFFFFFFFFFFFFFFFFFFFFFFFFFFFFFFFFFFFFFFFFFFFFFFFFFFF
@A00881:241:HJW2NDRXX:1:2127:29622:28369 2:N:0:CGAGAGAA+GATTGGAG
ACTGATGGACTACCCGGGTATCTAATCCTGTTTGCTACCCGCACTTTCGAGCATCAACGTCAGTTACGGTCCAGCAGGCTGCCTTCGCAATCGGAGTTCTTCGTGATATCTATGCATTTCACCGCTACACCACGAATTCCGCCTGCCTATGCCGCACTCAAGGCCCCCAGTTTCAACTGCAATTCTACGGTTGAGCCGCAAACTTTCACAACTGACTTAAGGACCCGTCTACGCTCCCTTTAAACCCAAT
+
FFFFFFFFFFFFFFFFFFFFFFFFFFFFFFFFFFFF:FFFFFFFFFFFFFFFFFFFFFFFFFFFFFFFFFFFFFFFFFFFFFFFFFFFFFFFFFFFFFFFFFFFFFFFFFFFFFFFFFFFFFFFFFFFFFFFFFFFFFFFFFFFFFFFFFFFFFFFFFFFFFFFFFFFFFFFFFFFFFF:FFFFFFFFFFFFF:FFFFF:FFFFFFFFFFFFFFFFFFFFF,FFFFFFFFFF,FFFFFFF::FFFF:FFF
@A00881:241:HJW2NDRXX:1:2127:27434:28432 2:N:0:CGAGAGAA+GATTGGAG
ACTGATGGACTACCGGGGTATCTAATCCTGTTTGCTCCCCACGCTCTCGCGCCTCAGCGTCAGTTGTCGTCCAGCAATCCGCCTTCGCCACTGGTGTTCTTCCGTATATCTACGCATTTCACCGCTACACACGGAATTCCGATTGCCTCTCCGATACTCAAGACTGGCAGTTTCAAATGCAGGCTATGGGTTAAGCCCATAGTTTTCACATCTGACTTGTCAGCCCGCCTACGCGCCCGTTACACCCAGT
+
:FFFFFFFFFF,FFFFFFFFFFFFFFFFFFFFFFFFFFFFFFFFFFFFFFFFFFFFFFFFFFFFFFFFFFFFFFFFFFFFFF:FFFFFFFFFFFFFFFFFFFFFF:FFFFFFFFFFF,FFF:FFFFFFFFFFFFF,FFFFFFFFFFFFFFFFFFF:FF:FFFFFFFFFFF:FFFFFFFFFFF,FFFFFFFF::F:FFFFFFFF:FFFF:FFFF::FFFFFFFFFFFFFFFFFFFFFFF:FFFFFFFFFFF
@A00881:241:HJW2NDRXX:1:2127:20934:28667 2:N:0:CGAGAGAA+GATTGGAG
ACTGATGGACTACCGGGGTATCTAATCCTGTTTGCTCCCCACGCCTTCGAGCCTCAACGTCAGTTACGGTCCAGTAAGCCGCCTTCGCCGCTGGTGTTCCTCCTAATATCTACGCATTTCACCGCTACACTAGGAATTCCGCTTACCTCTCCCGCACTCCAGCTCACGCAGTTTCCAAAGCAGTCCCGGGGTTGGGCCCCGGGCTTTCACTCCAGACTTGCAGCGCCGTCTACGCTCCCTTTACACCCAG
+
FFFFFFFFFFFFFFFFFFFFFFFFFFFFFFFFFFFFFFFFFFFFFFFFFFFFFFFFFFFFFFFFF,FFFFFFFFFFFFFFFFFFFFFFFFFFFFFFFFFFFFFFFFFFFFFFFFFFFFFFFFFFFFFF:FFFFFFFFFF:FFFFF:FFFFFFFFFFF:FFFFFFFFFFFFFFFFFFFFFFF,FFFFFFFFF,FFF,F:FFFF:FF:,FFFFFFFF,F:FFFFFFFFFFFFFFFFFFFFFFFFFFFFF:FF
@A00881:241:HJW2NDRXX:1:2127:20862:28761 2:N:0:CGAGAGAA+GATTGGAG
ACTGATGGACTACTTGGGTATCTAATCCTGTTTGCTCCCCACGCTTTCGAGCCTCAACGTCAGTTTCAGTCCAGCAGGCCGCCTTCGCCACTGGTGTTCCTCCTAATATCTACGCATTTCACCGCTACACTAGGAATTCCGCCTGCCTCTCCTGTACTCCAGCTATGCAGTTTCAAAAGCAGTTCCGGGGTTGGGCCCCGGGCTTTCACTTCTGACTTGCACCGCCGTCTACGCTCCCTTGACACCCAGT
+
FFFFFFFFFFFFFFFFFFFFFFFFFFFFFFFFFFFFFFFFFFFFFFFFFFFFFFFFFFFFFFFFFFFFFFFFFFFFFFFFFFFFFFFFFFFFFFFFFFFFFFFFFFFFFFFFF:FFFFFFFFFFFFFFFFFFFFFFFFFFFFFFFFFFFFFFF:FFFFFFFFFFFF:FFFFFFFFFFFFFFFFFFFFFFFFFFFFFFFFFFFFF:FFF:FFFFFFFFFFFFFF:FFFFFFFFFFFFFFFF,FF:F:::FF
@A00881:241:HJW2NDRXX:1:2127:27208:28792 2:N:0:CGAGAGAA+GATTGGAG
ACTGATGGACTACAGGGGTATCTAATCCTGTTTGCTCCCCACGCTTTCGAGCCTCAACGTCAGTTACAGTCCAGTAAGCCGCCTTCGCCACTGGTGTTCCTCCTAATATCTACGCATTTCACCGCTACACTAGGAATTCCACTTACCTCTCCTGCACTCCAGCCTCACAGTTTCCAAAGCAGTCCCATGGTTGAGCCTTGGGCTTTCACTTCAGACTTGCAGGGCCGTCTACGCTCCCTTTACACCCAGT
+
FFFFFFFFFFFFFFFFFFFFFFFFFFFFFFFFFFFFFFFFFFFFFFFFFFFFFFFFFFFFFFFFFFFFFFFFFFFFFFFFFFFFFFFFFFFFFFFFFFFFFFFFFFFFFFFFFFFFFFFFFFFFFFFFFFFFFFFFFFFFFFFFFFFFFFFFFFFFFFFFFFFFFFFFFFFFFFFFFFFFFFFFFF,FFFFFFFFFFFFFFFFFFFFFFFFFFFFFFFFFFFFFFFFFFFFFFFFFFFFFFFFFFFFFFF
@A00881:241:HJW2NDRXX:1:2127:30472:28808 2:N:0:CGAGAGAA+GATTGGAG
ACTGATGGACTACCTGGGTATCTAATCCTGTTTGCTCCCCACGCTTTCGCGCCTCAGCGTCAGTTGTCGTCCAGCAAGCCGCCTTCGCCACTGGTGTTCCTCCGTATATCTACGCATTTCACCGCTACACACGGAATTCCGCTTGCCTCTCCGATACTCAAGATAGACAGTTTCAAATGCAGTTTCCGGGTTGAGCCCGGAGATTTCACATCTGACTTGCCTACCCGCCTACGCGCCCTTTACACCCAGT
+
FFFFFFFFFFFFFFFFFFFFFFFFFFFFFFFFFFFFFFFFFFFFFFFFFFFFFFF,FFFFF:FFFFFFFFFFFFFF:FFFFFFFFFFFFFFFFFFFFFFFFFFFFFFFFFFFFFFFFFFFFFFFFFFFFFFFFFF:FFFFFFFFFFFFFFFFFFF:FFFFFFFFFF:FFF,FFFF,FFFF:FFFFFFFFFFFF:F,FFFFFF:FFFFFFFFFFFFFFFFF:FFF:FFFFFF,FFFF,FFFFF:F:FF,,F
@A00881:241:HJW2NDRXX:1:2127:19795:28823 2:N:0:CGAGAGAA+GATTGGAG
ACTGATGGACTACTAGGGTATCTAATCCCGTTCGCTCCCCTGGCTTTCGCATCTCAGCGTCAGCTTCGGTCCAGAAAGGCGCCTTCGCCACCGGTGTTCTTCCCAATATCTACGCATTTCACCGCTACACTGGGAATTCCCCTTTCCTCTCCCGCGCTCAAGCCTGCCAGTATCCGGAGCCCTACGGGGTTGAGCCCCGCATTTTAACTCCGGACTTAACATGCCGCCTACATGCGCTTTACGCCCAAGG
+
FFFFFFFFFFFFFF:FFFFFFFFFFFFFFFFFFFFFFFFFFFFFFFFFFFFFFFFFFFFFFFFF:FFFFFFFFFFF:FFFFFFFFFFFFFFFFF:FFFFFFFFFFFFFFFFFFFFFFFFFFFFFFFFFFFFFFFFFFFFFFFFFFFFFFFFFFFFFFFFFFFFFFFFFFFFFFFFFFFFFFFFFFFFFFFFFFFFFFFFF:FFFF:FFFFFFFFFF:,:FFFFFFFF:F:FFF,FF:F,FFFFFFF,F,:
@A00881:241:HJW2NDRXX:1:2127:24505:29841 2:N:0:CGAGAGAA+GATTGGAG
ACTGATGGACTACTGGGGTATCTAATCCCTTTCGCTACCCCGGCCTTCGTACCTCAGCGTCAGTTAATGTCCAGGAACCCGCCTTCGCCTCGAGTCTTCTTCTTGATATCTACGCATTTCACTGCTACACCAAGAATTCCGGTTCCCTCTCCATTACTCCAGTCGCGTAGTTTCACGCGCATTCCAGAGGTTGAGCCCCTGCCTTTCACGCGCAACTTGCCCGACCGCCTACGTACCCGTTACGCCCAGT
+
FFFFFFFFFFFFFFFFFF,FFFFFFFFFFFFFFFFFFFFFFFFFFFFFFFFFFFFFFFFFFFFFFFFFFFFFF:FFFFFFFFFFFFFFFFFFFFFFFFFFFFFFFFF:FFFFFFFFFFFFFFFFFFFFFFFFFFFFFFFFFFFFFFFFFFFFFFFFFFFFFFFFFFFFFFFF:FFFFFFFFFFFFFFFFF,FFFFFFFFFFF:FFFFFFFFFFF,FFFFFFFFFFFFFFFFF:F:FF:,FF,FFFFF:::
@A00881:241:HJW2NDRXX:1:2127:17255:29904 2:N:0:CGAGAGAA+GATTGGAG
ACTGATGGACTACAGGGGTATCTAATCCTGTTTGCTCCCCACGCTTTCGAGCCTCAACGTCAGTTACAGTCCAGCAGGCCGCCTTCGCCACTGGTGTTCCTCCTAATATCTACGCATTTCACCGCTACACTAGGAATTCCGCTTACCTCTCCTGCACTCCAGATATACAGTTTCCAAAGCAGTCCGGGGGTTGGGCCCCCGCCGTTCTCTTCAGACTTGCTCTTCCGTCTACGCTCCCGTTACACCCAGT
+
:FFFFFFFFFF,F,FFFFFFFFFFFFFFFFFFFFFFF:FFFFF,FFFF:FFFFFF:F,FFFFF,F,F:FFFFFFFFFFFFFFFFFFFFFFFFFFFFFFF,FFFFFFFFF:FFFFF,F,,FFFFFFFFF:FF,FFF:FFFFFFFFFFFF:FFFFFF,FFFFFFFFFF:F,F,:F,FFFFFF::FFF,FFFFFFFFFFFFFFFF:FFFF,FFFFFF,F:F:FF:,FF:FFFF,F:FFFF:FFF:F,FFF,FF
@A00881:241:HJW2NDRXX:1:2127:22752:29966 2:N:0:CGAGAGAA+GATTGGAG
ACTGATGGACTACGCGGGTATCTAATCCTGTTTGCTCCCCACGCTCTCGCGCCTCAGCGTCAGTTGTCGTCCAGCAATCCGCCTTCGCCACTGGTGTTCTTCCGTATATCTACGCATTTCACCGCTACACACGGAATTCCGATTGCCTCTCCGATACTCAAGACTGGCAGTTTCAAATGCAGGCTATGGGTTAAGCCCATAGTTTTCACATCTGACTTGTCAGCCCGCCTACGCGCCCTTTACACCCAGT
+
FFFFFFFFFFFFFFFFFFFFFFFFFFFFFFFFFFFFFFFFFFFFFFFFFFFFFFFFFFFFFFFFFFFFFFFFFFFFFFFFFFFFFFFFFFFFFFFFFFFFFFFFFFF:FFFFFFFFFFFFFFFFFFFFFFFFFFFFFFFFFFFFFFFFFFFFFFF:FFFFFFFFFFFFFFFFFFFFFFFFFFFFFFFFFFFFFFFFFFFFFF,FFFFFFFFFFFF,FFFFFFF,FFFFFF:FFFFFFFFFF:FFF:FFFF
@A00881:241:HJW2NDRXX:1:2127:29089:30107 2:N:0:CGAGAGAA+GATTGGAG
ACTGATGGACTACCAGGGTATCTAATCCTGTTTGCTCCCCACGCTTTCGTGCCTCAGTGTCAGTTACAGTCCAGTAAACCGCCTTCGCCGCTGGTGTTCCTCCTAATATCTACGCATTCCACCGCTACACTAGCAATTCCGTTTACCCCTCCTGCACTCAAGCCCAGCAGTTTTAGTAGTAGTTCCGAAGTTGAGCCCCGGAATTACGCTACTAACTTGCCACACCACCTCCGCACCCTTTACGCCCCGT
+
:FFFFF:F:FFFFFF:FF:FF:FF:F:FFF:FFFFFFFFFFFFF,FFFFFFF::F:FFFFFFFFFFFF:FFFF:FFFFFFFFF:FF:FFF:FF:FF:,FFF::F::F,FFF,FFFFFF:FFF:FF:FF:F:FF,:,FF:,FFFFFFFFFF,FFF,FFFF:F,,FF:F,FFF,FF,:FFFF,FF:F:,FFF,,F,,F:FF:FFFF,:,:FFF,:,FFFFF::F,,,FFF,,F,FF:FFFF,F,,FF,FFFF
@A00881:241:HJW2NDRXX:1:2127:30743:30436 2:N:0:CGAGAGAA+GATTGGAG
ACTGATGGACTACACGGGTATCTAATCCTGTTTGCTCCCCACGCTCTCGCGCCTCAGCGTCAGTTGTCGTCCAGCAATCCGCCTTCGCCACTGGTGTTCTTCCGTATATCTACGCATTTCACCGCTACACACGGAATTCCGATTGCCTCTCCGATACTCAAGACTGGCAGTTTCAAATGCAGGCTATGGGTTAAGCCCATAGTTTTCACATCTGACTTGTCAGCCCGCCTACGCGCCCTTTACACCCAGT
+
FFFFFFFFFFFFFFFFFFFFFFFFFFFFFFFFFFFFFFFFFFFFFFFFFFFFFFFFFF:FFFFFFFFFFFFFFFFFF:FFFFFFFFFFFFFFFFFFFFFFFFFFFFFFFFFFFFFF,FF,,FFFFFF:FFFFFFFFFFFFFFFFFF:FFFFFFFFFFFFFFFFFFFFF:F,FFFFFFFFFFFFFFFFFFFFF:FFFFFFFFFFFFFFFFFFFFFFFF:FFFFFF:FFF:FFFFFFF:F::FFFF,FFF:F
@A00881:241:HJW2NDRXX:1:2127:32714:30436 2:N:0:CGAGAGAA+GATTGGAG
ACTGATGGACTACGCGGGTATCTAATCCTGTTCGATCCCCACACTTTCGTGCTTCAGCGTCAATCCCGCCTTGGTATGCTGCCTTCGCAATCGGTGTTCTGTGTAATATCTATGCATTTCACCGCTACACTACACATTCCGCATACCGCATCCGTATTCCAGCAATCCAGTATCAATGGCATATCACCGGTTAAGCCCGTACATTTCACCACTGACTTAAATTACAGCATAAGCACCCTGTAAACCCAAT
+
FFFFFFFFFFFFFFFFFFFFF:FFFFFFFFFFFFFFFFFFFFFF:FFFFFFFFFFFFFFFFFFFFFFFFFFFFFFFFFFFFFFFFFFFF:FFFFFFF,F:F:FF:FFFFFFFFFFFFFFFFFFFFFFF:FFFFFFFFFFFFFFFFFFFFF::FFFFFFFFFF:FF:FFFFFF::FFFFFFFFFFFFFFFF:FFFF:FF,F,FFFFFFF:FFFFFFFFFFF,FFFFF:F,,:,FFFFF:FFF,:FF:FFF:
@A00881:241:HJW2NDRXX:1:2127:28076:30483 2:N:0:CGAGAGAA+GATTGGAG
ACTGATGGACTACATGGGTATCTAATCCTGTTTGCTACCCACGCTTTCGCATCTCAGCGTCAGTTACGAGCCAGACAGCCGCCTTCGCCACTGATGTTCTTCCAGATATCTACGGATTTCACTCCTACACCTGGAATTCCGCCGTCCTCTCTCGCACTCTAGTTCGGTAGTTTTGAAGGCAGTTCCACGGTTGAGCCGTGGGATTTCACCTCCAACTTGCCGTACAGCCTACACGCGCTTTACGCCCAGT
+
F:FFFFFFFFFFFFFFFFFFFFFFFFFFFFFFFFFFFFFFFFFFFFFFFFFFFFFFFFFFFFFFFFFFFFFFFFFFFFFFFFFFFFFFFFFFFFFFFFFFFFFF,FFFFFFFFFFFFFFFFFFFFF:FFFFF:FFFFFFFFFFFFFFFFFFFFFFFFFFFFFFFFFFF,F:FFFFFFF:::FFFFFFFFFFFFFFFF:FFFFF::FFFF,FFFF:FFFFFF:F:FFFFFFF:FFFFFFF,FFFF:,FFFF
@A00881:241:HJW2NDRXX:1:2127:30734:30890 2:N:0:CGAGAGAA+GATTGGAG
ACTGATGGACTACCCGGGTATCTAATCCTGTTCGATCCCCACGCTTTCGTGCTTCAGCGTCAGTTTCGCTATGGTATGCTGCCTTCGCAATCGGGGTTCTGCGTGATATCTATGCATTTCACCGCTACACCACGCATTCCGCATACCTCTTCCGAACTCCAGTCCCGCAGTTTCAATGGCAAGCGCACGGTTAAGCCGCACGTTTTCACCGCTGACTTGCGGGTCCGCCTACGCACCCTTTAAACCCAAT
+
:::FFFFFFFFFFFFFFFFFFFFFFFFFFFFFFFFFFFFFFFFFFFFFFFFFFFFFFFFFFFFFFFFFFFFFFFFFFFFFFFFFFFFFFFFFFFFFFFFFFFFFFFFFFF:FFFFFFFFFFFFFFFFFFFFFFFFFFFFFFFFFFFFFFFFFFFFFFFFFFFFFFFFF,:FFFFF:FFFFFFFF,FFFFFFFFFFFFFFFFFFF:FFFFFFF:FFFF,FF:FFFFFFFFFFFFFFFFFFFFFFFFF:FF:
@A00881:241:HJW2NDRXX:1:2127:31313:31046 2:N:0:CGAGAGAA+GATTGGAG
ACTGATGGACTACAGGGGTATCTAATCCTGTTCGCTCCCCACGCCCTCGTGCCTCAGCGTCAATAGACGATTCGCGAGATGCCTTCGCAATCGGCGTTCTGAGTGATCTCTATGCATTTCACCGCTACACCACTCATTCCTCCCGCGGCATCGCCATTCCAGCCACACAGTATTGGAGGCACCCCCGACGTTGAGCGCCGGCAGTTCACCTCCAACTTGCACGACCGCCTACGCACCCTTTAAACCCAAT
+
FFFFFFFFFFFFFFFFFFFFFFFFFFFFFFFFFFFFFFFFFFFFFFFFFFFFFFFFFFFFFFFFFFFFFFFFFFFFFFFFFFFFFFFFFFFFFFFFFFFFFFFFFFFFFFFFFFFFFFFFFFFFFFFFFFFFFFFFFFFFFFFFFFFFFFFF:FFFFFFF,FFFFFFFFFF:F:F,:FFF:FFFFFFFFFFFFFFFFFFFFFF,FFFFFFFFFFFFF:FFFFFFFFFFFF,FFFFFFFFFFFFFF:FFFF
@A00881:241:HJW2NDRXX:1:2127:24921:31062 2:N:0:CGAGAGAA+GATTGGAG
ACTGATGGACTACTCGGGTATCTAATCCTGTTTGCTCCCCACGCTTTCGCGCCTCAGCGTCAGTTGTCGTCCAGCAAGCCGCCTTCGCCACTGGTGTTCCTCCGTATATCTACGCATTTCACCGCTACACACGGAATTCCGCTTGCCTCTCCGATACTCAAGACACACAGTTTCAAATGCAGTTTCCGGGTTGAGCCCGGAGATTTCACATCTGACTTGCATGCCCGCCTACGCGCCCTTTACACCCAGT
+
FFFFFFFFFFFFFFFFFFFFFFFFFFFFFFFFFFFFFFFFFFFFFFFFFFFFFFFFFFFFFFFFFFFFFFFFFFFFFFFFFFFFFFFFFFFFFFFFFFFFFFFFF:FFFFFFFFFFFFFFFFFFFFFFFFFFFFFFFFFFFFFFFFFFFFFFFFFFFFFFFFFFFFFFFFFFFFFFFFFFFFFFFFFFFFFFFFFFFFFFFFFFFFFFFFFFFFFFFFFFFFFFFFFFFFFFFFFFFFFFFFFFFFFFFF
@A00881:241:HJW2NDRXX:1:2127:30770:31297 2:N:0:CGAGAGAA+GATTGGAG
ACTGATGGACTACTTGGGTATCTAATCCTGTTTGCTCCCCACGCTCTCGCGCCTCAGCGTCAGTTGTCGTCCAGCAATCCGCCTTCGCCACTGGTGTTCTTCCGTATATCTACGCATTTCACCGCTACACACGGAATTCCGATTGCCTCTCCGATACTCAAGACTGGCAGTTTCAAATGCAGGCTATGGGTTAAGCCCATAGTTTTCACATCTGACTTGTCAGCCCGCCTACGCGCCCTTTACACCCAGT
+
FFFFFFFFFFFFFFFFFFFFFFFFFFFFFFFFFFFFFFFFFFFFFFFFFFFFFFFFFFFFFFFFFFFFFFFFFFFFFFFFFFFFFFFFFFFFFFFFFFFFFFFFFFFFFFFFFFFFFFFFFFFFFFFFFFFFFFF:FFFFFFFF:FFFFFFFFFFFFFFFFFFFFFFFFFFFFFFF:FFFFFFFFFFFFFFFFFFFFFFFFFFFFFFFFFFFFFFFFF,FFFFFFFFFFF:FFF:FFFFFFFFFFFFFFF
@A00881:241:HJW2NDRXX:1:2127:20184:31313 2:N:0:CGAGAGAA+GATTGGAG
ACTGATGGACTACCTGGGTATCTAATCCTGTTCGCTCCCCACACTTTCGTGCCTCAACGTCAGTTTCTGTCCAGAAAGTCGCCTTCGCCACTGGTGTTCCTCCTAATATCTACGCATTTCACCGCTACACTAGGAATTCCACTTGCCTCTCCAGCACTCAAGAAACACAGTTTCAAATGCAGGCTATGGGTTAAGCCCATAGTTTTCACATCTGACTTGCGCTCCCGCCTACGCGCCCTTTACACCCAGT
+
FFFFFFFFFFFFFFFFFFFFFFFFFFFFFFFFFFFFFFFFFFFFFFFFFFFFFFFFFFFFFFFFFFFFFFFFFFFFFFFFFFFFFFFFFFFFFFFFFFFFFFFFFFFFFFFFFFFFFFFFFFFFFFFFFFFFFFF,FFFFFFFFFFFFFFFFFFFFFFFFF,FFFFFFFFFFFFFFFFFFFFF:F:FFFFFFFF:FF:FFFFFFFFF:FFFFFFFFFFFF:FFFFFFFFFFFFFFFFFFFFFFFFF:FFF
@A00881:241:HJW2NDRXX:1:2127:31693:31328 2:N:0:CGAGAGAA+GATTGGAG
ACTGATGGACTACTAGGGTATCTAATCCTGTTTGCTCCCCACGCTTTCGTGTCTCAGCGTCAGTTGTCGTCCAGTGAACCGCCTTCGCCGCCGGTGTTCTTCCCGATATCTACGCATATTACCGCTACACTAGGAATTCCACTTTCCTCTCCAGTACTCAAGAAAAACAGTTTTAGTTGCAGTTCCTCAGTTAAGCCGAGGGATTTCACAGCTAACTTGCTTTCCCGTCTACGCACCCTTTACACCCAAT
+
FFFFFFFFFFFFFFFFFFFFFFFFFF:FFFFFFFFFFFFFFFFFFFF:FFFFFFF:FFFFF:FFFFFFFFFFFFFFFFFFFFFFFFFFFFFFFFFFFFFFFFFFFFFFFFFFF:FFFFFFFFFFFFFFFFFF:FFFF:FFFFFFFFFFFFFFFFFFFFFFF:FFFFFFFFF,F:,,FF,FFFF:FFFFFFFFFF,F,FFFF:FFFFF,FFFFF,FFFF:FFFF,F,FFFF:F,F,FFFF,FF:FFFFF,F
@A00881:241:HJW2NDRXX:1:2127:14814:31688 2:N:0:CGAGAGAA+GATTGGAG
ACTGATGGACTACGTGGGTATCTAATCCTGTTTGCTCCCCACGCTTTCGCGCCTCAGCGTCAGTTGTCGTCCAGCAAGCCGCCTTCGCCACTGGTGTTCCTCCGTATATCTACGCATTTCACCGCTACACACGGAATTCCGCTTGCCTCTCCGATACTCAAGATAGACAGTTTCAAATGCAGTTTCCGGGTTGAGCCCGGAGATTTCACATCTGACTTGCCTACCCGCCTACGCGCCCTTTACACCCAGT
+
FFFFFFFFFFFFFFFFFFFFFFFFFFFFFFFFFFFFFFFFFFFFFFFFFFFFFFFFFFFFFFFFFFFFFFFFFFFFFFFFFFFFFFFFFFFFFFFFFFFFFFFFFFFFFFFFFFFFFFFFFFFFFFFFFFFFFFFFFFFFFFFFFFFFFFFFFFFFFFFFFFFF:FFFFFFFFFFFFF,FFFFFFF:FFFFFFFFFFFFF:::FFFFFFFFFFFFFFFFFFFFFFFFFF:FFFFFFFFFFFFFFFFFFF:
@A00881:241:HJW2NDRXX:1:2127:24804:31861 2:N:0:CGAGAGAA+GATTGGAG
ACTGATGGACTACCAGGGTATCTAATCCTGTTCGCTCCCCACGCTTTCGCGCCTCAGCGTCAGTTACGGCCCAGTAAGTCGCCTTCGCCACTGGTGTTCCTCCCAATCTCTACGCATTTCACCGCTACACTGGGAATTCCACTTACCTCTTCCGCACTCAAGCCAACCAGTCTCCAAAGCAATTCCCACCTTGAAAGCAGGACTTTCACTCCAGACTTAATCGGCCGCCTACACGCCCTTTACGCCCAGT
+
FFFFFFFFFFFFFFFFFFFFFFFFFFFFFFFFFFFFFFFFFFFFFFFFFFFFFFFFFFFFFFFFFFFFFFFFFFFFFFFFFFFFFFFFFFFFFFFFFFFFFFFFFFFFFFFFFFFFFFFFFFFFFFFFFFFFFF:FFFFFFFFFFFFFFFFFFFFFFFFF:FFFFFFFFFFFFFFFFFFFFFF:FFFFFFFFFFFF:FFFFFFFFFFFFFFFFFFF,FFFFFFFFFFFFFFFFFFFFFFFF,FFFFFF:F
@A00881:241:HJW2NDRXX:1:2127:20103:32581 2:N:0:CGAGAGAA+GATTGGAG
ACTGATGGACTACGTGGGTATCTAATCCTGTTCGATCCCCACACTTTCGTGCTTCAGCGTCAATCCCGCCTTGGTATGCTGCCTTCGCAATCGGTGTTCTGTGTAATATCTATGCATTTCACCGCTACACTACACATTCCGCATACCGCATCCGTATTCCAGCAATCCAGTATCAATGGCATATCACCGGTTAAGCCCGTACATTTCACCACTGACTTAAATTACAGCCTACGCACCCTTTAAACCCAAT
+
FFFFFFFFFFFFFFFFFFFFFFFFFFFFFF:FFFFFFFFFFFFFFFFFFFFFFFFFFFFFFFFFFFFFFFFFFFFFFFFFFFFFFFFFFFFFFFFFFFFFFFFFFFFFFFFFFFFFFFFFFFFFFFFFFFFFFFFFF:FF:FFFFFFFFFFFFFFFFFFFFFFFFFFFFFFFF:FFFFFFFFFFFFFFFFFFFFFFFF:FFFFF:FFFF:FFFFFFFFFFFFFFF:FFFFFFFFFFFFFFFFF:F:FFFF
@A00881:241:HJW2NDRXX:1:2127:32072:32706 2:N:0:CGAGAGAA+GATTGGAG
ACTGATGGACTACTAGGGTATCTAATCCTGTTTGCTCCCCACGCTTTCGAGCCTCAGCGTCATTTACAGTCCAGTAAGCCGCCTTCGCCACTGGTGTTCCTCCTAATATCTACGCATTTCACCGCTACACTAGGAATTCCGCTTACCTCTCCTGCAATCCAGCTGCACAGTTTCAAAAGCAGTCCCATGGTTAAGCCTTGGGCTGTCACTTCTGACTTGCTCAGCCGCCTGCGCTCCCTTTACACCCAGT
+
F:FFFFFF:FFFFFFF:FFFFFFF,,:FFF:FFFFFFFFF:FF:FFFFFFFFFFFFF:FF:FFFFF:FFFFFFFFF,FFFF::FFFFF:F:FFFFF,F:F:F:FF,FFFF,FFFF,FFF,FFFFFFFFFFF,FFFFFFF,FF:FF:FFFFFFFFFFFFFFFFFFFFFF:FF:,FFF,:FFFFF:FFFFFF,FFFF:FFFFFFFF,FFF:FFFFFFFFF:FF:F:FFFFFFFF:FFFFF:F:FFF::,:FF
@A00881:241:HJW2NDRXX:1:2127:30644:32737 2:N:0:CGAGAGAA+GATTGGAG
ACTGATGGACTACGCGGGTATCTAATCCTGTTTGCTCCCCACGCTCTCGCGCCTCAGCGTCAGTTGTCGTCCAGCAATCCGCCTTCGCCACTGGTGTTCTTCCGTATATCTACGCATTTCACCGCTACACACGGAATTCCGATTGCCTCTCCGATACTCAAGACCGGCAGTTTCAAATGCAGGCTATGGGTTAAGCCCATAGTTTTCACATCTGACTTGTCGGCCCGCCTACGCGCCCTTTACACCCAGT
+
FFFFFFFFFFFFFFFFFFFFFFFFFFFFFFFFFFFFFFFFFFFFFFFFFFFFFFFFFFFFFFFFFFFFFFFFFFFFFFFFFFFFFFFFFFFFFFFFFFFFFFFFFFFFFFFFF:FFFFFFFFFFFFFFFF:FFFF:FFFFFFFFFFFFFFFFF:FFFFFFFFFFFFFF:FFFFFFFFFFFFFFFF,FFFFFFFFFFFFFFFFFFFFFFFFFFFFFFFFFFFFFFFFFFFFFF:FFFFFF:FFFFFFFFFF
@A00881:241:HJW2NDRXX:1:2127:30110:32847 2:N:0:CGAGAGAA+GATTGGAG
ACTGATGGACTACTTGGGTATCTAATCCTGTTTGCTCCCCACACTTTCGTGCCTCAACGTCAGTTGCAGTCCAGAAAGCCGCCTTCGCCACTGGTGTTCCTCCTAATATCTACGCATTTCACCGCTACACTAGGAATTCCGCTTTCCTCTCCTGCACTCAAGAAACTCAGTTTTGGTTGCAGTTCCTCAGTTAAGCCAAGGGATTTCACAACCAACTTAAATTCCCGTCTACGCACCCTTTACACCCAAT
+
FFFFFFFFFFFFFFFFFFFFFFFFFFFFFFFFFFFFFFFFFFFFFFFFFFFFFFFFFFFFFFFFFFFFFFFFFFFFFFFFFFFFFFFFFFFFFFFFFFFFFFFFFFFFFFFFFFFFFFFFFFFFFFFFFFFFFFFFFFFFFFFFFFFFFFFFFFFFFFFFFFFFFFFFFFFFFFFFFFFFFFFFFFFFFFFFFFFFFFFFFFFFFFFFF:FFFF:FFFFF:FFFFFFFFFFFFFFFFFFFFFFFFFFFFF
@A00881:241:HJW2NDRXX:1:2127:22146:33051 2:N:0:CGAGAGAA+GATTGGAG
ACTGATGGACTACAAGGGTATCTAATCCTGTTTGCTCCCCACACTTTCGCGCCTCAGCGTCAGTTGTCGTCCAGAAAGCCGCCTTCGCCACTGGTGTTCCTCCCAATATCTACGCATTTCACCGCTACACTGGGAATTCCGCTTTCCTCTCCGATACTCAAGATAACCAGTTTCAATCGCAGCCCCGAAGTTAAGCCTCGGTATTTCACGACTGACTTGATCACCCGCCTACGCGCCCTTTACACCCCGT
+
FFFFFFFFFFFFFF,FFFFFFFFFFFFFFFFFF:FFFFFF:FFF,FFFFFFFFFFFFFFFFFFFF:FFFFFFFFFFFFFF:FFF:FFFFFFFFFF,FFFFFFFFFFFFFFFFFFFF,FFFFFFFFF,FFFFFFFF,:FFF:FFFFFFFFF:FFFFFFFFFFFFF,FFFFFF,FF:FF:,FFFFFFFF:FF,F,FFFFFFFF:F::FFFF:FFF:FFFFFFF,:FF:::FFFF,F,FFF,,F,FFFFFF,:
@A00881:241:HJW2NDRXX:1:2127:27642:33176 2:N:0:CGAGAGAA+GATTGGAG
ACTGATGGACTACTCGGGTATCTAATCCTGTTCGCTCCCCACGCTTTCGCGCCTCAGCGTCAGTGTCTGTCCGGCAGGCCGCCTTCGCCTCTGGTATTCCTCCTGATCTCTGCGCATTTCACCGCTACACCAGGAATTCTGCCTGCCTCTCCAGCACTCCAGCACGCCGGTCCGCACCGCGTCCCGGGGTTGGGCCCCGGTCTTTGACGCTGCGCCGCGCGCGCCGCCTACACGCCCTTTACGCCCAGTC
+
FFFFFFFFFFFFFFFFFFFFFFFFFFFFFFFFFFFFFFFFFFFFFFFFFFFFFFFFFFFFFFFFFFFFFFFFFFFFFFFFFFFFFFFFFFFFFFFFFFFFFFFFFFFFFFFFFFFFFFFFFFFFFFFFFFF:FFFFFFFFFFFF:FFFFFFFFFFFFFFFFFFFFFFFFFFFFFFFFFFFFFFFFFFFFFFFFFFFFFFFFFFFFFFFFFFFFFFFFF:F:F:FFFFFF:FF:FFFFFF:,FFFFFFFF:
@A00881:241:HJW2NDRXX:1:2127:32081:33223 2:N:0:CGAGAGAA+GATTGGAG
ACTGATGGACTACTAGGGTATCTAATCCTGTTTGCTCCCCACGCTTTCGAGCCTCAGTGTCAGTTACAGTCCAGTAAGCCGCCTTCGCCACTGGTGTTCCTCCTAATATCTACGCATTTCACCGCTACACTAGGAATTCCACTTACCTCTCCTGCACTCCAGCCGGACAGTTTCAAATGCAGTTCCGGGGTTGAGCCCCGGCATTTCACATCTGACTTGCCCTGCCACCTACGCTCCCTTTACACCCAGT
+
FFFFFFFFFFFFFFFFFFFFFFFFFFFFFFFFFFFFFFFFFFFFFFFFFFFFFFFFFFFFFFFFFFFFFFFFFFFFFFFFFFFFFFFFFFFFFFFFFFFFFFFFFFFFFFFFFFFFFFFFFFFFFFFFFFFFFFF,FFFFFFFFFFFFFFFFFFFFFFFF:FFFFFFFFFFFFFFF:FFFFFFFFFFFFFFFFFFFFFFFFFFFFFF:FFFFFFFFFFFFFFFFFFFFFFFFFFFFFFF,FFFFFFFFFF
@A00881:241:HJW2NDRXX:1:2127:31765:33332 2:N:0:CGAGAGAA+GATTGGAG
ACTGATGGACTACATGGGTATCTAATCCTGTTTGCTCCCCACGCTTTCGCGCCTCAACGTCAGTTACAGTCCAGTAAGCCGCCTTCGCCACTGATGTTCCTCCTAATATCTACGCATTTCACCGCTACACTAGGAATTCCGCTTACCTCTCCTGCACTCTAGCATTACAGTTTCAGATGCAGTCCTAAAGTTAAGCTCTAGGTTTTCACATCTGACTTGCAACGCCGTCTACTCGCCCTTTACACCCAGT
+
FFFFFFFFFFFFFFFFFFFFFFFFFFFFFFFFFFFFFFFFFF:FFFFFFFFFFFFFFFFFFFFFFFFFFFFFFFFFFFFFFFFFFFFFFFFFFFFFFFFFFFFFFFFFFFFFFFFFFFFFFFFFF:FFFFFFFFFFFFFFFFFFFFFFFFFFFFFFFFFFFFF:FFFFFFFF,FFFFFFFFFFFFFFFF,FFFF:FFF:,,FFFFFFFFFFFFFFFFFFFFFFFFF,,FFF:FFFFFFF:FFFFFFFF:,
@A00881:241:HJW2NDRXX:1:2127:24460:33364 2:N:0:CGAGAGAA+GATTGGAG
ACTGATGGACTACGCGGGTATCTAATCCTGTTTGCTCCCCACGCTTTCGAGCCTCAGCGTCAGTAAAAGCCCAGTAAGCCGCCTTCGCCACTGATGTTCCTCCATATATCTACGCATTTCACCGCTACACATGGAATTCCGCTTACCTCTACTTCACTCAAGAATTACAGTTTCAAATGCAGGTTATGAGTTGAGCCCATAATTTTCACATCTGACTTGCAATCCCGCCTACACTCCCTTTACACCCAGT
+
FFFFFFFFFFFFFFFFFFFFFFFFFFFFFFFFFFFFFFFFFFFFFFFFFFFFFFFFFFFFFFFFFF:FFFFFFFFFFFFFFFFFFFFFFFFFFFFFFFFFFFFFFFFFFFFFFFFFFFFFFFFFFFFFFFFFFFF:FFFFFFFFFFFFFFFFFFFFFFFFFFFFFFFFFFFFFFFF,FFFFFFFFFFFFFFFFFFFFFFFFFFFFFFFFFFFF:F:FFFFFFFF,FFF:F:FFFFFF,FFFFFFF,FFFF
@A00881:241:HJW2NDRXX:1:2127:32253:33395 2:N:0:CGAGAGAA+GATTGGAG
ACTGATGGACTACATGGGTATCTAATCCTGTTTGCTCCCCACGCTTTCGCGCCTCAACGTCAGTTACAGTCCAGTAAGCCGCCTTCGCCACTGATGTTCCTCCTAATATCTACGCATTTCACCGCTACACTAGGAATTCCGCTTACCTCTCCTGCACTCTAGCATTACAGTTTCAGATGCAGTCCTAAAGTTAAGCTCTAGGTTTTCACATCTGACTTGCAACGCCGTCTACTCGCCCTTTACACCCAGT
+
FFFFFFFFFFFFFFFFFFFFFFFFFFFFFFFFFFFFFFFFFFFFFFFFFFFFFF:FFFFFFFFFFFFFFFFFFFFFFFFFFFFFFFFFFFFFFFFFFFFFFFFFFFFFFFFFF:FFFFFFFFFFFFFFFFFFFFFFFFFFFFFFFFFFFFFFFFFFFFFFFFFFFFFFFFFFFFFFFFFFFFFFFFFF,FFFFFFFFFFF:FF:FFFFFFFFFFFFFFFFFFFFFFFFFFFFFF:FFFFFFFFFFFFFFF
@A00881:241:HJW2NDRXX:1:2127:24677:33489 2:N:0:CGAGAGAA+GATTGGAG
ACTGATGGACTACTTGGGTATCTAATCCTGTTCGATCCCCACACTTTCGTGCTTCAGCGTCAATCCCGCCTTGGTATGCTGCCTTCGCAATCGGTGTTCTGTGTAATATCTATGCATTTCACCGCTACACTACACATTCCGCATACCGCATCCGTATTCCAGCAATCCAGTATCAATGGCATATCACCGGTTAAGCCCGTACATTTCACCACTGACTTAAATTACAGCCTACGCACCCTTTAAACCCAAT
+
FFFFFFFFFFFFFFFFFFFFFFFFFFFFFFFFFFFFFFFFFFFFFFFFFFFFFFFFFFFFFFFFFFFFFFFFFFFFFFFFFFFFFFFFFFFFFFFFFFFFFFFFFFFFFFFFFFFFFFFFFFFFFFFFFFFFFFFFFFFFFFFFFFFFFFFFFFFFFFFFFFFFFFFFFFFFFFFFFFFFFFFFFFFFFFFFF:FFFFFFFFFFFFFFFFFFFFFFFFFFFFFFFFFFFFFFFFFFFFFF,FFFFFFFFF
@A00881:241:HJW2NDRXX:1:2127:27118:33646 2:N:0:CGAGAGAA+GATTGGAG
ACTGATGGACTACACGGGTATCTAATCCTGTTTGCTCCCCACGCCTTCGAGCCTCAACGTCAGTCTCCGTCCAGCAGGCCGCCTTCGCCACTGGTGTTCCTCCTAATATCTACGCATTTCACCGCTACACTAGGAATTCCGCCTGCCTCTCCGGTACTCCAGCCAATCAGTTTCCAGAGCAGTTCCGCAGTTGGGCCGCGGGCTTTCACTCCAGACTTGACTCGCCGTCTACGCTCCCTTTACACCCAGT
+
FFFFFFFFFFFFFF:FFFFFFFFFFFFFFFFFFFFFFFFFFFFFFFFFFFFFFFFFFFFFFFFFFFFFFFFFFFFFFFFFFFFFFFFFFFFFFFFFFFFF,FFFFF:FFFFFFFFFFFFFFFFFFF:FFFFFFFFFFFFFFFFFFFFFFFFFFFFFFFFFFFFFFFFFFF,FFFFFFF:FFFFFFFFFFFFFFFFFFFFFFFFFFFF::FFF:FFFFF:,FFF:FFFFFFF::FFFFFFFFFFF:FFFFF
@A00881:241:HJW2NDRXX:1:2127:24496:33865 2:N:0:CGAGAGAA+GATTGGAG
ACTGATGGACTACGCGGGTATCTAATCCTGTTTGCTCCCCACGCTTTCGTGCCTCAGTGTCAGTTACAGTCCAGCAGATCGCCTTCGCCACTGGTGTTCTTCCTTATATCTACGCATTTCACCGCTACACAAGGAATTCCGTCTACCTCTCCAGCACTCAAGACATACAGTTTCAAATGCAGTTTATGAGTTAAGCCCATAGATTTCACATCTGACTTGCACGCCCGCCTACGCGCCCTTTACACCCAGT
+
FFFF:FFFFFFFFFFFFFFFFFFFFFFFFFFFFFFFFFFFFFFFFFFFFFFFFFFFFFFFFFFFFFFFFFFF:FFFFFFFFFFFFFFFFFFFFFFFFFFFFFFFFFFFFFFFFFFFF:FFFFFFFFFFFFF,FFF:FFFFFFFFFFFFFFFFFFFFFFFFFFFFFFFFFFFFFFF:,FFFFFFFFFF,FFFFFF:FFFFFFFFFFFFF:FFFFFFFFF:FFFFFFFFFFFFFFF:FFFFFFFFFFFF:F,
@A00881:241:HJW2NDRXX:1:2127:17146:34006 2:N:0:CGAGAGAA+GATTGGAG
ACTGATGGACTACAAGGGTATCTAATCCTGTTTGCTCCCCACGCTTTCGCGCCTCAGCGTCAGTTGTCGTCCAGCAAGCCGCCTTCGCCACTGGTGTTCCTCCGTATATCTACGCATTTCACCGCTACACACGGAATTCCGCCTGCCTCTCCAGTCCTCAAGAACTACAGTTTCAAATGCAGCTCAGAGGTTAAGCCTCTGCATTTCACATCTGACTTGCAGCCCCGCCTACGCGCCCGTTACACCCAGT
+
FFFFFFFFFFF:FFFFFFFF:FFFFFFFFFFFFFFFFFFFFFFFFFFFFFFFFFFFFFFFFFFFFFFFFFFFFFFFFFFFFFFFFFFFFFFFFFFFFFFFFFFFFFFFFFFFFFFFFFFFFFFFFFFFFFFFFFFFFFFFFFFFFFFFFFFFFFF,:FFFFFFFFFFF,F:FFFFF,FF,FFFFFFF,FF:F:FFFFFFFFFFFFFF:FFFFFFFFF:FFF:FFFFFFFFFFFFFFFF,FF:FFF:FF:F
@A00881:241:HJW2NDRXX:1:2127:21414:34068 2:N:0:CGAGAGAA+GATTGGAG
ACTGATGGACTACAAGGGTATCTAATCCTGTTTGCTCCCCACGCTTTCGAGCCTCAACGTCAGTTACAGTCCAGTAAGCCGCCTTCGCCACTGGTGTTCCTCCTAATATCTACGCATTTCACCGCTACACTAGGAATTCCGCTTACCTCTCCTGCACTCCAGATATACAGTTTCCAAAGCAGTCCGGGGGTTGGGCCCCCGCCTTTCACTTCAGACTTGCACATCCGTCTACGCTCCCTTTACACCCAGT
+
FFFFFFFFFFFFFFFFFFF:FFFFFFFFFFFFFFFFFFFFFFFFFFFFFFFFFFFFFFFFFFFFFFFFFFFFFFFFFFFFFFFFFFFFFFFFFFFFFFFFFFFFFFFFFFFFFFFFFFFFFFFFFFFFFFFFFFF,FFFFFFFFFFFFFFFFFFFFFFFFFFFFFFFFF:FFFFFFFFFFFFFFFFFFFFFFFFFFFFFFFFFFFFFFFFFFFFFFFFFFFFFFFFFFFFFFFFFFFFFFFFF,FFFFFF
@A00881:241:HJW2NDRXX:1:2127:23213:34397 2:N:0:CGAGAGAA+GATTGGAG
ACTGATGGACTACCTGGGTATCTAATCCTGTTTGCTCCCCACGCTCTCGCGCCTCAGCGTCAGTTGTCGTCCAGCAATCCGCCTTCGCCACTGGTGTTCTTCCGTATATCTACGCATTTCACCGCTACACCCGGAATTCCGATTGCCTCTCCGATACTCAAGACTGGCAGTTTCAAATGCAGGCTATGGGTTAAGCCCATAGTTTTCACATCTGACTTGTCAGCCCGCCTACGCGCCCTTTACACCCAGT
+
FFFFFFFFFFFFFFFFFFFFFFFFFFFFFFFFFFFFFFFFFFFFFFFFFFFFFFFFFFFFFFFFFFFFFFFFFFFFFFFFFFFFFFFFFFFFFFFFFFFFFFFFFFFFFFFFFFFFFFFFFFFFFFFFFF,FFFFFFFFFFFFFFFFFFFFFFFFFFFFFFFFFFFFFFF:FFF,:,FFFFFFFF:FFFFFFF,FFFFFFFFFFFFF:FFFFFFFFFFFFFFFFFFFFFFFFFFFFFFFFFFFFFFFFFF
@A00881:241:HJW2NDRXX:1:2127:13684:34554 2:N:0:CGAGAGAA+GATTGGAG
ACTGATGGACTACCAGGGTATCTAATCCTGTTTGCTCCCCACGCTTTCGCGCCTCAGCGTCAGTTGTCGTCCAGCAAGCCGCCTTCGCCACTGGTGTTCCTCCGTATATCTACGCATTTCACCGCTACACACGGAATTCCGCTTGCCTCTCCGATACTCAAGATAGACAGTTTCAAATGCAGTTTCCGGGTTGAGCCCGGAGATTTCACATCTGACTTGCCTACCCGCCTACGCGCCCTTTACACCCAGT
+
FFFFFFFFFFFFFFFFFFFFFFFFFFFFFFFFFFFFFFFFFFFFFFFFFFFFFFFFFFFFFFFFFFFFFFFFFFFFFFFFFFFFFFFFFFFFFFFFFFFFFFFFFFFFFFFFFFFFFFFFFFFFFFFFFFFFFFFFFFFFFFFFFFFFFFFFFFFFFFFFFFFFFFFFFFFFFFFFFFFFFFFFFFFFFFFFFFFFFFFFFFFFFFFFFFFFFFFFFFFFFFFFFFFFFFFFFFFFFFFFFFFFFFF,FF
@A00881:241:HJW2NDRXX:1:2127:30056:34569 2:N:0:CGAGAGAA+GATTGGAG
ACTGATGGACTACAGGGGTATCTAATCCTGTTTGCTACCCACGCTTTCGCGCCTCAACGCCAGTTACAGTCCAGAAAGCCGCCTTCGCCACTGGTGTTCCTCCTAATATCTACGCATTTCACCGCTACACTAGGAATTCCGCTTCCCTCTCCTGCACTCAAGACTTGCAGTTTCAAAGGCAGCCCCGGAGTTGAGCCCCGGTATTTCACATCTGACTTACATGCCCGTCTACGCGCCCTTTACACCCAGT
+
:FFF:FFFFFFFF:FFF:FFFFFFF::FF:FF:FFF,FFFFFF:FFF::FFFFFFFFFFFFFFF,FFFFFFF:FFFF:FFFFFFFF:,FF::F:F:,FFF,FFFFFFF,F::F,FF:FFFF:FFFFFFFFFFFF,FFFFFFF:FFFFFFFFF,FFFF:FF::FF,FFFFFF,F,,FF,,F:FFFFF,FF,FFFF:FFFFFFFFF,FFFFFFFF::FFFF,,F,FFFF:,FFF,FFF:FFFFFFF:,FFFF
@A00881:241:HJW2NDRXX:1:2127:23863:34804 2:N:0:CGAGAGAA+GATTGGAG
ACTGATGGACTACCTGGGTATCTAATCCTGTTTGCTCCCCACGCTCTCGCGCCTCAGCGTCAGTTGTCGTCCAGCAATCCGCCTTCGCCACTGGTGTTCTTCCGTATATCTACGCATTTCACCGCTACACACGGAATTCCGATTGCCTCTCCGATACTCAAGACTGGCAGTTTCAAATGCAGGCTATGGGTTAAGCCCATAGTTTTCACATCTGACTTGTCAGCCCGCCTACGCGCCCTTTACACCCAGT
+
FFFFFFFFFFFFFFFFFFF:FFFFFFFFFFFFFFFFFFFFFFFFFFFFFFFFFFFFFFFFFFFFFFFFFFFFFFFFFFFFFFFFFFFFFFFFFFFFFFFFFFFFF:FFFFFFFFFFF:FFFFFFFF:FFFFFFFF:FFFFFFFFFFFFFFFFFFF:FFFFFFFFFFFFFFFFFFFFFFFFFFFFF:FFFFFFFFFFFFFFFFF,F,F:FFFFFFFFFFFFFFFFFF:FFFFFFFFFFFFFFFFFFFFF:,
@A00881:241:HJW2NDRXX:1:2127:27823:34867 2:N:0:CGAGAGAA+GATTGGAG
ACTGATGGACTACCCGGGTATCTAATCCTGTTTGCTCCCCATGCTTTCGCGCCTCAGCGTCAGTTACCGTCCAGAAAGCCGCCTTCGCCACTGGTGTTCCTCCTAATATCTACGCATTTCACCGCTACACTAGGAATTCCGCTTTCCTCTCCGGCACTCAAGACTTACAGTTTCAAATGCAGCCCCGGAGTTAAGCCCCGGTATTTCACATCTGACTTGTATGCCCGCCTACACGCCCTTTACACCCAGT
+
FFFFFFFFFFFFFFFFFFFFFFFFFFFFFFFFFFFFFFFFFFFFFFFFFFFFFFFFFFFFFFFFFFFFFFFFFFFFFFFFFFFFFFFFFFFFFFFFFFFFFFFFFFFFFFFFFFFFFFFF:FFFFFFFFFFFFFFFFFFFFFFFFFFFFFFFFFFFFFFFF:FFFF::FFFFFFFF:F,FFFFFFFFF:FFFFFFFFFFF:F:FFFFFFFFFF:FFFFFFFFFFFFFFFFFFFFFFFFFFFFFFFFFFFF
@A00881:241:HJW2NDRXX:1:2127:16604:34976 2:N:0:CGAGAGAA+GATTGGAG
ACTGATGGACTACGTGGGTATCTAATCCTGTTTGCTCCCCACGCTTTCGTGCCTCAGTGTCAGTTACAGTCCAGCAAACCGCCTTCGCTACTGGTGTTCTTCCTAATATCTACGCATTCCACCGCTACACTAGGAATTCCGTTTGCCCCTCCTGCACTCAAGTCCAACAGTTTTAGTAGTAGTCCCGAGGTTAAGCCCCGGGCTTACGCTACTAACTTGCCGAACCACCTACGCACCCTTTACGCCCAGT
+
FFFFFFFFF:FFFFFFFFFFFFFF:FFFFFFFFFFFFFFFFFFFFFFFFFFFFFFFFFFFFFFFFFFFFFFFFFFFFFFFFFFFFFFFFFFFFFFFFFFFFFFFFFFFFFFFFFFFFFFFFFFFFFFFFFFFFFFFFFF:FFFFFFFFFFFFFFFFFFFFFFFFFFFFFFFFFFFFFF,FFFFFFFFFFFFFFFF:F,FFFFFFFFFFFFFFFFFFFFFFF:FFFFFFFFFFFFFFFFF:FF,FFF:FFF
@A00881:241:HJW2NDRXX:1:2127:31675:34992 2:N:0:CGAGAGAA+GATTGGAG
ACTGATGGACTACAAGGGTATCTAATCCTGTTTGCTCCCCACGCTTTCGCGCCTCAGCGTCAGTTACAGTCCAGAAAGCCGCCTTCGCCACTGGTGTTCCTACCGATCTCTACGCATTTCACCGCTACACCGGTAATTCCGCTTTCCTCTCCTGCACTCCAGCCTAACAGTCTCATGGGCACTTCCTACATTAAATGCGGGACTTTCACCCCTGACTTACCAGGCCGCCTCCGCGCCCTTTACGCCCAAT
+
:FFF:FFFFFFFFFFFFFFFFFFFFFF:FFFFFFFFFFF:,FFFFFFFFFFFFFFFFFFFFFFF,FFFFFFFFFFFFFFFFFFFFFFF:F:FFFFFFFFFFFFFFFF:FFF,FFF,FFFFFFFFFFFFFFFFFFFF:FFFFF:FFFFFFFFFFFFFFFFF:FF:FF:F,FF,:FFFFFFF:F:FFFFFFF,:F,FFFFF:FF,F,FF,FFFFFFFFFFFFF,::F,FFFF,FFFFFFFF,F,FFF:FF:F
@A00881:241:HJW2NDRXX:1:2127:27425:35180 2:N:0:CGAGAGAA+GATTGGAG
ACTGATGGACTACATGGGTATCTAATCCTGTTTGCTCCCCACGCTTTCGAGCCTCAGCGTCAGTAAAGCCCCAGCAAGCCGCCTTCGCCACTGGTGTTCCTCCTAATATCTACGCATTTCACCGCTACACTAGGAATTCCGCTTGCCTCTGACTCACTCAAGAAACACAGTTTCAAAAGCAGGCTATGGGTTAAGCCCATAGTTTTCACTTCTGACTTGCGTTCCCGCCTACGCTCCCTTTACACCCAGT
+
FFFF:FFFFFFFFFFFFFFFFFFFFFFFF:FFFFFFFFFFFFFFFFFFFFFFFFFFFFFFFFFFFFFFFFFFFFFFFFFFFFFFFFFFFFFFFFFFFFFFFFFFFFFFFFFFFFFFFFFFFFFFFFFFFFF,FFFFFFFFFFFFFF:FFFFFFFFFFFFFFFFFFFFF:FFFFFF:F:FFFF:FFFFFFFFFFFFFFFF:FFFFFFFFFFFFFFFFFFFF,FFFFFFFFF,FFFFFFFFFFFF:FFFFF:
@A00881:241:HJW2NDRXX:1:2127:15745:35430 2:N:0:CGAGAGAA+GATTGGAG
ACTGATGGACTACCAGGGTATCTAATCCTGTTTGCTCCCCACGCTTTCGTGCCTCAGTGTCAGTTACAGTCCAGTAAACCGCCTTCGCCGCTGGTGTTCTTCCTAATATCTACGCATTCCACCGCTACACTAGGAATTCCGTTTACCCCTCCTGCACTCAAGTCCGACAGTTTTAGTAGTAGTTCCGAAGTTGAGCCCCGGACTTACGCTACTAACTTGCTGAACCACCTACGCACCCTTTACGCCCCGT
+
FFFFFFFFFFFFFF:FFFFFFFFFFFFFFFFFFFFFFFFFFFFFFFF:FFFFFFFFFFFF:FFFFFFFFFFFFFF:FFFFFFFFFFFFFFFFFFFFFFFFFFFFF:FFFFFF:FFFFFFFFFFF:FFFFFF,FFF,FFFFFF,FFFFFFFFFFFFFFFF:FFFFFFFF:FFFF:FF:FF:,FFFFFFF,FF:FFFFF:FF:FF,FFFFFFFFFF,FFFF::::F:FFFFFFFFFFFFF,F::FF:F:,FF
@A00881:241:HJW2NDRXX:1:2127:16170:35446 2:N:0:CGAGAGAA+GATTGGAG
ACTGATGGACTACGTGGGTATCTAATCCTGTTTGCTCCCCACGCTTTCGCGCCTCAGCGTCAGTTACTGTCCAGCAATCCGCCTTCGCCACTGGTGTTCCTCCGTATATCTACGCATTTCACCGCTACACACGGAATTCCGATTGCCTCTCCAGCACTCAAGATAGACAGTTTCAAATGCAGTTTCTGGGTTAAGCCCAGAGATTTCACATCTGACTTGCCTACCCGCCTACGCGCCCTTTACACCCAGT
+
FFFFFFFFFFFFFFFFFFFFFFFFFFFFFFFFFFFFFFFFF:FFFFFFFFFFFFFFFFFFFFFFFFFFFFFFFFFFFFFFFFFFFFFFFFF:FFFFFFFFFFFFFF:FFFFFFFFFFFFFFFFFF:FFFFFFFFFFFFFFFFFF:FFFFFFFFFFFFFFF,FFF:FFFFFFFFF,FFFFFFFFFF:FF:FFFFFFFFF,FFFFFFFFFFFFFFFFF,FFFF:FFFFFFFFFFFFFFFFFFFFFFFFFFFF
@A00881:241:HJW2NDRXX:1:2127:16586:35477 2:N:0:CGAGAGAA+GATTGGAG
ACTGATGGACTACAGGGGTATTTAATCCTGTTTGCTCCCCACGCCTTCGAGCCTCAACGTCAGTTACAGTCCAGTAAGCCGCCTTCGCCGCTGGTGTTCCTCCTAATATCTATGCATTTCACCGCTACACTAGGAATTCCGCTTACCTCTCCTGCACTCCAGCCGGACAGTTTCCAAAGCAGTTACGGGGTTGAGCCCCGGCCTTTCACTTCAGACTTGCCCTGCCGTCTACGCTCCCTTTACACCCAGT
+
FFFFFFFFFFFFFFFFFFFFFFFFFFFFFFFFFFFFFFFFFFFFFFFFFFFFFFFFFFFFFFFFFFFFFFFFFFFF:FFFFFF:FFFFFFFFFFFF:FFFFFFF:FFFFFFFFFFFFFFFFFFFFFFFFFFFFFFFF:FFFFFFFFFFFFFFFFFFFFFFFFFFFFFFFFFFFFFFFFFFFFF:FFFFFFFFFFFF:FFFFFFFFFFFFFFFFFFFFFFFFFFFF:FFFFF:FFFFFFFFFFFF:FFFFF
@A00881:241:HJW2NDRXX:1:2127:18285:35697 2:N:0:CGAGAGAA+GATTGGAG
ACTGATGGACTACCAGGGTATCTAATCCTGTTTGCTCCCCACGCTTTCGAGCCTCAACGTCAGTTGCCGTCCAGCAAGCCGCCTTCGCCGCTGGTGTTCTTCCTGATATCTACGCATTTCACCGCTACACCAGGAATTCCGCTTGCCTCTCCGGTACTCCAGCGAAACAGTTTCCAAAGCAGTCCCGCCGTTGAGCAGCGGGCTTTCACTTCAGACTTGTCCTGCCGTCTACGCTCCCTTTACACCCAGT
+
FFF:FFFFFFFFFFFFFFFFFFFFFFFFFFFFFFFFFFFFFFFFFFFFFFFFFFFF:FFFFFFFFFFFFFFFFFFFFFFFFFFFFFFFFFFFFFFFFFFFFFFFFFFFFFFFFFFFFFFFFFFFFFFFFFFFFFFFFFFFFFFFFFFFFFFFFFFFFFFFFFFFFFFFFFFFFFFFFFFFFFFFFFFFF,FFFFFFFFFFFFFFFFFFFFFFFFFFFFFFFFFFFFFFFFFFFF:FFFFFFFFFF:FF,F
@A00881:241:HJW2NDRXX:1:2127:25789:36385 2:N:0:CGAGAGAA+GATTGGAG
ACTGATGGACTACTTGGGTATCTAATCCTGTTTGCTCCCCACGCTCTCGCGCCTCAGCGTCAGTTGTCGTCCAGCAATCCGCCTTCGCCACTGGTGTTCTTCCGTATATCTACGCATTTCACCGCTACACACGGAATTCCGATTGCCTCTCCGATACTCAAGACTGGCAGTTTCAAATGGAGGCTATGGGTTAAGCCCATAGTTTTCACATCTGACTTGTCAGCCCGCCTACGCGCCCTTTACACCCAGT
+
,FFFFFFFFFFFFFFFFFFFFFFFFFFFFFFFFFFFFFFFFF:FF,FFFFFFFFFFFFFFFFFFFFFFFFFFFFFF:FFFFFFFFFF:FFFFFFFFFFFFFFFFFFFFFFFFFFFF:FF:,FFFF:FFFFFFFFFFFFFFFFFFFFFFFFFFFFFFFFFFFFFFFFFFFF:FFFF,F:F,FFFFF:F,FFFFFFFFF:FFFFFF::F,FFFFFFFFFFFFFFFFFF:FFFF:FFFFFF,FF,:FFFFF::
@A00881:241:HJW2NDRXX:1:2127:28510:36526 2:N:0:CGAGAGAA+GATTGGAG
ACTGATGGACTACATGGGTATCTAATCCTGTTTGCTCCCCACGCTTTCGCGCCTCAGCGTCAGTTGTCGTCCAGCAAGCCGCCTTCGCCACTGGTGTTCCTCCTAATATCTACGCATTTCACCGCTACACTAGGAATTCCGCTTGCCTCTCCGATACTCAAGAACGTCAGTTTCAAATGCAGTTTCCGGGTTGAGCCCGAAGATTTCACATCTGACTTGACATCCCGCCTACGCGCCCTTTACACCCAGT
+
FFFFFFFFFFFFFFFFFFFFFFFFFF:FFFFFFFFFFFFFFFFFFFFFFFFFFFFFFFFFFFFFFFFFFFFFFFFFFFFFFFFFFFFFFFFFFFFFFFFFFFFFFFFFFFFFFFFFFFFFFFFFFFFFFFF,FFFFFFFFFFFFFFFFFFFFFFFFFFFFFFFFFFFFFFFFFFFFFFFFFF:FFFFFFFFFFFFFFFFF::FFFFFFFFFFFF:FFFFFFFFFFFFFFFFFFFFFFFFFF,FFFFFFFF
@A00881:241:HJW2NDRXX:1:2127:19108:36652 2:N:0:CGAGAGAA+GATTGGAG
ACTGATGGACTACTGGGGTATCTAATCCTGTTTGCTCCCCACGCTTTCGTGCCTCAGTGTCAGTTCCGGTCCAGTAAGCCGCCTTCGCCACTGGTGTTCCTACCGATCTCTACGCATTTCACCGCTACACCGGTAATTCCGCTTTCCTCTCCTGCACTCCAGCCTGTCAGTATCATAGGCACTTCCAACATTATGTGCTGGACTTTCACCTCTGACTTAACAGGCCGCCTACGCGCCCTTTACGCCCAAT
+
FFFFFFFFFFFFFFFFFFFFFFFFFFFFFFFFFFFFFFFFFFFFFFFFFFFFFFFFFFFFFFFFFFFFFFFFFFFFFFFFFFFFFFFFFFFFFFFFFFFFFFFFFFFFFFFFFFFFFFFFFFFFFFFFFFFFF,FFFFFFFFFFFFFFFFFFFFFFFFFFFFFFFFFFFFF:FFFFFFFFFFFFFFFFFFFFFFFFFFFFFFFFFFF,FFFFF:FFFFF,F:FFFFFFFFFFFFFFFFF,FFF:FFFF,F
@A00881:241:HJW2NDRXX:1:2127:16369:36886 2:N:0:CGAGAGAA+GATTGGAG
ACTGATGGACTACGCGGGTATCTAATCCTGTTTGCTACCCACGCTTTCGCATCTCAGCGTCAGTTACGAGCCAGACAGCCGCCTTCGCCACTGATGTTCTTCCAGATATCTACGGATTTCACTCCTACACCTGGAATTCCGCCGTCCTCTCTCGCACTCTAGTTCGGTAGTTTTGAAGGCAGTTCCACGGTTGAGCCGTGGGATTTCACCTCCAACTTGCCGTACAGCCTACACGCGCTTTACGCCCAGT
+
FFFFFFFFFFFFFFFFFFFFFFFFFFFFFFFFFFFFFFFFFFFFFFFFFFFFFFFFFFFFFFFFFFFFFFFFFFFFFFFFFFFFFFFFFFFFFFFFFFFFFFFFFFFFFFFFFFFFFFFFFFFFFFFFFFFFFFFFFFFFFFFFFFFFFFFFFFFFFFFFFFFFFFFF:FFFFFFFFFFFFFFFFFFF:FFFFFFFFFFFFFFFFFFFFFFFFFFFFFFFFFFFFFFFFFFFFFFFFFFFFFFFFFFFFF
@A00881:241:HJW2NDRXX:1:2128:24433:1094 2:N:0:CGAGAGAA+GATTGGAG
ACTGATGGACTACAGGGGTATCTAATCCTGTTTGCTCCCCACACTTTCGTGCCTCAACGTCAGTTTCTGTCCAGAAAGTCGCCTTCGCCACTGGTGTTCCTCCTAATATCTACGCATTTCACCGCTACACTAGAAATTCCACTTACCCCTCCGACACTCTAGTCCGGCAGTTTCCAATGCAGTACCGGGGTTGAGCCCCGGGCTTTCACATCAGACTTGCAGGACCGCCTGCGCTCCCTTTACACCCAGT
+
FFFFFFFFFFFFFFFFFFFFFFFFFFFFFFFFFFF:FFFFFF:FF:FFFFFFFFFFFFFFFFFFFFFFFFFFFFFFFFFFFFF:FFFFFFFFFFFFFFFFFFFFFFFFFFFFFFFFFFFFFFFFF:FFFFFFFF:FFFFFFFFFFFFFFFFFFFFFFFFF:FFFFFFF:FF:FFFFFFFFFFFFFFFFFFFFFFFFFFFFFFFFFFFFFFFFFFFFFFFFFFFFFFFFFFFFFFFFFFF,F,FFFFFFFF
@A00881:241:HJW2NDRXX:1:2128:22173:1219 2:N:0:CGAGAGAA+GATTGGAG
ACTGATGGACTACCAGGGTATCTAATCCTGTTTGCTCCCCACGCTTTCGTGCCTCAGTGTCAGTTACAGTCCAGTAAACCGCCTTCGCCGCTGGTGTTCTTCCTGATATCTACGCATTCCACCGCTACACCAGGAATTCCGTTTACCCCTCCTGCACTCAAGCCCAGCAGTTTTAGTAGTAGTTCCGAAGTTGAGCCCCGGAATTACGCTACTAACTTGCCAAACCACCTACGCACCCTTTACGCCCAGT
+
FFFFFFFFFFFFFFFFFFFFFFFFFFFFFFFFFFFFFFFFFFFFFFFFFFFFFFFFFFFFFFFFFFFFFFFFFFFFFFFFFFFFFFFFFFFFFFFFFFFFFFFFFFFFFFFFFFFFFFFFFFFFFFFFFFFFFFF:FF:FFFFFFFFFFFFFFFFFFFFFFFFFFFFFFF:FFFF:FFFFFFFFFFFFFFFFFFFFFFFFFFFFFFFFFFFFFFFFFF,FFFFFFFFFFFFFFFFFFFFFFFF,FFFFFF
@A00881:241:HJW2NDRXX:1:2128:26729:1344 2:N:0:CGAGAGAA+GATTGGAG
ACTGATGGACTACCAGGGTATCTAATCCTGTTTGCTCCCCACGCTTTCGTGCCTCAGTGTCAGTTACAGTCCAGCAAACCGCCTTCGCTACTGGTGTTCTTCCTAATATCTACGCATTCCACCGCTACACTAGGAATTCCGTTTGCCCCTCCTGCACTCAAGTCCAACAGTTTTAGTAGTAGTCCCGAAGTTGAGCCCCGGGCTTACGCTACTAACTTGCCAAACCACCTACGCACCCTTTACGCCCAGT
+
FFFFFFFFFFFFFFFF:FFFFFFFFFFFFFFF,FFFFFFFFFFFFFFFFFFFFFFFFFFFFFFFFFFFFFFFF:FFFFFFFFFFFF,:,FFF:FFFFFFFFF:FFFFFFFFFFFFF:FFFFFFFFF:FFF,FFF:F:FFFFFFFF::FFFFF,FFFFFFF,F:FFF:FFFFF::F,FFFFFF:FFFFF,::F:FFFFFFFFFFFFFF:FF:FF::FFFFFFF:FFFFFFF,:,F:FFF:,FFF,FFF,FF
@A00881:241:HJW2NDRXX:1:2128:21694:1360 2:N:0:CGAGAGAA+GATTGGAG
ACTGATGGACTACGCGGGTATCTAATCCTGTTTGCTCCCCACGCTTTCGTGTCTCAGCGTCAGTTGTCGTCCAGTAAACCGCCTTCGCCACTGGTGTTCCTCCCGATATCTACGCATTTCACCGCTACACCGGGAATTCCGTTTACCTCTCCGACCCTCAAGAAACGCAGTTTCAAATGCACTTCACAGGTTAAGCCCATGATTTTCACATCTGACTTGCATCCCCGCCTACACACCCTTTACACCCAGT
+
FFFFFFFFFFFFFFFF:FFFFFFFFFFFFF:FFFFFFF:FFFFFFFFFFFFFFFFFFFFFFFFFF:FFFFFFFFFF:FFFFF:FFFFFFFF:FFFFFFFF:FFFFFFFFFFFFFF:FFFFFFFFFFFFFFFFFFFFFFF:FFFFFFFFFFFFFF:FFFF:FFFFF:FFFFFFFFFFFFFFFFF:FFF:FFFF::FFFF:,FFFFFFFFFFFF:FFFFFF,,FFFFFFFFF,:FFFFFFFF,:FFFFFF:F
@A00881:241:HJW2NDRXX:1:2128:28320:1783 2:N:0:CGAGAGAA+GATTGGAG
ACTGATGGACTACGGGGGTATCTAATCCTGTTTGCTCCCCACGCTTTCGAGCCTCAGCGTCATTTACAGTCCAGTAAGCCGCCTTCGCCACTGGTGTTCCTCCTAATATCTACGCATTTCACCGCTACACTAGGAATTCCGCTTACCTCTCCTGCAATCCAGCTGCACAGTTTCAAAAGCAGTCCCATGGTTAAGCCTTGGGCTTTCACTTCTGACTTGCCAAGCCGCCTGCGCTCCCTTTACACCCAGT
+
FFFFFFFFFFFFFFFFFFFFFFFFFFFFFFFFFFFFFFFFFFFFFFFFFFFFFFFFFFFFFFFFFFFFFFFFFFFFFFFFFFFFFFFFFFFFFFFFFFFFFFFFFFFFFFFFFFFF,FFFFFFFFFFFFFF,FFFFFFFFFFFFFFFFFFFFFFFFFF::FFFFFFFFFFFFFF:FFFFFFFFFFFFFFFFFFFFFFFFF:F:FFFFFFFFFFFFFFFFFFFF,FFFFFFF:FFFFFFFFF,FFFFFFFF
@A00881:241:HJW2NDRXX:1:2128:31033:2597 2:N:0:CGAGAGAA+GATTGGAG
ACTGATGGACTACTTGGGTATCTAATCCTGTTTGCTCCCCACGCTTTCGCGCCTCAGCGTCAGTTGTCGTCCAGCAAGCCGCCTTCGCCACTGGTGTTCCTCCGTATATCTACGCATTTCACCGCTACACACGGAATTCCGCTTGCCTCTCCGATACTCAAGATAGACAGTTTCAAATGCAGTTTCCGGGTTGAGCCCGGAGATTTCACATCTGACTTGCGTACCCGCCTTCGCGCCCTTTACACCCAGT
+
F:FFFFFFFFFFFFFFFFFFFFFFFFFFFFFFFFFF:FFFFFFFFFFFFFFFFF:FFFFF:FFFFFF:FFF,FFFFFFFFFFFFFFFF:F:FFFF:FFFFFFFFFFF:FFFF:FFFFFFFF,FFFFF:FFFFFFFFFFFFFFFFFFFFFFFFFFFFFFFFFFFFFF:FFFFF:FFF,FFFFFFFFFFFFFFFFFFFFFFFF:FFF::::FFFFFF:FFFF,FFFFF:FFF,FFFF:FF,FFF:F,FFF:F
@A00881:241:HJW2NDRXX:1:2128:12319:2722 2:N:0:CGAGAGAA+GATTGGAG
ACTGATGGACTACCAGGGTATCTAATCCTGTTTGATACCCGCACTTTCGAGCATCAACGTCAGTTACGGTCCAGCAGGCTGCCTTCGCAATCGGAGTTCTTCGTGATATCTATGCATTTCACCGCTACACCACGAATTCCGCCTGCCTATGCCGCACTCAAGGCCCCCAGTTTCAACTGCAATTCTACGGTTGAGCCGCAAACTTTCACAACTGACTTAAGGACCCGTCTACGCTCCCTTTAAACCCAAT
+
FFFFFFFFFFFFFFFFFFFFFFFFFFFFFFFFFFFFFFFFFFFFFFFFFFFFFFF::FFFFFFFFFFFFFF:FFFFFFFFFFFFFFFFFFFFFFFFFFFFFFFFFFFFFFFFFFFFFFFFFFFFFFF:FFFFFFFFFFFFFFFFFFFFFFFFFFFFFFFFFFFFFFFFFFFFFF,FFFFFFFFF,FFFFFFFFFFFFFFFFFF:FFFFFFF::FF,F:FFF,:F,FFFFFFFFFF:FF:FF,F,,F,F::
@A00881:241:HJW2NDRXX:1:2128:16278:2754 2:N:0:CGAGAGAA+GATTGGAG
ACTGATGGACTACCTGGGTATCTAATCCTGTTTGCTCCCCACGCTTTCGAGCCTCAACGTCAGTTACAGTCCAGTAAGCCGCCTTCGCCACTGGTGTTCCTCCTAATATCTACGCATTTCACCGCTACACTAGGAATTCCGCTTACCTCTCCTGCACTCCAGATCCACAGTTTCCAAAGCAGTCCGGGGGTTGGGCCCCCGCCTTTCACTTCAGACTTGCCTATCCGTCTACGCTCCCTTTACACCCAGT
+
FFFFFFFFFFFFFFFFFFFFFFFFFFFFFFFFFFFFFFFFFFFFFFFFFFFFFFFFFFFFFFFFFFFFFFFFFFFFFFFFFFFFFFFFFFFFFFFFFFFFFFFFF:FFFFFFFFFFFFFFFFFFFF:FFFFFFFF:FFFFFFFF:F:FFFFFFFFFFFFFFF::FFFFFFFFFFFFFFFFFFFFFFFFFFFFFFFFFFFFFFFFFFFFFFFF,FFFFFFFFFFFFFFFFFFFFFFFFFFFFFFFFFFFFF
@A00881:241:HJW2NDRXX:1:2128:18575:2879 2:N:0:CGAGAGAA+GATTGGAG
ACTGATGGACTACATGGGTATCTAATCCTGTTTGCTCCCCACGCTTTCGAGCCTCAACGTCAGTTACCGTCCAGTAAGCCGCCTTCGCCACTGGTGTTCTTCCTGATATCTACGCATTTCACCGCTACACCAGGAATTCCGCTTACCTCTCCGGCACTCCAGCCAAACAGTTTCCAAAGCAGTCCCGCCGTTGAGCAGCGGGCTTTCACTCCAGACTTGCCTTGCCGTCTACGCTCCCTTTACACCCAGT
+
FFFFFFFFFFFFFFFFFFFFFFFFFFFFFFFFFFFFFFFFFFFFFFFFFFFFFFFFFFFFFFFFFFFFFFFFFFFFFFFFFFFFFFFFFFFFFFFFFFFFFFFFFFFFFFFFFFFFFFFFFFFFFFFFFFFFFFF,FFFFFFFFFFFFFFFFFFFFFFFFFFFFFFFFFFFFFFFFFFFFFFFFFFFFFFFFFFFFFFFFFFFF,FF,FFFFFFFFFFFFFFFFFFFFFFFFFFFFFFFFFFFFFFFFF:
@A00881:241:HJW2NDRXX:1:2128:24207:2895 2:N:0:CGAGAGAA+GATTGGAG
ACTGATGGACTACTTGGGTATCTAATCCTGTTTGCTCCCCACGCTTTCGAGCCTCAACGTCAGTTACAGTCCAGTGAGCCGCCTTCGCCACTGGTGTTCCTCCTAATATCTACGCATTTCACCGCTACACTAGGAATTCCGCTCACCTCTCCTGCACTCCAGCTTACCAGTTTCCAAAGCAGTCCCACGGTTGAGCCGTGGGCTTTCACTTCAGACTTGACAGGCCGTCTACGCTCCCTTTACACCCAGT
+
FFFFFFFFFFFFFFFFFFFFFFFFFFFFFFFFFFFFFFFFFFFFFFFFFFFFFFFFFFFFFFFFFFFFFFFFFFFFFFFFFFFFFFFFFFFFFFFFFFFFFFFF:FFFFFFFFFFFFFFFFFFFFFFFFFFFFF:FFFFFFFFFFFFFFFFFFFFFFFFFFFF:FFFFFFFFFFFFFFFFFFFFFFFFFFFFFFFFFFFFFFFFFFFFFFFFFFFFFFFFFFFFFFFFFFFFFFFFFFFFF:FFFFFFFF
@A00881:241:HJW2NDRXX:1:2128:24867:3912 2:N:0:CGAGAGAA+GATTGGAG
ACTGATGGACTACTAGGGTATCTAATCCTGTTTGCTCCCCACGCTTTCGAGCCTCAGTGTCAGTTACAGTCCAGTAAGCCGCCTTCGCCACTGGTGTTCCTCCTAATATCTACGCATTTCACCGCTACACTAGGAATTCCACTTACCTCTCCTGCACTCCAGCCGGACAGTTTCAAATGCAGTTCCGGGGTTGAGCCCCGGCATTTCACATCTGACTTGCCCTGCCACCTACGCTCCCTTTACACCCAGT
+
FFFFFFFFFFFFFFFFFFFFFFFFFFFFFFFFFFFFFFFFFFFFFFFFFFFFFFFFFFFFFFFFFFFFFFFFFFFF:FFFFFFFFFFFFFFFFFFFFFFFFFFFFFFFFFFFFFFFFFFFFFFFFFFFFFF:FFF:FFFFFFFFFFFFFFFFFFFFFFF:FFFFFFFFFFFFFFF:FFFFFFFF:FFFFFFFFFFFFFFF,FFFFFFFF::FFFFFFFFFF,FFFFFFF:FF:FFFFF:FFFFFFFFFFF
@A00881:241:HJW2NDRXX:1:2128:27199:4069 2:N:0:CGAGAGAA+GATTGGAG
ACTGATGGACTACACGGGTATCTAATCCTGTTTGCTCCCCACACTTTCGTGTCTCAGCGTCAGTAATCGTCCAGTAGACCGCCTTCGCCACTGGTGTTCCTCCCAATATCTACGCATTTCACCGCTACACAAGGAATTCCGTCTACCTCTCCAGCACTCAAGACATACAGTTTCAAATGCAGTTTATGGGTTAAGCCCATAGATTTCACATCTGACTTGCCCGCCCGCCTACGCGCCCTTTACACCCAGT
+
FFFF,FFFFFFFFFFFFFFFFFFFFFFF:F:FFFFFFFFF:FFFFFFFFFFFFFFFFFF:FFFFFFFFFFFF:FFFFFFFFFFFFFFFFFFFFF:FFFFFFFFFFFFF:FFFFFFFFF:F:FFFFF,F,FFFFFFFF:FFFFFFFFFFFFFFFFFFFFF:,FFFFFFFFFF:FFFF,FFFFFFFFFFFFFFFFFFFFFFFFF:FFFFFFFFFFFFFFFF,,,:FFFFFFF:FFFF:FFF,FFFFFF:FF,
@A00881:241:HJW2NDRXX:1:2128:26386:4194 2:N:0:CGAGAGAA+GATTGGAG
ACTGATGGACTACATGGGTATCTAATCCTGTTTGCTCCCCACACTTTCGTGCCTCAACGTCAGTTACAGTCCAGTAAGTCGCCTTCGCCACTGGTGTTCCTCCTAATATCTACGCATTTCACCGCTACACTAGGAATTCCACTTACCTCTCCTGCACTCAAGATTAGTAGTTTTAGCCACAGTTCCTCAGTTAAGACTAGGGATATCACCACTAACTAGCTAACCCGTCTACGCACCCTTGACACCAAAT
+
::FFFFFFFFFFFFFFF::F:,FFFFFFFFFFFFFFFFFFFFFFFFFF,FFF:FFFFFFFFFF:FFFFFFFFFF,F:FFFFF,:FFFFFF:FFFFFF,FFFFFFFFFFF,FFFF,,FF::FFFFFFF:FFFF,FFFFFF:FFF::FFFFF:F,,FFFFFFF,:FFFF:F:F:F,FF::F:,FFFF,::F:F,FF,,F,FFF:FF,:FFF:F:FFF,F:FFFFF,F:F,FFFFF,FFFF:F,F,,FF,,FF
@A00881:241:HJW2NDRXX:1:2128:28393:4225 2:N:0:CGAGAGAA+GATTGGAG
ACTGATGGACTACCAGGGTATCTAATCCTGTTTGCTCCCCACGCTTTCGAGCCTCAGCGTCAGTCATCGTCCAGCAAGCCGCCTTCGCCACTGGTGTTCCTCCTAATATCTACGCATTTCACCGCTACACTAGGAATTCCACTTGCCCCTCCGACACTCCAGCACGGTAGTTTCCAATGCAGTCCCGGGGTTGAGCCCCGGGCTTTCACACCAGACTTGCCGCGCCGCCTGCGCTCCCTTTACACCCAGT
+
FFFFFFFFFFFFFFFFFFFFFFFFFFFFFFFFFFFFFFFFFFFFFFFFFFFF:FFFFFFFFFFFFFFFFFFFFFFF:FFFFFFFFFFFFFFFFFFF:FFFFFFFFFFFFFFFFFFFFFFFFFFFFFFFFFFFFFFFFFFFFFFFFF:FFFFFFFFFFFFFFFFFFFFFFFFFFFF,,FFFFFFFFFFFFFFFFFFFFFFFFFFFFFF:FFF:FFFFFFFFFFFFFFFF:FFFFFFFFFFFFFFFFFFFFF
@A00881:241:HJW2NDRXX:1:2128:23231:4304 2:N:0:CGAGAGAA+GATTGGAG
ACTGATGGACTACTCGGGTATCTAATCCTGTTCGCTCCCCACGCCCTCGTGCCTCAGCGTCAATAGACGATTCGCGAGATGCCTTCGCAATCGGCGTTCTGAGTGATCTCTATGCATTTCACCGCTACACCACTCATTCCTCCCGCGGCATCGCCATTCCAGCCACACAGTATTGGAGGCACCCCCGACGTTGAGCGCCGGCATTTCACCTCCAACTTGCACGACCGCCTACGCACCCTTTAAACCCAAT
+
FFFFFFFFFFFFFFFFFFFFFFFFFFFFFFFFFFFFFFFFFFFFFFFFFFFFFFFFFFFFFFFFFFFFFFFFFFFFFFFFFFFFFFFFFFFFFFFFFFFFFFFFFFFFFFFFFFFFFFFFFFFFFFFFFFF,FFFFFFFFFFFFFFFFFFFFFFFFFFFFF:FFFFFFFFFFFF:FFFFFFFFFFFFFFFFFFFFFFFF:FFFFFFFFFFFFFFFFFFFFFFFFFFFFFFFFFFFFFFFFFF:F,FFFFF
@A00881:241:HJW2NDRXX:1:2128:28022:5149 2:N:0:CGAGAGAA+GATTGGAG
ACTGATGGACTACCCGGGTATCTAATCCTGTTTGCTCCCCACGCTCTCGCGCCTCAGCGTCAGTTGTCGTCCAGCAATCCGCCTTCGCCACTGGTGTTCTTCCGTATATCTACGCATTTCACCGCTACACACGGAATTCCGATTGCCTCTCCGATACTCAAGACTGGCAGTTTCAAATGCAGGCTATGGGTTAAGCCCATAGTTTTCACATCTGACTTGTCAGCCCGCCTACGCGCCCTTTACACCCAGT
+
,FFFFFFFFFFFF:FFFFFFFFFFFFF:FFF:FFFFFFFFFFFFFFFFFF:FFFFFF:FFFFFFFFFFFFFFFFFFFFFFF:FFFFFFF,FFFFFFFFFFFFFFFFF:FFFFFFFFFFFFFFFFFFFFF:F:FFF,FFFF:F,FFFFFF:FFFFF:FFF::FFFF:FF:FF:FFFF,FFFFFFFFFFFFFFFF:,FFFFFFFF:FFFFFFFFF:FFF:::F:FF,FFFF,F:FFFFFFFF,FFFFFF:FF
@A00881:241:HJW2NDRXX:1:2128:17445:5212 2:N:0:CGAGAGAA+GATTGGAG
ACTGATGGACTACCAGGGTATCTAATCCTGTTTGCTACCCACGCTTTCGTGCCTCAGCGTCAGTTAAAGCCCAGCAGGCCGCCTTCGCCACTGGTGTTCCTCCCGATCTCTACGCATTTCACCGCTACACCGGGAATTCCGCCTGCCTCTACTTCACTCAAGCCCTACAGTTTCAAGCGCAGTTTATGGGTTAAGCCCATAGATTTCACGCCTGACTTGTAAAGCCGCCTACGCACCCTTTACACCCAGT
+
FFFFFFFFFFFFFFFFFFFFFFFFFFFFFFFFFFFF:FFFFFFFFFFFFFFFFFFFFFFFFFF:FFFFFFFFFFFFFFFFFFF:FFFFFFFFFFFFFFFFFFFFFFFFFFFFFFFFFFFFFFFFFFFFFFFFFFFFFFFFFFFFFFFFFFFFFFFFFFFFFFFFFF:FFFFFFFFFFFFFFFFFFFF:FFFFFF:FFFFF,FFF:FFFFFFFFF,FFFFFFF,FFFFFFFFFFF,FFFFFFFFFFFF:FF
@A00881:241:HJW2NDRXX:1:2128:26765:5478 2:N:0:CGAGAGAA+GATTGGAG
ACTGATGGACTACACGGGTATCTAATCCTGTTTGCTCCCCACGCTTTCGAGCCTCAACGTCAGTTACCGTCCAGTAAGCCGCCTTCGCCACTGGTGTTCCTCCTAATATCTACGCATTTCACCGCTACACTAGGAATTCCGCTTACCCCTCCGGTACTCCAGCCGCGCAGTTTCCAATGCACTCCCGGGGTTGGGCCCCGGCCTTTCACATCAGACTTGCGCTGCCGTCTACGCTCCCTTTACACCCAGT
+
FFFFFFFFFFFFFFFFFFFFFFFFFFFFFFFFFFFFFFFFFFFFFFFFFFFFFFFFFFFFFFFFFFFFFFFFFFFFFFFFFFFFFFFFFFFFFFFFFFFFFFFFFFFFFFFFFFFFFFFFFFFFFFFFFFF,FFFFFFFFFFFFFFFFFFFFFFF:FFFFFFFFFFFFFFFFFFFFFFFFFFFFFFFFFFFFFFFFFFFFFFFF:FFFF:FFFF,FFFFFFFFFFFFFFFFFFFFFFFFF:FFFFFFFFF
@A00881:241:HJW2NDRXX:1:2128:9724:5556 2:N:0:CGAGAGAA+GATTGGAG
ACTGATGGACTACGGGGGTATCTAATCCTGTTTGCTCCCCACGCTTTCGTGCCTCAGTGTCAGTTACAGTCCAGCAGATCGCCTTCGCCACTGGTGTTCTTCCTAATCTCTACGCATTCCACCGCTACACTAGGAATTCCATCTGCCCCTCCTGCACTCAAGTCCTGCAGTTTTAGTAGTAGTTCCGAAGTTAAGCCCCGGGATTACGCTACTAACTTGCAAGACCACCTACGCACCCTTTACGCCCAGT
+
FFFFFFFFFFFFFFFFFFFFFFFF:FFFFFFFFFFFFFFFFFFFFFFFFFFFFFFFFFFFFFFFFFFFFFFFFFFFFFFFFFFFFFFFFFFFFF:FFFFFFFFFFFFFFFFFFFF:FFFF:FFFFFFFFFFFFFFFFFFFFFFFFFFFF:FFFFFFFFFFFFFFFFFF,FF,,FFFFFFFFFFFFFFFF:FFFFF,FFFFFFFFFFFFFF,FF,FF:F:FF:FFFFFFFFFFF:,FFF:FF:FFFFFFFF
@A00881:241:HJW2NDRXX:1:2128:26458:5822 2:N:0:CGAGAGAA+GATTGGAG
ACTGATGGACTACAAGGGTATCTAATCCTGTTTGCTCCCCACGCTTTCGTGCCTCAGTGTCAGTTACAGTCCAGTGAACCGCCTTCGCCGCTGGTGTTCCTCCTAATATCTACGCATTCCACCGCTACACTAGGAATTCCGTTCACCCCTCCTGCACTCAAGCCCAGCAGTTTTGGTAGTAGTTCCGAAGTTGAGCCCCGGAATTACGCTACCAACTTGCCAAACCACCTACGCACCCTTTACGCCCAGT
+
FFFFFFFFFFFFFFFFFFFFFFFF:FFFFFFFFFFFFFFFFFFFFFFFFFFFFFFFF:FFFFFFFFFFFFFFFFFFFFFFFFFFFFFFFFFFFFFF:FFFFFFFFFFFFFFFFFFFFFFFFFFFFFFFFFFFFFFFFFFFFFFFFFF:FFFFFFF,FFFFFFFFFFFF:F::,FFFFFFFF:::FFFF,F,FF,FF,FFFFF,F:FFFFFFFF:,F:FFFFFF:FFFFFFFFFFFFFFF:FFF:F:FFFF
@A00881:241:HJW2NDRXX:1:2128:16767:5854 2:N:0:CGAGAGAA+GATTGGAG
ACTGATGGACTACCGGGGTATCTAATCCTGTTTGCTACCCATGCTTTCGAGCCTCAGCGTCAGTCTAAGCCCAGTAAGCCGCCTTCGCCACTGGTGTTCCTTCCGATATCTACGCATTCCACCGCTACACCGGAAATTCCGCCTACCTCTACTTATCTCAAGCCTTTCAGTTTTGAGTGCGATTACGGGTTGAGCCCGTACAGTAAACACCCAACTTGATAGGCCGCCTACGCTCCCTTTACACCCAGTA
+
:FFFFFFFFFFFFFFFFFFFFFFFFFFFFFFFFFFFFFFFFFFFFFFFFFFFFFFFFFFFFFFFFFFFFFFFFFFF:FFFF:FFFFFFFFF:F:FFFFFFFFFFFFFFF:FFFFF,FFFFFFFFFFFFFFFFFFFFFFF:FFFFFFFFF,FFF:FFFFFFFFFFFFFFFF,F,FFFFFFFF,,FFFF:F:FFFFFF:F::FF,F:F:F,FFFF:FF,FFFF:FF:FF,:FFFFF:F:F,FF:,FFFFFFF
@A00881:241:HJW2NDRXX:1:2128:26205:6292 2:N:0:CGAGAGAA+GATTGGAG
ACTGATGGACTACAGGGGTATCTAATCCTGTTTGCTCCCCACGCTCTCGCGCCTCAGCGTCAGTTGTCGTCCAGCAATCCGCCTTCGCCACTGGTGTTCTTCCGTATATCTACGCATTTCACCGCTACACACGGACTTCCGATTGCCTCTCCGATACTCAAGACCGGCAGTTTCAAATGCAGGCTATGGGTTAAGCCCATAGTTTTCACATCTGACTTGTCGGCCCGCCTACGCTCCCTTTACACCCAGT
+
:FFF,FFFFFFFFFFF:F:FFFF,FFFFFFFFFFFFFFFFFFFFFFFFFFFFFFFFFFFFFFFFFFFFFFFFF:F:FFFFFFFFFFFFFFFFFFFFFFFFFFFFF,F:FFFFFFF,F,FFFFFFFFFFFFF:FFF,FFFFFF,F:FFFF:FFF,F:F,FFFFF:FFF:FF:FF:F:FF::FFFF:::FFFF,F,FFFF:FFFF,,FFF:FFFFFFF::F,FFFFF:FFF:,F:FFFFF,:F,FFFFF,F,
@A00881:241:HJW2NDRXX:1:2128:23791:6621 2:N:0:CGAGAGAA+GATTGGAG
ACTGATGGACTACGCGGGTATCTAATCCTGTTTGCTCCCCACGCTTTCGCGCCTCAGCGTCAGTTGTCGTCCAGCAAGCCGCCTTCGCCACTGGTGTTCCTCCGTATATCTACGCATTTCACCGCTACACACGGAATTCCGCTTGCCTCTCCGATACTCAAGACACACAGTTTCAAATGCAGTTTCCGGGTTAAGCCCGGAGATTTCACATCTGACTTGCATGCCCGCCTACGCGCCCTTTACACCCAGT
+
FFFFFFFFFFFFFFFFFFFFFFFFFFFFFFFFFFFFFFFFFFFFFFFFFFFFFFFFFFFFFFFFFFFFFFFFFFFFFFFFFFFFFFFFFFFFFFFFFFFFFFFFFFFFFFFFFFFFFFFFFFFFFFFFFFFFFFF:FFFFFFF:FF:FFFFFFFFFFFFFFFFFFFFFFFFFFFFFFFFFFFFFFFFFFFFFFFFFFFFFFFFFFFFFFFFFF:FFFFFFFFFFFFFFFF:FFFFFFFFFF:FFFFFFFF
@A00881:241:HJW2NDRXX:1:2128:30309:6731 2:N:0:CGAGAGAA+GATTGGAG
ACTGATGGACTACTGGGGTATCTAATCCTGTTTGCTCCCCACGCTTTCGCGCCTCAGCGTCAGTTGCAGTCCAGCAGACCGCCTTCGCCACTGGTGTTCCTCCTAATATCTACGCATTTCACCGCTACACTAGGAATTCCGTCTTCCTCTCCAGTACTCAAGAACGACAGTTTCAAATGCAGGCAAGAGGTTGAGCCTCTGGTTTTCACATCTGACTTGCATTCCCGCCTACACTCCCTTTACACCCAGT
+
F:,,:FFFFFFFFFFFFFFFFFFFFFFFFFFFFFFFFFFFFFFFFFFFF:FFFFFFFFFFFFFF:,,,FF::FFFF:,F:FFFFFFFF,FFFFFFFFFF,FFFF:FFFFFFFFFFFFFFFFFFFFFFFF,F,F:FFFFFFF,,F,F:FFFF,,::F,FFF:FF,F,FFFFF,FFFFFFFFF:::,FFFFFFF,FFF,:FF,FFFFF:FFFFFFFFFFF:F,,,F:F:FFFFFFF,FFFFFF:FFFFFFF,
@A00881:241:HJW2NDRXX:1:2128:18575:6887 2:N:0:CGAGAGAA+GATTGGAG
ACTGATGGACTACATGGGTATCTAATCCTGTTTGCTCCCCACGCTCTCGCGCCTCAGCGTCAGTTGTCGTCCAGCAATCCGCCTTCGCCACTGGTGTTCTTCCGTATATCTACGCATTTCACCGCTACACACGGAATTCCGATTGCCTCTCCGATACTCAAGACTGGCAGTTTCAAATGCAGGCTATGGGTTAAGCCCATAGTTTTCACATCTGACTTGTCAGCCCGCCTACGCGCCCTTTACACCCAGT
+
FFFFFFFFFFFFFFFFFFFFFFFFFFFFFFFFFFFFFFFFFFFFFFFFFFFFFFFFFFFFFFFFFFFFFFFFFFFFFFFFFFFFFFFFFFFFFFFFFFFFFFFFFFFFFFFFFFFFFFFFFFFFFFFFFF,FFFFFFFFFFFFFFFFFFFFFFFFFFFFFFFFFFFFFFFFFFFFFFFFFFFFFF:FFFFFFFF:FFFFF:FFFFFFFFFFFFFFFFFFFFFFFFFFFFFFFFFFFFFFFFFFFFFFFFF
@A00881:241:HJW2NDRXX:1:2128:27028:6903 2:N:0:CGAGAGAA+GATTGGAG
ACTGATGGACTACTGGGGTATCTAATCCTGTTTGCTCCCCACGCTTTCGAGCCTCAACGTCAGTCATCGTCCAGCAAGCCGCCTTCGCCACTGGTGTTCCTCCTAATATCTACGCATTTCACCGCTACACTAGGAATTCCACTTGCCTCTCCGACACTCTAGTCACACAGTTTCCAATGCCCTCCCGGGGTTGAGCCCCGGGTTTTCACATCAGACTTGCATCACCGTCTACGCTCCCTTTACACCCAGT
+
FFFFFFFFFFFFFFFFFFFFFFFFFFFFFFFFFFFFFFFFFFFFFFFFFFFFFFFFFFFFFFFFF:FFFFFFFFFFFFFFFFFFFFFFFFFFFFFFFFFFFFFFFFFFFFFFFFFFFFFFFFFFFFFFFFFFFFF:FFFFFFFFFFFFFFFFFFFFFFFFFFFFFFFFFFFFFFFFF,FF,FFFFFFFFFFFFFFFFFFFFFFFFFFFF:FFFFFFFFFFFFFFFFFFFFFFFFFFFFFFFF:FFFF:FF
@A00881:241:HJW2NDRXX:1:2128:29378:6903 2:N:0:CGAGAGAA+GATTGGAG
ACTGATGGACTACATGGGTATCTAATCCTGTTTGCTCCCCACGCTTTCGCGCCTCAGCGTCAGTCTTGGCCCAGAGAATCGCCTTCGCCACTGGTGTTCCTCCTAATATCTACGCATTTCACCGCTACACTAGGAATTCCATTCTCCTCTTCCATACTCACGTCCTGCAGTATCGGTGGCACACTCAGGGTTGAGCCCTGATCTTTCACCTCCGACTTACAGAACCGCCTACGCGCCCTTTACGCCCAGT
+
FFFFF:FFFFFFFFFFFFFFFFFFFFFFFF:FFFFFFFFF:FFFFFFFFFFFFFF,FFF:FFFFFFFFFFFF:FFFF:FFFFF:FFFFFFFFFFFF:,FF:F:FFFF:F:FFFFFF,FFFFFFF:F:FFFF:FF:,F,FF:,FFFF::FF,,:,F,FFFF,,FFFFFFFFF:FFFF:FFFF::F:F,FFFFFF,FFF:FF,F:FFFF,FF:FFF,FFFF,FFFFFF:FFF:FFFFFF,:,FFFFFFF,F:
@A00881:241:HJW2NDRXX:1:2128:28483:7294 2:N:0:CGAGAGAA+GATTGGAG
ACTGATGGACTACGTGGGTATCTAATCCTGTTTGCTCCCCACGCTCTCGCGCCTCAGCGTCAGTTGTCGTCCAGCAATCCGCCTTCGCCACTGGTGTTCTTCCGTATATCTACGCATTTCACCGCTACACACGGAATTCCGATTGCCTCTCCGATACTCAAGACTGGCAGTTTCAAATGCAGGCCAAGGGTTAAGCCCTTGGTTTTCACATCTGACTTGTCAGCCCGCCTACGCGCCCTTTACACCCAGT
+
FFFFFFFFFFFFFFFFFFFFFFFFFFFFFFFFFFFFFFFFFFFFFFFFFFFFFFFFFFFFFFFFFFFFFFFFFFFFFFFFFFFFFFFFFFFFFFFFFFFFFFFFFFFFFFFFFFF:FFFFFFFFFFFFFFFFFFF:FFFFFFFFFFFFFFFFFF,FFFFFF:FFFFFFFFFFFFFFFFFFFFF:FFFFFFFFF,FFFFFF:FFF:FFFF,FFFFFFFFFFFFFFFFFFFFFFFFFFFFFFFFFFFFF:FF
@A00881:241:HJW2NDRXX:1:2128:28827:7451 2:N:0:CGAGAGAA+GATTGGAG
ACTGATGGACTACTTGGGTATCTAATCCTGTTTGCTCCCCACGCTTTCGTGCCTCAGCGTCAATAGACGATTCGCGAGATGCCTTCGCAATCGGCGTTCTGAGTGATCTCTATGCATTTCACCGCTACACCACTCATTCCTCCCGCGGCATCGCCATTCCAGCCACACAGTATTGGAGGCACCCCCGACGTTGAGCGCCGGCATTTCACCTCCAACTTGCACGACCGCCTACGCACCCTTTAAACCCAAT
+
FFFFFFFFFFFFFFFFFFFFFFFFFFFFFFFFFFF:FFFFFFFFFFFFFFFFFFFFFFFFFFFFFFFFFFFFFFFFFF:FFFFFFFFFFFFFFFFFFFFFFFFFFFFFFFFFFFFFFFFFFFFFFFFFFFFFFFFFFFFFFFFFFFFFFFFFFFFFFFFFFFFFFFFFFFFFFFF:,FFFFFFFFFFFFFFFFFFFFFFFFFFFFFFFF,F:FFFFFFFFFFFFFFFF,:FFFFFFFF:FFFFFFF:F:F
@A00881:241:HJW2NDRXX:1:2128:12608:7482 2:N:0:CGAGAGAA+GATTGGAG
ACTGATGGACTACCGGGGTATCTAATCCTGTTTGCTCCCCACGCTCTCGCGCCTCAGCGTCAGTTGTCGTCCAGCAATCCGCCTTCGCCACTGGTGTTCTTCCGTATATCTACGCATTTCACCGCTACACACGGAATTCCGATTGCCTCTCCGATACTCAAGACTGGCAGTTTCAAATGCAGGCTATGGGTTAAGCCCATAGTTTTCACATCTGACTTGTCAGCCCGCCTACGCGCCCTTTCCACCCAGT
+
FFFFFFFFFFFFFFFFFFFFFFFFFFFFFFFFFFFFFFFFFFFFFFFFFFFFFFFFFFFFFFFFFFFFFFFFFFFFFFFFFFFFFFFFFFFFFFFFFFFFFFFFFFFFFFFFFFFFFFFFFFFFFFFFFFFFFFF,FFFFFFFFFFFFFFFFFFFFFFFFFFFFFFFFFF:FFFF:FFFFFFFFFFFFF:FFFFFFF,FFFFFFFFFF,FFFF:F,FFFF:FFFFF:FFFFFFFFF:F,FFFFFFF,FF:
@A00881:241:HJW2NDRXX:1:2128:30707:7545 2:N:0:CGAGAGAA+GATTGGAG
ACTGATGGACTACTGGGGTATCTAATCCTGTTTGCTCCCCACGCTTTCGCGCCTCAGCGTCAGTTGTCGTCCAGCAAGCCGCCTTCGCCACTGGTGTTCCTCCGTATATCTACGCATTTCACCGCTACACACGGAATTCCGCTTGCCTCTCCGATACTCAAGACACACAGTTTCAAATGCAGTTTCCGGGTTAAGCCCGGAGATTTCACATCTGACTTGCATGCCCGCCTACGCGCCCTTTACACCCAGT
+
FFFFFFFFFFFFFFFFFFFFFFFFFFFFFFFFFFFFFFFFFFFFFFFFFFFFFFFFFFFFFFFFFFFFFFFFFFFFFFFFFFFFFFFFFFFFFFFFFFFFFFFFFFFFFFFFFFFFFFFFFFFFFFFFFFFFFFFFFFFFFFFFFFF,FFFFFFFFFFFFFFFF:FF:FFFFFFFFFFFFFFFFFFFF:FFFF:FFFFFFFFFFFFF:FFFFF,FFFFF:FFFFF:FFFFFFFFFFFFFFF:FFFF:FFF
@A00881:241:HJW2NDRXX:1:2128:26829:7560 2:N:0:CGAGAGAA+GATTGGAG
ACTGATGGACTACAAGGGTATCTAATCCTGTTCGATCCCCACGCTTTCGTGCTTCAGCGTCAGTCTCGCTATGGTATGCTGCCTTCGCAATCGGGGTTCTGCGTGATATCTATGCATTTCACCGCTACACCACGCATTCCGCATACCTCTTCCGAACTCCAGTCCCGCAGTTTCAATGGCAAGCGCACGGTTAAGCCGCACGTTTTCACCGCTGACTTGCGGGTCCGCCTACGCACCCTTTAAACCCAAT
+
FFFFFFFFFFFFFFFFFFFFFFFFFFFFFFFFFFFFFFFFFFFFFFFFFFFFFFFFFFFFFF:FFFFFFFFFFFFFFFFFFFFFFFFFFFFFFFFFFFFFFFF:FFFFFFFFFFFFFFFFFFFFFFFFFFFFFFFFFFFFFFFFFFFFFFFFFFFFFFFFFFFFFFFFFFFFFFFFFFFFFFFFFFFFFFFFFFF:FFFFFFFFFFFFFFFFFFFFF:FFFFFFFFFFFFFFFFFFFFFFFFFFFFFFFF
@A00881:241:HJW2NDRXX:1:2128:28284:7639 2:N:0:CGAGAGAA+GATTGGAG
ACTGATGGACTACGGGGGTATCTAATCCTGTTTGCTCCCCACGCTCTCGCGCCTCAGCGTCAGTTGTCGTCCAGCAATCCGCCTTCGCCACTGGTGTTCTTCCGTATATCTACGCATTTCACCGCTACACACGGAATTCCGATTGCCTCTCCGATACTCAAGATAGACAGTTTCAAATGCAGTTTCCGGGTTGAGCCCGGAGATTTCACATCTGACTTGCCTACCCGCCTACGCGCCCTTTACACCCAGT
+
FFFFFFFFFFFFFFFFFFFFFFFFFFFFFFFFFFFFFFFFFFFFFFFFFFFFFFFFFFFFFFFFFFFFFFFFFFFF:FFFFFFFFFFFFFFFFFFFFFFFFFFFFFFFFFFFFFFFFFFFFFFFFFFFFFFFFFF,FFFFFFFFFFFFFFFFFFFFFFFFFFFFFFFFFFFFFFFFFFF:FFFFFFF:FFFFFFFFFFFF,FFFFFFFFFFFFFFFFFFFFFFFFFFFFFFFFFFFFFFFFFFFFFFFFF
@A00881:241:HJW2NDRXX:1:2128:24171:7654 2:N:0:CGAGAGAA+GATTGGAG
ACTGATGGACTACTCGGGTATCTAATCCTGTTTGCTCCCCACGCTTTCGCGCCTCAGCGTCAGTTGTCGTCCAGCAAGCCGCCTTCGCCACTGGTGTTCCTCCTAATATCTACGCATTTCACCGCTACACTAGGAATTCCGCTTGCCTCTCCGATACTCAAGGACTACAGTTTCAAATGCAGCCCCGGGGTTGAGCCCCGGTATTTCACATCTGACTTGCAGTTCCGCCTACACGCCCTTTACACCCAGT
+
FFFFFFFFFFFFFFFFFFFFFFFFFFFFFFFFFFFFFFFFFFFFFFFFFFFFFFFFFFFFFFFFFFFFFFFFFFFFFFFFFFFFFFFFFFFFFFFFFFFFFFFFFFFFFFFFFFFFFFFFFFFFFFFFFFFFFFFFFFFFFFFFFFFFFFFFFFFFFFFFFFFFFFFFFFFFFFFFFFFFFFFFFFFFFFFFFFFFF:FFFFFFFFFFFFFFFFFFFF:FFFFFFFFFFFFFFF:FFFFFFFF:FFFFFF
@A00881:241:HJW2NDRXX:1:2128:26169:7827 2:N:0:CGAGAGAA+GATTGGAG
ACTGATGGACTACGAGGGTATCTAATCCTGTTTGCTCCCCACGCTTTCGCGCCTCAGCGGCAGTTGTCGTCCAGCAAGCCGCCTTCGCCACTGGTGTTCCTCCTAATATCTACGCCTTTCCCCGCTACACTAGGACGTCCGCTGGCCTCTCCGATACTCACGAACGTCCGTTTCAAATGCAGTTTCCGGGTTGAGCCCGAAGATTTCCCATCTGACTTGACATCCCGCCTACGCGCCCTTTACACCCAGT
+
:,FF:F:FFFFFFFFFF:FFFFFF::FFFFFFFF:,FFFFFF::,F,FFFFFFFFF::F,F:F:FFFFFFFFFF:FFF:FFFFFFFFF:FF:FFFF,F::FF,:F,FF,F,,FFF,:,FF,FFF:F,FFF,::FFF,F:FFFF::FF:F,FFFF,FFFFF,F:,FF:F,F:,FFFF,:,F::FFFF:FFFFF:FFFFFFF,,F,F,F,F:FFFF::F:,,FF,FF:FF,,:FFFFFFFF,FF:F:FFF::
@A00881:241:HJW2NDRXX:1:2128:23050:7999 2:N:0:CGAGAGAA+GATTGGAG
ACTGATGGACTACATGGGTATCTAATCCTGTTTGCTCCCCACGCTTTCGAGCCTCAGCGTCAGTAAAAGCCCAGTAAGCCGCCTTCGCCACCGGTGTTCCTCCTGATATCTACGCATTTCACCGCTACACCAGGAATTCCGCTTACCTCTACTTCACTCAAGAATTGCAGTTTCAAATGCAGTCTACAGGTTAAGCCCGTATATTTCACATCTGACTTGCATTCCCGCCTACGCTCCCTTTACACCCAGT
+
FFFFFFFFFFFFFFFFFFFFFFFFFFFFFFFFFFFFFFFFFFFFFFFFFFFFFFFFFFFFFFFFFFFFFFFFFFF::FFFFFFFFFFFFFFFFFFFFFFFFFFFFFFFFFFFFFFFFFFFFFFFFFFFFFFFFFFFFFFFFFFFFFFFFFFFFFFFFFFFFFFFFFFFFFFFFFFFFFFFFFFFFF:FFFFFFFFFFFFF,FFFFFFFFFFFFFFFFFFFFFFF:FF:FFFFFFFFFFFF:FF:FFFFFF
@A00881:241:HJW2NDRXX:1:2128:27471:8077 2:N:0:CGAGAGAA+GATTGGAG
ACTGATGGACTACTTGGGTATCTAATCCTGTTTGCTCCCCACGCTTTCGCGCCTCAGCGTCAGTTGTCGTCCAGCAAGCCGCCTTCGCCACTGGTGTTCCTCCGTATATCTATGCATTTCACCGCTACACACGGAAGTCCGCTTGCCTCTCCGATACTCAAGACACACAGTTTCAAATGCAGCTTCCGGGTTGAGCCCGGAGATTTCACATCTGACTTGCAGTCCCGCCTACGCGCCCTTTACTCCCCGT
+
FFFFFFFFFFFFFFFFFF,FFFFFFFFFFFFFFFFFFFFFFFFFFFFFFFFFFFFFFFFFFFFFFFFFFFFFFFF:FFFFFFF,FFFFF:FFFF:FFFFF:FFFFF:F,,FF:FFF,FFFFFFFFFFFFF:FF:FF,FF:FFFFFFFFFFFFFFFFFFFF,FFFFF,FFFFFFFFFFFFFFFF:FFFFFFFFFFFFF:FFFF,F:FF,FFFFFFF:FFFF,FFF:FFFFF,FFF:FFF:,,FF,FFF,F,
@A00881:241:HJW2NDRXX:1:2128:17535:8281 2:N:0:CGAGAGAA+GATTGGAG
ACTGATGGACTACTAGGGTATCTAATCCTGTTTGCTCCCCACGCTTTCGAGCCTCAGCGTCAGTTAAAGCCCAGCAAACCGCCTTCGCCACTGATGTTCCTCCTAATATCTACGCATTTCACCGCTACACTAGGAATTCCGTTTGCCTCTACTTCACTCAAGAACCACAGTTTCAAATGCAGCTCAGGGGTTGAGCCCCTGCATTTCACATCTGACTTGCAGTCCCGCCTCCACTCCCTTTACACCCAGT
+
FFFFFFFFFFFFFFFFFFFFFFFFFFFFFFFFFFFFFFFFFFFFFFFFFFFFFFFFFFFFFFF:FFFFFFFFFFFFFFFFFFFFFFFFFFFFFFFFFFFFFFFFFFFFFFFFFFFFFFFFFFFFFFFFFFF:FFFFFFFFFFFFFFFFFFFFFFFFFFFF:FFFFFFFFFFFFFFFFFFFFFFFFFFFFFFFFFFFFFFFFFFFFFFFF:FFFFFFFFFF,FFFFFFFFF,F,FFFFFF:,FFFFFFFFF
@A00881:241:HJW2NDRXX:1:2128:26946:8296 2:N:0:CGAGAGAA+GATTGGAG
ACTGATGGACTACATGGGTATCTAATCCTGTTCGATCCCCACGCTTTCGTGCTTCAGCGTCAGTCTCGCTATGGTATGTTGCCTTCGCAATCGGGGTTCTGCGTGATATCTATGCATTTCACCGCTACACCACGCATTCCGCATACCTCTTCCGAACTCCAGTCCCGCAGTTTCAATGGCAAGCGTACGGTTAAGCCGCACGTTTTCACCGCTGACTTGCGGGTCCGCCTACGCACCCTTTAAACCCAAT
+
FFFFFFFFFFFFFFFFFFFFFFFFFFFFFFFFFFFFFFFFFFFFFFFFFFFFFFFFFFFFFFFFFFFFFFFFFFF,FFFFFFFFFFFFFFFFFFFFFFFFFFF:FFFFFFFFFFFFFFFFFFFFFF:FFFFFFFFFFFFFFFFFFFFFFFFFFFFFFFFF:FFFFFFFFFFFFFFFFFFF:FFFFFFFFFFFF:FFFFFFF:FF,FFFFFFFFFFFF,FFFFFFFFFFFFFFFFFFFFFF:FFFFFFFFF
@A00881:241:HJW2NDRXX:1:2128:32081:8390 2:N:0:CGAGAGAA+GATTGGAG
ACTGATGGACTACGGGGGTATCTAATCCTGTTCGCTCCCCACGCCCTCGTGCCTCAGCGTCAATAGACGATTCGCGAGATGCCTTCGCAATCGGCGTTCTGAGTGATCTCTATGCATTTCACCGCTACACCACTCATTCCTCCCGCGGCATCGCCATTCCAGCCACACAGTATTGGAGGCACCCCCGACGTTGAGCGCCGGCATGTCACCTCCAACTTGCACGACCGCCTACGCACCCTTTAAACCCAAT
+
,FFFFFFFFFFFFFFFFFFFFFFFFFFFFFFFFFFFF:FFFFFFFFFFFFFFFFFFFFFFFFFFFF::F:FFF:F,FFFFFFFFFFFFFFFFFFFFFFFFFFFFF:FFFFFFFFFFFFFFFFFFFFFFFFFFFFFFF,FFF:F:FFF:FFFFFFFFFFFFFFFF:F:FFFFFFFF:F,F,FFFFFFFFFFFFFFFFFFFFFFFF,:F,:F:FFF:,FF:F:,F,FFFFFFFFF,F,FF,F:FFF::FFFF
@A00881:241:HJW2NDRXX:1:2128:28673:8531 2:N:0:CGAGAGAA+GATTGGAG
ACTGATGGACTACTCGGGTATCTAATCCTGTTTGCTCCCCACGCTTTCGAGCCTCAACGTCAGTTACAGTCCAGTAAGCCGCCTTCGCCACTGGTGTTCCTCCTAATATCTACGCATTTCACCGCTACACTAGGAATTCCGCTTACCTCTCCTGCACTCCAGATATACAGTTTCCAAAGCAGTCCGGGGGTTGGGCCCCCGCCTTTCACTTCAGACTTGCACATCCGTCTACGCTCCCTTTACACCCAGT
+
FFFFFFFFFFFFFFFFFFFFFFFFFFFFFFFFFFFFFFFFFFFFFFFFFFFFFFFFFFFFFFFFFFFFFFFFFFFF:FFF:FFFFFFFFFFFFFFFFFFFFFFFFFFFFFFFFFFFFFFFFFFFFFFFFFFFFFFFFFFFFFFFFFFFFFFFFFFFFFFFFFFFFFFFFFFFFFF:FFFFFFFFF:FFFFFFFFFFFFFFFFFFFFFFFFFFFFFFFF:FFFFFFFFFFFFFFFFFFFFFFF,FFFFFFF
@A00881:241:HJW2NDRXX:1:2128:24062:8750 2:N:0:CGAGAGAA+GATTGGAG
ACTGATGGACTACTTGGGTATCTAATCCTGTTTGATACCCGCACTTTCGAGCATCAACGTCAGTTACGGTCCAGCAGGCTGCCTTCGCAATCGGAGTTCTTCGTGATATCTATGCATTTCACCGCTACACCACGAATTCCGCCTGCCTATGCCGCACTCAAGGCCCCCAGTTTCAACTGCAATTCTACGGTTGAGCCGCAAACTTTCACAACTGACTTAAGGACCCGTCTACGCTCCCTTTAAACCCAAT
+
FFFFFFFFFFFFFFFFFFFFFFFFFFFFFFFFFFFFFFFFFFFFFFFFFFFF,FFFFFFFFFFFFFFFFFFFFFFFFFFFFFFFFFFFFFFFFFFFFFFFFFFFFFFFFFFFFFFFFFFFFFFFFFFFFFFFFFFFFFFFFFFFFFFFFFFFFFFFFFFFFFFFFFFFFFFFFFFFFFFFFFFFFFFFFFFFFFFFFFFFFFFFFFFFFFFFFFFFFFFFF,FFFFFFFFFFFFFFFFFFFFFFFFFF:F
@A00881:241:HJW2NDRXX:1:2128:31241:8750 2:N:0:CGAGAGAA+GATTGGAG
ACTGATGGACTACAGGGGTATCTAATCCTGTTTGATACCCGCACTTTCGAGCATCAACGTCAGTTACGGTCCAGCAGGCTGCCTTCGCAATCGGAGTTCTTCGTGATATCTATGCATTTCACCGCTACACCACGAATTCCGCCTGCCTATGCCGCACTCAAGGCCCCCAGTTTCAACTGCAATTCTACGGTTGAGCCGCAAACTTTCACAACTGACTTAAGGACCCGTCTACGCTCCCTTTAAACCCAAT
+
FFFFFFFFFFFFFFFFFFFFFFFFFFFFFFFFFFFFFFFFFFFFFFFFFFFFFFFFFFFFFFFFFFFFFFFFFFFFFFFFFFFFFFFFFFFFFFFFFFFFFFFFFFFFFFFFFFFFFFFFFFFFFFFFFFFFFFFFFFFFFFFFFFFFFFFFFFFFFFFFFFFFFFFFFFFFFFFFFFFF:FFFFFFFFFFFFFFFFFFFFFFFFFFFFFFFFFFF:FFFF,FFFFFFFFFFFFFFFFFFFFFFFFFFFF
@A00881:241:HJW2NDRXX:1:2128:27796:8766 2:N:0:CGAGAGAA+GATTGGAG
ACTGATGGACTACGCGGGTATCTAATCCTGTTTGCTCCCCACGCTCTCGCGCCTCAGCGTCAGTTGTCGTCCAGCAATCCGCCTTCGCCACTGGTGTTCTTCCGTATATCTACGCATTTCACCGCTACACACGGAATTCCGATTGCCTCTCCGATACTCAAGACTGGCAGTTTCAAATGCAGGCTATGGGTTAAGCCCATAGTTTTCACATCTGACTTGTCAGCCCGCCTACGCGCCCTTTACACCCAGT
+
FFFFFFFFFFFFFFFFFFFFFFFFFFFFFFFFFFFFFFFFFFFFFFFFFFFFFFFFFFFFFFFFFFFFFFFFFFFFFFFFFFFFFFFFFFFFFFFFFFFFFFFFFFFFFFFFFFFFFFFFFFFFFFFFFFFFFFFFFFFFFFFFFFFFFFFFFFFFFFFFFFFFFFFF:F:FFFFFFFFFFFF:F,FFFFFFFFFFFFFFFFFFFFFFFFFFFFFFF:,FFFFFFFFFFF:FFFFFFFFFFFFFFFFFFF
@A00881:241:HJW2NDRXX:1:2128:29134:8860 2:N:0:CGAGAGAA+GATTGGAG
ACTGATGGACTACGAGGGTATCTAATCCTGTTTGCTCCCCACGCTCTCGCGCCTCAGCGTCAGTTGTCGTCCAGCAATCCGCCTTCGCCACTGGTGTTCTTCCGTATATCTACGCATTTCACCGCTACACACGGAATTCCGATTGCCTCTCCGATACTCAAGACTGGCAGTTTCAAATGCAGGCTATGGGTTAAGCCCATAGTTTTCACATCTGACTTGTCAGCCCGCCTACGCGCCCTTTACACCCAGT
+
FFFFFFFFFFFFFFFFFFFFFFFFFFFFFFFFFFFFFFFFFFFFFFFFFFFFFFFFFFFFFFFFFFFFFFFFFFFFFFFFFFFFFFFFFFFFFFFFFFFFFFFFFFFFFFFFFFFFFFFFFFFFFFFFFFFFFFF:FFFFFFFFFFFFFFFFFFFFFFFFFFFFFFFFFFFFFFFFFFFFFFFFF,FFFFFF,FFFFFFFFFFFFFFFFFFFFFFFFFFFFFF,FFFF:FFFFFFFFFFFFFFFFFFFFF
@A00881:241:HJW2NDRXX:1:2128:25391:9204 2:N:0:CGAGAGAA+GATTGGAG
ACTGATGGACTACCTGGGTATCTAATCCTGTTTGCTCCCCACACTTTCGTGCCTCAATGTCAGTTACTGTCCAGAAAGTCGCCTTCGCCACTGGTGTTCCTCCTAATATCTACGCATTTCACCGCTACACTAGGAATTCCACTTTCCTCTCCAGCACTCAAGAAATGTAGTTTTAGTTGCAGTTCCTCAGTTAAGCCGAGGGATTTCACAACTAACTTGCCTTCCCATCTACGCACCCTTTACACCCAAT
+
FFFFFFFFFFFFFFFFFFFFFFFFFFFFFFFFFFFFFFFFFFFFFFFFFFFFFFFFFFFFFFFFFFFFFFFFFFFFFFFFFFFFFFFFFFFFFFFFFFFFFFFFFFFFFF:FFFFFFFFFFFFFFF:FFFFFFFF:FFFFFFFFFFFFFFFFFFFFFFFFFFFFFFFF,FFFF:FFFFFFFFFFFFFFFF:FFFFFFFFFFF::FFFFFFFF:FFFFFFF:FFFF:FF,FFF:FFFFF:FFFFFFFFFF,
@A00881:241:HJW2NDRXX:1:2128:27444:9502 2:N:0:CGAGAGAA+GATTGGAG
ACTGATGGACTACTCGGGTATCTAATCCTGTTCGCTCCCCACGCTTTCGTGCCTCAACGACAGATATAGTTTGGTAAGCTGCCTTCGCAATCGGTGTTCTGTATGATCTCTATGCATTTCACCGCTACACCATACATTCCGCCTACCGCAACTAATCTCTAGCTCAACAGTATTGGAGGCAGTTTCAGGGTTAAGCCCTAACCTTTCACCTCCAACTTATCAAACCGCCTACGCACCCTTTAAACCCAAT
+
F,FFFFFF:FFFF:F:FFFFFFFFFFFFFFF,FFFFFFFFFFFFFFFFFFFFFFF:FFF,FFFFFFFFFFFFFFFFFFFFFFFFFFFFFFFFFFFFFFFFFFF,FF:FFFFFFFFFF:FFFFFFFFFF:FFFF:FFFFFFFFFF:FFFFFFFF,,:F,:FFFFFFFFFFFFFFFFFFFFFFFFFFF:F:FFFFF:FFFFFFF,FFFF:F:FF:,F:FFFF:FFFFFFFFFFFFFFFFFF:FFFFFFF:,F
@A00881:241:HJW2NDRXX:1:2128:16486:9721 2:N:0:CGAGAGAA+GATTGGAG
ACTGATGGACTACCCGGGTATCTAATCCTGTTTGCTCCCCACGCTCTCGCGCCTCAGCGTCAGTTGTCGTCCAGCAATCCGCCTTCGCCACTGGTGTTCTTCCGTATATCTACGCATTTCACCGCTACACACGGAATTCCGATTGCCTCTCCGATACTCAAGACTGGCAGTTTCAAATGCAGGCTATGGGTTAAGCCCATAGTTTTCACATCTGACTTGTCAGCCCGCCTACGCGCCCTTTACACCCAGT
+
FFFFFFFFFFFFFFFFFFFF:FFFFFFFFFFFFFFFFFFFFFFFFFFFFFFFFFFFFFFFFFFFFFFFFFFFFFFFFFFFFFFFFFFFFFFFFFFFFFFFFFFFFFFFFFFFFFF:FFFFFFFFFFFFFF,FFFFFFFFFFFFFF,:,:F,::F:F:F:FF:FFFFF:FFFFFFFF:,FFFFF:F:F::FFFFF::F:F,:FFFFF,FFFFFFFFF:F:FFFF,FFFFFFFFFFFFFFFFFFFFFFFFFF
@A00881:241:HJW2NDRXX:1:2128:28528:9721 2:N:0:CGAGAGAA+GATTGGAG
ACTGATGGACTACTAGGGTATCTAATCCTGTTTGCTCCCCACACTTTCGCGCCTCAGCGTCAGTTACAGTCCAGTCAGTCGCCTTCGCCACTGGTGTTCCTCCCAATCTCTACGCATTTCACCGCTACACTGGGAATTCCACTGACCTCTCCTGCACTCAAGCTCACCAGTATCCAAAGCCATTCCCATCTTGAAAACGGGACTTTCACTCCAGACTTAGCGGGCCGCCTACGCGCCCTTTACGCCCAAT
+
FFFFFFFFFFFFFFFFFFFFFFFFFFFFFFFFFFFFFFFFFFFFFFFFFFFFFFFFFFFFFFFFFFFFFFFFFFFFFFFFFFFFFFFFFFFFFFFFFFFFF:FFFFFFFFFF:FFFFFFFFFFFFFFFFFFFFFFFFFFFFFFFFFFFFFFFFF:FFFFFFFFFFFFFFFF,FFFFFFFFFF:FFFFFF,FFFFFFFFFFFFFFFFFFF:FFFFFFFFF,:F::FFFFFFF:FFFFFFFFFFFFFFFF:F
@A00881:241:HJW2NDRXX:1:2128:26006:10269 2:N:0:CGAGAGAA+GATTGGAG
ACTGATGGACTACCTGGGTATCTAATCCTGTTCGCTCCCCACGCCCTCGTGCCTCAGCGTCAATAGACGATTCGCGAGATGCCTTCGCAATCGGCGTTCTGAGTGATCTCTATGCATTTCACCGCTACACCACTCATTCCTCCCGCGGCATCGCCATTCCAGCCACACAGTATTGGAGGCACCCCCGACGTTGAGCGCCGGCATTTCACCTCCAACTTGCACGACCGCCTACGCACCCTTTAAACCCAAT
+
FFFFFFFFFFFFFFFFFFFFFFFFFFFFFFFFFFFFFFFFFFFFFFFFFFFFFFFFFFFFFFFFFFFFFFFFFFFFFFFFFFFFFFFF:FFFFFFFFFFFFFFFFFFF:FFFFFFFFFFFFFFFFFF::FFFFFFFF,FFFFFFFFFFFFFFFFFFFFFFFFFFFFFFFFFFFFFFFFFFFFFFFFFFFFF,FFFF:FFFFF:FFFFFFFFFFFF:FFFFFFFFFF:,FF,,:FFF:FF::FFFFFF:FF
@A00881:241:HJW2NDRXX:1:2128:23421:10394 2:N:0:CGAGAGAA+GATTGGAG
ACTGATGGACTACTTGGGTATCTAATCCTGTTCGATACCCACACTTTCGAGCATCAATGTCAGTGACGGGCTGGCAAGCTGCTTTCGCAATCGGGGTTCTTCGTGATATCTATGCATTTCACCGCTACACCACGAATTCCGCCTGCCGCGACCGTACTCAAGCATGCCAGTTTCAACGGCGGTTCCGTGGTTGAGCCACGAACTTTCACCGCTGACTTAACAAGCCATCTACGCTCCCTTTAAACCCAAT
+
FFFFFFFFFFFFFFFFFFFF:FFFFFFFFFFFFFFFFFFFFFFFFFFFFFFFFFFFFFFFFFFFFF:FFFFFFFFFFFFFFFFFFFFFFFFFFFFFFFFFFFFFFFFFFFFFFFF:FFFFFFFFFFFFFFFFFFFF:FFFFFF:FFFFFFFFFFFFFFFFFFFFFFFFFF,FFFFFFFFFFFF:FFFFFFFFFFFFF:FFFFFF,FF:FFFFFFFFF:FF:FFFFFFFFF,:FFFFFFFFFFFFFFFFFF
@A00881:241:HJW2NDRXX:1:2128:14868:10426 2:N:0:CGAGAGAA+GATTGGAG
ACTGATGGACTACCAGGGTATCTAATCCTGTTCGATACCCACACTTTCGAGCATCAATGTCAGTGACGGGCTGGCAAGCTGCTTTCGCAATCGGGGTTCTTCGTGATATCTATGCATTTCACCGCTACACCACGAATTCCGCCTGCCGCGACCGTACTCAAGCATGCCAGTCTCAACGGCGGTTTCATGGTTGAGCCACGAACTTTCACCGCTGACTTAACAAGCCATCTACGCTCCCTTTAAACCCAAT
+
FFFFFFFFFFFFFFFFFFFF:FFFF:FFFFFFFFFFFFFFFFFFFFFFFFFFFFFFFFFFFFFFFFFFFFFFFFFFFFFFFFFFFFFFFFFFFFFFFFFFFFFFFFFF:FFFFFFFFFFFFFFFFFFFFFFFFFFFFFFFFFFFFFFFFFFFFFFFFFFFFFFFFFFFFFFFFFFF:FFFFFFFFFFFFFFFFFFFFFFFFFFFFF:FFFFFFFFFF,:FFFFFFF:FFFFFFFFFFFFFFFFFFFFFFF
@A00881:241:HJW2NDRXX:1:2128:20274:10426 2:N:0:CGAGAGAA+GATTGGAG
ACTGATGGACTACTGGGGTATCTAATCCTGTTTGCTCCCCACGCTTTCGTGCCTCAACGTCAGATATAGTTTGGTAAGCTGCCTTCGCAATCGGTGTTCTGTATGATCTCTATGCATTTCACCGCTACACCATACATTCCGCCTACCGCAACTACTCTCTAGCTCAACAGTATTGGAGGCAGTTTCAGGGTTAAGCCCTAACATTTCACCTCCAACTTATCAAACCGCCTACGCACCCTTTAAACCCAAT
+
FFFF:FFFFFFFFFFFFFFFFFFFFFFFFFFFFFFFFFFFFFFFFFFFFFFFFFFFFFFFFFFFFFFFFFFFFFFFFFFFFFFFFFFFFFFFFFFFFFFFFFFFFFFFFFFFFFFFFFFFFFFFFFFFFFFFFFFFFFFFFFFFFFFFFF:FFFFFFFFF:FFFFFFFFFFFFFFFFFFF:FFFFF,FFF:FFFFFFFFFFFFFFFFFFFFFFFFFFFFFFFFFFFFFFFFFFFFFFFFFF:::FFFF::
@A00881:241:HJW2NDRXX:1:2128:20256:10770 2:N:0:CGAGAGAA+GATTGGAG
ACTGATGGACTACGGGGGTATCTAATCCTGTTTGCTCCCCACGCTTTCGAGCCTCAACGTCAGTTACAGTCCAGTAAGCCGCCTTCGCCACTGGTGTTCCTCCTAATATCTACGCATTTCACCGCTACACTAGGAATTCCGCTTACCTCTCCTGCACTCCAGCCGGACAGTTTCCAAAGCAGTCCCAGGGCTGAGCCCTGGGCTTTCACTTCAGACTTGCCCTGCCGTCTACGCTCCCTTTACACCCAGT
+
FFF:FFFFFFFFFFFFFFFFFFFFFFFFFFFFFFFFFFFFFFFFFFFFFFFFFFFFFFFFFFFFFFFFFFFFFFFFFFFFFFFFFFFFFFFFFFFFFFFFFFFFFFFFFFFFFFFFF:FFFFFFFF:FFFF:FFFFFFFFFFFFFFFFFFFFFFFFFFFFFFFFFFFF,FFFFFFFFFFFFFFFFFFF:FFFFFFFFFFFFFFFFFFFFFFF,FFFFFFFFFFFFFFFF:FFFFFFFFFF:FF,FFFFF:
@A00881:241:HJW2NDRXX:1:2128:15582:11130 2:N:0:CGAGAGAA+GATTGGAG
ACTGATGGACTACGAGGGTATCTAATCCTGTTCGATCCCCACACTTTCGTGCTTCAGCGTCAATCCCGCCTTGGTATGCTGCCTTCGCAATCGGTGTTCTGTGTAATATCTATGCATTTCACCGCTACACTCCACATTCCGCATACCGCATCCGTATTCCAGCAATCCAGTATCAATGGCATATCACCGGTTAAGCCCGTACATTTCACCACTGACTTAAATTACAGCCTACGCACCCTTTAAACCCAAT
+
FFFFFFFFFFFFFFFFFFFFFFFFFFFFFFF::FFFFFFFFFFFF:FFFFFFFFFFFFFFFFFFF:FFFF:FFF:FFFFFFFFFFFFFF:FFFF,FFFFFFFFFFFFFFFFFFFFFFF,FFFFFF:FFFFF,FFFFFFFFFFF:FFFFF:FFFFF,FFFFFFFF,FFFFFFFFFFFFFFFFF::FFFFFFFFFFFFFF:FFFF,F,FFF:FFFFFF:F,FFFFFFFFFFFFFFF::FF:FF:FFFFF,,,
@A00881:241:HJW2NDRXX:1:2128:19524:11193 2:N:0:CGAGAGAA+GATTGGAG
ACTGATGGACTACAAGGGTATCTAATCCTGTTTGCTCCCCACGCTTTCGTGCCTCAGTGTCAGTTACAGTCCAGTGAACCGCCTTCGCCGCTGGTGTTCCTCCTAATATCTACGCATTCCACCGCTACACTAGGAATTCCGTTCACCCCTCCTGCACTCAAGTCCGGCAGTTTTGGTAGTAGTTCCGAAGTTGAGCCCCGGAATTACGCTACCAACTTGCCAAACCACCTACGCACCCTTTACGCCCAGT
+
FFFFFFFFFFFFFFFFFFFFFFFFFFFFFFFFFFFFFFFFFF:F:FFFFFFFFFFFFFFFFF:FFFFFFFFFFFFFFFFFFFFFFF:FFFFFFFFFFFFFFFFFFFFFFFFFFFFFFF:FFFFFFFFFFFFFFFFFFFFFFFFFFFFFFFFFFFFFFFFFFFFF:FFFFFFFFFFFFFFFFFFFFFFFF:FFFFFF:FFFFFFFF:FFFFFFFFFFFF:FFFFFFFF:FFFFFFFFFFFF:FFFFFFFFF
@A00881:241:HJW2NDRXX:1:2128:16866:11443 2:N:0:CGAGAGAA+GATTGGAG
ACTGATGGACTACTAGGGTATCTAATCCTGTTTGCTCCCCACACTTTCGTGCCTCAACGTCAGTTACAGTCCAGTAAGTCGCCTTCGCCACTGGTGTTCCTCCTAATATCTACGCATTTCACCGCTACACTCGGAATTCCACTTACCTCTCCTGCACTCAAGATTAGTAGTTTTAGTTGCAGTTCCGCAGTTAAGCCGAGGGCTTTCACAACTAACTTGCTTACCCGTCTACGCACCCGTTACACCCAAT
+
:,FFFFFFFFFFFFFFFFFFFF:FFFF:FFFFFFFFFFFF:FFFFFFFFFFFFFFFF:FFFFFFFFFFFFFFFF,F:FFFFFFFFFFFFFFFFFFFFFFFFFFFFFFFFFF,FFFFFFFFFFFFFFFFF:F,FFFF:FFF,F:F,:FFFFFFFFFFFFFFFFF,FF:F,FFFFFF:,FFFFF:FF,,FFFFFFF,,FFFFFF,FFFFF,FFFF,:FF,F,F,:FFFFF:FF:,FFFFF,FF:FFF:FF:F
@A00881:241:HJW2NDRXX:1:2128:25482:11678 2:N:0:CGAGAGAA+GATTGGAG
ACTGATGGACTACATGGGTATCTAATCCTGTTTGCTCCCCACGCTTTCGTGACTCAGCGTCAGTTTCAGTCCAGTAAGCCGCCTTCGCCACCGGTGTTCCTCCCAATATCTACGCATTTCACCGCTACACTGGGAATTCCGCTTACCTCTCCTGCACTCTAGTCTGACAGTTTCTTATGCAGTTCCGGGGTTAAGCCCCGAAATTTCACATATGACTTATCTGACCGCCTACTCACCCTTTACACCCAGT
+
FFFFFFFFFFFFFFFFFFFFFFFFFFFFFFFFFFFFFFFFFFFFFFFFFFFFFFFFFFFFFFFF:FFFFFFFFFFFFFFFFFFFFFFFFFFFFFFFFFFF:FFFFFFFFFFFFFFFFFFFFFFFFFFFFFFFFFFFFFFFFFFFFFFFFFFFFFFFFFFFFFFFFFFFFFFFFFFFFFFFFFFFFFFFFFFFFFFFFFFFFFFFFFFFFFF:FFFFFFFFFFFFFFFFF:FFFFFF:FF,FFFFFFFFFF
@A00881:241:HJW2NDRXX:1:2128:26169:11866 2:N:0:CGAGAGAA+GATTGGAG
ACTGATGGACTACGCGGGTATCTAATCCTGTTCGCTCCCCACGCCCTCGTGCCTCAGCGTCAATAGACGATTCGCGAGATGCCTTCGCAATCGGCGTTCTGAGTGATCTCTATGCATTTCACCGCTACACCACTCATTCCTCCCGCGGCATCGCCATTCCAGCCACACAGTATTGGAGGCACCCCCGACGTTGAGCGCCGGCATTTCACCTCCAACTTGCACGACCGCCTACGCACCCTTTAAACCCAAT
+
FFFFFFFFFFFFFFFFFFFFFFFFFFFFFFFFFFFFFFFFFFFFFFFFFFFFFFFFFFFFFFFFFFFFFFFFFFFFFFFFFFFFFFFFFFFFFFFFFFFFFFFFFFFFFFF,FFFFFFFFFFFFFFFFFFFFFFFFFFFFFFFFFFFFFFFFFFFFFFFFFFFFFFFF:FFFFFFFFFFF:FFFFFFFFFFFFFFFFFFFFFF:FFFFF:FFFFFFFFFFFFFFFFFFF:FFFFFFFFF,FFFFFFFFFF
@A00881:241:HJW2NDRXX:1:2128:28067:12587 2:N:0:CGAGAGAA+GATTGGAG
ACTGATGGACTACTCGGGTATCTAATCCTGTTCGATACCCACGCTTTCGTGCTTCAGCGTCAGTTGGGCGCCGGTATGCTGCCTTCGCAATCGGAGTTCTGCGTGATATCTATGCATTTCACCGCTACACCACGCATTCCGCATACTTCTCGCCCACTCAAGACCGTCAGTTTCAACGGCGGGCGGAGGTTGAGCCCCCGTATTTTACCGCTGACTTGACAGTCCGCCTACGCACCCTTTAAACCCAATA
+
FFFFFFFFFFFFFFFFFFFFFFFFFFFFFFFFFFFFFFFFFFFFFFFFFFFFFFFFFFFFFFFFFFF:FFFFFFFFFFFFFFFFFFFFFFFFFFFFFFFFFFFFFFFFFF,FFFF,,FFFFFFFFFFFFFFFFFFFFFFFFFFFFFFFFFFFFFFFFFF:FFFFFF:F,FF,FFFFFFFFFFFFFFFFFFFFFFFFFFFFFFFFFFFFFFFF:FFFFFF::FF:FFFF:FFF:F:FFFF,,:FFFFFFFF
@A00881:241:HJW2NDRXX:1:2128:27172:12884 2:N:0:CGAGAGAA+GATTGGAG
ACTGATGGACTACCTGGGTATCTAATCCTGTTTGCTCCCCACGCTTTCGCGCCTCAGCGTCAGTCTCAGTCCAGAAAGCCGCCTTCGCCACTGGTGTTCCTACCGATCTCTACGCATTTCACCGCTACACCGGTAATTCCGCTTTCCTCTCCTGCACTCCAGCCCGCCAGTATCAAAGGCACTTCCAACATTAAATGCTGGACTTTCACCCCTGACTTAACAGGCCGCCTACGCGCCCTTTACGCCCAAT
+
FFFFFFFFFFFFFFFFFFFFFFFFFFFFFFFFFFFFFFFFFFFFFFFFFFFFFFFFFFFFFFFFFFFFFFFFFFFFFFFFFFFFFFFFFFFFFFFFFFFFFFFFFFFFFFFFFFFFFFFFFFFFFFFFFFFFFFFFFFFFFFFFFFFFFFFFFFFFFFFFFFFFFFFFFFFFFFFFFFFFFFFFF:FFFFFFFFFF:FFF:FFFFFFFFFFFFFF:FFFFFFFFFFFFFFFFF:FFFFFFFFFFFFFF:F
@A00881:241:HJW2NDRXX:1:2128:24044:12915 2:N:0:CGAGAGAA+GATTGGAG
ACTGATGGACTACTGGGGTATCTAATCCTGTTTGCTCCCCACGCTCTCGCGCCTCAGCGTCAGTTGTCGTCCAGCAATCCGCCTTCGCCACTGGTGTTCTTCCGTATATCTACGCATTTCACCGCTACACACGGAATTCCGATTGCCTCTCCGATACTCAAGACTGGCAGTTTCAAATGCAGGCTATGGGTTAAGCCCATAGTTTTCACATCTGACTTGTCAGCCCGCCTACGCGCCCTTTACACCCAGT
+
FFFFFFFFFFFFFFFFFFFFFFFFFFFFFFFFFFFFFFFFFFFFFFFFFFFFFFFFFFFFFFFFFFFFFFFFFFFFFFFFFFFFFFFFFFFFFFFFFFFFFFFF::FFFF:FFFFFFFFFFFFFFFFFFFFFFFFFFFFFFFFFFFFFFFFFFFF:FFFFFFFFFFFFFFFFFFFFF:FFFFFFFFFFFFFFFFFFFFFFFFFFFFFFFFFFFFFFF:FFFFFFFFFFFFFFFFFFFFF::FFFFFFFFF
@A00881:241:HJW2NDRXX:1:2128:27335:13041 2:N:0:CGAGAGAA+GATTGGAG
ACTGATGGACTACGCGGGTATCTAATCCTGTTTGCTCCCCACGCCTTCGAGCCTCAACGTCAGTTACAGTCCAGTAAGCCGCCTTCGCCGCTGGTGTTCCTCCTAATATCTATGCATTTCACCGCTACACTAGGAATTCCGCTTACCTCTCCTGCACTCCAGCCGGACAGTTTCCAAAGCAGTTCTGGGGTTGAGCCCCAGCATTTCACTTCAGACTTGCCCTGCCGTCTACGCTCCCTTTACACCCAGT
+
FFFFFFFFFFFFFFFFFFFFFFFFFFFFFF:FFFFFFFFFFFFFFFFFFFFFFFFFFFFFFFFFFFFFFFFFFFFFFFFFFFFFFFFFFFFFFFFFFFFFFF:FFFFFFFFFFFFFFFFFFFFFFFFFFFFFF:FFFFFFFFFFFFFFFFFFFFFFFFFFFFFFFFFFFFFFFFFFFFFFFFFFFFFFFFF:FFFFFFF:FFFF:FFFFFFFFFFFFFFFFFFFFFFFFF:FFFFFFFFFFF:FFFFFFF
@A00881:241:HJW2NDRXX:1:2128:26567:13088 2:N:0:CGAGAGAA+GATTGGAG
ACTGATGGACTACTGGGGTATCTAATCCTGTTTGCTCCCCACGCCTTCGAGCCTCAACGTCAGTTGCCGTCCAGTAAGCCGCCTTCGCCACTGGTGTTCCTCCTAATATCTACGCATTTCACCGCTACACTAGGAATTCCGCTTACCTCTCCGGCACTCAAGCAACACAGTTTCCAGAGCAGCTCCGGGGTTGAGCCCCGGCATTTCACTCCAGACTTGCAGCGCCGTCTACGCTCCCGTTACACCCAGT
+
:F:FFFFFFFFFFFFFFFFFFFFFFFFFFFFFFFFFF:FFFFFFF:FFFFFFFFFFFFFFFFF,FFFFFFFFFFFFFFFFFFFFFFFFF,FFFFFF,FFFFFFFFFF:FF:FFFFFFFFFFFFFFFFFF:F:FFF,FFFFFFFFFFFFFFFFFFF,FFFFFFFF:F,FFFFFFFFFFFFFFFFFFFFFFF:,F,FFFFFF:F,FFFFFFFFFFFFF:F:F,,FFFFFFFF:FFF,FFF:FF:::FFFFFF
@A00881:241:HJW2NDRXX:1:2128:16116:13119 2:N:0:CGAGAGAA+GATTGGAG
ACTGATGGACTACGCGGGTATCTAATCCTGTTTGCTCCCCACGCTCTCGCGCCTCAGCGTCAGTTGTCGTCCAGCAATCCGCCTTCGCCACTGGTGTTCTTCCGTATATCTACGCATTTCACCGCTACACACGGAATTCCGATTGCCTCTCCGATACTCAAGACCGGCAGTTTCAAATGCAGGCTATGGGTTAAGCCCATAGTTTTCACATCTGACTTGTCGGCCCGCCTACGCGCCCTTTACACCCAGT
+
:::F:FFFFFFFFFFFFFFFFFFFFFFFFFFFFFFFFFFFFFFFFFFFFFFFFFFFFFFFFFF:FFFFFFFFFFFFFFFFFFFFFFFFFFFFFFFFFFFFFFF:FFF,FFFFFFFFFFFFFFFFFF:FFFFFFFF,FFF:FFF:FFFFFFFFFFFFFF:FFFFFFFFFFFFFF:FFFFFFFFFFFFFFFFFF:FFFF:FFF,,FFFFFFFFFFFFF:FF:F:F:F:FFFFFFF::FFFFFFFFFFFF:F:
@A00881:241:HJW2NDRXX:1:2128:28700:13307 2:N:0:CGAGAGAA+GATTGGAG
ACTGATGGACTACCCGGGTATCTAATCCTGTTCGCTCCCCACGCTTTCGTGCCTCAACGTCAGATATAGTTTGGTAAGCTGCCTTCGCAATCGGTGTTCTGTATGATCTCTATGCATTTCACCGCTACACCATACATTCCGCCTACCGCAACTACTCTCTAGCTCAACAGTATTGGAGGCAGTTTCAGGGTTAAGCCCTAACATTTCACCTCCAACTTATCAAACCGCCTACGCACCCTTTAAACCCAAT
+
:FFFFFFFFFFFFFFFFFFFFFFFFFFFFFFFFFFFFFFFFFFFFFFFFFFFFFFFFFFFFFFFFF:FFFFF::FFFFFFFFFFFF:FFFFFFFFFFFFFFFFFFFFFFFFFFFFFFFFFFFFFFFFFFFFFFFFFFFFFFFFFFFFFFFFFFFFFFFFFFFFFFFFFFFFFFFFFFFFFFFFFFFFFF:FFFFFFFFFFFFFFFFF:FFFF:FFFFFFFFFFFFFFFFF:FFFFF:FFFF:FFFFFF,F
@A00881:241:HJW2NDRXX:1:2128:28058:13542 2:N:0:CGAGAGAA+GATTGGAG
ACTGATGGACTACTGGGGTATCTAATCCTGTTCGATACCCACACTTTCGAGCATCAATGTCAGTGACGGGCTGGCAAGCTGCTTTCGCAATCGGGGTTCTTCGTGATATCTATGCATTTCACCGCTACACCACGAATTCCGCCTGCCGCGACCGTACTCAAGCATGCCAGTTTCAACGGCGGTTCCGTGGTTGAGCCACGAACTTTCACCGCTGACTTATCAAGCCATCTAGGGTCCCTTTAACCCCAAT
+
:,FF:FFFF:FFF:FFFFFFFF:F,F::FFFF,FF::FFF::F:FFFFFFFFFFFF:FFF:FFFFF:F,FFFFFFFFFFFFFFFFFF,,,FF:F:FFFFFFFFFF:FF:F,FFFFFFFFFFFFFFFFFFFFFFFF,FFFFFF,FFFFFFF:FFFF:FFF,FFF::FFFFFFFFFFFFFFF:FFFFFFFF:FFFFFF,F:FF,FFFFF:F,FF:::F,:F,F:,FF,F:,F,F,,FFFF,FFF,:FFFFFF
@A00881:241:HJW2NDRXX:1:2128:15826:13620 2:N:0:CGAGAGAA+GATTGGAG
ACTGATGGACTACGCGGGTATCTAATCCTGTTTGCTCCCCACGCTCTCGCGCCTCAGCGTCAGTTGTCGTCCAGCAATCCGCCTTCGCCACTGGTGTTCTTCCGTATATCTACGCATTTCACCGCTACACACGGAATTCCGATTGCCTCTCCGATACTCAAGACTGGCAGTTTCAAATGCAGGCTATGGGTTAAGCCCATAGTTTTCACATCTGACTTGTCAGCCCGCCTACGCGCCCTTTACACCCAGT
+
FFFFFFFFFFFFFFFFFFF,FFFFFFFFFFFFFFFFFFFFFFFFFFFFFFFFFFFF:FFFFFFFFFFFFFFFFFFFFFFF:FFFFFFFFFFFFFFFFFFFFFFFFFFFF:F:FFFFFFFFFFFFFF:FF:FFFFF:FFFFFFFFFFFFFFFFFFF,FFFFF,FFFFFFFFFFFFFF:FFFFFFFFFFFFFFFFF:FFFFFF:FFFFF,FFFFF:FFFF:F::FFFFFFFFFFFFFF:FFFFFF:FFF:,F
@A00881:241:HJW2NDRXX:1:2128:30083:13667 2:N:0:CGAGAGAA+GATTGGAG
ACTGATGGACTACGGGGGTATCTAATCCTGTTTGCTCCCCACGCTTTCGTGTCTCAGCGTCAGTTGTCGTCCAGTGAACCGCCTTCGCCGCCGGTGTTCTTCCCGATATCTACGCATATTACCGCTACACCGGGAATTCCGTTCACCCCTCCGACTCTCAAGAGCGGTAGTTTCTAATGCACGTTTAAAGTTGAGCCTTTAATTTTCACATCAGACTTATCGCCCCGCCTACACACCCTTTACACCCAGT
+
FFFFFFFFFFFFFFFFFFF,FFFFFFF:FFFFFFFFFFFFFFFFFFFFFFFF:FF:FFFFFFFFFFFFFFFFFFFF:FFFFFFFFFFFFFFFFFFFFFFFFFFFFFFFFFFFFFFFFFFFF:FFFFFFFF:FFFFFF:FFFFFF,FFFFFFFFFFFFFFF:FFFFFFFFFFFFF,FFFFFF,FFF:,:FFFFFFF:,F,FF,FFFFF,,F:FFF,:F,:FF:FFF,:FFFFF:FF:FFFF:F:,FFFFFF
@A00881:241:HJW2NDRXX:1:2128:25283:13902 2:N:0:CGAGAGAA+GATTGGAG
ACTGATGGACTACCGGGGTATCTAATCCTGTTCGCTCCCCACGCCCTCGTGCCTCAGCGTCAATAGACGATTCGCGAGATGCCTTCGCAATCGGCGTTCTGAGTGATCTCTATGCATTTCACCGCTACACCACTCATTCCTCCCGCGGCATCGCCATTCCAGCCACACAGTCTTGGAGGCACCCCCGACGTTGAGCGCCGGCATTTCACCTCCAACTTGCACGACCGCCTCCGCACCCTGTAAACCCAAT
+
,:FFFFFFFFFFFFFFFFFFFFFFFFFFFFFFFFFFFFFFFFFFFFFFFFFFFFFFFFFFFFFFFFFFFFFFFFFFFFFFFFFFFFFFFFFFFFFFFFFFFFFFFFFFFF:FFFFF:FFFF:FFFFFFFFFFFFFFFFFFFFFFFFFFFFFFFF,FFFFF:FFFFFFFFFF,,FFFFFFF,FFFFFFF:F:,F,FFF,FFFF,F,FF,FF:FFF,FFFFFFFFF:FFF:F:FFFFF:FFFFF,FFFF,FF
@A00881:241:HJW2NDRXX:1:2128:23809:13980 2:N:0:CGAGAGAA+GATTGGAG
ACTGATGGACTACCCGGGTATCTAATCCTGTTTGCTCCCCACGCTTTCGTGCCTCAGCGTCAGTTAATGTCCAGTAAGCCGCCTTCGCCACTGGTGTTCCTCCTAATATCTACGCATTTCACCGCTACACTAGGAATTCCGCTTACCTCTCCATCACTCAAGCCCTACAGTTTCAAATGCAGGCCCGGGGTTAAGCCCCGGGTTTTCACATCTGACTTGAAAGGCCGCCTACGCCCCCTTTACACCCAGT
+
:FFF:FFFFFF:FFFFFFFFFFFFFFFFFFFFFFFFFFFFFFFFFFFFFFFFFFFFFFFFFFF:F:FFFFFFFFFFFFFFFFFFFFFFFFFFFFFFFFFFFFFF,FFFFFFFFFFFFFFFFFFFFFFFFFF:FFFFFFFF:FFFFFFFFFFFF:FFFFFFFFFFFFFFFF:FFFFFFFFFFFFFFFFFFFFFF:FFFFFF:F,FFFFFFFF:FF::FFF,FFFFFF,FFFFFF:,FF,,FFF,FFF:FF:
@A00881:241:HJW2NDRXX:1:2128:23972:14105 2:N:0:CGAGAGAA+GATTGGAG
ACTGATGGACTACCAGGGTATCTAATCCTGTTTGCTCCCCACGCTTTCGCGCCTCAGCGTCAGTTGCTGTCCAGCAGATCGCCTTCGCCACTGGTGTTCCTCCTAATATCTACGCATTTCACCGCTACACTAGGAATTCCATCTGCCTCTCCAGGACTCAAGAACTACCGTTTCAAATGCAGGCCACAGGGTGAGCCCGTGGTTTTCACATCTGACTTGCAATCCCGCCTACACGCCCTTTACACCCAGT
+
FFFF,FFFFFFFFFFFFFFFFFFF,FF:FFFFFFFFFFFF:FFF::FFFFFFFFFFFFFFFFFF,FFFFFFFF::FFFFFFFFFFFFFFFFFFFFF:FFF:FFFF:FFFF,FFFFF:F,F,FFFFF:FFFFFFFFFFFFFFFFFFF:FFFFFFF,F,FF,FFFFFFF:,FFF,FFF,FFF:FFFF:F,FF,F:,F,FFF:FFF:FFFFF,FF,F,F,F:F:FFF:FFF,F,FFFFFF:,F,F,FF,::F:
@A00881:241:HJW2NDRXX:1:2128:26856:14340 2:N:0:CGAGAGAA+GATTGGAG
ACTGATGGACTACTAGGGTATCTAATCCTGTTTGCTCCCCACGCTTTCGCGCCTCAGCGTCAGTTTCAGTCCAGAAAGCCGCCTTCGCCACTGGTGTTCCTACCGATCTCTACGCATTTCACCGCTACACCGGTAATTCCGCTTTCCTCTCCTGCACTCCAGCCTGTCAGTATCATAGGCACTTCCAACATTATGTGCTGGACTTTCACCTCTGACTTAACAGGCCGCCTACGCGCCCTTTACGCCCAAT
+
FFFFFFFFFFFFFFFFFFFFFFFFFFFFFFFFFFFFFFFFFFFFFFFFFFFFFFFFFFFFFFFFFFFFFFFFFFFFF:FFFFFFFFFFFFFFFFFFFFFFFFFFFFFFFFFFFFFFFFFFFFFFFFFFFFFFFFFFFFFFFFFFFFFFFFFFFFFFFFFFFFFFFFFFFFFFFFFFFFFFFFFFFFFFFFFF:FFFFFFFFFFFFFFFFFFFFFFFFFFFFFFFFFFFF:FFFFFFFFFF:F:FFFFFFF
@A00881:241:HJW2NDRXX:1:2128:17716:15139 2:N:0:CGAGAGAA+GATTGGAG
ACTGATGGACTACGTGGGTATCTAATCCTGTTTGCTCCCCACGCTTTCGAGCCTCAGCGTCAGTTAAAGCCCAGTAAGCCGCCTTCGCCACTGATGTTCCTCCTAATATCTACGCATTTCACCGCTACACTAGGAATTCCGCTTACCTCTACTTCACTCAAGAACCTCAGTTTCAAATGCAGTTTATGGGTTGAGCCCATAATTTTCACATCTGACTTAAAGTCCCGCCTACACTCCCTTTACACCCAGT
+
FF:FFFFFFFFFFFFFFFFFFFFFFFFFFFFFFFFFFFFFFFFFFFFFFFFFFFFFFFFFFFFFFFFFFF:FFFFFFFFFFFFFFFFFFFFFFFFFFFFFFFFFFFFFFF:FF:FF,FFFFFFFFFFFFFF,FFF,FFFFFFFFFFFFFFFFFFF,FFF,FFFFFFFFFF:FFFFF,FFFFF,FFFF,FFFFFFFF:FF,FF,FFF:FFFFFFF,F::,,F:FFFFFFFFFFFF,,FF,FF:F,FFFFFF
@A00881:241:HJW2NDRXX:1:2128:30626:15483 2:N:0:CGAGAGAA+GATTGGAG
ACTGATGGACTACCCGGGTATCTAATCCTGTTTGCTCCCCACGCTTTCGAGCCTCAACGTCAGTTACAGTCCAGTAAGCCGCCTTCGCCACTGGTGTTCCTCCTAATATCTACGCATTTCACCGCTACACTAGGAATTCCGCTTACCTCTCCTGCACTCCAGAATCACAGTTTCCAAAGCAGTCCGGGGGTTGAGCCCCCGCCTTTCACTTCAGACTTGCCTTTCCGTCTACGCTCCCTTTACACCCAGT
+
FFFFFFFFFFFFFFFFFFFFFFFFFFFFFFFFFFFFFFFFFFFFFFFFFFFFFFFFFFFFFFFFFFFFFFFFFFFFFFFFFFFFFFFFFFFFFFFFFFFFFFFFFFFFFFFFFFFFFFFFFFFFFFFFFFFFFFFFFFFFFFFFFFFFFFFFFFFFFFFF:FFFFFFFFFF,FFFFFFFFFF:FFFFFFFFFFFFFFFFFFFF:FFFFF:FFFFFFFFFFFFFFFFFFFFFFFFFFFFFFFFFFF:FFFF
@A00881:241:HJW2NDRXX:1:2128:26087:15546 2:N:0:CGAGAGAA+GATTGGAG
ACTGATGGACTACAGGGGTATCTAATCCTGTTTGCTCCCCACGCTTTCGAGCCTCAGCGTCAGTTAAAGCCCAGTAAGCCGCCTTCGCCACTGATGTTCCTCCTAATATCTACGCATTTCACCGCTACACTAGGAATTCCGCTTACCTCTACTTCACTCAAGAACCTCAGTTTCAAATGCAGTTTATGGGTTGAGCCCATAATTTTCACATCTGACTTAAAGTCCCGCCTACACTCCCTTTAAACCCAGT
+
FFFFFFFFFFFFFFFFFFFFFFFFFFFFFFFFFFFFFFFFFFFFFFFFFF,FFFFFFFFFFFFFFFFFFFFFFFFF:FFFFFFFFFFFFFFFFFFF:FFFFFFFFFFFFFFFFFFFFFFFFFFFFFFFFFFFFFF:FFFF:FFFFFFFFFFFFFFFFFFFFFFF:FFFFFFFFFFFFFFFFFFFFFFFFFF:F:FF:F:F:F,:FFF,FFFFFFF:FFF::FFF:FFF,FFFFFFFFF,FF:,FFFFFF:
@A00881:241:HJW2NDRXX:1:2128:28393:15781 2:N:0:CGAGAGAA+GATTGGAG
ACTGATGGACTACATGGGTATCTAATCCTGTTTGCTCCCCACGCTTTCGAGCCTCAACGTCAGTTACAGTCCAGTGAGCCGCCTTCGCCTCCGGTATTCCTCCTAATATCTACGCATTTCACCGCTACACTAGGAATTCCGCTTGCCTCTCCGATACTCAAGGACTACAGTTTCAAATGCAGCCCCGGGGTTGAGCCCCGGTATTTCACATCTGACTTGCAGTTCCGCCTACACGCCCTTTACACCCAGT
+
FFFFFFFFFFFFFFFFFFFFFFFFFFFFFFFFFFFFFFFFFFFFFFFFFFFFFFFFFFFFFFFFFFFFFFFFFFFFFFFFFFFFFFFFFFFFFFFFFFFFFFFFFFFFFFFFFFFFFFFFFFFFFFFFFFFFFFFFFFFFFFFFFFFFFFFFFFFFFFFFFFFFFFFFFFFFFFFF:FFFFFFFFFFFFFFFFFFFFFFFFFFFFFFFFFFFFFFFFFF,FFFFFFFFFFFFF,FFFFFFF:FFFFFFFF
@A00881:241:HJW2NDRXX:1:2128:21242:15890 2:N:0:CGAGAGAA+GATTGGAG
ACTGATGGACTACATGGGTATCTAATCCTGTTCGATCCCCACGCTTTCGTGCTTCAGCGTCAGTCTCGCTATGGTATGCTGCCTTCGCAATCGGGGTTCTGCGTGATATCTATGCATTTCACCGCTACACCACGCATTCCGCATACCTCTTCCGAACTCCAGTCCCGCAGTTTCAATGGCAAGCGCACGGTTAAGCCGCACGTTTTCACCGCTGACTTGCGGGTCCGCCTACGCATCCTTTAAACCCAAT
+
FFFFFFFFFFFFF:FFFFFFFFFFFFFFFFFFFFFFFFFFFFFFFFFFFFFFFFFFFFFFFFFFFFFFFFFFFFFF:FFFFFFFFFFFFFFFFFFFFFFFFFFFFFFFFFFFFFFFFFFFFFFFFFFF:FF:F:FFFFFFFFFFFFFFFFFFFFFFFFFFFFFFFFFFFFFFFFFFFFFFFFFFFFFFFFFFFFFFFFFFFFFFFFFFFFFFFFFFFFFFFFFF:FFFFFFFFF,F,FFFFFF:FF:FFF
@A00881:241:HJW2NDRXX:1:2128:20292:15937 2:N:0:CGAGAGAA+GATTGGAG
ACTGATGGACTACAGGGGTATCTAATCCTGTTTGCTCCCCACGCTCTCGCGCCTCAGCGTCAGTTGTCGTCCAGCAATCCGCCTTCGCCACTGGTGTTCTTCCGTATATCTACGCATTTCACCGCTACACACGGAATTCCGATTGCCTCTCCGATACTCAAGAACTACAGTTTCAAATGCAGGCCCCGGGTTAAGCCCAAGGTTTTCACATCTGACTTGCAATCCCGCCTACGCGCCCTTTACACCCAGT
+
FFFFFFFFFF:FFFFFFFFF:FFFFFFFFFFFFFFFFFFFFFFFFFFFFFFFFFFFFFF:FFFFFFFFFFF:FFFFFFFFFFFFFFFFFFFFFFFFFFFFFFFFFFFFFFFFFFFFFFFFFFFFFFFFFFFFFFFFFFFFF:FFFFFFFFFFFF:FFFFFFFFFFFFFFF:FFFFFFFFFFFFFFFFFFFFF,FFFFF:FFFFF,FF,FFFFFFFFFFFFFFFFFFF::FFFFF:FFFFF:FFFFFFFFF
@A00881:241:HJW2NDRXX:1:2128:25880:16219 2:N:0:CGAGAGAA+GATTGGAG
ACTGATGGACTACACGGGTATCTAATCCTGTTTGCTCCCCATGCTTTCGCGCCTCAGCGTCAGTTACCGTCCAGAAAGCCGCCTTCGCCACTGGTGTTCCTCCTAATATCTACGCATTTCACCGCTACACTAGGAATTCCGCTTTCCTCTCCGGCACTCAAGAATGCCAGTTTCAAATGCAGCCCCGGAGTTAAGCCCCGGTCTTTCACATCTGACTTGTCATCCCGCCTACACGCCCTTTACACCCAGT
+
F,FFFFFFFFFFFFFFFFFFFFFFFFFFFFFFFFFFFFFFFFFFFFFFFFFFFFF:FFFFFFFFFFFFFFFFFFFFFFFFFFFFFFFFFFFFF:FFFFFFFFFFFFFFFF:FFFFF:FFFFFFFFFFFFFF,FFFFFFFFFFFFFFFFFFFFFFFFFFFFFF:FFFFFF:FFFFFFFFFFFFFFFFFF:FFFFFFFFFFFFF:FF:FFFFFFFFFFFFF,FFF,:F:FFFFFFFFFFF,FFFFF:::FFF
@A00881:241:HJW2NDRXX:1:2128:29649:16235 2:N:0:CGAGAGAA+GATTGGAG
ACTGATGGACTACGTGGGTATCTAATCCTGTTTGCTCCCCACGCTTTCGAGCCTCAACGTCAGTTTCTGTCCAGAAAGTCGCCTTCGCCACTGGTGTTCCTCCTAATATCTACGCATTTCACCGCTACACTCGGAATTCCACTTTCCTCTCCAGTACTCAAGAAGTCCAGTTTTAGTTGCAGTTCCTCAGTTAAGCCGAGGGATTTCACAACTAACTTAAACTCCCGTCTACGCACCCTTTCCACCCAAT
+
FFFFFFFFFFFFFFFFFFFFFFFFFFFFFFFFFFFFFFFFFF:FFFFFFFFFFFFFFFFFFFFFFFFFFFFFFFFFFFFFFFFFFFFFF:FFFFFFF:FFFFFFFFFFFFFFFFFF:F:FFFFFFFFFFFF,FF:FFFFFFFFFFFFFFFFFFFFFFFFFFFFFFFFFFFFFFFFFFFFFFFFFFFFFFFFFFFFFFFFF,FF:FFFFFF:FFF:FFFF:FFFFFFFFFFFFFFFFFFFFF,FFFFF::F
@A00881:241:HJW2NDRXX:1:2128:32850:16235 2:N:0:CGAGAGAA+GATTGGAG
ACTGATGGACTACGGGGGTATCTAATCCTGTTTGCTCCCCACGCTCTCGCGCCTCAGCGTCAGTTGTCGTCCAGCAATCCGCCTTCGCCACTGGTGTTCTTCCGTATATCTACGCATTTCACCGCTACACACGGAATTCCGATTGCCTCTCCGATACTCAAGACTGGCAGTTTCAAATGCAGGCTATGGGTTAAGCCCATAGTTTTCACATCTGACTTGTCAGCCCGCCTACGCGCCCTTTACACCCAGT
+
FFFFFFFFFFFFFFFFFFFF:FFFFFFFFFFFFFFFFFFFFFFFFFFFFFFFFFFFFFFFFFFFFFFFFFFFFFFFFFFFFFFFFFFFFFFFFFFFFFFFFFFFFFFFFFFFFFFFFFFF:FFFFFFFFFFFFFF:FFFFFFFFFFFFFFFFFFFFFFFFF:FFFFFFFFFFFFFFFFFFFF:FFFFFFFFFFFFFFFFF:FFFFFFFFFFFFFFFFF,FF:FFFFFFF:FFFF:FFF:FFF,FFFFFFF
@A00881:241:HJW2NDRXX:1:2128:30373:16329 2:N:0:CGAGAGAA+GATTGGAG
ACTGATGGACTACTTGGGTATCTAATCCTGTTCGCTCCCCACGCCCTCGTGCCTCAGCGTCAATAGACGATTCGCGAGATGCCTTCGCAATCGGCGTTCTGAGTGATCTCTATGCATTTCACCGCTACACCACTCATTCCTCCCGCGGCATCGCCATTCCAGCCACACAGTATTGGAGGCACCCCAGACGTTGAGCGCCGGCATTTCACCTCCAACTTGCACGACCGCCTACGCACCCGTTAAACCCAAT
+
FFF:FFFFFFFFFF::FFFFFFFFFFFFFFFFFFFFFF:FFF,F,FFFFFF:,FFFFFFFFF,:FFFFFFFFFFFFFFFFFFFFFFFFFFFFF::FFFFFFFFFFFF:FFFFFFFF,:FFFFF,FFF,F:F,FFFFFFF,FFFFFFFFF:FFFFF,FFFFFFFF,FFFFF,F,FF,,FF,FF,,:,FFFFFFFF:FF:FF,F,FFFF,:FFFFF:,FF:FF:F:FFFFFFF::FF,F,,:F,FFFFFFFF
@A00881:241:HJW2NDRXX:1:2128:12915:16438 2:N:0:CGAGAGAA+GATTGGAG
ACTGATGGACTACGTGGGTATCTAATCCTGTTTGCTCCCCACGCTCTCGCGCCTCCGCGTCAGTTGTCGTCCAGCAATCCGCCTTCGCCACTGGTGTTCTTCCGTATATCTACGCATGTCACCGCTCCACCCGGAATTCCGATTGCCTCTCCGATACTCAAGACTGGCAGTTTCAAATGCAGGCTATGGGTTAAGCCCATAGTTTTCACATCTGACTTGTCAGCCCGCCTACGCGCCCTTTACACCCCTT
+
,FFFFFFFFFFFFFFFF::::FF:FF:::F,:FFFFFFFFFFFFFFF::FFFF:F,F::FFFF:FFFFFFFFFF:FF,FFFFF:FFFFFFFFFFFFF:FFF:FFF,,,:FF,F:FF:,FF:FFFFF,:FF,FFFFFFFFF:,FFFFF:FFFF::F:FFFFF:F:FFFFF:FFFFFF:F::FFFFF,::::FFFFFFFFFFF:FF:FF:,:FFFFFFFF,,FFF:::FF,:FFFFFFFFFFFF:FF,::,,
@A00881:241:HJW2NDRXX:1:2128:23493:16814 2:N:0:CGAGAGAA+GATTGGAG
ACTGATGGACTACAAGGGTATCTAATCCTGTTCGCTCCCCACGCCCTCGTGCCTCAGCGTCAATAGACGATTCGCGAGATGCCTTCGCAATCGGCGTTCTGAGTGATCTCTATGCATTTCACCGCTACACCACTCATTCCTCCCGCGGCATCGCCATTCCAGCCACACAGTAGTGGAGGCACCCCCGACGTTGAGCGCCGGCATTTCACCTCCAACTTGCACGACCGCCTACGCTCCCTTTAAACCCAAT
+
FFFFFFFFFFFFF,FFFFFFFFFFFFFFFFFFFFFF:FFFFFFFFFFFFFFFFFFFFFFFF::FFFFFFFFFFFFFFFFFFF:FFFFFFFFFFFFFFFFFFFFFFFFFFF:FFFF:,FFFFF:FFFFFFFFF:FFFFFFFFFFFFFFFFFFFFFFFFFFFFFFF,FFFFFFF,FFF,:FFFFFFFFFF:F::FFFF:F:FFFF:FFFFFFFFFF:FF::FF:FFFF:FF:F:FF,FFFFFFF,:FF:,:,
@A00881:241:HJW2NDRXX:1:2128:26494:16939 2:N:0:CGAGAGAA+GATTGGAG
ACTGATGGACTACCGGGGTATCTAATCCTGTTTGCTCCCCACACTTTCGTGCCTCAACGTCAGTTACTGTCCAGAAAGTCGCCTTCGCCACTGGTGTTCCTCCTAATATCTACGCATTTCACCGCTACACTAGGAATTCCACTTTCCTCTCCAGCACTCAAGAAAATCAGTTTTGGTTGCAGTTCCTCAGTTGAGCCGAGGGATTTCACAACCAACTTAACTTCCCGTCTACGCACCCTTTACACCCAAT
+
FFFFFFFFFFFFFFFFFFFFFFFFFFFFFFFFFFFFFFFFFFFFFFFFFFFFFFFFFFFFFFF:FFFFFFFFFFFFFFFFFFFFFFFFFFFFFFFFFFFFFFFF,FFFFFFFFFFFFFFFFFFFFFFFFFF,FFFFFFFFFFFFFFFFFFFFFFFFFFFFFFFF:FFFFFFFFFFFFFFFFFFFFFFFFFFFFFFFFF,FFFFFFFFFFFFFFF,FFFFFFFFFFFFF:F:FFF:FFFFFFFFFFFFF,F
@A00881:241:HJW2NDRXX:1:2128:20302:17268 2:N:0:CGAGAGAA+GATTGGAG
ACTGATGGACTACGAGGGTATCTAATCCTGTTTGCTCCCCACGCTCTCGCGCCTCAGCGTCAGTTGTCGTCCAGCAATCCGCCTTCGCCACTGGTGTTCTTCCGTATATCTACGCATTTCACCGCTACACACGGAATTCCGATTGCCTCTCCGATACTCAAGACTGGCAGTTTCAAATGCAGGCTATGGGTTAAGCCCATAGTTTTCACATCTGACTTGTCAGCCCGCCTACGCGCCCTTTACACCCAGT
+
FFFFFFFFFFFFFFFFFFFFFFFFFFFFFFFFFFFFFFFFFFFFFFFFFFFFFFFFFFFFFFFFFFFFFFFFFFFFFFFFFFFFFFFFFFFFFFFFFFFFFFFFFFFFFFFFFFFFFFFFFFFFFFFFFFFFFFFFFFFFFFFFFFFFFFFFFFFFFFFFFFFFFFFFFFFFFFFFFF:FFFFFFFFFFFF:FFFFF:FFFFFF:FFFFFFFFFFFFF,FFFFFFFFFFFFFFFFFFFFFFFFFFFFFFF
@A00881:241:HJW2NDRXX:1:2128:28275:17738 2:N:0:CGAGAGAA+GATTGGAG
ACTGATGGACTACCTGGGTATCTAATCCTGTTTGCTCCCCACGCTCTCGCGCCTCAGCGTCAGTTGTCGTCCAGCAATCCGCCTTCGCCACTGGTGTTCTTCCGTATATCTACGCATTTCACCGCTACACACGGAATTCCGATTGCCTCTCCGATACTCAAGACTTGCAGTTTCAAATGCAGGCTATGGGTTAAGCCCATAGTTTTCACATCTGACTTGTATGCCCGCCTACGCGCCCTTTACACCCAGT
+
FFFFFFFFFFFFFFFFFFFFFFFFFFFFFFFFFFFFFFFFFFFFFFFFF:FFFFFFFFFFFFFFFFFFFFFFFFFFFFFFFFFFFFFFFFFFFFFFFFFFFFFFFFFFFFFFFFFFFFFFFFFFFFFFFFFFFFFFFFFFFFFFFFFFFFFFFFFFFFFF:FFFFF:FF::FFFFFFFFFFFFFFFFFF::FFFFFFFF,FF,FFFF,FFFFFFFF:FFFFFFFFF:FFFFF,FFFFFFFF:,FFFFFFF
@A00881:241:HJW2NDRXX:1:2128:27968:17863 2:N:0:CGAGAGAA+GATTGGAG
ACTGATGGACTACCAGGGTATCTAATCCTGTTCGCTCCCCACGCTTTCGTGCCTCAGTGTCAGTTACAGTCCAGCAAACCGCCTTCGCTACTGGTGTTCTTCCTAATATCTACGCATTCCACCGCTACACTAGGAATTCCGTTTGCCCCTCCTGCACTCAAGTCCAACAGTTTTAGTAGTAGTCCCGAAGTTAAGCCCCGGGCTTACGCTACTAACTTGCCAAACCACCTACGCACCCTTTACGCCCAGT
+
FFFFFFFFFFFFFFFFFFFFFFFFFFFFFFFFFFFF:FFFFFFFFFFFFFFFFF:FFFFFFFFFFFFFFFFFFFFFF:F:FFFFF:FFFF:FFFFF:FFFFFFFFFFFFFFFFFFFFF:FFFFFFFF:FFFFFFFF:FFF:FFFFF:FFFFFFFFF:FFFFFFF:FFFFFFFFFF:FF:FF:F:F:F,F:FFF:F,F:FFFFFFFF,FFFF:FFF,FFFF,FFFFFFFF:F::,FFFFFFFFF,FFFFFF
@A00881:241:HJW2NDRXX:1:2128:21034:18349 2:N:0:CGAGAGAA+GATTGGAG
ACTGATGGACTACTGGGGTATCTAATCCTGTTTGCTCCCCACGCTTTCGAGCCTCAGTGTCAGTTACAGTCCAGTAAGCCGCCTTCGCCACTGGTGTTCCTCCTAATATCTACGCATTTCACCGCTACACTAGGAATTCCACTTACCTCTCCTGCACTCCAGCCGGACAGTTTCAAATGCAGTTCCGGGGTTGAGCCCCGGCATTTCACATCTGACTTGCAATCCCGCCTACACTCCCTTTACACCCAGT
+
FFFFFFFFFFFFFFFFFFFFFFFFFFFFFFFFFFFFFFFFFFFFFFFFFFFFFFFFFFFFFFFFFFFFFFFFFFFF:FFFFFFFFFFFFFFFFFFFFFFFFFFFFFFFFFFFFFF:FFFFFFFFFFFFFFFFFFFFFFFFFFFFFFFFFFFFFFFFFFFFFFFFF:FF:FFFFFFFFFFFFFFFFFFFFFFFFFFFFFFFFFFFFFFFFFFFFFFFFFFFFFFFFF:F:::FFFFFFFFFFFFFFFFFFF
@A00881:241:HJW2NDRXX:1:2128:19813:18771 2:N:0:CGAGAGAA+GATTGGAG
ACTGATGGACTACGAGGGTATCTAATCCTGTTTGCTCCCCACGCTTTCGCGCCTCAGCGTCAGTTGTCGTCCAGCAAGCCGCCTTCGCCACTGGTGTTCCTCCTAATATCTACGCATTTCACCGCTACACTAGGAATTCCGCTTGCCTCTCCGATACTCAAGGACTACAGTTTCAAATGCAGCCCCGGGGTTGAGCCCCGGTATTTCACATCTGACTTGCAGTTCCACCTACACGCCCTTTACACCCAGT
+
FFFFFFFFFFFFFFFFFFFFFFFFFFFFFFFFFFFFFFFFFFFFFFFFFFFFFFFFFFFFFFF:FFFFFFFFFFF:FFFFFFFFFFFFFFFFFFFFFFFFFFFFFFFFFFFFFFFFFFFFFFFFFFFFFFFFFFFFFFFFFFFFFFFFFFFFFFFFFFFFFFFFFFFFFFFFFFFFFFFFFFFFFFFFFFFFFFFFFFFFFFFFFFFFFFFFFFFFFFFFFFFFFFFFFFFFFFFFFFFFFFF,FFFFFF
@A00881:241:HJW2NDRXX:1:2128:28185:18897 2:N:0:CGAGAGAA+GATTGGAG
ACTGATGGACTACAGGGGTATCTAATCCTGTTCGCTCCCCACGCCCTCGTGCCTCAGCGTCAATAGACGATTCGCGAGATGCCTTCGCAATCGGCGTTCTGAGTGATCTCTATGCATTTCACCGCTACACCACTCATTCCTCCCGCGGCATCGCCATTCCAGCCACACAGTATTGGAGGCACCCCCGACGTTGAGCGCCGGCATTTCACCTCCAACTTGCACGACCGCCTACGCACCCTTTAAACCCAAT
+
FFFFFFFFFFFFFFFFFFFFFFFFFFFFFFFFFFFFFFFFFFFFFFFFFFFFFFFFFFFFFFFFFFFFFFFFFFFFFFFFFFFFFFFFFFFFFFFFFFFFFFFFFFF:FFFFFFFF:FFFFFFFFFFFFF:FFFFFFFFFFFFFFFFFFFFFFFFFFFFFFFFFFFFFFFFFFFFFFFFFFFFFFFFFFFFFFFF,FFFFFFFFFFF:F:F:FFFFFFFFFF,FFFFFFFFFFFFFFFFFFF,FFFFF,F
@A00881:241:HJW2NDRXX:1:2128:11831:19006 2:N:0:CGAGAGAA+GATTGGAG
ACTGATGGACTACTAGGGTATCTAATCCTGTTTGCTCCCCACACTTTCGTGCCTCAACGTCAGTTTCTGTCCAGAAAGTCGCCTTCGCCACTGGTGTTCCTCCTAATATCTACGCATTTCACCGCTACACTAGGAATTCCACTTTCCTCTCCAGTACTCAAGAAGTCCAGTTTTAGTTGCAGTTCCTCAGTTAAGCCGAGGGATTTCACAACTAACTTAAACTCCCGTCTACGCACCCTTTACACCCAAT
+
FFFF:FFFFFFFFFFFFFFFFFFFFFFFFFFFFFFFFFFFFFFFFFFFFFFFFFFFFFFFFFFFFFFFFFFFFFFFFFFFFFFFFFFFFF:FFFFFFFFFFFFFFFFFFFFFFFFFFFFFFFFFFFFFFFFFFFFFFFFFFFFFFFFFFFFFFFFFFFFFFFFFFFFFFFFFFFFFFFF:FFFFFFFFFFFFFFFFFFFFFFFFFFFFF:FFFF:FFFFFF,FFFFF,FFFFFF:F,F:FFFF:FFFFFF
@A00881:241:HJW2NDRXX:1:2128:27434:19069 2:N:0:CGAGAGAA+GATTGGAG
ACTGATGGACTACTGGGGTATCTAATCCTGTTTGCTCCCCACGCTTTCGAGCCTCAGCGTCAGTTACGGGCCAGTAAGTCGCCTTCGCCTCCGGTATTCCTCCTAATATCTACGCATTCCACCGCTACACTAGGAATTCTACTTACCTCTCCCGCACTCAAGCTTAACAGTTTCAGATGCAGTTCCGCGGTTGAGCCGCGGGCTTTCACATCTGACTTATTATGCCGCCTACACTCCCTTTACGCCCAGT
+
FFFFFFFFFFFFFFFFFFFFFFFFFFFFFFFFFFFFFFFFFFFFFFFFFFFFFFFFFFFFFFFFFFFFFFFFFFF:FFFFFFFFFFFFFFFFFFFF:FFFFFFFFFFFFFFFFFFFFFFFFFFFFFFFFFFFFFFFFFFF,FFFFFFFFFFFFFFFFFFFFFFFFFFFFFFFFFFFFFFFFFFFFFFFFFFFFFFFFFFFFFFFFFFFF:FFFFFFF,FFFFFFFFFFFFFF:FFFFFFF:FFFFF:FFF
@A00881:241:HJW2NDRXX:1:2128:27688:19100 2:N:0:CGAGAGAA+GATTGGAG
ACTGATGGACTACCAGGGTATCTAATCCTGTTTGCTCCCCACGCCTTCGAGCCTCAACGTCAGTTACAGTCCAGTAAGCCGCCTTCGCCGCTGGTGTTCCTCCTAATATCTATGCATTTCACCGCTACACTAGGAATTCCGCTTACCTCTCCTGCACTCCAGCCGGACAGTTTCCAAAGCAGTTACGGGGTTGAGCCCCGGCCTTTCACTTCAGACTTGCCCTGCCGTCTACGCTCCCTTTACACCCAGT
+
FFFFFFFFFFFFFFFFFFFFFFFFFFFFFFFFFFFFFFFFFFFFFFFFFFFFFFFFFFFFFFFFFFFFFFFFFFFFFFFFFFFFFFFFFFFFFFFFFFFFFFFFFFFFFF:FFFFFFFFFFFFFFFFFFF:FFFFFFFFFFFFFFFFFFFFFFFFFFFFFFFFFFFFFFFFFFFFFFFFFFFFFFF:FFFFFFFFFFFFFFFFFFFFFFFFFFF:FFFFF:FFFFFFFFFFFFFFFFFFFFFFFFFFFF,
@A00881:241:HJW2NDRXX:1:2128:31421:19210 2:N:0:CGAGAGAA+GATTGGAG
ACTGATGGACTACAAGGGTATCTAATCCTGTTTGCTCCCCACGCTTTCGAGCCTCAACGTCAGTTACAGTCCAGTAAGCCGCCTTCGCCACTGGTGTTCCTCCTAATATCTACGCATTTCACCGCTACACTAGGAATTCCACTTACCTCTCCTGCACTCCAGCCATACAGTTTCCAAAGCAGTTCCGGGGTTGAGCCCCGGGATTTCACTTCAGACTTGCATCGCCGTCTACGCTCCCTTTACACCCAGT
+
FFFFFFFFFFFFFFFFFFFFFFFFFFFFFFFFFFFFFFFFFFFFFFFFFFFFFFFFFFFFFFFFFFFFFFFF:FFFFFFFFFFFFFFFFFFFFFFFFFFFFFF:FFFFFFFFFFFFFFFFFFFFFFFFFFFFFFFFFFFFFFFFFFFFFFFF:FFFFFFFFFFFFFFFFFFFFFFFFFFFFFFFFFFFFFFFFFFFFF:FFFFFFFFFFFFFFFFFFFFFFFFFFFF:FFFFFFFFFFFFFF:FFFFFFF
@A00881:241:HJW2NDRXX:1:2128:24252:19445 2:N:0:CGAGAGAA+GATTGGAG
ACTGATGGACTACCGGGGTATCTAATCCCGTTCGCTCCCCTGGCTTTCGCATCTCAGCGTCAGCTTCGGTCCAGAAAGGCGCCTTCGCCACCGGTGTTCTTCCCAATATCTACGCATTTCACCGCTACACTGGGAATTCCCCTTTCCTCTCCCGCGCTCAAGCCTGCCAGTATCCGGAGCCCTACGGGGTTGAGCCCCGCATTTTAACTCCGGACTTAACATGCCGCCTACATGCGCTTTACGCCCAATG
+
FFFF:FFFFFFFFFFFFFFFFFFFFFFFFFFFFFFFFFFF:FFFFFFFFFFFFFFFFFFFFFFFFFFFFFFFFFFF:FFFFFFFFFFFFFFFFFFFFFFFFFFFFFFFF:FFFFF:FF,FFFFFFFFFFFFFFFFFFFFFFFFFFFFFFFFFFFFFFFFFFFFFFFFFFFF,FFFFFFFFFFFFFFFFFFFFFFFFFFFFFFF,FFFFFF::FFFFFFFFFFFFFFFFFFFFFFFFFFFF::FFFFFFF,
@A00881:241:HJW2NDRXX:1:2128:26675:19570 2:N:0:CGAGAGAA+GATTGGAG
ACTGATGGACTACTTGGGTATCTAATCCTGTTCGCTCCCCACGCTTTCGTGCCTCAACGTCAGATATAGTTTGGTAAGCTGCCTTCGCAATCGGTGTTCTGTATGATCTCTATGCATTTCACCGCTACACCATACATTCCGCCTACCGCAACTACTCTCTAGCTCAACAGTATTGGAGGCAGTTTCAGGGTTAAGCCCTAACATTTCACCTCCAACTTATCAAACCGCCTACGCACCCTTTAAACCCAAT
+
FFFFFFFFFFFFFFFFFFFFFFFFFFFFFFFFFFFFFFFFFFFFFFFFFFFFFFFFFFFFFFFFFFFFFFFFFFFFFFFFFFFFFFFFFFFFFFFF:FFFFFFFFFFFFFFFFFFFFFFFFFFFFFFFFFFFFFFFFFFFFFFFFFFFFFFFFFFFFFFFFFFFFFFFFFFFFF:FFFFFFFFFFFFF:FFF,FF,F::FFFFF:FFFFFFFFF:FFF:FF:F,FFFFFFFFFFFFFFFF,FFFFFF:,F
@A00881:241:HJW2NDRXX:1:2128:25780:19617 2:N:0:CGAGAGAA+GATTGGAG
ACTGATGGACTACCAGGGTATCTAATCCTGTTTGCTCCCCACGCTCTCGCGCCTTAGCGTCAGTCTCTCCCCAGCAGGCCGCTTTCGCCTCGGGTATTCCTCCTGATCTCTGCGCATTTCACCGCTACACCAGGAATTCTGCCTGCCTCTAGAAGACTCCAGCCAGCTGGTTCCTCCTGCCCTCCCGGTTTGGGACCGGGGCTTTTACCAAAGGCCGCGCTGGCCGCCTACGCGCCCGTTACGCCCAGTA
+
FFFF:FFF:FFFFF,FFFFFFFFFFF::FFFFFFFF:FF::::FFFFFFFFFF:FFFFFFFFFFFFFFFFFFFFFFFF:FFF,FFFFF:FFFFFFFFFFFFFFFFFFFFFFFFFFFF:FFF:FFFF,FFFFFFFFFFFFFFFFFFFF:FFF:FFFFFFFFFFFFFFFF:F:FFFFFFFFF:FFFFFFF,,FFF,,FF:F:FFF::FFF,FFFFFFF,F,F:F:F::F:FF::FFFFF,,FFFFFFF:,FF
@A00881:241:HJW2NDRXX:1:2128:8883:19852 2:N:0:CGAGAGAA+GATTGGAG
ACTGATGGACTACCGGGGTATCTAATCCTGTTTGCTCCCCACACTTTCGTGCCTCAACGTCAGTTACTGTCCAGAAAGCCGCCTTCGCCACAGGTGTTCTTCCTAATATCTACGCATTTCACCGCTACACTAGGAATTCCGCTTTCCCCTCCAGTACTCAAGATTAGTAGTTTTAGTTGCAGTTCCTCAGTTAAGCCGAGGTATTTCACAGCTAACTTGCTCATCCGTCTACGCACACTTTACACCCAAT
+
,,FF,F,:FF:FFFF:FF:FFFFFFFFFF,:F:FFF:F::FFFFFF:F:FFFFFFF::,:FF,FFF,F,FF,F:FF:,:,FFFFFF,:FFF,F:,:FFFFFF:FFFFFFFFF::F:,F:FF:F:FFFFFFF:F:F:FFFF,FFFF:,::F::F,,F:F::FFFFFFFF::FFFFFFFF::F:FF,FFF:FFF:FFF::FFFFFFFFF,FFFFF,FFF:FF:F,FFF,FFFF,,FFF,F::FFFF:FFFFF
@A00881:241:HJW2NDRXX:1:2128:17237:20603 2:N:0:CGAGAGAA+GATTGGAG
ACTGATGGACTACCTGGGTATCTAATCCTGTTTGCTCCCCACGCTTTCGTGCCTCAGTGTCAGTTACAGTCCAGTAAACCGCCTTCGCCGCTGGTGTTCTTCCTAATATCTACGCATTCCACCGCTACACTAGGAATTCCGTTTACCCCTCCTGCACTCAAGCCCAACAGTTTTAGTAGTAGTTCCGAAGTTGAGCCCCGGCATTACGCTACTAACTTGCTAAGCCACCTACGCACCCTTTACGCCCAGT
+
FFFFFFFFFFFFFFFFFFFFFFFFFFFFFFFFFFF:FFFFFFFFFFFFFFFFFFFFFFFFFFFFFFFFFFFFFFFFFFFFFFFFFFFFFFFFFFFFFFFFF,FFFFFFFFFFFFFFFFFFFFFFFFFFFF:FFFFFFFFFFFFFFFF:FFFFFFFFFFFFFFFFFFFFFF,FFFFFFFFFFFFFFFFFFFF,F:FFFFFFF,FFFFFFFFFFFFFFFFFFFFFFFFFFFFF:FFFFFFFFFFFFFFFFFF
@A00881:241:HJW2NDRXX:1:2128:19542:20807 2:N:0:CGAGAGAA+GATTGGAG
ACTGATGGACTACCAGGGTATCTAATCCTGTTTGCTCCCCACGCTTTCGAGCCTCAGCGTCAGTTAAAGCCCAGTAAGCCGCCTTCGCCACTGATGTTCCTCCTAATATCTACGCATTTCACCGCTACACTAGGAATTCCGCTTACCTCTACTTCACTCAAGATCTACAGTTTCAAATGCAAGTTACGGGTTGAGCCCATACATTTCACATCTGACTTGCAGCCCCGCCTGCACTCCCTTTACACCCCGT
+
FFFF,FFFFFFFFFFFFFFF,FFFFFFFFFF:FFF:FFFFFFFFFFFFFFFFFFFFFFFFF:FF::FFFFFFFFFFFFFFFFFF:FFFFFFFFFFF:FFFFF:F,F::FF:FFFFFF:FFFFFFFF:F,FF,FF:,FFFFFF,F,FFFFF:FFFFFF,,FFFF,FF:,FFFFFFFF,FFFFFFFFFFFFFF::FFF::FF,FF,FFF,F:FFFFFFFFFFFFF:FFFFFFFF::FFFF,F:FFF,FFFFF
@A00881:241:HJW2NDRXX:1:2128:28537:21136 2:N:0:CGAGAGAA+GATTGGAG
ACTGATGGACTACGCGGGTATCTAATCCTGTTTGCTCCCCACGCTTTCGAGCCTCAGCGTCAGTTAATGTCCAGAAAGCCGCCTTCGCCTCTGGTGTTCCTCCTAATATCTACGCATTCCACCGCTACACTAGGAATTCCGCTTTCCTCTCCATCACTCAAGCACAACAGTTTTAAAAGCAGTTCCGGGGTTAAGCCCCGGGATTTCACTCCTAACTTGTTGCGCCGCCTACGCTCCCTTTACGCCCAGT
+
FFFFFFFFFFFFFFFFFFFFFFFFFFFFFFFFFFFFFFFFFFFFFFFFFFFFFFFFFFFFFFFFFFFFFFFFFF:FFFFFFFFFFFFFFFFFFFFFFFFFFFFFFFFFFFFFFFFFFFFFFFFFFFFFFFFFFFFFFFFFFFFFF:FFF,FFFFFFFFFFFFFFFFFFFFF,FFFFFFFFF:FFFFFFFFFFFFFFFFFFFFF,FFFF:FFF:FFFFFFFFFFFFFFFFFFFFFFFFFFFFFFFFFFFFF
@A00881:241:HJW2NDRXX:1:2128:29704:21308 2:N:0:CGAGAGAA+GATTGGAG
ACTGATGGACTACCGGGGTATCTAATCCTGTTTGCTCCCCACGCTCTCGCGCCTCAGCGTCAGTTGTCGTCCAGCAATCCGCCTTCGCCACTGGTGTTCTTCCGTATATCTACGCATTTCACCGCTACACACGGAATTCCGATTGCCTCTCCGATACTCAAGACTGGCAGTTTCAAATGCAGGCTATGGGTTAAGCCCATAGTTTTCACATCTGACTTGTCAGCCCGCCTACGCGCCCTTTACACCCAGT
+
FFFFFFFFFFFFFFFFFFFFFFFFFFFFFFFFFFFFFFFFFFFFFFFFFFFFFFFFFFFFFFF:FFFFFFFFFFFFFFFFFFFFFFFFFFFFFFFFFFFFFFFFFFFF:FFFFFFFFFFFFFFFFFFFFF:FFFFFFFFFFFFFFFFFFFFFFFFFFFFFFFFFFFFFFFFFFFFFFFFFFFFFF:FFFFFFFFFFF:FF:FFFFFFFFFFFFFFFFFFFFF:F:FFFFFFFFFFFFFF:FFFF:,FFFF
@A00881:241:HJW2NDRXX:1:2128:32551:21449 2:N:0:CGAGAGAA+GATTGGAG
ACTGATGGACTACCTGGGTATCTAATCCTGTTTGCTCCCCACGCTCTCGCGCCTCAGCGTCAGTTGTCGTCCAGCAATCCGCCTTCGCCACTGGTGTTCTTCCGTATATCTACGCATTTCACCGCTACACACGGAATTCCGATTGCCTCTCCGATACTCAAGACTGGCAGTTTCAAATGCAGGCTATGGGTTAAGCCCATAGTTTTCACATCTGAATTGTCAGCCCGCCTACGCGCCCTTTACACCCAGT
+
:FFFFFFFFFFFFFFFFFFFFFFFFFFFFFFFFFFFFFFFFFFFFFFFFFFFFFFFFFFFF:FFFFFFFFFFFFFF,F:FFFFFFFFFFFFFFFFFFFFFFF::FFFFFFFFFFF:FFFFFFFFFFF:FF:FFFF:FFFF,FFFFF:FFFF,F:F,FFFFFFFFFFFFFFFFFFF,,FF,FFFFFFFFF:FFF,F,F,F,F:F:FFF:FFFFFF:,FFFF,FF,F,FF:FF:F,FFF:F,FFFFFFFFF,
@A00881:241:HJW2NDRXX:1:2128:19714:21668 2:N:0:CGAGAGAA+GATTGGAG
ACTGATGGACTACACGGGTATCTAATCCTGTTTGCTCCCCACGCTTTCGAGCCTCAACGTCAGTTACAGTCCAGTAAGCCGCCTTCGCCACTGGTGTTCCTCCTAATATCTACGCATTTCACCGCTACACTAGGAATTCCGCTTACCTCTCCTGCACTCCAGTCAAACAGTTTCCAAAGCAGTCCGGGGGTTGGGCCCCCGCCTTTCACTTCAGACTTGCTCATCCGTCTACGCTCCCTTTACACCCAGT
+
:,FFFFFFFFFFFFFFFFFFFFFFFFFFFFFFFF:FFFFFFF:FFFFFFFFFFFFFFFFFFFF:FF,FFFFFFFFFFFF:FFFFFFFFFF:FFF:FFFF,FFFFFFFFFFFFFFFFFFFFFFFFFFFFFFFFFFFFFFFFFFFFFFFFFFFFFFFFFFF:FF,:F:::F::FFFFFFF:FFFFFFFFFFFFFFFF,FF:FFFFFFFFFFFFF:FFFFFFFFFFFFFFFFFF,FF,FF,:FFF:F:F,FFF
@A00881:241:HJW2NDRXX:1:2128:30110:21856 2:N:0:CGAGAGAA+GATTGGAG
ACTGATGGACTACATGGGTATCTAATCCTGTTTGCTCCCCACACTTTCGTGCCTCAACGTCAGTTACTGTCCAGAAAGCCGCCTTCGCCACTGGTGTTCCTCCTAATATCTACGCATTTCACCGCTACACTAGGAATTCCGCTTCCCTCTCCAGCACTCAAGAAATATAGTTTTAGTTGCAAGTCCTCAGTTGAGCCGAGGGGTTTCACAACTAACTTGTACTCCCGTCTACGCACCCTTTACACCCAAT
+
FFFFFFFFFFFFFFFFFFFFFFFFFFFFFFFFFFFFFFFFFFFFFFFFFFFFFFFFFFFFFFFFFFFFFFFFFFFFFFFFFFFFFFFFFFFFFFFFFFFFFFFFFFFFFFFFFFFFFFFFFFFFFFFFFFF,FFFFFFFFFFFFFFFFFFFFFFFFFFFFFFFFFFFFFFFFFFFFFFFFFFFFFFFFFFFFFFFFFFFF:FFFFFFFFFFFFF:FFFFF:FFFFFFF:FFF:FFFFFF:FFFFFFF:FF
@A00881:241:HJW2NDRXX:1:2128:25798:22060 2:N:0:CGAGAGAA+GATTGGAG
ACTGATGGACTACCAGGGTATCTAATCCTGTTTGCTACCCACGCTTTCGTGCCTCAGCGTCAGTTAAAGCCCAGCAGGCCGCCTTCGCCACTGGTGTTCCTCCCTATCTCTACGCATTTCACCGCTACACAGGGAATTCCGCCTGCCTCTACTTCACTCAAGTTAGGCAGTTTCAAATGCAGTTCATGGGTTAAGCCCATACATTTCACATCTGACTTGCCCTACCGCCTACGCACCCTTTACACCCAGT
+
FF:FFFFFFFFFFFFFFFF,FFFFFFFFFFFFFFFFFFFFFFFFFFFFFFFFFFFFFFFFFF:FFF,FFFFFFFFFFFFFFFFFFFFFF,FFFFFFFFFFFFFFFFFFFFFFFFFFFFFFFFFFFFFFFF:FFFFFFFFFFFFFFFFFFFFFFFFFFFFFFFFFFFFFFFFF:FFFFFFFFFFFF:FFFFFF:FF:F,,FFFFFFFFFFFFFFFF:FFFF,,FFFFFFFFF:FFF:FFFFFF,FFFFFFF
@A00881:241:HJW2NDRXX:1:2128:16486:22122 2:N:0:CGAGAGAA+GATTGGAG
ACTGATGGACTACTAGGGTATCTAATCCCGTTCGCTCCCCTGGCTTTCGCATCTCAGCGTCAGCTTCGGTCCAGAAAGGCGCCTTCGCCACCGGTGTTCTTCCCAATATCTACGCATTTCACCGCTACACTGGGAATTCCCCTTTCCTCTCCCGCGCTCAAGCCTGCCAGTATCCGGAGCCCTACGGGGTTGAGCCCCGCATTTTAACTCCGGACTTAACATGCCGCCTACATGCGCTTTACGCCCAATG
+
FFFFFFFFFFFFFFFFFFFFFFFFFFFFFFFFFFFFFFFFFFFFFFFFFFFFFFFFFFFFFFFFFFFFFFFFFF:FFFFFFFF:FFFFFFFFFFFFFFFFFFFFFF:F,FFFFFFFFFFFFF:FFFFF,FFFFFFFFFFFFFFFFFFFF:FF:FFFFFFFFFFFFFF::FFFFFFFFFFFFFFFFFFFFFF:FFFFFFFF:FFFFFF:FFFF:F,FFFFFFFFFFFFFFFF,:,FFFFF:,:FFFF:F,,
@A00881:241:HJW2NDRXX:1:2128:25301:22576 2:N:0:CGAGAGAA+GATTGGAG
ACTGATGGACTACGGGGGTATCTAATCCTGTTTGCTCCCCACGCTTTCGTGTATGAGCGTCAGTGGCCTCCCAGGGGGCTGCCTTCGCCTTCGGTGTTCTTCCACATATCTACGCATTTCACTGCTACACGTGGAATTCCACCCCCCTCTGAGACACTCTAGTCCGACAGTCACATAGGACCCTCCCAGGTTAAGCCCGGGGATTTCACCTCTGTCTTATCGAACCGCCTGCACACCCTTTACGCCCAGT
+
FFFFFFFFFFFFFFFFFFFFFFFFFFFFFFFFFFFFFFFFFFFFFFFFFFFFFFFFFFFFFFFFFFFFFFFFFFFFFFFFFFFFFFFFFFFFFFFFFFFFFFFFFFFFFFFFFFFFFFFFFFFFFFFFFFFFFFFFFFFFFFFFFFFFFFFFFFFFFFFFFFFFFFFFFFFFFFFFFFFFFFFFFFFFFFFFFFFFFFFFFF,FFFFFFFFFFFFFF:FFFFFFFFFFFFFFFFFFFFF:FFFFFFFFFF
@A00881:241:HJW2NDRXX:1:2128:25301:22701 2:N:0:CGAGAGAA+GATTGGAG
ACTGATGGACTACAAGGGTATCTAATCCTGTTCGCTCCCCACGCCCTCGTGCCTCAGCGTCAATAGACGATTCGCGAGATGCCTTCGCAATCGGCGTTCTGAGTGATCTCTATGCATTTCACCGCTACACCACTCATTCCTCCCGCGGCATCGCCATTCCAGCCACACAGTATTGGAGGCACCCCCGACGTTGAGCGCCGGCATTTCACCTCCAACTTGCACGACCGCCTACGCACCCTTTAAACCCACT
+
FFFFFFFFFFFFFFFFFFFFFFFFFFFFFFFFFFFFFFFFFFFFFFFFFFFFFFFFFFFFFFFFFFFFFFFFFFFFFFFFFFFFFFFFFFFFFFFFFFFFFFFFFFFFFFFFFFFFFFFF:FFFFFFFFFFFFFFF,FFFFFFFFFFFFFFFFFFFFFFFFFFF:FFF::,,FFF:FFFFFFFFFF:FFFFFFFFFFFFFFF:FF:FFFF:FFFFFFFFFF:F,:FFF:FFFFF,FFFFFFFFFF,FF,F
@A00881:241:HJW2NDRXX:1:2128:25970:22733 2:N:0:CGAGAGAA+GATTGGAG
ACTGATGGACTACCAGGGTATCTAATCCTGTTTGCTACCCACGCTTTCGTGCCTCAGCGTCAGTTAAAGCCCAGCAGGCCGCCTTCGCCACTGGTGTTCCTCCCTATCTCTACGCATTTCACCGCTACACAGGGAATTCCGCCTGCCTCTACTTCACTCAAGTTAGGCAGTTTCAAATGCAGTTCATGGGTTAAGCCCATACATTTCACATCTGACTTGCCCTACCGCCTACGCACCCTTTACACCCAGT
+
FFFFFFFFFFFFFFFFFFFFFFFFFFFFFFFFFFFFFFFFFFFFFFFFFFFF:FFFFFFFFFFFFFFFFFFFFFFFFFFFFFF:FFFFF,FFFFFFFFFFF:FF,FFFFFFFFFFF:FFFFFFFFFF:FFFFFF:FFFFFFFFFFFFFFF,:FFFFFFFFFFFFFFFFFF:,:F,F,FFFFF::FF,FFF:FF:FFFF:::F,FFFFFFFF:FF:FF,FFF,FF::FFF:FFFF,F:FF,F,F:FFFFFF
@A00881:241:HJW2NDRXX:1:2128:30825:22842 2:N:0:CGAGAGAA+GATTGGAG
ACTGATGGACTACGCGGGTATCTAATCCTGTTTGCTCCCCACGCCTTCGAGCCTCAACGTCAGTTACAGTCCAGTAAGCCGCCTTCGCCGCTGGTGTTCCTCCTAATATCTATGCATTTCACCGCTACACTAGGAATTCCGCTTACCTCTCCTGCACTCCAGCCGGACAGTTTCCAAAGCAGTTACGGGGTTGAGCCCCGGCCTTTCACTTCAGACTTGCCCTGCCGTCTACGCTCCCTTTACACCCAGT
+
FFFFFFFFFFFFFFFFFFFFFFFFFFFFFFFFFFFFFFFFFFFFFFFFFFFFFFFFFFFFFFFFFFFFFFFFFFFFFFFFFFFFFFFFFFFFFFFFFFFFFFF:FFFFFFFFFFFFFFFFFFFFFF,FFFF:FFFFFFFFFFFFFFFFFFFFFFFFFFFFFFFFFFFFFFFFFFFFFFFFFFFFF:FFFFFFFFFFFFFFFFFFFFFFFFFFFFFFFFFFFFFFFFFFFFFFFFFFFFFFFFFFFFFFFF
@A00881:241:HJW2NDRXX:1:2128:18376:23015 2:N:0:CGAGAGAA+GATTGGAG
ACTGATGGACTACTAGGGTATCTAATCCTGTTTGCTCCCCACGCTTTCGAGCCTCAACGTCAGTTACAGTCCAGTGAGCCGCCTTCGCCACTGGTGTTCCTCCTAATATCTACGCATTTCACCGCTACACTAGGAATTCCGCTCACCTCTCCTGCACTCCAGCTTACCAGTTTCCAAAGCAGTCCCACGGTTGAGCCGTGGGCTTTCACTTCAGACTTGACAGGCCGTCTACGCTCCCTTTACACCCAGT
+
FFFFFFFFFFFF:FFFFFFFFFFFFF:FFFFFFFFFFFFFFFFFFFFFFF:FF:FFFFFFFFF:FFFFFFFFFFFFFFFFFFFFFFFFFFFFFFFFFFFFFFFFFFFFFFFFFFF:FFFFFFFFFFFFFFFFFFFF,FFFFFFFFFFFFFFFFFFFFFFFFFFFFFFFFFFFFFFFFFFFFFFFFFFFFFFFFFFFFFFFFFFFFFFFFFFFFFFFFF:FFFFFFFF:FFFFFFF:FFFFFFFFFFFFFF
@A00881:241:HJW2NDRXX:1:2128:21034:23077 2:N:0:CGAGAGAA+GATTGGAG
ACTGATGGACTACCTGGGTATCTAATCCTGTTTGCTCCCCACGCTCTCGCGCCTCAGCGTCAGTTGTCGTCCAGCAATCCGCCTTCGCCACTGGTGTTCTTCCGTATATCTACGCATTTCACCGCTACACCCGGAATTCCGATTGCCTCTCCGATACTCAAGACTGGCAGTTTCAAATGCAGGCTATGGGTTAAGCCCATAGTTTTCACATCTGACTTGTCAGCCCGCCTACGCGCCCTTTACACCCAGT
+
F:F:FFFFFFFFFFFFFFFFFFFFFFFFFFFFFF:FFFFFFF:FF:FFFFFFFFFF::FFF:FFFFFFFFF,FFFF,FF:FFFFFFFF:F,,FFFFFFFFFFFFF:FFFFFFFFFFFFFFFFFFFFFFFF,FFFFFFFFFFF,FFFFFFFFF:FFFFFFFFFFFFFFFFFF:FFFFFFFFFF:,FFFFFFFFFFFFFFFF,F:FFFFFFFFFFF:FFF:FFF::FF:FFFFFFF:FFFFFFF,FFFFFFF
@A00881:241:HJW2NDRXX:1:2128:29875:23109 2:N:0:CGAGAGAA+GATTGGAG
ACTGATGGACTACCAGGGTATCTAATCCTGTTTGCTCCCCACGCTCTCGCGCCTCAGCGTCAGTTGTCGTCCAGCAATCCGCCTTCGCCACTGGTGTTCTTCCGTATATCTACGCATTTCACCGCTACACACGGAATTCCGATTGCCTCTCCGATACTCAAGACTGGCAGTTTCAAATGCAGGCTATGGGTTAAGCCCATAGTTTTCACATCTGACTTGTCAGCCCGCCTACGCGCCCTTTACACCCAGT
+
FFFFFFFFFFFFFFFFFFFFFFFFFFFFFFFFFFFFFFFFFFFFFFFFFFFFFFFFFFFFFFFFFFFFFFFFFFFFFFFFFFFFFFFFFFFFFFFFFFFFFFFFFFFFFFFFFFFFFFFFFFFFFFFFFF,FFFF:FFFFFFFFFFFFFFFFFFFFFFFFFFFFFFFFFFFFFFFFFFFFFFFFFFFFFFFFFFFFFFFFFFFFFFFFFFFFFFFFFF:FFFFFFFFFFFFFFFFFFFFFF:FFFFFFFF
@A00881:241:HJW2NDRXX:1:2128:15058:23844 2:N:0:CGAGAGAA+GATTGGAG
ACTGATGGACTACGAGGGTATCTAATCCTGTTCGCTCCCCACGCTTTCGTGACTCAGCGTCAGTAACAGTCCAGTAAGCCGCCTTCGCCACCGGTGTTCTTCCCAATATCTACGCATTTCACCGCTACACTGGGAATTCCGCTTACCTCTCCTGCACTCTAGTTCGACAGTTTCTTATGCAGCGCCCAAGTTAAGCTCGGGAATTTCACATATGACTTGCCAAACCGCCTACTCACCCTTTACACCCAGT
+
FFFFFFFFFFFFFFFFFFFFFFFFFFFFFFFFFFFFFFFFFFFFFFFFFFFFFFFFFFFFFFFFF,FFFFFFFFFFFFFFFFFFFFFFFFFFFFFFFFFFFFFFFFFFFFFFFFFFFFFFFFFFFFFFFFFFFFF,F::FFFF:FFFFFFFFFFFFFFFF:FFFFFFFFF,FFFFFFFFFFFFFFFFFFFFFFFFFFFFFF:FFFFFFFFFFFFFFF:FFFFFFFFFFF:FFFFFFFF:FFFFFFFFFFF
@A00881:241:HJW2NDRXX:1:2128:26838:24205 2:N:0:CGAGAGAA+GATTGGAG
ACTGATGGACTACCTGGGTATCTAATCCTGTTTGCTCCCCACGCTCTCGCGCCTCAGCGTCAGTTGTCGTCCAGCAAGCCGCCTTCGCCACTGGTGTTCCTCCGTATATCTACGCATTTCACCGCTACACACGGAATTCCGCTTGCCTCTCCGATACTCAAGACATACAGTTTCAAATGCAGTTTCCGGGTTGAGCCCGGAGATTTCACATCTGACTTGCATGCCCGCCTACGCGCCCTTTACACCCAGT
+
F:FFF:FFFFFFFFFFFFFFFFFFFFFFFFFFFFFFFFFFFFFFF:FFFF:FFFFFFFFFFFFF,FFFFFFFFFFFFFFFFFFFFFFFFFFFFFFFFFFFFFFFFFFFFFFFFFFFFFFFFFFFFFFFF:FFFFFFFFFFFFFFFFFFFFFFFFFFFFFFFFFFFFFFFFFF:FFFFFFFFFFFFFFF,F,FFFFFF:FFFFFFFFFFFF:FFFFFFFF,FFFFF:::FFFF:FFFFFFFFFFFFFFFFF
@A00881:241:HJW2NDRXX:1:2128:18765:24314 2:N:0:CGAGAGAA+GATTGGAG
ACTGATGGACTACCGGGGTATCTAATCCTATTTGCTCCCCACGCTTTCGGGACTGAGCGTCAGTTGCAGGCCAGATCGTCGCCTTCGCCACTGGTGTTCCTCCATATATCTACGCATTTCACCGCTACACATGGAATTCCACGATCCTCTCCTGCACTCTAGCTGCCTGGTTTCTATGGCTTACTGAAGTTAAGCTTCAGGCTTTCACCACAGACCCTTGCTGCCGCCTGCTCCCTCTTTACGCCCAATA
+
:FFFFFFFFFF,FFFFFFFFFFFF:FFFFFFFFFFFFFFFFFFFFFFFFFFFFFFFFFFFFFFFFFFFFFFFFFFFFF:FFFFFFFFFFFFFFFFFFFFFFFF:FFF:FFFFFFFFFFF:FFFFFFFFFFF:FFFFFFFFFFFF:FFFF:FFFFFF:FFFFF:FFFFFFFFFFFFFF:FF:F:FFFFFFFFFFFFFFFFFF:F,FF:FF:FFFFFFFFF:F::FF:FFFFFFFFFFFF,:FFFF,FFF:F
@A00881:241:HJW2NDRXX:1:2128:15356:24361 2:N:0:CGAGAGAA+GATTGGAG
ACTGATGGACTACTAGGGTATCTAATCCTGTTTGCTCCCCACGCTTTCGCGCCTCAGCGTCAGTTGCTGTCCAGTTGACCGCCTTCGCCACTGGTGTTCCTCCTAATATCTACGCATTTCACCGCTACACTAGGAATTCCGTCAACCTCTCCAGTACTCAAGAATCGCAGTTTCAAATGCAGGCCATGGGTTAAGCCCATGGGTTTCACATCTGACTTGCCATCCCGCCTACACGCCCTTTACACCCAGT
+
FFFFFFFFFFFFFFFFFFFFFFFFFFFF:FFFFFFFFFFFFFFFFFFFFFFFFFFFFFFFFFFFFFFFFFFFFFFFFFFFFFF:FFFFFFFFFFFF,FFFFFFFFFFFFFFFFFFFFFFFFFFFFFFFFFFFFFFFFFFFFFFFFFFFFFFFFFFFFFFFFFFFFFFFFFF,FFFFFFFFFFFFFFFFFFFFFFFFFFFFFFFF:FFFFFFFFF::FF:FFFFFFFFFFF,::FFFFFFF:FFFFFFFFF
@A00881:241:HJW2NDRXX:1:2128:7319:24565 2:N:0:CGAGAGAA+GATTGGAG
ACTGATGGACTACAGGGGTATCTAATCCTGTTTGCTCCCCACGCTCTCGCGCCTCAGCGTCAGTTGTCGTCCAGCAATCCGCCTTCGCCACTGGTGTTCTTCCGTATATCTACGCATTTCACCGCTACACACGGAATTCCGATTGCCTCTCCGATACTCAAGACTGGCAGTTTCAAATGCAGGCTATGGGTTAAGCCCATAGTTTTCACATCTGACTTGTCAGCCCGCCTACGCGCCCTTTACACCCAGT
+
FFFFFFFFFFFFFFFFFFFFFFFFFFFFFFFFFFFFFFFFFFFFFFFFFFFFFFFFFFFFFFFFFFFFFFFFFFFFFFFFFFFFFFFFFFFFFFFFFFFFFFFFFFFFFFFFFFFFFFFFFFFFFFFFFFFFFFFFFFFFFFFFFFFFFFFFFFFFFFFFFFFFFFFFFFFFFFFFFFFFFFFFFFFFFFFFFFFFF:FFFFFFFFFFFFFFFFFFFFFFFFFFFFFFFFFFFFFFFFFFFFFFFFFFFF
@A00881:241:HJW2NDRXX:1:2128:11089:24674 2:N:0:CGAGAGAA+GATTGGAG
ACTGATGGACTACGAGGGTATCTAATCCTGTTTGCTCCCCACGCTTTCGCACCTCAGCGTCAATACCGGTCCAGGTGGCCGCCTTCGCCACTGGTGTTCCTCCAGATATCTACGGATTTCACTCCTACACCTGGAATTCCGCCACCCTCTCCCGGAGTCAAGTCGTGCAGTATCAAAGGCAGTTCCACGGTTGAGCCGTGGGAGTTCACCCCTGACTTACACAACAGCCTACGTGCGCTTTACGCCCAGT
+
:F,F:FFFFF:FFFFFFFFFFFFFFFFFFFF:FFF:FFFFFFFFFFFF:FFFFFFFFFFFFFF,FFFFFFF:FFFFFFFFFFF:FFFFFFFFFFFFFFFFFFF,FFF,:FFFFFFFF,FFFFFFFFFF:FFFFFF,:FFF:FFFFFFFF,FFFFF,,FFF,F:FF:FF:::FFFF,FFFFFFFFFFFFFF,F,F:FFF:FFF:,F,:FF,FFFF:FFFFFFFFFF::::::FFFFFFF:,:FFFFFF,F:
@A00881:241:HJW2NDRXX:1:2128:27335:24721 2:N:0:CGAGAGAA+GATTGGAG
ACTGATGGACTACTTGGGTATCTAATCCTGTTTGCTACCCATGCTTTCGAGCCTCAGCGTCAGTTGGTGCCCAGTAAGCCGCCTTCGCCACTGGTGTTCCTCCCGATATCTACGCATTCCACCGCTACACCGGGAATTCCGCTTACCTCTGCACTACTCAAGACCGGCAGTTTTGAAAGCAATTTATGGGTTGAGCCCATAGATTTCACTTCCAACTTGTCAGCCCGCCTACACTCCCTTTACGCCCAGT
+
FFFFFFFFFFFFFFFFFFFFFFFFFFFFFFFFFFFFFFFFFFFFFFFFFFFFFFFFFFFFFFF:FFFFFFFFFFFF:FFFFFFFFFFFFFFFFFFFFFFFFFFFFFFFFFFFFFFFFFFFFFFFFFFFFFFFFFF:FFFFFF:FFFFFFFFFFFFFFFFFFFFFFFFFFF:FFFFFFFFFFFFFFFFFFFFFFFFFFFFF,FFFFFFFF:FFFFF:FFFFFFFFFF::FFFF,FFFFFF,FFFFFFFFFF
@A00881:241:HJW2NDRXX:1:2128:23954:24752 2:N:0:CGAGAGAA+GATTGGAG
ACTGATGGACTACCAGGGTATCTAATCCTGTTTGCTCCCCACGCTCTCGCGCCTCAGCGTCAGTTGTCGTCCAGCAATCCGCCTTCGCCACTGGTGTTCTTCCGTATATCTACGCATTTCACCGCTACACACGGAATTCCGATTGCCTCTCCGATACTCAAGACTGGCAGTTTCAAATGCAGGCTATGGGTTAAGCCCATAGTTTTCACATCTGACTTGTCAGCCCGCCTACGCGCCCTTTACACCCAGT
+
FFFFFFFFFFFFFFFFFFFFFFFFFFFFFFFFFFFFFFFFFFFFFFFFFFFFFFFFFFFFFFFFFFFFFFFFFFFFFFFFFFFFFFFFFFFFFFFFFFFFFFFFFFFFFFFFFFFFFFFFFFFFFFFFFFFFFFFFFFFFFFFF:FFFFFFFF:FFFFFFFFFFFFFFFFFFFFFFFFFFFFFFF,FFFFFFFFFFFFFFFFF:FFF,FFFFFFFFFFFFFFFFFFFFF:FFFFFFFFF:FFFFFFF:F,
@A00881:241:HJW2NDRXX:1:2128:22607:24799 2:N:0:CGAGAGAA+GATTGGAG
ACTGATGGACTACAAGGGTATCTAATCCTGTTTGCTCCCCACGCTTTCGAGCCTCAGTGTCAGTTGCAGTCCAGTAAACCGCCTTCGCCTCCGGTGTTCTTCCTAATATCTACGCATTTCACCGCTACACTAGGAATTCCGCTTACCTCTCCGGTACTCCAGCCTACCAGTTTCCAGAGCAGCTCCGGCGTTGAGCGCCGGTATTTCACTCCAGACTTGACAGGCCGTCTACGCTCCCTTTACACCCAGT
+
FFFFFFFFFFFFFFFFFFFFFFFFFFFFFFFFFFFFFFFFFFFFFFFFFFFFFFFFFFFFFFFFFFFFFFFFFFFFFFFFFFFFFFFFFFFFFFFFFFFFFFFFFFFFFFFFFFFFFFFFFFFFFFFFFFFFFFFFFFFFFFFFFFFFFFFFFFF:FFFFFFFFFFFFFFFFFFFFFFFFFFFFFFFFFFFFFFFFFFFFFF:FFFFFFFFFFFFFFFFFFFFFFFFFFFFFFFFFFFFFFFFFFFFFFF
@A00881:241:HJW2NDRXX:1:2128:21224:25441 2:N:0:CGAGAGAA+GATTGGAG
ACTGATGGACTACTCGGGTATCTAATCCTGTTTGCTCCCCACGCTTTCGAGCCTCAACGTCAGTTACAGTCCAGTGAGCCGCCTTCGCCACTGGTGTTCCTCCTAATATCTACGCATTTCACCGCTACACTAGGAATTCCGCTCACCTCTCCTGCACTCCAGCTTACCAGTTTCCAAAGCAGTCCCACGGTTGAGCCGTGGGCTTTCACTTCAGACTTGACAGGCCGTCTACGCTCCCTTTACACCCAGT
+
FFFFFFFFFFFFFFFFFFFFFFFFFFFFFFFFFFFFFFFFFFFFFFFFFFFFFFFFFFFFFFFFFFFFFFFFFFFFFFFFFFFFFFFFFFFFFFFFFFFFFFFFFFFFFFFFFFFFFFFFFFFFFFFFFFFFFFFFFFFFFFFFFFFFFFFFFFFFFFFFFFFFFFFFFF,FFFFF:FFFFFFFFF:FFFFFFFFFFFFFFFFFFFFF:FFFFF:FFFFFF,FF:FFFFFFFFFFFFF:FFFF:F:FFFF
@A00881:241:HJW2NDRXX:1:2128:28203:25473 2:N:0:CGAGAGAA+GATTGGAG
ACTGATGGACTACATGGGTATCTAATCCCATTTGCTACCCCGGCTTTCGTTCCTCAGCGTCAATTATGGCCCAGTTAAGCGCTTACGCCACCGGTGTTCCTCCTGATATCTACGCATTTCACCGCTACACCAGGAATTCCCTTAACCTCTACCACATTCTAGCTTACCAGTATCCAATGCTTGACCGGAGTTGAGCCCCGGGATTTAACACCAGACTTGGCATGCCGCCTACGAACGCTTTACGCCCAAT
+
FFFFFFFFFFFFFFFFFFFFFFFFFFFFFFFFFFFFFFFFFFFFFFFFFFFFFFFFFFFFFFFFFFFFFFFFFFFFFFFFFFFFFFFFFFFFFFFFFFFFFFFFFFFFFFFFFFFFFFFFFFFFFFFFFFFFFFFFFFF:FFFFFFFFFFFFFFFFFFFFFFFFFFFFFFFFFF,:FFFFFFFFFFFFFFFFFFFFFFFFFFFFFFFFF:F:FFFFFFFFFFFFFFFFFFFFFFFFFFFF:FFFFF:::F
@A00881:241:HJW2NDRXX:1:2128:31783:25535 2:N:0:CGAGAGAA+GATTGGAG
ACTGATGGACTACTAGGGTATCTAATCCTGTTTGCTCCCCACGCTTTCGAGCCTCAACGTCAGTTACAGTCCAGTAAGCCGCCTTCGCCACCGGTGTTCCTCCTAATATCTACGCATTTCACCGCTACACCAGGAATTCCGCTTACCTCTCCGGCACTCCAGCCAAACAGTTTCCAAAGCAGTCCCGCCGTTGAGCAGCGGGCTTTCACTCCAGACTTGCCTTGCCGTCTACGCTCCCTTTACACCCAGT
+
FFFFFFFFFFFFFFFFFFFFFFFFFFFFFFFFFFFF:FFFFFFFFFFFFFF:FFFFFFFFFFFFFFFFFFFFFFFFFFFFFFFFFFF:FFFFFFFFFFFF:FFFFFFFFFFFFFF:FFFFFFFFFFFFF:FF:FFFFFFFFFFFFFFFFFFFFFFFFFFFFFFFFF:FFFFFFFFFFFFF:FFFFF,:FFFFFFFFFFFFFFFFFFFF,:FF,FFFFFFFFFF:FFFFFFFF,FFFF:FFFFFF:,:F,:
@A00881:241:HJW2NDRXX:1:2128:28592:25864 2:N:0:CGAGAGAA+GATTGGAG
ACTGATGGACTACATGGGTATCTAATCCTGTTTGCTCCCCACACTTTCGTGTCTCAGCGTCAGTTGCCGTCCAGTAAATCGCCTTCGCCACTGGTGTTCCTCCCAATATCTACGCATTTCACCGCTACACTGGGAATTCCATTTACCCCTCCGGCTCTCAAGAACCACAGTTTCAAATGCAGGTTACGGGTTGAGCCCGTAATTTTCACATCTGACTTGCAGTCCCGCCTACACACCCTTTACGCCCAGT
+
FFFFFFFFFFFFFFFFFFFFFFFFFFFFFFFFFFFFFFFFFFFFFFFFFFFFFFFFFFFF:FFFFFFFFFFFFFF,FFFFFFFFFFFFFFFFFFFFFFFFFFFFFFFFFFFFFFFFFFFFFFFFFFFFFFFFFFFFFFFFFFFFFFFF:FFFFFFFFFF:FFFFF:FFFF:FFF:FFFFFF:FF:FFFFFFFFFFFF:FFFFFF:FFFFFF,F:F,FFFFF,FFFFFFFFFFF:FFFF,F::FFFF,FFF
@A00881:241:HJW2NDRXX:1:2128:29179:26725 2:N:0:CGAGAGAA+GATTGGAG
ACTGATGGACTACTGGGGTATCTAATCCTGTTCGATCCCCACACTTTCGTGCTTCAGCGTCAATCCCGCCTTGGTATGCTGCCTTCGCAATCGGTGTTCTGTGTAATATCTATGCATTTCACCGCTACACTACACATTCCGCATACCGCATCCGTATTCCAGCAATCCAGTATCAATGGCATATCACCGGTTAAGCCCGTACATTTCACCACTGACTTAAATTACAGCCTACGCACCCTTTAAACCCAAT
+
FFFFFFFFFFFFFFFFFFFFFFFFFFFFFFFFFFFFFFFFFFFFFFFFFFFFFFFFFFFFFFFFFFFFFFFFFFFFFFFFFFFFFFFFFFFFFFFFFFFFFFFFFFFFFFFFFFFFFFFFFFFFFFFFFFF,FFFFFFFFFFFF:FFFFFFFFFFFFFFFFFFFFFFFFFF:FFFFFFFFFFFFFFFFFFFFFFFFFFFFFFFFFFFFFF:FF:FFFFFFFF:FFFFFFFFFFFFFFFFFFFFFFFFF:F
@A00881:241:HJW2NDRXX:1:2128:32841:26866 2:N:0:CGAGAGAA+GATTGGAG
ACTGATGGACTACCCGGGTATCTAATCCTGTTTGCTCCCCACGCTTTCGCGCCTCAGCGTCAGTTGTCGTCCAGCAAGCCGCCTTCGCCACTGGTGTTCCTCCGTATATCTACGCATTTCACCGCTACACACGGAATTCCGCTTGCCTCTCCGATACTCAAGATAGACAGTTTCAAATGCAGTTTCCGGGTTGAGCCCGGAGATTTCACATCTGACTTGCCTACCCGCCTACGCGCCCTTTACACCCAGT
+
FFFFFFFFFFFFFFFFFFFFFFFFFFFFFFFFFFFFFFFFFFFFFFFFFFFFFFFFFFFFFFFFFFFFFFFFFFFFFFFFFFFFFFFFFFFFFFFFFFFFFFFFFFFFFFFFFFFFFFFFFFFFFFFFFFFFFFFFFFFFFFFFFFFFFFFFFFFFFFFF:FFFFFFFFFFFFFFFFFFFFFFFFFFFFFFFF:FFFFFFFFFFFFF,FFFFFFFFFFFFFFFFFFFFFFFFFFFF:FFFFFFFF:FF::
@A00881:241:HJW2NDRXX:1:2128:14841:26976 2:N:0:CGAGAGAA+GATTGGAG
ACTGATGGACTACGAGGGTATCTAATCCTGTTTGCTCCCCACGCTCTCGCGCCTCAGCGTCAGTTGTCGTCCAGCAATCCGCCTTCGCCACTGGTGTTCTTCCGTATATCTACGCATTTCACCGCTACACACGGAATTCCGATTGCCTCTCCGATACTCAAGACTGGCAGTTTCAAATGCAGGCTATGGGTTAAGCCCATAGTTTTCACATCTGACTTGTCAGCCCGCCTACGCGCCCTTTACACCCAGT
+
FFFFFFFFFFFFFFFFFFFFFFFFFFFFFFFFFFFFFFFFFFFFFFFFFFFFFFFFFFFFFFFFFFFFFFFFFFFFFFFFFFFFFFFFFFFFFFFFFFFFFFFFFFFFFFFFFFFFFFFFFFFFFFFFFFFFFFFFFFFFFFFFFFFFFFFFFFFFFFFFFFFFFFFFFFFFFFFFFFFFFFFFF:FFFFFFFFFFFFFFFFF:FFFFFFFFFFFFFFFFFFFFFF:FFFFFFFFFFFF,FFFFFFFFFF
@A00881:241:HJW2NDRXX:1:2128:26458:27398 2:N:0:CGAGAGAA+GATTGGAG
ACTGATGGACTACGCGGGTATCTAATCCTGTTTGCTACCCACGCTTTCGCATCTCAGCGTCAGTTACGAGCCAGACAGCCGCCTTCGCCACTGATGTTCTTCCAGATATCTACGGATTTCACTCCTACACCTGGAATTCCGCCGTCCTCTCTCGCACTCCAGTTCGGTAGTTTTGAAGGCAGTTCCACGGTTGAGCCGTGGGATTTCACCTCCAACTTGCCGTACAGCCTACACGCGCTTTACGCCCAGT
+
FFFFFFFFFFFFFFFFFFFFFFFFF:FFFFFFFFFF:FFFFFFF:FFFFFFFFFFFFFF:FFFFFFFFFFFFF:FFFFFFFFFFFFFFFFFFFFFF:FFFFFFFFFFF,FFFFFFFFFFFFFFFFFFFFFFFFF:,:FFFFFFFFFFFFFFFFFFFFFFFFF,FFFFF,FFFFFF,FFFF,FFFFFFFFFFFFFFFFFFFFFF::FFFFFFFFFFFFFFFFFFFFFFFFF,FFFFFF:FF,F:FFFFFFF
@A00881:241:HJW2NDRXX:1:2128:32777:27414 2:N:0:CGAGAGAA+GATTGGAG
ACTGATGGACTACCGGGGTATCTAATCCTGTTTGCTCCCCACGCTTTCGAGCCTCAACGTCAGTTACAGTCCAGTGAGCCGCCTTCGCCACTGGTGTTCCTCCTAATATCTACGCATTTCACCGCTACACTAGGAATTCCGCTCACCTCTCCTGCACTCCAGCTTACCAGTTTCCAAAGCAGTCCCACGGTTGAGCCGTGGGCTTTCACTTCAGACTTGACAGGCCGTCTACGCTCCCTTTACACCCAGT
+
FFFFFFFFFFFFFFFFFFFFFFFFFFFFFFFFFFFFFFFFFFFFFFFFFFFFFFFFFFFFFFFFFFFFFFFFFFFFFFFFFFFFFFFFFFFFF:FFFFFFFFFFFFFFFFFFFFFFFFF:FFFFFFFFFFF,FFFFFFFFFFFFFFFFFFFFFFFF:FFFFFFF:FFFFFFFFFFFFF:FFFFFFFFFFFFFFFF:FFFFFFFFFF:FFFFFFFFFFF,FFFFFFFFFFFFFFFFFFFFF:FFFFF:,FF
@A00881:241:HJW2NDRXX:1:2128:13612:27445 2:N:0:CGAGAGAA+GATTGGAG
ACTGATGGACTACAGGGGTATCTAATCCTGTTTGCTCCCCACGCTTTCGCGCCTCACCGTCAGTTGCTGTCCAGCAGACCGCCTTCGCCACTGGTGTTCCTCCTAATATCTACGCATTTCACCGCTACACTAGGAATTCCGTCTGCCTCTCCAGTACTCAAGAAATACAGTTTCAAATGCAGTCCCGCGGTTGAGCCGCGGGATTTCACATCTGACTTGTACTCCCGGCTGCACGCCCTTTACACCCAGT
+
,FFF,FFFF:FFF:FFFFFFF:FFFFFFFFFFFF:FFFFFFFFFFFFFFFFFFFFF:FFFFFFFFFFFFFFFFFFFFFFFF:FFF,FF:F:FFFFF:FF:F:FFFFFFFFFFFFFFFFFFFFFFFFFFFFFFFF,FFFFFFF:FFF:F:FFFFFFFFFFFFF:FFFFFFFFFFFFF:FFF:FFFFFFFFF:FF,FFFFFFFF:FFFF:FF:FFFFFFFFFFFFF,FFFFFFFFFFFFFFFFFFF:F:F:F
@A00881:241:HJW2NDRXX:1:2128:26512:27461 2:N:0:CGAGAGAA+GATTGGAG
ACTGATGGACTACATGGGTATCTAATCCTGTTTGCTCCCCACACTTTCGTGCCTCAACGTCAGTTACTGTCCAGAAAGTCGCCTTCGCCACTGGTGTTCCTCCTAATATCTACGCATTTCACCGCTACACTAGGAATTCCACTTTCCTCTCCAGCACTCAAGAAAATCAGTTTTGGTTGCAGTTCCTCAGTTGAGCCGAGGGATTTCACAACCAACTTGACTTCCCGTCTACGCACCCTTTACACCCAAT
+
:FF,,FFFF,FFFFFFFFFFFFFFFFFF:FFFF:F,FFFFFF:FFFFFFFFFFFFFFFFFFFFFFFFFFFFFFFFFFFFF:F,FFFFFFFFFFFFFFFFFFFFFFFFFF:FFFFFFF,FFFFFFFFFF,FFFFF,:F:FFFFFFFFFF:FFF::F,:FFFFFF,FFF:FFFFFFFF,:FFFFFF:FFFFF:F,,FFF:FFFFFF:FF:,F:FFFFFFFFF,FFFFFF::FFF:FFF:FF,FFF,FFF:,F
@A00881:241:HJW2NDRXX:1:2128:13015:27633 2:N:0:CGAGAGAA+GATTGGAG
ACTGATGGACTACGAGGGTATCTAATCCTGTTTGCTCCCCACACTTTCGTGCCTCAACGTCAGTTACTGTCCAGAAAGTCGCCTTCGCCACTGGTGTTCCTCCTAATATCTACGCATTTCACCGCTACACTAGGAATTCCACTTTCCTCTCCAGCACTCAAGAAAATCAGTTTTGGTTGCAGTTCCTCAGTTAAGCCGAGGGATTTCACAACCAACTTGACTCCCCGTCTACGCACCCTTTACACCCAAT
+
:FFFFFFFFFFFFFFFFFFFFFFFFFFFFFFFFFFFFFFFFFFFFFFFFFFFFFF:FFFF:FFFFFFFFFFFFFFFFFFFFFFFFFFFFFFFFFFFFF:F:,FFFFFFF:FFFF,F:FFFFF:FFFFFFFF,FFFFFFF:FFFFFFFFFFFFFFFFFFFF,FFFF::,FFFFFFFFFFF,FFFFF,:FF:FFFFFFF::FFFFFFFFF:F::FFFFFFF:,FF,FF:F:FF,FF,FF,FFF,F,FFF,,F
@A00881:241:HJW2NDRXX:1:2128:16197:27665 2:N:0:CGAGAGAA+GATTGGAG
ACTGATGGACTACGGGGGTATCTAATCCTGTTTGCTCCCCACGCTTTCGTGCCTCAGTGTCAGTTACAGTCCAGCAGATCGCCTTCGCCACTGGTGTTCTTCCCAATATCTACGCATTCCACCGCTACACTGGGAATTCCATCTGCCCCTCCTGCACTCAAGTCCTGCAGTTTTAGTAGTAGTTCCGAAGTTGAGCCCCGGGATTACGCTACTAACTTGCAAGACCACCTACGCACCCTTTACGCCCAGT
+
FFFFFFFFFFFFFFFFFFFFFFFFFFFFFFFFFFFFFFFFFFFFFFFFFFFFFFFFFFFFFFFFFFFFFFFFFFFFFFFFFFFFFFFFFFFFFFFFFFFFFFFFFFFFFFFFFFFFFFFFFFFFFFF:FFFFFFFFFFFFFFFFFFFFFFFFFFFFFFFFFFFFFFF:FF:FFFFFFFFFFFFFFFFFFFFF:FFFFFFFFFFFFFFFFFFFFFFFFFFFFFF:FFFFFFFFFFFFFFFFFFFFFFFFFF
@A00881:241:HJW2NDRXX:1:2128:17833:27899 2:N:0:CGAGAGAA+GATTGGAG
ACTGATGGACTACATGGGTATCTAATCCTGTTTGCTCCCCACGCTCTCGCGCCTCAGCGTCAGTTGTCGTCCAGCAATCCGCCTTCGCCACTGGTGTTCCTCCTAATATCTACGCATTTCACCGCTACACTAGGAATTCCGCTTGCCTCTGACTCACTCAAGAAACACAGTTTCAAAAGCAGGCTATGGGTTAAGCCCATAGTTTTCACTTCTGACTTGCGTTCCCGCCTACGCTCCCTTTACACCCAGT
+
FFFFFFFFFFFFFFFFFFFFFFFFFFFFFFFFFFFFFFFFFFFFFFFFFFFFFFFFFFFFFFFFFFFFFFFFFFFFFFFFFFFFFFFFFFFFFFFFFFFFFFFFFFFFFFFFFFFFFFFFFFFFFFFFFFFFFFFFFFFFFFFFFFFFFFFFFFF:FFFFFFFFFFFFFFFFFFFFFFFFFFFFFFFFFFFFFFFFFFFFFFFFFFFFFFFFFFFFFFFFFFFFFFFFFFFFFFFFFFFFFFFFFFFFFF
@A00881:241:HJW2NDRXX:1:2128:27760:27993 2:N:0:CGAGAGAA+GATTGGAG
ACTGATGGACTACTGGGGTATCTAATCCTGTTCGATCCCCACGCCCTCGTGCCTCAGCGTCAATAGACGATTCGCGAGATGCCTTCGCAATCGGCGTTCTGAGTGATCTCTATGCATTTCACCGCTACACCACTCATTCCTCCCGCGGCATCGCCATTCCAGCCACACAGTATTGGAGGCACCCCCGACGTTGAGCGCCGGCATTTCACCTCCAACTTGCACGACCGCCTCCGCACCCTGTAAACCCAAT
+
FFFF:FFFFFFFFFFFFFFFFFFFFFFFFFFFFFFFFFFFFFFFFFFFFFFFFFFFFFFFFF:F:,FFFFFFFFFFFFFFFF::FFFFFFFFFFFF:FFFFFFFF:FF::FFFFFF:FFFFFFFFFFFFFFFFFFFF,F::FFFFFFFFF:FFFFFF::FFFFF:FFF,FF,:FFF:F:F,FFFFFFFFF,FFFFFFF:FFFFF,FF:,FFFF:FFFF:F,:FFFFFFFF,FFFFFFFF:FF,,FFFF,,
@A00881:241:HJW2NDRXX:1:2128:11921:28056 2:N:0:CGAGAGAA+GATTGGAG
ACTGATGGACTACCAGGGTATCTAATCCTGTTTGCTACCCACGCTTTCGTGCCTCAGCGTCAGTTAAAGCCCAGCAGGCCGCCTTCGCCACTGGTGTTCCTCCCTATCTCTACGCATTTCACCGCTACACAGGGAATTCCGCCTGCCTCTACTTCACTCAAGCTCGATAGTTTCAAATGCAGTTTACGGGTTAAGCCCTTAAATTTCACATCTGACTTACCAAGCCGCCTACGCACCCTTTACACCCAGT
+
FFFFFFFFFFFFFFFFFFFFFFFFFFFFFFFFFFFFFFFFFFFF:FF:FFFFFFFFF:FFFFFFFFF,FFFFFFFFFFFFFFFFFFFFFFFFFFFFFFFFFFFFFFFFFFFFFFFFFFFFFFFFFFFFFFFFFFFFFFFFFFFFFFFFFFFFFFF,FFFFFFFFFFFF:FFFFFFF:FFF:FFFFFFFFFFF::FFF:FFFFFFFFFFFFFFFFFFFFFF,FFFFFFFFF:FFFFFFFFFFFFFF:FFFF
@A00881:241:HJW2NDRXX:1:2128:24587:28072 2:N:0:CGAGAGAA+GATTGGAG
ACTGATGGACTACGAGGGTATCTAATCCTGTTTGCTCCCCACGCTTTCGCGCCTCAGCGTCAGTTACTGTCCAGTAGACCGCCTTCGCCACTGGTGTTCTTCCTTATATCTACGCATTTCACCGCTACACAAGGAATTCCGTCTACCTCTCCAGCACTCAAGACATACAGTTTCAAATGCAGTTTATGGGTTAAGCCCATAGATTTCACATCTGACTTGCACGCCCGCCTACGCGCCCTTTACACCCCGT
+
:FFFFFFFFFFFFF,FFFFFFFFFFFFFFFFFFFFFFFFFFFFFFFFFFFFFFFFFFFFFFFFFFFFFFFFFFFFFFFFFFFFFFFFFF,FFFFFFFFFFFFF:FFF,FFFFFFFFFFFFFFFFFFFFFFFFF:FFFFFFFFFFFFFFFFFFFF::FF:FFFFFFFFFFFFFFF:F,FFFFFFFFFFF,FFFFFFFFFFFFFFFFFF:FFFFFFFFFFFFFFFFFF:F:F::FFFFFFFFFFFFFFF,,F
@A00881:241:HJW2NDRXX:1:2128:17616:28307 2:N:0:CGAGAGAA+GATTGGAG
ACTGATGGACTACTGGGGTATCTAATCCTGTTTGCTCCCCACGCTTTCGAGCCTCAGCGTCAGTAAAAGCCCAGTAAGCCGCCTTCGCCACTGATGTTCCTCCATATATCTACGCATTTCACCGCTACACATGGAATTCCGCTTACCTCTACTCCACTCAAGAAATACAGTTTCAAAAGCAGGCTATGGGTTGAGCCCATAGTTTTCACTTCTGACTTGCATTCCCGCCTACACTCCCTTTACACCCAGT
+
FFFFFFFFFFF:FFFFFFFFFFFF:FFFFFFFFFFFFFFFFFFFFFFFFFFFFFFFFFFFFFFFF:FFFFFFFF:FFFFFFFFFFFFFFFFF:FFFFFFFFFFFFFFFFFFFFFFF:FFFFFFFFFFFFFFFFFFFFFFFFF:FFFFFFF:FFFFFFFFFFFFFFFFF:FFFFFF,F:FFFFFFF:FFFFFFFFFF,F:FF:,FFFFFFFFFFFFF:FFFF,FF:FFFFFFFFF:FFF,FFFFFFFFFFF
@A00881:241:HJW2NDRXX:1:2128:19859:28401 2:N:0:CGAGAGAA+GATTGGAG
ACTGATGGACTACATGGGTATCTAATCCTGTTTGCTCCCCACGCTTTCGAGCCTCAACGTCAGTTACGGTCCAGCAGGCCGCCTTCGCCACCGGTGTTCCTCCTAATATCTACGCATTTCACCGCTACACTAGGAATTCCGCCTGCCCCTCCCGCACTCAAGCACCGCAGTTTCCAAAGCAGTCCCGGGGTTGGGCCCCGGGCTTTCACTCCAGACTTGCAGCGCCGTCTACGCTCCCTTTACACCCAGT
+
:FFFFFFFFFFFFFFFFFFFFFFFFFFFFFFFFFFF,FFFFFFFFFFFFFFFFFFFFFFFFFFFFFFFFFFFFFFFFFFFFFFFFFFFF,FFFFFFF,FFFFFFFFFFFFFFFFFFFFFFFFFFFFFFF:F:FFFFFFFFFFFFFFFFFFFFF:FFFFF:FFFFFF:F,:F:FFFFFFFFF:FFFF,FFF,F:FFFFFFFFF:FFFFFFFFF,FF:FFFFFFFFFFFFFFFF:,FFFF,,:FFF:FF,:F
@A00881:241:HJW2NDRXX:1:2128:14877:28416 2:N:0:CGAGAGAA+GATTGGAG
ACTGATGGACTACTCGGGTATCTAATCCTGTTTGCTCCCCACGCTTTCGAGCCTCAACGTCAGTTACGGTCCAGCAAGCCGCCTTCGCCACTGGTGTTCCTCCTAATATCTACGCATTTCACCGCTACACTAGGAATTCCACTTGCCCCTCCCGCACTCCAGCCCTACAGTTTCCAAAGCAGTCCCGGGGTTGGGCCCCGGGCTTTCACTCCAGACTTGCAGCGCCGTCTACGCTCCCTTTACACCCAGT
+
FFFFFFFFFFFFFFFFFFFFFFFFFFFFFFFFFFFFFFFFFFFFFFFFFFFFFFFFFFFFFFFFFFFFFFFFFFFF,FFFFFFFFFFFFFFFFFFF,FFFFFFFFFFFFFFFFFFFFFFFFFFFFFFFFFFFFFFFFFFFFFFFFFFFFFFFFFFFFFFFFFFFFFFFFFFFFFFFFFFFFFFFFFFFFFFFFFFFFFFFFFFFFFFFFFFF::,FFFFFF:FFFFFF:FFFFFFFFFFF,FFFFFF:FF
@A00881:241:HJW2NDRXX:1:2128:24650:28588 2:N:0:CGAGAGAA+GATTGGAG
ACTGATGGACTACCCGGGTATCTAATCCTGTTTGCTCCCCACACTTTCGTGCCTCAACGTCAGTTGTTGTCCAGAAAGTCGCCTTCGCCACTGGTGTTCTTCCTAATATCTACGCATTTCACCGCTACACTAGGAGTTCCACTTTCCTCTCCAACACTCAAGAAAAATAGTTTTAGTTGCAGTTCCTCAGTTGAGCCGAGGGATTTCACAACTAACTTGCTTTCCCGTCTACGCACCCTTTACACCCAAT
+
FFFF:FFFFFF,FFFFFFFFFFFFFFFFFFFFFFFFFFFFFFFFFFFFFFFFFFFFFFFFFFFFFFFFFFFFFFFFFFFFFFFFFFFFFFFFFFFFFFFFFFFFFFFFFFFFFFFFFFFFFFFFFF:FFFF,FFFFFFFFFFFFFFFFF:FFFFFFFFFFFFFFFFFFFFFFFFFFFFFFFFFFFFFFFFFFFFFFFFFFFFFFF:FF:FFFFFFFF:FFF:FFF:FF:F:FFFFFFF,FFFFFF:FFFF
@A00881:241:HJW2NDRXX:1:2128:24768:28729 2:N:0:CGAGAGAA+GATTGGAG
ACTGATGGACTACGGGGGTATCTAATCCTGTTTGCTCCCCACGCTCTCGCGCCTCAGCGTCAGTTGTCGTCCAGCAATCCGCCTTCGCCACTGGTGTTCTTCCGTATATCTACGCATTTCACCGCTACACACGGAATTCCGATTGCCTCTCCGATACTCAAGACTGGCAGTTTCAAATGCAGGCTATGGGTTAAGCCCATAGTTTTCACATCTGACTTGTCAGCCCGCCTACGCGCCCTTTACACCCAGT
+
FFFFFFFFFFFFFFFFFFFFFFFFFFFFFFFFFFFFFFFFFFFFFFFFFFFFFFFFFFFFFFFFFFFFFFFFFFFF,FFFFFFFFFFFFFFFFFFFFFFFFFFFFFFFFFFFFFFFFFFFFFFFFFFFFFFFFFFFFFFFFFFFFFFFFFFFFFF:FFFFFFFFFFFFFFFFFFFFFFFFFFFFFFFFFFFFFFFFFFFFFFFFFFFFFFFFFFFFFFFF:FFFFFFFFFFFFFFFFFFFF,FFFFFFFF
@A00881:241:HJW2NDRXX:1:2128:30156:28761 2:N:0:CGAGAGAA+GATTGGAG
ACTGATGGACTACTGGGGTATCTAATCCTGTTTGCTCCCCACGCTTTCGAGCCTCAACGTCAGTTACTGTCCAGTAAGCCGCCTTCGCCACTGGTGTTCTTCCTAATATCTACGCATTTCACCGCTACACTAGGAATTCCGCTTACCTCTCCAGCACTCCAGCAGGGCAGTTTCCAAAGCAGTCCCGGGGTTGAGCCCCGGGCTTTCACTTCAGACTTGCTCCGCCGTCTACGCTCCCTTTACACCCAGT
+
FFFFFFFFFFFFFFFFFFFFFFFFFFFFFFFFFFFFF:FFFFFFFFFFFFFFFFFFFFFFFFFFFFFFFFFF:FFFFFFFFFFFFFFFFFF:FFFFFFF:FFF:FFFFFF:FFFFFFFFFFFFFFFFFFFFFF:FFFF:FFFFFFFFFFFFFFFFFFFFFFFFFFFFFFFFFFFFFF:FFFFFFFFF:FFFFFFFFFFFFFFF,FFFFFFFFFFFFFFFFFFFFFFFFFFFFFFFF:FF:FFFF:FF:FF
@A00881:241:HJW2NDRXX:1:2128:19036:29230 2:N:0:CGAGAGAA+GATTGGAG
ACTGATGGACTACCAGGGTATCTAATCCTGTTTGCTCCCCACGCTTTCGTGACTCAGCGTCAGTTTCAGTCCAGTAAGCCGCCTTCGCCACCGGTGTTCCTCCCAATATCTACGCATTTCACCGCTACACTGGGAATTCCGCTTACCTCTCCTGCACTCTAGTCTGACAGTTTCTTATGCAGTTCCGGGGTTAAGCCCCGAAATTTCACATAGGACTTGTCTGACCGCCTACTCACCCTTTACACCCAGT
+
,:FFFFFFFFFFFFFFFFFFFFFFFFFFFFFFFFFFFFFFFFF,FFF:FFFFFFFFFFFFFFFF:FFFFFFFFFFF,F:FFFFFF,FFFF:FFFFFFFFFFFFFFFFFFFFFFFF,FF,FFFFFFFFFFFFFFFFFFFFFFFFFFFFFFFFFFFFFFF:FFFF:FFFFFFFFF:FF,FFF,:,FFFFFFF,FFF,FFFFFFFFF:FFF,FFF,,FFFF,FF:FF::FF,FFF:FFFF:,FFFFFFFFFFF
@A00881:241:HJW2NDRXX:1:2128:27896:29324 2:N:0:CGAGAGAA+GATTGGAG
ACTGATGGACTACTGGGGTATCTAATCCTGTTTGCTCCCCACGCTTTCGAGCCTCAACGTCAGTTACAGTCCAGTGAGCCGCCTTCGCCACTGGTGTTCCTCCTAATATCTACGCATTTCACCGCTACACTAGGAATTCCGCTCACCTCTCCTGCACTCCAGCTTACCAGTTTCCAAAGCAGTCCCACGGTTGAGCCGTGGGCTTTCACTTCAGACTTGACAGGCCGTCTACGCTCCCTTTACACCCAGT
+
F::FFFFFFFFFFFFFFFF:FFFFF:FFFFFF:F:FFF:FFFFFFFFFFFFFFFFF:FFFF:F:F:F:FFFFFFFFFFFFFFFFFF:FFFFFFFFFFFF:FFF:FFFFFFFFFFFFFFFFFFFF:FFFFF:F,FFFFFFFFFFFFFFFFF,FFFFFFFFFFFFFFFFFFFFFFFFFFFFFFFFFFFFFFF,FFF:FFFFF:FFFFFFF::F:FF:FFFF:F,:FFFFFF:FFF:FFFFFFFF,FFFFFFF
@A00881:241:HJW2NDRXX:1:2128:30553:29857 2:N:0:CGAGAGAA+GATTGGAG
ACTGATGGACTACCCGGGTATCTAATCCTGTTTGCTCCCCACGCTTTCGAGCCTCAACGTCAGTTACCGTCCAGTAAGCCGCCTTCGCCACTGGTGTTCTTCCTGATATCTACGCATTTCACCGCTACACCAGGAATTCCGCTTACCTCTCCGGCACTCCAGCCAAACAGTTTCCAAAGCAGTCCCGCCGTTGAGCAGCGGGCTTTCACTCCAGACTTGCCTTGCCGTCTACGCTCCCTTTACACCCAGT
+
FFFFFFFFFFFFFFFFFFFFFFFFFFFFFFFFFFFFFFFFFFFFFFFFFFFFFFFFFFFFFFFF:F:FFFFFFF:FFFFFFFFFFFFFFFFFFFFFFFFFFFFFFFFFFFFFFFFFFFFFFFFFFFFFFFFFFFFFFFFFFFFFFFFFFFFFFFFFFFFFFFFFFF::FF:FFFFFF:FFFFFFF::::FF:FFFFFFFFFF:FFFFFFFFF:F:FFFFFFFF,FFF:FF:FFF,:FFFFFFFF,,FFFF
@A00881:241:HJW2NDRXX:1:2128:29812:30076 2:N:0:CGAGAGAA+GATTGGAG
ACTGATGGACTACATGGGTATCTAATCCTGTTTGCTCCCCACGCTTTCGAGCCTCAGCGTCAGTTAAAGCCCAGCAAGCCGCCTTCGCCACCGGTGTTCCTCCCGATATCTACGCATTTCACCGCTACACCGGGAATTCCGCTTGCCTCTGCTCCACTCAAGACTCGGAGTTTCAAACGCAGTCCGGGGGTTAAGCCCCCGCCTTTCACGTCTGACTTCCGTGCCCGCCTACGCTCCCTTTACACCCAGT
+
:FFFFFFFFFFFFFFFFFFFFFFFFFFFFFFFFFFFFFFFFFFFFFFFFFFFFFFFFFFFF:FFFFFF:FF:FFFFF:FFFFFFFFFFFFFFFFFFFFFFFFFFFFFFFFFFFFF:FFFFFFFFFFFFFFFFFFF:FFFFFFFFFFFFFFFFFF:F:FF:FFFFFFFFFFFFFFFF:FFFFFFF,FFFFFFFFFFFF,FFFFF,FFFFFFFFFFFFFFFFFFFFFFFFFFFFFFFFFFFFFF:FFFFFFF
@A00881:241:HJW2NDRXX:1:2128:11442:30138 2:N:0:CGAGAGAA+GATTGGAG
ACTGATGGACTACAGGGGTATCTAATCCTGTTTGCTCCCCACGCTCTCGCGCCTCAGCGTCAGTTGTCGTCCAGCAATCCGCCTTCGCCACTGGTGTTCTTCCGTATATCTACGCATTTCACCGCTACACACGGAATTCCGATTGCCTCTCCGATACTCAAGACTGGCAGTTTCAAATGCAGGCTATGGGTTAAGCCCATAGTTTTCACATCTGACTTGTCAGCCCGCCTACGCGCCCTTTACACCCAGT
+
FFFFFFFFFFFFFFFFFFFFFFFFFFFFFFFFFFFFFFFFFFFFFFFFFFFFFFFFFFFFFFFFFFFFFFFFFFFFFFFF:FFFFFFFFF:FFFFFFFFFFFFFFFFFFFFFFFFFFFFF:FFFFFFFFFFFFFFFFFFFFFFFFFFFFFFFFFFFFFFFFFFFFFFFFFFFFFFFFFFFFFFFF,FFFFFFFF:FFFFFFFFFFFFFF:FFFFFFFFFFFFFFFFFFFFFFFF:FFFFFFFF:FFFFFF
@A00881:241:HJW2NDRXX:1:2128:32669:30545 2:N:0:CGAGAGAA+GATTGGAG
ACTGATGGACTACTTGGGTATCTAATCCTGTTTGCTCCCCACGCTCTCGCGCCTCAGCGTCAGTTGTCGTCCAGCAATCCGCCTTCGCCACTGGTGTTCTTCCGTATATCTACGCATTTCACCGCTACACACGGAATTCCGATTGCCTCTCCGATACTCAAGACTGGCAGTTTCAAATGCAGGCTATGGGTTAAGCCCATAGTTTTCACATCTGACTTGTCAGCCCGCCTACGCGCCCTTTACACCCAGT
+
FFFFFFFFFFFFFFFFFFFFFFFFFFFFFFFFFFFFFFFFFFFFFFFFFFFFFFFFFFFFF:FFFFFFFFFFFFFFFFFFFFFFFFFFF:FFFFFFFFFFFFFFF:FFFFFFFFFFFFFFFFF:FFFFFFFFFFF:FFFFF,FFFFFFFFFFFFFF:FFFFFFFFFFFFFFFFFFFFFFFFFFFFFFFFFFFFFFFFF:F,FFFFFFFFFFF:FFFFFFFFF:FFFFFFFF::FFFFFFF:FFFFFFFF:
@A00881:241:HJW2NDRXX:1:2128:19741:30921 2:N:0:CGAGAGAA+GATTGGAG
ACTGATGGACTACTTGGGTATCTAATCCTGTTTGCTCCCCACGCCTTCGAGCCTCAACGTCAGTTGCCGTCCAGTAAGCCGCCTTCGCCACTGGTGTTCCTCCTAATATCTACGCATTTCACCGCTACACTAGGAATTCCGCTTACCTCTCCGGCACTCAAGCACGACAGTTTCCAGAGCAGCTCCGGGGTTGAGCCCCGGCATTTCACTCCAGACTTACCTCGCCGTCTACGCTCCCTTTACACCCAGT
+
FFFFFFFFFFFFFFFFFF:FFFF:FFFFFFFFFFFFFFFFFFFFFFFFFFFFFFFFFFFFFF:FFFFFFFFFFFFF:FFFFFFFF::FFFFFFFFFFFFFFFFFFFFFFFFFFFFFF:FF:FFFFFFFFF,::FFFFFFFFFFFFFFFFFFFFFFFFFFFFFFFFFFFFF:FFF::FFFFFFFFFFFFFFFFFFFFFFFFFFF,FFFFFFFFFF,:FFFFFFF:FFFFFFFFFFF,FFF,:FFFFFFFF,
@A00881:241:HJW2NDRXX:1:2128:30083:30984 2:N:0:CGAGAGAA+GATTGGAG
ACTGATGGACTACGGGGGTATCTAATCCTGTTTGCTCCCCACGCTTTCGCGCCTCAGCGTCAGTTACCGTCCAGAAAGCCGCCTTCGCCACTGGTGTTCCTCCTAATATCTACGCATTTCACCGCTACACTAGGTATTCCGCTTCCCTCTCCGGCACTCAAGGTCTCCAGTTTCAAGTGCAGTTCCGGGGTTGAGCCCCGGTATTTCACACCTGACTTAAAATTCCGCCTACGCGCCCTTTCCACCCAGT
+
,FFFFFFFFFFFFFFFFFFFFFFFFFFFFFFFFFFFFFFFFFFFFFFFFFFFFFFFFFFFFFF:FFFFFFFFFFFFFFFFFFFFFFFFFFFFF:FFFFFFFFFFFFFFFFFF:FFFFFFFFFFFFFFFFFFF,F,FFFFFFFFFFF,FFFFFFFF::FFF,FFF:FFFFFFFFF:FFFF:F,FF,F,FF,FFF,FFFFF:F,:FFFFFFFFFF:FF:FF,:F,:FF:FFFF,FFFF,FFF:F,F,F,:F:
@A00881:241:HJW2NDRXX:1:2128:30056:31250 2:N:0:CGAGAGAA+GATTGGAG
ACTGATGGACTACCAGGGTATCTAATCCTGTTTGCTCCCCACGCTCTCGCGCCTCAGCGTCAGTTGTCGTCCAGCAATCCGCCTTCGCCACTGGTGTTCTTCCGTATATCTACGCATTTCACCGCTACACACGGAATTCCGATTGCCTCTCCGATACTCAAGACTGGCAGTTTCAAATGCAGGCTATGGGTTAAGCCCATAGTTTTCACATCTGACTTGTCAGCCCGCCTACGCGCCCTTTACACCCAGT
+
FFFFFF:FFFFFFFFFFFFFFF:FFFFFFFFFFFFFFFFFFFFFFFFFFFFFFFFFFFFFFFFFFFFFFFFFFFFFFFFFFFFFFFFFFFFFFFFFFFF:FFFFFFFFFFFFFFFFFFFFFFFFFFFFFFFFFFFFFFFFF:FFFFFFFFFFFFF:FFFF:FFFFFFFFF:FFF,FF:FFFF:FF,FFFFFFFFFFFFF:FFF,FFFFFF:FFFFF:FFFFFFFFFFFF:FFFFFFFFFFFFFFFF:FFF
@A00881:241:HJW2NDRXX:1:2128:26910:31594 2:N:0:CGAGAGAA+GATTGGAG
ACTGATGGACTACGAGGGTATCTAATCCTGTTTGCTCCCCACGCTTTCGTGACTCAGCGTCAGTTTCAGTCCAGTAAGCCGCCTTCGCCACCGGTGTTCCTCCCAATATCTACGCATTTCACCGCTACACTGGGAATTCCGCTTACCTCTCCTGCACTCTAGCTTACCAGTTTCTTATGCAGTTCCGGGGTTGAGCCCCGAAATTTCACATATGACTTAATAAGCCGCCTACTCACCCTTTACACCCAGT
+
FFFFFFFFFFFFFFFFFFFFFFFFFFF::F:FF:FFFFFFFFFFFFFFFFF:FFFFFF:FFFFFFFFFFFFF,FFFFFFFFFFFFFFFFFFFFFFFFFFFFFFFFFFFF,FFF,F:FFF:FFFFFFFF,:F:FFFFFFFFFFF:FFFFFFFFFF:F:FFFF:FFFF:FF:FFFF,FFFFFFFFFF,:FFFFFFFFFFFFFFFFFFFFFF:F:FFFFFFFFFFFFFFFFFFFFFFFFFFFF:FF::,FFFF
@A00881:241:HJW2NDRXX:1:2128:25762:31767 2:N:0:CGAGAGAA+GATTGGAG
ACTGATGGACTACTCGGGTATCTAATCCTGTTTGCTCCCCACGCTTTCGTGCCTCAGTGTCAGTTCCGGTCCAGTAAGCCGCCTTCGCCACTGGTGTTCCTCCTAATATCTACGCATTTCACCGCTACACTAGGAATTCCGCTTACCTCTCCCGGACTCCAGCATGAAAGTTTCAAAAGCAGTCCGCGGGGTTAAGCCCCGGGTTTTCACTTCTGACTTGCCATGCCACCTGCGCACCCTTTACACCCAG
+
FFFFFFFFFFFFFFFFFFFFFFFFFFFFFFFFFFFFFFFFFFFFFFFFFFFFFFFFFFFFFFFFFFFFFFFFFFFFFFFFFFFFFFFFFFFFFFFFFFFFFFFFFFFFFFFFFFFFFF,FFFFFFFFFFFFFFFF:FFFFFFFFFFFFFFFFFFFFFFFFFFFFFFFFFFFFFFFFFFFFFFFFFFFFFFFFFF:FFFFFFFFFFFF::FFFFFFFFFFF,FFFFFFFFFFFFFF,FFFFFFFFFFFFFF
@A00881:241:HJW2NDRXX:1:2128:24189:32550 2:N:0:CGAGAGAA+GATTGGAG
ACTGATGGACTACCCGGGTATCTAATCCTGTTTGCTCCCCACGCTTTCGAGCCTCAGCGTCAGTTACTGTCCAGTAAGCCGCCTTCGCCACCGGTGTTCCTCCTAATATCTACGCATTTCACCGCTACACTAGGAATTCCACTTACCCCTCCAGCACTCTAGCTACGCAGTTCCAAAAGCACTCCTCGGAGTTGAGCCCCGGGTTTTCACTTCTGGCTTGCATTGCCGCCTACGCTCCCTTTACACCCAG
+
FFFFFFFFFFFFFFFFFFFFFFFFFFFFFFFFFFFFFFFFFFFFFFFFFFFFFFFFFFFFFFFFFFFFFFFFFFF:FFFFFFFFFFFFFFFFFFFFFFFFFFFFFFFFFFFFFFFFFFFFFFFFFFFF:FF,FFFFFFFFFFFFFFFFFFFFFFFFFFFFFFFFFFFFFFFFFFFFF,FFFFFF:FFFFFFFFFFFFFFFFFFFFFFFFFFFFFFFFFFFFFFFFFFFFF:FFFFFFFFF,FFFFFFFFF
@A00881:241:HJW2NDRXX:1:2128:18367:32581 2:N:0:CGAGAGAA+GATTGGAG
ACTGATGGACTACCGGGGTATCTAATCCTGTTTGCTCCCCACGCTCTCGCGCCTCAGCGTCAGTTGTCGTCCAGCAATCCGCCTTCGCCACTGGTGTTCTTCCGTATATCTACGCATTTCACCGCTACACACGGAATTCCGATTGCCTCTCCGATACTCAAGACTGGCAGTTTCAAATGCAGGCTATGGGTTAAGCCCATAGTTTTCACATCTGACTTGTCAGCCCGCCTACGCGCCCTTTACACCCAGT
+
FFFFFFFFFFFFFFFFFFFFFFFFFFFFFFFFFFFFFFFFFFFFFFFFFFFFFFFFFFFFFFFFFFFFFFFFFFFF,FFFFFFFFFFFFFFFFFFFFFFFFFFFFFFFFFFFFFF,:FFFFFFFF,FFFFF:FFF,F:FFFF:FFFFFFFFFFFFFFFFFFFFFFFFFF:FFFFFFFFFFFFFFFFFFFFF:FFFFFFF,:F,FFF:FFFFFFF:FF:F:F,:FFF:F::FFFFFFFFFFF:FFFFFFFF
@A00881:241:HJW2NDRXX:1:2128:28203:32737 2:N:0:CGAGAGAA+GATTGGAG
ACTGATGGACTACTCGGGTATCTAATCCTGTTTGCTCCCCACGCTTTCGCGCCTCAGCGTCAGTTGTCGTCCAGCAAGCCGCCTTCGCCACTGGTGTTCCTCCGTATATCTACGCATTTCACCGCTACACACGGAATTCCGCTTGCCTCTCCGATACTCAAGACACACAGTTTCAAATGCAGTTTCCGGGTTAAGCCCGGAGATTTCACATCTGACTTGCATGCCCGCCTACGCGCCCTTTACACCCAGT
+
FFFFFFFFF:FFFFFFFF:FFF:FF:,FFFFFFFFFFFFFFFFFFFFFFFFFFFFFFFFFFFFFF:FFFFFFF:FFFFFFFFFFFFFFFFFFF:FFFF:FFFFF,FFFFFFFFFFFFFFFFFFFFFFFFFFFFFF,FFFFFFFFFFFF,,FFFFFFFF:FFFFFFF,F:FFFFFFFFFFFFFFFFFFFFFF:FFFFF::F,FFFFFFFF:F:FFFFFFFFF:FFFF:F:F,FFFFFFFF:F:FFFF::FF
@A00881:241:HJW2NDRXX:1:2128:32316:32910 2:N:0:CGAGAGAA+GATTGGAG
ACTGATGGACTACTCGGGTATCTAATCCTGTTTGCTCCCCACGCTTTCGAGCCTCAACGTCAGTTACAGTCCAGTAAGCCGCCTTCGCCACTGGTGTTCCTCCTAATATCTACGCATTTCACCGCTACACTAGGAATTCCGCTTACCTCTCCTGCACTCCAGCCCCGGCAGTTTCCAATGCAGTCCCGCGGTTGAGCCCCGGTCTTTCACATCTGACTTACATGCCCGTCTACGCGCCCTTTACACCCAG
+
FFFFFFFF:FFFFFFFFFFFFFFFFFFFFFFFFFFFFFFFFFFFFFFFFFFFFFFFFFFFFFFFFFFFFFFFFFFFFFFFFFFFFFFFFFFFFFFFF:FFFFFFFFFFFFFFFFFFF:FFFFFFFFFFFF,FFFFFFF::FFFFFFFFFFFFFFFFFFFF,FFFFFFFFFFFFFFFFFFFF:FFFFF,FFFFFFFFFFFFFFF,FFFF:FFFFFFFFFFFFF,F,FFFFFF:FFFFFFF,FF:F:FFFF,
@A00881:241:HJW2NDRXX:1:2128:22923:32988 2:N:0:CGAGAGAA+GATTGGAG
ACTGATGGACTACAGGGGTATCTAATCCTGTTTGCTACCCACACTTTCGTGCCTCAGCGTCAGTTAAAGCCCAGTAGGCCGCCTTCGCCACTGGTGTTCCTCCCGATCTCTACGCATTTCACCGCTACACCGGGAATTCCGCCTACCTCTACTTCACTCAAGAACGACAGTTTCAAAAGCAGTTCATGGGTTAAGCCCATGGATTTCACTTCTGACTTGCCGTCCCGCCTACGCACCCTTTACACCCAGT
+
FFFFFFFFFFFFFFFFFFFFFFFFFFFFFFFFFFFFFFFFFFFFFFFFFFFFFFFFFFFFFFFFFFFFFFFF:FFFFFFFFFFFFFFFFFFFFFFFFFFFFFFFFFFFFFFFFFFFFFFFFFFFFFFFFFFFFFFFFFFFFFF,FFFFFFFFFFFFFFFFFFFFFFFFFFFFFFFFF:FFFFFFFFFFFFFFFFFFFFFFFFF:FFFFFFFFFFFFFFFFFFFFFFFFFF,FFFFFFFFFFFFFFFFFFF
@A00881:241:HJW2NDRXX:1:2128:23411:33364 2:N:0:CGAGAGAA+GATTGGAG
ACTGATGGACTACTTGGGTATCTAATCCTGTTTGATACCCACACTTTCGAGCATCAGCGTCAGTTACAGTCCAGCAAGCTGCCTTCGCAATCGGAGTTCTTCGTGATATCTAAGCATTTCACCGCTACACCACGAATTCCGCCTGCCTCTACTGTACTCAAGACACCCAGTATCAACTGCAATTTTACGGTTGAGCCGCAAACTTTCACAACTGACTTAAGCGTCCGCCTACGCTCCCTTTAAACCCAAT
+
FFFFFFFFFFFFFFFFFFFFFFFFFFFFFFFFFFFFFFFFFFFFFFFFFFFFFFFFFFFFFFFFFFFFFFFFFFFFFFFFFFFFFFFFFFFFFFFFFFFFFFFFFFFFFFFFFFFFFFFFFFFFFFFFFFFFFFFFFFFFFFFFFFFFFFFFFFFFFFFFFFFFFFFF:FFFFFFFFFFFFFFFFFF:FFFFFFFFFFFFFFFFFFFFFFFFFF,FFFF:FFFFFFFFFFF,FFFFFF,FF,FFFFF:,F
@A00881:241:HJW2NDRXX:1:2128:26350:33692 2:N:0:CGAGAGAA+GATTGGAG
ACTGATGGACTACTCGGGTATCTAATCCTGTTTGCTCCCCACGCTTTCGAGCCTCAGCGTCAGTTAAAGCCCAGCAAGCCGCCTTCGCCACCGGTGTTCCTCCCGATATCTACGCATTTCACCGCTACACCGGGAATTCCGCTTGCCTCTGCTCCACTCAAGACTCGGAGTTTCAAACGCAGTCCGGGGGTTAAGCCCCCGCCTTTCACGTCTGACTTCCGTGCCCGCCTACGCTCCCTTTACACCCAGT
+
,FFFFFFFFFFFFFFFFFFFFF:F,FFFFF:F:FFFFFFFFFFFFFFFFFFFFFFFFFFFFFFF:FFFF:FFFFFFFFFFFFFFFFFFFFFF:FFF,FFF::FFFFFFFFFFFFFFFFFFFFFFFFFFFFFFFFFFFFFFFFFFFFFFFFFFFFFFFFFFFFFFFFFFFFF:FF,F:FFFFFFFFFFFF::FFFFFFFFFFFFF:FFFFFFFFFFFFFFFFFFFFFFFFFFFFFFFFFFFFFFFFFFFFF
@A00881:241:HJW2NDRXX:1:2128:15718:33849 2:N:0:CGAGAGAA+GATTGGAG
ACTGATGGACTACAGGGGTATCTAATCCTGTTTGCTCCCCACGCTTTCGAGCCTCAACGTCAGTTACAGTCCAGTAAGCCGCCTTCGCCACCGGTGTTCCTCCTAATATCTACGCCTTTCACCGCTACACTAGGAATTCCGCTTACCTCTCCTGCACTCCAGACTGACAGTTTCCAAAGCAGTCCGGGGGTTGGGCCCCCGCATTTCACTTCAGCCTTGCCTCTCCGTCTGCGCTCCCGTTACACCCAGA
+
FFFFF:FFFFF,F,FFFFF,FFFF,FFF:FFFFFFFFFFFFFFFFFFFFFFFFFFFFFFFFFFFF:FFFFFFFFFF:FFFFF,FFFFFFFFFFFFFFFFF:FFFFFFF:,:FFFF,FF,FFFFFFFFFFFF:FFFFFFFFFFFFFFFFFFFFFFFFFFFFFFF:FFFF:F:F,FFF,FFFFFFFFFFFFF,FFFFFFFFFFF:,FFFFFFFF:F,,:FFFFFFFFFFFFFF:FF:FFF,FF,FFFFFFF,
@A00881:241:HJW2NDRXX:1:2128:24641:34147 2:N:0:CGAGAGAA+GATTGGAG
ACTGATGGACTACACGGGTATCTAATCCTGTTTGATACCCGCACTTTCGAGCATCAACGTCAGTTACGGTCCAGCAGGCTGCCTTCGCAATCGGAGTTCTTCGTGATATCTATGCATTTCACCGCTACACCACGAATTCCGCCTGCCTATGCCGCACTCAAGGCCCCCAGTTTCAACTGCAATTCTACGGTTGAGCCGCAAACTTTCACAACTGACTTAAGGACCCGTCTACGCTCCCTTTCAACCCAAT
+
FFFFFFFFFFFFFFFFFFFF:FFFFFFFFFFFFFFF:FFFFFFFFFFFFFFFFFFFFFFFFFF:FFFFFFFFFFFF:F:FFFFFFFFFFFFFFFFFFFFFFFFFF:FFFF:FFFF,FFFFFFFFFFFFFFFFFFFFFFFFFFFFFF:F,FFFFFF:FFFFFFFFFFFF,FFFFFFF:FFFFF,FFFF,F::F,FFFFFFF,:FFFF:FFFFFFFFFFF,,FFFFFF:F:FFFFF,FFF,FFFFFFFFF:F
@A00881:241:HJW2NDRXX:1:2128:17815:34162 2:N:0:CGAGAGAA+GATTGGAG
ACTGATGGACTACATGGGTATCTAATCCTGTTTGCTCCCCACGCTTTCGCGCCTCAGCGTCAGTTTCAGTCCAGAAAGCCGCCTTCGCCACTGGTGTTCCTACCGATCTCTACGCATTTCACCGCTACACCGGTAATTCCGCTTTCCTCTCCTGCACTCCAGCCTGTCAGTATCATAGGCACTTCCAACATTATGTGCTGGACTTTCACCTCTGACTTAACAGGCCGCCTACGCGCCCTTTACGCCCAAT
+
FFFFFFFFFFFFFFFFFFFFFFFFFFFFFF:FFFFFFFFFFFFFFFFFFFFFFFF:FF:FFFFFFFFFFFFFFFFFFFFFFFFFFFFFFFFFFFFFFFFFFFFFFFFFFFFFFFFFFFFFFFFFFFFFFFFFFFFFFFFFFFF,FFFFFFFFFFFFFFFFFFFFFFFFFFFFFFFFFFFFFFFFFF:FFFF,:FFFFFFF:FFF,FF:FFFFFF,FFFF,FFFFF:FFFF,FFFFFFFFFFFFFF:FFFF
@A00881:241:HJW2NDRXX:1:2128:14308:34225 2:N:0:CGAGAGAA+GATTGGAG
ACTGATGGACTACGTGGGTATCTAATCCTGTTTGCTCCCCACGCTTTCGAGCCTCAACGTCAGTTACAGTCCAGTGAGCCGCCTTCGCCACTGGTGTTCCTCCTAATATCTACGCATTTCACAGCTACACTAGGAATTCCGCTCACCTCTCCTGCACTCCAGCTTACCAGTTTCCAAAGCAGTCCCACGGTTGAGCCGTGGGCTTTCACTTCAGACTTGACAGGCCGTCTACGCTCCCTTTACACCCAGT
+
FFFFFFFFFFFFFFFFFFFF:FFFFFFFFFFFFFFFFFFFFFFFFFFFFFFFFFFFFFFFFFFFFFFFFFFFFFFFFFFFFFFFFFFFFFFFFFFFFFFFFFFFFFFFFFFFFFFFFFFFFFFFFFFFFFF,FFFFFFFFFFFF:FFFFFFFFFFFFFFFFFFFFFFFFFFFFFFFFFFFFFFFFFFF:FFFFFFFFFFFFFFFFFFFFFFFFFFFFFFFFFFFFF:FFFFFFFFFFFFFFFFFFFFFFF
@A00881:241:HJW2NDRXX:1:2128:29903:34334 2:N:0:CGAGAGAA+GATTGGAG
ACTGATGGACTACTAGGGTATCTAATCCTGTTTGCTCCCCACGCCTTCGAGCCTCAACGTCAGTTGCCGTCCAGCAGGCCGCCTTCGCCACTGGTGTTCCTCCTAATATCTACGCATTTCACCGCTACACTAGGAATTCCGCCTGCCTCTCCGGCACTCCAGCTTAACAGTTTCCAGAGCAGCTCCGGGGTTAAGCCCCGGCATTTCACTCCAGACTTGCTAAGCCGTCTGCGCTCCCTTTACACCCAGT
+
FFFFFFFFFFFFFFFFFFFFFFFFFFFFFFFFFFFFFFFFFFFFFFFFFFFFFFFFFFFFFFFFFFFFFFFFFFFFFFFFFFFFFFFFFFFFFFFFFFFFFFFFFFFFFFFFFFFFFFFFFFFFFFFFFFFFFFFFFFFFFFFFFFFFFFFFFFFFFFFFFFFFFFFFFFFFFFFFFFFFFFFFFFFFFFFF:FFFFFFFFFFFFFFFFFFFFFFFFFFFFF:FFFFFFFFF:FFFFFFF::FFF:FFFF
@A00881:241:HJW2NDRXX:1:2128:24460:34428 2:N:0:CGAGAGAA+GATTGGAG
ACTGATGGACTACAGGGGTATCTAATCCTGTTTGCTCCCCACGCTTTCGAGCCTCAGCGTCAGTTAATGTCCAGAAAGCCGCCTTCGCCTCTGGTGTTCTTCCTAATATCTACGCATTCCACCGCTACACTAGGAATTCCAGTTGCCCCTCCTGCACTCAAGTTCAACAGTTTTAGTAGTAGTTCCAAAGTTAAGCCCTGGAATTACGCTACTAACTTGCTCAACCACCTACGCACCCTTTACGCCCAGT
+
:FFFFFFFFFFFFFFFFFFFFFFFFF:FFFFFFFFFFFFFFFFFFFFFFFFFFFFFFFFFFFF:FFFFFFFFFFFF::FFFFFFFFF:FFFFFFFFFFFFFFFFFFFFFFFFFFFFFFFFFFFFFFFF:FFFFFFFFFFFFFFFF,FFFFFFFFFFFFF,FFFFFF:FFFFFFFFFFFFFFF:FFFFFFFFFF:FF,FFFFF,FFF,FFF:FFFFFFF::F,FFF:FFFFFFF:FFFF,FF:FFF:::FF
@A00881:241:HJW2NDRXX:1:2128:30427:34679 2:N:0:CGAGAGAA+GATTGGAG
ACTGATGGACTACTAGGGTATCTAATCCTGTTTGCTCCCCACGCTCTCGCGCCTCAGCGTCAGTTTTCGTCCAGCAATCCGCCTTCGCCACTGGTGTTCTTCCGTAAATCTACGCATTTCACCGCTACACACGGAATTCCGATTGCCTCTCCGATACTCAAGACTGGCAGTTTCAAATGCAGGCTATGTGTTAAGCAAATAGTTTTCACATCAGACTTGTCAGCCCGCCTAAGCTCCCTAAACACCCAGT
+
F,FFFF:,FFFFF:FF:FFFF:FFFFFFFF,FFF:FF:FF:FF,:F:FFFF:F:,F:FFF:F:F:,:F:F:FF,FF::F,:FFF,,,,FFFFF,FFFFFF::FFFF,,,FFFF,FFFF:FFFF::,F,FFFF:,FFFF:F,FFFF:FF:FFFFF,::FFFF,F,:F::,,:,,,FFFF:,,,FFFFF:,F,FFFFF:,FF,FF:,F:FFF:F,F,:::FFFFFFF:FFFFF,FF,F:FF,,,FFFFF,,,
@A00881:241:HJW2NDRXX:1:2128:9435:34741 2:N:0:CGAGAGAA+GATTGGAG
ACTGATGGACTACGCGGGTATCTAATCCTGTTTGCTCCCCACGCCTTCGAGCCTCAACGTCAGTTACAGTCCAGTAAGCCGCCTTCGCCACTGGTGTTCCTCCTAATATCTACGCATTTCACCGCTACACTAGGAATTCCACTTACCTCTCCTGCACTCCAGCCGGGCAGTTTCCAAAGCAGTCCCAGGGTTGGGCCCTGGGCTTTCACTCCAGACTTGCTCTGCCGTCTACGCTCCCTTTACACCCAGT
+
FFFFFFFFFFFFFFFFFFFFFFFFFFFFFFFFFFFFFFFFFFFFFFFFFFFFFFFFFFFFFFFFFFFFFFFFFFFFFFFFFFFFFFFFFFFFFFFFFFFFFFFFFFFFFFFFFFF,FFFFFFFFFF,FFFF:FFF::FF:F:F:FFFFFFFFFFFF:FFFFFFFFFFF,F:FFFFFFFFF,FFFFFFFFFFFFFFFFFFFFFFFFFFFFFFFFF:FFFFF:FFFFFFFFFFFFFFFFFFF:FFFFFFFF:
@A00881:241:HJW2NDRXX:1:2128:18466:35008 2:N:0:CGAGAGAA+GATTGGAG
ACTGATGGACTACCAGGGTATCTAATCCTGTTCGCTCCCCACGCTTTCGTGCCTCAACGTCAGATATAGTTTGGTAAGCTGCCTTCGCAATCGGTGTTCTGTATGATCTCTATGCATTTCACCGCTACACCATACATTCCGCCTACCGCAACTACTCTCTAGCTCAACAGTATTGGAGGCAGTTTCAGGGTTAAGCCCTAACATTTCACCTCCAACTTATCAAACCGCCTACGCACCCTTTAAACCCAAT
+
FFFF,F:FF:FFFF:FFFF,F:FFFFFFFFF:FFFFFFFFFFFFFFFFFFFFFFFFFFFFFFFFFFFFFFFFF:FFFFFFFFFFFFFFFFFFFFFFFFFFFFFFFFFFFFFFFFFF:FFFFFF:FFFFFFF:FFFFFFFFFFFFFFFFFFFFFFF:FFFFFFFFFFFFFFFFFFFFFFFFFFFFFFFFFFFFF:FFFFFFF:FFFFFFF,FFFF:FFFFF,:F:FFFFFFFFFF:FFFFFFFFFFF,:FF
@A00881:241:HJW2NDRXX:1:2128:10041:35102 2:N:0:CGAGAGAA+GATTGGAG
ACTGATGGACTACCGGGGTATCTAATCCTGTTTGCTCCCCACGCTTTCGCGCCTCAGCGTCAGTTGTCGTCCAGCAAGCCGCCTTCGCCACTGGTGTTCCTCCGTATATCTACGCATTTCACCGCTACACACGGAATTCCGCTTGCCTCTCCGATACTCAAGACACACAGTTTCAAATGCAGTTTCCGGGTTGAGCCCGGAGATTTCACATCTGACTTGCATGCCCGCCTACGCGCCCTTTACACCCAGT
+
FFFFFFFFFFFFFFFFFFFFFFFFFFFFFFFFFFFFFFFFFFFFFFFFFFFFFFFFFFFFFFFFFFFFFFFFFFFFFFFFFFFFFFFFFFFFFFFFFFFFFFFFFFFFFFFFFFFFFFFFFFFFFFFFFFFFFFFFFFFFFFFFFFFFFFFFFFFFFFFFFFFFFFFFFFFFFFFFFFFFFFF:FFFFFFFFFFFFFFFFFFFFFFFFFFFFFFFFFFFFFFFFFFFFFF:FFFFFFFFFFFFFFFF,FF
@A00881:241:HJW2NDRXX:1:2128:29206:35509 2:N:0:CGAGAGAA+GATTGGAG
ACTGATGGACTACAAGGGTATCTAATCCTGTTTGCTCCCCATGCTTTCGCGCCTCAGCGTCAGTTACCGTCCAGAAAGCCGCCTTCGCCACTGGTGTTCCTCCTAATATCTACGCATTTCACCGCTACACTAGGAATTCCGCTTTCCTCTCCGGCACTCAAGACCTACAGTTTCAAATGCAGCCCCGGAGTTAAGCCCCGGTATTTCACATCTGACTTGTCCGTCCGCCTACACGCCCTTTACACCCAGT
+
FFFFFFFFFFFFFFFFFFFFFFFFFFFFFFFFFFFFFFFFFFFFFFFFFFFFFFFFFFFFFFFFFFFFFFFFFFFFFFFFFFFFFFFFFFFFFFFFFF:FFFFFFFFFFFFFFFFFFFFFFFFFFF:FFFFFFFF,FFFFFFFFFFFFFFFFFFFF:FFFFFFFFFFFFFFFFFFFFFFFFFFFFFFFFFFFFFFFFFFFFFFFFFFFFFFFFFFFFFFFF:FFFFFFFFFFFFF:FFF,FFFFF:F:FF
@A00881:241:HJW2NDRXX:1:2128:26241:35759 2:N:0:CGAGAGAA+GATTGGAG
ACTGATGGACTACCTGGGTATCTAATCCTGTTCGCTCCCCACGCTTTCGTGCCTCAACGTCAGATATAGTTTGGTAAGCTGCCTTCGCAATCGGTGTTCTGTATGATCTCTATGCATTTCACCGCTACACCATACATTCCGCCTACCGCAACTACTCTCTAGCTCAACAGTATTGGAGGCAGTTACAGGGTTAAGCCCTAACATTTCACCTCCAACTTATAAAACCGCCAACGCACCCTTTAAACCCAAT
+
FFFFFFFFFFFFFFFFFFFFFFFFFFFFFFFFFFFF:FFFFFFFFFFFFFFFFFFF,FFFFFF:FFFFFF:,FFFF,FFFFFFFFFFFFFFFFFFFFFFFFF,FFFF:FFFFFFFFFFFFFFFFFFFFFFF:,,FFFFFFFFFFFFF,:::FF:,FFFFFFFF:FFFFFFFFF,F,,FFFFFF:,F:FFFFFF:,FFFF,:FFFFFFFF:FFFFF,F:FF,F,FF,,F,,F,,,FFFFF:FFFFFF,FFF
@A00881:241:HJW2NDRXX:1:2128:11650:35853 2:N:0:CGAGAGAA+GATTGGAG
ACTGATGGACTACTGGGGTATCTAATCCTGTTTGCTCCCCACGCTTTCGAGCCTCAACGTCAGTTACAGTCCAGTAAGCCGCCTTCGCCACTGGTGTTCCTCCTAATATCTACGCATTTCACCGCCACACTAGGAATTCCGCTTACCTCTCCTGCACTCCAGAATCACAGTTTCCAAAGCAGTCCGGGGGTTGAGCCGTGGGCTTTCACTTCAGACTTGACAGGCCGTCTACGCTCCCTTTACACCCAGT
+
FFFFFFFFFFFFFFFFFFFFFFFFFFFFFF:FFFFFFFFFFFFFFFFFFFFFFFFFFFFFFFF:FFFFFFFFFFFFFFFFFFFFFFFFFFFFFFFF,FFFFFFFFFFFFFFFFFFFFFFFFFFFFFFFFFF,FFFFFFFFFFFFFFFFFFFFFFFFFFFFFFFFFFFFFFFFFFFFFFFFFFFFF:FFFFFFFFFFFFFFFFFFFFF,FFFFFFFFFFFFFFFFFFFFFFFFFFFFFFFFFFFFF:FFF:
@A00881:241:HJW2NDRXX:1:2128:27769:35900 2:N:0:CGAGAGAA+GATTGGAG
ACTGATGGACTACTCGGGTATCTAATCCTGTTCGCTCCCCACGCTTTCGTGACTCAGCGTCAGTTACAGTCCAGCAAGCCGCCTTCGCCACCGGTGTTCTTCCCAATATCTACGCATTTCACCGCTACACTGGGAATTCCGCTTGCCTCTCCTGCACTCTAGTTATACAGTTTCTTCTGCAGCGCCGGGGTTAAGCCCCGACATTTCACATATGACTTGCATAACCGCCTACTCACCCTTTACACCCAGT
+
FFFF:FFFF:FFFFFFFFFFFFFFFFFFFFFFFFFFFFFFFFFFFFFFFFFFFFFFFFFFFFFFFFFFFFFFFFFFFFFFFFFFFFFFF:FFFFFFFFFFFFFFFFFFFF::FFFFFFFFFFFFF:FF,FFFFFFFFFFFFFFFFF:FFFFFFFF,FFFFFFFFFFFF,,FFFF:F,FFFFFFFF,:FFF,FF:FF:FFFFFFFF:FFFFFFFFFFF:FFFFFF:FFFFFFFFFFF:FF,FFFFFFFFF:
@A00881:241:HJW2NDRXX:1:2128:29098:36072 2:N:0:CGAGAGAA+GATTGGAG
ACTGATGGACTACGGGGGTATCTAATCCTGTTTGCTCCCCACGCTCTCGCGCCTCAGCGTCAGTTGTCGTCCAGCAATCCGCCTTCGCCACTGGTGTTCTTCCGTATATCTACGCATTTCACCGCTACACACGGAATTCCGATTGCCTCTCCGATACTCAAGACTGGCAGTTTCAAATGCAGGCTATGGGTTAAGCCCATAGTTTTCACATCTGACTTGTCTGCCCGCCTACGCGCCCTTTACACCCAGT
+
FFFFFFFFFFFFFFFFFFFFFFFFFFFFFFFFFFFFFFFFFFFFFFFFFFFFFFFFFFFFFFFFFFFFFFFFFFFFFFFFFFFFFFFFFFFFFFFFFFFFFFFFFFFFFFF:FFFFFFFFFFFFFFFFFFFFFFFFFFFFFFFFFFFFFFFFFFFFFFFFFFFFFFFFFFFFFFFFFFFFF,FFF,FFFFFFFF:FFFF,FFF,F:FFFFFFFFFF,F:FFFFFFFFFFFFFFFFFFFF:FFFFFFFFF,
@A00881:241:HJW2NDRXX:1:2128:21124:36385 2:N:0:CGAGAGAA+GATTGGAG
ACTGATGGACTACGGGGGTATCTAATCCTGTTTGCTCCCCACGCTTTCGCGCCTTAGCGTCAGTTAAGTTCCAGCAGATCGCCTTCGCAATGGGTATTCTTGGTGATATCTACGGATTTTACCCCTACACCACCAATTCCATCTGCCTCTCCCCCACTCTAGACTATCAGTTTCTCAAGCAGTTTAATGGTTAAGCCATTAGATTTCACAAAAGACTTGATAATCCGCCTACGCGCCCTTTACGCCCAGT
+
:FFFFFFFFFFFFFFFFFFFFFFFFFFFFFFFFFFFFFFFFFFFFFFFFFFFFFFFFFFFFFFFFFFFFFFFF:FFFFFFFFFFFFFFFFFFFFFFFFFFFFFFFFFFFFFFFFFFFFFFFFFFFFFFFFFFFFFFFFFFFFFFFFFFFFFFFFFFFFFFFFF:FFFFFFFFFFFF,:FFF::FFFFFFFFFF::,FFFFFFFFFFFFFFFFF,FFFFFF:,FFF,FF:FFFFFFF,F,FF:,FF,FF:F
@A00881:241:HJW2NDRXX:1:2129:24921:1125 2:N:0:CGAGAGAA+GATTGGAG
ACTGATGGACTACGGGGGTATCTAATCCTGTTTGCTCCCCACGCTTTCGAGCCTCAACGTCAGTTACAGTCCAGTAAGCCGCCTTCGCCACTGGTGTTCCTCCTAATATCTACGCATTTCACCGCTACACTAGGAATTCCACTTACCTCTCCTGCACTCTAGATATACAGTTTCCAAAGCAGTCCCGCAGTTGAGCCGCGGGCTTTCACTTCAGACTTGCATCACCGTCTGCGCTCCCTTTACACCCAGT
+
FFFFFFFFFFFFFFFFFFFFFFFFFFFFFFFFFFFFFFFFFFFFFFFFFFFFFFFFFFF:FFFFFFFFFFFFFFFFFFFFFFFFFFFFFFFFFFFFFFFFFFFFFFFFFFFFFFFFFFFFFFFFFFFFFFF:FFF:FFFFFFFFFFFFFF:FFFFFFFF::FFFFFFFFFFFFFFFFFFF::FFFFFFFFFFFFFFFFFFFFFFFFFFFFFFFFFFFFFFFFFF:FFFF:F,FFFFFFFFFFFFFFFFFF
@A00881:241:HJW2NDRXX:1:2129:25997:1204 2:N:0:CGAGAGAA+GATTGGAG
ACTGATGGACTACCTGGGTATCTAATCCTGTTCGCTCCCCACGCTTTCGTGCCTCAACGTCAGATATAGTTTGGTAAGCTGCCTTCGCAATCGGTGTTCTGTATGATCTCTATGCATTTCACCGCTACACCATACATTCCGCCTACCGCAACTACTCTCTAGCTCAACAGTATTGGAGGCAGTTTCAGGGTTAAGCCCTAACATTTCACCTCCAACTTATCAAACCGCCTACGCACCCTTTAAACCCAAT
+
FFFFFFFFFFFFFFFFFFFFFFFFFFFFFFFFFFFFFFFFFFFFFFFFFFFFFFFFFFFFFFFFFFFFFFFFFFFFFFFFFFFFFFFFFFFFFFFFFFFFFFFFFFFFFFFFFFFFFFFFFFFFFFFFFFFFFFFFFFFFFFFFFFFFF::FFFFFFFFFFFFFFFFFFFFFFFFFFFFFFFFFFFFFFFFFFFFFF::FFFFFFFFFFFFF:FFFFFFFFFFFFFFFFFFFFFFFFFFFFFFFFFFF:F
@A00881:241:HJW2NDRXX:1:2129:16369:1407 2:N:0:CGAGAGAA+GATTGGAG
ACTGATGGACTACGTGGGTATCTAATCCTGTTCGATCCCCACGCTTTCGTGCTTCAGCGTCAGTCTCGCTATGGTATGCTGCCTTCGCAATCGGGGTTCTGCGTGATATCTATGCATTTCACCGCTACACCACGCATTCCGCATACCTCTTCCGAACTCCAGTCCCGCAGTTTCCATGGCAAGCGCACGGTTAAGCCGCACGTTTTCACCGCTGACTTGCGGGTCCGCCTACGCACCCTTTAAACCCAAT
+
FFFFFFFFFFFFFFFFFFFFFFFFFFFFFFFFFFFFFFFFFFFFFFFFFFFFFFFFFFFFFFFFFFFFFFFFFFFFFFFFFFFFFFFFFFFFFFFFFFFFFFF:FFFF:FFFFFFFFFFFFFFFFFFFFFFFFFFF:FFFFFFFFFFF:FFFF:FFFFFFFFF::FFFFF:FFF,:,FFFF,FFFFFFFFFF,,FF:FFFF:FF:FFFFFFFF:,FFF:,,FFFF:FFFF,::F:FFFFFFFFFFFFFFF
@A00881:241:HJW2NDRXX:1:2129:18692:1423 2:N:0:CGAGAGAA+GATTGGAG
ACTGATGGACTACCGGGGTATCTAATCCTGTTCGCTCCCCACGCTTTCGCACCTGAGCGTCAGTTAAAGGCTCAGCAGACCGCCTTCGCCTCCGGTATTCCTCCTGATCTCTGCGCATTTCACCGCTACACCAGAAATTCTGTCTGCCTCTACCTCACTCTAGCTGCCCGGTTTGCAATGCACCCACGGGGTTGAGCCCCGGACTTCTACATCACACCTCAACAGCCGCCTGCGTGCCCTTTACGCCCAA
+
FFFFFFFFFFFFFFFFFFFFFFFFFFFFFFFFFFFFFFFFFFFFFFFFFFFFFFFFFFFFFFFFFFFFFFFFFFFFFFFFFFFFFFFFFFFFFFFFF:FFFFFFFFF:FFFFFFFFFF:FFFFFFFFFFFFFFFFFFFFFFFFFFFFFFFFFFFFFFFFFFFFFFFFFFFFFFFFFFFFFFFFFFFFFFFFFFFFF:FFFFFFFFFFFFF:FFFFFFFF,FFFFFFFFFFF:FFFF:FFFF::FFFFF,F
@A00881:241:HJW2NDRXX:1:2129:18756:1564 2:N:0:CGAGAGAA+GATTGGAG
ACTGATGGACTACAAGGGTATCTAATCCTGTTCGCTCCCCACGCTTTCGTGCCTCAACGTCAGATATAGTTTGGTAAGCTGCCTTCGCAATCGGTGTTCTGTATGATCTCTATGCATTTCACCGCTACACCATACATTCCGCCTACCGCATCTACTCTCTAGCTCAACAGTATCAGAGGCAATTCCGGAGTTGAGCCCCGGCATTTCACCTCTAACTTATCAAACCGCCTACGCACCCGTTAAACCCAAT
+
F,FFFFFFFFFFFFFFF:FFFFFFFF::FFFFFFFFFFFFFFFFFFFFF:FFFFFFFFFFFFFFFFFFFFFFFFFF:FFFFFFFFFFFFFFFFFFFFFFFFFFFFF:FFFFFFFFFFFFFFFFFFFFFFFFFFFFFFF:FFFFFFFFF:FFFFFF:FFF:FFFFFFFF:FFFF:FFF,:FFFFFFFFFFFFFFFFFFFFFFFFF,FFFFFFF:FFFFFFFF:FFFFFFFFF:,F:FF:,F,F,:FF:FF:
@A00881:241:HJW2NDRXX:1:2129:19262:1626 2:N:0:CGAGAGAA+GATTGGAG
ACTGATGGACTACTAGGGTATCTAATCCTGTTTGCTCCCCACGCTTTCGTGTCTCAGTGTCAGTTACTGTCCAGATAGCCGCCTTCGCCACTGATGTTCCTCCTAATATCTACGCATTCCACCGCTACACTAGGAATTCCGCTATCCTCTCCAGCACTCAAGTCTGGCAGTTTCAAATGCAGGCCATGGGTTAAGCCCATGGTTTTCACATCTGACTTGTCGGCCCGCCTACGCGCCCTTTACACCCAGT
+
FFFFFFFFFFFFFFFFFFFFFFFFFFFFFFFFFFFFFFFF:FFFFFFFFFFFFFFFFFFFFFFFFFFFFFFFFFFFFFFFFFFFFFFFFFFFFFFFFFFFFFFFFFFFFFFFFFFFFFFFFFFFFFFFFFF,FFFFFFFFFFFFFFFFFFFFFFFFFFF:FFFFFFFFFFFFFFFFFFFFFFFFFFFFFFFFFFFFFF,FFFFFFFFFFFFFFFFFFFFFFFFFFFFFFFFFFFFFFFFFFFFFFFFFFF
@A00881:241:HJW2NDRXX:1:2129:29803:1783 2:N:0:CGAGAGAA+GATTGGAG
ACTGATGGACTACACGGGTATCTAATCCTGTTTGCTCCCCACGCTTTCGCGCCTCAGCGTCAGTTACAGTCCAGTAGACCGCCTTCGCCACTGGTGTTCTTCCTTATATCTACGCATTTCACCGCTACACAAGGAATTCCGTCTACCTCTCCAGAACTCAAGACATACAGTTTCAAATGCAGTTTATGGGTTAAGCCCATAGATTTCACATCTTACTTGCACGCCCGCCTACGCGCCATTTACACCCAGT
+
FFFFFFFFFFFFFFF::F:FF:FFFFFFFFF,FFF:FFFFF,FF:FFF:FFFFFFFFFF::,FFFFF,:FF,FFFF:FFF,FFFFF:FFFFFF,FFFFFFFF:F:FFFFFFFFF:FF:FFFFFFFFFFFFF:,FF:FFF,F,FFFF:,FFFFFF,:FFFFFFFFFFFFFFFFFFFFFFFFF:FFFFFFF,FFF:F:FFFFFF:FFFFFF::FF,FFFFF::F,FF:FFF:FFFFFFF,FFF:FFFFFFFF
@A00881:241:HJW2NDRXX:1:2129:15763:2080 2:N:0:CGAGAGAA+GATTGGAG
ACTGATGGACTACCGGGGTATCTAATCCTGTTTGCTCCCCACGCTCTCGCGCCTCAGCGTCAGTTGTCGTCCAGCAATCCGCCTTCGCCACTGGTGTTCTTCCGTATATCTACGCATTTCACCGCTACACACGGAATTCCGATTGCCTCTCCGATACTCAAGACTGGCAGTTTCAAATGCAGGCTATGGGTTAAGCCCATAGTTTTCACATCTGACTTGTCAGCCCGCCTACGCGCCCTTTACACCCAGT
+
FFFFFFFFFFFFFFFFFFFFFFFFFFFFFFFFFFFFFFFFFFFFFFFFFFFFFFFFFFFFFFFFFFFFFFFFFFFFFFFFFFFFFFFFFFFFFFFFFFFFFFFFFFFFFFFFFFFFFFFFFFFFFFFFFFFFFFF:FFFFFFFFFFFFFFFFFFFFFFFFFFFFFFFFFFFFFFFFFFFFFFFFFFFFFF,FF:FFFFFFF:FFFFFFFFFFFFFFFFFFF:FFFFFFFFFFFFFFFFFFF,FFFFFFFF
@A00881:241:HJW2NDRXX:1:2129:30364:2127 2:N:0:CGAGAGAA+GATTGGAG
ACTGATGGACTACGCGGGTATCTAATCCTGTTTGCTCCCCACGCTCTCGCGCCTCAGCGTCAGTTGTCGTCCAGCAATCCGCCTTCGCCACTGGTGTTCTTCCGTATATCTACGCATTTCACCGCTACACACGGAATTCCGATTGCCTCTCCGATACTCAAGACTGGCAGTTTCAAATGCAGGCTATGGGTTAAGCCCATAGGTTTCACATCTGACTTGTCAGACCGCCTACGCGCCCTTTACACCCAGT
+
FFFFFFFFFFFF,FFFFFFFFFFFFFFFFFFFFFFFFFFFFFFFFFFFFFFFFFFFFFFFFFFFFFF:FF:FFFFFFFFFFFFFFFFFFF:FFFFFFFFFF:FFFFFFFFFF:FFFFFFFFFFFFFFFFFFFFFF:FFFFFFFF:F:FFFFF:FF,FFFFFFFFFFFFFFFFFFFFFFFFFF,FFFFFFFFFF:::F:,F,:,FFFF,FFF:FFF,FFFFF,F,::FFF:F:,FF,:FFFF:FFFFFFFF
@A00881:241:HJW2NDRXX:1:2129:16749:2566 2:N:0:CGAGAGAA+GATTGGAG
ACTGATGGACTACTTGGGTATCTAATCCTGTTTGCTCCCCACACTTTCGCACCTCAGCGTCAATACCGGGCCAGGTGGCCGCCTTCGCCACTGGTGTTCTTCCAGATATCTACGGATTTCACTCCTACACCTGGAATTCCGCCACCCTCTCCCGGATTCCAGTCTTGCAGTATCAAAGGCAGTTCCACGGGTGAGCCGTGGGCTTTCACCTCTGACTGACAAGACAGCCTACGTGCGCTTTACGCCCAGT
+
FFFF,:FFFFF:::FF,FFFFFFF:FFFFFFFFFFF:FFFFFFFFFF,FFFFFFFFFFFFFF:F:F:FFFFFF:FF:FFFFFFFFFF:FFFFFFFFFFFFFFFFFFFF:FFFFFFFFF::FFFF:FFFFFFFF:FFFFFF,F:FFFFFFFFFFF:FFFFFFF,FFFFF:FFFFFFF:FFFFFFFF,::FFF:F,FFF:FFFFFFFFFFFFFFFFFFFFFFFFFF:FFF:FFFFFFFFF,FF:F:FFFFFF
@A00881:241:HJW2NDRXX:1:2129:29414:2581 2:N:0:CGAGAGAA+GATTGGAG
ACTGATGGACTACGAGGGTATCTAATCCTGTTTGCTACCCACGCTTTCGCATCTCAGCGTCAGTTACGAGCCAGACAGCCGCCTTCGCCACTGATGTTCTTCCAGATATCTACGGATTTCACTCCTACACCTGGAATTCCGCCGTCCTCTCTCGCACTCCAGTTCGGTAGTTTTGAAGGCAGTTCCACGGTTGGGCCGTGGGATTTCACCTCCAACTTGCCGTACAGCCTACACGCGCTTTACGCCCAAT
+
FFFFFFFFFFFFFFFFFFFFFFFFFFFFFFFFFFFFFFFFFFFFFFFFFFFFFFFFFFFFFFFFF:FFFFFFFFFFFFFFFFFFFFFFFFFFFFFFFFFFFF:FFFFFFFFFFFFFFFFFFFFF:FFFFFFFFFFFFFFFF:FFFFFFFFFFFF:,FFFFFFF:FFFF:FF,,FFFF:FFFFFFFFFFFFFFFFFFFFF:FF:FFFFFFFFFFF,FF,FFFF:FFF,FFF,FFFFFFF,:F,FFFFFF,F
@A00881:241:HJW2NDRXX:1:2129:27679:2801 2:N:0:CGAGAGAA+GATTGGAG
ACTGATGGACTACATGGGTATCTAATCCTGTTTGCTCCCCACGCTTTCGAGCCTCAGCGTCAGTAAAAGCCCAGCAGGCCGCCTTCGCCACTGATGTTCCTCCTAATATCTACGCATTTCACCGCTACACTAGGAATTCCGCCTGCCTCTACTTCACTCAAGAACAGCAGTTTTAAGTGCAGTCTATGGGTTAAGCCCATAGTTTTCACACCTAACTTACCATCCCGCCTACACTCCCTTTACACCCAGT
+
FFFF:FFFFFFFFFFFFFFFFFFFFFFFFFFFFFFFFFFFFFFFFFFFFFFFFFFFFFFFFFFFFFF:FFFFFFFFFFFFFFFFFFFFFFFFFFFFFFFFFFFFFFFFFFFFFFFFFFFFFFFFFFFFFFFFFFFFFFFFFFFFFFFFFFFFFFFFFFFFFFFFFFFFFFFFFFFFFFFFFFFFFFFFFFFFFFFFFFFFFFFFFFF:FF:FFFFFFFFF:FF:FFFF:FFF:FFFFFFFFFFFFFFFFF
@A00881:241:HJW2NDRXX:1:2129:31313:2895 2:N:0:CGAGAGAA+GATTGGAG
ACTGATGGACTACTTGGGTATCTAATCCCGTTCGCTCCCCTGGCTTTCGCATCTCAGCGTCAGCTTCGGTCCAGAAAGGCGCCTTCGCCACCGGTGTTCTTCCCAATATCTACGCATTTCACCGCTACACTGGGAATTCCCCTTTCCTCTCCCGCGCTCAAGCCTGCCAGTATCCGGAGCCCTACGGGGTTGAGCCCCGCATTTTAAATCAGGACTTAACATGCCGCCTACATGCGCTTTACGCCCAATG
+
,:FFFFFFFFFFFFFFFFFFFFFFFFFFFFFFFFFFFFFFFFFFFFFFFFFFFFFFFFFFFFFFFFFFFF:FFFFF,FFFFFFFFFFFFFFFFFFFFFFFFFFFFFFFFFFF:FFFFF:FF,FFFFFF,FFFFFFFFFFFF,FFFFFFFFFFFFFFFFFF:FFFFFF:FFFFFFFFF:FFF:FF,,F,FFFF:F,F,F:FFFFFFF,,F:,:FFFFFFFF:FFFFF:F,F:FFFFFFF,FFF::F:FFF,
@A00881:241:HJW2NDRXX:1:2129:25310:3020 2:N:0:CGAGAGAA+GATTGGAG
ACTGATGGACTACAAGGGTATCTAATCCTGTTTGCTCCCCACGCCTTCGAGCCTCAACGTCAGTTGCCGTCCAGTAAGCCGCCTTCGCCACTGGTGTTCCTCCTAATATCTACGCATTTCACCGCTACACTAGGAATTCCGCTTACCTCTCCGGCACTCAAGCACGACAGTTTCCAGAGCAGCTCCGGGGTTGAGCCCCGGCATTTCACTCCAGACTTACCTCGCCGTCTACGCTCCCTTTACACCCAGT
+
FFFFFFFFFFFFFFFFFFFFFFFFFFFF:FFFFFFFFFFFFFFFFFFFFFFFFFFFFFFFF:FFFFFFFFFFFFFF:FFFFFFFFFFFFFFFFFFFFFFFFFFFFFFFFFFFFFF,FFFFFFFFFFFFFFF,FFFF,FFF:FFFF:FFFFFFFFFFFFFFFFF:FF:FFFFF:FF:FFFFFFFFFFFF:F:FFFFFF:F:F:,FFFFFFFFFFFFFFFFFF,FFFF:FFFFFFFFFFFF:::FFF:FF:F
@A00881:241:HJW2NDRXX:1:2129:29324:3020 2:N:0:CGAGAGAA+GATTGGAG
ACTGATGGACTACGAGGGTATCTAATCCTGTTTGCTCCCCACGCTCTCGCGCCTCAGCGTCAGTTGTCGTCCAGCAATCCGCCTTCGCCACTGGTGTTCTTCCGTATATCTACGCATTTCACCGCTACACACGGAATTCCGATTGCCTCTCCGATACTCAAGACTGGCAGTTTCAAATGCAGGCTATGGGTTAAGCCCATAGTTTTCACATCTGACTTGTCAGCCCGCCTACGCGCCCTTTACACCCAGT
+
FFFFFFFFFFFFFFFFFFFFFFFFFFFFFFFFFFFFFFFFFFFFFFFFFFFFFFFFFFFFFFF,F:FF:FFFFFFFFFFFFFFFFFFFFFFFFFFFFFFFFFFFFFFFFFFFFFFFFFFFFFFFFFFFFFFFFFFFFF:FFFF::FFFFFFFFFFFFFFFFFFFFFFFFF:FFFFFFFFFFFFFFFFFF:FFFFFFFFFFF,FF,FFFFFFFFFFFFF,FFFFFFFFFF:,FFFFFFFFFFFFFFFFFFF
@A00881:241:HJW2NDRXX:1:2129:21133:3145 2:N:0:CGAGAGAA+GATTGGAG
ACTGATGGACTACATGGGTATCTAATCCTGTTTGCTCCCCACGCTTTCGCGCCTCAGCGTCAGTTGTCGTCCAGCAAGCCGCCTTCGCCACTGGTGTTCCTCCGTATATCTACGCATTTCACCGCTACACACGGAATTCCGCTTGCCTCTCCGATACTCAAGATAGACAGTTTCAAATGCAGTTTCCAAGTTGAGCCTGGAGATTTCACATCTGACTTGCCTACCCGCCTACGCGCCCTTTACACCCAGT
+
FFFFFFFFFFFFFFFFFFFFFFFFFFFFFFFFFFFFFFFFFFFFFFFFFFFFFFFFFFFFFFF:FFFFFFFFFFF::FFFFFFFFFFFFFFFFFFFFFFFFFFFFFFFFFFFFFFFFFFFFFFFFFFFFFFFFFF:FFFFFFFFFFFFFFFFFFFFFFFFFFFFFFFFFFFFFFF:,FFFFFFFFFFF,FFFFFFFFFFF,FFFFFFFFFFFFFFFFF:FFFFFFFFFFFF:FFFFFFFFFFFFFFF,FF
@A00881:241:HJW2NDRXX:1:2129:19036:3302 2:N:0:CGAGAGAA+GATTGGAG
ACTGATGGACTACGAGGGTATCTAATCCTGTTTGCTCCCCACGCTTTCGCGCCTCAGCGTCAGTTACTGTCCAGTAGACCGCCTTCGCCACTGGTGTTCTTCCTTATATCTACGCATTTCACCGCTACACAAGGAATTCCGTCTACCTCTCCAGCACTCAAGACATACAGTTTCAAATGCAGTTTATGGGTTAAGCCCATAGATTTCACATCTGACTTGCACGCCCGCCTACGCGCCCTTTACACCCAGT
+
:FFFFFFFFFFFFFFFFFFFFFFFFFFFFFFFFFFFFFFFFFFFFFFFFFFFFFFFFFFFFFFFFFFFFFFFFFFF:,FFFFFFFFFFFFF:FFFFFFFFFFFFFFF:FFFFFFFFFFFFFFFFFFFFFFFFFFFF:FFF:FFFF:FFFFFFFFFFFFFFFFF:FFFFFFFFFFF:F::FFFFFFFFFFFFFF:FFFFFFF:FFFFFFFFFFF:,FFFFFFFFF:FFFFFFFFFFFFFFFFFFFFFFF:F
@A00881:241:HJW2NDRXX:1:2129:19018:3333 2:N:0:CGAGAGAA+GATTGGAG
ACTGATGGACTACGAGGGTATCTAATCCTGTTTGCTCCCCACGCTTTCGCGCCTCAGCGTCAGTTACTGTCCAGTAGACCGCCTTCGCCACTGGTGTTCTTCCTTATATCTACGCATTTCACCGCTACACAAGGAATTCCGTCTACCTCTCCAGCACTCAAGACATACAGTTTCAAATGCAGTTTATGGGTTAAGCCCATAGATTTCACATCTGACTTGCCCGCCCGCCTACGCGCCCTTTACACCCAGT
+
FFFFFFFFFFFFFFFFFFFFFFFFFFFFFFFFFFFFFFFF:FFFFFFFFFFFFFFFF:FFFFFFFFFFFF:FFFFFF:FFFFFFF:FFFFF:FFFFFFFF,FFFFFFFFFFFFFFF,FF:FF:FFFFFFFFFFFFFFFFFFFFFFFFFFFFFFFFFFFFFFFFFFFFFF::F:F:FFF:FFFFFFFFFFFFFF:FFFFFFF:FFFFFFFFFFF:,FFFFF,FFF:FFFFFF:FFFFFF:FFFFF::FF:F
@A00881:241:HJW2NDRXX:1:2129:32072:3991 2:N:0:CGAGAGAA+GATTGGAG
ACTGATGGACTACGAGGGTATCTAATCCTGTTTGCTCCCCACGCTTTCGTGACTCAGCGTCAGTTTCAGTCCAGTAAGCCGCCTTCGCCACCGGTGTTCCTCCCAATATCTACGCATTTCACCGCTACACTGGGAATTCCGCTTACCTCTCCTGCACTCTAGTCTGACAGTTTCTTATGCAGTTCCGGGGTTAAGCCCCGAAATTTCACATATGACTTATCTGACCGCCTACTCACCCTTTACACCCAGT
+
FFFFFFFFFFFFFFFFFFFFFFFFFFFFFFFFFFFFFFFFFFFFFFFFFFFFFFFFFFFFFFFFFFFFFFFFFFFFFFFFFFFFFF:FFFFFFFFFFFFFFFFF:FFFFFFFFFFFFFF,FFFFFFFFFFFFFFFFFF,F:FFFFFFFFFF,FFFFFFFFFFFFFFFFFFFFFFFFFF:FFFFFFFFFFFFFFF,FFFF:F,FFF:FFFFF:FFFFF:FFFF:FFFFF,:FFFF:FFFF:FFFFF,FFFF
@A00881:241:HJW2NDRXX:1:2129:31467:4225 2:N:0:CGAGAGAA+GATTGGAG
ACTGATGGACTACCAGGGTATCTAATCCTGTTCGATACCCACGCTTTCGTGCTTCAGCGTCAGTTGGGCGCCGGTGCGCTGCCTTCGCAATCGGAGTTCTGCGTGATATCTATGCATTTCACCGCTACACCACGCATTCCGCGCACTTCTCGCCCACTCAAGCGCCCCAGTTTCAACGGCGGCGGAAGGTTGAGCCCCCCGGTTTGACCGCTGACTTGAGGCGCCACCTACGCACCCTTTAAACCCCATA
+
,FFFFFFFFFFFFFFFFFFFFFFFFFFFFFFFFFFFFFF:FFF:FFFFFFFFFFFFFFFFFFFFFFFFFFFFFFFFFFFFFFFFFFFFFFFFFFFFFFFFFFFFFFFFFFFFFFFFFFFFFFFFFFFFFFFFFFFFFFFFFF:FFFFFFFFFFFF,:FFFFF,FFFFFFFFFFFFFFFFFF:FF,FFFFFFFFFFFFFFFFF,FFFFFFFFFF:,FFFFFFFFFFFFFF,FFFFFFFFF,FFFFFF,FF,
@A00881:241:HJW2NDRXX:1:2129:25427:4351 2:N:0:CGAGAGAA+GATTGGAG
ACTGATGGACTACGTGGGTATCTAATCCTGTTTGCTCCCCACGCTTTCGAGTCTCAGTGTCAGTTACTGTCCAGATAGCCGCCTTCGCCACTGATGTTCCTCCTAATATCTACGCATTCCACCGCTACACTAGGAATTCCGCTATCCTCTCCAGCACTCAAGTCTGACAGTTTTAGATGCAGCACCCGAGTTAAGCCCTGGGTATTACACATCTAACTTATCAAACCACCTACACTCCCTTTACGCCCAG
+
FFFFFFFFFFFFFFFFFFFFFFFFFFFFFFFFFFFFFFFFFFFFFFFFFFFFFFFFFFFFFFFFFFFFFFFFFFFFFFFFFFFFFFFFFFFFFFFFFFFFFFFFFFF:FFFFFFFFFFFFFFFFFFFFFFFFF:FFFFFFFF:FFFFFFFFFFFFFFFFFFFFFFFFFFFFFFFFFFFFFFFFFFFFFFFFFFFFFFFFFFFFFFFFFFF,FFFFFFFFFFFFF:FFFFFFFFFFFFFFFFFFFFFFF:F
@A00881:241:HJW2NDRXX:1:2129:12481:4476 2:N:0:CGAGAGAA+GATTGGAG
ACTGATGGACTACCTGGGTATCTAATCCTGTTTGCTCCCCACGCTTTCGAGCCTCAACGTCAGTTACAGTCCAGTAAGCCGCCTTCGCCACTGGTGTTCCTCCTAATATCTACGCATTTCACCGCTACACTAGGAATTCCACTTACCTCTCCTGCACTCCAGCCATACAGTTTCCAAAGCAGTTCCGGGGTTGAGCCCCGGGATTTCACTTCAGACTTGCATCGCCGTCTACGCTCCCTTTACACCCAGT
+
FFFFFFFFFFFFFFFFFFFFFFFFFFFFFFFFFFFFFFFFFFFFFFFFFFFFFFFFFFFFFFFFFFFFFFFFFFFFFFFFFFFFFFFFFFFFFFFFFFFFFFFFFFFFFFFFFFFFFFFFFFFFFFFFFF,FFFFFFFFFFFFFFFFFFFFFFFFFFFFFFFFFFFFFFFFFFFFFFFFFFFFFFFFFFFFFF:FFFFFFFFFFFFFFFFFF:FFFFFFFF:FFFFF,FFFFFFFFFFFFFFF:FFFF::
@A00881:241:HJW2NDRXX:1:2129:32461:4539 2:N:0:CGAGAGAA+GATTGGAG
ACTGATGGACTACTAGGGTATCTAATCCTGTTTGCTCCCCACGCTTTCGAGCCTCAACGTCAGTTACAGTCCAGTAAGCCGCCTTCGCCACTGGTGTTCCTCCTAATATCTACGCATTTCACCGCTACACTAGGAATTCCACTTACCTCTCCTGCACTCCAGCCATACAGTTTCCAAAGCAGTTCCGGGGTTGAGCCCCGGGATTTCACTTCAGACTTGCATCGCCGTCTACGCTCCCTTTACACCCAGT
+
FFFFFFFFFFFFFFFFFFFFFFFFFFFFFFFFFFFFFFFFFFFFFFFFFFFFFFFFFFFFFFFFFFFFFFFFFFFFFFFFFFFFFFFFFFFFFFF,FFFFFFFFFFFFFFFFFFFFFFFFFFFFFFFFFFF:FFFFFFFFFFFFFFFFFFFFFFFFFFFFFFFFFFFFFFFFFFFFFFFFFFFFF:FFFFFFFFFFFFF:FFFFFFFFFFF,FFFFFFFFFFFFFFFFFFFFFFFFFFFFFFFFF:FFFF
@A00881:241:HJW2NDRXX:1:2129:21893:4711 2:N:0:CGAGAGAA+GATTGGAG
ACTGATGGACTACCGGGGTATCTAATCCTGTTCGATACCCACGCTTTCGTGCTTCAGCGTCAGTTGGGCGCCGGTATGCTGCCTTCGCAATCGGAGTTCTGCGTGATATCTATGCATTTCACCGCTACACCACGCATTCCGCATACTTCTCACCCACTCAAGACCGTCAGTTTCAACGGCGGGCGGAGGTTGAGCCCCCGTATTTTACCGCTGACTTGACAGTCCGCCTACGCACCCTTTAAACCCAATA
+
FFFFFFFFFFFFFFFFFFFFFFFFFFFFFFFFFFFFFFFFFFFFFFFFFFFFFFFFFFFFFFF,FFFFFFFFFFFFFFFF:FFFFFFFFFFFFFFFFFFFFFF:FFFFFFFFFFFFFFFFFFFFFFFF:FFFFFFFFFFFFFFFFFFFFFFFFFF,:FFFFFF:FFFFFFFF:FFFF:FFFFFFFF:FFFFFFFF:,FFFFFF,FFFFFFFF,F:FFFFFFFFFF:FFFF::FF:FFF,FF:FFFFF,FF
@A00881:241:HJW2NDRXX:1:2129:20157:4773 2:N:0:CGAGAGAA+GATTGGAG
ACTGATGGACTACCTGGGTATCTAATCCTGTTTGCTCCCCACGCTTTCGAGCCTCAGCGTCATTTACAGTCCAGCAGGCCGCCTTCGCCACTGGTGTTCCTCCTAATATCTACGCATTTCACCGCTACACTAGGAATTCCGCCTGCCTCTCCTGCAATCCAGCCCTGCAGTTTCAAAAGCAGTCCCGGGGTTAAGCCCCGGGCTTTCACTTCTGACTTGCACCGCCGCCTGCGCTCCCGTTACACCCAGA
+
:FFFFFFFFFFFFFFFFFFFFFFFFFFFFFFFFFFFFFFFFFFF,FFFFFFFFFFFFFFFF,FFFFF:FFFFFFFFFFFFFFFFFFFFFFFFFFFFFFFFFFFFFFFFFFFF:FFFFFFFFFFFFFF,FFFFFFFFFFFFFFFFFFFFFFFFFFFFFFFF,FF:,FFF:FFF,FFFFFFFFFFFFFFFFF:FF:FFFFFF:F,,:FFFFFFFFFFF,FFFFFFFF,:FF:F:FFFFFF,FF,FFFFF:F,
@A00881:241:HJW2NDRXX:1:2129:13440:4977 2:N:0:CGAGAGAA+GATTGGAG
ACTGATGGACTACGGGGGTATCTAATCCTGTTTGCTCCCCACGCTCTCGCGCCTCAGCGTCAGTTGTCGTCCAGCAATCCGCCTTCGCCACTGGTGTTCTTCCGTATATCTACGCATTTCACCGCTACACACGGAATTCCGATTGCCTCTCCGATACTCAAGAACTACAGTTTCAAATGCAGGCCCTGGGTTAAGCCCAAGGTTTTCACATCTGACTTGCAATCCCGCCTACGCGCCCTTTACACCCAGT
+
FF:FFFFFFFFFFFFFFFFFFFFFFFFFFFFFFFFFFFFFFFFFFFFFFFFFFFFFFFFFFFFFFFFFFFFFFFFF:FFFFFFFFFFFFFFFFFFFFFFFFFFFFFFFFFFFFFFFFFFFFFFFFFFFFF:FFFFFFFFFFFFFFFFFFFFFFFFFFFFFFF:FFFFFFFFFFFFFFFFFFFFFFFFFFFFFFFFF:FFFF:FF:FFFFFFFFFFFFFFFFFFFFFFFFF,FFFFFFFFFFFFFFFFFFF
@A00881:241:HJW2NDRXX:1:2129:26078:5228 2:N:0:CGAGAGAA+GATTGGAG
ACTGATGGACTACCTGGGTATCTAATCCTGTTTGCTCCCCACGCTTTCGAGCCTCAACGTCAGTTACAGTCCAGTAAGCCGCCTTCGCCACCGGTGTTCCTCCTAATATCTACGCATTTCACCGCTACACTAGGAATTCCGCTTACCTCTCCTGCACTCCAGACTGACAGTTTCCAAAGCAGTCCGGGGGTTGGGCCCCCGCATTTCACTTCAGACTTGCCTCTCCGTCTGCGCTCCCTTTACACCCAGT
+
FFFFFFFFFFFFFFFFFFFFFFFFFFFFFFFFFFFFFFFFFFFFFFFFFFFFFFFFFFFFFFFFFFFFFFFFFFFFFFFFFFFFFFFFFFFFFFFFFFFFFFFFFFFFFFFFFFFFFFFFFFFFFFFFFFF,FFFFFFFFFFFFFFFFFFFFFFFFFFFFFFFFFFFFFFFFFFFFFFFFFF:FFFFFFFFFFFFFFFFFFFFF:FFFFFFFFFFFFFFFFFFFFFFFFF:FFFFFFFFFFFFFFFFFFF
@A00881:241:HJW2NDRXX:1:2129:30924:5290 2:N:0:CGAGAGAA+GATTGGAG
ACTGATGGACTACAGGGGTATCTAATCCTGTTTGCTACCCACGCTTTCGTGCCTCAGCGTCAGTTAAAGCCCAGCAGGCCGCCTTCGCCACTGGTGTTCCTCCCCATCTCTACGCATTTCACCGCTACACGGGGAATTCCGCCTGCCTCTACTTCACTCAAGCTATACAGTTTCAAATGCACGCTAGCGGTTAAGCCCATAGTTTTCTCATCTGACTAGTTTAGCCGCCTACGCACCCTTTACACCCAGT
+
:FFFFFFFFFFFFFF:FFFFFFFFFFF:FFFFFFFFFFFFFFFFFFFFFFFFFFFFFFFFFF:FF:FFFFFFFFFFFFFFFFFFFFF:FFFFF,FFFFFF:FFFFFFFFFFF,FF,,FFFFFFFFFFFFFFFFF,F,FFFFFFFFFFFFFFFFF,FFFFF:FFF,F:FFF,FFFFF,F:,,F,FFF,,F:,FF,FFFFFFF:,F:F:::F::FFFFF,:FFFF,,FF:FFFFFF,,FFF,:::F,,,F:F
@A00881:241:HJW2NDRXX:1:2129:27769:5462 2:N:0:CGAGAGAA+GATTGGAG
ACTGATGGACTACCCGGGTATCTAATCCTGTTTGCTCCCCACGCTCTCGCGCCTGAGCGTCAGTCACTCTCCAGCAGGCCGCCTGCGCCTCTGGTATTCCTCCTGGTCTCTGCGCATTTCACCGCTACACCAGGAATTCTGCCTGCCTCTAGAGTACTCTATCCGGCCGGTTCCCCGTGCCTGCCCAGGGTGGGCCCGGGCCTTTTACACGGGGCCTCTCCGGACGCCTGCGCGCCCTTTACGCCCAGTA
+
:FFF:FFFFFF,FFFFFFFFFFFFFFFFFFFFFF:FFFFFFFFFFFFFFFFFFFFFFFFFFFFFFFFFFFFFFFFFFFFFFFFFFFF:FFF:FFFFFFFFFFFFFFFFFFFFFFFFFFFFFFFFFFFFF:FFFF,FF:FFFFFF:FFFFF,FFFFFFFFFFFFFFFFFF:FF:FFFFFFFFF:FFFFFFF,FF:FFFFFFFFFFFFFFFFFFFFFFF:FF::FFFF:FFFF,FFFFFFFFFFFFFFFF,:
@A00881:241:HJW2NDRXX:1:2129:18828:5979 2:N:0:CGAGAGAA+GATTGGAG
ACTGATGGACTACCCGGGTATCTAATCCTGTTTGCTCCCCACGCTTTCGAGCCTCAACGTCAGTTACAGTCCAGTGAGCCGCCTTCGCCACTGGTGTTCCTCCTAATATCTACGCATTTCACCGCTACACTAGGAATTCCGCTCACCTCTCCTGCACTCCAGCTTACCAGTTTCCAAAGCAGTCCCACGGTTGAGCCGTGGGCTTTCACTTCAGACTTGACAGGCCGTCTACGCTCCCTTTACACCCAGT
+
FFFFFFFFFFFFFFFFFFFFFFFFFFFFFFFFFFFFFFFFFFFFFFFFFFFFFFFFFFFFFFFFFFFFFFFFFFFFFFFFFFFFFFFFFFFFFFFFFFFFFFFFFFFFFFFFFFFFFFFFFFFFFFFFFFFFFFFFFFFFFFFFFFFFFFFFFFFFFFFFFFFFFFFFFFFFFFFFFFFFFFFFFFFFFFFFF:FFFFFFFFFFFFFFFF:FFFFFFFFFFFFFFFFFFFFFFFFFFFF,FFFFFFFFFF
@A00881:241:HJW2NDRXX:1:2129:21495:6183 2:N:0:CGAGAGAA+GATTGGAG
ACTGATGGACTACGTGGGTATCTAATCCTGTTTGTTCCCCACGCTTTCGTGCCTCAGTGTCAGTTACAGTCCAGCAATTCGCCTTCGCCACTGGTGTTCCTCCTAATATCTACGCATTCCACCGCTACACTAGGAATTCCAGTTGCCCCTCCTGCACTCAAGTTCAACAGTTTTAGTAGTAGTTCCAAAGTTAAGCCCTGGAATTACGCTACTAACTTGCTAAACCACCTACGCACCCTTTACACCCAAT
+
F,FFFFFFF:FFFFFFFFFFFFFFFFFF:FFFFFFFFFFFFFFFFF:FFFFFFFFFFFFFFFFFFFFFFFFFFFFF,FFFFFFFFFFFFFFFFFFFFFFFFFFFFFFFFFFFFFFFFFFFFFF:FFFFFFFFFFFFFFFFFFFF:FFFFFFFFFFFFFFFFFFFFFFFF,FFFF:,:F:FF,FFFFFFFFFFFF,:FFFFFFFFFFF,FFFFFFF:FFF:F,F,FFFF:FFFF,F:F,:FF:,FFF,FFF
@A00881:241:HJW2NDRXX:1:2129:22254:6183 2:N:0:CGAGAGAA+GATTGGAG
ACTGATGGACTACGCGGGTATCTAATCCTGTTTGCTCCCCACGCTTTCGAGCCTCAGCGTCAGTAAAAGCCCAGCAGACCGCCTTCGCCACTGATGTTCCTCCTAATATCTACGCATTTCACCGCTACACTAGGAATTCCGCCTGCCTCTACTTCACTCAAGAACAGCAGTTTTAAGTGCAGTCTATGGGTTAAGCCCATAGGTTTCACACCTAACTTACCATCCCGCCTACACTCCCTTTACACCCAGT
+
FFFFFFFFFFFFFFFFFFFFFFFFFFFFFFFFFFFFFFFFFFFFFFFFFFFFFFFFFFFFFFFFFFFFFFFFFFFFFFFFFFFFFFFFFFFFFF:FFFFFFFFFFFFFFFFFFFFFFFFFFFFFFFFFFFFFFFFFFFFFFFF:FFFFFFFFFFFFFFFF:FFFFFFFFF:FFFFFFFFFFFFFFFFFFFFFFFFFFFFFFF:FFFFFFFFFFFFFFF:FFFFFFFFFFF,FFFFFFFFF:FFFFFFFFF
@A00881:241:HJW2NDRXX:1:2129:27489:6605 2:N:0:CGAGAGAA+GATTGGAG
ACTGATCGACTACCAGGGTATCTAATCCTGTACGCTCCCCACGCTTACGAGCCTCAACGTCAGTCGCCGTCCAGCAAGCCGCCTTCGCCACCGGTGTTCCACCTAAAATCTACGCATATCACCTCTACACAAGGAATTCCGCTATCCACTCAGGCACTCCAGCCTGACAGTTGCCAATGCAATCCAGGGGTAGGGCCACGGGGTTTCACATCGGACTTGCCTGGCCTTCTACGCTCCCTTTACACCCACT
+
,:F:FF,,:,:F::,FF:,F::F,,FFF,:F,F:FF:FF,F,FF::,:,F,F:,,F::,:FF,FFFF:,F,:F,,F:,:F,FF:,,,:FF::FF,,,,,F,F,FFF,,,F:,,,F:,,:,FFF,:FFFF,,F,,FF,,F,::,,,,:,FFF:::::FF:FF,,FFFFFF,,,,:FF:F,FF,FFF,,,,:,,::FF,,FF::,F,FFF,,,,F:,F::,:,,F,FF,:::F:F,,F,:,:F,F:,:,,,:
@A00881:241:HJW2NDRXX:1:2129:7636:6762 2:N:0:CGAGAGAA+GATTGGAG
ACTGATGGACTACGAGGGTATCTAATCCTGTTTGCTCCCCACGCTTTCGAGCCTCAACGTCAGTTACAGTCCAGTAAGCCGCCTTCGCCACCGGTGTTCCTCCTAATATCTACGCATTTCACCGCTACACTAGGAATTCCGCTTACCTCTCCTGTACTCCAGCCATACAGTTTCCAGAGCAGTCCCGCAGTTGGGCCGCGGCCTTTCACTCCAGACTTGCATCGCCGTCTGCGCTCCCTTTACACCCAGT
+
FFFFFFFFFFFFFFFFFFFFFFFFFFFFFFFFFFFFFFFFFFFFFFFFFFFFFFFFFFFFFFFFFFFFFFFFFFFFFFFFFFFFFFFFFFFFFFFFFFFFFFFFFFFFFFFFFFFFFFFFFFFFFFFFFFFFFFFFFFFFFFFFFFFFFFFFFFFFFFFFFFFF:FFFFFFFFFFFFFFFFFFFFFFF:FFFFFFFFFFFFFFFFFFFFFFFFFFFFFFFFFFFFFFFFFFFFFFFFFFF:FFFF:FFFF
@A00881:241:HJW2NDRXX:1:2129:29785:6762 2:N:0:CGAGAGAA+GATTGGAG
ACTGATGGACTACACGGGTATCTAATCCTGTTTGCTCCCCACGCTTTCGAGCCTCAACGTCAGTTACAGTCCAGTAAGCCGCCTTCGCCACTGGTGTTCCTCCTAATATCTACGCATTTCACCGCTACACTAGGAATTCCGCTTACCTCTCCTGCACTCCAGTCAGACAGTTTCCAGAGCAGTCCGGGGGTTGGGCCCCCGCCTTTCACTCCAGACTTGCCTCTCCGTCTACGCTCCCTTTACACCCAGT
+
FFFFFFFFFFFFFFFFFFFFFFFFFFFFFFFFFFFFFFFFFFFFFFFFFFFFFFFFFFFFFFFFFFFFFFFFFFFFFFFFFFFFFFFFFFFFFFFFFFFFFFFFFFFFFFFFFFFFFFFFFFFFFFFFFFFFFFFFFFFFFFFFFFFFFFFFFFFFFFFFFFFFFFFFFFFFFFFFFFFFFFFFFFFFFFFFFFFFFFFFFFFFFFFFFFFFFFFFFFFFFFFFFFFFFFFFFFFFFFFFFFFFFFFFFF
@A00881:241:HJW2NDRXX:1:2129:7636:6887 2:N:0:CGAGAGAA+GATTGGAG
ACTGATGGACTACACGGGTATCTAATCCTGTTTGCTCCCCACGCTTTCGAGCCTCAGTGTCAGTTACTGTCCAGAAAGCCGCCTTCGCCACTGGTGTTCCTACCGATCTCTACGCATTTCACCGCTACACCGGTAATTCCGCTTTCCTCTCCTGCACTCCAGCCCGTCAGTATCAAAGGCACTTCCAACATTGAATGCTGGACTTTCACCCCTGACTTAACAGGCCGCCTACGCGCCCTTTACGCCCAAT
+
FFFFFFFFFFFFFFFFFFFFFFFFFFFFFFFFFFFFFFFFFFFFFFFFFFFFFFFFFFFFFFFFFFFFFFFFFFFFFFFFFFFFFFFFFFFFFFFFFFFFFFFFFFFFFFFFFFFFFFFFFFFFFFFFFFFFFFFFFFFFFFFFFFFFFFFFFFFFFFFFFFFFFFFFFFFFFFFFFFFFFFFFFFFFFFFFFFFFF:FFFFFFFFFFFFFFFFFFFFFFFFFFFFFFFFFFFFFFFFFFFFFFFFFFFF
@A00881:241:HJW2NDRXX:1:2129:8666:6981 2:N:0:CGAGAGAA+GATTGGAG
ACTGATGGACTACGTGGGTATCTAATCCTGTTTGCTCCCCACACTTTCGCGCCTCAGCGTCAGTTGCGGTCCAGTTACCCGCCTTCGCCACTGGTGTTCCTCCCGATCTCTACGCATTTCACCGCTACACCGGGAATTCCGATAACCTCTCCCGCACTCAAGCCCAGCAGTATCCAAAGCAATTCCCAGCTTAAAAAAAGGACTTTCACTCCAGCCTTACCGGGCCGCCTACGCGCCCTTTACGCCCAAT
+
F:FFFFFFFFFFFFFFFFFFFFFFFFFFFFFFFFFFFFFFFFFFFFFFFFFFFFFFFFFFFFFFFFFFFFFFFFFF:FFFFFFFFFFFFF,FFFFFFFFFFFFFFFFFFFFFFFFFFFF:FFFFFFF:FFFFFFFFFFFFF:FFFFFFFFF:FFFFFFF,FFFFFFFF:F,FFFFFFF::FFFFFFFF,F:FF,FFF,FF:FFFFFFFF:FFFF,:FFF:FFF:FFFFF:FFFFFFFFFFF:,FFF,:F:
@A00881:241:HJW2NDRXX:1:2129:27877:7091 2:N:0:CGAGAGAA+GATTGGAG
ACTGATGGACTACCGGGGTATCTAATCCTGTTTGCTCCCCACGCTTTCGAGCCTCAGCGTCAGTAAAAGCCCAGCAAGCCGCCTTCGCCACCGGTGTTCCTCCAAATATCTACGCATTTCACCGCTACACTTGGAATTCCGCTTGCCTCTGCTTCACTCAAGAAAAACAGTTTCAAAAGCAGGTTATGGGTTAAGCCCATAATTTTCACTTCTGACTTGCTTTCCCGCCTGCACTCCCTTTACACCCAGT
+
FFFFFFFFFFFFFFFFFFFFFFFFFFFFFFFFFFFFFFFFFFFFFFFFFFFFFFFFFFFFFFFFFFF:FFFFFFFFFFFFFFFFFFFFFFFFFFFFFFFFFFFFFFFFFFFFFFFFFFFFFFFFFFFFFFFFFFFFFFFFFFFFFFFFFFFFFFFFFFFFFFF,FFFFF:,F:FFFFFF:FFFFFFF,FFFFFF::FFFFFFFFFFFFFFFFF:FFFFFFFFF,:FFFFFFFFFFFF:FFFFFFFF,FFF
@A00881:241:HJW2NDRXX:1:2129:21043:7122 2:N:0:CGAGAGAA+GATTGGAG
ACTGATGGACTACGTGGGTATCTAATCCTGTTTGTTCCCCACGCTTTCGTGCCTCAGTGTCAGTTACAGTCCAGCAATTCGCCTTCGCCACTGGTGTTCCTCCTAATATCTACGCATTCCACCGCTACACTAGGAATTCCAGTTGCCCCTCCTGCACTCAAGTTCAACAGTTTTAGTAGTAGTTCCAAAGTTAAGCCCTGGAATTACGCTACTAACTTGCTAAACCACCTACGCACCCTTTACACCCAAT
+
FFFF::FFFFFFFFFFFFFFFFFFFFFFFFFFFFFFF:FFFFFFFFFFFFFFFFFFFFFFFFF:FFFFFFFFFFFFFFFFFFFFFFFFFFFFFFFFFFFFFFFFFFFFFFFFFFFFFFFFFFFFFFFFFFF:FFF:FFFFFFFFFFFFFFFF:FFFFFFFFFFFFF,FFFFF:FFFFFFF:FFFFFFF,F:FFFFF,F:FFF:FFF:FFFFFFF,FFFFFF::FFFFFFFF:FFFFFF,FF,FFFFFF,F
@A00881:241:HJW2NDRXX:1:2129:25934:7232 2:N:0:CGAGAGAA+GATTGGAG
ACTGATGGACTACTGGGGTATCTAATCCTGTTCGCTCCCCACGCCCTCGTGCCTCAGCGTCAATAGACGATTCGCGAGATGCCTTCGCAATCGGCGTTCTGAGTGATCTCTATGCATTTCACCGCTACACCACTCATTCCTCCCGCGGCATCGCCATTCCAGCCACACAGTATTGGAGGCACCCCCGACGTTGAGCGCCGGCATTTCACCTCCAACTTGCACGACCGCCTACGCACCCTTTACACCCAAT
+
FFFF,FFFFFFFFFFFFFFFFFFFFFFFFFFFFFF::FFF,FFFFFFFF:FFFFFFFFFFFF,FFF:FFFFFFFFFFFFFFFFF:FFF::FFFFFFFFFFFFFFF,FF:FF,FFFFF,FFFFF:FFFFFFFFFFFFFFFFFFFFFFFFF::FFFFFF:FFFFFF,FFFFFFFFFFFFFFF,FFFFFFFF::FFFFFFFFFFFF:,,FF,F:FF:FFFFFF:FFFFFFFFF,FFFFFFFF,FF,FFFFFF,
@A00881:241:HJW2NDRXX:1:2129:24894:7560 2:N:0:CGAGAGAA+GATTGGAG
ACTGATGGACTACAAGGGTATCTAATCCTGTTTGCTCCCCACGCTCTCGCGCCTCAGCGTCAGTTGTCGTCCAGCAAACCGCCTTCGCCACTGGTGTTCATCCGTATATCTACGCATTTCACCGCTACACACGGAATTCCGATTGCCTCTCCGATACTCAAGACTGGCAGTTTCAAATGCAGGCTATGGGTTAAGCCCATAGTTTTCACATCTGACTTGTCAGCCCGCCTACGCGCCCTTAACACCCACT
+
FFFFFFFF,F,:,FFF,FF:FFFFFFFFFFFF,FFFFF:::::,,::F,FFFFFFFF:FFFFFF,,FFFFFF,FFFF,FFFF:,FF:,FFFF:::FFFF,,FF,,F:F,F:FF,FF::F:FFF,F,FFFF:F,,:F,FFF,:,,:FF:F,:F:FFF,:FFF,F,FFFFF,F,,FFF:FF:,,:,FFF,F,,FFF:F,FFFF,F,,F:FFF,F,FF,F:F,FF:FFF,F,,,:,F::F::,,FF:,FFF,,
@A00881:241:HJW2NDRXX:1:2129:16938:7592 2:N:0:CGAGAGAA+GATTGGAG
ACTGATGGACTACGTGGGTATCTAATCCTGTTTGCTCCCCACGCCTTCGAGCCTCAACGTCAGTTACAGTCCAGTAAGCCGCCTTCGCCACTGGTGTTCCTCCTAATATCTACGCATTTCACCGCTACACTAGGAATTCCACTTACCTCTCCTGCACTCCAGCCATACAGTTTCCAAAGCAGTTCCGGGGTTGAGCCCCGGGATTTCACTTCAGACTTGCATCGCCGTCTACGCTCCCTTTACACCCAGT
+
FFFF,FFFFFFFFFFFFFFFFFFFFFFFFFFFFFFFFFFFFFFFFF:FFFFFFFFFFFF:FFFFFFFFFFFFFFFFFFFFFFFFFFFFFFFFFFFFFFFFFFFFFFFFFFFFFFF,FFFFFFFFFF:FFFFFFFF,,FFFFFFFF:FF::FFFFFFFFFFFFFFF:FF::FFFFFFFFFF,FFFFFFFFFFFFF:FFFFF:FFFF:F:FFFFFFFFFFFFFFF:FFFFFFFFFFFFFFF:FF:FFFFFFF
@A00881:241:HJW2NDRXX:1:2129:22462:8453 2:N:0:CGAGAGAA+GATTGGAG
ACTGATGGACTACACGGGTATCTAATCCCGTTCGCTCCCCTGGCTTTCGCATCTCAGCGTCAGCTTCGGTCCAGAAAGGCGCCTTCGCCACCGGTGTTCTTCCCAATATCTACGCATTTCACCGCTACACTGGGAATTCCCCTTTCCTCTCCCGCGCTCAAGCCTGCCAGTATCCGGAGCCCTACGGGGTTGAGCCCCGCATTTTAACTCCGGACTTAACATGCCGCCTACATGCGCTTTACGCCCAATG
+
FFFFFFFFFFFFFFFFFFFFFFFFFFFFFFFFFFFFFFFFFFFFFFFFFFFFFFFFFFFFFFFFFFFFFFFFFFF:FFFFFFFFFFFFFFFFFFFFFFFFFFFFFFFFFFFFFFFFFFFFFFFFFFFFFFFFFFFFFFFFFFF:FFFFFFFFFFFFFFFFFFFFFFFF:FF:FFFFFFFFFFFFFFFFFFFFFFFFFFFF:FFFFFFFFFFFFF:FF:FFFFFFFFFF:F:FFFFFFFFF,FFFFFFFFF
@A00881:241:HJW2NDRXX:1:2129:27733:8656 2:N:0:CGAGAGAA+GATTGGAG
ACTGATGGACTACCCGGGTATCTAATCCTGTTTGCTCCCCACGCTTTCGTGTATCAGCGTCAGTTGTCGTCCAGTAATCCGCCTTCGCCACTGGTGTTCCTCCCGATCTCTGCGCATTTCACCGCTACACCGGGAATTCCGATTACCCCTCCGACTCTCAAGAAACGCAGTTTCAAGTGCAGCTCAGAGGTTGAGCCCCTGCATTTCACACCTGACTTGCATCCCCGCCTACTCACCCTTTACACCCAGT
+
:FFFFFFFFFFFFFFFFFFFFFFFFFFFFFFFFFFFFFFFFFFFFFFFFFFFFFFFFFFFFFFFFFFFFFFFFF:FFFFFFFFFFFFFFFFFFFFFFFFFFFFFF,FFFFFFFFFFFFFFFFFFFF,FFFFFFFFFFFFFFFFFFFFFFFFFFFFFFFF:FFF,FFFF:FFFFFF::FFFFFFFFFF:FFFFFFFFF:FFFF:FFFFFFFF:FFFFFFF:,FFFFFFFF,FFF::F:FFF:FFFFFFFF,
@A00881:241:HJW2NDRXX:1:2129:21341:9267 2:N:0:CGAGAGAA+GATTGGAG
ACTGATGGACTACCTGGGTATCTAATCCTGTTTGCTCCCCACGCTCTCGCGCCTCAGCGTCAGTTGTCGTCCAGCAATCCGCCTTCGCCACTGGTGTTCTTCCGTATATCTACGCATTTCACCGCTACACACGGAATTCCGATTGCCTCTCCGATACTCAAGACTGGCAGTTTCAAATGCAGGCTATGGGTTAAGCCCATAGTTTTCACATCTGACTTGTCAGCCCGCCTACGCGCCCTTTACACCCAGT
+
FFFFFFFFFFFFFFFFFFF:FFF:FFF:FFFFFFFFFFFFF:FFFFFFFFFFFFFFFFFFFFFFFFFFFFFFFFFFFFFFFFFFFFFFFFFFFFFFFFFFFFFFF:FFFFFFFFFFF:FFFFFFFFFFFFFF:FFFFFFFFFFFF:FFF,FF::FFFFF:FFFFFFFFFFFFFFFF:FFFFFFFF,FFF:F,:FFFF:FFFF:FFFF,FFF:FFF:FFF,,:FFFFFF:FFFFFFFFF:FF,:FFFF,FF
@A00881:241:HJW2NDRXX:1:2129:17779:9518 2:N:0:CGAGAGAA+GATTGGAG
ACTGATGGACTACCGGGGTATCTAATCCTGTTTGCTCCCCACGCTTTCGCGCCTCAGCGTCAGTTGTCGTCCAGCAAGCCGCCTTCGCCACTGGTGTTCCTCCGTATATCTACGCATTTCACCGCTACACACGGAATTCCGCTTGCCTCTCCGATACTCAAGATAGACAGTTTCAAATGCAGTTTCTGGGTTGAGCCCAGAGATTTCACATCTGACTTGCCTACCCGCCTACGCGCCCTTTACACCCAGT
+
FFFFFFFFFFFFFFFFFFFFFFFFFFFFFFFFFFFFFFFFFFFFFFFFFFFFFFFFFFFFFFFFFFFFFFFFFFFFFFFFFFFFFFFFFFFFFFFFFFFFFFFFFFFFFF:FFFFFFFFFFFFFFFFFFFFFFFFFFFFFFFFFFFFFFFFFFFF:FFFFFFFFFFFFFFFFFFFFFFFFFFFFFFFFFFFFFFFFFFFFFFF:FFF:FFFFFFFFFFFFFFFFFFFFFFFFFFFFFFFFFFFFFFFFFF
@A00881:241:HJW2NDRXX:1:2129:17833:10050 2:N:0:CGAGAGAA+GATTGGAG
ACTGATGGACTACGTGGGTATCTAATCCTGTTCGCTCCCCACGCCCTCGTGCCTCAGCGTCAATAGACGATTCGCGAGATGCCTTCGCAATCGGCGTTCTGAGTGATCTCTATGCATTTCACCGCTACACCACTCATTCCTCCCGCGGCATCGCCATTCCAGCCACACAGTATTGGAGGCACCCCCGACGTTGAGCGCCGGCATTTCACCTCCAACTTGCACGACCGCCTACGCACCCTTTAAACCCAAT
+
FFFFFFFFFFFFFFFFFFFFFFFFFFFFFFFFFFFFFFFFFFFFFFFFFFFFFFFFFFFFFFFFFFFFFFFFFFFFFFFFFFFFFFFFFFFFFFFFFFFFFFFFFFFFFFFFFFFFFFFFFFFFFFFFFFFFFFFFFFFFFFFFFFFFFFFFFFFFFFFFFFFFFFFFFFF:FF:FFFFFFFFFFFFFFFFFFFFFFFFFFFFFFFFFFFFFFFFFFFFFFFFFFFFFFFFFFF:FFFFFFFFFFFFFFF
@A00881:241:HJW2NDRXX:1:2129:16260:10332 2:N:0:CGAGAGAA+GATTGGAG
ACTGATGGACTACCTGGGTATCTAATCCTGTTCGATCCCCACGCCCTCGTGCCTCAGCGTCAATAGACGATTCGCGAGATGCCTTCGCAATCGGCGTTCTGAGTGATCTCTATGCATTTCACCGCTACACCACTCATTCCTCCCGCGGCATCGCCATTCCAGCCACACAGTATTGGAGGCACCCCCGACGTTGAGCGCCGGCATTTCACCTCCAACTTGCACGACCGCCTACGCACCCTTTAAACCCAAT
+
FFFFFFFFFFFFFFFFFFFFFFFFFFFFFFFFFFFFFFFFFFFFFFFFFFFFFFFFFFFFF:FF:FFFFFFFFFFFFFFFFFFFFFFFFFFFFFFFFFFFFFFFFFFF:FFFFFFFF,FFFFFFFFFFFFFFFFFF:FFFFFFFFFFFF,FFFFF,:FFFFFFFFFFF,FF,FFFFFFFF:FFFFFFFFFFFFFFFFFFFFFFFFFFFFFFFFFFFFFFFFFFFFFFFFFFFFFFFFFFFFFFFFFFFFF
@A00881:241:HJW2NDRXX:1:2129:15058:10473 2:N:0:CGAGAGAA+GATTGGAG
ACTGATGGACTACTAGGGTATCTAATCCTGTTTGATACCCGCACTTTCGTGCATCAACGTCAGTTACGGTCCAGCAGGCTGCCTTCGCAATCGGAGTTCTTCGTGATATCTATGCATTTCACCGCTACACCACGACTTCCGCCTGCCTATGCCGCACTCAAGGCCCCCAGGTTCAACTGCAATTCTACGGTTGAGCCGCAAACTTTCACAACTGACTTAAGGACCCGTCTACGCTCCCGTTAAACCCCAT
+
,FFF:FFFF,FFFFFF:F:,FF:FFFFFF:FFFFFFFFFFF:FFFFFFF,FFFFFF,FFFF:F,F,FFF:FFFFFF,:FFF:FFFF:FFFFFF:FF,FFFFFFFFFF:FF,FFFFFFFFFFFFFFFFFFFFFF:F:FFFFFFFF::FFF,FFF,:FFFF:FF,FF,FF:F,,FFF:F:F:FFFFF:FFF:FF:FFFFFFF,:,FFFFFF:FF,,:FFF,,FFFFFF:FFFFF::F,FF,,,:,,F,:,F,
@A00881:241:HJW2NDRXX:1:2129:30662:10661 2:N:0:CGAGAGAA+GATTGGAG
ACTGATGGACTACCCGGGTATCTAATCCTGTTCGCTCCCCACGCTTTCGTGCCTCAACGTCAGATATAGTTTGGTAAGCTGCCTTCGCAATCGGTGTTCTGTATGATCTCTATGCATTTCACCGCTACACCATACATTCCGCCTACCGCAACTACTCTCTAGCTCAACAGTATTGGAGGCAGTTTCAGGGTTATGCCCTAACATTTCACCTCCAACTTATCAAACCGCCTACGCACCCTTTCAACCCAAT
+
:FFFFFFFFFFFFFFFFFFFFFFFFFFFFFFFFFFFFFFFFFFFFFFFFFFFFFFFFFFFFFFFF,FFFFFFFFFFFFFFFFFFFFFFFFFFFFFFFFFFFFFFFFF,FFFFFFFFFFFFFFFFFFFFFFF,,FFFFFFFFF:FFFFFF,::FFF:FFFFFFFFFFFF:FFFFF:FFFFFF:FFFF,FFFFFF,FFFFFFFFF:FFFFF,FFF,,FFFF,FFF:FFFFFFFFF::FF,:FF,FFFF:FFF
@A00881:241:HJW2NDRXX:1:2129:10221:10676 2:N:0:CGAGAGAA+GATTGGAG
ACTGATGGACTACAGGGGTATCTAATCCTGTTTGCTCCCCACACTTTCGTGCCTCAACGTCAGTTACTGTCCAGAAAGTCGCCTTCGCCACTGGTGTTCCTCCTAATATCTACGCATTTCACCGCTACACTAGGAATTCCACTTTCCTCTCCTGCACTCCAGCCATACAGTTTCCAAAGCAGTTCCGGGGTTGAGCCCCGGGATTTCACTTCAGACTTGCATCGCCGTCTACGCTCCCTTTACACCCAGT
+
FFFFFFFFFFFFFFFFFFFFFFFFFFFFFFFFFFFFFFFFFFFFFFFFFFFFFFFFFFFFFFF:FFFFFFFFFFF:FFFFFFFFFFFFFFFFFFFFFFFFFFFFFFFFFFFFFFFFFFFFFFFFFFFFFFF:FFFFFFFFFFFFFFFFFFFFFFFFFFFFFFFFFFFFFFFFFFF:FFFFFF:FFFFFFFFFFFFFFFFFFFFFFFFFFFFFFFFFFFFFFFFFFFFFFFFFFFFFFFFF:FFFFFFFFF
@A00881:241:HJW2NDRXX:1:2129:29008:10739 2:N:0:CGAGAGAA+GATTGGAG
ACTGATGGACTACATGGGTATCTAATCCTGTTTGCTCCCCACGCTTTCGAGCCTCAACGTCAGTTACAGTCCAGTAAGCCGCCTTCGCCACCGGTGTTCCTCCTAATATCTACGCATTTCACCGCTACACTAGGAATTCCGCTTACCTCTCCTGCACTCCAGACTGACAGTTTCCAAAGCAGTCCGGGGGTTGGGCCCCCGCATTTCACTTCAGACTTGCCACTCCGTCTGCGCTCCCTTTACACCCAGT
+
FFFFFFFFFFFFFFFFFFFFFFFFFFFFFFFFFFFFFFFFFFFFFFFFFFFFFFFFFFFFFFFFFFFFFFFFFFFFFFFFFFFFFFFFFFFFFFFFFFFFFFF,FFFFFFFFFFFFFFFFFFFFFF:FFF::FFFFFFFFFFFFFFFFFF:FFF:FFFFFFFFFF,FFFFFFFFFFFFFF:FF:FFFFFFFFF:FFFFFFFFF:FFFFFFFF::FFFFFF,,FFFFF:FFFFFFFFFFFFFFFFFF:FFF
@A00881:241:HJW2NDRXX:1:2129:25907:10755 2:N:0:CGAGAGAA+GATTGGAG
ACTGATGGACTACGCGGGTATCTAATCCTGTTTGCTCCCCACGCTCTCGCGCCTCAGCGTCAGTTGTCGTCCAGCAATCCGCCTTCGCCACTGGTGTTCTTCCGTATATCTACGCATTTCACCGCTACACACGGAATTCCGATTGCCTCTCCGATACTCAAGACTGGCAGTTTCAAATGCAGGCTATGGGTTAAGCCCATAGTTTTCACATCTGACTTGTCAGCCCGCCTACGCGCCCTTTACACCCAGT
+
FFFFFFFFFFFFFFFFFFFFFFFFFFFFFFFFFFFFFFFFFFFFFFFFFFFFFFFFFFFFFFFFFFFFFFFFFFFFFFFFFFFFFFFFFFFFFFFFFFFFFFFFFFFFFFFFFFFFFFFFFFFFFFFFFFFFFFF,FFFFFF:FFFFFFFFFFFFFFFFFFFFFFFFFFFFFFFFFFFFFFFFFFFFFFFFFFFFFFFFFFFFFFFFFFFFFFFFFFFFFFFFFFFFFFFFFFFFFFFFFFFFFFFFFFF
@A00881:241:HJW2NDRXX:1:2129:25427:10770 2:N:0:CGAGAGAA+GATTGGAG
ACTGATGGACTACGGGGGTATCTAATCCTGTTTGCTACCCACGCTTTCGTGCCTCAGCGTCAGTTAAAGCCCAGCAGGCCGCCTTCGCCACTGGTGTTCCTCCCTATCTCTACGCATTTCACCGCTACACAGGGAATTCCGCCTGCCTCTACTTCACTCAAGCTCGATAGTTTCAAATGCAGTTTATGGGTTAAGCCCTTAAATTTCACATCTGACTTACCAAGCCGCCTACGCACCCTTTACACCCAGT
+
FFF,FFFFFFFFFFFFFFF:FFFFFFFFFFFFFFFFFFFFFFFFFFFFFFFFFFFFFFFFFFFFFFFFFFFFFFFFFFFFFFFFFFFFFFFFFFFFFFFFFFFFFFFFFFFFFFFFFFFFFFFFFFFFFFFFF:FFFFFFFFFFFFFFFFFFFFFFFFF:FFFFFFFFFFFFFFFFFFFFFFFFF,FFFFFFF:FFFFFFFFFFFFFFFFFFFFFFFFFFF:FFFFFFF:FF:FFFFFFFF:FFFFFFFF
@A00881:241:HJW2NDRXX:1:2129:9833:10817 2:N:0:CGAGAGAA+GATTGGAG
ACTGATGGACTACTCGGGTATCTAATCCTGTTTGCTCCCCACGCTTTCGTGCCTCAGTGTCAGTTACAGTCCAGTGAACCGCCTTCGCCGCTGGTGTTCCTCCTAATATCTACGCATTCCACCGCTACACTAGGAATTCCGTTCACCCCTCCTGCACTCAAGCCCAGCAGTTTTGGTAGTAGTTCCGAAGTTGAGCCCCGGAATTACGCTACCAACTTGCCAAACCACCTACGCACCCTTTACGCCCAGT
+
FFFFFFFFFFFFFFFFFFFFFFFFFFFFFFFFFFFFFFFFFFFFFFFFFFFFFFFFFFFFFFFFFFFFFFFFFFFFFFFFFFFFFFFFFFFFFFFFFFFFFFFFFFFFFFFF:FFFFFFFFFFFFFFFFFFFFFFFFFFFFFFF:FFF:FFFFFFFFFFF:FFFFFFFFFFFFFFFFFFFFFFFFFFFFFFF,FFFF:FFFF,FFFFFFFF,FF,FFFFFF:FF,FF:F:FFFFFFFFFFFF::FFFFFF
@A00881:241:HJW2NDRXX:1:2129:24026:10911 2:N:0:CGAGAGAA+GATTGGAG
ACTGATGGACTACACGGGTATCTAATCCTGTTTGCTCCCCACGCCTTCGAGCCTCAACGTCAGTTGCCGTCCAGTAAGCCGCCTTCGCCACTGGTGTTCCTCCTAATATCTACGCATTTCACCGCTACACTAGGAATTCCGCTTACCTCTCCGGCACTCAAGCTACACAGTTTCCAGAGCAGCTCCGGGGTTAAGCCCCGGCATTTCACTCCAGACTTGCTAAGCCGTCTGCGCTCCCTTTACACCCAGT
+
FFFFFFFFFFFFFFFFFFFFFFFFFFFFFFFFFFFFFFFFFFFFFFFFFFFFFFFFFFFFFFFFFFFFFFFFFFFFFFFFFFFFFFFFFFFFFFFFFFFFFFFFFFFFFFFFFFFF:FFFFFFFFFFFFFF:FFFFFFFFFFFFFFFFFFFFFFFFFFFF:FFF:FFFFFFFFFF:FFFFFFF,FFFFFFFFFFFFFFFFFFFFFFFFFFFFFFFFFF:FFFFFFF:FFFFFFFFFFFFFF,FFFFFFFF
@A00881:241:HJW2NDRXX:1:2129:16477:10989 2:N:0:CGAGAGAA+GATTGGAG
ACTGATGGACTACCGGGGTATCTAATCCTGTTTGCTCCCCACGCTCTCGCGCCTCAGCGTCAGTTGTCGTCCAGCAATCCGCCTTCGCCACTGGTGTTCTTCCGTATATCTACGCATTTCACCGCTACACACGGAATTCCGATTGCCTCTCCGATACTCAAGACCGGCAGTTTCAAATGCAGGCCATGGGTTAAGCCCATGGTTTTCACATCTGACTTGTCGGCCCGCCTACGCGCCCTTTACACCCAGT
+
FFFFFFFFFFFFFFFFFFFFFFFFFFFFFFFFFFFFFFFFFFFFFFFFFFFFFFFFFFFFFFFFFFFFFFFFFFFFFFFFFFFFFFFFFFFFFFFFFFFFFFFFFFFFFFFFFFFFFFFFFFFFFF:FFFFFFFF:F,FFFFFFFFFFFFFFFFFFFFFFFFFFFFFFFFFFFF:FFFFFFFFFFFFFFFF,:FFFFF,FFFFF,FF:FFFFFFFFF,FFFFFFFFFFFF,:FFFFFFFFFFFFFFF:FF
@A00881:241:HJW2NDRXX:1:2129:16658:11083 2:N:0:CGAGAGAA+GATTGGAG
ACTGATGGACTACTGGGGTATCTAATCCTGTTTGCTCCCCACTCTTTCGAGCCTCAACGTCAGTTACAGTCCAGTAAGCCGCCTTCGCCACTGGTGTTCCTCCTAATATCTACGCATTTCACCGCTACACTAGGAATTCCGCTTACCTCTCCTGCACTCCAGCCGGACAGTTTCCAAAGCAGTCCCAGGGCTGAGCCCTGGGCTTTCACTTCAGACTTGCCCTGCCGTCTACGCTCCCTTTACACCCAGT
+
FF:FFFFFFFFFFFFFFFFFFFFFFFFFF:FFFFFFFFFFFFF:FFFFFFFFFFFFFFFFFFFFFFFFFFFFFFFFFFFFFF:FFFFFF,F:FFFF,FFFFFFFFFFFF,:FFFF:,FFF:FFFFFFFFFF,FF::FFFFFFFFFFFFFFFFFFF:FFFFFFFFFF::FF:::FFFFFFFFF:FF:,FFFF,FFFFFF:FFF:FFF,F,FFF:F,FFFFF:FFF:FF,F:F,FF,,FF,:F,:FFFF,F,
@A00881:241:HJW2NDRXX:1:2129:24686:11271 2:N:0:CGAGAGAA+GATTGGAG
ACTGATGGACTACTGGGGTATCTAATCCTGTTTGCTCCCCACGCTTTCGAGCCTCAGCGTCAGTAAAAGCCCAGCAAGCCGCCTTCGCCACCGGTGTTCCTCCTGATATCTACGCATTTCACCGCTACACCAGGAATTCCGCTTGCCTCTACTTCACTCAAGAACTACAGTTTCAAATGCAGCCCGTGGGTTAAGCCCACGTATTTCACATCTGACTTGCAATCCCGCCTACGCTCCCTTTACACCCAGT
+
:FFFFFFFFFFFFFFFFFFFFFFFFFFFFFFFFFFFFFFFFFFFFFFFFFFFFFFFFFFFFFFFFFFFFFFFFFFFFFFFFFFFFFFFFFFFFFFFFFFFFFFFFFFFFFFFFFFFFFFFFFFFFFFFFFFFFFFFFFFFFFFFFFFFFFFFFFFFFFFFFFFFFFFFFFFFFFFFFFFFFF,FFFFFF:FFFF:FFFFFFFFFFFFF:FFFFFF:FFF,FFFFFF:FFFFFFFFFFFFF,:FFFF:,FF
@A00881:241:HJW2NDRXX:1:2129:9335:11459 2:N:0:CGAGAGAA+GATTGGAG
ACTGATGGACTACCGGGGTATCTAATCCTGTTTGCTCCCCACGCTCTCGCGCCTCAGCGTCAGTTGTCGTCCAGCAATCCGCCTTCGCCACTGGTGTTCTTCCGTATATCTACGCATTTCACCGCTCCACACGGAATTCCGATTGCCTCTCCGATACTCAAGACTGGCAGTTTCAAATGCAGGCTATGGGTTAAGCCCATAGTTTTCACATCTGACTTGTCAGCCCGCCTACGCGCCCTTTACACCCAGT
+
FFFFFFFFFFFFFFFFFFFFFFFFFFFFFFFFFFFFFFFFFFFF:FFFFFFFFFFFFFF:FFFFFFFFFFFFFFFFFFFFFFFFFFFFFFFFFFFFFFFFFFFFFFFF,FFFFFFFFFFF,FFFFF,FFFFFFFF:FFFFFFFFFFFFFFFFFFFFFFFFF:FFFFFFFFFFFFFF:FFF:FFFFFFFFFFFF:FFFFFF:FFFFFFFFFFFFFFFFFFFFFFFFFFFFF:FFFFFFFFF:FFFFFF,FF
@A00881:241:HJW2NDRXX:1:2129:25491:11537 2:N:0:CGAGAGAA+GATTGGAG
ACTGATGGACTACTAGGGTATCTAATCCTGTTTGCTCCCCACGCTTTCGAGCCTCAACGTCAGTTACAGTCCAGTAAGCCGCCTTCGCCACTGGTGTTCCTACCGATCTCTACGCATTTCACCGCTACACCGGTAATTCCGCTTTCCTCTCCTGCACTCCAGCCCGTCAGTATCAAAGGCACTTCCAACATTGAATGCTGGACTTTCACCCCTGACTTAACAGGCCGCCTACGCGCCCTTTACGCCCAAT
+
FFFFFFFFFFFFFFFFFFFFFFFFFFFFFFFFFFFFFFFFFFFFFFFFFFFFFFFFFFFFFFFFFFFFFFFF,FFFFFFFFFFFFFFFFFFFFFFFFFFFFFFFFFFFFFFFFFFFFFFFFFFFFFFFFFFFFFFFFFFFFFFFFFFFFFFFFFFFFFFFFFFFFFFFFF,FFF:FFFFFFFFFFFFFFFFFFFFFFFFFFFFFFFFFFFFFFFFFFFFFFFFFFFFFFF:FFFFFFFF:FFFFFFFFFF
@A00881:241:HJW2NDRXX:1:2129:20663:11631 2:N:0:CGAGAGAA+GATTGGAG
ACTGATGGACTACCAGGGTATCTAATCCTGTTTGCTCCCCACGCTTTCGTGCCTCAGTGTCAGTTACAGTCCAGCAAACCGCCTTCGCTACTGGTGTTCTTCCTAATATCTACGCATTCCACCGCTACACTAGGAATTCCGTTTGCCCCTCCTGCACTCAAGTCCGACAGTTTTAGTAGTAGTCCCGAAGTTAAGCCCCGGGCTTACGCTACTAACTTGTCAAACCACCTACGCACCCTTTACGCCCAGT
+
:FFFFFFFFFFFFFFFFFF:FFFFFFFFF:FFFFFFFFFFFFF:FFFFFFF:FF:FFFFFF:FFFFFFFFFFFFFFFFFFFFF:FFFFFFFFFFFFFF,F:FFFFFFFFFFFF:FF:F::FFF:FFFFFFF::FF,FFFFFFFFF:FF:FFFFFF:FFFFFFFFFFF:FFFFFFFFFF:FF,FF:FFFFF,FFF::,FFFFFFFFF:F:FFFFFFFF:FFFFFFF:FFFFFF,FFFFFFFFFFFFFF:FF
@A00881:241:HJW2NDRXX:1:2129:31222:11945 2:N:0:CGAGAGAA+GATTGGAG
ACTGATGGACTACAAGGGTATCTAATCCTGTTTGCTCCCCACGCTTTCGAGCCTCAACGTCAGTTACAGTCCAGTAAGCCGCCTTCGCCACTGGTGTTCCTCCTAATATCTACGCATTTCACCGCTACACTAGGAATTCCGCTTACCTCTCCTGCACTCCAGATCCACAGTTTCCAAAGCAGTCCGGGGGTTGGGCCCCCGCCTTTCACTTCAGACTTGCCTATCCGTCTACGCTCCCTTTACACCCAGT
+
:FFFFFFFFFFFFFFFFFFFFFFFFFFFFFFFFFFFFFFFFFFFFFFFFFFFFFFFFFFFFFFFFFFFFFFFFF:FFF:FFFFFFFFFFF:FFFFFFFF:FFFFFFFFFFFF:FFFFFFFFFFFFFFFFFFFFFFFFFFFFFF,FFFFFF:FFFFFFFFFFFFFFFFFFFFFFFFFFFF:F,FF,FFFFFFFFFFFFFFFFFFFFFF,FFFFF,FFFFFF,::FFFF:FFFFFFFFF,FFFFFFFFFFFF
@A00881:241:HJW2NDRXX:1:2129:16387:11960 2:N:0:CGAGAGAA+GATTGGAG
ACTGATGGACTACAAGGGTATCTAATCCTGTTTGCTCCCCACGCTTTCGAGCCTCAACGTCAGTTACAGTCCAGTGAGCCGCCTTCGCCACTGGTGTTCCTCCTAATATCTACGCATTTCACCGCTACACTAGGAATTCCGCTCACCTCTCCTGCACTCCAGCTTACCAGTTTCCAAAGCAGTCCCACGGTTGAGCCGTGGGCTTTCACTTCAGACTTGACAGGCCGTCTACGCTCCCTTTACACCCAGT
+
,FFFFFFFFFF,F,FFFFF:FFFFFFFFFFFFFFFFFFFFFFFFFFFFFFFFFFFFFFFFFFFFF,FFFFFFFFFF:FFF:FFFFFFFFFFFFFFFFFFFFFFFFFFFFFFFFFFFFFFFFFFFFFFFF:F,FFF,FFFFF:FFFFFFFFFFFF:::FFFFFFFF:FFFFFFFFFFFFFFF,FFFFF,:FFFFFFF::F:FF::FFFFFFFF:,FFFFFFFFFFFFFFFFF::FFFFF:FF,FFF:F:FF
@A00881:241:HJW2NDRXX:1:2129:24071:12054 2:N:0:CGAGAGAA+GATTGGAG
ACTGATGGACTACCTGGGTATCTAATCCTGTTCGCTCCCCACGCCCTCGTGCCTCAGCGTCAATAGACGATTCGCGAGATGCCTTCGCAATCGGCGTTCTGAGTGATCTCTATGCATTTCACCGCTACACCACTCATTCCTCCCGCGGCATCGCCATTCCAGCCACACAGTATTGGAGGCACCCCCGACGTTGAGCGCCGGCATTTCACCTCCAACTTGCACGACCGCCTACGCACCCTTTAAACCCAAT
+
FFFFFFFFFFFFFFFFFFFFFFFFFFFFFFFFFFFFFFFFFFFFFFFFFFFFFFFFFFFFFFFFFFFFFFFFFFFFFFFFFFFFFFFFFFFFFFFFFFFFFFFFFFFFFFFFFFFFFFFFFFFFFFFFFFFFFFFFFFFFFFFFFFFFFFFFFFFFFFFFFFFFFFFFFFFFFFFFFFFFFFFFFFFFFFFFFFFFFFFFFFFFFFFFFFFFFFFFFFFFFFF:FFFFFFFFFFFFFFF:FF:FFFFF:F
@A00881:241:HJW2NDRXX:1:2129:17137:12195 2:N:0:CGAGAGAA+GATTGGAG
ACTGATGGACTACCTGGGTATCTAATCCTGTTTGCTCCCCACGCTTTCGAGCCTCAGCGTCAGTAATCGTCCAGTAAGCCGCCTTCGCCACTGGTGTTCCTCCTAATATCTACGCATTTCACCGCTACACTAGGAATTCCACTTACCCCTCCGACACTCTAGTCCGACAGTTTCCAATGCAGTACCGGGGTTGAGCCCCGGGCTTTCACATCAGACTTGCCGTACCGCCTGCGCTCCCTTTACACCCAGT
+
FFFFFFFFFFFFFFFFFFFFFFFFFFFFFFFFFFFFFFFFFFFFFFFFFFFFFFFFFFFFFFFFF:FFFFFFFFFFFFFFFFFFFFFFFFFFFFFFFFFF:FFFFFFFFFFFFFFFFFFFFFFFFFFFFFFFFFFFFFFFFFF,FFFFFFFFFFFFFFFFFFFFFFFF:F,FFFFFFFFFFFFFFFFFFFFFF:FF:FFFF:FF,FFFFFFFFF:FFFFFFFFFFFFFFFFFFFFFFFFFFFFFFFFFFF
@A00881:241:HJW2NDRXX:1:2129:24641:12226 2:N:0:CGAGAGAA+GATTGGAG
ACTGATGGACTACCAGGGTATCTAATCCTGTTCGCTCCCCACGCTTTCGAGCCTCAACGTCAGTCGCCGTCCAGCAAGCCGCCTTCGCCACCGGTGTTCCTCCTAATATCTACGCATTTCACCGCTACACTAGGAATTCCGCTTGCCCCTCCGGCACTCCAGCCTGACAGTTTCCAATGCACTCCCGGGGTTGGGCCCCGGGTTTTCACATCGGACTTGCCTGGCCGTCTACGCTCCCTTTACACCCAGT
+
FFFFFFFFFFFFFFFFFFFFFFFFFFFFFFFFFFFFFFFFFFFFFFFFF:FFFFFFFFFFFFFFFFFFFFFFFFFFFFFFFFFFFFFFFFFFFFFFFFFFFFFFFFFFFFFFFFFFFFFFFFFFFFFFFFFFFFFFFFFFFFFFFFFFFFFFFFFFFFFFFFFFFFFF:FFFFFFF:FFFFFFFFFFFFFFFFFFFFFFF:FFFFFFFFFFFF,:FFFFFFFFFFFFFFFFFFFFFFFFFFF,FF:FFFF
@A00881:241:HJW2NDRXX:1:2129:18539:12430 2:N:0:CGAGAGAA+GATTGGAG
ACTGATGGACTACCTGGGTATCTAATCCTGTTTGCTCCCCACGCTTTCGCGCCTCAGCGTCAGTCTTGGCCCAGAGAATCGCCTTCGCCACTGGTGTTCCTCCTAATATCTACGTATTTCACCGCTACACTAGGCATTCCCTTCTCCTCTTCCATACTCAAGTCCTGCAGTATCGGTGGCACACTCAGGGTTGAGCCCTGATCTTTCACCTCCGACTGACAGAACCGCCTACGCGCCCGGTACGCCCAGT
+
FFFFFFFFFFFFFFFFFF:FFFFFFFFFFF:FFFFFFFFFFFFFFFFFFFFFFFFFFFFFFFFFFFFFFFFFFFFFFFFFFFFFFFFFF:F::F,F,FFF:FFFFFFFFF:FF,,F,FFFFFFFFFFFFFFFFF,FFFFF,FFFFFFFFFFFFFF:FFFFFFFF:FFF,:FF:FFF:FFFFFFFFF,FFF:FFFFFFFFF,FFF:FFFFFFF:F:F,,FFFFFFFFFF:FFFFFF::F:,:FFFF:FF:F
@A00881:241:HJW2NDRXX:1:2129:23909:12430 2:N:0:CGAGAGAA+GATTGGAG
ACTGATGGACTACGAGGGTATCTAATCCTGTTTGATACCCGCACTTTCGAGCATCAACGTCAGTTACGGTCCAGCAGGCTGCCTTCGCAATCGGAGTTCTTCGTGATATCTATGCATTTCACCGCTACACCACGAATTCCGCCTGCCTATGCCGCACTCAAGGACCCCAGTCTCAACTGCAATTCTACGGTTGAGCCGCAAACTTTCACAACTGACTTAAGGTCCCGTCTACGCTCCCTTTAAACCCAAT
+
FFFFFFFFFFFFFFFFFFFFFFFFFFFFFFFFFFFFFFFFFFFFFFFFFFFFFFFFFFFFFFFFFFFFFFFFFFFFFFFFFFFFFFFFFFFFFFFFFFFFFFFFFFFFFFFFFFFFFFFFFFFFFFFFFFFFFFFFFFFFFFFFFFFFFFFFFFFFFFFFFFFFFFFFFFFFFFFFFFF:F:FFFFFFFFFFFFFFFFFFFFFFFFFFFFFFFFFFFFFFFFFFFFFFFFFF:FFFFFFFFFFFFF:FFF
@A00881:241:HJW2NDRXX:1:2129:10013:12571 2:N:0:CGAGAGAA+GATTGGAG
ACTGATGGACTACATGGGTATCTAATCCTGTTTGCTCCCCACGCCTTCGAGCCTCAGCGTCAGTTTCTGTCCAGTAAGCCGCCTTCGCCACCGGTGTTCCTCCTGATATCTACGCATTTCACCGCTACACCAGGAATTCCGCTTACCCCTCCAGTACTCCAGCCGGGCAGTTCCAAAAGCAATCCGCAGGGTTAAGCCCTGGGGTTTCACTTCTGGCTTGTCCGGCCGCCTGCGCTCCCTTTACACCCAG
+
FFFFFFFFFFFFFFFFFFFF:FFFFFFFFFFFFFFFFFFFFFFFFFFFFFFFFFFFFFFFFFFFFFFFFFFFFFFFFFFFFFFFFFFFFFFFFFFFFFFFFFFFFFFFFFFFFFFFFFFFFFFFFFFFFFFFFFF,FFFFFFFFFFFFFFFFFFFFFFFF:FFFFFFF:FFFFFFFFFFFFFFFFFFFFFFFFFFFFFFFFFFF:FFFFFFFFFFFFFFFFFFFFFFFFFFFFFFFFFFF,FFFFFFFFF
@A00881:241:HJW2NDRXX:1:2129:29731:12806 2:N:0:CGAGAGAA+GATTGGAG
ACTGATGGACTACTCGGGTATCTAATCCTGTTTGCTCCCCACGCTTTCGCGCCTCAGCGTCAGTTGTCGTCCAGCAAGCCGCCTTCGCCACTGGTGTTCCTCCGTATATCTACGCATTTCACCGCTACACACGGAATTCCGCTTGCCTCTCCGATACTCAAGACACACAGTTTCAAATGCAGTTTCCGGGTTGAGCCCGGAGATTTCACATCTGACTTGCATGCCCGCCTACGCGCCCTTTACACCCAGT
+
FFFFFFFFFFFFFFFFFFFFFFFFFFFFFFFFFFFFFFFFFFFFFFFFFFFFFFFFFFFFFFFFF:FFFFFFFFFFFFFFFFFFFFFFFFFFFFFFFFFFFFFFFFFFFFFFFFFFFFFFFFFFFFFFFFFFFFFFFFFFFFFFFFFFFFFF:FFFFFFFFFFFFFFFFFFFFFFFFF:FFFFFFFFFFFFFFFFFFFF:FFFFFFFFFFFFFF,FFFFFFFFFFFFFFFFFFFF:FFFFFFFFFFF:F:
@A00881:241:HJW2NDRXX:1:2129:17246:13135 2:N:0:CGAGAGAA+GATTGGAG
ACTGATGGACTACGTGGGTATCTAATCCTGTTTGCTCCCCACGCTTTCGAGCCTCAGCGTCAGTTGTCGTCCAGCAAGCCGCCTTCGCCACTGGTGTTCCTCCGTATATCTACGCATTTCACCGCTACACACGGAATTCCGCTTGCCTCTCCGATACTCAAGATAGACAGTTTCAAATGCAGTTTCCGGGTTGAGCCCGGAGATTTCACATCTGACTTGCCTATCCGCCTACGCGCCCTTTACACCCAGT
+
:FFFFFFFFFFFFFFFFFFFFFFFFFFFFFFFFFFFFFFFFFFFFFFFFFFFFFFFFFFFFFF:FFFF:FFFFFFF:FFFFFFFFFFFFFFFF:FFFFFFFFFF:FFFFFFFFFFFFFFFFFFFFFFFFFFFFFFFFFFFFFFFFFFFFFFFF,FFFFFFFFF:FF,FFFFFFFFFFFFFFFFFF:,:FFFFF:FFFFFFFFFFFFF:F:FFF,FFFFFFFFFFFFFFFFFFFFFFFFFFFFFF:::FFF
@A00881:241:HJW2NDRXX:1:2129:15808:13150 2:N:0:CGAGAGAA+GATTGGAG
ACTGATGGACTACTCGGGTATCTAATCCTGTTTGCTCCCCACACTTTCGTGCCTCAACGTCAGTTACTGTCCAGAAAGTCGCCTTCGCCACTGGTGTTCCTCCTAATATCTACGCATTTCACCGCTACACTAGGAATTCCGCTTACCTCTCCTGCACTCCAGCCGGACAGTTTCCAAAGCAGTTACGGGGTTGAGCCCCGGCCTTTCACTTCAGACTTGCCCTGCCGTCTACGCTCCCTTTACACCCAGT
+
FFFFFFFFFFFFFFFFFFFFFFFFFFFFFFFFFFFFFFFFFFFFFFFFFFFFFFFFFFF:FFFFFFFFFFFF:FFFFFFFFFFFFFFFFFFFFFFFFFFFFFFFFFFFFFFFFFFFFFFFFFFFFFFFFFFFFFF,FFFFFFFFFFFFFFFFFFFFFFFFFFFFFFFFFFFFFFFFFFFFFF:FFFFFFFFFFFFFFFFFFFFF:FFFFFFFFFFFFF:FFFFFFFFFFF:FFFFFFFFFFFFFFFFFFF
@A00881:241:HJW2NDRXX:1:2129:26539:13354 2:N:0:CGAGAGAA+GATTGGAG
ACTGATGGACTACGCGGGTATCTAATCCTGTTTGCTCCCCACGCTTTCGCGCCTCAGCGTCAGTTGTCGTCCAGCAAGCCGCCTTCGCCACTGGTGTTCCTCCGTATATCTACGCATTTCACCGCTACACACGGAATTCCGCTTGCCTCTCCGATACTCAAGATAGACAGTTTCAAATGCAGTTTCCGGGTTGAGCCCGGAGATTTCACATCTGACTTGCCTACCCGCCTACGCGCCCTTTACACCCAGT
+
FFFFFFFFFFFFFFFFFFFFFFFFFFFFFFFFFFFFFFFFFFFFFFFFFFFFFFFFFFFFFFFFFFFFFFFFFFFFFFFFFFFFFFFFFFFFFFFFFFFFFFFFF,FFFFFFFFFFFFFFFFFFFF,FFFFFFFFFFFFFFFFFFFFFFFFFFFFFFFFFFFFFFFFFFFFFFF:F:FF:FFFFFFFFFFFFFFFFFFFFF:FFFFFFFFFFFF:FFFFFFFFFFFFFFFFFFFFFFFF:FFFFFFFFFF
@A00881:241:HJW2NDRXX:1:2129:32705:13542 2:N:0:CGAGAGAA+GATTGGAG
ACTGATGGACTACTAGGGTATCTAATCCTGTTTGCTCCCCACGCTCTCGCGCCTCAGCGTCAGTTGTCGTCCAGCAATCCGCCTTCGCCACTGGTGTTCTTCCGTATATCTACGCATTTCACCGCTACACACGGAATTCCGATTGCCTCTCCGATACTCAAGACCAGCAGTTTCAAATGCAGGCTATGGGTTAAGCCCATAGTTTTCACATCTGACTTGCAATCCCGCCTCCACGCCCTTTACACCCAAT
+
::FFFFFFFFFFFFFFFFFFFFFFFFFFFFFFFFFFFFFFFFFFFFFFFFFFFFFFFFFF::FFFFFFFFFFFFFFFFFFFFFFFFFFFFFFFFFF:FFFFFFFF:FF:FFFF,FFFFFFFFFFFFFFFF:FFFFF:FFFFFFFFFFFF,FFFFFFF:FFFFFFFFFFFFFFFFF:::FF,FFFFFFFFF:F,FFFFFFF:FF,,FF:FFFFFFFF:F:FFFFFFFFFFF,FF:FFFFFFFFFFFFFFF:
@A00881:241:HJW2NDRXX:1:2129:20573:13823 2:N:0:CGAGAGAA+GATTGGAG
ACTGATGGACTACGAGGGTATATAATCCTGTTAGCTCCCCTAGCTTTCTCATATCAGCGTCAGCTTCGGTCCAGAAAGGCGCCTTCGCAAACGGTGTTCTTCCCAATATCTACGCATTTCAACGCTACACTGGGAATTCACCTTTCATCTCCCGCGCACAAGCCTGCCAGTATCCGGAGCCCAAAGCGGTTGAGCCCCGCCTTGTAAATACGGACTTAACATTCCGCCTACAGGCGATTTACGCGCACTG
+
:F,FF,FFF,F,:F,,,F,,F,,FF,FF,:F:,:,FFFF,F,,,FFFF:FFF,FFFFF,FF,FFF,:,F,FF:FFFF,,F,FF:FF:F:F,,,FF,F,:F,FFF,,,:FFFFFFFF,,FFF,,F,FF:F,FF,FF,FF::F:,F,F,F:FF::,F::,FF::,FF,,FF:F:FF,F,:F:FFF,,:,::,,,,FFF,F:F:,,,F,:,,,F:F,FFFFFF,:,F,F,F,,F:,,F,,,,F,FFF,FF:,:
@A00881:241:HJW2NDRXX:1:2129:28944:14011 2:N:0:CGAGAGAA+GATTGGAG
ACTGATGGACTACTGGGGTATCTAATCCTGTTTGCTCCCCACGCTTTCGTGCCTCAGTGTCAGTTACAGTCCAGCAGATCGCCTTCGCCGCCGGTGTTCTTCCCAATATCTACGCATTCCACCGCTACACTGGGAATTCCATCTGCCCCTCCTGCACTCAAGTCCCGCAGTTTTAGTAGTAGTTCCGAAGTTGAGCCCCGGGATTACGCTACTAACTTGCGAGACCACCTACGCACCCTTTACGCCCAGT
+
FFFFFFFFFFFFFFFFFFFFFFFFFFFFFFFFFFFFFFFFFFFFFFFFFFFFFFFFFFFFFFFFFFFFFFFFFFFFF,:FFFFFFFFFFFFFFFFFFFFFFFFFFFFF:FFFFFFFFFFFFF:FFFFFFFFFFFF,FFFFFFFFFFFFFFFFFFFFFFFFF:FFFFFFFFFFFFFFFFFFFFFFFFFFFFFFFFFFFFFFFF:F:FFFFFFFFF:FFF:FFFF:FFFFFF,FFFFFFFFFFFFFFFFFFF
@A00881:241:HJW2NDRXX:1:2129:23502:14325 2:N:0:CGAGAGAA+GATTGGAG
ACTGATGGACTACAGGGGTATCTAATCCTGTTTGATACCCGCACTTTCGAGCATCAACGTCAGTTACGGTCCAGCAGGCTGCCTTCGCAATCGGAGTTCTTCGTGATATCTATGCATTTCACCGCTACACCACGAATTCCGCCTGCCTATGCCGCACTCAAGGCCCCCAGTTTCAACTGCAATTCTACGGTTGAGCCCCAAACTTTCACAACTGACTTAAGGACCCGAGAACGCTCCCTTTAAACCCAAA
+
F,F,FFFFFFFFF,FFFFFFFFFFFFFFFFFFFFFFFFFF:F:FFFFFFFFFFFFFFFFFFFFFF,FFFFFF,F,F:FFFFFFFFFFFFFFFFFFFFFFFFFF,FFFFFFFFFFFFFFFFFFFFFFFFFF,FFFFFFFFFFFFFFFFFFFFF:FF:FFFFFF,F:FFFFFFFFFFFFFFFFFF,FFF,FFFF:::FF,:F,,,FFF,FF,FFF:::F,F:,,FFFFF,,,F:F::FF:FF,FF:FF:F,,
@A00881:241:HJW2NDRXX:1:2129:15013:14340 2:N:0:CGAGAGAA+GATTGGAG
ACTGATGGACTACATGGGTATCTAATCCTGTTTGCTCCCCACACTTTCGTGCCTCAACGTCAGTTACTGTCCAGAAAGTCGCCTTCGCCACTGGTGTTCCTCCTAATATCTACGCATTTCACCGCTACACTAGGAATTCCACTTTCCTCTCCAGCACTCAAGAAAGATAGTTTTGGTTGCAGTTCCTCAGTTAAGCCGAGGGATTTCACAACCAACTTGCCTTCCCGTCTACGCACCCTTTACACCCAAT
+
FFFFFFFF:FFFFFFFFFFFFF:FFFFFFFFFFFFFFFFFFFFFF:FFFFFFFFFFFFFFF,FFFFF:FFFFFFFFFFFFFFFFFFFFFFFFFFFFFFFFFFFF:FF:FFFFFFFFFFFFFFFFFFFFFFF,FF::FFFFFFFFFFFFFFFFFFFFFFFFFFFFFFFFFFFFFFFF:FFFFFFFFFFFFFFFFFFFFF:FFF,:FFFFFFFFFF:FFFF:FFFFFFFFF,FFFF:FFFF,FFFFFFFFF,
@A00881:241:HJW2NDRXX:1:2129:20853:14434 2:N:0:CGAGAGAA+GATTGGAG
ACTGATGGACTACGTGGGTATCTAATCCTGTTTGCTCCCCACGCCCTCGTGCCTCAGCGTCAATAGACGATTCGCGAGATGCCTTCGCAATCGGCGTTCTGAGTGATCTCTATGCATTTCACCGCTACACCACTCATTCCTCCCGCGGCATCGCCATTCCAGCCACACAGTATTGGAGGCACCCCCGACGTTGAGCGCCGGCATTTCACCTCCACCTTGCACGACCGCCTACGCACCCTTTAAACCCAAT
+
FFFFFFFFFFFFFFFFFFFFFFFFFFFFFFFFFFFFFFFFFFFFFFFFFFFFFFFFFFFFFFFFFFFFFFFFFFFFFFFFFFF:FFFFFFFFFFFFFFFFFFFFFFFFFFFFFFFFFFFFFFFFFFFFFFF:FFFFFFFFFFFFFFFFFFFFFFFFFFFFFFFFFFFFFFFFFFFFFFFFFFFFFFFFFF:FFFFFFFFFFFFFFFFFFFFFFF,FFFFFFFFFFFFF:F:FFFFFFFFFFFFFFFFFFF
@A00881:241:HJW2NDRXX:1:2129:25699:14434 2:N:0:CGAGAGAA+GATTGGAG
ACTGATGGACTACGGGGGTATCTAATCCTGTTTGCTCCCCACGCTCTCGCGCCTCAGCGTCAGTTGTCGTCCAGCAATCCGCCTTCGCCACTGGTGTTCTTCCGTATATCTACGCATTTCACCGCTACACACGGAATTCCGATTGCCTCTCCGATACTCAAGACCAGCAGTTTCAAATGCAGGCTATGGGTTAAGCCCATAGTTTTCACATCTGACTTGTCGGCCCGCCTACGCGCCCTTTACACCCAGT
+
FFFFFFFFFFFFFFFFFFFFFFFFFFFFFFFFFFFFFFFFFFFFFFFFFFFFFFFFFFFFFFFFFFFFFFFFFFFF:FFFFFFFFFFFFFFFFFFFFFFFFFFFFFFFFFFFFFFFFFFFFFFFFFFFFFFFFFFFFFFFFFFFFFFFFFFFFFFFFFFFFFFFFFFFFFFFFFFFFFFFFFFFFFFFFFFFFFFFFFFFFFFFFFFFFFFFFFFFFFFFF:FFFFFFFFFFFFFFFFFFFFFFFFFFFF
@A00881:241:HJW2NDRXX:1:2129:21115:14669 2:N:0:CGAGAGAA+GATTGGAG
ACTGATGGACTACGGGGGTATCTAATCCTGTTCGCTCCCCACGCCCTCGTGCCTCAGCGTCAATAGACGATTCGCGAGATGCCTTCGCAATCGGCGTTCTGAGTGATCTCTATGCATTTCACCGCTACACCACTCATTCCTCCCGCGGCATCGCCATTCCAGCCACACAGTATTGGAGGCACCCCCGACGTTGAGCGCCGGCATTTCACCTCCAACTTGCACGACCGCCTACGCACCCTTTAAACCCAAT
+
FFFFFFFFFFFFFFFFFFFFFFFFFFFFFFFFFFFFFFFFFFFFFFFFFFFFFFFFFFFFFFFFFFFFFFFFFFFFFFFFFFFFFFFFFFFFFFFFFFFFFFFFFFFFFFF,FFFFFFFFFFFFFFFFFFFFFFFFFFFFFFFFFFFFFFFFFFFFFFFFFFFFFFFFFFF:FFFFFFFF:FFFFFFFFFFFFFFFFFFFFFFFFFFFFFFFFFFFFFFFFFFFFFFFFF,FFFFFFF,:FFFFFFFFFF
@A00881:241:HJW2NDRXX:1:2129:23773:14732 2:N:0:CGAGAGAA+GATTGGAG
ACTGATGGACTACGAGGGTATCTAATCCTGTTTGCTCCCCACGCTCTCGCGCCTCAGCGTCAGTTGTCGTCCAGCAATCCGCCTTCGCCACTGGTGTTCTTCCGTATATCTACGCATTTCACCGCTACACACGGAATTCCGATTGCCTCTCCGAGACTCAAGACTGGCAGTTTCAAATGCAGGCTATGGGTTAAGCCCATAGTTTTCACATCTGACTTGTCAGCCCGCCTACGCGCCCTTTACACCCAGT
+
FFFFFFFFFFFFFFFFFFFFFFFFFFFFFFFFFFFFFFFFFFFFFFFFFFFFFFFFFFFFFFFFFFFFFFFFFFFFFFFFFFFFFFFFFFFFFFFFFFFFFFFFFFFFFFFFFFF,FF:FFFFFFF:FFFF:FF:FFFFFFFFFFFFFFFFFFF:FFFFFFFFFFFFF:FFFF::FFFFFFFF:F:FFFFF::FF:FF,FFFFFFFFFFF:FFFF:FFFFFFFFFFFFFFFFFFFFFFFFFFFFFFFF,F
@A00881:241:HJW2NDRXX:1:2129:24099:14763 2:N:0:CGAGAGAA+GATTGGAG
ACTGATGGACTACTTGGGTATCTAATCCTGTTCGATCCCCACACTTTCGTGCTTCAGCGTCAATCCCGCCTTGGTATGCTGCCTTCGCAATCGGTGTTCTGTGTAATATCTATGCATTTCACCGCTACACTACACATTCCGCATACCGCATCCGTATTCCAGCAATCCAGTATCAATGGCATATCACCGGTTAAGCCCGTACATTTCACCACTGACTTAAATTACAGCCTACGCACCCTTTAAACCCAAT
+
FFFFFFFFFFFFFFFFFFFFFFFFFFFFFFFFFFFFFFFFFFFFFFFFFFFFFFFFFFFFFFFFFFFFFFFFFFFFFFFFFFFFFFFFFFFFFFFFFFFFFFFFFFFFFFFFFFFFFFFFFFFFFFFFFFF:FFFFFFFFFFFFFFFFFF:FFF:FFFFFFFFF,FFFFFFFFFFFFFFFFFF:FFFFFFFFFFFFFFFFFFFFFFFFFFFFFFFFFFF:FF:FFFFFFF:FFFFFFFFFFFFFFFFF,F
@A00881:241:HJW2NDRXX:1:2129:10972:14888 2:N:0:CGAGAGAA+GATTGGAG
ACTGATGGACTACAAGGGTATCTAATCCCGTTCGCTCCCCTGGCTTTCGCATCTCAGCGTCAGCTTCGGTCCAGAAAGGCGCCTTCGCCACCGGTGTTCTTCCCAATATCTACGCATTTCACCGCTACACTGGGAATTCCCCTTTCCTCTCCCGCGCTCAAGCCTGCCAGTATCCGGAGCCCTACGGGGTTGAGCCCCGCATTTTAACTCCGGACTTAACATGCCGCCTACATGCGCTTTACGCCCAATG
+
:F:FFFFFFFFFFFFFFFFFFFFFFF:FFFF:FFFFFFFFFFFFFFFFFFFFFFFFFFFFF,FFFFFFFFFF:F:FFFFFFFFFFFFFFFFFFFFFFFFFFFFF:FFFFFFFFFF:FFFF:FF:FF:FFFFFFFF,:FFFFFFFFFFF:FFFFFFFFFFFF,FF:FFFFFF:FFFFFFFFFFFFFFFFFFFFFFFFFFFFFFFFFFFF:F:FF:FFFFFFF:FF:FFFF:FFFFFFF:,FFFFF:F::F:
@A00881:241:HJW2NDRXX:1:2129:29107:15107 2:N:0:CGAGAGAA+GATTGGAG
ACTGATGGACTACCCGGGTATCTAATCCTGTTTGCTCCCCACGCTTTCGTGCCTCAGTGTCAGTTACAGTCCAGCAAACCGCCTTCGCCACCGGTGTTCTTCCTAATATCTACGCATTCCACCGCTACACTAGGAATTCCGTTTGCCCCTCCTGCACTCAAGTCCAACAGTTTTAGTAGTAGTCCCGAAGTTAAACCCCGGGCTTACGCTACTAACTTGCCAAACCACCTACGCACCCGTTACGCCCAGT
+
FFFFFFFFFFF:FFFFFFFFFFFFFFFFFFFFFFFFFFFFFFFFFFFFFFFFFFFFFFFFFFFFFFFFFFFFFFFFF:FFFFFFFFFFF:FFFFFFFFFFFFFFFFFFFFFFFFFFFFFFFFFFFFFFFFFFFFFFFFFFFFFFFFF,FFFFFFFFFFF:FFFFFFFFFF:F:FFFF:FFFFFFFFFF:F:FFFFF:FFFFFFFFF:FFF:FFF,:F::FFF,F:FF:FFFF,F,F,F,FF:FFFFFFFF
@A00881:241:HJW2NDRXX:1:2129:16577:15640 2:N:0:CGAGAGAA+GATTGGAG
ACTGATGGACTACACGGGTATCTAATCCTGTTTGATACCCGCACTTTCGAGCATCAACGTCAGTTACGGTCCAGCAGGCTGCCTTCGCAATCGGAGTTCTTCGTGATATCTATGCATTTCACCGCTACACCACGACTTCCGCCTGCCTATGCCGCACTCAAGGCCCCCAGTTTCAACTGCAATTCTACGGTTGAGCCGCAAACTTTCACAACTGACTTAAGGACCCGTCTTCGCTCCCTTTAAACGCAAT
+
,F,FFFFFF,FFFFF:FFF:FFF,FFFFFFFFFFFFF:FFFFFFFFFFFFF,:FFFFFFFFF::F,FFFFFFFFFFF,FF:FFFFFFFFFFFFFFFFFFF,FFFF,FFF:,:FFFFFFFFFFF::FFFFF::FFF,FFFFFFFFFF,FF::F,F,:,FF:FFFFFFFFFF:FF,FFFFFF:FF:FFFFFF:F:FF::F,F,F,FFF:FFFF:FF,FFFF,:FF:FFFFFF,F:FF:F:::,:F,F,FF,:
@A00881:241:HJW2NDRXX:1:2129:23637:15718 2:N:0:CGAGAGAA+GATTGGAG
ACTGATGGACTACATGGGTATCTAATCCTGTTTGCTCCCCACGCTTTCGAGCCTCAGCGTCAGTGATCGTCCAGTAAGCCGCCTTCGCCACTGGTGTTCCTCCTAATATCTACGCATTTCACCGCTACACTAGGAATTCCACTTACCTCTCCGACACTCCAGCATGACAGTTTCAAATGCAGTCCCGGGGTTGAGCCCCGGCCTTTCACATCTGACTTGCCGCGCCGCCTACGCTCCCTTTACACCCAGT
+
FFFFFFFFFFFFFFFFFFFFFFFFFFFFFFFFFFFFFFFFFFFFFFFFFFFFFFFFFFFFFFFFFFFFFFFFFFFFFFFFFFFFFFFFFFFFFFFFFFFFFFFFFFFFFFFFFFFFFFFFFFFFFFFFFFF,FFFFFFFFFFFFFFFFFFFFFFF:FFFFFFFFFFFFFFFFFFFFFFFFFFFFFFFFFFFFFFFFFFFFFFF:FFFFFFFFFFFF:FFFFFFFFFFFFFFFFFFFFFFFFFFFFFF,FF
@A00881:241:HJW2NDRXX:1:2129:27588:15765 2:N:0:CGAGAGAA+GATTGGAG
ACTGATGGACTACGTGGGTATCTAATCCTGTTCGCTCCCCACGCTTTCGCGCCTCAGCGTCAGTTACGGCCCAGTAAGTCGCCTTCGCCACTGGTGTTCCTCCCAATCTCTACGCATTTCACCGCTACACTGGGAATTCCACTTACCTCTTCCGCACTCAAGCTGGACAGTCTCCAAAGCAATTCCCACCTTGAAAGCGGGACTTTCACTCCAGACTTATCCGGCCGCCTACACGCCCTTTACGCCCAGT
+
FFFFFFFFFFFFFFFFFFFFFFFF:FFFFFFFFFFFFFFFFFFFFFFFFFFFFFFFFFFFFFFFFFFFFFFFFF:F,FFFFFFFFFF:FFFFFFFFFFFFFFFFFFF:FFFFFFFFFF:::FFFFFFFFFFFFFFFFFFFFFFFFFFFFFFFFFFFFFFFFFFFFFF:FF,FFFFF:FFFFFFFFFFFFFFFFFFFFFFFFFFFF:F:FFFF,FFFFF:FFFFFFFFFFFFFFFFFFF,FFFF:FFFFFF
@A00881:241:HJW2NDRXX:1:2129:15501:16157 2:N:0:CGAGAGAA+GATTGGAG
ACTGATGGACTACTGGGGTATCTAATCCTGTTCGATCCCCACACTTTCGTGCTTCAGCGTCAATCCCGCCTTGGTATGCTGCCTTCGCAATCGGTGTTCTGTGTAATATCTATGCATTTCACCGCTACACTACACATTCCGCATACCGCATCCGTATTCCAGCAATCCAGTATCAATGGCATATCACCGGTTAAGCCCGTACATTTCACCACTGACTTAAATTACAGCCTACGCACCCTTTAAACCCAAT
+
FFFFFFFFFFFFFFFFFFFFFFFFFFFFFFFFFFFFFFFFFFFFFFFFFFFFFFFFFFFFFFFFFFFFFFFFFFFFFFFFFFFFFFFFFFFFFFFFFFFFFFFFF,FFFFFFFFFFFFFFFFFFFFFFFFFFFFFFFFFFFFFFFFFFFFFFFFFFFFFFFFF:FFFFFFFFFFFFFFFFFFFFFFFFFFFFFFFFFFFFFFFFFFFFFFFF::F:FFFF:FFFFFFFFFFFFFFFFFF,FFFFFFFFFF
@A00881:241:HJW2NDRXX:1:2129:25012:16595 2:N:0:CGAGAGAA+GATTGGAG
ACTGATGGACTACGCGGGTATCTAATCCTGTTCGCTCCCCACGCCCTCGTGCCTCAGCGTCAATAGACGATTCGCGAGATGCCTTCGCAATCGGCGTTCTGAGTGATCTCTATGCATTTCACCGCTACACCACTCATTCCTCCCGCGGCATCGCCATTCCAGCCACACAGTATTGGAGGCACCCCCGACGTTGAGCGCCGGCATTTCACCTCCAACTTGCACGACCGCCTACGCACCCTGTAAACCCAAT
+
FFFFFFFFFFFFFFFFFF:FFFFFFFFFFFFFFFFFFFFFFFFFFFFFFFFFFFFFFFFFFFFFFFFFFFFFFFFFFFFFFFFFFFFF:FFFFFFFFFFFF:FFFFFFFFF,FFFFF:FFFFFFFF,FFFFFFFF,FFFFFFFFFFFFFFFFFFF:F:FF:FF:FF:FFF,F:FFFFFFF,FFFFFFF:F:FFFFFFFFFFF,F,FF,FFFF,:F,F,FFFFFFFFFFF::FFF,FFFF,::F,F,FFFF
@A00881:241:HJW2NDRXX:1:2129:12852:16767 2:N:0:CGAGAGAA+GATTGGAG
ACTGATGGACTACCAGGGTATCTAATCCTGTTCGCTCCCCACGCTCTCGCGCCTCAGCGTCAGTTGTCGTCCAGCAATCCGCCTTCGCCACTGGTGTTCCTCCCAATCTCTACGCATTTCACCGCTACACTGGGAATTCCACTTACCTCTTCCGCACTCAAGCCAACCAGTCTCCAAAGCAATTCCCACCTTGAAAGCAGGACTTTCACTCCAGACTTAATCGGCCGCCTCCACGCCCTTTACGCCCAGT
+
FFFFFFFFFFFFFFFFFFFF:FFFFFFFFFFFFFFFFFFFFFFF:FFFFFFFFFFFFFFFFFF:FFFFFFFFFFF:FFFFFFFFFFFFFFFFFFFF:FFFFFFFFFFFFFF:FFFFFFFF:FFFFFFFFFFFFFF,,FFFFFFFFFFFFFFFFFFFFFFFF:FFFFFF:F:FFFF:FFFFFFFFFFFFFFFFFFFFFFFFFFFFFFF:F:FF:FFFFF:FFFFFFFFFFF,FFFFFFFFF:FFFFFFFFF
@A00881:241:HJW2NDRXX:1:2129:32488:16767 2:N:0:CGAGAGAA+GATTGGAG
ACTGATGGACTACGCGGGTATCTAATCCTGTTTGATACCCGCACTTTCGAGCATCAACGTCAGTTACGGTCCAGCAGGCTGCCTTCGCAATCGGAGTTCTTCGTGATATCTATGCATTTCACCGCTACACCACGAATTCCGCCTGCCTATGCCGCACTCAAGGCCCCCAGTTTCAACTGCAATTCTACGGTTGAGCCGCAAACTTTCACAACTGACTTAAGGACCCGTCTACGCTCCCTTTAAACCCAAT
+
FFFFFFFFFFFFFFFFFFFFFFFFFFFFFFFFFFFFFFFFFFFFFFFFFFFFFFFFFFFFFFFFFFFFFFFFFFFFFFFFFFFFFFFFFFFFFFFFFFFFFFFFFFFFFFFFFFFFFFFFFFFFFFFFFFFFFFFFFFFFFFFFFFFF:FFFFFFFFFFFFFFFFFFFFFFFFFFFFF::FFFFFFFFFF:F,FFFFFFFFFFFFFFFFF:FFFFFFFFFFFFFFFFFFFFF:FFFFFFFFFF,FFFFFF
@A00881:241:HJW2NDRXX:1:2129:4110:17566 2:N:0:CGAGAGAA+GATTGGAG
ACTGATGGACTACGAGGGTATCTAATCCTGTTTGCTCCCCACGCTCTCGCGCCTCAGCGTCAGTTGTCGTCCAGCAATCCGCCTTCGCCACTGGTGTTCTTCCGTATATCTACGCATTTCACCGCTACACACGGAATTCCGATTGCCTCTCCGATACTCAAGACTGGCAGTTTCAAATGCAGGCTATGGGTTAAGCCCATAGTTTTCACATCTGACTTGTCAGCCCGCCTACGCGCCCTTTACACCCAGT
+
FFFFFFFFFFFFFFFFFFFFFFFFFFFFFFFFFFFFFFFFFFFFFFFFFFFFFFFFFFFFFFFFFFFFFFFFFFFF:FFFFFFFFFFFFFFFFFFFFFFFFFF:FFFF:FFFFFFF,FFFFFF:FFFFFFFFFFFFFFFFFFFFFFFFFF:FFFFFFFFFF:FF,FFFFFFFFFF:FFFFF:FFFFFFFFFFFFF::,F,FFFFFFFFF:FFFFF::FFFFFF:FFFFFFFFFF:FFFF:FF:FF:F,F:
@A00881:241:HJW2NDRXX:1:2129:22480:17879 2:N:0:CGAGAGAA+GATTGGAG
ACTGATGGACTACGGGGGTATCTAATCCTGTTTGCTCCCCACGCTTTCGCGCCTTAGCGTCAGTTAAGTTCCAGCAGATCGCCTTCGCAATGGGTATTCTTGGTGATATCTACGGATTTTACCCCTACACCACCAATTCCCTCTGCCTCTCCCCCACTCTCGACTATCAGTTTCTCAAGCAGTTTAATGGTTAAGCCATTAGATTTCACAAAAGACTTGATAATCCGCCTACGCGCCCTTTACGCCCAGT
+
:FFF:FFFFFFFFFFFFFFFFFFFFFFFFFFFFFFFFFFFFFFFFFFFFFFFFFFFFFFFFFFFF:FFFFF:FFFFF:FFFFFFFFFFF,FFFFFFFFF,FFF:FF:,FFFFFFFFF,FFFFFFFFFFFFF:FFFFF:FF,FF:FFF:F:FFFF:FFFFF,FFFF,FFFFFFFFFFFFFFF:FFFFFF:FFF:FFFF,FF,FF:FFF,FFFFFFFFFF,FF,FFFFFFF::FFFFF::FFFF:,:F:,:F
@A00881:241:HJW2NDRXX:1:2129:9299:18004 2:N:0:CGAGAGAA+GATTGGAG
ACTGATGGACTACTCGGGTATCTAATCCTGTTTGCTCCCCACGCTTTCGTGCCTCAGTGTCAGTTACAGTCCAGCAGATCGCCTTCGCCGCTGGTGTTCTTCCCAATCTCTACGCATTCCACCGCTACACTGGGAATTCCATCTGCCCCTCCTGCACTCGAGCCCGACAGTTTTGGTAGTAGTTCCGAAGTTGAGCCCCGGAATTACGCTACCAACTTGCCAAGCCACCTACGCACCCTTTACGCCCAGT
+
FFFFFFFFFFFFFFFFFFFFFFFFFFFFFFFFFFFFFFFFFFFFFFFFFFFFFFFFFFFFFFFFFFFFFFFFFFFFFFFFFFFFFFFFFFFFFFFFFFFFFFFFFFFFFFFFFFFFFFFFFFFFFFFFFFFFFFFFFFFFFFFFFFFFFFFFFFFFFFFFFFFFFFFFFFFFFFFFFFFFFFFFFFFFFFFFFFFFFFFFFF,FFFFF,FFFFFFFFFF:FFF:FFFFFFFFFFF:FFFFFFFFFFFFF,
@A00881:241:HJW2NDRXX:1:2129:22625:18286 2:N:0:CGAGAGAA+GATTGGAG
ACTGATGGACTACGTGGGTATCTAATCCTGTTTGCTCCCCACGCTCTCGCGCCTCAGCGTCAGTTGTCGTCCAGCAATCCGCCTTCGCCACTGGTGTTCTTCCGTATATCTACGCATTTCACCGCTACACACGGAATTCCGATTGCCTCTCCGATACTCAAGACTGGCAGTTTCAAATGCAGGCTATGGGTTAAGCCCATAGTTTTCACATCTGACTTGTCAGCCCGCCTACGCGCCCTTTACACCCAGT
+
FFFFFFFFFFFFFFFFFFFFFFFFFFFFFFFFFFFFFFFFFFFFFFFFFFFFFFFFFFFFFFFFFFFFFFFFFFFFFFFFFFFFFFFFFFFFFFFFFFFFFFFFFFFFFFFFFFFFFFFFFFFFFFFFFFFFFFF,FFFFFFFF:FFFFFFFFF:FFFFFFFFFFFFFFFFFFF,FFFFFFFFFF,FFFFFF:FFFFFFFFFF:FFFFFFFFFFFFF::FFF:FFFFFFFFF:FFFFFFFFFFFF:FFFF
@A00881:241:HJW2NDRXX:1:2129:16459:18380 2:N:0:CGAGAGAA+GATTGGAG
ACTGATGGACTACCTGGGTATCTAATCCTGTTTGCTCCCCACGCTTTCGTGACTCAGCGTCAGTTTCAGTCCAGTAAGCCGCCTTCGCCACCGGTGTTCCTCCCAATATCTACGCATTTCACCGCTACACTGGGAATTCCGCTTACCTCTCCTGCACTCTAGTCTGACAGGTTCTTATGCAGTTCCGGGGTTAAGCCCCGAAATTTCACATATGACTTATCTGACCGCCTACTCACCCTTTACACCCAGT
+
FFFFFFFFFFFFFFFFFFF:FFFFFFFFFFFFFFFFFFFFFFFFFFFFFFFFFFFFFFFFFFFFFFFFFFFFFF:F,FFFFFFFFFFFFFFFFFFF:FFFFFFFFFFFFFFFFFFFFFFFFFFFFF:FFFFFFF:FFFF:FF,FFFFFFFFFFF::FFFFFF:FFFF:FF,FFFFFFF:FFFFFFFFFFFFFF:FF:FFF:F,FFFFF:F,F,F,F::FF:FFFFFFFFFFFF:,FFFF,FF,,FFFFFF
@A00881:241:HJW2NDRXX:1:2129:12120:18505 2:N:0:CGAGAGAA+GATTGGAG
ACTGATGGACTACTCGGGTATCTAATCCTGTTCGCTCCCCACGCTTTCGTGCCTCAACGTCAGATATAGTTTGGTAAGCTGCCTTCGCAATCGGTGTTCTGTATGATCTCTATGCATTTCACCGCTACACCATACATTCCGCCTACCGCAACTACTCTCTAGCTCAACAGTATTGGAGGCAGTTTCAGGGTTAAGCCCTAACATTTCACCTCCAACTTATCAAACCGCCTACGCACCCTTTAAACCCAAT
+
FFFFFFFFFFFFFFFFFFFFFFFFFFFFFFFFFFFFFFFFFFFFFFFFFFFFFFFFFFFFFFFFFFFFFFFFFFFFFFFFFFFFFFFFFFFFFFFFFFFFFFFFFFFFFFFFFFFFFFFFFFFFFFFFFFFFFFFFFFFFFFFFFFFFFFFFFFFFFFFFFFFFF,F:FFFFFFFFFFFFFFFFFFFFFFFFFFFF:FFFFFFFFFFFFFFFFFFFFFFFFFF,FFFFFFFFFFFFFFFFFFFFFFFFFF
@A00881:241:HJW2NDRXX:1:2129:15420:19053 2:N:0:CGAGAGAA+GATTGGAG
ACTGATGGACTACTTGGGTATCTAATCCTGTTTGCTCCCCACACTTTCGTGCCTCAACGTCAGTTACAGTCCAGAAAGTCGCCTTCGCCACTGGTGTTCCTCCTAATATCTACGCATTTCACCGCTACACTAGGAATTCCACTTTCCTCTCCTGCACTCAAGAAACATAGTTTCAGTTGCAGTTCCTCAGTTAAGCCGAGGGATTTCACAACTGACTTGCGTTCCCGTCTACGCACCCTTTACACCCAAT
+
FFFFFFFFFFFFFFFFFFFF:FFFFFFFFFFFFFFFFFFFFFFFFFFFFFFFFFFFFFFFFFFFFFFFFFFFFFF:FFFFFFFFFFFFFFFFFFFFFFFFFFFFFFFF:FFFFFFFFFFFFFFFFFFFFFFFFFFFFFFFFFF:FFFFFFFFFFFFFFFFFFFFFFFFFFFFFFFFFFFFFFFFFFFFFFFFFFFFFFFFFFFFFFFFFFFFFFFFFF:FFFFFFFFFFF:FFFFFFFFF:FFFFFFFFF
@A00881:241:HJW2NDRXX:1:2129:27923:19100 2:N:0:CGAGAGAA+GATTGGAG
ACTGATGGACTACCGGGGTATCTAATCCTGTTTGCTCCCCACGCTCTCGCGCCTCAGCGTCAGTTGTCGTCCAGCAATCCGCCTTCGCCACTGGTGTTCTTCCTTATATCTACGCATTTCACCGCTACACAAGGAATTCCGTCTACCTCTCCAGCACTCAAGACATACAGTTTCAAATGCAGTTTATGGGTTAAGCCCATAGATTTCACATCTGACTTGCACACCCGCCTACGCGCCCTTTACACCCAGT
+
,FFFFFFFFFFFFFFFFF:FFFFFFFFFFFFFFFF,FFFFFFFFFFFFFFFFFFFFFFFFFFFFFFFFFFFFF:FFFFFFFFFFF:FFFFFFFF:FF:FFFFF,:FF:FFFFFFFFF:FFFFFFFFFFFF,FFFFFFFFFF,FFFFFFFFFFFFFFFFFF:FFFF:FFFFFFFF,FF,FFFFFFFFFFFFFFFFFFFFFFF,:F:FF,:FF:FFF:FFFF:F,FFFFFF:FF:FFFFFF,FFF:FFFFF:
@A00881:241:HJW2NDRXX:1:2129:28935:19100 2:N:0:CGAGAGAA+GATTGGAG
ACTGATGGACTACAGGGGTATCTAATCCTGTTTGCTCCCCACGCCTTCGAGCCTCAACGTCAGTTACCGTCCAGTAAGCCGCCTTCGCCACTGGTGTTCCTCCTAATATCTACGCATTTCACCGCTACACTAGGAATTCCGCTTACCTCTCCGGTACTCCAGCCGATCAGTTTCCAGAGCAGCTCCGGGGTTGAGCCCCGGCCTTTCACTCCAGACTTGACCGGCCGTCTACGCTCCCTTTACACCCAGT
+
FFFFFFFFFFFFFFFFFFFFFFFFFFFFFFFFFFFFFFFFFFFF:FFFFFFFFFFFFFFFFFF:FFFFFFFFFFF:FFFFFFFFFFFFFFFFFFFFFFFFFFFFFFFFFFFFFFFFFFFFFFFFFFFFFFFFFFFFFFFFF:FF:FFFFFFFFFFFFFFFFFFFFFFFFFFFFFFFFFFFFFFFF:FFFFFFFFFFFFF::F:FFFFF:F:FFFFFFFFFFFFFFF,FFFFFF,,FF:FFF::F:::FFF
@A00881:241:HJW2NDRXX:1:2129:26702:19210 2:N:0:CGAGAGAA+GATTGGAG
ACTGATGGACTACAGGGGTATCTAATCCTGTTTGCTCCCCACGCTTTCGTGCCTCAGTGTCAGTTCCGGTCCAGTAAGCCGCCTTCGCCACTGGTGTTCCTCCTAATATCTACGCATTTCACCGCTACACTAGGAATTCCGCTTACCTCTCCCGGACTCCAGCATGAAAGTTTCAAAAGCAGTCCGCGGGGTTAAGCCCCGGGTTTTCACTTCTGACTTGCCATGCCACCTGCGCACCCTTTACACCCAG
+
FFFFFFFFFFFFFFFFFFFFFFFFFFFFFFFFFFFFFFFFFFFFFFFFFFFFFFFFFFFFFFFFFFFFFFFFFFFFFFFFFFFFFFFFFFFFFFFFFFFFFFFFFFFFFFFFFFFFFFFFFFFFFFFFFFF:FFFFFFFFFFFFFFFFF:FFFFFFFFFFFFFFFFF,FFFFFFFFFFFFFFFFFFFFFFFFFF:FFFFFFFFFFFFFFFFFFFFFFFFFFFFFFFFFFFFFFFF,FFFFFFFF:FFFFF
@A00881:241:HJW2NDRXX:1:2129:26865:19272 2:N:0:CGAGAGAA+GATTGGAG
ACTGATGGACTACTCGGGTATCTAATCCTGTTTGCTCCCCACACTTTCGCACCTCAGCGTCAATACCGGGCCAGGTGGCCGCCTTCGCCACTGGTGTTCTTCCAGATATCTACGGATTTCACTCCTACACCTGGAATTCCGCCACCCTCTCCCGGATTCCAGTCTTGCAGTATCAAAGGCAGTTCCACGGGTGAGCCGTGGGCTTTCACCTCTGACTGACAAAACAGCCTACGTGCGCTTTACGCCCAGT
+
FFFFFFFFFFFFFFFFFFFFFFFFFFFFFFFFFFFFFFFFFFFFFFFFFFFFFFFFFFFFFFFFFFFFFFFFFFFFFFFFFFFFFFFFFFFFFFFFFFFFFFFFFFFFFFFFFFFFFFFFFFFFFFFFFFFFFFFFFFF,FFFFFFFFFFFFFFFFFFFFFFF:FFFF,FFFFFFFFFFFFFFFFFFFFFFFFFFFFFFFFFFFFFFFFFFFFFFFFFFFFFFFFFF:FFFFFFFFFFFFFFFFFFFFFF
@A00881:241:HJW2NDRXX:1:2129:21685:19445 2:N:0:CGAGAGAA+GATTGGAG
ACTGATGGACTACTAGGGTATCTAATCCTGTTTGCTCCCCACGCTCTCGCGCCTCAGCGTCAGTTGTCGTCCAGCAATCCGCCTTCGCCACTGGTGTTCTTCCGTATATCTACGCATTTCACCGCTACACACGGAATTCCGATTGCCTCTCCGATACTCAAGACCAACAGTTTCAAATGCAGGCCATGGGTTAAGCCCATGGTTTTCACATCTGACTTGCCAGCCCGCCTACGCGCCCTTTACACCCAGT
+
FFFFFF:FFFFFFFFFFFFFFFFFFFFFFFFFFFFFFFFFFFFF:FFFFFFFFFFFFFFFFFFFFFFFFFFFFFFF,FFFFFFFFFFFFFFFFFFFFFFFFFFFFFFFFFFFFFFFFFFFFFFFFF,FFFFFFFF,FFFFFFFFFFFFFFFFFFFFFFFFFFFFFFFFFFFFFFFFFFFFFFFFF,FFFFFFFFFFFFF:,FFFFFFFFFFFFFFFFFFFFFFFFFFFFF:FFFFFFFFF:FFFFFFFFF
@A00881:241:HJW2NDRXX:1:2129:19397:19460 2:N:0:CGAGAGAA+GATTGGAG
ACTGATGGACTACGTGGGTATCTAATCCTGTTTGCTCCCCACGCTTTCGCGCCTCAGCGTCAGTTATCGTCCAGAAAGCCGCCTTCGCCACCGGTGTTCCTCCTAATATCTACGCATTTCACCGCTACACTAGGAATTCCGCTTTCCTCTCCGACACTCAAGAATGACAGTTTCAAATGCAGCCCCGAAGTTAAGCCTCGGTATTTCACATCTGACTTACCATCCCGCCTACACGCTCTTTACACCCAGT
+
FFFFFFFFFFFFFFFFFFFFFFFFFFFFFFFFFFFFFFFFFFFFFFFFFFFFFFFFFFFFFFFFFFFFFFFFFFFFFFFFFFFFFFFFFFFFFFFFFFFFFFFFFFFFFFFFFFFFFFFFFFFFFFFFFFFFFFFFFFFFFFFFFFFFFFFFFFFFFFFFFFFFFFFFFFFFFFFFFFFFFFFFFFFFFFFFFFFFFFFFFFFFFFFFFFFFFFFFFFFFFFFFFFFFFF,FFFFFFFFFFFFFF:FFFF
@A00881:241:HJW2NDRXX:1:2129:25211:19946 2:N:0:CGAGAGAA+GATTGGAG
ACTGATGGACTACTAGGGTATCTAATCCTGTTTGCTCCCCACGCTCTCGCGCCTCAGCGTCAGTTGTCGTCCAGCAATCCGCCTTCGCCACTGGTGTTCTTCCGTATATCTACGCATTTCACCGCTACACACGGAATTCCGATTGCCTCTCCGATACTCAAGACTGGCAGTTTCAAATGCAGGCTATGGGTTAAGCCCATAGTTTTCACATCTGACTTGTCAGCCCGCCTACGCGCCCTTTACGCCCAGT
+
FFFFFFFFFFFFFFFFFFFFFFFFFFFFFFFFFFFFFFFFFFFFFFFFFFFFFFFFFFFFFFFFFFFFFFFFFFFF:FFFFFFFFFFFFFFFFFFFFFFFFFFFFFFFFFFFFFFFFFFFFFFFFFFFFFFFFFF:FFFFFFFFFFFFFFFFFFFFFFFFF:FFFFFFFFFFFFFFFFFFFFFFFFFFFFFFFF:FF:FF,FFFFFFFFFFFFFFFFFFFFFFFFFFFFFFFFFFFFFFFF:FFFFFFFF
@A00881:241:HJW2NDRXX:1:2129:21594:20040 2:N:0:CGAGAGAA+GATTGGAG
ACTGATGGACTACATGGGTATCTAATCCCGTTCGCTCCCCTGGCTTTCGCATCTCAGCGTCAGCTTCGGTCCAGAAAGGCGCCTTCGCCACCGGTGTTCTTCCCAATATCTACGCATTTCACCGCTACACTGGGAATTCCCCTTTCCTCTCCCGCGCTCAAGCCTGCCAGTATCCGGAGCCCTACGGGGTTGAGCCCCGCATTTTAACTCCGGACTTAACATGCCGCCTACATGCGCTTTACGCCCAATG
+
FFFFFFFFFFFFFFFFFFFFFFFFFFFFFFFFFFFFFFFFFFFFFFFFFFFFFFFFFFFFFFFFFFFFFFFFFFFFFFFFFFFFFFFFFFFFFFFFFFFFFFFFFFFFFFFFFFFFFFFFFFFFFFFFFFFFFFFFFFFFFFFFFFFFFFFFFFFFFFFFFFFFF:FF:FFF:FFFFFFFFFFFFFFFFFFFFFFFFFFFF:FFFFFFFFFFFFFF:FF:FF::FFFFFFFFF:FFFF:FFFFFFFFFFF
@A00881:241:HJW2NDRXX:1:2129:22941:20275 2:N:0:CGAGAGAA+GATTGGAG
ACTGATGGACTACTCGGGTATCTAATCCTGTTTGCTCCCCACGCTTTCGAGCCTCAACGTCAGTTACAGTCCAGCAGGCCGCCTTCGCCACTGGTGTTCCTCCTAATATCTACGCATTTCACCGCTACACTAGGAATTCCGCCTGCCTCTCCGGTACTCCAGCCAATCAGTTTCCAGAGCAGTTCCGCAGTTGGGCCGCGGGCTTTCACTCCAGACTTGACTCGCCGTCTACGCTCCCTTTACACCCAGT
+
FF,FFFFFFFFFFFFFFFF:FFFFFFFFFFFFFFFFFFFFFFFFFFFFFFFFFFFFFFFFFFF:FFFFFFFFFFFFFFFFFFFFFFFFFFFFFFFFFFFFFFFFFFFFFFFFFFFFFFFFFFFFFFFFFFFFFFFFFF:FFFFFFFFFFFFFFFF,FFFFFFFFF:FFFFFFFF:FFF:FFFFFFF:FFFFFFFF,FFFFFFFFFFFFFFFFFFFFFF:FFF:FFFFFF:FFFFFFFFFFFFFFFFF:FF
@A00881:241:HJW2NDRXX:1:2129:9543:20369 2:N:0:CGAGAGAA+GATTGGAG
ACTGATGGACTACCTGGGTATCTAATCCTGTTTGCTCCCCACGCTTTCGCGCCTCAGCGTCAGTTGTCGTCCAGCAAGCCGCCTTCGCCACTGGTGTTCCTCCGTATATCTACGCATTTCACCGCTACACACGGAATTCCGCTTGCCTCTCCGATACTCAAGACAGACAGTTTCAAATGCAGTTTCCGGGTTGAGCCCGGAGATTTCACATCTGACTTGCCTGCCCGCCTACGCGCCCTTTACACCCAGT
+
FFFFFFFFFFFFFFFFFFFF:FFFFFFFFFFFFFFFFFFFFFFFFFFFFFFFFFFFFFFFFFFFFFFFFFFFFFFFFFFFFFFFFFFFFFFFFFFFFFFFFFFFFFFFFFFFFFF:FFFFFFFFFFFFFFFFFFF:FFFFFFFFFFFFFFFFFFFFFFFFFFFFFFFFFFFFFFFFFFFFFFFFFFFFFFFFFFFFFFFFFFFF:FFFFFFFFF:FFFFFFFFFFFFF:F,FFFFFFFFF,:FFFFFFFF
@A00881:241:HJW2NDRXX:1:2129:22435:20776 2:N:0:CGAGAGAA+GATTGGAG
ACTGATGGACTACATGGGTATCTAATCCCGTTCGCTCCCCTGGCTTTCGCATCTCAGCGTCAGCTTCGGTCCAGAAAGGCGCCTTCGCCACCGGTGTTCTTCCCAATATCTACGCATTTCACCGCTACACTGGGACTTCCCCTTTCCTCTCCCGCGCTCAAGCCTGCCAGTATCCGGAGCCCTACGGGGTTGAGCCCCGCATTTTAACTCCGGACTTAACATGCCGCCTACATGCGCATTACGCCCAATG
+
FFFFFFFFFFFFFFFFFFFFFFFFFFFFFFFFFFFFFFFFFFFFFFFFFFFFFFFFFFFFFFFFFFFFFFFFFFFFFFFFFFFFFFFFFFFFFFFFFFFFFFFFFFFFFFFFFFFFFFFFFFFFFF,FFFFFFFF,FFFFFFF:FFFFFFFFFFFFFFFFFFFFFFFFFFFFFFFFF:FFFFFFFFFFFFFFFFFFFFFFF:FFFFFFFFFFFFFFFFFFFFFFFFFFFFFFFFFFF,FFFFFFFF:FFF
@A00881:241:HJW2NDRXX:1:2129:20329:20948 2:N:0:CGAGAGAA+GATTGGAG
ACTGATGGACTACCTGGGTATCTAATCCTGTTTGCTCCCCACGCTTTCGCGCCTCAGCGTCAGTTGTCGTCCAGCAAGCCGCCTTCGCCACTGGTGTTCCTCCGTATATCTACGCATTTCACCGCTACACACGGAATTCCGCTTGCCTCTCCGATACTCAAGATAGACAGTTTCAAATGCAGTTTCCGGGTTGAGCCCGGAGATTTCACATCTGACTTGCCTACCCGCCTACGCGCCCTGTACACCCAGT
+
FFFFFF:FFFFFFFFFFFFFFFFFFFFFF:,FFFFFFFFFFFFF:FFFFFFFFFFFFFF:FFFF:FFFFFFFFFF,FFFFFFFFFFFFFFFFFF:FFFFFFFFFFFFFFFFFFFFF:FFFFFFFFFFF:F,FFFFF,FFFFFFFFFFFFFFFF:FFFFFF:FFFFF,FFFFFFF,FF,FFFFFFFFFFFFFFF:FFF:FFFFFFFFF::F,F:FF:FFFFFFFFF:FFFFFFFFF:F:F:FFFFFFFFF,
@A00881:241:HJW2NDRXX:1:2129:17228:21089 2:N:0:CGAGAGAA+GATTGGAG
ACTGATGGACTACAAGGGTATCTAATCCTGTTTGCTCCCCACGCTTTCGAGCCTCAACGTCAGTTACAGTCCAGTAAGCCGCCTTCGCCACTGGTGTTCCTCCTAATATCTACGCATTTCACCGCTACACTAGGAATTCCGCTTACCTCTCCTGCACTCCAGAATCACAGTTTCCAAAGCAGTCCGGGGGTTGAGCCCCCGCCTTTCACTTCAGACTTGCCTTTCCGTCTACGCTCCCTTTACACCCAGT
+
FFFFFFFFFFFFFFFFFFFFFFFFFFFFFFFFFFFFFFFFFFFFFFFFFFFFFFFFFFFFFFFFFFFFFFFFFFFFFFFFFFFFFFFFFFFFFFFFFFFFFFFFFFFFFFFFFFFFFFFFFFFFFFFFFFFFFF::FFFFFFFFFFFFFFFF:FFFFF:FFF::FFFFFF:FFFFFFFFFF:F:FFFFFFFFFFFFFFFFFFFF,FFF:FFFF:FFFFFFFFFFFFFFFF,FFFFFFFFF::FFFFFFFF
@A00881:241:HJW2NDRXX:1:2129:18186:21089 2:N:0:CGAGAGAA+GATTGGAG
ACTGATGGACTACTAGGGTATCTAATCCTGTTCGATCCCCACGCTTTCGTGCTTCAGCGTCAGTCTCGCTATGGTATGCTGCCTTCGCAATCGGGGTTCTGCGTGATATCTATGCATTTCACCGCTACACCACGCATTCCGCATACCTCTTCCGAACTCCAGTCCCGCAGTTTCAATGGCAAGCGTACGGTTAAGCCGCACGTTTTCACCGCTGACTTGCGGGTCCGCCTACGCACCCTTTAAACCCAAT
+
FF:FFFFFFFFFFFFFFFFFFFFFFFFFFFFFFFFFFFFFFFFFFFFFFFFFFFFFFFFFFFFFFFFFFFFFFFFFFF:FFFFFFFFFFFFFFFFFFFFFFFF,FFFFFFFFFFF:FFFFFFFFFFFFFFFFFFFFFFFFFFFFFFFFFFFFFFF,FFFF:FFFFFFFFFFFFF:,FF:FFFF:FFFFFFFFFFFFFFFFFF,FFFFFFFFFFFFFFFFFFFFF:FFFFFF:FF,FFF,FFFF:FFFF,F
@A00881:241:HJW2NDRXX:1:2129:32190:21480 2:N:0:CGAGAGAA+GATTGGAG
ACTGATGGACTACAAGGGTATCTAATCCTGTTTGCTCCCCACGCTTTCGCGCCTCAGCGTCAGTTGTCGTCCAGCAGGCCGCCTTCGCCACTGGTGTTCCTCCTAATATCTACGCATTTCACCGCTACACTAGGAATTCCGCCTGCCTCTCCGATACTCAAGGACAACAGTTTCAAATGCAGTTTCCGGGTTAAGCCCGGAGATTTCACATCTGACTTGCTGATCCGCCTACACGCCATTTACACCAAGT
+
:FFFFFFFF:FFFFF:FFFF:FFFFF:F:FFFFFFFFF,FFFFFFFFFFFFFFFFFFFF:FFFFFFFFFFFFFFFFFFFFFFFFFFFFFFFFFFFFFFFFFFFFFF:FFFFFFFFFF,FFFFFFFFFFFFF,:FF,FFFFFFFFFFF,,,FFFFFFFF:,,FFF:FF,FFFFFFFF:FF,FFF,FF:FFFFFFF:FFFF::FF,:FFF,FF,F,,,F:FFFF,F:FF,::F,FFF:F:FFFFFFFF,FF:
@A00881:241:HJW2NDRXX:1:2129:9742:21746 2:N:0:CGAGAGAA+GATTGGAG
ACTGATGGACTACCGGGGTATCTAATCCTGTTTGCTCCCCACGCTTTCGAGCCTCAACGTCAGTTGCCGTCCAGTAAGCCGCCTTCGCCACTGGTGTTCCTCCTAATATCTACGCATTTCACCGCTACACTAGGAATTCCGCTTACCTCTCCGGCACTCAAGGCATGCAGTTTCCAATGCAGTCCGGGGGTTGGGCCCCCGCCTTTCACACCAGCCTTGCACGCCCGTCTACGCTCCCTTTACACCCAGT
+
FFFFFFFFFFFFFFFFFFFFFFFFFFFFFFFFFFFFFFFFFFFFFFFFFFFFFFFFFFFFFFFFFFFFFFFFFFFFFFFFFFF:FFFFFFFFFFFF:FFFFFFFFFFFFFFFFFFFFFFFFFFFFFFFFFF,FFFFFFFFFFFFFFFFFFFFFFFFFFFFFFFFFFFFFFFFFFF,FFFFFFFFFFFFFFFFFFFFFFFFFFFF,FFFF:FFFF,FFFFFFFFFFFFFFFFFFFFFFFFF,FFFFFFFFF
@A00881:241:HJW2NDRXX:1:2129:27218:21981 2:N:0:CGAGAGAA+GATTGGAG
ACTGATGGACTACTTGGGTATCTAATCCTGTTTGCTCCCCACGCTCTCGCGCCTCAGCGTCAGTTGTCGTCCAGCAATCCGCCTTCGCCACTGGTGTTCTTCCGTATATCTACGCATTTCACCGCTACACACGGAATTCCGATTGCCTCTCCGATACTCAAGACTGGCAGTTTCAAATGCAGGCCAGAGGTTGAGCCCCTGGTTTTCACATCTGACTTGCAATCCCGCCTACACGCCCTTTACACCCAAT
+
FFF:FFFFFFFFFFFFFFFFFFFFFFFFFFFFFFFFFFFFFFFFFFFFFFFFFFFFFFFFFFFFFFFFFFFFFFFFFFFFFFFFFFFFFFFFFFFFFFFFFFFFF:FFFFFFFFFFFFFFFFFFFFFFFFFFFFF,FFFF:FFF:FFFFFFFFFFFFFFFF,FFFFFFFFFFFFFFFFFFFFFFFFFFF:FFFFFFFFFF,:FFFFFFF,F:FFFFFFFFF:FF::FFFFFF:FFFFFFF:FFFF:FFFF
@A00881:241:HJW2NDRXX:1:2129:17535:22404 2:N:0:CGAGAGAA+GATTGGAG
ACTGATGGACTACGAGGGTATCTAATCCTGTTTGCTCCCCACGCTTTCGAGCCTCAACGTCAGTTACAGTCCAGTAAGCCGCCTTCGCCACTGGTGTTCCTCCTAATATCTACGCATTTCACCGCTACACTAGGAATTCCGCTCACCTCTCCTGCACTCCAGCTTACCAGTTTCCAAAGCAGTCCCACGGTTGAGCCGTGGGCTTTCACTTCAGACTTGACAGGCCGTCTACGCTCCCTTTACACCCAGT
+
FFFFFFFFFFFFFFFFFFFFFFFFFFFFFFFFFFFFFFFFFFFFFFFFFFFFFFFF:FFFFFFFFFFFFFFFFFFF,FFFFFFFFFFFFFFFFFFFF:FFFFFFFFFFFFFFFFFFFFFFFFFFFFFFFFFFFFFFFFFFFFFF:FFFFFFFFFFFFFFFFFFFFFFFFFFFFFF:FFFFFFFFFFFFF:FFFFFFF:FFFFFFFFFFFFFFFF,FFFFFFFFFF:FFFFFFFFFFFFFFFFFFFFFFFF
@A00881:241:HJW2NDRXX:1:2129:25003:22404 2:N:0:CGAGAGAA+GATTGGAG
ACTGATGGACTACATGGGTATCTAATCCTGTTTGCTCCCCACGCCTTCGAGCCTCAACGTCAGTTACAGTCCAGTAAGCCGCCTTCGCCGCTGGTGTTCCTCCTAATATCTATGCATTTCACCGCTACACTAGGAATTCCGCTTACCTCTCCTGCACTCCAGCCGGACAGTTTCCAAAGCAGTTCTGGGGTTGAGCCCCAGCATTTCACTTCAGACTTGCCCTGCCGTCTACGCTCCCTTTACACCCAGT
+
FFFFFFFFFFFFFFFFF:FFFFFFFFFFFFFFFFFFFFFFFFFFFFFFFFFFFFFFFFFFFFFFFFFFFFFF:FFFFFFFFFFFFFFFFFFFFFFF:FFFFF:FFFFFFFFFFFFF,FFFFFFFFFFFFFFFFFFFFFFFFFFFFFFFFFFFFFFFFFFFFFFFFFFFFFFFFFFFFFF:F:FFFFFFFFFFFFFFF:FFFFFFFFFFFF:FF:FFFFFFFFFFFFFFFFFFFF:F:FF:FFFF:FFFFF
@A00881:241:HJW2NDRXX:1:2129:17879:22498 2:N:0:CGAGAGAA+GATTGGAG
ACTGATGGACTACGAGGGTATCTAATCCTGTTTGCTCCCCACGCTTTCGAGCCTCAACGTCAGTTACAGTCCAGTAAGCCGCCTTCGCCACTGGTGTTCCTCCTAATATCTACGCATTTCACCGCTACACTAGGAATTCCGCTCACCTCTCCTGCACTCCAGCTTACCAGTTTCCAAAGCAGTCCCACGGTTGAGCCGTGGGCTTTCACTTCAGACTTGACAGGCCGTCTACGCTCCCTTTACACCCAGT
+
FFFFFFFFFFFFFFFFFFFFFFFFFFFFFFFFFFFFFFFFFFFFFFFFFFFFFFFFFFFFFFFFF,FFFFFFFFFFFFFFFFFFFFFFFFFFFFFFFFFFFFFFFFFFFFFFFFFFFFFFFFFFFFFFFFFFFFFFFFFFFFFFFFFFFFFFFFFFFFFFFFF,FFFFFFFFFFFFFFFFFFFFFFFFFFFFFFFFFFFFFFFFFFFFFFFF::FFFFFFFFFFFFFFFFFFFFFFFFFFFFFFFFFFFF
@A00881:241:HJW2NDRXX:1:2129:25111:22498 2:N:0:CGAGAGAA+GATTGGAG
ACTGATGGACTACTCGGGTATCTAATCCTGTTTGCTCCCCACGCTTTCGTGTATGAGCGTCAGTGGCCTCCCAGGGGGCTGCCTTCGCCTTCGGTGTTCTTCCACATATCTACGCATTTCACTGCTACACGTGGAATTCCACCCCCCTCTGAGACACTCTAGTTCGACAGTCACATAGGACCCTCCCAGGTTAAGCCCGGGGATTTCACCTCTGTCTTATCGAACCGCCTGCACACCCTTTACGCCCAGT
+
FFFFFFFFFFFFFFFFFFFFFFFFFFFFFFFFFFFFFFFFFFFFFFFFFFFFFFFFFFFFFFFFFFFFFFFFFFFFFFFFFFFFFFFFFFFFFFFFFFFFFFFFF:FFFFFFFFFFFFFFFFFFFFFFFFFFFFFFFFFFFFFFFFFFFFFFFFFFFFFFFFFFFFFFFFFFFFFFFFFFFFFFFFFFFFFFFFFFFFFFFF:FFFFFFFFFFFFFF:FFFFFFFFFFFFFFFFFFFFFFFFFFFFFFFF
@A00881:241:HJW2NDRXX:1:2129:26368:22576 2:N:0:CGAGAGAA+GATTGGAG
ACTGATGGACTACACGGGTATCTAATCCTGTTCGCTCCCCACGCTTTCGTGCCTCAACGTCAGATATAGTTTGGTAAGCTGCCTTCGCAATCGGTGTTCTGTATGATCTCTATGCATTTCACCGCTACACCATACATTCCGCCTACCGCAACTACTCTCTAGCTCAACAGTATTGGAGGCAGTTTCAGGGTTAAGCCCTAACATTTCACCTCCAACTTATCAAACCGCCTACGCACCCTTTAAACCCAAT
+
FFFFFFFFFFFFFFFFFFFFFFFFFFFFFFFFFFFFFFFFFFFFFFFFFFFFFFFFFFFFFFFFFFFFFFFFFFFFFFFFFFFFFFFFFFFFFFFFFFFFF:FFFFFFFFFFFFFFFFFFFFFFFFFFFFFFFFFFFFFFFFFFFFFFFFFFFFFFFFFFFFFFFFFFFFFFFFFFFFFFFFFFFFFFFFFFFFF,:::F:FFFFFFFFFFFF,FFFFF:FFFFFFF:FFFFFFFFFFFFFF:FFFF:FF
@A00881:241:HJW2NDRXX:1:2129:13340:22686 2:N:0:CGAGAGAA+GATTGGAG
ACTGATGGACTACTCGGGTATCTAATCCTGTTTGCTCCCCACGCCTTCGAGCCTCAACGTCAGTTGCCGTCCAGTAAGCCGCCTTCGCCACTGGTGTTCCTCCTAATATCTACGCATTTCACCGCTACACTAGGAATTCCGCTTACCTCTCCGGCACTCCAGCCATGCAGTTTCCAGAGCAGCTCCGGGGTTAAGCCCCGGCATTTCACTCCAGACTTGCATCGCCGTCTACGCTCCCTTTACACCCAGT
+
FFFF::FFFFFFFFFFFFFFFFFFFFFFFFFFFFFFFFFFFFFFFFFFFFFFFFFFFFFFFFFFFFFFFFFFFFFF:FFFFFFFFFFFFFFFFFFFFFFFFFFFFFFFFFFFFFFFFFFFFFFFFFFFFFFFFFFFFFFFFFFFFFFFFFFFFFFFFFFFFFFF:FFF,FFFFFF:F:FFFFFFF:FFFFFFF:FFFFFFFFFFFFFFFFFF:F:FFFFFFFFFF:FFFF::FFFFFFFFFF:FFFFFFF
@A00881:241:HJW2NDRXX:1:2129:10068:22999 2:N:0:CGAGAGAA+GATTGGAG
ACTGATGGACTACCAGGGTATCTAATCCTGTTCGCTCCCCACGCCCTCGTGCCTCAGCGTCAATAGACGATTCGCGAGATGCCTTCGCAATCGGCGTTCTGAGTGATCTCTATGCATTTCACCGCTACACCACTCATTCCTCCCGCGGCATCGCCATTCCAGCCACACAGTATTGGAGGCACCCCCGACGTTGAGCGCCGGCATTTCACCTCCAACTTGCACGACCGCCTACGCACCCTTTAAACCCAAT
+
FFFFFFFFFFFFFFFFFFFFFFFFFFFFFFFFFFFFFFFFFFFFFFFFFFFFFFFFFFFFFFFFFFFFFFFFFFFFFFFFFFFFFFFFFFFFFFFFFFFFFFFFFFFFFFFFFFFFFFFFFFFFF:FFFFFFFFFFFFFFFFFFFFFFFFFFFFFFFFFFFFFFFFFFFFFF:FFFFFFF:FFFFFFFFFFFFFFFFFFFFF::FFFFFFFFFFFF:FFFFFFFFFFFFFFF:F:FFFF:FF:FFFFF:F
@A00881:241:HJW2NDRXX:1:2129:20437:23171 2:N:0:CGAGAGAA+GATTGGAG
ACTGATGGACTACGAGGGTATCTAATCCTGTTTGCTCCCCACGCTTTCGAGCCTCAGCGTCAGTAAAAGCCCAGCAGACCGCCTTCGCCACTGATGTTCCTCCTAATATCTACGCATTTCACCGCTACACTAGGAATTCCGCCTGCCTCTACTTCACTCAAGAACAGCAGTTTTAAGTGCAGTCTATGGGTTAAGCCCATAGGTTTCACACCTAACTTACCATCCCGCCTACACTCCCTTTACACCCAGT
+
FFFFFFFFFFFFFFFFFFFFFFFFFFFFFFFFFFFFFFFFFFFFFFFFFFFFFFFFFFFFFFFFFFFFFFFFFFFFFFFFFFFFFFFFFFFFFFFFFFFFFFFFFFFFFFFFFFFF:FFFFFFFFFFFFFF:FFFFFFFFFFFFFFFFFFFFFFFFFFFFFF,FFFFFFFFFFFFFFFFFFFFFFFFFFFFFF:FFFFFFFFFFFFFFFFFFFFFF:FFFFFFFFFFFFFFFFFFFFF:FFFFFFFFFFF
@A00881:241:HJW2NDRXX:1:2129:25491:23343 2:N:0:CGAGAGAA+GATTGGAG
ACTGATGGACTACTAGGGTATCTAATCCTGTTTGCTCCCCACGCTCTCGCGCCTCAGCGTCAGTTGTCGTCCAGCAATCCGCCTTCGCCACTGGTGTTCTTCCGTATATCTACGCATTTCACCGCTACACACGGAATTCCGCTTGCCTCTCCGATACTCAAGATAGACAGTTTCAAATGCAGTTTCTGGGTTAAGCCCAGAGATTTCACATCTGACTTGCCTACCCGCCTACGCGCCCTTTACACCCAGT
+
FFFFFFFFFFFFFFFFFFFFFFFFFFFFFFFFFFFFFFFFFFFFFFFFFFFFFFFFFFFFFFFFFFFFFFFFFFFF:FFFFFFFFFFFFFFFFFFFFFFFFFFFFFFFFFFFFFFFFFF:FFFFFFFFFFFFFFFFFFFFFFFFFFFFFFFFFFFFFFFFFFF,FFFFF:FFFFFFFFFFFFFFF:FFFFFFFFFFF,FFFFFFFF,FFFFFF,FFFF:FFFFFFFF:FFFFFFFF:FFFFFFF:F:FFF
@A00881:241:HJW2NDRXX:1:2129:19018:23844 2:N:0:CGAGAGAA+GATTGGAG
ACTGATGGACTACCAGGGTATCTAATCCTGTTTGCTCCCCACGCTTTCGAGCCTCAACGTCAGTTGCCGTCCAGTAAGCCGCCTTCGCCACTGGTGTTCCTCCTAATATCTACGCATTTCACCGCTACACTAGGAATTCCGCTTACCTCTCCGGCACTCAAGCTTAACAGTTTCCAATGCAGTCCCAAGGTTGAGCCCTGGGTTTTCACATCAGACTTGTTATGCCGTCTGCGCTCCCTTTACACCCAGT
+
FFFFFFFFFFFFFFFFFFFFFFFFFFFFFFFFFFF:FFFFFFFFFFFFFFFFFFFFFFFFFFFFFFFFFFFFFFFFFFFFFFFFFFFFFFFFFFFFFFFFFFFFF:FFFFFFFFFFFFFFFFFFFFFFFFFFFFFFFFFFFFFFFFFFFFFFFFFFFFFFFFFFFFFFFFFFFFFFFFF:FFFFFFFFFFFFFFFFFFFFFFFFFFFFF:FFFFFFF:FFFFFFFFFFFF:FFFFFFFFFFFF,F:FFFF
@A00881:241:HJW2NDRXX:1:2129:8097:23970 2:N:0:CGAGAGAA+GATTGGAG
ACTGATGGACTACTGGGGTATCTAATCCTGTTTGCTCCCCACGCCTTCGAGCCTCAACGTCAGTTACAGTCCAGTAAGCCGCCTTCGCCACTGGTGTTCCTCCTAATATCTACGCATTTCACCGCTACACTAGGAATTCCACTTACCTCTCCTGCACTCCAGCCGGGCAGTTTCCAAAGCAGTCCCAGGGTTGGGCCCCCGCCTTTCACTTCAGACTTGCACATCCGTCTACGCTCCCTTTACACCCAGT
+
FFFFFFFFFFFFFFFFFFFFFFFFFFFFFF:FFFFFFFFFFFFFFFFFFFFFFFFFFFFFFFFFFFFFFFFFFFFFFFFFFFFFFFFFFFFFFFFFFFFFFFFFFFFFFFFFFFFFFFFFFFFFFFFFFF,FFFFFFFFFFFFFFFFFFF:FFFFFFFFFFFFFFFFFFFFFFFFFFFFFFFFFFFFFFFFFFFFFFFFFFFFFFFFFFFFFFFFFFF:FFFFFFFF,FFFFFFFFFFFFFFFFFFFFFF
@A00881:241:HJW2NDRXX:1:2129:31973:24079 2:N:0:CGAGAGAA+GATTGGAG
ACTGATGGACTACCTGGGTATCTAATCCTGTTTGCTCCCCACGCCTTCGAGCCTCAACGTCAGTTACCGTCCAGTAAGCCGCCTTCGCCACTGGTGTTCCTCCTAATATCTACGCATTTCACCGCTACACTAGGAATTCCGCTTACCTCTCCTGCACTCCAGTCAGACAGTTTCCAGAGCAGTCCGGGGGTTGGGCCCCCGCCTTTCACTCCAGACTTGCCTCTCCGTCTACGCTCCCTTTACACCCAGT
+
FFFFFFFF:FFFFFFFFFFFFFFFF:FFFFFFFFFFF:FFFFFFFFFFFFFFFFFFF:FFFFF,F:FFFFFFFFFFFFFFFFFFF:F,F:FFFFFFF::,FFFFF:FFFFFFFFF:FFFFFFFFF:F:F,F,FFFFFFF:F:FFF,FFFFFFFFFFFFFFFFF::FFF:FF:F,FFF,FFFFFFFFFFFF:::F,FFFFF:F,FFF:,F:FF,F,:FFF,:,,FFFFF:F::F:,,:,FFF,FFFFF,FF
@A00881:241:HJW2NDRXX:1:2129:15980:24314 2:N:0:CGAGAGAA+GATTGGAG
ACTGATGGACTACCGGGGTATCTAATCCTGTTTGCTCCCCACGCTTTCGTGTCTCAGCGTCAGTTGTCGTCCAGTGAACCGCCTTCGCCGCTGGTGTTCTTCCCGATATCTACGCATATTACCGCTACACCGGGAATTCCGTTCACCCCTCCGACTCTCAAGAACGGTAGTTTCTAATGCACGTTAGAAGTTGAGCCTCTAATTTTCACATCAGACTTATCGCCCCGCCTACACACCCTTTACACCCAGT
+
FFFFFFFFFFFFFFFFFFFFFFFFFFFFFFFFFFFFFFFF:FFFFF:FFF,FFFFFFFFFFFFFFFFFFFFFF:F:FFFFFFFFFFFFFFF,FFFFFFFFFF:FFFFFFFFFF:FF,FFF:FFFFFFFFFFFFFFF:FFFFFFF:FFFFFFFFFFFFFFFFFFFFFFF:FFF::FF:FFFF:FFFF:FF,:FF:FFFFFFFF,F:FFFFFFFFFFF:FFFFFF:,FFFFFFFFF:FFFFFF,::FFFFFF
@A00881:241:HJW2NDRXX:1:2129:30391:24721 2:N:0:CGAGAGAA+GATTGGAG
ACTGATGGACTACTCGGGTATCTAATCCTGTTTGCTCCCCACGCTCTCGCGCCTCAGCGTCAGTTGTCGTCCAGCAATCCGCCTTCGCCACTGGTGTTCTTCCGTATATCTACGCATTTCACCGCTACACACGGAATTCCGATTGCCTCTCCGATACTCAAGACTGGCAGTTTCAAATGCAGGCTATGGGTTAAGCCCATAGTTTTCACATCTGACTTGTCAGCCCGCCTACGCGCCCTTTACACCCAGT
+
FFFFFFFFFFFFFFFFFF:FFFFFFFFFFFFFFFFFFFFFFFFFFFFFFFFFFFF:FFFFFFFFFFFFFFFFFFFFFFFFFFFFFFFFFFFFFFFFFF:FFFFFFFFFFFFFFF:FF:FFFFFFFF:FFFFFFFFFFFFFFFFFFFFFFFFFFFFFFFFFF:FFFFF:FFFFFFFF,FFFFFFFFFFFFFFFF,:FFFFFFFFFFFFFF:FFFFFFFF,F:FFFFFFF:FFFF:FFFFFFFFF:FFF,FF
@A00881:241:HJW2NDRXX:1:2129:25852:24752 2:N:0:CGAGAGAA+GATTGGAG
ACTGATGGACTACGAGGGTATCTAATCCTGTTTGATACCCGCACTTTCGAGCATCAACGTCAGTTACGGTCCAGCAGGCTGCCTTCGCAATCGGAGTTCTTCGTGATATCTATGCATTTCACCGCTACACCACGAATTCCGCCTGCCTATGCCGCACTCAAGGACCCCAGTCTCAACTGCAATTCTACGGTTGAGCCGCAAACTTTCACAACTGACTTAAGGTCCCGTCTACGCTCCCTTTAAACCCAAT
+
F,FFFFFFFFFFFFFFFFFFFFFFFFFFFFFFFFFFFFFFFFFFFFFFFFFF,FFFFFFFFFFFFFFFFFFFFF:FFFF:FFFFFFFFFFFFFFFFFFFFFFF:FFFFFFFFFFFFFFFFFFFFFFFFFF,FFFFFFFFFFF:F,FFFFFFFFFFFFFFFFFFFF:FFFFFFFF:FFFFFFFF,FFFFFFFFFFFFFFF::FFFFFFFFFFFFFFFFFFF,FF:FFFFFFFFFFFFFFFFFFFFFFFFFF
@A00881:241:HJW2NDRXX:1:2129:9643:24768 2:N:0:CGAGAGAA+GATTGGAG
ACTGATGGACTACCCGGGTATCTAATCCTGTTTGCTCCCCACGCTCTCGCGCCTCAGCGTCAGTTGTCGTCCAGCAATCCGCCTTCGCCACTGGTGTTCTTCCGTATATCTACGCATTTCACCGCTACACACGGAATTCCGATTGCCTCTCCAGCACTCAAGAACTACAGTTTCAAATGCAGGCCAGAGGTTGAGCCTCTGGTTTTCACATCTGACTTGCAGTCCCGCCTACACGCCCTTTACACCCAAT
+
FFFFFFFFFFFFFFFFFFFFFFFFFFFFFFFFFFFFFFFFFFFFFFFFFFFFFFFFFFFFFFF:FFFFFFFFFFFF,FFFFFFFFFFFFFFFFFFF:FFFFFFFFFFFFFFFFFFFFFFFFFFFFFFFFFFFFFF:FFFFFFFFFFFFFFFFFFFFFFFFFFFFFFFFFFFFFFFFFFFFFFFFFFFFFFFFFFFF:FFFFFFFFFFFFFFFFFFFFFFFFFFFFFFFFFFF,FFFFFFFFFFFFFFF,F
@A00881:241:HJW2NDRXX:1:2129:20347:25144 2:N:0:CGAGAGAA+GATTGGAG
ACTGATGGACTACCCGGGTATCTAATCCTGTTTGCTCCCCACGCTTTCGCGCCTCAGCGTCAGTTGTCGTCCAGCAAGCCGCCTTCGCCACTGGTGTTCCTCCGTATATCTACGCATTTCCCCGCTACACACGGCATTCCGCTTGCCTCTCCGATACTCAAGATAGACAGTTTAAAATGCAGTTTCCACGTTGAGCCTGGCTCTTTCACATCTGACATGCCTACCCGCCTACGCGCCCTTTCCACACAGT
+
,:FFFFFFFFFF,FF:,::FFF,FF,FFF:FF,,:FFFFF,FFFFFFFF:F,FFFF,:,F::FFF::FF,FF:FFFFF:,F:F:FF::FFFF::,F::FFF,F,FF,FF,FFF,:F:F::,FF:FF::FFFF,:,FF,F,FFFFFFFFFFF,,F,FFFF:F,FFF:FFFF,F,,,FFFFFF::,F,FF,,,F:FF,FF:F,,F::FFF:F:F,,::,FFF::,,FFFF::F,,FFF::,:F,FFF,FF:,
@A00881:241:HJW2NDRXX:1:2129:17029:25473 2:N:0:CGAGAGAA+GATTGGAG
ACTGATGGACTACCTGGGTATCTAATCCTGTTCGCTCCCCACGCCCTCGTGCCTCAGCGTCAATAGACGATTCGCGAGATGCCTTCGCAATCGGCGTTCTGAGTGATCTCTATGCATTTCACCGCTACACCACTCATTCCTCCCGCGGCATCGCCATTCCAGCCACACAGTATTGGAGGCACCCCCGACGTTGAGCGCCGGCATTTAACCTCCAACTTGCACGACCGCCTACGCACCCTTAAAACCCAAT
+
:FFFFFFFFFFF::FFFFFFFFFFFFFFF:FFFFFF:FFFFFF,FF,FFF:FFFFFFFFFFFFFF::FFF::FFFF,::FFF:FFF:F,FFF:FFFFFFFFFFFFFFF:FFF:FFFF:FF:F::FF:F:FFF:FFF,FFFFFF:FF::F,F:FFFF:FF:,:FF,FFFF::,FFFF:FFF,F,FFFFFFF,FFFFFFFF,FFFFF,,F::,FFFFFFFFFFFFFFFFFFFFFFF,FFFFF,FF,FFFF,F
@A00881:241:HJW2NDRXX:1:2129:27868:25676 2:N:0:CGAGAGAA+GATTGGAG
ACTGATGGACTACCGGGGTATCTAATCCTGTTTGCTACCCATGCTTTCGAGCCTCAGCGTCAGTTGGTGCCCAGTAAGCCGCCTTCGCCACTGGTGTTCCTCCCGATATCTACGCATTCCACCGCTACACCGGGAATTCCGCTTACCTCTGCACTACTCAAGACCGGCAGTTTTGAAAGCAATTCATAGGTTGAGCCTATGGATTTCACTTCCAACTTGTCAGCCCGCCTGCGCTCCCTTTACACCCAGT
+
FFFFFFFFFFFFFFFFFFFFFFFFFFFFFFFFFFFFFFFFFFFFFFFFFFFFFFFFFFFFFFFFFFFFFFFFFF:FFFFFFFFFFFFFFFFFFFFF,FFFFFFFFFFFFFFFFFFF:FFFFFFFFFFFFFFFFFFFFFFFFFFFFFFFFFFFFFFFFFFFFFFFFFFF,F,F,FFFFFFFFFF:FFFFFF:FFFFFFFFFFFFFFFFFFFFFFF,F,FFFFFFFFFFFFFFFFFFFFF,:FFFFFFFFF:
@A00881:241:HJW2NDRXX:1:2129:30734:25692 2:N:0:CGAGAGAA+GATTGGAG
ACTGATGGACTACTGGGGTATCTAATCCTGTTTGATACCCGCACTTTCGAGCATCAACGTCAGTTACGGTCCAGCAGGCTGCCTTCGCAATCGGAGTTCTTCGTGATATCTATGCATTTCACCGCTACACCACGAATTCCGCCTGCCTATGCCGCACTCAAGGCCCCCAGTTTCAACTGCAATTCTACGGTTGAGCCGCAAACTTTCACAACTGACTTAAGGACCCGTCTACGCTCCCTTTAAACCCAAT
+
FFFFFFFFFFFFFFFFFFFFFFFFFFFFFFFFFFFFFFFFFFFFFFFFFFFFFFFFFFFFFFFFFFFFFFFFFFFFFFFFFFFFFFFFFFFFFFFFFFFFFFFFFFFFFF:FFFFFFFFFFFFFFFFFFFFFFFFFFFFFFFFFFFFFFFFFFFFFFFFFFFFFFFFFFFFFFF:FFFFFFFFFFFFFFFFFFFFFFFFFFFFFFFFFFFFFFFFFFFFFFFFFFFFFFFFFFFFFFFFFFFF,FFFFFF
@A00881:241:HJW2NDRXX:1:2129:21811:25770 2:N:0:CGAGAGAA+GATTGGAG
ACTGATGGACTACACGGGTATCTAATCCTGTTCGCTCCCCACGCTTTCGTGCCTCAACGTCAGATATAGTTTGGTAAGCTGCCTTCGCAATCGGTGTTCTGTATGATCTCTATGCATTTCACCGCTACACCATACATTCCGCCTACCGCAACTACTCTCTAGCTCAACAGTATTGGAGGCAGTTTCAGGGTTAAGCCCTAACATTTCACCTCCAACTTATCAAACCGCCTACGCACCCTTTAAACCCAAT
+
FFFFFFFFFFFFFFFFFFFFFFFFFFFFFFFFFFFFFFFFFFFFFFFFFFFFFFFFFFFFFFFFFFFFFFFFFFFF:FFFFFFFFFFFFFFFFFFFFFFFF::FFFFFFFFFFFFFFFFFFFFFFFFFFFFFFFFFFFFFFFFFFFFFFF,FFFFFFFFFFFFFFF:FFFFFFFFFFFFFFF:FFFFFFFFFFFFFF::FFFFFFFFFFFFFFFFFF:F:FFFFFFFFFFFFFF:FFF,FF,,FFFFFFF
@A00881:241:HJW2NDRXX:1:2129:26259:26052 2:N:0:CGAGAGAA+GATTGGAG
ACTGATGGACTACGGGGGTATCTAATCCTGTTTGCTCCCCACGCTTTCGCGCCTCAGCGTCAGTTACTGTCCAGCAATCCGCCTTCGCCACTGGTGTTCCTCCGTATATCTACGCATTTCACCGCTACACACGGAATTCCGATTGCCTCTCCAGCACTCAAGAACTACAGTTTCAAATGCAGGCCAGAGGTTGAGCCTCTGGTTTTCACATCTGACTTGCAATCCCGCCTACACGCCCTTTACACCCAAT
+
FFFFFFFFFFFFFFFFFFF:FFFFFFFFFFFFFF:FFFFFFFFFFFFFFFFFFFFFFFFFF:FFFFFFFFFFFF:FFFFFFFFFFF:FFFFFFFF:FFFFFFFFFFFFFFFFFFFFFF:FFFFFFF:FFF,FFFF,FFFFFFFFF:FFFFFFFFFFFFFFFFFFFFFFFFFFFFFFFFF:FFFFFFFFF::FFFFFFFFFFFFFFFFFFFFFFF:FFFFFFFFFFFFF::FFFFFFFFFF:FFFFFFFFF
@A00881:241:HJW2NDRXX:1:2129:32777:26162 2:N:0:CGAGAGAA+GATTGGAG
ACTGATGGACTACGAGGGTATCTAATCCTGTTTGCTCCCCACGCTTTCGAGCCTCAGCGTCAGTAATCGTCCAGTAAGCCGCCTTCGCCACTGGTGTTCCTCCTAATATCTACGCATTTCACCGCTACACTAGGAATTCCACTTACCCCTCCGACACTCTAGTCCGACAGTTTCCAATGCAGTACCGGGGTTGAGCCCCGGGCTTTCACATCAGACTTGCCGTACCGCCTGCGCTCCCTTTACACCCAGT
+
FFFFFFFFFFFFFFFFFFFFFFFFFFF:FFFFFFFFFFFFFFFFFFFFFFFFFFFFFFFFFFFFFFFFFFFFFFFFFFFFFFFFFFFFF:FFFFFFFFFF:FFFFFFFFFFFFFFFFFFFFFFFFFFFFFF,FFFFFFFFFFFFFFFFFFFFFFFFFFF:FFFFFFFFFFFFFFFFFFFFFFFFFFFFFFFFFFFFFFFFFFFFFFFFF:FF:FFFFFFFFFFFFFFFF:FFFFFFFFFFF:FFFFFFFF
@A00881:241:HJW2NDRXX:1:2129:24243:26381 2:N:0:CGAGAGAA+GATTGGAG
ACTGATGGACTACGCGGGTATCTAATCCTGTTTGCTCCCCACGCTTTCGAGCCTCAACGTCAGTCTCAGTCCAGCAGGCCGCCTTCGCCACTGGTGTTCCTCCTAATATCTACGCATTTCACCGCTACACTAGGAATTCCACTTACCTCTCCTGCACTCTAGTATTACAGTTTCCAAAGCAGTCCCGCAGGTGAGCCGCGGGCTTTCACTTCAGACTTGCATCACCGTCTGCGCTCCCTTTACACCCAGT
+
FFFF:FFFFFFFFFFFFFFFFFFFFFFFFFFF:FFFFFFFFFFFFFFFFFFFFFFFFFFFFFFFFFFFFFFFFFFFFFFFFFFFFFFFFFFFFFFF:FFF:FFFFFFFFFFFFFF:FFFF:FFFFFFFFFF:FFF:FFFFFFFFFFFFFFFFFFF:FFFFFFFFFFFFF:FF,FFF,FFFFF:FFFF:,:,FFF:FFFFFFFFF:FFFFFFF:F,FF:FFFFFFFFF:FFF::FFFFF:FFFFFF:FFF:
@A00881:241:HJW2NDRXX:1:2129:16848:26569 2:N:0:CGAGAGAA+GATTGGAG
ACTGATGGACTACTGGGGTATCTAATCCTGTTTGCTCCCCACGCTTTCGCGCCTCAGCGTCAGTTTCGGCCCAGCAAGTCGCCTTCGCCACTGGTGTTCCTCCCAATCTCTGTGCATTTCACCGCTACACCGGGAATTCCACTTGCCTCTGCCGTACTCCAGTTATCCAGTTTCCATTGCACTGCCAAAGTTAAGCCTTGGAATTTCACAACAGACTTAATTAACCGCCTACGCGCCCTTTACGCCCAGT
+
::FFFFFFFFFFFFFFFFFFF:FFFFFFFF:FFFFFF:FF:FFFFFFFFFFFFFFFFFFFFFFFFFFFFF:FFFFFFFFFFFFFFFFFFFFFFFFFFFFFFFFFF:FFF:FFFFFFFFFFFFFFFFFFFFFFFFFF:FF,FFFFFFF:FFFF:F::FFF,FFFFFF,FFFFFF:FFFF::FFFFFF:FFFFFF:FFFFFFF:,FFFFFF:FFFFFFFF,FFFF,FFFFFFF:FFFFFF,FFFFFF,FFFF
@A00881:241:HJW2NDRXX:1:2129:25599:26569 2:N:0:CGAGAGAA+GATTGGAG
ACTGATGGACTACCTGGGTATCTAATCCTGTTTGCTCCCCACGCTCTCGCGCCTCAGCGTCAGTTGTCGTCCAGCAATCCGCCTTCGCCACTGGTGTTCTTCCGTATATCTACGCATTTCACCGCTACACACGGAATTCCGATTGCCTCTCCGATACTCAAGACTGGCAGTTTCAAATGCAGGCTATGGGTTAAGCCCATAGTTTTCACATCTGACTTGTCAGCCCGCCTCCGCGCCCTTTACACCCAGT
+
FFFFFFFFFFFFFFFFFFFFFFFFFFFFFFFFFFFFFFFFFFFFFFFFFFFFFFFFFFFFFFFFFFFFFFFFFFFF:FFFFFFFFFFFFFFFFFFFFFFFFFFFFFFFFFFFFFFFFFFFFFFFFFFFFFFFFFF:FFFFFFFFFFFFFFFFFFFFFFFFFFFFFFFFFFFFFFFF:FF,FFFFFFFFFFFFFF:FFFFFFFFFFFFFFFFFFFFFFF:FFFFFFFFFFF,FFFFFFFFFFF:FFFF:FF
@A00881:241:HJW2NDRXX:1:2129:31213:26647 2:N:0:CGAGAGAA+GATTGGAG
ACTGATGGACTACGGGGGTATCTAATCCTGTTTGCTCCCCACGCTCTCGCGCCTCAGCGTCAGTTGTCGTCCAGCAATCCGCCTTCGCCACTGGTGTTCTTCCGTATATCTACGCATTTCACCGCTACACACGGAATTCCGATTGCCTCTCCGATACTCAAGACCGGCAGTTTCAAATGCAGGCTATGGGTTAAGCCCATAGTTTTCACATCTGACTTGTCGGCCCGCCTACGCGCCCTTTACACCCAGT
+
FFFFFFFFFFFFFFFFFFFFFFFFFFFFFFFFFFFFFFFFFFFFFFFFFFFFFFFFFFFFFFFFFFFFFFFFFFFFFFFFFFFFFFFFFFFFFFFFFFFFFFFFFFFFFFFFFFFFFFFFFFFFFFFFFFFFFFFFFFFFFFFFFFFFFFFFFFFFFFFFF:FFFFFFFFFFFFFFFFFFFFFFFFFFFFFFFFFFF:F:FFFFFFFFFFFFFFFFFFFFFFF:FFFFF::FFF:FFFFFFFFFF:FFF:
@A00881:241:HJW2NDRXX:1:2129:10673:26741 2:N:0:CGAGAGAA+GATTGGAG
ACTGATGGACTACGCGGGTATCTAATCCCGTTCGCTCCCCTGGCTTTCGCATCTCAGCGTCAGCTTCGGTCCAGAAAGGCGCCTTTGCCACCGGTGTTCTTCCCAATATCTACGCATTTCACCGCTACACTGGGAATTCCCCTTTCCTCTCCCGCGCTCAAGCCTGCCAGTATCCGGAGCCCTACGGGGTTGAGCCCCGCATTTTAACTCCGGACTTAACATGCCGCCTACATGCGCTTTACGCCCAATG
+
FFFFFFFFFFFFFFFFFFFFFFFFFFFFFFFFFFFFFFFFFFFFFFFFFFFFFFFFFFFFFFFFFFFFFFFFFFFFFFFFFFFFFFFFFFFFFFFFFFFFFFFFFFFFFFFFFFFFFFFFFFFFFFFFFFFFFFF:FFFFFFFFFFFFFFFFFFFFFFFFFFFFFFFFFFF:FFFFFFFFFFFFFFFFFFFFFFFFFFFFF,FFFFFFFFFFFFFFFFFFFFFFFFFFF,FFFFFFFFFFFFFFFFFFFF
@A00881:241:HJW2NDRXX:1:2129:3522:26976 2:N:0:CGAGAGAA+GATTGGAG
ACTGATGGACTACGTGGGTATCTAATCCTGTTTGCTCCCCACACTTTCGTGCCTCAATGTCAGTTTCTGTCCAGAAAGCCGCCTTCGCCACCGGTGTTCTTCCTAATATCTACGCATTTCACCGCTACACTAGGAATTCCGCTTTCCCCTCCAGTACTCAAGATTTGTAGTTTTAGTTGCAGTTCCTCAGTTAAGCCGAGGTATTTCACAGCTAACTTGCATATCCATCTACGCACCCTTTACACCCAAT
+
FFFFFFFFFFFFFFFFFFFFFFFFFFFFFFFFFFFFFFFFFFFFFFFFFFFFFFFFFFFFFFFFFFFFFFFFFFFFFFFFFFFFFFFFFFFFFFFFFFFFFF:FFFFFFFFFFFFFFFFFFFFFFFFFFFFFFFFFFFFFF:F:FFFFFFFFFFFFFFFFFFF:FF:FFFFFFFF:FFF,FFFFFFFFFFFFFFFFFFFFFFFFFFFFFFFFFFFFFFFFFFFFFFFF:FFFFFFF:,FFFFFFF,FFFF
@A00881:241:HJW2NDRXX:1:2129:29686:27070 2:N:0:CGAGAGAA+GATTGGAG
ACTGATGGACTACTAGGGTATCTAATCCTGTTTGCTCCCCACGCTTTCGAGCCTCAACGTCAGTTGCGGTCCAGCAGGCCGCCTTCGCCACCGGTGTTCCTCCTGATATCTGCGCATTTCACCGCTACACCAGGAATTCCGCCTGCCTCTCCCGCACTCCAGCCTGGCAGATTCCAGGGCAGTCCCGCGGTTAAGCCGCGGGCTTTCACTCCAGACTTGCCTCGCCGTCTGCGCTCCCTTTACACCCAGT
+
:F:FFFFFFFFFFFFFFFFFFFFFFFF,F:FFFFFFFFFFFFFFFFF::FFFFFFFFFF,FF,FFFFFF:F:F,FF:,FFFFFFFFFFFFFF:FFFFFFFFFFFFFFFFFFFFFFF,FFFFFFFFFFFFF,FFFFFFFFFF:F:F:FFFFF:FFFFFFFFFFFFFFF:FF,FFFFFF,FFFF,FF::FF:,FFF,FF:FFF:FFFFFFF:FFFFF:FFFFFFFFFFFFFFFFFFFFF:,:FF,FFFF:FF
@A00881:241:HJW2NDRXX:1:2129:18195:27649 2:N:0:CGAGAGAA+GATTGGAG
ACTGATGGACTACACGGGTATCTAATCCTGTTCGATCCCCACACTTTCGTGCTTCAGCGTCAATCCCGCCTTGGTATGCTGCCTTCGCAATCGGTGTTCTGTGTAATATCTATGCATTTCACCGCTACACTACACATTCCGCATACCGCATCCGTATTCCAGCAATCCAGTATCAATGGCATATCACCGGTTAAGCCCGTACATTTCACCACTGACTTAAATTACAGCCTACGCACCCTTTAAACCCAAT
+
FFFFFFFFFFFFFFFFFFFFFFFFFFFFFFFFFFFFFFFFFFFFFFFFFFFFFFFFFFFFFFFFFFFFFFFFFFFFFFFFFFFFFFFFFFFFFFFFFFFFFFFFFFFFFFFFFFFFFFFFFFFFFFFFFFFFFFFFFFFFFFFFFFFFFFFFFFFFFFFFFFFFFFF:FFFFFFFFFFFFFFFFFFFFFFFFFFFFFFFFFFFFFFFFFFFFFFFFF:F,FFFFFFFFFFFFFFFFFFFFFFF:FFFFFF
@A00881:241:HJW2NDRXX:1:2129:22363:27665 2:N:0:CGAGAGAA+GATTGGAG
ACTGATGGACTACAAGGGTATCTAATCCCGTTCGCTCCCCTGGCTTTCGCATCTCAGCGTCAGCTTCGGTCCAGAAAGGCGCCTTCGCCACCGGTGTTCTTCCCAATATCTACGCATTTCACCGCTACACTGGGACTTCCCCTTTCCTCTCCCGCGCTCAAGCCTGCCAGTATCCGGAGCCCTACGGGGTTGAGCCCCGCATTTTAACTCCGGTCTTAACATGCCGCCTACATGCGCTTTACGCCCAATG
+
:FFFFFFFFFFFFF:FFFFFFFFF,FF:FFFFFFFFFFFFFF:FF:FFFFF:FFFFFFFFFFF:FFFFFFFFFFFFFFFFFFFFFF::FFFFFFFFFFFFFFFFF:F,FFF,FFF,FFFFFFFFFFFF,FFFFF:,:FF:FFFFFFFFFFFF:FFFF:FFFFFFFFF::F:FF:FFFFF:FFFFF:FFFFFF,FFF:FFF:F,F:,F:FF:FF,FFFFFF,,FF:FFFFFFFFFF:FF,:FFFFFFFFF,
@A00881:241:HJW2NDRXX:1:2129:25771:27743 2:N:0:CGAGAGAA+GATTGGAG
ACTGATGGACTACTTGGGTATCTAATCCTGTTTGCTCCCCACGCTTTCGCGCCTCAGCGTCAGTTTCAGTCCAGAAAGCCGCCTTCGCCACTGGTGTTCCTACCGATCTCTACGCATTTCACCGCTACACCGGTAATTCCGCTTTCCTCTCCTGCACTCCAGCCTGTCAGTATCATCGGCACTTCCAACATTATGTGCTGGACTTTCTCCTCTGACTTAACAGGCCGCCTACGCGCCCTTTACGCCCAAT
+
FFFFFFFFFFFFFFFFFFFFFFFFFFFFFFFFFFFFFFFFFFFFFFFFFFFFFFFFFFFFFFFFF:FFFFFFFFFFFFFFF::FFFF:FFFFFFFFFFFFFFFFFFFFFFFF:FFF,FFFFFFFF:FFFFFFFFFFFFFF:FFFFFFFFFFFFFFFFFFFFFFFFFFFFFFFFFFF,FFF,FF,FFFFFF,FF:FF:FFF:F:::FF:FFFFFF:FFFFF:,:FF:FFFF:FFFFF:FF:F,FFFFF,F,
@A00881:241:HJW2NDRXX:1:2129:23294:27774 2:N:0:CGAGAGAA+GATTGGAG
ACTGATGGACTACGTGGGTATCTAATCCTGTTTGCTCCCCACGCCTTCGAGCCTCAACGTCAGTTGCCGTCCAGCAGGCCGCCTTCGCCACTGGTGTTCCTCCTAATATCTACGCATTTCACCGCTACACTAGGAATTCCGCCTGCCTCTCCGGCACTCCAGCTTAACAGTTTCCAGAGCAGCTCCGGGGTTAAGCCCCGGCATTTCACTCCAGACTTGCTCAGCCGTCTACGCTCCCTTTACACCCAGT
+
FFFF:FFFFFFFFFFFFFFFFFFFFFFFFFFFFFFFFFFFFFFFFFFFFFFFFFFFFFFFFFFFFFFFFFFFFFFFFFFFFFFFFFFFFFFFFFFFFFFFFFFFFFFFFFFFFFFFFFFFFFFFFFFFFFFFFFFFFFFFFFFFFFF:FFFFFFFFFFFF:FFFFFFFFFFFFFFFFFFFFFFFFFFFFFFFF:FFFFFFFFFFFFFFFFFFFFFFFFFF:FFFFFFFFFFFFFFFFFFFFFFFFFFFFF
@A00881:241:HJW2NDRXX:1:2129:10574:27853 2:N:0:CGAGAGAA+GATTGGAG
ACTGATGGACTACCGGGGTATCTAATCCTGTTCGCTCCCCACGCTTTCGTGCCTCAACGTCAGATATAGTTTGGTAAGCTGCCTTCGCAATCGGTGTTCTGTATGATCTCTATGCATTTCACCGCTACACCATACATTCCGCCTACCGCAACTACTCTCTAGCTCAACAGTATTGGAGGCAGTTTCAGGGTTAAGCCCTAACATTTCACCTCCAACTTATCAAACCGCCTACGCACCCTTTAAACCCAAT
+
FFFFFFFFFFFFFFFFFFFFFFFFFFFFFFFFFFFFFFFFFFFFFFFFFFFFFFFFFFFFFFFFFFFFFFFFFFFFFFFFFFFFFFFFFFFFFFFFFFFFFFFFFFFFFFF:FFFFFFFFFFFFFFFFFFFFFFFFFFFFFFFFFFFFFFFFFFFFFFFFFFF:FFFFFFF:FFFFFFFF:FFFFFFFFFFFFFFFFFFF,FFFFFFFFFFFFFFFF:FFFFFF:FFFFFFFFFFFFFFFFFFFFFFFFF
@A00881:241:HJW2NDRXX:1:2129:10583:28087 2:N:0:CGAGAGAA+GATTGGAG
ACTGATGGACTACCAGGGTATCTAATCCTGTTCGATACCCACACTTTCGAGCATCAATGTCAGTGACGGGCTGGCAAGCTGCTTTCGCAATCGGGGTTCTTCGTGATATCTATGCATTTCACCGCTACACCACGAATTCCGCCTGCCGCGACCGTACTCAAGCATGCCAGTTTCAACGGCGGTTCCGTGGTTGAGCCACGAACTTTCACCGCTGACTTAACAAGCCATCTACGCTCCCTTTAAACCCAAT
+
,FFFFFFFFFFFFFFFFFFFFFFFFFFFFFFFFFFFFFFFFFFFFFFFFFFFFFFFFFFFFFFFFFFFFFFFFFFFFFFFFFFFFFFFFFFFFFFFFF:FFFFFF:FFFFFFFFFFFFFF:F:FFFFFFFFFFFF,FFFFFF,FFFFFFFFFFFF:FFFFFFFFFFFFFF:FFF:FFFFF:F:F,FFFFFFF:FFFF,:F:F::FFF::FFFFFFFFFFFF:FFFFFFFFFFFFF,F,FF:,,,,:,:,:
@A00881:241:HJW2NDRXX:1:2129:27986:28166 2:N:0:CGAGAGAA+GATTGGAG
ACTGATGGACTACAAGGGTATCTAATCCTGTTTGCTCCCCACGCTTTCGTGCCTCAGTGTCAGTACCAGTCCAGTAAGCCGCCTTCGCCACTGGTGTTCCTCCTAATATCTACGCATTTCACCGCTACACTAGGACTTCCGCTTACCTCTCCTGTACTCCAGCCTGACAGTTTCAAAAGCAGTCCGCGGGGTTGAGCCCCGGGTTTTCAGTTCTGACTTGCCATGCCACCTACGCACCCTTTACACCCAG
+
:FFFFFFFFFFFFFFFFFFFFFFFFFFFFFFFFFFFFFFFF:FFFFFF,FFF:FFFFFFFFFFFFFFFFFFFFFFFFFFFFFFFFF:FFFFFFFFFFFFFFFFF:FFFFFFFFFFFFFFFF:FFFF:FFFFFFFF,FFFFFF:FF:FF,FFFFFFFFFFFFFFFFF:FFFFFFFFFF,FFF:FFFF,FFFFFF:F:FFFFFFFFFFFFF,FFFFFFFFFF:FFFFF,FFFFFFFFFF,FFF:FFFFFFFF
@A00881:241:HJW2NDRXX:1:2129:10845:28322 2:N:0:CGAGAGAA+GATTGGAG
ACTGATGGACTACCTGGGTATCTAATCCTGTTTGCTCCCCACGCTTTCGAGCCTCAGCGTCAGTTAAAGCCCAGTAAGCCGCCTTCGCCACCGATGTTCCTCCTGATCTCTACGCATTTCACCGCTACACCAGGAATTCCGCTTACCTCTACTTCACTCAAGAACTGCAGTTTCAAATGCAATTCACAGGTTGAGCCTGTGCATTTCACATCTGACTTGCTGTCCCGCCTGCGCTCCCTTTACACCCAGT
+
FFFFFFFFFFFFFFFFFFFFFFFFFFFFFFFFFFFFFFFFFFFFFFFFFFFFFFFFFFFFFFFFFFFFFFFFFFFFFFFFFFFFFFFFFFFFFFFFFFFFFFFFFFFFFFFFFFFFFFFFFFFFFFFFFFFFFFFFFFFFFFF::FFFFFFFFFFFFFFFF:FFFFFFFFFFFFFFFFFFFFFFFFFFFFFFFFFFFFFFFFFFFFFFFFFFFFFFFFFFFFFFFFFFFFFFFFFFFFFFFFFFFFFFFF
@A00881:241:HJW2NDRXX:1:2129:10972:28541 2:N:0:CGAGAGAA+GATTGGAG
ACTGATGGACTACGCGGGTATCTAATCCTGTTTGCTCCCCACGCTCTCGCGCCTCAGCGTCAGTTGTCGTCCAGCAATCCGCCTTCGCCACTGGTGTTCTTCCGTATATCTACGCATTTCACCGCTACACACGGAATTCCGATTGCCTCTCCGATACTCAAGACTGGCAGTTTCAAATGCAGGCTCTGGGTTAAGCCCATAGTTTTCACATCTGACTTGTCCGCCCGCCTACGCGCCCTTTACACCCAGT
+
:FFFF:FFFFF,FFFFFFF:FFFFFFFFFFFFFFFFFFFFFFFFFFFFFFFFFFFFFF:FFFF:FFFFFFFFFFFFFFFFFFFFFFFFFFFFFFFFFFFFFFF:FF,FFFF:FFFF,:FFFFFFFF:FFFF:FFF,FFFFFF:FFFFFF,FFFFF:FFFFFFFFFFFF:F,FFFFFFFFFFFFFF,FFFF:FFFFFFFFF,F,,FFF:FFFFFF::FFFFF,FFFFFF:F::FF:FFF,F:,FF:F:,FF
@A00881:241:HJW2NDRXX:1:2129:13223:28620 2:N:0:CGAGAGAA+GATTGGAG
[truncated: 64,678,580 more chars]
