# Supplementary material for: Environmental enrichment changes rabbits’ behavior, serum hormone level and further affects cecal microbiota
Source: PeerJ. 2022 Mar 9;10:e13068. doi: 10.7717/peerj.13068 (PMC8917805; doi:10.7717/peerj.13068)
Supplement: Supplemental Information 17 [file peerj-10-13068-s017.gz › FDMP20H000700-1a_L1_FKDO202078131-1A.raw_2.fq]

@A00881:241:HJW2NDRXX:1:2101:28402:9909 2:N:0:CGAGAGAA+GATTGGAG
GGTAGCGGACTACGAGGGTATCTAATCCTGTTTGCTCCCCACGCTTTCGCGCCTCAGCGTCAGTTAATGTCCAGCAGGCCGCCTTCGCCACTGGTGTTCCTCCCTATATCTACGCATTTCACCGCTACACAGGGAATTCCGCCTGCCTCTCCATCACTCAAGAACTACAGTTTCAAATGCAGGCTATGGGTTGAGCCCATAGTTTTCACATCTGACTTGCAATCCCGCCTACACGCCCTTTACACCCAGT
+
FF:,FFFF:FFFFFFFFF:FFFF:F:FFFFF:FFFFFFFFFFFFFFFFFFFFFFFFFFFFF:F:FFFFFFFFFFFFFFFFFFFFFFFFFFFFFFFFFFFFFFFFFFFFFFFFFFFFFFFFFFFFFFFFFFFFFFFF:F:F:FFFF:FFFFFF::FFFFFF::FF:F::FFFFFFFFFFFFFFFFFFFFFFFFFF:FFF,FFFFFFFF,FFFFFF:FFFFFF:FFFFFFFFFFF,FFFFFFFFF,:,FFFF
@A00881:241:HJW2NDRXX:1:2101:5132:12289 2:N:0:CGAGAGAA+GATTGGAG
GGTAGCGGACTACACGGGTATCTAATCCTGTTTGCTCCCCACGCTTTCGAGCCTCAACGTCAGTTACCGTCCAGTAAGCCGCCTTCGCCACTGGTGTTCTTCCTAATATCTACGCATTTCACCGCTACACTAGGAATTCCGCTTACCTCTCCGGCACTCCAGCCAAACAGTTTCCAAAGCAGTCCCTGCGTTAAGCACAGGGCTTTCACTTCAGACTTGCCTCGCCGTCTACGCTCCCTTTACACCCAGT
+
FFFFFFFFFFFFFFFFFFFFFFFFFFFFFFFFFFFFFFFFFFFFFFFFFFFFFFFFFFFFFFFFFFFFFFFFFFFFFFFFFFFFFFFFFFFFFFFFFFFFFFFFFFFFFFFFFFFFFFFFFFFFFFFFFFFFFFFFFFFFFFFFFFF:FFFFFFFFFFFFFFFFFFFFFFFFFFFFFFFFFFFFFFFFFFFFFFFFFFFFFFFF:FFFFFFFFF:F:FFFFF:,FFFFFFFF,FFFFFFFFFFFFFFFFF
@A00881:241:HJW2NDRXX:1:2101:28583:25222 2:N:0:CGAGAGAA+GATTGGAG
GGTAGCGGACTACCGGGGTATCTAATCCTGTTTGCTCCCCACGCTTTCGCGCCTCAGCGTCAGTTACAGTCCAGAAAGCCGCCTTCGCCACTGGTGTTCCTACCGATCTCTACGCATTTCACCGCTACACCGGTAATTCCGCTTTCCTCTCATGCACTCCAGCCAGACAGTATCATGGGCACTTCCTACATTAAATGAGGGACTTTCACACCTGACTTACCAGGCAGCCTACGCGCCCTTTACGCCCAAT
+
FF,,F::FFFF:F:FFFFFFFFFFFF::FF::FF,FFFFFFFFFFFFF:FF:FFF:F:FF:,FFFF:FFFFF,FFF,FFFFFFFFFFFFFFFFFFFFFFFFFFFF,FFFFF,F:,:FFFFF,FFFFFF:FFF,FFF:FF:F:FFFFFFFFF,FFFFFFFFFF::FF,FFF:FF,FFFFF,,:,F,,,FFFFFF:FF,,F:::,:FFFFF,F,,,FFFFFF,F::F::F:,FF,:,FFFFFF,:F:,:FFF
@A00881:241:HJW2NDRXX:1:2102:22001:17581 2:N:0:CGAGAGAA+GATTGGAG
GGTAGCGGACTACGCGGGTATCTAATCCTATTTGCTCCCCACGCTTTCGGGACTCAGCGTCTGTTTCTTCCCAGATCGTCGCCTTCGCCACTGGTGTTCCTCCATATATCTACGCATTTCACCGCTACACATGGAATTCCACGATCCTCTTTAGAACTCTAGCCTGCCGGTTTCTTCGCCTTGCAATGGTTAAGCCACTGCCTTTTAACAATAGACCCTCCAGGCCGCCTGCTCCCTCTTTACGCCCAAT
+
FFFFFFFF:FFFFFFFFFFFFFFF,FF:FFFFFFFFFFFFFFFFFFFFFFFFFFFFFFFFFFFFFFFFFFFF:FFFFFFFFFFFFFFFFFFFFFFFFFFF,FFFFFFFFFFFFFF,FFFFFFFFFFFFFFFFFFF:F:FFFFFFFFFFFFFFFFFFFFFFFFFFFFFFFF,F::FFFFFFFFFFFFFFFFFF,FFFFFFFFFFFFF,FFFFFFFFFFFFFFF:,,:FFFFFF:F,F:FF,:FFFFF:FFF
@A00881:241:HJW2NDRXX:1:2102:3450:28072 2:N:0:CGAGAGAA+GATTGGAG
GGTAGCGGACTACCCGGGTATCTAATCCTGTTTGCTCCCCACGCTTTCGCGCCTCAGCGTCAGTTGTCGTCCAGCAAGCCGCCTTCGCCACTGGTGTTCCTCCTAATATCTACGCATTTCACCGCTACACTAGGAATTCCGCTTGCCTCTCCGATACTCAAGGACTACAGTTTCAAATGCAGCCCCGGGGTTGAGCCCCGGTATTTCACATCTGACTTGCAGTTCCGCCTACACGCCCTTTACACCCAGT
+
FFFFFFFFFFFFFFFFFFFFFFFFFFFFFFFFFFFFFFFFFFFFFFFFFFFFFFFFFFFFFFFFFFFFFFFFFFFFFFFFFFFFFFFFFFFFFFFFFFFFFFFF:FFFFFFFFFFFFFFFFFFFFFFFFFF,FFFFFFF:F:FFFFFFFFF:FFF:FFFFFFFFFFFFFFFFFFFFFFFFFFFF:FF:FFFFFFFFFFFFFFFF,FFFFFFFFFFFFFFFFFFFF:FFFFFFFF::FFFFFFFFF,FFF:
@A00881:241:HJW2NDRXX:1:2102:1325:35571 2:N:0:CGAGAGAA+GATTGGAG
GGTAGCGGGCTACCTGGGTATCTAATCCTGTTTGATACCCGCACTTTCGAGCCTCAACGTCAGTTACGGTCCAGCAGGCTGCCTTCGCAATCGGAGTTCTTCGTGATATCTATGCATTTCACCGCTACACCACGAATTCCGCCTGCCTATGCCGCACTCAAGGCCCCCAGTTTCAACTGCAATTCTACGGTTGAGCCGCAATCTTTCACCACTGACTTAAGGAGCCGTCTAGGCTCCCTTGAACCGCAGG
+
FFF,F,FF,,,F:FFFFFF:F,FFFFFFFFFFFFFFFFFFFFF:FFFFFFFF,FF:FFFF:FFFFFFFF:F:FF,FFFFFFFFFFFFFF,F:F:FF,FF,:FFFF:FF:FFF,:FF:FFF,FF:FF,FF:,F,FFF:F:FFFF:F,F,:FFF:F:F:,:FFFFF,,F,F:FF,FFFF,F:F,F,F:F,::::FF::FF,,F:FFF,F::,F:F::,FFF:FFF,FF:,:F:,F:F,F,FF,F::F,FF,,
@A00881:241:HJW2NDRXX:1:2103:19886:6496 2:N:0:CGAGAGAA+GATTGGAG
GGTAGCGGACTACGAGGGTATCTAATCCTGTTTGATCCCCACGCTTTCGTGCCTCAGCGTCAGACAAGCGCCAGTACGCTGCCTTCGCAATCGGAGTTCTGCGCGATATCTATGCATTTCACCGCTACACCACGCATTCCGCATACTTCTCGCTCACTCAAGAACGCCAGTTTCAACGGCACGACGGGGTTGAGCCCCGAAATTTTACCGCTGACTTGACATTCCGCCTGCGCACCCTTTAAACCCACTC
+
FF,FFFFFFFFFFFFFFFFFFFFF:FFFFF:FFFFF:FFFFFFF:FFFFFFFFFFFFFFFFFFFFFFFFFFF,FFF:FFFFFF:,FFFFFFFFFFFF:FFFFFFFFFF,FFFFFFF:FFFFFFFF,:FFFFFFFFFF,FFFFFF,F,:FFFFFFFFFFFFFFFFFFFF,FF,FFFFFFFFFFFFFFFFFF,FFFFFFFFF::FF,F,FFF:FFFFF:FFF,:F:FFF:FFFF:FFFFF,:,F:FFFFFF,
@A00881:241:HJW2NDRXX:1:2103:3531:6543 2:N:0:CGAGAGAA+GATTGGAG
GGTAGCGGACTACTCGGGTATCTAATCCTGTTCGCTCCCCACGCCCTCATGCCTCAGCGTCAATAGACGATTCGCGAGATGCCTTCGCAATCGGCGTTCTGAGTGATCTCTATGCATTTCACCGCTACTCCACTCATTCCTCCCGCGGCATCGCCATTCCAGCCACACAGTATTGGCGGCACCCCCGACGTTGAGCGCCGGCATTTCACCTCCAACTTGCACGACCGCCTCCGCACCCTTTATACCCACT
+
FF,FFFFFFFFFFFFFFFFFFFFFFFFFFFFFFFFFFF:FFFFFFFFFFFFFFFFFFFFFFFFFFFFFFFFFFFFFFF:FFFFFFFFF:FFFFFFFFFFFFFFFFFFF:FFFFFFFFFFFFFFFFFF:,FF:FFF:FFFF,FFFFFFF:F,FFFFF:FFFFFFF:F:FFFF,:FF,:FF:,FFFFFF:,F,:F,FFFF:F:FF:FF,F,:FFF,F:F,FF,:::FFFFFFFFF:FFF:::FF,FFFFF,F
@A00881:241:HJW2NDRXX:1:2103:2935:13307 2:N:0:CGAGAGAA+GATTGGAG
GGTAGCGGACTACCGGGGTATCTAATCCTGTTTGCTACCCATGCTTTCGAGCCTCAGCGTCAGTTGGTGCCCAGTAAGCCGCCTTCGCCACTGGTGTTCCTCCCGATATCTACGCATTCCACCGCTACACCGGGAATTCCGCTTACCTCTGCACTACTCAAGACCGGCAGTTTTGAAAGCAATTTATGGGTTGAGCCCATAGATTTCACTTCCAACTTGTCAGCCCGCCTGCGCTCCCTTTACACCCAGT
+
FFFFFFFFFFFFFFFFFFFFFFFFFFFFFFFFFFFFFFFFFFFFFFFFFFFFFFFFFFFFFFFFFFFFFFFFFFFFFFFFFFFFFFFFFFFFFFFFFFFFFFFFFFFFFFFFFFFFFF:FFFFFFFFFFFFFFFFFFFFFFFFFFFFFFFFFFFFFFFFFFFFFFF:FFFFFFFF:FFFFFFF:F,FFFFFFFFFF:FFFFFFFFFFFFFFFFFFFFFF:F:FFFFF:FFFFF:FFF:F,FFFFFFFFFF
@A00881:241:HJW2NDRXX:1:2103:32072:18270 2:N:0:CGAGAGAA+GATTGGAG
GGTAGCGGACTACCAGGGTATCTAATCCTGTTCGATCCCCACACTTTCGTGCTTCAGCGTCAATCCCGCCTTGGTATGCTGCCTTCGCAATCGGTGTTCTGTGTAATATCTATGCATTTCACCGCTACACTACACATTCCGCATACCGCATCCGTATTCCAGCAATCCAGTATCAATGGCATATCACCGGTTAAGCCCGTACATTTCACCACTGACTTAAATTACAGCCTACGCACCCTTTAAACCCAAT
+
FFF,FFFFFFF:FFFFFFFFFFFFFFFFFFFFFFFFFFFFFFFFFFFFFFFFFFFFFFFFFFFFFFFFFFFFFFFFFFFFFFF:FFFFFFFFFFFFFFFFFFFFFFFFFFFFFFFFFFFFFFFFFFFFFFFF:FFFFFFFFFFFFFFFFFFFFFFFFFFFFFFF,FFFFFF:FFFFFFFFFFF:FF:FFFFFFFFFFFFFFF:F:FFF:FF,FF::FF:,,FF:FF:F:FFFFF::FF:F,F::FF,F:,
@A00881:241:HJW2NDRXX:1:2103:31141:23829 2:N:0:CGAGAGAA+GATTGGAG
GGTAGCGGACTACATGGGTATCTAATCCTGTTTGCTCCCCACGCTTTCGTGCCTCAGCGTCAGTTACAGTCCAGTAAGCCGCCTTCGCCACTGGTGTTCCTCCTAATATCTACGCATTTCACCGCTACACTAGGAATTCCGCTTACCTCTCCTGCACTCAAGATATGCAGTTTCTTATGCAGTTCCGGAGTTGAGATCCGGTATTTCACATATGACTTGCATACCCGCCTACGCACCCTTTACACCCAGT
+
FFFFFFFFFFFFFFFFFFFFFFFFFFFFFFFFFFFFFFFFFFFFFFFFFFFFFFFFFFFFFFFFFFFFFFFF:F:F:FFFFFFF:FFFFFFFFFFFFFFFFFFFFFFFFF:FFFFFFFFFFFF:FFFFFFFFFFFFFFF:FFF:FF:FF:FFFFFFFFFFFFFFF:F:FF:FFFFFFFFFFFFFFFF::F:FFFF,F,FF,FFFFFFFFFFFF:FFFFFFFFF:FFFFFFFFFFFFFFF:FFFFFFFF:F
@A00881:241:HJW2NDRXX:1:2103:16269:30264 2:N:0:CGAGAGAA+GATTGGAG
GGTAGCGGACTACCCGGGTATCTAATCCTGTTTGCTCCCCACGCCTTCGAGCCTCAACGTCAGTTACAGTCCAGTAAGCCGCCTTCGCCGCTGGTGTTCCTCCTAATATCTATGCATTTCACCGCTACACTAGGAATTCCGCTTACCTCTCCTGCACTCCAGCCGGACAGTTTCCAAAGCAGTTACGGGGTTGAGCCCCGGCCTTTCACTTCAGACTTGCCCTGCCGTCTACGCTCCCTTTACACCCAGT
+
FFFFFFFFFFFFFFFFFFFFFFFFFFFFFFFFFFFFFFFFFFFFFFFFFFFFFFFFFFFFFFFFFFFFFFFFFFFFFFFFFFFFFFFFFFFFFFFF:FFFFFFFFFFFFFFFFFFFFFFFFFFFFFFFFFFFFFFFFFFFFFFFFFFFFFFFF:FFFFFFFFFFFFFF,FFFFFFFFFFFFFFFFFFFF:FFFFFFFFFFFFFFF:FFFFFFFF:FFFFFFFFFFFFFFFFFFFFFFFFFFFFFFFFFFF
@A00881:241:HJW2NDRXX:1:2103:17517:31861 2:N:0:CGAGAGAA+GATTGGAG
GGTAGCGGACTACAGGGGTATCTAATCCTGTTCGCTCCCCACGCCCTCGTGCCTCAGCGTCAATAGACGATTCGCGAGATGCCTTCGCAATCGGCGTTCTGAGTGATCTCTATGCATTTCACCGCTACACCACTCATTCCTCCCGCGGCATCGCCATTCCAGCCACACAGTCTTGGAGGCACCCCCGACGTTGAGCGCCGGCATTTCACCTCCAACTTGCACGAGCGCCTACGCACCCTTTACACCCAAT
+
FF,,F:FFFFF:F,FFFFFFFFFF:FFFFFFFF:FFFFFFFFFFFFFFFFFFF:FFFFFFFFFFFFFFFF:FFFFFFFFFFFFF:FFF::FFFFFFFFFFFFFFFFFF:F:FFFFF:FFFFFFFFFFFFFFFFFFFFFF:FFFFFFFFFFFFFF:FFFFFFFF:FF:FFFF,,FFFF:FFFFFFFFFF:F,FFFFF:F:FFFF::FFF:FFFFFFFFFFF,F:F,F:F,F,F:F,F,F::,F,::FF,F:
@A00881:241:HJW2NDRXX:1:2104:18620:3583 2:N:0:CGAGAGAA+GATTGGAG
GGTAGCGGACTACAGGGGTATCTAATCCTGTTTGCTCCCCACACTTTCGCGCCTCAGCGTCAGTTGCAGTCCAGTTACCCGCCTTCGCCACTGGTGTTCCTCCCGATCTCTACGCATTTCACCGCTACACCGGGAATTCCGATAACCTCTCCTGCACTCAAGCCTCCCAGTATCCAAAGCAATTCCCATCTTAAAAACAGGACTTTCACTCCAGACTTAAAAGGCCGCCTACGCGCCCTTTACGCCCAAT
+
FFFFFFFFFFFFFFFFFFFFFFFFFFFFFFFFFFFFFFFFFFFFFFFFFFFFFFFFFFFFFFFFFFFFFFFFFFFFFFFFFFFFFFFFFFFFFFFFFFFFFFFFFFFFFFFFFFFFFFFFFFFFFFFFFFFFFF::FFFFFFF:FFFFFFFFFFFFFFFFFFFFFFFFFFFFFFFFFFFFF:FFFFFFFFFFFFFF::FF:FFFFFFFF::FF:FFFFFFFFFFFFFF:F:F:F,FFFFFFFF:FF:FFF
@A00881:241:HJW2NDRXX:1:2104:3414:5212 2:N:0:CGAGAGAA+GATTGGAG
GGTAGCGGACTACTAGGGTATCTAATCCTGTTTGATACCCGCACTTTCGAGCATCAACGTCAGTTACGGTCCAGCAGGCTGCCTTCGCAATCGGAGTTCTTCGTGATATCTATGCATTTCACCGCTACACCACGAATTCCGCCTGCCTATGCCGCACTCAAGGCCCCCAGTTTCAACTGCAATTCTACGGTTGAGCCGCAAACTTTCACAACTGACTTAAGGACCCGTCTACGCTCCCTGTAAACCCAAT
+
FF,,FFFFF:F:FFFFFFF,,FFF,FFFFFFFFFFF,FFFF:FFFFFFFFFF,FFF:FFFFFFFFFFFFFF:FFFFFFFFFFF:FFFFFFFFFFFFFF:F:FFFFF,F,FFFFFF,FFFF::FFFF:FFF:F:F,FF:FFFFFFFF,F,FF::FFFFFF:FFFF:FFF:FF,,F,F,FFF,F,F:FFFFF,FFFFFF::FFFFF,F:FFFFFFFFFFFFFF,,FFF:::FFFFFFF,:,,FF,F,FFFF,
@A00881:241:HJW2NDRXX:1:2104:2266:11115 2:N:0:CGAGAGAA+GATTGGAG
GGTAGCGGACTACAGGGGTATCTAATCCTGTTTGATACCCGGACTTTCGAGCATCAACGTCAGTTACGGTCCAGCAGGATGACTTCGCAATCGGAGTTCTTCGTGATATCTATTCATTTCAGAGCTACACCACGAATTCCGCCTGGCTATGCCGCACTCAAGGCCCCCCTTTTAAGCTGCAATTCTAGAGTTGAGCCGAAAACTTTCACAACTGACTTAAGTACACTTCTCAGGTCCGTTTAAACCCCAG
+
FF,FFFFF,::,,,FF,FF,FFFFFFF,FFFFFFFFF,::F,F:FF,FF:FFF,FFFFFF:FFFFF:FFFFF:FF,FF,F,:,FFFFFFFFFFFFFF:FFFFFF:::F,,F,F,:FF,F,F,,,:F,,F,FFF,FFFF:,FF,FF,FFFFFFFF,,FF:FFFFF:FFF,,F,:,F,FF:F:F:,,FF,,:,:F:F:FF,,FF,::F:,,,FFFF:::,F,FF:,,,FF:F,F:,,,,,,:,F,F,,F,:,
@A00881:241:HJW2NDRXX:1:2104:13874:34820 2:N:0:CGAGAGAA+GATTGGAG
GGTAGCGGACTACCTGGGTATCTAATCCTGTTTGCTCCCCACACTTTCGCGCCTCAGCGTCAGTTACAGTCCAGTCAGTCGCCTTCGCCACTGGTGTTCCTTCCAATCTCTACGCATTTCACCGCTACACTGGGAATTCCACTGACCTCTCCTGCACTCCAGCCTGACAGTATCCAAAGCCATTCCCACCTTAAAAGCAGGACTTTCACTCCAGACTTACCAGGCCGCCTACGCGCCCTTTACGCCCAAT
+
:FFFFFFF,FFFFFFFFFFFFFFF:FFFFFFFFFFFFFFFFFFFFFFFFFFFFFFFFFFFFFFFFFFFFFFFFFFFFFFFFFFFFFFFFFFFFFFFFFFFF,FF:FFFFFFFFFFFFFFFFFFFFFFFFFFFFFFFFFFF,FFFFFFFFFFFFFFFFFFFFFFFFF,FFFFFFFFFFFFFFFFFFFFFF:FFF:F,FF:FFFFFFFFFF:FFF:FFFFF:FFFFFFFFFFFF:F:FFFF:FFF:FFFFFF
@A00881:241:HJW2NDRXX:1:2104:15266:35070 2:N:0:CGAGAGAA+GATTGGAG
GGTAGCGGACTACTTGGGTATCTAATCCTGTTTGCTCCCCACGCTTTCGCGCCTCAGCGTCAGTTACTGTCCAGCAATCCGCCTTCGCCACTGGTGTTCCTCCGTATATCTACGCATTTCACCGCTACACACGGAATTCCGATTGCCTCTCCAGCACTCAAGATCTACAGTTTCAAATGCAGGCCAGAGGTTGAGCCTCTGGTTTTCACATCTGACTTGCAAACCCGCCTACACGCCCGTTACACCCAAT
+
FF:FFFFF:FFFFFFFFFFFFF:FFFFFFF:FFFFFFFFFFFFFFFFFFFFFFFF,FFFFFFFFFFFFFFFFFFFFFFFFFFFFFFFFFFFFFFFFFFFFFFFFFF:FFFF:FFFFF,FFFFFFFFFFFFF:FFF,FFFFFF:FFF:FF:FFFFF:FFFFFFFFF,FFFFFFF:FFFFFFFFFFFFFFFFF:FFF:::FF:FF,,:FFFFFFFF:FFFFFF,FFF:FFFFF:F:FFFF,F,FF,FFFFF:
@A00881:241:HJW2NDRXX:1:2105:1398:16157 2:N:0:CGAGAGAA+GATTGGAG
GGTAGCGGACTACGAGGGTATCTAATCCTGTTTGATACCCGCACTTTCGAGCCTCAACGTCAGTTACGGTCCAGCAGGCTGACTTCGCAATCGGAGTTCTTCGTGATATCTATGCATTTCACCGCTACACCACGAATTCCGCATGCCTATGCCGCACTCAAGGCCCCCAGTTTCTACTGCAATTCTACGGTTGAGCCGCAAAATTTCACAACTGACTTAAGGACCCGTCTACGGTCCCTTTAAACCCAAT
+
FF::F,FFF:F,FFF:FFF,FFF:,F,FF,FFFFFFF:,FFFF,FF:FFFF:,::,,FFFFFFFFFFFFFF,,FF:,FFFF,FFF:FFFFF:FFFFFFFF,FFF,,FF,:F,FFF,FFF:FF,::F,F,F:,,,::FF:,FF,FFF,F,FF,FF,,,FFFFFF,,F,F,FF::,:F:F:,F,::FFF::F,:F,F,FFFF,F,:FFF,,F::FF,:FF:,:F::F,F,,F,FF,FF:,:,F:,::::,FF
@A00881:241:HJW2NDRXX:1:2105:3079:32878 2:N:0:CGAGAGAA+GATTGGAG
GGTAGCGGACTACAAGGGTATCTAATCCTGTTTGCTCCCCACGCTTTCGCGCCTCAGCGTCAGTTGTCGTCCAGCAAGCCGCCTTCGCCACTGGTGTTCCTCCGTATATCTACGCATTTCACCGCTACACACGGAATTCCGCTTGCCTCTCCGATACTCAAGACATACAGTTTCAAATGCAGTTTCCGGGTTGAGCCCGGAGATTTCACATCTGACTTGCATGCCCGCCTACGCGCCCTTTACACCCAGT
+
FFF,FFFFFFFFFFFFFFFFFFFFFF:F,F,FFFFFFFFF:FFFFF:FFFFFF:F,FFF:FFFFFFFFFFFFFFFFFFFFFFF:FFFFF,FFFFFFFFFFFFFFFFFFF:FFFFFFF,FFFFFF:F,FFFFFFFF:FFFF:FFFFFFF:FFFFFFFFF:FFFFFF,FFFFF,FFF,FFFFFF:,FFFFFFFFFFFF:FFFFFFF:FF,F::FF:FFFF:F,FF,F:FF:FFFFF:FFFFF:F,FFFF,F,
@A00881:241:HJW2NDRXX:1:2109:1461:32863 2:N:0:CGAGAGAA+GATTGGAG
GGTAGCGGACTACCAGGGTATCTAATCCTGTTTGCTCCCCACGCTTTCGAGCCTCAACGTCAGTTGCCGTCCAGCAAGCCGCCTTCGCCGCTGGTGTTCTTCCTGATATCTACGCATTTCACCGCTACACCAGGAATTCCGCTTGCCTCTCCGGTACTCCAGCGAAACAGTTTCCAAAGCAGTCCCGCCGTTGAGCAGCGGGCTTTCACTTCAGACTTGTCCTGCCGTCTACGCTCCCTTTACACCCAGT
+
FFFFFFFFFFFFFFFFFFFFFFFFFFF:FFFFFFFF,:FFFFFFFFFFFFF:FFFFF:FFFFFFFFFFFFFFFFFFFFFFFFFFFFFFFFFFFFFFFFFF:FFFFFFFFFFFFFFFFFFFFFFFFFFFFFFFFFFFFFFFFFFFFFFFFFFFFFFFFFFFFFFFFF:::FFFFFFFF:FF,FFFFFFF:FFF,FFFF:FFFFF,FFFFFFFFFFFFFF,:FF:FF:FF::FF,FFFFFFFF:F:F,F:::
@A00881:241:HJW2NDRXX:1:2109:1958:36417 2:N:0:CGAGAGAA+GATTGGAG
GGTAGCGGACTACTCGGGTATCTAATCCTGTTCGCTCCCCACGCCCTCGTGCCTCAGCGTCAATAGACGATTCGCGAGATGCCTTCGCAATCGGCGTTCTGAGTGATCTCTATGCATTTCACCGCTACACCACTCATTCCTCCCGCGGCATCGCCATTCCAGCCACACAGTATTGGAGGCACCCCCGACGTTGAGCGCCGGCATTTCACCTCCAACTTGCACGACCGCCTACGCACCCTTTAAACCCAAT
+
FFFFFFFFFFFFFFFFFFFFFFFFFFFFFFFFFFFFFFFFFFFFFFFFFFFFFFFFFFFFFFFFFFFFFFFFFFFFFFFFFFFFFFFFFFFFFFFFFFFFFFFFFFFFFFFFFFFFFFFFFFFFFFFFFFFFFFFFFFFFFFFFFFFFF:FFFFFFFFFFFFFFFFFFFFF:FFFFF:FFFFFFFFFFFFFFFFFFFFFFF:FF:FFFFFFFFFF:FFFFFFFFFFF::FF:FFFFFFFFFFFFFFFF::
@A00881:241:HJW2NDRXX:1:2110:1154:13886 2:N:0:CGAGAGAA+GATTGGAG
GGTAGCGGACTACTGGGGTATCTAATCCTGTTCGCTCCCCACGCCCTCGTGCCTCAGCGTCAATAGACGATTCGCGAGATGCCTTCGCAATCGGCGTTCTGAGTGATCTCTATGCATTTCACCGCTACACCACTCATTCCTCCCGCGGCATCGCCATTCCAGCCACACAGTATTGGAGGCACCCCCGACGTTGAGCGCCGGCATTTCACCTCCAACTTGCACGACCGCCTACGCACCCTTTAAACCCAAT
+
FFFFFFFFFFFF:FFFFFFFFFF:FFFFFFFFFFF:FF:FFFFFFFFFFFFFFFF:FFFFFFFFFFF:FF,FFFFFFF:FFFFFF:FFF,FFFFFFFFFFFFFFFFFFFFFFFFFFFF:FFFFFF:FFFFFFFFFFFFF:FFFFFFFFFFFFFFFFFFFFFFFFFFFFFF,FFFF,FFFFFFFFFF:FFFFFF:FFFFFFFFF,FFFFF::FFFFFFFFFF,FFFFFFFFF,FFFFFF:FFF:FFF,F,F
@A00881:241:HJW2NDRXX:1:2110:2600:15859 2:N:0:CGAGAGAA+GATTGGAG
GGTAGCGGACTACTAGGGTATCTAATCCTGTTTGCTCCCCACGCTTTCGCGCCTCAGCGTCAGTTGTCGTCCAGCAAGCCGCCTTCGCCACTGGTGTTCTTCCTAATATCTACGCATTTCACCGCTACACTAGGAATTCCGCTTACCTCTCCGGCACTCCAGCCAAACAGTTTCCAAAGCAGTCCCTGCGTTAAGCACAGGGCTTTCACTTCAGACTTGCCTCGCCGTCTACGCTCCCTTTACACCCAGT
+
FFFFFFFFFFFFFFFFFFFFFFFFFFFFFFFFFFFFFFFFFFFFFFFFFFFFFFFFFFFFFFFF:FFFFFFFFFFFF:FF:FFFFFFFFFFFFFFFFFFFFFFFFFFFFFF:FFF:FFFFFFFFFFFFFFFFFFFFFFFFFFFFFFFFFFFFFFFFFFFFFFFFFFFFFFFFFFFFFFFFFFFFFFFFF:FFFFFFFFFFFFFFFFFFFFFFFFFFFFFFFFFFFFFF::F:F:FFFFF,FFFFFFFFFF
@A00881:241:HJW2NDRXX:1:2110:2338:17942 2:N:0:CGAGAGAA+GATTGGAG
GGTAGCGGACTACAGGGGTATCTAATCCTGTTTGCTCCCCACGCTTTCGCGCCTCAGCGTCAGTTGCTGTCCAGCAGACCGCCTTCGCCACTGGTGTTCCTCCTAATATCTACGCATTTCACCGCTACACTAGGAATTCCGTCTGCCTCTCCAGTACTCAAGAACGACAGTTTCAAATGCAGTTCCGGAGTTCAGCCCCGGGATTTCACATCTGACTTGCCGCCCCGCCTACACGCCCTTTACACCCAGT
+
FF,,FFFFF:FFFFFFFFFFFFFFFFFFFFFFFFFFFFFFFFFFFFFFFFFFFFFFFFFFFFFFFFFFFFFFFFFFFFFFFFFFFFFFFFFFFFFF:FFFFFFFFFFFFFFFFFF:FF:FFFFFFFFFFFFFFFF:FFFFFFFFFFFFFFFFFF,FFFFFFFFF:FF:FFFFFFFFFFF,FFFFFFFFF:::,FFFFFFF:FFFFFFF:FFFFFFFFF:FFFFFFF:F:::FFFFFFFFFFFFFFFF:FF
@A00881:241:HJW2NDRXX:1:2110:4056:18630 2:N:0:CGAGAGAA+GATTGGAG
GGTAGCGGACTACATGGGTATCTAATCCTGTTCGATCCCCACGCTTTCGTGCCTCAGCGTCAGTCAGGCGCCAGTACGCTGCCTTCGCAATCGGAGTTCTGCGCAATATCTAAGCATTTCACCGCTACACTGCGCATTCCGCGTACCTCTCGCCTTCTCTAGCACTGCAGTTTCAACGGCTCGCCGGGGTTGAGCCCCGGGCTTTTACCGCTGACTTGCACCGCCGCCTACGCACCCTTTAAACCCAATA
+
FF,,FFFFFFFFFFFFFFFF,FFFFF::FFFFFFFFFFF:FFFFFFFFFFFFFFFFFFFFFFFFFFFFFFF:FFFF:FFF:FFFFFFFFFFFFFFFFFFFFFFFFFFFFFFF:FFFFFFFFFFFFFFFFFFFFFFFFFFF:FFFFFFF:FFFFFFFF:FFFFFFFFFF:FFFFFFFFFFFFFFFFFFFFF,FFFFFFFFFFFF:,::FFFFF:,:F:FFFFFFF:F::,:F:FFFFFFF:F::F:FF,FF
@A00881:241:HJW2NDRXX:1:2110:1163:24361 2:N:0:CGAGAGAA+GATTGGAG
GGTAGCGGACTACCGGGGTATCTAATCCTGTTCGCTCCCCACGCTTTCGCGCCTCAGCGTCAGTTACGGCCCAGTAAGTCGCCTTCGCCACTGGTGTTCCTCCCAATCTCTACGCATTTCACCGCTACACTGGGAATTCCACTTACCTCTTCCGCACTCAAGCCAACCAGTCTCCAAAGCGATTCCCACCTTGAAAGCAGGACTTTCACTCCAGACTTAATCGGCCACCTACACGCCCTTTACGCCCAGT
+
FFFFFFFFFFFFFFFFFFFFFFFFFFFFFFF:FFFFFFFFFFFFF:FFFFFFFFFFFFFFFFFFFFFFFF:FFFFFFFFFFFFFFFFFFFFFFFFFFFFFFFFFFFFFFFFFFFFFF:FFFFFFFFFFFFFFFFFF:FFFFFFFFFFFFFFFFFFFFFFFFFFFFFFFFFFFFFFFFFFFFF:FFFFFFFFFFFFFFFFFFF:FF:FFFFFFFF::F:FFFF,FFFFFFFFFF::FFFF:FFFFFFFF:F
@A00881:241:HJW2NDRXX:1:2110:2220:28166 2:N:0:CGAGAGAA+GATTGGAG
GGTAGCGGACTACTGGGGTATCTAATCCTGTTTGCTCCCCACGCTTTCGAGCCTCAGCGTCAGTTAAAGCCCAGTAAGCCGCCTTCGCCACTGATGTTCCTCCTAATATCTACGCATTTCACCGCTACACTAGGAATTCCGCTTACCTCTACTTCACTCAAGAACTACAGTTTCAAATGCAAGTTACGGGTTGAGCCCATACATTTCACATCTGACTTGCAGTCCCGCCTGCACTCCCTTTACACCCAGT
+
FFFFFFFFFFFFFFFFFFFFFFFFFFFFFFFFFFFFFFFFFFFFFFFFFFFFFFFFFFFFFFFFFFFFFFFFFFFFFFFFFFFFFFFFFFFFFFFFFFFFFFFFF:FFFFFFFFFFFFFFFFFF:FFFFFFFFFFFFFFFFFFFFFFFFFFFFFFFFFFFFFFFFF,FFFFFFF:FFFFF:FFFFFFFFFFFFFFF:FFFFFFFFFFFFFFFFFFFFFFFFFF:FFFFFFF:FFFFFFFFFFFFFFFFF,
@A00881:241:HJW2NDRXX:1:2110:1154:30608 2:N:0:CGAGAGAA+GATTGGAG
GGTAGCGGACTACGTGGGTATCTAATCCTGTTTGCTCCCCACGCTTTCGCGCCTCAGCGTCAGTTGCTGTCCAGCAGGCCGCCGTCGCCACTGGTGTTCCTCCGTATATCTACGCATTTCACCGCTACACACGGAATTCCGCCTGCCTCTCCAGTACTCAAGAAAAACAGTTTCAATTGCAGGCCATGGGTTGAGCCCATGGTTTTCACATCTGACTTGCTTTCCCGCCTACACGCCCTTTACACCCAGT
+
FF,,FFFFF,FF:FFFFF,FFFFFFFF:FFFFFFFFFFFFFFFFFFFF:FFFFFFFFFFF:FFFFF:FFFFF:FFFFFFFFFF:FFFFF,:FFFFF,FFFF:FFFFFF::FFFFFFF:FF,F:FFF,F:F:FFF,::FFFFFFFFFF:FFF:,::FFFFFFFFF:F,FFFFF,F,:,FF,F:FFFFFF:F:FFFF,FFF,FFF,F:F:FFFFF,,:F:FF,FF,FF:FF::FF:::F,,:FFFFF:::::
@A00881:241:HJW2NDRXX:1:2110:2718:31688 2:N:0:CGAGAGAA+GATTGGAG
GGTAGCGGACTACCGGGGTATCTAATCCTGTTCGATACCCACGCTTTCGTGCTTCAGCGTCAGTTGGGCGCCGGTATGCTGCCTTCGCAATCGGAGTTCTGCGTGATATCTATGCATTTCACCGCTACACCACGCATTCCGCATACTTCTCGCCCACTCAAGACCGTCAGTTTCAACGGCGGGCGGAGGTTGAGCCCCCGTATTTTACCGCTGACTTGACAGTCCGCCTACGCACCCTTTAAACCCAATA
+
FFFFFFFFFFFFFFFFFFFFFFFFFFFFFFFFFFFFFFFFFFFFFFFFFFFFFFFFFFFFFFFFFFFFFFFFFFFFFFFFFFFFFFFFFFFFFFFFFFFFFFFFFFFF:FFFFFFFFFFFFFFFFFFF:FFFFFFFFFFFFFFFFFFFFFFFFFFFFFFFFFFFFFFFFFFFF:FFFFFFFFFFFFFFFFFFFF:FFFFFFFFFFFFFF:F:FF:FFFF::F:FFFFFF:FFFF:FFFFFFFFFFFFFF:
@A00881:241:HJW2NDRXX:1:2111:3839:8202 2:N:0:CGAGAGAA+GATTGGAG
GGTAGCGGACTACCAGGGTATCTAATCCTGTTTGCTCCCCACGCTTTCGCGCCTCAGCGTCAGTTACTGTCCAGCAATCCGCCTTCGCCACTGGTGTTCCTCCGTATATCTACGCATTTCACCGCTACACACGGAATTCCGATTGCCTCTCCAGCACTCAAGATCTACAGTTTCAAATGCAGGCCAGAGGTTGAGCCTCTGGTTTTCACATCTGACTTGCAAACCCGCCTACACGCCCTTTACACCCAGA
+
FF,,FFFFF:F:FF:FFFF,F:FF:FFFFFFFFFFFFFFFFFFF,FFFFFFFFFFFFFFFFFF:FFFFF:FFFFFFFFFFFFFFFF:FFFFFFFFF:FFFFFFFFFFFFFFFFFFF,FFFFFFFFFFF:FFFFF,::FFFFFFFFF,FFFFFFFFFFFFFFFFFFFFFFF,FFF,F:FFF,FFFFF:FFF:F:,F:FFFFFFFFFF:F:F,FF:F:FFFFFFFF,FFFFFFF,FF,,FF,,F,F,,FF,,
@A00881:241:HJW2NDRXX:1:2111:2085:24925 2:N:0:CGAGAGAA+GATTGGAG
GGTAGCGGACTACATGGGTATCTAATCCTGTTTGCTCCCCACGCTTTCGTGCCTCAGTGTCAGTTACAGTCCAGTGAACCGCCTTCGCCGCTGGTGTTCTTCCCAATATCTACGCATTCCACCGCTACACTGGGAATTCCGTTCACCCCTCCTGCACTCAAGCCCAGCAGTTTTAGTAGTAGTTCCGAAGTTGAGCCCCGGAATTACGCTACTAACTTGCCAAACCACCTACGCACCCTTTACGCCCAGT
+
FFFFFFFFFFFFFFFFFFFFFFFFFFFFFFFFFFFFFFFFFFFFFFFFFFFFFFFFFFFFFFFFFFFFFFFFFFFFFFFFFFFFFFFFFFFFFFFFFFFFFFFFFFFFFFFFFFFFFFFFFFFFFFFFFF:FFFFFFFFFFFFFFFFFFFFFFFFFFFFFFFF:FFFFFFFFFFFFFFFFF:FFFFFFFFFFFFFFFFFFFF:F:FFFFFFFFFFFFFFFFFFFFFFFFFFF,FFFFFFFFFFFFFFFF,
@A00881:241:HJW2NDRXX:1:2111:4933:25347 2:N:0:CGAGAGAA+GATTGGAG
GGTAGCGGACTACCAGGGTATCTAATCCTGTTCGATCCCCACGCTTTCGTGCTTCAGCGTCAGTCTCGCTATGGTATGCTGCCTTCGCAATCGGGGTTCTGCGTGATATCTATGCATTTCACCGCTACACCACGCATTCCGCATACCTCTTCCGAACTCCAGTCCCGCAGTTTCAATGGCAAGCGCACGGTTAAGCCGCACGTTTTCACCGCTGACTTGCGGGTCCGCCTACGCACCCTTTAAACCCAAT
+
FFFFFFFFFFFFFFFFFFFFFFFFFFFF:FFFFFFFFFFFFFFFFFFFFFFFFFFFFFFFFFFFFFFFFFFFFFFFFFFFFFFFFFFFF,FFFFFFFFFFFFFFFF::FFF:FFFFFFFFFFFFFFFFFFFFFFFFFFFFFFFF:FFFFFFFFFFFF:FFFFFFFFFFFFFFFFFFFFFFF:FFFFF:FFFFFFFFFFFFFF:FFFFFFFFFFFF:FFFFFFFFFF:::FFFFFFFFFF:FFFFFFFFF,
@A00881:241:HJW2NDRXX:1:2111:4969:29512 2:N:0:CGAGAGAA+GATTGGAG
GGTAGCGGACTACCTGGGTATCTAATCCTGTTTGCTCCCCACACTTTCGTGCCTCAACGTCAGTTACGGTCCAGAAAGTCGCCTTCGCCACTGGTGTTCCTCCTAATATCTACGCATTTCACCGCTACACTAGGAATTCCACTTTCCTCTCCCGCACTCAAGACTAACAGTTTTAGTTGCAGTTCCTCAGTTAAGCCGAGGGATTTCACAACTAACTTATTAACCCGTCTACGCACCCTTTACACCCAAT
+
FFFFFFFFFFFFFFFFFFFFFFFFFFFFFFFFFFFFFFFFFFFFFFFFFFFFFFFFFFFFFFFFFFFFFFFFFFFFFFFFFFFFFFFFFFFFFFFFFFFFFFFFFFFFFFFFFFFFFFFFFFFFFFFFFFFFFFFFFFFFFFFFFFFFFFFFFFFFFFFFFFF:FFFFFFFFFFFFFFFFFFFFFFFFFFFFFF:FFFFFFF:FFFFFFFFFF,FFF,FFFFFFFFFFFF:FFFFFFFF:F:FFFFFFFF
@A00881:241:HJW2NDRXX:1:2111:4399:31125 2:N:0:CGAGAGAA+GATTGGAG
GGTAGCGGACTACTAGGGTATCTAATCCTGTTCGCTCCCCACGCTTTCGCGCCTCAGCGTCAGTTGTCGTCCAGCAAGCCGCCTTCGCCACTGGTGTTCCTCCGTATATCTACGCATTTCACCGCTACACACGGAATTCCGCTTGCCTCTCCGATACTCAAGATAGACAGTTTCAAATGCAGTTTCCGGGTTGAGCCCGGAGATTTCACATCTGACTTGCCTACCCGCCTACGCGCCCTTTACACCCAGT
+
FFF:FFFFFFFF:FFFFFFFFFFFFFFFFFFFFFFFFFFFFFFFFFFFFFFFFFFFFFFFFFFFFFFFFFFFFFFFFFFFFFFFFFFFFFFFFFFFFFFFFFFFFFFFFFFFF:FF:FFFFFFFFFFFFFFFFFFFFFFFFFFFFFFFFFFFFF:FFFF:FFFF,FFFFFFFFFF:FFFFFFFFFFFFFFFFFFFFFFFFFFFFFFFFFFFFFFF,FFFFFF:FFFFFF,FFFF:F:F:,FF,F,F:FFF
@A00881:241:HJW2NDRXX:1:2112:10999:2284 2:N:0:CGAGAGAA+GATTGGAG
GGTAGCGGACTACTAGGGTATCTAATCCTGTTTGCTCCCCACGCTTTCGCGCCTCAGCGTCAGTTGCTGTCCAGCAGACCGCCTTCGCCACTGGTGTTCCTCCTAATATCTACGCATTTCACCGCTACACTAGGAATTCCGTCTGCCTCTCCAGTACTCAAGAACTACAGTTTCAAATGCAGTTCCGAGGTTAAGCCTCGGGATTTCACATCTGACTTGTAATCCCGCCTACACGCCCTTTACACCCAGT
+
FFFFFFFFFFFFFFFFFFFFFFFFFFFFFFFFFFFFFFFFFFFFFFFFFFFFFFFFFFFFFFFFFFFFFFFFFFFFFFFFFFFFFFFFFFFFFFFFFFFFFFFFFFFFFFFFFFFFFFFFFFFFFFFFFFFFFF,FFFFFFFFFFFFFFFFF:FFFFFFFFFF,FFFFFFFFFFFFFFFFFFFFFFFFFFFFFFF:FFFFFFFFFFFFFFF:FFFFFF,FFFFFF:FFFF:F:FF:FFFFF:FFFF:FF:
@A00881:241:HJW2NDRXX:1:2112:17110:2722 2:N:0:CGAGAGAA+GATTGGAG
GGTAGCGGACTACTTGGGTATCTAATCCTGTTCGATACCCACGCTTTCGTGCTTCAGCGTCAGTTGGGCGCCGGTATGCTGCCTTCGCAATCGGAGTTCTGCGTGGGATCTATGCATTTCACCGCTACACCACGCATTCCGCTGACTTGTCGCCCCCTCAAGGACACCTGTTTCTACGGCCCGTCGGGGTTGAGCGCCGAATTGTTACCGCTGACTTGGCGTTCAGCCTCCGCACCCTGTGAACCCAGTA
+
FF,:F:FF,::FFFFFFFFFFFFFF,,F:F:FFF:FFFF:F:F:F:FFFFF:F,FFFFF::FFF:FFF:FFFFFF:FF:FFFFFF:FFF:FFFFFFFFFFF,::F,F,,,,,,F:,F,F,:F,:,F:F,F,,,F,,,F:FFF,F,,FF,F,F:FF,,,,,,:F,F,F:,::,:F,,,:F,,,F,FF:F:F::,FF,,,F,,,F,::FFFFFFF,:,,:F,:::,,F,FF,,::,::,,,F,,,,,,F,F,
@A00881:241:HJW2NDRXX:1:2112:1470:8547 2:N:0:CGAGAGAA+GATTGGAG
GGTAGCGGACTACGCGGGTATCTAATCCTGTTTGCTCCCCACGCTCTCGCGCCTCAGCGTCAGTTGTCGTCCAGCAATCCGCCTTCGCCACTGGTGTTCTTCCGTATATCTACGCATTTCACCGCTACACACGGAATTCCGATTGCCTCTCCGATACTCAAGACCGGCAGTTTCAAATGCAGGCTATGGGTTAAGCCCATAGTTTTCACATCTGACTTGTCAGCCCGCCTACGCGCCCTTTACACCCAGT
+
FFFFFFFFFFFFFFFFFFFFFFFFFFF:FFFFFFFFFFFFFFFFFFFFFFFFFFFFFFFFFFFFFFFFFFFFFFFFFFFFFFF:FFFFFFFFFFFFFFFFFFFFFFFFFFFFFFF,FFFFFFFFFFFFFFF:FFFFFFFFFFFFFFFFF:FFFFFFFFF:FFFFFFFFFFFFFF:F:FFFFFFFFFFFFFFFF:F:::FF:FFFFFFFFFFF:FFFFFFF::F::F:F:FFFFF:FFFFF,,FFFFFFFF
@A00881:241:HJW2NDRXX:1:2112:1470:13620 2:N:0:CGAGAGAA+GATTGGAG
GGTAGCGGACTACTGGGGTATCTAATCCTGTTTGCTCCCCACACTTTCGCGCCTCAGCGTCAGTTACAGTCCAGTCAGTCGCCTTCGCCACTGGTGTTCCTCCCAATCTCTACGCATTTCACCGCTACACTGGGAATTCCACTGACCTCTCCTGCACTCAAGCTCACCAGTATCCAAAGCCATTCCCATCTTGAAAACGGGACTTTCACTCCAGACTTAGCGGGCCGCCTACGCGCCCTTTACGCCCAAT
+
FFFFFFFFFFFFFFFFFFFFFFFFFFFFFFFFFFFFFFFFFFF,FFFFFFFFFFFFFFFFFFFFFFFFFFFFFFFFFFFFFFFFFFFFFFFFFFFFFFFFFFFFFFFFFFF:FFFFFFFFFFFFFFFFFFFFFFFFFFFFFFFFFFFFFFFFFFF:FFFF:FFFF:FFFFFFFFFFF:FFFFFFFFFFFFFFF:FFF::FFFFFFF:FFF,FFFFFFFF,F:FFFFFFFFFFFFFFFFFFFFFFFFFFFF
@A00881:241:HJW2NDRXX:1:2112:1344:28964 2:N:0:CGAGAGAA+GATTGGAG
GGTAGCGGACTACTGGGGTATCTAATCCTGTTTGATACCCGCACTTTCGAGCATCAACGTCAGTTACGGTCCAGCAGGCTGCCTTCGCAATCGGAGTTCTTCGTGATATCTATGCATTTCACCGCTACACCACGAATTCCGCCTGCCTATGCCGCACTCAAGGCCCCCAGTTGCATCTGCAATTCTACGGTTGAGCCGCAAACTTTCACAACTGACTTATGGAGCCGTCTACGCTCCCTTTATACCCACT
+
FF,FF,FFFFF:::FFFFFFFFFFFF,F:F,FFF,F:FFFF:F:FF,FFFFF,FFFFFFF,FFFFF,FFF:FFF:,FFFFF:FFFFFFFFFFFFFF,F,:,:FFFFF:,:,FFF::FFFFFFFF,FFF,F:F:F,FFFFF:FFFF,,F,F:F,F,,,F,FFF:FFFFFFFF:,F:,:FF:,F,FFF:,:F,FFF::,F:,:F:FF,:,F:F::FF,F::::,F,:::F,F,:F,FF::F,::,,FF:,F:
@A00881:241:HJW2NDRXX:1:2112:4978:30749 2:N:0:CGAGAGAA+GATTGGAG
GGTAGCGGACTACTCGGGTATCTAATCCTGTTTGATACCCGCACTTTCGAGCATCAACGTCAGTTACGGTCCAGCAGGCTGCCTTCGCAATCGGAGTTCTTCGTGATATCTATGCATTTCACCGCTACACCACGAATTCCGCCTGCCTATGCCGCACTCAAGGCCCCCAGTTTCAACTGCAATTCTACGGTTGAGCCGCAAACTTTCACAACTGACTTAAGGACCCGTCTACGCTCCCTTTAAACCCAAT
+
FFFFFFFFFFFFFFFFFFFFFFFFFFFFFFFFFFFF:FFFFFFFFFFFFFFFFFFFFFFFFFFFFFFFFFFFFFFFFFFFFFFFFFFFFFFFFFFFFFFFFFFFFFFFFFFFFFFFFFFFFFFFFFFFFFFFFFFFFFFFFFFFFFFFFFFFFFFFFFFFFFFFFFFFFFFFFFFFFFF:F,FFFFFFFFFFFFF:FFFF,FFFFFFFFFF:F:::FFFFFF:FFFFFF:F:,FFFFFFFFFF:FFFFFF
@A00881:241:HJW2NDRXX:1:2113:3902:2644 2:N:0:CGAGAGAA+GATTGGAG
GGTAGCGGACTACGGGGGTATCTAATCCTGTTTGCTCCCCACGCTTTCGCGCCTCAGCGTCAGTTGTCGTCCAGCAAGCCGCCTTCGCCACTGGTGTTCCTCCTAATATCTACGCATTTCACCGCTACACTAGGAATTCCGCTTGCCTCTCCGATACTCAAGGACTACAGTTTCAAATGCAGCCCCGGGGTTGAGCCCCGGTATTTCACATCTGACTTGCAGTTCCGCCTACACGCCCTTTACACCCAGT
+
FFFFFFFFFFFFFFFFFFFFFFFFFF:FFFFFFFFFFFFF:FFFFFFFFFFFFFFFFFFFFFFFFFFFFFFFFFFFFFFFFFFFFFFFFFFFFFFFFFFFFFFFFFFFFFFFFF:FFFFFFFFFFF:FFFFFFFFFFFFFFFFFFFFFFFFFFFFFFFFFFFFFFFFFFFFFFFFFFFF,FFFFFFFFFFFFFFFFFFF:FFFFFFF::FF::FF:FFFF:FFFFFFFFFFFFFFFFFF:FF:FFF:FFF
@A00881:241:HJW2NDRXX:1:2113:5222:6339 2:N:0:CGAGAGAA+GATTGGAG
GGTAGCGGACTACACGGGTATCTAATCCTGTTTGCTCCCCACGCTTTCGCGCCTCAGCGTCAGTTTCAGTCCAGAAAGCCGCCTTCGCCACTGGTGTTCCTACCGATCTCTACGCATTTCACCGCTACACCAGGAATTCCGCCTGCCTCTCCTGCACTCCAGACCCGCAGTTTCCAGAGCAGTCCGGGGGTTGGGCCCCCGCCTTTCACTCCAGACTTGCCTGTCCGTCTGCGCTCCCTTTACACCCAGT
+
FFFFFFFFFFFFFFFFFFFFFFFFFFFFFFFFFFFFFFFFFFFFFFFFFFFFFFFFFFFFFFFFFFFFFFFFFFFFFFFFFFFFFFFFFFFFFFFFFFFFFFFFFF:FFFFFFFFFFFFFFFFFFFFFFFFFFFFFFFFFFFFFFFFFFFFFFFFFFFFFFFFFFFFFFFFFFFFFFFFFFFFFFFFFFF:FFFFFFFFFFFFFFFFF:FFFFFFF:F:FF,FFFFF:F:FFFF:FFFF,FFFFFFFF:F
@A00881:241:HJW2NDRXX:1:2113:4490:8015 2:N:0:CGAGAGAA+GATTGGAG
GGTAGCGGACTACCGGGGTATCTAATCCTGTTTGCTCCCCACGCTTTCGCGCCTCAGCGTCAGTTACTGTCCAGCAATCCGCCTTCGCCACTGGTGTTCCTCCGTATATCTACGCATTTCACCGCTACACACGGAATTCCGATTGCCTCTCCAGCACTCAAGAACTACAGTTTCAAATGCAGGCCAGAGGTTGAGCCTCTGGTTTTCACATCTGACTTGCAATCCCGCCTACACGCCCTTTACACCCAAT
+
FFFFFFFFFFFFFFFFFFFFFFFFFFFFFFFF:FFFFFFFFFFFFFFFFFFFFFFFFFFFFFFFFFFFFFFFFFFFFFFFFFFFFFFFFFF:FFFFFFFFFFFFFFFFFFFFFFFFFFFFFFFFFFFFFFFFFFF:FFFFFFFFFFFFFFFFFFFFFFFFFFFFFFF:FFFFFF:,FFFFFFF:FFFFFFFFFFFF,FFFFFFFFFF:FFFFFFFFFFFFFFFFFFFFFFF:FFFF:::FFFFFFFFFFF
@A00881:241:HJW2NDRXX:1:2113:5041:9408 2:N:0:CGAGAGAA+GATTGGAG
GGTAGCGGACTACAGGGGTATCTAATCCTGTTTGATACCCGCACTTTCGAGCATCAACGTCAGTTACGGTCCAGCAGGCTGCCTTCGCAATCGGAGTTCTTCGTGATATCTATGCATTTCACCGCTACACCACGAATTCCGCCTGCCTATGCCGCACTCAAGGCCCCCAGTTTCAACTGCAATTCTACGGTTGAGCCGCAAACTTTCACAACTGACTTAAGGACCCGTCTACGCTCCCTTTAAACCCATT
+
FFFFFFFFFFFFFFFFFFFFFFFFFFFFFFFFFFFFFFFFFFFFFFFFFFFFFFFFFFFFFFFFFFFFFFFFFFFFFFFFFFFFFFFFFFFFFFFFFFFFFFFFFFFF,FF,FFFFFFFFFFFFFFFFFFFFFFFFFFFFFFFFFF:FFF:F:FFFFFFF:F:FFFFFFFFFFFFFFFF:F:F,FFFF:FF:FFFFFFFFF:FFFFFFFF,FF:::FFFFFFFFFF:FFFFFFFFFF:F,FFFFFFF:,F
@A00881:241:HJW2NDRXX:1:2113:2672:10003 2:N:0:CGAGAGAA+GATTGGAG
GGTAGCGGACTACCAGGGTATCTAATCCTGTTTGCTCCCCACGCTTTCGAGCCTCAGCGTCAGTTAAAGCCCAGCAAGCCGCCTTCGCCACCGGTGTTCCTCCCGATATCTACGCATTTCACCGCTACACCGGGAATTCCGCTTGCCTCTGCTCCACTCAAGACTCGGAGTTTCAAACGCAGTCCGGGGGTTAAGCCCCCGCCTTTCACGTCTGACTTCCGTGCCCGCCTACGCTCCCTTTACACCCAGT
+
FFFFFFFFFFFFFFFFFFFFFFFFFFFFFFFFFFFFFFFFFFFFFFFFFFFFFFFFFFFFFFFFFFFFFFFFFFFFFFFFFFFFFFF:FFFFFFFFFFFFFFFFFFFFFFFFFFFFFFFFFFFFFFFF:FFFFFFFF:FFFFFFFF:FFFFFFFFFFFFFFFFF:FFFFF,FFFFFFFFFFFFFFFFFFFFFFFFFFFFFFFFFFFFF:FFFFFFFFFFFFFFFFFFFFFF:FFFFFFFFFFFFFFFFFF
@A00881:241:HJW2NDRXX:1:2113:2944:11036 2:N:0:CGAGAGAA+GATTGGAG
GGTAGCGGACTACCTGGGTATCTAATCCTGTTCGATACCCACGCTTTCGTGCATGAGCGTCAGTAGGGCGCCGGTGTGCTGCCTTCGCAATCGGAGTTCTGCGTGATATCTATGCATTTCACCGCTACACCACGCATTCCGCACACTTCTCGCCCACTCAAGAAAACCAGTTTCAACGGCCGGACGGGGTTGAGCCCCGAATTTTTACCGCTGACTTGGCTTCCCGCCTGCGCACCCTTTAAACCCAATA
+
FFFFFFFFFFFFFFFFFFFFFFFFFFFFFFFFFFFFFFFFFFFFFFFFFFFFFFFFFFFFFFFFFFFFFFFFFFFFFFFFFFFFFFFFFFFFFFFFFFFFFFFFFFFFFFFFFFFFFFFFFFFFFFFFFFFFFFFFFFFFFFFFF::FFFF:FFFFFFFFFFFFFFFFFFFFFFFFFFF:FFFFFFFF:FFF,FF:FFFFFFFFFFFF,F:F:FFFFFF::FF:F:FFF:FF:FFFFFFFFF::FFFFFF
@A00881:241:HJW2NDRXX:1:2113:11062:19022 2:N:0:CGAGAGAA+GATTGGAG
GGTAGCGGACTACCAGGGTATCTAATCCTGTTTGCTCCCCACGCTTTCGCGCCTCAGCGTCAGTTAATGTCCAGCAGACCGCCTTCGCCACTGGTGTTCCTCCCGATATCTACGCATTCCACCGCTACACTAGGAATTCCGCTTACCTCTCCGGCACTCAAGCATGGCAGTTTCCAAAGCAGTTCCCGGGTTGAGCCCGGACATTTCACTTCAGACTTGTCACGCCGTCTACGCTCCCTGTACACCCAGT
+
FF:FFFFFFFFFFFFFFFFFFFFFFFFFFF:FFFFFFFFF:FFFFF:FFFFFF:FFFFFFFFFFFFFFFFFF:FFFFFFF:FF:FFFFFFFFFFFFFFFFFFFFFF:F:FFF:FFFFFFFFFFFFFFF,FF:FFF:FFFFFFFFFFFFF:FFFFF:FFFFFFF:FFFFFFF,,FF,FF:FFFF:FFFFFF,FFFFFF:FFFFFF,FF,F,FF:FFF,F:FFFF:FFF,FF:FF::FF:F,FFF:FFFF:F
@A00881:241:HJW2NDRXX:1:2114:10691:3067 2:N:0:CGAGAGAA+GATTGGAG
GGTAGCGGACTACGAGGGTATCTAATCCTGTTTGATACCCGCGCGTTCGAGCATCAACGTCAGTTACGGTCCAGCCGGCTGCCTTCGCAATCGGAGTTCTTCGTGATATCTATGCGTTTCACCGCTACACCACGAATTCCGCCTGCCAATGCCGCACTCAAGGCCCCCAGTTGCAACTGCAAGTCTACGGTTGAGCCGCAAACTTTCACAACGGACTTAAGGACCCGTCTACGCTCCCTTTAAACACAAT
+
FF,,FF:F:FF,F,FFFFF,,F,F,F,FFFFFFF,F,FFFFF,F,::FFFFF,:FFFFF:F:FF:,FFFFF:FFF,F:FFFF:FFFFF:F:FFFF:,FFF,FFFFF,FFFF,FFF,,FFFFF::,,:,FFF:FF,::,F:FF:FFFF,:FFFFFFF:,FFFF,FFF:F,:,F,F:F:FF,,F:,FF:,:F,FFFFFFFFF:FFF:F:FFF,,,,,F:FFF,,FF:FF,,F:FFF,F,F,,FFFFF::F,:
@A00881:241:HJW2NDRXX:1:2114:2031:27430 2:N:0:CGAGAGAA+GATTGGAG
GGTAGCGGACTACGGGGGTATCTAATCCTGTTCGATCCCCACGCTTTCGTGCTTCAGCGTCAGTCTCGCTATGGTATGCTGCCTTCGCAATCGGGGTTCTGCGTGATATCTATGCATTTCACCGCTACACCACGCATTCCGCATACCTCTTCCGAACTCCAGTCCCGCAGTTTCAATGGCAAGCGCACGGTTAAGCCGCACGTTTTCACCGCTGACTTGCGGGTCCGCCTACGCACCCTTTAAACCCAAT
+
FFFFFFFFFFFFFFFFFFFFFFFFFFFFFFFFFFFFFFFFFFFFFFFFFFFFFFFFFFFFFFFFFFFFFFFFFFFFFFFFFFFFFFFFFFFFFFFFFFFFFFFF:FFFFFFFFFFFFFFFFFFFFFFFFFFFFFFFFFFFFFFFFFFFFFFFFF:FFFFF:FFFFFFFFFFFFFFFFFFFFFFFFFFFFFFFFFFFFFF:FFFFFFFFFFFFFFFFFFFFFFFFFFFFFF:FFFFFFFFFFFFFF:F:FF
@A00881:241:HJW2NDRXX:1:2123:13946:5071 2:N:0:CGAGAGAA+GATTGGAG
GGTAGCGGACTACTTGGGTATCTAATCCTGTTTGCTCCCCACACTTTCGTGCCTCAACGTCAGTTACTGTCCAGAAAGCCGCCTTCGCCACCGGTGTTCCTCCCAATATCTACGCATTTCACCGCTACACTGGGAATTCCGCTTACCTCTCCTGCACTCTAGTCTGACAGTTTCTTATGCAGTTCCGGGGTTAAGCCCCGAAATTTCACATATGACTTATCTGACCGCCTACTCACCCTTTACACCCAGT
+
FFFFFFFFFFFFFFFFFFFFFFFF:FFFFFFFFFFFFFFF:FFFFFFFFFFFFFFF:FFFFFFFFFFFFFFF:F:FFFFFFFFFFFFFFFFFFFFFFFFFFFFFFFFFFFFFFFFFFFFFFFFFFFFFFFFFFF:FFFFFFFF:FFF:FFFFFFFFFFFFFFFFFF,FFFFFFFFF:FF::FFFFFFFFFFFFFFFFFFFFFFFFFF,FFFFF::FFFFFF:::FF:FFFFFFF:,FF:F::F:FFF:F:
@A00881:241:HJW2NDRXX:1:2124:12834:28886 2:N:0:CGAGAGAA+GATTGGAG
GGTAGCGGACTACTTGGGTATCTAATCCTGTTTGCTCCCCACGCTCTCGCGCCTCAGCGTCAGTTGTCGTCCAGCAAGCCGCCTTCGCCACTGGTGTTCCTCCGTATATCTACGCATTTCACCGCTACACACGGAATTCCGCTTGCCTCTCCGATACTCAAGATAGACAGTTTCAAATGCAGTTTCCGGGTTGAGCCCGGAGATTTCACATCTGACTTGCCTACCCGCCTACGCGCCCATTACACCCCGT
+
FFFFFFFFFF:FFFFFFFFFFFFFFFFFFFFFFFFFFFFFFFFFFFFFFFFFFFFFFFFFFFFFF:FFF:FFFFFF:FFF:FF:FFFFFFFFFFFFFFF:FFFF:FFFFFFFFF:FFFFFF:FFFFFF,F,:FF:FFFFFFFFFFFFFFFFFFFF:FFF:FFFF:FF:FFFFFFFFFF:FFFFFFF:F:F,FF:FF::FF,,,FFFFF:FF,::FFF:F::FFFF,F:FF,F,FFF:F,F:FF,F::,:F
@A00881:241:HJW2NDRXX:1:2125:28583:28823 2:N:0:CGAGAGAA+GATTGGAG
GGTAGCGGACTACTCGGGTATCTAATCCTGTTTGCTCCCCACGCTTTCGTGACTCAGCGTCAGTTGTCGTCCAGCAATCCGCCTTCGCCACTGGTGTTCTTCCGTATATCTACGCATTTCACCGCTACACACGGAATTCCGATTGCCTCTCCGATACTCAAGACCGGCAGTTTCAAATGCAGGCTATGGGTTAAGCCCATAGTTTTCACATCTGACTTGTCGGCCCGCCTACGCGCCCTTTACACCCAGT
+
FFFFFFFFFFFFFFFFFFFFFFFFFFFFFFFFFFFFFFFFFFFFFFFFFFFFFFFFFFFFFFFFFFFFFFFFFFFFFFFFFFFFFFFFFFFFFFFFFFFFFFFFFFFFFFFFFFFFFFFFFFFFFFFFFFFFFFF:FFFFFFFFFFFFFFFFFFFFFFFFFFFFFFFFFFFFFFFFFFFFFFF,F:FFFFFFFFFFF:FFFFFFF:FFF,FFFF:FFFFFFF:FF:FFFFFFFF:FFFFFFFFFFFF,:F
@A00881:241:HJW2NDRXX:1:2125:26205:32565 2:N:0:CGAGAGAA+GATTGGAG
GGTAGCGGACTACTGGGGTATCTAATCCTGTTCGCTCCCCACGCCCTCGTGCCTCAGCGTCAATAGACGATTCGCGAGATGCCTTCGCAATCGGCGTTCTGAGTGATCTCTATGCATTTCACCGCTACACCACTCATTCCTCCCGCGGCATCGCCATTCCAGCCACACAGTATTGGAGGCACCCCCGACGTTGAGCGCCGGCATTTCACCTCCAACTTGCACGACCGCCTACGCACCCTTTAAACCCAAT
+
FFFFFFFFFFFFFFFFFFFFFFFFFFFFFFFFFFFFFFFFFFFFFFFFFFFFFFFFFFFFFFFFFFFFFFFFF:FFFFFFFFFFFFFFFFFFFFFFFFFFFFFFFFFFFFFFFFFFFFFFFFFFFFFFFFFFFFFFFFFFF:FFFFFFFFFFFFFF,FFFFFFFFFFFFFF,::FFFFFFFFFFFFFF:FFF:FFFFFFFFFFFFFFFFFFFFF,FFFFFFF:FFFFF:F,FFFFFFFFF:F:FFFFF:F
@A00881:241:HJW2NDRXX:1:2126:28257:5181 2:N:0:CGAGAGAA+GATTGGAG
GGTAGCGGACTACGGGGGTATCTAATCCTGTTTGCTCCCCACGCTTTCGCGCCTCAGCGTCAGTTGTCGTCCAGCAAGCCGCCTTCGCCACTGGTGTTCCTCCGTATATCTACGCATTTCACCGCTACACACGGAATTCCGCTTGCCTCTCCGATACTCAAGATAGACAGTTTCAAATGCAGTTTCCAAGTTGAGCCTGGAGATTTCACATCTGACTTGCCTACCCGCCTACGCGCCCTTTACACCCAGT
+
FFF,FFFF,FFFFFFFFFFFFFFF:FFFFF:FFFFFFFFF,FFFFFFFFFFFFFF,FFFFFFFFFFFF:FFFFFFFFFFFFFFFFFFFFFFFFFFFFFFFFFFFFFFF,FFFFFFFFFFFFFF:FFF:FF,FFF:FFFFFFFFF:FFF:FFFFFFFFFFFFFFF,:F,:F:FFFF:FFFFFFFFFFFFFFFF,FFFFFFFFFFFF:FFFFFFF:FFFFFF:FF:FFFF,FFFFFFFF:F:F:FF:FF::,
@A00881:241:HJW2NDRXX:1:2126:31539:6073 2:N:0:CGAGAGAA+GATTGGAG
GGTAGCGGACTACGTGGGTATCTAATCCTGTTCGATACCCACGCTTTCGTGCCTCAGCGTCAGTGTGGAGCCGGCATGCTGCCTTCGCAATCGGAGTTCTGCGCGATATCTATGCATTTCACCGCTACACCGCGCATTCCGCATACTTCTCTCCAACTCGAGACTGCCAGTTTCAACGGCGGGCCGGGGTTGAGCCCCGGGCTTTGACCGCTGACTTAACAGACCGCCTGCGCACCCTGTAAACCCAATA
+
FF,,FFFFFFFFFFFFFFFFFFFFFFFFFFFFFFFFFFFFFFFFFFFFFFFFFFFFFFFFFFF:FFFFFFFFFFFFFFFFFFFFFFFFFFFFFFFFFFFFFFFFFF:FFFFFFFFFFFFFFFFFFFFFFFFFFFFFFFFF:FFFFFFFFFFFFFF:FFFF:FFFFFFFFF:FFF:FFFFFFFFFFFFFFFFF:FFFFFFFFFF:FFFFFFFFFFFFFFFF,F:FFFFFFFFFFFFFFF,::FFF,FFFFF
@A00881:241:HJW2NDRXX:1:2126:26883:10097 2:N:0:CGAGAGAA+GATTGGAG
GGTAGCGGACTACCAGGGTATCTAATCCTGTTTGATCCCCACGCTTTCGTGCTTCAGTGTCAGTTATAGTTTAGTAAGCTGCCTTCGCAATCGGAGTTCTGCGTGAGATCTATGCATTTCACCGCTACACCATGCATTCCGCCTACCTCAAATATACTCAAGTCAACCAGTTTCAACGGCAATTTTATGGTTGAGCCACAAACTTTCACCGCTGACTTAATTAACCACCTACGCACCCGTTAAACCCAAA
+
FF::FFFF,FFFFFFFFFFF,FF,FFFFFFFFFFFFFFFFFFF:FFFFFFFFFFFFFFFFFFF:FFFFFF:FFFFFFFF:FFFFFFFFFFFFFFFFF,FFFFFFF,,::FFFFFFFF:FFFFFFFFFFFFFFFFF,FFFFFF:,:FFFF:FFF:FFF:::FFF:FFFF:F:FFFFFFFFF::FFFFFFFFF,FFFFFFFFFFF,:FF,FFFFF:FFFF,FFFFFFFFFFFF:FFFFFF:FF:FFFFFFF,
@A00881:241:HJW2NDRXX:1:2126:13792:11318 2:N:0:CGAGAGAA+GATTGGAG
GGTAGCGGACTACAGGGGTATCTAATCCTGTTTGATACCCGCACTTTCGAGCATCAACGTCAGTTACGGTCCAGCAGGCTGCCTTCGCAATCGGAGTTCTTCGTGATATCTATGCATTTCACCGCTACACCACGAATTCCGCCTGCCTATGCCGCACTCAAGGCCCCCAGTTTCAACTGCAATTCTACGGTTGAGCCGCAAACTTTCACAACTGACTTAAGGACCCGTCTACGCTCCCTTTAAACCCAAT
+
FFFFFFFFFFFFFFFFFFFFFFFFFFFFFFFFFFFFFFFFFFFFFFFFFFFFFFFFFFFFFFFFFFFFFFFFFFFFFFFFFFFFFFFFFFFFFFFFFFFFFFFFFFFFFFFFFFFFFFFFFFFFFFFFFFFFFF:FFFFFFF:FFF:FFFFFFFF:FFFFFFFFFF:FFFFF:F:,FFFFF:FFFFFFFF,FF:F:FFF,FFFF:FFFF::FFFFFFF,FFFF,FFFFF:F,FFFFFF:,F:,,:,FFFF
@A00881:241:HJW2NDRXX:1:2126:8214:11992 2:N:0:CGAGAGAA+GATTGGAG
GGTAGCGGACTACCTGGGTATCTAATCCTGTTTGCTCCCCACGCTTTCGAGCCTCAGTGTCAGTTACAGTCCAGAAAGGCGCCTTCGCCACTGGTATTCTTCCTAATCTCTACGCATTTCACCGCTACACTAGGAATTCTCCTTTCCTCTCCTGCACTCTAGATATCCAGTTTGGACTGCAGCACCCAGGTTAAGCCCGGGTATTTCACATCCCACTTAAATATCCACCTACGCTCCCTTTACGCCCAGT
+
FF,,FFFFFFF:FFFFFFFFFFFFFF:FFFFFFFFFFFFFFFFF:FFFFFFFFFFFFFFFFFFFFFFFFFFFFF,FFFFFFFFFFFFFFFFFFF:F:FFFFFFFFFFFFFFFFFF,FFFFFFFFFFFFFFF:FFF,FFFFFFFFF:FF:FF:FFFFFFFFFFFF:FFFFF:FFFFF,FF:FFF:FFFF:FFFF:FFF:FFFF,FFFFF,FF,:,:FF,F::,FFFFFF,FF:FF::FF:F,,FFF:FFF:
@A00881:241:HJW2NDRXX:1:2126:23918:13260 2:N:0:CGAGAGAA+GATTGGAG
GGTAGCGGACTACATGGGTATCTAATCCTGTTCGATCCCCACGCTTTCGTGCCTCAGCGTCAGACAGAAGCCGGTATGCTGCCTTCGCAATCGGAGTTCTTCGCGATATCTAAGCATTTCACCGCTACACCGCGAATTCCGCATACTTCTCTTCCTCTCGAGCATCCCAGTTTCAACCGCTGGCCGGGGTTGAGCCCCGGGCTTTGACGGCTGACTTAAGACGCGGCCTACGCACCCTTTAAACCCAATA
+
FFFFFFFFFFFFFFFFFFFFFFFFFFFFFFFFFFFFFFFFFFFFFFFFFFFFFFFFFFFFFFFFFFFFFFFFFFFFFFFFFFFFFFFFFFFFFFFFFFFFFFFFFFFFFFFFFFFFFFFFFFFFFFFFFFFFFFFFFFFFFFFFFFFFFFFFFFFFFFFF:FFFFFFFFFFFFFFFFFFFFFFFFF:F:FFFFFFFFFFF:FFF:FFFFFFFFFFFFFFFFF:FFF:F,F:FFFFFFFFF::FFFFFFF:
@A00881:241:HJW2NDRXX:1:2126:22381:18396 2:N:0:CGAGAGAA+GATTGGAG
GGTAGCGGACTACGTGGGTATCTAATCCTGTTTGATACCCGCACTTTCGAGCATCAACGTCAGTTACGGTCCAGCAGGCTGCCTTCGCAATCGGAGTTCTTCGTGATATCTATGCATTTCACCGCTACACCACGAATTCCGCCTGCCTATGCCGCACTCAAGGCCCCCAGTTTCAACTGCAATTCTACGGTTGAGCCGCAAACTTTCACAACTGACTTAAGGACCCGTCTACGCTCCCTTTAAACCCAAT
+
FFFFFFFFFFFFFFFFFFFFFFFFFFFFFFFFFFFFFFFFFFFFFFFFFFFFFFFFFFFFFFFFFFFFFFFFFFFFFFFFFFFFFFFFFFFFFFFFFFFFFFFFFFFFFFFFFFFFFFFFFFFFFFFFFFFFFF:FFFFF:FFFFFFFFFFFFFFFFFFF:FFFFFFFFFFFFFFFFFF:FFFFFFFFFFFFFFFFFFFF,FFFFFFFFFFFFFFFFFFFF:FFFF:F:FFFFFFFFFFFFFFFFF:F:F
@A00881:241:HJW2NDRXX:1:2126:28465:18599 2:N:0:CGAGAGAA+GATTGGAG
GGTAGCGGACTACTAGGGTATCTAATCCTGTTTGCTCCCCACGCTTTCGAGCCTCAACGTCAGTTACGGTCCAGCAGGCCGCCTTCGCCACTGGTGTTCCTCCTAATATCTACGCATTTCACCGCTACACTAGGAATTCCGCCTGCCCCTCCCGCACTCAAGCCCCGCAGTTTCCAAAGCAGTCCCGGGGTTGGGCCCCGGGCTTTCACTCCAGACTTGCAGCGCCGTCTACGCTCCCTGTACACCCAGT
+
FF:FFFFFFFFFFFFFFFFFFFFFFFFFFFFFFFFFFFFFFFFFFFFFFFFFFFFFFFFFFFFFF:FFFFFFFFFFFFFFFFFFFFFFFFFFFFFFFFFFFFFFFF:FFFFFF:FFFFFFFFFFFFFFFFFFFFFFFFFFFFFFFFFFFFFFFFFFFFFFFFFFFFFF,FFFFFFFFFFFFFFFFFFFFFFFFFFF:FFFFFFFFFFFFFFF,FFFFFFFFFFFFFFFFFFFFFFFFFF:FFFFFFFFFF
@A00881:241:HJW2NDRXX:1:2126:23249:18834 2:N:0:CGAGAGAA+GATTGGAG
GGTAGCGGACTACTAGGGTATCTAATCCTGTTTGCTCCCCACGCTTTCGAGCCTCAACGTCAGTCATCGTCCAGCAGGCCGCCTTCGCCACTGGTGTTCCTCCTAATATCTACGCATTTCACCGCTACACTAGGAATTCCGCCTGCCTCTCCGACACTCCAGCCTGGCAGTTTCCAATGCACTCCCGCGGTTGAGCCTCGGGTTTTCACATCAGACTTGCCATGCCGTCTACGCTCCCTTTACACCCAGT
+
FFFFFFFFFFFFFFFFFFFFFFF:FFFFFF:FFFFFFFFFFFFFFFFF:FFFFFFFFFFFFFFFFFFFFFFFFFFFFFFFFFFFFFFFFFFFFFFF::FFFFFFFFFFFFFFFFFFFFFFFFFFFFFFFFFFFFF:FFFF:FFFFFFFFFFFF:FFFFFFFFFFFFFFF::FFFFF:F::FFFFFF:FFFF,:FFF:FF:FFFFFF,:FFFFFFFFFF,FFFFFF:::FF,FFFFFFFFFF:F:FFFFFF
@A00881:241:HJW2NDRXX:1:2126:31006:19867 2:N:0:CGAGAGAA+GATTGGAG
GGTAGCGGACTACTGGGGTATCTAATCCTGTTCGATCCCCACGCTTTCGTGCCTCAGCGTCAGACAGAAGCCGGTATGCTGCCTTCGCAATCGGAGTTCTTCGCGATATCTAAGCATTTCACCGCTACACCGCGAATTCCGCATACTTCTCTTCCTCTCGAGCATCCCAGTTTCAACCGCTGGCCGGGGTTGAGCCCCGGGCTTTGACGGCTGACTTAAGACGCGGCCTACGCACCCTTTAAACCCAATA
+
FFFFFFFFFFFFFFFFFFFFFFFFFFFFFFFFFFFFFFFFFFFFFFFFFFFFFFFFFFFFFFFFFFFFFFFFFFFFFFFFFFFFFFFFFFFFFFFFFFFFFFFFFF:FFFFFFFFFFFFFFFFFFFFFFFFFFFFFFFFFFFFFFFFFFFFFFFFFFFFFFFFFFFFF:FFFFFFFFFFFFFFFFFFFFFFFFFFFFFFFFF:FFFFF:FFFFFFFFFFF:FFF,FFFF:FFFFFFFFFFFFFFFFF:F,
@A00881:241:HJW2NDRXX:1:2126:32362:20494 2:N:0:CGAGAGAA+GATTGGAG
GGTAGCGGACTACACGGGTATCTAATCCTGTTTGCTCCCCACACTTTCGAGCCTCAGCGTCAGTTAGAGCCCAGTAAGCCGCCTTCGCCACTGGTGTTCCTCCGAATATCTACGCATTTCACCGCTACACTCGGAATTCCGCTTACCTCTACTCCACTCAAGAACTACAGTTTTGGATGCAGTGCCATGGTTAAGCCTTGGCATTTCACATCCAACTTGTTGTCCCGCCTGCGCTCCCTTTACACCCAGT
+
FFFFFFFFFFFFFFFFFFF:FFFFFFFFFFFFFFFFFFFFFFFFFFFFFFFFFFFFFFFFFFFFFFFFFFFFF,FFFFFFFFFFFFFFFFFFFFFFFFFFFFFFFFFFFFFFFFFFFFFFFF,FFFFFFFF:FFFFFF,F,FFFF:FF:FFFF:FFFF:FF,:FF:FFFFFFF:F:FFFFFFFFFFFFFFF:::FFFF:FFFFFFFF:FFFFF,,FFFF:FFF:,FFFFFFFFF:FFFF:F:FFFFF:FF
@A00881:241:HJW2NDRXX:1:2126:25735:21073 2:N:0:CGAGAGAA+GATTGGAG
GGTAGCGGACTACTAGGGTATCTAATCCTGTTTGCTCCCCACGCTTTCGTGTCTCAGCGTCAGTTGTCGTCCAGTGAACCGCCTTCGCCGCCGGTGTTCTTCCCGATATCTACGCATATTACCGCTACACCGGGAATTCCGTTCACCCCTCCGACTCTCAAGAGCGGTAGTTTCTAATGCACGTTAAAAGTTGAGCCTTTAATTTTCACATCAGACTTATCGCCCCGCCTACACACCCTTTACACCCAGT
+
FF:FFFFF:F::FFFFFFF:FFF,F:FFFFF,FFFFFFFFFFFFFFFFFFFFFFF,FFFFFFF:FFFFFFFFFFFFFFFFFFFFFFFFFFFFFFFFFFFFFFFFFFFFFFFFFFFFFFFF,FFFFFFFFFFFFFFFFFFFFFFFFFFFFFFFFFFFFF:FFFFFFFFFFFFFFFFFFFFFFFFFFFFF:FFFFFFFFFFFFFFFFFFFFFF:FFFFF,FFF:FFFFFFFFFFFFFFFFFFFFFFFFF:FF
@A00881:241:HJW2NDRXX:1:2126:30436:21136 2:N:0:CGAGAGAA+GATTGGAG
GGTAGCGGACTACTCGGGTATCTAATCCCGTTCGCTCCCCTGGCTTTCGCATCTCAGCGTCAGCTTCGGTCCAGAAAGGCGCCTTCGCCACCGGTGTTCTTCCCAATATCTACGCATTTCACCGCTACACTGGGAATTCCCCTTTCCTCTCCCGCGCTCAAGCCTGCCAGTATCCGGAGCCCTACGGGGTTGAGCCCCGCATTTTAACTCCGGACTTAAAATGCCGCCTACATGCGCTTTACGCCCAATG
+
FFFFFFFFFFFFFFFFFFFFFFFFFFFFFFFFFFFFFFFFFFFFFFFFFFFFFFFFFFFFFFFFFFFFFFFFFFFFFFFFFFFFFFFFFFFFFFFFFFFFFFFFFFFFFFFFFFFFFFFFFFFFFFFF:FFFFFFFFFFFFFFFFFFFFFFFF:FFFFFFF:FF:FFFF:FFFFFFFFFFFF:FFFFFFFF,FFFFFFFFFF:FFFF,FFFFFF,,F:,FFFFFFFFFF,FF:FF:F:FFFFFFFFFFFF
@A00881:241:HJW2NDRXX:1:2126:28592:21355 2:N:0:CGAGAGAA+GATTGGAG
GGTAGCGGACTACGTGGGTATCTAATCCTGTTTGCTCCCCACGCCTTCGAGCCTCAACGTCAGTTGCCGTCCAGCAGGCCGCCTTCGCCACTGGTGTTCCTCCTAATATCTACGCATTTCACCGCTACACTAGGAATTCCGCCTGCCTCTCCGGCACTCCAGCTTAACAGTTTCCAGAGCAGCTCCGGGGTTAAGCCCCGGCATTTCACTCCAGACTTGCTAAGCCGTCTGCGCTCCCTTTACACCCAGT
+
FFFFFFFFFFFFFFFFFFFFFFFFFFFFFFFFFFFFFFFFFFFFFFFFFFFFFFFFFFFFFFFFFFFFFFFFFFFFFFFFFFFFFFFFFFFFFFFFFFFFFFFFFFFFFFFFFFFFFFFFFFFFFFFFFFFFFFFFFFFFFFFFFFFFFFFFFFFFFFFFFFFFFFFF:FFFFFF:FFFFFFFFFFFFFFFFFFFFFFFFFFFFFFFFFFFFFF:FFFFFFFFFFFFFFF,F:FFFFFFFF:FFFFFFFF
@A00881:241:HJW2NDRXX:1:2126:29333:22639 2:N:0:CGAGAGAA+GATTGGAG
GGTAGCGGACTACCCGGGTATCTAATCCTGTTTGCTCCCCACACTTTCGTGCCTCAATGTCAGTTATCGTCCAGAAAGTCGCCTTCGCCACTGGTGTTCCTCCTAATATCTACGCATTCCACCGCTACACTAGGAATTCCGCTTACCTCTCCTGCAATCCAGCCTGGCAGTTTCAAAAGCAGTCCCGCAGTTGAGCCACGGGCTTTCACTTCTGACTTGCCATGCCGCCTGCGCTCCCTTTACACCCAGT
+
FFFFFFFFF:F:FFFFFFFFFFFFFFFFFFFFFFFFFFFFF:FFFFFFFFFFFFFFFFFFFFFFFFFFFFFFFFFFFFFFFFFFFFFFFFFFFFFFFFFFFFFFFFFFFF:FFFFFFFF:FFFFFFF:FFFFFFF,FFFFFFFFFFFFFFFFFFFFFFFFFF:FFFFFFFFFFFF:FFFFFFFFFFFFFFFFFFFFF:F:,:FF:FFFFFFFFF:FFFFFFFFFFFFFFF:FFFFFFFF:F:FFFF:FFF
@A00881:241:HJW2NDRXX:1:2126:19235:22717 2:N:0:CGAGAGAA+GATTGGAG
GGTAGCGGACTACCCGGGTATCTAATCCTGTTTGCTCCCCACGCTTTCGTGCCTCAGTGTCAGTTACAGTCCAGCATATCGCCTTCGCCACTGGTGTTCTTCCTAATATCTACGCATTCCACCGCTACACTAGGAATTCCATATGCCCCTCCTGCACTCAAGCCCAACAGTTTTAGTAGTAGTTCCGAGGTTGAGCCCCGGAATTACGCTACTAACTTGCCGAACCACCTACGCACCCTTTACGCCCAGT
+
FFF,FFFFFFF:FFFFFFFFFFFFFFFFFFFFFFFFFFFFFFFFFFFFFFFFFFFFF:FFFFFFF:FFFFFFFFFF:FFFFFFFFFFFFFFFFFFFFFFFFFFFFFFFFFFFFFFF:FFFFF:FFFFFFFF,FFFFFFFFFFFFFFFFFFFF::FFF:FFFFFFFFFFFFFF,FF::F:FFFFFFFF,F::,FFFFFF:FFFFFFFFFFFFFF:FFFF:FFFF,FFFFFFF:FFFFFF,FFFFFF,FF:F
@A00881:241:HJW2NDRXX:1:2126:25735:22952 2:N:0:CGAGAGAA+GATTGGAG
GGTAGCGGACTACCGGGGTATCTAATCCTGTTTGATCCCCACGCTTTCGTGCTTCAGTGTCAGTTATAGTTTAGTAAGCTGCCTTCGCAATCGGAGTTCTGCGTGATATCTATGCATTTCACCGCTACACCACGCATTCCGCCTACCTCAAATATACTCAAGTCATCCAGTTTCAACGGCAATTTTATGGTTGAGCCACAAACTTTCACCGCTGACTTAAACAACCACCTACGCACCCTTTAAACCCCAT
+
FFFFFFFFFFFFFFFFFFFFFFFFFFFFFFFFFFFFFFFFFFFFFFFFFFFFFFFFFFFFFFFFFFFFFFFFFFFFFFFFFFFFFFFFFFFFFFFFFFFFFFFFFFFFFFFFFFFFFFFFFFFFFFFFFF:FFFFFFFFFFFFFFFFFFFFFFFFFFFFFFFFFFFFFFFFFFF:FFFFFFFFFFF:FFFFFFFFFFFFFFFFFFFFFFFFFFF:FFFFFFFFFFFFFFFFFF,FFFFFF:FFFF:F,:F
@A00881:241:HJW2NDRXX:1:2126:22055:26506 2:N:0:CGAGAGAA+GATTGGAG
GGTAGCGGACTACTAGGGTATCTAATCCTGTTTGCTCCCCACGCTTTCGCGCCTCAGCGTCAGTTGTCGTCCAGCAAGCCGCCTTCGCCACTGGTGTTCCTCCTAATATCTACGCATTTCACCGCTACACTAGGAATTCCGCTTGCCTCTCCGATACTCAAGAACGTCAGTTTCAAATGCAGTTTCCGGGTTGAGCCCGAAGATTTCACATCTGACTTGACATCCCGCCTACGCGCCCTTTACACCCAGT
+
FFFFFFFFFFFFFFFFFFFFFFFFFFFFFFFFFFF:FFFFFFFFFFFFFFFFFFFFFFFFFFFFFFFFFFFFFFFFFFFFFFFFFFFFFFFFFFFFFFF:FFFFFFFFFFFFFFFFFFFFFFFFFFFFFFFFF:FFF:FFFFFFFFFFF:FFFFF:FFF:FFFFFFFFF:FFFFFFFFFFFFF:FFFFFFFFFFFFFFFFFFFFFFFFFFFFF:FFFFFFFFFFFFFFFFFFFF,FFFFFFF:FFF:::F
@A00881:241:HJW2NDRXX:1:2126:16324:26569 2:N:0:CGAGAGAA+GATTGGAG
GGTAGCGGACTACAAGGGTATCTAATCCTGTTTGATCCCCACGCTTTCGTGCTTCAGCGTCAGTTGGGCGCCGGTATGCTGCCTTCGCAATCGGAGTTCTGCGTGATATCTATGCATTTCACCGCTACACCACGCATTCCGCATACTTCTCGCCCACTCAAGGACACCAGTTTCAACGGCACGACGGGGTTGAGCCCCGAAATTTTACCGCTGACTTGGCGTTCCGCCTACGCACCCTTTAAACCCAATA
+
FFF,F:FFFFFF:FFFF:FFFFFFFFFFFFFFFFFFFFFFFFFFFFFFFFFFFFFFFFFFFFFFFFFFFFFF:FFFFFFFFFFFFFFFFFFFFFF:FFFFFFFFF:FFFFFFFFFFFFFFFFFFFFFFFFFFFFFFFFFFFFFFFFFFFFFFFFFFFFFFFFFFFFFFFF,FFFF:FFF:FFFFFFFFFFFF:FF:FFFFFF::FF:FFFFF:FFFFF:FF:FFFFFFFFFFF:FFFF::FFFF::FFF:
@A00881:241:HJW2NDRXX:1:2126:27001:26710 2:N:0:CGAGAGAA+GATTGGAG
GGTAGCGGACTACTCGGGTATCTAATCCTGTTTGCTCCCCACGCTTTCGAGCCTCAGCGTCATTCACAGTCCAGCAAGCCGCCTTCGCCACTGGTGTTCCTCCTAATAGCTACGCATTTCACCGCTACACTAGGAATTCCACTTGCCCCTCCTGCAATCCAGCCGCACTGTTTCAAAAGCAGTCCCTTGGTTGAGCCCTGGGATTTCACTCCTGACTTGCGCAGCCGCCTACGCTCCCTTTACACCCAGG
+
FFF,FFFF,FF:FFFFFFFFFFFFFFFF:FFFFFFFFFFFFFFF:FFFFFFFFFFFFFFFFFFFFFFFFFF:FFF:,:FFFFF,FFFFF,FFFFFFFFFFFFFFF,FF,FF,FFFFFFFF,FFFFFF:F:F,:,F,F:FF:FFFFFF:FFFFFFF:FFFFFFF,FFFF,FF:FF:,F,FF:FFF,:F:FF,FF:FFF:FFFF::,FF:FFFFF:,FFF:FFF,,FF:F:FF:::FF,F:FF,FFFFF,,,
@A00881:241:HJW2NDRXX:1:2126:28556:28150 2:N:0:CGAGAGAA+GATTGGAG
GGTAGCGGACTACAGGGGTATCTAATCCTGTTTGCTCCCCACGCTTTCGTGCATGAGCGTCAGTGTTATCCCAGGGGGCTGCCTTCGCCATCGGTATTCCTCCACATATCTACGCATTTCACTGCTACACGTGGAATTCTACCCCCCTCTGACACACTCTAGCCGTGCAGTCACAAATGCAGTTCCCAGGTTAAGCCCGGGCATTTCACATCTGTCTTACACAACCGCCTGCGCACGCTTTACGCCCAGT
+
FFFFFFFFFFFFFFFFFFFFFFFFFFFFFFFFFFFFFFFFFFFFFFFFFFFFFFFFFFFFFFFFFFFFFFFFFFFFFFFFFFFFFFFFFFFFFFFFFFFFFFFFFFFFFFFFFFFFFFFFFFFFFFFFFFFFFFFFFFFFFFFFFFFFFFFFFFFFFFFF,FFFFFFFFFFFFFFFFFFF,FFFFFFFFFFF:FFFFFFFFFF,FFFFF,FFFFFFFFFFFFFF::FFFF:FFFFF:FFFFFFFFFFFFF
@A00881:241:HJW2NDRXX:1:2126:27444:28260 2:N:0:CGAGAGAA+GATTGGAG
GGTAGCGGACTACGTGGGTATCTAATCCTGTTTGCTCCCCACGCTTTCGTGCCTCAGTGTCAGTTACAGTCCAGCAGATCGCCTTCGCCACTGGTGTTCTTCCCAATATCTACGCATTCCACCGCTACACTGGGAATTCCATCTGCCCCTCCTGCACTCAAGTTTTGCAGTTTTGGTAGTAGTTCCGAAGTTGAGCCCCGGGATTACGCTACCAACTTGCAAGACCACCTACGCACCCTTTACGCCCAGT
+
FF,,FFFF:F:FFFFFFFF,FFFFFFF:FFFFFFFFFFFFFFFFFFFFFFFFFFF:FFFFF,FFF,F:FFFFFFFF:FFFFFFFFFFFFFFFFFFFFFFFFFFFFFF:FFFFFFFFFFFFFFFFFFFFFFFFFFFFFFFFFFFFFFFFFFFFFFFFFFFFFF:FFFFFFF:FFFFFFFFFF:FFFFFFFFFFFFFFFFFFFFF:FF:F:FFFFF,::FFF:,,,F,,FFFFFFF,:FF,FFFF:,,FFFF
@A00881:241:HJW2NDRXX:1:2126:31168:28385 2:N:0:CGAGAGAA+GATTGGAG
GGTAGCGGACTACGAGGGTATCTAATCCTGTTTGCTCCCCACGCTTTCGCGCCTCAGCGTCAGTTGCTGTCCAGCAGGCCGCCTTCGCCACTGGTGTTCCTCCGTATATCTACGCATTTCACCGCTACACACGGAATTCCGCCTGCCTCTCCAGTACTCAAGAACTACAGTTTCAAATGCAGGCTATGGGTTGAGCCCATAGTTTTCACATCTGACTTGCAGTCCCGCCTACACGCCCTTTACACCCAGT
+
FFFFFFFFFFFFFFFFFFFFFFFFFFFFFFFFFFFFFFFFFFFFFFFFFFFFFFFFFFFFFFFFFFFFFFFFFFFFFFFFFFFFFFFFFFFFFFFFFFFFFFFFFFFFFFFFFFFFFFFFFFFFFFFFFFFFFFFFFF:FFFFFFFFFFFFF:FFFFFFFFFFFFF,FFFFFFFFFFFFFFFFFFFFFFFFFFF:FFFFFF:FFFFFFFFFFFFFFFFFFFFFFFFFFFFFFFFFFFFFFFFFFFFFFFF
@A00881:241:HJW2NDRXX:1:2126:19226:29027 2:N:0:CGAGAGAA+GATTGGAG
GGTAGCGGACTACGAGGGTATCTAATCCTGTTTGCTCCCCACGCTTTCGCGCCTCAGCGTCAGTTACCGTCCAGAAAGCCGCCTTCGCCACTGGTGTTCCTCCTAATATCTACGCATTTCACCGCTACACTAGGAATTCCGCTTCCCTCTCCGGCACTCAAGGTCATCAGTTTCAAATGCAGTTCCGGGGTTAAGCCCCGGGTTTTCACATCTGACTTAATAATCCGCCTACGCGCCCTTTACACCCAGT
+
FFFFFFFFFFFFFFFFFFFFFFFFFFFFFF:FFFFFFFFFFFFFFFFFFFFFFFFFFFFFFFFFFFFFFFFFFFFFFFFFFFFFFFFFFFF:FFFF,FFFFFFFFFFFFF,FFFF,,F:F:FFFFFFFFFFFFFFFFFFFFFFFFFFFFFFFFFFFFFFFFFFFFFFF:F:FFFFFFFF:,FFFFFFFFFFF,,FFFFFFFF,FFF:F:F,FF:F:FF:FFF,FFFFFFF,FFF:F:F:,F,F,FFFFFF
@A00881:241:HJW2NDRXX:1:2126:30770:29543 2:N:0:CGAGAGAA+GATTGGAG
GGTAGCGGACTACGGGGGTATCTAATCCTGTTTGCTCCCCACGCTTTCGTGCCTCAGTGTCAGTTACAGTCCAGCAGATCGCCTTCGCCACTGGTGTTCTTCCTAATATCTACGCATTCCACCGCTACACTAGGAATTCCATCTGCCCCTCCTGCACTCAAGCCCGACAGTTTTAGTAGTAGTTCCGAAGTTGAGCCCCGGAATTACGCTACTAACTTGCCAAGCCACCTACGCACCCTTTACGCCCAGT
+
FFFFFFFFFFFFFFFFFFFFFFFFFFFFFFFFFFFFFFFFFFFFFFFFFFFFFFFFFFFFFFFFFFFFFFFFFFFFFFFFFFFFFFFFFFFFFFFFFFFFFFFFFFFFFFFFFFFFFFFFFFFFFFFFFFF:F:FFFFFFFFFFFFFFFFFFFFFFFFFFFFFFFFFFFFFFFFFFFFFFFFFFFFFFFFFFFFFFFFFFF:FFF:FFFFFFF:FFFFFFFFFFFFFFFF,FFFFFFFFFFFF:FFFFFF
@A00881:241:HJW2NDRXX:1:2126:17074:29590 2:N:0:CGAGAGAA+GATTGGAG
GGTAGCGGACTACGAGGGTATCTAATCCTGTTCGATCCCCACGCTTTCGTGCTTCAGCGTCAGTCTCGCTATGGTATGCTGCCTTCGCAATCGGGGTTCTGCGTGATATCTATGCATTTCACCGCTACACCACGCATTCCGCATACCTCTTCCGAACTCCAGTCCCGCAGTTTCAATGGCAAGCGTACGGTTAAGCCGCACGTTTTCACCGCTGACTTGCGGGTCCGCCTACGCACCCTTTAAACCCAAT
+
FFFFFFFFFFFFFFFFFFFFFFFFFFFFFFFFFFFFFFFFFFFFFFFFFFFFFFFFFFFFFFFFFFFFFFFFFFFFFFFFFFFFFFFFFFFFFFFFFFFFFFFFFFFFFFFFFFFFFFFFFFFFFFFFFFFFFFFFFFFFFFFFFFFFFFFFFF:FFFFFFFFFFFFFFFFFFF:FFFFFFFFFFFFFFFFFFFFFFFFFFFFFFFFFFFFFFFFFFFFF:FF:FFFFFF,FFFFFFFFF:FFFFF:FFF
@A00881:241:HJW2NDRXX:1:2126:16685:30420 2:N:0:CGAGAGAA+GATTGGAG
GGTAGCGGACTACGAGGGTATCTAATCCTGTTTGATACCCGCACTTTCGAGCATCAACGTCAGTTACGGTCCAGCAGGCTGCCTTCGCAATCGGAGTTCTTCGTGATATCTATGCATTTCACCGCTACACCACGAATTCCGCCTGCCTATGCCGCACTCAAGGCCCCCAGTTTCAACTGCAATTCTACGGTTGAGCCGCAAACTTTCACAACTGACTTAAGGACCCGTCTACGCTCCCTTTAAACCCAAT
+
FFFFFFFFFFFFFFFFFFFFFFFFFFFFFFFFFFFFFFFFFFFFFFFFFFFFFFFF:FFFFFFFFFFFFFFFFFFFFFFFFFFFFFFFFF:FFFFFFFFFFFF:FFFFFFFFFFFFFFFFFFFFFFFFFFFFFFFFFFFFFFFFFFFFFFFFFFFFFFFF:FFFFFFFFFFFFFF:FF:FFFFFFFFFFFFFFFFFFFFFFFFF:FFF:FFFFFFFFFFFFFFFFF:FFF:FFFFFFFFFFFF,FFFFFF
@A00881:241:HJW2NDRXX:1:2126:26178:30765 2:N:0:CGAGAGAA+GATTGGAG
GGTAGCGGACTACGGGGGTATCTAATCCTGTTTGCTCCCCACACTTTCGTGCCTCAACGTCAGTTACAGTCCAGAAAGTCGCCTTCGCCACCGGTGTTCTTCCTAATATCTACGCATTTCACCGCTACACTAGGAATTCCACTTTCCTCTCCTGCACTCAAGATGAATAGTTTTAGTTGCAGTTCCTCAGTTGAGCCGAGGGGTTTCACAACTAACTTGTTCTCCCGTCTACGCACCCTTTACACCCAAT
+
FFF,FFFF:FF,FFFFFFFFFFFFFFFFFFFFFFFFFFFFFFFFFFFFFFFFFFFF:FFFFFFFFFF:FFFFFFFF,FFFFFFFFFFFFFFFFFFFFFFFFF:FFFFFFFFFFFFFFFFFFFFFFFFFFFFFFFFFFFFFFFFFFFFFFFFFFFFFFFFFFFFFFFFF,:FFFFFFFFFFFF,FFFFFFF,FFFFFFFFFFFFF,FF,FFFFF:,FFFFFFFFFF:F,:FF:FFF:FF,:FFF:FFFF,F
@A00881:241:HJW2NDRXX:1:2126:27507:30968 2:N:0:CGAGAGAA+GATTGGAG
GGTAGCGGACTACCTGGGTATCTAATCCTGTTTGCTCCCCACGCTTTCGCGCCTCAGCGTCAGTTAATGTCCAGCAGGCCGCCTTCGCCACTGGTGTTCCTCCCGATATCTACGCATTCCACCGCTACACCGGGAATTCCGCCTGCCTCTCCATCACTCATGGACTGCAGTTTCAAATGCAGTCTATGGGTTGAGCCCATAGTTTTCTCATCTGACTTGCAATCCCGCCTACTCGCCCTTTACACCCAGT
+
FFF,FFFF,FF,FFFFFFF:FF:F,FF:FF:FFF:FFFFFFFF:FFF:FFF:FFF,FFF:FFFFFFFFFFFF:FFFFFFFFFFFFFF:FFFFFFFF:FFF:FFFFFFFFFFFFFF:FFF,F:FF:FFFFFFFFFFFFFFF:F:FF,FFFFF:FFFFFFFF,FFFFFFFFFFFF:F,FFF,FFFFFFFFFF:FF:F,:FFFF:FF:FF,FFFFFFFFFFF:FFFFF,FFFFFF:FFFFFFFFF:,F,F:F:
@A00881:241:HJW2NDRXX:1:2126:30436:31814 2:N:0:CGAGAGAA+GATTGGAG
GGTAGCGGACTACGGGGGTATCTAATCCTGTTCGCTCCCCACGCCCTCGTGCCTCAGCGTCAATAGACGATTCGCGAGATGCCTTCGCAATCGGCGTTCTGAGTGATCTCTATGCATTTCACCGCTACACCACTCATTCCTCCCGCGGCATCGCCATTCCAGCCACACAGTATTGGAGGCACCCCCGACGTTGAGCGCCGGCATTTCACCTCCAACTTGCACGACCGCCTACGCACCCTTTAAACCCAAT
+
FFFFFFFFFFFFFFFFFFFFFFFFFFFFFFFFFFFFFFFFFFFFFFFFFFFFFFFFFFFFFFFFFFFFFF:FFFFFFFFFFFFFFFFFFFFFFFFFFFFFFFFFFFFFFFFFFFFFFFF:FFFFFFFFFFFFFFFFFFFFFFFFFFFFFFFFFFF,FFFFFFFFFF:FFFF:FFFFFFFFFFF:FFFFFFF:FFFFFFFFFFF,FFFFFF:FF:FFFFFFFFFFFFFFFFFFFFFFFFFFFFFFFFFF:F
@A00881:241:HJW2NDRXX:1:2126:29613:31955 2:N:0:CGAGAGAA+GATTGGAG
GGTAGCGGACTACGAGGGTATCTAATCCTGTTTGCTCCCCACGCTTTCGTGCCTCAGTGTCAGTTACAGTCCAGCAGATCGCCTTCGCCACTGGTGTTCTTCCTAATATCTACGCATTCCACCGCTACACTAGGAATTCCATCTGCCCCTCCTGCACTCAAGTCCGACAGTTTTAGTAGTAGTTCCGAAGTTGAGCCTCGGGATTACGCTACTAACTTGCCAAACCACCTACGCACCCTTTACGCCCAGT
+
FFFFFFFFFFFFFFFFFFFFFFFFFFFFFFFFFFFFFFFFFFFFFFFFFFFFFFFFFFFFFFFFFFFFFFFFFFFFFFFFFFFFFFFFFFFFFFFFFFFFFFFFFFFFFFFFFFF:FFFFFFFFFFFFFFFFFFF:FFFFFFFFFFFFFFFFFFFFFFFFFFFFFFFF,FF,FFFFFFFFF:FFFF,F,FFF:FFFFFFF:FFFFFF,FFFFFFFFFFFFFFFFFFFFFFFFFF:FFFFFFFFFFFFFFF
@A00881:241:HJW2NDRXX:1:2126:24867:33317 2:N:0:CGAGAGAA+GATTGGAG
GGTAGCGGACTACGAGGGTATCTAATCCTGTTTGCTCCCCACGCTTTCGAGCCTCAACGTCAGTTACCGTCCAGTAAGCCGCCTTCGCCACTGGTGTTCCTCCTAATATCTACGCATTTCACCGCTACACTAGGAATTCCGCTTACCTCTCCGGCACTCAAGCTACACAGTTTCCAATGCAGTCCACGGGTTGAGCCCATGCCTTTCACATCCGACTTGCACAGCCGTCTGCGCTCCCTTTACACCCAGT
+
FFF,FFFFFFF,FFFFFFFFFFF:FFFFFFFFFFFFFFFFFFFFFFFFFFF:FFF:FFFFF:FFFFFFFFF,FFFFFFFFFFFFFFFFFFFFFFFFFFFFFF:FF::FFFFFFFFFFFFFFFFFFFFFF:F:FFF:FFFFFFFF:FFFFFFFFFFF:FF,FFFFF:FFFFFFFFF:FFFFFFFFFFFFFFFFFFFFF:F,F,F:F,FFFFF:F,,F:FFFFFFF:FFF:FF:F,FFFFFF:FFFF,FFF,
@A00881:241:HJW2NDRXX:1:2126:28302:33912 2:N:0:CGAGAGAA+GATTGGAG
GGTAGCGGACTACTGGGGTATCTAATCCTGTTTGCTCCCCACGCCTTCGAGCCTCAACGTCAGTTGCCGTCCAGTAAGCCGCCTTCGCCACTGGTGTTCCTCCTAATATCTACGCATTTCACCGCTACACTAGGAATTCCGCTTACCTCTCCGGCACTCAAGCCGTACAGTTTCCAGAGCAGCCCCGAGGTTAAGCCCCGGTATTTCACTCCAGACTTGCACCGCCGTCTACGCTCCCTTTACACCCAGT
+
FF:FFFFFFFF,FFFFFFF:FFFFFFFFFFFFFFFFFFFFFFFFFFFFFFFFFFFF:FFFFFFFFFFFFFFFFFFFFFFFFFFFFF:FFFFFFFFFFFFFFF:FFFFFFFFF:FFFFFFFFFFFFFFFFFF:FFFFFFF:,:FF:FFFFFFFFFFFFFFFFFFFFFF:FF,FFFFFFFFFFFFFFFFFFFFFFF:F:F:FFF,FFFFFF:FF,:F,FF:F:F:FFF:FFF,F:FFFFF,FFFFFFF,F::
@A00881:241:HJW2NDRXX:1:2126:26422:34194 2:N:0:CGAGAGAA+GATTGGAG
GGTAGCGGACTACATGGGTATCTAATCCTGTTTGCTCCCCACGCTTTCGTGTCTCAGCGTCAGTTACGTCCCAGTTAACCGCCTTCGCCTCTGGTCTTCTTACTAATATCTACGCATTCTACCGCTACACTAGTAATTCCGTTAACCTCTTCCGCACTCTAGCCTCCCAGTATCTGATGCAGTTCTATGGTTAAGCCACAGGATTTCACATCAGACTTAAAAGGCCGCCTACGCACCCTTTACGCCCAGT
+
FFFFFFFFFFFFFFFFFFFFFFFFFFFFFFFFFFFFFFFFFFFFFFFFFFFFFFFFFFFFFFFFFFFFFFFFFFFFFFFFFFFFFFFFFFFFFFFFFFFFFFFFFFFFFFFFFFFFFFFFFFFFFFFFFFF,FFFFFFFFFFFFFFFFFFFFFFFFFFFFFFF,FFFFFFFFFFFFFFFFFFFFFF:FFFFFFFFFFFFFFFFFFFF:FFF:FFFFFF:FFFFFFFFFFFFFFFFFFFFF:FFFFFF:FF
@A00881:241:HJW2NDRXX:1:2126:22779:34648 2:N:0:CGAGAGAA+GATTGGAG
GGTAGCGGACTACGGGGGTATCTAATCCTGTTTGCTCCCCACGCTTTCGCGCCTCAGCGTCAGTTAATGTCCAGCAGGCCGCCTTCGCCACTGGTGTTCCTCCGTATATCTACGCATTTCACCGCTACACACGGAATTCCGCCTGCCTCTCCATCACTCAAGAACTACAGTTTCAAATGCAGTTCCAGGGTTAAGCCCTGGAATTTCACATCTGACTTGCAATCCCGCCTACACGCCCTTTACACCCAGT
+
FFFFFFFFFFFFFFFFFFFFFFFFFFFFFFFFFFFFFFFFFFFFFFFFFFFFFFFFFFFFFFF:FFFFFFFFFFFFFFFFFFFFFFFFFFFFFFFFFFFFFFFFF,FFFFFFFFFFFFFFFFFFFFFFFFFFFFFFFFFFFFFFFFFFF:FFFFFFFFFFFFFFFFFFFFFFFF:FFFFF,FFFFFF:FFFFFFF:FFFFFFFFFFFFFFFFFF:,FFFFF,FFFFFFFFFFFFFFFFFFFFFFFF:FFF
@A00881:241:HJW2NDRXX:1:2126:29649:34961 2:N:0:CGAGAGAA+GATTGGAG
GGTAGCGGACTACTAGGGTATCTAATCCTGTTTGCTCCACACGCTTTCGCGCCTCAGCGTCAGTTGTCGTCCAGCAAGCCGCCTTCGCCACTGGTGTTCCTCCTAATATCTACGCATTTCACCGCTACACTAGGAATTCCGCTTGCCTCTCCGATACTCAAGGGCTACAGTTTCAAATGCAGCCCCGGGGTTGAGCCCCGGTAGTTCACATCTGACTTGCAGCTCCGCCTACACGCCCGTTACACCCAGT
+
FF:,F:FFFFFFFFFFFFF:FFFFFFFFFFFFFFFFFFFFFFFFFFFFFFFFFFFFFFF:FFFFFFF:FFFFFFFFFFFFFFFFFFFFFFFFFFFFFFFFFFFFF:FFFFFFFFFFF:FFFFFFFFFFFFF,FFF,FFFF:F:FFFFFF:FFFFFFFFF,FFFFFFFFFF:FFFF:FFFFFFFFFFFFF,FFFFFFFFFFF,F:FFFFFFFFFFFFFFFFF:FFF:FF:FF:F:F:FF:FF,FFFFF:F:
@A00881:241:HJW2NDRXX:1:2126:29351:35196 2:N:0:CGAGAGAA+GATTGGAG
GGTAGCGGACTACAAGGGTATCTAATCCTGTTTGATACCCACACTTTCGAGCATCAGCGTCAGTTACAGTCCAGCAGGCTGCCTTCGCAATCGGAGTTCTTCGTGATATCTAAGCATTTCACCGCTACACCACGAATTCCGCCTGCCTCTACTGTACTCAAGACACCCAGTATCAACTGCAATTTTACGGTTGAGCCGCAAACTTTCACAACTGACTTAAGCGTCCGCCTACGCACCCTTTAAACCCAAT
+
FF:FFFFFFFFFFFFFFFFF:FF:FFFFFFFFF:FFFFFFFFFFFFFFFFFFFFFFFFFFFFF:FFFFFFFFFFFFFFFFFFFFFFFFFFFFFFFF,FFFFFFFFFFFFFFFFFFFFFFFFFFFFFFFFFFFFFF:FFFFFFFFFFFFFFFFF:FFFFFFFFFF,FFFFF:FFFF:FFFFF:,FFFFF:FFFFFFFFF:,,FFFFFF,FFFFFFF:FFFFFFFFFFFFFFF,FF,,FF:FFFFFFFFFFF
@A00881:241:HJW2NDRXX:1:2126:23999:35540 2:N:0:CGAGAGAA+GATTGGAG
GGTAGCGGACTACTAGGGTATCTAATCCTGTTTGCTCCCCACGCCTTCGAGCCTCAACGTCAGTTGCCGTCCAGTAAGCCGCCTTCGCCACCGGTGTTCTTCCTAATATCTACGCATTTCACCGCTACACTAGGAATTCCGCTTTCCCCTCCAGTACTCAAGATTAGTCGTGTTAGGTGCAGTTCGTCAGTTAGGCCGAGGTCTTTCACAGCTACCTTGCTCATCCGGCTACGCCCCCGTTACACCCACT
+
FF::FFFFFFFFFFFFFFFF:FFFFFFFFFFFFFFFFFFF,FFFFFFFFFFFFFFFFFFFFFF:FFFFFFFFFFFFFFFFFFFF,FF:FFFF:FFF,FFF:F:FFFFFFFFFFFF,:FFFFFFFFFFFFFFFFFF,FFFFFF,F,FF,FFFFFFF,FF:FFF,,:FFF:,,,:FFF,FFFFFFFF,FFFF,::,FFF:FFFF,,FFFFFFFFF::F:,F,FF,F:FF:FFFF:F,F,FF,F,F:FFF,F,
@A00881:241:HJW2NDRXX:1:2126:22580:36683 2:N:0:CGAGAGAA+GATTGGAG
GGTAGCGGACTACTAGGGTATCTAATCCTGTTTGATCCCCACGCTTTCGTGCTTCAGCGTCAGTTGAGCGCCGGTATGCTGCCTTCGCAATCGGAGTTCTGCGTGATATCTATGCATTTCACCGCTACACCACACATTCCGCATACTTCTCGCTCACTCAAGTCGACCAGTTTCAACGGCTCGAAGAGGTTGAGCCTCTCAATTTTACCGCTGACTTGACCGACCGCCTACACACCCTTTAAACCCAATA
+
FFFFFFFFFFFFFFFFFFFFFFFFFFFFFFFFFFFFF:FFFFFFFFFFFFFFFFFFFFFFFFFFFFFFFFFFFFFFFFFFFFF:FFFFFFFFFFFFFFFFFFFFFFFFFFFFFFFFFFFFFFFFFFFFFFFFFFFF:FFFFFFFF:FFFFFFFFFFFFFF,FFF:FFFFFFFFFFFFFFFFFFFFFFFF,FFFFFFFFFFF:FF,FFF:FFFFF:FFF:FFFF:FFFF:F,FFF:FFFFF,FFFFFF:FF
@A00881:241:HJW2NDRXX:1:2127:29252:1047 2:N:0:CGAGAGAA+GATTGGAG
GGTAGCGGACTACCAGGGTATCTAATCCTGTTTGCTCCCCACGCTTTCGCGCCTCAGCGTCAGTTAATGTCCAGCAGGCCGCCTTCGCCACTGGTGTTCCTCCGTATATCTACGCATTTCACCGCTACACACGGAATTCCGCCTGCCTCTCCATCACTCAAGAATCACAGTTTCAAATGCAGGTCCAGGGTTAAGCCCTGGAATTTCACATCTGACTTGCGATCCCGCCTCCACGCCCTTTACACCCAGT
+
FFFFFFFFFFFFFFFFFFFFFFFFFFFFFFFFFFFFFFFFFFFFFFFFFFFFFFFFFFFFFFFFFFFFFFFFFFFFFFFFFFFFFFFFFFFFFFFFFFFFFFFFFFFFFFFFFFFFFFFFFFFFFFFFFFFFFFFFFFFFFFFFFFFFFFFF:FFFFFFFFFFFFFFFFFFFFFFFFF:F:FFFFFFFF:FFF,FFFFFFF::F:FFFFFFFFFFFFFFFFFFFFFFFFF,F,F:FFFFFF:,FFFFFFF
@A00881:241:HJW2NDRXX:1:2127:29261:1063 2:N:0:CGAGAGAA+GATTGGAG
GGTAGCGGACTACCAGGGTATCTAATCCTGTTTGCTCCCCACGCTCTCGCGCCTCAGCGTCAGTTGTCGTCCAGCAATCCGCCTTCGCCACTGGTGTTCTTCCGTATATCTACGCATTTCACCGCTACACACGGAATTCCGATTGCCTCTCCGATACTCAAGACCGGCAGTTTCAAATGCAGGCTATGGGTTAAGCCCATAGTTTTCACATCTGACTTGTCGGCCCGCCTACGCGCCCTTTACACCCAGT
+
FFFFFFFFFFFFFFFFFFFFFFFFFFFFFFFFFFFFFFFFFFFFFFFFFFFFFFFFFFFFFFFFFFFFFFFFFFFF:FFFFFFFFFFFFFFFFFFFFFFFFFFFFFFFFFFFFFFFFFFFFFFFFFFFFFFFFFFFFFFFFF:FFFFFFFFFFFFFFFFFFFFFFFFFFFFFFFFFFFFFFFFFFFFFFFFFFFFFF:FFFFFFFFFFF:FFFF:FFFFFFFFFFFFFFF:FFFFF:FFFFFFFFFF:FF
@A00881:241:HJW2NDRXX:1:2127:21540:2503 2:N:0:CGAGAGAA+GATTGGAG
GGTAGCGGACTACTGGGGTATCTAATCCTGTTTGCTCCCCACGCCCTCGTGCCTCAGCGTCAATAGACGATTCGCGAGATGCCTTCGCAATCGGCGTTCTGAGTGATCTCTATGCATTTCACCGCTACACCACTCATTCCTCCCGCGGCATCGCCATTCCAGCCACACAGTATTGGAGGCACCCCCGACGTTGAGCGCCGGCATTTCACCTCCAACTTGCACGACCGCCTACGCACCCTTTAAACCCAAT
+
FFFFFFFFFFFFFFFFFFFFFFFFFFFFFFFFFFFFFFFFFFFFFFFFFFFFFFFFFFFFFFFFFFFFFFFFFFFFFFFFFFFFFFFFFFFFFFFFFFFFFFFFFFFFFFFFFFFFFFFFFFFFFFFFFFFFFFFFFFFFFFFFFFFFFFFFFFFFFFFFFFFFFFFFFFF:FFFFFFFFFFFFFFFFFFFFFFFFFFFFFFFF,FFFFFFFFFFFFFFFFFFFFFFFFFFFFFFFFFFFFFFFFFFFFF
@A00881:241:HJW2NDRXX:1:2127:30110:2503 2:N:0:CGAGAGAA+GATTGGAG
GGTAGCGGACTACGGGGGTATCTAATCCTGTTTGCTCCCCACGCTTTCGCGCCTCAGCGTCAGTTGTCGTCCAGCAAGCCGCCTTCGCCACTGGTGTTCCTCCGTATATCTACGTATTTCACCGCTACACACGGAATTCCGCTTGCCTCTCCGATACTCAAGATAGACAGTTTCAAATGCAGTTTCCGGGTTGAGCCCGGAGATTTCACATCTGACTTGCCTACCCGCCTACGCGCCCTTTACACCCAGT
+
FFFFFFFFFFFFFFFFFFFFFFFFFFFFFFFFFFFFFFFFFFFFFFFFFFFFFFFFFFFFFFFFFFFFFFFFFFFFFFFFFFFFFFFFFFFFFFFFFFFFFFFFFFFFFFFFFFFFFFFFFFFFFFFFFFFFFFFFFFFFFFFFFFFFFFFFFFFFFFFFFFFFFFFFFFFFFFFFFFFFFFFFFFFFFFFFFFFFFFFFFFFFFFFFFFFFFFFFFFFFF:FFFFFFF:FF,:FFFFFFFFFFF,FFF:
@A00881:241:HJW2NDRXX:1:2127:18123:3129 2:N:0:CGAGAGAA+GATTGGAG
GGTAGCGGACTACCTGGGTATCTAATCCTGTTTGCTCCCCACACTTTCGTGCCTCAACGTCAGTAATTGTCCAGAAAGTCGCCTTCGCCACTGGTGTTCCTCCTAATATCTACGCATTTCACCGCTACACTAGGAATTCCACTTTCCTCTCCAACACTCAAGGGAAGTAGTTTTGGTTGCAGTTCCTCAGTTAAGCCGAGGGATTTCACAACCAACTTGCTTCTCCGTCTACACACCCTTTACACCCAAT
+
FFFFFFFFFFFFFFFFFFFFFFFFFFFFFFFFFFFFFFFFFFFFFFFFFFFFFFFFFFFFFFFFFFFFFFFFFFFFFFFFFFFFFFFFFFFFFFFFFFFFFFFFFFFFFFFFFFFFFFFFFFFF:FFFFFFFFFFFFFFFFFFFFFFFFFFFFFFFFFFFFF:FFFFFFFFFFFFFFFFFF:FFFFFF:FFFFFFFFF:FFFFFFFFFFFFFFF:FFFFFFFFFFFFFFFFF:::FFFFFFFFFFFFF,F
@A00881:241:HJW2NDRXX:1:2127:26765:3161 2:N:0:CGAGAGAA+GATTGGAG
GGTAGCGGACTACAAGGGTATCTAATCCTGTTTGATACCCGCACTTTCGAGCATCAACGTCAGTTACGGTCCAGCAGGCTGCCTTCGCAATCGGAGTTCTTCGTGATATCTATGCATTTCACCGCTACACCACGAATTCCGCCTGCCTATGCCGCACTCAAGGCCCCCAGTTTCAACTGCAATTCTACGGTTGAGCCGCAAACTTTCACAACTGACTTAAGGACCCGTCTACGCTCCCTTTAAACCCAAT
+
F:FFFF,FF:FFFFF::FFFFFFFFF:FFFFFFFFFFFFFFFFFFFFFFFFFFFFFFFFFFFF:FFFFFFFFFFFFFFFFF,FFFFFFFFFFFFF:F:FFFFF:FFFF:FF,FFFFFFFFFFF:FFF:FFFFFFFFF,F:FFFFFFFFFF,FFFF:FFFFFFFFFFFFF:,FFF:FFFF,FFFFFFFFFFFFFFFFFFF:,FFFFFFFFF:,FFFF::FFF:FFFFFF:FFF:FFFFFFFF,F:FFFF:F
@A00881:241:HJW2NDRXX:1:2127:28293:3333 2:N:0:CGAGAGAA+GATTGGAG
GGTAGCGGACTACTAGGGTATCTAATCCCGTTCGCTCCCCTGGCTTTCGCATCTCAGCGTCAGCTTCGGTCCAGAAAGGCGCCTTCGCCACCGGTGTTCTTCCCAATATCTACGCATTTCACCGCTACACTGGGAATTCCCCTTTCCTCTCCCGCGCTCAAGCCTGCCAGTATCCGGAGCCCTACGGGGTTGAGCCCCGCATTTTAACTCCGGACTTAACATGCCGCCTACATGCGCTTTACGCCCAATG
+
FFFFFFFFFFFFFFFFFFFFFFFFFFFFFFFFFFFFFFFFFFFFFFFFFFFFFFFFFFFFFFFFFFFFFFFFFFF:FFFFFFFFFFFFFFFFFFFFFFFFFF:FFFFFFFFF:FFFFFFFFFFFFFFF,FFFFF:FFFFFFFFFFFFFFFFFFF:FFFFFFFFFFFFFFF:FFFFFFFFFFFFFFFFFFFFFFFFFFFFFFFFFFFFFFFFFFFFFFF:FFFFFFFFF:FFFFFFFFF:FFFFFFFFFFF
@A00881:241:HJW2NDRXX:1:2127:14407:3583 2:N:0:CGAGAGAA+GATTGGAG
GGTAGCGGACTACCAGGGTATCTAATCCTGTTTGCTCCCCACGCTCTCGCGCCTCAGCGTCAGTTGTCGTCCAGCAATCCGCCTTCGCCACTGGTGTTCTTCCGTATATCTACGCATTTCACCGCTACACACGGAATTCCGATTGCCTCTCCGATACTCAAGACCATCAGTTTCAAATGCAGGCCATGGGTTAAGCCCATGGTTTTCACATCTGACTTGACAGCCCGCCTACGCGCCCTTTACACCCAGT
+
FFFFFFFFFFFFFFFFFFFFFFFFFFFFFFFFFFFFFFFFFFFFFFFFFFFFFFFFFFFFFFF:FFFFFFFFFFFFFFFFFFFFFFFFFFFFFFFFFFFFFFFFFFFFFFFFFFFFFFFFFFFFFFFFFF:FFFF,FFFFFFFFFFFFFFFFFFFFFFFF:FFFFFF:FFFFFFFFFFFFFFFFFFFFFFFFFF:FF:FFFFFFFFFFFFF,FFF:FF:FFFFFFFF:FF:FFFFFFFFFFF:FFFF:F:
@A00881:241:HJW2NDRXX:1:2127:28655:4053 2:N:0:CGAGAGAA+GATTGGAG
GGTAGCGGACTACGAGGGTATCTAATCCTGTTTGCTCCCCACGCTTTCGTGCCTCAGCGTCAGTTACGTCCCAGTTAACCGCCTTCGCCTCTGGTCTTCTTACTAATATCTACGCATTCTACCGCTACACTAGTAATTCCGTTAACCTCTTCCGCACTCCAGCCTCCCAGTATTTGATGCAGTTCTATGGTTAAGCCACAGGATTTCACATCAAACTTAAAAGACCGCCTACGCACCCTTTACGCCCAGT
+
FFFFFFFFFFFFFFFFFFFFFFFFFFFFFFFFFFFFFFFFFFFFFFFFFFFFFFFFFFFFFFFFFFFFFFFFFFFFFFFFFFFFFFFFFFFFFFFFFFFFFF:FFFFFFFFFFFFFFFFFFFFFFFFFFFFFFFFFFF:FFFFFFFFFFFFFFFFFFFFFFFFFFFFFF,,,:FFFFFF,FFFFFFFFFFFFFF:FFF:FFFF,FFFFFFFFFF:FF,FFFFF:F:,FFFFFFFFFFFF:FF,:F:FF:F
@A00881:241:HJW2NDRXX:1:2127:24270:4257 2:N:0:CGAGAGAA+GATTGGAG
GGTAGCGGACTACACGGGTATCTAATCCTGTTTGCTCCCCACGCTTTCGCGCCTCAGCGTCAGTTGCTGTCCAGCAGGCCGCCTTCGCCACTGGTGTTCCTCCGTATATCTACGCATTTCACCGCTACACACGGAATTCCGCCTGCCTCTCCAGTACTCAAGAACTACAGTTTCAAATGCAGGCTATGGGTTGAGCCCATAGTTTTCACATCTGACTTGCAGTCCCGCCTACACGCCCTTTACACCCAGT
+
FFFFFFFFFFFFFFFFFFFFFFFFFFFFFFFFFFFFFFFFFFFFFFFFFFFFFFFFFFFFFFFFFFFFFFFFFFFFFFFFFFFFFFFFFFFFFFFFFFFFFFFFFFFFFFFFFFFFFFFFFFFFFFFFFF,FFFFFFFFFFFFFFFFFFFFFFFFFFFFFFFFFFFFFFFFFFFFFFFFFFFFFF:FFFFFFFFFFFFFFFFFFFFFFFFFFFFFFFFFFFFFFFFFFFFFFFFFFFFFFFFFFFFFFFF
@A00881:241:HJW2NDRXX:1:2127:25256:4492 2:N:0:CGAGAGAA+GATTGGAG
GGTAGCGGACTACTCGGGTATCTAATCCTGTTTGCTCCCCACGCTTTCGAGCCTCAACGTCAGTTACCGTCCAGTAAGCCGCCTTCGCCACTGGTGTTCCTCCTAATATCTACGCATTTCACCGCTACACTAGGAATTCCGCTTACCTCTCCGGCACTCTAGACCAACAGTTTCCAATGCAGTCCTGGGGTTAAGCCCCAGCCTTTCACATCAGACTTGCTCTTCCGTCTACGCTCCCTTTCCACCCAGT
+
FF::FFFF:FF,FFFFFF,,FFF,FFFFFFF,FFFFFFFFFFFFFFFFFFFFFFFFFFFFFFF,FFFFFFFFFFFFFFFFFFFFFFFFFFFFFFFFF:FFFFFFFFF:FFF::FFFFFFFFFFFF:FFF,F,FFFFFFFFFFFF:FFFFFFFFFF,F,:F::F,FFFFFF:FFFFFF:FFFFFFFFFFFFF:F,FFFFFF:FFFFFF,FFFFFFFFFFFF::FF,F:FFF::F:FFFFFF:,F,F:F,FF
@A00881:241:HJW2NDRXX:1:2127:21902:4633 2:N:0:CGAGAGAA+GATTGGAG
GGTAGCGGACTACCAGGGTATCTAATCCTGTTTGCTCCCCACGCTCTCGCGCCTCAGCGTCAGTTGTCGTCCAGCAATCCGCCTTCGCCACTGGTGTTCTTCCGTATATCTACGCATTTCACCGCTACACACGGAATTCCGATTGCCTCTCCGATACTCAAGACCGGCAGGTTCAAATGCAGGCTATGGGTTAAGCCCATAGTTTTCACATCTGACTTGTCGGCCCGCCTACGCGCCCTTTACACCCAGT
+
FF::FFFFFFFFFF:FFFFFFFFFFFFFFF:FFFFFFFF:FFFFFFFFFFFFFFF::FFFFFFFFFFF:FFFFFFF,FFF:FFFFFFFFFFFFFFFFFFFFFFFFFF,F:FFFFFFFFFFFFFFFFFFFF:FFFFFFFFFFFFF,F:FF:FFF:FF,FF:FF:FF::FFF,FFFF::FFFFFFFFFFFFFFF,FFFFFFFFF,FFFFF:FFFFF:F:FFFFFF,:F:FFFF:FFF,FF,FFF:,F:FFFF
@A00881:241:HJW2NDRXX:1:2127:30978:4633 2:N:0:CGAGAGAA+GATTGGAG
GGTAGCGGACTACTCGGGTATCTAATCCTGTTTGATACCAGCACTTTCGAGCATCAACGTCAGTTACGGTCCAGCAGGCTGCCTTCGCAATCGGAGTTCTTCGTGATATCTATGCATTTCACCGCTACACCACGAATTCCGCCTGCCTATGCCGCACTCAAGGCCCCCAGTTTCAACTGCAATTCTACGGTGGAGCCGCAAACTTTCACAACTGAGTTAAGGACCCGTCTACGCTCCCTTTAAACCCAAT
+
FF,:F:FFFFFFFFFFFFF::F:,F:FFFFFFFF,FF:FFFFFFFFFFFFFFFFFFFFFF:::,FF:FFFFFFF:FFFF:FFFFFFFFFFFFFFFFFF,FF:FFF,F,FFFFFF:FF,FFFFFF:FFFFF,FFFF,FFFFFFFFFFFFFFF:FF:,:,,,FFF:FFFFF:FFFF:F,:::FFFF:F:FFFF,F,FF::FF,FF,:F,:FFF,FF,,FFF,F::FF,FFF::FF::F:F,FF:,,,F:,FF
@A00881:241:HJW2NDRXX:1:2127:27832:4883 2:N:0:CGAGAGAA+GATTGGAG
GGTAGCGGACTACCCGGGTATCTAATCCTGTTTGATACCCGCACTTTCGAGCATCAACGTCAGTTACGGTCCAGCAGGCTGCCTTCGCAATCGGAGTTCTTCGTGATATCTATGCATTTCACCGCTACACCACGAATTCCGCCTGCCTATGCCGCACTCAAGGCCCCCAGTTTCAACTGCAATTCTACGGTTGAGCCGCAAACTTTCACAACTGACTTAAGTACCCGTCTACGCTCCCTTTAAACCCAAT
+
FFFFFFFFFFFFFFFFFFFFFFFFFFFFFFFFFFFFFFFFFFFFFFFFF:FFFFFFFFFFFFFFFFFFFFFFFFFFFFFFFFFFFFFFFFFFFFFFFFFFFFFFFFFFFFFFFFFFFFFFFFFFFFFFFFFFFFFFFFFFFFFFF:FFFFFFFFFFFFFFFFF:FFFFFFFFFFFFFFF:FFFFFFFFFFFFFFFF:FFFFFFF,FFF:FFFFFFFFFFFF,FFFFFFFFF:FFFFFFFFFFFFFFFFFF
@A00881:241:HJW2NDRXX:1:2127:17436:8108 2:N:0:CGAGAGAA+GATTGGAG
GGTAGCGGACTACTTGGGTATCTAATCCTGTTTGCTCCCCACGCTTTCGTGCCTCAGTGTCAGTTACAGTCCAGTAAACCGCCTTCGCCGCCGGTGTTCTTCCTAATATCTACGCATTCCACCGCTACACTAGGAATTCCGTTTACCCCTCCTGCACTCAAGCCCAACAGTTTTAGTAGTAGTTCCGAAGTTGAGCCCCGGAATTACGCTACTAACTTGCTGAGCCACCTACGCACCCTTTACGCCCAGT
+
FFFFFFFFFFFFFFFFFFFFFFFFFFFFFFFFFFFFFFFFFFFFFFFFFFFFFFFFFFFFFFFFFFFFFFFFFFFFFFFFFFFFFFFFFFFFFFFFFFFFFFFFFFFFFFFFFFF:FFFFFFFFFFFFFFFFFFF:FFFFF,FFFFFFFFFFFFFFFFFFF:FFFFFFFFFFFFFFFFFFFFFFFF:FFFFFFFFFFFFFFFFFFFFFFFFFFFFFFFFFFFF:FF:FFFFFFFFFFFFFFFF,FFFFFF
@A00881:241:HJW2NDRXX:1:2127:25319:8108 2:N:0:CGAGAGAA+GATTGGAG
GGTAGCGGACTACTTGGGTATCTAATCCTGTTTGCTCCCCACGCTTTCGCGCCTCAGCGTCAGTTGCTGTCCAGCAGGCCGCCTTCGCCACTGGTGTTCCTCCGTATATCTACGCATTTCACCGCTACACACGGAATTCCGCCTGCCTCTCCAGTACTCAAGAACTACAGTTTCAAATGCAGGCTATGGGTTGAGCCCATAGTTTTCACATCTGACTTGCAGTCCCGCCTACACGCCCTTTACACCCAGT
+
FFFFFFFFFFFFFFFFFFFFFFFFFFFFFFFFFFFFFFFFFFFFFFFFFFFFFFFFFFFFFFFFFFFFFFFFFFFFFFFFFFFFFFFFFFFFFFFFFFFFFFFFFFFFFFFFFFFFFFFFFFFFFFFFFFFFFFFFFFFFFFFFFFFFFFFFFFFFFFFFFFFFFFFFFFFFFFFFFFFFFFFFF,FFFFFFFFFFFFFF:FFFFFFFFFFFFFFFFF:FFFFFFFFFFFFFFF:FFFFFFFFFFFFFFF
@A00881:241:HJW2NDRXX:1:2127:15998:8656 2:N:0:CGAGAGAA+GATTGGAG
GGTAGCGGACTACTAGGGTATCTAATCCTGTTCGATCCCCACGCTTTCGTGCCTCAGCGTCAGTCAGGCGCCAGTACGCTGCCTTCGCAATCGGAGTTCTGCGCAATATCTAAGCATTTCACCGCTACACTGCGCATTCCGCGTACCTCTCGCCTTCTCTAGCACTGCAGTTTCAACGGCTCGCCGGGGTTGAGCCCCGGGCTTTTACCGCTGACTTGCACCGCCGCCTACGCACCCTTTAAACCCAATA
+
FFF:FFFF:,F:FFFFFFFFFFFF,FFFFFFFFFFFFFFF:FFFFF:FFFFFFFFFFFFFFFFFFFFFFFFFFFFFFFFFFFFFFF:FFFFFFFFFFFFFFFFFFFFFFFFFFFFFFFFFFFFFFFFF:FFFFFFFFFFFFFFFFFFFFFFFFFFFFFFFF:F,FFFFFF::FFFFFFFFFFFFFFFFFFFFFFFFFFFFFFFFFFFFFFFFFF:FFFFFFFFFFFFFF:FFFFFFFFFF,,,FFF,F:,
@A00881:241:HJW2NDRXX:1:2127:21875:9439 2:N:0:CGAGAGAA+GATTGGAG
GGTAGCGGACTACTTGGGTATCTAATCCTGTTCGCTCCCCACGCCCTCGTGCCTCAGCGTCAATAGACGATTCGCGAGATGCCTTCGCAATCGGCGTTCTGAGTGATCTCTATGCATTTCACCGCTACACCACTCATTCCTCCCGCGGCATCGCCATTCCAGCCACACAGTATTGGAGGCACCCCCGACGTTGAGCGCCGGCATTTCACCTCCAACTTGCACGACCGCCTACGCACCCTGTAAACCCAAT
+
FFF:FFFFFFFFFFFFFFFFFFFFFFFFFFFFFFFFFFFFFFFFFFFFFFFFFFFFFFFFFFFF:FFFFFF:FFFFFFFFFFFFFFFFFF,FFFFFFFFFFFFFFFFFF:FFFFFF,FFF,F:FFFFF:FFF:F:F,:FFFFFFFFFFFFFF:FFFFFFFFFFF,FF:FFFFFF:FFF::FFFFFFFF:F:FFF:FFFFFFFFFF::F,F,F,,:F:F:F,FFF,FFFFF:,::FFF:F,FFFF:FFF,,
@A00881:241:HJW2NDRXX:1:2127:17987:9846 2:N:0:CGAGAGAA+GATTGGAG
GGTAGCGGACTACCGGGGTATCTAATCCTGTTTGCTCCCCACGCTTTCGCGCCTCAGCGTCAGTTGCTGTCCAGCAGACCGCCTTCGCCACTGGTGTTCCTCCTAATATCTACGCATTTCACCGCTACACTAGGAATTCCGTCTGCCTCTCCAGTACTCAAGAAATACAGTTTCAAATGCAGTTCCGGAGTTAAGCCCCGGGATTTCACATCTGACTTGCATTCCCGCCTACACGCCCTTTACACCCAGT
+
FFFFFFFFFFFFFFFFFFF:FFFFFFFFFFFFFFF:FFFFFFFFFFFFFFFFFFFFFFFFFFFFFFFFFFFFFFFFFFFFFFFFFFFFFFFFFFFFFFFFFFFFFFFFFFFFFFFFFFFFFFFFFFFFFFFFFFFFFFFFFFFFFFFFFFFFFFF:FFFFFFF:FFFFFFFFFFFFFFFFFFFFFFFFFFFFFFFFFFFFFFFFFFFFFFFF:FFFF:FFFFFFFFFFFFFFFFFFFFFFFFFFFFFFFF
@A00881:241:HJW2NDRXX:1:2127:23077:9862 2:N:0:CGAGAGAA+GATTGGAG
GGTAGCGGACTACTAGGGTATCTAATCCTGTTTGCTCCCCACGCCTTCGAGCCTCAACGTCAGTTACGGTCCAGCAGGCCGCCTTCGCCACTGGTGTTCCTCCTAATATCTACGCATTTCACCGCTACACTAGGAATTCCGCCTGCCCCTCCCGCACTCAAGCACCGCAGTTTCCAAAGCAGTCCCGGGGTTGGGCCCCGGGCTTTCACTCCAGACTTGCCGCGCCGTCTACGCTCCCTTTACACCCCGT
+
:F:,:FFF:,F:FFFFFFFFFFF:FFFFFFFFFFFFFFFFFFFFF:FFFFFFF:FFFFF,FFF:F::FFFFFFFFFFFFFFFFFFFFFF,FFFFFFFFFFFFFFFFFFF:FFFFFFFFFFFFFFFFFFFFFF:FF,FFFFFFFFFFFFFFFFFFF:FF::FFFFFFFFFFFFFFFFFFFFFFFFFFFFFFF,FFFF:FFFFFF:FFF:FFFFFFF:FFFF:FFFFFFFFFFFF:FFFFFF:FFFFFF,FF
@A00881:241:HJW2NDRXX:1:2127:22037:10034 2:N:0:CGAGAGAA+GATTGGAG
GGTAGCGGACTACGAGGGTATCTAATCCTGTTTGCTCCCCACGCTTTCGTGCCTCAGTGTCAGTTACAGTCCAGCAGATCGCCTTCGCCACTGGTGTTCCTCCTAATATCTACGCATTCCACCGCTACACTAGGAATTCCATCTGCCCCTCCTGCACTCAAGCCTGCCAGTTTTAGTAGTAGTTCCGAAGTTGAGCCTCGGGATTACGCTACTAACTTGGCAAACCACCTACGCACCCTTTATGCCCAGT
+
FFFFFFFFFFFFFFFFFFFFFFFFFFFFFFFFFFFFFFFFFFFFFFFFFFFFFFFFFFFFFFFFFFFFFFFFFFFFFFFFFFFFFFFFFFFFFFFFFFFFFFFF:FFFFFFFFFFFFFFFFFFFFFFFFFF,FFF:FFFFFFFFFFFFFFFFFFFFFFFFFFFFFFFFFFFFFFFFFF:FFFFFFFFFFFFFFFFFFFFFFF::FFFFFFFFF:FFFFFFFFF:FFFFFFFFFFF:FFFFFFFFFFFFFF
@A00881:241:HJW2NDRXX:1:2127:22842:10050 2:N:0:CGAGAGAA+GATTGGAG
GGTAGCGGACTACCAGGGTATCTAATCCTGTTTGCTCCCCACGCTTTCGAGCCTCAACGTCAGTTACAGTCCAGTAAGCCGCCTTCGCCACTGGTGTTCCTCCTAATATCTACGCATTTCACCGCTACACTAGGAATTCCGCTTACCTCTCCTGCACTCCAGCTCCGGCAGTTTCCAATGCAGTCCCGCGGTTGAGCCCCGGGCTTTCACATCGGACTTGCTGCGCCGTCTGCGCTCCCTTTACACCCAG
+
FFFFFFFFFFFFFFFFFFFFFFFFFFFFFFFFFFFFFFFFFFFFFFFFFFFFFFFFFFFFFFFFFFFFFFFFFFFFFFFFFFFFFFFFFFFFFFFFFFFFFFFFFFFFFFFFFFFFFFFFFFFFFFFFFFFFFFFFFFFFFFFFFFFFFFFFFFFFFFFFFFFFFFFFFFFF:FFFFFFFFFFFFFFFFFFFFFFFFFFFFFFFFFFFFFFFF:FFF:FFFFFFFFFFFFFFFFFFFFFFFFFF:FF:,F
@A00881:241:HJW2NDRXX:1:2127:26024:10394 2:N:0:CGAGAGAA+GATTGGAG
GGTAGCGGACTACTCGGGTATCTAATCCTGTTTGATACCCGCACTTTCGAGCATCAACGTCAGTTACGGTCCAGCAGGCTGCCTTCGCAATCGGAGTTCTTCGTGATATCTATGCATTTCACCGCTACACCACGAATTCCGCCTGCCTATGCCGCACTCAAGGCCCCCAGTTTCAACTGCAATTCTACGGTTGAGCCGCAAACTTTCACAACTGACTTAAGGACCCGTCTACGCTCCCTTTAAACCCAAT
+
FFF,FFFFFFFFFFFFFFFFFFFFFFFFFFFFFFF:FFFFFFFFFFFFFFFFFFFFFFFFFF:FFFFFFFFFFFFFFFFFFFFFFFFFFFFFFFFFFFFFFFFFF:F,FFFFFFFFF:FFFFFFFFFFFFFFFFFFFFFFFFFFFFFFF:FFFFF,FFFFF:FFFFFFFFFFF:FFFFFFFFFFFFFF:FFFF:FF:FF,,F:FFFFFFFFFFFFFFFFFF,FF:FFFF,FFFFFFFFF:F,F,FFF,FF
@A00881:241:HJW2NDRXX:1:2127:29830:10755 2:N:0:CGAGAGAA+GATTGGAG
GGTAGCGGACTACGTGGGTATCTAATCCTGTTTGATACCCGCACTTTCGAGCATCAACGTCAGTTACGGTCCAGCAGGCTGCCTTCGCAATCGGAGTTCTTCGTGATATCTATGCATTTCACCGCTACACCACGCATTCCGCGCACTTCTCGCCCACTCAAGCGCCCCAGTTTCAACGGCGGCGGAAGGTTGAGCCCCCCGGTTTGACCGCTGACTTGAGGCGCCGCCTACGCACCCTTTCAACCCAATA
+
FFFFFFFFFFFFFFFFFFFFFFFFFFFFFFFFFFFFFFFFFFFFFFFFFFFFFFFFFFFFFFFFFFFFFFFFFFFFFFFFFFFFFFFFFFFFFFFFFFFFFFFFFFFFFFFFFFFFFFFFFFFFFFFFFFFFFFFFFFFFFFFFFFFFFFFFFFFFFFFFFFFFFFFFFFFFFFFFFFFFFFFFFFFFFFFFFFFFFFFFFFFFFFFFF:FFFF:FFF:FFFFFFFFFFFFFFFFFFF,F,FFFFFFFFF
@A00881:241:HJW2NDRXX:1:2127:17553:10786 2:N:0:CGAGAGAA+GATTGGAG
GGTAGCGGACTACCCGGGTATCTAATCCTGTTCGATCCCCACACTTTCGTGCTTCAGCGTCAATCCCGCCTTGGTATGCTGCCTTCGCAATCGGTGTTCTGTGTAATATCTATGCATTTCACCGCTACACTACACATTCCGCATACCGCATCCGTATTCCAGCAATCCAGTATCAATGGCATATCACCGGTTAAGCCCGTACATTTCACCACTGACTTAAATTACAGCCTACGCACCCTTTAAACCCAAT
+
FFFFFFFFFFFFFFFFFFFFFFFFFFFFFFFFFFFFFFFFFFFFFFFFFFFFFFFFFFFFFFFFFFFFFFFFFFFFFFFFFFFFFFFFFFFFFFFFFFFFFFFFFFFFFFFFFFFFFFFFFFFFFFFFFFFFFFFFFFFFFFFFFFFFFFFFFFFFFFFFFFFFFFFFFFFFFFFFFFFFFFF:FFFFFFFF:FFFFFFFFFFF:FFFFF:FFFFFFFF:FFFFFFFFF:FFFF:FFFFFFFFF:FFFFF
@A00881:241:HJW2NDRXX:1:2127:23231:10817 2:N:0:CGAGAGAA+GATTGGAG
GGTAGCGGACTACAGGGGTATCTAATCCTGTTTGCTCCCCACGCTTTCGTGTCTCAGCGTCAGTTGTCGTCCAGTAATCCGCCTTCGCCACTGGTGTTCCTCCCGATCTCTGCGCATTTCACCGCTACACCGGGAATTCCGATTACCCCTCCGACTCTCAAGAAACGCAGTTTCAAGTGCAGCTCAGAGGTTGAGCCTCTGCATTTCACACCTGACTTGCATCCCCGCCTACTCACCCTTTACACCCAGT
+
FFFFFFFFFFFFFFFFFFFFFFFFFFFFFFFFFFFFFFFFFFFFFFFFF:FFFFFFFFFFFFF:FFFFFFFFFFFF,FFFFFFFFFFFFFFFFFFFFFFFFFFFFFFFFFFFFFFFFFFFFFFFFFFFFFFFFFF,FFFFF,FFFFFFFFFFFFFFFFFFFFFFFFFFFFFFFFFFFFFFFFFFFFFFFFFFFFFFFFFFFFFF:FFFFFFFFF,FFFFF:FFFFFFF:F:FFFF:FFFF:FF:FFFFFF
@A00881:241:HJW2NDRXX:1:2127:31277:11256 2:N:0:CGAGAGAA+GATTGGAG
GGTAGCGGACTACTCGGGTATCTAATCCTGTTCGCTCCCCACGCCCTCGTGCCTCAGCGTCAATAGACGATTCGCGAGATGCCTTCGCAATCGGCGTTCTGAGTGATCTCTATGCATTTCACCGCTACACCACTCATTCCTCCCGCGGCATCGCCATTCCAGCCACACAGTATTGGAGGCACCCCCGACGTTGAGCGCCGGCATTTCACCTCCAACTTGCACGACCGCCTACGCACCCTTTAAACCCAAT
+
FFFFFFFFFFFFFFFFFFFFFFFFFFFFFFFFFFFFFFFFFFFFFFFFFFFFFFFFFFFFFFFFFFFFFF:FFFFFFFFFFFFFFFFFFFFFFFF:FFFFFFFFFFFFFFFFFFFFFFFFFFFFFFFFFF:FFFFFFFFFFFFFFFFFFFFFFFFFFFFFFFF::FFFFFFFF:FFFFFFFFFFF:FFFF,FFF:FFFFFFFFFFFFFFFFFFFF:F:F,FFFFFFFFFF:F,,FFFFF,FFFFFFFFF:
@A00881:241:HJW2NDRXX:1:2127:18656:12947 2:N:0:CGAGAGAA+GATTGGAG
GGTAGCGGACTACCTGGGTATCTAATCCTGTTTGCTCCCCACGCTTTCGCGCCTCAGCGTCAGTTGTCGTCCAGCAAGCCGCCTTCGCCACTGGTGTTCCTCCGTATATCTACGCATTTCACCGCTACACACGGAATTCCGCTTGCCTCTCCGATACTCAAGATAGACAGTTTCAAATGCAGTTTCCGGGTTGAGCCCGGAGATTTCACATCTGACTTGCCTACCCGCCTACGCGCCCTTTACACCCAGT
+
FFFFFFFFFFFFFFFFFFFFFFFFFFFFFFFFFFFFFFFFFFFFFFFFFFFFFFFFFFFFFFFFFFFFFFFFFFFFFFFFFFFFFFFFFFFFFFFFFFFFFFFFFFFFFFFFFFFFFFFFFFFFFFFFFFFFFFFFFFFFFFFFFFFFFFFFFFFFFFFFFFFFFFFFFFFFFFFFFFFFFFFFFFFFFFFFFFFFFFFFFFFFFFFFFFFFFFFFFFFFF:FF:FFFFFFFFF:FFFFFFF:FFFFFFF
@A00881:241:HJW2NDRXX:1:2127:26476:13088 2:N:0:CGAGAGAA+GATTGGAG
GGTAGCGGACTACCTGGGTATCTAATCCTGTTTGCTCCCCACGCTTTCGCGCCTCAGCGTCAGTTGTCGTCCAGCAAGCCGCCTTCGCCACTGGTGTTCCTCCGTATATCTACGCATTTCACCGCTACACACGGAATTCCGCTTGCCTCTCCGATACTCAAGACACACAGTTTCAAATGCAGTTTCCGGGTTAAGCCCGGAGATTTCACATCTGAATTGCATGCCCGCCTTCGCGCCCTTTACACCCAGT
+
FFF:FFFF,FFFFFFFFFFFFFFFFFFFF:FFFFFFFFFFFFF:FFFFFFFFFFFFFFFFFFFFFFFFFFFFFFFFF,FFFFFFFFFFFFFFFFF:FFFFFF,FFFFFFFFFFFF:FFFF::FFFFFF:FFF,FFFFFFF:FFFFFFFF,FFFFFFFF:FFFFFFFFFFF:FFFFF:F:FF,,FFFFFFFFFFF:FFFFFFFFFFFF,FFFFF,:,:FF:,FFFF,FFFF,FFFFFFF,FF,,FF:F:FF
@A00881:241:HJW2NDRXX:1:2127:15067:13307 2:N:0:CGAGAGAA+GATTGGAG
GGTAGCGGACTACACGGGTATCTAATCCTGTTTGCTCCCCATGCTTTCGTGCCTCAGCGTCAGTTAAAGCCCAGCAGGCCGCCTTCGCCACTGGTGTTCCTCCTAATATCTACGCATTTCCCCGCTACACTAGGAATTCCGCCTGCCTCTACTTCACTCAAGAACGACAGGTTCAAATGCAGCCCCGGGGTTAAGCCCCGGTCTTTCACATCTGACTTGCCCTCCCGCCTACGCACCCTTTACACCCAGT
+
FF,,FF:F,:FFFFFFFF:FFFF:FFFFFF,,FF,FFFF:FFFFFF:FFFFFFFFFFFF,F,F,FFFFFFFF,FFFFF:FFFFFFFFF::FFFF:F,:FFFFFFFF:FFFFFFFF:F:FF:F:FFFFF:,,FFF,F:FFFFFFF:FF:F:::FFFFFFF:FFFF::FFFF,FFFFF,FFF:F:FFF::FFF:F,FFFF::F:F:F:F::::F:F,FFF:FF,:F:FFF,:F::F:FFF,FFF:FFFF::F
@A00881:241:HJW2NDRXX:1:2127:17237:13338 2:N:0:CGAGAGAA+GATTGGAG
GGTAGCGGACTACAGGGGTATCTAATCCTGTTTGCTCCCCACGCTTTCGCGCCTCAGCGTCAGTTGTCGTCCAGCAAGCCGCCTTCGCCACTGGTGTTCCTCCTAATATCTACGCATTTCACCGCTACACTAGGAATTCCGCTTGCCTCTCCGATACTCAAGGACTACAGTTTCAAATGCAGCCCCGGGGTTGAGCCCCGGTATTTCACATCTGACTTGCAGTTCCGCCTACACGCCCTTTACACCCAGT
+
F:FFFFFFFFFFFFFFFFFFFFFFFFFFFFFFFFFFFFFFFFFF,FFFFFFFFFFFFFF:FFFFFFFFFFFFFFFFFFFFFFFFFFFFFFFFFFFFFFFFFFFFFFFF:FFFF:F:FFFFFFFFFFFFFFFFFFF,FFFFFFFFFFFFFFFFFFFFFFFFFFFFFFFFFFFFFFFF:FFFFFFFFFFFFFFFFFFFFFFF:FFFFFF,FFFFFF,FFFFF:FFFFFFF:FFFFFFFFFFFFFFFFFFFFF
@A00881:241:HJW2NDRXX:1:2127:19795:14199 2:N:0:CGAGAGAA+GATTGGAG
GGTAGCGGACTACATGGGTATCTAATCCCGTTTGCTCCCTATGCTTTCGTGCCTTAGTGTCAGAACCGTCCCAGTAACCTGCCTACGCTATCGGTGTTCCTTCTAATATCTACGGATTTCACTCCTACACTAGAAATTCCAGTTACCCCTAACGGTCTCGAGCTTAACAGTTTAGCTAATAGTCTGAATGGTTGAGCCACCAGATTTCACTAGCTACTTATTATGCCACCTACGCACCTCTTTACACCCA
+
FFF,FFFFFFFFF:FFFFFFFFFFFFFFFF:FFFFFFFFF,FFFFFFFFFF,FFFFFFFFF:FFFFFFFFFFFF:FFF:FFFFFF:FFFFFFFFFF,FFF,FFF:FFFFFFFFFF::FFF,FFFFFFFFFFFF:,::FFFFFFFFFFFFFFFFFFFFFFFFFFFFF:FFF,FFFFFFFFFFFFFFFFF:FFFFFFFFFF:FFFFFF:FFFFFFFFFFFF:FFFFFFF:FFFFFFFF::FFFFFFFF:F:F
@A00881:241:HJW2NDRXX:1:2127:18945:14262 2:N:0:CGAGAGAA+GATTGGAG
GGTAGCGGACTACATGGGTATCTAATCCCGTTTGCTCCCTATGCTTTCGTGCCTTAGTGTCAGAACCGTCCCAGTAACCTGCCTACGCTATCGGTGTTCCTTCTAATATCTACGGATTTCACTCCTACACTAGAAATTCCAGTTACCCCTAACGGTCTCGAGCTTAACAGTTTAGCTAATAGTCTGAATGGTTGAGCCACCAGATTTCACTAGCTACTTATTATGCCACCTACGCAACTCTTTACACCCA
+
FFF,FFFFFFFFFFFFFFFFFFFFFFFFFFFFFFFFF:FF:FFFFFFFFFFFFFFFFFFFFFFFFFFFFFFFFFFFFFFFFFFFFFFFFFFFFFFFFFFFFFFFFFFFFFFFF:FFFFFFFFFFFFFFFFFFF:FFFFFFFFFFFFFFFFFFFFFFFFFFFFFFFFFFFFFFFFFF:FFFFFFFFFFFFFFFFFFFFFFFFFFFFFF:F:F::FF,F:FFFF:FFF:FFFFFFFFFFFFFFFFFF:FFFF
@A00881:241:HJW2NDRXX:1:2127:17228:14732 2:N:0:CGAGAGAA+GATTGGAG
GGTAGCGGACTACGGGGGTATCTAATCCTGTTCGATCCCCACGCTTTCGTGCCTCAGCGTCAGACAGAAGCCGGTATGCTGCCTTCGCAATCGGAGTTCTTCGCGATATCTAAGCATTTCACCGCTACACCGCGAATTCCGCATACTTCTCTTCCTCTCGAGCATCCCAGTTTCAACCGCTGGCCGGGGTTGAGCCCCGGGCTTTGACGGCTGACTTAAGACGCGGCCTACGCACCCTTTAAACCCAATA
+
FF:FF,::,F:FF:FF:FFFFFFFF:FFFFF:FFF:FFFFFFF:F:FF:F::FFFFF:::FFF,FFFFFFFFF:FFFFF:FFFFFF:FFFFFFFFFFFFF,F::FFFFFF:FF:FFFFFFFFFFFFFFFF:FFF:FFFFFFFFFF:,F:FFFFFFFFFFFFFFFFF,FFFFFFF:FFFF,:F:FFF:FF::,:FFFFFFFFFF,FFFF:F:FFFFFFFF,FFFFFFFFFFFFFF:FFFFFFFFFF:FFFF
@A00881:241:HJW2NDRXX:1:2127:16667:15327 2:N:0:CGAGAGAA+GATTGGAG
GGTAGCGGACTACTCGGGTATCTAATCCTGTTCGCTCCCCACGCCCTCGTGCCTCAGCGTCAATAGACGATTCGCGAGATGCCTTCGCAATCGGCGTTCTGAGTGATCTCTATGCATTTCACCGCTACACCACTCATTCCTCCCGCGGCATCGCCATTCCAGCCACACAGTATTGGAGGCACCCCCGACGTTGAGCGCCGGCATTTCACCTCCAACTTGCACGACCGCCTACGCACCCTTTAAACCCACT
+
FFF,FFFF:FFFFFFFFFFFFFFFFFFFFFFFFFFFFFFF:FFFFFFFFFFFFFF:FFFFFFFF:FF:FFFFFFFFFFFFFFFFFFFFF:FFFFFFFFFFFFFFFFFFFFFFFFF:FFFFFFFFFFFFFFF:FFFF,::FFFFFFFFFFFFFFFF,FFFFF:FFFFFFFF,F:FF::FFF:FFFFF:F:F:F,FFF:F::FFFF:F:::F:F:,:FFF:FF:FF,FFFFFFFFF,F:F,:F,FF,FFF,F
@A00881:241:HJW2NDRXX:1:2127:16622:15405 2:N:0:CGAGAGAA+GATTGGAG
GGTAGCGGACTACAGGGGTATCTAATCCTGTTTGCTCCCCACGCTTTCGAGCCTCAACGTCAGTTGCCGTCCAGCAAGCCGCCTTCGCCGCTGGTGTTCTTCCTGATATCTACGCATTTCACCGCTACACCAGGAATTCCGCTTGCCTCTCCGGTACTCCAGCGAAACAGTTTCCAAAGCAGTCCCGCCGTTGAGCAGCGGGCTTTCACTTCAGACTTGTCCTGCCGTCTACGCTCCCTTTACACCCAGT
+
FF:FFFFFFFFFFFFFFF:FFFF,FFFFFFFFFFFFFFFFFFFFF:FFFFFFFFFFFFFFFFFFFFFFFFFFFFFFFFFFFFFFFFF:FFFFFFFFFFF:FFF:FFF,FFFFFFFFFFFFFFFFFFFFFFFFFFF:FFFFFFFFFFFFFFFFFFFF:FFF:FF:FFFFFFFFFFFFFFFFFFFFFFFFFFFFF:FFFFFFFFF:F:F,FFFFFFFFFF,::FF:::,FFF,:FFFFFFFFFFF:FFFFFF
@A00881:241:HJW2NDRXX:1:2127:19750:15937 2:N:0:CGAGAGAA+GATTGGAG
GGTAGCGGACTACACGGGTATCTAATCCTGTTTGCTCCCCACGCTTTCGAGCCTCAGCGTCAGTTAAAGCCCAGTAAGCCGCCTTCGCCACTGATGTTCCTCCTAATATCTACGCATTTCACCGCTACACTAGGAATTCCGCTTACCTCTACTTCACTCAAGAACCTCAGTTTCAAATGCAGTTTATGGGTTGAGCCCATAATTTTCACATCTGACTTAAAGTCCCGCCTACACTCCCTTTACACCCAGT
+
FFFFFFFFFFFFFFFFFFFFFFFFFFFFFFFFFFFFFFFFFF:FFFFFFFFFF:FFFFFFFFFFFFFFFFFFFFFFFFFFFFFFFFFFFFFFFF,FFF:F:FFFFFFFFFFFFFFFFFFFFFFFFFFF,FF,FFFFFFFFFFFFFFFFFFFFFFFFFFFFFFFFFF,FFFFFFFF,:FFFFFFF:FF:FFFF:FFFFF,F,FFFFFFFF:FFFFFFFFFFFFFFFFFFF,FF,FFF:FFFFFFF:FF,FF
@A00881:241:HJW2NDRXX:1:2127:30002:16564 2:N:0:CGAGAGAA+GATTGGAG
GGTAGCGGACTACTCGGGTATCTAATCCTGTTTGCTCCCCACGCTTTCGAGCCTCAACGTCAGTTACCGTCCAGTAAGCCGCCTTCGCCACTGGTGTTCCTCCTAATATCTACGCATTTCACCGCTACACTAGGAATTCCGCTTACCTCTCCGGCACTCGAGCATGGCAGTTTCCAAAGCAGTTCCCGGGTTGAGCCCGGACATTTCACTTCAGACTTGTCACGCCGTCTACGCTCCCTTTACACCCAGT
+
FFFFFFFFFFFFFFFFFFFFFFFFFFFFFFFFFFFFFFFFFFFFFFFFFFFFFFFFFF:FFFFFFFFFFFFFFFFFF:FFFFFFFFFF:FFFF:FFFFFFFFFFFFFFFFFFFFF:FFFFFFFFFFFFFFFFF:FFFFFFFFFFFFF:FFFFFFFFFFFFFFFFFFFFFFFFFFFFFFFFFFFFFFFFFFFFFFFFFFFFFFFFFFFFF:FFF,FFFFFFFFFFFFFFFF:FFFFFFFFFFFFFF::FFF
@A00881:241:HJW2NDRXX:1:2127:31331:17675 2:N:0:CGAGAGAA+GATTGGAG
GGTAGCGGACTACACGGGTATCTAATCCTGTTTGCTCCCCACGCCTTCGAGCCTCAGCGTCAGTTTCAGTCCAGAAAGCCGCCTTCGCCACTGGTGTTCTTCCTAATATCTACGCATTTCACCGCTACACTAGGAATTCCGCTTACCTCTCCGGTACTCCAGCCTACCAGTTTCCAGAGCAGCTCCGGCGTTGAGCGCCGGTATTTCACTCCAGACTTGACAGGCCGTCTACGCTCCCTTTACACCCAGT
+
FFFFFFFFFFFFFFFFFFFFFFFFFFFFFFFFFFFFFFFFFFFFFFFFFFFFFFFFFFFFFFFFFFFFFFFFFFFFFFFFFFFFFFFFFFFFFFFFFF,FFFFFFFFFFFFFFFFFFFFFFFFFF:FFFFFFF:FFFF:FFFFFFFFFFF:F:F:F:FFFF,FFFFF:FFFFFFFFFFFFFFFFFFFFFFFFFFFFFFFFFFFFFFFFF:FFF:FFFF,FFFFFFFFFFFFFFFFFFFFFFFF:FFFFFF
@A00881:241:HJW2NDRXX:1:2127:29640:17848 2:N:0:CGAGAGAA+GATTGGAG
GGTAGCGGACTACAGGGGTATCTAATCCTGTTTGCTCCCCACACTTTCGTGCCTCAGCGTCAGTAAAAGCCCAGTAAGCCGCCTTCGCCACTGGTGTTCCTCCCAATATCTACGCATTTCACCGCTACACTGGGAATTCCGCTTACCTCTGCTCCACTCAAGACCGTAAGTTTCAAATGCAGTCCCTGGGTTAAGCCCCAGCCTTTCACATCTGACTTTACAGCCCGCCTACGCACCCTTTACACCCAAT
+
FFF,FFFF:FFFFFFFFFFFF:F,,FFFFFFFFFFFFFFFFFFFFFFFFFF:FFFFFFFFFFFFFFF:FFFFFFF:FFFFFFFFFFFF,FFFFFFFFFFFFFFFFFFFF:F,FFFFFFFFFFFFFFFFF:FFF:FFFFFFFFFFF:F,FFFFFF,F:FFFFFFFFFFF:F:FFFF,,FFFFFFFF:,:FFFFFFFFFFFFFFF,FF:F:FFFFFFFFFFFFFFFF:FFFF:,F:FFF:FF,,F,F:FF,F
@A00881:241:HJW2NDRXX:1:2127:29044:18380 2:N:0:CGAGAGAA+GATTGGAG
GGTAGCGGACTACATGGGTATCTAATCCTGTTTGCTCCCCACACTTTCGTGCCTCAACGTCAGTTACAGTCCAGAAAGTCGCCTTCGCCACCGGTGTTCTTCCTAATATCTACGCATTTCACCGCTACACTAGGAATTCCACTTTCCTCTCCTGCACTCAAGATGAATAGTTTTAGTTGCAGTTCGTCAGTTGAGCCGAGGGGTGTCACAACTAACTTGTTCTCCCGTCTACGCACCCTTTACACCCAAT
+
FFFFFFFFFFFFFFFFF:FFFF:FFFFFFF::FFFFFFFFFFFFFFFFFFFFFFF:F:F:FFFFFF:FFFF:FFFFFFFFFFFFFFFFF:FFF:F:FFF:F:F,FFFFFFFFFFFFF:FFFFFFF,F,F:F,::FF:F:FFFF,FFFFFFFFFFFFF::F:FF,FFFF:F,F:F,FFFF,FFFFF,F,FFF,:,F:FFF:FFFF,FF,:F::,F:F,F,,FFF:,FFFFF,:,,:FF::,:,:FF,:F:F
@A00881:241:HJW2NDRXX:1:2127:22092:18959 2:N:0:CGAGAGAA+GATTGGAG
GGTAGCGGACTACGAGGGTATCTAATCCTGTTCGCTCCCCACGCCCTCGTGCCTCAGCGTCAATAGACGATTCGCGAGATGCCTTCGCAATCGGCGTTCTGAGTGATCTCTATGCATTTCACCGCTACACCACTCATTCCTCCCGCGGCATCGCCATTCCAGCCACACAGTATTGGAGGCACCCCCGACGTTGAGCGCCGGCATTTCACCTCCACCTTGCACGACCGCCTACGCACCCGTTCAACCCAAT
+
FFF:F:FFFFFFFFFFFFFFFFFFFFFFFFFFFFFFFFFFFFFFFFFFFFFFFFFFFFFFFFFFFFFFFF:FFFFFFFFFFFFFFFFFFFFFFFFFFFFFFFFFF::FFFFFFFFF:FFFFFFFFFFF,F::FFF:FFFFFFFFFFFFF,FFFFFFFFFFFFFFFFFFFFF,:FFFFFFFFFFFFFFFFFFFF,FFFFFFFFF,FFFFFFFFF:,FFF::FFFFF:FFFFF:FFFFFF,FF,:FFFF::F
@A00881:241:HJW2NDRXX:1:2127:19244:19100 2:N:0:CGAGAGAA+GATTGGAG
GGTAGCGGACTACGGGGGTATCTAATCCTGTTCGATACCCACGCTTTCGTGCCTCAGCGTCAGTGTGGAGCCGGTACGCTGCCTTCGCAATCGGGGTTCTGCGCGATATCTAAGCATTTCACCGCTACACCGCGCATTCCGCGTACTTCTCTCCAACTCCAGCCCGCCAGTTTCAACGGCTCGCCGGGGTTGAGCCCCAGGCTTTTACCGCTGACTTAACAGGCCGCCTGCGCACCCTGTAAACCCAATA
+
FFFFFFFF:FF:FFFFFFFFFFFFFFFFFFFFFFFFFFFFFFFFFFFFFFFFFFFFFFFFFFF,FFFFFFFFFFFFFFFFFFFFFFFFFFFFFFFFFFFFFFF:FFF:FFFFFFFFF:F,FFFFFFFF:FFFFFF:FFFFFFFFFFFFF:FFFF::FFFFFFFFFFFFFF,FFFFF:FF:FFFFFF:FFFFFFFFF:FFFFF:,:FFFFF:FFF:FF:,FFFFF,F,FFF,FFFFF::,FF,F:FFF,F:
@A00881:241:HJW2NDRXX:1:2127:20274:19852 2:N:0:CGAGAGAA+GATTGGAG
GGTAGCGGACTACCCGGGTATCTAATCCTGTTCGCTCCCCACGCCCTCGTGCCTCAGCGTCAATAGACGATTCGCGAGATGCCTTCGCAATCGGCGTTCTGAGTGATCTCTATGCATTTCACCGCTACACCACTCATTCCTCCCGCGGCATCGCCATTCCAGCCACACAGTATTGGAGGCCCCCCCGACGTTGAGCGCCGGCATTTCACCTCCAACTTGCACGACCGCCTACGCACCCGTTAAACCCAAT
+
FFF,FFFFF:F:FFFFFFFFFFFFFFFFFFFFFFFFFFFFFFFFFFFFFFFFFFFFFFFFFF,FFFFFFF:FFFFF:FFFFFFFFFFF,FFFFFFFFF:FFF:FFFFFFFFFFFF,F::FFFFFFF,F:FFF:FFFF:FFFF,FFFFFF:FFFFF:FF:FFFFFFFFF,F,F,FFF:,F,,FFFFFFF,FFFF:FF:FFFFF,:F:F,FFFFFF,FFFFFF:FF:FFFFFFFFF,FFFFFF,F,FFF,FF
@A00881:241:HJW2NDRXX:1:2127:30074:20165 2:N:0:CGAGAGAA+GATTGGAG
GGTAGCGGACTACTTGGGTATCTAATCCTGTTTGCTCCCCACACTTTCGTGCCTCAACGTCAGTTACAGTCCAGAAAGTCGCCTTCGCCACCGGTGTTCTTCCTAATATCTACGCATTTCACCGCTACACTAGGAATTCCACTTTCCTCTCCTGCACTCAAGAATAATAGTTTTGGTTGCAGTTCCTCAGTTGAGCCGAGGGGTTTCACACCCAACTTGTTATCCCGTCTACGCACCCTTTACACCCAAT
+
FF:FFFFFFFF:FFFFFFFFF:F:FFFFFFFFFFFF:FFFFFFFFFFFFFFFFFFFF,FFFFFFFFFFFFFF,FFFFFFFFFFFFFFFFFFF:FFFFFFF,FFFF:FFFFFFFFFFFF:F:FF:F:FF:FFFF,FFFFFF,FFFFFFFFFFFFFFFF:FFFF:FF:FFF,:F:FFFF:FFFFFFF,FFF::FFFFFFFFFFFFFFFFFF:,FFFFF:F:FFFFFF,FFFFFFFFFFFFFF:FF,FFFF:,
@A00881:241:HJW2NDRXX:1:2127:13829:20494 2:N:0:CGAGAGAA+GATTGGAG
GGTAGCGGACTACCTGGGTATCTAATCCTGTTTGCTCCCCACGCTTTCGCGCCTCACCGTCAGTTGTCGTCCAGTAACCCGCCTTCGCCACTGGTGTTCTTCCTAATATCTACGCATTTCACCGCTACACTAGGAATTCCGGTTACCTCTCCGATACTCAAGGGAAGCAGTTTCAAATGCAGTTCGCGGGTTGAGCCCGCGGATTTCACATCTGACTTGCCTCTCCGGCTGCACGCCCTTTACACCCAGT
+
FFFFFFFFFFFFFFFFFFFFFFFFFFFFFFFFFFFFFFFFFFFFFFFFFFFFFFFFFFFFFFFFFFFFFFFF:FFFFFFFFFFFFFFFFFFFFFFFFFFFFFFFFFFF:FFFFFFFFFFFFFFFFFFFFFFFFFFFFFFFFFFFFFFFFFFFFFFFFFFFFFFFFFFF:FFFFF,F,FFF,FFF:FFFFFFFF,FFFFFFFF,F:FF,FFFFFF::FFFF,FF:F:FF,FFF::FFFFFF:,FFFFFFFF
@A00881:241:HJW2NDRXX:1:2127:29243:20979 2:N:0:CGAGAGAA+GATTGGAG
GGTAGCGGACTACTCGGGTATCTAATCCTGTTTGATACCCGCACTTTCGAGCATCAACGTCAGTTACGGTCCAGCAGGCTGCCTTCGCAATCGGAGTTCTTCGTGATATCTATGCATTTCACCGCTACACCACGAATTCCGCCTGCCTATGCCGCACTCAAGGCCCCCAGTTTCAACTGCAATTCTACGGTTGAGCCGCAAACTTTCACAACTGACTTAAGGACCCGTCTACGCTCCCTTTAAACCCAAT
+
FFFFFFFFFFFFFFFFFFFFFFFFFFFFFFFFFFFFFFFFFFFFFFFFFFFFFFFFFFFFFFFFFFFFFFFFFFFFFFFFFFFFFFFFFFFFFFFFFFFFFFFFFFFFFFFFFFFFFFFFFFFFFFFFFFFFFFFFFFFFFFFFFFFFFFFFFFFFFFFFFFFFFFFFFFFFFFFFFFF:,FFFFFFFFFFFFFFFFFFFFFFF,FF,FFFFFFFFFFFFFFFFFFFFFFFFFFFFFFFFFFFFFFFFFF
@A00881:241:HJW2NDRXX:1:2127:26458:21449 2:N:0:CGAGAGAA+GATTGGAG
GGTAGCGGACTACCAGGGTATCTAATCCTGTTTGATACCCGCACTTTCGAGCATCAACGTCAGTTACGGTCCAGCAGGCTGCCTTCGCAATCGGAGTTCTTCGTGATATCTATGCATTTCACCGCTACACCACGAATTCCGCCTGCCTATGCCGCACTCAAGGCCCCCAGTTTCAACTGCAATTCTACGGTTGAGCCGCAAACTTTCACAACTGACTTAAGGACCCGTCTACGCTCCCTTTAAACCCAAT
+
FFFFFFFFFFFFFFFFFFFFFFFFFFFFFFFFFFFFFFFFFFFFFFFFFFFFFFFFFFFFFFFFFFFFFFFFFFFFFFFFFFFFFFFFFFFFFFFFFFFFFFFFFF:FFFFFFFFFFFFFFFFFFFFFFFFFFF:FFFFFFFFFFF:F,FFFFFFFFFFFFFFFFFFFFFFFFFFFF:FFFFFFFFFFFFFFFFFFFFFF::FF:FFFFFFFFFFF:FFFFFFFFFFFFFF:FF:FFF::FFF:FFFFFF
@A00881:241:HJW2NDRXX:1:2127:27127:21480 2:N:0:CGAGAGAA+GATTGGAG
GGTAGCGGACTACGAGGGTATCTAATCCTGTTTGCTCCCCACGCTTTCGAGCCTCAACGTCAGTTACCGTCCAGTAAGCCGCCTTCGCCACTGGTGTTCTTCCTAATATCTACGCATTTCACCGCTACACTAGGAATTCCGCTTACCTCTCCGGCACTCCAGCCAAACAGTTTCCAAAGCAGTCCCTGCGTTAAGCACAGGGCTTTCACTTCAGACTTGCCTCGCCGTCTACGCTCCCTTTACACCCAGT
+
FFFFFFFFFFFFFFFFFFFFFFFFF,FFFFFFFFFFFFFFFFFFFFFFFFFFFFFF:FFFFFFFFFFFFFFFFFFF:FFFFFFFFFFFFFFFFFFFFFF,FFFFFFFFFFFFFFFFFFFFFFFFFFFFFFFFFFF:FFFFFFFFFFFFFFFFFFFFFFFFFFFFF:FFFFFFFFFFFFFFFFFFFFFFF:FFFFFFFFFFFFF,FFFFFFFFFFFFFFFFFFFFFFF::FFFFFFFFFFFFFFFFFFFFF
@A00881:241:HJW2NDRXX:1:2127:15248:21637 2:N:0:CGAGAGAA+GATTGGAG
GGTAGCGGACTACATGGGTATCTAATCCTGTTTGCTCCCCACGCTTTCGAGCCTCAACGTCAGTTACCGTCCAGTAAGCCGCCTTCGCCACTGGTGTTCTTCCTAATATCTACGCATTTCACCGCTACACTAGGAATTCCGCTTACCTCTCCGGCACTCCAGCCAAACAGTTTCCAAAGCAGTCCCTGCGTTAAGCACAGGGCTGTCACTTCAGACTTGCCTCGCCGTCTCCGCTCCCTTTACACCCAGT
+
FFFFFFFFFFFFFFFFFFFF:FFFFFFFFFFFFFFFFFFFFFFFFFFFFFFFFFFFFFFFFFFFFFFFFFFFFFFFFFFFFFFFFFFFFFFFFFFFFFFFFFFFFFFFFFFFFFFFFFFFFFFFFFFFFFFFFFFFF:FFFFFFF:FFFFFFFFFFFFFFFFFF:F:FF:FFFFFFFFFF:FFFFFFFFFFFF:FF,FFFFFFF,FF,FFFFF:FFFF,FFFF:F:FF:F,,FFFFFFFFFFFFFFFFFF
@A00881:241:HJW2NDRXX:1:2127:26368:21825 2:N:0:CGAGAGAA+GATTGGAG
GGTAGCGGACTACGAGGGTATCTAATCCTGTTTGCTACCCACGCTTTCGTGCCTCAGCGTCAGTTAAAGCCCAGCAGGCCGCCTTCGCCACTGGTGTTCCTCCCTATCTCTACGCATTTCACCGCTACACAGGGAATTCCGCCTGCCTCTACTTCACTCAAGCAATGCAGTTTCAAATGCAGTTCATGGGTTGAGCCCATACATTTCACATCTGACTTGCTTTGCCGCCTACGCACCCTTTACACCCAGT
+
FFFFFFFFFFFFFFFFFFFFFFFFFFFFFFFFFFFFFFFFFFFFFFFFFFFFFFFFFF:FFFFFF:FFFFFFFFFFFFFFFFFFFFFFFFFFFFFFFFFFFFFFFFFFFFFFFFFFFFFFFFFFFFFFFF,FFFF,FFFFFFFFFFFFFFFFFFFFFFFFFFF:FFFFFFFFFFFFFFFF:FFFFFFFFFFFF:FFFF:FFFFFFFF:FFFFFFFFFFFFFFFF,FFFF::FFFFFFFFFFFFFFFFFFF
@A00881:241:HJW2NDRXX:1:2127:26539:21934 2:N:0:CGAGAGAA+GATTGGAG
GGTAGCGGACTACGAGGGTATCTAATCCTGTTTGATACCCGCACTTTCGAGCATCAACGTCAGTTACGGTCCAGCAGGCTGCCTTCGCAATCGGAGTTCTTCGTGATATCTATGCATTTCACCGCTACACCACGAATTCCGCCTGCCTATGCCGCACTCAAGGCCCCCAGTTTCAACTGCAATTCTACGGTTGAGCCGCAAACTTTCACAACTGACTTAAGGACCCGTCTACGCTCCCTGTAAACCCAAT
+
FFFFFFFFFFFFFF:FFFFFFF:FFFFFFFFFFFFFFFFFFFFFFF:FFFFF:FFFFFFFFFFFFFFFFFFFFFFFFFFFFFFFFFFFFFFFFFFFFFFF,FFFFFF:FFFFFFFF:FFFFFFFFFFF,FFFFFFFFFFFFFFFFFFFFFFFFFFFFFFFFFFFFFFF:F,FFFF:FFFFF:FFFFFFFFFFFFFF::FFFFFFFFFF:F:FFFFFFFFFFFFFFFFFFFFFFFFFFFF:FFFFFFFF,F
@A00881:241:HJW2NDRXX:1:2127:14109:22451 2:N:0:CGAGAGAA+GATTGGAG
GGTAGCGGACTACGTGGGTATCTAATCCTGTTTGCTCCCCACGCTCTCGCGCCTCAGCGTCAGTTGTCGTCCAGCAATCCGCCTTCGCCACTGGTGTTCTTCCGTATATCTACGCATTTCACCGCTACACACGGAATTCCGATTGCCTCTCCGATACTCAAGACCATCAGTTTCCAATGCAGGCCATGGGTTAAGCCCATGGGTTTCACATCTGACTTGACCGCCCGCCTACGCGCCCTTTACACCCAGT
+
FF,FFFFFFFF:FFFFFFFFFFFFFFFFFFFFFFFFFFFFF:FFFFFFFFFFFFFFFFFF:FF:FFF:FF:F:FFFFFFFFF:FFFFFFFFFFFFFFFFFFFFFF:FFFFFFFFF:FFFF,FFFFFFFFFF:FFF:FFFFFFFFFFFFFFFFF:FFFFF:FF:F:FFFFF:FFF,FFFFF,FFFFF,FFFFFF:FFFF,:::,FFFFF:FFF:F,FFFF,F,:FFF:FFFFFFF:F:F,FF:FF:F:F:F
@A00881:241:HJW2NDRXX:1:2127:25608:22545 2:N:0:CGAGAGAA+GATTGGAG
GGTAGCGGACTACATGGGTATCTAATCCTGTTTGCTCCCCACGCCTTCGAGCCTCAACGTCAGTTACCGTCCAGTAAGCCGCCTTCGCCACTGGTGTTCCTCCTAATATCTACGCATTTCACCGCTACACTAGGAATTCCGCTTACCTCTCCGGTACTCCAGCCGAACAGTTTCCAGAGCAGTTCCGCGGTTAAGCCCCGGTATTTCACTCCAGACTTGCTCTGCCGTCTACGCTCCCTTTACACCCAGT
+
FFFFFFFFFFFFFFFFFFFFFFFFFFFFFFFFFFFFFFFFFFFFFFFFFFFFFFFFFFFFFFFFFFFFFFFFFFFFFFFFFFFFFFFFFFFFFFFFFFFFFFFFFFFFFFFFFFFFFFFFFFFFFFFFFFFFFFFFFFFFFFFFFFFFFFFFFFFFFFFFFFFFFFFFFFFFFFFFFFFF,FFFFFFFFFFF:FFFFFFFFFFFFFFFF:FFFFFFFFFFFFFFFFFFFF:FFFFFFFFFFFFFFFFFFF
@A00881:241:HJW2NDRXX:1:2127:29071:22968 2:N:0:CGAGAGAA+GATTGGAG
GGTAGCGGACTACATGGGTATCTAATCCTATTTGCTCCCCACGCTTTCGGGACTGAGCGTCAGTTGCAGGCCAGATCGTCGCCTTCGCCACTGGTGTTCCTCCATATATCTACGCATTTCACCGCTACACATGGAATTCCACGATCCTCTCCTGCACTCTAGCTGCCTGGTTTCTATGGCTTACTGAAGTTAAGCTTCAGGCTTTCACCACAGACCCTTGCTGCCGCCTGCTCCCTCTTTACGCCCAATA
+
FF,,FFFFF:F:FFFFFF,FFFF,FF::F,F:FFFFFFFFF:FFFFFFFFFF::FFFFFFFFFFFFF:FFFFFFFFF:FFFFF:FFFFFF:FFF:FFFFFFFFFFFFFFFF:FFFFFFFFFFFFFFFFFF:FFFF,FFFFFFFFFFF,FFFFFFFFF,FFFFFF:FFFFFFFFFFFFFF:F:,FF:F,FFFFFFFF,FF:FFFFFFFF,FFF:FFFFFF:,FFFFFFFF:FFF,FF:FFF,FFFFFFFFF
@A00881:241:HJW2NDRXX:1:2127:27245:23281 2:N:0:CGAGAGAA+GATTGGAG
GGTAGCGGACTACACGGGTATCTAATCCTGTTTGCTCCCCACGCTTTCGAGCCTCAGCGTCAGTTACAGTCCAGCAAGCCGCCTTCGCCACCGGTGTTCCTCCTGATATCTACGCATTTCACCGCTACACACGGAATTCCGCTTGCCTCTCCGATACTCAAGATAGACAGTTTCAAATGCAGTTTCCGGGTTGAGCCCGGAGATTTCACATCTGACTTGCCGACCCGCCTACGCGCCCTTTCCACCCAGT
+
:F,FFFFFFFFFFFFFFFF,FFFFF:FFFFF:FFF:FFFFFFFFFFFFFF:FFFFFFFFFFFF:FFFFFFFFFFFFFFFFFFFFFFFFFFFFFFFFFFFFFFF,FFF:FFF::FFFFFFFFFFFFFFFFFFFFFF,FFFFFF,FFF:FFFFFF,F,FFFF:FF,FFF,FF,FFF,FFFF:FFFFFFFFFFF,FFFFF,FF,F,F,FFFFFFFF:FFFFFF,:FFFFFFFFFFFFF,:F:FF:FFFF:FFF
@A00881:241:HJW2NDRXX:1:2127:32497:24205 2:N:0:CGAGAGAA+GATTGGAG
GGTAGCGGACTACACGGGTATCTAATCCTGTTTGCTCCCCACGCTTTCGTGTCTCAGCGTCAGTTGTCGTCCAGTAATCCGCCTTCGCCACTGGTGTTCCTCCCGATCTCTGCGCATTTCACCGCTACACCGGGAATTCCGATTACCCCTCCGACTCTCAAGAAACGCAGTTTCAAGTGCAGCTCAGAGGTTGAGCCTCTGCATTTCACACCTGACTTGCATCCCCGCCTACTCACCCTTTACACCCAGT
+
FFFFFFFFFFFFFFFFFFFFFFFFFFFFFFFFFFFFFFFFFFFFFFFFFFFFFFFFFFFFFFFFFFFFFFFFFFFFFFFFFFFFFFFFFFFFFFFFFFFFFFFFFFFFFFFFFFFFFFFFFFFFFFFFFFFFFF:FFFFFFF:FFFFFFFFFFFFF:FFFFFFFFFF,FFFFFF:FFF:FFFFFFFFFFFFFFFF:FFFFFFFFFFFFF:FFFFFFFFFFFFFFFFFFFFFFFFFFFFFFFFFFFF:FFF
@A00881:241:HJW2NDRXX:1:2127:29306:24502 2:N:0:CGAGAGAA+GATTGGAG
GGTAGCGGACTACTAGGGTATCTAATCCTGTTTGATACCCGCACTTTCGAGCATCAACGTCAGTTACGGTCCAGCAGGCTGCCTTCGCAATCGGAGTTCTTCGTGATATCTATGCATTTCACCGCTACACCACGAATTCCGCCTGCCTATGCCGCACTCAAGGCCCCCAGTTTCAACTGCAATTCTACGGTTGAGCCGCAAACTTTCACAACTGACTTAAGGACCCGTCTACGCTCCCTTTAAACCCAAG
+
FFFFFFFFFFFFFFFFFFFFFFFFFFFFFFFFFFFFFFFFFFFFFFFFFFFFFFFFFFFFFFFFFFFF:FFF:FFFFFFFFFFFFFFFFFFFFFFFFFFF,FFFFFFF:FF:FFFFFFFF:FFFFFFF:F:FFFFFFFFF:FFFF:FFFFFFFFF:FFFFFFFFFFFF,F:FF:,:F:FF::F::F,FFFFFF:FFFFFFFFFF:FFFF:,FFFF:FFF::FF,FF,FFFFFFF:FFFF:,FF,F:FFF:
@A00881:241:HJW2NDRXX:1:2127:15157:24580 2:N:0:CGAGAGAA+GATTGGAG
GGTAGCGGACTACGAGGGTATCTAATCCTGTTTGATCCCCACGCTTTCGTGCATCAGCGTCAGTCATGGCTTGGCAGGCTGCCTTCGCAATCGGGGTTCTGCGTGATATCTAAGCATTTCACCGCTACACCACGCATTCCGCCTGCCTCAATCATCCTCAAGCCTCCCAGTTTCAACGGCAATTCTATGGTTGAGCCACAGACTTTCTCCGCTGCCTTAAAAGGCCGCCTACGCACTCTTTCTACCCAAT
+
FF,,FFFF:FFFFF,FFFFF:FF,FFFFFFFFFFF:FFF:FFFFF,FFFFFFFFFFFFFFF,FFF,FFFFFF:FFFFFFF:FFFFFFFFFFFFFFFFFFFFFF:F:FFFFFFFFFFF,FFFFFFFFFFF:FFFFFFFFFFFFFFFFFFFFF,F:F,F:F:FFF:F:FFFF,FFFF,F:FFFF,FFF,FF:F,,FFF:,FFFF:FFFF,FFF,FF,FFF,,:F:FFFFFFF,FFFF,FFFFF:,FF,FFFF
@A00881:241:HJW2NDRXX:1:2127:26169:25144 2:N:0:CGAGAGAA+GATTGGAG
GGTAGCGGACTACCGGGGTATCTAATCCTGTTTGCTCCCCACGCTTTCGAGCCTCAGCGTCAGTAAAGCCCCAGCAAGCCGCCTTCGCCACTGGTGTTCCTCCTAATATCTTCGCATTTCACCGCTACACACGGAATTCCGATTGCCTCTCCGATACTCAAGACTGGCAGTTTCAATTGCAGGCCATGGGTTAAGCCCATGGTTTTCACATCTGACTTGTCTGCCCGCCTACGCGCCCGTTACACCCAGT
+
:F,:FFFFF:F,FFFFFFFFFFFFFF:FFFF:FFFF:FFFF,FF:FFFFFFFFFFF:FF:FFFF:FFFFFFFFFFFFFFFF:FFFFF:FFFFF:FF,FFF,FFFF,:F:FFFFF:FFFFFFF:F:::FFF,FFFFFFFFFFFFFF:FF:FFFFFFFFFF,FFFFFFFF,FFFFFF:,FFF:FFF:,FFF::F,FF,FF,,FFFF:,F::FFF:F,F,,FFFFFF,,FFFFFFF,FFF::F:FFF:F:FFF
@A00881:241:HJW2NDRXX:1:2127:28772:25457 2:N:0:CGAGAGAA+GATTGGAG
GGTAGCGGACTACGTGGGTATCTAATCCTGTTTGCTCCCCACGCTTTCGAGCCTCAGCGTCAGTTGCTGTCCAGCAGGCCGCCTTCGCCACTGGTGTTCCTCCGTATATCTACGCATTTCACCGCTACACACGGAATTCCGCCTGCCTCTCCAGTACTCAAGAACTACAGTTTCAAATGCAGGCTATGGGTTGAGCCCATAGTTTTCACATCTGACTTGCAGTCCCGCCTACACGCCCTTTACACCCAGT
+
FFFFFFFFFFFFFFFFFFFFFFFFFFFFFFFFFFFFFFFFFFFFFFFFFFFFFFFFFFFFFFFFFFFFFFFFFFFFFFFFFFFFFFFFFFFFFFFFFFFFFFFFFFFFFFFFFFFFFFFFFFFFFFFFFFFFFFFFFF:FFFFFFFFFFFFFFFFFFFFFFFFFFFFFFFFFFFFFFFFFFFFFF:FFFFFFFFFFFF,FFFFFFFFFFFFFFFFFFFFF:FFFFFFFFFFFFFFFFFFFFFFFFFF:FF
@A00881:241:HJW2NDRXX:1:2127:32362:25504 2:N:0:CGAGAGAA+GATTGGAG
GGTAGCGGACTACTTGGGTATCTAATCCTGTTCGCTCCCCACGCCCTCGTGCCTCAGCGTCAATAGACGATTCGCGAGATGCCTTCGCAATCGGCGTTCTGAGTGATCTCTATGCATTTCACCGCTACACCACTCATTCCTCCCGCGGCATCGCCATTCCAGCCACACAGTATTGGAGGCACCCCCGACGTTGAGCGCCGGCATTTCACCTCCAACTTGCACGACCGCCTACGCACCCTTTAAACCCAAT
+
FFFFFFFFFFFFFFFFFFFFFFFFFFFFFFFFFFFFFFFFFFFFFFFFFFFFFFFFFFFFFFFFFFFFFFFFFFFFFFFFFFFFFFFFFFFFFFFFFFFFFFFFFFFFFFFFFFFFFFFFFFFFFFFFFFFFFFFFFFFFFFFFFFFFFFFFFFFFFFFFFFFFFFFFFFFFFF:,FFFF:FFFFFFFFFFFFFFFFFFFFFFFFFFF:,FFFFFFFFFFFFFFFFFFFFFFFFFFFFF:F,FFFFFFFF
@A00881:241:HJW2NDRXX:1:2127:29532:26209 2:N:0:CGAGAGAA+GATTGGAG
GGTAGCGGACTACGGGGGTATCTAATCCTGTTTGCTCCCCACGCTTTCGCGCCTCAGCGTCAGTTGTCGTCCAGCAAGCCGCCTTCGCCACTGGTGTTCCTCCGTATATCTACGCATTTCACCGCTACACACGGAATTCCGCTTGCCTCTCCGATACTCAAGATAGACAGTTTCAAATGCAGTTTCCGGGTTGAGCCCGGAGATTTCACATCTGACTTGCCTACCCGCCTACGCGCCCTTTACACCCAGT
+
FFFFFFFFFFFFFFFFFFFFFFFFFFFFFFFFFFFFFFFFFFFFFFFFFFFFFFFFFFFFFFFFFFFFFFFFFFFFFFFFFFF:FFFFFFFFFFFFFFFFFFFFFFFFFFFFFFFFFFFFFFFFFFFFFFFFFFFFFFFFFFFFFFFFFFFFF:FFFFFFFFFFFFFFFFFFFFFFFFFFFFFFFFFFFFFFFFFFFFFFFFFF:FFFFFFFFFFFFFFFFFFFFFFFFF,FFFFFFFFFFFFFFFFFFF
@A00881:241:HJW2NDRXX:1:2127:27236:27367 2:N:0:CGAGAGAA+GATTGGAG
GGTAGCGGACTACGGGGGTATCTAATCCTGTTCGCTCCCCACGCCCTCGTGCCTCAGCGTCAATAGACGATTCGCGAGATGCCTTCGCAATCGGCGTTCTGAGTGATCTCTATGCATTTCACCGCTACACCCCTCATTCCTCCCGCGGCATCGCCATTCCAGCCACACAGTATTGGCGGGACCCCCGACGTTGAGCGCCGGCCTTTCACCTCCAACTTGCACGACCGCCTACGCACCCGTTAAACCCAAT
+
FF,,FFFF:FF:FFFFFFFFFF:FFFFFFFFFFFFFFFFFFFFFFFFFFFFFFFFFFFFFFFFFFFFFFFFFFFFFFF,FFFFFFF:FF,FFFFFFFFFFFFF,F,FFFFFFFFF,:F:FF:FFFF:F,,:,FFFFFFF,FFFFFF:FF,FFFFF,FFFF:FFF:F,F,F,FF,:F,FF,,FFFFFFF,:F,,,FFFFFF,FF,FFF,F::FFF,FFF,FF:F:F,FFF,:FFFF::F:F,,,FF:,FFF
@A00881:241:HJW2NDRXX:1:2127:28989:27868 2:N:0:CGAGAGAA+GATTGGAG
GGTAGCGGACTACGCGGGTATCTAATCCTGTTTGCTCCCCACACTTTCGTGCCTCAACGTCAGTTTCTGTCCAGAAAGTCGCCTTCGCCACTGGTGTTCCTCCTAATATCTACGCATTTCACCGCTACACTAGGAATTCCACTTTCCTCTCCAGTACTCAAGAAGTCCAGTTTTAGTTGCAGTTCCTCAGTTAAGCCGAGGGATTTCACAACTAACTTAAACTCCCGTCTACGCACCCTTTACACCCAAT
+
FFFFFFFFFFFFFFFFFFFFFFFFFFFFFFFFFFFFFFFFFFFFFFFFFFFFFFFFFFFFFFFFFFFFFFFFFFFFFFFFFFFFFFFFFFFF:FFFFFFFFFFFFFFFFFFFFFFFFFFFFFFFFFFFFFFFFFFFFFFF,FFFFFFFFFFFFFFFFFFFFFFFFFFFFFF:FFFFFFFF:F:FFFFFFF:FF:FFFFFFFFFFFFFFFFFFF:FFFF:F:FFFFFFFFFFFFFFFFFFFFFFFFFF,::
@A00881:241:HJW2NDRXX:1:2127:10710:28776 2:N:0:CGAGAGAA+GATTGGAG
GGTAGCGGACTACTGGGGTATCTAATCCTGTTTGCTCCCCACGCTTTCGTGCCTCAGTGTCAGTTACAGTCCAGCAAACCGCCTTCGCTACTGGTGTTCTTCCTAATATCTACGCATTCCACCGCTACACTAGGAATTCCGTTTGCCCCTCCTGCACTCAAGTCCAACAGTTTTAGTAGTAGTCCCGAAGTTGAGCCCCGGGCTTACGCTACTAACTTGCCAAACCACCTACGCACCCTTTACGCCCAGT
+
FFFFFFFFFFFFFFFFFFFFFFFFFFFFFFFFFFFFFFFFFFFFFFFFFFFFFFFFFFFFFFFFFFFFFFFFFFFFFFFFFFFFFFFFFFFFFFFFFFFFFFFF:FFFFFFFFFFFFFFFFFFFFFFFFFFFFFF,FFFFF:FFFFFFFFFFFFFFFFFFFFFFFFFFFFFFFFFFFFFFFFFFFFFFFFFFFFFFFFFFFFFFFFFFFF:FFFF:FFFFFFFFFFFFF:FFF:FFFFFFFFFFFFFFFF
@A00881:241:HJW2NDRXX:1:2127:16803:28964 2:N:0:CGAGAGAA+GATTGGAG
GGTAGCGGACTACACGGGTATCTAATCCTGTTTGCTCCCCACGCTCTCGCGCCTCAGCGTCAGTTGTCGTCCAGCAATCCGCCTTCGCCACTGGTGTTCTTCCGTATATCTACGCATTTCACCGCTACACACGGAATTCCGATTGCCTCTCCGATACTCAAGACCATCAGTTTCAAATGCAGGCCATGGGTTAAGCCCATGGTTTTCACATCTGACTTGACAGCCCGCCTACGCGCCCTTTACACCCAGT
+
FF:FFFFF,F:FFFFFFFFFFFF,F:FFFFFFFFFFF:FFFFFFFFFFFF:FFFFFFFFFFFFFFFFFFFFFF:FFFFFFFFFF,FFFFFFFFFFFFFFFFFFFFFF,FFF,FFFFFFFFFFFFFFFFFF:F:FFFFFFFFF,FFFF:FFFFFFFFFFFF:FFFFFFFFFFFFFFFFFF:FFFF:FFFFFFFFFFFFFFFFFFFFFFFFFFFFFFFFFF,:F,FFFFFFFFFFF::FFFF::FFFFF,FF
@A00881:241:HJW2NDRXX:1:2127:26458:28995 2:N:0:CGAGAGAA+GATTGGAG
GGTAGCGGACTACACGGGTATCTAATCCTGTTCGATACCCACGCTTTCGCGCCTCAGCGTCAGTTACGGCCCAGTAAGTCGCCTTCGCCACTGGTGTTCCTCCCAATCTCTACGCATTTCACCGCTACACTGGGAATTCCACTTACCTCTTCCGCACTCAAGCCAACCAGTCTCCAAAGCACTCCCCACCTTAAAAGCGGGACTTTCACTTCAGACTTAATCGGCCGCCTACACGCCCTTTACGCCCAGT
+
FFFFFFFFFFFFFFFFFFFFFFFFFFFFFFFFFFFFFFFFFFFFFFFFFFFFFFFFFFFFFFFFFFFFFFFFFFFFFFFFFFFFFFFFFFFFFFFFFFFFFFFFFFFFFFFFFFFFFFFFFFFFFFFFFFFFFFF:FFFFFFFFFFFFFFFFFFFFFFFFFFFFFFFFF:FFFFFFFFFFFFFFFFFFFFFFFFFFFFFFFFFFFFFFFFFFFFFFF:FF:F,FFFFFFFFFFFFF:FF:FFFFF:FFF:
@A00881:241:HJW2NDRXX:1:2127:17517:29230 2:N:0:CGAGAGAA+GATTGGAG
GGTAGCGGACTACACGGGTATCTAAGCCTGTTCGATCCCCACGCTTTCGTGCCTCAGCGTCAGACCGGAGCCGGTAGGCTGCCTTCGCAATCGGAGTTCTGCGCAATATCTATGCATTTCACCGCTACACTGCGCATTCCGCCTACTTCTCTCCGTCTCTAGTCACACAGTTTCAACGGCTTGCCGGGGTTGAGCCCCGGGCTTTTACCGCTGACTTACATGACCGCCTACGCACCCTTTAAACCCAATA
+
FFFFFFFFFFFFFFFFFFFFFFFFFFFFFFFFFFFFFFFFFFFFFFFFFFFFFFFFFFFFFFFFFFFFFFFFFFF:FFFFFFFFFFFFFFFFFFFFFFFFFFFFFFFFFFFFFFFFFFFFFFFFFFFFFFFFFFFFF:FF:FFFFFFFFFFFFFFFFFFFFFFFFFF:FFFFFFFFFFFFFFFFFFFFF:FFFFFFFFFFFFFFFFFFFFFFFFFFF:FFFFFFFFFFFFFFFFFFFFFFFFFFFFFFFF
@A00881:241:HJW2NDRXX:1:2127:15926:29606 2:N:0:CGAGAGAA+GATTGGAG
GGTAGCGGACTACACGGGTCTCTAATCCTGTTTGCTCCCCACGCTCTCGCGCCTCAGCGTCAGTTGTCGTCCAGCAATCCGCCTTCGCCACTGGTGTTCTTCCGTATATCTACGCATTTCACCGCTACACACGGACTTCCGATTGCCTCTCCGATACTCAAGACCATCAGTTTCAAATGCAGGCCCTGGGTTAAGCCCATGGTTTTCACATCTGACTTGACAGCCCGCCTACGCGCCCTTTAGACCCAGT
+
FF,,FFFFFFFFFFFFFFF,FFF:FFFFFFF,FFFFFFFFFFFFFFF::FF:FFFFFFFF:,F,FFFFF,FFFFFFFFFFFFFFFFF:FFFFFFFFFFFFFFFFF:FFF:FFFFFFFFFFFFFF,FF::F:FFFF,FFFFF,FFFFF:F:FFF:FF:FF,,FF:F,FFFF,FF:F,::F:FFF:F,FFFFF:,F:F:,F:FFFFFFFF:FFFFF,F:FF,FFFFFFF:FFF,FFF,FF,F:,,FF,,F:F
@A00881:241:HJW2NDRXX:1:2127:24985:29825 2:N:0:CGAGAGAA+GATTGGAG
GGTAGCGGACTACTGGGGTATCTAATCCTGTTCGCTCCCCACGCCCTCGTGCCTCAGCGTCAATAGACGATTCGCGAGATGCCTTCGCAATCGGCGTTCTGAGTGATCTCTATGCATTTCACCGCTACACCACTCATTCCTCCCGCGGCATCGCCATTCCAGCCACACAGTATTGGAGGCACCCCCGACGTTGAGCGCCGGCATTTCACCTCCAACTTGCACGACCGCCTACGCACCCTTTAAACCCAAT
+
FFFFFFF:FFFFFF:FFFFFFFFFFF:FFFFFFFFFFFFFFFFFF,FFFFFFFFFF:FFFFFFFF,FFFFFFFFFFFFFFF:FFFFFFFF:FFFFFFFFFFFF::FFFFFFFFFFFFFFFFFFFFFFFFFFFF,FFFFFFF,FFFFFFFFFFFFF:FFFFFFF:FFFFFFF:FFF:F,FFFFFFF:FFFFFFFFFFFFFFFF:FFFFFFFFFF:FFF:F:F:FFFFFFFFFFFFFFFFFFFFFFFF,F:F
@A00881:241:HJW2NDRXX:1:2127:23511:30373 2:N:0:CGAGAGAA+GATTGGAG
GGTAGCGGACTACGCGGGTATCTAATCCTGTTTGCTCCCCACGCTTTCGCGCCTCAGCGTCAGTTGTCGTCCAGCAAGCCGCCTTCGCCACTGGTGTTCCTCCTAATATCTACGCATTTCACCGCTACACTAGGAATTCCGCTTGCCTCTCCGATACTCAAGGACTACAGTTTCAAATGCAGCCCCGGGGTTGAGCCCCGGTATTTCACATCTGACTTGCAGTTCCGCCTACACGCCCTTTACACCCAGT
+
FF,,F:FFFFFFF:FF:FFFFFFFFFFFFFFFFFFFFFFF:FFFFFFFFFFFFFFFFFFFFFFFFFFFFFFFFFFFFFFFFFFFFFFFFFFFFFFFFFFFFFFFFFFFFFFFFFFFFFFF:FFFFFFFFFFFFFFFFFFFFFFFFFFFFFFFF,FFFFFFFFFFFFFFFFFFFFF:FFFFFFF:FFFFF:FFFFFFFFFFFF,FFFFFF::FFFFFFFFFFFFFFFFFFFFFFFFFFFFFFFFFFFFFFF
@A00881:241:HJW2NDRXX:1:2127:31024:32174 2:N:0:CGAGAGAA+GATTGGAG
GGTAGCGGACTACTTGGGTATCTAATCCTGTTTGCTCCCCACGCTTTCGCGCCTCAGCGTCAGTTGTCGTCCAGCAAGCCGCCTTCGCCACTGGTGTTCCTCCGTATATCTACGCATTTCACCGCTACACACGGAATTCCGCTTGCCTCTCCGATACTCAAGACATACAGTTTCAAATGCAGTTTCCGGGTTGAGCCCGGAGATTTCACATCTGACTTGCATGCCCGCCTACGCGCCCTTTACACCCAGT
+
FFFFFFFFFFFFFFFFFFF:FFFFFFFFFFFF:F:FFFFFFFFFFFFFFFFFFFFFFFFFFFFFFFF:FFFFFFFFFFFFFFFFFFFFFFFFFFFFFFFFF:FFFFFFFFFFFFFF:FFF:FFFFF:F:FFFFFFFFFFFFFFFFFFFFFFFFFFFFFFFFFFFFFFF,,F::FFFFFF,FFFFFFFFFFFF:FFFFFFFFFFFFFF:F:FFFFFFFFFF:FFFFFFFFF:FFFFFFFF:FFFFFFF:FF
@A00881:241:HJW2NDRXX:1:2127:17607:32236 2:N:0:CGAGAGAA+GATTGGAG
GGTAGCGGACTACCCGGGTATCTAATCCTGTTTGCTCCCCACGCTTTCGCGCCTCAGCGTCAGTTGTCGTCCAGCAAGCCGCCTTCGCCACTGGTGTTCCTCCGTATATCTACGCAGTTCACCGCTACACACGGAATTCCGCTTGCCTCTCCGATACTCAAGATAGACAGTTTCAAATGCAGTTTCCGGGTTGAGCCCGGAGATTTCACATCTGACTTGCCTACCCGCCTACGCGCCCTGTACACCCAGT
+
:F,,FFFFFFFFFF:FFFFFFFFF:FFF,FFFFFFFFFFF:FFF,FFFFF:FFFFFFFFFF,FFFFFFFFFFFFFF,FFFFFFFFFFFFFFFFFFFFFFF:FFFFFFF,F:FF:FF,FFF:FFFFFFFFFF:FF:,:FFFFF:F:FFFFFFFFFFFFFFF,FFF,:FF,:,FFF:::FFFFF,FFFFFFF::FFFFFFFFFFFF:FF::FFF:,FF,::::F:FFF:F:FFFFF:F:F,,F,FFFFFFFF
@A00881:241:HJW2NDRXX:1:2127:26937:32268 2:N:0:CGAGAGAA+GATTGGAG
GGTAGCGGACTACCTGGGTATCTAATCCTGTTTGCTACCCATGCTTTCGAGCCTCAGCGTCAGTTGGTGCCCAGTAAGCCGCCTTCGCCACTGGTGTTCCTCCCGATATCTACGCATTCCACCGCTACACCGGGAATTCCGCTTACCTCTGCACTACTCAAGACCGGCAGTTTTGAAAGCAATTCATAGGTTGAGCCTATGGATTTCACTTCCAACTTGTCAGCCCGCCTGCGCTCCCTTTACACCCAGT
+
FFFFFFFFFFFFFFFFFFFFFFFFFFFFFFFFFFFFFFFFFFFFFFFFFFFFFFFFFFFFFFFFFFFFFFFFFFFFFFFFFFFFFFFFFFFFFFFFFFFFFFFFFFFFFFFFFFFFFFFFFFFFFFFFFFFFFFF:FFFFFFFF:FFFFFFFFFFFFFFFFFFFFFFFFF,FFFF:FFFFF,FFFFFFFFFFFFFFFFFFFFFFFFFFFFFFFFFFF::FFFFFFFFFFFFFFFFFFFFFFFFFFFFFFF
@A00881:241:HJW2NDRXX:1:2127:25717:32346 2:N:0:CGAGAGAA+GATTGGAG
GGTAGCGGACTACTAGGGTATCTAATCCTGTTCGATCCCCACGCTTTCGTGCTTCAGCGTCAGTCTCGCTATGGTATGCTGCCTTCGCAATCGGGGTTCTGCGTGATATCTATGCATTTCACCGCTACACCACGCATTCCGCATACCTCTTCCGAACTCCAGTCCCGCAGTTTCAATGGCAAGCGCACGGTTAAGCCGCACGTTTTCACCGCTGACTTGCGGGTCCGCCTACGCACCCTTTAAACCCAAT
+
FFFFFFFFFFFFFFFFFFFFFFFFFFFFFFFFFFFFFFFFFFFFFFFFFFFFFFFFFFFFFFFFFFFFFFFFFFFFFFFFFFFFFFFFFFFFFFFFFFFFFFFFFFFFFFFFFFFFFFFFFFFFFFFFFFFFFFFFFFFFFFFFFFFFFFFFFFFFFFFFFFFFFFFFFFFFFFFFFFFF:FFFFFFFFFFFFFFFFFFFFFFF:FFFFFFFFFFFFFFFFFFFFFFFFFFFFFFFFFFFFFFFFFFFFF
@A00881:241:HJW2NDRXX:1:2127:29441:32440 2:N:0:CGAGAGAA+GATTGGAG
GGTAGCGGACTACCTGGGTATCTAATCCTGTTTGCTCCCCACGCTTTCGAGCCTCAGCGTCAGTAAAAGCCCAGCAAGCCGCCTTCGCCACTGGTGTTCCTCCTAATATCTACGCATTTCACCGCTACACTAGGAATTCCGCTTGCCTCTACTTCACTCAAGAGCTTCAGTTTCAAAAGCAGGTTATGAGTTGAGCCCATAATTTTCACTTCTGACTTAATGCCCCGCCTACGCTCCCTTTACACCCAGT
+
FFFFFFFFFFFFFFFFFFFFFFFFFFFFFFFFFFFFFFFFFFFFFFFFFFFFFFFFFFFFFFFFFFFFFFFFFFFFFFFFFFFFFFFFFFFFFFFFFFFFFFFFFFFFFFFFFFFFFFFF:FFFFFFFFFF:FFFFFFFFFFFFFFFFFFFFFFFFFFFFFFFFFFFF:FFFFFFFFFFF:FFFFFFFFFFFF:FFFFFFFFFFFFFFFFFFFFFFFFFFFFFFFFFFFFFFFFFFFFFFFFFFFFFFFF
@A00881:241:HJW2NDRXX:1:2127:28393:33098 2:N:0:CGAGAGAA+GATTGGAG
GGTAGCGGACTACCTGGGTATCTAATCCTGTTTGCTCCCCACGCTTTCGAGCCTCAACGTCAGTCTCAGTCCAGCAGGCCGCCTTCGCCACTGGTGTTCCTCCTAATATCTACGCATTTCACCGCTACACTAGGAATTCCGCCTGCCTCTCCTGTACTCCAGCTGAACAGTTTCAAAAGCAGTCCCGGGGTTGGGCCCCGACCTTTCACTTCTGACTTGCTCTGCCGTCTACGCTCCCTTTACACCCAGT
+
FFFFFFFFFFFFFFFFFFFFFFFFFFFF:FFFFFFFFFFFFFFFFFFFFFFFFFFFFFFFFFF:FFFFFFFFFFFFFFFFFFFFFFFFFFFFFFFF:FFFFFFFFFFFFFFFFFFFFFFFFFFFFFFFFFF::FFFFFFFFFFFFFFFFFFFFFFFFFFFFFFFFFFFFFFFFFFFFFFFFFFFFFFFFFFFFFFF:FFFFFFFFFFFFFFFFFFFFFFFFFFFFFFF:FFFFFFFFFFFFFFFFF,:FF
@A00881:241:HJW2NDRXX:1:2127:22842:33630 2:N:0:CGAGAGAA+GATTGGAG
GGTAGCGGACTACCTGGGTATCTAATCCTGTTTGCTCCCCACGCTTTCGCGCCTCAGCGTCAGTTACTGTCCAGTAGACCGCCTTCGCCACTGGTGTTCTTCCTTATATCTACGCATTTCACCGCTACACAAGGAATTCCGTCTACCTCTCCAGCACTCAAGACATACAGTTTCAAATGCAGTTTATGGGTTAAGCCCATAGATTTCACATCTGACTTGCACGCCCGCCTACGCGCCCTTTACACCCAGT
+
FFFFFFFFFFFFFFFFFFFFFFFFFFFFFFFFFFFFFFFFFFFFFFFFFFFFFFFFFFFFFFFFFFFFFFFFFFFFFFFFFFFFFFFFFFFFFFFFFFFFFF:FFFFFFFFFF:F,,FFF,:FFFFF:FF:FFF,FFFFF:FFFFFFFFFFFFFFFFFF,FF,FFFFFFF:FF,:F:FF,FF,FFFFFFFFF,FF:,F:F,,,FFFF:FFF:FF,FFFFFFFF,FF:FFF:FFFFFFF,F:,F:FF:FFF
@A00881:241:HJW2NDRXX:1:2127:23791:33708 2:N:0:CGAGAGAA+GATTGGAG
GGTAGCGGACTACTTGGGTATCTAATCCTGTTTGCTCCCCACGCTTTCGCGCCTCAGCGTCAGTTGCTGTCCAGCAGACCGCCTTCGCCACTGGTGTTCCTCCTAATATCTACGCATTTCACCGCTACACTAGGAATTCCGTCTGCCTCTCCAGTACTCAAGAACTACAGTTTCAAATGCAGGCCACAGGTTGAGCCCGTGGTTTTCACATCTGACTTGCAATCCCGCCTACACGCCCTGTACACCCAGT
+
FF:FFFFFFFFFFFFFFFFFFFFFFFFFFFFFFFFFFFFFFFFFFFFFFFFFFFFFFFFFFFFFFFFFFFFFFFFFF:FFFFFFFFFFFFFFFFFFFFFFFFFFF:FFFFFFFFFF:FFFFFFFFFFFFFF:FF:F:FFFFFFFF:FFFFFF,FF,FFFFFFF:FF:FFFFFFF:F,FFFFFFFFF:F,FF:FFFFFFF,FF:FFFF:FFFF:F:FFFFF,FFFFF:FFF:FFFFF:FF,F,FFFFFF:F
@A00881:241:HJW2NDRXX:1:2127:20735:34178 2:N:0:CGAGAGAA+GATTGGAG
GGTAGCGGACTACGAGGGTATCTAATCCTGTTTGCTCCCCACGCTTTCGTGCCTCAGTGTCAGTTACAGTCCAGCAAACCGCCTTCGCTACTGGTGTTCTTCCTAATATCTACGCATTCCACCGCTACACTAGGAATTCCGTTTGCCCCTCCTGCACTCAAGTCCAACAGTTTTAGTAGTAGTCCCGAAGTTGAGCCCCGGGCTTACGCTACTAACTTGCCAAACCACCTACGCACCCTTTACGCCCAGT
+
FFFFFFFFFFFFFFFFFFFFFFFFFFFFFFFFFFFFFFFFFFFFFFFFFFFFFFFFFFFFFFFFFFFFFFFFFFFFFFFFFFFFF::FFFFFFFFFFFFFFFFFFFFFFFFFFFFFFFFFFFFFFFFFFFFFFFFFFFFFFFFFFFFFFFFFFFFFFFFFFFFFFFFFFFFFFFF,FFFFFFFFFFFFFFFFF,FFFFFFFFFFFFF:FFF:FFFFFFFFF:F:FFFFFFFFFF:FFFFFFFFFFFFFFF
@A00881:241:HJW2NDRXX:1:2127:20627:34867 2:N:0:CGAGAGAA+GATTGGAG
GGTAGCGGACTACAGGGGTATCTAATCCTGTTTGCTCCCCACGCTTTCGCGCCTCAGCGTCAGTTGCTGTCCAGCAAGCCGCCTTCGCCACTGGTGTTCCTCCTAATATCTACGCATTTCACCGCTACACTAGGAATTCCGCTTGCCTCTCCAGTACTCAAGAACTACAGTTTCAAATGCAGGCCACAGGTTGAGCCCGTGGTTTTCACATCTGACTTGCAATCCCGCCTACACGCCCTTTACACCCAGT
+
FFFFFFFFFFFFFFFFFFFFFFFFFFFFFFFFFFFFFFFFFFFFFFFFFFFFFFFFFFFFFFFFFFFFF:FFFFFF:FFFFFFFFFFFFFFFFFFFFFFFFF:F:FFFFFFFFFFFFFFFFFFFFFFFFFFFFFFFFFFFFFFFFFFFFFFFF:FFFFF:FFFFFFFFFFFFFFFFFFFFFFFFF,FFFFFF:FFFFFFFF:FFFFFFFFFFFFF:FFFFF,FFFFFFFFFFFFF:FFF,FFFFFFF,FF
@A00881:241:HJW2NDRXX:1:2127:23954:35086 2:N:0:CGAGAGAA+GATTGGAG
GGTAGCGGACTACTTGGGTATCTAATCCTGTTTGCTCCCCACGCTTTCGTGCCTCAGTGTCAGTTACAGTCCAGCAGATCGCCTTCGCCACCGGTGTTCTTCCCAATATCTACGCATTCCACCGCTACACTGGGAATTCCATCTGCCCCTCCTGCACTCAAGTCCTGCAGTTTTGGTAGTAGTTCCGAAGTTGAGCCCCGGGATTACGCTACCAACTTGCAAGACCACCTACGCACCCTTTACGCCCAGT
+
FFFFFFFFFFFFFFFFFFFFFFFFFFFFFFFFFFFFFFFFFFFFFFFFFFFFFFFFFFFFFFFFFFFFFFFFFFFFFFFFFFFFFFFFF:FFFFFFF,FFFFFFFFFFFFFFFFFFFFFFFFFFFFFFFFFFFFFFFFFFFFFFFFFFFFFFFFF:FFFF,FFFFFFFFFF,:FFFF,FFF:FFFFFF:F:F:FFFFFFFFFFFF,:F,FFFFFFFFFFF:FFF:FF:FFFFFFFF:FFFFFFFFFFFFF
@A00881:241:HJW2NDRXX:1:2127:27633:35321 2:N:0:CGAGAGAA+GATTGGAG
GGTAGCGGACTACCTGGGTATCTAATCCTGTTTGCTCCCCACGCTTTCGAGCCTCAGCGTCAGTAAAAGCCCAGCAAGCCGCCTTCGCCACTGGTGTTCCTCCTAATATCTACGCATTTCACCGCTACACTAGGAATTCCGCTTGCCTCTACTTCACTCAAGAGCTTCAGTTTCAAAAGCAGGTTATGAGTTGAGCCCATAATTTTCACTTCTGACTTAATGCCCCGCCTACGCTCCCTTTACACCCAGT
+
FFFFFFFFFFFFFFFFFFFFFFFFFFFFFFFFFFFFFFFFFFFFFFFFFFFFFFFFFFFFFFFFFFFFFFFFFFFFFFFFFFFFFFFFFFFFFF:FFFFFFFFFFFFFFFFFFFFFFFFFFFFFFFFFFFFFFFFFFFFFFFFFFFFFFF:FFFF:FFFFF::FFFFFFFFFFF,FFFFFFFFFFFFFFFFFFFFFFF,FFFFFFFFFFFFFFFFFFFFFFFFFFFFFFF:FFFFFFFFFFFFFF:FFF:
@A00881:241:HJW2NDRXX:1:2127:28357:35352 2:N:0:CGAGAGAA+GATTGGAG
GGTAGCGGACTACGTGGGTATCTAATCCTGTTAGCTCCCCACGCTTTCGCGCCTCAGCGTCAGTTGTCGTCCAGCAAGCCGCCTTCGCCACTGGTGTTCCTCCGTATATCTACGCATTTCACCGCTACACACGGAATTCCGCTTGCCTCTCCGATACTCAAGACACACAGGTTAAAATGCAGTTTCCGGGTTAAGCCCGGAGATTTCACATCTGACTTGCATGCCCGCCTACGCGCCCTTTACACCCAGT
+
FF:FFFFFFFFFFFFF::F:FF:FFFFF,F,F,F:FFFFFFFFFFFFFFFFFFFFF:FFF::FFF:FFFFFFFFFFFFF,FFF,FFFFFFF::FFFFFF,:FFFFFFF:FFFFFFFFFF:FFFFFFFFFFF:F:FFFFFFFF:FFF:FFFFFFFFF:FF:F,F,F,FFF,,F:,,,F,FFF:F,F:FF:FFFFFFF:FFFFFFFFFFFFFFFFFFF:,FFF::FFFFFF::F,FFFFFF:FF,FF,FFFF
@A00881:241:HJW2NDRXX:1:2127:24496:35556 2:N:0:CGAGAGAA+GATTGGAG
GGTAGCGGACTACTGGGGTATCTAATCCTGTTTGCTCCCCACGCCTTCGAGCCTCAACGTCAGTTGCCGTCCAGTAAGCCGCCTTCGCCACTGGTGTTCCTCCTAATATCTACGCATTTCACCGCTACACTAGGAATTCCGCTTACCTCTCCGGCACTCAAGCCGTACAGTTTCCAGAGCAGCCCCGAGGTTAAGCCCCGGTATTTCACTCCAGAATTGCACCGCCGTCTACGCTCCCTTTACACCCCGT
+
FFF:FFFF:FFFFFFFFFFFFFFFF,FFFFFFFFFFF:FFFFFFFFFFFFFFFFFFF:FFFFFFFFFFFFFFFFFFFFFFFFFFFFFFFFFFFFFF,FFFFFFFF::,FFFFFFFFFFFFFFFF:FFF,FF,FF,:FFFFF:,FFFFFFFFF:F,,F:,:FFFF,FF,FFFFFF,FFFF,FFFFFFFFFFF,F:FFFFF,FF,,FFFF,F:FFFF,FFFFFF:FFF,FFF,:FFFFF:FFF:FFFF:FFF
@A00881:241:HJW2NDRXX:1:2127:26042:35822 2:N:0:CGAGAGAA+GATTGGAG
GGTAGCGGACTACACGGGTATCTAATCCTGTTTGCTCCCCACGCTCTCGCGCCTCAGCGTCAGTTGTCGTCCAGCAATCCGCCTTCGCCACTGGTGTTCTTCCGTATATCTACGCATTTCACCGCTACACACGGAATTCCGATTGCCTCTCCGATACTCAAGACCAGCAGTTTCAAATGCAGGCTATGGGTTAAGCCCATAGTTTTCACATCTGACTTGTCGGCCCGCCTACGCGCCCTTTACACCCAGT
+
FFFFFFFFFFFFFFFFFFFFFFFFFFFFFFFFFFFFFFFFFFFFFFFFFFFFFFFFFFFFFFFFFFFFFFFFFFFFFFFFFFFFFFFFFFFFFFFFFFFFFFFFFFFFFFFFFFFFFFFFFFFFFFFFFFFFFFF:FFFFFFFFFFFFFFFFFFFFFFFFFFFFFFFFFFFFFFFFFFFFFFFFFFFFFFFFFFFFFFF:F:FFFFFFFF:FFFFFFFFFFFFFFFFFFFFFFFFFFFFFFFFFFFF:F,
@A00881:241:HJW2NDRXX:1:2127:26015:35931 2:N:0:CGAGAGAA+GATTGGAG
GGTAGCGGACTACCTGGGTATCTAATCCTGTTCGCTCCCCACGCCCTCGTGCCTCAGCGTCAATAGACGATTCGCGAGATGCCTTCGCAATCGGCGTTCTGAGTGATCTCTATGCATTTCACCGCTACACCACTCATTCCTCCCGCGGCATCGCCATTCCAGCCACACAGTATTGGAGGCACCCCCGACGTTGAGCGCCGGCATTTCACCTCCAACTTGCACGACCGCCTACGCACCCTTTAAACCCAAT
+
FFF,FFFFFFFFFFFFFFFFFFFFFFFFFFFFFFFFFFFFFFFFFFFFFFFFF:F:FFFFFFFFFFFFFFFFFFFFFFFFFFFF,FFFFFF:FFFFFFFFFFFFFF:FFFFFFFFFF,FFFFFFFFFFFFF:FFF:FFFFFFFFFFFFF:FFFFFF,,FFFFFFFFFFFFF,FFF:FFFF,FFFFF,FFFFFF,:FFFFFFFF,F,:FFFFFFFFFF::F:F,,FFFF:FFF,FFFFF:,F,FF,FFFF,
@A00881:241:HJW2NDRXX:1:2127:31331:36307 2:N:0:CGAGAGAA+GATTGGAG
GGTAGCGGACTACGGGGGTATCTAATCCTGTTTGCTCCCCACGCTTTCGCGCCTCAGCGTCAGTTGTCGTCCAGCAAGCCGCCTTCGCCACTGGTGTTCCTCCGTATATCTACGCATTTCACCGCTACACACGGAATTCCGCTTGCCTCTCCGATACTCAAGACATGCAGTTTCAAATGCAGTTTCCGGGTTGAGCCCGGAGATTTCACATCTGACTTGCATGCCCGCCTACGCGCCCTTTACACCCAGT
+
FFFFFFFFFFFFFFFFFFFFFFFFFFFFFFFFFFFFFFFFFFFFFFFFFFFFFFFFFFFFFFFFFFFFFFFFFFFFFFFFFFFFFFFFFFFFFFFFFFFFFFFFFFFFFFFFFFFFFFFFFFFFFFFFFFFFFFFFFFFFFFFFFFFFFFFFFFFFFFFFFFFFFFFFFFFFFFFF:FFF:FFFFFFFFFFFFFFFFFFF:FFFFFFFFFFFF:FFFFFFFFFFFFFFFF:FFFFFFFFFFFFFFFFFFF
@A00881:241:HJW2NDRXX:1:2127:31150:36338 2:N:0:CGAGAGAA+GATTGGAG
GGTAGCGGACTACCCGGGTATCTAATCCTGTTTGCTCCCCACGCTCTCGCGCCTCAGCGTCAGTTGTCGTCCAGCAATCCGCCTTCGCCACTGGTGTTCCTCCCAATCTCTACGCATTTCACCGCTACACTAGGAATTCCGCTTCCCTCTCCGGCACTCAAGGTCTCCAGTTTCAAGTGCAGTTCCGGGGTTGAGCCCCGGTCTTTCACACCTGACTTAAAAATCCGCCTACGCGCCCTTTACACCCAGT
+
FF,,FFFF:FF,FFFFFFFF:FFFF::FFFF:FFFFFF:FFFFFFFFFFFFFFFF:FFFFFFF,FFFFFFFFFFFFF:FFFFFFFFFFF,FFFFFF,FFFFFFFF,FFFFFFFFFF:,FFFF:FFFFF,:F,FFFFFFFFFF,F:FFFF,F:FFF,,,FFFF:,,FFFFFF:FF:FFFFFFFFFFFFFF,FF,FFFFFFFFFFFFFF:FFF,FFFFFFFF::FF:FFFFFFFF::FF::FF,::FFF:FF
@A00881:241:HJW2NDRXX:1:2127:25247:36479 2:N:0:CGAGAGAA+GATTGGAG
GGTAGCGGACTACCTGGGTATCTAATCCTGTTCGCTCCCCACGCCCTCGTGCCTCAGCGTCAATAGACGATTCGCGAGATGCCTTCGCAATCGGCGTTCTGAGTGATCTCTATGCATTTCACCGCTACACCACTCATTCCTCCCGCGGCCTCGCCATTCCAGCCACACAGTATTGGAGGCACCCCCGACGTTGAGCGCCGGCATTTCACCTCCAACTTGCACGACCGCCTCCGCACCCTTTCAACCCAAT
+
FFF:FFFFFFFFF:FFFFF:FFF:FFFFF:FFFF,FFFFFFFFF,FFFF:FF,FFFFFFFFF:F::F::F,:FFFF:FFFFFFFFFFFFFFFFFFFFFFFF:F:F:FFFFFFFFFFFFFFFFFFFFFFFFFFF:FFFFFF:FFFFFFF,:F,:::FFFFFFFFFF,FFFFFF,::F::FFF,,,FFFF:FFFFFFFFFF:,FFFFFFFF,FF:,,FFFF:,F:FF:FFFF,FFF:FFFFFF,F,FFFFFF
@A00881:241:HJW2NDRXX:1:2127:24316:36652 2:N:0:CGAGAGAA+GATTGGAG
GGTAGCGGACTACGAGGGTATCTAATCCTGTTTGCTCCCCACACTTTCGTGCCTCAACGTCAGTTACAGTCCAGAAAGTCGCCTTCGCCACTGGTGTTCCTCCTCATATCTACGCATTTCACCGCTACACTAGGAATTCCACTTTCCTCTCCTGCACTCAAGAAATCCAGTTTTAGTTGCAGTTCCTCAGTTAAGCCGAGGGATGTCACAACTAACTTAAATTCCCGTCTACGCACCCTTTACACCCAAT
+
FFF:FFFF,FFFFFFFFFFFFF:FFFFFFFFFFFF:FFFFFFFFF:FFFFFFFFFFFFFFFFFFFFFFFFFFFFFFFFFFFFF::FFFF,FFFFFFFFFFFFFF,FFFFFFFFFFFFFFFFFFFFFFFFFFFFF,:FFFF,FF:FFFFFF:FFFF,FFFFFFF,FFFFFFFFFF:FF:FF,FFFFFFF:FFFFFFFFFFFFFF,:F:F,FFFF:FFFFFF,FFF::FFF:,FFF:FFF:,FF:F:FF,,F
@A00881:241:HJW2NDRXX:1:2127:22290:36871 2:N:0:CGAGAGAA+GATTGGAG
GGTAGCGGACTACTTGGGTATCTAATCCCGTTCGCTCCCCTGGCTTTCGCATCTCAGCGTCAGCTTCGGTCCAGAAAGGCGCCTTCGCCACCGGTGTTCTTCCCAATATCTACGCATTTCACCGCTACACTGGGAATTCCCCTTTCCTCTCCCGCGCTCAAGCCTGCCAGTATCCGGAGCCCTACGGGGTTGAGCCCCGCATTTTAACTCCGGACTTAACATGCCGCCTACATGCGCTTTACGCCCAATG
+
FFFFFFFFFFFFFFFFFFFFFFFFFFFFFFFFFFFFFFFFFFFFFFFFFFFFFFFFFFFFFFFFFFFFFFFFFFFFFFFFFFF:FFFFFFFFFFFFFFFFFFFFFFFFFFFFFFF,FFFF:FFFFFFFFFFFFFFFFFFFFFFFFFFFFFFFFFFFFFFFF:FFFFFFFFFFFFFFFFFFFFF,FFFFFFFFFFFFFFFFFFFFFFFFFFFFFF:FFFFFFFFFFF:FFF:FFFFF:FFFFF,F:FFFFF
@A00881:241:HJW2NDRXX:1:2128:27543:1846 2:N:0:CGAGAGAA+GATTGGAG
GGTAGCGGACTACCTGGGTATCTAATCCTGTTTGCTCCCCACGCTTTCGCGCCTCAGCGTCAGTTGTCGTCCAGCAAGCCGCCTTCGCCACTGGTGTTCCTCCGGATATCTACGCATTTCACCGCTACACACGGAATTCCGCTTGCCTCTCCGATCCTCAAGACACACAGTTTCAATTGCAGTTTCCGGGTTGAGCCCGGAGCTTTCACATCTGACTTGCATGCCCGCCTACGCGCCCTTTACACCCAGT
+
FF,,F:FFFFFFFFFFFFFFFFFF:FFF,FFFFFFFFFFFFFFFF,FFFFFFFFFFFFFF:FFFFFFFFFFFFFFF:FFFFFFFFFFFF:FFF:FFF,FFFFFF,FFFFFFFFFF,F,FFFFFFFFFFFFFFFF:,FFFFFF,F:FFFF,:FFFF:FFFFFFF,FF:,FFFFFFFF,FFFFFFFFFFFFFF,:,FFFFFF,F:,FF:,:FF:FFFFFFFF,:F:FFFF:,F:FFFF:FFFF:FFFFF,FF
@A00881:241:HJW2NDRXX:1:2128:24279:2206 2:N:0:CGAGAGAA+GATTGGAG
GGTAGCGGACTACACGGGTATCTAATCCTGTTTGATACCCGCACTTTCGAGCATCAACGTCAGTTACGGTCCAGCAGGCTGCCTTCGCAATCGGAGTTCTTCGTGATATCTATGCATTTCACCGCTACACCACGAATTCCGCCTGCCTATGCCGCACTCAAGGCCCCCAGTTTCAACTGCAATTCTACGGTTGAGCCGCAAACTTTCACAACTGACTTAAGGACCCGTCTACGCTCCCTTTAAACCCAAT
+
FFFFFFFFFFFFFFFFFFFF,FFFFFFFFFFFFFFFFFFFFFFFFFFFFFFFFFFFFFFFFFFFFFFFFFFFFFFFFFFFFFFFFFFFFFFFFFFFFFFFFFFFFFFFFFFFFFFFFFFFFFFFFFFFFFFFFFFFFFFF:FFFFFFFFFFFFFFFFFFFFFFFFFFFFFFFFFFFFFF:FFFFFFFFFFFFFFFFFFFFFFFFFFFFFFFFFF:FFFFFF,FFFFFFFFFFFFFFFFFFF:F,F:FFFF
@A00881:241:HJW2NDRXX:1:2128:27796:2597 2:N:0:CGAGAGAA+GATTGGAG
GGTAGCGGACTACAGGGGTATCTAATCCTGTTTGCTCCCCACGCCTTCGAGCCTCAACGTCAGTTGCCGTCCAGTAAGCCGCCTTCGCCACTGGTGTTCCTCCTAATATCTACGCATTTCACCGCTACACTAGGAATTCCGCTTACCTCTCCGGCACTCAAGCCGTACAGTTTCCAGAGCAGCCCCGAGGTTAAGCCCCGGTCTTTCACTCCAGACTTGCACCGCCGTCTACGCTCCCTTTACACCCAGT
+
FFFFFFFFF:FFFFFFFFFFFFFFFFFFFFFFFFFFFFFFFFFFFFFFFFFFFFFFFFFFF:FFFFFFFFFFFFFFFFFFFFFFFFFFFFFFFFFFFFFFFFFF:FFFFFFFFFFF:FFFFFFFFFFFFFFFFFFFFFFFFFFFFFFFFFFFFFFFFFFFFFFFFFF:FFFFFFF:FFFFFFF:FFFFFFFFFFFFFFFFFF,FFFFFFFFF:F:FFF,FFFFFFFFFFFFFFF,FFFFFFFFFFFFFFF
@A00881:241:HJW2NDRXX:1:2128:22824:2660 2:N:0:CGAGAGAA+GATTGGAG
GGTAGCGGACTACGGGGGTATCTAATCCTGTTTGATACCCGCACTTTCGAGCATCAACGTCGGTTACGGTCCAGCAGGCTGCCTTCGCAATCGGAGTTCTTCGTGATATCTATGCATTTCACCGCTACACCACGAATTCCGCCTGCCTATGCCGCACTCAAGGCCCCCAGTTTCAACTGCAATTCTACGGTTGAGCCGCAAACTTTCACAACTGACTTAAGGACCCGTCTACGCTCCCTTTAAACCCAAT
+
FFFFFFFFFFFFFFFFFFFFFFFFFFFFFFFFFFFFFFFFFFFFFFFFFFFFFFFFFFFFFFFFFFFFFFFFFFFFFFFFFFFFFFFFFFFFFFFFFFFFFFFFFFFF:FFFFFFFFFFFFFFFFFFFFFFFFF:FFFFFFFFFFFF:FFFFFFF:FFFFFFFFFFFFFFFF:FFFFFFFFFFFFFFFFFFFFFFFFFFFFFFFFFFFFFFFF:FFFFFFFFFFFFFFFF:FFFFFFFFFFFFFFFFFFF
@A00881:241:HJW2NDRXX:1:2128:13639:2722 2:N:0:CGAGAGAA+GATTGGAG
GGTAGCGGACTACTTGGGTATCTAATCCTGTTTGATACCCGCACTTTCGAGCATCAACGTCAGTTACGGTCCAGCAGGCTGCCTTCGCAATCGGAGTTCTTCGTGATATCTATGCATTTCACCGCTACACCACGAATTCCGCCTGCCTATGCCGCACTCAAGGCCCCCAGTTTCAACTGCAATTCTACGGTTGAGCCGCAAACTTTCACAACTGTCTTAAGGACCCGTCTACGCTCCCTTTAAACCCAAT
+
FF,,F:FFF:FFFFFFFFFFFFFFFFFFFFFFFF:F:FFFFFFFFFFFFFF:FFFF:FFFFFFFFFF:FF:FFF::FFFFFFFFFFFFFFFFFFFFFFFFFFFFFFFFFFFFFFFFFFFF,FFFFF:FFFF,FFFFFFFFFFFFFFFF,FFFFFF,,F:FFFFFFFFFFFFFFF:,FFFFFFFF,FF,F,FFFFFFFF,F:,:FFFF,FFF:F:,FFFF,FF:F,FFFFFF::,FF:F:FF::,F,FF:,
@A00881:241:HJW2NDRXX:1:2128:21016:3662 2:N:0:CGAGAGAA+GATTGGAG
GGTAGCGGACTACTCGGGTATCTAATCCTGTTTGCTCCCCACACTTTCGCGCCTGAGCGTCAGTTGTCGTCCAGAAAGCCGCCTTCGCCACTGGTGTTCCTCCCAATATCTACGCATTTCACCGCTACACTGGGAAGTCCGCTTTCCTCTCCGATACTCAAGACTGTCAGTTTCAACCGCAGCTCCGGGGTTAAGCCCCGGCATTTCACGGCTGACTTGACAGCCCGCCTACGCGCCCTTTACCCCCAGG
+
FF,FFFFF::F::FFFFFF:F:FFFFF:FF:FFFFFFFF:FFFFFFFFFFFF:FF:FFFF:FFFFFFFFFFFFFFFFFFFFF:,FFFFFFFFFF,FFFFFFFFFFFFFFFF:F:FF:FFFFFFFFFFF:FFFFF,F::FFFFFFFFFFFFFFFFF,FFFFFFFFFF,FF:F:FFFFFFFFFFFFFFFFFFFF,FFFF,FF:FFF:FFFF:FFFFFFFFFFF,,FFFFFFFFFFFFFFFF,FF,FF:FFF,
@A00881:241:HJW2NDRXX:1:2128:23791:3803 2:N:0:CGAGAGAA+GATTGGAG
GGTAGCGGACTACGTGGGTATCTAATCCTGTTTGCTCCCCACGCTTTCGCGCCTCAGCGTCAGTTAATGTCCAGCAGACCGCCTTCGCCACTGGTGTTCCTCCCGATATCTACGCATTCCACCGCTACACCGGGAATTCCGTCTGCCTCTCCATCACTCAAGAACTACAGTTTCAAATGCAGCCCCGGAGTTAAGCCCCGGTATTTCACATCTGACTTGCAGTCCCGCCTACGCGCCCTTTACACCCAGT
+
FFFFFFFFFFFFFFFFFFFFFFFFFFFFFFFFFFFFFFFFFFFFFFFFFFFFFFFFFFFFFFFFFFFFFFFFFFFFFFFFFFFFFFFFFFFFFFFFFFFFFFFFFFFFFFFFFFFFFFFFFFFFFFFFFFFFFF:FFFFFFFFFFFFFFFFFFFFFFFFFFFF:FFFFFFFFFFFFFFFFFFFFFFFFFFFFFFFFFFFFFFFFFFFF:FFFFFFFFFFFFFFFFFFFFFFFFFFFFFFFF:FFFFFFFF
@A00881:241:HJW2NDRXX:1:2128:27814:4695 2:N:0:CGAGAGAA+GATTGGAG
GGTAGCGGACTACCTGGGTATCTAATCCTGTTTGCTCCCCACGCTTTCGAGCCTCAACGTCAGTTGCCGTCCAGTAAGCCGCCTTCGCCACTGGTGTTCCTCCTGATATCTACGCATTTCACCGCTACACCAGGAATTCCGCTTACCTCTCCGGTACTCCAGCAAAACAGTTTCCAAAGCAGTCCACCGGTTATGCCGCTGGCTTTCACTTCAGACTTGGCCCGCCGTCTACGCTCCCTTTCCACCCAGT
+
FFF:FFFFFFFFFFFFFFFFFFF:FFFFFFF:FFFFFFFFFFFFFFFFFFFFFFFFFFFFFFF:FFFFFFFFFFFFFFFFFFFFFFFFFFFFFFFFFFFFFFFFFFFFFFFFFFFFF,FF:FFFFFFFFFF,FFF,FFFFFF,FFFFFFFFFFFF,FFFFFFF,F:,:FFF:F:FF:FFFFF::F:F:FFFFF,FF:FFFFFFFFF:,FFFF,FF,FF:,:::F::FFF:,:FF:FFF:FF,:F:FF,FF
@A00881:241:HJW2NDRXX:1:2128:27624:4805 2:N:0:CGAGAGAA+GATTGGAG
GGTAGCGGACTACCCGGGTATCTAATCCTGTTTGCTCCCCATGCTTTCGCGCCTCAGCGTCAGTTACCGTCCAGAAAGCCGCCTTCGCCACTGGTGTTCCTCCTAATATCTAAGCATTTCACCGCTACACTAGGAATTCCGCTTTCCTCTCCGGCACTCAAGCCTCTCAGTTTCAAATGCAGCCCCGGAGTTAAGCCCCGGTATTTCACATCTGACTTGAATGCCCGCCTCCACGCCCTTGACACCCAGT
+
FFFFFFF::FFFFFFFFFFF:FFFFFFFFFFFFF,FF::F,F:FFFFFFFFFF:FF,,FF,F::FFF:FFF:,FFFFFFFFFF:F,F,:FFFF:FF:F::F::FFFFFFFFF,F:,:,FFFFFFF:F:FF,F,FFFFFFFFFF:FF,FFFFFFF:FFFFFF:,,FF,FFFFFF,FF:F::FF,::F:,FF:FF:,F,FF::,FFFF,FF:FFFF:FFF:FFFF:,FFF:F:::F,F,F,:,:FFF,FFFF
@A00881:241:HJW2NDRXX:1:2128:16007:5008 2:N:0:CGAGAGAA+GATTGGAG
GGTAGCGGACTACTAGGGTATCTAATCCTGTTTGCTCCCCACGCTTTCGTGCCTCAGTGTCAGTACCAGTCCAGTAAGCCGCCTTCGCCACTGGTGTTCCTCCTAATATCTACGCATTTCACCGCTACACTAGGAATTCCGCTTACCTCTCCTGTACTCCAGCCTGACAGTTTCAAAAGCAGTCCGCGGGGTTGAGCCCCGGGTTTTCACTTCTGACTTGCCATGCCACCTACGCACCCTTTACACCCAG
+
FFFFFFFFFFFFFFFFFFFFFFFFFFF:FFFFFFFFFFFFFFFFFFFFFFFFFFFFFFFFFFFFFFFFFFFFFFFF:FFFFFFFFFFFFFFFFFFF:FFFFFFFFFFFFFFFFFFF:FFFFFFFFFFFFF:FFFF,FFFFFFFFF:FFFFFFFFF,FFFFFFFFFFFFFFFFFFFFFFFF,FFFFFFFFFF:F:FFFFFFFFFFFFFFFFFFFFFFFFFFFFFFFFFFFF:FFFFFFFFFFF,FFFFF:F
@A00881:241:HJW2NDRXX:1:2128:16007:5134 2:N:0:CGAGAGAA+GATTGGAG
GGTAGCGGACTACTAGGGTATCTAATCCTGTTTGCTCCCCACGCTTTCGTGCCTCAGTGTCAGTACCAGTCCAGTAAGCCGCCTTCGCCACTGGTGTTCCTCCTAATATCTACGCATTTCACCGCTACACTAGGAATTCCGCTTACCTCTCCTGTACTCCAGCCTGACAGTTTCAAAAGCAGTCCGCGGGGTTGAGCCCCGGGTTTTCACTTCTGACTTGCCATGCCACCTACGCACCCTTTACACCCAG
+
FFFFFFFFFFFFFFFFFFFFFFFFFFFFFFFFFFFFFFFFFFFFFFFFFFFFFFFFFFFFFFFFFFFFFFFFFFFFFFFFFFFFFFFFFFFFFFFFFFFFFFFFFFFFFFFFF:FFFFFFFFFFFFFFFFFFFFF:FFFFFFFFFFFFFFFFF:FFFFFFFFFFFFFFFFFFFFFF:FFFFFFFFFFFFFF:FFFFFFFFFFFFFFFFFFFFFFFFFFFFFFFFFFF:FFFFFFFFFFFFFFFFFFFF:F
@A00881:241:HJW2NDRXX:1:2128:28004:5838 2:N:0:CGAGAGAA+GATTGGAG
GGTAGCGGACTACAAGGGTATCTAATCCTGTTTGCTCCCCACGCTTTCGAGCCTCAGCGTCAGTTTCAGTCCAGAAAGCCGCCTTCGCCACTGGTGTTCTTCCTAATATCTACGCATTTCACCGCTACACTAGGAATTCCGCTTTCCTCTCCTGTACTCAAGCTTGATAGTTCCAAATGCAATCCTCGAAGTTAAGCCTCGGGCTTTCACATCTGGCTTACCATGCCGCCTACGCTCCCTTTACACCCAG
+
FFFFFFFFFFFFFFFFFFFFFFFFFFFFFFFFFFFFFFFFFFFFFFFFFFFFFFFFFFFFFFFFFFFFFFFFFFFFFFFFFFFFFFFFFFFFFFFFFFFFFFFFFFFFFFFFFFFFFFFFFFFFFFFFFFF:FFFFFFFFFFF:F:FFFFFFFFFF:FFFFFFFFFFFFFFFFFFFFFFFFFFFFFFFFF:FFFF:FFFFFFFF,FFFFF:FFFFFF:F,F,FF:FFFFFFFFFFFFFFF,FFFFFFFFF
@A00881:241:HJW2NDRXX:1:2128:16586:6511 2:N:0:CGAGAGAA+GATTGGAG
GGTAGCGGACTACATGGGTATCTAATCCTGTTTGCTCCCCACGCTTTCGAGCCTCAGTGTCAGTTACAGTCCAGTAAGCCGCCTTCGCCACTGGTGTTCCTCCTAATATCTACGCATTTCACCGCTACACTAGGAATTCCACTTACCTCTCCTGCACTCCAGCCGGACAGTTTCAAATGCAGTTCCGGGGTTGAGCCCCGGCATTTCACATCTGACTTGCCCTGCCACCTACGCTCCCTTTACACCCAGT
+
FFFFFFFFFFFFFFFFFFFFFFFFFFFFFFFFFFFFFFFFFFFFFFFFFFFFFFFFFFFFFFFFFFFFFFFFFFFFFFFFFFFFFFFFFFFFFFFFFFFFFFFFFFFFFFFFFFFFFFFFFFFFFFFFFFFFFFFFFFFFFFFFFFFFFFFFFFFFFFFFFFFFFFFFFFFFFFFFFFFFFFFFFFFFFFFFFFFFFFFFFFFF:FFFFFFFFFFFFFFFFFFFFFFFFF,FFFFFFFFFFFFFFFFFFF
@A00881:241:HJW2NDRXX:1:2128:18014:7921 2:N:0:CGAGAGAA+GATTGGAG
GGTAGCGGACTACACGGGTATCTAATCCTGTTCGATACCCACGCTTTCGTGCTTCAGCGTCAGTTGGGCGCCGGTATGCTGCCTTCGCAATCGGAGTTCTGCGTGATATCTATGCATTTCACCGCTACACCACGCATTCCGCATACTTCTCGCCCACTCAAGACCGTCAGTTTCAACGGCGGGCGGAGGTTGAGCCCCCGTATTTTACCGCTGACTTGACAGTCCGCCTACGCACCCTTTAAACCCAATA
+
FFFFFFFFFFFFFFFFFFFFFFFFFFFFFFFFFFFFFFFFFFFFFFFFFFFFF:FFFFFFFFFFFFF:FFFFFFFFFFFFFFFFFFFFFFFFFFFFFFFFFFFFFFFF:FFFFFFFF:FFFFFFFFFFFFFFFFFFF:FFFFFFFFFFFFFFFFFFFFFFFFFFFFFFFFF:FFFFFFFFFFFFFFFF:FFFFFFFFF:F:FFFFFFFFFFFFF:FF:FFFFFFFFFF,FFFFFFFFFFF,FFFFF:FFF
@A00881:241:HJW2NDRXX:1:2128:18783:8312 2:N:0:CGAGAGAA+GATTGGAG
GGTAGCGGACTACCGGGGTATCTAATCCTGTTTGCTACCCACGCTTTCGCATCTCAGCGTCAGTTACGAGCCAGACAGCCGCCTTCGCCACTGATGTTCTTCCAGATATCTACGGATTTCACTCCTACACCTGGAATTCCGCTGTCCTCTCTCGCACTCCAGTTCGGTAGTTTTGAAGGCAGTTCCACGGTTGAGCCGTGGGATTTCACCTCCAACTTGCCGTACAGCCTACACGCGCTTTACGCCCAGT
+
FFFFFFFFFFFFFFFFFFFFFFFFFFFFFFFFFFFFFFFFFFFFFFFFFFFFFFFFFFFFFFFFFFFFFFFFFFFFFFFFFFFFFFFFFFFFFFFFFFFFFFFFFFFFFFFFFF:FFFFFFFFFFFFFFFFFFFFFFFFFFFFFFFFFFFFFFFFFFFFFFFFFFFFF:FFFFF:FFFFFFFFFFFFFFFFFFFFFFFFFFFF:FFFFFFFFFFFFFFFFFFFFFFFFFFFFFFFFFFFFFFFFFFFFFF
@A00881:241:HJW2NDRXX:1:2128:25418:12446 2:N:0:CGAGAGAA+GATTGGAG
GGTAGCGGACTACAGGGGTATCTAATCCTGTTTGCTCCCCACGCTTTCGAGCCTCAGCGTCAGTGATCGTCCAGTAAGCCGCCTTCGCCACTGGTGTTCCTCCTAATATCTACGCATTTCACCGCTACACTAGGAATTCCGCTTACCCCTCCGACACTCCAGCACGACAGTTTCCAGTGCAGTTCCGGGGTTGAGCCCCGGCATTTCACACCAGACTTGCCGTACCGCCTGCGCTCCCTTTACACCCAGT
+
FFFFFFFFFFFFFFFFFFFFFFFFFFFFFFFFFFFFFFFFFFFFFFFFFFFFFFFFFFFFFFFF:FFFFFFFFFF:FFFFFFFFFFFFFFFFFFFFFFFFFFFFFFFFFFFFF:FFFFFFFFFFFFFFFFFFFFFFFFFFFFFFFFFFFFFFFFFFFFFFFFFFFFFFFFFFFFFFFFFFFFFFFFFFFFFFFFFFFFFFFFFFFFFFFFFFF:FFFFF:FFFFFFFFFFFFFFFFFFFFFFFFFFFFFF
@A00881:241:HJW2NDRXX:1:2128:29487:12853 2:N:0:CGAGAGAA+GATTGGAG
GGTAGCGGACTACGTGGGTATCTAATCCTGTTTGCTCCCCACGCTTTCGAGCCTCAACGTCAGTTACAGTCCAGTAAGCCGCCTTCGCCACTGGTGTTCCTCCTAATATCTACGCATTTCACCGCTACACTAGGAATTCCACTTACCTCTCCTGCACTCCAGCCATACAGTTTCCAAAGCAGTTCCGGGGTTGAGCCCCGGGATTTCACTTCAGACTTGCATCGCCGTCTACGCTCCCTTTACACCCAGT
+
FFFFFFFFFFFFFFFFFFFFFFFFFFFFFFFFFFFFFFFFFFFFFFFFFFFFFFFFFFFFFFFFFF:FFFFFFFFFFFFFFFFFFFFFFFF:FFFFFFFFF,FFFFFFFF,FFFFFFFFFFFFFFFFFFFF:FFFF:FFFFFFFFFFFF:FFFFFFFFFFF:FF,FFFF:FFFFFFF,FFFF::FFFFFFFFFFFFFFFFFFF:FFFFFFFFFFFFFFFFFF:FFF,FFFFFFFFFFFFFFFF:F:FFFF
@A00881:241:HJW2NDRXX:1:2128:19994:13291 2:N:0:CGAGAGAA+GATTGGAG
GGTAGCGGACTACGAGGGTATCTAATCCTGTTTGCTCCCCACGCCTTCGAGCCTCAGTGTCAGTTACAGTCCAGTAAGCCGCCTTCGCCACCGGTGTTCCTCCTGATATCTACGCATTTCACCGCTACACCAGGAATTCCGCTTACCCCTCCTGCACTCCAGCACAACAGTTCCAAAAGCAGTCCCGCGGTTGAGCCCCGGGCTTTCACTTCTGGCTTGCCATGCCCCCTGCGCTCCCTTTACACCCAGT
+
FFFFFFFFFFFFFFFFFFFFFFFFFFFFFFFFFFFFFFFFFFFFFFFFFFFFFFFFFFFFFFFFFFFFFFFFFFF,FFFFFFFFFFFFFFFFFFFFFFFFFFFFFFFF:FFFFFFFFFFFFFFFFFFFFFFFFFF,FFFFFFFFF:FFFFFFFFFFFFFFFFFFF:FFFFFFFFFFFFFFFFFFFFFFFFFFFFFFFFFFFFFFF:FFFFFFFFFFF,FFFFFFFF,FFFFFFFFFFFFFF:FFFFFFFF
@A00881:241:HJW2NDRXX:1:2128:26946:13307 2:N:0:CGAGAGAA+GATTGGAG
GGTAGCGGACTACAAGGGTATCTAATCCTGTTTGCTCCCCACGCTTTCGTGTCTCAGCGTCAGTTATCGTCCAGTAAGCCGCCTTCGCCACTGGTGTTCCTCCCAATATCTACGCATTTCACCGCTACACTGGGAATTCCGCTTACCTCTCCGATCCTCAAGGCCTGCAGTTTCAAGTGCAGCTTATCGGTTAAGCCGATACATTTCACACCTGACTTGCAAGTCCGCCTACACACCCTTTACACCCAGT
+
FFF:FFFFFFFFFFFFFFFFFFFFFFFFFFFFFFFFFFFFFFFF:FFFFFFFFFFFFFFFFFF:FFFFFFFFFFF,FFFFFFFFFFFFFFFFFFFFFFFFFFFFFFFFFFFFFFF:FFFFFFFFFFFFFFFFFFF:FFFFFFFFFFFFFFFFFFFFFFFFFFFFFFFFFF,FFFFFFFFFFFFFFFFFFFFF,FFFFFFFFFFF:FFFFFFFFFFFFFFFFFFFFFFFFF:FFFFFFFFF,FF,FFFFFF
@A00881:241:HJW2NDRXX:1:2128:28420:13667 2:N:0:CGAGAGAA+GATTGGAG
GGTAGCGGACTACCAGGGTATCTAATCCTGTTTGATACCCGCACTTTCGAGCATCAACGTCAGTTACGGTCCAGCAGGCTGCCTTCGCAATCGGAGTTCTTCGTGATATCTATGCATTTCACCGCTACACCACGAATTCCGCCTGCCTATGCCGCACTCAAGGCCCCCAGTTTCAACTGCAATTCTACGGTTGAGCCGCAAACTTTCACAACTGACTTAAGGACCCGTCTACGCTCCCTTTAAACCCAAT
+
FFFFFFFFFFFFFFFFFFFFFFFFFFFFFFFFFFFFFFFFFFFFFFFFFFFFFFFFFFFFFFFFFFFFFFFFFFFFFFFFFFFFFFFFFFFFFFFFFFFFFFFFFFFFFFFFFFFFFFFFFFFFFFFFFFFFFFFFFFFFFFFFFFFFFFFFFFFFFFFFFFFFFFFFFFFFFFFFFFF:FF:FFFFFFFFFFF:FFFFFFFFFFFFFFF:FFFFFFFFFFFFFFF:FFFFFFFFFFFFFFFFFFF,,FF
@A00881:241:HJW2NDRXX:1:2128:18295:13761 2:N:0:CGAGAGAA+GATTGGAG
GGTAGCGGACTACTTGGGTATCTAATCCTGTTCGCTCCCCACGCTTTCGCGCCTCAGCGTCAGTTACGGCCCAGTAAGTCGCCTTCGCCACTGGTGTTCCTCCCAATCTCTACGCATTTCACCGCTACACTGGGAATTCCACTTACCTCTTCCGCACTCAAGCCGACCAGTCTCCAAAGCACTCCCCACCTTAAAAGCAGGACTTTCACTTCAGACTTAATCAGCCGCCTACACGCCCTTTACGCCCAGT
+
FFFF:FFFFFFFFFFFFFFFFFFFFFFFFFFFFFFFFFFFFFFFFFFFFFFFFFFFFFFFFFF:FFFFFFFFFFFFFFFFFFFFFFFFFFFFFFFFFFFFFFFFFFFFFFFFFFFFFFFFFFFFFFFFFFFFFFF:FFFFFFFFFFFFFFFFFFFFFFFFFFFFFFF:FFFFFFFFFFFFFFFF:FFFFFFFFFFF:FFFFFFFFF:FFFFFFFFFFFFFF:,,FFFFFFF,FFFFFFFFFFF:FF,FFF
@A00881:241:HJW2NDRXX:1:2128:29695:13870 2:N:0:CGAGAGAA+GATTGGAG
GGTAGCGGACTACATGGGTATCTAATCCTGTTTGCTCCCCACGCCTTCGAGCCTCAACGTCAGTTACAGTCCAGTAAGCCGCCTTCGCCGCTGGTGTTCCTCCTAATATCTATGCATTTCACCGCTACACTAGGAATTCCGCTTACCTCTCCTGCACTCCAGCCGGACAGTTTCCAAAGCAGTTACGGGGTTGAGCCCCGGCCTTTCACTTCAGACTTGCCCTGCCGTCTACGCTCCCTTTACACCCAGT
+
FFFFFFFFFFFFFFFFFFFFFFFFFFFFFFFFFFFFFFFFFFFFFFFFFFFFFFFFFFFFFFFFFFFFFFFFFFFFFFFFFFFFFFFFFFFFFFFFFFFFFFFFFFFF,FFFFFFFFFFFFFFFFFFFFFFFFFFFFFFFFFFFFFFFFFFFFFFFFFFFFFFFFFFF,:FFFFFFFFFFFFFFFFFFFFFFFFFFFFFFFFFFFFFFFFFFFFFFFFFFFFFFFFFFFF:F:FFFFFFFFFFFFFFFFF
@A00881:241:HJW2NDRXX:1:2128:15745:14199 2:N:0:CGAGAGAA+GATTGGAG
GGTAGCGGACTACATGGGTATCTAATCCTGTTTGCTCCCCACGCTTTCGTGTCTCAGCGTCAGTTGTCGTCCAGTGAACCGCCTTCGCCGCCGGTGTTCTTCCCGATATCTACGCATATTACCGCTACACCGGGAATTCCGTTCACCCCTCCGACTCTCAAGAGCGGTAGTTTCTAATGCACGTTAAAAGTTGAGCCTTTAATTTTCACATCAGACTTATCGCCCCGCCTACACACCCTTTACACCCAGT
+
FFF,F:FFFF,F:FFFFFF,FFFFFFF:,FFFFFFFFFFFFFFFFFFFF:FFFFF:FFFF::FFFFFFFFFFFFFFFFFFFFFFFFFFFFFFFFFFFFFFFFFFFF:FFFFFFFFFFFFFFFFFFFFFFFFFFFFFFFFFFFFFFF:FF:FFFFFFF:FFFFFFFFFFFFFFFFFFFFFFFFFFFFFF:FFF:,:F:F::FFF:FF:FFFFF::F:FFFF,FFFFFFFFFFFFF:FFF,F::FF:F:,FF
@A00881:241:HJW2NDRXX:1:2128:25102:14935 2:N:0:CGAGAGAA+GATTGGAG
GGTAGCGGACTACCTGGGTATCTAATCCTGTTTGCTCCCCACGCTTTCGCGCCTCAGCGTCAGTTGTCGTCCAGCAAGCCGCCTTCGCCACTGGTGTTCCTCCGTATATCTACGCATTTCACCGCTACACACGGAATTCCGCTTGCCTCTCCGATACTCAAGACATACAGTTTCAAATGCAGTTTCCGGGTTAAGCCCGGAGATTTCACATCTGACTTGCATGCCCGCCTACGCGCCCTTTACACCCAGT
+
FFFFFFFFFFFFFFFFFFFFFFFFFFFFFFFFFFFFFFFFFFFFFFFFFFFFFFFFFFFFFFFFFFFFFFFFFFFFFFFFFFFFFFFFFFFFFFFFFFFFFFFFF,FFFFFFFFFFFFFFFFFFFFFFFFFFFFFFFFFFFFFFFF:FFFFFFFFFFFFFFFFFFFFFFFFFFFFFFFFFFFFFFF:FFFFFFFFFFFFFFFFFFFFFF:FFFFFFFFFFFFFFFFFFF:FFFFFFFFF:FFFFFFFFFF
@A00881:241:HJW2NDRXX:1:2128:28384:15452 2:N:0:CGAGAGAA+GATTGGAG
GGTAGCGGACTACAAGGGTATCTAATCCTGTTTGCTCCCCACGCTTTCGAGCCTCAACGTCAGTTACAGTCCAGCAGGCCGCCTTCGCCACCGGTGTTCCTCCTGATATCTACGCATTTCACCGCTACACCAGGAATTCCGCCTGCCTCTCCTGCACTCCAGATGCACAGTTTCCAGAGCAGTCCGGGGGTTGGGCCCCCGCCTTTCACTCCGGACTTGCACGTCCGTCTGCGCTCCCTTTACACCCAGT
+
FFFFFFFFFFFFFFFFFFFFFFFFFFFFFFFFFFFFFFFF,FFFFFFFFFFFFFFFFFFFFFFFFFFFFFFFFFFFFFF:FFFFFFFFFFFFFFFF:FFFFFFFFFFFFFFFFFFFFFFFFFFFFFFFFFFFFFFFFFFFFFFFFFFFFFFFFFFFFFFFFFFFFFFFFF,FFFFFFFFFFFFFFFFFFFFFFFFFFFFFFFFF:FFFFFFFFF:FFFFFFFFFFFFFFF:FFFFFFFFFFFF:FFFFFF
@A00881:241:HJW2NDRXX:1:2128:29767:15718 2:N:0:CGAGAGAA+GATTGGAG
GGTAGCGGACTACCCGGGTATCTAATCCTGTTTGCTCCCCACACTTTCGCGCCTCAGCGTCAGTTGTCGTCCAGAAAGCCGCCTTCGCCTCTGGTGTTCCTCCTAATATCTACGCATTCCACCGCTACACTAGGAATTCCGCTTTCCTCTCCATCACTCAAGCTCAACAGTTTTAAAAGCAGTTCCGGGGTTAAGCCCCGGGATTTCACTCCTAACTTGTTGCGCCGCCTACGCTCCCTTTACGCCCAGT
+
FFF,FFFF:FF,FFFFFFFFFFFFFFFFFFFFFFFFFFFF:FFF:FFFFFFFFFFFFFFFFFFFFFFFFFFFFF:F,FFFFFFFFFFFFFFFFFFF::FFFFFFFFFFFF:F:FFFFFFFFFFFFF:FFF,FFF:FFFFFF:F:F:FFFF:FF:FFFFFFFFFFFFFFFFF,FFF,F:FFFFFFFFFFFF:FFFFFFFFFFFF:FFFFFFF:F:,FF:FF:FFFFFFFFF,FFFFFFF:,FFFFFFF,FF
@A00881:241:HJW2NDRXX:1:2128:31024:16235 2:N:0:CGAGAGAA+GATTGGAG
GGTAGCGGACTACTCGGGTATCTAATCCTGTTTGATACCCGCACTTTCGAGCATCAACGTCAGTTACGGTCCAGCAGGCTGCCTTCGCAATCGGAGTTCTTCGTGATATCTATGCATTTCACCGCTACACCACGAATTCCGCCTGCCTATGCCGCACTCAAGGCCCCCAGTTTCAACTGCAATTCTACGGTTGAGCCGCAAACTTTCACAACTGACTTAAGGACCCGTCTACGCTCCCTTTAAACCCAAT
+
FFFFFFFFFFFFFFFFFFFFFFFFFFFFFFFFFFFFFFFFFFFFFFFFFFFFFFFFFFFFFFFFFFFFFFFFFFFFFFFFFFFFFFFFFFFFFFFFFFFFFFFFFFFFFFFFFFFFFFFFFFFFFFFFFFFFFFFFFFFFFFFFFFFFFFFFFFFFFFFFFFFFFFFFFFFFFFF:FFF:FFFFFFFFFFFFFFFFFFFFFFFFFFFFFFFF,FFFF:FFFFFFFFFFFFFFFFFFFFFFFFFFF:FFFF
@A00881:241:HJW2NDRXX:1:2128:28158:16720 2:N:0:CGAGAGAA+GATTGGAG
GGTAGCGGACTACTAGGGTATCTAATCCTGTTTGCTCCCCACGCTTTCGAGCCTCAGCGTCAGTTAAAGCCCAGTAAGCCGCCTTCGCCACTGATGTTCCTCCTAATATCTACGCATTTCACCGCTACACTAGGAATTCCGCTTACCTCTACTTCACTCAAGAACTACAGTTTCAAATGCAAGTTATCGGTTGAGCCCATACATTTCACATCTGACTAGCAGCCCCGCCTGCACTCCCTTTACACCCAGT
+
FFFFFFFFFFFFFFFFFFFFFFFFFFFFFFFFFFFFFFFFFFFFFFFFFFFFFFFFFFFFFFFFFFFFFFFFFFFFFFFFFFFFFFFFFFF:FFFFFFFFFFFFFFFFFFFFFFFFF:FFFFFFFF:FFFFFFFFFFFFFFFFFF:FFFFF:FFFFFFFFFF::FFFFFFFFFFFFFFFFFFFFF,:FFFFFFFFFFFFFFFF,FFFFFF:FFFFFF,,,:,FFFFFFFFF,FF,FFFFFFFFFFF:F:F
@A00881:241:HJW2NDRXX:1:2128:29107:16830 2:N:0:CGAGAGAA+GATTGGAG
GGTAGCGGACTACTGGGGTATCTAATCCTGTTCGATCCCCACGCTTTCGAGCATCAGTGTCAGTTGCAGTCCAGTGAGCTGCCTTCGCAATCGGAGTTCTTCGTGATATCTAAGCATTTCACCGCTACACCACGAATTCCGCCCACCTCTACTGTACTCAAGACAGCCAGTATCTACTGCAATTTTACGGTTGAGCCGCAAACTTTCACAACTGACTTAACTGTCCACCTACGCTCCCTTTAATCCCATT
+
FFF,FFFFFFFFFFFFFFFFFFFFFFF:FFFFFFFFFFFFFFFFFFFFFFFFFFFFFFFFF:FFFFFFFFFFFFFFFFFFF:FFFFFFFFFFFFFFFFFFFFFFF:F,FF:F:FFFFF:F,FFFF:FFFFFFFFF:FF,FFFFF:FFFFFF:FFF,FFF:FF:F:FF:,F:F:F,F,FFF:FFFFFF:FFFF:F:FFFFF,FFF,F,FF:FFFFFFF:F:FFFF:FFFFFFFF:FFF:F,:,F,F:FF,F
@A00881:241:HJW2NDRXX:1:2128:23493:17221 2:N:0:CGAGAGAA+GATTGGAG
GGTAGCGGACTACCTGGGTATCTAATCCTGTTTGCTCCCCACACTTTCGTGCCTCAACGTCAGTTACTGTCCAGAAAGCCGCCTTCGCCACCGGTGTTCTTCCTAATATCTACGCATTTCACCGCTACACTAGGAATTCCGCTTTCCCCTCCAGTACTCAAGATTAGTAGTTTTAGTTGCAGTTCCTCAGTTAAGCCGAGGTATTTCACAGCTAACTTGCTCATCCGTCTACGCACCCTTTACACCCACT
+
FFFFFFFFFFFFFFFFFFFFFFFFFFFFFFFFFFFFFFFFFFFFFFFFFFFFFFFFFFFFFFFFFFFFFFFFFFFFFFFFFFFFFFFFFFFFFFFFFFFFFFFFFFFFFFFFFFFFFF:F:FFFFFFFFFFFFF,F,FFFFFFFFFFFFFFFFF:FFFF,FFFF,FFF,:FFFF:FFFFFFF:FFF,F:FFFF:FF:FFFFF,FFFFFF:FFF,FFFFFFFF,FFFFF:FFFFFFFFFFFFFF:FFFFFF
@A00881:241:HJW2NDRXX:1:2128:24614:17973 2:N:0:CGAGAGAA+GATTGGAG
GGTAGCGGACTACGAGGGTATCTAATCCTGTTTGCTCCCCACGCTTTCGCGCCTCAGCGTCAGTTGCTGTCCAGCAGACCGCCTTCGCCACTGGTGTTCCTCCTAATATCTACGCATTTCACCGCTACACTAGGAATTCCGTCTGCCTCTCCAGTACTCAAGAACTACAGTTTCAAATGCAGGCCAGAGGTTGTGCCTCTGGTTTTCACATCTGACTTGCAGTCCCGCCTACACGCCGTTTACACCCAGT
+
FF:FFFFFFFFFFF,FFFFFFFFFFFF:FFFFFF:FFFFF:FFFFFFFF,FFFFFFFFFFFFFF:FFFFFFFFFFFF,F,FFFFFFFF:F:FFFFFFFF:FFFFFFFFFFFFFFFFFFFFFFFFFFFF:FFFFF:FFFFFFFFFFF,FFFF,F:FFFFFFFFFFFF,FFFFFFF:F::FF,FFFF,F,F:FF:,,FF::FF,FFFFF,F,:FFFFFFF:,,F,:F,FF,,FF::FFF,F:FFF:F:FFF:
@A00881:241:HJW2NDRXX:1:2128:9742:18114 2:N:0:CGAGAGAA+GATTGGAG
GGTAGCGGACTACGGGGGTATCTAATCCTGTTTGATACCCGCACTTTCGAGCATCAACGTCAGTTACGGTCCAGCAGGCTGCCTTCGCAATCGGAGTTCTTCGTGATATCTATGCATTTCACCGCTACACCACGAATTCCGCCTGCCTATGCCGCACTCAAGGCCCCCAGTTTCAACTGCAATTCTACGGTTGAGCCGCAAACTTTCACAACTGACTTAAGGACCCGTCTACGCTCCCTTTCAACCCAAT
+
FF::FFFFFFFFFFFFFFFFFFFFFFFFFFFFFFFFFFFFFFFFFFFFFFFFFFFFFFFFFFFFFFFFFFFFFFFFFFFFFFFFFFFFFFFFFFFFFFFFFFFFFFFFFFFFFFFF,FFFFFFFFFFFFFFFFFF:FFFFFFFFFFFFFFFFFFFFF:FFFFFFFFFFFFFFFFFFF:FFFF:FFFFFFFFF:FFFFFFF:FFFFFFFFFFFFFFFFFFFFFFFFFFFFFFFFFFF:F,FF,FFFF:FF,
@A00881:241:HJW2NDRXX:1:2128:31611:18286 2:N:0:CGAGAGAA+GATTGGAG
GGTAGCGGACTACCTGGGTATCTAATCCCTTTCGCTACCCTGACCTTCGTACCTCAGCGTCAGCTCATGTCCAGGAACCCGCCTTCGCCACGAGTCTTCTTCTTGATATCTACGCATTTCACTGCTACACCAAGAATTCCGGTTCCCCCTCCATCGCTCTAGCAGGGTAGTTTCACGCGCATTCCAGAGGTTGAGCCCCTGCCTTTCACGCGCAACTTGCCCCGCCGCCTACGTACCCTTTACGCCCAGT
+
FFFFFFFFFFFFFFFFFFFFFFFFFFFFFFFFFFFFFFFFFFFFFFFFFFFFFFFFFFFFFFFFFFFFFFFFFFFFFFFFFFFFFFFFFFFFFFFFFFFFFFFFFFFFFFFFFFFFFFFFFFFFFFFFFFFFFFFFFFFFFFFFFFFFFFFFFFFFFFFFFFFFFFFF::FFFFFFFFFFFFFFFFFFFFFFFFFFFFFFFFFFFFFFFFFFFFFFFFFFFFFFFFFFFFFFFFFF:FFFFFFFFFFFFF
@A00881:241:HJW2NDRXX:1:2128:23592:18333 2:N:0:CGAGAGAA+GATTGGAG
GGTAGCGGACTACTCGGGTATCTAATCCTGTTTGCTCCCCACGCTCTCGCGCCTTAGCGTCAGTCTCTTCCTAGCAGGCCGCCTTCGCCTCCGGTATTCCTCCTGATATCTGCGCATTTCACCGCTACACCAGGAATTCTGCCTGCCTCTAAAGTACTCCAGCCAGCTGGTTCCCCGTGCTTGACCCGATTGAGTCCGGCCCTTTTACACGAGGCCTCTCTGGCCGCCTACGCGCCCTTTACGCCCAGTC
+
FFFFFFFFFFFFFFFFFFFFFFFFFFFFFFFFFFFFFFFFFFFFFFFFFFFFFFFFFFFFFFFFFFFFFFFFFFFFFFFFFFFFFFFFFFFFFFF:FFFFFFFFFFFFFFFFFFFFFFFFFFFFFFFFFFFFFFFFFFFFFFFFFFFFFFFFFFFFFFFFFFFFFFFFFFFFFFFFFFFFFFFFFFFFFFFFFFFFFFFFFFFFFFFFFFFFFFFFFFFFFFFFFFFFFFFFFFFFFFFFFFFFFFFFFF
@A00881:241:HJW2NDRXX:1:2128:15989:18349 2:N:0:CGAGAGAA+GATTGGAG
GGTAGCGGACTACTTGGGTATCTAATCCTGTTTGCTCCCCACGCTTTCGTGTCTCAGCGTCAGTTGTGGTCCAGTAAACCGCCTTCGCCACCGGTGTTCCTCCCGATATCTACGCATTTCACCGCTACACCGGGAATTCCGTTTACCTCTCCCACTCTCAAGAAAGTCAGTTTCAGACGCAGGTCATGGGTTGAGCCCATAATTTTCACATCTGACTTAACTCCCCGCCTACACACCCTTTACACCCAGT
+
FFFFFFFFFFFFFFFFFFFFFFFFFFFFFFFFFFFFFFFFFFFFFFFFFFFFFFFFFFFFFFFFFFFFFFFFFFFFFFFFFFFFFFFFFFFFFFFFFFFFFFFFFFFFFFFFFFFFFFFFFFFFFFFFFFFFFFFFFFFFFFFFFFFFFFFFFFFFFFFFFFFFFFFFFFFF,FFFFFFFFFFFFFFFFFFFFFFFFFFFFFFFFFFFFFFFFFFFFFFFFFFFFFFFFFFFFF:FFF:FFF,FFFFFFF
@A00881:241:HJW2NDRXX:1:2128:17183:19006 2:N:0:CGAGAGAA+GATTGGAG
GGTAGCGGACTACCTGGGTATCTAATCCTGTTCGCTCCCCACGCCCTCGTGCCTCAGCGTCAATAGACGATTCGCGAGATGCCTTCGCAATCGGCGTTCTGAGTGATCTCTATGCATTTCACCGCTACACCACTCATTCCTCCCGCGGCATCGCCATTCCAGCCACACAGTATTGGAGGCACCCCCGCCGTTGAGCGCCGGCATTTCACCTCCAACTTGCCCGACCGCCTACGCACCCTTTAAACCCAAT
+
FF:,FFFFFF:FF:FFFFF,FFFFFFFFFFF:FFFFFFFFFFFF:F,FFFFFF,FFFFF:F:FFFFFFF,FFFFFFFFFFFFFFFFFFFFFFFFFFFFFFFF:FF:FFFFF,FFFFF:FFFFFFFF:FF::FF:FFFFFFFFFFFFFFFFFFFFFF,FFFFFFF,FFFFFFFFFFFFFF:FFF:FFF,FFFFFFFFF:FFFFF,F:F,FFF:FFFFFFFF,FFFFF:FFFFFFFFFF:F:,F::FFFF,,
@A00881:241:HJW2NDRXX:1:2128:27046:19085 2:N:0:CGAGAGAA+GATTGGAG
GGTAGCGGACTACTGGGGTATCTAATCCTGTTTGCTCCCCACGCTTTCGCGCCTCAGCGTCAGTTGTCGTCCAGCAAGCCGCCTTCGCCACTGGTGTTCCTCCGTATATCTACGCATTTCACCGCTACACACGGAATTCCGCTTGCCTCTCCGATACTCAAGATAGACAGTTTCAAATGCAGTTTCCGGGTTGAGCCCGGAGATTTCACATCTGACTTGCCTACCCGCCTACGCGCCCTTTACACCCAGT
+
FF,FFFFFF:FFFFFFFFFFFFFFFFFFFFFFFFFFFFFFFFFFFFFFFFFFFFFFFFFFFFFFFFFFFFFFFFFF:FFFFFFFFFFFFFFF:FFFFFFFFFFFFFFFFFFFFFFFFFFFFFFFFFFFFFFFFF::FFFFFFFFFFFFF,FFFF,FFFFFFFFFFFFFFFFFFFFFFFFFFF,FFFFFFFFFFFFFFFF::FF:FFFFF,FF:FFF:F:FFFFFFFFFFFF,FFFFFF,F:,FFFFFFFF
@A00881:241:HJW2NDRXX:1:2128:8793:19194 2:N:0:CGAGAGAA+GATTGGAG
GGTAGCGGACTACAGGGGTATCTAATCCTGTTTGCTCCCCACGCTTTCGAGCCTCAACGTCAGTTACAGTCCAGTAAGCCGCCTTCGCCACTGGTGTTCTTCCGTATATCTACGCATTTCACCGCTACACACGGAATTCCGATTGCCTCTCCGATACTCAAGACCATCAGTTTCAAATGCAGGCCATGGGTTAAGCCCATGGTTTTCACATCTGACTTGACAGCCCGCCTACGCGCCCTTTACACCCAGT
+
FFFFFFFFFFFFFFFFFFFFFFFFFFFFFFFFFFFFFFFFFFFFFFFFFFFFFFFFFFFFFFFFFFFFFFFFFFFFFFFFFFF:FFFFFFFFFFFFFFFFFFFFFFFFFFFFFFFFFFFFFFFFFFFFFFFFFFFFFFFFFFFFFFFFFFFFFF:FFFFFFFFFFFFFFFFFFFFFFFFFFFFFFFFFFFFF:FFFFFFF:FFF,FFFFFFFFFFFFFFF:FFFFFFFFFFFFFFFFFFF:FFFFFFFFF
@A00881:241:HJW2NDRXX:1:2128:21314:19805 2:N:0:CGAGAGAA+GATTGGAG
GGTAGCGGACTACTAGGGTATCTAATCCTGTTTGCTCCCCACGCTTTCGCGCCTCAGCGTCAGTTACTGTCCAGCAATCCGCCTTCGCCACTGGTGTTCCTCCGTATATCTACGCATTTCACCGCTACACACGGAATTCCGATTGCCTCTCCAGCACTCAAGAACTACAGTTTCAAATGCAGGCCAGAGGTTGAGCCTCTGGTTTTCACATCTGACTTGCAATCCCGCCTACACGCCCTTTACACCCAAT
+
FFFFFFFFFFFFFFFFFFFFFFFFFFFFFFFFFFFFFFFFFFFFFFFFFFFFFFFFFFFFFFFFFFFFFFFFFFFF:FFFFFFFFFFFFFFFFFFFFFFFFFFFFFFFFFFFFFFFFFFFFFFFFFFFFF:FFFF,FFFFFFFFFFFFFFFFFFFFFFFFFF:FFFFF,FFFFFFFFFFFFFFFFFFFFFFFFFFF:FFFFFFFFFFFFFFFFFFFFFFFFFFFFFFFFFFFFFFFFFFFFFFFFFFFFF
@A00881:241:HJW2NDRXX:1:2128:28474:19836 2:N:0:CGAGAGAA+GATTGGAG
GGTAGCGGACTACATGGGTATCTAATCCTGTTTGCTCCCCACGCTTTCGCGCCTCAGCGTCAGTTAATGTCCAGCAGGCCGCCTTCGCCACTGGTGTTCCTCCGTATATCTACGCATTTCACCGCTACACACGGAATTCCGCCTGCCTCTCCATCACTCAAGAAAAACAGTTTCAAACGCAGTTCCACGGTTGAGCCCTGGAATTTCACGTCTGACTTGCTTCCCCGCCTACACGCCCTTTACACCCAGT
+
FFFFFFFFFFFFFFFFFFFFFFFFFFFFFFFFFFFFFFFFFFFFFFFFFFFFFFFFFFFFFFFFFFFFFFFFFFFFFFFFFFFFFFFFFFFFFFFFFFFFFFFFFFFFFFFFFFFFFFFFFFFFFFFFFFFFFFFFFFFFFFFFFFFFFFFFFFFFFFFFFFF:F:FFF:FFFFFFFFFFFFFFFFFFFFFFFFFFFFFFFFFFFFFFFFFFFFFFFFFFFF:FFFFFFFFFFFFFFFFFFFFFFFFFFF
@A00881:241:HJW2NDRXX:1:2128:10773:20087 2:N:0:CGAGAGAA+GATTGGAG
GGTAGCGGACTACACGGGTATCTAATCCTGTTTGCTCCCCACGCTTTCGAGCCTCAACGTCAGTTACAGTCCAGTAAGCCGCCTTCGCCACTGGTGTTCCTCCTAATATCTACGCATTTCACCGCTACACTAGGAATTCCGCTTACCTCTCCTGCACTCCAGAATCACAGTTTCCAAAGCAGTCCGGGGGTTGAGCCCCCGCCTTTCACTTCAGACTTGCCTTTCCGTCTACGCTCCCTTTACACCCAGT
+
FFFFFFFFFFFFFFFF:FFFFFFFFFFFFFFFFFFFFFFFFFF:FFFFFF,,FFFFFFFFFF:FFFFFFFFFFFFFFFFFFFFF:F:FFFFFFFFF,FFFFF,FFFFF:F:FFFFFF:FFFFFFFFFFFFFFFFFFFF,F:FF,FFFF:FFFF,FFFFFFF,FFFFFFF:FFFFFFFFF:FF:FFF::FFFFFFFFFFF,FFFFFFFFFFFFF:FFFFFFFFFFF,FFFFF,:FFF:F::F::FF,,F:F
@A00881:241:HJW2NDRXX:1:2128:32642:20322 2:N:0:CGAGAGAA+GATTGGAG
GGTAGCGGACTACTTGGGTATCTAATCCTGTTTGATACCCACACTTTCGAGCATCAGCGTCAGTTACAGTCCAGCAGGCTGCCTTCGCAATCGGAGTTCTTCGTGATATCTAAGCATTTCACCGCTACACCACGAATTCCGCCTGCCTCTACTGTACTCAAGACACCCAGTATCAACTGCAATTTTAAGGTTGAGCCGCAAACTTTCACAACTGACTTAAGCGTCCGCCTACGCTCCCTTTAAACCCAAT
+
FF,FFFFFF:FFFFFFFFFFFFFFFFFFFFFFFFFFFFFFF:FFFFFFF,F:FFFF,FFFFFFFFFFFFFFFFFFFFFFFFFFFFFFFFFFFFFFFFF:FFFFFFFFFFFFFF:FFFFFFF,F,F:,FFF:FFFFFFFFF,:FFFFFFFFFFF,FFFFF:F,:FF,FFFFFFFFF:FF,FF,FFF:F,F,FFFFF,:FFF:FFFFFFFFFFFFFF:FFFF,FFFF,FFFFFFF,FFFF,FFF:FF,FFFF
@A00881:241:HJW2NDRXX:1:2128:15754:21512 2:N:0:CGAGAGAA+GATTGGAG
GGTAGCGGACTACTCGGGTATCTAATCCTGTTCGCTCCCCACGCCCTCGTGCCTCAGCGTCAATAGACGATTCGCGAGATGCCTTCGCAATCGGCGTTCTGAGTGATCTCTATGCATTTCACCGCTACACCACTCATTCCTCCCGCGGCATCGCCATTCCAGCCACACAGTATTGGAGGCACCCCCGACGTTGAGCGCCGGCATTTCACCTCCAACTTGCACGACCGCCTACGCACCCTTTAAACCCAAT
+
FF,FFFFF:FFF:FFFFF,FFFF:FFFFFFFFFFF,FFFFFF:FFFFFFFFFFF:FFFFFFFFFFFFFF,FFFFFFFFFFFFF:FFFFF:FFFFFFF:FFFF::F,,FFF:FFF:F:,F:F:F:F,FF,F,:FFF,FFF::FFFFFFFFF::F,:F:,,::F::F,FFFFF,FFFF:FF,F,FF:FFFFFF,F,FFF,FFFFF,:FF:FFF,F:F:FFFFFFFFF:FFF:,FFFFF:FF,F,F:,FF,FF
@A00881:241:HJW2NDRXX:1:2128:15257:21559 2:N:0:CGAGAGAA+GATTGGAG
GGTAGCGGACTACACGGGTATCTAATCCTGTTTGCTCCCCACGCTTTCGCGCCTCAGCGTCAGTTAATGTCCAGCAGACCGCCTTCGCCACTGGTGTTCCTCCCGATATCTACGCATTCCACCGCTACACCGGGAATTCCGTCTGCCTCTCCATCACTCAAGAACCACAGTTTCAAATGCAGCCCCGGAGTTAAGCCCCGGTATTTCACATCTGACTTGCAGTCCCGCCTACGCGCCCTTTACACCCAGT
+
FFF,FFFFF:FFFF:FFFFFFFFFFFFFFFF:FFFFFFFFFFFFFFFFFFF:FFF,FFFFFFFFF::FFFFFFFFFFFFFFFFFFFFFFFFFFFFFFFFFFFFFFFFFFFFFFFFFFFFFFFFFFFFFFFFFFFFFFFF:FF:FF:F:FFFFF:F,FFFFFF::FF,FFFFFFF:::FF:FFFFFFFFFFFFFFFF:F:FFF:FFFF:FFFFFFFFFFFF:FF,FFFF:F:FFFFFFF,:FFF,F,FFFF
@A00881:241:HJW2NDRXX:1:2128:29613:21621 2:N:0:CGAGAGAA+GATTGGAG
GGTAGCGGACTACGGGGGTATCTAATCCTGTTTGCTCCCCACGCTTTCGTGCCTCAGTGTCAGTTACAGTCCAGTAAACCGCCTTCGCCGCTGGTGTTCCTCCTAATATCTACGCATTCCACCGCTACACTAGGAATTCCGTTTACCCCTCCTGCACTCAAGCCCAACAGTTTTAGTAGTAGTTCCGAAGTTGAGCCCCGGAATTACGCTACTAACTTGCTAAGCCACCTACGCACCCGTTACGCCCAGT
+
FFF,FFFFFFF:FFFFFFFFFFFFFFFFFFFFFFFFFFFFFFFFFFFFFFFFFFFFFFFFFFFFFFFFFFFFFFFF,FFFFFFFFFFFFFFFFFFFFFFFFFFFFFFFFFFF:FFFFFFFFFFFFFFFFFF:FFFFFFFFFFFFFFFFFFFFFFFFFFFFFFFF:F,FFFFFFFFF:FFF:,FF:FFF,FFFFFFFFFFFFF:FFF,FFFFFFFFF,FFFFFF,FFFF:F:FFFFFFF:FFFFFFFFFFF
@A00881:241:HJW2NDRXX:1:2128:17743:22420 2:N:0:CGAGAGAA+GATTGGAG
GGTAGCGGACTACGTGGGTATCTAATCCTGTTTGCTCCCCACGCCTTCGAGCCTCAACGTCAGTCTCCGTCCAGCAGGCCGCCTTCGCCACTGGTGTTCCTCCTAATATCTACGCATTTCACCGCTACACTAGGAATTCCGCCTGCCTCTCCGGTACTCCAGCTTAACAGTTTCCAGAGCAGCTCCGGGGTTAAGCCCCGGCATTTCACTCCAGACTTGCCATGCCGTCTACGCTCCCTTTACACCCAGT
+
FFF:FFFFFFFFFFFFFFFFFFFFFFFFFFFFFFFFFFFFFFFFFFFFFFFFFFFFFFFFFFFFFFFFFFFFFFFFFFFFFFFFFFFFFFFFFFFFF:FFFFFFFFFFFFFFFFFFFFFFFFFFFFFFFFFFFFFFFFFFFFFFFFFFFFFFFFFFFFFFFFFFFFFFFFFFFFFFFFFFFFFFFFFFFFFFFFFFFFFFFFFFFFFFFFFFFFFFFFFFFFFFF::FFFFFFFFFFFFFFFFFFFFFF:
@A00881:241:HJW2NDRXX:1:2128:24514:22435 2:N:0:CGAGAGAA+GATTGGAG
GGTAGCGGACTACGAGGGTATCTAATCCTGTTTGATACCCACACTTTCGAGCATCAGTGTCAGTTGCAGTCCAGTGAGCTGCCTTCGCAATCGGAGTTCTTCGTGATATCTAAGCATTTCACCGCCACACCACGAATTCCGCCCACCTCTACTGTACTCAAGACAGCCAGTATCAACTGCAATTTTACGGTTGAGCCGCAAACTGTCACAACTGACTTAACTGTCCACCTCCGCTCCCTTTAAACCCAAT
+
FF::FFFF:FFFFFFFFFFF,F:::FFF:FFFFFFFFFFF:FFFFFFFF:FFFFFFFFFFFFFFFFFF:FFFFFFFFFFFFFFFFFFFFFFFFFFFFFFFFFFFFF:F,FF,FFFFFFFFFFFFFF:FFFFFFFFFFFFFFFFFFFFFFFFFFFFFFFFF,FFF:FFF,FF,,FF,FFFF:FF:FFFFFF:FFFFF:F:,FFF:,FF,:FF:FFFFFF,FFF:F::,FFF,F::FFF:F::F,:FFF:FF
@A00881:241:HJW2NDRXX:1:2128:25780:22717 2:N:0:CGAGAGAA+GATTGGAG
GGTAGCGGACTACTAGGGTATCTAATCCTGTTTGCTCCCCACGCTTTCGAGCCTCAACGTCAGTTACAGTCCAGCAGGCCGCCTTCGCCACCGGTGTTCCTCCTGATATCTACGCATTTCACCGCTACACCAGGAATTCCGCCTGCCTCTCCTGCACTCCAGATACACAGTTTCCAGAGCAGTCCGGGGGTTGGGCCCCCGCCTTTCACTCCAGACTTGCATGTCCGTCTGCGCTCCCTTTACACCCAGT
+
FFFFFFFFFFFFFFFFFFFFFFFFFFFFFFFFFFFFFFFFFFFFFFFFFFFFFFFFFFFFFFFFFFFFFFFFFFFFFFFFFFFFFFFFFFFFFFFFFFFFFFFFFFFFFFFFFFFFFFFFFFFFFFFFFFFFFFFFFFFFFFFFFFFFFFFFFFFFFFFFFFFFFFFFFFFFFFFFFF:FFFFFFFFFFFFFFFFFFFFFFFFFFFFFFFFF,FFFFFFFFFFFFF:FFFFFFFFFFFFFFF:FFFFFFF
@A00881:241:HJW2NDRXX:1:2128:6949:23140 2:N:0:CGAGAGAA+GATTGGAG
GGTAGCGGACTACTTGGGTATCTAATCCTGTTCGCTCCCCACGCCCTCGTGCCTCAGCGTCAATAGACGATTCGCGAGATGCCTTCGCAATCGGCGTTCTGAGTGATCTCTATGCATTTCACCGCTACACCACTCATTCCTCCCGCGGCATCGCCATTCCAGCCACACAGTATTGGAGGCACCCCCGACGTTGAGCGCCGGCATTTCACCTCCAACTTGCACGACCGCCTACGCACCCTTTAAACCCAAT
+
FF:FFFFFFFFFFFFFFFFFFFFFFFFFFFFFFFFF:FFFFFFFFFFFFFFFFFFFF,FFFFFFFFFFFFFFFFFFFFFFFFF:FFFFFFFFFFFFFFFFFFFFFFFF:FFFFFFF:FFF:FFFFFFF:FFFFFFF,FFF:FFFFFFFFFFFFF:FFFFFFFFFFFFFFF,FFFF:FFF:FFF:FFFFFFFFFFFFFFFFFFFFF:FF,F:FF,FFFFFFFFFF:FFFFF:FFF,FFFF:FFF,:,FF,F
@A00881:241:HJW2NDRXX:1:2128:24478:23876 2:N:0:CGAGAGAA+GATTGGAG
GGTAGCGGACTACTTGGGTATCTAATCCTGTTTGCTCCCCACGCTTTCGTGTCTCAGCGTCAGTTGTCGTCCAGTAATCCGCCTTCGCCACTGGTGTTCCTCCCGATCTCTGCGCATTTCACCGCTACACCGGGAATTCCGATTACCCCTCCGACTCTCAAGAAACGCAGTTTCAAGTGCAGCTCAGAGGTTGAGCCTCTGCATTTCACACCTGACTTGCATCCCCGCCTACTCACCCTTTACACCCAGT
+
FFFFFFFFFF:FFFFFFFFFFFF:F:FFFFFFFFFFFFFFFFFFFFFFFFFFFFFFFFFFF:FFFFFFFFFFFFFF:FFFFFFFFFFFF:FFFFFFFFFFFFFFFF,FFFFFFFFFF:FFFFFFFFFFFFFFFFF:FFFFF:FFFFFFFFFFFF:FFFFFFFFFFFFFFFFFFFFFFFFFFFFFFFFFFFF,FFFFFFFFFFFFFFFFFFFFFFFFF:FF::FFFFFFFFFFF:FFFFFFFFFFFFFFFF
@A00881:241:HJW2NDRXX:1:2128:20835:24424 2:N:0:CGAGAGAA+GATTGGAG
GGTAGCGGACTACCCGGGTATCTAATCCTGTTTGATACCCGCACTTTCGAGCATCAACGTCAGTTACGGTCCAGCAGGCTGCCTTCGCAATCGGAGTTCTTCGTGATATCTATGCATTTCACCGCTACACCACGAATTCCGCCTGCCTATGCCGCACTCAAGGCCCCCAGTTTCAACTGCAATTCTACGGTTGAGCCGCAAACTTTCACAACTGACTTATGGACCCGTCTACGCTCCCGTTTAACCCTAT
+
FFF:FFFFFFFFFFFFFFF:FFFFFFFFFFFFFFFFF,FFFFFFFFFFFFF,FFFFF:FFFFFFFFFFFFFFFFF:FFFFFFFFFFFF:FFFFFFF,FFFFFFFFF:F:F::FFF,F:F,FFF:FFFF:FF:FFF:FFFFFFFFFFFFFF:FFF,FFFFFFFFFFFFFFFF,:::FFFFFFFFFFF:FFF:FFFFFF:FFFF:F:FFFFFFFFFFFF:,,FFF:F:FFFFFF:FF::F:,F,FFFFF,:F
@A00881:241:HJW2NDRXX:1:2128:15980:25222 2:N:0:CGAGAGAA+GATTGGAG
GGTAGCGGACTACCAGGGTATCTAATCCTGTTCGATCCCCACGCTTTCGTGCCTCAGCGTCAGACAGAAGCCGGTATGCTGCCTTCGCAATCGGAGTTCTTCGCGATATCTAAGCATTTCACCGCTACACCGCGAATTCCGCATACTTCTCTTCCTCTCGAGCATCCCAGTTTCAACCGCTGGCCGGGGTTGAGCCCCGGGCTTTGACGGCTGACTTAAGACGCGGCCTACGCACCCTTTAAACCCAATA
+
FFFFFFFFFFFFFFFFFFFFFFFFFFFFFFFFFFFFFFFFFFFFFFFFFFFFFFFFFFFFFFFFFFFFFFFFFFFFFFFFFFFFFFFFFFFFFFFFFFFFFFFFFFFFFFFFFFFFFFFFFFFFFFFFFFFFFFFFFFFFFFFFFFFFFFFFFFFFFFFFFFFFFFFFFFFFFFFFFFFFFFFFFFFFFFFFFFFFFFFFFFFFFFFFFFFFFFFFFFF,F:FFFFFFF:FFFFFFFFFFF,FFFF:FFF
@A00881:241:HJW2NDRXX:1:2128:5439:25410 2:N:0:CGAGAGAA+GATTGGAG
GGTAGCGGACTACCTGGGTATCTAATCCTGTTTGCTCCCCACGCTTTCGTGTCTCAGCGTCAGTTGTCGTCCAGTAATCCGCCTTCGCCACTGGTGTTCCTCCCGATCTCTGCGCATTTCACCGCTACACCGGGAATTCCGATTACCCCTCCGACTCTCAAGAAACGCAGTTTCAAGTGCAGCTCAGAGGTTGAGCCTCTGCATTTCACACCTGACTTGCATCCCCGCCTACTCACCCTTTACACCCAGT
+
FFF,FFFFFFFFFFFFFF:FFFFFFFFFFFFFFFFFFFFFFFFFFFFFFFFFFFFFFFFFFFFFFFFFFFFFFFFFFFFFFFFFFFFFFFFFFFFFFFFFFFFFFFFFFF,FFFFF:FFFFFFFFFFFFFFFFF:F::FFFFFFFFFFFFFFFFFFFFF:FFFFFFFFFF,FFF:FFFFFFFFFF,FFF:FFFFFF:F:FFF,FFFF:F:FFFFFFF,:FF:FF:F,F:F,:FF,FFFFFFFFFFFFFFF
@A00881:241:HJW2NDRXX:1:2128:15908:25629 2:N:0:CGAGAGAA+GATTGGAG
GGTAGCGGACTACTAGGGTATCTAATCCTGTTCGATCCCCACGCTTTCGTGCCTCAGCGTCAGTCAGGCGCCAGTACGCTGCCTTCGCAATCGGAGTTCTGCGCAATATCTAAGCATTTCACCGCTACACTGCGCATTCCGCGTACCTCTCGCCTTCTCTAGCACTGCAGTTTCAACGGCTCGCCGGGGTTGAGCCCCGGGCTTTTACCGCTGACTTGCATCGCCGCCTACGCACCCTTTAAACCCAATA
+
FFFFFFFFFFFFFFFFFFFFFFF:FFFFFFFFFFFFFFFFFFFFFFFFFFFFFFFFFFFFFFFFFFFFFFFFFFFFFFFFFFFFFFFFFFFFFFFFFFFFF:FFF:FF:FFFFFFFFFFFFFFFFFFFFFFFFFF:FFFFFFFFFFFFFFFFFFFF:FFFFFFFFFFFFF,FFFFFFFF::FFF:FFFF,,FFFFF:FFFF:FF:FF:FFFFFFFFFFFFFF:FFFFFFFFFFF:FFFFFFFF:FFFFFF
@A00881:241:HJW2NDRXX:1:2128:17517:27070 2:N:0:CGAGAGAA+GATTGGAG
GGTAGCGGACTACATGGGTATCTAATCCTGTTTGCTCCCCACGCTTTCGCGCCTCAGCGTCAGTTGTCGTCCAGCAAGCCGCCTTCGCCACTGGTGTTCCTCCTAATATCTACGCATTTCACCGCTACCCTAGGAAGTCCGCTTGCCTCTCCGAGACTCAAGGACTACAGTTTCAAATGCAGCCCCGGGGTTGAGCCCCGGTCTTTCACATCTGACTTGCAGTTCCGCCTACACGCCCTTTACACCCAGT
+
FF,,FFFFFFFFFFF:FFF:FFFFFFFFFFFFFFFF,FFFFFFFFFFFFFFFFFFFFFFFF,FFFFF,FF:FFFFFFFFFFFFFFFFFFFF:FF:FFFFFFFFFF,FFFFFFFFFF,F,FFF,F,FF:,FFFFFFF,FFFFFFFFF:FFFFFF:,::FF:FFFF,FFFFF,FFF,FFFFFFFFFFF:FFFFFFFFF:F:FF:FFFFFF:FF:F:FFFF:FF:FF::::,FFFFF,FFF,,F,F,:,:FFF
@A00881:241:HJW2NDRXX:1:2128:15655:27132 2:N:0:CGAGAGAA+GATTGGAG
GGTAGCGGACTACAAGGGTATCTAATCCTGTTTGATACCCACACTTTCGAGCCTCAATGTCAGTTGCAGCTTAGCAGGCTGCCTTCGCAATCGGAGTTCTTCGTGATATCTAAGCATTTCACCGCTACACCACGAATTCCGCCTGCCTCAACTGCACTCAAGACATCCAGTATCAACTGCAATTTTACGGTTGAGCCGCAAACTTTCACAACTGACTTAAACATCCATCTACGCTCCCTTTAAACCCAAT
+
FFF:FFFFFFFFFFFFFFFFFFFFFFFFFFFFFFFFFFFFFFFFFFFFFFFFFFFFFFFFFFFFFFFFFFFFFFFFFFFFFFFFFFFFFFFFFFFFFFFFFFFFFFF:FFFFFFFFFFFFFFFFFFFFFFFFFFFFFFFFFFFFFFFFF:FFFFFFFFFFFFFFFFF::FFFFFFFFFFFFFFFFFFFFFFFFFFFFFFF,FFFFFFFFFFFFFFFFFFFF:FFFFFFFFFFFFF:FFFFFFFFFF:FF:
@A00881:241:HJW2NDRXX:1:2128:30120:27226 2:N:0:CGAGAGAA+GATTGGAG
GGTAGCGGACTACTCGGGTATCTAATCCTGTTTGCTCCCCACGCTTTCGTGCCTCAACGTCAGATATAGTTTGGTAAGCTGCCTTCGCAATCGGTGTTCTGTATGATCTCTAAGCATTTCACCGCTACACCATACATTCCGCCTACCGCAACTACTCTCTAGCCCAGCAGTATCAACGGCACGTTTGGTGTTAAGCACCAAATTTTCACCGCTGACTTACTAAACCGCCTACGCACCCTTTAAACCCAAT
+
FF:,FFFFF:FFFFFFFF:FFFFFF:FFFFFFFFFFFF:FFFFFFFFFFFFF:FFFFFF:FFFFFFFFFFFFFFFFFFFFFFFFFFFFFFFFFFFFFFFFFFF:FFFFFFFFF:FFFFFFFFFFFFFFFFFFF:FFFF:FFFF,FFFF:FF:FFFFFFFFFFFFFFFFFFFFFFFFFFFFFFFFFFFFFFFFF:FFFFFFFF,FF:,,F,FFFFFFFFFFFFFF:FFF:F::FFF:FFF,:FF,FF,,:,
@A00881:241:HJW2NDRXX:1:2128:24270:27680 2:N:0:CGAGAGAA+GATTGGAG
GGTAGCGGACTACCCGGGTATCTAATCCTGTTCGCTCCCCACGCCCTCGTGCCTCAGCGTCAATAGACGATTCGCGAGATGCCTTCGCAATCGGCGTTCTGAGTGATCTCTATGCATTTCACCGCTACACCACTCATTCCTCCCGCGGCATCGCCATTCCAGCCACACAGTATTGGAGGCACCCCCGACGTTGAGCGCCGGCATTTCACCTCCAACTTGCACGACCGCCTACGCACCCTTTCAACCCAAT
+
FF,:FFFFFFFFFFFFFFF:FFFFFFFFFFFFFFFFFFFFFFFFFFFFFFFFFFFFFFFFFFFFFFFFFFFFFFFFFFFFFFFFFFFFF:FFFFFFFFFFFFFFFFFFFFFFFFFFFFFFFFFFFFFFFF:,FFFFFFFFFFFFFFFFFFFFFFF::FFFFFFFFFFFFFFFFFFFFFFFFFFFFFFFFFFFF:FFFFFFFF,FFFFFFFFFFF,FFF:FFFFFFFFFFFFFFFFFFFFFF:FFFFFFFF
@A00881:241:HJW2NDRXX:1:2128:32506:27915 2:N:0:CGAGAGAA+GATTGGAG
GGTAGCGGACTACACGGGTATCTAATCCTGTTTGCTCCCCACACTTTCGTGCCTCAACGTCAGTTACAGTCCAGAAAGTCGCCTTCGCCACTGGTGTTCCTCCTAATATCTACGCATTTCACCGCTACACTAGGAATTCCACTTTCCTCTCCTGCACTCAAGAAATATAGTTTTAGTTGCAGTTCCTCAGTTGAGCCGAGGGATTTCACAACTAACTTGTATTCCCGTCTACGCACCCTTTACACCCAAT
+
FFFFFFFFFFFFFFFFFFFFFFFFFFFFFFFFFFFFFFFFFFFFFFFFFFFFFFFFFFFFFFFFFFFFFFFFFFFFFFFFFFFFFFFFFFFFFFFFFFFFFFFFFFFFFFFFFFFFFFFFFFFFFFFFFFF,FFFFFFFFFFFFFFFFFFFFFFFFFFFFFFFFFFFFFFFFFFFFFF:FFFFFFFFFFFFFFFFFFFFFFFFFFFFFFFFFF:FFFFFF:FFFFF,FFFFF:FFFFFFFFFFFFFFFFF
@A00881:241:HJW2NDRXX:1:2128:24858:28635 2:N:0:CGAGAGAA+GATTGGAG
GGTAGCGGACTACGTGGGTATCTAATCCTGTTTGATACCCGCACTTTCGAGCATCAACGTCAGTTACGGTCCAGCAGGCTGCCTTCGCAATCGGAGTTCTTCGTGATATCTATGCATTTCACCGCTACACCACGAATTCCGCCTGCCTATGCCGCACTCAAGGCCCCCAGTTTCAACTGCAATTCTACGGTTGAGCCGCAAACTTTCACAACTGACTTAATGACCCGTCTACGCTCCCGTTAAAACCAAT
+
FF,,FFFFFFFFFFFFFFF::FFFFFFFFFFFFFFFF:FFFFFFFFFFFFFFFFFF:FFFFFF,,,FFFFFFFFFFFFFFFFFFFFFFFFFFFFFFFFFFFFF:FFFFFFF:FFFFF:FFFFFFFFFFFF:,:FF:FFFFFFFFF:,FF,F:F:F,F::FFFFFFFF,:F,FFF:FFFFFFFFFFFF,FF::,FFFF:FF,FF,FFFFFFFFFF::FF:,,,,FFFFFFFFFFF,,,:,FF:FF,FFFFF
@A00881:241:HJW2NDRXX:1:2128:23565:28714 2:N:0:CGAGAGAA+GATTGGAG
GGTAGCGGACTACACGGGTATCTAATCCTGTTTGCTACCCACGCTTTCGCATCTCAGCGTCAGTTACGAGCCAGACAGCCGCCTTCGCCACTGATGTTCTTCCAGATATCTACGGATTTCACTCCTACACCTGGAATTCCGCCGTCCTCTCTCGCACTCTAGTTCGGTAGTTTTGAAGGCAGTTCCACGGTTGAGCCGTGGGATTTCACCTCCAACTTGCCGTACAGCCTACACGCGCTTTACGCCCAGT
+
FFFFFFFFFFFFFFFFFFFFFFFFFFFFFFFFFFFFFFFFFFFFF,:FFFFFFFFFFFFFFFFFFFFFFFFFFFFFFFFFFFFFFFFFF,FFFFFFFFFF:FF,FFFFF,FFFFFF:,FFF,FFFF,FFFFFFFFFFFFFFFFFFFFFF:FFFFF,FFFF:FFFFFFFFFF:,FFFFFFFFFFFFFFF::FFFFFFFFFFFFF,FFF,FFFFFFFF:FFFFFFF:FFFFFFFFFFFFFFFF,FFFFF,FF
@A00881:241:HJW2NDRXX:1:2128:21893:28948 2:N:0:CGAGAGAA+GATTGGAG
GGTAGCGGACTACAAGGGTATCTAATCCTGTTTGATACCCGCACTTTCGAGCATCAACGTCAGTTACGGTCCAGCAGGCTGCCTTCGCAATCGGAGTTCTTCGTGATATCTATGCATTTCACCGCTACACCACGAATTCCGCCTGCCTATGCCGCACTCAAGGCCCCCAGTTTCAACTGCAATTCTACGGTTGAGCCGCAAACTTTCACAACTGACTTAAGGACCCGTCTACGCTCCCTTTAAACCCAAT
+
FFFFFFFFFFFFFFFFFFFFFFFFFFFFFFFFFFFFFFFFFFFFFFFFFFFFFFFFFFFFFFFFFFFFFFFFFFFFFFFFFFFFFFFFFFFFFFFFFFFFFFFFFFFFFFFFFFFFFFFFFFFFFFFFFFFFFFFFFFFFFFFFFFFFFFFFFFF,FFFFFFFFFFFFFFFFFFFFFFFFFF:FFFFFFFFF:FF:FFFF::FFFFFFFFFFFFFFFFFF:FFFFFFFFFFFFFFFFFFFFFFFFFF:FF
@A00881:241:HJW2NDRXX:1:2128:25473:29481 2:N:0:CGAGAGAA+GATTGGAG
GGTAGCGGACTACTTGGGTATCTAATCCTGTTTGATACCCGCACTTTCGAGCATCAACGTCAGTTACGGTCCAGCAGGCTGCCTTCGCAATCGGAGTTCTTCGTGATATCTATGCATTTCACCGCTACACCACGAATTCCGCCTGCCTATGCCGCACTCAAGGCCCCCAGTTTCAACTGCAATTCTACGGTTGAGCCGCAAACTTTCACAACTGACTTAAGGACCCGTCTACGCTCCCTTTAAACCCAAG
+
FF:,FFFF,:FFFFFFFFFF:FFFFFFFFFFFFFF,FFFFFFFF,FFFFFFFFFFFFFFFFFFF,FFFF:FFFFFFFFFFF:FFFFFFFFFFFFFFFFFFFFFFF:,F:F,FFFFFFF:FFFFFFFFFFFFFF:FFFFFFFFFFFFFF:,FFFFFFFFF:FFFFFFFF:FF:FFF::FFF,F,:FFFFFF:FFFFFFFFF:,FF,:FFFFFFFFFFFF:FF,FF:FF:FF:,FFF:FFF:FF,,FFFFF,
@A00881:241:HJW2NDRXX:1:2128:25373:29778 2:N:0:CGAGAGAA+GATTGGAG
GGTAGCGGACTACGGGGGTATCTAATCCTGTTTGCTCCCCACGCTTTCGAGCCTCAGCGTCAGTAAAAGCCCAGCAAGCCGCCTTCGCCACTGGTGTTCCTCCAAATATCTACGCATTTCACCGCTACACTTGGAATTCCGCTTGCCTCTGCTTCACTCAAGAAAAACAGTTTCAAAAGCAGGTTACGAGTTGAGCCCGTAATTTTCACTTCTGACTTGCCTTCCCGCCTACACTCCCTTTACACCCAGT
+
FFFFFFFFFFFFFFFFFFFFFFFFFFFFFFFFFFFFFFFFFFFFFFFFFFFFFFFFFFFFFFFFFFFFFFFFFFFFFFFFFFFFFFFFFFFFFFFFFFFFFFFFFFFFFFFFFFFFFFFFFFFFFFFFFFFFFFFFFFFFFFFFFFFFFFFFFFFFFFFF:FFF,FFFFFFFFFFFFFFFFFFFFFFFFFFFFFFFFFFFFFFFFFFFFFFFFFFFFFFFFFFFFFFFFF:FFFFFFFFFFFFFFFFFF,
@A00881:241:HJW2NDRXX:1:2128:27688:29872 2:N:0:CGAGAGAA+GATTGGAG
GGTAGCGGACTACATGGGTATCTAATCCTGTTTGCTCCCCACGCTTTCGTGCCTCAGTGTCCGTTACAGTCCAGTAAACCGCCTTCGCCGCTGGTGTTCCTCCTAATATCTACGCATTCCACCGCTACACTAGGAATTCCGTTTACCCCTCCTGCACTCAAGCCCAACAGTTTTAGTAGTAGTTCCGAAGTTGAGCCCCGGAATTACGCTACTAACTTGCTAAGCCACCTACGCACCCTTTACGCCCAGT
+
FF,,FFFF,F:,FFFFFFFFFFFF:FFFFF:FFFFF::FFFFFF:FFFFFFF:FFFFFFFF,FFFFFFFFFFFFFF::FFFFFFFFFFF:FFFFFFFFFF:F:FFFFFF:FFFFF:FF:FFFFF:FFFFF:FFFFFFFF:FFFFFFFFFFFFFFFFFFFFFFFFFFFFFFFF:FFFFFFFFFFFFFFFFFFFFFFFFFFFFF,F,FFFF,::,,:FFFFFF,,FFFFF:FF:FFFFFF,FFF:FF:FFFF
@A00881:241:HJW2NDRXX:1:2128:18457:30420 2:N:0:CGAGAGAA+GATTGGAG
GGTAGCGGACTACACGGGTATCTAATCCTGTTTGCTCCCCACGCCTTCGAGCCTCAACGTCAGTTACCGTCCAGCAGGCCGCCTTCGCCACTGGTGTTCCTCCTAATATCTACGCATTTCACCGCTACACTAGGAATTCCGCCTGCCCCTCCGGTACTCCAGCCCATCAGTTTCCAGAGCAGCTCCGGGGTTGAGCCCCGGCATTTCACTCCAGACTTGACAAGCCGTCTACGCTCCCTTTACACCCAGT
+
FFFFFFFFFFFFFFFFFFFFFFFFFFFFFFFFFFFFFFFF:FFFFF:FFFFFFFFFFFF,FFFFFFFFFFFFFFFFFFFFFFFFFFFFFFFFFFFFFFFF:FFFFFFFFFFFFFFF:FFFFFFFFF,FFF:FFFFFFFFFFFFFFFFFFFFFFFFFF:FFFFFFFFFFFF,FFFFFFFFF,FFFFFFFFFFFFFFFFFFFFFF,FFFFFFFFFFFFF,FFFFFFFFFFFFF:FFF:FFFFFFFFFFFFFF
@A00881:241:HJW2NDRXX:1:2128:23737:30639 2:N:0:CGAGAGAA+GATTGGAG
GGTAGCGGACTACATGGGTATCTAATCCTGTTTGCTCCCCACACTTTCGTGCCTCAACGTCAGTTACTGTCCAGAAAGTCGCCTTCGCCCCTGGTGTTCCTCCTAATATCTACGCATTTCACCGCTACACTAGGAATTCCACTTTCCTCTCCAGCACTCAAGAAAATCAGTTTTAGTTGCAGTTCCTCAGTTAAGCCGAGGGATTTCACAACTAACTTGCTCTCCCGTCTACGCTCCCTTTACACCCAGT
+
FF,FF:FFFFFFFFFFFF,FFFFFFFFFFF,FFFF,FFFFFF:FFFFFFFFF::FFFFF:FFFFFFFFFFFF,FF:FFFFFFF:FFFFF,FFFF:FFFFFFFFFFF,FFFFFFFFFFFFFFFFFFFFFFFFFFFF:FFFFFFFFFFFFFFFF:FFFFFFFFFFFFF:FF:FFFFFFFFFFFFFFFFFF:FFFFFFFFFFFFFF:F,FF:FFFF,:FFFFFFFFF:FFFFFF:FFFFFFF:,FFFFFF,F:
@A00881:241:HJW2NDRXX:1:2128:9344:30796 2:N:0:CGAGAGAA+GATTGGAG
GGTAGCGGACTACCGGGGTATCTAATCCTGTTCGCTCCCCACGCTTTCGCGCCTCAGCGTCAGTTACAGCCCAGTAAGTCGCCTTCGCCACTGGTGTTCCTCCCAATCTCTACGCATTTCACCGCTACACTGGGAATTCCACTTACCTCTTCTGCACTCAAGCCCATCAGGATTAAAAGCAATTCCCACCTTGAAAATTGGACTTTCACTCCTAACTTAACGGGCCGCCTACACGCCCTTTACGCCCAGT
+
FF:,FFFFFFFFFFFFFFFFFFFFFFFFFFF:FFFFFFFF:FFFFFFFFFFFFFFFFFFFFFFFFFFFFFFFFFFFFFFFFFFFFFFFF:FFFFFFFFFFFFFFF:FFFFFFFFF,FFFF:FFFFFFFFFFFFFF,,FFFF:FFFFFFFFFFFFFFFFFFFFFFFF:FFF,:FF,:F:FFF:FF:F,FFF,FFFFF:FFFFF,FFF,F:FF,,:FF::FFF,FF:FFF:F:FFFFFF,,FF,FFFFFFF,
@A00881:241:HJW2NDRXX:1:2128:8983:30827 2:N:0:CGAGAGAA+GATTGGAG
GGTAGCGGACTACCTGGGTATCTAATCCTGTTTGATACCCGCACTTTCGAGCATCAACGTCAGTTACGGTCCAGCAGGCTGCCTTCGCAATCGGAGTTCTTCGTGATATCTATGCATTTCACCGCTACACCACGAATTCCGCCTGCCTATGCCGCACTCAAGGCCCCCAGTTTCAACTGCAATTCTACGGTTGAGCCGCAAACTTTCACAACTGACTTAAGGACCCGTCTACGCTCCCTTTAAACCCAAT
+
FF:,FFFFFFFFFFFFFFF,FFFFFFFFFFFFFFFFFFFFFFFFFFFFFFFFFFFFFFFFFFFFFFFFFFFFFFFFFFFFFFFFFFFFFFFFF:FFFFFFFFFFFFFFFFFFFFFFFFFFFFFFFFFFFF,FF:FFFFFFFFFFFFFFFFFFFFFF:FF,FFFF,FFFFFFFFFFFFFFFFFFFFFFFFFFFFF:,,,FF:,FFFF,FFFFFFFFF,FFFFFF:FFF,FFFFFFFFFFFFFFFFFFF:FF
@A00881:241:HJW2NDRXX:1:2128:18828:31125 2:N:0:CGAGAGAA+GATTGGAG
GGTAGCGGACTACATGGGTATCTAATCCTGTTTGCTCCCCACGCTTTCGCGCCTCACCGTCAGTTGCTGTCCAGCAGACCGCCTTCGCCACTGGTGTTCCTCCTAATATCTACGCATTTCACCGCTACACTAGGAATTCCGTCTGCCTCTCCAGTACTCAAGATCAACAGTTTCAAATGCAGTTCTGCGGGTAAGCCGCAGGATTTCACATCTGACTTGTCAACCCGGCTACACGCCCTGTACACCCCGT
+
FFF,FFFFFFFFFFFFFFFFFFFFFFFF,F,F:FF:FFFFFFFFF,::FFFFFFFFFFFFFFFF,FFFFFFFFFFFFFFFFFFFFFFFF,F:FF:F,:FFFFFFFFF:F:FFFFFF,FFF:FF:FFFF,FFFFF,F::,FFFFFFF:FFFFF:F,FFFFF,FFFFFFFFFF,:F,F,FFFFF:FFFF,FF,F:,FFFFFF,:FFFFF:FF:FFFFFFFFFFFFF:F:FFFF:F:FFFFF:F,FFFF:,FF
@A00881:241:HJW2NDRXX:1:2128:18656:32299 2:N:0:CGAGAGAA+GATTGGAG
GGTAGCGGACTACTGGGGTATCTAATCCTGTTTGCTCCCCACGCTTTCGAGCCTCAACGTCAGTTACAGTCCAGTAAGCCGCCTTCGCCACTGGTGTTCCTCCTAATATCTACGCATTTCACAGCTACACTAGGAATTCCGCTTACCTCTCCTGCACTCTAGATATACAGTTTCCAATGCAGTCCAGCGGTTGAGCCCCTGCCTTTCACATCAGACTTGCTAGACCGTCTGCGCTCCCTTTACACCCAGT
+
FFFFFFFFFFFFFFFFFFFF:FFFFFFFFFFFFFFFFFFFFFFFFFFFF:FFFFFFFFFFFFFFFFFFFFFFFFFF:FFFFFFFFFFFFFFFFFFFFFFFFFFFFFFFFFFFFFFFFFFFFF,FFF:FFF:FFFF:FFFF,FF:F:FFFFFF,FFFFFFFFFF,::FFFFFFFFFFF,FFFFFFF,F,,FFF,:FFF,F,F,FFFFFFF,FFFFFFFFFFF,,,FFFFFF,FFFFFFFFFFFFFFFFFF:
@A00881:241:HJW2NDRXX:1:2128:19732:32315 2:N:0:CGAGAGAA+GATTGGAG
GGTAGCGGACTACGTGGGTATCTAATCCTGTTCGCTCCCCACGCCCTCGTGCCTCAGCGTCAATAGACGATTCGCGAGATGCCTTCGCAATCGGCGTTCTGAGTGATCTCTATGCATTTCACCGCTACACCACTCATTCCTCCCGCGGCATCGCCATTCCAGCCACACAGTATTGGAGGCACCCCCGACGTTGAGCGCCGGCATTTCACCTCCAACTTGCACGACCGCCTACGCACCCTTTAAACCCAAT
+
FFFFFFFF:FFFFFFFFFF:FFFFFFFFFFFFFFFFFFFFFFFFFFFFFFFFFFFFFFFFFFFFFFFFFFFFFFFFFFFFFFFFFFFFFFFFFFFFFFFFFFFFFFFFFFFFFFFFFFFFFFFFFFFFFFFFFFF:FFFFFFFFFFFFFFFFFFFFFFFFFFFFFFFFFFFFFFFFFFFFFFFFFFF:FFF:FFFFFFFFFFFFFFFFFFFFFFFFFFFFFFFFFFFFFFFFFFFFFFFF,:,FFFFF:F
@A00881:241:HJW2NDRXX:1:2128:20555:32675 2:N:0:CGAGAGAA+GATTGGAG
GGTAGCGGACTACAGGGGTATCTAATCCTGTTCGCTCCCCACGCCCTCGTGCCTCAGCGTCAATAGACGATTCGCGAGATGCCTTCGCAATCGGCGTTCTGAGTGATCTCTATGCATTTCACCGCTACACCACTCATTCCTCCCGCGACATCGCCATTCCAGCCACACAGTATTGGAGGCACCCCCGACGTTGAGCGCCGGCATTTCACCTCCAACTTGCACGACCGCCTACGCACCCTTTAAACCCAAT
+
FFFFFFFFF:FFFF:FFFFFFFFFFFFFFF:FFFFFFFFFFFFFFFFFFFFFFFFFFFFFFFFFFFFFFF:FFFFFFFFFFFFFFFFFFFFFFFFFFFFFFFFFFFFFFFFFFFFFFFFFFFFFFFFFFFFFFFFFFFFFFFFFFFFFFFFFFFFFFFFFFFFFFFFFFFFFFFFFFFFFFFFFFFFF:FFFFFFFFFFFFFF,,FFFFFF:FFFFFFFFF:FFFFFFFFFFFF,FFFFFFFF:FFFFFF
@A00881:241:HJW2NDRXX:1:2128:21106:32722 2:N:0:CGAGAGAA+GATTGGAG
GGTAGCGGACTACTGGGGTATCTAATCCTGTTCGCTCCCCACGCCCTCGTGCCTCAGCGTCAATAGACGATTCGCGAGATGCCTTCGCAATCGGCGTTCTGAGTGATCTCTATGCATTTCACCGCTACACCACTCATTCCTCCCGCGGCATCGCCATTCCAGCCACACAGTATTGGAGGCACCCCCGACGTTGAGCGCCGGCATTTCACCTCCAACTTGCACGACCGCCTACGCACCCTTTAAACCCAAT
+
FFFFFFFFFFFFFFFFFFFFFFFFFFFFFFFFFFFFFFFFFFFFFFFFFFFFFFFFFFFFFFFFFFFFFFFFFFFFFFFFFFFFFFFFFFFFFFFFFFFFFFFFFFFFFFF,FFFFFFFF:FFFFF:FFFFFFFFFFFFFFFFFFFFFFFFFFFF:FFFFFFFFFFFFFFFFF:FFFFFFFFFFFFFFFFFFF:FFFFFFFFF:FFFFFFFFFFFFFFFFF:FFFFFFFFFF:FFFFFF,FFFFFFFFFF
@A00881:241:HJW2NDRXX:1:2128:29722:32769 2:N:0:CGAGAGAA+GATTGGAG
GGTAGCGGACTACCTGGGTATCTAATCCTGTTTGATACCCGCACTTTCGAGCATCAACGTCAGTTACGGTCCAGCAGGCTGCCTTCGCAATCGGAGTTCTTCGTGATATCTATGCATTTCACCGCTACACCACGAATTCCGCCTGCCTATGCCGCACTCAAGGCCCCCAGTTTCAACTGCAATTCTACGGTTGAGCCGCAAACTTTCACAACTGACTTAAGGACCCGTCTACGCTCCCTTTAAACCCAAT
+
FFF,FFFFFFFFFFFFFFFFFFFFFFFFFFFFFFFFFFFFFFFFF:FFFFFFFFFFFFFFFFFFFFFFFFFF:FFFFFFFFFFFFFFFF:FFFFFFFFFFFFFFFFF:FFFFFFFFFFFF:FFFFFFFFFFFFF:FFFF:FFFFFFFFFFFFFFFFFFFF:FFFFFFFFFF:FFFF:F:FFFFF,FFFFFFFFFFF:FF:FFFFFFF,FF,FFFFFFFF:FF:FFF,FF:F,FFFF,FF:F,F,FFFF,F
@A00881:241:HJW2NDRXX:1:2128:16866:33144 2:N:0:CGAGAGAA+GATTGGAG
GGTAGCGGACTACTTGGGTATCTAATCCTGTTTGATACCCGCACTTTCGAGCATCAACGTCAGTTACGGTCCAGCAGGCTGCCTTCGCAATCGGAGTTCTTCGTGATATCTATGCATTTCACCGCTACACCACGAATTCCGCCTGCCTATGCCGCGCTCCAGGCCCCCAGTTTCAACTGCAAGTCTACGGTTGAGCCGCAAACGTTCACAACTGACTTAAGGACCCGTCTACGCGCCCGTTCAACCCAAT
+
FF:,FFFFFFFFFFFFFFFFFFFFFFFFFFFFFFFFF:FFFFF:FFFFFFFFFFFFFF:FFFFFF:FFFFFF:FFFFFFFFFFFFFFFFFFFFFFFF:FFFFF:F::,FF:FFFF,F,FFFFFFFF,F,FFFFFFFFFF:FFFFFF::F,FFFFF,F:F,FFFF:FFF,FFF:,FFFFFFFF,FF:FF,FF,:,FF,FFF,F:FFFF,F,FFFFF,FFF,F:FFFFFFFF,,FF,,F:FFFFFFFFFFF:
@A00881:241:HJW2NDRXX:1:2128:19849:33771 2:N:0:CGAGAGAA+GATTGGAG
GGTAGCGGACTACAGGGGTATCTAATCCTGTTCGCTCCCCACGCTTTCGAGCCTCAGCGTCAGTTTCAGTCCAGAAAGCCGCCTTCGCCACTGGTGTTCTTCCTAATATCTACGCATTTCACCGCTACACTAGGAATTCCGCTTTCCTCTCCTGTACTCTAGCTTGCCAGTTCCAAATGCAATCCGCGGGGTTAAGCCCCGGGCTTTCACATCTGGCTTGACATGCCGCCTACGCTCCCTTTACACCCAG
+
FFFFFFFFFFFFFFFFFFFFFFFFFFFFFFFFFFFFFFFFFFFFFFFFFFFFFFFFFFFFFFFFFFFFFFFFFFFFFFFFFFFFFFFFFFFFFFFFFFFF:FFFFFFFFFFFFFFF:FFFFFFFFFFFFFFFFFFFFFFFFFFFFFFFFFFFF:FFFFFFFFFFFFFFFFFFFFFFFFFFFFFFFFFFFF:FFFFFFFFFFFFFFFFFFFFFFFFFFFFFFFFFFFFFFFFFFFFFFFFFFFFFFFFFFF
@A00881:241:HJW2NDRXX:1:2128:9643:33849 2:N:0:CGAGAGAA+GATTGGAG
GGTAGCGGACTACGAGGGTATCTAATCCTGTTCGCTCCCCACGCCCTCGTGCCTCAGCGTCAATAGACGATTCGCGAGATGCCTTCGCAATCGGCGTTCTGAGTGATCTCTATGCATTTCACCGCTACACCACTCATTCCTCCCGCGGCATCGCCATTCCAGCCACACAGTATTGGAGGCACCCCCGACGTTGAGCGCCGGCATTTCACCTCCAACTTGCACGACCGCCTACGCACCCTTTCAACCCAAT
+
FF,,FFFFFFF:FF,FFFF,FFFFFFFFFFFFFFFFFFFFFFFFFFFFFFFFFFFFFFFFFF:FFFFFFFFFFFFFFFFFFFF:FFFFFFFFFFFFFFFFFFFFFFFFFFFFFFFFFFFFFFFFFFFFFFF,FFF:FFFFFFFFFFFFF:FFFFF,F:FFFFFFFFFFFFF,FFFFFFFFFFFFFFFFFFF:FFFFF:FFFF:FFF:FFFFFFF,FFFFFF:FFFFFFF:FFFFFFFF,FFFFFFFFFF:
@A00881:241:HJW2NDRXX:1:2128:19208:34006 2:N:0:CGAGAGAA+GATTGGAG
GGTAGCGGACTACCCGGGTATCTAATCCTGTTTGCTCCCCACGCTTTCGAGCCTCAGCGTCAGTTAAAGCCCAGCAGGCCGCCTTCGCCACTGGTGATCCTCCTAATATCTACGCATTTCACCGCTACCCTAGGAATTCCGCCTGCCCCTACTTCACTCAAGACCTGCAGTTTTGACCGCGATCCCCGGTGGAGCCGGTGGAGTCGACATTCAACTTCCACGCCCGCCTACGCTCCCTTTACACCCCGTA
+
FF:,FFFFFFFFFFFFFFF:FFFF:FFFFF,FFFFFFFF,:FFF:FFFFFFFFFFFFFFFFFFFFFFFFFFFFFFFFFFFFF::FFFFFFFFFFFFFFFFFFFFFFFF:F:FF:F,:F,F:FFFFF:F,:FFFFFF::FFFFF:FF,FFFF:FFF:FFFFFFFFFF:FFFF,,FFF,,FFF::F:FFFFF:FFFFFFF:FFF,F,F:,F,::F,:F,,FF,FF,,FF:F,FFFF:FFF::,FFF,F,FF:
@A00881:241:HJW2NDRXX:1:2128:21160:34475 2:N:0:CGAGAGAA+GATTGGAG
GGTAGCGGACTACATGGGTCTCTAATCCTGTTCGCTCCCCACGCCCTCGTGCCTCAGCGTCAATAGACGCTTCGCGAGATGCCTTCGCACTCGGCGTTCTGAGGGATCTCTATGCATTTCACCGCTACACCACTCATTCCTCCCGCGGCATCGCCCTTCCAGCCACACAGTATTGGAGGCACCCCCGACGTGGAGCGCCGGCATTTCACCTCCAACTTGCACGACCGCCTCCGCACCCTTTAAACCCAAT
+
FFF,FFFF,F,,::FFFF,,FF,,F:F:FFFFFFFFFFF:F,::F,F:FFF,FFFFF:F,:FF:FFF::,F,F:F:FFF:FFFF,F:F:F,FFFFFF,FFFFF,F,:,:FFFF:FFF,F:F,F:FFF,,FF,FF:,F,FF,F,FF:FFF,,FF,:F,:,:,FF::::F:FF,FFFFFFFF::FFF,:FFFF,FFFFF:FFFF,,FFF:FF,FF:FFFFFFFFFFF,FF,,F,:F:,F::FF:,,FFFFF,
@A00881:241:HJW2NDRXX:1:2128:20446:34522 2:N:0:CGAGAGAA+GATTGGAG
GGTAGCGGACTACTAGGGTATCTAATCCTGTTTGCTCCCCACGCTCTCGCGCCTCAGCGTCAGTTGTCGTCCAGCAATCCGCCTTCGCCACTGGTGTTCTTCCGTATATCTACGCATTTCACCGCTACACACGGAATTCCGATTGCCTCTCCGATACTCAAGACCATCAGTTTCAAATGCAGGCCATGGGTTAAGCCCATGGTTTTCACATCTGACTTGACAGCCCGCCTACGCGCCCTTTACACCCAGT
+
FFFFFFFFFFFFFFFFFFFFFFFFFFFFFFFFFFFFFFFFFFFFFFFFFFFFFFFFFFFFFFFFFFFFFFFFFFFFFFFFFFFFFFFFFFFFFFFFFFFFFFFFFFFFFFFFFFFFFFFFFFFFF:FFFF,FFFFFFFFF:FFFFFFFFFFFFFFFFFFFFFFFFFFFFFFFFF:FFFFFFFFFFFFFFFFFFFFFFFFFFFFFFFFFFFFFFF:FFF,FFFFFFFFFFFFFF:FFFFFFFFFFFFFFFF
@A00881:241:HJW2NDRXX:1:2128:24008:34585 2:N:0:CGAGAGAA+GATTGGAG
GGTAGCGGACTACCCGGGTATCTAATCCTGTTTGCTCCCCACGCTTTCGTGCCTCAGTGTCAGTTACAGGCCAGTAATCCGCCTTCGCCACTGGTGTTCCTCCTAATATCTACGCATTTCACCGCTACACTAGGAATTCCGCTTTCCTCTCCCATACTCAAGGATTACAGTTTTGGATGCAGTTCCTTGGTTGAGCCAAGGGATTTCACATCCAACTTGCAATTCCGTCTACGCGCCCTTTACACCCAAT
+
FFFFFFFFFFFFFFFFFFFFFFFFFFFFFFFFF:FFFFFFFFFFFFFFFFFFFFFFFFFFFFFFFFFFFFFFFFFFFFFFFFF:FFFFFFFFFFFFFFFFFFFFFFFFFFFFFFFF:FFFFFFFFFFFFFFFFFF:FFFFFFFFFFF:FFFFFF,FFFFFFFFFFF:FFFFFFFFFFFFFFFFFFFFFFFFFFFFFFFFFFFFFFFFFFFFFFF,FFFFFFFFFFFFF:FFF::FFFFFFFFFFFFFF,F
@A00881:241:HJW2NDRXX:1:2128:23818:34757 2:N:0:CGAGAGAA+GATTGGAG
GGTAGCGGACTACGCGGGTATCTAATCCTGTTTGCTCCCCACGCTTTCGCGCCTCAGCGTCAGTTACTGTCCAGTAGACCGCCTTCGCCACTGGTGTTCTTCCTTATATCTACGCATTTCACCGCTACACAAGGAATTCCGTCTACCTCTCCAGCACTCAAGACATACAGTTTCAAATGCAGTTTATGGGTTAAGCCCATAGATTTCACATCTGACTTGCACGCCCGCCTACGCGCCCTTTACACCCAGT
+
FF::FFFFFFFF:FFFFFFFFFFFFFFFFFFFFFF:FFFFF:FFF:FFFFFFFFFFFFFFFFFFFFFFFFFFFFFFFFFFFFFFFFFFF,FFFFFFFF:FFFF:F,F:FFFFFFFFF,FFF:FF:FFFFFFFFFF,FFFFFF:FFFFFFFFFFFFFF:FFFFFFFFFFFFF,F:,F:FFFFFFFFFFFFFFFFFFFFFFF:FFFFFFF:FFFFFFFFFFFFFF:FFFFF::FFFFF,FF::FFF:FF,F:
@A00881:241:HJW2NDRXX:1:2128:30210:35399 2:N:0:CGAGAGAA+GATTGGAG
GGTAGCGGACTACCGGGGTATCTAATCCTGTTCGCTCCCCACGCCCTCGTGCCTCAGCGTCAATAGACGATTCGCGAGATGCCTTCGCAATCGGCGTTCTGAGTGATCTCTATGCATTTCACCGCTACACCACTCATTCCTCCCGCGGCATCGCCATTCCAGCCACACAGTATTGGAGGCACCCCCGACGTTGAGCGCCGGCATTTCACCTCCAACTTGCACGACCGCCTACGCACCCTTTAAACCCAAT
+
FFFFFFFFF:FFFFFFFFFFFFFFFFFFFFFFFFFFFFFFFFFFFFFFFFFFFFFFFFFFFFFFFFFFFFFFFFFFFFFFFFFFFFFFF,FFFFFFFFFFFFFFFFFFFFFFFFFFF:FFFFFFFFFFFFFFFFFFF:FFFFFFFFFFFFFFFFFFF:FFFFFFFFFFFFFFFFFFFFFFFFFFFFFFFFFFFFFFFFFFFF:FFFF,,FFFFFFFFF:FFFFF:FFFFF:F:F,FFFF,FF::FFFFFF
@A00881:241:HJW2NDRXX:1:2128:30264:35399 2:N:0:CGAGAGAA+GATTGGAG
GGTAGCGGACTACCGGGGTATCTAATCCTGTTCGCTCCCCACGCCCTCGTGCCTCAGCGTCAATAGACGATTCGCGAGATGCCTTCGCAATCGGCGTTCTGAGTGATCTCTATGCATTTCACCGCTACACCACTCATTCCTCCCGCGGCATCGCCATTCCAGCCACACAGTATTGGAGGCACCCCCGACGTTGAGCGCCGGCATTTCACCTCCAACTTGCACGACCGCCTACGCACCCTTTAAACCCAAT
+
FF:,FFFFFFFFFFFFFFFFFFFFFFFFFFFFFFFFFFFFFFFFFFFFFFFFFFFFFFFFFFFFFFFFFFFFFFFFFFFFFFFFFFFFFFFFFFFFFFFFFFFFFFFFFFFFFFFFFFFF,FF:FFFFFFFFFFFF,FFFFFFFFFFFFFFF:FF:FFFFFFFFFF,:FFFFFFF:FFFFFFFFFFFFFF:,F:FFFFFFFFFFFF:,F:FFFF,FFFFFFFF::,FF,FF:::FF:F,FF:FF:FFFFF
@A00881:241:HJW2NDRXX:1:2128:23384:35477 2:N:0:CGAGAGAA+GATTGGAG
GGTAGCGGACTACTAGGGTATCTAATCCTGTTTGCTCCCCACGCTTTCGCGCCTCAGCGTCAGTTGTCGTCCAGCAAGCCGCCTTCGCCACTGGTGTTCCTCCGTATATCTACGCATTTCACCGCTACACACGGAATTCCGCTTGCCTCTCCGATACTCAAGACATACAGTTTCAAATGCAGTTTCCGGGTTGAGCCCGGAGATTTCACATCTGACTTGCATGCCCGCCTACGCGCCCTTTACACCCAGT
+
FFFFFFFFFFFFFFFFFFFFF:FF:FFFFFF:FFFFFFFFFFFFFFFFFFFFFFFFFFFFFFFF:FFFFFFFFFFFFFFFFFFFFFFFFFFFFFFF:FFFFFFFFFFFFFFFF,FF,FFFFFFFFFFFFFFFFF,F,FFF:FFFFFFFFFFFFFF:FFFFF:FFF:FFFFFFFFF:FF:FFF:FFFF::FFFFFFFFFFFFFFFFFF,FFFFFFFFFFFFFFFFFFFFFFFFFFFFFFFFFF::FFFFFF
@A00881:241:HJW2NDRXX:1:2128:20247:35493 2:N:0:CGAGAGAA+GATTGGAG
GGTAGCGGACTACATGGGTATCTAATCCTGTTTGCTCCCCACACTTTCGAGCATCAACGTCAGTTACGGTCCAGCAGGCTGCCTTCGCAATCGGAGTTCTTCGTGATATCTATGCATTTCACCGCTACACCACGAATTCCGCCTGCCTATGCCGCACTCAAGGCCCCCAGTTTCAACTGCAATTCTACGGTTGAGCCGCAAACTTTCACAACTGACTTAAGGACCCGTCTACGCTCCCTTTAAACCCAAT
+
FFFFFFFFFFFFFFFFFFFFFFFFFFFFFFFFFFFFFFFFFFFFFFFFFFFFFFFFFFFFFFFFFFFFFFFFFFFFFFFFFFFFFFFFFFFFFFFFFFFFFFFFF::FFFFFFFFFFFFFFFFFFFFFFFFFFFFFFFFFFFFFFFFFFFFFFFFFFFFFFFFFFFFFFFFFFFFFFFF:FFF:FFFF,FFFFFFFFFF,FFFFFFFFFFFFFFFFFFFFFFFFFF:FF:FFFFFFFFFFFFFFFFFFFF
@A00881:241:HJW2NDRXX:1:2128:13250:36401 2:N:0:CGAGAGAA+GATTGGAG
GGTAGCGGACTACTGGGGTATCTAATCCTGTTTGCTCCCCACGCCTTCGAGCCTCAACGTCAGTTACTGTCCAGTAAGCCGCCTTCGCCACTGGTGTTCCTCCTAATATCTACGCATTTCACCGCTACACTAGGAATTCCGCTTACCTCTCCAGCACTCCAGCCAGGCAGTTTCCAAAGCACCTCCCGGGTTGAGCCCGGGCTTTTCACTTCAGACTTGTCTCGCCGTCTACGCTCCCTTTACACCCAGT
+
FFFFFFFFFFFFFFFFFFFFFFFFFFFFFF:FFFFFFFFFFFFFFFFFFFFFFFFFFFFFFFFFFFFFFFFFFFFFFFFFFFFFF:FFFFFFFFFFFFFFFFFFFFFFFFFFFFFFFFFFFFFFFFFFFFFFFFFFF:FFFFFFFFFFFFFFFFFFFF:FFFFFFFFFFFFFFFFFFFFFFFFFFFFFFFF,FFFFFFFFFFFFFFFFF:FF:FFFFF,FFFFFFFFFFFFFFFFFFFFFF:FFFFFFFF
@A00881:241:HJW2NDRXX:1:2129:8956:1251 2:N:0:CGAGAGAA+GATTGGAG
GGTAGCGGACTACACGGGTATCTAATCCTGTTTGCTCCCCACGCTTTCGCGCCTCAGCGTCAGTTGTCGTCCAGCAAGCCGCCTTCGCCACTGGTGTTCCTCCGTATATCTACGCATTTCACCGCTACACACGGAATTCCGCTTGCCTCTCCGATACTCAAGATAGACAGTTTCAAATGCAGTTTCCGGGTTGAGCCCGGAGATTTCACATCTGACTTGCCTACCCGCCTACGCGCCCTTTACACCCAGT
+
FFFFFFFFFFFFFFFFFFFF:FFFFFFFFFFFFFFFFFFFFFFFFFFFFFFFFFFFFFFFFFFFFFFFFFFFFFFFFFFFFFFFFFFFFFFFFFFFFFFFFFFFFFFF,F:FFFF:F:FFFFFFF:FFFF:FFFF,FFFF:FFFFFF:FFFFFFFFFFFF,FFFFFFF:FFFFFFFFFFFFFFFFFFFF:FFFFFFFFFFFFFFFFFFFFFFFFFFFFFFFFF:FFFFFF::FFFFFFFFFFFFFFFFF:
@A00881:241:HJW2NDRXX:1:2129:18258:2394 2:N:0:CGAGAGAA+GATTGGAG
GGTAGCGGACTACTGGGGTATCTAATCCTGTTTGATACCCGCACTTTCGAGCATCAACGTCAGTTACGGTCCAGCAGGCTGCCTTCGCAATCGGAGTTCTTCGTGATATCTATGCATTTCACCGCTACACCACGAATTCCGCCTGCCTATGCCGCACTCAAGGCCCCCAGTTTCAACTGCAATTCTACGGTTGAGCCGCAAACTTTCACAACTGACTTAAGGACCCGTCTACGCTCCCTTTAAACCCAAT
+
FFFFFFFFFFFFFFFFFFFFFFFFFFFFFFFFFFFFFFFFFFFFFFFFFFFFFFFFFFFFFFFFFFFFFFFFFFFFFFFFFFFFFFFFFFFFFFFFFFFFFFFFFFFFFFFFFFFFFFFFFFFFFFFFFFFFFFFFFFFFFFFFFFFFFFFFFFFFFFFFFFFFFFFF,FFFFFFFFFF:FFFFFFFFFFFFF,FFFFFFFFF:FFFFFF:FFFFFFF:F,FFFFFFFFFFFFFFFFFF,FFFFFF:F:F
@A00881:241:HJW2NDRXX:1:2129:32271:2519 2:N:0:CGAGAGAA+GATTGGAG
GGTAGCGGACTACTGGGGTATCTAATCCTGTTCGATCCCCACGCTTTCGTGCTTCAGCGTCAGTCTCGCTATGGTATGCTGCCTTCGCAATCGGGGTTCTGCGTGATATCTATGCATTTCACCGCTACACCACGCATTCCGCATACCTCTTCCGAACTCCAGTCCCGCAGTTTCAATGGCAAGCGCACGGTTAAGCCGCACGTTTTCACCGCTGACTTGCGGGTCCGCCTACGCACCCTTTAAACCCAAT
+
FFFFFFFFFFFFFFFFFFFFFFFFF:FFFFFFFFFFFFFFFFFFFFFFFFFFFFFFFFFFFFFFFFFFFFFFFFFFFFFFFFFFFFFFFFFFFFFFFFFFFFFFFFFFFFFFFFFFFFFFFFFFFFFFFFFFFFFF:FFFFFFFFFFFFFFFFFFFFFFFFFFFFFFFFFFFFFF:FFFFFFFFFFFFF:FFFF,FFFFFFFFFFFFFFFFF::FFFFFFFFFFFFFFFFFFFFFFFFFFFFFFFFF:FF
@A00881:241:HJW2NDRXX:1:2129:26051:2801 2:N:0:CGAGAGAA+GATTGGAG
GGTAGCGGACTACATGGGTATCTAATCCTGTTTGCTCCCCACGCTTTCGCGCCTCAGCGTCAGTTGTCGTCCAGCAAGCCGCCTTCGCCACTGGTGTTCCTCCGTATATCTACGCATTTCACCGCTACACACGGAATTCCGCTTGCCTCTCCGATACTCAAGACACACAGTTTCAAATGCAGTTTCCGGGTTGAGCCCGGAGATTTCACATCTGACTTGCATGCCCGCCTACGCGCCCTTTACACCCAGT
+
FFFFFFFFFFFFFFFFFFFFFFFFFFFFFFFFFFFFFFFFFFFFFFFFFFFFFFFFFFFFFFFFFFFFFFFFFFFFFFFFFFFFFFFFFFFFFFFFFFFFFFFFFFFFFF:FFFFFFFFFFFFFFF:FFF:FFFFFFFFFFFFFFFFFFFFFFFF:FFFF:FFFFFFFFFFFFFFFFFFFFFFFFF,FFFFFFFFFFFFFFFFFFFFFFFFFFFFFFFFFFFFFFFFFFFFFFFFFFFFFFFFFFFFFFF
@A00881:241:HJW2NDRXX:1:2129:24306:3944 2:N:0:CGAGAGAA+GATTGGAG
GGTAGCGGACTACAAGGGTATCTAATCCTGTTTGCTCCCCACGCTTTCGAGCCTCAACGTCAGTTACAGTCCAGTAAGCCGCCTTCGCCACTGGTGTTCCTCCTAATATCTACGCATTTCACCGCTACACTAGGAATTCCACTTACCTCTCCTGTACTCCAGCCGAACAGTTTCCAAAGCAGTCCCATGGTTGAGCCACGGGCTTTCACTTCAGACTTGCTCTGCCGTCTACGCTCCCTTTACACCCAGT
+
FFFFFFFFFFFFFFFFFFFFFFFFFFFFFFFFFFFFFFFFFFFFFFFFFFFFFFFFFFFFFFFFFFFFFFFFFFFFFFFFFFFFFFFFFFFFFFFFFFFFFFFF,FFFFFFFFFFFFFFFFFFFFFFFFFF,FFFFFFFFFFFFFFFFFFFFFFFFFFFFFFFFFFFFFFFFFFFFFFFFFFFFFFFFFFFFFFFFFFFFFFFFFFFFFFFFFFFFFFFFFFFFFFFFFFF:FFFFFFFFFFFFFFF:FF
@A00881:241:HJW2NDRXX:1:2129:24496:4210 2:N:0:CGAGAGAA+GATTGGAG
GGTAGCGGACTACCCGGGTATCTAATCCTGTTTGCTCCCCACGCTTTCGAGCCTCAGCGTCAGTTATCGTCCAGCAAGCCGCCTTCGCCACTGGTGTTCCTCCTAATATCTACGCATTTCACCGCTACACTAGGAATTCCACTTGCCTCTCCGACACTCTAGTGCGACAGTTTCCAATGCAGTCCCGGGGTTGGGCCCCGGGTTTTCACATCAGACTTGCCGCACCGCCTGCGCTCCCTTTACACCCAGT
+
FFFFFFFFFFF:FFFFFFFFFFFFFFFFFFFFFFFFFFFFFFFFFFFFFFFFFFFFFFFFFFFFFFFFFFFFFFFFFFFFFFFFFFFFFFFFFFFFFFFFFFFFFFFFFFFFFFFFFFFFFFFFFFFFFFF:FFFFFFFFFFFFFFFFFFFFFFFFFFFFFFFFFFFFFFFFFFF:FF:FFFFFFFFFFF:FFFFFFFFFFFFFFFFFFFFFFFFFFFFFFF:,FFFFFFFFFFFFFFFFF:FFFFFFF:
@A00881:241:HJW2NDRXX:1:2129:18873:5400 2:N:0:CGAGAGAA+GATTGGAG
GGTAGCGGACTACACGGGTATCTAATCCTGTTTGATACCCGCACTTTCGAGCATCAACGTCAGTTACGGTCCAGCAGGCTGCCTTCGCAATCGGAGTTCTTCGTGATATCTATGCATTTCACCGCTACACCACGAATTCCGCCTGCCTATGCCGCACTCAAGGCCCCCAGTTTCAACTGCAATTCTACGGTTGAGCCGCAAACTTTCACAACTGACTTAAGGACCCGTCTACGCTCCCTTTAAACCCAAT
+
FFFFFFFFFF:FFFFFFFFFFF:FFFFFFFFFFFFFFFFFFFFFFFFFFFFFFFFFFFFFFFFFFFFFFFFFFFFFFFFFFFFFFFFFFFFFFFFFFFFFFFFFFFF:FFFFFFFFFFFFFFFFFFFFFFF:FFFFFFFFFFFFFFFF:FFFFFFFFFFFFFFFFFFFFFFFFFFFFFF:F:FFFFFFFFFFFFFFFFFFFFFFFFFFFF:FFFFF:FFFFFFFFFF:FFFF:FFFFFFFFFFFFFFF,F
@A00881:241:HJW2NDRXX:1:2129:29134:5572 2:N:0:CGAGAGAA+GATTGGAG
GGTAGCGGACTACCGGGGTATCTAATCCTGTTCGATACCCACGCTTTCGTGCATGAGCGTCAGTAGGGCGCCGGTATGCTGCCTTCGCAATCGGAGTTCTGCGTGATATCTATGCATTTCACCGCTACACCACGCATTCCGCCTACTTCTCGCCCACTCTAGCATGCCAGTTTCAACGGCTCGCCGGGGTTGAGCCCCGAAATTTTACCGCTGACTTAACACGCCGCCTGCGCTCCCTTTAAACCCAATA
+
FFFFFFFFFFFFFFFFFFFFFFFFFFFFFFFFFFFFFFFFFFFFFFFFFFFFFFFFFFFFFFF:FFFFFFFFFFFFFFFFFFFFFFFFFFFFFFFFFFFFFFFFFFFFFFFFFFFFFFFFFFFFFFFFFFFFFFF:F:FFFF,:FFFFFFFFF:FFFFFFFFFFFFFFFFFFF,FFFFFF:FFFFFFFFFFF,FFFFFFF:FFFFFFFFFFFF,FFFFFFFFFFFFF:,FFFF,FFF:FF,FF:F:,FFF
@A00881:241:HJW2NDRXX:1:2129:9634:5713 2:N:0:CGAGAGAA+GATTGGAG
GGTAGCGGACTACTGGGGTATCTAATCCTGTTTGCTCCCCACGCTTTCGTGCCTCAGCGTCAGACAGAAGCCGGTATGCTGCCTTCGCAATCGGAGTTCTTCGCGATATCTAAGCATTTCACCGCTACACCGCGAATTCCGCATACTTCTCTTCCTCTCGAGCATCCCAGTTTCAACCGCTGGCCGGGGTTGAGCCCCGGGCTTTGACGGCTGACTTAAGACGCGGCCTACGCACCCTTTAAACCCAATA
+
FFFFFFFFFFFFFFFFFFFFFFFFFFFFFFFFFFFFFFFFFFFFFFFFFFFFFFFFFFFFFFFFFFFFFFFFFFFFFFFFFFFFFFFFFFFFFFFFFFFFFFFFFFFFFFFFFFFFFFFFFFFFFFFFFFFFFFF:FFFFFFFFFFFFFFFFFFFFFFFFFFFFFFFFFFFFFFFFFFFFFFF:FFFFF:FFFFFFFFFFFFFFFFFFFFFFFFFFF,FFFFFFFFFFF:FFFFFFFFFFFFF:FFFFFF
@A00881:241:HJW2NDRXX:1:2129:18394:5729 2:N:0:CGAGAGAA+GATTGGAG
GGTAGCGGACTACAGGGGTATCTAATCCTGTTCGCTCCCCACGCCCTCGTGCCTCAGCGTCAATAGACGATTCGCGAGATGCCTTCGCAATCGGCGTTCTGAGTGATCTCTATGCATTTCACCGCTACACCACTCATTCCTCCCGCGGCATCGCCATTCCAGCCACACAGTATTGGAGGCACCCCCGACGTTGAGCGCCGGCATTTCACCTCCAACTTGCACGACCGCCTACGCACCCTTTAAACCCAAT
+
FFFFFFFFFF:FFFFFFFFFFFFFFFFFFFFFFFFFFFFFFFFFFFFF:FFFFFFFFFFFFFFFFFFFFFFFFFFFFFFFFFFFFFFFFFFFFFFFFFFFFFFFFFFFFFFFFFFFFFFFFFFFFFFFFFF:FFFFFFFFFFFFFFFFFFFFFFFFFFFFFFFFFFFFFF:FFFFFFFFFFFFFFFFFFFFFFFFF:FFFFFFF,FFFFFFFFF:FFFFFFFFFFFFFFFFFFFFFFFFFFFFFFFFFFF
@A00881:241:HJW2NDRXX:1:2129:31991:5791 2:N:0:CGAGAGAA+GATTGGAG
GGTAGCGGACTACGCGGGTATCTAATCCTGTTTGCTCCCCACGCTCTCGCGCCTCAGCGTCAGTTGTCGTCCAGCAATCCGCCTTCGCCACTGGTGTTCTTCCGTATATCTACGCATTTCACCGCTACACTAGGAATTCCGCCTGCCTCTCCGATACTCAAGAATAACAGTTTCAAATGCAGTTTATGGGTTAAGCCCATAGATTTCACATCTGACTTGCTATCCCGCCTACGCGCCCTTTACACCCAGT
+
FF,,FFFFFFFFFFFFFFFFFFFFFFFFFFF:FFFFFFFFF:FFFFFFFFFFFFFFFFFFFFF:FFFFFFFFFFFFFFFFFFFFFFFFFFFFFFFFFFFFFFFFFFFFFFFF:FFFFFFF::FFFFFF:FF:FFF:FFFFFFFFFFFFFFFFFFFFFFFFFFF:FFF:FF:FFFFFFFFFFFFFFFF,FFF:FFFFFFFF,FFFFFFFFFFFFFFFFFFFF,FFFFFFFFFFFFFFFFFF:FFFFFFFFF
@A00881:241:HJW2NDRXX:1:2129:26214:5932 2:N:0:CGAGAGAA+GATTGGAG
GGTAGCGGACTACCAGGGTATCTAATCCTGTTCGATACCCACACTTTCGAGCATCAACGTCAGTTACGGTCCAGCAGGCTGCCTTCGCAATCGGAGTTCTTCGTGATATCTATGCATTTCACCGCTACACCACGAATTCCGCCTGCCTATGCCGCACTCAAGGCCCCCAGTTTCAACTGCAATTCTACGGTTGAGCCGCAAACTTTCACAACTGACTTAAGGACCCGTCTACGCTCCCTTTACACCCAAT
+
FFF:FFFFFFF,FFFFFFFFFFFFFFFFFFFFFFFFFFFFFFFFFFFFFFFFFFFFFFFFFFFFFFFFFFFFFFFFFFFFFF:FFFFFFFFFFFFFFFFFFFFFFFF:FFFFFFFFFFFF,FFFFFFFFFFFFFFFF:FFFFFFFFF:FFFFFFFFFFFFFFFFF:FFFFFFFF:FFFFF:FF,F:F:FFFFFFFFFFFFFFFFFFFFFF::FFFFFFF,F,F:F::FFF,,,FFFFF:,,F,F:FFFFF
@A00881:241:HJW2NDRXX:1:2129:17861:6057 2:N:0:CGAGAGAA+GATTGGAG
GGTAGCGGACTACAGGGGTATCTAATCCTGTTTGCTCCCCACGCTTTCGTGCCTCAGTGTCAGTTACAGTCCAGCAGATCGCCTTCGCCACCGGTGTTCTTCCCAATATCTACGCATTCCACCGCTACACTGGGAATTCCATCTGCCCCTCCTGCACTCAAGTCCTGCAGTTTTGGTAGTCGTTCCGAAGTTGAGCCCCGGGATTACGCTACCAACTTGCAAGACCACCTACGCACCCTTTACGCCCAGT
+
FFF:FFFF::FFFFFFFFFFFFFFFFFFFFFFFFFFFFFF:FFFFFFFFFFFFFFFF,FFFFFF,FFFFFFFFFFFFFFFFFFFFFF:FFFFFFFFFFFFFFFFFFFFFFFFF:FF:FFFFFFFFFFFFFFFFF,FFFFFFFFFFFF:FFFFFFFFFFFFFFFFFFFFFFFF,FFF,:FF,FF:FFFFFFFFFFFF,FFFFFFFFFFFFFFF:F,:,FF:,:FFFFFFFFFFFFFFFF,,FFFFFFF:FF
@A00881:241:HJW2NDRXX:1:2129:19723:6151 2:N:0:CGAGAGAA+GATTGGAG
GGTAGCGGACTACGCGGGTATCTAATCCTGTTTGCTCCCCACGCTTTCGCGCCTCAGCGTCAGTTGTCGTCCAGCAAGCCGCCTTCGCCACTGGTGTTCCTCCGTATATCTACGCATTTCACCGCTACACACGGAATTCCGCTTGCCTCTCCGATACTCAAGATAGACAGTTTCAAATGCAGTTTCCGGGTTGAGCCCGGAGATTTAACATCTGAATTGCCTACCCGCCTACGCGCCCTTTACACCCAGT
+
FFFFFFFFFFFF:FFFFFFFFFFFFFFFFFFFFFFFFFFFFFFFFFFFFFFFFFFFFFFFFFFFFFFFFFFFFFFFFFFFFFF:FFFFFFFFFFFFFFFFFFFFFFF,FFFFFFFFFFFFFFFFFFFFFFFFFFFFFFFFFFFFFFFFFFFFFFFF:FFFFFFFFFFFFFFFFFFFFFFFFFFFFFFFFFFFFFFFFFFFFFFFFF,,FFFFFFF,FF,FFFFFFFFFFFFFF:F:FFFFFFFFFFFFFF
@A00881:241:HJW2NDRXX:1:2129:22254:6245 2:N:0:CGAGAGAA+GATTGGAG
GGTAGCGGACTACGAGGGTATCTAATCCTGTTTGCTCCCCACGCTTTCGAGCCTCAACGTCAGTTACCGTCCAGTAAGCCGCCTTCGCCACTGGTGTTCTTCCTAATATCTACGCATTTCACCGCTACACTAGGAATTCCGCTTACCTCTCCGGCACTCCAGCCAAACAGTTTCCAAAGCAGTCCCTGCGTTAAGCACAGGGCTTTCACTTCAGACTTGCCTCGCCGTCTACGCTCCCTTTACACCCAGT
+
FFFFFFFFFFFFFFFFFFFFFFFFFFFFFFFFFFFFFFFFFFFFFFFFFFFFFFFFFFFFF:FFFFFFFFFFFFFFFFFFFFFFFFFFFFFFFFFFFFF:FFFFFFFFFFFFFFFFFFFFFFFFFFFFFFFFFFF,FFFFFFFFFFFFFFFFFFFFFFFFFFFFFFFFFFFFFFFFFFFFFFFFFFFFFFFFF:FFFFFFFFFFFFFFFFFFFFFFFFFFFFFFFFFFFFFFFFFFFFF:FFFFFFFFFF
@A00881:241:HJW2NDRXX:1:2129:22770:6605 2:N:0:CGAGAGAA+GATTGGAG
GGTAGCGGACTACACGGGTATCTAATCCTGTTTGATACCCGCACTTTCGAGCATCAACGTCAGTTACGGTCCAGCAGGCTGCCTTCGCAATCGGAGTTCTTCGTGATATCTATGCATTTCACCGCTACACCACGAATTCCGCCTGCCTATGCCGCACTCAAGGCCCCCAGTTTCAACTGCAATTCTACGGTTGAGCCGCACACTTTAACAACTGACTTAAGGACCCGTCTACGCTCCCTTTAAACCCAAT
+
FF:FFFFF:FFFFFFFFF,FFFF,:FFFFFF:FFFFFFFFFFFFF:FFFFFFFFFF,FF:FFFFFF:F:FFFFFFFFFFFFFFFFFFFF:FFFFFFFFFFFF:,FFFFFFF::F:FFFFFFFFFFFFFFF,F:FFFF:FFFFFFFFFFFFFFFFFFFFF:F,FFFFFFFFFFFF::,FFFF,FFFFFF:FFFFF:FFF:F,FFFFF,:FF:FFF,FFFF,FFFFFFFFFFF,FFF,F,:F,FFF,FFF:F
@A00881:241:HJW2NDRXX:1:2129:2880:6887 2:N:0:CGAGAGAA+GATTGGAG
GGTAGCGGACTACGGGGGTATCTAATCCTGTTCGCTCCCCCAGCTTTCGCGCCTCAGCGTCAGTTACAGTCCAGAAAGCCGCCTTCGCCACCGGTATTCCTCCCAATATCTACGCATTTCACCGCTACACTGGGAATTCTACTTTCCTCTCCTGCACTCTAGTCCGCCAGTTTTGGACGTCGCCCCCCAGTTGAGCCGGGGTATTTCACGTCCAACTTAACGATCCGCCTACGCGCCCTTTACGCCCAGT
+
FFFFFFFFFFFFFFFFFFFFFFFFFFFFFFFFFFFFFFFFFFFFFFFFFFFFFFFFFFFFFFFFFFFFFFFFFFFFFFFFFFFFFFFFFFFFFFFFFFFFFFFFFFFFFFFFFFFFFFFFFFFFFFFFFFFFFFFFFFFFFFFFFFFFFFFFFFFFFFFFF:FFFFFFFFFFFFFF:FFFFFFFFFFF:F:FFFFFFFFFFFFFFFFFFFFFFF::FFFFF,FFFFFFFFFFF,FFFFF,,FFFFF:FFF
@A00881:241:HJW2NDRXX:1:2129:30599:7232 2:N:0:CGAGAGAA+GATTGGAG
GGTAGCGGACTACCGGGGTATCTAATCCTGTTTGCTCCCCACGCTTTCGAGCCTCAGCGTCAGTTAATGTCCAGAAAGCCGCCTTCGCCTCTGGTGTTCCTCCTAATATCTACGCATTCCACCGCTACACTAGGAATTCCGCTTTCCTCTCCATCACTCAAGCACAACAGTTTTAAAAGCAGTTCCATGGTTAAGCCTTGGGATTTCACTCCTAACTTGTTGCGCCGCCTACGCTCCCTTTACGCCCAGT
+
FFFFFFFFFFFFFFFFFFFFFFFFFFFFFFFFFFFFFFFFFFFFFFFFFFFFFFFFFFFFFFFFFFFFFFFFFFFFFFFF:FFFFFFFFFFFFFFFFFFFFFFFFFFFFFFFFFFFFFFFFFFFFFFFFFFFFF:FFFF:FF:FFF:FFFFFFFFFFFFFFFFFFFFFFFFFFFFFFF:FFFFFF:FFF::FFFF:FFFFFF:FFFFF:,F,FFFFFFFFFFFFFFFF,FFF:FFFFFFFFFFFFFFFF:
@A00881:241:HJW2NDRXX:1:2129:25346:7310 2:N:0:CGAGAGAA+GATTGGAG
GGTAGCGGACTACGCGGGTATCTAATCCTGTTTGCTCCCCTCGCTTTCGCGCCTCAGCGTCAGTTGCTGTCCAGCAGACCGCCTTCGCCACTGGTGTTCCTCCTAATATCTACGCATTTCACCGCTACACTAGGACTTCCGTCTGCCTCTCCAGTACTCAAGAACTACAGTTTCAAATGCAGGCCACAGGTTGAGCCCGTGGTGTTCACATCTGACTTGCAATCCCGCCTACACGCCCTTTACACCCAGT
+
FF:,FFFF:FFFFFFFFFFFFFFF:FFFFFF:FFFFFFFF,FFFF,FF:FFFFFFFFFFFFFFFFFF:FFFFFFFFFFFFFFFF,FFFFFFFFFFFF,::FFFFFFFFFFFFFFFFF:FFFFFFF:,FFFF:FFFF:FFFFFFFFFFFF,FFFFFF:FFF:FFFFFFFFFF,FFF:F:FFFFFFF,FFFFF:FFFFF:FFFF:,:FF,::FFFFFFFF:FFFFFFFFF,::FFF,F:F:::FFF:F::FF
@A00881:241:HJW2NDRXX:1:2129:20383:7326 2:N:0:CGAGAGAA+GATTGGAG
GGTAGCGGACTACACGGGTATCTAATCCTGTTCGATACCCACACTTTCGAGCATCAATGTCAGTGACGGGCTGGCAAGCTGCTTTCGCAATCGGGGTTCTTCGTGATATCTATGCATTTCACCGCTACACCACGAATTCCGCCTGCCGCGACCGTACTCAAGCATGCCAGTTTCAACGGCGGTTCCGTGGTTGAGCCACGAACTTTCACCGCTGACTTAACAAGCCATCTACGCTCCCTTTAATCCCAAT
+
FFFFFFFFFFFFFFFFFFFFFFFFFFFFFFFFFFFFFFFFFFFFFFFFFFFFFFFFFFFFFFFFFFFFFFFFFFFFFFFFFFFFFFFFFFFFFFFFFFFFFFFFF:FFFFFFFFFFFFFFFFFFFFFFFFFFFFFFFFFFFFFFFFFFFFFFFFFFFFFFFFFFFFFFFFFFFFFFFFFFFFFFFFFFFFFFFFFFFFFFFFFFFFFFFFFF:FFFFFFFFFFFFFFFF:FFFFFFFFFFFFF,FFFFFF
@A00881:241:HJW2NDRXX:1:2129:32362:7373 2:N:0:CGAGAGAA+GATTGGAG
GGTAGCGGACTACCTGGGTATCTAATCCTGTTTGCTCCCCACACTTTCGTGCCTCAACGTCAGTTACTGTCCAGAAAGTCGCCTTCGCCACTGGTGTTCCTCCTAATATCTACGCATTTCACCGCTACACTAGGAATTCCACTTTCCTCTCCAGCACTCAAGAAATTCAGTTTTGGTTGCAGTTCCTCAGTTGAGCCGAGGGATTTCACAACCAACTTGACTTCCCGTCTACGCACCCTTTAAACCCAAT
+
FFF:FFFFFFFFFFFFFFFFFFFFFFFFFFFFFFFFFFFFFFFFFFFFFFFFFFFF::FFF:FFFFFFFFFFFFFFFFFFFFFFFFFFFFFFFFFFFFFFFFFFFFFFFFFFFFFFFFFFFFFFFFFFFFFF:FFFFFFFF:FFFFFFFFFFFFFFFFFFFFFFFFFFFFFFFFFFFFFFFFFFF:FFF:FFFFFFFFFFFF:FFFF:F,FFFFF:FFFFFFFFFFF,FFFF:FFFFF,FFF,:,FFF:F
@A00881:241:HJW2NDRXX:1:2129:30870:7420 2:N:0:CGAGAGAA+GATTGGAG
GGTAGCGGACTACATGGGTATCTAATCCTGTTCGATCCCCACGCTTTCGTGCTTCAGCGTCAGTCGGAAGCCGGCATGCTGCCTTCGCAATCGGGGTTCTGCGTGATATCTATGCATTTCACCGCTACACCACGCATTCCGCATACTTCTCTTCCACTCAAGATCGCCAGTTTCAATGGCGGGAAGGGGTTGAGCCCCTCAATTTGACCACTGACTTAACGATCAGCCTACGCACCCTTTAAACCCAATA
+
FFF:F:FF:,FFFFFFFFF:FF:F:FFF:FFFFFF:FFFF:FF,FFFFFFFFFFFFFFFFFFFFF:FFFFFFFFFFFFFF:FFF:FFFF,:FFFFFFFFFFFFFF:F,FFF,FFFFFFFFFF:FF,FFFFFF:FFFFF:FFF:F,FFF,::FFF:,FFFFFFFFFF::FFFFFFF:FFFFFFFFFFFF:FFFFFF:F:FFFF:,FFF:,F:FFFF:FF,F:FF:,:,,F:,:F,FF:FFFFF,,,FF,F:
@A00881:241:HJW2NDRXX:1:2129:9634:7435 2:N:0:CGAGAGAA+GATTGGAG
GGTAGCGGACTACGTGGGTATCTAATCCTGTTTGCTCCCCACACTTTCGTGCCTCAACGTCAGTTTTCGTCCAGAAAGTCGCCTTCGCCACTGGTGTTCCTCCTAATATCTACGCATTTCACCGCTACACTAGGAATTCCACTTTCCTCTCCGATACTCAAGGGAAGTAGTTTTGGTTGCAGTTCCTCAGTTAAGCCGAGGGATTTCACAACCAACTTGCTCCTCCGTCTACGCACCCTTTACACCCAAT
+
:,FFFFFFFFFFFFFFFFFFFFFF:FFFFFFFFFFFFFFFFFFFFFFFFFFFFFFF:FF:FFF,FFFFFFFFFFF,FFFFFFFFFFF:FFFFFFFFFFFFFFFFFFFFFFFFFFF:FFFF:FFF:F:FFFF:F:FFF:FFFFF::FFFFFFFFFFFFFFFFFFFFFFF,FFFFFFFFFFF:FFFFFFFFFFFFFFFFFFFFFFF:FFF,FFFFF:F:F:FFFFFFFFFFFFFFFFFFF:FFF,FFFFFF,
@A00881:241:HJW2NDRXX:1:2129:21694:7717 2:N:0:CGAGAGAA+GATTGGAG
GGTAGCGGACTACCGGGGTATCTAATCCTGTTTGCTCCCCACACTTTCGCACCTCAGCGTCAATACCGGGCCAGGTGGCCGCCTTCGCCACTGGTGTTCTTCCAGATATCTACGGATTTCACTCCTACACCTGGAATTCCGCCACCCTCTCCCGGATTCCAGTCTTGCAGTATCAAAGGCAGTTCCACGGGTGAGCCGTGGGCTTTCACCTCTGACTGACAAGACAGCCTACGTGCGCTTTACGCCCAGT
+
FFFFFFFFFFFFFFFFFFFFFFFFFFFFFFFFFFFFFFFFFFFFFFFFF,FFFFFFFFFFFFFFFFFFFFFFFFFFFFFFFFFFFFFFFFFFFFFFFFFFFFFFFFFFFFFFFFFFFFFFFFFFFFFF,FFFFFFFFFFFFFFFFFFFFFFFFFFFFF:FFFFFFFFFFFFFFFFFFFFFFFFF:F,FFF:FFFFFFFFFFFF::FFFFFFFFFFFFFFFFFF:F::FF:FFFFFFFFFFFFF:FFFFFF
@A00881:241:HJW2NDRXX:1:2129:29541:7748 2:N:0:CGAGAGAA+GATTGGAG
GGTAGCGGACTACCGGGGTATCTAATCCTGTTTGCTCCCCACGCTTTCGAGCCTCAACGTCAGTTACCGTCCAGTAAGCCGCCTTCGCCACTGGTGTTCCTCCTAATATCTACGCATTTCACCGCTACACTAGGAATTCCGCTTACCTCTCCGGCACTCGAGCATGGCAGTTTCCAAAGCAGTTCCCGGGTTGAGCCCGGACATTTCACTTCAGACTTGTCACGCCGTCTACGCTCCCTTTACACCCCGT
+
FFFFFFFFFFFFFFFFFFFFFFFFFFFFFFFFFFFFFFFFFFFFF:FFFFFFFFFFFFFFFFFFF:FFFFFFFFFFFFFFFFFFFFFFFFFFFFFFFFF:FFFFF:FFFFFFFFF:,FFF:FFFFFFFFFFFFFFFFFFFFF:FFFFFFF:FFFF:FFFF:FFFFFF:FFF:FFFFFFFFFFFFF,FFFFF,F,FFFFFF,F,FFFFFFFFF,FFFFFFFFFFFFFFFF:FFFFFFFFF:FFFF:FF,FF
@A00881:241:HJW2NDRXX:1:2129:31539:7827 2:N:0:CGAGAGAA+GATTGGAG
GGTAGCGGACTACATGGGTATCTAATCCTGTTTGCTCCCCACGCTCTCGCGCCTCAGCGTCAGTTGTCGTCCAGCAATCCGCCTTCGCCACTGGTGTTCTTCCGTATCTCTACGCATTTCACCGCTACACACGGAATTCCGATTGCCTCTCCGATACTCAAGACCATCAGTTTCAAATGCAGGCCATGGGTTAAGCCCATGGTTTTCACATCTGACTTGACAGCCCGCCTACGCGCCCTTTACACCCAGT
+
FF,:FFFFFFFFFFFFFF,FFFF,FFFFFFFFF:F:FFFFFFFFFFFFFFFFFFFFFFF,FFFFFFFFFFFFFFFFFFFFFFFF,FFFFFFFFFFFFFFFFFF:F:F,FFFFFFFFF:FF:FFFFFFFFF:FFFF:FFF,F:FFFFF:F:FFFFFFFFFFFF,::,FFFFFFFFFF,FFFFFFFF,FFFFFFFFFFFFFFFF,FFFFFFFFFFFF:FFF,F:FFFFFFFF:FFF::,FFF,FF,FFFFFF
@A00881:241:HJW2NDRXX:1:2129:27832:7889 2:N:0:CGAGAGAA+GATTGGAG
GGTAGCGGACTACGAGGGTATCTAATCCTGTTTGCTCCCCACACTTTCGTGCCTCAACGTCAGTTACAGTCCAGAAAGACGCCTTCGCCACTGGTGTTCCTCCTAATATCTACGCATTTCATCGCTACACTAGGAATTCCTCTTTCCTCTCCTGCACTCAAGAAAAGTAGTTTTAGATGCAGTTCCTCAGTTAAGCCGAGGGATTTCACAACTAACTTGCTTTCCCGTCTACGCACCCTTTACACCCAAT
+
FFFFFFFFFFFFFFFFFFFFFFFFFFFFFFFFFFFFFFFFFFFFFFFFFFFFFFFFFFFFFFFFFFFFFFFFFFFFFFFFFFFFFFFFFFFFFFFFFFFFFFFFFFFFFFFFFFFFFFFFFFFFFFFFFFF,FFFFFFFFFFFFFFFFFFFFFFFFFFFFFFFFFFFF:FFFFFFF,FFFFFFFFFFFFFFFFFFFFFFFF:FFFFFFF,F,FFFFFFFFFFFFFFFFFFFFFFFFFFFFFFFFFFFF,F
@A00881:241:HJW2NDRXX:1:2129:29297:8171 2:N:0:CGAGAGAA+GATTGGAG
GGTAGCGGACTACGTGGGTATCTAATCCTGTTTGCTCCCCACACTTTCGTGCCTCAACGTCAGTTTCTGTCCAGAAAGCCGCCTTCGCCACCGGTGTTCTTCCTAATATCTATGCATTTCACCGCTACACTAGGAATTCCGCTTTCCCCTCCAGTACTCAAGATTAGTAGTTTTAGTTGCAGTTCCTCAGTTAAGCCAAGGTATTTCACAACTAACTTGCTATTCCGTCTACGCACCCTTTACACCCAAT
+
FFFFFFFFFFFFFFFFFFFFFFFFFFFFFFFFFFFFFFFFFFFF:FFFFFFFFFFFFFFFFFFFFFFFFFFFFFFFFFFFFFFFFFFFFFFFFFFFFFFFFFFFFFFFFFFFFFFFFFFFFFFFFFFFFFFFFFF:FFFFFFFFFFFFFFFFFFFFFFFFFFF:FFFF,FFFFFFFFFFFFFFFFFFFFFFFFFFFFFFFFFFFFFFFFFFFF,FFFFFFFFFFFFFFFFFFFFFFFF:FFFFFFFFFFF
@A00881:241:HJW2NDRXX:1:2129:8187:8249 2:N:0:CGAGAGAA+GATTGGAG
GGTAGCGGACTACACGGGTATCTAATCCTGTTTGCTCCCCACGCCTTCGAGCCTCAACGTCAGTTGCAGTCCAGTAAGCCGCCTTCGCCACTGGTGTTCCTCCTAATATCTACGCATTTCACCGCTACACTAGGAATTCCACTTACCTCTCCTGTACTCTAGTAGGACAGTTTCCAAAGCAGTCCCATGGTTGAGCCTTGGGCTTTCACTTCAGACTTGCCTTACCGTCTACGCTCCCTTTACACCCAGT
+
FFFFFFFFFFFFFFFFFFFFFFFFFFFFFFFFFFFFFFFFFFFFFFFFF:FFFFFFFFFFFFFFFFFFFFFFFFFFFFFFFFFFFFFFFFFFFFFFFFFFFFFFFFFFFFFFFFFFFFFFFFFFFF:F:F,FFFF:FFFFFFFFFFFFFFFFFFFFFFFFFFFFFFFF:FFFFFFFFFFFFFFFFFFFFFFFFFFFFFFFFF:FFFFFFFFFF:FFFFFF,FFFFFFFFFFFFFFF:FFFFFFFFF:FF:
@A00881:241:HJW2NDRXX:1:2129:31394:8328 2:N:0:CGAGAGAA+GATTGGAG
GGTAGCGGACTACACGGGTATCTAATCCTGTTTGCTCCCCACGCTTTCGCGCCTCAGCGTCAGTTGTCGTCCAGCAAGCCGCCTTCGCCACTGGTGTTCCTCCGTATATCTACGCATTTCACCGCTACACACGGAATTCCGCTTGCCTCTCCGATACTCAAGACATACAGTTTCAAATGCAGTTTCCGGGTTGAGCCCGGAGATTTCACATCTGACTTGCATGCCCGCCTACGCGCCCTTTACACCCAGT
+
FFFFFFFFFFFFFFFFFFFFFFFFFFFFFFFFFFFFFFFFFFFFFFFFFFFFFFFFFFFFFFFFFFFFFFFFFFFFFFFFFFFFFFFFFFFFFFFFFFFFFFFFFFFFFFFFFFFFFFFFFFFFFFFFFF:FFFFFFFFFFFFFFFFFFFFFFFFFFFFFFFFF:FFFFFFFFFFF:FFF:FFFFFF:FFFFFFFFFFFFFFFFFFFFFFFFFFFFFFFFFFFFFFFFFF:FFFFFFFFFFFFFFFFFFF
@A00881:241:HJW2NDRXX:1:2129:24994:8422 2:N:0:CGAGAGAA+GATTGGAG
GGTAGCGGACTACGTGGGTATCTAATCCTGTTTGATACCCGCACTTTCGAGCATCAACGTCAGTTACGGTCCAGCAGGCTGCCTTCGCAATCGGAGTTCTTCGTGATATCTATGCATTTCACCGCTACACCACGCATTCCGCCTGCCTATGCCGCACTCAAGGCCCCCAGTGTCAACTGCAATTCTACGGGTGAGCCGCAAACTGTCACAACTGACTTAAGGACCCGTCTCCGCTCCCTTTAAACCCACG
+
FFFFFFFFFFFFFFFFFFFFFF:FFFFFFFFFFF:FFFFFFFFFF::FFFFF,FFFFFFFFFFF:FF:FFF:FFFFFFFFFFFFFFFFFF:FFFFF:F:FFFFFFFF:FF:FFFFF,FFF:FFFF,FFFFFFFF,:,,FFFFFFF:FF,F:FFFF,FF:::FFFFFFF,F,,,F,::FF:,,F,FF,FFF:FF,FFFFF:F,F::FF,:F,:F::F:F,,FFF:,FF,FF,,FF::FF:,:,:,:FF,,,
@A00881:241:HJW2NDRXX:1:2129:32741:8782 2:N:0:CGAGAGAA+GATTGGAG
GGTAGCGGACTACATGGGTATCTAATCCTGTTTGCTCCCCACGCTTTCGAGCCTCAACGTCAGTTACAGTCCAGTAAGCCGCCTTCGCCACTGGTGTTCCTCCTAATATCTACGCATTTCACCGCTACACTAGGAATTCCGCTTACCTCTCCTGCACTCCAGCACGACAGTTTCCAATGCAGTTCCGGGGTTGAGCCCCGGGCTTTCACATCAGACTTGCCATGCCGTCTACGATCCCTTTACACCCAGT
+
FF,,FFFFFFFFFFFFFFFFFFFFFFF:FFFFFFFFFFFFFF,FFFFFFFFFFFFFFFFF:FF:FFFFFFF:FFFFF,FFFFFFFFFFFFFFFFFFFFFFFF::FFFFFFFFFFF:FFFFFFFFFFFF,FF::FFFFF:FF:FFF,FFFFFFFFF:FFFFFFFF,FFFFF:FFFFFFFFF,FFF,FFFFFFFFFFFFFFFFFFFFFF,F:FFF,,:FFFF:,FFFFFFFF,FF:,:FFFFF::FFFF,F:
@A00881:241:HJW2NDRXX:1:2129:19840:9267 2:N:0:CGAGAGAA+GATTGGAG
GGTAGCGGACTACAAGGGTATCTAATCCTGTTCGATCCCCACGCTTTCGTGCCTCAGCGTCAGACAGAAGCCGGTATGCTGCCTTCGCAATCGGAGTTCTTCGCGATATCTAAGCATTTCACCGCTACACCGCGAATTCCGCATACTTCTCTTCCTCTCGAGCATCCCAGTTTCAACCGCTGGCCGGGGTTGAGCCCCGGGCTTTGACGGCTGACTTAAGACGCGGCCTACGCACCCTTTAAACCCAATA
+
FFFFFFFFFFFFFFFFFFFFFFFFFFFFFFFFFFFFFFFFFFFFFFFFFFFFF:FFFFFFFFFFF:FFFFFFFFFFFFFFFFFFFFFFFFFFFFFFFFFFFFFFFFFFFFFFFFFFFFFFFFFFFFFFFFFFFFFFFFFFFFFFFFFFFFFFFFFFFFFFFFFFFFFFFFFFFFF,FFFFFFFFFFF:FFFFFFFFFFFFFFFFFFFF::F:FFFFFF,:FFFFF:FFF,FFFFFFF::FFFFFFFFFF,
@A00881:241:HJW2NDRXX:1:2129:12698:9862 2:N:0:CGAGAGAA+GATTGGAG
GGTAGCGGACTACGTGGGTATCTAATCCTGTTTGCTCCCCACGCTTTCGAGCCTCAACGTCAGTTACAGTCCAGTAAGCCGCCTTCGCCACCGGTGTTCCTCCTAATATCTACGCATTTCACCGCTACACTAGGAATTCCGCTTACCTCTCCTGCACTCCAGACTGACAGTTTCCAAAGCAGTCCGGGGGTTGGGCCCCCGCATTTCACTTCAGACTTGCCTCTCCGTCTGCGCTCCCTTTACACCCAGT
+
:FFFFFFFFFFFFFFFFFFFFFFFFFFFFFFFFFFFFFFFFFFFFFFFFFFFFFFFFFFFFFFFFFFFFFFFFFFF:FFFFFFFFFFFFFFFFFFF:FFFFFFFFFFFFFFFFFFFFFFFFFFFFFFFFFF,FFFFFFFFFFFFFFFFFFFF:FFFFFFFFFFFFFFFFFFFFFF:FFFFFFFFFFFFFFFFFFFFFFFFFFFFFFFFFF:FFFFFFFFFFFFFFFF:FFFFFFFFFFF::FFFFFF:FF
@A00881:241:HJW2NDRXX:1:2129:14633:10050 2:N:0:CGAGAGAA+GATTGGAG
GGTAGCGGACTACGTGGGTATCTAATCCTGTTTGCTACCCACCCTTTCGTGTTTCAGTGTCAGTAATGTTCCAGTTAGTCGCCTTCGCCTCTGATGTTCTTCCTAATATCTACGCATTCCACCGCTACACTAGGAGTTCCACTAACCTCTCCCACACTCAAGCCAACCAGTTTTGAAAGCAGTTCCGGAGTTAAGCCCCGGGCGTTCACTTCCAACTTAATAAGCCACCTACACACCCTTTACACCCAGT
+
FFFFFFFF:FFFFFFFFFF:FFFFFFFFFFF,FFFFFFFFFFFFF,,FFFF:F,FFFFF:F,FF,FFF:FFFFF:FFFFFFFF,FFFFF:F:FF,F:FFFFFFFF:FFFF,FFFFF,FFFFFFFFFFFFFFFFFFF,FFF:FF:FFF,F,FFF:FFF,FF,FFF,,FF:FF,:FFF:FFFFF:FFFFF:F:F:FFFFFFFFFF,F,FFF:FFFFFF,FFFF::,FFFFFFF,:FFFFF,,:FFFFFF,F:
@A00881:241:HJW2NDRXX:1:2129:29622:10394 2:N:0:CGAGAGAA+GATTGGAG
GGTAGCGGACTACTTGGGTATCTAATCCTGTTTGCTCCCCACGCTTTCGAGCCTCAGTGTCAGTTACAGTCCAGTAAGCCGCCTTCGCCACTGGTGTTCCTCCTAATATCTACGCATTTCACCGCTACACTAGGAATTCCGCTTACCTCTCCTGCACTCCAGCCGGGCAGTTTCAAATGCAGTACCGGGGTTGGGCCCCGGGCTTTCACATCTGACTTGCCCTGCCACCTGCGCTCCCTTTACACCCAGT
+
:FFFFFFFFFFFFFFFFFFFFFFFFFFFFFFFFFFFFFFFFFFFFFFFFFFFFFFFFFFFFFFFFFFFFFFFFFFFFFFFFFF:FFFFFFFFFFFFFFFFFFFFFFFFFFFFFFFFFFFFFFFFFFFFFFFFFFFFFFFFFFFFFFFFFFFFFFFFFFFFFFFFFFFFFFFFFFFFFFFFFFFFFFFFFFFFFFFFFFFFFFFFFFFFFFFFFFFFFFFFFFFFFFFFFF:FFFFFFFFF:FF:FFFFF:
@A00881:241:HJW2NDRXX:1:2129:19090:10410 2:N:0:CGAGAGAA+GATTGGAG
GGTAGCGGACTACGTGGGTATCTAATCCTGTTCGCTCCCCACGCCCTCGTGCCTCAGCGTCAATAGACGATTCGCGAGATGCCTTCGCAATCGGCGTTCTGAGTGATCTCTATGCATTTCACCGCGACACCACTCATTCCTCCCGCGGCATCGCCATTCCAGCCACACAGTATTGGAGGCACCCCCGACGTTGAGCGCCGGCATTTCGCCTCCAACTTGCACGACCGCCTCCGCACCCTGTAAACCCAAG
+
FFFFFFFFFFFFFFFFFF:FFFFFFFFFF:FF:F::FFFFFFFFFF,FFFFFFFFFFFF:FFFFFFFFF:F:FFFFFFFFFFF,FFFF:F,FFFFFF,FFFFF:FFFFFFFFFFFF,FFFFFFF:,F:FF:F:,FF:,FF:FFFFFFFFFFFFFF,FFFF:FFFFFFF:FF,:FF:,FFF,FFFFFFFFF:,FFFFFFFFFFFF:FF,,F:FF,FF,:FF,FFF,:FF:F:FFFFFFFF:FF,F:FFFF,
@A00881:241:HJW2NDRXX:1:2129:26512:10520 2:N:0:CGAGAGAA+GATTGGAG
GGTAGCGGACTACAAGGGTATCTAATCCTGTTCGCTCCCCACGCCCTCGTGCCTCAGCGTCAATAGACGATTCGCGAGATGCCTTCGCAATCGGCGTTCTGAGTGATCTCTATGCATTTCACCGCTACACCACTCATTCCTCCCGCGGCATCGCCATTCCAGCCACACAGTATTGGAGGCACCCCCGACGTTGAGCGCCGGCATTTCACCTCCAACTTGCACGACCGCCTACGCTCCCTTTAAACCCAAT
+
FFFFFFFF:FFFFFFFFFFFFFFFFFFFFFFFFFFFFFFFFFFFFFFF:FFFFFFFFFFFFF:FFFFFFFFFFFFFFFFFFFFF:FFFF::FFFFFFFFFF:F:FFFF,FFFFFFF:FFFFFFFF:FFFFFFFFFFFFFFFFFFFFFFFF,F:FFFFFFF:FFFFF:FFFF,:FFFFFFF,FFFFFFFFFFFF,FFFFFFFFF,FFF,FFFF:,FFF:FF::FFF,FFFF,F:F,F:FF,FF,FFFFF,F
@A00881:241:HJW2NDRXX:1:2129:19831:10661 2:N:0:CGAGAGAA+GATTGGAG
GGTAGCGGACTACCCGGGTATCTAATCCTGTTTGCTCCCCACGCTTTCGAGCCTCAACGTCAGTTACCGTCCAGTAAGCCGCCGTCGCCACTGGTGTTCTTCCTGATATCTACGCATTTCACCGCTACACCAGGAATTCCGCTTACCTCTCCGGCACTCCAGCCAAACAGTTTCCAAAGCAGTCCCGCCGTTGAGCAGCGGGCTTTCACTCCAGACTTGCCTTGCCGTCTACGCTCCCTTTACACCCAGT
+
FF,,FFFF:FFFFFFFFFFFFFF:FFFFF:FFFFF:FFFFFFFFF:FFFFFFFFFFFFFFFFFFFFF:FFFFFFFFFFFFFFF,FFFF::FFFFFFFFF:FFFFFFFFF,F:FFFFF,FF:FFFFFFFFFF:FFF,:FF:FF,F,:FFF:FF:F:FFFFFFF:FFF,FF:FFFFF:FFFFFFFFFFFFFFF,FF:F:FF,F,::,FFFFFFFFFFFFF::FFF:FF,FF,,FFF:FFFF,:FFFFFF,FF
@A00881:241:HJW2NDRXX:1:2129:21703:10989 2:N:0:CGAGAGAA+GATTGGAG
GGTAGCGGACTACGTGGGTATCTAATCCTGTTTGATACCCACACTTTCGAGCCTCAATGTCAGTTGCAGCTTAGCAGGCTGCCTTCGCAATCGGAGTTCTTCGTGATATCTATGCATTTCACCGCTACACCACGAATTCCGCCTGCCTATGCCGCACTCAAGGCCCCCAGTTTCAACTGCAATTCTACGGTTGAGCCGCAAACTTTCACAACTGACTTAAGGACCCGTCTACGCTCCCTTTAAACCCAAT
+
FFF:FFFFFFFFFFFFFFFFFFFFFFFFFFFFFFFFFFFFFFFFFFFFFFFFFFFFFFFFFFFFFFFFFFFFFFFFFFFFFFFFFFFFFFFFFFFFFFFFFFFFFFFFFFFFFFFFFFFFFFFFFFFFFFFFFFFFFFFFFFFFFFFFFFFFFFFFFFFFFFFFFFFFFFFFFFFFFFFFFFFFFFFFFFFFFFFFFFFF,,FFFFFFFFFFFFFFFFFF,FF,FFFFFFFFFFFFFFFFFFF:FFFF,F
@A00881:241:HJW2NDRXX:1:2129:14742:11021 2:N:0:CGAGAGAA+GATTGGAG
GGTAGCGGACTACATGGGTATCTAATCCTGTTCGCTCCCCACGCCCTCGTGCCTCAGCGTCAATAGACGATTCGCGAGATGCCTTCGCAATCGGCGTTCTGAGTGATCTCTATGCATTTCACCGCTCCACCACTCAGTCCTCCCGCGGCATCGCCATTCCAGCCACACAGTATTGGAGGCACCCCCGACGTTGAGCGCCGGCATTTCACCTCCAACTTGCCCGACCGCCTACGCACCCTTTAAACCCAAT
+
:F,:FFF:,::FFFFFFF,FFFFFFF:FFF,:FFFFF:FF,FFFFF,FFFFFF:F:FFF:F:FFFF:FFFFFFFFFFFFFFFFF:FFF:FFFFFFF::FFFFF:FF:F,F::FFF:::::,FFFFF,F::FFFFF,,,FFFFFFFFF:FFFFFFF:FFF::FFF:FFFFF:,,FF:FFFF::FFFF:FF:,FFFFFFFF:FFF:::F,FFFFFFFF,FF,,FFFFF,FFFFFFF,FF,,:,::,FFFFF,
@A00881:241:HJW2NDRXX:1:2129:28103:11271 2:N:0:CGAGAGAA+GATTGGAG
GGTAGCGGACTACGCGGGTATCTAATCCTGTTTGCTCCCCACGCTTTCGTGCCTCAGTGTCAGTTACAGTCCAGTGAACCGCCTTCGCCGCTGGTGTTCCTCCTAATATCTACGCATTCCACCGCTACACTAGGAATTCCGTTCACCCCTCCTGCACTCAAGCCCAGCAGTTTTAGTAGTAGTTCCGAAGTTGAGCCCCGGAATTACGCTACTAAATTGCCAAACCACCTACGCACCCTTTACGCCCAGT
+
FFFFFFFFFFFFFFF:FFFFFFFFFFFFFFFFFFFFFFFFFFFFFFFFFFFFFFFFFFFFFFFFFFFFFFFFFFFFFFFFFFFFFFFFFFFFFFFF,FFFFFFF:FFFFFFFFFFFFFFFFFFFFFFFFFF:FFFFFFFFFFFFFFFFFFFFFFFFFFFFFFFFF:,FFFFFFF:FFFFFF,FFF,:FFFFFFFFFFFF:FF:FFF:F:FFFFF:,FFFFFF,FF:FFFFFFFFFFFF::,FF:FF:FFF
@A00881:241:HJW2NDRXX:1:2129:22381:11412 2:N:0:CGAGAGAA+GATTGGAG
GGTAGCGGACTACGAGGGTATCTAATCCTGTTCGCTCCCCACGCTTTCGAGCCTCAACGTCAGTTACAGTCCAGTAAGCCGCCTTCGCCACCGGTGTTCCTCCTAATATCTACGCATTTCACCGCTACACTAGGAATTCCGCTTACCTCTCCTGTACTCCAGCCATACAGTTTCCAGAGCAGTCCCGCAGTTGGGCCGCGGCCTTTCACTCCAGACTTGCATCGCCGTCTGCGCTCCCTTTACACCCAGT
+
FFFFFFFFFFFFFFFFFFFFFFFFFFFFFFFFFFFFFFFFFFFFFFFFFFFFFFFFFFFFFFFFFFFFFFFFFFFF:FFFFFF:FFFFFFFFFFFF:FFFFFFFFFFFFFFFFFFFFFFFFFFFFFFFFFF,FFFFFFFFFFFFFFFFFFFFF:FFFFFFFFFFF::FFFFFFFF:FFFFFFFFFFFF:FFFFFFFFFFFFFFF,FFFFFF:FF,FFFFFFFFFFFFFFFFFFFFFFFFF,FFFFFFF:F
@A00881:241:HJW2NDRXX:1:2129:22544:11412 2:N:0:CGAGAGAA+GATTGGAG
GGTAGCGGACTACGAGGGTATCTAATCCTGTTCGCTCCCCACGCTTTCGAGCCTCAACGTCAGTTACAGTCCAGTAAGCCGCCTTCGCCACCGGTGTTCCTCCTAATATCTACGCATTTCACCGCTACACTAGGAATTCCGCTTACCTCTCCTGTACTCCAGCCATACAGTTTCCAGAGCCGTCCCGCAGTTGGGCCGCGGCCTTTCACTCCAGACTTGCATCGCCGTCTGCGCTCCCTTTACACCCAGT
+
FFFFFFFFFFFFFFFFFFFFFFFFFFFFFFFFFFFFFFFFFFFFFFFFFFFFFFFFFFFFFFFFFFFFFFFFFFFFFFFFFFFFFFFFFFFFFFFFFFFFFFFFFFFFFFFFFFFFFFFFFFFFFFFFFFFFFFF,FFFFFFFFFFFFFFFFFFFFFFFFFFFFFFFFFFFFFFFFFFFF,:FFFFFFFFFFFFFFFFFFF:FFFFFFFFFFF:FFFFFFFFFFF::FFFFFFFFFFFFFFFFFF:FFF:
@A00881:241:HJW2NDRXX:1:2129:6768:11772 2:N:0:CGAGAGAA+GATTGGAG
GGTAGCGGACTACATGGGTATCTAATCCTGTTTGCTCCCCACACTTTCGTGCCTCAACGTCAGTTACTGTCCAGAAAGTCGCCTTCGCCACTGGTGTTCCTCCTAATATCTACGCATTCCACCGCTACACTAGGAATTCCACTTTCCTCTCCAGCACTCAAGAATAACAGTTTTAGTTGCAGTTCCTCAGTTAAGCCGAGGGATTTCACAACTAACTTATCATCCCGTCTACGCACCCTTTACACCCAAT
+
FFFFFFFFFFFFFFFFFFFFFFFFFFFFFFFFFFFFFFFFFFFFFFFFFFFFFFFFFFFFFFFFFFFFFFFFFFF:FFFFFFFFFFFFFFFFFFFFFFFFFFFFFFFFFFFFFFFFFFFFFFFFFFFFFFFFFFF:FFFFFFFFFFFFFFFFFFFFFFFF:FFFFFFFFFFFFFFFFFFFFFFFFFFFFFFFFF:FFFFFFFFFFFFFF,FFFFFFFFFFFFF:FFFFFFFFFFFFFFFF:FFFFFFFFF
@A00881:241:HJW2NDRXX:1:2129:26359:11819 2:N:0:CGAGAGAA+GATTGGAG
GGTAGCGGACTACGAGGGTATCTAATCCTGTTTGCTCCCCACGCTTTCGCGCCTCAGCGTCAGTTGCTGTCCAGCAGACCGCCTTCGCCACTGGTGTTCCTCCTAATATCTACGCATTTCACCGCTACACTAGGAATTCCGTCTGCCTCTCCAGTACTCAAGAACTACAGTTTCAAATGCAGGCCACAGGTTGAGCCCGGAGATTTCACATCTGACTTGCCTACCCGCCTACGCGCCCTTTACACCCAGT
+
FFF:FFFFFFFFFFFFFFFFFFFFFFFFFF,FFFFFFFFFFFFFFFFFFFFFFFFFFFFFFFFFFFFFFFFFFFFFFFFFFFFFFFFFFFFFFFFFFFFFFF,FFFFFFFFFFFFFFFFFFFFFFFFFFF:FF:FFFFFFFFFFFFFFFFFFFFFFFFFFFFFFFFFFFFFFFFF:FFFFFFFFFFFFFFFFFFFFFFFFFFFFFFFFF,FFFFFFFFFFFFFFFFFFFFFFFFFFFFFFFFFFFFFFFF
@A00881:241:HJW2NDRXX:1:2129:26115:11835 2:N:0:CGAGAGAA+GATTGGAG
GGTAGCGGACTACAAGGGTATCTAATCCTGTTCGCTCCCCACGCCCTCGTGCCTCAGCGTCAATAGACGATTCGCGAGATGCCTTCGCAATCGGCGTTCTGAGTGATCTCTATGCATTTCACCGCTACACCACTCATTCCTCCCGCGGCATCGCCATTCCAGCCACACAGTATTGGAGGCACCCCCGACGTTGAGCGCCGGCATTTCACCTCCAACTTGCACGACCGCCTACGCACCCTTTAAACCCAAT
+
FFFFFFFFFFFFFFFFFFFFFFFFFFFFFFFFFFFFFFFFFFFFFFFFFFFFFFFFFFFFFFFFFFFFFFFFFFFFFFFFFFFF:FFFF:FFFFFFFFFFFFFFFFFFFFFFFFFFFFFFFFFFFFFFFFFFFFFFFFFFFFFFFFFFF:FFFFFFFFFFFFFFFFFFFFFFFFF:FFFFFFFFFFF,FFFFFFFFFFFFFFF,FFFFFFFFFFFFFFFFFFFFFFFF,FFFFF,FFFF:FF,FFFF:FF
@A00881:241:HJW2NDRXX:1:2129:9489:12414 2:N:0:CGAGAGAA+GATTGGAG
GGTAGCGGACTACTGGGGTATCTAATCCTGTTTGATACCCGCACTTTCGAGCATCAACGTCAGTTACGGTCCAGCAGGCTGCCTTCGCAATCGGAGTTCTTCGTGATATCTATGCATTTCACCGCTACACCACGAATTCCGCCTGCCTATGCCGCACTCAAGGCCCCCAGTTTCAACTGCAATTCTACGGTTGAGCCGCAAACTTTCACAACTGACTTAAGGACCCGTCTACGCTCCCTTTAAACCCAAT
+
FFF,FFFFFFF:FFFFFFFFFFFFFFFFFFFFFF,FFFFFFFFFFFFFFFFFFFFFFFFFFFFFFFFFFFFFFFFFFFFFFFFFFFFFF:FFFFFFFFF,FFFFFFFFFFFFFFFFFFFFFFFFFFFFFFFFFFFFFFFFFFFFFFFF,FFFFFF:FFFFFFFFFFFFFFFFFF:FFFFFFFFFFFFFFFFFFFFFFFFFFF,FFFF:FF,FFFFFFFF:F:FFFFFFF:F:FFFF:F::FF,:,FFF:F
@A00881:241:HJW2NDRXX:1:2129:27010:12759 2:N:0:CGAGAGAA+GATTGGAG
GGTAGCGGACTACAGGGGTATCTAATCCTGTTTGATACCCGCACTTTCGAGCATCAACGTCAGTTACGGTCCAGCAGGCTGCCTTCGCAATCGGAGTTCTTCGTGATATCTATGCATTTCACCGCTACACCACGAATTCCGCCTGCCTATGCCGCACTCAAGGCCCCCAGTTTCAACTGCAATTCTACGGTTGAGCCGCAAACTTTCACAACTGACTTAAGGACCCGTCTACGCTCCCTTTAAACCCAAT
+
FF,FFFFFFFF:FFFFFFFFFFFFFFFFFFFFFFFFFFFFFFF:FFFFFFFFFFFFFFFFFFFFFFFFFFFFFFFFFFFFFFFFFFFFFFFFFFFFFFFFFFFFFFFFFFFFFFF::FFFFFFFFFFFFFFFFFFFFFFFFFFFFFFF:FFFF,FFFFFFFFFFFFFFFFF::FFFF:FFFF:FFFF,F,,FFFFFFFFFFFFFFFF::F:FFFF:F:FFFF:FFF:FFFFFFFF,:FF,F:FFF:F:,F
@A00881:241:HJW2NDRXX:1:2129:31403:12915 2:N:0:CGAGAGAA+GATTGGAG
GGTAGCGGACTACTCGGGTATCTAATCCTGTTCGCTCCCCACGCCCTCGTGCCTCAGCGTCAATAGACGATTCGCGAGATGCCTTCGCAATCGGCGTTCTGAGTGATCTCTATGCATTTCACCGCTACACCACTCATTCCTCCCGCGGCATCGCCATTCCAGCCACACAGTATTGGAGGCACCCCCGACGTTGAGCGCCGGCATTTCACCTCCAACTTGCACGACCGCCTACGCACCCTTTAAACCCAAT
+
FFFFFFFFFFFFFFFFFFFFFFFFFFFFFFFFFFFFFFFFFFFFFFFFFFFFFFFFFFFFFFFFFFFFFFFFFFFFFFFFFFFFFFFFFFFFFFFFFFFFFFFFFFFFFFFFFFFFFFFFFFFFFFFFFFFFFFFFFFFFFFFFFFFFFFFFFFFFFFFFFFFFFFFFFFFFFFFFFFFFFFFFFFFFFFFF,FFFFFFFFFFF,FFFFFFFFF,FFFFFFFFFFFFFFFFFFFFFFFFFFFFFFFFFFF
@A00881:241:HJW2NDRXX:1:2129:20925:13056 2:N:0:CGAGAGAA+GATTGGAG
GGTAGCGGACTACAAGGGTATCTAATCCTGTTTGCTCCCCACGCCTTCGAGCCTCAACGTCAGTTGCCGTCCAGTAAGCCGCCTTCGCCACTGGTGTTCCTCCTAATATCTACGCATTTCACCGCTACACTAGGAATTCCGCTTACCTCTCCGGCACTCCAGCTAAACAGTTTCCAGAGCAGCTCCGGGGTTAAGCCCCGGCATTTCACTCCAGACTTGTCTCGCCGTCTACGCTCCCTTTACACCCAGT
+
FFFFFFFFFFFFFFFFFFFFFFFFFFFFFFFFFFFFFFFFFFFFFFFFFFFFFFFFFFFFFFFFFFFFFFFFFFF:,FFFFFFFFFFFFFFFFFFFFFFFFFFFFFFFFFFFFFFFFFFFFFFFFFFFFFFFFFFFFFFFFFFFFFFFFFFFFFFFFFFFFFFF:FFFFFFFFFFFFFFFFFFFFF:FFFFF,FFFFFFFFFFFFFFFFFFFFFFF:FFFFFFFFFFFFF:FFFFFFF:FFFFFFFFFFF
@A00881:241:HJW2NDRXX:1:2129:28311:13072 2:N:0:CGAGAGAA+GATTGGAG
GGTAGCGGACTACGTGGGTATCTAATCCTGTTTGCTCCCCACGCTTTCGAGCCTCAACGTCAGTCATCGTCCAGCAGGCCGCCTTCGCCACTGGTGTTCCTCCTAATATCTACGCATTTCACCGCTACACTAGGAATTCCGCCTGCCTCTCCGACACTCCAGCCTGGCAGTTTCCAATGCACTCCCGCGGTTGAGCCTCGGGTTTTCACATCAGACTTGCCATGCCGTCTACGCTCCCTTTACACCCAGT
+
FFFFFFFFFFFFFFFFFFFFFFFFFFFFFFFFFFFFFFFFFFFFFFFFFFFFFFFFFFFFFFFFFFFFFFFFFFFFFFFFFFFFFFFFFFFFFFFFF:FFFFFFFFFFFFFFFFFFFFFFFFFFFFFFFFFFFFFFFFFFFFFFFFFFFFFFFFFFFFFFFFFFFFFFFFFFFF:FFFFF:F:FFFFFFF,FFFFFFFFFFF,FFFF,FFFFFFFFFFFFF:FFFFFFFFFFFFFFFFFFFFFF:FFFFF
@A00881:241:HJW2NDRXX:1:2129:17409:13103 2:N:0:CGAGAGAA+GATTGGAG
GGTAGCGGACTACAGGGGTATCTAATCCTGTTTGCTCCCCACGCTTTCGCGCCTCAGCGTCAGTTGTCGTCCAGCAAGCCGCCTTCGCCACTGGTGTTCCTCCGTATATCTACGCATTTCACCGCTACACACGGAATTCCGCTTGCCTCTCCGATACTCAAGATAGACCGTTTCAAATGCAGTTTCCGGGTTGAGCCCGGAGATTTCACATCTGACTTGCCTACCCGCCTACGCGCCCTTTACACCCAGT
+
FFF,FFFF:FFFFF:FFFFFFFFF:FFF:FFFFFFFFFFFFFFFF:FFFFFFFFFFFF:F,FFF:FFFFFFFFFFFFFFFFFFFFFFFFFFFFFFF:FFFFFFF:FFFFFFFFFFF,FFF:FFFFFFFFFF:FFFFFFFFFF:FFFFFFFFFFFFFFFFFFFF:,FFF,::F:FFF,FFFF,,FFFFFFF:FFFFFFFFFFF,::FFF:FFF,F,FFFFFF:FFFFFF:FF:FFFFFF,:F:FFFFFFFF
@A00881:241:HJW2NDRXX:1:2129:24985:13197 2:N:0:CGAGAGAA+GATTGGAG
GGTAGCGGACTACAAGGGTATCTAATCCTGTTTGCTCCCCACGCTCTCGCGCCTCAGCGTCAGTTGTCGTCCAGCAATCCGCCTTCGCCACTGGTGTTCTTCCGTATATCTACGCATTCCACCGCTACACTAGGAATTCCGTTTGCCCCTCCTGCACTCAAGTCCAACAGTTTTAGTAGTAGTCCCGAGGTTGAGCCCCGGGCTTACGCTACTAACTTGCCAAACCACCTACGCACCCTTTACGCCCAGT
+
FFFFFFFFFFFFFFFFFFFFFFFFFFFFFFFFFFFFFFFFFFFFFFFFFFFFFFFFFFFFFFFFF:FFFFFFFFFFFFFFFFFFFFFFFFFFFFFFFFFFFFFFFFFFFFFFFFFFFFFFFFFFFFFFFFF:F:FFFFFFF:FFFFFFFFFF:FFFFFFFFFFFFFFFFFF,F,F:::F:FFFFFFFFFFFFFFFFFFFFFFFFFFF:FFFFF:FFFF:F:FFFFFFFFFFF,:FF:FFFFFFFFFF,FF
@A00881:241:HJW2NDRXX:1:2129:18855:13291 2:N:0:CGAGAGAA+GATTGGAG
GGTAGCGGACTACGTGGGTATCTAATCCTGTTTGCTACCCACGCTTTCGTGCCTCAGCGTCAGTTAAAGCCCAGCAGGCCGCCTTCGCCACTGGTGTTCCTCCCTATCTCTACGCATTTCACCGCTACACAGGGAATTCCGCCTGCCTCTACTTCACTCAAGCTGTTCAGTTTCAAATGCAGTTTATGGGTTAAGCCCATACATTTCACATCTGACTTGATCAGCCGCCTACGCACCCTTTACACCCAGT
+
FFFFFFFFFFFFFFFFFFFFFFFFFFFFFFFFFFFFFFFFFFFFFFFFFFFFFFFFFFFFFFFFFFFFFFFFFFFFFFFFFFFFFFFFFFFFFFFFFFFFFFFFFFFFFFFFFFFFFFFFFFFFFFF:FFFFFFFFFFFFFFFFFFFFFFFFF:FFFFFFFFFFFFFFFFFFFFFF,FF:FFFFFFF,FFFFF,F:F,FFFFFFFFF:FFF:F,:FFF:FF:,:FFFF,:FFF:FFFFFFFF:FFF:FFF
@A00881:241:HJW2NDRXX:1:2129:20518:13573 2:N:0:CGAGAGAA+GATTGGAG
GGTAGCGGACTACTGGGGTATCTAATCCTGTTTGCTCCCCATGCTTTCGTGCCTCAGCGTCAGTTAAAGCCCAGCAGGCCGCCTTCGCCACTGGTGTTCCTCCTAATATCTACGCATTTCACCGCTACACTAGGAATTCCGCCTGCCTCTACTTCACTCAAGAACGACAGTTTCAAATGCAGCCCCGGAGTTAAGCCCCGGTATTTCACATCTGACTTGCCATCCCGCCTACGCACCCTTTACACCCAGT
+
FF::FFFFFFFF:FFFFF::FFFF:F:F:FFFF::F:F:FFFFF:F:FFFFFFFFFFFF::FF:FFFFFFFFFFFFFFFF:F:FFFFFF:FFFF:F,FFFF:FFFFFFFFFFF:FFFFFF:FFFFFF,FFFFFFFFF:FFFFFFFFFFFF::FFFFFFFFFFFFF:FFFFFFFFFFFFFFFFF:FFFFFF:FF,FFFFFFFF,F:FFFFF,FFFFF:FFFF::F:FFFFFF,FFFF,F:,FFFFFFFFFF
@A00881:241:HJW2NDRXX:1:2129:21576:14465 2:N:0:CGAGAGAA+GATTGGAG
GGTAGCGGACTACTGGGGTATCTAATCCTGTTTGCTCCCCACGCTTTCGCGCCTCAACGTCAGTTACAGTCCAGTAAACCGCCTTCGCCACTGATGTTCTTCCTAATATCTACGCATTTCACCGCTACACTAGGAATTCCGTTTACCTCTCCTGCACTCTAGCATTACAGTTTCAGATGCAATTTTGAAGTTGAGCCCCAAGATTTCACATCTGACTTGCAACGCCGTCTACTCGCCCTTTACACCCAGT
+
FF:FFFFFFFFFFFFFFFFFFFFFFFFFFFFFFFFFFFFFFFFFFFFFFFFFFFFFFFFFFFFFFFF:FFFFFFFFFFFFFFFFFFF,FFFFFFFFFFFF::FFFFFFFFFFFFFF:FFFFFF:FFFFF,FFFF,F,FFFFF:FF:FFFFFFFFFFFFFFFFFFFFF,FFFFF:FFFFF,FF:FFFF,F:FFFFFF,,FFF::FFFF:FF,FFFFFFFF:FFF:::FFFF::FFFFF::,F,F:,:FFFF
@A00881:241:HJW2NDRXX:1:2129:32389:14873 2:N:0:CGAGAGAA+GATTGGAG
GGTAGCGGACTACGGGGGTATCTAATCCTGTTTGCTCCCCACGCTTTCGCGCCTCAGCGTCAGTTACCGTCCAGAAAGCCGCCTTCGCCACCGGTGTTCCTCCTAATATCTACGCATTTCACCGCTACACTAGGAATTCCGCTTCCCTCTCCGGCACTCAAGGTCTCCAGTTTCAAGTGCAGTTCCGGGGTTGAGCCCCGGTATTTCACACCTGACTTAAAAATCCGCCTACGCGCCCTTTACACCCAGT
+
FFFFFFFFFFFFFFFFFFFFFFFF:FFFFFFFFFFFFFFFFFFFFFFFFFFFFFFFFFFFFFFFFFFFFFFFFFFFFFFF:FFFF:FFFFFFFFFFFFFFFFFFFFFFFFFFFFFFFFFFFF:FFFFFFFFFFFFFFFFFFFFF:FFFFFFF:FFFFF:FFFFFFFF:FFFFFFFFFFFFFFFFFFFFFFFFFFF:FFF:FFFFFF:,FFF:FFF:F:,,FFFFFFFF,FFFFFFFFFF,:FFFFF::::
@A00881:241:HJW2NDRXX:1:2129:23439:15436 2:N:0:CGAGAGAA+GATTGGAG
GGTAGCGGACTACTCGGGTATCTAATCCTGTTTGCTCCCCACGCTTTCGAGCCTCAGCGTCATTTACCGTCCAGTAAGCCGCCTTCGCCACTGGTGTTCCTCCTAATATCTACGCATTTCACCGCTACACTAGGAATTCCGTTCACCCCTCCTGCACTCAAGCCCAGCAGTTTTGGTAGTAGTTCCGAAGTTGAGCCCCGGAATTACGCTACCAACTTGCCAAACCACCTACGCACCCTTTACGCCCAGT
+
FFFFFFFFFFFFFFFFFFFFFFFFFFFFFFFFFFFFFFFFFFFFFFFFFFFFFFFFFFFFFFFFFFFFFFFFFFFFFFFFFFF:FFFFFFFFFFFFFFFFFFFF:FF:FFFFFFFFFFFFFFFFFFFFFFF,FFFFFFFFFFFFFFFFFFFFFFFFFFFFFFFFF:FFFFFFFFFFFFFFFFFFFFFFFFFFFFFFFFFFFFFFFFFFFF:FFF:FFFFFFF:FFFFFFFFFF:FFFFFFFFFFFFF:FF
@A00881:241:HJW2NDRXX:1:2129:20555:15890 2:N:0:CGAGAGAA+GATTGGAG
GGTAGCGGACTACGGGGGTATCTAATCCTGTTTGCTCCCCACGCTCTCGCGCCTCAGCGTCAGTTGTCGTCCAGCAATCCGCCTTCGCCACTGGTGTTCTTCCGTATATCTACGCATTTCACCGCTACACACGGAATTCCGATTGCCTCTCCGATACTCAAGACCATCAGTTTCAAATGCAGGCCATGGGTTAAGCCCATGGTTTTCACATCTGACTTGACAGCCCGCCTACGCGCCCTTTACACCCAGT
+
FFFFFFFFFFFFFFFFFFFFFFFFFFFFFFFFFFFFFFFFFFFFFFFFFFFFFFFFFFFFFFF:FFFFFFFFFFFF:FFFFFFFFFFFFFFFFFFFFFFFFFFFFFFFFFFFFFFFFFFFFFFFFF:FFF,FFFF,FFFFF,FFFFFFFFFFFFF,FFFFFFFFFFFFFFFFFF:FFFFFFFFFFFFFFFFF,FFFFFFFFFFFFFFFFFFFFF:FFFFFFFFFFFFFFFFFFFFFFFFFFFFFFFFFFF
@A00881:241:HJW2NDRXX:1:2129:14199:16313 2:N:0:CGAGAGAA+GATTGGAG
GGTAGCGGACTACCAGGGTATCTAATCCTGTTTGATACCCGCACTTTCGAGCATCAACGTCAGTTACGGTCCAGCAGGCTGCCTTCGCAATCGGAGTTCTTCGTGATATCTATGCATTTCACCGCTACACCACGAATTCCGCCTGCCTATGCCGCACTCAAGGCCCCCAGTTTCAACTGCAATTCTACGGTTGAGCCGCAAACTTTCACAACTGACTTAAGGACCCGTCTACGCTCCCTTTAAACCCAAT
+
FFFFFFFFFFFFFFFFFFFFFFFFFFFFFFFFFFFFFFFFFFFFFFFFF:FFFFFFFFFFFFFFFFFFFFFFFFFFFFFFFFFFFFFFFFFFFFFFFFFFFFF:FFFFFFFFFFFFFFFFFFFFFFFFFFFFFFFFFFFFFFFFFFFFFFFFFFFFFFFFFFFFFFFFFFFFFFFFFFFFFFFFFFFFFF:FFFFFFFFF,FFFFFFFFF:FFFFFFFFFFF,FFFFFFFFFFFFFFFFF,FFFFFFF,F
@A00881:241:HJW2NDRXX:1:2129:18367:16391 2:N:0:CGAGAGAA+GATTGGAG
GGTAGCGGACTACTTGGGTATCTAATCCTGTTTGCTCCCCACGCCTTCGAGCCTCAACGTCAGTTGCCGTCCAGTAAGCCGCCTTCGCCACTGGTGTTCCTCCTAATATCTACGCATTTCACCGCTACACTAGGAATTCCGCTTACCTCTCCGGCACTCAAGCACGACAGTTTCCAGAGCTGCTCCGGGGTTGAGCCCCGGCATTTCACTCCAGACTTGCCTCGCCGTCTACGCTCCCTTTACACCCAGT
+
FF:FFFFFF:FFFFFFFFFFFFFF:FFFFFFFFFFFFFFFFFFFFFFFFFFFFFFFF:FFFFF:FFFFFFFFFFFF,FFFFFFFFFFFFFFFFFF:FFF:FFFFF,FFFFFFFFF:FFFFFFFFFFFFFFFFFFFFFFFFFFFFFFFFFFFFFFF,:FFFFFFFFFF,FF:FFFF:FFFF,FFFFFFFFFFFFFFFFFFFFF,FFFF:FFFFFFFFFFFFFFFFF:FFFFF:FF,FFFFFF,FFF:FFFF
@A00881:241:HJW2NDRXX:1:2129:21341:16845 2:N:0:CGAGAGAA+GATTGGAG
GGTAGCGGACTACTCGGGTATCTAATCCTGTTCGCTCCCCACGCCCTCGTGCCTCAGCGTCAATAGACGATTCGCGAGATGCCTTCGCAATCGGCGTTCTGAGTGATCTCTATGCATTTCACCGCTACACCACTCATTCCTCCCGCGGCATCGCCATTCCAGCCACACAGTATTGGAGGCACCCCCGACGTTGAGCGCCGGCATTTCACCTCCAACTTGCACGACCGCCTACGCACCCTTTAAACCCAAT
+
FFFFFFFFFFFFFFFFFFFFFFFFFFFFFFFFFFFFFFFFFFFFFFFFFFFFFFFFFFFFFFFFFFFFFFFFFFFFFFFFFFFFFFFFFFFFFFFFFFFFFFFFFFFFFFFFFFFFFFFFFFFFFFFFFFFFFFFFFFFFFFFFFFFFFFFFFFFFFFFFFFFFFFFFFFFFFFFFFFFFFFFFFFFFFFFFFFFFFFFFFFFF:FFFFFFFFFFFFFFFFFFFFFFFFFFFFFFFFFFF:FFFFFFFFF
@A00881:241:HJW2NDRXX:1:2129:26386:17127 2:N:0:CGAGAGAA+GATTGGAG
GGTAGCGGACTACTCGGGTATCTAATCCTGTTTGCTCCCCACGCTTTCGAGCCTCAACGTCAGTTACCGTCCAGTAAGCCGCCTTCGCCACTGGTGTTCTTCCTGATATCTACGCATTTCACCGCTACACCAGGACTTCCGCTTACCTCGCCGGCACTCCAGCCAAACAGTTTCCAAAGCAGTCCCGCCGTTGAGCAGCGGGCTTTCACTCCAGACTTGCCTTGCCGTCTACGCTCCCTTTCCACCCAGT
+
FF,,FFFFFF:FFF:FFFF,,FFFFFFFFFF,FF:FFF:FFFFFF,FFFF:FFFFFFFFFFFF,F,FFFFFFFFFFFFFFFFFFFF:F:,FFFFFFF:FFFFFFF,,::FF,F:FF:,F:FFFFFF:FFFF,FFFFFFFFFF,,:FFFF,FF:FFFF,::FFFF,:,FF:FFFFF,FFFF,FFFF:F:FFF,FFFF:FFF:FF,:F:FFFFF,F:F:FFFF::FFFFFFF,FFFF:F::F:,F:FFFFFF
@A00881:241:HJW2NDRXX:1:2129:28655:17143 2:N:0:CGAGAGAA+GATTGGAG
GGTAGCGGACTACACGGGTATCTAATCCTGTTTGCTCCCCACGCTTTCGCGCCTCAGCGTCAGTTGTCGTCCAGCAAGCCGCCTTCGCCACTGGTGTTCCTCCGTATATCTACGCATTTCACCGCTACACACGGAATTCCGCTTGCCTCTCCGATACTCAAGATAGACAGTTTCAAATGCAGTTTCCGGGTTGAGCCCGGAGATTTCACATCTGACTTGCCTACCCGCCTACGCGCCCTTTAAACCCAAT
+
FF,,FFFFFFFFFFFFFFFFFFFFFFFFFFFFFFFFFFFFFFFFFFFFFFFFFFFFFFFFFFFFFFFFFFFFFFFFF:FFFFFFFFFFFFFFFFFFFFFFFFFFFFFFFFFFFFFFF:FFFFFFFFFFFFFFFFFFFFF:FFFFFFFFF:FFFFFFFFFFF:FFFFFFFFFFFFFF,FFF:FFFFFFFFFF:FFF,:FFF,FFFFFFFFFFFFFFFFFFF:FFFFFFF:FFFF:FFFFFFF:FF:FFF,F
@A00881:241:HJW2NDRXX:1:2129:11333:18208 2:N:0:CGAGAGAA+GATTGGAG
GGTAGCGGACTACATGGGTATCTAATCCTGTTTGCTCCCCACGCTTTCGCGCCTCAGCGTCAGTTGTCGTCCAGCAAGCCGCCTTCGCCACTGGTGTTCCTCCGTATATCTACGCATTTCACCGCTACACACGGAATTCCGCTTGCCTCTCCGATACTCAAGATAGACAGTTTCAAATGCAGTTTCCGGGTTGAGCCCGGAGATTTCACATCTGACTTGCCTACCCGCCTACGCGCCCTTTACACCCAGT
+
FFFFFFFFFFFFFFFFFFFFFFFFFFFFFFFFFFFFFFFFFFFFFFFFFFFFFFFFFFFFFFFFFFFFFFFFFFFFFFFFFFFFFFFFFFFFFFFFFFFFFFFFFFFFFFFFFFFFFFFFFFFFFFFFFFFFFFFFFFFF:FFFFFFFFFFFFFFFFFFFFFFFFFFFFFFFFFFFFFFFFFFFFFFFFFFFF:FFFFFFFFFFFFFFFFFFFFFFFFFFFFFFFFFFFFFFFFFFFFFFFFFFFFFFFF
@A00881:241:HJW2NDRXX:1:2129:6515:18317 2:N:0:CGAGAGAA+GATTGGAG
GGTAGCGGACTACGTGGGTATCTAATCCTGTTTGATACCCGCACTTTCGAGCATCAACGTCAGTTACGGTCCAGCAGGCTGCCTTCGCAATCGGAGTTCTTCGTGATATCTATGCATTTCACCGCTACACCACGAATTCCGCCTGCCTATGCCGCACTCAAGGCCCCCAGTTTCAACTGCAATTCTACGGTTGAGCCGCAAACTTTCACAACTGACTTAAGGACCCGTCTACGCTCCCTTTAAACCCAAT
+
FFFFFFFFFFFFFFFFFFFFFFFFFFFFFFFFFFFFFFFFFFFFFFFFFFFFFFFFFFFFFFFFFFFFFFFFFFFFFFFFFFFFFFFFFFFFFFFFFFFFFFFFFFFFFFFFFFFFFFFFFFFFFFFFFFFFFFFFFFFFFFFFFFFF,FFFFFFFFFFFFFF,FFFFFFFFFFF:FFFFFF:FFF:FFFFFFFFF:FFF:FFFFFFFF,:FFFFFF:,FFF:,FFFFFFFFFFFFF:FFF:F,FF,:,:
@A00881:241:HJW2NDRXX:1:2129:18502:18380 2:N:0:CGAGAGAA+GATTGGAG
GGTAGCGGACTACCCGGGTATCTAATCCTGTTTGCTCCCCACACTTTCGCTTCTCAACGTCAGTTACAGTCCAGTAAGCCGCCTTCGCCACTGGTGTTCCTCCTAATATCTACGCATTTCACCGCTACACTAGGAATTCCGCTTACCTCTCCTGCACTCTAGTATTACAGTTTCAGATGCAGTCCTACAGTTGAGCCCTAGGTTTTCACATCTGACTTGCAACACCGTCTACTCGCCCTTTACACCCAGT
+
FF::FFFF:F,FFF:FFFF:FFF:FFFFFFF:FFF:FFFFFFFFFFFFF::FFFFFFFF:FFFFFFFFFFFFFFFFFFFFFFFFFFFFF,FFFFFFFFF:FFF:,F:,FFFFFF:F:FFFFFFFFFF:FFFFFFFF,F:,F::F:F:FFFFFFFFF,FF,,FF,FF:FFFFFFF,FF:FFFFFF,FF,:FF:F:F:FFFFFFF:F:F,:F::FFF,FFFF:FFFFFFFF,,,FFFFFFF,,FFFFFF,F,
@A00881:241:HJW2NDRXX:1:2129:8874:18615 2:N:0:CGAGAGAA+GATTGGAG
GGTAGCGGACTACTTGGGTATCTAATCCTGTTTGCTCCCCACGCTTTCGCACCTGAGCGTCAGTAAGTGCCTGGCAGACCGCCTTCGCCTCCGGTATTCCTCCTGATCTCTGCGCATTTCACCGCTACACCAGGAATTCTGTCTGCCCCGACATTACTCGAGTTATCCGGTTTGCCATGACCTGCGGGGTTGAGCCCCACCCTTGAACATCACACCTGAATAACCGCCTGCGTGCCCTTTACGCCCAATA
+
FFFFFFFFFFFFFFFFFFFFFFFFFFFFFFFFFFFFFFFFFFFFFFFFFFFFFFFFFFFFFFFFFFFFFFFFFFFFFFFFFFFFFFFFFFFFFFFFFFFFFFFFFFFFFFFFFFFFFFFFFFFFFFFFFFFFFFFFFFFFFFFFFFFFFFFFFFFFFFFFFFFFFFFFFFFFFFFFFFF:FFFFFFFFFFFFFFFFFFFFFFFFFFFFFFF:FFF:FFFFFFFFFFFFFFFF,FFFFFFFFFFFFFF:FF
@A00881:241:HJW2NDRXX:1:2129:19949:18693 2:N:0:CGAGAGAA+GATTGGAG
GGTAGCGGACTACACGGGTATCTAATCCTGTTTGCTCCCCACACTTTCGTGCCTCAACGTCAGTTACTGTCCAGAAAGTCGCCTTCGCCACTGGTGTTCCTCCTAATATCTATGCATTTTACCGCTACACCACGAATTCCGCCTGCCTATGCCGCACTCAAGGCCCCCAGTTTCAACTGCAATTCTACGGTTGAGCCGCAAACTTTCACAACTGACTTAAGGACCCGTCTACGCTCCCTTTAAACCCAAT
+
FFFFFFFFFFFFFFFFFFFFFFFFFFFFFFFFFFFFFFFFFFFFFFFFFFFFF:FFFFFFFFFF:FFFFFFFFFFFFFFF:FFFFFFFFFFFFFFFFFF:FFFFF::FFFFFFFFFFFFFFFFFFFFFFFFFFFFFFFFFFFFFFFFFFFFFFFFFFFFFFFFFFFFFFFFFFFFFFFFFFF:FFFFFFFFFF,FFFFF,FFFFFFFFFFFFFFFFFF:F,,FFFF::,FFF:FFFFFF::FFFFFFFFF
@A00881:241:HJW2NDRXX:1:2129:14389:18709 2:N:0:CGAGAGAA+GATTGGAG
GGTAGCGGACTACATGGGTATCTAATCCTGTTTGCTCCCCACGCTCTCGCGCCTCAACGTCAGTTACGGTCCAGCAGGCCGCCTTCGCCACCGGTGTTCCTCCTGATATCTGCGCATTTCACCGCTACACCAGGAATTCCGCTTGCCTCTCCCGCACTCCAGCCTGACAGTTTCCAGAGCAGTCCCGCGGTTAAGCCGCGGGCTTTCACTCCAGACTTGCCCCGCCGTCTGCGCTCCCTTTACACCCAGT
+
FFFFFFFFFFFFFFFFFFFF:FFFFFFFFF:FFFFFFFFFFFFFFFFFFFFFFFFFFFFFFFFFFFFFFFFF:FFFFFFFFFF:FFFFFFFFFFFFF:FFFFFFFFFFFFFFFFFFFFFFFFFFFFFFFFFFFFFFFFFFFF:FFFFFFFFFFFFFFFFFFFFFFFFFFF,FFFFFFFFFFFFFFFFFFFF:FFFFFFFFFFFFFFF,FFFFFF:FFFFFFFFFF:FFFFFFFFFFFFFFFFFFFFFFFF
@A00881:241:HJW2NDRXX:1:2129:25617:19304 2:N:0:CGAGAGAA+GATTGGAG
GGTAGCGGACTACTCGGGTATCTAATCCTGTTTGCTCCCCACGCCTTCGAGCCTCAACGTCAGTCACGGTCCAGCAAGCCGCCTTCGCCACTGGTGTTCCTCCTAATATCTACGCATTTCACCGCTACACTAGGAATTCCACTTGCCCCTCCCGTACTCAAGCACCGCAGTTTCCAAAGCAGTCCCGGGGTTGGGCCCCGGGCTTTCACTCCAGACTTGCTGCGCCGTCTACGCTCCCTTTACACCCAGT
+
FFFFFFFFFFFFFFFFFFFFFFFFFFFFFFFFFFFFFFFFFFFFFFFFFFFFFFFFFFFFFFFFFFFFFFFFFFFFFFFFFFFFFFFFFFFFFFFFFFFFFFFFFFFFFFFFFFFFFFFFFFFFFFFFFFF:FFFFFFFFFF:FFFFFFFFFFFFFFFFFFFFFFFFFFFFFFFFF,FFFFFFFFFF:FFFFFFFFFFFF:FFFFFFFFFFFFFFFFFFFF:FFFFFFFF:FFFFFFFFFFFFFFF:F:F
@A00881:241:HJW2NDRXX:1:2129:22950:19413 2:N:0:CGAGAGAA+GATTGGAG
GGTAGCGGACTACTCGGGTATCTAATCCTGTTTGCTCCCCACGCTTTCGCGCCTCAGCGTCAGTTAATGTCCAGCAGACCGCCTTCGCCACTGGTGTTCCTCCCGATATCTACGCATTCCACCGCTACACCGGGAATTCCGTCTGCCTCTCCATCACTCAAGAACTACAGTTTCAAATGCAGCCCCGGAGTTAAGCCCCGGTATTTCACATCTGACTTGCAGTCCCGCCTACGCGCCCTTTACACCCAGT
+
FF::FFFFFF:FFFFFFF::FFFFFFFFFFFFFFFFFFFFFFFFFFFFFFFFFFFFFFFFFFF:F:FFF:FFFFFFFFFFFFFFFFFFF,FFFFFFFF:FFFFFFFF:FFFFFFFFFFFFFFFFFFFFFFFFFF:,FFFFFFFFFFF,FFFFFFF:F,F:FF:::FFFFFFFFFFFFFFF,FFF:FFF:FF,F,FFFFFFFF:,FFF,F:FFFFFFFFFF:FFF:FFF:FFFFFFFFF::FF:F,FF,FF
@A00881:241:HJW2NDRXX:1:2129:15619:19460 2:N:0:CGAGAGAA+GATTGGAG
GGTAGCGGACTACTGGGGTATCTAATCCTGTTCGATCCCCACGCTTTCGTGCCTCAGCGTCAGTCAGGCGCCAGTACGCTGCCTTCGCAATCGGAGTTCTGCGCAATATCTAAGCATTTCACCGCTACACTGCGCATTCCGCGTACCTCTCGCCTTCTCTAGCACTGCAGTTTCAACGGCTCGCCGGGGTTGAGCCCCGGGCTTTTACCGCTGACTTGCATCGCCGCCTACGCACCCTTTAAACCCAATA
+
FF::FFFFFFF:FFFFFFFFFFFFFFFFFFFFFFFFF:FFFFFFFFFFFFFFFFFFFFFF:FFFFFFFFFFFFFFFFFFFFFFFFFFFFFFFFFFFFFFFFFFFFFFFFFFFFFFFFFFFFFFFFFFFF::FFFFFFFFFFFFFFFFFFFF:FF:FFFFFFFFFFF:FFFFFFFFFFFFFFFFFFFFFFFFFFFFFFFFFFFFFFFFFFFFFFFFFFFFFFFFFF:FFFF:FFFFFFF,F,:FF,FFFF,
@A00881:241:HJW2NDRXX:1:2129:32081:19601 2:N:0:CGAGAGAA+GATTGGAG
GGTAGCGGACTACACGGGTATCTAATCCTGTTTGATACCCACACTTTCGAGCATCAGTGTCAGTTGCAGTCCAGTGAGCTGCCTTCGCAATCGGAGTTCTTCGTGATATCTAAGCATTTCACCGCTACACCACGAATTCCGCCCACCTCTACTGTACTCAAGACAGCCAGTATCAACTGCAATTTTACGGTTGAGCCGCAAACTTTCACAACTGACTTAACTGTCCACCTACGCTCCCTTTAAACCCAAT
+
FF,,FFFFFFFFFFFFFF:,FFFFFFFFFFF,FFFFF:FFFFFFFFFFFFFFFFFFFFFFF:FFFFFFFFFFFFFFFFFFFFFFFFFFFFFFFFFFFF:FFFF:FFFFFFFFFFFFFFFFFFFFFFFFFF:FFFFFFF:FFFFFFFFFFFFFFFF,FF:FFFFFFFFF:FFFFFFFFFFFFFFF:FFFFFFFFFFFFFFFFF:FFFFF:FF:FFF,FFFF,,FF:FFFF:FFFFFF:FFFF:FFFFF,:F
@A00881:241:HJW2NDRXX:1:2129:12698:20102 2:N:0:CGAGAGAA+GATTGGAG
GGTAGCGGACTACCCGGGTATCTAATCCTGTTTGCTCCCCACGCTTTCGAGCCTCAGTGTCAGTTGCAGTCCAGTAAACCGCCTTCGCCTCCGGTGTTCTTCCTAATATCTACGCATTTCACCGCTACACTAGAAATTCCGTTTACCCCTCCTGTACTCTAGTTACCCAGTTTTAAGTGCAGTTCCAAAGTTGAGCCTTGGGCTTTCACACCTAACTTAAATAACCACCTACGCTCCCTTTACGCCCAGT
+
FFFFFFFFFFFFFFFFFFFFFFFFFFFFFFFFFFFFFFFFFFFFFFFFFFFFFFFFFFFFFFFFFFFFFFFFFFFFFFFFFFFFFFFFFFFFFFFFFFFFFFFFFFFFFFFFFFFFFFFFFFFFFFFFFFF:FFFFFFFFFF:FFFFFFFFFFFFFFFFFFFFFFFFFFFFFFFFFFFFFFFFFFFFFFFFFFFFFFFFFFFFFFFFFF:FFFFFFFF:FFFFFF:F:FFFFFFFFFFFFFFFFFFFFF:
@A00881:241:HJW2NDRXX:1:2129:12192:20196 2:N:0:CGAGAGAA+GATTGGAG
GGTAGCGGACTACCCGGGTATCTAATCCTGTTTGCTCCCCACGCTTTCGTGTCTCAGCGTCAGTTGTCGTCCAGTGAACCGCCTTCGCCGCCGGTGTTCTTCCCGATATCTACGCATATTACCGCTACACCGGGAATTCCGTTCACCCCTCCGACTCTCAAGAGCGGTAGTTTCTAATGCACGTTAAAAGTTGAGCCTTTAATTTTCACATCAGACTTATCGCCCCGCCTACACACCCTTTACACCCAGT
+
FFFFFFFFFFFFFFFFFFFFFFFFFFFFFFFFFFFFFFFFFFFFFFFFFFFFFFFFFFFFFFFFFFFFFFFFFFFFFFFFFFFFFFFFFFFFFFFFFFFFFFFFFFFFFFFFFFFFFFFFFFFFFFFFFFFFFFFFFFFFFFFFFFFFFFFFFFFFFFFFFFFFFFFFFFFFFFFFFFFFFFFFFFFFFFFFFFFFFFF:FFFFFFFFF:FFF,FFFFFFFFFF:FFFFFFFFFFFFFF:FF:FF:FFF:
@A00881:241:HJW2NDRXX:1:2129:16423:20509 2:N:0:CGAGAGAA+GATTGGAG
GGTAGCGGACTACATGGGTATCTAATCCTGTTCGATCCCCACACTTTCGTGCTTCAGCGTCAATCCCGCCTTGGTATGCTGCCTTCGCAATCGGTGTTCTGTGTAATATCTATGCATTTCACCGCTACACTACACATTCCGCATACCGCATCCGTATTCCAGCAATCCAGTATCAATGGCATATCACCGGTTAAGCCCGTACATTTCACCACTGACTTAAATTACAGCCTACGCACCCTTTAAACCCAAT
+
FFFFFFFFFFFFFFFFFFFFFFFFFFFFFFFFFFFFFFFFFFFFFFFFFFFFFFFFFFFFFFFFFFFFFFFFFFFFFFFFFFFFFFFFFFFFFFFFFFFFFFFF,FFFFFFFFFFFF:FFFFFFFFFFFFFFFFFFFFFFFFFFFFFFFF,FFFF,FFFFFFFFFFFFFFFFFFFFFFFFFFFFFFFFFFFFFFFFFFFFFFFFF:FFFFFFFFFFFF,F:FFFFFFFFFFFFFFFFFFFFF:FFFFFFF
@A00881:241:HJW2NDRXX:1:2129:19289:20525 2:N:0:CGAGAGAA+GATTGGAG
GGTAGCGGACTACCTGGGTATCTAATCCTGTTTGCTCCCCACGCTTTCGAGCCTCAACGTCAGTCACGGTCCAGCATGCCGCCTTCGCCACCGGTGTTCCTCCTGATATCTACGCATTTCACCGCTACACCAGGAATTCCGCATGCCCCTCCCGCACTCTAGCTCTACAGTTTCCAGAGCAGTCCCGCGGTTAAGCCGCGGGCTTTCACTCCAGACTTGCTATGCCGTCTGCGCTCCCTTTACACCCAGT
+
FFFFFFFFFFFFFFFFFFFFFFFFFFFFFFFFFFFFFFFFFFFFFFFFFFFFFFFFFFFFFFFFFFFFFFFFFFFFFFFFFFFFFFFFFFFFFFFFFFFFFFFFFFFFFFFFFFFFFFFFFFFFFFFFFFFFFFFFFFFFFFFFFFFFFFFFFFFFFFFF:FFFFFFFFFFFFFFFFFFFFFFFFFFFFFFFFFFFFFFFFFFFFFFFF:FFFFFFFFFFFFFFFFFFFFFFFFFFFFFFFFFFFFFFFF
@A00881:241:HJW2NDRXX:1:2129:16577:20619 2:N:0:CGAGAGAA+GATTGGAG
GGTAGCGGACTACATGGGTATCTAATCCTGTTCGATCCCCACACTTTCGTGCTTCAGCGTCAATCCCGCCTTGGTATGCTGCCTTCGCAATCGGTGTTCTGTGTAATATCTATGCATTTCACCGCTACACTACACATTCCGCATACCGCATCCGTATTCCAGCAATCCAGTATCAATGGCATATCACCGGTTAAGCCCGTACATTTCACCACTGACTTAAATTACAGCCTACGCACCCTTTAAACCCAAT
+
FFFFFFFFFFFFFFFFFFFFFFFFFFFFFFFFFFFFFFFFFFFFFFFFFFFFFFFFFFFFFFFFFFFFFFFFFFFFFFFFFFFFFFFFFFFFFFFFFFFFFFFFFFFFFFFFFFFFFFFFFFFFFFFFFFFFFFFFFFFFFFFFFFFFFF:FFFF:FFFFFFFFFFFFFFFFFFFFFFFFFFFFFFFFFFFFFFFFFFFFFFFFFFFFFFFFFFFFFFFFFFFFFFFFFFFFFF,FFFFF,FF,FF,F,F
@A00881:241:HJW2NDRXX:1:2129:23972:20838 2:N:0:CGAGAGAA+GATTGGAG
GGTAGCGGACTACATGGGTATCTAATCCTGTTTGCTCCCCACGCTTTCGTGTCTCAGCGTCAGTTGTCGTCCAGTGAACCGCCTTCGCCGCCGGTGTTCTTCCCGATATCTACGCATATTACCGCTACACCGGGAATTCCGTTCACCCCTCCGACTCTCAAGAACGGTAGTTTCTAATGCACGTTAAAAGTTGAGCCTTTAATTTTCACATCAGACTTATCGCCCCGCCTACACACCCTTTACACCCAGT
+
FF:FFFFFFFFFFFFFFFFFFFFFFFFFFFFFFFFFFFFFFFFFFFFFFFFFFFFFFFFFFFFFFFFFFFFFFF:FFFF:FFFFFFFFFFFFFFFFFFFFFFFFFFFFFFFFFFFFFF:FFFFFFFFFFFFF:FFFFFFF:FFFFFFFFFFFFFFFFFFFFFFFFFFF:FFFFF,FFFFFFFFF:FFF,FFFFFFFFF:FFF:FFFFFFFFFFFFFFFFFFFFFFFFFFF,FFF,FFF,FFFFFFFFFFF
@A00881:241:HJW2NDRXX:1:2129:19596:20901 2:N:0:CGAGAGAA+GATTGGAG
GGTAGCGGACTACTGGGGTATCTAATCCTGTTTGCTCCCCACGCTTTCGCGCCTCAGCGTCAGTTGTCGTCCAGCAAGCCGCCTTCGCCACTGGTGTTCCTCCGTATATCTACGCATTTCACCGCTACACACGGAATTCCGCTTGCCTCTCCGATACTCAAGACACACAGTTTCAAATGCAGTTTCCGGGTTAAGCCCGGAGATTTCACATCTGACTTGCATGCCCGCCTACGCGCCCTTTACACCCAGT
+
FF:,FFFFFFFFFFFFFFFFFFFFFFFFFFFFFFFFFFFFFFFFFFFFFFFFFFFFFFFFFFFFFFFFFFFFFFFFFFFFFFFFFFFFFFFFFFFFF:FFFFFFFFFFFFFFFFF:FFFFFFFFFFFFFFFFFFF:FFFFFFFFFFFFFFFFFF:FFFFFFF:FFFFFFF::FFFFFFFFFF:FFFFFFFFFFFFFFFFFFFFFFFF:FFFFFFFFF:FFF,FFFFFFFFFFFFFFFFFFF,FFFFFFFF
@A00881:241:HJW2NDRXX:1:2129:21142:21010 2:N:0:CGAGAGAA+GATTGGAG
GGTAGCGGACTACGAGGGTATCTAATCCTGTTTGCTCCCCACGCTTTCGAGCCTCAACGTCAGTCATCGTCCAGCAGGCCGCCTTCGCCACTGGTGTTCCTCCTAATATCTACGCATTTCACCGCTACACTAGGAATTCCGTCTGCCTCTCCAGTCCTCAAGTCCTACAGTTTCAAATGCAGGCCACAGGTTGAGCCCGTGGGTTTCACATCTGACTTGCAATCCCGCCTACACGCCCTTTACACCCAGT
+
FF:,FFFF:FFFFFFFFFFF:FFFFFFFFFF:FFFFFFFFFFFFFFFFFFFFFFFF:FFFF:FFFFFFFFFFFFFFFFFFFFFFFFFFFFFFFFFF:FFFFFFFF:FFFFFFFFFF,:F:FFFFFFFF,FF,::F,FF:FFFFFFFFFF:FFFFF,FFFFFF,:FF:FFFF:FFF,,FFFFFFFFFFFFFF:FFFF:FFFFF,FFFF:FFFFFFF:FFFFFFFFFFF:F:,FF:FF:FF,F::FFF:FFF
@A00881:241:HJW2NDRXX:1:2129:22987:21042 2:N:0:CGAGAGAA+GATTGGAG
GGTAGCGGACTACTAGGGTATCTAATCCTGTTTGATACCCGCACTTTCGAGCATCAACGTCAGTTACGGTCCAGCAGGCTGCCTTCGCCACCGGTGTTCCTCCTGATATCTGCGCATTTCACCGCTACACCAGGAATTCCGCTTGCCTCTCCCGCACTCCAGCCTGACAGTTTCCAGAGCAGTCCCGCGGTTAAGCCGCGGGCTTTCACTCCAGACTTGCCCCGCCGTCTGCGCTCCCTTTACACCCAGT
+
FFFFFFFFFFFFFFFFFFFFFFFFFFFFFFFFFF:FFFFFFFFFFFFFFFFF:FFFFFFFFFFFFFFFFFFFFFFFFFFFFFFFFFFFFFFFFFFFFFFFFFFFFFFFFFFFFFFFFFFFFFFFFFFFFFFFFFFFFFFFFFFFFFFFFFFFFFFFFFFFFFFFFFFFFFFFFFFFFFFFFFFFFFFFFFFFFFFFFFFFFFFFFFFFFFFF:FFFFFFF:FFFFFFFFFFFFFFFFFF:FFFFFFFFF,
@A00881:241:HJW2NDRXX:1:2129:19289:21371 2:N:0:CGAGAGAA+GATTGGAG
GGTAGCGGACTACCTGGGTATCTAATCCTGTTTGCTCCCCACGCTTTCGAGCCTCAACGTCAGTCACGGTCCAGCATGCCGCCTTCGCCACCGGTGTTCCTCCTGATATCTACGCATTTCACCGCTACACCAGGAATTCCGCATGCCCCTCCCGCACTCTCGCTCTACAGTTTCCAGAGCAGTCCCGCGGTTAAGCCGCGGGCTTTCACTCCAGACTTGCTATGCCGTCTGCGCTCCCTTTACACCCAGT
+
FFFFFFFFFFFFFFFFFFFFFFFFFFFFFFFFFFFFFFFFFFFFFFFFFFFFFFFFFFFFFFFFFFFFFFFFFFFFFFFFFFFFFFFFFFFFFFFFFFFFFFFFFFFFFF:FFFFFFFFFFFFFF:FFFFFFFFFF:FFFFFF:FFFFF,FFFFF:FFFF,F:F:FFFFFF,FFFFFFFF:FFFFF:FFFFFFFFFFFFFFFFFF,FFFFFF,FFFFFFFF:FFFFFFFFFFFFFFFFFFFFFFFFF,FF
@A00881:241:HJW2NDRXX:1:2129:13060:21699 2:N:0:CGAGAGAA+GATTGGAG
GGTAGCGGACTACGAGGGTATCTAATCCTGTTTGCTCCCCACGCTTTCGCGCCTCAGCGTCAGTTGTCGTCCAGCAAGCCGCCTTCGCCACTGGTGTTCCTCCGTATATCTACGCATTTCACCGCTACACACGGAATTCCGCTTGCCTCTCCGATACTCAAGATAGACAGTTTCAAATGCAGTTTCCGGGTTGAGCCCGGAGATTTCACATCTGACTTGCCTACCCGCCTACGCGCCCTTTACACCCAGT
+
FFFFFF:FFFFFFF:FFFFFFFF,FFFFFFFFFFFFFFFFFFFFFFFFFFFFFFFF:FFFFFFFFFFFFFFF:FFFFFFFFFFFFFFFFFFFFFFFFFFFFFFFFFFFFFFFFFFFFFFFFFFFFFFFFF,FFFFFFFFFFFFFFFFFFFFFFFFFFFFFFFFF:FFFFFFFFFF,FFFF:FFFFFFFF:F:FFFFF:F:FFFFFFFFFFFFFFFFFFFFFFFF:FFFFF,FFFFFFFFFFFFFF,FFFF
@A00881:241:HJW2NDRXX:1:2129:25635:22216 2:N:0:CGAGAGAA+GATTGGAG
GGTAGCGGACTACAAGGGTATCTAATCCTGTTCGATCCCCACACTTTCGTGCTTCAGCGTCAATCCCGCCTTGGTATGCTGCCTTCGCAATCGGTGTTCTGTGTAATATCTATGCATTTCACCGCTACACTACACATTCCGCATACCGCATCCGTATTCCAGCAATCCAGTATCAATGGCATATCACCGGTTAAGCCCGTACATTTCACCACTGACTTAAATTACAGCCTACGCACCCTTTAAACCCAAT
+
FFFFFFFFFFFFFFFFFFFFFFFFFFFFFFFFFFFFFFFFFFFFFFFFFFFFFFFFFFFFFFFFFFFFFFFFFFFFFFFFFFFFFFFFFFFFFFFFFFFFFFFFFFFFFFFFFFFFFFFFFFFFFFFFFFFFFFFFFFFFFFFFFFFFFFFFFFFFFFFF:F:F:FFFFFFFFFFFFFFFFFFFFFFFFFFFFFFFFFFFF:FFFFFFFFFFFFFFFFFFFFFFFFFFFFFFFFFFFFFFFFFFFFFF::
@A00881:241:HJW2NDRXX:1:2129:10556:23281 2:N:0:CGAGAGAA+GATTGGAG
GGTAGCGGACTACGAGGGTATCTAATCCTGTTTGCTACCCACGCTTTCGCGCCTCAACGTCAGTTACAGTCCAGAAAGCCGCCTTCGCCACTGGTGTTCCTCCTAATATCTACGCATTTCACCGCTACACTAGGAATTCCGCTTACCTCTCCTGCACTCCAGACAAACAGTTTCCAAAGCAGTCCGGGGGTTGGGCCCCCGCCTTTCACTTCAGACTTGCTCATCCGTCTACGCTCCCTTTACACCCAGT
+
FFFFFFFFFFFFFFFFFFFFFFFFFFFFFFFFFFFFFFFFFFFFFFFFFFFFFFFFFFFFFFFFFFFFFFFFFFFFFFFFFFFFFFFFFFFFFFFFFFFFFFFFFFFF:F:FFFFFF:FFFFFFFFFFFFF,FFF,:FFFFFFFFFFFFFFFFFF,FFFF,FFFFFFFFFF:FFFFF:FFFFFFFFFFFFFFFFFFFFFF:FFFFFFFFFFFFFFFFFFFFFFFFFFFFFFFFFFFFFFFFFFFFFFFFF
@A00881:241:HJW2NDRXX:1:2129:16179:23469 2:N:0:CGAGAGAA+GATTGGAG
GGTAGCGGACTACGAGGGTATCTAATCCTGTTCGCTCCCCACGCCCTCGTGCCTCAGCGTCAATAGACGATTCGCGAGATGCCTTCGCAATCGGCGTTCTGAGTGATCTCTATGCATTTCACCGCTACACCACTCATTCCTCCCGCGGCATCGCCATTCCAGCCACACAGTATTGGAGGCACCCCCGACGTTGAGCGCCGGCATTTCACCTCCAACTTGCACGACCGCCTACGCACCCTTTAAACCCAAT
+
FFFFFFFFFFFFFFFFFFFFFFFFFFFFFFFFFFFFFFFFFFFFFFFFFFFFFFFFFFFFFFFFFFFFFFFFFFFFFFFFFFFFFFFFFFFFFFFFFFFFFFFFFFFFFFFFFFFFFFFFFFFFFFFFFFFFFFFF:FFFFFFFFFFFFFFFFFFFFFFFFFFFFFFFFFFFFFFFFFFFFFFFFFFFFFFFFFFFFFFFFFFF:FFFFFFFFF,FFFFFFFFFFFFFFF:F:FFFFFFFFF:FFFFFFF
@A00881:241:HJW2NDRXX:1:2129:16495:23610 2:N:0:CGAGAGAA+GATTGGAG
GGTAGCGGACTACACGGGTATCTAATCCTGTTTGCTCCCCACGCTTTCGTGCCTCAACGTCAGATATAGTTTGGTAAGCTGCCTTCGCAATCGGTGTTCTGTATGATCTCTAAGCATTTCACCGCTACACCATACATTCCGCCTACCGCAACTACTCTCTAGTTCAACAGTATTAGAGGCAGTTCCGGTGTTAAGCACCGGTATTTCACCTCTAACTTATCAAACCGCCTACGCACCCTTTAAACCCAAT
+
FFFFFFFFFFFFFFFFFFFFFFFFFFFFFFFFFFFFFFFFFFFFFFFFFFFFFFFFFFFFFFFFFFFFFFFFFFFFFFFFFFFFFFFFFFFFFFFFFFFFFFFFFFFFFFFFFFFFFFFFFFFFFFFFFFFFFFFFFFFFFFFFFFFFFF,F:F:FFFFFFFFFFFFFFFFFFFFFFFFFFFFFFFFFFFFFFFFFFFFFFFFFFFFFFFFFFFFFFFFFFFFFFFFFFFFFFFF:FFFFFFFFFFFFFF
@A00881:241:HJW2NDRXX:1:2129:6777:24408 2:N:0:CGAGAGAA+GATTGGAG
GGTAGCGGACTACCTGGGTATCTAATCCTGTTCGCTCCCCACGCCCTCGTGCCTCAGCGTCAATAGACGATTCGCGAGATGCCTTCGCAATCGGCGTTCTGAGTGATCTCTATGCATTTCACCGCTACACCACTCATTCCTCCCGCGGCATCGCCATTCCAGCCACACAGTATTGGAGGCACCCCCGACGTTGAGCGCCGGCATTTCACCTCCAACTTGCACGACCGCCTACGCACCCTTGAAACCCAAT
+
FFFFFFFFFFFFFFFFFFFFFFFFFFFFFFFFFFFFFFFFFFFFFFFFFFFFFFFFFFFFFFFFFFFFFFFFFFFFFFFFFFFFFFFFFFFFFFFFFFFFFFFFFFFFFFFFFFFFFFFFFFFFFFFFFFFFFFFFFFFFFFFF:FFFFFFFFFFFFFFFFFFFFFFFFFF:F:FFFFFF:FFFFFFFFF:FFFFFFFFFFFFF,FF:FFFFFF,FF:FFFFFFFFFF:FFFFFFFFF:F,FFFFFFF,:
@A00881:241:HJW2NDRXX:1:2129:12219:24565 2:N:0:CGAGAGAA+GATTGGAG
GGTAGCGGACTACTCGGGTATCTAATCCTGTTTGCTCCCCACGCTTTCGAGCCTCAGCGTCAGTAAAAGCCCAGCAAGCCGCCTTCGCCACCGGTGTTCCTCCAAATATCTACGCATTTCACCGCTACACTTGGAATTCCGCTTGCCTCTGCTCCACTCAAGAAAAACAGTTTCAAAAGCAGGTTATGGGTTAAGCCCATAATTTTCACTTCTGACTTGCTTTCCCGCCTGCGCTCCCTTTACACCCAGT
+
FFFFFFFFFFFFFFFFFFFFFFFFFFFFFFFFFFFFFFFFFFFFFFFFFFFFFFFFFFFFFFFFFFFFFFFFFFFFFFFFFFFFFFFFFFFFFFFF:FFFFFFFF:FFFFFFFFFFFFFFFFFFFFFFFFFFFFFFFFFFFFFFFFFFFFFFFF:FFFFFFFFFF:,F:FFFFF:FFFFFFFFFFFFFFFFFFFFFFFFFF:FFFFFFFFFFFFF:FFFFFFFFFFFFFFFF,FFFFFFFFFFFFFFFFF
@A00881:241:HJW2NDRXX:1:2129:11351:24815 2:N:0:CGAGAGAA+GATTGGAG
GGTAGCGGACTACCTGGGTATCTAATCCTGTTTGCTCCCCACACTTTCGTGCCTCAACGTCAGTTACTGTCCAGAAAGTCGCCTTCGCCACTGGTGTTCCTCCTAATATCTACGCATTCCACCGCTACACTGGGAATTCCACTTTCCTCTCCAGCACTCAAGAATAACAGTTTTAGTTGCAGTTCCTCAGTTAAGCCGAGGGATTTCACAACTAACTTATCATCCCGTCTACGCACCCTTTACACCCAAT
+
FFFFFFFFFFFFFFFFFFFFFFFFFFFFFFFFFFFFFFFFFFFFFFFFFFFFFFFFFFFFFFFFFFFFFFFFFFFFFFFFFFFFFFFFFFFFFFFF:FFFFFFFFFFFFFFFFFFFFFFFFFFFFFFFFFFFFFF:F:FFFFFFFFFFFFFF:FFFFFF:FF:FFFFFFFFFFFFFFFFFFFFFFFFFFFFFFFFFFFFFFFFF,FFF:FFFFFFFFFF:FFFF:FFFFF,:FFFFFFFFFFFFFFFF:F
@A00881:241:HJW2NDRXX:1:2129:17309:24956 2:N:0:CGAGAGAA+GATTGGAG
GGTAGCGGACTACTAGGGTATCTAATCCTGTTTGATACCCACACTTTCGAGCATCAGTGTCAGTTGCAGTCCAGTGAGCTGCCTTCGCAATCGGAGTTCTTCGTGATATCTAAGCATTTCACCGCTACACCACGAATTCCGCCCACCTCTACTGTACTCAAGACAGCCAGTATCAACTGCAATTTTACGGTTGAGCCGCAAACTTTCACAACTGACTTAACTGTCCACCTACGCTCCCTTTAAACCCAAT
+
FF,,FFFFF:FFFFFFFFFFFFFFFFFFFFFFFFFFFFFFFFFFFFFFFFFFFFFFFFFFFFFFFFFFFFFFFFFFFFFFFF:FFFFFFFFFFFFFFFFFFFFFFFFFFFFFF:FFFFFFFFFFFFFF:FFFFFFFFFFFFFFFFFFFFFFFFFFFF:FFFF:FFFF:,F,F,:FFFFFFFFFF,FFFF:FFFFFFFFF,FFFFFFFFFF:FFFFF:FFFFFFF:FFF:FF,FF,:FF,FFF:FF,FF:F
@A00881:241:HJW2NDRXX:1:2129:17635:25895 2:N:0:CGAGAGAA+GATTGGAG
GGTAGCGGACTACTAGGGTATCTAATCCTGTTTGATACCCACACTTTCGAGCATCAGTGTCAGTTGCAGTCCAGTGAGCTGCCTTCGCAATCGGAGTTCTTCGTGATATCTAAGCATTTCACCGCTACACCACGAGTTCCGCCCACCTCTACTGTACTCAAGACAGCCAGTATCAACTGCAATTTTACGGTTGAGCCGCAAACTTTCACAACTGACTTAACTGTCCACCTACGCTCCCTTGATACCCAAT
+
FFF,FFFFFF,FFFFFFF:,FFFFF,,FFFF,FFFFFFFFFFFFFFFFFFFFFFFFFFFFF:FFFFFFFFFFFFFFFFFFFFFFFFFFFFFFFFFFFFFFFFFFF::FFFFFFFFFF,FFFFFF::::FFFFFFF,FFFFFFF:FFF,:,FFFFF:FFFFFFFFFFFFFFFFFFF:FFF:FFFFF:FF::F,F,FFFFFFF,F,F::FFFFFFFFFFFF,FF:FF,FF:F,FFFFFFFFF,:,F,,,FFF
@A00881:241:HJW2NDRXX:1:2129:26332:26459 2:N:0:CGAGAGAA+GATTGGAG
GGTAGCGGACTACGTGGGTATCTAATCCTGTTCGATACCCACGCTTTCGTGCTTCAGCGTCAGTAGGGCGCCGGTATGCTGCCTTCGCAATCGGAGTTCTGCGTGATATCTATGCATTTCACCGCTACACCACGCATTCCGCATACTTCTCGCCCACTCAAGAACGACAGTTTCAACGGCACGACGGGGTTGAGCCCCGAATTTTTACTGCTGACTTGCTGTTCCGCCTACGCACCCTTTAAACCCAATA
+
FFFFFFFFFFFFFFFFFFFFFFFFFFFFFFFFFFFFFFFFFFFF:FFFFFFFFFFFFFFFFFFFFFFFFFFFFFFFFFFFFFFFFFFFFFFFFFFFFFFFFFFFFFFF:FFFFFFFF:FFFFFFFFFFFFFFFFFF:FFFFFFFFFFF:FFFFFFFFFFFF:FFFFFFFFFFFFFFFFFFFF:FFFFFFFFFFFFFFFFFFFFFFFFFFFFFFFFFFFFF:FFFFFFFF,F:FFFFFFFFFFFFFF:FF,
@A00881:241:HJW2NDRXX:1:2129:17038:26522 2:N:0:CGAGAGAA+GATTGGAG
GGTAGCGGACTACTAGGGTATCTAATCCTGTTTGCTCCCCACGCTTTCGAGCCTCAGCGTCAGTAAAAGCCCAGCAAGCCGCCTTCGCCACCGGTGTTCCTCCAAATATCTACGCATTTCACCGCTACACTTGGAATTCCGCTTGCCTCTGCTCCACTCAAGAAGAACAGTTTCAAAAGCAGGTTATGGGTTAAGCCCATAATTTTCACTTCTGACTTGCTCTCCCGCCTGCACTCCCTTTACACCCAGT
+
FF,,FFFFFFFFFFFFFFFFFFFFFFFFFFFFFFFFFFF:FFFFFFFFFFFFFFFFFFFFFFF,FFFFFFFFFFFFFFFFFFF:FFFFFFFFFFFF:FFFFFFFFFFFFFFFFFFFFFFF:FFFFFFFFFFFFFFFFFFFFF:FFFFFFFFFFFF:FFF:FFF,FFFF:FFFFFFFFFFFFFFFFFFFFFF:F,FFFFFFFF,FFFFFFFFFFF::FFF:F:FF:FFFFFFFFF,FF:,:F,FFFFFFFF
@A00881:241:HJW2NDRXX:1:2129:20690:26804 2:N:0:CGAGAGAA+GATTGGAG
GGTAGCGGACTACGAGGGTATCTAATCCTGTTTGCTCCCCACGCTTTCGCGCCTCAGCGTCAGTTACTGTCCAGCAATCCGCCTTCGCCACTGGTGTTCCTCCGTATATCTACGCATTTCACCGCTACACACGGAATTCCGATTGCCTCTCCAGCACTCAAGAACTACAGTTTCAAATGCAGGCCAGAGGTTGAGCCTCTGGTTTTCACATCTGACTTGCAGTCCCGCCTACACGCCCTTTACACCCAAT
+
FFFFFFFFFFFFFFFFFFFFFFFFFFFFFFFFFFFFFFFFFFFFFFFFFFFFFFFFFFFFFFFFFFFFFFFFFFFFFFFFFFFFFFFFFFFFFFFFFFFFFFFFFFFFFFFFFFFFFFFFFFFFFFFFFFFFFFF:FFFFFFFFFFFFFFFFFFFFFFFFFFFFFF:FFFFFFFF:FFFFFFFFFFFFFFFFF:FFFFFFFFFFFFF:FFFFFFFFFFFFFFFFFFFFFFFFFFFFFFF,FFFF:FFFF:
@A00881:241:HJW2NDRXX:1:2129:29143:27289 2:N:0:CGAGAGAA+GATTGGAG
GGTAGCGGACTACCTGGGTATCTAATCCTGTTCGATCCCCACACTTTCGTGCTTCAGCGTCAATCCCGCCTTGGTATGCTGCCTTCGCAATCGGTGTTCTGTGTAATATCTATGCATTTCACCGCTACACTACACATTCCGCATACCGCATCCGTATTCCAGCAATCCAGTATCAATGGCATATCACCGGTTAAGCCCGTACATTTCACCACTGACTTAAATTACAGCCTACGCACCCTTTAAACCCAAT
+
FFFFFFFFFFFFFFFFFFFFFFFFFFFFFFFFFFFFFFFFFFFFFFFFFFFFFFFFFFFFFFFFFFFFFFFFFFFFFFFFFFFFFFFFFFFFFFFFFFFFFFFFFFFFFFFFFFFFFFFFFFFFFFFFFFFFFFFFFFFFFFFFFFFFFFF:F:FFFFFFFFFFFFFFFFFFFFFFFFFFFFFFFFFFFFFFFFFFFFFF:FFFFF:FFFFFFF:,FF:FF:FFFFFFF::FF,FFFFFFFFFFFFFF:F
@A00881:241:HJW2NDRXX:1:2129:25572:27461 2:N:0:CGAGAGAA+GATTGGAG
GGTAGCGGACTACTGGGGTATCTAATCCTGTTTGCTCCCCACGCTTTCGAGCCTCAACGTCAGTTACCGTCCAGTAAGCCGCCTTCGCCACTGGTGTTCTTCCTAATATCTACGCATTTCACCGCTACACTAGGAATTCCGCTTACCTCTCCGGCACTCCAGCCAAACAGTTTCCAAAGCAGTCCCTGCGTTAAGCACAGGGCTTTCACTTCAGACTTGCCTCGCCGTCTACGCTCCCTTTACACCCAGT
+
FFFFFFFFFFFFFFFFFFFF:FFFFFFFFFFFFFFFFFFFFFFFFFFFFFFFFFFFFFFFFFFFFFFFFFFFFFFFFFFFFFFFFFFFFFFFFFFFFFF:FFFFFFFFFFFFFFFFFFFFFFFFFFFFFFFFFFFFFFFFFFFFFFFFFFFFFFFFFFFF:FFFFFFFFFF::FFFFFFF:FFFFFFFFFFFFFFFFFFFFFFFFFFFFFFF,FFFFFFFFFFFFFF:FFFFFFFFFFF::FF:FFFFFF
@A00881:241:HJW2NDRXX:1:2129:20473:27492 2:N:0:CGAGAGAA+GATTGGAG
GGTAGCGGACTACGGGGGTATCTAATCCTGTTCGATCCCCACGCTTTCGTGCTTCAGCGTCAGTTTCGCTATGGTATGCTGCCTTCGCAATCGGGGTTCTGCGTGATATCTATGCATTTCACCGCTACACCACGCATTCCGCATACCTCTTCCGAACTCCAGTCCCGCAGTTTCAATGGCAAGCGCACGGTTAAGCCGCACGTTTTCACCGCTGACTTGCGGGTCCGCCTACGCACCCTTTAAACCCAAT
+
FFFFFFFFFFFFFFFFFFFFFFFFFFFFFFFFFFFFFFFFFFFFFFFFFFFFFFFFFFFFFFFFFFFFFFFFFFFFFFFFFFFFFFFFFFFFFFFFFFFFFFFFFFFFFFFFFFFFFFFFFFFFFFFFFFFFFFFFFFFFFFFFFFFFFFFFFFFFFFFFFFFFFFFFFFFFFF:FFFFFFFFFFFFFFF:F:FFFFFFFFFFFFFFFFFFFFF:FFFFFFFFFFFFFFFFFFFFFFFFFFF:FFFFFFF
@A00881:241:HJW2NDRXX:1:2129:25608:27492 2:N:0:CGAGAGAA+GATTGGAG
GGTAGCGGACTACAAGGGTATCTAATCCTGTTTGCTCCCCACACTTTCGTGCCTCAATGTCAGTTATCGTCCAGAAAGTCGCCTTCGCCACTGGTGTTCCTCCTAATATCTACGCATTTCACCGCTACACTAGGAATTCCACTTTCCTCTCCGACACTCAAGGGAAGTAGTTTTGGTTGCAGTTCCTCAGTTAAGCCGAGGGATTTCACAACCACCTTGCTCCTCCATCTACGCACCCTTTACACCCAAT
+
FFFFFFFFFFFFFFFFFFFFFFFFFFFFFFFFFFFFFFFFFFFFFFFFFFFFFFFFFFFFFFFFFFFFFFFFFFFFFFFFFFFFFFFFFFFFFFFF:FFFFFFFFFFFFFFFFFFFFFFFFFFFFFFFFFFFFFFFFFFFFFFFFFFFFFFFFFFFFFFFFFFFFFF:FFFFFFFFFFFFFFFFF,FFFFFFFFFFFFFFFFFFFFFFF:FFFF,,FFFFFFFFFFF:FF:FFFFFFF:FFFFFFF:FFF
@A00881:241:HJW2NDRXX:1:2129:25644:27680 2:N:0:CGAGAGAA+GATTGGAG
GGTAGCGGACTACAGGGGTATCTAATCCTGTTTGATACCCGCACTTTCGAGCATCAACGTCAGTTACGGTCCAGCAGGCTGCCTTCGCAATCGGAGTTCTTCGTGATATCTATGCATTTCACCGCTACACCACGAATTCCGCCTGCCTATGCCGCACTCAAGGCCCCCAGTTTCAACTGCAATTCTACGGTTGAGCCGCAAACTTTCACAACTGACTTAAGGACCCGTCTACGCTCCCTTTAAACCCAAT
+
FFFFFFFFFFFFFFFFFFFFFFFFFFFFFFFFFFFFFFFFFFFFFFFFFFFFFFFFFFFFFFFFFFFFFFFFFFFFFFFFFFFFFFFFFFFFFFFFFFFFFFF:FF:FFFFFFFFFFFFFFFFFFFFFFFFFFFFFFFFFFFFFFFFFFFFFFFFFFFFFFFFFFFFFFFFFFFFFFFF:F:FFFFFFFFFFFFFFFFFFFFFFFFFFFFFFFFFFFFFFFFFFFF:FF:FFFFFFFF,FFFFFFFFF::
@A00881:241:HJW2NDRXX:1:2129:8477:27853 2:N:0:CGAGAGAA+GATTGGAG
GGTAGCGGACTACGCGGGTATCTAATCCTGTTTGATACCCGCACTTTCGAGCATCAACGTCAGTTACGGTCCAGCAGGCTGCCTTCGCAATCGGAGTTCTTCGTGATATCTATGCATTTCACCGCTACACCACGAATTCCGCCTGCCTATGCCGCACTCAAGGCCCCCAGTTTCAACTGCAATTCTACGGTTGAGCCGCAAACTTTCACAACTGACTTAAGGACCCGTCTACGCTCCCTTTAAACCCAAT
+
FFFFFFFFFFFFFFFFFFFFFFFFFFFFFFFFFFFFFFFFFFFFFFFFFFFFFFFFFFFFFFFFFFFFFFFFFFFFFFFFFFFFFFFFFFFFFFFFFFFFFFFFFFFFFFF:FFFFFFFFFFFFFFFFFFFFFFFFFFFFFFFFFFFFFFFFFFFFFFFFFFFFFFFFFFFFFFFFFFF,FFF:FFFFFFFFFFFFFFFFFFFFFFFFFFFFFFFFFF,FFFFFFFFFFFFFFFFFFFFFFFF,FFF:FF
@A00881:241:HJW2NDRXX:1:2129:5810:28119 2:N:0:CGAGAGAA+GATTGGAG
GGTAGCGGACTACGGGGGTATCTAATCCTGTTTGCTCCCCACGCTTTCGAGCCTCAGCGTCATTTACAGTCCAGTAAGCCGCCTTCGCCACTGGTGTTCCTCCTAATATCTACGCATTTCACCGCTACACTAGGAATTCCGCTTACCTCTCCTGCAATCCAGCTGCACAGTTTCCAAAGCAGTCCCATGGTTAAGCCTTGGGCTTTCACTTCTGACTTGCTCAGCCGCCTGCGCTCCCTTTACACCCAGT
+
FFFFFFFFF:FFFFFFFF::F:FFFFFFFF,FFFFFFFFFFF:FFFFFFFFFFFFFFFFFF,FFFFFFFFFFFFFF,FFFFFFFFFFFFF::FFFFF::F,F,FFFFFF:FFFFF,FF,F,FFFFFFF:FFFFFFF,FF:FFFFFFFFFFFFFFF:FFFFFF:FFF:FFF,F::,F:,FFFF:,FF,FFFFF,FFF:FFFFF,FFFFF:FFF:::F,FF,,:F,FFFFFFF:FF,FFF,FF,,:FFFFFF
@A00881:241:HJW2NDRXX:1:2129:16577:28166 2:N:0:CGAGAGAA+GATTGGAG
GGTAGCGGACTACGTGGGTATCTAATCCTGTTCGCTCCCCACGCCCTCGTGCCTCAGCGTCAATAGACGATTCGCGAGATGCCTTCGCAATCGGCGTTCTGAGTGATCTCTATGCATTTCACCGCTACACCACTCATTCCTCCCGCGGCATCGCCATTCCAGCCACACAGTATTGGAGGCACCCCCGACGTTGAGCGCCGGCATTTCACCTCCAACTTGCACGACCGCCTACGCACCCTTTAAACCCAAT
+
FFFFFFFFFFFFFFFFFFFFFFFFFFFFFFFFFFFFFFFFFFFFFFFFFFFFFFFFFFFFFFFFFFFFFFFFFFFFFFFFFFFFFFFFFFFFFFFFFFFFFFFFFFFFFFFFFFFFFFFFFFFFFFFFFFFFFFFFFFFFFFFFFFFFFFFFFFFFFFFF:FFFF:FFFFFFFFFFFFFFFFFFFFFFFFFFFFFFFFFFFFFF:FFF:FFFFF,FFFFFFFFFFFFFFFFFFF,FFFFF,FF,FFFFFF
@A00881:241:HJW2NDRXX:1:2129:15456:28197 2:N:0:CGAGAGAA+GATTGGAG
GGTAGCGGACTACGAGGGTATCTAATCCTGTTTGATACCCGCACTTTCGAGCATCAACGTCAGTTACGGTCCAGCAGGCTGCCTTCGCAATCGGAGTTCTTCGTGATATCTATGCATTTCACCGCTACACCACGAATTCCGCCTGCCTATGCCGCACTCAAGGCCCCCAGTTTCAACTGCAATTCTACGGTTGAGCCGCAAACTTTCACAACTGACTTAAGGACCCGTCTACGCTCCCTTTAAACCCAAT
+
FFFFFFFFFFFFFFFFFFFFFFFFFFFFFFFFFFFFFFFFFFFFFFFFFFFFFFFFFFFFFFFFFFFFFFFFFFFFFFFFFFFFFFFFFFFFFFFFFFFFFFFFFFFFFFFFFFFFFFFFFFFFFFFFFFFFFFFFFFFFFFFFFFF:FFFFFFFFFFFFFFFFFFFFFFFFFFFFFFFFFFFFFFFFFFFFFFFFFFFFFFFFFFFFFFFFFFFFFF:FFFFFFFFFFFFFFFFFFFFFFFFFFFFF:F
@A00881:241:HJW2NDRXX:1:2129:9164:28228 2:N:0:CGAGAGAA+GATTGGAG
GGTAGCGGACTACAAGGGTATCTAATCCTGTTCGCTCCCCACGCCCTCGTGCCTCAGCGTCAATAGACGATTCGCGAGATGCCTTCGCAATCGGCGTTCTGAGTGATCTCTATGCATTTCACCGCTACACCACTCATTCCTCCCGCGGCATCGCCATTCCAGCCACACAGTATTGGAGGCACCCCCGACGTTGAGCGCCGGCATTTCACCTCCAACTTGCACGACCGCCTACGCACCCTTTAAACCCAAT
+
FF,FFFFFFFFFFF:FFF:FFFFFFFFFFFFFFFFFFFFFFFFFFFFFFFFFFFFFFFFFFF:FFFFFFFFFFFFFFFFFFFFFFFFFFFFFFFFFFFFFFFFFFFF:FFF:FFFFFFFFFFFFFFFF:FF:F:F::FFFFFFFFFFFF::FFFF::FFFFFFFFFFFFFFFFFFFFFFFFF:FFFFFFFF:FFFFFFFFFF:FFFFF,FFFF:,:FFFFFFFF:FFF:F:FFF,FFFFF,FF,FFFF,,
@A00881:241:HJW2NDRXX:1:2129:20862:28667 2:N:0:CGAGAGAA+GATTGGAG
GGTAGCGGACTACGAGGGTATCTAATCCTGTTTGCTCCCCACGCTTTCGCGCCTCAGCGTCAGTTACTGTCCAGCAATCCGCCTTCGCCACTGGTGTTCCTCCGTATATCTACGCATTTCACCGCTACACACGGAATTCCGATTGCCTCTCCAGCACTCAAGAACTACAGTTTCAAATGCAGGCCAGAGGTTGAGCCTCTGGTTTTCACATCTGACTTGCAGTCCCGCCTACACGCCCTTTACACCCAAT
+
FFFFFFFFFFFFFFFFFFFFFFFFFFFFFFFFFFFFFFFFFFFFFFFFFFFFFFFFFFFFFFFFFFFFFFFFFFFFFFFFFFFFFFFFFFFFFFFFFFFFFFFFFFFFFFFFFFFFFFFFFFFFFFFFFFFFFFFFFFFFFFFFFFFFFFFFFFFFFFFFFFFFFFFFFFFFFFFFFFFFFFFFFFFFFFFFFFFFFFFFFFFFFFFFFFFFFFFFFFFFFFFFFFFFFFFF:FF:FFFFFFFFFFFFFF
@A00881:241:HJW2NDRXX:1:2129:29640:28808 2:N:0:CGAGAGAA+GATTGGAG
GGTAGCGGACTACCAGGGTATCTAATCCTGTTTGCTCCCCACGCTTTCGCGCCTCAGCGTCAGTTGCTGTCCAGCAGACCGCCTTCGCCACTGGTGTTCCTCCTAATATCTACGCATTTCACCGCTACACTAGGAATTCCGTCTGCCTCTCCAGTACTCAAGAAATACAGTTTCAAATGCAGTTCCGGAGTTAAGCCCCGGGATTTCACATCTGACTTGCATTCCCGCCTACACGCCCTTTACACCCAGT
+
FFFFFFFFFFFFFFFFFFFFFFFFFFFFFFFFFFFFFFFFFFFFFFFFFFFFF:FFFFFFF:FFFFFFF:FFFFFFFFFFFFFFFFFFFFFFFFFFFFFFFFFF,FFFFFFFFFFFFFFFFFFFFFFFFFF:FFFFFFFFFFFFFFFFFFFFFFF,FFFFFFFFFFFFFFFFFFFF:FFFFF:FFF:FF:FFFFFFFFFFFFFFFFFFFFFFFFFFFFFFFFFFFFFFFFFFFFFFFFFFFFFFFFFFFF
@A00881:241:HJW2NDRXX:1:2129:28375:29747 2:N:0:CGAGAGAA+GATTGGAG
GGTAGCGGACTACGGGGGTATCTAATCCTGTTCGCTCCCCACGCCCTCGTGCCTCAGCGTCAATAGACGATTCGCGAGATGCCTTCGCAATCGGCGTTCTGAGTGATCTCTATGCATTTCACCGCTACACCACTCATTCCTCCCGCGGCATCGCCATTCCAGCCACACAGTATTGGAGGCACCCCCGACGTTGAGCGCCGGCATTTCACCTCCAACTTGCACGACCGCCTACGCACCCTTTAAACCCAAT
+
FFFFFFFFFFFFFFFFFFFFFFFFFFFFFFFFFFFFFFFFFFFFFFFFFFFFFFFFFFFFFFFFFFFFFFFFFFFFFFFFFFFFFFFFFFFFFFFFFFFFFFFFFFFFFFFFFFFFFFFFFFFFFFFFFFFFFFFFFFFFFFFFFFFFFFFFFFFFFFFFFFFFFFFFFFF,FFFFFFFFFFFFFFFFFFFFFFFFFFFFFFFF,FFFFFFF:F,FFFFFFFFFFFFFFFFFFF:FFFFF:FFFFFFFFF
@A00881:241:HJW2NDRXX:1:2129:13621:30686 2:N:0:CGAGAGAA+GATTGGAG
GGTAGCGGACTACCAGGGTATCTAATCCTGTTTGCTCCCCACGCTTTCGCGCCTCAGCGTCAGTTGTCGTCCAGCAAGCCGCCTTCGCCACTGGTGTTCCTCCGTATATCTACGCATTTCACCGCTACACACGGAATTCCGCTTGCCTCTCCGATACTCAAGATAGACAGTTTCAAATGCAGTTTCCGGGTTGAGCCCGGAGATTTCACATCTGACTTGCCTACCCGCCTACGCGCCCTTTACACCCAGT
+
FFFFFFFFFFF:FFFFFFFFFFF:FFFFFFFFFFFFFFFFFFFFFFFFFFFFFFFFFFFFFFFFFFFFFFFFFFFFFFFFFFFFFFFFFFFFFFFFFFFFFFFFFFFFFFFFFFF:FFFFFFFFFFFFFFFFFFFFFFFFFFFFFFFFFFFFFFFFFFFFFFFFFFFFFFFFFFFFFFFFFFFFFFFFFFFFF:FFFFFFFF,FFFF,FFFFF:F:FFFFFFFFFFFFFFF,FFFFFFFFFFFFFFFFFF
@A00881:241:HJW2NDRXX:1:2129:19849:30702 2:N:0:CGAGAGAA+GATTGGAG
GGTAGCGGACTACGGGGGTATCTAATCCTGTTTGCTCCCCACGCTTTCGCGCCTCAGCGTCAGTTGTCGTCCAGCAAGCCGCCTTCGCCACTGGTGTTCCTCCGTATATCTACGCATTTCACCGCTACACACGGAATTCCGCTTGCCTCTCCGATACTCAAGATAGACAGTTTCAAATGCAGTTTCCGGGTTGAGCCCGGAGATTTCACATCTGACTTGCCTACCCGCCTACGCGCCCTTTACACCCAGT
+
FFFFFFFFFFFFFFFFFFF:FFFFFFFFFFFFFFFFFFFFFFFFFFFFFFFFFFFFFFFFFFFFFFFFFFFFFFFFFFFFFFFFFFFFFFFFFFFFFFFFFFFFFFFFFFFFFFFFFFFFFFFFFFFFFFFFFFFFFFFFFFFFFFFFFFFFFFFFFFFFFFFFFFFFFFFFFF:FFFFFFFFFFFFFFFFFFFFFFFFFFFF,FFFFFFFFFFFFFFFFFFFFFF:FFFFFFFFFFFF:FFFFFFFFF:
@A00881:241:HJW2NDRXX:1:2129:7735:31360 2:N:0:CGAGAGAA+GATTGGAG
GGTAGCGGACTACAAGGGTATCTAATCCTGTTTGATACCCGCACTTTCGAGCATCAACGTCAGTTACGGTCCAGCAGGCTGCCTTCGCAATCGGAGTTCTTCGTGATATCTATGCATTTCACCGCTACACCACGAATTCCGCCTGCCTATGCCGCACTCAAGGCCCCCAGTTTCAACTGCAATTCTACGGTTGAGCCGCAACCTTTCACAACTGACTTAAGGACCCGTCTAGGCTCCCTTTAAACCCAAT
+
FF:,FFFFF:FFFFFFFFFFFFFFFFFFFFFFFFFFFFFFFFFFFFFFF:FFFFF,:FFFF:FFFFFFFFFFFFFFFFFFFFFFFFFFFFFFFFFFFFFF:FFFFF:FFFF:FFFFF:FF:FFFFFFFFFFFFFF:FFFFFFFFFFF:F,FFFFF::FF,FFFF,FFFFF,FFFFFF:FFFFFF:FF:,FF:FFFF:FF,F,F,FF:F,FFFFF:,:FF,FFF,FFFF:FF,FFFF::,F,:FFFF,FFF
@A00881:241:HJW2NDRXX:1:2129:28239:32550 2:N:0:CGAGAGAA+GATTGGAG
GGTAGCGGACTACCGGGGTATCTAATCCCATTTGCTCCCCCGGCTTTCGTTCCTCAGCGTCACTAACGGCCCAGGAAAGCGCTTTCGCCACCGATGTTCCTCCTGATATCTACGCATTTCACCGCTACACCAGGAATTCCCTTTACCTCTACCGCATTCTAGTCAAGCCGTATCAAATGCCGCACCGGAGTTGAGCCCCGGGCTTTAACATCTGACTACCTTCACCGCCTACGAACGCTTTACGCCCAAT
+
FF,:FFFFFFFFFFFFFFF::FF,FFFFFFFFFFFFFFFFFFF:FFFFFF,FF::FFFFF:F,FFFFFFFFFFF,F:F:F:FF:FFF:F:F:FFFFF:FFFFFFFFFFFF::F:FF,FFF,FFFFFFF:F::FFFFFFFF:FFF:FFFFFFFFFF,FFFF,FFFF,FF,F,FFFFF,FFFFF,FFFFF,F:,FFFF,F:FFF,FF:,FFF,FFF:FFF,,,FFF,FFFFF,FFF,FF,,,F:FFF:FF,F
@A00881:241:HJW2NDRXX:1:2129:22905:32863 2:N:0:CGAGAGAA+GATTGGAG
GGTAGCGGACTACGTGGGTATCTAATCCTGTTTGCTCCCCACGCTTTCGCGCCTCAGCGTCAGTTGTCGTCCAGCAGGCCGCCTTCGCCACTGGTGTTCCTCCGTATATCTACGCATTTCACCGCTACACACGGAATTCCGCCTACCTCTCCGATACTCAAGATGAATAGTTTCAAATGCAGCCCCGGAGTTAAGCCCCGGTATTTCACATCTGACTTGTTCACCCGCCTACGCGCCCTTTACACCCAGT
+
FFFFFFFFFFFFFFFFFFFFFFFFFFFFFFFFFFFFFFFFFFFFFFFFFFFFFFFFFFFFFFFFFFFFFFFFFFFFFFFFFFFFFFFFFFFFFFFFFFFFFFFFFFFFFFFFFFFFFFFFFFFFFFFFFFFFFFF,FFFFFFFFFFFFFFFFFFFFFFFFFF,FFFFFFFFFFFFFFFFFFFFFFFFFFFF:FFFFFFFFFFFFFFFFFFFFFFFFFFFFFFFFFFFFFFFFFFFFFFFFFFFFFFFFFF
@A00881:241:HJW2NDRXX:1:2129:24442:32863 2:N:0:CGAGAGAA+GATTGGAG
GGTAGCGGACTACTCGGGTATCTAATCCTGTTCGCTCCCCACGCCCTCGTGCCTCAGCGTCAATAGACGATTCGCGAGATGCCTTCGCAATCGGCGTTCTGAGTGATCTCTATGCATTTCACCGCTACACCACTCATTCCTCCCGCGGCATCGCCCTTCCAGCCACACAGTATTGGCGGCACCCCCGACGTTGAGCGCCGGCCTTTCACCTCCAACTTGCACGACCGCCTACGCACCCGTTAAACCCACT
+
FF,:FFFFFFFFFFFFFFFFFFFFFFFFFFFFFFFFFFFFFFFFFFFFFFFFFFFFFFFFF:FFFFFFFFFFFFFFFFFFFFFFF:FFFFFFFFFFFFFFFFFFFFFFF:FFFFFF:FFFFFFFFFF::F::FFF,FFFFFFFFFFFFF,FFFFF,FFFFFFFF:FFF,F,F,FFF,:F:FFFFFFF,F,,FFFFFF:FFFF:FFFFFFFFFFF,F:FFFF,FF,FFF,FFFFF,,FF,FF,FFFFF:::
@A00881:241:HJW2NDRXX:1:2129:29297:33442 2:N:0:CGAGAGAA+GATTGGAG
GGTAGCGGACTACTAGGGTATCTAATCCTGTTTGATACCCGCACTTTCGAGCATCAACGTCAGTTACGGTCCAGCAGGCTGCCTTCGCAATCGGAGTTCTTCGTGATATCTATGCATTTCACCGCTACACCACGAATTCCGCCTGCCTATGCCGCACTCAAGGCCCCCAGTTTCAACTGCAATTCTACGGTTGAGCCGCAAACTTTCACAACTGACTTAAGGACCCGTCTACGCTCCCTTTAAACCCAAT
+
FFFFFFFFFFFFFFFFFFFFFFFFFFFFFFFFFFFF,FFFFFFFFFFFFFFFFFFF:FFFFFFFFFFFFFFFFFFFFFFFFFFFFFFFFFFFFFFFFFFFFFFFFFFFFFFFFFF:FFFFFFFFFFFFFFFFFFFF:FFFFFFFFFFFFFFFFFFFFFFFFFFFFFFFFFFFFFFFFFFF,FFFFFFFFFFFFFFFF:FFFFFFFFFFFFFF,FFFF:FFFFFF:FFFFF:FFFFFFFFFFFFFF:FFFF
@A00881:241:HJW2NDRXX:1:2129:21866:34131 2:N:0:CGAGAGAA+GATTGGAG
GGTAGCGGACTACCTGGGTATCTAATCCTGTTTGCTCCCCACACTTTCGTGCCTCAACGTCAGTTACAGTCCAGAAAGCCGCCTTCGCCACTGGTGTTCCTCCTAATATCTACGCATTTCACCGCTACACTAGGAATTCCGCTTACCTCTCCTGCACTCTAGCATTACAGTTTCAGATGCAGTCCTAAAGTTAAGCTCTAGGTTTTCACATCTGACTTGCAACGCCGTCTACTCGCCCTTTACACCCAGT
+
FFFFFFFFFFFFFFFFFFFFFFFFFFFFFFFFFFFFFFFFFFFFFFFFFFFFFFFFFFFFFFFFFFFFFFFFFFFFFFFFFFFFFFFFFFFFFFFFFFFFFFFFFFFFFFFFFFFFFFFFFFFFFFFFFF:FFFFFFFFF:FFFFFFFFFFFFFFFFFFFFFFFFFFFFFFFFFFFFFFFFFFFFFFF:FFFFFFFFFFFFFFF:FFFFFFFFFFFFFFFFFFFFFFFFFFFFF,FFFFFFFFFFFFFFF
@A00881:241:HJW2NDRXX:1:2129:29125:34929 2:N:0:CGAGAGAA+GATTGGAG
GGTAGCGGACTACTGGGGTATCTAATCCTGTTTGCTCCCCACGCCTTCGAGCCTCAACGTCAGTTGCCGTCCAGTAAGCCGCCTTCGCCACTGGTGTTCCTCCTAATATCTACGCATTTCACCGCTACACTAGGAATTCCGCTTACCTCTCCGGCACTCCAGCCGATCAGTTTCCAGAGCAGCTCCGGGGTTGAGCCCCGGCATTTCACTCCAGACTTGGCCGGCCGTCTACGCTCCCTTTACACCCAGT
+
FFFFFFFFFFFFFFFFFFFFFFFFFFFFFFFFFFFFFFFFFFFFFFFFFFFFFFFFFFFFFFFFFFFFFFFFFFFFFFFFFFFFFFFFFFFFFFFFFFFFFFFFFFFFFFFFFFFFFFFFFFFFFFFFFFFFFFFFFFFFFFFFFFFFFFFFFFFFFFFFFFFFFFFFFFFFFFFFFFFFFFFFFFFFFFFFFFFFFFFFFFFFFFFFFFFFFFFFFFFFFFFFFFFFFFFFFFFFFFFF,FFFFFFFFF
@A00881:241:HJW2NDRXX:1:2129:5348:35149 2:N:0:CGAGAGAA+GATTGGAG
GGTAGCGGACTACTTGGGTATCTAATCCTGTTCGATCCCCACGCTTTCGTGCCTCAGCGTCAGACAGAAGCCGGTATGCTGCCTTCGCAATCGGAGTTCTTCGCGATATCTAAGCATTTCACCGCTACACCGCGAATTCCGCATACTTCTCTTCCTCTCGAGCATCCCAGTTTCACCCGCTGGCCGGGGTTGAGCCCCGGGCTTTGACGGCTGACTTAAGACGCGGCCTACGCACCCTTTCAACCCAATA
+
FFFFFFFFFFFFFFFFFFFFFFFFFFFFFFFFFFFFFFFFFFFFFFFFFFFFFFFFFFFFFFFFF:FFFFFFFFFFFFFFFFFFFFFFFFFFFFFFFFFFFFFFFFFFFFFFFFF:FFFFFFF:FFFFFFFFFFF:FFFFFF:FFFFFFFFFFFFFFFFFFFFFFFFFFFFFFFF,FFFFFFFFFFFFFFFFFFFFFFFFFFFFFFFF:FFFFFF:FF,FFFFFFFFFFF:FFF:FFF:FFFF,FFF,FF
@A00881:241:HJW2NDRXX:1:2130:19217:1548 2:N:0:CGAGAGAA+GATTGGAG
GGTAGCGGACTACATGGGTATCTAATCCTGTTTGCTCCCCACGCTTTCGAGCCTCAACGTCAGTTACAGTCCAGTAAGCCGCCTTCGCCACCGGTGTTCCTCCTAATATCTACGCATTTCACCGCTACACTAGGAATTCCGCTTACCTCTCCTGTACTCCAGCCATACAGTTTCCAGAGCAGTCCCGCAGTTGGGCCGCGGCCTTTCACTCCAGACTTGCATCGCCGTCTGCGCTCCCTTTACACCCAGT
+
FFFFFFFFFFFFFFFFFFFFFFFFFFFFFFFFFFFFFFFFFFFFFFFFFFFFFFFFFFFFFFFFFFFFFFFFFFFFFFFFFFFFFFFFFFFFFFFFFFFFFFFFFFFFFFFFFFFFFFFFFFFFFFFFFFFFFFFFFFFFFFFFFFFFFFFFFFFFFFFFFFFFF:FFFFFFFFFFFFFFFFFFFFFFFFFFFFFFFFFFFFFFFFFFFFFFFF:FFFFF:FFFFFFFFFFFFFFFFFFFFFFFFFFFFF
@A00881:241:HJW2NDRXX:1:2130:6253:1767 2:N:0:CGAGAGAA+GATTGGAG
GGTAGCGGACTACCAGGGTATCTAATCCTGTTTGCTCCCCACGCTTTCGCGCCTCAGCGTCAGTTGTCGTCCAGCAAGCCGCCTTCGCCACTGGTGTTCCTCCGTATATCTACGCATTTCACCGCTACACACGGAATTCCGCTTGCCTCTCCGATACTCAAGACACACAGTTTCAAATGCAGTTTCCGGGTTGAGCCCGGAGATTTCACATCTGACTTGCATGCCCGCCTACGCGCCCTTTACACCCAGT
+
FFFFFFFFFFFFFFFFFFFFFFFFFFFFFFFFFFFFFFFFFFFFFFFFFFFFF:FFFFF:FFFFFFFFFFFFFFFFFFFFFFFFFFFFFFFFFFFFFFFFFFFFFFFFFFFFFFFFFFFFFFFFFFFFFFFFFFF:FFFFFFFFFFFFFFFFFFFFFFFFF:FFFFFFFFFFFF::FFFFFFFFFF:FFF:FFFFFFFF,FFFFFFFFFFFFF:FFFF:FFF:FFFFFF:,FFF:FFFF:FFFFFFFFFF
@A00881:241:HJW2NDRXX:1:2130:25364:1767 2:N:0:CGAGAGAA+GATTGGAG
GGTAGCGGACTACACGGGTATCTAATCCTGTTTGCTCCCCACGCTTTCGAGCCTCAACGTCAGTTACCGTCCAGTAAGCCGCCTTCGCCACTGGTGTTCCTCCTAATATCTACGCATTTCACCGCTACACTAGGAATTCCGCTTACCTCTCCGGCACTCTAGAACAACAGTTTCCAATGCAGTCCTGGGGTTAAGCCCCAGCCTTTCACATCAGACTTGCTCTTCCGTCTACGCTCCCTTTACACCCAGT
+
FFFFFFFFFFFFFFFFFFFFFFFFFFFFFFFFFFFFFFFFFFFFFFFFFFFFFFFFFFFFFFFFFFFFFFFFFFFFFFFFFFFFFFFFFFFFFFFFFFFFFFFFFFFFFFFFFFFFFFFFFFFFFFF:FFF,FFFFFFFFFFFFFFFFFFFFFFFFFFFFFFFFFFFFFFFFF:FFFFF:FFFFFFFFFFFF,FF:FFF:FFF,FFFFFFFFF:FF:FFFFFFFFFFFFF:FFFFFFF,FF,FFFFFFFF
@A00881:241:HJW2NDRXX:1:2130:28113:1861 2:N:0:CGAGAGAA+GATTGGAG
GGTAGCGGACTACGTGGGTATCTAATCCTGTTTGCTCCCCACGCTTTCGTGCCTCAGTGTCAGTTACAGTCCAGTGAACCGCCTTCGCCGCTGGTGTTCTTCCTAATATCTACGCATTCCACCGCTACACTAGGAATTCCGTTCACCCCTCCTGCACTCAAGCCCAGCAGTTTTGGTAGTAGCGCCGAAGTTAAGCCCCGGAATTACGCTACCAACTTGCCGAACCACCTACGCACCCTTTACGCCCAGT
+
FFFFFFFFFFFFFFFFFFFFFFFFFFFFFFFFFFFFFFFFFFFFFFFFFFFFFFFFFFFFFFFFFFFFFFFFFFFFFFFFFFFFFFFFFFFFFFFFFFFFFFFFFFFFFFFFFFFFFFFFFFFFFFFFFFFFFFFFFFFFFFFFFFFFFFFFFF:FFFFFFFFFFFFFFFF,FFFFF:FFFFFFFF:FFF:FFFFFFFFFFF:FFFFFFFFFFFFFFFFFFFFFFFFFF::F:FFFFF:FF:FFFFFFFF
@A00881:241:HJW2NDRXX:1:2130:19425:3537 2:N:0:CGAGAGAA+GATTGGAG
GGTAGCGGACTACCAGGGTATCTAATCCTGTTTGCTCCCCACGCTTTCGCGCCTCAGCGTCAGTTGTCGTCCAGCAAGCCGCCTTCGCCACTGGTGTTCCTCCGTATATCTACGCATTTCACCGCTACACACGGAATTCCGCTTGCCTCTCCGATACTCAAGACATACAGTTTCAAATGCAGTTTCCGGGTTGAGCCCGGAGATTTCACATCTGACTTGCATGCCCGCCTACGCGCCCTTTACACCCAGT
+
FFFFFFFFFFFFFFFFFFFFFFFFFFFFFFFFFFFFFFFFFFFFFFFFFFFFFFFFFFFFFFFFFFFFFFFFFFFFFFFFFFFFFFFFFFFFFFFFFFFFFFFFFFFFFFFFFFFFFFFFFFFFFFFFFFFFFFFFFFFFFFFFFFFFFFFFFF:FFFFFFFFFFFFFFFFFFFFFFFFFFFFFFFFFFFFFFFFF:FFFFFFFFFFFFFFFFFFFFFFF:FFFFFFFFFFFFFFFFFFFFFFFFFFFFF
@A00881:241:HJW2NDRXX:1:2130:30210:4116 2:N:0:CGAGAGAA+GATTGGAG
GGTAGCGGACTACCGGGGTATCTAATCCTGTTTGCTCCCCACGCTTTCGTGCCTCAGTGTCAGTTACAGTCCCGTGAATCGCCTTCGCCGCTGGTGTTCCTCCTAATATCTACGCATTCCACCGCTACACTAGGAATTCCATTCACCCCTCCTGCACTCAAGCCCGGCAGTTTTGGTAGTAGTTCCGAAGTTGAGCCCCGGAATTACGCTACCAACTTGCCAAACCACCTACGCACCCTTTACGCCCAGT
+
FFFFFFFFFFFFFFFFFFFFFFFFFFFFFFFFFF:FFFFFFFFFFFFFFFFFFFFFFFFFFFFF,FFFFFFF,FFFFF:FFFFFFFFFF::,FFFF:FF,,FFFFFFFFFFF:FFFFFFFFFFFFFFFFF:FFFFFFFF:F:FFFFF:FFFFFFFFFFFFFFFFFF,FFFFFFF:,FFFFFFFFFFFFFFFF:FFFFFFF:FFFFFFFFF:FFFFF,:FF:FF:FFFFF,FF,FFF:FFFFFF::FF:FF
@A00881:241:HJW2NDRXX:1:2130:12165:4335 2:N:0:CGAGAGAA+GATTGGAG
GGTAGCGGACTACCGGGGTATCTAATCCTGTTCGATCCCCACACTTTCGTGCTTCAGCGTCAATCCCGCCTTGGTATGCTGCCTTCGCAATCGGTGTTCTGTGTAATATCTATGCATTTCACCGCTACACTACACATTCCGCATACCGCATCCGTATTCCAGCAATCCAGTATCAATGGCATATCACCGGTTAAGCCCGTACATTTCACCACTGACTTAAATTACAGCCTACGCACCCTTTAAACCCAAT
+
FFFFFFFFFFFFFFFFFFFFFFFFFFFFFFFFFFFFFFFFFFFFFFFFFFFFFFFFFFFFFFFFFFFFFFFFFFFFFFFFFFFFFF:FFFFFFFFF:FFFFFFFFFFFFFFFFFFFFFFFFFFFFFFFFFFFFFFFFFFFFFFFFFFFFFFFFFFFFFFFFF:FFFFF,FFFF:FFFFFFFF:FFFFFFFFFFFFFFFFFFFFFFFFFFFFFFFFFFFFF:FFFFF:FFFFFFFFFFFFF,FFFFFFFFF
@A00881:241:HJW2NDRXX:1:2130:29803:5854 2:N:0:CGAGAGAA+GATTGGAG
GGTAGCGGACTACCTGGGTATCTAATCCTGTTTGCTCCCCACACTTTCGTGCCTCAACGTCAGTTTCTGTCCAGAAAGTCGCCTTCGCCACTGGTGTTCCTCCTAATATCTACGCATTTCACCGCTACACTAGGAATTCCACTTTCCTCTCCTGCACTCAAGATGAATAGTTTTAGTTGCAGTTCCTCAGTTGAGCCGAGGGGTTTCACAACCAACTTGACTTCCCGTCTACGCACCCTTTACACCCAAT
+
FFFFFFFFFFFFFFFFFFFFFFFFFFFFFFFFFFFFFFFFFFFFFFFFFFFFFFFFFFFFFFFFFFFFFFFFFFFFFFFFFFFFFFFFFFFFFFFFFFFFFFFFFFFFFFFFFF:FFFFFFFFFFFFFFFFFFFFFFFFFFFFFFF:FFFFFFFFFFFFFFFFFFFFFFFFFFFFFFFFFFFFFFFFFFFFFFFFFFFFFFFFFF:FFFF,FFFF,FF,FFF:FFF,FFFFFFFFFFFFFFFF:FFF::F
@A00881:241:HJW2NDRXX:1:2130:5113:5963 2:N:0:CGAGAGAA+GATTGGAG
GGTAGCGGACTACGTGGGTATCTAATCCTGTTCGATCCCCACACTTTCGTACTTCAGCGTCAATCCCGCCTTGGTATGCTGCCTTCGCAATCGGTGTTCTGTGTAATATCTATGCATTTCACCGCTACACTACACATTCCGCATACCGCATCCGTATTCCAGCAATCCAGTATCAATGGCATATCACCGGTTAAGCCCGTACATTTCACCACTGACTTAAATTACAGCCTACGCACCCTTTAAACCCAAT
+
FFFFFFFFFFFFFFFFFFFFFFFFFFFFFFFFFFFFFFFFFFFFFFFFFFFFFFFFFFFFFFFFFFFFFFFFFFFFFFFFFFFFFFFFFFFFFFFFFFFFFFFFFFFFFFFFFFFFFFFFFFFFFFFFFF:FFFFFFFFFFFFFFFFFFFFFFFFFFFFFFFFFFFFFFFFFFFFFFFFF:FFFFFFFFFFFF,FFFFFFFFFFFFFFFFFFFFFFFFFFFFFFFFFFFFFFFFF:F:FF:FFFF,FFFF
@A00881:241:HJW2NDRXX:1:2130:18403:6120 2:N:0:CGAGAGAA+GATTGGAG
GGTAGCGGACTACTCGGGTATCTAATCCTGTTTGCTCCCCACGCTTTCGTGCCTCAGTGTCAGTTACAGTCCAGCAGATCGCCTTCGCCACCGGTGTTCTTCCCAATATCTACGCATTCCACCGCTACACTGGGAATTCCATCTGCCCCTCCGGCACTCAAGTCCTGCAGTTTTGGTAGTAGTTCCGAAGTTGAGCCCCGGGATTACGCTACCACCTTGCAAGACCACCTACGCACCCTGTACGCCCAGT
+
FF:,FFFFF,FFFFFFFFFFFFFFFFF:FFFFFFFFFFFFFFFFFFFFFFFFFFFFFFFF:FFFF,FFFFFFFFFFFFFFFFF,FFFF:FFF:FFF:FF::F:F,FFF:F:F:FFFFFF::FFFFFFFFFFFFFFFFFFF:FFF:FFFFFFF,F:FF:FFFFFFFFF:,F::,:FF,FFFFF:FF::F,FFFFFFFF:FFFF,,,FFFFF,:FF,FF,FF,F:F:FF:FFFFFFFF:FF:FFFF:FFFFF
@A00881:241:HJW2NDRXX:1:2130:24758:6417 2:N:0:CGAGAGAA+GATTGGAG
GGTAGCGGACTACCAGGGTATCTAATCCTGTTTGATACCCGCACTTTCGAGCATCAACGTCAGTTACGGTCCAGCAGGCTGCCTTCGCAATCGGAGTTCTTCGTGATATCTATGCATTTCACCGCTACACCACGAATTCCGCCTGCCTATGCCGCACTCAAGGCCCCCAGTTTCAACTGCAATTCTACGGTTGAGCCGCAAACTTTCACAACTGACTTAAGGACCCGTCTACGCTCCCTTTAAACCCAAT
+
FFFFFFFFFFFFFFFFFFFFFFFFFFFFFFFFFFFFFFFFFFFFFFFFFFFFFFFFFFFFFFFFFFFFFFFFFFFFFFFFFFFFFFFFFFFFFFFFFFFFFFFFFFFFFFFFFFFFFFFFFFFFFFFFFFFFFFFFFFFFFFFFFFFFFFFFFFFFFFFF:FFFFFFFFFFFFFFFFFF:FFFFFFFFFFFFF,FFFFFFFFFFFFFFFFFFFFFFFFFFFFFFFF::FFFFFFFFFFFFFFFFFFFF:F
@A00881:241:HJW2NDRXX:1:2130:10059:7075 2:N:0:CGAGAGAA+GATTGGAG
GGTAGCGGACTACAAGGGTATCTAATCCTGTTTGCTACCCACGCTTTCGTGCTTCAGCGTCAGTTGGGCGCCGGTATGCTGCCTTCGCAATCGGAGTTCTGCGTGATATCTATGCATTTCACCGCTACACCGCGCATTCCGCGTACTTCTCGCCAACTCAAGTCTGCCAGTTTCAACGGCTCGACGGGGTTGAGCCCCGCAATTTTACCGCTGACTTAACGGACCGCCTACGCACCCTTTAAACCCAATA
+
FFF:FFFFFFFFFFFFFFF:FFFFFFFFFFFFFFFFFFFFFFFFFFFFFFFFFFFFFFFFFFFFFFFFFFFFFF,FFFFFFFFFFFFFFFFFFFFFFFFFFFFFFFFF:FFFFFF:,FFF,FFFFFFFFFFFFFFF,FFFFFFFFF,FFFFFFF,F:FFFFF:F:FFFFF,FFF,FFFFF,FF,F,FFFF,FFFF,FFFF:F,F:F:FFF::FFFF,F,FFFFF:FFF:FFFFFFFFF:F,::::F,F:F
@A00881:241:HJW2NDRXX:1:2130:20030:7153 2:N:0:CGAGAGAA+GATTGGAG
GGTAGCGGACTACCAGGGTATCTAATCCTGTTTGATACCCGCACTTTCGAGCATCAACGTCAGTTACGGTCCAGCAGGCTGCCTTCGCAATCGGAGTTCTTCGTGATATCTATGCATTTCACCGCTACACCACGAATTCCGCCTGCCTATGCCGCACTCAAGGCCCCCAGTTTCAACTGCAATTCTACGGTTGAGCCGCAAACTTTCACAACTGACTTAAGGACCCGTCTACGCTCCCTTTAAACCCAAT
+
FFFFFFFFFFFFFFFFFFFFFFFFFFFFFFFFFFFFFFFFFFFFFFFFFFFFFFFFFFFFFFFFFFFFFFFFFFFFF:FFFFFFFFFFFFFFFFFFFFFFFFFFFFFFFFFFFFFFFFFFFFFFFFFFFFFFFFFFFFFFFFFFFFFFFFFFFFFFFFFFFFFFFFFF:FFFFFFFFFF:FFFFFFFFFFFFFFFFFFFF:FFFFFFFFFFFFFFFFFFFFFFFFFFFFFFF:FFFFF,FFFFFFFFFFF
@A00881:241:HJW2NDRXX:1:2130:20157:7373 2:N:0:CGAGAGAA+GATTGGAG
GGTAGCGGACTACCAGGGTATCTAATCCTGTTTGATACCCGCACTTTCGAGCATCAACGTCAGTTACGGTCCAGCAGGCTGCCTTCGCAATCGGAGTTCTTCGTGATATCTATGCATTTCACCGCTACACCACGAATTCCGCCTGCCTATGCCGCACTCAAGGCCCCCAGTTTCAACTGCAATTCTACGGTTGAGCCGCAAACTTTCACAACTGACTTAAGGACCCGTCTACGCTCCCTTTAAACCCAAT
+
FFFFFFFFFFFFFFFFFFFFFFFFFFFFFFFFFFFFFFFFFFFFFFFFFFFFFFFFFFFFFFFFFFFFFFFFFFFFFFFFFFFFFFFFFFFFFFFFFFFFFFFFFFFFFFFFFFFFFFFFFFFFFFFFFFFFFFFFFFFFFFFFFFFFFFFFFFFFFFFFF:FFFFFFFFFFFF:FFFF:FFFFFFFFFFFFF:FFFFFFFFFFFFFFFFFFFFFFFFFFFFFFFF:FFFFFFFFFFFFF:FFFFFFFFF
@A00881:241:HJW2NDRXX:1:2130:29215:7842 2:N:0:CGAGAGAA+GATTGGAG
GGTAGCGGACTACGTGGGTATCTAATCCTGTTTGATACCCGCACTTTCGAGCATCAACGTCAGTTACGGTCCAGCAGGCTGCCTTCGCAATCGGAGTTCTTCGTGATATCTATGCATTTCACCGCTACACCACGAATTCCGCCTGCCTATGCCGCACTCAAGGCCCCCAGTTTCAACTGCAATTCTACGGTTGAGCCGCAAACTTTCACAACTGACTTAAGGACCCGTCTACGCTCCCTTTAAACCCAAT
+
FFFFFFFFFFFFFFFFFFFFFFFFFFFFFFFFFFFFFFFFFFFFFFFFFFFFFFFFFFFFFFFFFFFFFFFFFFFFFFFFFFFFFFFFFFFFFFFFFFFFFFFFFFFFFFFFFFFFFFFFFFFFFFFFFFFFFFFFFFFFFFFFFFFFFFFFFFFFFFFFFFFFFFFFFFFFFFFFFFFFFFFFFFFFFFFFFFFFFFFF:FFFFFFFFFFFFFFFF:FFFFFFFFFF:FFFFFFFFF:F:FFFFFFFF:
@A00881:241:HJW2NDRXX:1:2130:27109:8015 2:N:0:CGAGAGAA+GATTGGAG
GGTAGCGGACTACTGGGGTATCTAATCCTGTTTGATACCCGCACTTTCGAGCATCAACGTCAGTTACGGTCCAGCAGGCTGCCTTCGCAATCGGAGTTCTTCGTGATATCTATGCATTTCACCGCTACACCACGAATTCCGCCTGCCTATGCCGCACTCAAGGCCCCCAGTTTCAACTGCAATTCTACGGTTGAGCCGCAAACTTTCACAACTGACTTAAGGACCCGTCTACGCTCCCTTTAAACCCAAT
+
FFFFFFFFFFFFFFFFFFFFFFFFFFFFFFFFFFFFFFFFFFFFFFFFFFFFFFFFFFFFFFFFFFFFFFFFFFFFFFFFFFFFFFFFFFFFFFFFFFFFFFFFFFFFFFFFFFFFFFFFFFFFFFFFFFFFFFFFFFFFFFFFFFFF:FFFFFFFFFFFFFFFFFFFFFFFFFFFFFF:FFFFFF:FFFFFFFFFFFFF:FF:FFFFFF:FF:FFFFFFF:FFFFFFF:FFFFFFFFFF:FFFFFF:FF
@A00881:241:HJW2NDRXX:1:2130:29677:8140 2:N:0:CGAGAGAA+GATTGGAG
GGTAGCGGACTACCTGGGTATCTAATCCTGTTCGATCCCCACGCTTTCGTGCCTCAGCGTCAGTCAGGAGCCGGTACGCTGCCTTCGCAATCGGAGTTCTGCGCGATATCTATGCATTTCACCGCTACACCGCGCATTCCGCGTACTTCTCTCCCACTCTAGCGTCACAGTCACAACGGCCGGCCGGGGTTGAGCCCCGACATTTTACCGCTGTCTTACAACACCGCCTGCGCACCCTTTAAACCCAATA
+
FFFFFFFFFFFFFFFFFFFFFFFFFFFFFFFFFFFFFFFFFFFFFFFFFFFFFFFFFFFFFFFFFFFFFFFFFFFFFFFFFFFFFFFFFFFFFFFFFFFFFFFFFFFFFFFFFFFFFFFFFFFFFFFFFFFFFFFFFFFFFFFFFFFFFFFFFFFFFFFFFFFFFFFFFFFFFFFFFFFFFFFFFFFFFFFFFFFFFFFFFFFFFFFFFFFFFFFFFFFFFFFFFFFFFFFFFFFFFFFF:FFFFFFFF:
@A00881:241:HJW2NDRXX:1:2130:7979:8234 2:N:0:CGAGAGAA+GATTGGAG
GGTAGCGGACTACGGGGGTATCTAATCCTGTTTGCTCCCCACGCTTTCGAGCCTCAGTGTCAGTTACTGTCCAGTAAGCCGCCTTCGCCACCGGTGTTCCTCCTAATATCTACGCATTTCACCGCTACACTAGGAATTCCGCTTACCTCTCCAGCACTCCAGCTACATAGTTTCAAAGGCATGCCCACAGTTGAGCCGTGGGGTTTCACCTCTGACTTACATTGCCACCTACGCTCCCTTTACACCCAGT
+
FFFFFFFFFFFFFFFFFFFFFFFFFFFFFFFFFFFFFFFFFFFFFFFFFFFFFFFFFFFFFFFFFFFFFFFFFFFF:FFFFFFFFFFFFFFFFFFF:FFFFFFFFFFFFFFFFFFFFFFFFFFFFFFFFFFFFFFFFFFFFFFFFFF:F,FFFFFFFFFFFFFF:FFFFF::FFFFFFFFFFFFFF:FFF::FF:FF:FFFFFF:F:FFFFFFF,FFFFF,FFFFFFFFFF:FFFFFFF:FF:FFFFFFF
@A00881:241:HJW2NDRXX:1:2130:32588:8453 2:N:0:CGAGAGAA+GATTGGAG
GGTAGCGGACTACCTGGGTATCTAATCCTGTTTGCTCCCCACGCTTTCGCGCCTCAGCGTCAGTTACTGTCCAGCAATCCGCCTTCGCCACTGGTGTTCCTCCGTATATCTACGCATTTCACCGCTACACACGGAATTCCGATTGCCTCTCCAGCACTCAAGAACTACAGTTTCAAATGCAGGCCAGAGGTTGAGCCTCTGGTTTTCACATCTGACTTGCAGTCCCGCCTACACGCCCTTTACACCCAAT
+
FFFFFFFFFFFFFFFFFFFFFFFFFFFFFFFFFFFFFFFFFFFFFFFFFFFFFFFFFFFFFFFFFFFFFFFFFFFFFFFFFFFFFFFFFFFFFFFFFFFFFFFFFFFFFFFFFFFFFFFFFFFFFFFFFFFFFFF:FFFFFFFFFFFFFFFFFFFFFFFFFFFFFFFFFFFFFFFFFFFFFFFFFFFFFFFFFFFFFFFF:FFFFFF:FFFFFFFFFFF:FFF:FFFFFFF,FF:FFFFFFFFFFFFFFF
@A00881:241:HJW2NDRXX:1:2130:27362:8735 2:N:0:CGAGAGAA+GATTGGAG
GGTAGCGGACTACAAGGGTATCTAATCCTGTTTGCTCCCCACGCTTTCGAGCCTCAGCGTCAGTAAAAGCCCAGCAAGCAGCCTTCGCCACCGGTGTTCCTCCAAATATCTACGCATTTCACCGCTACACATGGAATTCCGCTGGCCTCTGCTCCACTCAAGACAAACAGTTTCAAAAGCAGGTTATGGGTTAAGCCCATAATTTTCACTTCTGACTTGCTTTACCGCCTGCACTCCCTTTACACCCAGT
+
F:FF::FFFFFFF:FFFFFFFFFFFFFFFFFFFFFF:FFFFF:FFFFFFFFF:FFFF,FFFFFFF,FFF,FFFFF:FFF,FFFFFFFF:F:FFF,FFFFFFFFF,FFFFFFF:FFFFFFFFFFFFFFFFF,F:FFFFFFFFFF,,FFFFFFFFF,FFFFFFFF,FFFFFFF:FFFFFFFF:,,FFF::FFFF,FFFFF::,FFFFFFFF:FFFFFF:F,FFFF,,F,FFF,F:FFFFFFFF,F:FFFF,:
@A00881:241:HJW2NDRXX:1:2130:28899:8797 2:N:0:CGAGAGAA+GATTGGAG
GGTAGCGGACTACTTGGGTATCTAATCCTGTTTGCTCCCCACGCCCTCGTGCCTCAGCGTCAATAGACGATTCGCGAGATGCCTTCGCAATCGGCGTTCTGAGTGATCTCTATGCATTTCACCGCTACACCACTCATTCCTCCCGCGGCATCGCCATTCCAGCCACACAGTATTGGAGGCACCCCCGACGTTGAGCGCCGGCATTTCACCTCCAACTTGCACGACCGCCTACGCACCCTTTAAACCCAAT
+
FFFFFFFFFFFFFFFFFFFFFFFFFFFFFFFFFFFFFFFFFFFFFFFFFFFFFFFFFFFFFFFFFFFFFFFFFFFFFFFFFFFFFFFFFFFFFFFFFFFFFFFFFFFFFFFFFFFFFFFFFFFFFFFFFFFFFFFFFFFFFFFFFFFFFFFFFFFFFFFFFFFFFFFFFFFFFFFFFFFFFFFFFFFFFFFFFFFFFFFFFFFFFFFFFFFFFFFFFFFFFFFFFFFFFFFFFFFFFFFFFF::FFFF,F
@A00881:241:HJW2NDRXX:1:2130:13973:9220 2:N:0:CGAGAGAA+GATTGGAG
GGTAGCGGACTACCTGGGTATCTAATCCTGTTTGCTCCCCACACTTTCGTGCCTCAACGTCAGTTTCTGTCCAGAAAGTCGCCTTCGCCACCGGTGTTCCTCCTAATATCTACGCATTTCACCGCTACACTAGGAATTCCACTTTCCTCTCCAGTACTCAAGGGAAGTAGTTTTAGCTGCAGTTCCTCAGTTAAGCCGAGGGATTTCACAACTAACTTGCTTCTCCGTCTACGCACCCTTTACACCCAAT
+
FFFFFFFFFFF:FFFFFFFFFFFFFFFFFFFFFFFFFF:FFFFFFFFFFFFF:FFFFFFFFFFFFFFFFFFFFFFFFFFFFFFFFFFFF:FFFFF:,FF:FFFFFFFFF:F:FFFFFFFFFFFFFFFF,FF:FF:FFFFFF,FFF,FFFFFFFFFFFFFF::FFFFFFFFFFFF:FFFFF:FFFFFFFFFFFFFFFFF,:FFFFFFF:,,F:FF,FFFFFFF:FF,FFFFF,FFFF,FFFF,F:F,F,FF
@A00881:241:HJW2NDRXX:1:2130:31964:9314 2:N:0:CGAGAGAA+GATTGGAG
GGTAGCGGACTACCTGGGTATCTAATCCTGTTTGCTCCCCACGCTTTCGCGCCTCAGCGTCAGTTGTCGTCCAGCAAGCCGCCTTCGCCACTGGTGTTCCTCCGTATATCTACGCATTTCACCGCTACACACGGAATTCCGCTTGCCTCTCCGATACTCAAGACATACAGTTTCAAATGCAGTTTCCGGGTTGAGCCCGGAGATTTCACATCTGACTTGCATGCCCGCCTACGCGCCCTTTACACCCAGT
+
FFFFFFFFFFFFFFFFFFFFFFFFFFFFFFFFFFFFFFFFFFFFFFFFFFFFFFFFFFFFFFFFFFFFFFFFFFFFFFFFFFFFFFFFFFFFFFFFFFFFFFFFFFFFFFFFFFFFFFFFFFFFFFFFFFFFFFFFFFFFFFFFFFFFFFFFFF,FFFFFFFF,FFFFFFFFFFFFFFFFFFFFFFFFFFFFFFFFFFFFFFFFFF::FFFFFFFFFF:FFFFFFFFFFFFF:FFFFFFF:FFFFFF:F:
@A00881:241:HJW2NDRXX:1:2130:31259:9752 2:N:0:CGAGAGAA+GATTGGAG
GGTAGCGGACTACCTGGGTATCTAATCCTGTTTGCTCCCCACGCTTTCGCGCCTCAGCGTCAGTTACTGTCCAGCAATCCGCCTTCGCCACTGGTGTTCCTCCGTATATCTACGCATTTCACCGCTACACACGGAATTCCGATTGCCTCTCCAGCACTCAAGAACTACAGTTTCAAATGCAGGCCAGAGGTTGAGCCTCTGGTTTTCACATCTGACTTGCAGTCCCGCCTACACGCCCTTTACACCCAAT
+
FFF,FFFFFFFFFFFFFFFFFFFFFFFFFF:FFFFFFFFFFFFFFFFFFFFFFFFFFFFFFFFFF:FFFFFFFFFFFFFFFFFFFFFFFFFFFFFFFFFFFFFFF:FFFFF:FFFFFFFFFFFFFFFFFF:FFFFFFFFFFFFFFFFFFFFFFFFFFFFFFFF,FFFFFFFFFFFFFFF:FFFFF,FFFFFFFFFFFF:FFFFFFFFFF,FFFFFFFFFF:FFFFFFFF:FFFFFFFFFFFFFFFFFFFF
@A00881:241:HJW2NDRXX:1:2130:24677:11099 2:N:0:CGAGAGAA+GATTGGAG
GGTAGCGGACTACGAGGGTATCTAATCCTGTTTGATACCCGCACTTTCGAGCATCAACGTCAGTTACGGTCCAGCAGGCTGCCTTCGCAATCGGAGTTCTTCGTGATATCTATGCATTTCACCGCTACACCACGAATTCCGCCTGCCTATGCCGCACTCAAGGCCCCCAGTTTCAACTGCAATTCTACGGTTGAGCCGCAAACTTTCACAACTGACTTAAGGACCCGTCTACGCTCCCTTTAAACCCAAT
+
FFF:FFFFFFFFFFFFFFFFFFFFFFFFFFFFFFFFFFFFFFFF:FFFFFFF:FFFFFFFFFFFFFFFFFFFFFFFFFFFFFFFFFFFFFFFFFFFFFFFFFFFFFFF,F,FFFF:FFFFFFFFFFFFFFFFFF:FFFFFFFFFFFFFF:FFFFFFFFF:FFFFFFFFFFFFFFFFFFFFFF,FFFFFFF:FFFFFFFFFFFFFFFFF:FFFFFFFFF,:FFFFFFFFFFFFFFFFFFF:FF:FFFFFFF
@A00881:241:HJW2NDRXX:1:2130:28085:11397 2:N:0:CGAGAGAA+GATTGGAG
GGTAGCGGACTACCCGGGTATCTAATCCTGTTTGATACCCGCACTTTCGAGCATCAACGTCAGTTACGGTCCAGCAGGCTGCCTTCGCAATCGGAGTTCTTCGTGATATCTATGCATTTCACCGCTACACCACGAATTCCGCCTGCCTATGCCGCACTCAAGGCCCCCAGTTTCAACTGCAATTCTACGGTTGAGCCGCAAACTTTCACAACTGACTTAAGGACCCGTCTAAGCTCCCTTTAAACCCAAT
+
FFF:FFFFFFFFFFFFFFF:F::FFFFFFFFFFFFFFFFFFFFFF:F:FFFFFFFFFFFFFFFFFFFFFFFFFFFFFFFFFF:FFFFFF:FFFFFFFFF,FFFFFFFFF,:FFFFFFFFF,::FFF:FFFFFFFFFF::FFFFF:::F:F:FFFF:FFFF:FFFFFFF:FF,FF,FFFFFF:FFFFFF:FFFFFFFFFF:FFFF:FF:FF:,FFFFFFF:F,:F,FFFF:,,,F:F:FF,:FF,F,FF:F
@A00881:241:HJW2NDRXX:1:2130:7826:12446 2:N:0:CGAGAGAA+GATTGGAG
GGTAGCGGACTACGTGGGTATCTAATCCTGTTTGCTCCCCACACTTTCGTGCCTCAACGTCAGTTACTGTCCAGAAAGCCGCCTTCGCCACTGGTGTTCCTCCTAATATCTACGCATTTCACCGCTACACTAGGAATTCCGCTTCCCTCTCCAGCACTCAAGAAGCATAGTTTTAGTTGCAAGTCCTCAGTTGAGCCGAGGGGTTTCACAACTAACTTGTACTCCCGTCTACGCACCCTTTACACCCAAT
+
FFFF:FFFFFFFFFFFFFFFFFFFFFFFFFFFFFFFFFFFFFFFFFFFFFFFFFFFFFFFFFFFFFFFFFFFFFFFFFFFFFFFFFFFFFFFFFFFFFFFFFFFFFFFFFFFFFFF:FFFFFFFFFFFFFF,FFF:FFFFFFFFFFFFFFFFFFFFFFFFFFFFFFFFFFFFFFFFFFFFFFFFFFFFFFFFFFFFFFFFFFFFFFFFFFFFFFFFFFFFFFFFFF:FFFFFFFFFFFFFFFFFFFF:FF
@A00881:241:HJW2NDRXX:1:2130:32136:12931 2:N:0:CGAGAGAA+GATTGGAG
GGTAGCGGACTACAGGGGTATCTAATCCTGTTTGCTCCCCACGCTTTCGCGCCTCAGCGTCAGTTGTCGTCCAGCAAGCCGCCTTCGCCACTGGTGTTCCTCCGTATATCTACGCATTTCACCGCTACACACGGAATTCCGCTTGCCTCTCCGATACTCAAGACATACAGTTTCAAATGCAGTTTCCGGGTTGAGCCCGGAGATTTCACATCTGACTTGCATGCCCGCCTACGCGCCCTTTACACCCAGT
+
FF:,FFFFFFFFFFFFFFFFFFF:FFFFFFFFFFFFFFFFFFFFF:FFFF:FFFFFFFFF:FFFFFFFFFFFFF:FFFFFFFFFFFFFFFFFFFFFFFFFFFFFFFFFFFFF:FFF,FFFFFFFFFFFFFFFFFFFFFFFFFFF:FFFFFF:FFFFFFFF:FFFFFFFFFFFFFF:FFFFFFFFF:FFFFFFFFFFFFFFFF:FFFF:FFFFFFFFFFFF,:F:F:FFFFFFF,:FFF:FF:FFFF:FFF
@A00881:241:HJW2NDRXX:1:2130:13738:13416 2:N:0:CGAGAGAA+GATTGGAG
GGTAGCGGACTACTGGGGTATCTAATCCTGTTTGCTCCCCACGCTCTCGCGCCTCAGCGTCAGTTGTCGTCCAGCAATCCGCCTTCGCCACTGGTGTTCTTCCGTATATCTACGCATTTCACCGCTACACACGGAATTCCGATTGCCTCTCCGATACTCAAGACCATCAGTTTCAAATGCAGGCCATGGGTTAAGCCCATGGTTTTCACATCTGACTTGACAGCCCGCCTACGCGCCCTTTACACCCAGT
+
FFFFFFFFFFFFFFFFFFFFFFFFFFFFFFFFFFFFFFFFFFFFFFFFFFFFFFFFFFFFFFFFFFFFFFFFFFFFFFFFFFFFFFFFFFFFFFFFFFFFFFFFFFFFFFFFFFFFFFFFFFFFFFFFFFFF:FFFFFFFFFFFFFFFFFFFFFF:FFFFFFFFFFF:FFFFFFFFFFFFFFFFFFFFFFFFFFFF:FFFF:FFFFFFFFFFFFFFFFFF::FFFFFFFFFFFFFFFFFFFFFFFFFFFF
@A00881:241:HJW2NDRXX:1:2130:24207:14638 2:N:0:CGAGAGAA+GATTGGAG
GGTAGCGGACTACAAGGGTATCTAATCCTGTTCGCTACCCACGCTCTCGTGCATCAGCGTCAGTTACAGTCTGGTAAGCTGCCTTCGCTATCGGAGTTCTCAGTTATATCTATGCATTTCACCGCTACTTAACTTATTCCGCCTACCTCGTCTGTACTCCAGTTTACCAGTATTAATGGCACAATTGAGTTTAGCTCAATTATTTAACCACTAACTTAATAAACCGCCTACGCACCCTTTAAACCCAAGA
+
FFF:FFFFFFFFFFFFFFFFFFFFFFFFFFFFFFFF:FFFFFFFFFFFFFFF:FFFFFFFFFFFFFFFFFFFFFFFFFFFFFFFFFFFFFFFFFFFFFFF,F:,FFFFF:FFFFFFFFF::FFFFFF:FFF:FF:,FF,FFFFFFFFFFFFFFF,,:FFFFFFFFFFFFF:FFF,FFFFFFFFFFFF:FFFFFFFFF,F,,:FFFF,,,FFFFFFFFFFFFFF,FFFFFFFFFF,FFF:F::FF:,,,,F
@A00881:241:HJW2NDRXX:1:2130:24352:14920 2:N:0:CGAGAGAA+GATTGGAG
GGTAGCGGACTACAAGGGTATCTAATCCTGTTCGCTCCCCACGCCCTCGTGCCTCAGCGTCAATAGACGATTCGCGAGATGCCTTCGCAATCGGCGTTCTGAGTGATCTCTATGCATTTCACCGCTACACCACTCATTCCTCCCGCGGCATCGCCATTCCAGCCACACAGTATTGGAGGCACCCCCGACGTTGAGCGCCGGCATTTCACCTCCAACTTGCACGACCGCCTACGCACCCTTTAAACCCAAT
+
FF::FFFF:FFFFFFFFFFFFFFFFFFFFFFFFFFFFFFFFFFFFF:FFFFFFFFFFFFFFFFFFFFFF,FFFFFFFFFFFFFF:FFFFFFFFFFFFFFFFFF:FFFFFFFFFFFFF:FF:FFFFFFFFFF:FFF:FFFF:FFFFFFFFFFFFFF,FFFFFFFFFFFFFFF:FF:FFFFFF:FFFFFFFF:,FFFFFFFFFF:F,FF,FF:FFFFFFFFFFFF:FFFFFF,FFFFFFFF,FFF:FFFFFF
@A00881:241:HJW2NDRXX:1:2130:30038:15405 2:N:0:CGAGAGAA+GATTGGAG
GGTAGCGGACTACGGGGGTATCTAATCCTGTTTGATACCCGCACTTTCGAGCATCAACGTCAGTTACGGTCCAGCAGGCTGCCTTCGCAATCGGAGTTCTTCGTGATATCTATGCATTTCACCGCTACACCACGAATTCCGCCTGCCTATGCCGCACTCAAGGCCCCCAGTTTCAACTGCAATTCTACGGTTGAGCCGCAAACTTTCACAACTGACTTAAGGACCCGTCTACGCTCCCTTTAAACCCAAT
+
FFFFFFFFFFFFFFFFFFFFFFFFFFFFFFFFFFFFFFFFFFFFFFFFFFFFFFFFFFFFFFFFFFFFFFFFFFFFFFFFFFFFFFFFFFFFFFFFFFFFFFFFFFFFFFFFFFFFFFFFFFFFFFFFFFFFFFFFFFFFFFFFFFFFFFFFFFFFFFFFFFFFFFFFFF:FFFFFF:FFFFFFFFFFFFFFFFFFFFFF,FFFFFFFFFFFFFFFFFFFFFFFFFFFFFFFF,FFFFFFFF:F:FFFFF
@A00881:241:HJW2NDRXX:1:2130:22507:15953 2:N:0:CGAGAGAA+GATTGGAG
GGTAGCGGACTACTGGGGTATCTAATCCTGTTTGCTCCCCACACTTTCGTGTCTCAGCGTCAGTAATCGTCCAGTAGACCGCCTTCGCCACTGGTGTTCCTCCCAATATCTACGCATTTCACCGCTACACTGGGAATTCCATCTACCTCTCCGACACTCAAGACCCACAGTTTCAAATGCAAGTTATGAGTTAAGCCCATAATTTTCACATCTGACTTGCAGACCCGCCTACACACCCTTTACACCCAGT
+
FFFFFFFFFFFFFFFFFFFFFFFFFFFFFFFFFFFFFFFFFFFFFFFFFFFFFFFFFFFFFFFFFFFFFFFFFFFFFFFFFFFFFFFFFFFFFFFFFFFFFFFFFFFFFFFFFFFFFFFFFFFFFFFFFFFFFFF,FF:FFFFFFFFFFFFFFFFFFFFFFFFFFFFFF:FFFFFFFFFFFFFFFFFFFFFF:FFFFFFFFFFFFFF,FFFFFFFFFF:FF,FFFFFFFFF:FF:FFFFFFFFFF:FFFF
@A00881:241:HJW2NDRXX:1:2130:23538:16297 2:N:0:CGAGAGAA+GATTGGAG
GGTAGCGGACTACGGGGGTATCTAATCCTGTTTGCTCCCCACGCTTTCGCGCCTCAGCGTCAGTTGTCGTCCAGCAATCCGCCTTCGCCACTGGTGTTCTTCCGTATATCTACGCATTTCACCGCTACACACGGAATTCCGATTGCCTCTCCGATACTCAAGACCATCAGTTTCAAATGCAGGCCATGGGTTAAGCCCATGGTTTTCACATCTGACTTGACAGCCCGCCTACGCGCCCTTTACACCCAGT
+
FFFFFFFFFFFFFFFFFFFFFFFFFFFFFFFFFFFFFFFFFFFFFFFFFFFFFFFFFFFFFFFFFFFFFFFFFFFFFFFFFFFFFFFFFFFFFFFFFFFFFFFFFFFFFFFFFFFFFFFFFFFFFFFFFFFFFFFFFFFFFFFFFFFFFFFFFFFFFFFFFFFFFFFFFFFFFFFFFFFFFFFFFFFFFFFFFFFFFFFFFFFFFFFFFFFFFFFFFFFF:FFFFFFF:FFFFFFFFFF,FFFFFFFFFF
@A00881:241:HJW2NDRXX:1:2130:20564:17597 2:N:0:CGAGAGAA+GATTGGAG
GGTAGCGGACTACTAGGGTATCTAATCCTGTTTGCTCCCCACACTTTCGAGCCTCAGCGTCAGTTAGAGCCCAGCAAGCCGCCTTCGCCACTGGTGTTCCTCCGAATATCTACGCATTTCACCGCTACACTCGGAATTCCGCTTGCCTCTACTCCACTCAAGAACTACAGTTTTGGATGCAGCTCCGCGGTTAAGCTGCGGCATTTCACTTCCAACTTGCAGTCCCGCCTGCGCTCCCTTTACACCCAGT
+
FF::FFFFFFF,:FFFFF:FFFFFFFFFFF,FFF:F:FFFFFFFFFFFFFFFFFFFFFF:FFFFFFFFFFFFFFFFFFF:FFFFFFFFFFFFFF:FFFFFFFFFFFFFFFF:FFFFFFFF:FFFFFFFFFFFFFFFFFF:FFFFFFFFFFFFFFFFFFF:FFFF,:FFFFFFFFFFFFF:FFFFFFFFFFFF:FFFFFFFF::FF:FFFFF,F,FFFFFF:FFF:FFF,F:FFFFFF:F,:FFF:F::::
@A00881:241:HJW2NDRXX:1:2130:27941:17660 2:N:0:CGAGAGAA+GATTGGAG
GGTAGCGGACTACAAGGGTATCTAATCCTGTTTGCTCCCCACGCTTTCGTGTCTCAGCGTCAGTTGTCGTCCAGTAATCCGCCTTCGCCACTGGTGTTCCTCCCGATCTCTGCGCATTTCACCGCTACACCGGGAATTCCGATTACCCCTCCGACTCTCAAGAAACGCAGTTTCAAGTGCAGCTCAGAGGTTGAGCCTCTGCATTTCACACCTGACTTGCATCCCCGCCTACTCACCCTTTACACCCAGT
+
FFFFFFFFFFFFFFFFFFFFFFFFFFFFFFFFFFFFFFFFFFFFFFFFFFFFFFFFFFFFFFFFFFFFFFFFFFFFFFFFFFFFFFFFFFFFFFFFFFFFFFFFFFFFFFFFFFFFFFFFFFFFFFFFFFFFFFF:FFFFFFF:FFFFFFFFFFFFFF:FFFFFFFF:FFFF:,FFFFF:FFFF:FFFFFFFFFFFFFFFFFF:FFFFFFF,FFFFFFFFFFF:FFFFFFFF:,FFFFFF,FFFFFFFFF
@A00881:241:HJW2NDRXX:1:2130:30436:18129 2:N:0:CGAGAGAA+GATTGGAG
GGTAGCGGACTACTGGGGTATCTAATCCTGTTTGATACCCGCACTTTCGAGCATCAACGTCAGTTACGGTCCAGCAGGCTGCCTTCGCAATCGGAGTTCTTCGTGATATCTATGCATTTCACCGCTACACCACGAATTCCGCCTGCCTATGCCGCACTCAAGGCCCCCAGTTTCAACTGCAATTCTACGGTTGAGCCGCAAACTTTCACAACTGACTTAAGGACCCGTCTACGCTCCCTTTAAACCCAAT
+
FFFFFFFFFFFFFFFFFFFFFFFFFFFFFFFFFFFFFFFFFFFFFFFFFFFFFFFFFFFFFFFFFFFFFFFFFFFFFFFFFFFFFFFFFFFFFFFFFFFFFFFFFFFFFFFFFFFFFFFFFFFFFFFFFFFFFFFFFFFFFFFFFFFFFFFFFFFFFFFFFFF:FFFFFFFFFFFFFFF:FFFFFFFFFFFFFFFFFFFF:FFFFFFFFFFFFFFFFFFFFF:FFFFFFFFFFFFFFFFF:FFFFFFF:F
@A00881:241:HJW2NDRXX:1:2130:27896:18239 2:N:0:CGAGAGAA+GATTGGAG
GGTAGCGGACTACCCGGGTATCTAATCCTGTTCGCTCCCCACGCCCTCGTGCCTCAGCGTCAATAGACGATTCGCGAGATGCCTTCGCAATCGGCGTTCTGAGTGATCTCTATGCATTTCACCGCTACACCACTCATTCCTCCCGCGGCATCGCCATTCCAGCCACACAGTATTGGAGGCACCCCCGACGTTGAGCGCCGGCATTTCACCTCCAACTTGCACGACCGCCTACGCACCCTTTAAACCCAAT
+
FFFFFFFFFFFFFFFFFFFFFFFFFFFFFFFFFFFFFFFFFFFFFFFFFFFFFFFFFFFFFFFFFFFFFFFFFFFFFFFFFFFFFFFFFFFFFFFFFFFFFFFFFF:FFF:FFFFFFFFFFFFFFFFFFFF:FFFFFFFFFFFFFFFFFFFFF:FFFFFFF:FFFFFFFFF:FFFFFFFFFFFFFFFFFFFFFFFFFFFFFFFFFFFFFFFFFFFFFF:FFFFFFFFFFFFFFFFFFFFFF,FFFFFF:F
@A00881:241:HJW2NDRXX:1:2130:11297:20870 2:N:0:CGAGAGAA+GATTGGAG
GGTAGCGGACTACGAGGGTATCTAATCCTGTTTGCTCCCCACGCTTTCGAGCCTCAGCGTCATTTACAGTCCAGTAAGCCGCCTTCGCCACTGGTGTTCCTCCTAATATCTACGCATTTCACCGCTACACTAGGAATTCCACTTACCTCTCCTGCAATCTAGCCGCACAGTTTCAAAAGCAGTCCCATGGTTAAGCCTTGGGCTTTCACTTCTGACTTGCGCCGCCGCCTGCGCTCCCTTTACACCCAGT
+
FF,:FFFFFFFFFFFFFFFFFFFFFFFFFFFFFFFFFFFFFFFFFFFFFFFFFFFFFFFFFFFFFFFFFFFFFFFFFFFFFFFFFFFFFFFFFFFFFFFFFFFFFFFFFFFFFFFFFF:FFFFFFFFFFF:FFFFFFFFFFFFFFFFFFFFFFFFF:FFFFFFFFFFFFFFFFFFFFFFFFFFFFFFFFFFFFFFFFF:FFFFFFFFFFF:FFFFFFFFFFFFFFFFFFFFFFFFFFF:FF,FFFFFFFF
@A00881:241:HJW2NDRXX:1:2130:16233:21151 2:N:0:CGAGAGAA+GATTGGAG
GGTAGCGGACTACCCGGGTATCTAATCCTGTTTGCTCCCCACGCTTTCGCGCCTCAACGTCAGTTACAGTCCAGTAAGCCGCCTTCGCCACTGATGTTCCTCCTAATATCTACGCATTTCACCGCTACACTAGGAATTCCGCTTACCTCTCCTGCACTCTAGCATTACAGTTTCAGATGCAGTCCTAAAGTTGAGCTCTAGGTTTTCACATCTGACTTGCAACGCCGTCTACTCGCCCTTTACACCCAGT
+
FFFFFFFFFFFFFFFFFFFFFFFFFFFFFFFFFFFFFFFFFFFFFFFFFFFFFFFFFFFFFFFFFFFFFFFFFFFFFFFFFFFFFFFFFFFFFFFFFFFFFFFFFFFFFFFFFFFFFFFFFFFFFFFFFFFFFFFFFFFFF:F:FFFFFFFFFFFFFFFFFFFFFFFFFF:FFFFFFFFFFFFFFFFFFFFFFFFFFFFFF:FFFFFFFFFFFFFFFFFFFFFFFFFFFFF:FFFFFFFF:FFFFFFFFF
@A00881:241:HJW2NDRXX:1:2130:23927:21762 2:N:0:CGAGAGAA+GATTGGAG
GGTAGCGGACTACTCGGGTATCTAATCCTGTTCGATCCCCACGCTTTCGTGCATCAGCGTCAGTCATGGCTTGGCAGGCTGCCTTCGCGATCGGGGTTCTGCGTGATATCTATGCATTTCACCGCTACACCACGCATTCCGCCTGCCTCAAACATACTCAAGCCTCCCAGTTTCAACGGCAATTCTATGGTTGAGCCACAGACTTTCACCGCTGACTTAAAAGGCCGCCTACGCACCCTTTAAACCCACT
+
:FF:FFFFFFF,FF:FFFF:FFFFF,::FFFF:,FFF,FFFF,F:,FFFFF:FFFF:FF,,FF,FFF:FF,,FFFFF:F:F,FFFFFFFFFF,:::,FFFFF:FFFFFFFF:FFFFF:,FFFF:FFFFFFFFFFFFF:FFFF::F:FFFFF:FFFFFFF:F,FFFFFFFFFFFFF:F:FFFFFFFF,F:FFFFFF:FFF:FFFFFFF:FFFFFFFFFF::F,FFFFFFFFFF:FF,FF,FFFF,FFFF,F
@A00881:241:HJW2NDRXX:1:2130:13078:22733 2:N:0:CGAGAGAA+GATTGGAG
GGTAGCGGACTACATGGGTATCTAATCCTGTTTGCTCCCCACGCTTTCGCGCCTCAGCGTCAGTTGTCGTCCAGCAAGCCGCCTTCGCCACTGGTGTTCCTCCGTATATCTACGCATTTCACCGCTACACACGGAATTCCGCTTGCCTCTCCGATACTCAAGATAGACAGTTTCAAATGCAGTTTCCAAGTTGAGCCTGGAGATTTCACATCTGACTTGCCTACCCGCCTACGCGCCCTTTACACCCAGT
+
FF:,FFFFFFFFF:FFFFFFFFFF,FFFFFFFFFFFFFFFFFFF:FFFFFFFFFFFFFFFFFFFFFFFFFFFFFFF:FFFFFFFFFFFFFFFFFFFFFFFFFFFFFFFFF:FFFFF,F:F,FFFFFFFFFFFFFFFFFFFFFFFFFFFFFF:FF:FFFF:FFFFFFFFFFFFFFFF:FFFFFFFFF,FFF:FFFFFFFFFFFFFFFF,FF:FFF:FFFFFF:FF:,:F:FF::FF:FFF,FFFFFFFFFF
@A00881:241:HJW2NDRXX:1:2130:15944:22968 2:N:0:CGAGAGAA+GATTGGAG
GGTAGCGGACTACAAGGGTATCTAATCCTGTTCGATACCCACGCTTTCGTGCATGAGCGTCAGTAGGGCGCCGGTATGCTGCCTTCGCAATCGGAGTTCTGCGTGATATCTATGCATTTCACCGCTACACCACGCATTCCGCATACTTCTCGCCCACTCTAGCATGCCAGTTTCAACGGCTCGCCGGGGTTGAGCCCCGAAATTTTACCGCTGACTTAACACGCCGCCTGCGCACCCTTTAAACCCAATA
+
FFFFFFFFFFFFFFFFFFFFFFFFFFFFFFFFFFFFFFFFFFFFFFFFFFFFFFFFFFFFFFFFFFFFFFFFFFFFFFFFFFFFFFFFFFFFFFFFFFFFFFFFFFFFFFFFFFFFFFFFFFFFFFFFFFFFFFFFFFFFFFFFFFFFFFFFFFFFFFFFFFFFFFFFFFFFFFFFFFFFFFFFFFFFFFFFFFFFFFFFFFFFFFFFFFFFFFFFFFF:FFFFFFFFFFFFFFFFFFFFFFFFFFFFFF
@A00881:241:HJW2NDRXX:1:2130:30373:22999 2:N:0:CGAGAGAA+GATTGGAG
GGTAGCGGACTACGGGGGTATCTAATCCTGTTTGCTACCCATGCTTTCGAGCCTCAGCGTCAGTTGGTGCCCAGTAAGCCGCCTTCGCCACTGGTGTTCCTCCCGATATCTACGCATTCCACCGCTACACCGGGAATTCCGCTTACCTCTGCACTACTCAAGACCGGCAGTTTTGAAAGCAATTTATGGGTTGAGCCCATAGATTTCACTTCCAACTTGTCAGCCCGCCTGCGCTCCCTTTACACCCAGT
+
FFF:FFFFFFFFFFFFFFFFFFFFFFFFFFFFFFFFFFFFFF:FFFFFFFFFFFFFFFFFFFFFFFFFFFFFFFFFFFFFFFFFFFFFFFFFFFFFFFFFFFFFFFFFFFFFFFFF,FFFFFFFFFFFFFFFFFF:FFFFFFFFFFFFFFFFFFFFFFFF,FFFF:FF:FF:FFFFFFFFF:FFFFFFFFFFFFFF:FFF,:F:FFFFFF:FF:FFFFFFFFFFFFFFFFFFFF:FFFF,F:F:FF::FF
@A00881:241:HJW2NDRXX:1:2130:31548:23970 2:N:0:CGAGAGAA+GATTGGAG
GGTAGCGGACTACCAGGGTATCTAATCCTGTTTGCTCCCCACACTTTCGAGCCTCAGCGTCAGTTAAAGCCCAGTAGGCCGCCTTCGCCACTGGTGTTCCTCCGAATATCTACGCATTTCACCGCTACACTCGGAATTCCGCCTACCTCTACTTCACTCAAGAACTACAGTTTTGGATGCAGCTCCGAGGTTGAGCCTCGGTATTTCACATCCAACTTGCAGTCCCGCCTGCGCTCCCTTTACACCCAGT
+
FFFFFFFFFFFFFFFFFFFFFFFFFFFFFFFFFFFFFFFFFFFFFFFFFFFFFFFFFFFFFFFFFFFFFFFFFFFFFFFFFFFFFFFFFFFFFFFFFFFFFFFFFFFFFFFFFFFFFFFFFFFFFFFFFFFFFFFFFFFFFFFFFFFFFFFFFFFFFFFFFFFFFFFFFFFFFFFFFFFFFFFFFFFFFFFFFFFFFFFFFFFFFFFFFFFFFFFFFFFFFFFFFFFFFFFFFFFFFFFFFFFFFFFFFF
@A00881:241:HJW2NDRXX:1:2130:28031:24173 2:N:0:CGAGAGAA+GATTGGAG
GGTAGCGGACTACCCGGGTATCTAATCCTGTTCGCTCCCCACGCCCTCGTGCCTCAGCGTCAATAGACGATTCGCGAGATGCCTTCGCAATCGGCGTTCTGAGTGATCTCTATGCATTTCACCGCTACACCACTCATTCCTCCCGCGGCATCGCCATTCCAGCCACACAGTATTGGAGGCACCCCCGACGTTGAGCGCCGGCATTTCACCTCCAACTTGCACGACCGCCTACGCACCCTTTAAACCCAAT
+
FFFFFFFFFFFFFFFFFFFFFFFFFFFFFFFFFFFFFFFFFFFFFFFFFFFFFFFFFFFFFFFFF:FFFFFFFFFFFFFFFFFFFFFFFFFFFFFFFFFF,FFFFFFFFFFFFFFFFFFFFF,FFFFFFFFFFFFFFFFFFFFFFFFFFFFFFFFFFFFFFFFFFFFF,:F:FFFFFFFFFFFFFFFFFFFFFFFFFFFFFFFFFFF:FFFFFFFFFFFFFFFFFFFFFFFFFFFFFFFF,FFFFFFFFF
@A00881:241:HJW2NDRXX:1:2130:27733:24565 2:N:0:CGAGAGAA+GATTGGAG
GGTAGCGGACTACTGGGGTATCTAATCCTGTTTGCTCCCCACACTTTCGCGCCTCAGCGTCAGTTGCAGTCCAGTTACCCGCCTTCGCCACTGGTGTTCCTCCCGATCTCTACGCATTTCACCGCTACACCGGGACTTCCGATAACCTCTCCTGCACTCAAGCCTCCCAGTATCCAAAGCAATTCCCATCTTAAAAACAGGACTTTCACTCCAGACTTAAAAGGCCGCCTACGCGCCCTTTACGCCCAAT
+
FF,,FFFFFFF,FFFFFFF:FFFFFFF:FF:FFFFFFFFFFFF:FFFFFFFFFFFFFFFF:FF::FFFFFF:FF:FF:FFFFFFFFF:FF:FFFFFFFF,:FFFF:FFFFFFFFF,,FFFF:FFFFFFFFFFFFF,FFFFFFFF:FFFFFFF:F:FFFFFFFFFFFFF:F,F:FFF:FFFFFFFFFFF,FFFF:F:FF:FF,FF,FF,:F,FFF,FF,F:F:F:FF,F:F,FFFFF,F,,F,,FFFF,:F
@A00881:241:HJW2NDRXX:1:2130:10330:25739 2:N:0:CGAGAGAA+GATTGGAG
GGTAGCGGACTACTTGGGTATCTAATCCTGTTCGATACCCACGCTTTCGTGCTTCAGCGTCAGTTGGGCGCCGGTATGCTGCCTTCGCAATCGGAGTTCTGCGTGATATCTATGCATTTCACCGCTACACCACACATTCCGCATACTTCTCGCCCACTCAAGACCGTCAGTTTCAACGGCGGGCGGAGGTTGAGCCCCCGTATTTTACCGCTGACTTGACAGTCCGCCTACGCACCCTTTAAACCCAATA
+
FFFFFFFFFFFFFFFFFFFFFFFFFFFFFFFFFFFFFFFFFFFFFFFFFFFFFFFFFFFFFFFFFFFFFFFFFFFFFFFFFFFFFFFFFFFFFFFFFFFFFFFFFFFF:FFFFFFFFFFFFFFFFFFFFFFFFFFFFFFFFFFFFFFFFFFFFFFFFFFFFFF:FFFFFFFFFFFFFFFFFFFFFFFFFFFFFFFFFFFFF:FFFFFFFFFFFFFFFFFFFFFFFFFFFFFFFFFFFFFFFFFFFFFFFF
@A00881:241:HJW2NDRXX:1:2130:32199:25880 2:N:0:CGAGAGAA+GATTGGAG
GGTAGCGGACTACGTGGGTATCTAATCCTGTTCGCTCCCCACGCCCTCGTGCCTCAGCGTCAATAGACGATTCGCGAGATGCCTTCGCAATCGGCGTTCTGAGTGATCTCTATGCATTTCACCGCTACACCTCTCATTCCTCCCGCGGCTTCGCCATTCCAGCCACACCGTATTGGAGGCACCCCCGACGTTGAGCGCCGGCATTTCACCTCCACCTTGCACGACCGCCTCCGCCCCCTTTAAACCCAAT
+
FF:,FFFF:FFFFFFFFFFFF:FFFFFF:FFF:FFFFF:FFFFFFFFFFFFFFFFF:FFFF::FFFFFFF,FFFFFFFFFFFFFFFFFFFFFFFFFFFFFFFF:F:F:FFF:FFFF,:::FFFFFFF::FF,FFF:F:F:FFF:FFFFF,,FFFF,FFFF::FFFF:F,F:F:FFF:FFF,FFFFFFFFF:FFF:FFFFFFF:,,FF,F,FFFF:,FF:F:FF,FFFFFF,:FF:,FF,:FF,FF:FF,F
@A00881:241:HJW2NDRXX:1:2130:25608:26303 2:N:0:CGAGAGAA+GATTGGAG
GGTAGCGGACTACTGGGGTATCTAATCCTGTTTGCTCCCCACACTTTCGCACCTCAGCGTCAATACCGGGCCAGGTGGCCGCCTTCGCCACTGGTGTTCTTCCAGATATCTACGGATTTCACTCCTACACCTGGAATTCCGCCACCCTCTCCCGGATTCCAGTCTTGCAGTATCAAAGGCAGTTCCACGGGTGAGCCGTGGGCTTTCACCTCTGACTGACAAGACAGCCTACGTGCGCTTTACGCCCAGT
+
FFF:FFFFFFFFFFFFFFFFFFFFFFFFFFFFFFFFFFFFFFFFFFFFFFFFFFFFFFFFFFFFFFFFFFFFFFFFFFFFFFFFFFFFFFFFFFFFFF:FFFFFFFFFFFFFFFFFF:FF::FFFFFFFFFFFFFFFFFFFFFFFFFFFFF:FFFF:FFFFFFFFFFFFFFFFFFFFFFFFFFFFFFFFFFFFFFF:FFFFFF:FFFFFFFF:FFFFFFFFFF:FFFFFFFF,F:FFFFFFFF:FFFFFF
@A00881:241:HJW2NDRXX:1:2130:8070:26490 2:N:0:CGAGAGAA+GATTGGAG
GGTAGCGGACTACCCGGGTATCTAATCCTGTTTGATACCCGCACTTTCGAGCCTCAGCGTCAGGTGCACCCCGGACACTTGCCTTCGCGATCGGAGTTCTTCATGATATCTAAGCATTTCACCGCTACACCATGAATTCCGGCATCCCTGTGTGCACTCAAGGCCTCCAGTTTCAACTGCAATTCCACGGTTGAGCCGCGGACTTTCACAGCTGACTTAAAAGCCGGCCTACGCTCCCTTTAATCCCAAT
+
FF:,FFFFFFFFFFFFFFF::FF:FFFFFFFFFFFFFFFFFFFFFFFFFFFFFFFFFFFFFFF,FF:FFFFF:FFFFFFFFFFFFFFFFFFFFFFFFFFFFFFFFFFFFFFFFFFF:FFFFFFFFFFFFFFFFF,:FFFFFFFFFFFFFFFFF:F,F:FFFFFF:FFFFFFFFFFFFFFFFFFFFFFFFFFFFFFFFFFFFFFFFFFFFFF,FF,,F:F,FFFFFF:FFFFFFFFFFFFFFFF,FFFF,F
@A00881:241:HJW2NDRXX:1:2130:30924:26553 2:N:0:CGAGAGAA+GATTGGAG
GGTAGCGGACTACTCGGGTATCTAATCCTGTTTGATACCCGCACTTTCGAGCATCAACGTCAGTTACGGTCCAGCAGGCTGCCTTCGCAATCGGAGTTCTTCGTGATATCTATGCATTTCACCGCTACACCACGAATTCCGCCTGCCTATGCCGCACTCAAGGCCCCCAGTTTCAACTGCAATTCTACGGTTGTGCCGCAAACTTTCACAACTGACTTAAGGACCCGTCTACGCTCCCTTTAAACCCAAT
+
FFF,FFFF:FF,FFFFFF,F:F,FFFFFFFFFFF::F:FFFFFFF,FFFFFFFFFFFFFFFFFFFFFFFFFFFFFFFFFFFFFFFFFFF,FFFFFFFFFFFFFFF:::FFF,FFFFF:FFFFFFFFF:FFFFFFFFFFFFFFFFFF,FFFFFFFFFFFFFFFFFFFFFFFFFFFFFFFF:F:FFFFFFFFFFF,FFFFF,FF:F,FFFF:F,FF,FFF,:FF,FF:FFFF:FFF:FF:F,FFF:F:F,FF
@A00881:241:HJW2NDRXX:1:2130:20663:26631 2:N:0:CGAGAGAA+GATTGGAG
GGTAGCGGACTACTCGGGTATCTAATCCTGTTTGATACCCACACTTTCGAGCATCAGCGTCAGTTACAGTCCAGTAAGCTGCCTTCGCAATCGGAGTTCTTCGTGATATCTAAGCATTTCACCGCTACACCACGAATTCCGCCTACCTCTACTGCACTCAAGACGACCAGTATCAACTGCAATTTTACGGTTGAGCCGCAAACTTTCACAGCTGACTTAATAGTCCGCCTACGCTCCCTTTAAACCCAAT
+
:,FFFFFFFFFFFFFFFFFFFFFFFFFFFFFFFFFFFFFFFFFFFFFFFFFFFFFFFFFFF:FFFFFFFFFFFFFFFFFFFFFFFFFFFFFFFFFFFFFFFFFFFFFFFFFFFFFFFFFFFFFFFFFFFFFFFFFFFFFFFFFFFFFFFFFFFFFFFFFFFFFFFFFFFFFFFFFFFFFFFFFFFFFFFFFFFFFFFFF,FF:FFFFFFFFFFFFFFFFFFF,FFFFFFF:FFFFF:FFFFFFFFFFFF:
@A00881:241:HJW2NDRXX:1:2130:25093:26663 2:N:0:CGAGAGAA+GATTGGAG
GGTAGCGGACTACTTGGGTATCTAATCCTGTTTGCTCCCCACACTTTCGCGCCTCAGCGTCAGTTGCAGTCCAGTTACCCGCCTTCGCCACTGGTGTTCCTCCCGATCTCTACGCATTTCACCGCTACACCGGGAATTCCGATAACCTCTCCTGCACTCAAGCCTCCCAGTATCCAAAGCAATTCCCATCTTAAAAACAGGACTTTCACTCCAGACTTAAAAGGCCGCCTACGCGCCCTTTACGCCCAAT
+
FFFFFFFFFFFFFFFFFFFFFFFFFFFFFFFFFFFFFFFFFFFFFFFFFFFFFFFFFFFFFFFFFFFFFFFFFFFFFFFFFFFFFFFFFFFFFFFFFFFFFFFFFFFFFFFFFFFFFFFFFFFFFFFFFFFFFFF:FFFFFFFFFFFFFFFFFFFFFFFFFFFFFFFFFFFFFFFFFFFFFFFFFFFFFFFFFF::F:FFFFFFFFFFFFFFFFFFFFFFFFFFFFFFFFFFFFFFFFFFFFFFFFFFFF
@A00881:241:HJW2NDRXX:1:2130:21531:26913 2:N:0:CGAGAGAA+GATTGGAG
GGTAGCGGACTACGAGGGTATCTAATCCTGTTTGCTCCCCACGCTTTCGTGCCTCAGTGTCAGTTACAGTCCAGCAAGCCGCCTTCGCCACTGGTGTTCCTCCAAATATCTACGCATTTCACCGCTACACTTGGAATTCCGCTTGCCTCTGCTTCACTCAAGAAAAACAGTTTCAAATGCAGTTTCCGGGTTGAGCCCGGAGATTTCACATCTGACTTGCCTCCCCGCCTACGCGCCCTTTACACCCAGT
+
FFFFFFFFFFFFFFFFFF:FFFFF:FFFFFFFFFFFFFFF,,FFFF:FFFFFFFFFFFFFFFFFFFFFFFFFFFFF,FFFFFFFFFFFFFFFFFFFFFFF:FFFF:FFFFFFFFFFFFFF:FFFFFFFFFFFFFFF:FFFFFFFFFFFFFFF,FF,:FFFFFFFFF:FFF::FFFF:FFFFF:FFFFFFFF:FFFFFFFFFFFFFFFFFFFFF:,FFFFFF:,,FFFFFFF:FFFF:F:FF:FFF,:FFF
@A00881:241:HJW2NDRXX:1:2130:10529:26991 2:N:0:CGAGAGAA+GATTGGAG
GGTAGCGGACTACTAGGGTATCTAATCCTGTTTGATACCCGCACTTTCGAGCATCAACGTCAGTTACGGTCCAGCAGGCTGCCTTCGCAATCGGAGTTCTTCGTGATATCTATGCATTTCACCGCTACACCACGAATTCCGCCTGCCTATGCCGCACTCAAGGCCCCCAGTTTCAACTGCAATTCTACGGTTGAGCCGCAAACTTTCACAACTGACTTAAGGACCCGTCTACGCTCCCTTTAAACCCAAT
+
FFFFFFFFFFFFFFFFFFFFFFFFFFFFFFFFFFFFFFFFFFFFFFFFFFFFFFFFFFFFFFFFFFFFFFFFFFFFFFFFFFFFFFFFFFFFFFFFFFFFFFFFFFFFFFFFFFFFFFFFFFFFFFFFFFFFFFFFFFFFFFFFFFFFFF:FFFFFFFFFFFFFFFFFFFFFFFFFFFF,FFFFFFFFFFFFFFFFFFFF,FFFFFFFFFFFFFFFFFFFFFFFFFFFFFF:FFFFFFFFFFFFFFFFFF
@A00881:241:HJW2NDRXX:1:2130:19461:26991 2:N:0:CGAGAGAA+GATTGGAG
GGTAGCGGACTACCGGGGTATCTAATCCTGTTTGCTCCCCACGCTTTCGCGCCTCAGCGTCAGTTGTCGTCCAGCAAGCCGCCTTCGCCACTGGTGTTCCTCCTAATATCTACGCATTTCACCGCTACACTAGGAATTCCGCTTGCCTCTCCGATACTCAAGGACTACAGTTTCAAATGCAGCCCCGGGGTTGAGCCCCGGTATTTCACATCTGACTTGCAGTTCCGCCTCCACGCCCTTTACACCCAGT
+
FFFFFFFFFFFFFFFFFFFFFFFFFFFFFFFFFFFFFFFFFFFFFFFFFFFFFFFFFFFFFFFFFFFFFFFF:FFFFFFFFFFFFFFFFFFFFFFFFFFFFFFFFFFFFFFFFFFFFFFFFFFFFFFFFFFFFFFFFFFFFFFFFFFFFFFFFFF:FFFFFFFFFFFFFF,FFFFFFFFFFFFFFFFFFFF:FFFFFFFFFFFFFFFFFFFFFFFFFF,FFFFFFFFFFF,FFFFFFFFFFFFFFFFFFF
@A00881:241:HJW2NDRXX:1:2130:26874:27023 2:N:0:CGAGAGAA+GATTGGAG
GGTAGCGGACTACTTGGGTATCTAATCCTGTTTGCTCCCCACGCTTTCGTGACTCAGCGTCAGTTTCAGTCCAGTAAGCCGCCTTCGCCACCGGTGTTCCTCCCAATATCTACGCATTTCACCGCTACACTGGGAATTCCGCTTACCTCTCCTGCACTCTAGTCTGACAGTTTCTTATGCAGTTCCGGGGTTAAGCCCCGAAATTTCACATATGACTTATCTGACCGCCTACTCACCCTTTACACCCAGT
+
FFFFFFFFFFFFFFFFFFFFFFFFFFFFFFFFFFFFFFFFFFFF:FFFFFFFFFFFFFFFFFFFFFFFFFFFFFFFFFFFFFFFFFFFFFFFFFFFFFFFFFFFFFFFFFFFFFFFFFFFFFFFFFFFFFFFFFF,FFFFFFF:FFFFFFFFFFFFFFFF,:FFFFFFFFFFFFFFFFFFFFFFFFFFFFFF:FFFFFFFF,FFFFFF:FFFFFFFFFFFFFF:FFFFFF:FFFFFFFFFFFFFF:FFF:
@A00881:241:HJW2NDRXX:1:2130:13313:27367 2:N:0:CGAGAGAA+GATTGGAG
GGTAGCGGACTACCAGGGTATCTAATCCTGTTTGCTCCCCACGCTTTCGCGCCTCAGCGTCAGTTGTCGTCCAGCAAGCCGCCTTCGCCACTGGTGTTCCTCCGTATATCTACGCATTTCACCGCTACACACGGAATTCCGCTTGCCTCTCCGATACTCAAGATAGACAGTTTCAAATGCAGTTTCCGGGTTGAGCCCGGAGATTTCACATCTGACTTGCCTACCCGCCTACGCGCCCTTTACACCCAGT
+
FFFFFFFFFFFFFFFFFFFFFFFFFFFFFFFFFFFFFFFFFFFFFFFFFFFFFFFFFFFFFFFFFFFFFFFFFFFFFFFFFFFFFFFFFFFFFFFFFFFFFFFFFFFFFFFFFFFFFFFFFFFFFFFFFFFFFFFFFFFFFFFFFFFFFFFFFFFFFFFFFFFFFFFFFFFFFFFFFFFFFFFFFFFFFFFFFFFFFFFFF::FFFFFFFFFFFFFFFFFFFFFFFFFFFFFFFFFFFFFFFFFFFFFFF
@A00881:241:HJW2NDRXX:1:2130:13548:27618 2:N:0:CGAGAGAA+GATTGGAG
GGTAGCGGACTACTAGGGTATCTAATCCTGTTTGCTCCCCACGCTTTCGTGTCTCAGCGTCAGTTGTCGTCCAGTAAATCGCCTTCGCCACCGGTGTTCCTCCAGATATCTACGCATTTCACCGCTACACCTGGAATTCCATTTACCTCTCCGATACTCAAGAACAACAGTTTCTGATGCAGGCTATGGGTTGAGCCCATAGTTTTCACATCTGACTTGCCGTCCCGCCTACACACCCTTTACACCCAAT
+
FFFFFFFFFFFFFFFFFFFFFFFFFFFFFFFFFFFFFFFFFFFFFFFFFFFFFFFFFFFFFFFFFFFFFFFFFFFFFFFFFFFFFFFFFFFFFFFFFFFFFFFFFFFFFFFFFFFFFFFFFFFFFFFFFFFFFFFFFFFFFFFFFFFFFFFFFFFFFFFFFFFFFFFFFFFFFFFFFFFFFFFFFFFFFFFFFFFFFFFFFFF,FFF:FFFFFFFFFFFFFFFF,FFFFFFFFFFFFFFFFFFFFFFFFF
@A00881:241:HJW2NDRXX:1:2130:26006:27837 2:N:0:CGAGAGAA+GATTGGAG
GGTAGCGGACTACGTGGGTATCTAATCCTGTTTGCTCCCCACGCTTTCGTGTCTCAGCGTCAGTTGTCGTCCAGTAAACCGCCTTCGCCACTGGTGTTCCTCCCGATATCTACGCATTTCACCGCTACACCGGGAATTCCGTTTACCTCTCCGACCCTCAAGAAACGCAGTTTCAAATGCACTTCACAGGTTAAGCCCATGATTTTCACATCTGACTTGCATCCCCGCCTACACACCCTTTACACCCAGT
+
FFFFFFFFFFFFFFFFFFFFFFFFFFFFFFFFFFFFFFFFFFFFFFFFFFFFFFFFFFFFFFFFFFFFFFFFFFFFFFFFFFFFFFFFFFFFFFFFFFFFFFFFFFFFFFFFFFFFFFFFFFFFFFFFFFFFFFF,FFFFFFFFFFFFFFFFFFFFFFFFFFFFFFFFFFF:FFFFFFFFFFFFFFFFFFFFF,FFFFFFFFFFFFFFFFFFFFFFFFFFFFFFFFFFFFFFFFFFFFF:FFFFFFFFFF
@A00881:241:HJW2NDRXX:1:2130:22770:28150 2:N:0:CGAGAGAA+GATTGGAG
GGTAGCGGACTACACGGGTATCTAATCCTGTTTGCTCCCCACACTTTCGTGCCTCAACGTCAGTTACAGTCCAGAAAGCCGCCTTCGCCACTGGTGTTCCTCCTAATATCTACGCATTTCACCGCTACACTAGGAATTCCGCTTTCCTCTCCTGCACTCAAGAAAAATAGTTTTAGTTGCAGTTCCTCAGTTAAGCCAAGGGATTTCACAACTAACTTGTTTTCCCGTCTACGCACCCTTTACACCCAAT
+
FFF:FFFFFFFFF:FFFFFFFFFFFFFFFFFFFFFFFFFFFFFFFFFFFFFFFFFFFF:FFFFFFFFFFFFFFF:F,:FFFFFFFFFFFFFFFFFF:FFFFFFFFFFFFFFFFFFFF:FFFFFFFFFF:FFFFFF:FFFFFFFFFFFFFFFFFFFFFFFFFFF::F:FFFFFFFFFFFF:FF,FF:FFFFF:FFFFFFFFFFFFFFF,F,FF,FFFF:FF:FFF:FF:FFFFFFFFFF,FFFFFFFFFFF
@A00881:241:HJW2NDRXX:1:2130:17861:28917 2:N:0:CGAGAGAA+GATTGGAG
GGTAGCGGACTACTGGGGTATCTAATCCTGTTTGCTCCCCACACTTTCGCGCCTCAGCGTCAGTTGCAGTCCAGTTACCCGCCTTCGCCACTGGTGTTCCTCCCGATCTCTACGCATTTCACCGCTACACCGGGAATTCCGATAACCTCTCCTGCACTCAAGCCTCCCAGTATCCAAAGCAATTCCCATCTTAAAAACAGGACTTTCACTCCAGACTTAAAAGGCCGCCTACGCGCCCTTTACGCCCAAT
+
FFFFFFFFFFFFFFFFFFFFFFFFFFFFFFFFFFFFFFFFFFFFFFFFFFFFFFFFFFFFFFFFFFFFFFFFFFFFFFFFFFFFFFFFFFFFFFFFFFFFFFFFFFFFFFFFFFFFFFFFFFFFFFFFFFFFFFF:FFFFFFFFFFFFFFFFFFFFFFFFFFFFFFFFFFFFFFFFFFFFF:FFFFFFFFFFFFF:F:FFFFFF:FFFFFFFFFFFFFFFFFFFFFFFFFFFFFFFFFFFFFFFFFFFFF
@A00881:241:HJW2NDRXX:1:2130:28194:29089 2:N:0:CGAGAGAA+GATTGGAG
GGTAGCGGACTACAAGGGTATCTAATCCTGTTTGATACCCGCACTTTCGAGCATCAACGTCAGTTACGGTCCAGCAGGCTGCCTTCGCAATCGGAGTTCTTCGTGATATCTATGCATTTCACCGCTACACCACGAATTCCGCCTGCCTATGCCGCACTCAAGGCCCCCAGTTTCAACTGCAATTCTACGGTTGAGCCGCAAACTTTCACAACTGACTTAAGGACCCGTCTACGCTCCCTTTAAACCCAAT
+
FFFFFFFFFFFFFFFFFFFFFFFFFFFFFFFFFFFFFFFFFFFFFFFFFFFFFFFFFFFFFFFFFFFFFFFFFFFFFFFFFFFFFFFFFFFFFFFF:FFFFFFFFFFFFFFFFFFFFFFFFFFFFFFFFFFFFFFFFFFFFFFFFFFFFFFFFFFFFFFFF:FFFFFFFFFFFFFFFFF:FFFFFF,FFFFFFFFFFFFFFFFFF:FFFFF:FFFFFFF,FFF:FFFFFFFFFFFFFFF,F,F,F:FFFF
@A00881:241:HJW2NDRXX:1:2130:11577:29716 2:N:0:CGAGAGAA+GATTGGAG
GGTAGCGGACTACAAGGGTATCTAATCCTGTTTGCTCCCCACGCTTTCGCGCCTCAGCGTCAGTTGTCGTCCAGCAAGCCGCCTTCGCCACTGGTGTTCCTCCGTATATCTACGCATTTCACCGCTACACACGGAATTCCGCTTGCCTCTCCGATACTCAAGATAGACAGTTTCAAATGCAGTTTCCGGGTTGAGCCCGGAGATTTCACATCTGACTTGCCTACCCGCCTACGCGCCCTTTACACCCAGT
+
FF,,FFFFFFF,FFFFFFFFFFFFFFFFFFFFFFFFFFFF:FFFFFFFFFFFFFFFFFFFFFFFFFFFFFFFFFFFFFFFFFFFFFFFFFFFFFFFFFFFFFFFFFFFFFFFFFFFFFFF:FF:FFFFFFFFFFFFFFFFFFFF:FFFFFFFFFFFFFFFFFFFFFFFFF:FFFF:FFFFFFFFFFFFFFFFFFFFFFFFFFFFFFFFFFFFF::FFFFFFFFFFFFFFFFFFFFFF:,FFF:FF:FF:F
@A00881:241:HJW2NDRXX:1:2130:31313:29763 2:N:0:CGAGAGAA+GATTGGAG
GGTAGCGGACTACGAGGGTATCTAATCCTGTTCGATCCCCACGCTTTCGTGCCTCAGCGTCAGTTGTCGTCCAGTAAGCCGCCTTCGCCACTGGTGTTCCTCCGTATATCTACGCATTTCACCGCTACACACGGAATTCCGCTTGCCTCTCCGATACTCAAGATAGACAGTTTCAAATGCAGTTTCCGGGTTGAGCCCGGAGATTTCACATCTGACTTGCCTACCCGCCTACGCGCCCTTTACACCCAGT
+
FFFFFFFFFFFFFFFFFFF:FFFFFFFFFFFFFFFFFFFFFFFFFFFFFFFFFFFFFFFFFFFFFFFFFFFFFFFFFFFFFFFFFFFFFFFFFFFFFFFFFFFF,FFFFFFFFFFF:FFFFFFFFF:FFFFFFFFFFFFFFFFFFFFFFFFFFFF:FFFFFFFFFFFFFFFFFFFFFFFFFFF::FFFFFFFFFFFFF:FFFFFFFFFFFFFFFFF:FF,FF:FFFFFFFFFFFFFFFFFFFFFFFFFFF
@A00881:241:HJW2NDRXX:1:2130:19642:29872 2:N:0:CGAGAGAA+GATTGGAG
GGTAGCGGACTACATGGGTATCTAATCCTGTTTGCTCCCCACGCCTTCGAGCCTCAACGTCAGTTGCAGTCCAGTAAGCCGCCTTCGCCACTGGTGTTCCTCCTAATATCTACGCATTTCACCGCTACACTAGGAATTCCACTTACCTCTCCTGTACTCTAGTAGGACAGTTTCCAAAGCAGTCCCATGGTTGAGCCTTGGGCTTTCACTTCAGACTTGCCTTACCGTCTACGCTCCCTTTACACCCAGT
+
FF:FFFFFFFFFFFFFFFFFFFFFFFFFFFFFFFFFFFFFFFFFFFFFFFFFFFFFFFFFFFFFFFFFFFFFFFFFFFFFFFFFFFFFFFFFFFFFFFFF:FFFF,FFF:FFFFFFFFFFFFFFFF:FFFFFFFFFFFFFFFFFFFFFFFFFFF:F,F:FFFFFFFFFFFFFFFFFFFFFFFF:F:FF:FFF:FFFFF:FFFFFFFFFFFFFFFFFFFFFF,F:FFFFFF:F,F:,F:,FFFFFFFFFFF
@A00881:241:HJW2NDRXX:1:2130:30201:29935 2:N:0:CGAGAGAA+GATTGGAG
GGTAGCGGACTACTCGGGTATCTAATCCTGTTTGCTCCCCACGCTTTCGCGCCTCAGCGTCAGTTTCAGTCCAGAAAGCCGCCTTCGCCACTGGTGTTCCTACCGATCTCTACGCATTTCACCGCTACACCGGTAATTCCGCTTTCCTCTCCTGCACTCCAGCCCGTCAGTATCAAAGGCACTTCCAACGTTAAACGCTGGACTTTCACCCCTGACTTAACAGGCCGCCTACGCGCCCTTTACGCCCAAT
+
FFFFFFFFFFFFFFFFFFFFFFFFFFFFFFFFFFFFFFFFFFFFFFFFFFFFFFFFFFFFFFFFFFFFFFFFFFFFFFFFFFFFFFFFFFFFFFFFFFFFFFFFFFFFFFFFFFFFF:FFFFFFFF,FFFFFF:FFFFFFFFFFFFFFFFFFFFFFF:FFFFFFFF:F,FFFFFFFFFFFFFFFFFFFFFFFFFFFFFFFFFFFFFFFFFFFFFFFFFFFFFF,F:FFFFFFFFFFFFFFFFFFFFFFFF
@A00881:241:HJW2NDRXX:1:2130:32796:29951 2:N:0:CGAGAGAA+GATTGGAG
GGTAGCGGACTACAAGGGTATCTAATCCTGTTTGCTCCCCACGCTTTCGTGCCTCAGTGTCAGTTACAGTCCAGCAGATCGCCTTCGCCACCGGTGTTCTTCCCAATATCTACGCATTCCACCGCTACACTGGGAATTCCATCTGCCCCTCCTGCACTCAAGTCCTGCAGGTTTGGTAGTAGTTCCGAAGTTGAGCCCCGGGCTTACGCTACCACCTTGCAAGACAACCTACGCACCCTTTACGCCCAGT
+
FF,,FFFFF,:F,FFFF:F,FFF:FF::FFFFFFFFFF:FFFFFFFFF:FFF:FFF:FFFFFF,FF:FFFF:FFFFF::FF:FFFFFFFF:F,:FFFFFFF:FFFFFFFFFFFFF,FFFFFFFFFF:FFFFF,FFFF:FFF,FF,FF:,FFFFFF,FFFFF,:FFF,:F::F:FFFFFFF,FFFF:::,FFFF,FFFFFFFFFFFF,FF:::FF,FFFFFF,:,F,,:FFFFFFFFFF,FF,:F::,FFF
@A00881:241:HJW2NDRXX:1:2130:17056:30217 2:N:0:CGAGAGAA+GATTGGAG
GGTAGCGGACTACGAGGGTATCTAATCCTGTTTGCTCCCCACGCCTTCGAGCCTCAACGTCAGTTACAGTCCAGTAAGCCGCCTTCGCCGCTGGTGTTCCTCCTAATATCTATGCATTTCACCGCTACACTAGGAATTCCGCTTACCTCTCCTGCACTCCAGCCGGACAGTTTCCAAAGCAGTTACGGGGTTGAGCCCCGGCCTTTCACTCCAGACTTGCCCTGCCGTCTACGCTCCCTTTACACCCAGT
+
FFFFFFFFFFFFFFFFFFFFFFFFFFFFFFFFFFFFFFFFFFFFFFFFFFFFFFFFFFFFFFFFFFFFFFFFFFFFFFFFFFFFFFFFFFFFFFFFFFFFFFFF:FFFFFFFFFFFFFFFFFFFFFFFFFF,FFFFFFFFFFFFFFFFFFFFFFFFFFFFFFFFFFFFFFF:FFFFFFFF:FFFFF,FFFFFFFFFFFFFFFFFFFFFFFFF:FFFFFFFFFFFFFFFFFFFFFFFFFFFFFFFFFFFFF
@A00881:241:HJW2NDRXX:1:2130:19976:30545 2:N:0:CGAGAGAA+GATTGGAG
GGTAGCGGACTACAAGGGTATCTAATCCTGTTTGATACCCGCACTTTCGAGCATCAACGTCAGTTACGGTCCAGCAGGCTGCCTTCGCAATCGGAGTTCTTCGTGATATCTATGCATTTCACCGCTACACCACGAATTCCGCCTGCCTATGCCGCACTCAAGGCCCCCAGTTTCAACTGCAATTCTACGGTTGAGCCGCAAACTTTCACACCTGACTTAAGGACCCGTCTACGCTCCCTTTAAACCCAAT
+
FFFFFFFFFFFFFFFFFFFFFFFFFFFFFFFFFFFFFFFFFFFFFFFFFFFFFFFFFFFFFFFFFFFFFFFFFFFFFFFFFFFFFFFFFFFFFF:FFFFFFFFFFF:FFFFFFFFFFFFFFFFFFFFFFFFFFFFFFFFFFFFFFFF:FFFFFFFFFFFFFFFFFFFFF:FF:F:FFFFFFFF,FF:FFFFFFFFFFFFFFFFFF:FFFF,FFFFFFF:FFF:FFFFFFFFFFFFFFF,FFFFFFFF:,F
@A00881:241:HJW2NDRXX:1:2130:27480:30608 2:N:0:CGAGAGAA+GATTGGAG
GGTAGCGGACTACGTGGGTATCTAATCCTGTTTGCTCCCCACACTTTCGTGCCTCAACGTCAGTTTCTGTCCAGAAAGTCGCCTTCGCCACTGGTGTTCCTCCTAATATCTACGCATTTCACCGCTACACTCGGAATTCCACTTTCCTCTCCAGTACTCAAGAAGTCCAGTTTTAGTTGCAGTTCCTCAGTTAAGCCGAGGGCTTTCACAACTAACTTAAACTCCCGTCTACGCACCCTTTACACCCAAT
+
FF,:FFFF:F:FFFFFFFFFFFFFFFFFFFFFFFFFFFFFFFFFFFFFFFFFFFFFFFFFFFFFFFFFFFFFFFFFFFFFFFFFFFFFFF:FFFFFFFFFFFFF,FF:FFFFFFFFF:FFFFFFFFFFFFF,FFF:FFF:F,:FFFFFFFFFFFF,FFFFFFF,,FFFFFFFFFFFFFFFFFFFF:FFFFFFF:FF:FFFFFF:FFF,FFFFFFFFF:F,,:FFFFFFFFFFFFFFFFFFF,FFFF,:,F
@A00881:241:HJW2NDRXX:1:2130:25111:31892 2:N:0:CGAGAGAA+GATTGGAG
GGTAGCGGACTACCGGGGTATCTAATCCTGTTCGTTCCCCACGCCCTCGTGCCTCAGCGTCAATAGACGATTCGCGAGATGCCTTCGCAATCGGCGTTCTGAGTGATCTCTATGCATTTCACCGCTACACCACTCATTCCTCCCGCGGCATCGCCATTCCAGCCACACAGTATTGGAGGCACCCCCGACGTTGAGCGCCGGCATTTCACCTCCAACTTGCACGACCGCCTACGCACCCTTTAAACCCAAT
+
FFFFFFFFFFFFFFFFFFFFFFFFFFFFFFFFFF:FFFFFFFFFFFFFFFFFF:FFFFFFFFFFFFFFFFFFFFFFFFFFFFFFFFFFFFFFFFFFFFFFFFFFFFFFFFFFFFFFFFFFFFFFFFFFFFF:FFFFFFFFFFFFFFFFFFFFFFFFFFFFFFFF:FFFFFF:FFFFFFFFFFFFFFF:FFFFFFFFFFFFFFFFFFFFFFFFFFFFFFFFFFFFFFFFFFFFFFFFFFFFFFFFFFF:FF
@A00881:241:HJW2NDRXX:1:2130:31141:33536 2:N:0:CGAGAGAA+GATTGGAG
GGTAGCGGACTACGTGGGTATCTAATCCTGTTCGCTCCCCACGCCCTCGTGCCTCAGCGTCAATAGACGATTCGCGAGATGCCTTCGCAATCGGCGTTCTGAGTGATCTCTATGCATTTCACCGCTACACCACTCATTCCTCCCGCGGCATCGCCATTCCAGCCACACAGTATTGGAGGCACCCCCGACGTTGAGCGCCGGCATTTCACCTCCAACTTGCACGACCGCCTACGCACCCTTTAAACCCAAT
+
FFFFFFFFFFFFFFFFFFFFFFFFFFFFFFFFFFFFFFFFFFFFFFFFFFFFFFFFFFFFFFFFFFFFFFFFFFFFFFFFFFFFFFFFFFFFFFFFFFFFFFFFFFFFFFFFFFFFFFFFFFFFFFFFFFFFFFFFFFFFFFFF:FFFF:FFFFFFFFFF:FFFFFFFFFFFFFFFFFFFFFFFFFFFFFFFFFFFFFFFFFF,FFFFFFFFFF:FFFFFFFFFFFFFFFFFFFFFFFF:FFFFFFFF:F
@A00881:241:HJW2NDRXX:1:2130:27561:34037 2:N:0:CGAGAGAA+GATTGGAG
GGTAGCGGACTACTAGGGTATCTAATCCTATTTGCTCCCCACGCTCTCGTGCCTCAGCGTCAGTAACAGGCCAGGCGGCCGCCTTCGCCACTGGTGTTCTTCCATATATCTACGCATTTTACCGCTACACATGGAGTTCCACCGCCCTCTCCTGCTCTCTAGCCCGCCAGTTTCCAGAGCCTGTACCGGTTGAGCCGGTACCTTTCACTCCAGACTTAGCAGGCCGCCTACGCACCCTTTACGCCCAATC
+
FF:FFFFFFFFFFF,FFFFFFFF:FFFFFFFFFFFFFF:FFFFFFFFFFFFFFFFFFFFFFFFFFFFFFFFFFFFFFFFFFFFFFFFFFFFFFFFFFFFFFFFFFFFFFFFF:FFFFFFFFFFFFF:FFFFFFFFFFFFFFFFF:FFF,:FFFF,FFFFFF:FFFFFFFF:FFFFFFFFFFFFFFFFFFFFF:FF:FFFFFF,FFFFFFFFF:FFFFFFFF,FFFFFFFFF:F,F:FFFFFFFFFFFFFF
@A00881:241:HJW2NDRXX:1:2130:31647:34319 2:N:0:CGAGAGAA+GATTGGAG
GGTAGCGGACTACTGGGGTATCTAATCCTGTTTGCTCCCCACGCTTTCGAGCCTCAACGTCAGTTACAGTCCAGTAAGCCGCCTTCGCCACCGGTGTTCCTCCTAATATCTACGCATTTCACCGCTACACTAGGAATTCCGCTTACCTCTCCTGCACTCCAGACTGACAGTTTCCAAAGCAGTCCGGGGGTTGGGCCCCCGCATTTCACTTCAGACTTGCCTCTCCGTCTGCGCTCCCTTTACACCCAGT
+
FFF:FFFFFFFFFFFFFFFFFFFFFFFFFFFFFFFFFFFFFFFFFFFFFFFFFFFFFFFFFFFFFFFFFFFFFFF::FF:FFFFFFFFFFFFFFFFFFFFFFFFFFFFFFFFFFF:FFFFFFFFFFFFFF,:FFF:FFFFFFF,FFFFFFFFFFFFF:FFFFFFFFFFFF,FFFF,FFFFFFFF:FFFFFFFFFFFFFFFFFFFFFFFFFFFFF:FFFFFFF:FFFFFFFFFFFFFFFFFF:FFFFFF::
@A00881:241:HJW2NDRXX:1:2130:12680:35039 2:N:0:CGAGAGAA+GATTGGAG
GGTAGCGGACTACATGGGTATCTAATCCTGTTTGATACCCGCACTTTCGAGCATCAACGTCAGTTACGGTCCAGCAGGCTGCCTTCGCAATCGGAGTTCTTCGTGATATCTATGCATTTCACCGCTACACCACGAATTCCGCCTGCCTATGCCGCACTCAAGGCCCCCAGTTTCAACTGCAATTCTACGGTTGAGCCGCAAACTTTCACAACTGACTTAAGGACCCGTCTACGCTCCCTTTAAACCCAAT
+
FFF:FFFFFFFFFFFFFF:FFFFFFFFFFFFFFFFFFFFFFFFFFFFFFFFFFFFFFFFFFFFFFFFFFFFFFFFFFFFFFFFFFFFFFFFFFFFFFFFFFFFFFFFF:FFFFFFF,FF:,FFFFFFFFFFFFF:FFFFFFFFFFFFFFFFFFFFFFFFFFFFFFFFFFFF,:F:FFFFFFFFFFFFF:FFFF:FFFFF:FFFF,FFFFFF,FFFFF:F,FFFF:FFFFFFFFFFFF:F,FFF:,FF:,:
@A00881:241:HJW2NDRXX:1:2130:19804:35133 2:N:0:CGAGAGAA+GATTGGAG
GGTAGCGGACTACGTGGGTATCTAATCCTGTTTGCTCCCCACGCTTTCGCGCCTCAGCGTCAGTTGTCGTCCAGCAAGCCGCCTTCGCCACTGGTGTTCCTCCGTATATCTACGCATTTCACCGCTACACACGGAATTCCGCTTGCCTCTCCGATACTCAAGATAGACAGTTTCAAATGCAGTTTCCGGGTTGAGCCCGGAGATTTCACAGCTGACTTGCCTCCCCGCCTACGCGCCCTGTACACCCAGT
+
:FFFFFFFFFFFFFFFFF:FFFFFFFFFFF,FFFFFFFFFFFFFFF:FFFFFFFFFFFFFFFFFFFFFFFFF:F:FFFFFFFFFFFFFFFF,FFFF:FFF:FFFFFFFFFFFFFFF,FFF,FFFFFFF:F,FFF,F,F::FFFF:FF:FFFFFF:FFFFF,F:F:FFF,FFF:F,FF,FFFF:FFF:FFF::F:FFFFFFFF:F:F:,F,,FFFF,FFFFFF,::F:FFFF:FFFFFFFFFFFFF:F,F:
@A00881:241:HJW2NDRXX:1:2130:18385:35368 2:N:0:CGAGAGAA+GATTGGAG
GGTAGCGGACTACAGGGGTATCTAATCCTGTTTGATACCCGCACTTTCGAGCATCAACGTCAGTTACGGTCCAGCAGGCTGCCTTCGCAATCGGAGTTCTTCGTGATATCTATGCATTTCACCGCTACACCACGAATTCCGCCTGCCTATGCCGCACTCAAGGCCCCCAGTTTCAACTGCAATTCTACGGTTGAGCCGCAAACTTTCACAACTGACTTCAGGACCCGTCTACGCTCCCGTTAAACCCAAG
+
FFF,FFFF,FFFF::FFFFFFFFFFFFFFFFFFFFFFFFFFFFF,FFFFFFFFFFFFFFFFFFFFFFFFFFFFFFFFFFFFFFFFFFFFFFFFF:FFFF,FFFFFFFFFFFFFFF:FFFFFFFFFFFFFFFFFF:F::FFFFFFFFFFFFFFFFFFFFFF::FFFFFF:FF,,F,F:FFF,FF:FF::FFFFFFFFFFFFFFFF:FFF:FFF,F:F:F,,FF,F:FF:F:F:FF,FFF,,FFFFFF,,F,
@A00881:241:HJW2NDRXX:1:2130:18511:35368 2:N:0:CGAGAGAA+GATTGGAG
GGTAGCGGACTACCCGGGTATCTAATCCTGTTTGATACCCGCACTTTCGAGCATCAACGTCAGTTACGGTCCAGCAGGCTGCCTTCGCAATCGGAGTTCTTCGTGATATCTATGCATTTCACCGCTACACCACGAATTCCGCCTGCCTATGCCGCACTCAAGGCCCCCAGTTTCAACTGCAATTCTACGGTTGAGCCGCAAACTTTCACAACTGACTTAAGGACCCGTCTACGCTCCCTTTAAACCCAAT
+
FFFFFFFFFFFFFFFFFF:FFFFFFFFFFFFFFFFFFFFFFFFFFFFFFFFFFFFFFFFFFFFFFFFFFFFFFFFFFFFFFFFFFFFFFFFFFFFFFFFFFFFFFFFFFFFFFFFFFFFFFFFFFFFFFFFFFFFFFFFFFFFFFFFFFFFFFFFFFFFFFFFFFFFFFFFFFFF:FFF:FFFFFFFFFFFFFFFFFFFF:FFFFFFFFFFFFF:FFFFFFFFFFFFFFFFFFFFFFFFFFFFFFFFFFF
@A00881:241:HJW2NDRXX:1:2130:31430:35728 2:N:0:CGAGAGAA+GATTGGAG
GGTAGCGGACTACAAGGGTATCTAATCCCATTTGCTCCCCCGGCTTTCGTTCCTCAGCGTCAATAACGGCCCAGTAAAGCGCTTTCGCCACCGATGTTCCTCCTGATATCTACGCATTTCACCGCTACACCAGGAATTCCCTTTACCTCTACCGCATTCAAGCCAAGCAGTATCAAATGCCGAACCGGAGTTAAGCCCCGGGCTTTAACATCTGACTTACTTTACCGCCTACGAACGCTTTACGCCCAAT
+
FFFFFFFFFFFFFFFFFFFFFFFFFFFFFFFFFFFFFFFFFFFFFFFFFFFFFFFFFFFFFFFFFFFFFFFFFFFFFFFFFFFFFFFFFFFFFFFFFFFFFFFFFFFFFFFFFFFFFFFFFFFFFFFFFFFFFFFFFFFFFFFFFFFFFFFFFFFFFFF:FFFFFFFFFFFFFFFFFFFFFFFFFFFFFFFFFFFFFFFFFFFFFFFFFFFFFFFFFF:FF,:FFFFFFFFF,FFFFFF,FFFFFFFFFF
@A00881:241:HJW2NDRXX:1:2130:30716:36057 2:N:0:CGAGAGAA+GATTGGAG
GGTAGCGGACTACAGGGGTATCTAATCCTGTTCGCTCCCCACGCCCTCGTGCCTCAGCGTCAATAGACGATTCGCGAGATGCCTTCGCAATCGGCGTTCTGAGTGATCTCTATGCATTTCACCGCTACACCACTCATTCCTCCCGCGGCATCGCCATTCCAGCCACACAGTATTGGAGGCACCCCCGACGTTGAGCGCCGGCATTTCACCTCCAACTTGCACGACCGCCTACGCACCCTTTAAACCCAAT
+
FFFFFFFFFFFFFFFFFFFFFFFFFFFFFFFFFFFFFFFFFFFFFFFFFFFFFFFFFFFFFFFFFFFFFFFFFFFFFFFFFFFFFFFFFFFFFFFFFFFFFFFFFFFFFFFFFFFFFFFFFFFFFFFFFFFFFFFFFFFFFFFFFFFFFFFFFFFFFFFFFFFFFFFFFFFFFFFFFFFFFFFFFFFFFFFFFFFFFFFFFFFFFFFFFFFFFF,:FFFFFFFFFFFFFF:FF,FFFFFFFFFFFFFFF:
@A00881:241:HJW2NDRXX:1:2130:31096:36057 2:N:0:CGAGAGAA+GATTGGAG
GGTAGCGGACTACTCGGGTATCTAATCCTGTTCGATCCCCACGCTTTCGTGCTTCAGCGTCAGTCTCGCTATGGTATGCTGCCTTCGCAATCGGGGTTCTGCGTGATATCTATGCATTTCACCGCTACACCACGCATTCCGCATACCTCTTCCGAACTCCAGTCCCGCAGTTTCAATGGCAAGCGCACGGTTAAGCCGCACGTTTTCACCGCTGACTTGCGGGTCCGCCTACGCACCCTTTAAACCCAAT
+
FFFFFFFFFFFFFFFFFFFFFFFFFFFFFFFFFFFFFFFFFFFFFFFFFFFFFFFFFFFFFFFFFFFFFFFFFFFFFFFFFFFFFFFFFFFFFFFFFFFFFFFFFFFFFFFFFFFFFFFFFFFFFFFFFF:FFF:FFFF:FFFFFFFFFFFFFFFFFFFFFFFFFFFFFFFFFFFFFFFFFFFFFFFFFFF:FFFFFFFFFFFFFFFFFFFFFFFFFFFFFFFFFFFFFFFFFFFFFFFF:FFFFF:F,F
@A00881:241:HJW2NDRXX:1:2130:15112:36182 2:N:0:CGAGAGAA+GATTGGAG
GGTAGCGGACTACTGGGGTATCTAATCCTGTTTGCTCCCCACGCTTTCGTGTATGAGCGTCAGTGGCCTCCCAGGGGGCTGCCTTCGCCTTCGGTGTTCTTCCACATATCTACGCATTTCACTGCTACACGTGGAATTCCACCCCCCTCTGAGACACTCTAGTCCGACAGTCACATAGGACCCTCCCAGGTTAAGCCCGGGGATTTCACCTCTGTCTTATCGAACCGCCTGCACACCCTTTACGCCCAGT
+
FFFFFFFFFFFFFFFFFFFFFFFFFFFFFFFFFFFFFFFFFFFFFFFFFFFFFFFFFFFFFFFFFFFFFFFFFFFFFFFFFFFFFFFFFFFFFFFF:FFFFFFFFFFFFFFFFFFFFFFFFFFFFFFFFFFFFFFFFFFFFFFFFFFFFFFFFFFFFFFFFFFFFFFFFFFFFFFFFFFFFFFFFFFFFFFFFFFFFFFFFFFFFFFFFFFFFFFFFFFFFFFFFFFFFFFFFFFFFFFFFFFFFFFFFF
@A00881:241:HJW2NDRXX:1:2130:20283:36307 2:N:0:CGAGAGAA+GATTGGAG
GGTAGCGGACTACTTGGGTATCTAATCCTGTTTGATACCCGCACTTTCGAGCATCAACGTCAGTTACGGTCCAGCAGGCTGCCTTCGCAATCGGAGTTCTTCGTGATATCTATGCATTTCACCGCTACACCACGAATTCCGCCTGCCTATGCCGCACTCAAGGCCCCCAGTTTCAACTGCAATTCTACGGTTGAGCCGCAAACTTTCACAACTGACTTAAGGACCCGTCTACGCTCCCTTTAAACCCAAT
+
FF:F:FFFFFFFFFFFFFFFFFFFFFFFFFFFFFFFFF:FFFFFFFFFFFFF,FFFFFFFFFFFFFFFFFFFFFFFFFFFFFFFFFFFFFFFFFFF:FFF,FFFFFFF:FFFFFFF,::FFFFFFF:FFFFFFFFF,FFFFFFFFFFFFFFFFFFFFFFF,FFFFFFFFF:FFF:FFFFFFF:FFFFFFFFFFFFFFFF,FFFFFFFFF,:FFFFFFF:FFFFF,FFFFFFFFF,FFF,,FFF,F,FF,,
@A00881:241:HJW2NDRXX:1:2130:22950:36511 2:N:0:CGAGAGAA+GATTGGAG
GGTAGCGGACTACTCGGGTATCTAATCCTGTTTGCTCCCCACGCTCTCGCGCCTCAGCGTCAGTTGTCGTCCAGCAATCCGCCTTCGCCACTGGTGTTCTTCCGTATATCTACGCATTTCACCGCTACACACGGAATTCCGATTGCCTCTCCGATACTCAAGACCGGCAGTTTCAAATGCAGGCTATGGGTTAAGCCCATAGTTTTCACATCTGACTTGTCAGCCCGCCTACGCGCCCTTTACACCCAGT
+
FFFFFFFFFFFFFFFFFFFFFFFFFFFFFFFFFFFFFFFFFFFFFFFFFFFFFFFFFFFFFFFFFFFFFFFFFFFFFFFFFFFFFFFFFFFFFFFFFFFFFFFFFFFFFFFFFFFFFFFFFFFFFFFFFFFFFFF:FFFFFFFFFFFFFFFFFFFFFFFFFFFFFFFFFFFFFFFFFFFFFFFFF:FFFFFFFFFFFFFFFFFFFFFFFF:FFFFFFFFFFFFFFFFFFFFFFFFFFFFFFFFFFFFFF,
@A00881:241:HJW2NDRXX:1:2130:13693:36542 2:N:0:CGAGAGAA+GATTGGAG
GGTAGCGGACTACTAGGGTATCTAATCCTGTTTGCTCCCCACGCTTTCGCGCCTCAGCGTCAGTTGTCGTCCAGCAAGCCGCCTTCGCCACTGGTGTTCCTCCGTATATCTACGCATTTCACCGCTACACACGGAATTCCGCTTGCCTCTCCGATACTCAAGATAGACAGTTTCAAATGCAGTTTCCGGGTTGAGCCCGGAGATTTCACATCTGACTTGCCTACCCGCCTACGCGCCCTTTACACCCAGT
+
FFFFFFFFFFFFFFFFFFFFFFFFFFFFFFFFFFFFFFFFFFFFFFFFFFFFFFFFFFFFFFF:FFFFFFFFFFFFFFFFFFF:FFFFFFFFFFFFFFFFFFFF:FFFFFFFFFFFFFFFFFFFFFFFFFFFFFFFFFFFFFFFFFFFFFFFFF:FFFFFFFFFFFFFFFFFFFFF:FFFFFFFFFFFFFFFFFFFFFFFFFFFFFFFFFFFFF:FFFFFFFFFFFFFFFFFF:FF:FFFFFFFFFFFFF
@A00881:241:HJW2NDRXX:1:2130:24379:37012 2:N:0:CGAGAGAA+GATTGGAG
GGTAGCGGACTACTCGGGTATCTAATCCTGTTCGATCCCCACGCTTTCGTGCCTCAGCGTCAGTCAGGCGCCAGTACGCTGCCTTCGCAATCGGAGTTCTGCGCAATATCTAAGCATTTCACCGCTACACTGCGCATTCCGCGTACCTCTACTTCACTCAAGCACTACAGTTTCAAATGCAGTTCATGGGTTGAGCCCATACATTTCACATCTGACTTGCAATGCCGCCTACGCACCCTTTACACCCAGT
+
FFFFFFFFFFFFFFFFFFFFFFFFFFFFFFFFFFFFFFFFFFFFFFFFFFFFFFFFFFFFFFFFFFFFFFFFFFFFFFFFFFFFFFFFFFFFFFFFFFFFFFFFFFFFFFFFFFFFFFFFFFFFFFFFFFFFFFFFFFFFFFFFFFFFFFFFFFFFFFFFFFFFFFFFFFFFFFFFFFFFFFFFFFFFFFFFFFFFFFFF,FFFFFFFFFFFFFFFFFFFFFFFFFFFFFFFFFFFFFFFFFFFFFFFFF
@A00881:241:HJW2NDRXX:1:2131:21441:1861 2:N:0:CGAGAGAA+GATTGGAG
GGTAGCGGACTACATGGGTATCTAATCCTGTTTGCTCCCCACGCTCTCGCGCCTCAGCGTCAGTTGTCGTCCAGCAATCCGCCTTCGCCACTGGTGTTCTTCCGTATATCTACGCATTTCACCGCTACACACGGAATTCCGATTGCCTCTCCGATACTCAAGACCATCAGTTTCAAATGCAGGCCATGGGTTAGGCCCATGGTTTTCACATCTGACTTGACAGCCCGCCTACGCGCCCTTTACACCCAGT
+
FFFFFFFFFFFFFFFFFFFFFFFFFFFFFFFFFFFFFFFFFFFFFFFFFFFFFFFFFFFFFFFFFFFFFFFFFFFFFFFFFFFFFFFFFFFFFFFFFFFFFFFFF:FFFFFFFFFFFFFFFFFFFFFFFFFFFFFFFFFFFFF:FFFFFFFFFFFFFFFFFFFFFFFFFFFFFFFFFFFFFFFFFFFFFFF:F,FFFFFFFFF::F:,FFFFFFFFFF,FFFFFFFFFFF,FFFFFFFF:F:FF,FFFFF
@A00881:241:HJW2NDRXX:1:2131:23393:2487 2:N:0:CGAGAGAA+GATTGGAG
GGTAGCGGACTACAAGGGTATCTAATCCTGTTTGCTCCCCACGCTCTCGCGCCTCAGCGTCAGTTGTCGTCCAGCAATCCGCCTTCGCCACTGGTGTTCTTCCGTATATCTACGCATTTCACCGCTACACACGGAATTCCGATTGCCTCTCCGATACTCAAGACCAGCAGTTTCAAATGCAGGCTATGGGTTAAGCCCATAGTTTTCACATCTGACTTGTCGGCCCGCCTACGCGCCCTTTACACCCAGT
+
FFFFFFFFFFFFFFFFFFFFFFFFFFFFFFFFFFFFFFFFFFFFFFFFFFFFFFFFFFFFFFFFFFFFFFFFFFFFFFFFFFFFFFFFFFFFFFFFFFFFFFFF:FFFFFFFFFFF:FFFFFFFFFFFFFFFFFFFFFFFFFFFFFFFFFFFFFF:FFFFFFFFFFFFFFFFFFFFFFFFFFFFFFFFFFFFFFFFFFFFFFFFFFFFFF:FFFFF:FFFFFFFFFFFFFFFFFF:FFFFFFFFFFFF:F
@A00881:241:HJW2NDRXX:1:2131:17273:2534 2:N:0:CGAGAGAA+GATTGGAG
GGTAGCGGACTACGGGGGTATCTAATCCTGTTCGATCCCCACGCTTTCGTGCTTCAGCGTCAGTCTCGCTATGGTATGCTGCCTTCGCAATCGGGGTTCTGCGTGATATCTATGCATTTCACCGCTACACCACGCATTCCGCATACCTCTTCCGAACTCCAGTCCCGCAGTTTCAATGGCAAGCGCACGGTTAAGCCGCACGTTTTCACCGCTGACTTGCGGGTCCGCCTACGCACCCTTTAAACCCAAT
+
FFFFFFFFFFFFFFFFFFFF:FFFFFFFFFFFFFFFFFFFFFFFFFFFFFFFFFFFFFFFFFFFFFFFFFFFFFFFFFFFFFFFFFFFFFFFFFFFFFFFFFFFFFFFFFFFFFF:FFFFFFFFFFFFFFFFFFFFFFFFFFFFFFFFFF:FFFFFFFFFFFFFFFF:FF,FFFFFFFFFFFFFFFFFFFFFF:FFFFFFFFFF:FFFFFFFFFFFFFFFFFFFFFFFFFF:FFFFFFFFFFFFF,FFFF
@A00881:241:HJW2NDRXX:1:2131:30110:2879 2:N:0:CGAGAGAA+GATTGGAG
GGTAGCGGACTACTTGGGTATCTAATCCTGTTTGCTACCCACGCTTTCGTGCCTCAGCGTCAGTTTCAGTCCAGAAAGCCGCCTTCGCCACTGGTGTTCTTCCTAATATCTACGCATTTCACCGCTACACTAGGAATTCCGCTTTCCTCTCCTGCACTCCAGCTCGCCAGTTTCCATTGCCTTCCCAAGGTTAAGCCTCGGCCTTTCACATCAGACTTGGCGTGCCGCCTACGCACCCTTTACACCCAGT
+
FFF:FFFF,FF,F,FFFFFFFFFFFFFFFFFFFFFFFF:F:FF::FFFFFFFFFFFFFFFFFFFFFFFFFFFFFFF,FFFFFFFFFFFF,:FFFFFFF:FFFFF:FFFFFFFFFF,FFFFFFFFFFFFFF:FFFFFFF:FFFF:FFFFFFFFF:F:FFFFFFFFFFFF:F:FFFFF,FFFFF,FFFFFFF:F,FFFFFFFFF:F:FF::FFFFF:,:F:FF:FFF:,FFF:F:FFFFF,F:FFFFFFFFF
@A00881:241:HJW2NDRXX:1:2131:29234:2957 2:N:0:CGAGAGAA+GATTGGAG
GGTAGCGGACTACTGGGGTATCTAATCCTGTTCGCTCCCCACGCCCTCGTGCCTCAGCGTCAATAGACGATTCGCGAGATGCCTTCGCAATCGGCGTTCTGAGTGATCTCTATGCATTTCACCGCTACACCACTCATTCCTCCCGCGGCATCGCCATTCCAGCCACACAGTATTGGAGGCACCCCCGACGTTGAGCGCCGGCATTTCACCTCCAACTTGCACGACCGCCTACGCACCCTTTAAACCCAAT
+
FFFFFFFFFFFFFFFFFFFFFFFFFFFFFFFFFFFFFFFFFFFFFFFFFFFFFFFFFFF:FFFFFFFFFFFFFFFFFFFFFFFFFFFFFFFFFFFFFFFFFFFFFFFFFFFFFFFFFFFFFFFFFFFFFFFFFFFFFFFFFFFFFFFFFFFFFFFFFFFFFFFFFFFFFF:FFFFFFFFFFFFFFFFFFFFFFFFFFFFFFFFFFFFFFFFFFFFFFFFFFFFFFFFFFFFFFFFFFFF:FFFFFFFFFF
@A00881:241:HJW2NDRXX:1:2131:30978:3599 2:N:0:CGAGAGAA+GATTGGAG
GGTAGCGGACTACGCGGGTATCTAATCCTGTTCGATCCCCACGCTTTCGTGCCTCAGCGTCAGTGTGGAGCCGGCATGCTGCCTTCGCAATCGGAGTTCTGCGCAATATCTAAGCATTTCACCGCTACACTGCGCATTCCGCATACCTCTCGACACCTCAAGACAGCCAGTTTCAACGGCTCGCCGGGGTTGAGCCCCGGGCGTTTACCGCTGACTTAACAGCCCGCCTACGCACCCTTTAAACCCAATA
+
FF::FFFF:FFFFFFFFFF:FFFFFFFFFFFF:F,F,FFFFF:FFFFFFFFFFFFFF:FFFFFF:,,F:,FFFFF,FFFFFFFFFFFFFFFFFFFFFFFFFFFF,FFFFFFF:FFFFFFFFFFFF,FFFFFFFFF,FF,FFFFFFF:F:F:F,F,F:FFFFFFF,F,:FFF,FFFFF:FFFFF:,F,FFFFFFFFFF,F,F:,FFFFFF,FF::FFFFFF:FF,,FFFFF:FF,F:FFFF,FF:,F,:,:
@A00881:241:HJW2NDRXX:1:2131:32217:4711 2:N:0:CGAGAGAA+GATTGGAG
GGTAGCGGACTACGAGGGTATCTAATCCTGTTTGCTCCCCACGCCTTCGAGCCTCAACGTCAGTTACCGTCCAGTAAGCCGCCTTCGCCACTGGTGTTCCTCCTAATATCTACGCATTTCACCGCTACACTAGGAATTCCGCTTACCTCTCCGGTACTCCAGCTAAACAGTTTCCAGAGCAGTTCCGGGGTTAAGCCCCGGTATTTCACTCCAGACTTGCTCTGCCGTCTACGCTCCCTTTACACCCAGT
+
F:FFFFFFFFFFFFFFFFFFFFFFFFFFFFFFFFFFFFFFFFFFFFFFFFFFFFFFFFFFFFFFFFFFFFFFFFFFFFFFFFFFFFFFFFFFFFFFFFFFFFFFFFFFF:FFFFFFFFFFFFFFFFFFFF,FFFF:FFFFFFFFFFFFFFFFFFFFFFFFFFFFFFFFFFFFFFFFFFFFFFFFFFFFF:FFFF:FFFFFFFFFFFFFFFFFF,::FFFFFFFFF:FFFFFFFFFFFFFFFFFFFFFFF:
@A00881:241:HJW2NDRXX:1:2131:29152:4820 2:N:0:CGAGAGAA+GATTGGAG
GGTAGCGGACTACTCGGGTATCTAATCCTGTTCGCTCCCCACGCCCTCGTGCCTCAGCGTCAATAGACGATTCGCGAGATGCCTTCGCAATCGGCGTTCTGAGTGATCTCTATGCATTTCACCGCTACACCACTCATTCCTCCCGCGGCATCGCCATTCCAGCCACACAGTATTGGAGGCACCCCCGACGATGAGCGCCGGCATATCACCTCCAACTTGCACGACCGCCTACGCACCCTTTATACCCAAT
+
FF:FFFFFFFFFFFFFFFF,FF:F,FFFFFFFFFFFFFFF,F,FFF,FFF,FFFFFFFFFFFFFFFFFFF,FF:FFFFFFFFFFFFFF,F:F,FFF,FF,,FFFFFFFFF,FFFF:FF,:,:FFF,FF::FFFFFFF::FFFFFFFFFFFFF:FFFFFF,FFF:,FFF,:,F:F:FF,FFFFFFFF:FFF,,:F:FFFFFFF:F,FFFFFFFF,FF:FFFFFFFF,:F:FFF,FF::F::FF,,FFFF,:
@A00881:241:HJW2NDRXX:1:2131:12147:5118 2:N:0:CGAGAGAA+GATTGGAG
GGTAGCGGACTACTGGGGTATCTAATCCTGTTTGATACCCGCACTTTCGAGCATCAACGTCAGTTACGGTCCAGCAGGCTGCCTTCGCAATCGGAGTTCTTCGTGATATCTATGCATTTCACCGCTACACCACGAATTCCGCCTGCCTATGCCGCACTCAAGGCCCCCAGTTTCAACTGCAATTCTACGGTTGAGCCGCACACTTTCACAACTGACTTAAGGACCCGTCTACGCTCCCTTTAAACCCAAT
+
FF,,FFFFFFF:FFFFFFF,F:FFFFFFFFFFFFFFFFFFFFFFFFFFFFFFFFFFFFFFFFF:FFFFFFFFFFFFFFFFFFFFFFFFFFFFFFFFFFFFFFFFFFFFFFFFFFFFFFFFFFFFFFFFFFFFFFFFFFFFFFFFFFFFF:FFFFFFFFFFFFFFFFF:FFFFFFFFFFFFFFFFFFFFFFFFFF::FFFF,FFF:FFFFFFFFFFFFFFFFFFFFFFFF:FFFFF:FFFFF,FFFFFF:,
@A00881:241:HJW2NDRXX:1:2131:25138:6010 2:N:0:CGAGAGAA+GATTGGAG
GGTAGCGGACTACCCGGGTATCTAATCCTGTTCGCTCCCCACGCCCTCGTGCCTCAGCGTCAATAGACGATTCGCGAGATGCCTTCGCAATCGGCGTTCTGAGTGATCTCTATGCATTTCACCGCTACACCACTCATTCCTCCCGCGGCATCGCCATTCCAGCCACACAGTATTGGAGGCACCCCCGACGGTGAGCGCCGGCCTTTCACCTCCCTCTTGCACGACCGCCTACGCCCCCTGTAATCCCTAT
+
FF,,FFFF:,F,FFFFFFFFFFFFFFFFFFFFFFFFFFFFFFFFFFFFFFFFFFF:FFFFFFFFFFFFFFFFFFFFFFFFFFFFFFF:F,FF:FFF:FFFFFFFFFFF:FFFFFFF:FFFFF:FFFFFFF,FFFFFFFFFFF:FFFFFF::F:FFFFFFFFFF:FF,FF,::,FFF,FFFFFFF,FFF,F,,FFFFFFFFFF,F,FF:FF:FFF,FFFF:F,,,,F:F:,FFFF,:FF,:F,FFF:F,,F
@A00881:241:HJW2NDRXX:1:2131:13358:6151 2:N:0:CGAGAGAA+GATTGGAG
GGTAGCGGACTACACGGGTATCTAATCCTGTTTGATACCCGCACTTTCGAGCATCAACGTCAGTTACGGTCCAGCAGGCTGCCTTCGCAATCGGAGTTCTTCGTGATATCTATGCATTTCACCGCTACACCACGAATTCCGCCTGCCTATGCCGCACTCAAGGCCCCCAGTTTCAACTGCAATTCTACGGTTGAGCCGCAAACTTTCACAACTGACTTAAGGACCCGTCTACGCTCCCTTTAAACCCAAT
+
FFFFFFFFFFFFFFFFFFFFFFFFFFFFFFFFFFFFFFFFFFFFFFFFFFFFFFFF:FFFFFFFFFFFFFFFFFF:FFFFFFFFFFFFFFFFFFFFFFFFFFFFFFFFFFFFFFFFFFFFFFFFFFFFFFFFFF:FFFFFFFFFFFFFFFFFFFFFFFFFFFFFFFFFFFFFFFF,FFF:FFFFFFFFFFFFFFFFFFFFFFFFFFFFFFFFFFFFFFFFFFFFFFFFFFFFFFFFFFFFFFFFFFFFFF
@A00881:241:HJW2NDRXX:1:2131:13386:6887 2:N:0:CGAGAGAA+GATTGGAG
GGTAGCGGACTACACGGGTATCTAATCCTGTTCGCTCCCCACGCCCTCGTGCCTCAGCGTCAATAGACGATTCGCGAGATGCCTTCGCAATCGGCGTTCTGAGTGATCTCTATGCATTTCACCGCTACACCACTCATTCCTCCCGCGGCATCGCCATTCCAGCCACACAGTATTGGAGGCACCCCCGACGTTGAGCGCCGGCATTTCACCTCCAACTTGCACGACCGCCTACGCACCCTTTAAACCCAAT
+
FF,,FFFFFFFFFFFFFFFFFFFFFFFFFFFFFFFFFFFFFFFFFFFFFFFFFFFFFFFFFFFFFFFFFF:FFFFF:FFFFFFFFFFFFF,FFFFFFFFFFFFFFFFFFFFFFFF:FFFFF:FF:FFF:FF,FFFFFFFFFFFFFFFFF,FFFFFF:FFFFFFFF:FFFFFFFFFFFFF:FF:FF,FFFFFFFFFFFFFFFF,FFFF:FFFFFFFFFFFFFFFF,FFFFFFFFFFF,F:FF,FF:FFFFF
@A00881:241:HJW2NDRXX:1:2131:20274:7764 2:N:0:CGAGAGAA+GATTGGAG
GGTAGCGGACTACGAGGGTATCTAATCCTGTTCGCTCCCCCAGCTTTCGCGCCTCAGCGTCAGTGGCGGCCCAGAGGTCTGCCTTCGCCATCGGTGTTCTTCCAGATATCTGCGCATTTCACCGCTACACCGGGAATTCCGACCTCCCCTACCGCACTCGAGACGCCCAGTTCGGGACCCGGCTCGGGGTTGAGCCCCGAGATTAGAGGTCCCGCTTGGGCATCCGCCTGCGCGCGCTTTACGCCCAATG
+
,F,FF,FFFFF:FF,FFFFFFFFFFF:FFF,:FFFF,::FFFFFFF:FF:,::F:,FF:FFF,F,:FFFFFFFFF:FFFFF:FFFFFF,FFFF:FFFFFFFFF,FFFFFFF:FFFF:FF,FFFFFFFFFFF,FFFFFFFFFFF:FFF,FFFFFFF,FFFFFFF::FFFFFFFFFFFFFFFF:FFFF:FFFF:,FFF,FFFFF:FFFFF:FFFFFF,FFFF,FFFFFFFFF,FFFFFF,:FF:FFFFFFFF
@A00881:241:HJW2NDRXX:1:2131:30969:8124 2:N:0:CGAGAGAA+GATTGGAG
GGTAGCGGACTACCAGGGTATCTAATCCTGTTTGCTCCCCACGCTTTCGTGTATGAGCGTCAGTTGCGTCCCAGGGGGCTGCCTTCGCCATCGGTGTTCTTCCAAATATCTACGCATTTCACCGCTACACTTGGAATTCCACCCCCCTCTGACGCACTCTAGTCTTGCAGTCATGTATGGCTTTCCCAGGTTAAGCCCGGGGCTTTCACATCCATCTTGCAAAACCGCCTGCACACCCTTTACGCCCAGT
+
FF,,FFFFFFFFFFFFFFF,FFFFFFFFFFFFFFFFFFFFF:FFFFFFFFFFFFFFFFFFFFF:FFFFFFFFFFFFFFFFFFFFFFFFFFFFFFFFFFFF:FFFFFFFFFFFFFFFFFFFFFFFFFFF,FFFFFFFFFFF::FFFFFFFFFFFFFF:FFFFFFFFFFFFF:FFFFFFFFFFF,FF:FFFFFFFFFF:FFFFFFFFFF,:,FF:F:F:FFF,FF,FFFFFF,F:F::FF::FFFFFFFFFF
@A00881:241:HJW2NDRXX:1:2131:13964:8390 2:N:0:CGAGAGAA+GATTGGAG
GGTAGCGGACTACCTGGGTATCTAATCCTGTTTGCTACCCACGCTCTCGCGCCTCAGCGTCAGTTGTCGTCCAGCAATCCGCCTTCGCCACTGGTGTTCTTCCGTATATCTACGCATTTCACCGCTACACACGGAATTCCGATTGCCTCTCCGATACTCAAGACCATCAGTTTCAAATGCAGGCCATGGGTTAAGCCCATGGTTTTCACATCTGACTTGACAGCCCGCCTACGCGCCCTTTACACCCAGT
+
FFFFFFFFFFFFFFFFFFFFFFFFFFFFFFFFFFFFFFFF:FFFFFFFFFFFFFFFFFFFF:FFFFFFFFF:FFFF:FFFFFFFFFFFFF:FFFFFFFFFFFF:FFFFFFFFFFFFFFFF:FFFFFFFFFFFFFFFFFFFFFFFFFFF:FFFF,FFF:::FF,FFFFFFFFFFFF::FFF:FFFFFFFFFFFF:FFFF:FFFFFFFF:FFFF:FFFFF,,FF:FF:FFFFFFFFFFFFFFFFF,FFFFFF
@A00881:241:HJW2NDRXX:1:2131:27263:9972 2:N:0:CGAGAGAA+GATTGGAG
GGTAGCGGACTACTGGGGTATCTAATCCTGTTTGCTCCCCACGCTTTCGCGCCTCAGCGTCAGTTGTCGTCCAGCAAGCCGCCTTCGCCACTGGTGTTCCTCCGTATATCTACGCATTTCACCGCTACACACGGAATTCCGCTTGCCTCTCCGATACTCAAGATAGACAGTTTCAAATGCAGTTTCCGGGTTGAGCCCGGAGATTTCACATCTGACTTGCCTACCCGCCTACGCGCCCTTTACACCCAGT
+
FFFFFFFFFFFFFFFFFFFFFFFFFFFFFF:FFFFFFFFFFFFFFFFFFFFFFFFFFFFFFFFFFFFFFFFFFFFFFFFFFFFFFFFFFFFFFFFFFFFFFFFFFFFFFFFFFFF:FFFFFFFFFFFFFFFFFFFFFFFFFFFFFFFFFFFFFFFFFFFFFFFFFFFFFFFFFFFF:FFFFFFFFFFFFFFFFFFFFFFFFFFFFFFFFFFFFFFFFFFFFFFFFFFFFF:FFFFFFFFFFFF,FFFFFF
@A00881:241:HJW2NDRXX:1:2131:16179:10128 2:N:0:CGAGAGAA+GATTGGAG
GGTAGCGGACTACATGGGTATCTAATCCTGTTCGCTCCCCACGCTTTCGTGACTCAGCGTCAGTAACAGTCCAGTAAGCCGCCTTCGCCACCGGTGTTCTTCCCAATATCTACGCATTTCACCGCTACACTGAGAATTCCGCTTACCTCTCCTGCACTCTAGTTCGACAGTTTCTTATGCAGCGCCCAAGTTAAGCTCGGGAATTTCACATATGACTTGCCAAACCGCCTACTCACCCTTTACACCCAGT
+
FFFFFFFFFFFFFFFFFFFFFFFFFFFFFFFFFFFFFFFFFFFFFFFFFFFFFFFFFFFFFFFFFFFFFFFFFFFFFFFFFFFFFFFFFFFFFFFFFFFFFFFFFFFFFFFFF:FFFFFFFFFFFFFFFFFFFFFFFFFFFFFFFFFFFFFFFFFFFFFFFFFFFFFFFFFFFFFFFFFFFFFFF:FFFFFFFFFFFF:FFF:FFFFFFFFFFFFFFFFFFF:FFF:FFFFFFF:FFFFFFFFFFFFFFF
@A00881:241:HJW2NDRXX:1:2131:31195:10895 2:N:0:CGAGAGAA+GATTGGAG
GGTAGCGGACTACTGGGGTATCTAATCCTGTTTGCTCCCCACGCTCTCGCGCCTCAGCGTCAGTTGTCGTCCAGCAAGCCGCCTTCGCCACTGGTGTCCCTCCGTATATCTACGCATTTCACCGCTACACACGGAATTCCGCTTGCCTCTCCGATACTCAAGATAGACAGTTTCAAATGCAGTTTCCGGGTTGAGCCCGGAGATTTCACATCTGACTTGCCTACCCGCCTACGCGCCCTTTACACCCAGT
+
FF,:F:FFFF,FFFFFFF:FF:F:FF:FFFFFFFFFF:FFFFFFFF,FFFFF:FF:FFFFFFFFFFFFFFFF:F:FFFF:FFFFFFFFFFFFFFFFFFFFFFFFFF:FFFFFFFF:FFFFFFFFFFFFFFF,FFFF:FF:FFFFFFFFFFFF:F,FFFFFF,FFFFFF:FFFFFF,,F:::FFFFFFFFFFFFFFF:FFFF:FFFFF:FFFFF:,FFF,FFFF,F:FF,FFF,F,FFFFF,FFF::F:FF
@A00881:241:HJW2NDRXX:1:2131:3233:11506 2:N:0:CGAGAGAA+GATTGGAG
GGTAGCGGACTACGGGGGTATCTAATCCTGTTTGCTCCCCACGCTTTCGAGCCTCAGCGTCAGTTAAAGCCCAGTAAGCCGCCTTCGCCACTGATGTTCCTCCTAATATCTACGCATTTCACCGCTACACTAGGAATTCCGCTTACCTCTACTTCACTCAAGAACCACAGTTTCAAATGCACGTTATCGGTTGAGCCCATACATTTCACATCTGACTTATGATACCGCCTACGCTCCCTTTACACCCAGT
+
FFFFFFFFFFFFFFFFFFFFFFFFFFFFFFFFFFFFFFFFFFFFFFFFFFFFFFFFFFFFFFFFFFFFFFFFFFFFFFFFFFFFFFFFFFFFFFFFFFFFFFFFFFFFFFFFFFFFFFFFFFFFFFFFFFF:FFFFFFFFFFFFFFFFFFFFFFF:FFF:FFFFFFF:FFFFFFFFFFFFFFFFF:FFFFFFFFFFFFFFFFFFFF:FF:,FFFFF:FFFF:FFF,FF,FF::FFF,FFFF,,FF,FFFF
@A00881:241:HJW2NDRXX:1:2131:21115:11631 2:N:0:CGAGAGAA+GATTGGAG
GGTAGCGGACTACCGGGGTATCTAATCCTGTTTGCTCCCCACGCTTTCGAGCCTCAGCGTCAGTAAAAGCCCAGTAAGCCGCCTTCGCCACTGATGTTCCTCCATATATCTACGCATTTCACCGCTACACATGGAATTCCGCTTACCTCTACTTCACTCAAGAATTACAGTTTCAAATGCAGGTTATGAGTTGAGCCCATAATTTTCACATCTGACTTGCAATCCCGCCTACACTCCCTTTACACCCAGT
+
FFFFFFFFFFFFFFFFFFFFFFFF:FFFFFFFFFFFFFFFFFFFFF:FFFFFFFFFFFFFFFFFFFFFFF:FFFFFFFFFFFFFFFFFFFFFFFFFFFFFFFFFFFFFFFFFFFFFFFFFFFFFFFFFFFFFFFFFFFFFFFFFFFF:FFFFFFFFFFFFFFFFFFFFFFF:FFFF:FFFFFFFFFFFFFFFFFFFFFFFFFFFFFFFFFFFFFFFFFFFFFFFFFFFFFFFFFFFFF:FFFFFFFFFFF
@A00881:241:HJW2NDRXX:1:2131:23728:11804 2:N:0:CGAGAGAA+GATTGGAG
GGTAGCGGACTACTAGGGTATCTAATCCTGTTCGATACCCACACTTTCGAGCATCAATGTCAGTGACGGGCTGGCAAGCTGCTTTCGCAATCGGGGTTCTTCGTGATATCTATGCATTTCACCGCTACACCACGAATTCCGCCTGCCGCGACCGTACTCAAGCATGCCAGTCTCAACGGCGGTTTCATGGTTGAGCCACGAACTTTCACCGCTGACTTAACAAGCCATCTACGCTCCCTTTCAACCCAAT
+
FF:,F:FF,FF,FFFFFFFFFFFF:FFFFFFFFFFFFFFFFFF:FFFFFFFFF:FFFFFFFFFFFFFFFFFFFFFFFFFFFFFFFFFFFFFFFFFFFFFFFFFFFFFFFFFFFFFFFFFFFFFFFFFFFFFFFFFFFFFFFFFFFFFFFFFFFFFFFFFFFF,FFFFFFFFFFFFFFFFFF,FFF,FFFFFFFFFFFFFFFFFFFFFF:FFFFFFFFFF:F:FFFFFFFFFFFFFFFFFFF,FFF,F::F
@A00881:241:HJW2NDRXX:1:2131:30707:12211 2:N:0:CGAGAGAA+GATTGGAG
GGTAGCGGACTACCTGGGTATCTAATCCTGTTTGCTCCCCACGCTTTCGCGCCTCAGCGTCAGTTGTCGTCCAGCAAGCCGCCTTCGCCACTGGTGTTCCTCCGTATATCTACGCATTTCACCGCTACACACGGAATTCCGCTTGCCTCTCCGATACTCAAGACATACAGTTTCAAATGCAGTTTCCGGGTTGAGCCCGGAGATTTCACATCTGACTTGCATGCCCGCCTACGCGCCCTTTACACCCAGT
+
FF,,FFFF:FFF:FFFFFFFFFF:FFFFFFFFFFFFFFFFFFFFFFFFF::FFFF:FFFFFFFFFFFFFFFFFFFFFFFFFFFFFFFFFFFFFFFFFFFFFFFF:FF:FFFFFFFFFFFFFFFFFF:FFFF:FFFFFFFFFFFFFFFFFFFF:FFFFFFFFFFFF:FFFF,FFFFFFF,FFFFFFFFF:FFFFFFFFFFFFF,,FFFFFFFFFFF:FFFFFFFFFFFFF:FFFFFFFFF,FF:F,F,FF:
@A00881:241:HJW2NDRXX:1:2131:27046:12226 2:N:0:CGAGAGAA+GATTGGAG
GGTAGCGGACTACTCGGGTATCTAATCCTGTTTGCTCCCCACGCCCTCGTGCCTCAGCGTCAATAGACGATTCGCGAGATGCCTTCGCAATCGGCGTTCTGAGTGATCTCTATGCATTTCACCGCTACACCACTCATTCCTCCCGCGGCATCGCCATTCCAGCCACACAGTATTGGAGGCACCCCCGACGTTGAGCGCCGGCATTTCACCTCCAACTTGCACGACCGCCTACGCACCCTTTAAACCCAAT
+
FF:FFFFFFFFFFFFFFFFFFFFFFFFFFF:FFFFFFFFFFFFFFFFFFFFFFFFFFFFFFFFFFFFFFFFFFFFFFFFFFFFFFFFFFFFFFFFFFFFFFFFFFFFFFFFFFFFFFFFFFFFFFFFF:FFFFFFF:FFFFFFFFFFFFFFFFFFFFFFFFFFFFFFFFFFFFFFFFFFFFFFFFFFFFFFFFF:FFFFFFFF:FFFFFFFFFFFFFFFFFFFFFFFFF,FFFFFFFFFFFFFFFFFFFF
@A00881:241:HJW2NDRXX:1:2131:26585:12273 2:N:0:CGAGAGAA+GATTGGAG
GGTAGCGGACTACATGGGTATCTAATCCTGTTTGATACCCACACTTTCGAGCCTCAATGTCAGTTGCAGCTTAGCAGGCTGCCTTCGCAATCGGAGTTCTTCGTGATATCTAAGCATTTCACCGCTACACCACGAATTCCGCCTGCCTCAACTGCACTCAAGACATCCAGTATCAACTGCAATTTTACGGTTGAGCCGCAAACTTTCACAACTGACTTAAACATCCATCTACGCTCCCTTTAAACCCAAT
+
FFFFFFFFFFFFFFFFFFFFFFFFFFFFFFFFFFFFFFFFFFFFFFFFFFFFFFFFFFFFFFFFFFFFFFFFFFFFFFFFFFFFFFFFFFFFFFF:FFFFFFFFFFFF:FFFFFFFFFFFFFFFFFFFFFFFFFFFFFFFFFFFFFFFFFFFFFFFFFFFFFFFFFFFFFFFFFFFFFFFFFFFFFFFFFFFFFFFFFF:FF,FFFFFFFFFFFFFFFFFF,FFFFFFFFFFFFFFFFFF:FFFF,FFFF
@A00881:241:HJW2NDRXX:1:2131:21296:12540 2:N:0:CGAGAGAA+GATTGGAG
GGTAGCGGACTACCCGGGTATCTAATCCTGTTTGCTCCCCACGCTTTCGCGCCTCAGCGTCAGTTCCAGTCCAGAAAGCCGCCTTCGCCACTGGTGTTCCTACCGATCTCTACGCATTTCACCGCTACACCGGTAATTCCGCTTTCCTCTCCTGCACTCCAGCCCGTCAGTATCATGGGCACTTCCCACATTAAATGCGGGCCTTTCACCCCTGACTTAACAGGCCGCCTACGCGCCCTTTACGCCCAAT
+
FF::FFFF,FF,FFFFFF:F:F::FFFF:F:FFFFFFFFFFFFF:FFFFFFFFFFFFFFFFFFFFFFFFFFFFFFFFFFFFFF:FFFFFFFFFFFFF,FFFFFFFF:FFF:FFFFFF:FFFFFFFF,:FF:FFFFF::FFFF:,:FFFFFFF:FFFFFFFFFFF:FFF:FFFFFF,FFFFFFFFFFFFFFFFFFF,F:FFF,F,:,::FFFFFFFFFF,F:FFFF::FFF:F:FFFF,:,FF:FFFF:F,
@A00881:241:HJW2NDRXX:1:2131:19795:12665 2:N:0:CGAGAGAA+GATTGGAG
GGTAGCGGACTACAAGGGTATCTAATCCTGTTCGCTCCCCACGCCCTCGTGCCTCAGCGTCAATAGACGATTCGCGAGATGCCTTCGCAATCGGCGTTCTGAGTGATCTCTATGCATTTCACCGCTACACCACTCATTCCTCCCGCGGCATCGCCATTCCAGCCACACAGTATTGGAGGCACCCCCGACGTTGAGCGCCGGCATTTCACCTCCAACTTGCACGACCGCCTACGCACCCTTTAAACCCAAT
+
FFFFFFFFFFFFFFFFFFFFFFFFFFFFF:FFFFFFFFFFFFFFFFFFFFFFFFFFFFF:FFFFFFFFFFFFFFFFFFFFFFFFFFFFF:FFFFFFFFFFFFFFFFFFFF:FFFFFFFFFFFFFF,FFFFFFF:FFFFFFFFFFFFFFFFFFFFFFFFFFFFFFFFFFFFF:FFFFFFFFFFFFFFFFFFFFF:FFFFFFFFF,F:FFFFFFFFFFFFFFFFFFFFFFFFF:FFF::FFFFFFFFFFF:F
@A00881:241:HJW2NDRXX:1:2131:18982:12853 2:N:0:CGAGAGAA+GATTGGAG
GGTAGCGGACTACTCGGGTATCTAATCCTGTTCGCTCCCCACGCCCTCGTGCCTCAGCGTCAATAGACGATTCGCGAGATGCCTTCGCAATCGGCGTTCTGAGTGATCTCTATGCATTTCACCGCTACACCACTCATTCCTCCCGCGGCATCGCCATTCCAGCCACACAGTATTGGAGGCACCCCCGACGTTGAGCGCCGGCATTTCACCTCCAACTTGCACGACCGCCTACGCACCCTTTAAACCCAAT
+
FFFFFFFFFFFFFFFFFFFFFFFFFFFFFFFFFFFFFFFFFFFFFFFFFFFFFFFFFFFFFFFFFFFFFFFFFFFFFFFFFFFFFFFFFFFFFFFFFFFFFFFFFFFFFFFFFFFFFFFFFFFFFFFFFFFFFFFFFFFFFFFFFFFFFFFFFFFFFFFFFFFFFFFFFFFFFFFFFFFFFFFFFFFF:FFFFFFFFFFFFFFF,FFFFFFFF:FFFFFFFFFFFFFFFFF,FFFF:FFF:F:FFFFF,F
@A00881:241:HJW2NDRXX:1:2131:31901:12994 2:N:0:CGAGAGAA+GATTGGAG
GGTAGCGGACTACGAGGGTATCTAATCCTGTTTGCTCCCCACGCTCTCGCGCCTCAGCGTCAGTTGTCGTCCAGCAATCCGCCTTCGCCACTGGTGTTCTTCCGTATATCTACGCATTTCACCGCTACACACGGAATTCCGATTGCCTCTCCGATACTCAAGACCATCAGTTTCAAATGCAGGCCATGGGTTAAGCCCATGGTTTTCACATCTGACTTGACAGCCCGCCTACGCGCCCTTTACACCCAGT
+
FFFFFFFFFFFFFFFFFFFFFFFFFFFFFFFFFFFFFFFFFFFFFFFFFFFFFFFFFFFFFFFFFFFFFFFFFFFFFFFFFFFFFFFFFFFFFFFFFFFFFFFFFFFFFFFFFFFFFFFFFFFFFFFFFFFFFFFFFFFF,FFFFFFFFFFFFFFFFFFFFFFFFFFFFFFFF:FFFF::::FFFFFFFFFFFFFFFFFFFFF:FFFFFFFFFFFFFFFFFFF,FFFFF:FF:F,FFFF:FF:FF,FFFF
@A00881:241:HJW2NDRXX:1:2131:14380:13119 2:N:0:CGAGAGAA+GATTGGAG
GGTAGCGGACTACCGGGGTATCTAATCCTGTTTGCTCCCCACGCTTTCGAGCCTCAACGTCAGTTACCGTCCAGTAAGCCGCCTTCGCCACTGGTGTTCCTCCTAATATCTACGCATTTCACCGCTACACTAGGAATTCCGCTTACCTCTCCGGCACTCGAGCATGGCAGTTTCCAAAGCAGTTCCCGGGTTGAGCCCGGACATTTCACTTCAGACTTGTCACGCCGTCTACGCTCCCTTTACACCCAGT
+
FFFFFFFFFFFFFFFFFFFFFFFFFFFFFFF:FF:FFFFFFFFFF,FFFFFFFFFFFFFFF:FFFFFFFFFFFFFF:FFFFFFFFFFFFFFFFFFFFFFFFFFF,FFFFFFFFFF::FFFFFFFF,FFFFF:FFFFFFFFFFFFFFF:FFFFFFF,FFFFFFF:::FFFFF:FFFF,FFFFFFFFF:FFFFFFFFFFFFFFF,FFFFFFFFFFFFFFFFFFFFFFFFF:FFFFFFFFFFFFFFFFFF:FF
@A00881:241:HJW2NDRXX:1:2131:28682:13933 2:N:0:CGAGAGAA+GATTGGAG
GGTAGCGGACTACTGGGGTATCTAATCCTGTTTGCTCCCCACGCCTTCGAGCCTCAACGTCAGTTGCCGTCCAGTAAGCCGCCTTCGCCACTGGTGTTCCTCCTAATATCTACGCATTTCACCGCTACACTAGGAATTCCGCTTACCTCTCCGGCACTCAAGCTACACAGTTTCCAGAGCAGCTCCGGGGTTAAGCCCCGGCATTTCACTCCAGACTTGCTTAGCCGTCTGCGCTCCCTTTACACCCAGT
+
FF,FFFFFFFFFFFFFFFFFFFFFFFFFFFFFFFFFFFFFFFFF:FFFF,FFFFFFFFFFFFFFF:FFFFFFFFFFFFF:FFFFFFFF:FF:FFFFFFF:FFF,FFFFFFFF,FFFFFFFFFFFFFFFFF,FFFFFFFFFFFFFFFF:FFFF:FFFFFFFFFF,FFFFFFFFFFFFFFFFF:FFF,FFFFFFFF:FFFFFFFFFFF,:FFF:F:F:F,,FF,FFFF:F,FFFFFFFF,FFFFFFFF:F:,
@A00881:241:HJW2NDRXX:1:2131:30563:14340 2:N:0:CGAGAGAA+GATTGGAG
GGTAGCGGACTACTTGGGTATCTAATCCTGTTTGCTCCCCACGCTTTCGTGACTCAGCGTCAGTTTCAGTCCAGTAAGCCGCCTTCGCCACCGGTGTTCCTCCCAATATCTACGCATTTCACCGCTACACTGGGAATTCCGCTTACCTCTCCTGCACTCTAGTCTGACAGTTTCTTATGCAGTTCCGGGGTTACGCCCCGAAATTTCACATATGCCTTATCTGACCGCCTACTCACCCTTTACACCCAGT
+
FFF,FFFF,FF:,FFFFFFFFFF::F,FFFFFFFFFF,FFFFF,FFFFFFFF:FFFFFFFFFFFFFFFFFF:FFFFFFFFFFF,FFF,:FFFFFFF:FFFFFFFF:FFFFFFFFF,FFFFF:FF:FF:FFFFFFF::FFFFFFF,FFFFFFFFFF,,FFFF:FFFFFFFF,F:FFFFFFFFFFFFFFFFF,FF,FF:,FFFF,F,FFFFF:F,F,FFFFFF::,:FFFFFF::F:FFFF,F,F::,:F,F
@A00881:241:HJW2NDRXX:1:2131:22833:14481 2:N:0:CGAGAGAA+GATTGGAG
GGTAGCGGACTACGTGGGTATCTAATCCTGTTTGCTCCCCACGCTTTCGCGCCTCAGCGTCAGTTGTCGTCCAGCAAGCCGCCTTCGCCACTGGTGTTCCTCCTAATATCTACGCATTTCACCGCTACACTAGGAATGCCGCTTGCCTCTCCGATACTCACGGACTACAGTTTCCAAGGCAGCCCCGGGGTTGAGCCCCGGTATTTCACATCTGACTTGCGGTTCCGCCTACACGCCCTGTACACCCAGT
+
FF::FFFFFFFFFFFFFF:FFFFFFFFFFF,FFFFF:F:F:FFF,FFFFFFF:FF:FFFF:FFFFFFFF:,F,FFFFFFFFFF:FFF,FFF:FF:FFFFF,FFFFFFF::F:FFF,,FFFFFFFF:FF,FFFFF,F,,FFF:FFFF,FFFFFF:,FFFF::FFF,F,F:F:,FF,F:,FFFFFFFFFFFF:FF,FF:FFFFF:F,FF,FF,FFFFFFFFF,F,F,FF:FF,,FFFFF:F,F:,FF:F:FF
@A00881:241:HJW2NDRXX:1:2131:18584:14512 2:N:0:CGAGAGAA+GATTGGAG
GGTAGCGGACTACATGGGTATCTAATCCTGTTTGCTCCCCACGCTTTCGAGCCTCAGCGTCAGTTATGTTCCAGTAAGTCGCCTTCGCCACTGATGTTCCTCCTAATATCTACGCATTCCACCGCTACACTAGGAATTCCACTTACCTCTCCCACACTCAAGTCAACCAGTTTTGGATGCAGTTCTGGGGTTAAGCCCCAGGCTTTCACATTCAACTTAATAAACCGCCTACACTCCCTTTCCGCCCAGT
+
FF,,FFFFFFFFFFFFFFF:FFFFFFFFFFFFFFFFFFFFFFFFFFFFFFFF:FFFFFFFF,FF::FFFFFFFFFF:F:FFFFFFFFFFFFFFF:FFFFFFFFFFFFFFFFFFFFFFFFFFFFFFFFFF:FFFFFFFFFFFFFFF:FFFFFFF:FFFFFFFFFFFFFFFF,FFFF:FFFFFF:FFFF,FFFFFFFFF:FFFFFFFF:F::,FFF,:FF:FF,F,F,FFFFFFFFFFFF,FF,:FF,F::,
@A00881:241:HJW2NDRXX:1:2131:26901:14888 2:N:0:CGAGAGAA+GATTGGAG
GGTAGCGGACTACCAGGGTATCTAATCCTGTTTGCTCCCCACGCTTTCGAGCCTCAGCGTCAGTTAAAGCCCAGCAAGCCGCCTTCGCCACCGGTGTTCCTCCCGATATCTACGCATTTCACCGCTACACCGGGAATTCCGCTTGCCTCTGCTCCACTCAAGACTCGGAGTTTCAAACGCAGTCCGGGGGTTAAGCCCCCGCCTTTCACGTCTGACTTCCGTGCCCGCCTACGCTCCCTTTACACCCAGT
+
FFFFFFFFFFFFFFFFFFFFFFFFFFFFFFFFFFFFFFFFFFFFFFFFFFFFFFFFFFFFFFFFFFFFFFFFFFFF:FFFFFFFFFFFFFFFFFFFFFFFFFFFFFFFFFFFFFFFFFFFFFFFFFFFFFFFFFFFFFFFFFFFFFFFFFFFFFFFFFFFFFFFFFFFFFFFFFFF:FFFFFFFFFFFFFFFFFFFFFFFFFFFFFFFFFFFFFFFFFFFFFFFFFFFF:FFFFFFFFF:FFFFFFFFFF
@A00881:241:HJW2NDRXX:1:2131:25057:15734 2:N:0:CGAGAGAA+GATTGGAG
GGTAGCGGACTACATGGGTATCTAATCCTGTTTGCTCCCCACGCTTTCGCGCCTCAGCGTCAGTTGTCGTCCAGCAAGCCGCCTTCGCCACTGGTGTTCCTCCTAATATCTACGCATTTCACCGCTACACTAGGAATTCCGCTTGCCTCTCCGATACTCAAGGACTACAGTTTCAAATGCAGCCCCGGGGTTGAGCCCCGGTATTTCACATCTGACTTGCAGTTCCGCCTACACGCCCTTTACACCCAGT
+
FFFFFFFFFFFFFFFFFFFFFFFFFFFFFFFFFFFFFFFFFFFFFFFFFFFFFFFFFFFFFFFFFFFFFFFFFFFFFFFFFFFFFFFFFFFFFFFFFFFFFFFFFFFFFFFFFFFFFFFFFFFFFFFFFFFFFFFFFFFFFFFFFFFFFFFFFFFFFFFFFFFFFFFFFFFFFFFFFFFFFFFFFFFFFFFFFFFFFFFFFFFFFFFFFFFFFFFFFFFF:FFFFFFFFF:FFFFFFFFFFFFFFFFFFF
@A00881:241:HJW2NDRXX:1:2131:17707:15937 2:N:0:CGAGAGAA+GATTGGAG
GGTAGCGGACTACGCGGGTATCTAATCCTGTTTGCTCCCCACGCCCTCGTGCCTCAGCGTCAATAGACGATTCGCGAGATGCCTTCGCAATCGGCGTTCTGAGTGATCTCTATGCATTTCACCGCTACACCACTCATTCCTCCCGCGGCATCGCCATTCCAGCCACACAGTATTGGAGGCACCCCCGACGTTGAGCGCCGGCATTTCACCTCCAACTTGCACGACCGCCTACGCACCCTTTAAACCCAAT
+
FFFFFFFFFFFFFFFFFFFFFFFFFFFFFFFFFFFFFFFFFFFFFF:FFFFFFFFFFFFFFFFFFFFFFF:FFFFFFFFFFFFFFFFFFFFFFFFFFFFFFFFFFFFFFFFFFFFFFFFFFFFFF:FFFFFFFFFFFFFFFFFFFFFFFFFFFFFFFFFFFFFFFFFFFFF:FFFFFFFFFFFFFFFFFFFFFFFFFFFFF:F,FFFFFFFFFFFFFFFFFFFFFFFFFFFFFFFFFFFFFFFFFFFFFF
@A00881:241:HJW2NDRXX:1:2131:11577:16000 2:N:0:CGAGAGAA+GATTGGAG
GGTAGCGGACTACTTGGGTATCTAATCCTATTTGCTCCCCACGCTTTCGTGCATGAGCGTCAGTAATGGCCCAGCAAATCGCCTTCGCCACTGGTGTTCCTCCTAATATCTACGCATTCCACCGCTACATTAGGAATTCCATTTGCCTCTACCATACTCGAGTTTACCAGTTTCTAAAACAAACCGAAGTTAAGCTTCGGGCTTTCATCTTAGACTTAATAAACCGCCTGCGCACCCTTTACGCCCAATA
+
FFFFFFFFFFFFFFFFFFFFFFFFFFFFFFFFFFFFFFFFFFFFFFFFFFFFFFFFFFFFFFFFFFFFFFFFFFFFFFFFFFF:FFFFFFFFFFFFFFFFFFFFFFFFFFFFFFFFFFFFFFFFFFFFFFFFFFFFFFFFFFFFFFFFFFFFFFFFFFFFFFFFFFFFFFFFFFFFFFFFFF:FFFFFFFFFFFFFFFFFFFFFFFFFFFFFFFFFFFFFFFFFFFFFFFFFFFFFFFFFFFFFFFF:,F
@A00881:241:HJW2NDRXX:1:2131:19343:16078 2:N:0:CGAGAGAA+GATTGGAG
GGTAGCGGACTACGGGGGTATCTAATCCTGTTTGATACCCGCACTTTCGAGCATCAACGTCAGTTACGGTCCAGCAGGCTGCCTTCGCAATCGGAGTTCTTCGTGATATCTATGCATTTCACCGCTACACCACGAATTCCGCCTGCCTATGCCGCACTCAAGGCCCCCAGTTTCAACTGCAATTCTACGGTTGAGCCGCAAACTTTCACAACTGACTTAAGGACCCGTCTACGCTCCCTTTAAACCCAAT
+
FFFFFFFFFFFFFFFFFFFFFFF:FFFFFFFFFF:FFFFFFFFFFFFFFFFFFFFFFFFFFFFFFFFFFFFFFFFFFFFFFFFFFFFFFFFFFFFFFFFFFFFFFFFFFFFFFFFFFFFFFFFFFFFFFFFFFFFFFFFFFFFF:FFFFFFFFFFFFFFFFFFFFFFFFFFFFFFFFFF:FFFFFFFFFFFFFFFF:FFF,FFFFFFFFFFFFF:FFFFFF,FFF:FFFFFFFFFFFF:F:FFFF,FF,F
@A00881:241:HJW2NDRXX:1:2131:14597:17534 2:N:0:CGAGAGAA+GATTGGAG
GGTAGCGGACTACTCGGGTATCTAATCCTGTTTGATACCCGCACTTTCGAGCATCAACGTCAGTTACGGTCCAGCAGGCTGCCTTCGCAATCGGAGTTCTTCGTGATATCTATGCATTTCACCGCTACACCACGAATTCCGCCTGCCTATGCCGCACTCAAGGCCCCCAGTTTCAACTGCAATTCTACGGTTGAGCCGCACACTTTCACAACTGACTTAAGGACCCGTCTACGCTCCCTTTAAACCCAAT
+
FF,:FFFFFFFFF:FFFFF:FFFFFFFFFFFFFFFFFFFFFFFFFFFFFFFFFFFFFFFFFFFFFFFFFFFFFFFFFFFFFFFFFFFFFFFFFFFFFFFF::FFFFFFFFFFF:FFFFFFFFFFFFFFFFFFFF:FFFFFFFFFFFFFFFFFF:FFFFFFF:FFFFFFFF,FFFFFFF:FFFFFFFFFFFFFFFFFF:FF,FFFFFFFFF:F::FFFF:,FFFFFFFFFFFFFF,:FF,FF,FFFFFF,F
@A00881:241:HJW2NDRXX:1:2131:12807:18537 2:N:0:CGAGAGAA+GATTGGAG
GGTAGCGGACTACTGGGGTATCTAATCCTGTTTGCTCCCCACGCTTTCGAGCCTCAGCGTCAGTTTCAGTCCAGAAAGCCGCCTTCGCCACTGGTGTTCTTCCTAATATCTACGCATTTCACCGCTACACTAGGAATTCCGCTTTCCTCTCCTGTACTCTAGCTTGCCAGTTCCAAATGCAATCCGCGGGGTTAAGCCCCGGGCTTTCACATCTGGCTTGACATGCCGCCTACGCTCCCTTTACACCCAG
+
FFFFFFFFFFFFFFFFFFFFFFFFFFFFFFFFFFFFFFFFFFFFFFFFFFFFFFFFFFFFFFFFFFFFFFFFFFFFFFFFFFFFFFFFFFFFFFFFFFFFFFFFFFFFFFFFFFF:FFFFFFFFFFFFFFFFFFF:FFFFF:FFFFFFFFFFFFFFFFFFFFFFFFFFFFFFFFFFFFFFFF::FFFFFFFFF,FFFFFFFFFFFFFF,FFF:FFFFFFFFFFFFFFFFFFFFFFFFFFF,FFFFF:F:F
@A00881:241:HJW2NDRXX:1:2131:20473:19069 2:N:0:CGAGAGAA+GATTGGAG
GGTAGCGGACTACAGGGGTATCTAATCCTGTTTGCTCCCCACGCTTTCGCGCCTCAGCGTCAGTTACTGTCCAGTAGACCGCCTTCGCCACTGGTGTTCTTCCTTATATCTACGCATTTCACCGCTACACAAGGAATTCCGTCTACCTCTCCAGCACTCAAGACATACAGTTTCAAATGCAGTTTATGGGTTAAGCCCATAGATTTCACATCTGACTTGCACGCCCGCCTACGCGCCCTTTACACCCAGT
+
FFFFFFFFFFFFFFFFFFFFFFFFFFFFFFFFFFFFFFFFFFFF:FFFFFFFFFFFFFFFFFFFFFFFFFFFFFFFFFFFFFFFFFFFFFFFFFFFFFFFFFFFFFFFFFFFFFF:FFFFFFFFFFFFFFFFFF:,FFFFFFFFFFFFFFFFFFFFFFFFFFFFFFFF:FFFFFFFFFFFFFFFFFFFFFFFF,FFFFFFFFFFFFFFFF,FF:FFFFFF:FFFFFFFFFFFFFFFFFFFFFFFFFFFFF
@A00881:241:HJW2NDRXX:1:2131:31548:19210 2:N:0:CGAGAGAA+GATTGGAG
GGTAGCGGACTACCTGGGTATCTAATCCTGTTTGCTCCCCACGCTTTCGTGCCTCAGCGTCAGTTACAGTCCAGAAAGCCGCCTTCGCCACTGGTGTTCCTCCTAATATCTACGCATTTCACCGCTACACTAGGAATTCCGCTTCCCTCTCCTGCACTCAAGTCCGGCAGTATTGGATGCACCCCCCAAGTTAAGCCCGGGTATTTCACATCCAACTTACCAAACCGCCTACGCACCCTTTACGCCCAGT
+
FFFFFFFFFFFFFFFFFFFFFFFFFFFFFFFFFFFFFFFFFFFFFFFFFFFFFFFFFFFFFFFFFFFFFFFFFFFFFFFFFFFFFFFFFFFFFFFF,F:FFFFFFFFFFFFFFFFFFFFFFFFFFFFFFFFFFFFFFFFFFFFFFFFFFFFFFFFFFFFFFFFFFFFFFFFFFF:FFFFFFFFFFFFF:FFFFFFFFFFFFFFFFFFFFFFFFFFFFFFFFFFFFFFFFFFFFFFFFFF,F:FFFFFFFF
@A00881:241:HJW2NDRXX:1:2131:31530:19335 2:N:0:CGAGAGAA+GATTGGAG
GGTAGCGGACTACTTGGGTATCTAATCCTGTTTGCTCCCCACGCTTTCGCGCCTCAGCGTCAGTTGCTGTCCAGCAGGCCGCCTTCGCCACTGGTGTTCCTCCGTATATCTACGCATTTCACCGCTACACACGGAATTCCGCCTGCCTCTCCAGTACTCAAGAACTACAGTTTCAAATGCAGGCTATGGGTTGAGCCCATAGTTTTCACATCTGACTTGCAATCCCGCCTACACGCCCTTTACACCCAGT
+
FFFFFFFFFFFFFFFFFFFFFFFFFFFFFFFFFFFFF:FFFFFFFFFFFFFFFFFFFFFFFFFFFFFFFFFFFFFFFFFFFFFFFFFFFFFFFFFFFFFFFFFFFFFFFFFFFFFFFFFFFFFFFFFFFFFFFFFFFF,FFFFF:FFFFFFFFFFFFFFFFFFFFFFFFFFFFFF:FFFFFFFFFFFFFFFFFFFFFFFFFFFFFF:FF:FFFFFFFF:FFFFF,:FFFF:,FFF:FF:FFFFFFFFFF:
@A00881:241:HJW2NDRXX:1:2131:32497:19445 2:N:0:CGAGAGAA+GATTGGAG
GGTAGCGGACTACTGGGGTATCTAATCCTGTTCGCTCCCCACGCCCTCGTGCCTCAGCGTCAATAGACGATTCGCGAGATGCCTTCGCAATCGGCGTTCTGAGTGATCTCTATGCATTTCACCGCTACACCACTCATTCCTCCCGCGGCATCGCCATTCCAGCCACACAGTATTGGAGGCACCCCCGACGTTGAGCGCCGGCATTTCACCTCCAACTTGCACGACCGCCTACGCACCCTTTAAACCCAAT
+
FF:,FFFFFFFFFFFFFFFFFFFFFFFFFFFFFFFFFFFFFFFFFFFFFFFFFFFFFFFFFFFFFFFFF:FFFFFFFFFFFFFFF:FFFFFFFFFFFFFFFFFFFFFFFFFFFFFFFFFFFF:FFFFFF,FFFFF,FFF:FFFF:FFFFFFF:FFF,FFFFFFFFFFFF:FFFFFFFFFF:FFFFFFFFFFFFFFFFFFFFFFFFFFFFFFFFFFFFFFF:FF,FFFFFFFF:FFFFFFFFF:FF:F::F
@A00881:241:HJW2NDRXX:1:2131:21450:19476 2:N:0:CGAGAGAA+GATTGGAG
GGTAGCGGACTACCGGGGTATCTAATCCTGTTTGCTCCCCACGCCTTCGAGCCTCAGCGTCAGTTTCTGTCCAGTAAGCCGCCTTCGCCACTGGTGTTCCTCCGTATATCTACGCATTTCACCGCTACACACGGAATTCCGCCTGCCTCTCCAGTACTCAAGAACTACAGTTTCAAATGCAGGCTATGGGTTGAGCCCATAGTTTTCACATCTGACTTGCAGTCCCGCCTACACGCCCTTTACACCCAGT
+
FFFFFFFFFFFFFFFFFFFFFFFFFFFFFFFFFFFFFFFFFFFFFFFFFFFFFFFFFFFFFFFFFFFFFFFFFFFFFFFFFFFFFFFFFFFFFFFFFFFFFFFFFFFFFFFFFFFFFFFFFFFFFFFFFFFFFFFFFF:FFFFFFFFFFFFFFFFFFFFFFFF:FF:FFFFFFFFFFFFFFFFFFFFFFFFFFFFFFFFFFFFFFF:FFFFF:,FFFF,F,FFFFFFFFFFFFFFFFFFFFFFFFFFFFF
@A00881:241:HJW2NDRXX:1:2131:8287:19789 2:N:0:CGAGAGAA+GATTGGAG
GGTAGCGGACTACACGGGTATCTAATCCTGTTTGCTCCCCACGCTTTCGCGCCTCAGCGTCAGTTGTCGTCCAGCAAGCCGCCTTCGCCACTGGTGTTCCTCCGTATATCTACGCATTTCACCGCTACACACGGAATTCCGCTTGCCTCTCCGATACTCAAGATAGACAGTTTCAAATGCAGTTTCCGGGTTGAGCCCGGAGATTTCACATCTGACTTGCCTACCCGCCTACGCGCCCTTTACACCCAGT
+
FF:,FFFFFFFFF:FFFFFF:FFFFFFF,FFFFFFFFF:FFFFF:,FFFFFFFFFFF,FFFFFF:F:FF,FF:FFFFFFFFFFFFFFFFF:FFFFF:FFFFFFFFFFF:FFFFFFFFF:FFFFFFFFFFF:FFFFFFFFFFFFFFF:FFFFFFFFFF:FF,FFF,FFF:FF::F::FFFFF:,:FFFFFF,FF,FFFFFF,FFF,F:,FF:FF:F:F:FF:F,FF:FFF:,FFFFF:FF,F:FFFF:FFF
@A00881:241:HJW2NDRXX:1:2131:25355:19820 2:N:0:CGAGAGAA+GATTGGAG
GGTAGCGGACTACAGGGGTATCTAATCCTGTTTGCTCCCCACGCTTTCGTGCCTCAGTGTCAGTTACAGTCCAGTGAACCGCCTTCGCCGCTGGTGTTCCTCCTAATATCTACGCATTCCACCGCTACACTAGGAATTCCGTTCACCCCTCCTGCACTCAAGCCCAGCAGTTTTGGTAGTAGTTCCGAAGTTGAGCCCCGGAATTACGCTACCAACTTGCCAAACCACCTACGCACCCTTTACGCCCAGT
+
FFFFFFFFFFFFFFFFFFFFFFFFFFFFFFFFFFFFFFFFFFFFFFFFFFFFFFFFFFFFFFFFFFFFFFFFFFFFFFFFFFFFFFFFFFFFF:FF:FFFFFFF:FFFFFFFFFFFFFFFFFFFFFFFFFFFFFFFFFFFFFFFFFFFFFFFFFFFFFFFFFFFFF:FFFFFFF:FF:FFFFFFFFFFFFFFFFFFFFFFFFFFFFFFFF:FFFFFFF:FFFFFFF:FFFFFFFFFFFFFFFFFFFF:FF
@A00881:241:HJW2NDRXX:1:2131:6307:19930 2:N:0:CGAGAGAA+GATTGGAG
GGTAGCGGACTACTGGGGTATCTAATCCTGTTTGCTCCCCACGCTTTCGTGCCTCAGTGTCAGTTACAGTCCAGTGAACCGCCTTCGCCGCTGGTGTTCTTCCCAATATCTACGCATTCCACCGCTACACTGGGAATTCCGTTCACCCCTCCTGCACTCAAGCCCAGCAGTTTTAGTAGTAGTTCCGAAGTTGAGCCCCGGAATTACGCTACTAACTTGCCAAACCACCTACGCACCCTTTACGCGCAGT
+
FFFFFFFFFFFFFFFFFFFFFFFFFFFFFFFFFFFFFFFFFFFFFFFFFFFFFFFFFFFFFFFFFFFFFFFFFFFFFFFFFFFFFFFFFFFFFFFFFFFFFFFFFFFFFFFFFFFFFFFFFFFFFFFFFFFFFFFFFFFFFFFFFFFFFFFFFFFFFFFFF:FFFFFF:::FFFFFF:FFFFFFFFFFFFFFFFFF:FFFFFFFFF:FFFFFFF:FFFFFFFFFFFF::FFF:FF:FFFFFFFFF,FFFF
@A00881:241:HJW2NDRXX:1:2131:24478:19930 2:N:0:CGAGAGAA+GATTGGAG
GGTAGCGGACTACATGGGTATCTAATCCTGTTTGCTCCCCACGCTTTCGAGCCTCAGTGTCAGTTACAGTCCAGAAAGGCGCCTTCGCCACTGGTATTCTTCCTAATCTCTACGCATTTCACCGCTACACTCGGAATTCCGCCCACCTCTACTGTCCTCAAGACAGCCAGTATCAACTGCAATTTTACGGTTGAGCCGCACACTTTCTCAACTGACTTAACTGTCCACCTACGCTCCCTTTAAACCCACT
+
FF,,FFFFFFF,F,:FFFFFFFFFFFF:FFFFFFFFFFFFFF::FFFF:,FFFFFFFFF:F,FFFF:::FFFFFF:FFFFFFFFFFFFFFFFFFFFFFFFFFFFF,FFFFFFFFFF:FFFFF:F:FFFF:F,FFF:FFFF:FF:F:FF:FFFFFF::FFFFFF:FFFFFF,FFFFFFFFFFFFFFFF,F:FFFF:F:FFFFF,FFFF,FFF:FFF:FFFFF:FFFF:FFFFFFFF::FFFF,,F:F:F,F
@A00881:241:HJW2NDRXX:1:2131:23746:20071 2:N:0:CGAGAGAA+GATTGGAG
GGTAGCGGACTACATGGGTATCTAATCCTGTTTGCTCCCCACGCTTTCGTGACTCAGCGTCAGTAACAGTCCAGTAAGCCGCCTTCGCCACCGGTGTTCTTCCCAATATCTACGCATTTCACCGCTACACTGGGAATTCCGCTTACCTCTCCTGCACTCTAGTTATACAGTTTCTCATGCAGGCCGGAGTTGAGCCCCGACATTTCACATGTGACTTGCATAACCGCCTACTCACCCTTTACACCCAGTA
+
FFFFFFFFFFFFFFFFFFFFFFFFFFFFFFFFFFFFFFFFFFFFFFFFFFFFFFFFFFFFFFFFFFFFFFFFFFFFFFFFFFF:FFFFFFFFFFFFFFFFFFFFFFFFFFFFFFFFFFFFFFFFFFFFFFFFFFFFFFFFFFFFFFFFFFFFFFFFFFFFFFFFFFFFFFFFFFFFFFFFFFFFFFFFFFFFFFFFFFFFFFFFFFFFFFFFFFFFFFF:FFFFFFFF,FFFFFFFFFFF:FFFFFFFFF
@A00881:241:HJW2NDRXX:1:2131:32768:20478 2:N:0:CGAGAGAA+GATTGGAG
GGTAGCGGACTACGTGGGTATCTAATCCTGTTTGCTCCCCACGCTTTCGCGCCTCAGCGTCAGTTGCTGTCCAGCAGACCGCCTTCGCCACTGGTGTTCCTCCTAATATCTACGCATTTCACCGCTACACTAGGAATTCCGTCTGCCTCTCCAGTACTCAAGAACTACAGTTTCAAATGCAGGCCACAGGTTGAGCCCGTGGTTTTCACATCTGACTTGCAATCCCGCCTACACGCCCTTTACACCCAGT
+
FF:,FFFFFFFFFFFFFFFFFFFF:F:FFFFFFFFFFFFFFFF:FFFFFFFFFFFFFFFF::FFFF:FFFFFFFFFF:FFFFFFFFFFFF:FFFFFFFF:FFFF,:FFFFFFFFFFFFFFFFFFFF,FFFFFFFFFFFFFFFFFFFFF:F,FFFF:FFFFFF:FFFF:FFFFFF:FFFFF:FFFFFFFFFFFFFF:F:::FFFFFFF,FFFFFFFFFFF:FFF:FFFFF:FF:FFFFF:FFF::F:FFFF
@A00881:241:HJW2NDRXX:1:2131:26765:21198 2:N:0:CGAGAGAA+GATTGGAG
GGTAGCGGACTACGTGGGTATCTAATCCTGTTTGCTCCCCACGCTTTCGTGCCTCAGTGTCAGTTACAGTCCAGCAGATCGCCTTCGCCACTGGTGTTCTTCCCAATATCTACGCATTCCACCGCTACACTGGGAATTCCATCTGCCCCTCCTGCACTCAAGTCCTACAGTTTTAGTAGTAGTTCCGAAGTTGAGCCCCGGGATTACGCTACTAACTTGCAAGACCACCTACGCACCCGTTACGCCCAGT
+
FF:,FFFF:FF:FFFFFFFFFFFFFFFFFFFFFFFFFFFF,FFFFFFFFFFFFFFFFFFFFFFFFFFFFFFFFFFFFFFFFFFFFFFFFFFFF:FFFF:FFFFFFFFFFFFFFFFFFFFFFFFFFFFFFFFFFFFFFFFFFFFFFFFFF:FFFFF:FFF:FFFFFFF:FF,F:FFF:FFFF,FFFFFFFF:FFFFFFFFF,FFFFFFF:FFFFF,FFFF:FFF,FFFFFFFFFFF:FF,FF,,F:FFFFF
@A00881:241:HJW2NDRXX:1:2131:9842:21355 2:N:0:CGAGAGAA+GATTGGAG
GGTAGCGGACTACTAGGGTATCTAATCCTGTTTGATACCCGCACTTTCGAGCATCAACGTCAGTTACGGTCCAGCAGGCTGCCTTCGCAATCGGAGTTCTTCGTGATATCTATGCATTTCACCGCTACACCACGAATTCCGCCTGCCTATGCCGCACTCAAGGCCCCCAGTTTCAACTGCAATTCTACGGTTGAGCCGCAAACTTTCACAACTGACTTAAGGACCCGTCTACGCTCCCTTTCAACCCAAT
+
FFF,FFFFFFFFFFFFFFFFFFFFFFFFFFFFFFFFFFFFFFFFFFFFFFFFFFFFFFFFFFFFFFFFFFFFFFFFFFFFFFFFFFFFFFFFFFFFFF:FFFFFFFFFFF,FFF::FFFFFFFFFFFFFFF:FFFFFFFFFFFFFFFFFFFFFFF:FFFFFFFFFFFFFFFFFF::FFFFFF,FFFFFFFFFFFFFFFFFFF:FFF:FFFFFFFFFFFFFFFFFFFFFFF,FFFFF:F,FF,FFFFFFF,
@A00881:241:HJW2NDRXX:1:2131:19813:21559 2:N:0:CGAGAGAA+GATTGGAG
GGTAGCGGACTACTGGGGTATCTAATCCTGTTTGCTCCCCACGCTTTCGAGCCTCAGCGTCATTTACAGTCCAGTAAGCCGCCTTCGCCACTGGTGTTCCTCCTAATATCTACGCATTTCACCGCTACACTAGGAATTCCACTTACCTCTCCTGCAATCCAGCCGTACAGTTTCAAAAGCAGTCCCATGGTTAAGCCTTGGGTTTTCACTTCTGACTTGCACCGCCGCCTACGCGCCCTTTACACCCAGT
+
FFFFFFFFFFFFFFFFFFFFFFFFFFFFFFFFFFFFFFFFFFFFFFFFFFFFFFFFFFFFFFFFFFFFFFFFFF:FFFFFFFFFFFFFFFFFFFFFFFFFFFFFF:FFFF,FFFFF:FFFFFFFFF:FFFF,FFFFF,FFFFFFFFFFFFFFFFFFFFFFFFFFFF:FFFFFFFFFFFFFFFFFF::FFFF:F,FF:F:F:F,F:FFF,FFFF:FFF,FF:FFFF:FFFFFFF,,FFF,,F:FFFFFFFF
@A00881:241:HJW2NDRXX:1:2131:16504:21997 2:N:0:CGAGAGAA+GATTGGAG
GGTAGCGGACTACGTGGGTATCTAATCCTGTTTGATACCCGCACTTTCGAGCATCAACGTCAGTTACGGTCCAGCAGGCTGCCTTCGCAATCGGAGTTCTTCGTGATATCTATGCATTTCACCGCTACACCACGAATTCCGCCTGCCTATGCCGCACTCAAGGCCCCCAGTTTCAACTGCAATTCTACGGTTGAGCCGCAAACTTTCACAACTGACTTAAGGACCCGTCTACGCTCCCTTTATACCCTAT
+
FF:FFFFFFFF:FFFFFFF,FFFFFFFFFFFFFFFFF:FFFFF:FFFFFFFFFFFF,FFFFFFFFFFFFFFF:FFFFFFFFFFFFFFFFFFFFFFFFFFFF:FFFF,FFFFFFFFFFFF:FFFFFFFFFFFFFF:,FFFFFFFFFFFFFFFFFFF:FFFFFFFFFFFFFFFFF:F,FFFFF:,FFFFFFFFFFFFFFFF:FF::FFF,FFFFFFFFFF,F:FFFFFFFFFFFFF:F:F,FFF,F,:F:,F
@A00881:241:HJW2NDRXX:1:2131:16875:22482 2:N:0:CGAGAGAA+GATTGGAG
GGTAGCGGACTACACGGGTATCTAATCCTGTTTGCTCCCCACGCCTTCGAGCCTCAACGTCAGTTACTGTCCAGTAAGCCGCCTTCGCCACTGGTGTTCTTCCTAATATCTACGCATTTCACCGCTACACTAGGAATTCCGCTTACCTCTCCAGCACTCCAGCCAGGCAGTTTCCAAAGCACCTCCCGGGTTGAGCCCGGGCTTTTCACTTCAGACTTGTCTCGCCGTCTACGCTCCCTTTACACCCAGT
+
FFFFFFFFFFFFFFFFFFFFFFFFFFFFFFFFFFFFFFFFFFFFFFFFFFFFFFFFFFFFFFFFFFFFFFFFFFFF,FFFFFFFFFFFFFFFFFFFFFFFFFFFFFFFFFFFFFF:FFFFFF:FFFFFFF:FFFF,,FFFFFF:FFFFFFFFFFFFFFFFFFFFFFFFFFFFFFFFFFFFFFFFFFFFFFFFFFFFFFFF:FFFFFFFFFFFFFFFFFFFFFFFFFFFFF:FFFFFFFFFFFFFFFFFFF
@A00881:241:HJW2NDRXX:1:2131:26639:22514 2:N:0:CGAGAGAA+GATTGGAG
GGTAGCGGACTACCGGGGTATCTAATCCTGTTCGCTCCCCACGCTTTCGTGACTCAGCGTCAGTAACAGTCCAGTAAGCCGCCTTCGCCACCGGTGTTCTTCCCAATATCTACGCATTTCACCGCTACACTGGGAATTCCGCTTACCTCTCCTGCACTCTAGTTCGACAGTTTCAAATGCAGTTTCCGGGTTGAGCCCGGAGATTTCACATCTGACTTGCATACCCGCCTACGCGCCCTTTACACCCAGT
+
FFFFFFFFFFFFFFFFFFF,FFFFFFFFFFFFFFFFFFFFFFFFFFFFFFFFFFFFFFFFF,FFFFFFFFFFFFFFFFFFFFFFFFFFFFFFFFFFFFFFFFFFFFFFFFF:FFFFFFF:FFFFFFFFFFFFFFFFFFFFFFFFFF:FFFFFFFFFF:FFFFFFFFFFFFFFFFFFFFFFFFFFFFFFF::FF:FFFFFFFFFFFFFFFFFFFFFFFFFF:FFFFFFF,,FF:FFFFFF:F,::FFFFF,
@A00881:241:HJW2NDRXX:1:2131:31702:22576 2:N:0:CGAGAGAA+GATTGGAG
GGTAGCGGACTACGTGGGTATCTAATCCTGTTTGCTCCCCACACTTTCGTGCCTCAACGTCAGTTATCGTCCAGAAAGTCGCCTTCGCCACTGGTGTTCCTCCTAATATCTACGCATTTCACCGCTACACTAGGAATTCCACTTTCCTCTCCGACACTCAAGGGAAGTAGTTTTGGTTGCAGTTCCTCAGTTAAGCCGAGGGATTTCACAACCAACTTGCTCCTCCGTCTACGCACCCTTTACACCCAAT
+
FF:FF:FF:FFFFFFFFFFFFFFFFFFFFFFFFFFFFFFFFFFFFFF:FFF:FF:F:FFFFFFFFFFFFFFFFF:F:FF:FF:FFFFFF:FFFFFFFFFFF,,FFFFFFFFF:FF:FFFFFFFFFFFFFFF:FFFF:FFF:FFFFFFFFFFFFFF:FFF:FFFFF,F,FFFFFFF::FF,FFFF,,FFFFFF:FFFFF:F:FFFFF,F,,FFFFF:,FF:FF,FF::FFFFF,FFFFFFFFF:,F::FF:
@A00881:241:HJW2NDRXX:1:2131:16107:22654 2:N:0:CGAGAGAA+GATTGGAG
GGTAGCGGACTACTCGGGTATCTAATCCTGTTTGCTCCCCACGCTTTCGAGCCTCAACGTCAGTTACCGTCCAGTAAGCCGCCTTCGCCACTGGTGTTCTTCCTAATATCTACGCATTTCACCGCTACACTATGAATTCCGCTTACCTCTCCGGCACTCCAGCCAAACAGTTTCCAAAGCAGTCCCTGCGTTAAGCACAGGGCTTTCACTTCAGACTTGCCTCGCCGTCTACGCTCCCTTTACACCCAGA
+
FFFFFFFFFFFFFFFFFFFFFFFFFFFFFFFFF:FFFFFFFFFFFFFFFFFFFFFF:FFFFFFFF:FFFFFFFFFFF:FFFFFFFF:FFFFFFFFFFFF,FFF,FFFF:FFFF,FF:FFFFFFFFFFFFFFF,FFF:F,F:FFFF,FFFFFFFFFFFF:FFFFFFFF:F,:FF:FFFFF,FFFFFFFFFF,FFF,FFFFFFFFFFFFF:FFFF,FF,F:F:FF:FF:FF:FFFFFF:FF,FFFFFF,FF,
@A00881:241:HJW2NDRXX:1:2131:26386:22795 2:N:0:CGAGAGAA+GATTGGAG
GGTAGCGGACTACCGGGGTATCTAATCCTGTTTGATACCCACACTTTCGAGCATCAGTGTCAGTTGCAGTCCAGTGAGCTGCCTTCGCAATCGGAGTTCTTCGTGATATCTATGCATTTCAACGCTACACACCGACTTCCGCCCACCTCTAATGTAATCAAGACATCAAGTATCAACTGAAATTTTACGGTTGTGCCGCAAACTTTCTCAACTGAAGTAACTGTCCACCTACGCTAGCTTTCTAACCAAT
+
FF:,FF:F:FFFFF,FFFF:::FF:FFFFFFFFF,FF,,F,:FFFFF::FFFFFFF:F,F:FFFFF,FFFFFFFFFF,,FFF,F:FF::FF,F,F::FFFF,FFFFF,:,:F,F:FF,,F,,FFFFF:FF,,,FF,FF,,:,,FFFFF,FF,FFF:,F:FFF,FF,,,:FFFF:F:FF:FF:,FFF,F,FFF,::,,,FFF:,FFF:,FFF,F,,,,,F:,:FF:,FFFFFF:,:,,,,FF,,:,,F:FF
@A00881:241:HJW2NDRXX:1:2131:22878:23453 2:N:0:CGAGAGAA+GATTGGAG
GGTAGCGGACTACTTGGGTATCTAATCCTGTTCGCTCCCCACGCCCTCGTGCCTCAGCGTCAATAGACGATTCGCGAGATGCCTTCGCAATCGGCGTTCTGAGTGATCTCTATGCATTTCACCGCTACACCACTCATTCCTCCCGCGGCATCGCCATTCCAGCCACACAGTATTGGAGGCACCCCCGACGTTGAGCGCCGGCATTTCACCTCCAACTTGCACGACCGCCTACGCACCCTTTAAACCCAAT
+
FFFFFFFFFFFFFFFFFFFFFFFFFFFFFFFFFFFFFFFFFFFFFFFFFFFFFFFFFFFFFFFFF:FFFFFFFFFFFFFFFFFFFFFFFFFFFFFFFFFFFFFFFFFFFFFF:FFFFFFFFFFFFFFFFFFFFFFFFFFFFFFFFFFFFFFFFFFFFFFFFFFFFFFFFFFFFFFFFFFFFFFFFFFFFFFFFFFFFFFFFFFFFFFFFFFFFF,FFF,FFFFFFFFFFF:FFFFFFFFF:FFFFFFF:F
@A00881:241:HJW2NDRXX:1:2131:31629:23766 2:N:0:CGAGAGAA+GATTGGAG
GGTAGCGGACTACTTGGGTATCTAATCCTGTTTGCTCCCCACGCTTTCGAGCCTCAGTGTCAGTTACAGTCCAGTAAGCCGCCTTCGCCACCGGTGTTCCTCCTAATATCTACGCATTTCACCGCTACACTAGGAATTCCGCTTACCCCTCCTGCACTCCAGCTGTGCAGTTTCAAAAGCAGCTCCGGGGTTGAGCCCCGGCATTTCACTTCTGACTTGCACCGCCACCTGCGCTCCCTTTACACCCAGT
+
FFFFFFFFFFFFFFFFFFFFFFFFFFFFFFFFFFFFFFFFFFFFFFFFFFFFFFFFFFFFFFFFFFFFFFFFFFFFFFFFFFFFFFFFFFFFFFFFFF:FFFFFFFFFFFFFFFFFFFFFFFFFFFFFFFFFFFFFFFFFFF:FFFFFFFFFFFFFFFFFFFFFFFFFFFFFFFFFFFFFFFFFFFFFFFFFFFFFFFFFFFFFFFFFFFF,FFFFFFFFFFFFFFFFFFFFFFFFFFFFFFF:FFFFFF
@A00881:241:HJW2NDRXX:1:2131:17192:24627 2:N:0:CGAGAGAA+GATTGGAG
GGTAGCGGACTACCAGGGTATCTAATCCTGTTTGCTCCCCACGCTCTCGCGCCTCAGCGTCAGTTGTCGTCCAGCAATCCGCCTTCGCCACTGGTGTTCTTCCGTATATCTACGCATTTCACCGCTACACACGGAATTCCGATTTCCTCTCCGATACTCAAGACCATCAGTTTCAAATGCAGGCCATGGGTTAAGCCCATGGTTTGCACATCTGACTTGACAGCCCGCCTACGCGCCCTTTACACCCAGT
+
FF,:FFFFFF:FFFFFFF,F:FF,FFFFFF,:F:F:FFFFF:FFFFFFFFFFFFFFFFFFF:FFFFFF:FFF,FFFFFFFFFFF:FFFFFFFFFFFFFFFFFFF:F,FFFFFFF:FF,FFFFFF:FFF,F,:FFF:F,FFF:FF,FF:FFFFFF:F,FF,FF,F::FFFFFFFF:,FFFF,F:FFFFFFFFF,,,,FF:FFF,FF,,F:F:F,FFFFF:FFFF:FFFF,:FFFFFFFFFF,FFFFFFFF:
@A00881:241:HJW2NDRXX:1:2131:8142:24643 2:N:0:CGAGAGAA+GATTGGAG
GGTAGCGGACTACCAGGGTATCTAATCCTGTTTGCTCCCCACACTTTCGTGCCTCAACGTCAGTTACTGTCCAGAAAGTCGCCTTCGCCACTGGTGTTCCTCCTAATATCTACGCATTTCACCGCTACACTAGGAATTCCACTTTCCTCTCCAGCACTCAAGAAAATCAGTTTTGGTTGCAGTTCCTCAGTTAAGCCGAGGGATTTCACAACCAACTTGACTCCCCGTCTACGCACCCTTTACACCCAAT
+
FFFFFFFFFFFFFFFFFFFFFFFFFFFFFFFFFFFFFFFFFFFFFFFFFFFFFFFFFFFFFFFFFFFFFFFFFFFFFFFFFFFFFFFFFFFFFFFFFFFFFFFFFFFFFFFFFFFFFFFFFFFFFFFFFFFFFF,FFFFFFFFFFFFFFFFFFFFFFFFFFFFFFFFFFFFFFFFFFFFFFFFFF:FFFFFFFFF:FF:FFFFF,FFFFFFFFFFFFFFF:FFFFFFFFFFFFFFFFFFFFFFFFFFF,F
@A00881:241:HJW2NDRXX:1:2131:22697:24768 2:N:0:CGAGAGAA+GATTGGAG
GGTAGCGGACTACTCGGGTATCTAATCCTGTTTGCTCCCCACACTTTCGTGCCTCAACGTCAGTTACAGTCCAGTAAGTCGCCTTCGCCACTGGTGTTCCTCCTAATATCTACGCATTTCACCGCTACACTAGGAATTCCACTTACCTCTCCTGCACTCAAGATTAGTAGTTTTAGTTGCAGTTCCTCAGTTAAGCCACGGGATTTCACACCTAACTTGCCAACCCGTCTACGCACCCTTTACACCCACT
+
FFFFFFFFFFFFFFFFFFFFFFFFFFFFFFFFFFFFFFFFFFFFFFFFFFFFFFFFFFFFFFFFFFFFFFFFFFFFFFFFFFF:FFFFFFFFFFFFFFFFFFFFFFFFFFFFFFFFFFFFFFFFFFFFFFF,FFFFFFFFFFFFFFFFFFFFFFFFFFFFFFF:FFFFFFFFFFFFFFFFFFFFFFFFFFFFFFFFFF,FFFFFFFFFFF,FFF:FFFFFFFFFFFFFFFFF,FFFFFFFFFFFFFF,:F
@A00881:241:HJW2NDRXX:1:2131:9652:25316 2:N:0:CGAGAGAA+GATTGGAG
GGTAGCGGACTACGTGGGTATCTAATCCTGTTTGATACCCGCACTTTCGAGCATCAACGTCAGTTACGGTCCAGCAGGCTGCCTTCGCAATCGGAGTTCTTCGTGATATCTATGCATTTCACCGCTACACCACGAATTCCGCCTGCCTATGCCGCACTCAAGGCCCCCAGTTTCAACTGCAATTCTACGGTTGAGCCGCACACTTTCACAACTGACTTAAGGAGCCGTCTACGCGCCCTTTAATCCCAAT
+
FF:,FFFFFFFFFFFFFFF,FFFFFFFFFFFFFFFFFFFFFFFFFFFFFFFFFFFFFFFFFFFFF,FFFFFFFFFFFFFFFF,FFFFFFFFFFFFFFFFFFFFFFFFFFFFFFFFFFFFFFFFFFFFFF:F:FFFFFF:FFFFFFFF:FFFFFFF:FFFFFFFFFFFFFF,FFFFFFFFFFFFFFFFFFFFFFFFFFFF:,F,FF:FF,:,FFFF,FF:,:FF,FFF:FF:,F:,:FF,FF:F,F,F:F:
@A00881:241:HJW2NDRXX:1:2131:22263:26115 2:N:0:CGAGAGAA+GATTGGAG
GGTAGCGGACTACTGGGGTATCTAATCCTGTTTGATACCCGCACTTTCGAGCATCAACGTCAGTTACGGTCCAGCAGGCTGCCTTCGCAATCGGAGTTCTTCGTGATATCTATGCATTTCACCGCTACACCACGAATTCCGCCTGCCTATGCCGCACTCAAGGCCCCCAGTTTCAACTGCAATTCTACGGTTGAGCCGCAAACTTTCACAACTGACTTAAGGACCCGTCTACGCTCCCTTTAAACCCAAT
+
:FFFFFFFFFFFFFFFFFFFFFFFFFFFFFFFFFFFFFFFFFFFFFFFFFFFFFFFFFFFFFFFFFFFFFFFFFFFFFFFFFFFFFFFFFFFFFFFFFFFFFFFFF:F:FFFFFFFFFFFFFFFFFFFFFFFFFFFFFFFFFFFFFFFFFFFFFFFFFFFFFFFFFFFFFFFFFFFFFFFFFFFFFFFFFFFFFFFFFFFF:FFFFFFFFFFFFFFFFFFFFFFFFFFFFFFFFFFFFFFFFFFFFFFFF
@A00881:241:HJW2NDRXX:1:2131:26087:26850 2:N:0:CGAGAGAA+GATTGGAG
GGTAGCGGACTACCTGGGTATCTAATCCTGTTTGCTCCCCACGCTTTCGAGCCTCAGCGTCAGTTACGGGCCAGTAAGTCGCCTTCGCCTCCGGTATTCCTCCTAATATCTACGCATTCCACCGCTACACTAGGAATTCTACTTACCTCTCCCGCACTCAAGCTTAACAGTTTCAGATGCAGTTCCGCGGTTGAGCCGCGGGCTTTCACATCTGACTTATTATGCCGCCTACACTCCCTTTACGCCCAGT
+
FFFFFFFFFFFFFFFFFFFFFFFFFFFFFFFFFFFFFFFFFFFFFFFFFFFFFFFFFFFFFFFFFFFFFFFFFFFFFFFFFFFFFFFFFFFFFFFFFFFFFFFFFFFFFFFFFFFFFFFFFFFFFFFFFFFFFFFFFF:FFFFFFFFFFFFFFFFFFFFFFFFFFFFFFFFFFFFFFFF:FFFFFFFFFFFFFFFFFFFFFFFFFFFFFFFFFF:FFF,F:FFFFFFFFFFFFFFFFFFFFFFFFFFFFF
@A00881:241:HJW2NDRXX:1:2131:18276:26976 2:N:0:CGAGAGAA+GATTGGAG
GGTAGCGGACTACGCGGGTATCTAATCCTGTTCGCTCCCCACGCCCTCGTGCCTCAGCGTCAATAGACGATTCGCGAGATGCCTTCGCAATCGGCGTTCTGAGTGATCTCTATGCATTTCACCGCTACACCACTCATTCCTCCCGCGGCATCGCCATTCCAGCCACACAGTATTGGAGGCACCCCCGACGTTGAGCGCCGGCATTTCACCTCCAACTTGCACGACCGCCTACGCACCCTTTAAACCCAAT
+
FFFFFFFFFFFFFFFFFFFFFFFFFFFFFFFFFFFFFFFFFFFFFFFFFFFFFFFFFFFFFFFFFFFFFFFFFFFFFFFFFFFFFFFFFFFFFFFFFFFFFFF:FFFFFFF:FFFFFFFFFFFFF,FF:FFFFFFFFFFFFFFFFFFFFFFFFFFFFFFFFFFFFFFFFFF,FFFFFFFF:FFFF:FFFFFFFFFFFFFFFFF,FFFF,::FFF,FFFFFFFFFFFFFFFFFFFF:FF:FFFFFFFFFFF
@A00881:241:HJW2NDRXX:1:2131:10465:28792 2:N:0:CGAGAGAA+GATTGGAG
GGTAGCGGACTACGTGGGTATCTAATCCTGTTTGCTCCCCACGCTTTCGCGCCTCAGCGTCAGTTGTCGTCCAGCAAGCCGCCTTCGCCACTGGTGTTCCTCCGTATATCTACGCATTTCACCGCTACACACGGAATTCCGCTTGCCTCTCCGATACTCAAGATAGACAGTTTCAAATGCAGTTTCCGGGTTGAGCCCGGAGATTTCACATCTGACTTGCCTACCCGCCTACGCGCCCTTTACACCCAGT
+
FFF,FFFFFFFFFFFFFFF:FFFFFFFFFFFFFFFFFFFFFFFFFFFFFFFFFFFFFFFFFFFFFFFFFFFFFFFF:FFFFFFFFFFFFFFFFFFFFFFFFFFFF,FFFFFFFFFFF:FFFFFFFF:F,F:FFFF:FFFFFFFFFFFFFFFFFFFFFF:FFFFF:FFFFFFFFFFFFFFFFFFFFFFFFF:FFFFFFFFFFFFFFFFFFFFFFFFFFFFFFF:FFFFFF::F:FFFFFF,F:FFFFFFFF
@A00881:241:HJW2NDRXX:1:2131:8784:29168 2:N:0:CGAGAGAA+GATTGGAG
GGTAGCGGACTACGAGGGTATCTAATCCTGTTTGCTCCCCACGCTTTCGAGCCTCAGCGTCAGTTTCAGTCCAGAAAGCCGCCTTCGCCACTGGTGTTCTTCCTAATATCTACGCATTTCACCGCTACACTAGGAATTCCGCTTTCCTCTCCTGTACTCTAGCTTGCCAGTTCCAAATGCAATCCGCGGGGTTAAGCCCCGGGCTTACACATCTGGCTTGACATGCCGCATACGATCCCTTTACACCCAG
+
FFFFFFFFFFFFFFFFFFFFFFFFFFFFFFFFFFFFFFFFFFFFFFFFFFFFFFFF,FFFFFFFF:FFFFFFFFFFFFFFFFFFFFFFFFFFFFFFFFF,FFFFFFFFFFFFFFFFFFFFFFFFFFFFFFFFFFFFFFFFFFFFFFF,FFFFFFFFFFF,FFF:F::FFF,FFF:FF:FFF:FFF,FFFF:F,FFFFFFFFF,FFF,:,,FF,F:F,:F:FFFF:FF:F,FFFF,:FF,FFF:,FFF:F,
@A00881:241:HJW2NDRXX:1:2131:18864:29403 2:N:0:CGAGAGAA+GATTGGAG
GGTAGCGGACTACGGGGGTATCTAATCCTGTTCGCTCCCCACGCCCTCGTGCCTCAGCGTCAATAGACGATTCGCGAGATGCCTTCGCAATCGGCGTTCTGAGTGATCTCTATGCATTTCACCGCTACACCACTCATTCCTCCCGCGGCATCGCCATTCCAGCCACACAGTATTGGAGGCACCCCCGACGTTGAGCGCCGGCATTTCACCTCCAACTTGCACGACCGCCTACGCACCCTTTAAACCCAAT
+
FF:FFFFFFF,:FFFFFFF:FFFF,FFFFFFFFFFFFFFFFFFFFFFFFFFFFFFFFFFFFFFFFFFFFFFFF:FFFFFFFFFFFFFFFFFFFFFFF:FFFF:FFF,::FFFFFFFFF:FFFFFFFF:FFF,FFFFFFFFFFFFFFFFFFFFFFFFFFFFFFFFFFFFFFFFFFFFFFFFFFFFFFFFFFFFFFFFF:FFFFFFFF:F:FFFFFFFFF:FFFFFFF:F:FFFFF:FFF,F:FFFFFFFF:
@A00881:241:HJW2NDRXX:1:2131:30725:29434 2:N:0:CGAGAGAA+GATTGGAG
GGTAGCGGACTACTCGGGTATCTAATCCTGTTTGCTCCCCACACTTTCGTGCCTCAACGTCAGTTTCTGTCCAGAAAGCCGCCTTCGCCACCGGTGTTCCTCCTGATATCTGCGCATTTCACCGCTACACCAGGAATTCCGCTTGCCTCTCCCGCACTCTAGCCTGACAGTTTCCAGAGCAGTCCCGCAGTTAAGCCGCGGGCTTTCACTCCAGACTTGCCCCGCCGTCTACGCTCCCTTTACACCCAGT
+
FFFFFFFFFFFFFFFFFFFFFFFFFFFFFFFFFFFFFFFFFFFFFFFFFFFFFFFFFFFFFFFFFFFFFFFFFFFFFFFFFFFFFFFFFFFFFFFFFFFFFFFFFFFFFFFFFFFFFFFFFFFFFFFFFFFFFFFFFFFFFFFFFFFFFFFFFFFFFFFF:FFFFFFFFFFFFFFF:FFFFFFFFFFFFFFFFFFFFFFFFFFFFFFFF:FFFFFFFFFFFFFFFFFFFFFFFFFFFFFFFFFFFFFFFF
@A00881:241:HJW2NDRXX:1:2131:30879:30076 2:N:0:CGAGAGAA+GATTGGAG
GGTAGCGGACTACGGGGGTATCTAATCCTGTTTGATACCCGCACTTTCGAGCATCAACGTCAGTTACGGTCCAGCAGGCTGCCTTCGCAATCGGAGTTCTTCGTGATATCTATGCATTTCACCGCTACACCACGACTTCCGCCTGCCTATGCCACACTCAAGGCCCCCAGTTTCAACTGCAATTCTACGGTTGAGCCGCAAACTTTCACAACTGACTTAAGGACCCGTCTACGCTCCCTTGAAACCCAAT
+
FF:,FFFFFF:FFFFFFF,FF,FF:F:FFFFFFFF::,F:F,FFF:FFFFFFF,F:FFFFF:FFF:FFFFFFFFF,FF:FFFFFF:FFF:FFFFFFF:F,FFF,F:,FF:FFFFFFFFFFFFFFFF:FFFFFFFF,FF,FF::FFF:FF:FF,,:FFFFFFFFFFFFFFF,FFFF:FFF,F,FFFFF,F:F,FFFF,F,FFFFFFFFF:F,:FFF,FF,,FFF,FFFFFF::F,F,FF:F:FFFFFFFFF
@A00881:241:HJW2NDRXX:1:2131:16577:30138 2:N:0:CGAGAGAA+GATTGGAG
GGTAGCGGACTACTCGGGTATCTAATCCTGTTCGCTCCCCACGCCCTCGTGCCTCAGCGTCAATAGACGATTCGCGAGATGCCTTCGCAATCGGCGTTCTGAGTGATCTCTATGCATTTCACCGCTACACCACTCATTCCTCCCGCGGCATCGCCATTCCAGCCACACAGTATTGGAGGCACCCCCGACGTTGAGCGCCGGCATTTCACCTCCCACTTGCACGACCGCCTACGCCCCCTTTAAACCCAAT
+
FF:,FFFFFFFFF::FFFFFFFFF:FFFFFFFFFFF:FFFFFFFFFFFFFFFFFFFFFFFFFFF:FFFFF,FFFFF:FFFFFFFF:FFFFFFFFFFFFFFFFFFFFFFF:F:FFF,FF,FFFFFFFFF,FF:FFFF:FFFFFFFFFFFFFFFFFF,FFFFFFFF:FF::F:F:FFF,FFFFFFF::FF,:F:F:FF:FF:FF,,FFFF:,:F,,,FF:FF::F,:FFFF:F,F:,F:F,::,,:FFFF,F
@A00881:241:HJW2NDRXX:1:2131:24270:30499 2:N:0:CGAGAGAA+GATTGGAG
GGTAGCGGACTACCTGGGTATCTAATCCTGTTTGCTCCCCACACTTTCGTGCCTCAACGTCAGTTACAGTCCAGTAAGTCGCCTTCGCCACTGGTGTTCCTCCTAATATCTACGCATTTCACCGCTACACTAGGAATTCCACTTACCTCTCCTGCTCTCAAGATTAGTAGGTTTAGTTGCAGTTCCTCCGTTAAGCCAAGGGATTTCACAACTAACTTGCTAACCCGTCTACGCCCCCTTTACACCCACT
+
FFF,FFFFFFFFFFFFFFFFFFFFFFFFFF::FFFFFFFFFFFFFFFFFFFFFFFFFFFFFFFFFFFFFFFFFFFF,FFFF:FFF:FFFFFFFFFFFF:F:FFFFFFFF:FFFFFFFFFFFFFFFF:FFFF,F:FFFFFFF:FFF,FF:::FFFF:FFF:,FFFF,F:FF,FFFFFFFFFFF:FF,FF,FFFF,F,F:FFFF,FFFFFF::FFF::FFF:::F:::FFFFFF:F,FFF:,FFFFF,FF,:
@A00881:241:HJW2NDRXX:1:2131:26765:30561 2:N:0:CGAGAGAA+GATTGGAG
GGTAGCGGACTACTTGGGTATCTAATCCTGTTCGATCCCCACGCTTTCGTGCCTCAGCGTCAGAAAGACACCGGTACGCTGCCTTCGCAATCGGAGTTCTGCGCGATATCTATGCATTTCACCGCTACACCGCGCATTCCGCGTACCTCTCGTCCTCTCAAGCCCCGCAGTTTCGACGGCTCGCCATGGTTGAGCCATGGTCTTTCACCGCCGACTTGCAATGCCGCCTACGCACCCTTTAAACCCAATA
+
FFFFFFFFFFFFFFFFFFFFFFFFFFFFFFFFFFFFFFFFFFFFFFFFFFFFFFFFFFFFFFFFFFF:FFFFFFFFFFFFFFFFFFFFFFFFFFFFFFFFFFFFFFFF:FFFFF:FFFFFFFFFFFFFFFFFFFFFFFFFFFFFFFFFFFFFFFFFFFFFFFFFFFFFFFFFFF:FF:FFFFFFFFFFF,FF,FFFFFF:FFFFFFFF:FFFFF,FF:FFFFFFFFF::FFFFFFFFFFF,FFFF:F,FF
@A00881:241:HJW2NDRXX:1:2131:23240:30718 2:N:0:CGAGAGAA+GATTGGAG
GGTAGCGGACTACCCGGGTATCTAATCCTGTTTGCTCCCCACGCTTTCGAGCCTCAACGTCAGTTACCGTCCAGTAAGCCGCCTTCGCCACTGGTGTTCTTCCTAATATCTACGCATTTCACCGCTACACTAGGAATTCCGCTTACCTCTCCGGCACTCCAGCCAAACAGTTTCCAAAGCAGTCCCTGCGTTAAGCACAGGGCTTTCACTTCAGACTTGCCTCGCCGTCTACGCTCCCTTTACACCCAGT
+
FFFFFFFFFFFFFFFFFFFFFFFFFFFFFFFFFFFFFFFFFFFFFFFFFFFFFFFFFFFFFFFFFFFFFFFFFFFFFFFFFFFFFFFFFFFFFFFFFFFFFFFFFFFFFFFFFFFFFFFFFFFFFFFFFFFFFFFFFFFFFFFFFFFFFFF:FFFFFFFFFFFFFF:FFFFFFFFFFFFFFFFFFFFFFFFFFFFFFFFFFFFF:FFFF:,FFFFFFF:FFFFFFFFFFF:FFFFFFFFFFFFFFFFFFF
@A00881:241:HJW2NDRXX:1:2131:31385:31360 2:N:0:CGAGAGAA+GATTGGAG
GGTAGCGGACTACTGGGGTATCTAATCCTGTTCGCTCCCCACGCCCTCGTGCCTCAGCGTCAATAGACGATTCGCGAGATGCCTTCGCAATCGGCGTTCTGAGTGAGCTCTATGCATTTCACCGCTACACCAGGCATTCCTCCCGCGGCAACGCCATTCCAGCCCCACAGTATTGGAGGCACCCCCGACGTTGAGCGCCGGCATTTCACCTCAAACTTGAACGACCGCCTACGCACCCTTTAAACCCAAT
+
FFFFFFFFFFFFFFFFFFFFFFFFFFFFFFFFFFFFFFF,FF,FF,,::FFFF,:,,F:,,F:,:,F:,FF,F,:,F:F::FFF,:,FFF,FF:F,F,,::F:,,,,,F::FFFF::F,FFF:,,FFFFFF,,,FFF,F,:FFF,FF,:F,F,FFFF,F:,,FF::FF:FFFFFF,FF,::FFFFF,F:,FF,:,F:FFF,FFFF,F,F,,:,F::FF,:,:,,F:,F,,FFF:,FF:FF,:FFFFFF::
@A00881:241:HJW2NDRXX:1:2131:26404:31501 2:N:0:CGAGAGAA+GATTGGAG
GGTAGCGGACTACATGGGTATCTAATCCTGTTTGCTCCCCACGCTTTCGCGCCTCAGCGTCAGTTGTCGTCCAGCAAGCCGCCTTCGCCACTGGTGTTCCTCCTAATATCTACGCATTTCACCGCTACACTAGGAATTCCGCTTGCCTCTCCGATACTCAAGGACTACAGTTTCAAATGCAGCCCCGGGGTTGAGCCCCGGTATTTCACATCTGACTTGCAGTTCCGCCTACACGCCCTTTACACCCAGT
+
FF,,FFFFFFFFFFFFFFFFFFFFF:,FFFFFFFFFFF:F:FFFFFFFFFFFFFF,FFF:FFFFFFFFFFFFFFFFFFFFFFFFFFFFFFFFFFFFFFFFFFFFF:FFFFFFFFFFFFFFFF:FFFFF,FFFFFFFFFFFFFF::FFFFFFFFFFFFFF,FFFFF,FFFFFFFFF:,,FFFFFFFFFFFFFFFFFFFFFFFFFFF:FFFFFFFF,FFFFF:FFFFFFFFFF:FFFFFFFF,FFFFFFFFF
@A00881:241:HJW2NDRXX:1:2131:27055:33943 2:N:0:CGAGAGAA+GATTGGAG
GGTAGCGGACTACCTGGGTATCTAATCCTGTTCGCTCCCCACGCCCTCGTGCCTCAGCGTCAATAGACGATTCGCGAGATGCCTTCGCAATCGGCGTTCTGAGTGATCTCTATGCATTTCACCGCTACACCACTCATTCCTCCCGCGGCATCGCCCTTCCAGCCACACAGTATTGGAGGCACCCCCGACGTTGAGCGCCGGCCTTTCACCTCCAACTTGCACGACCGCCTACGCACCCTTTCAACCCAAT
+
FF:,FFFFFFFFFFFFFFFFFFFFFFFFFFF:FFFFFFFFFFFFFFFFFF:FFFFFFFFFF:F:FF,:FFFFFFFFFFFFFFFFFFFFF:FF:FFFFFFFFFF,F:FFFFFFFFFFF:FFFFFFFF:FFFF:FFFFFFFFF:FFFFFFFFFFFFF,::FFFFFFFF:FFFFFFFFFFFFFFFFFFF:FFFFFF:FFF,FFFF,FFFF,FF,FFF,FFFFFFFFFFFFFFFFFFF:FFFFFFF,FFFFF,:
@A00881:241:HJW2NDRXX:1:2131:11541:34350 2:N:0:CGAGAGAA+GATTGGAG
GGTAGCGGACTACGTGGGTATCTAATCCTGTTTGCTCCCCACGCTTTCGCGCCTCAGCGTCAGTTGTCGTCCAGCAAGCCGCCTTCGCCACTGGTGTTCCTCCGTATATCTACGCATTTCACCGCTACACACGGAATTCCGCTTGCCTCTCCGATACTCAAGATAGACAGTTTCAAATGCAGTTTCCGGGTTGAGCCCGGAGATTTCACATCTGACTTGCCTACCCGCCTACGCGCCCTTTACACCCAGT
+
FFF,FFFFFFFFFFFFFFFFFFFFFF:FFFFFFFFFFFFFFFFFFFFFFFFFFFFFF:FFFFF:FFFFFFFFFFFFFFFFFFFFFFFFFF:FFFFFFFFFFFFFFFFFFF:FFFFFFFFFFFFFFFFFFFFFFFFFFFFFFF,FFFFFFFFFFFF:FFFFFFFFFF:FFFFFFF:F:FFFFF:FFFFF::F,F:F,FFFFF:,:FFF,:FF,FF:FFFF:FFF::FFFFF::FFFF:FF,FFFF:FF:F:
@A00881:241:HJW2NDRXX:1:2131:25925:34648 2:N:0:CGAGAGAA+GATTGGAG
GGTAGCGGACTACGCGGGTATCTAATCCTGTTCGCTCCCCACGCCCTCGTGCCTCAGCGTCAATCGACGATTCGCGAGATGCCTTCGCAATCGGCGTTCTGAGTGATCTCTATGCATTTCACCGCTACACCACTCATTCCTCCCGCGGCATCGCCATTCCAGCCACACAGTATTGGAGGCACCCCCGACGTTGAGCGCCGGCATTTCACCTCCAACTTGCACGACCGCCTACGCACCCTTTAAACCCAAT
+
FFF,FFFFFFFFFFFFFFFFFFFFF:FF:FFFFFFFFFFFFFFFFFFFFFFFFFFFFFFFFF:FFFFFF:FFFFFFFFFFFFFFFFFFF:FFFFFFFFFFFFF:FFFFFFF:FFFFF,FFFFFFFFFFFFFFFFF:FFF:FFFFFFFFF,FFFFF,FF:FFFFFFFFFFFFFFFFF,FFF:FFFFFFF:FF,F,FFFFFFFF,,FFF,F:FFF:FFFF,FFFFFFFFFFF,FFFFFFFFFF,F,FFFFFF
@A00881:241:HJW2NDRXX:1:2131:29523:35524 2:N:0:CGAGAGAA+GATTGGAG
GGTAGCGGACTACTAGGGTATCTAATCCTGTTTGCTCCCCACGCTTTCGAGCCTCAACGTCAGTCTCAGTCCAGCACGCCGCCTTCGCCACTGGTGTTCCTCCTAATATCTACGCAATTCACCGCTACACTCGGAATTCCGCCTGCCTCTACTGTACTCCAGCAGAACAGTTTCAAAAGCAGTCCCGGGGTTGCGCCCCGACCTTTCACTTCTGACTTGCTCTGCCGACTACGCTCCCGTTACAACCAGT
+
FF,,FFFF,FF,FFFFF,FFFFFFFFFFFFF:FFFFFFFFFFFFFFFF,FFFFFFFFFF:F,,F:,FFFFFFFFFF,FF,FFFFFFFFFF:FFFFF,F:FFFFFF:FF:FFF,:FF,:FFF,:FFFFFFF:,F:F:,FFFFFFF:FFFF:,F,,F,F,FFFFF,F:FFFFFF,F:F:FFF:FF::FF:FF,FF,FFFFFF,FF:F:F::F,F:::,FF,FFFFFF,F,FFFFF::FFF,FFF:,,:FF,:
@A00881:241:HJW2NDRXX:1:2131:15609:35853 2:N:0:CGAGAGAA+GATTGGAG
GGTAGCGGACTACCCGGGTATCTAATCCTGTTTGCTCCCCACGCTTTCGAGCCTCAGCGTCAGTAAAAGCCCAGCAAGCCGCCTTCGCCACCGGTGTTCCTCCAAATATCTACGCATTTCACCGCTACACTTGGAATTCCGCTTGCCTCTGCTTCACTCAAGAAAAACAGTTTCAAAAGCAGGTTATGGGTTAAGCCCATAATTTTCACTTCTGACTTGCTTTCCCGCCTGCACTCCCTTTACACCCAGT
+
FFFFFFFF:FFFFFFFFFFFFFFFFFFFFFFFFFFFFFFFFFFFFFFFF,FFFFFFFFF:FFFFF:FFFFFF:F:FFFFFFFFFFFFFFFFFFFFFFFFFFFFFFFFF:FFFFFFF,FFFFFFFFFF,FFFF:FFFFF:FFFFFFFFFFFFFFFFFFFFFFF::FFFFFFFFFFFFFF,:FFFFFFFFFFFFFF:FF:FF,FF:FFFFFFFFFFFFFFFFFFF:FFFFFFFFFFFFFF,FFF:FFF::FF
@A00881:241:HJW2NDRXX:1:2131:28565:36307 2:N:0:CGAGAGAA+GATTGGAG
GGTAGCGGACTACCTGGGTATCTAATCCTGTTTGCTCCCCACGCTTTCGCGCCTCAGCGTCAGTTGTCGTCCAGCAAGCCGCCTTCGCCACTGGTGTTCCTCCGTATATCTACGCATTTCACCGCTACACACGGAATTCCGCTTGCCTCTCCGATACTCAAGATAGACAGTTTCAAATGCAGTTTCCGGGTTGAGCCCGGAGATTTCACATCTGACTTGCCTACCCGCCTACGCGCCCTTTACACCCAGT
+
FFFFFFFFFFFFFFFFFFFFFFFFFFFFFFFFFFFFFFFFFFFFFFFFFFFFFFFFFFFFFFFFFFFFFFFF:FFFFFFFFFFFFFFFFFFFFFFFFFFFFFFFFFFFFFFFFFFFFFFFFFFFFF:FFF:FFFFFFFFFFFFFFFFFFFFFFFFFFFFFFF:FF:FFFFFFFF:F:FFF:FFFFFFFFFFFFFFFFFF,FFFFFFFFFFFFF:F:FFFFFFFF,FFFFFFFFFFFFFFFFF:FFFFFFF
@A00881:241:HJW2NDRXX:1:2131:22218:36401 2:N:0:CGAGAGAA+GATTGGAG
GGTAGCGGACTACCGGGGTATCTAATCCTGTTTGATACCCGCACTTTCGAGCATCAACGTCAGTTACGGTCCAGCAGGCTGCCTTCGCAATCGGAGTTCTTCGTGATATCTATGCATTTCACCGCTACACCACGAATTCCGCCTGCCTATGCCGCACTCAAGGCCCCCAGTTTCAACTGCAATTCTACGGTTGAGCCGCAAACTTTCACACCTGACTTAAGGACCCGTCTACGCTCCCTTTAAACCCACT
+
FFFFFFFFFFFFFFFFFFFFFFFFFFFFFFFFFFFFFFFFFFFFFFFFFFFFFFFFFFFFFFFFFFFFFFFFFFFFFFFFFFFFFFFFFFFFFFFFFFFFFFFFFFF:FFFFFFFF:FFFFFFFFFFFFFFFFFFFFFFFFFFFFFF,FFFFFFFFFFFFFFFFFFFFFFF:FF:FFFFFFFFFFFFFFFFFFFFFFFFFFFFFFFFFFF,FFFFFFFFFFF:FFFFFFFFFFFFFFFFFFFFFFFFF,F
@A00881:241:HJW2NDRXX:1:2132:30129:1251 2:N:0:CGAGAGAA+GATTGGAG
GGTAGCGGACTACGTGGGTATCTAATCCTGTTTGCTCCCCACGCTTTCGAGCCTCAGCGTCAGTAAAAGCCCAGCAAGCCGCCTTCGCCACTGGTGTTCCTCCTAATATCTACGCATTTCACCGCTACACTAGGAATTCCGCTTGCCTCTGCTTCACTCAAGAAAAACAGTTTCAAAAGCAGGTTATGGGTTGAGCCCATAATTTTCACTTCTGACTTGCCTTCCCGCCTACACTCCCTTTACACCCAGT
+
FFF,F,FF:FFFFFFFFFFFFFFFFFFFFF:::FFFFFFFFFFFFFFFFFFFFFFFFFFFFFFFFFFFFFFFFFFFF:FFFFFFFFFFFFFFFFFFF:FFFFF:F:FF:FFFFFFFFFFFFFFFFFFFFF,FF,FFFFFFFF::FFFFFFFFF,F:FFF:FF:,FFFFF:FFFFFFFFFFF,FF,,FF,FFFFFFFFFFF:FF,FFFFFFFFF:,FFFFFFFFFFFFF::FF,:F:,FFFFFF,FFFFF:
@A00881:241:HJW2NDRXX:1:2132:27977:1376 2:N:0:CGAGAGAA+GATTGGAG
GGTAGCGGACTACCTGGGTATCTAATCCTGTTCGCTCCCCACGCTTTCGTGCCTCAACGTCAGATATAGTTTGGTAAGCTGCCTTCGCAATCGGTGTTCTGTATGATCTCTATGCATTTCACCGCTACACCATACATTCCGCCTACCGCATCTACTCTCTAGCTCAACAGTATCAGAGGCCGTTCCGGAGTTGAGCCCCGGCATTTCACCTCTAACTTATCAAACCGCCTACGCACCCTTTAAACCCAAT
+
FFFFFFFFFFFFFFFFFFFFFFFFFFFFFFFFFFFFFFFFFFFF:FFFFFFFFFFFFFFFFFFFFFFFFFFFFFFFFFFFFFFFFFFFFFFFFFFFFFFFFFFFFFFF:F:F:FFFFFFFFF,FFF,FFFFF,FFF,FFFFFFFFFFFFFFFFFFFFF:F:FFFFF,F:FF,FFFF:FFF,FFFFFFFFFFF:FFFFFFFFFFFF,F:FFFFFF,:FFFFFFFFFFFFFFFFFF,FFFFF,FFF,,FFFF
@A00881:241:HJW2NDRXX:1:2132:23321:2331 2:N:0:CGAGAGAA+GATTGGAG
GGTAGCGGACTACGTGGGTATCTAATCCTGTTCGATCCCCACGCTTTCGTGCCTCAGCGTCAGACAGAAGCCGGTATGCTGCCTTCGCAATCGGAGTTCTTCGCGATATCTAAGCATTTCACCGCTACACCGCGAATTCCGCATACTTCTCTTCCTCTCGAGCATCCCAGTTTCAACCGCTGGCCGGGGTTGAGCCCCGGGCTTTGACGGCTGACTTAAGACGCGGCCTACGCACCCTTTAAACCCAATA
+
FFFFFFFFFFFFFFFFFFFFFFFFFFFFFFFFFFFFFFFFFFFFFFFFFFFFFFFFFFFFFFFFFFFFFFFFFFFFFFFFFFFFFFFFFFFFFFFFFFFFFFFFFFFFFFFFFFFFFFFFFFFFFFFFFFFFFFFFFFFFFFFFFFFFFFFFFFFFFFFFFFFFFFFFFFFFFFFFFFFFFFFFFFFFFFFFFFFFFFFF:FFF:FFFFFFFFFFFFFFF,FFFFFFFFFFFFFFFFFFF,FFFFFF:FF
@A00881:241:HJW2NDRXX:1:2132:19542:2425 2:N:0:CGAGAGAA+GATTGGAG
GGTAGCGGACTACCTGGGTATCTAATCCTGTTTGCTCCCCACGCTTTCGCGCCTCAGCGTCAGTTCCAGTCCAGAAAGCCGCCTTCGCCACTGGTGTTCCTACCGATCTCTACGCATGTCACCGCTACACCGGTAATTCCGCTTTCCTCTCCTGCACTCCAGCCTAACAGTATCATGGGCACTTCCCACATTAAATGCGGGACTTTCACCCCTGACTTACCAGGCCGCCTACGCGCCCTTTACGCCCAAT
+
FF:,FFFF:F,:FFFFFFFFFFFFFFFFFFFFFFFFFFFFFFFFFFFFFFFFFFFFFFFFFFF:FF,FFFFFFFFFFFF:FFFFFFFFFF,FFFFFFFFFF:FFF:,:FFFFFFF:F,FFFFFFFFFFFFFFFFF,FFFFFF:FFFFFFFFFFFF,F,FFFFFFF:FFFFFFFFFFFFFFFF,FFFFFFFFFFFFFFFFFFFF,FFF,FFFFFF::FFFFFFFFF:FFF:FFFFFF:F,FF,FFFFFFFF
@A00881:241:HJW2NDRXX:1:2132:25816:5243 2:N:0:CGAGAGAA+GATTGGAG
GGTAGCGGACTACGGGGGTATCTAATCCTGTTTGCTCCCCACGCTTTCGTGCCTCAGTGTCAGTTACAGTCCAGCAGATCGCCTTCGCCACTGGTGTTCTTCCCAATATCTACGCATTCCACCGCTACACTGGGAATTCCATCTGCCCCTCCTGCACTCAAGTTTTGCAGTTTTAGTAGTAGTTCCGAAGTTGAGCCCCGGGATTACGCTACTAACTTGCAAGACCACCTACGCACCCTTTACGCCCAGT
+
FFFFFFFFFFFFFFFFFFFFFFFFFFFFFFFFFFFFFFFFFFFFFFFFFFFFFFFFFFFFFFFFFFFFFFFF:FFFFFFFFFFFFFFFFFFFFFFFFFFFFFFFFFF:FFFFFFFFFFFFFFFFFFFFFFFFFFFFFFFFFFFFFFFFFFFFFFFFFFFFFFFFFFFF,FFFFFFFFFFFFFFFFFFFFFFFFFFFFFFFFFFFFFFFFF:FF,FFFFFFFFFFFFFFFFFFFFFFFFFFFFFFFFFFFF
@A00881:241:HJW2NDRXX:1:2132:21585:5932 2:N:0:CGAGAGAA+GATTGGAG
GGTAGCGGACTACAGGGGTATCTAATCCTGTTTGCTCCCCACGCTTTCGAGCCTCAGCGTCAGTTAAAGCCCAGTAAGCCGCCTTCGCCACCGATGTTCCTCCTGATCTCTACGCATTTCACCGCTACACCAGGAATTCCGCTTACCTCTACTTCACTCAAGAACTACAGTTTCAAATGCAGCTCAAGGGTTGAGCCCCTGCATTTCACATCTGACTTGCAATCCCGCCTGCGCTCCCTTTACACCCAGT
+
FFFFFFFFFFFFFFFFFFFFFFFFFFFFFFFFFFFFFFFFFFFFFFFFFFFFFFFFFFFFFFFFFFFFFFFFFFFFFFFFFFFFFFFFFFFFFFFFFFFFFFFFFFFFFFFFF:FFFFFFFFFFFFFFFFFFFFFFFFFFFFFFFFFFFFFFFFFFFFFFFFFFFFFFFFFFFFFFFFFFFFFFFFFFFFFFFFFFFFFFFFFFFFF:FFFFFFFFFF:FFFFF:FFFFFFFFFFFFFFFFFFFF:FFF,
@A00881:241:HJW2NDRXX:1:2132:25509:6057 2:N:0:CGAGAGAA+GATTGGAG
GGTAGCGGACTACTAGGGTATCTAATCCTGTTTGCTCCCCACGCTTTCGTGCCTCAGTGTCAGTACCAGTCCAGTAAGCCGCCTTCGCCACTGGTGTTCCTCCTAATATCTACGCATTTCACCGCTACACTAGGAATTCCGCTTACCTCTCCTGTACTCCAGCCTGACAGTTTCAAAAGCAGTCCGCGGGGTTGAGCCCCGGGTTTTCACTTCTGACTTGCCATGCCACCTACGCACCCTTTACACCCAG
+
FFFFFFFFFFFFFFFFFFFFFFFFFFFFFFFFFFFFFFFFFFFFFFFFFFFFFFFFFFFFFFFFFFFFFFFF:FFFFFFFFFFFFFFFFFFFFFFFFFFFFFFFFFFFFFFFFFFFFFFFFFFFFFFFFF,FFFFFFFFFFFFFFFFFFFFFFFFFFFFFFFFFFFFF:FFFFFFFFFFFFFFFFFFFFFFFFFFFFFFFFFFFFFFFFFFFFFFFFFFFFFFFFFFFFFFFFFFFFFFFFFFFFFFFFF
@A00881:241:HJW2NDRXX:1:2132:20274:6136 2:N:0:CGAGAGAA+GATTGGAG
GGTAGCGGACTACGTGGGTATCTAATCCTGTTTGCTCCCCACGCTTTCGTGACTCAGCGTCAGTTTCAGTCCAGTAAGCCGCCTTCGCCACCGGTGTTCCTCCCAATATCTACGCATTTCACCGCTACACTGGGAATTCCGCTTACCTCTCCTGCACTCTAGTCTGACAGGTTCTTCTGCAGTTCCGGGGTTAAGCCCCGAACTTTCACATATGACTTATCTGACCGCCTACTCACCCTTTACACCCAGT
+
FF,,FFFFFFF,FFFFFFF:FFFF:FFFFFFFFFFFFFFFFFFFFFFFFFFFFFFFFFFFFFF:F,FFFFFFFFFF:FFFFFFFFFF:FFFFFFFFFFFFFFFFF:FFF,FFF:F,:F:F,FFFFFF,FFFFFF::F:F,FF:FF:FFFFF:FFFF:,FFFFF:FFFF,F,FF:FF,FF:FFF:F,FFFFFFF,FF:FFFFF,FF:FFFFF,:FFFFFFFF::,,FFF::FFFFFFFF,F:FFF,,F,FF
@A00881:241:HJW2NDRXX:1:2132:22453:6464 2:N:0:CGAGAGAA+GATTGGAG
GGTAGCGGACTACCTGGGTATCTAATCCTGTTCGATACCCACGCCTTCGTGCTTCAGCGTCAGTCGGGCGCCGGTACGCTGCCTTCGCAATCGGAGTTCTGCGTGATATCTATGCATTTCACCGCTACACCACGCATTCCGCGTACTTCTCGCCCACTCAAGTCAGCCAGTTTCAACGGCTCGGCGAGGTTGAGCCCCGCACTTTTACCGCTGACTTAACAGACCGCCTACGCACCCTTTAAACCCAATA
+
FFFFFFFFFFFFFFFFFFFF,FFFFFFFFFFFFFFFFFFFFFFFFFFFFFFFFFFFFFF:FFFFFFFFFFFFFFFFFFFFFFFFFFFFFFFFFFFFFFFFFFF,FFFFF::FFFFFFFFFFFFFF:FF:FFFFFFF,FFFFFFFFFFFFFFFFFFFFFFF,FFFFFFFFF:FFFFFFFFF,FFFFFFFF:FFFFFFFFFFF,FFFFFFFFFFFFFFFFFFFFFFFFFFF:FFFFFFFFFFFFFFFFFFFF
@A00881:241:HJW2NDRXX:1:2132:27706:9236 2:N:0:CGAGAGAA+GATTGGAG
GGTAGCGGACTACCCGGGTATCTAATCCTGTTTGCTCCCCACGCTTTCGTGCCTCAACGTCAGATATAGTTTGGTAAGCTGCCTTCGCAATCGGTGTTCTGTATGATCTCTAAGCATTTCACCGCTACACCATACATTCCGCCTACCGCAACTACTCTCTAGCCCAGCAGTATCAACGGCACGTTTGGTGTTAAGCACCAAAATTTCACCGCTGACTTACTAAACCGCCTACGCACCCTTTAAACCCAAT
+
FFFFFFFFFFFFFFFFFFFFFFFFFFFFFFFFFFFFFFFFFFFFFFFFFFFFFFFFFFFFFFFFFFFFFFFFFFFF:FFFFFFFFFFFFFFFFFFFFFFFFFFFFFFFFFFF:FFFFFFFFFFFFFFFFFFFFFFFFFFFFFFFFF:FFFFFFFFFFFFFF:FFFFF:FFFFFFFFFFFFFFFFFFFFFFFFFFF,:FFF:FFFFFFFFFFFFFFFFFFFFFF:FFF::FFFFF:FFFFF,FFFFFF::F
@A00881:241:HJW2NDRXX:1:2132:26720:9251 2:N:0:CGAGAGAA+GATTGGAG
GGTAGCGGACTACTCGGGTATCTAATCCTGTTTGCTCCCCACACTTTCGCGCCTCAGCGTCAGTTACAGTCCAGTCAGTCGCCTTCGCCACTGGTGTTCCTCCCAATCTCTACGCATTTCACCGCTACACTGGGAATTCCACTGACCTCTCCTGCACTCAAGCCTCCCAGTATCCAAAGCAATTCCCATCTTAAAAACAGGACTTTCACTCCAGACTTAAAAGGCCGCCTACGCGCCCTTTACGCCCACT
+
FFF,FFFFFFFFFFFFFFFFFFFFFFF:FFFFFFFFFFFFFFFFFFFFFFFFFFFFFFFFFFFFFFFFFFFFFFFFFFFFFFFFFFF:FF:FFFFFFFFF,FFFFFFFFFFFFFFFFFFFFFFFFFFFFFFFFF,FFFFFFFFFFF:FFFFFFFFFFFFFFFF:FFFFFF,FFFFFFFFFFFFFF:F:FFFFFFFFFFFF:FFFFFFFFFFFFFFFFFFFFFFF:FFFFFF:::FFFF,FFFFFFFF:,F
@A00881:241:HJW2NDRXX:1:2132:23194:9314 2:N:0:CGAGAGAA+GATTGGAG
GGTAGCGGACTACACGGGTATCTAATCCTGTTTGCTCCCCACGCTTTCGTGCCTCAGTGTCAGTTACAGTCCAGAAAGCCGCCTTCGCCACTGGTGTTCCTCCTAATATCTACGCATTTCACCGCTACACTAGGAATTCCGCTTCCCTCTCCTGCACTCTAGCTTGACAGTTTCAAAAGCAGGTCCGGGGTTGAGCCCCGGGGTTTCACTTCTGACTTGCCATGCCACCTACGCACCCTTTACACCCAGT
+
FFFFFFFFFFFFFFFFFFFFFFFFFFFFFFFFFFFFFFFFFFFFFFFFFFFFFFFFFFFFFFFFFFFFFFFFFFFFFFFFFFFFFFFFFFFFFFFFFFF:FFFFFFFFFFFFFFFF:FFFFFFFFFFFFFFFFFFF,FFFFFFFFFFFFFFFFFFFFFFF,FFFFFFFFFFFFFFFF:FFFFFFFFFFFFFFFFFFFFFFFFF:,FFFFFFFFFFFFFFFFFFFF,FFFFFFFF:FFFF:FFFFFFFFFF
@A00881:241:HJW2NDRXX:1:2132:17897:9784 2:N:0:CGAGAGAA+GATTGGAG
GGTAGCGGACTACTCGGGTATCTAATCCTGTTTGATACCCGCACTTTCGAGCATCAACGTCAGTTACGGTCCAGCAGGCTGCCTTCGCAATCGGAGTTCTTCGTGATATCTATGCATTTCACCGCTACACCACGAATTCCGCCTGCCTATGCCGCACTCAAGGCCCCCAGTTTCAACTGCAAGTCTACGGTTGAGCCGCAAACTTTCACAACTGACTTAAGGACCCGTCTACGCTCCCTTTAAACCCAAT
+
FF:,FFFFFFF,F,FFFFF:FFF:FFFFFFFFFFFFFFFF:FFFFFFFFFF,F:FFFFFFFFFFFFFFFFFFFFFFFFFFFFFFFFFFFFFFFFFFFFFF:FFF:F:F:F:FFFFFFFFFFFFFFFFFFFFFFFFFFFFFFFF:FFFFFFFFFF:FFFFFFFFFF:FF,FFFFFFFFF,:FF,FFFFFFFFFFFFFFF,,FFF,F:F,FFF:FFFFF:FFFFF,FFFFFFF,:FFFFF,FFFFFFFFFFF
@A00881:241:HJW2NDRXX:1:2132:29631:10097 2:N:0:CGAGAGAA+GATTGGAG
GGTAGCGGACTACACGGGTATCTAATCCTGTTTGCTCCCCACGCTTTCGCGCCTCAGCGTCAGTTGTCGTCCAGCAAGCCGCCTTCGCCACTGGTGTTCCTCCGTATATCTACGCATTTCACCGCTACACACGGAATTCCGCTTGCCTCTCCGATACTCAAGATAGACAGTTTCAAATGCAGTTTCTGGGTTAAGCCCAGAGATTTCACATCTGACTTGCCTACCCGCCTACGCGCCCTTTACACCCAGT
+
FFFFFFFFFFFFFFFFFFFFFFFFFFFFFFFFFFFFFFFFFFFFFFFFFFFFFFFFFFFFFFFFFFFFFFFFFFFFFFFFFFFFFFFFFFFFFFFFFFFFFFFFFFFF:FFFFFFFFFFFFFFFFFFFFFFFFFFFFFFF:FFFFFFFFFFFFFFFFFFFFFFFFFFFFFFFFFFFFFFFFFFFF:FFFFFFFFFFFF,FF:FFFFFFFFFFFF,,FFFFFF,FFFFFFF,F:FFFFFFFF::FFFF,F:
@A00881:241:HJW2NDRXX:1:2132:15628:10802 2:N:0:CGAGAGAA+GATTGGAG
GGTAGCGGACTACCCGGGTATCTAATCCTGTTTGCTCCCCACGCTTTCGCGCCTCAGCGTCAGTTGTCGTCCAGCAAGCCGCCTTCGCCACTGGTGTTCCTCCTAATATCTACGCATTTCACCGCTACACTAGGAATTCCGCTTGCCTCTCCGATACTCAAGGACTACAGTTTCAAATGCAGCCCCGGGGTTGAGCCCCGGTATTTCACATCTGACTTGCAGTTCCGCCTACACGCCCTTTACACCCAGT
+
FFFFFFFFFFFFFFFFFFFFFFFFFFFFFFFFFFFFFFFFFFFFFFFFFFFFFFFFFFFFFFFFFFFFFFFFFFFFFFFFFFFFFFFFFFFFFFFFFFFFFFFFFFFFFFFFFFFFFFFFFFFFFFFFFFF,FFF::FFFFFFFFFFFFFFFFFFFFFFFFFFFFFFFFFFFFFFFFFFFFF:FFFFFFFFFFFFFFFFFFF:FFFFFFFFFFFFFFFFFFFFFFFFFFFF:FF:FFF:FFFFFFFFFF:
@A00881:241:HJW2NDRXX:1:2132:13331:10833 2:N:0:CGAGAGAA+GATTGGAG
GGTAGCGGACTACAAGGGTATCTAATCCTGTTCGATACCCACACTTTCGAGCATCAATGTCAGTGACGGGCTGGCAAGCTGCTTTCGCAATCGGGGTTCTTCGTGATATCTATGCATTTCACCGCTACACCACGAATTCCGCCTGCCGCGACCGTACTCAAGCATGCCAGTCTCAACGGCGGTTTCATGGTTGAGCCCCGAACTTTCACCGCTGACTTAACAAGCCATCTACGCTCCCTTTAAACCCAAT
+
FFFFFFFFFFFFFFFFFFFFFFFFFFF:FFFFFFFFF:FFFFFFFFFFFFFFFFFFFFFFFFFFFFFFFFFFFFFFFFFFFFFFFFFFFF:FFFFFFFF,FFF,FFFFF:F,FFFFFFFFFFFFFFF:FFFFFFFF,FFFFFFFFF,FFFF:FFFFFFFFFFFFFFFFFFFFFF:FFFFFFFFFFF,FFFFFFFFFF,FFF:FFFFF,FFF,FFFFFF,F:FFFF:FFFFFFFFFFFFFF,:F:FFFFFF
@A00881:241:HJW2NDRXX:1:2132:28926:10848 2:N:0:CGAGAGAA+GATTGGAG
GGTAGCGGACTACTTGGGTATCTAATCCTGTTCGCTCCCCACGCCCTCGTGCCTCAGCGTCAATAGACGATTCGCGAGATGCCTTCGCAATCGGCGTTCTGAGTGATCTCTATGCATTTCACCGCTACACCACTCATTCCTCCCGCGGCATCGCCATTCCAGCCACACAGTATTGGAGGCACCCCCGACGTTGAGCGCCGGCATTTCACCTCCAACTTGCACGACCGCCTACGCTCCCTTTAAACCCAAT
+
FFFFFFFFFFFFFFFFFFFFFFFFFFFFFFFFFFFFFFFFFFFFFFFFFFFFFFFFFFFFFFFFFFFFFFFFFFFFFFFFFFFFFFFFFFFFFFFFFFFFFFFFFFFFFFFFFFFFFFFFFFFFFFFFFFFFFFFFFFFFFF,FFFFFFFFFFFFFFFFF:FFFFFFFFFF:FFFFFFFFFFFFFFFFFFFFFFFFFFFFFFF:FFFFFFFFFFFFFFFFFFFF:FFFFFF:FF,FFFFFFF,,FFFFFF
@A00881:241:HJW2NDRXX:1:2132:17390:10942 2:N:0:CGAGAGAA+GATTGGAG
GGTAGCGGACTACACGGGTATCTAATCCTGTTTGATACCCGCACTTTCGAGCATCAACGTCAGTTACGGTCCAGCAGGCTGCCTTCGCAATCGGAGTTCTTCGTGATATCTATGCATTTCACCGCTACACCACGAATTCCGCCTGCCTATGCCGCACTCAAGGCCCCCAGTTTCAACTGCAATTCTACGGTTGAGCCGCAAACTTTCACAACTGACTTAAGGACCCGTCTACGCTCCCTTTAAACCCAAT
+
FFFFFFFFFFFFFFFFFFFFFFFFFFFFFFFFFFFFFFFFFFFFFFFFFFFFFFFFFFFFFFFFFFFFFFFFFFFFFFFFFFFFFFFFFFFFFFFFFFFFFFFFFFFFFF,FFFFFFFFFFFFFFFFFFFFFFFFFFFFFFFFFFFFFF,FFFFF,FFFFFFFFFFFFFFF:FFFFF:FFFFFFFFFFFFFFFFFFFFFFF,FFFFFFFF,FFFFFFFF,FFFFFFFFFFFFFFFFFFF,FFFFFFF,F,
@A00881:241:HJW2NDRXX:1:2132:20464:11663 2:N:0:CGAGAGAA+GATTGGAG
GGTAGCGGACTACTAGGGTATCTAATCCTGTTTGCTCCCCACGCTTTCGCGCCTCAGCGTCAGTTACCGTCCAGAAAGCCGCCTTCGCCACTGGTGTTCCTCCTAATATCTACGCATTTCACCGCTACACTAGGAATTCCGCTTCCCTCTCCGGCACTCAAGGTCTCCAGTTTCAAGTGCAGTTCCGGGGTTGAGCCCCGGTATTTCACACCTGACTTAAAAATCCGCCTAGGCGCCCTTTACACCCAGT
+
FFFFFFFFFFF:FFFF:FFFFFFFFFFFFFFFFFFFFFFFFFFFFFFFFFFFFFFFFFFFFFFFFFFFFFFFFFFFFFFFFFFFFFFFFFFFFFFF:FFF:F:FFFFFFFFFFFF:FFFFFFFFFFFFFFFFFFFFFFFF::F:F:FFFFFFFFFFFFFFFFF:F:FFFFFFFFFFF:FF:FFFFFFFFFFFFFFFFFFFF:FFFFF,FFFFFFFFFFFFFFFFF,FFFF,,FF:FFFF::FFFFFFFFF
@A00881:241:HJW2NDRXX:1:2132:13530:11835 2:N:0:CGAGAGAA+GATTGGAG
GGTAGCGGACTACCAGGGTATCTAATCCCGTTTGCTCCCCACGCTTTCGAGCCTCAACGTCAGTTACCGTCCAGCAGGCCGCCTTCGCCACTGGTGTTCTTCCTAATATCTACGCATTTCACCGCTACACTAGGAATTCCGCCTGCCTCTCCGGCACTCCAGCACCGCAGTTTCCAAAGCAGTCCCCGCGTTAAGCGCCGGGCTTTCACTTCAGACTTGCCATGCCGTCTACGCTCCCTTTACACCCAGT
+
FFFFFFFFFFFFFFFFFFFFFFFFFFFFFFFFFFFFFFFFFFFFFFFFFFFFFFFFFFFFFFFFFF:FFFFFFFFFFFFFFFFFFFFFFFFFFFFFFFFFFFFFFFFFFFFFFFFFFFFF:FFFFFFFFFFFFFFFFFFFFFFFFFFFFFFFFFFFFFFFFFFFFFFFFFFFFFFFF:F:FFFFFFFFFFFFF:FFFFFFFFFF:FFFFFFFFFFFFFFFFFFFFFFFFF:FFFFFFFFFFFFFFFF::F
@A00881:241:HJW2NDRXX:1:2132:27597:14184 2:N:0:CGAGAGAA+GATTGGAG
GGTAGCGGACTACGAGGGTATCTAATCCTGTTTGCTCCCCACGCTTTCGTGCCTCAGCGTCAGTTGTGGTCCAGTAATCCGCCTTCGCCACTGGTGTTCCTCCCGATCTCTACGCATTTCACCGCTACACCGGGAATTCCGATTACCTCTCCCACTCTCAAGATCCACAGTTTCAAATGCAGTTCAATGGTTGAGCCATTGCATTTCACATCTGACTTACAGACCCGCCTACGCACCCTTTACACCCAGT
+
FFF:FFFFFFFFFFFFFFFFFFFFFFFFFFFFFFFFFFFFF,FFFFFFFFFFFFFFFFFFFFF:FFFFFFFFFFF::FF:FFFFFFFFFFFFFFFFFFFFFFFFF:FFFFFFFFFFFFFF:FFFFFFFF:FFFF:FFFFFF:FFFFFFFFFFF,F:FFF,FF,FFF:FF:,FFFF,FFF:FFFFFFF:F,:FFFFF:F,FFF:FF:F,F,:FFFF::FF,:FF,FFFFFFFFFF,FFF,,F,,::,:FFF
@A00881:241:HJW2NDRXX:1:2132:22842:14246 2:N:0:CGAGAGAA+GATTGGAG
GGTAGCGGACTACTAGGGTATCTAATCCTGTTCGATACCCACGCTTTCGTGCCTCAGCGTCAGTGTGGAGCCGGCATGCTGCCTTCGCAATCGGAGTTCTGCGCGATATCTATGCATTTCACCGCTACACCGCGCATTCCGCATACTTCTCTCCAACTCGAGACTGCCAGTTTCAACGGCGGGCCGGGGTTGAGCCCCGGGCTTTGACCGCTGACTTAACAGACCGCCTGCGCACCCTTTAAACCCAATA
+
FF,,FFFFFFF,FFFFFFF:FFFFFFFFFFFFFFFFFFFFFFFFFFFFFFFFF:FFFFFFFFF:FFFFFFFFFFFFFFFFFFFFFFFFFFFFFFFFFFFFFF:FFFFFFF:FFFFFFFFFFFFFFFFFFFFFFFFFFFFF:FFFFFFFF:FFFFF:FFFF,FFFFFFFFFFFFFFFFFFFFFFFFFFFFFFFF:FF:FFFFF:FF:FFFFFFFF:FFFF::FF:FFFFFFFFFFFFFFF:FFFFFF::,F
@A00881:241:HJW2NDRXX:1:2132:25663:15374 2:N:0:CGAGAGAA+GATTGGAG
GGTAGCGGACTACATGGGTATCTAATCCTGTTCGATCCCCACACTTTCGTGCTTCAGCGTCAATCCCGCCTTGGTATGCTGCCTTCGCAATCGGTGTTCTGTGTAATATCTATGCATTTCACCGCTACACTACACATTCCGCATACCGCATCCGTATTCCAGCAATCCAGTATCAATGGCATATCACCGGTTAAGCCCGTACATTTCACCACTGACTTAAATTACAGCCTACGCACCCTTTAAACCCAAT
+
FFFFFFFFFFFFFFFFFFFFFFFFFFFFFFFFFFFFFFFFFFFFFFFFFFFFFFFFFFFFFFFFFFFFFFFFFFFFFFFFFFFFFFFFFFFFFFFFFFFFFFFFF,FFFFFFFFFFFFFFFFFFFFFFFFFFFFFFFFFFFFFFFFFFFFFFFFFFFFFFFFFFFFFFFFFFFFFFFFFFF:FFFFFFFFFFFFFFFFFFFFFFFFFFFFFFFFFFFFFFF:FFFFFFFFF::FFFFFF,F:FFFFFFFF
@A00881:241:HJW2NDRXX:1:2132:32479:15468 2:N:0:CGAGAGAA+GATTGGAG
GGTAGCGGACTACGCGGGTATCTAATCCTGTTTGCTACCCATGCTTTCGAGCCTCAGCGTCAGTTGGTGCCCAGTAAGCCGCCTTCGCCACTGGTGTTCCTCCCGATATCTACGCATTCCACCGCTACACCGGGAATTCCGCTTACCTCTGCACTACTCAAGACCGGCAGTTTTGAAAGCAATTTATGGGTTGAGCCCATCGATTTCACTTCCTACTTGGCAGCCCGCCTGCGCTCCCTTTACACCCAGT
+
FFF,FFFFFFFFFFFFFFFFFFFFFFFFFFFFFF:FFFFFFFFFFFFFFFFFFFFFFFFFFFF,FFFFFFFFFFFFFFFFFFFFFFFF::FFF:FFFFFFFFFFFFFFFFFFFFFFFFFFFFFFFFFF:F:FFFF,FFF:F,:FFFFFFFF:::F,FFFFFF,F:FFFFFFFFFFFFFFF,FFFFFFFFFFFFFF:FFFF,FFFFFF,FFFFF,:,FF,,,:F,FF:FFFFFF:F:F,FFF,F,,F:FFF
@A00881:241:HJW2NDRXX:1:2132:26169:15781 2:N:0:CGAGAGAA+GATTGGAG
GGTAGCGGACTACGGGGGTATCTAATCCTGTTTGATCCCCACACTTTCGTGCCTCAACGTCAGTTACTGTCCAGAAAGGCGCCTTCGCCAGTGGTGTTCCTCCTAATATCTACGCCTGTGACCGCTACACTCGGACTTCCACTTCCCTCTCCAGCACTCAAGAAATCCAGTTTTGGGTGCAGTTCCTCAGTTGAGCCGAGGGCTGTCACAACCAGCTTCAAGTCCCGTCTACGCACCCGTTACACCCAAT
+
FF,:F,FF,:F:FFFFFFF,FF:FFFFF:FFFFF,F,F:FFFFF:,F,:FFFFFF::,FF:FF,:,:FFFF:F:,FFF,FFFF:::F::F,F:FFF,:::FF,F,:F::FFFFFFF,,F,:FFFF:FF::F:FF:,F::F,F,FF,F:F,F:,FFFF::F,FF,,FFFFFF,FFFF,:FFFF,FFFFFFF:FFFFFFF,FFF,F,:FF:,FF:F,F,FF:F,,FF:FF:FF::FF:FFF:F,:FF:FF,F
@A00881:241:HJW2NDRXX:1:2132:28628:15906 2:N:0:CGAGAGAA+GATTGGAG
GGTAGCGGACTACGAGGGTATCTAATCCTGTTTGATACCCGCACTTTCGAGCATCAACGTCAGTTACGGTCCAGCAGGCTGCCTTCGCAATCGGAGTTCTTCGTGATATCTATGCATTTCACCGCTACACCACGAATTCCGCCTGCCTATGCCGCACTCAAGGCCCCCAGTTTCAACTGCAATTCTACGGTTGAGCCGCAAACTTTCACACCTGACTTAAGGACCCGTCTACGCTCCCTTTAAACCCAAT
+
FFFFFFFFFFFFFFFFFFFFF:FFFFFFFF:FFFFF:FFF:FFFFFFFFFFF,FFF:FFFFFFFFFFFFFFFFFFFFFFFFFFFFFFFFFFFFFFFFFFFFFFFFF:FFFFFFFFFFF::FF:FFFFFFFFF:FFF:FFFFFFFFFFFFFFFFFFFFFF,FFFFFFFFFFFFFFFFFFFFFFFFFF:FFFFFFFFFFFF,FFFFF,FF:F,FFFFFFF:FF,F:FFFFFFF:FFFFFFF,FF:,:::F,F
@A00881:241:HJW2NDRXX:1:2132:22471:17895 2:N:0:CGAGAGAA+GATTGGAG
GGTAGCGGACTACCCGGGTATCTAATCCTGTTTGCTCCCCACGCTTTCGTGCCTCAGTGTCAGTTACAGTCCAGCAGATCGCCTTCGCCACCGGTGTTCTTCCCAATATCTACGCATTCCACCGCTACACTGGGAATTCCATCTGCCCCTCCTGCACTCAAGTCCTGCAGTTTTGGTAGTAGTTCCGAAGTTGAGCCCCGGGATTACGCTACCACCTTGCAAGACCACCTACGCACCCTTTACGCCCAGT
+
FFFFFFFFFFFFFFFFFFFFFFFFFFFFFFFFFFFFFFFFFFFFFFFFFFFFFFFFFFFFFFFFFFFFFFFFFFFFFFFFFFFFFFFFFFFFFFFFFFFFFFFFFFFFFFFFFFFFFFFFFFFFFFFFFFFFFFF,FFFFFFFFFFFFFFF:FFFFFFFFFFFFFFFFFFFFFFFFFFFFF:FFFFFFFFFFFFFFFFFFFFFFFFF:FFFF:F,FFFFF,FFFFFFFFFFFFFFFFFFFFFFFFFFFFF
@A00881:241:HJW2NDRXX:1:2132:22824:17942 2:N:0:CGAGAGAA+GATTGGAG
GGTAGCGGACTACCAGGGTATCTAATCCTGTTTGCTCCCCACGCTTTCGTGACTCAGCGTCAGTTTCAGTCCAGTAAGCCGCCTTCGCCACCGGTGTTCCTCCCAATATCTACGCATTTCACCGCTACACTGGGAATTCCGCTTACCTCTCCTGCACTCTAGCTTACCAGTTTCTTATGCAGTTTCGGGGTTAAGCCCCGAAATTTCACATATGACTTAACAAGCCGCCTACTCACCCTTTACACCCAGT
+
FFFFFFFFFFFFFFFFFFFFFFFFFFFFFFFFFFFFFFFFFFFFFFFFFFFFFFFFFFFFFFFFFFFFFFFFFFFFFFFFFFFFFFFFFFFFFFFFFFFFFFFFF:FFFFFFFFFFFFFFFFFFFFFFFFFFFFFFFFFFFFFFFFFFFFFFFFFFFFFFF:F:FFFFFFFFFFFFFFFFFFFFFF:F:FFFFFFFFFFFFFFFFFFFFFFFFFFFFFFFFF::FFFFF:FFFF:F:FFFFFFFFFFFF:
@A00881:241:HJW2NDRXX:1:2132:22381:18427 2:N:0:CGAGAGAA+GATTGGAG
GGTAGCGGACTACGAGGGTATCTAATCCTGTTTGCTCCCCACGCTTTCGCGCCTCAGCGTCAGTTGTCGTCCAGCAAGCCGCCTTCGCCACTGGTGTTCCTCCGTATATCTACGCATTTCACCGCTACACACGGAATTCCGCTTGCCTCTCCGATACTCAAGATAGACAGTTTCAAATGCAGTTTCCGGGTTGAGCCCGGAGATTTCACATCTGACTTGCCTACCCGCCTACGCGCCCTTTACACCCAGT
+
FFFFFFFFFFFFFFFFFFFFFFFFFFFFFFFFFFFFFFFFFFFFFFFFFFFFFFFFFFFFFFFFFFFFFFFFFFFFFFFFFFFFFFFFFFFFFFFFFFFFFFFFFFFFFFFFFFFFFFFFFFFFFFFFFFFFFFFFFFFFFFFFFFFFFFFFFF:FFFFFFFFFFFFFFFFFFFFFFFFFFFFFFFFFFFFFFFFFFFFF:FFF,FF,FFFFFFFFFFFFFFFF:FFFFF,FFFFFFFFFFFFFF:FFF:
@A00881:241:HJW2NDRXX:1:2132:17616:18630 2:N:0:CGAGAGAA+GATTGGAG
GGTAGCGGACTACCCGGGTATCTAATCCTGTTCGATACCCACGCTTTCGTGCTTCAGCGTCAGTTGGGCGCCGGTGCGCTGCCTTCGCAATCGGAGTTCTGCGTGATATCTATGCATTTCACCGCTACACCACGCATTCCGCGCACTTCTCGCCCACTCAAGCGCCCCAGTTTCAACGGCGGCGGAAGGTTGAGCCCCCCGGTTTGACCGCTGACTTGAGGCGCCGCCTACGCACCCTTTAAACCCAATA
+
FFFFFFFFFFFFFFFFFFFFFFFFFFFFFFFFFFFFFFFFFFFFFFFFFFFFFFFFFFFFFFFFFFFFFFFFFFFFFFFFFFFFFFFFFF:FFFFFFFFFFFFFFFFF,F:FFFFF:FFFFFFFFFFFFFFFFFFFFFFFFFFFFFFFFFFFFFFFFFFFFFFFFFFFFFFFFFFFFFFFFFFFF:FFF:FFFFFFFFFFFFFF:FFFFFFFFF:FFFFFFFFFFFFFF:FFFFFFFFFF,F:FFFFFF,
@A00881:241:HJW2NDRXX:1:2132:30716:18677 2:N:0:CGAGAGAA+GATTGGAG
GGTAGCGGACTACAGGGGTATCTAATCCTGTTCGCTCCCCACGCCCTCGTGCCTCAGCGTCAATAGACGATTCGCGAGATGCCTTCGCAATCGGCGTTCTGAGTGATCTCTATGCATTTCACCGCTACACCACTCATTCCTCCCGCGGCATCGCCATTCCAGCCACACAGTATTGGAGGCACCCCCGACGTTGAGCGCCGGCATTTCACCTCCAACTTGCACGACCGCCTACGCACCCTTTAAACCCAAT
+
FF::FFFFFFFFFFFFFF:FFFFFFFFFFFFFFFFFFFFFFFFFFFFF:FFFFFFFFFFFF:FFFFFFFF:FFFFFFFFFFFFFFFFFFFFFFFFF,FFFFFF:FFFFFFFFFFFFFFFFFFFFFFFF,:FFFFFFF:FFFFFFFF:FFF:FFF:FFFFF:FFFFFFFFFF,FF:,FFF:::FF:FFFFF:FF:FFFFFFFFFFFFFFFF,FFF,FFFFF:F:FF::FFFFFFFF:FFF,F,FF:::FFF
@A00881:241:HJW2NDRXX:1:2132:14100:18865 2:N:0:CGAGAGAA+GATTGGAG
GGTAGCGGACTACGTGGGTATCTAATCCTGTTTGCTCCCCACGCTTTCGTGCCTCAGTGTCAGTTACAGTCCAGTGAATCGCCTTCGCCGCCGGTGTTCTACCCAATATCTACGCATTCCACCGCTACACTGGGTATTCCATTCACCCCTCCTGCACTCAAGCCCGACAGTTTTGGTAGTAGTTCCGAAGTTAAGCCCCGGAATTACGCTACCAACTTGCCAAGCCACCTACGCACCCTTTACGCCCAGT
+
F:,FFFFFFFFFFFFFFFFFFFFFFFFFFFFFFFFFFFFFFFFFFFFFF:FFFFFFFFFFFFF:FFFFFFFFFFFFFFFFFFFFFFFFFFFFFFFFFFFFFFFFFFFFFFFFFFF:FFFFFFFFFFFFFFFFFFF,FFFF:FFFFFFFFFFFFFFFFFFFFFFFFFFF,F::FFFFFFFFFFFFFFFF:FFF:FFFFFFFF:FFFFFFFFFFFF,FFFFFFFFFFFFFFFFFFFFFFFFFFFFFFFFFFF
@A00881:241:HJW2NDRXX:1:2132:29713:19382 2:N:0:CGAGAGAA+GATTGGAG
GGTAGCGGACTACTCGGGTATCTAATCCTGTTCGATACCCACGCTTTCGTGCTTCAGCGTCAGTTGGGCGCCGGTGCGCTGCCTTCGCAATCGGAGTTCTGCGTGATATCTATGCATTTCACCGCTACACCACGCATTCCGCGCACTTCTCGCCCACTCAAGCGCCCCAGTTTCAACGGCGGCGGAAGGTTGAGCCCCCCGGTTTGACCGCTGACTTGAGGCGCCGCCTACGCACCCTTTCAACCCAATA
+
FFFFFFFFFFFFFFFFFFFFFFFFFFFFFFFFFFFFFFFFFFFFFFFFFFFFFFFFFFFFFFFFFFFFFFFFFFFF:FFFFFFFFFFFFFFFFFFFFFFFFFFFFFFFFFFFFFFFFFFFFFFFFFFFFFFFFFFFFFFFFFFFFFFFFFFFFFFFFFFFFFFFFFFFFFFFFFFFFFFFFFFFFFFFF:FFFFFFFFFFFFFF,FFFFFFFFFFFFFFF:FFFFFFFFFFFFFFFF:FF,F:FFFFF:F
@A00881:241:HJW2NDRXX:1:2132:30635:19507 2:N:0:CGAGAGAA+GATTGGAG
GGTAGCGGACTACGAGGGTATCTAATCCTGTTTGCTCCCCACGCTTTCGAGCCTCAGTGTCAGTTGCAGTCCAGTAAGCCGCCTTCGCCTCTGGTGTTCTTCCTAATATCTACGCATTTCACCGCTACACCACGAATTCCGCCCACCTCTACTGTACTCAAGACAGCCAGTATCAACTGCAATTTTACGGTTGAGCCGCAAACTTTCACTACTGACTTAACTGTCCACCTTCGCTCCCTTTAAACCCACT
+
FFFFFFFF:FFFFF:FFFFFFFFFFF,FFFFFFFFFFFFF,FFFFFFFFFFFFFFFFFFFFFFFFFFFFFFFFFFFFFFFFFFFFFF::FFFFFFFFF,FF:FFFFFFFFFFFFFFFFFFF:FF:F,FFFF::F:FFF:FF:F:F:FFFF:F:FFF:FFFFF,FFF:FFFFF,FF:FFFF:FFFFF::FFFFF,F:FFF,,F:::F:,:,,,,,:F,F,:FFF::,FF,FFF::F,FF,F,,,,,,F,:F
@A00881:241:HJW2NDRXX:1:2132:26594:19774 2:N:0:CGAGAGAA+GATTGGAG
GGTAGCGGACTACCCGGGTATCTAATCCTGTTCGATCCCCACACTTTCGTGCTTCAGCGTCAATCCCGCCTTGGTATGCTGCCTTCGCAATCGGTGTTCTGTGTAATATCTATGCATTTCACCGCTACACTACACATTCCGCATACCGCATCCGTATTCCAGCAATCCAGTATCAATGGCATATCACCGGTTAAGCCCGTACATTTCACCACTGACTTAAATTACAGCCTACGCACCCTTTAAACCCAAT
+
FFFFFFFFFFFFFFFFFFFFFFFFFFFFFFFFFFFFFFFFFFFFFFFFFFFFFFFFFFFFFFFFFFFFFFFFFFFFFFFFFFFFFFFFFFFFFFFFFFFFFFFFFFFFFFFFFFFFFFFFFFFFFFFFFFFFFFFFFFFFFFFFFFFFFFFFFFFFFFFFFFFFFFFFFFFFFFFFFFFFFFFFFF:FFFFFFFFFFFFFFFFFFFFFFFFFFFFFFFFF,FFFFFFF:FFFFF::FFF,FFF,FFFF,F
@A00881:241:HJW2NDRXX:1:2132:32280:19914 2:N:0:CGAGAGAA+GATTGGAG
GGTAGCGGACTACTCGGGTATCTAATCCTGTTCGATACCCACGCTTTCGTGCTTCAGCGTCAGTTGGGCGCCGGTATGCTGCCTTCGCAATCGGAGTTCTGCGTGATATCTATGCATTTCACCGCTACACCACGCATTCCGCATACTTCTCGCCCACTCAAGACCGTCAGTTTCAACGGCGGGCGGAGGTTGAGCCCCCGTATTTTACCGCTGACTTGACAGTCCGCCTGCGCACGCTTTACGCCCAATA
+
FFFFFFFFFFFFFFFFFFFFFFFFFFFFFFFFFFFFFFFFFFFFFFFFFFFFFFFFFFFFFFFFFFFFFFFFFFFFFFFFFFFFFFFFFFFFFFFFFFFFFFFFFFFFFFFFFFFFFFFFFFFFFFFFFFFFFFFFFFFFFF:FFFFFFFFFFFF:FFFFFFF:FFF:FFFFFFF:FFFFFFFFFFFFFFFF,FFFFFFF:F,FFF:FFFFFFFFFFFF:FFFFFFFF::FFFFFFFFFFFFFFFFFFFF
@A00881:241:HJW2NDRXX:1:2132:15049:20478 2:N:0:CGAGAGAA+GATTGGAG
GGTAGCGGACTACTGGGGTATCTAATCCTGTTCGATCCCCACGCTTTCGTGCCTCAGCGTCAGACAGAAGCCGGTATGCTGCCTTCGCAATCGGAGTTCTTCGCGATATCTAAGCATTTCACCGCTACACCGCGAATTCCGCATACTTCTCTTCCTCTCGAGCATCCCAGTTTCAACCGCTGGCCGGGGTTGAGCCCCGGGCTTTGACGGCTGACTTAAGACGCGGCCTACGCACCCTTTCAACCCAATA
+
FFFFFFFFFFFFFFFFFFFFFFFFFFFFFFFFFFFFFFFFFFFF:FFFFFFFFFFFFFFFFFFFF:FFFFFFFFFFFFFFFFFFFFFFFFFFFFFFFFFFFFFFFFFF:FFFFFF:FFFFFFFFFFFFFFFFFFF:FFFFFFF,FFFFFFFFFFFFFFFFFFFFFFFFFF:FFFFFFFFF:FFFFFFFFFFFFFFFFFFFFFFFFFFFFFFFFF:FFFFFFFFFFFFFF:FFFFFFFFFF,F:FF:FFF:
@A00881:241:HJW2NDRXX:1:2132:25048:20666 2:N:0:CGAGAGAA+GATTGGAG
GGTAGCGGACTACTGGGGTATCTAATCCTGTTTGATACCCACACTTTCGAGCATCAGTGTCAGTTGCAGTCCAGTGAGCTGCCTTCGCAATCGGAGTTCTTCGTGATATCTAAGCATTTCACCGCTACACCACGAATTCCGCCCACCTCTACTGTACTCAAGACAGCCAGTATCAACTGCAATTTTACGGTTGAGCCGCAAACTTTCACAACTGACTTAACTGTCCACCTACGCTCCCTTTAAACCCAAT
+
FF:FFFFFFFFFFFF:FFFFFFFFFFFFFFFFFFFFFFFFFFFFFFFF:FFFFFFFFFFFFFFFFFFFFFFFFFFFFFFFFFFFFFFFFFFF:FF,FF,FFF,:F:FFFFFFFFFFFFFFFFF,FFFFFFFFFFF::FF:,FFFFFFFFFF:FF:FFFFFF,FFFFFFFF:FFFFFFF:FFFFF:FFF,F:FFFFFFFFF:FFFFFF:FFF,FFFFFFFFF,:FF,FF:FFFF:FFFF:FFFFFFFF:,F
@A00881:241:HJW2NDRXX:1:2132:32750:20697 2:N:0:CGAGAGAA+GATTGGAG
GGTAGCGGACTACTCGGGTATCTAATCCTGTTTGCTACCCACGCTTTCGTGCCTCAGCGTCAGTTAAAGCCCAGCAGGCCGCCTTCGCCACTGGTGTTCCTCCCGATCTCTACGCATTTCACCGCTACACCGGGAATTCCGCCTGCCTCTACTTCACTCAAGCACTACAGTTTCAAATGCAGTTCATGGGTTGAGCCCATACATTTCACATCTGACTTGCAATGCCGCCTACGCACCCTTTACACCCAGT
+
FFFFFFFFFFFFFFFFFFFFFFFFFFFFFFFFFFFFFFFFFFFFFFFFFFFFFFFFFFFFFFFFFFFFFFFFFFFFFFFFFFFFF:FFFFFFFFFFFFFFFFFFFFFFFFFFFFFFFFFFFFFFFFFFFFFFFFF:FFFFFFFFFFFFFFFFFFFFFFFFFFFFFFFFFFFFFFFFFFFFFFFFFFFFFFFFFFFFFFFF:FFFFFFFFFFFFFF:FFFFFFFFFFFFFFFFFF:FFFFFFFFFFF:FFF
@A00881:241:HJW2NDRXX:1:2132:32090:20838 2:N:0:CGAGAGAA+GATTGGAG
GGTAGCGGACTACGTGGGTATCTAATCCTGTTTGCTCCCCACGCTCTCGCGCCTCAGCGTCAGTTGTCGTCCAGCAATCCGCCTTCGCCACTGGTGTTCTTCCGTATATCTACGCATTTCACCGCTACACACGGAATTCCGATTGCCTCTCCGATACTCAAGACCATCAGTTTCAAATGCAGGCCATGGGTTAAGCCCATGGTTTTCACATCTGACTTGACAGCCCGCCTACGCGCCCTTTACACCCAGT
+
FFFFFFFFFFFFFFFFFFFFFFFFFFFFFFFFFFFFFFFFFFFFFFFFFFFFFFFFFFFFFFFFFFFFFFFFFFFFFFFFFFFFFFFFFFFFFFFFFFFFFFFFFFFFFFFFFFFFFFFFFFFFFFFFFFFFFFFFFFFFFFFFFFFFFFFFFFFFFFFFFFFFFFFFFFFFFFFFFFFFFFFFFFFFFFFFFFFFFFFFFFFFFFFFFFF:FFFFFFFFFFFFFFFFFFFFFF:FFFFF,F:FFFFFFF
@A00881:241:HJW2NDRXX:1:2132:30273:21887 2:N:0:CGAGAGAA+GATTGGAG
GGTAGCGGACTACAAGGGTATCTAATCCTGTTTGCTACCCACGCTTTCGTGCCTCAGCGTCAACTCTAGACCAGTAAGCCGCCTTCGCCACTGGTGTTCCTCCATATATCTAAGCATTTTACCGCTACACATGGAATTCCACTTACCTCTCCTAGGTTCAAGCACTCCAGTTTCCATCGACCCTCCACAGTTAAGCTGTGGGCTTTCACGACAGACTTAAAATGCCGCCTACGCACGCTTTACGCCCAAT
+
FFFFFFFFFFFFFFFFFFFFFFFFFFFFFFFFFFFFFFFFFFFFFFFFFFFFFFFFFFFFFFFFFFFFF,FFFFFFFFF:FFFFFFFFFFFFFFFFFFFFFFFFFFFFFFFFFFFFFFFFFFFFFFFFFFFFFFFFF,FFFFFFFFFFFFF,FFFFFFFFFFFFFFFFFFFFFFFFFFFFFFFFFFFFFFFFFFF,FFFF:F:FFF,FF,F:FFF:FFFFFFFFFFFFFFF,FF:FFFFFFFFFFFF:FF
@A00881:241:HJW2NDRXX:1:2132:19614:22686 2:N:0:CGAGAGAA+GATTGGAG
GGTAGCGGACTACGAGGGTATCTAATCCTGTTTGATACCCACACTTTCGAGCCTCAATGTCAGTTGCAGCTTAGCAGGCTGCCTTCGCAATCGGAGTTCTTCGTGATATCTAAGCATTTCACCGCTACACCACGAATTCCGCCTGCCTCAACTGCACTCAAGACATCCAGTATCAACTGCAATTTTACGGTTGAGCCGCAAACTTTCACAACTGACTTAAACATCCATCTACGCTCCCTTTAAACCCAAT
+
FFFFFFFFFFFFFFFFFFFFFFFFFFFFFFFFFFFFFFFFFFFFFFFFFFFFFFFFFFFFFFFFFFFFFFFFFFFFF:FFFFFFFFFFFFFFFFFFFFFFFFFFFFFFFFFFFFFFFFFFFFFFFFFFFFFFFFFFFFFFFFFFFFFFFFFFFFFFFFFFFFFFFFFFFFFFFFFFFFFFFFFFFFFFFFFFFFFFFFFFFFFFFFFFFFFFFFFFFFFF::FFFFFFFFFFFFFFFFFF,FF,FFFFFF
@A00881:241:HJW2NDRXX:1:2132:29080:22733 2:N:0:CGAGAGAA+GATTGGAG
GGTAGCGGACTACCGGGGTATCTAATCCTGTTCGATCCCCACGCTTTCGTGCCTCAGCGTCAGACAGAAGCCGGTATGCTGCCTTCGCAATCGGAGTTCTTCGCGATATCTAAGCATTTCACCGCTACACCGCGAATTCCGCATACTTCTCTTCCTCTCGAGCATCCCAGTTTCAACCGCTGGCCGGGGTTGAGCCCCGGGCTTTGACGGCTGACTTAAGACGCGGCCTACGCACCCTTTAAACCCAATA
+
FFFFFFFFFFFFFFFFFFFFFFFFFFFFFFFFFFFFFFFFFFFFFFFFFFFFFFFFFFFFFFFFFFFFFFFFFF:FFFFFFFFFFFFFFFFFFFFFFFFFFFFFFFFFFFFFFFFFFFFFFFFFFFFFFFFFFFFFFFFFFFFFFFFFFFFFFFFFFFFFFFFFFFFFFFFFFFFFFFFFFFFFFFFFFFFFFFFFFFFFFFFFFFFFFFFFFFFFFFFF,FFFFFFFF:FFFFFFFFFFFF,F,FFFFF
@A00881:241:HJW2NDRXX:1:2132:24279:23062 2:N:0:CGAGAGAA+GATTGGAG
GGTAGCGGACTACGGGGGTATCTAATCCTGTTTGATACCCACACTTTCGAGCATCAGTGTCAGTTGCAGTCCAGTGAGCTGCCTTCGCAATCGGAGTTCTTCGTGATATCTAAGCATTTCACCGCTACACCACGAATTCCGCCCACCTCTACTGTACTCAAGACAGCCAGTATCAACTGCAATTTTACGGTTGAGCCGCAAACTTTCACAACTGTCTTAACTGTCCACCTACGCTCCCGTTAAACCCAAT
+
FF,,FFFF::,FFFFFFFF:FFFFFFFFFFFFFFFFFFFFFFFFFFFFFFFFFFFFFFFFFFFFFFFFFFFFFFFFFFFFFFFFFFFFFFFFFFF:FFFFFFFFFF:FF:FFFFFFFFFFFFFFFFFFFFFFFFFFFFFFFFF:F:FFFFFFFFFFFFFFFFFFFFFFFFFFF:F:FFFF,FFFFFFFFFFFF,FFFFFF,:FFFFFFFFFFFF,FFF,FFFF:F,F:FFFFFFF::F,:,FF:FFFFF,
@A00881:241:HJW2NDRXX:1:2132:25464:23328 2:N:0:CGAGAGAA+GATTGGAG
GGTAGCGGACTACCGGGGTATCTAATCCTGTTTGATACCCGCACTTTCGAGCATCAACGTCAGTTACGGTCCAGCAGGCTGCCTTCGCAATCGGAGTTCTTCGTGATATCTATGCATTTCACCGCTACACCACGAATTCCGCCTGCCTATGCCGCACTCAAGGCCCCCAGTTTCAACTGCAATTCTACGGTTGAGCCGCAAACTTTCACAACTGACTTAAGGACCCGTCTACGCTCCCTGTAAACCCAAT
+
FFFFFFFF:FFFFFFFFFFFFF,FFFFFFFFFFF:FF:FFFFFFF:FFF,FFFFFFFFFF:FFFFFFFFF:FFFFFFFFFFFFFFFFFFFFFFF,F:FF::FFFFFFFF,::FFFFFFFFFF:FFFFF:FFFFFFFFFFFFFFF:F:F::FFFFFFFFFFF,FFFFFFFF::,F,,F,FFFFFFFF:FFF:::FFFF:FF,F:FFFFF:FFFFFFFFFFFF,FFFFFFFFFFFF,FF:F:FFF,FFF,F,
@A00881:241:HJW2NDRXX:1:2132:30680:23406 2:N:0:CGAGAGAA+GATTGGAG
GGTAGCGGACTACTTGGGTATCTAATCCTGTTTGCTCCCCACGCTTTCGTGTCTCAGCGTCAGTTATCGTCCAGTAAGCCGCCTTCGCCACTGGTGTTCCTCCCAATATCTACGCATTTCACCGCTACACTGGGAATTCCGCTTACCTCTCCGATCCTCAAGGCCTGCAGTTTCAAGTGCAGCTTATCGGTTAAGCCGATACATTTCACACCTGACTTGCAAGTCCGCCTACACACCCTTTACACCCAGT
+
FFFFFFFFFFFFFFFFFFFFFFFFFFFFFFFFFFFFFFFFFFFFFFFFFFFFFFFFFFFFFFFFFFFFFFFFFFFFFFFFFFFFFFFFFFFFFFFFFFFFFFFFFFFFFFFFFFFFFFFFFFFFFFFFFFFFFFFFFFFFFFFFFFFFFFFFFF:FFFFF,FFFFF:FFFFFFFF::FFFFFFFFFFFFFFFFFFFFFFFFFFFFFFFFFFFFFFFFFFFFFFFFFFFFFFFFFFFFFFFFFFFFFFFFF
@A00881:241:HJW2NDRXX:1:2132:23222:23703 2:N:0:CGAGAGAA+GATTGGAG
GGTAGCGGACTACTGGGGTATCTAATCCTGTTTGATACCCGCACTTTCGAGCATCAACGTCAGTTACGGTCCAGCAGGCTGCCTTCGCAATCGGAGTTCTTCGTGATATCTATGCATTTCACCGCTACACCACGAATTCCGCCTGCCTATGCCGCACTCAAGGCCCCCAGTTTCAACTGCAATTCTACGGTTGAGCCGCAAACTTTCACAACTGACTTAAGGACCCGTCTACGCTCCCTTTAAACCCAAT
+
FF:,FFFFFFF,FFFFFFFF:FFFFFFFFFFFFF:FFFFFFFFFF:F,F:FFFFF,F:FFFFF,FFFFFFFFFFFFFFFFFFFFFFFFFFFFFFFFFFFFFFFFFF:F:FF:FFFFFFFFF:FFFFFFFFF:FFFFFFFFFFFFFFFF,:FFFFFF:FFFFFFFFFFFFFFF,FF,FFFFFFFFFFFFFFFFFFFFFFF:::FFFFFFFFFFFFFFFF,FFFF,FFFF:FFFFFFFFF,FFF:F,:F:FF
@A00881:241:HJW2NDRXX:1:2132:30309:24079 2:N:0:CGAGAGAA+GATTGGAG
GGTAGCGGACTACAAGGGTATCTAATCCTGTTCGCTCCCCACGCCCTCGTGCCTCAGCGTCAATAGACGATTCGCGAGATGCCTTCGCAATCGGCGTTCTGAGTGATCTCTATGCATTTCACCGCTACACCACTCATTCCTCCCGCGGCATCGCCATTCCAGCCACACAGTATTGGAGGCACCCCCGACGTTGAGCGCCGGCATTTCACCTCCAACTTGCACGACCGCCTACGCACCCTTTAAACCCAAT
+
FFFFFFFFFFFFFFFFFFFFFFFFFFFFFFFFFFFFFFFFFFFFFFFFFFFFFFFFFFFFFFFFFFFFFF:FFFFFFFFFFFFFFFFFFFFFFFFFFFFFFFFFFFFFFF:FFFFFFFFFFFFFFFFFFF:,FFFFFFFFFFFFFFFFFFFFFFF,FFFFFFFF:FFFFFF:FFFFFFFFFFFFFFF:FFFFFFFFFFFFFFFFF:FFFFFFF,FFFFFFFFFFFFFF:FFFFFF:FFFF:,FFFFFF,F
@A00881:241:HJW2NDRXX:1:2132:24768:24972 2:N:0:CGAGAGAA+GATTGGAG
GGTAGCGGACTACATGGGTATCTAATCCTGTTCGCTCCCCACGCCCTCGTGCCTCAGCGTCAATAGACGATTCGCGAGATGCCTTCGCAATCGGCGTTCTGAGTGATCTCTATGCATTTCACCGCTACACCACTCATTCCTCCCGCGGCATCGCCATTCCAGCCACACAGTATTGGAGGCACCCCCGCCGTTGAGCGCCGGCATTTCACCTCCAACTTGCACGACCGCCTACGCACCCTTGAAACCCAAT
+
FF::FFFFFF:FFFFFFFFFFFFFFFFFFFFFFFFFFFFFFFFFFFFFFFFFFFF,FFFFFFFFFFFFFFFFFFFFFFFFFFFFFFFFFFFFFFFFFFFFF:F,FF,FFFF,F:FFFFFF,FFFFF,F:F:FFFFFFFFFFFFFFFFFFFFFF:FFFFFF,F:FFFFF:F:FFFFFFFFFFFFF,FF,FFF:FFFFFF,F:FF,F:FF,FFFFFF:FFFF,F::,FFFFFF,FFF:F::F,F::FFF,,F
@A00881:241:HJW2NDRXX:1:2132:12662:25488 2:N:0:CGAGAGAA+GATTGGAG
GGTAGCGGACTACAAGGGTATCTAATCCTGTTCGATCCCCACGCTTTCGTGCCTCAGCGTCAGACAGAAGCCGGTATGCTGCCTTCGCAATCGGAGTTCTTCGCGATATCTAAGCATTTCACCGCTACACCGCGAATTCCGCATACTTCTCTTCCTCTCGAGCATCCCAGTTTCAACCGCTGGCCGGGGTTGAGCCCCGGGCTTTGACGGCTGACTTAAGACGCGGCCTACGCACCCTTTAAACCCAATA
+
FFFFFFFFFFFFFFFFFFFFFFFFFFFFFFFFFFFFFFFFFFFFFFFFFFFFFFFFFFFFFFFFFFFFFFFFFFFFFFFFFFFFFFFFFFFFFFFFFFFFFFFFFFFF:FFFFFFFFFFFFFFFFFFFFFFFFFFF:FFFFFFFFFFFFFFFFFFFFFFFFFFFFFFFFFFFFFFFFFFFFFFFFFFFFFFFFFFFFFFFFFFFFFFFFFFFFFFFF:FFFFFFFFFFFFFFFFFFFFFF:F:FFFF:FF
@A00881:241:HJW2NDRXX:1:2132:25400:25974 2:N:0:CGAGAGAA+GATTGGAG
GGTAGCGGACTACTTGGGTATCTAATCCTGTTCGATACCCACGCCTTCGTGCTTCAGCGTCAGTCGGGCGCCGGTACGCTGCCTTCGCAATCGGAGTTCTGCGTGATATCTATGCATTTCACCGCTACACCACGCATTCCGCGTACTTCTCGCCCACTCAAGTCAGCCAGTTTCAACGGCTCGGCGAGGTTGAGCCCCGCAATTTTACCGCTGACTTACCAGACCGCCTACGCACCCTTTAATCCCAATA
+
FF,:F:FFFFFFFFFFFFF:FFFFF::FF:FFFFFF,F:FFFFFF:F:FFFF,FFFFFFF:FFFFFFFFF:FFFFFFFF:FFFF:FFFFFFFFFFFFFFFFFFFFF,F,,,:FFF::,,:FFFFF:F:FFF::FF:FFF:FFFFFFFFF,FFFFFF:FFFFFF,:FFFF:,::FFFFFF:F:F:FF:FF:,FFFF,FFF:FFF,FF,F,FF:FFF,:F,FFFF,,:F,:,,FF,:FF:,F:F,,F:,,,F
@A00881:241:HJW2NDRXX:1:2132:24135:26099 2:N:0:CGAGAGAA+GATTGGAG
GGTAGCGGACTACTAGGGTATCTAATCCTGTTTGCTCCCCACGCTTTCGTGCCTCAGTGTCAGTTACAGTCCAGTGAACCGCCTTCGCCGCTGGTGTTCCTCCTAATATCTACGCATTCCACCGCACCACTAGGAATTCCGTTCACCCCTCCTGCACTCAAGCCCAGCAGTTTTGGTAGTAGTTCCGAAGTTGAGCCCCGGACTTACGCTACCAACTTGCCAAACCACCTACGCACCCTTTACGCCCAGG
+
FFFFFFFFFFFFFFFFFFFFFFFFFFFFFFFFFFFFFFFFFFFFFFFFFFFFF:FFFFFFFFFFFFFFFFFFFFFFFFFFFFFFFFFFFFFFFFFFFFFFFFFFFFFFFFFFFFFFFFFFFFFFF::F,F,,FFFFFFFFFFF,,FFFF:FFFFFFF:F:FFFFFFFF:FF,FFFF,FFFFFFFFFF:FF:FFFFFFFFFFF,:F,FFFFFFF:FFFFFFF::FF:FFF,:FFF,FFF,FFFFFFFFFF,
@A00881:241:HJW2NDRXX:1:2132:31114:26788 2:N:0:CGAGAGAA+GATTGGAG
GGTAGCGGACTACCCGGGTATCTAATCCTGTTTGATACCCGCACTTTCGAGCATCAACGTCAGTTACGGTCCAGCAGGCTGCCTTCGCAATCGGAGTTCTTCGTGATATCTATGCATTTCACCGCTACACCACGAATTCCGCCTGCCTATGCCGCACTCAAGGCCCCCAGTTTCAACTGCAATTCTACGGTTGAGCCGCAAACTTTCACAACTGACTTAAGGACCCGTCTACGCTCCCTTTAAACCCAAT
+
FFF:FFFFF:FFFFFFFFF:F:FFFFFFFFFFFFFFFFFFFFFFFFFFFFF:FFFF:FFFFFFFFFFFFFFF,FFFF:FFFFFFFFFFFFFFFFFFFFFF:FFFFFFFFFFFFFFFFFFFFFFFFF:FFFFFFFFFFFFFFFFFF,FFFFFFF,FFFFFFFFFFFFFFFF:FFFFF:FFFF:FFFF:,FFFFFFF,FFFFFFFFFFFFFF::FFF,F:FFF::FFFF::FFF,,,FFFFFFF:FF,F::F
@A00881:241:HJW2NDRXX:1:2132:19687:28072 2:N:0:CGAGAGAA+GATTGGAG
GGTAGCGGACTACAGGGGTATCTAATCCTGTTTGCTCCCCACACTTTCGTGCCTCAACGTCAGTTTCTGTCCAGAAAGTCGCCTTCGCCACCGGTGTTCCTCCTAATATCTACGCATTTCACCGCTACACTAGGAATTCCACTTTCCTCTCCAGTACTCAAGGAGAATAGTTTTAGCTGCACTTCCTCAGTTGAGCCGAGGGATTTCACAACTAACTTGTTCTTCCGTCTACGCACCCTTTACACCCAAT
+
FFFFFFFFFFFFFFFFFFFFFFFFFFFFFFFFFFFFFFFFF:FFFFFFFFFFFFFF:FFFFFFFFFFFFFFF:F:FFFFFFFFFFFFFFFFFFFFFFFFFF:FFFFFFFFFF:FFFFFFFFFFFFFFFFFFFFFFFFFFFFFFFFFFFFFFFFFFFFFFFFFFFFFFFFFF:FFF,FFFFFFFFFFFFFFFFFFFFFFFFFFFFFFFFFF:FF:FFFFFFFFFFFF,,FFFFFFFFFFFFFFFFFFFFFF
@A00881:241:HJW2NDRXX:1:2132:29821:28557 2:N:0:CGAGAGAA+GATTGGAG
GGTAGCGGACTACTTGGGTATCTAATCCTGTTTGCTCCCCACGCTTTCGTGGCTCAGCGTCAGTTGTCGTCCAGTAATCCGCCTTCGCCACTGGTGTTCCTCCCGAGCTCTGCGCATTTCACCGCTACACCGGGAATTCCGATTACCCCTCCGACTCTCAAGACACGCAGTTTCAAGTGCAGCTCAGAGGTTGAGCCTCTGCATTTCACACCTGACTTGCATCCCCGCCTCCTCACCCTTTACACCCAGT
+
FF,,FF:FF::FFFF:FF:F,FFF,:,F,F::,FF,:FFF,:::,:F,FFF,FF:F::FFFF:FFFFFF:FFFFFFFFF,FFF,::FF:,:FFFFFFFFFFF,F:,,FFFFFFFFF:FFFFF:FFFFFFFFFFF:FFFFFFF:FFFFFFFFFFFF:F,FFFFF,FFFFFFF,::F,,FFFFFFFFFFFFFFFF,FFFFFFFFF,FFF,FFFFFFFFFF:FF,F:F:F,F,F:,:,F:F:,:,FFF:F,:F
@A00881:241:HJW2NDRXX:1:2132:22752:28776 2:N:0:CGAGAGAA+GATTGGAG
GGTAGCGGACTACAAGGGTATCTAATCCTGTTTGCTCCCCACGCTTTCGCGCCTCAGCGTCAGTTGTCGTCCAGCAAGCCGCCTTCGCCACTGGTGTTCCTCCGTATATCTACGCATTTCACCGCTACACACGGAATTCCGCTTGCCTCTCCGATACTCAAGACATACAGTTTCAAATGCAGTTTCCGGGTTGAGCCCGGAGATTTCACATCTGACTTGCATGCCCGCCTACGCGCCCTTTACACCCAGT
+
FFFFFFFFFFFFFFFFFFFFFFFFFFFFFFFFFFFFFFFFFFFFFFFFFFFFFFFFFFFFFFFFFFFFFFFFFFFFFFFFFFFFFFFFFFFFFFFFFFFFFFFFFFFFFFFFFFFFFFFFFFFFFFFFFFFFFFFFFFFFFFFFFFFFFFFFFFFFFFFFFFFFFFFFFFFFFFFFFFFFFFFFFFFFFFFFFFFFFF:FFF,FFFFFFFFFFFFFFFFFFFFFFFFFFFFFFFFFFFFFFFFFFFFFFF
@A00881:241:HJW2NDRXX:1:2132:27199:28839 2:N:0:CGAGAGAA+GATTGGAG
GGTAGCGGACTACTTGGGTATCTAATCCTGTTTGCTCCCCACGCTCTCGCGCCTCAGCGTCAGTTGTCGTCCAGCAATCCGCCTTCGCCACTGGTGTTCTTCCGTATATCTACGCATTTCACCGCTACACACGGAATTCCGATTGCCTCTCCGATACTCAAGACCGGCAGTTTCAACTGCAGGCTATGGGTTAAGCCCATAGGTTTCACATCTGACTTGTCGGCCCGCCTACGCGCCCTTTACACCCAGT
+
FF:,FFFFFFFFFFFFFFFFFFFFFFFFFFFFFFFFFFFFFFFFFFFFFFFFFFFFFFFFFFFFFFFFFFFFFFFF,FFFFFFFFFFFFFFFFFFF,FFFFFFFFFFFFFFFFFFF:FFFFFFFFFFFFFFFFFF,FFFFFFFFFF:FFFFFFFF:FFFFFFFFFFFF,FFFFFFF,FFFFFFFFFFFFFFFFFFFFFF,FF,F:FFFFFFFFFFFF:FFFFFF:FFFFFF,FFFF:F,:FFFF:FF,F:
@A00881:241:HJW2NDRXX:1:2132:19560:29199 2:N:0:CGAGAGAA+GATTGGAG
GGTAGCGGACTACTCGGGTATCTAATCCTGTTTGCTCCCCACGCTCTCGCGCCTCAGCGTCAGTTGTCGTCCAGCAATCCGCCTTCGCCACTGGTGTTCTTCCGTATATCTACGCATTTCACCGCTACACACGGAATTCCGATTGCCTCTCCGATACTCAAGACCATCAGTTTCAAATGCAGGCCATGGGTTAAGCCCATGGTTTTCACATCTGACTTGACAGCCCGCCTACGCGCCCTTTACACCCAGT
+
FFFFFFFFFFFFFFFFFFFFFFFFFFFFFFFFFFFFFFFFFFFFFFFFFFFFFFFFFFFFFFFFFFFFFFFFFFFFFFFFFFFFFFFFFFFFFFFFFFFFFFFFFFFFFFFFFF:FFFFFFFFFFFFFFFFFFFFFFFFFFFFFFFFFFFFFFFFFFFFFFFFFFFFFFFFFFFFFFFFFFFFFF:FFFFFFFFFFFFFFFFFFFFFFFFFFFFFF:FF:FFFFFFFFFFFFFFFFFFFFFFFFFFF:F:
@A00881:241:HJW2NDRXX:1:2132:28944:30201 2:N:0:CGAGAGAA+GATTGGAG
GGTAGCGGACTACATGGGTATCTAATCCTGTTCGATCCCCACGCTTTCGTGCTTCAGCGTCAGTCTCGCTATGGTATGCTGCCTTCGCAATCGGGGTTCTGCGTGATATCTATGCATTTCACCGCTACACCACGCATTCCGCATACCTCTTCCGAACTCCAGTCCCGCAGTTTCAATGGCACGCGCACGGTTAAGCCGCACGGTTTCACCGCTGACTTGCGGGTCCGCCTACGCACCCTTTATACCCAAT
+
FF:,FFFFFFFFFFFFFFFFFFFFFFFFFFFFFFFFFF,FFFFFFFFFFFFFFFFFFFFFFFF:FFFFFF:FFFFFFFFFFFFFFFFFF:FFFFFFFFFFFFFFFFF:F:F:FFFFF,FFFFFFFFF:FFFFFFF:FFFFFFFFF:FFFFFFFF::FFFFFFF:,FF:,FFFF:F,FFF:F,FFFF,,FFFFF:FF:F:FFF,FFFFFFFFFFFF:FFFFF:FFFFFFFFF:FF::FF,:F,,:F,FF:,
@A00881:241:HJW2NDRXX:1:2132:29342:30389 2:N:0:CGAGAGAA+GATTGGAG
GGTAGCGGACTACATGGGTATCTAATCCTGTTTGCTCCCCACACTTTCGTGCCTCAACGTCAGTTACTGTCCAGAAAGTCGCCTTCGCCACTGGTGTTCCTCCTAATATCTACGCATTTCACCGCTACACTAGGAATTCCACTTTCCTCTCCAGCACTCAAGAAAAACAGTTTTGGTTGCAGTTCCTCAGTTGAGCCGAGGGATTTCACAACCAACTTATCTTCCCGTCTACGCACCCTTGACACCCAAT
+
FF::FFFFFF,F:FFFFF,FF,:FFFFFFF:,FFF,F:FFFF:FF,FFF:FF,,F:FFF:FFFFFFFFFF::::FFFFFFFFFF,FFF,FFFFFFFFFFFFFFF:FF:FFFFFFFFF:FFFFFFFFFFFF::FFFFFFF:FFFFFF,:F:FF,FFFF:FF,F,:FFF:FFFFFFF:F,F:FFFF,FF:FFFFF:FFFFFFFFF,:,F::,F,:,:FFF,:FFFFFFFFF::FFFF,F::F,,FF:FF,:,
@A00881:241:HJW2NDRXX:1:2132:26422:31093 2:N:0:CGAGAGAA+GATTGGAG
GGTAGCGGACTACCTGGGTATCTAATCCTGTTCGATCCCCACGCTTTCGTGCTTCAGCGTCAGTCTCGCTATGGTATGCTGCCTTCGCAATCGGGGTTCTGCGTGATATCTATGCATTTCACCGCTACACCACGCATTCCGCATACCTCTTCCGAACTCCAGTCCCGCAGTTTCAATGGCAAGCGCACGGTTAAGCCGCACGTTTTCACCGCTGACTTGCGGGTCCGCCTACGCACCCTTTAAACCCAAT
+
FFFFFFFFFFFFFFFFFFFFFFFFFFFFFFFFFFFFFFFFFFFF:FFFFFFFFFFFFFF:FFFFFFFFFFFFFFFFFFFFFFFFFFFFFFFFFFFFFFFFFFF:FF,FFF:FFFFFFFFFFFFFF:FFFFFFFFFFFFFFFFFFFFFFFFFFFFF:F:FFFFFFFFFFFFF,FFFFFFFFFFFFFFFFFFFFFFFFFFFFFFF,FFF,FFFFFFFFF,FF::FFFFFFFFFFFFFFFFF:FFFFFFF:,F
@A00881:241:HJW2NDRXX:1:2132:25708:32017 2:N:0:CGAGAGAA+GATTGGAG
GGTAGCGGACTACGGGGGTATCTAATCCTGTTTGCTCCCCACGCCTTCGAGCCTCAACGTCAGTTGCCGTCCAGTAAGCCGCCTTCGCCACTGGTGTTCCTCCTAATATCTACGCATTTCACCGCTACACTAGGAATTCCGCTTACCTCTCCGGCACTCCAGCTAAACAGTTTCCAGAGCAGCCCCGGGGTTAAGCCCCGGTATTTCACTCCAGACTTGTCTCGCCGTCTACGCTCCCTTTACACCCAGT
+
FF,:FFFFFFFFFFFFFFF:FFFFFFFFFFF:FFFFFFFFFFFFFFFFFFFFFFFFFFFFFFFFFFFFFFFFFFFFFFFFFFFFFFFFFFFFFFFFFFFFFFFF:FFFFFFFFFFFFFFFFFFFFFFFFFFFFFFFFFFFFFFF:FFFFFFFFFFFFFFFFFFFFFF:FFFFFFF:FFFFFFF:FFFFFFFFFFFFFFFFFFF:FFFFFFF,FFFFFFFFFFFFF,FFFFFFFFFFFFFFFFFFFFFFFF
@A00881:241:HJW2NDRXX:1:2132:24560:33191 2:N:0:CGAGAGAA+GATTGGAG
GGTAGCGGACTACGGGGGTATCTAATCCTGTTTGCTCCCCACGCTTTCGCTCCTCAGCGTCAGTTAGTGTCCAGCAGGCCGCCTTCGCCACTGGTGTTCCTCCCGATATCTACGCATTCCACCGCTACACCGGGAATTCCGCCTGCCTCTCCACCACTCAAGTAAAACAGTTTCAAATGCAATTCCGGGGTTAAGCCCCGGGCTTTCACATCTGACTTGCCCTACCGCCTACTCGCCCTTTACACCCAGT
+
FFFFFFFFFFFFFFFFFFFFFFFFFFFFFFFFFFFFFFFFFFFFFFFFFFFFFFFFFFFFFFFFFFFFFFFFFFFFFFFFFFFFFFFFFFFFFFFFFFFFFFFFFFFFFFFFFFFFFFFFFFFFFFFFFFFFFFFFFFFFFFFFFFFFFFFFFFFFFFFFFFFFFFFFFFFFFFFF,FFFFFFFFFFFF:FFFF:FFFF:FFFFFFFFFFFFFFFFFFFFFFFFFFFFFF:FFFFFFFFFFFFFFFFFFF
@A00881:241:HJW2NDRXX:1:2132:24912:33583 2:N:0:CGAGAGAA+GATTGGAG
GGTAGCGGACTACCGGGGTATCTAATCCTGTTTGCTCCCCACGCTTTCGCGCCTCAGCGTCAGTTACTGTCCAGCAATCCGCCTTCGCCACTGGTGTTCCTCCGTATATCTACGCATTTCACCGCTACACACGGAATTCCGATTGCCTCTCCAGCACTCAAGAACTACAGTTTCAAATGCAGGCCATGGGTTGAGCCCATGGTTTTCACATCTGACTTGCAGTCCCGCCTACACGCCCTTTACACCCAAT
+
FFFFFFFFFFFFFFFFFFFFFFFFFFFFFFFFFFFFFFFFFFFFFFFFFFFFFFFFFFFFFFFFFFFFFFFFFFFFFFFFFFFFFFFFFFFFFFFFFFFFFFFFFFFFFFFFFFFFFFFFFFFFFFFFFF:FFFFFFFFFFFFFFFFFFFFFFFFFFFFFFF:FFFFFFFFFFFF:FFF:FFFFFFFFFFFFFFFFFFFFFFFFFFFFFFFFFFF:FFFFFFFFFFFFFFFFFFFF,FFF:FFFFFFFFF
@A00881:241:HJW2NDRXX:1:2132:25283:34225 2:N:0:CGAGAGAA+GATTGGAG
GGTAGCGGACTACGGGGGTATCTAATCCTGTTTGCTCCCCACGCTTTCGCTCCTCAGCGTCAGTTAGTGTCCAGCAGGCCGCCTTCGCCACTGGTGTTCCTCCCGATATCTACGCATTCCACCGCTACACCGGGAATTCCGCCTGCCTCTCCACCACTCAAGTAAAACAGTTTCAAATGCAATTCCGGGGTTAAGCCCCGGGCTTTCACATCTGACTTGCCCTACCGCCTACTCGCCCTTTACACCCAGT
+
FFFFFFFFFFFFFFFFFFFFFFFFFFFFFFFFFFFFFFFFFFFFFFFFFFFFFFFFFFFFFFFFF:FFFFFFFFFFFFFFFFFFFFFFFFFFFFFFFFFFFFFFFFFFFFFFFFFFFFFFFFFFFFFFFFFFFF,FFFFFFFFFFFFFFFFFFFFFFFF:FFFFFFFFFF:FFF,FFFFFF:FFFFFFFFFFFFFFFFFFFFFFFFFFFFFFFFFFFFFFFFFFFFFFFF,FFFFFFFFFF,FFFFF:FF
@A00881:241:HJW2NDRXX:1:2132:24071:34444 2:N:0:CGAGAGAA+GATTGGAG
GGTAGCGGACTACGAGGGTATCTAATCCTGTTTGCTCCCCACGCTTTCGAGCCTCAGTGTCAGTGACTGTCCAGTAAGCCGCCTTCGCCACCGGTGTTCCTCCTGATATCTACGCATTTCACCGCTACACCAGGAATTCCGCTTACCTCTCCAGCACTCCAGCTACATAGTTTCAAAAGCAGTCCCGCAGTTAAGCCGCGGGTTTTCACTTCTGACTTACATTGCCACCTACGCTCCCTTTACACCCAGT
+
FFFFFFFFFFFFFF:FFFFFFFFFFFFFFFFFFFFFFFFFFFFFFFFFFFFFFFFFFFFFFFFFFFFFFFFFFFFFFFFFFFFFFFFFFFFFFFFFFFFFFFFFFFFFFFFFFFFFFFFFFFFFFFFF:FFFFFFFFFFFFFFFFFFFFFFFFFF:FFFFFFFFFFFFF::FFFFF:FFFFFFFFFFFFFFFF:FFFFFFFFFF:FFFFFFFFFFFFFFFFFFFFFFFFFFFFFFFFFFFFFFFFFFFFF
@A00881:241:HJW2NDRXX:1:2132:29686:34835 2:N:0:CGAGAGAA+GATTGGAG
GGTAGCGGACTACGTGGGTATCTAATCCTGTTCGCTCCCCACGCCCTCGTGCCTCAGCGTCAATAGACGATTCGCGAGATGCCTTCGCAATCGGCGTTCTGAGTGATCTCTATGCATTTCACCGCTACACCACTCATTCCTCCCGCGGCATCGCCATTCCAGCCACACAGTATTGGAGGCACCCCCGACGTTGAGCGCCGGCATTTCACCTCCAACTTGCACGACCGCCTACGCACCCTTTAAACCCAAT
+
FF:,F:FFFFFFFFFFFFF:FFFFFFFFFFFFFFFFFFFFFFFFFFFFFFFFFFFFFFFFFFFFFFFFF:FFFFFFFFFFFFFFFFFFFFFFFFFFFFFFFFFFFFFFFFFFFFFFFFFFFFFFF:FFFFFFFFFFFFF:FFFFFFFFF,FFFFFFFFFFFFFF:FFFFF:FFF:FFFFFFFFFFFFFFFFFF:FFFFFFFFFFFFFFFFFFFFFFFFFFFFFFFFFFFFFFFF:FFFFF,FFF:FFFFF
@A00881:241:HJW2NDRXX:1:2132:27552:34992 2:N:0:CGAGAGAA+GATTGGAG
GGTAGCGGACTACTTGGGTATCTAATCCTGTTTGCTCCCCACACTTTCGAGCCTCAGCGTCAGTTAGAGCCCAGCAAGCCGCCTTCGCCACTGGTGTTCCTCCGAATATCTACGCATTTCACCGCTACACTCGGAATTCCGCTTGCCTCTACTCCACTCAAGAACTACAGTTTTGGATGCAGCTCCGCTGTTAAGCTGCGGCATTTCACATCCAACTTGCAGTCCCGCCTGCGCTCCCTTTACACCCAGT
+
FFF:FFFF,:FFFFFFFFFF:FFFFFFF:FFFFFF:FFFFFFFFFFFFFFFFFFFFFFFFFFFFFFFFFFFFFFFF:FFFFFFFFFFFFFFFFFFFFFFFFFFFF,F:FFFFFFFF,FFFFFFFF:FFFFFFFFFFF:FFFFF,:FFFFFFFFFFFFFFFF:FFFFFFFFF:FF::FFFF,FFFFFFF,FFFF:,FF:FFFFFFFFF:FF:FFFFFFFFFF:FFFFFFFFFFFF:FFFF,FFFFFFF,:,
@A00881:241:HJW2NDRXX:1:2132:18159:35070 2:N:0:CGAGAGAA+GATTGGAG
GGTAGCGGACTACTCGGGTATCTAATCCTGTTTGCTCCCCACACTTTCGCGCCTCAGCGTCAGTTGCAGTCCAGTTACCCGCCTTCGCCACTGGTGTTCCTCCCGATCTCTACGCATTTCACCGCTACACCGGGAATTCCGATAACCTCTCCTGCACTCAAGCCTCCCAGTATCCAAAGCACTTCCCATCTTAAAAACAGGACTTTCACTCCAGACTTAAAAGGCCGCCTACGCGCCCTTTACGCCCAAT
+
FFFFFFFFFFFFFFFFFFFFFFFFFFFFFFFFFFFFFFFFFFFFFFFFFFF:FFFFFFFFFFFFFFFFFFFFFFFFFFFFFFFFFFFFFFFFFFFFFFFFFFFFFFFFFFFFFFFFFFFFFFFFFFFFFFFFFFFFFFFFF:FFFFFFFFFF:FFFFFFF,FFFFFFFFFF:FFFFFFFFF,FFFFFFFFFFFFFFFFFFF,FFFFFFFFFFFFFFFF:FFFFFFFFFFFFFFFFFFFFFFFFFFFFF:F
@A00881:241:HJW2NDRXX:1:2132:30074:35822 2:N:0:CGAGAGAA+GATTGGAG
GGTAGCGGACTACTGGGGTATCTAATCCTGTTTGATACCCGCACTTTCGAGCATCAACGTCAGTTACGGTCCAGCAGGCTGCCTTCGCAATCGGAGTTCTTCGTGATATCTATGCATTTCACCGCTACACCACGAATTCCGCCTGCCTATGCCGCACTCAAGGCCCCCAGTTTCAACTGCAATTCTACGGTTGAGCCGCAAACTTTCACAACTGACTTAAGGACCCGTCTACGCTCCCTTTAAACCCAAT
+
FFFFFFFFFFFFFFFFFFFFFFFFFFFFFFFFFFFFF,FFFFFFFFFFFFFFFFFFFFFFFFFFFFFFFFFFFFFFFFFFFFFFFFFFFFFFFFFFFFFFFFFFFFFFFFFFFFFFFFFFFFFFFFFFFFFFFFFFFFFFFFFFFFFFFFFFFFFFFFFFFFFFFFFFFFFFFFFFFFF:FFFFFFFFFFFFFFFFFFFFFFFFFFFFFFFFFFFFFFFFF:FFFFFFFFFF,FFFFFFFFFF,FFFFFF
@A00881:241:HJW2NDRXX:1:2132:20085:35994 2:N:0:CGAGAGAA+GATTGGAG
GGTAGCGGACTACGAGGGTATCTAATCCTGTTTGCTCCCCACGCTTTCGTGTCTCAGCGTCAGTTGTCGTCCAGTAATCCGCCTTCGCCACTGGTGTTCCTCCCGATCTCTGCGCATTTCACCGCTACACCGGGAATTCCGATTACCCCTCCGACTCTCAAGAAACGCAGTTTCAAGTGCAGCTCAGAGGTTGAGCCTCTGCATTTCACACCTGACTTGCATCCCCGCCTCCTCACCCTTTACACCCAGT
+
FFFFFFFFFFFFFFFFFFFFFFFFFFFFFFFFFFFFFFFFFFFFFFFFFFFFFFFFFFFFFFFFFFFFFFFFFFFF:FFFFFF,FFFFFFFFFFFFFFFFFFFFFFFFFFFFFFFFFFFFFFFFFFFFFFFFFFF,FFFFFFFFFFFFFFFFFFFFFFFFFFFFFFFFFFFFFFFFFFFF,FF:FFFFFFF:FFFFFFFFFFFF:FFFFFFFFF,:FF:F,FFFFFFF:F,F,F,FFFFF,F:,FFFFFF
@A00881:241:HJW2NDRXX:1:2132:29966:36135 2:N:0:CGAGAGAA+GATTGGAG
GGTAGCGGACTACTGGGGTATCTAATCCTGTTTGATACCCGCACTTTCGAGCATCAACGTCAGTTACGGTCCAGCAGGCTGCCTTCGCAATCGGAGTTCTTCGTGATATCTATGCATTTCACCGCTACACCACGAATTCCGCCTGCCTATGCCGCACTCAAGGCCCCCAGTTTCAACTGCAATTCTACGGTTGAGCCGCAAACTTTCACAACTGACTTAAGGACCCGTCTACGCTCCCTTTAAACCCAAT
+
FFFFFFFFFFFFFFFFFFFFFFFFFFFFFFFFFFFFFFFFFFFFFFFFFFFFFFFFFFFFFFFFFFFFFFFFFFFFFFFFFFFFFFFFFFFFFFFFFFFFFFFFFFFFFFFFFFFFFFFFFFFFFFFFFFFFFF,FFFFFFFFFFFFFFFFFFFFFFFFFFFFFFFFF:FFFFF:FFFF:FFFFFFFFFFFFFFFFFFF:,F:FFFFFFFFF:FFFFFFF:FFFFFF:FFFFFFFFFFFFFF,F,FF,FF
@A00881:241:HJW2NDRXX:1:2132:18792:36229 2:N:0:CGAGAGAA+GATTGGAG
GGTAGCGGACTACGTGGGTATCTAATCCTGTTCGATCCCCACGCTTTCGTGCTTCAGCGTCAGTCTCGCTATGGTATGCTGCCTTCGCAATCGGGGTTCTGCGTGATATCTATGCATTTCACCGCTACACCACGCATTCCGCATACCTCTTCCGAACTCCAGTCCCGCAGTTTCAATGGCAAGCGCACGGTTAAGCCGCACGTTTTCACCGCTGACTTGCGGGTCCGCCTACGCACCCTTTAAACCCAAT
+
FFFFFFFFFFFFFFFFFFFFFFFFFFFFFFFFFFFFFFFFFFFFFFFFFFFFFFFFFFFFFFFFFFFFFFFFFFFFFFFFFFFFFFFFFFFFFFFFFFFFFFFFFFFFFFFFFFFFFFFFFFFFFFFFFFFFFFFFFFFFFFFFFFFFFFFFFFFFFFFFFFFFFFFFFFFFFFFFFFFFFFFFFFFFFFFFF:FFFFFFFFFFFFFFF:FFFFFFFFFFFFFF:FFFF:FFFFFFFFFFFFFFFFFFF:
@A00881:241:HJW2NDRXX:1:2133:19940:1673 2:N:0:CGAGAGAA+GATTGGAG
GGTAGCGGACTACGCGGGTATCTAATCCTGTTTGCTCCCCACGCTTTCGTGCCTCAGTGTCAGTTACAGTCCAGTGAACCGCCTTCGCCGCTGGTGTTCCTCCTAATATCTACGCATTCCACCGCTACACTAGGAATTCCGTTCACCCCTCCTGCACTCAAGCCCAGCAGTGTTGGTAGTAGCGCCGAAGTTAAGCCTCGGAATTACGCTACCAACTTGCCACACCACCTACGCACCCTTTACGCCCAGT
+
FFFFFFFFFFFFFFFFFFFFFFFF:FFFFFFFFFFFFFFFFFFFF:,FFFFFF:FFFFFFFFFF,FFFFFFFFFFFFFFFFFFFFFFFFFFFFF,FFFF:,FF:FFFFFFFFFFFFF,FFFFFFF::F,FF,FFFFFFFFFFFFFFFFFFFFFFFFFFFFFFFFFFFFFFF:FFFFF,FFFFFFFFFFFFFFFFFFFFFFFFF,FFF:FFFFFFFFFFFFF:,:FFFFFFFFFFFF:FF:FFFFFFFF:F
@A00881:241:HJW2NDRXX:1:2133:24749:1705 2:N:0:CGAGAGAA+GATTGGAG
GGTAGCGGACTACCAGGGTATCTAATCCTGTTTGCTACCCACGCTTTCGTGCCTCAGCGTCAGTTAAAGCCCAGTAAGCCGCCTTCGCCACTGATGTTCCTCCATATATCTACGCATTTCACCGCTACACATGGAATTCCGCTTACCTCTACTTCACTCAAGACTTACAGTTTCAAATGCAGGTTATGAGTTGAGCCCATAATTTTCACATCTGACTTGCAATCCCGCCTACACTCCCTTTACACCCAGT
+
FFF:FFFFFFFFFFFFFFFFFFFFFFFFFFFFFFFFFFFFFFFFFFFFFFFFFFFFFFFF:FF:FFFFFFF:FFFFFFFFFFFF,FFFF,FFFFFFFFFFFFFFF,FFFFFFFFFFF,FFFFFFFF:FFFFFFFF,FFFFFFFFFFFFFFF,FFF,F:FFFFF,FFFFFFFFFFF,:FF,FFFFF::FFFFFF,FF:FFFFFF:FFFFF,F:FFFFFFFFF:FFFFFF:F,FFFFFFF:FFFFF:FFFFF
@A00881:241:HJW2NDRXX:1:2133:21395:1814 2:N:0:CGAGAGAA+GATTGGAG
GGTAGCGGACTACGAGGGTATCTAATCCTGTTTGCTCCCCACGCTTTCGAGCCTCAACGTCAGTTACCGTCCAGCAGGCCGCCTTCGCCACTGGTGTTCTTCCTAATATCTACGCATTTCACCGCTACACTAGGAATTCCGCCTGCCTCTCCGGCACTCCAGCACCACAGTTTCCAAAGCAGTCCCCGCGTTAAGCGCCGGGCTTTCACTTCAGACTTGCCATGCCGTCTACGCTCCCTTTACACCCAGT
+
FFFFFFFFFFFFFFFFFFFFFFFFFFFFFFFFFFFFFFFFFFFFFFFFF:FFFFFFFFFFFFFFFFFFFFFFFFFFFFFFFFFFFFFFFFFFFFFFFFFFFFFFFFFF:FFFFFF:FFFFFFFFFFFFFFFFFFF:FFFFFFFFFFFFFFFFFFFFFFFFFFFFFFFFFFFFFFFFFFFFFFFFFFFFFFFFFFFFFFFFFFFF:FFFFFFFFFFFFFFFFFFFFFFFFFFFFFFFFFFFFFFFFFFFFF
@A00881:241:HJW2NDRXX:1:2133:26096:2315 2:N:0:CGAGAGAA+GATTGGAG
GGTAGCGGACTACCTGGGTATCTAATCCTGTTCGCTCCCCACGCCCTCGTGCCTCAGCGTCAATAGACGATTCGCGAGATGCCTTCGCAATCGGCGTTCTGAGTGATCTCTATGCATTTCACCGCTACACCACTCATTCCTCCCGCGGCATCGCCATTCCAGCCACACAGTATTGGAGGCACCCCCGACGTTGAGCGCCGGCATTTCACCTCCAACTTGCACGACCGCCTACGCACCCTTTAAACCCAAT
+
FFFFFFFFFFFFFFFFFFFFFFFFFFFFF:FFFFFFFFFFFFFFFFFFFFFFFFFFFFFFFFFFF,FFFFFFFFFFFFFFFFFFFFFFFFFFFFFFFFFFFFFFFFFFFFFFFFFFFFFFFFFFFFFF:FF,FFFFFFFFFFFFFFFFFFFFFFFFFFFFFFF:FFFFFFF:FFFFFFFFFFFFFFFFFFFFFFFFFFFFFFFFFFFFFFFFFF,FFFFFFFFFFF:FFF,FF:FFFFFFF:FFFFF:FF
@A00881:241:HJW2NDRXX:1:2133:14154:2362 2:N:0:CGAGAGAA+GATTGGAG
GGTAGCGGACTACAGGGGTATCTAATCCTGTTCGATCCCCACACTTTCGTGCTTCAGCGTCAATCCCGCCTTGGTATGCTGCCTTCGCAATCGGTGTTCTGTGTAATATCTATGCATTTCACCGCTACACTACACATTCCGCATACCGCATCCGTATTCCAGCAATCCAGTATCAATGGCATATCACCGGTTAAGCCCGTACATTTCACCACTGACTTAAATTACAGCCTACGCACCCTTTAAACCCAAT
+
FF:FFFFF::F:F:FFFF::F,,F,FFF,F,F,F,FFFFF,FFF:FFFFFFF:FFFFFFFFFFFFFFFF,FFFFFFFFFFF,FFF::F,F::FF,FFFFFFFFFFFFF,F::FFFFFFFFFFFF::F:FFFFFFFFFFFFFFF,:FFFFFFFFFFF:FFFFFFF,FFF:FFFFFFFFFFFFF:,FFFFF:,FFFFFFFFFFFFF:FFF:F:,:FF:FFFFFF::FFFFFF::FFFFFFFFFF:FFFFFFF
@A00881:241:HJW2NDRXX:1:2133:20735:2675 2:N:0:CGAGAGAA+GATTGGAG
GGTAGCGGACTACGCGGGTATCTAATCCTGTTTGCTCCCCACGCTTTCGTGCCTCAGTGTCAGTTACAGTCCAGTGAACCGCCTTCGCCGCTGGTGTTCCTCCTAATATCTACGCATTCCACCGCTACACTAGGAATTCCGTTCACCCCTCCTGCACTCAAGCCCAGCAGTTTTGGTAGTAGCGCCGAAGTTAAGCCTCGGAATTACGCTACCAACTTGCGAAACCACCTACGCACCCTTTACGCCCAGT
+
FFFFFFFFFFFFFFFFFFFFFFFFFFFFFFFFFFFFFFFF,FFFFFFFFFFFFFFFFFFFFFFFFFFFFFFFFFFFFFFFFFFFFFFFFFFFFFFFFFFFFFFFFFFFFFFFFFFFFFFFFF:FFFFFFFFFFFF:FFFFFFFFFFFFFFFFFFFFFFFFFFFFFFFFFFFFFFFFFFFF,:FFFFFFFFFFFF:FFFFFFFFFFFFFFFFFFFFFFFFFFF,FFFFFFFFFF:FFFFFFFFFFFFFFFF
@A00881:241:HJW2NDRXX:1:2133:27914:2707 2:N:0:CGAGAGAA+GATTGGAG
GGTAGCGGACTACCCGGGTATCTAATCCTGTTTGCTCCCCACGCTTTCGTACCTCAGTGTCAGTTACAGTCCAGAAAGCCGCCTTCGCCACTGGTGCTCCTCCTAATATCTACGCATTTCACCGCTACACTAGGAATTCCGCTTTCCTCTCCTGCACTCAAGCATCCCAGTTCGCAGGGCGAACAATGGTTGAGCCATTGCCTTAAACCCTGCGCTTAGGTTGCCACCTCCGTACTCTTTACGCCCAATA
+
FF:,FFFF,:FFFFFFFFFFFFF:FFFFFFFFFFFFFF:FFFFFF:FFFFFFFFFFFFFFFFFFFFFFFFFFFFFFFFFFFFF:FFFFFFFFFFFFFFFFFFFF:FFFFFFFFFFFF:FFFFFFFFFFFFFFFFFFFFFFFF:FFFF:FFFFFFFFFFFFFFFFFFFF:FFFFFFFFFFFFFFFF:F:FFFFFFFF:FFFFFFF,FFFFFFFFFFFFFFFFFFF,,FFF:F:,F:FFFFFFFF::FF,F,
@A00881:241:HJW2NDRXX:1:2133:32271:4304 2:N:0:CGAGAGAA+GATTGGAG
GGTAGCGGACTACGGGGGTATCTAATCCTGTTTGCTCCCCACGCTTTCGTGCCTCAGTGTCAGTTACAGTCCAGCAGATCGCCTTCGCCACCGGTGTTCTTCCCAATATCTACGCATTCCACCGCTACACTGGGAATTCCATCTGCCCCTCCTGCACTCAAGTCCTGCAGTTTTGGTAGTAGTTCCGAAGTTGAGCCCCGGGATTACGCTACCAACTTGCAAGACCACCTACGCACCCTTTACGCCCAGT
+
FF:,FFFFFFF,FFFFFFFFFFFFF,F:FFFFFFFFFFFFFFFFFFFFFFFFFFFFFFFFFFFFFFFFFFFFFFFFFFFFFFFFFFFFFFFFFFFFFFFFFFFFFFFFFFFFFF,FFFFFFFFFFFFFFFFF:FF,FFFFFFFFFFFFFFFFFF:FFFFFFF:FFFFF,FFFFF:FFFFFF:FFFFFFF:FFF,FFFFF:FFF:F:,FFFF:FFFF:FFFF,F,FFFFFFFFFFFF,F,F:FFF:F:::F
@A00881:241:HJW2NDRXX:1:2133:27570:4523 2:N:0:CGAGAGAA+GATTGGAG
GGTAGCGGACTACCTGGGTATCTAATCCTGTTCGCTCCCCACGCCCTCGTGCCTCAGCGTCAATAGACGATTCGCGAGATGCCTTCGCAATCGGCGTTCTGAGTGATCTCTATGCATTTCACCGCTACACCACTCATTCCTCCCGCGGCATCGCCATTCCAGCCACACAGTATTGGAGGCACCCCCGACGTTGAGCGCCGGCATTTCACCTCCAACTTGCACGACCGCCTACGCACCCTTTAAACCCAAT
+
FFFFFFFFFFFFFFFFFFFFFFFFFFFFFFFFFFFFFFFFFFFFFFFFFFFFFFFFFFFFFFFFFFFFFFFFFFFFFFFFFFFFFFFFFFFFFFFFFFFFFFFFFFFFFFFFFFFFFFFFFFFFFFFFFFFFFFFFFFFFFFFFFFFFFFFFFFFFFFFFFFFFFFFFFFF:FFFFFFFFFFFFFFFFFFFFFFFFFFFFFFFFFFFFFFFFFFF:FFFFFFFFFFFFFFFFFFFFFFFFFFFFFFFFFF
@A00881:241:HJW2NDRXX:1:2133:17689:5228 2:N:0:CGAGAGAA+GATTGGAG
GGTAGCGGACTACTGGGGTATCTAATCCTGTTTGCTCCCCACGCTTTCGTGTCTCAGCGTCAGTTGTCGTCCAGTAAACCGCCTTCGCCACTGGTGTTCCTCCCGATATCTACGCATTTCACCGCTACACCGGGAATTCCGTTTACCTCTCCGACCCTCAAGAAACGCAGTTTCAAATGCACTTCACAGGTTGAGCCTGTGATTTTCACATCTGACTTGCATCCCCGCCTACACACCCTTTACACCCAGT
+
FFFFFFFFFFFFFFFFFFFFFFFFF:FFFFFFFFFFFFFFFFFFFFFFFFFFFFFFFFFFFFF:FFFFFFFFFFFFFFFFFFFFFFFFFFFFFFFFFFFFFFFFFFFFFFFFFFFFFFFFFFFFFFFFFFFFFFF,FFFFFFF:FFFFFFFFFFFFFFFFFFF:FFFF,F:FFFFFFFFFFFFFFFFFFFFFF:FFFFFFFFFFFFFFFFFFFFFFFFFFFFFFFFFFFFFFFFFFFFFFFFFFFFFFFF
@A00881:241:HJW2NDRXX:1:2133:20790:5588 2:N:0:CGAGAGAA+GATTGGAG
GGTAGCGGACTACCTGGGTATCTAATCCTGTTTGCTCCCCACGCTTTCGCGCCTCAGCGTCAGTTGTCGTCCAGCAAGCCGCCTTCGCCACTGGTGTTCCTCCGTATATCTACGCATTTCACCGCTACACACGGAATTCCGCTTGCCTCTCCGATACTCAAGATAGACAGTTTCAAATGCAGTTTCTGGGTTAAGCCCAGAGATTTCACATCTGACTTGCCTACCCGCCTACGCGCCCTTTACACCCAGT
+
FFFFFFFFFFFFFFFFFFFFFFFFFFFFFFFFFFFFFFFFFFFFFFFFFFFFFFFFFFFFFFFFFFFFFFFFFFFFFFFFFFFFFFFFFFFFFFFFFFFFFFFF:FFFFFFFFFFF:FFFFFFFFFFFFFFFFFFFFFFFFFFFFFFFFFFFFFF,FFFFFFFFFFFFFFFFFFFF:FFFFFFFFFFFFFFFFFFFFFFFFFFFFFFF:FFF:FFFFFFFFFF:FFFFFFF:FFFFFFFFFFFFFFFFFF
@A00881:241:HJW2NDRXX:1:2133:26332:6230 2:N:0:CGAGAGAA+GATTGGAG
GGTAGCGGACTACCTGGGTATCTAATCCTGTTTGCTCCCCACGCTTTCGCGCCTCAGCGTCAGTTGCTGTCCAGCAGACCGCCTTCGCCACTGGTGTTCCTCCTAATATCTACGCATTTCACCGCTACACTAGGAATTCCGTCTGCCTCTCCAGTACTCAAGACCTACAGTTTCAAATGCAGTTTATGGGTTAAGCCCATAGATTTCACATCTGACTTGCAAGCCCGCCTACGCGCCCTTTACACCCAGT
+
FFFFFFFFFFFFFFFFFFFFFFFFFFFFFFFFFFFFFFFFFFFFFFFFFFFFFFFFFFFFFFFFFFFFFFFFFFFFFFFFFFFFFFFFFFFFFFFFFFFFFFFFFFFFFFFFFFFFF:FFFFFFFFFFFFF,FFFFFFFFFFFFFFFFFFFFFFFFFFFFFFFFFFFFFFFFFFFFFFFFFFFFFFFFFFFFFFFFFFFF:F:FFFF,FFFFFF,FFFFFF:FFFFFFFFFFFFFFFFFFFFFFFFFFFF
@A00881:241:HJW2NDRXX:1:2133:17137:6277 2:N:0:CGAGAGAA+GATTGGAG
GGTAGCGGACTACTCGGGTATCTAATCCTGTTTGCTCCCCACGCTTTCGAGCCTCAGCGTCATTTACAGTCCAGTAAGCCGCCTTCGCCACCGGTGTTCCTCCTGATATCTACGCATTTCACCGCTACACCAGGAATTCCACTTACCTCTCCTGCAATCTAGTCGGGCAGTTTCAAATGCAGTTCAGGGGTTAAGCCCCTACATTTCACATCTGACTTGCAACCCCGCCTACGCTCCCTTTACACCCAGT
+
FFFFFFFFFFFFFFFFFFFFFFFFFFFFFFFFFFFFFFFFFFFFFFFFFFFFFFFFFFFFFFFFFFFFFFFFFFFFFFFFFFFFFFFFFFFFFFFFFFFFFFFFFFF,FFFFFFFFFFFFFFFFFFFFFFFFFFFFFFFFFFFFFFFFFFFFFFFF:FFFFFFFFFFFFFFFFFFFFFFFFFFFFFFFFFFFFFFFFFFFFFFFFFFFFFFFFFFFFF:FFF,FFFFFFF,FFFFFFFFFFFFFFFFFF:
@A00881:241:HJW2NDRXX:1:2133:24695:6402 2:N:0:CGAGAGAA+GATTGGAG
GGTAGCGGACTACATGGGTATCTAATCCTGTTCGATCCCCACGCTTTCGTGCCTCAGCGTCAGACAGAAGCCGGTATGCTGCCTTCGCAATCGGAGTTCTTCGCGATATCTAAGCATTTCACCGCTACACCGCGAATTCCGCATACTTCTCTTCCTCTCGAGCATCCCAGTTTCAAATGCAGTTCATGGGTTAAGCCCATACATTTCACATCTGACTTGCTAAACCGCCTACGCACCCTTTACACCCAGT
+
FFFFFFFFFFFFFFFFFFFFFFFFFFFFFFFFFFFFFFFFFFFFFFFFFFFFFFFFFFFFFFFFFFFFFFFFFFFFFFFFFFFFFFFFFFFFFFFFFFFFFFFFFFFFFFF:FFFFFFFFFFFFFFFFFFFFFFFFFFFFFF:F,FFFFFFFFF:FFFFFFF:FFFFFFFFFFFFFFFFFFFF:FFFF:FFFF,FF:FFFFFFFFFFF:F:FFFFFFFF:F:FFF,FFF:FF,FFFFF::FF:FFFFFFF
@A00881:241:HJW2NDRXX:1:2133:25590:6480 2:N:0:CGAGAGAA+GATTGGAG
GGTAGCGGACTACAAGGGTATCTAATCCTGTTTGCTCCCCACGCTTTCGAGCCTCAGTGTCAGTTACAGTCCAGTAAGCCGCCTTCGCCTCTGGTGTTCCTCCTAATATCTACGCATTCCACCGCTACACTAGGAATTCCGCTTACCTCTCCTGCACTCCAGCTCAACAGTTTTATATGCAGGTCCGAGGTTGAGCCTCGTCTTTTCACATATAACTTGCTGTGCCACCTACACTCCCTTTCCACCCAGT
+
FFFFFFFFFFFFFFFFFFFFFFFFFFFFFFFFFFFFFFFFFFFFFFFFFFFFFFFFFFFFFFF,FFFFFFFFFFFFFFFFFFFFFFFFFFFF:FFFFF:FFFFFFFFFFFFFFFFFFFFFFFFFFFFFF:F,FFF,FFFFFFFFFFFFFFFFFFF,:FF::FF:FFFFFFFFFFFFFFFF:FFFFFFFFFF:F,F:,FFF,:,FFFF,F,FFFF::FFF,FFFFFF,FFFFFF:,,FF:FF,FF:,F:FF
@A00881:241:HJW2NDRXX:1:2133:17300:7247 2:N:0:CGAGAGAA+GATTGGAG
GGTAGCGGACTACCGGGGTATCTAATCCTGTTTGCTCCCCACGCTTTCGCGCCTCAGCGTCAGTTGTCGTCCAGCAAGCCGCCTTCGCCACTGGTGTTCCTCCGTATATCTACGCATTTCACCGCTACACACGGAATTCCGCTTGCCTCTCCGATACTCAAGATAGACCGTTTCAAATGCAGTTTCCGGGTTGAGCCCGGAGATTTCACATCTGACTTGCCTACCCGCCTACGCGCCCTTTACACCCAGT
+
FFFFFFF:FFFFFFFFFFFFFFFFFFFFFFFFFFFFFFFFFFFFFFFFFFFFFFFFFFFFFFFF:FFFFFFFFFFFFFFFFFFFFFFFFFFFFFFFFFFFFFFFFFFFF:FFFFFF,FFFFFFFFFFFFFFFFFF,FFFFFFFFFFFFFFFFFF:FFFFFFFFF,FFF,FFFFFFFFFFFFF,FFFFFF:FFF:FFFFFFFFFFFFF:F:FFFFFFF:FFFFFFFFFFFFFFFFFFFFFFFFFFFFFFFF
@A00881:241:HJW2NDRXX:1:2133:17861:7529 2:N:0:CGAGAGAA+GATTGGAG
GGTAGCGGACTACGGGGGTATCTAATCCTGTTTGCTCCCCACGCTTTCGTGTATGAGCGTCAGTGGCCTCCCAGGGGGCTGCCTTCGCCTTCGGTGTTCTTCCACATATCTACGCATTTCACTGCTACACGTGGAATTCCACCCCCCTCTGAGACACTCTAGTCCGACAGTCACATAGGACCCTCCCAGGTTAAGCCCGGGGATTTCACCTCTGTCTTATCGAACCGCCTGCACACCCTTTACGCCCAGT
+
FFFFFFFFFFFFFFFFFFFFFFFFFFFFFFFFFFFFFFFFFFFFFFFFFFFFFFFFFFFFFFFFFFFFFFFFFFFFFFFFFFFFFFFFFFFFFFFFFFFFFFFFFFFFFFF:FFFFFFFFFFFFFFFFF:FFFFFFFFFFFFFFFFFFFFFFFFFFF:FFFFFFFFFFFFFFFFFFFFFFFFFFFFFFFFFFFFFFFFFFFFF:FFFFFF:F:FFFF:FFFFFFFFFFF:FFFFFFFF:FFFFFFFFFFF
@A00881:241:HJW2NDRXX:1:2133:14190:8375 2:N:0:CGAGAGAA+GATTGGAG
GGTAGCGGACTACGGGGGTATCTAATCCTGTTCGCTCCCCACGCCCTCGTGCCTCAGCGTCAATAGACGATTCGCGAGATGCCTTCGCAATCGGCGTTCTGAGTGATCTCTATGCATTTCACCGCTACACCACTCATTCCTCCCGCGGCATCGCCATTCCAGCCACACAGTATTGGAGGCACCCCCGACGTTGAGCGCCGGCATTTCACCTCCAACTTGCACGACCGCCTACGCACCCTTTAAACCCAAT
+
FF,:FFFFFF:,FFFFFFF:FFFFFFFFF:FFFFFFFFFFFFFFFFFFFFFFFF:FFF:FFFFFFFFFFFFFF:FFFF:FFFFFFFFFFFFFFFFFFFFFFFFFFFFFFFFFFFFFF:FFFFFFFFFFFFFFFFFFFFFFFFFFFFFFF:FFFFFFF,FFFFFFFFFFFFFFFFFFFFFFFFF:FFFF::FFFFFFFFFFF:FFFFFF:F,FFFFFFFF:FFFFFFFFFFFF,FFFFF,F,FFFF::FFF
@A00881:241:HJW2NDRXX:1:2133:14525:8860 2:N:0:CGAGAGAA+GATTGGAG
GGTAGCGGACTACTCGGGTATCTAATCCTGTTCGATACCCACACTTTCGAGCATCAATGTCAGTGACGGGCTGGCAAGCTGCTTTCGCAATCGGGGTTCTTCGTGATATCTATGCATTTCACCGCTACACCACGAATTCCGCCTGCCGCGACCGTACTCAAGCATGCCAGTTTCAACGGCGGTTCCGTGGTTGAGCCACGAACTTTCACCGCTGACTTAACAAGCCATCTACGCTCCCTTTAAACCCAAT
+
FFFFFFFF,FFFFF:FFFFFFFFFF:FFFFF:FFFFFFFFFFFFFF:FFFFFFFF,FFFFF:FFFFFFFFFFFFF::FF:FF:FFFFF:FFFFFFFFFF::FF,FF,FFF:FFFFF::FFFFFFFF:FFFFFFFFF,FFFFFFFF:FFFF,F:FFFFF:F,FFFFFFFFFF,FF,:FFF:FFF,FFFFFFFFFFFFF,FFF,:::::F::FF,FF:::,FFF,F:F:,::,FFFFF:FF:F,F:FF:F,F
@A00881:241:HJW2NDRXX:1:2133:25165:9064 2:N:0:CGAGAGAA+GATTGGAG
GGTAGCGGACTACCCGGGTATCTAATCCTGTTCGATACCCACGCTTTCGTGCTTCAGCGTCAGTTGGGCGCCGGTATGCTGCCTTCGCAATCGGAGTTCTGCGTGATATCTATGCATTTCACCGCTACACCTCGCATTCCGCATACTTCTCGCCCACTCAAGAACGACAGTTTCAACGGCTCGACGGGGTTGAGCCCCGCATTTTTACCGCTGACTTTCCGTTCCGCCTACGCACCCTTTAAACCCAATA
+
FFFFFFFFFFFFFFFFFFFFFFFFFFFFFFFFFFFFFFFFFFFFFFFFFFFFFFFFFFFFFFFFFFFFFFFFFFFFFFFFFFFFFFFFF:FFFFFFFFFFFFFFFF,FFFFFFFFFF:FFFFFFFFFFFFFFFFFFFFFFFFFFFFFFFFFFFFF:FFFFFFFFFFFFFFFFFF:FFFFFFFFFFFFFFF:FFFFFFFFFFF,FFF:FFFFFFFF:FFFFF:FFFFF::,FFF,FFFFF:FFF:FF:FF,
@A00881:241:HJW2NDRXX:1:2133:16459:10300 2:N:0:CGAGAGAA+GATTGGAG
GGTAGCGGACTACCAGGGTATCTAATCCTGTTTGCTCCCCACGCTTTCGCGCCTCAGCGTCAGTTACTGTCCAGCAATCCGCCTTCGCCACTGGTGTTCCTCCGTATATCTACGCATTTCACCGCTACACACGGAATTCCGATTGCCTCTCCAGCACTCAAGAACTACAGTTTCAAATGCAGGCCAGAGGTTGAGCCTCTGGGTTTCACATCTGACTTGACAGCCCGCCTACGCGCCCTTTACACCCAGT
+
FF,FFFFFFFFFFFFFFFFFFFFFFFFF:FFFFFFFFFFFFFFF:FFFFFFFFFFFFFFFFFF:FFFFFFFFFFFFF:FFFFFFFFFFFFFFFFFFFFFFFFFFF:FFFFFFFFFFFFF:FF:FFFFFFFFFFFF:FFF:FFFFFF:FF:FFFFFF:FF,FFF,F:FFFFFFFF,F::FF:FFFF,:FFFFFF:FFFF:,FF,:FFF:FFFFFF,FFFF,F,FFFFFF:F::FF:FFF,F:FF:FFFFFF
@A00881:241:HJW2NDRXX:1:2133:9118:10770 2:N:0:CGAGAGAA+GATTGGAG
GGTAGCGGACTACCGGGGTATCTAATCCTGTTTGATACCCGCACTTTCGAGCATCAACGTCAGTTACGGTCCAGCAGGCTGCCTTCGCAATCGGAGTTCTTCGTGATATCTATGCATTTCACCGCTACACCACGAATTCCGCCTGCCTATGCCGCACTCAAGGCCCCCAGTTTCAACTGCAATTCTACGGTTGAGCCGCAAACTTTCACAACTGACTTAAGGACCCGTCTACGCTCCCTTTAAACCCAAT
+
FFFFFFFFFFFFFFFFFFFFFFFFFFFFFFFFFFFFFFFFFFFFFFFFFFFF:FFFFFFFFFFFFFFFFFFFFFFFFFFFFFFFFFFFFFFFFFFFFFF:FFFFFFFFFFF:FFFFFFFFFFFFFFFFFFFFFFFF:FFFFFFFFF:FFFFFFFFFFFFFFFFFFFFFFFFFFFFFF,FFFFF:FFFFFFFFFFFFFFFF,:FFFFFFFFFFFFFFFFFF:FFFFFFFFFFFFFFFFFFFFF:FF:FF,F
@A00881:241:HJW2NDRXX:1:2133:28357:12211 2:N:0:CGAGAGAA+GATTGGAG
GGTAGCGGACTACTGGGGTATCTAATCCTGTTCGCTCCCCACGCTTTCGCGCCTCAGCGTCAGTTACGGCCCAGTAAGTCGCCTTCGCCACTGGTGTTCCTCCTAATATCTACGCATTTCACCGCTACACTAGGACTTCCACTTACCTCTCCTGCACTCCAGCCATACAGTTTCCAAAGCAGTCCGGGGGTTGGGCCCCCGCCTTTCACTTCAGACTTGCAGCGCCGTCTACGCTCCCTTTACACCCAGT
+
FF,,FFFFFFFFFFFFFFFFFFFFFFFFFFFFFFFFFFFFFFFFFFFFFFFFFFFFFFFFFFF:F:FFFFFFFFFFFFFFFFFFFFFFFFFFFFFFFFFFFFFFFFFFFFFFFFFF:,FFFFFFFFFFFFF,FFF,FFFFFFFF:FFFFF:FFFFFFFFFFFFFFFFFFFFFFFFFFFFFFFFFFFFFFFFFFFFFFFFFFFFFFFFFFFFFFFFFFF:F:,::FFF,FF:FF:FFFFFFFFFFFFFF::
@A00881:241:HJW2NDRXX:1:2133:25527:12320 2:N:0:CGAGAGAA+GATTGGAG
GGTAGCGGACTACTCGGGTATCTAATCCTGTTTGCTCCCCACGCTTTCGCGCCTCAGCGTCAGTTGTCGTCCAGCAAGCCGCCTTCGCCACTGGTGTTCCTCCGTATATCTACGCATTTCACCGCTACACACGGAATTCCGCTTGCCTCTCCGATACTCAAGACACACAGTTTCAAATGCAGTTTCCGGGTTGAGCCCGGAGATTTCACATCTGACTTGCATGCCCGCCTCCGCGCCCTTTACACCCAGT
+
FFFFFFFFFFFFFFFFFFFFFFFFFFFFFFFFFFFFFFFFFFFFFFFFFFFFFFFFFFFFFFFFFFFFFFFFFFFFFFFFFFFFFFFFFFFFFFFFFFFFFFFF:FFFFFFFFFFF,FFFFFFFFFFFFFFFFFFFFFFFFFFFFFFFFFFFFFFFFFFFFFFF,FFFFFFFFF:FFF:FFFFFFFFFFFFFFFFFFFFFFFFFFFF:FFFFFFFFFFFFF:FFFFFFFF,FFFFFFFFFFFFFFFFFFF
@A00881:241:HJW2NDRXX:1:2133:27534:12696 2:N:0:CGAGAGAA+GATTGGAG
GGTAGCGGACTACAGGGGTATCTAATCCTGTTTGCTCCCCACGCTTTCGTACCTCAGTGTCAGTTACAGTCCAGAAAGCCGCCTTCGCCACTGGTGTTCCTCCTAATATCTAAGCATTTCACCGCTACACTAGGAATTCCGCTTTCCTCTCCTGCACTCAAGTCTTGCAGTTCGCAAGGCTGACAATGGTTGAGCCACTGCCTTTCACCCCGCGCTTACAAAACCACCTACGTCGTCTTTACGCCCAATC
+
FFF,FFFFFFFFF:FFFFFFFFFFFFFFFFFFFFFFFFFFFFFFFFFFFFFFFFFFFFFFFFFFFFF:FFFFFFFFFFF:FFF:FFFFF:FFFFFFF,FFFFFFF:,FF:F:FFF:FFFFFFFFFF:F:F:,FFFFFFFFFFF,FFF:FFFF:FFFFF:,FFFFFFFFFFFF,FF,,FFFF:FF:,F:FFFF,FFFFFF:FFF:,F:FFFFFFFFFFFFF:F,:F,FFF:FFF,,,F,FFFFFF,FF,FF
@A00881:241:HJW2NDRXX:1:2133:29188:12712 2:N:0:CGAGAGAA+GATTGGAG
GGTAGCGGACTACACGGGTATCTAATCCTGTTTGCTCCCCACGCTTTCGAGCCTCAGCGTCAGTAAAAGCCCAGCAAGCCGCCTTCGCCACCGGTGTTCCTCCAAATATCTACGCATTTCACCGCTACACTTGGAATTCCGCTTGCCTCTGCTTCACTCAAGAAAAACAGTTTCAAAAGCAGGTTATGGGTTAAGCCCATAATTTTCACTTCTGACTTGCCTTCCCGCCTGCACTCCCTTTACACCCAGT
+
FFFFFFFFFFFFFFFFFFFFFFFFFFFFFFFFFFFFFFFFFFFFFFFFFFFFFFFFFFFFFFFFFFF:FFFFFFFFFFFFFFFFFFFFFFFFFFFFFFFFFFFFFFFF:FFFFFFFFFFFFFFFFF:FFFFFFFFFFFFFFFFFFFFFFFFFFFFFFFFFFFFFFFFF:FFF:FFFFFFFFFFFF:FFFFFFFFFFFFFFFFFFFFFFFFFFFF:FFFFFFFFFFFFFFFFFFFFFFFFFFFFFFFFFFF
@A00881:241:HJW2NDRXX:1:2133:20518:12790 2:N:0:CGAGAGAA+GATTGGAG
GGTAGCGGACTACGGGGGTATCTAATCCTGTTTGCTCCCCACGCTTTCGTGTCTCAGCGTCAGTTGTCGTCCAGTGAACCGCCTTCGCCGCCGGTGTTCTTCCCGATATCTACGCATATTACCGCTACACCGGGCATTCCGTTCACCCCTCCGACTCTCAAGAACGGTAGTTTCTAATGCACGTTAAAAGTTGAGCCTTTAATTTTCACATCCGACTTATCGCCCCGCCTACACACCCTTTACACCCAGT
+
FFF:F:FFF:FFFFFFFFFFFFFFFFFFFFFFFFFFFFFFFFFFFFFFFFFFFFF:FFFFFFFFF,FFFFFFFFFF:FFFFFFFFFF:FFFFFFFFFF:FFFFFFF:FFFFFFFFFFFFF:FFFFF,FFFFFFF,FFFFFFFFFFFFFFFFFFF,FFFF:FFFF:FFF,:FFF:F:FFFFFFFFF:F::FFFFF::FF::F,FFFF:F:F:F,F:F,F,FF:F:F:FFFFFFFFFFFF,FF:FFF:FFF,
@A00881:241:HJW2NDRXX:1:2133:19000:13636 2:N:0:CGAGAGAA+GATTGGAG
GGTAGCGGACTACCAGGGTATCTAATCCTGTTTGCTCCCCACGCTTTCGCGCCTCAGCGTCAGTTACTGTCCAGTAGACCGCCTTCGCCACTGGTGTTCTTCCTTATATCTACGCATTTCACCGCTACACAAGGAATTCCGTCTACCTCTCCAGCACTCAAGACATACAGTTTCAAATGCAGTTTATGGGTTAAGCCCATAGATTTCACATCTGACTTGCACGCCCGCCTACGCGCCCTTTACACCCAGT
+
FFFFFFFFFFFFFFFFFFFFFFFFFFFFFFFFFFFFFFFFFFFFFFFFFFFFFFFFFFFFFFFFFFFFFFFFFFFFFFFFFFFFFFFFFFFFFFFFFFFFFFF,FFFFFFFFFFFFFFFFFFFFFFFFFFFFFFFFFFFFFFFFFFFFFFFFFFFFFFFFFFFF:FFFFFFFFFFFFFFFFFFFFFFFFFFFFFFFFFFFFF:,FFFFFFFFFFFFFFFFFFFFFFFFFF:FFFFFFFFFFFFFFFFFFF
@A00881:241:HJW2NDRXX:1:2133:24659:13636 2:N:0:CGAGAGAA+GATTGGAG
GGTAGCGGACTACGGGGGTATCTAATCCTGTTCGCTCCCCACGCCCTCGTGCCTCAGCGTCAATAGACGATTCGCGAGATGCCTTCGCAATCGGCGTTCTGAGTGATCTCTATGCATTTCACCGCTACACCACTCATTCCTCCCGCGGCATCGCCATTCCAGCCACACAGTATTGGAGGCACCCCCGACGTTGAGCGCCGGCATTTCACCTCCAACTTGCACGACCGCCTACGCACCCTTTAAACCCAAT
+
FFF,FFFFFFF:FFFFFF::FFFF:FFFFFF:FFFFFFFFFFFFFF,FFFFFFFF,FFFFFFFFFFFFF,FFFFFFFFFFFFF:FFFFFFFFFFFFFFFFFFFFFF:FFFF,FFFFFFFF,FFFF:FF,FF:FFFF:FFFFFFFFFFFFF:FFFFFFFFF:FFFFFFFFFF:FFFFFFFFFFFFFFF:FFFFFFFFFFFFFFF,F,FF,FF:F:F:FFFF,FFF:FFF:F,FFFF:FFF,,,:,FFFFF:
@A00881:241:HJW2NDRXX:1:2133:21305:13714 2:N:0:CGAGAGAA+GATTGGAG
GGTAGCGGACTACGGGGGTATCTAATCCTGTTCGCTCCCCACGCCCTCGTGCCTCAGCGTCAATAGACGATTCGCGAGATGCCTTCGCAATCGGCGTTCTGAGTGATCTCTATGCATTTCACCGCTACACCACTCATTCCTCCCGCGGCATCGCCATTCCAGCCACACAGTATTGGAGGCACCCCCGACGTTGAGCGCCGGCATTTCACCTCCAACTTGCACGACCGCCTACGCACCCTTGAAACCCAAT
+
FF,FFFFFFFF,FFFFFFFFFFFFFFFFFFFFFFFFFFFFFFFFFFFFFFFFF,FFFFFFFFFFFFF:FFFFFFFFFF:FFF:FFFFFFFFFFFFFFFFFFFFFFFFFFFFFFFFFF:FFF:FFFF:FFFFFFFF:FFFFFFFFFFFFF:FF:FFFFFFFFFFFF:FFFFFFFFF:FFFFFFFFFFFFF:FFF:F:FF:FFF:FFFFFFFFFFF:FFFFFFFFFFFFFFFFFFFF,FFFF,FFFFFFF:F
@A00881:241:HJW2NDRXX:1:2133:23502:14826 2:N:0:CGAGAGAA+GATTGGAG
GGTAGCGGACTACGCGGGTATCTAATCCTGTTTGCTCCCCACGCTTTCGCGCCTCAGCGTCAGTTGTCGTCCAGCAAGCCGCCTTCGCCACTGGTGTTCCTCCGTATATCTACGCATTTCACCGCTACACACGGACTTCCGCTTGCCTCTCCGATACTCAAGATAGACAGTTTCAAATGCAGTTTCCGGGTTGAGCCCGGAGATTTCACATCTGACTTGCCTACCCGCCTACGCGCCCTTTACACCCAGT
+
FF::FFFFFFF,FFFFFFFFFFF:F:FFFFFFFFFFFFFF,FFFFFFFFFFFFF:FFFFFFFFF:FFFFFFFFFFFFFFFFF:FFFFFF:FFFFFFFFFFFFFFFFFFFFFFFFFFF,FFFFFFFFFFFFFFFFF:FF,FFF:FFFFFFFFFF:FFF:F,FFF:FFF:F:FFFFF,FFFFFFFFF:FFFFFFFFFFFFFF:FF,FFFFFFFFFFFFFFFF,FFFFFFFFFFFFFFFFF,F,FF:FFFFFF
@A00881:241:HJW2NDRXX:1:2133:24162:14935 2:N:0:CGAGAGAA+GATTGGAG
GGTAGCGGACTACATGGGTATCTAATCCTGTTCGATACCCACGCTTTCGTGCCTCAGCGTCAGTGTGGAGCCGGTACGCTGCCTTCGCAATCGGGGTTCTGCGCGATATCTAAGCATTTCACCGCTACACCGCGCATTCCGCGTACTTCTCTCCAACTCCAGCCCGCCAGTTTCAACGGCTCGCCGGGGTTGAGCCCCGGGCTTTTACCGCTGACTTAACAGGCCGCCTGCGCACCCTTTAAACCCAATA
+
FFF:FFFF:FF,FFFFFFFF:FFFFFFFFFFFFFFFFFFFFFFFFFFFFFFFFFFFFFFFFFFFFFFFFFFFFFFFFFFFFFFFFFFFFFFFFFFFFFFFFFFFF,,,FFFF:FFFF,FFFFFFFF,FFFFF:FF:FFFFFFFFF:FFF,FFFFF,FFFFFFFFFFFFFFFF:FFFFFFF:FFF,FFFFFFFF:FFFFF:FFF:FFFFFFFFFF::FFFFFFFF:FFFFFFFFFFFF:FF,,,FF::FFF
@A00881:241:HJW2NDRXX:1:2133:23213:15170 2:N:0:CGAGAGAA+GATTGGAG
GGTAGCGGACTACAAGGGTATCTAATCCTGTTTGCTCCCCACACTTTCGTGCCTCAACGTCAGTTACTGTCCAGAAAGCCGCCTTCGCCACCGGTGTTCTTCCTAATATCTACGCATTTCACCGCTACACTAGGAATTCCGCTTTCCCCTCCAGTACTCAAGATTAGTAGTTTTAGTTGCAGTTCCTCAGTTAAGCCGAGGTATTTCACAGCTAACTTGCTCATCCGTCTACGCACCCTTTACACCCAAT
+
FF,FFFFFFF::FFFFFFFFFFFFF:FFFFFFFF:FF,FFFFF:FFFFFFFFFFF:F:FFF,F:FFFFF:FFFFFFFFFFFF:FFFF:FFFFFFFFFF,FFFFFF:FFFFFFFFFFFFFFFFFFFFFFFFF,FFFFFF:FF,:FFFFF:FFF,FFFFFF,FF,FF:FFFFFFFFFFFFFF,FFFF:FFFFFF:FFF:F,FFF,FFFFFFFFFFFFFFFFFFFFFFFFFFF,:,:F,FFFF,,FFF:FF,F
@A00881:241:HJW2NDRXX:1:2133:17454:16376 2:N:0:CGAGAGAA+GATTGGAG
GGTAGCGGACTACGTGGGTATCTAATCCTGTTTGATACCCGCACTTTCGAGCATCAACGTCAGTTACGGTCCAGCAGGCTGCCTTCGCAATCGGAGTTCTTCGTGATATCTATGCATTTCACCGCTACACCACGAATTCCGCCTGCCTATGCCGCACTCAAGGCCCCCAGTTTCAACTGCACTTCTACGGTTGAGCCGCAAACTTTCACAACTGACTTAAGGACCCGTCTACGCTCCCTTTAAACCCAAT
+
:F::FFFFFFFFFFFFFF,FFFFFFFFFFFFFFFFFFFFFFFFFFFFFFFFFFFFFFFFFFFFFFFFFFFF:FFFFFFFFFFF:FFFFFFFFFFFFFFFF:FFFFF,FFFFFFFFFFFFFFFFFFFFFFFFFF:FFFFFFFFFFFFFFFFFFFFFFFFFF,FFFFFFFF::FFF,:F,FFF,FFFFFFFFFFFFF:F:FFFFF:F:FFFF,FFFF:FFFFFFFFFFFFFFFFFFFFFFFFFFFFFF:FF,
@A00881:241:HJW2NDRXX:1:2133:16432:16736 2:N:0:CGAGAGAA+GATTGGAG
GGTAGCGGACTACATGGGTATCTAATCCTGTTTGCTCCCCACGCTTTCGCGCCTCAGCGTCAGTTACTGTCCAGTAGACCGCCTTCGCCACTGGTGTTCTTCCTTATATCTACGCATTTCACCGCTACACCAGGAATTCCGTCTACCTCTCCAGCACTCAAGACATACAGTTTCAAATGCAGTTTATGGGTTAAGCCCATAGATTTCACATCTGACTTGCACGCCCGCCTACGCGCCCTTTACACCCAGT
+
FFF,FFFFF,:FFFFFFFFFF:FF:FFFFF,FFFFFFFF:FFFFFFFFFFFF:FFFFFFFFFFFFFFFFFFFFF:FFFFFFFFFF,FFFFF,FFFF:FFFFFFFFFFFFFFFFFF,::,:,FFFFFFFFF,FFFFFFFFFFFFFFFFFFFFF:FFFFFFFFFFFFFFFFFFFFF:FF:FFFFFFFFFFFFFFFFFFFFFFFFFFFFFFFFFF:F:FFFF,,FFFFFFF:FFFFF::FF:FFFFFFF::FF
@A00881:241:HJW2NDRXX:1:2133:25364:16799 2:N:0:CGAGAGAA+GATTGGAG
GGTAGCGGACTACCAGGGTATCTAATCCTGTTTGCTCCCCACGCTCTCGCGCCTCAGCGTCAGTTGTCGTCCAGCAATCCGCCTTCGCCACTGGTGTTCTTCCGTATATCTACGCATTTCACCGCTACACACGGAATTCCGATTGCCTCTCCGATACTCAAGACCATCAGTTTCAAATGCAGGCCATGGGTTAAGCCCATGGTTTTCACATCTGACTTGACAGCCGGCCTACGCGCCCTTTACACCCAGT
+
FFF,FFFFFFFFFFFFFFFFFFFFFFFFFFFFFFFFFFFF::FFFFFFFFFFF:FFFFFF:FFFFFFFF::F,FFFFFFFFFFFFFFFF:F,FFFF,FFFFFFFFFFFFF,FFFF:,FFF,FFFFFF:FF,FFF,:::F:FF:FFFFFFFFFFFF,,FFF,:FFFFFF,F:F,FFFF:::FFFFF,F:F,,:FFF:FF:FFFFFFFF,FF:FFF,FFFF:F,:F:,FFFF,F:FFF:FFFF,FFFFF,FF
@A00881:241:HJW2NDRXX:1:2133:18548:17206 2:N:0:CGAGAGAA+GATTGGAG
GGTAGCGGACTACGCGGGTATCTAATCCCGTTCGCTCCCCTGGCTTTCGCATCTCAGCGTCAGCTTCGGTCCAGAAAGGCGCCTTCGCCACCGGTGTTCTTCCCAATATCTACGCATTTCACCGCTACACTGGGAATTCCCCTTTCCTCTCCCGCGCTCAAGCCTGCCAGTATCCGGAGCCCTACGGGGTTGAGCCCCGCATTTTAACTCCGGACTTAACATGCCGCCTACATGCGCTTTACGCCCAATG
+
FFFFF:FFFFFFFFFFFFFFFFFFFFFFFF:FFFFFFFFFFFFFFFFFFFFFFFFFFFFFFFFFFFFFFFFFFFFFFFFFFFF:FFFFFFFFFFFFFFFFFF:FFFFFFFFFFFFFFFFFFFFFFFFFFFFFFFFFFF:FFFFFFFFFFFFFFFFFFFFFFFFFFFFFFFFFFFFFFFFFFFFFFFFFFF,FFFFFFFFFFFFFFFFFFFFF,FFFFFFFFFFFF:FFFFFFFFFFFFF:FFF,FFFFFF
@A00881:241:HJW2NDRXX:1:2133:32108:17237 2:N:0:CGAGAGAA+GATTGGAG
GGTAGCGGACTACACGGGTATCTAATCCTGTTTGATACCCACACTTTCGAGCATCAGCGTCAGTTACAGTCCAGTAAGCTGCCTTCGCAATCGGAGTTCTTCGTGATATCTAAGCATTTCACCGCTACACCACGAATTCCGCCTACCTCTGCTGCACTCAAGACTACCAGTATCAACTGCAATTTTACGGTTGAGCCGCAAACTTTCACAACTGACTTAATAATCCGCCTACGCTCCCTTTAAACCCAAT
+
FFFFFFFFFFFFFFFFFFFFFFFFFFFFFFFFFFFFFFFFFFFFF:FFFFFFF:FFFFFFFFFFFFFFFFFFFFFFFFFFFFFFFFFFFFFFFFFFFFFFFFFFFFFFFFFFFFFFFFFFFFFFFFFFFF:FFFFFFFFFFFFFFFF:FFFFFFFFFFFFFFFFFFFFFFFFFFFFFFFFFFF,FFFFFFFFFFFFFFFFFFFFFFFFFFFFFFFFFFF:F:F:FFFFF,F:FFFFFF:FF:FFFFFFF,
@A00881:241:HJW2NDRXX:1:2133:14181:17409 2:N:0:CGAGAGAA+GATTGGAG
GGTAGCGGACTACGTGGGTATCTAATCCTGTTTGATACCCACACTTTCGAGCATCAGTGTCAGTTGCAGTCCAGTGAGCTGCCTTCGCAATCGGAGTTCTTCGTGATATCTAAGCATTTCACCGCTACACCACGAATTCCGCCCACCTCTACTGTACTCAAGACAGCCAGTATCAACTGCAATTTTACGGTTGAGCCGCAAACTTTCACAACTGACTTAACTGTCCACCTACGCTCCCTTTAAACCCAAT
+
FF:,FFFFF:F:FFFFFFFFF:FFFFFFFFFFFFFF:FFFFFFFFFFFFFFFFFFFFFFFFFFFFFFFFFFFFFFFFFFFFFFFFFFFFF:FFFFFFFFFFFFFFFFFFFFF:FFFFFFFFFFFFFFFFFFFFFFFFFFFFFFFFFFFFFF:FFFFFFFFFFFFFFFFFFFFFFFFFFFFFFFFFFFFFFFFFFFF:FF:FFFFFFFF:F:F:FFFFFF:FFFFF,FF:,FFFFFFFFFFF:FFFFF:FF
@A00881:241:HJW2NDRXX:1:2133:29478:17409 2:N:0:CGAGAGAA+GATTGGAG
GGTAGCGGACTACCCGGGTATCTAATCCTGTTCGCTCCCCACGCCCTCGTGCCTCAGCGTCAATAGACGATTCGCGAGATGCCTTCGCAATCGGCGTTCTGAGTGATCTCTATGCATTTCACCGCTACACCACTCATTCCTCCCGCGGCATCGCCATTCCAGCCACACAGTATTGTAGGCACCCCCGACGTTGAGCGCCGGCCTTTCACCTCCACCTTGCACGACCGCCTACGCACCCGTTAAACCCACT
+
FF,,FFFFFFF:FFFFFFFFFFFFFFFFFFF:FFFFFFFFFFFFFFFFFFFF:FFF:FFFFF:,FFFFFF,FFFFF,FFFFFFFFFFFFFFFFFFFFFFFFFF,F:FFFFFFFFF,FF:FFFFFFFFFF:FFFFFF,FFFFFF:FFFFFF::FFFFF:FFFFFFF:F:FF,FFF,,:FFFFFFFFFFF,FFFFFFFFFFF:F,FFFF,:,:FFF,F::,FFFFF,:FFFFFFF,,,FF:FFFFF:,FF,F
@A00881:241:HJW2NDRXX:1:2133:13991:17863 2:N:0:CGAGAGAA+GATTGGAG
GGTAGCGGACTACAGGGGTATCTAATCCTGTTTGCTCCCCACGCTTTCGCGCCTCAGCGTCAGTTGTCGTCCAGCAAGCCGCCTTCGCCACTGGTGTTCCTCCGTATATCTACGCATTTCACCGCTACACACGGAATTCCGCTTGCCTCTCCGATACTCAAGATAGACAGTTTCAAATGCAGTTTCCGGGTTGAGCCCGGAGATTTCACATCTGACTTGCCTACCCGCCTCCGCGCCCTTTACACCCAGT
+
FFFFFFFFFFF::FFFFFFFFFFFFFFFFFFFFFFFFFFFFFFFFFFFFFFFFFFFFFFFFFFFFFFFFFFFFFFFFFFFFFFFFFFFFFFFFFFFFFFFFFFFFFF:FFFFFFFFFFFFFFFFFFFFFFFFFFFFFFFFFFFFFFFFFFFFFFFFFFFFFFFFFFFFFFFFFFF:FFF:FFFF:F,,FFFFFFFFFFF,FF:FFFFFFFFFFFFFFFFFFFFF:FFFFF,FF,FFFF:FFF,FF,:FF:
@A00881:241:HJW2NDRXX:1:2133:29423:18161 2:N:0:CGAGAGAA+GATTGGAG
GGTAGCGGACTACAGGGGTATCTAATCCTGTTTGCTACCCACGCTTTCGTGCCTCAGCGTCAGTTAAAGCCCAGCAGGCCGCCTTCGCCACTGGTGTTCCTCCCTATCTCTACGCATTTCACCGCTACACAGGGAATTCCGCCTGCCTCTACTTCACTCAAGCAATGCAGTTTCAAATGCAGTTCATGGGTTGAGCCCATACATTTCACATCTGACTTGCTTCGCCGCCTACGCACCCTTTACACCCAGT
+
FFFFFFFFFFFFFFFFFFFFFFFFFFFFFFFFFFFFFFFFFFFFFFFFFFFFFFFFFFFFFFFFFFFFFFFFFFFFFFFFFFFFFFFFFFFFFFFFFFFFFFFFFFFFFFFFFFFFFFFFFFFFFFFFFFFFFFFFFFFFFFFFFFF:FF:FFFFFFFFFFFFFFFFFFFFFFFFFFFFFFFFFFFFFFFFFFFFFF:,FFFFFFFFFFFFFFFFFFF:FFFFFFFFFF::FF,FFFF,FFFFFFFFFF:
@A00881:241:HJW2NDRXX:1:2133:21007:19523 2:N:0:CGAGAGAA+GATTGGAG
GGTAGCGGACTACTCGGGTATCTAATCCTGTTCGCTCCCCACGCCCTCGTGCCTCAGCGTCAATAGACGATTCGCGAGATGCCTTCGCAATCGGCGTTCTGAGTGATCTCTATGCATTTCACCGCTACACCACTCATTCCTCCCGCGGCATCGCCATTCCAGCCACACAGTATTGGAGGCACCCCCGACGTTGAGCGCCGGCATTTCACCTCCAACTTGCACGACCGCCTACGCACCCTTTAAACCCAAT
+
FF:,FFFFFFF:FFFFFFFFFFFFFFFFFFFFFFFFFFFFFFFFFFFFFFFFFFFFFFFFFF:FFFFFFFFFFFFFFFFFFFFFFFFFFFFFFFFFFFFFFFFFFFFFF:FFFFFFF:FFFFFFFFFF,F,,:FFFFFFFFFFFFFFFF:FFFFF:F:FFFFFFFFFFFFFFFFFFFFFFFFFFFFF:FFFFFFFFFFFFFFF::FF,:FFF:FF:FFFFFF:F:FFFFF:,,F:FFF,FF,F,FFF,FF
@A00881:241:HJW2NDRXX:1:2133:20166:19633 2:N:0:CGAGAGAA+GATTGGAG
GGTAGCGGACTACTGGGGTATCTAATCCTGTTTGCTCCCCACGCTTTCGTGCCTCAGTGTCAGTACCAGTCCAGTAAGCCGCCTTCGCCACTGGTGTTCCTCCTAATATCTACGCATTTCACCGCTACACTAGGAATTCCGCTTACCTCTCCTGTACTCCAGCCTGACAGTTTCAAAAGCAGTCCGCGGGGTTGAGCCCCGGGTTTTCACTTCTGACTTGCCATGCCACCTCCGCACCCTTTACACCCAG
+
FFFFFFFFFFFFFFFFFFFFFFFFFFFFFFFFFFFFFFFFFFFFFFFFFFFFFFFFFFFFFFFFFFFFFFFFFFFF:FFFFFFFFFFFFFFFFFFFFFFFFFFFFFFFFFFFFFFFFFFFFFFFFFFFFFFFFFFFFFFFFFFFFFFFFFFFFFFFFFFFFFFFFFFFFFFFFFFFFFFFFFFFFFFFFFFFFFFFFFFF:FFFFFFFFFFFF:FFFFF:FFFFFFF:FFF,FFFFFFFF,FFFFFFF:F
@A00881:241:HJW2NDRXX:1:2133:28447:19977 2:N:0:CGAGAGAA+GATTGGAG
GGTAGCGGACTACCGGGGTATCTAATCCTGTTTGATACCCGCACTTTCGAGCATCAACGTCAGTTACGGTCCAGCAGGCTGCCTTCGCAATCGGAGTTCTTCGTGATATCTATGCATTTCACCGCTACACCACGAATTCCGCCTGCCTATGCCGCACTCAAGGCCCCCAGTTTCAACTGCAATTCTACGGTTGAGCCGCAAACTTTCACAACTGACTTAAGGACCCGTCTCCGCTCCCTTTAAACCCAAT
+
FFFFFFFFFFFFFFFFFFFFFFFFFFFFFFFFFFFFFFFFFFFFFFFFFFFFFFFFFFFFFFFFFFFFFFFFFFFFFFFFFFFFFFFFFFFFFFFFFFFFFFFFFFFFFFFFFFFFFFFFFFFFFFFFFFFFFFFFFFFFFFFFFFFFFFFFFFFFFFFFFFFFFFFFFFFFFFFFFFFFFFFFFFFFFFFFFFFFFFFFFFFFFFF,FFFFFFFFFFFFFFF,FFFFFF,FFFFFFFFFFFF,FFFF,F
@A00881:241:HJW2NDRXX:1:2133:30346:21073 2:N:0:CGAGAGAA+GATTGGAG
GGTAGCGGACTACTAGGGTATCTAATCCTGTTCGCTCCCCACGCCCTCGTGCCTCAGCGTCAATAGACGATTCGCGAGATGCCTTCGCAATCGGCGTTCTGAGTGATCTCTATGCATTTCACCGCTACACCACTCATTCCTCCCGCGGCATCGCCATTCCAGCCACACAGTATTGGAGGCACCCCCGACGTTGAGCGCCGGCATTTCACCTCCAACTTGCACGACCGCCTACGCACCCTTTAAACCCAAT
+
FFFFFFFFFFFFFFFFFFFFFFFFFFFFFFFFFFFFFFFFFFFFFFFFFFFFFFFFFFFFFFFFFFFFFFFFFFFFFFFFFFFFFFFFFFFFFFFFFFFFFFFFFFFFFFFFFFFFFFFFFFFFFFFFFFFFFFFFFFFFFFFFFFFFFFFFFFFFFFFFFFFFFFFFFFFFFFFFFFFFFFFFFFFFFFFFFFFFFFFFFF:FFFFFFFFFFFFFFFFFFFFFFFFFFFFFFFFFFFFFFFFFFFFFFF
@A00881:241:HJW2NDRXX:1:2133:26693:21324 2:N:0:CGAGAGAA+GATTGGAG
GGTAGCGGACTACTAGGGTATCTAATCCTGTTCGATCCCCACGCTTTCGTGCCTCAGCGTCAGTCAGGCGCCAGTACGCTGCCTTCGCAATCGGAGTTCTGCGCAATATCTAAGCATTTCACCGCTACACTGCGCATTCCGCGTACCTCTCGCCTTCTCTAGCACTGCAGTTTCAACGGCTCGCCGGGGTTGAGCCCCGGGCTTTTACCGCTGACTTGCACCGCCGCCTACGCACCCTTTAAACCCAATA
+
FFFFFFFFFFFFFFFFFFFFFFFFFFFFFFFFFFFFFFFFFFFFFFFFFFFFFFFFFFFFFFFFFFFFFFFFFFFFFFFFFFFFFFFFFFFFFFFFFFFFFFFFF,FFFFFFFFFFFFFFFFFFFFFFFFFFFFFFFFFFFFFFFFFFFFFFFFF:FFFFFFFFFFFFFF:FFFFFFFFF:FFFFFFFFFFFFFFFFFFFFFF,FF,FFFFF,FFFFFFFFF:FFFFFF,FFF,FFFFFFFFFFFF,FF:
@A00881:241:HJW2NDRXX:1:2133:25726:22279 2:N:0:CGAGAGAA+GATTGGAG
GGTAGCGGACTACTCGGGTATCTAATCCTGTTTGCTCCCCACGCTTTCGTGTCTCAGCGTCAGTTGTCGTCCAGTAATCCGCCTTCGCCACTGGTGTTCCTCCCGATCTCTGCGCATTTCACCGCTACACCGGGAATTCCGATTACCCCTCCGACTCTCAAGAAACGCAGTTTCAAGTGCAGCTCAGAGGTTAAGCCCCTGCATTTCACACCTGACTTGCCTCCCCGCCTACTCACCCTTTACACCCAGT
+
FFF:FFFFFFFFFFFFFFFFFFFFFF::FF:FFFFFFFFFFFFFFFFFFFFFFFFFFFFFFFFFFFFFFFFFFF:FFF:FFFF:FFFFFFF:FFFF,FFFFFFFFFF::FFF:FFF:FFFFFFFF,FFFFFFFF,F,:FFFF:FFFFFFFFFFF:FFFF,:FFF:FFF,FFF,F:FFFFFF:FFFFFFFFFF::FFFF:FFFF:FF,::F,FF,:FFFFF,FFF,FFFFF,FFF,FFF:,FFFF:FFFFF
@A00881:241:HJW2NDRXX:1:2133:31946:22748 2:N:0:CGAGAGAA+GATTGGAG
GGTAGCGGACTACGCGGGTATCTAATCCTGTTTGCTCCCCACGCTTTCGTGCCTCAGTGTCAGTTACAGTCCAGTGAACCGCCTTCGCCGCTGGTGTTCCTCCTAATATCTACGCATTTCACCGCTACACTAGGAATTCCGCTTTCCTCTCCTGCACTCAAGCTCTGCAGTTCACAAGGCTTACAATAGTTAAGCTATTGCCTTTCACCTCATGCTTACAGTGCCGCCTAAGTACCCTTTACGCCCAATA
+
FFF,FFFFFFFFFFFFFFFFFFFFFFF:FFFFFFFFFFFFFFFFFFFFFFFF:FFFFFFFFFFFFFFFFFFFFFF,FF:FFFFFFFFFFFFFFFFFFFFFFFFFFFFFFFFFFFFFFFF::FFFFF,FFFFFFFFFFFFFFFFFF:FFFFFFFFFFFFFFF:FFFFFFF:,FFFFFFFFFFFFF:FFFFFFF:FFF:FFF:F:FFF,FFFFFFFFFFFFFFF:,FFFFFF,FF,FFFFFFFFFFF:,::,
@A00881:241:HJW2NDRXX:1:2133:19877:23140 2:N:0:CGAGAGAA+GATTGGAG
GGTAGCGGACTACATGGGTATCTAATCCTGTTTGCTCCCCACACTTTCGTGCCTCAACGTCAGTTACAGTCCAGTAAGTCGCCTTCGCCACTGGTGTTCCTCCTAATATCTACGCATTTCACCGCTACACTAGGAATTCCACTTACCTCTCCTGCACTCAAGATATACAGTTTTGGTTGCAGTTCCTCAGTTAAGCCGAGGGATTTCACAACCAACTTGCACACCCGTCTACGCACCCTTTACACCCAAT
+
FFFFFFFFFFFFFFFFFFFFFFFFFFFFFFFFFFFFFFFFFFFFFFFFFFFFFFFFFFFFFFFFFFFFFFFF:FFFFFFFFFFFFFFFFFFFFFFF:FFFFFFFFFFFFFFFFFFFFFFFFFFFFFFFFF:FFFFFF:FFFFFFFFFFFFFFFFFFFFFFFFFFFFFFFFFFFFFFFFFFFFFF:FFFFFF:FFFFFFFFFFFF:F::FFFF:FFFFF:FFFFFFFFFFFFFFFFFFFFFF:FFF:FFFF
@A00881:241:HJW2NDRXX:1:2133:31485:23140 2:N:0:CGAGAGAA+GATTGGAG
GGTAGCGGACTACGGGGGTATCTAATCCTGTTCGATCCCCACGCTTTCGTGCCTCAGCGTCAGACAGAAGCCGGTATGCTGCCTTCGCAATCGGAGTTCTTCGCGATATCTAAGCATTTCACCGCTACACCGCGAATTCCGCATACTTCTCTTCCTCTCGAGCATCCCAGTTTCAACCGCTGGCCGGGGTTGAGCCCCGGGCTTTGACGGCTGACTTAAGACGCGGCCTACGCACCCTTTAAACCCAATA
+
FFFFFFFFFFFFFFFFFFFFFFFFFFFFFFFFFFFFFFFFFFFFFFFFFFFFFFFFFFFFFFFFFFFFFFFFFFFFFFFFFFFFFFFFFFFFFFFFFFFFFFFFFFFFFFFFFFFFFFFFFFFFFFFFFFFFFFFFFFFFFFFFFFFFFFFFF:FFFFF:FFFFFFFFFFFFFFFFFFFFFFFFFFFFFFFFFFFFFFF:FFFFFFFFF:FFFFFFF:FFFFFFFFFFFFFFFFFFFFF,,FFFF,FFFF
@A00881:241:HJW2NDRXX:1:2133:30834:23422 2:N:0:CGAGAGAA+GATTGGAG
GGTAGCGGACTACGTGGGTATCTAATCCTGTTTGATACCCGCACTTTCGAGCATCAACGTCAGTTACGGTCCAGCAGGCTGCCTTCGCAATCGGAGTTCTTCGTGATATCTATGCATTTCACCGCTACACCACGAATTCCGCCTGCCTATGCCGCACTCAAGGCCCCCAGTTTCAACTGCAATTCTACGGTTGAGCCGCAAACTTTCACAACTGACTTAAGGACCCGTCTACGCTCCCTTTAAACCCAAT
+
FF,,FFFF:FFFFFFFFF:,:F:FF:FFFFF:FFFFFFFFFFFFFFFFFFFFFFFFFFFFFFF:FFFFFFF:FFFFFFFFF:FFFFFFFFFFF:FFFF,FFF:FFF,FFFFFFFFFF,FFFFFFFFFF:FFFFFF,FFFFFFFFFFFFF:FFFFF,FFFF:FFFFFFFFFFFFFF:FFFF:FFFFFFFFFF::FF:FFFFFFFFFFFF,FFFFFF:FFF,FFFF:F,F:FF,F:FFFFFFF,,F,F:FFF
@A00881:241:HJW2NDRXX:1:2133:17110:23516 2:N:0:CGAGAGAA+GATTGGAG
GGTAGCGGACTACTCGGGTATCTAATCCTGTTTGCTCCCCACGCTTTCGAGCCTCAACGTCAGTTACCGTCCAGTAAGCCGCCTTCGCCACTGGTGTTCTTCCTAATATCTACGCATTTCACCGCTACACTAGGAATTCCGCTTACCTCTCCGGCACTCCAGCCAAACAGTTTCCAAAGCAGTCCCTGCGTTAAGCACAGGGCTTTCACTTCAGACTTGCCTCGCCGTCTACGCTCCCTTTACACCCAGT
+
FFFFFFFFFFFFFFFFFFFFFFFFFFFFFFFFFFFFFFFFFFFFFFFFFFFFFFFFFFFFFFFFFFFFFFFFFFFFFFFFFFFFFFFFFFF:FFFFFFFFFFFFFFFF,FFFFFF:FFFFFFFFFFFFFFFF:FF,FFFFFFFFFFFFFFFFFFFFFFFFFFFFFFFFFFFFFFFFFFFFFFFFFFFFFFFFF:FFFFFFFFFFFFFFFFFFFF,FFFFFFFFFFFF:FFFFFFFF:FFF:F,FFFFFFF
@A00881:241:HJW2NDRXX:1:2133:29677:23891 2:N:0:CGAGAGAA+GATTGGAG
GGTAGCGGACTACAGGGGTATCTAATCCTGTTCGCTCCCCACGCCCTCGTGCCTCAGCGTCAATAGACGATTCGCGAGATGCCTTCGCAATCGGCGTTCTGAGTGATCTCTATGCATTTCACCGCTACACCACTCATTCCTCCCGCGGCATCGCCATTCCAGCCACACAGTATTGGAGGCACCCCCGACGTTGAGCGCCGGCATTTCACCTCCAACTTGCACGACCGCCTACGCACCCTTGAAACCCAAT
+
FF,,FFFFFFFFFFFFFFF:FFFFFFFFFFFFFF:FFFFFFFFFFFFFFFFF:FFFFFFFF,F:FFF:FF:FFFFFFFFFFFFFFFFFF:FFFFFFFFFFFFF:F::FFFF,FFFFF:F:FFFF,FF,F::,FFF,FF,:FFFFFFFFFFFFFFFF,F,FFFF:FFFFFF:FFFFFFFFFFFFF:FFF:F:FFFFFF:FFFF:F:FFFFFFFFFFFF:FFFFF:FFFFFFF:F:,:FFFF,,F:FFFF,F
@A00881:241:HJW2NDRXX:1:2133:17354:24283 2:N:0:CGAGAGAA+GATTGGAG
GGTAGCGGACTACCCGGGTATCTAATCCTGTTCGATCCCCACACTTTCGTGCTTCAGCGTCAATCCCGCCTTGGTATGCTGCCTTCGCAATCGGTGTTCTGTGTAATATCTATGCATTTCACCGCTACACTACACATTCCGCATACCGCATCCGTATTCCAGCAATCCAGTATCAATGGCATATCACCGGTTAAGCCCGTACATTTCACCACTGACTTAAATTACAGCCTACGCACCCTTTAAACCCAAT
+
FFFFFFFFFFFFFFFFFFFFFFFFFFFFFFFFFFFFFFFFFFFFFFFFFFFFFFFFFFFFFFFFFFFFFFFFFFFFFFFFFFFFFFFFF:FFFFFFFFFFFFFFF:FFFFF:FFFFFFFFFFFFFFFFFFFFFFFFFFFFFFFFFFFFFFFFFFFFFFFFFFFFFFFFFFFFFFFFFFFFFF,FFFFFFFFFFFFFFFF:FF:FFFFFFFFFFFFFFFFFF:FFFFFFFF:FFFFFFF:,FFFFFFFFFF
@A00881:241:HJW2NDRXX:1:2133:21305:24643 2:N:0:CGAGAGAA+GATTGGAG
GGTAGCGGACTACAGGGGTATCTAATCCTGTTTGCTCCCCACGCTCTCGCGCCTCAGCGTCAGTTGTCGTCCAGCAATCCGCCTTCGCCACTGGTGTTCTTCCGTATATCTACGCATTTCACCGCTACACACGGAATTCCGATTGCCTCTCCGATACTCAAGACTGGCAGTTTCAAATGCAGGCCATGGGTTAAGCCCATGGTTTTCACATCTGACTTGTCAGCCCGCCTACGCGCCCTTTACACCCAGT
+
FF,:F:FFFFF,FFFFFFFFFFFFFFFF:FFFFFFFFFFFFFFFF:FFFFFFFFFFFFFFFFFFFFFFFFFFFFFFFFFFFFFFFFFFFFFFFFFFFFFFFFFFF,F:FFFFFFF,FFFFFFFFFFFFFFFF:::,FFFFFFFFFFFFFFFFFFF:FFFFFFFFFFFFFFFFFFFF:FFFFFFFF,FFFFFFFFFFFF:FFFFFFFF:FFFFFFFFFFFFFFFFFFFFFFFFFFFFFFFFF,F,F:F,FF
@A00881:241:HJW2NDRXX:1:2133:22670:24909 2:N:0:CGAGAGAA+GATTGGAG
GGTAGCGGACTACGGGGGTATCTAATCCTGTTCGATACCCACGCTTTCGTGCTTCAGCGTCAGTTGGGCGCCGGTGCGCTGCCTTCGCAATCGGAGTTCTGCGTGATATCTATGCATTTCACCGCTACACCACGCATTCCGCGCACTTCTCGCCCACTCAAGCGCCCCAGTTTCAACGGCGGCGGAAGGTTGAGCCCCCCGGTTTGACCGCTGACTTGAGGCGCCGCCTACGCTCCCTTTAAACCCAATA
+
FFFFFFFFFFFFFFFFFFFFFFFFFFFFFFFFFFFFFFFFFFFFFFFFFFFFFFFFFFFFFFFFFFFFFFFFFFFFFFFFFFFFFFFFFFFFFFFFFFFFFFFFFFFFFFFFFFFFFFFFFFFFFFFFFFFFFFFFFFFFFFFFFFFFFFFFFFFFFFFFFFFFFFFFFFFFFFFFFFFFFFFFFFFFFFFFFFFFFFFFFF:FFFFFFFFFFFFFFFF:FF:FFFFFF::FFFFFFFFFFFFFFFFFF,
@A00881:241:HJW2NDRXX:1:2133:30807:25097 2:N:0:CGAGAGAA+GATTGGAG
GGTAGCGGACTACGGGGGTATCTAATCCTGTTTGCTCCCCACGCTCTCGCGCCTCAGCGTCAGTTGTCGTCCAGCAATCCGCCTTCGCCACTGGTGTTCTTCCGTATATCTACGCATTTCACCGCTACACACGGAATTCCGATTGCCTCTCCGATACTCAAGACCATCAGTTTCAAATGCAGGCCATGGGTTAAGCCCATGGTTTTCACATCTGACTTGACAGCCCGCCTACGCGCCCTTTACACCCAGT
+
FFFFFFFFFFFFFFFFFFFFFFFFFFFFFFFFFFFFFFFFFFFFFFFFFFFFFFFFFFFF:FFFFFFFFFFFFFFFFFFFFFFFFFFFFFFFFFFFFFFFFFFFFFFFFFFFFFFFF:FFFFFFFFFFFFFFFF::FFFFF,FFFFFFFFFFFFFFFFFFFFFFFFFFF:FFFFFFFFFFFFFFFFFFFFFF,FFFFFFFFFFFFFFFFFFFFFFFFF:FFFF:FFFFF::FFFFFFFFFFFFFFFF:FF
@A00881:241:HJW2NDRXX:1:2133:32325:25128 2:N:0:CGAGAGAA+GATTGGAG
GGTAGCGGACTACAGGGGTATCTAATCCTGTTTGCTCCCCACGCTTTCGCGCCTCAGCGTCAGTTGTCGTCCAGCAAGCCGCCTTCGCCACTGGTGTTCCTCCGTATATCTACGCATTTCACCGCTACACACGGAATTCCGCTTGCCTCTCCGATACTCAAGACATACAGTTTCAAATGCAGTTTCCGGGTTGAGCCCGGAGATTTCACATCTGACTTGCATGCCCGCCTACGCGCCCTTTACACCCAGT
+
FFFFFFFFFFFFFFFFFFFFFFFFFFFFFFFFFFFFFFFFFFFFFFFFFFFFFFFFFFFFFFFFFFFFFFFFFFFFFFFFFFFFFFFFFFFFFFFFFFFFFFFFFFFF,FFFFFFFFFFFFFFFFFFFFFFFFFFFFFFFFFFFFFFFFFFFFFFFFFFFFFFFFFFF:FFFFFFFFFFFFFFFFFFFFFFFFFFFFFFF:FFFFFFFFFFF:FFFFFFFFFFFFFFFFFFFFFFFFFFFFFFF:FFFFF
@A00881:241:HJW2NDRXX:1:2133:30572:26913 2:N:0:CGAGAGAA+GATTGGAG
GGTAGCGGACTACCCGGGTATCTAAGCCTGTTCGATCCCCACGCTTTCGTGCCTCAGCGTCAGACCGGAGCCGGTAGGCTGCCTTCGCAATCGGAGTTCTGCGCAATATCTATGCATTTCACCGCTACACTGCGCATTCCGCCTACTTCTCTCCGTCTCTAGTCACACAGTTTCAACGGCTTGCCGGGGTTGAGCCCCGGGCTTTTACCGCTGACTTACATGACCGCCTACGCACCCTTTAAACCCAATA
+
FFFFFFFFFFFFFFFFFFFFFFFFFFFFFFFFFFFFFFFFFFFFFFFFFFFFFFFFFFFFFFF:FFFFFFFFFFFFFFFFFFFFFFFFFFFFFF:FFFFFFFFFFFFFFFFF:FFFFFFFFFFFFFFFFFF:FFFFFFFFFFFFFFFFFFFFFFFFFFFF:FFFFFFFFFFFFFFFFFFFFFFF:FFFFFFFFFFFFFFFFFF:FFFFFFFFFFFF:FF:F:FFFFFFF::FF:FFFFF:FF:FFFFFFF
@A00881:241:HJW2NDRXX:1:2133:32597:27101 2:N:0:CGAGAGAA+GATTGGAG
[truncated: 55,154,174 more chars]
