# Supplementary material for: Environmental enrichment changes rabbits’ behavior, serum hormone level and further affects cecal microbiota
Source: PeerJ. 2022 Mar 9;10:e13068. doi: 10.7717/peerj.13068 (PMC8917805; doi:10.7717/peerj.13068)
Supplement: Supplemental Information 18 [file peerj-10-13068-s018.gz › FDMP20H000700-1a_L1_FKDO202078133-1A.raw_1.fq]

@A00881:241:HJW2NDRXX:1:2101:17607:4867 1:N:0:CGAGAGAA+GATTGGAG
ACTTGACCTATGGGGTGCAGCAGTGAGGAATATTGGTCAATGGGCGCAGGCCTGAACCAGCCAAGTAGCGTGAAGGATGACTGCCCTATGGGTTGTAAACTTCTTTTATATGGGAATAAAGTTTTCCACGTGTGGAAGTTTGTATGTACCATATGAATAAGGATCGGCTAACTCCGTGCCAGCAGCCGCGGTAATACGGAGGATCCGAGCGTTATCCGGATTTATTGGGTTTAAAGGGAGCGTAGGTGGA
+
FFFFFFFFFF:FFFFFFFFFFFFFFFFFFFFFFFFFFFFFFFFFFFFFFFFFFFFFFFFFFFFFFFFFFFFFFFFFFFFFFFFFFFFFFFFFFFFFFF:FFFFFFFFFFFFFFFF:FFFFFFFFFFFFFFFFFFFF:,FFFFFF:FFFFFFFFFFF:FF:FFFFFFFF:F:FFFFFFFFFFFFFFFFFFFFFFFFFFF:FFFFFFFFFFFF,F,FFF:FFF:F,:FFFFFF:FF:FFFFFFFFFFFFF,F
@A00881:241:HJW2NDRXX:1:2101:5249:6918 1:N:0:CGAGAGAA+GATTGGAG
ACTTGACCTACGGGGGGCAGCAGTGGGGGATATTGCACAATGGGGGGAACCCTGATGCAGCGACGCCGCGTGAGTGAAGAAGTATTTCGGTATGTAAAGCTCTATCAGCAGGGAAGAAAGTGACGGTAGCTGACTAAGAAGCCCCGGCTAACTACGTGCCAGCAGCCGCGGTAATACGTAGGGGGCAAGCGTTCTCCGGATTTACTGGGTGTAAAGGGAGCGTAGACGGCGTAACAAGTCTGAAGTGAAA
+
::,FFFFFFFFFFFFFFFFFFFFFFFFFFFFFFFFFFFFFFFFFFFF:::FFFFFFFFFFFFFFFFFFFFFFFFFFFFFFFF:FFFFFFFFFFFFF:FFFFFFFFFFFF:FFFFFFF:FFFF:FFFFF,FFFFFFFFF:FFFFFFFFFFFFFF:FFFFFFFFFFFF:FF:FF,,FFFFFFFFFFFFFFFF:FF:F:FFFFFFFFFFFFFF:FFFFFFFFFFFFF,FFFFFFFFF:FFFFFFFF:FF:FF,
@A00881:241:HJW2NDRXX:1:2101:20220:35790 1:N:0:CGAGAGAA+GATTGGAG
ACTTGACCTATGGGAGGCAGCAGTGAGGAATATTGGTCAATGGCCGGAAGGCTGAACCAGCCAAGCCGCGTGAGGGAGGAAGGCGCTAAGCGTCGTAAACCTCTTTTGCCGGGGAACAAACGTCACCACTAGTGGAGATCTGAGTGTACCCGGAGAAAAAGCATCGGCTAACTCCGTGCCAGCAGCCGCGGTAATACGGAGGATGCAAGCGTTATCCGGATTTATTGGGTTTAAAGGGTGCGCAGGCGGA
+
FFFFFFFFFF:FFFFFFFFFFFFFFFFFFFFFFFFFFFFFFFFFFFFFFFFFFFFFFFFFFFFFFFFFFFFFFFFFFFFFFFFFFFFFFFFFFFFFF:FF:FFFFFFFFFFFFFFFFFF:FFFFFFFFF:FFFFFFFFFFFFFFFF:FFFFFFFFFFFFFFFFFFFFFFFFFFFFFFFFF:F:FF:FFFFFF,FFFFFFFFFFF:FF,F:F,F:FFFFFFFFF:FFFFFFFF,F:FFFFF::::FFFFFF
@A00881:241:HJW2NDRXX:1:2102:19714:14873 1:N:0:CGAGAGAA+GATTGGAG
ACTTGACCTACGGGGGGCAGCAGTCGAGAATCATGCACCATGGGGGGAACCCTGTTGGTGCGACGCCGCGTGGGGGAGGAAGGTCTTCGGATTGTACACCCCTGTCATGCCGGAGCAAGGCGAAAGGTGATAGTACTGCAAGAGGACGAGACGGCAAACTCTGTGCGAGCAGCCGCGGTACTCCAGAGGTCTCTAGCGTTGTTCGGAATCACTGGGCGTACAGGGTCCGTAGGCGGCGGGGCCCGTTGCG
+
:F,,:FFFFF,FFFFFFFFFFFFFFF,:FFFFFF,FFF:FFFFF::FFFFFF::,F:FFFFFF:FFF,FFFF:::FF:F,FF:F:FFF::FFFFFF,FFFF:FFF:F:FF,:FFFF,:F:::FFFFFFFFF::F,F::FF,FF::F:FFFFFFF::FFFFF,FF:F,:::FFFFF:F:,FFF,:F:F::F,F:FF:::FF:,FF::,,,,,,FFF:F::FFFFF:::,:F,::F::::F:::FF,,::F:
@A00881:241:HJW2NDRXX:1:2102:24858:19179 1:N:0:CGAGAGAA+GATTGGAG
ACTTGACCTACGGGAGGCAGCAGTGGGGAATATTGCACAATGGGGGAAACCCTGATGCAGCGACGCCGCGTGAAGGAAGAAGTATCTCGGTATGTAAACTTCTATCAGCAGGGAAGAAAATGACGGTACCTGACTAAGAAGCCCCGGCTAACTACGTGCCAGCAGCCGCGGTAATACGTAGGGGGCAAGCGTTATCCGGATTTACTGGGTGTAAAGGGAGCGTAGACGGAAGAGCAAGTCTGATGTGAAA
+
FFFFFFFFFFFFFFFFFFFFFFFFFFFFFFFFFFFFFFFFFFFFFFFFFFFFFFFFFFFFFFFFFFFFFFFFFFFFFFFFFFFFFFFFFFFFFFFFFFFFFFFFFFFFFFFFFFFFFFFFFFFFFFFFFFFFFF:FFFFFFFFFFFFFFFFFFFFFFFFFFFF:FFFFFFFFFFFFFFFFFFFFFFFFFFFFFFFFFFFFFFFFFFFFFFFFFFFFFFFFFFFFFFFFFFFFFFFFFFFF:FFFFFF:FF
@A00881:241:HJW2NDRXX:1:2103:4182:9455 1:N:0:CGAGAGAA+GATTGGAG
ACTTGACCTATGGGAGGCAGCAGTGGGGAATATTGCACAATGGAGGGAACTCTGATGCAGCGATGCCGCGTGAGGGAAGAAGGTTTTCGGATTGTAAACCTCTGTCGTCGGGAACGATAATGACGGTACCCGACAAGGAAGCTCCGGCTAACTACGTGCCAGCAGCCGCGGTAATACGTAGGGAGCGAGCGTTGTCCGGAATTACTGGGTGTAAAGGGAGCGTAGGCGGGGTTGCGAGTCAGATGTGATC
+
:FFFFFFFFFFFFFFFFFFFFFFFFFFF:FFFFFFFFFFFFFFFFFFFFFFFFFFFFFFFFFFFFFFFFFFFFFFFFFFFFFFFFFFFFFFF,:F:FFFF,FFFFFFFFFFFF,F:FFFFF,FFFFFFFFFFFFFF:FF,FFFFFFFFFFFF:FFFFFFFFFFFFFFFFF,FFFFFFF,FFFFFFFF,F:FF,FF:F::,:,FFF:FF:F:F::::FFFF:,F,:F:::FFFF:,::::F,FF,F,FF,F
@A00881:241:HJW2NDRXX:1:2103:15899:10770 1:N:0:CGAGAGAA+GATTGGAG
ACTTGACCTATGGGAGGCAGCAGTGGGGAATATTGGGCAATGGGCGCAAGCCTGACCCAGCAACGCCGCGTGAAGGAAGAAGGCTTTCGGGTTGTAAACTTCTTTTATGAGGGACGAAGGACGTGACGGTACCTCATGAATAAGCCACGGCTAACTACGTGCCAGCAGCCGCGGTAATACGTAGGTGGCGAGCGTTGTCCGGATTTCCTGGGTGTAAAGGGCGCGTAGGCGGGTAGGCACGTCAGATGTG
+
:F,FF:FFFFFFFFFFFFF:F:FFFFFFFFFF,FFFFFF::FFFFF:FFFFF:FFFFFFFFFF:F:FFFF::FFFFF:FFFFFFFFFFFFFFFFFF,FFFFFFFFF::FFF:FF:FFFFFFFFFFFFFF::FFFFFF::FFF,FFFFFFF::FFFFFFFF:FFF::::F::FFFF,FFFFF:FFFF:FFF:FFFFFFFFFFFF:F:,FFFFFFFF:,FFFFF:FFFFFFFF::FFFFFF,FF:FFFF:FF
@A00881:241:HJW2NDRXX:1:2103:19877:18850 1:N:0:CGAGAGAA+GATTGGAG
ACTTGACCTACGGGAGGCAGCAGTCGGGAATATTGCGCAATGGAGGGAACTCTGACGCAGTGACGCCGCGTATAGGAAGAAGGTTTTAGGATTGTAAACTATTTTAGACAGGGAAGAGGAAGGACAGTACCTGTAGAATAAGCTCCGGCTAACTACGTGCCAGCAGCCGCGGTAATACGTAGGGAGCAAGCGTTATCCGGAATTATTGGGTGTAAAGGGTGCGTAGACGGGAATTTAAGTTGGTTGTGAA
+
FFFFFFFFFFFFFFFFFFFFFFFFFFFFFFF,FFFFFFFFFFFFFFFFFFFFFFFFFFFFFFFFFFFFFFFFFFFFFFFFFFFFFFFFFFFFFFFFFFFFFFFFFFFFFFFFFFFFFFFFFFFFFFFFFFF:FFFFF,FFFFFFFFFFFFFFFFFFFFFFFFFFFFFFFFFFFF,FFFFFFFFFFFFFFFFFFFFFFF:FFFFFFFFF:FFF::FFFFFF:FFFF:FFFF:F:FFFFFFFFFFFFF:F:F
@A00881:241:HJW2NDRXX:1:2103:27688:20541 1:N:0:CGAGAGAA+GATTGGAG
ACTTGACCTACGGGACGCACCAGTGGGGAATATTGGTCAATGGGCGCGAGCCTGAACCAGCCAAGTAGCGTGAAGGATGACTGCCCTACGGGTTGTAAACTTCTTTTATAAAGGAATAAAGTGAGGCACGTGTGCCTTTTTGTATGTACTTTATGAATAAGGATCGGCTAACTCCGTGCCAGCAGCCGCGGTAATACGGAGGATCCGAGCGTTATCCGGATTTATTGGGTTTAAAGGGAGCGTAGATGGG
+
FFFFFFFFFFFFFFFFFFFFFFFFFFFFFFFFFFFFFFFFFFFFFFFFFFFFFFFFFFFFFFFFFFFFFFFFFFFFFFFFFFFFFFFFFFFFFFFFFFFFFFFFFFFFFFF:FFF,FFFFFFFFFFFFFFFFFFFFF,FFFFFFFFFFFFFFFFFFFFFFFF:FFF:FFFFFFFFFFFFFFFFFFFFFFFFFFFFFFF:FFFFFFF:FFFF,FFFFFFFF:FFFF:FFFF,FF,,FFFFF,FFFFF,FFF
@A00881:241:HJW2NDRXX:1:2103:3233:24502 1:N:0:CGAGAGAA+GATTGGAG
ACTTGACCTACGGGGGGCACCAGTGAGGAATATTGGTCAATGGGCGATGGCCTGAACCAGCCAAGTAGCGTGAAGGATGACTGCCCTATGGGTTGTAAACTTCTTTTATAAAGGAATAAAGTCGGGTATGCATACCCGTTTGCATGTACTTTATGAATAAGGATCGGCTAACTCCGTGCCAGCAGCCGCGGTAATCCGGAGGATCCGAGCGTTATCCGGATTTATTGGGTTTAAAGGGAGAGTAGAGGGA
+
:F,FFFFFF,FFFFFFFFFFFFFFFFFFFFFFFFFFFFFFFFFFFF,FFFFFFF:FFFFFF:FFFF:FFFFFF:FFF:FFFFFFFF,:FFFFFFF:FFFFFFFFF:FF,FFFF:FFFF:FFFFFFFFFFF:F:FFFF:F:FFFFFF:F,F::FFF,::FF:FFFFF:F::FFFFFFFFFFFFFFFF:FFF:F:F:,FFFFFFFF:FFF:FF:FF:FF:FF,::,::,::F:F,,FFFF::,FFF:,,::,
@A00881:241:HJW2NDRXX:1:2104:22562:1673 1:N:0:CGAGAGAA+GATTGGAG
ACTTGACCTATGGGGGGCAGCAGTGGGGAATATTGGGCAATGGGCGAAAGACTGACCCAGCGACGACGCGTGAAGGAAGAAGGTTTTCGGATTGTAAACTTCAGTAAGCAGGGACGAAGGAAGTGACGGTACCTGCAGAGTAAGCCACGGCTAACTACGTGCCAGCAGCCGCGGTACTACGTAGGTGGCGAGCGTTATCCGGACTTACTGGGTGTAAAGGGTGCGTCGATGGAGGAGCAAGTTGGTTGTG
+
,FF,,FFF,F:FFFFFFF:FFFFFF,FFFFFFFFF:,FF,FFF,FFFFFF,FFFFFFFFFF,FFF,:FFF:FFFFFF,F::FFFFFFFFF:,FF::F,FFFFFFFFF::FFFF:FFFFFFFF:F:FFFFFFFFFF::FFF::F,:F:F:FF:FF:FF:FFFFF:FFFF,::FFF:,,:F:::,FF:FFF:::,,FF:::,:::,F::FFFFFF:F:::F,FF,FFF,F::F:,:FF:::,:,F:FFFF:F
@A00881:241:HJW2NDRXX:1:2104:12635:3803 1:N:0:CGAGAGAA+GATTGGAG
ACTTGACCTACGGGAGGCAGCAGTGAGGAATATTGGACAATGGCCGGAAGGCTGATCCAGCCATGCCGCGTGAGGGAATGAGGTCCTATGGATTGTAAACCTCTTTTCACGCAGGGCAATAAGGTCCACGAGGTGGGCCGACGAGAGTATGCGTGGAATAAGCATCGGCTAACTCCGTGCCAGCAGCCGCGGTAATACGGAGGATGCGAGCGTTGTCCGGATTTATTGGGTTTAAAGGGTGCGTAGGCGG
+
,FFFF:FFFFFFFF:FFFFFFFFFFFFFFFFFFFFFFFFFFFFFFFFFFFFFFFFFFFFFFFFFFFFFFFFFFFFFFFFFFFFFFFFFFFFFFFFFFFFF:FFFFFFFFFFFFFFF::FFFFFFFFFFFFFFFFFFFFFFFFFFFFFFFFFFFFFFF:FFFFFFFF:FFFFFFFFFFFFFFFFFFFFFFFFFF:FFFFF:FFFFFFF:FFF,FFFFFFFFFF:FFF:FF::F,:F:FF:FFFFFFFF,FF
@A00881:241:HJW2NDRXX:1:2104:6659:7701 1:N:0:CGAGAGAA+GATTGGAG
ACTTGACCTATGGGAGGCAGCAGTGGGGAATATTGCACAATGGGGGGAACCCTGATGGTGCGACGCCGCGTGGGGGAGGAAGGTCTTCGGATTGTAAACCCCTGTCATGCAGGAGCAAGGCGAGAGTTGATAGTACTGCAAGAGGAAGAGACGGCAAACTCTGTGCCAGCAGCCGCGGTAATACAGAGGTCTCAAGCGTTGTTCGGAATCACTGGGCGTAAAGGGTACGTAGGCGGCGGGGCAAGTTGCG
+
FFFFFFF,FFFFFFFFFFF:FFFF:FFFFFFFFFFF::FFFF:FF:FF:FFFFFF:FFFF:FFFFFFFF:F,F,:FF,FF:FFFFFFFF,FFF:FFFF::,FF,FFFFFFFFFF,FFFFFF:FFFF:FFF:FFFFFFFF:F,FFFF:FF:FFFFF,:FFF,,F,FFFFF,:FFFFFFFF::F,FFFFFFFF:FF:,F,FFF:F:FFF::FF:,F,FFFFFFFFFFF,F,,FF:FF:F::,FFF,F,FF::
@A00881:241:HJW2NDRXX:1:2104:17002:10207 1:N:0:CGAGAGAA+GATTGGAG
ACTTGACCTACGGGGTGCAGCAGTGGGGAATATTGCGCAATGGGCGGACGCCTGACGCAGCGACGCCGCGTGAGGGAAGAAGGTTTTCGGATTGTAAACTTTGGTACTCAGGGACGAAGAATGACGGTACCTGAGGTTAAGCCACGGCTAACTACGTGCCCGCAGCCGCGGTAATCCGTAGGGAGCGAGCGTTATCCGGATTTACTGGGTGTAAAGGGCGCGTCGGCGGGCAGACAAGTCAGATGTGAAA
+
:,FFFFFFFFF:FFF,FFFF::FFFFFFFFFF,FFF:FFFFF:F::FF:FF:FFF:FF,FFF,:FFFFFFFF,F::FFFFFFF:,FFFFF:FFF:F,F::FFF:FF:F:F:FFFFF:,F,F:FF:FFFFF,FFF:F,FFF:FF:::FFF,FFFFFF:FF:,:FFFFF:FF,,::::::F::FFFFF,:F::FFFF:F:,FF::F,FFFF,F:,FFFFFFF:FF,,:F:F::,:FF::FF:F:FFFF,,F:
@A00881:241:HJW2NDRXX:1:2104:15302:14685 1:N:0:CGAGAGAA+GATTGGAG
ACTTGACCTACGGGACGCACCAGTCGGGAATATTGCGCAATGGAGGAAACTCTGACGCAGTGACGTCGCGTATAGGAAGAAGGTTTTCGGATTGTAAACTATTGTCATTAGGGAAGATAAAAGACAGTACCTAAGGAGGAAGCCCCGGCTAACTATGTGCCAGCAGCCGCGGTACTACATAGGGGGCAAGCGTGATCCGGAATTATTGGGTGTAAAGGGTGCGTAGACGGAGTAACAAGTTAGTTGTGAA
+
FFFFFFF:FFFFFFFFFFFFF,FFFFFFFFF:FFFFFFF,FFFFFFF:FFFFFFFFFFFFFFFFF,FFFFFF:FFFFFFFFFFFFFFFFFFFFFFFF:FFFFFFFFFFFFFFFF:FFFFF,FFFFFFFFFF:FFFFFFFF:FFFFFFFFFFFFFFFF:FFFFF:FFFFFFFFFF,FFFFFFF:FFFFFFFFFF,::FF,FF:FFFFFFF:FF,FFFFFFFFF:FFFFFFFFFF,FF,FFF:FFF::,::F
@A00881:241:HJW2NDRXX:1:2104:1524:19539 1:N:0:CGAGAGAA+GATTGGAG
ACTTGACCTACGGGACGCAGCAGTGGGGAATATTGCACAATGGGGGGAACCCTGATGCAGCGACGCCGCGTGGGTGAAGAAGTATTTCGGTATGTAAAGCCCTATCAGCAGGGAAGAAGATGACGGTACCTGAGAAAGAAGCCCCGGCTAACTACGTGCCAGCAGCCGCGGTAATACGTAGGGGGCGAGCGTTATCCGGATTTACTGGGTGTAAAGGGTGCGTAGACGGAAGAACAAGTTAGTTGTGAAA
+
F::FFFFFFFF,FFFFFFFFFFFFFFFFFFFFFFFFFFFFFFFFFFFFFFFFFFFFFFFFFFFFFFFFFFFFFFFFFFFFFFFFFFFFFFFFFFFFF:FFFFFFFF:FFFFFFFFFF:F:FFFFFFFFFFFFFFFFFFFFFFFFFFF,FFFFFF,,FFFF:F:FFFFFFFFFFFFFFFFFFFFFFFFFFF:FFFFFFF:FFF:F,FFFFFF:FF::FFFFFFFFF:FFF:FF:F:FF:,FFFF:FFF,,,
@A00881:241:HJW2NDRXX:1:2104:28845:33411 1:N:0:CGAGAGAA+GATTGGAG
ACTTGACCTATGGGACGCAGCAGTGGGGAATATTGCACAATGGGGGGAACCCTGATGCAGCAACGCCGCGTGAGTGAAGAAGTATTTCGGTATGTAAAGCTCTATCAGCAGGGAAGATAATGACGGTACCTGACTAAGAAGCCCCGGCTAACTACGTGCCAGCACCCGCGGTAATACGTAGGGGGCAAGCGTTATCCGGATTTACTGGGTGTCAAGGGCGCGTAGGCGGGCGTGCAAGTCAGAGGTGAAA
+
,FFFFFFFFFFFFFFFFFFFFFFFFFFFFFFFFFFFFF:FFFFFF:FFFFFFFFFFFFFFF:FFFFFFFFFFFFFFFFFFFFFFFF:F:FFFFFFFFFF:FFFFFFFFFFFFFF:FF::FFF:F:FFFFFFFFFFF:FF:F,FF:FFF:FF:FFFFFF::::FF,FFFFFFFF,:F:FFFFF,,FF:F:FFFF,F:F:FF:F:FF,FFFF::,FFFFFF,::F:FFFFFF:FF:,F,:F:F,F,,:F::F
@A00881:241:HJW2NDRXX:1:2105:9200:1986 1:N:0:CGAGAGAA+GATTGGAG
ACTTGACCTATGGGATGCAGCAGTGGGGAATCTTCCGCAATGGGCGAACGCCTGACGGAGCGATGCCGCGTGGGTGACGAAGGGATTCGTCCCGTACAGCCCTGTTGCCCGCGACGAAGCGCGCATCGAGGAAAGAGCGATGCGAGTGACGGTAGCGAGCGAGGAAGCCACGGCTAACTACGTGCCAGCAGCAGCGGTAATACGTAGGTGGCGCGCGTTGTCCGGACTCAGTGGGCGTACACCGCATGTA
+
F:FFFFF,FFF,FF:FFFFFFFFF:,FFFF:FFFFFFFFF,:FFFFFF,:FFF:FFF,FF:FFFFF:FFFF:FFFF:::,FFFFFF:FFFFFFF,F,,FF:FFFFF:FFFF,:FF,,,:,FF,F:FF,,FFF:FF:FF,:FF:F,FFFF,F,:F,FFF:,F,,FF:FFFFFF,,,F:F,FF,,FFF,F,FFF,:FFF:FFFF,F,F:,FF,FF,:,,FFFFFF:FF:,F,,:FFF:FFF,FFFFF:F:FF
@A00881:241:HJW2NDRXX:1:2105:17445:9815 1:N:0:CGAGAGAA+GATTGGAG
ACTTGACCTATGGGGGGCAGCAGTAGGGAATTTTGCGCAATGGGCGAAAGCCTGACGCAGCAACGCCGCGTGTGTGATGAAGCCCCTAGGGGTGTAAAACACTGTCAGTAGGGACGAATTATGACGGTACCTACAGAGGAAGCACCGGCTAACTCCGTGCCAGCAGCCGCGGTAATACGGGGGGTGCAAGCGTTGTCCGGAATCATTGGGCGTAAAGCGTTCGTAGGCGGCATGCCAAGTCTGGTGTTAA
+
FFFFFFFFFFFFFFFFFFFFFFFFFFFFF:FFFFFFFFFFFFFFFFFFFFFFFFFFFFFFFFFFFFFFFFFFFFFFFFFFFFFFFFFFFFF:FFFFFFF:,FFFFFFFFFFFFFFFFF:,FFFFFFF:FFF:FF:FFF,FF,FFFFF:FF:FFFFF:F,FFFF::FFFFFFFF:,F,FF:FF,,FF:FF:FFFFFF:FF:F:FF,FFFF,FF:F:,:F,F,:FFFF:FFF:FFFF,,FFF:FF,FFFF,F
@A00881:241:HJW2NDRXX:1:2105:21875:11725 1:N:0:CGAGAGAA+GATTGGAG
ACTTGACCTATGGGGTGCACCAGTCGAGAATCATTCACAATGGGGGGAACCCTGATGGTGCGACGCCGCGTGGGGGAGGAAGGTCTTCGGATTGTAAACCCCTGTCATGCAGGAGCAAGGCGAAAGTTGATAGTACTGCAAGAGGAAGAGACGGCAAACTCTGTGCCAGCAGCCGCGGTAATACAGAGGTCTCAAGCGTTGTTCGGAATCACTGGGCGTAAAGGGTACGTAGGCGGCGGGGCAAGTTGCG
+
:FFFFFFFFF:FFFFFFF:FF,FFFFFFFFFFFFFFFFFFFFFFFFFF,FFFFFFFFFFFFFFFFFFFFFFFFFF:FFFFFFFFF:FFFFFFFFFF:FFF:FFFFFFFFFFFFF:F,:F:F:FFFFFFFF:FFF,FFFFFFFFFFFFF::FFF:FFFFFFFFFFFFF:FF:FFFFFFF:,FFFF,,,,FF:F:F:FFFFFFF,F:F::FFFFFFFF:FFF:,F,:F,FF:F,:::,FFF,:FF,F,FFFF
@A00881:241:HJW2NDRXX:1:2106:8440:13135 1:N:0:CGAGAGAA+GATTGGAG
ACTTGACCTACGGGGCGCAGCAGTGGGGAATATTGGTCAATGGGCGGGAGCCTGAACCAGCCAAGCCGCGTGGAGGAAGAAGGTACAGAGTATCGTAAACTCCTTTTGTCAGGGGATAAAAGACGGGATGCGTCCCGTCCTGCAGGTACCTGAAGAAAAAGCATCGGCTAACTCCGTGCCAGCAGCCGCGGTAATACGGAGGATGCGAGCGTTATCCGGATTGATTGGGTGTAAAGGGTGCGTCGGCCGC
+
,F:FFFFFF:FFFFFFF,FF:FFFFFFFFFF::FFFFFFFF:FFFFFFFFFFFFF:FF,FFFFFFFFFFFFFFFFFFF:FFFFF:F:FFFFFFF:FFFFFFFFFFFFFFF,FFF:::FFF,,FFFFFF:FF:FFF:FFFF,F,F:F:FFF:FFF:F::FF::FFF:FFF:FFF:F:FFFFF::F::FF:::F,FFF:::F:FFFFF:FFFFF,,FF:FFF:F,F:FFFFFFF::FF,F:,F:F,:FF,:,
@A00881:241:HJW2NDRXX:1:2106:15863:18286 1:N:0:CGAGAGAA+GATTGGAG
ACTTGACCTATGGGATGCAGCAGTGGGGAATATTGGGCAATGGAGGCAACTCTGACCCAGCAACGCCGCGTGAATGATGAAGGTCTTCGGATTGTAAAGTTCTTTTCTAAGGGAAGAAGAAAGTGACGGTACCTTAGGAATAAGCCTCGGCTAACTACTTGCCAGCAGCCGCGGTAATACGTAGGAGGCACGCGTTATCCGGAATGACTGGGCGTAAAGGGTGCGTAGTTGGTTTGGCAAGTTAGTCGCG
+
:F:FFFFFFF:FFFFF::FFFFFFFFF:FFFFFFFFFFFF:FFFFFFFFFFFFFFFFFFFFFFFFFFFFFFFFFFFFFFFFF:FFFFFFFFFF:FF:FFFFFFFFFFF:FFFFFFFFF::,FF:FFF:FFFF,:FFFF:FFFFF:::F:,F,FFF:FF,FFFFFFFFF:FFF:::FFFF:F,FF,FF:FF,FFFF:FFF:F,FFF,FFFF,FFFF,FFFFF:F,FFFF,FFFF,FF,:F,FFFFF,,,FF
@A00881:241:HJW2NDRXX:1:2106:26223:19664 1:N:0:CGAGAGAA+GATTGGAG
ACTTGAGCTATGGGGTGCAGCAGTGGGGGATATTGCGCAATGGGGGGAACCCTGAAGCAGCAACGCCGCGTGAAGGAAGAAGGTTTTCGGATTGTAAACTTCTTTTATGAATGACGAAGGAATGACGGTACTTAATGAATAAGCTCCGGCTAACTACGTGCCAGCAGCCGCGGTAATACGTAGGGAGCAAGCGTTGTCCGGAATTACTGGGTGTAAAGGGTGCGTAGGCTGCTAAAAAAGTCAGATCTGA
+
,FF,FF,,F,,F,:F,F,FFFF:FFF,FF:F:FFFFF:,FFF,FFF,F,:FF:,F,F,F:FFF,FFFFFFFFFFFF,FFFF,FF,F,FF:FFFFFFFFF:F,,FFFFF,F,,,FFF,F::FFFFFF:,FF:FFF:FFFFF:FF,F:F,F:FFF:FF:F,FFFF:F:F:,,FF,FF,:FF,,F,FF::F:FFFF,,:,FFF:F,,:FFF,,,::F,:F:,:FF:,F,FFF,FFF,F:,,F::F:,F:,:,,
@A00881:241:HJW2NDRXX:1:2107:32244:10081 1:N:0:CGAGAGAA+GATTGGAG
ACTTGACCTACGGGGGGCAGCAGTGGGGAATATTGGGCAATGGGCGCAAGCCTGACCCAGCGATGCCGCGTGAGGGAAGAAGGTTTTCGGATTGTAAACCTCTGTCTTTAGGGACGATAATGACGGTACCTAAGGAGGAAGCTCCGGCTAACTACGTGCCAGCAGCCGCGGGAATACGTAGGGAGTCAGCGTTATCCGGAATTACTGGGTGTCAAGGGCGTGTAGGCGGGACTTTAAGTCAGATGTGAAA
+
,,,FFFFFFFFF:FFFFFFFF:FFFFFF:FFFFFFFFFF:F::::FF,FFFFF:,FFFFFFFFFFFFFFFFFFFFF:FFFFFFF,FFFFFFFFFFFFFFFF:FFFFFFFF:FFFFF,F,:FFFFFFFF::FFFFF,FFF:FF:FF,FF,FFF:F::FF:FF:FF,FFFFF:,,FFF:FFF:,F,FF,FFF:FFFFF,,F,:::F,F:FFFFF::F::F,,,,F,,FFFFFFFFF::FFFF,FFFFF,FFF
@A00881:241:HJW2NDRXX:1:2108:19931:25927 1:N:0:CGAGAGAA+GATTGGAG
ACTTGACCTATGGGAGGCAGCAGTGAGGAATATTGGTCAATGGGCGAGAGCCTGAACCAGCCAAGTCGCGTGAGGGAAGACGGCCTTATGGGTTGTAAACCTCTTTCAGATGAGAGTAAAGGGTGCTACGCGTAGCACATTGCAAGTATCATCAGAAGAAGCATCGGCTAATTCCGTGCCAGCAGCCGCGGTACTACGGAAGATGCGAGCGTTATCCGGATTGATTGGGTTTCAAGGGTGCGTAGGCGGA
+
FFFFF:FFF:FFFFFFFFFFFFFFF,FFFFFFFFFFFFFFFFF:FFFFFFFFFFFFFFFFFFFFFFFFFF:FFFFFF,F:FFFFFFFF,FFFFFFFFF::FFFFFFFF:::FFFFF,F,FF,FFFFFFFFFFFFFF:F,,F,:FFFFFFFFFFFFFFFFFFF:FFFFFFFFFFFFFFFFFFFF:F::FFFFFFFF::,FFFFF:FFFFFFF:,::FF:,FFFFF,:FFFF,::,FF::FFF,,F:FF:,F
@A00881:241:HJW2NDRXX:1:2109:19379:9283 1:N:0:CGAGAGAA+GATTGGAG
ACTTGACCTATGGGGGGCAGCAGTGAGGAATATTGGTCAATGGGCGGGAGCCTGAACCAGCCAAGCCGCGTGGAGGAAGAAGGTACAGAGTATCGTAAACTCCTTTTGTCAGGGGATAAAAGACGGGATGCGTCCCGTCCTGAAGGTACCTGAAGAAAAAGCATCGGCTAACTCCGTGCCAGCAGCCGCGGTAATACGGAGGATGCGAGCGTTATCCGGATTTATTGGGTTTAAATGGTGCGTAGGCCGC
+
F:,FFFFFFF:FFFFFFFFFFFFFFFFFFFFFFFFFFFFFFFFFFFFFFFFFFFFFFFFFFFFFFFFFFFFFFFFFFFFFFFFFFFF,FFFFFFFFFFFFFFFFFFFFFFFFFFFF:::FF:FFFFFFFFFFFFFFFFFFFFFFFFFFFFFFF:FFF:,FFF:FFFFF:FF:FF:F,FF:FFF,FFF:FFFF:,FFFFFFFFFF:FFFFF,FF,,FFFFF,:F,:FFF:FFFFF,,F:FFFFF,F,FF:F
@A00881:241:HJW2NDRXX:1:2109:20907:18317 1:N:0:CGAGAGAA+GATTGGAG
ACTTGACCTATGGGATGCAGCAGTGGGGGATATTGCGCAATGGGGGGAACCCTGACGCAGCAACGCCGCGTGAAGGAAGAAGGTTTTCGGATCGTAAACTTCTTTAAGTGGGGAAGATAATGACGGTACCCACAGAATAAGCCACGGCTAACTACGTGCCAGCAGCCGCGGTAATACGTAGGTGGCAAGCGTTGTCCGGATTTACTGGGGGTAAAGGGCGGGTAGGCGGGAAGGTAAGTCAGATGTGAAA
+
FFFFFFFF:FFFFFFFFFFFFFFFFFFFF:F:FFFFFFFFFFFFFFFF:FFFFFFFFFFFFFFFFFFFFFF:FFFFFFFFFFF,:FFF:FFFFFFF:FFFFFFFFFFFFFFFFFF:FFFFFFFFFFFFFFFF:FFFFFFFF:FFFF:FFFFFFFF:FFFFFFFF::FFFFFF:FF,FFFFF::F:FF:FFF,FFFF:FFF:FF,:FFFF,F::FFFFFFF,F:F::FFF:FF:,FF,,FF,:F,F:F,:F
@A00881:241:HJW2NDRXX:1:2109:1380:30311 1:N:0:CGAGAGAA+GATTGGAG
ACTTGACCTATGGGATGCAGCAGTGGGGAATATTGGGCAATGGGCGCAAGCCTGACCCAGCAACGCCGCGTGAAGGAAGAAGGCTTTCGGGTTGTAAACTTCTTTTATGAGGGACGAAGGACGTGACGGTACCTCATGAATAAGCCACGGCTAACTACGTGCCAGCAGCCGCGGTAATACGTAGGTGGCGAGCGTTGTCCGGATTTAATGTGTGTAATGGGCGCGTAGGCGGGTAGGCAAGTCAGATGTG
+
:,:FFFFFFFFFFFFFFFFFFFFFFFFFFFFFF:FFFFFFFFFFFFF,FFFFFFFFFFFFFFFFFFFFFFFFFF,FFFFF,FF,FFFFF:FFFFFFFFFFFFFFFFFFFFFFFFF:FF:FF:FFFFFFFFFFFFFFFF:FFFFFFFF,FFFFFFFFFFFFFFFFFFFFF::FFFFFF:FF,FF,FFFFF::FF:FF:F,F:FFF:FF,FF:F:FF::,:F:FFFFF,,FFFF:FF::FFFF::FFFFF:F
@A00881:241:HJW2NDRXX:1:2110:3332:6104 1:N:0:CGAGAGAA+GATTGGAG
ACTTGACCTACGGGGGGCAGCAGTGGGGAATATTGGGCAATGGAGGCAACTCTGACCCAGCAACGCCGCGTGAATGATGAAGGTCTTCGGATTGTAAAGTTCTTTTCTAAGGGAAGAAGAAAGTGACGGTACCTTAGGAATAAGCCTCGGCTAACTACGTGCCAGCAGCCGCGGTAATACGTAGGAGGCAAGCGTTATCCGGAATGACTGGGCGTAAAGGGTGCGTAGGTGGTTTGGCAAGTTAGTAGCG
+
,:FFFFFFFFFFFFFFFFFFFFFFFFFFFFFFFFFFFFFFFFFFFFFFFFFFFFFFFFFFFFFFFFFFFFFFFFFFFFFFFFFFF:FFFFFFFFFFFFFFFFFFFFFFFFFFFFFFF:FFFF:FFFFFFFFFFF,FFFFFFF:FFF:F:FFFFF,FFFFF::FFFFFF,,FFFFF:FFFFFFF:::FFFF,FFFFFFF,FFFF,FFFF,FFFFFFFF:FFF:F:FFFFFFF,FFFFFF,FF:FF,F,F,F
@A00881:241:HJW2NDRXX:1:2110:1886:6887 1:N:0:CGAGAGAA+GATTGGAG
ACTTGACCTACGGGATGCAGCAGTGGGGAATATTGCACAATGGGGGAAACCCTGATGCAGCGACGCCGCGTGAGTGAAGAAGTATTTCGGTATGTAAAGCTCTATCAGCAGGGAAGATAATGACGGTACCTGAATAAGAAGCCCCGGCTAACTACGTGCCAGCAGCCGCGGTAATACGTAGGGGGCAAGCGTTATCCGGATTTACTGGGTGTAAAGGGTGCGTAGGTGGCATGGCAAGTCAGAAGTGAAA
+
FF:FFFFFFFFFFFFFFFFFFFFFFFFFFFFFFFFFFFFFFFFFFFFFFFFFFFFFFFFFFFFFFFFFFFFFFFFFFFFFFFFFFFFFFFFFFFFFFFFFFFFFFFFFFFFFFFFFFFFFFFFFFFFF:FFFFFFFFFFFFFFFFFFFFFFFFFFFF:FFFFFFFFFFF:FFFF,FFFFF:FFFFFF::FFFFFFFFFFFFFFFFFFFFFFFFFFFFFFFFFF:F:FFFFF,FFFF,FFF:FFFFFFFFF
@A00881:241:HJW2NDRXX:1:2110:32886:7373 1:N:0:CGAGAGAA+GATTGGAG
ACTTGACCTACGGGACGCAGCAGTGGGGAATATTGGGCAATGGGCGCAAGCCTGACCCAGCAACGCCGCGTGAGGGAAGAAGGCTTTCGGGTTGTAAACCTCTTTTACCAGGGACGAAGGACGTGACGGTACCTGGAGAAAAAGCAATGGCTAACTACGTGCCAGCAGCCGCGGTCAGACGTAGGTTGCGAGCGTTGTCCGGATTTACTGGGTGTACTGGGCGTGTAGGCGGACCGGCAAGTCAGTTGTG
+
:,FFF:FFFFFFFFFFFFFF:FFFFFFFFFFFFFFFFFFFFFFFFFFFFFFFFF:FFFFFFFFFF:FFFFFFFFFFF,FFFFFFFFFF:FFFFFFF:FFFFFFFFFFFFFFFFFFFF,FFFFFFF,FF,F,FFF,FFF,FF:,F:F,,FFFF,FFFF::F:FFF:FFFF,FFFF,FF,FFF::FF,F::FFFFF:FFF:FFFFFFFF,:FF,FF:F:,F:::F,F:,F:FF:F,,,F,F::FF,FF,FF,
@A00881:241:HJW2NDRXX:1:2110:2808:11365 1:N:0:CGAGAGAA+GATTGGAG
ACTTGACCTACGGGACGCAGCAGTCGGGAATATTGCGCAATGGAGGAAACTCTGACGCAGTGACGCCGCGTGCAGGAAGAAGGTCTTCGGATTGTAAACTGATTTAGATAGGGAAGAAGAAAGACAGTACCTATAGAATAAGCTCCGGCTAACTATGTGCCAGCAGCCGCGGTAATACATAGGGAGCAAGCGTTATCCGGATTTATTGGGTGTAAAGGGTGCGTAGACGGAGGAGCAAGTTAGTTGTGAA
+
FFFFFFFFFFFFFFFFFFFFFFFFFFFFF:FFFFFFFFFFFFFFFFFFFFFFFFFFFFFFFFFFFFFFFFFFFFFFFFFFFFFFFFFFFFFFFFFFFFFFFFFFFFFFFFFFFFFFFFFFFFFFFFFFFF::FFFFFFFFFFFFFFFFFFFFFFFFFFFFFFFFFFFFFF:FFFFFFFFFFFFFF:FFFFFFF,FFFFFFF:F:::FFF:FFFFF,FFFFFF:FFFFFFFF:FF:FFFF,FFFFFFFF:,
@A00881:241:HJW2NDRXX:1:2110:1371:12383 1:N:0:CGAGAGAA+GATTGGAG
ACTTGACCTACGGGGGGCAGCAGTGAGGAATATTGGTCAATGGACGCAAGTCTGAACCAGCCATGCCGCGTGCAGGAAGACGGCTCTATGAGTTGTAAACTGCTTTTGTACGAGGGTAATCGCAGGTACGCGTACCTGTTTGAAAGTATCGTACGAATAAGGATCGGCTAACTCCGTGCCAGCAGCCGCGGTAATACGGAGGATTCAAGCGTTCTCCGGAGTTATTGGGTTTAAAGGGTGCGTAGTCGGT
+
,:FFFFFFFF:FFFFFFFFF:FFFFFFFFFFFFFFFFFF:FFFFFF:FFFFFFFFFFF:FFFFFFFFFFFFFFFFFFFFFFFFFFFFFFFFFFFFF:FF:FFFFFFFFFF::FFFFFF:,FFFFFF:F:::FFF:FF:F:F::FFFF,:FFFFF:,F:FF:FF:::F:FFFF:F:,F:F:F:FF:FF:::,:F,FFF:FFFF::::,F:F:::,,:FFFF,F,F,::FFF::FF,FF::,:F:F,,,::,
@A00881:241:HJW2NDRXX:1:2110:3568:13683 1:N:0:CGAGAGAA+GATTGGAG
ACTTGACCTATGGGATGCAGCAGTGAGGAATATTGGTCAATGGGCGGGAGCCTGAACCAGCCAAGCCGCGTGGAGGAAGAAGGTACAGAGTATCGTAAACTCCTTTTGTCAGGGGATAAAAGACGGGATGCGTCCCGTCCTGAAGGTACCTGAAGAAAAAGCATCGGCTAACTCCGTGCCAGCAGCCGCGGTAATACGGAGGATGCGAGCGTTATCCGGATTTATTGGGTTTAAAGGGTGCGTAGGCCGC
+
FFFFFFFFFFFFFFFFFFFFFFFFFFFFF:FFFFFFFFFFFFFFFFFFFFFFFFFFFFFFFFFFFFFFFFFFFFFFFFFFFFFFFFFFFFFFFFFFF:FF:FF:FFFFFFFFFFFFFFFFFFFFFFF:FFFF:FF:FFFFFFFFFFFFFFFFFFFFFFFFFFFF:FFFFFFF:FF::FFFFFFFFFFF::FF:FF:FF:FFF:FF:F:::FF:,F:::F,,F::,FFFF:F:F:::FF::FFF:FF:FF:
@A00881:241:HJW2NDRXX:1:2110:2519:14121 1:N:0:CGAGAGAA+GATTGGAG
ACTTGACCTACGGGATGCAGCAGTGGGGGATATTGCACAATGGGGGGAACCCTGATGCAGCAACGCCGCGTGGGTGAAGGAGTGATTCGTCACGTAAAGCCCTATCAGCAGGGAAGAAGGAAGACGGTACCTGACTAAGAAGCCCCGGCTAACTACGTGCCAGCAGCCGCGGTAATACGTAGGGGGCGAGCGTTATCCGGAATTACTGGGTGTAAAGGGAGCGTAGCCGGCATAGCAAGTCTGGAGTGAA
+
FF:FFFFFFFFFFFFFFFFF:FFFFFFFFFFFFFFFFFFFFFFFFFFF,FFF:FFFFFFFF,FFFFFFFFFFFFFFFFFFFFFFFFFFFFFFFFF,FFFFFFFFFFF:FFFFFF,FF:FFF,FFFFFFFFFFFFFF:FFF,FFFFFFFFF:FFF:FFFFFFF:FFFFFFFFFF:,FFFFF,FFFF:FFF::F:F::::FF:,FF,F::FFFFFFFFFFFF:,:F::,F:::FFFFFF,FF:FFF,FF:::
@A00881:241:HJW2NDRXX:1:2110:4128:18568 1:N:0:CGAGAGAA+GATTGGAG
ACTTGACCTATGGGATGCACCAGTGAGGAATATTGGTCAATGGGCGCAAGCCTGAACCAGCCAAGTCGCGTGAGGGATGACGGCCCTACGGGTCGTAAACCTCTTTTGTCAGGGAACAAAAGCCGATATGTATATTGGTGTGAGTGTACCTGAAGAAAAAGCATCGGCTAACTCCGTGCCAGCAGCCGCGGTAATACGGAGGATGCGAGCGTTCTCCGGAGTTATTGGGTTTAAAGGGTGCGATGGCGGC
+
:FFFFFFFFFFFFFFFFFFFFFFFFFFFFFFF:FFFFFFF:FFFFFFFFFFFFFFFFFFFFFFFFFFFFFFFFFFFFFFFFFFF:FFFFFFFFFFFFFFFFFFFFFFFFFFFFFFF:FFFFFFFFFF,FFFFFF,FFFFFFFFFFFFFFF,FFFFFFFFFFFFFFFFFFFFFFFF::FFF,FF:FFFFFFFFF,FFFFFF:FF:FFF,FFF:F::FFFFF,:,:FFFFFFFF,:FFFFF:,F:F:F:F:F
@A00881:241:HJW2NDRXX:1:2110:4797:19382 1:N:0:CGAGAGAA+GATTGGAG
ACTTGACCTACGGGGCGCAGCAGTGAGGAATATTGGTCAATGGGCGGGAGCCTGAACCAGCCAAGCCGCGTGGAGGAAGAAGGTACAGAGTATCGTAAACTCCTTTTGTCAGGGGATAAAAGGCGGGATGCGTCCCGTCCCGAAGGTACCTGAAGAAAAAGCATCGGCTAACTCCGTGCCAGCAGCCGCGGTAATACGGAGGATGCGAGCGTTATCCGGATTTATTGGGTTTAAAGGGTGCGTAGGCCGC
+
FFFFFFFFFFFFFFFFFFFFFFFFFFFFFFFFFFFFFFFFFFFFFFFFFFFFFFFFFFFFFFFFFFFFFFFFFFFFFFFFFFFFFFFFFFFFFFFFF:FF:FFFFFFFFFFFFFFFF,FFFFFFFFFFFFF:FFFF:FFFFFF,FFFFFFFFFFFFFFFFFFFFFFFFFFFFFFFFFFFFFFFFFFFFFFFFFFF:FFFFFFFFF:FF:FFF,,FFFFFFFFF:FFFFFFFFFF,FFF:FFFF:FFFFFF
@A00881:241:HJW2NDRXX:1:2110:1732:19961 1:N:0:CGAGAGAA+GATTGGAG
ACTTGACCTACGGGATGCAGCAGTGGGGAATATTGGGCAATGGAGGCAACTCTGACCCAGCAACGCCGCGTGAATGATGAAGGTCTTCGGATTGTAAAGTTCTTTTCTAAGGGACGAAGAAAGTGACGGTACCTTAGGAATAAGCCTCGGCTAACTACGTGCCAGCCGCCGCGGTAATACGTAGGAGGCAAGCGTGATCCGGAATGACTGGGCGTCAAGGGTGCGGAGGTGGTTTGGCACGTTAGTAGCG
+
:FFFFFFFFFFFFF:FFF:FFFFFFFFFFFFF:FFFFF:F,FFFFFFFFFFFFFFFFFFFFF,FFFFFFFFFF,FFFFF,FFFF:FFFFFFF::FFFFF:FFF:FFFF,FFFF,,FFFFF:,FFFFFFFF:FF,,FF::,:FFF::FFFFF,:,FFFFFF:F:FFF,::FFFFFF,F:F,F,FFFFFFF,:FFFF,:,F:FF,FFF,:FFFFF:F,FFF:FF::::FF,FFF::FF::F:F:FFF:FF::
@A00881:241:HJW2NDRXX:1:2110:2709:23782 1:N:0:CGAGAGAA+GATTGGAG
ACTTGACCTATGGGATGCACCAGTGAGGAATATTGCACAATGGGGGAAACCCTGATGCAGCGACGCCGCGTGAGTGAAGAAGTATTTCGGTATGTAAAGCTCTATCAGCAGGGAAGAAAGTGACGGTACCTGAGTAAGAAGCCCCGGCTAACTACGTGCCAGCAGCCGCGGTAATACGTAGGGGGCAAGCGTTATCCGGAATTACTGGGTGTAAAGGGAGCGTAGACGGCGAGGCAAGTCTGAAGTGAAA
+
FFFFFFFFFFFFFFFFFFFFFFFFFFFFFFFFFFFFFFFFFFFFFFFFFFFFFFFFFFFFFFFFFFFFFFFFFFFFFFFFFFFFFFFFFFFFFFFFFFFFFFFFFFFFFFFFFFFFFFFFFFFFFFFFFFFFFFFFFFFFFFFFFFFFFFFFFFFFFFFFFFFFFFFFFFFFFFFFFFFFFFFFFFFFFFFFF,FF:FFF,FFFFFFFFFFFFFFFFFFFFFFFFFFFFFFFFFFF:FFFFFFFFFF:FF
@A00881:241:HJW2NDRXX:1:2110:3568:26678 1:N:0:CGAGAGAA+GATTGGAG
ACTTGACCTACGGGAGGCAGCAGTGAGGAATAGTGGTCAATGGAGGCAACTCTGACCCAGCACCGCCGCGTGAGCGATGAAGGTCTTCGGATTGTAAAGCTCTTTAAGTGGGGACGAAGAAAGTGACTGTACCCCCAGAATAAGCCTCGGCTAACTACGTGCCAGCAGCCGCGGGAATACGTAGGAGGCACGCGTTATCCGGAATGACTGGGCGTAACGGGGGCGTAGGTGGTTTGGCACGTTGGTGGCG
+
::FFFFFFFFFFFF:FFFFFF,FFFFFFFFFF,FFFFFFFFFFFFFFFFFFFFFFFFFFFFFFFF,FFFFFFFFFFFFFFF:FFF,FFFFF,,F:F,FF:F:FFFFFFFFFFFFFFFFFF,FFFFFFFFFFFFF,F:FFFFFFFFFFFFFFFFF,FFFFFF,FFFF:FFF,FFFFF,:F:FFFF:FFF,FFF,:FF,FFFFF,FFF,,:FFFF:,FF,,FF,FF:FFFFF:::F,,,,F,FF,F:F,,FF
@A00881:241:HJW2NDRXX:1:2110:4336:34178 1:N:0:CGAGAGAA+GATTGGAG
ACTTGACCTACGGGATGCAGCAGTCGGGAATTTTGCGCAATGGAGGGAACTCTGACGCAGTGACGCCGCGTGCAGGAAGAAGGTTTTCGGATTGTAAACTGCTTTAGACAGGGAAGAAAAAAGACAGTACCTGTAGAATAAGCTCCGGCTAACTACGTGCCAGCAGCCGCGGTAATACGTAGGGAGCGAGCGTTATCCGGATTTATTGGGTGTAAAGGGTGCGTAGACGGGGAAATAAGTTAGTTGTGAA
+
FFFFFFFFFFFFFFFFFFFFFFFFFFFFF,:FFFFFFF:FFFFFFFFFFFFFFFFFFFFFFFFFFFFFFFFFFFFFFFFFFFFFFFFFFFFFFFFFFFFFFFFFFFFFFFFFFF:FFFFF:FFFFFF:FFFFFFFFF,FFFFFFFFFFFFFFFFFFFFFFFFFFFFFFFFFFFFFFFFFFFFFFFFFFFFFFFF,FFFFFFFFF:FFFFFFFF:FFFFFFFFFF:FFFFFFFF:FFFFFFFFFFFFFFFF
@A00881:241:HJW2NDRXX:1:2111:1533:3208 1:N:0:CGAGAGAA+GATTGGAG
ACTTGACCTATGGGGTGCAGCAGTGGGGAATATTGGGCAATGGGCGCAAGCCTGACCCAGCAACGCCGCGTGAAGGAAGAAGGCTTTCGGGTTGTAAACTTCTTTTATGAGGGACGAAGGACGTGACGGTACCTCATGAATAAGCCACGGCTAACTACGTGCCAGCAGCCGCGGTAGTACGGAGGTGGCACGCGTTGTCCGGATTTACTGGGTGTAAGGGGGGCGTAGGCGGGGTGGCACGTCAGATGTG
+
,,FFFFFFFFFFFFFFFFFFF:FFFFF:FFFFFFFFFFF::FF:FFFFFFF:FFFFFFFFFFFF:F:FFFFFFFFFF,FFF,F::FFFFF:FFFFFFFFFFFFFFFFFF:FF:FFFF:FF,,,FF:FFFFFFFFF,FF::FFF,F,F,FF,FFF,FFF:FFF:FF:F:FFF:FF:,,FF,F,FFFFF:F:FFFFF,FFF,:FFF,F,:FF,FFF::F,F:F,F,,:F:FF:,FF,:::FF,F::F,,:F:
@A00881:241:HJW2NDRXX:1:2111:1913:3239 1:N:0:CGAGAGAA+GATTGGAG
ACTTGACCTATGGGATGCAGCAGTGAGGAATATTGGACAATGGCCGGAAGGCTGATCCAGCCATGCCGCGTGAGGGAATGAGGTCCTATGGATTGTAAACCTCTTTTCACGCAGGGCAATAAGGTCCACGAGGTGGACCGACGAGAGTATGCGTGGAATAAGCATCGGCTAACTCCGTGCCAGCAGCCGCGGTAATACGGAGGATGCGAGCGTTGTCCGGATTTATTGGGTTTAAAGGGTGCGTAGGCGG
+
:FFFFFFFFFFFFF:FFFFFFFFFFFFFFFFFFFFFFFFFFFFFFFFFFFFFFFFFFFFFFFFFFFFF:FFF,FFF:,FFFFFFFF:FFFFFFFFFFF:FFFFFFFFFFFFFFFFFFFFFFFFFFFFFFFFFFFFFFFF:FFFFFFFFFFFFFFFFFFF,FFFFFFFFFFFFFFF:FFFFFFFFFFFFF:FF:F::FF:FFFFFFFF:FF::F,FFFFFFFFF::,F:FF:FF,FFFF,:,FFFF:F:FF
@A00881:241:HJW2NDRXX:1:2111:1217:5415 1:N:0:CGAGAGAA+GATTGGAG
ACTTGACCTACGGGGCGCACCAGTGAGGAATATTGGTCAATGGGCGGGAGCCTGAACCAGCCAAGCCGCGTGGAGGAAGAAGGTACAGAGTATCGTAAACTCCTTTTGTCAGGGGATAAAAGGCGGGATGCGTCCCGTCCCGAAGGTACCTGAAGAAAAAGCATCGGCTAACTCCGTGCCAGCAGCCGCGGTAATACGGAGGATGCGAGCGTTATCCGGATTTATTGGGTTTCATGGGTGCGTAGGCCGC
+
::FFFFFFFFFFFFFFFFFFFFFFFFFFF:FFF,FFFFF:FFFFFFFFFFF:FFFFFFFFFFFFFFFFFFFFFFFFFFFFFFFF:FFFFFFFFFFFF,FFF:FF,FFFFFFFFFFFF,FFFFFFFFFFF:F:F:,FFFFFFF,FF:FFF,::FFFFF,FFFFF:FF:FF::F::FFFF:FFFFFF::FFFFFF:FFF:F::::,:FFF::F:,F:FF,FFFF:F:::F:F:FF:,FFF::F:,F:,F,FF
@A00881:241:HJW2NDRXX:1:2111:2230:7576 1:N:0:CGAGAGAA+GATTGGAG
ACTTGACCTATGGGGGGCAGCAGTCGAGAATCATTCACAATGGGGGGAACCCTGATGGTGCGACGCCGCGTGGGGGAGGAAGGTCTTCGGATTGTAAACCCCTGTCATGCAGGAGCAAGGCTGAAAAGTTGATAGTACTGCAAGAGGACGAGACGGCAAACTCTGTGCCAGCAGCCGCGGTAATACAGAGGTCTCAAGCGTTGTTCGGAATCACTGGGCGTAAAGGGTCCGTAGGCGGCGGGGCAAGTTG
+
,F:FFFFFFF:FFFFFFFFFFFFFFFFFFFFFFFFFFFFFFFFFFFFFFFFFFFFFFFFF:FFFFFF:FFFFFFFFFFFFFFFFFFFFFFF:FFFFFFFFFFFF::FFFFFFFFFF::FF:FFFF:F:FFFF:F:F:FF:::FFFFFF,F,FF:FFF,:,:FFFFFFFFF::FF:::FFFF::F:FF,FF:,FF::,FFFFFFFF:,F:F::F,F::F:,F::,:,::,,:F:,,,:F:FFF:::,:,FF
@A00881:241:HJW2NDRXX:1:2111:1823:18803 1:N:0:CGAGAGAA+GATTGGAG
ACTTGACCTATGGGGTGCAGCAGTGGGGGATATTGCGCAATGGGGGCAACCCTGACGCAGCAACGCCGCGTGAAGGAAGAAGGTCTTCGGATTGTAAACTTCTTTAAGTGGGGAAGATAATGACGGTACCCACAGAATAAGCCACGGCTAACTACGTGCCAGCAGCCGCGGTAATACGTAGGTGGCAAGCGTTGTCCGGATTTACTGGGTGTAAAGGGCGTGTAGGCGGGCCGGCAAGTCAGATGTGAAA
+
FFFFFFFFFFFFFFFFFFFFFFFFFFFFFFF,FFFFFFFFFFFFFFFFFFFFFFFFFFFFFFFFFFFFFFFFFFFFF:FFFFFFFFFFFFFFFFFFF:FFFFFFFFFFFFFFFFFFFFFFFFFFFFFFFFFFFF:FFFFFF:FF:FFFFFFFF:FFFFFFFFFFFFFFFFFF:FFFFFFFF,FFFFF:FF,::FFFFFFFFFFFFFFFFFFF,FF::FFFFF:FFFF,FFFFFFF:FFF:FFFFFF:FFF
@A00881:241:HJW2NDRXX:1:2111:2013:18912 1:N:0:CGAGAGAA+GATTGGAG
ACTTGACCTATGGGGTGCAGCAGTGGGGGATATTGCGCAATGGGGGCAACCCTGACGCAGCAACGCCGCGTGAAGGAAGAAGGTCTTCGGATTGTAAACTTCTTTAAGTGGGGAAGATAATGACGGTACCCACAGAATAAGCCACGGCTAACTACGTGCCAGCAGCCGCGGTAATACGTAGGTGGCAAGCGTTGTCCGGATTTACTGGGTGTAAAGGGCGTGTAGGCGGGCCGGCAAGTCAGATGTGAAA
+
FFFFFFFF:FFFFFFFFFFFFFFFFFFFFFF,FFFFFFFFFFFFFFFFFFFFFFFFFFFFFFFFFFFFFFFFFFFF:FFFFFFFFFFFFFFF:FFFFFFFFFFFFFFF:FFFFFFFFF:FFFFFFFFFFFFFFFFFFFF:FF::FFFFFFFFFFFFFFFFFFF:FFFFFFFFF:FFF:FFF:F:FFF:FFF::F:FFFF:FF::F:F:FFFFFFFFF:FFFFF:F,FFFFF,:FF:,:F:FF:FF:::::
@A00881:241:HJW2NDRXX:1:2111:1344:19977 1:N:0:CGAGAGAA+GATTGGAG
ACTTGACCTACGGGGCGCAGCAGTCGGGAATATTGCGCAATGGAGGGAACTCTGACGCAGTGACGCCGCGTGCAGGAAGAAGGTTTTCGGATTGTAAACTGCTTTAGACAGGGAAGAAAAAAATGACAGTACCTGTAGAATAAGCTCCGGCTAACTACGTGCCAGCAGCCGCGGTAATACGTAGGGAGCGAGCGTTATCCGGATTTACTGGGTGTAAAGGGCGCGTAGGCGGGCGTGCACGTCAGATGTG
+
FFFFFFFFF:FFF:FFFFFFFFF,FFFFF:FF,FFFFFFF,FFFF:FFFFFFFFFFFFFFFFFFFFFFFFFF:FFFFF:FFFFFFF::FFF:FFFF:FFFFFFFFFFF:FFFFF,FFFFFFF,FFFFFFFFFFFFFF:FFFFFFF:FFF,FFFFF:FFF:FF:FFFFFFFFFFFFF,FFFFFFFF,FFFFFFFFFFFFFFFF::F:,FFFF,:F:,FFFFF:FFFFF:FFFFF::F:F:,FF:::F:FF,
@A00881:241:HJW2NDRXX:1:2111:1533:22435 1:N:0:CGAGAGAA+GATTGGAG
ACTTGACCTATGGGGTGCAGCAGTGGGGAATATTGGACAATGGGCGAAAGCCTGATCCAGCGACGCCGCGTGAAGGAAGACGGTCTTCGGATTGTAAACTTCAGTGAGCAGGGACGAGAAAGGACGGTACCTGCAAAGCAAGCCACGGCTAACTACGTGCCAGCAGCCGCGGTAATACGTAGGTGGCGAGCGTTATCCGGAATTACTGGGTGTTAAGGGTGAGTAGGCGGGTATGACAGTCAGGTTTGAA
+
F:FFFFF:FFFFFFF:FFFF:FFFFF:FFFFFFFFFFFF:FFFF:FFFFFFFFFFFFFFFF:F:FF:FFFFFFFF:FFF:FFFFFFFFFFFFFF:FF:FFFFFFFF:F:FFFFFF:FFFFF:FFF:FFFF::FFFFF:FF,F::FFFFF:,FFFFFF:::::FFFFFFF,:FF:,FF:FF,:FFFF::FF::F::FFF:FFFF,,F::FFFF:,FF::FF:::F:,,:FF:,F::,,FF,FFFF:,,:FF
@A00881:241:HJW2NDRXX:1:2111:6117:24205 1:N:0:CGAGAGAA+GATTGGAG
ACTTGACCTATGGGAGGCAGCAGTGGGGAATATTGCACAATGGGGGGAACCCTGATGCAGCAACGCCGCGTGAGTGAAGAAGTATTTCGGTACGTAAAGCTCTATCAGCAGGGAAGAAGAGAGACGGTACCTGAATAAGAAGCCCCGGCTAACTACGTGCCAGCAGCCGCGGTAATACGTAGGGGGCAAGCGTTATCCGGATTTACTGGGTGTAAAGGGAGCGTAGGCGGTCGAACAAGTCAGATGTGAA
+
FFFFFF:FFFF:FFFFFFFFFFFFFFF:FFFFFFF:::,FFFFFFFF::FFFFFFFFFFF,FFFFFFFFF:FFF:FFFFFFFFFFFF:FFFFFFF:FFFFFFFFFFFFF:FF:FFFFFFFFFFFFFFFFFFFF:,FFFFFF::FFFF::F,,:::FFFFF:F,FFFFFF:FF,F,,,FFF::F:FFFFF:FFF:FFF:FFFFFFFFFFFFFFF:FFFF:,,FFFF:FF:,:::F,,FFFFFFF:FF:F:,
@A00881:241:HJW2NDRXX:1:2111:6008:25488 1:N:0:CGAGAGAA+GATTGGAG
ACTTGACCTACGGGGTGCAGCAGTGGGGAATATTGCACAATGGGGGAAACCCTGATGCAGCGACGCCGCGTGAGTGAAGAAGTATTTCGGTATGTAAAGCTCTATCAGCAGGGAAGAAAGAAGACGGTACCTGACTAAGAAGCCCCGGCTAACTACGTGCCAGCAGCCGCGGGAATACGTAGGGGGCAAGCGTTATCCGGATTTACTGGGTGTAAAGGGAGCGTAGACGGCAGGGCACGTCTGAAGTGAA
+
FFFFFFFFFFFFFFF:FFFFFFFFFFFFFF:FFFFFFF,FFFFFFFFFFFFFFFFF:F,FFFFFFFF,FFFFF:FFF:FF:FF,FFFFFFF,FFF:FFFFFF:FFFFFFFFF,FFFFFF:FFFFFFF:FFFFFFFF,FFFFFFFFFFFFF,FFF,FFFF:FFF::,FFF,,::FFFFFFF,,FFFFFFFFFF:FFFF,FFF,:FFFFFFFF:FFFFFFFF:,FFF,F:,FFF:FF,F,FFFFFF:FFFFF
@A00881:241:HJW2NDRXX:1:2111:1732:26162 1:N:0:CGAGAGAA+GATTGGAG
ACTTGACCTACGGGACGCAGCAGTGGGGAATATTGCGCAATGGAGGAAACTCTGACGCAGCAATGCCGCGTGAGTGAAGAAGGGATTCGTTCTGTAAAGCTCTGTTATCGGGGAAGAGTTGACGGTACCCGATGAGCAAGCCCCAGCCAACTACGTGCCAGCAGCTGCGGTAATACGTAGGGGGCGAGCGTTATCCGGATTTATTGGGCGTAAAGGGCACGCAGGCGGCTGTTTAGGTGTGATGTGAAAG
+
FFFFFFFFFFFFFFFFFFFFFFFFFFFFFFF,FFFFFFFFFFFFFFFFFFFFFFFFFFFFFFFFFFFFFFFFFFF:FFFFFFFFFFFFFFFFFFFFFFFFFFFFFFFFFFFFFFFFFFFFFFFFFFFFFFFFFFFFFFFFFFFFFFFFFFFFFFFFFFFFFFFFFFFFFFFFFFFF:FFF:FFFFF:FFFFFFFF,FFFF:FFFFFFF::FFFFFFFFFFFFFFFF:FFFFFFFFFFFFFFF:FFF,FF:
@A00881:241:HJW2NDRXX:1:2111:3495:29778 1:N:0:CGAGAGAA+GATTGGAG
ACTTGACCTATGGGATGCAGCAGTGGGGGATATTGGACAATGGGGGGAACCCTGATCCAGCGACGCCGCGTGAGGGAAGAAGGTTTTCGGATTGTAAACCTCTGTTGACGGAGAAAAAGATGATGGTATCCGTTAAGGAAGCCACGGCTAACTCCGTGCCAGCAGCCGCGGTAATACGTAGGTGGCGAGCGTTGTCCGGAATTACTGGGTGTAAAGGGAGCGTAGACGGCAGGGCAAGTCTGAAGTGAAA
+
::FFFFFFFFFFFFFFFFFFFFFFFFFFFFF,FFFFFFFFFFFFFFFFFFFF:FFFFFFFFFFF:FFFFFFFFFFFFFFFFFFFFFFFFFFFFFFFFFFFFFFFFFFFFFFF:FFFFFFFFFFFF:FFFFFFFFFFFFF,FFFFF:FFF,FF:,FFF::FFFFFFFFF:FFF:FFFFFFFFFFF::FFFFF:F:::F:::,FF:FFFFF:::,FF:F:::::,FF:FFFFF::F:F,FFFF:FFF:F:F:
@A00881:241:HJW2NDRXX:1:2111:7835:30373 1:N:0:CGAGAGAA+GATTGGAG
ACTTGACCTATGGGAGGCAGCAGTCGAGAATCATTCACAATGGGGGGAACCCTGATGGTGCGACGCCGCGTGGGGGAGGAAGGTCTTCGGATTGTAAACCCCTGTCATGCAGGAGCAAGGCGAAAGTTGATAGTACTGCAAGAGGAAGAGACGGCAAACTCTGTGCCAGCAGCCGCGGTAATACAGAGGTCTCAAGCGTTGTTCGGAATCACTGGGCGTAAAGGGTACGTAGGCGGCGGGGCACGTTGCG
+
,:FFFFFFFFFFFFFFFFFFFFFFFFFFFFFFFFFFFFFFFFFFFFFF:FFFFF:FFFFFFFFFFFFFFF:FFFFFFFFFFFFFFFFFFFFFFFFFFFFF:FFFFFFFFFFFFF:FFFFFFFFFFFF:FF::FF:FFFF:FFFFFF,FFFFFFFFF:FFFFFFFFFFF:,FFFF:FF:FFFFFFFF,:FF:FFFFFF:FF:FFFFFFFFFF:FF:F:FFF:F:FFFF:F,F::F:F::::F::,::FF,:
@A00881:241:HJW2NDRXX:1:2111:3251:30639 1:N:0:CGAGAGAA+GATTGGAG
ACTTGACCTACGGGAGGCAGCAGTGGGGAATATTGGGCAATGGGCGAAAGCCTGACCCAGCAACGCCGCGTGAAGGAAGAAGGTCTTCGGATTGTAAACTTCTTTTATGAGGGACGAAGGATGTGACGGTACCTCATGAATAAGCCACGGCTAACTACGTGCCAGCAGCCGCGGTAATACGTAGGTGGCAAGCGTTATCCGGATTTACTGGGTGTCAAGGGCGCGTAGGCGGGCGTGCAAGTCAGATGTG
+
::FFFFFFFFFFFFFFFFFFFFFFFFFFFF,FFFFFFFFFFFFFFFFFFFFFFFFFFFFFFFFFFFFFFFFFFFFFFFFFFFFFFFFFFFF,FFFFFFFFFFFF:FFFFFFFFFFFFFFF:FFFFFFFFF:FFFFFFFF,FFFFFFFFFFFF:F:FFFFFFFFFFF:FFFFFFFFF:FFFFFFFFFFFFF,FFFFF:F:FFFFFFF,,,FFFF:F,:::,FFFF:F,FFFF:FFFFFFF,FFF:FF,FF:
@A00881:241:HJW2NDRXX:1:2112:7826:3145 1:N:0:CGAGAGAA+GATTGGAG
ACTTGACCTACGGGATGCAGCAGTGGGGAATATTGCACAATGGGGGGAACCCTGATGCAGCGACGCCGCGTGAAGGAAGAAGTATCTCGGTATGTAAACTTCTATCAGCAGGGAAGAAAATGACGGTACCCAAGGAATAAGCCCCGGCTAACTACGTGCCAGCAGCCGCGGTAATACGTAGGGGGCAAGCGTTGTCCGGAATGACTGGGCGTAAAGGGAGTGTAGGTGGTTTGATAAGTTAGATGTGTAA
+
FFFFFFFFFFFFFFFFFFFFFFFFFFFFFFFFFFFFFFFFFFFFFFFFFFFFFFFFFFFFFFFFFFFFFFFFFFFFFFFFFFFFFFFFFFFFFFFFFFFFFFF:FFFFFFFFFFFFF:F:FF:FFFFFFFF:F,FF,FFFFFFFFFFFFFFF:FFFFFFF,FFFFFFFF,FFFFFFFFFFFFFFFFF:FFFFFF:FFFFF:FFFF,FFFFFF,FFFFF:FFF:FF,FFF::FFFFFFF::FF:FF:F:,F
@A00881:241:HJW2NDRXX:1:2112:1353:3458 1:N:0:CGAGAGAA+GATTGGAG
ACTTGACCTATGGGAGGCAGCAGTGAGGAATATTGGTCAATGGGCGGGAGCCTGTACCAGCCAAGCCGCGTGGAGGAAGAAGGTACAGAGTATCGTAATCTCCTTTTGTCGGGGGAGAAAAGACGGGATGCGTCCCGTCCTGAAGGTACCTGAAGAAAAAGCATCGGCTAACTCCGTGCCAGCGGCCGCGGTAATACGGAGGATGCGAGCGTTATCCGGATTGATTGGGTTTTAAGGGTGCGTAGGCGGC
+
:FFFFFFFFFFF:F:FFFFFF:F:FFFFFFFFFFFFFF::,FFF:FF,FFF,FF,,FFFF:FFFFFFF:FFFFFFFFFF:FF:FF:F::F:FFFFFF,,:F:,:FFFFF:,FFF:F,:F,F:,FFF:::,:FFF,FF:F,F:F::FFFFF::FF:F,F:,FFFF:F::F,F,F:,:F:F,F:F,FF,,:::FF,:FF:F:F,F:FF:,F,:,F,:,F:FF,:,::,F::F,F,,F,:::,::,F,,,,:F
@A00881:241:HJW2NDRXX:1:2112:1796:13777 1:N:0:CGAGAGAA+GATTGGAG
ACTTGACCTACGGGGTGCAGCAGTGAGGAATATTGGTCAATGGGCGGGAGCCTGAACCAGCCAAGTCGCGTGAGGGAAGACGGCCCTATGGGTTGTAAACCTCTTTTGCCGGGGAGCAAAGCGCCGCACGTGTGCGGTCTGGAGAGTACCCGGAGAAAAAGCATCGGCTAACTCCGTGCCAGCAGCCGCGGTACTACGGAGGCTGCGAGCGTTATCCGGATTTATGGGGTGTAATGGGTGCGTAGGCGGT
+
::FFFFFFFF:FFFFFFFFFFFF:FFFFFFFFFFFFFF:F:FFFFFFFFFFFFFF:FFFF:FFFFFFFF:FFFFFFF:FFFF:F:FFFFFFFFFFFF:FFF:F:FFFFFFFFF:FFF,F::FFF,:F::FF:F:F:FF,F::FFFFF:FFF:FFF:FFFF::,,FFFFFFFFFFFFFFFF,:,FFFFFFFF,FFFF::F::,,F,FFFF:FFF::FFF::F:,FF,,FFF,:,,:,FF::F:,,:::FFF
@A00881:241:HJW2NDRXX:1:2112:2013:15436 1:N:0:CGAGAGAA+GATTGGAG
ACTTGACCTATGGGACGCAGCAGTCGGGAATATTGCGCAATGGAGGGAACTCTGACGCAGTGACGCCGCGTATAGGAAGAAGGTTTTCGGATTGTAAACTATTGTCGTTAGGGAAGAAAAAGACAGTACCGAAGGAGGAAGCTCCGGCTAACTATGTGCCAGCAGCCGCGGTAATACATAGGGAGCAAGCGTGATCCGGAATTATTGGGAGTCAAGGGTGCGTAGACGGGAAGACAAGTTAGTTGTGACA
+
FF:FFFF:,FFFFFF:F:FFFFFFF,FFFF,FFFFFFF,F:FFFFFFFFFFFFFFF:F,FFF:FFFFFFFFF:FFFFFFFFFFFFFFFFFF:F:FFFFFF,:FFFFFF,FFFFFFFFF,F,F,:FFF:FF:F,F:FFFFF:FF:FFFF,FFF:FFFFFFFFFFF:F:F:,FFFFFF,,F,FFFFFFFFFFFF,FFFFFFF,:F,,,FFF,FF,,:F,FF::::FF,,FF:FF:F:FFF,:FFFF,:::,,
@A00881:241:HJW2NDRXX:1:2112:1118:25629 1:N:0:CGAGAGAA+GATTGGAG
ACTTGACCTATGGGGTGCAGCAGTGGGGAATATTGCACAATGGGGGAAACCCTGATGCAGCGACGCCGCGTGAGTGAAGAAGTATTTCGGTATGTAAAGCTCTATCAGCAGGGAAGAAAATGACGGTACCTGACTAAGAAGCCCCGGCTAACTACGTGCCAGCAGCCGCGGTAATACGTAGGGGGCAAGCGTTATCCGGATTTACTGGGTGTAAAGGGAGCGTAGACGGTGATGCAAGTCTGACGTGAAA
+
FFFFFFFFFFFFFFFFFFFFFFF:FFFFFFFFFFFFFFFFFFFFFFFFF:FFFFFFFFFFFFFFFFFFFFFFFFFFFFFFFFFFF:FFFFFF:FFFFFFFFFFFFFFFFFFFFFFFFF:F:FFFFFF:F:F:FFFFFFF:F,FFFFFFFFFFF,FFFF,FFF:FFFF:F:F,:F:F:FFFFFFFFFFFF,FFF:F:FF:FFFFFFF:FF,FF:FF:FF,:::F:::FF,,F:::::,::FF:,,FF:::F
@A00881:241:HJW2NDRXX:1:2112:4010:33238 1:N:0:CGAGAGAA+GATTGGAG
ACTTGACCTATGGGAGGCACCAGTGGGGAATATTGCGCAATGGGGGGAACCCTGACGCAGCAACGCCGCGTGAAGGAAGAAGGTTTTCGGATTGTAAACTTCAGCAAGCAGGGACGAGAAGAAGACGGTACCTGAACAAAAGCCACGGCTAACTACGTGCCAGCAGCCGCGGTGATACGTAGGTGGCGAGCGTTGTCCGGATTTACTGGGTGTAAAGGGCGCGTAGGCGGGCGCTTAAGTCAGGCGTGAA
+
FFFFFFFFFFFFFFFFFFFFF:FFFFFFFFF,FFFFFFFFFFFFFFFFFFFFFFFFFFFFFFFFFFFFFFFFFFFFFFFFFFFFFFFFFFFFFFFFFFFFFFFFFFFFFFFFFFFFFFFFFFFFFFFFFFFFFFFFFFFFFFFFFFFFFFFFFFFFFFFFFFFFFFFFFFFFF:FFFF:FFFFFFFFFFFFFFFFFFF:FFFFFFFFFFFFF,FF,FFFFFFFFF:,FF:FFF:FFFF:FFFFFF:FFFF
@A00881:241:HJW2NDRXX:1:2112:2166:34272 1:N:0:CGAGAGAA+GATTGGAG
ACTTGACCTACGGGATGCACCAGTGGGGGATATTGGACAATGGGGGAAACCCTGATCCAGCGATGCCGCGTGAGGGAAGAAGGTTTTCGGATTGTAAACCTCTGGGGAGGGGGACGATAATGACGGTACCCCTTTAGGAAGCCACGGCTAACTACGTGCCAGCAGCCGCGGTCATACGTAGGTGGCAAGCGTTATCCGGATTTACTGGGTGTAAAGGGCGTGTAGGCGGGCTTGCAAGTCAGATGTGAAA
+
FFFFFFFFFFFFFFFFFFFFFFFFFFFFFFFFFFFFFFFFFFFFFFFFFF:FFFFFFFFFFFFFFFFFFFFFFFFFFFFFFFFFFFFFFF:FFFFFFFFFFF,F,FFFFFFFF:FFFFF,FFFFFFFFFF,FF,FF:FFF:F:FFFFFFFFF:FFFFFFFFFF,F:FFFFF:,F::FFFFFFF:FFF:FFF,FFFF:FF:FFF,,:FFFFFFFFFFFFF:::,F::,FFF:FF:FFF:::FFF:::FF,,
@A00881:241:HJW2NDRXX:1:2112:1344:35884 1:N:0:CGAGAGAA+GATTGGAG
ACTTGACCTATGGGGTGCACCAGTGAGGAATATTGGTCAATGGGCTAAGGCCTGAACCAGCCAAGTCGCGTGAGGGAAGACGGTCCTATGGATTGTAAACCTCTTTTGTCGGGGAGCAACGAGGCCACGTGTGGCCGAAGTGAGAGTACCCGAAGAAAAAGCATCGGCTAACTCCGTGCCAGCAGCCGCGGTAATACGGAGGATGCGAGCGTTATCCGGATTTATTGTGTGTAAAGGGCGTGTATGCGGG
+
FFFFFFFFFFFFFFFFFFFFFFFFFFFFFFFFFFFFFFFFFFFFFFFFFFFFFFFFFFFFFFFFFFFFFFFFFFFFFFFFFFFFFFFFFFFFFFFFF:FFFFF:FFFFFFFFFFFFFFFFFFFFFFFFFFFFFFFFFFFFFF:F,FFFFFFFFFFFFFFFFFFFFF:FFFFFFFFFFFFFFFFFFFFFFFFFFFFFF:FFF:F::FFF:FF,FFFFF:FFFFF::F:,FF:F:F,FFFFFFFFF,FFFF:
@A00881:241:HJW2NDRXX:1:2113:4010:1141 1:N:0:CGAGAGAA+GATTGGAG
ACTTGACCTACGGGAGGCACCAGTGAGGAATATTGGTCAATGGGCGGGAGCCTGAACCAGCCAAGCCGCGTGGAGGAAGAAGGTACAGAGTATCGTAAACTCCTTTTGTCAGGGGATAAAAGACGGGATGCGTCCCGTCCTGAAGGTACCTGAAGAAAAAGCATCGGCTAACTCCGTGCCAGCAGCCGCGGTAATACGGAGGATGCGAGCATTATCCGGATTTATTGGGTTTAAAGGGTGCGTAGGCCGC
+
FFFFFFFFFFFFFFFFFFFFF:FFFFFFFFFFFFFFFFFFFFFFFFFFFFFFFFFFFFFFFFFFFFFFFFFFFFFFFFFFFFFFFFFFFFFFFFFFFFFFFFFFFFFFF:FFFFFFFFFFFFFFFFFFFFFFFFFFFFFFFFFFFFFFFFFFFFFFFFFF:FF:FFFFFFFFFFFFFFFFFFFFFFF:FFFFF,FFFFFFFFFFFF::FF:,:,FFFFF,:FF:F,FF:F,FFFFFFFF:F:FF:FFF::
@A00881:241:HJW2NDRXX:1:2113:4200:1470 1:N:0:CGAGAGAA+GATTGGAG
ACTTGACCTATGGGATGCAGCAGTGGGGAATATTGGGCAATGGGCGCAAGCCTGACCCAGCAATGCCGCGTGAGAGAAGAAGGTTTTCGGATTGTAAATCTCTGTCCTAAGGGAAGAAAGATGACGGTACCTTAGGAGGAAGCCCCGGCTAACTACGTGCCAGCCGCCGCGGTAATACGTAGGGGGCACGCGTTGTCCGGAATTAATTGGCGTAAAGGGCGCGTAGGCGGCCGGCTCAGTCTTGTGTGAA
+
,F,FFFF:F:FFFF:FFFFF:FFFFF:FF:FFF:FFFF:FFFFFFFFFFF:FFFF,FFFF:FFFFFFFFFFFFFFFFFFFFFFF::F:FFFFFFFF:FFFFF:,FFFF::FFFFFFFF:FFFF:FFFFFFFF,,F:FFFF,FFFFF:F:FFF:::FFFFF:,FFFFFF::FF,,F,,FFF,FF::F::,F:FFFF,:,F:F,F,,,F:F,F::F,FF,:,F:FFFFFF:,::FFF:,F:F:FFFFFFF:,
@A00881:241:HJW2NDRXX:1:2113:3332:3004 1:N:0:CGAGAGAA+GATTGGAG
ACTTGACCTACGGGATGCACCAGTGAGGAATATTGGTCAATGGGCGGGAGCCTGAACCAGCCAAGCCGCGTGGAGGAAGAAGGTACAGAGTATCGTAAACTCCTTTTGTCAGGGGATAAAAGACGGGATGCGTCCCGTCCTGAAGGTACCTGAAGAAAAAGCATCGGCTAACTCCGTGCCAGCAGCCGCGGTAATACGGAGGATGCGAGCGTTATCCGGATTTATTGGGTTTAAAGGGTGCGTAGGCCGC
+
FFFFFFFFFFFFFFFFFFFFFFFFFFFFFFFFFFFFFFFFFFFFFFFFFFFFFFFFFFFFFFFFFFFFFFFFFFFFFFFFFFFFFFFFFFFFFFFFFFFFFFFFFFFFFFFFFFFFFFFFFFF:FFFFFFFFFFFFFFFFFFF,FFFFFFF::FFFFFFFFFFF::FFFFFFFFFFF:FFFFFFFFFFFFFF,:F:FFFF:FFFFFFFFFFF,FFF::FFFFFFFF:,:F:FFF,F:F:,FF:FFF:FF:
@A00881:241:HJW2NDRXX:1:2113:7247:6183 1:N:0:CGAGAGAA+GATTGGAG
ACTTGACCTACGGGGGGCACCAGTGGGGAATATTGCACAATGGGGGAAACCCTGATGCAGCGACGCCGCGTGAGTGAAGAAGTATTTCGGTATGTAAAGCTCTTTAAGTGGGGACGAAGAAAGTGACTGTACCCACAGAATAAGCCTCGGCTAACTACGTGCCAGCAGCCGCGGTACTACGTAGGAGGCAAGCGTTATCCGGAATGACTGGGCGTAAAGGGTGCGTCGGTGGTTTGGCAAGTTAGTAGCG
+
FFFFFFFFFFFFFFFFFFFFFFFFFFFFFFFFFFFFFFFFFFFFFFFFFFFFFFFFFFFFFFFFFFFF:FFFFFFFFFFFFFFFFFFFFFFFFFFFFFFFFFFFFFFFFFFFFFFFFFFFFFFFFFFFFFFFFFFFFFF:F:FF:FFFFFFFFFFFFFFFFFFFFFFFFFFFFF:F,FFFFFFFFFFFFFFF:FFFFFFFF:F:FFFFF:,FFFFFFFFFFF:FFF,F:FFFF::F::FFFFFFF:FF::
@A00881:241:HJW2NDRXX:1:2113:4218:6762 1:N:0:CGAGAGAA+GATTGGAG
ACTTGACCTACGGGAGGCAGCAGTGGGGAATATTGCACAATGGGCGCAAGCCTGATGCAGCCATGCCGCGTGTATGAAGAAGGCCTTCGGGTTGTAAAGTACTTTCAGCGGGGAGGAAGGGAGTAAAGTTAATACCTTTGCTCATTGACGTTACCCGCAGAAGAAGCACCGGCTAACTCCGTGCCAGCAGCCGCGGTAATACGGAGGGTGCAAGCGTTAATCGGAATTACTGGGCGTAATGCGCACGCAG
+
FFFFFFFFFFFFFFFFFFFFFFFFFFFFF:FFFFFFFFFFFFFFFFFFFFFFFFFFFFFFFFFFFFFFFFFF:FFFFFFFFFFFFFFFFFFFFFFFFFFF:FFFFFFFFFFFFFFFFFFFFFFFFFFFFFFFFFF:FFFFFFFFFFFFFFFFFFFFFFFF,FFFFFFFFFFFFFFFFFFFFFFFFFFFFFFFFFFFF:FFFFFFFFFFFFFFFFFFFFFFFFFFF,FFFFFFFFFFFFF,FFFFFFFF,F
@A00881:241:HJW2NDRXX:1:2113:5330:10222 1:N:0:CGAGAGAA+GATTGGAG
ACTTGACCTATGGGGGGCACCAGTGGGGAATATTGCACAATGGGGGGAACCCTGATGCAGCGACGCCGCGTGAAGGAAGAAGTATCTCGGTATGTAAACTTCTATCAGCAGGGAAGAAAATGACGGTACCTGACTAAGAAGCCCCGGCTAACTACGTGCCAGCAGCCGCGGTAATACGTAGGGGGCAAGCGTTATCCGGATTTACTGGGTGTAAAGGGAGCGTAGACGGAAGAGCAAGTCTGATGTGAAA
+
FFFFFFFFFFFFFFFFFF:FFFFFFFFFFFFFFFFFFFFFFFFFFFFF,FFFFFFFFFFFFFFFFFFFFFFFFFFFFFFFFFFFFFFFFFFFFFFFFFFFFFFFFFFFFFFFFFFFFFFFFFFFFFFFFFFFFFFFFF:F:FFFFFFFF:FFFFFFFFFFFF:,FFFFFFFFF,FFFFFFFFFFFFFFFFF,FFFFFFFFFF:FFFFFFFF,,F,:FFFFF:FFFF,F::FFF:,F::F:FFFFFFF:FF
@A00881:241:HJW2NDRXX:1:2113:28266:15687 1:N:0:CGAGAGAA+GATTGGAG
ACTTGACCTACGGGATGCAGCAGTGAGGAATATTGGTCAATGGGCGGGAGCCTGAACCAGACAAGTCGCGTGAGGGAACACGGCCCTATGGGTTGTAAACCTCTTTTGCCGGGGAGCAAAGCGCCGCACGGGTGCGGTCTGCAGAGAACCCGGAGAAAAAGAATCGCCAAACTCAGTGCCCGCAGCCGCGGTAAAACGTAGGATGCGAGCGTTATCCGAAGTGCTTGGGATTGTTCGGTGCGTAGGGCGT
+
,,:FFFF,F:FF,FF,:FFFFF,FFF:FFFF:FF:FFFFFF:FFFF,,,F:F,:F:,FF:,,FF::F,FF:FF:F,F:,F,F:FFF:FF,FFF:FFF:F::FFFF:F,,,:FF,F:F,F:,,FF,F,F,F,::FFFFFFFF,,F,F,F:FFF,,,F,F,FF,:FFF,,,,:FF,,FF,,,,:FF,F,FFFFFF,,::FFFFF,,FF:FFF:,:F:F,:,:,F:F::::,:,F,,F,:,FF::F,,,,:,F
@A00881:241:HJW2NDRXX:1:2113:8223:21934 1:N:0:CGAGAGAA+GATTGGAG
ACTTGACCTACGGGGGGCAGCAGTGGGGGATATTGCACAATGGAGGGAACTCTGATGCAGCGATGCCGCGTGAGGGAAGAAGGTTTTCGGATTTTAAACCTCTGTGGAGCTGGACGATAATTACGGTACCGCTCAAGGAAGCAACGTCTCACTACTTGCAAGCAGCCGAGGTACTACGTAGGTGGCGAGCGTTGTCCGGAATTACTGTGTGTAAAGGGAGAGTAGGCGGGAATGCAAGTCAGAAGTGAAA
+
,,FFFFFFFFFFFFFFFFFFFFFFF,FF,FFFFFFFFFFFFFFF,F,F:F,FFFF,,FFFF,F:F,,FFFFFF:FFFFFFFFF,,:F,FFF,F,FF:FFFF,::F,:F,,,FF:,:F:FFF,F,,F,FFF,FFFFF:F,F,F,:FF,FF,F,:FF,,::,FF,,:FF:,:,FF,FFF,:F,F:,:FFF,F:F,,F::F,,,FFFF,F,F,FFFF,,FF:,,,F:FFFFFFFF::F,FF,F:F,::,F,:F
@A00881:241:HJW2NDRXX:1:2113:6497:25520 1:N:0:CGAGAGAA+GATTGGAG
ACTTGACCTATGGGAGGCACCAGTGGGGAATATTGGGCAATGGGCGCAAGCCTGACCCAGCAACGCCGCGTGAAGGAAGAAGGCTTTCGGGTTGTAAACTTCTTTTATGAGGGACGAAGGACGTGACGGTACCTCATGAATAAGCCACGGCTAACTACGTGCCAGCAGCCGCGGTAATACGTAGGTGGCGAGCGTTGTCCGGATTTACTGGGTGTAAAGGGCGCGTAGGCGGGCAGGCAAGTCAGATGTG
+
FFFFFFFFFFFFFFFFFFFFFFFFFFFFFFFFFFFFFF:FFFFFFFFFFFFFFFFFFFFFFFFFFFFFFFFFFFFFFFFFFFFFFFFFFFFFFFFFFFFFFFFFFFFFFFFFFFFFFFFFFFFFFFFFFFFFFFFFFFFFFF,FFFFFFFFFFFFFFFFFFFFFFFFFFFFFFFFF:FFF::,FFFFFFF:FFFFFFFFFFFFFFFF,:FFFFFFFF:FFFFFF:FFFFFF:FFFFFFFF:F:FFFFFFF
@A00881:241:HJW2NDRXX:1:2113:31241:34021 1:N:0:CGAGAGAA+GATTGGAG
ACTTGACCTACGGGATGCAGCAGTGAGGAATATTGGTCAATGGGCGGGAGCCTGAACCAGCCAAGCCGCGTGGAGGAAGAAGGTACAGAGTATCGTAAACTCCTTTTGTCAGGGGATAAAAGCCGGGATGCGTCCCGTCCCGAAGGTACCTGAAGAAAAAGCTTCTGCTAACTCCGTTCCAGCACCAGCGGTAATACGCAGGATGCGACCTTTAACCGGATTTATTGGGTTTAAAGCGTGCTAACGCCCC
+
,FF:FF:FFFFFFFFFFFF:FFFFFFFFFFFFFFFFFFFFF:FFF:FFFFFFFFFFFFFFFFFFFFFFF:,FFFFF:F:,FFFFFFF,:,F:F:FFFFFFF:FFFFF,FFF,FFFF,F:FFF,F:FFFF,F:FFFFFFFFF,FF:FFFFFFFFF,F:FF:F,,:::FF,FFFFF,,,,F,:,FF,F,:::F,FF,F,,,F,,,F,FF:,F:F,,,F,:,FFFFF:FF,:F,F:F::,,FF,,,F,FF,FF
@A00881:241:HJW2NDRXX:1:2114:28754:15969 1:N:0:CGAGAGAA+GATTGGAG
ACTTGACCTATGGGAGGCAGCAGTCGAGAATCATTCACAATGGGGGGAACCCTGATGGTGCGACGCCGCGTGGGGGAGGAAGGTCTTCGGATTGTAAACCCCTGTCATGCAGGAGCAAGGCTGAGAAGTTGATAGTACTGCAAGAGGAAGAGACGGCAAACTCTGTGCCAGCAGCCGCGGTAATACAGAGGTCTCAAGCGTTGTTCGGAATCACTGGGCGTAAAGGGTACGTAGGCGGCGGGGCAAGTTG
+
::FFFFFFFFFFFFFFFFFFFFFFFFFFFFFF:FFFFFFFFFFFFFFF,FFFFF:FFFFFFFFFFFFFFFFFFFFFFFFFFFFF:FFFFFFFFFFF,FFFFF::FFFFF:FFFFFF,F:FFFFFFF:,FFFFFFFFFFFFFFFFF:FF,FFFFFFFFF:FFFFFF:FFFF:FFFFFFFFFFF,FFF,,FFFFFF:,FFFFFFFFF,FFF:FFF:FFFF:FFFFFFFFF,F::FFFFF:FFFFFFFF,:F,
@A00881:241:HJW2NDRXX:1:2124:15754:30311 1:N:0:CGAGAGAA+GATTGGAG
ACTTGACCTATGGGGGGCAGCAGTGGGGAATATTGGGCAATGGGCGCAAGCCTGACCCAGCAACGCCGCGTGAGGGAAGAAGGCTTTCGGGTTGTAAACCTCTTTTACCAGGGACGAAGGACGTGACGGTACCTGAAGAAAAAGCATCGGCTAACTCCGTGCCAGCAGCCGCGGTAATACGGAGGATGCGAGCGTTATCCGGATTTATTGGGTTTAAAGGGTGCGTAGGCCGCGTCTTCAGTCAGCCGTC
+
FF:FFFFFFFFFFFFFFFFFFFFFFFFFFFFFFFFFFFFFFFFFFFFFFFFFFFFFFFFFFF,FFFFFFFFFFFFF::FFFFFFF:FFFFFFFFFFFFFF:FFFFFFFFFFFFFFFFF:F:FFFF:FFFF::FF:F:FFFFFFFFFFFFFFFF:::FFFF:FF:FFFFFFF:F,::,FFFF::FFF:FF,::F::F,::F:F:,FF:F:F,FF:,:F::,,F:::::FF,:F,F::::,,:F:,:,F:,,
@A00881:241:HJW2NDRXX:1:2125:22101:28401 1:N:0:CGAGAGAA+GATTGGAG
ACTTGACCTATGGGAGGCACCAGTGGGGAATATTGGGCAATGGGCGAAAGCCTGACCCAGCAACGCCGCGTGAGGGAAGAAGGGTTTCGGCTCGTAAACCTCTGTCCTAAGGGACGAAGTTTTGACGGTACCTTAGGAGAAAGCTCCGGCTAACTACGTGCCAGCAGCCGCGGTAATACGTAGGGAGCGAGCGTTGTCCGGAATTACTGGGTGTAAAGGGAGCGTAGGCGGGAAGGCAAGTTGGATGTGA
+
FFFFFFFFFFFFFFFFFFFFFFFFFFFFFFFFFFFFFFFFF,FFFFFFFFFFFFFFFFFFFF:FFFFFFFFF:FFFFFFFFFFFFFFFFFFFFFFFFFFFFFFFFFFFFFFFFFFFFFFFFFFFFFFFFFFF,FFFFFFFFF:FFFFFFFFF:FFFFFFFFFFFFF:F:FFFFFFFF:FFFF:FFFF:F::FFFFF:F,FF:FFFF:FFFFF:F,FFFFFF::,,:FFFFF::,FFF,F,FF:,FF:::,
@A00881:241:HJW2NDRXX:1:2125:30779:33098 1:N:0:CGAGAGAA+GATTGGAG
ACTTGACCTACGGGGTGCACCAGTGAGGAATATTGGTCAATGGGCGGGAGCCTGAACCAGCCAAGCCGCGTGGAGGAGGAAGGTACAGAGTATCGTAAACTCCTTTTGTCAGGGGATAAAAGGCGGGATGCGTCCCGTCCCGAAGGTACCTGAAGAAAAAGCATCGGCTAACTCCGTGCCAGCAGCCGCGGTAATACGGAGGATGCGAGCGTTATCCGGATTTATTGGGTTTAAAGGGTGCGTAGGCCGC
+
FFFFFFFFFFFFFFFFFFFFFFFFFFFFFFFFFFFFFFFFFFFFFFFFFFFFFFFFFFFFFFFFFFF:FFFFFFFFFFFFFFFFFFFFFFFFFFFFFFFFFFFFFFFFFFFFFFF:FFFFFFFFFFFFFFFFFFFFFFFFF:F,FF:FFFFF:FFFFFFFF:FFFFFFFFFFFFFFFFFFFFF,:FFFFF:FFFFFFFFFFF:F:FFFFFFF:FFFFFFFF:FFFF:F:FFFFFFF:FF:FFFF:FFF,F
@A00881:241:HJW2NDRXX:1:2125:30789:33113 1:N:0:CGAGAGAA+GATTGGAG
ACTTGACCTACGGGGTGCACCAGTGAGGAATATTGGTCAATGGGCGGGAGCCTGAACCAGCCAAGCCGCGTGGAGGAGGAAGGTACAGAGTATCGTAAACTCCTTTTGTCAGGGGATAAAAGGCGGGATGCGTCCCGTCCCGACGGTACCTGAAGAAAAAGCATCGGCTAACTCCGTGCCAGCAGCCGCGGTAATACGGAGGATGCGAGCGTTATCCGGATTTATTGGGTTTAAAGGGTGCGTAGGCCGC
+
FFFFFFFFF,FFFFFFFFFFFFFFFFFFFFFFFFFFFFFFFFFFFFFFFFFFFFFFFFFFFFFFFFFFFFFFFFFFFFFFFFFFFFFFFFFFFFFFFFFFFFFFFFFFFFFFFFFFFFFFFFFFFFFFFFFFFFFFFFFFFFF,FFFFFFFFFFFFFFFFFFFFFFFFFFFFFFF:FFFFFFFFFFFFFFFFF:FFFFFFFF::FF,FFFFFFFFFF:FF,FFF:FFFFF,FF::FFF:FFFFF:FFFFF
@A00881:241:HJW2NDRXX:1:2125:9769:35227 1:N:0:CGAGAGAA+GATTGGAG
ACTTGACCTATGGGGTGCAGCAGTGAGGAATATTGGTCAATGGGCGCAAGCCTGAACCAGCCAAGTCGCGTGAGGGATGACGGTCCTATGGATTGTAAAGCTCTGTCAGCAGGGAAGAAAGAAATGACGGTACCTGACCAAGAAGCACCGGCTAAATACGTGCCAGCAGCCGCGGTAATACGTATGGTGCAAGCGTTATCCGGATTTATTGGGTTTAAAGGGAGCGTAGATGGATGTTTAAGTCAGTTGT
+
FFFFFFFFF:,FFFF:FFFFFFFFFFFFFFFFFFFFFFFFFFFFFFFFFFFFFFFFFFFF:F:FFFFFFFFFFFFFFFFFFFFFFFFF:FFFFFFFFFFFFFFFFFFFFFFF:FFFFFF:F::FFFFFFFF,FFFF:FF,FFFFF,:FFFF:F,F:F:FF:FF::FFFFFFF:F:F,:FFFFF,F:FFFF::FFFFF:FFFF,FF,,FFFFFFFF:,FF:FFFF:FFF:,FFF:,,FFF:F:,FFF:F::
@A00881:241:HJW2NDRXX:1:2125:32407:36636 1:N:0:CGAGAGAA+GATTGGAG
ACTTGACCTATGGGGCGCAGCAGTAGGGAATTTTGCGCAATGGGCGAAAGCCTGACGCAGCAACGCCGCGTGTGTGATGAAGCCCCTAGGGGTGTAAAACACTGTCAGTAGGGACGAATTATGACGGTACCTACAGAGGAAGCACCGGCTAACTCCGTGCCAGCAGCCGCGGTAATACGGGGGGTGCACGCGTTGTCCGGAATCATTGGGCGTAAAGCGTTCGTAGGCGGCATGCAAAGTCTGGTGTTCA
+
F,,FFFFFFF:FFFFFFFFFFF:FFFFFF:FFFFFFFFFFFFFF,FFFFFFFFFFFFFFFFFFFFFFFFFFFFFFFFFF:FFFFFFFFFFFFFFFFF:F:FFFFFFFFFFF,FFF::::F:F:FFFFF,FFFFF:FFFF,F:F:FFFFF:FFFFFF,:FFF:FFFFFFFF,FF,::FF:FFFFFFF:,,FFF,FF:FFFFFFF:,FFFF::F::F:F::FF:F:,,FFFFFF,,:,:FF,FF,FF,F:,:
@A00881:241:HJW2NDRXX:1:2125:23140:37027 1:N:0:CGAGAGAA+GATTGGAG
ACTTGACCTACGGGGTGCAGCAGTGAGGAATATTGGTCAATGGACGGNAGTCTGAACCAGCCAAGTAGCGTGAAGGAAGGCGGCCCTACGGGTTGTAAACTTCTTTTATAAGGGATTAAAGGGCTCCACGAGTGGGGCGTTGCACGTACCTTATGAATAAGCATCGGCTAACTCCGTGCCAGCAGCCGCGGTCATACGGAGGATGCGAGCGTTCTCCGGATTTCTTGGGTTTAAAGGGAGCGTAGATGGC
+
FFFFFFFFF:FFFFFFFFFFFFFFFFFFFFFFFFFFFFFFFFFFFFF#FFFFFFFFFFF:FFFFFFFFFFFFFFFFFFFFFFFFFFFFFFFFFFFFFF,F:FFFFFFFFFFFF::FFF,FFFFFFFFFFF:FFFFF:FF,FFF,FFFFFFFFFF::FF,FFFF:::FFF:FF:F::FFFF,FFFFF,FF:FF,FFFFF:FF:::::F:FFF,:,FFFFF:,F:,FFFF:FFF,F,FF,F:F,FFF:F:F:
@A00881:241:HJW2NDRXX:1:2126:29767:3004 1:N:0:CGAGAGAA+GATTGGAG
ACTTGACCTACGGGGCGCACCAGTAGGGAATTTTCGTCAATGGGGGAAACCCTGAACGAGCAATGCCGCGTGAGTGAAGAAGGCCTTCGGGTCGTAAAGCTCTGTTGTAAGAGAAAAACGGTAATGATAGGGAATGATCATTAAGTGATGGTATCTTACGAGGAAGCCACGGCTAACTACGTGCCAGCAGCCGCGGTAATACGTAGGTGGCAAGCGTTATCCGGAATGATTGGGCGTAAAGGGTGCGCAG
+
FFFFFFFFFFFFFFFFFFFFFFFFFFFFFFFFFFFFFFFFFFFFFFFFFFFFFFFFFFFFFFFFFFFFFFFFFFFFF:FFFFFFFFFFFFFFFFFFFFFFFF:FFFFF,:FFFFFFFFFFFF,,FFFFFFFF:FF:FFFFFFFFFFFFFFFFFFFFFFFFFFFF:FFFFFFFFF:FFFFF:FFFFFFFFFFFFFFFFFFFFF,FFFFFFFFFFFFF:F:FFFF,F:F:::FFFFFFFF:FFF,FFFFFFF
@A00881:241:HJW2NDRXX:1:2126:28113:5055 1:N:0:CGAGAGAA+GATTGGAG
ACTTGACCTACGGGAGGCAGCAGTGGGGAATATTGGTCAATGGGGGAAACCCTGAACCAGCAACGCCGCGTGAAGGAAGAAGGCTTTCGGGTTGTAAACTTCTTTTATCAGTGACGATAGTGACGGTAGCTGATGAATAAGCTCCGGCTAACTACGTGCCAGCAGCCGCGGTAATACGTAGGGAGCGAGCGTTATCCGGATTTACTGGGTGTAAAGGGCGCGTAGGCGGGCTGACAAGTCAGATGTGAAA
+
,F:FFFFFFFF:FFFFFFFFFFFFFFFFFFF:FFFFFFF:FFFFFFF:FFFFFFFFFFFFFF::FFFFFFFFFFFF:FFFFFFFFFFF:FFFF:FFF:FFFFFFFFFFFFFFFFFFFFFFFFFFFFF:FFF:F:F:FFFFFFFF:FFFF,FFFFFFFF:FFF:FFFF:,FFFFFFFFFFFFFFFFFF:FFF:F,F:FF,:,F:,FF:FFFFF,FFF:FF:F,F:::FF:F::F:::FFF:F::FFF::,:
@A00881:241:HJW2NDRXX:1:2126:27733:6715 1:N:0:CGAGAGAA+GATTGGAG
ACTTGACCTACGGGAGGCAGCAGTGAGGAATATTGGTCAATGGGCGCAGGCCTGAACCAGCCAAGTAGCGTGAAGGATGACTGCCCTATGGGTTGTAAACTTCTTTTATATGGGAATAAAGTTTTCCACGTGTGGAATTTTGTATGTACCATATGAATAAGGATCGGCTAACTCCGTGCCAGCAGCCGCGGTAATACGAAGGTGGCAAGCGATATCCGGATTTACTGGGTGTAAAGGGCGTGTAGGCGGG
+
,FFFFFF:FFFFFFFFFF::,FFF:,FF:FF,:,:FFFFFFF,FFFFFFFFFFFFFFFFFFF,FFF:F:FFFFFFFFFF:FFFFFFFFFFF:FF:F,FFFFFFFFFFFFFFFFFFFFFFF:FFFFFF:F,F:FF:FFFFFFFFFFFFF:FFFFFFFF,FFFF,FFFFFFFF:F::FFFFFF,FF::F,FFF,F:FF,:,FFF::FFF,FFF,FFFFFF:FF,FFFF,FFFFFF,FFFF,FF:::F:FFF,
@A00881:241:HJW2NDRXX:1:2126:21902:7075 1:N:0:CGAGAGAA+GATTGGAG
ACTTGACCTACGGGACGCAGCAGTGGGGGATATTGGACAATGGGGGAAACCCTTATCCAGCGACGCCGCGTGAGGGAAGAAGGTTTTCGGATTGTAAACCTCTGTCAGTGGGGACGATAATGACGGTACCCACGGAGGAAGCCACGGCTAACTACGTGCCAGCAGCCGCGGTAATACGTAGGTGGCAAGCGTTGTCCGGAATTACTGGGTGTAAAGGGAGCGTAGGCGGGGCATTAAGTCAGAAGTGAAA
+
FFFFFFFFFFFFFFFFFFFFFFFFFFFFFFFFFFFF:FFFFFFFFFFFFFFFFFFFFFFFFFFFFFFFFFFFFFFFFFFFFFFFFFFFFFFFFFFFFFFFFFFFFFFFFFFFFFFFFFF:FFFFFFFFFFFFFFFFFFF,FFF:FFFFF:FFFFFFFFFFFFFFFFFFFFFFFFFFFFFFFFFFFFFFFFFFFF:FFFFFFFF:FFFFFFFFFFFFFFFFFFFFFFF::F:FFFFFFFFFFFFFFFFFF:
@A00881:241:HJW2NDRXX:1:2126:28565:7404 1:N:0:CGAGAGAA+GATTGGAG
ACTTGACCTATGGGATGCAGCAGTGAGGAATATTGGTCAATGGGCGGGAGCCTGAACCAGCCAAGTCGCGTGAGGGAAGACGGCCTTATGGGTTGTAAACCTCTTTCAGATGAGAGTAATGGGTGTTACGCGTAACACATTGCAAGTATCATCAGAAGAAGCATCGGCTAATTCCGTGCCAGCAGCCGCGGTAATACGGAAGATGCGAGCGTTATCCGGAGTTAGTGGGTTTATAGGGTGCGTGGGCTGA
+
F:FFFFFFF:F:F:FFFFFF,,FF,FFFFFFFFF:FFFFFFF:FFFFFFFF,FFFFFFFFFFFF,FFFFFFFFFFFFFFFFFFF:FFFF::FFFFFFFFFFFFFF:::,FF:F,F,F:F:FFFF:FFFF:F,FF,FF,,,FF,FFFFFFFFF,FF:F,:FFFFFFFFFFFFFF,:,FF:,F,FFFF:,FFFFFFFFF:FFF,:F,F,,F::,F,F,F:FF,FF:,FFFFF:,F:F:::FFF:F,:,F,F,
@A00881:241:HJW2NDRXX:1:2126:31385:11882 1:N:0:CGAGAGAA+GATTGGAG
ACTTGACCTATGGGAGGCAGCAGTCGGGAATATTGCGCAATGGAGGAAACTCTGACGCAGTGACGCCGCGTATAGGAAGAAGGTTTTCGGATTGTAAACTATTGTCGTTAGGGAAGAAAAAAGACAGTACCTAAGGAGGAAGCTCCGGCTAACTATGTGCCAGCAGCCGCGGTAATACATAGGGAGCAAGCGTTATCCGGAATTATTGGGTGTAAAGGGTGCGTAGACGGGAGATAAAGTTAGTTGTGAA
+
FFFFFFFFFFFFFFFFFFFFFFFFFFFF,,FFFFFFFFFFFFFFFFFFFFFFFFFFFFFFFFFFFFFFFFFFFFFFFFFFFFFFFFFFFFFF:FF:FFFFFFF:FFFFFFFFFFFFFFFF,F:FF:FFFFFFFFFFFF:::FFFFFF:FFFFFFFFF:FFF:FFF:F:F:FFFFFFFF:FFFFFFFFFFFFFF:FFFFF,FFFF,FF,:FFFFFFFFF,F:FFFFF:FFFFFFFFF,:FFFFF:F:FF,:
@A00881:241:HJW2NDRXX:1:2126:22833:12132 1:N:0:CGAGAGAA+GATTGGAG
ACTTGACCTACGGGGCGCAGCAGTGGGGAATATTGGGCAATGGGCGAAAGCCTGACCCAGCAACGCCGCGTGAAGGAAGAAGGTCTTCGGATTGTAAACTTCTTTTATGAGGGACGAAGGATGTGACGGTACCTCATGACTAAGCCACGGCTAACTACGTGCCAGCAGCCGCGGTAATACGTAGGTGGCAAGCGTTATCCGGATTTACTGGGTGTAAAGGGCGCGTAGGCGGGCGTGCAAGTCCGATGTG
+
FFFFFFF:F::FFFFFFFFFF:FFFFFFF:FF:FFF:FFFF:FFFF,F,FFFFFFFFFFFFFFFFFFFFFFFFFFFFFFFFFFFFF:FFFF,FFFF,FFF:F,FFFFFFFFFFFFF,FFF:,FFFFFFFFFFFFFFFFF,FFFFFF,FFFFF:F:FFFFFFFFFFF:FFFFFFF,F,FFFFFFF:F:F:F,FFFF,F::FFFFFFFFFF:FFFFF,FFFF:FFF::,FFFF:FF:F:F,,:FF,F,:F,F
@A00881:241:HJW2NDRXX:1:2126:24677:12226 1:N:0:CGAGAGAA+GATTGGAG
ACTTGACCTACGGGACGCAGCAGTGAGGAATATTGGTCAATGGGCGGGAGCCTGAACCAGCCAAGCCGCGTGGAGGAGGAAGGTACAGAGTATCGTAAACTCCTTTTGTCAGGGGATAAAAGGCGGGATGCGTCCCGTCCCGAAGGTACCTGAAGAAAAAGCATCGGCTCACTCCGTGCCAGCAGCCGCGGTAATACGGAGGATGCGAGCGTGATCCGGATTTATTGGGTTTAAAGGGTGCGTAGGCCGC
+
:F:FFFFFFFF:FFFFFFFFFFFFFFFFFFFFFFFFFFFF:FFFFFFFFFFFFF:FFFFFFFFFFFFFFFFFFFFF,:FF,FFF:FFFFFFFFFFFFFFFFFFFFFF:FFFFFFFFF,,,:F:FFF:FF:FFFFFFFFFFF:,,FFFFFFFFFFFFF,FF::FFF:FFF,FFF:FFF:FFFFFFFFFFFF:FFFFFF::::F,FFF:F:F::,F,:,:F,F,FFFF:F:F,FFFFFFF,F,:FF::FFFF
@A00881:241:HJW2NDRXX:1:2126:29441:14215 1:N:0:CGAGAGAA+GATTGGAG
ACTTGACCTATGGGACGCAGCAGTCGGGAATATTGCACAATGGAGGAAACTCTGATGCAGTGACGCCGCGTGCAGGAAGAAGGTTTTCGGATTGTAAACTGCTTTAGACAGGGAAGAAACAAGACAGTACCTGTAGAATAAGCTCCGGCTAACTACGTGCCAGCAGCCGCGGTAATACGTAGGGAGCAAGCGTTATCCGGATTTATTGGGTGTAAAGGGTGCGTAGACGGGTTAACAAGTTAGTTGTGAA
+
FFFFFFFFFFF:FFFFFFF:FFFFFFFFFFFFFFFFFF:FFFFFFFFFFFFFFFFFFFFFFFFFFFFFFFFFFFFFF:FFFFFFFFFFFFFFFFFFFFFFFFFFFFFFFFF:FFFFFFFFFFFFFFFFFFFFFFFFFF:FFFFFFFFFFFFFFFFFFFFFFF:FFFFFFFFFF,:FFFF:FFFFFFFF:FFFF,:FFFFFFFFF,FFFFFFFFFFFFF:F:FFFF:FF:FFFFFFFFFFFFFFFFFFFFF
@A00881:241:HJW2NDRXX:1:2126:22471:19460 1:N:0:CGAGAGAA+GATTGGAG
ACTTGACCTACGGGGCGCAGCAGTGAGGAATATTGGTCAATGGCCGGAAGGCTGAACCAGCCAAGCCGCGTGAAGGACGAAGGTGCCAAGCATTGTAAACTTCTTTTGTCAAGGGACAAAATCAGGCTCGAGAGCCTGACCGAGGGTACTTGAAGAAAAAGCATCGGCTAACTCCGTGCCAGCAGCCGCGGTAATACGGAGGATGCGAGCGTTCTCCGGATTTATTGGGTGTAAAGGGTGCGTAGACGGG
+
FF,FFFFFFFFFFFFFFFFFFFFFFF:FFFFFFFFFFFFFFFFFFFFFFFF:FFFFFFFFFF:,FFFFFFFFFFFFFFFF:FFFFFF:FFFF,FFF:FFFFFFFFF:FF,F,FFF:FFFFFFFFFFFFFFFFF:FFFFFFFFFFFFFFFFFFFFF::FFFFFFFF:FFFFFFFFF::FF:FFFFFF,FFFFFF,FFFFFFFFFFFF:FFFFF:,:FFFFF,FFF:FFFFFF:FF,F:F::F:F:F,:FFF
@A00881:241:HJW2NDRXX:1:2126:26955:21590 1:N:0:CGAGAGAA+GATTGGAG
ACTTGACCTATGGGGCGCAGCAGTGGGGAATATTGGGCAATGGGCGCAAGCCTGACCCAGCAACGCCGCGTGAAGGAAGAAGGCCTTCGGGTTGTAAACTTCTTTTATCAGGGACGAACCATGACGGTACCTGATGAATAAGCCACGGCTAACTACGTGCCAGCAGCCGCGGTAATACGTAGGTGGCAAGCGTTATCCGGATTTACTGAGTGTAAAGGGCGTGTAGGCGGGACTGCAAGTCAGATGTGAA
+
::FFFFFFFFFFFFFFFFFFFFFFFFFFFFFFFF:FFFFFF:FFFFFFF,F:FFFF:FFF:FFFFFFFFFFFFFFFFFF:FFFFFFF,,FFFFFFF:FFFFFF:FF:FFFFFFFFFFFFFF:FFFFFFFFFFF,FFFFFFF:FFFFFFFFFFF:FF,F:F:FFFFFF,FFFFFF,F::FFFFFFF,:FFFFFFFFFFFFFFFFFFFFFF,:F,F,,:FFF:FFFF:FF:FF:FF::FF:FFF::FFFFFF
@A00881:241:HJW2NDRXX:1:2126:29903:22028 1:N:0:CGAGAGAA+GATTGGAG
ACTTGACCTACGGGATGCACCAGTGGGGGATATTGCACAATGGAGGGAACTCTGATGCAGCGATGCCGCGTGAGGGAAGAAGGTTTTCGGATTGTAAACCTCTGTGGAGGGGGACGATAATGACGGTACCCCTTTAGGAAGCCACGGCTAACTACGTGCCAGCAGCCGCGGTCATACGTAGGTGGCGAGCGTTGTCCGGAATTACTGGGTGTCAAGGGAGTGCAGGCGGGACGGCACGTCAGAGGTGACA
+
F:FFF::FF,FFFFFF:FFFFFFFFFFFFFFFFFFFFFF,FF,FFFFFFFFFFFFFFFFFFFFFFFFFFFFF,FFFFFF,FFFFFFF::FF:FF:FFFFFFFFFFFFFFF:FFFFF:F:F:FFFF:FFFFFFFF,F:FF:F:FFF:FFFFFFFFFFFFF:FFFFFFF:F::F,:FFFFF,FFFFFFFF:FF,FFFFFFFF,FFFFFFFFFFF,:FFF::FF:F,,,F:FF:,FFF,FFF,F:,,F:FFFF
@A00881:241:HJW2NDRXX:1:2126:20609:22091 1:N:0:CGAGAGAA+GATTGGAG
ACTTGACCTATGGGATGCACCAGTGAGGAATATTGGTCAATGGGCTTACGCCTGAACCAGCCAAGTCGCGTGAGGGAAGACTGCCCTATGGGTTGTAAACCTCTTTTGTCAGGGAGCAATTGGCGCTACGTGTAGCGTTATCGAGAGTACCTGAAGAAAAAGCATCGGCTAACTCCGTGCCAGCAGCCGCGGTAATACGGAGGATGCGAGCGTTATCCGGATTTATTGGGTTTAAAGGGTGCGTAGGCGG
+
FFFFFFFFFFFFFFFFFFFFFFFFFFFFFFFFFFFFFFFFFFFFFFFFFFFFFFFFFFFFFFFFFFFFFFFFFFFFFFFFFFFFFFFFFFFFFFFFF:FFFFFFFFFFFFFFFFFFFFFFFFFFFFFFFFFFFFFFFFFFFFFFFFFFFFFFFF:FFFFF:FF:FFFFFFFFFFFFFFFFFFFFFFFFFFFFFFFFFFFFFFFFFFFFFFFFFF:FFFFF:F:FFFF:FFFFFFF:FFFFFF:FF,FF:F
@A00881:241:HJW2NDRXX:1:2126:18927:22467 1:N:0:CGAGAGAA+GATTGGAG
ACTTGACCTATGGGATGCAGCAGTGGGGGATATTGCACAATGGGGGAAACCCTGATGCAGCGACGCCGCGTGGAGGAAGAAGGTTTTCGGATTGTAAACTCCTGTCGTGCGGGACGATAATGACGGTACCGCACAAGAAAGCCACGGCTAACTACGTGCCAGCAGCCGCGGTAAAACGTAGGTGGCAAGCGTTGTCCGGAATTACTGGGTGTAAAGGGAGCGCAGGCGGGCTGACAAGTTGGAAGTGAAA
+
:FFFFFFFFFFFFFFFFFFFFFFFF:FFFFFFFFFFFFFFFFFFFFFF:FFFFFFFFFFFFF:FFFFFFFFFFFFFF:FFFFFFFFFFFFFFFFFFF:FFFF,FFFF:FFFFFFFFFFFFFFFFFFF:FFFFFFFFF:FFF:FFF:FFFFFFFFFFFFFFFFFFFFFFFFFF:FFFFFFFFFFFFFF::FFFFFFF:FFF:FFF:FFFFFFFF,:FFFF:F,FFFFFFFFFFF::FFFF:,FFFFF:FF,
@A00881:241:HJW2NDRXX:1:2126:25726:23563 1:N:0:CGAGAGAA+GATTGGAG
ACTTGACCTATGGGATGCAGCAGTGGGGAATATTGGGCAATGGGCGGAAGCCTGACCCAGCAACGCCGCGTGAAGGAAGAAGGCTTTCGGGTTGTAAACTTCTTTTATGAGGGAAGAAGATAGTGACGGTACCATAATAGAAAGCTTCGGCAAACTACGTGCCAGCAGCCGCGGTAAGACGTAGGAAGCAAGCGTTGTCCGGAATAAATGGGCGTAAAGGGTGCGTAGGCGGTCTCTTAAGTTTGATGTG
+
F:FFFFFFF:FFFFFFFFF:::,F,,FFFFFFFF:,FFFF,FFF,,:FFFFFF,FF,FF:FFF,F:F:F:F:FFFF:F:FF,F,FFFFFFFFFFFFF:FFFFFF,FFF,F:FFFF,FF,:FFFFFFFFFFFFFFFFFFFF,F:F,:FFFFFFFFFF,FFFFFFFFFFF:FF,FFFFFF,F,FFF,:FFFFFFF:,FFFF:,FFFFFF,:F,FF:,FFF,FFF,F:,F,F,F,FF,FF,F,F,FF,FF:F:
@A00881:241:HJW2NDRXX:1:2126:26847:23813 1:N:0:CGAGAGAA+GATTGGAG
ACTTGACCTATGGGATGCAGCAGTGGGGAATATTGCACAATGGGGGGAACCCTGATGCAGCGACGCCGCGTGAAGGAAGAAGTATCTCGGTATGTAAACTTCTATCAGCAGGGAAGAAAATGACGGTACCTGACTAAGAAGCCCCGGCTAACTACGTGCCAGCAGCCGCGGTAATACGTAGGGGGCAAGCGTTATCCGGATTTACTGGGTGTAAAGGGAGCGTAGACGGAAGAGCAAGTCTGATGTGAAA
+
FFFFFFFFFFFFFFFFFFFFFFFFFFFFFFFFFFFFFFFFFFFFFFFFFFFFFFFFFFFFFFFFFFFFFFFFFFFFFFFFFFFFFFFFFF:FFFFFF:FFFFFFFFFFFFFFFF:FFFFFFFFFFFFF:FF:FFFFFF:FFFFFFFFFFFFFFFFFFFFF:FFFFFFFFFFFFFFF:FFFFF:FFFFFFFFFFFFF:FFFFFFFFFFFFFFFFFFF:FFFFFFF:FFFF:F,F:FFFFFFFFFFFFFFFF
@A00881:241:HJW2NDRXX:1:2126:19524:24533 1:N:0:CGAGAGAA+GATTGGAG
ACTTGACCTATGGGAGGCAGCAGTGAGGAATATTGGTCCATGGGCGGAAGCCTGAACCAGCCCAGTCGCGTGAGGGATGAAGGCCCTACGGGGTGTAAACCTCTTTTGCCGGGGACCACGTGCCGGGACGTGATCCCGGAGCTGAGTGTACCCGGAGAAAAAGCATCGGCTAACTCCGTGCCAGCAGCCGCGGTACTACGGAGGATGCGAGCGGGCTCCGGCTTTATTGGGGTAGAAGGGTGCGTAGGCG
+
FF,FFFFFFF:FFFFFFFFFFFFFFFFFFFFF:FFFFF,F:FFFFFF:,FFFFFF:FFFFFFF,FFFFFFFFFF:F,:FF,FFFF:,:FFFFF::FFFF:FFF::FF:F:FFFFF,:F,F,F:FFFFFFFFF,:FFFFF:FF:FFFFFF:FFF:FFFF:FFFFFFFFF,F:F,FF:FFF::F,FFFFF,FFFFF:,FFFF:F:::F,FFF:F:,:,,FF:F,FF,:,F:F::,,,,,F::::::,::F,F
@A00881:241:HJW2NDRXX:1:2126:22598:24940 1:N:0:CGAGAGAA+GATTGGAG
ACTTGACCTATGGGAGGCAGCAGTGAGGAATATTGGTCAATGGGCGGGAGCCTGAACCAGCCAAGCCGCGTGGAGGAAGAAGGTACAGAGTATCGTAAACTCCTTTTGTCAGGGGATAAAAGACGGGATGCGTCCCGTCCTGAAGGTACCTGAAGAAAAAGCATCGGCTAACTCCGTGCCAGCAGCCGCGGTAATACGGAGGATGCGAGCGTTATCCGGATTTATTGGGTTTAAAGGGTGCGTAGGCCGC
+
F:FFFFFFFF,FFFFFFF:FFFFFFFFFF:FFFFFFFFFFFFFFFFFFFFFFFFFFFFFFFFFF:FFFFFFFFFFF:FFFFFFFFFFF:FFFFFFFFF,FFFFFFFFFFFFFFFFFF:FFF:,FFF:FF:FFFFF:FFFFFFFFFFFFFFFFFFFFFFFFFFFF:F:FFFFFFFFFFFFFFFFFFFFFFFF:FFFFFFF::FFFFFFFFFFFF:F:FFF,FFF:FF:FF,:FFFFFF:FF:FF,:FF:FF
@A00881:241:HJW2NDRXX:1:2126:24270:25582 1:N:0:CGAGAGAA+GATTGGAG
ACTTGACCTATGGGAGGCACCAGTGAGGAATATTGGTCAATGGGCGGGAGCCTGAACCAGCCAAGCCGCGTGGAGGAAGAAGGTACAGAGTATCGTAAACTCCTTTTGTCAGGGGATAAAAGACGGGATGCGTCCCGTCCTGAAGGTACCTGAAGAAAAAGCATCGGCTAACTCCGTGCCAGCAGCCGCGGTAATACGGAGGATGCGAGCGTTATCCGGATTTATTGGGTTTAAAGGGTGCGTAGGCCGC
+
FFFFFFFFFFFFFFFFFFFFFFFFFFFFFFFFFFFFFFFFFFFFFFFFFFFFFFFFFFFFFFFFFFFFFFFFFFFFFFFFFFFFFFFFFFFFFFFFFFFFFFFFFFFFFFFFFFF,:FFFFFFFFFF:FFFFFFFFFFFFFFFFFFF:FFFFFFFFFFFFFFFFF:FFFFFFFFFFFFFFFFFFFFFFFFFF::FFFFFFFFFFFFFFFFFF,:FFFFFF:FFFFFFFFF,FFF,FF:F:FFFF,FFF:F
@A00881:241:HJW2NDRXX:1:2126:17065:26193 1:N:0:CGAGAGAA+GATTGGAG
ACTTGACCTACGGGAGGCACCAGTGGGGAATATTGGGCAATGGGCGCAAGCCTGACCCAGCAACGCCGCGTGAAGGAAGAAGGCTTTCGGGTTGTAAACTTCTTTTGTCAGGGACGATGATGACGGTACCTGACGAATAAGCCACGGCTAACTACGTGCCAGCAGCCGCGGTAATACGTAGGTGGCAAGCGTTATCCGGATTTACTGGGTGTAAAGGGCGTGTAGGCGGGACTGCAAGTCAGATGTGAAA
+
FFFFFFFFFFFFFFFFFFFFFFFFFFFFFFFFFFFFFFFFFFFFFFFFFFFFFFFFFFFFFFFFFFFFFFFFFFFFFFFFFFFFFFFFFFFFFFFFFFFFFFFFFFFFFFFFFFFFFFFFFFFFFFFFFFFFFFFFFFFFFFF:FFFFFFFFFFFFFFFFFFFFFFFFFFFFFFFFFFFFFFFFFFFFFFFFFFFFFFFFFFFFFFFFFFFFFFFFF:F:FFFF:FFFFF,:FF:FFFFFFFFFFFFFFF
@A00881:241:HJW2NDRXX:1:2126:18665:26772 1:N:0:CGAGAGAA+GATTGGAG
ACTTGACCTACGGGGCGCACCAGTGGGGGATATTGCACAATGGAGGGAACTCTGATGCAGCGATGCCGCGTGAGGGAAGAAGGTTTTCGGATTGTAAACCTCTGTGGAGCGGGACGATAATGACGGTACCGCTCAAGGAAGCCACGGCTAACTACGTGCCAGCAGCCGCGGTAATACGTAGGTGGCGAGCGTTGTCCGGAATTACTGGGTGTAAAGGGAGTGTAGGCGGGACGGCAAGTCAGACGTGAAA
+
:FFFFFFFFFFFF:FFFFFFFFFFFFFFFFFFFFFFFFFFFFFFFFFF:FFFFFFFFFFFFF:FFFF:FF:FFFFFFFFFFFFFFFFFFFFFFFFFFFFFFF,FFFFFFFFFFFFFFF,FFFFFFFF:FFFFFFFFFFF,FFFFFFFFFFFFFFFFFFFFFFFFFFFFFFFF,FFFFFFF:FF:FFFF:F:FFFF:,FFFFFFFF:FFF,F:,F:FF:,FF:FF:FFFFFFF::F:FFF:FF,FFF::F:
@A00881:241:HJW2NDRXX:1:2126:32000:26788 1:N:0:CGAGAGAA+GATTGGAG
ACTTGACCTATGGGATGCAGCAGTGGGGAATATTGGGCAATGGGCGAAAGCCTGACCCAGCAACGCCGCGTGAAGGAAGAAGGCCCTCGGGTTGTAAACTTCTTTTATCAGGGACGAAGAAGTGACGGTACCTGATGAAAAAGTCACGGCTAACTACGTGCCAGCAGCCGCGGTAATACGTAGGTGGAAAGCGTTATCCGGATTTACTGTGTGTAAAGGGCGTGTAGGCGGGCTTGCAAGTCAGATGTGA
+
FFFFFFFFFFF:FF:FFFFFFFFFFFFFFFFFFFFFFFFFFFFFF:,FF:FFFF:FFFFFFFFFFFFFF:FFFFFFF:FFFFFFFFFFFFFFFFF::FFF:FFFFFFFFFFFFFFFFFFF,:F:FFFF,FFFFFFFFF:FF,FFF:FFFFF:F:,F:FFFFFFFFFF:FFF:FFFFFF,,FFF:F:F,F::F:F:F::,FFFFFF,F::,FF:F,,FFFFF:FF::FFFFFF,:FFFF,FFF:,,FFF:F
@A00881:241:HJW2NDRXX:1:2126:19244:26866 1:N:0:CGAGAGAA+GATTGGAG
ACTTGACCTACGGGATGCAGCAGTGGGGAATATTGGGCAATGGAGGCAACTCTGACCCAGCAACGCCGCGTGAATGATGAAGGTCTTCGGATTGTAAAGTTCTTTTCTAAGGGAAGAAGAAAGTGACGGTACCTTAGGAATAAGCCTCGGCTAACTACGTGCCAGCAGCCGCGGTAATACGTAGGAGGCAAGCGTTATCCGGAATGACTGGGCGTAAAGGGTGCGTAGGTGGTTTGGCAAGTTAGTAGCG
+
FFFFFFFFFFFFFFFFFFFFFFFFFFFFFFFFFFFFFFFFFFFFFFFFFFFFFFFFFFFFFFFFFFFFFFFFFFFFFFFFFFFFFFFFFFFFFFFFFFFFFFFFFFFFFFFFFFFFFFFFFFFFFFFFFFFFFFFFFFF:FFFFFFFFFFFFFFFFFFFFFFFFFFFFFFFF:FFFFFFFFFFFFFFFF,FFFFFFFFFFFF:,FF::FF,FF,FFFF:FFF:F:FFFFF:FFFFFFF::FFF:F,FFF,
@A00881:241:HJW2NDRXX:1:2126:26558:27101 1:N:0:CGAGAGAA+GATTGGAG
ACTTGACCTACGGGGGGCACCAGTCGGGAATATTGCGCAATGGAGGGAACTCTGACGCAGTGACGCCGCGTATAGGAAGAAGGTTTTCGGATTGTAAACTATTGTCTATAGGGAAGAAAGAAATGACGGTACCTATAAAGAAAGCTCCGGCTAACTACGTGCCAGCAGCCGCGGTAATACGTAGGGAGCAAGCGTTATCCGGATTTATTGGGTGTAAAGGGTGCGTAGACGGGAAAGCAAGTTAGTTGTG
+
FFFFFFFFFFFFFFFFFFFFFFFFFFFFF:FFFFFFFFFFFFFFFFFFFFFFFFFFFFFFFFFFFFFFFFFFFFFFFFFFFFFFFFFFFFFFFFFFFFFFFFFFFFFFFFFFFFFFFFFFFFFFFFFFFFFFFFFFFF,FFFFFFFFFFFFFFFFFFFFF,FFFFFFFFFFFFFFFFFFFFFFFFFFFFF:FFFFFFFFFFFFFFFFFFFFFF:F:FF,:FFFF:FFFFFFF:F:FFFF,FFFFFFFFFF
@A00881:241:HJW2NDRXX:1:2126:32633:27258 1:N:0:CGAGAGAA+GATTGGAG
ACTTGACCTATGGGACGCAGCAGTCGGGAATATTGCGCAATGGAGGAAACTCTGACGCAGTGACGCCGCGTGCAGGAAGAAGGTTTTCGGATTGTAAACTGCTTTAGACAGGGAAGAAAAAAATGACAGTACCTGTAGAATAAGCTCCGGCTAACTACGTGCCAGCAGCCGCGGTAATACGTAGGGAGCGAGCGTTATCCGGATTTATTGGGTGTAAAGGGTGCGTAGATGGATAGGCAAGTTAGCTGTG
+
FFFFFFFFFFFFFFFFFFFFFFF,FFFFF:FF,FF:FFFFFFFFFFFFFFFFFFFFFFFFFFFFFFFFFFFFFFFFFFFFFFFFFFFFFFFFFFFFFFFFFF:FFFFFFFFFFFFFFFFF,F,FFFFFFFFF,FFFFFFFFFFFFFFFFFFFFFFF:FFFFFF,FFFFFFFFFFFFFFFFFFFFFFFFFF::FFFFF:FFFFF,,F:,FFFFFFFFFFFFFFFFFFFFFF::,FF:FF,,:FFF:FF,:F
@A00881:241:HJW2NDRXX:1:2126:15356:27680 1:N:0:CGAGAGAA+GATTGGAG
ACTTGACCTACGGGGTGCAGCAGTGAGGAATATTGGTCAATGGGCGGGAGCCTGAACCAGCCAAGCCGCGTGGAGGAAGAAGGTACAGAGTATCGTAAACTCCTTTTGTCAGGGGATAAAAGACGGGATGCGTCCCGTCCTGAAGGTACCTGAAGAAAAAGCATCGGCTAACTCCGTGCCAGCAGCCGCGGTAATACGGAGGATGCGAGCGTTATCCGGATTTATTGGGTTTAAAGGGTGCGTAGGCCGC
+
,F:FFFFFFFFFFFFFFFFFFFFF:FFF,:FFFFFFFFFFFFFFF:FFFFFFFFFFFFFFFF:FFFFFFFFFFFFFFFFFFFF:FFFFFF:F:FFFFFF:FFFFFFFFFFFFFFF,FFFFFFFFFFFFFFFFFFFFF::FFFF:FFFFFFFFF:FFFFF:FFFFFFFFF:FFFFF:F:FFFFF:FFFFF::F,FFFFFFFFFFF:FFFFFF,,FFFFF:F,:FFFFFFFFFFF:FFFFF,FFFFFFF,::
@A00881:241:HJW2NDRXX:1:2126:21305:27712 1:N:0:CGAGAGAA+GATTGGAG
ACTTGACCTATGGGATGCAGCAGTGGGGAATATTGGGCAATGGGCGCAAGCCTGACCCAGCAACGCCGCGTGAAGGAAGAAGGCTTTCGGGTTGTAAACTTCTTTTATGAGGGACGAAGGACGTGACGGTAGCAGATGAATAAGCTCCGGCTAACTACGTGCCAGCAGCCGCGGTAATACGTAGGGAGCGAGCGTTCTCCGGATTTACTGGGTGTAAAGGGCGCGTAGGCGGGCTGACAAGTCAGATGTG
+
:,FFFFFFFFFFFFFFFFFFFFFFFFFFF,FF:FFFFFFFFFFFFFFFFFFFFFFFFFFFFFFFFFFFFFFFFFFFF:FFFFFFFFFFFFFFFFFFFFFFFFFFFFFFFFFFFFFF:FFFFFFFFFFFFF,FFFFFFFF:F:FFFFFFF:F:FFFF:FFFFFFFFF:FFF:F:F:,FFF:FFFFFF,FF::FFFFF,FFFFFFFFF::F,F,F:F,:,F::FFF:FFFFF:F:F::FFF::F:FF:::,F
@A00881:241:HJW2NDRXX:1:2126:28031:27962 1:N:0:CGAGAGAA+GATTGGAG
ACTTGACCTACGGGACGCACCAGTGGGGAATATTGCACAATGGGGGAAACCCTGATGCAGCGACGCCGCGTGAGTGAAGAAGTATTTCGGTATGTAAAGCTCTATCAGCAGGGAAGAAAGTGACGGTACCTGAGTAAGAAGCCCCGGCTAACTACGTGCCAGCAGCCGCGGTAATACGGAGGATGCGAGCGTTATCCGGAGTTATTGGGTTTAAAGGGTGCGTAGGCGGCCCTATAAGTCAGCGGTGACA
+
F:FFFFFFFFFFFFFFFFFFFFFFFFFF::FFFFFFFFFFFFFFFFF:FFFFFF:FFFFFFFFFFFFFFFFFFFFFF:F:FFFFFFFFFFFFFFFFFFFFFFFFFFFFFFFFFFFFFFFFFFFF:FFFFFFFFFFFFFFFFFFFFFFFFFFFFFFFFFFFFFF:FFFFFF:FF,FFFFFFFFFFFF:FFFF,FFFFFFFF,FF,FFFF:FFFFF,FFFF:FFFFFFFFFF,F:F,F:FFFF:F:FF:F,:
@A00881:241:HJW2NDRXX:1:2126:21441:28009 1:N:0:CGAGAGAA+GATTGGAG
ACTTGACCTACGGGGGGCAGCAGTGGGGAATATTGGGCAATGGAGGAAACTCTGACCCAGCAATACCGCGTGAAGGATGAAGGTTTTCGGATTGTAAACTTCTGTTATAAAGGAAGAAAAAAATGACGGTACTTTATAAGTAAGCCCCGGCAAACTATGTGCCAGCAGCCGCGGTGATACATAGGGGGCAAGCGTTGTCCGGAATGACTGGGTGTACAGGGTGTGTAGGTGGCTTATTCAGTTGAAAGTG
+
FFFFFFFFFFFFFFFFFFF:FFFFFFFFFFFFFFFFFFFFFF:FFFFFFFFFFFFFFFFFF:FFFFFFFFFFFF::FFFFF:FFFFFFFFFFFFFF::FFFFFFFFFFFF:FF:FFFFFFFFFFF:F:FFFFFFF:F:FFFFFFFFFF:FFFF:FFFFFFFFFFFFFFFFFFFFF:FFF,F:F::FFFFF,:FFFFFFFFFFF:FFFFFFFFFF:F:,:FF,F::F:::F:FF,::::,F::FFFFF,FF
@A00881:241:HJW2NDRXX:1:2126:19895:29058 1:N:0:CGAGAGAA+GATTGGAG
ACTTGACCTACGGGGGGCAGCAGTGGGGAATATTGGGCAATGGAGGCAACTCTGACCCAGCAACGCCGCGTGAGCGATGAAGGTCTTCGGATTGTAAAGCTCTTTAAGTGGGGACGAAGAAAGTGACTGTACCCACAGAATAAGCCTCGGCTAACTACGTGCCAGCAGCCGCGGTACTACGTAGGAGGCACGCGTTATCCGGAATGACTGGGCGTAAAGGGTGCGTAGGTGGTTTGGCAAGTTGGTAGCG
+
FFFFFFFFFFFFFFFFFFFFFFFFFFFFFFFF,FFFFFFFFFFFFFFFFFFFFFFFFFFFFF:FFFF:FFFFFFFFFFFFFFFFFFFFFFFFFFFFFFFFFFFFFFFFFFFFFFFFFFFF:FFFF:FFFFFFFF:FFFF,FFFFFFFFFFFFFFFFFFFFFFF:FF,FFFFFFFFF,FFFFF,FFFFFFF,FFFFFFFFFFFF,FFFFFFFFFFFF:,FF:FFFFFF:FF:FFFFFFFF,::FFFFFF:F
@A00881:241:HJW2NDRXX:1:2126:26277:29058 1:N:0:CGAGAGAA+GATTGGAG
ACTTGACCTATGGGGTGCAGCAGTGGGGAATATTGGGCAATGGGCGAAAGCCTGACCCAGCAACGCCGCGTGAGGGAAGAAGGGTTTCGGCTCGTAAACCTCTGTCCTATGGGACGAATAGAATGACGGTACCATAGGAGGAAGCCCCGGCTAACTACGTGCCAGCAGCAGCGGTAATACGTAGGGGGCGAGCGTTGTCCGGAATGATTGGGCGTAAAGGGCGCGTAGGCGGCCTGTTAAGTCAGGGGTG
+
FFF:FFFF:,FFFFFF:FFF,FFFFF:FFFFFFFFFFF,FFFFFFFFFFFFFFFFF:FFFF:FFFFFFFFFFFFFF::FFFFFFFFFFFFFFFFFF:FFF:FF::F:FFFFFFFFF:FFFFF,F,FFFF::FFFFFFF:,::FF:F,:,FFF:FFFF:FFF:FFF,FFF,FFFFF,F,F::F,FF,FFFFFFFF:F:FFFFFF,FFFF,F:F:FF::::,FFFFF:FF::FF:FFFFFF:,FFFFF:FF:
@A00881:241:HJW2NDRXX:1:2126:19560:29418 1:N:0:CGAGAGAA+GATTGGAG
ACTTGACCTACGGGACGCAGCAGTGGGGAATCTTGGGCAATGGGCGCAAGCCTGACCCAGCAACGCCGCGTGAAGGAAGAAGGCTTTCGGGTTGTAAACTTCTTTTATGAGGGACGAAGGACGTGACGGTACCTCATGAATAAGCCACGGCTAACTACGTGCCAGCAGCCGCGGTAATACGTAGGTGGCGAGCGTTGTCCGGATTTACTGGGTGTAAAGGGCGCGTAGGCGGGTAGGCAAGTCAGATGTG
+
,:FFFFFFFFFFFFFFFFFFF:F,FFFF:,F,F:FFFFFFFFFFFFFF:FFFFF:FFF:FFFFFFFFFFF:FFFFFFFF:FFFFFFFFFFFFFFF:FFFFFFF:FFF:F,FFFFFFF,:FFF:FFFFFFFF:FFFFFFFFFF,FFFFFFFFFFFFFFF:FFFF,FFF:FFFFFF:F,FF:F,:FFFF:F:F:F:FFFFFFFF::FFFFFFFFFFFFFF::::FFFFFFFFFFFF::FFF,FFFFF:FFFF
@A00881:241:HJW2NDRXX:1:2126:17381:29622 1:N:0:CGAGAGAA+GATTGGAG
ACTTGACCTACGGGAGGCAGCAGTGAGGAATATTGGTCAATGGGCGGGAGCCTGAACCAGCCAAGCCGCGTGGAGGAAGAAGGTACAGAGTATCGTAAACTCCTTTTGTCAGGGGATAAAAGACGGGATGCGTCCCGTCCTGAAGGTCCCTGAAGAAAAAGCATCGGCTAACTCCGTGCCAGCAGCCGCGGTAATACGGAGGATGCGAGCGTTCTCCGGATTTATTGGGTTTAAAGGGTGCGTAGGCGGT
+
FFFFF,FFFFFFFFFFFFFFFFFFFFFF:FFFFFFFFFFFFFFFFFFFFFFFFFFFFFFFFFFFFFFFFFFFFFFFFFFFFFFF,FFFFFFFFFFFF::FFFFFFFFFFFFFFFFFFFFFF:FFFFFFFFFFFFFFFFFFFF:FFFF,FFFFFFF:FFFFF:FFFFFFF:FFFFFFFFFFFFFFFFFFFF:F:FFFF:FFFF,::FF:FFFFF,FFFFFFF:FF:F:FFFFFFFFF:FFFFFFFF:F:F:
@A00881:241:HJW2NDRXX:1:2126:27145:29935 1:N:0:CGAGAGAA+GATTGGAG
ACTTGACCTATGGGAGGCAGCAGTGGGGAATATTGGGCAATGGGCGCAAGCCTGACCCAGCAACGCCGCGTGAAGGAAGAAGGCTTTCGGGTTGTAAACTTCTTTTATGAGGGACGAAGGATGTGACGGTACCTCATGAATAAGCCACGGCTAACTACGTGCCAGCAGCCGCGGTAATACGTAGGTGGCGAGCGTTGTCCGGATTTACTGGGTGTAAAGGGCGCGTAGGCGGGCATGCAAGTCAGATGTG
+
FFFFFFFFFFFFFFFFFFFFFFFFFFFFFFFFF:FFFFFFFFFFFFFFFFFFFFFFFFFFFFFFFFFFFF:FFFFFFFF:FFFFFFFFFFFFFFFFFFFFFFFFFFFFFFFFF:FFFFF:,F:FFFFF:FFFFFFFFFFFFFFFF:FFFFFFFFFFFFFFFFFFFFFFFFFFF:FF:F:FFFFFFFFFF:FFFFFFFF:FFFFFFF:FFFFF,FF:F,F:FFFFFF,FFF:FFF,FFFFF:FF,F:F,FF
@A00881:241:HJW2NDRXX:1:2126:19307:30170 1:N:0:CGAGAGAA+GATTGGAG
ACTTGACCTATGGGGGGCAGCAGTGAGGAATATTGGTCAATGGGCGGAAGCCTGAACCAGCCAAGTCGCGTGAGGGATGAAGGCCCTACGGGTTGTAAACCTCTTTTGCCGGGGAACAAGTGCCGGGACGTGATCCCGGAGCTGAGTGTACCCGGAGAAAAAGCATCGGCTAACTCCGTGCCAGCAGCCGCGGTAATACGGAGGATGCGAGCGGTCTCCGGATTTATTGGGTTTAAAGGGTGTGTAGGCG
+
FFFFFFFF:FFFFFFFFF:FFFFFFFFFFFFF:FFFFFFFFFFFFFFFFFFFFFFFFFFFFFFFFFFFFFFFFFFFFFFFFFFFFFFFFFFFFFFFF:FFFFFFFFF:FFFFFFFFFFFFFFFFFFFFFFFFFFFFF:FFFFFFFFFFF:FFFFFFF:FFFFFFFFFFFF:FFF:FFFFFFF:FFFF:FFF::F,FFFF:F:FF:FFFF:FF:,F,FFFF:F,FFF,FFF:FFFFF:FF:,FFF::,FF:
@A00881:241:HJW2NDRXX:1:2126:30852:30342 1:N:0:CGAGAGAA+GATTGGAG
ACTTGACCTACGGGATGCAGCAGTGGGGAATATTGCACAATGGGGGGAACCCTGATGCAGCGACGCCGCGTGAGCGAAGAAGTATTTCGGTATGTAAAGCTCTATCAGCAGGGAAGAAAATGACGGTACCTGAGTAAGAAGCCCCGGCTAAATACGTGCCAGCAGCCGCGGTAATACGTATGGGGCAAGCGTTATCCGGATTTACTGGGTGTAAAGGGAGCGTAGACGGAACGGCAAGTCTGATGTGAAA
+
:FFFFFFFFFFFFFFFFFFFFFFFFFFFFFFFFFFFFFFFFFFFFFF::FFFFFFFFFFFFFFFFFFFFFFFFFF:FFFFFFFFFFFFFFFFFFFFFFFFFFFFFFFFFFFFFFFFFFF:FFFFFFFFFFFFF,FFFF:F,FFFFFFFFF::F:FFFFFFFFFFFFFFFFFF,FFFFFFFFFFFFF:FFFFFFFFF:FFFFF:FFFF:FFFFF:FFFF,,FFF,F:FF,,FFFFF,,F,FFFFFFFFFFF
@A00881:241:HJW2NDRXX:1:2126:31150:30733 1:N:0:CGAGAGAA+GATTGGAG
ACTTGACCTATGGGGGGCAGCAGTGAGGAATATTGGTCAATGGACGGAAGTCTGAACCAGCCAAGTAGCGTGAAGGAAGGCGGCCCTACGGGTTGTAAACTTCTTTTATAAGGGATTAAAGGGCTCCACGAGTGGGGTGTTGCACGTACCTTATGAATAAGCATCGGCTAACTCCGTGCCAGCAGCCGCGGTAATACGGAGGATGCGAGCGTTATCCGGAGTTATTGGGTTTATAGGGAGCGTAGATGGC
+
F:FFFFFFFFFFFFFFFFFFFFFFFFFFFF:FFFF:FFFFFFFFFFFFFFFFFFFFFFFFFFFFFFFFFFFF:FFFFFFFFF:FFFFFFFFFFFFFFFFFFFFFFFFFFFFFFFFFF,FF:F:FFFFFFFF:FFFFFFFFFFFFFFFFFFFFFFFFFFFFFFFF::FFFFFFFFFFFFFFFFF,FF,FFF:FFFFFFFFFFF,FFF:FFFFF,FFF:F::,FFFFFFFFFFFF,:FF,,FFFFFF:F,:F
@A00881:241:HJW2NDRXX:1:2126:28637:31735 1:N:0:CGAGAGAA+GATTGGAG
ACTTGACCTACGGGGGGCAGCAGTGGGGAATATTGGGCAATGGAGGCAACTCTGACCCAGCAACGCCGCGTGAATGATGAAGGTCTTCGGATTGTAAAGTTCTTTTCTGGGGGACGAAGAAAGTGACGGTACCTCAGGAATAAGCCTCGGCTAACTACGTGCCAGCAGCCGCGGTAATACGTAGGAGGCAAGCGTTATCCGGAATGACTGGGCGTAAAGGGTGCGTAGGTGGTTTGGCAAGTTAGTAGCG
+
FFFFFFFFFFFFFFFFFFFFFFFFFFFFFFFFFFFFFFFFFFFFFFFFFFFFFFFFFFFFFFFFFFFFFFFFFFFFFFFFFFFFFFFFFFFFFFFFFFFFFFFFFFFFFFFFFFFFFFFF:FFFFFFFFFFFFFFFFFFFFFFFFFFFFFFFFFFFFFFFFFFFFFFFFFFFFFFF,FFFFFFFFFFFFF,FFFF:FFFFFFF:F:FFFFFFFFFFFFFF:FFFFFFFFFFF:FFFFFFFFFF,FFFFFF
@A00881:241:HJW2NDRXX:1:2126:19605:31845 1:N:0:CGAGAGAA+GATTGGAG
ACTTGACCTATGGGGGGCACCAGTGAGGAATATTGGTCAATGGGCGAGAGCCTGAACCAGCCAAGTCGCGTGAAGGATGACGGCCCTACGGGTTGTAAACTTCTTTTGTCAGGGAGCAATTGAGTCCACGTGTGGTCTTAGCGAGAGTACCTGAAGAAAAAGCATCGGCTAACTCCGTGCCAGCAGCCGCGGTAATACGGAGGATGCGAGCGTTATCCGGATTTATTGGGTTTAAAGGGTGCGTAGGCGG
+
FFFFFFFFFFFFFFFFFFFFFFFFFFFFFFFFFFFFFFFFFFFFFFFFFFFFFFFFFFFFFFFFFFFFFFFFFFFFFFFFFFFFFFFFFFFFFFFFFFFFFFFFFFFFFFFFFFFFFFFFFFFFFFFFFFFFFFFFFFFFFFFFFFFFFFFFFFFFFFFFFFFFFF,FFFFFFF:FFFFFFFFFFFFFFFF:FFFFFF:FFFFF:FF:FFFF:FFFFFFFFFFFF,FFFF:FFFFFFF:::F:FFF:F:F
@A00881:241:HJW2NDRXX:1:2126:16405:32064 1:N:0:CGAGAGAA+GATTGGAG
ACTTGACCTACGGGAGGCAGCAGTGGGGAATATTGGTCAATGGGCGGGAGCCTGAACCAGCCAAGCCGCGTGGAGGAAGAAGGTACAGAGTATCGTAAACTCCTTTTGTCAGGGGATAAAAGACGGGATGCGTCCCGTCCTGAAGGTACCTGAAGAAAAAGCATCGGCTAACTCCGTGCCAGCAGCCGCGGTAATACGGAGGATGCGAGCGTTATCCGGATTTATTGGGTTTAAAGGGTGCGTAGGCCGC
+
FFFFFFFFFFFFFFFFFFFFFFFFFFFFFFFFFFFFFFFFFFFFFFFFFFFFFFFFFFFFFFFFFFFFFFFFFFFFFFFFFFFFFFFFFFFFFFFFFFFFFFFFFFFFFFFFFFFFFFFFFFFFFFFFFFFFFFFFFFFFFFF:FFFFFFFFFFFFFFFFFFFFFFFFFF:FFFFFFFFFFFFFFFF:F:FFFFFFFFFFFFFFFFFFFFFFFFFFFFFFFFFFFFFFFFFFFF,FFFF:FFFFF:FF:F
@A00881:241:HJW2NDRXX:1:2126:28601:32111 1:N:0:CGAGAGAA+GATTGGAG
ACTTGACCTACGGGATGCAGCAGTGGGGAATATTGGGCAATGGAGGCAACTCTGACCCAGCAACGCCGCGTGAGCGATGAAGGTCTTCGGATTGTAAAGCTCTTTAAGTGGGGACGAAGAAAGTGACTGTACCCACAGAATAAGCTCCGGCTAACTACGTGCCAGCAGCCGCGGTAATACGTAGGGGGCGAGCGTTATCCGGATTTATTGGGTGTAAAGGGTGCGTAGACGGGAAGTTAAGTTAGTTGTG
+
FFFFFFFFFFFFFFFFFFFFFFFFFFFFFFFFFFFFFFF:FFFFFFFFFFFFFFFFFFFFFFFFFFFFFFFF,F:FFF:FF:FFFFFFF:FFFFFFFFFFFFFFFFF:FFFF:F:FFF,FFFFFFFFFFFFFFFFF:,FFFFFFFFF:FFFFFFFF,FFF,FFFFFFFFFFFFF:,FFFFFF,FFFFFFFFFF,FF,F:F:FFFFFFFFFFFFFFFFFFF:FFFFF,:FFFFFF:F:F,FFF:F,FF:FF
@A00881:241:HJW2NDRXX:1:2126:27507:32659 1:N:0:CGAGAGAA+GATTGGAG
ACTTGACCTACGGGAGGCAGCAGTGGGGAATATTGCACAATGGGGGAAACCCTGATGCAGCGACGCCGCGTGAGTGAAGAAGTATTTCGGTATGTAAAGCTCTATCAGCAGGAAAGAAAATGACGGTACCTGACTAAGAAGCCCCGGCTAACTACGTGCCAGCAGCCGCGGGAATACGTAGGGGGCAAGCGTTATCCGGATTTACTGGGTGTAAAGGGAGCGTAGACGGCAGGGCACGTCTGAAGTGAAA
+
FFFF:FFFFFFFFFFFFFFFFFFFFFFFFFFFFFFF:FFFFFFFFFFFFFFFFFFFFFFFFFFFFFFFFFFFFFFFFFFFFFF,,FF:FF::FFFFFFFFFFF,FFFFFFFFFFFFFFFFF,FFFFFFFFFFFF:FFFFFFFFFFFFFFFFFFFFF:FFF,FFFFFF:F:F,FFFFFFFFFFFFFFFFFF:FF,FFFFFFFFFFFFFFF:FFF::FF:F:FFF,F:FFFF:FF:FF,FF:FFF::F,,,:
@A00881:241:HJW2NDRXX:1:2126:22715:32722 1:N:0:CGAGAGAA+GATTGGAG
ACTTGACCTACGGGAGGCACCAGTGGGGAATATTGGGCAATGGGGGAAACCCTGACCCAGCGACGCCGCGTGAGGGAAGAAGGTTTTCGGATTGTAAACCTCTGTCCTTGGTGACGATAATGACGGTAGCCAAGGAGGAAGCCACGGCTAACTACGTGCCAGCAGCCGCGGTAATACGTAGGTGGCGAGCGTTGTCCGGAATTACTGGGTGTACAGGGAGCGTAGGCGGGAGAGCAAGTCGACTGTGAAA
+
FFFFFFFFFFFFFFFFFFFFF:FFFFFFFFFFFFFFFFFFFFFFFFFFFFFFFFFFFFFFFFFFFFFFFFFFFFFFFFFFFFFFFFFFFFFFFFFFFFFFFFFFFFFFFFFFFFFFFFFFFFFFFFFFFFFFFF:FFFFFFFFFFFFFFFFFF:FFFFFFFFFFFFFFFFFFFFFFFFFFFFFFFFFFFFFFFFFF:FF:,FFFFFFF:FFFF:FF:F:FFFFFFFFFF:FFF::F,FFF:FF:FFF:F,
@A00881:241:HJW2NDRXX:1:2126:29821:32784 1:N:0:CGAGAGAA+GATTGGAG
ACTTGACCTATGGGATGCAGCAGTCGGGAATATTGCGCAATGGAGGAAACTCTGACGCAGTGACGCCGCGTATAGGAAGAAGGTTTTCGGATTGTAAACTATTGTCGTTAGGGAAGATACAAGACAGTACCTAAGGAGGAAGCCCCGGCTAACTATGTGCCAGCAGCCGCGCTAATACATAGGGGGCAAGCGTTATCCGGAATTATTGGGTGTAAAGGGTGCGTAGATGGAGGAGCAAGTTGGTTGTGAA
+
FFFFFFFFF:,,FFFFFFFFFFFF:FFFFFFFFF,FFFFF,FFFFFFFFF,FFFFFFFFFF,FFFFF,FFFFFFFFFFF:F:FFFFFFFFFF,FF::,FFFF:FFFFFFFFFFF:FFF,FFFF,FF,FFFFFFFF::FF:FFFFFFFF:F:FFFFFF:FFFFFF,F::,F:,,:,:,FFF:,:F:F:F,:FFFFFFFFFFFFF:FFFFFFFFF:F:,FFF:F::F,F,:F:F,FF,::,,:FFF:,FF::
@A00881:241:HJW2NDRXX:1:2126:29668:33019 1:N:0:CGAGAGAA+GATTGGAG
ACTTGACCTACGGGAGGCAGCAGTGAGGAATATTGGTCAATGGGCGGAAGCCTGAACCAGCCAAGTCGCGTGAGGGATGAAGGCCCTACGGGTTGTAAACCTCTTTTGCCGGGGAACAAGTGCCGGGACGTGATCCCGGAGCTGAGTGTACCCGGAGAAAAAGCATCGGCTAACTCCGTGCCAGCAGCCGCGGTAATACGGAGGATGCGAGCGTTATCCGGATTTATTGGGTTTAAAGGGTGCGTAGGCG
+
:FFFFFFFFFFFFFFFFFFFFFFFFFFFF:FFFFF:FFFFFFFFFFFFFFFFFFFFFFFFFF,FFFFFFFFFFFFFFFFFFFFFFFFFFFFFFFFF:FFFFFFFFFFFFFFFFFFFFFFFFFFFFFFFFFFFF:FFFFFFFF:FFFFFFFFFFFFFF:FF,FFFFFFFFFF:FFFFFFFFFFFFFFFF:FFFFFFFF,F,FFFFFFFFF,FFFFFFFFF:F,:FF:FFFFFF,FFFFF::F:F:FFFFF:
@A00881:241:HJW2NDRXX:1:2126:19940:33144 1:N:0:CGAGAGAA+GATTGGAG
ACTTGACCTATGGGATGCAGCAGTGGGGAATATTGGGCAATGGGCGCAAGCCTGACCCAGCAACGCCGCGTGAAGGAAGAAGGCCCTCGGGTTGTAAACTTCTTTTATGAGGGACGAAGAAGTGACGGTACCTCATGAATAAGCCACGGCTAACTACGTGCCAGCAGCCGCGGTAATACGTAGGTGGCAAGCGTTATCCGGATTTACTGGGTGTAAAGGGCGTGTAGGCGGGACTGCAAGTCAGATGTGA
+
FFFFFFFFFFFFFFFFFFFFFFFFFFFFFFFFFFFFFFFFFFFFFFFFFFFFFFFFFFFFFFFFFFFFFFFFFFFFFFFFFFFFFFFFFFFFFFFFFFFFFFF:FFFFFFFFFFFFFFFFFFFFFFFFFFFFFFFFFFFFFFF:FFFFFFFFFFFFFFFFFF:FFFFFFFFFFF::FFFFFFFFFFFFFFFFFFFFF::FFFFFFFFFFFFFFFFFFFFFFFFFFFFFF:FFFF::FF,FFFF:FFFFF:
@A00881:241:HJW2NDRXX:1:2126:20862:33332 1:N:0:CGAGAGAA+GATTGGAG
ACTTGACCTACGGGGGGCAGCAGTGGGGAATATTGCGCAATGGAGGAAACTCTGACGCAGCAATGCCGCGTGAGTGAAGAAGGGATTCGTTCTGTAAAGCTCTGTTATCGGGGAAGAGTTGACGGTACCCGATGAGCAAGCCCCAGCCAACTACGTGCCAGCAGCTGCGGTACTACGTAGGGGGCGAGCGTTATCCGGATTTATTGGGCGTAAAGGGCACGCAGGCGGCTGTTTAGGTGTGATGTGAAAG
+
FF:FFFFFFFFFFFFFFF:FFFFFFFFFF:F:,FFFFFFF,FFFFF:FFFFFFFFFFFFFF:FFFFFFFFFFFFFF:FFFFFFFFFFFFFFFFFFFF:FFFF:FFFFFFFFF:F:FFFFFFFFFFFF:FF,FFFFFFF:FFFFFFFFFFFFFFFFFFFFFFFF:FF:FFF:FFFFFFF:FFFFF:::FFF,F:FFFFFF,:F,FFFFFF:FFFFFFFF:FF:FFFFF:F,F,FF:::F:::FFFF:FF,F
@A00881:241:HJW2NDRXX:1:2126:23746:35008 1:N:0:CGAGAGAA+GATTGGAG
ACTTGACCTATGGGATGCAGCAGTGGGGGATATTGCACAATGGGGGAAACCCTGATGCAGCGACGCCGCGTGAGTGAAGAAGTATTTCGGTATGTAAAGCTCTATCAGCAGGGAAGAGAATGACGGTACCTGACTAAGAAGCCCCGGCTAACTACGTGCCAGCAGCCGCGGTAATACGTAGGGGGCAAGCGTTATCCGGATTTACTGGGTGTAAAGGGAGCGTAGACGGCGTGACAAGTCTGAAGTGAAA
+
:FFFFFFFFFFFFFFFFFFFFFF,FFFFFFFFFFFFFFFFFFFFFFFFFFFFFFFFFFFFFFFFFFFFFFFFFFFFFFFFFFFFFFFF:F:FFFFFFFFFFFF,FFFFFFFFFFFFFFFFFF:FFFF:FFFF:FF:FF::FFFFFFFFFFFFFFFFFFFFFFF::FFFFFFFFFFFFFFFFFFFFFFFFFF,FFFFFFFFFF:::FFFFFFFF,FFFFF:F:FF:F:FFFFFFF,F,FF:F::FF:FFFF
@A00881:241:HJW2NDRXX:1:2126:27245:36495 1:N:0:CGAGAGAA+GATTGGAG
ACTTGACCTATGGGATGCAGCAGTGGGGAATATTGGGCAATGGGCGAAAGCCTGACCCAGCAACGCCGCGTGAGGGAAGAAGGTTTTCGGATTGTAAACCTCTGTCCTAGGGGACGAAGGAAGTGACGGTACCCTAGGAGGAAGCCCCGGCTAACTACGTGCCAGCAGCCGCGGTAATACGTAGGGGGCGAGCGTTGTCCGGAATGACTGGGCGTAAAGGGCGTGTAGGCGGCCGATTAAGTCTGAAGTG
+
:FFFFFFFFFFFFFFFFFFFFFFFFFFFF:FFFFFFFFF:FFFFFFFFFFFFFFF:FFFFFFFFFFFFFFFFFFFFFFFFFFFFFFFFFFFFFFFFFFFFFFFFFFFFFFFFFFFFFFFFFFFFF:FFFF,FFFF:FFFFFFFFFFFFFFFF:FFFFFFFFFFFFFFFFFFFFFF:FF,FFFF:FFFFFFFFF:,FFFFFFFFFFFFFFFFFF:F:FFFFFFFFFF,:FFFFFFFFFF:FF:FFFFFFFF
@A00881:241:HJW2NDRXX:1:2127:19425:1344 1:N:0:CGAGAGAA+GATTGGAG
ACTTGACCTATGGGAGGCAGCAGTGAGGAATATTGGACAATGGCCGGAAGGCTGATCCAGCCATGCCGCGTGAGGGAATGAGGTCCTATGGATTGTAAACCTCTTTTCACGCAGGGCAATAAGGTCCACGAGGTGGGCCGACGAGAGTATGCGTGGAATAAGCATCGGCTAACTCCGTGCCAGCAGCCGCGGTAATACGGAGGATGCGAGCGTTGTCCGGATTTATTGGGTTTAAAGGGTGCGTAGGCGG
+
FFFFFFFFFFFFFFFFFFFFFFFFFFFFFFFFFFFFFFFFFFFFFFFFFFFFFFFFFFFFFFFFFFFFFFFFF:FF:FFFFFFFFFFFFFFFFFFF:FFFFFFFFFFFFFFF:FFFFF,FFFFFFFFFFFFFFFFFFFFFFFFFFFFF,FFFFFFFFFFFFFFFFFFFFFFFFFFFFFFFFFFFFFFFFF:FFF:FFFFFFFFFFFFFFFFF,FFFFF:FFF:FFFFFFFF,FFF:FF:FFFFFF,:FFF
@A00881:241:HJW2NDRXX:1:2127:32814:1454 1:N:0:CGAGAGAA+GATTGGAG
ACTTGACCTATGGGGCGCACCAGTCGAGAATCATTCACAATGGGGGGAACCCTGATGGTGCGACGCCGCGTGGGGGAGGAAGGTCTTCGGATTGTAAACCCCTGTCATGCAGGAGCAAGGCTGAGAAGTTGATAGTACTGCAAGAGGAAGAGACGGCAAACTCTGTGCCAGCAGCCGCGGTAATACAGAGGTCTCAAGCGTTGTTCGGAATCACTGGGCGTAAAGGGTACGTAGGCGGCGGGGCAAGTTG
+
FFFFFFFFFFFFFFFFFFFFFFFFFFFFFFFFFFFFFFFFFFFFFFFFFFFFFFFFFFFFFFFFFFFFFFFFFFFFFFFFFFFFFFFFFFFFF:FFFFFFFFFFFFFFFFFFFFFFF:FFFFFFFFFFFFFFFFFFFFFFF:FFFFFFFFFFFF:FFFFFFFFFFFFFFFFF:F:FFFFFFF:F:FFFFFFFFFFFFFFFFFFFF:F:FFFF:FFFFFFFFFFFF,FFFFFFFFFFFFFFFFFFF,FFFF
@A00881:241:HJW2NDRXX:1:2127:19551:1846 1:N:0:CGAGAGAA+GATTGGAG
ACTTGACCTATGGGATGCAGCAGTGGGGAATATTGCACAATGGGGGAAACCCTGATGCAGCGACGCCGCGTGAGTGAAGAAGTATTTCGGTATGTAAAGCTCTATCAGCAGGGAAGAAATACTGACCATAGGGTCAGCAGACGGTACTTGACTAAGAAGCCCCGGCTAACTACGTGCCAGCAGCCGCGGTAATACGTAGGGGGCAAGCGTTATCCGGATTTACTGGGTGTAAAGGGAGCGTAGACGGCAG
+
FFFFFFFFFF:FFFFFFFFFFFFFFFFFFFFFFFFFFFFFFFFFFFFFFFFFFFFFFFFFFFFFFFFFFFFFFFFFFFFFFFF:FFFFFFFFFFFFFFFFFFFFFFFFFFFFFFFFFFFFFFFFFFFF,FFFFFFFFFFFFFFFF:FFFFFFFFFFFFFFFFFFFFFFFFFFFFFFFFFFFFFFFFFF:F,,F:F:,FFFFFFF,:FFF,FFFFFFFFFFFF:FFFFFFFF:FFFFF:FFFFF:FFFFFF
@A00881:241:HJW2NDRXX:1:2127:17454:1971 1:N:0:CGAGAGAA+GATTGGAG
ACTTGACCTATGGGGTGCAGCAGTGGGGGATATTGCACAATGGGGGGAACCCTGATGCAGCGATGCCGCGTGAGGGAAGAAGGTTTTCGGATTGTAAACCTCTGTGGAGGGGGACGATAATGACGGTACCCCTTTAGGAAGCCACGGCTAACTACGTGCCAGCAGCCGCGGTAATACGTAGGTGGCGAGCGTTGTCCGGAATTACTGGGTGTAAAGGGAGTGCAGGCGGGAAAGCAAGTCAGAAGTGAAA
+
FFFFFFFFFFFFFFFFFFFFFFFFFFFFFFFFFFFFFFF:FFFFFFFFFFFFFFFFFFFFFFFFFFFFFFFFFF:FFFFFFFFFFFFFFFFFFFFFF:FFFFFFFFFFFFFFFFFFFFFFFFFFFFFFFFFFFFFFFFFFFFFFFFFFFFFFFFFFFFFF:FFFFFFFFFFFF,FFFFFFFFFFFFFF:FF:F:FFF:FF,:FFFFFFFFFF,F,:FFFF:FFFFFFFFF:,FFFFFF:FF:FFFFF:FF
@A00881:241:HJW2NDRXX:1:2127:22779:2080 1:N:0:CGAGAGAA+GATTGGAG
ACTTGACCTACGGGACGCACCAGTGGGGAATATTGCACAATGGGGGAAACCCTGATGCAGCGACGCCGCGTGAGTGAAGAAGTATTTCGGTATGTAAAGCTCTGTCAGCAGGGAAGAGAAGAGGACGGTACCTGAGTAAGAAGCCCCGGCTAACTACGTGCCAGCAGCCGCGGTAATACGTAGGGGGCGAGCGTTATCCGGAATTACTGGGTGTAAAGGGAGCGTAGACTGCGAGGCACTTCTGGAGTGA
+
:F,FFFFFFFFFFFFFFFFFFFFFFFFFFFFFFFFFFFFFFFFFFFFFFF:FFFFFFFFFFFFFFFFFFFFF:FFFFFFFFFFFFFFFFFFFFFFFFFFFFFFFFFFF:FFFFFF:FFFFFFFFFFFFF:,FFFFFFFFFFFFFFFFFFFFFFFFFFFFF,FFFFF:FFFFFFFFFFFFFFF:FFFFFFFFFFFFFFF:FFFFFFF,FFFFFFFFFFF,FFFFFFF:FF,FFFFFFFF:,:FFFFFFFF:
@A00881:241:HJW2NDRXX:1:2127:25238:2206 1:N:0:CGAGAGAA+GATTGGAG
ACTTGACCTACGGGGTGCAGCAGTGAGGAATATTGGTCAATGGGCGCGAGCCTGAACCAGCCAAGTAGCGTGAAGGAAGACGGCCCTACGGGTTGTAAACTTCTTTTGTCGGGGAGCAAATTCCGCCACGTGTGGCGGAGTCGAGAGTACCCGAAGAAAAAGCATCGGCTAACTCCGTGCCAGCAGCCGCGGTAATACGGAGGATGCGAGCGTTCTCCGGATTTATTGGGTTTAATGGGTGCGTAGGCGG
+
F:FFFFFFFFFFFF:FFFFFFFFFFFFFFFFFFFFFFFFFFFFFFFFFFFFFFFFFFFFFFFFFFFFFFFFF:FFFFFFFFFFFFFFFFFFFFFFFFFFFFFFFFFFFFFFFFFFFFFFFFFFFFFFFFFFFFFFFFFFFFF:FFFFFFFFFFFFFF,FFFFFFFFFFFFFFFFFFFFFFFFFFFFFFFF:FF:FFFFFFFFFFFFFFFFFFF:,F:F:F::FFFFFFFFFFFF,,FFF:FF:FFFFFFF
@A00881:241:HJW2NDRXX:1:2127:31901:2597 1:N:0:CGAGAGAA+GATTGGAG
ACTTGACCTATGGGGGGCACCAGTGGGGAATATTGCACAATGGGGGAAACCCTGATGCAGCGACGCCGCGTGAGTGAAGAAGTATTTCGGTATGTAAAGCTCTATCAGCAGGGAAGATAATGACGGTACCTGAATAAGAAGCCCCGGCTAACTACGTGCCAGCAGCCGCGGTAATGCGTAGGGGGCAAGCGTTATCCGGATTTACTGGGTGTAAAGGGTGCGTAGGTGGCATGGCAAGTCAGAAGTGAAA
+
::FFFFFFFFFFFFFFFFFFFFFFFFFFFFFFFFFFFFFFFFFF:FFFFFFFFFFFFFFFFFFFFFFFFFFFFFFFFFFFFFFFFFFFFFFFFFFFFFF:FFFFFFFFFFFF:FFF:FFFF,,FFFFFFFFFFFFFFFFF,FFFFFFFFFFFFFFFFFFFFFF:FFFFFFFFFFFFFFFF:FFFFFFF,FFFFFFFFFF,FF,:FFFFF,FFFFF:FFFFF:FFFFFFFFFFF,FFFFFFF:F,,FF:F:
@A00881:241:HJW2NDRXX:1:2127:27624:2895 1:N:0:CGAGAGAA+GATTGGAG
ACTTGACCTACGGGATGCACCAGTGGGGAATATTGCGCAATGGGGGAAACCCTGACGCAGCAACGCCGCGTGATTGAAGAAGCCCTTCGGGGTGTAAAGATCTGTCAGTGGGGACGAAACTTGACGGTACCCACAGAGGAAGCATCGGCTAACTCCGTGCCAGCAGCCGCGGTAATACGGGGGATGCAAGCGTTGTCCGGAATCATTGGGCGTACAGAGTTCGTAGGTGGTCTTGCAAGTTAGTAGCGTA
+
FFFFFFFFFFFFFFFFFFFFFFFFFFFFFFFFFFFFFFFFFFFFFFFFFFFFFFFFFFFFFFFFFFFFFFFFFFFFFFFFFFFFFFFFFFFFFFFF,FFFFFFFFFFFFFFFFFFFFFFFFFFFFFFFFFFFFFFFFFFFFF:FFFFFFFFFFFFFFFFFFFFFFFFF:FFFFF:FFFFFFFFFFFFF:FFF,:FFFFFFF,FFFFFFFFFF:F,FFF,F:FFFFFFFFFFFFFFFFFF:FFF:F:FFFF
@A00881:241:HJW2NDRXX:1:2127:20564:3662 1:N:0:CGAGAGAA+GATTGGAG
ACTTGACCTACGGGAGGCAGCAGTGGGGAATATTGCACAATGGGGGAAACCCTGATGCAGCGACGCCGCGTGAAGGAAGAAGTATCTCGGTATGTAAACTTCTATCAGCAGGGAAGAAAATGACGGTACCTGACTAAGAAGCCCCGGCTAACTACGTGCCAGCAGCCGCGGTAATACGTAGGGGGCAAGCGTTATCCGGATTTACTGGGTGTAAAGGGAGCGTAGACGGTGAAGCAAGTCTGAAGTGAAA
+
FFFFFFFFFFFFFFFFFFFFFFFFFFFFFFFFFFFFFF:FFFFFFFFFFFFFFFFFFFFFFFFFFFFFFFFFFFFFFFFFFFFFFFFFFFFFFFFFFFFFFFFFFFFFFFFFFF,FFFFFFFFFFFFFFFFFFFFFFF:F:FFFFFFFFFFFFF:FFFFFFFFF:FFFFFFFFFFFFFFFFFF:FFFFFFFFFFFFFFFFFFFFFFFFFFFF,F,FFFFFFFFF:FFFFF:::F:FFFFFFFFFFFFFF,
@A00881:241:HJW2NDRXX:1:2127:18421:4272 1:N:0:CGAGAGAA+GATTGGAG
ACTTGACCTACGGGGGGCAGCAGTGAGGGATATTGCACAATGGGGGGAACCCTGATGCAGCGATGCCGCGTGGAGGAAGAAGGCCTTCGGATTGTAAACTCCTTTTGTCAGGGACGATAATGACGGTACCTGAAGAAAAAGCTCCGGCTAACTACGTGCCAGCAGCCGCGGTAATACGTAGGGAGCGAGCGTTGTCCGGAATTACTGGGTGTAAAGGGAGCGCAGGCGGGACAGCAAGTCAGATGTGAAA
+
FFFFFFFFFFFFFFFFFFFFFFFFFFFFFFFFFFFFFFFFFFFFFFFFFFFFFFFFFFFFFFFFFFFFFFFFF:FFFFFFFFFFFFFFFFFFFFFFFFFFFFFFFFFFFFFFFFFFFFFFFFF:FFF:FFFFFFFFFFFFFFFFFFFFFFFFFFFFFFFF:FFFFFFFFFFFFFFFFFFFFFFFFFFFFF:FFFFF::FFFFFFFFFFFFFFFFFFF:FFFFFFFFF:FFFFFFF::FFFFFFF:FFF:F
@A00881:241:HJW2NDRXX:1:2127:18267:4476 1:N:0:CGAGAGAA+GATTGGAG
ACTTGACCTATGGGATGCAGCAGTGAGGAATATTGGTCAATGGGCGGAAGCCTGAACCAGCCAAGTCGCGTGAGGGATGAAGGCCCTACGGGTTGTAAACCTCTTTTGCCGGGGACCAAGTGCCGGGACGTGATCCCGGAGCTGAGTGTACCCGGAGAAAAAGCATCGGCTAACTCCGTGCCAGCAGCCGCGGTAATACGGAGGATGCGAGCGTTATCCGGATTTATTGGGTTTAAAGGGTGCGTAGGCG
+
FFFFFFFFFFFFF:FFFFFFFFFFFF:FFFFFFFFFFFFFFFFFFFFF:FFFFFFFFFFFFFFFFFFFFFFFFFFFFFF:FFFFFFFFFFFF:FFFFFFFFFFFFFFFFFFFFFF,FFFFFFFF:FFFFFFFFFFFFFFFFF:FFFF,F:FFFFFFFF,FFFFFFFFFF:F:FFFFFFFFFF:FFFFFFFFFFF,F:FFFFFF:FFFFFFFFF:FFFFFFFF,FFFFFFFFF:F,:F:FFF:F:FFFFF,
@A00881:241:HJW2NDRXX:1:2127:18105:4695 1:N:0:CGAGAGAA+GATTGGAG
ACTTGACCTATGGGAGGCAGCAGTGAGGAATATTGGTCAATGGGCGGGAGCCTGAACCAGCCAAGCCGCGTGGAGGAGGAAGGTACAGAGTATCGTAAACTCCTTTTGTCAGGGGATAAAAGGCGGGATGCGTCCCGTCCCGAAGGTACCTGAAGAAAAAGCATCGGCTAACTCCGTGCCAGCAGCCGCGGTAATACGGAGGATGCGAGCGTTATCCGGATTTATTGGGTTTAAATGGTGCGTAGGCCGC
+
FF:FFFFFFFFFFFFFFFFFFFFFFFF:FFFFFFFFFFFFFFFFFFFFFFFFFFFFFFFFFFFFFF::FFFFFFFFFFF::FFF:FFFFFFFFFF:F:FFFFFFFFFFFFFFF:FFFFFFFFFFFFFFFF:FFF,FFFFF,FFFFFFF:FFFF:FF,:FF:F,F:F:FFFFFFFFFFFFF:FFF::FFFFFF,FFFFFF:FF:FF:FF:FFF:,FF:F,FFFF:FFFFFFFFF:F,FFFFF:F:F,FFF,
@A00881:241:HJW2NDRXX:1:2127:29405:4726 1:N:0:CGAGAGAA+GATTGGAG
ACTTGACCTATGGGGCGCAGCAGTGAGGAATATTGGTCAATGGGCGGGAGCCTGAACCAGCCAAGTCGCGTGAGGGAAGACGGCCCTATGGGTTGTAAACCTCTTTTGCCGGGGAGCAAAGCGCCGCACGTGTGCGGTCTGGAGAGTACCCGGAGAAAAAGCATCGGCTAACTCCGTGCCAGCAGCCGCGGTAATACGGAGGATGCGAGCGTTATCCGGATTTATTGGGTTTAAAGGGTGCGTAGGCGGT
+
FFFFFFFFFFFFFFFFFFFFFFFFFFFFFFFFFFFFFFFFFFFFFFFFFFFFFFFFFFFFFFFFFFFFFFFFFFFFF:FFFFFFFFFFFFFFFFFFFFFFFFFFFFFFFFFFFFFFFFFFFFFFFFFFFFFFFFFFFFFFFFFFFFFFFFFFFF:FFFFFFF:FFFFFFFFFFFFFFFFFFFFFFFFFFFFFFFFFFFFFFFFFFFFFFFFFF,FFFFFFF:FFFFFFF,FFFFFFFFF:FFFFFFF:FF
@A00881:241:HJW2NDRXX:1:2127:16179:5212 1:N:0:CGAGAGAA+GATTGGAG
ACTTGACCTACGGGAGGCAGCAGTGAGGAATATTGGTCAATGGGGGGAACCCTGAACCAGCAACGCCGCGTGAAGGAAGAAGGCTTTCGGGTTGTAAACTTCTTTTACCAGGGACGATAGTGACGGTACCTGGTGAATAAGCTCCGGCTAACTACGTGCCAGCAGCCGCGGTAATACGTAGGGAGCGAGCGTTATCCGGATTTACTGGGTGTAAAGGGCGCGTAGGCGGGCTGTCAAGTCAGATGTGAAA
+
FFFFFFFFFFFFFFFFFFFFFFFFFFFFFFFF:FFFFFF:FFFFFFFF,FFF:F:FFFFFFFFFFFFFFFFF,F:FFFFFF::::FFFFFFFFFFFF:FFFFFFFFFFFF:FFFF:FF,F:FFFFFFFFFFFFFF:,FFFFFFFFFFFFF:FFFF:FFFFFFF:FFF:F::,:F:F,FFF:F,FFF:FFFF:F,FFFFFFFFF,:FFFF,FF,FF:F:FF::FF:F,:F,F:FF:F,FF::FF,:F:FFF
@A00881:241:HJW2NDRXX:1:2127:27995:5415 1:N:0:CGAGAGAA+GATTGGAG
ACTTGACCTATGGGATGCAGCAGTGGGGGATATTGCACAATGGGGGAAACCCTGATGCAGCGACGCCGCGTGAGTGAAGAAGTATTTCGGTATGTAAAGCTCTATCAGCAGGGACGAAAACGACGGTACCTGACTAAGAAGCCCCGGCTAACTACGTGCCAGCAGCCGCGGTAATACGTAGGGGGCAAGCGTTATCCGGATTTACTGGGTGTAAAGGGAGCGTAGACGGCGTGACAAGTCTGAAGTGACA
+
FFFFFFFFFFFFFFFFFFF:FFFFFFFFFFFFFFFF:FFFFFFFFFFFFFFFFFFFFFFFFFFFFFFFFFFFFFFFFFFF:F:FF:FFFFFFFFFFFFFFFFFFFFFFFFFFFF,F:FFFFF,FFFFFFFFFFFFFFFFFFFFFFFFFFFFFFFFFFFFFFFF:FFFFFF:FFFFFFFFFFFFFFFFFFFF:FFFFFFFFFFFF:FFFFFFF,FFFFFFFF:FFFFFF:FFFFF:F:FFFFFF,:F:,FF
@A00881:241:HJW2NDRXX:1:2127:31801:5556 1:N:0:CGAGAGAA+GATTGGAG
ACTTGACCTACGGGAGGCAGCAGTGGGGAATCTTCCGCAATGGGCGAAAGCCTGACGGAGCGATGCCGCGTGGGTGAAGAAGGGATTCGTCCCGTAAAGCCCTGTTGCCCGCGACGAAGAGCGCATCGAGGAAAGAGCGATGCGAGTGACGGTAGCGAGCGAGGAAGCCACGGCTAACTACGTGCCAGCAGCCGCGGTAATACGTAGGTGGCGAGCGTTGTCCGGAATCATTGGGCGTAAAGCGCATGTA
+
FFFFFFFFFFFFFFFFFFFFFFFFFFFFFFFFFFFFFFFFFFFFFFFFFFFFFFFFFFFFFFFFFFFFFFFFFFFFFFFFFFF:FFFFFFFFFFFFFFFFFFFFFFFFFFFFFFFFFF:F:FFFFFFFFFFFFFF:FFFFFFFFFFFFFFFFFFFFFFFFFFFFFFFFFFFFFFF:,FFFF:FFFFFFFFFFFFFFFFFFFF:FFFFFFFFFFFFFF:FFFFFFFFFFFFFFFFFFFFFF:FFFFFFFFF
@A00881:241:HJW2NDRXX:1:2127:26015:5619 1:N:0:CGAGAGAA+GATTGGAG
ACTTGACCTACGGGGGGCAGCAGTGGGGAATATTGCACAATGGGGGGAACCCTGATGCAGCGACGCCGCGTGGGTGAAGAAGTATTTCGGTATGTAAAGCCCTATCAGCAGGGAAGAAGATGACGGTACCTGAGTAAGAAGCCCCGGCTAACTACGTGCCAGCAGCCGCGGTAATACGTAGGGGGCGAGCGGTATCCGGATTTACTGGGTGTAAAGGGAGCGTAGACGGCTTAGCAAGTCTGGAGTGAAA
+
:FFFFFFFFFFFFFFFFFFFFFFFFFFFFFFFFFFFFFFFFFFFFFFFFFFFFFFFFFFFFFFFFFFFFFFFFFFFFFFFFFFFFFFFFFFFFFFFFF:FFFFFFF:FFFFFFFFFF,FFFFFFFFFFFFFFFFF:FFFFFFFFFFFFF:FFFFFFFFFFFFFFFFFFFFFFF,FFFFFF::FFFFFFFFF,FFFFF:FFFFF:FFFFFFFFFF:FFFF:F:FF,FF:FFFFFFF,F:FFF::FFF:FF:
@A00881:241:HJW2NDRXX:1:2127:22471:6903 1:N:0:CGAGAGAA+GATTGGAG
ACTTGACCTATGGGGGGCACCAGTGAGGAATATTGGTCAATGGGCGGGAGCCTGAACCAGCCAAGCCGCGTGGAGGAAGAAGGTACAGAGTATCGTAAACTCCTTTTGTCAGGGGATAAAAGACGGGATGCGTCCCGTCCTGAAGGTACCTGAAGAAAAAGCATCGGCTAACTCCGTGCCAGCAGCCGCGGTAATACGGAGGATGCGAGCGTTATCCGGATTTATTGGGTTTAAAGGGTGCGTAGGCGGG
+
:F:FFFFFFFFFFFFFFFFFFFFFFFFFFFF:FFFFFFFF,FFFFFFFFFFFFFFFFFFFFFF:FFFFFFFFFFFFFF:FFFFFFF:FFFFFFFFFFFFFFFFFF:FFFFFFF:F:FFFF:,FFFFFFFFFFFFFFFFFF:F:FF:FFFFFFF:FFF:FFFFFFFFFFFF:FFFF,FFFFFF:FFF::F::FF,FFF:FFFF,F:FFF:FFF,FFFFF:F:,FFFFFFFF:FFFF,F:,FFFF:FFF,F,
@A00881:241:HJW2NDRXX:1:2127:25798:7153 1:N:0:CGAGAGAA+GATTGGAG
ACTTGACCTATGGGATGCAGCAGTGGGGAATATTGCGCAATGGAGGAAACTCTGACGCAGCGATGCCGCGTGAGTGAGGAAGGGATTCGTCCCGTAAAGCTCAGTCACCGGTTAGGAGAGAAGACCAGCCGGTTTTGAGCCCCGGCTAACTACGTGCCAGCAGCCGCGGCAATACGTAGGGGGCGAGCGTTGTCCGGAATTATTGGGCGTAAAGGGCGCGCAGGCGGCAAGAGAGGCTTTTTGTAAAAGC
+
:FF:FFFFFFFFFFFFFFFFFFFFFFFFFFFF,FFF:FFF::FFFFFFFFFFFFFFFFFFF,FF:FFFFFFF:FFFFFFF,FFFF:FFFFFFFFFFFFFFFFFFFFFFFFFFFFFF,FFFFFF:F:F,FFFF:FFFFFFFFFFFFFF:,FF,FFFF:F:FFFFFFFFF:FF,FFFFFFF::F:FFF:F,FFFFFFF,FFFFF,:FFF:FFFFFF:,FF:::FFF:,:FF:FF:,:,FFFFF:FFF,F,:,
@A00881:241:HJW2NDRXX:1:2127:17716:7185 1:N:0:CGAGAGAA+GATTGGAG
ACTTGACCTATGGGAGGCAGCAGTGGGGGATATTGCACAATGGGGGAAACCCTGATGCAGCGACGCCGCGTGAGTGAAGAAGTATTTCGGTATGTAAAGCTCTATCAGCAGGGAAGAAAATGACGGTACCTGAGTAAGAAGCCCCGGCTAACTACGTGCCAGCAGCCGCGGTAATACGTAGGGGGCAAGCGTTATCCGGATTTACTGGGTGTAAAGGGAGCGTAGACGGTTGTGCAAGTCTGAAGTGAAA
+
FF:FFFFFFFFFFFFFFFFFFFFFFFFFFFFFFFFFFFFFFFFFFFFF:FFFFFFFFFFFFF,FFFFFFFFFFF::FFFFF:FFFFFFFFFF:FF::F:FFFFFFFFFF:FFFF,FFF:FFFFFFFFFFFFFFFFFFFFFFFFFFFFFFF:FFFFFFFFFFFFFFFFFFFFFFFFFFFFFFFFFF:,FFFFFFFFFFFFFFFFFFFFFFFFFF:FFFFF:F:F::FFF,FFF:FFF:,F:FF:FFFF:F:
@A00881:241:HJW2NDRXX:1:2127:22290:7999 1:N:0:CGAGAGAA+GATTGGAG
ACTTGACCTACGGGGCGCAGCAGTGAGGAATATTGGTCAATGGGCGCAGGCCTGAACCAGCCAAGTAGCGTGAAGGATGACTGCCCTATGGGTTGTAAACTTCTTTTATATGGGAATAAAGTTTTCCACGTGTGGAATTTTGTATGTACCATATGAATAAGGATCGGCTAACTCCGTGCCAGCAGCCGCGGTAATACGGAGGATCCGAGCGTTATCCGGATTTATTGGGTTTAAAGGGAGCGTAGGTGGA
+
FFFFFFFFFFFFFFFFFFFFFFFFFFFFF,FFFFFFFFFFFFFFFFFFFFFFFFFFFFFFFFFFFFFFFFFFFFFFFFFFFFFFFF,:FFFFFFFFFFFFFFFFFFFFFFFFFFFFFFFFFFFFFFFFFFFFFFFFFFFFFFF:FFFFFFFFFFFFFFFFFFFFFFFFFFFFFFFFFFFFFFFFFFFFFFFF::F:FFFFFFFFFF:FFFFFFFFFFFF:FFFFFFFFFFFFFF:FFFFFFFFFFFFF,F
@A00881:241:HJW2NDRXX:1:2127:22299:8015 1:N:0:CGAGAGAA+GATTGGAG
ACTTGACCTACGGGGCGCAGCAGTGAGGAATATTGGTCAATGGGCGCAGGCCTGAACCAGCCAAGTAGCGTGAAGGATGACTGCCCTATGGGTTGTAAACTTCTTTTATATGGGAATAAAGTTTTCCACGTGTGGAATTTTGTATGTACCATATGAATAAGGATCGGCTAACTCCGTGCCAGCAGCCGCGGTAATACGGAGGATCCGAGCGTTATCCGGATTTATGGGGTTTAAAGGGAGCGTAGGTGGA
+
FFFFF:FFFFFFFFFFFFFFFFFFFFFFFFFFFFFFFFFFFFFFFFFFFFFFFFFFFFFFFFFFFFFFFFFFFFFFFFFFFFFFFFFFFFFFFFFFFFFFFFFFFFFFFFFFFFFFFFFFFFFFFF:FFFFFFF:F:FFFFFFFFFFFFFFFFFFFFFFFFFFFFFFFFFFFFFFFFFFFFFFFFFFFFFFF,FFFFFFFFFFFFF:FFFFFFF,FFFF:,FFFF,F:FF,F:,FF:F::FFFFFFFF:F
@A00881:241:HJW2NDRXX:1:2127:21269:8359 1:N:0:CGAGAGAA+GATTGGAG
ACTTGACCTATGGGGCGCACCAGTCGGGAATATTGCGCAATGGAGGAAACTCTGACGCAGTGACGCCGCGTATAGGAAGAAGGTTTTCGGATTGTAAACTATTGTCGTTAGGGAAGAAAAAAGACAGTACCTAAGGAGGAAGCTCCGGCTAACTACGTGCCAGCAGCCGCGGTAATACGTAGGGAGCAAGCGTTATCCGGAATTATTGGGTGTAAAGGGTGCGTAGACGGGAGTTTAAGTTAGTTGTGAA
+
FFFFFFFFFFFFFFFFFFFFFFFFFFFF,:FFFFFFFFFFFFFFFFFFFFFFFFFFFFFFFFFFFFFFFFFFFFFFFFFFFFFF:FFFFFFFFFFFFFFFFFFFFFFFFFFFFFFFFFFFF:FFFFFFFFFFFFFFFFFF,FFFFFFFFFFFFFFFFFFFFFFFFFFFFFFFFFF:FFFFF:FFFFFF,FFFFFFFF:FFF:FFFF:FFFFFFFF:F:FF:FFFFFFFFF,::FFFFFF:FFFFFFFFF:
@A00881:241:HJW2NDRXX:1:2127:26684:9283 1:N:0:CGAGAGAA+GATTGGAG
ACTTGACCTATGGGATGCAGCAGTTGGGAATATTGGACAATGGAGGAAACTCTGATCCAGTGACGCCGCGTGAAGGAAGAAGGTCTTCGGATTGTAAACTTATTTTGTCAGGGAAGAACAATGACTGTACCTGAAGAAAAAGCACCGGCTAACTACGTGCCAGCAGCCGCGGTAATACGTAGGGTGCAAGCGTTATCCGGATTTACTGGGTGTAAAGGGCGAGTAGACGGCGTTGCAAGTCAGATGTGAA
+
FFFFFFFFFFFFFFFFFFFFFFFFFFFFFFFFFFFFFFFFFFFFFFFFFFFFFFFFFFFFFFFFFFFFFFFFFFFFFFFFFFFFFFFFFFFFFFFFFFFFFFFFFFFFFFFFFFFFFFFFFFFFFFFFFF:FFFFFFFFFFFFFFFFFFFF:FFFFFFFFFFFFFFFFFFFFFFFFFFFFFFFFFFFF::FFFFFFF:FFFFFFFFFFFFFFFFF,F:FFFFFFF:FFFFFFFFFFFFFFFFFFFFFFFF
@A00881:241:HJW2NDRXX:1:2127:17933:9627 1:N:0:CGAGAGAA+GATTGGAG
ACTTGACCTATGGGGCGCAGCAGTGAGGAATATTGGACAATGGCCGGAAGGCTGATCCAGCCATGCCGCGTGAGGGAATGAGGTCCTATGGATTGTAAACCTCTTTTCACGCAGGGCAATAAGGTCCACGAGGTGGACCGACGAGAGTATGCGTGGAATAAGCATCGGCTAACTCCGTGCCAGCAGCCGCGGTAATACGGAGGATGCGAGCGTTGTCCGGATTTATTGGGTTTAAAGGGTGCGTAGGCGG
+
FFFFFFFFFFFFFFFFFFFFFFFFFFFFFFFFFFFFFFFFFFFFFFFFFFFFFFFFFFFFFFFFFFFFFFFFFFFFFFFFFFFFFFFFFFFFFFFFFFFFFFFFFFFFFF:FFFFFFFFFFFFFFFFFFFFFFFFFFFFFFFFFFFFFFFFFFFFFFFFFFFFFFFFFFFFFFFFFFFFFFFFFFF:FFFFFF::FF:FFFFFFFFFFFFFFFFFFFFF:::FFFFFFFFFFFFF:FF:FFFFFFFFF:F
@A00881:241:HJW2NDRXX:1:2127:13819:9706 1:N:0:CGAGAGAA+GATTGGAG
ACTTGACCTACGGGATGCAGCAGTGAGGAATATTGGTCAATGGGCGGGAGCCTGAACCAGCCAAGCCGCGTGGAGGAAGAAGGTACAGAGTATCGTAAACTCCTTTTGTCAGGGGATAAAAGGCGGGATGCGTCCCGTCCCGAAGGTACCTGAAGATAAAGCATCGGCTAACTCCGTGCCAGCAGCCGCGGTAATACGGAGGATGCGAGCGTTATCCGGATTTATTGGGTTTATAGGGTGCGTAGTCGGT
+
,:FF:FF:FF:FF:FFFF::FFFFFFFFFFFF:FFFFFFFFFFFFF:F:FFFFFFFFFFF:FF:FFFFFF,FFF,F,FFFFFFFFFFFFF:FFFFF,FFFF,:FFFFFFFFFF,FF,F,FFFF:FFFFFFF:FFFFFFFFFF:FF:FF:FFFFFFF,F,,FF,FFF:FFFFFFFF:FF:FFFFFF:,FF,FF:,FF,FF:,,,FFFFFFFFFF,,,FFF:FF:F:FFFFFFFF:,FFF:F:FFFF,,F:F
@A00881:241:HJW2NDRXX:1:2127:28944:10191 1:N:0:CGAGAGAA+GATTGGAG
ACTTGACTATGGGACGCAGCAGTGGGGAATATTGCACAATGGGGGGAACCCTGATGCAGCGACGCCGCGTGAGTGAAGGAGTACTTCGGTATGTAAAGCTCTATCAGCAGGGAAGAAAATGACGGTACCTGAGTAAGAAGCCCCGGCTAACTACGTGCCAGCAGCCGCGGTAATACGTAGGGGGCAAGCGTTATCCGGATTTACTGGGTGTAAAGGGAGCGTAGACGGTGATGCACGTCTGAAGTGAAAG
+
FFFFFFFFFFFFFFFFFFFFFF,FFFFFFFFFFFFFFFFFFFFFFFFFFFFFFFFFFFFFFFFFFFFFFFFFFFFFFFFFFFFFFFFFFF:FFFFFFFFFFFFFFFFFFFFFF:FFFFFFFFFFFFFFFFFFFFFFFFFFFFFFFFFFFFFFFFFFFFFFFFFFFFFFFFFFFFFFFF:FFFFFFFFFFFFF,FFFFFFFFFFFFFFFFFF,FFFFFFFFFFF:FFFFFFFFFFF,FFFFFFFFFFFFFF
@A00881:241:HJW2NDRXX:1:2127:17472:10739 1:N:0:CGAGAGAA+GATTGGAG
ACTTGACCTACGGGACGCAGCAGTGGGGAATATTGCACAATGGGGGAAACCCTGATGCAGCGACGCCGCGTGAGTGAAGAAGTATTTCGGTATGTAAAGCTCTATCAGCAGGGACGTAAGTGACGGTACCTGACCAAGAAGCCCCGGCTAACTACGTGCCAGCAGCCGCGGTACTACGGAGGGGGCAAGCGTTATCCGGATTTACTGGGTGTAAAGGGAGCGCAGACGGAGACGCAAGTCTGGAGTGAAA
+
,FF::FFFF:FFFFFFFF,FFF:FF:FFFFFFFFFFFFFFFFFFFFFFFFFFFF,FFFFFFF:FFFFF:FFF:FFFFFF,,FFFFFF:F::FFFFF:FFFFF:F,FFFFFFFFF,F,,F:FFFFFFFFFFF:F,F,FFFF:FFFFFFFF,:FFFFFFFFF::F,FFFFFFF:F,F,FF,F:FFFFFF::F:,F:FFFFFF:FFFFFF:F:FFFF,:FFFFFFFF:,FFFF::FFFF:FF:FF:F:,:FFF
@A00881:241:HJW2NDRXX:1:2127:15754:11021 1:N:0:CGAGAGAA+GATTGGAG
ACTTGACCTACGGGATGCAGCAGTGGGGAATATTGGGCAATGGAGGCAACTCTGACCCAGCAACGCCGCGTGAGCGATGAAGGTCTTCGGATTGTAAAGCTCTTTAAGTGGGGACGAAGAAAGTGACTGTACCCACAGAATAAGCCTCGGCTAACTACGTGCCAGCAGCCGCGGTAATACGTAGGAGGCAAGCGTTATCCGGAATGACTGGGCGTAAAGGGTGCGTAGGTGGTTTGGCAAGTTGGTAGCG
+
FFFFFFFFFFFFFFFFFFFFFFFFFFFFFFFFFFFFFFFFFFFFFFFFFFFFFFFFFFFFFFFFFFFFFFFFFFFFFFFFFFFFFFFFFFFFFFFFFFFFFFFFFFFFFFFFFFFFFFFFFFFFFFFFFFFFFFFFFFFFFFFFFFFF:FFFFFFFFFFFFFFFFFFFFFFFFFFF,FFFFFFFFFFFFF:FFFFF,FFFFFF,FFFFFFF:FF:FFFFFFFFFFF,FFFFFFFFFFFFF:FFFFFFFF:
@A00881:241:HJW2NDRXX:1:2127:25816:11287 1:N:0:CGAGAGAA+GATTGGAG
ACTTGACCTACGGGAGGCACCAGTCGGGAATATTGCGCAATGGAGGAAACTCTGACGCAGTGACGCCGCGTGCAGGAAGAAGGTTTTCGGATTGTAAACTGCTTTAGACAGGGAAGAAGAAGGACAGTACCTGCAGAATAAGCTCCGGCTAACTACGTGCCAGCAGCCGCGGTAATACGTAGGGAGCAAGCGTTATCCGGAATGGCTGGGCGTAAAGGGTGCGTAGGTGGCTTGGCAAGTTGGTAGCGTA
+
FFFFFFFFFFFFFFFFFF:FFFFFFFFF:,FFFFFFFFFFFFFFFFFFFFFFFFFFFFFFFFFFFFFFFFFFFFFFFFFFFFFFFFFFFFFFFFFF:FFFFFFFFFFFFFFFFFFFFFFFFFFFFFFFFFFFFFFFFFFFFFFFFFFFFFFFFFFFFFFFFFFFFFFFFFFFFFFFFFFF:FFFFFFF:FFFFFFFFFFF,:FF:FFFFFFFFF,FFFFFFFFFFFFFFFFF:F:FFFFFFFFFFFFFFF
@A00881:241:HJW2NDRXX:1:2127:23204:11397 1:N:0:CGAGAGAA+GATTGGAG
ACTTGACCTATGGGGTGCAGCAGTGGGGGATATTGCACAATGGGGGAAACCCTGATGCAGCGACGCCGCGTGAGTGAAGAAGTATTTCGGTATGGAAAGCTCTATCAGCAGGGAAGAAAACGACGGTACCTAAGGAGGACGCCCCGGCTAACTATGTGCCAGCAGCCGCGGTCATACATAGGGGGCAAGCGTGCTCCGGAATTATTGGGGGTACAGGGTGCGTAGACGGGTTTTTAAGTTAGTTGTGACA
+
FF:FFFFFF,FFF:FFFFFFFFFFFFFFFFFFFFFFFFFFFFFFFF,FFFFF,F:FFFFFFFFFFFFFFFFFFF:FF,FFFFFFFF,FFFF,FF,F,FFFFFF,FFFFFFF,:F,FFFFF::FF:FFFFF:FFFFFFFF,:FFFFFFFFFFFFF,:FFFFF:FFFF::FFFF,FF:F,:FFFF:F:,,FF:,,:F:F:FF,FF:F,F:F,F:F,:FFFFFFFFFFF:::FF,FF:,F:F,F,,FFFF:F,
@A00881:241:HJW2NDRXX:1:2127:28176:11428 1:N:0:CGAGAGAA+GATTGGAG
ACTTGACCTATGGGGGGCACCAGTGGGGAATATTGGTCAATGGCCGGGAGGCTGAACCAGCCAAGTCGCGTGAGGGAAGACGGCCCTACGGGGTGTAAACCTCTTTTGCCGGGGAGCAAAAGACGCCACGCGTGGCGTTTCGAGAGTACCCGGAGAAAAAGCATCGGCTAACTCCGTGCCAGCAGCCGCGGTAATACGGAGGATGCGAGCGTTATGCGGATTTAGTGGGTTTAAAGGGTGCGCAGGCGGA
+
FFFFFFFFF:FFFFFFFFFFFFFFFFFFFFFF:FFFFFFFFF:FFFFFFFF:FFFFFFF,FF:FFFFFFFFFFFFFFFFFFFF:FFF:FFFF,FF:FFFFFFFFFFFFFFFFFFFFFF:F,FFFFFFFFFFFFFF:FFFFFF:FFFFFFFFFFFFFFFF:FFFFFFFFFFFFFFFFFFF:FFFFFF,::FFF:,FF:FFF:FFFFF:FFFFFFFF,FFFFF,FF,FFFFFFFF:F::FFFFFFF::::FF
@A00881:241:HJW2NDRXX:1:2127:15817:12540 1:N:0:CGAGAGAA+GATTGGAG
ACTTGACCTATGGGGCGCAGCAGTGGGGAATATTGGGCAATGGGCGCAAGCCTGACCCAGCAACGCCGCGTGAGGGAAGAAGGTTTTCGGATTGTAAACCTCTGTTCTTGGTGACGAAGGAAGTGACGGTAGCCAAGGAGAAAGCCCCGGCTAACTACGTGCCAGCAGCCGCGGTAATACGTAGGGGGCAAGCGTTGTCCGGAATTACTGGGCGTAAAGGGTGTGTAGGCGGTTTATTAAGTTGGATGTG
+
FFFFFFFFFFFFFFFFFFFFFFFFFFFFFFFFFFFFFFFFFFFFFFFFFFFFFFFFFFFFFFFFFFFFFFFFFFFFFFFFFFFFFFFFFFFFFFFFFFFFFFFFFFFFFFFFFFFFFFFFFFFFFFFFFF:FFFFFFFFFFFFFFFFFFFFFFFFFFFFFFFFFF:FFFFFFFFFFFFFF,FFFFFFFFF:FFFFFFFFFFFFFFFFFFFFFFFFFFFF::FFFFF:FFFF:FFFFFFFFFFFFFFFFFF
@A00881:241:HJW2NDRXX:1:2127:27434:12743 1:N:0:CGAGAGAA+GATTGGAG
ACTTGACCTACGGGGGGCAGCAGTGGGGAATATTGGTCAATGGACGCAAGTCTGAACCAGCCATGCCGCGTGCAGGAAGACGGCTCTATGAGTTGTAAACTGCTTTTGTACGAGGGTAAACGCAGGTACGCGTACCTGTTTGAAAGTATCGTACGAATAAGGATCGGCTAACTCCGTGCCAGCAGCCGCGGTAATACGGAGGATTCAAGCGTTATCCGGATTTATTGGGTTTAAAGGGTGCGTAGGCGGT
+
,FFFFFFFFFFFFFFFFFFFFFFFFFFFFFFFFFFFFFFFFFFFFFFFFFFFFFFFFFFFFFFFFFFFFFFFFF:FFFFFFFFFFFFFFFFFFFFFFFFFFFFFFFFFFFFFFFFFFFFFFFFFFFFFF:FFFFFFFFFFFFFFFFFFFFFF,FF,:FF:FFFFFFFFFFFFFFFFFFFFFFFFFFFFF:FF:FFFFFFFFFFFFFFFFF:FFF:F:FFFF:FFFFFFFFFFFFF:FFFFFFFF:F:FF:
@A00881:241:HJW2NDRXX:1:2127:29369:12994 1:N:0:CGAGAGAA+GATTGGAG
ACTTGACCTATGGGATGCAGCAGTGAGGAATATTGGTCAATGGGCACGAGCCTGAACCAGCCAAGTAGCGTGAAGGAAGACGGCCCTAAGGGTTGTAAACTTCTTTTATACGGGAATAAGACAGTCCACGAGTGGATGAGTGCATGTACCGTATGAATAAGCAGCGGCTAAATCCGTGCCAGCAGCCGCGGTAATACGGAGGATGCGAGCGTTATCCGGATTTATTGGGTTTAAAGGGAGCGTAGACGGG
+
,,FF,FFF:FFFFFFFFFF:FFFFFFF:FFFF:FFFFFFFFFFFF:,FFFFFFFF:FFFFFFFFFFFFFFFF::FFFFFFF:FFFFFF,FFFFF:FFFFFFFFFFFF:FF,FFF::FF:F,,,:FFFFFF,FF,::F:,FFFFF,FF,F:,FF,FFFFFFFF:,FFFFFFF,FFFFFFF:FF,FFFFFFF,FF,FFFFFFFF::FF,,FFFFF,F:FFFFFFFFF:,F:F:F,F:FFFFFFFFFF,FFFF
@A00881:241:HJW2NDRXX:1:2127:19714:13119 1:N:0:CGAGAGAA+GATTGGAG
ACTTGACCTATGGGGTGCAGCAGTGGGGAATATTGGGCAATGGGCGCAAGCCTGACCCAGCAACGCCGCGTGAAGGAAGAAGGCTTTCGGGTTGTAAACTTCTTTTATGAGGGACGAAGGAAGTGACGGTACCTCATGAATAAGCCACGGCTAACTACGTGCCAGCAGCCGCGGTAATACGTAGGTGGCAAGCGTTGTCCGGATTTACTGGGTGTAAAGGGCGCGTAGGCGGATAGGCAAGTCAGATGTG
+
FFFFFFFFFFFFFFFFFFFFFFFFFFFFFFFFFFFFFF:FFFFFFFFFFFFFFFFFFFFFFFFFFFFFFFFFFFFFFFFFFFFFFFFFFFFFFFFFFFFFFFFFFFFFFFFFFFFFFFFFF:FFFFFFFFFFFFFFFFFFFFFFFF:FFFFFFFFFFF:FFFFFFFFFFFFFFFFFFFFFFFFFFFFFFFFFFFFFFFFFFFFFFF:FFFFFFFFFFFFFFFFFFFFFFFFFFFFFFFFF:FFFFFFFFF
@A00881:241:HJW2NDRXX:1:2127:27407:13135 1:N:0:CGAGAGAA+GATTGGAG
ACTTGACCTACGGGAGGCAGCAGTGGGGAATATTGGGCAATGGGCGCAAGCCTGACCCAGCAACGCCGCGTGAAGGAAGAAGGCTTTCGGGTTGTAAACTTCTTTTATGAGGGACGAAGGACGTGACGGTACCTCATGAATAAGCCACGGCTAACTACGTGCCAGCAGCCGCGGTAATACGTAGGTGGCGAGCGTTGTCCGGATTTACTGGGTGTAAAGGGCGCGTAGGCGGGTAGGCAAGTCAGATGTG
+
FFFFFFFFFFFFFFFFFFFFFFFFFFFFF,FFFFFFFFFFFFFFFFFFFFFFFFFFFFFFFFFFFFFFFFFFFFFFF:FFFFFFFFFFFFFFFFFFF:FF:FFFFFFFFFFFFFFFFFFFFFFFFFF:FFFFFFFFFFFFFFFFFFFFFFFFFFFFFF:FFFFFFFFFFFFFFFFFFFFFFFFFFFFFFFFFFFF:FFFFFFFFFF:FFF:F:FFFFFFFFFFFFFFFFF:F:FFFFFF:FFFFFFFFF:
@A00881:241:HJW2NDRXX:1:2127:32434:13855 1:N:0:CGAGAGAA+GATTGGAG
ACTTGACCTATGGGACGCACCAGTGAGGAATATTGGACAATGGCCGGAAGGCTGATCCAGCCATGCCGCGTGAGGGAATGAGGTCCTATGGATTGTAAACCTCTTTTCACGCAGGGCAATAAGGTCCACGAGGTGGGCCGACGAGAGTATGCGTGGAATAAGCATCTGATAACTCCGTGCCAGCAGCCTCGGTAATACGGAGGATGCGAGCGTTGTCCGGATTTATTGGGTTTAAAGGGTGCGTAGGCGG
+
FFFF:F,FFFFFFFFFF,FFF::FFFFFFFFFFF:FF:FFFF,FFFFFFFFFFFFF::FFFFFFF,F,F:,:::F,FFFFFF:F:FFFFF,FFFFFFFFFFFFF:FFFFFF:F::FF,FFFF,:FFFFFFFFFF:FF,FFFF,FFFFFFFFF,FFFFFFFF:,FFF,,,,F,::FFFFFF:FFFFF,F,FF,F:FF:F,:F,FFFFF,FFFFFFFFF:F,FF:FFFF:F:FFFFFFFFFFF::FFF,FFF
@A00881:241:HJW2NDRXX:1:2127:25509:14512 1:N:0:CGAGAGAA+GATTGGAG
ACTTGACCTATGGGAGGCACCAGTCGGGAATATTGCGCAATGGAGGAAACTCTGACGCAGTGACGCCGCGTATAGGAAGAAGGTTTTCGGATTGTAAACTATTGTCGTTAGGGAAGATACAAGACAGTACCTAAGGAGGAAGCCCCGGCTAACTATGTGCCAGCAGCCGCGGTAATACATAGGGGGCAAGCGTTATCCGGAATTATTGGGTGTAAAGGGTGCGTAGATGGAGGAGCAAGTTGGTTGTGAA
+
FFFFFFFFFFFFFFFFFFFFFFFFFFFFFFFF:FFFFFFFFFFFFFFFFFFFFFFFFFFFFFFFFFFFFFFFFFFFFFFFFFFFFFFFFFFFFFFFFFFFFFFFFFFFFFFFFF:FFFFFFFFFFFFFFFFFFFFFFFFFFFFFFFFFFFFFFFFFFFFFFFFFFFFFFFFFFFFFFFFF:FFFFFFF,FFFFFFFFFFF:,FFFFFFFFFFFF:FFF:FFFFFFFFFFFFFFFF:FFFFFFFFFFFF:F
@A00881:241:HJW2NDRXX:1:2127:28556:14685 1:N:0:CGAGAGAA+GATTGGAG
ACTTGACCTACGGGATGCAGCAGTGGGGAATATTGCACAATGGAGGGAACTCTGATGCAGCGATGCCGCGTGAGGGAAGAAGGTTTTCGGATTGTAAACCTCTGTCTTAAGGGACGATCATGACGGTACCTTAGGAGGAAGCTCCGGCTAACTACGTGCCAGCAGCCGCGGTAATACGTAGGGAGCGAGCGTTGTCCGGAATTACTGGGTGTAAAGGGAGTGTAGGCGGGATGGTAAGTTAGGTGTGAAA
+
FFFFFFFFFFFFFFFFFFFFFFFFFFFFFFFFFFFF:FFFFFFFFFFFFFFFFFFFFFFFFFFFFFFFFF:FFFFFFFFFFFFFFFFFFFFFFFFFFFFFFFFFFFFFFFFFFFFFFF,FFFFFFFFFFFFFFFFFFFFFFFFFFFFFFFFFFFFFFFFFFFFFFFFFFFFF,FFFFFFFFFFFFFFFFFFFFFFFFFFFFFFFF:FFFF:F,FFFFF,FFFFFFFFFFFF,FFFFFFFFFFFFFF:FFF
@A00881:241:HJW2NDRXX:1:2127:28772:15060 1:N:0:CGAGAGAA+GATTGGAG
ACTTGACCTACGGGACGCGGCAGTGAGGAATATTGGTCAATGGGCGGGAGCCTGAACCAGCCAAGCCGCGTGGAGGAAGAAGGTACAGAGTATCGTAAACTCCTTTTGTCAGGGGATAAAAGACGGGATGCGTCCCGTCCTGAAGGTACCTGAAGAAAAAGCATCGGCTAAGTCCGTGCCAGCAGCCGCGGTAATACGGAGGATGCGAGCGTTATCCGGATTTATTGGGTTTAAAGGGTGCGTAGGCCGC
+
FF,FFFFFFFFFFFFFFF:FFFFFFFFFF,F:FFFFFFFFFFFFFFFFFFFFFFFFFF:FFF:FFFFFFFFFF:FFFFFFFFFFFFF:FFFFFFFFFF:FFFFFFFFFFFFFFFF,FFFFFFFFFFFFFFF,FFFFFFFFFF:,FFFFFFFFFFFF:FFFFF,:FFFFFFF,FF:,FF:FFFFFF:FFFFFFF:FF:F:FFF::F,FF:FFF,:,FFF,,FFF::FFF,FFFF,,FF,FF:FFFF:,FFF
@A00881:241:HJW2NDRXX:1:2127:30110:15060 1:N:0:CGAGAGAA+GATTGGAG
ACTTGACCTATGGGATGCAGCAGTGGGGGATATTGGACAATGGGGGGAACCCTGATCCAGCGATGCCGCGTGAGGGAAGAAGGTTTTCGGATTGTAAACCTCTGTGGAGCGGGACGATAATGACGGTACCGCTCAAGGAAGCCACGGCTAACTACGTGCCAGCAGCCGCGGTAATACGTAGGTGGCGAGCGTTGTCCGGAATTACTGGGTGTAAAGGGAGTGTAGGCGGGAAGGCAAGTCAGAAGTGAAA
+
FFFFFFFFFFFFFFFFFFFFFF:FFFFFFFFFFFFFFFFFFFFFFFFFFFFFFFFFFFFFFFFFFFFFFFFFFFFFFFFFFFFFFFFFFFFFFFFFFFFFFFFFFFFFFFFFFFFFFFFFFFFFFFFFF:FFFFFFFFFFFFFFFFFFFFFFFFFFFFFFFFFFFFFFFFFFFFFFFFFFF:FFFFFFFFFFF:FF:FFF::F:FFFFFFFFFFFFFFFFFFFFFFFFFFFFFFFF:FFF:FF,FFFFF:
@A00881:241:HJW2NDRXX:1:2127:25057:15076 1:N:0:CGAGAGAA+GATTGGAG
ACTTGACCTATGGGAGGCAGCAGTGAGGAATATTGGTCAATGGGCGGGAGCCTGAACCAGCCAAGCCGCGTGGAGGAAGAAGGTACAGAGTATCGTAAACTCCTTTTGTCAGGGGATCAAATACGGGATGCGTCCCGTCCTGAAGGTACCTGAAGAAAAAGCATCGGCTAACTCCGTGCCAGCAGCCGCGGTAATACGGAGGATGCGAGCGTTATCCGGATTTATTGGGTTTAAAGGGTGCGTAGGCCGC
+
::FFFFFFF,:FFFFFFFFFFFFFFFFFFFFFFFFFF:FFFFFFFFFFFFFFFFFF:FFFFFF:FFFFFFFF:FFFFF:FFFF::FFFFFF::F:FFFFFFFFF:FFFFFFFFFFFF,FFF,FFFFFFFFFFFFF:F:FFFFFFFFFFFF:FFF,FF,:F,FFFF:,FF:FFFFFFFF:FFFFFFFFFF:FFFFFFFF:FFFFF,FFFFF:F:F,FFFFFF:F,FFFF:F:FFF:F,FF,F:FF:FFFFF
@A00881:241:HJW2NDRXX:1:2127:29252:15201 1:N:0:CGAGAGAA+GATTGGAG
ACTTGACCTATGGGGTGCAGCAGTGGGGAATCTTCCGCAATGGGCGAAAGCCTGACGGAGCGATGCCGCGTGGGTGAAGAAGGGATTCGTCCCGTAAAGCCCTGTTGCCCGCGACGAAGAGCGCATCGAGGAAAGAGCGATGCGAGTGACGGTAGCGAGCGAGGAAGCCACGGCTAACTACGTGCCAGCAGCCGCGGTAATACGTAGGGGGCAAGCGTTATCCGGAATTACTGGGTGTAAAGGGAGCGTA
+
FFFFFFFFFF:FFFFFFFFFFFFFFFFFFFFFFFFFFFFFFFFFFFFFFFFFFFFFFFFFFFFFFFFFFFFFFFFFFFFFFFFFFFFFFFFFFFFFFFFFFFFFF:FFFFFFFFFFFFF:FFFFFF:FFFFFFFFFFFFFFF:FFFFFFFFFFFFFFF:FFFFFFFFFFFFFFFF:FFFFFFFFFFFFFFFFFFFF,FFFFFFFFFF:F:FFFFFFFFF:FFFFFF,F:FF:,,FFFFFFFFFF:FFFFF
@A00881:241:HJW2NDRXX:1:2127:32298:15248 1:N:0:CGAGAGAA+GATTGGAG
ACTTGACCTATGGGGCGCAGCAGTGGGGAATATTGGGCAATGGAGGAAACTCTGACCCAGCAACGCCGCGTGAAGGATGAAGGTCCTCGGATTGTAAACTTCTGTATTATGGGAAGAAGATAGTGACGGTACCATAATAGAAAGCTTCGGCAAACTACGTGCCAGCAGCCGCGGTAAGACGTAGGAAGCAAGCGTTGTCCGGAATAACTGGGCGTAAAGGGTGCGTAGGCGGTCTTTTAAGTTTGATGTG
+
FFFFFFFFF,FFFFFFFFFFFFF:FFFF:FFFFFFFFFFF:FFFFFFFFFFFFF:FFFFFFFFFFFF:FFFFFFFFFFFFFFFF:FFFFFFFFFFFFFFFFFFFFFFFFFFFF,FFFFFFFFFF:F:F:FFFFFFFFFFFFFFF,FFFFFFF,FFF:FFFFFFFFFFF,F:FFFFFFFFFFFFF:FFF:F:FFFFFFFF:,FFFFFFFF::FFFFFFFFFFFFF::FF:F::FFFFFF:,:FFF,:FFFF
@A00881:241:HJW2NDRXX:1:2127:27317:15295 1:N:0:CGAGAGAA+GATTGGAG
ACTTGACCTACGGGAGGCAGCAGTGGGGAATATTGGGCAATGGGCGAAAGCCTGACCCAGCGATGCCGCGTGAGGGAAGAAGGTTTTCGGATTGTAAACCTCTGTCTTTAGGGACGATAATGACGGTACCTAAGGAGGAAGCTCCGGCTAACTACGTGCCAGCAGCCGCGGTAATACGTAGGGAGCGAGCGTTGTCCGGAATTACTGGGTGTAAAGGGCGTGCAGGCGGGACTGCAAGTCAGATGTGAAA
+
:FFFFFFFFFFFFFFFFFFFFFFFFFFFFFFFFFFFFFFFFFFFFFF:FFFFFF,FFFFFFFFFFFFFFFFFFFFFFFFFFFFFFFFFFFFFFFFFFFFFFFFFFFFFFFF:FFFFFF:FFFFFFFFFFFF:FF:FFFFFFFFFFFFFFFFFFFFFFFFFFFFFFFFFFFFF,,FFFFFFFFFFFFFFFFFFFFFF:FFFFFFFFFF,FFFF,FFF:F,,FFFFFFFFF:FFF:FFFFFFF:FF,:FF:F
@A00881:241:HJW2NDRXX:1:2127:20871:15499 1:N:0:CGAGAGAA+GATTGGAG
ACTTGACCTATGGGGCGCAGCAGTGGGGAATATTGCACAATGGGGGGAACCCTGATGCAGCGACGCCGCGTGAGTGAAGAAGGTCTTCGGATCGTAAAGCTCTGTCTCAAGGGACGAAGAATGACGGTACCTTGGGAGGAAGCCACGGCTAACTACGTGCCAGCAGCCGCGGTAATACGTAGGTGGCGAGCGTTGTCCGGATTTACTGGGTGTAAAGGGCGCGTAGGCGGGCACGTAAGTCAGATGTGAA
+
FFFFFFFFFFFFFFFFFFFFFFFFFFFFFFFFFFFFFFFFFFFFFFFFFFFFFFFFFFFFFFFFFFFFFFFFFFFFFFFFFFFFFFFFFFFFFFFFFFFFFFFFFFFFFFFFFFFFFFFFFFFFFFFFFFFFFFFFFFF:FFFFFFFFFFFFFFFFFFFFFFFFFFFFFFFFFFFFFFFFFFFFFFFFFFFFFFFFFFFFFFFF:FF:FFF:FF:FFFFFFFFFFFFFFFFFFFFFFFFFFFF:FFFF:F
@A00881:241:HJW2NDRXX:1:2127:31015:15593 1:N:0:CGAGAGAA+GATTGGAG
ACTTGACCTATGGGAGGCAGCAGTGGGGAATATTGGGCAATGGGCGCAAGCCTGACCCAGCAACGCCGCGTGAAGGAAGAAGGCCTTCGGGTTGTAAACTTCTTTTATCAGGGACGAACAATGACGGTACCTGATGAATAAGCCACGGCTAACTACGTGCCAGCAGCCGCGGTAATACGTAGGTGGCAAGCGTTATCCGGATTTACTGGGTGTAAAGGGCGTGTAGGCGGGATTGCAAGTCAGATGTGAA
+
FFFFF:FFFFFFFFFFFFFFFFFFFFFFFFFFFFFFFFFFFFFFFFFFFFFFFFFFFFFFFFFFFFFFFFFFFFFFF:FF:FFFFFFFFFFFFFFFFFFFFFFFFFFFFFFFFFFFFFFF:FFFFFFFFFFFFFFFFFFF:FFFFFFFFFFFFFFFFFFFFFFFF:FFFFFFF:FFFFFFFFFFFF:FFFFFFFFFFFF:FFFFFFFFFFF:F:FFFFFFFFFFF,FFFFFFFFFFF:,FFFFF:FFF:F
@A00881:241:HJW2NDRXX:1:2127:25400:15734 1:N:0:CGAGAGAA+GATTGGAG
ACTTGACCTACGGGATGCACCAGTGAGGAATATTGGTCAATGGGCGATGGCCTGAACCAGCCAAGTAGCGTGAAGGATGACTGCCCTATGGGTTGTAAACTTCTTTTATAAAGGAATAAAGTCGGGTATGCATACCCGTTTGCATGTACTTTATGAATAAGGATCGGCTAACTCCGTGCCAGCAGCCGCGGTAATACGGAGGATCCGAGCGTTATCCGGATTTATTGGGTTTAAAGGGAGCGTAGATGGA
+
FFFFFFF:FFFFFFFFFFFFFFFFFFFFFFFFFFFFFFFFFFFFFFF::FFFFFFFFFFFFFFFFFFFFFFFFFFFFFFFFFFFFFFFFFFFF:FFFFFFFFFFFFFFFFFFF:F,F:FFFFFFFFFFFFFFFFFFFFF,FFFFFFFFFFFFFFFF,F:FFFFF,FFFFFFFFFFF:FFF,FFFFFFFFFFFFFFFF,FFFFF,FFFFFFFF:,FFFF:FFFFFFFFFFFFF:F:F:FFFFFFF:F:F,F
@A00881:241:HJW2NDRXX:1:2127:25021:15859 1:N:0:CGAGAGAA+GATTGGAG
ACTTGACCTATGGGATGCACCAGTGGGGAATATTGCACAATGGGGGAAACCCTGATGCAGCGACGCCGCGTGAGCGAAGAAGGTTTTCGGATCGTAAAGCTCTGTTTTCGGGGACGAAAAAGGACGGTACCCGAAGAGAAAGCCACGGCTAACTACGTGCCAGCAGCCGCGGTAATACGTAGGTGGCGAGCGTTGTCCGGATTTACTGGGTGTAAAGGGCGCGTAGGCGGATTTTTAAGTCAGGTGTGAA
+
,FFFFFFFFFFFFFFFFFFFFFFFFFFF:FFFFFFFFFFFFFFFFFFFFFFFFFFFFFFFFF:FFFFFFFFFFFFFFFFFFFFFFFFFF:FFFFFF::FFFFFFFFFFF:FFFFFFFF,,FFFFFFFF:FFFFFFFFFFFFFFFFFFFFFFFFFFF:FFFFFFF,FFFFFFFFF,FFFFFFFFFFFFFFFFFFFFFFFFFFFFFFFFFFFFF:F:,F:::::FFF:FFFFFFF:FFFF:FF:FFF:F:F,
@A00881:241:HJW2NDRXX:1:2127:24062:15922 1:N:0:CGAGAGAA+GATTGGAG
ACTTGACCTATGGGGCGCAGCAGTCGAGAATCATTCACAATGGGGGGAACCCTGATGGTGCGACGCCGCGTGGGGGAGGAAGGTCTTCGGATTGTAAACCCCTGTCATGCAGGAGCAAGGCTGAGAAGTTGATAGTACTGCAAGAGGAAGAGACGGCAAACTCTGTGCCAGCAGCCGCGGTAATACAGAGGTCTCAAGCGTTGTTCGGACTCACTGGGCGTAAAGGGTACGTAGGCGGCGGGGCAAGTTG
+
F:FFFFFFFFF:FFFFFFFFFFFFFFFFFFFFFFFFFFFFFFFFFFFF:FFFFFFFFFFFFF:FFFFFFFFFFFFFFFFFFFFFFFFFFFFFFFFF:FFFFFFFFFFFFFFFFFFFFFFFFFFFFFFFFFF::F:F,FFFFFFFFFFF,FFFFFFFFFF,FFFF,FFFFFFFFFFF:FFFFFFFFFFFFFFFFF:FFFFFFFFFFFFFF,FFFFFFFFFFF,,FF:FF:FFFF:F:FFFFF:F:FFFFF:
@A00881:241:HJW2NDRXX:1:2127:25500:16063 1:N:0:CGAGAGAA+GATTGGAG
ACTTGACCTATGGGGGGCAGCAGTGGGGAATATTGCACAATGGGGGAAACCCTGATGCAGCGACGCCGCGTGAAGGAAGAAGTATCTCGGTATGTAAACTTCTATCAGCAGGGAAGAAAATGACGGTACCTGACTAAGAAGCCCCGGCTAACTACGTGCCAGCAGCCGCGGTAATACGTAGGGGGCAAGCGTTATCCGGATTTACTGGGTGTAAAGGGAGCGTAGACGGAAGAGCAAGTCTGATGTGAAA
+
FFFFFFFFFFFFFFFFFFFFFFFFFFFFFFFFFFFFFFFFFFFFFFFFFFFFFFFFFFFFFFFFFFFFFFFFFFFFFFFFFFFFFFFFFFFFFFF:FFFFFFFFFFFFFFFFFF:FFFFFFFFFFFFFFFFFFFFFFFFFFFFFFFFFFFFFFFFFFFFFFFFFFFFFFFFFF:FFFFFFFFFFFFFFFFFFFFFF:FFFFFFFFFFFFFFFFFFFFFFFFFFFFFFFFFFFFFFF:FFFFFFFFFFFFF
@A00881:241:HJW2NDRXX:1:2127:28546:17206 1:N:0:CGAGAGAA+GATTGGAG
ACTTGACCTACGGGGCGCAGCAGTGAGGAATATTGGTCAATGGGCGGGAGCCTGAACCAGCCAAGCCGCGTGGAGGAGGAAGGTACAGAGTATCGTAAACTCCTTTTGTCAGGGGATAAAAGGCGGGATGCGTCCCGTCCCGAAGGTACCTGAAGAAAAAGCATCGGCTAACTCCGTGCCAGCAGCCGCGGTAATACGGAGGATGCGAGCGTTATCCGGAGTTATTGGGTTTAAAGGGTGCGTAGGCCGC
+
::FFFFFFFFFFFFFFFFFFFFFFFFFFFFFFFFFFFFFFFFFFFFFFFFFF:FFFFFFFFFFFFFFFFFFFFFFF:FFFFFFFFFFFFFF:FFFFFFFFFFFFFFFFF:FFFFFF,FFFFFFFFFFFFFFFFFFFFFFFFFFFF:FFF:F:FFF::FF:FFFFFFFFFFFFFFFFFFFFFFFFFFFFFFFF,FFFFFFFFFFFFFFFFFFFF,FFFFFF,FFF:FFFFFFFFFFF,FF:FFF:FFF:FF
@A00881:241:HJW2NDRXX:1:2127:29252:17237 1:N:0:CGAGAGAA+GATTGGAG
ACTTGACCTATGGGGGGCACCAGTGAGGAATATTGGACAATGGCCGGAAGGCTGATCCAGCCATGCCGCGTGAGGGAATGAGGTCCTATGGATTGCAAACCTCTTTTCACGCAGGGCAATAAGGTCCACGAGGTGGGCCGACGAGAGTATGCGTGGAATAAGCATCGGCTAACTCCGTGCCAGCAGCCGCGGTAATACGGAGGATGCGAGCGTTGTCCGGATTTATTGGGTGTAAAGGGCGCGTAGGCGG
+
FFFFFFFFFF:FFFFFFFFFFFFFFFFFFFFFFFFFFFFFFFFFFFFFFFFFFFFFFFFFFFFFFFFFFFFFFFFFFFFFFFFFFFFFFFFFFFFFFFFFFFFFFFFFFFFFFFFFFFFFFFFFFFFFFFFFFFFFFFFFFFFF:FFFFFFFFFF:FFFFFFFFFFFFFF:FFFFFFFFFFFFFFFFFFFFFF:FF:FFFFFFFFFFFFFFFFFFFFFFFFFFFF:FFFF,F:FFFFFFFFFFFF:FFFF
@A00881:241:HJW2NDRXX:1:2127:23719:17362 1:N:0:CGAGAGAA+GATTGGAG
ACTTGACCTATGGGAGGCACCAGTGAGGAATATTGGTCAATGGGCGCGAGCCTGAACCAGCCAAGTCGCGTGAGGGAGGACGGCCCTACGGGTTGTAAACCTCTTTTGCCGGGGAGCAACGGGCGCCACGTGTGGCGCCACTGAGAGTACCCGGAGAAAAAGCATCGGCTAACTCCGTGCCAGCAGCCGCGGTAATACGGAGGATGCGAGCGTTATCCGGATTTATTGGGTTTAAAGGGTGCGTAGGCGG
+
FFFFFF:FFFFFFFFFFFFFFFFFFFFFF:FFFFFFFFFFFFFFFFFFFFFFFFFFFFFFFFFFFFFFFFFFFFFFFFFFFFFFFF:FFFFFFFFFFF:FFFFFFFFFFFFFFFFFFFFFFFFFFFFFFFFFFFFFFFFFFFFFFFFFFFFFFFFFFFF::FFFFFFFFFFFFFFFFFFFFFFFFFFFFF:FF,:F:F:FFFFFFFFFFFFF:F,FFFFFFFFFFF:FFFFFFFF,FFFFFFFFFFFFFF
@A00881:241:HJW2NDRXX:1:2127:20754:17581 1:N:0:CGAGAGAA+GATTGGAG
ACTTGACCTATGGGATGCAGCAGTGGGGAATATTGCACAATGGGGGAAACCCTGATGCAGCGACGCCGCGTGAGTGAAGAAGTATTTCGGTATGTAAAGCTCTATCAGCAGGAAAGAAAATGACGGTACCTGACTAAGAAGCCCCGGCTAACTACGTGCCAGCAGCCGCGGTAATACGTAGGGGGCAAGCGTTATCCGGATTTACTGGGTGTAAAGGGAGCGTAGACGGCAGGGCAAGTCTGAAGTGAAA
+
::FFFFFFFF:FFFFFFFFFFFFFFFFFFFFFFFFF:FFFFFFFFFFFFFFFFFFFFFFFF:FFFFFFFFFFFFFFFFFFFFFFFFFFFFFFFFFF,FFFFFFFFFFFFF:FFFFFFFFFFF:FF:FFFFFFFF,FFFFF,FFFFFFFFFFFF:F:FFFFFFFFFFFFFFFFFFFFFFFFFFFFFFFFFFFFFFFFFFFFFF:FFF::FF:FF:FFFF,:F:FFF:FFFFFFF,FFFFFFF:FFF::F,F
@A00881:241:HJW2NDRXX:1:2127:25455:17738 1:N:0:CGAGAGAA+GATTGGAG
ACTTGACCTACGGGGCGCAGCAGTGGGGAATATTGGGCAATGGGCGCAAGCCTGACCCAGCAACGCCGCGTGAGGGAAGAAGGCTTTCGGGTTGTAAACCTCTTTTACCAGGGACGAAGGACGTGACGGTCCCTGGAGAAAAAGCAACGGCTAACTACGTGCCAGCAGCCGCGGTAATACGTAGGTTGCAAGCGTTGTCCGGATTTACTGGGTGTAAAGGGCGTGTAGGCGGACCTGCAAGTCAGATGTG
+
FFFFFFFFFFFFFFFFFFFFFFFFFFFFFFF:FFFFFFFFFFFFFFFFFFFFFFFFFFFFFFFFFFFFFFFFFFFFF,FFFFFFFFFFFFFFFFFFFFFFFFFFFFFFFFFFF,FFF:FFFFFFFFFFFF,FFFFFFFFFFF:FFFFF::FFFFFFFFFF:FFFFFF:FFFF:FF,FFF,F:FFFFFFFFFFFF,FFFFFFFFF:FFFFF:F:F:FFFFFFF,,FFFFFFFFF,::F::F:FFFFFF:F:
@A00881:241:HJW2NDRXX:1:2127:32687:17832 1:N:0:CGAGAGAA+GATTGGAG
ACTTGACCTACGGGGCGCAGCAGTGGGGAATATTGCGCAATGGAGGCAACTCTGACGCAGCAATGCCGCGTGAGTGAAGAAGGGATTCGTTCTGTAAAGCTCTGTTATCGGGGAAGAGGATGACGGTACCCGATGAGCAAGCCCCAGCCAACTACGTGCCAGCAGCTGCGGTACTACGTAGGGGGCGCGCGTTATCCGGATTTATTGGGCGTAAAGGGCACGCAGGCGGCTGTTTAGGTGTGATGTGAAA
+
,FFFFFFFFFFFFFFFFF:FFFFFFFFF:,FFFFFFFFFFFFFFFFFFFFFFFFFF:FFFFFFF:FFFFFFF:FFF,:F:F:FF,:FFFFFFFFF::FFFFFFFFFFFF,FFF,FFF::,FF,:FFFFFFFFFFFF,F:F:F:FF,FF:,FFFFF::F,:F:FF::FFFF:FF,FF::,:FFF:F:,,,F:,FFFFFFF:F,FFFFF,FFFF,:FFFFF:FF:FF,FFFFFFFFFFFF,FFFF:FF,:F,
@A00881:241:HJW2NDRXX:1:2127:24542:17942 1:N:0:CGAGAGAA+GATTGGAG
ACTTGACCTACGGGGTGCAGCAGTGGGGAATATTGCACAATGGGCGCAAGCCTGATGCAGCCATGCCGCGTGTATGAAGAAGGCCTTCGGGTTGTAAAGTACTTTCAGCGGGGAGGAAGGGAGTAAAGTTAATACCTTTGCTCATTGACGTTACCCGCAGAAGAAGCACCGGCTAACTCCGTGCCAGCAGCCGCGGTAATACGGAGGGTGCACGCGTTAATCGGAATTACTGGGCGTAAAGCGCACGCAG
+
FFFFFFFFFFFFFFFFFFFFFFFFFFFFFFFFFFFFFFFFFFFFFFFFFFFFFFFFFFFFFFFFFFFFFFFFFFFFF:FFFFFFFFFFFFFFFFFFFFFFFFFFFFFFFFFFFFFFF:FFF:FFFFFFFF,FF,FFFFF:FFFFFFFFFFFFFFFFFFFFFFFFFFFFFFFFFF:FFFFFFFFFFFFFFFFFFFFFF,FFFFFFFF:FFFFF,FFFFFFFF:F:FFFFFFFFFFFFFFFF:F:FFFFFFF
@A00881:241:HJW2NDRXX:1:2127:23348:17973 1:N:0:CGAGAGAA+GATTGGAG
ACTTGACCTATGGGGGGCACCAGTGAGGAATATTGGTCAATGGGCGGGAGCCTGAACCAGCCACGCCGCGTGGAGGAAGAAGGTACGGAGTATCGTAAACTCCTTTTGTCAGGGGATAAAAGACGGGATGCGTCCCGTCCTGCAGGTACCTGAAGAAAAAGCATCGGCTAATTCCGTGCCAGCAGCCGCGGTAATACGGAAGATGCGAGCGTTATCCGGCTGTATTGGGTTTAAAGGGTGCGTAGGCGGA
+
:F,FFFFFFF:FFFFFFFFFFFF:F:FFF:FFFFFFFFFFFFFFF:FFFFFFFFF:FFFF:F:,FFFFFFF:FFFFFFFFFFFF:F,FFFFFFFFFFFFFFFFFFFFFFFF::FF:F,FF:F:FFFFF:FFFFFF:FFFF:F,FFFF:FFFFFFFFF,FFFFF,F::FFF:FFFFFFFFFFFFFFFFFFFFFF,FFF:FF:FF,:FF,FFFFFFFFFFF:::F,FF:,F::FF:,FF,:F,:FF:FF:F,
@A00881:241:HJW2NDRXX:1:2127:29830:18020 1:N:0:CGAGAGAA+GATTGGAG
ACTTGACCTATGGGGGGCACCAGTGGGGAATATTGGGCAATGGAGGCAACTCTGACCCAGCAACGCCGCGTGAAGGATGAAGGTCCTCGGATTGTAAACTTCTGTATTATGGGAAGAAGATAGTGACGGTACCATAATAGAAAGCTTCGGCAAACTACGTGCCAGCAGCCGCGGTAAGACGTAGGAAGCAAGCGTTGTCCGGAATAACTGGGCGTAAAGGGTGCGTAGGCGGTCTTTTAAGTCTGATGTG
+
FFFFFFFFFF:FFFFFFFFFFFF:FFFFFFFFFFFFFF,FFFFFFFFFFFFFFF:FFFFFFFFFFFFFFFFFFFFFFFFFFFFFFFFFFF:FFFFFFFFFFFFFFFFFFFF:FFFFFFFFFFFFFFFFFFF:FFFFFFFFF:FFFFFFFFFFFFFFFFFFFFFFFFFFFFFFFFF:FFFFFFFFFFFFFFFFFFFFFFFFFFFFFF,F:::FFFF:F,FFFFFFFFF:F,:F,FFFFFF::FFFFFF:FF
@A00881:241:HJW2NDRXX:1:2127:28230:18161 1:N:0:CGAGAGAA+GATTGGAG
ACTTGACCTACGGGGTGCACCAGTCGGGAATGTTGCACAATGGAGGGAACTCTGATGCAGCGATGCCGCGTGGAGGAAGAAGGTGTTCGGATTGTAAACTCCTGTTTCGGGGGACGAGGAAGGACGGTACCCCGGGAGGACGCTCCGGCTAACTACGTGCCAGCAGCCGCGGTACTACGTAGGGAGCGAGCGTTGTCCGGAATTCCTGGGTGTAAAGGGAGCGCAGGCGGGACAGCTAGTCAGATGTGAA
+
,F:FFFFFFFFFFFFF:F:FFFF:FFFFF:F,FFF:FFFFFFFFF:FF:FF:FF:FFF:FFFFFFFF::F,F::FF:,FFFFFF,FF:FFFFFFFFFFFFFFFFFFF:FFFFFFFFFFF,F:FFFFFF:FFFF,FF:FFF,F:FFFFFFF:FFFFFFFFF::FFFFFFFFFF:,,FF::,FFFFFFFFFFF:F:FF:FFF:,:F,F:FFF::FF::FFF::FFF::FFFF:F:F::,F::::F:,F,:F:
@A00881:241:HJW2NDRXX:1:2127:19524:18302 1:N:0:CGAGAGAA+GATTGGAG
ACTTGACCTATGGGGCGCAGCAGTGGGGAATATTGCACAATGGGGGAAACCCTGATGCAGCGACGCCGCGTGAAGGAAGAAGTATCTCGGTATGTAAACTTCTATCAGCAGGGAAGAAAATGACGGTACCTGACTAAGAAGCCCCGGCTAACTACGTGCCAGCAGCCGCGGTAATACGTAGGGGGCAAGCGTTATCCGGATTTACTGGGTGTAAAGGGAGCGTAGACGGAAGAGCAAGTCTGATGTGAAA
+
FFFFFFFFFFFFFFFFFFFFFFFFFFFFFFFFFFFF:FFFFFFFFFFFFFFFFFFFFFFFFFFFFFFFFFFFFFFFFFFFFFFFFFFFFF:FFFFFFFFFFFFFFFFFFFFFFF,FFFFFFFFFFFFFFFFFFFFFFFF,FFFFFF:FFFFFFFF:FFFFFFFFFFFFFFFFFFFFFF,FFFFFFFFFFF:F,,FFFFFFFFF,:FFFFFFFFFFFFFFFFFFFFFFFFF,FFFFFFFFFFFF:FFF:FF
@A00881:241:HJW2NDRXX:1:2127:29695:18349 1:N:0:CGAGAGAA+GATTGGAG
ACTTGACCTATGGGGGGCAGCAGTAGGGAATTTTGCGCAATGGGCGAAAGCCTGACGCAGCAACGCCGCGTGAACGATTAAGCCCTTCGGGGTGTAAAGTTCTGTCAGTGGGGACGAAACTTGACGGTACCCACAGAGGAAGCACCGGCTAACTCCGTGCCAGCAGCCGCGGTAATACGGAGGGTGCAAGCGTTGTCCGGAATCATTGGGCGTAAAGAGTTCGTAGGCGGTATGTAAAGTCCGGTGTTAA
+
FFFFFFFFFFFFFFF:FFFF:FFFFFFFFFFF:FFFFFFFFFFFFFFFFFFFFFFFFFFFFFFFFFFFFFFFFFFFFFFF:FFFFFFFFFFFFFFF:FFF,FFFFFFF:FFFFFFFFFFFFFFFFFFFFFF:FF,FF:FF:F:FFF:FFFFFFFFFFFFFFFFF:FFFFFF:FF,FFFFFF:FFFFFF,FFFFFFFFFFFFFFFFF:,FFF:F:F::F:FFFFFFFFFFFFFFFFF,F:FFFFFFFFFFF
@A00881:241:HJW2NDRXX:1:2127:27633:18380 1:N:0:CGAGAGAA+GATTGGAG
ACTTGACCTACGGGAGGCAGCAGTGGGGAATATTGCACAATGGGGGAAACCCTGATGCAGCAACGCCGCGTGAGTGAAGAAGTATTTCGGTATGTAAAGCTCTATCAGCAGGGAAGAAGATGACGGTACCTGAGTAAGAAGCCCCGGCTAACTACGTGCCAGCAGCCGCGGTAATACGTAGGGGGCAAGCGTTATCCGGATTTACTGGGTGTAAAGGGAGCGTAGACGGCGGAGCAAGTCTGAAGTGAAT
+
FFFFFFFFFFFFFFFFFFFFFFFFFFFFFFFFFFFFFFF:FFFFFFFFFFFFFFFFFFFFF,FFFFFFFFFFFFFFFFFFFFFFFFFFFFF,FFFFFFFFFFFFFFFFFFFFFFFF:FFFF:FFFFFFFFFF:FFFFF,FFFFFFFFFFFFFFFFFFFFFFFFFFFFFFFFF:FFF:FF,FFFFFF:FFFF,FFFFFFFFFFFFFF,FF::F:,:FFFFFFFFF,F:FFFFFFFFFFFFF,FF,,FF:F,
@A00881:241:HJW2NDRXX:1:2127:19895:18505 1:N:0:CGAGAGAA+GATTGGAG
ACTTGACCTACGGGGCGCAGCAGTCGGGAATATTGCGCAATGGAGGAAACTCTGACGCAGTGACGCCGCGTATAGGAAGAAGGTTTTCGGATTGTAAACTATTGTCGTTAGGGAAGATACAAGACAGTACCTAAGGAGGAAGCCCCGGCTAACTATGTGCCAGCAGCCGCGGTAATACATAGGGGGCAAGCGTTATCCGGAATTATTGGGTGTAAAGGGTGCGTAGATGGAGGAGCAAGTTGGTTGTGAA
+
FFFFFFFFFFFFFFFFFFFFFFFFFFFFF,F,FFFFFFFFFFFFFFFFFFFFFFFFFFFFFFFFFFFFFFFF,FFFFFFFFFFFFFFFFFFFFFFFFFFFFFFFFFFF:FFFFFFFFFFFFFFFFFFFFFFFFFFFFFFFFFFFFFFFFFFFFFFF:FFFFFFFFFFFFFFFFF,F:F:F:FFFFFFF:FFFFFFFFFFFF,FFFFFFFFFFFF:FFFFFFFFFF:FFFFF::FFFF:FFFF:FFFFFFF
@A00881:241:HJW2NDRXX:1:2127:28989:18975 1:N:0:CGAGAGAA+GATTGGAG
ACTTGACCTACGGGGCGCAGCAGTCGAGAATCATTCACAATGGGGGGAACCCTGATGGTGCGACGCCGCGTGGGGGAGGAAGGTCTTCGGATTGTAAACCCCTGTCATGCAGGAGCAAGGCTGAAAAGTTGATAGTACTGCAAGAGGAAGAGACGGCAAACTCTGTGCCAGCAGCCGCGGTAATACAGAGGTCTCAAGCGTTGTTCGGAATCACTGGGCGTAAAGGGTACGTAGGCGGCGGGGCAAGTTG
+
F:FFFFFFFFFFFFFFFFFFFFFFFFFFF:FFFFFFFFFFFFFFFFFFFFFFFFFF:FFFFFFFFFFFFF:FFF:FFFFFFFF:FFFFFFFFFF:FFFFFFFF::FFFF:FFFFFFF,FF:,FFF:FFFFFFFFFFFFFFFFF:FFFFF,F:FFFFFFFFFFF:FFFFFFFFFFFFFFFFFFFFFFFFFFF:FFFF,FFFFFF:,FFFFFFFFFFFFFFFFF,FFFFFFFFF,FFF:F:FFFFFF,FFF:
@A00881:241:HJW2NDRXX:1:2127:16857:19257 1:N:0:CGAGAGAA+GATTGGAG
ACTTGACCTACGGGATGCAGCAGTGAGGAATATTGGTCAATGGGCGGAAGCCTGAACCAGCCAAGTCGCGTGAGGGATGAAGGCCCTACGGGTTGTAAACCTCTTTTGCCGGGGAACAAGTGCCGGGACGTGATCCCGGAGCTGAGTGTACCCGGAGAAAAAGCATCGGCTAACTCCGTGCCAGCAGCCGCGGTAATACGGAGGATGCGAGCGTTATCCGGATTTATTGGGTTTAAAGGGTGCGTAGGCG
+
FFFFFFFFF,FFFF:FFFFFF:FFFFFFFFFFFFFFFF:FFF:FFFF:FFFF:FFFFFFFFFFFFFFFFF:FFFFFFFFFFFFFFFFFFFFFFFFFFFFFFFFFFFFFFFFFFFFFFFFFFFFFFFFFFFFFFF:FF:FFFFFFFFFFF:FFFFF:F:FFF,FFFFFFFFFFFF:FFFFFFFF:FFFFFFFF:FFFFFFFFFFFFFFF:F:F:F:FFF:F::FF:F,F:FF,FF:FFF:,FFF:FFF:::
@A00881:241:HJW2NDRXX:1:2127:17544:19758 1:N:0:CGAGAGAA+GATTGGAG
ACTTGACCTACGGGGTGCAGCAGTCGGGAATATTGCGCAATGGAGGAAACTCTGACGCAGTGACGCCGCGTGCAGGAAGAAGGTTTTCGGATTGTAAACTGCTTTAGACAGGGAAGAAAAAGACAGTACCTGTAGAATAAGCTCCGGCTAACTACGTGCCAGCAGCCGCGGTAATACGTAGGGAGCGAGCGTTATCCGGATTTATTGGGTGTAAAGGGTGCGTAGACGGGACGGTAAGTTGGTTGTGAAA
+
FF:FFFFFFFFFFFFFFFFFFFFFFFFFFFFFFFFFFFFFFFFFFFFFFFFFFFFFFFFFFFFFFFFFFFFFFFFFFFFFFFFFFFFFFFFFFFFFF:FFFFFFFFFFFFFF:FFFFFFFFFFFFFFFFFFFFFFF:FFFFFFFFFFFFFFFFFFFFFFFFFFFFFFFFFFF:FFFFFFFFFFFFFFFFFFFF,FFFFFF,F:FFFFFFFFFFFFFFFFFFFFF:FFFFFF,FFFFFFFFFFFFFF,F:F
@A00881:241:HJW2NDRXX:1:2127:22480:20040 1:N:0:CGAGAGAA+GATTGGAG
ACTTGACCTACGGGACGCAGCAGTGGGGAATATTGGGCAATGGAGGCAACTCTGACCCAGCAACGCCGCGTGAGCGATGAAGGTCTTCGGATTGTAAAGCTCTTTAAGTGGGGACGAAGAAAGTGACTGTACCCACAGAATAAGCCTCGGCTAACTACGTGCCAGCAGCCGCGGTAATACGTAGGAGGCAAGCGTTATCCGGAATGACTGGGCGTAAAGGGTGCGTAGGTGGTTTGGCAAGTTGGTAGCG
+
FFFFFFFFFFFFFFFFFFFFFFFFFFFFFFFFFFFFFFFF:FFFFFFFFFFFFFFFFFFFFFFFFFFFFFFFFFFFFFFFFFFFFFFFFFFFFFFFFFFFFFFFFFFFFFFFFFFFFFFFFFFFFFFFFFFFFFFFFFFFF:FFFFFFFFFF,FFFFFFFFFFFFFFFFFFFFFFF:FFFFFFFFFFFFFF:FFFF,FFFFFF:FFFFF:FFF:FFF:FFFFFFFF,,:FFFFFFFFFFFFFFFFFFFF,
@A00881:241:HJW2NDRXX:1:2127:15049:20509 1:N:0:CGAGAGAA+GATTGGAG
ACTTGACCTACGGGAGGCACCAGTCGAGAATCATTCACAATGGGGGGAACCCTGATGGTGCGACGCCGCGTGGGGGAGGAAGGTCTTCGGATTGTAAACCCCTGTCATGCAGGAGCAAGGCTGAGAAGTTGATAGTACTGCAAGAGGAAGAGACGGCAAACTCTGTGCCAGCAGCCGCGGTAATACAGAGGTCTCAAGCGTTGTTCGGAATCACTGGGCGTAAAGGGTACGGAGGCGGCGGGGCACGTTG
+
FFFFFFFFFFFFFFFFFFFFFFFFF:FFFFFFF:FF,FFF:FFFFFFF,FFFFFFFFFFFFF,FFFFFFF,F:FFF:FFFFFFFFFFFFFFFFFF:FFFFFFFFFFFFFFFFFFFFF,FFFFFFFFFFFFFF,,FFFFFFFFFFFFFFFFFFFFFFFF,FFFFFFFFFFFFF,FF::FFFFFFFFFFFFFFFFFFFFFFFFFFFFFFFFFFF,F,FFFFFFFFFFFF:,FF,:F:FFFFFFFFFF,:FFF
@A00881:241:HJW2NDRXX:1:2127:23421:21073 1:N:0:CGAGAGAA+GATTGGAG
ACTTGACCTACGGGACGCACCAGTGAGGAATATTGGTCAATGGGCGGGAGCCTGAACCAGCCAAGCCGCGTGGAGGAAGAAGGTACAGAGTATCGTAAACTCCTTTTGTCAGGGGATAAAAGACGGGATGCGTCCCGTCCTGACGGTACCTGAAGAAAAAGCATCGGCTAACTCCGTGCCAGCAGCCGCGGTAATACGGAGGATGCGAGCGTTATCCGGATTTATGGGGTTTAATGGGTGCGTAGGCCGC
+
FFFFFFFFFFFFFFFFFFFFFFFFFFFFFFFFFFFFFF,FFFFFFFFFFFFFF:FFFFFFFFF,:FFFFFFFFFFFFFFFFFFFFFFFFFFFFFFFFFFFFFFFFFF,FFFFFFF:FFF:FFFFFFFFFFFFFFFFFFFF,:F,FFFFFFFFFFFFFF:FFFFFFFFFFFFFFFFFF:FFF:FFFFFFFF,F,FFFFFF:FFFFFFFFFFF,F::F:FF::FFFF,:FFF,F,F,FFFFF,:F,FFF,FF
@A00881:241:HJW2NDRXX:1:2127:30535:21214 1:N:0:CGAGAGAA+GATTGGAG
ACTTGACCTATGGGGTGCAGCAGTGAGGAATATTGGTCAATGGACGGAAGTCTGAACCAGCCATGCCGCGTGCAGGAAGACGGCTCTATGAGTTGTAAACTGCTTTTGTACGAGTGGGGTGTTGCACGTACCTTATGAATAAGCATCGGCTAACTCCGTGCCAGCAGCCGCGGTAATACGGAGGATGCGAGCGGTATCCGGATTTATTGGGTTTAAAGGGAGCGTAGATGGCTTGTTAAGTCAGCGGTGA
+
FFFFF:FFFFFFFFFFFFFFFFFFFFFFFFFFFFFFFFF:FFFFFFFFFFFFFFF:FFFFFFFFFFFFFFF:F:FFFF:FFFFFFFFFFFFFFFFFFFFFFFFFFFFFFFFFF:FFFFFFFFFFFFFFFFFFFFFFF,FF:FF,FFF,FFFFFFFFFFFFFFFFFFFFFFFFFFFFFFF:FFF,FFFFFFFFF,FFFFF:FFFFFF,,,FFFFFFFFF:FFF:FFFFFFFF,F::FF::FFFFFFFFFFF
@A00881:241:HJW2NDRXX:1:2127:15718:21386 1:N:0:CGAGAGAA+GATTGGAG
ACTTGACCTATGGGACGCAGCAGTCGGGAATATTGCGCAATGGAGGAAACTCTGACGCAGTGACGCCGCGTATAGGAAGAAGGTCTTCGGATTGTAAACTATTGTCGTTAGGGAAGAAAAATGACAGTACCTAAGGAGGAAGCTCCGGCTAACTACGTGCCAGCAGCCGCGGTAATACGTAGGGAGCGAGCGTTATCCGGATTTATTGGGTGTAAAGGGTGCGTAGACGGGAGTACAAGTTAGTTGTGAA
+
FFFFFFFFFFFFFFFFFFFFFFFFFFFFFFF:FFFFFFFFFFFFFFFFFFFFFFFFFFFFFFFFFFFFFFFFFFFFFFFFFFFFFFFFFFFFFFFFFFF:FFFFFFFF:FFFFFFFFFF,FFFFFFFFFFFFFFFFFFFFFFFFFFFFFFFFFFFFFFFFFFFFFFFFFFFFFFFFFFFF,FFFFFFF:FFF,FFFFFFFF,FFFFFFFFFFFFFFFFFFFFFFFFFFFFFFFFFFFFFFFFFFFFFFFF
@A00881:241:HJW2NDRXX:1:2127:18313:21559 1:N:0:CGAGAGAA+GATTGGAG
ACTTGACCTACGGGAGGCAGCAGTGGGGGATCTTGCGCAATGGGGGGAACCCTGACGCAGCAACGCCGCGTGAAGGAAGAAGGTTTTCGGATCGTAAACTTCTTTAAGTGGGGAAGATAATGACGGTACCCACAGAATAAGCCACGGCTAACTACGTGCCAGCAGCCGCGGTAATACGTAGGTGGCAAGCGGTATCCGGATTTACTGGGTGTAAAGGGCGCGTAGGCGGGTGTGCAAGTCAGATGTGAAA
+
::FFFFFFFFFFFF:FFFFFFFFFFFFFFFF:,FFFFFFFF:FFFFFFFFFFFFFFFFFFFFFFFFFFF:FFFF:FF:FFFFFFFFFFFFFFFFFFFFFFFFF:F,FFFFFFFFFFFFFFFFFFFFFFFFFFFFFFFFF,:FF,FF,FF,FFFFFFF:FF:FFFFFF,FFFF,,FFFFFFFFFFFF:FFF:,F:FFFF::F:F,:FFF:F:FFFF,FFFF::FFFFFFFF::FFFFF,FF,FF::F,,FF
@A00881:241:HJW2NDRXX:1:2127:30942:21637 1:N:0:CGAGAGAA+GATTGGAG
ACTTGACCTACGGGGTGCAGCAGTGGGGAATATTGGGCAATGGGCGAAAGCCTGACCCAGCAACGCCGCGTGAAGGAAGAAGGTCTTCGGATTGTAAACTTTTGTCAAATGGGAAGATAGTGACGGTACCATAGAAGGAAGCCACGACTAACTACGTGCCAGCAGTCGTGGTAATACGTAGGTGGCGAGCGTTATCCGGAATTATTGGGTTTAAAGGGTGCGTAGGCGGTCGTGCACGTTGGAGGTGAAA
+
FFFFFFFFFFFFFFFFFFFFF:FFFFFFFFFFFFFFFFFFFFFFFFFFFFFFFFFFFFFFFFFFFFFFFFFFFFFFFFFFFFFFFFFF:FFFFFFFFFFFFFFFFFF:FFFFFF:FFFFFFFFFFFFFFFF,F,FFFFFFFFFFFFFFFF:FF:FFFFFFFFFFFFFF:FF::FFFFF:F:FFFFFFFFFFFFFFFFFFF:FFFFF:FFFFFF:FFFFFFFFFFFFFFFFFFFFF,,FFF:FFF:FFF:F
@A00881:241:HJW2NDRXX:1:2127:14199:21699 1:N:0:CGAGAGAA+GATTGGAG
ACTTGACCTACGGGGCGCAGCAGTGAGGAATATTGGTCAATGGGCGGGAGCCTGAACCAGCCAAGCCGCGTGGAGGAAGAAGGTACAGAGTATCGTAAACTCCTTTTGTCAGGGGATAAAAGGCGGGATGCGTCCCGTCCCGAAGGTACCTGAAGAAAAAGCATCGGCTAACTCCGTGCCAGCAGCCGCGGTAATACGGAGGATGCGAGCGTTATCCGGATTTATTGGGTTTAAAGGGTGCGTAGGCAGC
+
::FFFFFFFFFFFFFFFFFFFFFFFFFFFFFFFFFFFFFFFFFFFFFFFFFFFFFFFFFFFFFFFFFFFFFFFFFFFFFFFFFFFFFFFFFFFFFFFFFFFFFFFFFFFFFFFF:FFFFFFFFFFFFFFFFFFFFFFFFFFFFFFFFFFFFF:FFF:FFFFFFFF::FF:FFFFFFFFFFFFFFFFFFFFFF:FFFFFFFF:FFFFFFFFFFFF:FFFFFFFFFFFFFFFFFF,FFF,:FFFFFF:FFF:
@A00881:241:HJW2NDRXX:1:2127:16360:22153 1:N:0:CGAGAGAA+GATTGGAG
ACTTGACCTATGGGAGGCACCAGTGGGGAATATTGGGCAATGGGCGAAAGTCTGACCCAGCAACGCCGCGTGAGGGAAGAAGGTTTTCGGATTGTAAACCTCTGTCCTAAGGGACGAAGAGCGTGACGGTACCTTAGGAGGAAGCCCCGGCTAACTACGTGCCAGCAGCCGCGGTAATACGTAGGGGGCGAGCGTTGTCCGGAATGACTGGGCGTAAAGGGCGTGTAGGCGGCCGATTAAGTCTGGAGTG
+
FFFFFFFFFFFFFFFFFFFFFFFFFFFFF,FFFFFFFFFFFFFFFFFFFFFFFFFFFFFFFFFFFFFFFFFFFFFFF,FFFFFFFFFFFFFFFFFFFFFFFFFFFFFFFFFFFFFFFFFFFFFFFFFFFFFFF:FFFFFFFFFFF:FFFFFFFFFFFFFFFFFFFFFFFFFFFFFFFFFFF,FF:FFFF::FFFFF:FFFFF,FFFFFFFFFFFF,FFFFFFFFFFFF:F:FFFFFFFFF,FFFFF::FF
@A00881:241:HJW2NDRXX:1:2127:21359:22670 1:N:0:CGAGAGAA+GATTGGAG
ACTTGACCTATGGGGGGCACCAGTGGGGAATATTGGTCAATGGGCGGGAGCCTGAACCAGCCAAGCCGCGTGGAGGAAGAAGGCCCTACGGGTTGTAAACCTCTTTTGCCGGGGAACAAGTGCCGGGACGTGATCCCGGAGCTGAGTGTACCCGGAGAAAAAGCATCGGCTAACTCCGTGCCAGCGGCCGCGGTAATACGGAGGATGCGAGCGTTATCCGGATTTCTTGGGTTTAAAGGGTGCGTAGGCG
+
F:FFFFFFFFFFFFFFFF,FFFFF:FFFF,FFFFFFFFF:FFFFFFFFFFFFFF:FFFFFFFF,FFFFFFFFFFFFFFFFFFFF:FF:FFFFFFFFFFFFFFFFFFFFFFFF:FF:FFFFFFFFFFFFFFF:,FF:FFFFFF:FFFF:FF:FFFF:F,,,:FFFFFF:FFFFFF:FF:FF::,FF,F:FFF:FFFF,FF::FF:FFF::::F:,FFF:::F,F,FF::::::F:,FF,F::F:::,FF::
@A00881:241:HJW2NDRXX:1:2127:31901:23046 1:N:0:CGAGAGAA+GATTGGAG
ACTTGACCTATGGGACGCAGCAGTGAGGAATATTGGTCAATGGGCGGGAGCCTGAACCAGCCAAGTCGCGTGAGGGAAGACGGCCTTATGGGTTGTAAACCTCTTTCAGATGAGAGTAAAGGGTGCTACGCGTAGCACATTGCAAGTATCATCAGAAGAAGCATCGGCTAATTCCGTGCCAGCAGCCGCGGTAATACGGAAGATGCGAGCGTTATCCGGATTTATTGGGTTTAAAGGGTGCGTAGGCGGA
+
FFFFFFFFFFFFFFFFFFFFFFFFFFFFFFFFFFFFFFFFFFFFFFFFFFFFFFFFFFFFFFFFFFFFFFFF:FFFFFFFFFFFFFFFFF::FFFFFFFFFFFFFFFFFFFFFFFFFFFFFFFFFFFFFFFFFF:FFFFFFFFFFFFFFFFFFFF,FFFF,FFFFFFFFFFFFFFFFFFFFFFFFFFFFFFFF:FFF:FF,FFF,FFFFFFFFFF:FFFFFFFF:FFFFFFFF:FF:,F:FFFF::F,F,
@A00881:241:HJW2NDRXX:1:2127:30861:23187 1:N:0:CGAGAGAA+GATTGGAG
ACTTGACCTACGGGACGCAGCAGTGAGGAATATTGGTCAATGGGCGGAAGCCTGAACCAGCCAAGTCGCGTGAGGGATGAAGGCCCTACGGGTTGTAAACCTCTTTTGCCGGGGAACAAGTGCCGGGACGTGATCCCGGAGCTGAGTGTACCCGGAGAAAAAGCATCGGCTAACTCCGTGCCAGCAGCCGCGGTAATACGGAGGATGCGAGCGTTATCCGGATTTATTGGGTTTAAAGGGTGCGTAGGCG
+
FFFFFFFFFFFFFFFFFFFFFFFFFFFFFFFFFFFFFFFFFFFFFFF:FFFFFFF:FFFFFFFFFFFFFFFFFFFFFFFFFFFFFFFF:FFFFFFFFF:FFFFFFFFFF:FFFFF:FFFFFFFFFFFFFFFFFFFFFFFFFFFFFFFFFFFFFFFFFF:F:FFFFFFFFFFFF:FFFFFFFFF:FFFFFFFFFFFFFFF:FFFFFFFFFFFFF:,FFF,FFFF:FF,FFFFFF:F,:FF::FF:FF:FFF
@A00881:241:HJW2NDRXX:1:2127:26955:23500 1:N:0:CGAGAGAA+GATTGGAG
ACTTGACCTACGGGCTGCAGCAGTGAGGAATATTGGTCAATGGGCGAGAGCCTGAACCAGCCAAGTCGCGTGAGGGAAGAATGTCCTATGGATTGTAAACCTCTTTTGTCGGGGAGCAAAGACAGTCACTTGTGATTGGATGAGAGTACCCGAAGAAAAAGCATCGGCTAACTCCGTGCCAGCAGCCGCGGTAATACGGAGGATGCGAGCGTTATCCGGATTTATTGGGTTTAAAGGGTGCGTAGGCGGA
+
::,FFFFFF,:FFF,FFF:FFFFFFFFFFFFFFF,FFFF:FFFFFFFF:F:FFFFFFFFFFFF::FFFFFFFFFFFFFFFFFFFFFF:FFFFFFFFFFFFFFFFFFF:FF,FFFFFFFFFFFFFF::FFFFFFFFFFFFFFFF,FFFFFFFFFF:F:FF:FFFFFFFFF:FFFFFFFFFFFFFFFFF:FFFFFFFFFFFFFF:FFFFFFFFF::F:FFFFF,FF,FFF:FF,FFFFFFFF:FFFFFF:F,
@A00881:241:HJW2NDRXX:1:2127:15609:24298 1:N:0:CGAGAGAA+GATTGGAG
ACTTGACCTACGGGGGGCAGCAGTGGGGAATATTGCACAATGGGGGAAACCCTGATGCAGCGACGCCGCGTGAAGGAAGAAGTATCTCGGTATGTAAACTTCTATCAGCAGGGAAGAAAATGACGGTACCTGACTAAGAAGCCCCGGCTAACTACGTGCCAGCAGCCGCGGTAATACGTAGGGGGCAAGCGTTATCCGGAATTATTGGGCGTAAAGAGGGAGCAGGCGGCAGCAAGGGTCTGTGGTGAAA
+
FFFFFFFFFFFFFFFFFFFFFFFFFFFFFFFFFFFFFFFFFFFFFFFFFFFFFFFFFFFFFFFFFFFFFFFFFFFFFFFFFFFFFFFFFFFFFFFFFFFFFFFFFFFFFFFFFF:FF:FFFFFFFF,FFFFFFFFFFFFFFFFFFFFFFFFFFFFFFFFFFFFFFFFFFFFFFFFFFFFFFFFFFFFFFFFFFFFFFFFF:FFFFFFFFFFFFFFFFFFFFFFFFFFFFFFFFFFFF:FFFFFFFFFFFF
@A00881:241:HJW2NDRXX:1:2127:28357:24361 1:N:0:CGAGAGAA+GATTGGAG
ACTTGACCTACGGGACGCAGCAGTGGGGGATATTGGACAATGGGGGGAACCCTGATCCAGCGACGCCGCGTGAGTGAAGAAGTATTTCGGTACGTAAAGCTCTATCAGCAGGGAAGAAAGAGATGACGGTACCTGACCAAGAAGCCCCGGCTAACTACGTGCCAGCAGCCGCGGTAATACGTAGGGGGCAAGCGTTATCCGGATTTACTGGGTGTAAAGGGAGCGCAGACGGAGATGCACGTCCGGAGTG
+
F:FFFFFFFFFFFFFFFFFFFFFFFFFFFFFFFFFFFFFFFFFFFFFFFFFFFFFFFFFFFFFFFFFFFFFFFFFFFFFFFFFFFFF:FFFFFFFFFFFFFFFFFFFFFFFFFFFFFFFFFFFFFFFFFFFFFFF:FF:FF:FFFFFFFFFFFFFFFFFFFFFF:FFFFFFFFFFFFFFFFFFFFFFFFFFFFF:FFFFFFFFFFF,FFFFFFFFF,,FFFF::FFFFFFFFF:FFFFF,FF:FFFFFFF
@A00881:241:HJW2NDRXX:1:2127:15817:24471 1:N:0:CGAGAGAA+GATTGGAG
ACTTGACCTACGGGATGCAGCAGTGAGGAATATTGGTCAATGGGCGGAAGCCTGAACCAGCCAAGTCGCGTGAGGGATGACGGCCCTACGGGTTGTAAACCTCTTTTGCCGGGGACCAAAAGGCGGGACGTGTCCCGCAGTGGAGTGTACCCGGAGAAAAAGCATCGGCTAACTCCGTGCCAGCAGCCGCGGTAATACGGAGGATGCGAGCGTTCTCCGGATTTATTGGGTTTACTGGGTGCGCAGGCGG
+
,FF:F,FFF,FFF::FFFFFFF:FFF:FFFFFFFF,FFFFFFFFFFFFFFFFF:FFFFF:FFFFFFFFFFFF:F::,FFFFFFF:FFFFFFFFFFFF:FFFFFFFFFFFFFFFFF,FFF,:F:FFF:FFF::FFF:FFFFFFFFFF,::FFFF:FFFFFFFF:FFF:FFFFF:FFFFF,FFFFFFF:FFF:F:::FFFF,FF:F:F::F:F:,FFFFF:FFFFFF,F::FF,F:,,:F:FFFFF:FFFF,
@A00881:241:HJW2NDRXX:1:2127:28293:24565 1:N:0:CGAGAGAA+GATTGGAG
ACTTGACCTATGGGAGGCAGCAGTGGGGAATATTGCACAATGGGGGAAACCCTGATGCAGCGACGCCGGGTGGGTGAAGAAGTATTTCGGTATGTAAAGCCCTATCAGCAGGGAAGAAGGAAGACGGTACCTGACTAAGAAGCCCCGGCTAACTACGTGCCAGCAGCCGCGGTAATACGTAGGGGGCAAGCGTTATCCGGCTTTACTGGGTGTACAGGGAGCGTAGACGGCAGGGCAAGTCGGAAGTGAA
+
FF:FFFFFFFFFFFFFFFFFFF:FFFFFFFFFFFFFFFFFFFFFF:,FFFFFF:FFFFFFFF,,FFFF,FFFFFFFFF:FFFFFF:FFFFFFFFFFF:FFFFF:FFFFFFF:FFFFF,,FFFFFF:FF:FFFFFFFF:FFF:FFFFFFF:FFF:FFFFFFFFFFFFFFFFFFF,FFF:FFFFFFFFFFFF:FFF,F:FFF,F,FFF,FFF:FFFFFFFF:FF:FF:FFF::FFFFF:F:::,FF,:F:FF
@A00881:241:HJW2NDRXX:1:2127:12219:24752 1:N:0:CGAGAGAA+GATTGGAG
ACTTGACCTATGGGATGCAGCAGTCGAGAATCATTCACAATGGGGGGAACCCTGATGGTGCGACGCCGCGTGGGGGAGGAAGGTCTTCGGATTGTAAACCCCTGTCATGCAGGAGCAAGGCGAGAGTTGATAGTACTGCAAGAGGAAGAGACGGCAAACTCTGTGCCAGCAGCCGCGGTAATACAGAGGTCTCAAGCGTTGTTCGGAATCACTGGGCGTAAAGGGTACGTAGGCGGCGGGGCAAGTTGCG
+
FFFFFFFFF:FFFFFFFFFFFFFFFFFFFFFFFFFFFFFFFFFFFFFFFFFFFF:FFFFFFFFFFFFFFFFFFFFFFFF,FFFFFFFFFFFFFFFFF,FFFFFFFFFFFFFFF:FFFFFFFF:F,FFFFFFFFFFFFFF,FFFFFFFF:F:FFFFFFFF:FFFFFFFFFFFFFFFFFFFFFFFF:FFFFFFFF::,FFF:FFFFFF:FFF,FFFFFFFFFF,FFF::FF:F,FF,FFFFFFFFFFFFFFF
@A00881:241:HJW2NDRXX:1:2127:30861:25567 1:N:0:CGAGAGAA+GATTGGAG
ACTTGACCTATGGGGTGCAGCAGTGGGGAATATTGGGCAATGGGCGAAAGCCTGACCCAGCAACGCCGCGTGAGGGAAGAAGGCCTTCGGGTTGTAAACCTCTTTTACCAGGGACGAAGGACGTGACGGTACCTGGAGAAGAAGCAACGGCTAACTACGTGCCAGCAGCCGCGGTAATACGTAGGTTGCGAGCGTTGTCCGGATTTACTGGGTGTAAAGGGCGTGTAGGCGGAGCTGCAAGTCAGATGTG
+
FFFFFFFFFFFFFFFFFFFFFFFFFFFFFFFFFFFFFFFFFFFFFFFFFFFFFFFFFFFFFFFFFFFFFFFFFFFFFFFFFFFFFFFFFFFFFFFF::FFFFFFFFFFFFFFFFFFFFFFFFFFFFFFFFFFFFFFFFFFFFFFFFFFFFFFFFFFFFFFFFFFFFFFFFFFFFFFFFFFFFFFFFFFFFFFFFFFFFFFFF:FFFFFFFFFFFFFFFFFFFFFFFFF:FFFFFFFFF:FFFFFFF:FFF
@A00881:241:HJW2NDRXX:1:2127:24234:26584 1:N:0:CGAGAGAA+GATTGGAG
ACTTGACCTATGGGAGGCACCAGTGAGGAATATTGGTCAATGGGCGAGAGCCTGAACCAGCCAAGTCGCGTGAAGGATGACGGCCCTACGGGTTGTAAACTTCTTTTGTCAGGGAGCAATTGGGTCCACGTGTGGGCTTAGCGAGAGTACCTGAAGAAAAAGCATCGGCTAACTCCGTGCCAGCAGCCGCGGTAATACGGAGGATGCGAGCGTTATCCGGATGTATTGGGTTTAAAGGGTGCGTAGGCGG
+
FFFFFFFFFFFFF:FFFFFFFFFFFFFFFFFFFFFFFFFFFFFFFFFFFFFFFF:FFFFFFFFFFFFFFFFFFFFFFFFFFFFFFFFFFFFFFFFFFFFFFFFFFFFFFFFFFFFFFF:FFFFFFFFFFFFFFFFFFFFFFFFFFFFFFFFFFFFFFFFFFFFFFFFFFFFFFFFFFFFFFFFFFFF:FFFFF:,FFFFFFF:FFFFFFFFF,F,FFFFF:F,FFF:FFFFFFFF,FF:FFFFFFF:FFF
@A00881:241:HJW2NDRXX:1:2127:13322:26694 1:N:0:CGAGAGAA+GATTGGAG
ACTTGACCTACGGGATGCAGCAGTGGGGAATATTGCGCAATGGGCGAAAGCCTGACGCAGCGACGCCGCGTGAGGGATGAAGGTTTTCGGATCGTAAACCTCTGTCAGAAGGGAAGAAACTGCCGTGCTCTAATCATCATGGCATTGACGGTACCTTCAAAGGAAGCACCGGCTAACTCCGTGCCAGCAGCCGCGGTAATACGGAGGGTGCAAGCGTTATCCGGAATTATTGGGCGTATAGGGAGCGTAG
+
F:FFFFFFF:FFFFFFFF:FFFFFFFFFFFFF:FFFFFFFFFFFFFFFFFFFFFFFFFFFFFFFFFFFFF:FFFFFFFFFFFFFFFFFFFFFFFFFF:FF:FFFFFFFFFFFFFFF:FFFFFFFFFFFFFFF:FFFFFFFFFFFFFFFF:,FFFFFFFFFFFFF,,F:FFFFFFF:FFFFFFFFFFF:FFFF:FFFFFFFFFFFFFFFFFFFFFF:FFFF:FF::F:FFFF:FFFFFF,F:,F:FFF:F:
@A00881:241:HJW2NDRXX:1:2127:17237:26741 1:N:0:CGAGAGAA+GATTGGAG
ACTTGACCTATGGGGCGCAGCAGTGGGGAATATTGGGCAATGGGCGCAAGCCTGACCCAGCAATGCCGCGTGAGCGATGAAGGCAATTTGTTGTAAAGCTCTTTTCTTGGGAACGAATAAATGACGGTACCCAAGGAATAAGCCCCGGCTAACTACGTGCCAGCAGCCGCGGTAATACGTAGGGGGTGAGCGTTGTCCGGAATGACTGGGCGTAAAGGGTGTGTAGGTGGTTTGCTAAGTTAGATGTGTA
+
,FFFFFFFFFFFFFFFFFFFFFFFFFF:FFFFFFFFFFFFFFFFFFFFFFFFFF:FFFFFFFFFFFFFFFFFF:FF:FFFFFFFFFFFF:FFFFFFFFFFFFFFFFFFFFFF:FFFFF:FFFFFFFFFFFFF,F:F:,FFF,FFFFFFF:FFFFFFFFFFFFFFFFFF,FFF,FFF,FFF:FFFFFF,FFFFFFFFF:FFFFFFFFFFFFF::FFFFFFFFFFFF,FF:FFFFFFFFF::FFFFFFF:F:
@A00881:241:HJW2NDRXX:1:2127:30752:27289 1:N:0:CGAGAGAA+GATTGGAG
ACTTGACCTATGGGATGCACCAGTGAGGAATATTGGTCAATGGGCGGAAGCCTGAACCAGCCAAGTCGCGTGAGGGAATAAGGCCCTACGGGTCGTAAACCTCTTTTGCCGGGGAGCAAGGGCGGGGACGTGTCCCGGCCCGGAGAGTACCCGGAGAAAAAGCATCGGCTAACTCCGTGCCAGCAGCCGCGGTAATACGGAGGATGCGAGCGTTATCCGGATTTATTGGGTTTAAAGGGTGCGTAGGCGG
+
FFFFFFFFFFFFFFFFFFFFFFFFFFFFFFFFFFFFFFFFFFFFFFFFFFFFFFFFFFFFFFFFFFFFFFFFFFFFFFFFFFFFFFFFFFFFFFFFFFFFFFFFFFFFFFFFFFFFFFFFFFFFFFFFFF:FFFFFFFFFFFFFFFFFFFFFFFFFFFFFFFFFFFFFFFFFFFFFFFFFFFFFFFFFFFFFF,FFFFFFFFFFFFFFFFFFFFFFFFFFFFFFFFFFFFFFFFF:FFFFFFFFFFFF:F
@A00881:241:HJW2NDRXX:1:2127:24876:27508 1:N:0:CGAGAGAA+GATTGGAG
ACTTGACCTATGGGATGCAGCAGTGGGGGATATTGCACAATGGGGGGAACCCTGATGCAGCAACGCCGCGTGGGTGAAGGAGTGATTCGTCACGTAAAGCCCTATCAGCAGGGAAGAAGGAAGACGGTACCTGACTAAGAAGCCCCGGCTAACTACGTGCCAGCAGCCGCGGTAATACGTAGGGGGCGAGCGTTATCCGGAATTACTGGGTGTAAAGGGAGCGTAGACGGCGAGGCAAGTCTGGAGTGAA
+
:FFFFFFFFFFFFFFFFFFFFFFFFFFFFFFFFF:FFFFFFFFFFFFFFFFFFFFFFFFFFFFFFFFFFFFFFFFFFFFFFFFFFFFFFFFFFFFFFFFFFFF,FFFFFFFFFFFFFFFFFFFFFFFF:FFFFFFFFFF:FFFFFFFFFFFFFFFFFFFFF:FFFFFFFF:FF:FFFFF:FF:F::FFFFFFFFFFF:FFF,FF:FF:FFFFFF::FFFFFF:FFF:FFFFFFFFFFFFFFF:FF:FFFF
@A00881:241:HJW2NDRXX:1:2127:31051:27555 1:N:0:CGAGAGAA+GATTGGAG
ACTTGACCTATGGGAGGCAGCAGTGGGGAATATTGGGCAATGGGCGAAAGCATGACCCAGCGATGCCGCGTGAGGGAAGAAGGTTTTCGGATTTTAAACCTATGTCTTTAGGGACGATAATGACGGTACCTAAGGAGGAAGCTCCGGCTAACTACGTGCCAGCAGCCGCGGTAATACGTAGGGAGAGAGCGTTGTCCGGAATTACTGGGTGTAAAGGGAGTGCAGTCGGGACTGCAATACAGATGTGAAA
+
:FFFFFFF:F,:F,F,F:F,FFF:F::FFF:FFF:FFFFFFFFFF,FFFF,,FF,FFFFFFFFF,F,F:FFFF:,FFFFFFFFFFF:,:FFFF,FFF:,F:,FF,FFFFFFF,FF:FFFFFF:FFF,:F:FF:F,FFFFF,:FF,:FFFF:FF:FF,FFF:FF:,F,F,,,::FFFFF:F:F::F,F:F:FFFFFF:F,:,FFF:FF:FF:FF:F,F,FF,FFFF,F,,F:F:,FFF,,,:F:FF,FFF:
@A00881:241:HJW2NDRXX:1:2127:17671:27899 1:N:0:CGAGAGAA+GATTGGAG
ACTTGACCTATGGGACGCAGCAGTGAGGAATATTGGTCAATGGGCGAGAGCCTGAACCAGCCAAGTCGCGTGAAGGATGACGGCCCTACGGGTTGTAAACTTCTTTTGTCAGGGAGCAATTGAGTCCACGTGTGGGCTTAGCGAGAGTACCTGAAGAAAAAGCATCGGCTAACTCCGTGCCAGCAGCCGCGGTACTACGGAGGATGCGAGCGTTATCCGGATTTATTGGGTTTAAAGGGTGCGTAGGCGG
+
FFFFFFFFFFFFFFFFFFFFFFFFFFFFFFFFFFFFFFFFFFFFFFFFFFFFFFFFFFFFFFFFFFFFFFFFFFFFFFFFFFFFFFFFFFFFFFFFFFFFFFFFFFFFFFFFFFFFFF:FFFFFFFFFFFFFFFFFFFFFFFFFFFFFFFFFFFFFFFF,FFFFFFFFFFFFFFFFFFFFFFFFFFFFFFFFFF,FFFFFFFFFFFFFFFFFF:FFFFFFFF,FFFFFFFFFFFF,FFFFFFF:FFFF:F
@A00881:241:HJW2NDRXX:1:2127:32344:28072 1:N:0:CGAGAGAA+GATTGGAG
ACTTGACCTATGGGATGCACCAGTGAGGGATATTGGGCAATGGGGGGAACCCTGACCCAGCAACGCCGCGTGAGGGAAGACGGTTTTCGGATTGTAAACCTCTGTCCTCTGTGAAGATAATGACGGTAGCAGAGGAGGAAGCTCCGGCTAACTACGTGCCAGCAGCCGCGGTAATACGTAGGGAGCGAGCGTTGTCCGGATTTACTGGGTGTAAAGGGTGCGTAGGCGGATTGGCAAGTCAGAAGTGAAA
+
FFFFFFFFFFFFFFFFFFFFFFFFFFFFFFFFFFFFFFFFFFFFFFFFFFFFFFFFFFFFFFFFFFFFFFFFFFFFFFFFFFFFFFFFFFFFFFF:FFFFFFFFFFFFFFFFFFFFFFF:FFFFFFFFFFFFFFFFFFF:FFFFFFFFFFFFFF:FFFFFFFF:FFFFFFFFF,FFFFFFFFFFFFFFFFFFF:FFFFFFFFFFFF,FFFFFFFFFFFFFF:FFFFFF,FFFFFFF:FF:F,F,FFF,F:
@A00881:241:HJW2NDRXX:1:2127:27932:28416 1:N:0:CGAGAGAA+GATTGGAG
ACTTGACCTACGGGACGCAGCAGTGGGGAATATTGGGCAATGGGCGAAAGCCTGACCCAGCAACGCCGCGTGAAGGAAGAAGGCTTTCGGGTTGTAAACTTCTTTTCTTGGGGACGAACACAATGACGGTACCTGAGGAATAAGCCACGGCTAACTACGTGCCAGCAGCCGCGGTAATACGTAGGTGGCAAGCGTTCTCCGGATTTATTGGGTGTAAAGGGCGTGTAGGCGGGATTGCAAGTCAGATGTG
+
FFFFFFFFFFFFFFFFFF:FFFFFFFFFFFFFFFFFFFFFFFFFFFFFFFFFFFFFFFFFFFFFFFFFFFFFFFFFFFFFFFFFFFFFFFFFFFFF:FFFFFF:FFFFFFFFFFFFFFFFFFFFFFFFFFFFF,FF:FFFFFFFFFFFFFFFFFFFFF,FFF:FFFFFFFFFFFF:FFFFF,FF,FFFFFFFF,:F:FFFFF:,F,F,FFFFF:F:F:FF:FFF:FF:FFFFFFFFF:FF:FFF:FFFFF
@A00881:241:HJW2NDRXX:1:2127:27832:28651 1:N:0:CGAGAGAA+GATTGGAG
ACTTGACCTATGGGAGGCACCAGTGGGGAATATTGCACAATGGGGGAAACCCTGATGCAGCGACGCCGCGTGAGTGAAGAAGTATCTCGGTATGTAAAGCTCTATCAGCAGGGAAGAAAGAAGACGGTACCTGACTAAGAAGCCCCGGCTAACTACGTGCCAGCAGCCGCGGTCATACGTAGGGGGCACGCGTGATCCGGATTTACTGGGTGTAAAGGGAGCGTAGACGGCAGGGCAAGTCTGAAGTGAA
+
:FFFFFFFFFFFFFFFFFF:FFFFFFFFF,FFF:FFFFFFFFFFFFFFFFFFFF:F:FFFF,FFFFFFFFFFFFFF:FFF,FFFFFFFFF:FFFFFFFFFFFFFFFFFFFFFFFFFF:FFFFFFFFFFFFFF::FFFFFF,FFFFFFFF:FFFFFFFFFFF,FF::FFF:F:F,F:FFF:F::F,FFF,FFFF,FFFFFF:FFFFF,:FFFFFFFFFF:FFFFFFF,::FFFFFFFFFFFFF:F,FFFF:
@A00881:241:HJW2NDRXX:1:2127:28700:28651 1:N:0:CGAGAGAA+GATTGGAG
ACTTGACCTACGGGATGCAGCAGTCGGGAATATTGCGCAATGGAGGAAACTCTGACGCAGTGACGCCGCGTATAGGAAGAAGGTTTTCGGATTGTAAACTATTGTCGTTAGGGAAGATACAAGACAGTACCTAAGGAGGAAGCCCCGGCTAACTATGTGCCAGCAGCCGCGGTAATACATAGGGGGCAAGCGTTATCCGGAATTATTGTGTGTAAAGGGTGCGTAGATGGAGGAGCAAGTTGGTTGTGAA
+
FFFFFFFFFFFFFFFFFFFFFFFFFFF::,F:FFFFFF:FFFFFF:FFFFFFFFFFFFFF,FFFFFFFFFFFFFFFF::FFFFFFFFFFF:FFFFFFFFFFFFFFF::FFFFF:FFFFFFFFFFFFFFFFFFFF,FFFF:FFFFFFF:FFFFFFFFFFFFFFFFF,FFFFFFF,FFFF,FFFFFFFFFFFF:F:FFFF,:F,F:,FF:,FFF::F:F:FF:FFF,F:F:FFFFFFFFF:F,F:FFFF:,:
@A00881:241:HJW2NDRXX:1:2127:22580:28761 1:N:0:CGAGAGAA+GATTGGAG
ACTTGACCTATGGGAGGCAGCAGTGGGGAATATTGCGCAATGGGCGGAAGCCTGACGCAGCGACGCCGCGTGAGGGATGAAGGTCCTCGGATCGTAAACCTCTGTCAGGAGGGAAGAATATGCATGGTGCCAATCAGCCATGCAGTGACGGTACCTCCAAAGGAAGCACCGGCTAACTCCGTGCCAGCAGCCGCGGTAATACGGAGGGTGCGAGCGTTAATCGGAATCACTGGGCGTAAAGCGCGCGTAG
+
FF,FFFFFFFFFFF,FFFFFF,FFF:FFFFF:FFFFFFFFFFFFFFFFFFFFFFFFFF,FFFFFFFFFFFFFFFFF:FFFFFFFFFF:FFFFFFFFFFFFFFFFFFFFFF:FFFF:F:FFFFFFFFFFFFFFFFFFFFFFFFFFFFFFFFFF:FFFFFFFFFFFFFFFFFFFFFF:FFFFFFFFF:FF::FFFFFFF,:F,FFFFFFFFFFFF:FFFFFFF:F::FFFFFFFFFF:FFF:FFFFFFFF:F
@A00881:241:HJW2NDRXX:1:2127:18367:28886 1:N:0:CGAGAGAA+GATTGGAG
ACTTGACCTATGGGACGCAGCAGTGGGGAATATTGCACAATGGGCGAAAGCCTGATGCAGCGATGCCGCGTGAGGGAAGAAGGTTTTCGGATTGTAAACCTCTGTCTTCGGGGACGATAATGACGGTACCCGAGGAGGAAGCTCCGGCTAACTACGTGCCAGCAGCCGCGGTAATACGTAGGGAGCAAGCGTTATCCGGAATTACTGGGTGTAAAGGGCGCGTAGGCGGATTTTTAAGTCAGGTGTGAAA
+
FFFFFFFFFFFFFFFFFFFFFFFFFFFFFFFFFFFFFFFFFFFFFFFFFFFFFFFFFFFFFFFFFFFFFFFFFFFFFFFF:FFFFFFFF:FFFFFFFFFFFFFFFFFFFFFFFFFFFFF:FFFFFFFFFFFFFF::FFFFFFFFFFFFFFFFFFFFFFFFFFFF,FFFFFF,,FFFFFFFFFFF:FF:FFFFF,FF:FFF,FFFFFFFFFFFF,F:FFFFFFFF:FFFFFFFFFFFF:FF:FFFFF:FFF
@A00881:241:HJW2NDRXX:1:2127:26404:29215 1:N:0:CGAGAGAA+GATTGGAG
ACTTGACCTACGGGAGGCAGCAGTGAGGAATATTGGTCAATGGGCGGGAGCCTGAACCAGCCAAGTCGCGTGAGGGAAGACGGCCCTATGGGTTGTAAACCTCTTTTGCCGGGGAGCAAAGCGCCGCACGTGTGCGGTCTGGAGAGTACCCGGAGAAAAAGCATCGGCTAACTCCGTGCCAGCAGCCGCGGTAATACGGAGGATGCGAGCGTTATCCGGCTTTATTGGGTTTCAAGGGTGCGTAGGCGGT
+
,FFFFFFFFFFFFFFFFFFFFFF:F,FFF,FFFFFFFFFFFFFFFFFFFFFFFFFFFFFFFF:,FFFFFFFFFFFFFFFFFFFFFF,,FFF:FFFFF:FFFFFFFFFFFFFFFFFFF,FF:FFFFFF:FFFFFFFFFFFF:FFFFFFFFFFFFFFF:,FFFFFFFFFFF,FFFFFFFFFFFFFFFFFFFFFFFFF:FFFFFFFFFFF,FFFFFFFFFF:FFFFFF:,FF:,F:::F:F:FFFFF,:FF:F
@A00881:241:HJW2NDRXX:1:2127:27100:29512 1:N:0:CGAGAGAA+GATTGGAG
ACTTGACCTATGGGATGCAGCAGTCGGGAATATTGCGCAATGGAGGAAACTCTGACGCAGTGACGCCGCGTCTAGGAAGAAGGTTTTCGGATTGTAAACTATTGTCGTTAGGGACGATACAAGACAGTACCTAAGGAGGAAGCCCCGGCTAACTATGTGCCAGCAGCCGCGGTAATACATAGGGGGCAAGCGTTATCCGGAATTAGTGGGTGTAAAGGGTGCGTAGATGGAGGAGCAAGTTGGTGGTGAA
+
FFFFFFFFF:FFFFFF:FFFFFFFFFFF,F::,FFFFFFFFFFFFF:FFFFFFFFFFFFFFFFFFFFFFFF,,,FFFFFFFFFFFFFFFF:FFFFFFFF,,:FFFFFFFFFFFF,FFFFFFFFFFFFFFFFFFFFF:FFF,FFFFFF:FF,FF:FFF,FFFFFFFFFFFFFFFF:F:FFF,FFFFFFF,FFF,::FFF,FFF,FF,FF:F:FFF:FFFFF:FFFFFFF:F::F:FF:FF,F:FF,,,FF,
@A00881:241:HJW2NDRXX:1:2127:28122:29653 1:N:0:CGAGAGAA+GATTGGAG
ACTTGACCTACGGGGGGCAGCAGTGGGGAATATTGGGCAATGGAGGCAACTCTGACCCAGCAACGCCGCGTGAATGATGAAGGTCTTCGGATTGTAAAGTTCTTTTCTAAGGGAAGAAGAAAGTGACGGTACCTTAGGAATAAGCCTCGGCTAACTACGTGCCAGCAGCCGCGGTAATACGTATGAGGCAAGCGTTATCCGGAATGACTGGGCGTAAAGGGTGCGTAGGTGGGTTGGCAAGTTAGTAGCG
+
FFFFFFFFFFFFFFFFFFFFFFFFFFFF:FFFFFFFFFFFFFFFFFFFFFFFFFFFFFFFFFFFFFFFFFFFFFFFFFFFFFFFFFFFFFF:FFFFFFFFFFFFFFFFFFFFFFFFFFFFFFFFFF:FFFFFFFFFFFFFFFFFFFFFFFFFFFFFFFFFFFFFFFFFFFFFFFF::FFFFF::FFFFFFFFFFFFFFFFFFFFFFFFFFFFFF:FFFFFFFFFFFFFFF:F,FFFFFFFFFFFFFFFFF
@A00881:241:HJW2NDRXX:1:2127:29071:29731 1:N:0:CGAGAGAA+GATTGGAG
ACTTGACCTATGGGATGCAGCAGTGGGGGATATTGCACAATGGGGGAAACCCTGATGCAGCGACGCCGCGTGGAGGAAGAAGGTTTTCGGATTGTAAACTCCTGTCGTACGGGACGATAATGACGGTACCGTACAAGAAAGCCACGGCTAACTACGTGCCAGCAGCCGCGGTAAAACGTAGGTGGCAAGCGTTGTCCGGAATTACTGGGTGTAAAGGGAGCGCAGGCGGGCTGACAAGTTGGAAGTGAAA
+
FFFFFFFFFFFFFFFFFFFFFFFFFFFFFFFFFFFFFFFFFFFFFFFFFFFFFFFFFFFFFFFFFFFFFFFFFFFFF:FFFFFFFFFFFFFFFFFFFFFFFFFFFF:FFFFFFFFF:FFFF:FFFFFFFFFFFFFFF:FFFFFFFFFFFFFFFFFFFFFFFFFFFFFFFFFFF:FFFFFFFFFFFFFFFFFFF:FF:FFFFFFFFFFFFFFFFFFFFFFFFFFFFFF,FFFFFFFFFFFFFFFFFFF:FF
@A00881:241:HJW2NDRXX:1:2127:19687:29888 1:N:0:CGAGAGAA+GATTGGAG
ACTTGACCTATGGGAGGCAGCAGTGAGGAATATTGGTCAATGGGCGGGAGCCTGAACCAGCCAAGCCGCGTGGAGGAGGAAGGTACAGAGTATCGTAAACTCCTTTTGTCAGGGGATAAAAGGCGGGATGCGTCCCGTCCCGAAGGTACCTGAAGAAAAAGCATCGGCTAACTCCGTGCCAGCAGCCGCGGTAATACGGAGGATGCGAGCGTTCTCCGGATTTATTGGGTTTAAAGGGTGCGTAGGCCGC
+
FFFFFFFFFFFFFFFFFF:FFFFFFFFFF:FFFFFFFFF:FF:FFFFFFFFFFFFFFFFFF:FFFFF:FFF:FFFFFFFFFFFFFFFFFFFFFF:F:FFFFFFFFFFFFF:FFFFF:F:F::FFFFFFFFFFFFFFFFFFFF,FFFF:FFFFFFFFFFF:FFFFF:FFFFFF::FFFFFFF:FFFFFFFF:::FFFFF,:FFFFFFF::FF,F:F:F:FF:F:F,FFFFF:FF:,F::F:FFFFFF:FFF
@A00881:241:HJW2NDRXX:1:2127:16694:29935 1:N:0:CGAGAGAA+GATTGGAG
ACTTGACCTATGGGGTGCAGCAGTGGGGAATATTGCACAATGGGGGAAACCCTGATGCAGCGACGCCGCGTGAGTGAAGAAGTATTTCGGTATGTAAAGCTCTATCAGCAGGGAAGATAATGACGGTACCTGAATAAGAAGCCCCGGCTAACTACGTGCCAGCAGCCGCGGTAATACGTAGGGGGCAAGCGTTATCCGGATTTACTGGGTGTAAAGGGTGCGTAGGTGGCATGGCAAGTCAGAAGTGAAA
+
FFFFFFFFFFFFFFFFFFFFFFFFFFFFFFFFFFFFFFFFFFFFFFFFFFFFFFFFFFFFFFFFFFFFFFFFFFFFFFFFFFFFFFFFFFFFFFFFFFFFFFFFFFFFFFFFFFFFFFFFFFFFFFFFFFFFFFFFFFFFFFFF:FFFFFFFFFFFFFFFFFFFFFFFFFFFFFFFFFFFFFFFFFFFFFFFFFFFFFFFFFFFFFFFFFFFFFFFFFFFFFFFFFFFFF:FFFF:,FFFFF:FFF::FF
@A00881:241:HJW2NDRXX:1:2127:32461:29935 1:N:0:CGAGAGAA+GATTGGAG
ACTTGACCTATGGGATGCACCAGTCGGGAATATTGCGCAATGGAGGAAACTCTGACGCAGTGACGCCGCGTGCAGGAAGAAGGTTTTCGGATTGTAAACTTCTTTAGACAGGGAAGAAAAAGGACAGTACCTGTAGAATAAGCCCCGGCTAACTACGTGCCAGCAGCCGCGGTAATACGTAGGGGGAAAGCGTTATCCGGATTTATTGGGTGTAAAGGGTGCGTAGACGGGAAGTCAATTTGGTTGTGAA
+
FFFFFFFFFFFFFFFFFFFFFF,:FFF,F:FFFFFFFFF:FF:FF,FFFFFFF:FFFF:FFFFF,FFFF:FFFF,FF:FFFFFFF,,:F,FFFFFFFF,F,F::FFFFFF,FFF,,FFFFFF::FFF:FFFFFF:FFFF:F,::FFFF,FF,FFF,,FFF:FF:F::FFFFFFFFFFFFFFF,FFF,F,,,F:F:F::F,,F,:FF,F,:F:FFFFF,F,FFF,FFF,FF:FF:FFFF,,F,,FFF:F,:
@A00881:241:HJW2NDRXX:1:2127:27633:30342 1:N:0:CGAGAGAA+GATTGGAG
ACTTGACCTACGGGGTGCAGCAGTGGGGAATATTGGGCAATGGGCGCAAGCCTGACCCAGCAACGCCGCGTGAAGGAAGAAGGCTTTCGGGTTGTAAACTTCTTTTGTCGGGGAAGAGTAGAAGACGGTACCTGACGAATAAGCCACGGCTAACTACGTGCCAGCAGCCGCGGTAATACGTAGGTGGCAAGCGTTGTCCGGATTTACTGGGTGTAAAGGGCGTGTAGGCGGGAAGGCACGTCAGAGGTGA
+
FF,FFFFFFF:FFFFFFFFFF:FFFFFFFFFFFFFFFFFFFF:FFFFFFFFFFFFFFFFFFFFFFFFFFFFFFFFFF:F:F,F:FFFFFFFFFFFFFFFFFFFFFFFFFFFFFFFFFF:FFFFFF:F:FFFFF::::FFFFFFFFFFFFFFFFFFFFFFFFFFFF:FFFFFF:FF,FFF:FFFFFF,FFFFFFFFFFFFFF:F,F:,FFFFF:F,:FFFFF:F:F:FFF:FFF,,FFF,,:FFFF:,F:F
@A00881:241:HJW2NDRXX:1:2127:32452:30358 1:N:0:CGAGAGAA+GATTGGAG
ACTTGACCTATGGGATGCAGCAGTGGGGAATATTGCACAATGGGCGCAAGCCTGATGCAGCCATGCCGCGTGTATGAAGAAGGCCTTCGGGTTGTAAAGTACTTTCAGCGGGGAGGAAGGGAGTAAAGTTAATACCTTTGCTCATTGACGTTACCCGCAGAAGAAGCACCGGCTAACTCCGTGCCAGCAGCCGCGGTAATACGGAGGGTGCAAGCGTTAATCGGAATTACTGGGCGTAAAGCGCACGCAG
+
FFFFFFFFFFFFFFFFFFFFFFFFFFFFFFFFFFFFFFF:FFFFFFFFFFFFFFFFFFFFFFFFFFFFFFFFFFFFF,FFFFFFFFFFFFFFFFFFFFFFFFFFFFFFFFFFFFFFFFFFFFFFFFFFFF:FFFFFFFFFFFFFFFF:FFFFFFFFFFFF:FFFF:F:FFFFFF:FFFFFFFF,FFFFFF:F:FFFF:FFFFFFFFFFFFFF,FFFFFFFFFFFFFF::F:FFFFFFFFF,:FFFF::FF
@A00881:241:HJW2NDRXX:1:2127:28836:30389 1:N:0:CGAGAGAA+GATTGGAG
ACTTGACCTATGGGGGGCAGCAGTCGGGAATATTGCGCAATGGAGGAAACTCTGACGCAGTGACGCCGCGTATAGGAAGAAGGTTTTCGGATTGTAAACTATTGTCGTTAGGGAAGAGAAAGGACAGTACCTAAGGAGGAAGCTCCGGCTAACTACGTGCCAGCAGCCGCGGTAATACGTAGGGAGCGAGCGTTATCCGGAATTATTGGGTGTAAAGGGTGCGTAGACGGGTAAGAAAGTTAGTTGTGAA
+
F:F:FFFFFFFFFFFFFFFFFFFFFFFFF:FFFFFFFFFF:FFFFFFFFFFFFFF:FFF,FFFFFFFFFFFFFF:,FFFFFFFFFFFF:FFFFFFFF:FF:FFFFFFFFFF:FFFFFFFF,FFFF:FFFF,:FFFFFF:FFFFFFFFFFFFFFFFFFF,FFF:FFFFF:FFFFF:FFFFFFFFF:FFFFFFFF:FFF:FFF:FFFFF:FFFFFFF:FFFFFFFFF:FF:FFFFF:,:,:FFFFFF,F:FF
@A00881:241:HJW2NDRXX:1:2127:28718:30655 1:N:0:CGAGAGAA+GATTGGAG
ACTTGACCTATGGGAGGCAGCAGTGGGGAATATTGCACAATGGAGGGAACTCTGATGCAGCGATGCCGCGTGAGGGAAGAAGGTTTTCGGATTGTAAACCTCTGTCGTCGGGAACGATAATGACGGTACCCGACAAGGAAGCTCCGGCTAACTACGTGCCAGCAGCCGCGGTAATACGTAGGGAGCGAGCGTTGTCCGGAATTACTGGGTGTAAAGGGAGCGTAGGCGGGGTTGCAAGTCAGATGTGAAA
+
FFFFFFFFFFFFFFFFFFFFFFFFFFFFFFFFFFFFFFFFFFFFFFFFFFFFFFFFFFFFFFFFFFFFFFFFFFFFFFFFFFFFFFFFFFFFFFFFFFFFFFFFFFFFFFFF,:FFFFFFFFFFFFFFFFFFFFFFFFFFFFFFFFFFFFFFFFFFFFFFFFFFFFFFFFFFFFFFFFFFFFFFFFFFFFFF:FFFFFFF:FFF::FFFFFFF,,FFFFF::FFFFFFFF:FFFFFFFFF,FFF:FFF,,
@A00881:241:HJW2NDRXX:1:2127:25780:30796 1:N:0:CGAGAGAA+GATTGGAG
ACTTGACCTACGGGACGCACCAGTGGGGAATATTGGGCAATGGAGGCAACTCTGACCCAGCAACGCCGCGTGAACGATGAAGGTCTTCGGATTGTAAAGTTCTTTTCTTGGGGAAGAAGAAAGTGACGGTACCCAAGGAATAAGCCTCGGCTAACTACGTGCCAGCAGCCGCGGTAATACGTAGGAGGCAAGCGTTATCCGGAATGACTGGGCGTAAAGGGTGCGTAGGTGGTTTGGCAAGTTAGTAGCG
+
FFFFFFFFFFFFFF,FFFFFFFFFFFFFFFFFFFFFFFFFFFFFFFFFFFFFFFFFFFFFFFFFFFFFFFFFFFFFFFFFFFFFFFFFFFF:FFFFFFFFFFFFFFFF:FFFFFFFF:FFFFFFFFFFFFFFFFFFFFF:FFFFFFFF:FFFFFFFFF:FFFF,FFFFFFFFFFFFF,F:FFFFFFFFFF,FFFFFFFFFFFF,FFFFFFFFF:FFFFFFFFFF:FFFFFFFFFFF:FFFFFF:F:FFF:
@A00881:241:HJW2NDRXX:1:2127:20428:31234 1:N:0:CGAGAGAA+GATTGGAG
ACTTGACCTATGGGGCGCAGCAGTGGGGAATTTTGGACAATGGGCGCAAGCCTGATCCAGCTATTCCGCGTGTGGGATGACGGCCCTCGGGTTGTAAACCACTTTAGTAGAGAACGAAAAGGAGCTATCGAATAAATAGCTCTGCTGACGGTACTCTAAGAATAAGCACCGGCTAACTACGTGCCAGCAGCCGCGGTAATACGTAGGGTGCGAGCGTTAATCGGAATTACTGGGCGTAAAGGGTGTGCAG
+
FFFFFFFFFFFFFFFFFFFFFFFFFFFFFFFFFFFFFFFFFFFFFFFFFFFFFFFFFFFFFFFFFFFFFFFFFFFFFFFFFFFFFFFFFFFFFFFFFFFFFFFFFFFFFFFFFFFFFFF,FFFFFFFFFFFFFFFFFFFFFFFFFFFFFFFFFFFFF:FFFFFFFFFFFFFFFFFFFFFF:FFFFFFFFFFFFFFFFF:FFFFFFFFFFFFFFFFFFF,FF:FFFFFFFFFFFFFFFF:FFFFFFFFFFF
@A00881:241:HJW2NDRXX:1:2127:16857:31594 1:N:0:CGAGAGAA+GATTGGAG
ACTTGACCTATGGGATGCAGCAGTGAGGAATATTGGTCAATGGGCGCGAGCCTGAACCAGCCAAGTAGCGTGAAGGAAGACGGCCCTACGGGGTGTAAACTTCTTTTATACGGGAATAAGACCGTCCACGAGTGGATGCGTGCATGTACCATACGAATAAGGATCGGCTAACTCCGTGCCAGCAGCCGCGGTACTACGGAGGATCCGAGCGTTATCCGGATGTATTGGGTGTAAAGGGCGCGTAGGCGGG
+
:FFF:FFFFFF::F,FFFF:FFFFFF:FF,FFFFFFFF,FFFFFFFF,FFFFFFFFF:::FF,FFFFF:FFFFFFFFFFFF:FFFFF,FFFF,FF:FFFFFFFFFF:FFF:FF:F,FFFFFFFFFFFFFFFF:FFFFFFFFFFFFFF,FFFFFFFFFFFFFFFFFFFFFF:FFFF,:FF:FFFFFF,F:,FFF,FFFFFFFFFFF,FF:F:F:,FFFF::F,F,F::F:FF:F,FFFF:,:FFF,FFF:,
@A00881:241:HJW2NDRXX:1:2127:30020:31751 1:N:0:CGAGAGAA+GATTGGAG
ACTTGACCTATGGGGGGCAGCAGTCGGGAATATTGCGCAATGGAGGAAACTCTGACGCAGTGACGCCGCGTGCAGGAAGAAGGTTTTCGGATTGTAAACTGCTTTAGACAGGGAAGAGGAAGGACAGTACCTGTAGAATAAGCTCCGGCTAACTACGTGCCAGCAGCCGCGGTAATACGTAGGGAGCAAGCGTTATCCGGATTTATTGGGTGTAAAGGGTGCGTAGACGGGGAGTCAAGTTGGTTGTGAA
+
FFFFFFFFFFFFFFFFFFFFFFFFFFFF:FFFFFFFFFFF:FFFFFFFFFFFFFFFFFFFFFFFFFFFFFFFFFFFFFFFFFFFFFFFFFFFFFFF:FFFFFFFFFFFFFFFFFFFFFFFFFFFFFFFFFFFFFFFFFFFFFFFFFFFFFFFFFFFFFFFFFFFFFFFFFFFFFFFFFFFFFFFFFFF:FFFFF:FFFFFFFFFFFFFFFFFFF,FFFFFFFFF:FFFFFFF:FFFFFF:FF:FFFF:F:
@A00881:241:HJW2NDRXX:1:2127:28899:31782 1:N:0:CGAGAGAA+GATTGGAG
ACTTGACCTACGGGGGGCAGCAGTGGGGAATATTGGGCAATGGAGGCAACTCTGACCCAGCAACGCCGCGTGAATGATGAAGGTCTTCGGATTGTAAAGTTCTTTTCTAAGGGAAGAAGAAAGTGACGGTACCTTAGGAATAAGCCTCGGCTAACTACGTGCCAGCAGCCGCGGTAATACGTATGAGGCACGCGTTATCCGGAATGACTGGGCGTAAAGGGTGCGTAGGTGGTTTGGCAAGTTAGTAGCG
+
FFF::FFFFFFFFFFFFFFFFFFFFFFFFFFFFFFFFFFFFFFFFFFFFFFFFFFFFF,FFF,FFFFFFFFFFFFFFFFFFFFFF:FFFFFFFFFFFFFFFFFFFFFFFFFFFF:FFFFF:FFFFFFFFFFFFFFFFFFFFFFFFFFFFFFFFFFFFFFFFFF:FF:FFFFFFFF,:FFFF:,:FFFFFF:F::FF:FFFFF,FF:FFFFF:FFF,F:,:FFFFFF,FF,F:FFFFFF,,FFF:FFFFF:
@A00881:241:HJW2NDRXX:1:2127:26422:31939 1:N:0:CGAGAGAA+GATTGGAG
ACTTGACCTACGGGAGGCAGCAGTGGGGAATATTGGGCAATGGGCGCAAGCCTGACCCAGCAACGCCGCGTGAAGGAAGAAGGCTTTCGGGTTGTAAACTTCTTTTATGAGGGACGAAGGACGTGACGGTACCTCATGAATAAGCCACGGCTAACTACGTGCCAGCAGCCGCGGTAATACGTAGGTGGCGAGCGTTGTCCGGATTTACTGGGTGTAAAGGGCGCGTAGGCGGGCAGGCAAGTCAGATGTG
+
FFFFFFFFFFFFFFFFFFFFFFFFFFFFFFF:FFFFFFFFFFFFFFFFFFFFFFFFFFFFFFFFFFFFFFFFFFFFFFFFFFFFFFFFFFFFFFFFFFFFFFFFFFFFFFFFFFFFFFFFFFFFFFFFFFFFFFFFF:FFFFFFFFFFFFFF:FFFFFFFFFFFFFFFFFFFFFF:FFFFFFFFFFFFFFFFFFFF:FFFFFFFFF:FFFFFFFFF,FFFFFFFFFFFFFFFFFFFFFFFFFFFFFFFFF
@A00881:241:HJW2NDRXX:1:2127:23439:32346 1:N:0:CGAGAGAA+GATTGGAG
ACTTGACCTACGGGGGGCACCAGTGAGGAATATTGGTCAATGGGCGAGAGCCCGAACCAGCCAAGTCGCGTGAGGGAAGAATGTCCTATGGATTGTAAACCTCTTTTGTCGGGGAGCAAAGACAGTCACTTGTGATTGGATGAGAGTACCCGAAGAAAAAGCATCGGCTAACTCCGTGCCAGCAGCCGCGGTAATACGGAGGATGCGAGCGTTATCCGGATTTATTGGGTTTAAAGGGTGCGTAGGCGGA
+
FFFFFFFFFFFFFFFFFFFFFFFFFFFF:FFFFFFFFFFFFFFFFFFFFFFFFFFFFFFFFFFFFFFFFFFFFFFFFFFFFFFFFFFFFFFFFFFF,F:FFFFFFFFFFFFFFFFFFFFFFFFFFFFFFFFFFFFFFFFFFFFFFFFFFFFFFFFFFFF:FFFFFFFFFFFFFFFFFFFFFFFFFFFFFFFF:FFFF:FFFFFFFFFFFFFFF,:FFFF,:FFFFFFFFF:FF:,FFFFFFFF,FFFFFF
@A00881:241:HJW2NDRXX:1:2127:10321:33051 1:N:0:CGAGAGAA+GATTGGAG
ACTTGACCTATGGGAGGCAGCAGTGGGGAATATTGGGCAATGGAGGCAACTCTGACCCAGCAACGCCGCGTGAATGATGAAGGTCTTCGGATTGTAAAGTTCTTTTCTAAGGGAAGAAGAAAGTGACGGTACCTTAGGAATAAGCCTCGGCTAACTACGTGCCAGCAGCCGCGGTAATACGTAGGAGGCAAGCGTTATCCGGAATGACTGGGCGTAAAGGGTGCGTAGGTGGTTTGGCAAGTTAGTAGCG
+
FFFFFFFFFFFFFFFFFFFFFFFFFFFFFFFFFFFFFFFFFFFFFFFFFFFFFFFFFFFFFFFFFFFFFFFFFFFFFFFFFFFFFFFFFFFFFFFFF:FFFFFFFFFF:FFFFFF:FFFFFFFFFFFFFFFFFFFFFFF,FFFF:FFFFFFF,FFFFFFFFFFFFFFFFFFFFFFFFFFFFFFFFFFFFFFFFFFF,FF:FFFFFFF:FFFFFFF:FFFFFFFFFFFFFF:F:FFFFFFFFF::F,FFFF
@A00881:241:HJW2NDRXX:1:2127:28709:33144 1:N:0:CGAGAGAA+GATTGGAG
ACTTGACCTATGGGGCGCACCAGTGAGGAATATTGGTCAATGGGCGGAAGCCTGAACCAGCCAAGTCGCGTGAGGGATGAAGGCCCTACGGGTTGTAAACCTCTTTTGCCGGGGAGCAAAGAGCGGCACGTGTGCCGCGCCGAGAGTACCCGGAGAAAAAGCATCGGCTAACTCCGTGCCAGCAGCCGCGGTAATACGGAGGATGCGAGCGTTCTCCGGATTTATTGGGTTTAAAGGGTGCGCAGGCGGC
+
:FFFFF:FFFFFFFFFFFFFFFFFFFFFFFFFFFFFFFFFFFFFFFFFFFFFFFFFFFFFFFFFFFFFFFFFFF:FFFFF:FFFFFFFFFF:FFFFFFFFF:FFFFFFF:FFFFFFFFFFFFFFF:FFFFFFFFFFFFFFFFFFFFFFFFFFFFFFFFF,,F:FFFFFFFFFFFFFFFF:FFFFFFFFFFFFF,FFFFFF:FFFF::,FFF:F:F::FFFFFFFFFFFF,FFFFFF:FF:FFFFF,FFF:
@A00881:241:HJW2NDRXX:1:2127:11324:33473 1:N:0:CGAGAGAA+GATTGGAG
ACTTGACCTACGGGAGGCAGCAGTGAGGAATATTGGTCAATGGGCGGGAGCCTGAACCAGCCAAGCCGCGTGGAGGAAGAAGGTACAGAGTATCGTAAACTCCTTTTGTCAGGGGATAAAAGACGGGATGCGTCCCGTCCTGAAGGTACCGGAAGAAAAAGCATCGGCTAACTCCGTGCCAGCAGCCGCGGTAATACGGAGGATGCGAGCGTTATCCGGATTTATTGGGTTTAAAGGGTGCGTAGGCCGC
+
:FFFFFFFFFFFFFFFFF:FFFFFFFFFFFFFFFFFFFF:FFFFFFFFFFFFFF:FFFFFFFFFFFFFFFFFFFFFFFFFFFFFFFFFFFFFFFFFFFFFFFFF:FFFFF,FFFFF:FFFFF,FFFFFFFFFFFFFFFF,:FFFFFF:FF,FFFFFFFFFFFFFFFFFFFFFFFF:FFF:FFFFFF:FFFFFFFFFFFFF:,:F:FF:FF:F:FF:,FF:,FF:FFFFFFFFF:,FF:F:FFFFFF:FF:
@A00881:241:HJW2NDRXX:1:2127:32479:33536 1:N:0:CGAGAGAA+GATTGGAG
ACTTGACCTACGGGGCGCAGCAGTGAGGAATATTGGTCAATGGACGGAAGTCTGAACCAGCCAAGTAGCGTGAAGGAAGGCGGCCCTACGGGTTGTAAACTTCTTTTATAAGGGATTAAAGGGCTCCACGAGTGGGGCGTTGCACGTACCTTATGAATAAGCATCGGCTAACTCCGTGCCAGCAGCCGCGGTAATACGGAGGATGCGAGCGTTATCCGGATTTATTGGGTTTAAAGGGAGCGTAGATGGC
+
:F::FFFFFFFFFFFFFFFFFFFFFF:FFFFFFFFFF:FFFF:FFFF:FFFFFFFFFFFFFFFFFFFFFFFFFFFFFFFFFFFFFFFFFFFFFFFFFFFFFFFFFFFFFFFFFFFFFFF,FFFFFFFFFFFFFFFFFFFFFFFF:FF:FFFF:FFF:FFFF:FFFFFFFFFFFF:FFFFFFFFFFFFFFFFFFFFFFFFFF:FFFFFFFFFFFFFFFFFFF,FFFF:FFF:FF,,FF,FFF:FFFFFFF,
@A00881:241:HJW2NDRXX:1:2127:16007:33661 1:N:0:CGAGAGAA+GATTGGAG
ACTTGACCTACGGGACGCAGCAGTGGGGAATATTGGGCAATGGAGGCAACTCTGACCCAGCAACGCCGCGTGAGCGATGAAGGTCTTCGGATTGTAAAGCTCTTTAAGTGGGGACGAAGAAAGTGACTGTACCCACAGAATAAGCCTCGGCTAACTACGTGCCAGCAGCCGCGGTAATACGTAGGAGGCAAGCGTTATCCGGAATGACTGGGCGGAAAGGGTGCGTAGGTGGTTTGGCAAGTTAGTAGCG
+
:F,FFFFFF:F:FFFFFFFFFFFFFF:FFFFFFFFFFF,FFF:FFFFFFFFF,FFFFFFFFF:FFFFFFFFFFFFFF,FFFFFFFFFFF:F,,FFF,FFF:FFFFFF,FFFF:FFFFFFF,FFFFFFFFFFFFF,FFF,:FFF:F:FFFFFF:F:F:FFF:FFFFF,FFFFF:F:FFFFFFF,FFF:F:F:FF:FFFFFFFF,FFF,:,,FFFF,FFFFFFFFFFF,::FFFFF,::F::FFF,:FF::F
@A00881:241:HJW2NDRXX:1:2127:16694:33912 1:N:0:CGAGAGAA+GATTGGAG
ACTTGACCTATGGGGTGCACCAGTGGGGGATATTGCACAATGGGGGGAACCCTGATGCAGCGACGCCGCGTGAGTGAAGAAGTATTTCGGTATGTAAAGCTCTGTCAGCAGGGAAGAAAATGACGGTACCTGAAGAAGAAGCCCCGGCTAACTACGTGCCAGCAGCCGCGGTAATACGTAGGGGGCAAGCGTTATCCGGATTTACTGGGTGTAAAGGGAGCGCAGGCGGCATGGCAAGTCAGAAGTGAAA
+
FFFFFFFFFFFFFFFFFFFFFFFFFFFFFFFFFFFFFFFFFFFFFFFFFFFFFFFFFFFFFFFFFFFFFFFFFFFFFFFFFFFFFFFFFFFFFFFF:FFFFFFFFFFFFFFFF:FFFFFFFFFFFFFFFFFFFFFFFFFFFFFFFFFFF:FFFFFFFFFFFFFFFFFFFFFFFFFFFFFFFFFFFFFFFFFFF:FFFFFFFFFFFFFFF:FFFF:FFFFFFFFFFFFFFFFFFFFFFFFFFFF:FFFFF:
@A00881:241:HJW2NDRXX:1:2127:27832:33974 1:N:0:CGAGAGAA+GATTGGAG
ACTTGACCTACGGGGGGCACCAGTGGGGAATATTGCGCAATGGGCGGAAGCCTGACGCAGCGACGCCGCGTGAGGGAAGAAGGTTTTCGGATCGTAAACCTCTGTCAGAAGGGAAGAATAGGGGACGTGCCAATCAGCGTTTCCGTGACGGTACCTTCACAGGAAGCACCGGCTAACTCCGTGCCAGCAGCCGCGGTAATACGGAGGGTGCGAGCGTTAATCGGAATTACTGGGCGTAAAGCGCGGGTAG
+
:FFFFFFFFFFFFFFFFFFFF,FFFFFF:,F,F:FFFFFFFFFFFFFFFFF:FFFFFFFFFFFFFFFFFFFFFFFFF,FFFFFFFFFFFFFFFFFFFFFFFFFFFFFFFFFFFFFF:FF:FFFFFFFFFFFFFFF:FFFFFFFF::FFFFFFFFFF:F,,FFFF:FFFFFF:FFF,FFF:FFFFFFFFFFFFFFFFFF,FFFF,FF,FFFFFFFFF:F:FFFF:F,FFFFFFFF:FFFF,FFFFF,::FF
@A00881:241:HJW2NDRXX:1:2127:24099:33990 1:N:0:CGAGAGAA+GATTGGAG
ACTTGACCTACGGGATGCACCAGTGAGGAATATTGGTCAATGGCCGGAAGGCTGAACCAGCCAAGTCGCGTGAGGGAATAAGGCCCTATGGGTCGTAAACCTCTTTTGTCAGGGAGCAAAGGCGTCCACGTGTGGACGAAAGGAGAGTACCTGAAGAAAAAGCATCGGCTAACTCCGTGCCAGCAGCCGCGGTAATACGGAGGATGCGAGCGTTCTCCGGATTTATTGGGTTTAAAGGGTGTGTAGGCGG
+
FFFFFFFFFFFFFFFFFFFFFFFFFFFFFFFFFFFFFFFFFFFFFFFFFFFFFFFFFFFFFFF:FFFFFFFFFFFF:FFFFFFFFFFFFFFFFFFF,FFFFFFFFFFFFFFFFF:FFFF:FFFFFFFFFFFFFFF:FFFFFFF::FFF:F:F:F,FFFFFFF:FFFFFFFFFFFFFFFFFFFFFFFF:FFFFF,FFFFFFFFFF:FFFFFFFFFFFFFFF:F::F,FFFF:::FF:FFFF:FFFFFFF:F
@A00881:241:HJW2NDRXX:1:2127:16315:34350 1:N:0:CGAGAGAA+GATTGGAG
ACTTGACCTACGGGATGCAGCAGTGGGGAATATTGCACAATGGGGGAAACCCTGATGCAGCGACGCCGCGTGAGTGAAGAAGTATTTCGGTATGTAAAGCTCTATCAGCAGGGAAGATAATGACGGTACCTGAATAAGAAGCCCCGGCTAACTACGTGCCAGCAGCCGCGGTAATACGTAGGGGGCAAGCGTTATCCGGATTTACTGGGTGTAAAGGGTGCGTAGGTGGCATGGCAAGTCCGAAGTGAAA
+
:FFFFFFFFFFFFFFFFFFFFFFFFFFFFFF:FFFFFFFFFFFFFFFFFFFFFF:FFFFFFF:FFFFFFFFFFFFFFFFFFFFFFFFFF:FFFFFFFFFFFFFFFFFFFFFFFFFFFFFFFFFFFFFFF,FFFFF:FFFFFFFFFFFFF,:FFFFFF:F:FF:FFFFFFFFFFFFFFFFFFFFF:FFFFF:,FFFFFFFFFFF:FFF:FFFF,FF:FFFFFFF,F:FFFFF:FFFF::FF,F:F:,:F:,
@A00881:241:HJW2NDRXX:1:2127:27362:34350 1:N:0:CGAGAGAA+GATTGGAG
ACTTGACCTATGGGGTGCAGCAGTGGGGAATCTTCCGCAATGGGCGAAAGCCTGACGGAGCGATGCCGCGTGGGTGAAGAAGGGATTCGTCCCGTAAAGCCCTGTTGCCCGCGACGAAGAGCGCATCGAGGAAAGAGCGATGCGAGTGACGGTAGCGAGCGAGGAAGCCACGGCTAACTACGTGCCAGCAGCCGCGGTAATACGTAGGTGGCGAGCGTTGTCCGGAATCAGTGGGCGTAAAGCGCATGTA
+
FFFFFFFFFFFFFFFFFFFFFFFFFFFFFFFFFFFFFFFFFFFFFFFFFFFFFFFFFFFFFFFFFFFFFFFFFFFFF:FFFFFFFFFFFFFFFFFFFFFFFF:FFFFFFFFFFFFFFF:FFFFFFFFFFFFFF:F:FFF:FFFFFFFFFFF:F,FFFFFFFFFFF,:FF,FFFFF,FFFFFFFFFFFFFFFFFFFF::FFFFFFFFF:FFFFFFFFFFFFFFFFFFFFF:,FFFF:FFFFFFFFF:F:FF
@A00881:241:HJW2NDRXX:1:2127:23384:34413 1:N:0:CGAGAGAA+GATTGGAG
ACTTGACCTACGGGGTGCAGCAGTCGGGAATATTGCGCAATGGAGGAAACTCTGACGCAGTGACGCCGCGTATAGGAAGAAGGTTTTCGGATTGTAAACTATTGTCGTTAGGGAAGATACAAGACAGTACCTAAGGAGGAAGCCCCGGCTAACTATGTGCCAGCAGCCGCGGTAATACATAGGGGGCAAGCGTTATCCGGAATTCTTGGGTGTAAAGGGTGCGTAGATGGAGGAGCAAGTTGGTTGTGAA
+
:,FFFFFFFF:FFFFFF,::FFFFFFFFF,FF:FFFFFFFFFFFFFFFFFFFFFFFFFFFFF,FFFFFFFFFF:FFFFFFFFF:FFFFFFFFFFFF:FF:,F:FFFF:FFFFFFF::FFFFFF:FFFFFFFF:FFFFFFFF:F:FFFFFF:FFFFFFFFFFFFFFFFFFFFFF,:F:F,FFFFFFFFF:F:F:,FFFF:FFF,F,F,FFF::::FFFFFF:FFFF:,::FFFFF:FFFF,FFFF:FF:FF
@A00881:241:HJW2NDRXX:1:2127:22191:34695 1:N:0:CGAGAGAA+GATTGGAG
ACTTGACCTATGGGATGCAGCAGTGAGGAATATTGGTCAATGGGCGGGAGCCTGAACCAGCCAAGTCGCGTGAGGGAAGACGGCCTTATGGGTTGTAAACCTCTTTCTGATGAGAGTAAAGGGTGCTACGCGTAGCACATTGCAAGTATCATCAGCAGAAGCATCGGCTAATTCCGTGCCAGCAGCCGCGGTAATACGGCAGATGCGAGCGTTATCCGGATTTATTGGGTTTCTAGGGTGCGTAGGCGGA
+
:FFFFFFFF:FFFFFFFFF:FFFFF,FFF:FFFFFFFFFFFFFFFFFFFFFFFFFFFFFFFFF,FFFFFFFFFFFFFF:F:FFF:,FFFFFF:F:FFFFFFFFFFFF,FF:FFFFFF:F:,FFFFFFFF:FFFF::F:FFFF,:FFFF:FFFFFF,FFFF:FF,FF:FFFF:F:FFF::::FFFFFF::,F,FFFFF:F,,FF:FFF:FFFF:F,FFFF,F,,F,:FF::,FF,,::F,::F:F:FFFF:
@A00881:241:HJW2NDRXX:1:2127:28004:34773 1:N:0:CGAGAGAA+GATTGGAG
ACTTGACCTACGGGGGGCACCAGTGGGGAATATTGCGCAATGGGCGGAAGCCTGACGCAGCGACGCCGCGTGAGGGAAGAAGGTTTTCGGATCGTAAACCTCTGTCAGAAGGGAAGAATAGGGGACGTGCCAATCAGCGTTTCCGTGACGGTACCTTCAAAGGAAGCACCGGCTAACTCCGTGCCAGCAGCCGCGGTAATACGGAGGGTGCGAGCGTTAATCGGAATTACTGGGCGTAAAGCGCGTGTAG
+
,F:FFFFFFFFFFFFFFFFFFFFF:FFFFFF,FFFFFFFFFFFFFFFFFFFFFFFFFFFFFFFFFFFFFFFF:FFF:FFFFFFFFFFFFFFFFFFF,FFFFFFFFFFFFFFFFFFFFFFFFFFFFFFFFFFFFFF:FFFFFFFFFFFFFFFFFFFFFFFF,FFFFFF:FFFFFFFFFFFFFFFFFFFFF:FFFFFFFF,FFFF:FFFFFF:FFFFFFFFFFFFFF:FFFFFFF:::FF,,:F,F:F:F,:
@A00881:241:HJW2NDRXX:1:2127:20871:34976 1:N:0:CGAGAGAA+GATTGGAG
ACTTGACCTATGGGATGCAGCAGTGGGAAATATTGCACAATGGGGGAAACCCTGATGCAGCGACGCCGCGTGAAGGAAGAAGTATCTCGGTATGTAAACTTCTATCAGCAGGGAAGAAAATGACGGTACCTGACTAAGAAGCCCCGGCTAACTACGTGCCAGCAGCCGCGGTAATACGTAGGGGGCAAGCGTTATCCGGATTTACTGGGTGTAAAGGGAGCGTAGACGGAAGAGCAAGTCTGATGTGAAA
+
FFFFFFFFFFFFFFFFFFFFFFFFFFFF:FFFFFFFFFFFFFFFFFFFFFFFFFFFFFFFFFFFFFFFFFFFFFFFFFFFFFFFFFFFFFFFFFFF:FFFFFFFFFFFF:FFFFFFFFFFFFFFFFFFFFFF,FFFFFFFFFFFFFFFFFFFFFFFFFFFFFFFFF:FFFFFFFF,FFFFFFFFFF:FFFF,FFFFFFFFFFFFFFFFF,:FFFF:FFFFFFFFFFFFFF,FFFF,,FFF,::,FFF:FF
@A00881:241:HJW2NDRXX:1:2127:13141:35744 1:N:0:CGAGAGAA+GATTGGAG
ACTTGACCTACGGGAGGCAGCAGTAGGGAATTTTGCGCAATGGGGGAAACCCTGACGCAGCAACACCGCGTGAATGTTAAGCCCTTCGGGGTGTAAAGTTCTGTCAATAGGGAAGAATAAATGACTGTACCTCTAAAGGAAGCACCGGCTAACTCCGTGCCAGCAGCCGCGGTACTACGGGGGGTGCACGCGTTGTCCGGAATCATTGGGCGGAAAGCGTTCGTAGGCGGTCAAGTCAGTCCGATGTTAA
+
FFFFFFFFFFFFFFFFFFFFFFFF,FFFFF,:,FFFFF,FFFFFFFFFFFFF:F:FFFFFFF:FFFFFFFFFFFFF:F:,FFFFF,FFFFF,F,FF:F,FFFFFFFFF:FFF:FF:FFF:FFFFFFFFFFFF:FF,,FF:FFFFFFFFFF:FFFFFFFFFF:FFFFFFFFFF:,,F,FF:FFFF:FF:,F:F,FFFFF:FF:FF,:,F:FFF,:,FFF:FFFF:FF::FF,:,FFF,F:,F,FF:FFFF:
@A00881:241:HJW2NDRXX:1:2127:23267:35806 1:N:0:CGAGAGAA+GATTGGAG
ACTTGACCTACGGGGCGCACCAGTGGGGGATATTGGACAATGGGGGGAACCCTGATCCAGCGACGCCGCGTGAGTGAAGAAGTATTTCGGTATGTAAAGCTCTATCAGCAGGGAAGAAAGAAATGACGGTACCTGAGTAAGAAGCCCCGGCTAACTACGTGCCAGCAGCCGCGGTAATACGGAGGGGGCAAGCGTTATCCGGATTTACTGGGTGTAAAGGGAGCGCTGACGGAGAGGCAAGTCTGAAGTG
+
FFFFFFFFFFFFFFFFFFFFFFF:FFFFFFF,FFFFFF:FFFFFFFFFFFFFFFFFFFFFFFFFFFFFFFFFFFFFFFFFFFFF,FFFFF:FFFFFFFFFFFF,FF:FFFFFFF,F,FFFF,FFFFFFFFFFF:F:FFFF:,FFFFFFF:FFF:FFFFFFFF:FFF,FFFFFFF:,FF,::,FFFF::FFFFFFF::FFFFFFFFFFFFFFFFFF,F,FFFFFFF:,FFF:FF:FFFFFF:F:FF,FFF:
@A00881:241:HJW2NDRXX:1:2127:31150:35806 1:N:0:CGAGAGAA+GATTGGAG
ACTTGACCTATGGGATGCACCAGTAGGGAATTTTGCGCAATGGGGGAAACCCTGACGCAGCAACGCCGCGTGGACGAGACGCCCTTCGGGGTGTAAAGTTCTGTCAGTGGGGACGAAAGATGACGGTACCCACAGAGGAAGCACCGGCTAACTCCGTGCCAGCAGCCGCGGTAATACGGGGGGTGCGAGCGTTGTCCGGAATCATTGGGCGTAAAGAGTTCGTAGGCGGAATGTAGAGTCAGGTGTTAAA
+
FFFFFFFFFFFFFFFFFFFFFFFFFFFFFFFFFFFFFFFFFFFFFFFFFFFFFFFFFFFFFFFFFFFFFFFFFFFFF,FFFFFFFFFFFFFFFFFFFFFFFFFFFFFFFFFFFFFFFFFFFFFFFFFFFFFFFFFFF,F:FFFFFFFFFFFFFFFFFFFFFFFFFFFFFFFFFFF,FFFFFFFFFFFFFFF:FFFFFFFF,FFF:FFFFFFFFFFF,FFFF,FFFFF::F,FFFF,FFFFFFFFFFFFF:
@A00881:241:HJW2NDRXX:1:2127:23511:35853 1:N:0:CGAGAGAA+GATTGGAG
ACTTGACCTATGGGATGCAGCAGTGGGGGATATTGGACAATGGGGGGAACCCTGATCCAGCGACGCCGCGTGAGTGAAGAAGTATTTCGGTATGTAAAGCTCTATCAGCAGGGAAGAAGATGACGGTACCTGAGTAAGAAGCCCCGGCTAACTACGTGCCAGCAGCCGCGGTAATACGTAGGGGGCAAGCGTTATCCGGATTTACTGGGTGTAAAGGGAGCGTAGACGGCGATGCAAGTCTGAAGTGAAA
+
:FFFFFFFFFFFFFFFFFFFFFFFFFFFFFFFFF::FFFFFFFFFFFFFFFFFFFFFFFFF:FFFFFFFFFFFFFFFFFFFFFFFFFFFFFFFFFFFFF:FFFFFFFFFFFFFFFFFFFFF:FFF:FFFFFFFFFFFFFF,FFFFFFFFF:FFFF,FFFFFFFF:FFFFFFF:F:FFFF,FFFFFFFFFFFFFFFFFF:FFFFFF:FFFFFF,F,,FFFF:FFF,FF,FFFFFFFFF,F:FF:,FF,FFF
@A00881:241:HJW2NDRXX:1:2127:22670:36119 1:N:0:CGAGAGAA+GATTGGAG
ACTTGACCTACGGGAGGCACCAGTGAGGAATATTGGACAATGGCCGGAAGGCTGATCCAGCCATGCCGCGTGAGGGAATGAGGTCCTATGGATTGTAAACCTCTTTTCACGCAGGGCAATAAGGTCCACGAGGTGGACCGACGAGAGTATGCGTGGAATAAGCATCGGCTAACTCCGTGCCAGCAGCCGCGGTAATACGGAGGATGCGAGCGTTGTCCGGATTTATTGGGCGTAAAGGGAGCGCAGGCGG
+
FFFFFFFFFFFFFFFFFFFFFFFFFFFFFFFFFFFFFFFFFFFFFFFFFFFFFFFFFFFFFFFFFFFFFFFFFFFFFFFFFFFFFFFFFFFFFFFFFF:FFFFFFFFFFFFFFFFFFFF:FFFFFFFFFFFFFFFFFFFFFFFFFFFFFFFFFFFFFFFFFFFFFFFFFFFFFFFFFFFFFFFFFFFFFFFFF:FFFFFFFFFFF:FFFFFFFFFFFFFFFFFFFFFFFFFFFFFFFFFFFFFFFFFFFF
@A00881:241:HJW2NDRXX:1:2127:28230:36166 1:N:0:CGAGAGAA+GATTGGAG
ACTTGACCTACGGGGCGCACCAGTGGGGAATATTGGGCAATGGGCGGAAGCCTGACCCAGCAACGCCGCGTGAAGGAAGAAGGCTTTCGGGTTGTAAACTTCTTTTATGAGGGACGAACCATGACGGTACCTGATGAATAAGCCACGGCTAACTACGTGCCAGCAGCCGCGGTAATACGTAGGTGGCAAGCGTTATCCGGATTTACTGGGTGTAAAGGGCGTGTAGGCGGGACTGCAAGTCAGATGTGAA
+
FFFFFFFFFFFFFFFFFFFFFFFFFFFFFFFFFFFFFFFFFFFFFFFFFFFFFFFFFFFFFFFFFFFFFFFFFFFFFFFFFFFFFFFFFFF,FFFFFFFFFFFFFFFFFFFFFFFFFFFFFFFFFFFFFFF:FFFFFFFFFFFFFFFFFFFF:FFFFFFFFFFFFFFFFFFF:FFF:FFFFFFFFFFFFFFFFFFFFFFFFFFFFFFFFF:FFF,FFFFFFFFFFFFFFFFFFFFFFFFFFFFFFFF:F:
@A00881:241:HJW2NDRXX:1:2127:13349:36260 1:N:0:CGAGAGAA+GATTGGAG
ACTTGACCTACGGGATGCAGCAGTCGGGAATATTGCGCAATGGAGGAAACTCTGACGCAGTGACGCCGCGTGCAGGAAGAAGGTTTTCGGATTGTAAACTGCTTTAGACAGGGAAGAAAAAGGACAGTACCTGTAGAATAAGCTCCGGCTAACTACGTGCCAGCAGCCGCGGTAATACGTAGGGAGCAAGCGTTATCCGGATTTATTGGGTGTAAAGGGTGCGTAGACGGGATAGCAAGTTGGTTGTGAA
+
FFFFF:FFFFFFFFFFFFFFFFFFFFFFFFF:FFFFFFFFFFFFFFFFFF:FFFFFFFFFFFFFFFFFFFFFFFFFFFFFFFFFFFFFFFFFFFFFF:FFFFFFFFFFFFFFF,FFF:FF:FFFFFFFFFFFFFFFFF:FFFF:FFFFFFFFFF:FF:FFFFFFFFFFFFFFFF::FF:FFFF:FFFFFFFFFFFFFFFFFFFFFFFFFFFFFFFFFFFF:FFFF,FFFFFF:::FFFFFFFFFFFFFF:
@A00881:241:HJW2NDRXX:1:2127:29432:36558 1:N:0:CGAGAGAA+GATTGGAG
ACTTGACCTATGGGATGCAGCAGTGGGGAATATTGCACAATGGGGGAAACCCTGATGCAGCGACGCCGCGTGAGTGAAGAAGTATTTCGGTATGTAAAGCTCTATCAGCAGGGAAGATAATGACGGTACCTGAATAAGAAGCCCCGGCTAACTACGTGCCAGCAGCCGCGGTAATACGTAGGGGGCAAGCGTTATCCGGATTTACTGGGTGTAAAGGGAGCGTAGACGGCATGGCAAGTCTGAAGTGAAA
+
:FFFFFFFFFFFFFFFFFFFFFFFFFFFFFFFFFFFFFFFFFFFFFFFFFFFFFFFFFFFFFFFF,FFFFF:FFF:FF,FFFF:FFFFF,FFFFFFF:FF:FF,FFFF:F,FFFFFFFF:FFFFFFFFFFFFF:FFFFFFFFFFFFFFFFFFFFFFF:F:FFFFFFFF:FFFFFFFFFFF:FFF:FFFFFF:FFFFFFF:FFFF:FFFFFFFFFFF:F:F:F,FF:F::F::F,FFF,:FFF:FFFFFFF
@A00881:241:HJW2NDRXX:1:2127:11840:36933 1:N:0:CGAGAGAA+GATTGGAG
ACTTGACCTATGGGAGGCAGCAGTTAGGAATATTCGTCAATGGGGGAAACCCTGAACGAGCAATGCCGCGTGAGTGATGACGGTCTTTATGATTGTAAAACTCTGTTGTAAGGAAAGAACCCTTGTCATAGGTAATGATGATAAGCTGACGGTACCTTACCAGAAAGCCCCGGCTAACTACGTGCCAGCAGCCGCGGTAATACGTAGGGGGCGAGCGTTATCCGGATTTATTGGGCGTAAAGCGTGTGTA
+
FFFFFFFFFFFFFFFFFFFF:FFFFFFFFFFFFFFFFFFFFFFFFFFFFFFFFFFFFFFFFFFFFFFFFFFFFFFFFFFFFFFFFFFFFFFFFFFFFF:FFFFFFFFFFFFF:FFFF,FFFFFFFFFFF:FFFFFFFFFF:FFFFFFF,FFFFFFFFFFFF:F:FFFFFFFFFFFFFFFFF,FFFFFFFFFFFFFFFFFFFFFFFFFFFFFFFFFFFFFFFFFFFFFFFFFFF:FFFF::FFFF:F::FF
@A00881:241:HJW2NDRXX:1:2128:29270:1485 1:N:0:CGAGAGAA+GATTGGAG
ACTTGACCTATGGGATGCACCAGTGGGGAATATTGGGCAATGGAGGCAACTCTGACCCAGCAACGCCGCGTGAATGATGAAGGTCTTCGGATTGTAAAGTTCTTTTCTAAGGGACGAAGAAAGTGACGGTACCTTAGGAATAAGCCTCGGCTAACTACGTGCCAGCAGCCGCGGTAATACGTAGGAGGCAAGCGTTCTCCGGAATGACTGGGCGTAAAGGGTGCGGTGGTGGTTTGGCAAGTTAGTAGCG
+
:FFFFFFFFFFFFFFFFFFFFFFFFFFFFFFFF:FFFFFFFFFFFFFFFFFFFFFFFFFFFFFFFFFFFFFFFFFFFFFFFFFFFFFFFF,FF:FFF:F:FFFF:FFF,FFFF::F,,FFFF:FFFFFFFFFFFF,FFFFFF,FFFFF:,FFFFFFFF:FFFF:FFFFFFFFFFF,FF,,FFFFFFFFFF,FFFFF,FFFF:F::::,FFFFF,FFFFFFF::::,,F,,F,,FF,FF:FFFF:FFFFFF
@A00881:241:HJW2NDRXX:1:2128:30210:2049 1:N:0:CGAGAGAA+GATTGGAG
ACTTGACCTATGGGATGCAGCAGTGAGGAATATTGGTCAATGGGCGGGAGCCTGAACCAACCAAGCCGCGTGGAGGAGGAAGGTACAGAGTATCGTAAACTCCTTTTGTCAGGGGATAAAAGGCGGGATGCGTCCCGTCCCGACGGTACCTGAAGAAAAAGCATCGGCTAACTCCGTGCCAGCAGCCGCGGTAATACGGAGGATGCGAGCGTTATCCGGATTTATTGGGTTTAAAGGGTTCGTAGGCCGC
+
FFFFF:F,FFFFFFFFF:FF:FF:FFFFFFFFFFF:FFFFFFFFFFF:FFFFFFFFF:FFFFFFFF::FFFFFF:FFFFFF:FFFFFFF::F:FF:FFFF:F:F,FFFF:FFF:FFFFFF,FF,FF:FFFFFFFFFF:FFFFF,FFFFFFF:F:FFF:FFFFFFF:FFFFFFFFFFFFFFFFFFFFFF:FF::FFF:F::,FFFFFFFF,FFFFFF,FF:FFFFF:FFFFF,F:F:FF:,FFFFFFFFFF
@A00881:241:HJW2NDRXX:1:2128:29640:2534 1:N:0:CGAGAGAA+GATTGGAG
ACTTGACCTATGGGGGGCAGCAGTGGGGAATATTGCACAATGGGGGAAACCCTGATGCAGCGACGCCGCGTGAGTGAAGAAGTATTTCGGTATGTAAAGCTCTATCAGCAGGGAAGAAAGTGACGGTACCTGAGTAAGAAGCCCCGGCTAACTACGTGCCAGCAGCCGCGGTAATACGTAGGGGGCAAGCGTTATCCGGAATTACTGGGTGTAAAGGGAGCGTAGACGGCGAGGCAAGTCTGAAGTGAAA
+
FFFFFFFFFFFFFFFFFFFFFFFFFFFFFFFFFFFFFFFFFFFFFFFFFFFFFFFFFFFFFFFFFFFFFFFFFFFFFFFFFFFFFF:FFFFFFFFF:FFFFFFFFFFF:FFFF:FFFFFFFFFFFFFFFFF:FFFFFFFFFFFF:FFFFFFFFF:FFFFFFFFFFF:F:FFFFFFFFFF:FF:FFFFFFFF,F,FF:FFF:FFFFF:FFFFFFFF:FFFFF::F:FFFFFFFFFFF,FFFF::FFFFFFF
@A00881:241:HJW2NDRXX:1:2128:27037:3192 1:N:0:CGAGAGAA+GATTGGAG
ACTTGACCTATGGGACGCAGCAGTGAGGAATATTGGTCAATGGACGGAAGTCTGAACCAGCCAAGTAGCGTGAAGGAAGGCGGCCCTACGGGTTGTAAACTTCTTTTATAAGGGATTAAAGGGCTCCACGAGTGGGGCGTTGCACGTACCTTATGAATAAGCATCGGCTAACTCCGTGCCAGCAGCCGCGGTAATACGGAGGATGCGAGCGTTATCCGGATTTATTGGGTTTAAAGGGAGCGTAGATGGC
+
FFFFFFFFFFFFFFFFFFFFFFFFFFFFFFFFFFFFFFF:FFFFFFFFFFFFFFFFFFFFFFFFFFFFFFFFFFFFFFFFFFFFFFF:FFFFFFF:FFFFFFFFFFFFFFFFFFFFFFFFFFFFFFFFFFFFFFFFFFFFFF:FFFFFFFF:FFFF,FFFF,FFFFFFFFFFFFFFFFF::FFFFFFFFF:FFFFFFF:FF:FFFFF:,FFF,FFF,,FFFFFFFFFFF::FFF,FF:FFFFFFFFFFF:
@A00881:241:HJW2NDRXX:1:2128:30183:3286 1:N:0:CGAGAGAA+GATTGGAG
ACTTGACCTATGGGATGCAGCAGTGGGGAATATTGGGCAATGGGCGAAAGCCTGACCCAGCAACGCCGCGTGAGGGAAGAAGGGTTTCGGCTCGTAAACCTCAGTCCTAAGGGACGAAGTTTTGACGGTACCTTAGGAGGAAGCCCCGGCTAACTACGTGCCAGCAGCCGCGGTAATACGTAGGGGGCGAGCGTTGTCCGGAATGATTGGGCGTAAAGGGCGCGTAGGCGGCCTGGTCAGTCAGGGGTGA
+
:FFF,FFFFF:FFFFFFFFFFFFFFFFFFFFFFFFFFFFFFFF,FFFFFFFFFFFFFFFFFFF,F,:FFFFFFFF::FFF:FFFFFFFFFFFFFFFFF:FFF,,FF:FFF:FFFFFFFFFFFF:FF:FFF:FFFFF,FFFFF,F:F:FFFFFF,FFFFFFFFFFFFFF:FFFFF,,FFFF,FF::FFFF,FF:FF,:FFFF:,FFFF:F,FFFFFFFF::FF,FF:F:FFFF,F,F:,::FFFFFFFFFF
@A00881:241:HJW2NDRXX:1:2128:30382:3380 1:N:0:CGAGAGAA+GATTGGAG
ACTTGACCTATGGGGGGCAGCAGTGAGGAATATTGGTCAATGGGCGGGAGCCTGAACCAGCCAAGCCGCGTGGAGGAAGAAGGTACAGAGTATCGTAAACTCCTTTTGTCAGGGGATAAAAGGCGGGATGCGTCCCGTCCCGAAGGTACCTGAAGAAAAAGCATCGGCTAACTCCGTGCCAGCAGCCGCGGTAATACGGAGGATGCGAGCGTTATCCGGCTTTATTGGGTGTAAAGGGAGCGTAGACGGC
+
F:FFFFFFFFFFFFFFFFFFFFFFFFFFFFFFFFFFFFFFFFFFFFFFFFFFFFFFFFFFFFFFFFFFFFFFFFFFFFFFFFFFFFFFFFFFFFFFFFFFFFFFFFFFFFF:FFFF:FFFFFFFFFFFFFFFFFFFFFFFFF:FFFFFFFFFFFFFF:FFFFFFF:FFFFFFFFFFFFFFFFFFFF,FFFFFFFFFFFFF:F,FFFFFF,FFF:::FFF:F,FFFFFFFFFFFFFFF:,FFF:F::FFFF
@A00881:241:HJW2NDRXX:1:2128:18385:4085 1:N:0:CGAGAGAA+GATTGGAG
ACTTGACCTATGGGGCGCAGCAGTGAGGAATATTGGTCAATGGGCGGAAGCCTGAACCAGCCAAGTCGCGTGAGGGATGAAGGCCCTACGGGTTGTAAACCTCTTTTGCCGGGGAACAAGTGCCGGGACGTGATCCCGGAGCTGAGTGTACCCGGAGAAAAAGCATCGGCTAACTCCGTGCCAGCAGCCGCGGTAATACGGAGGATGCGAGCGTTATCCGGATTTCTTGGGTTTAAAGGGTGCGTAGGCG
+
FFFFFFFFFFFFFFFFFFFFFFFFFFFFFFFFFFFFFFFFFFFFFFFFFFFFFFFFFFFFFFFFFFFFFFFFFFFFFFFFFFFFFFFFFFFFFFFF:FFFFFFFFFFFFFFFFFF,FFFFFFFFFFFFFFFFFFF:FFFFFF:FFF:FFFFFFFFFFFFFFFFFFFFFFF:FFFFFFFFFFFFFFFFFFFFFFFF:FFFFF:FFFFFFFFFFFF,FFFFFFF,FF,:FFFFF,FFFFF:,FFFFFFFFF:
@A00881:241:HJW2NDRXX:1:2128:12698:4476 1:N:0:CGAGAGAA+GATTGGAG
ACTTGACCTACGGGAGGCAGCAGTCGGGAATATTGCGCAATGGAGGAAACTCTGACGCAGTGACGCCGCGTATAGGAAGAAGGTTTTCGGATTGTAAACTATTGTCGTTAGGGAAGAGAAAGGACAGTACCTAAGGAGGAAGCTCCGGCTAACTACGTGCCAGCAGCCGCGGTAATACGTAGGGAGCGAGCGTTATCCGGATTTATTGGGTGTAAAGGGTGCGTAGACGGGAGAGCAAGTTAGTTGTGAA
+
FFFFF:FFFFFFFFFFFFFFFFFFFFFFFFF,FFFFFFFFFFFFFFFFFFFFFFFFFFFFFFFFFFFFFFFF:FFFFFFFFFF:FFFFFF:FFFFFFFFF:FFFFFFFFFFFFFFFFFFFFFFFFFFFF:FFFFFFFFFFFFFFFFFFFFFFFFFFFFFFFFFFFFFFFFFFFFFFFFFFFFFFFFF:FFFF:,:FFFFFF,FF,FFFFFFFFFF:FFFFFFFFF:FFFFFFFFFF,FFFFFFFF:FF:F
@A00881:241:HJW2NDRXX:1:2128:28980:4523 1:N:0:CGAGAGAA+GATTGGAG
ACTTGACCAACAGGACCCACCAGTCAGCAATATTGGACAATCGGCGCAGGCCTGAACCAGCCAATTACCGAGAAGGATGACTGCCCTCCCGGTTGTAAACTACTAAAATAAAGGAATAAAATCAGCCACGTGTCACTTTTTGTATCTAATATATGAATAAGCATCCCCAAACTCCATGCCACAAGCACCGGAAATACCCACGAATCGATAGTAATCCATAAATATAGTGTAAAAAGATAGCCTAGATCTA
+
:F,FFFFF,FF,FFF,,F,,::F:,,,,FFF,,,:F,:FFF,::,,F:,FF,,FFFF:F:FFF:,FF,FF,:F,,FFF,FFFF,F,:,,:FFF,,FF,,FF,,FFF:,FFFF:FF:,,:,,:,FF,FF:FFF,:,FF::F:F::FF:F,F:,FFF:,FF:,:,,F:,,,,F:,F,,F,F:F:,F,F,,,FFFFFF,F,:::F::,FF,:,:F,F,::,,F:FFFFF,,::,,F,,F,,FF,:,:,:F,,,
@A00881:241:HJW2NDRXX:1:2128:28999:4586 1:N:0:CGAGAGAA+GATTGGAG
ACTTGACCTACGGGACGCAGCAGTGAGGAATATTGGTCAATGGGCGCAGGCCTGAACCAGCCAAGTAGCGTGAAGGATGACTGCCCTACGGGTTGTAAACTTCTTTTATAAAGGAATAAAGTGAGGCACGTGTGCCTTTTTGTATGTACTTTATGAATAAGCATCGGCTAACTCCGTGCCAGCAGCCGCGGTAATACGGAGGATGCGAGCGTTCTCCGGATTTATTGGGTTTAAAGGGAGCGTAGATGGC
+
FFFFF:FFFFFFFFFFFF,FFFFFFFFFFFFFFFFFFFFFFFFFFFFFFFFFFFFFFFFFFFFFFFFFFFFFFFF:FFFF:FFFFFFFF:FF:FFFF:FFFFFFFFFFFFFFFFFFFFFFFFFFFFFFFFFFFFFFF:FFFFFFFFFFFFFFFFF:FFFFFFF:,FFFFFFFFFFFFFFFFFFFFFFFFFFFF,FFFFFFF:FFF:FFFFF,FFFFFFFFFF:FF::FF,,FFF:FFFFFFFFFFFFFFF
@A00881:241:HJW2NDRXX:1:2128:23041:4726 1:N:0:CGAGAGAA+GATTGGAG
ACTTGACCTACGGGGGGCAGCAGTGGGGAATATTGGACAATGGGCGAAAGCCTGATCCAGCGACGCCGCGTGAAGGAAGACGGTCTTCGGATTGTAAACTTCAGTGAGCAGGGACGAGAAAGGACGGTACCTGCAGAGCAAGCCACGGCTAACTACGTGCCAGCAGCCGCGGTAATACGTAGGTGGCGAGCGTTATCCGGAATTACTGGGTGTAAAGGGTGAGTAGGCGGGGATGCAAGTCAGGTGTGAA
+
F:FFFFFFFFFFFFFFFFFFFFFFFFFFFFFFFFFFFFFFFFFFFFFFFFF:FFFFFFFFFFFFFFFFFFFFFFFFFFFFFFFFFFFFFFFFFFFFFFFFFFFFFFF:FFFFFFFFFFFFF:FFFFFFFFFFFFFFFFFFFFFFFFFFFF:FFFFF,FFFFFFFFFFFFFFFF:,FFFFFFF:FFFFFFFFFFFFFFFFFFFFFFFFFFFFFFFFFFFFF:FFF,FFFFFFFFFFFFFFFFFFFFFFFFF
@A00881:241:HJW2NDRXX:1:2128:23882:4805 1:N:0:CGAGAGAA+GATTGGAG
ACTTGACCTATGGGGGGCAGCAGTGGGGAATATTGCACAATGGGGGAAACCCTGATGCAGCGACGCCGCGTGAGTGAAGAAGTATTTCGGTATGTAAAGCTCTATCAGCAGGAAAGAAAATGACGGTACCTGACTAAGAAGCCCCGGCTAATTACGTGCCAGCAGCCGCGGTAATACGTAGGGGGCAAGCGTTATCCGGATTTACTGGGTGTAAAGGGAGCGTAGACGGCAGGGCACGTCTGAAGTGACA
+
F:FFFFFFFFFFFFFFFFFFFFFFFFFFFFFFFFFFFFFFFFFFFFFFFFFF::FFFFFFFFFFFFFFFFFFFF:FFFFFFFF,FFFFFFFFFFFFFFFFFFFFFFFFFFF:FFFFFFFF:FFFFFF:FFFFF:FFFFFFFFFFF::FFFFFFFF:FFFFFFFFF:FFFFFFFFFFFFFF:FFFF:,FFFFFFFFFFFFFFFFF:FFFFFFF,:FFFFF:FFFFF:FFFFFFFFF,,FF:FFFFFFF,,F
@A00881:241:HJW2NDRXX:1:2128:29957:5274 1:N:0:CGAGAGAA+GATTGGAG
ACTTGACCTACGGGAGGCAGCAGTCGAGAATCATTCACAATGGGGGGAACCCTGATGGTGCGACGCCGCGTGGGGGAGGAAGGTCTTCGGATTGTAAACCCCTGTCATGCAGGAGCAAGGCGAGAGTTGAGAGTACTGCACGAGGAAGAGACGGCAAACTCTGTGCCAGCAGCCGCGGTAATACAGAGGTCTCAAGCGTTGTTCGGAATCACTGGGCGTACAGGGTACGTAGGCGGCGGGGCAAGTTGCG
+
F:FFFFF:FFFFFFFFFFFFFFFFFFFFFFFFFFFFFFFFFF:FFFFF:FFFFFFFFFFFFFFFFFFFF:FFFFFFFFFFFFFFFF,FFFF,FFFF,FFFFFFFFFFFFF:FFFFF:FFF:FFFFF::F:,FFF,F::FF,FFFFF:FFFFFFFFF::FFFFFF:::FFF:FFF,FFFFF:FFFFFFFFFFF:,,FFFFFFFFF::F,FFFFF:FFFFF:,,FF:::::F:FFFFFFF:F:F:,:F,FFF
@A00881:241:HJW2NDRXX:1:2128:26368:5478 1:N:0:CGAGAGAA+GATTGGAG
ACTTGACCTACGGGATGCAGCAGTGAGGAATATTGGGCAATGGGCGCAAGCCTGACCCAGCAACGCCGCGTGAGGGAAGAAGGCTTTCGGGTTGTAAACTTCTTTTACCAGGGACGATAGTGACGGTACCTGGTGAATAAGCTCCGGCTAACTACGTGCCAGCAGCCGCGGTAATACGTAGGGAGCGAGCGTTATCCGGATTTACTGGGTGTAAAGGGCGCGTAGGCGGGCCGACAAGTCAGATGTGAAA
+
F:FFFFFFFFFF:FFFFFFFFF:FFFFFF:FFFFFFFFFFFFFFFFFFFFFFFFFFFFFFFFFFFFFFFFFFF:FFFFFF:FFFF,FFFFFFFFFFF,FFFFFFFFFF:FFFFFFFFFFFFFFFFFFFFFFFFFFFFFFFFFFFFFFFF:FFFFFFFFFFFFFFFFF:FFFFFFFFFFFFFFFFFFFFFFF:FFFFF:FFFF:FF:FFFFFFFFFFFFFFFFF:FF,FF:FF:F:FFFFFFF:FFF::,:
@A00881:241:HJW2NDRXX:1:2128:22941:5713 1:N:0:CGAGAGAA+GATTGGAG
ACTTGACCTACGGGGCGCACCAGTGAGGAATATTGGTCAATGGGCGGAAGCCTGAACCAGCCAAGTCGCGTGAGGGATGAAGGCCCTACGGGTTGTAAACCTCATTTGCCGGGGAACAAGTGCCGGGACGTGATCCCGGAGCTGAGTGTACCCGGAGAAAAAGCATCGGCTAACTCCGTGCCAGCAGCCGCGGTAATACGGAGGATGCGAGCGTTCTCCGGATTTATTGGGTTTAAAGGGTGCGTAGGCG
+
FFFFFFFFFFFFFFFFFFFFFFFFFFFFF:FFFFFFFFFFFFFFFFFFFFFFFFFFFFFFFFFFFFFFFFFFFFFFFFFFFFFFFFFFFFFF:FFFFFFFFFF,FFFFFFFFFFF:FFFFFFFFFFFFFFFFFFFFFFFFFFFFFFFFFFFFFFFFFFFFFFFFFFFFFF:FFFFFFFFFFFFFFFFFFFFFFF,:FFFFFFFFFFFFFFFFF:F,FFFFFFFFF:,FFFFFF:FF:FFFFFFFFFF:F:
@A00881:241:HJW2NDRXX:1:2128:8883:5854 1:N:0:CGAGAGAA+GATTGGAG
ACTTGACCTATGGGATGCAGCGTTGGGGAATTTTGGGCAATGGAGGCAACTATGACCCATCTACGCCGCGTGAGTGATGAAGGTCTTCGTATTGTAAAAATCTTTAAGTGGGGACGAAGAAAGTGACTGTAACAACAGAATAATCCTCTGCTATCTACGAGACAGCACCAGCGGTAATACGTATGAGGCAAGCGTAATCAGGAATGACTGTGCGTAAAGGTTGCGTAGGTGGGTTGGCACGTTAGTAGCG
+
:F,F::F:F,,:FF:FFFF,:,,,FF::FF:,,:FF:,FF:FFFFF,FFFF,FFFF:::,F,:FFFFF:::FFF:F,,FFF,FFFFF,F,FFFFF,F,:,FF:::FF:F,,,,F::FF:F,FFFFFFF:FFF,F,FFFF:,FF,:,,F,FFF:,FFFF:,,::FFFF,F:FFF,,F:FF:,,:,FF,,,:,::,F,F,,,:F:F,F,:F,,,:,,:FFF,,FFFFF::::FF,FFF,,F:,F:,:,,,F,
@A00881:241:HJW2NDRXX:1:2128:28818:5901 1:N:0:CGAGAGAA+GATTGGAG
ACTTGACCTATGGGGCGCAGCAGTGAGGAATATTGGACAATGGCCGGAAGGCTGATCCAGCCATGCCGCGTGAGGGAATGAGGTCCTATGGATTGTAAACCTCTTTTCACGCAGGGCAATAAGGTCCACGAGGTGGACCGACGAGAGTATGCGTGGAATAAGCATCGGCTAACTCCGTGCCAGCAGCCGCGGTAATACGGAGGATGCGAGCGTTGTCCGGATTTATTGGGTTTAAAGGGTGCGTAGGCGG
+
FFFFFFFF:FFFFFFFFFFFFFFFFFFFFFFFFFFFFFFFFFFFFFFFFFFFFFFFFFFFFFFFFFFFFFFFFFFFFFFFFFFFFFFFFFFFFFFFFFFFFFFFFF:FFFFFFFFFF:FFFFFFFFFFF:FFFFFFFFFFFF,F:FFFFFFFFFFFF,FFFFFFFFFFFFFFFFFFFFFFFFFFFF:FFFFFFFFFFFF:FFF:FFFFFFFF:,:FFFFFFFFFFFFFFFFFFFFFFFFF:FFFFFFFFF
@A00881:241:HJW2NDRXX:1:2128:32389:6668 1:N:0:CGAGAGAA+GATTGGAG
ACTTGACCTACGGGATGCAGCAGTGGGGGATATTGGACAATGGGGGGAACCCTGATCCAGCGACGCCGCGTGAGTGAAGAAGTATTTCGGTATGTAAAGCTCTATCAGCAGGGAAGAAAGAAATGACGGTACCTGAGTAAGAAGCCCCGGCTAACTACGTGCCAGCAGCCGCGGTAATACGTAGGGAGCGAGCGTTATCCGGATTTACTGGGTGTAAAGGGCGCGTAGGCGGGCCGACAAGTCAGATGTG
+
:,FFFFFFFFFFFFFFFF:FFFFFFFFFFFFFFFFFFFFFFFFFFFFFFFFFFFFFFFFFFFFFFFFFFFFFFFFFFFFFFFFFFFFFFFFFFFFFFFFFFFFFF,FFFFFF:FFF:,FF:FFFF:F:FFFF:FFFFFFFFFFFFF:FFFFFFFFFFFF:FF:FFFFFFFFFF:FFFFFFFFFFFFFF,FFFFFF::FFFFF:FFFF:FFFFFFF,:FFFFFFFFFFFFFFF:FFF::FF::FF,,FFFF
@A00881:241:HJW2NDRXX:1:2128:18584:6684 1:N:0:CGAGAGAA+GATTGGAG
ACTTGACCTATGGGATGCAGCAGTCGAGAATCATTCACAATGGGGGGAACCCTGATGGTGCGACGCCGCGTGGGGGAGGAAGGTCTTCGGATTGTAAACCCCTGTCATGCAGGAGCAAGGCGAAAGTTGATAGTACTGTAAGAGGAAGAGACGGCAAACTCTGTGCCAGCAGCCGCGGTAATACAGAGGTCTCAAGCGTTGTTCGGAATCACTGGGCGTAAAGGGTACGTAGGCGGCGGGGCAAGTTGCG
+
FFFFFFFFFFFFFFFFFFFFFFFFFFFFFFFFFFFFFFFFFFFFFFFFFFFFFFFFFFFFFFFFFFFFFFFFFFFFFFFF,FFFFFFFFFFFFFFFFFFFFFF:FFFFFFFFFFFFFFFFFFFFFFFFFFFFFFFFFFFFFFFFFFFFFFFFFFFFFFFFFFFFFFFFFFFFFFFFFFFFFFFFFFFFFFFFFFFFFFFFFFFFFFF:FFFFFFF,F:FFFFFF:F,:FFFFFF:FFFFFFFFFFFFFF,
@A00881:241:HJW2NDRXX:1:2128:27995:6887 1:N:0:CGAGAGAA+GATTGGAG
ACTTGACCTACGGGAGGCAGCAGTGGGGAATATTGGGCAATGGAGGCAACTCTGACCCAGCAACGCCGCGTGAGCGATGAAGGTCTTCGGATTGTAAAGCTCTTTAAGTGGGGACGAAGAAAGTGACTGTACCCACAGAATAAGCCTCGGCTAACTACGTGCCAGCAGCCGCGGTAATACGTAGGAGGCAAGCGTTATCCGGAATGACTGGGCGTAAAGGGTGCGTAGGTGGCTTAGCAAGTTAGTAGCG
+
FFFFFFFFFFFFFFFFFFFFFFFFFFFFFFFFFFFFFFF,FFFFFFFFFFFFFFFFFFFFFFFFFFFFFFFFFFFFFFF:FFFFFFFFFFFFFFFFFFFFFFFFFFFFFFFFFFFFFFFF:FFFFFFFFFFFFFFFFFF,FFFFFFFFFFFFFFFFFFFFFFFFFFFFFFFFFFFF,FFFFF,FF,FFFF,FFFFFFFFFF:FFFFFFFFFFF::FFFF:FFFFFFFFFF::F:,FFF:F::F,FFF,:,
@A00881:241:HJW2NDRXX:1:2128:12608:7200 1:N:0:CGAGAGAA+GATTGGAG
ACTTGACCTATGGGATGCAGCAGTCGGGAATATTGGGCAATGGAGGGAACTCTGACCCAGCAACGCCGCGTGAAGGAAGAAGGTTTTCGGATTGTAAACTTCTGATCTGTGGGAAGAAGAAAGTGACGGTACCACAGGAGAAAGCCACGGCTAACTACGTGCCCGCAGCCGCGGTAATACGTAGGTGGCGAGCGTTGTCCGGAATAACTGGGCGTAAAGGGAGCGTAGGTGGTTATTTAAGGTAGGTGTG
+
:F,FFFFFFFFFFFFFFFFFFFFFFFFFF,FFFFF,FFFFFFFFFFFFFFFFFFFFFFFFFFFFFFFFFFFFFFFFFFFFFFFFFFFF:FFFFFFFFFFFFFFFFFFFFFFFFFFFFFFFFFFFFF:FFFFFFFF,FFFFFFFFF:FFFFFFFFFFFFFFFFF,FF:FFFFFFFFF:FFFFFFF:FFFF:FFFFFFFF,F:FFFFF:FFF:FF:,FFFF:,:FFFF:FFFF:FFF:FFFF,,FFFFFFF,
@A00881:241:HJW2NDRXX:1:2128:13612:7529 1:N:0:CGAGAGAA+GATTGGAG
ACTTGACCTACGGGATGCAGCAGTGAGGAATATTGGTCAATGGGCGGGAGCCTGAACCAGCCAAGCCGCGTGGAGGAGGAAGGTACAGAGTATCGTAAACTCCTTTTGTCAGGGGATAAAAGGCGGGATGCGTCCCGTCCCGAAGGTACCTGAAGAAAAAGCATCGGCTAACTCCGTGCCAGCAGCCGCGGTAATACGGAGGATGCGAGCGTTATCCGGATTTATTGGGTTTAAAGGGTGCGTAGGCCGC
+
FFFFFFFFFFFFFFFFFFFFFFFFFFFFFFFFFFFFFFFFFFFFFFFFFFFFFFFFFFFFFFFFFFFFFFFFFFFFFFFFFFFFFFFFFFF:FFFFFFFFFFFFFFFFF:FFFFFF:,FF:FFFFFFFFFFFFFFFF:F,FFF,FFFFFFFFFFFFFFF:FF,FFFFFFFFFFFFFFFFFFFFFFFFFFFFFF:FFF:FFFFFFFFFFFFFF:F:FFFFF:FFFFFFFFFFFF::FFFFFFFFFFFFF:F
@A00881:241:HJW2NDRXX:1:2128:21811:7639 1:N:0:CGAGAGAA+GATTGGAG
ACTTGACCTATGGGAGGCAGCAGTGGGGAATATTGGGCAATGGGCGGAAGCCTGACCCAGCAACGCCGCGTGAGGGAAGAAGGTTTTCGGATTGTAAACCTCTGTCCTAAGGGACGAAGGAAGTGACGGTACCTTAGGAGGAAGCCCCGGCTAACTACGTGCCAGCAGCCGCGGTACTACGTAGGGGGCGAGCGTTGTCCGGAATGACTGGGCGTAAAGGGCGTGTAGGCGGCCGATTCAGTCTGGAGTG
+
FF:FFFFFFFFFFFFFFFFFFFFFFFFFFFFFFFFFFFF:FFFFFFFFFFFFFFFFFFFFFFFFFFFFFFFFFFFFFFFF:FFFFFFFFFFFFFFFFFFFFFFFFFFFFFFFFFFFFFF:FFFFFFF,FFFFFFFFFFFFF,:FFFFFF:FFFFFFFFFFFF:FFFFFFFFFFFFF,FFF:FFFFFFFF:FFFFFFFFFFFF:FF:FFFF:FF:FFFF:F:FFFFF:FFFFFFF:F:F,F:FFFF:FFFF
@A00881:241:HJW2NDRXX:1:2128:32832:8469 1:N:0:CGAGAGAA+GATTGGAG
ACTTGACCTATGGGGTGCAGCAGTGGGGAATATTGGACAATGGGCGAAAGCCTGATCCAGCGACGCCGCGTGAAGGAAGACGGTCTTCGGATTGTAAACTTTAGTGAGCAGGGACGAGAAAGGACGGTACCTGCAGAGCAAGCCACGGCTAACTACGTGCCAGCAGCCGCGGTAATACGTAGGTGGCGAGCGTTATCCGGAATTACTGGGTGTAAAGGGTGAGTAGGCGGGGATGCAAGTCAGGTGTGAA
+
FFFFFFFFFFFFFFFFFFFFFFFFFFFFFFFFFFFFFFF:FFFFFFFFFFFFFFFFFFFFFFFFFFFFFFFFFFFFFFFFFFFFFFFFFFFFFFFFFFFFFFFFFFFFFFFFFFFFFFFFFFFFFFFFFFFFFFFFFFFFFF:FFFFFFFFFFFFFFFFFFFFFFFFFFFFFFF:FFFFFFFFFFFFFFFFFFFFFF:FFF:FFFFFFFFFFFFFFFFFFFFFFFFFFFFFFF:FF,:FFFFFFFFF:,,
@A00881:241:HJW2NDRXX:1:2128:20844:9032 1:N:0:CGAGAGAA+GATTGGAG
ACTTGACCTATGGGAGGCACCAGTGAGGAATATTGGTCAATGGGCGGGAGCCTGAACCAGCCAAGCCGCGTGGAGGAAGAAGGTACAGAGTATCGTAAACTCCTTTTGTCAGGGGATAAAAGACGGGATGCGTCCCGTCCTGAAGGTACCTGAAGAAAAAGCATCGGCTAACTCCGTGCCAGCAGCCGCGGTAATACGGAGGATGCGAGCGTTCTCCGGATTTATTGGGTTTAAAGGGTGCGTAGGCCGC
+
F::FF:FFFFFFFFFFFFFFF,FFFFFFFFFFFFFFF:FFFFFFFFFFFFFFFFFFFFFFFFF:F,FFF:FFFFFFFFFFFFFFFFFFFFFFFFFF::FFFFFFFFFFFFFFFFF:FFFFFFFFFFFFFFFFFFFFFFFFFF:::FFFFFFFFFF:F,FFFF,:FF:FFF,FFFFFF:F,FFFFFFFFFFF:FFFFFFFF:,,FFFF,FFFF:,F:FFFF::,F,FFFFF:::F::F,F:,FF,F::,FF
@A00881:241:HJW2NDRXX:1:2128:31548:9032 1:N:0:CGAGAGAA+GATTGGAG
ACTTGACCTACGGGAGGCCGCAGTGAGGAATATTGGTCAATGGGCGGGAGCCTGAACCAGCCAAGCCGCGTGGAGGAGGAAGGTACAGAGTATCGTAAACTCCTTTTGTCAGGGGATAAAAGGCGGGATGCGTCCCGTCCCGCAGGTACCTGAAGAAAAAGCATCGGCTAACTCCGTGCCAGCAGCCGCGGTAATACGGAGGATGCGAGCGTTATCCGGATTTATTGGGTTTAAAGGGTGCGTAGGCCGC
+
:,FFFFFFFFFFFFFFFF,FFFFFFFFFF,FFFFFFF:FFFFFFFFFFFFFFFFFFFFFF:FFFFFFFFFFFFFFFFFFF,FFF:FFFFFFFFFFFF:F:FFFF:F:FFFFFFFFFF:F::FFFFFFFFFFFF:FFFFFF:F,:FFFFFFFFFFFFF,FFFFFFFFFFF:F,FFFFFFFF:FFFFFFFF:FFFFFFFFFF:FF:FFFFFFFFFF:FFFF:F,FFF:FFF,,FFF:FFFFFF:FFFFF::F
@A00881:241:HJW2NDRXX:1:2128:25012:9267 1:N:0:CGAGAGAA+GATTGGAG
ACTTGACCTATGGGGTGCAGCAGTGAGGAATATTGGTCAATGGGCGGAAGCCTGAACCAGCCAAGTCGCGTGAGGGATGAAGGCCCTACGGGTTGTAAACCTCTTTTGCCGGGGAACAAGTGCCGGGACGTGATCCCGGAGCTGAGTGTACCCGGAGAAAAAGCATCGGCTAACTCCGTGCCAGCAGCCGCGGTAATACGGAGGATGCGAGCGTTATCCGGATTTATTGGGTTTAAAGGGTGCGTAGGCG
+
FFFFFFFFF:FFFFFFFFFFFFFFFFFFFFFFFFFFFFFFFFFFFFF:FFF:FFFFFFFFFFFFFFFFFFFFFFFFFFFFFFFFFFFFFFFFFFFFFFFFFFFFFFFFFFFFFFF:FFFFFFFFFFFFFFFFFFFFFFFFFFFFFFFFFFFFFFFFFF:FFFFFFFFFFFFFFFFFFFFFFFFFFFFFF:FF:F::FFFFFF:FFFFFFFFFFFFF:FF,:F:FFF,FF:FFFFFFFFFFFFFFFFFF:F
@A00881:241:HJW2NDRXX:1:2128:18177:9831 1:N:0:CGAGAGAA+GATTGGAG
ACTTGACCTACGGGATGCAGCAGTCGGGAATATTGCGCAATGGAGGAAACTCTGACGCAGTGACGCCGCGTGCAGGAAGAAGGTTTTCGGATTGTAAACTGCTTTAGACAGGGAAGAAAAAGGACAGTACCTGTAGAATAAGCTCCGGCTAACTACGTGCCAGCCGCCGCGGTAATACGTCGGGAGCAAGCGTTATCCGGATTTATTGGGTGTACAGGGTGCGTAGACGGGATAGCAAGTTGGTTGTGAA
+
FFFFF:FFFFFFFFFFFFFFFFFFFFFF,,FF,FFFFF,FFFFFFFFFFFFFFFFFFFFFFFFFFFFFFFFFFFFFF:FFFFFFFFFFFFF:FFFFFFFFFFFFFFF::F::FFFF:FFF,FFFFFFFFFFFFFFFFFFFFFFFFFFFFFFFFF:F,FFFFF:F,FFFFFFF,F,F,FFF,:FFFFFF:FFFF::FFFFF:FFF:FFFFFFFFF,FFFF:FFFF:,FFF,FFF::,FFFFFFFFF:FFFF
@A00881:241:HJW2NDRXX:1:2128:26684:10316 1:N:0:CGAGAGAA+GATTGGAG
ACTTGACCTACGGGGTGCAGCAGTGAGGAATATTGGTCAATGGGCGGGAGCCTGAACCAGCCAAGCCGCGTGGAGGAAGAAGGTACAGAGTATCGTAAACTCCTTTTGTCAGGGGATAAAAGGCGGGATGCGTCCCGTCCCGAAGGTACCTGAAGAAAAAGCATCGGCTAACTCCGTGCCAGCAGCCGCGGTAATACGGAGGATGCGAGCGTTATCCGGATTTATTGGGTTTAAAGGGTGCGTAGGACGC
+
:FFFFFF:F:FFFFFFFFFFFFFFFFFFFFFFFFF:FFFFFFFFFFFFFFFFFFFFFFFFFFFFFFFFFFFFFFFFFFFF:FFFFFFFFFFFFFFFFFFFFFF:FFFFFFFFFFFFFFFF:F:FFFFFFFFFFFFF:FFFFF,:FFF,FFFF:::F:FFFFFFFFFFFF:FFFFFF:FFFFF,FFFFFFF:FFFFFFFFFFFFFFF:FFF,FF,FF:F:,:,F,FFFFFFFFFFFF::FFFFFFFF,FFF
@A00881:241:HJW2NDRXX:1:2128:32732:10394 1:N:0:CGAGAGAA+GATTGGAG
ACTTGACCTACGGGGGGCACCAGTGAGGAATATTGGTCAATGGGCGGGAGCCTGAACCAGCCAAGTCGCGTGAGGGAAGACGGCCTTATGGGTTGTAAACCTCTTTCAGATGAGAGTAAAGGGTGTTACGCGTAACACATTGCAAGTATCATCAGAAGAAGCATCGGCTAATTCCGTGCCAGCAGCCGCGGTAATACGGAAGATGCGAGCGTTCTCCGGATTTATTGGGTTTAAAGGGTGCGTAGGCGGA
+
F:FFF::FFFFFFFFFFFFFF:FFFFFFFFFFFFFFFFFFFFFFFFFFFFFFFFFFFF,FFFFFFFFFFFFFF:FFFFFFFFFFFFFFF:FFFFFFFFFFFFFFF:FF:FFFF,FFFFFFFFFFFFFFF:F,FFFFFFFFFFF:F,FFF:FFFFFFFFF:FFFFFFFFFFF:FF:,F,,FFFFFFFFFFFFFFFFFF:FFFFF:FFFFFFFFF:FFFFFF:FFFFFFFFFF:F:FFFFFFFFFFF,F:FF
@A00881:241:HJW2NDRXX:1:2128:15266:10582 1:N:0:CGAGAGAA+GATTGGAG
ACTTGACCTACGGGACGCAGCAGTGGGGAATATTGGGCAATGGGCGCAAGCCTGACCCAGCAACGCCGCGTGAGGGAAGAAGGCTTTCGGGTTGTAAACCTCTTTTACCAGGGACGAAGGACGTGACGGTACCTGGAGAAAAAGCAACGGCTAACTACGTGCCAGCAGCCGCGGTAATACGTAGGTTGCAAGCGTTGTCCGGATTTACTGGGTGTAAAGGGCGTGTAGGCGGAACTGCAAGTCAGATGTG
+
FFFFFFFFFFFFFFFFFFFFFFFFFFFFFFFFFFFFFFFFFFFFFFFFFFFFFFFFFFFFFFFFF:FFFFFFFFFFFFF:FFFFFFFFFFFFFFFFFFFFFFFFFFF:FFFFFFFFF:FFF,FFFFF:FFFFFFFFFFFFFFFFFFFFFFFFFFFFFFFFFFF,FFFFFFFFFFF:FFF,FFFFFFFFFFFFFFFFFFFFFFFFFFFFFFF:FFF:FFFF,FFFFFFFFF:F:F:FFFFFF::FFFFFFF
@A00881:241:HJW2NDRXX:1:2128:21224:10598 1:N:0:CGAGAGAA+GATTGGAG
ACTTGACCTATGGGGGGCAGCAGTCGAGAATCATTCACAATGGGGGGAACCCTGATGGTGCGACGCCGCGTGGGGGAGGAAGGTCTTCGGATTGTAAACCCCTGTCATGCAGGAGCAAGGCGAGAGTTGATAGTACTGCAAGAGGAAGAGACGGCAAACTCTGTGCCAGCAGCCGCGGTAATACAGAGGTCTCAAGCGTTGTTCGGAATCACTGGGCGTAAAGGGTCCGTAGGCGGCGGGGCACGTTGCG
+
FFFFFFFFFFFFFFFFFFFFFFFFFFFFFFFFFFFFFFF:FFFFFFFF:FFFFFFFFFFFFFFFFFFF:FFFFFFF:FFFFF:FF:FFFF::FFFFFFFFFFFFFFFFFFFFFFFFFFFFFFFFFFFFF:FFFFFFFFFFFFFFFF:FFFFFFFFFFFFFFFFFFFFFFF:FFFFFFFFFFFFF:,FFFFFFFFFFFF:FFF:FFFFF:FF:F:::FFFFF,FF:F,FFF:FFFFF:FFFF:F,FF,:FF
@A00881:241:HJW2NDRXX:1:2128:10981:10645 1:N:0:CGAGAGAA+GATTGGAG
ACTTGACCTATGGGATGCACCAGTGAGGAATATTGGTCAATGGGCGGAAGCCTGAACCAGCCAAGTCGCGTGAGGGATGAAGGCCCTACGGGTTGTAAACCTCTTTTGCCGGGGAACAAGTGCCGGGACGTGATCCCGGAGCTGAGTGTACCCGGAGAAAAAGCATCGGCTAACTCCGTGCCAGCAGCCGCGGTAATACGGAGGATGCGAGCGTTATCCGGATTTATTGGGTTTAAAGGGTGCGTAGGCG
+
FFFFFFFFFFFFFFFFFFFFFFFFFFFFF:FFFFFFFFFFFFFFFFFFFFFFFFFFFFFFFFFFFF:FFFFFFFFFFFFFFFFFFFFFFFFFFFFFFFFFFFFFFFFFF:FFFFF,FFFFFFF:FFFFFFFF:F:FFFFFFFFFFFFFFFFFFFFFFFFFFFF,FFF:F:FFFFFFFFFFFFFFFFF:FFFFFF:::FFFFFFFFFF:F,F:FFFFFFFFFFFFFF:F:FFF:FFFFFFF::::FFFFFF
@A00881:241:HJW2NDRXX:1:2128:31819:10817 1:N:0:CGAGAGAA+GATTGGAG
ACTTGACCTACGGGGGGCAGCAGTGGGGAATATTGCACAATGGGGGAAACCCTGATGCAGCGACGCCGCGTGAGTGAAGAAGTATTTCGGTATGTAAAGCTCTATCAGCAGGGAAGAAAGAAATGACGGTACCTGAGTAAGAAGCCCCGGCTAACTACGTGCCAGCAGCCGCGGTAATACGTAGGGGGCAAGCGTTATCCGGATTTACTGGGTGTAAAGGGAGCGTAGACGGATGAGCAAGTCTGAAGTG
+
:FFFFFFFFFFFFFFFFFFFFFFFFFFFFFFFFFFFFFFFFFFFFFFFFFFFFFFFFFFFFFFFFFFFFFFFFFFFFFFFFFFFFFFF,FFFF:FFFFFFFFFFFFFFFFFFFFFFFFFF:FF:FFF:FFF::FFFFFFFFFFFFFFFFFFFFFFFFF,FFFFFFFFF:FFFFFFFFFFF,FFFFFFFFFFFFF,F,FFFFFFFFFFFFFFFFFFFFFFF,:F:FFF:FFFFF:,FF:F,FFFFFFFFFF
@A00881:241:HJW2NDRXX:1:2128:16269:11130 1:N:0:CGAGAGAA+GATTGGAG
ACTTGACCTATGGGAGGCACCAGTGAGGAATATTGGTCAATGGCCGAGAGGCTGAACCAGCCAAGTCGCGTGAGGGATGAAGGTTCTATGGATCGTAAACCTCTTTTATAAGGGAATAAAGTGACCCACGTGTGGGTTTTTGTATGTACCTTATGAATAAGGATCGGCTAACTCCGTGCCAGCAGCCGCGGTAATACGGAGGATCCGAGCGTTATCCGGATTTATTGGGTTTAAAGGGTGCGTAGGCGGC
+
FFFFFF:FFFFFFFFFFFFFFFFFFFFFFFFFFFFFFFFFFF:FFFFFFFFFFFF:FFFFFFFFFFFFFF:FFFFFFFFFFFFFFFFFFFFFFFFFFFFFFFFFFFFFFFFFFFFFFFFFFFFFFFFFFFF::FF:F:F:FFFF:FFFFFFFFFFFFFFFFFF:FFFFFFFFFFFFFFFFFFFFFFFFFFFFFF:FFFFFFFFFFFFFFFFFFFFF:FFFF:FFFFFFFFFFFFFFFFFFFFFF:FFFFF
@A00881:241:HJW2NDRXX:1:2128:25898:11177 1:N:0:CGAGAGAA+GATTGGAG
ACTTGACCTACGGGGTGCACCAGTGAGGAATATTGGTCAATGGGCGAGAGCCTGAACCAGCCAAGTCGCGTGAGGGAGTACTGCCCTATGGGTTGTAAACCTCTTTTGTCGGGGAGCAAAAGCCGGACGTGTCCGGCTGTGAGAGTACCCGAAGAAAAAGCATCGGCTAACTCCGTGCCAGCAGCCGCGGTAATACGGAGGATGCGAGCGTTATCCGGATTTATTGGGTTTAAAGGGTGCGCAGGCGGAT
+
FFFFFFFFFFFFFFFFFFFFFFFFFFFFFFFFFFFFFFFFFFFFFFFFFFFFFFFFFFFFFFFFFFFFFFFFFFFFFFFFFFFFFFFFFFFFFFFFFFFFFFFFFFFFFFFFFFFFFFFFFFFFFFFFFFFFFFF:FFFFF:FFFF:FFFFFFFFFFFFFFFFFFFFFFFFFFFFFFFFFFFFFFFFFFFFF:FFFFFFFF:FFFFFFFFFFFFFFF:,:FFFFFFFFFF:F::FFFFFFFF,FFFFFFF
@A00881:241:HJW2NDRXX:1:2128:31638:11600 1:N:0:CGAGAGAA+GATTGGAG
ACTTGACCTATGGGGCGCAGCAGTGGGGAATATTGGGCAATGGGCGCAAGCCTGACCCAGCAACGCCGCGTGAAGGAAGAAGGCCTTCGGGTTGTAAACTTCTTTTATCAGGGACGAACAATGACGGTACCTGATGAATAAGCCACGGCTAACTACGTGCCAGCAGCCGCGGTAATACGTAGGTGGCAAGCGTTATCCGGATTTACTGGGTGTAAAGGGCGTGTAGGCGGGATTGCAAGTCAGATGTGAA
+
FFFFFFFFF:FFFFFFFFFFFFFFFFFFFFFFFFFFFFFFFFFFFFFFFFFFF:FFFFFFFFFFFFFFFFFFFFFFFFFFFFFFFFFFFFFFFFFFFFFFFFFFF:FFFFFFFFFFFFFFFFFFFFFF,FFFFFFF:FFFFFFFFFFFFFFFFFFFF::FF:F:FF:FFFFFFFFFFFFFFFFFFFFF,FFFFFFFF:FFFFFF:FFFFFFFFFFFFFFFFFFFFFFF,FFFFFFFFFF:FFFFF,FFFF
@A00881:241:HJW2NDRXX:1:2128:24758:11835 1:N:0:CGAGAGAA+GATTGGAG
ACTTGACCTATGGGATGCAGCAGTGGGGGATATTGCGCAATGGGGGCAACCCTGACGCAGCAACGCCGCGTGAAGGAAGAAGGTCTTCGGGTTGTAAACTTCTTTAAGTGGGGAAGATAATGACGGTACCCACAGAATAAGCCACGGCTAACTACGTGCCAGCAGCCGCGGTAATACGTAGGTGGCAAGCGTTGTCCGGATTTACTGGGTGTAAAGGGCGTGTAGGCGGGCCGGCAAGTCAGATGTGAAA
+
FFFFFFFFFFFFFF:FFFFFFFF:FFFFF,F:FFFFFFFFFFFFFFFFFFFFFFFFFFFFFFFFFFFFFFFFFFFFFFFFFFFFFFFFFFFFFFFFFFFFFFFFFFFFFFFFFFFFFFFFF:FFFFFFFFFFFFFFFFFFFFFFFFFFFFFFFFFFFFFFFFFFFFFFFFFFFFFFF:FFFFFFFFFFFFFFFFFFFFFFFFFFFFFF::FFFFFFFFFFFFFFFFFFFFFFFFFFFFFF,FFFFFFFFF
@A00881:241:HJW2NDRXX:1:2128:25979:11913 1:N:0:CGAGAGAA+GATTGGAG
ACTTGACCTATGGGATGCACCAGCTAAGGATATTCCGCAATGGGCGAAAGCCCGACGGAGCGACGCCGCGTGGGCGATGGAGGCCGGAAGGCTGTAAAGCCCTTTTCGGGCGTGGGAAAGGCCCCGGGAGGGAATGCCCGGGGTCCTGACGGAGGGCCCGGAATAAGCCCCGGCTAACTACGTGCCAGCAGCCGCGGTAACACGTAGGGGGCGAGCGTTGTTCGGACTCATTGGGCGTAAAGGGCGCGCA
+
FFFFFFFFFFFFFFFFFFFFFFFFFFFFFFFFFFFFFFFFFFFFFFFFFFFFFFFFFFFFFFFFFFFFFFFFFFFFFFFFFFFFFFFFFFFFFFFFFFFFFFFFFFFFFFFFFFFFFFFFFFFFFFFFFFFFF,FFFFFFFFFFFF,FFFFFFFFFFFFFFFFFFF::FFFFFFFFFFFFFFFFFFFFFFFFFFFFF:FFFFFFFFFFFFFFFFFFFFFFFFFFFF,FFFFFFFFFF:F:FFFFFFFFF,
@A00881:241:HJW2NDRXX:1:2128:19868:12289 1:N:0:CGAGAGAA+GATTGGAG
ACTTGACCTATGGGAGGCAGCAGTGGGGAATATTGCACAATGGGGGAAACCCTGATGCAGCGACGCCGCGTGAAGGAAGAAGTATCTCGGTATGTAAACTTCTATCAGCAGGGAAGAAAATGACGGTACCTGACTAAGAAGCCCCGGCTAACTACGTGCCAGCAGCCGCGGTAATACGGAGGGTGCGAGCGTTAATCGGAATTACTGGGCGTAAAGCGCGTGTAGGCTGTACGGCAAGTTGGAGGTGAAC
+
F:FFFFFF,FFFFFFFFFFFFFFFFFFFFFFFFF:FFFFFFFFFFFFFFFFFFFFFFFFFFFFFFFFFFFFFFF:FF,:FFFFFFFFFFFFFFFFFFFFFFFF:FFFFFFFFFF:FF,FFFFFFFFFFFF:FFF:FFFFFFFFFFFFF,FFFFFFFFFFFFFFFFFFFFFFFF,FFFFFFFFFFF:FFFFFFFFF:FFFFFFFFFFFFFFFFFF:FFFFFFF,:F:::FFFFFFFF:FF::FFFFF:FF,
@A00881:241:HJW2NDRXX:1:2128:29921:12633 1:N:0:CGAGAGAA+GATTGGAG
ACTTGACCTATGGGAGGCAGCAGTGAGGAATATTGGTCAATGGGCGCGAGCCTGAACCAGCCAAGTAGCGTGAAGGAAGACGGCCCTACGGGTTGTAAACTTCTTTTATACGGGAATAAGACCGTCCACGAGTGGATGCGTGCATGTACCGTATGAATAAGCATCGGCTATCTCCGTGCCAGCAGCCGCGGTAATACGGAGGATGCGAGCGTTCTCCGGATTTATTGGGTTTATAGGGAGCGTAGAGGGG
+
::FFFFFFFFFFFFFFFFFFFFFFFFFFFFFFFFFFFFFFFFFFFFFFF:FFFFFFFFFFFFFFFFFFFFFFFFFFFFFFFFFFFFFFFFFFFFFFFFF:FFF:FFFFFFFFFF,:FFFFF:FFFFF,FFFFFFFFFFFFFFFFFFFFFFFFFFFFFFFFFF:FFFFF:F,FFFFFFFFFFFFFFFFFF:FFF,FFFFFF:F:FFFF:F:FFF,FFFFFFF,F,FFFFFFFFF,FFF:,:F,FFFF,FFF
@A00881:241:HJW2NDRXX:1:2128:28754:13213 1:N:0:CGAGAGAA+GATTGGAG
ACTTGACCTACGGGATGCACCAGTGGGGAATATTGCACAATGGGGGAAACCCTGATGCAGCGACGCCGCGTGAGTGAGGAAGTATTTCGGTATGTAAAGCTCTATCAGCAGGGAAGAAAATGACGGTACCTGACTAAGAAGCCCCGGCTAACTACGTGCCAGCAGCCGCGGTAATACGTAGGGGGCAAGCGTTATCCGGATTTACTGGGTGTAAAGGGAGCGTAGACGGACTTGCAAGTCTGATGTGAAA
+
FFFFFFFFFFFFFFFFFFFFFFFFFFFFFFFFFFFFFFFFFFFFFFFFFFFFFFFFFFFFFFFFFFFFFFFF:FFFFFFFFFFFFFFFFF:FFFFFFFFFFFFFFFFFFFFFFFFFFFFFFFFFFFFFFFFFFFFFFF,FFFFFFFFFFFFFFFFFFFFFFFFFFFFFFFFFFFFFFFFFFFFFFFFFFFF:FFFFFFFFF:FFFFFFFFF:F,FFFFFFFFFFFFFFFF,FFFFFFFFFFFFFFFFFFF
@A00881:241:HJW2NDRXX:1:2128:15347:13886 1:N:0:CGAGAGAA+GATTGGAG
ACTTGACCTATGGGGGGCACCAGTCGGGAATATTGCGCAATGGAGGGAACTCTGACGCAGTGACGCCGCGTGCAGGAAGAAGGTTTTCGGATTGTAAACTGCTTTAGACAGGGAAGAAAAAGGACAGTACCTGTAGAATAAGCTCCGGCTAACTACGTGCCAGCAGCCGCGGTAATACGTAGGGAGCAAGCGTTATCCGGATTTATTGGGTGTAAAGGGTGCGTAGACGGGAAGTTAAGTTGGTTGTGAA
+
FFFFFFFFFFFFFFFFFFFFFFFFFFFFFFFFFFFFFFFFFFFFFFFFFFFFFFFFFFFFFFFFFFFFFFFFFFFFFFFFFFFFFFFFFFFFFFFFFFFFFFFFFFFFFFFFFFFFFFFFFFFFFFFFFFFFFFFFFFFFFFFFFFFFFFFFFFFFFFFFFFFFFFFFFFFFFFFFFFFFFFFFFFFFFFFFFFFFFFFFFFFFFFFFFFFFFFFFFFFFFFFFFFFFFFFF,FFFFFFFFF:FFFFF:F
@A00881:241:HJW2NDRXX:1:2128:16007:13933 1:N:0:CGAGAGAA+GATTGGAG
ACTTGACCTATGGGGTGCAGCAGTGGGGAATATTGCGCAATGGGCGGAAGCCTGACGCAGCGACGCCGCGTGAGGGAAGAAGGTTTTCGGATCGTAAACCTCTGTCAGAAGGGAAGAATAGGGGACGTGCCAATCAGCGTTTCCGTGACGGTACCTTCAAAGGAAGCACCGGCTAACTCCGTGCCAGCAGCCGCGGTAATACGGAGGGTGCGAGCGTTAATCGGAATTACTGGGCGTAAAGCGCGTGTAG
+
,F,FFFFFFF,F:FFFFFFFFF:FFFFFF,FF:FFFFFFFFFFFFFFFFF:FFF:F:FFFFFF:FF:FFFFFFFFFF:FF,FFFFF:FFFFFFFFFFFFFF:FFFFFFFFFFF:,:FFF:FF:F:FF:FF:FFF:FFFFFFF:FFF:FFFFF:::F:FFFFF::::::F,FF::F:F:,F:FF:FFF:FF:FF:FFF:FFF,F:FFF,FFF:FF:FFFFF:F:,F,:FF:FFFFFFFF,F,FFF,,F,FF
@A00881:241:HJW2NDRXX:1:2128:25726:14011 1:N:0:CGAGAGAA+GATTGGAG
ACTTGACCTATGGGAGGCAGCAGTGGGGAATATTGGGCAATGGGCGCAAGCCTGACCCAGCAACGCCGCGTGAAGGAAGAAGGCCCTCGGGTTGTAAACTTCTTTTGTCAGGGACGAAGGAGTGACGGTACCTGGCGAAAAAGTCACGGCTAACTACGTGCCAGCAGCCGCGGTAATACGTAGGTGGCAAGCGTTATCCGGATTTACTGGGTGTAAAGGGCGTGTAGGCGGGATCACAAGTCAGATGTGA
+
FFFFFFFFFFFFFFFFFFFFFFFFFFFFFFFFFFFFFFFFFFFFFFFFFFFFFFFFFFFFFFFFFFFFFFFFFFFFFFFFFFFFFFFFFFFFFFFFFFFFFFFFFFFFFFFFFF:FFFFFFFFFFFFFFFFFFFFFFFFFF:FFFFFFFFFFFFFFFFFFFFFFFFF:FFFFFFF:FFFFFFFFFFFFFFFFFFFFFFFFFFFFFFFFFFFF:FFFFFF:FFFFF:FFFFFFFFF::F,FFFFFFF,FF:
@A00881:241:HJW2NDRXX:1:2128:19994:14794 1:N:0:CGAGAGAA+GATTGGAG
ACTTGACCTACGGGGTGCAGCAGTGGGGAATATTGCACAATGGGGGAAACCCTGATGCAGCAACGCCGCGTGAAGGAAGAAGTATTTCGGTATGTAAACTTCTATCAACAGGGAAGAAAGAGATGACGGTACCTGGCTAAGAAGAACCGGCTAAATACGTGCCAGCAGCCGCGGTAATACGTATGGTTCAAGCGTTCTCCGGATTTACTGGGTGTCAAGGGTGAGTCGGCGGTTATGCAAGTCACATGTG
+
F:FFFFFFFFFFFFFFFFFFFFFFFFFFF,FFFFFFFFFFFFFFFFFFFFFFFFFFFFFFFFFFFFFFFFFFFFFFFFFF:FFFFFFFFFFFFFFFFFFFFFF:FFFFFFFFFF:FFFFFFFFFFFFFFF,,FFFFFFFFFFFFFFFFFFFFFFFFFFFFFFF:FFFFF:FFFFFFFFFFFFFFFFFFF,FFFFFF,FFFFFFFFFFFFF:FFFF,FFFFFFFFFF,:FFFFFFFFFFF,FFFFFFFFFF
@A00881:241:HJW2NDRXX:1:2128:17671:15499 1:N:0:CGAGAGAA+GATTGGAG
ACTTGACCTATGGGAGGCAGCAGTGGGGAATATTGGGCAATGGAGGCAACTCTGACCCAGCAACGCCGCGTGAATGATGAAGGTCTTCGGATTGTAAAGTTCTTTTCTGGGGGACGAAGAAAGTGACGGTACCTCAGGAATAAGCCTCGGCTAACTACGTGCCAGCAGCCGCGGTAATACGTAGGAGGCAAGCGTTATCCGGAATGACTGGGCGTAAAGGGTGCGTAGGTGGTTTGGCAAGTTAGTAGCG
+
FFFFFFFFFFFFFFFFFFFFFFFFFFFFFFFFFFFFFFFFFFFFFFFFFFFFFFFFFFFFFFFFFFFFFFFFFFFFFFFFFFFFFFFFFFFFFFFFFFFFFFFFFFFFFFFFFFFFFFFF:FFFFFFFFFFFFFFFFFFFFFFFFFFFFFFFFFFFFFFFFFFFFF:FFFFFFFF,,FFF:F:FFFFFF:FFFFFF:FFFFFFFFFFFFFFFFFFFFFFFFFFFF:,FFF:FFFFFFFF:FFF:FFFFFF
@A00881:241:HJW2NDRXX:1:2128:27317:16110 1:N:0:CGAGAGAA+GATTGGAG
ACTTGACCTATGGGACGCACCAGTGAGGAATATTGGTCAATGGGCGGGAGCCTGAACCAGCCAAGCCGCGTGAGGGAAGTAGGCGCAGAGCGTCGTGAACCTCTTTTGCCGGGGGACAAAAGTCCGGACGCGTCCGGGCCTGAGTGTACCCGGAGAAAAAGCATCGGCTAACTCCGTGCCAGCAGCCGCGGTAATACGGAGGATGCGAGCGTTGTCCGGATTTACTGGGTGTAAAGGGCGCGTAGGCGGG
+
FFFFFFFFFFFFFFFFFFFFFFFFF:FFFFFFFFFFFFFFFFFFFFFFFFFFFF:FFFFFF:FFFFFFFFFF,FFF,FFFFFFFFF:FFFFFFFFFFFFFFFFFFFFFFFFFFFF:F:F,FFFFF,F:FFFFFFFFFFFFFFFFFFFFFFFFFFFFFFFFFF:FFFF::FFFFFFFFFFF:FFFFFFFF,FFFFFFFFFFFFFF:FFFF::FF,FFFFFFFFFF,:FFF,FF,::FFFF,,FFFFFF:FF
@A00881:241:HJW2NDRXX:1:2128:18032:16188 1:N:0:CGAGAGAA+GATTGGAG
ACTTGACCTACGGGGGGCAGCAGTGGGGAATATTGCACAATGGGGGAAACCCTGATGCAGCGACGCCGCGTGAGTGAAGAAGTATTTCGGTATGTAAACCTCTGTCTTCAGGGACGATAATGACGGTACCTGAGGAGGAAGCTCCGGCTAACTACGTGCCAGCAGCCGCGGTAATACGTAGGGAGCGAGCGTTGTCCGGAATTACTGGGTGTAAAGGGAGTGTAGGCGGGACTGTAAGTCAGATGTGAAA
+
:FFFFFFFFFFFFFFFFFFFFFFFFFFFFFFFFFFFFFFFFFFFFFFFFFFFFFFFFF,FFFFFFFFFFF:FFFFF:FFFFFFFFFFFFFFFFFFFFFFFFFFFFFFFFFF:FFFFFFFFFFF:FFFFFFFF,FFFFFFFFFFFFFFFFF:FFFFFFFFFFFFFFFFFFFFFFFFFF:F:FFFFFFFFFFF:FFF::FFF:FF,FFFFFFFF:FFFFFFFFFF,:F,FFFFF:FFFF:FF:FF,F:F:F:
@A00881:241:HJW2NDRXX:1:2128:22209:16470 1:N:0:CGAGAGAA+GATTGGAG
ACTTGACCTACGGGGGGCACCAGTGAGGAATATTGGTCAATGGGCGGGAGCCTGAACCAGCCAAGCCGCGTGGAGGAGGAAGGTACAGAGTATCGTAAACTCCTTTTGTCAGGGGATAAAAGGCGGGATGCGTCCCGTCCCGAAGGTCCCTGAAGAAAAAGCATCGGCTAACTCCGTGCCAGCAGCCGCGGTAATACGGAGGATGCGAGCGTTATCCGGATTTATTGGGTTTAAAGGGTGCGTAGGCCGC
+
FFFFFFFFFFFFFFFFFF:FFFFFFFFFFFF:FFFFFFFFFFFFFFFFFFFFFFFF:FFFFFFFFFFFFFFFFFFFFFFFFFFFFFFF:FFFFFFFFFFFFFF:FFFFF:FFFFFF::FFFFFFFFFFFFFFFFFFFFFF:F::FFFFFFFFF,FFF:FFFFFFFFFFFFFFFFFFFFF:FFFFFFFFFFFFF:FFFFFFFFFFFFF,FFFFF,F,FFF,F,F,:FFFF,FFFF:FFFFFFFFFFFFFFF
@A00881:241:HJW2NDRXX:1:2128:26530:16501 1:N:0:CGAGAGAA+GATTGGAG
ACTTGACCTACGGGAGGCACCAGTGAGGAATATTGGTCAATGGGCGGAAGCCTGAACCAGCCAAGTCGCGTGAGGGATGAAGGCCCTACGGGTTGTAAACCTCTTTTGCCGGGGAACAAGTGCCGGGACGTGATCCCGGAGCTGAGTGTACCCGGAGAAAAAGCATCGGCTAACTCCGTGCCAGCAGCCGCGGTAATACGGAGGATGCGAGCGTGATCCGGAGTTATGGGGTTTAAAGGGTGCGTAGGCG
+
FFFFFFFFFFFFFFFFFFFFFFFFFFFFFFFF,FFFFFFFFFFFFFFFFFFFFFFFFFFFFFFFFFFFFFFFFFFFFFFFFFFFFFF:FFFFFFFF:FFFFFFFFFFFFFFFFFFFFFFFFFFFFFFFFFFFFFFFFFFFFF:F:FFF:FFFF:FFFF:F:FFFFFFFFFFF,FFFFF:FFFFFFF:FFFFFFF,FFFFFFFFF,F,FFFFFFF,FFFFF,FFFFFF,FFF,FF::,FFFFFFFFFFFFF
@A00881:241:HJW2NDRXX:1:2128:16486:16642 1:N:0:CGAGAGAA+GATTGGAG
ACTTGACCTACGGGATGCAGCAGTGAGGAATATTGGTCAATGGGCGGAAGCCTGAACCAGCCAAGTCGCGTGAGGGATGAAGGCCCTACGGGTTGTAAACCTCTTTTGCCGGGGAACAAGTGCCGGGACGTGATCCCGGAGCTGAGTGTACCCGGAGAAAAAGCATCGGCTAACTCCGTGCCAGCAGCCGCGGTAATACGGAGGATGCGAGCGTTATCCGGATTTATTGGGTTTCAAGGGTGCGTAGGCG
+
:FFFFFFFF:FFFFFFFFFFFFFFFFFFFFFFFFFFFFFFFFFF:FFF:FFFFFFFFFFFFFF,FFFFFFFFFFFFFFFFFFFFFFFFFFFFFFFFFFFFFFFFFFFFFFFFFFF:FFFFFFFF:FFFFFFFFFFFFFFFFFFFFFFFFFFFFFFFFFF:F,FFFFF:FFFFFFFFFFFFFF::F:FFFFFFFF:FFFFFFFFF:FFFFFFFFFF,FFFFF,:FFF::FFFFFF,,FFF:FFF:FF:F:,
@A00881:241:HJW2NDRXX:1:2128:32127:16767 1:N:0:CGAGAGAA+GATTGGAG
ACTTGACCTATGGGGGGCAGCAGTGAGGAATATTGGTCAATGGGCGGGAGCCTGAACCAGCCAAGCCGCGTGGAGGAAGAAGGTACAGAGTATCGTAAACTCCTTTTGTCAGGGGATAAAAGACGGGATGCGTCCCGTCCTGAAGGTACCTGAAGAAAAAGCATCGGCTAACTCCGTGCCAGAGCCGCGGTAATACGGAGGATGCGAGCGTTATACGGAGTTATTGGGTTTAAAGGGTGCGTAGGCCGCG
+
FFFFF:FFFFFFFFFFFF:FF:FFFFFFFFF:FFFFF::FFFFFFFFFFFFFFFFFFFFFFFFFFFFFFFFFFFFFFFFF:FFFFFFFFFFFFFFFFFFFFFFFFFFFFFFFFFFFFFFFFFFFFFFFFFFFFFFFFFFFFF:FFFF:F:FFFFF,FFFFFF:FFFFFFFFFFF:FFFFFFF,FFFFFFFF,FFFFFFFF:FFFFFFFFFF,F:,FFFF,FFF:FFFFF,FF:F:FFFF:FFFFFFFFFF
@A00881:241:HJW2NDRXX:1:2128:27489:17190 1:N:0:CGAGAGAA+GATTGGAG
ACTTGACCTATGGGGCGCACCAGTGAGGAATATTGGTCAATGGGCGGGAGCCTGAACCAGCCAAGTCGCGTGAGGGAAGACGGCCTTATGGGTTGTAAACCTCTTTCAGATGAGAGTAAAGGGTGTTACGCGTAACACCTTGCAAGTATCATCAGAAGAAGCATCGGCTAATTCCGTGCCAGCAGCCGCGGTAATACGGAAGATGCGAGCGTTATCCGGATTTATTGGGTTTAAAGGGTGCGTAGGCGGA
+
FFFFFFFFFFFFFFFFF,FFFFFFFFFFFF,FFFFFFFFFFFFFFFF:FFFFFFFFFFFFFFFFFFFFFFFFFFFFFF:FF:FFFF:FFFFFFFFFFFFFFFFFFFFFFF:FFFFF:F,,FFFFFFF:FFFF:F:F,F,:FFFFFF,FFFFFFFFFFFFFFFFFFFFFFF,FFFFFFFFFFFFF:FFFFFFF:FFFFFF::FFF:FFFFFF:F,FFFFFF,FFFF,FFFFFFFFFFFFF:FFF,FF:,FF
@A00881:241:HJW2NDRXX:1:2128:29894:17503 1:N:0:CGAGAGAA+GATTGGAG
ACTTGACCTACGGGGGGCAGCAGTGAGGAATATTGGTCAATGGGCGGGAGCCTGAACCAGCCAAGCCGCGTGGAGGAAGAAGGTACAGAGTATCGTAAACTCCTTTTGTCAGGGGATAAAAGGCGGGATGCGTCCCGTCCCGAAGGTACCTGAAGAAAAAGCATCGGCTAACTCCGTGCCAGCAGCCGCGGTAATACGGAGGATGCGAGCGTTATCCGGATTTATTGGGTTTAAAGGGTGCGTAGGCCGC
+
,FFFFFFFFFF:FFFFFFFFFFFFFFFFFFFF:FFFFFFFFFFFFFFFFFFFFF,FFFFFFFFFFFFFFF:FF,:FFFFFFFFFFFFFFFFFFFFFFFFFFFFFFFFFFFFFFFFFFF:FFF:FFFFFFFFFFFFFFFFFF:F:FFFFFFFFFFFFFFFFFFFFFFFFFFFFFFFFFFF:FFFFFF:FFFFFFFFFF:FF:F,:FFFFFFFF:,,FFFFF:FFF,FFF:F:,,FFFFF,FFFFFFFF:F,
@A00881:241:HJW2NDRXX:1:2128:19045:17785 1:N:0:CGAGAGAA+GATTGGAG
ACTTGACCTATGGGAGGCAGCAGTGGGGAATATTGGGCAATGGGCGGAAGCCTGACCCAGCAACGCCGCGTGAAGGAAGAAGGCTTTCGGGTTGTAAACTTCTTTTATGAGGGACGAAGGAAGTGACGGTACCTCATGAATAAGCCACGGCTAACTACGTGCCAGCAGCCGCGGTAATACGTAGGTGGCCAGCGTTCTCCGGATTTATTGGGTGTAAAGGGCGTGTAGGCGGGATTGCAAGTCAGATGTG
+
FFFFFFFFFFFFFFFFFFFFFFFFFFFFFFFFFFFFFFFFFFFFFFFFFFFFFFFFFFFFFFFFFFFFFFFFFFFFFFFFFFFFFFFFFFFFFFFFFFFFFFFFFFFFFFFFFFFFFFFFFFFFFFFFFFFFFFFFFFF:F,FF:FFFFFFFFFFF:FFFFFFFFFFFFFFFFFFF:FFFFFFFFFFFF,FFFFFF,FFFF::F:FF,FFFFFFFFFF:FFFFFF:FFF:FFFFFFFFFFFFFFFFFFF:
@A00881:241:HJW2NDRXX:1:2128:7554:18082 1:N:0:CGAGAGAA+GATTGGAG
ACTTGACCTATGGGACGCAGCAGTGGGGGATATTGGACAATGGGGGGAACCCTGATCCAGCGACGCCGCGTGAGTGAAGAAGTATTTCGGTACGTAAAGCTCTGTCAGCAGGGAAGAAAGAAGACGGTACCTGACCAAGAAGCCCCGGCTAACTACGTGCCAGCAGCCGCGGTAATACGTAGGGGGCAAGCGTTATCCGGATTTACTGGGTGTAAAGGGAGCGCAGACGGAGATGCAAGTCCGGAGTGAA
+
,F,FFFFFFFFFFFFFFFFFFFFFFFFFFFFFFFFFFFFFFFFFFFFFFFFFFFF:FFFFFFFF:FFFFFFFFFFFFFFFFFFF:FFFFFFFFFFF:FFFFF:FFFFFFFFF:FFFFFFF,FFFFFFFFFFFFFFFFFFFFFFFFF:FFFFFFFFFF:FFFFFFFFFFFFFFF:FFFFFFFFFFFFFFFFFF:FFFFFFFFFFFFF,:FFFFFF,FFFFFFFFF:FFFFFFF,FFFFFFFF:,,F,:F,F
@A00881:241:HJW2NDRXX:1:2128:28863:18537 1:N:0:CGAGAGAA+GATTGGAG
ACTTGACCTATGGGAGGCACCAGTATTAGATACCCCTGTAGTCCCGTACGACTTGACCTACGGGATGCAGCAGTGAGGAATATTGGTCAATGGGCGGGAGCCTGAACCAGCCAAGCCGCGTGGAGGAAGAAGGTACAGAGTATCGTAAACTCCTTGTGTCAGGGGATAAATGACGGGATGCGTCCCGTCCTGAAGGTACCTGAAGAAAAAGCATCGGCTCACTCCGTGCCAGCAGCCGCGGGAATACGGA
+
F:FFFFFF:FFFFFFFFFFFFFFFF:FFFFFFFFFFFFFFFFFFFFFFFFFFFFF:FFFF::F:,FFFFFFFFFF:FFF,FF:FFFFFF:FFFFFFFFFFFFFFF:F:FFFFF:FFF:FF:FF:FFFFFFFF:FFFFFFFFFFFFF:,,FFFFFF,FFFFFFFF,,FFFF,::FFFF:FF,FFFFFFFF,FF:,FFFF:F,FF,FF,FFFF:FFFFFFF,FF:FFFFFFF:FF,::FFF:F,FFF:,FFF
@A00881:241:HJW2NDRXX:1:2128:8024:18552 1:N:0:CGAGAGAA+GATTGGAG
ACTTGACCTACGGGGTGCAGCAGTGAGGAATATTGGTCAATGGGCGGAAGCCTGAACCAGCCAAGTCGCGTGAGGGATGAAGGCCCTACGGGTTGTAAACCTCTTTTGCCGGGGAACAAGTGCCGGGACGTGATCCCGGAGCTGAGTGTACCTGGAGAACAAGCATCGGCTAACTCCGTGCCAGCAGCCGCGGTAATACGGAGGATGCGAGCGTTATCCGGATTTATTGGGTTTAAAGGGTGCGAAGGCG
+
:F:FFFFFF:FFFFFFFFFFFFFFFFFFFFFFFFFFFFFFFFFFFFFFFFFF:FFFFFFFFFFFFFFFFFFFFFFFFFFFFFFFFFFFFFFFFFFFFFFFFFFFFFFFFFFFFFFFFFFFFFFFFFFFFFFF:FFFF:FFFF:FFFFFF:FFFF:FFFF,FFFFFFFFFFFFFFFFFFFFFFFFF:FFFFFFFFFFFFFFFFFFFFFFFFFFFFF,FFFFF,FFFFF::FFFFFFFFFFFFFF,,,FFFF
@A00881:241:HJW2NDRXX:1:2128:29487:18552 1:N:0:CGAGAGAA+GATTGGAG
ACTTGACCTACGGGGTGCACCAGTAGGGAATTTTGCGCAATGGGCGAAAGCCTGACGCAGCAACGCCGCGTGTGTGATGAAGCCCCTAGGGGTGTAAAACACTGTCAGTAGGGACGAATTATGACGGTACCTACAGAGGAAGCACCGGCTAACTCCGTGCCAGCAGCCGCGGTAATACGGGGGGTGCAAGCGTTGTCCGGAATCATTGGGCGTAAAGCGTTCGTAGGCGGCATGCCAAGTCTGGTGTTAA
+
FFFFFFFFFFFFFFFFFFFFFFFF:FFFFFF,FFFFFFF:FFFFFFF:FFFFFFFFFFFFFFFFFFFFFFFFFFFFFFFFFFFFFFFFFFFFFFFFFFFF:FFF:FFFFF:FFFFFFFFFFFFFFFFFFFFF:FFFFFFF:FF:FFFFFFFFFFFFFFFFFFFF:FFFFFFFF::FFFFFFFFFF:FFFFFFFFFFFFFFF,FFF,:FFFFFFFFFFFFFFFFF:F:F:,FFFFF:FFFFFFF,FF,FFF
@A00881:241:HJW2NDRXX:1:2128:29487:18834 1:N:0:CGAGAGAA+GATTGGAG
ACTTGACCTATGGGGTGCACCAGTGAGGAATATTGGGCAATGGGCGGAAGGCTGATCCAGCCATGCCGCGTGAGGGAATGAGGTCCTATGGATTGTAAACCTCTTTTCACGCAGGGCAATAAGGTCCACGAGGTGGGCCGACGAGAGTATGCGTGGAATAAGCATCGGCTAACTCCGTGCCAGCAGCCGCGGTAATACGGAGGATGCGAGCGTTGTCCGGATTTATTGGGTTTAAAGGGTGCGTAGGCGG
+
FFFFFFFFFFFFFFFFFFFFFFFFF:FFFFFFFFFFFFFFFFFFFFFFFFFFFFFFFFFF:FFFFFFFFFFFFFFFFFFFFFFFFFFFFFFFFFFFFFFFFFFFFFFFFFFFFFFFFFFFFFFFFFFFFFFFFFFFFFFFFFFFFFFFFFFFFFFFFFFFFFFFFFFFFFFFFFFFFFFFFFFFFFFFFFFFFFFFFFFFFFF:FFFFFFFF,:FF:FFFFFFFFFFFFFFFF:FFFF:F,FF,FFFF:F
@A00881:241:HJW2NDRXX:1:2128:15230:19382 1:N:0:CGAGAGAA+GATTGGAG
ACTTGACCTATGGGGCGCAGCAGTGAGGAATATTGGTCAATGGGCGCGAGCCTGAACCAGCCAAGTCGCGTGAGAGAAGACGGCCTTATGGGTTGTAAACCTCTTTCAGATGAGAGTAAAGGGTGTTACGCGTAACACATTGCAAGTATCATCAGAAGAAGCATCGGCTAATTCCGTGCCAGCAGCCGCGGTAATACGGAAGATGCGAGCGTTATCCGGATTTATTGGGTTTAAAGGGTGCGTAGGCGGA
+
F,FFF,FFFFFFFFFFFF:FFFFFFFF:FFFF,FFFFFFFFFF:FFF,FFFFFFFFFFFFFFF:F:FFF:FF:FFFFFFFFFFFFFFFFFFFFFFFF,FFFFFFFF:FFF,:FF:FFFFFFFFFFFFFFFFFFFFFFF:,FFFFFFFFFFFFFFFFFFFFFFF:F,FFFFFFFFFFFFFFFFFFFFFF:FFF,FFFFFFF:F,FFFFFF,FF::FFFFFF:,FF,FFF:FFFF:F:F:FFFFFFF::,F,
@A00881:241:HJW2NDRXX:1:2128:27986:19492 1:N:0:CGAGAGAA+GATTGGAG
ACTTGACCTACGGGATGCAGCAGTGAGGAATATTGGTCAATGGGCGAGAGCCTGAACCAGCCAAGTCGCGTGAGGGAAGAATGTCCTATGGATTGTAAACCTCTTTTGTCGGGGAGCAAAGACAGTCACTTGTGATTGGATGAGAGTACCCGAAGAAAAAGCATCGGCTAACTCCGTGCCAGCAGCCGCGGTAATACGGAGGATGCGAGCGTTATCCGGATTTATTGGGTTTAAAGGGTGCGTAGGCGGC
+
FFFFFFFFFFFFFFFFFFFFFFFFFFFFFFFFFFFFFF,FFFFFFFFFFFFFFFFFFFFFFFFFFFFFFFFFFFFF:FFFFFFFFFFFFFFFFFFFFFFFFFFFFFFFFFFFFFFFFFFFFFFFFFFFFFFFFFFFFFFFFFFFFFFFFFFFFFFFF::FFFFF:FFFFFFFFFFFFFFFFFFFF:FFFFFFF:F:FFFF:FFFFFFFFFFFFFFFFFFFFFFFFFFFFFFFFFFFFFFFFFF,FFF:FF
@A00881:241:HJW2NDRXX:1:2128:19397:19993 1:N:0:CGAGAGAA+GATTGGAG
ACTTGACCTATGGGAGGCACCAGTGGGGAATATTGGGCAATGGGCGGAAGCCTGACCCAGCAACGCCGCGTGAAGGAAGAAGGCTTTCGGGTTGTAAACTTCTTTTATGAGGGACGAAGGAAGTGACGGTACCTCATGAATAAGCCACGGCTAACTCCGTGCCAGCAGCCGCGGTACTACGTAGGTGGCAAGCGTTATCCGGATTTATTGGGTGTAAAGGGCGTGTAGGCGGGATTGCAAGTCAGATGTG
+
FFFFFFFFFFFFFFFFFFFFF:FFFFFFFFFFFFFFFFF:FFFFFFFFFFFFFFFFFFFFFFFFFFFFFFFFFFFFFFFFFFFFF:FFFFFFFFFFFFFFFFF,FFFFFFFFFFFFF,FFF,FFFFFFFFFFFFFF:FFFFFFFFF:FFFFFFFFF,F:FFFFFFFFFFFFFFFFF:FFFFFFFFFFFFF:FFF,,F,FFFFF,F:F:FFFF,FFFFFFFFFFFFFFFFFFFF,:FFFFFFFFFFF:FFF
@A00881:241:HJW2NDRXX:1:2128:14868:20008 1:N:0:CGAGAGAA+GATTGGAG
ACTTGACCTACGGGGTGCAGCAGTGGGGAATATTGCACAATGGGGGAAACCCTGATGCAGCGACGCCGCGTGAGTGAAGAAGTATTTCGGTATGTAAAGCTCTATCAGCAGGAAAGAAAATGACGGTACCTGACTAAGAAGCCCCGGCTAACTACGTGCCAGCAGCCGCGGTAATACGTAGGGGGCAAGCGTTATCCGGATTTACTGGGTGTAAAGGGAGCGTAGACGGCAGGGCAAGTCTGAAGTGAAA
+
FFFFFFFFFFFFFFFFFFFFFFFFFFFFFFFFFFFFFFFFFFFFFFFFFFFFFFFFFFFFFFFFFFFFFFFFFFFFFFFFFFFFF:FFFFFFFFFFFFFFFFFFFFFFFFFFFFFFFFFFFFFFFFFFFFFFFFFFFFFFF:F::FFFFFFFFFFFFFFFFFFFFFFFFFFFF:FFFFFFFFFFFFFFF,FFFFFFFFFFFFFFFFFFFFFFFFFFFFFFFFFFFFFFF::FF:F:::,FFFFFFFF::F
@A00881:241:HJW2NDRXX:1:2128:32163:20932 1:N:0:CGAGAGAA+GATTGGAG
ACTTGACCTACGGGGTGCACCAGTGGGGAATATTGGGCAATGGGCGAAAGCCTGACCCAGCAACGCCGCGTGAGGGAAGAAGGTTTTCGGATTGTAAACCTCTGTCCTAGGGGACGAAGGGAGTGACGGTACCCTAGGAGGAAGCCCCGGCTAACTACGTGCCAGCAGCCGCGGTAATACGTAGGGGGCGAGCGTTGTCCGGAATGACTGGGCGTAAAGGGCGTGTAGGCGGCTGAGTAAGTCTGGAGTG
+
::,FFFFF:FFFFFFFFFFFFFFFFFFFF:FF:F,FFFFF:FFFFFFFF:FFFFFFFFFFFFFFFFFFFF,,FFFFFFF:FFFFFF,FFFF,F:F,:FFFFFFF:FFFFFFFFFFFFFFF:FFF::FFFFFFFFFFFFF:FFFFFFFFFFFF:F:F:FF:FFFFFF:FFFFF::,,FFFFFF:FFF,FFFFF:F,FFF:FFF:,FFFF,F,FFFF:FFFFFF:F:FFFFFF:FFFF,FF:FFFF,,:,F:
@A00881:241:HJW2NDRXX:1:2128:28185:21026 1:N:0:CGAGAGAA+GATTGGAG
ACTTGACCTATGGGGCGCAGCAGTGGGGAATATTGGGCAATGGAGGCAACTCTGACCCAGCAACGCCGCGTGAGTGATGAAGGTCTTCGGATTGTAAAACTCTTTAAGTGGGGACGAAGAAAGTGACTGTACCCACAGAATAAGCTCCGGCTAACTACGTGCCAGCAGCCGCGGTAATACGTAGGGAGCAAGCGTTATCCGGAATGACTGGGCGTAAAGGGTGCGTAGGTGGCTTGGCAAGTTGGTAGCG
+
,:FFFFFFFFFFFFFFFFFFFFFFFFFFFFFFFFFFFFF:FFFFFFFFFFFFFFFFFFFFFF,FFFFFFFFFF:FFFFFFFFFFFFFFFFFFFFFFFFF:FFFFFFFFFFFFFFFF,FFFFFFFFFFFFFFFFFFFFFF:FFFFFFFFFFFFFFFFFF:FFFF:FFFFFF:FFFFF,FFFFF:FFFFFFFFFFFFF,FFFFF,:FF:FF:FFF,:FF,FFF,FFFF:FFF:FFFFFFFF,FFFFFFFFFF
@A00881:241:HJW2NDRXX:1:2128:31738:21605 1:N:0:CGAGAGAA+GATTGGAG
ACTTGACCTACGGGACGCACCAGTGAGGAATATTGGTCAATGGGCGGGAGCCTGAACCAGCCAAGTCGCGTGAGGGAAGACGGCCCTATGGGTTGTAAACCTCTTTTGCCGGGGAGCAAAGCGCCGCACGTGTGCGGTCTGGAGAGTACCCGGAGAAAAAGCATCGGCTAACTCCGTGCCAGCAGCCGCGGTAATACGGAGGATGCGAGCGTTATCCGGATTTATTGGGTTTAAAGGGTGCGTAGGCGGT
+
FFFFFFFFFFFFFFFFFFFFFFFFFFFFFFFFFFFFFFFFFFFFFFFFFFFFFFFFFFFFFFFFFFFFFFFFFFFFFFFFFFFFFFFFFFFFFFFFFFFFFFFFFFFFFFFFFFFFFFFFFFFFFFFFFFFFFFFFFFFFFFFFFFF:FFFFFFFFFFFFFFFFFFFFFFFFFFFFFFFFFFFFFFFFFFFFFFFFFFFFFFFFFFFFFFF:F::FFFFF:F,FFFFFFF:FFF:FFFFFFFFFFFFFFF
@A00881:241:HJW2NDRXX:1:2128:28339:21637 1:N:0:CGAGAGAA+GATTGGAG
ACTTGACCTACGGGGCGCAGCAGTGAGGAATATTGGTCAATGGGCGGAAGCCTGAACCAGCCAAGTCGCGTGAGGGAATAAGGCCCTACGGGTCGTAAACCTCTTTTGCCGGGGAGCAAGGGCGGGGACGTGTCCCGGCCCGGAGAGTACCCGGAGAAAAAGCATCGGCTAACTCCGTGCCAGCAGCCGCGGTAATACGGAGGATGCGAGCGTTATCCGGATGTATTGGGTTTAAAGGGTGCGTAGGCGG
+
FFFFFFFFFFFFFFFFFFFFFFFFFFFFFFFFFFFFFFFFFFFFFFFFFFFFFFFFFFFFFFFFFFFFFFFFFFFFFFFFFFFFFFFFFFFFFFFFFFFFFFFF:FFFFFFFFFFFFFFFFFFFFFFFFFFFFFFFFFFFFFFFFFFFFFFFFFFFFFFFFFFFFFFFFFFFFFFFF:FFFFFFFFFFFFFFFFFFFFF:FFF,FFFFFFFF,F:FFFFFF,,FFFFFFFFFFFFFFFFFFF:,FFFFFF
@A00881:241:HJW2NDRXX:1:2128:27335:22529 1:N:0:CGAGAGAA+GATTGGAG
ACTTGACCTATGGGGTGCAGCAGTGGGGGATATTGCACAATGGGGGAAACCCTGATGCAGCGACGCCGCGTGAGTGAAGAAGTATTTCGGTATGTAAAGCTCTATCAGCAGGGAAGAAAATGACGGTACCTGACTAAGAAGCCCCGGCTAACTACGTGCCAGCAGCCGCGGTAATACGTAGGGGGCAAGCGTTATCCGGATTTACTGGGTGTAAAGGGAGCGTAGACGGTGATGCAAGTCTGAAGTGAAA
+
FFFFFFFFFFFFFFFFFFFFFFFFFFFFFFFFFFFFFFFFFFFFFFFFFFFFFFFFFFFFFFFFFFFFFFFFFFFFFFFFFFFFFFFFFFFFFFFFFFFFFFFFFFFFFFFFFF:FFFFFFFFFFFFFFFFFFFFFFFFFFFFF:FFFFFFFFFFFFFFFFFFFFFFF:FFFFFFFFFFFFFFFFFFFFFF,FFFFFFFFFFFFFFFFFFFFFFF:FFFFFFFF:FFFFFFFFFFFFFF:FFFFFFFFFF
@A00881:241:HJW2NDRXX:1:2128:31810:22952 1:N:0:CGAGAGAA+GATTGGAG
ACTTGACCTACGGGGTGCAGCAGTCGGGAATATTGCGCAATGGAGGAAACTCTGACGCAGTGACGCCGCGTATAGGAAGAAGGTCTTCGGATTGTAAACTATTGTCGTTAGGGAAGAGAAAGGACAGTACCTAAGGAGGAAGCTCCGGCTAACTACGTGCCAGCAGCCGCGGTCATACGTAGGGAGCGAGCGTTATCCGGATTTATTGGGTGTAAAGGGTGCGTAGACGGGAAGTTAAGTTAGTTGTGAA
+
:FFFFFFFFFFFFFFFFFFFFFFFFFFFFFFFFFFFFFFFFFFFFFFFFFFFFFFFFFFFFF:FFFFFFFFFFFFFFFFFFFFFFFFFFFFFFFFFFFFFFFFFFFFFF,FFFFFFFFFF:FFFFFFFFFFFFFFFFFFFFFFFFFFFFFFFFF:FF:FFFFFFFFFFFFFFF,FFFFFFFFFFFFFFFFFFFF:FFFF,FF,FFF:FFFFFFFFFF:FFFFFFF:FFFFFFFFFFFFFFFFFFFFFFF:
@A00881:241:HJW2NDRXX:1:2128:29631:23093 1:N:0:CGAGAGAA+GATTGGAG
ACTTGACCTACGGGAGGCAGCAGTCGGGAATATTGCGCAATGGAGGAAACTCTGACGCAGTGACGCCGCGTGCAGGAAGAAGGTTTTCGGATTGTAAACTGCTTTAGACAGGGAAGAAAAAGGACAGTACCTGTAGAATAAGCCCCGGCTAACTACGTGCCAGCAGCCGCGGTAATACGTAGGGGGCAAGCGTTATCCGGATTTATTGGGTGTAAAGGGTGCGTAGACGGGAAGTCAAGTTGGTTGTGAA
+
F,FFFFFFFFFFFFFFFFFFFFFFFFFFFFF,FFFFFFFFFFFFFFFFFFFFFFFFFFFFFFFFFFFFFFFFFFFFFFFFFFFFFFFFFFFFFFFFFFFFFFFFFFFFFFFFFFFFFFFFFFFFFFF:FFFFFFFFFFFFFFFF:FFFFF:FFFFFFFFFFFFFFFFFFFFFF:FFFFF:FFF:FFFFFFFFFFFFFFFFFFFFFFFFFFFFFFFFFFFFFFFFFF,FFF:F:,FFFFFFFFFFFFF::F
@A00881:241:HJW2NDRXX:1:2128:8585:23625 1:N:0:CGAGAGAA+GATTGGAG
ACTTGACCTATGGGATGCAGCAGTGAGGAATATTGGTCAATGGACGGGAGTCTGAACCAGCCAAGTAGCGTGAAGGATGACTGCCCTATGGGTTGTAAACTTCTTTTATATGGGAATAAAGTGATCCACGTGTGGAATTTTGTATGTACCATATGAATAAGGATCGGCTAACTCCGTGCCAGCAGCCGCGGTAATACGGAGGATCCGAGCGTTATCCGGATTTATTGGGTTTAAAGGGAGCGTAGGTGGA
+
FFFFFFFFFFFFFFFFFFFFFFFFFFFFF:FFFFFFFFFFFFFFFFFFFFFFFFFFFFFFFFFFF:FFFFFFFFFFFFFFFFFFFFFFFFFFFFFFFFFFFFFFFFFFFFFFFFF,:FFFFFFFFFFFFFFFFFFFF:FFFFFFFFFFFFFFFFFFFFFFFFFF::FF:FFFFFFFFFFFFFFFF:FFFFFF:FFFFFFFFFFF:FFFFFFFFFFF:FFFFFFFFFF:FFFFFFFFF:FFFFFFFFFFFF
@A00881:241:HJW2NDRXX:1:2128:31891:23688 1:N:0:CGAGAGAA+GATTGGAG
ACTTGACCTATGGGATGCAGCAGTGAGGAATATTGGTCAATGGGCGGGAGCCTGAACCAGCCAAGCCGCGTGGAGGAAGAAGGTACAGAGTATCGTAAACTCCTTTTGTCAGGGGATAAAAGACGGGATGCGTCCCGTCCTGAAGGTACCTGAAGAAAAAGCATCGGCTAACTCCGTGCCAGCAGCCGCGGTAATACGGAGGATGCGAGCGTTATCCGGATTTATTGGGTTTAAAGGGTGCGTAGGCCGC
+
FFFFFFFFFFFFFFFFFFFFFFFFFFFFFFFFFFFFFFFFFFFFFFFFFFFFFFFFFFFFFFFFFFFFFFFFFFFFFFFFFFFFFFFFFFFFFFFFFFFFFFFFFFFFFFFFFFFFFFFFFFFFFFFFFFFFFFFFFFFFFFFFFFFFFFFFFFFFFFFFF:FFFFFFFF:FFFFFFFFFFFFFFFFFFFFFFF:FFF:FFFFFFFFFFFFFF,FFFFFFFFFFFFFF:FFFFF:FFFF:FFFFFFFFFF
@A00881:241:HJW2NDRXX:1:2128:32443:24361 1:N:0:CGAGAGAA+GATTGGAG
ACTTGACCTATGGGGCGCAGCAGTCGAGAATCATTCACAATGGGGGGAACCCTGATGGTGCGACGCCGCGTGGGGGAGGAAGGTCTTCGGATTGTAAACCCCTGTCATGCAGGAGCAAGGCGAGAGTTGATAGTACTGCAAGAGGAAGAGACGGCAAACTCTGTGCCAGCAGCCGCGGTACTACAGAGGTCTCAAGCGTTGTTCGGAATCACTGGGCGTAAAGGGTACGTAGGCGGCGGGGCAAGTTGCG
+
,FFFFFFFFF:FFFFFFFFFFFFFFFFFFFFFFFFFFFFF:FFFF:FFFFFFFFFFFFFFFFFFFFFFFFFF:FFF:FFFFFFFFFF:FFFFFFFFFFFFFFFFFFFFFFFFFFFFFFFFFFF,FFFFFF,FFF:FFFFFFF:FFFFFFFFFFFF:F:FFFFFFFFFFF:FFFFFFFFFF,:FFFFFFFF:FFFFFFFFFFF:FF:FFFFFFFFFFF:FFFFFFFF,FFFFFFF:FFFFFF:F:FFFF:F
@A00881:241:HJW2NDRXX:1:2128:26142:24596 1:N:0:CGAGAGAA+GATTGGAG
ACTTGACCTATGGGATGCAGCAGTGGGGAATATTGGGCAATGGAGGCAACTCTGACCCAGCAACGCCGCGTGAGTGATGAAGGTCTTCGGATTGTAAAACTCTTTAAGTGGGGACGAAGAAAGTGACTGTACCCACAGACTAAGCCTCGGCTAACTACGTGCCAGCAGCCGCGGTAATACGTAGGGGGCAAGCGTTATCCGGAATTACTGGGTGTAAAGGGAGCGTAGACGGCGAGGCACGTCTGAAGTG
+
::FFFFFFFFFFFFFFFFF:FFFFFFF:FFFF,FFFFFFFFFFFFFFFFFFFFFFFFFFFFFFFFFFFFFFFFFFFFFFFFFFFFFF,FFF:FFFFFFFF:FF:FFFFFFFFFFFF:FFF:FFFFFFFFFFFFFFF:FF,FFFFFFFFFFFFF:FFFFFFFFFFFFFFFF,FFF,FFFFFFFFFFFF:FFFFFF,FF::FFFFF:FF,FFFF,FF::FFFFFFFFFFF,FFF:::F,,,FFFF::F,FFF
@A00881:241:HJW2NDRXX:1:2128:21206:24752 1:N:0:CGAGAGAA+GATTGGAG
ACTTGACCTACGGGAGGCAGCAGTGGGGAATATTGGGCAATGGGCGCAAGCCTGACCCAGCAACGCCGCGTGAAGGAAGAAGGCTTTCGGGTTGTAAACTTCTTTTCTTGGGGACGAACGCAATGACGGTACCTGAGGAATAAGCCACGGCTAACTACGTGCCAGCAGCCGCGGTAATACGTAGGTGGCAAGCGTTATCCGGATTTATTGGGTGTAAAGGGCGTGTAGGCGGGATTGCACGTCAGATGTG
+
FFFFFFFFFFFFFFFFFFFFFFFFFFFFFFFFFFFFFFFFFFFFFFFFFFFFFFFFFFFFFFFFFFFFFFFFFFFFF:FFFFFFFFFFFFF:FFFFFFFFFFFFFFFFFFFFFFFFF,FFFF:FFFFFFFFFFFFFFFF,FFFFFFFFFFFF,FFF:FFFFFF:FFFFFFFFFFFF,FFFFFFFFFFFFFFFFFFFFFFFFFFFFFFFFFFF:FF:FFFFFFFF:F,FF:FFF:FFFFF,FFFFFFFFFF
@A00881:241:HJW2NDRXX:1:2128:21070:25426 1:N:0:CGAGAGAA+GATTGGAG
ACTTGACCTATGGGGCGCAGCAGTGGGGAATATTGGGCAATGGGCGAAAGCCTGACCCAGCGACGCCGCGTGAAGGAAGAAGGTCTTCGGATTGTAAACTTCTGTCAACAGGGACGAAGCATGACGGTACCTCCGGAGGAAGCCACGGCTAACTACGTGCCAGCAGCCGCGGTAATACGTAGGTGGCGAGCGTTGTCCGGACTTACTGGGTGTAAAGGGCGCGTAGACGGGCATGTAAGTCAGATGTGAA
+
FFFFFFFF,FFFFFFFFFFFFFFFFFFFFFFFFFFFFFFFFFFFFFFFFFFFFFFFFFFFFFFFFFFFFFFFFFFFF,FFFFFFFFFFFFFFFFFFFFFFFFFFFFFFFFFFF:F:F,FFFFFFFFFFFFFFFF,FFFFFFFFFFFFFFFFFFFFFFFFFFFFFFFFF:FFFF:F,FFF,FFFFFFFF,FFFFFFFFFFFF,FF:FFFFFFFFFFFFFFF:FFFFF:FFFFF:,::,,FFF,:F:FFFFF
@A00881:241:HJW2NDRXX:1:2128:13205:25676 1:N:0:CGAGAGAA+GATTGGAG
ACTTGATCTATGGGGCGCAGCAGTGGGGAATATTGGGCAATGGAGGCAACTCTGACCCAGCAACGCCGCGTGAGCGATGAAGGTCTTCGGATTGTAAAGCTCTTTAAGTGGGGACGAAGAAAGTGACTGTACCCACAGAATAAGCCTCGGCTAACTACGTGCCAGCAGCCGCGGTAATACGTAGGAGGCAAGCGTTATCCGGAATGACTGGGCGTAAAGGGTGCGTAGGTGGTTTGGTACGTTGGTAGCG
+
,:FFFFFFFF:FFFF::F:FFFFFFFFFF:FFF:FFF:FFFFFFFFFFFFFFFFFFFF:F,F:FFFFFFFFFF:FFF,FFFF:FFFFFFF,FF::,FFFFFFF:FFFF:F:FFFFFFFFFFF:::FFF:FFF,F:F:FFFFFFF:FFF:FFFFFFFFFFFF,FFFFFFFFFFFF:F:FFFFFFFF:FFFF:FFFFF,FF::FF,FFF:FFFF:FF,FF:FFFFF:FFFFFFFFF:FFFFFFFF:FF,:F:
@A00881:241:HJW2NDRXX:1:2128:30942:25833 1:N:0:CGAGAGAA+GATTGGAG
ACTTGACCTATGGGACGCAGCAGTGAGGAATATTGGTCAATGGGCGCTAGCCTGAACCAGCCAAGCCGCGTGAGGGATTAAGGCCCTATGGGTCGTAAACCTCTTTTGCCGGGGGATAAGAGGCGCCACGCGTGGCGCTGTGAAGGTACCCGGAGAAAAAGCATCGGCTAACTCCGTGCCAGCAGCCGCGGTAATACGGAGGATGCGAGCGTTATCCGGATTTATTGGGTTTAAAGGGTGCGTAGGCGGT
+
F:FFFF:FFFFFFFFFFFFFFFFFFFFFFF:FFFFFFFF,FFFFF:FFFF:FFFFFFFFFFFF::FFFFFFFFFFFFFFFFFFFFFFFFFFFFFFFFFFFFFFFFFFFFFFFFFFFFFF:,FFFFFFFF:FFFFFFF:FFFFFFFF:FFFFFFFFFF:FFFFFFFFFFFFFFFFF:FFFFFFFF:FFFFFFFFFFFF:FFF,,FFFFFFFFFF,F,:FF,F,FFFFFFFFFFFF,,FFF:FFF,FF:F:F
@A00881:241:HJW2NDRXX:1:2128:28953:25989 1:N:0:CGAGAGAA+GATTGGAG
ACTTGACCTATGGGATGCAGCAGTGGGGAATATTGGTCAATGGGGGGAACCCTGAACCAGCAACGCCGCGTGAAGGAAGAAGGCTTTCGGGTTGTAAACTTCTTTTACCGGGGACGATAGTGACGGTACCTGGTGAATAAGCTCCGGCTAACTACGTGCCAGCAGCCGCGGTAATACGTAGGGAGCGAGCGTTATCCGGATTTACTGGGTGTAAAGGGCGCGTAGGCGGGCCGACAAGTCAGATGTGAAA
+
F:FFFFFFFF::FFFFFFFFFFFFFFFFFFFFFFFFFFFFFFFFFFFFFFFF,F:FFFFFFFFFFFF::FFF:FFFFFFFFFF:FFFFFFFFFFFFFFFFFFFFFFF:FFF:F:F:FFFFFFFFFFF:FFFFFFFF:FFFFFFFFFFFFFFFFFFFFFFFFFFFFFFFFFFFF,:FFFFFFFFFFFFFFFFFFFFFFF,FFFFFFFFFFFFFFFFFFFFFFFFFFFFFFFF:FFFFFF:FFF,FFF,:FF
@A00881:241:HJW2NDRXX:1:2128:26060:26396 1:N:0:CGAGAGAA+GATTGGAG
ACTTGACCTACGGGATGCAGCAGTGGGGAATATTGGGCAATGGAGGCAACTCTGACCCAGCAACGCCGCGTGAATGATGAAGGTCTTCGGATTGTAAAGTTCTTTTCTGGGGGACGAAGAAAGTGACGGTACCTCAGGAATAAGCCTCGGCTAACTACGTGCCAGCAGCCGCGGTAATACGTAGGAGGCAAGCGTTATCCGGAATGACTGGGCGTAAAGGGTGCGTAGGTGGTTTGGCAAGTTAGTAGCG
+
FFFFFFFFFFFFFFFFFFFFFFFFFFFFF,FFFFFFFFF:FFFFFFFFFFFFFFFFFFFFFFFFFFFFFFFFFFFFFFFFFFFFFFFFFFFFFFF,FFFFFFFFFFFFFFFFFFFFFFFF:FFFFFFFFFFFFFFFFFFFFFFF:FFFFFFFFF:FFFFFFFFFF:FFFFFFFFFF,FFFF:FFFFFFFF:FFFFFFFF:FF,:FFF:FFFFFFFFFFFFFFFFFF,FFFFFFFFFFFF,FF:,FFFFFF
@A00881:241:HJW2NDRXX:1:2128:8594:26804 1:N:0:CGAGAGAA+GATTGGAG
ACTTGACCTACGGGGGGCAGCAGTGGGGGATATTGCGCAATGGGGGGAACCCTGACGCAGCAACGCCGCGTGAAGGAAGAAGGTCTTCGGATTGTAAACTTCTTTTATTAAGGACGAAGAGATGACGGTACTTAATGAATAAGCTCCGGCTAACTACGTGCCAGCAGCCGCGGTAATACGTAGGGAGCAAGCGTTGTCCGGATTTACTGGGTGTCAAGGGTGCGTAGGCGGCAGAGCAAGTCAGATGTGA
+
:F,FFFFFFF:FFFFFFFFFFFFFFFFFFFF:FFFFFF:FFFF:FFFFFFFFFFFFFFFFFF,FFFFFFFFFFFFFFFFFFFF:F:FFFFF:FFFFF:FFFFFFFFFFFFFFFFFFFF:FFFFFFFFFFF,F,:FFFFF:FFFFFF:FFFFFFFFFFFFF,FFF:FFFFFFFF,F:FFFF:F:FFFFF,F:FF,FFFFFF,FF:FFFFFFFFFFFFFF:FFFF:,,,FFFFFFF:FFF,F:FFFF,FFFF
@A00881:241:HJW2NDRXX:1:2128:29984:27023 1:N:0:CGAGAGAA+GATTGGAG
ACTTGACCTATGGGGTGCAGCAGTGGGGGATATTGGACAATGGGGGGAACCCTGATCCAGCGACGCCGCGTGAGTGAAGAAGGATTTCGGTATGTAAAGCTCTATCAGCAGGGAAGAAGAAAGTGACGGTACCTGAGTAAGAAGCCCCGGCTAACTACGTGCCAGCAGCCGCGGTAATACGTAGGGGGCAAGCGTTATCCGGATTTACTGGGTGTAAAGGGAGCGTAGACGGATAGGCAAGTCTGAAGTG
+
FFFFFFFFFFFFFFFFFFFFFF:FFF:FFFFFFFFFFFF:FFFFFFFFFFFFFFFFFFF:FFFFFFFFFFFFFFFFFFFFFF,FFFFFFFFFFFFF:FFFFFFFFFFFFFFFFFFF:,FF:FFFFFFFFFFFFFFFFFF:FFFF:FFFFFFFFFFFFFFFFF::FFFFFF:FFFFF::FFFFFFFFFFFFFFFFFFFFFFFFFFFFFFF:FFFFFFF:F::F:FF:FFFF:F:F:,FFFF:F:::FFFF:
@A00881:241:HJW2NDRXX:1:2128:30138:27038 1:N:0:CGAGAGAA+GATTGGAG
ACTTGACCTATGGGGTGCAGCAGTGGGGGATATTGGACAATGGGGGGAACCCTGATCCAGCGACGCCGCGTGAGTGAAGAAGTATTTCGGTATGTAAAGCTCTATCAGCAGGGAAGAAGAAAGTGACGGTACCTGAGTAAGAAGCCCCGGCTAACTACGTGCCAGCAGCCGCGGTAATACGTAGGGGGCAAGCGTTATCCGGATTTACTGGGTGTAAAGGGAGCGTAGACGGATAGGCACGTCTGAAGTG
+
,FFFF,FFFFFFFF,FFFFFFFFFFFFFFFFF,FFFFF,FFFFFFFFF:FFFFFF:FFFFF:FFFFFFFFFFFFFFFFFFFFFFFFFFFFFFFFFFFFFFFFFFFFFFFFFFFFFFFFFFF,FFFFFFFFFFFFFFF,FFFF:FFFF:FFFFF:FF:FFFFFF:F:FFF:FFFFFF:F:FF,F:F:F:FF,FFF:FFFFFF:FFFF:FFFFFF:F:FFFFFFFF:FFFFFFF:FFFFFF,FFF::::FF:
@A00881:241:HJW2NDRXX:1:2128:32479:27085 1:N:0:CGAGAGAA+GATTGGAG
ACTTGACCTATGGGATGCAGCAGTCGGGAATATTGCGCAATGGAGGAAACTCTGACGCAGTGACGCCGCGTGCAGGAAGAAGGTCTTCGGATTGTAAACTGATTTAGAGAGGGAAGAAAAAGGACAGTACCTCTAGAATAAGCTCCGGCTAACTATGTGCCAGCAGCCGCGGTAATACATAGGGAGCAAGCGTTATCCGGATTTATTGGGTGTAAAGGGTGCGTAGACGGAAGAACAAGTTAGTTGTGAA
+
F:FFFFFFFFFFFFFFFFFFFFFFFFFFF:F,FFFFFF:FFFFFFFFFFFFFFFFF:FFFFFFFFFFFFFFFFFFFFFFFFFFFFFFFFFFFFFFFFF:FFFF:FFFFFFF:FFFFFFFF,FFFFFFFFF:FFFFFFFFFFFFFFFFFFFFFFF:FFF:FFFFFFFFFF:FFFFFF:FF:FFF:FFFFFFFFFFFFFFF:FFFFFFFFFFFFFFF:FF,FFFF:F,:FFFFFF,:FF:FF:F,FF,FFFF
@A00881:241:HJW2NDRXX:1:2128:16306:27320 1:N:0:CGAGAGAA+GATTGGAG
ACTTGACCTACGGGGCGCAGCAGTGGGGAATCTTCCGCAATGGGCGAAAGCCTGACGGAGCGATGCCGCGTGGGTGAAGAAGGGATTCGTCCCGTAAAGCCCTGTTGCCCGCAACGAAGAGCGCATCGAGGAAAGAGCGATGCGAGTGACGGTAGCGAGCGAGGAAGCCCCGGCTAACTACGTGCCAGCAGCCGCGGTAATACGTAGGTGGCGAGCGTTGTCCGGAATCATTGGGCGTAAAGCGCATGTA
+
:FFFFFFFFFFFFFFFFF:FFFFFFFFFFFFFFFFFFFFFFFFFFFFFFFFFFFFFFFFFFFFFFFFFFFF:FFFFFFFFFFFFFFFFFFFFFFFFFFF:F:FFFFFFFFFFF:FFFFFFFFFFFFFFFFFFFFFFFFFFFFFFFFFFFFFFFFFFFFFFFFFFFFFF:,FFFFFFFFFFFFFFFFFFFFFFFFFFFFF::FFF:FFFF:FFF:FFFFFFFFFFFFFFFFFF:FFFFFFFFF:F:F:F,F
@A00881:241:HJW2NDRXX:1:2128:7672:27336 1:N:0:CGAGAGAA+GATTGGAG
ACTTGACCTATGGGATGCAGCAGTGGGGGATATTGCACAATGGGGGGAACCCTGATGCAGCGACGCCGCGTGAGTGAAGAAGTATTTCGGTATGTAAAGCTCTATCAGCAGGGAAGAGGACGACGGTACCTGAATAAGAAGCCCCGGCTAACTACGTGCCAGCAGCCGCGGTAATACGTAGGGGGCAAGCGTTATCCGGATTTACTGGGTGTAAAGGGAGCGTAGACGGCGAGACAAGTCTGAAGTGAAA
+
FFFFFFFFFFFFFFFFFFFFFFFFFFFFFFFFFFFFFFFFFFFFFFFF:FFFFF:FFFFFFFFFFFFFFFFFFFFFFFFFFFFFFFFFFFFFFFFFFFFFFFFFFFFFFFFFFFFFFFFFFFFFFFF:FFFFFFFFFFFFFFFFFFFFFFFFFFFFFFFFFFF:FFFFFFFFFFFFFFF:FFFFFFF:FFF:FFFFFFFFFFFFFFFFFFFFF:FFFFFFFFFFFFFFF:FFFFF::FFFFFF:FFFFFF
@A00881:241:HJW2NDRXX:1:2128:19777:27571 1:N:0:CGAGAGAA+GATTGGAG
ACTTGACCTACGGGGCGCAGCAGTGGGGAATATTGGGCAATGGGCGAAAGCCTGACCCAGCAACGCCGCGTGAAGGAAGAAGGTCTTCGGATTGTAAACTTCTTTTATGAGGGACGAAGGACGTGACGGTACCTCATGAATAAGCCACGGCTAACTACGTGCCAGCAGCCGCGGTAATACGTAGGTGGCGAGCGTGATCCGGATTTACTGGGTGTAAAGGGCGCGTAGGCGGGCGTGCAAGTCAGATGTG
+
FFFFFFFFFFFFFFFFFFFFFFFFFFFFFFFFFFFFFFFFFFFFFFFFFFFFFFFFFFFFFFFFFFFFFFFFFFFFF:FFFFFFFFFFFFF:FFFFFFFFFFFFFFFFFFFFFFFFF:FFF:FFFFFFFFFFFFFFFFF:FFFFFFFFFFFFFFFF:FFFFFF:FFFFFFFFFFFF:F:FFFFFFFFFFFFFFFF,FFFFFFFFFF,FFFFFFFFFF:FF,FFFFFFFFFFFFFF:FFF,FFFF:FFFFF
@A00881:241:HJW2NDRXX:1:2128:23493:27712 1:N:0:CGAGAGAA+GATTGGAG
ACTTGACCTATGGGGTGCAGCAGTAGGGAATATTGCACAATGGGGGGAACCCTGATGCAGCGACGCCGCGTGAAGGAAGAAGTATCTCGGTATGTAAACTTCTATCAGCAGGGAAGAAAATGACGGTACCTGACTAAGAAGCCCCGGCTAACTACGTGCCAGCAGCCGCGGTCATACGTAGGGGGCAAGCGTTATCCGGATTTACTGGGTGTAAAGGGAGCGTAGACGGAAGAGCACGTCTGATGTGAAA
+
FFFF:F:FFFFFFFFFFFFFFFFFFFFFFFFF,FFFFFFF:F:FFFFF:FFF,:FFFFFFFFFFFFFFFF:FFFFFFFFFFF:FFFFFFFFFFFFF,FFFFFFFFFFFFFFFFF:FFF:F:FF:F:FFFFFFFF:FFFFF:FFFFFF:FFFFFFFFFFFFFFFFFFF:F:F,,FFFFF:FFFFFFF,F:F:FF:FFFFFFFFFF:FFFF:FF,FFFFF::FF:FFFFFFFFFFFFF,F,FFFFF:FFF:F
@A00881:241:HJW2NDRXX:1:2128:31711:28980 1:N:0:CGAGAGAA+GATTGGAG
ACTTGACCTACGGGATGCAGCAGTGGGGAATATTGGGCAATGGGCGCAAGCCTGACCCAGCAACGCCGCGTGAAGGAAGAAGGCTTTCGGGTTGTAAACTTCTTTTATGAGGGACGAAGGACGTGACGGTACCTCATGAATAAGCCACGGCTAACTACGTGCCAGCAGCCGCGGTAATACGTAGGGGGCAAGCGTTATCCGGAATTACTGGGTGTAAAGGGAGCGTAGACGGCGAGGCAAGTCTGAAGTG
+
F,FFFFFFFFFFFF:FFFFFFFFFFFFFFFFFFFFFFFFFFFFFFFFFFFFFFFFFFFFFFFFFFFFFF:FFFFFFFFFFFFFFFFFFFFFFFFFFFFFFFFFFFFFFFFFFFFFFFFFF:FFFFFFFFFFFFFFFFFFFFFFFFFFFFFFF:FFFFFFF,FFFFFFFFFFFFFFFFFFFFFFFFFFFFFFFFFFFFFFFF:F,FF:,F:FFFFFFF:FFFFFFFFFFFF:FFFFFFF,:FF:F,,:F,F
@A00881:241:HJW2NDRXX:1:2128:19497:29559 1:N:0:CGAGAGAA+GATTGGAG
ACTTGACCTACGGGGGGCACCAGTGGGGAATATTGGGCAATGGACGCAAGTCTGACCCAGCAACGCCGCGTGAAGGAAGAAGGCTTTCGGGTTGTAAACTTCTTTTAAGGGGGAAGAGCAGAAGACGGTACCCCTTGAATAAGCCACGGCTAACTACGTGCCAGCAGCCGCGGTAATACGTAGGTGGCAAGCGTTATCCGGATTTACTGGGTGTAAAGGGCGCGTAGGCGGGCGTGCAAGTCAGATGTGA
+
FFFFFFFFFFFFFFFFFFFFFFFFFFFFFFFFFFFFFFFFFFFFFFF,FFFFFFFFFFFFFFFFFFFFFFFFFFFFFFFFFFFFFFFFFFFFFFFFFFFFFFFFFF:FFFFFFFFFFFFFFFFFFFFFFFFFFFF:FFFFFFFFFFFFFFFFFFF,FFFFFFFFFFFFFFFFFF,FFFFF,FFFFFFFFFFF:FF:FFFFFFFFFFFFFFFFFFFFFFFFFFFFFFFFFFFFFFFFFF:FFFFFFFFFFF
@A00881:241:HJW2NDRXX:1:2128:12572:29622 1:N:0:CGAGAGAA+GATTGGAG
ACTTGACCTACGGGACGCAGCAGTGGGGAATATTGGGCAATGGGCGCAAGCCTGACCCAGCAACGCCGCGTGAAGGAAGAAGGCTTTCGGGTTGTAAACTTCTTTTATGAGGGACGAAGGAAGTGACGGTACCTCATGAATAAGCCACGGCTAACTACGTGCCAGCAGCCGCGGTAATACGTAGGTGGCGAGCGTTGTCCGGATTTACTGGGTGTAAAGGGCGCGTAGGCGGATAGGCAAGTCAGATGTG
+
FFFFFFFFFFFFFFFFFFFFFFFFFFFFFFFFFFFFFFFFFFFFFFFFFFFFFFFFFFFFFFFFFFFFFFFFFFFFFFFFFFFFFFFFFFFFFFFFFFFFFFFFFFFFFFFFFFFFF,FFFFFFFFFFFFFFFFFFFFFFFFFFFFFFFFFFFFFFFFFFFFF,FFFFFFFFFFFF:FFFFFFFFFFFFFFFFFFFFFFFFFFFFFFFFFFFFFFFFFFFFFFFFF:FFFFFFFFFFFFFFFFFFF::FF
@A00881:241:HJW2NDRXX:1:2128:27290:30217 1:N:0:CGAGAGAA+GATTGGAG
ACTTGACCTACGGGATGCAGCAGTGAGGAATATTGGTCAATGGGCGGGAGCCTGAACCAGCCAAGCCGCGTGAGGGAGGAAGGCCCTACGGGTCGTAAACCTCTTTTGTCAGGGAACAAAAGCAGTCACGAGTGACTGTCCGAGTGTACCTGAAGAAAAAGCATCGGCTCACTCCGTGCCAGCAGCCGCGGTAATACGGAGGATGCGAGCGTTATCCGGATTTATTGGGTTTAAAGGGTGCGTAGGCGGC
+
FFFFFFFFFFFFFFFFFFF:FFFFFFFFFFFFFFFFFFFFFFFFFFFFFFFFFF:FFFFFFFFFFFFFFF:FFFFFFFFFFFFFFFFFFFFFFFFFFFFFFFFFFFFFFF,FFFF:FFFFFFFFFFFFFFFFFFFFFFFF::FFFFFFFFFFFFFFFFFFFFFFFFFFF,:FFFF:::FFFFFFFFFFFFFFFFF,,FFFFFFFFFF:F:FF:FFFFFF:F:F,FF:FFFFFFFFF:FFFF:FFFFFFFF
@A00881:241:HJW2NDRXX:1:2128:27326:30279 1:N:0:CGAGAGAA+GATTGGAG
ACTTGACCTACGGGAGGCAGCAGTGAGGAATATTGGTCAATGGACGAGAGTCTGAACCAGCCAAGTAGCGTGAAGGATGACTGCCCTATGGGTTGTAAACTGCTTTTGTACGGGAGCAATAATTTCTACGGGATAGGGAGATGAGAGTACCGTACGAATCAGCATCGGCTAACTCCGTGCCAGCAGCCGCGGTCATACGGAGGATGCGAGCGTTCTCCGGATTTATTGGGTTTAAAGGGTGCGAAGGCTT
+
FFFFFFFFFFFFFFFFFFFFFFFFFFFF:FFFFFFFFFFFFFFFFFFFFFFFF:FFFFFFFFF,FFFFFFFFFFFFFFFFFFFFFFF:FFFFFFFFFFFFFFFFFFFFFFFFFFFFFFFFFFFFFFFFFFFFFFFFFFFFFFFF::FFFFFFFFF:FFFFFFFFFFFFFF:FFFFFFFFFFFFFFFFFFFFFF,FF,FFFFFFF:FFFFFFFFFFFFFFFFFFFFF,FF:FF:FFFFFFFFFF,FFFFF,
@A00881:241:HJW2NDRXX:1:2128:15899:30906 1:N:0:CGAGAGAA+GATTGGAG
ACTTGACCTACGGGGGGCAGCAGTGGGGAATATTGCGCAATGGAGGCAACTCTGACGCAGCAATGCCGCGTGAGTGAAGAAGGGATTCGTTCGGTAAAGCTCTGTTATCGGGGACGCGGACGACGGTACCCGATGAGCACGCCCCAGCCAACTACGTGCCAGCAGCTGCGGTAATACGTAGGGGGCGAGCGTTATCCGGAGTGATTGGGCGTCATGGGCACGCAGGCGGCTGTTTAGGTGTGATGTGACA
+
FFFFFFFFFFFFFFFFFF:FF:F:FFFFF,FF,FFFFF,FFFFFF:FF:FFF,FFFFFFFFFFFFFFFFF,:FFFFFFFFFFFFFFFFFFFF,F:FFFFF:FFFFFFFFFFF:F:F,FFF:FFFF:FFFF:FFFFF:F,,FFFFFF:FFFFFFFFFFFFFFFFF::FFF::F:F:F:FFFFF:FFF:F:FF:F,FFF:F:,F,FFF:FFFF::F,FFFFFFF:F:FFFFFFFFF,F:FFFF:FF:F::,F
@A00881:241:HJW2NDRXX:1:2128:27841:30953 1:N:0:CGAGAGAA+GATTGGAG
ACTTGACCTACGGGGACGCACCAGTGGGGAATATTGCACAATGGGGGGAACCCTGATGCAGCAACGCCGCGTGAAGGAAGAAGTATTTCGGTATGTAAACTTCTATCAGCAGGGAAGAAAGAAATGACGGTACCTGAGTAAGAAGAACCGGCTAAATACGTGCCAGCAGCCGCGGTAATACGTATGGTTCAAGCGTTATCCGGATTTACTGGGTGTAAAGGGTGAGTAGGCGGTTATATAAGTCAGATGT
+
FFFFFFFFFFFFFFFFFFFFFFFFFFFFFFFFFFFFFFFFFFFFFFFFF:FFFFFFFFFFFFFFFFFFFFFFFFFFFFFFFFFFFFFFFFFFFFFFFFFFFFFFFFFFFFFFFFF,FFFFFFFFFFFFFFFFFFFFF:FFFFFFF:FFFFFFFFFFFFFFFFF:FFFFF:FFFFFF,FFFFFFFFF,FFFFFFFFFFFFFFFFFFFFF,FFFFF:FFFFFFFF:F:FFFFFF:FFFFFFFF:FFFF:,FF
@A00881:241:HJW2NDRXX:1:2128:23493:31344 1:N:0:CGAGAGAA+GATTGGAG
ACTTGACCTATGGGGGGCACCAGTCGAGAATCATTCACAATGGGGGGAACCCTGATGGTGCGACGCCGCGTGGGGGAGGAAGGTCTTCGGATTGTAAACCCCTGTCATGCAGGAGCAAGGCTGAGAAGTTGATAGTACTGCAAGAGGAAGAGACGGCAAACTCTGTGCCAGCAGCCGCGGTAATACAGAGGTCTCAAGCGTTGTTCGGAATCACTGGGCGTAAAGGGTACGTAGGCGGCGGGGCAAGTTG
+
FFFFFFFFFFFFFFFFFFFFFFFFFFFFF:FFFFFFFFFFFFFFFFFFFFFFFFFFFFFFFFFFFFFFFFFFFFFFFFFFFFFFFFFFFFFFFFFFFFFFFFFFFFFFFFFFFFFFFFFFFFFFFFFFFFFF:::F:FFFFFFFFFFFFFFFFFFFFFFFFFFFFFFFFFFFFFFFFFFFFFFF:FFFFFFFFFFFFFFFFFFFFFFFFFFFFFFFFFFFFFFFFFFF,FFFFFFFFFFFFFFFF:FFFF
@A00881:241:HJW2NDRXX:1:2128:27597:31563 1:N:0:CGAGAGAA+GATTGGAG
ACTTGACCTACGGGGACGCACCAGTGGGGAATATTGCACAATGGGGGGAACCCTGATGCAGCAACGCCGCGTGAAGGAAGAAGTATTTCGGTATGTAAACTTCTATCAGCAGGGAAGAAAGAAATGACGGTACCTGAGTAAGAAGAACCGGCTAAATACGTGCCAGCAGCCGCGGTAATACGTATGGTTCAAGCGTTATCCGGATTTACTGGGTGTAAAGGGTGAGTAGGCGGTTATATAAGTCAGATGT
+
FFFFFFFFFFFFFFFFFFFFFFFFFFFFFF,FFFFFFFFFFFFFFFFFF,FFFFFFFF:FFFF:FFFFFF:FFFFFFFFFFFFFFFFFFFFFFFFFFFFFFFFFFFFFFFFFFFF:FFF:FFFFFFFFFFFF,FFFFFF:FF:::FFFFFFF:FFFFFFFFFFFFFFF::FFFF:F:::FFFFF:FFFFFFFFFF:F,:FFFFFFFFF,FFFFFFF:,F,FF:FFFFFF:,FF:F,FFFFFFFFFFF,FF
@A00881:241:HJW2NDRXX:1:2128:30535:32205 1:N:0:CGAGAGAA+GATTGGAG
ACTTGACCTACGGGGTGCAGCAGTGGGGAATATTGCACAATGGGGGGAACCCTGATGCAGCGACGCCGCGTGAAGGAAGAAGTATTTCGGTATGTAAACTTCTATCAGCAGGGAAGAAGAAAGACGGTACCTGACTAAGAAGCTCCGGCTAAATACGTGCCAGCAGCCGCGGTAATACGTATGGAGCAAGCGTTATCCGGATTTACTGGGTGTAAAGGGAGCGCAGGCGGCAGGGCAAGTCTGATGTGAA
+
:FFFFFFFFFFFF:FFFFFFFFFFFFFFFFFFFFFFFFFFFFFFFFFFFFFFFFFFFFFF:FFFFFFFFFFFFFFFFFFFFFFFFFFFFF:FFFFFFFF:FFF:FFFFFFFFFFFFF:FFF,FFFFFFFFFFF,::FFFFFFFF:FFFFFFF:FFFF:FFFFFFFFF:FFFFFFFFFFFF:FFFFFFF,FFF::FFFFFFFFF:FF:FFFFF:F:F:FFFFFFFFFFFF:FFFFFFF,FF:FFFFFFF:F
@A00881:241:HJW2NDRXX:1:2128:29613:32236 1:N:0:CGAGAGAA+GATTGGAG
ACTTGACCTATGGGACGCAGCAGTGAGGAATATTGGACAATGGCCGGAAGGCTGATCCAGCCATGCCGCGTGAGGGAATGTGGTCCTATGGATTGTAAACCTCTTTTCACGCAGGGCAATAAGGTCCACGAGGTGGACCGACGAGAGTATGCGTGGAATAAGCATCGGCTAACTCCGTGCCAGCAGCCGCGGTAATACGGAGGATGCGAGCGTTGTCCGGAGTTATTGGGTTTAAAGGGTGCGTAGGCGG
+
:F:FFFF::FFF:FFFFFFFFFFFFFFFF,FFFFFF:F::FFFFFFFFFFFFFFFFF:FFFFFFFFFFFFFFFFFF,:F::FFFFFF:FFFF,FFFFFFFFFFFFFFFFF:FFFF:F:,FFF:F::FFFFF:FFFFFFFFFFFFFFFFF,FFFFFFF,FFFFF,FFFFFFFFFFF:FF,FFF,FFFFF:F:FF,FFFFF:FF,FFFF:FFFF:,FFF,FFF:FF,:FFFF:FFF,FFF:FF:F:,FFFFF
@A00881:241:HJW2NDRXX:1:2128:18313:32268 1:N:0:CGAGAGAA+GATTGGAG
ACTTGACCTATGGGATGCAGCAGTGAGGAATATTGGTCAATGGGCGCGAGCCTGAACCAGCCAAGTCGCGTGAGGGAGGACGGCCCTACGGGTTGTAAACCTCTTTTGCCGGGGAGCAACGGGCGTCACGTGTGGCGCCACTGAGAGTACCCGGAGAAAAAGCATCGGCTAACTCCGTGCCAGCAGCCGCGGTAATACGGAGGATGCGAGCGTTCTCCGGATTTATTGGGTTTAAAGGGTGCGTAGGCGG
+
FFFFFFFFFFFFFF,FFFFFFFFFFFFF:FFFFFFFFFFFFFFFFFFFFFFFFFFFFFFFFFFFFFFFFFFFFFFFFFFFFFFFFFFFFFFFFFFF:FFFFFFFFFFFFFFFFFFFFF:FFFFFFFFFFFFFFFFFFFFFFFFFFFFFFFFFFFFFFFFFFFFFFFFFFFFFFFFFFFFFFFFFFFFFFFFFF:FF,FFFFFFFFFFFFFFFFF,FFFFFFF,F::,FFFFF:FFFFFFFFFFF,FFFFF
@A00881:241:HJW2NDRXX:1:2128:28248:32597 1:N:0:CGAGAGAA+GATTGGAG
ACTTGACCTATGGGAGGCAGCAGTGGGGAATATTGGGCAATGGGCGAAAGCCTGACCCAGCAACGCCGCGTGAGGGAAGAAGGGTTTCGGCTCGTAAACCTCTGTCCTAAGGGACGAAGTTTTGACGGTACCTTAGGAGGAAGCCCCGGCTAACTACGTGCCAGCAGCCGCGGTAATACGTAGGGGGCGAGCGTTGTCCGGAATGATTGGGCGTAAAGGGCGCGTAGGCGGCCTGGTAAGTCAGGGGTGA
+
,:FFFFFFFFFFFFFFFFFFFFFFFFFFFFFFFFFFFF:FFFFFFFFFFFFFFFFFFFFFFFFFFFFFFF,FFFFFFFF:FFFFFFFFFFFFFFFF::F::FF:FF,FFFFFFFFFFFFF,FFFFFFFFFF,:F:FFFFFFFF:FFFFFFF:FFFFFFFFFFFFF:FFFFFF,F,F::FFFFFFFFFF:,,FF:F:FFFFFF,FFFFFFFFF,:FFFFFFFFF::FF:FFFF,::,,:,FFFF:FFF::,
@A00881:241:HJW2NDRXX:1:2128:32226:32597 1:N:0:CGAGAGAA+GATTGGAG
ACTTGACCTATGGGATGCAGCAGTGGGGGATATTGCACAATGGGGGGAACCCTGATGCAGCGACGCCGCGTGAGGGAAGAAGGTTTTCGGATTGTAAACCTCTGTCCTCAGGGACGATGATGACGGTACCTGAGGAGGAAGCCACGGCTAACTACGTGCCAGCAGCCGCGGTCATACGTAGGTGGCAAGCGTTGTCCGGAATTACTGGGTGTAAAGGGCGCGTAGGCGGGCTGTCAAGTCAGATGTGAAA
+
FFFFFFFFFFFFF:FFFFFFFFF:FFFFFFFFFFFF:,FFFFFFFFFFFFFFFFFFFFFFF:FFFFFFFFFFFFFFFFFFFFFFFFFFFF:FFFFFFFFFFFFFFFFFF::FFFFFFFFFFFFFFFFFFFFFFFFFFFFFFFFFFFFFFFFFFFFFFFFF:FF,FFFFFFFF,FFFFFFFFFFFFFFFFF,FFFF:,FFFFFFFFFFF,:FFF:F,F,FFFFFFFF:F:FFFFFFF,FF,F,:F:FFFFF
@A00881:241:HJW2NDRXX:1:2128:10339:32831 1:N:0:CGAGAGAA+GATTGGAG
ACTTGACCTACGGGAGGCAGCAGTGAGGAATATTGGTCAATGGACGCAAGTCTGAACCAGCCATGCCGCGTGCAGGAAGACGGCTCTATGAGTTGTAAACTGCTTTTGTACGAGGGTAAACGCAGGTCCGCGTACCTGTTTGAAAGTATCGTACGAATAAGGATCGGCTAACTCCGTGCCAGCAGCCGCGGTAATACGGAGGATTCAAGCGTTATCCGGATTTATTGGGTTTAAAGGGTGCGTAGGCCGC
+
:::FFFFFFFFFFF:FFF,FFFFFFFF:F:FFFF:FFFFFFFFFF:FFFFFFFFFFFFF::FFF:FFF:F:FFFFFF::FFFFFFFFFFFFFFF:FF,FFFFFFFFFFFFFFFFFFFFF:FFF,F,F,FFFFF:FFFFFFFFFFFFF,FFFFFFFF:FFF,FFFFFFFF:FFFFFFFFFFFFFFFFFFFF::FFFFFFFFFFFFFFF::FF:F:FFFF,,,,F,F:FF:FFF,FF:FFFF:,,FFFFF::
@A00881:241:HJW2NDRXX:1:2128:15501:32847 1:N:0:CGAGAGAA+GATTGGAG
ACTTGACCTATGGGGGGCAGCAGTGGGGAATATTGGGCAATGGGCGCAAGCCTGACCCAGCAACGCCGCGTGAATGATGAAGGTCTTCGGATTGTAAAGTTCTGTGATGGGGGACGAAGAAAGTGACGGTCCCCCAATAGCAAGCCTCGGCTAACTACGTGCCAGCAGCCGCGGTAATACGTAGGGAGCGAGCGTTGTCCGGAATTACTGGGTGTCAAGGGAGCGTCGGCGGGCACGGAAGTCAGACGTG
+
FFFFFF,F,FFFFFFFFF,FFFFFFFFF::FFFFFFFF,F:FFFFFFF,:FF:FFFFFFFFFFFFFFFFFFFFFFFFFFFFFF:F:FFFF:,FF,F::FFFF,FFFFFFFFF:FFFFFFFFF:FFFFFFF,F:FFFFFFFFFFFF:FFFFFF,F:F:F:F:F::FFF:FFFFFF,F:FFFF:FF:FFFF:FFFF::FF::FFF,:FFF,FF::FF,,F:F:F:F:F,FFFFFFFFFF:F:F:::FF:FF:
@A00881:241:HJW2NDRXX:1:2128:24460:32925 1:N:0:CGAGAGAA+GATTGGAG
ACTTGACCTCTGGGATGCAGCAGTTAGGAATATTGGGCAATGGAGGCAACTCTGACCCAGCAACGCCGCGTGAAGGATGAAGGTCCTCGGATTGTAAACTTCTGTATTAGAGGAAGAAGATAGTGACGGTACTCTAATAGAAAGCTTCGGCAAACTACGTGCCAGCAGCCGCGGTAATACGTAGGTGGCGAGCGTTGTCCGGATTTACTGGGTGTAAAGGGCGCGTAGGCGGGTAGGCAAGTCAGATGTG
+
FFFFFFFFF,FFF:FFFFFFFFFF:FFFFFFFF:FFFFF:FFFFFFFFFFFFFFFFFFFFF:FFFFFFFFFFFFFFFFFFFFFFFFFFFFFFFFFFFFFFFFFFFFFFFFFFFFFFFFFFFFFFFFFFFFFFFFFFFFFFFFFFFFFFFFFF:FFFFFFF,FFFFFFFFFFFFFFF,FFFFFFFFFFFFFFFFFFFFFFFFFFFFFFFFFFFFFFFFFFFFFFFFFFFFFFFFF,FFFFFFFFFFFFFFF
@A00881:241:HJW2NDRXX:1:2128:5828:33066 1:N:0:CGAGAGAA+GATTGGAG
ACTTGACCTATGGGGGGCAGCAGTGGGGAATATTGGGCAATGGAGGCAACTCTGACCCAGCAACGCCGCGTGAGCGATGAAGGTCTTCGGATTGTAAAACTCTTTAAGTGGGGACGAAGAAAGTGACTGTACCCACAGAATAAGCCTCGGCTAACTACGTGCCAGCAGCCGCGGTAATACGTAGGAGGCAAGCGTTATCCGGAATGACTGGGCGTAAAGGGTGCGTAGGTGGTCTCATAAGTAAGTAGCG
+
:FFFFFFFFFFFFFFFFFFFFFFFFFFFFFFFFFFFFFFFFFFFFFFFFFFFFFFFFFFFFFFFFFFFFFFFFFFFFFFFFFFFFFFFFFFFFFFFFFFFFFFFFFFFFFFFF:FFFFFFF:FFFFFFFFFFFFFFFFFFFFFFFFFFFFFFFFFFFFFFFFFFFFFFFFFFFFFFFFFFF::FF:FFFFF:FFFF:FFFFFFFFFFFFFFFFFFFFFFF:FFFFFFFF,F,F:FF:F:FFFFFFFF,FF
@A00881:241:HJW2NDRXX:1:2128:21875:33082 1:N:0:CGAGAGAA+GATTGGAG
ACTTGACCTATGGGACGCAGCAGTGGGGAATATTGCGCAATGGAGGCAACTCTGACGCAGCAATGCCGCGTGAGTGAAGAAGGGATTCGTTCTGTAAAGCTCTGTTATCGGGGAAGAGGAAGACGGTACCCGATGAGCAAGCCCCAGCCAACTACGTGCCAGCAGCTGCGGTAATACGTAGGGGGCGAGCGTTATCCGGATTTATTGGGCGTAAAGGGCACGCAGGCGGCTGTTTAGGTGTGATGTGAAA
+
FFFFFFFFFFFFFFFFFFFFFFFFFFFFF,FFFFFFFFFFFFFFFFFF:FFFFFFFFFFFFFFFFFFFFFFFFFFFF:FFFFFFFFFFFFFFFFFFFFFFFFFFFFFFFFFFFFFFFFFF,FFFFFFFFF:FFFFFFFF,FFFFFFFFFFFFFFFFFFFF:FFFFFFFFFFFFFFFFFFFFFFFFFFFFFFFFFFFFFF:FFF:FFFFFFFF:F:FFFFFFFFFFFFFFFFFFFFFFFFFFFFFFFF:FF
@A00881:241:HJW2NDRXX:1:2128:16920:33270 1:N:0:CGAGAGAA+GATTGGAG
ACTTGACCTACGGGAGGCAGCAGTGAGGAATATTGGTCAATGGGCGGGAGCCTGAACCAGCCAAGCCGCGTGAGGGAAGTAGGCGCAGAGCGTCGTGAACCTCTTTTGCCGGGGGACAAAAGTCCGGACGCGTCCGGGCCTGAGTGTACCCGGAGAAAAAGCATCGGCTAACTCCGTGCCAGCAGCCGCGGTAATACGGAGGATGCGAGCGTTATCCGGATTTATTGGGTTTAAAGGGTGCGCTGGCGGT
+
FFFFFFFFFFFFFFFFFFFFFFFFFFFFFFFFFFFFFFFFFFFFFFFFFFFFFFF,FFFFFFFFFFFFFFFFFFFF:FFFFF:FFFFF:FFFFFFFFFFFFFFFFFFFFFFF:FFFFF,:,FFFFFFFFFFFFFFFFF:FFFFFFFFF:FFFFFFFFF,FFF,FFF:FFF:FFFFFFFFFFFFFFFFFF:FF,FFFFFFFFFFFFFFF:FF,:,FFF:FF:FFFFFFFFFFF:F,FF:FFFFF,FFFFF,
@A00881:241:HJW2NDRXX:1:2128:29613:33270 1:N:0:CGAGAGAA+GATTGGAG
ACTTGACCTATGGGGCGCAGCAGTGAGGAATATTGGTCAATGGGCGGGAGCCTGAACCAGCCAAGTCGCGTGAGGGAAGACGGCCTTATGGGTTGTAAACCTCTTTCAGATGAGAGTAAAGGGTGTTACGCATAACACATTGCAAGTATCATCAGAAGAAGCATCGGCTAATTCCGTGCCAGCAGCCGCGGTAATACGGAAGATGCGAGCGTTATCCGGATTTATTGGGTTTAAAGGGTGCGTAGGCGGA
+
FFFFFFFFFFFFFFFFFFFFFFFFFFFFFFFFFFFFFFFFFFFFFFFFFFFFFFFFFFFFFFFFFFFFFFFFFFFFFFFFFFFFFFFFFFFFFFFFFFFFFFFFFFFFFFFFFFFFFFF:FFFFFFFFFFFFFFFFFFFFFFFFFFFFFFFFFFFFF:FFFFFFFFFFFFFFFF:FFFFFFFFFFFFFFFFFF,FFFFFF:FFFFFFFFFFFFFF,FFFF,FFFFFFFFFFFFFFFFFFFFFFFFFFFFF
@A00881:241:HJW2NDRXX:1:2128:31991:33411 1:N:0:CGAGAGAA+GATTGGAG
ACTTGACCTACGGGGGGCAGCAGTGAGGAATATTGGTCAATGGGGGAAACCTTGAACCAGCAACGCCGCGTGAAGGAAGAAGGCTTTCGGGTTGTAAACTTCTTTTATCAGTGACGATAGTGACGGTAGCTGATGAATAAGCTCCGGCTAACTACGTGCCAGCAGCCGCGGTAATACGTAGGGAGCGAGCGTTATCCGGATTTACTGGGTGTAAAGGGCGCGTAGGCGGGCTGACAAGTCAGATGTGAAA
+
F:FFFFFFFFFFFFFFFFFFFFFFFFFFFFFFFFFFFFFFFFFFFFFFFFFFFFFFFFFFFF:FFFFFFFFFFFFFFFFFFFF:FFFFFFFFFFFFF:FFFFFFFFFFFFFFFFFFFFFFFFFFFFFFFFFFFFFFFFFFFFFF,FFFFFFFFFFFFFFFFFFFFFFFFFFFF:FFFFFFFFFFFFFFFFFFFFFFFFFFFFFFFFFFFFFFFFFFF:FF:FFFFFFFFFFF::FFFFF:F:,FFFFFF:
@A00881:241:HJW2NDRXX:1:2128:20437:33442 1:N:0:CGAGAGAA+GATTGGAG
ACTTGACCTACGGGGCGCACCAGTGAGGAATATTGGTCAATGGGCGGGAGCCTGAACCAGCCAAGCCGCGTGGAGGAGGAAGGTACAGAGTATCGTAAACTCCTTTTGTCAGGGGATAAAGGCGGGATGCGTCCCGTCCCGAAGGTACCTGAAGAAAAAGCATCGGCTAACTCCGTGCCAGCAGCCGCGGTAATACGGAGGATGCGAGCGTTCTCCGGATTTATTGGGTTTAAAGGGTGCGTAGGCCGCG
+
FFFFFFFFFFFFFFFFFFFFFFFFFFFFF:FFFFFFFFFFFFFFFFFFFFFFFFFFFFFFFFFFFFFFFFFFFFFFFFFFFFFFFFFFFFFFFFFFFFFFFFFFFFFFFFFFFFFFFFF:FFFFFFFFFFFFFFFFFFFFFFFFFFFFFFFFFF,FFFFFFFFFFFFF,FFFFFFFFFFFFFFFFFFFFFFFFFFFFFFFFFFFFFFFFFFF,FFFFF::FFFFFFFFF,FF:FFFFFFF:FFFFFFFFF
@A00881:241:HJW2NDRXX:1:2128:21404:33552 1:N:0:CGAGAGAA+GATTGGAG
ACTTGACCTATGGGGCGCAGCAGTGGGGGATATTGCACAATGGAGGGAACTCTGATGCAGCGATGCCGCGTGAGGGAAGAAGGTTTTCGGATTGTAAACCTCTGTGGAGGGGGACGATAATGACGGTACCCCTTTAGGAAGCCACGGCTAACTACGTGCCAGCAGCCGCGGTAATACGTAGGTGGCGAGCGTTGTCCGGAATTACTGGGTGTAAAGGGAGTGCAGGCGGGACGGCACGTCAGAAGTGAAA
+
::FFFFFFF,FFFFFFFFF:F::FFFFFFFFFFF:FFFFFFFFFFFFF,FFFFFFFF:FFFF,F,FFFFF,FFFFFFFFFFFFFFFFFFFFF,:FF,,FFFF::FF,FFFFFFF::F:FF:FFFFFF:FFFF::FFFFF,FFFFFFF:FFFFFFF:FFFF:FFFF,FFF:FF,:FF:FFFFFF:FFFFFFF,F:FF,FFFF:::FF:,:FFF,FFFF::::::::,FF:FF,,FFF,FFFFFFF:F::,:
@A00881:241:HJW2NDRXX:1:2128:20311:33786 1:N:0:CGAGAGAA+GATTGGAG
ACTTGACCTACGGGACGCAGCAGTGAGGAATATTGGTCAATGGGCGGGAGCCTGAACCAGCCAAGCCGCGTGAAGGAATAAGGCCCTACGGGTCGTAAACTTCTTTTGTCGGGGAACAAAAGCGGGGACGTGTCCCCGTCTGCGTGTACCCGAAGAAAAAGCATCGGCTAACTCCGTGCCAGCCGCCGCGGTAATACGGAGGATGCGAGCGTTATCCGGATTTCTTGGGTTTCAAGGGTGCGTAGGCGGT
+
FFFF:FFFFFFFFFFFFF,FFFFFFFFFF:F:FFFFFFFFFFFFFFFFFFFFFFFF:FFFFFFFFFFFFFFFFFF:FFFFFFFFFFFFFFFFFFFFFFFFFFFF:,FFFFF:FFF:F,F:FFFF:FFFFFFFFFFFFFFF:FFF,FFFFFFFFFFF::FFFF,,FFFFFFFFFFFFFFF:FFF,FFFFFFFFF:FFFFFFFFFFFFF,FFFFFFFFFFFF,,F,F,:FF,,F,:FFFFF:FF:FFFFFF,
@A00881:241:HJW2NDRXX:1:2128:15709:34021 1:N:0:CGAGAGAA+GATTGGAG
ACTTGACCTACGGGATGCACCAGTGGGGAATATTGGGCAATGGAGGAAACTCTGACCCAGCAATGCCGCGTGAATGATGAAGGTCTTCGGATTGTAAAATTCTTTTCTAAGGGACGAAGAAAGTGACGGTACCTTAGGAATAAGCCACGGCTAACTACGTGCCAGCAGCCGCGGTAATACGTAGGTGGCAAGCGTTGTCCGGATTTACTGGGTGTAAAGGGCGTGTAGGCGGGCCGGCAAGTCAGATGTG
+
FFFFFFFFFFFFFFFFFFFFFFFFFFFFFFFFFFFFFFFFFFFFFFF:FFFFFFFFFFFFFFFFFFFFFFFFFFFFFFFFFFFFFFFFFF::FFFFFFFFFFFFFFFFFFFFFFFFFFFFFFFFFFFFFFFFFFFFFFF,FFFFFFFFFFFFFFFFFFFFFFFFFFFFFFFFFF:FFFFFF,FFFFF:FF,FFFFF:FFFFFFFFFF:FFFFFFF:F,FFFFFFFFFF,FFF:FFFFFF,FFFFFFFFFF
@A00881:241:HJW2NDRXX:1:2128:12780:34084 1:N:0:CGAGAGAA+GATTGGAG
ACTTGACCTATGGGATGCACCAGTCGGGAATATTGCGCAATGGAGGAAACTCTGACGCAGTGACGCCGCGTGCAGGAAGAAGGTTTTCGGATTGTAAACTGCTTTAGACAGGGAAGAAACAAATGACAGTACCTGTAGAATAAGCTCCGGCTAACTACGTGCCAGCAGCCGCGGTAATACGTAGGGAGCGAGCGTTATCCGGATTTATTGGGTGTAAAGGGTGCGTAGACGGATGAGCAAGTTAGCTGTG
+
FFFFFFFFFFFFFFFFFFFFFFFFFFFFF:F::FFFFFFFFFFFFFFFFFFFFFFFFFFFFFFFFFFFFFFFFFFFFFFFFFFFFFFFFFFFFFFFFFFFFFFFFFFFFFFFFFFFFFFFFFFFFFFFFFFFFFFFFFFFFFFFFFFFFFFF,FFFFF:FF:FFFFFFFFFFFFFFFFFFFFFFF:FFFFFFFFFFFFFFFFFF:FF:FFFFFFFF:FFFFFFFFFFFFFFFFFF::FF,FFFFF:FFFF
@A00881:241:HJW2NDRXX:1:2128:21576:34162 1:N:0:CGAGAGAA+GATTGGAG
ACTTGACCTATGGGATGCAGCAGTGGGGGATCTTCCGCAATGGGCGAAAGCCTGACGGAGCGATGCCGCGTGGGTGAAGAAGGGATTCGTCCCGTAAAGCCCTGTTGCCCGCGACGAAGAGCGCATCGAGGAAAGAGCGATGCGAGTGACGGTAGCGAGCGAGGAAGCCACGGCTAACTACGTGCCAGCAGCCGCGGTAATACGTAGGTGGCGAGCGTTGTCCGGAATCATTGGGCGTAAAGCGCATGTA
+
FFFFFFF:F:F:FFFFFF:FFFFFFFFFFFFFFFFFFFFFFFFFFFFFFFFF:FFFF:FFFFFFFFFFFF:FFFFFFFFFFFF:FFFFFFFFFFFF,FFFFF:FFFFFFFFFFFFF:FFFFFFFFFF:FFFFFFFFFFFFFF,FFFFFFFFFFFFFFFF,FFFFFFFFFFFFFF,FFFFFFFFFFF,FFFFFF:FFFFFFFF::F:F:FFFFF,FFF:,FFFFFFF:FFFFF:FFFFFF:FF:FFFFF,:
@A00881:241:HJW2NDRXX:1:2128:10682:34178 1:N:0:CGAGAGAA+GATTGGAG
ACTTGACCTATGGGATGCAGCAGTGGGGAATATTGGGCAATGGGCGCAAGCCTGACCCAGCAACGCCGCGTGAAGGAAGAAGGCTTTCGGGTTGTAAACTTCTTTTATGAGGGACGAAGGATGTGACGGTACCTCATGAATAAGCCACGGCTAACTACGTGCCAGCAGCCGCGGTAATACGTAGGTGGCAAGCGTTGTCCGGATTTACTGGGTGTAAAGGGCGCGTAGGCGGGCATGCAAGTCAGATGTG
+
FF,FFFFFFFFFFFFFFFFFF:FFFFFFFFFFFFFF:FFFFFFFFFFFFFFFFFFFFFFFFFFF:FFFFF:FFFFFFFFFFFFFFFFF:FFFFFFFFFFFFFFFFFFFFFFF:FFFFFFF:FF:F,FFFFFFFFFFFFFFFFF,:F:FFFFFFFFFFF::FFFF:F:FFFFFFF,FFFFF:FF:FFF:FF:FFFFFFFFFF:,FFFFF:FFFFF,FFFFFFFF::FFFF:FFFFFFFFF:F:,FFFFFFF
@A00881:241:HJW2NDRXX:1:2128:14344:34256 1:N:0:CGAGAGAA+GATTGGAG
ACTTGACCTACGGGGTGCAGCAGTGAGGACTATTGCACAATGGGGGGAACCCTGATGCAGCGACGCCGCGTGGGTGAAGAAGTATTTCGGTATGTAAAGCCCTATCAGCAGGGAAGAAGATGACGGTACCTGAGTAAGAAGCCCCGGCTAACTACGTGCCAGCAGCCGCGGTAATACGTAGGGGGCGAGCGTTATCCGGATTTACTGGGTGTAAAGGGCGCGTAGGCGGGCATGCAAGTCAGATGTGAAA
+
FFFFFFFFFFFFFFFFFF:FFFFFFFFFF,FFFFFFFFFFFFFFFFFFFFFFFFFFFFFFFFFFFFFFFF:F:FFFFFFFFFFFFFF:FF:FFFFFFFFFFFF,FFFFFFFFFF:FFFFFFFFFFFF:FFFFFFFFFFFFFFFFFFFFFFFFFFFFFFFFFFFFFFFFFF:FF,:FFFFFFFFFFFFFFFF,:,FFFFFFFFFFFFF:,FF,F,FFFFFFFF:FFFFFFFFFFFFFFFFF:FFFFFF:,F
@A00881:241:HJW2NDRXX:1:2128:25509:34303 1:N:0:CGAGAGAA+GATTGGAG
ACTTGACCTATGGGGGGCAGCAGTGAGGAATATTGGTCAATGGGCGGAAGCCTGAACCAGCCAAGTCGCGTGAGGGATGACGGCCCTACGGGTTGTAAACCTCTTTTGCCGGGGAACAAAAGGCGGGACGCGTCCCGCAGTGGAGTGTACCCGGAGAAAAAGCATCGGCTAACTCCGTGCCAGCAGCCGCGGTAATACGGAGGATGCGAGCGTTATCCGGAGTTCTTGGGTTTACAGGGTGCGTAGGCGG
+
F,FFFFFFFFF:FFFFFFFFFFFFFFFFFFFFFFFF:FFFFFFF:FFFF:FFFFF:FFFFFFFFFF:F,FFFFFFFFFFFFFFF,FFFFFFF:FFFFFFFFFFFF:FFFFFFFFF,FFF,FFFF:FFFF:FFFFFFFFF,FFFFF::FF,FFF:FFFFFFFFFFFFF:F:,FFFF:FF:FFF,FF:FFFF:FFFFFFFFFFFF:F,FFFFF:FF:FF:FF,,FF,F:FFFF,FF,,FFFF::FFFFFF::
@A00881:241:HJW2NDRXX:1:2128:23945:34475 1:N:0:CGAGAGAA+GATTGGAG
ACTTGACCTATGGGATGCAGCAGTGGGGAATATTGCACAATGGAGGGAACTCTGATGCAGCGATGCCGCGTGAGGGAAGAAGGTTTTCGGATTGTAAACCTCTGTCTTAAGGGACGATAATGACGGTACCTTAGGAGGAAGCTCCGGCTCACTACGTGCCAGCAGCCGCGGTAATACGTAGGGAGCGAGCGTTGTCCGGAATTACGGGGTGTAAAGGGAGTGTAGGCGGGATGGTCAGTTAGGTGTGAAA
+
FFFFFFFFFFFFFFFFFFFFFFFFFFFFFFFFFFFFFFFFFFFFFFFF:FFFFFFFFFFFFFFFFFFFFFFFFFFFFFFFFFFFFFFFFFF:FFFFFFFFFFFFFFFFFFFFFFFFFF:FFFFFFFFFFFFFFFFFFFF:FFFFFFFFF,FFFFFFFFFF:FFFFFFFFFF:,FFFFF:FFFFFFFF:FFFFFFFF:F:F,FF,:,FFFFFF,F,FFF,FFF:FF:FF:FFFFFF,F:FFFFFFFFFF:F
@A00881:241:HJW2NDRXX:1:2128:10013:34929 1:N:0:CGAGAGAA+GATTGGAG
ACTTGACCTATGGGGGGCAGCAGTGAGGAATATTGGTCAATGGGCAGACGCCTGAACCAGCCAAGTCGCGTGAGGGAAGACGGTCCTATGGATTGTAAACCTCTTTTGTCAGGGAGCAAGCGCCTCCACGTGTGGGGGCAGGGAGAGTACCTGAAGAAAAAGCATCGGCTCACTCCGTGCCAGCAGCCGCGGTAATACGGAGGATGCGAGCGTTCTCCGGATTTATTGGGTTTAAAGGGTGCGTAGGCGG
+
FFFFFFFFFFFFFFFFFFFFFFFFFFFFF:FFFFFFFFFFFFFFFFFFFFFFFFFFFFFFFFFFFFFFFFFFFFFFFFFFFFFFFFFFFFFFFFFFFFFFFFFFFFFFFFFFFFFFFF:FFFFFFFFFFF:FFFFFFFFFFFF::FFFFFFFFFFFFFFFFFFFFFFFFF,FFFFFFFFFFFFFFFFFFFFFF,FFFFFFFFFFFF:FFFFFFF,FFFFFFFFFF,FFFF:FFFFFFFFFFFFFFFFFFF
@A00881:241:HJW2NDRXX:1:2128:32389:34945 1:N:0:CGAGAGAA+GATTGGAG
ACTTGACCTATGGGATGCAGCAGTGAGGAATATTGGTCAATGGGCGGGAGCCTGAACCAGCCAAGCCGCGTGGAGGAAGAAGGTACAGAGTATCGTAAACTCCTTTTGTCAGGGGATAAAAGACGGGATGCGTCCCGTCCTGAAGGTACCTGAAGAAAAAGCATCGGCTAACTCAGTGCCAGCAGCCGCGGTAATACGGAGGATGCGATCGAAAGCCGACTTAATGTGTTTAAATGGTTCCGAAGGCGGC
+
FF:FFFFFFFFFFFFFFF,FFFF:FF:FF:FFFFFFFF:FFFFFFFFFFF:FFFFFFFFFFFF,FFFFFFFFFFFF:FFFF:FFFF:FFFFFFFFFFF:FFF:FFFFFFFFFFFFFFFFF:F,F:FFFFFFF:FF:FFFF,F,FFFF,::FF:FFFFF:FFFFF,FF,F:FFFF,:FF:FFFFFF:FF:F,FFF::FFF:FFF::FF:,:F,,:,:FF,:FFF:F,::F,F,FFFF,F,:FF::F,:,,,
@A00881:241:HJW2NDRXX:1:2128:20681:35618 1:N:0:CGAGAGAA+GATTGGAG
ACTTGACCTATGGGAGGCACCAGTAGGGAATTTTGCGCAATGGGCGAAAGCCTGACGCAGCAACGCCGCGTGTGTGATGAAGCCCCTAGGGGTGTAAAACACTGTCAGTAGGGACGAATTATGACGGTACCTACAGAGGAAGCACCGGCTAACTCCGTGCCAGCAGCCGCGGTAATACGGGGGGTGCAAGCGTTGTCCGGAATCATTGGGCGTAAAGCGTTCGTAGGCGGCATGCCAAGTCTGGTGTTAA
+
:F,FFFFFFFFFFFFFFF,FF:F,FFFFFFF,FFFFFFFFFFFFFFFF,FFFFFFFFF:FFFFFFFFFFFFFFFFFFFFFFFFFFFF:FFFFFFFFFF:FFFFFFFFFFFFFFFF:FFFFFFFFFFFFFFFFFFFFFFFFFFFFFFFFFF:FFFFFFFFFFFFFFFFFFFFFF,FFFFFFFFFFFFFFFFFFFFFFFFFFFFFF:FFFFFFFFFFFFFFFFFFF::FFFFFFFFFFFFFFFFFFFFFF:F
@A00881:241:HJW2NDRXX:1:2128:20934:35806 1:N:0:CGAGAGAA+GATTGGAG
ACTTGACCTACGGGAGGCACCAGTGAGGAATATTGGTCAATGGGCGGGAGCCTGAACCAGCCAAGCCGCGTGAGGGAAGTAGGCGCAGAGCGTCGTGAACCTCTTTTGCCGGGGGACAAAAGTCCGGACGCGTCCGGGCCTGAGTGTACCCGGAGAAAAAGCATCGGCTAACTCCGTGCCAGCAGCCGCGGTAATACGGAGGATGCGAGCGTTATCCGGATTTATTGGGTTTAAAGGGTGCGCAGGCAGT
+
FFFFFFFFFFFFFFFFFFFFFFFFFFFFFFFFFFFFFFFFFFFFFFFFFFFFFFFFFFFFFFFFFFFFFFFF:FFFFFFFFFFFFFFFFFFFFFFFFFFFFFFFFFFFFFFFFFFFFFFFFFFFFFFFFFFFFFFFFFFFFFFFFFFFFFFFFFFFFFFFFFFFFFFFFFFFFFFFFFFF,FFFFFFFFFF:F:FFFFFFFFFFFFFFFFF,FFFFF:FF:FFFFFFFFF,:FF,FF:FFFFFFFFFFFF
@A00881:241:HJW2NDRXX:1:2128:25997:35837 1:N:0:CGAGAGAA+GATTGGAG
ACTTGACCTATGGGACGCAGCAGTGAGGAATATTGGTCAATGGTCGGGAGACTGAACCAGCCAAGCCGCGTGAGGGAAGAAGGTACAGCGTATCGTAAACCTCTTTTGCCGGGGAACAAGAGCTTCCACGAGTGGGAGTGTGAGCGTACCCGGAGAAAAAGCATCGGCTAACTCCGTGCCAGCAGCCGCGGTAATACGGAGGATGCGAGCGTTATCCGGATTTATTGGGTTTAAAGGGTGCGTAGGCGGT
+
FFFFFFFFFFFFF:FFFFFFFFF:FFFFFFFFFFFFFFFFFFFFFFFFFFFFFFFFFFFFFFFFFFFFFF:FFFFFFFFFFFFFFFFFFFFFFFFFFF,FFFFFFFFFFFFFF:F,FF:FFFFFFFFFFFFFFFFFFFFFFFFFFFF:FFFFFFFFFF,FFFFFFFFFF,FFFFFFFFFFFFFFFFFFFFFF:FFFFFFF:F,FFF:FFFF,F,F:FF:F,,FFFFFFFFFFF,FFFF:FFFF,FF:FFF
@A00881:241:HJW2NDRXX:1:2128:26368:36041 1:N:0:CGAGAGAA+GATTGGAG
ACTTGACCTACGGGGTGCAGCAGTGGGGAATATTGGTCAATGGCCGGGAGGCTGAACCAGCCAAGTCGCGTGAGGGAAGACGGCCCTACGGGTTGTAAACCTCTTTTGCCGGGGAGCAAAAGGCGCCACGCGTGGCGTTTCGAGAGTACCCGGAGAAAAAGCATCGGCTAACTCCGTGCCAGCAGCCGCGGTAATACGGAGGCTGCGAGCGTTCTCCGGATTTATTGGGTGTAAAGGGTGCGTAGGCGGC
+
:FFFFFFFFFFFFFFFFFFFF:FFFFFFFFFFFFFFFFFFFFFFFFFFFFFFFFFFFFFFFFFFFFFFFFFFFFFFFFFFFFFFFFFFFFFFFFFFFFFFFFFFFFFFFF:FFFFFFFF:FFFFFFFFFFFFFFFF:FFFFFFFFFFFFFFFFFFFFFFFFF:FFFFFF::FFFFFFFFFFFFFFFFFFFFF:FFFFFFF:F,FFFFFFFFFF,F,FFFFF,:F:FFFFF,F,FFFFF,F:FFF:FFFFF
@A00881:241:HJW2NDRXX:1:2128:18927:36213 1:N:0:CGAGAGAA+GATTGGAG
ACTTGACCTATGGGGGGCAGCAGTGAGGAATATTGGTCAATGGGCGGAAGCCTGAACCAGCCAAGTCGCGTGAGGGATGAAGGCCCTACGGGTTGTAAACCTCTTTTGCCGGGGAACAAGTGCCGGGACGTGATCCCGGAGCTGAGTGTACCCGGAGAAAAAGCATCGGCTAACTCCGTGCCAGCAGCCGCGGTAATACGGAGGATGCGAGCGTTATCCGGATTTATTGGGTTTAAAGGGTGCGTAGGCG
+
FFFFFFFFFFFFFFFFFFFFFFFFFFFFFFFFFFFFFFFFFFFFFFFFFFFFFFFFFFFFFFFFFFFFFFFFFFFFFFFFFFFFFFFFFFFFF:FFFFFFFFFFFFFFFFFFFFF:FFFFFFFFFFFFFFFFFFFFFFFFFFFFFFFFFFFFFFFFFFFFFFFFFFFFFFF:FFFFFFFFFFFFFFFFFFFFFFFFFFFFFFFFFFFF::FFFFF,FFFFFFFFFFFFFFFFFFFFFFFF:FFFFFFFFF
@A00881:241:HJW2NDRXX:1:2128:21052:36542 1:N:0:CGAGAGAA+GATTGGAG
ACTTGACCTACGGGAGGCACCAGTGGGGAATATTGGGCAATGGAGGCAACTCTGACCCAGCAACGCCGCGTGAGCGATGAAGGTCTTCGGATTGTAAAGCTCTTTAAGTGGGGACGAAGAAAGTGACTGTACCCACAGAATAAGCCTCGGCTAACTACGTGCCAGCAGCCGCGGTAATACGTAGGAGGCAAGCGTTATCCGGAATGACTGGGCGTAAAGGGTGCGTAGGTGGTTTGGCAAGTTGGTAGCG
+
FFFFFFFFFFFFFFFFFFFFFFFFFFFFFFFFFFFFFFFFFFFFFFFFFFFFFFFFFFFFFFFFFFFFFFFFFFFFFFFFFFFFFFFFFFFFFFFFFFFFFFFFFF:FFFFFFFFFFFFFFFFFFFFFFFFFFFFFFFFFFFFFFFFFFFFF:FFFFFFFFFFFFFFFFFFFFFF,F:::FFFFFFFFFFFFFFFF:FFFFFFFFFFFF:FFFF,FF:FFFFFFF:FFFF:F:FFFFFFFFFFFFFFFFF
@A00881:241:HJW2NDRXX:1:2128:18349:36558 1:N:0:CGAGAGAA+GATTGGAG
ACTTGACCTATGGGACGCAGCAGTTAGGAATATTGGGCAATGGAGGAAACTCTGACCCAGCAACGCCGCGTGAAGGATGAAGGTTTTCGGATTGTAAACTTCTGTTCTATGGGAAGAAGAAAGTGACGGTACCCAAGGAATAAGCCTCGGCTAACTACGTGCCAGCAGCCGCGGTAATACGTAGGAGGCACGCGGTATCCGGAATGACTGGGCGTAAAGGGTGCGTAGGTGGTTTGGCAAGTTAGTAGCG
+
FFFFFFFFFFFFFFFFFFFFFFFFFFFFF:FFFFFFFF,:F:FFF:FFFFFFFFFFFFFFFFFF:F:F:FFFFFFFFFFF:FF:FFFFFFFFFFFFFFFFFFFFFFFFFFFFFF,FFFFFFFFFFFFFF::FFFFFFF:FFF:F:FFFFFFF,FFFFFFF:FFF:FF:FFFFFF,,,FFF:F,FFFFFFFF,F::FFFFFFFF,:FFF,FF::::FFF:FFFF::F:FFFF::,FFF:,,FFF,:FFFFF
@A00881:241:HJW2NDRXX:1:2128:15347:36714 1:N:0:CGAGAGAA+GATTGGAG
ACTTGACCTATGGGGGGCAGCAGTGGGGGATATTGCGCAATGGGGGCAACCCTGACGCAGCAACGCCGCGTGAAGGAAGAAGGTCTTCGGATTGTAAACTTCTTTAAGTGGGGAAGATAATGACGGTACCCACAGAATAAGCCACGGCTAACTACGTGCCAGCAGCCGCGGTAATACGTAGGTGGCAAGCGTTGTCCGGATTTACTGGGTGTAAAGGGCGTGTAGGCGGGCCGGCAAGTCAGATGTGAAA
+
FFFFFFFFFFFFFFFFFFFFFFFFFFFFFFFFFFFFFFFFFFFFFFFFFFFFFFFFFFFFFFFFFFFFFFFFFFFFFFFFFFFFFFFFFFFFFFFFFFFFFFFFFFFFFFFFFFFFFFFFFFFFFFFFFFFFFFFFFFFFFFFFFFFFF:FFFFFFFFFFFFFFFFFFFFFFFFFFFFFFFFFFFFFFFFFFFFFFFFFFFFFFFFFFFFFFFFFFFFFFFFFF:FF:FFFFFFFFFFFF,FFFFFFFFF
@A00881:241:HJW2NDRXX:1:2128:19795:36746 1:N:0:CGAGAGAA+GATTGGAG
ACTTGACCTACGGGACGCACCAGTGGGGAATATTGCACAATGGGGGAAACCCTGATGCAGCGACGCCGCGTGAGTGAAGAAGTATTTCGGTATGTAAAGCTCTATCAGCAGGGAAGAAAGTGACGGTACCTGACTAAGAAGCCCCGGCTAACTACGTGCCAGCAGCCGCGGTACTACGTAGGGGGCAAGCGTTATCCGGATTTACTGGGTGTAAAGGGAGCGTAGACGGTGATGCAAGTCTGAAGTGACA
+
FFFFFFFFFFFFFFFFFFFFFFFFFFFFFFFFFFFFFFFFFFFFFFFFFFFFFFFFFFFFFF:FFFFFFFFFFFFFFFF:FFFFFFFFFFFFFFFFFFFFFFFFFFFFF:FFFF,FFFFFFF:FFFFFFFFFFFFFFFFFFFFFFFFFFFFFFFFFFFFFFFF,FFFFFFFFF,FFFFFFFFFFFFFFFFF:FFFFFFFFFFFFFFFFFFFF:FFFFFFFFFFFFFFFFFFFFFFFFFFFFFFFFFFF,:
@A00881:241:HJW2NDRXX:1:2128:18692:36933 1:N:0:CGAGAGAA+GATTGGAG
ACTTGACCTATGGGGGGCACCAGTGGGGAATATTGCGCAATGGAGGCAACTCTGACGCAGCAATGCCGCGTGAGTGAAGAAGGGATTCGTTCTGTAAAGCTCTGTTATCGGGGAAGAGGTGACGGTACCCGATGAGCAAGCCCCAGCCAACTACGTGCCAGCAGCTGCGGTAATACGTAGGGGGCGAGCGTTATCCGGATTTATTGGGCGTAAAGGGCACGCAGGCGGCTGTTTAGGTGTGATGTGACAG
+
:FFFFFFFFFFFFFFFFF:FFFFFFFFFFFF,FFFFFFFFFFFFFFFFFFFFFFFFFFFFFFFFFFFFFFFFFFFFF:FFFFFFFFFFFFFFFFFFFFFFFFFFFF:FFFFFFFFFFFFFFFFFFFFFF:FFFF:FFF:FFFFFFFFFFFFFFFFFFFFFFFFFFFFFFFF:FFFFF,FFFFFFFFFFFFFF,FFFFFFFFFFFF:FFFFFF,FFFFFFF::FFFFFFFFFF,F:FFFFF:FFFF:F,F:
@A00881:241:HJW2NDRXX:1:2129:26901:1235 1:N:0:CGAGAGAA+GATTGGAG
ACTTGACCTATGGGATGCAGCAGTGGGGAATATTGCACAATGGGGGAAACCCTGATGCAGCGACGCCGCGTGAAGGATGACGTATTTCGGTATGTAAACTTCTATCAGCAAGGAAGATGATGACGGTACTTGACTAAGAAGCCCCGGCTAACTACGTGCCAGCAGCCGCGGTAATACGTAGGGGGCAAGCGTTATCCGGATTTACTGGGTGTAAAGGGAGCGCAGGCGGTACGGCAAGTCTGGTGTGAAA
+
FFFFFFFFFFFFFFFFFFFFFFFFFFFFFFF:FFFFFFFFFFFFFFFFFFFFFFFFFFFFFFFFFFFFFFFFFFF,FFFFFFFFFFFFFFFFFFFFFFFFFFFFFFFFFFFFFFFFFFFFFFFFFFFFFFFFFFFFF,FFFF,FFFFFF,FFFFFFFF:FFF,FF:FFFFF:FFFFFFFFFFFFFFFFFFFFFFFF:FFFFFFF:FFFFFFF,FFFFFFF:FFFF,FFFF:FF:FFFF:FFFF:FFF:FF
@A00881:241:HJW2NDRXX:1:2129:26060:2159 1:N:0:CGAGAGAA+GATTGGAG
ACTTGACCTATGGGGCGCACCAGTGAGGAATATTGGTCAATGGGCGGGAGCCTGAACCAGCCAAGCCGCGTGGAGGAAGAAGGTACAGAGTATCGTAAACTCCTTTTGTCAGGGGATAAAAGACGGGATGCGTCCCGTCCTGAAGGTACCTGAAGAAAAAGCATCGGCTAACTCCGTGCCAGCAGCCGCGGTAATACGGAGGATGCGAGCGTTCTCCGGAGGTATTGGGTTTATAGGGTGCGTAGGCCGC
+
F,FFFFFFFFFFFFFFFFFFFFFFFFFFFFFF,FFFFFFFFFF:FFFFFFFF:FFFFFFFFFF:FFFFFFFFFFFFFFFFFFFFFFF:FFFFFFFFFFFFFFFFFF:F:F,,FFFF,F,:,:FFFFFFF::FFFFFFFFF:FFFF:F:FFFF:FF::::,:FFFFFFFFF,FFF::FFFFFF:FFF:FFFFF::FFFFFFFFFFF,FFFFF::,FFF:F,,,FF:F:FFF,:F,,FF::::FFFF,:FFF
@A00881:241:HJW2NDRXX:1:2129:17409:2237 1:N:0:CGAGAGAA+GATTGGAG
ACTTGACCTATGGGACGCAGCAGTGGGGAATATTGCACAATGGGGGAAACCCTGATGCAGCGACGCCGCGTGAGTGAAGAAGTATTTCGGTATGTAAAGCTCTATCAGCAGGGAAGAAAGTGACGGTACCTGAGTAAGAAGCCCCGGCTAACTACGTGCCAGCAGCCGCGGTAATACGTAGGGGGCAAGCGTTATCCGGAATTACTGGGTGTAAAGGGAGCGTAGACGGCGAGGCAAGTCTGAAGTGAAA
+
FFFFFFFFFFFFFFFFFFFFFFFFFFFFF:FFFFFFFFFFFFFFFFFFFFFFFFFFFFFFFFFFFFFFFFFFFFFFFFFFFFFFFFFFFFFFFFFFFFFFFFFFFFFFFFFFFFFFFFFFFFFFFFFFFFFFFFFFFFFF:FFFFFFFFFF:FFFFFFFFFFFFFFFFFFFF,FFFFFFFFF:FFFFFFFFF:FFF:FFFFFF,FFFFF:F:FF:FFFFF::FFFFFFFFFFFFFFFFF:FFFFFFF:FF
@A00881:241:HJW2NDRXX:1:2129:6786:2315 1:N:0:CGAGAGAA+GATTGGAG
ACTTGACCTATGGGGGGCAGCAGTCGGGAATATTGCGCAATGGAGGCAACTCTGACGCAGTGACGCCGCGTATAGGAAGAAGGTTTTCGGATTGTAAACTATTGTCGTTAGGGAAGAAATTTGACAGTACCTAAGGAGGAAGCTCCGGCTAACTATGTGCCAGCAGCCGCGGTAATACATAGGGAGCAAGCGTTATCCGGATTTATTGGGTGTAAAGGGTGCGTAGACGGAGGAGCAAGTTGGTTGTGAA
+
FFFFFFFFFFFFFFFFFFFFFFFFFFFFFFFFFFFFFFFFFFFFFFFFFFFFFFFFFFFFFFFFFFFFFFFFFFFFFFFFFFFFFFFFFFFFF:FFFFFFFFFFFFFFFFFFFFFFFFFFFF,FFFF:FFFFFFFFFF,FFFFF,FFFFFFFF,FFFFFFFFFFFFFFFFFFFF:FFF:FFFF,FFFFFFFFFF:FFFF:FFFFFFFFFFFFF:FF:FFFF,FFFFF:F,FFFFFFF:F:FFFFFFFFF:
@A00881:241:HJW2NDRXX:1:2129:26295:2378 1:N:0:CGAGAGAA+GATTGGAG
ACTTGACCTATGGGGTGCAGCAGTGGGGAATATTGGGCAATGGAGGCAACTCTGACCCAGCAACGCCGCGTGAATGATGAAGGTCTTCGGATTGTAAAGTTCTTTTCTAAGGGAAGAAGAAAGTGACGGTACCTTAGGAATAAGCCTCGGCTAACTACGTGCCAGCAGCCGCGGTAATACGTAGGAGGCAAGCGTTATCCGGAATGACTGGGCGTAAAGGGTGCGTAGGTGGTTTGGCAAGTTAGTAGCG
+
FFFFFFFFFFFFFFFFFFFFFFFFFFFFFFFFFFFFFFFFFFFFFFFFFFFFFFFFFFFFFFFFFFFFFFFFFFFFFFFFFFFFFFFFFFFFFFFFFFFFFFFFFFFFFFFFFFFFFFFFFFFFFFFFFFFFFFFFFFFFFFFF:FFFFFFFFFFFFFFFFFFFFFFFFFFFFFFFFFFFFFFFF:FFFF:FFFFFFFF:FFFFFFFFFFFFFFFFFFFFFFFFFFFFFFFFFFFFFFFFFFFFF:FFFF
@A00881:241:HJW2NDRXX:1:2129:30861:2581 1:N:0:CGAGAGAA+GATTGGAG
ACTTGACCTATGGGACGCACCAGTCGAGAATCATTCACAATGGGGGGAACCCTGATGGTGCGACGCCGCGTGGGGGAGGAAGGTCTTCGGATTGTAAACCCCTGTCATGCAGGAGCAAGGCGAAAGTTGATAGTACTGCAAGAGGAAGAGACGGCAAACTCTGTGCCAGCAGCCGCGGTAATACAGAGGTCTCAAGCGTTGTTCGGAATCACTGGGCGTAAAGGGTACGTAGGCGGCGGGGCAAGTTGCG
+
:FFFFFFFFFFFFFFFFFFFFFFFFFFFFFFFFFFFFFFFFFFFFFFFFFFFFFFFFFFFFFFFFFFFFFFFFFFFFFFFFFFFFFFFFFFFFFFFFFFFFFFFFFFFFFFFFFFFF,FFFFFFFFFFFFFFFFFFFFF::FFFFFFFFFFFFFFFFFFFFFFFFFFFFFFFFFFFFFFFFFFF:,:FFFFFFFFFFF::F::FFF:FFFFF::FFFFF,F,F:FFFFFF:FFFFFFFFFFFF,FFFF:F
@A00881:241:HJW2NDRXX:1:2129:9326:2738 1:N:0:CGAGAGAA+GATTGGAG
ACTTGACCTACGGGGGGCAGCAGTGGGGAATATTGCACAATGGGCGCAAGCCTGATGCAGCCATGCCGCGTGTATGAAGAAGGCCTTCGGGTTGTAAAGTACTTTCAGCGGGGAGGAAGGGAGTAAAGTTAATACCTTTGCTCATTGACGTTACCCGCAGAAGAAGCACCGGCTAACTCCGTGCCAGCAGCCGCGGTAATACGGAGGGTGCAAGCGTTAATCGGAATTACTGGGCGTAAAGCGCACGTAG
+
FFFFFFFFFFFFFFFFFFFFFFFFFFFFFFFFFFFFFFFFFFFFFFFFFFFFFFFFFFFFFFFFFFFFFFFFFFFFF:FFFFFFFFFFFFFFFFFFFFFFFFFFFFFFFFFFFFFFFFFFFFFFFFFFFF:FFFFFFFFFFFFFFFFFFFFFFFFFFFFFFFFF:FFFF:FFFFFFFFFFFFFFFFFFFFFFFFFFF:FFFFFFFFFFFF:FFFFFFF,FFFFFF,FFFFFFFFFFFFFFF::FFFFFFF
@A00881:241:HJW2NDRXX:1:2129:30951:2738 1:N:0:CGAGAGAA+GATTGGAG
ACTTGACCTATGGGACGCAGCAGTGAGGAATATTGGTCAATGGGCGGAAGCCTGAACCAGCCAAGTCGCGTGAGGGATGAAGGCCCTACGGGTTGTAAACCTCTTTTGCCGGGGAACAAGTGCCGGGACGTGATCCCGGAGCTGAGTGTACCCGGAGAAAAAGCATCGGCTAACTCCGTGCCAGCAGCCGCGGTAATACGGAGGATGCGAGCGTTATCCGGATTTATTGGGTTTAAAGGGTGCGTAGGCG
+
FFFFF::FFFFFFFFFFFFFFFFFFFFFFFFFFFFFFFFFFFF,FFFFFF,FFFFFFF:FFFFFFFFF:FFFFFFFFF:FF,FFFFFF:FFF,FFFFF:FFFFFFFF:,F:FFF:FFFFFFF:FFFFFFFFF,FFFFFFFFFFFFFFFFF:FFFFFFFF,FFFFFFF,FFF:FFFF,FFFFFFFFFFF,FFFFFFFFFF:FFFFFFF,FFF:FFFFF:F:F,FFFF:,FF,F::F:F::FFF,FFFFFFF
@A00881:241:HJW2NDRXX:1:2129:31024:2832 1:N:0:CGAGAGAA+GATTGGAG
ACTTGACCTACGGGATGCAGCAGTGGGGGATATTGCACAATGGAGGGAACTCTGATGCAGCGATGCCGCGTGAGGGAAGAAGGTTTTCGGATTGTAAACCTCTGTGGAGGGGGACGATAATGACGGTACCCCTTTAGGAAGCCACGGCTAACTACGTGCCAGCAGCCGCGGTAATACGTAGGTGGCGAGCGTTGTCCGGAATTACTGGGTGTAAAGGGAGTGCAGGCGGGAAGGCAAGTCAGAAGTGAAA
+
,:FFFFFFFFFFFFFFFFFFFFFFFFFFFFFFFF:FFFFFFFFFFFFFFFFFFFFFFFFFFFFFFFFFFF:FFFFFFFFFFFFFFFFFFFFFFFFFFFFFFFFFFFFFFFFFFFFFFFFFF,FFFFFF,:FF:FFFFF:FFFFFFFFFFFF,FF:FFFFFFFF,FFFFFFFF::FFFFFFF,FF:FFFFFFFFFFFFFFFFFFFFFFFFFFFFFF,FF,::FFFF,FFFF,F:FFFF,,F:F:FFF:FFF
@A00881:241:HJW2NDRXX:1:2129:7446:3051 1:N:0:CGAGAGAA+GATTGGAG
ACTTGACCTATGGGGTGCACCAGTGAGGAATATTGGTCAATGGTCGGGAGGCTGAACCAGCCAAGTCGCGTGAAGGATGAAGGATCTATGGTTTGTAAACTTCTTTTATACGGGAATAAAGTGTGGGACGTGTCCCATTTTGTATGTACCGTATGAATAAGCATCGGCTAACTCCGTGCCAGCAGCCGCGGTAATACGGAGGATGCGAGCGTTATCCGGATTTATTGGGTTTAAAGGGTGCGTAGGTGGT
+
FFFFFFFFFFFFFFFFFFFFFFFFFFFFFFFFFFFFFFFFFFFFFFFFFFFFFFFFFFFFFFF:FFFFFFFFFFFFFFFFFFFFFFFFFFFFFFFFFFFFFFFFFFFFFFFFFFF,FFFFFFFFFFFFFFFFFFFFFFFFFFFFFFFFFFFFFFFFFFFFFFFF:FFFFFFFFFFFFFFFFFFFFFFFFFFF:FFFFFFFFFFFFFFFFFFFF:FFFFF::FFFFFFFFFFFFFFFFFFF:FFFFFFFFF
@A00881:241:HJW2NDRXX:1:2129:29966:3443 1:N:0:CGAGAGAA+GATTGGAG
ACTTGACCTATGGGATGCACCAGTGAGGAATATTGGTCAATGGGCGGGAGCCTGAACCAGCCAAGCCGCGTGGAGGAAGAAGGTACAGAGTATCGTAAACTCCTTTTGTCCGGGGCTAAAAGACGGGATGCGTCACGTCCTGAAGGTACCTGAAGAAAAAGCATCGGCTAACTCCGTGCCCGCCGCCCCGGTAATACGGAGGATGCGAGCGTTATCCGGATGGATTGGGTTTAAAGGGTGCGTAGGCCGC
+
FFFFFFFFFFFFFFFFFFFFFFFFF,FFFFFFFFFFFFFFFFFFFF:FFFFFFFFF,FFFFFF:FFFFFFFF:FFFFFFFFFFFFFF,FFFFFFF:FF:FFF,,F,FF,:,FFF:,FFFFFFFF:FFFFF,FFF,FFFF:F:F,FF,F,FF:,FF,F,FFFF:FFFFF:F,:,FF:FFF,,F:,FF,,:FFF,F::FFFFFFFFF:F:F,F:,FF:,F,:F,,F::FFF,F,,,F,FFF:FFF,,FF::F
@A00881:241:HJW2NDRXX:1:2129:26250:3959 1:N:0:CGAGAGAA+GATTGGAG
ACTTGACCTACGGGAGGCAGCAGTGAGGAATATTGGTCAATGGGCGGGAGCCTGAACCAGCCAAGCCGCGTGGAGGAAGAAGGTACAGAGTATCGTAAACTCCTTTTGTCAGGGGATAAAAGGCGGGATGCGTCCCGTCCCGAAGGTACCTGAAGAAAAAGCATCGGCTAACTCCGTGCCAGCAGCCGCGGTAATACGGAGGATGCGAGCGTGATCCGGATTTATTGGGTTTAAAGGGTGCGTAGGCCGC
+
FFFFFFFFFF:FFFFFFFFFFFFFFFFFFFFF:FFF:F,F:FFFFFFFFFFFFFFFFFFFFFFFFFFFFFFFF:FF:FFFFFFFFFFFF:FFFFFFFFFFFFFFFFFFFF:F:F:FF:FF::FFFFFFFFFFFFFFFFFFF,:,FFFFF::::FFFFFF:FFFFFF:FFFFFFFFF::FFFFFFF::,F,:FF,:F::FFFFFFFFFFF:FF,F,FFFFFFF:F:FFFFFFFFFF:FF,FFFFFFFFFFF
@A00881:241:HJW2NDRXX:1:2129:18575:3975 1:N:0:CGAGAGAA+GATTGGAG
ACTTGACCTACGGGACGCACCAGTGAGGAATATTGGTCAATGGGCGGGAGCCTGAACCAGCCAAGCCGCGTGGAGGAAGAAGGTACAGAGTATCGTAAACTCCTTTTGTCAGGGGATAAAAGGCGGGATGCGTCCCGTCCCGAAGGTACCTGAAGACAAAGCATCGGCTAACTCCGTGCCAGCAGCCGCGGTAATACGGAGGATGCGCGCGTGATCCGGATTTATTGGGTTTATAGGGTGCGTAGGCCGC
+
F:,F:FFFFFFFFF,F:FFF,:FFFFFFF:FFF:FFF:FFFFFF,FFFFFFFFF:FFFFFFFFFFFFFFF:FFF:FFFFFFFFFFFFFFFFFFFFFF,FFFFFFFFFFF:FFFFFFF:FF,FFFF:FFF:FFFFFFFFFFFF::FFF,FFFFFFFF,F,F:FFFFFFFF,F:FF,FFFF,FFFFF:,FFFFFFFFF:F:F::::FF,:FFFF,::FFFFF,,F,,FFFFFFFF:F:FF,F:FF,::FFFF
@A00881:241:HJW2NDRXX:1:2129:14913:3991 1:N:0:CGAGAGAA+GATTGGAG
ACTTGACCTACGGGAGGCACCAGTGGGGAATATTGCGCAATGGGCGGAAGCCTGACGCAGCGACGCCGCGTGAGGGAAGAAGGTTTTCGGATTGTAAACCTCTGTCGTCGGGAACGATAATGACGGTACCCGACAAGGAAGCTCCGGCTAACTACGTGCCAGCAGCCGCGGTAATACGTAGGGAGCGAGCGTTGTCCGGAATTACTGGGTGTAAAGGGAGCGTAGGCGGGGTTGCAAGTCAGATGTGAAA
+
:FFFFFFFFFFFFFFFFFFFF,FFFFFF:FF,:FFFFFFFFFFFFFFF,FFFFFFFFF,FFFFFFFFFFF:FFFFFF,FFFFFFFFFFFFFFFFFFFFFFFFFFF:FFFFFF:,FFF:FFFFFFFFF:FFFFFFFFFFF:FFFFFFFFF:FFF,FFFFFFFF:FF:FFFFF::,FFFFF:FFFFFFFFFFFFFFFF:FFF,FFFF,FFFFFF:FFFFF,FFF:FFFFFFFFFFFFF:FFF:FF,FFFFF:
@A00881:241:HJW2NDRXX:1:2129:32642:4695 1:N:0:CGAGAGAA+GATTGGAG
ACTTGACCTATGGGGTGCAGCAGTGGGGAATATTGCACAATGGGGGAAACCCTGATGCAGCGACGCCGCGTGAAGGAAGAAGTATCTCGGTATGTAAACTTCTATCAGCAGGGAAGAAAATGACGGTACCTGACTAAGAAGCCCCGGCTAACTACGTGCCAGCAGCCGCGGTAATACGTAGGGGGCAAGCGTTATCCGGATTTACTGGGTGTAAAGGGAGCGTAGACGGACGAGCAAGTCTGATGTGAAA
+
FFFFFFFFFFFFFFFFFFFFFFFFFFFFFFFFFFFFFFFFFFFFFFFFFFFFFFFFFFFFF:FFFFFFFFFFFFFFFFFFFFFFFFFFFFFFFFFFFFFFFFFFFFFFFFFFFFFFFFFFFFFFFFFFFFFFFFFFFFFF,FFFFFFFFFFFFFFF:FFFFFFFFFFFFFFF:FFFFF,FFF:FFFFFFF,FF:FFFFFFFFFFFFFFFFFFFFFFFFFFFFFF,FFFF:,,FFFFFFFFFFFFFFFFF,
@A00881:241:HJW2NDRXX:1:2129:16676:4820 1:N:0:CGAGAGAA+GATTGGAG
ACTTGACCTACGGGAGGCAGCAGTGAGGAATATTGGTCAATGGGCGGGAGCCTGAACCAGCCAAGTCGCGTGAGGGAAGACGGTCCTATGGGTTGTAAACCTCTTTTGCCGGGGAGCAAAGCGCCGCACGTGTGCGGTCTGGAGAGTACCCGGAGAAAAAGCATCGGCTAACTCCGTGCCAGCAGCCGCGGTAATACGGAGGATGCGAGCGTTATCCGGATTTATTGGGTTTAAAGGGTGCGTAGGCGGT
+
FFFFFFFFFFFFFFFFFFFFFFFFFFFFFFFFFFFFFFFFFFFFFFFFFFFFFFFFFFFFFFFFFFFFFFFFFFFFFFFFFFFFFFFFFFFFFFFFFFFFFFFFFFFFFFFFFFFFFFFFFFFFFFFFFFFFFFFFFFFFFFFFFFFFFFFFFFFFFFFFFFFFFFFFFFFFFFFFFFFFFFFFFFFFFFFFFFFFFFFFFFFFFFFFFFFF:F:FFFF::FFFF:FFFF,FFF:FFFFFFFFFFFFFFF
@A00881:241:HJW2NDRXX:1:2129:31114:4836 1:N:0:CGAGAGAA+GATTGGAG
ACTTGACCTATGGGGGGCAGCAGTGGGGAATATTGCACAATGGGGGGAACCCTGATGCAGCGACGCCGCGTGAGTGAAGAAGTATTTCGGTATGTAAAGCTCTATCAGCAGGGAAGAAAATGACGGTACCTGACTAAGAAGCCCCGGCTAACTACGTGCCAGCAGCCGCGGTAATACGTAGGCGGCAAGCGTTATCCGGATTTACTGGGTCTAAAGGGAGCGTAGCTGGTTTGGCAAGTTGGTACCGTAA
+
:,FFF:FFF:FFF:FFFFFFFF::F,FFFFFFFFF:FFFF:FFF:FFFFFFFFFFFFFFFFFFFFFFFFF,FFF:FFFFFF,FFFFF,FFFF,:,FFFFF,F:F:FFF,FFFFFFFFFFFFF,:,FFFF:FFF:,,F,FFF:::,F:FFFFFFFFFF,F,FFF:FFF::FF::F,,F:FFF,,FFF,F,FFFF,F::FF::FFFF,,::F,FFFFFFFFFFFFFF,F:FF,:,,FF,F:FFFF:,,FFF:
@A00881:241:HJW2NDRXX:1:2129:13268:5024 1:N:0:CGAGAGAA+GATTGGAG
ACTTGACCTACGGGGCGCAGCAGTGAGGAATATTGGTCAATGGGCGGGAGCCTGAACCAGCCAAGCCGCGTGAGGGAAGTAGGCGCAGAGCGTCGTGAACCTCTTTTGCCGGGGGACAAAAGTCCGGACGCGTCCGGGCCTGAGTGTACCCGGAGAAAAAGCATCGGCTAACTCCGTGCCAGCAGCCGCGGTAATACGGAGGATGCGAGCGTTATCCGGATTTATTGGGTTTAAAGGGTGCGCAGGCGGT
+
:F,FFFFFFFFFFFFFFFFFFFFFFFFFFFFFFFFFFFFFFFFFFFFFFFFFFFFFFFFFFFF:FFFFFFFFFFFFF:FFFFFFFFFFFFF:FFFFFFFFFFFFFFFFF:FFFFFFF:F,:FFFFFF:F:FFFFFFFFFFFFFFFFFFFFFFFFFFFFFFFFFFF:FFFFFFFFFFFFF:FFFFFFF:FFFFFFFFFFFFFFFFFFF,,FFFFFFFFFF,F:FFFFFFFFFFFFF:FFFFFFF,FFFFF:
@A00881:241:HJW2NDRXX:1:2129:15058:5243 1:N:0:CGAGAGAA+GATTGGAG
ACTTGACCTACGGGATGCACCAGTCGAGAATCATTCACAATGGGGGGAACCCTGATGGTGCGACGCCGCGTGGGGGAGGAAGGTCTTCGGATTGTAAACCCCTGTCATGCAGGAGCAAGGCGAGAGTTGATAGTACTGCAAGAGGAAGAGACGGCAAACTCTGTGCCAGCAGCCGCGGTAATACAGAGGTCTCAAGCGTTGTTCGGAGTCACTGGGCGTCAAGGGTACGTAGGCGGCGGGGCCCGTTGCG
+
,FFFFFFFF:FFFFFFFFFFF,F:FFFFFFFFFFFFFFF:F:FFFFFFFFFFFFFFFFFFFFFFFFFFFF,FFFFFFFFFFFFFFFFFFF:::FFF:FFFFFFFFFF:FF,:::FF,,FFF::FFF:,FFF,F:FFFFFFFF:FFF,FF::F:FF,,F:,FFF::FFF:F:FFFFFFF,FFFFFFF::FFF:F,FFFF,F:F,FFFF,,F:FF:FFFFF,F,F,:F,FFFFF:FFFFF:F:F,,FF,F:F
@A00881:241:HJW2NDRXX:1:2129:22842:5854 1:N:0:CGAGAGAA+GATTGGAG
ACTTGACCTACGGGATGCAGCAGTGGGGAATATTGGGCAATGGAGGGAACTCTGACCCAGCAACGCCGCGTGAAGGATGAAGGTTTTCGGATTGTAAACTTCTGTCGCAGGGGACGAAGAATGACGGTACCCTGTAAGAAAGCCCCGGCTAACTACGTGCCAGCAGCCGCGGTAATACGTAGGGGGCAAGCGTTGTCCGGAATGACTGGGCGTAAAGGGAGGGTAGGTGGCACAGCAAGTTCTATGTGAA
+
:F:,,FFFFFFFFFFFFFFFFFFFFFFFF:F:FFFFF,FFFFFFFFFF,FF:FFFFFFFFFF:FFF:FFFFFFFF:FFFFF:FFFFFFFFFFFFFFFFFFFFFFFFFF:FFFFFFFF,FFFFFFFFFF:FF:FFF:FFFFFFFFFFFFFF:FFFFFF:FFFF:FF:F:FFFFF:FFF,FFFFFFFFF,:FF:FFFFFFFF::F:F,FFFFFFFF,F,FF,F,F:FFFFF:FFFFFF,F:F:,FF:FFFFF
@A00881:241:HJW2NDRXX:1:2129:13178:6120 1:N:0:CGAGAGAA+GATTGGAG
ACTTGACCTACGGGGTGCAGCAGTGAGGGATATTGGGCAATGGGGGAAACCCTGACCCAGCAACGCCGCGTGAGGGAAGACGGTTTTCGGATTGTAAACCTCTGTCCTCTGTGAAGATGATGACGGTAGCAGAGGAGGAAGCTCCGGCTAACTACGTGCCAGCAGCCGCGGTAATACGTAGGGAGCGAGCGTTGTCCGGATTTACTGGGTGTAAAGGGTGCGTAGGCGGGACGGCAAGTCAGAAGTGAAA
+
F:FFFFFFFFFFFFFFFFFFFFF:FFFFFFFFFFFFFFFFFFFFFFFFFFFFFFFFFFFFFF:FFFFFFFFFFFFFFFFFFFFFFFFFFFFFFFFFFFFFFFFFFFFFFFFFFFFFFFFFFFFFFFFF:FF:FFF,FFFFFFFFFFFFF,:FFFFFFFFFFFFFFFFFFFFFFFFFF:FFFFFFFFFFFFFFFFFFFFFFFFF,FFFFFFFFFFF:FFF:F:FFFFFFFFFF:FFFFFFFFFFFFFFFFF
@A00881:241:HJW2NDRXX:1:2129:5538:6543 1:N:0:CGAGAGAA+GATTGGAG
ACTTGACCTATGGGGTGCACCAGTGGGGAATATTGGGCAATGGAGGCAACTCTGACCCAGCAACGCCGCGTGAGCGATGAAGGTCTTCGGATTGTAAAGCTCTTTAAGCGGGGACGAAGAAAGTGACTGTACCCGCAGAATAAGCCTCGGCTAACTACGTGCCAGCAGCCGCGGTAATACGTAGGAGGCAAGCGTTATCCGGAATGACTGGGCGTAAAGGGTGCGTAGGTGGCTCGATAAGTTAGTAGCG
+
FFFFFFFFFFFFFFFFFFFFFFFFFFFFFFFFFFFFFFFFFFFFFFFF:FFFFFFFFFFFFFFFFFFFFFFFFFFFFFFFFFFFFFFFF:FFFFFFFFFFFFFFFFFFFFFFFFFFFFFF:FFFFFFFFFFFF:FFFFF:FFFF:FFFFFFFFFFFFFF:F,::FFFFF:FFFFFF:FFFFFFFFFFFF,:FFFFF,FFFFFF:FFFFFF:FFFFFFFFFFFFFFFFFFFFF,FFFFFFFFFF:FFFFFF
@A00881:241:HJW2NDRXX:1:2129:14235:6574 1:N:0:CGAGAGAA+GATTGGAG
ACTTGACCTATGGGAGGCAGCAGTGGGGAATATTGGGCAATGGGCGAAAGCCTGACCCAGCAACGCCGCGTGAAGGAAGAAGGCCTTCGGGTTGTAAACTTCTTTTATGAGGGACGAAGGACGTGACGGTACCTCATGAATAAGCCACGGCTAACTACGTGCCAGCAGCCGCGGTAATACGTAGGTGGCAAGCGTTGTCCGGAATTACTGGGTGTAAAGGGCGCGTAGGCGGGATGGCAAGTCAGATGTG
+
F:F:,FF:FF,FFFFFFF:FFFFFFF:FFF:FFF:FFFFFFFFFFFFFFFFFFFFF:FFFFFF:FFFFFFFFFFFFF,FFFFF:FF::F:,FFFFFFF,,,FF,FFFFFFFFF:FFFFFFF,FFFFFF:FF,::FF,:FFFFFFFFFFFFFFFF:FFFFFFFF:FFFF:FFFFFFFFFF:FFFFF,F:,FFFFFFFF,::FFF,FF:FFFFF:FF:FFFFF,FFFFF,FFFFFF::,FFFF,:FFFFFFF
@A00881:241:HJW2NDRXX:1:2129:32362:6746 1:N:0:CGAGAGAA+GATTGGAG
ACTTGACCTATGGGGGGCAGCAGTGGGGAATATTGGGCAATGGAGGCAACTCTGACCCAGCAACGCCGCGTGAGCGATGAAGGTCTTCGGATTGTAAAGCTCTTTAAGTGGGGACGAAGAAAGAAATGACGGTACCTGAGTAAGAAGCCCCGGCTAACTACGTGCCAGCAGCCGCGGTAATACGTAGGGGGCAAGCGTTATCCGGAATTACTGGGTGTAAAGGGAGCGTAGACGGTAAAGAAAGTCTGGA
+
:FFFFFFFFFFFFFFFFFFFFFFFFFFFFFFFFFFFFFFFFFFFFFFFFFFFFFFFFFF:FFFFFFFFFF:FFFFFFFFFFFFFFFFFFFFFFFFFFFF:FF:FF:FFFFFFFFFFFFF:F,FF:F:FF,F,FFFFFFFF:FFFFF:,:FFFFFFFFFFF::FFF:FFFFF:F:F:FFF:FFFFFFF:,:FFFFFFFFFFFF:FFFFFF:FF:,,FF:,F:FFFFFFFFFFF:,,F,F:FFFFF:F::,,
@A00881:241:HJW2NDRXX:1:2129:31982:7279 1:N:0:CGAGAGAA+GATTGGAG
ACTTGACCTACGGGGTGCAGCAGTTAGGAATATTGGGCAATGGAGGAAACTCTGACCCAGCAACGCCGCGTGAAGGATGAAGGCCCTCGGGTTGTAAACTTCTGTATTAGAGGAAGAAGATAGTGACGGTACTCTAATAGAAAGCTACGGCAAACTACGTGCCAGCAGCCGCGGTAAGACGTAGGTAGCAAGCGTTGTCCGGAATGACTGGGCGTAAAGGGTGCGTAGGCGGTTTTTTAAGTCCAATGTG
+
:FFFF:FFFFFFFFFFFFFFFFFFFFFFFFFFFFFFFFFFFFFFFFFFFFFFFFFFFFFFFFFFFFFFFFFFFFFFFFFFFFFFFFFFFFFFFFFFFFFFFFFFFFFFFFFFFFFFFFFFFFFFFFFFFFFFFFFFFFFFFFFFFFFFFFFFF,FFFFF:,FFFFFF:FFFFFF:F,FFFFFFFFFFFF:,F,F:FFFF:FFF:FFFFFFFFF:FF,FFF:FFF::FFFFFFFFFFFFF::,FFFFF,:F
@A00881:241:HJW2NDRXX:1:2129:31286:7889 1:N:0:CGAGAGAA+GATTGGAG
ACTTGACCTATGGGAGGCAGCAGTGGGGAATATTGGGCAATGGGGGAAACCCTGATGCAGCGACGCCGCGTGAGTGAAGAAGTATTTCGGTATGTAAAGCTCTATCAGCAGGAAAGAAAATGACGGTACCTGACTAAGAAGCCCCGGCTAACTACGTGCCAGCAGCCGCGGTAATACGTAGGGGGCAAGCGTTATCCGGATTTACTGGGTGTAAAGGGAGCGTAGACGGCAGGGCAAGTCTGAAGTGAAA
+
FFFFFFFFFFFFFFFFFFFFFFFFFFFFFFFFFFFFFFFFFFFFFFFFFFFFFFFFFFFFFFFFFFFFFFFFFFFFFFFFFFFFFFFFFFFF:FFFFFFFFFFFFFFFFFFFFFFFFFFFFFFFFFFFFFFFFFFFFFFFF:FFFFFFFFFFFFFFFFFFFFFFFFFFFFF::FFFFFFFFFFFFF:FFFFFFFFFFFFFFFFFFFFFFFFFF:FFFFFFFFFFFFFFFFFFFFFF,FFFFFFFFFFF,F
@A00881:241:HJW2NDRXX:1:2129:24487:8390 1:N:0:CGAGAGAA+GATTGGAG
ACTTGACCTACGGGACGCAGCAGTCGGGAATATTGCGCAATGGAGGCAACTCTGACGCAGTGACGCCGCGTGCAGGACGAAGGTTTTCGGATTGTAAACTGCTTTAGACAGGGAAGAGAAAAGGACAGTACCTGTAGAATAAGCTCCGGCTAACTACGTGCCAGCAGCCGCGGTAATACGTAGGGAGCAAGCGTTATCCGGATTTATTGGGTGTAAAGGGTGCGTAGACGGGAAGTTAAGTTAGTTGTGA
+
FFFFFFFFFFFFFFFFFFFFFFFFFFFFFFFFFFFFFFFF:FFFFFFFFFFFFFFFFFFFFFFFFFFFFFFFFFFFFFFFFFFFFFFFFFFFFFFFFFFFFFFFFFFFFFFFFFFFFFFFFFFFFFFFFF:FFFFFFFFF:FFFFF:FFFFFFFFFFFFFFF,FF:FFFFFFFFFFFFFFF:FFFFFFFFFFF:FFF:FFFFFFFFF,FFFFFFFFFFFFFFFFFFFFF,FFFFFFFFF:FFFFFFFFFF
@A00881:241:HJW2NDRXX:1:2129:8006:8437 1:N:0:CGAGAGAA+GATTGGAG
ACTTGACCTATGGGATGCACCAGTGAGGAATATTGGTCAATGGGCGGAAGCCTGAACCAGCCAAGTCGCGTGAGGGATGAAGGCCCTACGGGTTGTAAACCTCTTTTGCCGGGGAACAAGTGCCGGGACGTGATCCCGGAGCTGAGTGTACCCGGAGAAAAAGCATCGGCTAACTCCGTGCCAGCAGCCGCGGTAATACGGAGGATGCGAGCGTTATCCGGATTTATTGTGTTTAAAGGGTGCGTAGGCG
+
FFFFFFFFFFFFFFFFFFFFFFFFFFFFFFFFFFFFFFFFFFFFFFFFFFFFFFFFFFFFFFF:FFFFFFFF:FFFFFFFFFFFFFFFFFFFFFFFFFFFFFFFFFFFFFFFFFFFFFFFFFFFFFFFFFFFFFFFFFFFF:FFFFFFFFFFFFFFFFFFFFFFFFFFF:FFFFFFFF:FFFFFFFFFFFFFFFFFFFF,FFFFFFFFFFFFFF,FFFFFFFF,F:FFF,FF:FFF,F:,FFFFFFFFFF
@A00881:241:HJW2NDRXX:1:2129:8585:8531 1:N:0:CGAGAGAA+GATTGGAG
ACTTGACCTATGGGATGCAGCAGTGGGGAATATTGCACAATGGGGGGAACCCTGATGCAGCGACGCCGCGTGAAGGAAGAAGTATCTTGGTATGTAAACTTCTATCAGCAGGGAAGAAAATGACGGTACCTGACTAAGAAGCCCCGGCTAACTACGTGCCAGCAGCCGCGGTAATACGTAGGGAGCGAGCGTTATCCGGATTTACTGGGTGTAAAGGGCGCGTAGGCGGGCCGACAAGTCAGATGTGAAA
+
FF:FFFFFFFFFFF:FFFFFFFFFFFFFFFFFFFFFFFFFFFFFFFFFFFFFFFFFFFFFFFFFFFFFFF:FFFFFFFFFFFFFF:FFFF:FFFFF:FFFFFFFFFFFFFFFFFFFFF:FFFFFFFFFFFFFFFFFFFFFFFFFFFFFF,FFFFFFFFFFFFFFFFFFFFFF:FFFF::FFFFFFFFFFFF:FFFF:FFFF:FFFFFFFFFFFFF:FFFF:FFFFF:FFFFFFF::F:FFFFF::FFFF:
@A00881:241:HJW2NDRXX:1:2129:28863:8703 1:N:0:CGAGAGAA+GATTGGAG
ACTTGACCTATGGGAGGCAGCAGTGAGGAATATTGGTCAATGGGCGGGAGCCTGAACCAGCCAAGCCGCGTGGAGGAAGAAGGTACAGAGTATCGTAAACTCCTTTTGTCAGGGGATAAAAGACGGGATGCGTCCCGTCCTGAAGGTACCTGAAGAAAAAGCATCGGCTAACTCCGTGCCAGCAGCCGCGGTAATACGGAGGATGCGAGCGTTATCCGGATTTATTGGGTTTAAAGGGTGCGTAGGCCGC
+
:FFFFFFF,F:FFFFFFF,FFFF:FFFFFFFFFFFFFFFFFFFFFFFFFFFFFFFFFFFFFFFFFFFFFFFFFFFFFFFFFFFFFFFFFFFFFFFFF,FF:FFFF,FFFFFFFFFF,,FFFFFFFFFFFF:FFFF:FFFFF:F,FFF:FFF:FFFFFFFFF:FFFFFFFFFFFFFFFFFFFFFFFFFFFFFF:F:FFFFFF:F,FFFFFFFFF,FF:FFFFFFFFFFFFFFFFFFFFFFFFF,FFFF:FF
@A00881:241:HJW2NDRXX:1:2129:23213:8750 1:N:0:CGAGAGAA+GATTGGAG
ACTTGACCTACGGGGCGCAGCAGTGGGGAATATTGCACAATGGGGGAAACCCTGATGCAGCGACGCCGCGTGAGTGAAGAAGGATTTCGGTATGTAAAGCTCTATCAGCAGGGAAGAAAATGACGGTACCTGACTAAGAAGCCCCGGCTAACTACGTGCCAGCAGCCGCGGTAATACGTAGGGGGCAAGCGTTATCCGGATTTACTGGGTGTCAAGGGAGCGTAGACGGTGCTGCAAGTCTGAAGTGAAT
+
F:FFFFFFFFFFFFFFFFFFFFFFFFFFFFFFFFFFFF,:FFFFF:FFFFFF:FFFFFFFFFFFFFFFFF:FFFFFFFFFFF,FFFFFFFFFFFFFFFFFFFFFFFFFF:FFFFFFFF,FFFF:FFFFFFF:FFFFFFF::FFFFFFFFFFFFFFFFFFFFF:FFFFFFFF:FFFFFFFFFFFFFFF,FF:FFFFFFFF,:FF,FFFFFFFFFFFFFF::FF:FFFFFFFF,FFFFFFFF:FF,FFFFF,
@A00881:241:HJW2NDRXX:1:2129:7410:9032 1:N:0:CGAGAGAA+GATTGGAG
ACTTGACCTATGGGGTGCAGCAGTCGGGAATATTGCGCAATGGAGGAAACTCTGACGCAGTGACGCCGCGTGCAGGAAGAAGGTCTTCGGATTGTAAACTGCTTTAGAGGGGGACGAAAAAAGACAGTACCCCTAGAATAAGCTCCGGCTAACTATGTGCCAGCAGCCGCGGTAATACATAGGGAGCACGCGTGATCCGGATTTATGGGGGGTAAAGGGTGCGTAGACGGAAGACCTAGTTAGTTGTGAA
+
FFFF:FFFFFFFFFFFFFFFFFFF:FFFFFFFFFFFFF:F:FFFFF:FFF:FFFF:FFFFFFFFFFFFFFFFFFFFFFFFF:FFFFFFFF:FFFFFFF,:F,,F:FFFFFFFFF,:FFFF,FFFFF,FF:FFF:,F:FFFFFF:::F:FFFFF:::FFF,FF:FFF:F:FFF,F:,:FFFF,F:FFFF,FFF:,F,FFFFFF:FFF,FFF,FF:F,FFFFFFFF,:::::,F:F,F,:F,FFF,:FFF,F
@A00881:241:HJW2NDRXX:1:2129:27877:9251 1:N:0:CGAGAGAA+GATTGGAG
ACTTGACCTACGGGAGGCAGCAGTCGGGAATATTGCGCAATGGAGGAAACTCTGACGCAGTGACGCCGCGTATAGGAAGAAGTTTTTCGGAATGTAAACTATTGTCGTTAGGGAAGAGGAAGGACGGTACCTAAGGAGGAAGCCCCGGCTAACTATGTGCCAGCAGCCGCGGTAATACATAGGGGGCGAGCGTTATCCGGAATTATTGGGTGTAAAGGGTGCGTAGACGGGATGTTAAGTTAGTTGTGAA
+
FFFFFFFFFFFFFFFFFFFFFF:FFFFFFFFFFFF:FFFFFFFFFFFFFFFFFFFFFFFFFFFFFFFFFFFFFFFFFFF,FF:FFFF:FFFFFFFFFFFFFFFFFFFFFFF:FFFFF:FF,:FFFFFFFFFFFFF,F:FFF::FFFFFFFFFFFFFFFFFFFF:FFFFFFFFFFFFFFFFF:F:F:FFFFFFFFFFF,FFFFFFFF,,:FFFFFFFF:FF:F:FF,FFFF::FFF:FFF:FF:FFFF,FF
@A00881:241:HJW2NDRXX:1:2129:25048:9267 1:N:0:CGAGAGAA+GATTGGAG
ACTTGACCTATGGGGTGCAGCAGTCGGGAATATTGCGCAATGGAGGAAACTCTGACGCAGTGACGCCGCGTATAGGAAGAAGGTTTTCGGATTGTAAACTATTGTCGTTAGGGAAGAATAAAGACAGTACCTAAGGAGGAAGCTCCGGCTAACTACGTGCCAGCAGCCGCGGTAATACGTAGGGAGCAAGCGTTATCCGGAATTATTGGGTGTAAAGGGTGCGTAGACGGGAGTTTAAGTTAGTTGTGAA
+
FFFFFFFFFF:FFFFFFFFFFFFFFFFF::FFFFFFFFFFFFFFFFFFFFFFFFFFFFFFFFFFFFFFFFFFFFFFFFFFFFFFFFFFFFFFFFFF:FFFFFFFFFFFFFFFFFFFFFFF:FFFFFFFFFFFFFFFFFFF:FFFFFFFFFFFFF:FFFFFFFFF:FFFFFFFF:F:FFFFFFFFFFFF,FFFFFFFFFFFFF:FFFFFFFFFF,F:FFFFFFFF,FFFFFFFFFF::FF:FFFF:FFFFF
@A00881:241:HJW2NDRXX:1:2129:30219:9392 1:N:0:CGAGAGAA+GATTGGAG
ACTTGACCTACGGGGTGCAGCAGTGGGGAATATTGGGCAATGGGCGGAAGCCTGACCCAGCGATGCCGCGTGAGGGAAGAAGGTTTTCGGATTGTAAACCTCTGTCTTTAGGGACGATAATGACGGTACCTAAGGAGGAAGCTCCGGCTAACTACGTGCCAGCAGCCGCGGTAATACGTAGGGAGCGAGCGTTGTCCGGAATTACTGGGTGTAAAGGGAGTGCAGGCGGGACTGCAAGTCAGATGTGAAC
+
:,FFF:FFFFFFFFFFFFFFFFF:FFFFFFFFFFFFFFFFFFFFFFFFFFFFFFFFFF:FFFFFFFFFFFFFFF:FF,FFFFFFFFFFFFFFFFFFFFFFFFFFFFFFFFFFFFF:FFFFFF:FFFFFFFFFFF:F:FFFFFFFFFFFFFFFFFFFFFFF:FF:FFFFFFFFFFFF:F:FFFFF:FFFFFF::FFF:FFF:FF:FFF::,F:FFFFFFF:FFF,FFFFFF:,::,FFFF:,FF,F::FF:
@A00881:241:HJW2NDRXX:1:2129:11903:9612 1:N:0:CGAGAGAA+GATTGGAG
ACTTGACCTACGGGGGGCAGCAGTGGGGAATATTGGGCAATGGAGGCAACTCTGACCCAGCAACGCCGCGTGAGCGATGAAGGTCTTCGGATTGTAAAGCTCTTTAAGTGGGGACGAAGAAAGTGACTGTACCCACAGAATAAGCCTCGGCTAACTACGTGCCAGCAGCCGCGGTAATACGTAGGAGGCAAGCGTTATCCGGAATGACTGGGCGTAAAGGGTGCGTAGGTGGTTTGGCAAGTTGGTAGCG
+
FFFFFFFFFFFFFFFFFFFFFFFFFFFFFFFFFFFFFFFFFFFFFFFFFFFFFFFFFFFFFFFFFFFFFFFF:FFFFFFFFFFFFFFFFFFFFFFFFFFFFFFFFFFFFFFFFFFFFFFFFFFFFFFFFFF:FFFFFFFFFFFF:FFFFFFFFFFFFFFFFFFFFFFFFFFFFFFFFFFFFFFFFFFFFFFFFFFFFFFFFFFFFFFFFFF,FFFFFFFFFFFFFFFFFFFFFF:FFF:FF:FFFFFF:F
@A00881:241:HJW2NDRXX:1:2129:13810:9972 1:N:0:CGAGAGAA+GATTGGAG
ACTTGACCTACGGGGCGCAGCAGTGAGGAATATTGGTCAATGGGCGGGAGCCTGAACCAGCCAAGCCGCGTGGAGGAGGAAGGTACAGAGTATCGTAAACTCCTTTTGTCAGGGGCTAAAAGGCGGGATGCGTCCCGTCCCGAAGGTACCTGAAGAAAAAGCATCGGCTAACTCCGTGCCAGCAGCCGCGGTAATACGGAGGATGCGAGCGTTATCCGGATTTATTGGGTTTAAAGGGTGCGTAGGCCGC
+
FFF:F:FFFFFFFFFFFFFFFFFFFFFFFFFFFFFFFFF:FFF:FFFFFFFFFFFFFFFFFFFFFFFFFFFFFFFFFFFFFFFFF:FFFFFFFFFFFFFFFFFFFFFFFFFFFFF,FFFFFFFFFFFFFFFFFFFFFFFFFF:FFFFFFFFFFFFF,F:FFFFFFFFFFFFFFF:FFFFF:FFFFFF::F:FFFFFFFFF:F,FFFFFFFFF:F,:FFFFF,FF,FFFF:F:FFF:FF:FF:FFFFFF:F
@A00881:241:HJW2NDRXX:1:2129:30174:10097 1:N:0:CGAGAGAA+GATTGGAG
ACTTGACCTATGGGATGCAGCAGTGAGGAATATTGGTCAATGGGCGGAAGCCTGAACCAGCCAAGTCGCGTGAGGGATGAAGGCCCTACGGGTTGTAAACCTCTTTTGCCGGGGAACAAGTGCCGGGACGTGATCCCGGAGCTGAGTGTACCCGGAGAAAAAGCATCGGCTAACTCCGTGCCAGCAGCCGCGGTAATACGGAGGATGCGAGCGTTATCCGGATTTATTGGGTTTAAAGGGTGCGTAGGCG
+
FFFFFFFFFFFFFFFFFFFFFFFFFFFFFFFFFFFFFFFFFFFFFFFFFFFFFFFFFFFFFFFFFFFFFFFFFFFFFFFFFFFFFFFFFFFFFFFFFFFFFFFFFFFFFFFFFFF,FFFFFFFFFFFFFFFFFFFFFFFFFFFFFFFF:FFFFFFFFFFFFFF:FFFF:FFFFFFFFFFFFFFFFFFFFFFF:FFFFFFFFFFFFFFFFFFFFF,FFF:FFF:FFFFFF:FF:FFF:FFFFFFFFFFFFF
@A00881:241:HJW2NDRXX:1:2129:26775:10347 1:N:0:CGAGAGAA+GATTGGAG
ACTTGACCTATGGGGTGCAGCAGTGAGGAATATTGGTCAATGGGCGGGAGCCTGAACCAGCCAAGTCGCGTGAGGGAAGACGGCCTTATGGGTTGTAAACCTCTTTCAGATGAGAGTAAAGGGTGTTACGCGTAACACATTGCAAGTATCATCAGAAGAAGCATCGGCTAATTCCGTGCCAGCAGCCGCGGTAATACGGAAGATGCGAGCGTTATCCGGATTTATTGGGTTTAAAGGGTGCGTAGGCGGA
+
FFFFFF:FFF:FFFFFFFFFFFFFFFFFFFFFFFFFFFFFFFFFFFF:FFFFFFFFFFFFFFF:FFFFFFFFFFFFFFFFFFFFFFFFFFFFFFFFFFFFFFFFFFFFFFFFFFFFFF::FFFFFFFFFFFFFFFFFFFFFFFFFFFFFFFFFFFFFFFFFFFFFF:FF,FFFFF:FFFFFFF::FFFFFFFF:FFFFFF:FFFFFFFFFFFF,F:FFFF,F:FFF::FFFFF,FFFFFFFF::FFFFF:
@A00881:241:HJW2NDRXX:1:2129:30680:10441 1:N:0:CGAGAGAA+GATTGGAG
ACTTGACCTACGGGATGCACCAGTAGGGAATTTTGCGCAATGGGCGAAAGCCTGACGCAGCAACGCCGCGTGTGTGATGAAGCCCCTAGGGGTGTAAAACACTGTCAGTAGGGACGAATTATGACGGTACCTACAGAGGAAGCACCGGCTAACTCCGTGCCAGCAGCCGCGGTAATACGGGGGGTGCAAGTGTTGTCCGGAATCATTGGGCGTAAAGCGTTCGTAGGCGGCATGCCAAGTCTGGTGTTAA
+
F:FFFFFFFFFFFFFFFFFFFFFFFFFFFFFFFFFFFFFFFFFFFFFFFFFFFFFFFFFFFFFFFFFFFFFFFFFFFFFFFFFFF,FFFFFFFFFFFFFFFFFFFFFFFFFFFFFFFFFFFFFFFFFFFFFFFFFFFF:::FF:FFFFFFFFFFFFFFFFFFFFFFFFF:FFFFFFFFF,FFF:FFFFFFFFFFFFFFFFF:F:F:F,FFFFFFFFF:FFFFFF:FFFFFFFFFFFFFFF,FFFFF::FF
@A00881:241:HJW2NDRXX:1:2129:20076:10614 1:N:0:CGAGAGAA+GATTGGAG
ACTTGACCTACGGGAGGCAGCAGTGGGGAATATTGGGCAATGGAGGAAACTCTGACCCAGCAACGCCGCGTGAAGGATGAAGGTTTTCGGATTGTAAACTTCTGTCGCGAGGGACGAAGAATGACGGTACCTCGTAAGAAAGCCCCGGCTAACTACGTGCCAGCAGCCGCGGTAATACGTAGGGGGCAAGCGTTGTCCGGAATGACTGGGCGGAAACGGAGTGTAGGCGGCATAATAAGTCAGATGTGAA
+
:FF,FFF:FFFF,:FFFFFF::,FF:FFFFFFFFF::F:,FFFFF,FFFFFF:,F:FFFFFF,F:F,,F:FFFFF:FFFF:FFFFFFFFFFFFFFFFFF:FFFFFF,F:FFFFFFFFFFFFFFFFFF:FFF:FFFFF:FFFFFFFFFFFFFFFFFFFFFFFFFFFF:FFFF:F::FF,FFF,FFFFFF:FF::FFFFFF,:,FFFFFFFF:F,:,,,FF:F:FF,FFF::,:F,FFFF:FFFF,FFF,,F
@A00881:241:HJW2NDRXX:1:2129:18005:10629 1:N:0:CGAGAGAA+GATTGGAG
ACTTGACCTATGGGGGGCAGCAGTCGGGAATATTGCGCAATGGAGGAAACTCTGACGCAGTGACGCCGCGTGCAGGAAGAAGGTTTTCGGATTGTAAACTGCTTTAGACAGGGAAGAAAAAGGACAGTACCTGTAGAATAAGCTCCGGCTAACTACGTGCCAGCAGCCGCGGTAATACGTAGGGAGCAAGCGTTATCCGGATTTCTTGGGTGTAAAGGGTGCGTAGACGGGAGATCAAGTTGGTTGTGAA
+
FFFFFFFFFFFFFFFFFFFFFFFFFFFFFFF,FFFFFFFFFFFFFFFFFFFFFFFFFFFFFFFFFFFFFFFFFFFFFFFFFFFFFFFFFFFFFFFF,FFFFFFFFFFFFFFFFFFFFFFFFFFFFFFFFFFFFFFFF:FFFFFFFFFFFFFFFFFFFFFFFFFFFFFFFFFFFF:FFFFFFFFFFFFF,FFF:::FFFFFF:FF,FFFFFFFFF,FFFFFFFFFFFFFFFFFFFFFFFFFFFFFFFFFFF
@A00881:241:HJW2NDRXX:1:2129:24053:10739 1:N:0:CGAGAGAA+GATTGGAG
ACTTGACCTATGGGACGCACCAGTGAGGAATATTGGTCAATGGGCGCAAGCCTGACCCAGCAATGCCGCGTGAAGGAAGAAGGCCCTCGGGTTGTAAACTTCTTTTATCAGGGACGAAGGATGTGACGGTACCTGATGAATAAGCTCCGGCTAACTACGTGCCCGCAGCCGCGGTAATACGTAGGGAGCAAGCGTTATCCGGATTTATTGGGTTTAAAGGGAGCGTAGATGGCTTGTTAAGTCAGCGGTG
+
FFFFFFFFFFFFFFFFFFFFFFFFF:FFFFFFFFFFFFFFFFFFFFFFFFFFFFFFFFFFFFFFFFFFFF:FFFFFF:FFFFFFFFFFFFFFFFFFF:F,FFFFFFFFFFFFFFFFF,FF::F:F:FFF:FFFFFF:FF:FFFFFFFF:FFFFFFF:FFFFFF,FFFFF:FFFF,F::F:FFFFFFFFFFFFFF::,:FFFFF,FF,FFFFFFF:FF:FFFFFFFFFFFFFFFF,FFFFFFF:FFF:FFF
@A00881:241:HJW2NDRXX:1:2129:24722:10770 1:N:0:CGAGAGAA+GATTGGAG
ACTTGACCTACGGGGTGCAGCAGTTAGGAATATTGGGCAATGGGCGCAAGCCTGACCCAGCAACGCCGCGTGAAGGAAGAAGGCCCTCGGGTTGTAAACTTCTTTTGTCGGGGACGATAGTGACGGTACCTGACTAAGAAGCCCCGGCTAACTACGTGCCAGCAGCCGCGGTAATACGTAGGGGGCGAGCGTTATCCGGAATTACTGGGTGTAAAGGGAGCGTAGACGGCACTGCAAGTCTGGAGTGAAA
+
F:FFFFFFFFFFFFFFFFFFFFFFFFFFFFFF:FFFFFFFFFFF:FFFFFFFFFFFFFFFFFFFFFFFFF:FFFFFFFFFFFFFFFFFFFFFFFFF:FFFFFFFF:FFFFFFFFFF:FFFFFFFFFFFFFFFFFFFF:FFF:FFFFFFFFFFFFFFFFFFFFFFFFFFF,FFFFFFFFFFFFFFFFFFFFFFF,F::FFF,FFFFFFFFFFFFFFFFF:FFFFFF:FFFFFF:FF:,FFFFFFFFFFF,F
@A00881:241:HJW2NDRXX:1:2129:32786:10864 1:N:0:CGAGAGAA+GATTGGAG
ACTTGACCTACGGGGTGCAGCAGTGAGGAATATTGGTCAATGGGCGTTAGCCTGAACCAGCCAAGCCGCGTGAGGGATTAAGGCCCTATGGGTCGTACACCTCTTTTGCCGGGGGATAAGAGGCGCCACGTGTGGCGCTGTGAAGGTACCCGGAGAAAAAGCATCGGCTAACTCCGTGCCAGCAGCCGCGGTAATCCGGAGGATGCGAGCGTTATCCGGATTTATTGGGTTTAAAGGGTGCGTAGGCGGT
+
:FFFFFF,::FFFFFFFF,FFFFFFFFF:FFFFFFFFFFFFFF:FFFFFFFFFFFFFFFFFFFFFFFFFFFFFFFFFFFFFFFFFFFFFFFFFFFFF,FFFFFF,FF:F:,FFFFFF:F:FFFFFFFFFFFFFF,FFFFFFFFFFFFFFFFFFFF:FFFFFFFFFFFFFFFF,FFFFFFF:FF,FFFFF:FF:FF,FFFFFF,:FFFFFFF:F::FFF::,F:,FFF:F:FFFF:F:FFFF,:FFFFFF,
@A00881:241:HJW2NDRXX:1:2129:31620:10880 1:N:0:CGAGAGAA+GATTGGAG
ACTTGACCTACGGGGTGCAGCAGTGAGGAATATTGGTCAATGGACGGAAGTCTGAACCAGCCAAGTAGCGTGAAGGAAGGCGGCCCTACGGGTTGTAAACTTCTTTTATAAGGGATTAAAGGGCTCCACGAGTGGGGCGTTGCACGTACCTTATGAATAAGCATCGGCTAACTCCGTGCCAGCAGCCGCGGTAATACGGAGGATGCGAGCGTTATCCGGATTTATTGGGTTTAAAGGGAGCGTAGATGGC
+
::FFFFFFFFFFFFFFFFFFFFFFFFFFFFFFFFFFFFFFFFFF:FFFFFFFFFFFFFFFFFFFFFFFFFFFFF:FFFFFFFFFFF:F:FFFFFFFFFFFFFFFF:FFFFFFFFF,FFFFFFFFFF:FFFFFFFFFFFFFFFFFFFF:FFFFFF:F:FFFFFFFF:FF::F:FFFFFFFFFFFFFFFFFF,F:F:FFFF:FFFFFFFFFFFF:FFFF::FFFF:FF:FFFFF:FFF:FFFFFF::FFFFF
@A00881:241:HJW2NDRXX:1:2129:25211:11146 1:N:0:CGAGAGAA+GATTGGAG
ACTTGACCTATGGGATGCACCAGTGAGGAATATTGGTCAATGGGCGGGAGCCTGAACCAGCCAAGCCGCGTGGAGGAAGAAGGTACAGAGTATCGTAAACTCCTTTTGTCAGGGGATAAAAGACGGGATGCGTCCCGTCCTGAAGGTACCTGAAGAAAAAGCATCGGCTAACTCCGTGCCAGCAGCCGCGGTAATACGGAGGATGCGAGCGTTATCCGGATTTATTGGGTTTAAAGGGTGCGTAGGCGGT
+
FFFFFFFFFFFFFFFFFFFFFFFFFFFFFFFFFFFFFFFFFFFFFFFFFFFFFFFFFFFFFFFFFFFFFFFFFFFFFFFFFFFFFFFFFFFFFFFFFFFFFFFFFFFFFFFFFFF:FFF:F:FFFFFFFFFFFFFFFFFFFFF,FFFFFFFFFFFFFFFFFFFFFFFFFFFFFFFFFFFFFFFFFFFFFFFFF,FFFFFFFFFFFFF,FFFFF,FFFFF:F,FFFFFFF:FFFFFFFFFFFFFFFFFFFF
@A00881:241:HJW2NDRXX:1:2129:8205:11663 1:N:0:CGAGAGAA+GATTGGAG
ACTTGACCTACGGGATGCAGCAGTGAGGAATATTGGTCAATGGGCGGAAGCCTGAACCAGCCAAGTCGCGTGAGGGAAGAAGGCCCTGCGGGTCGCAGACCTCTTTGGACGGGGAGCAATGCCGCGGACGCGTCCGCGGAAGGAGAGTACCCGTAGAACAAGCATCGGCTAACTCCGTGCCAGCAGCCGCGGTAATACGGAGGATGCGAGCGTTATCCGGATTTATTGGGTTTAAAGGGTGCGCAGGCGG
+
FFF:FFFFF,FFFFFFFFFFFFFFFFFFFF:FFFFF:FFF:FFFFFFF,FFFFFFFFFFF:FFFFFFFFF,FFF:FF:FF,FFFFFFFFFFFFFFFFFFFFFFFFFFFFFFFFFFFF,F:FFFFFFFFFFFFFFFFF:FFFFFFFFFFF:FF,:FFF:FFF,FFFFF:FFFFFFFFFFFFFFFFFF:FFFFFF:FF:FF,FFFFFFFFF:FF:F,F:FFFF,FFFF,FFFFFFFF::FFFFFFFFF,FF:
@A00881:241:HJW2NDRXX:1:2129:25220:11663 1:N:0:CGAGAGAA+GATTGGAG
ACTTGACCTATGGGACGCAGCAGTGGGGAATATTGCGCAATGGGCGAAAGCCTGACGCAGCGACGCCGCGTGAGGGATGAAGGTTTTCGGATCGTAAACCTCTGTCAGAAGGGAAGAATAGGATATTGGCTAATCACAGTATCTGTGATGGTACCTCAGGAGAAAGCCACGGCTAACTACGTGCCAGCAGCCGCGGTAATACGTAGGTGGCAAGCGTTGTCCGGAATGACTGGGCGTAAAGGGAGCGTAG
+
FFFFFFFFFFFFFFFFFFFFFFFFFFFFFFFFFFFFFFFFFFFFFFFFFFFFFFFFFFFFFFFFFFFFFFFFFFFFFFFFFFFFFFFFFFFFFFFFFFFFFFFFFFFFFFFFFFFFFFFFFFFF:FFFFFFFFFFFFFFF:FFFFFFFFFFFFFFFFFFFFFFFFFFFFFFFFFFFFFFFFFFFFFFF:FFFFFFFFFFFFFFFFFFFFFFF,FFFFFFFFFFFFFFFFFFFFFFFFFF,FFFFFFFF:F
@A00881:241:HJW2NDRXX:1:2129:31503:11772 1:N:0:CGAGAGAA+GATTGGAG
ACTTGACCTACGGGGCGCAGCAGTGGGGAATATTGGGCAATGGGCGCAAGCCTGACCCAGCAACGCCGCGTGAAGGAAGAAGGCTTTCGGGTTGTAAACTTCTTTTATGAGGGACGAAGGACGTGACGGTACCTCATGAATAAGCCACGGCTAACTACGTGCCAGCAGCCGCGGTAATACGTAGGTGGCGAGTGTTGTCCGGATTTACTGGGTGTAAAGGGCGCGTAGGCGGGTAGGCAAGTCAGATGTG
+
FFFFFFFFFFFFFFFFFFFFFFFFFFFFFFFFFFFFFF,FFFFFFFFFFFFFFFFFFFFFFFFFFFFFFFFFFFFFFFFFFFFFFFFFFFFFFFFFFFFFFFFFFFFFFFFFFFFFFFFFFFFFFFFFFFFFFFFFFFFFF:FFFF,FFFFFFFFFFFFFFFFFFFFFFFFFFFFFFF:FFFFFFFFFFFFFFFFFFF:FFFFFFFFFFFFFFFFFFFFFFF:FFF:FFFFFFFFFFFFFFFFFFFFFFF
@A00881:241:HJW2NDRXX:1:2129:23999:11804 1:N:0:CGAGAGAA+GATTGGAG
ACTTGACCTACGGGATGCAGCAGTGGGGAATATTGGGCAATGGAGGCAACTCTGACCCAGCAACGCCGCGTGAATGATGAAGGTCTTCGGATTGTAAAGTTCTTTTCTAAGGGACGAAGAAAGTGACGGTACCTTAGGAATAAGCCTCGGCTAACTACGTGCCAGCAGCCGCGGTAATACGTAGGAGGCAAGCGTTATCCGGAATGACTGGGCGTAAAGGGTGCGTAGGTGGTTTGGCAAGTTAGTAGCG
+
:F:FFFFFFFFFFFFFFFFFFFFFFFFFF:FFFFFFFFFFFFFFFFFFFFFFFFFFFFFFFFFFFFFFFFFFF,FFFFFFFFFFFFFFFFFFFFFFFFFFFFFFFFFFFFFFFFFFFFFFFF:FFFFFFFFFFFFFFFFFFFFFFFFFFFFFFFFFFFFFFFFFFFFFFFFFFFF:FFFF:,FFFF:FF,FFFFFFFFF:FF::FFFFFFFFFFFFFFFFFFFFF,FFFFFFFFFFFFF::FFFF::FF:
@A00881:241:HJW2NDRXX:1:2129:21793:11866 1:N:0:CGAGAGAA+GATTGGAG
ACTTGACCTATGGGAGGCAGCAGTGAGGAATATTGGTCAATGGGCGGGAGCCTGAACCAGCCAAGCCGCGTGGAGGAAGAAGGTACAGAGTATCGTAAACTCCTTTTGTCAGGGGATAAAAGACGGGATGCGTCCCGTCCTGAAGGTACCTGAAGAAAAAGCATCGGCTAACTCCGTGCCAGCAGCCGCGGTAATACGGAGGATGCGAGCGTTATCCGGATTTATTGGGTTTAAAGGGTGCGTAGGCCGC
+
FFFFFFFFFFFFFFFFFFFFFFFFFFFFFFFFFFFFFF:FFFFFF:FFFFFFFFFFFFFFFFFF:FFFF:FFFFFFFFFFFFFFFFFFFFFFFFFFFFFFFFFFFFFFFFFFFFFFFFFFFFFFFFFFFFFF:FFFFFFFFFFFFFFFF:FFFF:FFFFFF:FFF::FFFFFFFFFFFF,FFF:FFFFFFFF:FFFFFFFFFFFFFF:FFFF::FF:FFF:FFFFFF:FFFFFF:FF:FFF:F:FFFFF:
@A00881:241:HJW2NDRXX:1:2129:29794:12320 1:N:0:CGAGAGAA+GATTGGAG
ACTTGACCTATGGGATGCAGCAGTCGAGAATCATTCACAATGGGGGGAACCCTGATGGTGCGACGCCGCGTGGGGGAGGAAGGTCTTCGGATTGTAAACCCCTGTCATGCAGGAGCAAGGCTGAGAAGTTGATAGTACTGCAAGAGGAAGAGACGGCAAACTCTGTGCCAGCAGCCGCGGTAATACAGAGGTCTCAAGCGTTGTTCGGAATCACTGGGCGTAAAGGGTACGTAGGCGGCGGGGCAAGTTG
+
FFFFFFFFFFFFFFFFFFFFFFFFFFFFFFFFFFFFFFFFFFFFFFFFFFFFFFFFFFFFFFFFFFFFFFFFFFFFFFFFFFFFFFFFFFFFFFFFFFFFFFFFFFFFFFFFFFFFFFFFFFFFFFFFFFFFFFFFFFFFFFFFFFFF,FFFFFFFFFFFFFFFFFFFFFFFFFFFFFFFFFFFFFFFFFFFFFFFFFF,:FFFF:FFFFFFFF:FFFFFFFF,FFFF:FFFFFFFFFFFFFFFFFFFFF
@A00881:241:HJW2NDRXX:1:2129:27434:12336 1:N:0:CGAGAGAA+GATTGGAG
ACTTGACCTATGGGATGCAGCAGTGAGGAATATTGGTCAATGGGCGAAAGCCTGACCCAGCAACGCCGCGTGAAGGATGAAGGCCCTCGGGTTGTAAACTTCTTTTGCCAGGGACGAAGAAGTGACGGTACCTGGTGAAAAAGTCACGGCTAACTACGTGCCAGCAGCCGCGGTAATACGTAGGTGGCAAGCGTTATCCGGATTTACTGGGTGTAAAGGGCGTGTAGGCGGGATTGCAAGTCAGATGTGA
+
FFFFFFFFFFFFFFFFFFFFFFFFFFFFFFFFFFFFFFFFFFFFFFFFFFFFFFFFFFFFFFFFFFFFFFFFFFFFFFFFFFFFFFFFFFFFFFFFFFFFFFF:FFFFFFFFF:FFF:FFFFFFFFFFFFFFFFFFFFFFFFFFFFFFFFF:FFFFFFFFFF:F::FFFFFFFFFFFFFFF,:FFFFFFF,FFFFFFFFFFFFFFFFFFFFFFFFFF:FF:FFFFF:FFFFF:FFFFFFFFFFFFFFFFF
@A00881:241:HJW2NDRXX:1:2129:23122:12665 1:N:0:CGAGAGAA+GATTGGAG
ACTTGACCTACGGGATGCAGCAGTGAGGAATATTGGTCAATGGGCGGAAGCCTGAACCAGCCAAGTCGCGTGAGGGAAGAAGGCCCTGCGGGTCGCAGACCTCTTTGGACGGGGAACAAAAGCGGGGACGTGTCCCCGTCTGCGTGTACCCGAAGAAAAAGCATCGGCTAACTCCGTGCCAGCAGCCGCGGTAATACGGAGGATGCGAGCGTTATCCGGATTTATTGGGTTTAAAGGGTGCGTAGGCGGT
+
F,FFFFFFFFFFFFFFFFFFFFFFFFFFFFFFFFFF:FFFFFFFFFFFFFFFFFFFFFFFFFF:FFFFFFFFFFFFFFFFFFFFFFFFF,FFFFFFFFFFFFFFFFFFFFFFFFF,FF:,FFFFFFFFFFFFFFFFFFFFFFFFFFFFFFFFFFFFF,:FFFFFFFFFFF:FFFFFFFFFFFFFFFFFFFFFFF:FFFF:FFFFFFFFFFF:FF:FFFFFF,FFF:FFFFF:F,FFFFFFFFF,:FFFFF
@A00881:241:HJW2NDRXX:1:2129:23674:12806 1:N:0:CGAGAGAA+GATTGGAG
ACTTGACCTATGGGAGGCAGCAGTGGGGAATATTGGGCAATGGGCGCAAGCCTGACCCAGCAACGCCGCGTGAAGGAAGAAGGCTTTCGGGTTGTAAACTTCTTTTATGAGGGACGAAGGACGTGACGGTACCTCATGAATAAGCCACGGCTAACTACGTGCCAGCAGCCGCGGTAATACGTAGGTGGCGAGCGTTGTCCGGATTTCCTGGGTGTAAAGGGCGCGTAGGCGGGCATGCAAGTCAGATGTG
+
FFFFFFFFFFFFFFFFFFFFFFFFFFFFFFFFFFFFFFFFFFFFFFFFFFFFFFFFFFFFFF,FFFFFFF,FF:FFFFFFFFFFF:FFFFFFFFFFFFFF,FFFFFFFFFFFFFFFFFFF,FFFFFFFFFFFFFFFFFFFFFFFF,,F:FFFFFFFFFFFFFFFFFFFFFFFFFFF:FF:FFFFFFFFFFFFFFFFFFFFFFFFFF,,FFFF:FFF:FF,FFFFFFFFF:F::F:F,F:,FFFF,,,,FF
@A00881:241:HJW2NDRXX:1:2129:18078:12884 1:N:0:CGAGAGAA+GATTGGAG
ACTTGACCTATGGGATGCAGCAGTGAGGAATATTGGTCAATGGGCGGGAGCCTGAACCAGCCAAGCCGCGTGGAGGAGGAAGGTACAGAGTATCGTAAACTCCTTTTGTCAGGGGATAAAAGGCGGGATGCGTCCCGTCCCGAAGGTACCTGAAGAAAAAGCATCGGCTAACTCCGTGCCAGCAGCCGCGGTAATACGGAGGATGCGAGCGTTATCCGGATTTATTGGGTTTAAAGGGTGCGTAGGCCGC
+
FF:FFFFFFFFFFFFFFFFFFFFFFFFFFFFFFFFFFFFFFFFFFFFFFFFFFF:FFFFFFFFFFFFFFFFFFFFFFFFFFFFFFFFFFFFFFFFFFFFFFFFFFFFFFFFFFFFFFFFFFFFFFFFFFFF:FFFFFFFFFFFFFFFFFFFFF:F:FFFFFFFFFFFFFFFFFFF:FFFFFFFFFFFFFFFFFFFFFFFFFFFFFFFFFFFFFFFFFFFFF,FFFFFFFFFFFFFFFFFFFFFFFFFFFF
@A00881:241:HJW2NDRXX:1:2129:20754:12978 1:N:0:CGAGAGAA+GATTGGAG
ACTTGACCTATGGGATGCACCAGTGAGGAATATTGGTCAATGGGCGAGAGCCTGAACCAGCCAAGTCGCGTGAGGGAAGAATGTCCTATGGATTGTAAACCTCTTTTGTCGGGGAGCAAAGACAGTCACTTGTGATTGGATGAGAGTACCCGAAGAAAAAGCATCGGCTAACTCCGTGCCAGCAGCCGCGGTAATACGGAGGATGCGAGCGTTATCCGGATTTATTGGGTTTCAAGGGTGCGCAGGCGGC
+
FFFFFFFFFF:FFFFFFFFFFFFFFFFFFFFFFFFF:FFFFFFFFFFFFFFFFFFFFFFFFFFFFFFF:FFFFFFFFFFFFFFFFFFFFFFFFFFFFFF:FFFFFFFFFFFFF:FFFFFFFFFFFFFFFFFFFFFFFFFFFFFFFFFFFFFFFFFFFFFFFFFFFFFFFFFFFFFFFFFFFFFFFFFFFFFF,:FFFFFFFFFFFFF,FFFFFF,FFFFF,FFFF:FFFF,F,F,FFFF:F:FFFFFFF:
@A00881:241:HJW2NDRXX:1:2129:8666:13213 1:N:0:CGAGAGAA+GATTGGAG
ACTTGACCTACGGGACGCACCAGTGAGGAATATTGGTCAATGGGCGGGAGCCTGAACCAGCCAAGCCGCGTGGAGGAAGAAGGTACAGAGTATCGTAAACTCCTTTTGTCAGGGGATAAAAGACGGGATGCGTCCCGTCCTGAAGGTACCTGAAGAAAAAGCATCGGCTAACTCCGTGCCAGCAGCCGCGGTAATACGGAGGATGCGAGCGTTATCCGGATTTATTGGGTTTAAAGGGTGCGTAGGCCGC
+
FFFFFFFFFFFFFFFFFFFFFFFFF:FFFFFFFFFFFFFFFFFFFFFFFFFFFFFFFFFFFFFFFFFFFFFFFFFFFFFFFFFFF,FFFFFFFFFFFFFFFFFFFFFFFFFFFFFFFFF,,FFFFFFFFFFFFFFFFFFFFFFFFFF:FFFFFFFFFFF:FFFFFFFFFFFFFFFFFFFFFFFFFFFFFF,FFFFFFFFFFFFFFFFFFFF,:FFFFFFF,FFF,FFFFFF:FF:FFFFFFFF:FFFF:F
@A00881:241:HJW2NDRXX:1:2129:28076:13698 1:N:0:CGAGAGAA+GATTGGAG
ACTTGACCTATGGGATGCAGCAGTAGGGAATTTTCGGCAATGGGGGAAACCCTGACCGAGCAACGCCGCGTGAAGGAAGAAGGTTTTCGGATTGTAAACTTCTGTTATAAAGGAAGAACGGCGGCTACAGGAAATGGTAGCCGAGTGACGGTACTTTATTAGAAAGCCACGGCTAACTCCGTGCCAGCAGCCGCGGTAATACGTAGGTGGCAAGCGTTATCCGGACTTATTGGGCGTAAAGAGGGAGCAG
+
FFFFFFFFFFFFFFFFFFFFFFFFFFFFFFFFFFFFFFFFFFFFFFFFFFFFFFF:FFFFFFFFFFFFFFFFFFFFFFFFFFFFFFFFFFFFFFFFFFFFFFFFFFFFFF:FFFFFFFFFFFFFFFFFFFFF:FFFFFFFFFFFFFFFFFFFFFFFFFFFFFFFFFFF:FFFFFFFFF,FFFFFFFFFF:,FFFFFFFFFFF:F:FF:F:FFFFFFF,FFFFFFFFFFFFFFFFFF:FFFFFFFFFFF::
@A00881:241:HJW2NDRXX:1:2129:14389:13761 1:N:0:CGAGAGAA+GATTGGAG
ACTTGACCTATGGGGGGCAGCAGTGGGGAATATTGCACAATGGGGGGAACCCTGATGCAGCGACGCCGCGTGAGTGAAGAAGTATTTCGGTATGTAAAGCTCTATCAGCAGGGAAGAGAAGAGGACGGTACCTGAGTAAGAAGCCCCGGCTAACTACGTGCCAGCAGCCGCGGTAATACGTAGGGGGCAAGCGTTATCCGGAATGACTGGGTGTAAAGGGAGCGTAGACGGCATGTCAAGTCTGAAGTGA
+
:FFFFFFF:FFFF:FFFFFFFF:FF:FFFFFFFFF:FFFFF:FFF:FFFFF:FFFF::FF:FFFFFFFFFFFFFFFFFFFFFFF:FFFFFF,FFFFFFFFFFFF:FFFFFFFFF:FFFF:,FFFF:FFF:FFFFFFFFFFFFFFFF:FFFFFF:FF:FFF:F,FFFFFFFFF:F::FFFFFFFFFFFFF,F:F,FFF:FFFF,FFFFFF:FF,FF:F:FFFF:FFFF:::F:F,,F::,FFF::F:FFFF
@A00881:241:HJW2NDRXX:1:2129:25690:13792 1:N:0:CGAGAGAA+GATTGGAG
ACTTGACCTACGGGAGGCAGCAGTCGGGAATCTTGCGCAATGGAGGAAACTCTGACGCAGTGACGCCGCGTGCAGGAAGAAGGTTTTCGGATTGTAAACTGCTTTAGACAGGGAAGAAAAAGGACAGTACCTGTAGAATAAGCTCCGGCTAACTACGTGCCAGCAGCCGCGGTAATACGTAGGGAGCGAGCGTTATCCGGATGTATTGGGTGTACAGGGTGCGTAGACGGGACGTCAAGTTGGTTGTGAA
+
:F,FFFFFFFFFFFFFFFFFFFFFFFFFFFF,:FFFFF:F,FFFFFFFFFFFFFFFFFFF:FFFFFFFFFFFFFFFFFFFFFFFFFFFFFF,FFFFFFFFFFFFFFFFFFFFFFFF:F:FFFFFFFFF:FFFFF:FF,FFFFFFF:FFF,F,FFFFFFFFFFFF:FFFFF:F:,,F:FF:FFFFFFFF:::FF,FFF,:F,F,F,F:FF::FFF,FF:FFF::F,,F,FFFFFF,FF,:F::FF,:,F,F
@A00881:241:HJW2NDRXX:1:2129:25572:13808 1:N:0:CGAGAGAA+GATTGGAG
ACTTGACCTACGGGAGGCAGCAGTCGGGAATATTGCGCAATGGAGGAAACTCTGACGCAGTGACGCCGCGTGCAGGAAGAAGGTTTTCGGATTGTAAACTGCTTTAGACAGGGAAGAAAAAGGACAGTACCTGTAGAATAAGCTCCGGCTAACTCCGTGCCAGCCGCCGCGGTAATACGTAGGGAGCGCGCGGTATCCGGATTTATTGGGTGTAAAGGGTGCGTAGACGGGAAGTCAAGTTGGTTGTGAA
+
FFFFFFFFFFFFFFFFFFFFFFFF:FFFFF,FFFFFFF,F,FFFFFFFFFFF:F:FFFFFFFFFFFFFFFFFFFFFFFFFFFFFFF:F:FFFFFFFFFFFFFFFFFFFFFFFFFFFFF,,FFFFFFFFFFFFFFF:FFF,FFFFFFFFFFFFFF,FFFFFFFFF,FF:FFFF,F:F:FFF:FFFFFF:,FFF,F,,FFFF::FFF,FFFFFF,FFFF:FF:FFFF,FFFF,:FF::FFFFFFF:,FF:F,
@A00881:241:HJW2NDRXX:1:2129:24578:13902 1:N:0:CGAGAGAA+GATTGGAG
ACTTGACCTACGGGGTGCACCAGTGGGGAATATTGGGCAATGGAGGCAACTCTGACCCAGCAACGCCGCGTGAACGAAGAAGGCCTTCGGGTTGTAAAGTTCTTTAATTGGGGACGAAGAAAGTGACGGTACCCAAAGAATAAGCCACGGCTAACTACGTGCCAGCAGCCGCGGTAATACGTAGGTGGCAAGCGTTGTCCGGAATGACTGGGCGTAAAGGGAGCGTAGGCGGCGCACCAAGTTAGGAGTG
+
FFFFFFFFFFFFFFFFFFFFFFFFFFFFFFFFFFFFFFFFFFFFFFFFFFFFFFFFFFFFFFFFFFFFFFFFF:FFFFFFFFFFFFFFFFFFFFFFFFFFFFFFFFFFFFFFFFFFFFFFFFFFFF,FFFFFFFFFFFFFFFFFFFFFFFFFFFFFFFFFFFFFFF:FFFFFFFFFFFFFFF:FFFFFFFFFFF,FFFFFFFFFFFFFF:FFFF:FFFFFFFFFFFFFFFFFFFFF,FFFFFF,FFFFFF
@A00881:241:HJW2NDRXX:1:2129:29170:13933 1:N:0:CGAGAGAA+GATTGGAG
ACTTGACCTACGGGGTGCAGCAGTGAGGAATATTGGTCAATGGGCGGGAGCCTGAACCAGCCAAGCCGCGTGGAGGAAGAAGGTACAGAGTATCGTAAACTCCTTTTGTCAGGGGATAAAAGACGGGATGCGTCCCGTCCTGAAGGTACCTGAAGAAAAAGCATCGGCTAACTCCGTGCCAGCAGCCGCGGTAATACGGAGGATGCGAGCGTTCTCCGGATTTATTGGGTTTAAAGGGTGCGTAGGCCGC
+
:FFFFFFFFFFFFFFFFFFFFFFFFFFF:FFFFFFFFFFFFF:FFFFFFFFFFF:FFFFFFFFFFFFFFFFFFFFFFFFFFFFFFFFFFFFFFFFF::FFFFFF:FFFF:F:FFFFFFFFFFFFFFFFFFFFFFFFFFFFFFF,FFFFFFFFFFF,FFFFFFFFFFFFF::FFFFFFFFFFFFFFFFFFFFF:FF,FFFFF:FF:FFF:FFFF:FFF:FF:FFFF,FFF,FF::,FFFFFFFFFFFFF:F
@A00881:241:HJW2NDRXX:1:2129:28917:14058 1:N:0:CGAGAGAA+GATTGGAG
ACTTGACCTATGGGACGCAGCAGTAGGGAATTTTGCGCAATGGGCGAAAGCCTGACGCAGCAACGCCGCGTGTGTGATGAAGCCCCTAGGGGTGTAAAACACTGTCAGTAGGGACGAATTATGACGGTACCTACAGAGGAAGCACCGGCTAACTCCGTGCCAGCAGCCGCGGTAATACGGGGGGTGCAAGCGTTGTCCGGACTCATTGGGCGTAAAGCGTTCGTAGGCGGCATGCCAAGTCTGGTGTTAA
+
FFFFFFFFFFFFFFFFFFFFFFFFFFFFFFFFFFFFFFFFFFFFFFFFFFFFFFFFFFFFFFFFFFFFFFFFFFFFFFFFFFFFFFFFFFFFFFFFFFFFFFFFFFFFFFFFFFFFFFFFFFFFFFFFFFFFFFF:FFF:FFFFFFFFFFFFFFFFFFFFFFFFFFFFFFFFFF,FFFFFFFFFFFFF:FFF:FFFFFFFF,FFFFFFFFFFFFFFFFFFFFFFFFFFF:FFFFFFFF:FFFFFFFFFFF
@A00881:241:HJW2NDRXX:1:2129:25328:14293 1:N:0:CGAGAGAA+GATTGGAG
ACTTGACCTATGGGGCGCAGCAGTCGAGAATCATTCACAATGGGGGGAACCCTGATGGTGCGACGCCGCGTGGGGGAGGAAGGTCTTCGGATTGTAAACCCCTGTCATGCAGGAGCAAGGCGAAAGTTGATAGTACTGCAAGAGGAAGAGACGGCAAACTCTGTGCCAGCAGCCGCGGTAATACAGAGGTCTCAAGCGTTGTTCGGAATCACTGGGCGTAAAGGGTACGTAGGCGGCGGGGCAAGTTGCG
+
FFFFFFFFFFFFFFFFFFFFFFFFFFFFFFFFFFFFFFFFFFFFFFFF:FFFFFFFFFFFFFFFFFFFFFFFFFFFFFFF:FFFFFFFFFFFFFFF:FFFFFFFFFFFFFFFFFFFF:FFFFFFFFFFFFF,FFFFFFFF,FFFFF,FFFFFFFFF::FFFFF:FFFFF:FFFF:FFFFFFFFFFFFFFFFFFFFFF:FFFFFFFFFFFFFFFFFFFFFF,:FFFF,FFFFFF:FF:FFF:FF,F:FFFF
@A00881:241:HJW2NDRXX:1:2129:25681:14340 1:N:0:CGAGAGAA+GATTGGAG
ACTTGACCTATGGGGCGCAGCAGTGGGGAATATTGGGCAATGGAGGAAACTCTGACCCAGCAACGCCGCGTGAATGATGAAGGTCTTCGGATTGTAAAGTTCTTTTCTAAGGGACGAAGAAAGTGACGGTACCTTAGGAATAAGCCTCGGCTAACTACGTGCCAGCAGCCGCGGTAATACGTAGGAGGCAAGCGTTATCCGGAATGACTGGGCGTAAAGGGTGCGTAGGTGGTTTGGCAAGTTAGTAGCG
+
FFFFFFFFFFFFFFFFFFFFFFFFFFFFFFFFFFFFFFFFFFFFFFFFFFFFFFFFFFFFFFFFFFFFFFFFFFFFFFFFFFFFFFFFFFFFFFFFFFFFFFFFFFFFF:FFFFFFFFFFFFFFFFFFFFFFFFFFFFF,FFFFFFFFFFFFFFFFFFFFFFFFFFFFFFFFFF,FF:,FFFFFFFF:FF:FFFFF:FFFFFF,FFFFFFFFFFFFFFFFFFFFF:FFFFFFF,FFFFF:FFFFFF:FFF
@A00881:241:HJW2NDRXX:1:2129:32425:14685 1:N:0:CGAGAGAA+GATTGGAG
ACTTGACCTATGGGGCGCACCAGTGAGGAATATTGGTCAATGGGCGGAAGCCTGAACCAGCCAAGTCGCGTGAGGGATGAAGGCCCTACGGGTTGTAAACCTCTTTTGCCGGGGAACAAGTGCCGGGACGTGATCCCGGAGCTGAGTGTACCCGGAGAAAAAGCATCGGCTAACTCCGTGCCAGCAGCCGCGGTAATACGGAGGATGCGAGCGTTATCCGGATTTATTGGGTTTAAAGGGTGCGTAGGCG
+
FFFFFFFFFFFFFFFFFFF:FFFFFFFFFFFFFFFFFFFFFFFFFFFFFFFFFFFFFFFFFFFFFFFFFFFFFFFFFFFFFFFFFFFFFFFFFFFFFFFFFFFFFFFFFFFFFFF:FFFFFFFFFFFFFFFFFFFFFFFFFFFFFFFF:FFFFFFFFFFFFFFFFF:FFFFFFFFFFFFFFFFFFFFFFFFFFF:FFFFFFFFFFFFFFFFFFFF,FFFFFF,FFF:FFFFF:FFF:F:FFF:FFFFFFF
@A00881:241:HJW2NDRXX:1:2129:8404:14700 1:N:0:CGAGAGAA+GATTGGAG
ACTTGACCTACGGGGGGCAGCAGTGGGGAATATTGCACAATGGGGGGAACCCTGATGCAGCGACGCCGCGTGGGTGAAGAAGTATTTCGGTATGTAAAGCCCTATCAGCAGGGAAGAAGATGACGGTACCTGAGTAAGAAGCCCCGGCTAACTACGTGCCAGCAGCCGCGGTAATACGTAGGGGGCGAGCGTTATCCGGATTTACTGGGTGTAAAGGGAGCGCAGACGGCTTAGCAAGTCTGGAGTGAAA
+
,F,FFFFFFFFFFFFFFFFFFFFFFFFFF:F:FFFFFFF,FFFFFFFF:FFFFFFFFFFFFF,FFFFFFFFFFF,FFFFF,FFFFFFFF:F:FFFFFFFFFFFFFFFFFFFFFF,FFFFFFFFFF:FFFFFFFFFFFFFFFFFFFFFFF:FFFFFFFFFFFFF,FFFFFFFFF,FFFFFFFFFFFFFFFFF,FF:FFF:F:FFFFFFFFFF:,FFFFFFFFFFFFFFFFF:FFFFF:FFFFFFFF:FFFF
@A00881:241:HJW2NDRXX:1:2129:31114:14920 1:N:0:CGAGAGAA+GATTGGAG
ACTTGACCTATGGGATGCACCAGTGGGGAATATTGCACAATGGGGGAAACCCTGATGCAGCGACGCCGCGTGAGTGAAGAAGTATTTCGGTATGTAAAGCTCTATCAGCAGGGAAGAAATACTGACCATAGGGTCAGCAGACGGTACTTGACTAAGAAGCCCCGGCTAACTACGTGCCAGCAGCCGCGGTAATACGTAGGGGGCAAGCGTTATCCGGATTTACTGGGTGTAAAGGGAGCGTAGACGGCAG
+
FFFFFFFFFFFFFFFFFFFFFFFFFFFFFFFFFFFFFFFFFFFFFFFFFFFFFFFFFFFFFFFFFFFFFFFFFFFFFFFFFFFFFFFFFFFFFFF,FFFFFFFFFFFFFFFFFF:FFFFFFFFFFFFFFFFFFFFFFFFFFFFFFFFFFFFFFFFFFFFFFFFFFFFFFFFFFFFFF:FFFFFFFFFFFFF:FFFFFFFFFFFFFFFFFFF,FFFFF,FFF,FFFFFFFF:F:FFFFFF:,FFFFFF,FF
@A00881:241:HJW2NDRXX:1:2129:24316:15358 1:N:0:CGAGAGAA+GATTGGAG
ACTTGACCTACGGGGGGCAGCAGTGGGGAATATTGGTCAATGGGGGGAACCCTGAACCAGCAACGCCGCGTGAAGGAAGAAGGCTTTCGGGTTGTAAACTTCTTTTATCAGGGACGATAGTGACGGTACCTGATGAATAAGCTCCGGCTAACTACGTGCCAGCAGCCGCGGTAATACGTAGGGAGCGAGCGTTATCCGGATTTACTGGGTGTAAAGGGCGCGTAGGCGGGCTGACAAGTCAGATGTGAAA
+
FFFFFFFFFFFFFFFFFFFFFFFFFFFFFFFFFFFFFFFFFFFFFFFF,FFFFFFFFFFFFFFFFFFFFFFFFFFFFFFFFFFFFFFFFFFFFFFFFFFF:FFF:FFFFFFFFFFFFFFFFF:FFFFFFFFFFFFFFFFFFFFFFFFFFFFFFFFFFFFFFFFFFFFFFFFFFFF,FFFFF:F:FFFF:FFFFFFFFFFFFF:,FFFFFFFFFFFFFFFFFF:FFFFFFFFF:FF,FF:F,FFFFFFF:F
@A00881:241:HJW2NDRXX:1:2129:28935:15405 1:N:0:CGAGAGAA+GATTGGAG
ACTTGACCTATGGGGTGCAGCAGTGGGGAATATTGGGCAATGGAGGAAACTCTGACCCAGCAACGCCGCGTGAATGATGAAGGTCTTCGGATTGTAAAGTTCTTTTCTGAGGGAAGAAGAAAGTGACGGTACCTCAGGAATAAGCCTCGGCTAACTACGTGCCAGCAGCCGCGGTAATACGTAGGAGGCAAGCGTTATCCGGAATGACTGGGCGTAAAGGGTGCGTAGGTGGTTTGGCAAGTTAGTAGCG
+
:FFFF::FFFFFFFFFFFFFFFFFFFFFFFFFFF:FFFFFFFFFFFFFFFFFFFFFFFFFFFFFFFFFFFFFFFFFFFFFFFFFFFFFFFFFFFFFFFFFFFFFFFFF,,FFFFFFFFFFFFFFFFFFFFFFFFFFF:F:FFFF,FFFFFFFFFFFFFF::FFFFF:FFFFFFFFFFF,FFFF:F:FFFFFFF,FFF:FFFFFFFFFFFFFF:F,FFFFFFFFFFFFFFFFFFF:FFFFFFFFFFFFFF,
@A00881:241:HJW2NDRXX:1:2129:24469:15937 1:N:0:CGAGAGAA+GATTGGAG
ACTTGACCTACGGGGTGCAGCAGTGAGGAATATTGGTCAATGGACGAGAGTCTGAACCAGCCAAGTAGCGTGAAGGATGACTGCCCTATGGGTTGTAAACTTCTTTTATACGGGAATAAAGTGAGGCACGTGTGCCTTTTTGTATGTACCGTATGAATAAGGATCGGCTAACTCCGTGCCAGCAGCCGCGGTAATACGGAGGATCCGAGCGTTATCCGGATTTATTGGGTTTAAAGGGTGCGTAGGCGGT
+
FFFFFFFFFFFFFFFFFFFFFFF:FFFFFFFFFFFFFFFFFF:FFFFFFFFFFFFFFFFFF:F,FFFFFFFFFFFFFFFFFFFFFFF,FFFFFFFFFFFFFFFFFFFFFFFFF:FFFFFFFFFFFFFFFFFFFFFFFFFFFFFFFFF,FFFFFFFFFFFFFFF:FFFFFF:FF::FFFFFF::FFF:FFF,FFFFFFFFFFFFFFFFFF,FFFFFFFFFF::F:FFFFFFFFFF,FF:FFFFFFFFFFFF
@A00881:241:HJW2NDRXX:1:2129:12002:16266 1:N:0:CGAGAGAA+GATTGGAG
ACTTGACCTATGGGACGCAGCAGTGGGGAATATTGGTCAATGGGCGGAAGCCTGAACCAGCCAAGTCGCGTGAGGGAAGAAGGCCCTGCGGGTCGCAGACCTCTTTGGACGGGGAGCTATGCCGCGGACGCGTCCGCGGAAGGAGAGTACCCGTAGAACAAGCATCGGCTAACTCCGTGCCAGCAGCCGCGGTAATACGGAGGATGCGAGCGTTCTCCGGATTTATTGGGTTTAAAGGGTGCGTAGGCGG
+
,,FFF,,FF:FFFF:FFF:FFFFFFFFFFFFFFFFFFFFFFFFFFFFFFFFFFF:FFF:FFFFFFFF:FFFFFFFFFFF::FFFFFFFFFFFFFFF::FFFFFFFFFF:FFFF:FFF,FFFFF:FFFFF:FFFF:FFFFFFFF:FFFF:FFFFF,F:F:F,FF,F:FFF:FFFF,FF:FFFFF::FFFFFFF:FFF:FFFFFFFFF:F:FFFFF,::FFF::F:FFF,FFFF:,F,:FFFF:FF::FFF:
@A00881:241:HJW2NDRXX:1:2129:17173:16423 1:N:0:CGAGAGAA+GATTGGAG
ACTTGACCTATGGGGTGCAGCAGTGGGGAATATTGCACAATGGGGGAAACCCTGATGCAGCGACGCCGCGTGAGTGAAGAAGTATTTCGGTATGTAAAGCTCTATCAGCAGGAAAGATGATGACGGTACCTGACTAAGAAGCTCCGGCTAAATACGTGCCAGCAGCCGCGGTAATACGTATGGAGCAAGCGTTATCCGGATTTACTGGGTGTAAAGGGAGCGTAGGCGGCACTGCAAGTCTGATGTGAAA
+
:FFFFFFFFFFFFFFFFFFFFFF,FF:FF:FFFFFFFFFFFFF:FFFFFFFFFFFFFFFFFFFFFFFFFFF:FFFFFFFFFFFF,FFFFF:FFFFFFFFFFFFFFFFFFFFFF,FFFFFFFFFFFFFFFFFFF:F:FF:FFFFFFFFFFFF,FFFFFFFFFFFFF:FF:FFFFF:F:F:FFFFFFF:,FF::F:FFFFFF:FF,:F:FFFFFFFFF:FF:FFFF:FFF:FFFFFFF,FFF,FFFFFFFFF
@A00881:241:HJW2NDRXX:1:2129:9561:16611 1:N:0:CGAGAGAA+GATTGGAG
ACTTGACCTACGGGACGCAGCAGTGAGGAATATTGGTCAATGGGCGGGAGCCTGAACCAGCCAAGCCGCGTGGAGGAAGAAGGTACAGAGTATCGTAAACTCCTTTTGTCAGGGGATAAAAGGCGGGATGCGTCCCGTCCCGAAGGTACCTGAAGAAAAAGCATCGGCTAACTCCGTGCCAGCAGCCGCGGTAATACGGAGGATGCGAGCGTTATCCGGATTTATTGGGGTTAAAGGGTGCGTAGGCCGC
+
::FFFFFFFFFFFFFFFFFFFFFFF:FFFFFFFFFFFFFFFFFFFFFFFFFFFFFFFFFFFFF,FFFFFFFFFFFFFFF:FFFF:FFFFFFFFFFFF,,FFFFFF,FFFFFFFFF:F,::FFFFFFFFFFFFFFF:FFFFFF:,FFF:FF,FFFF,F,F:FF::FFFFFFFFFFFFFFFFFFFFFFFFFFF:F:F,FFFFF:,,FF:,:FFFFF:FFFF,F,FFF:FFF,:F,FFFFFFFFF:FFFF,FF
@A00881:241:HJW2NDRXX:1:2129:7256:16814 1:N:0:CGAGAGAA+GATTGGAG
ACTTGACCTACGGGGGGCACCAGTGAGGAATATTGGTCAATGGGCGGAAGCCTGAACCAGCCAAGTCGCGTGAGGGATGAAGGCCCTACGGGTTGTAAACCTCTTTTGCCGGGGAACAAGTGCCGGGACGTGATCCCGGAGCTGAGTGTCCCCGGAGAAAAAGCATCGGCTAACTCCGTGCCAGCAGCCGCGGTAATACGGAGGATGCGAGCGTTATCCGGATTTATTGGGTTTAAAGGGTGCGTAGGCG
+
F::FFFFFFFFFFFFFFFFFFFFFFFFFFFFFFFFFFFFFFFFFFFFFFFFFFFFFFFFFFFFFFFFFFFFFFFFFFFFFFFFFFFFF:FFFFFFFFFFFF:FFFFFFFFFFFFFFFFFFFFFFFFFFFFFFFFFFFFFFFF:FFFFFF,FFFFFFFFF,FFFFFFFF:FFFFFFFFFFFFF:FFFFFFFFFFF:FFFFFFFFFFFFFFFFFFF,F,FFFFFF:FFFFFF:,F,,F:FFF:FF:,,,FFF
@A00881:241:HJW2NDRXX:1:2129:24451:17566 1:N:0:CGAGAGAA+GATTGGAG
ACTTGACCTATGGGGTGCAGCAGTCGAGAATCATTCACAATGGGGGGAACCCTGATGGTGCGACGCCGCGTGGGGGAGGAAGGTCTTCGGATTGTAAACCCCTGTCATGCAGGAGCAAGGCGAGAGTTGATAGTACTGCAAGAGGAAGAGACGGCAAACTCTGTGCCAGCAGCCGCGGTAATACAGAGGTCTCAAGCGTTGTTCGGAATCACTGGGCGTAAAGGGTACGTAGGCGGCGGGGCAAGTTGCG
+
FFFFFFFFFFFFFFFFFFFFFFFFFFFFFFFFFFFFFFFFFFFFFFFFFFFFFFFFFFFFFFFFFFFFFFFFFFFFFFFF:FFFFFFFFFFFFFFF:FFFFFFFFFFFFFFFFFFFFFFFFFFFFFFFFFF:FFFFFFFFFFFFFFFFFFFFFFFFFFFFFFFFFFFFFFFFFFFFFFFFFFFFFFFFFFFFFFFFFFFFFFFFFFF,FFFFFFFFFFFFF,FFFF,FFFF:FFFFFFFFFFF,FFFFFF
@A00881:241:HJW2NDRXX:1:2129:28953:17597 1:N:0:CGAGAGAA+GATTGGAG
ACTTGACCTACGGGAGGCACCAGTGAGGAATATTGGTCAATGGGCGGAAGCCTGAACCAGCCAAGTCGCGTGAGGGATGAAGGCCCTACGGGTTGTAAACCTCTTTTGCCGGGGAACAAGTGCCGGGACGTGATCCCGGAGCTGAGTGTACCCGGAGAAAAAGCATCGGCTAACTCCGTGCCAGCAGCCGCGGTAATACGGAGGATGCGAGCGTTATCAGGATTTATTGGGTTTAAAGGGTGCGTAGGCG
+
,FFFFFFFFFF:FFFFFFFFFFFFFFFFF:F:FFFFFFFFFFFF:FFFFFFF,FFFFFFFFFFFFFFFFF:FFFFFFFFFFFFFFFFFFFFFFFFFFF:F,FFFFFF:,F:FFFFF:FF,FFFFFFFFFF:FFFFFFF:FFF:FFF:FFFFFFFF,:FFFFF:F:FFFFFFFFFFFFFFFFFFFFFFFFFFFFF:F:FFFFF,FFFFFFFFFFF,FFF,F::FF,,FFFFF:,FFFFFFFF:FFF:F,FF
@A00881:241:HJW2NDRXX:1:2129:19623:17691 1:N:0:CGAGAGAA+GATTGGAG
ACTTGACCTATGGGGCGCAGCAGTGGGGAATATTGGGCAATGGGCGCAAGCCTGACCCAGCAACGCCGCGTGAAGGAAGAAGGCTTTCGGGTTGTAAACTTCTTTTATCAGGGACGAATAGATGACGGTACCTGATGAATAAGCCACGGCTAACTACGTGTCAGCAGCCGCGGTAATACGTAGGTGGCAAGCGTTATCCGGATTTACTGGGTGTAAAGGGCGTGTAGGCGGGACTGCAAGTCAGATGTGA
+
FF:FFFFFFFFFFFFFFFFFFFF:FFFFF:FFFFFFFFFFFFFFFFFFFFFFFFFFFFFFFFFFFFFFFFFFFFFFF:FFFFFFFFFFFFFFFFFFFFFFFFFFFFFFFFFFFFFFFFFFFFFFFFFFFFFFFFFFFFFFFFFFFFFFFFFFFFFFFFFFFFFFFFFFFF:FFFF,FFFFFFFFFFFFFFFFFFFFFF:FFFFFFFFFFFFFF,:FFFFFFFFFFFFFF:FFFFFFFF,FFFFFF:FFFF
@A00881:241:HJW2NDRXX:1:2129:24632:18380 1:N:0:CGAGAGAA+GATTGGAG
ACTTGACCTATGGGAGGCAGCAGTGAGGAATATTGGTCAATGGGCGGAAGCCTGAACCAGCCAAGTCGCGTGAGGGATGAAGGCCCTACGGGTTGTAAACCTCTTTTGCCGGGGAACAAGTGCCGGGACGTGATCCCGGAGCTGAGTGTACCCGGAGAAAAAGCATCGGCTAACTCCGTGCCAGCAGCCGCGGTAATACGGAGGATGCGAGCGTGATCCGGATTTATTGGGTTTAAAGGGTGCGTAGGCG
+
FFFFFFFFFFFFFFFFFFF:FFFFFFFFFFFFFFFFFFFFFFFFFFFFF:FFFFFFFFFFFF:FFFFFFFFFFFFFFFFFFFFFFFFFFFFFFFFFFFFFFFFFFF:F:FFFFFFFFFFFFFFFFFFFFF:FFFFFFFFFFFFFFF:FFFFFFFFFFFFFFF:FFFFFF:FFFFFFFFFFFFFF:FF:F:FFFFFFFFFFFFFFFFFFFFFFFF,F:FFFFFFF:FFFFFFF:F:FFFFF::FFFFFFF,
@A00881:241:HJW2NDRXX:1:2129:31656:18396 1:N:0:CGAGAGAA+GATTGGAG
ACTTGACCTATGGGATGCAGCAGTGAGGAATATTGGACAATGGCCGGAAGGCTGATCCAGCCATGCCGCGTGAGGGAATGAGGTCCTATGGATTGTAAACCTCTTTTCACGCAGGGCAATAAGGTCCACGAGGTGGGCCGACGAGAGTATGCGTGGAATAAGCATCGGCTAACTCCGTGCCAGCAGCCGCGGTAATACGGAGGATGCGAGCGTGGTCCGGATTTATTGGGTTTAAAGGGTGCGTAGGCGG
+
,:FFFFFFFFFFFFFFFFFF,FFFFFFFFFFFFFFFFF:FFFFFFFFFFFFFFFFFFFFFFFFFFFFFFFFFFFFFF:FFF:FFFFFF:FFFF:FFFFFFFFFFFFFFFF:F:FFFFFFFFFFFFFFFFFFFFFFFFFFFFFFFFF:FFFFFFFFFFFFFFFFFFFFFFF:FF:FFFFFFFFFFFFFFFFF:F:FFFFF,FFFFFFFFFFFFF,FFFFFFFFFFFFFFFFF:,FFF,F:FF:F:FFFFFF
@A00881:241:HJW2NDRXX:1:2129:19895:18630 1:N:0:CGAGAGAA+GATTGGAG
ACTTGACCTACGGGGTGCAGCAGTGGGGAATATTGGGCAATGGAGGAAACTCTGACCCAGCAACGCCGCGTGAAGGATGAAGGTCCTCGGATTGTAAACTTCTGTATTATGGGAAGAAGATAGTGACGGTACCATAATAGAAAGCTTCGGCAAACTACGTGCCAGCAGCCGCGGTAAGACGTAGGAAGCAAGCGTTGTCCGGAATAACTGGGCGTAAAGGGTGCGTAGGCGGTCTTTTAAGTTTGATGTG
+
FF:FFFFFFFFFFFFFFFFFFFFFFFFFFFFFFFFFFFFFFFFFFFFFFFFFF,FFFFFFFFFFFFFFFFFFFFFFFFFFFFFFFFFFFFFFFFFFFFFFFFFFFFFFFFFFFFF:FFFFFFFFFFFF:FFFF:FFFFFFFFF:FFFFFFFFFFFFFFFF:FFFFFFFFFFFFFFFFFFFFFFFF:,FF,F:FFFFFFFFFF,FF:FFFFFFFFF,,F:FF::FF:FFFFFFFFFF::F,FFFFF,:FFF
@A00881:241:HJW2NDRXX:1:2129:13476:18756 1:N:0:CGAGAGAA+GATTGGAG
ACTTGACCTACGGGGCGCACCAGTAGGGAATTTTGCGCAATGGGCGAAAGCCTGACGCAGCAACGCCGCGTGTGTGATGAAGCCCCTAGGGGTGTAAAACACTGTCAGTAGGGAAGAACAAATGACTGTACCTACAAAGGAAGCACCGGCTAACTCCGTGCCAGCAGCCGCGGTAATACGGGGGGTGCAAGCGTTGTCCGGAATCATTGGGCGTAAAGCGTTCGTAGGCGGTAAAGTAAGTCAGATGTTA
+
FFF:FFF:FFFFF:FF:FFFF:FFFF:FFFF::FFFFFFFFF:FFFFFFFFFFFFFFFFFFFFFFFFFFFFFFFFFFFFFFFFFFFFFFFFFFFFFF:FFFFFFFFFFFFFFFFFF:FFFFFFFFFFFFFFFFFFFFFF:FFF:FF,FFFFFFFFFFFFFFFFFFFFFFFFFFFFF,FFF,FFFFFFFFFFFFF:FFFFFFF:FFF:,FFFFFFFFFFFFFFFF:FFFFFFFFFFFF:,FFFFFFFFFF,
@A00881:241:HJW2NDRXX:1:2129:20383:18912 1:N:0:CGAGAGAA+GATTGGAG
ACTTGACCTATGGGACGCAGCAGTGGGGAATATTGGACAATGGGCGAAAGCCTGATCCAGCGACGCCGCGTGAAGGAAGACGGTCTTCGGATTGTAAACTTCAGTGAGCAGGGACGAGAAAGGACGGTACCTGCAGAGCAAGCCACGGCTAACTACGTGCCAGCAGCCGCGGTAATACGTAGGTGGCGAGCGTTATCCGGAATTACTGGGTGTAAAGGGTGAGTAGGCGGGGATGCAAGTCAGGTGTGAA
+
FFFFFFFFFFFFFFFFFFFFFFFFFFFFFFFFFFFFFFFFFFFFFFFFFFFFFFFFFFFFFFFFFFFFFFFFFFFFFFFFFFFFFFFFFFFFFFFFFFFFFFFFFFFFFFF:FFFFFFFFFFFFFFFFFFFFFFFFFFFF:FFFFFFFFFFFFFFFFFFFFFF:FFFFFFFFFF:FFFFFFFFFFFFFFFFFFFFFF,FFF:FFFFFFFFFFFF:FFFFFFFFFFFFFFFFFF:FFF:F::FFFFFFFFF
@A00881:241:HJW2NDRXX:1:2129:25780:19429 1:N:0:CGAGAGAA+GATTGGAG
ACTTGACCTACGGGGCGCACCAGTGGGGAATCTTCCGCAATGGGCGAAAGCCTGACGGAGCGATGCCGCGTGGGTGAAGAAGGGATTCGTCCCGTAAAGCCCTGTTGCCCGCGACGAAGAGCGCATCGAGGAAAGAGCGATGCGAGTGACGGTAGCGAGCGAGGAAGCCACGGCTAACTACGTGCCAGCAGCCGCGGTAATACGTAGGTGGCGAGCGTTGTCCGGAATCATTGGGCGTAAAGCGCATGTA
+
FFFFFFFFFFFFFFFFFFFFFFFFFFFFFFFFFFFFFFFFFFFFFFFFFFFFFFFFFFFFFFFFFFFFFFFFFFFFFFFFFFFFFFFFFFFFFFFFFFFFFFFFFFFFFFFFFFFFFFFFFFFFFFFFFFFFFFFFFFFFFFFFFFFFFFFFFFFFFFFFFFFFF,FFFFFFFFFFFF:FFFFFFFFFFFFFFFFFFFFFFFFFFFFFFFFFFFFFF:FFFFFFFF,FFFFFFFFFFFFFFFFFF:FFFF
@A00881:241:HJW2NDRXX:1:2129:30544:19570 1:N:0:CGAGAGAA+GATTGGAG
ACTTGACCTACGGGGTGCAGCAGTGAGGAATATTGGTCAATGGGCGGGAGCCTGAACCAGCCAAGCCGCGTGAGGGAAGTAGGCGCAGAGCGTCGTGAACCTCTTTTGCCGGGGGACAAAAGTCCGGACGCGTCCGGGCCTGAGTGTACCCGGAGAAAAAGCATCGGCTAAATCCGTGCCAGCAGCCGCGGTAATACGGAGGATGCGAGCGTTATCCGGATTTATTGGGTTTAAAGGGTGCGTAGGCGGC
+
F,FFFFFFF:FFFFFFFFFFF:,FFFFFFFFFFFFFFF:FFFFFF:FFFFFFFFFFFFFFFF:FFFFFFFF:FFFFFFFFFFFFFFFFF:FFFFFFFFFFFFF:FFFF,FFFFFFFFFFF,FFFFFFFFFFFFFFFFFFFFFFFFFFFF,FFFFFFFFF:FFFFFFFFFFF,FFFF,FFFFFF:FF:FFFFFFFFFFFFFFFFFFFFFFF:,,FFFF:F:F,FF:FFFFFF:F:FFFFFFFFF,FFFFFF
@A00881:241:HJW2NDRXX:1:2129:19696:19852 1:N:0:CGAGAGAA+GATTGGAG
ACTTGACCTATGGGATGCAGCAGTCGAGAATCATTCACAATGGGGGGAACCCTGATGGTGCGACGCCGCGTGGGGGAGGAAGGTCTTCGGATTGTAAACCCCTGTCATGCAGGAGCAAGGCGAGAGTTGATAGTACTGCAAGAGGAAGAGACGGCAAACTCTGTGCCAGCAGCCGCGGTAATACAGAGGTCTCAAGCGTTGTTCGGAATCACTGGGCGTAAAGGGTACGAAGGCGGCGGGGCAAGTTGCG
+
F:FFFFFF:,FFFF::FFFFF:FFFFFFFFFFFFFF:FFFFFFFFFFFFF:F:FF,FFFFFFFFFFFFFFFFFFFFFFFFFF,FFFFFFFFFFFFF:FFFFFF,FFFFFFFFFFFFFFFFFFFFFFFFFFFFFFFFFFF:FFFFFFFFFFFFFFFFFFF:F:F,FFFFFFF:F::FFFFFFFFFFFFFFFFFFFF,FF,:F:,FF:FFFFFFFFFFFFFFF:FFFF,FF,:F,F:FFFFF:FF,FFFF::
@A00881:241:HJW2NDRXX:1:2129:20681:20024 1:N:0:CGAGAGAA+GATTGGAG
ACTTGACCTATGGGGCGCAGCAGTGAGGAATATTGGTCAATGGGCGGAAGCCTGAACCAGCCAAGTCGCGTGAGGGATGAAGGCCCTACGGGTTGTAAACCTCTTTTGCCGGGGAACAAGTGCCGGGACGTGATCCCGGAGCTGAGTGTACCCGGAGAAAAAGCATCGGCTAACTCCGTGCCAGCAGCCGCGGTAATACGGAGGATGCGAGCGTTATCCGGATTTATTGGGTTTAAAGGGTGCGTAGGCG
+
FFFFFFFFFFFFFFFFFFFFFFFFFFFFFFFF:FFFFFFFFFFFFFFFFFFFFFFFFFFFFFFFFFFFFFFFFFFFFFFFFFFFFFFFFFFFFFFFFFFFFFFFFFFFFFFFFFF,FF:FFFFFFFFFFFFFFFFFFFFFFFFF:FFFFFFFFFFFFFFFFFFFFFFFFFFFFFFFFFFFFFFFFFFFFFFFFFFFFFFFFFFFFFFFFFFFFFFF:FFFFF,FFFFFF:FFFFFFFFFFFFFFF,FFFF
@A00881:241:HJW2NDRXX:1:2129:27190:20024 1:N:0:CGAGAGAA+GATTGGAG
ACTTGACCTATGGGGCGCACCAGTGGGGAATCTTCCGCAATGGGCGAAAGCCTGACGGAGCGATGCCGCGTGGGTGAAGAAGGGATTCGTCCCGTACAGCCCTGTTGCCCGCGACGAAGAGCGCATCGAGGACAGAGCGATGCGAGTGACGGTAGCGAGCGAGGAAGCCACGGCTAACTACGTGCCAGCAGCCGCGGTAATACGTAGGTGGCGAGCGTTGTCCGGAATCATTGGGCGTACAGCGCATGGA
+
,::,F:F:,FFFF,F::FFFFFF:,,:FFFFFFFFFF:FF,FFF:FFF:FFF,FFFFFFFFFFF:FFFFF,F:F:FFFFF,FFFFFFFFFFFFF,F:F:FFF:FF,FFFF::FFF:::FFFFFFFFFFF:::,FFFF::FF,FFF,:FFFFFFFFFFFF,FFFFF:FFFFFFFFFF,FFFFFF:FFFFF::FFFF:FF,FFFFF::F:,FFF:,F:F,:F:FFFFF,F:F,FF,FF:FF,F,FFF:,F,:
@A00881:241:HJW2NDRXX:1:2129:26449:20055 1:N:0:CGAGAGAA+GATTGGAG
ACTTGACCTACGGGAGGCAGCAGTAGGGAATTTTGCGCAATGGGGGAAACCCTGACGCAGCAACACCGCGTGAATGTTAAGCCCTTCGGGGTGTAAAGTTCTGTCAGTAGGGAAGAATAAATGACTGTACCTACAAAGGAAGCACCGGCTAACTCCGTGCCAGCAGCCGCGGTAATACGGGGGGTGCAAGCGTTGTCCGGAATCATTGGGCGTAAAGCGTTCGTAGGCGGTCAAGTCAGTCAGATGTTAA
+
FFFFFFFF:FFFFFFFFFFFFFFFFFFFFFFFFFFFFFFFFFFF:FFFFFFFFFFFFFF:FFFFFFFFFFFFFFFFFFF:FFF,FFFFFFFFFFFFFFFFFFFFFFFFFFF::FFFFFFF,FFFFFFFFFFFF:FFFFFFFFFFF:FFFFFFFFFFFFFFFFFFFF::FFFFFF:F,FFFFFFFF:F,,:FFF:FFFFFFFF:FFFFFF:FFFFFFFFFFFFFF:F:FFFF:FFFF,FFFFFF:FFFF,:
@A00881:241:HJW2NDRXX:1:2129:23204:20165 1:N:0:CGAGAGAA+GATTGGAG
ACTTGACCTACGGGATGCAGCAGTGGGGAATATTGGGCAATGGGCGAAAGCCTGACCCAGCAACGCCGCGTGAAGGAAGAAGGCTTTCGGGTTGTAAACTTCTTTTATCGGGGACGAATAAATGACGGTACCCGATGAATAAGCCACGGCTAACTACGTGCCAGCAGCCGCGGTCATACGAAGGTGGCCAGCGTAATCCGGAGTTATTGGGTGTAAAGGGCGTGTAGGCGGGACTCCAAGTCAGATGTGA
+
:F:,FFFFF:FFF,,FFFFFFFFFFF:FFFFF,FFFFF,,,FFFFFFFFFFF:FFF:FFFFFFF,FF:FF,FFFF:F:FFF:FFF::FFF,F,FFF,:FF,FF,:::FFFFFFFF,FFF:FFF,FF,FFFFFFFFFFF,F:F:FFFFFFFF,FFF,FFFFFFFFFFF:FFF:,F,F,,FF,F,F:F,F,FFFF:,FFFFFFFF:,,FF,:F:FF,:FFFFF:::,:F,FFFFFFF,FF,::FFF:F:FF:
@A00881:241:HJW2NDRXX:1:2129:13774:20431 1:N:0:CGAGAGAA+GATTGGAG
ACTTGACCTATGGGACGCAGCAGTGGGGAATATTGCACAATGGGGGAAACCCTGATGCAGCGACGCCGCGTGAAGGAAGAAGTATCTCGGTATGTAAACTTCTATCAGCAGGGAAGAAAATGACGGTACCTGACTAAGAAGCCCCGGCTAACTACGTGCCAGCAGCCGCGGTAATACGTAGGGGACAAGCGTTATCCGGATTTACTGGGTGTAAAGGGAGCGTAGACGGAAGAGCAAGTCTGATGTGAAA
+
FFFFFFFFFFFFFFFFFFFFFFFFFFFFFFFFFFFFFFFFFFFFFFFFFFFFFFFFFFFFFFFFFFFFFFFFFFFFFFFFFFFFFFFFFFFFFFFFFFFFFFFFFFFFFFFFFFFFFFFFFFFFFFFFFFFFFFFF:FFFFFFFFFFFF,F:FFFFFFFFFFFFFFFFFFF:FF:FFF:FFFFFFFFFFFFFFFFFFFFFFFFFFFFFFFFF:F:FFFFFFFFFFFFFFFFF:F:FFFFFFFF:FFFFFF
@A00881:241:HJW2NDRXX:1:2129:28275:20525 1:N:0:CGAGAGAA+GATTGGAG
ACTTGACCTATGGGACGCAGCAGTGAGGAATATTGGTCAATGGGCGGAAGCCTGAACCAGCCAAGTCGCGTGAGGGATGAAGGCCCTACGGGTTGTAAACCTCTTTTGCCGGGGAACAAGTGCCGGGACGTGATCCCGGAGCTGAGTGTACCCGGAGAAAAAGCATCGGCTAACTCCGTGCCAGCAGCCGCGGTAATACGGAGGATGCGAGCGTTATCCGGATTTATTGGGTTTAAAGGGTGCGTAGGCG
+
:FFFFF:FF,FFFFFFFFFFFFFFFFF:F,FFFFFFFFF,FFFFFFFFFFFFF:FFFFFFFFFFFFFFFFFFFFFFFFFFFFFFFFFFFFFFFFFFFFFFFFFFFFFFFFFFFFF,FFF:FFFFFFFFFFF:FFFFFFFFFF:FFFFFFFFFFFFFFFFFFF:FFFFFFF:FFF:FFFFFF:FFFF:FFFFFFFFFFFFF:F:FF:FFF,:FF,F,:FFF::FF:F::FFF,F:,FF:F:FFFFFFF:,:
@A00881:241:HJW2NDRXX:1:2129:17888:21073 1:N:0:CGAGAGAA+GATTGGAG
ACTTGACCTACGGGGGGCAGCAGTGGGGAATATTGGGCAATGGGCGCAAGCCTGACCCAGCACCGCCGCGTGAGCGATGAAGGTCTTCGGATTGTAAAGCTCTTTAAGTGGGGACGAAGAAAGTGACTGTACCCACAGAATAAGCTCCGGCTAACTACGTGCCAGCAGCCGCGGTACTACGTAGGGAGCAAGCGTTATCCGGAATGACTGGGCGTAAAGGGTGCGTAGGTGGTCGCGTCAGTTGGCAGCG
+
FF,FFFF:F,FFFFFFFFF:FFFF:FFFFFFF,:FFFFF:FFFFFFFFFFF,FFFFFFFFFF,FFFFFFFFFF:FF,F:F,FFF:FF:FFFFFFFFFF:FFFFFFFFFF:FF:FFFFF:,:FFFFFFFF:F,:,F::FF::FFFFFFFFFFF:FFFFFF:FFFF::FFFFFFFFFFFF:FFF,FFFFFF,:::F:FFFF:F,F:FFF:,FFFF:,F,FFFFFFFF::FFFF:FFFF:F:FFF::FFFF:F
@A00881:241:HJW2NDRXX:1:2129:19325:21527 1:N:0:CGAGAGAA+GATTGGAG
ACTTGACCTATGGGATGCAGCAGTCGAGAATCATTCACAATGGGGGGAACCCTGATGGTGCGACGCCGCGTGGGGGAGGAAGGTCTTCGGATTGTAAACCCCTGTCATGCAGGAGCAAGGCGAGAGTTGATAGTACTGCAAGAGGAAGAGACGGCAAACTCTGTGCCAGCAGCCGCGGTAATACAGAGGTCTCAAGCGTTGTTCGGAATCACTGGGCGTAAAGGGTACGTAGGCGGCGGGGCAAGTTGCG
+
F::FFFFFF,FFFFFFFFFFFFFFFFFFFFFFFFFFFFFFFFFFFFFFFFFFFFFFFFFFFFFFFFF:FFFFFFFFFFFFFFFFFFFFFFFFFFFFFFFFFFFFFFFFFFFFFFFFFFFFFFFFFFFFFFFFFFFFFFFFFFFFFFFFFFFFFF:FFFFFFF:FFFFFFFFFFF:FFFFFFFFFFF:FFFFFFFFFFF,FFFFFFFFFFFFF:FFFFFFFFF:FFFFFFFFFFFFFFFFFFFF,:FFFFF
@A00881:241:HJW2NDRXX:1:2129:29116:21731 1:N:0:CGAGAGAA+GATTGGAG
ACTTGACCTATGGGGTGCAGCAGTGGGGGATATTGGACAATGGGGGGAACCCTGATCCAGCGACGCCGCGTGAGTGAAGAAGTATTTCGGTACGTAAAGCTCTATCGGCAGGGAAGAAGGAAGAGACGGTACCTGAGTAAGAAGCCCCGGCTAACTACGTGCCAGCAGCCGCGGTACTACGTAGGGGGCAAGCGTTATCCGGATTTCCTGGGTGTAAAGGGAGAGAAGACGGAGAGGCAAGTCTGAAGTT
+
FFF:FFFFFFFFFFFFFFFFFFFF:FFFFFFFFFFFFFFFFFFFFFFFFFFFFFFFFFFFFFFFFFFFFFFFFFFFFFFF:F:FF:FFFFFFFFFFFFFFFFFFFF:FFFFFFF,FFFFFFFFFFFFFFFFFFFFFFFFFFFFFFFFFFFFFFFFFFFF:FFFFFF:FFFFFFFFF,FFF:FFFF:FF:FFFFFFFFFFFFF:FFF,,FFFF:F:FFF:F::F,:,FFFF::F,F:FFF,:FFFF,FFF,
@A00881:241:HJW2NDRXX:1:2129:26829:22028 1:N:0:CGAGAGAA+GATTGGAG
ACTTGACCTACGGGACGCAGCAGTAGGGAATTTTGCGCAATGGGGGAAACCCTGACGCAGCAACGCCGCGTGGACGAGACGCCCTTCGGGGTGTAAAGTTCTGTCAGTGGGGACGAAGGATGACGGTACCCACAGAGGAAGCACCGGCTAACTCCGTGCCAGCAGCCGCGGTAATACGGGGGGTGCGAGCGTTGTCCGGAATCATTGGGCGTAAAGAGTTCGTAGGCGGAATGTAGAGTCAGGTGTTAAA
+
FFFFFFFFFFFFFFFFFFFFFFFFFFFFF:FFFFFFFFFFFFFFFFFFFFFFFFFFFFFFFFFFFFFFFFFFFFFFFFFFFFFFFFFFFFFFFFFFFFFFFFFFFFFFFFFFFFFFFFFFFFFFFFFFFFFFFFFFFFFFFFFFFFFFFFFFFFFFFFFFFFFFFFFFFFFFFFFFFFFFFFFFFFFFFFF:FFFFFFFF:FFFFFFFFFFFFFFFFFFFFFFFFFFFFF,FFF,FFFFFFFFFFFFFFF
@A00881:241:HJW2NDRXX:1:2129:9543:22279 1:N:0:CGAGAGAA+GATTGGAG
ACTTGACCTATGGGGGGCAGCAGTGAGGAATATTGGTCAATGGGCGCAGGCCTGAACCAGCCAAGTAGCGTGAAGGATGACTGCCCTATGGGTTGTAAACTTCTTTTATATGGGAATAAAGTTTTCCACGTGTGGAATTTTGTATGTACCATATGAATAAGGATCGGCTAACTCCGTGCCAGCAGCCGCGGTAATACGGAGGATCCGAGCGTTATCCGGATTTATTGGGTTTAAAGGGAGCGTAGGTGGA
+
FFFFFFFFFFFFFFFFFFFFFFFFFFFFFFFFFFFFFFFFFFFFFFFFFFFFFFFFFFFFFFFFFFFFFFFFFFFFFFFFFFFFFFFFFFFFFFFFFFFFFFFFFFFFFFFFFFF:FFFFFFFFFFFFFFFFFFFF,FFFFFFFFFFFFFFFF:FFFFFFFFFFF:FFFFFFFF:F:FFFFFFFFFFFFFFFF,FFF:FFFFFFFFFFFFFFFFFFF:FFFFFFF:F:FFFFFFFF:FF,FFFF:FFFFF
@A00881:241:HJW2NDRXX:1:2129:28230:22514 1:N:0:CGAGAGAA+GATTGGAG
ACTTGACCTATGGGACGCAGCAGTGAGGAATATTGGTCAATGGGCGAGAGCCTGAACCAGCCAAGTCGCGTGAGGGAAGACGGCCTTATGGGTTGTAAACCTCTTTCAGATGAGAGTAAAGGGTGCTACGCGTAGCACATTGCAAGTATCATCAGAAGAAGCATCGGCTAATTACGTGCCAGCAGCCGCGGTAATACGGAAGATGCGAGCGTTATCCGGATTGATTGGGTTTAAAGGGTGCGTAGGCGGA
+
FFFFFFFFFFFFFFFFFFFFFFFFF:FFFFFFFFFFFFFFFFFFF:FFFFFFFFFFFFFFFFF:,FFFFFFFFFFFFFFFFFFFFF:FFFFFFFFFFFFFFFFFFFF:F:,FFF:F::F,FFFFFFFF:FFFFFFF,FFFFFFFFFFFF:FFFFFFFFFFF::FF,FFFFFFF,:FFFF:FF::FFFFFF:FFF:FFFFFFFFFFFF,FFFFFFFFFF:F::,FF,FF,F,FFFF:FFFFFFF:FFFFFF
@A00881:241:HJW2NDRXX:1:2129:25825:22670 1:N:0:CGAGAGAA+GATTGGAG
ACTTGACCTACGGGAGGCAGCAGTGGGGGATATTGCACAATGGAGGCAACTCTGATGCAGCGATGCCGCGTGAGGGAAGAAGGTTTTCGGATTGTAAACCTCTGTGGAGGGGGACGATAATGACGGTACCCCTGTAGGAAGCCACGGCTAACTACGTGCCAGCAGCCGCGGTAATACGTAGGTGGCGAGCGTTGTCCGGAATTACTGGGTGTACAGGGAGTGCAGGCGGGAAGGCAAGTCCGAAGTGAAA
+
,FFF::FFFFFFFFFFFFF:FFF::FFF,:FFFFFFF:FFFFF:FF,FFF:FFFFFFF:FFFFFFFF,FFFFFFFFFFFFFF,F:FFFF:F,FFFFFFFFFFF:FF:F::FFF,FFF,FFF:FFFFF,FFFFF,FFFFF:FFF,FFF::FFFFFF:FFFFFFFFFFFFFFF:,:F:::F,FFFFFFFFFF:F::FF:FFFFFF,FFF:FFFFFFF:FFFF:FF,FFF::FF,FFFFFFFF,FF,FF:FF,
@A00881:241:HJW2NDRXX:1:2129:20030:22905 1:N:0:CGAGAGAA+GATTGGAG
ACTTGACCTACGGGGCGCACCAGTGAGGAATATTGGTCAATGGGCGGGAGCCTGAACCAGCCAAGCCGCGTGGAGGAAGAAGGTACAGAGTATCGTAAACTCCTTTTGTCAGGGGATAAAAGACGGGATGCGTCCCGTCCTGAAGGTACCTGAAGAAAAAGCATCGGCTAACTCCGTGCCAGCAGCCGCGGTAATACGGAGGATGCGAGCGTTATCCGGATTTATTGGGTTTAAAGGGTGCGTAGGCCGC
+
FFFFFFFFFFFFFFFFFFFFF:FFFFFFFFFFFFFFFFFFFFFFFFFF:FFFFFFFFFFFFFFFFFFFFF,FFFFFFFFFFFFFFFFFFFFFFFFFFFFFFFFF,FFFFFFFFFFF:FFFFFFFFFF,FFFFFFFFFFFF,FFFFFFFFFFFFFFFF:FFFF:FFFFFFFFFFFFFFFFFFFF,:FFFFFFFFFF,FFFFFFFFFFFFFFFFF,FFFF:FFFFFFFFFFFFFFF,FFFFFFFF:FFFFFF
@A00881:241:HJW2NDRXX:1:2129:17779:23202 1:N:0:CGAGAGAA+GATTGGAG
ACTTGACCTACGGGAGGCACCAGTGAGGAATATTGGTCAATGGGCGGGAGCCTGAACCAGCCAAGTCGCGTGAGGGAAGACGGCCTTATGGGTTGTAAACCTCTTTCAGATGAGAGTAAAGGGTGTTACGCGTAACACATTGCAAGTATCATCAGAAGAAGCATCGGCTAATTCCGTGCCAGCAGCCGCGGTAATACGGAAGATGCGAGCGTTATCCGGATGTATTGGGTTTAAAGGGTGCGTAGGCGGA
+
FFFFFFFFFFFFFFFFFFFFFFFFFFFFFFFFFFFFFFFFFF:FFFFFFFFFFFFFFFFFFFFFFFFFFFFF:FFFF:F:FFFFFFF:FFFFFFFFFFFFFFFFFFFFFF,FFFFFFFF,FFFFFFFFFFFFFFFF,FFFFFFFFFFFFFFFFFF:FFF:FFFFFFFFFFFFFFFFFFFFFFFFFFFFFFFF:FFFFFFFFFFFFFFFFFFF:FFFFFFFF,FFFFFF:FFFFFFF:FFFFFFFFFFFFF
@A00881:241:HJW2NDRXX:1:2129:20392:23343 1:N:0:CGAGAGAA+GATTGGAG
ACTTGACCTATGGGGGGCAGCAGTGGGGAATATTGGGCAATGGGCGAAAGCCTGACCCAGCAACGCCGCGTGAAGGAAGAAGGTCTTCGGATTGTAAACTTCTTTTATGAGGGACGAAGGACGTGACGGTACCTCATGAATAAGCCACGGCTAACTACGTGCCAGCAGCCGCGGTAATACGTAGGTGGCGAGCGTTATCCGGATTTACTGGGTGTAAAGGGCGCGTAGGCGGGCGTGCAAGTCAGATGTG
+
:FF:FFFFFF:FFFFFFFFFFFF,FF:F:FFF:FFFFFFFFFFFFFFFFFFFFFFFFFFFFFFFFF::FF::FFFFF,FFFFF:FFFFFFFFFFFFFFFFFFFFFFFFFF,:FFFFFFFFFFFFFFFFFFFFFFFFFFFFFFFFFFFFFFFFFFFF:F:FFFFF:FFFFFFFFFF,FFFFFFFFFFFFFFFFFFFF,FFF::FFFFFFFFFFFFFFFFFFFF:F,FFF:FFF:FFF:FFFFFFFFFFFF:
@A00881:241:HJW2NDRXX:1:2129:16785:23672 1:N:0:CGAGAGAA+GATTGGAG
ACTTGACCTATGGGATGCAGCAGTGGGGAATATTGGTCAATGGGGGAAACCCTGAACCAGCAACGCCGCGTGAAGGAAGAAGGCTTTCGGGTTGTAAACTTCTTTTATCTGAGACGATAGTGACGGTATCAGATGAATAAGCTCCGGCTAACTACGTGCCAGCAGCCGCGGTAATACGTAGGGAGCGAGCGTTATCCGGATTTACTGGGTGTAAAGGGCGCGTAGGCGGGATTGCAAGTCAGATGTGAAA
+
FFFFFFFFFFFFFF:FFFFFFFFFFFFFFFFFFFFFFFFFFFFFFFFFFFFFFFFFFFFFFFFFFFFFFFFFFFFFFFFFFFFF,FFFFFFFFFFFFFFFFFFFFFFFFFFFFFFFFFFFFFFFFF:FFFFFFFFFFFFFFFFFFFFFFFFFFFFFFFFFFFFFFFFFFFFFFFFFFFFFFFFFFFFFFFF:FFFFFFFFFFFFFFFFFFFFF,FFFFFFFFFFFFFFFFFFFFFFFFFFF:F:FFFFFF
@A00881:241:HJW2NDRXX:1:2129:8766:23719 1:N:0:CGAGAGAA+GATTGGAG
ACTTGACCTACGGGGGGCAGCAGTAGGGAATTTTCGGCAATGGGGGAAACCCTGACCGAGCAACGCCGCGTGAAGGAAGAAGGTTTTCGGATTGTAAACTTCTGTTATAAAGGAAGAACGGCGGCTACAGGAAATGGTAGCCGAGTGACGGTACTTTATTAGAAAGCCACGGCTAACTACGTGCCAGCAGCCGCGGTACTACGGAGGTGGCACGCGTTATCCGGATTTACTGGGGGTACAGGGAGCGTAG
+
:FFFFFFFFFFFFFFFFFFFFFFFFFFFFFFFFFFFFFF:FFFFFFFFFFFFFFFFFFFFFFFFFFFFFFFFFFFFFFFFFFFFFFF:FFFFFFFFFFFF:FFFFFFFF,:FFFFFF,FFFFFFFFFFFFF,FFFFFFFFFFFFFFFF,FFFFF:,F:FFFFFFFFFFFFFFFFF:FFFFFFFFF:FFFFFFFFFF:F,,F,F,FFFFFFF:,FFF,,,FFF:FFFFFFFFFFF,F:,,:,FFFF:FFFF
@A00881:241:HJW2NDRXX:1:2129:31141:23954 1:N:0:CGAGAGAA+GATTGGAG
ACTTGACCTATGGGATGCAGCAGTAGGGAATTTTCGGCAATGGGGGAAACCCTGACCGAGCAACGCCGCGTGAAGGAAGAAGGTTTTCGGATTGTAAACTTCTGTTATAAAGGAAGAACGGCGGCTACAGGAAGCACGAAAGCGTGGGGAGCGAACAGGATTAGATACCCAAGTAGTCCGCTACCAGATCGGAAGAGCACACGTCTGAACTCCAGTCACCGAGAGAAATCTCGTATGCCGTCTTCTGCTT
+
FFFFFFFFFFFFFFFFFFFFFFFFFFFFFFFFFFFFFFFFFFFFFFFFFFFFFFFFFFFFFFFFFFFFFFFFFFFFFFFFFFFFFFFFFFFFFFFFFFFFFFFFFFFFFFFFFFFFFFFFFFFFFFFFFFFFFFFFFFFFFFFFFFFFFFFFFF,FFFFFFF:FFFFFFFFFF:FF:FFFFF,FFFFFFFFFF,FFFF:FFFFFFFFF,FFF:,FF:FFF,F:FFFFF,F,FFFF:FFFFFFFFFF,FFF
@A00881:241:HJW2NDRXX:1:2129:21902:24079 1:N:0:CGAGAGAA+GATTGGAG
ACTTGACCTATGGGGTGCAGCAGTGGGGGATATTGGACAATGGGGGGAACCCTGATCCAGCGACGCCGCGTGAGTGAAGAAGTATTTCGGTATGTAAAGCTCTATCAGCAGGGAAGAAAGAAATGACGGTACCTGAGTAAGAAGCCCCGGCTAACTACGTGCCAGCAGCCGCGGTAATACGTAGGGGGCAAGCGTTATCCGGATTTACTGGGTGTAAAGGGAGCGTAGACGGATGAGCAAGTCTGAAGTG
+
:FFFFFFFFF:FFFFFFFFFFFFFFFFFFFF,FFFFFFFFFFFFFFFFFFFFFFFFFFFFFFFFFFFFFFFFFFFFFFF:FFFFFFFFFFFFFFFFFF:FFFFFFFFFFFFFFFFFFFFFFFFFFFFFFFFFFFFFFFFFFFFFFFFF:FFFF::FFF:FFFFFFFFF:FFF:FFFFFF::FFFFF:F:FFFFFFFF::FF:F:F:F:FFFFFFF,FFFF::FF:FFF,FFFF:FFFFF,FFF:FF,:FF
@A00881:241:HJW2NDRXX:1:2129:19596:24158 1:N:0:CGAGAGAA+GATTGGAG
ACTTGACCTACGGGGTGCAGCAGTGAGGAATATTGGTCAATGGGCGCGAGCCTGAACCAGCCAAGTCGCGTGAGGGAAGACGGCCTTATGGGTTGTAAACCTCTTTCAGATGAGAGTAAAGGGTGTTACGTGTAGCACATTGCAAGTATCATCAGAAGAAGCATCGGCTAATTCCGTGCCAGCAGCCGCGGTAATACGGAAGATGCGAGCGTTATCCGGATTTATTGGGTTTAAAGGGTGCGTAGGCGGA
+
::FFFFFFFFFFFFFFFFFFFFFFFFFFFFFFFFFFFFFFFFFFF:FFFFFFFFFFFFFFFFFFFFFFFFFFFFFFFFFFFFFFFFFFFFFFFFFFFF,FFFFFFFFFFFFFFFF:FF:FFFF:FFFFFFFFFFFFFF,FF:FFFFFFFFFFFFF,FFFFFFFFF:FFFF,FFFFFFFFFFF:FFFFFFFFFF:FFFF:FFF:FFFFFFFFF,FFFFFFF::FFFFF:FF:FF:FFFF::FF::FFF:F:
@A00881:241:HJW2NDRXX:1:2129:17155:24345 1:N:0:CGAGAGAA+GATTGGAG
ACTTGACCTATGGGAGGCAGCAGTGGGGAATATTGGGCAATGGAGGCAACTCTGACCCAGCAACGCCGCGTGAGCGATGAAGGTCTTCGGATTGTAAAGCTCTTTAAGTGGGGACGAAGAAAGTGACTGTACCCACAGAATAAGCCTCGGCTAACTACGTGCCAGCAGCCGCGGTAATACGTAGGAGGCAAGCGTTATCCGGAATGACTGGGCGTAAAGGGTGCGTAGGTGGTTTGGCAAGTTGGTAGCG
+
,FFFFFFFFFFFFFFFFFFFFFFFFFFFFFFFF:FFFFFFFFFFFFFFFFFFFFFFFFFFFFFFFFFFFFFFFFFFFFFFFFFFFFFFFFFFFFFFFFFFFFFFFFFFFFFFFFFFFFFFFFFF:,FFFFFFFFFFFFFFFFFFFFFFFFFFFFFFFFFFFFFFFFFFFFFFFFFFF:FF,FFFFFFFFFFFFFFFFF:F:FF:F:F:FF::F,,FFFFFFFFF::FFFFFF,F:F:FF:FFFF,FFF:,
@A00881:241:HJW2NDRXX:1:2129:15248:24612 1:N:0:CGAGAGAA+GATTGGAG
ACTTGACCTATGGGGTGCAGCAGTGGGGAATATTGCGCAATGGGCGGAAGCCTGACGCAGCGACGCCGCGTGAGGGAAGAAGGTTTTCGGATCGTAAACCTCTGTCAGAAGGGAAGAATAGGGGACGTGCCAATCAGCGTTTCCGTGACGGTACCTTCAAAGGAAGCACCGGCTAACTCCGTGCCAGCAGCCGCGGTAATACGGAGGGTGCGAGCGTTAATCGGAATTACTGGGCGTAAAGCGCGTGTAG
+
FFFFFFFFFFFFFFFFFFFFFFFFFFFFF:FFFFFFFFFFFFFFFFFFFFFFFFFFFFFFFFFFFFFFFFFFFFFFFFFFFFFFFFFFFFFFFFFFFFFFFFFFFFFFFFFFFF:FFFFFFFFFFFFFFFFFFFFFFFFFFFFFFFFFFFFF,FFFFFFFFFFFFFFFFFFFFFFFFFFFF:FFFFFFFFFFFFFFF:FF:FFF,FFFFFFFFFFFFFFFF:FFF,FFFF:FF,FFFFFFFFFFF:FFFF
@A00881:241:HJW2NDRXX:1:2129:19307:24846 1:N:0:CGAGAGAA+GATTGGAG
ACTTGACCTACGGGGGGCAGCAGTGGGGGATATTGGACAATGGGGGGAACCCTGATCCAGCGACGCCGCGTGAGTGAAGAAGTATTTCGGTATGTAAAGCTCTATCAGCAGGGAAGAAGAAAGTGACGGTACCTGAGTAAGAAGCCCCGGCTAACTACGTGCCAGCAGCCGCGGTAATACGTCGGGGGCAAGCATTATCCGGATTTACTGGGGGTACAGGGAGCGTAGACGGATAGGCCAGTCTGAAGTG
+
FFF,FFF:FFF::FFF:FFFFFFFFFFFFFFF,FFFFFFFFFFFFFFFFF::FFFFFFFF,F:FFFFFFF:FFFFFFFF:FFFFFFF:F:FFFFFF:FFFFFFFFFFFF,FFFF:,F:FF:FF:FFFFFFF:,FFFFFFFFFFF,FFFFFFFFFFFFFF,FFFFFFFFFFFFFFFF,FF,FF:FFFFFFF,FF:FFF:FFFF,FFF,,:FFF:F,FF:FFFFFF::,F:FFFF:F:FF,FFFF,FFF::F
@A00881:241:HJW2NDRXX:1:2129:21043:24972 1:N:0:CGAGAGAA+GATTGGAG
ACTTGACCTACGGGGCGCAGCAGTGGGGAATATTGGGCAATGGGCGCAAGCCTGACCCAGCAACGCCGCGTGAAGGAAGAAGGCCCTCGGGTTGTAAACTTCTTTTGTCGGGGACGATAGTGACGGTACCTGACGAATAAGCCACGGCTAACTACGTGCCAGCAGCCGCGGTAATACGTAGGTGGCAAGCGTTATCCGGATTTACTGGGTGTAAAGGGCGTGTAGGCGGGATTGCAAGTCCGATGTGAAA
+
:,FFFFFFFFFFFFFFFF:FFFFFFFFFFFFFFFFFFFFFFFFFFFF,FFF:FFFFFFFFFFFF:FFFFFFFFFFFFFFFFFFF:FFFFFFFFFFFFFFFFFFFFFFFFFFFFFFFFFFFFFFFFFFFFFFFFFFFFFF,FFFFFFFFFFF:FFFFFFFFFFFFFFFFFFFFF,FF:FF:FFFFFFFFF:F:F:FFFF,F,:F,FFFFFFFFFFFFFFF::FFFFFF:FFFFFFF:FFFF,FFF:FFF:F
@A00881:241:HJW2NDRXX:1:2129:28917:24987 1:N:0:CGAGAGAA+GATTGGAG
ACTTGACCTATGGGGTGCAGCAGTGGGGAATCTTCCGCAATGGGCGAAAGCCTGACGGAGCGATGCCGCGTGGGTGAAGAAGGGATTCGTCCCGTAAAGCCCTGTTGCCCGCGACGAAGAGCGCATCGAGGAAAGAGCGATGCGAGTGACGGTAGCGAGCGAGGAAGCCACGGCTAACTACGTGCCAGCAGCCGCGGTAATACGTAGGTGGCGAGCGTTGTCCGGAATCATTGGGCGTAAAGCGCATGTA
+
,:F::FFFFFFFFFFFFFFFFFFFFFFFFFFFFFFFFFFFFFF:FFFFFFFFFFFFFFFFFFFFFFFFFFFFFFFFFFFFFFFFFFF,F:FF:FFFFFFFF:FFF:F,FFFFFFFFFFF:F:FFFFFFFFFFFFF,FFFFF:,FFFFFFFFFFF:FFFFF:FF:FFFF:FFFFFFFFFFFF,FFF:F::FF,FFFFFFF:FFFFFFFFFFFFFF:,F,FFFFFFF:F:FFFFFFFFFFFFFFF:FFFFFF
@A00881:241:HJW2NDRXX:1:2129:20916:25347 1:N:0:CGAGAGAA+GATTGGAG
ACTTGACCTATGGGATGCAGCAGTAGGGAATATTGCGCAATGGGCGAAAGCCTGACGCAGCAACGCCGCGTGGAGGATGACACTTTTCGGAGCGTAAACTCCTTTTCTTAGGGAAGAACTTTGACGGTACCTAAGGAATAAGCACCGGCTAACTCCGTGCCAGCAGCCGCGGTAATACGGAGGGTGCACGCGTTACTCGGAATCACTGGGCGTACAGGGCGCGTAGGCGGATTATCAAGTCTTTTGTGAA
+
FFF:FFFFFFFFFFFFFFFFFFFFFFFFFFFF:FFFFFFFFFFFFFFFFFFFFFFFFFFFFFFFFFFFFFFFFFFF,FFFF:FFFFFFFFFFFFFFFFFFFFFFFFFFFFFFFFFF:F::FFFFFFFFFFFF:,FFF:FFFFFFFFF:FF,F:FFFFF:FFFFFFFFFFFFFF:FF,FFFFF:FFFFF,FFFFF:FFFF:FFFFFF:FFFFFFF:,:F:FF:FF:,FF:FFFFFF:FFFFF,FFF:FFFF
@A00881:241:HJW2NDRXX:1:2129:19786:25363 1:N:0:CGAGAGAA+GATTGGAG
ACTTGACCTATGGGACGCAGCAGTGGGGAATATTGGGCAATGGGCGCAAGCCTGACCCAGCAACGCCGCGTGAGGGAAGAAGGTTTTCGGATTGTAAACCTCTGTCCTCAATGAAAAGTGCGAGATGGTACTTGAGGAGGAAGCCCCGGCTAACTACGTGCCAGCAGCCGCGGTAATACGTAGGGGGCGAGCGTTGTCCGGAATGATTGGGCGTAAAGGGCGCGTAGGCGGCCTGTTAAGTCTGGAGTGA
+
FFFFFFFFFF:FFFFFFFFFFFFFFFFFFFFFFFFFFFFFFF:F:FFFFFFFFFFFFFFFFFFFFFFFFFFFFFFFFFFFFFFFFFFFF:FFFFFFFFFFFFFFFFFFFFFFFFFFFFFFFFFFF:FFFF,FFFFFFFFFF,FFFFFFFFFFFFFFFFFFFFFFFFFFFF:FFF,FFFF:,F:FFFFFFFF:F,FF:FFFFF:F:FFFF:FFFFFFFFFFFFFFFF:FF:FFFFFFFFFF:FFF,F:FFF
@A00881:241:HJW2NDRXX:1:2129:11912:25504 1:N:0:CGAGAGAA+GATTGGAG
ACTTGACCTACGGGGGGCAGCAGTGAGGAATATTGGTCAATGGGCGGAAGCCTGAACCAGCCAAGTCGCGTGAGGGATGAAGGCCCTACGGGTTGTAAACCTCTTTTGCCGGGGAACAAGTGCCGGGACGTGATACCGGAGCTGAGTGTACCCGGAGAAAAAGCATCGGCTAACTCCGTGCCAGCAGCCGCGGTAATACGGAGGATGAGAGCGTGATCCGGATTTATTGGGTTTAAAGGGTGCGTAGGCG
+
F,FFFFF:::FFFFFFF,FF,F,::FFFF:FFFF:,F:FFF:,,FFFFF,F:,,FFFFFF:F,FFF,FFFF:F:FF:FFFF:FFFFF:FF:FFFFF,,,,FFFFFFF:FF,:FFFFF:FFFFFFF,FF:FFFFF,,F,F,F::FFFFFFFFFFFFFFFFF,,:FF::F::FFFFFF::FFFFFF,,:,FFF,,F:FFFFFFFFFFF::,FFFFF::FF:F,,FFFFFFF,F:FFFFF::,FFF:F,:FF,
@A00881:241:HJW2NDRXX:1:2129:29857:25582 1:N:0:CGAGAGAA+GATTGGAG
ACTTGACCTATGGGAGGCAGCAGTGGGGAATATTGCGCAATGGAGGCAACTCTGACGCAGCAATGCCGCGTGAGTGAAGAAGGGATTCGTTCCGTAAAGCTCTGTTATCGGGGAAGAGGAAGACGGTACCCGATGAGCAAGCCCCAGCCAACTACGTGCCAGCAGCTGCGGTAATACGTAGGGGGCGAGCGTTATCCGGATTTATTGGGCGTAAAGGGCACGCAGGCGGCTGTTTAGGTGTGATGTGAAA
+
:F:FFFF:FFFFFFFFFFFFFFFFFFFFFFF:FFFFF:FFFFFFFFFF:FFFFFFFFFFFFFFFFFFFFFFFFFFFFFFFFFFFFFF:FFFFFFFFFFFFFF,FFF:FFFFFFFFFFFFFFFFFF,FFFFFFFFFFFFFFFFFFFFFFFFFFFFFFFFFFFF:F:FFFFFFFFFFFFFFFFFFFFFFFFFFFF,FFFFF:FFFF,FFFFFFFFFFFFFFFFF:::FFF:FFFF,FF:F:FFFF:FF:,FF
@A00881:241:HJW2NDRXX:1:2129:8567:25629 1:N:0:CGAGAGAA+GATTGGAG
ACTTGACCTACGGGGGGCAGCAGTAGGGAATTTTCGGCAATGGGGGAAACCCTGACCGAGCAACGCCGCGTGAAGGAAGAAGGTTTTCGGATTGTAAACTTCTGTTATAAAGGAAGAACGGCGGCTACAGGAAATGGTAGCCGAGTGACGGAACTTTATTAGAAAGCCACGGCTCACTACGTGCCAGCAGCCGCGGTACTACGTAGGTGGCAAGCGTTATCCGGATTTACTGGGTGTAAAGGGAGCGTAT
+
F:FFFFFFFFFFFFFFFFFFFFFFFF,FFFFFFFFFFFFFFFFFFFFFFFFFFFF:FFFFFFFFFFFFFF,FFF:FFFFFFFFFFF:FFFF,FF:F:FFFFFFF:FFFF,,FFFFFFFF:FFFFFFFFFFFF,FF:FF,FFFFFFFFFFFF,FFFFFFFFFFFFFFFFFFFFFF,,FFFF:FFFFFFFFFFFFFF:FF,FFFFFFFFFFFF:FF::F:,FFF:FFF,F:FFF,F,F:FFFFFF::F:,,,
@A00881:241:HJW2NDRXX:1:2129:15492:25723 1:N:0:CGAGAGAA+GATTGGAG
ACTTGACCTATGGGAGGCAGCAGTGGGGAATATTGGGCCATGGAGGCAACTCTGACCCAGCAACGCCGCGTGAGCGATGAAGGTCTTCGGATTGTAAAGCTCTTTAAGTGGGGACGAAGACAGTGACTGTACCCACAGAATAAGCCTCGGCTAACTACGTGCCAGCAGCCGCGGTAATACGTAGGAGGCAAGCGTTATCCGGAATGACTGGGCGTAAAGGGTGCGTAGGTGGTTTGGCAAGTTGGTAGCG
+
FFFFFFFFFFFFFFFFFFFFFFFFFFFFFF:F:FFFFF,F,FFFFFFFFF:FFFFFFFFFFFFF:FFFFFFFFFFFFFFFFFFFF:FFFFF:FF::FFFFFF:FFFFFFFFFFFFFFFFF,FF:FFFFFFFFFFFF,FFFFFFFFFFFFFFF,F:FFFFFFFFFFF:FFFFFFF,F,FFFFFFFFF:FF:FFFFFFFFFFFFF,FFFFFFFF:F::FFFFFFF:FF,FFFF:F,FFFFF,FFF:F:FFF:
@A00881:241:HJW2NDRXX:1:2129:7527:25739 1:N:0:CGAGAGAA+GATTGGAG
ACTTGACCTATGGGGGGCAGCAGTGGGGAATATTGCACAATGGGGGGAACCCTGATGCAGCGACGCCGCGTGAGCGAAGAAGTATTTCGGTATGTAAAGCTCTATCAGCAGGGAAGAGAATGACGGTACCTGACCAAGAAGCCCCGGCTAACTACGTGCCAGCAGCCGCGGTAATACGTAGGGGGCAAGCGTTATCCGGATTTACTGGGTGTCAAGGGCGCGTCGGCGGGCATGCAAGTCAGATGTGAAA
+
:FFFFFFFF:FFFFFFFFFFFFFFFFFFFFFFFFFFFFFFFFFFFFFFFFFFF:FFFFFFFFFFFFFFFFFFFFFFFFFFFF:FFFF,FFFFFFFFFFF:FFFFFFFFFFFFFFFFFFFFF,,FFFFFFFFFFFFFFFF:FFFFFFFF:FF,F:FFFFFFFFFFFFFFFFFFFF,FFF,F,FFF,FF:FFFF,FFFFFF,FFFF,,,FFFFF,::,FFFFFFF,,FFFFFF,FFFFFFFFFFF,,::,FF
@A00881:241:HJW2NDRXX:1:2129:17797:25927 1:N:0:CGAGAGAA+GATTGGAG
ACTTGACCTATGGGGTGCACCAGTGGGGAATATTGGGCAATGGACGCAAGTCTGACCCAGCAACGCCGCGTGAAGGAAGAAGGCTTTCGGGTTGTAAACTTCTTTTGTCAGGGAAGAGGAGAAGACGGTACCTGAAGAAAAAGCATCGGCTAACTCCGTGCCAGCAGCCGCGGTAATACGGAGGATGCGAGCGTTATCCGGATTTATTGGGTTTAAAGGGTGCGTAGGCCGCGTCTTAAGTCAGCCGTCA
+
FFFFFFFFFFFFFFFFFFFFFFFFFFFFFFFFFFFFFFFFFFFFFFFFFFFFFFFFFFFFFFFFFFFFFFFFFFFFFFFFFFFFFFFFFFFFFFFFFFFFFFFFFFFFFFFFFFFFFFFFFF,FFFFFFFFFFFFFFFFFFFFFFFFFFFF,FFFF:FFFFFFFFFFFFFFFFF:FFFFFFFFFFFFFFFFFF:FFFFFFFF:FFFFFFFFFFFFFFFFFFFFFFFFFFFFFFFFFFFFFFFFFFFFF:F
@A00881:241:HJW2NDRXX:1:2129:7609:26162 1:N:0:CGAGAGAA+GATTGGAG
ACTTGACCTATGGGATGCACCAGTGGGGGATATTGGACAATGGAGGAAACTCTGATGCAGCGATGCCGCGTGAGGGAAGAAGGTTTTCGGATTGTAAACCTCTGTGGAGGGGGACGATAATGACGGTACCCCTTTAGGAAGCCACGGCTAACTACGTGCCAGCAGCCGCGGTAATACGTAGGTGGCGAGCGTTGTCCGGAATTACTGGGTGTAAAGGGAGTGCAGGCGGGAAAGCAAGTCAGAAGTGAAA
+
FFFFFFFFFFFFFFFFFFFFFFFFFFFFFFFFFFFFFFFFFFFFFFF:FFFFFFFFFFFFFFFFFFFFFFFFFFFFFFFFFFFFFFFFFFF:FFFFFFFFFFFFFFFFFFFFFFFFFFFFFFFFFFFFFFFF,FFFFFFFFFFFFFFFFFFFFFFFFFFFFFFFFFFFFFFFFFFFFF:FFFFFFFFFFFFFFFFF:FFFFFFFFFFFFFFFFFFFFFFFFFFFFFFFFFF:FFFF:FFFFFFFFFFFF:
@A00881:241:HJW2NDRXX:1:2129:21441:26349 1:N:0:CGAGAGAA+GATTGGAG
ACTTGACCTATGGGGCGCAGCAGTGAGGAATATTGGTCAATGGGCGCGAGCCTGAACCAGCCAAGTAGCGTGAAGGAAGACGGCCCTACGGGTTGTAAACTTCTTTTATACGGGAATAAGAACGTCCACGAGTGGATGCGTGCATGTACCGTATGAATAAGCATCGGCTAACTCCGTGCCAGCAGCCGCGGTAATACGGAGGATGCGAGCGTTATCCGGATTTATTGGGTTTAAAGGGAGCGTAGACGGG
+
:FFFFFFFFFFFFFFFFFFFFFFFFF:FFFF:FFFFFFFFFFF:FFFFFFFFFFFFFFFFFFFFFFFFFFFFFFFFFFFFFFFFFFF:,FFFFFFFF,FFFFFFF,FFFFFFFFF:FFFF:F,FFFF:FF:FFFFFFFF:FFFF,FFFFFFFFFFFFFF,FF:,FFFFFFFFFFFFFFFFFFFFFFFFFFFFF,FFF:FFFFF,FFF,FFF:,,FFFFF,F,:FFFFFF,FF,FF,FFF:F:,F:FFFFF
@A00881:241:HJW2NDRXX:1:2129:27579:26835 1:N:0:CGAGAGAA+GATTGGAG
ACTTGACCTATGGGGGGCAGCAGTGGGGAATATTGGGCAATGGGCGCAAGCCTGACCCAGCAACGCCGCGTGAAGGAAGAAGGCTTTCGGGTTGTAAACTTCTTTTATGAGGGACGAAGGACGTGACGGTACCTCATGAATAAGCCACGGCTAACTACGTGCCAGCAGCCGCGGTAATACGTAGGTGGCGAGCGGTGTCCGGATTTACTGGGTGTAAAGGGCGCGTAGGCGGGTAGGCAAGTCAGATGTG
+
,,F:FFFFFFFFFFFFFFFF,::FFFFFFFFFFFFFFF,FFFFFFFFFFFFFFF::FFFFFFFFFFFFFF:FFFFFFFFFFFF,FFFFFFF:FFFFFFFFFFFFFFFFFF:FFFFFFFFFFFFFFFF,:FFFFF:FFFF:FF:FFF,,:FFF:FFFFFF:FFFFFFFFFFFFFFFFFFFFFFFF,FFFFFF,F,::FFFFFFFFFFFFF:FF,FFF:FF:FF:FFFFFFFF:FFFFFFFF:FFFFF:FFF
@A00881:241:HJW2NDRXX:1:2129:25699:26929 1:N:0:CGAGAGAA+GATTGGAG
ACTTGACCTATGGGATGCAGCAGTGAGGAATATTGGTCAATGGGCGGAAGCCTGAACCAGCCAAGTCGCGTGAGGGATGAAGGCCCTACGGGTTGTAAACCTCTTTTGCCGGGGAACAAGTGCCGGGACGTGATCCCGGAGCTGAGTGTACCCGGAGAAAAAGCATCGGCTAACTCCGTGCCAGCAGCCGCGGTAATACGGAGGATGCGAGCGTTATCCGGATTTATTGGGTTTAAAGGGTGCGTAGGCG
+
:FF:FFFFFFFFFF:FFFFFFFFFFFFFFFFFFFFFFFFFFFFF:FFFFFFFFFFFFFFFFFF:FFFFFFFFFFFFFFFFFFFFFFFFFFFFFFFFFFFFFFFFFFFFFFFFFFF:FFFFFFFFFFFFFFFFFFFFFFF:FFFF:FFFFFFFFFFFFFFF:FFFFFFFFFFFFFFF:FFFFF:FFFFFFFFFFFF:FFFF,FFFFFFFFFFFFF:::FFFF,FFFF:FFFFFF:,FFFFFFFF:FFFFF:
@A00881:241:HJW2NDRXX:1:2129:26377:26944 1:N:0:CGAGAGAA+GATTGGAG
ACTTGACCTATGGGAGGCAGCAGTGAGGAATATTGGTCAATGGTCGGGAGACTGAACCAGCCAAGCCGCGTGAGGGAAGAAGGTACAGCGTATCGTAAACCTCTTTTGCCGGGGAACAAGAGCTTCCACGAGTGGGAGTGTGAGCGTACCCGGAGAAAAAGCATCGGCTAACTCCGTGCCAGCAGCCGCGGTAATACGGAGGATGCGAGCGTTATCCGGATTTATTGGGTTTAAAGGGTGCGTAGGCGGC
+
FFFFFFFFFF:FFFFFFFFFFFFFFFFFFFFFFFFFFFFFFFFFFFFFFFFFFFFFFFFFFFFFFFFFFFFFFFFF:FFFFFFFFFFFFFFFFFFFF::FFFFFFFFFFFFFFFF,FFF:FFFFFFFFFFFFFFFFFFFFFFFFFFFFFFFFFFFFFFFFFFFFFFFFFFFFFFFFFFFFFFFFFFFFFFFFFFFFFFFFFFFF:FFFFFFFF,FFFFF:FFF::FFFFFFFFFFFFFFFFFFFFFFFFF
@A00881:241:HJW2NDRXX:1:2129:25409:26991 1:N:0:CGAGAGAA+GATTGGAG
ACTTGACCTATGGGGCGCACCAGTCGGGAATATTGCGCAATGGAGGAAACTCTGACGCAGTGACGCCGCGTGCAGGAAGAAGGTTTTCGGATTGTAAACTGCTTTAGACAGGGAAGAAAAAGGACAGTACCTGTAGAATAAGCCCCGGCTAACTACGTGCCAGCAGCCGCGGTAATACGTAGGGGGCAAGCGTTATCCGGATTTATTGGGTGTAAAGGGTGCGTAGACGGGACGTCAAGTTGGTTGTGAA
+
FFFFFFFFFFFFFFFFFFFFFFFFFFFF,:F:FFFFFFFFFFFFFFFFFFFFFFFFFFFFFFFFFFFFFFFFFFFFFFFFFF:FFFFFFFFFFFFFFFFFFFFFFFFFFFFFFFFFFFFFFFFFFFFFFFFFFFFFFFFFFFFFFFFFFFFFFFFFFFFFFFFFFFFFFFFFFFFFFFFFFFFFFFFF:FFF,:FFFFF::FFFFFFFFFFF:FFFFFFFFF:FFFFFF:FF,FFFFFFFFFFFFFFF:F
@A00881:241:HJW2NDRXX:1:2129:7645:27414 1:N:0:CGAGAGAA+GATTGGAG
ACTTGACCTATGGGGTGCAGCAGTGGGGAATATTGGGCAATGGAGGCAACTCTGACCCAGCAACGCCGCGTGAACGATGAAGGTCTTCGGATTGTAAAGTTCTTTTCTTGGGGAAGAAGAAAGTGACGGTACCCAAGGAATAAGCCTCGGCTAACTACGTGCCAGCAGCCGCGGTAATACGTAGGAGGCAAGCGTTATCCGGAATGACTGGGCGTAAAGGGTGCGTAGGTGGTTTGGCAAGTTAGTAGCG
+
FFFFFFFFFFFFFFFFFFFFFFFFFFFFFFFFFFFFFFFFFFFFFFFFFFFFFFFFFFFFFFFFFFFFFFFFFFFFFFFFFFFFFFFFFFFFFFFFFFFFFFFFFFFFFFFFFFFFFFFFFFFFFFFFFFFFFFFFFFFFFFF:FFFFFFFFFFFFFFFFFFFFFFFFFFFFFFFFFFFFFFFFFFFFFFFFFF,FFFFFFFFFFFFFFFFFFFFF:FFFFFFFFFFFFFFFFFFFFFF:FFFFFFFFFF
@A00881:241:HJW2NDRXX:1:2129:12201:27790 1:N:0:CGAGAGAA+GATTGGAG
ACTTGACCTATGGGACGCAGCAGTGGGGAATATTGGGCAATGGAGGCAACTCTGACCCAGCAACGCCGCGTGAGCGATGAAGGTCTTCGGATTGTAAAGCTCTTTAAGTGGGGACGAAGAAAGTGACTGTACCCACAGAATAAGCCTCGGCTAACTACGTGCCAGCAGCCGCGGTAATACGTAGGAGGCAAGCGTTATCCGGAATGACTGGGCGTAAAGGGTGCGTAGGTGGTTTGGCAAGTTGGTAGCG
+
FFFFFFFFFFFFFFFFFFFFF:FFFFFFFFFFFFFFFFFFFFFFFFFFFFFFFFFFFFFFFFFFFFFFFFFFFFFFFFFFFFFFFFFFFFFFFFFFFFFFFFFFFFFFFFFFFFFFFFF:FFFFFFFFFFFFFFFFFFFFFFFFFFFFFFFFFFFFFFFFFFFFFFFFFFFFFFFFFFFFFFF:FFFFFF:FFF:F:FF:FFF:FFFFFF:FF:FFFF:FFFFFFFFFFFFF:F:FFFFFFF:F:FFFFF
@A00881:241:HJW2NDRXX:1:2129:29695:28244 1:N:0:CGAGAGAA+GATTGGAG
ACTTGACCTATGGGAGGCAGCAGTGGGGAATATTGGGCAATGGGCGCAAGCCTGACCCAGCAACGCCGCGTGAAGGAAGAAGGCTTTCGGGTTGTAAACTTCTTTTATGAGGGACGAAGGAAGTGACGGTACCTGATGAATAAGCCACGGCTAACTACGTGCCAGCAGCCGCGGTAATACGTAGGTGGCAAGCGTTATCCGGATTTACTGGGTGGAAAGGGCGTGTAGGCGGGAGAGCAAGTCAGGCGTG
+
FFFFFFFFFFFFFFFFFFFFFFFFFFFFFFFFFFFFFFFFFFFFFF:FFFFFFFF:FFFFFFFFFFFFFFFFFFFFFFFFFFFFFFFFFFFFFFFFFFFFFFFFFFFFFFFFFFFFFFFFF:FFFF:::FFFFFFFFFFFFFFF:FFFFF:FFFFFF,F:FFFFFFFFFF:FFFF,FF:FFFFF:FFFF:FFFFFF:FFF:FFFFF,FFFFFFF,FFFFFF,FF:FF:F,FFFFFFFFFFFFF:FFFFF:
@A00881:241:HJW2NDRXX:1:2129:12680:28401 1:N:0:CGAGAGAA+GATTGGAG
ACTTGACCTATGGGATGCAGCAGTGGGGAATATTGGGCAATGGGAGGAAGCCTGACCCAGCAACGCCGCGTGAAGGAAGAAGGATTTCGGGTTGTAAACTTCTTTTATGAGGGACGAAGGAAGTGACGGTAACTCATGAATAAGCCACGGATAACTACGTGCCAGCAGCAGCGGTAATACGTAGGTGGCAAGCGTTCTCCGGATTTATTTGTTGTAAAGGTCGTGTAGGAGGGATTGCAAGTCAGAAGTG
+
:,FFFF:FFFFFFFF,:FF:FF:::F:FFFF,FF,,:FFF,:F,,FF:FFF:FFF,F:FFF:,F,F,FFFF:FFF:F:FF,,F,FFF,FFFFF,FFFFFFF,F,:,FF,F,FF:,F:F:FFFFF,F::,FF,FFFF,,FF:F:F:FF,,F,F:F,FFF,FF,FF,FFFF:::,F,,F,FFFF:,FFFFFFFF:FF:,FF:FFFFFF,FF,,,FFFF:F:F,FFF:FFFF:FFFFFFFF:::FF:FF,F:F
@A00881:241:HJW2NDRXX:1:2129:10619:28933 1:N:0:CGAGAGAA+GATTGGAG
ACTTGACCTACGGGATGCAGCAGTGAGGAATATTGGTCAATGGGCGGGAGCCTGAACCAGCCAAGTCGCGTGAGGGAAGACGGCCCTATGGGTTGTAAACCTCTTTTGCCGGGGAGCAAAGCGCCGCACGTGTGCGGTCTGGAGAGTACCCGGAGAAAAAGCATCGGCTAACTCCGTGCCAGCAGCCGCGGTAATACGGAGGATGCGAGCGTTCTCCGGATTTATTGGGTTTAAAGGGTGCGTAGGCGGT
+
:FFFFF:FFFFFFFFFFF:FFFFFFFFFFFFFFFFFFFFFF::FFFFFFFFFFFFFFFFFFFFF:FFFFFFFFFFFFFFFFFFFFFFF,FFFFFFFFFFFFFFF:FFFFFFFFFFFFFFFFF:FFFFFFFFFFFFFFFFF:FFFFFFFFFFFFFFFF,FFFFFFFFFFF::FFFFFFFFFFFFFFFFFFFFF:FFFFFFFF:FFFFF,F:FFF,FF:FFF:FFF:,FFFFFFFFFFFFFFFFFFFFF:F,
@A00881:241:HJW2NDRXX:1:2129:14353:28948 1:N:0:CGAGAGAA+GATTGGAG
ACTTGACCTATGGGATGCAGCAGTGGGGAATATTGGTCAATGGGCGGGAGCCTGAACCAGCCAAGCCGCGTGAGGGAGGAAGGCCCTACGGGTCGTAAACCTCTTTTGTCAGGGAACAAAAGCAGTCACGAGTGACTGTCCGAGTGTACCTGAAGAAAAAGCATCGGCTAACTCCGTGCCAGCAGCCGCGGTAATACGGAGGATGCGAGCGTTCTCCGGATTTATTGGGTTTAAAGGGTGCGTAGGCGGC
+
FFFFFFFFF:FFFFFF:FFFFFFFFFFFFFFFFFFFFFFFFFFFFFFFFFFFFFFFFFFFFFFF:FFFFFFFFFFFFFFFFFFFFFFFFFFFFFFFFFFFFFFFFFFFFFFF:FFFFF:,FFFFFF:FFFFFF:FF:FFFFFFFF:FFF:FFFFFFFFF,FFFFFFFFFFFFF:FFFFFFFFFFFFFF:FFF,:,FFF:F:FFFFFF:FFF,F,FFFF:,:F,FFFFFFFFFFFFFFF:FFFF:FF::FF
@A00881:241:HJW2NDRXX:1:2129:32841:28995 1:N:0:CGAGAGAA+GATTGGAG
ACTTGACCTATGGGAGGCAGCAGTGGGGGATATTGGACAATGGGGGGAACCCTGATCCAGCGACGCCGCGTGAGTGAAGAAGTATTTCGGTACGTAAAGCTCTATCGGCAGGGAAGAAGGAAGAGACGGTACCTGAGTAAGAAGCCCCGGCTAACTACTTGCCAGCAGCCGCGGTAATACGTAGGGGGCAAGCGTTATCCGGATTTACTGGGTGTAAAGGGAGCGCAGACGGAGAGGCAAGTCTGAAGTG
+
FFFFFF:FFF:FFFFF:FFFFFFFFF:FFFFFFFFFFFFFFFFFFFFFFF:FFFFFFFFFFFFFFFFFFFFFFFFFFFFFFFFFFFFFFFFFFFFF:FFFFFFFFFFFFFFFFFFFFFFFFFFFFFFFFFFF,FFFFFFFFFFFF::FFFFFFFFFF:,FFFFFFFF,FFFFFFFFFFFFFF::,:FFFF:F:FFFFFFFFF,FFFFFFFFFFFFFFFFF:,:,FFF:FFFF:,F,F,F:F:,FF,FFFF
@A00881:241:HJW2NDRXX:1:2129:29830:29136 1:N:0:CGAGAGAA+GATTGGAG
ACTTGACCTACGGGGTGCAGCAGTGGGGGATATTGCGCAATGGGGGGAACCCTGACGCAGCAATGCCGCGTGAAGGAAGAAGGTCTTCGGATTGTAAACTTCTTTTATCAGGGACGAAGAATGACGGTACCTGAAGAATAAGCTCCGGCTAACTACGTGCCAGCAGCCGCGGTAATACGTAGGGAGCAAGCGTTGTCCGGATTTACTGGGTGTAAAGGGTGCGTAGGCGGCCGAGCAAGTCAGCTGTGAA
+
FF:FFF:FFFFFFFFFFFFFFFFFFFFFFFF,:FFFFFFFFF,FFFFF,FFFFFFFFFFFFFFF:FFFFFFFFF:FFFFFFFFFFFFFFFFF,FFFFFFFF,FFFFFFFFFFFFFF::FFFFFFFFFFFFFFFFFFFFFFF::FFFFF:FFFFFFFF,FFFFF:FFFFFFFFFFF,FFF:F::FFFFFFFFFFFFFFFFFFFFFFFFFFFFFF:FFFFFFF:::FF,FFFFFFFFFF,FFFF,FF,FF:F
@A00881:241:HJW2NDRXX:1:2129:25970:29340 1:N:0:CGAGAGAA+GATTGGAG
ACTTGACCTACGGGATGCAGCAGTGAGGAATATTGGTCAATGGGCGGGAGCCTGAACCAGCCAAGCCGCGTGGAGGAAGAAGGTACAGAGTATCGTAAACTCCTTTTGTCAGGGGATAAAAGGCGGGATGCGTCCCGTCCCGAAGGTACCTGAAGAAAAAGCATCGGCTAACTCCGTGCCAGCAGCCGCGGTAATACGGAGGATGCGAGCGTTATCCGGATGTAGTGGGTTTAAAGGGTGCGTAGGCCGC
+
F:FFFF:FFF:FFFFFFFFFFFFFFFFFFFFFFFFFFFFFF:FFFFFFFFFFFFFFFFFFFF:FFFFFFF:FFFFFFFFFFFFFFFFFFFFFFFFF,FFFFFFFFFFFFFFFFFFF:FF:FFFFFFFFFFFFFFFFFFFFFF:FFFF:FFFFF,FFFFFFFFFFF:,FFFFFFFFFFFFFFFFFFFFFFFFFF,FFFFFFFF,FFFFFFFF:F,:,FF:::,:FFFFF:FFF:::FFFFFFFFFFFFFFF
@A00881:241:HJW2NDRXX:1:2129:25617:29450 1:N:0:CGAGAGAA+GATTGGAG
ACTTGACCTACGGGATGCAGCAGTGGGGAATATTGGTCAATGGGGGAAACCCTGAACCAGCAACGCCGCGTGAAGGAAGAAGGCTTTCGGGTTGTAAACTTCTTTTATCTGTGACGATAGTGACGGTAACAGATGAATAAGCTCCGGCTAACTACGTGCCAGCAGCCGCGGTAATACGTAGGGAGCGAGCGTTATCCGGATTTACTGGGTGTAAAGGGCGCGTAGGCGGGCTGGCAAGTCAGATGTGAAA
+
FFFFFFFFFFFFFFFFFFFFFFFFFFFFFFFFFFFFFFFFFFFFFFFFFFFFFFFFFFFFFFFFFFFFFFFFFFFFFFFFFFFFFFFFFFFFFFFFFFFFFFFFFFFFFFFFFF:FFFFFFFFFFFFFFFFFFFFFFFFFFFFFFFFFFFFFFFFFFFFFFFFFFFFFFFFFFFFFFFFFFFFFFFFFFFFFFFFFFFFFFFFFFFF:FFFFFFFFFFFFF,FFFFFFFFFFFFFF:FFF,FF:FFFFFF
@A00881:241:HJW2NDRXX:1:2129:19931:29841 1:N:0:CGAGAGAA+GATTGGAG
ACTTGACCTACGGGGCGCAGCAGTGGGGAATATTGGGCAATGGGCGAAAGCCTGACCCAGCAACGCCGCGTGAGGGAAGAAGGCTTTCGGGTTGTAAACCTCTTTGACAGGGGAAGATAATGACGGTACCCTGAAAACAAGCTCCGGCTAACTACGTGCCAGCAGCCGCGGTGATACGTAGGGAGCAAGCGTTATCCGGAATTACTGGGTGTAAAGGGCGCGTAGGCGGGACTGCGAGTCAGATGTGAAA
+
FFFFFFFFFFFFFFFFFFFFFFFFFFFFFFFF,FFFFFFFFFFFFFFFFFFFFFFFFF:FF,FFFFFFFF:FFFFFF,FFFFFFFFFFFFFFFFFFFFFFFFFFFF:FFFFFFFFFFF:FFFFFFFFFFFFFFFFFFFFFFFFFFFFFFFFFFFFFFFFFFFFFFFFFFFFFFFFFFFF:FFFFFFFFFFFFFFFF:FFF:FFFFFFFFF:FFFFFFFFFF:FFFFFFFFFFFFFFF:FFF:F,FFFF,F
@A00881:241:HJW2NDRXX:1:2129:10574:30389 1:N:0:CGAGAGAA+GATTGGAG
ACTTGACCTACGGGATGCAGCAGTGGGGAATATTGCACAATGGGCGCAAGCCTGATGCAGCAACGCCGCGTGAAGGAGGAAGGCCTTCGGGTCGTAAACTTCTGTCCTAGGGGAAGAAGAATGACGGTACCCTTGGAGGAAGCCCCGGCTAACTACGTGCCAGCAGCCGCGGTAATACGTAGGGGGCGAGCGTTATCCGGAATTATTGGGCGTAAAGAGTGCGTCGGTGGCTTTTTAAGCGCAGGGTATA
+
:FFFFFFFFFFFFFFFFFFFFFFFFFFFFFFFFFFFFFFFFFFFFFFFFFFFFFFFFFFFFF:FFFFFFFFFFFFF,FFFFFFFF:FFFFFFFFFFFFFFFFFFFFFFFFFFFFFFFFFF,FFFFFFFFFFFFFFFFFFFFFFFFFFFFF,FFFFFFFFFFFFFFFFFFFFFFF:F,FFFFFFFFF:FFFFFF,FFFFFFFF,FFFFFFFFFFF,FFFFFF:FF,F:FFFFFFF,FFFFFFFFFFFFFFF
@A00881:241:HJW2NDRXX:1:2129:4987:32236 1:N:0:CGAGAGAA+GATTGGAG
ACTTGACCTATGGGGGGCAGCAGTGAGGAATATTGGTCAATGGCCGAGAGGCTGAACCAGCCAAGTCGCGTGAGGGAAGACGGCCCTACGGGTTGTAAACCTCTTTTGTCGGGGAGCAAAGCGAGTCACGTGTGACTCATTGAGAGTACCCGAAGAAAAAGCATCGGCTAACTCCGTGCCAGCAGCCGCGGTAATACGGAGGATGCGAGCGTTATCCGTCTTTACTGGGTGTAAAGGGTGAGTAGGCGGT
+
:FFFFFFFFFFFFFFFFF:FFFFFFFFFFFF:FFFFFF:FFFFFFFFFFFFFFFF,FFFFFFFFFFFFFF:FFFFFFFFFFFFFFFFFFFFFFFFFF:FFFF:FFF:FFFFFFFFFFFF:FFFFFFFFFFFFFFFFFFFFFFFFFFFFFF:FF,FFFF:FFFF::FFFF:FFFFFFFFFFFFFFFFFFFFFFF,FFFFFFF:,F,FFFFFFF,::F:F,,FFFFFF,F:F:F,FFFFFFF,FFFFFFFFF
@A00881:241:HJW2NDRXX:1:2129:9625:32346 1:N:0:CGAGAGAA+GATTGGAG
ACTTGACCTACGGGATGCAGCAGTCGAGAATCATTCACAATGGGGGGAACCCTGATGGTGCGACGCCGCGTGGGGGAGGAAGGTCTTCGGATTGTAAACCCCTGTCATGCAGGAGCAAGGCGAAAGTTGATAGTACTGCAAGAGGAAGAGACGGCAAACTCTGTGCCAGCAGCCGCGGTAATACAGAGGTCTCAAGCGTTGTTCGGAATCACTGGGCGTAAAGGGTACGTAGGCGGCGGGGCAAGTGGCG
+
:FFFFFFFFFFFFFFFFFFFFFFFFFFFFFFFFFFFFFFF,FFFFFFF:FFFFFFFFFFFFFFFFFFFFFFFFFFFFFFF:FFFFFFFFFFFF:FF:FFFFFFFFFFFF:FFFFFFFFFFFF:FFFFFFFFFFFFFFFF:FFFFFFFF:FFFF:FFFFFFFFFFFFFFFF:FFFFFFFFFFF:FFFFFFFFFF:,FFFFF:F,FFFFFF,FFFFF:FFF,,,FFFFFFFF,F:FFFFFFF::FFFF,FFF
@A00881:241:HJW2NDRXX:1:2129:16107:33113 1:N:0:CGAGAGAA+GATTGGAG
ACTTGACCTACGGGATGCAGCAGTGGGGAATATTGCACAATGGGGGAAACCCTGATGCAGCGACGCCGCGTGAGTGAAGAAGTATTTCGGTATGTAAAGCTCTATCAGCAGGGAAGAAAATGACGGTACCTGAGTAAGAAGCCCCGGCTAACTACGTGCCAGCAGCCGCGGTAATACGTAGGGGGCAAGCGTTATCCGGATTTACTGGGTGTAAAGGGAGCGTAGACGGCAGGGCAAGTCTGAAGTGAAA
+
,FFFFFFF:FFFFFFFFFF:FFFFFFFFFFF:FFFFFFFFFFFF,FFFFFFFFFFF:FFFFFFFFFF:FFFFFFFFFFFFFFFFFFFFFFFFFFFFFFFFFFF:FFFFFFFFFFFFFFFFFFF:FFFFFFFF,FFFFFFFFFFFF:FFFFFFFFFFFF:FFFFFFFFFFFFFFFFFFFFFFF:FFFFFFF:,F:FFFFFF,FFFFFFFFFFFFFFFFFFFFFFFFFFFFFFFFFFFFFFFFF:FFFFFF:
@A00881:241:HJW2NDRXX:1:2129:11415:33129 1:N:0:CGAGAGAA+GATTGGAG
ACTTGACCTACGGGGCGCACCAGTGAGGAATATTGGTCAATGGGCGGGAGCCTGAACCAGCCAAGCCGCGTGGAGGAAGAAGGTACAGAGTATCGTAAACTCCTTTTGTCAGGGGATAAAAGGCGGGATGCGTCCCGTCCCGAAGGTACCTGAAGAAAAAGCATCGGCTAACTCCGTGCCAGCAGCCTCGGTAATACTGAGGATGCGAGCGTTATCCGGATTTATTGTGTTTAAATGGTGCGTAGGCAGC
+
FFF:FF,:FFFFFFF:FFFFF,FFF:F:FFFFFFFF:FFF,FF:F:FFFFFFFFFFFFFFFFFFFFFFFF,FFFFF,FFF:F,F:FFFF,,F:FFFFFF:,FF,FF:FFFFF,,FFFF:FF,FFFFFF:F:::F,FFF:F:FFFF,FFFFF,FFF:FF,FFFFFF,F,F:FFFF,FFFF,::F,,,F,F,:F:F,,F::FF,F,F:::F,:,F::,FF,:FFF:F,:,F,FFF:F,,FF,,:FF:FF,F,
@A00881:241:HJW2NDRXX:1:2129:32506:33739 1:N:0:CGAGAGAA+GATTGGAG
ACTTGACCTATGGGAGGCAGCAGTGGGGAATATTGGGCAATGGGGGGAACCCTGACCCAGCAACGCCGCGTGAAGGAAGAAGGCCTTCGGGTTGTAAACTTCTTTTACCAGGGAAGAAGAAAGTGACGGTACCTGGAGAAAAAGCCACGGCTAACTACGTGCCAGCAGCCGCGGTAATACGTAGGTGGCAAGCGTTGTCCGGAATTACTGGGTGTAAAGGGCGTGTAGGCGGGATTGCAGGTCAGATGTG
+
FFFFFFFFFFFFFFFFFFFFFFFFFFFFFFFFFFFFFFFFFFFFFFFFFFFFFFFFFFFFFFFFFFFFFFFFFFFFFFFFFFFFFFFFFFF:FFFFFFFFFFFFFFFFFFFFFF:FFFFFFFFFFFFFFFFFFFFFFFFFFFFFFFFFF:FFFFFFFFFFFFFFFFFFFFFFFF:FFFFFFFFFFFFFFF:FFFFFFFFFFF::FF,,FFFFFFFF,FFFF:FFFFFFFF:FF::FFFFF:F:F:::FFF
@A00881:241:HJW2NDRXX:1:2129:21558:34319 1:N:0:CGAGAGAA+GATTGGAG
ACTTGACCTATGGGAGGCAGCAGTGAGGGATATTGCACAATGGGGGGAACCCTGATGCAGCAACGCCGCGTGAAGGAAGAAGTATTTCGGTATGTAAACTTCTATCGACAGGGACGAAAGAAATGACGGTACCTGAGTAAGAAGCCCCGGCTAAATACGTGCCAGCAGCCGCGGTAATACGTATGGGGCAAGCGTTATCCGGATTTACTGGGTGTAAAGGGTGAGTAGGCGGTCAGATAAGTCATATGTG
+
FFFFFFFF:FFFFFFFFFFFFFFFFFFFFFFFFFFFFFFFFFFFFFFF,FFFFFFFFF:FFFFFFFFFFFFFFFFFF:FFFFFFFFFFFFFFFFFFFFFFFFF:FFFFFFFFFFFFFFFF::FFFFFFFF:FFFFFFFFFFF::FFFFFFFF:F:F:FFFFFFFFFFFFFFFFFF::FFFFFFFFFFFFFFFF,FFFFFFFF,:FF:FFFFF:FF:FFFF:F:FFFFFFFFFF:FFFFF:FFFFFFF:FF
@A00881:241:HJW2NDRXX:1:2129:25301:36010 1:N:0:CGAGAGAA+GATTGGAG
ACTTGACCTATGGGGTGCAGCAGTGAGGAATATTGGTCAATGGGCGGGAGCCTGAACCAGCCAAGCCGCGTGGAGGAAGAAGGTACAGAGTATCGTAAACTCCTTTTGTCAGGGGATAAAAGACGGGATGCGTCCCGTCCTGAAGGTACCTGAAGAAAAAGCATCGGCTAACTCCGTGCCAGCAGCCGCGGTAATACGGAGGATGCGAGCGTTATCCGGATTTATTGGGTTTAAAGGGTGCGTAGGCCGC
+
F:FFFFFFFF,FFFFFFFFFFFFFFFFFFFFFFFFFFFFFFFFFFFFFFFFFFFFFFFFFFFFFFFFFFF:FFFFF,FFFFFFFFFFFFFFFFFFFFFFFFFFFFFFFFFFFFFF:FFF:F,FFFFFFF:FFFFFFFFFFFFF,FFF,FFFFFFFFF:F,FFFFFFFFFFFFFFFFFFF:FFFFF:FFFFFFFFFFFFFFFF:FFFFFFFF:F,FFFF:FFFFF:FFFFF::FFF,FFFFFFF::F,FF:
@A00881:241:HJW2NDRXX:1:2129:26521:36213 1:N:0:CGAGAGAA+GATTGGAG
ACTTGACCTATGGGGTGCACCAGTGGGGAATATTGGGCAATGGGCGCAAGCCTGACCCAGCGATGCCGCGTGAGGGAAGAAGGTTTTCGGATTGTAAACCTCTGTCTTTAGGGACGATAATGACGGTACCTAAGGAGGAAGCTCCGGCTAACTACGTGCCAGCAGCCGCGGTAATACGTAGGGAGCGAGCGTTGTCCGGAATTACTGGGTGTAAAGGGAGTGCAGGCGGGACTGCAAGTCAGATGTGAAA
+
FFFFFFFF:FFFFFFFFFFFFFFFFFFFFFFFFFFFFFFFFFFFFFFFFFFFFFFFFFFFFFFFFFFFFFFFFFFFFFFFFFFFFFFFFFFFFFFFFFFFFFFFFFFFFFFFFFFFFFFFFF:FFFFFFFFFFFFFFFFFFFFFFFFFFFFFFFFFFFFFF:FFFFFFFFFFFFFFFFFFFFFFFFFFFFFF:FFF:FFFFFFFFFFFFFFFFF:FFFFFFFFFFFFFFFFFFFFFFFF:FF:FFFFFFF
@A00881:241:HJW2NDRXX:1:2129:29152:36855 1:N:0:CGAGAGAA+GATTGGAG
ACTTGACCTATGGGGGGCACCAGTGAGGAATATTGGTCAATGGGCGGGAGCCTGAACCAGCCAAGCCGCGTGGAGGAAGAAGGTACAGAGTATCGTAAACTCCTTTTGTCAGGGGATAAAAGGCGGGATGCGTCCCGTCCCGAAGGTACCTGAAGAAAAAGCATCGGCTAACTCCGTGCCAGCAGCCGCGGTAATACGGAGGATGCGAGCGTTCTCAGGATTTATTGGGTTTAAAGGGTGCGTAGGCCGC
+
F:FFFFFF::F:FFFFFF,FFFF,FFFFF:F:FFFFFFFFFFF:FFFFFFFFF:FFFFFFFFFF:FFFFFFFFFFFFFFFFFFFF,,F:FFFFFFFFF,FFFFFFFFFF:FF::FFF,FFFFF::::FF:FFFFF:FFF,FFFFFFF:,::::FFFFFF,FFFF,FFFFFFFFFFFFFFFFFFFFFFFF:F:F,FFFFFF:FFFF:FFFFFFF:F,,F:F:FF:FF,F:,FFFF:FFF:FFFF:FFF:FF
@A00881:241:HJW2NDRXX:1:2129:23131:36949 1:N:0:CGAGAGAA+GATTGGAG
ACTTGACCTACGGGAGGCACCAGTGAGGAATATTGGTCAATGGTCGGGAGACTGAACCAGCCAAGCCGCGTGAGGGAAGAAGGTACAGCGTATCGTAAACCTCTTTTGCCGGGGAACAAGAGCTTCCACGAGTGGGAGTGTGAGCGTACCCGGAGAAAAAGCATCGGCTAACTCCGTGCCAGCAGCCGCGGTAATACGGAGGATGCGAGCGTTATCCGGATTTATTGGGTTTCAAGGGTGCGTAGGCGGC
+
FFFFFFFFFFFFFFFFFFF::FF,FFFFFFFFFFFFFF,FFFF:,FFFFFFFFFFFFFFFFFFF,FFFFF:FFFFFFFFFFFFFFF,FF::F:FFFFFFFFFFFF:FF:F:FFFF:FFFFFFFFFFFFFFFFFFFFFF,FFF:FFFFFFFFFFFFFF:FF:FFFF:FFF:F:FFFFFFFFFFF:F:FFFFF:FFFF::F,F,:F:FFF:FF::FFF,FF:FFFF:,,:FFFF,FF:FFFFFFF,F,:F:F
@A00881:241:HJW2NDRXX:1:2130:19217:1517 1:N:0:CGAGAGAA+GATTGGAG
ACTTGACCTACGGGATGCAGCAGTTGGGAATATTGGACAATGGAGGAAACTCTGATCCAGTGACGCCGCGTGAAGGAAGAAGGTCTTCGGATTGTAAACTTATTTTATCAGGGAAGAAACAAATGACTGTACCTGAAGAAAAAGGACCGGCAAACTACGTGCCAGCAGCCGCGGTAATACGTAGGGTCCGAGCGTTATCCGGATTTACTGGGTGTAAAGGGCGAGTAGACGGCATAGCAAGTCAGATGTG
+
FFFFFFFFFFFFFF,FFFFFF:FFFFFFFFFFFFFFFFFFFFFFFFFFFFFFFFFFFFFFFFFFFFFFFFFFFFFFF:FFFFFFFFFFFFFFFFFFFFFFFFFFFFFFFFFFF,FF:FFFFFFFFFFFFFFFF:FFFFFFFFFFFF,FFFFFFFFF:FFFFFFFF:FFFFFFFFF:FFFFFFFFFFF:FFFFFFF:,FFFFFFFFFF:FFFFFFFFFFFFFF,::FF:FFFFFFFF:FFFFFF:FFFFFF
@A00881:241:HJW2NDRXX:1:2130:28375:2221 1:N:0:CGAGAGAA+GATTGGAG
ACTTGACCTACGGGGTGCAGCAGTGAGGAATATTGGTCAATGGGCGAGAGCCTGAACCAGCCAAGTCGCGTGAGGGAAGACGGTCCTATGGATTGTAAACCTCTTTTGCCGGGGAGCAAGGAACGGCACGAGTGCCGCTTCGGAGAGTACCCGGAGAAAAAGCATCGGCTAACTCCGTGCCAGCAGCCGCGGTAATACGGAGGATGCGAGCGTTATCCGGATTTATTGGGTTTAAAGGGTGCGTAGGCGG
+
:FFFFFFFF:FFFFFFFFFFFFFFFFFFFFFFFFFFFFFFFFF:FFFFFFFFFFFFFFFFFFFFFFFFFFFFFF:FFFFFFFFFFFF:FFFFFFFFFF:FFFF:FFFFFFFFFFFFFFFFFFFFFFF,FFFFFFFFF:FFF:FFFFFFFFFFFFFFF,FF:FFFFFFFFFFFFFFFFFFFFFFF:FFFFFFFF:FFFFFFFFFFFFFFFFFFFFFFF:FFF::FFFFFFF,FFFF:FFFF::FFF:FFF:
@A00881:241:HJW2NDRXX:1:2130:31096:2394 1:N:0:CGAGAGAA+GATTGGAG
ACTTGACCTACGGGATGCAGCAGTGAGGAATATTGGACAATGGCCGGAAGGCTGATCCAGCCATGCCGCGTGAGGGAATGAGGTCCTATGGATTGTAAACCTCTTTTCACGCAGGGCAATAAGGTCCACGAGGTGGACCGACGAGAGTATGCGTGGAATAAGCATCGGCTAACTCCGTGCCAGCAGCCGCGGTAATACGGAGGATGCGAGCGTTGTCCGGATTTATTGGGTTTAAAGGGTGCGTAGGCGG
+
FF,FFFFFFFFFFFFFFFFFFFFFFFFFFFFFFFFFFFFFFFFFFFFFFFFFFFFFFFFFFFFFFFFFFFFFFFFFFFFFFFFFFFFFFFFFFFFFFFFFFFFFFFFFFFFFFFFFFFFFFFFFFFFFFFFFFFFFFFFFFFFFFFFFFFFFFFFFFFFFFFFFFFFFF:,FF:FFFFFFFFFFFFFFFFFFF,FFFF:FFFFFFFFFFFFFFF:FFFFFFFF:FFFFFFFFFF:FF:FFF,FFFF:FF:
@A00881:241:HJW2NDRXX:1:2130:29595:2550 1:N:0:CGAGAGAA+GATTGGAG
ACTTGACCTATGGGGGGCACCAGTGGGGAATATTGGGCAATGGGCGAAAGCCTGACCCAGCAACGCCGCGTGAGGGAAGAAGGCTTTCGGGTTGTAAACCTCTTTGACAGGGGAAGATAATGACGGTACCCTGAAAACAAGCTCCGGCTAACTACGTGCCAGCAGCCGCGGTGATACGTAGGGAGCAAGCGTTATCCGGAATTACTGGGTGTAAAGGGCGCGTAGGCGGGGCTGCAAGTCAGATGTGAAA
+
FFFFFFFFFFFFFFFFFFFFFFFFFFFFFFFFFFFFFFFFFFFFFFFFFFFFFFFFFFFFFFFFFFFFFFFFFFFFFFFFFFFFFFFFFFFFFFFFFFFFFFFFFFFFFFFFF,FFFFFFFFFFFFFFFFFFF:FFFFFFFFFFFFFFFFFFFFFFFFFFFFFFFFFFFFFFFFFFFFFFFFFFFFFFFFFFF,FF:FFFFFFFFFFFFFFFFF,:FFFFF:FFFFFFF,FF,FFF:FFF,FF:FFFF,F
@A00881:241:HJW2NDRXX:1:2130:27661:3396 1:N:0:CGAGAGAA+GATTGGAG
ACTTGACCTACGGGGGGCACCAGTGAGGAATATTGGTCAATGGGAGGAATCCTGAACCAGCCATGCCGCGTGCAGGACGACGGCTCTACGAGTTGTAAACTGCTTTTGTACCGGGGTAAAATGCCTTACGAGTAGGGTTTTGAAAGTACGGTACGAATAAGGATCGGCTAACTCCGTGCCAGCAGCCGCGGTAATACGGAGGATCCGAGCGTTATCCGGATTCATTGGGTTTAAAGGGTGCGTAGGTTGT
+
FFFFFFFFFFFFFFFFFFFFFFFFFFFFFFFFFFF:FFFFFFFFFFFFFFFFFFFFFFFFFFFFFF:FFFFFFFFFFFFFFFFFFFFFFFFF:FFFFFFFFFFFFFFFFFFFFFFFF,F,FFF:FFFFF:FF::FFFFFFFFFFFFFFFFFFFFFF,FFFF:FFFFFFFFFFFFF:FFFF,:,,FF:FFF:F,FFFFFFFFFFFFF:FFFFFFFFFF:F::FFFFFF,F:FF,,FFFFFFFFFFF:F:FF
@A00881:241:HJW2NDRXX:1:2130:30047:3427 1:N:0:CGAGAGAA+GATTGGAG
ACTTGACCTACGGGAGGCAGCAGTGGGGAATATTGCACAATGGGGGAAACCCTGATGCAGCGACGCCGCGTGAGTGAAGAAGTATTTCGGTATGTAAAGCTCTATCAGCAGGGAAGATAATGACGGTACCTGAATAAGAAGCCCCGGCTAACTACGTGCCAGCAGCCGCGGTAATACGTAGGGGGCAAGCGTTATCCGGATTTACTGGGTGTAAAGGGTGCGTAGGTGGCATGGCAAGTCAGAAGTGAAA
+
F:FFFFFFFFFFFFFFFFFFFFFFFFFFFFFFFFFFFFFFFFF:FFFFFFFFFFFFFFFFFFFFFFFFFFFFFFFFFFFFFFFFFFFFFFFFFFFF:FFFFFFFFFFFFFFFFFFFFF:FFFFFFFFFFFFFFFF:FFFFFFFFFFFFF:FFFFFFFFFFFFF,FFFFFFFF:FFFFFFFFFFFFF:FFFF,F::FFFFF,FFFFFFFFFFFFF,:FFFF,FFFF,F:F:FFFF:FFF:F:FFF,F:FFF
@A00881:241:HJW2NDRXX:1:2130:6551:4977 1:N:0:CGAGAGAA+GATTGGAG
ACTTGACCTACGGGGTGCAGCAGTGAGGAATATTGGTCAATGGGCGATGGCCTGAACCAGCCAAGTAGCGTGAAGGATGACTGCCCTAAGGGTTGTAAACTTCTTTTATAAAGGAATAAAGTCGGGTATGCATACCCGTTTGCATCTACTTTATGAATAAGGATCGGCTAACTCCGTGCCAGCAGCCGCGGTAATACGGAGGATACGAGCGGTATCCGGATTTATTGGGTTTAAAGGGAGCGTAGTGGGA
+
:,FFFFFFFFFF:FFFFFFF,F:FFFFF:FF:FFF,FFF:F:FFFFFFFFFFFFFFFFFFFF,FFFFFFFFFFFF,FFFFFFF,:FF:,FFFFFFFFFF:F:FFFFFFFFF:FFFFFFF:FFFF,:FFFFFFFF,FFF:,:FFFF,FFFFFFFFF::FFF,FFF:FFFFF:,FFFFF:F,FFFFFFFFF:,FFFFFF:FFFFFF,:,FFF,,,:::,F,,,,,F::F:F:FFFF,,F:,:,FF::,,,F,
@A00881:241:HJW2NDRXX:1:2130:27434:5040 1:N:0:CGAGAGAA+GATTGGAG
ACTTGACCTACGGGGGGCAGCAGTGAGGAATATTGGTCAATGGAGGCAACTCTGACCCAGCAACGCCGCGTGAGCGATGAAGGTCTTCGGATTGTAAAGCTCTTTAAGTGGGGACGAAGAAAGTGACTGTACCCACAGAATAAGCCTCGGCTAACTACGTGCCAGCAGCCGCGGTACTACGTAGGGAGCGAGCGTTATCCGGATTTACTGGGTGTAAAGGGCGCGTAGGCGGGCAGACACGTCAGATGTG
+
FFFFFFFFFFFFFFFFFF:FF:FFFFFFFFFFFFFFFFFFFFFFFFFFFFFFFFFFFFFFFFFFFFFFFFFFFFFFFFFFFFFFFFFFFFF,FFFF,FFFFFFFFFF:FFFFFFFFFFFF,FFFFFFFFFFFFF:F:FF:FFFFFFFFFFFF:FF:FFFFFFFFFF,FFFFFFFF,,FFFF,F:FFFFFFFFFFFFFFFFFFFFFF,FF:F:FFFFF,FFFFFFF:F::FFFFFF:FFF,FF:F:F,:F:
@A00881:241:HJW2NDRXX:1:2130:20401:5541 1:N:0:CGAGAGAA+GATTGGAG
ACTTGACCTATGGGACGCAGCAGTGGGGAATATTGCACAATGGGGGAAACCCTGATGCAGCGACGCCGCGTGAAGGAAGAAGTATCTCGGTATGTAAACTTCTATCAGCAGGGAAGAAAATGACGGTACCTGACTAAGAAGCCCCGGCTAACTACGTGCCAGCAGCCGCGGTAATACGTAGGGGGCAAGCGTTATCCGGATTTACTGGGTGTAAAGGGAGCGTAGACGGAAGAGCAAGTCTGATGTGAAA
+
FFFFFFFFFFFFFFFFFFFFFFFFFFFFFFFFFFFFFFFFFFFFFFFFFFFFFFFFFFFFFFFFFFFFFFFFFFFFFFFFFFFFFFFFFFFFFFF:FFFFFFFFFFFFFFFFFFFFFFFFFFFFFFFFFFFFFFFFFFFFFFFFFFFFFFFFF,FFFFFFFFFFFFFFFFFFF:FFFFFFFFFFFFFFFFFFFFF:,FFFFFF:FFFFF:FFFF:FFFF::FFFFFFFFF::FFFF:FFFF:FFFF:,F:
@A00881:241:HJW2NDRXX:1:2130:24985:5682 1:N:0:CGAGAGAA+GATTGGAG
ACTTGACCTATGGGGCGCAGCAGTGGGGAATATTGGGCAATGGGCGGAAGCCTGACCCAGCGATGCCGCGTGAGGGAAGAAGGTTTTCGGATTGTAAACCTCTGTCTTTAGGGACGATAATGACGGTACCTAAGGAGGAAGCTCCGGCTAACTACGTGCCAGCAGCCGCGGTAATACGTAGGGAGCGAGCGTTGTCCGGAATTACTGGGTGTAAAGGGAGTGCAGGCGGGACTGCAAGTCAGATGTGAAA
+
FFFFFFFFFFFFFFFFFFFFFFFFFFFFF:FFFFFFFFFFFFFFFFFFFFFFFFFFFFFFFFFFFFFFFFFFFFFFF:FFFFFFFFFFFFFFFFFFFFFFFFFFFFFFF,FFFFFFFFFFFFFFFFFFFFFFFFFFFFF,F::FFFFFFFFFFFFFFFFFFFFFFFFFFFFF:FFFFFFFFFFFFFFFFFFFFFFF:FFF,:FFFFFFFFFFFFFFFFFFFFFFFFFFFF:FFFFFFFFFFFFFFFFFFF
@A00881:241:HJW2NDRXX:1:2130:7401:6042 1:N:0:CGAGAGAA+GATTGGAG
ACTTGACCTATGGGGGGCAGCAGTGGGGAATATTGCACAATGGGGGGAACCCTGATGCAGCGACGCCGCGTGAAGGAAGAAGTATCTCGGTATGTAAACTTCTATCAGCAGGGAAGAAAATGACGGTACCTGACTAAGAAGCCCCGGCTAACTACGTGCCAGCAGCCGCGGTAATACGTAGGGGGCAAGCGTTATCCGGATTTACTGGGTGTAAAGGGACAGCAGACGGAAGTGCACGTCGGAAGTGAAA
+
F::FFFFFFFFFFFFFFFFFFFFFFFFFFFFFFFF:FFFFFFFFFFFFFFFFFFFFFFFFFFFFFFFFF,FFFFF::FFFFF:FFFFFF,FFFF:FFFFFF,FFFFFF,FFF,FFFFFFFFF:FF,FFF,FFFFFFFF:F,FF:,FFFFFFFFFF:FFFFF,FFFFFFF:FFFFFF,FFF,FF:,F:FFF:,FF:,F::FFFFFF:,FFFF,F:F:FF:,,F,FFFFFF,,,,::,,FF,,FFFF::F,:
@A00881:241:HJW2NDRXX:1:2130:27471:6136 1:N:0:CGAGAGAA+GATTGGAG
ACTTGACCTATGGGGCGCAGCAGTCGAGAATCATTCACAATGGGGGGAACCCTGATGGTGCGACGCCGCGTGGGGGAGGAAGGTCTTCGGATTGTAAACCCCTGTCATGCAGGAGCAAGGCTGAAAAGTTGATAGTACTGCAAGAGGAAGAGACGGCAAACTCTGTGCCAGCAGCCGCGGTAATACAGAGGTCTCAAGCGTTGTTCGGAATCACTGGGCGTAAAGGGTACGTAGGCGGCGGGGCAAGTTG
+
FFFFFFFFFFFFFFFFFFFFFFFFFFFFFFFFFFFFFFFFFFFFFFFFFFFFFFFFFFFFFFFFFFFFFFFFFFFFFFFF:FFFFFFFFFFFFFFFFFFFFFFFFFFFFFFFFFFFFFFFFFFFFFFFFFF:FF:FFFFFFFFF:FFFFFFFFFFFFFFFFFFFFFFFFFFFFFFFFFFFFFFFFFFFFFFFFFFFFFF:FFFFFF:FF:FFFFFFFFFFFFFFFFFFFFFFFFFFFFFFFFFFFFFFFF
@A00881:241:HJW2NDRXX:1:2130:9869:6183 1:N:0:CGAGAGAA+GATTGGAG
ACTTGACCTACGGGATGCACCAGTGAGGAATATTGGTCAATGGGCGGGAGCCTGAACCAGCCAAGCCGCGTGGAGGAGGAAGGTACAGAGTATCGTAAACTCCTTTTGTCAGGGGATAAAAGGCGGGATGCGTCCCGTCCCGAAGGTACCTGAAGAAAAAGCATCGGCTAACTCCGTGCCAGCAGCCGCGGTAATACGGAGGATGCGAGCGTTATCCGGATTTATTGGGTTTAAAGGGTGCGTAGGCGGC
+
FFFFFFFFFFFFFFFFFFFFFFFFFFFFFFFFFFFFFFFFFFFFFFFFFFFFFFFFFFFFFFFFFFFFFFFFFFFFFFFF:FFFFFFFFFFFFFFFFFFFFFFFFFFFFFFFFFF,FFFFFFFFFFFFFFFFFFFFFFFFFFF:FFFFFFFFFFFFFFFFFFFFFFFFFFFFFFFFFFFFFFFFFFFFFFFFFFFFFFFFFFFFFFFFFFFFFF:FFFFFFFFFFFFFFF:FFF,FFFFFFFFFFFFFFF
@A00881:241:HJW2NDRXX:1:2130:22535:6574 1:N:0:CGAGAGAA+GATTGGAG
ACTTGACCTATGGGGGGCACCAGTCGAGAATCATTCACAATGGGGGGAACCCTGATGGTGCGACGCCGCGTGGGGGAGGAAGGTCTTCGGATTGTAAACCCCTGTCATGCAGGAGCAAGGCTGAGAAGTTGATAGTACTGCAAGAGGAAGAGACGGCAGACTCTGTGCCAGCAGCCGCGGTAATACAGAGGTCTCAAGCGTTGTTCGGAATCACTGGGCGTAAAGGGTACGTAGGCGGCGGGGCAAGTTG
+
FFFFFFFFFFFFFFFFFFFFFFFFFFFFFFFFFFFFFFFFFFFFFFFFFFFFFFFFFFFFFFFFFFFFFFFFFFFFFFFFFFFFFFFFFFFFFFFFFFFFFFFFFFFFFFFFFFFFFFFFFFFFFFFFFFFFFFFFFFFFFFFFFFFF,FFFFFFFFF,FFFFFFFFFFFFFFFFFFFFFFFFFFFFFFFFFFFFFFFFFFFFFF:FFFFFFFFFFFFFFFFFFFFFFFFFFFFFFFFFFFFFFFFFFFF
@A00881:241:HJW2NDRXX:1:2130:10637:7138 1:N:0:CGAGAGAA+GATTGGAG
ACTTGACCTACGGGGGGCACCAGTGGGGAATATTGGGCAATGGAGGCAACTCTGACCCAGCAACGCCACGTGAATGATGAAGGTCTTCGGATTGTAAAGTTCTTTTCTAAGGGAAGAAGAAAGTGACGGTACCTTAGGAATAAGCCTCGGCTAACTACGTGCCAGCAGCCGCGGTAATACGTAGGAGGCAAGCGTTATCCGGAATGACTGGGCGTAAAGGGTGCGTAGGTGGTTTGGCAAGTTAGTAGCG
+
:FFFFFFFF:FFFFFFFFFFFFFFFFFFFFFF,FFFFFF:FFF:FFFF:FFF:FFFFFFFF:FFFFFFFFFFFFFFFFFFFFFFF:FFFFFFFFFF:FFFFFFFFFFF,:FFFFFFFFFF,FFFFFFFFFF:FFF,FFFFFFFFFFFFFFFF:FFFFFFFFFF:FFFFFFFFFFFF,FFFFF,FFFFFFFFFFFFF,FFF:FF,FFF:FFFFFF,FFF:FF,FFFFFFFFF:FF,:FF:FF,F,::FFFF
@A00881:241:HJW2NDRXX:1:2130:28682:7513 1:N:0:CGAGAGAA+GATTGGAG
ACTTGACCTACGGGGTGCAGCAGTTAGGAATATTCGTCAATGGGGGAAACCCTGAACGAGCAATGCCGCGTGAGTGATGACGGTCTTTATGATTGTAAAACTCTGTTGTTGGGGACGAACCCTTACTATAGGTAATGATAGTAAGCTGACGGTACCCTTCCAGAAAGCCCCGGCTAACTACGTGCCAGCAGCCGCGGTAATACGTAGGGGGCGAGCGTTATCCGGATTTATTGGGCGTAAAGCGTGTGTA
+
F:FFFFFFFFFFFFFFFFFFFFFFFFFFFFFFFFFFFFFFFFFFFFFFFFFFFFFFFFFFFFFFFFFFFFFFFFFFFFFFFFFFFFFFFFFFFFFFFFFFFFFFFFFFFFFFFFFFFFFFFFFFFF:FFFFFF,FFFFFFFFFFFFFFFFFFF:FFFFFFFFFFFFFFFFFFFFF,FFFFFFFFFFFFFFFFFFFFFFFFFFFFF,FFFFFFF::FFF,FFFFFFF:FF,FFFFFFFFFFFFFFFFFFFF
@A00881:241:HJW2NDRXX:1:2130:17318:7529 1:N:0:CGAGAGAA+GATTGGAG
ACTTGACCTACGGGATGCACCAGTGGGGAATATTGGGCAATGGGCGCAAGCCTGACCCAGCAACGCCGCGTGAAGGAAGAAGGCCCTCGGGTTGTAAACTTCTTTTGTCAGGGACGATAGTGACGGTACCTGACGAATAAGCCACGGCTAACTACGTGCCAGCAGCCGCGGTAATACGTAGGTGGCAAGCGTTATCCGGATTTACTGGGTGTAAAGGGCGTGTAGGCGGGACTGCAAGTCAGATGTGAAA
+
FFFFFFFFFFFFF:FFFFFFFFFFFFFFFFFFFFFFFFFFFFFFFFFFFFFFFFFFFFFFFFFFFFFFFFFFF:FFF:FFFFFFFFFFFFFFFFFFFFFFFFFFFFFFFFFFF:FFFFFFFFFFFFF:FFFFFFFFFFFFFFFFFFFFFFFFFFFFFFFFFFFFFFFF,FFFFFFFFFF:FFFFFF:FFFFFFFFF:FFFFFFFFFFFFF,FFFFFFFFFF:FFFFFFFFF:FFFF,FFFFF,F,FFFFF
@A00881:241:HJW2NDRXX:1:2130:23213:7529 1:N:0:CGAGAGAA+GATTGGAG
ACTTGACCTACGGGGGGCACCAGTGGGGAATATTGGTCAATGGGGGAAACCCTGAACCAGCAACGCCGCGTGAAGGAAGAAGGCTTTCGGGTTGTAAACTTCTTTTATCAAGGACGATAGTGACGGTACTTGATGAATAAGCTCCGGCTAACTACGTGCCAGCAGCCGCGGTAATACGTAGGGAGCGAGCGTTATCCGGATTTACTGGGTGTAAAGGGCGCGTAGGCGGGCTGACAAGTCAGAGGTGAAC
+
FFFFFFFFFFFFFFFFFF:FFFFFFFFFF:F,FFFFFFF:FFFFFFFFFFFF:FFFFFFFFFFFFFFFFF:FFFFF,FF:FFF:FFFFFFFFFFFFFFFFFFF,FFFFFFFFFFFFFF:FFF,FFFF,:,,FFFFF:FFFFFFFFFFFFFFFF:,FFFFF,FFFFFFFFFF::F,FFF,:FF:FFFF:FF:,:,F:FFFFF,FFF,FFF,F,F,FFFF:F:F,FFFF:FFFF:,F,FFF:,F,,F,FF:,
@A00881:241:HJW2NDRXX:1:2130:18249:7733 1:N:0:CGAGAGAA+GATTGGAG
ACTTGACCTATGGGGTGCAGCAGTGGGGAATATTGGGCAATGGGCGGAAGCCTGACCCAGCGACGCCGCGTGAAGGAAGAAGGTCTTCGGATTGTAAACTTTTGTCAGCAGGGAAGAAGAAAGTGACGGTACCTGCTAAGAAAGCCACGGCTAACTACGTGCCAGCAGCCGCGGTAATACGTAGGTGGCGAGCGTTTTCCGGATTTACTGGGTGTAAAGGGTGTGTAGGCGGACTTGCAAGTCAGGTGTG
+
::FFFFFFFFFFFF:F:FFFFFFFFFFFF,F,FFFFFFFFFFFFFF:FF:FFFFFFFFFFFFF:FFFFFFFF:FFFFFFFFFF:FF,FFFF:F,:FF:FF:FF:FF:FF,:FFF:FFFFFFFFFFFFF:FFFF::FFF:FFFF,FFFF,FFFFF,FFFFF:F:F:FFF:F:F:F:FFFFFF:FFFFFFFFFFFFFF,FFFFFFFF:F:FFFFF:F,FFFFF:FFFF:FFF,:F:FF:F:FFF,FF:::F:
@A00881:241:HJW2NDRXX:1:2130:18032:7764 1:N:0:CGAGAGAA+GATTGGAG
ACTTGACCTATGGGGCGCAGCAGTAGGGAATTTTGCGCAATGGGCGAAAGCCTGACGCAGCAACGCCGCGTGTGTGATGAAGCCCCTAGGGGTGTAAAACACTGTCAGTAGGGACGAATTTTGACGGTACCTACAGAGGAAGCACCGGCTAACTCCGTGCCAGCAGCCGCGGTAATACGGGGGGTGCAAGCGTTGTCCGGAATCATTGGGCGTAAAGCGTTCGTAGGCGGCATGCCAAGTCTGGTGTTAA
+
FFFFFFFFFFFFFFFFFFFFFFFFFFFFFFFFFFFFFFFFFFFFFFFFFFFFFFFFFFFFFFFFFFFFFFFFFFFFFFFFFFFFFFFFFFFFFFFFFFFFFFFFFFFFFFFFFFFFFFF,FFFFFFFFFFFF:FFFFFFF,F,FFFFFFF:FFFFFFFFFFFFFFF:FFFFFF:FFFFFFFFFFFF:F,FFFFFFFFFFFFFFFF:FFFFFFFFFFFFFFFFFFFFFF,FFFFFFFFFFFFFFFFFFFFF
@A00881:241:HJW2NDRXX:1:2130:8088:7858 1:N:0:CGAGAGAA+GATTGGAG
ACTTGACCTACGGGATGCAGCAGTGGGGAATATTGGGCAATGGGCGCAAGCCTGACCCAGCAACGCCGCGTGAAGGAAGAAGGCTTTCGGGTTGTAAACTTCTTTTATGAGGGACGAAGGACGTGACGGTACCTCATGAATAAGCCACGGCTAACTACGTGCCAGCAGCCGCGGTAATACGTAGGTGGCGAGCGTTGTCCGGATTTACTGGGTGTAAAGGGCGCGTAGGCGGGCAGGCACGTCAGATGTG
+
,FFFFFFFFFFFFFFFFFFFFFFFFFFFFFFFFFFFFFFFFFFFFFFFFFFFFFF:FFFFFFFFFFFFFFFFFFFFFFFFFFFFFFFF:FFFFFFFFFFFF:FFFFFF,F:FFF,FFFFFFFFFFFFFFFFF:FFFFF:FF:F:FFFFFFFFFFFFFFF,FFFFFFFF:FFF,F,FFFFF,:FFF,FFFFFFFFFFFF:FFFFFF:FFF:FFFFFFF,FFFFFFFFFFFF:FFFFFFFF,FFF::F,FFF
@A00881:241:HJW2NDRXX:1:2130:29405:9142 1:N:0:CGAGAGAA+GATTGGAG
ACTTGACCTATGGGGTGCAGCAGTGGGGAATATTGCACAATGGGGGGAACCCTGATGCAGCGACGCCGCGTGGGTGAAGAAGTATTTCGGTATGTAAAGCCCTATCAGCAGGGAAGAAGATGACGGTACCTGAGAAAGAAGCCCCGGCTAACTACGTGCCAGCAGCCGCGGTAATACGTAGGGGGCGAGCGTTATCCGGATTTACTGGGTGTAAAGGGAGCGTAGACGGCGGTGCAAGTCTGGAGTGAAA
+
FFFFFFFFFFFFFFFFFFFFFFFFFFFFF:FFFFFFFFFFFFFFFFFFFFFFFFFFFF:FFFFFFF:FFFFFFFFFFFFFFFFFFFFFFFFFFFFFFFFFFFFFF:FFFFFFFFFFF,FFFFFFFFF:FFFFFFFFFFFFFFFFFFFFF:FFFFFFFFFFFFF:FFFFFF:FF,F,FF,FFF:FFFFFFF:FFFFFFFFFFFF::FFFFFFF,F,FFFFFFFFFFFFFFF:FFFFFFFFFFFFFF:FFFF
@A00881:241:HJW2NDRXX:1:2130:9064:9455 1:N:0:CGAGAGAA+GATTGGAG
ACTTGACCTATGGGATGCAGCAGTGGGGAATATTGCACAATGGGGGAAACCCTGATGCAGCGACGCCGCGTGAGTGAAGAAGTATTTCGGTATGTAAAGCTCTATCAGCAGGGAAGAAAGTGACGGTACCTGAGTAAGAAGCCCCGGCTAACTACGTGCCAGCAGCCGCGGTAATACGTAGGGGGCAAGCGTTATCCGGAATTACTGGGTGTACAGGGAGCGTAGACGGCGAGGCAAGTCTGAAGTGAAA
+
:FFFFFFF:FFFFFFFFF,FFFF:FFF:F:F:FFFFFFFFFFFFFFFFFFFFFFFFFFFFFFFFFFFFFFFFFFFFFFFF::F,,FFFFF,FFF:FFFFFFFF,FFFFF:FFFF,FF,FFFFFF:F:F:FFFFFFF,F,FFFFFFF:FFF:FFFFFFFFF:FFFFFF:FF::F,F,FFFFFFFFFFF,FFF,F,FF:FFF,FFFFFFF,FFFF::FF:FFFF:FFFF,FF:FFFFF,FFFFFF,,FFFFF
@A00881:241:HJW2NDRXX:1:2130:18240:10034 1:N:0:CGAGAGAA+GATTGGAG
ACTTGACCTATGGGACGCAGCAGTGGGGAATATTGGACAATGGGCGAAAGCCTGATCCAGCGACGCCGCGTGAAGGAAGACGGTCTTCGGATTGTAAACTTCAGTGAGCAGGGACGAGAAAGGACGGTACCTGCAGAGCAAGCCACGGCTAACTACGTGCCAGCAGCCGCGGTAATACGTAGGTGGCGAGCGTTATCCGGAATTACTGGGTGTAAAGGGTGAGTAGGCGGGGATGCAAGTCAGGTGTGAA
+
FFFFFFFFFFFFFFFFFFFFFFFFFFFFF:FFFFFFFF:FFFFFFFFFFFFFFFFFFFFFFFFFFFFFFFFFFFFFFFFFFFFFFFFFFFFFFFFF:FFFFFFFFFFFFFFFFFFFFFFFFFFFFFFFFFFFFFFFFFFFFFFFFFFFFFFFFFFFFFFFFFFFFFFFFFFFFFFFFFFFFFFFF:FFFFFFFFFFF:FFFFFFFFFFFFFFFF:F:FFFFFFFFFFFFFFFFFFFFFFF:FFFFFFF::
@A00881:241:HJW2NDRXX:1:2130:32416:10097 1:N:0:CGAGAGAA+GATTGGAG
ACTTGACCTATGGGATGCAGCAGTGGGGAATATTGGGCAATGGAGGCAACTCTGACCCAGCAACGCCGCGTGAATGATGAAGGTCTTCGGATTGTAAAGTTCTTTTCTAAGGGAAGAAGAAAGTGACGGTACCTTAGGAATAAGCCTCGGCTAACTACGTGCCAGCAGCCGCGGTAATACGTAGGAGGCAAGCGTTATCAGGAATGACTGGGCGTAAAGGGTGCGTAGGTGGTTTGGCAAGTTAGTAGCG
+
FFFFFFFFFFFFFFFFFFFFFFFFFFFFFFFFFFFFFF:FFFFFFFFFFFFFFFFFFFFFFFFFFFF:F:FFFFFFFFFFFFFFFFFF:FFFFFFFFFFFFFFFFFFF::FF:FFF:FFFFFFFFFFF:FFFFFFFFFF,FFFFFFFFFFFF:FFF:FFFF:FFFFFFFFFFF:FFFFFFFF:FFFFFFF:FFFFF:FF,F:FFF:FFFFFFF:FFFF:FFFFF::F,FF:,F:FFFF::FFFFFFFF::
@A00881:241:HJW2NDRXX:1:2130:28971:10238 1:N:0:CGAGAGAA+GATTGGAG
ACTTGACCTATGGGACGCAGCAGTGGGGAATATTGGGCAATGGAGGAAACTCTGACCCAGCAACGCCGCGTGAATGATGAAGGTCTTCGGATTGTAAAGTTCTTTTCTAAGGGACGAAGAAAGTGACGGTACCTTAGGAATAAGCCTCGGCTAACTACGTGCCAGCAGCCGCGGTAATACGTAGGAGGCAAGCGTTATCCGGAATGACTGGGCGTAAAGGGTGCGTAGGTGGTTTGGCAAGTTAGTAGCG
+
F,FF:FFFFFFFFFFFFFFFFFFFFFFFFFFFFFFFFFFFFF:FFFFFFFFFFFFF:FFFFFFFFFFFFFFFFFFFFFFFFFFFFFFFFFFFFFFFF:FF:FFFFFFFFFFFFFFFFFFFFFFFFF,F,FF:FFFFF:FFFFFF:FF:FFFFFFFFF,FFFFFFFFFF,FFFFF:FFFFFFFFFFFFFFFFFFFFFFF:,FFF:FFFFFFFFF:FF:FFFFF,FFFFFFFFFFFFFFFFFFFFFFFF,F,
@A00881:241:HJW2NDRXX:1:2130:15103:11146 1:N:0:CGAGAGAA+GATTGGAG
ACTTGACCTACGGGATGCACCAGTGGGGAATATTGGGCAATGGGCGCAAGCCTGACCCAGCAACGCCGCGTGAAGGAAGAAGGCCCTCGGGTTGTAAACTTCTTTTGTCAGGGACGATAGTGACGGTACCTGACGAATAAGCCACGGCTAACTACGTGCCAGCAGCCGCGGTAATACGTAGGTGGCAAGCGTTATCCGGATTTACTGGGTGTAAAGGGCGTGTAGGCGGGACTGCAAGTCAGATGTGAAA
+
FFFFFFFFFFFFFFFFFFFFFFFFFFFFFFFFFFFFFFFFFFFFFFFF:FFFFFFFFFFFFFFFFFFFFFFFFFFFFFFFFFFFFFFFFFFFFFFFFFF,FFFFFFFFFFFFFFFFFFFFFFFFFFFFFFFFFFFF,FFFFFF,FFFFF:FFFFFFFFFFFFFFFFFFFFFF,FFFFFF,FFFFFFFFFFF,:,FFFFFFF:FF:FFFFFFFFF:FFFFFFF:FFFF:FFFFFFFFFFFF,FFFFFFFFF
@A00881:241:HJW2NDRXX:1:2130:27769:11256 1:N:0:CGAGAGAA+GATTGGAG
ACTTGACCTATGGGGCGCACCAGTGAGGAATATTGGACAATGGCCGGAAGGCTGATCCAGCCATGCCGCGTGAGGGAATGAGGTCCTATGGATTGTAAACCTCTTTTCACGCAGGGCAATAAGGTCCACGAGGTGGACCGACGAGAGTATGCGTGGAATAAGCATCGGCTAACTCCGTGCCAGCAGCCGCGGTAATACGGAGGATGCGAGCGTTATCCGGATTTATTGGGTTTAAAGGGTGCGTAGGCGG
+
FFFFFFFFFFFF,FFFFFFFFFFFFFFFFFFFFFFFFFFFFFFFFFFFFFFFFFFFFFFFFFFFFFFFFFFFFFFFFFFFFFFFFFFFFFFFFFFFFFFFFFFFFFFFFFFFFFFFFFFFFFFFFFFFFFFFFFFFFFFFFFFFFFFFFFFFF:FFFFFFFFFFFFFFFF:FFFFFFFFFFFFFFFFFFFFFF:FF,FFFFFFFFFFFFFFFFF,FFFFFFFFFFFFFFFFF,FF:FFF:FFFFFFFF:F
@A00881:241:HJW2NDRXX:1:2130:32805:11303 1:N:0:CGAGAGAA+GATTGGAG
ACTTGACCTATGGGATGCACCAGTGAGGAATATTGGTCAATGGTCGGGAGACTGAACCAGCCAAGCCGCGTGAGGGAGGAAGGTACAGAGTATCGTAAACCTCTTTTGTCAGGGACCAAAGGCGGGGACGTGTCCCCGGATGAGTGTACCTGAAGAAAAAGCATCGGCTAACTCCGTGCCAGCAGCCGCGGTCATACGGAGGATGCGAGCGTTATCCGGATTTATTGGGTTTAAAGGGTGCGCAGGCGGT
+
FFFFFFF:FFFFFFFFFFFFFFFFFFFFFFFFFFFFFF:FFFFFFFFFF:FFFFFFFFFFFFFFFFFF:FFFFFFFFFFF:FFFFFFFFFFFFFFFFF:F:FFFFFFFFFFFFFF,FFFF,FFFFFFFFFFFFF:FFFFFFFFFFFFFFFFFFFFFFFFFFFFFFF:FFFFFFFFFFFFFFFFF,F:FFFFF,:FFF:FFFFFFF:FFFF,FFFF,FFFFFFFFFFFFFF,F,F,FFFFFF,FFF,FFFF
@A00881:241:HJW2NDRXX:1:2130:29107:11569 1:N:0:CGAGAGAA+GATTGGAG
ACTTGACCTACGGGATGCAGCAGTAGGAAATATTGCGCAATGGAGGAAACTCTGACGCAGTGACGCCGCGTATAGGAAGAAGGTTTTCGGATTGTAAATCTCTGTCCTAAGGGAAGAAGAACGACGGTACCTTAGGAGGAAGCCCCGGCTAACTACGTGCCAGCAGCCGCGGTAATACGTAGGGGGCAAGCGTTGTCCGGAATTACTGGGCGTAAAGGGCGCGTAGGCGGCCGGATAAGTCTTGTGTGAA
+
,FFFFFFFFFF:FFFFFFF:FFFF,F:FFFFFF:,FFFFFFF:F:FFFFFFFFFFFFFFFFFFFFFF:FFFFFFF:FFFFFFFF:FFFF:FFFF:FFFFFFFFFFFFFFFFFFFFFFFFFFFFFFFF:FFFFFFFFFF:FFFFFF:FFF,FFFFFF,F:F,FFF:F,F,FF:F:F,FFFFFF,FFF,,,FFFFFFFFFF:F:FFFFFF:,FFF:F,F::F:F:FFF,F:FFF:FF,FFFFF:FFF:FF:F
@A00881:241:HJW2NDRXX:1:2130:8440:11757 1:N:0:CGAGAGAA+GATTGGAG
ACTTGACCTATGGGATGCAGCAGTGAGGAATATTGGTCAATGGGCGGAAGCCTGAACCAGCCAAGTCGCGTGAGGGATGAAGGCCCTACGGGTTGTAAACCTCTTTTGCCGGGGAACAAGTGCCGGGACGTGATCCCGGAGCTGAGTGTACCCGGAGAAAAAGCATCGGCTAACTCCGTGCCAGCAGCCGCGGTAATACGGAGGATGCGAGCGTTATCCGGATTTATTGGGTTTAAAGGGTGCGTAGGCG
+
FFFFFFFFFFFFFFFFFFFFFFFFFFFFFFFFFFFFF:FFFFFFFFFFFFFFFFFFFFFFFFFFFFFFFFFFFFFFFFFFFFFFFFFF:FFFFFFFFFFFFFFFFFF:FFFFFFFFFFFFF,F,FFFFFFFFFFFFFFFFFFFFF::FF,,FFF:FFFFFFF:FFFFFFFFFFFFFFFFFF:FFFFFFFFFFFFF,FFFFFFFF:FF,FFFFFF:,:FF:FFFFFFF,:F:FFFFF,FFFFF,F,FF,F,
@A00881:241:HJW2NDRXX:1:2130:10836:12023 1:N:0:CGAGAGAA+GATTGGAG
ACTTGACCTACGGGAGGCAGCAGTGGGGAATATTGCACAATGGGGGAAACCCTGATGCAGCGACGCCGCGTGGGTGAAGAAGTATTTCGGTATGTAAAGCCCTATCAGCAGGGAAGAAGATGACGGTACCTGAGTAAGAAGCCCCGGCTAACTACGTGCCAGCAGCCGCGGTAATACGTAGGGGGCGAGCGTTATCCGGATTTACTGGGTGTAAAGGGAGCGTAGACGGCGAGGCAAGTCAGATGTGAAA
+
FFFFFFFFFFFFFFFFFFFFFFFFFFFFF:FFFFFFFFF:FFFFFFFFFFFFFFFFFFFFFFFFFFFFFFFFFFFFF:FFFF:FFFFFFFFFFFFFFFFFFFF:FFFFFFFFFFFFFFFFFFFFFFFFFFFFFFFFFFFFFFFFFFFFF:FFFFFFFFFFFF::FFFFFFFF:FFFFFFFFFFFFFFFFFF:FFFFFFFF:FFFFFF:FFFFFFFFFFFFFFFFFFF:FFFFFFFFF:FFFFF,FFF,FF
@A00881:241:HJW2NDRXX:1:2130:28393:12242 1:N:0:CGAGAGAA+GATTGGAG
ACTTGACCTATGGGACGCACCAGTGGGGAATATTGGGCAATGGGCGAAAGCCTGACCCAGCAACGCCGCGTGAAGGAAGAAGGTCTTCGGATTGTAAACTTCTTTTATGAGGGACGAAGGATGTGACGGTACCTCATGAATAAGCCACGGCTAACTACGTGCCAGCAGCCGCGGTAATACGTAGGTGGCACGCGTTATCCGGATTTACTGGGGGTAAAGGGCGCGTAGGCGGGCGTGCAAGTCAGATGTG
+
FF,:FFFF,F,FF,FF:FFFFF,FF,FFFFFFF,FFFFFFFFFFFFFFFFFFFFFFFFF:FFFFFFFFFFFFFFFFF:FFFFFFFFFFFFFFFFFFFFFFFFFFFFFFFFFFFFFFF:FF:,FFFFFFFF,FFFFFFFF:FFFFFFFFFFFFFF,F:FFFFFFFFF:FFFFFFFFFFF::F,FFF,FFFF,FFF,:::FFFFFFFFF,FFFF,FF,FFFFFFFFFFFF:FFFFFFFFF,,FFFFFFFFFF
@A00881:241:HJW2NDRXX:1:2130:30517:12320 1:N:0:CGAGAGAA+GATTGGAG
ACTTGACCTATGGGGTGCAGCAGTGGGGAATATTGCACAATGGGGGAAACCCTGACGCAGCAACGCCGCGTGAAGGAAGAAGGCCTTCGGGTTGTAAACTTCTTTAAGTGTGGAAGATAATGACGGTACACACAGAATAAGCCACGGCTAACTACGTGCCAGCAGCCGCGGTAATACGTAGGTGGCGAGCGTTGTCCGGAATTACTGGGTGTAAAGGGCGTGTAGGCGGGACTACAAGTCAGATGTGAAA
+
FFFFFFFFFFFFFFFFFFFFFFFFFFFFFFFFFFFFFFFFFFFFFFFFFFFFFFFFFFFFFFFFFFFFFFFFFFF:FFFFFFFFFFFFFFFFFFFFFFFFFFFFFFFFFFFFFFFFFFFFFFFFFFFFFFFFFFFFFFFFFFFFFFFFFFFFFFFFFFFFFFFFFFFFF:FFFFFFFFFFFFFFFFFFFFFFFFFFFFFF,FFFFFFFFFFFFFFFFFFFF:FFFFFFFFFFFFFF::FFF:FFFFF,,F
@A00881:241:HJW2NDRXX:1:2130:13205:12555 1:N:0:CGAGAGAA+GATTGGAG
ACTTGACCTACGGGGGGCAGCAGTGGGGAATATTGCACAATGGGGGAAACCCTGATGCAGCGACGCCGCGTGGGTGAAGAAGTATTTCGGTATGTAAAGCCCTATCAGCAGGGAAGAGAATGACGGTACCTGACTAAGAAGCCCCGGCTAACTACGTGCCAGCAGCCGCGGTAATACGTAGGGGGCGAGCGTTATCCGGATTTACTGGGTGTAAAGGGAGCGTAGACGGCTGAGCAAGTCTGGAGTGAAA
+
FFFFFFFFFFFFFFFFFFFFFFFFFFFFFFFFFFFFFFFFFFFFFFFFFFFFFFFFFFFFFFFFFFFFFFFFFFFFFFFFFFFFFFFFFF:FFFFFFFFFFFFFFFFFFFFFFFFFFFFFFFFFFFFFFFFFFFFFFFFFFFFFFFFFFFFFFFFFFFFFFFFFFFFFFFFFFFFFFFFFFFFFFFFFFF:FF:FFFFFF:FFFFFFFFFFFFFFFFFFFFFFFFFFFF:FFFFFF,FFFFFFFFFFFFF
@A00881:241:HJW2NDRXX:1:2130:9091:12884 1:N:0:CGAGAGAA+GATTGGAG
ACTTGACCTACGGGAGGCAGCAGTGAGGAATATTGGTCAATGGGCGGGAGCCTGAACCAGCCAAGTCGCGTGAGGGAAGAAGGCCCTGCGGGTCGCAGACCTCTTTGGACGGGGAGCAATGCCGCGGACGCGTCCGCGGAAGGAGAGTACCCGTAGAACAAGCATCGGCTAACTCCGTGCCAGCAGCCGCGGTAATACGGAGGATGCGAGCGTTATCCGGATTTATTGGGTTTAAAGGGTGCGCAGGCGG
+
FFFFFFFFFFFFFFFFFFFFFFFFFFFFFFFFFFFFFFFFFFFFFFFFFFFFFFFFFFFFFFFFFFFFFFFFFFFFFFFFFFFFFFFFFFFFFFFFFFFFFFFFFFFFFFFFFFFFFFFFFFFFFFF:FFFFFFFFFFFFFFF:FFFFFFFFFFFFF:FF:FF,FFFFFFFFFFFFF:FFFFFFFFFFFFFFFFFFFFFFFFF,FFFFFFFF,F:FF::FF,FFFFFFFF,FFF:F:FF,:FFFF:FFFF
@A00881:241:HJW2NDRXX:1:2130:14787:14450 1:N:0:CGAGAGAA+GATTGGAG
ACTTGACCTACGGGACGCAGCAGTGGGGAATATTGCACAATGGGGGAAACCCTGATGCAGCGACGCCGCGTGAGGGAAGAAGTATTTCGGTCGGTAAAGCTCTATCAGCAGGGAAGATAATGACGGTACCTGAATAAGAAGCCCCGGCTAACTACGTGCCAGCAGCCGCGGTAATACGTAGGGCGCAAGCGTTATCCGGATTTACTGGGTGGAAAGGGTGCGGAGGTGGCATGGCAAGTCAGAAGTGAGA
+
,F:,FFFFFFF,::,F,F,:FFFFF,FF:F,F,F:FFF,:FFFF:,,FFFFFFFF,FFFFFFFFFF::FF,FF,,FFF:FFFF:FF,FFF,,,FFF,FFF,FFFFFFFFF::F::F:FFF,::,F::FF,:FF,F:,FFFFFFFF,FFFFFFFF,::FF,,F:F:F:FF:FF:FF:FF:,F:F,F:F,FFFF,,F,:FF::FFFF,F::FF,,F:F,,F:FFFFF:FF:FFF:FFF:FF:F,F,F::F,F
@A00881:241:HJW2NDRXX:1:2130:31448:14465 1:N:0:CGAGAGAA+GATTGGAG
ACTTGACCTACGGGGGGCACCAGTGGGGAATATTGGGCAATGGAGGAAACTCTGACCCAGCAACGCCGCGTGAATGATGAAGGTCTTCGGATTGTAAAGTTCTTTTCTAAGGGAAGAAGAAAGTGACGGTACCTTAGGAATAAGCCTCGGCTAACTACGTGCCAGCAGCCGCGGTAATACGTAGGAGGCAAGCGTTATCCGGAATGACTGGGCGTAAAGGGTGCGTAGGTGGTTTGACAAGTTAGTAGCG
+
:FFFF:FFFFFFFFFFFFFFFFFFFFFFFFFFFF:FFFFFFFFFFFFFFFFFFFFF,FFFFFFFFFFFFF:FFFFFFFFFFFFF,FFFFFFFFF::F:FFFFFFFFFFFFF,FF:F:FFF:FFFFFFFFFFFFFFFFFF:FFFFFFFFFFFFF:FFFFFFFFFFFFFFFFFFFF,F,FFFFFFFFFF:FF,FFFFFFFFFF,FFFFFFFFFFF::F:FF:::FFFF::FFFFF:,FFFFFFFFFFFFFF,
@A00881:241:HJW2NDRXX:1:2130:18991:15687 1:N:0:CGAGAGAA+GATTGGAG
ACTTGACCTATGGGGTGCAGCAGTGGGGAATATTGCACAATGGAGGGAACTCTGATGCAGCGATGCCGCGTGAGGGAAGAAGGTTTTCGGATTGTAAACCTCTGTCGTCGGGAACGATAATGACGGTACCCGACAAGGAAGCTCCGGCTAACTACGTGCCAGCAGCCGCGGTAATACGTAGGGAGCGAGCGTTGTCCGGAATTACTGGGTGTAAAGGGAGCGTAGGCGGGGTTGCAAGTCAGATGTGAAA
+
FFFFFFFFFFFFFFFFFFFFFFF:FFFFFFFFFFFFFFFFFFFFFFFFFFFFFFFFFFFFFFFFFFFFFFFFFFFFFF:FFFFFFFFFFFFFFFFFFFFFFFFFFFFFFFFFF:FFFFFFFFFFFFFFFFFFFFFFFFF:FFFFFFFFFFFFFFFFFFFFFFFFFFFFFFFF,FFFFFFFFFF:FFFFFFFFFFFFFFF:,FF:FFFFFFFFF,FFFF:FFFFFFFFFFFFFF:FFFFFFFFF:FF:,FF
@A00881:241:HJW2NDRXX:1:2130:31566:16391 1:N:0:CGAGAGAA+GATTGGAG
ACTTGACCTATGGGGCGCACCAGTGGGGAATTTTGGACAATGGGCGCAAGCCTGATCCAGCTATTCCGCGTGCGGGAAGACGGCCTTCGGGTTGTAAACCGCTTTAGTGGAGGACGAAAGGCCTGCGGAGGATAATGCCGTGGGCTATGACGGTACTCCAAGAATAAGCACCGGCTAACTACGTGCCAGCAGCCGCGGTAATACGTAGGGTGCGAGCGTTAATCGGAATTACTGGGCGTAAAGGGTGTGA
+
F,FFFFFFFFFFFFFFFFFFFFFFFFFFFFFFFFFFFFFFFFFFFFF:FFFFFFFFFFFFFFFFFFFFFFFFFFFFFFFFFFFFFFFF:F:FFFFFFFFFF:FFFFFFFFFFFFFFFFFFFFFF:FFFFFFFFFFFFFFFFFFFFFFFFFFFFFFFFF,FFFFFFFFFFFFFFFFFFFFFFFFFFFFF:FFFFF,FFFFF:FFFFFFFFFFF,FFFFFFFFF:FF,FFF:FFFFF,FFFFFF:F,:F:,,
@A00881:241:HJW2NDRXX:1:2130:22498:16595 1:N:0:CGAGAGAA+GATTGGAG
ACTTGACCTACGGGACGCACCAGTAGGGAATTTTCGTCAATGGGCGCAAGCCTGAACGAGCAATGCCGCGTGAACGAGGAAGGTCTTCGGATCGTAAAGTTCTGTTGAAGGGGAAAAAGAGCGGAGAGAGGAAATGGTCTCCGATTGATATTACCCTTCGAGGAAGTCACGGCTAACTACGTGCCAGCAGCCGCGGTAATACGTAGGTGGCGAGCGTTATCCGGAATGATTGGGCGTAAAGGGTGCGTAG
+
FFFFFFFFFFFFFFFFFFFFFFFFFFFFFFFFFFFFFFFFFFFFFFFFFFFFFFFFFFFFFFFFFFFFFFFFFFFFFFFFFFFFFFFFFFFFFFFFF:FFFFFFFFF:,FFFFFF:FFFFFFFFFFFFFFFFFFFFFFFFFFFFFFFFFFFFFFFFFFFFFFFFFFFFFF:FFFFFFFFFFFFFFF:FFF:FFFFFFFFFFF:FFFFFFFFFFFFFFFFFFFFFFFFFFFFFFFF:FFFFFFF:F:FFF:
@A00881:241:HJW2NDRXX:1:2130:24994:16658 1:N:0:CGAGAGAA+GATTGGAG
ACTTGACCTATGGGGCGCAGCAGTGGGGAATATTGCACAATGGGGGGAACCCTGATGCAGCGACGCCGCGTGGGTGAAGAAGTATTTCGGTATGTAAAGCCCTATCAGCAGGGAAGAAGATGACGGTACCTGAGTAAGAAGCCCCGGCTAACTACGTGCCAGCAGCCGCGGTAATACGTAGGGGGCGAGCGTTATCCGGATTTACTGGGTGTAAAGGGAGCGCAGACGGCTTAGCAAGTCTGGAGTGAAA
+
FFFFFFFFFFFFFFFFFFFFFFFFFFFFFFFFFFFFFFFFFFFFFFFFFFFFFFFFFFFFFFFFFFFFFFFFFFFFFFFFFFFFFFFFFFFFFFFFFFFF:FFFFFFFFFFFFFFFFFFFFFFFFFFFFFFFFFFFFFFFFFFFFFFFFFFFFFFFFFFFFFFFFFFFFFFFFFFFFFFFFFFFFFFFFFFFF:FFFFFFFFFFFFFFFFFFFFFFFFFFFFFFFFFFFFFFFFFFFFFFFFFFFFF,FF
@A00881:241:HJW2NDRXX:1:2130:25156:17159 1:N:0:CGAGAGAA+GATTGGAG
ACTTGACCTATGGGGCGCACCAGTGAGGAATATTGGTCAATGGGCGGGAGCCTGAACCAGCCAAGCCGCGTGGAGGAAGAAGGTACAGAGTATCGTAAACTCCTGTCGTGCGGGACGATAATGACGGTACCGCACAAGAAAGCCACGGCTAACTACGTGCCAGCAGCCGCGGTAAAACGTAGGTGGCAAGCGTTGTCCAGAATTACTGGGTGTAAAGGGAGCGCAGGCGGGCTGACAAGTTGGAAGTGAA
+
FFFFFFFFFFFFFFFFFFFFFFFFFFFFFFFFFFFFFFFFFFFFFFFFFFFFFFFFFFFFFFFFFFFFFFFFFFFFFFFFFFFF:FFFFFFFFFFFFFFFFFFFFFFFFFFFFFFFFFFF:FFFFFFFFFFFFFFFFFFFFFFFFFFFFFFFFFFFFFFFFFFFFFFFFFFFFFFFFFFFFFFFFFFFFFFFFFFF:FFFFFFFFFFFFFFFFFFFFFFFFFFFFFFFFFFF:FFFF:FFFFFFFFFFFF
@A00881:241:HJW2NDRXX:1:2130:28185:18020 1:N:0:CGAGAGAA+GATTGGAG
ACTTGACCTACGGGGTGCAGCAGTGAGGAATATTGGTCAATGGGCGGGAGCCTGAACCAGCCAAGTCGCGTGAGGGAAGACGGCCTGATGGGTTGTAAACCTCTTTCAGATGAGAGTAAAGGGTGTTACGTGTAACCCATGGCACGTATCATCAGAAGAAGCATCGGCTAATTCCGTGCCAGCCGCCGCGGAAATACGGAAGATGCGCGCGTTCTCCGGAGTTATTGGGTATAAAGGGTGCGTAGGCGGA
+
FFFFFFFF:FFFFFF:FFFFFFFFFFFFFFFF:F,,FFFFF:,FFF:FFFFFF,F:FF:FFFFF:FF:FFFF,FF:F:FFFF:FFF,FFF,FFFFFF:FFFFFFFFFFF:,F,FFF,FFFFFFF,,FFFFFF:F:F,:::,FFF,F,,F::,FF:,F,FF,FFFFFFF,F::F:F:F,FFF:F,,FF,F,F,,,F:FFFFFF:F,FF,FFF,FFFFFFFF,F::FFF:FF,FFFFFFFF:FF,FF,F:FF
@A00881:241:HJW2NDRXX:1:2130:27425:18490 1:N:0:CGAGAGAA+GATTGGAG
ACTTGACCTATGGGGTGCACCAGTGAGGAATATTGGTCAATGGGCGCAAGCCTGAACCAGCCAAGTCGCGTGAGGGATGACGGTCCTATGGATTGTAAACCTCTTTTGTCGGGGAGCAAGGCCCGCCACGCGTGGCGGGAAGGAGAGTACCCGAAGAAAAAGCATCGGCAAACTCCGTGCCAGCAGCCGCGGTAATACGGAGGATGCGAGCGTTATCCGGAATTATTGGGTTTAAAGGGTGCGTAGGCGG
+
FFFFFFFFFFFFFFFFFFFFFFFFFFFFFFFFFFFFFFFFFFFFFFF:FFFFFFFFFFFFFFFFFFFFFFFFFFFFFFFFFFFFFFFFFFFFFFFFFFFFFFFFFFFFFFFFFFFFF,FFFFFFFFF,,FF,,FFFFFF:FFFFFF:FF,FFF:FFFFFF:,F:,F:,:,FFFFFF,,FFF:,F:,FFFF,FFFF::FF:,FF,F:FFFFFF:FFFFFF:,,FFFFFFFFF:FFFF:FF:::F,::FF,F
@A00881:241:HJW2NDRXX:1:2130:23665:18552 1:N:0:CGAGAGAA+GATTGGAG
ACTTGACCACCTACGGGAGGCAGCAGTGGGGAATATTGCACAATGGGGGAAACCCTGATGCAGCGACGCCGCGTGAGTGAAGAAGTACTTCGTTATGTAAAGCTCTATCAGCAGGGAAGATAATGACGGTACCTGACTAAGAAGCCCCGGCTAACTACGTGCCAGCAGCCGCGGTAATACGTAGGGGGCAAGCGTTATCCGGATTTACTGGGTGTAAAGGGAGCGTAGGTGGCTGGGCAAGTCAGATGTG
+
,F,FFFFFFFF:FFFFF:FFFFFFFFFFFFF,FFFFFFFFFFFFFFFFFFFFFFFFFFFFFFFFFFFFFFF:F,F:FFFF:FF:FFF,FFFF:FFFFFFFFFFFFFFFFFFFFFF:FFFFFFFFFF:FFFFF:FFFF:FFF,FFFF:FFFFFFFFFFFFFFFFF:F:FFFFFFFFFFFF::,FFFFFFFFFFFFFF,FFFFF:FFF:,FF:F::FFFFFFF:FFF,:FFFF,:,FFFFFFFFFF::,:FF
@A00881:241:HJW2NDRXX:1:2130:31078:18552 1:N:0:CGAGAGAA+GATTGGAG
ACTTGACCTACGGGATGCAGCAGTCGGGAATATTGCGCAATGGAGGAAACTCTGACGCAGTGACGCCGCGTGCAGGAAGAAGGTTTTCGGATTGTAAACTGCTTTAGACAGGGAAGAAGAAGGACAGTACCTGTAGAATAAGCTCCGGCTAAATACGTGCCAGCAGCCGCGGTAATACGTAGGTAGCAAGCGTTATCCGGATTTATTGGGTGTAAAGGGTGCGTCTACGGGAAGTTAAGTTGGTTGTGAA
+
:,FFFFFFFF::FFFFFFFF:FFFFFFFFFF:FF:FFFFFFFFF:FFFFFFFF:FF:FFFFFFFFFFFFFFFFFF:FFFFFFFFFFFFFFF:FFFFFFFFFFFFFFFF,FF,FFFFFFFFFFFFFFFFFF,:FFFFFFFFFFF::FFFFFFF,F,F,FFFFFFFFFFFFFFF,F:F::FFFFF,FFF:,F,FF,FFF:FFFF:FFFFFF,:,FF:FFFFF,FFF,FFFFF:,F:FFFF:FFFFF,,FFF:
@A00881:241:HJW2NDRXX:1:2130:31268:18599 1:N:0:CGAGAGAA+GATTGGAG
ACTTGACCTACGGGAGGCAGCAGTGGGGAATATTGCACAATGGGGGAAACCCTGATGCAGCAACGCCGCGTGAGTGATGACGGTCTTCGGATTGTAAAGCTCTGTCTTTAGGGACGATAATGACGGTACCTAAGGAGGAAGCCACGGCTAACTACGTGCCAGCAGCCGCGGTAATACGTAGGTGGCAAGCGTTGTCCGGATTTACTGGGCGTAAAGGGAGCGTAGGTGGATATTTAAGTGGGATGTGAAA
+
FFFFFFFFFFFFFFFFFFFFFFFFFFFFFFFFFFFFFFFFFFFFFFFFFFFFFFFFFFFFFFFFFFFFFFFFFFFFFFFFFFFFFFFFFFFFFFFFFFFFFFFFFFFFFFFFFFFFFFFFFFFFFFFFFFFFFFFFFFFFFFFFFFFFFFFFFFFFFFFFFFFFFFFFFFFFFFFFFFFFFFFFFFFFFFFFFFFFFFFFFFFFFFFFFFFFFFFFFFFFFFFF:FFFFFFFFFFF:FFFFFFFFFFFFF
@A00881:241:HJW2NDRXX:1:2130:18421:19147 1:N:0:CGAGAGAA+GATTGGAG
ACTTGACCTACGGGGCGCAGCAGTGAGGAATATTGGTCAATGGGCGGGAGCCTGAACCAGCCAAGCCGCGTGGAGGAAGAAGGTACAGAGTATCGTAAACTCCTTTTGTCAGGGGATAAAAGACGGGATGCGTCCCGTCCTGAAGGTACCTGAAGAAAAAGCATCGGCTAACTCCGTGCCAGCAGCCGCGGTAATACGGAGGGTGCGAGCGTTATCCGGATTTATTGGGTTTAAAGGGTGCGTAGGCCGC
+
:FFFFFFFFFFFFFFFFFFFFFFFFFFFFFF::FFFFFFFFFFFFFFFFFFFFF:FFFFFFFFFFFFFFFFFFFFFFFFF,FFF::FFF:FFFF:FFFFFFFFFFFFFFF,FFFF,F:FFF:FFFFFFFFFFFFFFFFFF:F:FFFFFFFFFFFF:FFF:FFF:FFFFFFFFFFFFFFFFFFFFFF,FF:FFFFFFFFFF:F,FFFFFFFFF,F:,FF::F,::,,FFF::FFF,FF,:F:FFFFFF,FF
@A00881:241:HJW2NDRXX:1:2130:31656:20306 1:N:0:CGAGAGAA+GATTGGAG
ACTTGACCTACGGGACGCAGCAGTGGGGAATCTTCCGCAATGGGCGAAAGCCTGACGGAGCGATGCCGCGTGGGTGAAGAAGGGATTCGTCCCGTAAAGCCCTGTTGCCCGCGACGAAGAGCGCATCGAGGAAAGAGCGATGCGAGTGACGGTAGCGAGCGAGGAAGCCACGGCTAACTACGTGCCAGCAGCCGCGGTAATACGTAGGTGGCGAGCGTTGTCCGGAATCATTGGGCGTAAAGCGCATGTA
+
FFFFFFFFFFFFFFFFFFFFFFFFFFFFFFFFFFFFFFFFFFFFFFFFFFFFFFFFFFFFFFFFFFFFFFFFFFFFFFFFFFFFFFFFFFFFFFFFFFFFFFFFFFFFFFFFFFFFFFFFFFFFFFFFFFFFFFFFFFFFF,:FFFFFFFFFFFFFFFFFFFFFFFFFFFFFFFF:FFFF:FFFFFFFFFFFFFFFFFFFF,FFF:FFFFFFFFFFF:FFFFFFFF:FFF,FFFFFFFFFFFFFFFFFFF
@A00881:241:HJW2NDRXX:1:2130:18756:20322 1:N:0:CGAGAGAA+GATTGGAG
ACTTGACCTACGGGGTGCAGCAGTGGGGAATATTGCACAATGGGGGAAACCCTGATGCAGCGACGCCGCGTGAAGGAAGAAGTATCTCGGTATGTAAACTTCTATCAGCAGGGAAGAAAATGACGGTACCTGACTAAGAAGCCCCGGCTAACTACGTGCCAGCAGCCGCGGTAATACGTAGGGGGCAAGCGTTATCCGGATTTACTGGGTGTAAAGGGAGCGTAGACGGAAGAGCAAGTCTGAGGTGAAA
+
FFFFFFFFFFFFFFFFFFFFFFFFFFFFFFFFFFFFFFFFFFFFFFFFFFFFFFFFFFFFFFFFFFFFFF:FFFFFF:FFFFFFFFFFFFFFFFFFFFFF:FFFFFFFFFFFFFFFFFFFFF,FFFFFFFFFFFFFFFFFFFFFFFFFFFFFFFFFFFFFFFF:FFFFFFF:F:FFFF::FFFFFFF,FFFFFF:F:FFFFFF::,FFFFFF,FFFFF,FFF:FF:FFF,FFFFFF,F:FFFF,:FFF:F
@A00881:241:HJW2NDRXX:1:2130:27597:20729 1:N:0:CGAGAGAA+GATTGGAG
ACTTGACCTATGGGATGCAGCAGTGAGGGATATTGGGCAATGGGGGAAACCCTGACCCAGCAACGCCGCGTGAGGGAAGACGGTTTTCGGATTGTAAACCTCTGTCCTCTGTGAAGATGATGACGGTAGCAGAGGAGGAAGCTCCGGCTAACTACGTGCCAGCAGCCGCGGTAATACGTAGGGAGCGAGCGTTGTCCGGATTTACTGGGTGTAAAGGGTGCGTAGGCGGGACGGCAAGTCAGAAGTGAAA
+
FFFFFFF:FFFFFFFFFF:FFFFFFFFFFFFFFFFFFFFFFFFFFFFFFFFFFFFFFFFFFFFFFFFFFFFFFF:FFFFFFFFFFFFFFFF:FFFFF:F:FFFFFFFFFFFFFFFFFFFFFFFFFFF,FF:FFFFFFFFFFFF:FFFFFFFFFFF:FF:FFFFFFFFFFFFFFF::FFF:F:FFFF:FFFFFFFFFFFFFFFFFFFFFFF:FFF::FFFFFFFFFFFFFFFFFFF:FFFF,:FFFF:FFF
@A00881:241:HJW2NDRXX:1:2130:27073:20917 1:N:0:CGAGAGAA+GATTGGAG
ACTTGACCTACGGGACGCAGCAGTTAGGAATATTGGGCAATGGAGGAAACTCTGACCCAGCAACGCCGCGTGAAGGATGAAGGCCCTCGGGTTGTAAACTTCTGTATTAGAGGAAGAAGATAGTGACGGTACCATAATAGAAAGCTTCGGCAAACTACGTGCCAGCAGCCGCGGTAAGACGTAGGAAGCAAGCGTTGTCCGGAATAACTGGGCGTAAAGGGTGCGTAGGCGGTCTTTTCAGTCTGATGTG
+
::FFFFFFF:FFFFFFFFFFFFFFFFFFFFFFFFFFFFF:FFFFFFFFFFFFFFFFFFFFFF:FFFFFFFFFFFFFFFFFFFFFFFFFFFFFFFFFFFFF:F:FF::FFFFFFFF:F::,:FFFFF::FF:FFFFFFFFFFFFFFFFFFFFFFFFFFFFFFFFFFFFFFFFFFFF:FFFFFFFFFFFFFF,FFFFFFFFFFFFFFFFFFFFF:FFF:FFFFFFFFF,FFFFFF,FFFF,FFF,,F,FFFF
@A00881:241:HJW2NDRXX:1:2130:13087:21277 1:N:0:CGAGAGAA+GATTGGAG
ACTTGACCTACGGGGTGCAGCAGTGAGGAATATTGGTCAATGGACGGGAGTCTGAACCAGCCAAGTAGCGTGAAGGATGACTGCCCTATGGGTTGTAAACTTCTTTTATATGGGAATAAAGTGATCCACGTGTGGATTTTTGTATGTACCATATGAATAAGGATCGGCTAACTCCGTGCCAGCAGCCGCGGTAATACGGAGGATCCGAGCGTTATCCGGATTTATTGGGTTTAAAGGGAGCGTAGGTGGA
+
FFFFFFFFFFFFFFFFFFFFFFFFFFFFFFFFFFFFFF,FFFFFFFFFFFFFFFFFFFFFFFFFFFFFFFFFFFFFFFFFFFFFFFFFFFFFFFFFFFFFFFFFFFFFFF:FFFF:FFFFFFFFFFFFFF:F:FFFFFF:FFF:FFFFFFFFFFFF:FFFFFFFFFFFFFFFFFFFFFFFFFFFFFFFFFFFFFFFFFFFFFFFF:F:FFF::FFFFFF,FFFFFFFFFFFFFFFFFFFF:FFFFFFFFF
@A00881:241:HJW2NDRXX:1:2130:28682:21543 1:N:0:CGAGAGAA+GATTGGAG
ACTTGACCTATGGGAGGCAGCAGTGAGGAATATTGGTCAATGGGCGGAAGCCTGAACCAGCCAAGTCGCGTGAGGGATGAAGGCCCTACGGGTTGTAAACCTCTTTTGCCGGGGAACAAGTGCCGGGACGTGATCCCGGAGCTGAGTGTACCCGGAGAAAAAGCATCGGCTAACTCCGTGCCAGCAGCCGCGGTAATACGGAGGATGCGAGCGTTATCCGGATTTATTGGGTTTAAAGGGTGCGTAGGCG
+
FFFFFFFFFFFFFFFFFFFFFFFFFFFFFFFFFFFFFFFFFFFFFFFFFFFFFFFFFFFFFFFFFFFFFFFFFFFFFFFFFFFFFFFFFFFFFFFFFFFFFFFFFFFFFFFFFFF,FFFFFFFFFFFFFFFFFFFFFFFFFFFFFFFFFFFFFFFFFFFFFFFFFFFF:FFFFFFFFFFFFFFFFFFFFFFFFFFFF:FFFFFFFFFFFFFFFFFFFFFFFFFFFFFFFFFFFF,F:FFFFFF:FFFFF:
@A00881:241:HJW2NDRXX:1:2130:31855:22498 1:N:0:CGAGAGAA+GATTGGAG
ACTTGACCTATGGGAGGCAGCAGTGGGGAATATTGGTCAATGGGGGAAACCCTGAACCAGCAACGCCGCGTGAAGGAAGAAGGCTTTCGGGTTGTAAACTTCTTTTATCTGAGACGATAGTGACGGTATCAGATGAATAAGCTCCGGCTAACTACGTGCCAGCAGCCGCGGTAATACGTAGGGAGCGAGCGTTATCCGGATTTACTGGGTGTAAAGGGCGCGTAGGCGGGATTGCAAGTCAGATGTGAAA
+
FFFFFFFFFFFFFFFFFFFFFFF:FFFFFF:FFFFFFFFFFFFFFFFFFFFFFFFFFFFFFFFFFFFFFFFFFFFFFFFFFFFFFFFFFFFFFFFF:FFFFFFFFFFFFFFFFFFFFFFFFFFFF:FFFFFFFFFFFFFFFFFFFFFFFFFFFFFFFFFFFFFFFFFFFFFFFFFFFFFFFFFFFFFFFFF:F:F,FFFFFFFFFFFFFFFFFFFF,FFFFFF:FFFFFFFFFFFFFFFFFFFFFFFFFF
@A00881:241:HJW2NDRXX:1:2130:30843:22905 1:N:0:CGAGAGAA+GATTGGAG
ACTTGACCTACGGGGGGCAGCAGTGGGGAATATTGGTCAATGGGCGGGAGCCTGAACCAGCCAAGCCGCGTGGAGGAAGAAGGTACAGAGTATCGTAAACTCCTTTTGTCAGGGGATAAAAGGCGGGATGCGTCCCGTCCCGAAGGTACCTGAAGAAAAAGCATCGGCTAACTCCGTGCCAGCAGCCGCGGTAATACGGAGGATGCGAGCGTTATCCGGATTTATTGGGTTTAAAGGGTGCGTAGGCCGC
+
FFFFFFFFFFFFFFFFFFFFFFFFFFFFFFFFFFFFFFFFFFFFFFFFFFFFFFFFFFFFFFFFFFFFFFFFFFFFFFFFFFFFFFF:FFF:FFFFFFFFFFFFFFFFFFFFFFFF,F:FFFFFFFFFFFFFFFFFFFFFFFFFFFF,FFFFFFFFFFFFFFFFFFFFFFFFFFFFFFFFFFFFFFFFFFFFFFFF:F:FFFFFFFFFFFFFF:FFFF:FFFFFFFFFFFFFFFFFFFFFFFF,,FFF:F
@A00881:241:HJW2NDRXX:1:2130:30472:23735 1:N:0:CGAGAGAA+GATTGGAG
ACTTGACCTACGGGATGCAGCAGTGGGGGATATTGCACAATGGGGGGAACCCTGATGCAGCGACGCCGCGTGAAGGAAGAAGTATTTCGGTATGTAAACTTCTATCAGCAGGGAAGAAAATGACGGTACCTGAATAAGAAGCCCCGGCTAACTACGTGCCAGCAGCCGCGGTAATACGTAGGGGGCAAGCGTTATCCGGATTTACTGGGTGTAAAGGGAGCGTAGGCGGTCGACCAAGTCAGATGTGAAA
+
FFFFFFFFFFFFFFFFFFFFFFFFFFFFFFFF:FFFFFFFFFFFFFFF,FFFFFFFFFFFFFFFFFFFFFFFFFFFFFFFFFFFFFFFFFFFFFFFFFFFFFFFFFFFFFFFFFFFFFFFFFFFFFFFFFFFFFFFFFFFFFFFFFFFF:FFFFFFFFFFFFF:FFFFFFFF::FFFFF:FFFFFFF,FFFFFFFFFFF:FFF,F:FFFFF:,F,F:F:FFFFFFFFF:,:FF,FF:FFFFFFFFFFFF,
@A00881:241:HJW2NDRXX:1:2130:32805:23735 1:N:0:CGAGAGAA+GATTGGAG
ACTTGACCTACGGGAGGCAGCAGTGGGGAATATTGGGCAATGGAGGCAACTCTGACCCAGCAACGCCGCGTGAGCGATGAAGGTCTTCGGATTGTAAAGCTCTTTAAGTGGGGACGAAGAAAGTGACTGTACCCACAGAATAAGCCTCGGCTAACTACGTGCCAGCAGCCGCGGTAATACGTAGGAGGCAAGCGTTATCCGGAATGACTGGGCGTAAAGGGTGCGTAGGTGGTTTGGCAAGTTGGTAGCG
+
FFFFFFFFFFFFFFFFFFFFFFF:FFFFFFFFFFFFFFFFFFFFFFFFFFFFFFFFFFFFFFFFFFFFFFFFFFFFFFFFFFFFFFFFFFFFFFFFFFFFFFFFFFFFFFFFFFFFFFFFFFFFFFFFFFFFFFFFFFFFFFFFFFFFFFFFFFFFFFFFFFFFFFFFFFFFFFFFFFFFFFFFFFFFFFFFFFFFFFFFFFF:FFFFFFFFFFFFFFFFFFFFFF,FFF:FFFFFFFFFFFFFFFFF:F
@A00881:241:HJW2NDRXX:1:2130:23565:24236 1:N:0:CGAGAGAA+GATTGGAG
ACTTGACCTACGGGGGGCAGCAGTGGGGAATATTGCACAATGGGGGAAACCCTGATGCAGCGACGCCGCGTGAGTGAAGAAGTATTTCGGTATGTAAAGCTCTATCAGCAGGGAAGATAATGACGGTACCTGAATAAGAAGCCCCGGCTAACTACGTGCCAGCAGCCGCGGTAATACGTAGGGGGCAAGCGTTATCCGGATTTACTGGGTGTAAAGGGTGCGTAGGTGGCATGGCAAGTCAGAAGTGAAA
+
,FFF:FFFFFFFFFFFFFFFFFFFFFFFFFF:FFFFFFFFFFFFFFFFFFFFFFFFFFFFFFFFFFFFFFFFFFFFFFFFFFFFFFFF:FFFF:FFFFFFFFFFFFFFFFFFFFFFFFF,FFFFFFFFFFFFFFFF:F:FFFFFFFFFF,FFFFFFFFFFFFFFFFFFFFFFF,FFF:FFFFFFFFFFFFFFF,FFF:F:,FFFFFFFFFFFFFFF:FFF,FFFFF:FFFFFFFFFFFFFFFFFFFFF,F
@A00881:241:HJW2NDRXX:1:2130:16423:24580 1:N:0:CGAGAGAA+GATTGGAG
ACTTGACCTACGGGACGCAGCAGTGGGGAATATTGCACAATGGGGGAAACCCTGATGCAGCGACGCCGCGTGAGTGAAGAAGTATTTCGGTATGTAAAGCTCTATCAGCAGGGACGAAAGTGACGGTACCTGAGTAAGAAGCCCCGGCTAACTACGTGCCAGCAGCCGCGGTACTACGGAGGGGGCAAGCGTTATCCGGAATTACTGGGTGTAAAGGGAGCGTAGACGGCGAGGCAAGTCTGAAGTGAAA
+
:F::FFFFF:FFF:FFF,FFF:FFFFFF:,FFFFFFFF,FFFFFFFFF:FFFFFFFFFFFFF,FF:FFFF,FFFFFFFFF,FF:,FF:FF:F,FFFFFFFFFFFFFFFF:FFFF,FF,F:FFFFFFFFFF:FFFFFFFFF:FFFFFFFFFFFF:FFFFFFFFF,FFFFFFF,F,FF:F,:FFFFFFFF:FF,FFFFFFFF,FFF,F:FFFFF,FFFFFFF::FFFFFFFFFF:F:F:FF:FFF:::FFFF
@A00881:241:HJW2NDRXX:1:2130:12527:24690 1:N:0:CGAGAGAA+GATTGGAG
ACTTGACCTATGGGGCGCAGCAGTCGAGAATCATTCACAATGGGGGGAACCCTGATGGTGCGACGCCGCGTGGGGGAGGAAGGTCTTCGGATTGTAAACCCCTGTCATGCAGGAGCAAGGCTGAGAAGTTGATAGTACTGCAAGAGGAAGAGACGGCAAACTCTGTGCCAGCAGCCGCGGTAATACAGAGGTCTCTAGCGTTGTTCGGAATCACTGGGCGTAAAGGGTCCGTAGGCGGCGGGGCAAGTTG
+
FF:FFFFFFFFFFFFFFFFFFFFFFFFFFFFFFFFFFFFFFFFFFFFFFFF:FFFFFFFFFFFFFFFFFF:FFFFFFFFFFFFFFFFFFFFFFFFFFFFFFFFFFFFFFFFFFFFFFFFFF:FFFFFFFFFFFFF:FFFFF::FFFFFFFFFFFFFFFFFFFFFFFFFFFFFF:FFFFFFFFFFFFFFFFFFFFF,F::FFFF:FFFFFFFFFF:FFFFFF,FFFFFF,FFF:FFFFFFFFFF::FFFFF
@A00881:241:HJW2NDRXX:1:2130:22815:24815 1:N:0:CGAGAGAA+GATTGGAG
ACTTGACCTACGGGATGCAGCAGTGGGGAATATTGGGCAATGGGCGCAAGCCTGACCCAGCAACGCCGCGTGAGGGAAGAAGGCTTTCGGGTTGTAAACCTCTTTTACCAGGGACGAAGGACGTGACGGTACCTGGAGAAAAAGCAACGGCTAACTACGTGCCAGCAGCCGCGGTCATACGTAGGTTGCGAGCGTTGTCCGGATTTACTGGGTGTAAAGGGCGTGTAGGCGGAACTGCAAGTCAGATGTG
+
FFFFFFFFFFFFFFFFFFFFFFFFFFFFFFFF,FFFFFFFFFFFFFFFFFFFFFFFFFFFFFFFFFFFFFFFFFFFFFFFFFFF:FFFFFFFFFFFFFFFFFFFFFFFFFFFF:FFFFFFFFFFFFFFFFFFFFFFFFFFFFFFFFFFFFFF,FFFFFFFFFFFFFFFFFFFFFF,:FFFFFFFFFFFFFFFFFFFFFFFFFFFFFFFFFFFFF:FFFFFFFFFFFF:FFFFF:FFFFFFFFFFFFFFFF
@A00881:241:HJW2NDRXX:1:2130:20347:25144 1:N:0:CGAGAGAA+GATTGGAG
ACTTGACCTATGGGGTGCAGCAGTGGGGAATATTGCACAATGGGGGAAACCCTGATGCAGCGACGCCGCGTGAGTGAAGAAGTATTTCGGTATGTAAAGCTCTATCAGCAGGGAAGAAAGTGACGGTACCTGAGTAAGAAGCCCCGGCTAACTACGTGCCAGCAGCCGCGGTAATACGTAGGGGGCAAGCGTTATCCGGAATTACTGGGTGTAAAGGGAGCGTAGACGGCGAGGCAAGTCTGAAGTGAAA
+
F,FFFFFFFFFFFFFFFFFFFFFF:F:FF:F:FFFFFFFFFFFFFFFFFFFFFFFFFFFFFFFFFFFFFFFFFFFFF,FFFFFFFFFFFFFFFFFFFFFFFFFFFFFFFFFFF:FFFFFFFFFFFFF,F:FFFFFFFFFFFFFFFFFFF:FFFFFFFFFFFFFFF:FFFFFFFFFFFFFFFFFFFFF,FFFFFFFF:FFF:FF,F:FFF:F:FF,FFFFFFF:FFFF:FF,FFFF:::FF:FFFF:FFFF
@A00881:241:HJW2NDRXX:1:2130:30996:25144 1:N:0:CGAGAGAA+GATTGGAG
ACTTGACCTATGGGATGCACCAGTGAGGAATATTGGTCAATGGGCGGGAGCCTGAACCAGCCAAGTCGCGTGAGGGAAGACGGCCTTATGGGTTGTAAACCTCTTTCAGATGAGAGTAAAGGGTGTTACGCGTAACACATTGCAAGTATCATCAGAAGAAGCATCGGCTAATTCCGTGCCAGCAGCCGCGGTAATACGGAAGATGCGAGCGTTATCCGGATTTATTGGGTTTAAAGGGTGCGTAGGCGGA
+
FFFFFFFFFFFFFFFFFFFFFFFFFFFFFFFFFFFFFFFFFFFFFFFFFFFFFFFFFFFFFFFFFFFFFFFFFFFF:FFFFFFFFFFFFFFFFFFFFFFFFFFFFFF:FF,FFF:FFFF:FFFFFFFFFFFFFFFF:FFFFFFFFFFFFFFFFFFFFFFFFF:FFFFFFFFFFFFFFFFF,FFFFFFFFFFF,:FFFFFF,F:FFF:F:FFFF::FFFFF,F:FF:FFFF:F,:FFFFFFFFFFFFFFF:
@A00881:241:HJW2NDRXX:1:2130:19895:25175 1:N:0:CGAGAGAA+GATTGGAG
ACTTGACCTATGGGGGGCAGCAGTGAGGAATATTGGTCAATGGGCGGGAGCCTGAACCAGCCAAGCCGCGTGGAGGAAGAAGGTACAGAGTATCGTAAACTCCTTTTGTCAGGGGATAAAAGACGGGATGCGTCCCGTCCTGACGGTCCCTGAAGAAAAAGCATCGGCTAACTCCGTGCCAGCAGCCGCGGTCATACGGAGGATGCGAGCGTTCTCCGGATTTATTGGGTTTACAGGGTGCGTAGGCCGC
+
FFFFFFFFFFFFFFFFFFFFFFFFFFFFFFFFFFFFFFF:FFFFFFFFFFFFFFF:FFFFFFFFFFFFFFFFFFFFFFFFFFFFF::FFFFFFFFFFFFFFFFFFFFFFFFFFFFFFFFFFFFFFF:FFFFFFFFFFFFFFFF,F:F,FF:FF:FF:F,FFFFFFFFFFFFFFFFFFFFFF:FFFFFFF:FF,F:FFFFFFFFFFF::FFF,FF::F:F,,F::FFFFFF:FF,,:FFFFF:F,FFFFFF
@A00881:241:HJW2NDRXX:1:2130:32841:25363 1:N:0:CGAGAGAA+GATTGGAG
ACTTGACCTACGGGAGGCAGCAGTGGGGAATATTGGGCAATGGAGGCAACTCTGACCCAGCAACGCCGCGTGAATGATGAAGGTCTTCGGATTGTAAAGTTCTTTTCTAAGGGAAGAAGAAAGTGACGGTACCTTAGGAATAAGCCTCGGCTAACTACGTGCCAGCAGCCGCGGTAATACGTAGGAGGCAAGCGTTATCCGGACTGACTGGGCGTAAAGGGTGCGTAGGTGGTTTGGCAAGTTAGTAGCG
+
FFFFFFFFFFFFFFFFFFFFFFFFFFFFFFFFFFFFFFFFFFFFFFFFFFFFFFFFFFFFFFFFFFFFFFFFFFFFFFFFFFFFFFFFFFFFFFFFFFFFFFFFFFFFFFFFFFFF:FFFFFFFFFFFFFFFFFFFF:FFFFFFFFFFFFFFFFFFFFFFFFFFFFFFFFFFFFFFFFFFFFF:FFFFFF,FF:F:FFFF:FF,FFF:FFFFFFFFF:FFFFFFFFFFFF:FFFF:FFFFFFF:FFFF::
@A00881:241:HJW2NDRXX:1:2130:28628:25394 1:N:0:CGAGAGAA+GATTGGAG
ACTTGACCTACGGGATGCAGCAGTGGGGAATATTGGGCAATGGAGGCAACTCTGACCCAGCAACGCCGCGTGAGCGATGAAGGTCTTCGGATTGTAAAGCTCTTTAAGTGGGGACGAAGAAAGTGACTGTACCCACAGAATAAGCCTCGGCTAACTACGTGCCAGCAGCCGCGGTAATACGTAGGAGGCAAGCGTTCTCCGGAATGACTGGGCGTAAAGGGTGCGTAGGTGGTTTGGCAAGTTGGTAGCG
+
FFFFFFFFFFFFFFFFFFFFFFFFFFFFFFFFFFFFFFFFFFFFFFFF:FFFFFFFFFFFFFFFFFFFFFFFFFFFFFFFFFFFFFFFFFFFFFFFFFFFFFFFFFFFFFFFFFFFFFFFF:FFFFFFFFFFFFFFFFFFFFFF:FFFFFFFFFFFFFFFFFF,FFFFFFFFFFF:FFFFFFFFFF:FF:FFFF,F,FFFFFF,FFFFFF:FFFFFFFFFFFFF:FFFFFFFFFFFFFFFFFFF:FFFFF
@A00881:241:HJW2NDRXX:1:2130:17562:25426 1:N:0:CGAGAGAA+GATTGGAG
ACTTGACCTATGGGGCGCAGCAGTGGGGAATATTGGGCAATGGGCGAAAGCCTGACCCAGCAACGCCGCGTGAAGGAAGAAGGTCTTCGGATTGTAAACTTCTTTTATGAGGGACGAAGGATGTGACGGTACCTCATGAATAAGCCACGGCTAACTACGTGCCAGCAGCCGCGGTAATACGTAGGTGGCAAGCGTTATCCGGATTTACTGGGTGGAAAGGGCGCGTCGGCGGGCGTGCAAGTCAGATGTG
+
FFFFFFFFFFFFFFFFFFFFFFFFFFFFF:FF::FFFF:,FFFFFFF,FFFFFFFFFFFFFFFFFFFFFFFFFFF:,FFFFFFFFFFFFFFFFFFFFFFFFFFFFFFF:FFFF:FFF,:FFFFFFFFFFFFFFFFFFF:FFF:FFF,FFFFFFFFF:F:FFFFFFFF:FF:FFFF,FFF,:F,FFF::FF,:FFFFFFFFFF:FFFFF,:F::F,FFF:FFFFF::,F:FF::FFF:F,FF,F,FFFF:F
@A00881:241:HJW2NDRXX:1:2130:15194:25645 1:N:0:CGAGAGAA+GATTGGAG
ACTTGACCTATGGGGCGCAGCAGTGAGGAATATTGGTCAATGGGCTGAGGCCTGAACCAGCCAAGTCGCGTGAGGGAAGACGGTCCTATGGATTGTAAACCTCTTTTGCCGGGGAGCAAGAGAGCCACGAGTGGCTTACTGAGAGTACCCGGAGAAAAAGCATCGGCTAACTCCGTGCCAGCAGCCGCGGTAATACGGAGGATGCGAGCGTTATCCGGATTTATTGGGTTTAAAGGGTGCGTAGGCCGAC
+
:FFFFFFFFFFFFFFFFFFFFFFFFFFFFFFFFFF:FFFFFFFFFFFFFFFFFFFFFF:FFF:FFFFFFFFFFFFFFFFFFFFFFFFFFFFFFFFFFFFFFFFFFFFF:FFFFFFFFFFFFFFF:FFFFFFF,:FFFFFFFFF:FFFFFFFFFFFFFFFF:FFF:FFF,FFFFFFFF:FFF:FFFFFFFFF:FFFFFFFFFFFFFF,:FFFF,:FFFF:,F,FFFFFFF:FFFFFFFFFFF:FFFFFFFF
@A00881:241:HJW2NDRXX:1:2130:30147:25676 1:N:0:CGAGAGAA+GATTGGAG
ACTTGACCTATGGGAGGCAGCAGTGGGGAATATTGGGCAATGGGCGAAAGCCTGACCCAGCAACGCCGCGTGAAGGAAGAAGGTCTTCGGATTGTAAACTTCTTTTATGAGGGACGAAGGACGTGACGGTACCTCATGAATAAGCCACGGCTAACTACGTGCCAGCAGCCGCGGTAATACGTAGGTGGCGAGCGTTATCCGGATTTACTGGGTGTAAAGGGCGCGTAGGCGGGCGTGCAAGTCAGATGTG
+
F:FFFFFFFFFFFFFFFFFFFFFFFFFFFFFFFFFFFFFFFFFFFFFFFFFFFFFFFFFFFFFFFFFFFFFFFFFFF:FFFFFFFFFFFFFFFFFFFFFFFFFFFFFFFFFFF:FFFFFFFF:FFFFFFFFFFFFFFFFFFFFFFFFF,FFFFF,FFF,FFFFFFFFF:FFFFFFFFFFF:FFFFFFFFF:FFFFF:FF,FFFF:F:FFFFFFFFFF,FFFFFFFFFFFFFFFFFFFF::FFFFF:FFFF
@A00881:241:HJW2NDRXX:1:2130:13386:25770 1:N:0:CGAGAGAA+GATTGGAG
ACTTGACCTATGGGACGCAGCAGTAGGGAATTTTCGGCAATGGGGGAAACCCTGACCGAGCAACGCCGCGTGAAGGAAGAAGGTTTTCGGATTGTAAACTTCTGTTATAAAGGAAGAACGGCGGCTACAGGAAATGGTAGCCGAGTGACGGTACTTTATTAGAAAGCCACGGCTAACTACGTGCCAGCAGCCGCGGTAATACGTAGGTGGCAAGCGTTATCCGGAATTATTGGGCGTAAAGAGGGAGCAG
+
FFFFFFFFFFFFFFFFFFFFFFFFFFFFFFFFFFFFFFFFFFFFFFFFFFFFFFFFFFFFFFFFFFFFFFFFFFFFFFFFFFFFFFFFFFFFFFFFFFFFFFFFFFFFFFFFFFFFFFFFFFFFFFFFFFFFFFFFFFFFFFFFFFFFFFFFFFFFFFFFFFFFFF,FFFFFFFFFFFFFFFFFFFF,FFFFFFFFFFFFFF:F,F,FFFFFFFFFF:FFFFFFF,FFFFFFFFFFFFFFFFFF:FFF:F
@A00881:241:HJW2NDRXX:1:2130:27995:25927 1:N:0:CGAGAGAA+GATTGGAG
ACTTGACCTACGGGGTGCAGCAGTGGGGGATATTGCGCAATGGGGGCAACCCTGACGCAGCAACGCCGCGTGAAGGAAGAAGGTTTTCGGATTGTAAACTTCTGTTATTTAGGACGAAAGAATGACGGTACTTCACGAATAAGCTCCGGCTAACTACGTGCCATCAGCCGCGCTAATACGTAGGGAGCGAGCGAGATCCGGATTTACGGGGTGGACAGGGCGCGTAGTCGGGCTGTCAAGTCAGATGTGA
+
FFFFFFFFFF,FFFF:FFF:FFFF::FF,FFFFFFF,FFFFFFF,F,FF:FFFFF,::FFFFF:FFFFFFFFFF,FFFFFFFFF,FFFFFF:,FFFFFF,FFF,FF,,,,,,,FF:FFFFFFFFF,,FFFF,,,,::FFFF,:,::F,:F:F:F:F:FFFFFF,FF:F:FFF,FFF,,:F,:F,FFFF:F,FF,,,F:F:,:FF,FF,:F,,,FFFF,F:F:FFFFF,,,FFF,,,FFF:,,FF,:FFFF
@A00881:241:HJW2NDRXX:1:2130:26214:26036 1:N:0:CGAGAGAA+GATTGGAG
ACTTGACCTACGGGACGCAGCAGTGGGGAATATTGCACAATGGGGGGAACCCTGATGCAGCGACGCCGCGTGAGTGAAGAAGGTCTTCGGATCGTAAAGCTCTGTCTCAAGGGACGAAAGATGACGGTACCTTGGGAGGAAGCCACGGCTAACTACGTGCCAGCAGCCGCGGTAATACGTAGGTGGCGAGCGTTGTCCGGATTTACTGGGTGTAAAGGGCGCGTAGGCGGGCGCTTAAGTCAGATGTGAA
+
F:FFFFFFF:FFFFFFFFFFFFFFFFFFFFFFFFFFFFF:FFF:FFFF:FFFFF:FFFFFFFFFFFFF:FFFF:FFFFFFFFFFFFFFFFFFFFFFFFFFFFFFFFFFFFFF:FFFFFFFFFFFFFFFFFF:FFFFFFFFFFF:FFFFFFFFFFFFFFFFFFFF,FFFFFFFFF,FF,F,FFFFF:F:FFFFFFFFFFFFFF:FFFFFFFFF,FF:FFFFF::F,,FFFFF:F:F:F,FFFFFFFFFFF:
@A00881:241:HJW2NDRXX:1:2130:20094:26584 1:N:0:CGAGAGAA+GATTGGAG
ACTTGACCTATGGGAGGCAGCAGTCGAGAATCATTCACAATGGGGGGAACCCTGATGGTGCGACGCCGCGTGGGGGAGGAAGGTCTTCGGATTATAAACCCCTGTCATGCAGGAGCAAGGCGAAAGTTGATAGTCCTGCAAGAGGAAGAGACGGCAAACTCTGTGCCAGCAGCCGCGGTAATACAGAGGTCTCAAGCGTTGTTCGGAATCACTGGGCGTAAAGGGTACGTAGGCGGCGGGGCAAGTTGCG
+
FFFFFFFF:FFFFFFFFFFFFFFFFFFFFFFFFFFFFFF:FFFFFFFFFFFFFFFFFFFFFFFFFFFFFF:FFFFFFFFFFF:FFFFFFFF:FF,F:FFFFFFFFFFFFF,FFFFFFFFFFFFFFF,FFF:FFF:FFFFFFFFFFFFFFFFFFFF,FFFFFFFFFF:FFFF:FFFF:FFFFFF::FFF:F::F::FFF:FFF,FFF:::::FF:F:F:FF,FFFFFFFFFF:FF:::FFFFFF:F:,:F:
@A00881:241:HJW2NDRXX:1:2130:21649:26647 1:N:0:CGAGAGAA+GATTGGAG
ACTTGACCTACGGGGTGCAGCAGTGGGGAATATTGGGCAATGGGCGAAAGCCTGACCCAGCAACGCCGCGTGAAGGAAGAAGGCTTTCGGGTTGTAAACTTCTTTTACCGAGGACGAAGAAAGTGACGGTACTCGGAGAAAAAGCCACGGCTAACTACGTGCCAGCAGCCGCGGTAATACGTAGGTGGCAAGCGTTGTCCGGAATTACTGGGTGTAAAGGGCGTGTAGGCGGAGCAGCAAGTCAGATGTG
+
:FFFFFFFFFFFFFFFFFFFFFFFFFFFFFFFFFFFFFFFFFFFFFFFFFFFFFFFFFFFFFFF:FFFFFFFFFFFFFFFFFFFFFFFFFFFFFFFFFFFFFFFFFFFFFFF:FFF:FFFFFFFFFFFFFFFFFFFF:FFFF,FFFFFFFFFFFFFFFFFFFFFFFFFF:FFFFFF,FFF:FFFFFFF:FF,F:FFFFFFFFFFFFFF:F:FFFFF:,FF:FFFFFFFFFF:FF:FFFFFFFFFFFFFFF
@A00881:241:HJW2NDRXX:1:2130:20419:27023 1:N:0:CGAGAGAA+GATTGGAG
ACTTGACCTACGGGACGCACCAGTCGAGAATCATTCACAATGGGGGGAACCCTGATGGTGCGACGCCGCGTGGGGGAGGAAGGTCTTCGGATTGTAAACCCCTGTCATGCAGGAGCAAGGCGAAAGTTGATAGTACTGCAAGAGGAAGAGACGGCAATCTCTGTGCCAGCAGCCGCGGTAATACAGAGGTCTCAGGCGTTGTTCGGAATCACTGGGCGTAAAGGGTACGTAGGCGGCGGGGCAAGTTGCG
+
FFFFFFFFFFFFFFFFFFFFFFFFFFFFFFFFFFFFFFFFFFFFFFFFFFFFFFFFFFFFFFFFFFFFFFFFFFFFFFFF,FFFFFFFFFFFFFFFFFFFFFFFFFFFFFFFFFFFFFFFFFFFFFFFFFFFFFFFFFFFFFFF:F,FFFFFF:FFF,FFFFFFFFFFFFFFFFFFFFF:FFFFFFFFFFFFFFFFFF:FFFFFFFFFFFFFFFFFFFFFFFFFFF:FFF::FFFFFFF:FFF:FFFFF,
@A00881:241:HJW2NDRXX:1:2130:17544:27148 1:N:0:CGAGAGAA+GATTGGAG
ACTTGACCTATGGGATGCAGCAGTGGGGAATATTGGGCAATGGGCGAAAGCCTGACCCAGCGACGCCGCGTGAAGGAAGAAGGTCTTCGGATTGTAAACTTTAGTAGGCAGGGACGAAAGAATGACGGTACTTAATGAATAAGCTCCGGCTAACTACGTGCCAGCAGCCGCGGTAATACGTAGGGAGCAAGCGTTGTCCGGAATTACTGGGTGTAAAGGGTGCGTAGGCGGCTAAACAAGTCAGATGTGA
+
FF:::FFFFFFFFFFFFFFFFFFFFFFFF:FF,FFFFFFFFFFFFFFF:FFFFFFFFFFFFFFFFFFFFFFFFFFFFFFFFFFFFFFFFFFFFFFF:FFFFFFFFFFFFFFFFFFFFFFFFFFFFFFFFFFFFFFFFFFFFFF::F:FFFFFF:FF:FFFFFFFFF,FF:F,FF:FFFFF:FFFFFF:FFFFF,FFF:::FFFFFFFFFF,FFFFF:FFFFFFF:FFFF,FFFFF,:FFFFFFFFF:FFF
@A00881:241:HJW2NDRXX:1:2130:18313:27258 1:N:0:CGAGAGAA+GATTGGAG
ACTTGACCTATGGGATGCAGCAGTGGGGAATATTGCACAATGGGGGAAACCCTGATGCAGCGACGCCGCGTGAAGGAAGAAGTATCTCGGTATGTAAACTTCTATCAGCAGGGAAGAAAATGACGGTACCTGACTAAGAAGCCCCGGCTAACTACGTGCCAGCAGCCGCGGTAATACGTAGGGAGCAAGCGTTATCCGGAATTACTGGGTGTAAAGGGAGTGTAGGCGGGAAAGCAAGTCAGATGTGAAA
+
FFFF:FFFFFFF,FFFFFFFFF:FFFF:FFFFFFFFFFFFFFFFFFFFF:FFF,FFFFFFFFF:F:FFFFF:FFFFFFFFFFFFFFFFFFFF:FFF:FFFFFFFFFFFFFFFFFFFFF,FFFFFFFFFF:FFFFFFFFFF:FFFFFFFFFFFFFFFF,FFFF:FFFFFF:FFFFFFFFFFFFF:FFF:F,FFFFFFFFFFFFFFFFFFFFFFFFFFFF:FF:FFFFFFFFFFFFFFFFFFF::,FF:FF:
@A00881:241:HJW2NDRXX:1:2130:32099:27461 1:N:0:CGAGAGAA+GATTGGAG
ACTTGACCTATGGGGGGCAGCAGTGGGGGATATTGGACAATGGGGGGAACCCTGATCCAGCGACGCCGCGTGAGTGAAGAAGTATTTCGGTATGTAAAGCTCTATCAGCAGGGAAGAAAGTATGACGGTACATGAGTAAGAAGCCCCGGCTAACTACGTGCCAGCAGCCGCGGTAATACGTAGGGGGCAAGCGTTATCCGGAATTACTGGGTGTAAAGGGAGCGTAGACGGTAAAGCAAGTCTGGAGTGA
+
F,:FF::FFFFFFFFFFFF::FFFF::FFFFFFFFFFFFFFFFFFFFFFFFF:FFFFFFFFFFFFFFFFF,:FFFF,FFFFFFFFFFFF,FFFFFFFFFF::FFFFFFF,FFFF:FFF,FF:FFFFFFFFF,FFF,FF,F:F:FFFFFF,F,FFFFF,FFF:F,FF:FFFFFFF,FFFFFFFFFFFFFFFFF:F,:FF:F::FFFFFFFF:,FFF:FFFF,FF:FFFFFFF:FFF:,FFFFFF:::FFF:
@A00881:241:HJW2NDRXX:1:2130:20880:27665 1:N:0:CGAGAGAA+GATTGGAG
ACTTGACCTACGGGGTGCACCAGTGAGGAATATTGGTCAATGGGCGCGAGCCTGAACCAGCCAAGTCGCGTGAGGGAAGACGGCCTTATGGGTTGTAAACCTCTTTCAGATGAGAGTAAAGGGTGTTACGCGTAACACATTGCAAGTATCATCAGAAGAAGCATCGGCTAATTCCGTGCCAGCAGCCGCGGTAATACGGAAGATGCGAGCGTTATCCGGATTTATTGGGTTTAAAGGGTGCGTAGGCGGA
+
FFFFFFFFFFFFFFFFFFFFFFFFFFFFFFFFFFFFFFFFFFFFFFFFFFFFFFFFFFFFFFFFFFFFFFFFFFFFFFFFFFFFFFFFFFFFFFFFFFFFFFFFFFFFFFF:FFFFFFF:FFFFFFFFFF:FFFFFFFFFFFFFFFFFFFFFFFFFFFFFFFFFF:FFFFFFFFF,FFFFF:FFFFFFFFFFF:FFFFFF,:FFFFFFFF:F::FFFFF:F:F,:FF:FF:FF,FFFFFFF:FFFFF,::
@A00881:241:HJW2NDRXX:1:2130:23176:27727 1:N:0:CGAGAGAA+GATTGGAG
ACTTGACCTACGGGAGGCAGCAGTGGGGAATATTGCGCAATGGAGGCAACTCTGACGCAGCAATGCCGCGTGAGTGAAGAAGGGATTCGTTCCGTAAAGCTCTGTTGCCGGGGAAGAGAGAGACGGTACCCGGCGAGCAAGCCCCAGCCAACCACGTGCCAGCAGCTGCGGTAATACGTGGGGGGCGAGCGTTATCCGGATTGATTGGGCGTAAAGGGCGCGCAGGCGGCTGTTTAGGCGCGATGTGAAA
+
:F:FFFFFFFFFFFFFFFFFF:FFFFFFFFFFFFFFFFFFFFFF:FFFFFFFFFFFFFFFFF:FFFFFFFFFFFFFFFFFF:FFFFFFFFFFFFFFFFFFFFFFFFFFFF:FFFFFFFFFFFFFFFFFFFFFFFFF:FF::FFFFFFFFFFFFF:FFFFFFFFFFFFF::F:FFF:F:FFFFFFFF:FFFFFFFFFFFFF,F:FFFF:FFFF:FF::FF:FFFFFFF:FFFFFFFF::F:::F,FFF,FF
@A00881:241:HJW2NDRXX:1:2130:24099:27946 1:N:0:CGAGAGAA+GATTGGAG
ACTTGACCTATGGGATGCAGCAGTTAGGAATATTCGGCAATGGAGGAAACTCTGACCGAGCAATGCCGCGTGAAGGATGACGGTCCTATGGATTGTAAACTTCTGTTGTTAGGGAAGAACAGCCTAAGTAGGAAATGGCTTAGGTTTGACGGTACCTTTCAAGAAAGCTCCGGCTAACTACGTGCCAGCAGCCGCGGTAATACGTAGGGAGCAAGCGTTATCCGGATTTATTGGGTGTAAAGGGTGCGTA
+
FFFFFFFFFF:FFFFFFFFFFFFFFFFFFFFFFFFFFFFFFFFFFFFFFFFFFFFFFFFFFFFFFFFFFFFFFFFFFFFF:FFFFFFFFFFF:FFFFF:FFFFFFFFFFFFFFF::F,FF:FF:F,FFFFF:FF,FFFFFFFFFFFFFFFFFFF:FFFFFFFF,FFFFFFFF:FFFFFFFFFFFFFFFFFFFFFFFFFFFFFFFFFFFFFFFFFFFF,F:FFF:,F:FF:FFFFFF:FFFFF:FFF::FF
@A00881:241:HJW2NDRXX:1:2130:25635:28072 1:N:0:CGAGAGAA+GATTGGAG
ACTTGACCTATGGGAGGCAGCAGTGGGGAATATTGCACAATGGGGGAAACCCTGATGCAGCGACGCCGCGTGAGTGAAGAAGTATTTCGGTATGTAAAGCTCTATCAGCAGGGAAGATAATGACGGTACCTGAATAAGAAGCCCCGGCTAACTACGTGCCAGCAGCCGCGGTAATACGTAGGGGGCAAGCGGTATCCGGATTTACTGGGTGTAAAGGGTGCGTAGGTGGCATGGCAAGTCAGAAGTGAAA
+
FFFFFFFFFFFFFFFFFFFFFFF:FFFFF,FFFFFFFF:FFFFFFFFFFFFFFFFFFFFFFFFF:FFFFFFFFFFFFFFFFF:FFFFF::FFFFF:F:FFFFF:FFFFF:FFFFFFFFFFFFFFFFFFF:F:FFFFFFFFFFF:,FFFF:FF:F:FFFFF:FFFFFFFFF::FF:FFF:FFFFFFFFFFF:,F:FF:FFFFFFFFFF,FFFFFFFF,FFFF:FFF:FF::FFFF:FFFFFF,FF:F::FF
@A00881:241:HJW2NDRXX:1:2130:19560:28385 1:N:0:CGAGAGAA+GATTGGAG
ACTTGACCTACGGGACGCAGCAGTGGGGGATATTGCACAATGGAGGAAACTCTGATGCAGCGATGCCGCGTGAGGGAAGAAGGTTTTCGGATTGTAAACCTCTGTGGAGGGGGACGATAATGACGGTACCCCTTTAGGAAGCCACGGCTAACTCCGTGCCAGCAGCCGCGGTAATACGGAGGATGCGAGCGTTATCCGGATTTATTGGGTTTAAAGGGAGCGTAGACGGGTCCTTAAGTCAGTTGTGAAA
+
,FF,FFFFFFFFFFFFF:FFFFFFFFFFFFFFFFFFFFF:FF:FFFFFFFFFFFFFFFFFFFFFFFFFF:FFFFFFFFFFFFFFFFFFFFFFFFFFFFFFFFFFFFFFFFFF::FFFFFFFFFFFFFFFFFFFFFF:FF::FFFFFFFFFFFFFFFFFFFFFFFFFFFFFFFFFFFFFFFFFFFFFFFFFFFF:FFFFFF:,,FFFF:FFFFF:F:FFFF:FFF:FFFFF::FF:FFFFFFFF,F:F:FF
@A00881:241:HJW2NDRXX:1:2130:32497:28526 1:N:0:CGAGAGAA+GATTGGAG
ACTTGACCTATGGGATGCACCAGTGAGGAATATTGGTCAATGGGCGAGAGCCTGAACCAGCCAAGTCGCGTGAGGGAAGACGGCCTTATGGGTTGTAAACCTCTTTCAGATGAGAGTAAAGGGTGCTACGCGTAGCACATTGCAAGTATCATCAGAAGAAGCATCGGCTAATTCCGTGCCAGCAGCCGCGGTAATACGGAAGATGCGAGCGTTATCCGGATTTATTGGGTTTAAAGCGTGCGTAGGCGGA
+
F,FFFFFFFFFFFFFFFFFFFFFFFFFFFFFFFFF:FFFFFFFFFFFFFFFFFF:FFFFFFFFFFFFFFFFFFFFFFFFFFFFFFF:FFFFFFF:FFFF:FFFFFFFFFFFFFFFFFF:,,F:FFFFFFFFFFFFFFFFFFFFFFF,FF:FFFF:FF:FFF,FFF::FFF,F,,FF,FFFFFF,FFFF:FFFFFFFFFFFFF:F,FFF,F,FFFFF:FFF,:FF,FF,FFF::,:F,FFF:FFF::F:,,
@A00881:241:HJW2NDRXX:1:2130:10068:28604 1:N:0:CGAGAGAA+GATTGGAG
ACTTGACCTACGGGAGGCAGCAGTGGGGAATATTGCACAATGGGGGAAACCCTGATGCAGCGACGCCGCGTGAAGGAAGAAGTATCTCGGTATGTAAACTTCTATCAGCAGGGAAGAAAATGACGGTACCTGCAGAAGAAGTCACGGCTAACTACGTGCCAGCAGCCGCGGTAATACGTAGGTGGCGAGCGTTATCCGGACTTACTGGGTGTAAAGGGTGTGTAGGCGGGGAGGCAAGTCAGATGTGAAA
+
FFFFFFFFFFFFFFFFFFFFFFFFFFFFF:FFFFFFFFFFFFFFFFFFFFFFFFFFFFFFFFFFFFFFFF:FFFFFFFFFFFFFFFFFFFFFFFFFFFFFFFFFFFFFFFFFFFFFFF:FFF::FFFFFFFFFFFFFFFFFFFFFFFFFFFFFFFFFFFFFFF::FFFFFFFF,FF:FFFFFFFFFFFFFF,F,FFFFFF,FFF:FFFFFFFF:F:FFFFFFFFFFFFFFFFFFF:,FFFFFFFFFFF:F
@A00881:241:HJW2NDRXX:1:2130:8947:28948 1:N:0:CGAGAGAA+GATTGGAG
ACTTGACCTATGGGGTGCAGCAGTGGGGAATATTGGTCAATGGGCGCGAGCCTGAACCAGCCAAGTAGCGTGAAGGAAGACGGCCCTACGGGTTGTAAACTTCTTTTATACGGGAATAAGAACGTCCACGAGTGGATGCGTGCATGTACCGTATGAATAAGCATCGGCTAACTCCGTGCCAGCAGCCGCGGTAATACGGAGGATGCGAGCGTTATCCGGATTTATTGGGTGTCAAGGGTGCGTAGGCGGT
+
:FF:FFFF:F,FFFFFFFFFFFF:FFFFF:FFFFFFFFFFFFFFFFFFFFFFFFFFFFFFFFF:F:FFF:FFFFFFFFFFFFFFFFFFFFFFFFFFF:FFFFFFF:FFFFFFFFF,F:FF:FFFFFFFFFFFFFF:FFF:FF:F:FF,FFFFFFF:FFF,F:FFFFF:FFFFFF:FFFFF:FFFFF,FFFF:F,F:FF:FFF:FFFF,F:FFF,FFFFFFFFF,FFFFF:,:,F:F,FF:FFFFFFF,F:
@A00881:241:HJW2NDRXX:1:2130:26982:29183 1:N:0:CGAGAGAA+GATTGGAG
ACTTGACCTACGGGAGGCAGCAGTGAGGAATATTGCACAATGGGGGGAACCCTGATGCAGCGACGCCGCGTGGGTGAAGAAGTATTTCGGTATGTAAAGCCCTATCAGCAGGGAAGAAGATGACGGTACCTGAGTAAGAAGCCCCGGCTAACTACGTGCCAGCAGCCGCGGTAATACGTAGGGGGCGAGCGTTATCCGGATTTACTGGGTGTAAAGGGAGCGTAGACGGCTTGACAAGTCTGGAGTGAAA
+
FFFFFFFFFFFFFFFFFFFFFFFFFFFFF,FFFFFFFFFFFFFFFFFFFFFFFFFFFFFFFFFFFFFFFFFFFFFF,FFFFFFF:FFFFFFFFFFFFFFFFFFFFFFFFFFFFFFFFFFFFFFFFFFFFF:FFFFFFFFFFFFFFFFFFFFFFFFFFFFFFFFFFFFFFFF:FFFFFFFFFFFFFFFFFFF:FFFF:FFFFFFFFFFFFFFF,F:F:FFFFFFFF:FFFFF:FFFFFFFFFFFFFFFFFF
@A00881:241:HJW2NDRXX:1:2130:29758:29606 1:N:0:CGAGAGAA+GATTGGAG
ACTTGACCTATGGGGTGCACCAGTGAGGAATATTGGTCAATGGTCGGGAGACTGAACCAGCCAAGCCGCGTGAGGGAGGAAGGTACAGAGTATCGTAAACCTCTTTTGTCAGGGAACAAAGGCGGGGACGTGTCCCCGGATGAGTGTACCTGAAGAAAAAGCATCGGCTAACTCCGTGCCAGCAGCCGCGGTAATACGGAGGATGCGAGCGTTATCCGGATTTATTGGGTTTAAAGGGTGCGCAGGCGGT
+
FFFFFFFFFFFFFFFFFFFFFFF:FFFFFFFFFFFFFFFFFFFFFFFFFFFFFFFFFFFFFFFFFFFF:FFFFFFFFFFFFFFFFFFFFFFFFFFFFFFF::FFF,FFFFFFFFFFFFFFFFFFFFFFFFFFFFFF:FFFF:FFFFFFFFFFFFFFFFFFFF:FFFFFFFFFFFF,FF:FF:FFFFFFFF:FF,FFF,,FFFFFFF,FFFFFF:F:,FF,FFF:FFFFFFF:FF,FF:FFFFFFF,FFFF
@A00881:241:HJW2NDRXX:1:2130:15284:29747 1:N:0:CGAGAGAA+GATTGGAG
ACTTGACCTACGGGACGCACCAGTGGGGAATATTGGGCAATGGGCGCAAGCCTGACCCAGCAACGCCGCGTGAAGGAAGAAGGCTTTCGGGTTGTAAACTTCTTTTGTCGGGGAAGAGTAGAAGACGGTACCTCTTGAATAAGCTCCGGCTAACTACGTGCCAGCAGCCGCGGTAATACGTAGGGAGCAAGCGTTGTCCGGATTTACTGGGTGTAAAGGGCGTGTAGGCGGGATTACAAGTCAGATGTGA
+
FFFFFFFFFFFFFFFFFFFFFFFFFFFFFFFFFFFFFFFFFFFFFFFFFFFFFFFFFFFFFFFFFFFFFFFF:FFFFFFFFFFFFFFFFFFFFFFFFFFFF:FFFFFFFFFFFFFFFFFFFFF:FFFFFFFFFFFFFFFFFFFFFFFFFFFF:FFFFFFFFFFFFFFFF:FFFFFFFFFFFFFFFFFFF,FFFFFFFFFFFFFFFFFFFFFFFFFFFFFFFF:FFFFFFF:FFFFFFFFFFFFFFFFFFF
@A00881:241:HJW2NDRXX:1:2130:28492:29763 1:N:0:CGAGAGAA+GATTGGAG
ACTTGACCTACGGGATGCACCAGTGGGGAATATTGCACAATGGGGGAAACCCTGATGCAGCGACGCCGCGTGGGTGAAGAAGTATTTCGGTATGTAAAGCCCTATCAGCAGGGAAGAAGATGACGGTACCTGAGTAAGAAGCCCCGGCTAACTACGTGCCAGCAGCCGCGGTAATACGTAGGGGGCGAGCGTTATCCGGATTTACTGGGTGTAAAGGGAGCGTAGACGGCCGGCCAAGTCTGGAGTGAAA
+
FFFFFFFFFFFFFFFFFFFFFFFFFFFFFFFFFFFFFFFFFFFFFFFFFFFFFFFFFFFFFFFFFFFFFFFFFFFFFFFFFFFFFFFFFFFFFFFFFFFFFFF:FFFFFFFFFF:FF:FFFFFFFFFFFFFFFFFF,F:FFF:FFFFFFFFFFFFFFF:F:FFFFFFFF:F:FFFFFFFFFFFFFF,FFFFF:FFFFFFFFFFFFFFFFFFF,FF:FFF,FFFF,FFFFFF,FFFFFFFFFFFFFFFFFF
@A00881:241:HJW2NDRXX:1:2130:9670:29919 1:N:0:CGAGAGAA+GATTGGAG
ACTTGACCTACGGGAGGCAGCAGTGGGGAATATTGGGCAATGGAGGCAACTCTGACCCAGCAACGCCGCGTGAACGATGAAGGTCCTCGGATTGTAAAGTTCTTTTTTAAGGGAAGAAGAAAGTGACGGTACCTTAAGAATAAGCCTCGGCTAACTACGTGCCAGCAGCCGCGGTAATACGTAGGAGGCAAGCGTTATCCGGAATGACTGGGCGTAAAGGGTGCGTAGGTGGTTTAGCAAGTTAGTAGCG
+
,FFFFFFFFFFFFFFFFFFFF::FFFFFF,FFFFFFFFFFFFFFFFFFFFFFFFFFFFFFFF,FFFF:FFFFFFFFFFFF,FFFFFFFFFFFFFF:FFFFFFFFFFFFFFF:FF:FFFFFFFFFFFFFFFFFFF,FFFFFFFF::FFFFFFFFFFFFFFFFFFFFFFFFFFFFF,F,FFFFFFFFFF:FF,FFFFFFFF:FFFFFFFFFF:FFF,FFFF,FFFFFFFF:FFFFF:FF,,,FFF:FFF,F:
@A00881:241:HJW2NDRXX:1:2130:27154:30420 1:N:0:CGAGAGAA+GATTGGAG
ACTTGACCTACGGGATGCAGCAGTGGGGGATATTGGACAATGGGGGGAACCCTGATCCAGCGACGCCGCGTGAGTGAAGAAGTATTTCGGTACGTAAAGCTCTATCGGCAGGGAAGAAGGAAGAGACGGTACCTGAGTAAGAAGCCCCGGCTAACTACGTGCCAGCAGCCGCGGTAATACGTAGGGGGCAAGCGTTATCCGGATTTACTGGGTGTAAAGGGAGCGCAGACGGAGAGGCAAGTCTGAAGTG
+
F:FFFFFFFFFFFFFFFFFFFFFFFFFFFFFFFFFFF:FFFFFFFFFF:FFFFFFFFFFFFFFFFFFFFFFFFFFFFFFFFFFFFFFFFFFFFFFFFFFFFFFFFFFFFFFF,FFFFFFFFFFFFFF:FF:FFFFFFFFFFFFFFFFFF:FFFFFFFF:FFFFFFF:FFFFFFF:FFFFFF,FFFFFFFFFF,FFFF:FFFFFFFFFFFFF:F,,F:FF,:F:FFFF,FF:F::FFFFFF::F,::,FF:
@A00881:241:HJW2NDRXX:1:2130:31665:30436 1:N:0:CGAGAGAA+GATTGGAG
ACTTGACCTATGGGAGGCAGCAGTGGGGAATATTGCACAATGGGGGGAACCCTGATGCAGCGACGCCGCGTGAGGGAAGAAGGTATTCGTATTGTAAACCTCTGTCGACGGGGACGATAATGACGGTACCCGAAGAGGAAGCACCGGCTAACTACGTGCCAGCAGCCGCGGTAAAACGTAGGGTGCGAGCGTTGTCCGGAATTACTGGGTGTAAAGGGAGCGTAGGCGGCCGGATAAGTTGGATGTATAA
+
FFFFFFFFFF,FFF:FFFFFFFFFFFFFFFFFFFFFFFFFFFFFFFFFFFFFFFFFFFFFFFFFFFFFFFFFFFFFFFFFFFFFFFFFFFFFFFFFFFFFFFFFFFFFFFFFFFFFFFFFFFFFFFFFFFFFFFFFFFFFFFFF:FFFFFFFFFFFFFFFFFFFFFFFFFFFFFFFFFFFFFFFFFFFFFFFFFFF:FFF,FFFFFFFFFFFFFFFFFFFFFFFFFF,FFF::F:FFFFFFF::FFFF::
@A00881:241:HJW2NDRXX:1:2130:16025:30686 1:N:0:CGAGAGAA+GATTGGAG
ACTTGACCTATGGGAGGCACCAGTGGGGAATCTTCCGCAATGGGCGAAAGCCTGACGGAGCGATGCCGCGTGGGTGAAGAAGGGATTCGTCCCGTAAAGCCCTGTTGCCCGCGACGAAGAGCGCATCGAGGAAAGAGCGATGCGAGTGACGGTAGCGAGCGAGGAAGCCACGGCTAACTACGTGCCAGCAGCCGCGGTAATACGTAGGTGGCGAGCGTTGTCCGGAATCATTGGGCGTAAAGCGCATGTA
+
FFFFFFFFFFFFFFFFFFFFFFFFFFFFFFFFFFF:FFFFFFFFFFFFFFFFFFFFFFFFFFFFFFFFFFFFFFFFFFFFFFFFFFFFFFFFFFFFFFFFFFFFFFFFFFFFF:FFFFFFFFFFFFFFFFFF,FFFFFFFFF,FFFFF:FFFFFF:FFFFFFFFF::FFFFFFFF:FFFFFF:FFFFFFFFFFFFFFF:FF:FFFFFFFFFFFFFFFFFFFFFFFF:F:F:F:FF:FFF,FFFF:FFFFF
@A00881:241:HJW2NDRXX:1:2130:23755:31923 1:N:0:CGAGAGAA+GATTGGAG
ACTTGACCTATGGGAGGCAGCAGTGAGGAATATTGGTCAATGGGCGGGAGCCTGAACCAGCCAAGCCGCGTGAAGGAATAAGGCCCTACGGGTCGTAAACTTCTTTTGTCGGGGAACAAAAGCGGGGACGTGTCCCCGTCTGCGTGTACCCGAAGAAAAAGCATCGGCTAACTCCGTGCCAGCAGCCGCGGTAATACGGAGGATGCGAGCGTTATCCGGATTTATTGGGTTTAAAGGGTGCGTAGGCGGT
+
FFFFFFFFFFFFFFFFFF:FFFFFFFFFFFFFFFFFFFFFFFFFFFFFFFFFFFFFFFFFFFFFFFFFFFFFFFFFFFFFFFFFFFFFFFFFFFFFF:FFFFFFFFFFFFFFFFFFFFFFFFFFFFFFFFFFFFFFFFFFFFFFFFFFFFFFFFFFFFFFF,FFFFFFF,FFFFFFFFFFFFFFFFFFFFFFFFFFF,FFFFFF:F:FFFFFFFFFFFFFFFF:FF:FFFFFFF:FF:FFF::FF:FFFF
@A00881:241:HJW2NDRXX:1:2130:20799:32033 1:N:0:CGAGAGAA+GATTGGAG
ACTTGACCTACGGGACGCAGCAGTGGGGGATATTGCACAATGGGGGGAACCCTGATGCAGCAACGCCGCGTGGGTGAAGGAGTGATTCGTCACGTAAAGCCCTATCAGCAGGGAAGAAGGAAGACGGTACCTGACTAAGAAGCCCCGGCTAACTACGTGCCAGCAGCCGCGGTAATACGTAGGGGGCGAGCGTTATCCGGAATTACTGGGTGTAAAGGGAGCGTAGACGGCGAGGCAAGTCTGGAGTGAA
+
FFFFFFFFFFFFFFFFFFFFFFFFFFFFFFFFFFFFFFFFFFFFFFFF:FFFFFFFFFFFFFFFFFFFFFFFFFFFFFFFFFFFFFFFFFFFFFFF:FFFFFFFFFFFFFFFFFFFFFFFFFFFFFFFFFFFFFFFFFFFFFFFFFFFFFFFFFFFFFFFFFFFFFFFFFFFFF:FFFFFFFFFFFFFFFFFFFFF:::FFFFF,FF:FFFFFF,FFFF,::FFFFFFFF:FFFFFF,FF:FFFFF:FFF
@A00881:241:HJW2NDRXX:1:2130:18882:32283 1:N:0:CGAGAGAA+GATTGGAG
ACTTGACCTATGGGGGGCAGCAGTGAGGAATATTGGTCAATGGGCGGAAGCCTGAACCAGCCAAGTCGCGTGAGGGATGAAGGCCCTACGGGTTGTAAACCTCTTTTGCCGGGGAGCAAAAGACGCCACGCGTGGCGTTTCGAGAGTACCCGGAGAAAAAGCATCGGCTAACTCCGTGCCAGCAGCCGCGGTAATACGGAGGATGCGAGCGTTATCCGGCTTTATTGGGTTTAAAGGGAGCGTAGACGGG
+
FF,FFFFFFF:FFFFFF:FFFFFF:FF:FFFFFFFFFFFFFFFFFFFF:FFFFFFFFFFFFFFFFFFFFF,FFFFFFFFFFFFFF:FFFFFF:FFFFF:FFF:FFF:FFFFFF::FFFFFF:FF:FFFFFFFFFFFFFFFFFFFFFFFFF:FFFFFFFFFFFFFF:FFFFFFFF:,FFF:FFFFFFFFFFFFFFFFFF:FFF,FFFFFFFF:F:FFF::,F,FF,FFFFFF,F:F:FFF:FF:,:FFFF:
@A00881:241:HJW2NDRXX:1:2130:30770:32393 1:N:0:CGAGAGAA+GATTGGAG
ACTTGACTATGGGGTGCAGCAGTGAGGAATATTGGTCAATGGGCGGAAGCCTGAACCAGCCAAGTCGCGTGAGGGATGAAGGCCCTACGGGTTGTAAACCTCTTTTGCCGGGGAACAAGTGCCGGGACGTGATCCCGGAGCTGAGTGTACCCGGAGAAAAAGCATCGACTAACTCCGTGCCAGCAGCCGCGGTAATACGGAGGATGCGAGCGTTCTCCGGATTTATTGGGTTTAAAGGGTGCGTAGGCGG
+
:FFFFFFFFFFFFFFFFFFFFFFFFFFFFFFFFFFFFFFFFFFFFFFFFFFFF:FFFFFFFFFFFFFFFFFFFF:FFFFFFFFFFFFFFFFFFFFF:FFFFFFFFFFFFFFF:FFFFFFFFFFFFFFFFFF:FFFFF:FFFFFFFFFFFFFFFF:FFFFF,FFFFFFF,:,FFF:FFFFFFFF::FFF:FFFFFFFFFFF,F:FFF:FF:FFFF,FFFFFF,FF,FFF:FF:,F,:FFFFFFF,FFFF,F
@A00881:241:HJW2NDRXX:1:2130:22318:32471 1:N:0:CGAGAGAA+GATTGGAG
ACTTGACCTATGGGGTGCAGCAGTGGGGAATATTGGGCAATGGGCGCAAGCCTGACCCAGCAACGCCGCGTGAAGGAAGAAGGCTTTCGGGTTGTAAACTTCTTTTATGAGGGACGAAGGACGTGACGGTACCTCATGAATAAGCCACGGCTAACTACGTGCCAGCAGCCGCGGTAATACGTAGGTGGCAAGCGTTGTCCGGATTTACTGGGTGTAAAGGGCGCGTAGGCGGGCATGCAAGTCAGATGTG
+
FFFFFF:FFFFFFFFFFFFFFFFFFF:FFFFFFFFFFFFFFFFFFFFFF:FFFFFFFFFFFFFFFFFFFFFFFFFFFFFFFFFFFFFFFFFFFFFFF:FFFFFFFFFFFF:F:FFFFFF:FFFFFFFFFFFFFFFFFFFFFFFFFFFFFFFFFFFFFFFFFFFFFFFFFFFFFFFFFFFFFFFF,FFFFFFFF:FFFFFFFFFFFFFFFF:FFFFFFFFF:FFFFFFFFFFFFFFFFFFFFFFFFFFFFF
@A00881:241:HJW2NDRXX:1:2130:21169:32737 1:N:0:CGAGAGAA+GATTGGAG
ACTTGACCTATGGGACGCACCAGTGAGGAATATTGGTCAATGGGCGTAAGCCTGAACCAGCCAAGTCGCGTGAGGGATGAAGGTTCTATGGATCGTAAACCTCTTTTATAAGGGAATAAAGTGCGGGACGTGTCCCGTTTTGTATGTACCTTATGAATAAGGATCGGCTAACTCCGTGCCAGCAGCCGCGGTAATACGGAGGATCCGAGCGTTATCCGGATTTATTGGGTTTAAAGGGTGCGTAGGCGGC
+
FF:FFFFFFFFFFFFFFFFFFFFFFFFFF,FFFFFFFFFFFFFFFFFFFFFFFFFFFFFFFFFFFFFFFFFFFFFF,FFFFFFFFFFFFFFFFFFFFFFFFFFFFFFFFFFFFFFFFFFFFFFFFFFFFFFFFFFFFFFFFFFFFFFFFFFFFFFFFFFFFFFFFFFFFFFFFFFFFFFFFFFFFFFFFFFF:FFFFFFFFFFFFFFFFFFFF:FFFFF::FFFFFFFFF:FFF:FFF:FFFFFFFFFFF
@A00881:241:HJW2NDRXX:1:2130:27362:33661 1:N:0:CGAGAGAA+GATTGGAG
ACTTGACCTATGGGGCGCAGCAGTGAGGAATATTGGTCAATGGGCGGGAGCCTGAACCAGCCAAGTCGCGTGAGGGATGACGGTCCTACGGATTGTAAACCTCTTTTGCCGGGGAGCAAGCGTGCGTTCGTGAACGCGCGTCGAGAGTACCCGGAGAAAAAGCATCGGCTAACTCCGTGCCAGCAGCCGCGGTAATACGGAGGATGCGAGCGTTATCCGGATTTATTGGGTGTAAAGGGAGCGTAGACGG
+
FFFFFFFFFFFFFFFFFFFFFFFFFFFFFFFFFFFFFFFFFFFFFFFFFFFFFFFFFFFFFFFFFFFFFFFFFFF:FFFFFFFFFFFFFFFFFFFFFFFFFFFFFFFFFFFFFFFFFFFFF:FFFFFFFFFFFFFFFFFFFFF:FFFFFFFFFFFFFFFF:FFFFFFFFF,FFFFFFFFFFFFFFFFFFFFFFFFFFFFFFFFFFFF,:FFF:F,FFFF:F,FFFFFFFFFF::F,F:FFFFFFFF::,F
@A00881:241:HJW2NDRXX:1:2130:12147:33802 1:N:0:CGAGAGAA+GATTGGAG
ACTTGACCTACGGGACGCAGCAGTGAGGAATATTGGTCAATGGTCGGGAGACTGAACCAGCCAAGCCGCGTGAGGGAAGAAGGTACAGCGTATCGTAAACCTCTTTTGCCGGGGAACAAGAGCTTCCACGAGTGGGAGTGTGAGCGTACCCGGAGAAAAAGCATCGGCTAACTCCGTGCCAGCAGCCGCGGTAATACGGAGGATGCGAGCGTTATCCGGATTTATTGGGTTTAAAGGGTGCGTAGGCGGC
+
FFFFFFFFFFFFFFFFFFFFFFFFFFFFFFFFFFFFFF:FFFFFFFFFFFFFFFFFFFFFFFFFFFFFFFFFFFFFFFFFFFFFFFFFFFFFFFFFFFFFFFFFFFF:FFFFFFF,FFFFFFFFFFFFFFFFFFFFFFFFFFFFFFFFFFFFFFFFFFFFFFFFFFFFFFFFFFFFFFFFFF:FF:FFFF:F:FFFFFFFFFFFFFFFFFFFFF:FFFF::FFFFFFFFFFFFF,FFFFFFFFF:F:FF:
@A00881:241:HJW2NDRXX:1:2130:16224:33849 1:N:0:CGAGAGAA+GATTGGAG
ACTTGACCTACGGGGGGCAGCAGTGGGGGATATTGCACAATGGGGGGAACCCTGATGCAGCGACGCCGCGTGAGTGAAGAAGTATTTCGGTATGTAAAGCTCTATCAGCAGGGAAGAAAGAGCGTCCGAGAGGGCGCGGGACGGTACCTGAGTACGAAGCCCCGGCTAACTACGTGCCAGCAGCCGCGGTAATCCGTAGGGGGCAAGCGTTATCCGGATTTCGTGGGTGTAATGGGAGCGTAGACGGTGA
+
::FFFFFFFFFFFF:FFFFFFFFFFFFFFFFFFFFFFFFFFFFFFFF,FFFFFFFF:FFFFFFF:FFFFF:FFFFF,FFFFFFFFF:FF:FFFFFF,FFFFFFFFFFFF,FFFF,FFF,F,FFFFFFFFFFFF:FFFFFFFFF,FFFFFFFF,F,F,FFFFFF:FFFFFFFFFFFFFFFFFFFFFFFF:FF,FF::FFFF:FFFF:FFF,F,FFFF,,:FF,,F:,F,FFFF,FFFFFFFF:,FFFFFFF
@A00881:241:HJW2NDRXX:1:2130:18954:34194 1:N:0:CGAGAGAA+GATTGGAG
ACTTGACCTACGGGGGGCAGCAGTGAGGAATATTGGTCAATGGGCGGAAGCCTGAACCAGCCAAGTCGCGTGAGGGATGAAGGCCCTACGGGTTGTAAACCTCTTTTGCCGGGGAACAAGTGCCGGGACGTGATTCCGGAGCTGAGTGTACCCGGAGAAAAAGCATCGGCTAACTCCGTGCCAGCAGCCGCGGTAATACGGAGGCTGCGAGCGTTATCCGGAGTTATGGGGTGTCAAGGGTGCGTAGGCG
+
FFF:FFFF:FFFFFFF:FFFFFFFFFFFF,FFFFF:FFFFF::FFFFFFF:F,FFF:FFF:FFFFFFFFFFFFFFFFFFFF:FF:FFFFFFFFFFFFFFFFF:FFFFFFFFFFF,::FFFFFF,FFFFFFFFF:,FFF:FFF::FFFFFFFFFFFFFF,F::FF:FFFFFF,FFF:FFFFFF,FFFFFF:::FF,FFFFFFFF:,FFFF:FFF,,F,,:FFF,FF,F,FFF:,F,F,F::FFFF:FFFF:
@A00881:241:HJW2NDRXX:1:2130:25744:34366 1:N:0:CGAGAGAA+GATTGGAG
ACTTGACCTACGGGGTGCAGCAGTAGGGAATTTTCGGCAATGGGGGAAACCCTGACCGAGCAACGCCGCGTGAAGGAAGAAGGTTTTCGGATTGTAAACTTCTGTTATAAAGGAAGAACGGCGGCTACAGGAAATGGTAGCCGAGTGACGGTACTTTATTAGAAAGCCACGGCTAACTACGTGCCAGCAGCCGCGGTAATACGGAGGATCCGAGCGTTATCCGGATTTATTGGGTTTAAAGGGAGCGTAG
+
FFFFFFFFFFFFFFFFFFFFFFFFFFFFFFFFFFFFFFFFFFFFFFFFFFFFFFFFFFFFFFFFFFFFFFFFFFFFFFFFFFFFFFFFFFFFFFFFFFFFFFFFFFFFFFFFFFFFFFFFFFFFFFFFFFFFFFFFFFFFFFFFFFFFFFFF:FFFFF:FFFFFFFFFFFFFFF:FFFFFFFFFFFFFFFFFFFFFFFFFFFFFFFFFFFFFFFFFF:F:FFFFF,FF::FFFFFF:FF:FFFFFFFFFF
@A00881:241:HJW2NDRXX:1:2130:32380:34616 1:N:0:CGAGAGAA+GATTGGAG
ACTTGACCTACGGGATGCACCAGTGAGGAATATTGGACAATGGCCGGAAGGCTGATCCAGCCATGCCGCGTGAGGGAATGAGGTCCTATGGATTGTAAACCTCTTTTCACGCAGGGCAATAAGGTCCACGAGGTGGGCCGACGAGAGTATGCGTGGAATAAGCATCGGCTAACTCCGTGCCAGCAGCCGCGGTAATACGGAGGATGCGAGCGTTGTCCGGATTTATTGGGTTTAAAGGGTGCGTAGGCGG
+
FFFFFFFFFFFFFFFFFFFFFFFFFFFFFFFFFFFFFFFFFFFFFFFFFFFFFFFFFFFFFFFFFFFFFFFFFFFFFFFFFFFF:FFFFFFFFFFFFFFFF:FFFFFF:FFFFFFFFFFFFFFFFFFFFFFFFFFFFFFFFFFFFFFFFFFF:FFFF:FFFFFFFFFFFFFFFFFFFFFFFFFFFFFFFFFFFFFFFFFFFFFF,FFFFFFFFF,FFFFFF,FFF:F::FFFFFFFFFFF:FFFFFF:FF
@A00881:241:HJW2NDRXX:1:2130:27823:34679 1:N:0:CGAGAGAA+GATTGGAG
ACTTGACCTATGGGAGGCAGCAGTGGGGAATATTGGGCAATGGGCGCAAGCCTGACCCAGCAACGCCGCGTGAAGGAAGAAGGCTTTCGGGTTGTAAACTTCTTTTATGAGGGACGAAGGACGTGACGGTACCTCATGAATAAGCCACGGCTAACTACGTGCCAGCAGCCGCGGTAATACGTAGGTGGCGAGCGTTGTCCGGATTTACTGGGTGTAAAGGGCGCGTAGGCGGGTAGGCAAGTCAGATGTG
+
FFFFFFFFFFFFFFFFFFFFFFFFFFFFFFFFFFFFFFFFFFFFFFFFFFFFFFFFFFFFFFFFFFFFFFFFFFFFFFFFFFFFFFFFFFFFFFFFFFFFFFFFFFFFFFFFFFFFFFFFFFFFFFFFFFFFFFFFFFFFFFFFFF:FF:FFFFFFFFFFFFFFFFFFFFFFFFFFFFFFFFFFFFFFFFFFFFFFFFFFFFFFFFFFFFFFFFFFFF:FFFFFFFF:FFFFFF,FFFFFFFFFFFFFFF
@A00881:241:HJW2NDRXX:1:2130:30960:34788 1:N:0:CGAGAGAA+GATTGGAG
ACTTGACCTACGGGGTGCAGCAGTGGGGAATATTGCACAATGGGGGGAACCCTGATGCAGCAACGCCGCGTGAAGGAAGAAGTATTTCGGTATGTAAACTTCTATCGATAGGGACGAAAGGAATGACGGTACCTAAATAAGAAGCACCGGCTAAATACGTGCCAGCAGCCGCGGTAATACGTATGGTGCAAGCGTTATCCGGATTTACTGGGTGTAAAGGGTGAGTAGGCGGTTATGCAAGTCATATGTG
+
FFFFFFFFFFFFFFFFFFFFFFFFFFFFFFFFFFFFFFFFFFFFFFFFFFFFFFFFFFFFFFFFFFFFFFFFFFFFFFFFFFFFFFFFFF:FF:FFFFFFFFFFFFFFF:FFFFFFFFFFFFFFFFFFFFFFFFFFFFFFFFFFFFFFFFFFFFFFFFFFFFFFFFFFFFFFFF:F,F:FFFFFFFFFFFFFFF:FF:FFFFFFFFFFFFFFFFFFFFF:FFFFFFFFF:FFFFFFFF:FFFFFFFFFFF
@A00881:241:HJW2NDRXX:1:2130:24487:34851 1:N:0:CGAGAGAA+GATTGGAG
ACTTGACCTATGGGGTGCACCAGTGGGGAATATTGCACAATGGGGGAAACCCTGATGCAGCAACGCCGCGTGAAGGAAGACGGTTTTCGGATTGTAAACTTCTATCAACGGGGACGAAGGAAGTGACGGTACCCGAGTAAGAAGCCCCGGCTAACTACGTGCCAGCAGCCGCGGTAATACGTAGGGGGCAAGCGTTATCCGGAATTACTGGGTGTAAAGGGAGCGTAGGCGGCATGGTAAGCCAGATGTG
+
FFFFFFFFFFFFFFFFFFFFFFFFFFFFFFFFFFFFFFFFFFFFFFFFFFFFFFFFFFFFFFFFFFFFFFFFFFFFFFFFFFFFFFFFFFFFFFFFFFFFFFFFFFFFFFFFFFFFFFFFF,FFFFFFFFFFFFFFFFF,FFFF:FFFFFFF:FFFFFFFFFFFFFFF:FFFFFFFFF,FFFFFFFFFFFFFFFFFFFF:FFF,FFFFFFFFFF:FFFFFFFFFFF::F:FFFFFFFFFFFFFFFFF:FF
@A00881:241:HJW2NDRXX:1:2130:26910:35070 1:N:0:CGAGAGAA+GATTGGAG
ACTTGACCTATGGGGTGCAGCAGTGGGGAATATTGCACAATGGGGGAAACCCTGATGCAGCGACGCCGCGTGAGCGAAGAAGTATTTCGGTATGTAAAGCTCTATCAGCAGGGAAGAAGATGACGGTACCTGAGTAAGAAGCCCCGGCTAACTACGTGCCAGCAGCCGCGGTAATACGTAGGGGGCAAGCGTTATCCGGATTTACTGGGTGTAAAGGGAGCGTAGACGGCATGGCAAGTCTGATGTGAAA
+
FFFFFFFFFFFFFFFFFFFFFFF,FFFFFFFFFFFFFFFFFFFFFFFFFFFFFFFFFFFFFFFFFFFFFFFFFFFFFFFFFFFFFFFFFFF:FFFFFFFFFFFFFFFFFFFFFFFFF:FFFFFFFFFFFFFFFFFFFFFFFFFFFFFFFFFFFFFFFFFFFFFFFFFFFFFFFFFFFFF:F:FFFFF:FFFF:FFFFFFFFFFFFFFFFFFFF:,FFFFFFFFFFFFFF:FFFFFF:FFFFFF:FFFF,F
@A00881:241:HJW2NDRXX:1:2130:28311:35117 1:N:0:CGAGAGAA+GATTGGAG
ACTTGACCTATGGGACGCACCAGTGGGGAATATTGGGCAATGGGGGCAACCCTGACCCAGCGACGCCGCGTGGGTGAAGAAATCCTTCGGGATGTAAAACCCTGTTGTGTGGGAAGATAAAAGACGGTACCACACGAGAAAGCCCCGGCAAACTACGTGCCAGCAGCCGCGGTAATACGTAGGGGGCGAGCGTTGTTCGGAATTACTGGGCGTACAGCGCACGCAGGCGGTCCGTTAAGTCTGCTGTCAA
+
:FFFFFFFF,FFFFFFFFFFFFFFFFFFFFFFFFFFFFFFFFFFFFFFFFFFFFFFFFFFFFFFFFFFFFFFFFFFFFFFFFFFFFFFFFFFFFFFF:FFFFFFFFFFF:FF,FFFFFFFF:FFFFFFFFFFFFF:FFFF:FFFFFFFF,FFFFFFFFFFF:FFFFFFFFFFF,FFF::F,,FFFFFFFFFFFF:FFFFFF::FFFFFFFFFFF,,:FFF:FFFFFFFFFF,,F:FFFFFFFFFFFFFFF
@A00881:241:HJW2NDRXX:1:2130:28122:35916 1:N:0:CGAGAGAA+GATTGGAG
ACTTGACCTATGGGATGCAGCAGTGGGGAATATTGCACAATGGGGGGAACCCTGATGTAGCGACGCCGCGTGAGGGAAGAAGGTATTCGTATTGTAAACCTCTGTCTATGGGGACGAAAAGGAGACGGTACCCAAGGAGGAAGCACCGGCTAACTACGTGCCAGCAGCCGCGGTAAAACGTAGGGTGCGAGCGTTGTCCGGAATTACTGGGTGTAAAGGGAGCGTAGGCGGCTGAACAAGTTGGATGTAT
+
FFFFFFFFFFFFFFFFFFFFFFFFFFFFFFFFFFFFFFFFFFFFFFFFFFFFFFFFFFFFFFFFFFFFFFFFFFFFFFFFFFFFFFFFFFFFFFFFFFFFFFFFFFFFFFFFFFFFFFFFFFFFFFFFFFFFFFFFFFFFF,FFFFFFFFF:FFFFFFFFFFFFF:FFFFFFFF:FFFFFFFFF:FFFFFFFF:FFFF:FFFFFFFFFFFFFFFFF,FFFFFFFFFFFF:FF:F::FFF:FFFFFFFFF:
@A00881:241:HJW2NDRXX:1:2130:9851:36151 1:N:0:CGAGAGAA+GATTGGAG
ACTTGACCTACGGGAGGCAGCAGTAGGGAATTTTGCGCAATGGGCGAAAGCCTGACGCAGCAACGCCGCGTGTGTGATGAAGCCCCTAGGGGTGTAAAACACTGTCAGTAGGGACGAATTATGACGGTACCTACAGAGGAAGCACCGGCTAACTCCGTGCCAGCAGCCGCGGTAATACGGGGGGTGCAAGCGTTGTCCGGAATCATTGGGCGTAAAGCGTTCGTAGGCGGCTTGCCAAGTCTGGTGTTAA
+
FF,FFFFFFFFFFFFFFFFFF:FF,FFFFFFF:FFFFFFFFFFFFFFFFFFFFFFFFFFFFFFFFFFFFF:FFFFFFFFFFFFFF:FFFFF:FFFFFFFF:FFFFFFFFFFFFFFFFFFF,FFFFFFFFFFFFFFFFFFFFFFFF:FFFFFFFFFF:FFFFFFF:FF:FFFFFF:FFFFFFFFFFFF:,FFFFFFFF:FFFFFF:FFF:FFFFF:FFF:FFF:FF:FFFFF,FFF:FFF:FFFFFFF:,,
@A00881:241:HJW2NDRXX:1:2130:27281:36620 1:N:0:CGAGAGAA+GATTGGAG
ACTTGACCTACGGGGGGCAGCAGTGGGGAATTTTGGACAATGGGCGCAAGCCTGATCCAGCTATTCCGCGTGCGGGAAGACGGCCTTCGGGTTGTAAACCGCTTTAGTGGAGGACGAAAAGCGCAGGTAGGACAATGACGTGCGTGCTGACGGTACTCCAAGAATAAGCACCGGCTAACTACGTGCCAGCAGCCGCGGTAATACGTAGGGTGCGAGCGTTAATCGGAATTACTGGGCGTAAAGGGTGTGC
+
:F:FFFFFFFFFFFFFFFFFFFFFFFFFFFFFFFFFFFFFFFFFFFFFFFFFFFFFFFFFFFFFFFFFFFFFFFFFF:FFFFFFFFFFFFFFFFFFFFFFFFF:F:FFF:FFFFFFF,FFFF:FFFFFFFFFFFFFFFFFFFFFFFFFFFFFFFFFFF:FFFF,FFFF:FFFFFFFFFFFFFFFFFFFFFFFFFFFFFFF,FFFFFFFFFFFF:FFFFFFFFFFFF:FFFFF:F:F:FFFFFF,:FFF,F
@A00881:241:HJW2NDRXX:1:2130:21748:36839 1:N:0:CGAGAGAA+GATTGGAG
ACTTGACCTATGGGATGCAGCAGTGGGGAATATTGCACAATGGGGGGAACCCTGATGCAGCGACGCCGCGTGAAGGAAGAAGTATTTCGGTATGTAAACTTCTATCAGACGGGAAGAAAATGACGGTACCTGTATAAGAAGCCCCGGCTCACTACGTGCCAGCCGCCCCGGTAATAAGTAGGGGGCAAGCGTTATCCGGAGTTAATGGGAGTAAAGGGAGCGTAGGCGGTGGTACAATTCAGATGGGAAA
+
:,:,FFFFF,FFFF:F:FFF,FF:FFF:F:F,F:,FFFF,F:F,FF:FF:FF,FFF,FFF:FFF,FF:FFF:,F,FF::FF,FFFFFF,,FFF,FFFF,FFFFFF,,F,,FFF,F:FFFF,FF:::FFF:F,,:::FFF,FF,FF:,FF,:F,FF,F,,FFFF,:F:,F:FFF,,:,F::,::FFF:,FFF,:,FFFF,,,FFF,FFFF:F,F,F,,FFF,,FFF,,FF,:F,FFFF,,,,:FF,,:FF:
@A00881:241:HJW2NDRXX:1:2130:30327:36949 1:N:0:CGAGAGAA+GATTGGAG
ACTTGACCTATGGGAGGCAGCAGTGGGGAATATTGCGCAATGGAGGAAACTCTGACGCAGCAATGCCGCGTGAGTGAAGAAGGGATTCGTTCCGTAAAGCTCTGCCGTTGGGGAAGAAAGCAGACGGTACCCAACAAGCAAGCCCCGGCTAACTACGTGCCAGCAGCCGCGGTAACACGTAGGGGGCGAGCGTTGTCCGGAATTACTGGGCGTAAAGGGCACGCAGGCGGCTGTGCAGGCAGGATGTGAA
+
FFFFFFFFFFFFFFFFFFFFFFFFFFFFFFF:FFFFFFFFFFFFFFFFFFFFFFFFFFFFFFFFFFFFFFFFFFFFFFF:FFFF,FF:FFFFFF:FFFFFFFFFF:FFFFFFFFFFFFFFFFFFFFFF:FFFFFFFFFFFFF:FFFFFFFFFFFFFF:FF:FFFFFFFFFFFFFFFFFFFFFFFFFFFFFFFF:FFF:FF,FFFFFFFFFFFFF::F:FFF:FFFFFFFFFF:FFFFFFF,FFFFF::FF
@A00881:241:HJW2NDRXX:1:2131:28040:1016 1:N:0:CGAGAGAA+GATTGGAG
ACTTGACCTATGGGATGCAGCAGTGGGGAATATTGGGCAATGGGCGCAAGCCTGACCCAGCAACGCCGCGTGAAGGAAGAAGGCTTTCGGGTTGTAAACTTCTTTTATGAGGGACGAAGGACGTGACGGTACCTCATGAATAAGCCACGGCTAACTACGTGCCAGCAGCCGCGGTAATACGTAGGTGGCGAGCGTTGTCCGGATTTACTGGGTGTAAAGGGCGCGTAGGCGGGTAGGCAAGTCAGATGTG
+
FFFFFFFFFFFFFFFFFFFFFFFFFFFFFFFFFFFFFFFFFFFFFF::FFFFFFFFFFFFFFFFFFFFFFFFFFFFFFFFFFFFFFFFFFFFFFFFFFFFFFFFFFFFFFFFFFFFFFFFFFFFFFFFFFFFFFF:FFFFFFFFFFFFFFFFFFFFFFFFFFFFFFFFFFFFFFFFFFFFFFFFFFFFFFFFFFFFFFFFFFFFFFFFFFFFFFFFFFFFFFFFFFF:F:FFFFFFFFFFFF::FFFFFF
@A00881:241:HJW2NDRXX:1:2131:26386:1157 1:N:0:CGAGAGAA+GATTGGAG
ACTTGACCTACGGGGGGCAGCAGTGAGGAATATTGGTCAATGGGCGGAAGCCTGAACCAGCCAAGTCGCGTGAGGGATGACGGCCCTACGGGTTGTAAACCTCTTTTGCCGGGGAACAAAAGGCGGGACGCGTCCCGCAGTGGAGTGTACCCGGAGAAAAAGCATCGGCTAACTCCGTGCCAGCAGCCGCGGTAATACGGAGGATGCGAGCGTTATCCGGATTTATTGGGTGTATAGGGTGCGCAGGCGG
+
F,FFFFFFFFFFFFFFFFFFFFFFFFFFFFFFFFFFFF:FFFFFFFF::FFFFFFFFFFFFFFFFFFFFFFFFFFF:FFFFFFFFFFFFFFFFFFFFFFFFFFFFFF:FFFFFFF,FFF:,FFFFFFFFFFFFFF,FF:FFF,:FFF:FFFF:FFFFFFF:F:FFF:FFFFFFFFFFFF::FFFFFFFFFF:F,FFF:F,FFFF:FF:FFFF,F,,FFF:FFFF:FFFFFF,FF,FF:::FFFFFFFFFF
@A00881:241:HJW2NDRXX:1:2131:17815:2096 1:N:0:CGAGAGAA+GATTGGAG
ACTTGACCTATGGGATGCAGCAGTGGGGGATATTGCACAATGGAGGGAACTCTGATGCAGCGATGCCGCGTGAGGGAAGAAGGTTTTCGGATTGTAAACCTCTGTGGAGGGGGACGATAATGACGGTACCCCTTTAGGAAGCCACGGCTAACTACGTGCCAGCAGCCGCGGTAATACGTAGGTGGCGAGTGTTGTCCGGAATTATTGGGTTTAAAGGGTGCGTAGGCCGCGTCTTAAGTCAGCCGTCAAA
+
FFFFFFFFFFFFFFFFFFFFFFFFFFFFFFFFFFFFFFFFFFFFFFFF:FFFFFFFFFFFFFFFFFFFFFFFFFFFFF:FFFFFFFF:FFFFFFFFF:FFFFFFFFFFFFFFFFFFFFFFFF:FFFFFFFFFFFFFFFFFFFFFFFFFF,:FFFFFFFFFFFFFFFFFFFFFFFFFFFFFFFFFFFFFFFFFFFFFFFFFFFFFFFFFFFFFFF,FFFFFFFFFFFFFF:FFFF:F,FFFFFFFFFFFF,
@A00881:241:HJW2NDRXX:1:2131:9625:2440 1:N:0:CGAGAGAA+GATTGGAG
ACTTGACCTACGGGATGCAGCAGTGAGGAATATTGGTCAATGGGCGGGAGCCTGAACCAGCCAAGCCGCGTGGAGGAGGAAGGTACAGAGTATCGTAAACTCCTTTTGTCAGGGGATAAAAGGCGGGATGCGTCCCGTCCTGAAGGTACCTGAAGAAAAAGCATCGGCTAACTCCGTGCCAGCAGCCGCGGTAATACGGAGGATGCGAGCGTTATCCGGATTTATTGGGTTTAAAGGGTGCGTAGGCCGC
+
FFFFFFFFFFFFFF:FFFFFFFF:FFFFFFFFFFFFFFFFFFFFFFFFFFF:FFFFFFFFFFFFFFFFFFFFFFFFFFFF:FFFFFFFFFF:FFFFFFFFFFFFFFFFFFFFFFFFFFFFFFFFFFFFFFFFFFFFFFFFFF,FFFF,FFFFF:FFF,FFFF:F:FFFFFFFFFF:FFFFFFFFFFFFFFFFF,FFFFFFFFFFFFFFFFF::,F:FFF,,FFFFFFFFFFFF,F:::FFFF:FFF:FF:
@A00881:241:HJW2NDRXX:1:2131:28013:2816 1:N:0:CGAGAGAA+GATTGGAG
ACTTGACCTATGGGGGGCAGCAGTGAGGAATATTGGTCAATGGGCGCAGGCCTGAACCAGCCAAGTAGCGTGAAGGATGACTGCCCTATGGGTTGTAAACTTCTTTTATATGGGAATAAAGTTTTCCACGTATGGAATTTTGTATGTACCATATGAATAAGGATCGGCTAACTCCGTGCCAGCAGCCGCGGTAATACGGAGGATCCGAGCGTTATCCGGATTTATTGGGTTTAAAGGGAGCGTAGGTGGA
+
FF:FFFFFFF:FFFFFFFFFFFFFFFFFFFFFFFFFFFFFFFFFFFFFFFFFFFFFFFFFFFFFFFFFFFFFFFFFFFFFFFFFFFFFFFFFFFFFFFFFFFFFFFFFFFFFFFFFFFFFFFFFFFFFFFFFFFFF,FFFFFFFFFFFFFFFFFFF:FFFFFFFFFFFFFFFFFFFFFFF:FFFFFFFFFFFFFFFFFFFFFFFFFFFFFFFFFFFFFFFFF:FFFF:FF,F:FFFFFFFFFF,FFFF:F
@A00881:241:HJW2NDRXX:1:2131:30535:2926 1:N:0:CGAGAGAA+GATTGGAG
ACTTGACCTATGGGATGCAGCAGTGGGGAATATTGCGCAATGGAGGAAACTCTGACGCAGTGACGCCGCGTGCAGGAAGAAGGTTTTCGGATTGTAAACTGCTTTAGACAGGGAAGAGAAAGGACAGTACCTGTAGAATAAGCTCCGGCTAACTACGTGCCAGCAGCCGCGGTAATACGTAGGGAGCAAGCGTTATCCGGATTTATTGGGTGTAAAGGGTGCGTAGACGGGGAGTCAAGTTGGTTGTGAA
+
FFFFFFFFFFFFFFFFFFFFFFFFFFFF:FFFFFFFFFFFFFFFFFFFFFFFFFFFFFFFFFFFFFFFFFFFFFFFFFFFFFFFFFFFFFFFFFFFF:FFF:FFFFFFFFFFFFFFFFFFFFFFFFFFFFF:FFFFFF:FFFFF:FFFFFFFFFFFFFFFFFFFFFFFFFFFFFFFFFF:FFFFFFF:FFFFFF,FFFFFFFFFFFFFFFFFFF:,FFFFFFFFFFFFFFF:FFFFFFFFFFFFFFFFFF
@A00881:241:HJW2NDRXX:1:2131:25256:3176 1:N:0:CGAGAGAA+GATTGGAG
ACTTGACCTACGGGGGGCAGCAGTGAGGAATATTGGTCAATGGGCGGAAGCCTGAACCAGCCAAGTCGCGTGAGGGAAGAAGGCCCTGCGGGTCGCAGACCTCTTTGGACGGGGAGCAAAGCCGCGGACGCGTCCGCGGAAGGAGAGTACCCGTCGAACAAGCATCGGCTAACTCCGTGCCAGCAGCCGCGGTAATACGGAGGATGCGAGCGTTCTCCGGATTTATTGGGTGTAAAGGGTGCGCAGGCGG
+
::FFFFFFFFFFFFFFFFFFFF:FFFFFFFFFFFFFFFFFFFFFFFFFFFFFFFFFFFFFFF:FFFFFFFFFFFFFFFFFFFFFFFFFFFFFFFFFFFFFFFFFFFF,FFFFFFFFFF,,:FFFF:FFFFFFF:FFF:FFFFF:FFFFFFFFFF,FFFFFF:FFFFFFF:FFF:F:FFFF:F:F:FFFFFFF:FFFFFFFFF:FFFF::FFF,:,::FFFF,::,F:FFFF::F:FF:FF:FF::FFF::
@A00881:241:HJW2NDRXX:1:2131:25346:3803 1:N:0:CGAGAGAA+GATTGGAG
ACTTGACCTATGGGATGCAGCAGTGGGGAATATTGCACAATGGGGGGAACCCTGATGCAGCGACGCCGCGTGGGTGAAGAAGTATTTCGGTATGTAAAGCCCTATCAGCAGGGAAGAAGATGACGGTACCTGAGTAAGAAGCCCCGGCTAACTACGTGCCAGCAGCCGCGGTAATACGTAGGGGGCGAGCGTTATCCGGATTTACTGGGTGTAAAGGGAGCGTAGACGGCTTGGCAAGTCTGGAGTGAAA
+
FFFFFFFFFFFFFFFFFFFFFFFFFFFFFFFFFFFFFF:FFFFFFFFFFFFFFFFFFFFFFFFFFFFFFFFFFFFFFFFFFFFFFFFFFFFFFFFFFFFFFFF:FFFFFFFFFFFFFFFFFFFFFFFFFFFFFFFFFF:FFFFFFFFFFFFFFFFFFFFFFFFFFFFFFFFFFFFFFFFFFFFFFFFFFFFFF,FFFFFFFFFFFFFFFFFFFFFF,FFFFFFFFFF:F:FFFFFFFFFFFFFFFFF:FF
@A00881:241:HJW2NDRXX:1:2131:12138:3818 1:N:0:CGAGAGAA+GATTGGAG
ACTTGACCTATGGGAGGCAGCAGTCGGGAATATTGCGCAATGGAGGAAACTCTGACGCAGTGACGCCGCGTGCAGGAAGAAGGTTTTCGGATTGTAAACTGCTTTAGACAGGGAAGAAAAAAGACAGTACCTGTAGAATAAGCTCCGGCTAACTACGTGCCAGCAGCCGCGGTAATACGTAGGGAGCGAGCGTTATCCGGATTTATTGGGTGTAAAGGGTGCGTAGATGGGAAGGCAAGTTGGTTGTGAA
+
:FFF:FFFFFFFFFFFFFFFF:FFFFFFF,FF,FFFFFFFFFFFFFFFFFFFFFF:FFFFFFFFFFFFFFFFFFFFFFFFF:FFF,FFFFFFFFFFFFFF:FFFFFFFFFFFFFFFFFFF::FFFFF:FFFFFFFFFFFFFFFFFFFFFFFFFFFFFFFF:F,FFFFFFFFFF,FFFFF,FFFFFFFFFFFF:F,FFFF,FFFFFFFFFFFFFF:,FFFFFFFF:FFFFFF,FFF:FFF:FFFFFFFFFF
@A00881:241:HJW2NDRXX:1:2131:13865:3834 1:N:0:CGAGAGAA+GATTGGAG
ACTTGACCTACGGGAGGCAGCAGTGGGGGATATTGCACAATGGGGGGAACCCTGATGCAGCGACGCCGCGTGAGTGAAGAAGTATTTCGGTATGTAAAGCTCTATCAGCAGGGAAGAAAGTGACGGTACCTGCATAAGAAGCCCCGGCTAACTACGTGCCAGCAGCCGCGGTAATACGTAGGGGGCAAGCGTTATCCGGATTTACTGGGTGTAAAGGGAGCGTAGACGGCTAGGCAAGTCTGAAGTGAAA
+
FFFFFFFFFFFFFFFFFFFFFFFFFFFFFFFFFFFFFFFFFFFFFFFFFFFFFFFFFFFFFFFFFFFFFFFFFFFFFFFFFFFFFFFFFF:FFFFF:FFFFFFFFFFFFFFFFFFFFFFFFFFFFFFFFFFFFFFFFFFFFFFFFFFFFF:FFFFFFFFFFFFFFFFFF:FFFFFFFF::FFFFFFFFFF::FFFFFFFFFFFFFFFFFFFFFF:FFFFFFFFFF,FFFFFFFFFFFFFF:F::FFFFFF
@A00881:241:HJW2NDRXX:1:2131:25681:4351 1:N:0:CGAGAGAA+GATTGGAG
ACTTGACCTATGGGGCGCACCAGTGAGGAATATTGGTCAATGGGCGGGAGCCTGAACCAGCCAAGTCGCGTGAGGGAAGACGGCCCTATGGGTTGTAAACCTCTTTTGCCGGGGAGCAAAGCGCCGCACGTGTGCGGTCTGGAGAGTACCCGGAGAAAAAGCATCGGCTAACTCCGTGCCAGCAGCCGCGGTAATACGGAGGATGCGAGCGTTATCCGGATTTATTGGGTTTAAAGGGTGCGTAGGCGGT
+
FFFFFFFFFF:FFFFFFFFFFFFFFFFFFFFFFFFFFFFFFFFFFFFFFFFFFFFFFFFFFFFFFFFFFFFF:FFFFFFFFFFFFFFFFFFFFFFFFFFFFFFFFFFFFFFFFFFFFFFFFFFFFFFFFFFFFFFFFFFFFFFFFFF:FFFFFFFFFFFFFFFFFFFFFFFFFFFFFFFFFFFFFFFFFFFF:FFFFFFFFFFFFFFFFFFFF:FFFFFFFFFFFFFFFF:FFFFFFFFFFFFFFFFFFF
@A00881:241:HJW2NDRXX:1:2131:21016:4633 1:N:0:CGAGAGAA+GATTGGAG
ACTTGACCTATGGGATGCAGCAGTGGGGAATATTGGGCAATGGGCGAAAGCCTGACCCAGCAACGCCGCGTGAGGGAAGAAGGGTTTCGGCTCGTAAACCTCTGTCCTAAGGGACGAAGGGAGTGACGGTACCTTAGGAGGAAGCCCCGGCTAACTACGTGCCAGCAGCCGCGGTAATACGTAGGGGGCGAGCGTTGTCCGGAATGATTGGGCGTAAAGGGCGCGTAGGCGGCCGGGTAAGTCAGGGGTG
+
:FFFFFFFFF:FFFFFFFFFFFFFFFFFFFFFFFFFFFFFFFFFFFFFFFFFFFFFFFFFFFFFFFFFFFFFFFFFFF:FFFF:FFFFFFFFFFFFFFFFFFF:FFFFF:FFFFFFFFFFFFFFFFF:FFFFFF,FF::FFFFFF:FFFFF::FFFFFF:FFF:FFFFFFFFFF:FF:FFF,FFFF:FFFFFFFFFFFFFFF:,F:FFFFFF:FF,FFFFFFFFF:FFFFF:F:F:F::,FFFF:FFFFF
@A00881:241:HJW2NDRXX:1:2131:11017:5509 1:N:0:CGAGAGAA+GATTGGAG
ACTTGACCTATGGGATGCAGCAGTCGAGAATCATTCACAATGGGGGGAACCCTGATGGTGCGACGCCGCGTGGGGGAGGAAGGTCTTCGGATTGTAAACCCCTGTCATGCAGGAGCAAGGCTGAGACGTTGATAGTACTGCAAGAGGAAGAGACGGCAAACTCTGTGCCAGCAGCCGCGGTAATACAGAGGTCTCAAGCGTTGTTCGGAATCACTGGGCGTAAAGGGTACGTAGGCGGCGGGGCACGTTG
+
FF:F:FFFFF:FFF,FFFFFFFFFFFFFFFFFFFFF:F::FFFFFFFF:FFFFFFFFFFF:FFF:FFFFF:FFFFF:FFFFFFFF:FFFFFFFFF::FFFFFFFFFFFFF:FF,:FF,F,F,FFFF,:F:::F,F,,FFFFF:F:FFF:FFFFFFFFF:FFFF,FFFF,,F:FFFFFFFFF,,FFF,FFFFF:FFF:FFF,FF,::,FF:FFFFFFFFFFF:,FFFFF,FFF,,,FF:FFFF:F,:FFF:
@A00881:241:HJW2NDRXX:1:2131:28122:6292 1:N:0:CGAGAGAA+GATTGGAG
ACTTGACCTATGGGATGCAGCAGTCGAGAATCATTCACGATGGGGGGAACCCTGATGGTGCGACGCCGCGTGGGGGAGGAAGGTCTTCGGATTGTAAACCCCTGTCATGCAGGAGCAAGGCTGAAAAGTTGATAGTACTGCAAGAGGAAGAGACGGCAAACTCTGTGCCAGCAGCCGCGGTAATACAGAGGTCTCAAGCGTTGTTAGGAATCAATGGGCGTAAAGGGTACGTAGGCGGCGGGGCAAGTTT
+
FFFFFFFFFFFFFFFFFFFFFFFFFFFFFF:FFF:FFFFFFFFFFF,FFFFFF,FFFFFFF:FFFFFFFFFFFFF:FFFFFFFFFFFFFFFF::FFF,FF:FFFFFFFFFFFFFFFFF:F:FFFFF,FFF,FFF:FFFFFF:FFF:FFFFFF:F,F:FFFFFFFFFF,FFF:FFF:F,FF:FFFF,FFF,FF,FFFF,FFFFFFF,FFFFFFF,:,FFFFFFF,FFFFFFFFFFFFFFFF:FFFF,FFF,
@A00881:241:HJW2NDRXX:1:2131:28167:6308 1:N:0:CGAGAGAA+GATTGGAG
ACTTGACCTATGGGATGCAGCAGTCGAGAATCATTCACGATGGGGGGAACCCTGATGGTGCGACGCCGCGTGGGGGAGGAAGGTCTTCGGATTGTAAACCCCTGTCATGCAGGAGCAAGGCTGAAAAGTTGATAGTACTGCAAGAGGAAGAGACGGCAAACTCTGTGCCAGCAGCCGCGGTAATACAGAGGTCTCAAGCGTTGTTCGGAATCACTGGGCGTAAAGGGTACGTAGGCGGCGGGGCAAGTTG
+
FFFFFFFFFFFFFFFFFFFFFFFFFFFFFFFFFF,FFFFFFFFFFFFFFFFFFFFFFFFFFFFFFFFFFFFFFFFFFFFFFFFFFFFFFFF,FFFFFFFFFFFFFFFFFFFFFFFFFFFFFFFFFFFFFFFFFFFFFFFFFFFFFFFF,FFFFFFFFFF:FFFFFFFFFFFFFFFFFFFFFFFFFFFFFFFFFFFFFFFFFFFFFFFFF:FFFFF:FFFFFF:FFFFFFFFFFFF:F,FFFFFF,FF,FF
@A00881:241:HJW2NDRXX:1:2131:29866:6558 1:N:0:CGAGAGAA+GATTGGAG
ACTTGACCTATGGGGTGCAGCAGTGAGGAATATTGGTCAATGGGCGGGAGCCTGAACCAGCCAAGCCGCGTGGAGGAGGAAGGTACAGAGTATCGTAAACTCCTTTTGTCAGGGGATAAAAGGCGGGATGCGTCCCGTCCCGAAGGTCCCTGAAGACAAAGCCTCGGCTAACTCCGTGCCAGCAGCCGCGGTAATACGGAGGATGCGAGCGTTCTCCGGATTTCTTGGGTTTAAAGGGTGCGTAGGCCGC
+
F,FFFFF:FFFFFFFFFFFFFFF:FFFFFFFFFFFFFFFFFFFFFFFFFFFFFFF:FFFFFFFFFFFFFFFFFFFFFFFFFFFF:FFF,FF:FFF:FFFFFFFFFFFFF:FFFFFF:FFFFFFFF:FFFFFFFFFFF:FFFF,,FFF,F:,FF,:F,FFFF:,:FFFFFFFFFFFFFFFFF,:FFFF:F:FFF,FFF:FF:::FFFFFFF:FF,FFFFFF,FFFFFFFFFFFF,,:FF:FF:FFFFFFF:
@A00881:241:HJW2NDRXX:1:2131:13259:6699 1:N:0:CGAGAGAA+GATTGGAG
ACTTGACCTATGGGACGCAGCAGTGAGGAATATTGGTCAATGGGCGCAGGCCTGAACCAGCCAAGTAGCGTGAAGGATGACTGCCCTATGGGTTGTAAACTTCTTTTATATGGGAATAAAGTTTTCCACGTGTGGAATTTTGTATGTACCATATGAATAAGGATCGGCTAACTCCGTGCCAGCAGCCGCGGTAATACGGAGGATCCGAGCGTTATCCGGATTTATTGGGTTTAAAGGGAGCGTAGGTGGA
+
FFFFFFFFFFFFFF:FFFFFFFFFFFFFFFFFFFFFFFFFFFFFFFFFFFFFFFFFFFFFFFFFFFFFFFFFF:FFFFFFFFF:FFFFFFFFFFFFFFFFFFFFFFFFFFFFFFFFFFFFFFFFFFFFFFFFFFFF,FFFFFFFFFFFFFFFFFFFFFFFFFFF:FFFFFFFFFFFFFFFFFFFFFFFFFFFFFFFFFFFFFFFFFFFFFFFF,FFFFFFFFFFFFFFFFFFFFFFFF:FFFFFFFFFFF
@A00881:241:HJW2NDRXX:1:2131:25735:6793 1:N:0:CGAGAGAA+GATTGGAG
ACTTGACCTACGGGGCGCACCAGTGGGGGATATTGGACAATGGGGGGAACCCTGATCCAGCGACGCCGCGTGAGTGAAGAAGTATTTCGGTATGTAAAGCTCTATCAGCAGGGAAGAAAGAAATGACGGTACCTGAGTAAGAAGCCCCGGCTAACTACGTGCCAGCAGCCGCGGTAATACGTAGGGGGCAAGCGTTCTCCGGATTTACTGGGTGTAAAGGGAGCGTCGACGGATGAGCAAGTCTGAAGTG
+
FFFFFFFFFFFFFFFFFFFFFFFFFFFFFFFFFFFFFFFFFFFFFFFFFFFFFFFFFFFFFFFFFFFFFFFFFFFFFFFFFFFFFFFFFFFFFFFF:FFFFFFFFFFFFFFFFFFFFFFFFFFFFFFFFF:FFFFFFFFFFFFFFFFFFFFFFFFFFFFFFFFFFFFFFFFFFFFFFFFFFFFFFFFFFFFFFFFF,FFFFFFFFFFFFFFFFFFFFFFFFFFFFF,,FFFFF:FFFFF,FFFFFFFFFF
@A00881:241:HJW2NDRXX:1:2131:10818:7012 1:N:0:CGAGAGAA+GATTGGAG
ACTTGACCTATGGGACGCAGCAGTGGGGAATATTGGTCAATGGGGGGAACCCTGAACCAGCAACGCCGCGTGAAGGAAGAAGGCTTTCGGGTTGTAAACTTCTTTTACCGGGGACGATAGTGACGGTACCTGGTGAATAAGCTCCGGCTAACTACGTGCCAGCAGCCGCGGTAATACGTAGGGAGCGAGCGTTATCCGGATTTACTGGGTGTAAATGGCGCGTAGGCGGGCCGACAAGTCAGATGTGAAA
+
:FFFFFFFF:FF,FFFFFFFFFFFFFFFFFFFFFFFF:FFFFF:FFFFFFFFFFFFFFFFFFFFFFFFFFF:FFFFFFFFF::F:FFFFFFFFFFFFFFFFFFFFF:FFFFF:FFFF:::F:FFFFFFFFFFFFFF:FFF:FFFFFFFF:FFFFFFFFFFFFFFFFFFFFFF,FFFFFFFFFFF:FFFFFF:FFFFF:FFFFF:FF:FFFFFFF,,FFF:FFFFF,,F:FFF,F:F:F,::F,FF:F:FF
@A00881:241:HJW2NDRXX:1:2131:32678:7012 1:N:0:CGAGAGAA+GATTGGAG
ACTTGACCTATGGGATGCACCAGTCGAGAATCATTCACAATGGGGGGAACCCTGATGGTGCGACGCCGCGTGGGGGAGGAAGGTCTTCGGATTGTAAACCCCTGTCATGCAGGAGCAAGGCGAAAGTTGATAGTACTGCAAGAGGAAGAGACGGCAAACTCTGTGCCAGCAGCCGCGGTAATACAGAGGTCTCAAGCGTTGTTCGGAATCACTGGGCGTAAAGGGTACGTAGGCGGCGGGGCAAGTTGCG
+
FFFFFFFFFFFFFFFFFFFFFFFFFFFFFFFFFFFFFFFFFFFFFFFFFFFFFFFFFFFFFFFFFFFFFFFFFFFFFFFFFFFFFFFFFFFFFFFFFFFFFFFFFFFFFFFFFFFFFFFFFFFF:FFFF::FFFFFFFFFFF:FFFF,FFFFFFFFFFFFFFFFFFFFFF:FFFF:FF:F:FFFFFFFF:FFFFFFFFFFFFFFFFF:FFFFFFFFFFFFFF:FFF,FFFFFFFFFFFFFFFFFFF:FF:
@A00881:241:HJW2NDRXX:1:2131:23529:7169 1:N:0:CGAGAGAA+GATTGGAG
ACTTGACCTACGGGGCGCACCAGTCGGGAATATTGCGCAATGGAGGGAACTCTGACGCAGCGATGCCGCGTGGGCGATGAAGGACTTCGGTTCGTAAAGCCCTGTTGCCGGGGAAGAGAGAGACGGTACCCGGCGAGGAAGCCCCAGCCAACCACGTGCCAGCAGCTGCGGTAACACGTGGGGGGCGGGCGTTGTCCGGATTCATTGGGCGTAAAGGGCACGCAGGCGGCCGTGAGGGCGCGCCGTGAAA
+
FFFFFFFFFFFFFFFFFFFFFFFFFFFFF,FFFFFFFFFFFFFFFFFF:FFFFFFFFFFFFFFFFFFFFFFFFFFFFFFF:FFFFFFFFFFFFFFFFFFFFFFFFFFFFFFFFFFFFFFFFFFFFFFFFFFFFFFFFFF:FFFFFFFFFFFFFFFFFFFF,FFFFFFFFFFFFFFFFFFFFFFFFFFFF:FFF:F:FFFF,:FFFFFFFFFF:FFFFFFFFFFFFFFFFF:FFFFF:FFFFFFFFF:FFF
@A00881:241:HJW2NDRXX:1:2131:29441:7513 1:N:0:CGAGAGAA+GATTGGAG
ACTTGACCTATGGGAGGCAGCAGTGGGGAATATTGGGCAATGGGCGCAAGCCTGACCCAGCAACGCCGCGTGAAGGAAGAAGGCTTTCGGGTTGTAAACTTCTTTTATGAGGGACGAAGGACGTGACGGTACCTCATGAATAAGCCACGGCTAACTACGTGACAGCAGCCGCGGTAATACGTAGGTGGCGAGCGTTGTCCGGATTTACTGGGTGTAAAGGGAGCGTAGGCGGGTAGGCAAGTCAGATGTG
+
FFFFFFF,,FF:FFFFF:F,FFFFFF:,FFFFF,FFFF,FFF:FFFFFFFFF:FFF:FF::FFF:FF::,,FFFF:FFFFFF:FF,FFFFFFFFF:F:FFFFF,F:FF,FFFFFFFFF::FFF:FF:F,:FFFFFFFFF,FFFF,:,F:FF,:FFF:,F::,FFFFFF:FFFFFFF:FFFFFFFFFFFFFFFFFFFFFFFF:FFFFFFF,,,FFFFFF,FF,FF:FF:FFF,FFFFFF,FFF:FF:FFF:
@A00881:241:HJW2NDRXX:1:2131:18629:7889 1:N:0:CGAGAGAA+GATTGGAG
ACTTGACCTATGGGGGGCAGCAGTAGGGAATTTTGCGCAATGGGCGAAAGCCTGACGCAGCAACGCCGCGTGTGTGATGAAGCCCCTAGGGGTGTAAAACACTGTCAGTAGGGACGAATTTTGACGGTACCTACAGAGGAAGCACCGGCTAACTCCGTGCCAGCAGCCGCGGTAATACGGGGGGTGTAAGCGTTGTCCGGAATCATTGGGCGTAAAGCGTTCGTAGGCGGCATGCCAAGTCTGGTGTTAA
+
:FFFFFFFFFFFFFFFFFFFFFFFFFFFFFFF:FF,FFFFFFFFFFF,FFFFFFFFF:FFFFFFFFFFFFFFFFFFFFF:FFFFFFFFFFFFFFFFFFFFFFFFFFFFFFFFFFFFF,F:FF:FFFFFFFFF:FFFFFFF:FFFFFFFFF:FFFFFFFFFF,FFFFFF,FFFF,FFFFFFFFFFFFFFFFFFFFFFFFFFF:F:FF:FFFFFFFFFFFFFFFF:FF:FFFFFFFF:FFFF:FFFF:F,:F
@A00881:241:HJW2NDRXX:1:2131:19651:9001 1:N:0:CGAGAGAA+GATTGGAG
ACTTGACCTATGGGACGCAGCAGTGAGGAATATTGGTCAATGGGCGGGAGCCTGAACCAGCCAAGCCGCGTGAGGGAAGAAGGCCCTATGGGTCGTAAACCTCTTTTGTCAGGGAACAAAAGCGAGTATGTATACTTGTCTGAGTGTACCTGAAGAAAAAGCATCGGCTAACTCCGTGCCAGCAGCCGCGGTAATACGGAGGATGCGAGCGTTATCCGGATTTATTGGGTTTAAAGGGTGCGTAGGCGGC
+
FFFFFFFFFFFFFFFFFFFFFFFFFFFFFFFFFFFFFFFFFFFFFFFFFFFFFFFFFFFFFFF:FFFFFFFFFFFFFFFFFFFFFFFFFFFFFFFFFFFFFFFFFFFFFFFFFFFFFFFFFFFFFFFFFFFFFFFFFFFFFFFFFFF:FFFFFFFFFFF:FF:FFFFFFFFFFFF:FFFFFFFFFFFFFFFFFFFFFFF:FFFFFF:FFFF,,FFFFF,FF,:FFFFFFFFFFFFFFFFFFFFF:FFFFF
@A00881:241:HJW2NDRXX:1:2131:16866:9878 1:N:0:CGAGAGAA+GATTGGAG
ACTTGACCTACGGGGGGCAGCAGTGAGGAATATTGGTCAATGGGCGCGAGCCTGAACCAGCCAAGTAGCGTGAAGGAAGACGGCCCTACGGGTTGTAAACTACTTTTATAAGAGAATAAGAACCTCCACGAGTTGATGCGTGCAAGTACCGTATGAATAAGCATCGGCTAACTCCGTGCAAGCAGCCTCCGTAAAACGGAGCATGCGAGCGATATCCGGATTTATTGGGTTTAAAAGGAGAGTAGACGGT
+
:,FF,FF:FF,::F,,FFFFFF:FFFF,F:FF:F:FFFFFF,F,FF::FF:FFFFFFFF:FFFFFFF,FFF:FF:,FFFFFF:F:FFFF:FFF:FFFFFFF,FF:F,F:F,FF,FFF:FFFFF,::FFF,F,F,F::FFFF:FF,FFFF,FFF,F:FF:FF:FF:,FFFFFFF:F,F:F,::FFF:,,F,F,FF,FF:,F:,F:FFF,FFF,F,F,FFFF:FFFF:,FF,FFFF,,FFFF,:,F:,F,,,
@A00881:241:HJW2NDRXX:1:2131:13494:9956 1:N:0:CGAGAGAA+GATTGGAG
ACTTGAGCAATGGGGTGCAGCAGTGGGGAATATTGGGCAATGGGCGAAAGCCTGACCCAGCAACGCCGCGTGAGGGAAGAAGGTTTTCGGATTGTAAACCTCTGTCCTAGGGGACGAAGGAAGTGACGGTACCCTAGGAGGAAGCCCCGGCTAACAACGTGCCAGCAGCCGCGGTAATACGTAGGGGGCGAGCGATGTCCGGAATGACTGGGCGTAAAGGGCGTGTACGCGGCCGATTAAGTCTGAAGTG
+
,::F:F,F,:FFFFFFFFF:FF,::F,FFFF:FF:F:FFFF,F:F:FFFFFFF,FFFF,FFFFF:FFFF:::FF,FFF:FFF:FFF:FFFFFFFFFFFFFF::F:FF:FF,F,FF:FF:,F,FF,:F,F,FF:F,FFFFF,FF,FFFFF::,FF:,FF,:F,FFF,:F,:,FFFF:::FF:::,FFFFFF,FFF,,:,FFFF:,FFFF,,FF,F,FFFF,FFFF::F,:F:,FFF:FFF,FFFFFFF:FF
@A00881:241:HJW2NDRXX:1:2131:14317:10097 1:N:0:CGAGAGAA+GATTGGAG
ACTTGACCTATGGGGGGCAGCAGTGAGGAATATTGGTCAATGGGCGGAAGCCTGAACCAGCCAAGTCGCGTGAGGGATGAAGGCCCTACGGGTTGTAAACCTCTTTTGCCGGGGAACAAGTGCCGGGACGTGATCCCGGAGCTGAGTGTACCCGGAGAAAAAGCATCGGCTAACTCCGTGCCAGCAGCCGCGGTAATACGGAGGATGCGAGCGTTATCCGGATTTATTGGGTTTAAAGGGTGTGTAGGCG
+
FFFFFFFF:FFFFFFFFFFFFFFFFFFFFFFFFFFFFFFFFFFFFFFFFFFFFFFFFFFFFFFFFF:FFFFFFFFFFFFFFFFFFFFFFFFFFFF:FFFFFFFF:FFFFFFFFFF:FFFFFFFFFFFFFFFFFFFFFFFFFFF:FFFFFFFFFFFFF:FFFFF:FF:FF:FFFFFFFFFFFFFFFFF:FFFFFFFFFFFFFFFFFF:FFFFFF:,:FFFFFF:,F:F,F,:FFFFF:F:FFFF::FF::F
@A00881:241:HJW2NDRXX:1:2131:32298:10332 1:N:0:CGAGAGAA+GATTGGAG
ACTTGACCTACGGGGTGCAGCAGTGGGGGATATTGCACAATGGGGGAAACCCTGATGCAGCGACGCCGCGTGGAGGAAGAAGGTTTTCGGATTGTAAACTCCTGTCGTGCGGGACGATCGTGACGGTACCGCACAAGAAAGCCACGGCTAACTACGTGCCAGCAGCCGCGGTAAAACGTAGGTGGCAAGCGTTGTCCGGAATTACTGGGTGTAAAGGGAGCGCAGGCGGGCTGACAAGTTGGAAGTGAAA
+
:FF:FFFFFFFFFFFFFFFFFFFFFFFFFFFFFF:,FFFFFFFFFFFFFFFFFFFFFFF:FFFFFFFFF::FFFF:FFFFFFFFFF,FFFFFF:FFFFFFF:FF:FFFFFFF:FFFFFF:F:FFFFFFFFFFFFFFFFFFFFFFFFFFFFFFFFFFFFFFFFFFFFFFFFFFFFF,FFF:FF:FFFFFF:FFFF,FFFFFFFFFFFFFFFFF,FFFF:FFFFF:FFFFFFF,,FFFF:FFFFFFFFF,,F
@A00881:241:HJW2NDRXX:1:2131:27606:10347 1:N:0:CGAGAGAA+GATTGGAG
[truncated: 51,796,343 more chars]
