# Supplementary material for: Environmental enrichment changes rabbits’ behavior, serum hormone level and further affects cecal microbiota
Source: PeerJ. 2022 Mar 9;10:e13068. doi: 10.7717/peerj.13068 (PMC8917805; doi:10.7717/peerj.13068)
Supplement: Supplemental Information 19 [file peerj-10-13068-s019.gz › FDMP20H000700-1a_L1_FKDO202078133-1A.raw_2.fq]

@A00881:241:HJW2NDRXX:1:2101:17607:4867 2:N:0:CGAGAGAA+GATTGGAG
GGTAGCGGACTACGGGGGTATCTAATCCTGTTTGATACCCACACTTTCGAGCATCAGTGTCAGTTGCAGTCCAGTGAGCTGCCTTCGCAATCGGAGTTCTTCGTGATAGCTAAGCATTTCACCGCTCCACCACGAATTCCGCCCACCTCTACGGTACTCAAGACAGCCAGTATCAACTGCAATTTTACGGTTGAGCCGCAAACTTTCACCACTGACTTAACTGTCCACCTACGCTCCCTTTAATCCCAAG
+
FF,,FFFFF:FFFFFFFFFFFFFFFFFFFF,FFFFF:FFF:FFFFFFFF:FF,:FFFFFFFFFFFFFFFFFFFFFFFFFFFFFF:FFFFFFFFFFFFFFFFFFFFF::,FFFFFFFF,:F:FFFFF,FFFFF,FF:FFFFFF:F,FF::FFF:F:FFFF:FFF,FFFFFF:,,FF,,FFF:FF,FFFFFF,FF:FFFFF,F:FF,,FFF,FFFFFFF,::FF::F:F,FF,FF,F,FF,,F,:,FF::F:
@A00881:241:HJW2NDRXX:1:2101:5249:6918 2:N:0:CGAGAGAA+GATTGGAG
GGTAGCGGACTACTGGGGTATCTAATCCTGTTTGCTCCCCACGCTTTCGAGCCTCAACGTCAGTTACCGTCCAGTAAGCCGCCTTCGCCACTGGTGTTCCTCCTAATATCTACGCATTTCACCGCTACACTAGGAATTCCGCTTACCTCTCCGGCACTCAAGCACGACAGTTTCCAAAGCAGTTCCCGGGTTGAGCCCGGACATTTCACTTCAGACTTGTTACGCCGTCTACGCTCCCTTTACACCCAGT
+
FFFFFFFFFFFFFFFFFFFFFFFFFFFFFFFFFFFFFFFFFFFFFFFFFFFFFFFFFFFFFFFFFFFFFFFFFFFFFFFFFFFFFFFFFFFFFFFFFFFFFFFFFFFFFFFFFFFFFFFFFFFFFFFFFFF:FFFFFFFFFFFFFFFFFFFFFFFFFFFF:FFFFFFFFFFFFFFF:F:FFFFFFFFFFFFFFFFFFFF,FFFFFFFFFFFFFFFFFF,FFFFFFFFFFFFF:FFFFFFFFFFFFFFFFF
@A00881:241:HJW2NDRXX:1:2101:20220:35790 2:N:0:CGAGAGAA+GATTGGAG
GGTAGCGGACTACTAGGGTATCTAATCCTGTTCGATACCCACGCTTTCGTGCCTCAGCGTCAGATAAGCGCCGGTATGCTGCCTTCGCAATCGGAGTTCTGCGCGATATCTAAGCATTTCACCGCTACACCGCGCATTCCGCATACCTCTCGCTCTCTCCAGAAAACCAGTTTCAACGGCTTGACGGGGTTGAGCCCCGCGATTTTACCGCTGACTTAATCTTCCGCCTGCGCACCATTTAAACCCAAAA
+
FF::FFFFFFFFFFFFFFFFFFFFFFFFFFFFFFFFFFFFFFFFFFFFFFFFFFFFFFFFFFFFFFFFFFFFFFFFFFFFFFFFFFFFFFFFFFFFFFFFFFFFFFFFFFFFFFFFFFFFFFFFFFFFFFFFFFFFFFFFFFFFFFFFFFFFFFFFFFFFFFF:F:FFFFFFFFFFF:FFFFFFFFFFFFFFFFFF:FFFFFF,FFFFFFFFFFFFFFFFFFFFFFFFFF,FFFFF,F::FFFFFFFF:F
@A00881:241:HJW2NDRXX:1:2102:19714:14873 2:N:0:CGAGAGAA+GATTGGAG
GGTAGCGGACTACGAGGGTATCTAATCCCGTTCGCTACCCTGACCTTCGTACCTCAGCGTCAGCTCATGTCCAGGAACCCGCCTTCGCCACGAGTCTTCTTCTTGATATCTACGCATTTCACTGCTACACCAAGAATTCCGGTTCCCCCTCCATCGCTCTAGCAGGGTAGTTTCACGCGCATTCCAGAGGTTGAGCCCCTGCCTTTCACGCGCAACTTGCCCCGCCGCCTACGTACCCTTTACGCCCAGT
+
FFFFFFFFFFFFFFFFFFFFFFFFFFFFFFFFFFFFFFFFFFFFFFFFFFFFFFFFFFFFFFFFFFFFFFFFFFFFFFFFFFFFFFFFFFFFFFFFFFFFFFFFFFFFFFFFFFFFFFFFFFFFFFFFFFFFFF:FFFFFFF:FFFFFFFFFFFF:FFFFFFFFFFFF:F,FFFFFFF:FFFFFFFFFFFFFFF,FFFF:FF:FFFFFF:FF:FFFFFFFFFFFFFFF:FF,FF,FFFF,FFFFFFFFF:
@A00881:241:HJW2NDRXX:1:2102:24858:19179 2:N:0:CGAGAGAA+GATTGGAG
GGTAGCGGACTACTCGGGTATCTAATCCTGTTTGCTCCCCACGCTTTCGAGCCTCAGCGTCAGTAATCGTCCAGTAAGCCGCCTTCGCCACTGGTGTTCCTCCTAATATCTACGCACTTCACCGCTACACTAGGAATTCCGCTTACCTCTCCGGCACTCTAGAACAACAGTTTCCAATGCAGTCCTGGGGTTAAGCCCCAGCCTTTCACATCAGACTTGCGCTTCCGTCTACGCTCCCTTTACACCCAGT
+
FF,,FFFF:FF,FFFFFFFFFFFF:FFFFFFFFFFFFFFFFFFFFFFFFFFFFFFFFFFFFFFFF:FFFF:FFFFFFFFFFFFFFFFFFFFFFFFF,FFF,FFFFFFFFFFFFFFF,FFF:FF:FFFFFFF,FF:FFFFFFFFFFFFFFFFFFFFF,:F,FFFFFFF,,FF,,::F,FFF:FFF:FF:FF,F,,F:FFF,FFFF::FF:FF::FFF:FFF::F:FFFFFFFFFFFFFFFFF,FFF,:FF,
@A00881:241:HJW2NDRXX:1:2103:4182:9455 2:N:0:CGAGAGAA+GATTGGAG
GGTAGCGGACTACTAGGGTATCTAATCCTGTTTGCTCCCCACGCTTTCGAGCCTCAGCGTCAGTTAAAGCCCAGTAAGCCGCCTTCGCCACTGATGTTCCTCCTAATATCTACGCATTTCACCGCTACACTAGGAATTCCGCTTACCTCTACTTCACTCAAGAATTACAGTTTCAAATGCAGTTCAGGGGTTAAGCCCCTACATTTCACATCTGACTTGCAACCCCGCCTACGCTCCCTTTACACCCAGT
+
FFFFFFFFFFFFFFFFFFFFFFFFFFFFFFFFFFFFFFFFFFFFFFFFFFFFFFFFFFFFFFFFFFFFFFFF:FFFFFFFFFFFFFFFFFFFFFFFFFFFFFFFFFFFFFFFFFFFFFFFFFFFFFFFFF:,FFFFFFFFFFFFFFF:FFFFFFFFFFFFFFFFFFFFFFFFFFFFFFFFFFFFFFF:FFFFF:FFFFFFFFFFFFFFFFFFFFFFFFFFF:FF:FFFFF,F:F:FFFF,FFFFFFFFF:
@A00881:241:HJW2NDRXX:1:2103:15899:10770 2:N:0:CGAGAGAA+GATTGGAG
GGTAGCGGACTACCTGGGTATCTAATCCTGTTTGCTCCCCACGCTTTCGCGCCTCAGCGTCAGTTGTCGTCCAGCAAGCCGCCTTCGCCACTGGTGTTCCTCCGTATATCTACGCATTTCACCGCTACACACGGAATTCCGCTTGCCTCTCCGATACTCAAGATAGACAGTTTCAAATGCAGTTTCCGGGTTGAGCCCGGAGATTTCACATCTGACTTGCCTACCCGCCTACGCGCCCTTTACACCCAGT
+
FFFFFFFFFFFFFFFFFFFFFFFFFFFFFFFFFFFFFFFFFFFFFFFFFFFFFFFFFFF:FFFFFFFFFFFFFFFFFFFFFFFFFFFFFFFFFFFFFFFFFFFFFFFFFFFFFFFFFFFFFFFFFFFFFFFFFFF:FFFFFFFFFFFFFFFFFFFFFFFFFFFFFFFFFFFFFFFFFFFFFFFFFFFFFFFFFFFFFFFF:FFFFFFFFFFFFFFFFFFFFFFFFFFFFF:FFFFFFFFFFFFFFFFFF:
@A00881:241:HJW2NDRXX:1:2103:19877:18850 2:N:0:CGAGAGAA+GATTGGAG
GGTAGCGGACTACCGGGGTATCTAATCCTGTTTGCTCCCCACACTTTCGTGCCTCAATGTCAGTTACAGTCCAGAAAGCCGCCTTCGCCACTGGTGTTCCTCCTAATATCTACGCATTTCACCGCTACACTAGGAATTCCGCTTTCCTCTCCTGCACTCTAGAAACTCAGTTTTGGTTGCAGTTCCTCAGTTAAGCCAAGGGATTTCACAACCAACTTAATTTCCCGTCTACGCACCCTTTACACCCAAT
+
FF,:FFFFF,FFFFFFFFFFFFFFFFFFFF:FFFFFF:FFFFFFFFFFFFFFFF:FFFFFFFFFFFFF:FFFFFFFFFF:FFF,FFFFFFFFFFFFF:F,FFFFFFFFFFFF,F:F,FFFFFFFFFFFFFFFF:FFFFFFFFFFFF,FFFFFFFFFFFF,FF:FF,FFFFFFFFF:F:F,FFFFFFFFFFFFF:FFF:FFFF:F:FFFFF::F::FFFF,,FFF,FFFFFF,:FF::FF,FFFFF:F,FF
@A00881:241:HJW2NDRXX:1:2103:27688:20541 2:N:0:CGAGAGAA+GATTGGAG
GGTAGCGGACTACCGGGGTATCTAATCCTGTTTGATACCCACACTTTCGAGCATCAATGTCAGTGGCAGTTTAGTAAGCTGCCTTCGCAATCGGAGTTCTACGTGATATCTAAGCAATTCATCGCTACACCACGAATTCCGCCTACCTCAACAGAACTCAAGGCTCCCACTAACAATAGCAATTAAACAGATGAGCCGCAAAAAATCACAACTCACAAAACAACCCATCTAACCTCCCAATAAACCCAAA
+
FF,,FFFFFFF:FFFFFFF,FFFFFFFFFFFFFFFFFFFFFFFFFFFFFFFF::FFFFFFFFFFFFFFF,FFFFFFFFFFFFFFFFFFF:FFFFFFFFFF,FF,F:FF,F,F:,:F,,F:F::::,::,,:FF,FF,,,:,F,,FF,F:FF,,:,FF,FFF,,:,,FF::,F,::F,:,,F:,,,,:::,,,FF,:,:,F,:,,F,:::::,,F::,,:F,F,,,::,,,,F::,:,:F,,,:F,,,F:F
@A00881:241:HJW2NDRXX:1:2103:3233:24502 2:N:0:CGAGAGAA+GATTGGAG
GGTAGCGGACTACGCGGGTATCTAATCCTGTTTGATACCCACACTTTCGAGCCTCAATGTCAGTTGCAGCTTAGCAGGCTGCCTTCGCAATCGGAGTTCTTCGTGATATCTAAGCATTTCACCGCTACACCACGAATTCCGCCTGCCTCAACTGCACTCAAGACATCCAGTATCAACTGCAATTTTACGGTTGAGCCGCAAACTTTCACAACTGACTTAAACATCCATCTACGCTCCCTTTAAACCCAAT
+
FFFFFFFFFFFFFFFFFFFFFFFFFFFFFFFFFFFF,FFFFFFFFFFFFFFFFFFFFFFFFFFFFFFFFFFFFFFFFFFFFFFFFFFFFFFFFFFFFFFFFFFFFFFFFFFFFFFFFFFFFFFFFFFFFFFFFF:FFF,FFFFFFFFFFFFFFFFFFFFFFFFFFFFFFFFFFFFFFFFFF:FFFFFFFFFFFFFFFFFF,F:FFFFFFF:FF,FFF,F,FFFFFF,,FFFF:FFFFFFFFFFFFFFFF,
@A00881:241:HJW2NDRXX:1:2104:22562:1673 2:N:0:CGAGAGAA+GATTGGAG
GGTAGCGGACTACGGGGGTATCTAATCCTGTTTGCTCCCCACACTTTCGTGCCTCAATGTCAGTTATCGTCCAGAAAGTCGCCTTCGCCACTGGTGTTCCTCCTAATATCTACGCATTTCACCGCTACACTAGGAATTCCACTTTCCTCTCCGACACTCAAGGGAAGTAGTTTTGGTTGCAGTTCCTCAGTTAAGCCGAGGGATTTCACAACCAACTTGCTCCTCCATCTACGCACCCTTTACACCCAGT
+
F:F:FFFFFFFFFFFFFFFFFFFFFFFFFFFFFFFFFFFFFFFFFFFFFFFFFFFFFFFFFFFFFFFFFFFFFFFFF:FFFFFFFFFFFFFFFFFFFFFFFFFF:FFFFFFFFFFFFFFFFFFFFFFFFFF:FFFFF:FFFFFFFF:FFFFFFFFFFF:FFF,FF,FFFFFFFFFFFFFFFFFFFFFFFFFFFFFFFFFFFFFF:FFFFFFFF:,FFFFFF::FFF:FF,,:FFFFFF:FFFFF:FFFFF
@A00881:241:HJW2NDRXX:1:2104:12635:3803 2:N:0:CGAGAGAA+GATTGGAG
GGTAGCGGACTACTCGGGTATCTAATCCTGTTCGCTCCCCACGCCCTCGTGCCTCAGCGTCAATAGACGATTCGCGAGATGCCTTCGCAATCGGCGTTCTGAGTGATCTCTATGCATTTCACCGCTACACCACTCATTCCTCCCGCGGCATCGCCATTCCAGCCACACAGTATTGGAGGCACCCCCGACGTTGAGCGCCGGCATTTCACCTCCAACTTGCACGACCGCCTACGCACCCTTTAAACCCAAT
+
FFFFFFFFFFFFFFFFFFFFFFFFFFFFFFFFFFFFFFFFFFFFFFFFFFFFFFFFFFFFFFFFFFFFFFFFFFFFFFFFFFFFFFFFFFFFFFFFFFFFFFFFFFFFFFFFFFFFFFFFFFFFFFFFFFFFFFFFFFFFFFFFF:FFFFFF:FFFFFFFFFFFFFFFFFFFFFFFFFFFFFFFFFFFFF:FFFFFFFFFFFFFFFFFFFFFFFFFFFF:FFFFFFFFFFFFFFFFFFFFFFFFFFFFFF
@A00881:241:HJW2NDRXX:1:2104:6659:7701 2:N:0:CGAGAGAA+GATTGGAG
GGTAGCGGACTACGCGGGTATCTAATCCCTTTCGCTCCCCTGACCTTCGTACCTCAGCGTCAGCTCATGTCCAGGAAGCCGCCTTCGCCACGAGTCTTCTTCTTGATATCTACGCATTTCACGGCTACACGAGGAATTCCGGTTCCCCCTCCGTCGCTCTAGCAGGGTAGTTTCACGCGCATTCCAGAGGGTGAGCCCCTGCCTTTCACGCGCGACTTGCCCCGCCGCCTACGGACCCTTTACGCCCAGT
+
FF,,:FFFFFFFFFFFFFFFFFFF,FFFFFFF,FFF,F:FF:FF:FFFFF,FFFFF::FFFFF,FFF,FFFFFF:FF,FFFFFFFFFFFFFF,F:,FFF,:F,FFF,FFFFFFF,:F:,FFF,FFFFFFF,F,FF,FFFFF:FF,FF::,FF,,FFF,F,,FF:F,:,,F:,,F::F:FF,::FF:F,F:,FF:FFF::,FFF,FF:FF,,FF,:F::FFF,FFFF:,:FF:F,FF:F,:F:,,FFFFFF
@A00881:241:HJW2NDRXX:1:2104:17002:10207 2:N:0:CGAGAGAA+GATTGGAG
GGTAGCGGACTACACGGGTATCTAATCCTGTTTGCTCCCCACGCTCTCGCGCCTCAGCGTCAGTTGTCGTCCAGCAATCCGCCTTCGCCACTGGTGTTCTTCCGTATATCTACGCATTTCACCGCTACACACGGAATTCCGATTGCCTCTCCGATACTCAAGACTGGCAGTTTCAAATGCAGGCCATGGGTTAAGCCCATGGTTTTCACATCTGACTTGTCTGCCCGCCTACGCGCCCTTTACACCCAGT
+
FFFFFFFFFFFFFFFFFFFFFFFFFFFFFFF:FFFFFFFFFFFFFFFFFFFFFFFFFFFFFFFFFFFFFFFFFFFFFFFFFFFFFFF:FFFFFFFFFFFFFFFFF,FFFFF,FFFFFFFFFFFFFFFFFFFFFFFFFFFFFFFFFFFFF:FFFFFFFFFFFFFFFFFFFFF:FFFF,FFFFFFFFFFFFFFFF:FFFFFF:FF:F:FFFF:F:F::FFFFFFFFFFFFFF:FFFFFFFF:F,FF,F:FF:
@A00881:241:HJW2NDRXX:1:2104:15302:14685 2:N:0:CGAGAGAA+GATTGGAG
GGTAGCGGACTACGGGGGTATCTAATCCTGTTTGCTCCCCACGCTTTCGCGCCTCACCGTCAGTTGCTGTCCAGTAAGTCGCCTTCGCCACTGGTGTTCCTCCTAATATCTACGCATTTCACCGCTACACGAGGAATTCCACTTACCTCTCCTGCACTCAAGATTAGTAGTTTTAGTTGCAGTTCCTCAGTTCAGCCGAGGGATTTCACAAGTCACTTGTTACTCCGTCTACGCACCCTTTACACCCAAG
+
FFFFF:FFF:F:FFFFFFF,FFFFFF:FFFFFFFFFFF:FFFFFFFFFF:FFFFF::FFFFFFFFF,FF,:FFFF,FFFFF:F,FFFFFF::FFFFFFFFFFFFFFFF,F:FFFFF:FFFF:FF,F,FFF,FFFFFFF::F:F:F:,F,FFFFF:FFFFFF:FF,:F:,F::FF:FF,F:::F:::F:F:FF:,FF:FFFF:FF,,F:F,,,F:F,FFFF,F:,FFFFFFFFF:F,:,F::F::,:F,,F
@A00881:241:HJW2NDRXX:1:2104:1524:19539 2:N:0:CGAGAGAA+GATTGGAG
GGTAGCGGACTACGTGGGTATCTAATCCTGTTCGCTCCCCACACTTTCGTGCCTCAACGTCAGTCTCTGTCCAGAAAGTCGCCTTCGCCACCGGTGTTCCTCCTAATATCTACGCATTTCACCGCTACACTAGGAATTCCACTTTCCTCTCCAGTACTCAAGGAGAATAGTTTTAGCTGCACTTCCTCAGTTGAGCCGAGGGATTTCACAACTAACTTGTTCTTCCGTCTACGCACCCTTTACACCCAGT
+
FFFFFFFFFFFFFFFFFFFFFFFFFFFFFFFFFFFFFFFFFFFFFFFFFFFFFFFFFFFFFFFFFFFFFFFFFFF:FFFFFFFFFFFFFFFFFFFFFFFFFFFFFFFFFFFFFFFFFFFFFFFFFFFFFFFFFFFFFFFFFFFFFFFFFFF:F:FFFFFF:FFFFFFFFFFFFFFFFFFFFFFFF::FFFFFFFFFFFFFFFFFFF:F:FFFFFFFFF,FFFFFFFF:F:FFFF,FFFFFFFFFF,FFFF
@A00881:241:HJW2NDRXX:1:2104:28845:33411 2:N:0:CGAGAGAA+GATTGGAG
GGTAGCGGACTACAGGGGTATCTAATCCTGTTTGCTCCCCACGCTTTCGAGTCTCAGCGTCAGTTATCGTCCAGTAAGCCGCCTTCGCCACTGGTGTTCTTCCTAATATCTACGCATTTCACCGCTACACTAGGAATTCCGCTTTCCTCTCCTGTACTCTAGCTTGATAGTTCCAAATGCAATCCTCGGGGTTAAGCCCCGGGCTTTCACATCTGACTTGCACGCCCGCCTACGCGCCCTTTACACCCAG
+
FFFFFFFFFFFFFFFFFFFFFF:FFFFFFFFFFFFFFFFFFFFFFFFFFFFFFFFFFFFFFFFFFFFFFFFFFFFFFFFFFFFFFFFFFFFFF:FFFFFFFFFFFFFFFFFFFFFFFFFFFFFFFFFFFFFFFFFFFFFFFF:FFFFFFFFFFFFFFFFFFFFFFFFFFFFFFFF,FFF:FFFFFFFFFFFFF,F,FFFFFFFFFFFFF:FFFFFFFFFF:FFFFFFFFFF:FFF:FFFFFFFFFFFFFF
@A00881:241:HJW2NDRXX:1:2105:9200:1986 2:N:0:CGAGAGAA+GATTGGAG
GGTAGCGGACTACTTGGGTATCTAATCCCGTTCGCTCCCCTGGCTTTCGCATCTCAGCGTCAGCTTCGGTCCAGAAAGGCGCCTTCGCCACCGGTGTTCTTCCCAATATCTACGCATTTCACCGCTACACTGGGAATTCCCCTTTCCTCTCCCGCGCTCAAGCCTGCCAGTATCCGGAGCCCTACGGGGTTGAGCCCCGCATTTTAACTCCGGACTTAACATGACGCCTACAAGCGCTTTACGCCCAATG
+
:FFFFFFFFFFFFFFFF::FFFFFFFFF:FFFFFF,FFFFFFFFFF:FFFFFFFFFFFF,:FFFFFFF:FFFFFFFFF:FF:FFF,,:FFFFF:F:F,FFF:FFFFFFFFFFFFF,FFFFFF,:FFFFFF,FFFF::F:FFFFF,FFF,F:FF,FFFF:FF,FFFFFFFFFF:FF:F:FFF,:FFF,FF:,FFF,F::,F,,:FFFFF,:FFF,FF,,F:FF,,FFFFF:F:,:::::FF::,:F:F:F:
@A00881:241:HJW2NDRXX:1:2105:17445:9815 2:N:0:CGAGAGAA+GATTGGAG
GGTAGCGGACTACGTGGGTATCTAATCCCGTTTGCTCCCCCGGCTTTCGTTCCTCAGCGTCAATTATGGCCCAGTTAAGCGCTTACGCCACCGGTGTTCCTCCTGATATCTACGCATTTCACCGCTACACCCGGAATTCCCTTAACCTCTACCACATTCCAGCTTACCAGTATCCAATGCTTGACCGGAGTTGAGCCCCGGGATTTAACACCAGACTTGTCATGCCGCCTACGAACGCTTTACGCCCAAT
+
FFF:F:FFFFFFFFFFFFFFFFFFFFFF,,FFFFFFFFFF,,:FFFFFFF:FFFFFFFFFFFFFFFF:FFFFFFF,:,FFFF:F:FFFFFF:FFFFFFFFFFF,FFFFFFFFFFFFFF:FFFFFFFFFFFF,FFFFFFFF:,,FFFFFFF:F:,,F,FF,F::,FF,FFFFFF:FFFFFFFFF,F:,FFFFFFFFFFFFFFFFFFFFFF:FF,:FFF:F,FFF::FFFFFFFFFFF,F,FFFF:F:FF:F
@A00881:241:HJW2NDRXX:1:2105:21875:11725 2:N:0:CGAGAGAA+GATTGGAG
GGTAGCGGACTACAGGGGTATCTAATCCCTTTCGCTACCCTGACCTTCGTACCTCAGCGTCAGCTCATGTCCAGGAACCCGCCTTCGCCACGAGTCTTCTTCTTGATATCTACGCATTTCACTGCTACACCAAGAATTCCGGTTCCCCCTCCATCGCTCTAGCAGGGTAGTTTCACGCGCATTCCAGAGGTTGAGCCCCTGCCTTTCACGCGCACCTTGCCCCGCCGCCTACGTACCCTTTACGCCCAGT
+
FFFFFFFFFFFFFFFFFFFFFFFFFFFFFF:FFFFFFFFFFFFFFFFFFFFFFFFFFFFFFFFFFFFFFFFFFFFFFFFFFFFFFFFFFFFFFFFFFFFFFFFFFFFFFFFFFFFFFFFFFFFFFFFFFFFFFFFFFFFFFFFFFFFFFFFF:FFFFFFFF:FFFFFF:FFFFFFFFFFFFFFFFFFFFFFFFFFFFFFF:FFFFFFFFFFFFF,FFFFFFFFFFFFFFFFF:FFFFFFFFFFFFFFFFF
@A00881:241:HJW2NDRXX:1:2106:8440:13135 2:N:0:CGAGAGAA+GATTGGAG
GGTAGCGGACTACTCGGGTATCTAATCCTGTTCGCTCCCCACGCTTTCGTGCCTCAGCGTCAGACAGAAGCCGGTATGCTGCCTTCGCAATCGGAGTTCTTCGCGATATCTAAGCATTTCACCGCTACACCGCGAATTCCGCATACTTCTCTTCCTCTCGAGCATCCCAGTTTCAACCGCTGGCCGGGGTTGAGCCCCGGGCTTTGACGGCTGACTTAAGACGCGGCCTACGCACCCTTTAAACCCAATA
+
FFFFFFFFFFFFFFFFFFFFFFFFFFFFFFFFFFFFFFFFFFFFFFFFFFFFFFFFFFFFFFFFFFFFFFFFFFFFFFFFFFFFFFFFFFFFFFFFFFFFFFFFFFFFFFFFFFFFFFFFFFFFFFF:FFFFFFFFFFFFFF:FFFFFFFFFFFFFFFFF:FF:FFFFFFFFFFFFF:FFFFFFFFFFFFFFFFFFF:FFFFFFFF:FFFFFFFFFFF,F:FFFFFFFF,FFFFFFFFFFFFFFFFFF:,
@A00881:241:HJW2NDRXX:1:2106:15863:18286 2:N:0:CGAGAGAA+GATTGGAG
GGTAGCGGACTACATGGGTATCTAATCCTGTTTGCTCCCCACGCTTTCGTGCCTCAGTGTCAGTTACAGTCCAGCAAACCGCCTTCGCTACTGGTGTTCTTCCTAATATCTACGCATTCCACCGCTACACTAGGAATTCCGTTTGCCCCTCCTGCACTCAAGTCCAACAGTTTTAGTAGTAGTCCCGAAGTTGAGCCCCGGGCTTACGCTACTAACTTGCCACACCACCTACGCACCCTTTACGCCCAGT
+
FFFFFFFFFFFFFFFFFFFFFFFFFFFFFFFFFFFFFFFFFFFFFFFFFFFFFFFFFFFFFFFFFFFFFFFFFFFFFFFFFFFFFFFFFFFFFFFFFFFFFFFF:FFFFFFFFFFFFFFFFFFFFFFFFFF,FFF:FFFFFFFF:FFFFFFFFFFFFFFFFFFFFFFFFF,FFFF:FFFFFFFFFFFFF:FFFFFFFFFFF:F:FFF:FFFFFFFFFF:FFF,:FFFF:F,FFFFFFFF,FFFFFFFFFF
@A00881:241:HJW2NDRXX:1:2106:26223:19664 2:N:0:CGAGAGAA+GATTGGAG
GGTAGCGGACTACCGGGGTATCTAATCCTGTTTGCTACCCACGCTTTCGTGCCTCAGCGTCAGTTAAAGCCCAGCAGGCCGCCTTCGCCACTGGTGTTCCTCCCCATCTCTACGCATTTCACCGCTACACGGGGAATTCCGCCTGCCTCTACTTCACTCAAGCTATACAGTTTCAAATGCACGCTATCGGTTAAGCCCATAGTTTTCACATCTGACTTGTTTAGCCGCCTACGCACCCTTTACACCCAGT
+
FFFFFFFFFFFFFFFFFFFFFFFFFFFFFFFFFFFFFFFFFFFFF:FFFFFFFFFFFFFFFFFFFFFFFFFFFFFFFFFFFFFFFFFFFFFFFFFFFFFFFFFFFFFFFFFFFFF:FFFFFFFFFFFFFF,FFF:FFFFFFFFFFFFFFFFFFFF,FFFFFFF::FFFFFFFFFFFFF:F:FFFF:FFFF:F,FFFFFFF,F,FF:FFFFFFFF,:FFF,FF,,FF:FFFFF,FFFFFF,:FFF:FFFFF
@A00881:241:HJW2NDRXX:1:2107:32244:10081 2:N:0:CGAGAGAA+GATTGGAG
GGTAGCGGACTACCTGGGTATCTAATCCTGTTTGCTCCCCACGCTTTCGAGCCTCAGCGTCAGTTAAAGCCCAGTAAGCCGCCTTCGCCACTGATGTTCCTCCTAATATCTACGCATTTCACCGCTACACTAGGAATTCCGCTTACCTCTACTTCACTCAAGAACCTCAGTTTCAAATGCAGTTTATGGGTTGAGCCCATCATTTTCACATCTGACTTAAAGTCCCGCCTACACTCCCTTTACACCCAGT
+
FFFFFFFFFFFFFFFFFFFFFFFFFFFFFFFFFFFFFFFFFFFFFFFFFFFFFFFFFFFFFFFFFFFFFFFFFFFFFFFFFFFFFFFFFFFFFFFF,FFFFFFFFFFFFFFFFFFFFFFFFFFFFFFFFFFFFF:FFFFFFFFFFFFFFFFFFFFFFF:FFFFFFF:FFFFFFFFF::FFFFFFFFF:FFF:,:FFFFFF,FFFFFFFF:FFFFFFF:FF:,FFFFFFFFF:FFFF:FF:FFFFFFF:F:
@A00881:241:HJW2NDRXX:1:2108:19931:25927 2:N:0:CGAGAGAA+GATTGGAG
GGTAGCGGACTACTAGGGTATCTAATCCTGTTCGATCCCCACGCTTTCGTGCTTCAGCGTCAGTCTCGCTATGGTATGCTGCCTTCGCAATCGGGGTTCTGCGTGATATCTATGCATTTCACCGCTACACCACGCATTCCGCATACCTCTTCCGAACTCCAGTCCCGCAGTTTCAATGGCAAGCGCACGGTTAAGCCGCACGTTTTCACCGCTGACTTGCGGGTCCGCCTACGCACCCTTTAAACCCAAT
+
FFFFFFFFFFFFFFFFFFFFFFFFFFFFFFFFFFFFFFFFFFFFFFFFFFFFFFFFFFFFFFFFFFFFFFFFFFFF:FFFFFFFFFFFFFFFFFFFFFFFFFFFFFFF:FFFFFFFFFFFFFFFFFFFFFFFFFFFFFFFFFFFFFFFFFFFFF:FFFFFFFFFFFFFFF:FFFFFFFFFFF:FFFFFF:FFFFFFFFFF:F:FFFFFFF:FFFF:FFFFFFFFFF:FFF,FFFFFFF:FFFFFFF::,F
@A00881:241:HJW2NDRXX:1:2109:19379:9283 2:N:0:CGAGAGAA+GATTGGAG
GGTAGCGGACTACATGGGTATCTAATCCTGTTCGATCCCCACGCTTTCGTGCCTCAGCGTCAGACAGAAGCCGGTATGCTGCCTTCGCAATCGGAGTTCTTCGCGATATCTAAGCATTTCACCGCTACACCGCGAATTCCGCATACTTCTCTTCCTCTCGAGCATCCCAGTTTCAACCGCTGGCCGGGGTTGAGCCCCGGGCTTTGACGGCTGACTTAAGACGCGGCCTACGCACCCTTTAAACCCAATA
+
FFFFFFFFFFFFFFFFFFFFFFFFFFFFFFFFFFFFFFFFFFFFFFFFFFFFFFFFFFFFFFFFFFFFFFFFFFFFF:FFFFFFFFFFFFFFFFFF:FFFFFFFFFFFFFFFFFFFFFFFFFFFFFFFFFFFFFFF:FFFFFFFFFFFFFFFFFFFFFF:FFFFFFFFF:FFFFFFFFFFFFFFFFFFFFFFFFFFFFFFFFFFFFFFFFFFFFFFFFFFF:FF:FFFFFFFFFFFFFFFF,F:FFFFFF
@A00881:241:HJW2NDRXX:1:2109:20907:18317 2:N:0:CGAGAGAA+GATTGGAG
GGTAGCGGACTACTCGGGTATCTAATCCTGTTTGCTCCCCACGCTTTCGCGCCTCAGCGTCAGGTACGGTCCAGAAAGCCGCCTTCGCCACTGGTGTTCCTCCTTAGATCTACGCCTTTCACCGCTAGACAGGGAATTGCGCTTCCCTCTCCGGCGCGCAAGAAGGGCCGGTTCCACTGCAGCCCCGGGGGTATGCCCCGGGCTTTCACAGCGGACGGCCCGGCCCGCCTAGACGCCCTGTACACACAGT
+
FF,,F,FFFF,F:FFFFF,,FFFF,FFF:FFF,FF:F,F::FFFF:F:FFFFF::FF:FFF:F:F,,,:FF,FFF,,FFFFF,,:FF,F,,,FF:FFF:FFFF,,F,FF:,:F:,,,,,FFF,:F:FF:,,FFFF,:,,::,FF:F,:F:FFF,F,F,F,F:F,,::,:,,,F::FFF:F,F:,F:FFFF,,,F,FFF,F:,,,,F,,:,,F,F,FF:,,:,,F,F:F:::,,F::::,:F,:,,:,F::
@A00881:241:HJW2NDRXX:1:2109:1380:30311 2:N:0:CGAGAGAA+GATTGGAG
GGTAGCGGACTACACGGGTATCTAATCCTGTTTGCTCCCCACGCTTTCGCGCCTCAGCGTCAGTTGTCGTCCAGCAAGCCGCCTTCGCCACTGGTGTTCCTCCGTATATCTACGCATTTCACCGCTACACACGGAATTCCGCTTGCCTCTCCGATACTCAAGATAGACAGTTTCAAATGCAGTTTCTGGGTTAAGCCCAGAGTTTTCACATCTGACTTGCCTACCCGCGTACGCGCCCTGTTCACCCAGT
+
FFFFF:FFFFFFFF:FFFF,FFFFFFF,FFFFF:FFF::FFFFF:FFFFF:FFF:FFFFFFF:FFFF:FFF:FFFFFF,F,FFF:FFF:F,FFFFF:F:F:FFFFFF:FFF:FFFF:FFF,FFFFFF,FFFFFF:F:FF,FFFFF:,F:FFF:::FFFFFFFFFF:::F::F:FFF,:::FF,:FF::,:,FF,FFF::F:F,F::,F,,:::::F:F:F::::,FF,,F,::F:FF::::FF,::FF:F
@A00881:241:HJW2NDRXX:1:2110:3332:6104 2:N:0:CGAGAGAA+GATTGGAG
GGTAGCGGACTACGGGGGTATCTAATCCTGTTTGCTCCCCACGCTTTCGTGCCTCAGTGTCAGTTACAGTCCAGCAAACCGCCTTCGCTACTGGTGTTCTTCCTAATATCTACGCATTCCACCGCTACACTAGGAATTCCGTTTGCCCCTCCTGCACTCAAGTCCAACAGTTTTAGTAGTAGTCCCGAAGTTGAGCCCCGGGCTTACGCTACTAACTTGCCAAACCACCTACGCACCCTTTACGCCCAGT
+
FFFFFFFFFFFFFFFFFFFFFFFFFFFFFFFFFFFFFFFFFFFFFFFFFFFFFFFFFFFFFFFFFFFFFFFFFFFFFFFFFFFFFFFFFFFFFFFFFFFFFFFFFFFFFFFFFFFFFFFFFFFFFFFFFFFFFFFFFFFFFFFFFFFFFFFFFFFFFFFFFFFFFFFFFFFFFFFFFFFFFFFFFF:F:FFFF:FFFFFFFFFFFFF::F,FFFFFFFF,:FFFF:FF,F:FFF:FFFFFFFFFFFFFFF
@A00881:241:HJW2NDRXX:1:2110:1886:6887 2:N:0:CGAGAGAA+GATTGGAG
GGTAGCGGACTACCCGGGTATCTAATCCTGTTTGCTCCCCACGCTTTCGTGCCTCAGTGTCAGTACCAGTCCAGTAAGCCGCCTTCGCCACTGGTGTTCCTCCTAATATCTACGCATTTCACCGCTACACTAGGAATTCCGCTTACCTCTCCTGTCCTCCAGCCTGACAGTTTCAAAAGCAGTCCGCGGGGTTGAGCCCCGGGTTTTCACTTCTGACTTGCCATGCCACCTCCGCACACTTTACACCCAG
+
FF,,FFFF:FFFFFFFFFFF:FFFFFFFFFFFFFFFFFFFFFFFFFFFFFFFFFFFFFFFFFFFFFFFFF:FFFFF,FFFFFFFFFFFFF:FFFFFFFFFFFFFFFFFFFFFFFFFFFFF::FFFFFF:FF,FFFFFFFFFFFFFFFFF:F:FFF,FFFFFFFFF:FFFFFFFF:F,F:,F,FFFF:FFFF,:F:FFFFFFFF:,FFFFFFF,F:F,F:FFF:FF:FF:::,F,,:F,,:F,FFF:FF,:
@A00881:241:HJW2NDRXX:1:2110:32886:7373 2:N:0:CGAGAGAA+GATTGGAG
GGTAGCGGACTACGGGGGTATCTAATCCTGTTTGCTCCCCACGCTTTCGCGCCTCAGCGTCAGTTGTCGTCCAGCAAGCCGCCTTCGCCACTGGTGTTCCTCCTAATATCTACGCATTTCACCGCTACACTAGGAATTCCGCTTGCCTCTCCGATACTCAAGGACTACAGTTTCAAATGCAGCCCCGGGGTTGAGCCCCGGTATTTCACATCTGACTTGCAGTTCCGCCTACACGCCCTTTACACCCAGT
+
FFFFFFFFFFFFFFFFFFFFFFFFFFFFFFFFFFFFFFFFFFFFFFFFFFFFFFFFFFFFFFFFFFFFFFFFFFFFFFFFFFFFFFFFFFFFFFFFFFFF:FFFF:FFFFFFFFFFFFFFFFFFFFFF:FFFFFFFFFFF:FFFFFFFFFFFFFFFFFF:FFFFFF:FFF:FFFF,FFF,FFF:FFFFFFFFFFFFFFFFFFFFFFFFFFFFFFFFFFFFFFF:FFF:FFF:FFFFFFF,FFF,FFFFFF
@A00881:241:HJW2NDRXX:1:2110:2808:11365 2:N:0:CGAGAGAA+GATTGGAG
GGTAGCGGACTACACGGGTATCTAATCCTGTTTGCTCCCCACACTTTCGTGCCTCAACGTCAGTTTCTGTCCAGAAAGTCGCCTTCGCCACCGGTGTTCCTCCTAATATCTACGCATTTCACCGCTACACTAGGAATTCCACTTTCCTCTCCAGTACTCAAGGAGAGTAGTTTTAGCTGCAGGTCATCAGTTGTGCCGAGGGATTTCACAACTAACTTGCTCCTCCGGCTACGCACCCTTTACACCCACG
+
FF,,F:FFF:F:F,FFFFFF:FFFFFFFFFFF:FFF:FFFFFFFFFFFFFF,FFFFFFFFFFFFFF,FFFF:FFFFF:F,FFFFF:FFFFFFFFFFFFFFFF,FF,FF:FF:FFF,::F,:F:FFFFFFFFFF:FFFFF:F:FFFF:F,F:F:FFF:F:F,F:FFF:FF:F,,F,F,F:F:,,F:,FF:F,:F,F:,FFFFFF,:,F,:F,F:F::FF,,FF,FF:FFF:FF:F::F,F::FF,F:FF:,
@A00881:241:HJW2NDRXX:1:2110:1371:12383 2:N:0:CGAGAGAA+GATTGGAG
GGTAGCGGACTACCTGGGTATCTAATCCTGTTCGCTCCCCACGCTTTCGTGCCTCAACGTCAGACATAGTTTGGCAAGCTGCCTTCGCAATCGGTGTTCTGTATGATCTCTATGCATTTCACCGCTACACCATACATTCCGCCTACCGCATCTACTCTCTAGCTCAACAGTATCAGAGGCAGTTCCGGAGTTGAGCCCCGGCATTTCACCTCTAACTTATCAATCCGCCTACGCACCCTTTAAACCCAAT
+
FFFFFFFFF:FFFFFFFFFFFFFFFFFFFFFFFFFFFFFFFFFFFFFFFFFFFFFFFFFFFFFFFFFFFFFFFFFFFFFFFFFFFFFFFFFFFFFFFFFFFFFFFFFFF:FFFFFFFFFFFFFFFFFFFFFFFFFFFFFFFFF:FFFFFF:F:F:FFFFFFFFFFF::FFFFFFFFFFFFFFFFFFFFF:FFFFFFFFFFF:FF,FFFF:F,FFFF:FFFFFF,FFFFFFF:FFFFFFFF:FFFFFFFFF
@A00881:241:HJW2NDRXX:1:2110:3568:13683 2:N:0:CGAGAGAA+GATTGGAG
GGTAGCGGACTACACGGGTATCTAATCCTGTTCGATCCCCACGCTTTCGTGCCTCAGCGTCAGACAGAAGCCGGTATGCTGCCTTCGCAATCGGAGTTCTTCGCGATATCTAAGCATTTCACCGCTACACCGCGAATTCCGCATACTTCTCTTCCTCTCGAGCATCCCCGTTTCAACCGCTGGCCGGGGTGGAGCCCCGGGCTTTGACGGCTGACTTAAGAGGCGGCCTACGCTCCCTTTAATCCCAATC
+
FF,FF:FFFFFFFFFFFFFF:FFF,FFFFF:FFF,FFF:F:F:F,::FFFFF::FFFFFFFFFFFFFF:FFFFFFFFFFFFFFFFFFFFFFFFFFFFF:F:FFFFF:F,F::FFF,:FFF:FFFFF:FFFFFFF:FF,FFFFF,FF:F:F,F,F:,F:FFFFFF,F,:,,FF,FFF,F:F,FFF:FFFFF,:FF:,F:FFF,F,F:FF:FFF:F:F,,,F:,F:FFF,FF,,:::F:,:,FF:,:FF:F,
@A00881:241:HJW2NDRXX:1:2110:2519:14121 2:N:0:CGAGAGAA+GATTGGAG
GGTAGCGGAGTACTGGGGTATCTAAGCCTGTTTGCGCCCCCCGCTTTCGAGCCTCACCGTCAGTTACGGTCCAGCATGCCGCCGTCGCCACCGGTGTTCCTCCTGATATCTACGCCTTTCACCGCTACCCCAGGCATTCCGCATGCCCCTCCCGCACTCTCGCTCTCCAGTGTCCAGAGCACTCCCCCAGTTAAGCCGCGGGCTGTCCCTCCAGACTTGCGATGCCGGCTACGCTCCCTGTACACCCAGT
+
FF,:F:FFF,:,FFFFFF:,,F,,F,FF,:,,,FF,:F:FFFFF,,FFF,FF,,FF,,:FF::,F:FFFFFFFFF:,:,:FFF,,:::F,::FF,F,,FF:,,FFFF,,F,F:FF,,F:F,,:FF,FF,F:,F:,,,,F,:F:,FFFF:F:,F:F,,FFFFFFF:F:F:FF,FF:FF,FFF:::FF,:,F,,,:::FFFFFFFF,F,:FF:FF:,FF,F:,:,FF,:F,F,F:F,:,F,,,FFF,F,,:F
@A00881:241:HJW2NDRXX:1:2110:4128:18568 2:N:0:CGAGAGAA+GATTGGAG
GGTAGCGGACTACGCGGGTATCTAATCCTGTTCGATCCCCACGCTTTCGTGCCTCAGCGTCAGTCAGGCGCCAGTACGCTGCCTTCGCAATCGGAGTTCTGCGCAATATCTAAGCATTTCACCGCTACACTGCGCATTCCGCGTACCTCTCGCCTTCTCTAGCACTGCAGTTTCAACGGCTCGCCGGGGTTGAGCCCCGGGCTTTTACCGCTGACTTGCACCGCCGCCTACGCACCCTTTAAACCCAATA
+
FFFFFFFFFFFFFFFFFFFFFFFFFFFFFFFFFFFFFFFFFFFF:FFFFFFFFFFFFFFFFFFFFFFFFFFFFFFFFFFFFFFFFFFFFFFFFFFFFFFFFFFFF,FFFFFFFFFFFFFFFFFFFFFFFFFFFFFFFFFFFFFFFFFFFFFFFFFFFFFFFFFFFFFFFFFFFFFFFFFFFFFFFFFFFFFFFFFFFFFFFFFFFFFFFFFF:FFFFFFFF::FFFFFF:FFFFFFFFFFFFFFFFFFF:
@A00881:241:HJW2NDRXX:1:2110:4797:19382 2:N:0:CGAGAGAA+GATTGGAG
GGTAGCGGACTACTCGGGTATCTAATCCTGTTCGATCCCCACGCTTTCGTGCCTCAGCGTCAGACAGAAGCCGGTATGCTGCCTTCGCAATCGGAGTTCTTCGCGATATCTAAGCATTTCACAAAAAAAAAAAAAAAAAAACAAAAAAAAAAAAAAAAAAAAAAAACAAAAAAAAAAAAAAAACAAAAAAAAAAAAACAAAAAAAAAAAAAAAAAAAAAAAAAAAAAAAAAAAAAAAAAAAAAAAAAAAA
+
FF,,FFFFFFFFFFFFFFFFFFFF:FFFFFFFFFFFFFFF,FFFF,FFFFFFFFFFFFFFFFFFFFFF:FFFFFF,:FFFFFF:FFFFFFFF:FFF:FFFFFFFFFFF,F:FFFFF,F:,,,,F,F,,,,,,,,,,,F,,:,,:,,:,,:,:,,,,,,,:,,,,,,,,,,,,,,,,,,,,,:,,,:,F,,,,,,,,,,,,,,,,,,,,,,,,,,,,,,,,,,,,,,,,,,,,,,,,,,,,,,,,,,,,,,
@A00881:241:HJW2NDRXX:1:2110:1732:19961 2:N:0:CGAGAGAA+GATTGGAG
GGTAGCGGACTACCAGGGTATCTAATCCTGTTTGCTCCCCACGCTTTCGCACCTGAGCGTCAGTAAGTGCCTGGCAGACCGCCTTCGCCTCCGGTATTCCTCCTGATCTCTGCGCATTTCACCGCTACACTAGGAATTCCGTTTGCCCCTCCTGCACTCAAGTCCAACAGTTTTAGTAGTAGTCCCGAAGTTGAGCCCCGGGCTTACGCTACTAACTTGCCAAACCACCTACGCACCCTTTACGCCCAGT
+
FFFFFFFFFFFFFFFFFFFFFFFFFFFFFFFFFFFFFFFFFFFFF:FFFFFFFFFFFFFFFFFFF:FFFFFFFFFFFFFFFFFFFFFFFFFFFFFFFFFF:FFFFFFFFF:FFFFFFFFFFFFFFFFFFFF:FFF::FFFFFFFFFFFF:FFFFFFFFFFFFFFFFF:FF,FFF:FFFFF::FFFFFF:FFFFFFFFFFFF:FFFFFFFFFFFFFFF:FFFFFFFFF:FFFFFFFFF:FFFF:,FF:FFF
@A00881:241:HJW2NDRXX:1:2110:2709:23782 2:N:0:CGAGAGAA+GATTGGAG
GGTAGCGGACTACTCGGGTATCTAATCCTGTTTGCTCCCCACGCTTTCGGGCCTCAACGTCAGTTACCGTCCAGTAAGCCGCCTTCGCCACTGGTGTTCTTCCTAATATCTACGCATTTCACCGCTACACTAGGAATTCCGCTTACCTCTCCGGCACTCCAGCCAGACAGTTTCCAAAGCAGTCCCTGCGTTAAGCACAGGGCTTTCACTTCAGACTTGCCTCGCCGTCTACGCTCCCTTTACACCCAGT
+
FF:,FFFFFFF:FFFFFFFFFFFFFFFFFF:FFFFFFFFFFFFFFFFFFFFFFFFFFFFFFFFFFFFFFFFFFFFFFFFFFFFFFFFFFFF:FFFFFFFF:FFFFFFFFFFFFFFFFFFFFFFFFFFFFFFFFFFFFF:FFFFFFFFFFFFFFFFFFFFFFFFFFFFFFFFFFFFFFFFFFFFFFFFFF:FFFFFFFFFFFFFFFFFFFFFFFFFFFFFFFFFFFFFFF:F:FFFFF:FFFFFFFFF:F:
@A00881:241:HJW2NDRXX:1:2110:3568:26678 2:N:0:CGAGAGAA+GATTGGAG
GGTAGCGGACTACCAGGGTATCTAATCCTGTTTGCTCCCCACGCTTTCGTGCCTCAGTGTCAGTTACAGTCCAGTGAATCGCCTTCGCCGCTGGTGTTCCTCCCAATATCTACGCATTCCACCGCTACACTGGGAATTCCATTCACCCCTCCTGCACTCAAGCCCGGCAGTTTTGGTAGTAGTTCCGAAGTTGAGCCCCGGAATTACGCTACCAACTTGCCAAACCACCTACGCACCCTTTACGCCCAGT
+
FFFFFFFFFFFFFFFFFFFFFFFFFFFFFFFFFFFFFFFFFFFF,FFFFFFFFFFFFFFFFFFFFFFFFFFFFFFFFFFFFFFFFFFFFFFFFFFF:FFFFFFFFFFFFFFFFFF,FFFFFFFFFFFFFFFFFF:FFFFFF:FFFFFFFFFFFFFFFFFFFFFFFFFF,F:FFFFFFFFF,:FFFFFFFFFFFFFF:FFFFFFFFFFFF:FF:F,FFFFFFFFFFFFF:FFF:F,FFF:F:FFFFF:::,
@A00881:241:HJW2NDRXX:1:2110:4336:34178 2:N:0:CGAGAGAA+GATTGGAG
GGTAGCGGACTACGGGGGTATCTAATCCTGTTTGCTCCCCACACTTTCGTGCCTCAACGTCAGTTTCTGTCCAGAAAGTCGCCTTCGCCACTGGTGTTCCTCCTAATATCTACGCATTTCACCGCTACACTAGGAATTCCACTTTCCTCTCCAGTACTCAAGAAAAACAGTTTTAGTTGCAGTTCCTCAGTTAAGCCGAGGGATTTCACAACTAACTTATTTCCCCGTCTACGCACCCTTTACACCCAAT
+
FF,,FFFFFFFFFFFFFFFFFFFFFFFFFFFFFFFFFFF:FFFFFFFFFFFFFFFFFFFFFFFFFFFFFFFFFFFFFFFFFFFFFFFF:FFFFFFFFF:FFFFFFFFFFFFFFFF,FFFFFFFFFFFFFFFFFFF:FFFFFFFFFFFFFFFFFFFFFFFFFFFFFFFFFFFFFFFF,FFFFFF:FFFFFFFFFFFFFFFFFFFFFFFFFFF:FFFF:F,FFFFFFFFF::FFFFFFF:,FFFFF,FFF:F
@A00881:241:HJW2NDRXX:1:2111:1533:3208 2:N:0:CGAGAGAA+GATTGGAG
GGTAGCGGACTACCGGGGTATCTAATCCTGTTTGCTCCCCACGCTTTCGCGCCTCAGCGTCAGTTGTCGTCCAGCAAGCCGCCTTCGCCACTGGTGTTCCTCCGTATATCTACGCATTTCACCGCTACACACGGAATTCCGCTTGCCTCTCCGATACTCAAGATAGACAGTTTCAAATGCAGTTTCCGGGTTGAGCCCGGAGATTTCACATCTGACTTGCCTACCCGCCTACGCGCCCTTTACACCCAGT
+
FFFFFFFFFFFFFFFFFFFFFFFFFFFFFFFFFFFFFFFFFFFFFFFFFFFFFFFFFFFFFFFFFFFFFFFFFFFFFFFFFFFFFFFFFFFFFFFFFFFFFFFFFFFFFFFFF:FFFFFFFFFFFFFFFF:FFFFFFFFFFFFFFFFFFFFFFFFFF:FFFFF:FFFF:FFFFFFFFF:FFFFF::FFFFF:F:FFF:FF:FFFFFFFFFFF:FF,FFFFFFF:FFFFFFFFFFFFFF:FFFFFF:FF:F
@A00881:241:HJW2NDRXX:1:2111:1913:3239 2:N:0:CGAGAGAA+GATTGGAG
GGTAGCGGACTACCAGGGTATCTAATCCTGTTCGCTCCCCACGCCCTCGTGCCTCAGCGTCAATAGACGATTCGCGAGATGCCTTCGCAATCGGCGTTCTGAGTGATCTCTATGCATTTCACCGCTACACCACTCATTCCTCCCGCGGCATCGCCATTCCAGCCACACAGTATTGGAGGCACCCCCGACGTTGAGCGCCGGCATTTCACCTCCAACTTGCACGACCGCCTACGCACCCTTTAAACCCAAT
+
FFF:FFFFFFFFFFFFFFFFFFFFFFFFFFFFFFFFFFFFFFFFFFFFFFFFFFFFFFFFFFFFFFFFFFFFFFFFFFFFFFFFFFFFFFFFFFFFFFFFFFFFFFFFFFF,FFFFFFFF:FFFFFFFFFFFFFFFFFF:FFFFFFFFFFFFFFFFFFFF:FFFFFFFFFFFFFFFFFFFFFFFFFF:FFFFFFFFFFFFFFF:FFFFF,FFFFFFFFFFFF:FFFFFFF,FFFFFFFFFFFFFFFFFFF
@A00881:241:HJW2NDRXX:1:2111:1217:5415 2:N:0:CGAGAGAA+GATTGGAG
GGTAGCGGACTACGAGGGTATCTAATCCTGTTCGATCCCCACGCTTTCGTGCCTCAGCGTCAGACAGAAGCCGGTATGCTGCCTTCGCAATCGGAGTTCTTCGCGATATCTAAGCATTTCACCGCTACACCGCGAATTCCGCATACTTCTCTTCCTCTCGAGCATCCCAGTTTCAACCGCTGGCCGGGGTTGAGCCCCGGGCTTTGACGGCTGACTTAAGACGCGGCCTAAGCACCCTTTAAACCCAATA
+
FFFFFFFFFFFFFFFFFFFFFFFFFFFFFFFFFFFFFFFFFFFFFFFFFFFFFFFFFFFFFFFFFFFFFFFFFFFFFFFFFFFFFFFFFFFFFFFFFFFFFFFFFFFFFFFFFFFFFFFFFFFFFFFFFFFFFFFFFFFFFFFFFFFFFFFFFFFFFFFFFFFFFFFFFFFFFFFFFFFFFFFFFFFFFF,FFFFFFFFFFF:FFFFF,FFFFFF,F:,,:FFFFFFFF,,FFFFFFF:FFFF:FFFFF,
@A00881:241:HJW2NDRXX:1:2111:2230:7576 2:N:0:CGAGAGAA+GATTGGAG
GGTAGCGGACTACAGGGGTATCTAATCCCTTTCGCTACCCCGGCCTTCGTACCTCAGCGTCAGTTAATGTCCAGGAACCCGCCTTCGCCACGAGTCTTCTTCTTGATATCTACGCATTTCACTGCTACACCAAGAATTCCGGTTCCCCCTCCATTACTCTAGCAGGGTAGTTTCACGCGCATTCCAGAGGTTGAGCCCCTGCCTTTCACGCGCACCTTGCCCCGCCGCCTACGTACCCTTTACGCCCAGT
+
FFFFFFFFFFFFFFFFFFFFFFFFFFFFFFFFFFFFFFFFFFFFFFFFFFFFFFFFFFFFFFFFFFFFFFFFFFFFFFFFFFFFFFFFFFFFFFFFFFFFFFFFFFFFFFFFFFFFFFFFFFFFFFFFFFF:FFFFFFFFFFFF:FFFFF:FFFFFFFFFFFFFFFFF::FFFFFFFF:FFFFFFFFFFFFFFFFFFFFFFFFF,FF:FFFFFF,FFF:FFFFFFFFFFF::FF:FFFFFFFFFFFF,FF
@A00881:241:HJW2NDRXX:1:2111:1823:18803 2:N:0:CGAGAGAA+GATTGGAG
GGTAGCGGACTACATGGGTATCTAATCCTGTTTGCTCCCCACACTTTCGCGCCTCAGCGTCAGTTACCGTCCAGAAAGCCGCCTTCGCCACTGGTGTTCCTCCTAATATCTACGCATTTCACCGCTACACTAGGAATTCCGCTTTCCTCTCCGGCACTCAAGATCGGCAGTTTCAAATGCAGTTCCGAGGTTAAGCCTCGGTATTTCACATCTGACTTGCCGGCCCGCCTCCACGCCCTGTACACCCAGT
+
FF,:F:FFFFF:F:FFFFFFFFFF:FFFFFFF,FFF:FFF:FFF:FFFFFFFFFFFFFFFFFFFFFFFF:FFFFF:FFFFFFF:FFFF,F:FFF:F,,FFFFFFFFFFFFF:FF:F:FFF:FFFFFFFFFFFFF:F,:FFFFFFFFFFFFFFFFFFFFFFFFFFF:F:FFF,FFFF:FFFF:FFFFFF:FFFFFFFFF:F:FFFFF:F:F:FFFF:FFFF,:FFFFFFFF,:F:,F,F,:FFF,::F,:,
@A00881:241:HJW2NDRXX:1:2111:2013:18912 2:N:0:CGAGAGAA+GATTGGAG
GGTAGCGGACTACATGGGTATCTAATCCTGTTTGCTCCCCACACTTTCGCGCCTCAGCGTCAGTTTCCGTCCAGAAAGCCGCCTTCGCCACTGGTGTTCCTCCTAATATCTACGCATTTCACCGCTACACTAGGAATTCCGCTTTCCTCTCCGGCACTCAAGATCGGCAGTTTCAAATGCAGTTCCGAGGTTACGCCTCGGTCTTTCTCATCTGACTTGCCGGCCCGCCTACACGCCCTGTACACCCAGT
+
FF,FFFFFF:FFFFFFF::FFFFF:FFFFFFFFFFFFFFF:FF:FFFFFFFFFFFFFFFFFFFFF,FFFFFFFF:FFFFFFFF:FFFFFFFFFFFF,FF,F::FFFFFFFFF:FFF,F:FF,FF,FFFFF:FFF:F::F,FF,FFFFFFFFFFFFFFFFF:::FF::FFF:F,F,F:FF,FFFF,FFF:FFFF,:FF:F:FF,F,F,,FFFFFFFFFF:FFF,F:F:F:FFFFFFF,FF,FFFF,,,F:F
@A00881:241:HJW2NDRXX:1:2111:1344:19977 2:N:0:CGAGAGAA+GATTGGAG
GGTAGCGGACTACCAGGGTATCTAATCCTGTTTGCTCCCCACGCTTTCGCGCCTCAGCGTCAGTTACTGTCCAGTAGACCGCCTTCGCCACTGGTGTTCTTCCTTATATCTACGCATTTCACCGCTACACAAGGAATTCCGTCTACCTCTCCAGCACTCAAGACATACAGTTTCAAATGCAGTTTATGGGTTAAGCCCATAGATTTCACATCTGACTTGCACGCCCGCCTACGCGCCCTTTACACCCAGT
+
F:FFFFFFFFFFFFFFFFFFFFFFFFFFFFFFFFFFFFFF:FFFFFFFFFFFFFFFFFFFFFFFF:FFFFFFFFFFFFFFFFFFFFFFFFFFFFFFFFFFFF,FFFFFFFFFFFFFFFFFFFFFFFFFFFFFFFFFFFFFFFFFFF:FFFFFFFFFFFFFFFFFFFFFFFFFFFFFFFFFFFFFFFFFFFFFF,FFFFFFF::FFFF,F:FFFFFFFFFFFF:FFFFF::FFFFFFFFFFFFFFFFFFF,
@A00881:241:HJW2NDRXX:1:2111:1533:22435 2:N:0:CGAGAGAA+GATTGGAG
GGTAGCGGACTACCCGGGTATCTAATCCTGTTTGCTCCCCACGCTTTCGTGTCTCAGCGTCAGTTGTCGTCCAGTAATCCGCCTTCGCCACTGGTGTTCCTCCCGATCTCTGCGCATTTCACCGCTACACCGGGAATTCCGATTACCCCTCCGACTCTCAAGAAACGCAGTTTCAAGTGCAGCTCAGAGGTTGAGCCTCTGCATTTCACACCTGACTTGCATCCCCGCCTCCTCACCCTTTACACCCAGT
+
FFFFFFFFFFFFFFFFFFFFFFFFFFFFFFFFFFFFFFFFFFFFFFFFFFFFFFFFFFFFFFFFFFFFFFFFFFFFFFFFFFFFFFFFFFFFFFFFFFFFFFFFFFFFFFFFFFFFFFFF:F:FFFFFFFFFFFFFFFFFFFFFFFFF,FFFFFFFFFF:FFFF:F:FFFFFF:,FFFF:FFFFFFFFFF:FFFFFFFFFFFFFFFFFFF:FF::FFFFF:FFF:FF:,:,,FF,F:FFFFFF:F,FFFF
@A00881:241:HJW2NDRXX:1:2111:6117:24205 2:N:0:CGAGAGAA+GATTGGAG
GGTAGCGGACTACCGGGGTATCTAATCCTGTTTGCTCCCCACGCTTTCGAGTCTCAGCGTCAGTTATCGTCCAGTAAGCCGCCTTCGCCACTGGTGTTCCTCCTAATATCTACGCATTTCACCGCTACACTAGGAATTCCACTTACCTCTCCGATACTCTAGTTGAACAGTTTCAAATGCAGTTTCACCGTTGAGCCCTGACTTTTCACATCTGACTTGTTCGACCGCCTACGCTCCCTTTACACCCAGT
+
FFFFFFFFFFFFFFFFFFFFFFFFFFFFFFFFFFFFFFFFFFFFFFFFFFFFFFFFFFFFFFFFFFFFFFFFFFFFFFFFFFF:FFFFFFFFFFFFFFFFFFFFFFFFFFFFFFFFFFFFFFFFFFFFFFFF:FF:FFFFFFFFFFFFFFFFFFFFFFFFFFFFFFFFFFFFFFFFF:FFFFFFFFFFFFFFFFFF,FFFF,FFFFFFFFFFFFFFFF:,:F,FFFFFFFF:FFF:FFFFFFF:FFFFFF
@A00881:241:HJW2NDRXX:1:2111:6008:25488 2:N:0:CGAGAGAA+GATTGGAG
GGTAGCGGACTACGGGGGTATCTAATCCTGTTTGCTCCCCACGCCTTCGAGCCTCAACGTCAGTTACAGTCCAGTAAGCCGCCTTCGCCACTGGTGTTCCTCCTAATATCTACGCATTTCACCGCTACACTAGGAATTCCACTTACCTCTCCTGCACTCTAGCGGAACAGTTTCCAAAGCAGTCCCGGGGTTGAGCCCCGGGCTTTCACTTCAGACTTGCCCTGCCGTCTACGCTCCCTTTACACCCAGT
+
FFFFFFFFFFFFFFFFFFFFFFFFFFFFFFFFFFFFFFFFFFFFFFFFFFFFFFFF:FFFFFFFF:FFFFFFFFFFFFFFFFFFFFFFFFFFFFFFFFFFFFFFF:FFFFF:FFFF:FFFFFFFFFFFFF,FF:FFFFFFFFFFFFFFFFFFFFFFFFFFFFFFFFFFFFFFFFFFFFF:FFFFFFFF::FFFFFFFFFFFFFFFFFFFF,FFF:FFF:FFF,FFFF:F:FFFFFFFFF:FFFFFFF::F
@A00881:241:HJW2NDRXX:1:2111:1732:26162 2:N:0:CGAGAGAA+GATTGGAG
GGTAGCGGACTACAAGGGTATCTAATCCTGTTCGCTCCCCACGCTTTCGCACCTCAGCGTCAGTTAAAGGCCCGGCAGACCGCCTTCGCCTCCGGTATTCCTCCTGATCTCTGCGCATTTCACCGCTACACCAGAAATTCTGTCTGCCGCTACCTCACTCTAGCTGCCCGGTTTGCAATGCTACCACGGAGTTAAGCCCCGGGCTTTCACATCACACCTAAACAGCCGCCTGCGTGCCCGTTACGCCCAA
+
FF,,FFFFFFFFFFFFFFFFFFFF,F:FFFFF:FFFFFFFFFFF:FFFFFFFFFF,FFFFF:FFFFFFFFFFFFFF,FFFFFF:FFFFFFFFFFFFFFFF,FFFFFFFFFFFFFFFFF,FFFFFFFF:FFFF,FFF::FF:FFFFFFF,F:FFFFFF:,FF:FF:FFFFFFF,FFF,F:::F,F:F:FFF:FFF,FFFFFFF:F:FFF:::F:,FFF,FFFF:,F:F:FFFFF:FFF,:,F,FFFFF:::
@A00881:241:HJW2NDRXX:1:2111:3495:29778 2:N:0:CGAGAGAA+GATTGGAG
GGTAGCGGACTACAGGGGTATCTAATCCTGTTTGCTCCCCACGCTTTCGCGCCTCAGCGTCAGTTAAAGCCCAGTAAGCCGCCTTCGCCACTGATGTTCCTCCTAATATCTATGCATTTCACCGCTACACTAGGAATTCCGCTTACCTCTCCTGCACTCCAGCCGGACAGTTTCCAAAGCAGTTACGGGGTTGAGCCCCGGCCTTTCACTTCAGACTTGCCCTGCCGTCTACGCTCCCTTTACACCCAGT
+
FFFFFFFFFFFFFFFFFFFFFFFFFFFFFFFFFFFFFFFFFFFFFFFFFFFFFFFFFFFFFFFFFFFFFFFFFFFFFFFFFFFFFFFFFFFFFFFFFFFFFFFF,FFFFFFFFFFF:FFFFFFFFFFFFFFFFFFF:FFFFFFFFFFFFFFFFFFFFFFFFFFFFFFFFFFFFFFFFFFFF:FFFFFFFFFFFFFFFFFFFFFFFFF:FFFFFFFFFFFFFFFFFF:FF:FF:FFFF:FFFFFFFFFFFF
@A00881:241:HJW2NDRXX:1:2111:7835:30373 2:N:0:CGAGAGAA+GATTGGAG
GGTAGCGGACTACTTGGGTATCTAATCCCTTTCGCTACCCTGACCTTCGTACCTCAGCGTCAGCTCATGTCCAGGAACCCGCCTTCGCCACGAGTCTTCTTCTTGATATCTACGCATTTCACTGCTACACCAAGAATTCCGGTTCCCCCTCCATCGCTCTAGCAGGGTAGTTTCACGCGCATTCCAGAGGTTGAGCCCCTGCCTTTCACGCGCAACTTGCCCCGCCGCCTACGTACCCTTTACGCCCAGT
+
FFFFFFFFFFFFFFFFFFFFFFFFFFFFFFFFFFFFFFFFFFFFFFFFFFFFFFFFFFFFFFFFFFFFFFFFFFFF:FFFFFFFFFFFFFFFFFFFFFFFFFFFFFFFFFFFFFFFFFFFFFFFFFFFFFFFFFFFFFFFFFFF:FFFFFFFFFFFFFFFFFFFFFFF,FFFFFFFFFFFFFFFFFFFFFFFFFF:FFFFFFFFFFFFFF:FFFFFFFFFF:FFFFFFFFFFFF,FFF,FFFFFFFFFFF
@A00881:241:HJW2NDRXX:1:2111:3251:30639 2:N:0:CGAGAGAA+GATTGGAG
GGTAGCGGACTACTAGGGTATCTAATCCTGTTTGCTCCCCACGCTTTCGCGCCTCAGCGTCAGTTACTGTCCAGTAGACCGCCTTCGCCACTGGTGTTCTTCCTTATATCTACGCATTTCACCGCTACACAAGGAATTCCGTCTACCTCTCCAGCACTCAAGACATACAGTTTCAAATGCAGTTTATGGGTTAAGCCCATAGATTTCACATCTGACTTGCACGCCCGCCTACGCGCCCTTTACACCCAGT
+
FFFFFFFFFFFFFFFFFFFFFFFFFFFFFFFFFFFFFFFFFFFFFFFFFFFFFFFFFFFFFFFFFFFFFFFFFFFFFFFFFF:FFFFFFFFFFFFFFFFFFFFF:FFFFFFFFFFFFFFFFFFFFFFFFFFF:FFF:FFFFFFFFFFFFFFFF:FFFFFFFFFFFFFFFFFFFFFFFF:FF:FFFFF,FFFFFFFFFFFFFFFFFFFF:FFFFF:FF::FFF,FFFFFFFFFFFFFFFFF:FFFFFFFFF
@A00881:241:HJW2NDRXX:1:2112:7826:3145 2:N:0:CGAGAGAA+GATTGGAG
GGTAGCGGACTACTGGGGTATCTAATCCTGTTTGCTCCCCACGCTTTCGAGTCTCAGTGTCAGTTACTGTCCAGATAGCCGCCTTCGCCACTGATGGTCCTCCTAATATCTACGCATTCCACCGCTACACTAGGAATTCCGCTATCCTCTCCAGCACTCAAGTCTGACAGTTTTAGATGCAGCACCCGAGTTAAGCCCTGGGTCTTACACATCTCACTTATCAAACCACCTACACTCCCGTTACGCCCAG
+
FFFFFFFFFFFFFFFFFFFFFFF,,F:FFFFFFFFFFFFFFFFF:FFFFFFF:FF:FFFFFFFFF:FFFFF,FF:FFFFFFFFFFFF:F,FFF,FF,FF::FF:FF:FFFFFF:FF,FFF,FFFFFF::FFFFFFFFFFFFF:FFFFFFFF,FFFFFFFF,FFFF:,FFFFFFF,,FFFF,FFFF:FFFFFF:,FF::FFFF:,FF,,F,,:F,,,FFFF:F:F:FF:FFF:F:,FFFF,:FFFF,,F:F
@A00881:241:HJW2NDRXX:1:2112:1353:3458 2:N:0:CGAGAGAA+GATTGGAG
GGTAGCGGACTACACGGGTATCTAATCCTGTTCGATACCCACGCTTTCGTGCTTCAGCGTCAGTTGGGCGCCGGTGCGCTGCCTTCGCAATCGGAGTTCTGCGTGATATCTATGCATTTCACCGCTACACCACGCATTCCGCGCACTTCTCGCCCACTCAAGCGCCCCAGTTTCAACGGCGGCGGAAGGTTGAGCCCCCCGGTTTGACCGCTGACTTGAGGCGCCGCCTACGCACCCTTTAAACCCAATA
+
FFF:FFFFFFF:FFFFFFFFFFFFFFFFFFFFFFFFFFFFFFF:F:FFFFFFFFFFFFFFFFFFFFFFFFFFFFFFFFFFFFFFFFFFFFF:FF:FFFFFFFFF:FFFFFFFFFFFFFF:F,FFFFFFFFFFFFFFFFF:F:F:F::FFFFF:FF::FFFFFFFFFFFFFFFFFFFFF:::FF::FFFFFFFFFFFFFFFFFF,::::F:FF:F:FF::FFF:FFFFFF::F::F,FFF:FF,:F::FFF
@A00881:241:HJW2NDRXX:1:2112:1796:13777 2:N:0:CGAGAGAA+GATTGGAG
GGTAGCGGACTACTCGGGTATCTAATCCTGTTCGATACCCACGCCTTCGTGCTTCAGCGTCAGTCGGGCGCCGGTACGCTGCCTTCGCAATCGGAGTTCTGCGTGATATCTATGCATTTCACCGCTACACCACGCATTCCGCGTACTTCTCGCCCACTCAAGTCAGCCAGTTTCAACGGCTCGGCGAGGTTGAGCCCCGCAATTTTACCGCTGACTTAACAGACCGCCTACGCACCCTTTAAACCCAATA
+
FFFFFFFFFFFFFFFFFFFFFFFFFFFFFFFFFFFFFFFFFFFFFFFFFFFFFFFFFFFFFFFFFFFFFFFFFFFFFFFFFFFFFFFFFFFFFFFFFFFFFFFFFFFFFFFFFFFFFFFFFFFFFFFFFFFFFFFFFFFFFFFFFFFFFFFFFFFFFFFFFFFF:FFFFFFFFFFFFFFFFFFFF::FFFFFFFFFFF:FFFFFFFFF,:FF:FFFFFFFFFFFFFFFF:FFFFFFFFFFFFF::FFFF,
@A00881:241:HJW2NDRXX:1:2112:2013:15436 2:N:0:CGAGAGAA+GATTGGAG
GGTAGCGGACTACCGGGGTATCTAATCCTGTTTGCTCCCCACGCTTTCGAGCCTCAGCGTCAGTTAAAGCCCAGTAAGCCGCCTTCGCCACTGATGTTCCTCCTAATATCTAAGCATTTCACCGCTACACTAGAAATTCCACTTTCCTCTCCTGCACTCAAGAATGATAGTTTTAGTTGAAGTTCCTCAGTTAAGCCGAGGGATTTCACAACTAACTTGTCTTCCCGTCTACGCACCCTTTACACCCAAT
+
F:FF:FFFFFFFFFFFFFFFFFFFFFFFFFFFFFFFFF:FFF:FFFFFFFFFFFFFFFFFFFF:FFFFF:FFFFFFFFFFFFFFFFFFFFFF:F:FF,FFF,:FFFFFFFFF,:FF:FFFFFFFFFFFFF:F::F:FFFFFFFFFFFFFFF,,FFFFF,F:F,FFFFFF,,FFFFF:FF,FFF:F:FFFFFFF:,F,FFF,:F:FFFFF:FF:,:F,F,FFF:F:F,:FFFF,:FFFFF,::FFFFFFFF
@A00881:241:HJW2NDRXX:1:2112:1118:25629 2:N:0:CGAGAGAA+GATTGGAG
GGTAGCGGACTACCTGGGTATCTAATCCTGTTTGCTCCCCACGCTTTCGAGCCTCAACGTCAGTTACAGTCCAGTAAGCCGCCTTCGCCACTGGTGTTCCTCCTCATATCTACGCATTTCACCGCTACACTAGGAATTCCACTTACCTCTCCTGAACTCCAGTCACACAGTTTCCCAAGCAGTCCCTCGGTTGAGCCCAGGGCTGTCACTTCAGACTTCCATCACCGTCTACGCTCCCTTTACACCCAGT
+
FFFFFFFFFFFF:FFFFFFFFFF,FF,::FFFFFFFF:FFFF:FF,FFFFFFFFF:::FF,FFFFFFFF:FFF:FFFF:FFFFFF,F:::FFFFFFFF,FF,,F,,F,FFFF:FFFFFF::,FF:FF:F::,F:F,FFFFF:,FF,FFFFF:::,::,F:F:F,F,FFF:F:F,,:,F::F:FFF,F,::F,FF:,:,FF:,,,,F,:F,F:FFFF,F,,FF:FF:,FF,FF,FF:F:,,:,FF:,F,,F
@A00881:241:HJW2NDRXX:1:2112:4010:33238 2:N:0:CGAGAGAA+GATTGGAG
GGTAGCGGACTACAAGGGTATCTAATCCTGTTTGCTCCCCACGCTTTCGCGCCTCAGCGTCAGTTACGGTCCAGAAAGCCGCCTTCGCCACTGGTGTTCCTCCTAATCTCTACGCATTTCACCGCTACACTAGGAATTCCGCTTTCCTCTCCCGCACTCAAGACGCCCAGTTTCAAGCGCAGCCCCGGAGTTGAGCCCCGGTATTTCACGCCTGACTTAAGCGCCCGCCTACGCGCCCTTTACACCCCGT
+
FF,FF:FFFFFF:FFFFFFFFFF:FFFFFFFFFFFFFFFF:FFF:FFFFFFFF:FFFFFFFFFFFFFFFFF,FFF:FFF:FFFF,FF:FF:FFFFFF:F:F::FFFF:FFFFFF:FF:,::,FF:FFF,:,FFFFFFFFFF:F,:FFFFF:FFFF,F:FF:FFFFF,FFFF,FF,FFFF,FFFF:FFFFFF:F:FFF:FFF,FFF:FFF:FFF:FF:F,,FFFFF,FFF:,F:F,:FFF,FF,F,FFFFF
@A00881:241:HJW2NDRXX:1:2112:2166:34272 2:N:0:CGAGAGAA+GATTGGAG
GGTAGCGGACTACACGGGTATCTAATCCTGTTTGCTCCCCACGCTTTCGCGCCTCAGCGTCAGTTACTGTCCAGCAATCCGCCTTCGCCACTGGTGTTCCTCCGTATATCTACGCATTTCACCGCTACACACGGAATTCCGATTGCCTCTCCAGCACTCAAGAACTACAGTTTCAAATGCAGGCCATGAGTTGAGCCCATGGTTTTCACATCTGACTTGCAATCCCGCCTACACGCCCTTTACACCCAGT
+
FFFFFFFFFFFFFFFFFFFFFFFFFFFFFFFFFFFFFFFFFFFFFFFFFFFFFFFFFFFF:FFFFFFFFFFFFFFFFFFFFFFFFFFFFFFFFFFFFFFFFFFFFFFFFFFFFFFFFFFFFFFFFF:FFF:FFFFFFFFFFFFFFFFFFFFFFFFFFFFFFF:,FF:FFFFFFF:FFFFFFFFFFFFFFFFFFFFFFFF:FFFFFF::FFFFF:F:FFFFFFFF:F:FFFFFFFFFF:FFFFFFFFF,FF
@A00881:241:HJW2NDRXX:1:2112:1344:35884 2:N:0:CGAGAGAA+GATTGGAG
GGTAGCGGACTACTTGGGTATCTAATCCTGTTTGCTCCCCACGCTTTCGCGCCTCAGCGTCAGTTACTGTCCAGCAATCCGCCTTCGCCACTGGTGTTCCTCCGTATATCTACGCATTTCACCGCTACACACGGAATTCCGATTGCCTCTCCAGCACTCAAGATCTACAGTTTCAAAGGCAGGCCATGGGTTGAGCCCATGGTTTTCACATCTGAGTTGCAGCCCCGGCTACACGCCCTGTACACCCAAT
+
FF:,F:FFF:F:FFFFFFFFF,F:FFF,:F,FFF:F,FFF:FF,FF:FF:FF,FF,FFFFF:FFF,:FF,:,FF::FF::F:F,FFFF:,FFFFFFFF:::F:F:F:FF:,:FF:,:FFFF,:F,,FFFF,FFF,FF,F:FFFFF:::FF,FFF,F,F:F,FFF,FFFFF,F,F,FF,F:::FF:F,FF:F,F:F:,F,,FFFFF,,:,FF:::F,FFFF:F,F,:F,::::FF::,FFF,FF:,:,F,,
@A00881:241:HJW2NDRXX:1:2113:4010:1141 2:N:0:CGAGAGAA+GATTGGAG
GGTAGCGGACTACATGGGTATCTAATCCTGTTCGATCCCCACGCTTTCGTGCCTCAGCGTCAGACAGAAGCCGGTATGCTGCCTTCGCAATCGGAGTTCTTCGCGATATCTAAGCATTTCACCGCTCCACCGCGAATTCCGCATACTTCTCTTCCTCTCGAGCATCCCAGTTTCAACCGCTGGCCGGGGTGGAGCCCCGGGCTTTGACGGCTGACTTAAGACGCGGCCTACGCACCCTGTAAAGCCAATC
+
FF,,FFFF:F:FFFFFFFFFFFFFFFFFFFFFFFFF:FFFFFFFFFFFFFFFFFFFFFFFF:FFFFFFFFFFFFFFFFFFFFFFFFFFFFF:FF,FFFFF,FFFFF:F,:FFFFF,FF,F:FFFF:,FF:FFFF,FFFFFFFF,FFFF:F:F,F:FF,:F,:FF,:F,:FFF:F,F,FFF:FF:F:FFFF,:FFF,F::FF:FF,F:FF:F::F:F,,,,FF:F:F:::,FF:F:FFF,FF:F,FFF:,,
@A00881:241:HJW2NDRXX:1:2113:4200:1470 2:N:0:CGAGAGAA+GATTGGAG
GGTAGCGGACTACACGGGTATCTAATCCTGTTTGCTCCCCACGCCTTCGAGCCTCAACGTCAGTTGCCGTCCAGTAAGCCGCCTTCGCCACTGGTGTTCCTCCTAATATCTACGCATTTCACCGCTACACTAGGAATTCCACTTCCCTCTCCTGCACTCAAGCCAAACAGTTTCCTGTGCACCTCCTGACTTGAAACCAGGGTTTTCACACAAGACTTATCCGGCCGCCTACGCGCCCTTTACGCCCAGT
+
FFFFFFFFFFFFFFFFFFF:FFFFFFFFFFFFFFFFFFFFFFFFFFFFFFFFFFFFFFFFFFFFFFFFFFFFFFF,FFFFFFFFFFFFFFFFFFFFFFFFFFFFFFFFFFFFFFFFFFFFFFFFFFFFFFF,FFFFF,FFFFFFFFFFFFFFFFFFFFFFF:FFFFFFF,FFFFFFFFFFFFFFFFFFF:FFFFFFFFFFFFFFFFFFFFF:FF:F:FFFF:FFFF:FFFFFFF::FFFFF:FFFFFFFF
@A00881:241:HJW2NDRXX:1:2113:3332:3004 2:N:0:CGAGAGAA+GATTGGAG
GGTAGCGGACTACCAGGGTATCTAATCCTGTTCGATCCCCACGCTTTCGTGCCTCAGCGTCAGACAGAAGCCGGTATGCTGCCTTCGCAATCGGAGTTCTTCGCGATATCTAAGCATTTCACCGCTACACCGCGAATTCCGCATACTTCTCTTCCTCTCGAGCATCCCAGTTTCAACCGCTGGCCGGGGTTGAGCCCCGGGCTTTGACGGCTGACTTACGAGGCGGCCTACGCACCCTTGAAACCCCAGA
+
FF,FFFFFFFFF:FFFFFFFFFFF,FFFFFFF:F:FFFFFFFFF:FFFFFFF:FFFFFFFFFF:F:FFFFFFFFFFFF:FF:FFFFFFFFFFFFFFFF:F,FFFF,:,,F,FFF:FFF:F,FFFFFFF,FFF,F,FF:FF::,FF:,F,F:FFF,FFF:FFFF,FF,F,FF,,F:FFFFFF:FFFF:::F,FF:FFFFFFFF,FF:,F:F,:FF,F:F:FF,FF:FF,:::FFF,F,F:,FFF::F,F,F
@A00881:241:HJW2NDRXX:1:2113:7247:6183 2:N:0:CGAGAGAA+GATTGGAG
GGTAGCGGACTACAAGGGTATCTAATCCTGTTTGCTCCCCACGCTTTCGTGCCTCAGTGTCAGTTACAGTCCAGTGAACCGCCTTCGCCGCTGGTGTTCCTCCTAATATCTACGCATTCCACCGCTACACTAGGAATTCCGTTCACCCCTCCTGCACTCAAGTCCGACAGTTTTAGTAGTAGTTCCGAAGTTGAGCCCCGGAATTACGCTACTAACTTGCCAAACCACCTACGCACCCTTTACGCCCAGT
+
FFFFFFFFFFFFFFFFFFFFFFFFFFFFFFFFFFFFFFFFFFFFFFFFFFFFFFFFFFFFFFFFFFFFFFFFFFFFFFFFFFF:FFFFFFFFFF:F:FFFFFFFFFFFFFFFFFFFFFFFFFFFFFFFFFFFFFFFFFFFFFFFFFFFFFFFFFFFFFFFFFFFFFFFFFFFFFFFFFFF:FFFFFFFFFF:F,FFFFFFF:FFF::FFFF,F:FFFFFFFFFFFF:FFFFFFF:FFF:,FFFF:F:FFF
@A00881:241:HJW2NDRXX:1:2113:4218:6762 2:N:0:CGAGAGAA+GATTGGAG
GGTAGCGGACTACGAGGGTATCTAATCCTGTTTGCTCCCCACGCTTTCGCACCTGAGCGTCAGTCTTCGTCCAGGGGGCCGCCTTCGCCACCGGTATTCCTCCAGATCTCTACGCATTTCACCGCTACACCTGGAATTCTACCCCCCTCTACGAGACTCAAGCTTGCCAGTATCAGATGCAGTTCCCAGGTTGAGCCCGGGGCTTTCACATCTGACTTAACAAACCGCCTGCGTGCGCGTTACGCCCAGT
+
FF:,FFFFFFF:FFFFFFF:FFFFFFFFFFFFFFFFFFFFFFFFFFFFFF,FFFFFFFFFFFFFFFFFFFFFFFFFFFFFFFFFFFFFFFFFFFFF:FFFFFFFFFFFFFFFFFFFFF,FFFFFFF:FFFFFFF:FFFFFFFFFFF:FFF,FFFFFFFFFFFFFFFFF:F:FFFFFFFFFFFFFFF,FFFFFF:FFFFFFFF,FFFFFFF:F:FF::FFFFF:,FF:FFFF:FF:F:F,F::FFF,F:F:
@A00881:241:HJW2NDRXX:1:2113:5330:10222 2:N:0:CGAGAGAA+GATTGGAG
GGTAGCGGACTACAGGGGTATCTAATCCTGTTTGCTCCCCACGCTTTCGTGCATCAGTGTCAGTGACAGTCCAGTAAGCCGCCTTCGCCACTGGTGTTCCTCCTAATATCTACGCATTTCACCGCTACACTAGGAATTCCGCTTACCTCTCCTGCACTCCAGCATGACAGTTTCAAAAGCAGTCCCGGGGTTAAGCCCCAGCCTTTCACATCAGACTTGCTCTTCCGTCTCGGCTCCCTTTACACCCAGT
+
FF,,FFFFFFFFFFFFFFFFFFFFFFFFFFFFFFFFFFFFFFFF:FFFFFFFFFFFFFFFFFFFF,FFFFFFFFFFFFF,FFF,FFFFFFFFFFFF:F:,F,FFF:FFFFFFF::F,FFFF,FFFFFFFF:FFFFFFFFFFFFFFFF:,FFFFFF:FFF,FFFFF:F::FF,,F,,,FF:,F:FFFFF:FF::FFFFFFFFF,F,FFFFF::FFFFF:FF:F,FF:FFF::,F,FF,F,,FFFF:FFFFF
@A00881:241:HJW2NDRXX:1:2113:28266:15687 2:N:0:CGAGAGAA+GATTGGAG
GGTAGCGGACTACCGGGGTATCTAATCCTGTTCGATACCCACGCCTTCGTGCTTCAGCGTCAGTCGGGCGCCGGTACGCTGCCTTCGCAATCGGAGTTCTGCGTGATATCTATGCATTTCACCGCTACACCACGCATTCCGCGTACTTCTCGCCCACTCAAGTCAGCCAGTTTCAACGGCTCGGCGAGGTTGAGCCCCGCAATTTTACAGCTGACTTAACAGACCGCCTACGACCCCTTTAAACCCAATA
+
FFFFFFFFFFFFFFFFFFFFFFFFFFFFFFFFFFFFFF:FF:FFFFFFFFFFFFFFFFFFFFFFFFFFFFFFFFFFFFFFFFFFFFFFFFFFFFFFFFFFFFFFF,FF:FF,FFFFFFFFFFFFFFFF,FFFFFFF:FFFFFFFFFFFFF:F,F:FFFF,FFFFFFFF::F,FF:FFFFFFFFFFFFFFF:FFFFFFFFFFF::FFFF,FFFFF,FF:FFFF:F:FFFFFFF,,FFFF:,FF,FFF:FF,
@A00881:241:HJW2NDRXX:1:2113:8223:21934 2:N:0:CGAGAGAA+GATTGGAG
GGTAGCGGACTACTCGGGTATCTAATCCTGTTTGCTCCCCACGCTTTCGAGCCTCAGCGTCAGTAAAAGCCCAGCAAGCCGCCTTCGCCACTGGTGTTCCTCCTAATATCTACGCATTTCACCGCTACACTAGGAATTCCGCTTGCCTCTACTCCACTCAAGAAATACAGTTTCAAAAGCAGGCTATGGGTTGAGCCCATAGTTTTCACTTCTGACTTGCATTCCCGCCTACACTCCCTTTACACCCAGT
+
FFFFFFFFFFFFFFFFFFFFFFFFFFFFFFFFFFFFFFFFFFFFFFFFFFFFFFFFFFFFFFFFFFFFFFFFFFFFFFFFFFFFFFFFFFFFFFFFFFFFFFFFFFFFFFFFFFFFFFFFFFFFFFFF:FFFFFFFFFFFFFFF:FFFFFFFFFFFFFFFFFFFFFFFFFFFFFFFFFFFFFFFF,FFFFF:F:FFFF:F:FFFFFF:F:,FFFFFFFFFFFFFFFFFFFF::FFFFFFF,FFFFF,,FF
@A00881:241:HJW2NDRXX:1:2113:6497:25520 2:N:0:CGAGAGAA+GATTGGAG
GGTAGCGGACTACGAGGGTATCTAATCCTGTTTGCTCCCCACGCTTTCGCGCCTCAGCGTCAGTTGTCGTCCAGCAAGCCGCCTTCGCCACTGGTGTTCCTCCGTATATCTACGCATTGCACCGCTACACACGGAATTCCGCTTGCCTCTCCGATACTCAAGACAGACAGTTTCAAATGCAGGTTCCGGGGTGAGCCCGGAGATTTCACATCTGACTTGCCTGCCCGCGTACGCGCCCGTTTACCCCAGT
+
FF,,FFFFFFF:FF:FFFFFFFFFFF,FFFFFFFFFFFFFFFFFFFFFFFF:FFFFFFFFFFFFFFFFFF:FFFFF,FFFF:FFF:FFFFFFFFFF:F:FFFFFFF:F:FFFFFF,:F,F,:,FFFFFFFF:FF:,F,FFFFFFFFFF:FFFFF:FF:F,FF:FFF,,:F,:,,,F,F:F,F,FFFF,FF:F:F:FFFFFFF,,:FF,,:FF:F,F:FFFF,F:FFFF,F,,:FF:F:,FF,,,FFF,FF
@A00881:241:HJW2NDRXX:1:2113:31241:34021 2:N:0:CGAGAGAA+GATTGGAG
GGTAGCGGACTACCAGGGTATCTAATCCTGTTCGATCCCCACGCTTTCGTGCCTCAGCGTCAGACAGAAGCCGGTATGCTGCCTTCGCAATCGGAGTTCTTCGCGATATCTAAGCATTTCACCGCTACACCGCGAATTCCGCATACTTCTCTTCCTCTCGAGCATCCCAGTTTCAACCGCTGGCCGGGGTTGAGCCCCGGGCTTTGACGGCTGACTTAAGACGCGGCCTACGCACCCTTTATACCCAATA
+
FFFFFFFF:FFFFFFFFFFFFFFFFFFFFFFFFFFFFFFFFFFF:FFFFFFFFFFFFFFFFFFFFFFFFFFFFFFFFFFFFFFFFFFFFFFFFFFFFFFFFFFFFFFFFFFFFF:FF:FFFF:FFFFFFFFFFFFFF:FFFF:FFFFFFFFFFFFFFFFFFFFFFFFF::FFFFFFF:FF:FFFFFFFFFFFFF:FFF:FFFFFFFFF,:FF:FFF:FF,F:F:F,FFFFF,FFFFFFF,,,FF:FFFF,
@A00881:241:HJW2NDRXX:1:2114:28754:15969 2:N:0:CGAGAGAA+GATTGGAG
GGTAGCGGACTACTCGGGTATCTAATCCCTTTCGCTACCCTGACCTTCGTACCTCAGCGTCAGTTAATGTCCAGAAACCCGCCTTCGCCACGAGTCTTCTTCTTGATATCTACGCATTTCACTGCTACACCAAGAATTCCGGTTCCCCCTCCATTACTCTAGCAGGGTCGTTTCACGCGCATTCCAGAGGTTGAGCCCCTGCCTTTCACGCGCAACTTGCCCCGCCGCCTACGTACCCTTTACGCCCAGT
+
FFFFFFFFFFFFFFFFFFFFFFFFFFFFFFFFFFFFFFFFFFFFFFFFFFFFFFFFFFFFFFFFFFFFFFFFFFFFFFFFFFFFFFFFFFFFFFFFFFFFFFFF:FFFFFFFFFFFFFFFFFFFFFFFFFFFFFFFFFFFFFFFFFFFFFFFFFFFFFFFFFFFFFFF,:F:FFFFFFFFFFFFFF:FFFFFFFFFFFFFFFFFFFFFFF:FFF,FFFFFFFFFFFFFF:,F::,FF:FFFFFFFFFFFF
@A00881:241:HJW2NDRXX:1:2124:15754:30311 2:N:0:CGAGAGAA+GATTGGAG
GGTAGCGGACTACTTGGGTATCTAATCCTGTTCGATCCCCACGCTTTCGTGCCTCAGCGTCAGACAGAAGCCGGTATGCTGCCTTCGCAATCGGAGTTCTTCGCGATATCTAAGCATTTCACCGCTACACCGCGAATTCCGCATACTTCTCTTCCTCTCGAGCATCCCAGTTTCAACCGCTGGCCGGGGTTGAGCCCCGGGCTTTGACGGCTGACTTAAGACGCGGCCTACGCACCCTTTAAACCCAATA
+
FF:FFFFFFF:FFFFFFFFFFFFFFFFFFFFFFFFFFFFFFFFFFFFFFFFFFFFFFFFFFFFFFFFFFFFFFFFFFFFFFFFFFFFFFFFFFFFFFFFFFFFFFFFFFFFFFFFFFFFFFFFFFFFFFFFFFFFFFFFFFFFF:FFFFFFFFFFFFFFFFFFFFFFFFFFFF:FFFFFFFFF:FFFFFFF:FF:F::FF:FF:F:F::FFFFFFFFFFFFF:F:FFF:::FF,FF:FF:,::FFF:F::
@A00881:241:HJW2NDRXX:1:2125:22101:28401 2:N:0:CGAGAGAA+GATTGGAG
GGTAGCGGACTACCTGGGTATCTAATCCTGTTTGCTCCCCACACTTTCGAGCCTCAGCGTCAGTAAAAGCCCAGCAAGCCGCCTTCGCCACTGGTGTTCCTCCTAATATCTACGCATTTCACCGCTACACTAGGAATTCCGCTTGCCTCTACTTCACTCAAGAAAAACAGTTTTGAATGCAGTCTGTCGGTTGAGCCCACAGTTTTCACATCCAACTTGCCTTCCCGCCTACGCTCCCTTTACACCCAGT
+
FFFFFFFFFFFFFFFFFFFFFFFFFFFFFFFFFFFFFFFFFFFFFFFFFFFFFFFFFFFFFFFFFFFFFFFFFFFFFFFFFFFFFFFFFFFFFFFFFFFFFFFFFFFFFFFFFFFFFFFFFFFFFFFFFFFFFFFFFFFFFFFFFFFFFFFFFFFFFFFFFFFFFF:FFFFFFFFFFFF,FFFFF:FFFFFFF:FFFFFFFFFFFFFFFFFFFF:FFFFFFFFF:FF:FFFF,:FFFFFFF:FFFFFFFF
@A00881:241:HJW2NDRXX:1:2125:30779:33098 2:N:0:CGAGAGAA+GATTGGAG
GGTAGCGGACTACACGGGTATCTAATCCTGTTCGATCCCCACGCTTTCGTGCCTCAGCGTCAGACAGAAGCCGGTATGCTGCCTTCGCAATCGGAGTTCTTCGCGATATCTAAGCATTTCACCGCTACACCGCGAATTCCGCATACGTCTCTTCCTCTCGAGCATCCCAGTTTCAACCGCTGGCCGGGGTTGAGCGCCGGGCTTTGACGGCTGACTTAAGACGCGGCCTACGCACCCTTTAAACCCAATA
+
FF:,F,FFFFF:F,FFFFFFFFFFFF:FFFFFFFFFFFFF:FFFFFFFFFFFFFFFFFFFFFFF,FFFFFFFFFF:FF:FFFFFF:FFFFFFFF:FFFFF,FFF:,F:F:FF,FFFFFFF:FFFF:FFFFFFFFF:F:FFFFFFF,,FFFFF:FFFFFFF:FF:F,,:FFFF:F,FF::FFF:FFFFFF:::F:F:FFF:FF::F:FFF:FF:F:FFF::,:FF::F:FFF:F,F:F:,F,F,F,FFF,,
@A00881:241:HJW2NDRXX:1:2125:30789:33113 2:N:0:CGAGAGAA+GATTGGAG
GGTAGCGGACTACACGGGTATCTAATCCTGTTCGATCCCCACGCTTTCGTGCCTCAGCGTCAGACAGAAGCCGGTATGCTGCCTTCGCAATCGGAGTTCTTCGCGATATCTAAGCATTTCACCGCTACACCGCGAATTCCGCATACTTCTCTTCCTCTCGAGCATCCCAGTTTCAACCGCTGGCCGGGGTTGAGCCCCGGGCTTTGACGGCTGACTTAAGACGCGGCCTACGCACCCTTTAAACCCAATA
+
FF,:FFFFFFFFFFFFFFFFFFFFFFFFFFFFFFFFF:FFFFFFFFFFFFFFFFFFFFFFFFFFFFFFFFFFFFFFFFFFFFFFFFFFFFFFFFFFFFFFFFFFFFFFFFFFFFFFFFFFFFFFFFFFFFFFFFFFFFFFFFFFFFFFFFFFFF:FFFFFFFFFFFFFFFFFFFF:FFF:FFFFFF,FFFF,FFFFFFFF:F,::::FFFFF:FFFFF:FFFFF:FFFFFFFF,:,FFF:F:FFFFF:FF
@A00881:241:HJW2NDRXX:1:2125:9769:35227 2:N:0:CGAGAGAA+GATTGGAG
GGTAGCGGACTACCAGGGTATCTAATCCTGTTTGATACCCACACTTTCGAGCATCAGCGTCAGTTACAGTCCAGTAAGCTGCCTTCGCAATCGGAGTTCTTCGTGATATCTAAGCATTTCACCGCTACACCACGAATTCCGCCTACCTCTACTGCACTCAAGACGACCAGTATCAACTGCAATTTTACGGTTGAGCCGCAAACTTTCACAACTGACTTAAACATCCATCTACGCTCCCTTTAAACCCAAT
+
FFFFFFFFFFFFFFFFFFFFFFFFFFFFFFFFFFFFFFFFFFFFFFFFFFFFFFFFFFFFFFFFFFFFFFFF:FFFFFFFFFFFFFFFFFFFFFFFFFFFFFFFFFFFFFFFFFFFFFFFFFFFFFFFFFFFFFFFFFFFFFFFFFFFFFFFFFFFF:FFFFFFFFFF:FFFFFFFFFFFF:FFFFF,FFFFFFFFFFFF,FFFFFFFFFFFFFFFFFFFFFFFFFFFF:FF:FFFFFFFFFF,F:F:::
@A00881:241:HJW2NDRXX:1:2125:32407:36636 2:N:0:CGAGAGAA+GATTGGAG
GGTAGCGGACTACTAGGGTATCTAATCCCATTTGCTCCCCCGGCTTTCGTTCCTCAGCGTCAATTATGGCCCAGTTAAGCGCTTACGCCACCGGTGTTCCTCCTGATATCTACGCATTTCACCGCTACACCAGGAATTCCCTTAACCTCTACCACATTCCAGCTTACCAGTATCCAATGCTTGACCGGAGTTGAGCCCCGGGATTTAACACCAGACTTGGCATGCCGCCTCCGAACGCTTTACGCCCAAT
+
FFFFFFFFFFFFFFFFFFFFFFFFFFFFFFFFFFFFFFFFFFFFFFFFFFFFFFFFFFFFFFF:FFFFFFFFFFFFFFFFFFF:FFFFFFFFFFFFFFFFFFFFFFFFFFFFFFFFFFFFFFFFFFFFFFFFFFFFFFFFFFFFFFFFFFFFFFFFFFFFFFFFFFFF:,FFFFFFFFFFFFFFFFFFFFFFF:FFFFF,FFFFFFFFFFFFFFFFFFFFFFFFFF,FFF,FFFFFFFFFF:F,FFFF,F
@A00881:241:HJW2NDRXX:1:2125:23140:37027 2:N:0:CGAGAGAA+GATTGGAG
GGTAGCGGACTAACCGGGGTATCTAATCCTGTTCGATACCCACACTTTCGAGCATCAATGTCAGTGACGGGCTGGCAAGCTGCTTTCGCAATCGGGGTTCTTCGTGATATCTATGCATTTCACCGCTACACCACGAATTCCGCCTGCCGCGACCGTACTCAAGCATGCCAGTCTCAACGGCGGTTTCATGGTTGAGCCACGAACTTTCTCCGCTGACTTAACAAGCCATCTACGCTCCCTTTAAACCCAA
+
FFFFFFFFFFFFFFFFFFFFFFFFFFFFFFFFFFFFFFFFFFFFFFFFFFFFFFFFFFFFFFFFFFFFFFFFFFFFFFFFFFFFFFFFFF,FFFFFFFFFFFFFFFF:F:F:FFFFFFFFFFFFFFF:FFFFFFFFFFFFFFFFFFFFFFFFFFFFFFFFFFFFFFFFFF:FFF:FFFFFFFFFFFFFFFFFFFF:FFFFFFF:FFFF,FFFFFFF:::FF:FFFF:,FFF:FFFFFFF:FFFF,FFF::
@A00881:241:HJW2NDRXX:1:2126:29767:3004 2:N:0:CGAGAGAA+GATTGGAG
GGTAGCGGACTACAAGGGTATCTAATCCTATTTGCTCCCCACGCTTTCGTGCCTCAGCGTCAGTTACAGGCCAGACAGCCGCCTTCGCCACTGGTGTTCCCCCATATATCTACGCATTTTACCGCTACACATGGAATTCCACTGTCCTCTCCTGCACTCCAGATCCACAGTTTCCAACGCTTACATCGGTTGAGCCGATGGCTTTTACTGCAGACTTATGGTTCCGCCTGCGCACCCTTTACGCCCAAAC
+
FFF,F:FFF:FFFFFFFF,FF:FFF:F::FF:FFFFFFFF:FFFFF:FFFFFF::FF,FFFFFFFFFFF:F:,,FFFFFFFFFFFFFFFFFFF:FFF:FFFFFFFF:F,F,FFF:FF:FFFFFFFF:F:F,FFFFFFFFFFFF,FFFFFFF:FF:FF,FF,,,FF:F:FFF,FFF:F,FF,F:FF,FFF,:FFFFFFFFFFFFFFFF:F,F:FF:,F::FFFF:,FF:F,FFFFF:,:FF,,FFFFFF,:
@A00881:241:HJW2NDRXX:1:2126:28113:5055 2:N:0:CGAGAGAA+GATTGGAG
GGTAGCGGACTACCAGGGTATCTAATCCTGTTTGCTCCCCACGCTCTCGCGCCTCAGCGTCAGTTGTCGTCCAGCAATCCGCCTTCGCCACTGGTGTTCTTCCGTATATCTACGCATTTCACCGCTACACACGGAATTCCGATTGCCTCTCCGATACTCAAGACCGGCAGTTTCAAATGCAGGCTATGGGTTAAGCCCATAGTTTTCACATCTGACTTGTCAGCCCGCCTACGCGCCCTTTACACCCAGT
+
F:FFFFFFFFFFFFFFFFFFFFFFFFFFFFFFFFFFFFFFFFFFFFFFFFFFFFFFFFFFFFFFFFFFFFFFFFFFFFFF:FFFFFFFFFFFFFFFFFFFFFFFFFFFFFFFFFFFFFFFFFFFFFFFFFFFFFFFFFFFFFFFF:FFFFFF:FFFFFFFF:FFFFFFFFFFFF:FFFFFFFFFFFFFFFFFFFFFFFFFFFFFFFFFFFFFFFFFFFFF:FFFFFFF:F,F:F,FFFFF:FFFFFFFFF
@A00881:241:HJW2NDRXX:1:2126:27733:6715 2:N:0:CGAGAGAA+GATTGGAG
GGTAGCGGACTACTCGGGTATCTAATCCTGTTTGCTCCCCACGCTTTCGCGCCTCAGCGTCAGTTGCTGTCCAGCAGGCCGCCTTCGCCACTGGTGTTCCTCCGTATATCTACGCATTTCACCGCTACACACGGAATTCCGCCTGCCTCTCCAGTACTCAAGAACTACAGTTTCAAATGCAGGCTATGGGTTGAGCCCATAGTTTTCACATCTGACTTGCAATCCCGCCTACACGCCCTTTACACCCAGT
+
F:FFFFFFFFFFFFFFFFFFFFFFFFFFFFFFFFFFFFFFFFFFFFFFFFFFFFFFFFFFFFFFFFFFFFFFFFFFFFFFFFFFFFFFFFFFFFFFFFFFFFFFFFFFFFFFFFFFFFFFFFF:FFFFFFFFFFFFFF:FFFFFFFFFFFFFFFFFFFFFFFFFF,FFFFFF:FF::FFFFF:FFFFFFFFFF,F:FFFFFFFFFFFFF,,FFFFFFFFFFFFFFF:F:F:F:FFFFFFFFFFFFFFFFF
@A00881:241:HJW2NDRXX:1:2126:21902:7075 2:N:0:CGAGAGAA+GATTGGAG
GGTAGCGGACTACTAGGGTATCTAATCCTGTTTGCTCCCCACGCTTTCGAGCCTCAGCGTCAGTAAAAGCCCAGCAAGCCGCCTTCGCCACTGGTGTTCCTCCTAATATCTACGCATTTCACCGCTACACTAGGAATTCCGCTTGCCTCTACTTCACTCAAGAGCTTCAGTTTCAAAAGCAGGTTATGAGTTGAGCCCATAAGTTTCACTGCTGACTTAATGCCCCGCCTACGCTCCCGTTGCACCCAGT
+
FF,,FFFFFFF,FFFFFFF,FFFFFFFFFFFFFFFFFFFFFFFFFFFFFFFFFFFFFFFF:,FFFFFF:FFFF:FFF:FFFFFFFFFFFFFFFFFFFFFFFFFFF,FFFFF:,FFFFF:FFFFFF:F:,,F:FFFF,:FF::FF:F,FFFF,FFFF:FFFFF,FFF:FFF,F,:,F,:F:FFFFF,F:,,:,FFFF:F,::F:FF:F:,F,FFFFFFFF:F:FF,FFF:F,FFF,F:F,,:,F:::,:FF
@A00881:241:HJW2NDRXX:1:2126:28565:7404 2:N:0:CGAGAGAA+GATTGGAG
GGTAGCGGACTACCTGGGTATCTAATCCTGTTCGATCCCCACGCTTTCGTGCTTCAGCGTCAGTCTCGCTATGGTATGCTGCCTTCGCAATCGGGGTTCTGCGTGATATCTATGCATTTCACCGCTACACCACGCATTCCGCATACCTCTTCCGAACTCCAGTCCCGCAGTTTCAATGGCAAGCGCACGGTTAAGCCGCACGTTTTCACCGCTGACTTGCGGGTCCGCCTACGCACCCTTTAAACCCAAT
+
FFFFFFFFFFFFFFFFFFFFFFFFFFFFFFFFFFFFFFFFFFFFFFFFFFFFFFFFFFFFFFFFFFFFFFFFFFFFFFFFFFFFFFFFFFFFFFFFFFFFFFF,FFFF,FFFFFFFFFFFFFFFFFFFFFFFFFFF:FFFFFFFFFFFFFFFFFFFFFFFFFFFFF:FFFFFFFFFFFFF:,,FFFFF:FFFF,FF:FFFF:F,FFFFFFFFFFFFF:FFFFFFFFFFFF,FFFFFF:FFFFF:FFFF,F
@A00881:241:HJW2NDRXX:1:2126:31385:11882 2:N:0:CGAGAGAA+GATTGGAG
GGTAGCGGACTACCGGGGTATCTAATCCTGTTTGCTCCCCACACTTTCGTGCCTCAACGTCAGTTACTGTCCAGAAAGTCGCCTTCGCCACTGGTGTTCCTCCTAATATCTACGCATTTCACCGCTACACTAGGAATTCCACTTTCCTCTCCAGTACTCAAGAAAACCAGTTTTAGTTGCAGTTCCTCAGTTAAGCCAAGGGATTTCACAACTAACTTAATCTCCCGTCTACGCACCCTTTACACCCAAT
+
FFFFFFFFFFFFFFFFFFFFFFFFFFFFFFFFFFFFFFFFFFFFFFFFFFFFFFFFFFFFFFFFFFFFFFFFFFFFFFFFFFFFFFFFFFFFFFFFFFFFFFFFFFFFFFFFFFFFFFFFFFFFFFFFFFF:FFFFFFFFFFFFFFFFFFFFFFFFFFFFFFFFFFFFFFFFFFFFFFFFFFFFFFFFFFFFFFFFFFFFF,FFFFFF,FF,FFFFF:,F:,FFFFFFFFF:FFFFFF:FFFFFF,FFFF
@A00881:241:HJW2NDRXX:1:2126:22833:12132 2:N:0:CGAGAGAA+GATTGGAG
GGTAGCGGACTACCAGGGTATCTAATCCTGTTTGCTCCCCACGCTTTCGCGCCTCAGCGTCAGTTACTGTCCAGTAGACCGCCTTCGCCACTGGTGTTCTTCCTTATATCTACGCATTTCACCGCTACACAAGGAATTCCGTCTACCTCTCCAGCACTCAAGACATACAGTTTCAAATGCAGTTTATGGGTTAAGCCCATAGATTTCACATCTGACTTGCACGCCCGCCTACGCGCCCTTTACACCCAGT
+
FFFFFFFFFFFFFFFFFFFFFFFFFFFFFFFFFFFFFFFFFFFFFFFFFFFFFFFFFFFFFFFFFFFFFFFFFFFFFFFFFFFFFFFFFFFFFFFFFFFFFFFFFFFFFFFFFFFFFFFFFFFFFFFFFFFFFFF,FFFFFFFFFFFFFFFFFFFFFFFF:FFFFFFF:FFFFFFFFFFFF:FFFFFFFFFFFFFFFFFFFFF,FFFFFFFFFFFFFFFFFFFFFFFFF:FFFFFFFFFFFFFFFFF:FF
@A00881:241:HJW2NDRXX:1:2126:24677:12226 2:N:0:CGAGAGAA+GATTGGAG
GGTAGCGGACTACCGGGGTATCTAATCCTGTTCGATCCCCACGCTTTCGTGCCTCAGCGTCAGACAGAAGCCGGTATGCTGCCTTCGCAATCGGAGTTCTTCGCGATATCTAAGCATTTCACCGCTACACCGCGAATTCCGCATACTTCTCTTCCTCTCGAGCATCCCAGTTTCAACCGCTGGCCGGGGTTGAGCCCCGGGCTTTGACGGCTGACTTAAGACGCGGCCTACGCACCCTTTAAACCCAATA
+
FFFFFFFFFF:FFFFFFFFFFFFFFFFFFF:FFFFFFFFFFFFFFFFFFFFFFFFFFFFFF:FFFFFFFFFFFFFFFFFFFFFFFFFFFFFFFFFFFFFFFFFFFFFFFFFFFFFFFFFFFFFF:FFFFFFFFFFFFFFFFFFFFFFF:FFFFFFFFFFFFFFFFFFFF:FFFFFFFFFFFFFFFFFFF,FFFFFFFFFFFF:FFFFFFFFF:FFFFFFFFFFF:F:FFFFFF,FFF:FF:FFFFFF:FF
@A00881:241:HJW2NDRXX:1:2126:29441:14215 2:N:0:CGAGAGAA+GATTGGAG
GGTAGCGGACTACCTGGGTATCTAATCCTGTTTGCTCCCCACACTTTCGTGCCTCAACGTCAGTTACGGTCCAGAAAGTCGCCTTCGCCACTGGTGTTCCTCCTAATATCTACGCATTTCACCGCTACACTAGGAATTCCACTTTCCTCTCCCGCACTCAAGATTAATAGTTTTAGTTGCAGTTCCTCAGTTAAGCCGAGGGATTTCACAACTAACTTGTTAACCCGTCTACGCACCCGTTACACCCAAT
+
FFF,FFFF,FF:FFFFFFFFFFFFFFFFFFFFFFFF:FFFFFFFFFFFFFFFFFFFFFFFFFFFFF:FFFFFFFFFFFFFFFFFFFFFFFFFFFFFFFFF,FFFFFFFFFFFFFF:FFFFFFFFFFFFFFF,:FF:FF:F:FFFFF,FFFFFFFFF:FF:FFFFFFFFFF:FFFF:FFFFFFFF:FF:FFFFF:FF:F,FFFFFFFF::FFF,FFFFFFFFF:FFFFF,FF,FF:FF,:FFFFFFFF:,F
@A00881:241:HJW2NDRXX:1:2126:22471:19460 2:N:0:CGAGAGAA+GATTGGAG
GGTAGCGGACTACAGGGGTATCTAATCCTGTTTGCTCCCCACACTTTCGTGCCTCAACGTCAGTTACAGTCCAGTAAGTCGCCTTCGCCACTGGTGTTCCTCCTAATATCTACGCATTTCACCGCTACACTAGGAATTCCACTTACCTCTCCTGCACTCAAGATATACAGTTTTGGTTGCAGTTCCTCAGTTAAGCCGAGGGATTTCACAACCAACTTGCACACCCGTCTACGCACCCTTTACACCCAAT
+
FFFFFFFFFFFFFFFFFFFFFFFFFFFFFFFFFFFFFFFFFFFFFFFFFFFFFFFFFFFFFFFFFFFFFFFFFFFFFFFFFFFFFFFFFFFFFFFFFFFFFFFFFFFFFFFFFFF,FFFFFFFFFFFFFFFFFFF,FFFFFFFFFFFFFFFFFFFFFFFFFFFFFFFFFFFFFFFFFFFF:FFFFFFFFFFFFF:FFFFFFFFFFFF,FFFFFFFFFFFFFFFFFFFFFFFF:FFFFFFFF::FFFFF,F
@A00881:241:HJW2NDRXX:1:2126:26955:21590 2:N:0:CGAGAGAA+GATTGGAG
GGTAGCGGACTACTTGGGTATCTAATCCTGTTTGCTCCCCACGCTTTCGCGCCTCAGCGTCAGTTGCTGTCCAGCAGGCCGCCTTCGCCACTGGTGTTCCTCCGTATATCTACGCATTTCACCGCTACACACGGAATTCCGCCTGCCTCTCCAGTACTCAAGAACTACAGTTTCAAATGCAGGCTATGGGTTGAGCCCATAGTTTTCACATCTGACTTGCAGTCCCGCCTACACGCCCTTTACACTCAGT
+
FFFFFFFFFFFFFFFFFFFFFFFFFFFFFFFFFFFFFFFFFFFFFFFFFFFFFFFFFFFFFFFFFFFFFFFFFFFFFFFFFFFFFFFFFFFFFFFFFFFFFFFFFFFFFFFFFFFFFFFFFFFFFFF:FFFFFFF:FF:FFFFFFFFFFFFFFFFFFFFFF:FFFFF,F,FFFFFFFFF,FFF:F,FFFFFFFFFFFFFF,FFFFFFFFFFFFFFFFF,F:FFFFFFFFF,FFFFFFFFFFF:FFFFF:F
@A00881:241:HJW2NDRXX:1:2126:29903:22028 2:N:0:CGAGAGAA+GATTGGAG
GGTAGCGGACTACTAGGGTATCTAATCCTGTTTGCTCCCCACGCTTTCGCGCCTCAGCGTCAGTTGTCGTCCAGCAAGCCGCCTTCGCCACTGGTGTTCCTCCGTATATCTACGCATTTCACCGCTACACTTGGAATTCCGCTTGCCTCTGCTTCACTCAAGAAAAACAGTTTCAAAAGCAGGTTATGGGTTAAGCCCATAATTTTCACTTCTGACTTGCCTTCCCGCCTGCACTCCCTTTACACCCAGT
+
FFFFFFFFFFFFFFFFFFFFFFFFFFFFFFFFFFFFFFFFFFFFFFFFFFFFFFFFFFFFFFFFFFFFFFFFFFFFFFFFFFFFFFFFFFFFFFFFFFFFFFFFFFFFFFFFFFFFFFFFFFFFFFFFFFFFFFF:FFFFFFFFFFFFFFFFFFFFFFFFFFFFFF:FF:FFFFFFFFFFFFFFFFFFFFFFFFFFFFFF:FFFFFFFFFFFFFFFFF:FFFFFFFFFFF:F,FFFFFFFFFFFFFFFFF
@A00881:241:HJW2NDRXX:1:2126:20609:22091 2:N:0:CGAGAGAA+GATTGGAG
GGTAGCGGACTACAAGGGTATCTAATCCTGTTCGATACCCACGCTTTCGTGCTTCAGCGTCAGTTGGGCGCCGGTATGCTGCCTTCGCAATCGGAGTTCTGCGTGATATCTATGCATTTCACCGCTACACCACGCATTCCGCATACTTCTCGCCCACTCAAGAACGCCAGTTTCAACGGCGGAGCGAGGTTGAGCCCCGCGATTTTACCGCTGACTTGGCATTCCGCCTACGCACCCTTTAAACCCAATA
+
FF::FFFFFFFFFFFFFFFFFFF:FFFFFFFFFFFFFFFFFFFFFFFFFFFFFFFFFFFFFFFFFFFFFFFFFFFFFFFFFFFFFFFFFFFFFFFFFFFFFFFFFF::FFFFFFFFFFFF,FFFFFFFFFFFF:F,FFFFFFFFFFFFFFF:FFF,FFFFFFF:FF:FFFFFFFFFFFFF:FFFFFFFFFF::FF,FFFFFFF,FFFF:FFFFF:FFF::F:FFFFFFF:FFFFF:FFFF:FFFFFFFF:
@A00881:241:HJW2NDRXX:1:2126:18927:22467 2:N:0:CGAGAGAA+GATTGGAG
GGTAGCGGACTACCGGGGTATCTAATCCTGTTTGCTACCCATGCTTTCGAGCCTCAGCGTCAGTTGGTGCCCAGTAAGCCGCCTTCGCCACTGGTGTTCCTCCCGATATCTACGCATTCCACCGCTACACCGGGAATACCGCTTACCTCTGCACTACTCAAGACCGGCAGTTTTGAAAGCAATTTGTGGGTTGAGCCCACAGATTTCACTTCCAACTTGTCAGCCCGCCTGCGCTCCCTTTACACCCAGT
+
FFFFFFFFFFFFFFFFFFFFFFFFFFFFFFFFFFFFFFFFFFFFFFFFFFFFFFFFFFFFFFFFFFFFFFFFFFFFFFFFFFFFFFFFFFFFFFFFFFFFFFFFFFFFFFFFFFFFFFFFFFFFFFFFFFFFFFFFF,FFFFFFFFFFFFFFFFFFFFF:FF:FFFFFFFFFFFFFFFFFF,FFFFFFFFFFFFFFFFFFFFFFFFFFFFFFFFFFFFFFFF:FFFFFF:FFFFFFFFF:FFFFFFFFFF
@A00881:241:HJW2NDRXX:1:2126:25726:23563 2:N:0:CGAGAGAA+GATTGGAG
GGTAGCGGACTACACGGGTATCTAATCCTGTTTGCTCCCCACGCTTTCGTGCCTCAGCGTCAGTCCCCGGTCCAGTAAGCCGCCTTCGCCACTGGTGTTCTTCCTAATATCTACGCATTCTACCGCTACACTAGTAATTCCGTTAACCTCTTCCGCACTCCAGCCTCCCAGTATTTGATGCAGTTCTATGGTTAAGCCACAGGAGTTCACATCAAACTTAAGAGACCGCCTACGCACCCTTTACGCCCAG
+
FFFFFFFFFF:FFFFF:,:F,FFFFF:FFFFFFFFFFFFF:FF,FF,FFFFF,F,F,FFFFFFFFFFFFFF:FFFFFFFFFF:FFFFF:::,F,FFFFFFFFFFFFFFFFFFFFFFFF,FFFF:::FFFFFFF,FF:FFF:FF,FFFFFFFFF,FFFF:FFF:FF,FFFF,F:FFFFFFFFFFFFFFFF,F,FFFFFFF,FFFF:,FF:FFF:F,FF,FFF,FFFF:FF:FFFFFFF,F:,FFFF::FFF
@A00881:241:HJW2NDRXX:1:2126:26847:23813 2:N:0:CGAGAGAA+GATTGGAG
GGTAGCGGACTACCGGGGTATCTAATCCTGTTTGCTCCCCACGCTTTCGAGCCTCAACGTCAGTTACCGTCCAGTAAGCCGCCTTCGCCACTGGTGTTCCTCCTAATATCTACGCATTTCACCGCTACACTAGGAATTCCGCTTACCTCTCCGGCACTCTAGAACAACAGTTTCCAATGCAGTCCTGGGGTTAAGCCCCAGCCTTTCACATCAGACTTGCTCTTCCGTCTACGCTCCCTTTACACCCAGT
+
FFFFFFFFFFF:FFFFFFFFFFFFFFFFFFFFFFFFFFFF:FFFFFFFFFFFFFFFFFFFFFFFFFFFFFFFFFFFFFFFFFFFFFFFFFFFFFFFFFFF:FFFF:FFFFFFFFFFFFFFF:FF,FFFF:FFFFFFFFFF:FFFFFFFFFFFFFFF:FFFFFF:FFFFF::FFFFFFF:FFFF:FFFFFFFFFFFFFFFFF:FFFFFF:FFFFF,FFF:::FFFFF:FFFF,FFFFF::FFFF,FFFF:,
@A00881:241:HJW2NDRXX:1:2126:19524:24533 2:N:0:CGAGAGAA+GATTGGAG
GGTAGCGGACTACGAGGGTATCTAATCCTGTTCGCTCCCCACGCCCTCGTGCCTCAGCGTCAATAGACGATTCGCGAGATGCCTTCGCAATCGGCGTTCTGAGTGATCTCTATGCATTTCACCGCTACACCACGCATTCCGCGCACTTCTCGCCCACTCAAGCGCCCCAGTTTCAACGGCGGCGGAAGGTTGAGCCCCCCGGTTTGACCGCTGACTTGAGGCGCCGCCTACGCACCCTTGAAACCCAATA
+
FFFFFFFF:FFFFFFFFFF:FFFFFFFFFFFFFFFFFFFFFFFFFFFFFFFFFFFFFFFFFFFFFFFFFFFFFFFFFFFFFFFFFFFFFFFFFFFFFFFFFFF:::FF,F:FFFFFFFFFFFFFFF:FFFFFFFFF,:FFFFFFFFFFFFFFFFFFFFFFFFFFFFFFFF,FFFFFFFFFFFFFF,F:FFF:FFFFFFFF:::FFFFFFFFF:F,:F:F:FF:FFF:FF,,FFFFFFFF,FFFFFFF:FF
@A00881:241:HJW2NDRXX:1:2126:22598:24940 2:N:0:CGAGAGAA+GATTGGAG
GGTAGCGGACTACGCGGGTATCTAATCCTGTTCGATCCCCACGCTTTCGTGCCTCAGCGTCAGACAGAAGCCGGTATGCTGCCTTCGCAATCGGAGTTCTTCGCGATATCTAAGCATTTCACCGCCACACCGCGAATTCCGCATACTTCTCTTCCTCTCGAGCATCCCAGTTTCAACCGCTGGCCGGGGTTGAGCCCCGGGCTTTGACGGCTGACTTAAGACGCGGCCTACGCACCCTTTAAACCCAATA
+
FFFFFFFFFFFFFFFFFFFFFFFFFFFFFFFFFFFFFFFFFFFFFFFFFFFFFFFFFFFFFFFFFFFFFFFFFFFFFFFFFFFFFFFFFFFFFFFFFFFFFFFFFFFFFFFFFFFFFFFFFFFFFFFFFFFFFFFFFFFFFFFFFFFFFFFFFFFFFFFFFFFFFFFFFFFFFF:FFFFFFFFFFFFFFFFFFFFFFFFFFFFFFFFF:FFFFFFFFFF:FFFF:FFFFFFFFFFFFFFF,FFFFFF::F
@A00881:241:HJW2NDRXX:1:2126:24270:25582 2:N:0:CGAGAGAA+GATTGGAG
GGTAGCGGACTACTTGGGTATCTAATCCTGTTCGATCCCCACGCTTTCGTGCCTCAGCGTCAGACAGAAGCCGGTATGCTGCCTTCGCAATCGGAGTTCTTCGCGATATCTAAGCATTTCACCGCTACACCGCGAATTCCGCATACTTCTCTTCCTCTCGAGCATCCCAGTTTCAACCGCTGGCCGGGGTTGAGCCCCGGGCTTTGACGGCTGACTTAAGACGCGGCCTACGCACCCTTTAAACCCAATA
+
FFFFFFFFFFFFFFFFFFFFFFFFFFFFFFFFFFFFFFFFFFFFFFFFFFFFFFFFFFFFFFFFFFFFF:FFFFFFFFFFFFFFFFFFFFFFFFFFFFFFFFFFFFFFFFFFFFFFFFFFFFFFFFFF:FFFFFFFFFFFFFFFFFFFFFFFFFFFFFF:FFFFFFFFFFFFF:,,FFF:FFFFFFFFFFFF:FFFFFFFFFFFFFFFFF::FFFFF:FFFFFFFF:FFFFFFFFFF:FFFFFFFF,F:F
@A00881:241:HJW2NDRXX:1:2126:17065:26193 2:N:0:CGAGAGAA+GATTGGAG
GGTAGCGGACTACCTGGGTATCTAATCCTGTTTGCTCCCCACGCTTTCGCGCCTCAGCGTCAGTTGCTGTCCAGCAGGCCGCCTTCGCCACTGGTGTTCCTCCGTATATCTACGCATTTCACCGCTACACACGGAATTCCGCCTGCCTCTCCAGTACTCAAGAACTACAGTTTCAAATGCAGGCTATGGGTTGAGCCCATAGTTTTCACATCTGACTTGCAGTCCCGCCTACACGCCCTTTACACCCAGT
+
FFF,FFFFFFF:FFFFFFFFFFFFFFFFFFFFFFFFFFFFFFFFFFFFFFFFFFFFF:FFF:FFFFFFFFFFFFFFFFFFFFFFFFFFFFFFFFFFFFFFFFFFFFFFFFFFFFFFFFFF,F:FFFFFFFFFFFFFFFFFFFFFFFFFFFFF:FFFFFFFF:FFFFFFFFFFFFFFFF:FFFFFFFFFFFFFFFFFFF:,FFFFFFFFFFFFFFFFFFFFFFFFFFFFFF:,FFFFFF:FFF:FFFF::F
@A00881:241:HJW2NDRXX:1:2126:18665:26772 2:N:0:CGAGAGAA+GATTGGAG
GGTAGCGGACTACAGGGGTATCTAATCCTGTTTGCTCCCCACGCTTTCGAGCCTCAGCGTCAGTAAAAGCCCAGCAAGCCGCCTTCGCCACTGGTGTTCCTCCAAATATCTACGCATTTCACCGCTACACTTGGAATTCCGCTTGCCTCTGCTTCACTCAAGAAAAACAGTTTCAAAAGCAGGTTACGGGTTGAGCCCGTAATTTTCACTTCTGACTTGCCTTCCCGCCTACACTCCCTTTACACCCAGT
+
FFFFFFFFFFFFFFFFFFFFFFFFFFFFFFFFFFFFFFFFFFFFFFFFFFFFFFFFFFFFFFFFFFFFFFFFFFFFFFFFFFFFFFFFFFFFFFFFFFFFFFFFFFFFFFFFFFFFFFFFFFFFFFFFFFFFFFFFFFFFFFF:FFFFFFFFFFFFFFFFFFF:FFFFFFFFFFFFFFFFFFFFFFF:FFFFFFFFFF,FF:FFFFFFFFFFFFFFFFFFFFFFFFFFFF,FFFFFFFFFFFFFFFFFFF
@A00881:241:HJW2NDRXX:1:2126:32000:26788 2:N:0:CGAGAGAA+GATTGGAG
GGTAGCGGACTACCTGGGTATCTAATCCTGTTTGCTCCCCACGCTTTCGCGCCTCAGCGTCAGTTGCTGTCCAGCAGACCGCCTTCGCCACTGGTGTTCCTCCTAATATCTACGCATTTCACCGCTACACTAGGAATTCCGTCTGCCTCTCCAGTACTCAAGAACTACAGTTTCAAATGCAGGCCACAGGTTGAGCCCGTGGTTTTCACATCTGACTTGCAATCCCGCCTACACGCCCTTTACACCCAGT
+
FFFFFFFFFFFFFFFFFFFFFFFFFFFFFFFFFFFFFFFFFFFFFFFFFFFFFFFFFFFFFFFFFFFFFFFFFFFFFFFFFFFFFFFFFFFFFFFFFFFFFFFFFFFFFFFFFFFFFFFFFFFFFFFFFFFFFFFFFFFFFFFFFFFFFFFFFFFFFFFFF:FFFFFFFFFFFFFFFFF:FFFFF,FF:FFFFFFF:FFFF:FFFFFFFFFFFFFFFFFFFFFFFFFFFF:FFFFFFFFFFF:FFFFFFF
@A00881:241:HJW2NDRXX:1:2126:19244:26866 2:N:0:CGAGAGAA+GATTGGAG
GGTAGCGGACTACTTGGGTATCTAATCCTGTTTGCTCCCCACGCTTTCGTGCCTCAGTGTCAGTTACAGTCCAGCAAACCGCCTTCGCTACTGGTGTTCTTCCTAATATCTACGCATTCCACCGCTACACTAGGAATTCCGTTTGCCCCTCCTGCACTCAAGTCCAACAGTTTTAGTAGTAGTCCCGAAGTTGAGCCCCGGGCTTACGCTACTAACTTGCCAAACCACCTACGCACCCTTTACGCCCAGT
+
FFF:FFFFFFFF:FFFFFFFFFFFFFFFFFFFFFFFFFFFFFFFFFFFFFFFFFFFFFFFFFFFFFFFFFFFFFFFFFFFFFFFFFFFFFFFFFFFFFFFFFFFFFFFFFFFFFFFFFFFFFFFFFFFFFFFFFFFFFFF:FFFFFFFFFFFFFFFFFFFFFFFFFFFFFFFFFF,FF,FF:FFFFF:F,FFFFFFFFFFFFFFFFFFFFFFFFFFFFFFFFF:FFFF:FFFFFFFFFFFFFFFFFFFFF
@A00881:241:HJW2NDRXX:1:2126:26558:27101 2:N:0:CGAGAGAA+GATTGGAG
GGTAGCGGACTACGCGGGTATCTAATCCTGTTTGCTCCCCACACTTTCGTGCCTCAACGTCAGTTACAGTCCAGAAAGTCGCCTTCGCCACCGGTGTTCTTCCTAATATCTACGCATTTCACCGCTACACTAGGAATTCCACTTTCCTCTCCTGCACTCAAGAACAGTAGTTTTAGTTGCAAGTCCTCAGTTGAGCCGAGGGGTTTCACAACTAGCTTGCTTTCCCGTCTACGCACCCTTTACACCCAAT
+
FF::FFFFFFFFFFFFFFFFFFFFFFFFFF:F:F:FFFFFFFFF:FFFFFFFFFFFFFFFFFFFFFFFFFFFFFFFFFFFFFFFF:F:FFFFFFFFFFFF,FFF,FFFFFFFFFF:,F:FFFFFFFFFFFFFFFFFFFFFFFFFFFFF:FFF:FF:F:FFFF,FFFFF,FFFFFFF:FFFFFFFFFFFFFFFF,FFF:FFFFFF,:F:::F:F:,F:FF::FF,F,::F:FFFFF,FF,:F,FFF,F,,,
@A00881:241:HJW2NDRXX:1:2126:32633:27258 2:N:0:CGAGAGAA+GATTGGAG
GGTAGCGGACTACATGGGTATCTAATCCTGTTTGCTCCCCACACTTTCGTGCCTCAATGTCAGTTTCTGTCCAGAAAGCCGCCTTCGCCACCGGTGTTCTTCCTAATATCTACGCATTTCACCGCTACACTAGGAATTCCGCTTTCCCCTCCAGTACTCAAGATTTGTAGTTTTAGTTGCAGTTCCTCAGTTAAGCCGAGGTATTTCACAGCTAACTTGCCTATCCATCTACGCACCCTTTACACCCAAT
+
FFFFFFFFFFFFFFFFFFFFFFFFFFFFFFFFFFFFFFFFFFFFFFFFFFFFFFFFFFFFFFFFFFFFFFFFFFFFFFFFFFFFFFFFFFFFFFFFFFFFFFFFFFFFFFFFFFFFF,FFFFFF:FFFFFF:FFFFFFFFF:FFFFFFFFFFFFFFFFFFFFFFFFFFFFFFFFFFFFFFFFFFFFFFFFFFFFFFFFFFFFFFFFF:FFFFFFFFFFFF:F:FFFFFFFFFFFF:F:FFFFFFFFFFF,
@A00881:241:HJW2NDRXX:1:2126:15356:27680 2:N:0:CGAGAGAA+GATTGGAG
GGTAGCGGACTACCTGGGTATCTAATCCTGTTCGATCCCCACGCTTTCGTGCCTCAGCGTCAGACAGAAGCCGGTATGCTGCCTTCGCAATCGGAGTTCTTCGCGATATCTAAGCATTTCACCGCTACACCGCGAATTCCGCATACTTCTCTTCCTCTCGAGCATCCCAGTTTCAACCGCTGGCCGGGGTTGAGCCCCGGGCTTTGACGGCTGACTTAAGACGCGGCCTACGCACCCTTTAAACCCAATA
+
FFFFFFFFFFFFFFFFFFFFFFFFFFFFFFFFFFFFFFFFFFFFFFFFFFFFFFFFFFFFFFFFFFFFFFFFFFFFFFFFFFFFFFFFFFFFFFFFFFFFFFFFFFFFFFFFFFFFFFFF:FFFFFFFFFFFFFFFFFFFFFFFFFFFFFFFFFFFFFFFFFFFFFFFFFFFFFF,FFFFFFFFFF:FFFFFFFFFFFFFFFFF:F:FFFFFF::FFFFFFFFFFFFFFFFFFFFFFFFFFFFFFFFFFF
@A00881:241:HJW2NDRXX:1:2126:21305:27712 2:N:0:CGAGAGAA+GATTGGAG
GGTAGCGGACTACATGGGTATCTAATCCTGTTTGCTCCCCACGCTCTCGCGCCTCAGCGTCAGTTGTCGTCCAGCAATCCGCCTTCGCCACTGGTGTTCTTCCGTATATCTACGCATTTCACCGCTACACACGGAATTCCGATTGCCTCTCCGATACTCAAGACTGGCAGTTTCAAATGCAGGCCAAGAGTTAAGCCCATAGTTTTCACATCTGACTTGTCAGCCCGCCTACGCGCCCTTTACACCCAGT
+
FFFFFFFFFFFFFFFFFFFFFFFFFFFFFFFFFFFFFFFFFFFFFFFFFFFFFFFFFFF:FFFFFFFFFFFFFFFFFFFFFFFFFFFFFFFFFFFFFFFFFFFFF:FFFF::FFFFFFFFFFFFFF:FFFFFFFF,FFFFFFFFFFFFFFFF:FFFFFFFFFFFFFFFFFFFFFFFFFFFFFFFFFFFFFFFFFFFFFFFF,FFFFF:FFFF:FFFFF:FFFFFFFFFF:FFFFFFFFF:FFFFFFFFFF
@A00881:241:HJW2NDRXX:1:2126:28031:27962 2:N:0:CGAGAGAA+GATTGGAG
GGTAGCGGACTACTCGGGTATCTAATCCTGTTCGATACCCACGCTTTCGTGCTTCAGCGTCTGTTTCACCCCAGTATGCTGCCTTCGCAATCGGGGTTCTGCGTGATATCTATGCATTTCACCGCTACACCACGCATTCCGCATACCTCTTGTGGACTCTAGCCCTACAGTTTCAACGGCAGTTTCCCGGTTGAGCCGGAACATTTCACCGCTGACTTATAGGGCCGCCTACGCACCCTTTAAACCCAAT
+
FFFFFFFFFFFFFFFFFFFFFFFFFFFFFFFFFFFFFFFFFFFFFFFFFFFFFFFFFFFFFFFFFFFFFFFFFFFFFFFFFFFFFFFFFFFFFFFFFFFFFFFFFFFFFFFFFFFFFFFFFFFFFFFFFFFFFFFFFFFFFFFFFFFFFFFFFFFFFFFFFFFFFFFFFFFFFF:FFFFFFFFFFFFFFFFFFFFFFFFFFFFFFFF:FFFFFFFFFFFFF:FFFF:FFF:FFFF:FFFF:FFFFFFFFF
@A00881:241:HJW2NDRXX:1:2126:21441:28009 2:N:0:CGAGAGAA+GATTGGAG
GGTAGCGGACTACTAGGGTATCTAATCCTGTTTGCTCCCCACGCTTTCGTGTTTCAGTGTCAGTAATGTTCCAGTTAGTCGCCTTCGCCTCTGATGTTCTTCCTAATATCTACGCATTCCACCGCTACACTAGGAGTTCCACTAACCTCTCCCACACTCAAGCCAACCAGTATTGAAAGCAGTTCCGGAGTTAAGCCCCGGGCTTTCACTTTCAACTTAATAAGCCACCTACACACCCTTTACACCCAGT
+
FFFFFFFFFFFFFFFFFFFFFFFFFFFFFFFFFFFFFFFFFFFFFFFFFFFFFFFFFFFFFFFFF:FFFFFF:FFFFFFFFFFFFFFFFFFFFFFFFFFFFFFFFFFFFFFFFFF:FFFFFFFFFFFFFFFFFFFFF:FFFFF,FFFFFFFFFFFFFFFFFFFFF,FFFFFFFFFFFFFFFFFFFFFFFFF::FFFFFFFF:FF,FF:FFFFF:FFF:F:FFF:FF,FFF,F:FFFFFFFFFFF:FFFFF
@A00881:241:HJW2NDRXX:1:2126:19895:29058 2:N:0:CGAGAGAA+GATTGGAG
GGTAGCGGACTACCTGGGTATCTAATCCTGTTTGCCCCCCACGCTTTCGTGCCTCAGTGTCAGTTACAGTCCAGTGAACCGCCTTCGCCGCTGGTGTTCCTCCTAATATCTACGCATTCCACCGCTACACTAGGAATTCCGTTCACCCCTCCTGCACTCAAGCCCAGCAGTTTTGGTAGTAGTTCCGAAGTTGAGCCCCGGAATTACGCTACCAACTTGCCAAACCACCTACGCACCCTTTACGCCCAGT
+
FFFFFFFFFFFFFFFFFFFFFFFFFFFFFFFFFFFFFFFFFFFFFFFFFFFFFFFFFFFFF:FFF,FFFFFFFFFFFFFFFFFFFFFFFFFFFFFFFFFFFFFFFFFFFFFFFFFFFFFFFFFFFFFFFFFFFFF,FFF,FFFFFFFFFFFFFFFFFFFFFFFFFFFF,FFFFFFFF:FFFFFFFFFFFFFFFFFFFFFF:FFFFFFFFF::FFFFFFFFF,FFFFFFFFFFFFF:FFF,:FFFFFFFFF
@A00881:241:HJW2NDRXX:1:2126:26277:29058 2:N:0:CGAGAGAA+GATTGGAG
GGTAGCGGACTACATGGGTATCTAATCCTGTTTGCTCCCCACGCTTTCGCGCCTCAGCGTCAGTTTCAGTCCAGAAAGCCGCCTTCGCCACTGGTGTTCCTACCGATCTCTACGCATTTCACCGCTACACCGGTAATTCCGCTTTCCTCTCCTGCACTCCAGCCCGTCAGTATCAAAGGCACTTCCAACATTGAATGCTGGACTTTCACCCCGGACTTAACAGGCCGCCTACGCGCCCTTTACGCCCAAT
+
FFFFFFFFFFFFFFFFFFFFFFFFFFFFFFFFFFFFFFFFFFFFFFFFFFFFFF:FFFFFFFFFFFFFFFFFF:FFFFFFFFFFFFFF:FFFFFFFFFF:FFFFFFFFFFFFF:FFFFFFFFFFFFF:FFFFFFFFFFFFFFFFFFFFFFFFFF:FFFFFF:FFFFFFFF:FFFFFFFFFFFFFFFFFFFFFFFFFFFFFFFF:FFF:FFFF,,FFF,FFF,F:FFFFFFFFFFFFFF,,FFFFFFFFFF
@A00881:241:HJW2NDRXX:1:2126:19560:29418 2:N:0:CGAGAGAA+GATTGGAG
GGTAGCGGACTACGAGGGTATCTAATCCTGTTTGCTCCCCACGCTTTCGCGCCTCAGCGTCAGTTGTCGTCCAGCAAGCCGCCTTCGCCACTGGTGTTCCTCCGTATATCTACGCATTTCACCGCTACACACGGAATTCCGCTTGCCTCTCCGATACTCAAGATAGACAGTTTCAAATGCAGTTTCCGGGTTGAGCCCGGAGATTTCACATCTGACTTGCCTACCCGCCTACGCGCCCTTTACACCCAGT
+
FFFFFFFFFFFFFFFFFFFFFFFFFFFFFFFFFFFFFFFFFFFFFFFFFFFFFFFFFFFFFFFFFFFFFFFFFFFFFFFFFFFFFFFFFFFFFFFFFFFFFFF:FFFFFFFFFFFFFFFFFFFFFFFFFFFFFFFFFFFFFFFFFFFFFFFFFF,FFFFFFFFFFFFFFFFFFF:FFFFFFFFFFFFF:FFFFFFFF:FFFFFFFFFFFFFFFFFFFFFFFFFFF:FFFFFFFFFFFFF:FFFFFF,FF:
@A00881:241:HJW2NDRXX:1:2126:17381:29622 2:N:0:CGAGAGAA+GATTGGAG
GGTAGCGGACTACCCGGGTATCTAATCCTGTTCGATACCCACGCCTTCGTGCTTCAGCGTCAGTCGGGCGCCGGTACGCTGCCTTCGCAATCGGAGTTCTGCGTGCTATCTATGCATTTCACCGCTACACCACGCATTCCGCGTCCTTCTCGCCCACTCAAGTCAGCCAGTTTCAACGGCTCGGCGAGGTTGAGCCCCGCAATTTTACCGCTGACTTAACAGACCGCCTACGCACCCTTTAAACCCACTA
+
FFFFFFFF,FFFFFFFFFFFFF:FFFFF:FFFFF:FF:FFFFFFFFFFFFFFFF::FFFFFFF,FFFFFFFFFFFFFFF:FFFFFFFFF:FFFFFFFFFFFFFF:,:FFF:FFF,FF,FFFFFFFFF:FFFFFFF,F,FFFFFF,F:FFFFFF,FFFFF,FFFFFFFFFFF,::F,FFFFFFFFFFF:F::F:FF:::FF:,:,:F,FFFFFF,F::F,::F::::FFFF,FF,F:F:F,F,,FFF,,:F
@A00881:241:HJW2NDRXX:1:2126:27145:29935 2:N:0:CGAGAGAA+GATTGGAG
GGTAGCGGACTACGTGGGTATCTAATCCTGTTTGCTCCCCACGCTTTCGCGCCTCAGCGTCAGTTGTCGTCCAGCAAGCCGCCTTCGCCACTGGTGTTCCTCCGTATATCTACGCATTTCACCGCTACACACGGAATTCCGCTTGCCTCTCCGATACTCAAGACATACAGTTTCAAATGCAGTTTCCGGGTTGAGCCCGGAGATTTCACATCTGACTTGCATGCCCGCCTACGCGCCCTTTACACCCAGT
+
FFFFFFFFFFFFFFFFFFFFFFFFFFFFFFFFFFFFFFFFFFFFFFFFFFFFFFFFFFFFFFFFFFFFFFFFFFFFFFFFFFFFFFFFFFFFFFFFFFFFFFFFFFFFFFFFFFFFFFFFFFFFFFFFFFFFFFFFFFFFFFFFFFFFFFFFFFFFFFFFFFFFFFFFFFFFFFFFFFFFFFFFFFFFFFFFFFFFFFFFFFFFFFFFFFFFFFFFFFFFFFFFFFFFFF,FFFFFFFFFFFFFFFFFFF
@A00881:241:HJW2NDRXX:1:2126:19307:30170 2:N:0:CGAGAGAA+GATTGGAG
GGTAGCGGACTACTGGGGTATCTAATCCTGTTCGATACCCACGCTTTCGTGCTTCAGCGTCAGACAGAAGCCGGTATGCTGCCTTCGCAATCGGAGTTCTTCGCGATATCTATGCATTTCACCGCTACACCACGCATTCCGCGCACTTCTCGCCCACTCAAGCGCCCCAGTTTCAACGGCGGCGGAAGGTTGAGCCCCCCGGTTTGACCGCTGACTTGAGGCGCCGCCTACACACCCTTTAAACCCAATA
+
FFFFFFFFFFFFFFFFFFFFFFFFFFFFFFFFFFFFFFFFFFFFFFFFFFFFFFFFFFFFFFFFFFFFFFFFFFFFFFFFFFFFFFFFFFFFFFFFFFFFFFFFFF,FFFFFFFFFFFFFFFFFFFFFFFFFFFFFFFFFFFFFFFFFFFFFFFFFFFFFFFFFFFFFFFFFFFF:FFFFFFFFFFFFFFFFFFFFFFFFFFFFFFFFFFFFFFFFFFF::FFFFFFFF,FF:FFFFFFFFFFFFFFFF,
@A00881:241:HJW2NDRXX:1:2126:30852:30342 2:N:0:CGAGAGAA+GATTGGAG
GGTAGCGGACTACCAGGGTATCTAATCCTGTTTGCTCCCCACGCTTTCGAGCCTCAACGTCAGTTACCGTCCAGTAAGCCGCCTTCGCCACTGGTGTTCCTCCTAATATCTACGCATTTCACCGCTACACTAGGAATTCCGCTTACCTCTCCGGCACTCAAGAACAGCAGTTTCCAATGCAGTCCCGGGGTTGGGCCCCGGCCTTTCACATCAGACTTGCCGTTCCGTCTACGCTCCCTTTACACCCAGT
+
FFFFFFFFFFFFFFFFFFFFFFFFFFFFFFFFFFFFFFFFFFFFFFFFFFFFFFFFFFFFFFFFFFFFFFFFFFFFFFFFFFFFFFFFFFFFFFFFFFFFFFFFFFFFFFFFFFFFFFFFFFFFFF:FFFFFFFFFFFFFFFF:FFF:FFFFFFFFFFFFFFFFFFFFFFFFFFFFFFFFFFFFFFFFFFFFFFFFFFFFFFFFFFFFFFFF:FFFFFFFFFFFFFFFFFFFFFFFFFFFFFFFFFFFFF
@A00881:241:HJW2NDRXX:1:2126:31150:30733 2:N:0:CGAGAGAA+GATTGGAG
GGTAGCGGACTACTTGGGTATCTAATCCTGTTCGATACCCACACTTTCGAGCATCAATGTCAGTGACGGGTTGGCAAGCTGCTTTCGCAATCGGGGTTCTTCGTGATATCTATGCATTTCACCGCTACACCACGAATTCCGCCTGCCGCGACCGTACTCAAGCATGCCAGTCTCAACGGCGGTTTCATGGTTGAGCCACGAACTTTCACCGCTGACTTAACAAGCCATCTACGCTCCCTTTAAACCCAAT
+
FFFFFFFFFFFFFFFFFFFFFFFFFFFFFFFFFFFFFFFFFFFFFFFFFFFFFFFFFFFFFFFFFFFFFFFFFFFFFFFFFFFFFFFFFFFFFFFFFFFFFFFFFFFFFFFFFFFFFFFFFFFFFFFFFFFFFFFFFFFFFFFFFFF,FFFFFFFFFFFFFFFFFFFFFFFFFFFFFFFFFFFFFFFFFFFFF:FFFFFFFFFFFFFFFF:FFFFFFFFFFFFFF:FFFF::FFFFF:FF:FFFFF:FFF
@A00881:241:HJW2NDRXX:1:2126:28637:31735 2:N:0:CGAGAGAA+GATTGGAG
GGTAGCGGACTACCAGGGTATCTAATCCTGTTTGCTCCCCACGCTTTCGTGCCTCAGTGTCAGTTACAGTCCAGCAAACCGCCTTCGCTACTGGTGTTCTTCCTAATATCTACGCATTCCACCGCTACACTAGGAATTCCGTTTGCCCCTCCTGCACTCAAGTCCAACAGTTTTAGTAGTAGTCCCGAAGTTGAGCGCCGGGCTTACGCTACTAACTTGCCAAACCACCTACGCACCCTTTACGCCCAGT
+
FFFFFFF:FFFFFFFFFFFFFFFFFFFFFFFFFFFFFFFFFFFFFFFFFFFFFFFFFFFFFFFFFFFFFFFFFFFFFFFFFFFFFFFFFF:FFFFFFFFFFFFFFFFFFFFFFFFFFFFFFFFFFFFFFF:FFFFFF,FFFFFFFFFFFFFFFFFFFFFFFFFFFFFFFFF:,FFFFFFF,FFFF,FFFFFFFFFF,FFF:F:F,:F:FFFFF,,FFFF:FFF,,:FFFF,::FFFF:F,F,FF:FF,F:
@A00881:241:HJW2NDRXX:1:2126:19605:31845 2:N:0:CGAGAGAA+GATTGGAG
GGTAGCGGACTACCGGGGTATCTAATCCTGTTCGATACCCACGCTTTCGTGCTTCAGCGTCAGTTGGGCGCCGGTATGCTGCCTTCGCAATCGGAGTTCTGCGTGATATCTATGCATTTCACCGCTACACCACGCATTCCGCATACTTCTCGCCCACTCAAGAACATCAGTTTCAACGGCACGACGGGGTTGAGCCCCGGATTTTTACCGCTGACTTGATATTCCGCCTACGCACCCTTTAAACCCAATA
+
FFFFFFFFFFFFFFFFFFFFFFFFFFFFF:::FFFFF:FFFFFFFFFFFFF:FFFFFFFFFFFFFFF:FFFFFFFFFFFF,FFFFFFFFFFFFFF:FFFF::FFFFF:,FFFFFFFFFFF:FFFFFFFFFF:FFFFFFFFFFFFF:FFFFFFF:F:FFFFFFFFFFFFFFF:F:FF:F::FFF,FFFFFFFFFFFFF::FFFFFFFF:FF:FFFF:FFFFFFFF,:F:F:F:FFFFFFF:F:F,F,,F,F
@A00881:241:HJW2NDRXX:1:2126:16405:32064 2:N:0:CGAGAGAA+GATTGGAG
GGTAGCGGACTACCAGGGTATCTAATCCTGTTCGATCCCCACGCTTTCGTGCCTCAGCGTCAGACAGAAGCCGGTATGCTGCCTTCGCAATCGGAGTTCTTCGCGATATCTAAGCATTTCACCGCTACACCGCGAATTCCGCATACTTCTCTTCCTCTCGAGCATCCCAGTTTCAACCGCTGGCCGGGGTTGAGCCCCGGGCTTTGACGGCTGACTTAAGACGCGGCCTACGCACCCTGTAATCCCAATA
+
FFF,FFFF:FF,FFFFFFFFFFFFFFFFFFFFFFFFFFFFFFFFFFFFFFFFFFFFFFFFFFFFFFFFFFFFFFFFF:FFFFFFFFFFFFFFFFFFFFFFFFFFF,F,FFF:,FFFFFFF:FFFFFFFFFFFFFFFFFFFFFFFFFFFFFFFFFF:FFFFFFFFFFFFFF:FFFF,FFFFFFFFF:FFFFFFFFFFFFFF:FFFFF,FFFFFF:FFFFF,FF:F::FFF,F:FFFFFF,FFF,F:FFFF,
@A00881:241:HJW2NDRXX:1:2126:28601:32111 2:N:0:CGAGAGAA+GATTGGAG
GGTAGCGGACTACCGGGGTATCTAATCCTGTTTGCTCCCCACACTTTCGTGCCTCAACGTCAGTTTCTGTCCAGAAAGTCGCCTTCGCCACCGGTGTTCCTCCTAATATCTACGCATTTCACCGCTACACTAGGAATTCCACTTTCCTCTCCAGTACTCAAGAAAATCAGTTTTAGTTGCAGTTCCTCAGTTGAGCCGAGGGATTTCACAACTAACTTAACTTCCCGTCTACGCACCCTTTACACCCAAT
+
FFFFFFFFFFFFFFFFFF:FFFFFFFFFFFFFFFFFFFFFFFFFFFFFFFFFFFFFFFFFFFFFFFFFFFFFFFF:FFFFFFFFFFFFFFFFFFFFFFFFFFFFFFFFFFFFFFFFFFFFF:FFFFFFFFF:F:FFFFFFFFFFFFFFFFF::FFFFFF:FFFFFFFFFFFFFFFFFFFF:FFFFFFFFFFFFFFFF:FFFFFFFFFFFFFFFFFFFFFFFF,FFFFFFFFFF:FFFFFFFFFFFFFFFF
@A00881:241:HJW2NDRXX:1:2126:27507:32659 2:N:0:CGAGAGAA+GATTGGAG
GGTAGCGGACTACATGGGTATCTAATCCTGTTTGCTCCCCACGCCTTCGAGCCTCAACGTCAGTTACAGTCCAGTAAGCCGCCTTCGCCGCTGGTGTTCCTCCTAATATCTATGCATTTCACCGCTACACTAGGAATTCCGCTTACCTCTCCTGCACTCCAGCCGGACAGTTTCCAAAGCAGTTACGGGGTTGAGCCCCGGCCTTTCACTTCAGACTTGCCCTGCCGTCTACGCTCCCTTTACACCCAGT
+
FFFFFFFFFFFFFFFFFFFFFFFFFFFFFFFFFFFFFFFFFFFFFFFFFFFFFFFFFFFFFFFFFFFFFFFFFFFFFFFFFFFFFFFFFFFFFFFFFFFFFFFF:FFF:FFFFFFFFFFFFFFFFF:FFFFFFFF,,FFFFFFFFFFFFFFFFFFFFFFFFFFFFFFF,FFFFFFF:FFF:FFFFF,FFF:FF,FFFFFFFFFFFFFFFFFFFFFFFFFFFFFFFFFFFFFFFFFFFFF:FFFFFFFFFF
@A00881:241:HJW2NDRXX:1:2126:22715:32722 2:N:0:CGAGAGAA+GATTGGAG
GGTAGCGGACTACTCGGGTATCTAATCCTGTTTGCTACCCACGCTTTCGAGCCTCAGCGTCAGTTAAAGCCCAGCAGGCCGCCTTCGCCACTGGTGTTCCTCCTAATATTTACGCATTTCACCGCTACACTAGGAATTCCGCCTGCCTCTACTTCACTCAAGATGAACAGTTTCGATCGCAGCTATGGGTTAAGCCCATAGATTTCACAGTCGACTTGCTCTCCCGCCTACGCTCCCTTTACACCCAGTA
+
FFF,FFFF:FFFFFFFFFFFFFFFFFFFFFFFFFFFFFFFFFFFF:FFFFFFFFFFFFFFFFFF:FF:FFFFFFFFFFFFFFFFFFFFFFFFFFFFF,FFFFFFFFF::FFFFFFFFFFFFFFFFFFFFFFFFFF:FFFFFFFFFFFFFFFFFFFFFFFFFFF:FFFFFFFFFFFFFFFFFFFFFFFFF,FFFFFFFFFFFFFFFFFFFFFFFFFFFFFFFFFFFFFFFFFFFFFFF,F:FF:FFFFFF:
@A00881:241:HJW2NDRXX:1:2126:29821:32784 2:N:0:CGAGAGAA+GATTGGAG
GGTAGCGGACTACTGGGGTATCTAATCCTGTTTGCTCCCCACACTTTCGTGCCTCAATGTCAGTTATCGTCCAGAAAGTCGCCTTCGCCACTGGTGTTCCTCCTAATATCTACGCATTTCACCGCTACACTAGGAATTCCACTTTCCTCTCCGACACTCAAGGGAAGTAGTTTTGGTTGCAGTTCCTCAGTTAAGCCGAGGGATTTCACAACCAACTTGCTCCTCCATCTACGCACCCTTTACACCCAAT
+
FFFFFFFFFFFFFFFFFFFFFFFFFFFFFFFFFFFFFFFFFFFFFFFFFFFFFFFFFFFFFFFFFFFFFFFFFFFFFFFFFFFFFFFFFFFFFFFFFFFFFFFFFFFFFFFFFFFFFFFFFFFFFFFFFFF:FFFFFFFFFFFFFFFFFFFFFFFFFFFFFFF:FFFFFFFFFFF:FFFFFFFFFFFFFFFFFFFFFFFFF,FFFFFFFFFFFFFFFFFFFFFFFFFFFF:FFFFFFFFFFFFFFFF:FF
@A00881:241:HJW2NDRXX:1:2126:29668:33019 2:N:0:CGAGAGAA+GATTGGAG
GGTAGCGGACTACACGGGTATCTAATCCTGTTTGCTCCCCACGCTTTCGTGCTTCAGCGTCAGTTGGGCGCCGGTGCGCTGCCTTCGCAATCGGAGTTCTGCGTGATATCTATGCATTTCACTGCTACACCACGCATTCCGCGCACTTCTCGCCCACTCAAGCGCCCCAGTTTCAACGGCGGCGGAAGGTTGAGCCCCCCGGTTTGACCGCTGACTTGAGGCGCCGCCTACGCACCCTTTAAACCCAATA
+
FFFFFFFFFFFFFFFFFFFFFFFFFFFFFFFFFFFFFFFFFFFFFFFFFFFFFFFFFFFFFFFFFFFFFFFFFFFFFFFFFFFFFFFFFFFFFFFFFFFFFFFFFF:FFFFFFFFFFFFFFFFFFFFFFFFFFFFFFFFFFFFFFFFFFFFFFFFFFFFFFFFFFFFFFFFFFFFFFFFFFFFFFF:FFFFF,FFFFFFFFFFFFFFFFFFFFFFF:FFFFF:FFFFFF,FFFFFFFF:F:FFFFFF:F,
@A00881:241:HJW2NDRXX:1:2126:19940:33144 2:N:0:CGAGAGAA+GATTGGAG
GGTAGCGGACTACAAGGGTATCTAATCCTGTTTGCTCCCCACGCTTTCGCGCCTCAGCGTCAGTTAATGTCCAGCAGGCCGCCTTCGCCACTGGTGTTCCTCCGTATATCTACGCATTTCACCGCTACACACGGACTTCCGCCTGCCTCTCCATCACTCAAGAACCACAGTTTCAAATGCAGGTCCAGGGTTAAGCCCTGAAATTTCACATCTGACTTGCAGTCCCGCCTACACGCCCTTTACACCCAGT
+
FF:,FFFFFFFFFFFFFFFFFFF:F:FFFFFFFFFFFFFFFFFFFFFFFFFFFFFFFFFFFFF,FFFFFFFFFFFFFFFFFFFFFFFFFFFFFFFFFFFFFFFFF,FFFFFFFFFFF:FFFFFFFFFFFFFFFFF,FFFFFFFFFF::FFFFFFFFF:FFFFFFFFFFFFFFFFFFFFFFFFFFFFFFFFFFFFF:FFFFF,F,FF::FFFFFFFFFFF:::FFFFFFFF:FFFF:FF,F:FF:FF:,FF
@A00881:241:HJW2NDRXX:1:2126:20862:33332 2:N:0:CGAGAGAA+GATTGGAG
GGTAGCGGACTACCAGGGTATCTAATCCTGTTCGCTCCCCACGCTTTCGCACCTGAGCGTCAGTCAAAGGCTCAGCAGACCGCCTTCGCCTCCGGTATTCCTCCTGATCTCTGCGCATTTCACCGCTACACCAGAAATTCTGTCTGCCTCTACCTCACTCTAGCTGCCCGGTTTGCAATGCTACCTCAGGGTTAAGCCCCGGGCTTTCACATCACACCTAAACAGCCGCCTGCGTGCCCTTTACGCCCAA
+
FFFFFFFFFFFFFFFFFFFFFFFFFFFFFFFFFFFFFFFF:FFF:FFFFFFFFFFFFFFFFFFFFFFFFFFFFFFFFFFFFFFFFFFFFFFFFFFF:FFFFFFFFFFFFFFFFFFFFFFFFFFFFFFFFFFFFFFF:FFFFFFFFFFFFFFFFFFFFFFFFFFFFFFFFFF:FFFFFFFF:FFFFFFFFFFFF:FFF:FFFFFFF:F:::,FFF:FFFFFFFF:FFF:FF::FFF:FFFF:F:F:FFFFF
@A00881:241:HJW2NDRXX:1:2126:23746:35008 2:N:0:CGAGAGAA+GATTGGAG
GGTAGCGGACTACATGGGTATCTAATCCTGTTTGCTCCCCACGCTTTCGAGCCTCAACGTCAGTTACCGTCCAGTAAGCCGCCTTCGCCACTGGTGTTCCTCCTAATATCTACGCATTTCACCGCTACACTAGGAATTCCGCTTACCTCTCCGGCACTCAAGCATGGCAGTTTCCAAAGCAGTTCCCGGGTTGAGCCCGGACATTTCACTTCAGACTTGTCACGCCGTCTACGCTCCCTTTACACCCAGT
+
FFFFFFFFFFFFFFFFFFFFFFFFFFFFFFFFFFFFFFFFFFFFFFFFFFFFFFFFFFFFFFFFFFFFFFFFFFFFFFFFFFFFFFFFF:FFFFFF:FFFFFFFFFFFFFFFFFFFFFFFFFFFFFFFFFFFFFFFFFFFFFFFFFFFFFFFFFFFFFF:FFFFFFFFFFFFFFF:FFFFFFFFFFFF:FFFFFFFFFFFFFFFFFFFFFFFFFFFFFFFFFFFFFF:FFFFFFFFFFFFFFFF:FFFFF
@A00881:241:HJW2NDRXX:1:2126:27245:36495 2:N:0:CGAGAGAA+GATTGGAG
GGTAGCGGACTACGTGGGTATCTAATCCTGTTCGCTCCCCACGCTTTCGCGCCTCAGCGTCAGTTACGGCCCAGTAAGTCGCCTTCGCCACTGGTGTTCCTCCCAATCTCTACGCATTTCACCGCTACACTGGGAATTCCACTTACCTCTTCCGCACTCAAGCCAACCAGTCTCCACAGCACTCCCCACCTTAAAAGCGGGACTTTCACTTCAGACTTAATCGGCCGCCTACACGCCCGTTACGCCCAGT
+
FFF,FFFFFFFFFFFFFFF:FFFF:FFFFFFFFFFFFFFF:FFFFFF:FFFFFFF:FFFF:FFFF:FFFFFFFFFF,FFFFFFFFFFFF:FFF:FF:FFFFFFFF,FFF,FFFFF:F:,FFFFFFF:F:FFFFFF,:F:::,FFFFFFFFFFFFF,FFFFFFFF:F:FFF,F:::F,,FFFFFFFFFFFF:FF:F,F:FF:FFF:FF,:FFF,FF::,F:FFF,F,F:FFFF,FFF,F,:F:,:,FF,:F
@A00881:241:HJW2NDRXX:1:2127:19425:1344 2:N:0:CGAGAGAA+GATTGGAG
GGTAGCGGACTACCGGGGTATCTAATCCTGTTCGCTCCCCACGCCCTCGTGCCTCAGCGTCAATAGACGATTCGCGAGATGCCTTCGCAATCGGCGTTCTGAGTGATCTCTATGCATTTCACCGCTACACCACTCATTCCTCCCGCGGCATCGCCATTCCAGCCACACAGTATTGGAGGCACCCCCGACGTTGAGCGCCGGCATTTCACCTCCAACTTGCACGACCGCCTACGCACCCTTTAAACCCAAT
+
FFFFFFFFFFFFFFFFFFFFFFFFFFFFFFFFFFFFFFFFFFFFFFFFFFFFFFFFFFFFFFFFFFFFFFFFFFFFFFFFFFFFFFFFFFFFFFFFFFFFFFFFFFFF:FFFFFFFF:FFFFFFFFFFFFFFFFFFFFFFFFFFFFFFFFFFFFF::FFFFFFFFFFF:FFFFFFFFFFFFFFFFFFFFFFFFFFFFFFFFFFFFFFFFFFFFFFFFFFFFFFFFFFFFFFFFFFFFFFFFFFFFFFFFF
@A00881:241:HJW2NDRXX:1:2127:32814:1454 2:N:0:CGAGAGAA+GATTGGAG
GGTAGCGGACTACTGGGGTATCTAATCCCTTTCGCTACCCCGGCCTTCGTACCTCAGCGTCAGTTAATGTCCAGGAACCCGCCTTCGCCACGAGTCTTCTTCTTGATATCTACGCATTTCACTGCTACACCAAGAATTCCGGTTCCCCCTCCATTACTCTAGCAGGGTAGTTTCACGCGCATTCCAGAGGTTGAGCCCCTGCCTTTCACGCGCAACTTGCCCCGCCGCCTACGTACCCTTTACGCCCAGT
+
FFF:F:FF:FFFFFFFFFFFFFFFFFFFFFFFFFFF:FFFFFFFFFFFFFFFFFFFFFFFFFFFFFFFFFFFFFFFFF:FFFFFFFFFFFFFFFFFFFFFFFF:FFFFFFFFFFFFFFFFFFFFFFFFFFFFFFF:FFFFFFFFFF:FFFFFFFFFFFFFFFFFFFFFFFFFFFFFFFFF,FFFF:,FFFFFF:FFFFFFFFF:FFFFFFFF,FFFFFFFFFFFFFFF,F:FF,FFFF:FFFFFFFFFF:
@A00881:241:HJW2NDRXX:1:2127:19551:1846 2:N:0:CGAGAGAA+GATTGGAG
GGTAGCGGACTACCTGGGTATCTAATCCTGTTTGCTCCCCACGCTTTCGAGCCTCAACGTCAGTTACAGTCCAGTAAGCCGCCTTCGCCACTGGTGTTCCTCCTAATATCTACGCATTTCACCGCTACACTAGAAATTCCACTTACCTCTCCTGCACTCTAGCTGCACAGTTTCCAAAGCAGTTCCAGGGTTAAGCCCTGGCATTTCACTTCAGACTTGCGCTGCCGTCTACGCTCCCTTTACACCCAGT
+
FF,FFFFFFFFFFFFFFF:FFFFFFFFFFFFFFFFFFFFFFFFFFFFFFFFFFFF:FFFFFFF:FFFFFFFFFFFFFFFFFFFFFFFFFFFFFFFFFFFFFFFF,FFFFFFFFFFFF:FFFFFFFFFFFFF,F:FFFFFFFFFFFFFFF:FFFFFFFFFFFFF:FF:FFFFFFFFFF,FFFFFFFFF,FFFFF:FF:F:FFF:FFFFFFFFFFFFFFFFFF:FFF:FFFFFFFFFFFFFFF:FFFFFFFF
@A00881:241:HJW2NDRXX:1:2127:17454:1971 2:N:0:CGAGAGAA+GATTGGAG
GGTAGCGGACTACTTGGGTATCTAATCCTGTTTGCTCCCCACGCTTTCGAGCCTCAGCGTCAGTAAAAGCCCAGCAAGCCGCCTTCGCCACCGGTGTTCCTCCAAATATCTACGCATTTCACCGCTACACTTGGAATTCCGCTTGCCTCTGCTTCACTCAAGAAAAACAGTTTCAAAAGCAGGTTATGGGTTAAGCCCATAATTTTCACTTCTGACTTGCTTTCCCGCCTGCACTCCCTTTACACCCAGT
+
FFFFFFFFFFFFFFFFFFFFFFFFFFFFFFFFFFFFFFFFFFFFFFFFFFFFFFFFFFFFFFFFFFFFFFFFFFFFFFFFFFFFFFFFFFFFFFFFFFFFFFFFFFFFFFFFFFFFFFFFFFFFFFFFFFFFFFFFFFFFFFFFFFFFFFFFFFFFFFFFFFFFFFFFFFFFFFFFFFFFFFFFFFFFFFF:FFFFFFFFF:FFFFFFFFFFFFFFFFFFFFFFFFFFFFFF,FFFFFFFFFFF:FFFFF
@A00881:241:HJW2NDRXX:1:2127:22779:2080 2:N:0:CGAGAGAA+GATTGGAG
GGTAGCGGACTACTAGGGTATCTAATCCTGTTTGCTCCCCACGCTTTCGAGCCTCAACGTCAGTTACGGTCCAGCAAGCCGCCTTCGCCACCGGTGTTCCTCCTGATATCTGCGCATTTCACCGCTACACCAGGAATTCCGCTTGCCTCTCCCGCACTCTAGCCTGACAGTTTCCAGAGCAGTCCCGCGGTTAAGCCGCGGGCTTTCACTCCAGACTTGCCTCGCCGTCTACGCTCCCTTTACACCCAGT
+
FFF:FFFFFFFFFFFFFFFFFFFFFFFFFFFFFFFFFFFFFFFFFFFFFFFFFFFFFFFFFFFFFFFFFFFFFFFFFFFFFFFFFFFFFFFFFFFFFFFFFFFFFFFFFFFFFFFFFFFFFFFFFFFFFFFFFFFFFFFFFFFFFFFFFFFFFFFFFFFFFFF,F:FFFFFFFFFFFFFFFFFFFFFFFFFFFFFFFFFFFFFFFFFFFFFFF:FFFF,FFFFFFFFFFFFFFFFFFFFFFFFFFFFF,F
@A00881:241:HJW2NDRXX:1:2127:25238:2206 2:N:0:CGAGAGAA+GATTGGAG
GGTAGCGGACTACAGGGGTATCTAATCCTGTTCGATACCCACGCTTTCGTGCTTCAGCGTCAGTTGGGCGCCGGTATGCTGCCTTCGCAATCGGAGTTCTGCGTGATATCTATGCATTTCACCGCTACACCACGCATTCCGCATACTTCTCGCCCACTCAAGACCGTCAGTTTCAACGGCGGGCGGAGGTTGAGCCCCCGTATTTTACCGCTGACTTGACAGTCCGCCTACGCACCCTTTAAACCCAATA
+
FFFFFFFFFFFFFFFFFFFFFFFFFFFFFFFFFFFFFFFFFFFFFFFFFFFFFFFFFFFFFFFFFFFFFFFFFFFFFFFFFFFFFFFFFFFFFFFFFFFFFFFFFFFF:FFFFFFFFFFFFFFFFFFFFFFFFFFFFFFFFFFFFFFFFFFFFFFFFFFFFFFFFFFFFFFFFFFFFF:FFFFFFFFFFFFFFFFFFFFF:FFFFFFFFFFFFFFFFFFFFFFFFF:FF:FFFFFFFFFF,:FFFFFFFF
@A00881:241:HJW2NDRXX:1:2127:31901:2597 2:N:0:CGAGAGAA+GATTGGAG
GGTAGCGGACTACTAGGGTATCTAATCCTGTTTGCTCCCCACGCTTTCGTGCCTCAGTGTCAGTACCAGTCCAGTAAGCCGCCTTCGCCACTGGTGTTCCTCCTAATATCTACGCATTTCACCGCTACACTAGGAATTCCGCTTACCTCTCCTGTACTCCAGCCTGACAGTTTCAAAAGCAGTCCGCGGGGTTGAGCCCCGGGTTTTCACTTCTGACTTGCCATGCCACCTACGCACCCTTTACACCCAG
+
FFFFFFFFFFFFFFFFFFFFFFFFFFFFFFFFFFFFFFFFFFFFFFFFFFFFFFFFFFFFFFFFFFFFFFFFFFFFFFFFFFFFFFFFFFFFFFFFFFFFFFFFFFFFFFFFFFFFFFFFFFFFFFFFFFFFFFFFFFFFFFFFFFFFFFFFFFFFFFFFFFFFFFFFFFFFFF,F:FFFFFFFFFFFFFFFFFFFFFFFF:FFFFFFFFF,FFFFFFFFFFFF:FFFF,F,F::FFFFFF:,:FFFFFF
@A00881:241:HJW2NDRXX:1:2127:27624:2895 2:N:0:CGAGAGAA+GATTGGAG
GGTAGCGGACTACTAGGGTATCTAATCCTGTTTGCTCCCCACGCTTTCGTGCCTCAGTGTCAGTTACAGTCCAGCAGATCGCCTTCGCCGCCGGTGTTCTTCCCAATATCTACGCATTCCACCGCTACACTGGGAATTCCATCTGCCCCTCCTGCACTCAAGTTTTGCAGTTTTAGTAGTAGTTCCGAAGTTGAGCCCCGGGATTACGCTACTAACTTGCAAGTCCACCTACGAACTCTTTACGCCCACT
+
FF,FFFFFFFFFFFFFFFF,FFFFFFFFFFFFF:FFFFFFFFFFFFFF:FFF:FFF:FFFFFFFFFFFFFFFF:FFF,FFFFFFFFFFFFFFFFFFFFFFFFFFFFFFFFFFFFFFFFFF,FFFFFFFFFFFFFF:FFFFFFFFFFFFFFFFFFF:FFFFFFFFFFFFFFFFFFFFFF:FFFFFFFFFFFFFFFFFFFFFFF,FFFF:FF::FF:FFFFFF:F,::FFFF::FFFFFFFFFFF:FFF,,F
@A00881:241:HJW2NDRXX:1:2127:20564:3662 2:N:0:CGAGAGAA+GATTGGAG
GGTAGCGGACTACCCGGGTATCTAATCCTGTTTGCTCCCCACGCTTTCGAGCCTCAACGTCAGTTACAGTCCAGTAAGCCGCCTTCGCCACTGGTGTTCCTCCTAATATCTACGCATTTCACCGCTACACTCGGAATTCCACTTACCTCTCCTGCACTCCAGTCAAACAGTTTCCAAAGCAGTCCGGGGGTTGAGCCCCCGCCTTTCACTTCAGACTTGCTTCACCGTCTACGCTCCCTTTACACCCAGT
+
FF:,FFFFFFFFFFFFFFFFFFFFFFFFFFFFFFFFFFFFFFFFFFFFFFFFFFFFFFFFFFFFFFFFFFFFFFFFFFFF:FFFFFFFFFFFFFFFFFFFFFFFFFFFFFFFF:FFFFFFFFFFF:FFFFF,FF:FFFFF:FFFFFFFFFFFF,FFFFFF:FFFF,:FFFFFFFF:FFF:FFFFFFF,F,F:::FFF:FFFFFFFFFFFF:F:F:F,FFFFFFFF::FFF:F:F:FFF:,F:,FFF:FFF
@A00881:241:HJW2NDRXX:1:2127:18421:4272 2:N:0:CGAGAGAA+GATTGGAG
GGTAGCGGACTACAAGGGTATCTAATCCTGTTTGCTCCCCACGCTTTCGAGCCTCAGCGTCAGTAAAAGCCCAGTAAGCCGCCTTCGCCACCGATGTTCCTCCTAATATCTACGCATTTCACCGCTACACTAGGAATTCCGCTTACCTCTACTTCACTCAAGAACTACAGTTTCAAATGCACGTTACGGGTTGAGCCCATACATTTCACATCTGACTTGCTGTCCCGCCTGCGCTCCCTTTACAGCCAGT
+
FF,FFFFFFFFFFF,FFFFFFFF:FFFFFFFFFFFF:FFFFFFFFFFFFFFFFFFFFFFFFFFFFFFFFFFFFFF:FFFFFFFFFFFFFFFFFFFFFFFFFFFFF:FFFFF:FFFFF:FFFFF:FFF:FFF,FFF,FFFFFFFF:FFFFFFFFFFFFFFFFFFFFFF:FF:FFFF::FFFFFFFF,FFFFF:::FFFFFFFFFFFFF,F,FFF:FFFFF:F:FFFFFFF:FFFFF,F:FF,,FF,FF,FF
@A00881:241:HJW2NDRXX:1:2127:18267:4476 2:N:0:CGAGAGAA+GATTGGAG
GGTAGCGGACTACTGGGGTATCTAATCCTGTTCGATCCCCACGCTTTCGTGCCTCAGCGTCAGACAGAAGCCGGTATGCTGCCTTCGCAATCAGAGTTCTTCGCGATATCTATGCATTTCACCGCTACACCACGCATTCCGCGCACTTCTCGTCCACTCAAGCGCCCCAGTTTCAACGGCGGCGGAAGGTTGAGCCCCCCGGTTTGACCGCTGACTTGAGGCGCCGCCTACGCACCCTTTAAACCCAATA
+
FFFFFFFFFFFFFFFFFFF:FFFFFFFFFFFFFFF,FFFFFFFFFFFFFFFFFFFFFFFFFFFFFFFFFFFFFFFFFFFFFFFFFFFFFFFFFFFFFFFFFFFFF:FFFFFFFFFFFFFFFFFFFFFFFFFFFFFFFFFFFFFFFFFFFFFFFFFFFFFFFFFFFFFFFFFFFFFFFFFFFFFFF:FFFFF:FFFFFFFFFFFFFFFFFFFFF:F:FFFFFFFFFFFFF:FFF:FFFFFFFFFFFFFFFF
@A00881:241:HJW2NDRXX:1:2127:18105:4695 2:N:0:CGAGAGAA+GATTGGAG
GGTAGCGGACTACAGGGGTATCTAATCCTGTTCGATCCCCACGCTTTCGTGCCTCAGCGTCAGACAGAAGCCGGTATGCTGCCTTCGCAATCGGAGTTCTTCGCGATATCTAAGCATTTCACCGCTACACCGCGAATTCCGCATACTTCTCTTCCTCTCGAGCATCCCAGTTTCAACCGCTGGCCGGGGTTGAGCCCCGGGCTTTGACGGCTGACTTAAGACGCGGCCTACGCACCCTTTAAACCCAATA
+
:FFFFFFFFFFFFFFFFFFFFFFFFFFFFFFFFFFFFFFFFFFFFFFFFFFFFFFFFFFFFFFFFFFFFFFFFFFFFFFFFFFFFFFFFFFFFFFFFFFFFFFFFFFFFFFFFFFFFFFFFFFFFFFFFFFFFFFFFFFFFFFFFFFFFFFFFFFFFFFFFFFFFFFFFFFFFFFFFFFFFFFFFFFFFFFFFFFFFFFFFFFFFFFFFFFFFFFFFFFFFFFF:FFFF:FFFFFFFFFF:FFFFFFFF,
@A00881:241:HJW2NDRXX:1:2127:29405:4726 2:N:0:CGAGAGAA+GATTGGAG
GGTAGCGGACTACGTGGGTATCTAATCCTGTTCGATACCCCCGCCTTCGTGCTTCAGCGTCAGTCGGGCGCCGGTACGCTGCCTTCGCAATCGGAGTTCTGCGTGATATCTATGCATTTCACCGCTACACCACGCATTCCGCGTACTTCTCGCCCACTCAAGTCAGCCAGTTTCAACGGCTCGGCGAGGTTGAGCCCCGCAATTTTACCGCTGACTTAACAGACCGCCTACGCACCCTTTAAACCCAATA
+
FFF:F:FF,:FFFFFFFFFFF:FF,FFFFFFFFFFFF:FF,FFFFFF:FFFFFFFFFFFFFFFFFFFFFFFFFFFFFFFFFFFF:FFFFFFFFFFFFFFFFFFFFF:F:FFFFFFF:F,FFFFFFFFFFFFFFF:,F:FFFFFFFFFFFFFFFFFFFFF:FFFF,FFF:FF:,FFFFFF,FFFFFFFFFF,:FFF,,FFFFFFFFFFFFFFF:FFFFFFF::F:FFFFF,,FF::FF:F:F,:FFF:FF,
@A00881:241:HJW2NDRXX:1:2127:16179:5212 2:N:0:CGAGAGAA+GATTGGAG
GGTAGCGGACTACCCGGGTATCTAATCCTGTTTGCTCCCCACGCTCTCGCGCCTCAGCGTCAGTTGTCGTCCAGCAATCCGCCTTCGCCACTGGTGTTCTTCCGTATATCTACGCATTTCACCGCTACACACGGAATTCCGATTGCCTCTCCGATACTCAAGACCATCAGTTTCAAATGCAGGCCATGGGTTAAGCCCATGGTTTTCACATCTGACTTGACAGCCCGCCTACGCGCCCTTTACACCCAGT
+
FFFFFFFFFFFFFFFFFFFFFFFF:FFFFFFFFFFFFFFFFFFFFFFFFFFFFFFFFFFFFFFF:FFFFFFFFFFFFFFFFFFFFFFFFFFFFFFFFFFFFFFFFFFFFFFFFFFFFFFFFFF:FFFFFFFFFFF:FFFFFFFFFFFFFFFF:FFFFFFFFFFFFFFFFFFFFFFFFFFFF:FFF,FFFFFFFFFFFFFFFFFFFFF:FFFFFFFFFFFFFFFFFFF:FFFF:FFFFFFFFFFFFFFFFF
@A00881:241:HJW2NDRXX:1:2127:27995:5415 2:N:0:CGAGAGAA+GATTGGAG
GGTAGCGGACTACAGGGGTATCTAATCCTGTTTGCTCCCCACGCTTTCGAGCCTCAACGTCAGTTACCGTCCAGTAAGCCGCCTTCGCCACTGGTGTTCCTCCTAATATCTACGCATTTCACCGCTACACTAGGAATTCCGCTTACCTCTCCGGCACTCAAGCATGGCAGTTTCCAAAGCAGTTCCCGGGTTGAGCCCGGACATTTCACTTCAGACTTGTCACGCCGTCTACGCTCCCTTTACACCCAGT
+
F:FFFFFFFFFFFFFFFFFFFFFFFFFFFFFFFFFFFFFFFFFFFFFFFFFFFFFFFFFFFFFFFFFFFFFFFFFFFFFFFFFFFFFFFFFFFFFF:FFFFFFFFFFFFFFFFFFFFFFFFFFFFFFFFFFFFFF:FFFFFFF:FFFFFFFFFFFFFFFFFFFFFFFF::FFFFFFFF:FFFFFFFFFFFFFFFFFFFF:FFFFFFFFFFFFF:FFFF:FFFFFFFFFFFFFFFFFFFFFFFFFFFFFFF
@A00881:241:HJW2NDRXX:1:2127:31801:5556 2:N:0:CGAGAGAA+GATTGGAG
GGTAGCGGACTACCAGGGTATCTAATCCCGTTCGCTCCCCTGGCTTTCGCATCTCAGCGTCAGCTTCGGTCCAGAAAGGCGCCTTCGCCACCGGTGTTCTTCCCAATATCTACGCATTTCACCGCTACACTGGGAATTCCCCTTTCCTCTCCCGCGCTCAAGCCTGCCAGTATCCGGAGCCCTACGGGGTTGAGCCCCGCATTTTAACTCCGGACTTAACATGCCGCCTACATGCGCTTTACGCCCAATG
+
FFFFFFFFFFFFFFFFFFFFFFFFFFFFFFFFFFFFFFFFFFFFFFFFFFFFFFFFFFFFFFFFFFFFFFFFFFFFFFFFFFFFFFFFFFFFFFFFFFFFFFFFFFFFFFFFFFFFFFFFFFFFFF,FFFFFFFFFFFFFFFFFFFFFFFFFFFFFFFFFFFFFFFFFFFFFFFFFFFFFFFFFFFFFFFFFFFFFFFFFFFFFFFFFFFFF:FFFFFFF:FFFFFFFFFF:FFFFFFFFFFFFFFFFFF
@A00881:241:HJW2NDRXX:1:2127:26015:5619 2:N:0:CGAGAGAA+GATTGGAG
GGTAGCGGACTACACGGGTATCTAATCCTGTTTGCTCCCCACGCCTTCGAGCCTCAACGTCAGTTGCCGTCCAGTAAGCCGCCTTCGCCACTGGTGTTCCTCCTAATATCTACGCATTTCACCGCTACACTAGGAATTCCGCTTACCTCTCCGGCACTCAAGCTCGACAGTTTCCAGAGCAGCTCCGGGGTTAAGCCCCGGCATTTCACTCCAGACTTGCTAAGCCGTCTACGCTCCCTTTACACCCAGT
+
FFFFFFFFFFFFFFFFFFFFFFFFFFFFFFFFFFFFFFFFFFFFFFFFFFFFFFFFFFFFFFFFFFFFFFFFFFFFFFFFFFFFFFFFFFFFFFFFFFFFFFFFFFFFFFFFFFFFFFFFFFFFFFFFFFF,FFF:FFFFFFFFFFFFFFFFFFFFFFFFFFFFFF,FFFFFFFFFFF:FFFFFFFFFFFFFFFFFFFFFFFFFFFFFFFFFFFFFFFFFFFFFFFFFFFFFFFFFFFFFFFFFFFFFFF
@A00881:241:HJW2NDRXX:1:2127:22471:6903 2:N:0:CGAGAGAA+GATTGGAG
GGTAGCGGACTACCAGGGTATCTAATCCTGTTCGATACCCACGCTTTCGTGCCTCAGCGTCAGTCGGGCGCCGGCGCGCTGCCTTCGCAATCGGGGTTCTGCGTGATATCTATGCATTTCACCGCTACACCACGCATTCCGCGCGCCTTTCGCCCACTCAAGGACGGCAGTTTCGACGGCAGGCCGGGGTTGAGCCCCGACATTTGACCGCCGACTTGTCGCCCCGCCTACGCACCCTTTAAACCCAATA
+
FFFFFFFFFFFFFFFFFFFFFFFFFFFFFFFFFFFFFFFFFFFFFFFFFFFFFFFFFFFFFFFFFFFFFFFFFFFFFFFFFFFFFFFFFFFFFFFF:FFFFFFFFFFFFFFFFFFFFFFFFFFFFFFFFFFFFFFFFFFFFFFFFFFFFFFFFFFFFFFFFFFFFFFF:FFFFFFFFFFFFFFFFFFFF,FFFFFFFFFF:FFFF:FFFFFFFFFFFFFFFFFFFF:FF:FFFFFFFFFFF:FFFFFFF:
@A00881:241:HJW2NDRXX:1:2127:25798:7153 2:N:0:CGAGAGAA+GATTGGAG
GGTAGCGGACTACCCGGGTATCTAATCCTGTTTGCTCCCCACGCTCTCGCGCCTGAGCGTCAGTCTCTCTCCAGCAGGCCGCCTTCGCCTCCGGTATTCCTCCTGATCTCTGCGTATTTCACCACTACACCAGGAATTCTGCCTGCCTCTAGAGTACTCTAGCTGTGCTGGTTCTTTCTGCTTCCCCGGGGTGGGCCCGGGGCTTTTACAAAAAGCCTCTCTTGCCGCCTGCGCGCCCTTTACGCCCAAT
+
FFFFFFFF,FFFFFFFFFFFFFFFFFFFFFFFFFFFFFFFFFFFFFFFFFFFFFFFFFFFFFFFFFFFFFFFFFFFFFFFFFFFFFFFFFFFFFFFFFFFFFFFFFFF:FF,FFFFFFFFFFFFFF,FFFFFFFF,:FFFFFFFFFFFFFF:FFF,FFFF:FFFFFFF:FF:FFFFFFFFFFFFFFFFFFFFFFFFFFFFFFFFFFFFFFFFFF::FFFF:FF:FFFFFFFFFF:FFFFFFFFFFFFF::
@A00881:241:HJW2NDRXX:1:2127:17716:7185 2:N:0:CGAGAGAA+GATTGGAG
GGTAGCGGACTACGGGGGTATCTAATCCTGTTTGCTCCCCACGCCTTCGAGCCTCAACGTCAGTTACAGTCCAGTAAGCCGCCTTCGCCACTGGTGTTCCTCCTAATATCTATGCATTTCACCGCTACACTAGGAATTCCGCTTACCTCTCCTGCACTCCAGTTACACAGTTTCCAAAGCAGTCCCATGGTTAAGCCTTGGGTTTTCACTTCAGACTTGCACAACCGTCTACGCTCCCTTTACACCCAGT
+
FFFFFFFFFFFFFFFFFFFF:FFFFFFFFFFFFFFFFFFFFFFFFFFFFFFFFFFFFFFFFFFFFFFFFFFFFFF:FFFFFFFFFFFFFFFFFFFF,FFFFFF,FFFF,FFFFFF,FFFFFFFFFFFFFFF:F:F,FFFF:FF,FFFFFFFFFFFFFFFF,FFFFFFFFFFFFFFFFFFF,FFFFFF:F:FFFFFFFFFFFFFFFFFFFFFFFFFFFFFFFFFFFFFFFFFFFFFFFFFF:FFFFFFFFF
@A00881:241:HJW2NDRXX:1:2127:22290:7999 2:N:0:CGAGAGAA+GATTGGAG
GGTAGCGGACTACCAGGGTATCTAATCCTGTTTGATACCCACACTTTCGAGCATCAGTGTCAGTTGCAGTCCAGTGAGCTGCCTTCGCAATCGGAGTTCTTCGTGATATCTAAGCATTTCACCGCTACACCACGAATTCCGCCCACCTCTACTGTACTCAAGACAGCCAGTATCAACTGCAATTTTACGGTTGAGCCGCAAACTTTCACAACTGACTTAACTGTCCACCTACGCTCCCGTTAAACCCAAT
+
FFF,FFFFFFF,FFFFFFF,FFFF:FFFFFFFFFFFFFFFFFFFFFFF:FFFFFFFFFFFFFFFFFFFFFFFFFFFFFFFFFFF:F:FFFFFFFF:FFFFFFFF:,FFFF:F,FFFF:F:FFFFFFFFFFFFFF,FFFFFFFFFF:FFF:F:FFF,,FFFF:,:FF:FF::FFFFFFFF:FF::FFFFF,,F:FFF:FF:,FF,:F:FFFFF,F:F:,FF,,FFF,FFFF:F::FFF::FF,FFFFFFFF
@A00881:241:HJW2NDRXX:1:2127:22299:8015 2:N:0:CGAGAGAA+GATTGGAG
GGTAGCGGACTACCAGGGTATCTAATCCTGTTTGATACCCACACTTTCGAGCATCAGTGTCAGTTGCAGTCCAGTGAGCTGCCTTCGCAATCGGAGTTCTTCGTGATATCTAAGCATTTCACCGCTACACCACGAATTCCGCCCTCCTCTACTGTACTCAAGACAGCCAGTATCAACTGCAATTTTACGGTTGAGCCGCAAACTTTCACAACTGACTTAACTGTCCACCTACGCTCCCTTTAAACCCAAT
+
FF:,F,FF,FF:FF::FFF:FFFF:F:FFFF:FF:FFF,FFFFFFFFFFFFFFFF,FFFFF,FFFFFFFFFF,FFF,FFFF:FFF:,FFFFFFFFFFFFFFF,F:F,F:FF:FFF:F:F:FFF:,FF:,FFFFFF,FF:F:,FF,:FF,FFFFFF,:F,,FF,:FFFFFFFF:FFFFFF::F::FF,::FF:FFFFFFFF,FF:FFF,,:FFFF:F:F,:FFFF::FFFFF:,F:FF::FF::FF,:F:F
@A00881:241:HJW2NDRXX:1:2127:21269:8359 2:N:0:CGAGAGAA+GATTGGAG
GGTAGCGGACTACACGGGTATCTAATCCTGTTTGCTCCCCACACTTTCGTGCCTCAACGTCAGTTACAGTCCAGAAAGTCGCCTTCGCCACTGGTGTTCCTCCTAATATCTACGCATTTCACCGCTACACTAGGAATTCCACTTTCCTCTCCTGCACTCAAGAAGTCCAGTTTTAGTTGCAGTTCCTCAGTTAAGCCGAGGGAGTTCACAACTAACTTAAACTCCCGTCTACGCACCCTTTACACCCAAT
+
FF,,FFFFFFFFFFFFFF::FFF,FFFFFFFFFFFFFFFFFFFFFFFFFF:FFFFFFFFFFFFFF:FFFFFFFF:FF:FFF:FFFFF,FFFFFFFFFFFFFFFF,:F:FFFF:FFFF:FF,FFF::FFFFFFFFFFFFFF,F,FFFFFFFFFFFFFFFFFFFF,:F:F:FFFFF,FFFFFFFFF,FFFFFF::F:FFFFFFF:,,F,FFFFFFFFFFFFFFFF:F:F:FFFFFF,:,FF:F,:FFF::FF
@A00881:241:HJW2NDRXX:1:2127:26684:9283 2:N:0:CGAGAGAA+GATTGGAG
GGTAGCGGACTACGAGGGTATCTAATCCTGTTTGCTCCCCACGCTTTCGCGCCTCAACGTCAGTTACAGTCCAGTAAGCCGCCTTCGCCACTGATGTTCCTCCTAATATCTACGCATTTCACCGCTACACTCGGAATTCCGCTTACCTCTCCTGCACTCTAGCACTACAGTTTCAGATGCAGTCCTAAGGTTAAGCCCTAGGTTTTCACATCTGACTTGCAACGCCGTCTACTCGCCCTTTACACCCAGT
+
FFF,FFFFFFFFFF:FFFFF:FFFFF::FFFFFFFFFFFF,FFFF:FF:FFFFFF:FFFFFFFFFFFFFFFFFFFFFFFFF:FFFFFF,,FFFFFFF:F:FF:F:,FFFFF:FFFFF:F:,FFFFFFFFFF:FF,,FFFFFFFF:FFFFF:FFFF,FFF:FFFFFF:FFFFFFF:F:FFF,FFF,FF:FFFFF::FFFFFFF::FF:,::FFFFF:FFFFF:F:F:FFFF,FFFFFFF,FF,F,F::,FF
@A00881:241:HJW2NDRXX:1:2127:17933:9627 2:N:0:CGAGAGAA+GATTGGAG
GGTAGCGGACTACATGGGTATCTAATCCTGTTCGCTCCCCACGCCCTCGTGCCTCAGCGTCAATAGACGATTCGCGAGATGCCTTCGCAATCGGCGTTCTGAGTGATCTCTATGCATTTCACCGCTACACCACTCATTCCTCCCGCGGCATCGCCATTCCAGCCACACAGTATTGGAGGCACCCCCGACGTTGAGCGCCGGCATTTCACCTCCAACTTGCACGACCGCCTACGCACCCTTTAAACCCAAT
+
FF:,FFFFFFFFFFFFFFFFFFFFFFFFFFFFFFF:FFFFFFFFFFFFFFFFFFFFFFFFFFFFF:FFFFFFFFFFFFFFFFFFFFFFFFFFFFFFFFFFF:FFFFFFFFFFFFFFFFFFF:FFFFFFFFF:FFFFFFFFFFFFFF:FF,FFFFFFF:FFFFFFFF:FFFFFFFFFFFFFFFFFFFFFFF:FF,FF:FFFFFFF:FF,FFFFFFFFFFFFFFFFFFFFFFFF:FFFFF,FFFF,FFFFFF
@A00881:241:HJW2NDRXX:1:2127:13819:9706 2:N:0:CGAGAGAA+GATTGGAG
GGTAGCGGACTACCTGGGTATCTAATCCTGTTCGATACCCACGCCTTCGTGCTTCAGCGTCAGTCGGGCGCCGGTACGCTGCCTTCGCAATCGGAGTTCTGCGTGATATCTATGCATTTCACCGCTACACCACGCATTCCGCGTACTTCTCGCCCACTCAAGTCAGCCAGTTTCAACGGCTCGGCGAGGTTGAGCCCCGCAATTTTACCGCTGACTTAACAGACCGCCTACGCACCCTTTAAACCCAATA
+
FFFFFFFF,FFFFFFFFFFFFFFFFFFFFFFFFFFFFFFFFFFFFFFFFFFFFFFFFFF:FFFFFFFFFFFFFFFFFFFFFFFFFFFFFFFFFFFFFFFFFFF:FFFF,FFFFF::FFFFFFFFFFFFFFFFFFF:,FFFFFFFFFFFFFFFFFFFFFFFFFFFFFFFFFF:FFFFFFFFFFFFFFFFFFFFFFFFFFFFF:FFFFFFFFFFFF:FFFFF,F:FFF:FF::FFFFFFFFF,F::FFF,FF
@A00881:241:HJW2NDRXX:1:2127:28944:10191 2:N:0:CGAGAGAA+GATTGGAG
GGTAGCGGACTACCAGGGTATCTAATCCTGTTCGCTCCCCACGCCTTCGAGCCTCAACGTCAGTTACAGTCCAGTAAGCCGCCTTCGCCACTGGTGTTCCTCCTAATATCTACGCATTTCACCGCTACACTAGGAATTCCACTTACCTCTCCTGCACTCCAGTCACACAGTTTCCAAAGCAGTCCCATGGTTGAGCCTTGGGCTTTCACTTCAGACTTGCATCACCGTCTACGCTCCCTTTACACCCAGT
+
FFFFFFFFFFFFFFFFFFFFFFFFFFFFFFFFFFFFFFFFFFFFFFFFFFFFFFFFFFFFFFFFFFFFFFFFFFFFFFFFFFFFFFFFFFFFFFFFFFFFFFFFFFFFFFFFFFF:FFFFFFFFFFFFFFFFFFFFFFFFFFFFFFFFFFFFFFFFFFFFFFFFFF:FFF:FFFFFFF:FF:FFFFFFFFFF,FFFFFFFFFFFFFFFFFFFFFFFFFFFF:F,FFFFFF,F:FFFFF::FFFFF:FFFF
@A00881:241:HJW2NDRXX:1:2127:17472:10739 2:N:0:CGAGAGAA+GATTGGAG
GGTAGCGGACTACACGGGTATCTAATCCTGTTTGCTCCCCACGCTTTCGAGCCTCAACGTCAGTTACCGTCCAGTAAGCCGCCTTCGCCACTGGTGTTCTTCCTAATATCTACGCATTTCACCGCTACACTAGGAATTCCGCTTACCTCTCCTGCACTCCAGAATAACAGTTTCCAGAGCAGTCCGGGGGTTGGGCCCCCGCCTTTCACTCCAGACTTGCTTCTCCGTCTGCGCTCCCTTTACACCCAGT
+
FFFFFFFFFFFFFFFFFFFFFFFFFFFFFFFFFFFFFFFFFFFFFFFFFFFFFFFFFFFFFFFFFFFFFFFFFFFFFFFFFFFFFFFFFFFFFFFFFFFFFFFFFFFFFFFFFFFFFFFFFFFFFFFFFFFFFFFFFFFFFFFFFFFFFFFFFFFFFFFFFFF:FF:FFFFFFFFFFFFFFFFFFFFFFFFFFFFFFFFFFF:FFFFFFFFF:FFFFFFFFFFFFFFFFFFFFFFFFFFFFFFFFFFF:F
@A00881:241:HJW2NDRXX:1:2127:15754:11021 2:N:0:CGAGAGAA+GATTGGAG
GGTAGCGGACTACTCGGGTATCTAATCCTGTTTGCTCCCCACGCTTTCGTGCCTCAGTGTCAGTTACAGTCCAGTGAACCGCCTTCGCCGCTGGTGTTCCTCCTAATATCTACGCATTCCACCGCTACACTAGGAATTCCGTTCACCCCTCCTGCACTCAAGCCCAGCAGTTTTGGTAGTAGCGCCGAAGTTAAGCCTCGGACTTACGCTACCAACTTGCCAAACCACCTACGCACCCTTTACGCCCAGT
+
FF,,FFFFFFFFFFFFFFFFFFF:FFFFFFFFFFFFFFFFFFFFFFFFFFFFFFFFFFFFFFF:FFFFFFFFFFFFFFFFFFFFFFFFFFFFFFFFFFFFFFFF:FFFFFFFFFFFFFFFFFFFFFFFFFF,FFF:FFFFFFFFFFFFF:FFF:FFFFFFFFFFFFFFFFFFF:FFFFFFFFFFFFFFFFFFFFFFFFFFFF,FFFFFFFFFFFFFFFFFF,F,FFFFFF:FFF:,FFFFF,FFFFFFFF
@A00881:241:HJW2NDRXX:1:2127:25816:11287 2:N:0:CGAGAGAA+GATTGGAG
GGTAGCGGACTACGTGGGTCTCTAATCCTGTTTGCTCCCCACGCTTTCGTGCCTCAGTGTCAGTTACAGTCCAGTGAACCGCCTTCGCCGCTGGTGTTCCTCCTAATATCTACGCATTCCACCGCTACACTAGGAATTCCGTTCACCCCTCCTGCACTCAAGCCCGACAGTTTTGGTAGTAGTTCCGAAGTTGAGCCCCGGACTTACGCTACCAACTTGCCCAGCCACCTACGCCCCCATTACGCCCAGC
+
FF,,FFFFFFFFFFFFFFF,FFF:F:FFFFF,FFFFFFFFFFFFFFFFFFF:FFF:FFFFFFF:F:FFFFFF:FFFFFFFFFFFFFFFFFFFFFFF:F:FFFFFFFFFFFFFFFFFFFFFFFFFFFF:FFFFFFF,FFFFFF:FFFFFFFFFF:FFFFFFFFFFFFFFFF,FFFF:FFFF,F:FFFFFFFF,FFFFFFFFFF:FFFFF:F,FFF,:FF,FF,FFF:FFFFFFFF,:FF,FFFFFFFFF:F
@A00881:241:HJW2NDRXX:1:2127:23204:11397 2:N:0:CGAGAGAA+GATTGGAG
GGTAGCGGACTACAGGGGTATCTAATCCTGTTTGCTCCCCACACTTTCGCACCTCAGCGTCAATACCGGGCCAGGTGGCCGCCTTCGCCACTGGTGTTCCTCCTAATATCTACGCATTTCACCGCTACACTAGGAATTCCACTTTCCTCTCCAGTACTCAAGATCTCCAGTTTTAGTTGCAATTCACAAGTTAAGCCTATGGTGTTCACAACTAACTTAAAAACACGTCTACGCACCCTTTACACCCAAT
+
FFFFFFFFFFFFFFFFFFFFFFFFFFFFFFF:FFFFFFFFFFFFFFFFFFFFFFFFFFFFFFFFFFFFFFFFFFFFFFFFFFFFFFFFFFFFFFFFFFFFFFFFFFFFFF:FFFFFF:FFFFFFFFFFFFF:FFF,:FFFFFFFFFFFFFFFFFFFFFFFFFFFFFFFFFF,FF:FFF:FFFFFFFFFFFFF:FFFFFFFFFF,FFF:FFFFFFFFFFF,FFFF,FFFFFFFFFFFFFF,F,FFFFFF:,
@A00881:241:HJW2NDRXX:1:2127:28176:11428 2:N:0:CGAGAGAA+GATTGGAG
GGTAGCGGACTACCTGGGTATCTAATCCTGTTCGATACCCACGCTTTCGTGCATGAGCGTCAGTCGGGCGCCGGTATGCTGCCTTCGCAATCGGGGTTCTGCGTGATATCTATGCATTTCACCGCTACACCACGCATTCCGCATACTTCTCGCCCACTCGAGACTCCCAGTTTCAACGGCTGGGCGGGGTTGAGCCCCGCGATTTTACCGCTGACTTGGAAGTCCGCCTGCGCACCCTTTAAACCCAATA
+
FFFFFFFFFFFFFFFFFFFFFFFFFFFFFFFFFFFFFFFFFFFFFFFFFFFFFFFFFFF:FFFFFFFFFFFFFFFFFFFFFFFFFFFFFFFFFFFFFFFFFFFFFFFF:FFFFFFFFFFFFFFFFFFFFFFFFFFFFFFFFFFFFFFFFFFFFFFFFFFFFFFFFFFFF:FFFFFFFFFFFFFFFFFFF:FFFFFFFFFFFFFFFF:FFFFF:FFFFFFFF,FFFFF:FFF,FFFFFFFFF:,FFFF:FF
@A00881:241:HJW2NDRXX:1:2127:15817:12540 2:N:0:CGAGAGAA+GATTGGAG
GGTAGCGGACTACAAGGGTATCTAATCCTGTTTGCTCCCCACGCTTTCGTGTCTCAGCGTCAGTTATCGTCCAGAAAGCCGCCTTCGCCACCGGTGTTCCTCCTGATATCTACGCATTTCACCGCTACACCCGGAATTCCGCTTCCCTCTCCGACACTCTAGTCTATCAGTTTTGAATGCAGCCCCCAAGTTAAGCCCGGGTATTTCACATCCACCTTAATAAACCGCCTACACACCCGTTACGCCCAGT
+
FFFFFFFF:FF,FFFFFFFFFFFF,F:F:FFFFFFFFFFFFFFFFFFFF:FFFFFFFFFFFFFFF,FFFFFFFFFF,FFFF,F:F:FFFFFFFFFFFFFFFFFFFFFFFFFF:FF,FFF:FFFFFFFFFFF,FFF:FFFFFFFFFFFFFFF:FFF,F:F,FFFFFFFF:F,F,FFF,FFFFFFFFFFFFFFFF,F,FFFFFF:F,FF:FF:FFF,FF,:FF:F:FFF:FFFFFF,F,FFFFFFFF,::F,
@A00881:241:HJW2NDRXX:1:2127:27434:12743 2:N:0:CGAGAGAA+GATTGGAG
GGTAGCGGACTACCGGGGTATCTAATCCTGTTCGCTCCCCACGCTTTCGTGCCTCAACGTCAGACATAGTTTGGCAAGCTGCCTTCGCAATCGGTGTTCTGTATGATCTCTATGCATTTCACCGCTACACCATACATTCCGCCTACCGCATCTACTCTCTAGCTCAACAGTATCAGAGGCAGTTCCGGAGTTGAGCCCCGGCATTTCACCTCTAACTTATCAAACCGCCTACGCACCCTTTAAACCCAAT
+
FFFFFFFFFFFFFFFFFFFFFFFFFFFFFFFFFFFFFFFFFFFFFFFFFFFFFFFFFFFFFFFFFFFFFFFFFFFFFFFFFFFFFFFFFFFFFFFFFFFFFFFFFFFFFFFFFFFFFFFFFFFFFFFF:FFFFFFFFFFFFFFFFFFFFFFFFFFFFFFFFFFFFFFFFF:FFFFFFFFFFFFFFFFFFFFFFFFFFFFFFFFFFFFFFFFFFFF:FFFFFFFF:FFFFFFFFFF:FFFF:FFFFFFFFF
@A00881:241:HJW2NDRXX:1:2127:29369:12994 2:N:0:CGAGAGAA+GATTGGAG
GGTAGCGGACTACCAGGGTATCTAATCCTGTTTGATACCCGCACTTTCGAGCATCAACGTCAGTTACGGTCCAGCAGGCTGCCTTCGCAATCGGAGTTCTTCGTGATATCTATGCATTTCACCGCTACACCACGAATTCCGCCTGCCTATGCCGCACTCAAGGCCCCCAGTTTCAACTGCAATTCTACGGTTGAGCCGCAAACTTTCACAACTGACTTAAGGACCCGTCTACGCTCCCTGTAAACCCAAT
+
,:,FF:F:FFFFFFFFFF:FFFFFFFFFFFFFFFFFFFFFFFFF:FFFFFFFFFFFFFFFFFFFF:FFFFFFFFFF:FF:FFFFFF:,FFFFFFFFFFFFFFFFFFFFFFFFFFFFFF,FFFFFFFFF:F,,FFFFFFFFFFFFFF,:FFFFFFF:FFFFFFF,FFFFFFF:FFF,FFFFFFFFF:FFFFFFF:FFFFFFFFFFFFFFF,FFF,FFFFFFF:,FFFF,FFFFFFFFF:F,FFF,FFFFFF
@A00881:241:HJW2NDRXX:1:2127:19714:13119 2:N:0:CGAGAGAA+GATTGGAG
GGTAGCGGACTACTAGGGTATCTAATCCTGTTTGCTCCCCACGCTTTCGCGCCTCAGCGTCAGTTGTCGTCCAGCAAGCCGCCTTCGCCACTGGTGTTCCTCCGTATATCTACGCATTTCACCGCTACACACGGAATTCCGCTTGCCTCTCCGATACTCAAGATAGACAGTTTCAAATGCAGTTTCCGGGTTGAGCCCGGAGATTTCACATCTGACTTGCCTATCGGCCTACGCGCCCTTTACACCCAGT
+
FF:,FFFFFFF:F,FFFFFFFFFFFFFFFFFFFFFFFFFFFFFFFFFFFFFFFFFFFFFFFFFFF:FFFFFFFFFF,FFFFFFFFFFFFFFFFFFFFFFFFFFFF:FFFFFFFFFFFFFFFFFFFFFFFFFFFFFFFFFFFFFFFFFFFFFFFF:FFFF:FFFFFF:F:FFFF:FF:FFFFF:FFFFFFFFFF,FFFFFF:FF:FFFF:FFFFF,F:FFFFFFFF::F,FF:FFFFFF,FF,FFF,F,FF
@A00881:241:HJW2NDRXX:1:2127:27407:13135 2:N:0:CGAGAGAA+GATTGGAG
GGTAGCGGACTACTCGGGTATCGAATCCTGTTTGCTCCCCACGCTTTCGCGCCTCAGCGTCAGTTGTCGTCCAGCAAGCCGCCTTCGCCACTGGTGTTCCTCCGTATATCTACGCATTTCACCGCTACACACGGAATTCCGCTTGCCTCTCCGATACTCAAGATAGACAGTTTCAAATGCAGTTTCCGGGGTGAGCCCGGAGATTTCACATCTGACTTGCCTACCCGCCTACGCGCCCTTTACACCCAGT
+
FF:FFFFFFFFFF,FFFFFFFF,FFFFFFF:FFFFFFFFF:FFFFFFFFFF:FFFFFF:FFFFFFFFFFFFFFFFFFFFFFFFFFFFFFFFFFFFF:FFF,FFFFFFF,F,FFFFF,F:F:FFFFFFFFFFFF::FF,FFFFFFFFFFFFFFFFFFFFFFF:FF:FFF,,,F,:F:,FFFFF,FFFFFF,,FF,FF:FFFFF:F,F:,FFFFFF,F:FFFF:FFF:FFFF:FFFFFFF:,F,FFF:FFFF
@A00881:241:HJW2NDRXX:1:2127:32434:13855 2:N:0:CGAGAGAA+GATTGGAG
GGTAGCGGACTACTAGGGTATCTAATCCTGTTCGCTCCCCACGCCCTCGTGCCTCAGCGTCAATAGACGATTCGCGAGATGCCTTCGCAATCGGCGTTCTGAGTGATCTCTATGCATTTCACCGCTACACCACTCATTCCTCCCGCGGCATCGCCATTCCAGCCACACAGTATTGGAGGCACCCCCGACGTTGAGCGCCGGCATTTCACCTCAAACTTGCACGACCGCCTACGCACCCTTTAAACCCAAT
+
FFF,FFFFF:F::F::F:,FF:FFFFFFFFFFFFFFFFF:FFF:FFFF,F,::FF::FFFFFFFFF::FFFF:FFFFFFF::FFFFFF:FFFFFFFFFFFFFFFFFFFF:FFFFFFFFFFF:,FFFFF:,FFFF:F::FFFFFFFFFFF:FF,FFFFFFFFF:,FFFFFFF:FFFF:FF,FF,FF::FFFFFFFF:FF,FF:F:,FF:,FFF,,FF:FFF,FFFFFFFFF::FFFFFFF,FF:,F:FFFF
@A00881:241:HJW2NDRXX:1:2127:25509:14512 2:N:0:CGAGAGAA+GATTGGAG
GGTAGCGGACTACCTGGGTATCTAATCCTGTTTGCTCCCCACACTTTCGTGCCTCAATGTCAGTTATCGTCCAGAAAGTCGCCTTCGCCACTGGTGTTCCTCCTAATATCTACGCATTTCACCGCTACACTAGGAATTCCACTTTCCTCTCCGACACTCAAGGGAAGTAGTTTTGGTTGCAGTTCCTCAGTTAAGCCGAGGGATTTCACAACCAACTTGCTCCTCCATCTACGCACCCTTTACACCCAAT
+
FFFFFFFFFFFFFFFFFFFFFFFFFFFFFFFFFFFFFFFFFFFFFFFFFFFFFFFFFFFFFFFFFFFFFFFFFFFFFFFFFFFFFFFFFFFFFFFFFFFFFFFFFFFFFFFFFFFFFFFFFFFFFFFFFFF:FFFFFFFF:FFFFFFFFFFFFFFFFFFFFF:,FFFFFFFFFFF:FFFFFFFFFFFFFFFFFFFFFFFFFFFF:FFFF:FFFF,:FFFFFFFFFFFFFFFFFFFFFF,FFFFFFFFFFF
@A00881:241:HJW2NDRXX:1:2127:28556:14685 2:N:0:CGAGAGAA+GATTGGAG
GGTAGCGGACTACTGGGGTATCTAATCCTGTTTGCTCCCCACGCTTTCGAGCCTCAGCGTCAGTAAAAGCCCAGCAGGCCGCCTTCGCCACTGATGTTCCTCCTAATATCTACGCATTTCACCGCTACACTAGGAATTCCGCCTGCCTCTACTTCACTCAAGAACAGCAGTTTTAAGTGCAGTCTATGGGTTAAGCCCATAGGTTTCACACCTAACTTACCATCCCGCCTACACTCCCTTTACACCCAGT
+
FFFFFFFFFFFFFFFFFFFFFFFFFFFFFFFFFFFFFFFFFFFFFFFFFFFFFFFFFFFFFFFFFFFFFFFFFFFFFFFFFFFFFFFFFFFFFFFFFFFFFFFFFFFFFFFFFFFFFFFFFFFFFFFFFFFFFFFFFFFFFFFFFFFFFFFFFFFFFFFFFFFFFFFFFF,FFFFFFFFFFFFFFFFFFFFFFF:FFFFFFFFFFFFFFFFFFFFFFFFFFFFFFFFF:FFFFFFFFFFFFFFFFFFFFF
@A00881:241:HJW2NDRXX:1:2127:28772:15060 2:N:0:CGAGAGAA+GATTGGAG
GGTAGCGGACTACTGGGGTATCTAATCCTGTTTGCTCCCCACGCTTTCGTGCCTCAGCGTCAGACAGAAGCCGGTATGCTGCCTTCGCAATCGGAGTTCTTCGCGATATCTAAGCATTTCACCGCTACACCGCGAATTCCGCATACTTCTCTTCCTCTCGAGCATCCCAGTTTCAACCGCTGGCCGGGGTTGAGCCCCGGGCTTTGACGGCTGACTTAAGACGCGGCCTACGCACCCTTTAAACCCAATA
+
FFFFFFFFFFFFFFFFFFFF:FFFFFFFFFFFFFFFFFFFFFFFFFFFFFFFFFFFFFFFFFFFFFFFFFFFFFFFFFFFFFFFFFFFFFFFFFFFFFFFFFFFFFFFFFFFFFFFFFFFFFFFFFFFFFFFFFFFFFFFFFFFFFFFFFFFFFFFFFFFFFFFFFFFFFFFFFFFFFFFFFFFF:FFF,FFFFFFFFFFFFFFFFFFFFFFFFFFFFFF:FFFFFFFFFFFFFFFFFFF,FFFFFFFFF
@A00881:241:HJW2NDRXX:1:2127:30110:15060 2:N:0:CGAGAGAA+GATTGGAG
GGTAGCGGACTACTCGGGTATCTAATCCTGTTTGCTCCCCACGCTTTCGTGTATGAGCGTCAGTGGCCTCCCAGGGGGCTGCCTTCGCCTTCGGTGTTCTTCCACATATCTACGCATTTCACTGCTACACGTGGAATTCCACCCCCCTCTGAGACACTCTAGTCCGACAGTCACATAGGACCCTCCCAGGTTGAGCCCGTCATTTTCACTTCTGACTTGCCTTCCCGCCTACACTCCATTTACACCAAGT
+
FFF,FFFFFF:FFFFFFF:FFFF:FF:FFFFFFFFFFF:FFFFFFFFFFFF:FFFFFFFFFFF,FFFFFFFFFFFFFFFFFFFFFFFFF:FFFFFFFFFFFFFFFFFFFFFFFFFFFFFFFFF,FFFFFFFF:FFFFFFFFFFF:F,F,,FFFFFFFFF:FFFFFFF,FFFFFFFFFFFFFF:FFFFFFFF,:FFFF:FF,FF:FFFFF:F:F::F,FFFFFFF:FFFFFF,FFFF,,,FFFFF:F,,F:
@A00881:241:HJW2NDRXX:1:2127:25057:15076 2:N:0:CGAGAGAA+GATTGGAG
GGTAGCGGACTACGGGGGTATCTAATCCTGTTCGATCCCCACGCTTTCGTGCCTCAGCGTCAGACAGAAGCCGGTATGCTGCCTTCGCAATCGGAGTTCTTCGCGATATCTAAGCATTTCACCGCTACACCGCGAATTCCGCATACTTCTCTTCCTCTCGAGCATCCCAGTTTCAACCGCTGGCCGGGGTTGAGCCCCGGGCTTTGACGGCTGACTTAAGACGCGGCCTACGCACCCTTTAAACCCAATA
+
FFFFFFFFFFFFFFFFFFFFFFF:FFFFFFFFFFFFFFFFFFFFFFFFFFFFFFFFFFFFFFFFFFFFFFFFFFF,FFFFFFFFFFFFFFFFFFFFFFFFFFFFFFFFFFFFFFFFFFFFFFFFFFFFFFFFFFFFFFFFFF,FFFFFFFFFFFFFFFFFFFFFFFF:FFFFFFFFFFFFFFFFFFFFFFFFFFFFFFFFFFFFFFFFFFFF:,FFFFFFFFFFF,FFFFFFFFFFFFFFF:FFFFFFFF
@A00881:241:HJW2NDRXX:1:2127:29252:15201 2:N:0:CGAGAGAA+GATTGGAG
GGTAGCGGACTACGCGGGTATCTAATCCTGTTTGCTCCCCACGCTTTCGAGCCTCAACGTCAGTTACCGTCCAGTAAGCCGCCTTCGCCACTGGTGTTCTTCCTAATATCTACGCATTTCACCGCTACACTAGGAATTCCGCTTACCTCTCCGGCACTCCAGCCAAACAGTTTCCAAAGCAGTCCCTGCGTTAAGCACAGGGCTTTCACTTCAGAGTTGCCTCGCCGTCTACGCTCCCTTTACACCCAGT
+
FF,,FFFFFFFFFFFFFFFFFFFFFFFFFFFFFFFFFFFFFFFFF:FFFFFFFFFFFF:FF,F,F,FFFFFFFFFFFFFFFFFFFFFFFF:FFFFFFFFFFFFFFFF:FFFFFFFFFFFFFFFFFFFFFFF:FF:,FFF,FFFFFFFFFFFFFF:FFFFFFFFFFFFFFFFFFFFFFFFF:FFFFFFFFFFFFFFFFF:FFFFFFFFFFFFFFFF,FFFF,FF:FFFFFFF:F,F::F,FFFFF:F:FFF
@A00881:241:HJW2NDRXX:1:2127:32298:15248 2:N:0:CGAGAGAA+GATTGGAG
GGTAGCGGACTACGAGGGTATCTAATCCTGTTTGCTCCCCACGCTTTCGTGCCTCAGCGTCCGTTACGTCCCAGTTAACCGCCTTCGCCTCTGGTGTTCTTACTAATATCTACGCATTCAACCGCTACACTAGTAATTCCGTTAACCTCTTCCGCACTCCAGCCTCCCAGTATTTGATGCAGTTCTATGGTTAAGCCACAGGATTTAACTTCATACTTAAAAGACCGCCTACGCACCCTTTACGCGCAGT
+
FF,,F:FFFF,FFF,FFF:,FFF:FFFFFFFFFFFF:FFF:FFFFFFFFF:FFFFFF,FF,:F,FFFFFFF:FF:FFFFF:FFFFFF:F:FFFFF,FF:,:F,FFFFFFFFFFF:FFFF,FFFFFFFF,FF:::F,FFFFF:F,:,FFFFFF,,FF:F,FFFFFFFF::F:FFFFF,,FFFF,FFFF::FFF,FF,:FFFFFF:F::,:,,,,,F:FFF,:,:,FFFFFFFFFF,,FF:,,F::F,FFFF
@A00881:241:HJW2NDRXX:1:2127:27317:15295 2:N:0:CGAGAGAA+GATTGGAG
GGTAGCGGACTACAGGGGTATCTAATCCTGTTTGCTCCCCACGCTTTCGAGCCTCAGCGTCAGTTAAAGCCCAGTAAGCCGCCTTCGCCACTGATGTTCCTCCTAATATCTACGCATTTCACCGCTACACTAGGAATTCCGCTTACCTCTACTTCACTCAAGAACTACAGTTTCAAATGCAAGTTACGGGTTGAGCCCATACATTTCACATCTGACTTGCAGTCCCGCCTGCACTCCCTTTACACCCAGT
+
FFFFFFFFFFFFFFFFFFFFFFFFFFFFFFFFFFFFFFFFFFFFFFFFFFFFFFFFFFFFFFFFFFFFFFFFFFFFFFFFFFFFFFFFFFFFFFFFFFFFFFFFFFFFFFFFFFFFFFFFFFFFFFFFFFFFFFFFFFFFFFFFFFFFFFFFFFFFFFF:FFF,FFFFFFFFFFFFFFFF::FFFFFFFFFFFFFFFFFF,FFFFFFFF,FFFFFFFFFFFFFFFFFFFFFFFFFFFFFFFFFFFFFFFF
@A00881:241:HJW2NDRXX:1:2127:20871:15499 2:N:0:CGAGAGAA+GATTGGAG
GGTAGCGGACTACAGGGGTATCTAATCCTGTTTGCTCCCCACGCTTTCGCGCCTCAGCGTCAGTTACCGTCCAGAAAGCCGCCTTCGCCACTGGTGTTCCTCCTAATATCTACGCATTTCACCGCTACACTAGGAATTCCGCTTCCCTCTCCGGCACTCAAGACTCGCAGTTTCAAATGCAGTTCCGGGGTTAAGCCCCGGGCTTTCACATCTGACTTACGTGCCCGCCTACGCGCCCTTTACACCCAGT
+
FF:,FFFFFFF:F:FFFFFFFFFFFFFFFFFFFFFFFFFFFFFFFFFFFFFFFFFFFFFFFFFFFFFFFFFFFFFF:FFFFFFFFFFFFFFFFFFFFF:FFFFFFFFFFFFFFFFFF,FFFFFFFFFFFFFFFFFFFFFFFFFFFFFFFFFFFFFFFFF:FFFFF:FFFFFFF:F:FFFFFFFFFFFFFFFFF:FFFFFFF:F:F:FF:FFFFF,FFFFFFF:FF:FFFF:FFFFFFFFFFFFFF:F:FF
@A00881:241:HJW2NDRXX:1:2127:31015:15593 2:N:0:CGAGAGAA+GATTGGAG
GGTAGCGGACTACATGGGTATCTAATCCTGTTTGCTCCCCACGCTTTCGCGCCTCAGCGTCAGTTGCTGTCCAGCAGGCCGCCTTCGCCACTGGTGTTCCTCCGTATATCTACGCATTTCACCGCTACACACGGAATTCCGCCTGCCTCTCCAGTACTCAAGAACTACAGTTTCAAATGCAGGCTATGGGTTGAGCCCATAGTTTTCACATCTGACTTGCAATCCCGCCTACACGCCCTTTACACCCAGT
+
:FFFFFFFFFFFFFFF,FFFF,F:FFF:FFFFFFFFFFFFF:FFFFFFFFFFFFFFF:FFFF:FFFFFFFFFFFFF:FFFFFFFFFFFFFFF:FFFFFFFFFFFFFFFF,:FFFF:FFFFFFF:FF:FFFFF:FFFFFFFFFFFFFFFFFFFFFFFFFFFFFF:FFFF,FFFFFFFFFFF,F,FFFFFFFFFF,FFFF:F,,FF,FFF:FFFFF,:FFFFFFFFFF,F:F,FFFFF:FF:FF:F:FFF,,
@A00881:241:HJW2NDRXX:1:2127:25400:15734 2:N:0:CGAGAGAA+GATTGGAG
GGTAGCGGACTACGGGGGTATCTAATCCTGTTTGATACCCACACTTTCGAGCCTCAATGTCAGTTGCAGCTTAGCAGGCTGCCTTCGCAATCGGAGTTCTTCGTGATATCGAAGCATTTCACCGCTACCCCACGAAGTCCGCCTGCCTCAACTGCACTCAAGACATCCAGGCGCCACTGCAATTTTACGGTTGAGCCGCAAACTTTCACACCTGACTTAAACCTCCAGCTACGCTCCCTTTAAACCCACT
+
FF,,F:FFFFF,FFFFFFFFFFFF:FFFFFFFFFF:,FFF,FFFFF,FFFFFFFFFFFFFFFF,FFFFFFFFFFFFFFFFFFFFFFFFFFFFFFFF,FF,FFFFFFF,,:,F:FF,,FFF,FFFF,FF,:FFFF::,FFF:FFFFFF:F::FFFFFFFFF,FFF:FFF:F,,,F:FFF:F:F,FFFFFFF:FF:FFFFFFFF:F:FFFFF,FFFF:F,:FF,,F:FF,F:FF,F,FFFF,F:FFFFF:F,
@A00881:241:HJW2NDRXX:1:2127:25021:15859 2:N:0:CGAGAGAA+GATTGGAG
GGTAGCGGACTACTTGGGTATCTAATCCTGTTTGCTCCCCACGCTTTCGCGCCTCAGCGTCAGTTACCGTCCAGAAAGCCGCCTTCGCCACTGGTGTTCCTCCTAATATCTACGCATTTCACCGCTACACTAGGAATTCCGCTTCCCTCTCCGGCACTCAAGGTCCCCAGTTTCAAGTGCAGTTCCGGGGTTGAGCCCCGGTATTTCACACCTGACTTAAAAATCCGCCTACGCGCCCTTTACACCCAGT
+
FFFFFFFFFFFFFFFFFFFFFFFFFFFFFFFFFFFFFFFFFFFFFFFFFFFFFFFFFFFFFFFFFFFFFFFFFFFFFFFFFFFFFFFFFFFFFFFFFFFFFFFFFFFFFFFFFFFFFFFFFFFFFFFFFFFFFFFFFFFFFFFFFFFFFFFFFFFFFFFFFFFFFFFFFFFFFFFFFFFFFFFFFFFFFFFFFFFFFFFFFF:FFFFFFFFFFFFFFFFF:FFFFFFFF:FFFFFFFFF:FFFFFFFFFF
@A00881:241:HJW2NDRXX:1:2127:24062:15922 2:N:0:CGAGAGAA+GATTGGAG
GGTAGCGGACTACTCGGGTATCTAATCCCTTTCGCTACCCTGACCTTCGTACCTCAGCGTCAGTTAATGTCCAGAAACCCGCCTTCGCCACGAGTCTTCTTCTTGATATCTACGCATTTCACTGCTACACCAAGAATTCCGGTTCCCCCTCCATTACTCTAGCAGGGTAGTTTCACGCGCATTCCAGAGGTTGAGCCCCTGCCTTTCACGCGCAACTTGCCCCGCCGCCTACGTACCCTTTACGCCCAGT
+
FFFFFFFFFFFFFFFFFFFFFFFFFFFFFFFFFFFFFFFFFFFFFFFFFFFFFFFFFFFFFFFFFFFFFFFFFFFFFFFFFFFFFFFFFFFFFFFFFFFFFFF:FFFFFFFFFFFFFFFFFFFFFFFF:FFF:FFFFFFFFFFFFFFFFFFFF:FFFFFF,FFFFFFF,FFFFFFFFFFFFFFFF::FFFFFFFFFFFFFFFFFFFFFF:FFFFFFFFFFFFFFFFFFFFFFFF,FFFFFFFFFFFFFFF
@A00881:241:HJW2NDRXX:1:2127:25500:16063 2:N:0:CGAGAGAA+GATTGGAG
GGTAGCGGACTACAGGGGTATCTAATCCTGTTTGCTCCCCACGCTTTCGCGCCTCAGCGTCAGTTGTCGTCCAGCAAGCCGCCTTCGCCACTGGTGTTCCTCCTAATATCTACGCATTTCACCGCTACACTAGGAATTCCGCTTACCTCTCCGGCACTCTAGAACAACAGTTTCCAATGCAGTCCTGGGGTTAAGCCCCAGCCTTTCACATCAGACTTGCTCTTCCGTCTAGGCTCCCTTTACACCCAGT
+
FF::FFFFFFFFFFFFFFFFFFFFFFFFFFFFFFFFFFFFFFFFFFFFFFFFFFFFFFFFFFFFFFFFFFFFFFFFFFFFFFFFFFFFFFFFFFFF,FFFFFFFFFFFFFFFFFFFFFFFFFFFFFFFFFFFFFFFFFFFFFFFFFFFFFFFFFFFFFFFFFFFFFF:FFFFFFFFFFFFFFFFFFFFFFFFFFFFFFF,FFFFFFFFFFFFFFF:FFFFFFFFFFFFFFF,FFFFF:F:FFF:F::FFF
@A00881:241:HJW2NDRXX:1:2127:28546:17206 2:N:0:CGAGAGAA+GATTGGAG
GGTAGCGGACTACTGGGGTATCTAATCCTGTTCGATCCCCACGCTTTCGTGCCTCAGCGTCAGACAGAAGCCGGTATGCTGCCTTCGCAATCGGAGTTCTTCGCGATATCTAAGCATTTCACCGCTACACCGCGAATTCCGCATACTTCTCTTCCTCTCGAGCATCCCAGTTTCAACCGCTGGCCGGGGTTGAGCCCCGGGCTTTGACGGCTGACTTAAGACGCGGCCTACGCACCCTTTAAACCCAATA
+
FFFFFFFFFFFFFFFFFFFFFFFFFFFFFFFFFFF:FFFFFFFFFFFFFFFFFFFFFFFFFFFFFFFFFFFFFFFFFFFFFFFFFFFFFFF:FFFFFFFFFFFFFFFFFFFFFFFFFFFFFFFFFFFFFFFFFFFFFFFFFFFFFFFFFFFFFFFFFFFFFFFFFFFFF:FFFF::FFFFFFFFFFFFFFFFFFFFFFFFF:F,FF:F:FFFFFFFFFFF,FFF:FFFFFFFFFFFFFFFFFFFF:,FF:
@A00881:241:HJW2NDRXX:1:2127:29252:17237 2:N:0:CGAGAGAA+GATTGGAG
GGTAGCGGACTACTAGGGTATCTAATCCTGTTTGCTCCCCACGCTCTCGCGCCTCAGCGTCAGTTGTCGTCCAGCAATCCGCCTTCGCCACTGGTGTTCTTCCGTATATCTACGCATTTCACCGCTACACACGGAATTCCGATTGCCTCTCCGATACTCAAGACCGGCAGTTTCAAATTCAGGCCATGGGTTAAGACCATGGTTTTCACATCTGACTTGCCGGCCCGCCTACGCGCCCTTTACACCCAAT
+
FFFFFFF:FFFFFF,FFFFFFFFFFF:FFFFFFFFFFFFFFFFFFFFFFFFFFFFFFFFFFFFFFFFFFF::FFFFFFFFFFFFFFFFFFFFFFFFFFFFFFFFFFFFFFFFFF:F:FFF:FFFFFFFFF:FF:FFFFFF:FFF:FFFFFFFFFFFFFFFF,:F:FF:FFFFF,F:FF,F,F:FFFFFFFFFFFF,FFFF:FFFFF:,F::FFF:FFF:FFFFFF:FF:FFFFFFFFF,,FF:F:FFFFF
@A00881:241:HJW2NDRXX:1:2127:23719:17362 2:N:0:CGAGAGAA+GATTGGAG
GGTAGCGGACTACTTGGGTATCTAATCCTGTTCGATCCCCACGCTTTCGTGCTTCAGCGTCAGTAGGAAGCCGGCATGCTGCCTTCGCAATCGGGGTTCTGCGTGATATCTATGCATTTCACCGCTACACCACGCATTCCGCATACTTCTCTTCCACTCAAGAGCGCCAGTTTCAATGGCGGGAAGGGGTTGAGCCCCTCGAGTTGAGCACTGACTTAACGATCCGCCTACGCACCCTGTAAACCCAATA
+
FFF,FFFFFFFFFFFFFFFF,FF,FFF:FFFFFFFFF:FFFFFFFFFFFFFFFFFFFFFFFFFF:FFFFFFF:FFFFFFFFFFFFFF,FFFFFFFFFFFFFFFFF:F,FFFFFFF,F:FFF:FFFFFF,FFFFFFFFFFFFFFF:FFFF,FFFFF,FF:,FF:FFFF:FFFFF:FFFFF,FFFFFFFFFFFF,:F,:FFF,::,FF,,FFFFFF,FFF:FFFF:F:F,FF,FFFF,FFFF,,,F::F,FF
@A00881:241:HJW2NDRXX:1:2127:20754:17581 2:N:0:CGAGAGAA+GATTGGAG
GGTAGCGGACTACGTGGGTATCTAATCCTGTTTGCTCCCCACGCCTTCGAGCCTCAACGTCAGTTACAGTCCAGTAAGCCGCCTTCGCCGCTGGTGTTCCTCCTAATATCTATGCATTTCACCGCTACACTAGGAATTCCGCTTACCTCTCCTGCACTCCAGCCGGACAGTTTCCAAAGCAGTTACGGGGTTGAGCCCCGGCCTTTCACTTCAGACTTGCCCTGCCGTCTACGCTCCCTTTACACCCAGT
+
FFFFFFFFFFFFFFFFFFFFFFFFFFFFFFFFFFFFFFFFFFFFFFFFFFFFFFFFFFFFFFFFFFFFFFFFFFFFFFFFFFFFFFFFFFFFFFFFFFFFFFFFFFFFFFFFFFFFFFFFFFFFFFFFFFFFFFF:FFFFFFFFFFFFFFFFFFFFFFFFFFFFFFFF:FFFFFFFFFFFFFFFFFFFFFFFFFFFFFFFFFFFFFFFFFFFFFFFFFFFFFFFFFFFFFFFFFFFFFFFFFFFFFFFFF
@A00881:241:HJW2NDRXX:1:2127:25455:17738 2:N:0:CGAGAGAA+GATTGGAG
GGTAGCGGACTACCTGGGTATCTAATCCTGTTTGCTCCCCACGCTTTCGCGCCTCAGCGTCAGTTGTCGTCCAGCAAGCCGCCTTCGCCACTGGTGTTCCTCCTAATATCTACGCATTTCACCGCTACACTCGGAATTCCGCTTGCCTCTCCGATACTCAAGGACTACAGTTTCAAATGCAGCCCCGGGGTTGAGCCCCGGTATTTCACATCTGACTTGCAGTTCCGCCTACACGCCCTTTACACCCAGT
+
FFFFFFFFFFFFFFFFFFFFFFFFFFFFFFFFFFFFFFFFFFFFFFFFFFFFFFFFFFFFFFFFFFFFFFFFFFFFFFFFFFFFFFFFFFFFFFFFFFFFFFFFFFF:FFFFFFFFFFFFFFFFFFFFFFF,FFFFFFFFFFFFFFFFFFFFFFFFFFFFFF:FFF:FFFFFFFFFFFFFFF:FFF:FFFFFFFFFFFFFFF,FFFFFFFFFFFFFFFFFFFFFFFFFFFFF:FFFFFFFF,FFFFFFFF
@A00881:241:HJW2NDRXX:1:2127:32687:17832 2:N:0:CGAGAGAA+GATTGGAG
GGTAGCGGACTACTCGGGTATCTAATCCTGTTTGCTCCCCACGCTTTCGCACCTCAGCGTCAGTTAAAGGCCCGGCAGACCGCCTTCGCCTCCGGTATTCCTCCTGATCTCTGCGCATTTCACCGCTACACCAGAAATTCTGTCTGCCTCTACCTCACTCTAGCTGCCCGGTTTGCAATGCTACCACGGAGTTAAGCCCCGGGCTTTCACATCACACCTAAACAGCCGCCTGCGTGCCCTTTACGCCCAA
+
FFFFFFFFFFFFFFF:FF,FFFFFFFFFFFFFFFFFFFFFFFFFFFFFFFFFFFFF:FFFFFFFFFFFFFFFFFFFFFFFFFFF,FFFFFFFFFFFFFFFFFFFFFFFFFFF:FFFFFFFF:FFF:FFFFFFFF,FFFFFFFFFF:F:FFFFFFFFFF:FFFFFFFFFFFFFFFFFFFF,,FFFFFFFFF:FFFFFF:FFFFFFFFF:FFFFFFFFF,F:FF:FF:FFFFF:FFFFF:FF,:F:FFFFFF
@A00881:241:HJW2NDRXX:1:2127:24542:17942 2:N:0:CGAGAGAA+GATTGGAG
GGTAGCGGACTACTTGGGTATCTAATCCTGTTCGCTCCCCACGCTTTCGCGCCTCAGCGTCAGTTACGGCCCAGTAAGTCGCCTTCGCCACTGGTGTTCCTCCGTATATCTACGCAGTTCACCGCTACACACGGAATTCCGCTTGCCTCTCCGATACTCAAGACAGACAGTTTCAAATGCAGTTTCCGGGGTGAGCCCGGCGGTTTCACATCTGCCTGAACCAACCGCCTGCGTGCGCTGTACGCCCAGT
+
FF:FFFFFFFFFFFFFFFFFFF:FFFFFFFFFFFFFF,FFFFFF,:FFFFFF,FFFFFFFF:FF:FFFFF,FF::FFFFFFFF,F:FFF:FFFF,FFFF:FF::,FF:FFFFFFF,,FFF,FFFFFFFFFFFFF,::,FFFF,FFFFF:F:FFFFFFFF:,FF:FFFF,F,F,F,F,FFF,FFFF,:FF:F,FFFF:FFF,F,FFFF,:F,::F,::FF,F,,F,FFF::F:FFFF:FF:F:FF:F:,:F
@A00881:241:HJW2NDRXX:1:2127:23348:17973 2:N:0:CGAGAGAA+GATTGGAG
GGTAGCGGACTACGAGGGTATCTAATCCTGTTCGATCCCCACGCTTTCGTGCTTCAGCGTCAGTCTCGCTATGGTATGCTGCCTTCGCAATCGGGGTTCTGCGTGATATCTATGCATTTCACCGCTACACCACGCATTCCGCATACCTCTTCCGAACTCCAGTCCCGCAGTTTCAATGGCAAGCGCACGGTTAAGCCGCACGTTTTCACCGCTGACTTGCGGGTCCGCCTACGCACCCTTTAAACCCAAT
+
FFFFFFFFFFFFFFFFFFFFFFFFFFFFFFFFFFFFFFFFFFFFFFFFFFFFFFFFFFFFFFFFFFFFFFFFFFFFFFFFFFFFFFFFFFFFFFFFFFFFFFFFFFFF:FFFFFFFF:FFFFFFFFFFFFFFFFFFFFFFFFFFFFFFFFFFFFFFFFFFFFFFFFFFFFFFFFFFFFFFFFFFFFFFFFFF,:FFFFFFFFFFFFFFFFFFFF,FFFFFFFFF:FFFFFFFFF:FF:FF:FFFFFFF:F
@A00881:241:HJW2NDRXX:1:2127:29830:18020 2:N:0:CGAGAGAA+GATTGGAG
GGTAGCGGACTACCCGGGTATCTAATCCTGTTTGCTCCCCACGCTTTCGTGCCTCAGCGTCAGTTACGTCCCAGTTAACCGCCTTCGCCTCTGGTCTTCTTACTAATATCTACGCATTCTACCGCTACACTAGTAATTCCGTTAACCTCTTCCGCACTCCAGCCTCCCAGTATCTGATGCAGTTCTATGGTTAAGCCACAGGATTTCACATCAGACTTAAAAGACCGCCTACGCACCCTTTACGCCCAGT
+
FF,,FFFFF:FFFFFFFFFFFFF:FFFFFFF:FFFFFFFFFFFFF:FFFFFFFFFFFFFFFFFFFFFFFFFFFFFFFFFFFFFFFFFFFFFFFFF:FFF:FFFFFFFFFFFFFFFFFFFFFFFFFFFF,FF:FFFFFFFFFFFFFFFFFFFFFFF:FFFFFFFFFFFFFFFFFFF:FFF:FFFFFFFFF:FFFF,FFFFFFFF,FFFFFFFFFF:FFF::,FFFFFFFFFFFFFFFFFFFFFFFFF:FFF
@A00881:241:HJW2NDRXX:1:2127:28230:18161 2:N:0:CGAGAGAA+GATTGGAG
GGTAGCGGACTACAAGGGTATCTAATCCTGTTTGCTCCCCACGCTTTCGAGCCTCAGCGTCAGTTAAAGCCCAGTAAGCCGCCTTCGCCACCGATGTTCCTCCTGATCTCTACGCATTTCACCGCTACACCAGGAATTCCGCTTACCTCTACTTCACTCAAGAACTGCAGTTTCAAATGCAATTCACAGGTTGAGCCTGTGCATTTCACATCTGACTTGCTGTCCCGCCTGCGCTCCCTTTACACCCAGT
+
FFFFFFFFFFFFFFFFFFFFFFFFFFFFFFFFFFFFFFFFFF:FFFFFFFFFFFFFFFFFFFFFFFFFFFFFFFFFFFFFFFFFFFFFFFFFFFFFFFFFFFFFFFFFFFFFFFFF:FFFFFFFFFFFFFF,FF:FFFFFFFFFF:FFFF:FFFFFFFFFFFFFFFFF:FFFFFFFFFFFFFF,FFFFFFFFF:FFFFFFFFFFFFFFFFFFF:FF:FFFFFFFFFFFFFFF:F:FF:FFFFFFFFFFFF
@A00881:241:HJW2NDRXX:1:2127:19524:18302 2:N:0:CGAGAGAA+GATTGGAG
GGTAGCGGACTACCAGGGTATCTAATCCTGTTTGCTCCCCACGCTTTCGAGCCTCAACGTCAGTTACCGTCCAGTAAGCCGCCTTCGCCACTGGTGTTCCTCCTAATATCTACGCATTTCACCGCTACACTAGGAATTCCGCTTACCTCTCCGGCACTCTAGAACAACAGTTTCCAATGCAGTCCTGGGGTTAAGCCCCAGCCTTTCACAGCAGACTTGCTCTTCCGTCTACGCTCCCTTTACACCCAGT
+
FF:FFFFF::FFFFFFFFFFFFFFFFFFFFFFFFFFFFFFFFFFFFFFF:FFFFF,FFFFF:FFFFF:FFFFFF:FFFFFFFFFFFFFFFFFFFFFFFFFFFFFFFFFFFFFFFFF:FFF:FFFFFFFFFFFFFFF:FFFFFFFF:FFFFFFFFFFFFFFFFFFFFFFFF,F:FFFFFFF,FFFFF::FFFF:,FF:FF:FF:FFFFF,F,F::F,FFFFF,FF:,FFFF::FF:F:F,F:,:F,FF:FF
@A00881:241:HJW2NDRXX:1:2127:29695:18349 2:N:0:CGAGAGAA+GATTGGAG
GGTAGCGGACTACGAGGGTATCTAATCCCATTTGCTACCCCGGCTTTCGTTCCTCAGCGTCAATAACGGCCCGGTAAAGCGCTTACGCCACCGATGTTCCTCCTGATATCTACGCATTTCACCGCTACACCAGGAATTCCCTTTACCTCTACCGCATTCCAGTTTGCAAGTATCCGGTGCCGAACTGAGGTTAAGCCTCAGGATTTAACACCGGACTTTACATACCGCCTACGAACTCTTTACGCCCAAT
+
FFFFFFFFFFFFFFFFFFF:FFFFF:FFFFFFFFFFFFFFFFFFFFFFFFFFFFFFFFFFFFFFFFFFFFFFFFFFFFFFFFFFFFFFFFFFFFFFFFFFFFF:FFFFFFFFFFFFFFFFFFFFFFFFFFFFFFFFFFFFFFFFFFFFFFFFFFFFFFFFFFFFFFFFFFFFFFFFFFFFFFFFFFFFFFFFFFFF,,FFFFF:FFFFFFFFFFFFF,FFFFFFFF:FFFFFFF,FFFFFFFFFFFFFFF
@A00881:241:HJW2NDRXX:1:2127:27633:18380 2:N:0:CGAGAGAA+GATTGGAG
GGTAGCGGACTACAAGGGTATCTAATCCTGTTTGCTCCCCACGCTTTCGAGCCTCAACGTCAGTTACTGTCCAGTAAGCCGCCTTCGCCACTGGTGTTCTTCCTAATATCTACGCATTTCACCGCTACACTAGGAATTCCGCTTACCTCTCCAGCACTCCAGCAGGGCAGTTTCCAAAGCAGTCCCGGGGTTGAGCCCCGGGCTTTCACTTCAGACTTGCTCCGCCGTCTACGCTCCCTTTACACCCAGT
+
FFFFFFFFFFFFFFFFFFFFFFFFFFFFFFFFFFFFFFFFFFFFFFFFFFFFFFFFFFFFFFFFFFFFFFFFFFFFFFFFFFFFFFFFFFFFFFFFFFFFFFFFFFFFFFFFFFFFFFFFFFFFFFFFFFF:FFFFFFFFFFFFFFFFFFFFFFFFFFFFFFFFFFFFFFFFFFFFFFFFFFFFFFFFFFFFFFFFFFFFFFFF:FFFFFFF:FFFFFFFFFFFFFFFFFFFFFFFFFFFFFFFFFFFF:
@A00881:241:HJW2NDRXX:1:2127:19895:18505 2:N:0:CGAGAGAA+GATTGGAG
GGTAGCGGACTACATGGGTATCTAATCCTGTTTGCTCCCCACACTTTCGTGCCTCAACGTCAGTTACAGTCCAGAAAGTCGCCTTCGCCACCGGTGTTCTTCCTAATATCTACGCATTTCACCGCTACACTAGGAATTCCACTTTCCTCTCCGACACTCAAGGGAAGTAGTTTTGGTTGCAGTTCCTCAGTTAAGCCGAGGGATTTCACAACCAACTTGCTCCTCCATCTACGCCACCTTTACACCCAAT
+
FF::F:F:FFFFF:FFFFFFFFFF:F:FFFFFFFFFFFFFFFFFFFFFFFFFFFFFFFFFFFF:FFFFFFFFFFFFFFFFFFFFFFFFFFFFF:FF,FFFFFFFFFFFFFFFFFFFFFFFFFFFFFFF,FFFFFF:FFFFFFFFFFFFFFFFFFFFFFFFFF:FFFFFFF,FFFFF,FFFFF:FFFFFF,:FFFFFFF:FFFFFFF:FFFFFFF,FFFFFFFFFFFF:FFFFF:,,FFFFFFFFFFFF,:
@A00881:241:HJW2NDRXX:1:2127:28989:18975 2:N:0:CGAGAGAA+GATTGGAG
GGTAGCGGACTACACGGGTATCTAATCCCTTTCGCTACCCCGGCCTTCGTACCTCAGCGTCAGTTAATGTCCAGGAACCCGCCTTCGCCACGAGTCTTCTTCTTGATATCTACGCATTTCACTGCTACACCAAGAATTCCGGTTCCCCCTCCATTACTCTAGCAGGGTAGTTTCACGCGCATTCCAGAGGTTGAGCCCCTGCCTTTCACGCGCAACTTGCCCCGCCGCCTACGTACCCTTTACGCCCAGT
+
FFFFFFFFFFFFFFFFFFFFFFFFFFFFFFFFFFFFFFFFFFFFFFFFFFFFFFFFFFFFFFFFFFFFFFFFFFFFFFFFFFFFFFFFFFFFFFFFFFFFFFFFFFFFFFF:FFFFFFFFFFFFFFFFFF,:FFFFFFFFFFFFFFFFFFFFFFFFFFF:FFFFFF:F,FFFFF,FFFFFFFFFFFFFFFFFF,FFFFFFFFFFFFFFFFFFFF,FFFFFFFFFFFFFFFFFFFF:FFFFFFFFFFF:,F
@A00881:241:HJW2NDRXX:1:2127:16857:19257 2:N:0:CGAGAGAA+GATTGGAG
GGTAGCGGACTACTCGGGTATCTAATCCTGTTCGATACCCACGCTTTCGTGCTTCAGCGTCAGTTGGGCGCCGGTGCGCTGCCTTCGCAATCGGAGTTCTGCGTGATATCTATGCATTTCACCGCTACACCACGCATTCCGCGCACTTCTCGCCCACTCAAGCGCCCCAGTTTCAACGGCGGCGGAAGGTTGAGCCCCCCGGTTTGACCGCTGACTTGAGGCGCCGCCTACGCACCCTTTAAACCCAATA
+
FFFFFFFFFFFFFFFFFFFFFFFFFFFFFFFFFFFFFFFFFFFFFFFFFFFFFFFFFFFFFFFFFFFFFFFFFFFFFFFFFFFFFFFFFFFFFFFFFFFFFFF:F::F,FFFFFFFFFFFFFFFFFFFFFFFFFFFF:FFFFFFFFFFFFFFFFFFFFFFFFFFFFFFFFFFFFFFFFFFFFF:FFFFFFF:FFFFFFFFFFF,FFFFFFFFFFFFFFFF:FFFFF:FF:F:FFFFFFFFF,FFFFFFFF
@A00881:241:HJW2NDRXX:1:2127:17544:19758 2:N:0:CGAGAGAA+GATTGGAG
GGTAGCGGACTACCGGGGTATCTAATCCTGTTTGCTCCCCACACTTTCGTGCCTCAACGTCAGTTATTGTCCAGAAAGTCGCCTTCGCCACTGGTGTTCCTCCTAATATCTACGCATTTCACCGCTACACTAGGAATTCCACTTTCCTCTCCAACACTCAAGAAAGACAGTTTTGGTTGCAGTTCCCAAGTTGAGCCTGGGGATTTCACAACCAACTTACCTTCCCGTCTACGCACCCTTTACACCCAAT
+
FFFFFFFFFFFFFFFFFFFFFFFFFFFFFFFFFFFFFFFFFFFFFFFFFFFFFFFFFFFFFFFFFFFFFFFFFFFFFFFFFFFFFFFFFFFFFFFFFFFFFFFFFFFFFFFFFFFFFFFFFFFFFFFFFFFFFFFFFFFFFFFFFFFFFFFFFFFFFFFFFFFFFFFFFFFFFFFFFFFFFFFFF:FFFFFFFFFFFFFFFFFFFFFFFFFF:FFFFFFFFFFFFFFFFFFFFF:FFFFFFFFFF:FFFF
@A00881:241:HJW2NDRXX:1:2127:22480:20040 2:N:0:CGAGAGAA+GATTGGAG
GGTAGCGGACTACCAGGGTATCTAATCCTGTTTGCTCCCCACGCTTTCGTGCCTCAGTGTCAGTTACAGTCCAGCAAACCGCCTTCGCTACTGGTGTTCTTCCTAATATCTACGCATTCCACCGCTACACTAGGAATTCCGTTTGCCCCTCCTGCACTCAAGTCCAACAGTTTTAGTAGTAGTCCCGAAGTTAAGCCCCGGGCTTACGCTACCACATTGCCCAACCACCTACGCACCCTTTACGCCCAGT
+
FFFFFFFFFFFFFFFFFFFFFFFFFFFFFFFFFFFFFFFFFFFFFFFFFFFFFFF:FFFFFFF:F,FFFFFFFFFFFFFFFFFFFFFFFFFFFFFFFFFFFF:FFFFFFFFFFFFFFFFF:FFFFFF:F:F:FFFFFFFFFFFFFFF:FFFFFFF,F:F:FFFF:FFF:F,FFFFFF,FFFF:FFFFFF:FFF::FFFFFFFF:FFFFFFFFFF,,FFFF,,FFF,F:FFFFF:FFFF,FF,FFF,F,FF
@A00881:241:HJW2NDRXX:1:2127:15049:20509 2:N:0:CGAGAGAA+GATTGGAG
GGTAGCGGACTACGGGGGTATCTAATCCCTTTCGCTACCCTGACCTTCGTACCTCAGCGTCAGTTAATGTCCAGAAACCCGCCTTCGCCACGAGTCTTCTTCTTGATATCTACGCATTTCACTGCTACACCAAGAATTCCGGTTCCCCCTCCATTACTCTAGCAGGGTAGTTTCACGCGCATTCCAGAGGTTGAGCCCCTGCCTTTCACGCGCAACTTGCCCCGCCGCCTACGTACCCTTTACGCCCAGT
+
FFFFFFFFFFFFFFFFFFF:FFFFFFFFFFFFFFFFFFFFFFFFFFFFFFFFFFFFFFFFFFFFFFFFFFFFFFFFFFFFFFFFFFFFFFFFFFFFFFFFFFFFFFFFFFFFFFFFFFFFFFFFFFFFFFFFFF:FFFFFFFFFFFFFFFFFFFFFFFFF:FFFFFFF,F:FFFFFFFFF,FFFF,FFFFFFFFFFFFFFFFFF:FFFFFFFFFFFFFFFFFFFFFFFFF,FFF:FFFF:FFF:FFFFFF
@A00881:241:HJW2NDRXX:1:2127:23421:21073 2:N:0:CGAGAGAA+GATTGGAG
GGTAGCGGACTACGGGGGTATCTAATCCTGTTCGATCCCCACGCTTTCGTGCCTCAGCGTCAGACAGAAGCCGGTATGCTGCCTTCGCAATCGGAGTTCTTCGCGATATCTAAGCATTTCGCCGCTACACCGCGAATTCCGCATACTTCTCTTCCTCTCGAGCATCCCAGGTTCAACCGCTGGCCGGGGTTGAGCCCCGGGCTTTGACGGCTGACTTAAGACGCGGCCTACGCACCCTTTAAACCCATGA
+
FF,,FFFF::F:FFFFFFFFFFF:F:FFFFFFF:FFFFFF:FFFF:FFFFF,FFF,FFFFF:F,F,F:FFFFFF,FFFFFFF:FFFF:::F:FFFFFFF::FFFF,F:F,F:,F:F,FFF,::FF:F::FFFFFF,F,F:FF:FFFFFFFFFF,,F,FFF:F,,FF,,,F,FFFF,:F:FFFFFF:FFFFF:FFF:,FFF,F,:FF:,F,:FFF:FFFF::FFFFFF,FF,FFF,,:F,F,,,FF,F,,F
@A00881:241:HJW2NDRXX:1:2127:30535:21214 2:N:0:CGAGAGAA+GATTGGAG
GGTAGCGGACTACAGGGGTATCTAATCCTGTTCGATACCCACACTTTCGAGCATCAATGTCAGTGACGGGCTGGCAAGCTGCTTTCGCAATCGGGGTTCTTCGTGATATCTATGCATTTCACCGCTACACCACGAATTCCGCCTGCCGCGACCGTACTCAAGCATGCCAGTTTCAACGGCGGTTCCGTGGTTGAGCCACGAACTTTCACCGCTGACTTAACAAGCCATCTACGCTCCCTTTAAACCCAAT
+
FFFFFFFFFFFFFFFFFFFFFFFFFFFFFFFFFFFFFFFFFFFFFFFFFFFFFFFFFFFFFFFFFFFFFFFFFFFFFFFFFFFFFFFFFFFFFFFFFFFFFFFFFFFFFFFFFFFFFFFFFFFFFFFFFFFFFFFFFFFFFFFFFFFFFFFFFFFFFFFFFFFFFFFFFFFFFFFFFFFFFFFFFFFFFFFFF:FFF:FFFFFFFFF:FFFF::FFFF::FFFFFFFFFFFFFFFFFFFFFFFFFFFFFF
@A00881:241:HJW2NDRXX:1:2127:15718:21386 2:N:0:CGAGAGAA+GATTGGAG
GGTAGCGGACTACGTGGGTATCTAATCCTGTTTGCTCCCCACGCTTTCGAGCATCAGCGTCAGTTACTGTCCAGAAAGCCGCCTTCGCCACTGGTGTTCCTCCTAATATCTACGCATTTCACCGCTACACTAGGAATTCCGCTTCCCTCTCCAGCACTCAAGAAATATAGGTTTAGTTGCAAGTCCTCAGTTGAGCCGAGGGGTTTCAGAACTAACTTGTACTCCCGTCTACGCACCCTTTACACCCAGT
+
FFF:FFFFFFFFFFFFFFFFFFFFFFFFFFFFFFFFFFFFFFFFFFFFFFFF,FFFFFFFFFFFFFFFFFFFFF:FFFFFFFFFFFFFFFFFFFFFFFFFFFFFFFFFFFFFFFF:,FFF:FFFFFFFFFF:FFFFFFFFFFFFFFF::FFFFFF:FF:F,F:,:FFFF:,FFF,:FF::FFFFF:FFFFFFF,FF,FFFFFFFFFFF,F,:::,FFF:F,:FFFFFFFFF,FF,FFF,,FFF:FFFF,F
@A00881:241:HJW2NDRXX:1:2127:18313:21559 2:N:0:CGAGAGAA+GATTGGAG
GGTAGCGGACTACCCGGGTATCTAATCCTGTTTGCTCCCCACGCTTTCGAGCCTCAACGTCAGTTACCGTCCAGTAAGCCGCCTTCGCCACTGGTGTTCCTCCTAATATCTACGCATTTCACCGCTACACTAGGAATTCCGCTTACCTCTCCGGCACTCCAGAAACACAGTTTCCAATGCAGTCCAGGGGTTAAGCCCATAGATTTCACATCTGACTTGCACACCCGCCTACGCGCCCTTTACACCCAGT
+
FFFFFFFFFFFFFFFFFFFFFFFFFFFFFFFFFFFFFFFFFFFFFFFFFFFFFFFFFFFFFFFFFFFFFFFFFFFFFFFFFFFFFFFFFFFFFFFFFFFFFFFFFFFFFFFFFFFFFFFFFFFFFFFFFFF,FFF:FFFFFFFFFFFFFFFFFFFFFFFFFFFFFFFFFFFFFF:,FFFFFFFF:FFFFFFFFFFFFF,FFFFFFFFFFFFFFFFFFFFFFFFFFFFFFFFFFFFFFFFFFFFFFFFFFF
@A00881:241:HJW2NDRXX:1:2127:30942:21637 2:N:0:CGAGAGAA+GATTGGAG
GGTAGCGGACTACTGGGGTATCTAATCCTGTTCGCTCCCCACGCCCTCGTGCCTCAGCGTCAATAGACGATTCGCGAGATGCCTTCGCAATCGGCGTTCTGAGTGATCTCTATGCATTTCACCGCTACACCACTCATTCCTCCCGCGGCATCGCCATTCCAGCCACACAGTATTGGAGGCACCCCCGACGTTGAGCGCCGGCATTTCACCTCCAACTTGCACGACCGCCTACGCACCCTTTAAACCCAAT
+
FFFFFFFFFFFFFFFFFFFFFFFFFFFFFFFFFFFFFFFFFFFFFFFFFFFFFFFFFFFFFFFFFFFFFFFFFFFFFFFFFFFFFFFFFFFFFFFFFFFFFFFFFFFFFFFFFFFFFFFFFFFFFFFFFFFFFFFFFFFFFFFFFFFFFFFFFFFFFFF:FFFFFFFFFF:FFFFFFFFF:FFFFFFFFFFFFFFFFFFFFFFFFFFFFFFFFFFFFFFFFF,FFFFFFFFFFFFFFFFFFFFFFFFFFF
@A00881:241:HJW2NDRXX:1:2127:14199:21699 2:N:0:CGAGAGAA+GATTGGAG
GGTAGCGGACTACCGGGGTATCTAATCCTGTTCGATCCCCACGCTTTCGTGCCTCAGCGTCAGACAGAAGCCGGTATGCTGCCTTCGCAATCGGAGTTCTTCGCGATATCTAAGCATTTCACCGCTACACCGCGAATTCCGCATACTTCTCTTCCTCTCGAGCATCCCAGTTTCAACCGCTGGCCGGGGTTGAGCCCCGGGCTTTGACGGCTGACTTAAGACGCTGCCTACGCACCCTTTAAACCCAATA
+
F:FFFFFFFFFFFFFFFFFFFFFFFFFFFFFFFFFFFFFFFFFFFFFFFFFFFFFFFFFFFFFFFFFFFFFFFFFFFFFFFFFFFFFFFFFFFFFFFFFFFFFFFFFFFFFFFFFFFFFFFFFFFFFFFFFFFFFF:FFFFFFFFF:FFFFFFFFFFFFFFFFFFFFFFFFFFFFFFFFFFFFFFFFFFFFFFFFFFFFFFFFFFFFFFFFFFFFFFFFFFFFFFFFFFFFFFFFFFFFFFFFFFFFFFF
@A00881:241:HJW2NDRXX:1:2127:16360:22153 2:N:0:CGAGAGAA+GATTGGAG
GGTAGCGGACTACCGGGGTATCTAATCCTGTTCGCTCCCCACGCTTTCGCGCCTCAGCGTCAGTTACGGCCCAGTAAGTCGCCTTCGCCACTGGTGTTCCTCCCAATCTCTACGCATTTCACCGCTACACTGGGAATTCCACTTACCTCTTCCGCACTCAAGCCAACCAGTCTCCAAAGCAATTCCCACCTTGAAAGCAGGACTTTCACTCCAGACTTAATCGGCCGCCTACACGCCCTTTACGCCCAGT
+
FFFFFFFFFFFFFFFFFFFFFFFFFFFFFF:FFFFFFFFFFFFFFFFFFFFFFFFFFFFFFFFFFFFFFFFFFFFFFFFFFFFFFFFFFFFFFFFFFFFFFFFFFFFFFFFFFFFFFFFFFFFFFFFFFFFFFFFFFFFFFFFFFFFFFFFFFFF,FFFFFFFFFFFFFFFFFFFFFFF:FFFFFFFFFFFFFFFF:FFFFFFFFFFFFFFFFFFFFFFFFFF:FFFFFFFF:FFFFF::FFFFFFFFF,
@A00881:241:HJW2NDRXX:1:2127:21359:22670 2:N:0:CGAGAGAA+GATTGGAG
GGTAGCGGACTACTAGGGTATCTAATCCTGTTCGATCCCCACGCTTTCGTGCCTCAGCGTCAGACAGAAGCTGGTATGCTGCCTTCGCAATCGGAGTTCTTCGCGATATCTAAGCATTTCACCGCTACACCGCGAATTCCGCATACTTCTCGCCCACTCAAGCGCCCCAGTTTCAACGGCGGCGGAAGGTTGAGCCCCCCGGTTTGACCGCTGACTTGAGGCGCCGCCTACGCACCCTTTAAACCCAATA
+
FFFFFFFFFFFFFF,FFFFFFFFFFFFFFFFFFFFFFFFFFFFFFFFFFFFFFFFFFFFFFFFFFFFFFFFFFFFFFFFFFFFFFFFFFFFFFFFFFFFFFFFFFFFFFFFFFFFFFFFFFFFFFFFFFFFFFFFFFFFFFFFFFFF:FFFFFFFFFFFFFF::FFFFFFFFFFFFFFFFFFFFFFFFFFFFFFFFFFFFFFFFF:FFF:FFFFFFFFFF:FFFFFFFF:FF:F:FF:FF:FF:FFF:FF
@A00881:241:HJW2NDRXX:1:2127:31901:23046 2:N:0:CGAGAGAA+GATTGGAG
GGTAGCGGACTACTCGGGTATCTAATCCTGTTCGATCCCCACGCTTTCGTGCTTCAGCGTCAGTCTCGCTATGGTATGCTGCCTTCGCAATCGGGGTTCTGCGTGATATCTATGCATTTCACCGCTACACCACGCATTCCGCATACCTCTTCCGAACTCCAGTCCCGCAGTTTCAATGGCAAGCGCACGGTTAAGCCGCACGTTTTCACCGCTGACTTGCGGGTCCGCCTACGCACCCTTTAAACCCAAT
+
FFFFFFFFFFFFFFFFFFFFFFFFFFFFFFFFFFFFFFFFFFFFFFFFFFFFFFFFFFFFFFFFFFFFFFFFFFFFFFFFFFFFFFFFFFFFFFFFFFFFFFFFF:FFFFFFFFFFFFFFFFFFFFFFFFFFFFFFFFFFFFFF:FFFFFFFFFFFFFFFFFFFFFFFFFFFFFFFFFFFFF:FF:FFFFFFFFFFFFFFFFFFFF,FF,FFFFFFFF,FFFFFFFFFFFFFFF,FFFFFFFFFF:FFFF
@A00881:241:HJW2NDRXX:1:2127:30861:23187 2:N:0:CGAGAGAA+GATTGGAG
GGTAGCGGACTACAGGGGTATCTAATCCTGTTCGATACCCACGCTTTCGTGCTTCAGCGTCAGTTGGGCGCCGGTGCGCTGCCTTCGCAATCGGAGTTCTGCGTGATATCTATGCATTTCACCGCTACACCACGCATTCCGCGCACTTCTCGCCCACTCAAGCGCCCCAGTTTCAACGGCGGCGGAAGGTTGAGCCCCCCGGTTTGACCGCTGACTTGAGGCGCCGCCTACGCACCCTTTAAACCCAATA
+
FFFFFFFFFFFFFFFFFFFFFFFFFFFFFFFFFFFFFFFFFFFFFFFFFFFFFFFFFFFFFFFFFFFFFFFFFFFFFFFFFFFFFFFFFFFFFFFFFFFFFFFFFFFFFFFFFFFFFFFFFFFFFFFFFFFFFFFFFFFFFFFFFFFFFFFFFFFFFFFFFFFFFFFFFFFFFFFFFFFFFFFFFFFFFFFFFFF:FFFFF:FFFFFFFFFFFFFFFFFFFFFFFFFFFFFFFFFFFFFFFF:FFFFFFF
@A00881:241:HJW2NDRXX:1:2127:26955:23500 2:N:0:CGAGAGAA+GATTGGAG
GGTAGCGGACTACCAGGGTATCTAATCCTGTTCGATACCCACGCTTTCGTGCTTCAGCGTCAGTTGGGCGCCGGTATGCTGCCTTCGCAATCGGAGTTCTGCGTGATATCTATGCATTTCACCGCTACACCTCGCATTCCGCATACTTCTCGCCCACTCAAGAACGACAGTTTCAACGGCTCGACGGGGTTGAGCCCCGCATTTTTACCGCTGACTTTCCGTTCCGCCTACGCACCCTTTAAACCCAATA
+
FFFFFFFFFFFFFFFFFFFF:FFFFFFFFFFFFFFFFFFFFFFFFFFFFFFFFFFFFFFFFFFFFFFFFFFFFFFFFFFFFFFFFFFFFFFFFFFFFFFFFFFFFFFFFFFFFFFFFFFFFFFFFFFFFFFFFFFFFFFFFFFFFFFFFFFFFFFFFFFFFFFFFFFFFFFFFFFFFFFFFFFFF:FFFFFFFFFFFFFFFFFFFFFFFFFFFFFFFFFFFFFFFFFFFFFFFFFFFFF:FF:FFF:,FF
@A00881:241:HJW2NDRXX:1:2127:15609:24298 2:N:0:CGAGAGAA+GATTGGAG
GGTAGCGGACTACTTGGGTATCTAATCCTATTTGCTCCCCACGCTTTCGGGACTGAGCGTCAGTTGCAGGCCAGATCGTCGCCTTCGCCACTGGTGTTCCTCCATATATCTACGCATTTCACCGCTACACATGGAATTCCACGATCCTCTCCTGCACTCTAGCTGCCTGGTTTCTATGGCTTACTGAAGTTAAGCTTCAGGCTTTCACCACAGACCCTTGCTGCCGCCTGCTCCCTCTTTACGCCCAATA
+
FFFFFFFFFFFFFFFFFFFFFFFFFFFFFFFF:FFFFFFFFFFFF:FFFFFFFFFFFFFFFFFFFFFFFFFF,FFFFFFFFFF:FFFFFFFFFFFFFFFFFFFFFFFFFFFFFFFF:FFFFFFFFFFFFFFFFFFFFFFFFFFFFFFFFFFFFFFFFFFFFFFFFFFFFFFFFFFF::FFFFFFFFFFFFFFFFFFFFFFFFFFF:FFFFFFFF:FFFFFFFFFFFFF,F:F:F,::FFFFF:FFFFFFF
@A00881:241:HJW2NDRXX:1:2127:28357:24361 2:N:0:CGAGAGAA+GATTGGAG
GGTAGCGGACTACACGGGTATCTAATCCTGTTTGCTCCCCACGCTTTCGAGCCTCAACGTCAGTTACAGTCCAGCAGGCCGCCTTCGCCACCGGTGTTCCTCCTGATATCTACGCATTTCACCGCTACACCAGGAATTCCGCCTGCCTCTCCTGCACTCCAGTCATGCAGTTTCCAGAGCAGTCCGGGGGTTGGGCCCCCGCCTTTCACTCCGGACTTGCATCTCCGTCTGCGCTCCCTTTACACCCAGT
+
FFFFFFFFFFFFFFFFFFFFFFFFFFFFFFFFFFFFFFFFFFFFFFFFFFFFFFFFFFFFFFFFFFFFFFFFFFFFFFFFFFFFFFFFFFFFFFFFFFFFFFFFFFFFFFFFFFFFFFFFFFFFFFFFFFFFFFFFFF:FFFFFFFFFFFFFFFFFFFFFFFFFFFFFFFFFFFFFFFFFFFFFFFFFFFFFFFFFFFFFFFFFFFFFFFFFFFFFFFFFFFFFFFFFFFFFFFFFFFFFFFFFFFFFFF
@A00881:241:HJW2NDRXX:1:2127:15817:24471 2:N:0:CGAGAGAA+GATTGGAG
GGTAGCGGACTACCGGGGTATCTAATCCTGTTCGATCCCCACGCTTTCGTGCCTCAGCGTCAGTCAGGAGCCGGTACGCTGCCTTCGCAATCGGAGTTCTGCGCGATATCTATGCATTTCACCGCTACACCGCGCATTCCGCGTACTTCTCTCCCACTCTAGCGTCACAGTCACAACGGCCGGCCGGGGGTGAGCCCCGACATTTTACCGCTGTCTTACAACACCGCCTGCGCACCCTTTAAACCCAATA
+
FFFFFFFFFFFFFFFFFFFFFFFFFFFFFFFFFFFFFFFFFFFFFFFFF:FFFFFFFFFFFFF:F:FFFFFFFFFF:FFFFFFFFFFFFFFFFFFFFFFFFFFFFFFF:FFFFFF:FFFFFFFF:FFFFFFFFFFF:FFFFFFFF:FFFFFFFFFFFFFFFFFFFFFFFF:FFFF:FFFFFFFFFFFFF,FFFFFFFFFF::FF:FFFFFFFFFFFFFFFFFFFFF:F:FFFFFF:FFFF,FFFFFFFFF
@A00881:241:HJW2NDRXX:1:2127:28293:24565 2:N:0:CGAGAGAA+GATTGGAG
GGTAGCGGACTACACGGGTATCTAATCCTGTTTGCTCCCCACGCCTTCGAGCCTCAACGTCAGTTACAGTCCAGTAAGCCGCCTTCGCCACTGGTGTTCCTCCTAATATCTACGCATTTCACCGCTACACTAGGAATTCCACTTACCTCTCCTGCACTCCAGCTGAACAGTTTCCAAAGCAGTCCCGGGGTTGAGCCCCGGGCTTTCACTTCAGACTTGCCCTGCCGTCTACGCTCCCTTTACACCCAGT
+
FFFFFFFFFFFFFFFFFFFFFFFFFFFFFFFFFFFFFFFFFFFFFFFFFFFFFFFFFFFFFFFFFFFFFFFFFFFFFFFFFFFFFFFFFFFFFFFFFFFFFFFFFFFFFFFFFFFFFFFFFFFFFFFF:FF:FFFFFFFFFFFFFFFFFFFFFFFFFFFFFFFFFFFFFFFFFFFFFFFF:FFFFFFF:FFFFFFFFFFFFFFFFFFFFFFFFFFFFFFFFFF:FFFFFFFFFF:FFFFF:FFFFF:FF:
@A00881:241:HJW2NDRXX:1:2127:12219:24752 2:N:0:CGAGAGAA+GATTGGAG
GGTAGCGGACTACTAGGGTATCTAATCCCTTTCGCTACCCTGACCTTCGTACCTCAGCGTCAGCTCATGTCCAGGAACCCGCCTTCGCCACGAGTCTTCTTCTTGATATCTACGCATTTCACTGCTACACCAAGAATTCCGGTTCCCCCTCCATCGCTCTAGCAGGGTAGTTTCACGCGCATTCCTGAGGTTGAGCCCCTGCCTTTCACGCGCAACTTGCCCCGCCGCCTACGTACCCTTTACGCCCAGT
+
FFF,FFFF:FF::F:FFFF,F,F,FF:FFFFFFF:F:FFFFFF::FFFF:,F:FFFFFFFFFFFFFFFFFFFFFF:FFFF:FFFFFF:FFFFFFFFFFFFFFFFFFFFFFF:FF:FFFFFFFFFFF,F:FFFFF:FFFFFF:FFFFF:FFFF:F,FFFFFFFFFFFFFFFFFFFFFFFFF,FFFF,FFFFFFF:FFF::F:FFFFFF,FFFFF,,FFFFFFFFFF:FFFFF,F::FF,:FF:FFFFFFFF
@A00881:241:HJW2NDRXX:1:2127:30861:25567 2:N:0:CGAGAGAA+GATTGGAG
GGTAGCGGACTACTCGGGTATCTAATCCTGTTTGCTCCCCACGCTTTCGCGCCTCAGCGTCAGTTGTCGTCCAGCAAGCCGCCTTCGCCACTGGTGTTCCTCCTAATATCTACGCATTTCACCGCTACACTAGGAATTCCGCTTGCCTCTCCGATACTCAAGGGCTACAGTTTCAAATGCAGCCCCGGGGTTGAGCCCCGGTATTTCACATCTGACTTGCAGCTCCGCCTACACGCCCTTTACACCCAGT
+
FF:FFFFFF:FFFFFFFFFFFFFFFFFFFFFFFFFFFFFFFFFFFFFFFFFFFFFFFFFFFFFFFFFFFFFFFFFFFFFFFFFFFFFFFFFFFFFFFFFFFFFFFFFFFFFFFFFFFFFFFFFFFFFFFFF:FFFFFFFFFFFFFFFFFFFFFFFFFFFFFFFF:FFFFFFFFFFF:FFF:F:,FFFFFFFFFFFFFFFFFF:FFFFFFFFFFFF:FFFFFFFF:FFFFFF:::FFFFFFFFFF,FFF::
@A00881:241:HJW2NDRXX:1:2127:24234:26584 2:N:0:CGAGAGAA+GATTGGAG
GGTAGCGGACTACATGGGTATCTAATCCTGTTCGATACCCACGCTTTCGTGCTTCAGCGTCAGTTGGGCGCCGGTATGCTGCCTTCGCAATCGGAGTTCTGCGTGATATCTATGGATTTCACCGCTACACCACGCATGCCGCATACTTCTCGCCCACTCAAGAACATCAGTTTCAACGGCACGACGGGGTGGAGCCCCGAATTTTTAGCGCTGCCTTGAGTTTCCGCCTACGCCCCCTTTAAACCCACTA
+
FF::FFFFFF:F:FFFFF:FFFF,:FFF:F,FFFF:FF,:F:FF:FFF,FFF:,F:FFFFF,FFFFF:FF:FFFFFFFFFFFF,FFFFFFF:FFFFFFFFFFFFF,F,,FF,FFFF,:FF:FFFF:FF,FFFFFF:,:F:FFFF,FFFFFFFF:F::,FF,FF:F:,F,F:F:F,,F:F::,F,,FFFFF,F,FF::,,F,FF,:::,:FF::,F,:F:,,:FF,F:,F,,FF,,::,F,:,,F:F::F:
@A00881:241:HJW2NDRXX:1:2127:13322:26694 2:N:0:CGAGAGAA+GATTGGAG
GGTAGCGGACTACTGGGGTATCTAATCCTGTTTGCTCCCCACGCCTTCGAGCCTCAACGTCAGTTGCCGTCCAGTAAGCCGCCTTCGCCACTGGTGTTCCTCCTAATATCTACGCATTTCACCGCTACACTAGGAATTCCGCTTACCTCTCCGGCACTCAAGCTCGACAGTTTCCAGAGCAGCTCCGGGGTTAAGCCCCGGCATTTCACTCCAGACTTGCTAAGCCGTCTACGCTCCCTTTACGCCCAAT
+
FFFFFFFFFFFFFFFFFFFFFFFFFFFFFFFFFFFFFFFFFFFFFFFFFFFFFFFFFFFFFFFFFFFFFFFFFFFFFFFFFFFFFFFFFFFFFFFFFFFFFFFFFFFFFFFFFFFFFFFFFFFFFFFFFFFFFFFFFFFFFFFFFFFFFFFFFFFFFFFFFFFFFFFFFFFFFFFFFFFFFFFFFFFFFFFFFFFFFFFFFFFFFFFFFFFFFFFFFFFFFFF:FF:FFFFFFFFFFFFFFFFFFFFF:F
@A00881:241:HJW2NDRXX:1:2127:17237:26741 2:N:0:CGAGAGAA+GATTGGAG
GGTAGCGGACTACAAGGGTATCTAATCCTGTTTGCTCCCCACGCTTTCGTGCCTCAGTGTCAGTTACTGTCCAGATAGCCGCCTTCGCCACTGATGTTCCTCCTAATATCTACGCATTCCACCGCTACACTAGGAATTCCGCTATCCTCTCCAGCACTCAAGTCTACCAGTTTTAGATGCAGCACCCGAGTTAAGCCCTGGGTATTACACATCTAACTTAGCAAACCACCTACACACCCTTTACGCCCAG
+
FFFFFFFFFFFFFFFFFFFFFFFFFFFFFFFFFFFFFFFFFFFFFFFFFFFFFFFFFFFFFFFFFFFFFFFFFFFFFFFFFFFFFFFFFFFFFFFFFFFFFFFFFFFFFFFFFFFFFFFFFFFFFFFFFF:FFFFFFFFFFFFFFFFFFFFFFFFFFFFFFFFFFFFFFF:FFFFF:FFFFFFFFFFFFFFFFFFFFFFFFFFFFFFFFFF:FFFFF:FFFFFFFFF:FFFFFFFFFFFFFFFFFFFFFF
@A00881:241:HJW2NDRXX:1:2127:30752:27289 2:N:0:CGAGAGAA+GATTGGAG
GGTAGCGGACTACTCGGGTATCTAATCCTGTTCGATCCCCGCACTTTCGTGCCTCAGCGTCAGTAGGGCGCCGGAAGGCTGCCTTCGCAATCGGGGTTCTGCGTGATATCTATGCATTTCACCGCTACACCACGCATTCCGCCTTCTTCTCGCCCACTCAAGGCCCCCAGTTTCAACGGCCGGACGGGGTTGAGCCCCGAATTTTTACCGCTGACTTAAAAGCCCGCCTACGCACCCTTTAAACCCAATA
+
FF,,FFFFFFF:FFFFFFFFFFFF,FFFFFFFFF:FFFFFFFFFFFF:FFFF:FFFFFFFFFFFFFFFFFFFFF,FFFFFFFFFFFFFFFF:FFFFFFFFFFFFFFFFFF:FFFFFFFFFFFFF:FFFFFFFFFFFFFFFFF:FF:FFFFFFF:FFFFFFFFFFF:FF:FFFFFF,FFFFFFFF:F:FFFFFFFF:FF:,FFFFFF,F:FFF:FFFFFFF::F::F:F::F:FFFFF:,FFFFFFFFFF:
@A00881:241:HJW2NDRXX:1:2127:24876:27508 2:N:0:CGAGAGAA+GATTGGAG
GGTAGCGGACTACGTGGGTATCTAATCCTGTTTGCTCCCCACGCTTTCGAGCCTCAACGTCAGTTACGGTCCAGCAAGCCGCCTTCGCCACCGGTGTTCCTCCTGATATCTGCGCATTTCACCGCTACACCAGGAATTCCGCTTGCCTCTCCCGCACTCTAGCCTGACAGTTTCCAGAGCAGTCCCGCGGTTAAGCCGCGGGCTTTCACTCCAGACTTGCCTCGCCGTCTACGCTCCCTTTACACCCAGT
+
FFFFFFFFFFFFFFFFFFFFFFFFFFFFFFFFFFFFFFFFFFFFFFFFFFFFFFFFFFFFFFFFFFFFFFFFFFFFFFFFFFFFFFFFFFFFFFFFFFFFFFFFFFF:FFFFFFFFFFFF:FFFFFFFFFFFFFFFFFFFFFFFFFFFFFFFFFFFFFFF:FFFFFFFFFFFFFFFFFFFFFFFFFFFFFFFFFFFFFFFFFFFFFFFFFFFFFFFFFFFFFFFFFFFFFFFFFFFFFFF,FFFFFFFFF
@A00881:241:HJW2NDRXX:1:2127:31051:27555 2:N:0:CGAGAGAA+GATTGGAG
GGTAGCGGACTACATGGGTATCTAATCCTGTTTGCTCCCCACGCTTTCGAGCCTCAGCGTCAGTTAAAGCCCAGTAAGCCGCCTTCGCCACTGATGTTCCTCCTAATATCTACGCATTTCACCGCTACACTAGGAATTCCGCTTACCTCTACTTCACTCAAGAACTACAGTTTCAAATGCAAGTTACGAGTTGAGCCCATACATTTCACATCTGACTTGCAGTCCCGCCTGCACTCCCTTTACACCCAGT
+
F:F:FFFFFFFF:FFFFFFFFFFF:FFFFFFFFFFFFFF,F:FFFFF:FF,FFFF:FFFFF,:FFFFFFFF:FFFF,,FFFF,:FFFFFFFFFFFFFF:FFFFFFFFF,FFFFFF,FFFFFF:FFFFFF:,F:FFFFFFF::FFFFFFFF:FFFFFFFF,F,FF:FF:FFFFF,F::,:F:FFFFFF:FFFFFFF,F:FFFFFF:FFFFFFFFFFFFF:FFFFF,FFFFFFF,FFF:FFF:FFF::::,F
@A00881:241:HJW2NDRXX:1:2127:17671:27899 2:N:0:CGAGAGAA+GATTGGAG
GGTAGCGGACTACCGGGGTATCTAATCCTGTTCGATACCCACGCTTTCGTGCTTCAGCGTCAGTTGGGCGCCGGTATGCTGCCTTCGCAATCGGAGTTCTGCGTGATATCTATGCATTTCACCGCTACACCACGCATTCCGCATACTTCTCGCCCACTCAAGAACATCAGTTTCAACGGCACGACGGGGTTGAGCCCCGAATCTTTACCGCTGACTTGATATTCCGCCTCCGCACCCTTTAAACCCAATC
+
FF:,FFFFFFFFFFFFFFFFFFF:FFFFFFFFFFFFFFFFFFFFFFFFFFFFFFF,FFFFFFF:FFFFFFFFFFF,FFFFF:F,FFFFF:FFFF:FFF,:FFF,F:FF:FFF,FFFF,FF::FFFF,F,FFFFF:,F:FFF:,F:FF:,FF:F:FFFF:FFFFFFFF,FFF,FF,::FF:F:F:,FFF:,FF,FFF:FFFF:FFF:FF:F:FF,:,FF,,,FF:FFF:F,FFF,FF:FF,F:F::F,,F,
@A00881:241:HJW2NDRXX:1:2127:32344:28072 2:N:0:CGAGAGAA+GATTGGAG
GGTAGCGGACTACGAGGGTATCTAATCCTGTTTGCTCCCCACGCTTTCGCGCCTCAGCGTCAGTTATCGTCCAGTAGATCGCCTTCGCCACTGGTGTTCCTCCTAATATCTACGCATTTCACCGCTACACTAGGAATTCCACTTACCTCTACTCCACTCAAGACCAACAGTTTCAAAAGCAGTTCATGGGTTAAGCCCATGGATTTCACTTCTGACTTGCCAATCCGCCTACGCACCCTTTACACCCAGA
+
FF::FFFFFFFFFFFFFFFFFFFFFFFFFF,FFFFFFF:F:FFFFF:FFFFFFFFFFFFFFFFFFFFFFFFFFFFFF,FFFFFFFFFFFFFFFFFFF:FFFFFF,FFFFFFFFFFFFFFFFFFFFFFFF:FFFFF:FFFFF:F,FFFFFFF:FFFFFFF,FFF:FFFFFFF::FFFFFFF,FFFFFFFFF:F,FFFFFF,FFF:,FF,::F:FF,FFF,::FFFFFFFFFFFFFFFFFF:FFF::::FF,
@A00881:241:HJW2NDRXX:1:2127:27932:28416 2:N:0:CGAGAGAA+GATTGGAG
GGTAGCGGACTACCCGGGTATCTAATCCTGTTTGCTCCCCACGCTTTCGCGCCTCAGCGTCAGTTACTGTCCAGCAATCCGCCTTCGCCACTGGTGTTCCTCCGTATATCTACGCATTTCACCGCTACACACGGAATTCCGATTGCCTCTCCAGCACTCAAGAACTACAGTTTCAAATGCAGGCCAGAGGTTGAGCCTCTGGTTTTCACATCTGACTTGCAATCCCGCCTACACGCCCTTTACACCCAAT
+
FFFFFFFFFFFFFFFFFFFFFFFFFFFFF:FFFFFFFFFFFFFFFFFFFFFFFFFFFFFFFFFFFFFFFFFFFFFFFFFFFFFFFFFFFFFFFFFFFFFFFFFFFFFFFFFFFFFFFFFFFFFFFFFF:FFF:FFFFFFFFFFFFFFFFFFF:FFFFFFFFFFFFFFFFFFFFFFFFFFFFFFFFFFFFFFFFFFFFFFFFFFFFFFFFFFFFFFFFFFFFFFFFFFFFF,FFFFFFFFFFFFFF:FFFF
@A00881:241:HJW2NDRXX:1:2127:27832:28651 2:N:0:CGAGAGAA+GATTGGAG
GGTAGCGGACTACCCGGGTATCTAATCCTGTTTGCTCCCCACGCCTTCGAGCCTCAACGTCAGTTACAGTCCAGTAAGCCGCCTTCGCCACTGGTGTTCCTCCTAATATCTACGCATTTCACCGCTACACTAGGAATTCCACTTACCTCTCCTGCACTCCAGCTGAACAGTTTCCAAAGCAGTCCCGGGGTTGAGCCCCGGGCTTTCACTTCAGACTTGCCCTGCCGTCTACGCTCCCTTTACACCCAGT
+
FFFFFFFFFFFFFFFFFFFFFFFFFFFFFFFFFFFFFFFFFFFFFFFFFFFFFFFFFFFFFFFFFFFFFFFFFFFF:FFFFFFFFFFFFFFFFFFF:FFFFFFF:FFFFFFFFFFFFFFFFFFFFFFFFFF,FFFFFFFFFFFFFFFFFFFFFFFFFFFFFFFFFF,FFFFFFF,FFFFFFFFFFFFFFFF:FFFFFFFFFFFFFFFFFFFFFFFFFFFFFF:,FFFFFFFFF:FFFFFFFFFFFFFFF:
@A00881:241:HJW2NDRXX:1:2127:28700:28651 2:N:0:CGAGAGAA+GATTGGAG
GGTAGCGGACTACGAGGGTATCTAATCCTGTTTGCTCCCCACACTTTCGTGCCTCAATGTCAGTTATCGTCCAGAAAGTCGCCTTCGCCACTGGTGTTCCTCCTAATATCTACGCATTTCACCGCTACACTAGGAATTCCACTTTCCTCTCCGACACTCAAGGGAAGTAGTTTTGGTTGCAGTTCCTCAGTTAAGCCGAGGGATTTCACAACCAACTTGCTCCTCCATCTACGCACCCTTTACACCCAAT
+
FFFFFFFFFFFFFFFFFFFFFFFFFFFFFFFFFFFFFFFFFFFFFFFFFFFFFFFFFFFFFFFFFFFFFFFFFFFFFFFFFFFFFFFFFFFFFFFFFFFF:FFF,FFFFFFFFFFFFFFFFFFFFFFFFFF:FFFFFFFFFFFFFFFFFFFFFFFFFFF:FFFFF:FFFFFFFFFFFF:FFFFFFFFFFFFFF:FFFFFFFFFFFFFFFFFFFFFFFFFFFFFF:FFFFFFFFFFFFFFFFFFFFFFF:F
@A00881:241:HJW2NDRXX:1:2127:22580:28761 2:N:0:CGAGAGAA+GATTGGAG
GGTAGCGGACTACCAGGGTATCTAATCCTGTTTGCTCCCCACACTTTCGCACCTCAGCGTCAATACCGGGCCAGGTGGCCGCCTTCGCCACTGGTGTTCTTCCAGATATCTACGGATTTCACTCCTACACCTGGAATTCCGCCACCCTCTCCCGGATCCCAGTCTTGCAGTATCAAAGGCAGTTCCACGGGTGAGCCGTGGGCTTTCACCTCTGACTGACAAAACAGCCTACGCGCGCTTTACGCCCAGT
+
FFFFFFFFFFFFFFFFFFFFFFFFFFFFFFFFFFFFFFFFFFFFFFFFFFFFFFFFFFFFFFFFFFFFFFFFFFFFFFFFFFFFFFFFFFFFFFFF:FFFFFFFFFFFFFFFFFFFFFFFFFFFFFFFFFFFFFFFFFFFFFFFFFFFFFFFFFFFFFFFFFFFFFFFFFFFFFFF:FFF:FFFFFFFFF:F:FFF:FFFFFFF,FFFFFFFFF,F:FFFFF,FFFFFFF,F,FFF,:FF:FFFFFF:FF
@A00881:241:HJW2NDRXX:1:2127:18367:28886 2:N:0:CGAGAGAA+GATTGGAG
GGTAGCGGACTACTCGGGTATCTAATCCTGTTTGCTCCCCACGCTTTCGCGCCTCAGCGTCAGTTACCGTCCAGAAAGCCGCCTTCGCCACTGGTGTTCCTCCTAATATCTACGCATTTCACCGCTACACTAGGAATTCCGCTTCCCTCTCCGGCACTCAAGGTCTCCAGTTTCAAGTGCAGTTCCGGGGTTGAGCCCCGGTATTTCACACCTGACTTAAAAATCCGCCTACGCGCCCTTTACACCCAGT
+
FFFFFFFFFFFFFFFFFFFFFFFFFFFFFFFFFFFFFFFFFFFFFFFFFFFFFFFFFFFFFFFFFFFFFFFFFFFFFFFFFFFFFFFFFFFFFFFFFFFFFFFFFFFFFFFFFFFFFFFFFFFFFFFFFFFFFFFFFFFFFFFFFFFFFFFFFFFFFFFFFFFFFFFFFFFFFFFFFFFFFFFFFFFFFFFFFFFFFFFFFFFFFFFFFFFFFFFFF::FFFFFFFFFFFFFFFFFFFFFFFFFFFFF:,
@A00881:241:HJW2NDRXX:1:2127:26404:29215 2:N:0:CGAGAGAA+GATTGGAG
GGTAGCGGACTACATGGGTATCTAATCCTGTTCGATACCCACGCCTTCGTGCTTCAGCGTCAGTCGGGCGCCGGTACGCTGCCTTCGCAATCGGAGTTCTGCGTGATATCTATGCATTTCACCGCTACACCACGCATTCCGCGTACTTCTCGCCCACTCAAGTCAGCCAGTTTCAACGGCTCGGCGAGGTTGAGCCCCGCAATTTTACCGCTGACTTAACAGACCGCCTACGCACCCTTTAAACCCAATA
+
FFFFFFFFFFFFFFFFFFFFFFFFFFFFFFFFFFFFFFFFFFFFFFFFFFFFFFFFFFFFFFFFFFFFFFFFFFFFFFFFFFFFFFFFFFFFFFFFFFFFFFFFFFFFFFFFFFFFFFFFFFFFFFFFFFF:FFFFFFFFFFFFFFFFFFFFFFFFFFFFFFFFFFFFF:FFFFFFFFFFFFFFFFFFFFFFFFFFFFFF,F:FFFFFFFFFFFFFFFFFFFFFFFFFFFFFFFFFFFFF:FFFFFF,F:
@A00881:241:HJW2NDRXX:1:2127:27100:29512 2:N:0:CGAGAGAA+GATTGGAG
GGTAGCGGACTACGAGGGTATCTAATCCTGTTTGCTCCCCACACTTTCGTGCCTCAATGTCAGTTATCGTCCAGAAAGTCGCCTTCGCCACTGGTGTTCCTCCTAATATCTACGCATTTCACCGCTACACTAGGAATTCCACTTTCCTCTCCGACACTCAAGGGAAGTAGTTTTGGTTGCAGTTCCTCAGTTAAGCCGAGGGATTTCACAACCAACTTGCTCCTCCATCTACGCACCCTTTACACCCAAT
+
FFFFFFFFFFFFFFFFFFFFFFFFFFFFFFFFFFFFFFFFFFFFFFFFFFFFFFFFFFFFFFFF:FFFFFFFFFFFFFFFFFFFFFFFFFFFFFFFFF:FFFFFFFFFFFFFFFFFFFFFFFFFFFFFFFF:FFFFFFFFFFFFFFFFFFFFFFF,FFFFFFF:FFFF:FF,FFFFFFFFFFFFFFFFFFFFFFFFFFFFFFFFFFFFFFF:FFFFFFFFFFFFFFF,FFFFFFFFFFF:FFFFFFFFFF
@A00881:241:HJW2NDRXX:1:2127:28122:29653 2:N:0:CGAGAGAA+GATTGGAG
GGTAGCGGACTACAGGGGTATCTAATCCTGTTTGCTCCCCACGCTTTCGTGCCTCAGTGTCAGTTACAGTCCAGCAAACCGCCTTCGCTACTGGTGTTCTTCCTAATATCTACGCATTCCACCGCTACACTAGGAATTCCGTTTGCCCCTCCTGCACTCAAGTCCAACAGTTTTAGTAGTAGTCCCGAAGTTGAGCCCCGGGCTTACGCTACTAACTTGCCAAACCACCTACGCACCCTTTACGCCCAGT
+
FF,FFFFFF:FFFFFFFFFFFFF,FFFFF,FFFFFFFFFFFFFFFFFFFFFFFFFFFFFFFFFFFFFFFFFFFFFFFFFFFFFFFFFFF,FFFF:FFFFFFFFF,FF:FFFFFFFFFFFFFFFFFFFFFFF::F::FFFFFFFFFFFFFFFFFFFFFFFF:FFFFF:FFF::FFFFF,FFFFFFFFFFFFF,F:FFFFFFFFF:FF:FFFFFFFFF:FFFFFFFFFFF:FF:FFFFFFF:F,FFFF:,:F
@A00881:241:HJW2NDRXX:1:2127:29071:29731 2:N:0:CGAGAGAA+GATTGGAG
GGTAGCGGACTACGCGGGTATCTAATCCTGTTTGCTACCCATGCTTTCGAGCCTCAGCGTCAGTTGGTGCCCAGTAAGCCGCCTTCGCCACTGGTGTTCCTCCCGATATCTACGCATTCCACCGCTACACCGGGAATTCCGCTTACCTCTGCACTACTCAAGACCGACAGTTTTGAAAGCAATTTATGGGTTGAGCCCCTAGATTTCACTTCCAACTTGTCAGCCCGCCTGCGCTCCCTTTACACCCAGT
+
FFFFFFFFFFFFFFFFFFFFFFFFFFFFFFFFFFFFFFFFFFFFFFFFFFFFFFFFFFFFFFFFFFFFFFFFFFFFFFFFFFFFFFFFFFFFFFFFFFFFFFFFFFFFFFFFFFFFFFFFFFFFFFFFFFFFFFFFFFFFF:FFFFFFFFFFFFFFFFFFFFFFFFFFFFFFFFFFFFFFFFFFFFFFFFFFFFFFFF,FFFFFFFF:FF:FFFFFFFFFFFFFFFFFFFFFFFFFFFFFFFFFFFFFFF
@A00881:241:HJW2NDRXX:1:2127:19687:29888 2:N:0:CGAGAGAA+GATTGGAG
GGTAGCGGACTACATGGGTATCTAATCCTGTTCGATCCCCACGCTTTCGTGCCTCAGCGTCAGACAGAAGCCGGTATGCTGCCTTCGCAATCGGAGTTCTTCGCGATATCTAAGCATTTCACCGCTACACCGCGAATTCCGCATACTTCTCTTCCTCTCGAGCATCCCAGTTTCAACCGCTGGCCGGGGTTGAGCCCCGGGCTTTGACGGCTGACTTAAGACGCGGCCTACGCACCCTTTAAACCCAATA
+
FFFFFFFFFFFFFFFFFFFFFFFFFFFFFFFFFFFFFFFFFFFFFFFFFFFFFFFFFFFFF:FFF:FFFFFFFFFFFFFFFFFFFFFFFFFFFFFFFFF:FFFFFFFFFFFFFFFFFFFFFFFFFF:FFFFFFFFFFFFFFFFFFFFFFFF,FFFFFFFFFFFFFFFFFFFFFFFFFFFFFFFFFFFFFFFF:FF:FFFFFFFF:FFFFFFFFFFFFFFF:FFFFFFFFFFFF,FFFF:,F:FFFFF,F:
@A00881:241:HJW2NDRXX:1:2127:16694:29935 2:N:0:CGAGAGAA+GATTGGAG
GGTAGCGGACTACCTGGGTATCTAATCCTGTTTGCTCCCCACGCTTTCGTGCCTCAGTGTCAGTACCAGTCCAGTAAGCCGCCTTCGCCACTGGTGTTCCTCCTAATATCTACGCATTTCACCGCTACACTAGGAATTCCGCTTACCTCTCCTGTACTCCAGCCTGACAGTTTCAAAAGCAGTCCGCGGGGTTGAGCCCCGGGTTTTCACTTCTGACTTGCCATGCCACCTACGCACCCTTTACACCCAG
+
FFFFFFFFFFFFFFFFFFF:FFFFFFFFFFFFFFFFFFFFFFFFFFFFFFFFFFFFFFFFFFFFFFFFFFFFFFFFFFFFFFFFFFFFFFFFFFFFFFFFFFFFFFFFFFFFFFFFFFFFFFFFFFFFFFF,FFFFFFFFFFFFFFFFFFFFFFF:FFFFFFFFFFFFFFFFFFF:FFFFFFFFFFFFFF:FFFFFFFFFFFFFFFFFFFFFFFFFFFF:FFFFFFFFFFFF:FFFFFFF,FFFFFFFFF
@A00881:241:HJW2NDRXX:1:2127:32461:29935 2:N:0:CGAGAGAA+GATTGGAG
GGTAGCGGACTACGAGGGTATCTAATCCTGTTTGCTCCCCACACTTTCGTGCCTCAACGTCAGTTACTGTCCAGAAAGTCGCCTTCGCCACTGGTGTTCCTCCTAATATCTACGCATTTCACCGCTACACTAGGAATTCCACTTTCCTCTCCAGCACTCAAGAAAATCAGTTTTGTGTGCAGGTCCTCATTTGAGTCGAGGGATTTCACAACCAACTTGAATTCCGCTCTACGCACCCGTTACACCCAAT
+
FF,,::FFFFFFFFFFFFFFFFFF:FFFFFFFFFFFFFFF,FFFFFFFFFFFFFFFFFFFFFFFFFFFFFFFFFFFFFF:FFFFFFFFFFFFFFFFFFFFFFFFFFFFFFFFFFF,FFFF:FFFFFFF:FF,:FF:FFFFFFFFF:FFFF,FFFF:,FFFFF:FFFFFFF:FFFF,,FFFF:,:FFFF:,:F,,FFFFFFF,FFFFF,FF,:F:,,:,F,,FFF:,,:FFF,FF:FFF,,FF,:F,FFF,
@A00881:241:HJW2NDRXX:1:2127:27633:30342 2:N:0:CGAGAGAA+GATTGGAG
GGTAGCGGACTACTTGGGTATCTAATCCTGTTTGCTCCCCACGCTTTCGCGCCTCAGCGTCAGTTGCTGTCCAACAGACCGCCTTCGCCACTGGTGTTCCTCCTAATATCTACGCATTTCACCGCTACACTAGGAATTCCGTCTGCCTCTCCAGTACTCAAGAAAAACAGTTTCAAATGCAGTTCCGGAGTTAAGCCCCGGGATTTCACATCTGACTTGCCTTCCCGCCTACACGCCCTTTACACCCAGT
+
FFFFFFFFFFFFFFFFFFFFFFFFFFFFFFFFFFFFFFFFFFFFFFFFFFFFFFFFFFFFFFFFFFFFFFFFFFFFFFFFFFFFFFFFFFFFFFFFFFFFFFFFFFFFFFFFFFFFFFFFFFFFFFFFFFFFFFFFFFFFFFFFFFFFFFFF:FFFFFFFFFFFFFFFFFFFFF:F,FFFFFFFFFFFF:FFFFFFFFFFFFFFFFF,FFFFFFFFFF:FFFFFFFFFFF:FFFFFFFFFF:FFFFFFFF
@A00881:241:HJW2NDRXX:1:2127:32452:30358 2:N:0:CGAGAGAA+GATTGGAG
GGTAGCGGACTACGCGGGTATCTAATCCTGTTTGCTCCCCACGCTTTCGCACCTGAGCGTCAGTCTTCGTCCAGGGGGCCGCCTTCGCCACCGGTATTCCTCCAGATCTCTACGCATTTCAACGCTACACCTGGAATTCTACCCCCCTCTACGAGACTCAAGCTTGCCAGTATCAGATGCAGTTCCCAGGTTGAGCCCGGGGATTTCACATCTGACTTAACAAACCGCCTGCGTGCGCTTTACGCCCAGT
+
FF,:FFFF:FF,FFFFFFFFFFFF:F:,FFFFFFFFFFFFFFFF:FFFFFF,FF:FFFFFFFFFFFFFFFF,FFFFFFFFFFFFF:FFFFFFFFFFFFFFFFFFF,F:FFFFFFFFFFF,F,FF:FFF:FFFF,FFFFFFF,FFFFFFFF,FF,FFFFFFFF,FFF,:F:F:FFF:FFF:F::FFFFF,F:FFFF,FFFFFFFFFFF,FFFFFFFFFFF:FFFFFFFFFF,F,FF,:F:FFFFF,,FFFF
@A00881:241:HJW2NDRXX:1:2127:28836:30389 2:N:0:CGAGAGAA+GATTGGAG
GGTAGCGGACTACTTGGGTATCTAATCCTGTTTGCTCCCCACGCTTTCGAGCCTCAACGTCAGTTACCGTCCAGTAAGTCGCCTTCGCCACTGGTGTTCCTCCTAATATCTACGCATTTCACCGCTACACTAGGAATTCCACTTACCTCTCCTGCACTCAAGATTAGTAGTTTTAGTTGCAGTTCCTCAGTTAAGCCGAGGGATTTCACAACTAACTTGCTTACCCGTCTACGCACCCTTTACACCCAAT
+
FFFFFFFFFFFFFFFFFFFFFFFFFFFFFFFFFFFFFFFFFFFFFFFFFFFFFFFFFFFFFFFFFFFFFFFFFFFFFFFFFFFFFFFFFFFFFFFFFFFFFFFFFFF:FFFFFFFFFFFFFFFFFFFFFFFFFFF:FFFFFFFFFFFFFFFFFFFFFFFFFFFFFFFF,:FFFFF:FFFFFFFFFFFFFFFFFFFFFFFFFFFFFF:FFFFFFFFFFFFFFFFFFFFFFFFFFFFFFFFFFFFF,FFFFF
@A00881:241:HJW2NDRXX:1:2127:28718:30655 2:N:0:CGAGAGAA+GATTGGAG
GGTAGCGGACTACATGGGTATCTAATCCTGTTTGCTCCCCACGCTTTCGAGCCTCAGCGTCAGTTAAAGCCCAGTAAGCCGCCTTCGCCACTGATGTTCCTCCTAATATCTACGCATTTCACCGCTACACTAGGAATTCCGCTTACCTCTACTTCACTCAAGAATTACAGTTTCAAATGCAGTTCAGGGGTTAAGCCCCTACATTTCACATCTGACTTGCAACCCCGCCTACGCTCCCTTTACACCCAGT
+
FFFFFFFFFFFFFFFFFFFFFFFFFFFFFFFFFFFFFFFFFFFFFFFFFFFFFFFFFFFFFFFFFFFFFFFFFFFFFFFFFFFFFFFFFFFFFFFFFFFFFFFFFFFFFFFFFFFFFFFFFFFFFFFFFFFFFFFFFFFFFFFFFFFFFFFFFFFFFFFFFFFF:FFFFFFFF:FFFFFFFFFFFFFFFFFFF:FFFFFFFFFFFFFFFFFFFFFFFFF::FFFFFFFFFFFFFFFFFFFFFFFFFF,FF
@A00881:241:HJW2NDRXX:1:2127:25780:30796 2:N:0:CGAGAGAA+GATTGGAG
GGTAGCGGACTACCTGGGTATCTAATCCTGTTTGCTCCCCACGCTTTCGTGCCTCAGTGTCAGTTACAGTCCAGCAAACCGCCTTCGCTACTGGTGTTCTTCCTAATATCTACGCATTCCACCGCTACACTAGGAATTCCGTTTGCCCCTCCTGCACTCAAGTCCGACAGTTTTAGTAGTAGTCCCGAAGTTGAGCCCCGGGCTTACGCTACTAACTTGCCAAACCACCTACGCACCCTTTACGCCCAGT
+
FFF:FFFFFFFFFFFFFFFFFFFFFFFFFFFFFFFFFFFFFFFFFFFFFFFFFFFFFFFFFFFFFFFFFFFFFFFF,FFFFFFFFFFFF:F:FFFFFFFFFFFFF:FFFFFFFFFFFFFF:FFFFFFFFFFFF:,FFFFFFFFF:FFFFFFFFFFFFFFFFFFFFFF:FF:FFF,,FFFFFFFFFFFF,:FFFFF:FFFFF::FFFFFFFFFF,FFFFFFF:FFFFFFFFFFFFFFFFFFF,FF::FFF:
@A00881:241:HJW2NDRXX:1:2127:20428:31234 2:N:0:CGAGAGAA+GATTGGAG
GGTAGCGGACTACTTGGGTATCTAATCCTGTTTGCTCCCCACGCTTTCGTGTATGAGCGTCAGTTGCGTCCCAGGAGGCTGCCTTCGCCATCGGTGTTCTTCCACATCTCTACGCATTTCACTGCTACACGTGGAATTCCACCTCCCTCTGACGCACTCTAGCCAAGCAGTCACATATGCGGTTCCCAGGTTAAGCCCGGGGATTTCACATCTGTCTTACTCAGCCGCCTGCACACCCTTTACGCCCAGT
+
FFFFFFFFFFFFFFFFFFFFFFFFFFF:FFFFFFFFFFFFFFFFFFFFF:FFFFFFFFFFFFFFFFFFFFFFFFFFFFFFFFFFFFFFFFFFFFFFF:FFFFFF:FF,FFFFFFFFFFFFFFFFFFFFFFFFFFFFFFFFFFFFFFFFFFFFFFFFFFFFFFFFFFFF:FFFFFFF:FFFFFFFFFFFFFFF::FFFFFFFFF:,FFFF,FFFFFFFFFFFFFFFFFFFFFFFFFFFFF:FFFFFFF,FF
@A00881:241:HJW2NDRXX:1:2127:16857:31594 2:N:0:CGAGAGAA+GATTGGAG
GGTAGCGGACTACCTGGGTATCTAATCCTGTTTGCTCCCCACGCTTTCGCGCCTCAGCGTCAGTTGTCGTCCAGCAAGCCGCCTTCGCCACTGGTGTTCCTCCGTATATCTACGCATTTCACCGCTACACACGGAATTCCGCTTGCCTCTCCGATACTCAAGATAGACAGTTTCAAATGCAGTTTCCGGGTTGAGCCCGGAGATTTCACATCTGACTTGCCTACCCGCCTACGCGCCCTTTACACCCAAT
+
FFFFFF:FFFFFFFFFFFFFFFFFFFFFFFFFF:FFFF:FFFFFF,FFFFFFFFFFFFFFF:FFFFFFFFFFFF,FFFFF:FFFFFFFFFFFFFFFFFFFFFF:FFFFFF:FFFF:F,FFFFFFFFFFFFFFFFF,FFFFFFFFF::FFFFFFFF,FFFFFFFFFFFF:,:FFF:F:FF,,FFFFF,FFFFFFFFFFFF:FFFFFFF,:FFFFFFFF,F:FF:FFFFF:F,FFFFFFFF,FFFFFFFFFF
@A00881:241:HJW2NDRXX:1:2127:30020:31751 2:N:0:CGAGAGAA+GATTGGAG
GGTAGCGGACTACTTGGGTATCTAATCCTGTTTGCTCCCCACACTTTCGTGCCTCAACGTCAGTTACTGTCCAGAAAGTCGCCTTCGCCACTGGTGTTCCTCCTAATATCTACGCATTTCACCGCTACACTAGGAATTCCACTTTCCTCTCCAGCACTCAAGAAAATCAGTTTTGGTTGCAGTTCCTCAGTTAAGCCGAGGGCTTTCACAACCAACTTGCCTCCCCGTCTACGCACCCTTTACACCCAAT
+
FFFFFFFF:FFFFFFFFFFFFFF:FFFFFFF:FFF,F::FFFFFFFFFFFFFFFFFFFFFFFF:F:FFFFFFFF:FFFFFFFFFFFFFFFFFFFFFFF:FFFFFF:F:FFFFFFFFF,FFFFFF:FFF,FF,:F:,F:FFF,:FFF:F:::F:FF,:FF:,F,,,FFFFF:FFFFFF:F::FFF:FF:FFFFF,FFFFFF:F:,FFF,FFF,FF,FFFF,,:FFFFFFFFFFFFF:F:,::,F::FF,,F
@A00881:241:HJW2NDRXX:1:2127:28899:31782 2:N:0:CGAGAGAA+GATTGGAG
GGTAGCGGACTACAGGGGTATCTAATCCTGTTTGCTCCCCACGCTTTCGTGCCTCAGTGTCAGTTACAGTCCAGCAAACCGCCGTCGCTACTGGTGTGCTTCCTCATATCTACGCATTCCACCGCTACACAAGGAATTCCGTTTGCCCCTCCTGCACTCAAGTCCAACAGTTTTAGTAGAAGTCCCGAAGTTGAGCCCCGGGCGTACGCTACTAACTTGCCAAAACACCGACGCTCCCTGAACGCCCCGA
+
FFF,:F:F:,FFF,FF,F:FFFF,F:F:FF,FF:F,FF:F:F,FF,FFFFFFF,FF,FFFFFF,FFFF:FFFFFF:FF:FFFF,,,FF,,:FF:,FF,::::FF,FFF::FFFFFFFF,,F,:,F:FFF:,,F,FFF:FFFFFFFFFFFFFFFFF,F,FFF,,FF,F,F:F,F:F,FF,,:FF,FFF,F::,F,,FFF:FF,:,:FFFFF,FF,,FFF,:FF,F,::,,,F:,F::F:F,,FF:FFF,F,
@A00881:241:HJW2NDRXX:1:2127:26422:31939 2:N:0:CGAGAGAA+GATTGGAG
GGTAGCGGACTACCTGGGTATCTAATCCTGTTTGCTCCCCACGCTTTCGCGCCTCAGCGTCAGTTGTCATCCAGCAAGCCGCCTTCGCCACTGGTGTTCCTCCGTATATCTACGCATTTCACCGCTACACACGGAATTCCGCTTGCCTCTCCGATACTCAAGACAGACAGTTTCAAATGCAGTTTCCGGGTTGAGCCCGGAGATTTCACATCTGACTTGCCTGCCCGCCTACGCGCCCTTTACACCCAGT
+
FF,FFFFF::F:FFFFFFFFFFFFFF,FFF,FFFFFFFFF:FFFFFFFFFFFFFF:FFFFFFFF:FFFFFFFFFFFFFFFFFFFFFFFFFFFFFFFFFFFFFFFFFFFFFFFFFFFFFFFFFFFFF,FFFFFFFFFFFFFFFFFFFFFFFFFFFFFFFFFFFFFFFFF:FFFFFFFFFFFFFFFFFFFF:FFFFFFFFF:FFFFF:F,FFFFFFFFFFFFFFFFFFFFF:FFFF,FFF:FFFFF:FFFFF
@A00881:241:HJW2NDRXX:1:2127:23439:32346 2:N:0:CGAGAGAA+GATTGGAG
GGTAGCGGACTACCCGGGTATCTAATCCTGTTCGATACCCACGCTTTCGTGCTTCAGCGTCAGTTGGGCGCCGGTGCGCTGCCTTCGCAATCGGAGTTCTGCGTGATATCTATGCATGTCACCGCTACACCACGCATTCCGCGCACTTCTCGCCCACTCAAGCGCCACAGTTTCAACGGCTCGACGGGGTTGAGCCCCGCATTTTTACCGCTGACTTTCCGTTCCGCCTACGCACCCTTTAAACCCAATA
+
FF:,FFFF:FFFFFFFFFFF:FF,FFFFFFFFFFFFFFFFFFFFFFFFFFFFFFFFFFFFFFF:FFFFFFFFFFFFFFFFFFFFFFFFFFFFFFFFFFFFFFF,FF:,FFFFFFFFF,FFF:FFFFFF:FFFFFF,FFFFFFFFFFFFFFFFF,F,F:F,FFFFFFFFFFFFFFF,FFF:FF,FFFFFFFF:,FFFFFFFFF:,FFFF::FFF,FFFF:::,FFFFFFFFFFFFFFFF:F:,FF,F,FF:
@A00881:241:HJW2NDRXX:1:2127:10321:33051 2:N:0:CGAGAGAA+GATTGGAG
GGTAGCGGACTACCAGGGTATCTAATCCTGTTTGCTCCCCACGCTTTCGTGCCTCAGTGTCAGTTACAGTCCAGCAAACCGCCTTCGCTACTGGTGTTCTTCCTAATATCTACGCATTCCACCGCTACACTCGGAATTCCGTTTGCCCCTCCTGCACTCAAGTCCAACAGTTTTAGTAGTAGTCCCGAAGTTGAGCCCCGGGCTTACGCTACTAACTTGCCAAACCACCTACGCACCCGTTACGCCCAGT
+
FF,:FFFFFFF:FF:FFFFFFFFFFFFFFFFFFFFFFFFFFFFFFFFFFFFFFFFFFFFFFFFFFFFFFFFFFFFFFFFFFFFFFFFFFFFFFFFFFFFFFFFFFFFFFFFFFFFFFFFFFFFFFFFFFFF,:FFFFFFFFFFF:FFFFFFFFFFFFFF:FFFFFFF::F,FFFFFFFFFFFFF,FFF:FFFFFFFFFFFFFFFFFFFFFFFFF:,,FFFF,:FFFFFFFFFF,FFFF,FF,FF::FFF,
@A00881:241:HJW2NDRXX:1:2127:28709:33144 2:N:0:CGAGAGAA+GATTGGAG
GGTAGCGGACTACCTGGGTATCTAATCCTGTTCGATACCCACGCTTTCGTGCATGAGCGTCAGTAGGGCGCCGGTATGCTGCCTTCGCAATCGGAGTTCTGCGTGATATCTATGCATTTCACCGCTACACCACGCATTCCGCATACTTCTCGCCCACTCTAGCATGCCAGTTTCAACGGCTCGCCGGGGTTGAGCCCCGAAATTTTACCGCTGACTTAACACGCCGCCTGCGCACCCTTTAAACCCAATA
+
FFFFFFFFFFFFFFFFFFFFFFFFFFFFFFFFFFFFFFFFFFFFFF:FFFFF,FFFFFFFFFFFFFFFFFFFFFFFFFFFFFFFFFFFFFFFFFFFFFFFFFFFFFFFFFFFFFFFFFFFFFFFFFFFFFFFFFFFFFFFFFFFFFFFFFFFFFF,FFFF:FFFFFF:F:FFFFFFFFFFFFFFFFF:FFFFFFFFFFFFFFFFFFFFFFFFFFFFF:FFFFFFFFFFFFFFFFFFF:,FFFFFFFF,FF
@A00881:241:HJW2NDRXX:1:2127:11324:33473 2:N:0:CGAGAGAA+GATTGGAG
GGTAGCGGACTACAGGGGTATCTAATCCTGTTCGATCCCCACGCTTTCGTGCCTCAGCGTCAGACAGAAGCCGGTATGCTGCCTTCGCAATCGGAGTTCTTCGCGATATCTAAGCATTTCACCGCTACACCGCGAATTCCGCATACTTCTCTTCCTCTCGAGCATCCCAGTTTCAACCGCTGGCCGGGGTTGAGCCCCGGGCTTAGACGGCTGACTTAAGACGCGGCCTACGCACCCTTTAAACCCAATA
+
FFFFFFFFFFFFFFFFFFFFFFFFFFFFFFFFFFFFFFFFFFFFFFFFFFFFFFFFFFFFFFFFFFFFFFFFFFFFFFFFFFFFFFFFFFFFFFFFFFFFFFFFFFFFFFFFFFFFFFFFFFFFFFFFFFFFFFFFFFFFFFFFFFFFFFFFFFFFFFFFFFFFFFFFFFFFFFFFFFFFFFFFFFFFFFFFFFF:F:FFFFFFFFFFFFFFFFFFFFFF:FFFFFFFFFF:FFFFFFFFFFFFFFFFFF
@A00881:241:HJW2NDRXX:1:2127:32479:33536 2:N:0:CGAGAGAA+GATTGGAG
GGTAGCGGACTACTAGGGTATCTAATCCTGTTCGATACCCACACTTTCGAGCATCAATGTCAGTGACGGGCTGGCAAGCTGCTTTCGCAATCGGGGTTCTTCGTGATATCTATGCATTTCACCGCTACACCACGAATTCCGCCTGCCGCGACCGTACTCAAGCATGCCAGTCTCAACGGCGGTTTCATGGTTGAGCCACGAACTTTCACCGCTGACTTAACAAGCCATCTACGCTCCCTTTAAACCCAAT
+
FFFFFFFFFFFFFFF:FFFFFFFFFFFFFFFFFFFFFFFFFFFFFFFFFFFFFFFFFFFFFFFFFFFFFFFFFFFFFFFFFFF,FFFFFFFFFFF:FFFFFFFFFFFFFFFFFFFFFFFFFFFFFFFFFFFFFFFFFFFFFFFFFFFF:FFFFFFFFFFFFFFFFFFFFFFFFFFFFFFF::FFFFFFFFFFFFFFFFFFFFFFFFFFFFFFF:FFFFFFF:FFFFFFFFFF,F:FFFF:FFFFFFFFFF
@A00881:241:HJW2NDRXX:1:2127:16007:33661 2:N:0:CGAGAGAA+GATTGGAG
GGTAGCGGACTACAAGGGTATCTAATCCTGTTTGCTCCCCACGCTTTCGTGCCTCAGTGTCAGTTACAGTCCAGCAAACCGCCTTCGCTACTGGTGTTCTTCCTAATATCTACGCATTCCACCGCTACACTAGGACTTCCGTTTGCCCCTCCTGCACTCAAGTTCAGCAGTTTTAGTAGTAGTCCCGAAGTTGAGCCCCGGGCTTACGCTACTAACTTGCCAAACCACCTACGCACCCTTTACGCCCAGT
+
FFFFFFFFFF:FFFFFFFFFFFFFFFFFFFFFFFFFFFFFFFFFFFFFFFFFFFFFFFF:FFFFFFFFFFFFFFFFFFFFFFF:FFFFFFFFFFFFFFFFFFFFFFFF:FFFFFF:FFFFFFFFFFFFFFF,FFF,FFFFFFFFF:FFFFFFFFFFFFFFFFFFFFFFFFFFFF:F:FFF:FFFFFFF,FFFFFFFFFFFF:FFFFFFFFFFFFFFFFFFF:FFFFFFF:FFFFFFFFFFFFFFFFFFFF
@A00881:241:HJW2NDRXX:1:2127:16694:33912 2:N:0:CGAGAGAA+GATTGGAG
GGTAGCGGACTACGTGGGTATCTAATCCTGTTTGCTCCCCACACTTTCGAGCCTCAGCGTCAGTAAAAGCCCAGTAGGCCGCCTTCGCCACTGGTGTTCCTCCTAATATCTACGCATTTCACCGCTACACATGGAATTCCGCTTACCTCTACTTCACTCAAGAATTACAGTTTCAAAAGCAGTCCCGCAGTTGAGCCACGGGCTTTCACTTCTGACTTGCCATGCCGCCTGCGCTCCCTTTACACCCAGT
+
FF,FFFFFFFFFFFFFFFFFFFFFFFFFFFFFFFFFFFFFFFFFFFFFFFFFFFFFFFFFFFFFF:FFFFFFFFFFFFFFFFFFFF:FFF:FFFFFFFFFFFFFFFFFFFF,FFFFFFFFFFFFFFFFFFFFFFF:FFFFFFFFFFFFFFFFFFFFFFFFFFF:FFFFFFFFFF:FFFFF:FFF:FFFFFFFFFFFF,FFFFFFFFFFFFFFFFF:FF:FF:FFFFFFFFFFFFFFFFFFFFFFF:F,FF
@A00881:241:HJW2NDRXX:1:2127:27832:33974 2:N:0:CGAGAGAA+GATTGGAG
GGTAGCGGACTACTAGGGTATCTAATCCTGTTTGCTACCCACGCTTTCGCATCTCAGCGTCAGTTACGAGCCAGACAGCCGCCTTCGCCACTGATGTTCTTCCAGATATCTACGGATTTCACTCCTACACCTGGAATTCCGCTGTCCTCTCTCGCACTCCAGTTCGGTAGTTTTGAAGGCAGTTCCACGGTTGAGCCGTGGGATTTCACCTCCAACTTGCCGTACAGCCTACACGCGCTTTACGCCCAGT
+
FFFFFFFFFFFFFFFFFFFFFFFFFFFFFFFFFFFFFFFFFFFFFFFFFFFFFFFFFFFFFFFFFFFFFFFFFFFFFFFFFFFFFFFFFFFFFFFFFFFFFFFFFFFFFFFFFFFFFFFFFFFFFFFFFFFFFFFFFFFFFFFFFFFFFFFFFFFFFFFFFFFFFFFFFF:FFFFFFF:FFFFFFFFFFFFFFFFFFF,FF:,FFFFFFFFF,FFFFFFFFFF:FFFFFFFFFFFF,FFFFFFFFFFFFF
@A00881:241:HJW2NDRXX:1:2127:24099:33990 2:N:0:CGAGAGAA+GATTGGAG
GGTAGCGGACTACACGGGTATCTAATCCTGTTCGATCCCCACGCTTTCGTGCTTCAGCGTCAGTCTCGCTATGGTATGCTGCCTTCGCAATCGGGGTTCTGCGTGATATCTATGCATTTCACCGCTACACCACGCATTCCGCATACCTCTTCCGAACTCCAGTCCCGCAGTTTCAATGGCACGCGCACGGTTAAGCCGCACGTTTTCACCGCTGACTTGCGGGTCCGCCTACACACCCTTTAAACCCAAT
+
FF:,FFFFFF:FFFFFFFF,FFFFF:FFFFFFFFFFFFFFFFFFFFFFFFFFFFFFFFFFFFF:F:FFFFFFFFFFFFFFFFFFFFFFFFFFFFFFFFFFFFFFFF,FFFFFFFFFF:FFFFFFFF:FFFF:FFFFFFFFFFFFFFFFF:FF::F,FFFF:FFF:FFFFFFFFFFFFFFFF,FFF:FFFFFFFFFFFF,FFF,:FFFFFFFFFFFFFFFF:FF::FFFFF::::F:FFFFFF:::FF::F
@A00881:241:HJW2NDRXX:1:2127:16315:34350 2:N:0:CGAGAGAA+GATTGGAG
GGTAGCGGACTACGAGGGTATCTAATCCTGTTTGCTCCCCACGCTTTCGAGCCTCAGCGTCATTTACAGTCCAGTAAGCCGCCTTCGCCACTGGTGTTCCTCCTAATATCTACGCATTTCACCGCTACACTAGGAATTCCACTTACCTCTCCTGCAATCTAGCACTGCAGTTTCAAAAGCAGTCCCATGGTTAAGCCTTGGGTTTTCACTTCTGACTTGCCATGCCACCTACGCACCCTTTACACCCAGT
+
FFFFFFFFFFFFFFFFFFFFFFFFFFFFFFFFFFFFFFFFFFFFFFFFFFFFFFFFFFFFFFFFFFFFFFFFFFFFFFFFFFFFFFFFFFFFFFFFFFFFFFFFFFFFFFFFFFFFFFFFFFFFFFFFFFFFF:FFFFFFFFFFFFFFFFF:FFFFFFFFFFFFFFFFFFFFFFFFFFFFFFFFFFFFFFFFFFFFFF:FFFFFFFF:FFFFFFFFFF,FFFFFFFFFFF::FFFFFFFFFFFF:FFFFF
@A00881:241:HJW2NDRXX:1:2127:27362:34350 2:N:0:CGAGAGAA+GATTGGAG
GGTAGCGGACTACTCGGGTATCTAATCCTGTTTGCTCCCCACGCTTTCGAGCCTCAACGTCAGTTACCGTCCAGTAAGCCGCCTTCGCCACTGGTGTTCTTCCTAATATCTACGCATTTCACCGCTACACTGGGAATTCCCCTTTCCTCTCCCGCGCTCAAGCCTGCCAGTATCCGGAGCCCTACGGGGTTGAGCCCCGCATTTTAACTCCGGACTTAACATGCCGCCTACATGCGCTTTACGCCCACTG
+
FFFFFFFFFFFFFFFFFFFFFFFFFFFFFFFFFFFFFFFFFFFFF:FFFFFFFFFFFFFFFFFFFFFFFFFFFFFFFFFFFFFFFFFFFFFFFFFFFFFF:FFFFFFFFFFFFFFFFFFFFFFFFFFFFFF:FFFFFFFFFFFFFFFFFFFFFFFFFFFFFFFFF:FF:FFFFFFFFFFFFFF,FFFFFF:FFFF:FF:FFFFFFFFFFFFFFF:FFFFFFFFFFFFFF,FF,FFFF:FFFF:FFFF,F:
@A00881:241:HJW2NDRXX:1:2127:23384:34413 2:N:0:CGAGAGAA+GATTGGAG
GGTAGCGGACTACAAGGGTATCTAATCCTGTTTGCTCCCCACACTTTCGTGCCTCAATGTCAGTTATCGTCCAGAAAGTCGCCTTCGCCACTGGTGTTCCTCCTAATATCTACGCATTTCACCGCTACACTAGGAATTCCACTTTCCTCTCCGACACTCAAGGGAAGTAGTTTTGGTTGCAGTTCCTCAGTTAAGCCGAGGGATTTCACAACCAACTTGCTCCTCCATCTACGCACCCTTTACACCCAAT
+
FFFFFFFFFFFFFFFFFFFFFFFFFFFFFFFFFFFFFFFFFFFFFFFFFFFFFFFFFFFFFFFFFFFFFFFFFFFFFFFFFFFFFFFFFFFFFFFFFFFFFFFFFFFFFFFFFFFFFFFFFFFFFFFFFFF:FFFFFFFFFFFFFFFFFFFFFFFFFFFFFFFFFFFF:FFFFFFFFFFFFFFFFFFFFFFFFFFFFFFFFF:,FFFFFFFFFFFFFFFFFFFFFFFFF:FFFFFFFFFFFFFFFFFFFF
@A00881:241:HJW2NDRXX:1:2127:22191:34695 2:N:0:CGAGAGAA+GATTGGAG
GGTAGCGGACTACCCGGGTATCTAATCCTGTTCGATCCCCACACTTTCGTGCTTCAGCGTCAATCCCGCCTTGGTATGCTGCCTTCGCAATCGGTGTTCTGTGTAATATCTATGCATTTCACCGCTACACCACGCATTCCGCATACCTCTTCCGAACTCCAGTCCCGCAGTTTCAATGGCAAGCGCACGGTTAAGCCGCACGTTTTCACCGCTGACTTGCGGGTCCGCCTACGCACCCTTTAAACCCAAT
+
FFFFFFFFFFFFFFFFFFFFFFFFFFFFFFFFFFFFFFFFFFFFFFFFFFFFFFFFFFFFFFFFFFFFFFFFFFFFFFFFFFFFFFFF:FFFF:FFFFFFF,FFFFFFFFFFFFFFFFFFFFFFFFFFFFFFFFFFFFFFFFFFFFFFFFFFFFFFFFFFFFFFFFFFFFFFFFFFFFFFFFFFFFFFFFFF:F:FFFFFFFFFFFFFFFFFFFFF:FFFFFFFFFFF::FFFFF:FFFF,FFFFFFFFF
@A00881:241:HJW2NDRXX:1:2127:28004:34773 2:N:0:CGAGAGAA+GATTGGAG
GGTAGCGGACTACTAGGGTATCTAATCCTGTTTGCTACCCACGCTTTCGCATCTCAGCGTCAGTTACGAGCCAGACAGCCGCCTTCGCCACTGATGTTCTTCCAGATATCTACGGATTTCACTCCTACACCTGGAATTCCGCTGTCCTCTCTCGCACTCCAGTTCGGTAGTTTTGAAGGCAGTTCCACGGTTGAGCCGTGGGATTTCACCTCCAACTTGCCGTACAGCCTACACGCGCTTTACGCCCAGT
+
FFFFFFFFFFFFFFFFFFFFFFFFFFFFFFFFFFFFFFFFFFFFFFFFFFFFFFFFFFFFFFFFFFFFFFFFFFFFFFFFFFFFFFFFFFFFFFFFFFFFFFFFFFFFFFFFFFFFFFFFFFFFFFFFFFFFFFFFFFFFFFFFFFFFFFFFFFFFFFFFFFFFFFFF:FFFFFFFFFFFFFFFFFFFF:FFFFFF:FFF:FFF:FFFFFFFFFFFFFFFFFFFFFFFFF,FFFFFFFFFFFFFFFFFFF
@A00881:241:HJW2NDRXX:1:2127:20871:34976 2:N:0:CGAGAGAA+GATTGGAG
GGTAGCGGACTACAGGGGTATCTAATCCTGTTTGCTCCCCACGCTTTCGAGCCTCAACGTCAGTTACCGTCCAGTAAGCCGCCTTCGCCACTGGTGTTCCTCCTAATATCTACGCATTTCACCGCTACACTAGGAATTCCGCTTACCTCTCCGGCACTCTAGAACAACAGTTTCCAATGCAGTCCTGGGGTTAAGCCCCAGCCTTTCACATCAGACTTGCTCTTCCGTCTACGCTCCCTTTACACCCAGT
+
FFF:FFFFFFFF:FFFFFFFFFFFFFFFFFFFFFFFFFFFFFFFFFFFFFFFFFFFFFFFFFFFFFFFFFFFFFFFFFFFFFFFFFFFFFFFFFFFFFFFFF:FFFF:FFFFFFFFFFFFFFFFFFFFFFF,FFF:FFF:F:FFFFFFFF:FFFFFFFFFFFF:FFFF:FFFF:F,FF::FFFF,FFFFF:F::FF,:FFFFFFFFFFFFFFFFFFFFFFFFFFFFFFFFFFFFFFFFFFFFFFFFF,:F
@A00881:241:HJW2NDRXX:1:2127:13141:35744 2:N:0:CGAGAGAA+GATTGGAG
GGTAGCGGACTACTGGGGTATCTAATCCCATTTGCTCCCCCGGCTTTCGTTCCTCAGCGTCAATAACGGCCCAGTAAAGCGCTTTCGCCACCGATGTTCCTCCTGATATCTACGCATTTCACCGCTACACCAGGAATTCCCTTTACCTCTACCGCATTCAAGCCAAGCAGTATCAAATGCCGAACCGGAGTTAAGCCCCGGGCTTTAACATCTGACTTACTTTACCGCCTACGAACGCTTTACGCCCAAT
+
FFFFFFFF:FFFFFFFFFFFFFFFFFFFFFFFFFFFFFFFFFFFF:FFFFFFFFFFFFF:FFFFFFFFFFFFFFFFFFFFFFFFFFFFFFFFF:FFFFFFFFFFFFFFFFFFFFFFFFFFFFFFFF,FFFFFFFF,FFFFFFFF:FFFFFFF:FFFF:FFFFFFFFFFFFFFFFFFFF:FFFFFFFFFFFFFFFFFFFFFF:F:FFFFFFFFFFFFFF,FFFFFFF:FF:FF:FFF,FF,FFFFFFFFFF
@A00881:241:HJW2NDRXX:1:2127:23267:35806 2:N:0:CGAGAGAA+GATTGGAG
GGTAGCGGACTACTGGGGTATCTAATCCTGTTTGCTCCCCACGCTTTCGAGCCTCAACGTCAGTTACCGTCCAGTAAGCCGCCTTCGCCACTGGTGTTCTTCCTAATATCTACGCATTTCACCGCTACACTCGGAATTCCGCTTACCTCTCCTGCACTCCAGACTGACAGTTTCCAAAGCAGTCCGGGGGTTGGGCCCCCGCATTTCACTTCAGACTTGCCTCTCCGTCTGCGCTCCCTTTACACCCAGT
+
FFFFFFFFFFFFFFFFFFFFFFFFFFFFFFFFFFFFFFFFFFFFFFFFFFFFFFFFFFFFFFFFFFFFFFFFFFFFFFFFFFFFFFFFFFFFFFFFFFFFFFFFFFFFFFFFFFFFFFFFFFFFFFFFFFF,FFFFFFFFFFFFFFF:FFFFFFFFF:FFFFFFF:FFFFF:FFFFFFFFFFFFFFFFFF:FFFFFFFFFFFFFFFFFFFFFFFF:F:FFFF:FFFFFFF::FFFFFFFFFFFFFFF,FF
@A00881:241:HJW2NDRXX:1:2127:31150:35806 2:N:0:CGAGAGAA+GATTGGAG
GGTAGCGGACTACGAGGGTATCTAATCCCATTTGCTACCCCGGCTTTCGTTCCTCAGCGTCAATTACGGCCCAGTAAAGCGCTTACGCCACCGATGTTCCTCCTGATATCTAAGCATTTCACCGCTACACCAGGAATTCCCTTTACCTCTACCGCATTCCAGATCGCAAGTATCAAGTGCCCTACTGAAGTTAAGCCTCAGAATTTAACACCTGACTCTACATTCCGCCTACGAACTCTTTACGCCCAAT
+
FF,:FFFFFFFFFFFFFFF,FFF:F:FFF,FFFFFFFFFFFFFFFFFFFFFFFFFFFFFF:FF,FFFFFFFFFFFFFFFFFFFFFFFFFFFFFFFFFFFFFFFFFFFFFFFFFFFFF:FFFFFFFF,FFFF,FF:,FFF,FF:FF:FFFFFFFFF,FFF:FFF,FFF:FFFFFFFFFF:FFFFFFFFFFFFFF,FFFF:F::FFFFF,F::FF,FFFFF,F,FF:F:FFFFFFF::,:::FFF:FFFFFF
@A00881:241:HJW2NDRXX:1:2127:23511:35853 2:N:0:CGAGAGAA+GATTGGAG
GGTAGCGGACTACAAGGGTATCTAATCCTGTTTGCTCCCCACGCTTTCGCGCCTCAGCGTCAGTTGTCGTCCAGCAAGCCGCCTTCGCCACTGGTGTTCCTCCTAATATCTACGCATTTCACCGCTACACTAGGAATTCCACTTACCTCTCCTGCACTCCAGCCATACAGTTTCCAAAGCAGTTCCGGGGTTGAGCCCCGGGATTTCACTTCAGACTTGCATCGCCGTCTACGCTCCCTTTACACCCAGT
+
FFFFFFFFFFFFFFFFFFFFFFFFFFFFFFFFFFFFFFFFFFFFFFFFFFFFFFFFF:FFFFFFFFFFFFFFFFFFFFFFFFFFFFFFFFFFFFFFFFFFFFFFFFFFFFFFFFFFFFFFFFFFFFFFFF,FFFFFFFFFFFFF:FFFFFFFFFFFFFFFFFF:FFFFFFFFFFFFFFFFFFFFFFFFFFF,FFFFFFFFFFFFFFFFFFFFFFFFF:FF,FFFFFFFFFFFFFFFF:FFFFFFFFFFFF
@A00881:241:HJW2NDRXX:1:2127:22670:36119 2:N:0:CGAGAGAA+GATTGGAG
GGTAGCGGACTACTAGGGTATCTAATCCTGTTCGCTCCCCACGCTTTCGAGCCTCAGCGTCAGTCGCCGTCCAGCGGGCCGCCTTCGCCACCGGTGTTCCTCCTGATATCTGCGCATTTCACCGCTACACCAGGAATTCCGCCCGCCCCTCCGACACTCCAGCCCGGCAGTCTCCAATGCAAGCCCCCGGTTGAGCCGGGGGGTTCCACACCGGACTTGCCGCGCCGCCTGCGCTCCCTTTACGCCCAAT
+
FF,,FFFFFFFFFFFFFFFF:FFFFFFFFFFFFFFFFFFFFFFFFFFFFFFFFFFFFFFFFFFFFFFFFFFFFFFFFFFFFFFFFFF:F:F:FFFFFFFFFFFFFFFFFFFFFFFFFFFFFFFFFFFFFFFFFFF:FFFFFFFFFFFFFFFFF:FFFFFFFFFFFFFFFFFFFFFFFFFF:FFFFFFFFFF:FFFFFFFFFFFFFFFFFFFFFFFFFFFFFFFFFFFFFFFFFFFFFF,FFFF:F::F,F
@A00881:241:HJW2NDRXX:1:2127:28230:36166 2:N:0:CGAGAGAA+GATTGGAG
GGTAGCGGACTACCTGGGTATCTAATCCTGTTTGCTCCCCACGCTTTCGAGCCTCAGTGTCAGTTGCAGTCCAGTAAACCGCCTTCGCCTCCGGTGTTCTTCCTCATATCTACGCATTTCACCGCTACACTAGGAATTCCGCCTGCCTCTCCAGTACTCAAGAACTACAGTTTCAAAGGCAGGCTATGGGTTGAGCCCATAGTTTTCACATCTGACTTGCAGTCCCGCCTACACGCCCTTTACACCCAGT
+
FF:,FFFFFFFF::FFFFFFFFFFFFFFFF:FFFFFFFFFFFFFFFFFFFFFF:FFFFFFFFFFFFFFF:FFFFFFFFFFFFFFFFFFFFFFFF:FFFF:FF:F,FFFFFFFFFFFFFFFF:FFFF:F:F:,FF:FFFFFFFFFFFFFFFFFFF:FFF:FFFFFFF,FFFFFFFFF,,FF:FFFF,FFF:FFF::FFFFF,FFFFFF,F,:FF:FFFFFF::F:FFFFFFFFFFFFF:F,:FF,::F:FF
@A00881:241:HJW2NDRXX:1:2127:13349:36260 2:N:0:CGAGAGAA+GATTGGAG
GGTAGCGGACTACGCGGGTATCTAATCCTGTTTGCTCCCCACACTTTCGTGCCTCAACGTCAGTTACTGTCCAGAAAGTCGCCTTCGCCACTGGTGTTCCTCCTAATATCTACGCATTTCACCGCTACACTAGGAATTCCACTTTCCTCTCCAGCACTCAAGAATAATAGTTTTGGTTGCAGTTCCTCAGTTAAGCCGAGGGATTTCACAACCAACTTGCTATCCCGTCTACGCACCCTTTACACCCAAT
+
FFFFFFFFFFFFFFFFFFFFFFFFFFFFFFFFFFFFFFFFFFFFFFFFFFFFFFFF:FFFFFFFFFFFFFFFFFFFFFFFFFFFFFFFFFFFFFFFFFFFFFFFFFF:FFFFF:FFFFFFFFFFFFFFFFFFFFFFFFFFF:FFFFFFFFFFFFFFFFFFFF,FFF:FF:FFFFF:FFFFFFFFFFFF:FFFFFFFFFFFFFFFFFFFFFFFFFFFFFFFFFFFFFFFF:FFFFFFFFFFFFFFFFFFFF
@A00881:241:HJW2NDRXX:1:2127:29432:36558 2:N:0:CGAGAGAA+GATTGGAG
GGTAGCGGACTACTTGGGTATCTAATCCTGTTTGCTCCCCACGCTTTCGAGCCTCAACGTCAGTTACCGTCCAGCAGGCCGCCTTCGCCACTGGTGTTCTTCCTAATATCTACGCATTTCACCGCTACACTAGGAATTCCGCCTGCCTCTCCGGCACTCCAGCACCGCAGTTTCCAAAGCAGTCCCCGCGTTAAGCGCCGGGCTTTCACTTCAGACTTGCCATGCCGTCTACGCTCCCTTTACACCCAGT
+
FFFFFFFFFFFFFFFFFFFFFFFFFFFFFFFFFFFFFFFFFFFFFFFFFFFFFFFFFFFFFFFFFFFFFFFFFFFFFFFFFFF:FFFFFFFFFFFFFFFFFFFFFFFFFFFFFFF:FFFFFFFFFFFFFFF:FFF:FFFFFFFFFFFFFFFFFFFFFFFFFFFFFFFFFFFFFFFFFFFFFFFFFFFFFFFFFFFF,FFFFFFFFFFFFFFFFF:FFFFFFFFFFFFFFFFFFFFFFFFFFFFFFFF:F:
@A00881:241:HJW2NDRXX:1:2127:11840:36933 2:N:0:CGAGAGAA+GATTGGAG
GGTAGCGGACTACAGGGGTATCTAATCCTATTTGCTCCCCACGCTTTCGTGTCTCAGCGTCAGTAATGGCCCAGCAAGCCGCCTTCGCCACTGGTGTTCCTTCTAATATCTACGCATTTAACCGCTACACTAGAAATTCCACTTGCCTCTACCACACTCAAGTCTGCCAGTTTCTAAAACGGGCTGGAGTTAAGCTCCAGGCTTTTATTTTAGACTTAACAAACCGCCTACACACGCTTTACGCCCAATA
+
FF,,F:FFF,FFFFFFFFFFF:FF:FFFFFFFFFFFFFFFFFFFFFFFFFFFFFF:F:FFFFFFFFFF:FF:FFFF:FFFFFFFFFFFFFFFFFFFFFF:FFFFF,FFFFFFFFF:FFF:FFFFFFFFFFFFFFFFFFFFFF:FFFFFFFFFFFFFFFFFFFFFFFFFFFFFFFFFFF,FFFFFFFF,FFF,FFFFFFFFFFFFFF,FFFFFF:FFFFFFFFFFFFFFFFFFF:FFFFF:F,FF,FF,,F
@A00881:241:HJW2NDRXX:1:2128:29270:1485 2:N:0:CGAGAGAA+GATTGGAG
GGTAGCGGACTACTCGGGTATCTAATCCTGTTTGCTCCCCACGCTTTCGCGCCTCAGCGTCAGTTACTGTCCAGCAATCCGCCTTCGCCACTGGTGTTCCTCCGTATATCTACGCATTTCACCGCTACACGCGGAATTCCGTTTGCCCCTCCTGCACTCAAGTCCAACAGTTTTAGTAGTAGTCCCGAAGTTAAGCCCCGGGCTTACGCTACTAACTTGCCAAACCACCTACGCACCCTTTACGCCCAGT
+
FFFFFFFFFFFFFFFFFFFFFFFFFFFFFFFFFFFFFFFFFFFFFFFFFFFFFFFFFFFFFFFFFFFFFFFFFFFFFFFFFFFFFFFFFFFFFFFFFFFFFFFF:FFFFFFFFFFFFFFFFFFFFFFFFFFFFFFFFFFFFFFFFFFFFFFFFFFFFFFFFFFFFFFFFFFFFFF:F:FFFFFFFFFFFFF:FFFFFFFF:FFFFFFFFFFFF,FFFFFFFFFFF,FFFFFFFFFFFFFFFFFFFFFFF:
@A00881:241:HJW2NDRXX:1:2128:30210:2049 2:N:0:CGAGAGAA+GATTGGAG
GGTAGCGGACTACTTGGGTATCTAATCCTGTTCGATCCCCACGCTTTCGTGCCTCAGCGTCAGACAGAAGCCGGTATGCTGCCTTCGCAATCGGAGTTCTTCGCGATATCTAAGCATTTCACCGCTACACCGCGAATTCCGCATACTTCTCTTCCTCTCGAGCATCCCAGTTTCAACCGCTGGCCGGGGTTGAGCCCCGGGCTTTGACGGCTGACTTAAGACGCGGCCTACGCACCCTTTAAACCCAATA
+
FFFFFFFFFFFFFFFFFFFFFFFFFFFFFFFFFFFFFFFFFFFFFFFFFFFFFFFFFFFFFFFFFFFFFFFFFFFFFFFFFFFFFFFFFFFFFFFFFFFFFFFFFFFFFFFFFFFFFFFFFFFFFFFFFFFFFFFFFFFFFF,FFFFFFFFFFFFFFFF:FFFFFFFFFF:FFFF,FFFFFFFFFFFFFF:FFFFFFFFF::FFFFFFFFFFF,FFFFFFFFFFFFFFFFFFFF:FFF,F:FFFFFFFFF
@A00881:241:HJW2NDRXX:1:2128:29640:2534 2:N:0:CGAGAGAA+GATTGGAG
GGTAGCGGACTACAAGGGTATCTAATCCTGTTTGCTCCCCACGCTTTCGAGCCTCAACGTCAGTTACCGTCCAGTAAGCCGCCTTCGCCACTGGTGTTCTTCCTAATATCTACGCATTTCACCGCTACACTAGGAATTCCGCTTACCTCTCCGGCACTCCAGCCAAACAGTTTCCAAAGCAGTCCCTGCGTTAAGCACAGGGCTTTCACTTCAGACTTGCCTCGCCGTCTACGCTCCCTTTACTCCCAGT
+
FFF:FFFF:F:FFFFFFF,FFFF:FFFFFFF:FFFFFFFFFFFFFF:FFFFFFFFFFFFFFFFFFFFFFFFFFFFFFFFFFFFFFFFFFFFFFFFFFFFFFFFF,F::FFFFFFFFF::FFFFFFFFFFF,FFFFF,FFF::FFF:F,F:FFFFFFFFFF:FFFF,::FF:FFFF:FFFFFFFFF:FFFFFFFFFF:F:FFF:,F:FF:FFF,FFF,FFF:FFFFFFFFFF,FFFF:FFF,FF,F:F,F:
@A00881:241:HJW2NDRXX:1:2128:27037:3192 2:N:0:CGAGAGAA+GATTGGAG
GGTAGCGGACTACCCGGGTATCTAATCCTGTTCGATACCCACACTTTCGAGCATCAATGTCAGTGACGGGCTGGCAAGCTGCTTTCGCAATCGGGGTTCTTCGTGATATCTATGCATTTCACCGCTACACCACGAATTCCGCCTGCCGCGACCGTACTCAAGCATGCCCGTCTCAACGGCGGTTTCATGGTTGAGCCACGAACTTTCACCGCTGACTTAACAATCCATCTACGCTCCCTTTAAACCCAAT
+
F,,FFFFFFFFFF:FFFFFFFFFFFFFFFFFFFFFFFFFF::FFFFFFFFF:FFFFFF:FFFFFFFFFF:FF,FF,FFFFFFFFFFFFFFF:FFFFFFF,FF,FFFFFFFFFFFFF:F,FFFFFFFFFFFFFFFFF:FFFFF:FFFF,FFFF,F,,:FFFFF,FFFFF,,,F:FFFFFFF:F,FFFFF,:FF,FFFFFFF:F:F:F::F,FFFF,::::FF,F,FFF:FF,F,:,FFF,FFFFFF,:F:F
@A00881:241:HJW2NDRXX:1:2128:30183:3286 2:N:0:CGAGAGAA+GATTGGAG
GGTAGCGGACTACGAGGGTATCTAATCCTGTTTGCTCCCCACGCTTTCGCGCCTCAGCGTCAGTTCCAGTCCAGAAAGCCGCCTTCGCCACTGGTGTTCCTACCGATCTCTACGCATTTCACCGCTACACCGGTAATTCCGCTTTCCTCTCCTGCACTCCAGCCCAGCAGTATCATGGGCACTTCCCACATTAAATGCGGGACTTTCACCCCTGACTTACCAGGCCGCCTACGCGCCCTTTACGCCCAAT
+
FFFFFFFFFFFFFFFFFFFFFFFFFFFFFFFFFFFFFFFFFFFFFFFFFFFFFFFFFFFFFFFFFFFFFFFFFFFFFFFFFFFFFFFFFFFFFFFFFFFFFFFFFFFFFFFFFFFFFFFFFFFFFFFFFFFFFFFFFFFFFFF,FFFFFFFFFFFFFFFFFFFFFFFFFFFFFFFF:,FF:FFFFFFF::FF:F,FFFF:F,FFFFF:FFFFFFFFF:FFFFFFFF:FFF:FFFFFFFFFFFFFFFFFFF
@A00881:241:HJW2NDRXX:1:2128:30382:3380 2:N:0:CGAGAGAA+GATTGGAG
GGTAGCGGACTACATGGGTATCTAATCCTGTTTGCTCCCCACGCTTTCGAGCCTCAACGTCAGTTACAGTCCAGTAAGCCGCCTTCGCCACTGGTGTTCCTCCTAATATCTACGCATTTCACCGCTACACTAGGAATTCCGCTTACCTCTCCTGCACTCCAGCCGGACAGTTTCCAAAGCAGTCCCAGGGCTGAGCCCTGGGCTTTCACTTCAGACTTGCCCTGCCGTCTACGCTCCCTTTACACCCAAT
+
FFFFFFFFFFFFFFFFFFFFFFFFFFFFFFFFFFFFFFFFFFFFFFFFFFFFFFFFFFFFFFFFFFFFFFFFFFFFFFFFFFFFFFFFFFFFFFFFFFFFFFFFFFFFFFFFFFFFFFFFFFFFFFFFFFF,FFFFFFFFFFFFFFFFFFFFFFFFFFFFFFFFFFFFFFFFFFFFFFFFFFFFFFFFFFFFFFFFFFFFFFFFFFFFFFFFFF,FFFFFFFFFFFFFFFFFFFFFFFFF:FFFFFFFFF
@A00881:241:HJW2NDRXX:1:2128:18385:4085 2:N:0:CGAGAGAA+GATTGGAG
GGTAGCGGACTACCCGGGTATCTAATCCTGTTCGATACCCACGCTTTCGTGCTTCAGCGTCAGTTGGGCGCCGGTGCGCTGCCTTCGCAATCGGAGTTCTGCGTGATATCTATGCATTTCACCGCTACACCACGCATTCCGCGCACTTCTCGCCCACTCTAGCGCCCCAGGTTCAACGGCGGCGGAAGGTTGAGCCCCCCGGGTTGGCCGCTGACTGGAGGCGCCGCCTACGCACCCTTTAAACCCAAGA
+
FF,,F:FFFFFFFFFFFFF,FFFFFFFFFFF:FFFFFFF::FFFFFFFFFFFFFF:FFFFFFF:FFFFFFFFFFFFFFFFFFFFFF:FFF:FFFFFFFFFFFFFFFFF::FFFFF,FFFFFFFFFF:FFFFFFFFF:FFFFFFF:::FF:FFFFF,:,F:FFFF:,FFFFF,F::,:FFFFFFFFF,FF:FFFFF:F,:,FF,FFFFF:FFF:F::,:,::F:F::FF:,F:F:::F:,FF:,:F,FF,F
@A00881:241:HJW2NDRXX:1:2128:12698:4476 2:N:0:CGAGAGAA+GATTGGAG
GGTAGCGGACTACGAGGGTATCTAATCCTGTTTGCTCCCCACACTTTCGTGCCTCAACGTCAGTTACAGTCCAGTAAGTCGCCTTCGCCACTGGTGTTCCTCCTAATATCTACGCATTTCACCGCTACACTAGGAATTCCACTTACCTCTCCTGCACTCAAGAACAGTAGTTTTAGTTGTAGTTCCTCAGTTAAGCCGAGGGATTTCACAACTAACTTGCTCTCCCGTCTACGCACCCTTTACACCCAAT
+
FF:,FFFFFFFFFFFFF:FFFFFFFFFFFFF:FFFFFF:FFFFFFFFFFFFFFFFFF:FFFFFFFFFFFFFFFFFFFFFF:FFFFFFFFFFFFFFFFFFFFFFF,FFFF:F,FFFFF:F:FF:FFFFFF:F,FFF,FFFF:FFF:FFFF,:,FFF::FF,F:F:FFFF:F,FFFFFFFFF:F:FF:FFFFFFF,FFFF,FFF:FFF:,F:FFFFFFFFFFF:FF:FFFFFFF,FFFFF,F:FFFFFFFFF
@A00881:241:HJW2NDRXX:1:2128:28980:4523 2:N:0:CGAGAGAA+GATTGGAG
GGTAGCGGACTACCAGGGTATCTAATCCTGTTCGATACCCACACTTTCGAGCATCAATGTCAGTGACGGGCTGGCAAGCTGCTTTCGCAATCGGGGTTCTTCGTGATATCTATGCATTTCACCGCTACACCACGAATTCCGCCTGCCGCGACCGTACTCAAGCATGCCAGTTTCAACGGCGGTTCCGTGGTTGAGCCACGAACTTTCACCGCTGACTTAACAAGCCATCTACGCTCCCTTTAAACCCAAT
+
FF:FFF:FFF,:FF:F:F,FFFFFFFFF:FFFFFFFFFFFFFFFFFFFFFFFFFF:FFFFFFFFFFFFFFFFFFFFFFFFFFFFFFFFF:FFFFFFFFFFFFF:FFFFF:FFF:FF,FFF:FFFFFFFFFFFFFFFFFFFFFFFFF:FFF,FFF,FFFFFFFFFFFF::FFFFFFFFFFFFFF,F:FFFFFFFFFFF:,FFFFFFFF:FFFFF:FFFFFFFFFFFFF:FFFFF:FFFF:FF,::F:FF,F
@A00881:241:HJW2NDRXX:1:2128:28999:4586 2:N:0:CGAGAGAA+GATTGGAG
GGTAGCGGACTACCAGGGTATCTAATCCTGTTCGATACCCACACTTTCGAGCATCAATGTCAGTGACGGGCTGGCAAGCTGCTTTCGCAATCGGGGTTCTTCGTGATATCTATGCATTTCACCGCTACACCACGAATTCCGCCTGCCGCGACCGTACTCAAGCATGCCAGTTTCAACGGCGGTTCCGTGGTTGAGCCACGAACTTTCACCGCTGACTTAACAAGCCATCTACGCTCCCTTTAAACCCAAT
+
FFFFFFFFFFFFFFFFFFFFFFFFFFFFFFFFFFFFFFFFFFFFFFFFFFFFFFFFFFFFFFFFFFFFFFFFFFFFFFFFFFFFFFFFFFFFFFFFFFFFFFFFFFFFFFFFFFFFF:FFFFFFFFFFFFFFFFFFFFFFFFFFFFFFFF:FFFFFFFFFFFFFF:FFFFFFFFFFFFFFFFFFFFF:FF:FFFFFFFF:FFF:F:F:FFFFF,FFFFFFFFFFFFF:FFFFFFFFFFFFFFF,FFFFF:
@A00881:241:HJW2NDRXX:1:2128:23041:4726 2:N:0:CGAGAGAA+GATTGGAG
GGTAGCGGACTACAAGGGTATCTAATCCTGTTTGCTCCCCACGCTTTCGTGTATCAGCGTCAGTTGTCGTCCAGTAATCCGCCTTCGCCACTGGTGTTCCTCCCGATCTCTGCGCATTTCACCGCTACACCGGGAATTCCGATTACCCCTCCGACTCTCAAGAAACGCAGTTTCAAGTGCAGCTCAGGGGTTGAGCCCCTGCATTTCACACCTGACTTGCATCCCCGCCTACTCACCCTTTACACCCAGT
+
FFFFFFFFFFFFFFFFFFFFFFFFFFFFFFFFFFFFFFFFFFFFFFFFFFFFFFFFFFFFFFFFFFFFFFFFFFFFFFFFFFFFFFFFFFFFFFFFFFFFFFFFFFFFFFFFFFFFFFFFFFFFFFFFFFFFFFF,FFFFFFFFFFFFFFFFFFFFFFFFF:FFFFFFFFFFFFFFFFF:FFFFFFFFFFFFFFFFFFFFFFFF:FFFFFFFFFFFFFFFFFFFFFFFFFFFFFFFFFFFFF,FFFFFFF
@A00881:241:HJW2NDRXX:1:2128:23882:4805 2:N:0:CGAGAGAA+GATTGGAG
GGTAGCGGACTACTTGGGTATCTAATCCTGTTTGCTCCCCACGCCTTCGAGCCTCAACGTCAGTTACAGTCCAGTAAGCCGCCTTCGCCGCTGGTGTTCCTCCTAATATCTATGCATTTCACCGCTACACTAGGAATTCCGCTTACCTCTCCTGCACTCCAGCCGGACAGTTTCCAAAGCAGTTACGGGGTTGAGCCCCGGCCTTTCACTTCAGACTTGCCCTGCCGTCTACGCTCCCTTTACACCCAGT
+
FFFFFFFFFFFFFFFFFFFFFFFFFFFFFFFFFFFFFFFFFFFFFFFFFFFFFFFFFFFFFFFFFFFFFFFFFFFFFFFFFFFFFFFFFFFFFFFFFFFFFFFFFFFFFF:FFFFFFFFFFFFFFFFFFFFFFFFFFFFFFFFFFFFFFFFFFFFFFFFFFFFFFFFF,FFFFFFFFFFFFFFFFFFFFFFFFFFFFFFFFFFF:FFFFFFFFFFFFFFFFFFFFFFFFFFFFFFFFFFFFFFFFFFFFF
@A00881:241:HJW2NDRXX:1:2128:29957:5274 2:N:0:CGAGAGAA+GATTGGAG
GGTAGCGGACTACCCGGGTATCTAATCCCTTTCGCTACCCTGACCTTCGTACCTCAGCGTCAGCTCATGTCCAGGAACCCGCCTTCGCCACGAGTCTTCTTCTTGATATCTACGCATTTCACTGCTACACCAAGAATTCCGGTTCCCCCTCCATCGCTCTAGCAGGGTAGTTTCACGCGCATTCCAGAGGTTGAGCCCCTGCCTTTCACGCGCAACTTGCCCCGCCGCCTACGTCCCCTTTACGCCCAGT
+
FF:FFFFFFFFFFFFFFFFFFFFFFFFFFFF:FFFFFFFFFFFFF:FFFFFFFFF:FFFFFFFFFFFFFFFFFFFFFFFFFFFFFFFFFFFFFFFFF::FFFFFFFFFFFFFFFFFFFFFFFFFFFFFFFFFFFFFFFFFFFFFF:FFF,FFFFFFFFFF:FFFFFFFFFF::F:FFFFFFFFFF:FFFFFFFFFFF:FFFFF:::FF:FFFFFFF:FFFFFFFF:F:F:FFFF,FFFFFFFFFFFFFFF
@A00881:241:HJW2NDRXX:1:2128:26368:5478 2:N:0:CGAGAGAA+GATTGGAG
GGTAGCGGACTACTCGGGTATCTAATCCTGTTTGCTCCCCACGCTCTCGCGCCTCAGCGTCAGTTGTCGTCCAGCAATCCGCCTTCGCCACTGGTGTTCTTCCGTATATCTACGCATTTCACCGCTACACACGGAATTCCGATTGCCTCTCCGATACTCAAGACCGGCAGTTTCAAATGCAGGCTATGGGTTAAGCCCATAGTTTTCACATCTGACTTGTCGGCCCGCCTACGCGCCCTTTACACCCAGT
+
F,FFFFFFFFFFFFFFFFFFFFFFFFFFFFFFFFFFFFFFFFFFFFFFFFFFFFFFFFFFFFFFFFFFFFFFFFFFFFFFFFFFFFFFFFFFFFFFFFFFFFFFF:FFFFFFFFFFFFFFFFFFFFFFFFFFFFFFFFFF:FFFFFFFFFFFFFFFFFFFFFFFFFFFFFFFFFFFFFFFFFFFF,FFFFFFFFFFFFFFFFFFFFFFFFFFFFFFFFFFFFF:FFFFFFFFFFFFFFFFF:FFFFFFFF
@A00881:241:HJW2NDRXX:1:2128:22941:5713 2:N:0:CGAGAGAA+GATTGGAG
GGTAGCGGACTACTAGGGTATCTAATCCTGTTCGATACCCACGCTTTCGTGCTTCAGCGTCAGTTGGGCGCCGGTGCGCTGCCTTCGCAATCGGAGTTCTGCGTGATATCTATGCATTTCACCGCTACACCACGCATTCCGCGCACTTCTCGCCCACTCAAGCGCCCCAGTTTCAACGGCGGCGGACGGTTGAGCCCCCCGGTTTGACCGCTGACTTGAGGCGTCGCCTACGCACCCTTTAAACCCAATA
+
FF,,FFFFFFFFF:FFFFFFFFFFFFFF:FFFFF:FFFFFFFFFFFFFFFFFFFFFF:FFFFFFFFFFFFFFFFFFFFFFFFFFFFFFFFFFFFFFFFFFFFFFFFFFFF:FFFFFFFFFF:FFFFFFFF:FFFF:FFFFFFFFFFFFFFFFFFF,FFF:FFFFFFFF:FF::FFFFFFFFFFFFF,FFF:FFFFFFFFFFF::FFFFFFFFFF:FFFFFFFFF:FFFFFFFFFFFFF,FF,F:FFF:FF
@A00881:241:HJW2NDRXX:1:2128:8883:5854 2:N:0:CGAGAGAA+GATTGGAG
GGTAGCGGACTACGCGGGTATCTAATCCTGTTTGCTCCCCACGCTTTCGTGCCTCAGTGTCAGTTACAGTCCAGCAGATCGCCTTCGCCGCTGGTGTTCCTCCTAATATCTACGCATTCCACCGCTACACTAGGAATTCCATCTGCCCCTCCTGCACTCAAGCCCAGCAGTTTTAGTAGTAGTTCCGAAGTTGAGCCCCGGAATTACGCTACTAACTTGCCAAACCACCTACGCACCCTTTACGCCCAGT
+
FFFFFFFFFFFFFFFFFFF:FFF:FFFFFFFFFFFFF:FFFFFFFFFFFFFFFFFFFFFF:FF,FFFFFFFF:FF:FFFFFFF:FFFFFFFFFFFF::F:F:FFF:FFFFFFFFFF:FFFFFFFFFFFFFF,FFF,,FFF:F:FFFFFFFFF:FF:FFFF:FFFFF::FF::FFFFF:F:FFFFF:FF,FFFF,FFFFFFF,F:,,FFFFF:FF,FFF:FFF:,FFFFFFFFFF:,::FFFFFFFFFFFF
@A00881:241:HJW2NDRXX:1:2128:28818:5901 2:N:0:CGAGAGAA+GATTGGAG
GGTAGCGGACTACTGGGGTATCTAATCCTGTTCGCTCCCCACGCCCTCGTGCCTCAGCGTCAATAGACGATTCGCGAGATGCCTTCGCAATCGGCGTTCTGAGTGATCTCTATGCATTTCACCGCTACACCACTCATTCCTCCCGCGGCATCGCCATTCCAGCCACACAGTATTGGAGGCACCCCCGACGTTGAGCGCCGGCATTTCACCTCCAACTTGCACGACCGCCTCCGCACCCTGTAAACCCCAT
+
FF::FFFFFFFF:FFFFFFFFFFFFFFFFF:FFFFFFFFFFFFFFFFFFFFFFF:FFFF:FFFFFFFFFFFFFFFFFFFFFFF,FFFFFFFFFFF:FFFFFFFFFFFF:F:FFFFF:FFFFFFFFFFF:FFFFFFF,,FFFFFFFFFFFF,FFFFFFF:FFFFFFFFF,FF::FFFFFFFF:FFFFF:FFF,,F:FFFFFF:F::FF,FF,FFF,FFFFFFFFFFFFFFF,FFF:FFFF,:,FFFFF,,,
@A00881:241:HJW2NDRXX:1:2128:32389:6668 2:N:0:CGAGAGAA+GATTGGAG
GGTAGCGGACTACATGGGTATCTAATCCTGTTTGCTCCCCACACTTTCGAGCATCAGCGTCAGTTAAAGCCCAGTAAGCCGCCTTCGCCACTGATGTTCCTCCTAATATCTACGCATTTCACCGCTACACACGGAATTCCGATTGCCTCTCCGATACTCAAGACCAGCAGTTTCAAATGCAGGCTATGGGTTAAGCCCATAGTTTTCACATCTGACTTGTCGGCCCGCCTACGCGCCCTTTACACCCAGT
+
FFFFFFFFFFFFFFFFFFFFFFFFFFFFFFFFFFFFFFFFFFFFFFFFFFFFFFFFFFFFFFFFFFFFFFFFFFFFFFFFFFFFFFFFFFFFFFFFFFFFFFFFFFFFFFFFFFFFFFFFFFFFFFFFFFFFFFFFFFFFFFFFFFFFFFF:FFFFFFFFFFFFFFFFFFFFFFFF:FFFFFFFFFFFF:FFF,FFFFFFFFFF:FFFFFFFFFF:FFFFFFFFFFFFFF,FFFFFFFFFFFFFFFFFFF
@A00881:241:HJW2NDRXX:1:2128:18584:6684 2:N:0:CGAGAGAA+GATTGGAG
GGTAGCGGACTACGTGGGTATCTAATCCCTTTCGCTACCCTGACCTTCGTACCTCAGCGTCAGCTCATGTCCAGGAACCCGCCTTCGCCACGAGTCTTCTTCTTGATATCTACGCATTTCACTGCTACACCAAGAATTCCGGTTCCCCCTCCATCGCTCTAGCAGGGTAGTTTCACGCGCATTCCAGAGGTTGAGCCCCTGCCTTTCACGCGCACCTTGCCCCGCCGCCTACGTCCCATTTACGCCCAGT
+
FF:FFFFF:FFFFFFF:FF:FFFFFFFFFFFFFFFFFFFFFFF:FFFFFFFFFFFFFFFFFFFFFFFFFFFFFFFFFFFFFFFFFFFFFFFFFFFFFFFFFFFFFFFFFFFFFFFFFFFFFFFFFFFFFFFFFFFFFFFFFFFFFFFFF:FFFFFFFFFFFFFFFFFFFF:FFFFFFFFFFFFFFFFFFFFFFF:FFF:FFF:FFFF:FFFFF:,:FF:FF:FFF,FFFFFFFF,F:,FFFFFFF:F:FF
@A00881:241:HJW2NDRXX:1:2128:27995:6887 2:N:0:CGAGAGAA+GATTGGAG
GGTAGCGGACTACGTGGGTATCTAATCCTGTTTGCTCCCCACGCTTTCGTGCCTCAGTGTCAGTTACAGTCCAGTAAACCGCCTTCGCCGCTGGTGTTCTTCCTAATATCTACGCATTCCACCGCTACACTAGGAATTCCGTTTACCCCTCCTGCACTCAAGCCCAACAGTTTTAGTAGTAGTTCCGAAGTTGAGCCCCGGAATTACGCTACTAACTTGCTAAGCCACCTACGCACCCTTTACGCCCAGT
+
FFFFFFFFFFFFFFFFFFFFFFFFFFFFFFFFFFFFFFFFFFFFFFFFFFFFFFFFFFFFFFFFFFFFFFFFFFFFFFFFFFFFFFFFFFFFFFFFFFFFFFFFFFFFFFFFFFFFFFFFFFFFFFFFFFFFFFFFFFFFFFFFFFFFFFFFFFFFFFFFFFFFFFFFFFFFFFFFFFFFFFFFFFFFFFFFFFFFFFFFFFFFFFFFFFFFFFFFFFFFFFFFFFFFFFFFFFFFFFFFFFFFFFFFFF
@A00881:241:HJW2NDRXX:1:2128:12608:7200 2:N:0:CGAGAGAA+GATTGGAG
GGTAGCGGACTACGAGGGTATCTAATCCTGTTTGCTCCCCACGCTTTCGAGCCTCAGTGTCAGTTGCAGTCCAGTAAACCGCCTTCGCCTCCGGTGTTCTTCCTAATATCTACGCATTTCACCGCTACACTAGAAATTCCGTTTACCCCTCCTGTACTCTAGTTACCCAGTTTTAAGTGCAGTTCCAAAGTTGAGCTCTGGGCTTTCACACCTAACTTAAATAACCACCTACGCTCCCTTTACGCCCAGT
+
FFFFFFFFFFFFFFFFFFFFFFFFFFFFFFFFFFFFFFFFFFFFFFFFFFFFFFFFFFFFFFFFFFFFFFFFFFF:FFFFFFFFFFFFFFFFFFFF:FFFFFFFFFF:FFFFFFFFFFFFFFFFFFFFFFFFFFF:FFFFFFFFFFFFFFFFFFFFFFFFFFFFFFFFFFFFFF:FFFFF:FFFFFFFFFFFF:F:FFFFFFFF:FFF::FFFF:FFFFFF:FFFFFFF,FFFFFFFFFFFFFFFF:FFF
@A00881:241:HJW2NDRXX:1:2128:13612:7529 2:N:0:CGAGAGAA+GATTGGAG
GGTAGCGGACTACCGGGGTATCTAATCCTGTTCGATCCCCACGCTTTCGTGCCTCAGCGTCAGACAGAAGCCGGTATGCTGCCTTCGCAATCGGAGTTCTTCGCGATATCTAAGCATTTCACCGCTACACCGCGAATTCCGCATACGTCTCTTCCTCTCGAGCATCCCAGTTTCAACCGCTGGCCGGGGTTGAGCCCCGGGCTTTGACGGCTGACTTAAGACGCGGCCTACGCACCCTTTAAACCCAATA
+
FFFFFFFF:,FFFFFFFFF:FFF::FFFFFFF:F:FFF:FFFFFF,FFFFFFFFFFFFFFFFFFFFFFFFF:FFFFFFFF:FFFFFFFFFF:FFFFFFFFFFFFFFFF:FFFFF:F,FFF,:,FFFF::FFFFF,F,:FFFFFFF:,FFF:FFF:FFFF:FFFFFF,:,FF:FF,:F:FFFFFFFFFFFF:FFFFF:FFFFF:FFFF:FF,FFF,FF,F:F,FF:F,::F:FFF,F:::FF,F:,F:,,F
@A00881:241:HJW2NDRXX:1:2128:21811:7639 2:N:0:CGAGAGAA+GATTGGAG
GGTAGCGGACTACATGGGTATCTAATCCTGTTCGCTCCCCACGCTTTCGCGCCTCAGCGTCAGTTACGGCCCAGTAAGTCGCCTTCGCCACTGGTGTTCCTCCCAATCTCTACGCATTTCACCGCTACACTGGGAATTCCACTTACCTCTTCCGCACTCAAGCCAACCAGTCTCCAAAGCAATTCCCACCTTGAAAGCAGGACTTTCACTCCAGACTTAATCGGCCGCCTACACGCCCTTTACGCCCAGT
+
FFFFFFFFFFFFFFFFFFFFFFFFFFFFFFFFFFFFFFFFFFFFFFFFFFFFFFFFFFFFFFFFFFFFFFFFFFF:FFFFFFFFFFFFFFFFFFFF:FFFFFFFFFFFFFFFFFFFFFFFFFFFFFFFFFFFFFFFFFFFFFFFFFFFFFFFFFFFFFFFFFFFFFFFFFFFFFFFFFFFFFFFFFFFFFFFFFFFFFFFFFFFFFFFFFFF:FFFFFFFFFFFFFFFFF,FFF:FFFFF:FFFFFFFFF
@A00881:241:HJW2NDRXX:1:2128:32832:8469 2:N:0:CGAGAGAA+GATTGGAG
GGTAGCGGACTACAAGGGTATCTAATCCTGTTTGCTCCCCACGCTTTCGTGTATCAGCGTCAGTTGTCGTCCAGTAATCCGCCTTCGCCACTGGTGTTCCTCCCGATCTCTGCGCATTTCACCGCTACACCGGGAATTCCGATTACCCCTCCGACTCTCAAGAAACGCAGTTTCAAGTGCAGCTCAGAGGTTGAGCCCCTGCATTTCACACCTGACTTGCATCCCCGCCTACTCACCCTTTACACCCAGT
+
FFF:FFFFF:FFF,FFFFFFF:FFFFF:FFFFFFFFFFFFFFFF:FFFF:FFFFFFFFFF:FFFFFFFFFFFFFFFFFFFFFFFFFFFFFFFFFFFFFFFFFFFFFFFFFFFFFFFFFFFFFFFFFFFFFFFFFFFFFFFFFFFFFFFFFFFFFFFFFF,FF:FFFFFFFF:FFFFF:FFFFF:FFFFFF:FFFFFFFFFFFFFFFFFFFFFFFFFFFFFF:F:FFFFFF,FFFFFFFFFF:FFFFFFFF
@A00881:241:HJW2NDRXX:1:2128:20844:9032 2:N:0:CGAGAGAA+GATTGGAG
GGTAGCGGACTACAGGGGTATCTAATCCTGTTCGATCCCCACGCTTTCGTGCCTCAGCGTCAGACAGAAGCCGGTATGCTGCCTTCGCAATCGGAGTTCTTCGCGATATCTAAGCATTTCACCGCTACACCGCGAATTCCGCATACTTCTCTTCCTCTCGAGCATCCCAGTTTCAACCGCTGGCCGGGGTTGAGCCCCGGGCTTTGACGGCTGACTTAAGACGCGGCCTACGCACCCTTTAAACCCAATA
+
FFFFFFFFFFFFFFFFFFFFFFFFFFFFFFFFFFFFFFFFFFFFFFFFFFFFFFFFFFFFFFFFFFFFFFFFFFFFFFFFFFFFFFFFFFFFFFFFFFFFFFFFFFFFFFFFFFFFFFFFFFFFFFFFFFFFFFFF:FFFFFFFFFFFFFFFFFFFFFF:FFFFFFFFFFFFFFFFFFFFFFFFFFFFFFFFFFFFFFFFFFFFFFFF:FFFFF,FFFFF:FFFFFFF:FFFFFFFFFFFFFFFFFFFFF
@A00881:241:HJW2NDRXX:1:2128:31548:9032 2:N:0:CGAGAGAA+GATTGGAG
GGTAGCGGACTACGAGGGTATCTAATCCTGTTCGATCCCCACGCTTTCGTGCCTCAGCGTCAGACAGAAGCCGGTATGCTGCCTTCGCAATCGGAGTTCTTCGCGATATCTAAGCATTTCACCGCTACACCGCGAATTCCGCATACTTCTCTTCCTCTCGAGCATCCCAGTTTCAACCGCTGGCCGGGGTTGAGCCCCGGGCTTTGACGGCTGACTTAAGACGCGGCCTACGCACCCTTTAAACCCAATA
+
FFFFFFFFFFFFFFFFFFFFFFFFFFFFFFFFFFFFFFFFFFFFFFFFFFFFFFFFFFFFFFFFFFFFFFFFFFFFFFFFFFFFFFFFFFFFFFFFFFFFFFFFFFFFFFFFFFFFFFFFFFFFFFFFFFFFFFFFFFFFFFFF:FFFFFFFFFFFFFFF:FFFFFFFFFFFFFFFFFFFFFFFFFFFFFFF:FFFFFFFFFFFFFFFFFFF:FFF:FFFFFFFFFFFF:FFFF:FFFFF:FFFFFFFF,
@A00881:241:HJW2NDRXX:1:2128:25012:9267 2:N:0:CGAGAGAA+GATTGGAG
GGTAGCGGACTACCCGGGTATCTAATCCTGTTCGATACCCACGCTTTCGTGCTTCAGCGTCAGTTGGGCGCCGGTGCGCTGCCTTCGCAATCGGAGTTCTGCGTGATATCTATGCATTTCACCGCTACACCACGCATTCCGCGCACTTCTCGCCCACTCAAGCGCCCCAGTTTCAACGGCGGCGGAAGGTTGAGCCCCCCGGTTTGACCGCTGACTTGAGGCGCCGCCTACGCACCCTTTAAACCCAATA
+
FFFFFFFFFFFFFFFFFFFFFFFFFFFFFFFFFFFFFFFFFFFFFFFFFFFFFFFFFFFFFFFFFFFFFFFFFFFFFFFFFFFFFFFFFFFFFFFFFFFFFFFFF:FFFFF:FFFFFFFFFFFFFFFFFFFFFFFFFFFFFFFFFFFFFFFFFFFFFFFFFFFFFFFFFFFFFFFFFFFFFFFFFFFFFFFFFFFFFFFFFFFFFFFFFFFFFFFFFFFFFF:FFFFFF:FFFFFFFFFFFFFFFFFFF:
@A00881:241:HJW2NDRXX:1:2128:18177:9831 2:N:0:CGAGAGAA+GATTGGAG
GGTAGCGGACTACCAGGGTATCTAATCCTGTTTGCTCCCCACACTTTCGTGCCTCAACGTCAGTTACTGTCCAGAAAGTCGCCTTCGCCACTGGTGTTCCTCCTAATATCTACGCATTTCACCGCTACACTAGGAATTCCACTTTCCTCTCCAGCACTCAAGAATAATAGTTTTGGTTGCAGTTCCTCAGTTAAGCCGAGGGATTTCACAACCAACTTGCTCTCCCGTCTACGCACCCTTTACACCCAAT
+
FFFFFFFFFFFFFFFFFFFFFF:FFFFFFFFFFFF:FFFFFFFFF:FFFFFFFFFFFFFFFFFFFFFFFFFFFFFFFFFFFFFFFFFFFFFFFFFFFFFFFFFFF:FFFFFFFFFFFFFFFFFFFFFFFFFFFFFF:FFFFFF:FFFFFFFFFFF:FFFFFFF,FFFFFFFFFFFFFFFFFFFFF:FFFFFFFFFFFFFFFFF:FFFFFFFFFFFFF:FFF,FFFFFFF:FFFFFFFFFFFFFFFFFFFF
@A00881:241:HJW2NDRXX:1:2128:26684:10316 2:N:0:CGAGAGAA+GATTGGAG
GGTAGCGGACTACGAGGGTATCTAATCCTGTTCGATCCCCACGCTTTCGTGCCTCAGCGTCAGACAGAAGCCGGTATGCTGCCTTCGCAATCGGAGTTCTTCGCGATATCTAAGCATTTCACCGCTACACCGCGAATTCCGCATACTTCTCTTCCTCTCGAGCATCCCAGTTTCAACCGCTGGCCGGGGTTGAGCCCCGGGCTTTGACGGCTGACTTAAGACGCGGCCTACGCACCCTTTAAACCCAATA
+
FFFFFFFFFFFFFFFFFFFFFFFFFFFFFFFFFFFFFFFFFFFFFFFFFFFFFFFFFFFFFFFFFFFFFFFFFFFFFFFFFFF:FFFFFFFFFFFFFFFFFFFFFFFFFFFFFFFFFFFFFFFFFFFFFFFFFFFFFFFFFFFFFFFFFF:F:FFFFFFFFFFFFFFFFFFFFFFFFFFFFFFFFFFFFFFFFFFFFFFFFFFFFFFFFFFFFF:FFFFFFFFFFFFFFFFFFFFFF:FF,F,FFFF:FF
@A00881:241:HJW2NDRXX:1:2128:32732:10394 2:N:0:CGAGAGAA+GATTGGAG
GGTAGCGGACTACCGGGGTATCTAATCCTGTTCGATCCCCACGCTTTCGTGCTTCAGCGTCAGTCTCGCTATGGTATGCTGCCTTCGCAATCGGGGTTCTGCGTGATATCTATGCATTTCACCGCTACACCACGCATTCCGCATACCTCTTCCGAACTCCAGTCCCGCAGTTTCAATGGCAAGCGCACGGTTAAGCCGCACGTTTTCACCGCTGACTTGCGGGTCCGCCTACGCACCCTTTAAACCCAAT
+
FFFFFFFFFFFFFFFFFFFFFFFFFFFFFFFFFFFFFFFFFFFFFFFFFFFFFFFFFFFFFFFFFFFFFFFFFFFFFFFFFFFFFFFFFFFFFFFFFFFFFFF:FFFF:FFFFFFFFFFFFFFFFFFFFFFFFFFFFFFFFFFFFFFFFFFFFFFFFFFFFFFFFFFFFFF:FFF,FFFFFFFFFFFFFFFFFFFFFFFFFFFFFFFFFFFFFFFFFFFFFFFFFFFFFFFFFFFFFFFFFF:FFFFFFF
@A00881:241:HJW2NDRXX:1:2128:15266:10582 2:N:0:CGAGAGAA+GATTGGAG
GGTAGCGGACTACAAGGGTATCTAATCCTGTTTGCTCCCCACGCTTTCGCGCCTCAGCGTCAGTTGTCGTCCAGCAAGCCGCCTTCGCCACTGGTGTTCCTCCTAATATCTACGCATTTCACCGCTACACTAGGAATTCCGCTTGCCTCTCCGATACTCAAGGACTACAGTTTCAAATGCAGCCCCGGGGTTGAGCCCCGGTATTTCACGTCTGACTTGCAGTTCCGCCTACACGCCCTTTACACCCAGT
+
F,FFFFF:FFFFFFFFFFFFFFF,:FFF::FFF:F:FFFFFFFFFFFFFFFFFFFFFFFFFFF,FFFFFFFFFFFFFFFF:FFFFFFFFF:FFFFFFF:FF:FFFFFFFFFFFFF:FFFFFF:FFFFF,FF,FFFFFFFFF:FFFF:FFFFFFF,FFFF,:FFFFF,FFFFFFF:FFFFFFFFFFFFFFFFFF:FF:F:FFFFFFF:FF,FFFFFFFFFF,FFFFFFF:FF:FFFF,F:F,,F:,:FFFF
@A00881:241:HJW2NDRXX:1:2128:21224:10598 2:N:0:CGAGAGAA+GATTGGAG
GGTAGCGGACTACGAGGGTATCTAATCCCTTTCGCTACCCTGACCTTCGTACCTCAGCGTCAGCTCATGTCCAGGAACCCGCCTTCGCCACGAGTCTTCTTCTTGATATCTACGCATTTCACTGCTACACCAAGAATTCCGGTTCCCCCTCCATCGCTCTAGCAGGGTAGTTTCACGCGCATTCCAGAGGTTGAGCCCCTGCCTTTCACGCGCAACTTGCCCCGCCGCCTACGTACCCTTTACGCCCAGT
+
FFFFFFFFFFFFFFFFFFFFFFFFFFFFFFFFFFFFFFFFFFFFFFFFFFFFFFFFFFFFFFFFFFFFFFFFFFFFFFFFFFFFFFFFFFFFFFFFFFFFFFF:FFFFFFFFFFFFFFFFFFFFFFFFFFFFFFFF,FFFFFFFFFFFFFFFFFFFFFFFFFFFFF:F,FF:FFFFFFFF,FFFF,FFFFFFFFFFFFFFFFFFFFFFFFFFFF,FFFFFFFFFFF:FFF,FF:FFFFFF,,FFFFF,FF
@A00881:241:HJW2NDRXX:1:2128:10981:10645 2:N:0:CGAGAGAA+GATTGGAG
GGTAGCGGACTACTAGGGTATCTAATCCTGTTCGATACCCACGCTTTCGTGCTTCAGCGTCAGTTGGGCGCCGGTGCGCTGCCTTCGCAATCGGAGTTCTGCGTGATATCTATGCATTTCACCGCTACACCACGCATTCCGCGCACTTCTCGCCCACTCAAGCGCCCCAGTTTCAACGGCGGCGGAAGGTTGAGCCCCCCGGTTTGACCGCTGACTTGAGGCGCCGCCTACGCACCCTGTAAACCCAATA
+
:F:,:FFFFFFFF:FFFFFFFFFFFFFFFFFFFFFFFFFFFFFFFFFFFFFFFFFFFFFFFFFFFFFFFFFF:F,FFFFFFFFFFFFFFFFFFFFFFFFFFF:FFFFFF:FFFFFFF:FFFF:F:FFFFFF:FFFF,FFFFFFFFFFFFFFFFFF:,,FFF:FFFFFFF,:FFFFFF:FFFFFFFFFFFFF:F:FFFFFFF:,F,FFFFFFFFFF,:FFF,FF:FFFFFFFFFFFFFF:F:F::F:FF::
@A00881:241:HJW2NDRXX:1:2128:31819:10817 2:N:0:CGAGAGAA+GATTGGAG
GGTAGCGGACTACCCGGGTATCTAATCCTGTTTGCTCCCCACGCTTTCGAGCCTCAACGTCAGTTACAGTCCAGTAAGCCGCCTTCGCCACTGGTGTTCCTCCTAATATCTACGCATTTCACCGCTACACTAGGAATTCCGCTTACCTCTCCTGCACTCCAGACAAACAGTTTCCAAAGCAGTCCGGGGGTTGGGCCCCCGCCTTTCACTTCAGACTTGCTCATCCGTCTACGCTCCCTTTACACCCAGT
+
FFFFFFFFFFFFFFFFFFFFFFFFFFFFFFFFFFFFFFFFFFFFFFFFFFFFFFFFFFFFFFFFFFFFFFFFFFFF:FFFFFFFFFFFFFFFFFFFFFFFFFFFFFFFFFFFFFFFFFFFFF:FFFFFFF,FFFF:FFFFFFFFFFFFFFFFFFFFFFFFFFFFFFFFFFFFFF,,F:FF:F:F,FFFFFFFFFFFFFFFF::FFFFF:F:FF,FFFFF:FFFFF:F::::F:FFFFFFFFF,FF:F:F:
@A00881:241:HJW2NDRXX:1:2128:16269:11130 2:N:0:CGAGAGAA+GATTGGAG
GGTAGCGGACTACTAGGGTATCTAATCCTGTTTGATCCCCACGCTTTCGTGCATCAGCGTCAGTCATGGCTTGGCAGGCTGCCTTCGCAATCGGGGTTCTGCGTGATATCTAAGCATTTCACCGCTACACCACGCATTCCGCCTGCCTCAAACATACTCAAGCCCCCCAGTTTCAACGGCAATTCTCTGGTTGAGCCACAGACTTTCACCGCTGACTTAAGGGGCCGCCTACGCACCCTTTAAACCCACT
+
FFF:FFFF,FFFFFFFFFF:FFFFFFFFFFFFFFFFFFFF:FFF:F:FFFFF:FFFFFFFFFFFFF:FFFFFFF:FFFFFFF,FFFFF:FFFFFFFFFFFFFFFFFFFFFFFFFFFFFFF,FFFFF:FFFFFFF:F,F:FFFFFFF,FFF:FFF:F,FFFFFFF:FFFFFFFFFFFFFFFFFFFFF,FFFFFFFFFFFFFFFFF,FFF:FFFFFFFFFF,F:F::FFFFFF:,F,FF:F:FFFFF:FF,F
@A00881:241:HJW2NDRXX:1:2128:25898:11177 2:N:0:CGAGAGAA+GATTGGAG
GGTAGCGGACTACAGGGGTATCTAATCCTGTTCGATACCCACGCTTTCGTGCCTGAGCGTCAGTTGTGCACCGGTATGCTGCCTTCGCAATCGGGGTTCTGCGCGATATCTATGCATTTCACCGCTACACCACGCATTCCGCATACCTCTCGCACACTCTAGATCCCCAGTTTCAACGGCTGGATGGGGTTGAGCCCCACGATTTGACCGCTGACTTAAAAATCCGCCTGCGCACCCTTTAAACCCAATA
+
FF::FFFFFFFFFFFFFFFFFFFFFFFFFFFFFF:F:FFFFFFFFFFFFFFFFFFFFFFFFFF:FFFFFFFFFFFFFFFFFFFFFFFFFFFFFFFFFFFFFFFFFFFFFFFFFFF:FFFFFFFFFFF:FFFFFFFFFFFFFFFFFFFFFFFFFFF,FF::FF:FF:FFFF,FFFF,FFFFFFFFFFFFFFFFFFFFFF::FF,FFFF,FFF:F::F:FF::,FFF:FFFFFFF,:,F:FF:F,F,FFF,F
@A00881:241:HJW2NDRXX:1:2128:31638:11600 2:N:0:CGAGAGAA+GATTGGAG
GGTAGCGGACTACGTGGGTATCTAATCCTGTTTGCTCCCCACGCTTTCGCGCCTCAGCGTCAGTTGCTGTCCAGCAGGCCGCCTTCGCCACTGGTGTTCCTCCGTATATCTACGCATTTCACCGCTACACACGGAATTCCGCCTGCCTCTCCAGTACTCAAGAACTACAGTTTCAAATGCAGGCTATGGGTTGAGCCCATAGTTTTCACATCTGACTTGCACTCCCGCCTTCACGCCCTTTACACCCAGT
+
FF:FF:FFFFFF:FFFFF:,F::FFF:,FFFFFFFFFFFF:FFFF:FFFFF:FFFFFFFFFF:F:,FFFFF:FFFFFFFF:FFFFFFFF,FFFFFFFFFFFFFF,:FFFFFFFFFFFFF:FFFFF:FFFFFFFF:FFF:FFFFFFFFFFFFFFFF,FFFFFFF:,FFFFFFFFFFFFFFFFFFFFFFF:FFF,FFFFFFF,F,FFFFFFFFFFFFF,:FFF,FFFF,FFF,FFFFFFFFFFFFF:FFFFF
@A00881:241:HJW2NDRXX:1:2128:24758:11835 2:N:0:CGAGAGAA+GATTGGAG
GGTAGCGGACTACCGGGGTATCTAATCCTGTTTGCTCCCCACGCCTTCGAGCCTCAGCGTCAGTTTCTGTCCAGTAAGCCGCCTTCGCCACCGGTGTTCCTCCTGATATCTACGCATTTCACCGCTACACCAGGAATTCCGCTTACCCCTCCAGTACTCCAGCCGGGCAGTTTCAAAAGCAAGCTGCAGGGTTAAGCCTCGGTATTTACCATCTGACTTGCCGGCCCGCCTCCACGCCCTTTACACCAAG
+
FFF:FFFFFFFFF:FFFFFFFFFFFFFFFFFFFFFFFFFFFFFFFFFFFFFFFFFFFFFFF:FFFFFFFFFFFFFF,FFFFFFFFFF,FF:FFFFFFFFFFF:FFFFFFFFFFFFFF,FFFFFFFFFFFFF,FFFFFFFFFF:FFFFF:FFFFFFFFFFFFFFFF::FFFFFF:FFFFFFFF,,FFFFFFFFFF,FF:,FFFF:FFF,,F:F:FFFFFF,FF:FFFFF:FF,FFF,,FFFFF:FF::,,F
@A00881:241:HJW2NDRXX:1:2128:25979:11913 2:N:0:CGAGAGAA+GATTGGAG
GGTAGCGGACTACTCGGGTATCTAAACCTGTTCGCTCCCCGCGCCTTCGCGCCTCAGCGTCAGTGCATGGCCAGGCGCCCGCCTTCGCCGCCGGTGTTCCTCCGGATATCTACAGATTTCACCCCTACACCCGGAATTCCGGCGCCCCATCCTGCACTCCAGAGCCGGAGTTCCCCCCGCACACGCGGAGTTGGGCCCCGCGCTTTGACAGGGGGCTTCCGGCCCCGCCTGCGCGCCCTTTACGCCCACT
+
FF:FFFFFFFFFF:FFFFF,FFFFFFFFFFFFFFFFFFFFFFFFFFFFFFFFFFF:,FFFFFFFFFFFFFFFFFFFFFFFFFFFFFFFFFFFF:FFFFFFFFFFFFFFFFFFFFFF,FFF:FFFFFFFFFFFFFF:FFFFFFFFFFFFFFFFFFFFF:FFFF:FFFFFF:FFFFFFFFFFFFFF:FFFFFFFFFFFFFFFFF:FFFFFFFFFFFFFFFFFFFFFFFFF:FFFFFFF,F:FFFFFFF:F:F
@A00881:241:HJW2NDRXX:1:2128:19868:12289 2:N:0:CGAGAGAA+GATTGGAG
GGTAGCGGACTACTTGGGTATCTAATCCTGTTTGCTACCCACGCTTTCGCATCTCAGCGTCAGTTACGAGCCAGACAGCCGCCTTCGCCACTGATGTTCTTCCAGATATCTACGGATTTCACTCCTACACCTGGAATTCCGCTGTCCTCTCTCGCACTCCAGTTCGGTAGTTTTGAAGGCAGTTCCACGGTTGAGCCGTGGGATTTCACCTCCAACTTGCCGTACAGCCTACACGCGCTTTACGCCCAGT
+
FFFFFFFFFFFFFFFFFFFFFFFFFFFFFFFFFFFFFFFFFFFFFFFFFFFFFFFFFFFFFFFFFFFFFFFFFFFFFFFFFFFFFFFFFFFFFFFFFFFFFFFFFFFFFFFFFFFFFFFFFFFFFFFFFFFFFFFFFFFFFFFF:F:FFFFFFFFFFFFFFFFFFFFFFFFFFFFFFFFFFFFFFFFFFFFFF:FFFFFFFFFFFFFFF::FFF:FFFFFFFFFFFFFFFFFFFFFFFF,FFFFFFFFFF
@A00881:241:HJW2NDRXX:1:2128:29921:12633 2:N:0:CGAGAGAA+GATTGGAG
GGTAGCGGACTACAGGGGTATCTAATCCTGTTTGATACCCGCACTTTCGAGCATCAACGTCAGTTATGGTCCAGCAGGCTGCCTTCGCAATCGGAGTTCTTCGTGATATCTATGCATTTCACCGCTACACCACGAATTCCGCCTGCCTATGCCGCACTCAAGGCCCCCAGTTTCAACTGCAATTCTACGGTTGAGCCGCAAACTTTCACAACTGACTTAAGGACCCGTCTACGCTCCCTTTAAACCCAAT
+
FFFFFFFFFFFFFFFFFFFFFFFFFFFFFFFFFFFFFFFFFFFFFFFFFFFFFFFFFFFFFFFFFFFFFFFFFFFFFFFFFFFFFFFFFFFFFFFFFFFFFFFFFFFFFFFFFFFFFFFFFFFFFFFFFFFFFFFFFFFFFFFFFFFFFFFFFFF:FFFFFFFFFFFFFFFFFFFFFFF:FFFFFFFFFFFFFFFFFFFFFFFFFFFFFFFFFFFFFFFFFFFFFFFFFFF:FFFFFFFF:FFFFF:F:F
@A00881:241:HJW2NDRXX:1:2128:28754:13213 2:N:0:CGAGAGAA+GATTGGAG
GGTAGCGGACTACAAGGGTATCTAATCCTGTTTGCTCCCCACGCTTTCGAGCCTCAACGTCAGTCATCGTCCAGCAAGCCGCCTTCGCCACTGGTGTTCCTCCTGATATCTACGCATTTCACCGCTACACCAGGAATTCCACTTGCCTCTCCGACACTCTAGAAATACAGTTTCCAATGCAGTTCCGGGGTTGGGCCCCGGATTTTCACATCAGACTTGCAATTCCGTCTACGCTCCCTTTACACCCAGT
+
FFF:FFFFFFFFFFFFFFFFFFFFFFFFFFFFFFFFFFFFFFFFFFFFFFFFFFFFFFFFFFFFFFFFFFFFFFFF:FFFFFFFFFFFFFFFFFFFFFFFFFFFFFFFFFFFFFFFFFFFFFFFFF:,FFFFFFFFFFFFFFFFFFFFFFF,FFFFFFFFFF,::FFFFFFFFFFFFFF:FFFFFFFFFFFFFFFFFFFF:F:FFFFFF,FFFFFFFFFFF:FFFFFFFFF:::FF,F,FFFFFFFFFFF
@A00881:241:HJW2NDRXX:1:2128:15347:13886 2:N:0:CGAGAGAA+GATTGGAG
GGTAGCGGACTACAAGGGTATCTAATCCTGTTTGCTCCCCACACTTTCGTGCCTCAACGTCAGTTACTGTCCAGAAAGTCGCCTTCGCCACTGGTGTTCCTCCTAATATCTACGCATTTCACCGCTACACTAGGAATTCCACTTTCCTCTCCAGCACTCAAGAAAATCAGTTTTGGTTGCAGTTCCTCAGTTGAGCCGAGGGATTTCACAACCAACTTAACTTCCCGTCTACGCACCCTTTACACCCAAT
+
FFF,FFFFFFFFFFFFFFFFFFFFFFFFFFFFFFFFFFFFFFFFFFFFFFFFFFFFFFFFFFFFFFFFFFFFFFFFFFFFFFFFFFFFFFFFFFFFFFFFFFFFFFFFFFFFFFFFFFFF:FFFFFFFFFF,FFF:FFFFFFFFFFFFFFFFFFFFFFFFFFFFFFFFFFFFFFFFFFFFF:FFFFFFFFFFF:FFFF:FFFFFFFFFF:F:FFFFFFFF,FF:FFFF:FF:,,FFFFFFF:FFF,FF,F
@A00881:241:HJW2NDRXX:1:2128:16007:13933 2:N:0:CGAGAGAA+GATTGGAG
GGTAGCGGACTACATGGGTATCTAATCCTGTTTGCTACCCACGCTTTCGCATCTCAGCGTCAGTTACGAGCCAGACAGCCGCCTTCGCCACTGATGTTCTTCCAGATATCTACGGATTTCACTCCTACACCTGGAATTCCGCCGTCCTCTCTCGCACTCTAGTTCGGTAGTTTTGAAGGCAGTTCCACGGTTGAGCCGTGGGATTTCACCTCCAACTTGCCGTACAGCCTACACGCGCTTTACGCCCAGT
+
FFF:FFFFFFFFFFFFFFFFFFFFFFFFFFFFFFFF:FFFFFFFFFFFFFFFFFFFFFFFFFFFFFFFFFFFFFFFFFFFFFFFFFFFFFFFFFFFFFFFFFFFFFFFFFFFFFFFFFFFFFFFFFFFFFFFFFFFFFFFFFFF,FFFFFFFFFFFFFFFFFFFFFFFFFFFFFFFFFFFFFFFFFFFFFFFFFFFFFFFFF:FFFFFFFFFFFFFFFFFFFFFFF::FFFFFF:FFFFFFFFFFFFFFF
@A00881:241:HJW2NDRXX:1:2128:25726:14011 2:N:0:CGAGAGAA+GATTGGAG
GGTAGCGGACTACAGGGGTATCTAATCCTGTTTGCTCCCCACGCTTTCGCGCCTCAGCGTCAGTTGCTGTCCAGCAGACCGCCTTCGCCACTGGTGTTCCTCCTAATATCTACGCATTTCACCGCTACACTAGGAATTCCGTCTGCCTCTCCAGTACTCAAGAACCACAGTTTCAAATGCAGGCCACAGGTTGAGCCCGTGGTTTTCACATCTGACTTGTGATCCCGCCTACACGCCCTTTACACCCAGT
+
FF::FFFFFFFFFFFFFFF:FFF:F,:FFFF,FFFFFFFFFFFFFFFFFFFFFFFFFFFFFFF:FFFFFFFFFFFFFFFFFFFFFFFFFFFFFFFFFF:FFFFF,FF:FFFFFFFFFFFFFFFFFFFFFFF,FFF,FFFFFFFFFFFFF,FFFFF,FFFFFFFFFFFFFFFFFFFFFFFF,FFFFFFFFFFFFFFFFFFFFFF,FFF,FFFFFFFFFFFFFFFFFFFFF:FFFFFFFFFFF,:,FFF:FF
@A00881:241:HJW2NDRXX:1:2128:19994:14794 2:N:0:CGAGAGAA+GATTGGAG
GGTAGCGGACTACGAGGGTATCTAATCCTGTTCGCTCCCCACGCTTTCGTGACTCAGCGTCAGTACCAGTCCAGTAAGCCGCCTTCGCCACCGGTGTTCTTCCCAATATCTACGCATTTCACCGCTACACTGGGAATTCCGCTTACCTCTCCTGCCCTCTAGTTATACAGTTTCTCATGCAGGCCGGAGTTGAGCCCCGACAGTTCACAGGTGACTTGCATCACCGCCGACTCACCCTTTACACCCAGTA
+
FF:,FFFFFFFFFFFFFFF,FFFFFFFFFFFFFFFFFFFFF,FFFFFFFFFFFFFFFF:FFFF,F,F,FF:FFFFF::FFFF:FF:F:F,FFFFFF:FF:FFFFFF:FFFFFFFF::F:FFFFFFFFFFFFFFFF,F:F:FF:FFFFFFFFFFFF,:FF::FF,,FFFFF,FF,FF::FFFFFF:FF:FF,FFFFF,FF:F,,F:F,,F,FFFF:F,FF,F,,,F:F:,F,,:,:,FF,F,,,FFFFF,F
@A00881:241:HJW2NDRXX:1:2128:17671:15499 2:N:0:CGAGAGAA+GATTGGAG
GGTAGCGGACTACATGGGTATCTAATCCTGTTTGCTCCCCACGCTTTCGTGCCTCAGTGTCAGTTACAGTCCAGCAAACCGCCTTCGCTACTGGTGTTCTTCCTAATATCTACGCATTCCACCGCTACACTAGGAATTCCGTTTGCCCCTCCTGCACTCAAGTCCAACAGTTTTAGTAGTAGTCCCGAAGTTGAGCCCCGGGCTTACGCTACTAACTTGCCAAACCACCTACGCACCCTTTACGCCCAGT
+
FFF,FFFF,FFFFFFFFFFFFFFFFFFFFFFFFFFFFFFFFFFFFFFFFFFFFFFFFFFFFFFFFFFFFFFFFFFFF:FFFFFFFFFFFFFFFF:F:FF,FFFFF:FFFFFFFFFFFFFFF:FFFFFFFFFFFFFFF:FFFF:FFFF:FFFFFFFF:FFFFFFFFFFF:FF,FFFFFFFF:FFF,F:FFFFFF,FFFFFFFFF:FF:FFF:FF:F:FFFF:F,,FFF:,::FFFFF:FF:FF,FFFF,FF
@A00881:241:HJW2NDRXX:1:2128:27317:16110 2:N:0:CGAGAGAA+GATTGGAG
GGTAGCGGACTACTAGGGTATCTAATCCTGTTTGCTCCCCACGCTTTCGCGCCTCAGCGTCAGTTGTCGTCCAGCAAGCCGCCTTCGCCACTGGTGTTCCTCCGTATATCTACGCAGTTCACCGCTACACACGGAATTCCGCTTGCCTCTCCGATACTCAAGATAGACAGTTTCAAATGCAGTTTCCGGGTTGAGCCCGGGGCTTTCTCATCTGACTTGCCTACCCGCCTACGCGCCCGTTACACCCAGT
+
FF,,F:FFFFFF::FFFFFFFFFFFFF:F:F:FFFF:,FFFFFFFFF:FFFFFFFFF,FF,FFFFFFFFFFF::FF,FFFFFFFFFFFFFFFFFFF:FFFFFFF:FFFFF:F:FF,,F::FFFFFFFF:FF:FFFF:FFFFFFF:FFFFF:FF,F:FFFFFFF,FFFF,:FFFFF::FF:FFF,F,F:F:FFFFFF::FF,F,F,FF,FFFFFFFF::FF:FFFF,,F,F:FF:FF:F,,F,:,FFF,FF
@A00881:241:HJW2NDRXX:1:2128:18032:16188 2:N:0:CGAGAGAA+GATTGGAG
GGTAGCGGACTACTAGGGTATCTAATCCTGTTTGCTCCCCACGCTTTCGAGCCTCAGCGTCAGTAAAAGCCCAGTAAGCCGCCTTCGCCACTGATGTTCCTCCTAATATCTACGCATTTCACCGCTACACTAGGAATTCCGCTTACCTCTACTTCACTCAAGAACTACAGTTTCAAATGCAGGGCAGGGGTTGAGCCCCTACATTTCACATCTGACTTACAGTCCCGCCTACCCTCCCTTTACACCCAGT
+
FFFFFFFFFFFFFFFFFFFFFFFFFFFFFFFFFFFFFFFFFFFFFFFFFFFFFFFFFFFFFFFFFFF:FFFFFFFFFFFFFFFFFFFFFFFFFFFFFFFFFFFFF:F:FFFFFFFFFF:FFFFFFFFFFFF:FFFFFFFFFFFFFFFFFFFFF:FFFFFFFFFFF:FFFFFFFFFFFFFFFF:FFFFFFF:FFFFFFFFFFFFFFFFFFFFFFF,FFFFFF:FFFFFFFFF,,FFFFFFFF:FFFFFFFF
@A00881:241:HJW2NDRXX:1:2128:22209:16470 2:N:0:CGAGAGAA+GATTGGAG
GGTAGCGGACTACGGGGGTATCTAATCCTGTTCGATCCCCACGCTTTCGTGCCTCAGCGTCAGACAGAAGCCGGTATGCTGCCTTCGCAATCGGAGTTCTTCGCGATATCTAAGCATTTCACCGCTACACCGCGAATTCCGCATACTTCTCTTCCTCTCGAGCATCCCAGTTTCAACCGCTGGCCGGGGTTGAGCCCCGGGCTTTGACGGCTGACTTGAGACGCGGCCTACGCACCCTTTAAACCCAATA
+
FFFFFFFFFFFFFFFFFFFFFFFFFFFFFFFFFFFFFFFFFFFFFFFFFFFFFFF:FFFFFFFFFFFFFFFFFFFFFFFFFFFFFFFFFFFFFFFFFFFFFFFFFFFFFFFFFFFF:FFFFFFFFFFFFFFFFFFFFFFFFFFFFFF:FFFFFFFFFFFFFFFFFFFFFFFFFFFFFFFFFFFFFFFFFFFFFFFFFFFFFFFFFFFFF:FFFFFFFFFFFFFFFFFFFFFFF:FFFFFFFFFFFFFFFF
@A00881:241:HJW2NDRXX:1:2128:26530:16501 2:N:0:CGAGAGAA+GATTGGAG
GGTAGCGGACTACACGGGTATCTAATCCTGTTCGATACCCACGCTTTCGTGCTTCAGCGTCAGTTGGGCGCCGGTGCGCTGCCTTCGCAATCGGAGTTCTGCGTGATATCTATGCATTTCACCGCTACACCACGCATTCCGCGCACTTCTCGCCCACTCAAGCGCCCCAGTTTCAACGGCGGCGGAAGGTTGAGCCCCCCGGTTTGACCGCTGACTTGAGGCGCCGCCTACGCACCCTTTAAACCCAATA
+
FFFFFFFFFFFFFFFFFFFFFFFFFFFFFFFFFFFFFFFFFFFFFFFFFFFFFFFFFFFFFFFFFFFFFFFFFFFFFFFFFFFFFFFFFFFFFFFFFFFFFFFFF,FF,FFFFFFFF:FFFFFFFFFF:FFFFFFFFFFFFFFF:FFFFFFFFFFFFFFFFFFFFFFFFFFFFFFFFFFFFFFFFFFFFFFFFFFFFFFFFFFFFFFFFFFFFFF:FFFFFFFFFFFFF,FFF,FFFFFFFFF,FFF:F:
@A00881:241:HJW2NDRXX:1:2128:16486:16642 2:N:0:CGAGAGAA+GATTGGAG
GGTAGCGGACTACAAGGGTATCTAATCCTGTTCGATACCCACGCTTTCGTGCTTCAGCGTCAGTTGGGCGCCGGTGCGCTGCCTTCGCAATCGGAGTTCTGCGTGATATCTATGCATTTCACCGCTACACCACGCATTCCGCGCACTTCTCGCCCACTCAAGCGCCCCAGTTTCAACGGCGGCGGAAGGTTGAGCCCCCCGGTTTGACCGCTGACTTGAGGCGCCGCCTACGCACCCTTTAAACCCAATA
+
FFFFFFFFFFFFFFFFFFFFFFFFFFFFFFFFFFFFFFFFFFFFFFFFFFFFFFFFFFFFFFFFFFFFFFFFFFFFFFFFFFFFFFFFFFFFFFFFFFFFFFFFFFFF,FFFFFFFFFFFFFFFFFFFFFFFFFFFFFFFFFFFFFFFFFFFFFFFFFFFFFFFFFFFFFFFF:FFFFFFFFFFFFFFF:FFFFFFFFFF:FFFFFFFFFFFFF:FF:FFFFFFFFFFF:FFFFFFFFFF,:FFFFF,FF
@A00881:241:HJW2NDRXX:1:2128:32127:16767 2:N:0:CGAGAGAA+GATTGGAG
GGTAGCGGACTACCTGGGTATCTAATCCTGTTCGATCCCCACGCTTTCGTGCCTCAGCGTCAGACAGAAGCCGGTATGCTGCCTTCGCAATCGGAGTTCTTCGCGATATCTAAGCATTTCACCGCTACACCGCGAATTCCGCATACTTCTCTTCCTCTCGAGCATCCCAGTTTCAACCGCTGGCCGGGGTTGAGCCCCGGGCTTTGACGGCTGACTTAAGACGCGGCCTACGCACCCTTTAAACCCAATA
+
FFFFFFFFFFFFFFFFFFFFFFFFFFFFFFFFFFFFFFFFFFFFFFFFFFFFFFFFFFFFFFFFFFFFFFFFFFFFFFFFFFFFFFFFFFFFFFFFFFFFFFFFFFFFFFFFFFFFFFFFFFFFFFFFFFFFFFFFFFFFFFFFFFFFFFFFFFFFFFFFFFFFFFFFFF:FFFFFFFFFFFFFFFFFFFFFFFFFFFFFFFFFFFFFF:FFFFFFFF:,FFFFFFFFFFFFFFFFFFFFFFFFFFF,F,
@A00881:241:HJW2NDRXX:1:2128:27489:17190 2:N:0:CGAGAGAA+GATTGGAG
GGTAGCGGACTACGGGGGTATCTAATCCTGTTTGCTCCCCACGCTTTCGTGCTTCAGCGTCAGTCTCGCTATGGTATGCTGCCTTCGCAATCGGGGTTCTGCGTGATATCTATGCATTTCACCGCTACACCACGCATTCCGCATACCTCTTCCGAACTCCAGTCCCGCAGTTTCAATGGCAAGCGCACGGTTAAGCCGCACGTTTTCACCGCTGACTTGCGGGTCCGCCTACGCACCCTTTAAACCCAAT
+
FFFFFFFFFFFFFFFFFFFFFFFF:FFFFFFFFFFFFFFFFFFFFFFFFFFFFFFFFFFFFFFFFFFFFFFFFFFFFFFFFFFFFFFFFFFFFFFFFFFFFFF,FF:FFF:FFFFFFFFFFFFFFF:FFFFFFFFF:FFFFFFFFFFFFFFFFFFFFFFF,FFFFFFFFFFFFFFFFFFF:FFFFFFFFFFFFFFFF:FFFF:FFFFFFFFFFFFF::FFFFFFFFFFFFFFFFFFFFF:F:FFFFFFFF
@A00881:241:HJW2NDRXX:1:2128:29894:17503 2:N:0:CGAGAGAA+GATTGGAG
GGTAGCGGACTACGAGGGTATCTAATCCTGTTCGATCCCCACGCTTTCGTGCCTCAGCGTCAGACAGAAGCCGGTATGCTGCCTTCGCAATCGGAGTTCTTCGCGATATCTAAGCATTTCACCGCTACACCGTGAATTCCGCATACTCCTCTTCCTCTCGAGCATCCCAGTTTCAACCGCTGGCCGGGGTTGAGCCCCGGGCTTTGACGGCTGACTTAAGACGCGGCCTACGCACCCTTTAAACCCAATA
+
FFFFFFFFFFFFFFFFFFFFFFFFFFFFFFFFFFFFFFFFFFFFFFFFFFFFFFFFFFFFF:FFFFFFFFFFFFFFFFFFFFFFFFFFFFFFFFFF:FFFFFFFFFFFFFFFFFFFFFFFFFFFFFFFFFFF:FFFF:FFFF:FFFF:FFFFFFFFFFFFFFFFFFFF:FFFFFFFFF,FFFFFFFFFFFFF:FFFFFFFFFFFFFFFFFFF:FFFFF:FFFFFFFFFFFFFFF:FF:FF,FFFFFFFFF
@A00881:241:HJW2NDRXX:1:2128:19045:17785 2:N:0:CGAGAGAA+GATTGGAG
GGTAGCGGACTACAGGGGTATCTAATCCTGTTTGCTCCCCACGCTTTCGCGCCCCAGCGTCAGTTACTGTCCAGCAATCCGCCTTCGCCACTGGTGTTCCTCCGTATATCTACGCATTTCACCGCTACACACGGAATTCCGATTGCCTCTCCAGCACTCAAGAACTACAGTTTCAAATGCAGGCCAGAGGTTGAGCCTCTGGTTTTCACATCTGACTTGCACTCCCGCCTACACGCCCTTTACACCCAAT
+
FF,:FFFFFFFFFFFFFFFFFFFFFFF:FFFFF:FFFFFFFFFFFFFFFFFFFFFFFFFFF:FFF,FFFFFFFFFFFFFFFF:FFFFFFFFFFFFFFFFFFFFFFFFFFFFFFFFF,FFF:FFF:,FFFFFFFFFFFFFFF::FFFF:FFFFFFFFFFF:FFFFFFFFFF:F:F:FFFFFFFFFFFFFFFF:FFFF,FF:F::F:FF,FFFFFFFFFFF:F:FFFFFFF:F:FFFFFF,FF,:FFFFF,F
@A00881:241:HJW2NDRXX:1:2128:7554:18082 2:N:0:CGAGAGAA+GATTGGAG
GGTAGCGGACTACTCGGGTATCTAATCCTGTTTGCTCCCCACGCTTTCGAGCCTCAACGTCAGTTACCGTCCAGCAGGCCGCCTTCGCCACTGGTGTTCCTCCTGATATCTACGCATTTCACCGCTACACCAGGAATTCCGCCTGCCTCTCCTGCACTCCAGTCATGCAGTTTCCAGAGCAGTCCGGGGGTTGGGCCCCCGCCTTTCACTCCGGACTTGCATCTCCGTCTGCGCTCCCTTTACACCCAGT
+
FFFFFFFFFFFFFFFFFFFFFFFFFFFFFFFFFFFFFFFFFFFFFFFFFFFFFFFFFFFFFFFFFFFFFFFFFFFFFFFFFFFFFFFFFFFFFFFF:FFFFFFFFFFFFFFFFFFFFFFFFFFFFFFFFFFFFFFFFFFFFFFFFFFFFFFFFFFFFFFFFFFFFFFFFFFFFFFFFFFFFFFFFFFFFFFFFFFFFFFFFFFFFFFFFFFFFF:FFFFFFFFFFFFFFFFFFFFFFFFF:FFFFFFFFF
@A00881:241:HJW2NDRXX:1:2128:28863:18537 2:N:0:CGAGAGAA+GATTGGAG
GGTAGCGGACTACCGGGGTATCTAATCCTGTTCGATCCCCACGCTTTCGTGCCTCAGCGTCAGACAGAAGCCGGTATGCTGCCTTCGCAATCGGAGTTCTTCGCGATATCTAAGCATTTCACCGCTACACCGCGAATTCCGCATACTTCTCTTCCTCTCGAGCATCCCAGTTTCAACCGCTGGCCGGGGTTGGGCCCCGGGCTTTGACGGCTGACTTAAGACGCGGCCTACGCACCCTTTCAACCCAATA
+
FFFFFFFFFFFFFFFFFFFFFFFFFFFFFFFF:F:FFFFFFFFFFFFFFFFFFFFFFFFFFFFFFFFFFFFFFFFFFFFFFFFFFFFFFFFFFFFFFFFFFFFFFFFFFFFFFF:FFFFFFFFFFFFFFFFFFF:FF:FFFFFFFF:FFFFFFFFFFFF:FFFFFFFFFFFFFF:FFFFFFFFFFFF:F,FFFFFF:FFFFFFFFFFFFFFFFF:FFFFFFFFFFFF,:FFFFFFFFFFF,,FF:FFFFF
@A00881:241:HJW2NDRXX:1:2128:8024:18552 2:N:0:CGAGAGAA+GATTGGAG
GGTAGCGGACTACGAGGGTATCTAATCCTGTTCGCTCCCCACGCTTTCGTGCTTCAGCGTCAGTTGGGCGCCGGTGCGCTGCCTTCGCAATCGGAGTTCTGCGTGATATCTATGCATTTCACCGCTACACCACGCATTCCGCGCACTTCTCGCCCACTCAAGCGCCCCAGTTTCAACGGCGGCGGAAGGTTGAGCCCCCCAGTTTGACCGCTGACTTGAGGCGCCGCCTACGCACCCTTTAAACCCAATA
+
FFFFFFFFFFFFFFFFFFFF:FFFFFFFFFFFFFFFFFFFFFFF:FFFFFFFFFFFFFFFFFFFFFFFFFFFFFFFFFFFFFF:FFFFFFFFFFFFFFFFFFFFFFFF:FFFFFFFFFFFFFFFFFFFFFFFFFFFFFFFFFFFFFFFFFFFFFFFFFFFFFFFFFFFFFFFFFFFFFFFFFFFFFFFFFFFFFFFFFFF::FFFFFFFFFFFF:FFFFFFFFFFFFFF::FFFFFFFFFFF:FFFFFFF
@A00881:241:HJW2NDRXX:1:2128:29487:18552 2:N:0:CGAGAGAA+GATTGGAG
GGTAGCGGACTACTTGGGTATCTAATCCCATTTGCTCCCCCGGCTTTCGTTCCTCAGCGTCAATTATGGCCCAGTTAAGCGCTTACGCCACCGGTGTTCCTCCTGATATCTACGCATTTCACCGCTACACCAGGAATTCCCTTAACCTCTACCACATTCCAGCTTACCAGTATCCAATGCTTGACCGGAGTTGAGCCCCGGGATATAACACCAGACTTGGCATGCCGCCTACGAACGCTTTACGCCCAAG
+
FFF,FFFFFFFFFFFFFFFFFFFFFFFFFFFFFFFFFFFFFFFFF:FFFFFFFFFFFFFFFFFFFFFFFFF::FFF:FFFFFF:FFFFFFFF:FFFFFFF:FFFFFFF:FFFFFFFFFFFFFFFFFFF:FFF:F:F:F:FFFFF,FFFFFFFFFFF,::FFFFF:FF:FF:,F,FFFFFFF:FF:FFFFFF,FFF:FFFFFFF:,,:FFF,F:FFFF:FFFF:FFF:FFFF:FFFF,:F::FFFFF:F,F
@A00881:241:HJW2NDRXX:1:2128:29487:18834 2:N:0:CGAGAGAA+GATTGGAG
GGTAGCGGACTACTAGGGTATCTAATCCTGTTTGCTCCCCACGCCCTCGTGCCTCAGCGTCAATAGACGATTCGCGAGATGCCTTCGCAATCGGCGTTCTGAGTGATCTCTATGCATTTCACCGCTACACCACTCATTCCTCCCGCGGCATCGCCATTCCAGCCACACAGTATTGGAGGCACCCCCGACGTTGAGCGCCGGCATTTCACCTCCAACTTGCACGACCGCCTACGCACCCTTTAAACCCAAT
+
FF:FF:FF:FFFFFFFFFFFFFFFFFFFFFF:FFFFFFFFFFFFFFFFFFFFFFFFFFFF:FFFFFFFFFFFFFFFFFFFFFFF:FFFFFFFFFFFFFFFFFFFF,FFFFFFFFFFFFFFFF:FFFFFFFFFFFF:FFFFFFFFFFFFFFFFFFFFFFF:FFFF:FFF:FFFFFFFFFFFFFFFFF,FF:FFFFFFFF:FF,FFFFFF:F,FFF:FFFFFFFFF,FFFFFF,FF,F:FF:F:F,,,FF,F
@A00881:241:HJW2NDRXX:1:2128:15230:19382 2:N:0:CGAGAGAA+GATTGGAG
GGTAGCGGACTACATGGGTATCTAATCCTGTTCGATCCCCACGCTTTCGTGCTTCAGCGTCAGTCTCGCTATGGTATGCTGCCTTCGCAATCGGGGTTCTGCGTGATATCTATGCATTTCACCGCTACACCACGCATTCCGCATACCTCTTCCGAACTCCAGTCCCGCAGTTTCAATGGCAAGCGTACGGTTAAGCCGCACGTTTTCACCGCTGACTTGCGGGTCCGCCTACGCACCCTTTAAACCCAAT
+
FF:FFFFFFFFFFFFFFFFFFF,FF,FFFFFFFFFFFFFFFFFFFFFFFFFFFFFFFFFFFFFFFFFFFFFFFFFFFFFFFFFFFFFFFFFFFFFFFFFFFFFFFFFFFFFFFFF:FFFFFFFFF:FFFFFFFFFFFFFFFFFFFFFFFFFFFFFFFFFFFFFFFFFFFFFFFFFFFFFF:F:FFFFFFFFFFFFFFF:FFFFFFFFFFFFFF,FFFF:FF:FFFFFFFFFFFFFFFFF::FFFF:FF:F
@A00881:241:HJW2NDRXX:1:2128:27986:19492 2:N:0:CGAGAGAA+GATTGGAG
GGTAGCGGACTACAGGGGTATCTAATCCTGTTCGATACCCACGCTTTCGTGCTTCAGCGTCAGTTGGGCGCCGGTATGCTGCCTTCGCAATCGGAGTTCTGCGTGATATCTATGCATTTCACCGCTACACCTCGCATTCCGCGCACTTCTCGCCCACTCAAGCGCCCCAGTTTCAACGGCGGCGGAAGGTTGAGCCCCCCGGGTTGACCGCTGACTTGAGGCGCCGCCTACGCACCCTTTAAACCCAATA
+
FF,:FFFFFFFFFFFFFFF,FFFFFFFFFFFFFFFFFFFFFFFFFFFFFFFFFFFFFFFFF:F,FFFFFFFFFFFFFFFFFFFFFFFFFFFFFFFFFFFFFFFFFFFFFF:FFFFFFF:FFFFFFFFFFFFFFFFFFFFFFFFFFFFFFFFFF,FFFFFFFFFFFFFFFF,FFFFFFFFFFFFFFF,FFF:FFFFFFFFFFF,FFFFFFFFF:::FFFFFFFFFFFFFF:F:FF:FFFFFF:F:FFFFFF
@A00881:241:HJW2NDRXX:1:2128:19397:19993 2:N:0:CGAGAGAA+GATTGGAG
GGTAGCGGACTACACGGGTATCTAATCCTGTTTGCTCCCCACGCTCTCGCGCCTCAGCGTCAGTTGTCGTCCAGCAATCCGCCTTCGCCACTGGTGTTCTTCCGTATCTCTACGCATTTCACCGCTACACACGGAATTCCGATTGCCTCTCCGATACTCAAGACCGGCAGTTTCCAATGCAGGCTCTGGGTTAAGCCCATAGTTTTCACATCTGACTTGCAATCCCGCCTACACGCCCTTTACACCCACG
+
FF,FFFFFFFF:FFFFFF:FFFFFFFFFFFFFFFFFFFFF:FFFFF:FFFFFFFFFFFFFFFFFFF:FFFFFFFFF:FFFFFFFFFFF:FF:FFFFFFFFFFFFFFF,:,F:FFF,,F:FF:FFF:,FFFFF:FFF,FFFFFFFFF,:FFFFF,F,FFF,:FFF,FFF:F:FFF,F,FF:FFF:F,:FFF,F,,FFFFF,FFFFF,FFFF,,FFFF,:FF:FF::FFFFFF:F:FFFFF::FF,FF:FF,
@A00881:241:HJW2NDRXX:1:2128:14868:20008 2:N:0:CGAGAGAA+GATTGGAG
GGTAGCGGACTACGGGGGTATCTAATCCTGTTTGCTCCCCACGCCTTCGAGCCTCAACGTCAGTTACAGTCCAGTAAGCCGCCTTCGCCGCTGGTGTTCCTCCTAATATCTATGCATTTCACCGCTACACTAGGAATTCCGCTTACCTCTCCTGCACTCCAGCCGGACAGTTTCCAAAGCAGTTACGGGGTTGAGCCCCGGCCTTTCACTTCAGACTTGCCCTGCCGTCTACGCTCCCTTTACACCCAGT
+
FFFFFFFFFFFFFFFFFFFFFFFFFFFFFFFFFFFFFFFFFFFFFFFFF:FFFFFFFFFFFFF:F,FFFFFFFFFF,FFFFFFFFFFFFFFFFFFFFFFFFFFFFFFFFFFFFFFFFFFFFFFFFFFFFFF:FFFFFFFFFFFFFFFFFFFF:FFFFFFFFFFFFFFFFFFFFFF:FFFFFFFFFFFFFFFFFFFFFFFFFFFFFFFFFFFFFFFFFFFFFFFFFFFFFFFFFFFFFFFFFFFFFFFFFF
@A00881:241:HJW2NDRXX:1:2128:32163:20932 2:N:0:CGAGAGAA+GATTGGAG
GGTAGCGGACTACGTGGGTATCTAATCCTGTTCGCTCCCCACGCTTTCGCGCCTCAGCGTCAGTTACGGCCCAGTAAGTCGCCTTCGCCACTGGTGTTCCTCCCAATCTCTACGCATTTCACCGCTACACTGGGACTTCCACTTACCTCTTCCGCACTCAAGCCGACCAGTCTCCAAAGCAATTCCCACCTTGAAAGCAGGACTTTCACTCCAGACTTAATCAGCCGCCTACACGCCCTTTACGCCCAGT
+
FFFFFFFFFFFFFFFFFFFFFFFFFFFFFFFFFFFFFFFFFFFF:FFFFFFFFFFFFFFFFFFFFFFFFFFFFFFFFFFFFFFFFFFFFFFFFFFFFFFFFFFFFFFFFFFFFFFFFFFFFFFFFFFFFFFFFFF,FFFFFFFFFFFFFFFFFFFFFFFFFFFFFFFFFFFFFFFFFFFF,FFFFFFFFFFFFFFFFFFFFFFFFFFFF:FFFFFFFFFFFFFFFFFFFFF,FFFFFFFFFFFFFFFFF,
@A00881:241:HJW2NDRXX:1:2128:28185:21026 2:N:0:CGAGAGAA+GATTGGAG
GGTAGCGGACTACATGGGTATCTAATCCTGTTTGCTCCCCACGCTTTCGTGCCTCAGTGTCAGTTACAGTCCAGCAGATCGCCTTCGCCACTGGTGTTCCTCCTAATATCTACGCATTCCACCGCTACACTAGGAATTCCATCTGCCCCTCCTGCACTCAAGCCTGCCAGTTTTAGTAGTAGTCCCGAAGTTGAGCCCCGGAATTACGCTACCAACTTGCCAAGCCACCTACGCACCCTTTACGCCCAGT
+
FFFFFFFFFFFFFFFFFFFFFFFFFFFFFFFFFFFFFFFFFFFFFFFFFFFFFFFFFFFFFFF:FFFFFFFF:FFFFFFFFFFFFFFFFFFFFFFF:FFFFFFFFFFFFFFFFFFFFFFFFFFFFFFFFF:FFFF:FFFFFFFFFFFFFFFFFFFFFFFFFFFFFFFFFFFFFFFFFFFFFFFFFFFF:FFFFFFFFFFFFFFFFFF:F:FFFF,FFFFFFFFFFFFFFFFFFF:FFFFFFFFFFFFFFF
@A00881:241:HJW2NDRXX:1:2128:31738:21605 2:N:0:CGAGAGAA+GATTGGAG
GGTAGCGGACTACTCGGGTATCTAATCCTGTTCGATACCCACGCCTTCGTGCTTCAGCGTCAGTCGGGCGCCGGTACGCTGCCTTCGCAATCGGAGTTCTGCGTGATATCTATGCATTTCACCGCTACACCACGCATTCCGCGTACTTCTCGCCCACTCAAGTCAGCCAGTTTCAACGGCTCGGCGAGGTTGAGCCCCGCAATTTTACCGCTGACTTAACAGACCGCCTACGCACCCTTTAAACCCAATA
+
FFF:FFFFF:FFFFFFFFFFFFF,F:FFFF:FFFFF:FFFFFFFFFFFFFFFFFFFFFFFFFFFFFFFFFFFFFFFFFFFFFFFFFFFFFFFFFFFFFFFFFFFFF::FFFFFFFFFFFFFF:FFFFFFFFFFFFFFFFFFFFFFFFFFFFFFF,FFFFFFFFFFFF:FFFFFFFFFFFFFFFFFFFFFFFFFFF,FFFF::FFFFF,FFFFF:FFFFFFFFFFFFFFF,FFFF:FFFFF,FFFFFFFFF
@A00881:241:HJW2NDRXX:1:2128:28339:21637 2:N:0:CGAGAGAA+GATTGGAG
GGTAGCGGACTACGGGGGTATCTAATCCTGTTCGATCCCCGCACTTTCGTGCCTCAGCGTCAGTAGGGCGCCGGAAGGCTGCCTTCGCAATCGGGGTTCTGCGTGATATCTATGCATTTCACCGCTACACCACGCATTCCGCCTTCTTCTCGCCCACTCAAGGCCCCCAGTTTCAACGGCCGGACGAGGTTGAGCCCCGAATTTTTACCGCTGACTTAAAAGCCCGCCTACGCACCCTTTAAACCCCAGA
+
FFF,:FFFFFFF:FFFFFFFFFFFFFFFFFFFFFFFFFFFFFFFFFFFFFFFFFFFFFFFFFFFF:FFFFFFFFFFFFFF,FFFFFF,FFFFFFFFFFFFFFFFFFFFFFFFFFFF,FFFFFFFFFFF:FFFFFFFFFFFFFFFFFFFFFF:FFF:FFF,FFF,F:FFFFFFFF,FFFFFFFFFFFFFFFF:FFFFFFFFFFFFFFFFFFF:FFFFFFFFFFF:F:FFFFFFFFFFF,F,FFF:FF,:,,
@A00881:241:HJW2NDRXX:1:2128:27335:22529 2:N:0:CGAGAGAA+GATTGGAG
GGTAGCGGACTACATGGGTATCTAATCCTGTTTGCTCCCCACGCTTTCGTGCCTCAGTGTCAGTTACAGTCCAGCAGATCGCCTTCGCCACTGGTGTTCTTCCTAATATCTACGCATTTCACCGCTACACTAGGAATTCCGCTTACCTCTCCGGCACTCCAGCCAAACAGTTTCCAAAGCAGTCCCTCGGTTGAGCCCAGGGCTTTCACTTCAGACTTGCATCACCGTCTACGCTCCCTTTACACCCAGT
+
FF:,F:FFFFFFFFFFFFF:FFFF:FFFFFFFFFFFFFFF:FFFFFFFFFFFFFFFFFFFFFFFFFFFFFFFFFFFFF:FFF:FFFFFFF:FFFFFFF,FFFFFFF:FFFFFFFFFFFFFFFFFFFFF,:F:FFFFFFFF:FFFFFFFFFFFFFFFFFFFFFFFF,,:FFFFFFFF::FFFFFF::FFFFFFF,FFFF:FFFFFFFFFFFFF:FFFFFFF,FFFFFF:,FFF:,::FF,FF,,F,:FFFF
@A00881:241:HJW2NDRXX:1:2128:31810:22952 2:N:0:CGAGAGAA+GATTGGAG
GGTAGCGGACTACACGGGTATCTAATCCTGTTTGCTCCCCACACTTTCGTGCCTCAACGTCAGTTATTGTCCAGAAAGCCGCCTTCGCCACTGGTGTTCCTCCTAATATCTACGCATTTCACCGCTACACTAGGAATTCCGCTTTCCTCTCCAACACTCAAGAAAACCAGTTTTAGTTGCAGTTCCTCAGTTGAGCCGAGGGATTTCACAACTAACTTAACTTCCCGTCTACGCACCCTTTACACCCAAT
+
FFFFFFFFFFFFFFFFFFFFFFFFFFFFFFFFFFFFFFFFFFFFFFFFFFFFFFFFFFFFFFFFFFFFFFFFFFFFFFFFFFFFFFFFFFFFFFFF:FFFFFFFFFFFFFFFFFFFFFFFFFFFFFFFFFFFFFFFFFFFFFFFFFFFFFFFFFFFFFFFF:FFFFFFFFFFFFFFFFFFFFFFFFFFFFFFFFFFFFFFFFFFFF:FFFFFFFFFFFFFFFF,FFFFFFFFFFFFFFFFFFFFFFFFFF
@A00881:241:HJW2NDRXX:1:2128:29631:23093 2:N:0:CGAGAGAA+GATTGGAG
GGTAGCGGACTACTCGGGTATCTAATCCTGTTTGCTCCCCACACTTTCGTGCCTCAACGTCAGTTACTGTCCAGAAAGTCGCCTTCGCCACTGGTGTTCCTCCTAATATCTACGCATTTCACCGCTACACTAGGAATTCCACTTTCCTCTCCAGCACTCAAGAAAATCAGTTTTGGTTGCAGTTCCTCAGTTGAGCCGAGGGATTTCACAACCAACTTGACTTCCCGTCTACGCACCCTTTACACCCAAT
+
FFFFFFFFFFFFFFFFFFFFFFFFFFFFFFFFFFFFFFFFFFFFFFFFFFFFFFFFFFFFFFFFFFFFFFFFFFF:FFFFFFFFFFFFFFFFFFFFFFFFFFFFFFFFFFFFFFFFFFFFFFFFFFFFFFFFFFFFFFFFFFFFFFFFFFFFFFFFFFFFFFFFFFFFFFFFFFFFFFFFFFFFFFFFFFF,FFFFF,FFF,FFFFFFFFFFFF,FFFFFFFFFFFF:FFFFFFFFFFFF,FFFFFFFFF
@A00881:241:HJW2NDRXX:1:2128:8585:23625 2:N:0:CGAGAGAA+GATTGGAG
GGTAGCGGACTACTGGGGTATCTAATCCTGTTTGATACCCACACTTTCGAGCATCAGTGTCAGTTGCAGTCCAGTGAGCTGCCTTCGCAATCGGAGTTCTTCGTGATATCTAAGCATTTCACCGCTACACCACGAATTCCGCCCACCTCTACTGTACTCAAGACAGCCAGTATCAACTGCAATTTTACGGCTGAGCCGCAAACTTTCACAACTGACTTAACTGTCCACCTACGCGCCCGTTAAACCCAAT
+
FF:,F,FFFFF,F:FFFFFFFFFF,FFFFFFF:FFFFFFFFFFFFFFFFFFFFFFFFFFFFFFFFFFFFFFFFFFFFFFFFFFFFFFFFFFFFFFFFFFFFFFFF:FFFF,FFFF,FFFFFFFFFFFFFFF:FFF:FFFFFFFFFFFFF:FFFFFFFFFFFFFFFFFF:FF:FFFFFFFFFFFFFFF:FFF:FFFFFFF:,FFFFF:FFFFFFF,F,F:FF::,FFFFFFFFFF,FFF,FF:FFFF,F,F
@A00881:241:HJW2NDRXX:1:2128:31891:23688 2:N:0:CGAGAGAA+GATTGGAG
GGTAGCGGACTACCCGGGTATCTAATCCTGTTCGATCCCCACGCTTTCGTGCCTCAGCGTCAGACAGAAGCCGGTATGCTGCCTTCGCAATCGGAGTTCTTCGCGATATCTAAGCATTTCACCGCTACACCGCGAATTCCGCATACTTCTCTTCCTCTCGAGCATCCCAGTTTCAACCGCTGGCCGGGGTTGAGCCCCGGGCTTTGACGGCTGACTTAAGACGCGGCCTACGCACCCTTTAAACCCAATA
+
FFF,FFFF::FFFFFFFFFFFFFFFFFFFFFFFFFFFFFFFFFFFFFFFFFFFFFFFFFFFFFFFFFFFFFFFFFFFFFFFFFFFFFFFFFFFFFFFFFFFFFFFFFFFFFFFFF:FFFFFFFF:FFF:FFFFFFFFFFFFFFFF:FFFF:FFFFFFFFFFFF:FF:FF:FFFFF,FFFFFFFFFFFFFF:FFFFFFFFF:F:FFFFFFFFFFF,FF,F::FFFFFFFFFFFFFFFF,F:F,,FFF:,FF
@A00881:241:HJW2NDRXX:1:2128:32443:24361 2:N:0:CGAGAGAA+GATTGGAG
GGTAGCGGACTACCTGGGTATCTAATCCCTTTCGCTACCCTGACCTTCGTACCTCAGCGTCAGCTCATGTCCAGGAACCCGCCTTCGCCACGAGTCTTCTTCTTGATATCTACGCATTTCACTGCTACACCAAGAATTCCGGTTCCCCCTCCATCGCTCTAGCAGGGTAGTTTCACGCGCATTCCAGAGGTTGAGCCCCTGCCTTTCACGCGCAACTTGCCCCGCCGCCTACGTACCCTTTACGCCCAGT
+
FFFFFFFFFFFFFFFFFFFFFFFFFFFFFFFFFFFFFFFFFFFFFFFFFFFFFFFFFFFFFFFFFFFFFFFFFFFFFFFFFFFFFFFFFFFFFFFFFFFFFFFFFFFFFFFFFFFFFFFFFFFFFFFFFFFFFFFFFFFFFFFFFFFFFFFFFFFFFFFFFFFFFFFFFFFFFFFFFFFFFFFFFFFFFFFFFFFFFFFFFFFFFFFFFFFFFFFFFFFFFFFFFFFFFFFF,:FFFFFFFFFFFFFFFF
@A00881:241:HJW2NDRXX:1:2128:26142:24596 2:N:0:CGAGAGAA+GATTGGAG
GGTAGCGGACTACCAGGGTATCTAATCCTGTTTGCTCCCCACGCTTTCGAGCCTCAACGTCAGTTACCGTCCAGTAAGCCGCCTTCGCCACTGGTGTTCTTCCTAATATCTACGCATTTCACCGCTACACTAGGAATTCCGCTTACCTCTCCGGCACTCCAGCCAAACAGTTTCCAAAGCAGTCCCTGCGTTAAGCACAGGGCTTTCACTTCAGACTTGCCTCGCCGTCTACGCTCCCTTTACACCCAGT
+
FFFFFFFFFFFFFFFFFFFFFFFFFFFFFFFFFFFFFFFFFFFFFFFFFFFFFFFFFFFFFFFFFFFFFFFFFFFFFFFFFFFFFFFFFF:FFFFFFFFFFFFFF::FFFFFFFFF:FFFFFFFFFFFFFFFFFFFFFFFFFFFFFFFFFFFFFFFFFFFFFFFFFFFFFFFFFFF:FFFFFFFFFFFFFFFFFFFFFFFFFF:FFFFFFFFFFFFFFFFFFFFFF,FFFFFFFFFFFFFFFFFFFF:FF
@A00881:241:HJW2NDRXX:1:2128:21206:24752 2:N:0:CGAGAGAA+GATTGGAG
GGTAGCGGACTACCAGGGTATCTAATCCTGTTTGCTCCCCACGCTTTCGCGCCTCAGCGTCAGTTACTGTCCAGCAATCCGCCTTCGCCACTGGTGGTCCTCCGTATATCTACGCAGTTCACCGCTACACACGGAATTCCGATTGCCTCTCCAGCACTCAAGAACTACAGTTTCAACTGCAGGCCAGAGGGTGAGCCTCTGGGTTTCACATCTGACTTGCACTCCCGCCTACACGCCCTGTACACCCAAT
+
FFF:FFFFFFFFFFFFFFFFFFFF:FFF,FFFFFF,FFFFFFFFFFFFFFFFFFFFFFFFFFFFFFFFFF:FFFFF,FFFFFF,FFFFFFFFFFFF,F:FFFFFFFF,,F,FFFFF,,,FFF:FFFF::F,FFFF:,FFFFF,FFF:FFFFFFFF:FFF:,FF,:FFF,F,,,F,F,FFF,FFFF,FFFF,FF::,F,:,FF,:,F:,F,,FF:,F:,:F,:,F,FFF,F,,,,FF::,FF,F,:F:F,F
@A00881:241:HJW2NDRXX:1:2128:21070:25426 2:N:0:CGAGAGAA+GATTGGAG
GGTAGCGGACTACGTGGGTATCTAATCCTGTTCGCTACCCACGCTTTCGCGCCTCAACGTCAGTTACAGTCCAGAAAGCCGCCTTCGCCACTGGTGTTCCTCCTAATATCTACGCATTTCACCGCTACACTAGGAATTCCGCTTCCCTCTCCTGCACTCAAGACTTGCAGTTTCAAATGCAGCCCCGGAGTTGAGCCCCGGTATTTCACATCTGACTTACATGCCCGTCTACGCGCCCTTTACACCCAGT
+
F:FFFFFFFFFFFFFFFFFFFFFFFFFFFFFFFFFFFFFFFFFFFFFFFFFFFFFFFFFFFFFFFFFFFFFFFFFFFFFFFFFFFFFFFFFFFFFFFFFFFFFFFFFFFFFFFFFFFFFFFFFFFFFFFFFFFFFFFFFFFFFFFFFFFFFFFFFFFFFFFFFFFFFFFFFFFFFFFFFFFFFFFFFFFFFFFFFFFFFFFFFFFFFFFFFFFFFFFFFFFFFFFFFFFFFFFFFFFFFFFFFFFFFFFF
@A00881:241:HJW2NDRXX:1:2128:13205:25676 2:N:0:CGAGAGAA+GATTGGAG
GGTAGCGGACTACCGGGGTATCTAATCCTGTTTGCTCCCCACGCTTTCGTGCCTCAGTGTCAGTTACAGTCCAGTGAACCGCCTTCGCCGCTGGTGTTCCTCCTAATATCTACGCATTCCACCGCTACACTAGGAATTCCGTTCACCCCTCCTGCACTCAAGCCCAGCAGTTTTGGTAGTAGTTCCGAAGTTGAGCCCCGGAATTACGCTACCAACTTACCAAACCACCTACGCACCCTTTACGCCCAGT
+
FFFFFFFFFFFFFFFFFFFFFFFFFFFFFFFFFFFFFFFFFFFFFFFFFFFFFFFFFFFFFFFFFFFFFFFFFFFFF:FFFFFFFFFFFFFFFFFFFFFFFFFF,FFFFFFFFFF:FFFFFFFFFFFFFFF,FFFFFFFFF,FFFFFFFFFFFFFFFFFFFFFFFFFFFFFFFFFFFFFFFFFFFFFFFFFFFFFFFFFFFFFFFFFFFFFFFFFFFFFF,F,FFFFFFFFFFFFFFFFFFFFFFFF:FF
@A00881:241:HJW2NDRXX:1:2128:30942:25833 2:N:0:CGAGAGAA+GATTGGAG
GGTAGCGGACTACTAGGGTATCTAATCCTGTTCGATACCCACGCTTTCGTGCCTCAGCGTCAGATCATGGCCAGTATGCTGCCTTCGCAATCGGAGTTCTGCGCGATATCTATGCATTTCACCGCTACACCGCGCATTCCGCATACCTTACCATGTCTCCAGATGCCCAGTTTCGGCGGCTCGATCCGGGTGAGCCGGACAATTTTACCGCTGACTTAAGCAACCGCCTACGCACCCTTTAAACCCAATA
+
FFFFFFFFFFFFFFFFFFFFFFFFFFFFFFFFFFFFFFFFFFFF,FFFFFFFFFFFFFFFFFFFFFFFFFFFFFFFFFFFFFFFFFFFFFFF:FFFFFFFFFFFFFFF:FFFFFFFFFFF,FFFFFFFFFFFFFFFFFFFFFFFFFFFFFFFFFFFFFFFFFFFFFFFFFFFFFFFFFFF:FFFFFFFF,FFFFFFFFFF,FFFFFFFFFFFFFFFFFFFFFFFFFFFFFF::FFFFFFFFFF:FFFFFF
@A00881:241:HJW2NDRXX:1:2128:28953:25989 2:N:0:CGAGAGAA+GATTGGAG
GGTAGCGGACTACACGGGTATCTAATCCTGTTTGCTCCCCACGCTCTCGCGCCTCAGCGTCAGTTGTCGTCCAGCAATCCGCCTTCGCCACTGGTGTTCTTCCGTATATCTACGCATTTCACCGCTACACACGGAATTCCGATTGCCTCTCCGATACTCAAGACCAGCAGTTTCAAATGCAGGCTATGGGTTAAGCCCATAGTTTTCACATCTGACTTGTCGGCCCGCCTACGCGCCCTTTACACCCAGT
+
FFFFFFFFFFFFFFFFFFFFFFFFFFFFFFFFFFFFFFFFFFFFFFFFFFFFFFFFFFFFFFFFFFFFFFFFFFFFFFFFFFFFFFFFFFFFFFFFFFFFFFFFFFFFFFFFFFFFFFFFFFFFFFFFFFFFFFFFFFFFFFFFFFFFFFFFFFFFFFFFFFFFFFFFFFFFFFFF:FFFFFFFFFFFFFFFFFFFFFFFFFFFFFFFFFFFFFFFFF:FFF,FFFFFFFFFFFFFFFFFFFFFF:FFFF
@A00881:241:HJW2NDRXX:1:2128:26060:26396 2:N:0:CGAGAGAA+GATTGGAG
GGTAGCGGACTACGAGGGTATCTAATCCTGTTTGCTCCCCACGCTTTCGTGCCTCAGTGTCAGTTACAGTCCAGCAAACCGCCTTCGCTACTGGTGTTCTTCCTAATATCTACGCATTCCACCGCTACACTAGGAATTCCGTTTGCCCCTCCTGCACTCAAGTCCAACAGTTTTCGGAGTAGTCCCGAAGTTGAGCCCCGGGCTTACGCTACTAACTTGCCAAACCACCTACGCACCCTTTACGCCCAGT
+
FF,:FFFFFFFF,F:FFFF,FFFFFFF,FF,,,FFFFFF,F,F:FFFFFFFFFFFFFFF:FFFFFFFFFFFF:FFFFFFFFFF:FFF:FFF,F:,F,FF,,FFFFFF:FF::FFF:,FFF:FFFFFF:FF:,FFFF,FFFFFFFFFFFFFF,FFFFFFF,,FF,FF:FFFF,,F,:,FF:,FFF:FFF::F:FFFF::FFFF:FFF:FFF,FFF,FFF,FF,,:FFFFFFFFFFFFFF,,F,FFFFF,:F
@A00881:241:HJW2NDRXX:1:2128:8594:26804 2:N:0:CGAGAGAA+GATTGGAG
GGTAGCGGACTACGCGGGTATCTAATCCTGTTTGCTACCCACGCTTTCGTGCCTCAGCGTCAGTTAAAGCCCAGCAGGCCGCCTTCGCCACTGGTGTTCCTCCCTATCTCTACGCATTTCACCGCTACACAGGGACTTCCGCCTGCCTCTACTTCACTCAAGCATAACAGTTTCAAATGCAGTTCATGGGTTGAGCCCATACATTTCACATCTGACTTGCTCTGCCGCCTACGCACCCTTTACACCCAGT
+
FFFFFFFFFFFFFFFFFFFFFFFFFFFFFFFFFFFFFFFFFFFFFFFFFFFFFFFFFFFFFFF:FFFFFFFFFFFFFFFFFFFFFFFFFFFFFFFFFFFFFFFFFFFFFFFFFFFFFFFFFFFFFFFFFFFFFFF,FFFFFFFFFFFFFFFFFFFFFFFFFFFFFFFFFFFFFFFFFFFFFFFF:FFFFFFFFFFFFFFF,FF:FFFFFFF:FF:FFFFFFFFFFFFFF:FFFFFFFF,FFFFFFFFFFF
@A00881:241:HJW2NDRXX:1:2128:29984:27023 2:N:0:CGAGAGAA+GATTGGAG
GGTAGCGGACTACATGGGTATCTAATCCTGTTTGCTCCCCACGCTTTCGAGCCTCAACGTCAGTTACAGTCCAGTAAGCCGCCTTCGCCACTGGTGTTCCTCCTAATATCTACGCATTTCACCGCTACACTAGGAATTCCGCTTACCTCTCCTGCACTCCAGATCCACAGTTTCCAAAGCAGTCCGGGGGTTGGGCCCCCGCCTTTCACTTCAGACTTGCCTATCCGTCTACGCTCCCTTTACACCCAGT
+
FFF:FFFFFFFFFFFFFFFFFFFFFFFFFFFFFFFFFFFFFFFFFFFFFFFF:FFFFFFFFFFFFFFFFFFFFFFFFFFFFFFFFFFFFFFFFFFFFFF:FFFFFFFFFFFFFFFFFFFFFFFFFFFFFF:FFFFFFFFFFFF,FFFFFFFFFFFFFFFFFFFFFFFFFF:FFFFFFFFFFFFFFFFFFFFFFFFFFFFFFFFFFFFFFFFFFFFFFFFFFFFFFFFFFF:FFFFFFFFFFFFFFFFFFF
@A00881:241:HJW2NDRXX:1:2128:30138:27038 2:N:0:CGAGAGAA+GATTGGAG
GGTAGCGGACTACATGGGTATCTAATCCTGTTTGCTCCCCACGCTTTCGAGCCTCAACGTCAGTTACAGTCCAGTAAGCCGCCTTCGCCACTGGTGTTCCTCCTAATATCTACGCATTTCACCGCTACACTAGGAATTCCGCTTACCTCTCCTGCACTCCAGATCCACAGTTTCCAAAGCAGTCCGGGGGTTGGGCCCCCGCCTTTCACTTCAGACTTGCCTATCCGTCTACGCTCCCTTTACACCCAGT
+
FFFFFFFFFFFFFFFFFFFFFFFFFFFFFFFFFFFFFFFFFFFFFFFFFFFFFFFFFFFFFFFFFFFFFFFFFFFFFFFFFFFFFFFFFFFFFFFFFFFFFFFFFF:FFFFFFFFFFFFFFFF,FFFFFFF:FFFFFFFFFFFFFFFFFFFFFFFFFFFFF:FFFFFFFFFFFFFFFFFFFFFFFFFFFFFFFFFFFFFFFFFFFFFFFFFFFFFFFFFFF:FFFFFFFFFFFFFFFFFFFF:,FFF:FF
@A00881:241:HJW2NDRXX:1:2128:32479:27085 2:N:0:CGAGAGAA+GATTGGAG
GGTAGCGGACTACCCGGGTATCTAATCCTGTTTGCTCCCCACACTTTCGTGCCTCAACGTCAGTCTCTGTCCAGAAAGTCGCCTTCGCCACCGGTGTTCCTCCTAATATCTACGCATTTCACCGCTACACTAGGAATTCCACTTTCCTCTCCAGTACTCAAGGAGAATAGTTTTAGCTGCTCTTCCTCAGTTGAGCCGAGGGATTTCACAACTAACTTGTTCTTCCGTCTACGCACCCTTTACACCCAAT
+
FFFFFFFFFFFFFFFFFFFFFFFFFFFFFFFFFFFFFFFFFFFFFFFFFFFFFFFFFFFFFFFFFFFFFFFFFFFFFFFFFFFFFFFFFFFFFFFF:FFFFFFFFFFFFFFFFFFFFFFFFFFFFFFFFFF,FFF:FFFFFFFFFFFFFFFFFFFFFFFFFFFFFFFFFFFFFFFFFFFFFFFFFFFF:FF:FFFFFFFFFFFF:FFFFFFFFF::FF:FF,FFFFFFFF:FFFFFFFFFFF,FFFFF,F
@A00881:241:HJW2NDRXX:1:2128:16306:27320 2:N:0:CGAGAGAA+GATTGGAG
GGTAGCGGACTACTGGGGTATCTAATCCTGTTTGCTCCCCACGCCTTCGAGCCTCAACGTCAGTTGCCGTCCAGTAAGCCGCCTTCGCCACTGGTGTTCCTCCTAATATCTACGCATTTCACCGCTACACTGGGAATTCCCCTTTCCTCTCCCGCGCTCAAGCCTGCCAGTATCCGGAGCCCTACGGGGTTGAGCCCCGCATTTTAACTCCGGACTTAACATGCCGCCTACATGCGCTTTAAGCCCAATG
+
FFFFFFFFFFFFFFFFFFFFFFFFFFFFFFFFFFFFFFFFFFFFFFFFFFFFFFFFFFFFFFFFFFFFFFFFFFFFFFFFFFFFFFFFFFFFFFFFFFFFFFFFFFFFFFFFFFFFFFFFFFFFFFFFFFFFFFF:FFFFFFFFFFFFFFF:FFFFFFFFFFFFFFFFFFF:FFFFFFFFFFFFFFFFFFFFFFFFFFFF:FFFFFFFFFFFFF:FFFFFFFFFFFFFFFFFFFFFFFFF,,FFFFFFF,
@A00881:241:HJW2NDRXX:1:2128:7672:27336 2:N:0:CGAGAGAA+GATTGGAG
GGTAGCGGACTACCAGGGTATCTAATCCTGTTTGCTCCCCACGCCTTCGAGCCTCAACGTCAGTTACTGTCCAGTAAGCCGCCTTCGCCACTGGTGTTCTTCCTAATATCTACGCATTTCACCGCTACACTAGGAATTCCGCTTACCTCTCCAGCACTCCAGCCAGGCAGTTTCCAAAGCACCTCCCGGGTTGAGCCCGGGCTTTTCACTTCAGACTTGTCTCGCCGTCTACGCTCCCTTTCCACCCAGT
+
FF,,F:FFFFFFFFFFFFFFFFF:F:FFFFF:FFFFFFFFFFFFFFFFFFFFFFFFFFFFFFFFF:FFFFFFFFFFFFFFFFFFFFFFF,FFFFFFFFFFFFFFFFFFFFFFFFF:F:FFFFFFFFFFFFF,FFF,FF:FFF:FFFFFFFFFFFFFFFFFFFFFFFFFFFFFFFF:F:FFFF:FFFFFFFF,F:FFF:FFF:F,FFF:FFFF,FF,:FF:FFFFFFFFFF:FFFFFFFF,F,FFFFF,FF
@A00881:241:HJW2NDRXX:1:2128:19777:27571 2:N:0:CGAGAGAA+GATTGGAG
GGTAGCGGACTACTCGGGTATCTAATCCTGTTTGCTCCCCACGCTTTCGCGCCTCAGCGTCAGTTGTCGTCCAGCAAGCCGCCTTCGCCACTGGTGTTCCTCCGTATATCTACGCATTTCACCGCTACACACGGAATTCCGCTTGCCTCTCCGATACTCAAGATAGACAGTTTCAAATGCAGTTTCCGGGTTGAGCCCATAGATTTCACATCTGACTTGCACGCCCGCCTACGCGCCCTTTACACCCAGT
+
FFF:FFFFFFFFFFFFFFFFFFFFFF:FFFFFFFFFFFFFFFFFFFFFFFFFFFFFFFFFF:FF:FFFFFFFFFFFFFFFFFFFFFFFFFFFFFFFFFFFFFFFFFFFFFFFFFFFFFFF:FFFFFFFFFFFFFFFFFF:FFFFFFFFFFFFF:,FFFFFFF,F:FFF,::FF:,F:FFFFFFF:F:FFFFFFFFFFFF,FFFFFFFFF,:FFFF::FF:,FFF:FFF:F:,FFFFFFF,FFF,:F:FFF
@A00881:241:HJW2NDRXX:1:2128:23493:27712 2:N:0:CGAGAGAA+GATTGGAG
GGTAGCGGACTACATGGGTATCTAATCCCTTTCGCTACCCTGACCTTCGTACCTCAGCGTCAGCTCATGTCCAGGAACCCGCCTTCGCCACTGGTGTTCCTCCTAATATCTACGCATTTCACCGCTACACTAGGAATTCCGCTTACCTCTCCGGCACTCTAGAACAACAGTTTCCAATGCAGTCCTGGGGTTAAGCCCCAGCCTTTCACATCAGACTTGCTCTTCCGTCTACGCTCCCTTTACACCCAGT
+
FFFFFFFFFFFFFFFFFFFFFFFFFFFFFFFFFFFFFFFFFFFFFFFFFFFFFFFFFFFFFFFFFFFFFFFFF:FFFFFFFFFFFFFFFFFFFFFF:FFFFFFFFFFF:FFFFFF,FFFFFFFFFFFFFFFFFFF:FFFFFFFFF:FFFFFFFFFFFFFF,FFFFFFFFFFFFFFFF,FFFFFFFFFFFFF:F:FFFFFFFFFFFFFFFFFFFFFFFFFFFFFFFFFFFFFFFFF:FFF:FFFFFFFFFF
@A00881:241:HJW2NDRXX:1:2128:31711:28980 2:N:0:CGAGAGAA+GATTGGAG
GGTAGCGGACTACCAGGGTATCTAATCCTGTTTGCTCCCCACGCTTTCGAGCCTCAACGTCAGTTACCGTCCAGTAAGCCGCCTTCGCCACTGGTGTTCTTCCTAATATCTACGCATTTCACCGCTACACTAGGAATTCCGCTTACCTCTCCGGCACTCCAGCCAAACAGTTTCCAAAGCAGTCCCTGCGTTAAGCACAGGGCTTTCACTTCAGACTTGCCTCGCCGTCTACGCTCCCTTTACACCCAGT
+
FFFFFFFFFFFFFFFFFFFF:FFFFFFFFFFFFFFFFFFFFFFFFFFFFFFF:FFFFFFFFFFFFFFFFFFFFFFFFFFFFFFFFFFFFFFFFFFFFFFFFFFFFFFFFFFFFFFFF:FFFFFFFFFFFFFFFFFFFFFFFFFFFFFFFFFFFFFFFFFFFFFFF:FFFF,FFFFFFFFFFFFFFFFFFFFFFFFFFFFFFFFFFFFFFFFFFFFFFFFFFFFFFFF:FF:F:FFFFFFFF:FFFFFFFF
@A00881:241:HJW2NDRXX:1:2128:19497:29559 2:N:0:CGAGAGAA+GATTGGAG
GGTAGCGGACTACCTGGGTATCTAATCCTGTTTGCTCCCCACGCTTTCGTGCCTCAGCGTCAGTTGTGGTCCAGTAATCCGCCTTCGCCACTGGTGTTCCTCCCGATCTCTACGCATTTCACCGCTACACAAGGAATTCCGTCTACCTCTCCAGCACTCAAGACATACAGTTTCAAATGCAGTTTATGGGTTAAGCCCATAGATTTCACATCTGACTTGCACGCCCGCCTACGCGCCCTTTACACCCAGT
+
FFFFFFFFFFF,FFFFFFFFFF:FFFF:FFFFFFFFFFFFFFFFFFFFFFFFFFFFFFFFFFFF:FFFFFFFFFFFFFFFFFFFFFFFFFFFFFFF:FFFFFFFFFFFFF:F:FF:,FFF:FFFFFFFFFF,FFFF,FFFFFFF,FFFFFFFFFFFFFFF,FFFFFFFFF:F,FFFFFF:FFFFFF,,FFFF:,,:FFFF,FFFFF:FF:FFFFFFFFFFFFFFFFFF:FF:FFFF,F,,FF:F::FF:F
@A00881:241:HJW2NDRXX:1:2128:12572:29622 2:N:0:CGAGAGAA+GATTGGAG
GGTAGCGGACTACATGGGTATCTAATCCTGTTTGCTCCCCACGCTTTCGCGCCTCAGCGTCAGTTGTCGTCCAGCAAGCCGCCTTCGCCACTGGTGTTCCTCCGTATATCTACGCATTTCACCGCTACACACGGAATTCCGCTTGCCTCTCCGATACTCAAGATAAACAGTTTCAAATGCAGTTTCCGGGTTGAGCCCGGAGATTTCACATCTGACTTGCCTATCCGCCTACGCGCCCTTTACACCCAGT
+
FF::FFFFF,FFF:FFFFFFFFFFFFFFFFFF:FFFFFFFFFFFFFFFFFFFFFFFFFFFFFFF:FFFFFFFFFFF:FFFFFF:FFFFFFFFFFFFFFFF:FFFFFFF:::FFFFF,FFF:FFFFFFFFFFFFFFF:FF,FFFFFF,FFFFFFF:FFFFFFFFF:FF,F:,FFF,,,FF:FFFFFF:FFFFFFFFFFFFFFFFFFFFF:FF:F:FF:FFFFF:F,F:FFFF,FFFF:FF,FFF,F,:FF:
@A00881:241:HJW2NDRXX:1:2128:27290:30217 2:N:0:CGAGAGAA+GATTGGAG
GGTAGCGGACTACGCGGGTATCTAAGCCTGTTTGATCCCCACGCTTTCGTGCCTCAGCGTCAGACAAGCGCCAGTACGCTGCCTTCGCAATCGGAGTTCTGCGCGATATCTATGCATTTCACCGCTACACCGCGCATTCCGCGTACCTCTCGCTCTCTCTAGCTCCGCAGTCTCAACGGCTCGCCGGGGTTGAGCCCCGGGCTTTTACCGCTGACTTGCAATGCCGCCTACGCACCCGTTAAACCCAAGA
+
FF,FF:FFFFF,FFFFFFF:F:FFFFF:FFFFFFFFF:F:FFF:::FFFFFFFFFF:FFFFFF:FFF:FFFFFFFFFFFFFFFFFFFFFFFFFFFF,FFFF:,FFFFFFFFFFFFFFFFFFFFFFF::F:FFFFFF:FFFFFFFFFFFFFFFFFFFFFFF,,FFFFFFFFFFFFFFFFFFFFFFFFFFF:FFFFFFFFFFF,FFF,FFFFFFFFF,FFFF,FFFF:FFFF,FFFFFF:F:,FFFFFFF,,
@A00881:241:HJW2NDRXX:1:2128:27326:30279 2:N:0:CGAGAGAA+GATTGGAG
GGTAGCGGACTACGGGGGTATCTAATCCTGTTCGATCCCCACACTTTCGTGCTTCAGCGTCAATCCCGCCTTGGTATGCTGCCTTCGCAATCGGTGTTCTGTGTAATATCTATGCATTTCACCGCTACACTACACATTCCGCATACCGCATCCGTATTCCAGCAATCCAGTATCAATGGCATATCACCGGTTAAGCCCGTACATTTCACCACTGACTTAAATTACAGCCTACGCACCCTTTAAACCCACT
+
FF:FFFFFFFFFFFFFFFF:FFFFFFFFFFFFFFFFFFFFFFFFFFFFFFFFFFFFFFFFFF:FFFFFFFFFFFFFFFFFFFFFFFFFFFFFFFFFFFFFFFFFFFF,FFFFFFFFFFFFFFFFFFFFFFFFFFFFFFFFFFFFFFFFFFFFFFF,:FFFFFF,FFFFFFFFFF:FFFFFFF,FFFFFFFFFFFFFFFFFFFFFFFFFFFF:F:FFFFFFF:FFFFFFFFFFFFFFFF,FFFFF:FFF,:
@A00881:241:HJW2NDRXX:1:2128:15899:30906 2:N:0:CGAGAGAA+GATTGGAG
GGTAGCGGACTACTTGGGTATCTAATCCTGTTCGCTCCCCACGCTTTCGCACCTCAGCGTCAGTAAAGGCCCGGCAGACCGCCTTCGCCTCCGGTATTCCTCCTGATCTCTGCGCATTTCACCGCTACACCAGAAATTCTGTCTGCCTCTACCTCACTCTAGCTGCCCGGTTTGCAATGCTACCTCAGGGTTAAGCCCCGGGCTTTCACATCACACCTAAACAGCCGCCTGCGTGCCCTTTACGCCCAAT
+
FFFFFFFFFFFFFFFFFFFFFFFFFFFFFFFFFFFFFFFFFFFFFFFFFFFFFFFFFFFFFFFFFFFFFFFFFFFFFFFFFFFFFFFFFFFFFFF:FFFFFFFFFFFFFFFFFFFFFFFFFFFFFFFFFFFFFFFFFFF:FFFFFFFFFFFFFFFFFFFFFFFFFFFFFF:FFFFFFFFFFFFFFFFFFFFFFFFFFFFFFFFF:FF:FFFFFFFFFFFFFFFFFFFFFFFFFFFFFFFFFFFFFFFFFF
@A00881:241:HJW2NDRXX:1:2128:27841:30953 2:N:0:CGAGAGAA+GATTGGAG
GGTAGCGGACTACCCGGGTATCTAATCCTGTTTGCTCCCCACGCTTTCGAGCCTCAGCGTCAGTTACCGTCCAGTAAGCCGCCTTCGCCACTGGTGTTCCTCCTAATATCTACGCATTTCACCGCTACACTAGGAATTCCGCTTACCTCTCCGGCACTCCAGCCCACCAGTTTCAAATGCAGTCCGGGGGTTGAGCCCCCGCCTTTCACATCTGACTTATATAACCGCCTACACACCCTTTACACCCAGT
+
FFF,FFFFFFFFFFFFFFFFFFFFFFFFFFFFFFFFFFFFFFFFFFFFFFFFFFFFFF:FFFFFFFFFFFFFFFFFFFFFFFFFFFFFFFFFFFFFFFFFFFFFFFFFFFFFFFFFFFFFFFFFFFFF:FF,FF,FFFFFFFFFFFFFFFFFFFFFFFFFFFFFFFFFFFFFFFFFFFFFFFFFFFFFF:FFF,FFFFFFFFFFFFF,FFFFFFF,FF:,FF,FFFFFF:,,,FFFFFF,FF::FFF,F,
@A00881:241:HJW2NDRXX:1:2128:23493:31344 2:N:0:CGAGAGAA+GATTGGAG
GGTAGCGGACTACTTGGGTATCTAATCCCTTTCGCTACCCTGACCTTCGTACCTCAGCGTCAGTTAATGTCCAGAAACCCGCCTTCGCCACGAGTCTTCTTCTTGATATCTACGCATTTCACTGCTACACCAAGAATTCCGGTTCCCCCTCCATTTCTCTAGCAGGGTAGTTTCACGCGCATTCCAGAGGTTGAGCCCCTGCCTTTCACGCGCAACTTGCCCCGCCGCCTACGTACCCTTTACGCCCAGT
+
FF:FFFFFF:FFFFFFFFFFF:FFFFFFFFFFFFFFFFFFFFFFFFFFFFFFFFFFFFFFFFFFFFFFFFFFFF:F:FFFFFFFFFFFFFFFFFFFFFFFFFFFFFFFFFFFFFFF:FFFFF:FFFFFFFFFF:FFFFFFFFFFFF:FFFFFFFF,:FFF:FFFFFFF,:,F:FFFFFFFF::FFFFF:FFFFFFFFFFFFFFFFFFFFFF:F::FFFFFFFFFFF:FFFFFFF,FFF:FFFFFFFFFFF
@A00881:241:HJW2NDRXX:1:2128:27597:31563 2:N:0:CGAGAGAA+GATTGGAG
GGTAGCGGACTACCCGGGTATCTAATCCTGTTTGCTCCCCACGCTTTCGAGCCTCAGCGTCAGTTACCGTCCAGTAAGCCGCCTTCGCCACTGGTGTTCCTCCTAATATCTACGCATTTCACCGCTACACTAGGAATTCCGCTTACCTCTCCGGCACTCCAGCCCACCAGTTTCAAATGCAGTCCGGGGGTTGAGCCCCCGCCTTTCACATCTGACTTATATAACCGCCTACTCACCCTTTACACCCAGT
+
FFFFFFFFFFF:FFFFFFFFFFFFFFFFFFFFFFFFFFFFFFFFFFFFFFFFFFFFFFFFFFFFFFFFFFFFFFFFFFFFFFFFFFFFFFFFFFFFFFFFFFFFFFFFFFFFFFFFFFFFFFFFFFFFFFF,FFFFFFFFFFFFFFFFF:FF:FFFF:FFFFFFFFFFFF,FFFFFFFFFFFFFFF:FFFFFFFFFFFFFFFFFFFFFFFFFFFF:FFFFFFFFFFFF:FFFFFFFFFFF:F:F::FFFF
@A00881:241:HJW2NDRXX:1:2128:30535:32205 2:N:0:CGAGAGAA+GATTGGAG
GGTAGCGGACTACGTGGGTATCTAATCCTGTTCGCTCCCCACGCTTTCGAGCCTCAGCGTCAGTTACGGTCCAGCAGGCCGCCTTCGCCACTGGTGTTCCTCCTAATATCTACGCAGTTCACCGCTACACTAGGCATTCCGCCTGCCTCTCCCGCACTCCAGCCTGACAGTTTCCACTGCAAGTCCGGGGTTGGGCCCCGGAGTTTCACATCAGACTTGCCCTGCCGCCTGCGCTCCGTGTACACCCAGT
+
FF:,FFFFFFFFFFFFFF,:FF,FFFF:FF:FFFF,FFFF:FFFFFFFFFFFFFF:FFFFFFFFFFFFF,FFFFFFFFFFF:FFF:FF:,F:FF,F,FF:FFFFFFFFFFFF:FFF,F,F:FFFFFFFFF,:FF,F::FFFF,F:FFFFFF,FFF,FF,F,FF,:F,:FF,,F:FF,FF,F,FF:FF::F,FFFFF::FFFFFFFFF,FF,:F:FF,,:FF:FF:FFFF:,FF,FFF,:,:,FF:FF::F
@A00881:241:HJW2NDRXX:1:2128:29613:32236 2:N:0:CGAGAGAA+GATTGGAG
GGTAGCGGACTACGGGGGTATCTAATCCTGTTCGCTCCCCACGCCCTCGTGCCTCAGCGTCAATAGACGATTCGCGAGATGCCTTCGCAATCGGCGTTCTGAGTGATCTCTATGCATTTCACCGCTACACCACTCATTCCTCCCGCGGCATCGCCATTCCAGCCACACAGTATTGGAGGCACCCCCGACGTTGAGCGCCGGCATTTCACCTCCAACTTGCACGACCGCCTACGCACCCTTTAAACCCAAT
+
FFFFFFFFFFFFFFFFFFFFFFFFFFFFFFFFFFFFFFFFFFFFFFFFFFFFFFFFFFFFFFFFFFFFFFFFFFFFFFFFFFFFFFFFFFFFFFFF,FFFFFFFFFFFFFFFFFF:FFFFFFFFFFFFFFFFFFFFFFFFFFFFFFFFFFFFFFFFFFFFFFFFFFFFFFFFFFFFFF:FFFFFFFFF:FFFFFFFFFFF:FFFFFFFFFFFFF,FFFFFFFFFFFFFFF,FFFFFFFFF,FFFFFFFFF
@A00881:241:HJW2NDRXX:1:2128:18313:32268 2:N:0:CGAGAGAA+GATTGGAG
GGTAGCGGACTACCGGGGTATCTAATCCTGTTCGATCCCCACGCTTTCGTGCTTCAGCGTCAGTCGGAAGCCGGCATGCTGCCTTCGCAATCGGGGTTCTGCGTGATATCTATGCATTTCACCGCTACACCACGCATTCCGCATACTTCTCTTCCACTCAAGATCGCCAGTTTCAATGGCGGGAAGGGGTTGAGCCCCTCAATTTGACCACTGACTTAACGATCCGCCTACGCACCCTTTAAACCCAATA
+
FF::FFFF:F:FFFFFFF::FFFFF:FFFFFFFFFFFFFFFFFFF,FFFFFFFFFFFFF:FFFFFFFFFFFF:FFFFFFFFFFFFFFFFF:FFFFFFFFFFFF,FF:F:FFFFFFFFFFFFFFFFFFFFFFFFFFFFFFFF::FFFFFFFF:FFFFFFFF:FFFFFFFF:FFF:FFFFFFFFFF::FFF:FFFFF,FFFFF:FFFFF:FFFFFFF:FFF:FFFFFFFFF,:FFFFFFFFFFFF:FFF,:F
@A00881:241:HJW2NDRXX:1:2128:28248:32597 2:N:0:CGAGAGAA+GATTGGAG
GGTAGCGGACTACAAGGGTATCTAATCCTGTTTGCTCCCCACGCTTTCGCGCCTCAGCGTCAGTTCCAGTCCAGAAAGCCGCCTTCGCCACTGGTGTTCCTACCGATCTCTACGCATTTCACCGCTACACCGGTAATTCCGCTTTCCTCTCCTGCACTCCAGCCTAACAGTATCATGGGCACTTCCCACATTAAATGCGGGACTTTCACCCCTGACTTACCAGGCCGCCTACGCGCCCTTTACGCCCAAT
+
FFFFFF:FFFFFFFFFFFFFFFFFFFFFFFFFFFFFFFFFFFFFFFFFFFFFFFFFFFFFFFFFFFFFFFFFFFFFFFFFFFFFFFFFFFFFFFF:FFFFFFFFFFFFFFFFFFFFFFFFFFFFFFFFFFFFFFF:FFFFFFFFFFFFFFFFFFFFFFFFFFFFFFFFFFF:FFFFFFFF,FFFFFFFFFFFFFFFFFFFFFF:FFFFF,FFFFFF:FFF:FFFFFFFFFFFFFFFFFFFFFFFFFFF,F
@A00881:241:HJW2NDRXX:1:2128:32226:32597 2:N:0:CGAGAGAA+GATTGGAG
GGTAGCGGACTACTGGGGTATCTAATCCTGTTTGCTCCCCACGCTCTCGCGCCTCAGCGTCAGTTGTCGTCCAGCAATCCGCCTTCGCCACTGGTGTTCTTCCGTATATCTACGCATTTCACCGCTACACACGGAATTCCGATTGCCTCTCCGATACTCAAGACCATCAGTTTCAAATGCAGGCCATGGGTTAAGCCCATGGTTTTCACATCTGACTTGACAGCCCGCCTACGCGCCCTTTACACCCAGT
+
FFFFFFFFFFFFFFFFFFFFFFFFFFFFFFFFFFFFFFFFFFFFFFFFFFFFFFFFFFFFFFFFFFFFFFFFFFFFFFFFFFFFFFFFFFFFFFFFFFFFFFFFF:FFFFFFFFFF:,FFFFFFFFFFFFFFFFFFFFFFFFFFFFFFFFFFFFF:FFFFFFFFFFFFFFFFFFF:FFFFFFFFFFFFFFFFF:FFFFFF:FFFFFF,FFFFFF:FFFFFFFFFFFFFFFFFFFFF,FFFFFF:FFF:FF
@A00881:241:HJW2NDRXX:1:2128:10339:32831 2:N:0:CGAGAGAA+GATTGGAG
GGTAGCGGACTACCAGGGTATCTAATCCTGTTCGATCCCCACGCTTTCGTGCCTCAGCGTCAGACAGAAGCCGGTATGCTGCCTTCGCAATCGGAGTTCTTCGCGATATCTAAGCATTTCACCGCTACACCGCGAATTCCGCATACTTCTCTTCCTCTCGAGCATCCCAGTTTCAACCGCTGGCCGGGGTTGAGCCCCGGGCTTTGACGGCTGACTTAAGACGCGGCCTACGCACCCTTTAAACCCAATA
+
FFF:FFFFFFFFFFFFFFFFFFFFFFFFFFFFFFFFFFFFFFFFFFFFFFFFFFFFFFFFFFFFFFFFFFFFFFFFFFFFFFFFFFFFFFFFFFFFFFFF:FFFFFFFFFFFFFFFFFFFFF:FFFFFFFFFFFFFFFFFFFFFFFFFFFFFFFFFFFFFFFFFFFFFFFFFFFFFFFFFFFFFFFFFFFFFFFFFFFFFFFFFFFFFFFFFFFFFFFF:FFFFFFFFF:FFFFFFFFFFFF:FFFFFF,
@A00881:241:HJW2NDRXX:1:2128:15501:32847 2:N:0:CGAGAGAA+GATTGGAG
GGTAGCGGACTACCTGGGTATCTAATCCTGTTTGCTCCCCACGCTTTCGAGCCTCAGCGTCAGTTAAAGCCCAGCAAGCCGCCTTCGCCACCGGTGTTCCTCCCGATATCTACGCATTTCACCGCTACACCGGGAATTCCGCTTGCCTCTGCTCCACTCAAGACTCGGAGTTTCAAACGCAGTCCGGGGGTTAAGCCCCCGCCTTTCACGTCTGACTTCCGTGCCCGCCTACGCTCCCTTTACACCCAGT
+
FFFFFFFFFFFFFFFFFFFFFFFFFFFFFFFFFFFFFFFFFFFFFFFFFFFFFFFFFFFFFFFFFFFFFFFFFFFFFFFFFFFFFFFFFFFFFFFFFFFFFFFFFF:FFFFFFFFFF:FFFFFFFFFFFFFFFFFFFFFFFFFFFFFFFFFFFFFFFFFFFFFFFFFFFFFFFFFF:FFFFFFFFFFFFFFFFFFFFFFFFFF,FFFFFFFFFF:FF:FFFFFFFF:FFFFFFFFFFFF:FFFFFFFFFF
@A00881:241:HJW2NDRXX:1:2128:24460:32925 2:N:0:CGAGAGAA+GATTGGAG
GGTAGCGGACTACTCGGGTATCTAATCCTGTTTGCTCCCCACGCTTTCGCGCCTCAGCGTCAGTTGTCGTCCAGCAAGCCGCCTTCGCCACTGGTGTTCCTCCGTATATCTACGCATTTCACCGCTACACACGGAATTCCGCTTGCCTCTCCGATACTCAAGATAGACAGTTTCAAATGCAGTTTCCGGGTTGAGCCCGGAGATTTCACATCTGACTTGCCTACCCGCCTACGCGCCCTTTACACCCAGT
+
FFFFFFFFFFFFFFFFFFFFFFFFFFFFFFFFFFFFFFFFFFFFFFFFFFFFFFFFFFFFFFFFFFFFFFFFFFFFFFFFFFFFFFFFFFFFFFFFFFFFFFFFFFFFFFFFFFFFFFFFFFFFFFFFFFFFFFFFFFFFFFFFFFFFFFFFFFFFFFFFFFFFFFFFFFFFFFFFFFFFFFFFFFFFFFFFFFFFFFFFFFFFFFFFFFFFFFFFFFFFFFFFFFFFFFFFFFFFFFFFFFFFFFFFFF
@A00881:241:HJW2NDRXX:1:2128:5828:33066 2:N:0:CGAGAGAA+GATTGGAG
GGTAGCGGACTACCTGGGTATCTAATCCTGTTTGCTCCCCACGCTTTCGTGCCTCAGTGTCAGTTACAGTCCAGCAAACCGCCTTCGCCACCGGTGTTCTTCCTAATATCTACGCATTCCACCGCTACACTAGGAATTCCGTTTGCCCCTCCTGCACTCAAGTCCAACAGTTTTAGTAGTAGCCCCGAGGTTAAGCCCCGGGATTACGCTACTTACTTATGAGACCACCTACGCACCCTTTACGCCCAGT
+
FFFFFFFFFFFFFFFFFFFFFFFFFFFFFFFFFFFFFFFFFFFFFFFFFFFFFFFFFFFFFFFFFFFFFFFF:FFFFFFFFFFFFFFFFFFFFFFFFFFFFFFFFFFFFFFFFFFFFFFFFFFFFFFFFFFFFFF:FFFFFFFFFFFFFFFFFFFFFFFFFFFFFFFFFFFFFFFFFFFFFFFFFFFFFFFFF:FFFFFFFFFFFFFFFFFFFF,FFFFFFFFFFFFFFFFFFFFFFFFFFFFFFFF:FF
@A00881:241:HJW2NDRXX:1:2128:21875:33082 2:N:0:CGAGAGAA+GATTGGAG
GGTAGCGGACTACGCGGGTATCTAATCCTGTTCGCTCCCCACGCTTTCGCACCTCAGCGTCAGTAAAGGCCCGGCAGACCGCCTTCGCCTCCGGTATTCCTCCTGATCTCTGCGCAGTTCACCGCTACACCAGAAATTCTGTCTGCCTCTACCTCACTCTAGCTGCCCGGTTTGCAATGCTACCTCAGGGTTAAGCCCCGGGCTTTCACATCACACCTAAACAGCCGCCTGCGTGCCCTTTACGCCCACT
+
FFF,FFFFFFFFFFFFFFFFF:FFFFFFFFFFFFFFFFFFFFFFFFFFFFFFFFFFFFFFFFFFFFFFFF:FFF:FFF,FFF:FF:FFFFFFFF,F:FFFFFFFFFFFFFF:F:F:,F:FFFFFF:FFFF:,FF,FF,::FFFFFF:FFFFFFFF:FF:FFFFFFFF:F:,FFF:FFFFFFFFF:F,::FFFFFFFFFFFFF:F,FFFFFFFF:FFFF,F,FF:FFFFFFFF:FFF:F,,FFFFF,FFFF
@A00881:241:HJW2NDRXX:1:2128:16920:33270 2:N:0:CGAGAGAA+GATTGGAG
GGTAGCGGACTACTTGGGTATCTAATCCTGTTCGATCCCCACGCTTTCGTGCCTGAGCGTCAGCCCGGAGCCGGTACGCTGCCTTCGCAATCGGGGTTCTGCGCGATATCTATGCATTTCACCGCTACACCGCGCATTCCGCGTACCCCTCTCCGTCTCCAGCCCGGCAGTCACAACGGCCGGCCGGGGTTGAGCCCCGACATTTTACCGCTGTCTTACCAAACCGCCTGCGCACCCTTTAAACCCAATA
+
FFFFFFFFFFFFFFFFFFFFFFFFFFFFFFFFFFFFFFFFFFFFFFFFFFFFFFFFFFFFFFFFFFFF:FFFFFFFFFFFFFFFFFFFFFFFFFFFFFFFFFFFFF:FFFFFFFFFFFFFFFFFFFFFFFFFFFFFFFFFFFFFFFFFFFFFFFFFFFFFFFFFFFFFFFFF,FFFFFFFFFFFFFFFFFFFFFFF:FFFF:F:FF:FFFFFFFFFFFFFFFFFF:FFFFFFFF:FFFFFFFFFFF:FFF
@A00881:241:HJW2NDRXX:1:2128:29613:33270 2:N:0:CGAGAGAA+GATTGGAG
GGTAGCGGACTACTAGGGTATCTAATCCTGTTCGATCCCCACGCTTTCGTGCTTCAGCGTCAGTCTCGCTATGGTATGCTGCCTTCGCAATCGGGGTTCTGCGTGATATCTATGCATTTCACCGCTACACCACGCATTCCGCATACCTCTTCCGAACTCCAGTCCCGCAGTTTCAATGGCAAGCGCACGGTTAAGCCGCACGTTTTCACCGCTGACTTGCGGGTCCGCCTACGCACCCTTTCAACCCAAT
+
FF,FFFFFFFFFFFFFFFF,FFFFF,FFFFFFFFFFFFFFFFFFFFFFFFFFFFFFFFFFFFFFF:FFFFFFFFFFFFFFFFFFFFFFF,FFFFFFFF:FFFF:FFF:FFFFFFFFF:FFF:FFFFFFFFFFFFF:FFFFFF,FF:FF:FFF:FF,:FFFFFFF,FFFFFFFFFFFFFFFFFFFFFFFFFFFFFFFFFFFFF,FFFFFF:FFFF:FF:FFF:FFFFFFFFFFFF::FFF:F,,FFFF:FF
@A00881:241:HJW2NDRXX:1:2128:31991:33411 2:N:0:CGAGAGAA+GATTGGAG
GGTAGCGGACTACATGGGTATCTAATCCTGTTTGCTCCCCACGCTCTCGCGCCTCAGCGTCAGTTGTCGTCCAGCAATCCGCCTTCGCCACTGGTGTTCTTCCGTATATCTACGCATTTCACCGCTACACACGGAATTCCGATTGCCTCTCCGATACTCAAGACCGGCAGTTTCAAATGCAGGCTATGGGTTAAGCCCATAGTTTTCACATCTGACTTGTCAGCCCGCCTACGCGCCCTTTACACCCAGT
+
FFFFFFFFFFFFFFFFFFFFFFFFFFFFFFFFFFFFFFFFFFFFFFFFFFFFFFFFFFFFFFFFFFFFFFFFFFFF:FFFFFFFFFFFFFFFFFFFFFFFFFFFFFFFFFFFFFFFFFFFFFFFFFFF:FFFFFFFFFFFFFFFFFFFFFFFFFFFFFFFFFFFFFFFFFFFFFFFFFFFFFFFFFFFFFFFFFFFF:FFFFFFFFFFFFFFFFFFFFFFFF:FFFFFFFFFFF:FFF:FFFFFFFFFF:
@A00881:241:HJW2NDRXX:1:2128:20437:33442 2:N:0:CGAGAGAA+GATTGGAG
GGTAGCGGACTACATGGGTATCTAATCCTGTTCGATCCCCACGCTTTCGTGCCTCAGCGTCAGACAGAAGCCGGTATGCTGCCTTCGCAATCGGAGTTCTTCGCGATATCTAAGCAGTTCACCGCTACACCGCGAATTCCGCATACTTCTCTTCCTCTCGAGCATCCCAGTTGCAACCGCTGGCCGGGGTTGAGCCCCGGGCTTTGACGGCTGACTTAAGACGCGGCCTACGCACCCTTTAAACCCAATC
+
FFF,FFFFFFFFFFFFFFFFFF:FFFFFFFFFFFF,FFFFFFFFFFFFFFFFFFFFFFFFFFFFFFF:FF:FFFFFFFFFFFFFFFFFFFFFFFFF:FFF:FFFF,F:,:,:FFF,,FFF,F,F:,F:,FFFFF,F,,FFFF:FFF:FFF:FFF::FFFF,F:FFFF,,F,F,,,,F:FF:FFF:FFFFF:F,FFFFFFFFF,F,FFFFFFFFFFF,:,F,:FF:FFF:FFFFFF,FFF:FF:FFF,,F:
@A00881:241:HJW2NDRXX:1:2128:21404:33552 2:N:0:CGAGAGAA+GATTGGAG
GGTAGCGGACTACAAGGGTATCTAATCCTGTTTGCTCCCCACGCTTTCGAGCCTCAGCGTCAGTAAAAGCCCAGCAAGCCGCCTTCGCCACCGGTGTTCCTCCAAATATCTACGCATTTCACCGCTACACTTGGAATTCCGCTTGCCTCTGCTTCACTCAAGAAAAACAGTTTCAAAAGCAGGTTATGGGTTAAGCCCATAATTTTCACTTCTGACTTGCCTTCCCGCCTGCACTCCCTTTACACCCAGT
+
F,FFF::FFF:FFFFFFF:::F,F:,FFF:FFF:FFFFFFFFFFF:FFFFFFFFFFFFF:FFF,FFFFFFFFFFFFFFFFFFFFFFFFFFFFFFFF:FFFFFF:FFFF,FFFFFFFFFFFFFFFFF,FFFFFFFFF:FFFFFF,FF:FFFFFFFF,FFFF,FF,FF,F,FFFFFFFFFF::FFFF:FFFFFF,FFF:FFFFFF,FFFFFFFFFF,FFF:FFFF,FFF,FFFFFFFFFFFFFF:FFFFFF:
@A00881:241:HJW2NDRXX:1:2128:20311:33786 2:N:0:CGAGAGAA+GATTGGAG
GGTAGCGGACTACTTGGGTATCTAAGCCTGTTCGATCCCCACGCTTTCGTGCCTCAGCGTCAGACCGGAGCCGGTAGGCTGCCTTCGCAATCGGAGTTCTGCGCAATATCTATGCATTTCACCGCTACACTGCGCATTCCGCCTACTTCTCTCCGTCTCTAGTCACACAGTTTCAACGGCTTGCCGGGGTTGAGCCCCGGGCTTTTACCGCTGACTTACATGACCGCCTACGCACCCTTTAAACCCAATA
+
FF,:FFFFFF,FFFF::FFFFFFFFFFFFFFFFFFFFFFFFF:FFFFFFFFFFFFFFFFFFFFFFFFFFFFFFFFFFFFFFFFFFFFFFFFFFF:FFFFFFFFF::F:FFFFFFFFFFFFFFFFFFFFFFFFFFFFFFFFFFFFFFFFFFFFFFFFFFFFFFFFFFFFFFFFFFFFFFFFFFFFFFFFFFFFFFFFFFFFFFFFFFFFFFFFFFFFFFFFFFFFFFFFFFFFFFFFF,:FFFF:FFF:F,
@A00881:241:HJW2NDRXX:1:2128:15709:34021 2:N:0:CGAGAGAA+GATTGGAG
GGTAGCGGACTACGGGGGTATCTAATCCTGTTTGCTCCCCACGCTTTCGTGCCTCAGTGTCAGTTACAGTCCAGTGAACCGCCTTCGCCGCTGGTGTTCCTCCTAATATCTACGCATTCCACCGCTACACTAGGAATTCCGCTTTCCTCTCCGGCACTCAAGATCGGCAGTTTCAAATGCAGTTCCGAGGTTAAGCCTCGGTATTTCACATCTGACTTGCCGGCCCGCCTACACGCCCTTTACACCCAGT
+
FFF,FFFFFFFFFFFFFFFFFFFF:FFFFFFFFFFFFFF::FFFFFFFFFFFFFFFFFFFFFFFFFFFFFFFFF:F:FFFFFFFF:F:FF:FFFFF:FFF,FFFFFFFF:FFFFFF:FFF:F:FFFFFFFF,FFFFFFFFFFFFFFFFFFFFFFFF:FFFFF:FFFFFFFFF:F:FFF:FFFFFFFFFFFFFF:FF:F,FFFFFFFFFFFFF,F,FFFFFFFFF:FFF,F:FFFFF:F,FFFFFFFF:F:
@A00881:241:HJW2NDRXX:1:2128:12780:34084 2:N:0:CGAGAGAA+GATTGGAG
GGTAGCGGACTACCTGGGTATCTAATCCTGTTTGCTCCCCACACTTTCGTGCCTCAACGTCAGTTACAGTCCAGTAAGTCGCCTTCGCCACTGGTGTTCCTCCTAATATCTACGCATTTCACCGCTACACTAGGAATTCCACTTACCTCTCCTGCACTCAAGATTAGTAGTTTTAGTTGCAGTTCCTCAGTTAAGCCAAGGGATTTCACAGCTAACTTGCTCATCCGTCTACGCACCCTTTACACCCAAT
+
FF,,FFFF:FF:FFFFFFF,FFFFFFFFF:F,FFFFFFFFFFFFFFFFFFFFFFFF:FFFF,FFFFFFFFFFFFFF,FFFFFFFFFFFFFFFFFFFFFFFFFFFFFFFFFFFFFFFFFF:FFFFFFFFFFFFFFFFFFFF,FFFFFFFFFFFFFFFFFFFFF,FF:FFFFFFF:FFFF:FFFFFFFFFFFFFFFFFFFFFFF,FFFFFFFFF:F,FFFFFF:FFFFFFFFFFFF,F:FFFF::FFFFFFF
@A00881:241:HJW2NDRXX:1:2128:21576:34162 2:N:0:CGAGAGAA+GATTGGAG
GGTAGCGGACTACGGGGGTATCTAATCCTGTTTGCTCCCCTGGCTTTCGCATCTCAGCGTCAGCTTCGGTCCAGAAAGGCGCCTTCGCCACCGGTGTTCTTCCCAATATCTACGCATTTCACCGCTACACTGGGAATTCCCCTTTCCTCTCCCGCGCTCAAGCCTGCCAGTATCCGGAGCCCTACGGGGTTGAGCCCCGCATTTTAACTCCGGACTTAACATGCCGCCTACATGCGCTTTACGCCCAATG
+
FFFFFFFFFFFFFFFFFFFFFFFFFFFFFFFFFFFFFFFFFFFFFFFFFFFFFFFFFFFFFFFFFFFFFFFFFFFFFFFFFFFFFFFFFFFFFFFFFFF:FFFFFFFFFFFFFFFFFFFFFFFFF:FFFFFFFFFF:FFFFFFFFFFFFFFFFFFFFFFF:FFFFFFFFFF:FFFFFFFFFFFFFFFFFFFFFFFFF:FFFFF:F:FFFFFFFFFFFF:FFFFFFFFFFFFFFFFFFFFF:FFFF:,FFF
@A00881:241:HJW2NDRXX:1:2128:10682:34178 2:N:0:CGAGAGAA+GATTGGAG
GGTAGCGGACTACCGGGGTATCTAATCCTGTTTGCTCCCCACGCTTTCGCGCCTCAGCGTCAGTTGTCGTCCAGCAAGCCGCCTTCGCCACTGGTGTTCCTCCGTATATCTACGCATTTCACCGCTACACACGGAATTCCGCTTGCCTCTCCGATACTCAAGACATACAGTTTCAAATGCAGTTTCCGGGTTAAGCCCGGAGATTTCACATCTGACTTGCATGCCCGCCTACGCGCCCTTTACACCCAGT
+
FFFFFFFFFFFFFFFFFFFFFFFFFFFFFFFFFFFFFFFFFFFFFFFFFFFFFFFFFFFFFFFFFFFFFFFFFFFF:FFFFFFFFFFFFFFFFFFFFFFFFFFFFFF:FFFFFFFFFFFFFFFFFFFFFF:FFFF,FFFFFFFFFFFFFFFFFFFFFFFFFFFF:FFF::FFFFFFFFFFFFFFFFFFFFFFFFFFFFF::FFF:FFFFF::FFFFFFFFFFFFF:FFF:,FFFFFFFFFFFFFFFFFFF
@A00881:241:HJW2NDRXX:1:2128:14344:34256 2:N:0:CGAGAGAA+GATTGGAG
GGTAGCGGACTACACGGGTATCTAATCCTGTTTGCTCCCCACGCTTTCGCGCCTCAGCGTCAGTTGTCGTCCAGCAAGCCGCCTTCGCCACTGGTGTTCCTCCGTATATCTACGCATTTCACCGCTACACACGGAATTCCGCTTGCCTCTCCGATACTCAAGACATACAGTTTCAAATGCAGTTTCCGGGTTGAGCCCGGAGATTTCACATCTGACTTGCATGCCCGCCTACGCGCCCTTTACACCCAGT
+
FFFFFFFFFFFFFFFFFFFFFFFFFFFFFFFFFFFFFFFFFFFFFFFFFFFFFFFFFFFFFFFFFFFFFFFFFFFFFFFFFFFFFFFFFFFFFFFFFFFFFFFFFFFFFFFFFFFFFF:FFFFFFFFFFFFFFFFFFFFFFFFFFFFFFFFFFFFFFFFFFFFFFFFFFFFFFFFFFFFFFFF:FFFFFFFFFFFFFFFFFFFFFFFFFFFFFFFFFFFFFFFFFFFFFFFFFFFFFFFFFFFFF:F:FF
@A00881:241:HJW2NDRXX:1:2128:25509:34303 2:N:0:CGAGAGAA+GATTGGAG
GGTAGCGGACTACATGGGTATCTAATCCTGTTCGATACCCACGCTTTCGTGCCTCAGCGTCAGTGTGGCACCGGTATGCTGCCTTCGCAATCGGAGTTCTGCGCGATATCTAAGCATTTCACCGCTACACCGCGCATTCCGCATACTTCTCGCCAACTCCAGCCCGCCAGTTTCAACGGCTCGCCGGGGTTGAGCCCCGGGCTTTTACCGCTGACTTAACAGGCCGCCTACGCACCCTTTAAACCCAATA
+
FFFFFFFFFFFFFFFFFFFF:FFFFFFFFFFFFFFFFFFFFFFFFFFFFFFFFFFFFFFFFFFFFFFFFFFFFFFFFFFFFFFFFF:FFFFFFFFFFFFFFFFFFFFF,FFFFFFFFFFFFFFFFFFFFFFFFFFFFFFFFFFFFFFFFFFFFFFFFFFFFFFFFFFF:FFFF:FFFFFFFFFFFFFFFFFFFFFFFFF:F:FF,FFFFFFF:FFFFFFF:FFFFFFFFFF:FFFFFFFFFFFFFFFFFF
@A00881:241:HJW2NDRXX:1:2128:23945:34475 2:N:0:CGAGAGAA+GATTGGAG
GGTAGCGGACTACAGGGGTATCTAATCCTGTTTGCTCCCCGCGCTTTCGAGCCTCAGCGTCAGTAAAAGCCCAGCAGGCCGCCTTCGCCACTGATGTTCCTCCTAATATCTACGCATTTCACCGCTACACTAGGAATTCCGCCTGCCTCTACTTCACTCAAGAACAGCAGTTTTAAGTGCAGTCTATGGGTTAGGCCCATAGGTTTCACACCTCACTTACCATCCCGCCTACACTCCCTGTACACCCAGT
+
FF,,FFFFF:FFFFFFFFFFFFFFFFF:,FFFFFFFFFFFFFFFFFFFFFFFFFFFFFFFFFFFFFFFFFFFFFFFFFFFFFF,FFFFFFFFF,FF,FFF:FFFF:F,FFF:FFFF,FFF:FFFFFFF:FF:F:::FFFFFF:FFF,FFF,FFF:,FFF:,FF:FFFF:F:,,F:FF:FF,FFFFF,FFF,F:,FF:FFF::FF,F::,FF,F,:FF:FFF,,F:FFFFF:FFF,FFFF::FF:,::FFF
@A00881:241:HJW2NDRXX:1:2128:10013:34929 2:N:0:CGAGAGAA+GATTGGAG
GGTAGCGGACTACCTGGGTATCTAATCCTGTTCGATACCCACGCTTTCGTGCTTCAGCGTCAGTTGGGCGCCGGTATGCTGCCTTCGCAATCGGAGTTCTGCGTGATATCTATGCATTTCACCGCTACACCACGCATTCCGCATACTTCTCGCCCACTCAAGGACACCAGTTTCAACGGCACGACGGGGTTGAGCCCCGAAATTTTACCGCTGACTTGGCGTTCCGCCTACGCACCCTTTAAACCCAATA
+
FFF,FFFFFFFFFFFFFFF:FFFFFFFFFFFFFFFFFFFFFFFFFFFFFFFF,FFFFFFFF:F:FFFFFFFFFF:FFFFFFFFFFFFFFFFFFFFFFFFFFFFFF:FFFFFFFFFFFF,F:F:FFFFF:FF,FFF:FFFFFFFFFFF:F:FFF:F::FF,FFF:F,:FFF,FFF:,FFF,FFFFFFFFF:FFFFF:FFFF,,F:FFFFFFFFFFF:FFFFF:F::FFFFFFFF:FFFF:F,,FFFFFFF,
@A00881:241:HJW2NDRXX:1:2128:32389:34945 2:N:0:CGAGAGAA+GATTGGAG
GGTAGCGGACTACCGGGGTATCTAATCCTGTTCGATCCCCACGCTTTCGTGCCTCAGCGTCAGACAGAAGCCGGTATGCTGCCTTCGCAATCGGAGTTCTTCGCGATATCTAAGCATTTCACCGCTACACCGCGAATTCCGCATACTTCTCTTCCTCTCGAGCATCCCAGTTTCAACCGCTGGCCGGGGTTGAGCCCCGGGCTTTGACGGCTGACTTAAGACGCGGCCTACGCACCCTTTCAACCCAATA
+
FFFFFFFFFFFF:FFFFFFFFFFFFFFFFFFFFFFFFFFFFFFFFFFFFFFFFFFFF:FFFFFFFFFFFFFFFFFFFFFFFFFFFFFFFFFFFFFFFFFFFFFFFFFFFFFFFFFFFFFFFFFFFFFFFFFFFFFFFFFFFFFFFFFFFFFF:FFFFFF:FFFFFFFFFFFFFFFFFFFFFFFFFFFFFFFFFFFFFF:F:FFFFFFFF,FFFF:FFFFFFFFFFFFF,FFFFFFFFFFF,:FFFFFFFF
@A00881:241:HJW2NDRXX:1:2128:20681:35618 2:N:0:CGAGAGAA+GATTGGAG
GGTAGCGGACTACCTGGGTATCTAATCCCATTTGCTCCCCCGGCTTTCGTTCCTCAGCGTCAATTATGGCCCAGTTAAGCGCTTACGCCACCGGTGTTCCTCCTGATATCTACGCATTTCACCGCTACACCAGGAATTCCCTTAACCTCTACCACATTCTAGCTTACCAGTATCCAATGCTTGACCGGAGTTGAGCCCCGGGATTTAACACCAGACTTGGCATGCCGCCTACGAACGCTTTACGCCCAAT
+
FFFFFFFFFFFFFFFFFFFFFFFFFFFFFFFFFFFFFFFFFFFFFFFFFFFFFFFFFFFFFFFFFFFFFFFFFFFFFFFFFFFFFFFFFFFFFFFFFFFFFFFFFFFFFFFFFFFFFFFFFFFFFFFFFFFFFFFFFFFFFFFFFFFFFF:FFFFFFFFFFFFFFFFFFFFFFFFFFFFFFFFFFFFFFFFFFFFFFFFFFFFFFFFFFFFFFFFFFFFFFFFF:FFFFFFFFFFFFFFFFFFFFFFFFF
@A00881:241:HJW2NDRXX:1:2128:20934:35806 2:N:0:CGAGAGAA+GATTGGAG
GGTAGCGGACTACGAGGGTATCTAATCCTGTTCGATCCCCACGCTTTCGTGCCTGAGCGTCAGCCCGGAGCCGGTACGCTGCCTTCGCAATCGGGGTTCTGCGCGATATCTATGCATTTCACCGCTACACCGCGCATTCCGCGTACCCCTCTCCGTCTCCAGCCCGGCAGTCACAACGGCCGGCCGGGGTTGAGCCCCGACATTTTACCGCTGTCTTACCAAACTGCCTGCGCACCCTGTAAACCCAATA
+
FF,FF:FFFFFFFFFFFFFFFFFF:FFFFFFFFFFFFFFFFFFFFFFFFFFFFFF:FFFFFFFFFFFFFFFFFFFFFFFFFFFFFFFFFFFFFFFFFFFFFFFFFF:F:FFFFFFFFF:FFFFFFFFFFFFFFFFFFFFFFFFFFFFFFFFFFFFFFFFFFFFFFFFFFFFFFFF,FFFFFFFFF:FFFFFFFFFFFFFFFF,FFF:FFFFF:F:FFF:F:,FFFFFFFFF:F,FFF,:FFFFFFFFFFF
@A00881:241:HJW2NDRXX:1:2128:25997:35837 2:N:0:CGAGAGAA+GATTGGAG
GGTAGCGGACTACACGGGTATCTAATCCTGTTCGATCCCCACGCCCTCGTGCCTCAGCGTCAATAGACGATTCGCGAGATGCCTTCGCAATCGGCGTTCTGAGTGATCTCTATGCATTTCACCGCTACACCACTCATTCCTCCCGCGGCATCGCCATTCCAGCCACACAGTATTGGAGGCACCCCCGACGTTGAGCGCCGGCATTTCACCTCCAACTTGCACGACCGCCTACGCACCCTTTAAACCCAAT
+
FFFFFFFFFFFFFFFFFFFFFFFFFFFFFFFFFFFFFFFFFFFFFFFFFFFFFFFFFFFFFFFFFFFFFF:FFFFFFFFFFFF:FFFFFFFFFFFFFFFFFFFFFFFFFFFFFFFFFFFFFFFFFFFFFFFFFFFFFFFFFFFFFFFFFFFFFFFFFFFFFFFFFFFFFFFFFFFFFFFFFFFFFFFFFFFFFFFFFFFFFFFF:FFFFFFFFF:FFFFFFFF:FFFFFF,F:FFFFFFFFFFFFFFF,F
@A00881:241:HJW2NDRXX:1:2128:26368:36041 2:N:0:CGAGAGAA+GATTGGAG
GGTAGCGGACTACGAGGGTATCTAATCCTGTTCGATACCCACGCTTTCGTGCTTCAGCGTCAGTTGGGCGCCGGTGCGCTGCCTTCGCAATCGGAGTTCTGCGTGATATCTATGCATTTCACCGCTACACCACGCATTCCGCGCACTTCTCGCCCACTCAAGCGCCCCAGTTTCAACGGCGGCGGAAGGTTGAGCCCCCCGGTTTGACCGCTGACTTGAGGCGCCGCCTACGCACCCTTTAAACCCAATA
+
FFFFFFFFFFFFFFFFFFFFFFFFFFFFFFFFFFFFFFFFFFFFFFFFFFFFFFFFFFFFFFFFFFFFFFFFFFFFFFFFFFFFFFFFFFFFFFFFFFFFFFFFFFFF,FFFFFFFFFFFFFFFFFFFFFFFFFFFFFFFFFFFFFFFFFFFFFFFFFFFFFFFFFFFFFFFFFFFFFFFFFFFFFFFFFFFFFFFFFFFFFFFFFFFFFFFFF:FFFFFFFFFFFFFFFFFFFFFFFFF,F:FFFFFFF
@A00881:241:HJW2NDRXX:1:2128:18927:36213 2:N:0:CGAGAGAA+GATTGGAG
GGTAGCGGACTACCTGGGTATCTAATCCTGTTCGATACCCACGCTTTCGTGCTTCAGCGTCAGTTGGGCGCCGGTGCGCTGCCTTCGCAATCGGAGTTCTGCGTGATATCTATGCATTTCACCGCTACACCACGCATTCCGCGCACTTCTCGCCCACTCAAGCGCCCCAGTTTCAACGGCGGCGGAAGGTTGAGCCCCCCGGTTTGACCGCTGACTTGAGGCGCCGCCTACGCACCCTGTAAACCCAATA
+
FFF:FFFFFFF:FFFFFFFFFFFFFFFFFFFFF:FF:FFFFFFFFFFFFFF:FFFFFFFFF,FFFFFFFFFFFF:FFFFFFFFFFFFFFFFFFFFFFFFFFFFFFFFFFF:FFFFFFFFF:FFFFFFFFFFFFFFF,FFFFFFFFFFFFFFFFFFFFFFFFFFFF:FF:FF::F:F:FFFFFFFFFFFFFF:FFFFF:FFFF:F,FFF:FFFFF,F,FFF::FFFFF:F:FFFF:FFF,F::F,FFF,,:
@A00881:241:HJW2NDRXX:1:2128:21052:36542 2:N:0:CGAGAGAA+GATTGGAG
GGTAGCGGACTACTCGGGTATCTAATCCTGTTTGCTCCCCACACTTTCGTGCCTCAACGTCAGTTTCTGTCCAGAAAGTCGCCTTCGCCACTGGTGTTCCTCCTAATATCTACGCATTCCACCGCTACACTAGGAATTCCGTTCACCCCTCCTGCACTCAAGCCCAGCAGTTTTGGTAGTAGTTCCGAAGTTGAGCCCCGGAATTACGCTACCAACTTGCCAAACCACCTACGCACCCTTTACGCCCAGT
+
FF,:FFFF,F,FFFFFFFF:FFF,:,FFFFFFFFFFFFFFFFFFFFFFFFFFFFFFFFFFFFF,F,FFFFFFFFF:FFFFFFFFFFFFF,FFF:FFFFFFFFFFF:FFFFF,:FFFFFFFFFF:FFF:FFFFFFFFFFFFFFFFFFFFFFF:FFFF:FFF::FFFFFFF:FFFFFFFFFFFFFFF:F,:FFFFFFFFFFFF,,FF,FFFFFF:FFFFFFFF:FFFFFFF:FFFFF:FFF:F:FFF:F,:F
@A00881:241:HJW2NDRXX:1:2128:18349:36558 2:N:0:CGAGAGAA+GATTGGAG
GGTAGCGGACTACTCGGGTATCTAATCCTATTTGCTCCCCACGCTTTCGTGCCTCAGTGTCAGTTACAGTCCAGCAAACCGCCTTCGCTACTGGTGTTCTTCCTAATATCTACGCATTCCACCGCTACACTAGGAATTCCGTTTGCCCCTCCTGCACTCAAGTTCAACAGTTTTAGTAGTAGTCCCGAGGTTAAGCCCCGGGCTTACGCTACTAACTTGCCAAACCACCTACGCACCCTTTACGCCCAGT
+
FFFFFFFFFFFFFFFFFFFFFFFFFFFFFFFFFFFFFFFFFFFFFFFFFFFFFFFFFFFFFFFFFFFFFFFFFFFFFFFFFFFFFFFFFFFFFFFFFFF:FFFFFFFFFFF:FFFFFFFFFFFFFFFFFFFFFFFFFFFFFF:FFFFFFFFFFFFFFFFFFFFFFFFFFFFFFFFFFFFFFFFFFFFFFFFFFFFFFFFFFFF:FFFFFFFFF,FFFFFFF,FFFFFFF:FF:FFFFFF,FFFFFFFFFF
@A00881:241:HJW2NDRXX:1:2128:15347:36714 2:N:0:CGAGAGAA+GATTGGAG
GGTAGCGGACTACACGGGTATCTAATCCTGTTTGCTCCCCACACTTTCGCGCCTCAGCGTCAGTTACCGTCCAGAAAGCCGCCTTCGCCACTGGTGTTCCTCCTAATATCTACGCATTTCACCGCTACACTAGGAATTCCGCTTTCCTCTCCGGCCCTCAAGATCGGCAGTTTCAAATGCAGTTCCGAGGTTAAGCCTCGGTCTTTCACATCTGACTTGCCGGCCCGCCTACACGCCCTTTACACCCAGT
+
FF,FFFFFFFFFFFFFFFF:FFFFFFFFFFFFFFFFFFFFFFFFFFFF:FFFFFFFFFFFFFFFFFFFFFFFFFFFFFFFFFFFFFFFFFFFFFFFFFFFFFFFFFFFFFFFFFFF:FFFFFFFFFFFFFF,:FFFFFFFFFFFFFFFFFFFFFF,FFF:FFFFFFFFFFFFFFFFFFFFFFFFFFF,FFFFFFFFFF:FFF,FFFFFFFFFFFFFFFFF:FFFFFFFFFFFFFFFFFFFFF:FFFFFFF
@A00881:241:HJW2NDRXX:1:2128:19795:36746 2:N:0:CGAGAGAA+GATTGGAG
GGTAGCGGACTACACGGGTATCTAATCCTGTTTGCTCCCCACGCTTTCGAGCCTCAACGTCAGTTACAGTCCAGTAAGCCGCCTTCGCCACTGGTGTTCCTCCTAATATCTACGCATTTCACCGCTACACTAGGAATTCCACTTACCTCTCCTGCACTCCAGTCATACAGTTTCCAAAGCAGTCCCTCGGTTGAGCCCAGGGCTTTCACTTCAGACTTGCATCACCGTCTACGCTCCCTTTACACCCAGT
+
FFFFFFFFFFFFFFFFFFFFFFFFFFFFFFFFFFFFFFFFFFFFFFFFFFFFFFFFFFFFFFFFFFFFFFFFFFFFFFFFFFFFFFFFFFFFFFFFFFFFFFFFFFFFFFFFF:FFFFFFFFFFFFFFFFFFFFFFFFFFFFFFFFFFFFFFFF,FFFFFFFFFFFFFFFFFFFFFFFF:FFFFFFFFFFFFFFFFFFFFFFFFFFFFFFFFFFFFFFFFFFFFFFFFFFFFFFFFFFFFFFFFFFFFFF
@A00881:241:HJW2NDRXX:1:2128:18692:36933 2:N:0:CGAGAGAA+GATTGGAG
GGTAGCGGACTACCTGGGTATCTAATCCTGTTTGCTCCCCACGCTTTCGAGCCTCAACGTCAGTTACGGTCCAGCAGGCCGCCTTCGCCACCGGTGTTCCTCCTGATATCTGCGCATTTCACCGCTACACCAGGAATTCCGCCTGCCTCTCCCGCACTCCAGCCTGACAGTTTCCAGAGCAGTCCCGCGGTTAAGCCCCGGGCTTTCACATCACACCTAAACAGCCGCCTGCGTGCCCTTTACGCCCAAT
+
FFFFFFFFFFFFFFFFFFFFFFFFFFFFFFFFFFFFFFFFFFFFFFFFFFFFFFFFFFFFFFFFFFFFFFFFFFFFFFFFFFFFFFFFFFFFFFFFFFFFFFFFFFFFFFFFFFFFFFFFFFFFFFFFFFFFFFF:FFFFFFFFFFFFFFFFFFFFFFFFFFFFFFFFFFFFFFFFFFFFFFFFFFFFFFFFFFFFFFFFFFFFFFFFFFFFFFFFFFFFFFFFFFFFFFFFFFFFFFFFFFFFFFF,FF
@A00881:241:HJW2NDRXX:1:2129:26901:1235 2:N:0:CGAGAGAA+GATTGGAG
GGTAGCGGACTACAGGGGTATCTAATCCTGTTTGCTCCCCACGCTTTCGCGCCTCACCGTCAGTTACTGTCCAGCAGACCGCCTTCGCCACTGGTGTTCCTCCTAATATCTACGCATTTCACCGCTACACTAGGAATTCCACTTACCCCTCCGACACTCTAGCCCGACAGTTTCCAATGCAGACCCGAGGTTGAGCCCCGGGCTTTCACACCAGACTTGCCGTACCGCCTGCGCTCCCTTTACACCCAGT
+
FF:FFFFFFFFFFFFFFFFFFFFFFFFFFFFFFF:FFFFFFFF,FFFF:F:FFFFFF:FF,FFFFFFFFFFFFFFFFFFF:FFFFFFFFFFF:F,F:FFF:FFFF:FF:FFFFFFFFFFFFFFFFFFF::FFFFFFF,FF,FFFFFFFFFFFFFF,FFFF:FFFFFF:F:FFFFFFFFF::,:FF,FFF:FFF,FFFFFFF::FFFF:,FF,F:FFFFFFFFFFFF:,FFFFF,F,FFF:FFF,FF:,F:
@A00881:241:HJW2NDRXX:1:2129:26060:2159 2:N:0:CGAGAGAA+GATTGGAG
GGTAGCGGACTACCAGGGTATCTAATCCTGTTCGATCCCCACGCTTTCGTGCCTCAGCGTCAGACAGAAGCCGGTATGCTGCCTTCGCAATCGGAGTTCTTCGCGATATCTAAGCATTTCACCGCTACACCGCGAATTCCGCATACTTCTCTTCCTCTCGAGCATCCCAGTTTCAACCGCTGGCCGGGGTTGAGCCCCGGGCTTTGACGGCTGACTTAAGACGCGGCCTACGCACCCTTTAAACCCAATA
+
FFFFFFFFFFFFFFFFFFFFFFFFFFFFFFFFFFFFFFFFFFFFFFFFFFFFFFFFFFFFFFFFF:FFFFFFFFFFFFFFFFFFFFFFFFFFFFFFFFF:FFFFFFFF:FFFFFFFFFFF:FFFFF,FFFFFFFF,:FFFFFF:FF:FFFF:FF::FFFFFFFFFF:FFFFFFFFFFF:FFFFFFFFFF,FFFF:FF:FFFFF:FFFF:FFF,,:FFF:FF:FFFFF,:FFFFFFFF,F:F:::FF,:FF
@A00881:241:HJW2NDRXX:1:2129:17409:2237 2:N:0:CGAGAGAA+GATTGGAG
GGTAGCGGACTACTAGGGTATCTAATCCTGTTTGCTCCCCACGCTTTCGAGCCTCAACGTCAGTTACCGTCCAGTAAGCCGCCTTCGCCACTGGTGTTCTTCCTAATATCTACGCATTTCACCGCTACACTAGGAATTCCGCTTACCTCTCCGGCACTCCAGCCAAACAGTTTCCAAAGCAGTCCCTGCGTTAAGCACAGGGCTTTCACTTCAGACTTGCCTCGCCGTCTACGCTCCCTTTACACCCAGT
+
FFF,FFFFFFFFFFFFFFFFFFFFFFFFFFFFFFFFFFFFFFFF:F:FFFFFFFFFFFFFFFFFFFFFFFFFFFFF:FFFFFFFFFFFFFFFFFFFFFFF:FFFFFFFFFFFFFF:,FFFFFFFFFFFFFF:FF:F:FFFFFFFFFFFFFFFFFFFFFFFFFFF,FF:FF:F,FFF:FFFFFFFFFFF:FFFFFFFFFFFFF:FFFFFFFFF:FFF,FFFFFFFFFF:FF::FFFFFF:FFFFFFFF:FF
@A00881:241:HJW2NDRXX:1:2129:6786:2315 2:N:0:CGAGAGAA+GATTGGAG
GGTAGCGGACTACACGGGTATCTAATCCTGTTTGCTCCCCACACTTTCGTGCCTCAACGTCAGTAATTGTCCAGAAAGTCGCCTTCGCCACTGGTGTTCCTCCTAATATCTACGCATTTCATCGCTACACTAGGAATTCCACTTTCCTCTCCAACACTCAAGGGAAGTAGTTTTGGTTGCAGTTCCACAGTTAAGCCGAGGGCTTTAACAACCAACTTGCTCCTCCGTCTACGCACCCTTTACACCCAAA
+
FF,:FFFFFFFFFFFFFFF:FFF:F:FFFFFFFFFFF:FFFFFFFFFFFFFFFFFFFFFFFFFFFFFFFFFFFFFFFFFFFF,,FFFF:FFFFFFFFFF,FFFFFFFFFFFFFFFFFFFFFF:FFFFFFFF:FFFFFFF,F,FFFF,,,FFFFFFF,FFFFFFFF,FFF,,FFFFFFFF:FFF,,:FF::FFFF,FFF,FF:,FFF,,FF:,FF:,FF:FFF,F:F::FFFFF,,FF:FF,:,FFF,FF,
@A00881:241:HJW2NDRXX:1:2129:26295:2378 2:N:0:CGAGAGAA+GATTGGAG
GGTAGCGGACTACGAGGGTATCTAATCCTGTTTGCTCCCCACGCTTTCGTGCCTCAGTGTCAGTTACAGTCCAGCAAACATCCTTAGCTACTGGTGTTCTTCATAATATCTACGCATTCAACCGCTACACTAGGAATTCCGTTTGCCCCTCCTGCACTCAAGTCAAACAGTTTTAGTAGTAGTCCCGAAGTTGAGCCCCGGGCTTACGCTACTAACTTGCCAAACCACCTACGCACCCTTTACGCCCAGT
+
FFFFFFFFFFFFFFF:FFFFFFFFFFFFFFFFF:FFFFFFFFFFFFFF:FFFFFFFFF:FFF::FFFF,FFFF,FFF:F,,:FFF,FFFF,F,FF,FFFFFF,FFFFFFFFFFF,FFF,,F:F:F,F:FF,FFFFF:,::,F:F,FFFFF,,:F,FFFFFF:FF,FFFF:FFFFF:FFFFFFFFFFFFFFFFF:F,FFFFFF,FF:,FFFF:FFFFFFFFFFFFFF,FFFFF,F:F,FFFFF,FFF:FFF
@A00881:241:HJW2NDRXX:1:2129:30861:2581 2:N:0:CGAGAGAA+GATTGGAG
GGTAGCGGACTACTTGGGTATCTAATCCCATTTGCTCCCCCGGCTTTCGTTCCTCAGCGTCAATTATGGCCCAGTTAAGCGCTTACGCCACCGGTGTTCCTCCTGATATCTACGCATTTCACTGCTACACCAAGAATTCCGGTTCCCCCTCCATCGCTCTAGCAGGGTAGTTTCACGCACATTCCAGAGGTTGAGCCCCTGCCTTTCACGCGCAACTTGCCCCGCCGCCTACGTACCCTTTACGCCCAGT
+
FFFFFFFFFFFFFFFFFFFFFFFFFFFFFFFFFFFFFFFFFFFFFFFFFFFFFFFFFFFFFFFFFFFFFFFFFFFFFFFFFFFFFFFFFFFFFFFFFFFFFFFFFFFFFFFFFFFFFFFFFFFFFFFFFFFFFFFFFFFFFFFFFFFFFFFFFFFFFFFFFFFFFFFF,FFFFF:FFFFFFFFFFFFFFFFFFFFFFFFFFFFF:FFFFFFFFF:FFFFFFFFFFFFFFFFFFFFFFFFFFFF:FFFFFF
@A00881:241:HJW2NDRXX:1:2129:9326:2738 2:N:0:CGAGAGAA+GATTGGAG
GGTAGCGGACTACGTGGGTATCTAATCCTGTTTGCTCCCCACACTTTCGCACCTCAGCGTCAATACCGGGCCAGGTGGCCGCCTTCGCCACTGGTGTTCTTCCAGATATCTACGGATTTCACTCCTACACCTGGAATTCCGCCACCCTCTCCCGGATCCCAGTCTTGCAGTATCAAAGGCAGTTCCACGGGTGAGCCGTGGGCTTTCACCTCTGACTGACAAAACAGCCTACGTGCGCTTTACGCCCAGT
+
FF,:FFFFFFFFFFFFFF,FFFFFFFFFFF:F:FFFFFFFFFFFFFFFFFFFFFFFFFFFFFFFFFFFFFFFFFFFFFFFFFF:FFFFFFFFFFFF:FFFFFFFFFFF:FFFFFFF,FFF:FFFFFFFFFFFFFFFFFFFFFFFFFFFFFFFFFFFFFFFFFFFFFFFFF:F,F,F:FFFFFFF:::FFF:::,FFFFFFF:FF,FFFFF:FFFFF,F,,F,:FFFFFFFFFF:FFF:,,FFFFFFF,FF
@A00881:241:HJW2NDRXX:1:2129:30951:2738 2:N:0:CGAGAGAA+GATTGGAG
GGTAGCGGACTACTGGGGTATCTAATCCTGTTCGATACCCACGCTTTCGTGCTTCAGCGTCAGTTGGGCGCCGGTGCGCTGCCTTCGCAATCGGAGTTCTGCGTGATATCTATGCATTTCACCGCTACACCACGCATTCCGCGCACTTCTCGCCCACTCAAGCGCCCCAGTTTCAACGGCGGCGGAAGGTTGAGCCCCCCGGTTTGACCGCTGACTTGAGGCGCCGCCTACGCACCCTTTAAACCCAATA
+
FFFFFFFFFFF:FFFFFFFFFFFFFFFFFFFFFFFFFFFFFFFFFFFFFFFFFFFFFFFFFFFFFFFFFFFFFFFFFFFFFFFFFFFFFFFFFFFFFFFFFFFFFFFFFFFFFFFFFFFF:FFFFFFFFFFFF,FF:FF:FFFFFFFFFFF:FFFFFFFFFFFFFFFFFFFFFFFFFFFFFFFFFFFFFFF:FFFFFFFFFFFFFFFFFFFFFFFFFFFFFFFFFFFFF:FFFFFFFFFFF:FFFFFFFF
@A00881:241:HJW2NDRXX:1:2129:31024:2832 2:N:0:CGAGAGAA+GATTGGAG
GGTAGCGGACTACTCGGGTATCTAATCCTGTTTGCTCCCCACGCTTTCGAGCCTCAGCGTCAGTAAAAGCCCAGCAAGCCGCCTTCGCCACCGGTGTTCCTCCAAATATCTACGCATTTCACCGCTACACTTGGAATTCCGCTTGCCTCTGCTTCACTCAAGAAAAACAGTTTCAAAAGCAGGTTATGGGTTAAGCCCATAATTTTCACTTCTGACTTGCCTTCCCGCCTGCACTCCCTTTACACCCAGT
+
FFFFFFFFFFFFFFFFFFFFFFFFFFFFFFFFFFFFFFFFFFFFFFFFFFFFFFFFFFFFFFFFFFFFFFFFFFFFFFFFFFFFFFFFFFFFFFFFFFFFFFFFFFFFFFFFFFFFFFFFFFFFFFFFFFFFFFF,FFFFFFFFFFFFFFFFFFF:FFFFFFFFF::FF:FFFFFFFFFFFFFFFFFFFFFFFFFF:FFFFFFFFFF:FFFFFFFFFFFF:FFFFFF:FFFF,FFFFFFFFF::FFFFFF
@A00881:241:HJW2NDRXX:1:2129:7446:3051 2:N:0:CGAGAGAA+GATTGGAG
GGTAGCGGACTACGAGGGTATCTAATCCTGTTCGATACCCACGCCTTCGTGCTTCAGCGTCAGTCGGGCGCCGGTACGCTGCCTTCGCAATCGGAGTTCTGCGTGATATCTATGCATTTCACCGCTACACCACGCATTCCGCGTACTTCTCGCCCACTCAAGTCAGCCAGTTTCAACGGCTCGGCGAGGTTGAGCCCCGCAATTTTACCGCTGACTTAAGCGACCCCCTACGCACCCTGTAAACCCAATA
+
FF,,FFFF:FFFFF:FFFFFFFFFFFFFFFFFFFFFFFFFFFF:FFFFFFFFFF,FF:FFFFFFFFFFFFFFFFFFFFFFFFFFFFFFFFFFFFFFFFFFFFF:FFFF:F,FFFF,,,:FF,FFFFFFFFF:FFF:FFFFFFFFFFFFF:FFFFF,FFF,FFFFFFFF:FFF:FFFFFF:FFFFFFFFFFFF:FF,FFFF,F,FFFFF:FF:FF,F:,F,F,,FF,FFF,FFFF,FFF:FF,:F,F,,FF
@A00881:241:HJW2NDRXX:1:2129:29966:3443 2:N:0:CGAGAGAA+GATTGGAG
GGTAGCGGACTACAGGGGTATCTAATCCTGTTCGATCCCCACGCTTTCGTGCCTCAGCGTCAGACAGAAGCCGGTATGCTGCCTTCGCAATGGGAGTTCTTCGCGATATCTAAGCATTTCACCGCTACACGGCGAATTCCGCATAGTTCTCTTCCTCTCGAGCATACCAGTTTCCACCGCTGGCCGGGGTTGAGCCCCGGGCGTTGACGGGTGGCTTGAGACGGGGCCAACGCACCCTTGTGACCCCTCT
+
F::,FFFFFFFFFFFFFFFFFFFFFF:FFFFF:FFFFFFFFFF:FFFF:FFFFF,:,FFFFFFF:FF:,,F,,F,FF,F:FFFFFFF:FFF,FFFFFFFF:::,FFFFFFFFFFFF:FF,FFF:FFFF,F,F:FFFFFF:FF,FF,,FFFF,F:FFFFF,,:::F,,FF::FFF:FF:FFFFF,F:,FFFFFFF,,,:FFF,,FFF,,F,,,,,,,F,,F,:F,FFF::F,,,,:F:,:,,,,F:,,,,,
@A00881:241:HJW2NDRXX:1:2129:26250:3959 2:N:0:CGAGAGAA+GATTGGAG
GGTAGCGGACTACCAGGGTATCTAATCCTGTTCGATCCCCACGCTTTCGTGCCTCAGCGTCAGACAGAAGCCGGTATGCTGCCTTCGCAATCGGAGTTCTTCGCGATATCTAAGCATTTCACCGCTACACCGCGAATTCCGCATACTTCTCTTCCTCTCGAGCATCCCAGTTTCAACCGCTGGCCGGGGTTGAGCCCCGGGCTTTGACGGCTGACTTAAGACGCGGCCTACGCACCCTTTAAACCCAATA
+
FFFFFFFFFFFFFFFFFFFFFFFFFFFFFFFFFFF:FFFFFFFFFFFFFFFFFFFFFFFFFFFFFFFFFFFFFFFFFFFFFFFFFFFFFFFFFFFFFFFFFFFFFFFFFFF:FFFFFFFFFFFFFFFFFFFFFFFFFFFFFFFFFFFFFFFFFFFFFFFFFFFFFFFF:FFFFFFFFFFFFFFFFFFFFFFFFFFFFF,FFFFFFFFF:FFF:FFFFFFF:F:FFFFFFFFFFFFFFFFFFFFFFF,FFF
@A00881:241:HJW2NDRXX:1:2129:18575:3975 2:N:0:CGAGAGAA+GATTGGAG
GGTAGCGGACTACCAGGGTATCTAATCCTGTTCGATCCCCACGCTTTCGTGCCTCAGCGTCAGACAGAAGCCGGTATGCTGCCTTCGCAATCGGAGTTCTTCGCGATATCTAAGCCTTTCACCGCTACACCGCGAATTCCGCAGACTTCTCTTCCTCTCGAGCATCCCAGTTTCAACCGCTGGCCGGGGTTGAGCCCCGGGCTTTGACGGCTGACTTAAGACGCGGCCTACGCACCCTTTCAACCCAATA
+
FFF,FFFF:F,FFFFFFFFF:FF,FFFF:F:FFFFFFFFFFFF:FFFF:FFFFFFFFFFFFFF,FFFFFFFFFF,,FFFFFFF,FFFFFF:FFFFF:FFFFFFFF:F,,FFFFFF,FF:FFF:FFF:FFFFFFF:FF:FFFFF,F:,FFF:F,FF:FFFFFF:F::,FFF,FFFF,FFFF:FF,FFFFFFFFFFFF:FFFFF:F,FF,FFFFFF:FF,FF,FFFFFF:FFFF,,::F:FF,:,F:FFF:F
@A00881:241:HJW2NDRXX:1:2129:14913:3991 2:N:0:CGAGAGAA+GATTGGAG
GGTAGCGGACTACTGGGGTATCTAATCCTGTTTGCTCCCCACGCTTTCGTGCCTCAGTGTCAGTTACAGTCCAGCAAACCGCCTTCGCTACTGGTGTTCTTCCTAATATCTACGCATTCCACCGCTACACTAGGAATTCCGCTTGCCTCTCCGATACTCAAGACATACAGTTTCAAATGCAGTTCAGGGGTTAAGCCCCTACATTTCACATCTGACTTGCAACCCCGCCTACGCTCCCTGTACACCCAGT
+
FFF:FFFF:FF::FFFFF:F:F:FFFFFFF:FFFF,FFFFFFFFF::FFFFFFFFFFF::FFFF:,FFF,F:FF:FFFFFFFF,:FFFFFFFFF,FF,F,FFFF:FFFFFF:FFFF:FFFFFFFFFFF,FFFFFFF:FFFFF:FFFFFFFFFFFFFFFFF,FFF,FFFFFFF:FFFF:FF:FF:FFFFFF,:,FFFFFFFFFFF:FFFFF,FFF:FF:FFF:FFFFFFF::F,FFFFFF,FFFF:FF,F:
@A00881:241:HJW2NDRXX:1:2129:32642:4695 2:N:0:CGAGAGAA+GATTGGAG
GGTAGCGGACTACCCGGGTATCTAATCCTGTTTGCTCCCCACGCTTTCTAGCCTCAACGTCAGTTACCGTCCAGTAAGCAGCCTTCGCCACTGGTGTTCCTCATAATATCTACGCATTTAACCGCTACACTAGGAATTCCGCTTACCTCTCCTGCACTCTAGAAAAAAAGTTTCCAATGCAGTACTGGGGTTAAGCCCCAGCCTTTCACATCAGACTTGCTCTTCAGTCTACGATCCCTTTACACCCAGT
+
FF:FFFFFFFF,FFFFFFFFFFFFFFFFFFFFFFFFF,FFFF,FFFFF,FFFFFFFFF,FFFFFFF,FFFF:F:FFFFF,F:FFFFF:FFFFF,F:FF,FFF,FFFFFFFFFFFFF::F,FFF,FF:FFFFF:,FFFF:F,FFFF,F:FF:F,,FFFFFFFFFF,FF,FFFFF,,F:F,FF,F:FFFFFFFFFFFFFFFFFFF:FFFFFFFFFFFFF::FFFFF:FF:FF:F,,,FFFFFFF,FFFFFFF
@A00881:241:HJW2NDRXX:1:2129:16676:4820 2:N:0:CGAGAGAA+GATTGGAG
GGTAGCGGACTACGGGGGTATCTAATCCTGTTCGATACCCACGCCTTCGTGCTTCAGCGTCAGTCGGGCGCCGGTACGCTGCCTTCGCAATCGGAGTTCTGCGTGATATCTATGCATTTCACCGCTACACCACGCATTCCGCGTACTTCTCGCCCACTCAAGTCAGCCAGTTTCAACGGCTCGGCGAGGTTGAGCCCCGAAATTTTACCGCTGACTTAACAGACCGCCTACGCACCCTTTAAACCCAATA
+
FF,,FFFFFFFFFFFFFFF,FFFFFFFFFFFFFFFFFFF:FFFFFFFFFFFFFFFFFFFFF:F:FFFFFFFFFF:FFFFFFFFFFFFFFFFFFFFFFFFFFFF:FFFFF:FFFFFF:FFFFFFFFFFFFF,FFF:FFFFFFFFFFFFFFFFFFFF:FFFFFFFFFFFFFF:FFFFFFFFFFFFFFFFFFFFF:FFFFFF,:FFFFFFFFFFFFF:FFFFFFFFFFFFFFFFFFFFFFFFFFFFFFFFF:F
@A00881:241:HJW2NDRXX:1:2129:31114:4836 2:N:0:CGAGAGAA+GATTGGAG
GGTAGCGGACTACCAGGGTATCTAATCCTGTTTGCTCCCCACGCTTTCGTGCCTCAGTGTCAGTTACAGTCCAGTGAACCGCCTTCGCCGCTGGTGTTCCTCCTAATATCTACGCATTCCACCGCTACACTAGGAATTCCGTTCACCCCTCCTGCACTCAAGCCCAGCAGTTTTGGTCGTAGTTCCGAAGTTGAGCCCCGGAATTACGCTACCAACTTGCCAAACCACCTACGCTCCCTTTACACCCAGT
+
FFFFFFFFFFFFFFFFFFFFFFFFFFFFFFFFFFFFFFFFFFFFFFFFFFFFFFFFFFFFFFFFFFFFFFFFFFFFFFFFFFFFFFFFFFFFFFFFFFFFFFFFFFFFFFFFFFF:FFFFFFFFFFFFFF:FFFF,FFFFF:FFFFFF::FFF:FFFFFFFFFFFF:FFF:FFFF,F,FFFF:FFFFFFFFFFFFFFFFF,FFFFFFFFFFF:FF::F,FFFFF:FFF:FFF:FFFFF:FFF,FFFFFF,
@A00881:241:HJW2NDRXX:1:2129:13268:5024 2:N:0:CGAGAGAA+GATTGGAG
GGTAGCGGACTACTCGGGTATCTAATCCTGTTCGATCCCCACGCTTTCGTGCCTGAGCGTCAGCCCGGAGCCGGTACGCTGCCTTCGCAATCGGGGTTCTGCGCGATATCTATGCATTTCACCGCTACACCGCGCATTCCGCGTACCTCTCTCCGTCTCCAGCCCGGCAGTCACAACGGCCGGCCGGGGTTGAGCCCCGACATTTTACCGCTGTCTTACCGAACCGCCTGCGCACCCTTTAAACCCAATA
+
FFFFFFFFFFFFFFFFFFFFFFFFFFFFFFFFFFFFFFFFFFFFFFFFFFFFFFFFFFFFFFFFFFFFFFFFFFF:FFFFFFFFFFFFFFFFFFFFFFFFFFFFFFFF:FFFFFFFFFFFFFFFFFFFFFFFFFFFFFFFFFFFFFFFFFFFFFFFFFFFFFFFFFFFFFFFFFFFFFFFFFFFFFFFFFFFFFFFFFFFFFFFFFFFFFFFFFFFFFFFFFFFFFFF:FFFFFFFF:FFFFFFFFFFFF
@A00881:241:HJW2NDRXX:1:2129:15058:5243 2:N:0:CGAGAGAA+GATTGGAG
GGTAGCGGACTACTGGGGTATCTAATCCCTTTCGCTACCCTGACCTTCGTACCTCAGCGTCAGCTCATGTCCAGGAACCCGCCTTCGCCACGAGTCTTCTTCTTGATATCTACGCATTTCACTGCTACACCAAGAATTCCGGTTCCCCCTCCATCGCTCTAGCAGGGTCGTTTCACGCGCATTCCAGAGGTTGAGCCCCTGCCTTTCACGCGCACCTTGCCCCGCCGCCTACGTACCCTTTACGCCCAGT
+
FFFFFFFFFFFFFFFFFFFFFFFFFFFFFFFFFFFFFFFFFFFFFFFFFFFFFFFFFFFFFFFFFFFFFFFFFFFFF:FFFFFFFFFFFFFFFFFFFFFFFFFFFFFFFFFFFFF:FFFFFFFFFFFFFFFFFFF:F:FFFFFFFFFFF:FFFFFFFFFF:FFFFFFF,F::FFFF:FFF,FFFFFFFFFF,F:FFFFFFFFFF,FFFFFFFFF:FF:FFFFFFFFFFFF,FFFFFFFFF,FFFFFF:FF
@A00881:241:HJW2NDRXX:1:2129:22842:5854 2:N:0:CGAGAGAA+GATTGGAG
GGTAGCGGACTACTCGGGTATCTAATCCTGTTTGCTCCCCACGCTTTCGAGCCTCAGTGTCAGTTACAGTCCAGTAAGCCGCCTTCGCCTCTGGTGTTCCTCCTAATATCTACGCATTCCACCGCTACACTAGGAATTCCGCTTACCTCTCCTGCACTCCAGCTCAACAGTTTTATATGCAGGTCCGAGGTTGAGCCTCGTCTTTTCACATATAACTTGCTGTGCCACCTACACTCCCTTTACGCCCAGT
+
FFFFFFFFFFFFFFFFFFFFFFFFFFFF:FFFFFFFFFFFFFFFFFFFFFFFFFFFFFFFFFFFFFFFFFFFFFFF,FFFFFFFFFFF:FFFFFFF,FFFFFFFFFFFFFFFFFFFFFFFFFFFFFFFFFFFFFF,FFFFFF:FF:FFFFFFFF::FFFFFFFFFFFFFFFFFFFFFFFF:FFFFFFFFFFFFF:F:F:,FFFF,FFFFFFFFF,FFFFFFFFFFF,FFFFFFF:FFFFF:FFFFF:FFF
@A00881:241:HJW2NDRXX:1:2129:13178:6120 2:N:0:CGAGAGAA+GATTGGAG
GGTAGCGGACTACTCGGGTATCTAATCCTGTTTGCTACCCACACTTTCGTGCCTCAGCGTCAGTTAAAGCCCAGTAGGCCGCCTTCGCCACTGGTGTTCCTCCCGATCTCTACGCATTTCACCGCTACACCGGGAATTCCGCCTACCTCTACTTCACTCAAGAACGACAGTTTCAAAAGCAGTTCATGGGTTAAGCCCATGGATTTCACTTCTGACTTGCCGTCCCGCCTACGCACCCTTTACACCCAGT
+
FFFFFFFFFFFFFFFFFFFFFFFFFFFFFFFFFFFFFFFFFFFFFFFFFFFFFFFFFFFFFFFFFFFFFFFFFFFFFFFFFFFFFFFFFFFFFFFFFFFFFFFFFFFFFFFFFFFFFFFFFFFFFF:FFFFFFFFFFFFFFFFFFFFFFFFFFFFFFFFFFFFFFFFFFFFFFFFFFFFFFF:FFFFFFFFFFFFFFFFFFFFFFFFFFFFFFFFFFFFFFFFFFFFFFFFFFFFFFFFFFFFFFFFFFF
@A00881:241:HJW2NDRXX:1:2129:5538:6543 2:N:0:CGAGAGAA+GATTGGAG
GGTAGCGGACTACTCGGGTATCTAATCCTGTTTGCTCCCCACGCTTTCGTGCCTCAGTGTCAGTTACAGTCCAGCAGATCGCCTTCGCCGCCGGTGTTCTTCCCAATATCTACGCATTCCACCGCTACACTGGGAATTCCATCTGCCCCTCCTGCACTCAAGCCCGATAGTTTTAGTAGTAGTTCCGAAGTTGAGCCCCGGGATTACGCTACTAACTTATCGAGCCACCTACGCTCCCTTTACGCCCAGA
+
FF,,F,FFFFF:F,:FFFFFFFFFFFFFFFFFFFFFFFFFFFFFFFFFF:FFFFFFFFFFF:FFFFFFFFFFFFFF,FFFFFFFFFFFF,FFFFFF:FFFFFFFFFFFFFFFFFF::FF:,FFFFFFFFFFFFFF,FFFFFFFFFFFFFFFFFFF,FF:FFFFFF,FF:F:FFF,::FF,FFFFFFFF,,FF::F:FFFFF::,FFFF,F,F:F,,:FF::FFFFFFF,F:FF,,FFF:FF,:,FF:FF,
@A00881:241:HJW2NDRXX:1:2129:14235:6574 2:N:0:CGAGAGAA+GATTGGAG
GGTAGCGGACTACCCGGGTATCTAATCCTGTTTGCTCCCCACGCTTTCGCGCCTCAGCGTCAGTTGTCGTCCAGCAAGCCGCCTTCGCCACTGGTGTTCCTCCTAATATCTACGCATTTCACCGCTACACTAGGAATTCCGCTTGCCTCTCCGATACTCAAGAACGACAGTTTCAAATGCAGCTTACGGGTTGAGCCCGTACATTTCACATCTGACTTGCCATCCCGCCTACGCGCCCTTTACACCCAGT
+
FF:FFFFFFFFFFFFFFFFFFFFFFFFFFFFFFFFFFFFFFFFFFFFFF,FFFFFFFFFFFFFFF,,FFFFFFF:FFF,FFFFFFFFFFFFFFFFFFFFFFFFFFFF:FFFFFFFFFF,FFFFFFFFFFFFFFFFFFFFF:FFFFFFFFFFFF:FFFFFFFFFFF:FFFFFFF,F:FFFFFFFF,F:F,FFF,FFFFF:,FFFFFFFFFFFFFFFFFFF,FFFFFFFFFFFFFFFFFFFFFFF,FFFFFF
@A00881:241:HJW2NDRXX:1:2129:32362:6746 2:N:0:CGAGAGAA+GATTGGAG
GGTAGCGGACTACCAGGGTATCTAATCCTGTTTGCTCCCCACGCTCTCGCGCCTCAGCGTCAGTTGTCGTCCAGCAATCCGCCTTCGCCACTGGTGTTCTTCCGTATATCTACGCATTTCACCGCTACACACGGAATTCCGATTGCCTCTCCTGCACTCCAGTTTAACAGTTTCCAGAGCAGTCCCGGGGTTGGGCCCCAGCCTTTCACTCCAGACTTGCTTTACCGTCTACGCTCCCTTTACACCCAGT
+
FFFFFFFFFFFFFFFFFFFFFFFFFFFFFF:FFFFFFFFFFFFFFFFFFFFFFFFFFFFFFFFFFFFFFFFFFFFFFFFFFFFFFFFFFFFFFFFFFFFFFFFFFFFFFFFFFFFFFFFFFFFFFFFFFFFFFFFFFFFFFFFFFFFFFFFFFFFFFFFFFF:FFFFFFFFFFFF:FFFFFFFFFFFFFFFFFF:FFFFFFFFFFFFFFFFFF:FFFFFFFFFF:FFFFFFFFFFFFFFFFFFFFFFFFF
@A00881:241:HJW2NDRXX:1:2129:31982:7279 2:N:0:CGAGAGAA+GATTGGAG
GGTAGCGGACTACTCGGGTATCTAATCCTGTTTGCTCCCCACGCTTTCGTGCCTCAGCGTCAGTTACGTCCCAGTTGACCGCCTTCGCCTCCGGTCTTCTTACTAATATCTACGCATTTTACCGCTACACCAGTAATTCCGTCAACCTCTTCCGCACTCTAGCCTTCCAGTATCTAATGCAGTTCTATGGTTAAGCCATAGGATTTCACATTGGACTTAAAAAACCGCCTACGCACCCTTTACGCCCAGT
+
FFFFFFFFFFFFFFFFFFFFFFFFFFFFFFFFFFFFFFFFFFFFFFFFFFFFFFFFFFFFFFFFFFFFFFFFFFFFFFFFFFFFFFFFFFFFFFFFFFFFFFFFFFFFFFFFFFFFFFFFFFFFFFFFFFFFFFFFFFFFFFFFFFFFFFFFFFFF:FFFFFFFFFFFFFFFFFFF,FFFFFFFFFFFFFFFFF::FFFFFFFFFFFFFFF:F,FFFFFFF:::FFFFFF,:FF:FFFFFFFF:FFFFFF
@A00881:241:HJW2NDRXX:1:2129:31286:7889 2:N:0:CGAGAGAA+GATTGGAG
GGTAGCGGACTACTTGGGTATCTAATCCTGTTTGCTCCCCACACTTTCGCTCCTCAACGTCAGTTACAGCCCAGTAAGTCGCCTTCGCCACTGGTGTTCCTCCTAATATCTATGCATTTCACCGCTACACTAGGAATTCCGCTTACCTCTCCTGCACTCCAGCCGGACAGTTTCCAAAGCAGTTACGGGGTTGAGCCCCGGCCTTTCACTTCAGACTTGCCCTGCCGTCTACGCTCCCTTTACACCCAGT
+
FFFFFFFFFFFFFFFFFFFFFFFFFFFFFFFFFFFFFFFFFFFFFFFFFFFFFFFFFFFFFFFFFFFFFFFFFFFFFFFFFFFFFFFFFFFFFFFFFFFFFFFFFFFFFF:FFFFF:FFFFFFFFFFFFFFFFFFFFFFFFFFFFFFFFFFFFFF:FFFFFFFFFFFFFFFFFFFFFFFF:FFFFFFFFFFFFFFFFFFFFFFFF:FFFFFFF:FFFFFFFFFFFFFFFFFFFFFFFFFFFFF:FFFFF:
@A00881:241:HJW2NDRXX:1:2129:24487:8390 2:N:0:CGAGAGAA+GATTGGAG
GGTAGCGGACTACGGGGGTATCTAATCCTGTTTGCTCCCCACACTTTCGTGCCTCAACGTCAGTTACTGTCCAGAAAGTCGCCTTCGCCACTGGTGTTCCTCCTAATATCTACGCATTTCACCGCTACACTAGGAATTCCACTTTCCTCTCCAGCACTCAAGAAAATCAGTTTTAGTTGCAGTTCCTCAGTTGAGCCGAGGGATTTCACAACTAACTTAACTTCCCGTCTACGCACCCTTTACACCCAAT
+
FF::FFFFF:FFFFFFFF:FFFF:FFFFFF:FFFFFFFFFFFFFFFFFFFFFFFF:FFFFFFFFFFFFFFFF:FFFFFFFFFFFFFFFFFFFFFFFF:FFFFFFF::,FFFFFFF:FFFFFFFFFF,FFFF:FFFFFFFFFFFFFFFF,FFFFFFFFF:FFF::::FFFF:FFFFFFFFF:FFFFFFFFFF::FF:FFFFFFF,FFF,FFF:F:FFFFFFFFFF,FFFFFFFFFFF:FF:FFF:FFFFF,
@A00881:241:HJW2NDRXX:1:2129:8006:8437 2:N:0:CGAGAGAA+GATTGGAG
GGTAGCGGACTACTCGGGTATCTAATCCTGTTCGATACCCACGCTTTCGTGCTTCAGCGTCAGTTGGGCGCCGGTGCGCTGCCTTCGCAATCGGAGTTCTGCGTGATATCTATGCATTTCACCGCTACACCACGCATTCCGCGCACTTCTCGCCCACTCAAGCGCCCCAGTTTCAACGGCGGCGGAAGGTTGAGCCCCCCGGGTTGACCGCTGACTTGAGGCGCCGCCTACGCACCCTTTAAACCCAATA
+
FF:,FFFFF:FFF:FFFFFFFFFFFFFFFFFFFFFFFFFFFFF:FFFFFFFFFFFFFFFFF:FFF:FFFFFFFFF:FFFFFFFFFFFFFFFFFFFFFFFFFFFFFFFFFFFFFFFFFFFF:FFFFFF:FFFFFFFFFFFFFFFFFF:F,FF:FF:FFFFFFFFFFFFFFFFFFF:FFFFFFFFFFF,FFFFFFFFFFFFFFF,FF::,FFFFFFFF:FFFFFFF,FFFF,FFFF::FFFFF:FFFFF,F:
@A00881:241:HJW2NDRXX:1:2129:8585:8531 2:N:0:CGAGAGAA+GATTGGAG
GGTAGCGGACTACAGGGGTATCTAATCCTGTTTGCTCCCCACGCTCTCGCGCCTCAGCGTCGGTTGTCGTCCAGCAATCCGCCTTCGCCACTGGTGTTCTTCCGTATATCTACGCATTTCACCGCTACACACGGAATTCCGATTGCCTCTCCGATACTCAAGACCGGCAGTTTCAAATGCAGGCCATGGGTTAAGCCCATGGTTTTCACATCTGACTTGTCGGCCCGCCTACGCGCCCTTTACACCCAGT
+
F:FFFFFFFFFFFFFFFFFFFFFFFFFFFFFFFFFFFFFFFFFFFFFFFFFFFFFFFFFFFFFFFFFFFFFFFFFF:FFFFFFFFFFFFFFFFFFFFFFFFFFFF:FFFFFFFFFFFFFFFFFFFFF::F:FFFFFFF:FFFFFFFFFFFFFF:FFFFFFFFFFFFFFFFFFFFF:FFFFFFFFFFFFFFFFFF,F:F:FFFFFFFFFFFFFFFFFFF:FFFFFFFFFFFFFFFFFFF,FFFFFFFF:F:
@A00881:241:HJW2NDRXX:1:2129:28863:8703 2:N:0:CGAGAGAA+GATTGGAG
GGTAGCGGACTACGGGGGTATCTAATCCTGTTCGATCCCCACGCTTTCGTGCCTCAGCGTCAGACAGAAGCCGGTATGCTGCCTTCGCAATCGGAGTTCTTCGCGATATCTAAGCATTTCACCGCTACACCGCGAATTCCGCATACTTCTCTTCCTCTCGAGCATCCCAGTTTCAACCGCTGGCCGGGGTTGAGCCCCGGGCTTTGACGGCTGACTTAAGACGCGGCCTACGCACCCTTTAAACCCAATA
+
FFFFFFFFFFFFFFFFFFFFFFFFFFFFFFFFFFFFFFFFFFFFFFFFFFFFFFFFFFFFFFFFFFFFFFFFFFF:FFFFFFFFFFFFFFFFFFFFFFFFFFFFFFFFFFFFFFFFFFFFFFFFFFFFFFFFFFFFFFFFFFFFFFFFFFFFFFFFFFFFFFFFFFFFFFFFFFFFFFFFFFFFFFFFFFFFFFFFFFFFFFFFFFFFFFFFFF:FFF:FFFFFFFFFF:FFFFFFFFFFFFFFFFFFFF
@A00881:241:HJW2NDRXX:1:2129:23213:8750 2:N:0:CGAGAGAA+GATTGGAG
GGTAGCGGACTACACGGGTATCTAATCCTGTTTGCTCCCCACGCTTTCGAGCCTCAACGTCAGTTACAGTCCAGTAAGCCGCCTTCGCCACTGGTGTTCCTCCTAATATCTACGCATTTCACCGCTACACTAGGAATTCCACTTACCTCTCCTGCACTCCAGTCATACAGTTTCCAAAGCAGTCCCTCGGTTGAGCCCAGGGCTTTCACTTCAGACTTGCATCACCGTCTACGCTCCCTTTACACCCAGT
+
FFFFFFFFFFFFFFFFFFFFFFFFFFFFFFFFFFFFFFFFFFFFFFFFFFFFFFFFFFFFFFFFFFFFFFFF,FFFFFFFFFFFFFFFFFFFFFFFFFFFFFFFFFFFFFFFFFFFFFFFFFFFFFFFFFFFFFF:F:FFFFFFFFFFFFFFFFFFFFFFFF:FFFFFFFFFFFFFFFFFFFFFFFFFFFF:FFFFFFFFFFFFFFFFFFFFF:FFFF:FFFFFFFFFFF,:FFFFFFFFFFFFFFFFFF
@A00881:241:HJW2NDRXX:1:2129:7410:9032 2:N:0:CGAGAGAA+GATTGGAG
GGTAGCGGACTACTGGGGTATCTAATCCTGTTTGCTCCCCACACTTTCGTGCCTCAACGTCAGTTTCTGTCCAGAAAGTCGCCTTCGCCACCGGTGTTCCTCCTAATATCTACGCATTTCACCGCTACACTAGGAATTCCACTTTCCTCTCCAGTACTCAAGGAGAATAGTTTTAGCTGCTCTTCCTCAGTTGAGCCGAGGGATTTCACAACTAACTTGTTCTTCCGTCTACGCACCCTTTACACCCAAT
+
F:FFFFFFFFFFFF:FFFFFFFFFFFFFFFFFFFFFFFFFFFFFFFFFFFFFFFFFFFFFFFFFFFFFFFFFFFFFFFFFFFFFFFFFFFFFFFFFFFFFFFFFFFFFFFFFFFFFFFFFFFFFFF:FFFFFFFFFFFF:FF,FFFFFFFFFFFFFFFFFFF:FFFFFFFF:FFFFFFF::FFFFFFFFFFFFFFFFFFFFFF:FF:FFFF:F:,FFFFFFFFFF:FFF:FFFFF:FFF,FFFFFFFFF:
@A00881:241:HJW2NDRXX:1:2129:27877:9251 2:N:0:CGAGAGAA+GATTGGAG
GGTAGCGGACTACCAGGGTATCTAATCCTGTTTGCTCCCCACACTTTCGTGCCTCAACGTCAGTATCTGTCCAGAAAGTCGCCTTCGCCACTGGTGTTCCTCCTAATATCTACGCATTTCACCGCTACACTAGGAATTCCACTTTCCTCTCCAGTACTCAAGAATATCAGTTTTAGTTGCAGTTCCTAAGTTGAGCCAAGGGATTTCACAACTAACTTAAAATCCCGTCTACGCACCCTTTACACCCAAT
+
F:F,F:F:FFFFFFFFF:FFFFFFF:FFFFFFFF:FFFFFFFF:::FFFFFFFFFFFFFFFF:FF,FFFFFF:FFFFFFFFFFFFFFFF:FFFFFFFF:FF:::FFFFFFFF:FFFFFFFF::F::FF:::FFFFF,F,FFFF:FFFFFF,FFFFFFFFFFFFFFF:FF::FFF:,FF:,FFFFFFF,FFF,,FFF:FFF,FF:,F:FFFFF,FFFF,F:,FFFFF,FF:FFFF:F::F:FFFF,:FFFF
@A00881:241:HJW2NDRXX:1:2129:25048:9267 2:N:0:CGAGAGAA+GATTGGAG
GGTAGCGGACTACGAGGGTATCTAATCCTGTTTGCTCCCCACACTTTCGTGCCTCAACGTCAGTTACAGTCCAGTAAGTCGCCTTCGCCACTGGTGTTCCTCCTAATATCTACGCATTTCACCGCTACACTAGGACTTCCCCTTTCCTCTCCTGCACTCAAGAAGCCCAGTTTTAGTTGCAGTTCCTCAGTTAAGCCGAGGGATTTCCCAACTAACTTAAACTCCCGTCTACGCACCCTTTACACCCAAT
+
FF:,FFFFF:FFFFFFFFF:FFFFFFFFFFFFFFF:FFFFFFFFFFFFFFFF:FF:FFFFFFF,F,FFFFFFFF,FFFFF:FFFFFFFF,FFFFFFF::,FF:F,FF:FFFF:FFFF,FF:FFFFFFFFFF,FFF,FF:F,:,:F::FFF,FFFF:FFF,FF:,:F:F:FF,FFFF:FFFFF:FF:F:FF:F:,FFFFFFFF,,:F,,:FF:FF,F::F,:FFF:FF,F,FFFFF,F:F,F,:::F,:FF
@A00881:241:HJW2NDRXX:1:2129:30219:9392 2:N:0:CGAGAGAA+GATTGGAG
GGTAGCGGACTACACGGGTATCTAATCCTGTTTGCTCCCCACGCTTTCGAGCCTCAGCGTCAGTTAAAGCCCAGTAAGCCGCCTTCGCCACTGATGTTCCTCCTAATATCTACGCATTTCACCGCTACACTAGGAATTCCGCTTACCTCTACTTCACTCAAGAACCACAGTTTCAAATGCAAGTTACGGGTTGAGCCCATACATTTCACATCTGACTTGCAGTCCCGCCTGCACTCCCTTTACACCCAGT
+
FFFFFFFFFFFFFFFFFFFFFFFFFFFFFFFFFFFFFFFFFFFFFFFFFFFFFFFFFFFFFFFFFFFFFFFFFFFFFFFFFFFFFFFFFFFFFFFFFFF::FFFFFFFFF:FFFFFFFFFFFFFFFFFFFF:FFFFFFFFFFFFFFFFFF:FFFFFFFFFFFFFFFFFFFFF,FFFFFFFFFF:FFFFFFFFF:FFFFFFFFF,FFFFFFFFFFFFFFFFFFFFFFFFFFFFFFFFFFFFF:FFFFFFFF
@A00881:241:HJW2NDRXX:1:2129:11903:9612 2:N:0:CGAGAGAA+GATTGGAG
GGTAGCGGACTACGAGGGTATCTAATCCTGTTTGCTCCCCACGCTTTCGTGCCTCAGTGTCAGTTACAGTCCAGTGAACCGCCTTCGCCGCTGGTGTTCCTCCTAATATCTACGCATTCCACCGCTACACTAGGAATTCCGTTCACCCCTCCTGCACTCAAGCCCAGCAGTTTTGGTAGTAGTTCCGAAGTTGAGCCCCGGAATTACGCTACCAACTTGCCAAACCACCTACGCACCCTTTACGCCCAGA
+
FF:,FFFFF:FF:FFFFFFFFFFFFFFFFFFFFFFFFFF,FFFFFFFFFFFFFFFFFFFFFFFFFFFFFFFFFFFFFF:FFFFFFFFFFFFFFFFFFFFFFF:FFFFFFFFFFFFF:FFF:FFFFFFFFFFFF:FFFFFF,FFFF:F,FFFFFFFF:FFFFF,FFFFFFFFFFFFFFF:FFFFFFFFF,:FFF,FFFFFFFF:FFFF,FFFFF:,:FFF:F,FFFF:FFFFFFFFF:F:,FFFFFFFFF,
@A00881:241:HJW2NDRXX:1:2129:13810:9972 2:N:0:CGAGAGAA+GATTGGAG
GGTAGCGGACTACGAGGGTATCTAATCCTGTTCGATCCCCACGCTTTCGTGCCTCAGCGTCAGACAGAAGCCGGTATGCTGCCTTCGCAATCGGAGTTCTTCGCGATATCTAAGCATTTCACCGCTACACCGCGAATTCCGCATACTTCTCTTCCTCTCGAGCATCCCAGTTTCAACCGCTGGCCGGGGTTGAGCCCCGGGCTTTGACGGCTGACTTAAGACGCGGCCTACGCACCCTTTAAACCCAATA
+
FFFFFFFFFFFFFFFFFFFFFFFFFFFFFFFFFFFFFFFFFFFFFFFFFFFFFFFFFFFFFFFFFFFFFFFFFFFFFFFFFFFFFFFFFFFFFFFFFFFFFFFFFFFF:FFFFFFFFFFFFFFFFFFFFFFFFFFFFFFFFFFFFF:FFFFFFFFFFFFFFFFFFFFFFFFFF:FFFFFF,FFFFFFFFFFFFFFFFFFFFFFFFFFFFFFFFF:FFFFFFFFFFF:FFF:FFFFFFFFFF:FFFFFFFF
@A00881:241:HJW2NDRXX:1:2129:30174:10097 2:N:0:CGAGAGAA+GATTGGAG
GGTAGCGGACTACGAGGGTATCTAATCCTGTTCGATACCCACGCTTTCGTGCTTCAGCGTCAGTTGGGCGCCGGTGCGCTGCCTTCGCAATCGGAGTTCTGCGTGATATCTATGCATTTCACCGCTACACCACGCATTCCGCGCACTTCTCGCCCACTCAAGCGCCCCAGTTTCATCGGCGGCGGAAGGTTGAGCCCCCCGGTTTGACCGCTGACTTGAGGCGCCGCCTACGCACCCTTTAAACCCAATA
+
FF::FFFFFFFFFFFFFFFFFFFFFFFFFFFFFFFFFFFFF:FFFFFFFFFFFFFFFFFFFFFFFFFFFFFF:FFFFFFFFFFFFFFFF:FFFFFFFFFFFFFFFFFFFFFFFFFFFFFF:FFFFFFF:FFFFFFFFFFFFFFFF:FFFFFFF,::FFFF:FFFFFFFFF:FFFF,FFFFFFFFFF,FFFFFFFF:FF:FFF,FFFFF,F:F:F,FFF:F::FF:FF,F:FFFF:FFFFF:F,F:FF,:F
@A00881:241:HJW2NDRXX:1:2129:26775:10347 2:N:0:CGAGAGAA+GATTGGAG
GGTAGCGGACTACAGGGGTATCTAATCCTGTTCGATCCCCACGCTTTCGTGCTTCAGCGTCAGTCTCGCTATGGTATGCTGCCTTCGCAATCGGGGTTCTGCGTGATATCTATGCATTTCACCGCTACACCACGCATTCCGCATACCTCTTCCGAACTCCAGTCCCGCTGTTTCAATGGCACGCGCACGGTTAAGCCGCACGTTTTCACCGCTGACTTGCGGGTCCGCCTACGCACCCTTTAAACCCAAT
+
FF:FFFFFFFFFFFFFFFF:FFF:F,FFFFFFFFFF:FFFFFF:FFFFFFFF:FFFFFFFFFFFFFFFFFFFFFFFFF:FFFFFFFFFF,FFFFFFFFFFFFF,FFF::FF:FFFFFF:F::FFFFFFFFFFFFFFFFFFFFFFFFFFF,FFFFFFF,F:FFFFF::F,FFFFF,FFFF:F:,FFFF:FFFFF:FFFFF::F,:F:FF:FFFFFFFFFFFFFFF,:FF,F,FFF::FF:F,FF,F,F,::
@A00881:241:HJW2NDRXX:1:2129:30680:10441 2:N:0:CGAGAGAA+GATTGGAG
GGTAGCGGACTACAAGGGTATCTAATCCCATTTGCTCCCCCGGCTTTCGTTCCTCAGCGTCAATTATGGCCCAGTTAAGCGCTTACGCCACCGGTGTTCCTCCTGATATCTACGCATTTCACCGCTACACCAGGAATTCCCTTAACCTCTACCACATTCTAGCTTACCAGTATCCAATGCTTGACCGGAGTTGAGCCCCGGGATTTAACACCAGACTTGGCATGCCGCCTACGAACGCTTTACGCCCAAT
+
FFFFFFFFFFFFFFFFFFFFFFFFFFFFFFFFFFFFFFFFFFFFFFFFFFFFFFFFFFFFFFFFFFFFFFFFFFFFFFFFFFFFFFFFFFFFFFFFFFFFFFFFFFFFFFFFFFFFFFFFFFFFFFFF:FFF:FFFFFFFFFFFFFFF:FFFFFFFFFFFFFFFFFFFFFFFFFFFFF:FFFFFFFFFFFFFFFFFFFFFFFFFFFFFFF:FFFFFFFFFFFFFFFFFFFF:FFFFFFFF:FFFFFF:FF
@A00881:241:HJW2NDRXX:1:2129:20076:10614 2:N:0:CGAGAGAA+GATTGGAG
GGTAGCGGACTACACGGGTATCTAATCCTGTTTGCTCCCCACGCTTTCGAGCCTCAGCGTCAGTTACGGGCCAGTAAGTCGCCTTCGCCTCCGGTATTCCTCCTAATATCTACGCATTCCACCGCTACACTAGGAATTCTACTTACCTCTCCCGCACTCAAGCTTAACAGTTTCAGATGCAGTTCCGCGGTTGAGCCGCGGGCTTTCACATCTGACTGAGTATGCCGCCTACACTCCCTTTACGCCCAGT
+
FFFFFFFFFF:FFFFFFFFFFFFFFF:FFF:FFFFFFFFFFFFFFFFFFFFFFFFFFFFFFFFFFFFFFFFFFFF::FFFFFFFFFFFFFFFF:F,FF:FFFFFFFFFFFFFFFFFFF:FFFFFF,FFFF,FF,FFF,,F:FFFFF:FFFFF,:FFFFFFFF:FFF:,FF:FF:FFFFF,:FFFFFFFFFFFF::,F,FFFF:FFFFF::FFF,FFF,F,:FF:F:FFFFFFFFFFF,F:FFFFFFFFF:
@A00881:241:HJW2NDRXX:1:2129:18005:10629 2:N:0:CGAGAGAA+GATTGGAG
GGTAGCGGACTACAAGGGTATCTAATCCTGTTTGCTCCCCACACTTTCGTGCCTCAATGTCAGTTATCGTCCAGAAAGTCGCCTTCGCCACTGGTGTTCCTCCTAATATCTACGCATTTCACCGCTACACTAGGAATTCCACTTTCCTCTCCAGCACTCAAGAGTAGTAGTTTTAGTTGCAGTTCCTCAGTTAAGCCGAGGGATTTCACAACCAACTTGATCTCCCGTCTACGCACCCTTTACACCCAAT
+
FF,FFFFFFFFFFFFFFFF:FFFFFFFFFFF:FFFFFFFFFFFFFFFFFFFFFFF,FFFFFFF:F:FFFFFFFFFFFFFFFFFFFFFFFFFFFFFFFFFFFFFFFF,FFFFFFFFFFFFFFFFFFFFFFFFFFFFFFFFFFFFFFFFFFFFFFFFFFFFFFFFFFFFFFFFFFFFFFFFF:FFFFFFFFFFFF:FFFFF:FFF:FFFFFFFFFFFFFFFFFFFFFFFF:FFFFFFFFFFF,FF,FFFF::
@A00881:241:HJW2NDRXX:1:2129:24053:10739 2:N:0:CGAGAGAA+GATTGGAG
GGTAGCGGACTACCAGGGTATCTAATCCTGTTCGATACCCACACTTGCGAGCATCAATGTCAGTGACGGGCTGGCAAGCTGCTTTCGCAATCGGGGTTCTTCGTGATATCTATGCATTGCACCGCTACACCACGCAGTCCGCCTGCCGCGACCGTACTCAAGCATGCCAGTCTCAACGGCGGTTTCATGGTTGAGCCACGAACTTTCACCGCTGACTGTACAAGCCATCTAGGCTCCCTGTAAACCCAAG
+
FF,FFFFF:FFFFFF:FFF,FF,FFFFFFF:FFFFFFF:FFFF:FF,FFF:FFFFFFFFFFFFFFFFFFFFFFFFFFFFFFFFFFFFF::FFFFF:,FF:,FFFF:FFF,,F:FFF:F,F,:FFFFFF,FFFFF,:,FFFFFFFFF:FFFFFFF,F:FF::FFF:F:,:F,F:F,FFFF:FF,,FF,FFFFFF,FFF,:FFF,F,FFFFFFF,:,F,,,,FF,:FF:,:FFFF,:FFF,F:FF,F,FF,,
@A00881:241:HJW2NDRXX:1:2129:24722:10770 2:N:0:CGAGAGAA+GATTGGAG
GGTAGCGGACTACCGGGGTATCTAATCCTGTTTGCTCCCCACGCTTTCGAGCCTCAGCGTCAGTTAAAGCCCAGTAAGCCGCCTTCGCCACTGATGTTCCTCCTAATATCTATGCATTTCACCGCTACACCAGGAATTCCGCATGCCCCTCCCGCACTCTAGCTCTACAGTTTCCAGAGCAGTCCCTCAGTTAAGCCGCGGGCTTTCACTCCAGACTTGCAGTGCCGTCTACGCTCCCTTTACACCCAGT
+
FFFFFFFFFFFFFFFFFFFFFFFFFFFFFFFFFFFFFFFFFFFFFFFFFFFFFFFFFFFFFFFFFFFFFFFFFFFFFFFFFFFFFFFFFFFFFFFFFFFFFFFFFFFF:FFFFFFFFFFFFFFFFFFFFFFFFFFFFFFFFFFFFFFFFFFFFFFFFFFFFFFFFFFFFFFFFFFFFFFFFFFFFFFFFFFFFFFFFFFFFFFFFFFFFFFFFFFFFFFFFFFF:FFFFFFFFFFF:FFFFFFFFFFFFF
@A00881:241:HJW2NDRXX:1:2129:32786:10864 2:N:0:CGAGAGAA+GATTGGAG
GGTAGCGGACTACACGGGTATCTAATCCTGTTCGATACCCACGCTTTCGTGCCTCAGCGTCAGATCATGGCCAGTATGCTGCCTTCGCAATCGGAGTTCTGCGCGATATCTATGCATTTCACCGCTACACCGCGCATTCCGCATACCTTACCATGTCTCCAGATGCCCAGTTTCGGCGGCTCGATCCGGTTGAGCCGGACAATTTTACCGCTGACTTAAGCAACCGCCTACGCACCCTTTAAACCCAATA
+
FFFFFFFFFFFFFFFFFFFFFFFFFFFFFFFFFFFFFFFFFFFFFFFFFFFFFFFFFFFFFFFFFFFFFFFFFFFFFFFFFFFFFFFFFFFFFFFFFFFFFFFFFF:FF:FFFFFFFFFFFFFFFFFFFFFFFFFFFFFFFFFFFFFFFFFFFFFFFFFFFFFFFFFFFFFFFF:FFFFFF:FFFFFFFFFF:FFFFFF:FFF:FFFFFFFFFFFFFFFFFF:FFFFFF,FFFFFFFF,F:,FFFFFFFF
@A00881:241:HJW2NDRXX:1:2129:31620:10880 2:N:0:CGAGAGAA+GATTGGAG
GGTAGCGGACTACGTGGGTATCTAATCCTGTTCGATACCCACACTTTCGAGCATCAATGTCAGTGACGGGCTGGCAAGCTGCTTTCGCAATCGGGGTTCTTCGTGATATCTATGCATTTCACCGCTACACCACGAATTCCGCCTGCCGCGACCGTACTCAAGCATGCCAGTCTCAACGGCGGTTTCATGGTTGAGCCACGAACTTTCACCGCTGACTTAACAAGCCATCTACGCTCCCTTTAAACCCAAT
+
FFFFFFFFFFFFFFFFFFFFFFFFFFFFFFFFFFFFFFFFFFFFFFFFFFFFFFFFFFFFFFFFFFFFFFFFFFFFFFFFFFFFFFFFFFFFFFFFFFFFFFFFFFFFFFFFFFFFFFFFFFFFFFFFFF:FFFFFFFFFFFFFFFFFFFFFFFFFFFFFFFFFFFFFFF,FFFFFFFFFF:FFFFFFFFFFFFFFFFFFFFFFFFFFFFFFFFFFFFFFFFF::FF:FFFFF,FFFFFFFF:FF,FFFF
@A00881:241:HJW2NDRXX:1:2129:25211:11146 2:N:0:CGAGAGAA+GATTGGAG
GGTAGCGGACTACATGGGTATCTAATCCTGTTCGATACCCACGCTTTCGTGCCTCAGCGTCAGATCATGGCCAGTATGCTGCCTTCGCAATCGGAGTTCTGCGCGATATCTATGCATTTCACCGCTACACCGCGCATTCCGCATACCTTACCATGTCTCCAGATGCCCAGTTTCGGCGGCTCGATCCGGTTGAGCCGGACAATTTTACCGCTGACTTAAGCAACCGCCTACGCACCCTTTAAACCCAATA
+
FF:,FFFFFFF,FFFFFFFFFFFFFFFF:FFFFFFF:FFFFFF::FFFFFFFFFFFFFFFFFFFFFFFFFFFFFFFFFFFFF:FFFFFFFFFFFFFFFFFFFFFF,,FF:::FFFFFFFFFFFFFFFFFFFFFFFF:FFFFFFFFFFF::,F:FFFFF:FFFFFFF:FFFFF,FFFF::F,FFFFFFFF,,FFFFFFFF,F,:,F:FFF:FF:::F:,:FFFFFFF:F,FFFFFFFF,,:F,,:FF:FF,
@A00881:241:HJW2NDRXX:1:2129:8205:11663 2:N:0:CGAGAGAA+GATTGGAG
GGTAGCGGACTACAGGGGTATCTAATCCTGTTCGATACCCACGCTTTCGTGCCTGAGCGTCAGTAGGGCGCCGGTGCGCTGCCTTCGCAATCGGAGTTCTGCGTGATATCTATGCATTTCACCGCTACACCACGCATTCCGCGCACTTCTCGCCCACTCTAGCCTGCCAGTTCCGACGGCTCGGCGGGGTTGAGCCCCGCAATTTGACCGCCGGCTTGGCATGCCGCCTGCGCACCCTTTAAACCCAATA
+
FFFFFFFFFFFFFFFFFFFFFFFFFFFFFFFFFFFFFFFFFFFFFFFFFFFFFFFFFFFFFFFFFFFFFFFFFFFFFFFFFFFFFFFFFFFFFFFFFFFFFFFFFFFF:FFFFFFFFFFFFFFFFFFFFFFFFFFFFFFFFFFFFFFFFFFFFFFFFFFF:FFFFFFFFFFF:FFFFFFFFF:FFFFFF:FFFFFFFFFFF,FFFFFFFFFFFFFFFFFFFFFFFFFFFFFF:FFFFFFF,:FFFFF:F,
@A00881:241:HJW2NDRXX:1:2129:25220:11663 2:N:0:CGAGAGAA+GATTGGAG
GGTAGCGGACTACACGGGTATCTAATCCTGTTTGCTCCCCACGCTTTCGAGCCTCAGTGTCAGTTGCAGTCCAGTAAGCCGCCTTCGCCTCTGGTGTTCTTCCTAATATCTACGCATTTCACCGCTACACTAGGAATTCCGCTTACCCCTCCTGTACTCTAGCAATCCAGTTTTAAATGCAATTCCGAAGTTAAGCCTCGGGCTTTCACATCTAACTTAAATCGCAACCTACGCTCCCTTTACGCCCAGT
+
FFFFFFFFFFFFFFFFFFFFFFFFFFFFFFFFFFFFFFFFFFFFFFFFFFFFFFFFFFFFFFFFFFFFFFFFFFFF:FFFFFF:FFFFFFFFFFFFFFFFFFFFFFFFFFFFFFFFFFFFFFFFFFFFFFFFFFFFFFFFFFF:FFFFFFFFFFFFFFFFFFFFFFFFFFFFFFFFFFFFF:FFFFFFFFFF:FFFFFF:FFFF:FFFFFFFFF,FFFF:FFFFFFFFFF:FFFFFFFF,FFFFFFFFFF
@A00881:241:HJW2NDRXX:1:2129:31503:11772 2:N:0:CGAGAGAA+GATTGGAG
GGTAGCGGACTACCTGGGTATCTAATCCTGTTTGCTCCCCACACTTTCGCGCCTCAGCGTCAGTTACCGTCCAGAAAGCCGCCTTCGCCACTGGTGTTCCTCCTAATATCTACGCATTTCACCGCTACACTAGGAATTCCGCTTTCCTCTCCGGCACTCAAGATCGACAGTTTCAAATGCAGTTTCCGGGTTGAGCCCGGAGATTTCACATCTGACTTGCCTACCCGCCTACGCGCCGTTTAAACCCAGT
+
FF,,FFFFFFFFFFFFFFF:FFFFF::FFFFFFFFFFFFFFF:FFFFF:FFFFFFFF::FFFFFFFFFFFFFFFFFFFFF:FFFFFFFFFFFFFFF:FFFFFFFFFF:FFFFFFFF,FFFFFFFFFFF,FF,FFF,FFFFFFFFFFFFFFFFFF:,FFFFFFFF,FFFFF:FFF:FFFFFFFF:FFFFFFFFFFFF:FFF,:FFFFFFFFF:FFF,FFF:,,:FFF:FFFFFF,:FF,,FF,FFFFF::F
@A00881:241:HJW2NDRXX:1:2129:23999:11804 2:N:0:CGAGAGAA+GATTGGAG
GGTAGCGGACTACAAGGGTATCTAATCCTGTTTGCTCCCCACGCTTTCGTGCCTCAGTGTCAGTTACAGTCCAGCAAACCGCCTTCGCTACTGGTGTTCTTCCTAATATCTACGCATTCCACCGCTACACTCGGAATTCCGTTTGCCCCTCCTGCACTCAAGTCCAACAGTTTTAGTAGTAGTCCCGAAGTTAAGCCCCGGGCTTACGCTACTAACTTGCCAAACCACCTACGCACCCTTTACGCCCAGT
+
FFFFFFFFFFFFFFFFFFFFFFFFFFFFFFFFFFFFFFFFFFFFFFFFFFFFFFFFFFFFFFFFFFFFFFFFFFFF:FFFFFFFFFFFFFFFFFFFFFFFFFFFFFFFFFFFFFFFFFFFFFFFFFFFFFF,FFFFFFFFFFFFFFFFFFFFFFFFFFFFFFFFFFFFFFFFFFFFFFFFFFFFFFFFFFFFFFFFFFFFFFFFFFFFFFFFF:::FFFF:F,FFFFF:FFFFF:FFFFFFFFFFF:,FF
@A00881:241:HJW2NDRXX:1:2129:21793:11866 2:N:0:CGAGAGAA+GATTGGAG
GGTAGCGGACTACGTGGGTATCTAATCCTGTTCGATCCCCACGCTTTCGTGCCTCAGCGTCAGACAGAAGCCGGTATGCTGCCTTCGCAATCGGAGTTCTTCGCGATATCTAAGCATTTCACCGCTACACCGCGAATTCCGCATACTTCTCTTCCTCTCGAGCATCCCAGTTTCAACCGCTGGCCGGGGTTGAGCCCCGGGCGTTGACGGCTGACTTCAGACGCGGCCTAAGCACCCTTTAAACCCAATA
+
FF,FFFFF:FFFFFFFFFF:FFFFFFFFFFFFFFFFFFFFFFFFFFFFFFFFFFFFFFFFFFFFF:FFF:FFFFFFFFFFFFFFFFFFFFFFFFFFFFFFFFFFFFFFFF:F,FF,F:F:FFFFFFF,FFFFFFF,FFFFFF,FFFFFF::FFFF:::FF:::,FFFFFF,FFFFFF::::FFFFFFFFF:F:FFF:::FFF,FF:FFF:FF:F:FF,:FF:FFFFFFF,,FFFF:FF,FF,,F,FFFFF
@A00881:241:HJW2NDRXX:1:2129:29794:12320 2:N:0:CGAGAGAA+GATTGGAG
GGTAGCGGACTACTCGGGTATCTAATCCCTTTCGCTACCCTGACCTTCGTACCTCAGCGTCAGTTAATGTCCAGAAACCCGCCTTCGCCACGAGTCTTCTTCTTGATATCTACGCATTTCACTGCTACACCAAGAATTCCGGTTCCCCCTCCATTACTCTAGCAGGGTAGTTTCACGCGCATTCCAGAGGTTGAGCCCCTGCCTTTCACGCGCAACTTGCCCCGCCGCCTACGTACCCTTTACGCCCAGT
+
FFF,FFFFFFFFFFFFFFFFFFFFFFFFFFFFFFFFFFFFFFFFFFFFFFFFFFFFFFFFFFFFFFF:FFFFFFFFFFFFFFFFFFFFFFFFFFFFFFFFF:FFFFFFFFFFFFF:FF:FFFFFFFFFFFFFFFFFFFF:FFFFFFFFFFFFFFFFFFFFFFFFFFFFFF:FFFFFFFFFFFFFFF,:FFFFFFFFFFFFFFFFFFFFFFFF:,,F:FFFFFFFFFFFFFFFF:FFFF,FFFFFFFFFFF
@A00881:241:HJW2NDRXX:1:2129:27434:12336 2:N:0:CGAGAGAA+GATTGGAG
GGTAGCGGACTACTTGGGTATCTAATCCTGTTTGCTCCCCACGCTTTCGCGCCTCAGCGTCAGTTGCTGTCCAGCAGATCGCCTTCGCCACTGGTGTTCCTCCTAATATCTACGCATTTCACCGCTACACTCGGAATTCCATCTGCCTCTCCAGTACTCAAGAACTACAGTTTCAAATGCAGGCCACAGGTTAAGCCCGTGGTTTTCACATCTGACTTGCAATCCCGCCTACACGCCCTTTACACCCAGT
+
FFFFFFFFFFFFFFFFFFFFFFFFFFFFFFFFFFFFFFFFFFFFFFFFFFFFFFFFFFFFFFFFFFFFFFFFFFFFFFFFFFFFFFFFFFFFFFFFFFFFFFFFFFFFFFFFFFFFFFFFFFFFFFFFFFF,FFFFFFFFFFFFFFFFFFFFFF:FFFFFFFFFFFFFFFFFFFFFFFFFFF:FFFFF:FFFFFFFFFFFFFFFFFFFFFF:FF:,FFFFFFFFFFFFFFFF:FFFFFF:,FFFFF,:FF
@A00881:241:HJW2NDRXX:1:2129:23122:12665 2:N:0:CGAGAGAA+GATTGGAG
GGTAGCGGACTACGAGGGTATCTAAGCCTGTTCGATCCCCACGCTTTCGTGCCTCAGCGTCAGACCGGAGCCGGTAGGCTGCCTTCGCAATCGGAGTTCTGCGCAATATCTATGCATTTCACCGCTACACTGCGCATTCCGCCTACTTCTCTCCGTCTCTAGTCACACAGTTTCAACGGCTTGTCGGGGTTGAGCCCCGGGCTTTTACCGCTGACTTACATGACCGCCTACGCACCCTTTAAACCCAATA
+
FFFFFFFFFFFFFFFFFFFFFFFFFFFFFFFFFFFFFFFFFFFFFFFFFFFFFFFFFFFFFFFFFFFFFFFFFFFFFFFFFFFFFFFFFFFFFFFFFFFFFFFFFFFFFFFFFFFFFFFFFFFFFFFFFFFFFFFFFFFFFFFFFFFFFFFFFFFFFFFFFFFFFFFFFFFFFFFF,FFFFFFFFFFFFFFFFFFFFFFFFFFFFFFFFFFFFFFFFF:FFFFFFFFFFFFFFFFFFFFFFFFFF:FFFF
@A00881:241:HJW2NDRXX:1:2129:23674:12806 2:N:0:CGAGAGAA+GATTGGAG
GGTAGCGGACTACGGGGGTATCTAATCCTGTTTGCTCCCCACGCTTTCGCGCCTCAGCGTCAGTTGTCGTCCAGCAAGCCGCCTTCGCCACTGGTGTTCCTCCGTATATCTACGCATTTCACCGCTACACACGGAATTCCGCTTGCCTCTCCGATACTCAAGACACACAGTTTCAAATGCAGTTTCCGGGTTGAGCCCGGAGATTTCACATCTGACTTGCATGCCCGCCTACGCGCCCTTTACACCCAGT
+
FFFFFFFFFFFFFFFFFFFFFFFFFFFFFFFFFFFFFFFFFFFFFFFFFFFFFFFFFFF:FFFFFFFFFFFFFFFFFFFFFFFFFFFFFFFFFFFFFFFFFFFFFFFF:FFFFFFFFFFFFFFFF,:FFF:FFFF:FFFFFFF:FFFF:FFFFFFFFFFF:FFFFFFF,FFF::FFFFF:,FFFFFF:FFFFFFFFFFFFFFFFFFFFFFFFFFFFF,:F,FFFFFFFF:FFFFFFFFF:FFFFFFFFFF
@A00881:241:HJW2NDRXX:1:2129:18078:12884 2:N:0:CGAGAGAA+GATTGGAG
GGTAGCGGACTACTCGGGTATCTAATCCTGTTCGATCCCCACGCTTTCGTGCCTCAGCGTCAGACAGAAGCCGGTATGCTGCCTTCGCAATCGGAGTTCTTCGCGATATCTAAGCATTTCACCGCTACACCGCGAATTCCGCATACTTCTCTTCCTCTCGAGCATCCCAGTTTCAACCGCTGGCCGGGGTTGAGCCCCGGGCTTTGACGGCTGACTTAAGACGCGGCCTACGCACCCTTTAAACCCAATA
+
FF::FFFFFFFFFFFFFFFFFFFFFFFFFFFFFFFFFFFFFFFFFFFFFFFFFFFFFFFFFFFFFFFFFFFFFFFFFFFF:FFFFFFF:FFFFFFFFFFFFFFFF:,FFFF:FFFFFFFFFFFFFFFFFFFFFFFFFFFFFFFFFFFFFFFFF:FFFFFFFFFFFFFF:FFFFFF,FFFFF:FFFFFFFFFFFF:FFFFFFFFFFFFFFFFFFFFF:F,F:FF:F:FFFFFFFFFFF,,F:FFFFFFF,,
@A00881:241:HJW2NDRXX:1:2129:20754:12978 2:N:0:CGAGAGAA+GATTGGAG
GGTAGCGGACTACAGGGGTATCTAATCCCGTTCGATACCCACGCTTTCGTGCCTGAGCGTCAGTAGGGCGCCGGTGCGCTGCCTTCGCAATCGGAGTTCTGCGTGATATCTATGCATTTCACCGCTACACCACGCATTCCGCGCACTTCTCGCCCACTCTAGCCTGCCAGTTCCGACGGCTCGGCGGGGTTGAGCCCCGCCAGTTGACCGCCGGCTTGGCTTGCCGCCTGCGCACCCTTTAAACCCAATA
+
FF,,FFFFFFFFFFFFFFF:FFFFFFFFFFFFFFFFFFFFFF:FFFFFFFFFFFFFFFFFFFF,FFFFFFFFFFFFFFFFFFFFFFFFFFFFFFFFFFFFFF:FFF:FFFFFFFFFFFFFFFFFFFF:FFFFFFFFFFFFFFF:FFFF:FFFF,F,FFFFFFFFFFFFFFF:FFFFFFFFFFFFFFFFFFFFFF,FF:,::F,FF:F:F,FFFFF:FFF:,,F,FFFFFF:F,:FFFFFFF:FFFFF:,F
@A00881:241:HJW2NDRXX:1:2129:8666:13213 2:N:0:CGAGAGAA+GATTGGAG
GGTAGCGGACTACGAGGGTATCTAATCCTGTTCGATCCCCACGCTTTCGTGCCTCAGCGTCAGACAGAAGCCGGTATGCTGCCTTCGCAATCGGAGTTCTTCGCGATATCTAAGCATTTCACCGCTACACCGCGAATTCCGCATACTTCTCTTCCTCTCGAGCATCCCAGTTTCAACCGCTGGCCGGGGTTGAGCCCCGGGCTTTGACGGCTGACTTAAGACGCGGCCTACGCACCCTTTAAACCCAATA
+
FFFFFFFFFFFFFFFFFFFFFFFFFFFFFFFFFFFFFFFFFFFFFFFFFFFFFFFFFFFFFFFFFFFFFFFFFFFFFFFFFFFFFFFFF:FFFFFFFFF:FFFFFFFFFFFFFFFFFFFFFFFFFFFFFFFFFFFFFFFFFFF,FFFFFFFFFFFFFFFFFFFFFFFFFFFFFFFFFFFFFFFFFFFFFFFFFFFFFFFFFFFF:FFFFFFFFFFFFFFFFFFFFFFFFFFFFFFFFFFFFFFFFFFFFF
@A00881:241:HJW2NDRXX:1:2129:28076:13698 2:N:0:CGAGAGAA+GATTGGAG
GGTAGCGGACTACAAGGGTATCTAATCCTGTTTGCTCCCCACGCTTTCGGGACTGAGCGTCAGTTGCAGGCCAGATCGTCGCCTTCGCCACTGGTGTTCCTCCATATATCTACGCATTTCACCGCTACACATGGAATTCCACGATCCTCTCCTGCACTCTAGCTGCCTGGTTTCTATGGCTTACTGAAGTTAAGCTTCAGGCTTTCACCACAGACCCTTGCTGCCGCCTGCTCCCTCTTTACGCCCAATA
+
FFFFFFFFFFFFFFFFFFF,FFFFFFFFFFFFFFFFFFFFFFFFFFFFFFFFFFFFFFFFFFFFFFFFFFFFFFFFFFFFFFFFFFFFFFFF:FFFFFFFFFFFFFFFFFFFFFFFFFFFFFFFFFFFFFFFFFFFFFFFFFFFFFFFFFFFFFFFFFFFFFFFFFFFFF:FFFFFFFFFFFFFFFFFFFFFFFFFFFFFFF:FFFFFFFFFFFF:FF:FFFFFFFFFFFFFF,FFFFFF:FFFFFFFFF
@A00881:241:HJW2NDRXX:1:2129:14389:13761 2:N:0:CGAGAGAA+GATTGGAG
GGTAGCGGACTACAAGGGTATCTAATCCTGTTTGCTCCCCACGCTTTCGAGCCTCAACGTCAGTTACAGTCCAGTAAGCCGCCTTCGCCACTGGTGTTCCTCCTAATATCTACGCATTTCACCGCTACACTAGGAATTCCACTTACCTCTCCTGCACTCCAGCTCATCAGTTTCCAAAGCAGTCCCACAGTTGAGCTGTGGGCTTTCACTTCAGACTTGACATGCCGTCTACGCTCCCTTTACACCCAGT
+
FFFFFFFFFFFFFFFFFFFFFFFFFFFFFFFFFFFFFFFFFFFFFFFFFFFFFFFFFFFFFFFFFFFFFFFFFFFF,FFFFFF:FFFFFFFFFFFFFFFFFFFFFFFFFFFFFFFFFFF:FFFFFF:FFF,FFFF,F:FFFFFFFFFFFFFFFFFFFFFFFFF:F,FF:F:FFFFFFFFFFFFFFFFFFFFF:FFF:F:FFFFF,FFFFFFFFFFFF:F:FFFFFFFFFF:FFFF:FFFFFFF:FFFFFF
@A00881:241:HJW2NDRXX:1:2129:25690:13792 2:N:0:CGAGAGAA+GATTGGAG
GGTAGCGGACTACACGGGTATCTAATCCTGTTTGCTCCCCACACTTTCGTGCCTCAACGTCAGTTACTGTCCAGAAAGTCGCCTTCGCCACTGGTGTTCCTCCTAATATCTACGCATTTCACCGCTACACTAGGAATTCCACTTTCCTCTCCAGCACTCAAGAAAATCAGTTTTGGTTGCAGTTCCTCAGTTGAGCCGAGGGATTTCACAACCAACTTGACTTCCCGTCTACGCACCCTTTACACCCAAT
+
FFFFFFFFFFFFFFFFFFFFFFFFFFFFFFFFFFFFFFFFFFFFFFFFFFFFFFFFFFFFFFFFFFFFFFFFFFFFFFFFFFFFFFFFFFFFFFFFFFFFFFFFFFFF:FFFFFFFFFFFFFFFFFFFFFFFFFF,FFFFFFF:FFFFFFFFFFFFFFFFFFFFFFFFFFFFFFFFFFFFFFFFFFFFFFFFFFFFFFFFFFFFFFFFFFFFFFFFFFFFFFFFFFFFFFFFFF:FFFFF:FFFFFFFFF
@A00881:241:HJW2NDRXX:1:2129:25572:13808 2:N:0:CGAGAGAA+GATTGGAG
GGTAGCGGACTACACGGGTATCTAATCCTGTTTGCTCCCCACACTTTCGTGCCTCAACGTCAGTTACTGTCCAGAAAGTCGCCTTCGCCACTGGTGTTCCTCCTAATATCTACGCATTTCACCGCTACACTAGGAATTCCACTTTCCTCTCCAGCACTCAAGAAAATCAGTTTTGGTTGCAGTTCCTCAGTTGAGCCGAGGGATTTCACAACCAACTTGACTTCCCGTCTACGCACCCTTTACACCCAAT
+
FFFFFFFFFFFFFFFFFFFFFFFFFFFFFFFFFFFFFFFFFFFFFFFFFFFFFFFFFFFFFFFFFFFFFFFFFFFFFFFFFFFFFFFFFFFFFFFFFFFFFFFFF:FFFFFFFFFFFFFFFFFFFFFFFFFFFF:FFFFFFFFFFFFFFFFFFFFFFFFFFFF:FFFFFFFFFFF:FFFFFFFFFFFFFFFFF:FFFFFFFFF,FFFFFFFFFFF:FFFFFFFFFF:FFFFF::FFFFF:FFFFFFFFFF
@A00881:241:HJW2NDRXX:1:2129:24578:13902 2:N:0:CGAGAGAA+GATTGGAG
GGTAGCGGACTACACGGGTATCTAATCCTGTTTGCTCCCCACGCTTTCGAGCCTCAGCGTCAGTTACAGTCCAGAAAGCCGCCTTCGCCTCTGGTGTTCCTCCTAATATCTACGCATTCCACCGCTACACTAGGAATTCCGCTTTCCTCTCCAGCACTCAAGCACAACAGTTTTAAAAGCAGTTCCGAGGTTAAGCCTCGGGATTTCACTCGTAACTTGTTGCGCCGCCTACGCTCCCTTTACGCCCAGT
+
:F::FFFFFFFFFFFFFFFFFFF:FFFFFFF:FFF:FFFFF:FFF:FFFFFFFFFFFFFFFFFFF:FFFFFFFFFFFFFFFF:FFFFFFFFFFF:FF:FFF:FF,FF,FFFF,FFFF::F:FFFFFFF:FF,FFF,FFFFF:,FFF:,FFFFF,F:FFFFFFF,:F,F:FFFF:FFF,F,F:FFF:FFFFF,F,FF,FFFFF,FFFF,FFF,F:F,FFF,FF:FFFFFFF::FFFF:FF:FFFFF:F,FF
@A00881:241:HJW2NDRXX:1:2129:29170:13933 2:N:0:CGAGAGAA+GATTGGAG
GGTAGCGGACTACGCGGGTATCTAATCCTGTTCGATCCCCACGCTTTCGTGCCTCAGCGTCAGACAGAAGCCGGTATGCTGCCTTCGCAATCGGAGTTCTTCGCGATATCTAAGCATTTCACCGCTACACCGCGAATTCCGCATACTTCTCTTCCTCTCGAGCATCCCAGTTTCAACCGCTGGCCGGGGTTGAGCCCCGGGCTTTGACGGCTGACTTAATACGCGGCCTACGCACCCTTTAAACCCAATA
+
FFFFFFFFFFFFFFFFFFFFFFFFFFFFFFFFFFFFFFFFFFFFFFFFFFFFFFFFFFFFFFFFFFFFFFFFFFFFFFFFFFFFFFFFFFFFFFFFFFFFFFFFFFFFFFFFFFFFFFFFFFFFFFFFFFFFFFFFFFFFFFFFFFFFFFFFFF:FFFFFFFFFFFFFFFFFFFFFFFFFFFFFFFFFFFFFFFFFFFF:FFFFFFFF::FFFFFF:F:,FF:FFFFFF,FFFFF:FF,FFFFFFFFFF,
@A00881:241:HJW2NDRXX:1:2129:28917:14058 2:N:0:CGAGAGAA+GATTGGAG
GGTAGCGGACTACGAGGGTATCTAATCCCATTTGCTCCCCCGGCTTTCGTTCCTCAGCGTCAATTATGGCCCAGTTAAGCGCTTACGCCACCGGTGTTCCTCCTGATATCTACGCATTTCACCGCTACACCAGGAATTCCCTTAACCTCTACCACATTCTAGCTTACCAGTATCCAATGCTTGACCGGAGTTGAGCCCCGGGATTTAACACCAGACTTGGCATGCCGCCTACGAACGCTTTACGCCCAAT
+
FF,:FFFFFFF:FFFFFFFFFFFFFFFFFF:FFFFFFFFFFFFFFFFFFFFFFFFFFFFFFFFFFFFFFFFFFF:FFFFFFF:FFFFFFFFFFFFFFFFFFFFFFFFFFFFFFFFF,F:,:,FFFFFFF:FFFFFF:F:FFFFFFF:FFFFFFF:FFFFFFFFFFFF::FFF:FFF:FFFFFF:FFFF:FFF,FFFFFFFFFFFFFFFFFFFFFFF,F::,FFFFF:F:FFF:FF,:F,FFF,FFFFF,F
@A00881:241:HJW2NDRXX:1:2129:25328:14293 2:N:0:CGAGAGAA+GATTGGAG
GGTAGCGGACTACTAGGGTATCTAATCCCTTTCGCTACCCTGACCTTCGTACCTCAGCGTCAGCTCATGTCCAGGAACCCGCCTTCGCCACGAGTCTTCTTCTTGATATCTACGCATTTCACTGCTACACCAAGAATTCCGGTTCCCCCTCCATCGCTCTAGCAGGGTAGTTTCACGCGCATTCCAGAGGTTGAGCCCCTGCCTTTCACGCGCAACTTGCCCCGCCGCCTACGTACCCTTTACGCCCAGT
+
FF,FFFFFFFFFFFFFFFF:FFF:FFFFFFFFFFFFFFFFFFFFFFFFFFFFFFFFFFFFFFFFFFFFF:F:FFFFFFFFFFFFFFFFF:FFFFFFFFFFFFF:FFF,FFFFFFFFFFFFFFFFFFFFFFFFFFF,FFFFFFFFFFFFFFFFFFFFFFFFFFF,FFFFFFFFFFFFFFF:FFFFF,FFFFFFFFFFFFFFFFFFFFF:FFFFF:FFFFFFF:FFFFFFF,FFFF,FFFFFF,FFFFFFFF
@A00881:241:HJW2NDRXX:1:2129:25681:14340 2:N:0:CGAGAGAA+GATTGGAG
GGTAGCGGACTACAGGGGTATCTAATCCTGTTTGCTCCCCACGCTTTCGTGCCTCAGTGTCAGTTACAGTCCAGCAAACCGCCTTCGCCACCGGTGTTCTTCCTAATATCTACGCATTCCACCGCTACACTAGGAATTCCGTTTGCCCCTCCTGCACTCAAGTCCAACAGTTTTAGTAGTAGCCCCGAGGTTAAGCCCCGGGATTACGCTCCTAACTTGCCAAACCACCTACGCACCCTTTACGCCCAGT
+
FF::FFFFFFFFF:FFFFFFFFFFFFFFFFFFFFFFFFFFFFFFFFFFFFFFFFF:FFFFFFFFFFFFFFFFFFFF:FFFFFFFFFFFFFFFFFFFFFFF,FFFFFFFFFFFFFFFFFFF:FFFFFFFFFFFFFFFFFFFFFFFFFFFFFFFFFFFFFF:FFFFFFFFFF:F:FFFFFFF::FFFFF:FFFFFFFF:FFFFFFFFFF::F,F:FFFFFF:F,F:F,:FFFFFFFFFFF,,FFFFFFFFFF
@A00881:241:HJW2NDRXX:1:2129:32425:14685 2:N:0:CGAGAGAA+GATTGGAG
GGTAGCGGACTACCCGGGTATCTAATCCTGTTCGATACCCACGCTTTCGTGCTTCAGCGTCAGTTGGGCGCCGGTGCGCTGCCTTCGCAATCGGAGTTCTGCGTGATATCTATGCATTTCACCGCTACACCACGCATTCCGCGCACTTCTCGCCCACTCAAGCGCCCCAGTTTCAACGGCGGCGGAAGGTTGAGCCCCCCGGTTTGACCGCTGACTTGAGGCGCCGCCTACGCACCCTTTAAACCCAATA
+
FFF,FFFFFFFFFFFFFFF:FFFFFFFFFFFFFFFFFFFF,FF::FFFFFF:FFFFF:FFFFFFFFFFFFFFFFFFFFFFFFFFFFFFFFFFFFFF,FFFFFFFFFFFF::FFFF:FFFFFF:FFF:FF:FFFFFFF,FFFFFFFFFFFFFFFFF:FFFF,FFFFFFFFFF:,FFFFFFFFFFFFFFFFF:FFF:F,FFFFFFF:FFFFFFFFF:FFF,F:FFFF:FFFF,FFFFFFFFFF,FF:,F,F:
@A00881:241:HJW2NDRXX:1:2129:8404:14700 2:N:0:CGAGAGAA+GATTGGAG
GGTAGCGGACTACGAGGGTATCTAATCCTGTTTGCTCCCCACGCCTTCGAGCCTCAACGTCAGTTGCCGTCCAGCAGGCCGCCTTCGCCACTGGTGTTCCTCCTAATATCTACGCATTTCACCGCTACACTAGGAATTCCGCCTGCCTCTCCGGCACTCCAGCTTAACAGTTTCCAGAGCAGCTCCGGGGTTAAGCCCCGGCATTTCACTCCAGACTTGCTAAGCCGTCTGCGCTCCCTTTACACCCAGT
+
FFFFFFFFFFFFFFFFFFFFFFFFFFFFFFFFFFFFFFFFFFFFFFFFFFFFFFFFFFFFFFFFFFFFFFFFFFFFFFFFFFFFFFFFFFFFFFFFFFFFFFFFFFFFFFFFFFFFFFFFFFFFFFFFFFF:FFFFFFFFFFFFFFFFFFFFFFFFFFFFFFFFFFFFFFFFFFFFFFFFFFFFFFFFFFFFFFFFFFFFFFFF:FFFFFFFFFFFFFFF:FFFFFFFFFFFFFFFFFFFFFFFFFFFFF
@A00881:241:HJW2NDRXX:1:2129:31114:14920 2:N:0:CGAGAGAA+GATTGGAG
GGTAGCGGACTACCGGGGTATCTAATCCTGTTTGCTCCCCACGCTTTCGTGCCTCAGTGTCAGTACCGGTCCAGCAGGCCGCCTTCGCCACTGGTGTTCCTCCTAATATCTACGCATTTCACCGCTACACTAGAAATTCCACTTACCTCTCCTGCACTCTAGCTGCACAGTTTCCAAAGCAGTTCCAGGGTTAAGCCCTGGCATTTCACTTCCGACTTGCGCTGCCGTCTACGCTCCCTTTACACCCAGT
+
FFFFFFFFFFFFFFFFFFFFFFFFFFFFFFFFFFFFFFFFFFFFFFF:FFFFFFFFFFFFFFFFFFFFFFFFFFFFFFFFFFFFFFFF:FFFFFFFFFFFFFF:FFFFFFFFFFFF:FFFFFFFFFFFFFFFF:FFFFFFFFFFFFFFFFF:FFFF,FFFFFFFFFFFFFFFFFFFFFFFFFFFF::FFF:FFFFFFFFFF:FFFFFFFFFF,:,F,F:,FFFFFFF:FFFF,FFFFF,FFFFFFFFFFF
@A00881:241:HJW2NDRXX:1:2129:24316:15358 2:N:0:CGAGAGAA+GATTGGAG
GGTAGCGGACTACGAGGGTATCTAATCCTGTTTGCTCCCCACGCTCTCGCGCCTCAGCGTCAGTTGTCGTCCAGCAATCCGCCTTCGCCACTGGTGTTCTTCCGTATATCTACGCATTTCACCGCTACACACGGAATTCCGATTGCCTCTCCGATACTCAAGACCGGCAGTGTCAAATGCAGGCTATGGGTTAAGCCCATAGTTTTCACATCTGACTTGTCAGCCCGCCTCCGCGCCCTGTACACCCAGT
+
FF::FFFFFFFFFFFFFF,FFFFFFFFFFFFF,FFFFFFF:FFFFFFFFFFFFFFFFFFFFFFF,FFFFFFF:FFFF:FFFFF,FFFFF:FFFFFFF,F:FFFF,,F,,FFFFFF:,FFFFFFFF,:FFFFFFF,FF:FFFFFFFFFFFFFFF:FFFFFF:FFFFFFFFFF,FF:FFFFF:FFFF,FFFF,FF:FF:FFFFFF,,FF:FFFFF:::F,FFFFFF::FFF:FFFFFFFFF,F:FF:FF,F,
@A00881:241:HJW2NDRXX:1:2129:28935:15405 2:N:0:CGAGAGAA+GATTGGAG
GGTAGCGGACTACTCGGGTATCTAATCCTGTTTGCTCCCCACGCTTTCGTGCCTCAGTGTCAGTTACAGTCCAGCAAACCGCCTTCGCTACCGGTGTTCTTCCTAATATCTACGCATTCCACCGCTACACTAGGAATTCCGTTTGCCCCTCCTGCACTCAAGTCCAACAGTTTTAGTAGTAGTCCCGAAGTTAAGCCCCGGGCTTACGCTACTAACTTGCCAAACCACCTACGCACCCTTTACGCCCAGT
+
FFFFFFFFFFFFFFFFFFFFFFFFFFFFFFFFFFFFFFFFFFFFFFFFFFFFFFFFFFFFFFFFFFFFFFFFFFFFFFFFFFFFFFFFFFFFFFFFFFFFFFFFFFFFFFFFFFF,FFFFFFFFFFFFF:F:FFFFFF:FF:FF:FFFFFFFFFFFFFFFF:FFFFFFFFF:FF:FFFFFFFFFFFFFFFFF:FFFFFFFFFFF:FFFFFF,:FF:FF,FFFFFFFFFFFFFFF,FFFFFFF:FFFFFFF
@A00881:241:HJW2NDRXX:1:2129:24469:15937 2:N:0:CGAGAGAA+GATTGGAG
GGTAGCGGACTACGTGGGTATCTAATCCTGTTTGCTCCCCACGCTTTCGTGCCTCAACGTCAGACATAGTTTGGTAAGCTGCCTTCGCAATCGGTGTTCTGTATGATCTCTATGCATTTCACCGCTACACCATACATTCCGCCTACCGCATCTACTCTCTAGCTCAACAGTATCAGAGGCAGTTCCGGAGTTGAGCCCCGGCATTTCACCTCTAACTTATCAAACCGCCTACGCACCCTTTAAACCCAAT
+
FFFFFFFFFFFFFFFFFFFFFFFFFFFFFFFFFFFFFFFFFFFFFFFFFFFFFFFFFFFFFFFFFFFFFFFFFFFFFFFFFFF:FFFFFFFFFFFFFFFFFFFFFFFFFFFFFFFFFFFFFFFFFFFFFFFFFFFFFFFFFFFFFFFFFF:F:FFFFFFFFFFFFFFFFFFFFFFFFFFFFFFFFFFFFFFFFFFFFFFFFFFF,FFFFFFFFF,FFFFFFFFFFFFFFFFFFFFFFFFFFFFFF:FF:F
@A00881:241:HJW2NDRXX:1:2129:12002:16266 2:N:0:CGAGAGAA+GATTGGAG
GGTAGCGGACTACTTGGGTATCTAATCCTGTTCGATACCCACGCTTTCGTGCTTCAGCGTCAGTTGGGCGCCGGTGCGCTGCCTTCGCAATCGGAGTTCTGCGTGATATCTATGCATTTCACCGCTACACCACGCATTCCGCGCACTTCTCGCCCACTCAAGCGCCCCAGTTTCAACGGCGGCGGAAGGTTGAGCCCCCCGGTTTGACCGCTGACTTGAGGCGCCGCCTACGCACCCTTTAAACCCAATA
+
FFFFFFFFFFF:FFFFFFFFFFFF:FF:FFFFFFFF::,:::F:FFFFFFFFFFFFF:FFFFFFFFFFFFFFFFFFFFFFF:FFFFFFFFFFFFFFFFFFFFFFF:F:FFFFFFF,FFF:F:FFFFFFFF:FFFF,FF,:FFFFFFFFFFFF:FFFFFFF,FFFFFFF:FFFFF:FFFFFFFFFF:FFFFFF,FFFFFFFFFFFFFFFFFFFFF,FFF:FFFFFFFFFFFFFF,FFFFFFF,:FFFF:FF
@A00881:241:HJW2NDRXX:1:2129:17173:16423 2:N:0:CGAGAGAA+GATTGGAG
GGTAGCGGACTACGAGGGTATCTAATCCTGTTTGCTCCCCACGCTTTCGAGCCTCAGCGTCAGTTGTCGTCCAGTAAGCCGCCTTCGCCACCGGTGTTCCTCCTGATATCTACGCATTTCACCGCTACACCAGGAATTCCACTTACCCCTCCGACACTCCAGCTCCACAGTTTCCAATGCAGTCCCGGGGTTGGGCCCCGGCCTTTCACATCAGACTTGCAGTGCCGCCTACGCTCCCTTTACACCCAGT
+
FFFFFFFFFFFFFFFFFFFFFFFFFFFFFFFFFFFFFFFFFFFFFFFFFFFFFFFFFFFFFFFFFFFFFFFFFFFFFFFFFFFFFFFFFFFFFFFFFFFFFFFFFFFFFFFFFFFF:F:FFFFFFFFFFFF,FFFFFFF:FFFFFFFFFFFFFFFFFFFFFFFFFFFFFFFFFFF:FF:FFFFF,FFFFFFFFFFFFFFFFFFFFFFFFF:F:FFFFFFFF,FFFFFFFFFFFFFFFFFFF,,FFFFFFF
@A00881:241:HJW2NDRXX:1:2129:9561:16611 2:N:0:CGAGAGAA+GATTGGAG
GGTAGCGGACTACGGGGGTATCTAATCCTGTTCGATCCCCACGCTTTCGTGCCTCAGCGTCAGACAGAAGCCGGTATGCTGCCTTCGCAATCGGAGTTCTTCGCGATATCTAAGCATTTCACCGCTACACCGCGAATTCCGCATACTTCTCTTCCTCTCGAGCATCCCAGTTTCAACCGCTGGCCGGGGTTGAGCCCCGGGCTTTGACGGCTGACTTAAGACGCGGCCTACGCACCCTTTAAACCCAATA
+
FFFFFFFFFFFFFFFFFFFFFFFFFFFFFF:FFFFFFFFFFFFFFFFFFFFFFFFFFFFFFFFFFFFFFFFFFFFFFFFFFFFFFFFFFFFFFFFFFFFFFFFFFFFFFFFFFFFFFFFFFFFFFFFF,FFFFFFFFFFFFFFF:FFFFFFFFFFFFFFFFFFFFFFFFFFFFFFFFFFFFFFFFFFFFFFFFFFFFFFFFFFFFF:F::FF:FFFFFFFFFFFFFFFF:FFFFF::F,FFFFFFF:FF,
@A00881:241:HJW2NDRXX:1:2129:7256:16814 2:N:0:CGAGAGAA+GATTGGAG
GGTAGCGGACTACGCGGGTATCTAATCCTGTTCGATACCCACGCTTTCGTGCTTCAGCGTCAGTTGGGCGCCGGTGCGCTGCCTTCGCAATCGGAGTTCTGCGTGATATCTATGCATTTCACCGCTACACCACGCATTCCGCGCACTTCTCGCCCACTCAAGCGCCCCAGTTTCAACGGCGGCGGAAGGTTGAGCCCCCCGGTTTGACCGCTGACTTGAGGCGCCGCCTACGCACCCTTTAAACCCAATA
+
FFFFFFFFFFFFFFFFFFFFFFFFFFFFFFFFFFFFFFFFFFFFFFFFFFFFFFFFFFFFFFFFFFFFFFFFFFFFFFFFFFFFFFFFFFFFFFFFFFFFFFFFFFFFFFFFFFFFFFFFFFFFFFFFFFFFFFFFFFFFFFFFFFFFFFFFFFFFFFFFFFFFFFFFFFFFFFFFFFFFFFFFFF,FFFFFFFFFFFFFFFFFFFFFFFFFFFFFFFFFFFFFFFFFF:FFFFFFFF:F,FFFFFFFF,
@A00881:241:HJW2NDRXX:1:2129:24451:17566 2:N:0:CGAGAGAA+GATTGGAG
GGTAGCGGACTACCCGGGTATCTAATCCCTTTCGCTACCCCGGCCTTCGTACCTCAGCGTCAGTTAATGTCCAGGAACCCGCCTTCGCCACGAGTCTTCTTCTTGATATCTACGCATTTCACTGCTACACCAAGAATTCCGGTTCCCCCTCCATTACTCTAGCAGGGTAGTTTCACGCGCATTCCAGAGGTTGAGCCCCTGCCTTTCACGCGCACCTTGCCCCGCCGCCTACGTACCCTTTACGCCCAGT
+
FFFFFFFFFFFFFFFFFFFFFFFFFFFFFFFFFFFFFFFFFFFFFFFFFFFFFFFFFFFFFFFFFFFFFFFFFFFF:FFFFFF:FFFFFFFFFFFFFFFFFFFFFFFFFFFFFFFFFFFFFFFFFFFFFFFFFFFFFFFFFFFFFFFFFFFFFFFFFFFFF:FFFFFF,FFFFFFFFFFFFFFFFFFFFFFFFFFFFFFFFFFFF:F,FFFFFF:FFFFFFFFFFFFFFF,FFFFFFFFFFFFFFFFFFF
@A00881:241:HJW2NDRXX:1:2129:28953:17597 2:N:0:CGAGAGAA+GATTGGAG
GGTAGCGGACTACCTGGGTATCTAATCCTGTTCGATCCCCACGCTTTCGTGCCTCAGCGTCAGACAGAAGCCGGTATGCTGCCTTCGCAATCGGAGTTCTTCGCGATATCTAAGCATTTCACCGCTACACCACGCATTCCGCGCACTTCTCGCCCACTCAAGCGCCCCAGTTTCAACGGCGGCGGAAGGTTGAGCCCCCCGGTTTGACCGCTGACTTGAGGCGCCGCCTACGCACCCTTTAAACCCAATA
+
FFFFFFFFFFFFFFFFFFFFFFFFFFFFFFFFFFFFFFFFFFFFFFFFFFFFFFFFFFFFFFFFFFFFFFFFFFFFFFFFFFFFFFFFFFFFFFFFFFFFFFFFFFFFFFFFFFFFFFF:FFFFFFFFFFFFFFF:FFFFFFFFFFFFFFFFFFFFFFFFFFFFFFFF:FFFFF:FF:FFFFFFFFFFFFFFFFF:FFFFFFFFFFFFFFFFFFFFFFFFFFFFFFF,FFFFFFFFFF,F,FFFFF:,FF
@A00881:241:HJW2NDRXX:1:2129:19623:17691 2:N:0:CGAGAGAA+GATTGGAG
GGTAGCGGACTACTTGGGTATCTAATCCTGTTTGCTCCCCACGCTTTCGCGCCTCAGCGTCAGTTGCTGTCCAGCAGACCGCCTTCGCCACTGGTGTTCCTCCTAATATCTACGCATTTCACCGCTACACTAGGAATTCCGTCTGCCTCTCCAGTACTCAAGACCTACAGTTTCAAATGCAGGCCAGAGGTTGAGCCTCTGGTTTTCACATCTGACTTGCAGTCCCGCCTACACGCCCTTTACACCCAGT
+
FFF,FFFF:FFFF:FFFFFFFFFFFFFFFFFFFFFFFFFFFFFFFFF:FF:FFFF:FFFF:FF:FFFFFFFFFFFFF:FFFFFFFFFFF:FFFFFFF,FFFFFFF,F,FFFFFFFFF,FFFF:FFFF:F,F,FFFFFFFF:FFFFFFFF,FFFFF:F:FFFF,,FFFF:FFFF:F,,FFF:FFFFFFFFFFFF:FF,FFFF::,FFF,FFFF:FFFFFFFFFF:FFFFFFF:F:FFFF,FFF:FF::FF:
@A00881:241:HJW2NDRXX:1:2129:24632:18380 2:N:0:CGAGAGAA+GATTGGAG
GGTAGCGGACTACTAGGGTATCTAATCCTGTTCGATACCCACGCTTTCGTGCTTCAGCGTCAGTTGGGCGCCGGTGCGCTGCCTTCGCAATTGGAGTTCTGCGTGATATCTATGCATTTCACCGCTACACCACGCATTCCGCGCACTTCTCGCCCACTCAAGCGCCCCAGTTTCAACGGCGGCGGAAGGTTGAGCCCCCCGGTTTGACCGCTGACTTGAGGCGCCGCCTACGCACCCTTTAAACCCAATA
+
FFFFFFFFFFFFFFFFFFFFFFFFFFFFFFFFFFFFFFFFFFFFFFFFFFFFFFFFFFFFFFF,FFFFFFFFFFFFFFFFFFFFFFFFFFFFFFFFFFFFFFFFFFFF,FFFFFFFFFFFFFFFFFFFFFF:FFFFFFFFFFFFFFFFFFFFFFFFFFFFFFFFFFFFFFFFFFFFFFFFFFFFFFFFFFFFFFFFFFFFFFFFFFFFFFFFFFFFFFFFFFFFF:FFF,FFFFFFFFFF:F,FFFFFFF
@A00881:241:HJW2NDRXX:1:2129:31656:18396 2:N:0:CGAGAGAA+GATTGGAG
GGTAGCGGACTACGAGGGTATCTAATCCTGTTCGCTCCCCACGCCCTCGTGCCTCAGCGTCAATAGACGATTCGCGAGATGCCTTCGCAATCGGCGTTCTGAGTGATCTCTATGCATTTCACCGCTACACCACTCATTCCTCCCGCGGCATCGCCATTCCAGCCACACAGTATTGGAGGCACCCCCGACGTTGAGCGCCGGCATTTCACCTCCAACTTGCACGACCGCCTACGCACCCTTTAAACCCAAT
+
FFFFFFFFFFFFFFFFFFFFFFFFFFFFFFFFFFFFFFFFFFFFFFFFFFFFFFFFFFFFFFFFFFFFFFFFFFFFFFFFFFFFFFFFFFFFFFFFFFFFFFFFFFFFFFFFFFFFFFFFFFFFFFFFFFFFFFFFFFFFFFFFFFFFFFFFFFFFFFFFFFFFFFFFFFF,FFFFFFFFFFFFFFFFFFFF:FFFFFFFFFF,FFFFF:FFFFFFFFFFFFFFFFFFFFFFFFFFFFFFFFFFFFFF,F
@A00881:241:HJW2NDRXX:1:2129:19895:18630 2:N:0:CGAGAGAA+GATTGGAG
GGTAGCGGACTACACGGGTATCTAATCCTGTTTGCTCCCCACGCTTTCGTGCCTCAGCGTCAGTTACGTCCCAGTTAACCGCCTTCGCCTCTGGTCTTCTTACTAATATCTACGCATTCTACCGCTACACTAGTAATTCCGTTAACCTCTTCCGCACTCCAGCCTCCCAGTATTTGATGCAGTTCTATGGTTAAGCCACAGGATTTCACATCAAACTTAAAAGACCGCCTACGCACCCTTTACGCCCAGT
+
FFFFFFFFFFFFFFFFFFFFFFFFFFFFFFFFFFFFFFFFFFFFFFFFFFFFFFFFFFFFFFFFFFFFFFFFFFFFFFFFFFF:FFFFFFFFFFFFFFFFF,FFFFFFFFFFFFF:FFFFFFFFFFFFFFF:FFF,FFFFFFFFFFFFFFFFFFFFFFFFFFFFFFFFFFFFFFFFFFFFFFFFFFFFFFFFFFFFFFFFFFFF,FFFFFFFFFFFFFFFFFFFFFFFFFFFFFFFFFFF,FFFFFF,FF
@A00881:241:HJW2NDRXX:1:2129:13476:18756 2:N:0:CGAGAGAA+GATTGGAG
GGTAGCGGACTACCTGGGTATCTAATCCCATTTGCTCCCCCGGCTTTCGTTCCTCAGCGTCAATAACGGCCCAGTAAAGCGCTTTCGCCACCGATGTTCCTCCTGATATCTACGCATTTCACCGCTACACCAGGAATTCCCTTTACCTCTACCGCATTCTAGTCAAGCAGTATCAAATGCCGAACCGGAGTTGAGCCCCGGGCTTTAACATCTGACTTACTTTACCGCCTACGAACGCTTTACGCCCAAT
+
FFF:FFFFFFFFF:FFFFFFFFF:FFFFF:FFFFFFFFFFFFFFFFFFFFFFFFFFFFFFFFFFFFFFFF,:FF::F,FFFFFFFFFF:,FFF:FFFFFFFFFFFFFFFFFFFFFFFFFFFFFFFFFF,FFF:FF:FFFFF:,:,FFFFFFF:FFF,FFFFFFFFFFFFFFFFFF:FFFFF:FF,FF:FFFFFFFFFFF::FFFFF::FFFFFFFFFFF,:FFFFF,:FFFFFF,FFF:,FFF,FFFFF,
@A00881:241:HJW2NDRXX:1:2129:20383:18912 2:N:0:CGAGAGAA+GATTGGAG
GGTAGCGGACTACGGGGGTATCTAATCCTGTTTGCTCCCCACGCTTTCGTGTCTCAGCGTCAGTTGTCGTCCAGTAATCCGCCTTCGCCACTGGTGTTCCTCCCGATCTCTGCGCATTTCACCGCTACACCGGGAATTCCGATTACCCCTCCGACTCTCAAGAAACGCAGTTTCAAGTGCAGCTCAGAGGTTAAGCCCCTGCATTTCACACCTGACTTGCATCCCCGCCTACTCACCCTTTACACCCAGT
+
FFF:FFFFFFFF:FFFFFF:FFF:FFFFFFF,FFFFFFFFFFFFF:FFFFFF:FFFFFFFFFF:FFFFFFFFFFFFFFFFFFFFFFFFF:FFFFFFFFFFFFFFFF:FFFFFFFFFF,FFFFFFFFFF,FFFFFF:FFFFFF:FFFFFFFFFFFF,FFFFFF,,FFFFFFF:FF,FFFF:FF:FFFFFFFFFFFF:FFFFFF,FFFFFF:FFFFFFFFFFF,F,FF:FFF,FFFFFFFFF:FFF:F:FFF
@A00881:241:HJW2NDRXX:1:2129:25780:19429 2:N:0:CGAGAGAA+GATTGGAG
GGTAGCGGACTACACGGGTATCTAATCCCGTTCGCTCCCCTGGCTTTCGCATCTCAGCGTCAGCTTCGGTCCAGAAAGGCGCCTTCGCCACCGGTGTTCTTCCCAATATCTACGCATTTCACCGCTACACTGGGAATTCCCCTTTCCTCTCCCGCGCTCAAGCCTGCCAGTATCCGGAGCCCTACGGGGTTGAGTCCCGCATTTTATCTCCGGACTTAACATGCCGCCTACATGCGCTTTACGCCCAATG
+
FFFFFFFFFFFFFFFFFFFFFFFF:FFFFFFFFFFFFFFFFFFFFFFFFFFFFFFFFFFF:FFFFFFFFFFFFFFF,FFFFFFFFFFFFFFFFFFFFFFFF:FFF,FFFFF:FFF:FFFFFFFFFFFFFFFFFFFF:FFFFFFFFFFFFFFFFFFFFFFFFFFFFFFFFFFFFFFFFFFF:FFFFFFF:FFFFFFFFFFFFFF:FF,FFFFFFFFFFFFF,FFFFFFFFFFFFFFFFF,F:F:FFFFFFF
@A00881:241:HJW2NDRXX:1:2129:30544:19570 2:N:0:CGAGAGAA+GATTGGAG
GGTAGCGGACTACTCGGGTATCTAATCCTGTTTGCTCCCCACGCTTTCGTGCCTCAGCGTCAGACAGAAGCCGGTATGCTGCCTTCGCAATCGGAGTTCTTCGCGATATCTAAGCATTTCACCGCTACACCGCGAATTCCGCATACTTCTCTTCCTCTCGAGCATCCCAGTTTCAACCGCTGGCCGGGGTTGAGCCCCGGGCTTTTACCGCTGACTTGCAATGCCGCCTACGCACCCTTTAAACCCAATA
+
FFFFFFFFFFFFFFFFFFFFFFFFFFFFFFFFFFFFFFFFFFFFFFFFFFFFFFFFFFFFFFFFFFFFFFFFFFFFFFFFFFFFFFFFFFFFFFFFFFFFFFFFFFFFFFFFFFFFFFFFFFFFFFFFFFFFFFFFFFFFFFFFF:FFFFFFFFFFFFFFFFFFFFFFFF:FF::FFFFF,FFFFFFFFFF:,FFFFF:FF:FF:FFFF:FFFFFFFFFFFFFFFFF:FFFFFFF:FFFFF,FFFFFF:F
@A00881:241:HJW2NDRXX:1:2129:19696:19852 2:N:0:CGAGAGAA+GATTGGAG
GGTAGCGGACTACACGGGTATCTAATCCCTTTCGCTACCCTGACCTTCGTACCTCAGCGTCAGCTCATGTCCAGGAACCCGCCTTCGCCACGAGTCTTCTTCTTGATATCTACGCATTTCACTGCTACACCAAGAATTCCGGTTCCCCCTCCATCGCTCTAGCAGGGTAGTTTCACGCGCATTCCAGAGGTTGAGCCCCTGCCTTTCACGCGCAACTTGCCCCGCCGCCTACGTACCCTTTACGCCCAGT
+
FFFFFFFFFFFFFFFFFF:F:FFFFFFFFFFFFFFFF:FFFFFFFFFFFFFFFFFFFFFFFFFFFFFFFFFFFFFFFFFFFFFFFFFFFFFFF:FFF,:,FFFF:FFF,FFFFFFFFFFFFFFFFFFFFFFFFFFFFFFF:FF::FFFF:F:F::FFFFFFFF,FFFFFFFFFFFFFFFFFFFFF,FFFFF,FF:FFFFFFFFF:FFFFFFF:F,:FF:FFFFFFFFFF:,FFF:FFFF:FFF,FFFFFF
@A00881:241:HJW2NDRXX:1:2129:20681:20024 2:N:0:CGAGAGAA+GATTGGAG
GGTAGCGGACTACGTGGGTATCTAATCCTGTTCGATACCCACGCTTTCGTGCTTCAGCGTCAGTTGGGCGCCGGTGCGCTGCCTTCGCAATCGGAGTTCTGCGTGATATCTATGCATTTCACCGCTACACCACGCATTCCGCGCACTTCTCGCCCACTCAAGCGCCCCAGTTTCAACGGCGGCGGAAGGTTGAGCCCCCCGGTTTGACCGCTGACTTGAGGCGCCGCCTCCGCACCCTTTAAACCCAATA
+
FFFFFFFFFFFFFFFFFF:FFFF:FFFF:FFFFFFFFFFFFFFFFFFFFFFFFFFFFFFFFFFFFFFFFFFFFFFFFFFFFFFFFFFFFFFFFFFFFFFFFFFFFFF,FFFFFFFFFFFF,FFFFFFFFFFFFFFFFFFFFFFFFFFF:FFFFFFFF:F:FFFFFFFFFFFFFFFFFFFFFFFFF::FFFFF,FFFFFFFFF,FFFF:FFFFF,FFFFFFFFFFFFFFF,FFFFFFF,FF:F,::FFFFF
@A00881:241:HJW2NDRXX:1:2129:27190:20024 2:N:0:CGAGAGAA+GATTGGAG
GGTAGCGGACTACATGGGTATCTAATCCTGTTTGCTCCCCTAGCTTTCGCGCCTGAGCGTCAGTCATGGCCCAGAAGGCCGCCTTCGCCACCGGTGTTCCTCCCGATATCTGCGCATTCCACCGCTACACCGGGAGTTTCGCCTTCCCCTACCAGACTCAAGCCTGCCGGTATCGAGAGCGGCTCGAGGTTGAGCCCCGCATTTTAACTCCGGACTTAACATGCCGCCTACATGCGCTTTACGCCCAATG
+
FFFFFFFFFFFFFFFFFFFFFFFFFFFFFFFFFFFFFFFFFFFFFFFFFFFFFFFFFFFFF:FFFFFFFF:FFFFFFFFFFFFFFFFFFFFFFFFFFFFFFFFFFFFFFFFFFFFFFFFF:FFFFFFFFFFFFFFFFFFF:FFFFFFF:,FFFFFFFFFF,,FFFFFFFFF,FFFFFFFFFFFFFFFFFFFFFFFFFFFFFFFFFFFFFFFFFFFFFFFFFFFFFFFFF,FFFFFFF:FFFFFFFFFFF:
@A00881:241:HJW2NDRXX:1:2129:26449:20055 2:N:0:CGAGAGAA+GATTGGAG
GGTAGCGGACTACTTGGGTATCTAATCCCATTTGCTCCCCCGGCTTTCGTTCCTCAGCGTCAATAACGGCCCAGTAAAGCGCTTTCGCCACCGATGTTCCTCCTGATATCTACGCATTTCACCGCTACACCAGGAATTCCCTTTACCTCTACCGCATTCAAGTTAAGTAGTATCAAATGCCGAACCGGAGTTGAGCCCCGGGCTTTAACATCTGACTTACTTTACCGCCTACGAACGCTTTACGCCCAAT
+
FFFFFFFFFFFFFFFFFFFFFFFFFFFFFFFFFFFFFFFFFFFFFFFFFFFFFFFFFFFFFFFFFFFFFFFFFFFFFFFFFFFFFFFFFFFFFFFFFFFFFFFFFFFFFFFFFFFFFFFFFFFFFFFFFFFFFFF,FFFFFFFFFFFFFFFFFFFFFFF,FFFFFF,FF,FFFFFFFFFFFFFFFFFFFFFFFFFFFFFFFFFF:FFFFFFFFFFFFFFFFFFF:FFFFFFFFFFFFFFF:FF:F:FFFF
@A00881:241:HJW2NDRXX:1:2129:23204:20165 2:N:0:CGAGAGAA+GATTGGAG
GGTAGCGGACTACCTGGGTATCTAATCCTGTTTGCTCCCCACGCTTTCGCGCCTCAGCGTCAGTTACTGTCCAGCAATCCGCCTTCGCCACTGGTGTTCCTCCGTATATCTACGCATTTCACTGCTACACACGGAATTCCGATTGCCTCTCCAGCACTCAAGAACTACAGTTTCAAATGCAGGCCAGAGGTTGAGCCTCTGGTTTTCACATCTGACTTGCAGTCCCGCCTACACGCCCTTTACACCCAAT
+
FFFFFFFFFFFFFFFFFFFFFFFFFFFFFFFFFFFFFFFFFFFFFFFFFFFFFFFFFFFFFFFFFFFFFFFFFFFFFFFFFFFFFFFFFFFFFFFFF:FF:FFF,FFF,FFFFFFFFFFFFFFFFFFFFFFFFFF,FFFFFFFFFFFFFFFFF:FFFFFFFFF,FFFFFFFFFFFFFFFFFFFFFFFFFF:FFFFFFFFFFFFFFFFFFFFFFFFFFFFFFFFFFFFFFFFFFFFFFFF:FFFFF,F:FF
@A00881:241:HJW2NDRXX:1:2129:13774:20431 2:N:0:CGAGAGAA+GATTGGAG
GGTAGCGGACTACATGGGTATCTAATCCTGTTTGCTCCCCACGCTTTCGAGCCTCAACGTCAGTTACCGTCCAGTAAGCCGCCTTCGCCACTGGTGTTCCTCCTAATATCTACGCATTTCACCGCTACACTAGGAATTCCGCTTACCTCTCCGGCACTCTAGAACAACAGTTTCCAATGCAGTCCTGGGGTTAAGCCCCAGCCTTTCACATCAGACTTGCTCTTCCGTCTACGCTCCCTTTACACCCAGT
+
FFFFFFFFFFFFF:FFFFFFFFFFFFFF:FFFFFFFFFFFFFFFFFFFFFFFFFFFFFFFFFFFFFFFFFFFFF:FFFFFFFF,FFFFFFFFFF:FFF::F::FFFFFFFFFFFFFFFFFFFFFFFFFFFF:FFFFFFFFFF:FFFFFFFFFFFFFFF:FFFF::FFF:FFFFF:F:FFF,FF:FFFF:F,FF:FFFFFFFFFFFFF,FF:F:F:FFFF:::FFFFF:,F,,FFFF:F:,FFF,FFF,FF
@A00881:241:HJW2NDRXX:1:2129:28275:20525 2:N:0:CGAGAGAA+GATTGGAG
GGTAGCGGACTACTAGGGTATCTAATCCTGTTCGATACCCACGCTTTCGTGCTTCAGCGTCAGTTGGGCGCCGGTGCGCTGCCTTCGCAATCGGAGTTCTGCGTGATATCTATGCATTTCACCGCTACACCACGCATTCCGCGCACTTCTCGCCCACTCAAGCGCCCCAGTTTCAACGGCGGCGGAAGGTTGAGCCCCCCGGTTTGACCGCTGACTTGAGGCGCCGCCTACGCACCCTTTAAACCCAATA
+
FFFFFFFFFFFFFFFFFFFFFFFFFFFFFFFFFFFFFFFFFFFFFFFFFFFFFFFFFFFFFFFFFFFFFFFFFFFFFFFFFFFFFFFFFFFFFFFF:FFFFFFFFFFFFFFFFFFFFFFFFFF:FFFFFFFFFFFFFFFFFFFFFFFFFFFFFFFFFFFFFFF:FFFFFFFFFFFFFFFFFFFFFFFFFFFFFFFFFFFFFFFFF:FFFFFFFFFFFFFFFFFFFFFF:F:FF:FF:FF::FFFFFFFFF
@A00881:241:HJW2NDRXX:1:2129:17888:21073 2:N:0:CGAGAGAA+GATTGGAG
GGTAGCGGACTACTCGGGTATCTAATCCTGTTTGCTCCCCACGCTTTCGTGCCTCAGTGTCAGTTACAGTCCAGCAGATCGCCTTCGCCGCTGGTGTTCTTCCCAATCTCTACGCATTCCACCGCTACACTGGGAATTCCATCTGCCCCTCCTGCACTCAAGTCACGCAGTTTTGGCAGTAGTTCCGGAGTTGAGCCCCGGGATTACGCTGCCAACTTACGCGACCACCTACGCACCCTTTACGCCCAGT
+
FFFFFFFFFFFFFFFFFFFFFFFFFFFFFFFFFFFFFFFFFFFFFFFFFFFFFFFFFFFFFFFFFFFFFFFFFFFFFFFFFFFFFFFFFFFFFFFFFFFFFFFFFFFFFFF:FFFFFFFFFFFFFF:FFFFFFFFFFFFFFFFFFFFFFFFFFFFFFFFFFFFFFFFFFFFFFFFFFFFFFFFFFFFFFFFF:FFFFFFFFF:FFFFFFFFFFFFFFFFFFFFFFFFFFFFFF:FFFFFFFFFFFFFFFF
@A00881:241:HJW2NDRXX:1:2129:19325:21527 2:N:0:CGAGAGAA+GATTGGAG
GGTAGCGGACTACCTGGGTATCTAATCCCTTTCGCTACCCTGACCTTCGTACCTCAGCGTCAGCTCATGTCCAGGAACCCGCCTTCGCCACGAGTCTTCTTCTTGATATCTACGCATTTCACTGCTACACCAAGAATTCCGGTTCCCCCTCCATCGCTCTAGCAGGGTAGTTTCACGCGCATTCCAGAGGTTGAGCCCCTGCCTTTCACGCGCAACTTGCCCCGCCGCCTACGTACCCTTTACGCCCAGT
+
FFFFFFFFFFFFFFFFFFFFFFFFFFFFFFFFFFFFFFFFFFFFFFFFFFFFFFFFFFFFFFFFFFFFFFFFFFFFFFFFFFFFFFFFFFFFFFFFFFFFFFFFFFFFFFFFFFFFFFFFFFFFFFFFFFFFFFFFFFFFFFFFFFFFFFFFFFFFFFFFFFFFFFFFFFFFFFFFFFFFFFFFFFFFFFFFFFFFFFFFFFFFFFFFFFFFFF,FFFFFFFFFFFFFFF,FFF,FFFFFFFFFFFFFFF
@A00881:241:HJW2NDRXX:1:2129:29116:21731 2:N:0:CGAGAGAA+GATTGGAG
GGTAGCGGACTACCGGGGTATCTAACCCTGTTTGCTCCCCACGCTTTCGAGCCTCAACGTCAGTTACAGTCCAGTAAGCCGCCTTCGCCACCGGTGTTCCTCCTAATATCTACGCATTTCACCGCTACACTAGGAATTCCGCTTACCTCTCCTGCACTCCAGACTGACAGTTTCCAAAGCAGTCCGGGGGTTGGGCCCCCGCATTTCACTTCAGACTTGCCTCTCCGTCTGCGCTCCCTTTACACCCAGT
+
FFFFFFFFFFFFFFFFFFFFFFFFFFFFFFFFFFFFFFFFFFFFFFFFFFFFFFFFFFFFFFFFFFFFFFFFFFFFFFFFFFFFFFFFFFFFFFFFFFFFFFFFFFFFFFFFFFFFFFFFFFFFFFFFFFFFFFF,FFFFFFFFFFFFFFFFFFFFF:FFFFFFFFFFFFFFFFFFFFFFFFFFFFFFFFFFFFFFFFFFFFFFFFFFFFFFFFFFFFFFFFFFFFFFFFFFFFFFFFFFFFFFFFFFFF
@A00881:241:HJW2NDRXX:1:2129:26829:22028 2:N:0:CGAGAGAA+GATTGGAG
GGTAGCGGACTACTAGGGTATCTAATCCTGTTCGCTCCCCACGCTTTCGCACCTCAGCGTCAGTAAAAGCCCAGCAGACCGCCTTCGCCTCCGGTATTCCTCCTGATATCTAAGCATTTCACCGCTACACCAGGAATTCCCTTTACCTCTACCGCATTCTAGATCGCAAGTATCAAGTGCCCTACTGAAGTTAAGCCTCAGAATTTAACACCTGACTCTACATTCCGCCTACGAACTCTTTACGCCCACT
+
FF,,FFFFFFFFFFFFFFFFFFFFFFFFFFFFFFFFFFFFFFFFFFFFFF:FFFFFFFFFFFFFFFF,FFFFFFFFFFFFFF:FFFFFFFFFFFFFFFFFFFFFFFFFFFF:FFFFFFFF:FFFFFFFFFFFFFFFFFFFFFFFFFFFFFFFFFFFFF:FFFFFFFF,,FFFFFFFFF:F:FFFFFFF,FFFFFFFFFF,FF:FFFFF:FFFFFFFFF,FFFFFFFFF,FFF,F,FFF:F:F,FFFF:,F
@A00881:241:HJW2NDRXX:1:2129:9543:22279 2:N:0:CGAGAGAA+GATTGGAG
GGTAGCGGACTACGGGGGTATCTAATCCTGTTTGATACCCACACTTTCGAGCATCAGTGTCAGTTGCAGTCCAGTGAGCTGCCTTCGCAATCGGAGTTCTTCGTGATATCTAAGCATTTCACCGCTACACCACGAATTCCGCCCACCTCTACTGTACTCAAGACAGCCAGTATCAACTGCAATTTTACGGTTGAGCCGCAAACTTTCACAACTGACTTAACTGTCCACCTACGCTCCCTTTAAACCCAAT
+
FF,,FFFFFFFFFFFFFFF,FFFF:F,FFFFFFFFFFFFFFFFFFFFFF:FFFFFFFFFFFFFFFFFFFFFFFFFFFFFFFFFFFFFFFFFFFFFFFFFFFFFFFFF,FFFFFFFFFFF:FFFFFFFF:FFFFFFFFFFFFFFFFFFFFFFFFFF,FFFFFFFFFFFFFFFFFFFFFFFFFFFFFF:FFFF:FFF,FFFF:F:FFFF:FFFFFFFFFFF:FFFFFFFFFF:FFF,FFF:FF,FFFFFFF,
@A00881:241:HJW2NDRXX:1:2129:28230:22514 2:N:0:CGAGAGAA+GATTGGAG
GGTAGCGGACTACAGGGGTATCTAATCCTGTTCGATCCCCACGCTTTCGTGCTTCAGCGTCAGTCTCGCTATGGTATGCTGCCTTCGCAATCGGGGTTCTGCGTGATATCTATGCATTTCACCGCTACACCACGCATTCCGCATACCTCTTCCGAACTCCAGTCCCGCAGTTTCAATGGCAAGCGCACGGTTAAGCCGCACGTTTTCACCGCTGACTTGCGGGTCCGCCTACGCACCCTTTAAACCCAAT
+
FFFFFFFFFFFFFFFFFFFFFFFFFFFFFFFFFFFFFFFFFFFFFFFFFFFFFFFFFFFFFFFFFFFFFFFFFFFFFFFFFFFFFFFFFFFFFFFFFFFFFFFFFFFFFFFFFFFFFFFFFFFFFFFFFFFFFFFFFFFFFFFFFFFFFFFFFFFFFFFFFFFFFFFFFFFFFFFFFFFF:FFFFFFFFFFFFFFFFFFFFFFFFFFFFFFFFFFFFFFFFFFFFFFFFFFFFFFFFFF:FFFFFFFFFF
@A00881:241:HJW2NDRXX:1:2129:25825:22670 2:N:0:CGAGAGAA+GATTGGAG
GGTAGCGGACTACATGGGTATCTAATCCTGTTTGCTCCCCACGCTTTCGAGCCTCAGCGTCAGTAAAAGCCCAGCAAGCCGCCTTCGCCACCGGTGTTCCTCCAAATATCTACGCATTTCACCGCTACACTTGGAATTCCGCTTGCCTCTGCTTCACTCAAGAAAAACAGTTTCAAAAGCAGGTTATGGGTTAAGCCCCTAATTTTCACTTCTGACTTGCCTTCCCGCCTGCACTCCCTTTACACCCAGT
+
FFFFFFFFFFFFFFFFFFFFFFFFFFFFFFF:FFFFFFFFFFFFFFFFFFFFFFFFFFFFFFFFFFFFFFFFFFFFFFFFFFFFFFFFFFFFFFFFFFFFFFFFFFFFFFFFFFFFFF,FFFFFFFFF:FFFFFFFFFFFFFFFFFFFFF:FFFFFFFFFFFFF,,,F:FFFFFFFFF:F:FF:FFFFF,::FFFFFF,:FFFFFFFFFF,FFFFFFFFFFFF:FF:FFFFFFF,FFFFFFFFFFFF:F:
@A00881:241:HJW2NDRXX:1:2129:20030:22905 2:N:0:CGAGAGAA+GATTGGAG
GGTAGCGGACTACCCGGGTATCTAATCCTGTTCGATCCCCACGCTTTCGTGCCTCAGCGTCAGACAGAAGCCGGTATGCTGCCTTCGCAATCGGAGTTCTTCGCGATATCTAAGCATTTCACCGCTACACCGCGAATTCCGCATACTTCTCTTCCTCTCGAGCATCCCAGTTTCAACCACTGGCCGGGGTTGAGCCCCGGGCTTTGACGGCTGACGTTAGACGCGGCCTACGCACCCGTTAAACCCCCTC
+
FF:FFFFF,F:FFFFFFFFFFFF:FFFFFFFFFF:,FFFFFFFFF::FFFFFFFFFFFFFFFFFFFFFFFFFFFFFFFFFFFF,FFFF:,FFFFF:FF:FFFFFF:,,FFFF:F:F:FFFFF:FFFFF,FFFFF,FF,:FFFF,,F,:FFFFFFFFFFFF:FFFFF::,::FFF:FF,FFFFFFFFFFF,,FFFFFFFFFF,F,F:F:FF,FF::,:,FF,:F::F,,::F:F,F,::F,FF,::F,,F:
@A00881:241:HJW2NDRXX:1:2129:17779:23202 2:N:0:CGAGAGAA+GATTGGAG
GGTAGCGGACTACCCGGGTATCTAATCCTGTTCGATCCCCACGCTTTCGTGCTTCAGCGTCAGTCTCGCTATGGTATGCTGCCTTCGCAATCGGGGTTCTGCGTGATATCTATGCATTTCACCGCTACACCACGCATTCCGCATACCTCTTCCGAACTCCAGTCCCGCAGTTTCAATGGCAAGCGCACGGTTAAGCCGCACGTTTTCACCGCTGACTTGCGGGTCCGCCTACGCACCCTTTAAACCCACT
+
FFFFFFFF::FFFFFFFFFFFFFFFFFFFFFFFFFFFFFF:FFF:FFFFFFF:FFFFFFFFFFFFFFFFFFFFF:FFFFFFFFFFFFFFFFFFFFFFFFFFFFFF::F,F:FFFFFFF:F:FFFFF:FFFFF:FF,:FFFFFFFFFFFFFFFFF,FFFFFFFFFFFFF,F:FFFFF:F:::,FFFF:FFFFFFFFFFF:FFFF:FFFFFFFF,F,FF,FFFFFFFFF:FFF:FF,:FF,,F:FFFFFFF,
@A00881:241:HJW2NDRXX:1:2129:20392:23343 2:N:0:CGAGAGAA+GATTGGAG
GGTAGCGGACTACGGGGGTATCTAATCCTGTTTGCTCCCCACGCTTTCGCGCCTCAGCGTCAGTTACTGTCCAGTAGACCGCCTTCGCCACTGGTGTTCTTCCTTATATCTACGCATTTCACCGCTACACAAGGAATTCCGTCTACCTCTCCAGCACTCAAGACATACAGTTTCAAATGCAGTTTATGGGTTAAGCCCATAGATTTCACATCTGACTTGCACGCCCGCCTACGCGCCCTTTACACCCAGT
+
FFFFFFFFFFFFFFFFFFFFFFFFFFFFFFFFFFFFFFFFFFFFFFFFFFFFFFFFFFFFFFFFFFFFFFFFFFFFFFFFFFFFFFFFF:FFFFFFFFFFFFFF:FF:FFFFFFFFFFFFFFFFFFFFFFF,FFFFFFFFFFFFFF:FFFF:,FFFFFFFFFF::FFFFFFFFFFFFFFFFFFFFFFFF:FFFFFFFFFFFFFFFFFFFF,:FFFFFFFFFFFFFFFFFFFFFFFFFFFFFFFFFFFFFF
@A00881:241:HJW2NDRXX:1:2129:16785:23672 2:N:0:CGAGAGAA+GATTGGAG
GGTAGCGGACTACTCGGGTATCTAATCCTGTTTGCTCCCCACGCTCTCGCGCCTCAGCGTCAGTTGTCGTCCAGCAATCCGCCTTCGCCACTGGTGTTCTTCCGTATATCTACGCATTTCACCGCTACACACGGAATTCCGATTGCCTCTCCGATACTCAAGAACTACAGTTTCAAATGCAGGCCCCGGGTTAAGCCCAAGGTTTTCACATCTGACTTGCAATCCCGCCTACGCGCCCTTTACACCCCTT
+
FF:,FFFFFFFF:FFFFFFFFFFFFFFFFFFFFFFFFFFFFFFFFFFFFFFFFFFFFFFF:FFFFFFFF:FFFFFFFFFFFFFFFFFFFFFFFFFFFFF:FFFFFFFFFFFFFFFF:,FFF:FFFFFFFFFFFFF:FFFFFFFFFFFFFFFFFFFFFFFFFFFFFFFFFF:FFFF:FFFFFFFFFFFFFFF:F:FFFFFFFFFFFFF,FFFFFFFFFFFFFFFF,FFFFFFFFFFFFFFFFFFFFF,,,F
@A00881:241:HJW2NDRXX:1:2129:8766:23719 2:N:0:CGAGAGAA+GATTGGAG
GGTAGCGGACTACTTGGGTATCTAATCCTGTTTGCTCCCCACGCCTTCGAGCCTCAACGTCAGTTGCCGTCCAGTAAGCCGCCTTCGCCACTGGTGTTCCTCCTAATATCTACGCATTTCACCGCTACACTAGGAATTCCGCTTACCTCTCCGGCACTCAAGCTCGACAGTTTCCAGAGCAGCTCCGGGGTTAAGCCCCGGCATTTCACTCCAGACTTGCTAAGCCGTCTACGCTCCCTTTACACCCAGT
+
FFFFFFFFFFFFFFFFFFFFFFF:FFFFFFFFFFFFFFFFFFFFFFFFFFFFFFFFFFFFFFFFFFFFFFFFFFFFFFFFFFFFFFFFFFFFFFFFFFFFFFFFFFFFFFF:FFFFFFFFFFFFFFFFFFFFFFFFFFFFFFFFFFFFFFFFFFFFFFFF:FFFFFFF:FFFFFFFFFF:F:FFFFFFFFFFFFFFFFFFFFFFFFFFFFFFFFFFFF:FF,FFFFF,FFFFFFFFFFFFFFFFFFFFFF
@A00881:241:HJW2NDRXX:1:2129:31141:23954 2:N:0:CGAGAGAA+GATTGGAG
GGTAGCGGACTACTTGGGTATCTAATCCTGTTCGCTCCCCACGCTTTCGTGCTTCCTGTAGCCGCCGTTCTTCCTTTATAACAGAAGTTTACAATCCGAAAACCTTCTTCCTTCACGCGGCGTTGCTCGGTCAGGGTTTCCCCCATTGCCGAAAATTCCCTACTGCTGCATCCCATAGGTCAAGTAGATCGGAAGAGCGTCGTGTAGGGAAAGACTCCAATCGTGGGGTGGGGGGGTGGGGGGGGGTGGG
+
FFF:FFFFFFFF:FFFFFFFFFFFFFFFFFFFFFFFFFFFFFFFFFFFFFFFFFFFFFFFFFFFFFFFFFFFFFFFFFFFFFFFFFFFFFFFFFFFFFFFFFFFFFFFFFFFFF:FFFFFFFFFFFFFFFFFFFFFFFFFFFFFFFFFFFFFFFFFFF,FFFFFFFFFFFF:,FF:FFFFFFFFF:,FFF,FF:F:FFFFFFFFFF,FFF,:FFFFFFFF,FFFF:,,,F,F,::F,FF::::F,F:,,,
@A00881:241:HJW2NDRXX:1:2129:21902:24079 2:N:0:CGAGAGAA+GATTGGAG
GGTAGCGGACTACCCGGGTATCTAATCCTGTTTGCTCCCCACGCTTTCGAGCCTCAACGTCAGTTACAGTCCAGTAAGCCGCCTTCGCCACTGGTGTTCCTCCTAATATCTACGCATTTCACCGCTACACTAGGAATTCCGCTTACCTCTCCTGCACTCCAGACAAACAGTTTCCAAAGCAGTCCGGGGGTTGGGCCCCCGCCTTTCACTTCAGACTTGCTCATCCGTCTACGCTCCCTTTACACCCAGT
+
FFFFFFFFFFF:FFFFFFFFFFFFFFFFFFFFFFFFFFFFFFFFFFFFFFFFFFFFFFFFFFFFFFFFFFFFFFFF,FFFFFFFFFFFFFFFFFFFF:FFFFFF:FFFFFFFFFFFFFFFFFFFFFFFFFF,FFFFFFFFFFFFFF:FFFFFFFFFFFFFFFFF:FFFFFFFFFFFFFFFFF:FFF:FFFFFFFFFFFFFFFFFFFFFFFFFF:FFFFFFFFFFFFFFF:FFFFFFFFFFFFFFFFFFFF
@A00881:241:HJW2NDRXX:1:2129:19596:24158 2:N:0:CGAGAGAA+GATTGGAG
GGTAGCGGACTACCAGGGTATCTAATCCTGTTCGATCCCCACGCTTTCGTGCTTCAGCGTCAGTTTCGCTATGGTATGCTGCCTTCGCAATCGGGGTTCTGCGTGATATCTATGCATTTCACCGCTACACCACGCATTCCGCATACCTCTTCCGAACTCCAGTCCCGCAGTTTCAATGGCAAGCGCACGGTTAAGCCGCACGTTTTCACCGCTGACTTGCGGGTCCGCCTACGCACCCTTTAAACCCAAT
+
FFFFFFFFFFFFFFFFFFFFFFFFFFFFFFFFFFFFFFFFFFFFFFFFFFFFFFFFFFFFFFFFFFFFFFFFFFFFFFFFFFFFFFFFFFFFFFFFFFFFFFFFFFFFFFFFFFFFFFFFFFFFFFFFFFFFFFFFFFFFFFFFFFFFFFFFFFFFFFFFFFFFFFFFFF:FFFFFFFFFFFFFFFFFFFFFFFFFFFF:FFFFFFFFFFFFFFFFFFFFFFFFFFFFFF,FFFFFFFFFFFFFFFFFFF
@A00881:241:HJW2NDRXX:1:2129:17155:24345 2:N:0:CGAGAGAA+GATTGGAG
GGTAGCGGACTACATGGGTATCTAATCCTGTTTGCTCCCCACGCTTTCGTGCCTCAGTGTCAGTTACAGTCCAGTGAACCGCCTTCGCCGCTGGTGTTCCTCCTAATATCTACGCATTCCACCGCTACACTAGGAATTCCGTTCACCCCTCCTGCACTCAAGCCCAGCAGTTTTGGTAGTAGTTCCGAAGTTGAGCCCCGGAATTACGCTACCAACTTGCCAAACCACCTACGCACCCTTTACGCCCAGT
+
FFFFFFFFFFFFFFFFFFFFFFFFFFFFFFFFFFFFFFFFFFFFFFFFFFFFFFFFFFFFFFFFFFFFFFFFFFFFFFFFFFFFFFFFFFFFFFFFFFFFFFFFFFFFFFFFFFFFFFFFFFFFFFFFFFFFFFFFFFFFFF:FFFFFFFFFFFF,FFFFF:FFFFFFFFFFFFFFFFFFFFFFFFFFFFFFFFFFFFFFFFFFFFFFFFFFFFFFFFFFFFFFFFFFFFFFFFFFFFFFFFFFFFFFF,
@A00881:241:HJW2NDRXX:1:2129:15248:24612 2:N:0:CGAGAGAA+GATTGGAG
GGTAGCGGACTACAAGGGTATCTAATCCTGTTTGCTACCCACGCTTTCGCATCTCAGCGTCAGTTACGAGCCAGACAGCCGCCTTCGCCACTGATGTTCTTCCAGATATCTACGGATTTCACTCCTACACCTGGAATTCCGCTGTCCTCTCTCGCACTCCAGTTCGGTAGTTTTGAAGGCAGTTCCACGGTTGAGCCGTGGGATTTCACCTCCAACTTGCCGTACAGCCTACACGCGCTTTTCGCCCAGT
+
FF,:F:FFFFFFFFFFFFF,FFFFFFFFFFF:FFFFF:FFFFFFFFFFFFFFFFFFF:FFF:FFFFFFFFFFFFFF,FFFFFFFFFFFFFFFFFFFFFFFFFFFFFFFFFFFFFFFFFFFFFFFFFFFFFFFFFF,FFFFFFFFFFFFF:FFF:F:FFFFFFFFFFFFFF:FFFF:FFF:FFFFF:FFFFF:FFFF:FFFFFFFFFF:F,FFFFFFFF,,FFF,FFFFFFFFF:FFF,FF,,FFF:FFFF
@A00881:241:HJW2NDRXX:1:2129:19307:24846 2:N:0:CGAGAGAA+GATTGGAG
GGTAGCGGACTACACGGGTATCTAATCCTGTTTGCTCCCCACGCTTTCGAGCCTCAACGTCAGTTACAGTCCAGTAAGCCGCCTTCGCCACTGGTGTTCCTCCTAATATCTACGCATTTCACCGCTACACTAGGAATTCCGCTTACCTCTCCTGCACTCCAGATCCACAGTTTCCAAAGCAGTCCGGGGGTTGGGCCCCCGCCTTTCACTTCAGACTTGCCTATCCGTCTACGCTCCCTTTACACCCAGT
+
FFFFFFFFFFFFFF:FFFFFFFFFFFFFFF,FFFFFFFFFFFFFFFFFFFFFFFFFFFFFFFFFF,FFFFFF:FFFFFFFFFFF:FFFFFFFFFFF:FFFFFFFFFFFFFF,FFF:FFFFFFFFFF:FFF,FFFFF::FFF:FFFFFFFFF:FFFFFFFFFFFFFFFFFF:FFFFFFFFF,FFFFFFFF:FFFFFF,FFFFFFF::FFFFF:FF,FFFFFFFFFFFFF::F:FFFFFFFFF,F,FFFFFF
@A00881:241:HJW2NDRXX:1:2129:21043:24972 2:N:0:CGAGAGAA+GATTGGAG
GGTAGCGGACTACTTGGGTATCTAATCCTGTTTGCTCCCCACGCTTTCGCGCCTCAGCGTCAGTTGCTGTCCAGCAGGCCGCCTTCGCCACTGGTGTTCCTCCGTATATCTACGCATTTCACCGCTACACACGGAATTCCGCCTGCCTCTCCAGTACTCAAGAACTACAGTTTCAAATGCAGGCTATGGGTTGAGCCCATAGTTTTCACATCTGACTTGCAATCCCGCCTACACGCCCTTTACACCCAGT
+
FF:FFFFFFFFFFFFFFFFFFFFFFFFFFFFFFFFFFFFFFFFFFFFFFFFFFFFFFFFFFFFFFFFFFFFFFFFFFFFFFFFFFFFFFFFFFFFFFFFFFFFFFFFFFFFFFFFFFFFFFFFFFFFFFFFFFF,FFF:FFFFF:FFFFFFFFFFFFFFFFFFFFFFFFFFFFF:FFFFFFFFFFFFFFFFFFFFFFFFFFFFFFF:FFFFFFF::FFFFFF:FFFFFFF,F,FFFFFFF,F,FF:FFFF
@A00881:241:HJW2NDRXX:1:2129:28917:24987 2:N:0:CGAGAGAA+GATTGGAG
GGTAGCGGACTACCGGGGTATCTAATCCCGTTCGCTCCCCTGGCTTTCGCATCTCAGCGTCAGCTTCGGTCCAGAAAGGCGCCTTCGCCACCGGTGTTCTTCCCAATATCTACGCATTTCACCGCTACACTGGGAATTCCCCTTTCCTCTCCCGCGCTCAAGCCTGCCAGTATCCGGAGCCCTACGGGGTTGAGCCCCGCATTTTAACTCCGGACTTAACATGCCGCCTACATGCGCTTTACGCCCAATG
+
FFF:FFFFFFFFFFFFFFFFFFFFFFFFFFFFFFFFFFFFFFFFFFFFFFFFFFFFFFFFFFFFFFFFFFFFFFFFFFFFFFFFFFFFFFFFFFFFFFFFFFFFFFFFFFFFFFFFFFFFFFFFFFFFFFFFFFFFFFFF:FFFFFFFFFFFFFFFFFFFFFFFFFFFFFFFFFFFFFFFFFFFFFFFFFFFFFFFFFFFF:FFFF:FFFFFFFFFFF:FFF:FFFFFF,FFFFFFFFFFFFFFFFFFFF
@A00881:241:HJW2NDRXX:1:2129:20916:25347 2:N:0:CGAGAGAA+GATTGGAG
GGTAGCGGACTACACGGGTATCTAATCCTGTTTGCTCCCCACGCTTTCGCGCCTTAGCGTCAGTTAAGTTCCAGCAGATCGCCTTCGCAATGGGTATTCTTGGTGATATCTACGGATTTTACCCCTACACCACCAATTCCATCTGCCTCTCCCCCACTCTAGACTATCAGTTTCTCAAGTAGTTTAATGGTTAAGCCATTAGATTTCACAAAAGACTTGATAATCCGCCTACGCGCCCTTTACGCCCAGT
+
FFFFFFFFFFFFFFFFFFFFFFFFFFFFFFFFFFFFFFFFFFFFFFFFFFFFFFFFFFFFFFFFFFFFFFFFFFFFFFFFFFFFFFFFFFFFFFFFFFFFFFFFFFFFFFF:FFFFFFFF:FFFFFFFFFFFFFFFFFFFFFFFFFFFFFFFFFFFFFFFFFFFFFFFFFFFFFFFFFFF:FFFFFFFFFFFF,FF:FFF:FFFFFFFFFFF,F:FFFFF:FFFFFFFFFFFFFFFFFFFFFF:FFFFFF
@A00881:241:HJW2NDRXX:1:2129:19786:25363 2:N:0:CGAGAGAA+GATTGGAG
GGTAGCGGACTACAAGGGTATCTAATCCTGTTTGCTCCCCACACTTTCGCGCCTCAGCGTCAGTTGCAGTCCAGTTACCCGCCTTCGCCACTGGTGTTCCTCCCGATCTCTACGCATTTCACCGCTACACCGGGAATTCCGATAACCTCTCCTGCACTCAAGCCTCCCAGTATCCAAAGCAAGTCCCTGCTTAAAAACAGGCCTTTCACTCCAGACTTAACAGGCCGCCTACGCGCCCTTTACGCCCACT
+
FF:,F:FFFF:FFFFFFFFFFFFFFFFFFFFFFFFFFFFFFFFFF:FFFFFFFFFFFFFFFFF,FFFFFFFFFF,FFFFF:FFF:F:FFFFFFFFFFFF,:FFFFFFF:F:FFFF,FFFF,FFFFFFFFFFFFFFFFFF:F,F,FFF:FFFFFFFFFFF::FF::FFF,F:FFFFFFFFFF:,F:,:,,FFFF:F:FFF:F,,FFF:FFFFF,F:FFF:FF:FF:FFFFFF:FF,F:F:::,,,F:FF,F
@A00881:241:HJW2NDRXX:1:2129:11912:25504 2:N:0:CGAGAGAA+GATTGGAG
GGTAGCGGACTACTAGGGTATCTAATCCTGTTCGATACCCACGCTTTCGTGCTTCAGCGTCAGTTGGGCGCCGGTGCGCTGCCTTCGCAATCGGAGTTCTGCGTGATATCTATGCATTTCACCGCTACACCACGCATTCCGCGCACTTCTCGCCCACTCAAGCGCCCCAGTTTCATCGGCGGCGGAAGGTTGAGCCCCCCGGTTTGACCGCTGACTTGAGGCGCCGCCTACGCACCCTTTAAACCCAATA
+
FFFFF:FFFFFFFFFFFFFFFFF,FFFFFFFFF:F:FFFFFFFFFFF:FFFFFFFFFFFF:FFFFFFFFFFFFFFFFFFFFFFFFFFFFFFFF:FFFFFFFF:FFFFFFFF,FFFFFFFF,::F:FFF:FFFFFF:FF:FFFFFFFFFFFF,F:F:FFFFF,FFFFFF:F,FFF:,:FF:FFFF:FFFFFFFFF,FFFF:FFFFFFF:FFFFF::F:FFFFFFFFFFFFFFFF:F,F::FF:FF,FFFFF
@A00881:241:HJW2NDRXX:1:2129:29857:25582 2:N:0:CGAGAGAA+GATTGGAG
GGTAGCGGACTACATGGGTATCTAATCCTGTTCGCTCCCCACGCTTTCGCACCTGAGCGTCAGTCAAAGGCTCAGCAGACCGCCTTCGCCTCCGGTATTCCTCCTGATCTCTGCGCATTTCACCGCTACACCAGAAATTCTGTCTGCCTCTACCTCACTCTAGCTGCCCGGTTTGCAATGCTACCTCAGGGTTAAGCCCCGGGCTTTCACATCACACCTAAACAGCCGCCTGCGTGCCCTTTACGCCCAA
+
FFFFFFFFFFFFFFFFFFFFFFFFFFFFFFFFFFFFFFFFFFFFFFFFFFFFFFFFFFF:FFFFFFFFFFFFFFFFFFFFFFFFFFFFFFFFFFFFFFFFFFFFFF,FFFFFFFFFFFFFFFFFFFFFFFFF:FFF:FFFFFFFFFF,FFFFFFFFFFFFFF,FFFFFFFF,FF:FFFFFFFFFFFFFFF:FFFFFFFFFFF,FFFFFFFFFFFFFFF:FFFFFFF:,FFF:FFF,FFFFFFFFFFFFFF
@A00881:241:HJW2NDRXX:1:2129:8567:25629 2:N:0:CGAGAGAA+GATTGGAG
GGTAGCGGACTACTTGGGTATCTAATCCTGTTTGCTCCCCACGCCTTCGAGCCTCAACGTCAGTTGCCGTCCAGTAAGCCGCCTTCGCCACTGGTGTTCCTCCTAATATCTACGCATTTCACCGCTACACTAGGAATTCCGCTTACCTCTCCGGCACTCAAGCTCGACAGTTTCCAGAGCAGCTCCGGGGTTAAGCCCCGGCATTTCACTCCAGACTTGCTAAGCCGTCTACGCTCCCTTTACACCCAGT
+
FFFFFFFFFFFFFFFFFFFFFFFF:FFFFFFFFFFFFFFFFFFFFFFFFFFF:FFFF:FFFFFFFFFFFFFFFFFFFFFFFFFFFFFFFFFFFFFFFFFFFFF:FFFFFFFFFFFFFFFFFFFFFFFFFF:FFFFF:FFFFFF,FFFFFFFFFFFFFFFF,FF:FFFFFFFFFFFFFFFF:FFFFFFFFFFFF:FFFFFFFFFF:FF:FFFF,,FFFF,FFFF:F:FFFFFFFFFFFFF:FFFFFFFFFF
@A00881:241:HJW2NDRXX:1:2129:15492:25723 2:N:0:CGAGAGAA+GATTGGAG
GGTAGCGGACTACATGGGTATCTAATCCTGTTTGCTCCCCACGCTTTCGTGCCTCAGTGTCAGTTACAGTCCAGTGAACCGCCTTCGCCGCTGGTGTTCCTCCTAATATCTACGCATTCCACCGCTACACTAGGAATTCCGTTCACCCCTCCTGCACTCAAGCCCAGCAGTTTTGGTAGTAGTTCCGAAGTTGAGCCCCGGAATTACGCTACCAACTTGCCAAACCACCTACGCACCCTTTACGCCCAGT
+
FFFFFFFFFFFFFFFFFFFFFFFFFFFFFFFFFFF,FFFFFFFFFFFFFFFFFFFFFFFFFFFFFFFFFFFFFFFFFFFFFFFFFFFFFFFFFFFFFFFF:FFFFFFFFFFFFFFFFFFFFFFFFFFFFFFFFFFFFFFFFFFFFFFFFFFFFFFFFFFFFFFFFFFFFFFFFFFFFFFFFFFFFFFFFF:FFFFFFFFFFF,FFFFFFFFFFFFFFFFFFFFFFFFFFFFFFFFFFFFFFFFFFFFFFF
@A00881:241:HJW2NDRXX:1:2129:7527:25739 2:N:0:CGAGAGAA+GATTGGAG
GGTAGCGGACTACCTGGGTATCTAATCCTGTTTGCTCCCCACGCTTTCGCGCCTCAGCGTCAGTTGTCGTCCAGCAAGCCGCCTTCGCCACTGGTGTTCCTCCGTATATCTACGCATTTCACCGCTACACACGGAATTCCGCTTGCCTCTCCGATACTCAAGACATACAGTTTCAAATGCAGTTTCCGGGTTGAGCCCGGAGATTTCACATCTGACTTGCATGCCCGCCTACGCGCCCTTTACACCCAGT
+
FFFFFFFFFFFFFFFFFFFFFFFFFFFFFFFFFFFFFFFFFFFFFFFFFFFFFFFFFFFFFFFFFFFFFFFFFFFFFFFFFFFFFFFFFFFFFFFFFFFFFFFFFFFFFFFFFFFFFFFFFFFFFFFFFF:FFFFFFFFFFFFFFFFFFFFFFFFFFFF:FFFFFFFFFFFFFFFFFFFFFFFFFFFFFFFFFFFFFFFFFFFFFFFFFFFFFFFFFFFFFFFFFFFFFFF:FFFFFFFFFFFFFFFFFF
@A00881:241:HJW2NDRXX:1:2129:17797:25927 2:N:0:CGAGAGAA+GATTGGAG
GGTAGCGGACTACTCGGGTATCTAATCCTGTTCGATCCCCACGCTTTCGTGCCTCAGCGTCAGACAGAAGCCGGTATGCTGCCTTCGCAATCGGAGTTCTTCGCGATATCTAAGCATTTCACCGCTACACCGCGAATTCCGCATACTTCTCTTCCTCTCGAGCATCCCAGTTTCAACCGCTGGCCGGGGTTGAGCCCCGGGCTTTGACGGCTGACTTAAGACGCGGCCTACGCACCCTTTAAACCCAATA
+
FFFFFFFFFFFFFFFFFFFFFFFFFFFFFFFFFFFFFFFFFFFFFFFFFFFFFFFFFFFFFFFFFFFFFFFFFFFFFFFFFFFFFFFFFFFFFFFFFFFFFFFFFFFFFFFFFFFFFFFFFFFFFFFFFFFFFFFFFFFFFFFFFF:FFFFFFFFFFFFFFFFFFFFFFFFFFFFFFFFFFFFFFFFFFFFFFFFFFFFFFFFFFFFFFFFFFFFFF:FFFFFFFFFFFFFFFFFFFFFFFFFFFFF:FF
@A00881:241:HJW2NDRXX:1:2129:7609:26162 2:N:0:CGAGAGAA+GATTGGAG
GGTAGCGGACTACACGGGTATCTAATCCTGTTTGCTCCCCACGCTTTCGCGCCTCAGCGTCAGTTACTGTCCAGTAGACCGCCTTCGCCACTGGTGTTCTTCCTTATATCTACGCATTTCACCGCTACACAAGGAATTCCGTCTACCTCTCCAGCACTCAAGACATACAGTTTCAAAAGCAGGTTATGGGTTAAGCCCATAATTTTCACTTCTGACTTGCTTTCCCGCCTGCACTCCCTTTACACCCAGT
+
FF:FFFFFFFFFF,FFFFFFFFFFFFFFFFFFFFFFFFFFFFFFFFFFFFFFFFFFFFFFFFFFFFFFFFFFF:FFFFFFFFFFFFFFFFFFFF:FFFFFFFFFFFFFFFFFFFF:FFFF:FFFFFFFFFFFFFFFFFFFFFFFFFFFFFFF,FFFFFFF:F,F:FFFFFFFFF,FF:FF:FFFFF::FFFFF:FFFFFFFFFFFFFF:FFFFFFF,FF:FFFF,:FFFFFFFFFFFFFFFFF,,FFFFF
@A00881:241:HJW2NDRXX:1:2129:21441:26349 2:N:0:CGAGAGAA+GATTGGAG
GGTAGCGGACTACGGGGGTATCTAATCCTGTTTGATACCCGCACTTTCGAGCATCAACGTCAGTTACGGTCCAGCAGGCTGCCTTCGCAATCGGAGTTCTTCGTGATATCTATGCATTTCACCGCTACACCACGAATTCCGCCTGCCTATGCCGCACTCAAGGCCCCCAGTTTCAACTGCAATTCTACGGTTGAGCCGCAAACTTTCACAACTGACTTAAGGACCCGTCTACGCTCCCTTTAAACCCAAT
+
F:FFFF:FFFFFFFFFFFFFFFFFFFFFFFFFFFFFFFFFFFFFFFFFFFFFFFFFFFFFFFFFFFFFFFFFFFFFFFFFFF:FFFFF:FFFFFFFFFFFFFFFFF:FFFFFFFFFFFFFFFFFFFFFF:FFFFFFFFFFFFFFFFFFFFFFFFFFFFFFFFFFFFFFFFFFFF,FFFFFFFFFFFFFFFFF:FFFFFF::FFFFFFFFFFFFFFFFFFFFFFFFFFFFFFFFFFFFFFFFFFFFFFFFF
@A00881:241:HJW2NDRXX:1:2129:27579:26835 2:N:0:CGAGAGAA+GATTGGAG
GGTAGCGGACTACCCGGGTATCTAATCCTGTTTGCTCCCCACGCTTTCGCGCCTCAGCATCAGTTGTCGTCCAGCAAGCCGCCTTCGCCACTGGTGTTCCTCCGTATATCTACGCATTTCACCGCTACACACGGAATTCCGCTTGCCTCTCCGATACTCAAGATAGACAGTTTCAAATGCAGTTTCCGGGTTGAGCCCGGAGATTTCACATCTGACTTGCCTACCCGCCTACGCGCCCTTTACACCCAGT
+
FFFFFFFFFFFFFFFFFFFFFFFFFFFFFFFFFFFFFFFFFFFFFFFFFFFFFFFFFFFFFFFFFFFFFFFFFFFFFFFFFFFFFFFFFFFFFFFFFFFFFFFFFFFFFFFFFFFFFFFFFFFFFFFFFF:FFFFFFFFFFFFFFFFFFFFFFFFFFFFF:FFFFFFFFF:FFFF,FFF:FFFFFFFFFFFFFFFFFFFFFF,FFF:FFF:FFFF,F::FFFFFFFFF:F:FFFFFFFFFFFFFFFFFFF
@A00881:241:HJW2NDRXX:1:2129:25699:26929 2:N:0:CGAGAGAA+GATTGGAG
GGTAGCGGACTACTTGGGTATCTAATCCTGTTCGATACCCACGCTTTCGTGCTTCAGCGTCAGTTGGGCGCCGGTGCGCTGCCTTCGCAATCGGAGTTCTGCGTGATATCTATGCATTTCACCGCTACACCACGCATTCCGCGCACTTCTCGCCCACTCAAGCGCCCCAGTTTCAACGGCGGCGGAAGGTTGAGCCCCCCGGTTTGACCGCTGACTTGAGGCGCCGCCTACGCACCCTTTAAACCCAATA
+
FFFFFFFFFFFFFFFFFFFFFFFFFFFFFFFFFFFFFFFFFFFFFFFFFFFFFFFFFFFFFFFFFFFFFFFFFFFFFFFFFFFFFFFFFFFFFFFFFFFFFFF:FFF:FFFFFFFFFFFFFFFFFFFFFFFFFFFFFFFFFFFFFFFFFFFFFFFFFFFFFFFFFFFFFFFFFFFFFFFFFFFFFFFFFFFFFFFFFFFFFFFFF:FFFFFFFFFFFFFFFFFFF:FFFFFFFFFFFFFF,F:FFFFFFF
@A00881:241:HJW2NDRXX:1:2129:26377:26944 2:N:0:CGAGAGAA+GATTGGAG
GGTAGCGGACTACCCGGGTATCTAATCCTGTTCGATACCCACGCTTTCGTGCCTCAGCGTCAGTGTGGGGCCGGCAGGCTGCCTTCGCAATCGGGGTTCTGCGCGATATCTATGCATTTCACCGCTACACCGCGCATTCCGCCTGCCTTTCCCCAACTCAAGCCAGCCAGTTTCAACGGCGGGCCGGGGTTGAGCCCCGGGCTTTTACCGCTGACTTAACTCGCCGCCTACGCACCCTTTAAACCCAATA
+
FFF,FFFFF,F:FFFFFFFFFFFFFFFFFFFFFFFFFFFFFFFFFFFFFFFFFFFFFFFFFFFFFFFFFFFFFFFFFFFF:FF:FFFFFFFFFFFFFFFFFFFFF::FFFFFFFFFF,FFFFFFFFFFFFFFFFFFFFFFFFFFFFFFFFFFFFFFFFFFFF:FFFFFFFFFFFFFFFFFFFFFFFFF::FF,FFFFFFFFFF,FFFFFFFFFF:FFFFFFFF:FFF:F:FFFFFFF::F,:F,F,F,,F
@A00881:241:HJW2NDRXX:1:2129:25409:26991 2:N:0:CGAGAGAA+GATTGGAG
GGTAGCGGACTACCCGGGTATCTAATCCTGTTTGCTCCCCACACTTTCGTGCCTCAACGTCAGTTACAGTCCAGAAAGACGCCTTCGCCACTGGTGTTCCTCCTAATATCTACGCATTTCACCGCTACACTCGGAATTCCACTTTCCTCTCCAGCACTCAAGAAAATCAGTTTTGGTTGCAGTTCCTCAGTTGAGCCGAGGGCTTTCACAACCAACTTGACTTCCCGTCTACGCACCCTTTACACCCAAT
+
FF,,FFFFFFF,FFFFFFFFFFFFF:FFFFFFFFFFFFFFFFFFFFFFFFFFFFFFFFFFFFF:F,FFFFFFFFFFFFFFFFFFFFFFFFFFFFFFF:FFFF:FFFFFFFFF::FFF:FF:FFFFFFFFFF,FFF,FFFF,FFFFF:FFFF:FF::FFFFFFFFFFF:FF,FFFFFFFFFF,,FF:FF:FFF:,FFFFFFFF,FFFFFFF::FFFF,:F:,FF,FFF:FFFFFF:FFF::F,,FF:FF:F
@A00881:241:HJW2NDRXX:1:2129:7645:27414 2:N:0:CGAGAGAA+GATTGGAG
GGTAGCGGACTACTAGGGTATCTAATCCTGTTTGCTCCCCACGCTTTCGTGCCTCAGTGTCAGTTACAGTCCAGCAAACCGCCTTCGCTACTGGTGTTCTTCCTAATATCTACGCATTCCACCGCTACACTAGGAATTCCGTTTGCCCCTCCTGCACTCAAGTCCGACAGTTTTAGTAGTAGTCCCGAAGTTGAGCCCCGGGCTTACGCTACTAACTTGCCAAACCACCTACGCACCCTTTACGCCCAGT
+
FF,FFFFFFFF:FFFFFFFFFFFFFFFFFFFFFFFFFFFFFFFFFFFFFFFFFFFFFFFFFFFFFFFFFFFFFFFFFFF:FFFFFFFFFF:FFFFFFF:FF:FFFFFFF:FFF:FFFFFFFFFFFFFF:FFFFFFFFFFFFFFFFFFFFFFFFFFFFFFFFFFFFFFFFFFFFFFFFFFFF:FF:F::FFFFFFFFF:FFFFF,FF,FFFF,FFFFFF:FFFF,FFFF:FFF,FFFFF,:FFF:FFFFFF
@A00881:241:HJW2NDRXX:1:2129:12201:27790 2:N:0:CGAGAGAA+GATTGGAG
GGTAGCGGACTACTTGGGTATCTAATCCTGTTTGCTCCCCACGCTTTCGTGCCTCAGTGTCAGTTACAGTCCAGTGAACCGCCTTCGCCGCTGGTGTTCCTCCTAATATCTACGCATTCCACCGCTACACTAGGAATTCCGTTCACCCCTCCTGCACTCAAGCCCAGCAGTTTTGGTAGTAGTTCCGAAGTTGAGCCCCGGAATTACGCTACCAACTTGCCAAACCACCTACGCACCCTTTACGCCCAGT
+
FF:,F:FFFFF:FFFFFFFFFFFFFFFFFFFFFFFFFFFFFFFFFFFFFFFFFFFFFFFFFFFFFFFFFFFFFFFFFF:FF:FFFFFFFFFFFFFFFFFFFFFFFFFFFFFFFFFFFFFF:FFF:FFFFFFFFFFFFFFFFFFF,FFFFFFFFFF,FFF::F:FFFFFFFFFFFFFFFFFFF:FFFF:FFFFFFFFFFFF:F,FFFF:FFFFFFFFFFF,F:,FFF,FFFFF:FFF:FFFF,FFF,:FFF
@A00881:241:HJW2NDRXX:1:2129:29695:28244 2:N:0:CGAGAGAA+GATTGGAG
GGTAGCGGACTACTCGGGTATCTAATCCTGTTTGCTCCCCACGCTTTCGCGCCTCAGCGTCAGGTAATGTCCAGCAGGCCGCCTTCGCCACTGGTGTTCCTCCGTATATCTACGCATTTCACCGCTACACACGGAATTCCGCCTGCCTCTCCATCACTCAAGAAAAACAGTTTCAAACGCAGGCTCGGGGTTGAGCCCCGAGTTTTCACTCCTGACTTGCTCTCCCGCCTACACGCCCTTTACACCCAGT
+
FF,FFFFFFFFFFFFFFFF,FFFFFFFFFFF:FF,FFFFFFFFFF:FFF,FFFFFFFFFFFFF,FFFFFFF:FF:FFFFFFFFFFFFFFFFFFF,FFFF:FFFFFFFFFFFFFFFFF:FFFFFF:FFFFFFFFFF:F:FFFFFFFFFFF:FF,FFFFFFFFFF,FF,FFF,FFFFFFFFFF,FFFFFFF:F:F:FFFFFFFF,FFFF:F,F:FFF,FF,FFFFFFFFFFFFFF:FFF:,F:F,FFFFFFF
@A00881:241:HJW2NDRXX:1:2129:12680:28401 2:N:0:CGAGAGAA+GATTGGAG
GGTAGCGGACTACTAGGGTATCTAATCCTGTTTGCTCCCCACGCTTTCGCGCCTCAGCGTCAGTTACTGTCCAGCAATCCGCCTTCGCCACTGGTGTTCCTCCGTATATCTACGCATTTCACCGCTACACACGGAATTCCGATTGCCTCTCCAGCACTCAAGAACTACAGTTTCAAATGCAGGCCAGAGGTTGAGCCTCTGGTTTTCACATCTGACTTGCAATCCCGCCTACACGCCCTTTACACCCAAT
+
FFFFFFFFFFFFF:FFFFFFFFFFFFFFFFFFFFFFFFFFFFFFFFFFFFFFFFFFFFFFFFFFFFFF,F:FFFFF:FF,FFFFFFFFFFF:FFFFFFFFFFFF:FFFFFFFFFFFFFFFFFFFFFFFFF,FFFF:FFFFFF:F,FFFFF,FFFFFFFFFF:,:,:FFFFFFFFF,FFFFF,FFF:FFFFFFFFFFF,FF,FFFFFFFF:FFFFFFFFFFFF,:FFF:FFFF,FFFFFFFFF,FFFFFFF
@A00881:241:HJW2NDRXX:1:2129:10619:28933 2:N:0:CGAGAGAA+GATTGGAG
GGTAGCGGACTACCCGGGTATCTAATCCTGTTCGATACCCACGCCTTCGTGCTTCAGCGTCAGTCGGGCGCCGGTACGCTGCCTTCGCAATCGGAGTTCTGCGTGATATCTATGCATTTCACCGCTACACCACGCATTCCGCGTACTTCTCGCCCACTCAAGTCAGCCAGTTTCAACGGCTCGGCGAGGTTGAGCCCCGCAATTTTACCGCTGACTTAACAGACCGCCTACGCACCCTTTAAACCCAATA
+
FFFFFFFFFFFFFFFFFFFFFFFFFFFFFFFFFFFFFFFFFFFFFFFFFFFFFFFFFFFFFFFFFFFFFFFFFFFFFFFFFFFFFFFFFFFFFFFFFFFFFFFFFF:FFFFFFFFF:FFFFFFFFFFFFFFFFFFFFFFFFFFFFFFFFFFFFFFFFFFFFFFFFFFFFFFFFFFFFFFFFFFFFFFFFFFFFFFFFFFFFFFFFFFFFFFFFFFFFF,FFFFFFFFF:FFFFFFFF,:FFFFFFFF,FF
@A00881:241:HJW2NDRXX:1:2129:14353:28948 2:N:0:CGAGAGAA+GATTGGAG
GGTAGCGGACTACTGGGGTATCTAAGCCTGTTTGATCCCCACGCTTTCGTGCCTCAGCGTCAGACAAGCGCCAGTACGCTGCCTTCGCAATCGGAGTTCTGCGCGATATCTATGCATTTCACCGCTACACCGCGCATTCCGCGTACCTCTCGCTCTCTCTAGCTCCGCAGTCTCAACGGCTCGCCGGGGTTGAGCCCCGGGCTTTTACCGCTGACTTGCAATGCCGCCTACGCACCCTTTAAACCCAATA
+
FFFFFFFFFFFFFFFFFFFFFFFFFFFFFFFFFFF:FFFFFFFFF::FFFFFFFFFFFF,FFFFFFFFFFFFFFFFFFFFFFFFFFFFFFFF:FFFFFFFFFFFF:FF,F:FFFFFFFFFFFFFFFFFFFFFFFFF:FFFFFFFFFFFFFFFFFFFF:FFFFFFFFFFFFFFFFFFFFFFFFFFFFFFF:FFFFFFFFFFFFFFFFFFFFF:F:F:FFFFFFFFFFFFF,FFF,FFFFFFFF:FFFFFF:
@A00881:241:HJW2NDRXX:1:2129:32841:28995 2:N:0:CGAGAGAA+GATTGGAG
GGTAGCGGACTACGGGGGTATCTAATCCTGTTTGCTCCCCACGCTTTCGAGCCTCAACGTCAGTTACAGTCCAGTAAGCCGCCTTCGCCACCGGTGTTCCTCCTAATATCTACGCATTTCACCGCTACACTAGGAATTCCGCTTACCTCTCCTGCACTCCAGACTGACAGTTTCCAAAGCAGTCCGGGGGTTGGGCCCCCGCATTTCACTTCAGACTTGCCTCTCCGTCTGCGCTCCCTTTACACCCAGT
+
FFFFFFFFFFFFFFFFFFFFFFFFFFFFFFFFFFFFFFFFFFFFFFFFFFFFFFFFFFFFFFFFFFFFFFFFFFFF:FFFFFFFFFFFFFFFFFFF,FFFFFFFFFFFFFFFFFFFFFFFFFFFFFFFFFFFFFFFFFFFFFFFFFFFFFFFFFFFF,F,FFFFFFFFFFFFFF:FFFFFFFFF,FFFFFFFFFF:FFFFFF:FFFFFFFFFF,FFFFFFFFFFFFFFFFFFF:FFFFFFFF:FF,FFF:
@A00881:241:HJW2NDRXX:1:2129:29830:29136 2:N:0:CGAGAGAA+GATTGGAG
GGTAGCGGACTACGAGGGGATCTCATCCTGTTTGCTCCCCACGCTTTCGAGTCTCAGCGTCAGTTATCGTCCAGTAAACCGCCTTCGCCACTGGTGTTCCTCCTAATATCTACGCATTTCACCGCTACACTAGGAATTCCACTTACCTCTCCGCTACTCTAGTTGAACAGTTTCACATGCAGTTTCACTGTTGAGCCGTGAATTTTCACAGCTGACTTGCTCGGCCGCCTACGCACCCTTTACACCCAGT
+
FF:FF:FF,FFFFF:F:F,FF,F,FFFF,F:FFFFFF:FFFFFFFFFFFFFFFFF:FFFF,:FFFFFFFF:FFFFFFF:FFFF::FFFFFFFFFFFF:FFFFFF,FF:FFFFFFFF:FF:FFFFFF:FFF,FFFF:FFFFF:FFF,F:FFFFF,FF:FFF,F:FF,:F:FFFFF,,,,F::FFFFF,FFFF:FFFF,FFFF,:FF::,FFFFFFFFFFFF:,FF:,:F,:,,FFFFFFF,:FFF:FF,FF
@A00881:241:HJW2NDRXX:1:2129:25970:29340 2:N:0:CGAGAGAA+GATTGGAG
GGTAGCGGACTACTGGGGTATCTAATCCTGTTCGATCCCCACGCTTTCGTGCCTCAGCGTCAGACAGAAGCCGGTATGCTGCCTTCGCAATCGGAGTTCTTCGCGATATCTAAGCATTTCACCGCTACACCGCGAATTCCGCATACTTCTCTTCCTCTCGAGCATCCCAGTTTCAACCGCTGGCCGGGGTTGAGCCCCGGGCTTTGACGGCTGACTTAAGACGCGGCCTACGCACCCTTTAAACCCAATA
+
FFFFFFFFFFFFFFFFFFFFFFFFFFFFFFFFFFFFFFFFFFFFFFFFFFFFFFFFFFFFFFFFFFFFFFFFFFFFFFFFFFFFFFFFFFFFFFFFFFFFFFFFFFFF:FFFFFFFFFFFFFFFFFFFFFFFFFF::FFFFFFFFF,FFFFFFFFFFFFFFFFFF:FFF:FFFFFFFFFFFFFFFFFFF,FFFFFFFFFFFFFFFFFFFFFF:::FFF:FFFFFFFFFFFFFFFFFFFFF,FFF:FF:F:
@A00881:241:HJW2NDRXX:1:2129:25617:29450 2:N:0:CGAGAGAA+GATTGGAG
GGTAGCGGACTACTAGGGTATCTAATCCTGTTTGCTCCCCACGCTTTCGCGCCTCAGCGTCAGTTACTGTCCAGCAATCCGCCTTCGCCACTGGTGTTCCTCCGTATATCTACGCATTTCACCGCTACACACGGAATTCCGATTGCCTCTCCAGCACTCAAGAACTACAGTTTCAAATGCAGGCCAGAGGTTGAGCCTCTGGTTTTCACATCTGACTTGCCAGCCCGCCTACGCGCCCTTTACACCCAGT
+
FF,FFFFFFFF::FFFFFFFFFFFFFFFFFFFFFFFFFFFFFFFFFFFFFFFFFFFFFFFFFF:FFFFFFFFFFFFFFFFFFFFFFFFFFFFFFFFFFFFFFFFFFFFFFFFFFFFFFFFFFFFFFFFFFFFFFF:FFFFFF:FFFFFFFFF:FFFFFFFFFFFFFFFFFFFFFFF:FFF:FFFFFFFFFF::F:FFFFFFFFFFFF,FFFFFFFFFF,F:,FFFF:FFFFFFFFFFFFFF,F:FFFFFF
@A00881:241:HJW2NDRXX:1:2129:19931:29841 2:N:0:CGAGAGAA+GATTGGAG
GGTAGCGGACTACAAGGGTATCTAATCCTGTTCGATCCCCACGCTTTCGTGCCTCAGCGTCAGACCGGAGCCGGTAGGCTGCCTTCGCAATCGGAGTTCTGCGCAATATCTATGCATTTCACCGCTACACTGCGCATTCCGCCTACTTCTCTCCGTCTCTAGTCACACAGTTTCAAATGCAGCCCCGGAGTTAAGCCCCGGTATTTCACATCTGACTCGCAGTCCCGCCTACGCGCCCTTTACACCCAGT
+
FFFFF:FF:FF:FFFFFF:FFFF:FFFF:FFF:F::FFFFFFFFF::FF:FFF:FFFFF:FFFFFF:FFFFFFFF,FFFFFFF::FFFFFFFFFFFF,FFFFFFF,:F,FF,FFFFFFFFFFFFFF:F,FFFFFFF:FFFFFFFF:F::FFFFFFF:F,F,:,FF:FF,F:FFFF:F,F:FFFF:FFF::FF,:FFF:FFF,FF:FFFFFFFF:::FF:F:FFF::FFFF:FFFFFFF:F:FF,::F::F
@A00881:241:HJW2NDRXX:1:2129:10574:30389 2:N:0:CGAGAGAA+GATTGGAG
GGTAGCGGACTACGAGGGTATCTAATCCTGTTTGCTCCCCACGCTTTCGTGCCTCAGTGTCAGTTACAGTCCAGAAAGCCGCCTTCGCCACTGGTGTTCCTCCTAATATCTACGCATTTCACCGCTACACTAGGAATTCCGCTTCCCTCTCCTGCACTCAAGCTCCCCAGTTCGCAGGGCGAACAATGGTTGGGCCATTGCCTTATACCCTGCGCTTAAAAAGCCACCTACGCACTCTTTACGCCCAATA
+
FFFFFFFFFFFFFFFFFFFF:FFFFFFFFFFFFFFFFFFFFFFFFFFFFFFFFFFFFFFFFFFFFFFFFFFFFFFFFFFFFFFFFFFFFFFFFFFF,FFFFFFFFFFFFFFFFFF:FFFFFFFFFFFFFFFFFFFFFFFFFFFFFFFFFFFFFFFFFFFFFFFFFFFFFFFFFFFFFFFFFF,FFFFFFFFFFFFFFFFFFFFFFFFFFFFFFFFFFFFFFFFFF:FFF:FFFFFFFFFF,FFFFFFFF,
@A00881:241:HJW2NDRXX:1:2129:4987:32236 2:N:0:CGAGAGAA+GATTGGAG
GGTAGCGGACTACTGGGGTATCTAATCCTGTTCGCTCCCCACGCTTTCGTGACTCAGCGTCAGTAACAGTCCAGTAAGCCGCCTTCGCCACCGGTGTTCTTCCCAATATCTACGCATTTCACCGCTACACTGAGAATTCCGCTTACCTCTCCTGCACTCTAGTTCGACAGTTTCTTATGCAGCGCCCAAGTTAAGCTCGGGAATTTCACATATGACTTGCCAAACCGCCTACTCACCCTTTACACCCAGT
+
FFFFFFFFFFFFFFFFFFFFFFFFFFFFFFFFFFFFFFFFFFFFFFFFFFFFFFFFFFFFFFFFFFFFFFFFFFFF:FFFFFF:FFFFFFFFFFFFFFFF:FFFFFFFFFFFFFFFFFFFFFFFFFFFFFFFFFFFFFFFFFFFFFFFFFFFFFFFFFFFFFFFFFFFFFFFFFFFFFFFFFFFFFFFFFFFFFFFFFFFFF,FFFFFFFFFFFFFFFFFFFFFFFFF:FFF,FFFFFFFFFFFFFF:FF
@A00881:241:HJW2NDRXX:1:2129:9625:32346 2:N:0:CGAGAGAA+GATTGGAG
GGTAGCGGACTACTTGGGTATCTAATCCCTTTCGCTACCCTGACCTTTGTACCTCAGCGTCAGCTCATGTCCAGGAACCCGCCTTCGCCACGAGTCTTCTTCTTGATATCTACGCATTTCACTGCTACACCAAGAATTCCGGTTCCCCCTCCATCGCTCTAGCAGGGTAGTTTCACGCGCATTCCAGAGGTTGAGCCCCTGCCTTTCACGCGCAACTTGCCCCGCCGCCTACGTACCCTTTACGCCCAGT
+
FFFFFFFFFFFFFFFFFFFFFFFFFFFFFFFFFFFFFFFFFFFFFFFFFFFFFFFFFFFFFFFFFFFFFFFFFFFFFFFFFFF:FFFFFFFFFFFFFFFFFFFFFFFFFFFFFFF:FFFFFFFFFFFFFFFFFFF,FFFFFFFFFFFFFFFFFFFFFFFFFFF::FFFFF:FFFFFFFFFFFFFFFFFFFFFFFFFFFFFFFFFFFFFFFFFFF,FFFFFFFFFFFFFFF:FFFFFFF:F,FFFFFF:FF
@A00881:241:HJW2NDRXX:1:2129:16107:33113 2:N:0:CGAGAGAA+GATTGGAG
GGTAGCGGACTACTCGGGTATCTAATCCTGTTTGCTCCCCACGCCTTCGAGCCTCAACGTCAGTTACAGTCCAGTAAGCCGCCTTCGCCGCTGGTGTTCCTCCTAATATCTATGCATTTCACCGCTACACTAGGAATTCCGCTTACCTCTCCTGCACTCCAGCCGGACAGTTTCCAAAGCAGTTACGGGGTTGAGCCCCGGCCTTTCACTTCAGACTTGCCCTGCCGTCTACGCTCCCTTTACACCCAGT
+
FFFFFFFFFFFFFFFFFFFFFFFFFFFFFFFFFFFFFFFFFFFFFFFFFFFFFFFFFFFFFFFFFFFFFFFFFFFFFFFFFFFFFFFFFFFFFFFFFFFFFFFFFFF:FFFFFFFFFFFFFFFFFFFFFFF,FFFFFFFFFFFFFFFFFFFFFFFFFFFFFFFFFFFFFFFFFFFFFFFFFFFFFFFFFFF:FFFFFFFFFFFF,FFFFFFFFFFFFFFFF:FFFFFFFF:FFFFFFFFF:FFFFFFFFF
@A00881:241:HJW2NDRXX:1:2129:11415:33129 2:N:0:CGAGAGAA+GATTGGAG
GGTAGCGGACTACGTGGGTATCTAATCCTGTTCGATCCCCACGCTTTCGTGCCTCAGCGTCAGACAGAAGCCGGTATGCTGCCTTCGCAATCGGAGTTCTTCGCGATATCTAAGCATTTCACCGCTACACCGCGAATTCCGCATACTTCTCTTCCTCTCGAGCATCCCAGTTTCAACCGCTGGCCGGGGTTGAGCCCCGGGCTTTGACGGCTGACTTAAGACGCGGCCTACGCACCCTTTAAACCCAATA
+
FFFFFFFFFFF:F:FFFFFFFFFFFFFFFFFFFFFFFFFFFFFFFFFFFFFFFFFFFFFF:FF,F,FFFFFFFFFFFFFFFF:FFFFFFFFFFFFFFFFFFFF:FFFFFFFFFFFFFFFFFFFFFFFFFFF:FFFFFFFFFF:FFFFFFFFFFFF:FFFFFFFFFFFFFFFFFFFFFFFFFFF,FFFFFFFFFFFFFF:FFFFFFFFFFFFFFFFFFFFF,FFFFFFFFFFFFFFFFFFF::FFFFFFFF
@A00881:241:HJW2NDRXX:1:2129:32506:33739 2:N:0:CGAGAGAA+GATTGGAG
GGTAGCGGACTACGGGGGTATCTAATCCTGTTTGCTCCCCACGCTTTCGCGCCTCAGCGTCAGTTGTCGTCCAGCAGGCCGCCTTCGCCACTGGTGTTCCTCCTAATATCTACGCATTTCACCGCTACACTAGGAATTCCGCCTGCCTCTCCGATACTCAAGAATTGCGGTTTCAAATGCAGCTCCGGAGTTGAGCCCCGGTATTTCACATCTGACCTGCAATCCCGCCAACACGCCCTTTACACCCAGT
+
FF:FFFFF,:FFFFFFFFFFFFFFFFFFFF,FFFFFFFFF:FFFFFFFFFFFFFF:FFFFFFFFFFFFFFFFFFFFFFFFFFFFF,FFFF:FFFFFFF:F:FFFF:FF,FFFFFFFFFFF,,FF:FFFFFF:FFFFFFFF:FFFFFF,FFF:FF:FFFFFF:,F,::FF::::FFFFFFFF,,:FF::FFFFFFFFFFFFF:FFF:,FFF,F:FFFFF:F,FFFF,,,,:FFFF,F,FF,,:FFFFFF,,
@A00881:241:HJW2NDRXX:1:2129:21558:34319 2:N:0:CGAGAGAA+GATTGGAG
GGTAGCGGACTACGAGGGTATCTAATCCTGTTTGCTCCCCACACTTTCGTGCCTCAACGTCAGTTTCTGTCCAGAAAGCCGCCTTCGCCACCGGTGTTCTTCCTAATATCTACGCATTTCACCGCTACACTAGGAATTCCGCTTACCTCTCCTGCACTCTAGTCTGACAGTTTCTTATGCAGTTTCGGGGTTAAGCCCCGAAATTTCACATATGACTTATCTGACCGCCTACTCACCCTGTACACCCAGT
+
FFFFFFFFFFFFFFFFFFFFFFFFFFFFFFFF,FFFFFFFFFFFFFFFF:FFFFFFFFFFFFFF,FFFFFF:FF:FFFFFFFF,FFFFFFFFFF:FFFFFFFFFFFFFFFFFFFFF:FFF,F:FFF:F:F,FFF,F::F,FFFFFFFFFFFF,FFFFFFF,FFFFF,FFFF,FF,FFFFFFFFFFFFFF:,FF:FFFFFFFFFF,FF,,FFFFF,FFFFFFFFF,FFF,F,FFF:F:FF,FFFFFF:,FF
@A00881:241:HJW2NDRXX:1:2129:25301:36010 2:N:0:CGAGAGAA+GATTGGAG
GGTAGCGGACTACTGGGGTATCTAATCCTGTTCGATCCCCACGCTTTCGTGCCTCAGCGTCAGACAGAAGCCGGTATGCTGCCTTCGCAATCGGAGTTCTTCGCGATATCTAAGCATTTCACCGCTACACCGCGAATTCCGCATACTTCTCTTCCTCTCGAGCATCCCAGTTTCAACCGCTGGCCGGGGTTGAGCCCCGGGCTTTGACGGCTGACTTAAGACGCGGCCTACGCACCCTTTAAACCCAATA
+
FFFFFFFFFFFFFFFFFFFFFFFFFFFFFF:FFFFFFFFFFFFFFFFFFFFFFFFFFFFFFFFFFFFFFFFFFFFFFFFFFFF:FFFFFFFFFFFFFFFFFFFFFFFFFFFFFFFFFFFFFFFFFFFFFFFFFFFFFFFFFFF,FFFFFFFFFFFFFFFFFFFFFFFFFFFFFFFFFFFFFFFFFFFFFFFF:FFFFFFFFFFFF,FFFFF:FFFFFFFFFFFFFFFFFFFFFFFFFFFFFFFFFF:FFF
@A00881:241:HJW2NDRXX:1:2129:26521:36213 2:N:0:CGAGAGAA+GATTGGAG
GGTAGCGGACTACATGGGTATCTAATCCTGTTTGCTCCCCACGCTTTCGAGCCTCAGCGTCAGTTAAAGCCCAGTAAGCCGCCTTCGCCACTGATGTTCCTCCTAATATCTACGCATTTCACCGCTACACTAGGAATTCCGCTTACCTCTACTTCACTCAAGAACTACAGTTTCAAATGCAAGTTACGGGTTGAGCCCATACATTTCACATCTGACTTGCAGTCCCGCCTGCACTCCCTTTACACCCAGT
+
FF,,FFFFFFFFFFFFFFFFFFFFFFFFFFFFFFFFFFFFFFFFFFFFFFFFFFFFFFFFF:FFFFFFFFFFFFFFFFFFFFFFFFFFFFFFFF:F:FFFFFFFFFF:FFFFFFFF,FFFFFFFFFFFFFFFFFFFFFFFFF:FFFFFFFFFFFF,FFFFFFFFFF:FFFFFFFFFFFFFFFFFFFFFF:FFFFFFFF,FFF,FFFFF:FFFFFFFFFFFFFFF:FFFFFFFFFF:FFFFFFFFFFFFFF
@A00881:241:HJW2NDRXX:1:2129:29152:36855 2:N:0:CGAGAGAA+GATTGGAG
GGTAGCGGACTACGAGGGTATCTAATCCTGTTCGATCCCCACGCTTTCGTGCCTCAGCGTCAGACAGAAGCCGGTATGCTGCCTTCGCAATCGGAGTTCTTCGCGATATCTAAGCATTTCACCGCTACACCGCGAATTCCGCATACTTCTCTTCCTCTCGAGCATCCCAGTTTCAACCGCTGGCCGGGGTTGAGCCCCGGGCTTTGACGGCTGACTTAAGACGCGGCCTACGCACCCTTTAAACCCAATA
+
FFFFFFFFFFFFFFFFFFFFFFFFFFFFFFFFFFFFFFFFFFFFF:FFFFFFF:FFFFFFFFFFFFFFFFFFFFFFFFFFFFFFFFFFFFFFFFFFFFFFFFFFFFFFFFFFFFFF:FFFFFFFFFFFFFFFFFFFFFFFFFFFFFFFFFFFFFFFFFFFFFFFFFFFFFFFFFFFFFFFFFFFFF,FFFFFFFFFFFFFFFFF:FFFFFFFFFFFFF,FFFFFFFFF:FFFFFF:F,FF::FFFFFFF:
@A00881:241:HJW2NDRXX:1:2129:23131:36949 2:N:0:CGAGAGAA+GATTGGAG
GGTAGCGGACTACTGGGGTATCTAATCCTGTTCGATACCCACGCTTTCGTGCCTCAGCGTCAGTGTGGGGCCGGCAGGCTGCCTTCGCAATCGGGGTTCCGCGCGATATCTATGCATTTCACCGCTACACCGCGCATTCCGCCTGCCTTTCCCCAACTCAAGCCAGCCAGTTTCAACGGCGGGCCGGGGTTGAGCCCCGGGCTGTTACCGCTGACTTAACTCGCCGCCTACGCACCCTTTAAACCCAATA
+
FFF,FFF::F:F:FFFFFF,:FFFFF:FFFFFFFF,FF:FFFF,FF:FFFFF:F,FFF:FFF:FFFFFF,,FF,FFFFFFFF::FFF:FFF:FFFFF:FFFFFFFF:,FFF,FFF,F:FF:,FFFFF:FF,F,F:,FFFF,FFFFF:FF,F,FFFFF,:FFFFFFF::FF,:FFFFFFFFFFFFFFFFFFFFFFFF:FFFF::,FFFF:FFFFFFF:FFFFFFFFF,F,FFF,FFFFF,FFF,:,FF,FF
@A00881:241:HJW2NDRXX:1:2130:19217:1517 2:N:0:CGAGAGAA+GATTGGAG
GGTAGCGGACTACATGGGTATCTAATCCTGTTTGCTCCCCACACTTTCGCTCCTCAACGTCAGTTACAGCCCAGTAAGTCGCCTTCGCCACTGGTGTTCCTCCTAATATCTACGCATTTCACCGCTACACTAGGAATTCCACTTACCTCTTCTGCACTCTAGCTTAACAGTTTCAGATGCAGTCTTAAGGTTGAGCCCTAAGTTTTCACATCTGACTTGCTATGCCGTCTACTCGCCCTTTACACCCAGT
+
FFFFFFFFFFFFFFFFFFFFFFFFFFFFFFFFFFFFFFFFFFFFFFFFFFFFFFFFFFFFFFFFFFFFFFFFFFFFFFFFFFFFFFFFFFFFFFFFFFFFFFFFFFFFFFFFFFFFFFFFFFFFFFFFFFFFF::FFFFFFFFFFFFFFFF:FFFFFFFFFFFFFFFFFFFFFFFFFFFFFFFFFFF:FFFFFFFFFFFFFFFFFFFFFF:FFFFFFFFFFFFFFFFFFFFFFFFFFFFFFFF,FFFFFF
@A00881:241:HJW2NDRXX:1:2130:28375:2221 2:N:0:CGAGAGAA+GATTGGAG
GGTAGCGGACTACTCGGGTATCTAATCCTGTTTGATCCCCACGCTTTCGTGCTTCAGCGTCAGTTGAGCGCCGGTATGCTGCCTTCGCAATCGGAGTTCTGCGTGATATCTATGCATTTCACCGCTACACCACACATTCCGCATACTTCTCGCTCACTCAAGTCGACCAGTTTCAACGGCTCGAAGAGGTTGAGCCTCTCAATTTTACCGCTGACTTGACCGACCGCCTACGCACCCTTTAAACCCAATA
+
FF:FFFFFFFFFFFFFFFFFFFFFFFFFFFFFFFFFFFFFFFFFFFFFFFFFFFFFFFFFFFFFFFFFFFFFFFFFFFFFFFFFFFFFFFFFFFFFFFFFFFFFFFFFFFFFFFFFFFFFFFFFFFFFFFFFFFFFFFFFFFFFFFFFFFFFFFFFFFFFFFFFFFFFFFFFFF:FFFFFFFFFFFFFFFFF:FFFFFFFFFFFFFFFF:FFFFFFFFFFFFFFFFFFFFFFFFFFF,FF:F:FFFFFFF
@A00881:241:HJW2NDRXX:1:2130:31096:2394 2:N:0:CGAGAGAA+GATTGGAG
GGTAGCGGACTACTTGGGTATCTAATCCTGTTCGCTCCCCACGCCCTCGTGCCTCAGCGTCAATAGACGATTCGCGAGATGCCTTCGCAATCGGCGTTCTGAGTGATCTCTATGCATTTCACCGCTACACCACTCATTCCTCCCGCGGCATCGCCATTCCAGCCACACAGTATTGGAGGCACCCCCGACGTTGAGCGCCGGCATTTCACCTCCAACTTGCACGACCGCCTACGCACCCTTTAAACCCAAT
+
FF,:FFFFFFFFFFFFFFFFFFFFFFFFFFFFFFFFFFFFFFFFFFF:FFFFFFFFFFFFFF,FFFFFFFFFFFFFFFFFFFFFFFFFF:FFFFFFFFFFFFFFFFF:FFFFFFFF:FFFFFFFFFFF:FFFFFF,FFFFFFF::FFFF:FFFFFFFF:FFFFFFFFFFFFF:FFFFFFFFFFFFFFFF:F:FFF:FFFFFF,,FFF:FFFFF:,FFFFFFFFF:FFFFFFFF,FFFF,FFFFFFF:FFF
@A00881:241:HJW2NDRXX:1:2130:29595:2550 2:N:0:CGAGAGAA+GATTGGAG
GGTAGCGGACTACATGGGTATCTAATCCTGTTTGCTCCCCACGCTTTCGCGCCTCAGCGTCAGTTAATGTCCAGCAGACCGCCTTCGCCACTGGTGTTCCTCCCGATATCTACGCATTCCACCGCTACACCGGGAATTCCGTCTGCCTCTCCATCACTCAAGAACTACAGTTTCAAATGCAGCCCCGGAGTTAAGCCCCGGTATTTCACATCTGACTTGCAGCCCCGCCTACGCGCCCTTTACACCCAGT
+
FF:,FFFFFFF:FFFFFFF:FFF:F:F:FFFFFFFFFFFFFFFFFFFFFFFFFFFFFFF:FFFFFFFFFFFF:FFFF:FFFFFFFFFFFFFFFFFFFF:FFFFFFFFFFFFFFFFFFFFFFFF,FFFFFFFFFFF:FFFFFFFFFFF:FFFFFFFFFFFF,:FFFFFFFFFFFFF:F,,FFFFFFFFFFFFF:F:FFFFFFF,FFFFFFFFFFFFFFFFFFFFFFFFFFF:::FFFFFFF:FF::FFFFF
@A00881:241:HJW2NDRXX:1:2130:27661:3396 2:N:0:CGAGAGAA+GATTGGAG
GGTAGCGGACTACGCGGGTATCTAATCCTGTTCGATCCCCACGCTTTCGTGCATCAGTGTCAGATCCGGCCTAGCAAGCTGCCTTCGCAATCGGTGTTCTGTGTAATATCTATGCATTTCACCGCTACACTACACATTCCGCCTGCTGCATCCGATCTCAAGTCCTACAGGATTAGCGGCAGCCCCGATGTTGAGCATCGGTATTTCACCGCTAACTTATAAAACAACCTACGCAACCTTTAAACCCAAT
+
FF,FFFFFFFFFFFFFFFF,FFFFFFFFFFFFFF:FFFFFFFFFFFFFFFFF,FFFFFFFF:FFFFFF:FFFFFFFFFFF:FFFFF:FFFFFFFFFFFFF:FFFFFFFFFFFFFFFFFFFFFFFFFFFFFF,FFFFFFFFFFFFF:FF::FF:F:,FFF,:FFFFFFFF,,FFFFFFFFFFFF:FF,F:F,F,FF::F:FFF:F,FFFF,:FFF,F::FFFFF,F,FF:F,:F,F,F,,:FFF:FFFFFF
@A00881:241:HJW2NDRXX:1:2130:30047:3427 2:N:0:CGAGAGAA+GATTGGAG
GGTAGCGGACTACCTGGGTATCTAATCCTGTTTGCTCCCCACACTTTCGTGCCTCAACGTCAGTTACTGTCCAGAAAGTCGCCTTCGCCACTGGTGTTCCTCCTAATATCTACGCATTTCACCGCTACACTAGGAATTCCGCTTACCTCTCCTGTACTCCAGCCTGACAGTTTCAAAAGCAGTCCGCGGGGTTGAGCCCCGGGTTTTCACTTCTGACTTGCCATGCCACCTACGCACCCTTTACACCCAG
+
FFFFFFFFFFFFFFFFFFFFFFFFFFFFFFFFFFFFFFFFFFFFFFFFFFFFFFFFFFFFFFFFF:FFFFFFFFFFFFFFFFFFFFFFFFFFFFFF,FFFFFFFFFFFFFFFFFFFFFFFFFFFFFFFFF:FFFFFFFFFFFFFFFFFFFFFFFFFFFFFFFFFFFFF:FFFFF:FFFFFFFFFFFFFFFFFFFFFFFFFFFFFFFFFFFFFFF:FFFFFFFFFFFFFFFFF:FFFFFFFFFFFFFFFFF
@A00881:241:HJW2NDRXX:1:2130:6551:4977 2:N:0:CGAGAGAA+GATTGGAG
GGTAGCGGACTACCCGGGTATCTAATCCTGTTTGATACCCACACTTTCGAGCCTCAATGTCAGTTGCAGCTTAGCAGGCTGCCTTCGCAATCGGAGTTCTTCGTGATATCTAAGCATTTCACCGCTACACCACGAATTCCGCCTGCCTCAACTGCACTCAAGACATCCAGTATCAACTGCAATTTTACGGTTGAGCCGCAAACTTTCACAACTGACTTAAACATCCATCTACGCTCCCTTTAAACCCAAT
+
FFFFFFFFFFFFFFFFFFFFFFFFFFFFFFFFFFFFFFFFFFFFFFFFFFFFFFFFFFFFFFFFFFFFFFFFFFFFFFFFFFFFFFFFFFFFFFFFFFFFFFFFFFFFFFFFFFFFFFFFFF:FFFFFFFFFFFFFFFFFFFFFFFFFF:F,FFFFFFFFFFFFFFFFFFFFFFFF,FFFFFFFFFF:FFFFF:FFFFFFFFFF,FF:FF:FFFFFFFFFFFFFFFFFFFFFF:FFFFF,FFFFFFF::F
@A00881:241:HJW2NDRXX:1:2130:27434:5040 2:N:0:CGAGAGAA+GATTGGAG
GGTAGCGGACTACTAGGGTATCTAATCCTGTTTGCTCCCCACGCTTTCGCGCCTCAGCGTCAGTTGTCGTCCAGCAATCCGCCTTCGCCACTGGTGTTCTTCCGTATATCTACGCATTTCACCGCTACACACGGAATTCCGATTGCCTCTCCGATACTCAAGACTGGCAGTTTCAAATGCAGGCCATGGGTTAAGCCCATGGTTTTCACATCTGACTTGTCTGCCCGCCTACGCGCCCTTTACACCCAGT
+
FFFFFFFFFFFFFFFFFFFFFFFFFFFFFFFFFFFFFFFFFFFFFFFFFFFFFFFFFFFFFFFFFFFFFFFFFFFFFFFFFFFFFFFFF:FFFFFFFFFFFFFFFFFFFFFFFFFFFFFFFFFFFFFFFFFFFFFFFFFFFFFFFFFFFFFFFFFFFFFFFFFFFFFFFFFFFFFFFFFFFFFFFFFFFFFFFFFFFFFFFFFFFFFFFFFFFFFFFF:FFFFFFFFFFFFFFFFFFFFFFFFFFFFFFF
@A00881:241:HJW2NDRXX:1:2130:20401:5541 2:N:0:CGAGAGAA+GATTGGAG
GGTAGCGGACTACGAGGGTATCTAATCCTGTTTGCTCCCCACGCTTTCGAGCCTCAACGTCAGTTACCGTCCAGTAAGCCGCCTTCGCCACTGGTGTTCCTCCTAATATCTACGCATTTCACCGCTACACTAGGAATTCCGCTTACCTCTCCGGCACTCTAGAACAACAGTTTCCAATGCAGTCCTGGGGTTAAGCCCCAGCCTTTCACATCAGACTTGCTCTTCCGTCTACGCTCCCTTTACACCCAGT
+
FFFFFFFFFFF:FF,FFFFFFFFFFFFFFFFFFFFFFFFFFFFF:FFFFFFFFFFFF:FFFFFFFFFFFFFFFFFF:FFFFFFFFFFFFFFFFFFFFFF:FFFFFFFFFFFFFFF::FFFFFFFFF:F:FF,FFFFFFFFFFFF:FFFFFFFFFFFFFFFFFF:,F:F,F:F::FFFFFFFFFFF:F:FFFFFFF:FFF,FFFFFFFFFFFFFFFFFF:FFFF:F:FFFFF:FFF:FFFFFFFFFFF:FF
@A00881:241:HJW2NDRXX:1:2130:24985:5682 2:N:0:CGAGAGAA+GATTGGAG
GGTAGCGGACTACTCGGGTATCTAATCCTGTTTGCTCCCCACGCTTTCGCGCCTCAGCGTCAGTTACTGTCCAGCAATCCGCCTTCGCCACTGGTGTTCCTCCGTATATCTACGCATTTCACCGCTACACTAGGAATTCCGCTTACCTCTACTTCACTCTAGAACTACAGTTTCAAATGCAAGTTACGGGTTGAGCCCAGACATTTCACATCTGACTTGAAGTCCCGCCTGCACTCCCTTTACACCCAGT
+
FF:FF:FF:FF:FFFFFFF:FFFFFFF,FFFFFFFFFFFFFFFF:FFFFFFF:F:FFFFFF,FFFFFFFFFFFFFF,FFFFF:FFFF,FFFFFFFF,FF:FFF:FFFFFFFFF:F:,FFF,F:FFF:FF,FF,FF,,FF:,FFFFFFFFF,FF:F:FFF,:FFFFFFF:FFF,FF,:FFFF:FFFF:F,FFFFF:FFF:,FFFFFFF,FFFFFF,F:F,,FFFFFFFFFF,:FFF::F,FF:::FFFF:F
@A00881:241:HJW2NDRXX:1:2130:7401:6042 2:N:0:CGAGAGAA+GATTGGAG
GGTAGCGGACTACTCGGGTATCTAATCCTGTTTGCTCCCCACGCTTTCGAGCCTCAACGTCAGTTACAGTCCAGTAAGCCGCCTTCGCCACTGGTGTTCCTCCTAATATCTACGCATTTCACCGCTACACTAGGAATTCCACTTACCTCTCCTGCACTCTAGATAAACAGTTTCCAATGCAGTCCAGCAGTTGAGCCGCGGGCTTTCACATCAGACTTGCAACACCGTCTGCGCTCCCTTTACACCCAGT
+
FFFFFFFFFFFFFFFFFFFFFFFFFFFFFFFFFFFFFFFFFFFFFFFFFF:FFFFFFFFFFFFFFFFFFFFFFFFF:FFFFFFFFFFFFFFFFFFF,FF,FFFFFFFFFFFFFFF,FFFFFF:FFFFFFFFFFFF::F:F:FF,FFFFFFFF:FFFF:FFFFF,F,F::::FFFFF:,FFF:FFF,FF,FFFFFFFF:F,FFFF,F,FF,FFFFF:FF,F,,,:FFFFF,FFFF,,FF::FFFFF,:FFF
@A00881:241:HJW2NDRXX:1:2130:27471:6136 2:N:0:CGAGAGAA+GATTGGAG
GGTAGCGGACTACTGGGGTATCTAATCCCTTTCGCTACCCTGACCTTCGTACCTCAGCGTCAGCTCATGTCCAGGAACCCGCCTTCGCCACGAGTCTTCTTCTTGATATCTACGCATTTCACTGCTACACCAAGAATTCCGGTTCCCCCTCCATTACTCTAGCAGGGTAGTTTCACGCACATTCCAGAGGTTGAGCCCCTGCCTTTCACGCGCAACTTGCCCCGCCGCCTACGTACCCTTTACGCCCAGT
+
FF:FFFFFFFFFFFFFFFFFFFFFFFFFFFFF:FFFFFFFFFFFFFFFFFFFFFFFFFFFFFFFFFFFFFFFFFFFFFFFFFFFFFFFFFFFFFFFFFFFFFFFFFFFFFFFFFFFFFFFFFFFFFFFFFFFFFFFFFFFFFFFFFFFFFFFFFFF:FFFFFFFFFFFFFFFFFFFFFF:F:FFFFFFFFF:FFFFFFFFFFFFFFF:FFFFF,,FFFFFFF:F:FFFFFFFFF,,FF,FFF,FFFFFFF
@A00881:241:HJW2NDRXX:1:2130:9869:6183 2:N:0:CGAGAGAA+GATTGGAG
GGTAGCGGACTACAAGGGTATCTAATCCTGTTCGATACCCACGCTTTCGTGCTTCAGCGTCAGTTGGGCGCCGGTGCGCTGCCTTCGCAATCGGAGTTCTGCGTGATATCTATGCATTTCACCGCTACACCACGCATTCCGCGCACTTCTCGCCCACTCAAGCGCCCCAGTTTCAACGGCGGCGGAAGGTTGAGCCCCCCGGGTTGACCGCTGACTTGAGGCGCCGCCTACGCACCCTTTAAACCCAATA
+
FFF,FFFFFFFFFFFFFFFFFFFF:FFFFFFFFFFF:F:FFFFFFFFFFFFF,FFFFFFFFFFFFFFFFFFFFFFFFFFFFFFFFFFFFFFFFFFFFFFFFFFFFFFFFFFFFF:F:FFFFFFFFFFFFFFFFFFFF:FFFFFFFFFFFFFFFFF:FFFFFFFFFFFFFF:FFF::F:FFFFFFFF,FFF:FFFFFFFFFFF:FF:FFFFFFFF,FFFFFFFFF:FF::FFFFF:FFF:F:F:::FFF,F
@A00881:241:HJW2NDRXX:1:2130:22535:6574 2:N:0:CGAGAGAA+GATTGGAG
GGTAGCGGACTACGGGGGTATCTAATCCCTTTCGCTACCCCGGCCTTCGTACCTCAGCGTCAGTTAATGTCCAGGAACCCGCCTTCGCCACGAGTCTTCTTCTTGATATCTACGCATTTCACTGCTACACCAAGAATTCCGGTTCCCCCTCCATTACTCTAGCAGGGTAGTTTCACGCGCATTCCAGAGGTTGAGCCCCTGCCTTTCACGCGCAACTTGCCCCGCCGCCTACGTACCCTTTACGCCCAGT
+
FFF:FFFFFF:FFFFFFFFFFFFFFFFFFFFFFFFFFFFFFFFFFFFFFFFFFFFFFFFFFFFFFFFFFFFFFFFF:FFFFFFFFFFFFFFFFFFFFFFFFFFFFF:FFFFFFFFFF:FFFFFFFFFFFFFFFFFFFFFFFFFFFFFFFFFFFFFFFFFFFFFF:FFFFFFFFFFFFFFFFFFFF,:FFFFFFFFFFFFFFFFFFFFFFFFFFFFFFFFFFFFFF:FF:FFFFFFFFF:FFFFFFF,:FF
@A00881:241:HJW2NDRXX:1:2130:10637:7138 2:N:0:CGAGAGAA+GATTGGAG
GGTAGCGGACTACAAGGGTATCTAATCCTGTTTGCTCCCCACGCTTTCGCGCCTCAACGTCAGTTACAGTCCAGTAAGCCGCCTTCGCCACTGATGTTCCTCCTAATATCTACGCATTCCACCGCTACACTAGGAATTCCGTTTGCCCCTCCTGCACTCAAGTCCAACAGTTTTAGTAGTAGTCCCGAAGTTGAGCCCCGGGCTTACGCTACTAACTTGCCAAACCACCTACGCACCCTTTACGCCCAGT
+
FFFFFFFFFFFFFFFFFFFFFFFFFFFFFF:FFFFFFFFFFFFFFFFFFFFFFFFFFFFFFFFFFFFFFFFFFFFF:FFFFFFFFFFFFFFFFFFFFFFFFFFFFFFFFFFFFFF:FFFFFFFFFFFFFF:FFFF,FFFFFFFFFFFFFFFFFFFFFFFFFFFFFF,F:F,FFFFFFFFFFFFFFFFFFFFFFFFF:FFFFFFFFFFFF::FF,FFFFFFFFFFFFF:FFFFFFFFFF,FFFFFFFFFFF
@A00881:241:HJW2NDRXX:1:2130:28682:7513 2:N:0:CGAGAGAA+GATTGGAG
GGTAGCGGACTACTTGGGTATCTAATCCTATTTGCTCCCCACGCTTTCGTGTCTCAGCGTCAGTAATGGCCCAGCAAGCCGCCTTCGCCACTGGTGTTCCTTCTAATATCTACGCATTTAACCGCTACACTAGAAATTCCACTTGCCTCTACCACACTCAAGTCTGCCAGTTTCTGAAACGAACCGGAGTTAAGCTCCGGGCTTTAATCTCAGACTTAACAAACCGCCTACACACCCTTTACGCCCAATA
+
FFF,F:FFFFFFFFFFFFFFF:FFFFFFF:FFFFFFFFFFFFFFFFFFFFFFFFFFFFFFFFFFFFFFFFFFFFFFFFFFF:FFFFFFFFF:FFFFFFFFFF:FFFFFFF:FFF:::FFFFFFFF:FFFFFFF:F:FFFFFFFFFFFFFFFFF:F,FFFFFFFFFFFFFFF:FFFF,F:FFFFFFF::FF,FFFFFFFFFFFFFFF,FFFFFFFFF,:,FFF,FF:FF,,FFFFF,::F,F,FFFF:F:F
@A00881:241:HJW2NDRXX:1:2130:17318:7529 2:N:0:CGAGAGAA+GATTGGAG
GGTAGCGGACTACCAGGGTATCTAATCCTGTTTGCTCCCCACGCTTTCGCGCCTCAGCGTCAGTTGCTGTCCAGCAGGCCGCCTTCGCCACTGGTGTTCCTCCGTCTATCTACGCATTTCACCGCTACACACGGAATTCCGCCTGCCTCTCCAGTACTCAAGAACGACAGTTTCAAATGCAGGCTATGGGTTGAGCCCATAGTTTTCACATCTGACTTGCAGTCCCGCCTACACGCCCTTTACACCCAGT
+
FF,,FFFFFFFFFF,FFFF:,FFFFF:FFFFFFFFFFFFFFFFF,:FFFFFFF,FFFFFFF,:FFFFFFFFFFFFFFF:FF:FFFFFFFFFFFFFFFFFFFFFFF,,F:FF,:FFFF,FFFFFFFFFFFF,FFF,,FFF,FFFFFFFFFF,F,:F:FFFF:FFFF,F:FF::FF::F,FF:FF:F:FFFFFFFFFFFF:FFFF,:,,:F:FFFF:FFFFF,FFF,FF,FF,:,FFF,:FF:FFFFF:FF,
@A00881:241:HJW2NDRXX:1:2130:23213:7529 2:N:0:CGAGAGAA+GATTGGAG
GGTAGCGGACTACTAGGGTATCTAATCCTGTTTGCTCCCCACGCTCTCGCGCCTCAGCGTCAGTTGTCGTCCAGCAATCCGCCTTCGCCACTGGTGTTCTTCCGTATATCTACGCATTTCACCGCTACACACGGAATTCCGATTGCCTCTCCGATACTCAAGACTGGCAGTTTCAAATGCAGGCCATGGGTTAAGCCCATGGTTTTCACATCTGACTTGTCAGCCCGCCTACGCGCCCTTTACACCCAGT
+
FFFFFFFFFFFFFFFFFFFFFFFFFFFFFFFFFFFFFFFFFFFFFFFFFFFFFFFFFFFFFFFFFFFFFFFFFFFFFFFFFFFFFFFFFFFFFFFFFFFFFFFFFFFFFFFFFFFFFFFFFFFFFFFFFFFFFFFFFFFFFFFFFFFFFFFFFFFFFFFFFFFFFFFFFFFFFFFFFFFFFFFFFFFFFFFFFFFFFF,FFFFFFFFFFFFFFFFFFFFFFFFFFFFFFF:FFFFFFFFFFFFFFFF,FF
@A00881:241:HJW2NDRXX:1:2130:18249:7733 2:N:0:CGAGAGAA+GATTGGAG
GGTAGCGGACTACCGGGGTATCTAATCCTGTTTGCTCCCCACGCTTTCGCGCCTCAGCGTCAGTTGTCGTCCAGCAAGCCGCCTTCGCCACTGGTGTTCCTCCCAATATCTACGCATTTCACCGCTACACTGGGAATTCCGCTTACCTCTCCGATCCTCAAGGCCTGCAGTTTCAAGTGCAGCTTATCGGTTAAGCCGATACATTTCACACCTGACTTGCAAGTCCGCCTACACACCCTTTACACCCAGT
+
:FFFFFFFFFFFFFFFFFFFFFFFFFFFFFFFFFFFFFFFFFFFFFFFFFFFFFFFFFFFFFFFFFFFFFFFFFFF,FFFFFFFFFFFFFFFFFFFFFFFFF:FFFFFFFFFFFFFFFFFFFFFFFFFFFFFFFFFFFFFFF:FFFFFFFFFFF:FFF:FFFFF:FFFFFFFFFFFFFFF:FFFFFFFFFFF:FFFFF:FFFFF:FFFFF,FFF:FFFFF,FFFFFF:FF,F:FFFFFFF:FF:FFFFFF
@A00881:241:HJW2NDRXX:1:2130:18032:7764 2:N:0:CGAGAGAA+GATTGGAG
GGTAGCGGACTACTGGGGTATCTAATCCCATTTGCTACCCCGGCTTTCGTTCCTCAGCGTCAATTATGGCCCAGTTAAGCGCTTACGCCACCGGTGTTCCTCCTGATATCTACGCATTTCACCGCTACACCAGGAATTCCCTTAACCTCTACCACATTCTAGCTTACCAGTATCCAATGCTTGACCGGAGTTGAGCCCCGGGCTTTAACACCAGACTTGGCATGCCGCCTACGAACGCTGTCCGCCCACT
+
FF,,FFFFFFFFFFFFFF:FFFFFF:FFFFFF:FFFF:FFFFFFF:FFFFFFFFF:FFFFF:F:FFFFFF,FFF,FFFFFFFF:FFFFF:FFFF:F,FFFFFFFFFFFFFF:FFFF:FFF,FF:FFFF:FFFFFF:F,F,FFFFFFFFF:F,FFF,FFFFFFF:FF:FFFFF,F,FFFFFFFFFFFFF,F:FFFFFFFF:FF:FFF,F:F:FFF,F::F:F:FFFFFFF:,FFF,F::,,F,FFFFFF:F
@A00881:241:HJW2NDRXX:1:2130:8088:7858 2:N:0:CGAGAGAA+GATTGGAG
GGTAGCGGACTACCCGGGTATCTAATCCTGTTTGCTCCCCACGCTTTCGCGCCTCAGCGTCAGTTGTCGTCCAGCAAGCCGCCTTCGCCACTGGTGTTCCTCCGTATATCTACGCATTTCACCGCTACACACGGAATTCCGCTTGCCTCTCCGATACTCAAGACAGACAGTTTCAAATGCAGTTTCCGGGTTGAGCCCGGAGATTTCACATCTGACTTGCCTGCCCGCCTACGCGCCCTTTACACCCAGT
+
FFFFFFFFFFFFFFFFFFFFFFFFFFFFFFFFFFFFFFFFFFFFFFFFFFFFFFFFFFFFFFFFFFFFFFFFFFFFFFFFFFFFFFFFFFFFFFFFFFFFFFFFFFFFFFFFFFFFFFFFFFFFFFFFFFFFFFFFFFFFFFFF:FFFFFFFFFFFFFFFFF:FFFFFFFFFFFFFFFFFFFFFF,FFFFFFFFFFFFFFFFFFFFFFFFFFFFFFFFFFFFFFFFFFFFFFFFFFFFFF:FFFFFFFFF
@A00881:241:HJW2NDRXX:1:2130:29405:9142 2:N:0:CGAGAGAA+GATTGGAG
GGTAGCGGACTACTGGGGTATCTAATCCTGTTTGCTCCCCACGCCTTCGAGCCTCAACGTCAGTTGCCGTCCAGTAAGCCGCCTTCGCCACTGGTGTTCCTCCTAATATCTACGCATTTCACCGCTACACTAGGAATTCCGCTTACCTCTCCGGCACTCAAGCCGTACAGTTTCCAGAGCAGCCCCGAGGTTAAGCCCCGGTATTTCACTCCAGACTTGCACCGCCGTCTACGCTCCCTTTACACCCAGT
+
FFFFFFFFFFFFFFFFFFFFFFFFFFFFFFFFFFFFFFFFFFFFFFFFFFFFFFFFFFFFFFFFFFFFFFFFFFFFFFFFFFFFFFFFFFFFFFFFF:FFFFFFFFFFFFFFFFFFFFFFFFFFFFFFFFFFFF,FFFFFFFFFFF:FFFFFFFFFFFFFFFFFFFFFFFFFFFFFFFFFFFFFFFFFFFFFFFFFFFFFFFFFFFFFFFFFFFFFFFFFFFFFFFF:FF,FFFFFFFFFFFFFFFFFFF
@A00881:241:HJW2NDRXX:1:2130:9064:9455 2:N:0:CGAGAGAA+GATTGGAG
GGTAGCGGACTACTTGGGTATCTAATCCTGTTTGCTCCCCACACTTTCGAGCCTCAACGTCAGTTACCGTCCAGTAAGCCGCCTTCGCCACTGGTGTTCTTCCTAATATCTACGCATTTCACCGCTACACTAGGAATTCCGCTTACCTCTCCGGCACTCCAGCCAAACAGTTTCCAAAGCAGTCCCTGCGTTAAGCACAGGGCTTTCACTTCAGACTTGCCTCGCCGTCTACGCTCCCTTTACACCCAGT
+
FFFFFFFFFFFFFFFFFF:FFFFFFFFFFFFFFFFFFFFFFFFFFFFFFFFFFFFFFFFFFFFFFFFFFFFFFFFFFFFFFFFFFFFFFFFFFFFFFFFFFFFFFFFFFFFFFFFFFFFFFFFFFFFFFFF:FFFFFFFFFFFFF:FFFFFFFFFFFFFFFF:FF:FFFFFFFF:F,FFFFFFFFFFFF,F:F:FFFFFFFFFFFFFFFFFFFFFFF,F:FFF:FFFFFFFF:FFFFFFFFFFFFFFFFF
@A00881:241:HJW2NDRXX:1:2130:18240:10034 2:N:0:CGAGAGAA+GATTGGAG
GGTAGCGGACTACCTGGGTATCTAATCCTGTTTGCTCCCCACGCTTCCGTGTCTCAGCGTCAGTTGTCGTCCAGTAATCCGCCTTCGCCACTGGTGTTCCTCCCGATCTCTGCGCATTTCACCGCTACACCGGGAATTCCGATTACCCCTCCGACTCTCAAGAAACGCAGTTTCAAGTGCAGCTCAGAGGTTAAGCCCCTGCATTTCACACCTGACTTGCATCCCCGCCTACTCACCCTTTACACCCAGT
+
FF::FFFF:FFFFFFFFFFFFFFFFFFFFFFFFFFFFFFFF:FFFFFFFFFF::FFFFFFFFFFFFFFFFFFFF:FFFFFFFFFFFFFFFFFFFFFFFFFFFFFFFFFFFFFFFFFFFFFFFFFFFFFFFFF:FF,FFFFFFFFFFFFFFF:F:F,FFFFFFF,FFFFFFFFFF,FFFFF:FFFFFF,FFF,F,FF,F::FFF:FFF,FFF:FF,,F:FFF:F::FFFFF:FFFFFFF,FF,FFFFFFFF
@A00881:241:HJW2NDRXX:1:2130:32416:10097 2:N:0:CGAGAGAA+GATTGGAG
GGTAGCGGACTACCAGGGTATCTAATCCTGTTTGCTCCCCACGCTTTCGTGCCTCAGTGTCAGTTACAGTCCAGCAAACCGCCTTCGCTACTGGTGTTCTTCCTAATATCTACGCATTCAACCGCTACACTAGGAATTCCGTTTGCCCCTCCTGCACTCAAGTCCAACAGTTTTAGTAGTAGTCCCGACGTTGAGCCCCGGGCTTACGCTCCTGACTTGCCAATCCACCTACGCACCCTTTACGCCCAGT
+
FF,FFFFF:FFFFF,FFFFFFFFFF:FFFFFFF:FFFFFFFFFFFFFF,FF:FFFFFFF:FFF:FFF:F:FF:FF:F,FFFF:FFFFFF::FFFFFFF,F,FFFFFFFFFFFFFFFFFF,::FFFFFFFFF,FFFFFFFF,FFFF:F,FFFFFFFF:FFFFFFFF,,,FF:FFF,FF:FFFFF::,F,,FFFFFFF:F:FFFFFF:FF::,FF,FFFFFFF,F,F:FF,FF,,FFF,F:,,FF:,,,F,F
@A00881:241:HJW2NDRXX:1:2130:28971:10238 2:N:0:CGAGAGAA+GATTGGAG
GGTAGCGGACTACGCGGGTATCTAATCCTGTTTGCTCCCCACGCTTTCGTGCCTCAGTGTCAGTTACAGTCCAGCAAACCGCCTTCGCCACCGGTGTTCTTCCTAATATCTACGCATTCCACCGCTACACTAGGAATTCCGTTTGCCCCTCCTGCACTCAAGTCCAACAGTTTTAGTAGTAGCCCCGAGGTTAAGCCCCGGGATTACGCTACTAACTTGCCAAACAACCTACGCACCCTTTACGCCCAGT
+
FF:FF:FF,:F:FF:F:FFFFFFF:F:FFFFFFFFFF,FF,FF:FFFFFF:FFF:FFFFF:F:FFFFF:FF,FFFFF:FFFFFFF:F,FF::,FF,FFFFF:FFFFFFFFFFFFFFFFFFFFFFFFFFFFFFFFFFFFFFFFFFFFFFFF:FF:FFFFFFF:FF,F:FFFFFFFF,FFFFF:FFFFFF:FFFF,,,FFFFFFFFFF,FFFF,FF:FFFF:,FF,F,,:FFF:,FFFFFFFFF,FFFFFFF
@A00881:241:HJW2NDRXX:1:2130:15103:11146 2:N:0:CGAGAGAA+GATTGGAG
GGTAGCGGACTACCAGGGTATCTAATCCTGTTTGCTCCCCACGCTTTCGCGCCTCAGCGTCAGTTGCTGTCCAGCAGGCCGCCTTCGCCACTGGTGTTCCTCCGTATATCTACGCATTTCACCGCTACACACGGAATTCCGCCTGCCTCTCCAGTACTCAAGAACTACAGTTTCAAATGCAGGCTATGGGTTGAGCCCATAGTTTTCACATCTGACTTGCAGTCCCGCCTACACGCCCTTTACACCCAGT
+
FF:FFFFFFFFFFFFFFFFFFFFFFFF:FFFFFFFFFFFFFFFFFFFFFFFFFFFFFFFFF,FFFFFFFFFFFFFFFFFFFFFFFFFFFFFFFFFFFFFFFFFFFF:,FFFFFFFFF:FFFFFFFFFFFFFFFFFFFFFFFFFFFFFFFFFFFFF:FFFFFFFFFFFFFFFFFF:,FFFFFFFFFFFFF:FFFFF:FF:::FFFFFFFFFFFFFFFFFFFFFFFFFFFFFF:FFFFFF,F:,:FFFFFF:
@A00881:241:HJW2NDRXX:1:2130:27769:11256 2:N:0:CGAGAGAA+GATTGGAG
GGTAGCGGACTACAAGGGTATCTAATCCTGTTCGATACCCACGCCTTCGTGCTTCAGCGTCAGTCGGGCGCCGGTACGCTGCCTTCGCAATCGGAGTTCTGCGTGATATCTATGCATTTCACCGCTACACCACGAATTCCGCCTGCCGCGACCGTACTCAAGCATGCCAGTCTCAACGGCGGTTTCATGGTTGAGCCACGAACTTTCACCGCTGACTTGCGGGTCCGCCTACGCACCCTTTAAACCCAAT
+
FFF,FFFF:FFFFFFFFFFFFFF::FFFFFFFFFFFFFFFFFFFFFFFFFFFFFFFFFFFFFFFFFFFFFFFFFFFFFFFFFFFFFFFFFFFFFFFFFFFFFFFFFF:FFFFF:FFF:FFFFFFFFFFFFFFFFF:FFFFFFFFFFFFFFFFFFFFFFFF:FF:FFFFFFFFFFFFFFFFFFFFFF::FFFFFFFFFFFFF:FFFFF:FFFFFFFFFFFF:FFFFFFF,FFFFFFFFFFFF,F::FFF:F
@A00881:241:HJW2NDRXX:1:2130:32805:11303 2:N:0:CGAGAGAA+GATTGGAG
GGTAGCGGACTACAAGGGTATCTAATCCTGTTCGATACCCACGCTTTCGTGCCTCAGCGTCAGTGTGGAGCCGGCATGCTGCCTTCGCAATCGGAGTTCTGCGCGATATCTATGCATTTCACCGCTACACCGCGCATTCCGCATACTTCTCTCCAACTCGAGACTGCCAGTTTCAACGGCGGGCCGGGGTTGAGCCCCGGGCTTTGACCGCTGACTTAACAGACCGCCTGCGCACCCTTTAAACCCAATA
+
FF,,FFFFFF:FFFFFFFFFFFFFFFFFFFFFFFFFFFFFFFFFFFFFFFFF:FFFFFFFFFF,FFFFFFFFFFFFFFFFFFFFFFFFFFFFFFFFFFFFF,FFFFFF:FF:FFFF::FF:FFFFFFF,:FFFFF:FFFF,FFF:FFFFFFFFFFFFFFFF,:F:FFFFFFFFFF,FFFFFFFFFF:FFFFF:F:FFFFFF:,FFFFFFFFFF::FFFF::FFFFFFFFFFF,FFF:F::F,,F:FFFFF
@A00881:241:HJW2NDRXX:1:2130:29107:11569 2:N:0:CGAGAGAA+GATTGGAG
GGTAGCGGACTACAGGGGTATCTAATCCTGTTTGCTCCCCACGCTCTCGCGCCTCAGCGTCAGTTACAGTCCAGAAAGTCGCCTTCGCCACTGGTGTTCCTCCAAATCTCTACGCATTTCACCGCTACACTTGGAATTCCACGTCCCTCTCCTGCACTCAAGCCAAACAGTTTCACGTGCACCTCCTGACTTGAAACCAGGGTTTTCACACAAGACTTATCAGGCCGCCTACGCGCCCTTTACGCCCAGT
+
FFFFFFFFFFFFFFFFFFFFFFFFFFFFFFFFFFFFFFFFFFFFFFFFFFFF,FFFFFFFFFF,FFFFFFFFFFFFFFFFFFF::FFFFFFF:FF:FFFFFFFFFFFFFFFFFF::FF:,,FFFFFF::FFF,:FFF:::FF,FFFFFFFFFFFFFFFFFFFFFFFFFF::FFF,FFFFFFFFFFF,FFFFFFFFFF:FFF:FFFFFFFFFFFFF:FFF:F,F,FFFFFF,FF,F:FF:F:FF:F:FFFF
@A00881:241:HJW2NDRXX:1:2130:8440:11757 2:N:0:CGAGAGAA+GATTGGAG
GGTAGCGGACTACAAGGGTATCTAATCCTGTTCGATCCCCACGCTTTCGTGCTTCAGCGTCAGTCTCGCTATGGTATGCTGCCTTCGCAATCGGGGTTCTGCGTGATATCTATGCATTTCACCGCTACACCACGCATTCCGCATACCTCTTCCGAACTCCAGTCCCGCAGTTTCAATGGCAAGCGCACGGTTAAGCCGCACGTTTTCACCGCTGACTTGCGGGTCCGCCTACGCACCCTTTAAACCCAAT
+
FFFFFFFFFFFFFFFFFFFFFFFFFFFFFFFFFFFFFFFFFFFFFFFFFFFFFFFFFFFFFFFFFFFFFFFFFFFFFFFFFFFFFFFFFFFFFFFFFFFFFFFF:FFFFFFFFFFFFFFFFFFF:FF:FFFFFF:FF,FFFFFFFFF:FFFF:FF:FFF,FFFFFFF,FFFFF:FFFF::FF:FFF:FFFFFFF:FF:,F:,FFF:FFFFF,FFFFF:FFFF,,FFFF,FFFF:FFF,FFFFFFFF:FFF
@A00881:241:HJW2NDRXX:1:2130:10836:12023 2:N:0:CGAGAGAA+GATTGGAG
GGTAGCGGACTACGGGGGTATCTAATCCTGTTTGCTCCCCACGCTTTCGCGCCTCAGCGTCAGTTGTCGTCCAGCAAGCCGCCTTCGCCACTGGTGTTCCTCCTAATATCTACGCATTTCACCGCTACACTAGGAATTCCGCTTGCCTCTCCGATACTCAAGGACTACAGTTTCAAATGCAGCCCCGGGGTTGAGCCCCGGTATTTCACATCTGACTTGCCTCGCCGTCTACGCTCCCTTTACACCCAGT
+
FF:FFFFFFFFFFFFFFFFFFFFFFFFFFFFFFFFFFFFFFFFFFFFFFFFFFFFFFFFFFFF:FFFFFFFFFFFFFFFFFFFFFFFFFFFFFFFF:FFFFFFFFFFF:FFFFFFFFFFFFFFFFFFFFFFFFFFFFFFFFFFFFFFFFFF:FFFFFFFFFFFFFFFFFFFFFFFFFFFFFFFFFFFFFFFFFFFFFFFFFFFFFFF::FFFFFFFFFFFFFFFFFFFFFFFFFF:FFFF:FF:FFFF:F
@A00881:241:HJW2NDRXX:1:2130:28393:12242 2:N:0:CGAGAGAA+GATTGGAG
GGTAGCGGACTACGAGGGTATCTAATCCTGTTTGCTCCCCACGCTTTCGCGCCTCAGCGTCAGTTACTGTCCAGTAGACCGCCTTCGCCACTGGTGTTCTTCCTTATATCTACGCATTTCACCGCTACACAAGGAATTCCGTCTACCTCTCCTGCACTCAAGACATACAGTTTCAAATGCAGTTTATGGGTTAAGCCCATAGATTTCACATCTGACTTGCACGCCCGCCTACGCGCCCTTTACCCCCAGT
+
FFF:FFFFFFFFFFFFFFFFFFFFFFFF:FFF:FFFF:F::FFF,FFFFFF:FFFFF:FF:FFFFF:FFFFFFF,FFFFFFFF:FFF:FFFFFF:F:,FF,,::FF:F::,,FFF:,FF,F,,F:FF:FFF,F:FF:F:FFFF:,FFF,FFF,FF,FF,,FFF,:,F:,FF,F,::,FFF,F:,FF:FFFFFFFFFFFF::FF,FFFFF,FFFFF::,FF,FF:FFFF,F,:FFFF:F,,FF,,F:F:FF
@A00881:241:HJW2NDRXX:1:2130:30517:12320 2:N:0:CGAGAGAA+GATTGGAG
GGTAGCGGACTACCGGGGTATCTAATCCTGTTTGCTCCCCACGCTTTCGCGCCTCAGCGTCAGTTGTCGTCCAGAAAGCCGCCTTCGCCACCGGTGTTCCTCCTAATATCTACGCATTTCACCGCTACACTAGGAATTCCGCTTTCCTCTCCGATACTCAAGAACTACAGTTTCAAATGCAGCCCCGGAGTTAAGCCCCGGTATTTCACATCTGACTTGTAGTCCCGCCTACACGCCCTTTACACCCAGT
+
FFFFFFFFFFFFFFFFFFFFFFFFFFFFFFFFFFFFFFFFFFFFFFFFFFFFFFFFFFFFFFFFFFFFFFFFFFFFFFFFFFFFFFFFFFFFFFFFFFFFFFFFFFFFFFFFFFFFFFFFFFFFFFFFFFFFFFFFFFFFFFFFFFFFFFFFFFFFFFFFF:FFFFFFFFFFFFFFFFFFFFFFFFFFFFFFFFFFF:FFFFFFFFFFFFFFFFFFFFFFF,FFFFFFFFFFFF,FFFFFFF:FFFFFFF
@A00881:241:HJW2NDRXX:1:2130:13205:12555 2:N:0:CGAGAGAA+GATTGGAG
GGTAGCGGACTACAAGGGTATCTAATCCTGTTTGCTCCCCACGCCTTCGAGCCTCAACGTCAGTTACCGTCCAGTAAGCCGCCTTCGCCACTGGTGTTCCTCCTAATATCTACGCATTTCACCGCTACACTAGGAATTCCGCTTACCTCTCCGGTACTCCAGCTTAACAGTTTCCAGAGCAGCTCCGGGGTTAAGCCCCGGCATTTCACTCCAGACTTGCTCAGCCGTCTACGCTCCCTTTACACCCAGT
+
FF,,FFFFFFFFFFFFFFFFFFFFFFFFFFFFF:FFFFF:FFFFFFFFFFFFFFFFFFFFF:F:FFFFFFFFFFFFFFFFFF:F:FFFFFFFFFF:FFFFFFFFFFFFFFFFFFFFFFF:,FFFFFFFFFF:FFF,FFF:FF:FFF:FF:FFFFF,,,F::FF:FF:FFFFFF::FFFF:FFFF::FFFFFFFFFFFFF:FF,FFFF,FFFFFFFFF:F,FFFFFF:FFFFFFFFFFF,FF:FFFFFFFF
@A00881:241:HJW2NDRXX:1:2130:9091:12884 2:N:0:CGAGAGAA+GATTGGAG
GGTAGCGGACTACGTGGGTATCTAATCCTGTTCGATACCCACGCTTTCGTGCCTGAGCGTCAGTAGGGCGCCGGTGCGCTGCCTTCGCAATCGGAGTTCTGCGTGATATCTATGCATTTCACCGCTACACCACGCATTCCGCGCACTTCTCGCCCACTCTAGCCTGCCAGTTCCGACGGCTCGGCGGGGTTGAGCCCCGCAATTTGACCGCCGGCTTGGCATGCCGCCTGCGCACCCTTTAAACCCAATA
+
FFFFF:FF::FFFFFFFFFFFFFFFFFFFFFFFF,F:FFFFFFFFFFFFFF:FFFFFFFFFFFF,FFFFFFFFFFFFFFFFFFFFFFFFFFFFFFFFFFFFFFFFFFF:F::FF:,FF:F:FFFFFFF:FFFF:FF:FFFFFFFFFFFFFFFFFFFFFFFFFFFFFFFFFFFFFFFFFFF:FFFFFFFF:FFFFF:FFF:F,:FFFFFFFFFFFFF:F::,FF,FFFFFFFFFFF:F::F:F:FFFFF:,
@A00881:241:HJW2NDRXX:1:2130:14787:14450 2:N:0:CGAGAGAA+GATTGGAG
GGTAGCGGACTACATGGGTATCTAATCCTGTTTGCTCCCCACGCTTTCGAGCCTCAACGTCAGTCTCAGTCCAGCAGGCCGCCTTCGCCACTGGTGTTCCTCCTAATATCTACGCATTTCACCGCTACACTAGGAATTCCGCCTGCCTCTCCAGCACTCCAGCTATGCAGTTTCAAATGCAGTCCGCGGGGTTGAGCCCCGGGTTTTCACTTCTGACTTGCCATGCCACCTACGAACCCTTTACACCCAG
+
:F:FFF,FF:FFFFFF,:FFFFFFF,FF,FF,FFFFFFFFFFFFF,:FFFFFFFFFF:F,:FFFFF:::FFFFFFF::FFFFF,FFFFFF,,FF,F,F:FFFFFFF,FFFFFF:FFFF:F:FFFFFFFFFF,F:FF,FFFFF::FFF:FFFF,FF:F:F:F,F:FF,FFF:F:FFF:FF,F,F:,,FFFF:FFFFFFF:F,:FF:,FFFFF,F:,F:FFFFFFFF,FFFFFFFF,,:FF,FFFFFFFF,F
@A00881:241:HJW2NDRXX:1:2130:31448:14465 2:N:0:CGAGAGAA+GATTGGAG
GGTAGCGGACTACCTGGGTATCTAATCCTGTTTGCTCCCCACGCCTTCGAGCCTCAACGTCAGTTGCCGTCCAGTAAGCCGCCTTCGCCACTGGTGTTCCTCCTAATATCTACGCATTTCACCGCTACACTAGGAATTCCGGTTGCCCCTCCTGCACTCAAGTCCGGCAGTTTTAGTAGTAGTCCCGAAGTTAAGCCCCGGGCTTACGCTACTAACTTGTCAAACCACCTACGCACCCTTTACGCCCAGT
+
FFFFFFFFFFFFFFFFFFFFFFFFFFFFFFFFFFFFFFFFFFFFFFFFFFFFFFFFFF:FFFFFFFFFFFFFFFFFFFFFFFFFFFFFFFFFFFFFFFFFFFFFFFFFFFFFFFF:FFFFFFFFFFFFFF::FFFFFFFFFFFFFFFF,FFFFF:FFFFFFFFFFFFFFFF:FFF,FFFFFFFFFF,FFFFFFFFFFFFF:FFFFFFFFFFFFFF:FFFFFFFF:,FFFFFFFFFF:FFFFFF:FFFFF:
@A00881:241:HJW2NDRXX:1:2130:18991:15687 2:N:0:CGAGAGAA+GATTGGAG
GGTAGCGGACTACAAGGGTATCTAATCCTGTTTGCTCCCCACGCTTTCGAGCCTCAGCGTCAGTTAAAGCCCAGTAAGCCGCCTTCGCCACTGATGTTCCTCCTAATATCTACGCATTTCACCGCTACACTAGGAATTCCGCTTACCTCTACTTCACTCAAGAATTACAGTTTCAAATGCAGTTCAGGGGTTAAGCCCCGACATGTCACATCTGACTTGCAACCCCGCCTACGCTCCCTTTACACCCAGT
+
FFF:FFFFFFF:FFFFFFFFFFFFFF:F:FFFFFFFFFFFFFFFFFFFFFFFFFFFFFFFF:F,FFFFFFFFFFFFFFFFFFFFFFFFFFFF:FFFFF::,FFFFFFFF:FFFFF,,F,F,FFFFFFFFFF,FFF:FFFFFFFFF:FFFF:F:FF,FFFFFFFFFFF:FFFFFF:F:FFF:F,FFFFFFF,FFFFF,FF,:F:F,FFFFFFFFF,F:FFFF,F:FFF:FFF:FFF:FF,:F,F:FFF:FF
@A00881:241:HJW2NDRXX:1:2130:31566:16391 2:N:0:CGAGAGAA+GATTGGAG
GGTAGCGGACTACCAGGGTATCTAATCCTGTTTGCTCCCCACGCTTTCGTGTATGAGCGTCAGTGGCCTCCCAGGGGGCTGCCTTCGCCTTCGGTGTTCTTCCACATATCTACGCATTTCACTGCTACACGTGGAATTCCACCCCCCTCTGAGACACTCTAGTCCGACAGTCACATAGGACCCTCCCAGGTTAAGCCCGGGGATTTCACCTCTGTCTTATCGAACCGCCTGCACACCCTTTACGCCCAGT
+
FFFFFFFFFFFFFFFFFFFFFFFFFFFFFFFFFFFFFFFFFFFFFFFFFFFFFFFFFFFFFFFFFFFFFFFFFFFFFFFFFFFFFFFFFFFFFFFFFFFFFFFFFFFFFFFFFFFFFFFFFFFFFFFFFFFFFFFFFFFFFFFFFFFFFFFFFFFFFFFFFFFFFFFFFFFFFFFFFFFFFFFFFFFFFFFFF:FFFFFFF:FF:FFFF:FFFFFFFFFFFFFFFFFFFF,:FFFF:FFF,FFFFFFFF:
@A00881:241:HJW2NDRXX:1:2130:22498:16595 2:N:0:CGAGAGAA+GATTGGAG
GGTAGCGGACTACTAGGGTATCTAATCCTATTTGCTCCCCACGCTTTCGTGCCTCAGCGTCAGTCAACAGGCCAGGCGGCCGCCTTCGCCACTGGTGTTCTTCCATATATCTACGCATTTTACCGCTACACATGGAGTTCCACCGCCCTCTCCTGCTCTCTAGCCCGCCAGTTTCCAGAGCCTGTACCGGTTGAGCCGGTACCTTTCACTCCAGACTTAGCAGGCCGCCTACGCACCCTTTACGCGCAGT
+
FF:,FFFFF,FFFFFFFF:FF:FFFFFFFFF:FFFFFFFFFFFFFFFFFFF:FFFF,FFFF,FFFFFFFFFFFFFFF:FFFFFFFFFFFFFFFFFFFFFFFFFFFFFFFFFF:FFFFF:FFFFFFFFFFFFFFFF:FFFFFFFFFFFFFFFFFFFFFFFF:FFFFFFFFFFFFF:FFFF:FFFFFFFFFFFFFFF:FF:FF,FFFFFFFFFFFFFF:F,FFFFF:FFFFFFFFF,FF:,FFFFFF,FF,:
@A00881:241:HJW2NDRXX:1:2130:24994:16658 2:N:0:CGAGAGAA+GATTGGAG
GGTAGCGGACTACGGGGGTATCTAATCCTGTTTGCTCCCCACGCTTTCGAGCCTCAGCGTCAGTCATCGTCCAGTAAGCCGCCTTCGCCACTGGTGTTCCTCCTAATATCTACGCATTTCACCGCTACACTCGGAATTCCGCTTACCTCTCCGGCACTCAAGCTACACAGTTTCCAGAGCAGCTCCGGGGTTAAGCCCCGGCATTTCTCTCCAGCCTTGCTAAGCCGTCTGCGCTCCCTTTCCACCCAGT
+
FF,:FFFFFFFFFFFFFFF:FFFFFFFFFFFFFFFFFFFFFFFFFFFFFFFFFFFFFFFFFFFFFFFFFFFFFFFFFFFFFFFFFFFFFFFFFFFFFFFFF:FFFFFFFFFFFF:FFFFFFFFFFFFFFFF,FFF,FF:FFFFFFFFFFFF:FFFFFFFFFFFFFFFFFFFFFFF,FFFFFFFFFFFFFFFFFFFFF:FFFF:FFFF,FFF,,,,F:F:,FFFFF:F,FFFFF,FFFF:FF:,FFFFFFF
@A00881:241:HJW2NDRXX:1:2130:25156:17159 2:N:0:CGAGAGAA+GATTGGAG
GGTAGCGGACTACTTGGGTATCTAATCCTGTTCGATCCCCACGCTTTCGTGCCTCAGCGTCAGACAGAAGCCGGTATGCTGCCTTCGCAATCGGAGTTCTTCGCGATATCTAAGCATTTCACCGCTACACCGCGCATTCCGCATACTTCTCTTCCTCTCGAGCATCCCAGTTTCAACCGCTGGCCGGGGTTGAGCCCATAGATTTCACTTCCAACTTGTCAGCCCGCCTGCGCTCCCTTTACACCCAGTA
+
FFF:FFFFFFFFF:FFFFFFFFFFFFFFFFFFFFFFFFFFFFFFFFFFFFFFFFFFFFFFFFF:FFFFFFFFFFFFFFFFFFFFFFFFFFFFFFFFFFFFFFFFFFFFFFFFFFFFFFFFFFFFFFFFFFFFFF,FFFFFFFFF:,FFFFFFFFFFFFFF:FF:FFFFFFFFFFF,FFFFFFFF:FFFFFFF,FFFF,:FFFFFF:FFFFFFF:FFFFFFFFF:FFFFFFFFFFF,FFFF:FFFF,FFFF
@A00881:241:HJW2NDRXX:1:2130:28185:18020 2:N:0:CGAGAGAA+GATTGGAG
GGTAGCGGACTACGAGGGTATCTAATCCTGTTCGATCCCCACGCTTTCGTGCTTCAGCGTCAGTCTCGCTATGGTATGCTGCCTTCGCAATCGGGGTTCTGCGTGATATCTATGCATTTCACCGCTACACCACGCATTCCGCATACCTCTTCCGAACTCCAGTCCCGCAGTTTCAATGGCAAGCGCACGGTTAAGCCGCACGTTTTCACCGCTGACTTGCGGGTCCGCCTACGCACCCTTTAAACCCAAT
+
FFFFFFFFFFFFFFFFFFFFFFFFFFFFFFFFFFFFFFFFFFFFFFFFFFFFFFFFFFFFFFFFFFFFFFFFFFFFFFFFFFFFFFFFFFFFFFFFFFFFFFF:FFFFFFFFFFFFF:FFFFFFFFFFFF:FFFFFFFFFFFFFFFFFFFFFFFFFFFFFFFFFFFFFFFF:FFFFFFFFFFFFFFFFFFFFFFFFFFFFFFF:FFFFFFFFFFFFFFFFFFFFFFFFFFFFFFFFFFFFFFFFFFFFFF
@A00881:241:HJW2NDRXX:1:2130:27425:18490 2:N:0:CGAGAGAA+GATTGGAG
GGTAGCGGACTACTGGGGTATCTAATCCTGTTCGATACCCACGCTTTCGTGCCTCAGCGTCAGTGTGGGGCCGGCAGGCTGCCTTCGCAATCGGGGTTCTGCGCGATATCTATGCATTTCACCGCTACACCGCGCATTCCGCCTGCCTTTCCCCAACTCAAGCCAGCCAGTTTCAACGGCGGGCCGGGGTTGAGCCCCGGGCTTTTACCGCTGACTTAACTCGCCGCCTACGCCCCCTTTAAACCCAATC
+
FF:FF,FFF,:F:FFFFFFFF:FFFFFFFF,:FFFFFFFFFFFFFF,FFFFFFFFF:FFFFFFFFFFFFFFFFFFF:FFFFF:FFFFFFFFFFFF:FFFFFFFFFFFFFF:,FFFFFFFFFFFFFF,FFFFFFFFF,FFFFFFFFFFFFFFFFFFFFFFF,FFFF:FFFFFF:F:FFFFFFFFFFFF:FFFF:,FFFFFFF:FFFFFFF:FFFFF:FFFF,F,F:F:FFFFF:,FFF,:,FFF:FF,F,,
@A00881:241:HJW2NDRXX:1:2130:23665:18552 2:N:0:CGAGAGAA+GATTGGAG
GGTAGCGGACTACTCGGGTATCTAATCCTGTTTGCTCCCCACGCTTTCGAGCCTCAGTGTCAGTTACAGTCCAGTAAGCCGCCTTCGCCACTGGTGTTCCTCCTAATATCTACGCATTTCACCGCTACACTAGGAATTCCACTTACCTCTCCTGCACTCTAGCTGGACAGTTTCAAATGCAGTTCCGGGGTTGAGCCCCGGCATTTCACATCTGACTTGCCCTGCCACCTACGCTCCCTTTACACCCAGT
+
FFFFFFFFFFFFFFFFFFFFFFFFFFFF:FFFFFFFFFFFFFFFFFFFFFFFFFFFFFFFFFF:FFFFFFFFFFFFFFFFFFF:FFFFFFFFFFFF:FFFFFFFFFFFFFFFFFFFFFFFFFFFFFFFFFF,FFFFFFFF,FFFFFFFFFFFFFFFFFFFFFFFFFFFFFFFFFFFFF:FFFFFFFFFFFFFFFFFFFFFFFFFFFFFFFFFFF,FFFFFF,FFF::FFF,FFFFFFFFFFFFFFFF,FF
@A00881:241:HJW2NDRXX:1:2130:31078:18552 2:N:0:CGAGAGAA+GATTGGAG
GGTAGCGGACTACAAGGGTATCTAATCCTGTTTGCTCCCCACACTTTCGTGCCTCAACGTCAGTTACTGTCCAGAAAGTCGCCTTCGCCACTGGTGTTCCTCCTAATATCTACGCATTTCACCGCTACACTAGGAATTCCACTTTCCTCTCCAGCACTCAAGAAAATCAGTTTTGGTTGCAGTTCCTCAGTTGAGCCGAGGGATTTCACAACCAACTTAACTTCCCGTCTACGCACCCTTTACACCCAAT
+
FFFFFFFFFFFFFFFFFFFFFFFFFFFFFFFFFFFFFFFFFFFFFFFFFFFFFFFFFFFFFFFFFFFFFFFFFFFFFFFFFFFFFFFFFFFFFFFFFFFFFFFFFFFFFFFFFFFFFFFFFF:FFFFFFFFFFFFFFF:FFFFFFFFFFFFFFFFFFFFFFFFFF:F,F,FFFFFFFFF,F:FF::FFFFFFFFFFFFFFFFFFFFFFFFFFFFF:FFFFFFF,,FFFFFFFFFFFFFFFFFFFFF:FFF
@A00881:241:HJW2NDRXX:1:2130:31268:18599 2:N:0:CGAGAGAA+GATTGGAG
GGTAGCGGACTACTCGGGTATCTAATCCTGTTTGCTCCCCACGCTTTCGAGCCTCAACGTCAGTTACCGTCCAGTAAGCCGCCTTCGCCACTGGTGTTCCTCCTAATATCTACGCATTTCACCGCTACACTAGGAATTCTCCTTTCCTCTCCTGCACTCTAGATATCCAGTTTGGAATGCAGCACCCAGGTTAAGCCCGAGTATTTCACATCCCACTTAAATATCCACCTACGCTCCCTTTACGCCCAGT
+
FF,FFFFFFFFFFFFFFFFFFFF:FFFFFFF:FFFFFFFFFFFFFFFFFFFFFFFFFFFFF,FFF:FF:FFFFFFF,FFFFFFFFFFFFFFFFFFFFFFFFFFFFFFFFFFFF:FFFFFFFFFFFFFF:FFFFFF,FFFFFFFFFFFFFFFF:FFF:FFFFFFFFFFFFFFFFFFFFFFFF:F,FFF,FFFFFFFFFFFFFFFFFFFFFFFFFFFFFFFF:FFFFFFFFFFFFFFFFFFFF:FFFFFFFF
@A00881:241:HJW2NDRXX:1:2130:18421:19147 2:N:0:CGAGAGAA+GATTGGAG
GGTAGCGGACTACCCGGGTATCTAATCCTGTTCGATCCCCACGCTTTCGTGCCTCAGCGTCAGACAGAAGCCGGTATGCTGCCTTCGCAATCGGAGTTCTTCGCGATATCTAAGCATTTCACCGCTACACCGCGAATTCCGCATACTTCTCTTCCTCTCGAGCATCCCAGTTTCAACCGCTGGCCGGGGTTGAGCCCCGGGCTTTGACGGCTGACTTAAGACGCGGCCTACGCACCCTTTAAACCCAATA
+
FFFFFFFFFFFFFFFFFFFFFFFFFFFFFFFFFFFFFFFFFFFFFFFFFFFFFFFFFFFFFFFFFFFFFFFFFFFFFFFFFFFFFFFFFFFFFFFFFFFFFFFFFFFFFFFFFFFFFFFFFFFFFFFFFFFFFFF,FFFFFFFFFFFFFFFFFFFFFFFFFFFFFFFF:FFFFFFFFFFFFFFFFFFFFFFFFF:FFFFFFFFFFFFFFFFFFF:FFFFFFFFFFFFF:FFFFFFFFFFF,FFFFFFFFF
@A00881:241:HJW2NDRXX:1:2130:31656:20306 2:N:0:CGAGAGAA+GATTGGAG
GGTAGCGGACTACGAGGGTATCTAATCCCGTTCGCTCCCCTGGCTTTCGCATCTCAGCGTCAGCTTCGGTCCAGAAAGGCGCCTTCGCCACCGGTGTTCTTCCCAATATCTACGCATTTCACCGCTACACTGGGAATTCCCCTTTCCTCTCCCGCGCTCAAGCCTGCCAGTATCCGGAGCCCTACGGGGTTGAGCCCCGCATTTTAACTCCGGACTTAACATGCCGCCTACATGCGCTTTACGCCCAATG
+
FF,:FFFFFFFFFF:FFFFFF:FFFFFFFFFFFFFFFFFFFFFFFFFFFFFFFFFFFFFFF:FFFFFF:FFFFFFF,FFFFFFFFFFFFFFFFFFFFFFFFFFF:F,FFFFFFFFF:FFF,FFFFFFFFFFFFFF:FF:FFFFFFFFFFFFFFFFFFFFF:FFFFFFF:FFFFFFF:FFFFFFFF::F:FFFFFFF:FFF:FFFF:FFFFFFFF:FFFFF:FFF:FF:,FFFFFFFFF,FFFFFFFFF,F
@A00881:241:HJW2NDRXX:1:2130:18756:20322 2:N:0:CGAGAGAA+GATTGGAG
GGTAGCGGACTACTCGGGTATCTAATCCTGTTTGCTCCCCACGCTTTCGAGCCTCAACGTCAGTTACCGTCCAGTAAGCCGCCTTCGCCACTGGTGTTCCTCCTAATATCTACGCATTTCACCGCTACACTAGGAATTCCGCTTACCTCTCCGGCACTCTAGAACAACAGTTTCCAATGCAGTCCTGGGGTTTAGCCCCTGCCTTTCACATCAGACTTGCTCTTCCGTCTCCGCTCGCTGTACACCCAGT
+
FF,:FFFFFFFFFFFFFF:FFFFFFFF:FF:FFFF,FFFFF::FFFFFFFFFF:F,,FFFFFF:FFFFF::,,F:,:FFFFFF:,FFFF,FFF::F,:FF,:F,F::,:F,F:FF:FFFFFFFFF:FF,F,FFF,:FFFF:FFF,FFFFF,FFF:,::FF,F:F:,:FFFF,FF:F,,FF,FF,:FFFFF,,,:FF::::F:F:,,F,,:,:F:F::FFF,F,F,FFFFFF:FFFF,FF,,:::,F:FF,
@A00881:241:HJW2NDRXX:1:2130:27597:20729 2:N:0:CGAGAGAA+GATTGGAG
GGTAGCGGACTACGCGGGTATCTAATCCTGTTTGCTCCCCACGCTTTCGCGCCTCAGCGTCAGTTGTCGTCCAGCAAGCCGCCTTCGCCACTGGTGTTCCTCCTAATATCTACGCATTTCACCGCTACACCGGGAATTCCGCCTACCTCTACTTCACTCAAGAACGACAGTTTCAAAAGCAGTTCATGGGTTAAGCCCATGGATTTCACTTCTGACTTGCCGTCCCGCCTACGCACCCTTTACACCCAGT
+
FFFFFFFFFFFFFFFFFFFFFFFFFFFFFFFFFFFFFFFFFFFFFFFFFFFFFFFFFFFFFFFFFFFFFFFFFFFFFFFFFFFFFFFFFFFFFFFFF:FF,FFF:FFFFFFFFFFFFFFFFFFFFFFFFFFFFF:FFFFFFFF:FFF:FF,FFFFFFFFFFFFFFFFFFFFFFFFFFFFFFFFFFFFF,FFFFFFFFF,F:FFFFFFFFF:FFFFFFFFFFFFFF,FFFF:FF:FFFFFFFFFFFFFFFF
@A00881:241:HJW2NDRXX:1:2130:27073:20917 2:N:0:CGAGAGAA+GATTGGAG
GGTAGCGGACTACACGGGTATCTAATCCTGTTTGCTCCCCACGCTTTCGTGCCTCAGCGTCAGTTACGTCCCAGTTAACCGCCTTCGCCTCTGGTCTTCTTACTAATATCTACGCATTCTACCGCTACACTAGTAATTCCGTTAACCTCTTCCGCACTCCAGCCTCCCAGTATCTGATGCAGTTCTATGGTTAAGCCACAGGATTTCACATCAGACTTAAAAGACCGCCTACGCACCCTTTACGCCCAGT
+
FFFFFFFFFFFFFFFFFFFFFFFFFFFFFFFFFFFFFFFFFFFFFFFFFFFFFFFFFFFFFFFFFFFFFFFFFFFFFFFFFFFFFFFFFFFFFFFFFFFFFFFFFFFFFFFFFFFFFFFFFFFFFFFFFFFFFFFFFFFF,FFFFFFFFFFFFFFFFFFFFFFFFFFFFF:FFFFFFFFFFFFFFFFFF:FFFFFF:F:FF,FFFF,FFFFFF:FFFFFFFF,FFFFF,FFF,FFFF,FFFFF:FFFFFF
@A00881:241:HJW2NDRXX:1:2130:13087:21277 2:N:0:CGAGAGAA+GATTGGAG
GGTAGCGGACTACTTGGGTATCTAATCCTGTTTGATACCCACACTTTCGAGCATCAGTGTCAGTTGCAGTCCAGTGAGCTGCCTTCGCAATCGGAGTTCTTCGTGATATCTAAGCATTTCACCGCTACACCACGAATTCCGCCCACCTCTACTGTACTCAAGACAGCCAGTATCAACTGCAATTTTACGGTTGAGCCGCAAACTTTCACAACTGACTTAACTGTCCACCTACGCTCCCTTTAAACCCACT
+
FFF,FFFFFFFFF:FFFFFFFFFF:FFFFFFFFFFFFFFF:FFFFFFFFFFFFF:FFFFFFFFFFFFFFFFFFFFFFFFFFFFFFFFFFFFFFFFFFFFFFFFFFFFFFFFFFFFFFFF::FFFFFFFFF:FFFFFFFFFFFFFFFFFFFFF:F:FFFFFFFFFF:FF,F:FFF,FFFFFFFFFFFF:FFFFFFF:F:F,FFFFFFFFFFFFFFFFFF,FFFFFFFFFF:F::FFFFFFFF,FFFFFF::
@A00881:241:HJW2NDRXX:1:2130:28682:21543 2:N:0:CGAGAGAA+GATTGGAG
GGTAGCGGACTACTAGGGTATCTAATCCTGTTTGCTCCCCACGCTTTCGTGTCTCAGCGTCAGTTGTCGTCCAGTAAATCGCCTTCGCCACCGGTGTTCCTCCAGATATCTATGCATTTCACCGCTACACCACGCATTCCGCGCACTTCTCGCCCACTCAAGCGCCCCAGTTTCAACGGCGGCGGAAGGTTGAGCCCCCCGGTTTGACCGCTGACTTGAGGCGCCGCCTACGCACCCTTTAAACCCAATA
+
FF:FF:FFFFFFFFFFFFFFFFFFFFFFFFFFFFFFFFFFFFFFFFFFFFFFFFFFFFFF:FFFFFF:FFFFFFFFFFFFFFFFFFFFFFFFFFFFFFFF:FFFFFFFF:FFFFFFFFFFFFFFFFFFFFFFFFFFFFFFFFFFFFFFFFFFFFFFFFF,FF::FFFFFFFFFF::FFFFFFFFFF,FFFFFFFF:FFFFFFFFF:,FFFFFFFFFFFFFFFFFFFFFFFFFFFFFFFFFFFFFFF:F,F
@A00881:241:HJW2NDRXX:1:2130:31855:22498 2:N:0:CGAGAGAA+GATTGGAG
GGTAGCGGACTACTAGGGTATCTAATCCTGTTTGCTCCCCACGCTCTCGCGCCTCAGCGTCAGTTGTCGTCCAGCAATCCGCCTTCGCCACTGGTGTTCTTCCGTATATCTACGCATTTCACCGCTACACACGGAATTCCGATTGCCTCTCCGATACTCAAGAACTACAGTTTCAAATGCAGGCCCTGGGTTAAGCCCAAGGTTTTCACATCTGACTTGCAATCCCGCCTACGCGCCCTTTACACCCAGT
+
FFFFFF:FFFFFFF:FFFFFFFFFFFFFFFFFFFFFFFFFFFFFFFFFFFFFFFFFFFFFFFFF:FFFFFFFFFFFFFFFFFFFFFFFFFFFFFFFFFFFFFFFFFFFFFFFFFFFF:FFFFFFFFFFFFFFFFFFFFFFFFFFFFFFFFFFFFFFFFF:FFFFFFFF:FFFFFFF:FFFFFFFFFFFFFFFFFFFFFFFFFFFFFF:FFFFFFFFFFFFFFFFFF:FFFFFFFFFFFFFF,FFFF,FF,
@A00881:241:HJW2NDRXX:1:2130:30843:22905 2:N:0:CGAGAGAA+GATTGGAG
GGTAGCGGACTACCAGGGTATCTAATCCTGTTCGATCCCCACGCTTTCGTGCTTCCGCGTCAGTATCGCTATGGTATGATGCCTTAGCAATCGGGGTTCTGCGTTATAACAAAGCATTTAACCGCTACACCGCGAATACCGCATACTTCTCTTCCTCTCGAGCATCCCAGTTTCAACCGCTGGCCGGGGTAGAGCCCCGGGCTTTGACGGCTGACGTAAGACGCGGCCTACGCACCCTTTAAACCCAATA
+
:FF,F,:::FF:,FF,,:,F:F,FF:,FFF,,F,F:F:F,:FFFFF:F,,FFFF,,FFF,FFFF,F,FF,F::::FFFF,,,FF,,::FF:FFF,F:,F,F:FF,FF,,F,,F:,F,F,,,F,,F,F,F:FFFFFF,,F:,F:,FF::F:FFFFFFFFF:FF,F:FFF:F:,FF,F:F,::FF:FFFF,:,:F:FFFF,:,FF:,,FFFF:F:FF,FF,,F,F:FF,:FFFFF:,FF,F:,FFFF,FFF:
@A00881:241:HJW2NDRXX:1:2130:30472:23735 2:N:0:CGAGAGAA+GATTGGAG
GGTAGCGGACTACAAGGGTATCTAATCCTGTTTGCTCCCCACGCTTTCGAGTCTCAGCGTCAGTTATCGTCCAGTAAGCCGCCTTCGCCACTGGTGTTCCTCCTAATATCTACGCATTTCACCGCTACACTAGGAATTCCACTTACCTCTCCGATACTCTAGTCGAACAGTTTCAAATGCAGTTTCACCGTTGAGCAGTGAATTTTCACATCTGACTTGTTCGACCGCCTACGCTCCCTTTACACCCAGT
+
FFF:F:FF:,FFFFFFFFFFFFFFFFF::F,FFF:FFFFFFFFFFFFFFFFFFFFFFFFFFFFF:FFFFFFFFFFFFFFFFFFFFFFFFFFFFFFFF,FFFFFFFFFF:F:FF:FF,FFFFFFFFFFFFF,,,:FFFFFFFFF,,FFFFFF:FF:,FFFFFFFFF:FFFFFF:FFF:FFF:F:FFFFFFF,FFFFFFFFF::F:FFFFF::F:FFF,,FF,,:FFF:FFF:F:FFFFFF,F,FFFFF:FF
@A00881:241:HJW2NDRXX:1:2130:32805:23735 2:N:0:CGAGAGAA+GATTGGAG
GGTAGCGGACTACACGGGTATCTAATCCTGTTTGCTCCCCACGCTTTCGTGCCTCAGTGTCAGTTACAGTCCAGTGAATCGCCTTCGCCGCTGGTGTTCTTCCTAATATCTACGCATTCCACCGCTACACTAGGAATTCCATTCACCCCTCCTGCACTCAAGCCCAGCAGTTTTGGTAGTAGTTCCGAAGTTGAGCCCCGGAATTACGCTACCAACTTGCCAAACCACCTACGCACCCTTTACGCCCAGT
+
FF,:FFFFFFFFFFFFFFFFFFF:FF:FFFFFFFFFFFFF:FFFFFFFFFFFFFFFF:FF:FFFFFFFFFFFFFFFFFFFFFFFFF:FF:FFFFFF:FFFF:FFFF,FFFFFFFFFFFFFFFFFFFFF::F:FFF:FFFFFFFF,FFFF,FFFF:F:FF:FFFF,FFFFFFFFFFFFFF:,FFFFF:,FFFFFFFF::FFFFFFF:FFF:,:FF,FFFFFFFF,F:FFFFFFFFFFFF,FFFFFFFFFF,
@A00881:241:HJW2NDRXX:1:2130:23565:24236 2:N:0:CGAGAGAA+GATTGGAG
GGTAGCGGACTACCGGGGTATCTAATCCTGTTTGCTCCCCACGCTTTCGTGCCTCAGTGTCAGTACCAGTCCAGTAAGCCGCCTTCGCCACTGGTGTTCCTCCTAATATCTACGCATTTCACCGCTACACTAGGAATTCCGCTTACCTCTCCTGTACTCCAGCCTGACAGTTTCAAAAGCAGTCCGCGGGGTTGAGCCCCGGGTTTTCACTTCTGACTTGCCATGCCACCTACGCACCCTTTACACCCAG
+
FFFFFFFFFFFFFFFFFFFFFFFFFFFFFFFFFFFFFFFFFFFFFFFFFFFFFFFFFFFFFFFFFFFFFFFFFFFFFFFFFFFFFFFFFFFFFFFFFFFFFFFFFFFFFFFFFFFFFFFFFFFFFFFFFFFFFFFFFFFFFF:FFFFFFFFFFFFFFFFFFFFFFFFFFFFFFF:FF:FFFFFFFFFFFFFFFFFFFFFFFFFF:FFFFFFFFFFFFFFFFFFFFFFFFFFFFFFFFFFF:FFFFFFF,F
@A00881:241:HJW2NDRXX:1:2130:16423:24580 2:N:0:CGAGAGAA+GATTGGAG
GGTAGCGGACTACAAGGGTATCTAATCCTGTTTGCTCCCCACGCTTTCGAGCCTCAACGTCAGTTACCGTCCAGTAAGCCGCCTTCGCCACTGGTGTTCTTCCTAATATCTACGCATTTCACCGCTACACTAGGAATTCCGCTTACCTCTCCGGCACTCCAGCCAAACAGTTTCCAAAGCAGTCCCTGCGTTAAGCACAGGGCTTTCACTTCAGACTTGCCTCGCCGTCTACGCTCCCTTTACACCCAGT
+
FFFFFFFFFFFFFFFFFFFFFFFFFFFFFFFFFFF,FFFFFFFFFFFFFFFFFFFFFFFFFFFFFFFFFFFFFFFFFFFFFFFFFFFFFFFFFFFFFFFFFFFFFFFFFFFFFFFFFFFFFFFFFFFFFFFFFFF,FFFFFFFFFFFFFFFFFFFFFFFFFFFFFFFFFFFFFFFFFFFFFFFFFFFFFFFFFFF::FFFFFFFFFFFFFFFFFFFFFFFFFFFFFFFFFFF:FFFFFFFFFFFFFFFFF
@A00881:241:HJW2NDRXX:1:2130:12527:24690 2:N:0:CGAGAGAA+GATTGGAG
GGTAGCGGACTACCAGGGTATCTAATCCCTTTCGCTACCCTGACCTTCGTACCTCAGCGTCAGTTAATGTCCAGAAACCCGCCTTCGCCACGAGTCTTCTTCTTGATATCTACGCATTTCACTGCTACACCAAGAATTCCGGTTCCCCCTCCATTACTCTAGCAGGGTAGTTTCACGCGCATTCCAGAGGTTGAGCCCCTGCCTTTCACGCGCAACTTGCCCCGCCGCCTACGTACCCTTTACGCCCAGT
+
FFFFFFFFFFFFFFFFFFFFFFFFFFFFFFFFFFFFFFFFFFFFFFFFFFFFFFFFFFFFFFFFFFFFFFFFFFFFFFFFFFFFFFFFFFFFFFFFFFFFFFFFFFFFFFFFFFFFFFFFFFFFFFFFFFFFFFFFFFFFFFFFFFFFFFFFFFFFFFFFFFFFFFFF,FFFFFFFFFFFFFFFFFFFFFFFFFFFFFFFFFFFFFF,FFFFFF:FFFFFFFFFFFFFFF:FFFFFFFFF:FFFFFFFFF
@A00881:241:HJW2NDRXX:1:2130:22815:24815 2:N:0:CGAGAGAA+GATTGGAG
GGTAGCGGACTACTGGGGTATCTAATCCTGTTTGCTCCCCACGCTTTCGCGCCTCAGCGTCAGTTGTCGTCCAGCAAGCCGCCTTCGCCACTGGTGTTCCTCCTAATATCTACGCATTTCACCGCTACACTCGGAATTCCGCTTGCCTCTCCGATACTCAAGGACTACAGTTTCAAATGCAGCCCCGGGGTTGAGCCCCGGTATTTCACATCTGACTTGCAGTTCCGCCTACACGCCCTTTACACCCAGT
+
FF,FFFFFFFFFFFFFFFFFFFFFF:FFFF:,FFFFFFFFFFFFFFFFFFFFFF::FFFFF:FFFFFFFFFFFFFFFFFFFFFFFFFFFFF:FFFFFFFFFFFF:FF,FFFFFFFFF,FF,FFFFFFFFFF,FFFFFF:FFFFFFF:,F,FFFFFF:FFFFFFFFF:::F,FFF:FF,FF:FFFFFFFFFF,FFFF:FFFF,F,F:FFFFFFFFFF:FFFF:FFFFFFFF::FFFFFFFF,:FFFFF,FF
@A00881:241:HJW2NDRXX:1:2130:20347:25144 2:N:0:CGAGAGAA+GATTGGAG
GGTAGCGGACTACGAGGGTATCTAATCCTGTTTGCTCCCCACGCTTTCGAGCCTCAACGTCAGTTACCGTCCAGTAAGCCGCCTTCGCCACTGGTGTTCTTCCTAATATCTACGCATTTCACCGCTACACTAGGAATTCCGCTTACCTCTCCGGCACTCCAGCCAAACAGTTTCCAAAGCAGTCCCTGCGTTAAGCACAGGGCTTTCACTTCAGACTTGCCTCGCCGTCTACGCTCCCTTTACACCCAGT
+
FFFFFFFFFFFFFFFFFFFFFFFFFFFFFFFFFFFFFFFFFFFFFFFFFFFFFFFFFFFFFFFFFFFFFFFFFFFFFFFFFFFFFFFFFFFFFFFFFFFFFFFFFFFFFFFFFFFFFFFFFFFFFFFFFFFFFFFFFFFFFFFFFFFFFFFFFFFFFFFFFFFFF,FFFFFFFFFFFFFFFFFFFFFFFFFFFFFFFFFFFFFFFFFFFFFFFFFFFFFFFFFFFFFFFF:FFFFFFFFFFFFFFFFFFF
@A00881:241:HJW2NDRXX:1:2130:30996:25144 2:N:0:CGAGAGAA+GATTGGAG
GGTAGCGGACTACTAGGGTATCTAATCCTGTTCGATCCCCACGCTTTCGTGCTTCAGCGTCAGTCTCGCTATGGTATGCTGCCTTCGCAATCGGGGTTCTGCGTGATATCTATGCATTTCACCGCTACACCACGCATTCCGCATACCTCTTCCGAACTCCAGTCCCGCAGTTTCAATGGCAAGCGCACGGTTAAGCCGCACGTTTTCACCGCTGACTTGCGGGTCCGCCTACGCACCCTTTAAACCCAAT
+
FF:,FFFFFFF:FFFFFFFFFFFFFFFFFFF,FFFFFFFF:FFFFFFFFFFFFFFFFFFFFFFFFFFFFFFFFFFFFFFFFFFFFFFFFFFFFFFFFFFFFFF:FFFFFFFFFFFFFFFF,FFFFF,F,FFFFFFFFFFFFFFFFFFFFFFF,FFFFFFFFFFFFFFFFF:FFFFFFFFF:FF:FFFFFFFFFFFFFFF,FF,FFFFFFFFFFFFFFFF:FFFFFFFFFFFFFFFFF:FF:FFFFFFFFF
@A00881:241:HJW2NDRXX:1:2130:19895:25175 2:N:0:CGAGAGAA+GATTGGAG
GGTAGCGGACTACCGGGGTATCTAATCCTGTTCGATCCCCACGCTTTCGTGCCTCAGCGTCAGACAGAAGCCGGTATGCTGCCTTCGCAATCGGAGTTCTTCGCGATATCTAAGCATTTCACCGCTACACCGCGAATTCCGCATACTTCTCTTCCTCTCGAGCATCCCAGTTTCAACCGCTGGCCGGGGTTGAGCCCCGGGCTTTGACGGCTGACTTAAGACGCGGCCTACGCACCCTTTAAACCCAATA
+
FFFFFFFFFFFFFFFFFFFFFFFFFFFFFFFFFFFFFFFFFFFFFFFFFFFFFFFFFFFFFFFFFFFFFFFFFFFFFFFFFFFFFFFFF,FFFFFFFFFFFFFFFFF:FFFFFFFF:FFFFFFFF,FFFFFFFFFFFFFFFFFFFFFFFFFFFFFFFFFFFFFFFFFFFFFFFFFFFFFFFFFFFFFFFFFFFFFFFFFFFFFFFFFFFFFFFFFFFFFFFFFFFFFFFFFFF,FFFFF:FFFFFF,FFF
@A00881:241:HJW2NDRXX:1:2130:32841:25363 2:N:0:CGAGAGAA+GATTGGAG
GGTAGCGGACTACGAGGGTATCTAATCCTGTTTGCTCCCCACGCTTTCGTGCCTCAGTGTCAGTTACAGTCCAGCAAACCGCCTTCGCTACTGGTGTTCTTCCTAATATCTACGCATTCCACCGCTACACTAGGAATTCCGTTTGCCCCTCCTGCACTCAAGTCCAACAGTTTTAGTAGTAGTCCCGAAGTTGAGCCCCGGGCTTACGCTACTAACTTGCCAAACCACCTACGCACCCTTTACGCGCAGT
+
FF::FFFFFFF:FFFFFFFFFFFF,FFFFF,FFFFFFFFF,FFFFF:FFFF:F:F,FFFFFFFFFF:FFFFFFFFFF,FFFFFFF:FFFF,FFFFFFFFF,FFFFFFFF,FFFFF:FFFFF:FFFFFF:::FFFFF,FFFFFFFFFFFFFFF::FFFFF,FF,FFFFF:F:FFFFFF,F:FFFF:FFF,FFFFFFFFF:FFFF:F::F:::,F,:FFF,F:FF,,,F,,FFFF:FFF:F,FF,,F,:F,,
@A00881:241:HJW2NDRXX:1:2130:28628:25394 2:N:0:CGAGAGAA+GATTGGAG
GGTAGCGGACTACGTGGGTATCTAATCCTGTTTGCTCCCCACGCTTTCGTGCCTCAGTGTCAGTTACAGTCCAGTGAACCGCCTTCGCCGCTGGTGTTCCTCCTAATATCTACGCATTCCACCGCTACACTAGGAATTCCGTTCACCCCTCCTGCACTCAAGCCCAGCAGTTTTGGTAGTAGCGCCGAAGTTAAGCCTCGGAATTACGCTACCACCTTGCCAAACCACCTACGCACCCTTTACGCCCAGT
+
FFFFFFFFFFFFFFFFFFFFFFFF:FFFFFFFFFFFFFFFFFFFFFFFFFFFFFFFFFFFFFFFFFFFFFFFFFFFFFFFFFFFFFFFFFFFFFFFFFFF:FFFFFFFFFFFFFFFFFFFFFFFFFFFFFF,FFFFFFFFFFFFFFFFFFFFFFFFFFFFFFFFF:FFFFFFFFFFFFFFFFFFFFFFFFFFFFFFFFFFF:,FFFFFF:,:FF,FFFFFFF:FFFFFFFFF:FFFFFFFFFFFFFF:FF
@A00881:241:HJW2NDRXX:1:2130:17562:25426 2:N:0:CGAGAGAA+GATTGGAG
GGTAGCGGACTACGCGGGTATCTAATCCTGTTTGCTCCCCACGCTTTCGCGCCTCAGCGTCAGTTACTGTCCAGTAGACCGCCTTCGCCACTGGTGTTCTTCCTTATATCTACGCATTTCACCGCTACACAAGGAATTCCGTCTACCTCTCCAGCACTCAAGACATACAGTTTCAAATGCAGTTTATGGGTTAAGCCCATAGATTTCACATCTGACTTGCACGCCCGCCTACGCGCCCTTTACACCCAGT
+
FFFFFFFFFFFFFFFFFFFFFFFFFFFFFFFFFFFFFFFFFFFFFFFFFFFFFFFFFFFFFFFFFFFFFFFFFFFFFFFFFFFFFFFFFFFFFFFFFFFFFFFFFFFFFFFFFFFFFFFFFFFFFFFFFF::FFFFFFFFFFFFFFFFFFFFFFFFFFFFFFFFFFFFFFFFFFFFFFFFFFFFF:FFFFFFFFFFFFFFFF:F,FF,FFFFFFFFF,:FFFFFFFFFFFFFFFFFFFFFFFFFFFFFFF
@A00881:241:HJW2NDRXX:1:2130:15194:25645 2:N:0:CGAGAGAA+GATTGGAG
GGTAGCGGACTACTTGGGTATCTAATCCTGTTCGATACCCACGCTTTCGTGCCTCAGCGTCAGTCGGGCGCCGGTATGCTGCCTTCGCAATCGGAGTTCTGCGTGATATCTATGCATTTCACCGCTACACCTCGCATTCCGCATACTTCTCGCCCACTCTAGACCGCCAGTTTCAATGGCTCGAAGAGGTTGAGCCTCTCAATTTTACCACTGACTTGACAGTCGGCCTACGCACCCTTTAAACCCAATA
+
FFFFFFFFFFFFFFFFFFFFFFF:FFFFFFFFFFFFFFFFFFFFFFFFFFFFFFFFFFFFFFFFFFFFFFFFFFFFFFFFFFFFFFFFFFFFFFFFFFFFFFFFFFFFFFF:FFF:FFFFFFFFFFFFFFFFFFFFFFFFFFFFFFFFFFFFFFFFFFFFFFFFFFFFFFFFFFFFFFFFFFFFFFFFF:FFFFFFFFFFFFFFFFFFFFFFFFFFFFFFFFFFFFFFF,FFFFFFFFFFFFFFFFFFF:
@A00881:241:HJW2NDRXX:1:2130:30147:25676 2:N:0:CGAGAGAA+GATTGGAG
GGTAGCGGACTACTAGGGTATCTAATCCTGTTTGCTCCCCACGCTTTCGCGCCTCAGCGTCAGTTACTGTCCAGTAGACCGCCTTCGCCACTGGTGTTCTTCCTTATATCTACGCATTTCACCGCTACACAAGGAATTCCGTCTACCTCTCCAGCACTCAAGACATACAGTTTCAAATGCAGTTTATGGGTTAAGCCCATAGATTTCACATCTGACTTGCACGCCCGCCTACGCGCCCTTTACACCCAGT
+
FFFFFFFFFFFFFFFFFFFFFFFFFFFFFFFFFFFFFFFFFFFFFFFFFFFFFFFFFFFFFFFFFFFFFFFFFFFFFFFFFFFFFFFFFFFFFFFFFFFFFFFFFFFFFFFFFFFFFFFFFFFFFFFFFFF:FFFFFFFFFFFFFFFFFFFF:FFFFFFFFFFFFFFFFFFFFF:FFFFFFFFFFFFFFFFFFFFFFFFFFFFFFFFFFFFFF:FFFFFFFFFFFFFFFF,FFFFFFFFF,FFFFFFFFF
@A00881:241:HJW2NDRXX:1:2130:13386:25770 2:N:0:CGAGAGAA+GATTGGAG
GGTAGCGGACTACATGGGTATCTAATCCTGTTTGCTCCCCACGCTTTCGGGACTGAGCGTCAGTTGCAGGCCAGATCGTCGCCTTCGCCACTGGTGTTCCTCCATATATCTACGCATTTCACCGCTACACATGGAATTCCACGATCCTCTCCTGCACTCTAGCTGCCTGGTTTCTATGGCTTACTGAAGTTAAGCTTCAGGCTTTCACCACAGACCCTTGCTGCCGCCTGCTCCCTCTTTACGCCCAATA
+
FFF,FFFFFFFFFFFFFFFFFFFFFFF:FFFFFFFF:FFFFFFFFFFFFFFFFFFFFFFFFFFFFFFFFFFFFFFFFFFFFFFFFFFFFFFFFFFFFFFFFFFFF:FFFFFFFFF:FFFFFFFFFFFFFFFFFFFFFFFFFFF:FFFFFFFFFFFFFFFFFFFFF,FFFF:FFFF:FFFFFFFFFFF:FFFFF:FFFF,FFF,FF:FFF:FFFFF,FFFF:FFF:FFFFFF,:::FFF,F,FFF:F,F:F
@A00881:241:HJW2NDRXX:1:2130:27995:25927 2:N:0:CGAGAGAA+GATTGGAG
GGTAGCGGACTACCCGGGTATCTAATCCTGTTTGCTCCCCACACTTTCGTGCCTCAACGTCAGTCTCTGTCCAGAAAGTCGCCTTCGCCACTGGTGTTCCTCCTAATATCTACGCATTTCACCGCTACACACGGAATTCCGATTGCCTCTCCGATACTCAAGACTCCCAGTTTCAAATGCAGGCTATGGGTTAAGCCCATAGTTTTCACATCTGACTTGACAGCCCGCCTACGCGCCCTTTACACCCAGT
+
FFFFFFFFFFF:FFFFFFFFFFFFFFFFFFFFFFFFFFFFFFFFFFFFFFFFF:FFFFFFFFFFFFFFFFFFFFFFFFFFFFFFFFFFFFFFFFFFFFFFFFF:FFFFFFFFFFFFFFFFFFFFFFFFFFFFFFFFFFFFFFFFFFFFFFFFFFFFFFFFFFFFFFFFFFFFFFFFFFFFFFFFF:FF:FFFF:FFFFFFFFF,FFFFFFFFFFFFFF::FF:FFFFFFFFF:FFF:FFFFFFFFFFFFF
@A00881:241:HJW2NDRXX:1:2130:26214:26036 2:N:0:CGAGAGAA+GATTGGAG
GGTAGCGGACTACCGGGGTATCTAATCCTGTTTGCTCCCCACGCTTTCGAGCCTCAACGTCAGTTACCGTCCAGCAGGCCGCCTTCGCCACTGGTGTTCTTCCTAATATCTACGCATTTCACCGCTACACTAGGAATTCCGCTTCCCTCTCCGGCACTCAAGACGCCCAGTTTCAAATGCAGTTCCGGGGTTAAGCCCCGGGCTTTCACATCTGACTTAAGCGCCCGCCTACGCGCCCTTTACACCCAGT
+
FFFFFFFFFFFFFFFFFFFFFFFFFFFFFFFFFFFFFFFFFFFFFFFFFFFFFFFFFFFFFFFFFFFFFFFFFFFFFFFFFFFFFFFFFFFFFFFFFFF,FFFFFFFFFFFFFFFFFFFFFFFFFFFFFF:FFFFFFFFFFFFFFFFFFFFFFFFFFFFFFFFFFFFFFF:FF:FFFFFFFFFFFFFFFFFF,FFFFFFFFFFF:FFFFFFFFFFFFFF:FFFFFFFFFFFFFFFFFFF:FFFFFFFFFF
@A00881:241:HJW2NDRXX:1:2130:20094:26584 2:N:0:CGAGAGAA+GATTGGAG
GGTAGCGGACTACTAGGGTATCTAATCCTGTTTGCTCCCCACGCTTTCGTGACTCAGCGTCAGTTTCAGTCCAGTAAGCCGCCTTCGCCACCGGTGTTCCTCCCAATATCTACGCATTTCACCGCTACACCAAGAATTCCGGTTCCCCCTCCATCGCTCTAGCAGGGTCGTTTCACGCGCATTCCAGAGGTTGAGCCCCTGCCTTTCACGCGCAACTTGCCCCGCCGCCTACGTACCCTTTACGCCCAGT
+
FFFFFFFFFFFFFFFFFFFFFFFFFFFFFFFFFFFFFFFFFFFFFFFFFFFFFFFFFFFFFFFFFFFFFFFFFFFF:FFFFFFFFFFFF:FFFFFFFFFFFFFFF,FFFFFFFFFFFFFFFFFFFFFFFFFFFFF:FFFFFFFFFFFFFFFFFFFFFFFFFFFFFFFF,FFFFF:FFFFFFFFFF::FFFFFFFFFFFFFFFFFFFF:FFFFFFFFFFFFFFFFFFFFF,FFFF,FFFF,FFFFFFFF:F
@A00881:241:HJW2NDRXX:1:2130:21649:26647 2:N:0:CGAGAGAA+GATTGGAG
GGTAGCGGACTACTCGGGTATCTAATCCTGTTTGCTCCCCACGCTTTCGCGCCTCAGCGTCAGTTGTCGTCCAGCAGGCCGCCTTCGCCACTGGTGTTCCTCCTAATATCTACGCATTTCACCGCTACACTAGGAATTCCGCCTGCCTCTCCGATACTCAAGGGCAACAGTTTCAAATGCAGTTTCCGGGTTAAGCCCGGAGATTTCACATCTGACTTGCTGCTCCGCCTACACGCCCTTTACACCCAGT
+
FFFFFFFFFFFFFFFFFFFFFFFFFFFFFFFFFFFFFFFFFFFFFFFFFFFFFFFFFFFFFFFFFFFFFFFFFFFFFFFFFFFFFFFFFFFFFFFFFFFFFFFFFFFFFFFFFFFFFFFFFFFFFFFFFFFFFFFFFFFFFFFFFFFFFFFFFFFFFFFFFFFFFFFFFFFFFFFFFFFFFFFFFFFFFFFFFF:FFFFFFFFFFFFFFFFFFFFFFFFFFF:FFFFFFFFFFFFFFFFFFFFFFFFFFF
@A00881:241:HJW2NDRXX:1:2130:20419:27023 2:N:0:CGAGAGAA+GATTGGAG
GGTAGCGGACTACAGGGGTATCTAATCCCTTTCGCTACCCTGACCTTCGTACCTCAGCGTCAGCTCATGTCCAGGAACCCGCCTTCGCCACGAGTCTTCTTCTTGATATCTACGCATTTCACTGCTACACCAAGAATTCCGGTTCCCCCTCCATCGCTCTAGCAGGGTAGTTTCACGCGCATTCCAGAGGTTGAGCCCCTGCCTTTCACGCGCAACTTGCCCCGCCGCCTACGTACCCTTTACGCCCAGT
+
FF:FFFFF,F:,FFF::FF:FFFFFFFFFFFFFFFFFFFF:FFFFFFFFFFFFFFFFFFFFFFFFFFFFFFFFFFFFFFFFFFFFF:FFFFFFFFFFFFFFFFFF:FFFFFFFFFFFFFFFFFF,FFFFFF,FFFFFFFFFFFFFFFFFFFFFFFFFFFFFFF::FFFFFFFFFFFFFF:FFF:FFFFF:FF:FFFF:FFFF:FFFFFF:FFFFF:FFFFFFFF:F:FFFF:FF,FFFFFFF:FFFFFF:
@A00881:241:HJW2NDRXX:1:2130:17544:27148 2:N:0:CGAGAGAA+GATTGGAG
GGTAGCGGACTACTGGGGTATCTAATCCTGTTTGCTACCCACGCTTTCGTGCCTCAGCGTCAGTTAAAGCCCAGCAGGCCGCCTTCGCCACTGGTGTTCCTCCCCATCTCTACGCATTTCACCGCTACACGGGGAATTCCGCCTGCCTCTACTTCACTCAAGCTATACAGTTTCAAATGCACGCTATCGGTTAAGCCCATAGTTTTCACATCTGACTTGTTTAGCCGCCTACGCACCCTTTACACCCAGT
+
FFFFFFFFFFFFFFFFFFFFFFFFFFFFFFFFFFFFFFFFFFFFFFFFFFFFFFFFFFFFFFFFFFFFFFFFFFFFFFFFFFFFFFFFFFFFFFFFFFFFFFFFFFFFFFFFFFFFFFFFFFFFFFFFFFFFFFFFFFFFFFFFFFFFFFFFFFF:FFFFFF:FFFFFFFFFFFFFFFFFFFFFF,FFFFFFFFFFFFFFFFFFFFFFFFFFF:FFF:FFFFF:FFFFFFFFFFFFFFFFFFFFFFFFF,
@A00881:241:HJW2NDRXX:1:2130:18313:27258 2:N:0:CGAGAGAA+GATTGGAG
GGTAGCGGACTACAAGGGTATCTAATCCTGTTTGCTCCCCACGCTTTCGAGCCTCAGCGTCAGTAAAAGCCCAGTAAGCCGCCTTCGCCACTGATGTTCCTCCATATATCTACGCATTTCACCGCTACACATGGAATTCCGCTTACCTCTACTTCACTCAAGAAATGCAGTTTCAAATGCAGGTTATGAGTTGAGCCCATAATTTTCACATCTGACTTGCTTTCCCGCCTACACTCCCTTTACACCCAGT
+
FFFFFFFFFFFFFFF:FFFFFFFFFFFFFFFFFFFFFFFFFFFFFFFFFFFFFFFFFFFFFFFFFFFFFFFFFFFFFFFFFFFFFFFFFFFFFFFFFFFFFFFFFFFF:FFFFFFFFFFFFFFFFFFFFFFFFFFFFFFFFFFFFFFFFFFFFF:FFFFFFFFFFFF,FFFFFFFFFFF:,FFFFFFFFFFFF:F:FFFFFFFFFFFFFFFFFFFFFFFFFFFFFFFFFFFFFFFF,FFFFFFFFFFFFF
@A00881:241:HJW2NDRXX:1:2130:32099:27461 2:N:0:CGAGAGAA+GATTGGAG
GGTAGCGGACTACTAGGGTATCTAATCCTGTTTGCTCCCCACGCTTTCGAGCCTCAACGTCAGTTACAGTCCAGCAGGCCGCCTTCGCCACTGGTGTTCCTCCTAATATCTACGCATTTCACCGCTACACTAGGAATTCCGCCTGCCTCTCCTGCACTCCAGTTTAACAGTTTCCAGAGCAGTCCCGGGGTTGGGCCCCAGCCTTTCACTCCAGACTTGCTTTACCGTCTACGCTCCCTTTACACCCAGT
+
FFFFFFFFFFFFFFFFFFFFFFFFFFFFFFFFFFFFFFFFFFFFFFFFFFFFFFFFFFFFFFFFFFFFFFFFFFFFFFFFFFFFFFFFFFFFFFFFFFFFFFFFFFFFFFFFFFFFFFFFFFFFFFFFFFFFFFFFFFFFFFFFFFFFFFFFFFFFFFFF:FFFFFFFFFFFFFFFFFFF:FFFFFFFFFFFFFFFFFFFFFF:FFFFF:FFFFFFFFFFFFFFFF,FFFFFFFFFFFFFFFFFFFFFFF
@A00881:241:HJW2NDRXX:1:2130:20880:27665 2:N:0:CGAGAGAA+GATTGGAG
GGTAGCGGACTACCTGGGTATCTAATCCTGTTCGATCCCCACGCTTTCGTGCTTCAGCGTCAGTCTCGCTATGGTATGCTGCCTTCGCAATCGGGGTTCTGCGTGATATCTATGCATTTCACCGCTACACCACGCATTCCGCATACCTCTTCCGAACTCCAGTCCCGCAGTTTCAATGGCAAGCGCACGGTTAAGCCGCACGTTTTCACCGCTGACTTGCGGGTCCGCCTACGCACCCTTTAAACCCAAT
+
FFFFFFFFFFFFFFFFFFFFFFFFF:FFFFFFFFFFFFFFFFFFFFFFFFFFFFFFFFFFFFFFFFFFFFFFFFFFFFFFFFFFFFFFFFFFFFFFFFFF:FF:FFFFFFFFFFFFFFFFFFFFFFFFFFFFFFFFFFFFFFFFFFFFFFFFFFFFFFFF:FFFFFFFFFFFFFFFFFFFFFFFFFFFFFFFFFFFFFFFFFFFFFFFFFFFFFFFF:,FFFFFFFFFFFFFFFFFFFFFFFFFFFFFFF
@A00881:241:HJW2NDRXX:1:2130:23176:27727 2:N:0:CGAGAGAA+GATTGGAG
GGTAGCGGACTACCTGGGTATCTAATCCTGTTCGCTCCCCACGCTTTCGCGCCTGAGCGTCAGTCCCCGGCCAGCAGACCGCCTTCGCCTCCGGTATTCCTCCTGATCTCTGCGCATTTCACCGCTACACCAGGAATTCTGTCTGCCCCGCCGGAACTCCAGCTGCCCGGTTCGCGATGACGCCCCGGGGTTGAGCCCCGGTCTTTCACATCGCGCCTAAACAGCCGCCTGCGCGCCCTTTACGCCCAAT
+
FFFFFFFFFFFFFFFFFFFFFFFFFFFFFFFFFFFFFFFFFFFFFFFFFFFFFFFFFFFFFFFFFFFFFFFFFFFFFFFFFFFFFFFFFFFFFFFFFFFFFFFFFFFFFFFFFFFFFFFFFFFFFFFFFFFFFFF,FFFFFFFFFFFFFFFFFFFFFFFFFFFFFFFFFFFFFFFFFFF:FF:FFFFFFF:FFFFFFFFFFFFF:FFFFFFFFFFFFFFFF:FFFF:FFF:FFF:FFFFFFFFFFFFFFF
@A00881:241:HJW2NDRXX:1:2130:24099:27946 2:N:0:CGAGAGAA+GATTGGAG
GGTAGCGGACTACAGGGGTATCTAATCCTATTTGCTCCCCACGCTTTCGTGCCTCAGCGTCAGTGATGGCCCAGCAAGTCGCCTTCGCCACTGGTGTTCCTTCTAATATCTACGCATTTTACCGCTACACTAGAAATTCCACTTGCCTCTACCATACTCAAGCTAATCGGTTTCTAAGGCGAACCAGAGTTAAGCTCTGGGCTTAAACCTTAGACCTAAAAAGCCGCCTACGCACCCTTTACACCCAATA
+
FFFFFFFFFFFFFFFFFFFFFFFFFFFFFFFFFFFFFFFFFFFFFFFFFFFFFFFFFFFFFFFFFFFFFFFFFFFFFFFFFFFFFFFFFFFFFFFFFFFFFFFFFFFFFFFFFFFFFFFFFFFFF:FFFFFFFFFF,FFFFFFFFFFFFFFFFFFFFFFFFFFFFFFFFFFFFFFFFFFF:FFFFFFFFFFFFFFFFF:FFFFFFFFFFFF:FFFFFFFF,FFFFFFFF:,FFFFFFFFFFFFFFFFF:F
@A00881:241:HJW2NDRXX:1:2130:25635:28072 2:N:0:CGAGAGAA+GATTGGAG
GGTAGCGGACTACTTGGGTATCTAATCCTGTTTGCTCCCCACGCTTTCGAGCCTCAACGTCAGTTACCGTCCAGCAGGCCGCCTTCGCCACTGGTGTTCTTCCTAATATCTACGCATTTCACCGCTACACTCGGAATTCCGCTTACCTCTCCTGTACTCCAGCCTGACAGTTTCAAAAGCAGTCCGCGGGGTTGAGCCCCGGGTTTTCACTTCTGACTTGCCATGCCACCTACGCACCCTTTACACACAG
+
FF,,FFFF,FF,F,FFFFFFFFFFFFFFFF:FFFFFFFFFF:FF,FFFFFFFFF::FF,F,FF,FFFFFFFFFFF:FFFFFFFFF:FFFF:F:FFFFFFF,FFFFFFFFFFFFFFFFFFFFFF:FFFFFFF,FFF:FFFF,FFF:FFFF,,F:,:F,FFFF:FFFFFFFF:F:FFFFFFFFF:FFFFF,:FFFF:F:,:FFF,FFFF:F:FFFFFFFFFFFFFF,FF:FFF,::FFFFFF,FFFFF,FFF
@A00881:241:HJW2NDRXX:1:2130:19560:28385 2:N:0:CGAGAGAA+GATTGGAG
GGTAGCGGACTACAAGGGTATCTAATCCTGTTTGCTCCCCACGCTTTCGAGCCTCAGCGTCAGTTGGTGCCCAGTAGGCCGCCTTCGCCACTGGTGTTCCTCCCGATATCTATGCATTTCACCGCTACACCACGAATTCCGCCTGCCTATGCCGCACTCAAGGCCCCCAGTTTCAACTGCAATTCTACGGTTGAGCCGCAAACTTTCACAACTGACTTAAGGACCCGTCTACGCTCCCTTTAAACCCAAT
+
FFFFFFFFFFFFFFFFFFFFFFFFFFFFFFFFFFFFFFFFFFFFFFFFFFFFFFFFFFFFFFFFFFFFFFFFFFFFFFFFFFFFFFFFFFFFFFFFFFFFFFFFFFFFFFFFFFF:FFFFFFFFFF:FFFFFFFFFFFFFFFFFFFFFFFF:FFFFFFFFF:FFFFFFFFFFFFFFFFFFFFFFFFFFFFFFFFFFFFFFFFFF,FFFFFFFFFFFF::,F:FFFFFFFFFFFFFFFFFFFFFFFFFFFF
@A00881:241:HJW2NDRXX:1:2130:32497:28526 2:N:0:CGAGAGAA+GATTGGAG
GGTAGCGGACTACGTGGGTATCTAATCCTGTTCGATCCCCACGCTTTCGTGCTTCAGCGTCAGTCTCGCTATGGTATGCTGCCTTCGCAATCGGGGTTCTGCGTGATATCTATGCATTTCACCGCTACACCACGCATTCCGCATACCTCTTCCGAACTCCAGTCCCGCAGTTTCAATGGCAAGCGCACGGTTAAGCCGCACGTTTTCACCGCTGACTTGCGGGTCCGCCTACGCACCCTTTAAACCCAAT
+
FFFFFFFFFFFFFFFFFFFFFFFF:F:FFFFFFFFFFFFFFFFFFFFFFFFFFFFFFFFFFFFFFFFFFFFFFFFFFFFFFFFF:FFFFFFFFFFFFFFFFFFF,FFFFFFFFFFFFFFFFFFFFFFFFFFFFFFFFFFFFFFFFFFFFFFFF,FFFFFFFFFFFFFFFFFFFFFFFFFFFFFFFFFF,FFFFFFFFFF:FFFFFFFFF:FFFF:FFFFFFFFFFFFFFFFF:F:FFFFFFFFFFFFF,F
@A00881:241:HJW2NDRXX:1:2130:10068:28604 2:N:0:CGAGAGAA+GATTGGAG
GGTAGCGGACTACATGGGTATCTAATCCTGTTTGCTCCCCACGCTTTCGTGTCTCAGCGTCAGTTGTGGTCCAGTAAACCGCCTTCGCCACCGGTGTTCCTCCTAATATCTACGCATTTCACTACTACACTAGGAATTCCGTTTACCTCTCCCACTCTCAAGAAAAGCAGTTTCAAATGCAGGTCACGAGTTGAGCCCGTGATTTTCACATCTGACTTGCCTCCCCGCCTCCACACCCTTTACACCCAGT
+
FFFFFFFFFFFFFFFFFFFFFFFFFFFFFFFFFFFFFFFFFFFFFFFFFFFFFFFFFFFFFFFFFFFFFFFFFFFFFFFFFFFFFFFFFFFFFFFFFFFFFFFFFFFFFFFFFFFFFFFFFFFFFFFFFFF:FFF:FFFFF:FFFFFFFFFFFFFFFFF:FFFFFFFFFFFFFFFFFFFFFFFFFFFFFFFFFFFFFFFFFFFFFFFFFFFFFFF,FFFFFFFFFFFFFF,F:FFFFFFF,FFFFFFFFF
@A00881:241:HJW2NDRXX:1:2130:8947:28948 2:N:0:CGAGAGAA+GATTGGAG
GGTAGCGGACTACTAGGGTATCTAATCCTGTTCGATCCCCACACTTTCGTGCTTCAGCGTCAATCCCGCCTTGGTATGCTGCCTTCGCAATCGGTGTTCTGTGTAATATCTATGCATTTCACCGCTACACTACACATTCCGCATACCGCATCCGTATTCCAGCAATCCAGTATCACTGGCATATCACCGGTTAAGCCCGTACATTTCACCACTGACTTAAATTACAGCCTACGCACCCTTTAAACCCAAT
+
FFFFFFFFFFFFFFFFFFFFFFFFFFFFFFFFFFFFFFFFFFFFFFFFFFFFFFFFFFFFFFFFFFFFFFFFFFFFFFFFFFF:FFFFFFFFFFFFFFFFFFFF:FFFFFFFFFFFFFFFFFFFFFFFFFFFFFFFFFFFFFFFFFFFFFFFFF:FFFFFFFFFFFFFFFFFFFF,FFF::FFFFFFFFFFFFFFFFFFFFFFFF:FFFFFFFF:FFF,FFFFFFFFFFFFFFFFFFFFF:FFF:FFFF:
@A00881:241:HJW2NDRXX:1:2130:26982:29183 2:N:0:CGAGAGAA+GATTGGAG
GGTAGCGGACTACCGGGGTATCTAATCCTGTTTGCTCCCCACGCCTTCGAGCCTCAACGTCAGTTGCCGTCCAGCAAGCCGCCTTCGCCACTGGTGTTCCTCCTAATATCTACGCATTTCACCGCTACACTAGGAATTCCGCTTACCTCTCCGGCCCTCAAGCCCGGCAGTTTCCAGAGCAGCTCCGGGGTTAAGCCCCGGCATTTCACTCCCGACTTGTCAAGCCGTCTACGCTCCCTTTACACCCAGT
+
FF:,FFFFFF::FFFFFFF:FFFFFFFFFFFF:FFFFFFF:FFF:FFFF::FFFFFF,FFFFFF:FFFFFFFFFFFFFFFFFFFFFFFFFFFFFFF:FFFFFFFF:F:FF:FFFF,FFFFFFFFFFFFF:F,FFF,F:FFFF:F:FFFFFFFFFF,FFFFFFFFF:FFFFFF::FFF:FFFF,FFFFFFFF:FFFFFFFFFF:FFFFF:FF:,F:F,:FFF,FFFFFFFFFFFFFFFF,:F:FFFFF:FF
@A00881:241:HJW2NDRXX:1:2130:29758:29606 2:N:0:CGAGAGAA+GATTGGAG
GGTAGCGGACTACGCGGGTATCTAATCCTGTTCGATACCCACGCTTTCGTGCCTCAGCGTCAGTGTGGAGCCGGCATGCTGCCTTCGCAATCGGAGTTCTGCGCGATATCTATGCATTTCACCGCTACACCGCGCATTCCGCATACTTCTCTCCAACTCGAGACTGCCAGTTTCAACTGCGGGCCGGGGTTGAGCCCCGGGCTTTGACCGCTGACTTAACAGACCGCCTGCGCACCCTTTAAACCCAATA
+
FF,,FFFF:FFFFFFFFFFFF:FFFF:F:FFFFF:FFFFFFFFFFFFFFFFFFF:FFFFFFFF::FFF::FFFFF:FF:FF:FFFFFFFF:,FF:FFFFFFFF,F:F:F:F:FFFFFFFFFFFFFFFF:FFF,F,:FFFFF:F::FFFFFFFFFF:FFFFFFFFF:,FFFFFFFFFF,FFFFFFFFF::FFFFF:FFF:FF,F:F,FFFFFF:,FFFFFFFFFFFF:F:F::FFFFFFFFF,FF,FF,FF
@A00881:241:HJW2NDRXX:1:2130:15284:29747 2:N:0:CGAGAGAA+GATTGGAG
GGTAGCGGACTACCTGGGTATCTAATCCTGTTTGCTCCCCACGCTTTCGCGCCTCAGCGTCAGTTGCTGTCCAGCAGACCGCCTTCGCCACTGGTGTTCCTCCTAATATCTACGCATTTCACCGCTACACTAGGAATTCCGTCTGCCTCTCCAGTACTCAAGAACTACAGTTTCAAATGCAGTTCCGGGGTTAAGCCCCGGGATTTCACATCTGACTTGTACTCCCGCCTACACGCCCTTTCCACCCAGT
+
FF,,FFFFFFFFF:FFFFFFF:FFFF::FFFFFFFFFFFFFF:FF:FFFFFFFFF:F:FFF:FFFFFFFFFFF:FFFFFFFF,FF:FF,FF:FFFF:FFFF:FFFFFFFFF,F,FF:FFF,FFF,F,FFFF,FFFFFF:FFFFFF:FFFFF,FFFFFFF,FFF,:FFFFFFFF:FF:FFFFFFFFFFFFFFFFF:F,::FFF:FFFF,FF,FFFF:F,F:,,F,,FF:,F:,FFFFF:,F:,FFF,FF:F
@A00881:241:HJW2NDRXX:1:2130:28492:29763 2:N:0:CGAGAGAA+GATTGGAG
GGTAGCGGACTACTCGGGTATCTAATCCTGTTTGCTCCCCACGCTTTCGAGCCTCAACGTCAGTTACCGTCCAGCAGGCCGCCTTCGCCACTGGTGTTCTTCCTAATATCTACGCATTTCACCGCTACACTAGGAATTCCGCTTACCTCTCCGGTACTCCAGCCGATCAGTTTCCAGAGCAGCTCCGGGGTTGAGCCCCGGCATTTCACTCCAGACTTGGCCGGCCGTCTACGCTCCCTTTACACCCAGT
+
FFFFFFFFFFFFFFFFFFFFFFFFFF:FFFFFFFFFFFFFFFFFFFFFFFFFFFF:FFFFFF:FFFFFFFFFFFFFF:FFFFFFFFFFFFFFFFFFFFFF::FFFFFFFFFFFFFFFFF,FFFFFFFFF:FFFFFFFFFFFFFFFFFFF:FFFF:F::F:F,F:FFFF:FFFF,FF:FF:FFFFF:F::FFFFFFFFFFFFFFFFFF,FFFFFFFFFFFFF,F:F,:FFFFF,,,,FF::FFFFF,:FFF
@A00881:241:HJW2NDRXX:1:2130:9670:29919 2:N:0:CGAGAGAA+GATTGGAG
GGTAGCGGACTACCAGGGTATCTAATCCTGTTTGCTCCCCACGCTTTCGAGCCTCAGTGTCAGTTACAGTCCAGCAACTCGCCTTCGCCACCGGTGTTCTTCCTAATATCTACGCATTCCACCGCTACACTAGGAATTCCAGTTGCCCCTCCTGCACTCAAGTTCAACAGTTTTAGTAGTAGTTCCAAAGTTAAGCCCTGGAATTACGCTACTAACTTGCTAAACCACCTACGCACCCTTTACGCCCAGT
+
FFF:FFFFFFFFFFFFFFFFFFFFFFFFFFFFFFFFFFFFFFFFFFFFFFFFFFFFFFFFFFFFFFFFFFFFFFFFFFFFFFFFFFFFFFFFFFFFFFFFFFFFFFFFFFFFFFFFFFFFFFFFFFFFFFFFFFFFFFFFFFFFFFFFFFFFFFFFFFFFFFFFFFFFFFFFFFFFFFFFFFFFFFFFFFFF::FFFFFFF:FFFFFFFFFFFFFFFF,FF:FFFFFFFFFF:FFFFFFFFFF,FFFFFF
@A00881:241:HJW2NDRXX:1:2130:27154:30420 2:N:0:CGAGAGAA+GATTGGAG
GGTAGCGGACTACCCGGGTATCTAATCCTGTTTGCTCCCCACGCTTTCGAGCCTCAACGTCAGTTACAGTCCAGTAAGCCGCCTTCGCCACCGGTGTTCCTCCTAATATCTACGCATTTCACCGCTACACTAGGAATTCCGCTTACCTCTCCTGCACTCCAGACTGACAGTTTCCAAAGCAGTCCGGGGGTTGGGCCCCCGCATTTCACTTCAGACTTGCCTCTCCGTCTGCGCTCCCTTTACACCCAGT
+
FFFFFFFFFFFFFFFFFFFFFFFFFFFFFFFFFFFFFFFFFFFFFFFFFFFFFFFFFFFFFFFFFFFFFFFFFFFFFFFFFFFFFFFFFFFFFFFFFFFFFFFFFFFFFFFFFFFFFFFFFFFFFFFFFF,FFFF:FFFFFFFFFFFFFFFFFFFFFFFFFFFFFFFFFFFFFFFFFFFFFFFFFFFFFFFFFFFFFFFFFFFFFFFFFFFFFFFFFFFFFF:FFFFFFFFFFFFFFFF:FFFFFFFFFF
@A00881:241:HJW2NDRXX:1:2130:31665:30436 2:N:0:CGAGAGAA+GATTGGAG
GGTAGCGGACTACCTGGGTATCTAATCCTGTTTGCTACCCAAGCTTTCGAGCCTCAGCGTCAGATTAAGCCCAGCAGGCCGCCTTCGCCACTGGTGTTCCTTCCGATATCTACGCATTACACCGCTACACCGGAAATTCCGCCTGCCCCTACTTATCTCAAGCCGTCCAGTTTTGAATGCGAATACGGGTTGAGCCCGTAGAGTATACATCCAACTTATCCGGCCGCCTACGCTCCCTTTACACCCAGTA
+
FF:,FFFFFFFFFFFFFFFFFFFFFFFFFFFFFFFFFFFFFFFFFFFFFFFF:FFFFFFFFFF:FFFFFFFFFFFFFFFFFFFFFFFFF:FFFFFFFFFFFFFFFFFFFFFFFFFFFF,FFFFFFFFFFFFFFFFFFFFFFFFFFF,F:FFFFFFFFFFFFFFF,FF:FFFFFF:FFF:FFFFFFFFFFF:F:FFFFF:FFF:FFF,FFFF:F:FFFFFFFFF:FFFFFFFFFFFF,FFF:FFFFFF:FF
@A00881:241:HJW2NDRXX:1:2130:16025:30686 2:N:0:CGAGAGAA+GATTGGAG
GGTAGCGGACTACTAGGGTATCTAATCCCGTTCGCTCCCCTGGCTTTCGCATCTCAGCGTCAGCTTCGGTCCAGAAAGGCGCCTTCGCCACCGGTGTTCTTCCCAATATCTACGCATTTCACCGCTACACTGGGAATTCCCCTTTCCTCTCCCGCGCTCAAGCCTGCCAGTATCCGGAGCCCTACGGGGTTGAGCCCCGCATTTTAACTCCGGACTTAACATGCCGCCTACATGCGCTTTACGCCCAATG
+
FF:FFFFFFFFFFFFFFFFFFFFFFFFFFFFFFFF:FFFFFFFF:FFFFFFFFFFFFFFFF:FF:FFFFFFFF:F:FFFFFF:FFF::FFFFFFFFFFFF,FFFFFFFFFFFFFFF:FFF,FFFFFFFFFFFFF,F,FF,FFFFFFFFFFFFFFFFFFFF,FFF:FFF,FFFFFFFF,FFFFF,FF,FFF:FFFFFFFFFFFFFF,FFF:FFFF,F,FFFFFFFF:F,,FF,FFF:FFFF,F:FFFFFFF
@A00881:241:HJW2NDRXX:1:2130:23755:31923 2:N:0:CGAGAGAA+GATTGGAG
GGTAGCGGACTACATGGGTATCTAATCCTGTTCGATCCCCACGCTTTCGTGCCTCAGCGTCAGACCGGAGCCGGTAGGCTGCCTTCGCAATCGGAGTTCTGCGCAATATCTATGCATTTCACCGCTACACTGCGCATTCCGCCTACTTCTCTCCGTCTCTAGTCACACAGTTTCAACGGCTTGCCGGGGTTGAGCCCCGGGCTTTTACCGCTGTCTTACATGTCCGCCTACGCACCCTTTAAACCCAATA
+
:F:,FFFFFF,,F,FFFFF,FFFFFFFFFFF,FFF,FFFFFFFFFFFF:FFFFFFFFFFFF,FFFFFFFFFFFFFFFFFFFFFFFFFFFFFFFFFFF::FFFFFF,F,FFFFFFFFFFFFFFFFFFFFFFFFFFF,FFFFFFFFFFFF:FFFFFFFF::FFFFFFFFFFFFFFFFFF:FFFFF:FFFFFFF:FF,FFFF,FF,,FF::FFFFF,FFFFF,FF,F:FFF::FFFFFF:FFFF,F:FFFFFF
@A00881:241:HJW2NDRXX:1:2130:20799:32033 2:N:0:CGAGAGAA+GATTGGAG
GGTAGCGGACTACTCGGGTATCTAATCCTGTTTGCTCCCCACGCTTTCGAGCCTCAACGTCAGTTACGGTCCAGCAAGCCGCCTTCGCCACCGGTGTTCCTCCTGATATCTGCGCATTTCACCGCTACACCAGGAATTCCGCTTGCCTCTCCCGCACTCTAGCCTGACAGTTTCCAGAGCAGTCCCGCGGTTAAGCCGCGGGCTTTCACTCCAGACTTGCCTCGCCGTCTACGCTCCCTTTACACCCAGT
+
FF:FFFFFFFFFFFFFFFF,FFFFFFFFFFFFFFFFFFFFFFFFFFFFFFFFFFFFFFFFFFFFFFFFFFFFFFFFFFFFFFFFFFFFFFFFFFFFFFFFF:FFFFFFFFFFFFFFFFFFFFFFFFFFFFF,FF:FFFFFFFFFFFFFFFFFFFFFFFFFFFFFFFF:FF:FFFFFFFFFFFFFFFFFFFFFFF:FFFFFFFFFFFFFFF:F,:FFFFFFFFFFFFFFFFFFF:FFFFFFF:FFFFFFF:
@A00881:241:HJW2NDRXX:1:2130:18882:32283 2:N:0:CGAGAGAA+GATTGGAG
GGTAGCGGACTACCTGGGTATCTAATCCTGTTTGATACCCGCACTTTCGAGCATCAACGTCAGTTACGGTCCAGCAGGCTGCCTTCGCAATCGGAGTTCTTCGTGATATCTATGCATTTCACCGCTACACCACGAATTCCGCCTGCCTATGCCGCACTCAAGGCCCCCAGTTTCAACTGCAATTCTACGGTTGAGCCGCAAACTTTCACAACTGACTTAAGGACCCGTCTACGCTCCCTTTAAACCCAAT
+
FFFFFFFFFFFFFFFFFFFF:FFFFFFFFFFFFFFFFFFFFFFFFFFFFFFFFFFFFFFFFFFFFFFFFFFFFFFFFFFFFFFFFFFFFFFFFFFFFFFFFFF,FFFFFFFFFFFFFFFFFFFFFFFFFFFFFFFF:FFFFFFFFFFFFFFFFFFFFFFFFFFFFFFFFFFFFFFFFFF:FFFFFFFFF:FF:FFFFFFFFFFF,FFFFFFFFFFFFFFFFFFFFFFFFFFFFFFFFFFFFFFFFFFF,F
@A00881:241:HJW2NDRXX:1:2130:30770:32393 2:N:0:CGAGAGAA+GATTGGAG
GGTAGCGGACTACGTGGGTATCTAATCCTGTTCGATACCCACGCTTTCGTGCTTCAGCGTCAGTTGGGCGCCGGTGCGCTGCCTTCGCAATCGGAGTTCTGCGTGATATCTATGCATTTCACCGCTACACCACGCATTCCGCGCACTTCTCGCCCACTCAAGCGCCCCAGTTTCAACGGCGGCGGAAGGTTGAGCCCCCCGGTTTGACCGCTGACTTGAGGCGCCGCCTACGCACCCTTTAAACCCAATA
+
FFFFFFFFFFFFFFFFFFFFFFFFFFFFFFFFFFFFFFFFFFFFFFFFFFFFFFFFFFFFFFFFFFFFFFFFFFFFFFFFFFFFFFFFFFFFFFFFFFFFFFFFFFFFFFFFFFFFFFFFFFFFFFFFFFFFFFFFFFFFFFFFFFFFFFFFFFFFFFFFFFFFFFFFFFFFFFFFFFFFFFFFFFFFFFFFFFFFFFFFFFFFFFFFFFFF,FFFFFFFFFFFFFFFF,FFFF:FFFFFFFFFFFF,FF
@A00881:241:HJW2NDRXX:1:2130:22318:32471 2:N:0:CGAGAGAA+GATTGGAG
GGTAGCGGACTACAAGGGTATCTAATCCTGTTTGCTCCCCACGCTTTCGCGCCTCAGCGTCAGTTGTCGTCCAGCAAGCCGCCTTCGCCACTGGTGTTCCTCCGTATATCTACGCATTTCACCGCTACACACGGAATTCCGCTTGCCTCTCCGATACTCAAGACACACAGTTTCAAATGCAGTTTCCGGGTTGAGCCCGGAGATTTCACATCTGACTTGCATGCCCGCCTACGCGCCCTTTACACCCAGT
+
FFFFFFFFFFFFFFFFFFFFFFFFFFFFFFFFFFFFFFFFFFFFFFFFFFFFFFFFFFFFFFFFFFFFFFFFFFFFFFFFFFFFFFFFFFFFFFFFFFFFFFFFFFFFFFFFFFFFFFFFFFFFFFFFFFFFFFFFFFFFFFFFFFFFFFFFFFFFFFFFFFFFFFFFFFFFFFFFFFFFFFFFFFF:FFFFFFFFFFFFFFFFFFFFFFFFFFFFFFFFFFFFFFFFFFFFFFFFFFFFFFF:FFFFFF
@A00881:241:HJW2NDRXX:1:2130:21169:32737 2:N:0:CGAGAGAA+GATTGGAG
GGTAGCGGACTACAAGGGTATCTAATCCTGTTCGATACCCACGCCTTCGTGCTTCAGCGTCAGTCGGGCGCCGGTACGCTGCCTTCGCAATCGGAGTTCTGCGTGATATCTATGCATTTCACCGCTACACCACGCATTCCGCGTACTTCTCGCCCACTCAAGTCAGCCAGTTTCAACGGCAATTCTATGGTTGAGCCACAGACTTTCACCGCTGACTTAAAAGGCCGCCTACGCACCCTTTAAACCCAAT
+
FF,:FFFFFFF:F:FFFFFFFFFFFFFFFFFFFFFFFFFFFFFFFFFFFFFFFFFFFFF:FFFFFFFFFFFFFFFFFFFF:FF:FFFFFFFFFFFFFFFFFFFFFFFFFFFFFFF:FFFFF:FFFFFF,FFFFFF,:FFFFF:F,:FFFFFFFFFFFFFFFFFFFFFFFF::F:F:FFFFF::FFF:F:F:FFFFFFFFFFF:F:FF,FFFFFFFFFFF::,F::FFF:FFF::,FFF,FF::FF:F,FF
@A00881:241:HJW2NDRXX:1:2130:27362:33661 2:N:0:CGAGAGAA+GATTGGAG
GGTAGCGGACTACTCGGGTATCTAATCCTGTTTGCTCCCCACGCTTTCGTGACTCAGCGTCAGTTTCAGTCCAGTAAGCCGCCTTCGCCACTGGTGTTCCTCCTAATATCTACGCATTTCACCGCTACACTAGGAATTCCACTTGCCCCTCCCGTACTCAAGCACCGCAGTTTCCAAAGCAGTCCCGGGGTTGGGCCCCGGGCTTTCACTCCAGACTTGCTGCGCCGTCTACGCTCCCTTTACACCCAAT
+
FFFFFFFFFFFFFFFFFFFFFFFFFFFFFFFFFFFFFFFFFFFFFFFFFFFFFFFFFFFFFFFFFFFFFFFFFFFFFFFFFFFFFFFFFFFFFFFFFFFFFFFFFFFFFFFFFFFFFFFFFFFFFFFFFF,FFFFFFFFFFFFFFFFFFFFFFFFFFFFFFFFFFFFFFFFFFFFFFFFFFFFFFFFFFFFFFFFFFFFFFFFF,FFFFFFFFFFFFFFFFFFFFFFFF:FFFFFFFFFFFFFFFFFFF:
@A00881:241:HJW2NDRXX:1:2130:12147:33802 2:N:0:CGAGAGAA+GATTGGAG
GGTAGCGGACTACTTGGGTATCTAATCCTGTTCGATACCCACGCTTTCGTGCCTCAGCGTCAGTGTGGGGCCGGCAGGCTGCCTTCGCAATCGGGGTTCTGCGCGACATCTATGCATTTCACCGCTACACCGCGCATTCCGCCTGCCTTTCCCCAACTCAAGCCAGCCAGTTTCAACGGCGGGCCGGGGTTGAGCCCCGGGCGTTTACCGCTGACTTAACTCGCCGCCTACGCACCCTTTAAACCCAATA
+
FFF,FFFFFFFFFFFFFFFFFFFFFFFFFFFFFFFF:FFF:FFFFFFFFFFFFFFFFFFFFFFFFFFFFFFFFFFFFFFFFFFFFFFFFFFFFFFFFFFFFFFFFF:FFFFFFFFFFFFF:FFFFFFFFFFFFFFF:FFFFFFFFFFFFFFFF:FFFFFFF:FF,FFF,:,FFF,:FFFFFFFFFFFFF:FF:F:F:FFFFF,FFFFFFFFF:F:FFF:FFFFF,FFFFFFFFFFFFF:FFFF:FFF:FF
@A00881:241:HJW2NDRXX:1:2130:16224:33849 2:N:0:CGAGAGAA+GATTGGAG
GGTAGCGGACTACCAGGGTATCTAATCCTGTTTGCTCCCCACGCCTTCGAGCCTCAACGTCAGTTGCAGTCCAGCAGGCCGCCTTCGCCGCCGGTGTTCCTCCTGATATCTACGCATTTCACCGCTACACCAGGAATTCCGCCTGCCCCTCCTGCACTCCAGTCAAACAGTTTCCAGAGCAGTCCCGGGGTTGGGCCCCGGGCTTTCACTCCAGACTTGCTTCACCGTCTACGCTCCCTTTACACCCAGT
+
FFFFFFFFFFFFFFFFFFFFFFFFFFFFFFFFFFFFFFFFFFFFFFFFFFFFFFFFFFFFFFFFFFFFFFFFFFFFFFFFFFFFFFFFFFFFFFFFFFFFFFFFFFFF:FFFFFF:FFFFFFFFFFFFFFFFFFFF,FFFFFF:FFFFFFFFFFFFFFFF,FFFFFFFFFFFFFFFFFFFFFFFFFFFFFFFFFFFFFFFFFFF,FF,FFFF:::FFFFF:FFFFFFFFF:FFFFFFFFFFFFFFFFFF:
@A00881:241:HJW2NDRXX:1:2130:18954:34194 2:N:0:CGAGAGAA+GATTGGAG
GGTAGCGGACTACGGGGGTATCTAATCCTGTTCGATACCCACGCTTTCGTGCTTCAGCGTCAGTTGGGCGCCGGTGCGCTGCCTTCGCAATCGGAGTTCTGCGTGATATCTATGCATTTCACCGCTACACCACGCATTCCGCGCACTTCTCGCCCACTCAAGCGCCCCAGTTTCAACGGCGGCGGAAGGTTGAGCCCCCCGGTTTGACCGCTGACTTGAGGCGCCGCCTACGCACCCTTTAAACCCAATA
+
FFFFFFFFFFFFFFFFFFFFFFFFFFFFFFFFFFFFFFFFFFFFFFFFFFFFFFFFFFFFFFFFFFFFFFFFFFFFFFFFFFFFFFFFFFFFFFFFFFFFFFFFF:FF,F::FFFFF:FFFFFFFF,FFFFFFFFFFFFFFFFFFFFFF:FFFFFFFFFFFFFFFFFFFFFFFF:FFFFFFFFFFFFFFFFFFFFFFFFFFFFFFFFFFFFF::FFFFFFFF:F:FFFF:FFF:F:FF,FFF:FF:FFF,
@A00881:241:HJW2NDRXX:1:2130:25744:34366 2:N:0:CGAGAGAA+GATTGGAG
GGTAGCGGACTACGAGGGTATCTAATCCTGTTTGCTCCCCACGCTTTCGTGTCTCAGCGTCAGTTGTCGTCCAGTAATCCGCCTTCGCCACTGGTGTTCCTCCCGATCTCTGCGCATTTCACCGCTACACCGGGAATTCCGATTACCCCTCCGACTCTCAAGAAACGCAGTTTCAAGTGCAATTCAGAGGTTAAGCCCCTGCATTTCACATCTGACTTAACTGTCCACCTACGCTCCCTTTAAACCCAAT
+
FF:,FFFFFFFFFFFFFFFFFFFFFFFFFFFFFFFFFFFFFFF:FFFFFFFFFFFFFFFFFFFFFFFFFFFFFFFFFFFFF:FFFFFFFFFFFFFFFFFFFFFFFF,FFFFFFFFFF,FFFFFFFFFFFFF:FFF:FFFFFFFF:FFFFFFFFFFFFFFFFFFFFFFFFFFFFFF:FFFFFFFFFFFFFFFF:FF:FF:FFFF,FFF,FFFFFFFFFFFFF:FFFF,:F:FFFFFFFF,::FF,FFFFF:
@A00881:241:HJW2NDRXX:1:2130:32380:34616 2:N:0:CGAGAGAA+GATTGGAG
GGTAGCGGACTACCTGGGTATCTAATCCTGTTCGCTCCCCACGCCCTCGTGCCTCAGCGTCAATAGACGATTCGCGAGATGCCTTCGCAATCGGCGTTCTGAGTGATCTCTATGCATTTCACCGCTACACCACTCATTCCTCCCGCGGCATCGCCATTCCAGCCACACAGTATTGGAGGCACCCCCGACGTTGAGCGCCGGCATTTCACCTCCAACTTGAACGACCGCCTACGCACCCTTTAAACCCAAT
+
FF,,F:FFF,FF:FFFFFFFFFFFFFFFFFFFFFFFFFFFFFFFFFFFFFFFFFFFFFFFFFFFFFFFFF:FFFFFFF:FFFFFFFFFFFFFFFFFFFFFFFFFFFF::FFFFFFFFF:FFFFFFF,FFFFFFFFFFFFFFF:FFFFFFFFFFFFFFFFFFFFF:FFFFFFFFFFFFFFFFFFFFFFFFF:F:FFF:FFFFFFFFFF,FFF::FFFFFFFFFFFFFFFFFFFFFFFF:FFFFF,FFFFFF
@A00881:241:HJW2NDRXX:1:2130:27823:34679 2:N:0:CGAGAGAA+GATTGGAG
GGTAGCGGACTACACGGGTATCTAATCCTGTTTGCTCCCCACGCTTTCGCGCCTCAGCGTCAGTTGTCGTCCAGCAAGCCGCCTTCGCCACTGGTGTTCCTCCGTATATCTACGCATTTCACCGCTACACACGGAATTCCGCTTGCCTCTCCGATACTCAAGATAGACAGTTTCAAATGCAGTTTCCGGGTTGAGCCCGGAGATTTCACATCTGACTTGCCTACCCGCCTACGCGCCCTTTACACCCAGT
+
FF::FFFFFFFFFFFFFFFFFFFFFFF:FF:FFFFFFFFFFFFFFFFFFFFFFFFFFFFFFFFFFFFFFFFFFFFFFFFFFFFFF:FFFFFFFFFFFFFFFFFFFFFFFFFFFFFFFFFFFFFFFF:FFFFFFFFF:FF:FFFFF:FFFFFFFF,FFFFFFFFF:FF:FF,FFF:FFF:FFF:FF:FFFFFFFFFFFFFFFFFFFFFF:FF:FFFFF,FFFFF:F,FF:FFFFFFFFF,FFFFFFFFF::
@A00881:241:HJW2NDRXX:1:2130:30960:34788 2:N:0:CGAGAGAA+GATTGGAG
GGTAGCGGACTACTTGGGTATCTAATCCTGTTCGCTCCCCACGCTTTCGTGACTCAGCGTCAGTTACAGTCCAGCAAGCCGCCTTCGCCACCGGTGTTCTTCCCAATATCTACGCATTTCACCGCTACACCGGGAATTCCGCTTGCCTCTCCTGCACTCAAGTTATACAGTTTCTTATGCAGCGCCGGGGTTCAGCCCCGACATTTCACATATGACTTGCATAACCGCCTACTCACCCTTTACACCCAGT
+
FFF:FFFFF:FFF:FFFFFFFF:FFFF:FFFFFF:FFFFFFFFFFFFFF:FFFFFFFFFF:F:FFFFFFFFFFFFFFFFFFFFFFF:F:FFFFF,FFFF:,:FFF,,FF,FFF:FFFFFFF,FFFFFFFFFFFF,FFFFFFFFFFFFFFFFFFFFFFFFFF:FFFFF::FFFFFFFFFF::FFFFFFFFFFF:FFFF:FFFFF:F,FFFF,:FFFF,:F,,FFFF:FFFFFFFFF,:F:F:F:,F:FF::
@A00881:241:HJW2NDRXX:1:2130:24487:34851 2:N:0:CGAGAGAA+GATTGGAG
GGTAGCGGACTACAAGGGTATCTAATCCTGTTTGCTCCCCACGCTTTCGAGCCTCAGCGTCAGTTTCAGTCCAGTAAGCCGCCTTCGCCACCGGTGTTCTTCCCAATATCTACGCATTTCACCGCTACACTGGGAATTCCGCTTACCTCTCCTGTACTCTAGCTTGATAGTTCCAAATGCAATCCTCGAAGTTAAGCCTCGGGCTTTCACATCTGGCTTACCATGCCGCCTACGCTCCCTTTACACCCCG
+
FF:,FFFFFFFFFFFFFFFFFFF:FFFFFFFFFFFFFFFFFFFFFFFFFFFFFFFFFFFFFFFFFFFFF::FFFFFFFFFFFFFFFFFFFFFFFFFFFFFFFFFFFFFFFF:FFFFFFFF:FFFFFFFF:FFFF:FFFFFF:FFF:FFFFF:FFF,FFFFFF:FFFFFFF:FFFF,F:F:FFFFFFFFF:FFF,::FFFFFF:FF:FFFFFFFF:FFFFFFFFFFFFFF:FFF::F:FFFFFFF:FF:,F
@A00881:241:HJW2NDRXX:1:2130:26910:35070 2:N:0:CGAGAGAA+GATTGGAG
GGTAGCGGACTACCTGGGTATCTAATCCTGTTTGCTCCCCACGCTTTCGAGCCTCAACGTCAGTTACCGTCCAGTAAGCCGCCTTCGCCACTGGTGTTCCTCCTAATATCTACGCATTTCACCGCTACACTAGGAATTCCGCTTACCTCTCCGGCACTCCAGCCTGACAGTTTCCAATGCAGTCCCGCGGTTAAGCCCCGGGTTTTCACATCAGACTTGCCATGCCGTCTACGCTCCCTTTACACCCAGT
+
FFFFFFFFFFFFFFFFFFFFFFFFFFFFFFFFFFFFFFFFFFFFFFFFFFFFFFFFFFFFFFFFFFFFFFFFFFFFFFFFFFFFFFFFFFFFFFFFF:FFFFFFFFFFFFFFFFFFFF:FFFFFFFFFFFF:FFFFFFFFFFFFFFFFFFFFFFFFFFFFFFFFFFFFFFFFFFFFFFFFFFFFFFFFFFFFFFFFFFFFFFFFFFFFFFFFFFFFFFFFFFFFFFFFFF:FFFFFFFFFFFFFFFFFFF
@A00881:241:HJW2NDRXX:1:2130:28311:35117 2:N:0:CGAGAGAA+GATTGGAG
GGTAGCGGACTACCTGGGTATCTAATCCCGTTCGCTGCCCTGGCTTTCGCACATGAGCGTCAGTAGTGTGCCAGGAAGCCGCCTTCGCCACTGGTGTTCCTCCCGATATCTACGCATTTCACCGCTACACCGGGAATTCCACTTCCCTCTCACATACTCTAGTCCGCCAGTATCTGTTGTAGAACCGAGGTTGAGCCCCGGCCTTTGACAGCAGACTTAACGTACCGCCTGCGTGCGCTTTACGCCCAGT
+
FFFFFFFFFFFFFFFFFFFFFFFFFFFFFFFFFFFFFFFFFFFFFFFFFFFFFFFFFFFFFFFFFFFFFFFFFFFFFFFFFFFFFFFFFFFFFFFFFFFFFFFFFFFFFFFFFFFFFFFFFFFFFFFF:FFFFFFFFFFFFFFF:FFFFFFFFFFFFFFFFFFFFFFFFF,FFFFFFFFFFFFFFFF:FFFFFFFFFFFFFFFFFFFFF:FFFFFFF::FFFFFFFFFFF:FFFFFFFFFFFFFFFFFFF
@A00881:241:HJW2NDRXX:1:2130:28122:35916 2:N:0:CGAGAGAA+GATTGGAG
GGTAGCGGACTACTGGGGTATCTAATCCTGTTTGCTACCCATGCTTTCGAGCCTCAGCGTCAGTCTAAGCCCAGTAGGCCGCCTTCGCCACTGGTGTTCCTTCCGATATCTACGCATTCCACCGCTACACCGGAAATTCCGCCTACCTCTACTTGACTCAAGCTGATCAGTTTTGAATGCGAATACGGGTTGAGCCCGTAGAGTATACATCCAACTTGTTCAGCCGCCTACGCTCCCTGTACACCCAGTA
+
FF:,FFFFFFFFFFFFFF:FFFFFFFF:FFFFFFFFFFFFFFFFFFFFF:FFFFFFFFFFFFF:FFFFFFFFFFFFFFFFFFFFFFFFF::FFFFFFFFF:FFFFFFFFFFFFFFFFFF:FFFFFFFF:FFFFFF,FFFFFFFFFFFFFFF,FF:,,FFF:FFFFFFFFFFFFFF::FF:F,FF:FFFFF:F,FF:FF:FFF,FFFFFFF:FF,FF:FF,,,F:FFFFF::FFFFFFF,F:FF:FF:FFF
@A00881:241:HJW2NDRXX:1:2130:9851:36151 2:N:0:CGAGAGAA+GATTGGAG
GGTAGCGGACTACCCGGGTATCTAATCCCATTTGCTCCCCCGGCTTTCGTTCCTCAGCGTCAATTATGGCCCAGTTAAGCGCTTACGCCACCGGTGTTCCTCCTGATATCTACACATTTCACCGCTACACCAGGAATTCCCTTAACCTCTACCACATTCTAGCTTACCAGTATCCAATGCTTGACCGGAGTTGAGCCCCGGGATTTAACACCAGACTTGGCATGCCGCCTACGAACGCTTTACGCCCAAT
+
FFFFFFFFFFFFFFF:FFFFFFFFFFFFF:FFFFFFFFFFFFFFFFFFFFFFFFFFFFFFFFFFFFFFFFFFFFFFFFFFFFFFFFFFFFFFFFFFFFFFFFFFFFFFFFFFFFFFFFFFFFFFFFFFFFFFFFFFFFFFFFF:FFFFFFFFFFFFFFFFFFFFFFFFF:FFFFFFFFFFFFFFFFF,FFFFF,FFFFFFFFFFFFFFFF:FF,:FFF:FFFFF,FF:FFFFFFFFFFFFFFF:FFFFFF
@A00881:241:HJW2NDRXX:1:2130:27281:36620 2:N:0:CGAGAGAA+GATTGGAG
GGTAGCGGACTACCGGGGTATCTAATCCTGTTTGCTCCCCACGCTTTCGTGTATGAGCGTCAGTGGCCTCCCAGGGGGCTGCCTTCGCCTTCGGTGTTCTTCCACATATCTACGCATTTCACTGCTACACGTGGAATTCCACCCCCCTCTGAGACACTCTAGTCCGACAGTCACATAGGACCCTCCCAGGTTAAGCCCGGGGATTTCACCTCTGTCTTATCGAACCGCCTGCACACCCTTTACGCCCAGT
+
:FFFFFFFFFFFFFFFFFFFFFFFFFFFFFFFFFFFFFFFFFFFFFFFFFFFFFFFFFFFFFFFFFFFFFFFFFFFFFFFFFFFFFFFFFFFFFFFFFFFFFFFFFFFFFFFFFFFFFFFFFFFFFFFFFFFFFFFFFFFFFFFFFFFFFFFFFFFFFFFFFFFFFFFFFFFFFF:FFFFFFFFFFFFFFFFFFFFF:FFFFFFFFFFFFFFFFFFFFFFF:FFF:FFFFFFFFFFFFFFFFFFFF:FFF
@A00881:241:HJW2NDRXX:1:2130:21748:36839 2:N:0:CGAGAGAA+GATTGGAG
GGTAGCGGACTACAAGGGTATCTAATCCTGTTTGCTCCCCACGCTTTCGAGTCTCAGCGTCAGTTATCGTCCAGTAAGCCGCCTTCGCCACTGGTGTTCCTCCTAATATCTACGCATTTCACCGCTACACTAGGAATTCCACTTACCTCTCCGATACTCTAGTTGAACAGTTTCAAATGCAGTTTCACTGTTGAGCACTGAATTTTCACATCTGACTTGTTCCACCGCCTCCGCTCCCTTGACACCCAGT
+
F:FFFFFFFFFFFFFFFFFFFFFFFFFFFFFFFFFFFFFFFFFFFFFFFFFF:FFFFFFFFFFFFFFFFFFFFFFFFFFFFFF:FFFFFFFFFFFF:FFFFFFFFFFFFFFFFFFFFFFFFFFFFFFFFFF,:FF,FFFFFFFFF:FFFFFFFFFFFFFFFFFFFFFFFFFFFFFFFFFFFFFFF:FFF:F,FFFF,F:FFFFF:FFFF:FFFFFFFFFF::F:FFFFFF,FFFFFFFFF:FFF:FF:F:
@A00881:241:HJW2NDRXX:1:2130:30327:36949 2:N:0:CGAGAGAA+GATTGGAG
GGTAGCGGACTACCGGGGTATCTAATCCTGTTTGCTCCCCACGCTTTCGCACCTGAGCGTCAGTGTCTGTCCGGCAGGCCGCCTTCGCCTCCGGTATTCCTCCTGATATCTGCGCATTTCACCGCTACACCAGGAATTCTGCCTGCCTCTCCAGCACTATAGCTGCGTGGTTCAGGATGCACCTTCAGGGTTGGGCCCTGACTTTTCACATCCTGCCTGCACAGCCGCCTGCGTGCCCTTTACGCCCAGT
+
FF::F:FFF:::FFFFFFF:,F,,F,::FF:FFFFF,F,FFFFFF:FFFF:FFFFFFFFFFFF,F:FFFFFFFFFFFFFFFFFFFFF:F:FF,FFFF:F:FF:FF,FFF,F::FFFF,FF:::FFF,F,FFFFF::FF:FFF,FFF,::,:,FF,F:F,:FFFF:FFF:F:FFF:FFFFF:FFFFF,FFFFFFF:F:,FFFF,:FFF,,FFFFFF,,F,:,FFFFFF,FFF,FFF,FF:F,FF,F:FFF:
@A00881:241:HJW2NDRXX:1:2131:28040:1016 2:N:0:CGAGAGAA+GATTGGAG
GGTAGCGGACTACCGGGGTATCTAATCCTGTTTGCTCCCCACGCTTTCGCGCCTCAGCGTCAGTTGTCGTCCAGCAAGCCGCCTTCGCCACTGGTGTTCCTCCGTATATCTACGCATTTCACCGCTACACACGGAATTCCGCTTGCCTCTCCGATACTCAAGATAGACAGTTTCAAATGCAGTTTCTGGGTTAAGCCCAGAGATTTCACATCTGACTTGCCTACCCGCCTACGCGCCCTTTACACCCAGT
+
FFF,FFFFF,FFF:FFFFFFFFFFFF:FFFFFFFFF:FFFFFFFFFFFFFFFFFFFFFFFFFFFFFFFFFFFFF,FFFFFF:FFFFFFFFFFFFFFFFFFFFFFFFFFFFFFFFFFFFFFFFFFFFFFFFFFFFFF:FFFFFFF,FFFFFFFFFFFFFFFFFFFFFFFFFFFFFF,FFFFFFFFFFFFFFFFFFFF,FFFFFF,FFFFFFFFF:FFFFFFFFFFFFF:FFF,:FFFFFFFFFFF:F,,:F
@A00881:241:HJW2NDRXX:1:2131:26386:1157 2:N:0:CGAGAGAA+GATTGGAG
GGTAGCGGACTACTAGGGTATCTAATCCTGTTCGATACCCACGCTTTCGTGCATGAGCGTCAGTTGGGCGCCGGTATGCTGCCTTCGCAATCGGGGTTCTGCGTGATATCTATGCATTTCACCGCTACACCACGCATTCCGCATACTTCTCGCCCACTCGAGACTCCCAGTTTCAACGGCTGGGCGGGGTTGAGCCCCGCGATTTTACCGCTGACTTGGAAGTCCGCCTGCGCACCCTTTAAACCCAATA
+
FFFFFFFFFFFFFFFFFFFFFFFFFFFFFFFFFFFFFFFFFFFFFFFFFFFFFFFFFFFFFFFFFFFFFFFFFFFFFFFFFFFFFFFFFFFFFFFFFFFFFFFFFFFFFFFFFFFFFFFFFFFFFFFFFFFFFFFFFFFFFF:FFFFFFFFFFFFFFFFFFFFFFFFFFFFFFFFFFFFFFFFFFFFFFFFFFFFFFFFFFFFFFFFF:FFFFFFFFF:FFFFFFFFFFFFFFFFFFFFFFFFFFFFFF,
@A00881:241:HJW2NDRXX:1:2131:17815:2096 2:N:0:CGAGAGAA+GATTGGAG
GGTAGCGGACTACAGGGGTATCTAATCCTGTTCGATCCCCACGCTTTCGTGCCTCAGCGTCAGACAGAAGCCGGTATGCTGCCTTCGCAATCGGAGTTCTTCGCGATATCTAAGCATTTCACCGCTACACCGCGAATTCCGCATACTTCTCTTCCTCTCGAGCATCCCAGTTTCAACCGCTGGCCGGGGTTGAGCCCCGGGCTTTGACGGCTGACTTAAGACGCGGCCTACGCACCCTTTAAACCCAATA
+
FF:,FFFFF:FFFFFFFFFFFFFFFFFFFFFFFFFFFFFFFFFFFFFFFFFFFFFFFFFFFFFFFFFF:FFFFFFFFFFFFFFFFFFFFFFFFFFFFFFF,FFFFFF,,FFFFF:F:F:FFFFFFFFFFFFFFFFFFFFFF:FF::,FFFFF:F:FFFFFFFFF:FFFFFFFFF,FFFFFFFFFFFFFFF:FFFFF:FFFFFFFFFFFFFFFFF:FFF:F:FFFFFFFFF:FFF,F:FFFFF:FFF:F:F
@A00881:241:HJW2NDRXX:1:2131:9625:2440 2:N:0:CGAGAGAA+GATTGGAG
GGTAGCGGACTACTAGGGTATCTAATCCTGTTCGATCCCCACGCTTTCGTGCCTCAGCGTCAGACAGAAGCCGGTATGCTGCCTTCGCAATCGGAGTTCTTCGCGATATCTAAGCATTTCACCGCTACACCGCGAATTCCGCATACTTCTCTTCCTCTCGAGCATCCCAGTTTCAACCGCTGGCCGGGGTTGAGCCCCGGGCTTTGACGGCTGACTTAAGACGCGGCCTACGCACCCTTTAAACCCAATA
+
FFFFFFFFFFFFFFFFFFFFFFFFFFFFFFFFFFFFFFFFFFFFF:FFFFFFFFFFFFFFFFFFF:F:FFFFFFFFFFFFFFFFFFFFFFFFFFFFFFFFFFFFFFFFFFFFFFFFFFFFFFFFFFFFFFFFFFFFFFFFFFFFFFFFFFFFFFFFFFFFFFFFFFFFFFFFFFFFFFFFFFFFFFFFFFFFFFFFFFFFFF:FFFFF:FFFFFFFFFFFFFFFFFFFFFFFFFFFF:FFFFFFFFF:F,
@A00881:241:HJW2NDRXX:1:2131:28013:2816 2:N:0:CGAGAGAA+GATTGGAG
GGTAGCGGACTACGTGGGTATCTAATCCTGTTTGATACCCACACTTTCGAGCATCAGTGTCAGTTGCAGTCCAGTGAGCTGCCTTCGCAATCGGAGTTCTTCGTGATATCTAAGCATTTCACCGCTACACCACGAATTCCGCCCACCTCTACTGTACTCAAGACAGCCAGTATCAACTGCAATTTTACGGTTGAGCCGCAAACTTTCACAACTGACTTAACTGTCCACCTACGCTCCCTTTAAACCCAAT
+
FFF,FFFFFFFFFFFFFFFFF:FFFFFFFFFFFFFFFFFF,FFFFFFFFFFF:FFFFFFFFFFFFFFFFFFFFF:FFFFFFFFFFFFFFFFFFFFFFFFF:FFFFFF:FF:FFFFF:FFF:FFFFFFFFFFFFFFFFFFFFFF:FFFFFFFFFFF,,FFF,F,FF:FFFF:FFFF,FFFFFFF:FF:FFF,:FFF::FF:,F,FFFFFFFF::FFFF,F,:FFFF,FFFF,FFF,FF,::F,F,F:F,,F
@A00881:241:HJW2NDRXX:1:2131:30535:2926 2:N:0:CGAGAGAA+GATTGGAG
GGTAGCGGACTACGAGGGTATCTAATCCTGTTTGCTCCCCACGCTTTCGTGCCTCAGTGTCAGTACCAGTCCAGTAAGCCGCCTTCGCCACTGGTGTTCCTCCTAATATCTACGCATTTCACCGCTACACTAGGAATTCCACTTTCCTCTCCAGCACTCAAGAAAATCAGTTTTGGTTGCAGTTCCTCAGTTAAGCCGAGGGATTTCAGATCCAACTTGACTCCCCGTCTACGCACCCTTTACACCCAGT
+
FFFFFFFFFFFFFF:FFF:FFFF:FFFFFFFFFFFFFFFF:FFFFFFFFFFFFFFFFFFFFFFFFFFFFFFFFFFFFFFFFFFFFFFF:FFFFFFFF:F:F:FF::FFFFFFFFFFFFFF,:FF:F,FF:F:FFF,FFFFF:FFF::FFFFFFF:F:FFF,FF,,:FF,FFFFFFFF,F:FFFF::FF,FF,FFFFFF,FFF::FFF,,F,:,FFFF:F,:FFF,FFF:F:,FF,FFFF,,F:,::F:,F
@A00881:241:HJW2NDRXX:1:2131:25256:3176 2:N:0:CGAGAGAA+GATTGGAG
GGTAGCGGACTACCGGGGTATCTAATCCTGTTCGATACCCACGCTTTCGTGCCTGAGCGTCAGTCGGGCGCCGGTGCGCTGCCTTCGCAATCGGAGTTCTGCGTGATATCTATGCATTTCACCGCTACACCACGCATTCCGCGCACTTCTCGCCCACTCTAGCCTGCCAGTTCCGACGGCTCGGCGGGGTTGAGCCCCGCAATTTGACCGCCGGCTTGGCATGCCGCCTGCGCACCCTTTAAACCCAATA
+
FFFFFFFFFFFFFFFFFFFFFFFFFFFFFFFFFFFFFFFFFFFFFFFFFFFFFFFFFFFF:FFFFFFFFFFFFFFFFFFFFFF,FFFFFFFFFFFFFFFFFFFFFF:FFFFFFFFFFFFFFFFFFFFFFFFFFFFF:FFFFFFFFF:FFFFFFFFFFFFF:FFFFFFFFFFFFFFFFFFFFF:FFFFFFFFFFFFFFFFFF,FF:FF:FFFFFFFFFFF:FFFFFFFFFFFFFFFFFFFFFF,FFFFFFF
@A00881:241:HJW2NDRXX:1:2131:25346:3803 2:N:0:CGAGAGAA+GATTGGAG
GGTAGCGGACTACACGGGTATCTAATCCTGTTTGCTCCCCACGCCTTCGAGCCTCAACGTCAGTCTCCGTCCAGCAGGCCGCCTTCGCCACTGGTGTTCCTCCTAATATCTACGCATTTCACCGCTACACTAGGAATTCCGCCTGCCTCTCCGGTACTCCAGCTTAACAGTTTCCAGAGCAGCTCCGGGGTTGGGCCCCGGCATTTCACTCCAGACTTGCCAAGCCGTCTACGCTCCCTTTACACCCAGT
+
FF,,FFFFFFFFFFFFFFFF:FFFFFFFFFFFFFFFFFFF:FFFFFFFFFFFFFFFF:FFFFFFFFFFFFFFFFFFFFFFFFFFFFFFFFFFFFFFFFFFFFFFFFFFFFFFFFF,FFFFFFFFFFFFFFFFFFF:FFFFFFFFFFFFFFFFFFFFFFFF:FFFFFF:FFFFFFF:FFFFFFFFF:FFFF:FFFFFFFFFFF,FF:FFFFFFFF,FFFFF:FFFF:F,FFFFFFFFFF:FFF::FF:,FF
@A00881:241:HJW2NDRXX:1:2131:12138:3818 2:N:0:CGAGAGAA+GATTGGAG
GGTAGCGGACTACTGGGGTATCTAATCCTGTTTGCTCCCCACACTTTCGTGCCTCAATGTCAGTTACTGTCCAGAAAGTCGCCTTCGCCACTGGTGTTCCTCCTAATATCTACGCATTTCACCGCTACACTAGGAATTCCACTTTCCTCTCCAGCACTCAAGAAAGATAGTTTTGGTTGCAGTTCCTCAGTTGAGCCGAGGGATTTCACAACCAACTTGCCTTCCCATCTACGCACCCTTTACACCCAAT
+
FF:FFFFFFFFFFFFFFFFFFFFFFFFFFFFFFFFFFFFFFFFFFFFFFFFFFFFFFFFFFFFFFFFFFFFFFFFFFFFFFFFFFFFFFFFFFFFFFFFFFFFFFFFFFFFFFFFFFFFFFFFFFFFFFFFFFFFFFFFFFFFFFFFFFFFFFFFFFFFFFFF,FFFFFFFFFFFFFFFFFFFFFFFFFFFFFFFFFFFFFFFFFFFFFFFFFFFFFF,FFFFFFFFFFFFF:FFFFF:FFFFFFFFFFF
@A00881:241:HJW2NDRXX:1:2131:13865:3834 2:N:0:CGAGAGAA+GATTGGAG
GGTAGCGGACTACTCGGGTATCTAATCCTGTTTGCTCCCCACGCTTTCGAGCCTCAACGTCAGTTACCGTCCAGTAAGCCGCCTTCGCCACTGGTGTTCCTCCTAATATCTACGCATTTCACCGCTACACTAGGAATTCCGCTTACCTCTCCGGCACTCAAGCCCGGCAGTTTCCAAAGCAGTTCCCGGGTTGAGCCCGGACATTTCACTTCAGACTTGCCTAGCCGTCTACGCTCCCTTTACACCCAGT
+
FFFFFFFFFFFFFFFFFFF:FFFFFFFFFFFFFFFFFFFFFFFFFFFFFFFFFFFF:FFFFFFFF:FFFF:FFFFFFFFFFFFFFFFFFFFFFFFFFFFFFFFFFFFFF,FFFFFFFFFFF:FFFF:FF:F:FF:FFFFFFFFFFFFFFFFFFF:,FFFFFFFF,FFF:FFFFFFFFFFFFFFFFFFFFFFFFFFF:FFFFF:FFFFFFFFFF,FFFFFF,FF:F:FFFFFFF:F:FFF:F,:FFFFFFF
@A00881:241:HJW2NDRXX:1:2131:25681:4351 2:N:0:CGAGAGAA+GATTGGAG
GGTAGCGGACTACCCGGGTATCTAATCCTGTTCGATACCCACGCCTTCGTGCTTCAGCGTCAGTCGGGCGCCGGTACGCTGCCTTCGCAATCGGAGTTCTGCGTGATATCTATGCATTTCACCGCTACACCACGCATTCCGCGTACTTCTCGCCCACTCAAGTCAGCCAGTTTCAACGGCTCGGCGAGGTTGAGCCCCGCAATTTTACCGCTGACTTAACAGACCGCCTACGCACCCTTTAAACCCAATA
+
FF::FFFFFFFFFFFFFFFFFFFFFFFFFF:FFFFFFFFFFFFFFFFFFFFFFFFFFFFFFFFFFFFFFFFFFFFFFFFFFFF:FFFFFFFFFFFFFFFFFFFFFFFFFFF:FFFFFFFFFFFFFFFF:FFFFFFF:FFFFFFFFF:FFFFFFFFFFFFF,FFFFFFFFF:FF:,FFFFFFFFFFFFFFFFFFFFFFFFFFF,FFFFFFFF,FFF:FFFFFFFFFF:F:,FFF:FFF:F:FFFFFF,FF,
@A00881:241:HJW2NDRXX:1:2131:21016:4633 2:N:0:CGAGAGAA+GATTGGAG
GGTAGCGGACTACACGGGTATCTAATCCTGTTTGCTCCCCACGCTTTCGCGCCTCAGCGTCAGTTCCAGTCCAGAAAGCCGCCTTCGCCACTGGTGTTCCTACCGATCTCTACGCATTTCACCGCTACACCGGTAATTCCGCTTTCCTCTCCTGCACTCCAGCCCGGCAGTATCATGGGCACTTCCCACATTAAATGCGGGACTTTCACCCCTGACTTACCCGGCCGCCTACGCGCCCTTTACGCCCAAT
+
FFF:FFFFFFFFFFFFFFFFFFFFFFFFFFFFFFFFFFFFFFFFFFFFFFFFFFFFFFFFFFFFFFFFFFFFFFFFFFFFFFFFFFFFFFFFFFFFFFFFFFFFFFFFFFFFFFFFFFFFFFFFFFFFF:FFFF:FFFFFFFFFFFFFFFFFFFFFFFFFFFFFFFFFFFFFFFFFFFFFFFFFFFFFFFFFFF:FFFFFFFFFFFFFFFFFFFFFF:FF:FFFFFFFFFFFFFFFFFF:FFFFFFFF,F
@A00881:241:HJW2NDRXX:1:2131:11017:5509 2:N:0:CGAGAGAA+GATTGGAG
GGTAGCGGACTACTTGGGTATCTAATCCCTTTCGCTACCCTGACCTTCGTACCTCAGCGTCAGTTAATGTCCAGAAACCCGCCTTCGCCACGAGTCTTCTTCTTGATATCTACGCATTTCACTGCTACACCAAGAATTCCGGTTCCCCCTCCATTACTCTAGCAGGGTAGTTTCACGCGCATTCCAGAGGTTGAGCCCCTGCCTGTCACGCGCAACTTGCCCCGCCGCCTACGTACCCTTTACGCCCAGT
+
FF:FFFFFFF:FFFFFFF,FFFF,FFFFFF,:FFFFFFFFFFFFFFFFFFFFFFF:FFFFFFF,F:FFFFFFFFFFFFFFFFF,FFFFFFFFFFFFFFFFFFF:FFFFFFFFFFFF,FFFFFFFFFFFFFF,FFFFF:FFFF,:FFFFFFFF,F:FFFFFFFFFFFFF:F,FFFFFFFFF,FFFFFFFFF:,FFFFFFF:FFFF,FFFFFFFFF,FFFFFFFFFFFFFFF,FFF:FFF,FF:FFFF:FFF
@A00881:241:HJW2NDRXX:1:2131:28122:6292 2:N:0:CGAGAGAA+GATTGGAG
GGTAGCGGACTACGTGGGTATCTAATCCCTTTCGCTACCCCGGCCTTCGTACCTCAGCGTCAGTTAATGTCCAGGAACCCGCCTTCGCCACGAGTCTTCTTCTTGATATCTACGCATTTCACTGCTACACCAAGAATTCCGGTTCCCCCTCCATTACTCTAGCAGGGTAGTTTCACGCGCATTCCAGAGGTTGAGCCCCTGCCTTTCACGCGCAACTTGCCCCGCCGCCTACGTACCCTTTACGCCCAGT
+
FFFFFFFFFFFFFFFFFFFFFFFFFFFFFFFFFFFFFFFFFFFFFFFFFFFF:FFFFFFFFFFFFFFFFFFFFFFFF:FF:FFFFFFFFFFFFFFFFFFFFFFFFFFFFFFFF:FFFFFFFFFFFFF,FFFFFFFFFFFFFFFFFFFFFFFFFFFFFFFFFFFFFFFF,,FFFFFF,FFFFFFF:FFFFFFFFFF,F:FFFFFFFFFFFFFFF:,F:FFFFFFFFF,FF:FFFFFFF,F:FF,FFF,FFF
@A00881:241:HJW2NDRXX:1:2131:28167:6308 2:N:0:CGAGAGAA+GATTGGAG
GGTAGCGGACTACGTGGGTATCTAATCCCTTTCGCTACCCCGGCCTTCGTACCTCAGCGTCAGTTAATGTCCAGGAACCCGCCTTCGCCACGAGTCTTCTTCTTGATATCTACGCATTTCACTGCTACACCAAGAATTCCGGTTCCCCCTCCATTACTCTAGCAGGGTAGTTTCACGCGCATTCCAGAGGTTGAGCCCCTGCCTTTCACGCGCAACTTGCCCCGCCGCCTACGTACCCTTTACGCCCAGT
+
FFFFFFFFFFFFFFFFFFFFFFFFFFFFFFFFFFFFFFFFFFFFFFFFFFFFFFFFFFFFFFFFFFFFFFFFFFFFFFFFFFFFFFFFFFFFFF:FFFFFFFFFFFFFFFFFFFFFFFFFFFFFFFFFFFFFFFFFFFFFFFFFFFFFFFFFFFFFFFFFFFFFFFFF:FFFFFFFFFFFFFFFFFFFFFFFFFFF:FFF,FFFFFF:F:FFFFFFFFFFFFFFFFFFFFFFFF:FFFFF:FFFFFF:FF
@A00881:241:HJW2NDRXX:1:2131:29866:6558 2:N:0:CGAGAGAA+GATTGGAG
GGTAGCGGACTACGAGGGTATCTAATCCTGTTCGATCCCCACGCTTTCGTGCCTCAGCGTCAGACAGAAGCCGGTATGCTGCCTTCGCAATCGGAGTTCTTCGCGATATCTAAGCATTTCACCGCTACACCGCGAATTCCGCATACTTCTCTTCCTCTCGAGCATCCCAGTTTCAACCGCTGGCCGGGGTTGAGCCCCGGGCTTTGACGGCTGACTTAAGACGCGGCCTACGCACCCTTTAAACCCAATA
+
FFFFFFFFFFFFFFFFFFFFFFFFFFFFFFFFFFFFFFFFFFFFFFFFFFFFFFFFFFFFFFFFFFFFFFFFFFFFFFFFFFFFFFFFFFFFFFFFFFFFFFFFFF:FFFFFFFFFFFFFFFFFFFFFFFFFFFFFFFFFFFFFFFFFFFFFFFFFFFFFFFFFFFFFFFFFFFFFFFFFFFFFFFFFFFFFFFFFFFFFFF:FFFFFFFFFFFFFFF::FFFFFFFFFFFFFF:FFF:FFFFFFFF,FF
@A00881:241:HJW2NDRXX:1:2131:13259:6699 2:N:0:CGAGAGAA+GATTGGAG
GGTAGCGGACTACCTGGGTATCTAATCCTGTTTGATCCCCACGCTTTCGTGCTTCAGTGTCAGTTATAGTTTAGTAAGCTGCCTTCGCAATCGGAGTTCTGCGTGATATCTATGCATTTCATCGCTACACCACGCATTCCGCCTACCTCAAATATACTCAAGTCATCCAGTTTCAACGGCAATTTTATGGTTGAGCCACAAACTTTCACAACTGACTTAACTGTCCCCCTACGCTCCCTTTAAACCCACT
+
FF:,FFFFFFF:FFFFFFFFFFFF:FFFFFFFFFFFFFFFFFFF:FFFFFFF,FFFFFFFFFFF:F:FF:FFFF,F:FFFFFFFFFFF:FFFFFFF:FFFFFFFFFFF:F,FFFF:FF:F,FFFFF:F:FF:FFFF,FFFFFF:,FFFFFFF,F:FFFFFFFFF,FFF,FF,FF::FFFFFFFFFF:FFFFFFFFFFFF:FFFFFFFFFFFFFFFF::,FFFFFFF,FFFFFFF:FFFF:FFFFFFFF:F
@A00881:241:HJW2NDRXX:1:2131:25735:6793 2:N:0:CGAGAGAA+GATTGGAG
GGTAGCGGACTACTTGGGTATCTAATCCTGTTTGCTCCCCACGCTTTCGCGCCTCAGCGTCAGTTGTCGTCCAGCAAGCCGCCTTCGCCACTGGTGTTCCTCCGTATATCTACGCATTTCACCGCTACACTAGGAATTCCGCTTACCTCTCCTGCACTCCAGACAAACAGTTTCCAAAGCAGTCCGGGGGTTGGGCCCCCGCCTTTCACTTCAGACTTGCTCATCCGTCTACGCTCCCTTTACACCCAGT
+
FF,,FFFFFFF,F:FFFFF:FFFFFFFFFFFFFFFFFFFFFFFFFFFFFFFFFFFFFFFFFFFFFFFFFFFFFFFF:FFFFFFFFFFFFFFFFFFFFFFFFFFFF:FFFFFFFFFF::FFFFFFFFFFFFF:FFF,FFFFFF,,FFFFFFFFFFF:FFFFFFFFFF:F:FFFFFFF:FFFFFF:FF:FFF,FFFFFFFFFFFF:FFFFFFFFFFFF:FFFF:FFFFF::F,FFFFFFF,F:,FFFFF:FF
@A00881:241:HJW2NDRXX:1:2131:10818:7012 2:N:0:CGAGAGAA+GATTGGAG
GGTAGCGGACTACACGGGTATCTAATCCTGTTTGCTACCCACGCTTTCGCGCCTCAGTGTCAGTTACAGTCCAGCAAACCGCCTTCGCTACTGGTGTTCCTCCCAATATCTACGCATTTCACCGCTACACTGGGAATTCCGCTTACCTCTCCGATCCTCAAGGCCTGCAGTTTCAAGTGCAGGCTATGGGTTAAGCCCATAGTTTTCACATCTGACTTGTCGGCCCGCCTACGCGCCCTTTACACCCAGT
+
FFFFFFFFFFFFFFFFFFFFFFFFFFFFFFFFFFFFFFFFFFFFFFFFFFFFFFFFFFFFFFF:FFFFFFFFFFFFFFFFFFFFFFFFF:FFFFFF:FFFFFFFFFFFFFFFFFFFFFFFFFFFFFFFFFFFFFFFFFFFFFFFFFFFFFFFFFFFFFFFFFFFFFFFFF:FFF:FFFFFFFFFFFFFFFFFFFFFFFFFFFFFFFFFFFFFFFFFFFFFFF:FFFFF:FFFFFFFFFFFFFFF:FFFFF
@A00881:241:HJW2NDRXX:1:2131:32678:7012 2:N:0:CGAGAGAA+GATTGGAG
GGTAGCGGACTACCTGGGTATCTAATCCCTTTCGCTACCCTGACCTTCGTACCTCAGCGTCAGCTCATGTCCAGGACCCCGCCTTCGCCACGAGTCTTCTTCTTGATATCTACGCATTTCACTGCTACACCAAGAATTCCGGTTCCCCCTCCATCGCTCTAGCAGGGTAGTTTCAAGCGCATTCCAGAGGTTGAGCCCCTGCCTTTCACGCGCACCTTGCCCCGCCGCCTACGTCCCCTTTACGCCCAGT
+
FF,,FFFFF::F:FFFFFFFFFFFFFFFF:FFFFFFFFFFFFFFFFFFFF:FFF:FFFFFFFFFFFFFFFFFFFFF,FFFFFFFFFFFFFFFFF:F:FFFFFFFFFFFFF,FFF:FFFFFFFFFFFFFFFFFFFFFFFFFFFFF:FFFFFFFFFFFFFF:FF,FF:FF,FFF:FF,,FFFFF:FFF:FFFFF,F,:FFFFF:FFFFFFF,FFFFF,FFFFFFFFF:,FFFFFF:FFFF:,:FF:FFF,:,
@A00881:241:HJW2NDRXX:1:2131:23529:7169 2:N:0:CGAGAGAA+GATTGGAG
GGTAGCGGACTACGGGGGTATCTAATCCTGTTTGCTCCCCACGCTTTCGTGTCTCAGCGTCAGTTGTCGTCCAGTACTCCGCCTTCGCCACTGGTGTTCCTCCCGATCTCTGCGCCTTTCACCGCTACACCAGGAGTTCCGCCTGCCTCTCCGGCACTCGAGCCGCGCGGTTCGCGCCGCCGGTCCGGGGTTGGGCCCCGGCCTTTCACGGCGCGCCCTCACGGCCGCCTGCGTGCCCGTTCCGCCCAAT
+
FFF,F:FFFFF,FFFFFFFFFFFF,F:FFFFFFFFFFFFFFFF:FF::FFFFFFFFFFFFFFFFFF:FFFFFFFFF,:FFFFFFFFFFFF:FFFFFFFFFFFFFF,FFFFFFFFF,FF,FFFFFF:FFFFF::FFFFFFFFFFFFFFFFFFFFFFF:FFFFFFFFFFFFF:FFFF::FFFF:,,FF:::F:FFFFFF::FF,:FF:FF:FF:F:FF::,FFFFF:F::FFF::,F:F,,:F::::FFF,F
@A00881:241:HJW2NDRXX:1:2131:29441:7513 2:N:0:CGAGAGAA+GATTGGAG
GGTAGCGGACTACAAGGGTATCTAATCCTGTTTGCTCCCCACGCTTTCGCGCCTCAGCGTCAGTTGTCGTCCAGCAAGCCGCCTTCGCCACTGGTGTTCCTCCGTATATCTACGCATTTCACCGCTACACACGGAATTCCGCTTGCCTCTCCGATAATCAAGATAGACAGTTTCAAATGCAGTTTCCGGGTTGAGCCCGGAGCTTTCACATCTGAGTTGCCTACCCGCCTACGCGCCCTGTACACCCAGT
+
FF,:FFFFFFF,:FF:FF:,FFFFFF,:,::,FF,FFFFF:FFFF,::,FFFFFFFF,FF:,FFF:,FFFF:FFF:F,F,,F:FFFF:FF,:FFFF,FFFFF:FFFFFFFFFFFFFFFFFFFF:FFFF,,,FFFF:FFFFFFFFFFFF:FFFFFFF,FFF,FFFF:,,,::FF:,::F,F::,FF:F:FFFFF:FF,FFFF,,FFFF:FFFF,F,,F::FF,FFF,FFFFFF:FFFF:F,FF,F:,FF:F
@A00881:241:HJW2NDRXX:1:2131:18629:7889 2:N:0:CGAGAGAA+GATTGGAG
GGTAGCGGACTACCTGGGTATCTAATCCCATTTGCTACCCCGGCTTTCGTTCCTCAGCGTCAATTATGGCCCAGTTAAGCGCTTACGCCACCGGTGTTCCTCCTGATATCTACGCATTTCACCGCTACACCAGGAATTCCCTTAACCTCTACCACATTCTAGCTTACCAGTATCCAATGCTTGACCGGAGTTGAGCCCCGGGATTTAACACCAGACTTGGCATGCCGCCTACGAACGCTTTACGCCCAAT
+
FFFFFFFFFFFFFFFFFFFFFFFFFFFFFFFFFFFFFFFFFFFFFFFFFFFFFFFFFFFFFFFFFFFFFFFFFFFFFFFFFFFFFFFFFFFFFFFFFFFFFFFFFFFFFFFFFFFFFFFFFFFFFFFFFFFFFFF:FFFFFF,FFFFFFFFFFFFFFFFFFFFFFFFFFFFFFFF,FFFFFFFFFFFF:FFFFFFFFFFFFFFFFFFFFFFFFFFFFFFFFFFFFFFFFFFFFFFFFFFFFFFFFFFFF:
@A00881:241:HJW2NDRXX:1:2131:19651:9001 2:N:0:CGAGAGAA+GATTGGAG
GGTAGCGGACTAAGGGGGTATCTAATCCTGTTCGATCCCCACGCTTTCGTGCCTCAGCGTCAGTCAGGCGCCAGTACGCTGCCTTCGCAATCGGAGTTCTGCGCAATATCTAAGCATTTCACCGCTACACTGCGCATTCCGCGTACCTCTCGCCTTCTCTAGCACTGCAGTTTCAACGGCTCGCCGGGGTTGAGCCCCGGGCTTTTACCGCTGACTTGCACCGCCGCCTACGCACCCTTTAAACCCAATA
+
FFFFFFFFFFFFFFFFFFFFFFFFFFFFFFFFFFFFFFFFFFFFFFFFFFFFFFFFFFFFFFFFFFFFFFFFFFFFFFFFFFF:FFFFFFFFFFFF:FFFFFFFFFFFFFFFFFFFFFFFFFFFFFFFFFFFFFFFFFFFFFFFFFFFFFFFFFFFFFFFFFFFFFFFFFFFFFFFFFFFFFFFFFFFFFFFFFFFFFFFFFFFFFFFFFFFFFFFFFFFFFFFFFFFFFFFFFFFFFFF:FFFFFFFFF
@A00881:241:HJW2NDRXX:1:2131:16866:9878 2:N:0:CGAGAGAA+GATTGGAG
GGTAGCGGACTACGAGGGTATCTAATCCTGTTTGATACCCGCACTTTCGAGCATCAACGTCAGTTACGGTCCAGCAGGCTGCCTTCGCAATCGGAGTTCTTCGTGATATCTATGCATTTCACCGCTACACCACGAATTCCGCCTGCCTATGCCGCACTCAAGGCCCCCAGTTTCAACTGCAATTCTACGGTTGAGCCGCAAACTTTCACAACTGACTTAAGGACCCGTCTACGCTCCCTTTAAACCCAAT
+
FFFFFFFFFFFFFFFFFFFFFF:FFFFFFFFFFFFF:FFF,FFFFFFFF,FFFFFFFFFFFFFFFFFFFFFFFFFFFF:FFFFFFFFFFFFFFFFFFFFFFFFFFFFFFFFFFFFFFFFFFF:FFFFFFF:F:FFFFFFF::FFFFFFFF:FF:FFFFFFFF,:F:FF,FFFFFFFF:FFFFF,FFF:FFFFFFF:F:FFFFFFFFFFFFF,F:F:F:FFFFFFFFFF:,FFFF,:FF:FFFFF:FFFF,
@A00881:241:HJW2NDRXX:1:2131:13494:9956 2:N:0:CGAGAGAA+GATTGGAG
GGTAGCGGACTACCCGGGTATCTAATCCTGTTCGCTCCCCACGCTTTCGCGCCTCAGCGTCAGTTACGGCCCAGTAAGTCGCCTTCGCCACTGGTGTTCCTCCCAATCTCTACGCATTTCACCGCTACACTGGGAATTCCACTTACCTCTTCCGCACTCAAGCCAACCAGTCTCCAAAGCACTCCCCACCTTGAAAGCGGGACTTTCACTTCAGACTTAATCGGCCGCCTACACGCCCTTTACGCCCAGT
+
FFFFFFFFFFFFFFFFFFFFFFFFFFFFFFFFFFFFFFFFFFFFFFFFFFFFFFFFFFFFFFFFFFFFFFFFFF:FFFFFFFF:FFFFFFFFFFFFFFFFFFFFFFFFFFFFFFFF::FFFFFFF:FFF:FFFFFFF::FFFFFFFFFF:FFF:FFFFFFFFF:FFFFF:FFFFFFFFFFFFFFFFFFFFFF:FFFF,FFFFFFFFFFF,FFFFFFFFFFF:FFFFFFFFFFF:FFFFFFFFFFFFFFFF
@A00881:241:HJW2NDRXX:1:2131:14317:10097 2:N:0:CGAGAGAA+GATTGGAG
GGTAGCGGACTACGAGGGTATCTAATCCTGTTCGATACCCACGCTTTCGTGCTTCAGCGTCAGTTGGGCGCCGGTGCGCTGCCTTCGCAATCGGAGTTCTGCGTGATATCTATGCATTTCACCGCTACACCACGCATTCCGCGCACTTCTCGCCCACTCAAGCGCCCCAGTTTCAACGGCGGCGGAAGGTTGAGCCCCCCGGGTTGACCGCTGACTTGAGGCGCCGCCTACACACCCTTTAAACCCAATA
+
FF,,FFFFFFFFFFFFFFF:FFFFF:FFFFFFFFFFFFFFFFFFFFFFFFFFFFFFFFFF:FFFFFFFFFFFFFFFFFFFFFFFFFFFFFFFFFFFFFFFFFF:FFFFFFFFFFF,:FFFFFFF:FFF:FFFFFFF,FFFFFFFFFFFFFFF:FFFFFFFFFFFFFFFFF,::FFFFFFF:FFFFF:FFFFFFF:FFFFFFF,FFFFFF:FFFFFF:FFF::F:FFFFFFFFFFFFFF,FFFFFFF:FFF
@A00881:241:HJW2NDRXX:1:2131:32298:10332 2:N:0:CGAGAGAA+GATTGGAG
GGTAGCGGACTACTTGGGTATCTAATCCTGTTTGCTACCCATGCTTTCGAGCCTCAGCGTCAGTTGGTGCCCAGTAAGCCGCCTTCGCCACTGGTGTTCCTCCCGATATCTACGCATTCCACCGCTACACCGGGAATTCCGCTTACCTCTGCACTACTCAAGACCGGCAGTTTTGAAAGCAATTCATAGGTTGAGCCTATGGATTTCACTTCCAACTTGTCAGCCCGCCTGCGCTCCCTTTACACCCAGT
+
FFFFFFFFFFFFFFFFFFFFFFFFFFFFFFFFFFFFFFFFFFFFFFFFFFFFFFFFFFFFFFFFFFFFFFFFFFFFFFFFFFFFFFFFFFFFFFFFFFFFFFFFFFFFFFFFFFFFFFFFFFFFFFFFFFFFFFF,FFFFFFF,FFFFFFFFFFFFFFFFF,FFFFFFFFFFFFFFFFFFFFFFFFFFFFFFFF:FF,FFFFF:FFFFFFFFFFFFFF,FFFFFFFFFFFFFFFFFFFFFFFF:FFFFFF
@A00881:241:HJW2NDRXX:1:2131:27606:10347 2:N:0:CGAGAGAA+GATTGGAG
[truncated: 51,796,343 more chars]
