# Supplementary material for: Environmental enrichment changes rabbits’ behavior, serum hormone level and further affects cecal microbiota
Source: PeerJ. 2022 Mar 9;10:e13068. doi: 10.7717/peerj.13068 (PMC8917805; doi:10.7717/peerj.13068)
Supplement: Supplemental Information 20 [file peerj-10-13068-s020.gz › FDMP20H000700-1a_L1_FKDO202078129-1A.raw_1.fq]

@A00881:241:HJW2NDRXX:1:2101:19027:9079 1:N:0:CGAGAGAA+GATTGGAG
TGACCACCTATGGGGCGCAGCAGTGGGGAATATTGGTCAATGGGGGAAACCCTGAACCAGCAACGCCGCGTGAAGGAAGAAGGCTTTCGGGTTGTAAACTTCTTTTACCAGGGACGATAGTGACGGTACCTGGTGAATAAGCTCCGGCTAACTACGTGCCAGCAGCCGCGGTAATACGTCGGGAGCGAGCGGTATCCGGATTTACTGGGTGTAAAGGGCGCGTAGGCGGGCCGACAAGTCAGATGTGCAA
+
FFFFFFFFFFFFFFFFFFFFFFFFFFFF:FFF,FFFFFF:FFFFFFFFFFFFFFFFFFFFFFFFFFFFFFFFFFFFFFF,FFFF,FFFF:FFFFFFF:F,FFFFFFFFFF:FFF:F,,FFFFFFFFFFFFF:FFFFFFFFFFFFFFFFFF:FFFFFFFFFF:FFFFFFFFF,FFF,FFF,FFF,FF:FFFF,F,FFFFFF:FFF::FFFFFFFF:FFFFFFFFF,FFF,FFFFF:F,FFFFFFFF::,,,
@A00881:241:HJW2NDRXX:1:2101:15799:34147 1:N:0:CGAGAGAA+GATTGGAG
TGACCACCTATGGGGTGCAGCAGTGGGGAATCTTCCGCAATGGGCGAAAGCCTGATCCAGCGACGCCGCGTGAAGGAAGACGGTCTTCGGATTGTAAACTTCAGTGAGCAGGGACGAGAAAGGACGGTACCTGCAAAGCAAGCCACGGCTAACTACGTGCCAGCAGCCGCGGTAATACGTCGGGGGCAAGCGTTATCCGGATTTACTGGGTGTAATGGGAGCGCAGACGGCGAGACACGTCTGAAGTGAA
+
FF,FFFFFFFFFFFFFFFFFFFFFFFFFFFFFFFF,FFFFFFFFFF:FFFFFFFFFFFFFFFFFFFFFFFFFFFFFFFFFFFFFFFFFFFFFFFFFFFFFFFFFFFFFFFFFFFFFFFFFFFF:FFFFFFFFFFFFF:FFFFFFFFFFFFFFFFFFFFFFFFFFFFFFFFFF::,F:FFF,FFFFFFF,FFF:FFFF:FF:FFF:F,FFFFFF:F,:FFF:F:F:::FFFFFF::FF:FF:F::F:FF:,
@A00881:241:HJW2NDRXX:1:2102:20591:30013 1:N:0:CGAGAGAA+GATTGGAG
TGACCACCTACGGGATGCAGCAGTGAGGAATATTGGTCAATGGGCGAGAGCCTGAACCAGCCAAGTCGCGTGAGGGAAGAATGTCCTATGGATTGTAAACATCTTTTGTCGGGGAGCAAAGACAGTCACTTGTGATTGGATGAGAGTACCCGAAGAAAAAGCATCGGCTAACTCCGTGCCAGAAGCCGCGGTAATACGGAGGATGCGAGCGTTATCCGGATTTAGTGGGTTTAAAGGGTGCGAAGGCGGA
+
FF,FFFFFFF,FF:FFFFFF,F:,,FFFFFFFFFFFFFFFFFFF:FFF:,FFFFF:FFFFFFFFFFFFFFFFFF::FF:FFFF:FFFFF:FFFFFFFFFF,:FFFFFFFF:::FFFFFFFFFFFF:FF::,:F:FFFF:FF,FFFFFFF:,:FFFFFFFF:,,F:FFF:FF,FFF:FFFFFF,F:FFFFF:FFFFFFFFFFFFFFFF,FFF,F,FFFFFFFFFF,FFF,FF:,F,:FFFF:FFFFFFFFF
@A00881:241:HJW2NDRXX:1:2103:6470:22373 1:N:0:CGAGAGAA+GATTGGAG
TGACCACCTATGGGGTGCAGCAGTGGGGAATATTGCACAATGGGGGAAACCCTGATGCAGCGACGCCGCGTGAGTGAAGAAGTATTTCGGTATGTAAAGCTCTATCAGCAGGGAAGATAATGACGGTACCTGAATAAGAAGCCCCGGCTAACTACGTGCCAGCAGCCGCGGTAATACGTAGGGGGCAAGCGTTATCCGGATTTACTGGGTGTAAAGGGTGCGTAGGTGGCATGGCAAGTCAGAAGTGAAA
+
FFFFFFFFFFFFFFFF,FFFF:FFFFFFFFFF:FFFFF:FFFFFFFFF:FFFFF:FFFFFFFFFFFFFFF:FFFFFFFFFFFF,:F:F:F,FF:,FFFFFFFFFFFFFF:FFFFFFFFF,F:FFF:FFFFFFFF:FFFFF,F,FF:FFFFFFF:FF,:FF:FF,F:FFFF:FFFFF:F,F:,:,FFF:FFFFF,FF:FFFFFFFF,F:FF,:FFFFF:FFFFFF:F:FF,F,,FF:,F:FF,FFFFFFFF
@A00881:241:HJW2NDRXX:1:2103:15311:26725 1:N:0:CGAGAGAA+GATTGGAG
TGACCACCGACGGGGGGCCCCAGAGAGGAATATTGGTCATTGGTCGCCAGACTGAACCAGCCAACTCGCGTGCGGGAAGAAGTCCTAATGGGTTGTAAACCTCTTTCAGATGAGAGTAAATGTTGCTTCGCGTAGCACATTGCAAGTATCATCAGAAGAAGCAGCGCATAATTCCGTGCCAGCTGCAGAGGTAATACGTAAGAAGCCAGCGATAAGCGGAGTTCTTGGTTTTAAAGGGTTCGTAGGCGGA
+
,FFF,,F,,:,FF,:F,:,,F:F,,F,:FF,,,F::F:::,F:,:,F,FF,:FF:,,F::FF:F,F,F:,FFF:,FFF::,,,F,F::F,F,F,:,FFF,FFF,F,::FFF,F,FFF:FF,,,FFFF,:FF,F::F,F,,FF,,,:FFFFFFF,F::F:F,:F,FF,,F::FFF,:F,FF,F::FFFF,,FFFFF,,:,F:FF,F,:,,F,,F:,,F,,:::F,:,,,:,FF:,FF,:,,:,FF,FF,:,
@A00881:241:HJW2NDRXX:1:2103:22363:28166 1:N:0:CGAGAGAA+GATTGGAG
TGACCACCTATGGGAGGCAGCAGTGGGGAATATTGGGCAATGGGCGCAAGCCTGACCCAGCAACGCCGCGTGAAGGAAGAAGGCTTTCGGGTTGTAAACTTCTTTTATGAGGGACGAAGGACGTGACGGTACCTCATGAATAAGCCACGGCTAACTACGTGCCAGCAGCCGCGGTAATACGTAGGTGGCGAGCGTTGTCCGGATTTACTGGGTGTAAAGGGCGCGTAGGCGGGCATGCAAGTCAGATGTG
+
FFFFFFFFFFFFFFFFFFFFFFFFFFFFFFFFFFFFFFFFFFFFFFFFFFFFFFFFFFFFFFFFFFFFFFFFFFFFFFFFFFFF,FFFFFFFFFFFFFFFFFFFFFFFFFFFFFFFFFFFFFFFFFFFFFFFFFFFFFFFFFFFFFFFFFFFFFFFFFFFFFFFFFFFFFFFFFFF:FFFFF,F:FFFFFFFFFFFFFFFFF:FFFFFFFFFFFF:FF::FF:FFFFFFFFF,:FF:FF,FF:FFFFFFF
@A00881:241:HJW2NDRXX:1:2103:10104:32800 1:N:0:CGAGAGAA+GATTGGAG
TGACCACCTATGGGATGCAGCAGTGGGGAATATTGGGCAATGGGCGCAAGCCTGACCCAGCAACGCCGCGTGAAGGAAGAAGGCTTTCGGGTTGTAAACTTCTTTTATGAGGGACGAAGGACGTGACGGTACCTCATGAATAAGCCACGGCTAACTACGTGCCAGCAGCCGCGGTAATACGTAGGTGGCGAGCGTTATCCGGATTTACTGGGTGTAAAGGGCGCGTCGGCGGGCTGTCAAGTCAGATGTG
+
FFFFFFFF:FFFFFFFFFFFF:FFFFFFFFFFFFFFFFFFFFFFFFFF,FFFFFFFFFFFFF:FFFFFFFFFFFFFFFFFFFFFFFFFFFFFFFFF:FFFFFFF:FFFFFFFFFFFFFFFFFFFFFFFFFFFFFFFFFFFFFFF:FFFFFFFFFFFF:FF::F:FFFF:FFFFFFFFFFFFF:FFFFFF:FFFFFFFF:F::FFFFFFFFFF,:FF,F:FFFFF:,,FFFFFFFF:FFFFFFFFFF::::
@A00881:241:HJW2NDRXX:1:2103:14389:33144 1:N:0:CGAGAGAA+GATTGGAG
TGACCACCTATGGGGGCAGCAGTGGGGAATATTGCACAATGGGGGGAACCCTGATGCAGCGACGCCGCGTGGGTGAAGAAGTATTTCGGTATGTAAAGCCCTATCAGCAGGGAAGAAGATGACGGTACCTGAGTAAGAAGCCCCGGCTAACTACGTGCCAGCAGCCGCGGTACTACGTAGGGGGCGAGCGTTATCCGGATTTACTGGGTGTAAAGGGAGCGTAGACGGCTTGACAAGTCTGGAGTGAAAT
+
FFF:FFFFFF:FFFFFFFFFFFFFFFFF:FFFFFFFFFFFFFFFFFFFFFFFFFFFFFFFFFFFFFFFFFFFFFFFFFFFFFFF:FFFFFFFFFFFFFFFFF,FFFFFFFFFFFFF:FFFFFFFFFFFFFFFFF,::FFF:FFFFFFFFFFFF:F:FFF:FFFFFFF:FFF:,FFFFFF,FFFFFFFFFFFFFF:FFFFFFF:F:FFFFF:FF:FFF:F:FFFF::FF:FF:FF:F:::FF,FFFF,,,F
@A00881:241:HJW2NDRXX:1:2103:17698:33739 1:N:0:CGAGAGAA+GATTGGAG
TGACCACCTATGGGAGGCAGCAGTGGGGGATATTGCACAATGGGGGGAACCCTGATGCAGCAACGCCGCGTGGGTGAAGGAGTGATTCGTCACGTAAAGCCCTATCGGCAGGGACGAAAAAAGACGGTACCTGACTCAGAAGCCCCGGCTAACTACGTGCCAGCCGCCGCGGTAATACGTAGGGGGCGAGCGTTATCCGGAATTACGGGGTGTAAAGGGAGCGCAGACGGCGCTGCACGTCTGGAGTGAA
+
,F:,,FFFF,FFFFFFFFFFFFFFFFFFFFF:FFFFFF,FF:FFFF:FFFFFFFFFFFFFFF,:FFF:FFFFFF:F,FFFFFFFFFFFFFFFFFF,FFFFFFFF:FFFFFFFFF,::F:F,:FFFFF:FFFFFFFF,FFFF:FFFFFF:F:FFFFF:FFFFF:F,FFFFFFFFF,,FFFFFF,FFF:F:FF:,F,FFF:FF,FF::,FFFFF::F,,F,,FF:F:F:F,F,FF,,FF:,FFFF:,FFF:F
@A00881:241:HJW2NDRXX:1:2104:15501:3474 1:N:0:CGAGAGAA+GATTGGAG
TGACCACCTAGGGGGTGCACCAGTGGGGCATATTGCACAATGGGGGCAACCCTGATGCAGCGACGCCGCGTGGGCGAGGAAGTCATTCGGTATGTAAAGCCCTATCGGCAGGGAAGAAGGCATACGGTAGCTTACTCATCATCCCAGGCCTACTCATATGAAGAAGCAGCGGAAATCCGAGGGGCGCGAGCCGAGTACAGAGTCAGTGTGCGAGAGGGAAGCGGACTATGCGCGCGAATAGCGCTCTCGG
+
,,,F,,FFF:,FF:FFFFF:FFFFFFFF,FF,:FFF,FFFF:FFFF,FFFFFFFF,FFFFF:FFFFFFF:FF:,FFF,FFFFFF,FFFFF,:FFFFFFF:,FFFFFF:,FF:FFFFFFFF,,,F,,FF:,F:,F,,FF,,F,F:F,F,FF,::,,,,,,:,FFF,,F:,:F:,,,F,:,,,:F:,,,:F,F,F:F,,F,,F,FFF,F,FF:FF,,::,,FF::,F,,:,,FF:F,FF:,,::F:::,:,,
@A00881:241:HJW2NDRXX:1:2104:21468:11866 1:N:0:CGAGAGAA+GATTGGAG
TGACCACCTACGGGGCGCAGCAGTGGGGAATATTGGTCAATGGGCGCAAGCCTGATCCAGCTATTCCGCGTGCGGGAAGACGGCCTTCGGGTTGTAAACCGCTTTAGTGGAGGACGAAAAGCGCAGGTAGGACAATGACGTGCGTACTGACGGTACTCCAAGAATAAGCACCGGCTAACTCCGTGCCAGCAGCCGCGGTAATACGTAGGGTGCGAGCGTTAATCGGAATTATTGGGTGTAAAGGGTGCGT
+
FFFFFFFFFFFFFFFFFFFFFFFFFFFFFFFFFFFFFFFFFFFFFFFF:FFFFFFFFFFFFF:FFFFFFFFFFFFFFFFFFFFFFFFFFFFFFFFFFFFFFFFFFFFFFFFFFFFFFFFFFFFFFFFFFFFFFFFFFFFFFFFFFFFFFFFFFFFFFFFFFFF:FFFFFFFFFFFF:FFF,FFFFFFFFFFFFFF:F:F,FF:FFFFFFFFFFFFFF:FF:FFFFFFF,F:FFFFFF::FFFFFFF:F::
@A00881:241:HJW2NDRXX:1:2104:15962:17331 1:N:0:CGAGAGAA+GATTGGAG
TGACCACCTACGGGAGGCAGCAGTGGGGGATATTGCACAATGGGGGGAACCCTGATGCAGCGACGCCGCGTGGGCGAGGAAGTACCTCGGTATGTAAAGCCCTATCAGCAGGGAAGAAAAAAGACGGTACCTGAGTAAGAAGCACCGGCTAAATACGTGCCAGCAGCCGCGGTAATACGTATGGTGCAAGCGTTATCCGGATTTACTGGGTGTAAAGGGAGCGCAGGCGGCGCGGCACGTCTGGTGTGAA
+
FFFFFFF:FFFFFFFFFFFFFFFFFFFFFFFFFFFFFFFFFFFFFFFFFFFF:FFFFF:FFFFFFFFFFFFFFFFFFFF:FFFFFFFFFFF,FFFFFFFFFFFFFFFFFFFFFFFFFFFFFFFFF::FFFFFFFFFFFFFFFFFFFFFFFFF,FFFFFFFFFFFFFFFFFFFFF:FFFFFFFFFFFFFFFFFFFFFFFFFFFFFFFFFFFF::FFFFFFF:F:F:FFF:FFFF:F:F,FFFFFFFFFFFF
@A00881:241:HJW2NDRXX:1:2104:1398:19225 1:N:0:CGAGAGAA+GATTGGAG
TGACCACCTATGGGAGGCAGCAGTGGGGAATATTGGGCAATGGAGGCAACTCTGACCCAGCAATGCCGCGTGAGCGATGAAGGCGTTTTGTTGTAAAGCTCTTTTCTTGGGAACGAACAAATGACGGTACCCAAGGAATAAGCCCCGGCTAACTACGTGCCAGCAGCCGCGGTAATACGGAGGATGCGAGCGTTATCCTGATTTATTGGGTTTAAAGGGAGCGTAGACGGGAAGTCAAGTTGGTTGTGAA
+
FFFFFF:FFFFFFFFFFFFFFFFFFFFFFFFFFFFFFFFFFFFFFFFFFFFFFFFFFFFFFFFFFFFFFFFFFF:FFF,FFFFFFFFFFFFFFFF:,FFFFFFFFFFFFFFFFFFFFFFFFFFFFFFFFFFFF,FFFFFF:FFFFFFFFFFFFFFFFFF:FFFFFFFFFFFFFFFFFFFFFFFFFFFFFFFFFFFFFF,FFFFFFFFFFFFF:F:FFFFF:FFFFF:FFFFFFF::,FF:FFFFFFF:F,
@A00881:241:HJW2NDRXX:1:2104:1768:22216 1:N:0:CGAGAGAA+GATTGGAG
TGACCACCTATGGGGCGCAGCAGTGGGGGATATTGCACAATGGGGGAAACCCTGATGCAGCGACGCCGCGTGAGTGAAGAAGTATTTCGGTATGTAAAGCTCTATCAGCAGGGAAGAGAATGACGGTACCTGACTAAGAAGCCCCGGCTAACTACGTGCCAGCAGCCGCGGTAATACGTAGGGGGCAAGCGTTATCCGGATTTACTGGGTGTAAAGGGAGCGTAGACGGCGTGACAAGTCTGAAGTGAAA
+
FFFFFFFFFFFFFFFFFFF:FFF:FFFFFFF:FFFFFFFFFFFFFFFFFFFFFFFFFF:FFFFFFFFFFFFFFFFFFFFFFFFFFFFF,FFF:FFFFFFFFFFFFFFFFFF:FF:FFFFF:FFFFFFFFFFFFFFFFFFFFFFFFFFFFFFFFFF,FFFF:FF::FFFFFFF:FFFFF:FF:F:F:F:FFF,F,FFFFFF:FFFF:F,FF:FF:FFFF,FFFF:::F,FFFFFF:FFFFFFFF,F:FFF,
@A00881:241:HJW2NDRXX:1:2104:8260:30921 1:N:0:CGAGAGAA+GATTGGAG
TGACCACCTCTGGGGTGCACCAGTGGGGAATATTGCACAATGGGGGAAACCCTGATGCAGCGACGCCGCGTGAGTGAAGAAGTATTTCGGTATGTAAAGCTCTATCAGCAGGGAAGAAGAAAGTGACGGTACCTGAGTAAGAAGCCCCGGCTAACTACGTGCCAGCAGCCGCGGTAATACGTAGGGGGCAAGCGTTATCCGGATTTACTGGGTGTAAAGGGAGCGTAGACGGATAGGCACGTCTGAAGTG
+
FF:FFFFFF,:FFFFFFFFFFFFFFFFFFFFFFFFFFF:FFFFFFFFFFFFFFFFFFFFFFFFFFFFFFFFFFFFFF,F:,FF::FFFFF,FFFFF,FFFFFFFFFFFFFFFFFFFFFFFFFFFFFFFFF,FFF:FFFF,FFFFFFFFF:FF:FFFFFFFFFFF:FFFFFFFFF,FF:FFFFFFFFFFFF,FFFFF:FFFF:FFFF,FF:FFF:F,F::FF::F:F,FFFFFF,F:FFFFFFFF::,F,F
@A00881:241:HJW2NDRXX:1:2104:13783:33379 1:N:0:CGAGAGAA+GATTGGAG
TGACCACCTATGGGATGCAGCAGTGGGGAATATTGGGCAATGGGCGCAAGCCTGACCCAGCAACGCCGCGTGAAGGAAGAAGGCTTTCGGGTTGTAAACTTCTTTTATGAGGGACGAAGGACGTGACGGTACCTCATGAATAAGCCACGGCTAACTACGTGCCAGCAGCCGCGGTAATACGTAGGTGGCGAGCGTTGTCCGGATTTACTGGGTGTAAAGGGCGCGTCGGCGGGCATGCAAGTCAGATGTG
+
FFFFFFFFFFFFFF:FFFFFFFFFFFFFFFFFFFFFFF:FFFFFFFFFFFFFFFFFFFFFFFFFFFFFFFFFFFFFFFFFFFFFFFFFFFFFFFFFFFFFFFFFFFFFFFFFFFFFFFFF:FFFFFFFFFFFFFFFFFFFF:FFFF,FFFFFFFFF:FFFFF:FFFFFFFFFFFFF:FFF,FFFFFFFFFFFFFF,FFFFF:FFFF,,FFFF:FFFFFFFFFFFFF,:FFFFFFF:FFF,FF:F:F,FFF
@A00881:241:HJW2NDRXX:1:2105:12735:4977 1:N:0:CGAGAGAA+GATTGGAG
TGACCACCTACGGGACGCAGCAGTGGGGAATATTGGGCAATGGAGGCAACTCTGACCCAGCAACGCCGCGTGAGTGATGAAGGTCTTCGGATTGTAAAACTCTTTAAGTGGGGACGAAGAAAGTGACTGTACCCACAGAATAAGCCTCGGCTAACTACGTGCCAGCAGCCGCGGTAATACGTAGGAGGCAAGCGTTCTCCGGAATGACTGGGCGTCAAGGGTGCGTAGGTGGTTTGGCAAGTTGGTAGCG
+
FFFFFFFFFFFFFFFFFFFFFFFFFFFFFFFFFFFFFF:FFFFFFFFFFFFFFFFFFFFFFFFFFFFFFFFFFFFFFFFFFFFFFFFFFFFFFFFFFFFFFFFFFFFFFFFFFFFFFFFFFFFFFFFFFFFFFFFFFFFFFFFFFFFFFFFFFFFFFFFFFFFFFFFFFFFFFFFFFFFFFFFFFFF:FFFFFFFF,FFF:FF:FFFFFF,FFFF,FFFFFFFFFFFF:FF:FFFFFF:FFFFFFF:,::
@A00881:241:HJW2NDRXX:1:2105:2917:9612 1:N:0:CGAGAGAA+GATTGGAG
TGACCACCTATGGGACGCAGCAGTGGGGAATATTGGGCAATGGGCGCAAGCCTGACCCAGCAACGCCGCGTGAAGGAAGAAGGCTTTCGGGTTGTAAACTTCTTTTATGAGGGACGAAGGACGTGACGGTACCTCATGAATAAGCCACGGCTAACTCCGTGCCAGCAGCCGCGTTAATACGGAGGATGCGAGCGTTATCCGGATTTATTGGGTGTAAAGGGAGCTTAGACGGGTCCTTAAGTCAGTTGTG
+
:F::FFFFF:FFFFFFFFFFFFF:FFFFFFFFFFFFF,FFFFFFFFFFFFFFFFF:FFFFFFFFFFFF,FFFFFFFFF:FFFFF:FFFFFFFFFFFFFFFFFFFFFFFFFFF:FFFFFFFFFFFFFFFFFFF:FFFFFFFFFF,FF::F:FFF,FFFFFF:FFFFFFFFFFFF:FF:FFFFF,F:FF:F:FFFFF:FFFFFFFFFFFFFFF:F:::,FFF:F:F::F::FFFF:FFF,:F:FF:FFF:F:
@A00881:241:HJW2NDRXX:1:2105:21567:28197 1:N:0:CGAGAGAA+GATTGGAG
TGACCACCTACGGGGTGCAGCAGTGGGGAATATTGGTCAATGGGGGGAACCCTGAACCAGCAACGCCGCGTGAAGGAAGAAGGCTTTCGGGTTGTAAACTTCTTTTACCAGGGACGATAGTGACGGTACCTGGTGAATAAGCTCCGGCTAACTACGTGCCAGCAGCCGCGGTAATACGTAGGGAGCGAGCGTTATCCGGATTTACTGGGTGTAAAGGGCGCGTAGGCGGGCTGTCAAGTCAGATGTGACT
+
:F::FFFFF:FFFFFFFFFFF:FFFFFFFFFFFFFFFFFFFFFFFFFF:FFFFFFFFFFFFFFFFFFFFFFFFFFFFFFFFFF:FFFFFFF:FF::,FF,FFFFFFFFFFFFFF:FFF:F,FFFFFFFFFFFFFFF,:FFFFFFFFFF,FFFFF::FFFFFFFFFFF:FFF:,FFF,FF:FFFFFF:FFF:F,FF:FFF,FFFF,F:,FFF,F:FF:FF::F:,FFFFF:FF::F,FF::F,F:::FFF,
@A00881:241:HJW2NDRXX:1:2105:7952:32049 1:N:0:CGAGAGAA+GATTGGAG
TGACCACCTATGGGGTGCAGCAGTGGGGAATATTGGGCAATGGAGGCAACTCTGACCCAGCAACGCCGCGTGAGCGATGAAGGTCTTCGGATTGTAAAGCTCTTTAAGTGGGGACGAAGAAAGTGACTGTACCCACAGAATAAGCTCCGGCTAACTACGTGCCAGCAGCCGCGGTAATACGTAGGGAGCAAGCGTTCTCCGGAATGACTGGGCGTAAAGGGTGGGTAGGTGGCTTGGCACGTGGGTCGCG
+
:FF:FFFFFFFFFFFFFFFFFFFFFFFF:FFF:FFFFFFF:FF:FFFF:FFF:F:FFFFFFFFFFFFFFFFFFFFFFFFFFFF:FFF:FF:FFFFF,FFFFF,FFFFFFFFFFF:F:FFFF,FFFFFFFF,FFFFFF:FFF:FFF:FFFFF:FFFFF,FFF,,FFF:FFFFFFFFFFFF:FFFFFF,FF,FFFFFF,F:FFFFFFFF,FFFFF:F:F:F::FF,FFFFF::FFFFFFFF,:F,FFFF:::
@A00881:241:HJW2NDRXX:1:2106:6307:10504 1:N:0:CGAGAGAA+GATTGGAG
TGACCACCTATGGGATGCAGCAGTGAGGAATATTGGTCAATGGGCGGGAGCCTGAACCAGCCAAGCCGCGTGAAGGAATAAGGCCCTACGGGTCGTAAACTTCTTTTGTCGGGGAACAAAAGCGGGGACGTGTCCCCGTCTGCGTGTACCCGAAGAAAAAGCATCGGCTAACTCCGTGCCAGCAGCCGCGGTAATACGGAGGATGCGAGCGTTATCCGGATTTATTGGGTTTAAAGGGTGCGTAGGCGGT
+
FFFFFFFFFF:FFFFFFFFFFFFFFFFFFFFFFFFFFFFFFFFFFFFFFFFFFFFFFFFFFFFFFFFFFFFFFFFFF:FFFFFFFFFFFFFFFFFFFFFFFFFFFFFFFFFFFFF:F,FF:FFFFFFFFFFFFFFFFFFFFFFFFFFFFFFFF:F:F:FFFFF:FFFFFFF:FFFFFFFFFFFFFFFFFFFFFFFFFFFFFFFFFFFFFFF:F,FFFF,FF,FF:FFFF:FFFFFFFFFFFFF:FFFFF,
@A00881:241:HJW2NDRXX:1:2109:7952:25942 1:N:0:CGAGAGAA+GATTGGAG
TGACCACCTACGGGAGGCAGCAGTGAGGAATATTGGTCAATGGGCGCGAGCCTGAACCAGCCAAGTCGCGTGAGGGAAGACGGCCTTATGGGTTGTAAACCTCTTTCAGATGAGAGTAAAGGGTGCTACGCGTAGCACATTGCAAGTATCATCAGAAGAAGCATCGGCTAATTCCGTGCCAGCAGCCGCGGTACTACGGACGATGCGAGCGTTATCCGGATTTATTGGGTGTAAAGGGTGCGCAGGCGGC
+
FFFFFFFFFFFFFFFFFFFFFFFFFFFFFFFFFFFFFF:FFFFFFFFFFFFFFFFFFFFFFFFFFFFFFFFFFFFFFFFFFFF:FF:,FFFFFFFFFFFFFFFFFFFF:FFFFFFFF:F,FFFFFF:FFFFFFFFFF:F:FFFFFFFFFFFF:FFFFFFFFFFFFFFF,:,FFFFFFFFFFFFFFFFFF:FF,,FF:F:F,:FFFFFFFFF,,,FFFFF,,:F,F,FF::,,:,FFFFFFFFF:FFF,:F
@A00881:241:HJW2NDRXX:1:2109:2329:29857 1:N:0:CGAGAGAA+GATTGGAG
TGACCACCTATGGGACGCAGCAGTGAGGAATATTGGTCAATGGGCGGAAGCCTGAACCAGCCAAGTCGCGTGAGGGATGAAGGCCCTACGGGTTGTAAACCTCTTTTGCCGGGGAACAAGTGCCGGGACGTGATCCCGGAGCTGAGTGTACCCGGAGAAAAAGCATCGGCTAACTCCGTGCCAGCAGCCGCGGTAATACGGAGGATGCGAGCGTTATCCGGATTTATTGGGTTTAAAGGGTGCGTAGGCG
+
FFFFFFFFFFFFFFFFFFFFFFFFFFFFFFFFFFFFFFFFFFFFFFFFFFFFFFFFFFFFFFFFFFFFFFFFFFFFFFFFFFFFFFFFFFFFFFFFF:FF:FFFFFFFFFFFFFF,FFFFFFFFFFFFFFFFFFFFFFFFFFFFFFFFFFFFFFFFFF:FFFFFFFF:FFFFFFFFFFFF:F:FFFF:FFFF:F:FFFF,FF:F:FFF:,FF::F,::F::F,FFF,FFFFFFFFF,FFF:FF:FF:F::
@A00881:241:HJW2NDRXX:1:2109:2899:35603 1:N:0:CGAGAGAA+GATTGGAG
TGACCACCTATGGGAGGCAGCAGTGAGGAATATTGGTCAATGGGCGCGAGCCTGAACCAGCCAAGTCGCGTGAGGGATGAAGGCCCTACGGGTTGTAAACCTCTTTTGCCGGGGAACAAGTGCCGGGACGTGATTCCGGAGCTGAGTGTACCCGGAGAAAAAGCATCGGCTAACTCCGTGCCAGCAGCCGCGGTAATACGGAGGATGCGAGCGTTATCCGGATTTATTGGGTTTAAAGGGTGCGTAGGCG
+
FFF:FFFFFFFFFFFFFFFFF:FFFFFFFFFFFFFFFFFFFFFFFFFFFFFFFFFFFFFFFFFFFFFFF:FFFFFFFFFFFFFFFFFFFFFFFFFFFFFFFFFFFFFFFFFFFFF,FFFFFFFFFF:FF:FFFFFFFFFFFFFFFFFFFFFFFFFFFFF:,FFFFFFFFFFFFFFFFFFF:,FFFFF:FFFFFFFFFFFFFFFFFFFFF:FFFFFFFFFF,FFFFFFFFF:FFF:,,F,FFFF,,::,FF
@A00881:241:HJW2NDRXX:1:2110:4417:2879 1:N:0:CGAGAGAA+GATTGGAG
TGACCACCTACGGGGTGCAGCAGTGGGGAATATTGGGCAATGGGCGCAAGCCTGACCCAGCGACGCCGCGTGAAGGAAGAAGGTCTTCGGATTGTAAACTTTGGTACTCAGGGACGAATTCTGACGGTACCTGAGGTTAAGCCACGGCTAACTACGTGCCAGCAGCCGCGGTAATACGTAGGTGGCTAGCGTTATCCGGAATTACTGGGTGTAAAGGGTGAGTAGGCGGGGAGGAAAGTCAGAGGTGAAA
+
FFFFFFFFFFFFFFFFFFFFFFFFFFFFFFFFFFFFFFFFFFFFFFFFFFFFFFFFFFFFFFFFFFFFFFFFFFFFFFFFFFFFFFFFFFFFFFFFFFF:FFFFFFFFFFFFFFFFF:FFFFFFFFFFFFFFFFFFFFFFFFFFFFFFF:FFFFFFFFFFFFF:FFFFFFFFFFFFFFFFFFFFFF,FFFFFF,:FFFFF,:F:F:FFF,FF,FFFFFFF,FFFFFFFF::F,F:F:FFFFFF,,:F:FF
@A00881:241:HJW2NDRXX:1:2110:1154:5494 1:N:0:CGAGAGAA+GATTGGAG
TGACCACCTATGGGAGGCAGCAGTGGGGAATATTGCACAATGGGGGAAACCCTGATGCAGCGACGCCGCGTGAGTGAAGAAGTATTTCGGTATGTAAAGCTCTATCAGCAGGGAAGAAAGTGACGGTACCTGAGTAAGAAGCCCCGGCTAACTACGTGCCAGCAGCCGCGGTAATACGTAGGGGGCAAGCGTTATCCGGAATTACTGGGTGTAAAGGGAGCGTAGACGGCGAGGACAGTCTGAAGTGAAA
+
:FFFFFFFFFFFFFFFFFFFFF:FFFFFFFFFFFFFFFFFFFFFF:FFFFF:FFFFFFFFFFFF:FFFFFFFFFFFFFF,FF:FFFF:FFFFFFFFFFFFFF:FF:F:FFF:FFFFF:FFFFF:F::FFFFF:FFF:F:FFF,FFF:F:,,FFF:FFFFFFFFF:FFF:F:F:,F,:F,FFFFFFFFFFFF:F,FFF,F::F:,,FF:,,:,,,F:FFF,F:,F,,FF,::::F,,:F:F::,F,:F,:F
@A00881:241:HJW2NDRXX:1:2110:2609:6010 1:N:0:CGAGAGAA+GATTGGAG
TGACCACCTATGGGGCGCAGCAGTGAGGAATATTGGTCAATGGGCGCGAGCCTGAACCAGCCAAGTAGCGTGAAGGAAGACGGCCCTACGGGTTGTAAACTTCTTTTATACGGGAATAAGACCGTCCACGAGTGGATGCGTGCATGTACCGTATGAATAAGCATCGGCTAACTCCGTGCCAGCAGCCGCGGTAATACGGAGGATGCGAGCGTTATCCGGATTTATTGGGTGTAAAGGGAGCGTAGACGGG
+
FFFFFFFFFFFFFFFFFFFFFFFFFFFFFFFFFFFFFFFFFFFFFFFFFFFFFFFFFFFFFFFFFFFFFFFFFFFFFFFFFFFFFFFFFFFFFFFFF:FFFFFFFFFFFFFFFFF,FFFFFFFFFFFFFFFFFFFFFFFFF:F:FFFFFFFFFFFF:FFFFFFFFFFFF:FFFFFFFFFFFFFFFFFFFFFF,FFFFFFFFFFF::F,FFFF,FFFFFF:,FFFFFFF:F,F,,FF:F:FFFF::F:,FF
@A00881:241:HJW2NDRXX:1:2110:1244:12258 1:N:0:CGAGAGAA+GATTGGAG
TGACCACCTATGGGAGGCAGCAGTGGGGGATATTGCACAATGGGGGGAACCCTGATGCAGCGACGCCGCGTGGGTGAAGAAGTATTTCGGTACGTAAAGCCCTATCAGCAGGGAAGAAGAAGACGGTACCTGACTAAGAAGCCCCGGCTAACTACGTGCCAGCAGCCGCGGTAATCCGTAGGGGGCAAGCGTTATCCGGAATTACTGGGTGTCAAGGGAGCGCAGACGGCAGGGCAAGTCCGGAGTGAAA
+
:FFFFFFF,FFFFFFFFFFFFF:FFFFFFFFFFFFFFFFFFF:FFFFFFFFFFFFFFF:FFFFFFFFF:F:FFFF:FFFFFFFFFF,FFFFFF:FFFFFFFFFFFF:FFFFFFFFFFFFFF:FFFFFFFFFFFFFFF:FFF,FFFFF::FFFFF:FFF:F::F,FFFFF::F::::FF,F:F,:FF:FFF:,FFFFFFF:F:,F:,FFF:FF,FFFF:F:FF:FFF:,FFF::FF:::F:F:::::FF::
@A00881:241:HJW2NDRXX:1:2110:2528:14074 1:N:0:CGAGAGAA+GATTGGAG
TGACCACCTATGGGGTGCAGCAGTCGGGAATATTGCGCAATGGAGGTAACTCTGACGCAGTGACGCCGCGTATAGGAAGAAGGTTTTCGGATTGTAAACTATTGTCGTTAGGGAAGAAAAAAGACAGTACCTAAGGAGGAAGCCCCGGCTAACTATGTGCCAGCAGCCGCGGTAATACATAGGGGGCAAGCGTTATCCGGAATTATTGGGTGTAAAGGGTGCGTAGACGGGTGTCTAAGTTGGTTGTGAA
+
FFFFFFFF:FFFFFFFFFFFFFFFFFFFF:FFF:FFFF:FFFFFFFFFFFFFFFFFFF:FFFFFFFFFFFFFFFFFFFFFFFFFFFFFFFFFFFFFFFFF::FFFFFFFFFFFF,FFFFFFFFFFFFFFFFFFFFFFFFFFFFFFFFFFFFFFF,FFFFFFFFFFFFFFFFFFF:FFFF::FFFFF:F,FFFFF:FFFFFF,FF,FFFFFFFFFFFFFFFFFFF,:F:FF:FFFF::FFF::FFFFFF:F
@A00881:241:HJW2NDRXX:1:2110:1750:15546 1:N:0:CGAGAGAA+GATTGGAG
TGACCACCTACGGGATGCAGCAGTGGGGAATATTGGGCAATGGGCGCAAGCCTGACCCAGCAACGCCGCGTGAAGGAAGAAGGCTTTCGGGTTGTAAACTTCTTTTATGAGGGACGAAGGACGTGACGGTACCTCATGAATAAGCCCCGGCTAACTACGTGCCAGCAGCCGCGGTAATACGTAGGTGGCGAGCGTTGTCCGGATTTACTGGGTGTCATGGGCGCGTAGGCGGGTAGGCACGTCAGAGGTG
+
FFFFFFFFF:FFFFFFFFFFFFFFFFFF::FFFFFFFFFFFFFFFFFFFFFFFFFFFFF,FFFFFF:F,FFF:FFFFFFFFFF,FFFF,FFFFFFFFFFFFF:FFFF:FFFFFFFFFF:FF::FFFFFFFFFFFFFFFFFFFFFF,,FFFFFFF::FFFFFFFFFF,F:FFFF::FF:FF::FFFFFFFFF:F:,:FFFFFFFFFF,:FFFFF::,:,FFFFFF:F,F:F:F:FF:F:F:FFF:::,F,:
@A00881:241:HJW2NDRXX:1:2110:2582:16141 1:N:0:CGAGAGAA+GATTGGAG
TGACCACCTACGGGGTGCAGCAGTGGGGAATATTGGGCAATGGAGGCAACTCTGTCCCAGCAATGCCGCGTGAGCGATGAAGGCGTTTTGTTGTAAAGCTCTTTTCTTGGGAACGAACAAATGACGGTACCCAAGGAATAAGCCCCGGCTCACTACGTGCCAGCAGCCGCGGTAATACGTAGGGGGCAAGCGTTGTCCGGAATGACTGGGCGTAAAGGGAGTGTAGGTGGTTTGATAAGTTAGATGTGTA
+
:FFFFFFFFFFFFFFFFFFFFFF:FFFF,,F:FFFFFFFFFFFFFFFFFFFFFF,FFFFFFFFFFFFFFFFFF:FFF:FFFFFFFFF,FF,FFFFFFFFFFFFFFF,FFFFF,FFFFFFFFFFFFFFFFFFFFF:FF,F:FFFFFFFFFF,FFFFFFFFFFFFFFFFFFFFFF:F,FFFF::FF:FFF:FFFF,FFFFFFF::FFFF:FFFFF:,FFFF:FF:FF::,F:,FFFFFF,FFFF::,FF:FF
@A00881:241:HJW2NDRXX:1:2110:2917:16250 1:N:0:CGAGAGAA+GATTGGAG
TGACCACCTATGGGATGCAGCAGTGGGGAATATTGGGCAATGGGCGAAAGCCTGACCCAGCAACGCCGCGTGAAGGAAGAAGGCTTTCGGGTTGTAAACTTCTTTTATTAAGGACGAAGAGATGACGGTACTTAATGAATAAGCTCCGGCTAACTACGTGCCAGCAGCCGCGGTAATACGTAGGGAGCAAGCGTTGTCCGGATTTACTGGGTGTAAAGGGTGCGTAGGCGGCAGAGCAAGTCAGATGTGA
+
FFFFFFFFFFFFFFFFFFFFFFFFFFFFFFFFFFFFFFFFFFFFFFFFFFFFFFFFFFFFFFFFFFFFFFFFFFFFFFFFFFFFFFFFFFFFFFFFFFFFFFFFFFFFFFFFFFFFFFFFFFFFFFFFFFFFFFFFFFFFF:F:FFFFFFFFFFFFFFFFFFFFFFFFFFF:FFFFFFFFFFFFF:FFFFFFFFFFFFFFFFFFFFFFFFF:FF,FF,FFFFFFFFF:FFF:FFFF:F,FFFFFFFFFFF
@A00881:241:HJW2NDRXX:1:2110:2899:17534 1:N:0:CGAGAGAA+GATTGGAG
TGACCACCTACGGGGTGCAGCAGTGGGGAATATTGGGCAATGGGCGAAAGCCTGACCCAGCAACGCCGCGTGAGGGAAGAAGGTTTTCGGATCGTAAACCTCTGTTCTTGGTGAAGAGCGGAAGACGGTAGCCAAGGAGGAAGCCCCGGCTAACTACGTGCCAGCAGCCGCGGTCATACGTAGGGGGCGAGCGGTGTCCGGAATGAGTGGGCGTAAAGGGCGCGTAGGCGGCCCGCTAAGTCTGGAGTGA
+
FF:FFF:FFFFFFFF:FFFFFFFFFFFFF:F:FFFFFFFF:FFF:FFFFF:FFFFFFFFFFF:F:F:F::FF:FFFF,FFFFF:FFFFFFFFFFFF:FF:F:FFFFFFF:FFF:FFFFFFFFFF:FF,FFFFFF,FFFFFFFFFFFFF:F:FFFFFFFFF:FFFFF:FFFFFF:,FFFFFF,FFFFF::F:FF,F:F:FFFF:FFF,FFF:FF,FF:F,:FF,F:F::FF:F:F:F,FF:FFF:F,::::
@A00881:241:HJW2NDRXX:1:2110:2636:19586 1:N:0:CGAGAGAA+GATTGGAG
TGACCACCTATGGGGTGCAGCAGTGGGGAATATTGCACAATGGGGGAAACCCTGATGCAGCGACGCCGCGTGAGTGAAGAAGTCATTCGTGACGTAAAGCTCTATCAGCAGGGAAGAAGAGGGCGCAAGCCCGGACGGTACCTGACTAAGAAGCCCCGGCTAACTACGTGCCAGCAGCCGCGGTAATACGTCGGGGGCAAGCGTTATCCGGATTTACTGGGTGTAAAGGGAGCGTAGACGGTAAGGCAAG
+
F:FFFFFFFFFFFFFFFFFFFFFFFFFFFFFFFFFFFFFFFFFFFFFFFFFFFFFFFFFFFFFFFFFFFFFFFFFFFFFFFFFFFFFFFFFFFFFFFFFFFFFFFFFF:FFFFFFFFFFFFFFFFFF,FFFFFF:FFFFFFFFFFFFFFFFFFFFF:FFFFFFFFFFFFFFFFFFFF,F:FFF,:F,:FFF:FFFFF:F,FFFF:FFFFFF:FFF:,FFFFFF,:FFFFFF:FFFF:FFFFF:FFFFF,:
@A00881:241:HJW2NDRXX:1:2110:1931:22999 1:N:0:CGAGAGAA+GATTGGAG
TGACCACCTACGGGGTGCAGCAGTGGGGAATATTGCACAATGGGGGGAACCCTGATGCAGCAACGCCGCGTGAGTGAAGAAGTATTTCGGTATGTAAAGCTCTATCAGCAGGGAAGAAAATGACGGTACCTGACTAAGAAGCACCGGCTAAATACGTGCCAGCAGCCGCGGTAATACGGATGGTGCAAGCTTTATCAGGATTTACAGGGTGTAATGTGAGCGCAGGCGGTTCTGCAAGTCAGATGTGAAT
+
FFF,F:,FFF:F:FFFFFF,FFFFFFF:FF:FF,FFFFFFFF:FF:FFFFFFFFFF:FFF:F,FFFFF:FFF:,FFFFF:FF,:FFFFF,,FFFF,FFF:FFFFFFFFFF,FFF:FF:F:FFFF:,FFFFFFFFFFF,:F,FFFFF:F,::FFFF,FF:F:FFFFFFFFFF:,FFFF:,::::FF:FFFF,::FFF:F:F:FFF:,,,FFF,,,,F:FF,:,FF,F,FF:FF:,,F,,F:F,F:F:FFF,
@A00881:241:HJW2NDRXX:1:2110:1570:28635 1:N:0:CGAGAGAA+GATTGGAG
TGACCACCTACGGGATGCAGCAGTGGGGAATATTGCACAATGGGGGAGACCCTGATGCAGCAACGCCGCGTGATTGAAGAAGTATTTCGGTATGTAAAGATCTATCAGCAAGGAAGAAGATGACGGTACTTGAGTAAGAAGCCCCGGCTAACTACGTGCCAGCAGCTGCGGTAATACGTAGGGGGCCAGCGTTATCCGGATTTACTGGGTGTAATGGGAGCGTAGGCGGCGATGCACGCCAGAAGTGAAA
+
FFF,FFFFFF:FFFFFFFFFF:FFFFFFFFFFFFFFF:FFF:FFFFF:FFFFFFFFFFFFFF,FF:FFFFFFFF::FF:FFFFFFFFFFFFFFFFF:FF:FFFFFF,FFFFFF:FFFFF::F:FFFFF,FF:FF:FFFFF:FFFF:FF:FFFFF:FFF:F:FFF:,,FFF:FFF:F:FFFFFFFFF:F:FF:,FFFFF:F:::FFFF:FF:FF:,F::F:::,F:F:F:F:FFF,:,,F:F:FF:::,,,
@A00881:241:HJW2NDRXX:1:2110:1949:31328 1:N:0:CGAGAGAA+GATTGGAG
TGACCACCTATGGGACGCAGCAGTGGGGAATATTGGGCAATGGACGCAAGTCTGACCCAGCAACGCCGCGTGAAGGAAGAAGGCCTTCGGGTTGTAAACTTTTGTTATATGGGAAGAAGAGAGTGACGGTACCATATAAGGAAGCCCCGGCTAACTATGTGCCAGCAGCCGCGGTAAGACATAGGGGGCGAGCGTTGTCCGGAATCACTGGGCGTAAAGGGAGCGTAGGTGGTGTATTAAGTTAAGTGTG
+
FFFFFFFF,FFFFFFFFFFFFFFFFFFFFFFFFFFFFF,FFFFFFFFFFFFFFFFFFFFFFFFFFFFFFFFFFFFFF:FFFFFFFFFFFFFFFFF:FFFFF,FFFF:F:FFFFFFFFFFFFFFFFFFFFFFFFF:FFFFFFFFFFFFFFFFFFF:FFFFFFFFFFFFFFF::FFFFFFFFFFFFFFFFFFFFFFFFFFFF:FFFFFFFFFFFFFFFFFFF:FFFFFFFFF:FF:F:FF:FFFF:F:,FFF
@A00881:241:HJW2NDRXX:1:2110:1976:31469 1:N:0:CGAGAGAA+GATTGGAG
TGACCACCTACGGGATGCAGCAGTGGGGAATATTGCACAATGGGGGGAACCCTGATGCAGCAACGCCGCGTGAGTGAAGAAGTATTTCGGTATGTAAAGCTCTATCAGCAGGGAAGATAATGACAGTACCTGAATAAGAAGCCCCGGCTAACTACGTGCCAGCAGCCGCGGTAATACGTAGGGGGCAAGCGTTATCCGGATTTACTGGGTGTAAAGGGAGCGTAGACGGCAGTGCAAGTCTGATGTGAAA
+
FFFFFFFFFFFFFFFFFFFFFFFFFFFFFFFFFFFFFFFFFFFFFFFFFFFFFFFFFFFFFFFFFFFFFFFFFFFFFFFFFFFFFFFFFFFFFFFFFFFFFFFFFFFFFFFFFFFFFFFFFFFFFFFF:FFFFF,FFFFFF:FFFFFF::FFFFFFFFFFFFFFFFFFFFFFF:FFFFFFFFFFFFFFFF::::FFFFFFFFFF:FFFFFFFFFFF:FFFFFF,,FFFFFF:F:FFFFFFFFF:FFFFFF
@A00881:241:HJW2NDRXX:1:2110:1741:33379 1:N:0:CGAGAGAA+GATTGGAG
TGACCACCTATGGGGTGCAGCAGTGAGGAATATTGGTCAATGGGCGGGAGCCTGAACCAGCCAAGTCGCGTGAGGGAAGACGGCCCTATGGGTTGTAAACCTCTTTTGCCGGGGAACAAGTGCCGGGACGTGATCCCGGAGCTGAGTGTACCCGGAGACAAAGCATCGGCTAACTCCGTGCCAGCAGCCGCGGTCATACGGAGGATGCGAGCGGTCTCCGGATTTATTGGGTTTAAAGGGTGCGTAGGCG
+
:FFFFFFFF,FFFFFFFFFFFFFFFFFFFFFFFFFFFFFFFFFFFF:FFFFFFFFFFF:FFFFFFFFFFFFFFFFFFFFFFFFFFF:FFFFFF,FFFFFFFFFFFFFFFF:FFFFF:FFF::FFFFFFF:FF::FFFFFF:F:FFF,FF:FF:F::F:,FFF::FF:FFFFFFF:FFF:::F,:FFFF::FFFF,F:FF:FF::,:F:FFF:F,F:,FF:::,FF::FF:FF,:,F,:F:F:F::F:F,:
@A00881:241:HJW2NDRXX:1:2110:3070:35368 1:N:0:CGAGAGAA+GATTGGAG
TGACCACCTACGGGATGCAGCAGTGGGGAATATTGGGCAATGGGCGAAAGCCTGACCCAGCGATGCCGCGTGAGGGAAGAAGGTTTTCGGATTGTAAACCTCTGTCTTTAGGGACGATAATGACGGTACCTAAGGAGGAAGCTCCGGCTAACTACGTGCCAGCAGCCGCGGTAATACGTAGGGAGCGAGCGTTGTCCGGAATTACTGGGTGTAAAGGGAGTGCAGGCGGGACTGCAAGTCAGATGTGAAA
+
FFFFFFFFFFFFFFFFFFFFFFFFFFFFFFFFFFFFFFFFFFFFFFFFFFFFFFFFFFFFFFFFFFFFFFFF:FFFFFFFFFFFFFFFFFFFFFFFFFFFFFFFFFFFFFFFFF:FF:FFFF,FFFFFFFFFFFFFFFF:FFFFFFFFFFFFFFFFFFFFFFFFFFFFFF::F:FFFFFFFFFFFFFFFFFFFFFF,FFF:FFFFFFFFFF,FF,FFFFF:FFFF:F:FF:FF:FFF::F::F:FF:F:F
@A00881:241:HJW2NDRXX:1:2111:2311:3897 1:N:0:CGAGAGAA+GATTGGAG
TGACCACCTACGGGGTGCAGCAGTGGGGAATATTGCACAATGGGGGAAACCCTGATGCAGCGACGCCGCGTGAAGGAAGAAGTATCTCGGTATGTAAACTTCTATCAGCAGGGAAGAAAATGACGGTACCTGACTAAGAAGCCCCGGCTAACTACGTGCCAGCAGCCGCGGTAATACGTAGGGGGCAAGCGTTATCCGGATTTACTGGGTGTAAAGGGAGCGTAGACGGAAGAGCAAGTCTGATGTGAAA
+
FFFFFFFFFFFFFFFFFFFFF:FFFFFFFFFFFFFFFFFFFFFFFFFFFFFF,FFFFFFFFFFFFFFFFFFFFFFFFFFFFFFFFFFFFF:FFFFFFFFFFFFFFFFFFFFFFFFFFFF:FFFFFFFFFFFFFFFFFFFFFFFFFFFFFFFFFFFFFFFFFFFFFFFFFFFFFFFFFFFFFFFFFFFFFFFFF:FFFFFFFFFFFFFFFFFF,FFFFFFFFFFFFF:F::,FFFFFFFFFFFFFFFFFFF
@A00881:241:HJW2NDRXX:1:2111:1750:6527 1:N:0:CGAGAGAA+GATTGGAG
TGACCACCTACGGGATGCAGCAGTGAGGGATATTGCACAATGGGGGAAACCCTGATGCAGCAACGCCGCGTGAAGGAAGAAGTATTTCGGTATGTAAACTTCTATCGATGGGGACGAAAGAAATGACGGTACCCAAGTAAGAAGCCCCGGCTAATTACGTGCCAGCAGCCGCGGTAATACGTATGGGGCAAGCGTTATCCGGATTTACTGGGTGTAAAGGGTGAGTAGGCGGCTGATTAAGTCATATGTG
+
FFFFFFFFF:FFFFFFF:FFFFFFF:FFFFFF::FFFF,FFFFFFFFFFFFFFFFFFFFFFFFFFFFFFFFFFFFFFFFFFFFFF:FFFFFFFF:FFFFFFFFFFFFFFFFFFFFFFF:FFFFFFFFFFFF:FFFFFFFFF:F::FFFFFFF::,FFFFFFFFFF,FFFFFFF:,FFFFFFFFFF,:,:F,,FFFF,FF:FFFFFF:FFF:FF:F:FFFFFFFF:FF:FF:FFF,:,FFF,F:FF::F:F
@A00881:241:HJW2NDRXX:1:2111:3459:8202 1:N:0:CGAGAGAA+GATTGGAG
TGACCACCTATGGGACGCAGCAGTGGGGAATCTTCCGCAATGGGCGAAAGCCTGACGGAGCGATGCCGCGTGGGTGAAGAAGGGATTCGTCCCGTAAAGCCCTGTTGCCCGCGACGAAGGGCGCATCGAGGAAAGAGCGATGCGTGTGACTGTAGCGAGCGAGGAAGCCACGGATAACTACGTGCCAGCAGCCGCGGTAATACGTAGGTGGCGAGCGTTGTCCGGAATCATTGGGCGTAAAGCGCATGTA
+
FF,:FFFFFF,FFFFFFFF:FFFFFF:FFF:F:F,F::FF:FF,FFFF:F::F:FF,FFFFFFF,FFFFFFFFFF::FFFFFFFFF,:FFFFF,FFFF:FF:F,:,FFFFF::FFF,FFFFFFFFF:F:FF:FF:::FF:FF:FFFFF,:,FF:FF:FFFFFFFFF:FFFFFF,,:FF:FFFFFF,FF::F:F:FFF,F,FFF:FFF,F,FFFF:FF,FFF:FF::FF,:FFFF:F::,F:,::F::,:F
@A00881:241:HJW2NDRXX:1:2111:2211:14653 1:N:0:CGAGAGAA+GATTGGAG
TGACCACCTATGGGGCGCAGCAGTCGGGAATATTGCGCAATGGAGGAAACTCTGACGCAGTGACGCCGCGTGCAGGAAGAAGGTTTTCGGATTGTAAACTGCTTTAGACAGGGAAGAAACAAGACAGTACCTGTAAAATAAGCTCCGGCTAACTACGTGCCAGCAGCCGCGGTAATACGTAGGGAGCAAGCGTTATCCGGATTTATTGGGTGTAAAGGGTGCGTAGACGGAGAAGCAAGTTAGTTGTGAA
+
FFFFFFFFFFFFFFFFFFFFFFFFFFFFF:F,FFFFFFFF:FFFFFFFFFFFFFFFFFFFFFFFFFFFFFFFFFFFFFFFFFFFFFFFFFFFFFFFFFFFFFFFFFFFFFFFFFFFFFFFFF:FFFFFFFFFFFFFFFFFFFFFFFFF:FFFFFFFFFFFFFFFFFFFFF:FFFFFFFFFF:FFFFF:FFFFF:FFFFF:FFFF,FFFFFFFFFF,FF,:FFFF:::FF,F::,F:,:F:FFFFF:FF:F
@A00881:241:HJW2NDRXX:1:2111:2003:20870 1:N:0:CGAGAGAA+GATTGGAG
TGACCACCTACGGGAGGCAGCAGTGAGGAATATTGGTCAATGGGCGCGAGCCTGAACCAGCCAAGTAGCGTGAAGGAAGACGGCCCTACGGGTTGTAAACTTCTTTTATACGGGAATAAGACCGTCCACGAGTGGATGCGTGCATGTACCGTATGAATAAGCATCGGCTAACTCCGTGCCAGCAGCCGCGGTAATACGGAGGATGCGAGCGTTATCCGGATTTATTGGGTTTAAAGGGAGCGTAGACGGG
+
FFFFFFFFFFFFFFFFFFFFFFFFFFFFFFFFFFFFFFFFFFFFFFFFFFFFFFFFFFFFFFFFFFFFFFFF:FFFFFF:FFFFFFFFFFFFFFFFFF:FFFFFFFFF:FFFFFFFFFFFF:FFFFFFFFFFFFFFFFFFFF:FFFFFFFFFF:FFFFFFFFFFFFFFFFFFFFFFFFFFFFFFF:FFFFFFFFFFFFFF:FF:FFFFFFFF,FFFFF::FFF:FFFFFFF::FF::F:::F:FFFFFFF
@A00881:241:HJW2NDRXX:1:2111:2257:22529 1:N:0:CGAGAGAA+GATTGGAG
TGACCACCTACGGGATGCAGCAGTGGGGAATATTGGGCAATGGGCGAAAGCCTGACCCAGCGACGCCGCGTGAAGGAAGAAGGTTTTCGGATTGTAAACTTCAGTAAGCAGGGACGAAGGAAGTGACGGTACCTGCAGAGTAAGCCACGGCTAACTACGTGCCAGCAGCCGCGGTAATACGTAGGTGGCGAGCGTTATCCGGAATTACTGGGTGTAAAGGGTGTGTAGGCGGGACGATAAGTCTGATGTG
+
FFFFFFFFFFFFFFFFFFFFFFF:FFFFF:FFFFFFFFFFFFFFFFFFFFFFFFFFFFFFFFFFFFFFFFFFFFFFFFFFFFFFFFFFFFFFFF:FFFFFFFFFFFFFFFFFFFFFFFFFFFFFFFFFFFFFFFFFFFFFFFFFFFFFFFFF:FFFFFFFFFFFFFFFFF:FFFFFFFFFFFFFFFFFF:FFFFFF::FFFFF,FFFFFFFFF:FF,F:FFF:FFFF:FFFF::FFFF,FFF:F,F:FF:
@A00881:241:HJW2NDRXX:1:2111:1353:23500 1:N:0:CGAGAGAA+GATTGGAG
TGACCACCTACGGGGCGCAGCAGTGGGGAATATTGCACAATGGGGGGAACCCTGATGCAGCAACGCCGCGTGAGTGAAGAAGTATTTCGGTACGTAAAGCTCTATCAGCAGGGAAGAAGAGAGACGGTACCTGAGTAAGAAGCCCCGGCTAACTACGTGCCAGCAGCCGCGGTAATACGTAGGGGGCAAGCGTTATCCGGAATTACTGGGTGTAAAGGGAGCGCAGACGGCGATGCAAGTCTGGAGTGAA
+
FFF:FFFFFFFFFFFFFFFFFFFFFFFFFFFFFFFFFFFFFFFFFFFFFFFFFFFFFFFFFFFFFFFFFFFFFFFFFFFFFFFFFFFFFFFFFFFFFFFFFFFFFFFFF:FFFFFFFFFFF:FFFFFFFFFFFFFFFFFFFFFFFFFFFFF:FFFFFFFFFFFF:FFFFFFFFFFFFFFFFFFFFFFFFFFFFFFFF:FFFFFFFFFFFFF::FFFFFFFFFFFFFFFFFF:FFFFFFFF:FFFFFFFF:
@A00881:241:HJW2NDRXX:1:2111:3061:25989 1:N:0:CGAGAGAA+GATTGGAG
TGACCACCTACGGGGCGCAGCAGTGGGGAATATTGGTCAATGGAGGAAACTCTGAACCAGCAACGCCGCGTGAATGATGAAGGTCTTCGGATTGTAAACTTTGGTACTCAGGGACGAATTCTGACGGTACCTGAGGTTAAGCCACGGCTAACTACGTGCCAGCAGCCGCGGTAATACGTAGGTGGCGAGCGTTATCCGGAATTACTGGGTGTCAAGGGTGTGTAGGCGGGGATGCAAGTCAGATGTGAAA
+
FFFFFFFFFFFFFFFFFFFFFFFFFFFFFFFFF:FFFFFFFFFFFFFFFFFFFFFFFFFFF,:FFFFFFFFFFFFFFFFFFFFFFFFFFFF:FFFFFFFFFFFFF:FFFFFFFFFFFFFFFFFFF:FFFFFFFFFF:FFFFFFFFFFFFFFFFFFFFFFFFFFFFFFFFFF:F:FFFFFFFFFFFFFFF:FFFFFF:FF:,FFFFFFFFFFF,FFFFFFFFF:F:FFFFF:FF:FF:F::FFF::F:FFF
@A00881:241:HJW2NDRXX:1:2111:8684:27242 1:N:0:CGAGAGAA+GATTGGAG
TGACCACCTATGGGAGGCAGCAGTGGGGAATATTGGGCAATGGGCGCAAGCCTGACCCAGCGATGCCGCGTGAGGGAAGAAGGTTTTCGGATTGTAAACCTCTGTCTTTAGGGACGATAATGACGGTACCTAAGGAGGAAGCTCCGGCTAACTACGTGCCAGCAGCCGCGGTAATACGTAGGGAGTAAGCGTTATCCGGAATTACTGGGTGTAAAGGGAGTGTAGGCGGGACTTTAAGTCAGATGTGAAA
+
FFFFFFFFFFFFFFFFFFFFFFFFFFFFFFFFFFFFFFFFFFFFFFFFFFFFFFFFFFFFFFFFFFFFFFFFFFFFFFFFFFFFFFFFFFFFFFFFFFFFFFFFFFFFFFFFFFFFFFF:FFFFFFF:FFFFFFFFFFFFFFFFFFFF:FFFF:FFFFFFFFFFFFFFFFF,FF:FFF:FFFFFFF:FFF:FFFFF:FFFFFFFFFFFFFFFF:FFFF:FFF,F:FFFF:FF:FFFFFFFFFF:FFFF,:
@A00881:241:HJW2NDRXX:1:2111:2871:33176 1:N:0:CGAGAGAA+GATTGGAG
TGACCACCTATGGGGGGCAGCAGTGAGGAATATTGGTCAATGGGCGGGGGCCTGAACCAGCCAAGTCGCGTGAGGGAAGACGGCCCTATGGGTTGTAAACCTCTTTTGCCGGGGAGCAAAGCGCCGCACGTGTGCGGTCTGGAGAGTACCCGGAGAAAAAGCATCGGCTAACTCCGTGCCAGCAGCCGCGGTAATACGGAGGATGCGAGCGTTATCCGGATTTATTGGGTTTAAAGGGTGCGTAGGCGGC
+
FFFFFFFFFFFFFFFFFFFFFFFFFFFFFFFFFFFFFFFFFFFFFFFFFFFFFFFFFFFFFFFFFFFFFFFFFFFFFFFFFFFFFFFFFFFFFFFFFFFFFFFF:FFFFFFFFFFFFF:FFFFFFFF:FFFFFFFFFFFFFFFFFFF:FFFFFFFFFFFFF:FFFFFFFF:FFF:FFFFF:FFFFFFFFFFFFFFFFFFFFFF:FFFFFFFF,FFFF:FFFFFFFFFFFF:FFF:F:F::F:,FFFF:,,
@A00881:241:HJW2NDRXX:1:2111:1651:33348 1:N:0:CGAGAGAA+GATTGGAG
TGACCACCTATGGGGTGCAGCAGTGGGGGATATTGGACAATGGGGGGAACCCTGATCCAGCGACGCCGCGTGAGTGAAGAAGTATTTCGGTACGTAAAGCTCTGTCAGCAGGGAAGAAGGAAGACGGTACCTGACCAAGAAGCCCCGGCTAACTACGTGCCAGCAGCCGCGGTAATACGTAGGGGGCAAGCGTTATCCGGATTTACTGGGTGTAAAGGGAGCGCAGACGGAGATGCAAGTCCGGAGTGAA
+
FFFFFFFFFFFFFFFFFFFFFFFFFFFFFFFFFFFFFFFFFFFFFFF:FFFFFFFFFFFFFFFFFFFFFFFFFFFFFFFFFFFFFFFFFFFFFFFFFFFFFFFFFFFFFFFFFFFF:FFFFFFFFFFFFFFF:F::FFFFFFFFFFFF:FFF:FFF:F:FFFFFFFFFFFFFFF,F:FFFFFFFFFFFFFF:F,FFFFFFF,F:,:F:FFF:FF,,F:FF::::F::FFFF::FFFF:F:FFFFF:FF::
@A00881:241:HJW2NDRXX:1:2111:11379:34256 1:N:0:CGAGAGAA+GATTGGAG
TGACCACCTATGGGGGGCAGCAGTGAGGAATATTGGTCAATGGACGGAAGTCTGAACCAGCCAAGTAGCGTGAAGGAAGGCGGCCCTACGGGTTGTAAACTTCTTTTATAAGGGATTAAAGGGCTCCACGAGTGGGGTGTTGCACGTACCTTATGAATAAGCATCGGCTAACTCCGTGCCAGCAGCCGCGGTAATACGGAGGATGCGAGCGTTATCCGGATTTATTGGGTTTAAAGGGAGCGTAGATGGC
+
FFFFFFFFFFFFFFFFFFFFFFFFFFFFFFFFFFFFFFFFFFFFFFFFFFFFFFFFFFFFFFFFFFFFFFFFFFFFFFFFFFFFFFFFFFFFFFFFFFFFFFFFFFFFFFFFFFFFFFF:FFFFFFFFFFFFFFF:FFFFFFF:FFFFFFFFFFF:FFFFF:FFF:FFFFFFFFFFFFFFFFFFFF:FFFFFF:FFF:FFFFFFFFFFFFFFF,FFFFF::FFF:F:FFFFFFF::FFFFFF:F,:FF:F
@A00881:241:HJW2NDRXX:1:2111:5927:36370 1:N:0:CGAGAGAA+GATTGGAG
TGACCACCTCTGGGATGCAGCAGTCGGGAATATTGCGCAATGGAGGAAACTCTGACGCAGTGACGCCGCGTGCAGGAAGAAGGTTTTCGGATTGTAAACTGCTTTAGACAGGGAAGAAAGAAATGACGGTACCTGTAGAATAAGCTCCGGCTAACTACGTGCCAGCAGCCGCGGTAATACGTCGGGAGCAAGCGTTATCCGGATTTATTGGGTGTAAAGGGTGCGTCGACGGAGAGATAAGTTCGTTGTG
+
:FFFFFFFF,FFFFFFFFFFFFFFFF:FFFF::FFFFFFFFFFFFFFFFFFFFFFFFFFFFFFFF,FFFFFFFFFFFFFFFFFFFFFFFFF:FFFFFFFFFFFFFFF:F,FFF,F:FFFFFFFFFFF:FF,FFFFFFFF,:FFFFFF:FFFF,F:FFF,FFFFFFFFFFFFF:F:,F,:F:F,:FFF:FF:F:F:F,FF,F,F:FF,:,F:FFFF:FF:,FF:F:F::,FF:F:FFFF:,FFF,,FFFF:
@A00881:241:HJW2NDRXX:1:2112:1841:10347 1:N:0:CGAGAGAA+GATTGGAG
TGACCACCTATGGGACGCAGCAGTGGGGAATATTGCACAATGGGGGGAACCCTGATGCAGCAACGCCGCGTGAGTGAAGAAGTATTTCGGTACGTAAAGCTCTATCAGCAGGGAAGAAGAGAGACGGTACCTGAGTAAGAAGCCCCGGCTAACTACGTGCCAGCAGCCGCGGTAATACGTAGGGGGCAAGCGTTATCCGGAATTACTGGGTGTAAAGGGAGCGCATACGGCGATGCAAGTCTGTAGTGAA
+
,FFFFFFFFFFFFFFFFFFFFFFFFFFFFFFFFFF:FFFFFFF:FFFF:FFFFFFFFFFFFFFFFFFFFF:FFF:F:FF:FFFFFFF,FFF:FFFF,FF:FFFFFFFFFFFFF,FFFFFFFFFFF:F:FFFFF:FFFFFFFFFF:F:,FF,:F:FF:FFFF:F,F:FFF,:FF,FFF:FFFFFFFFF:,,:FFFFF:,:F:,:::F:FFFF:FFF,:FF:,:::F,,FFF:FFF:F:,,F:::,F:FF:,
@A00881:241:HJW2NDRXX:1:2112:1353:15702 1:N:0:CGAGAGAA+GATTGGAG
TGACCACCTATGGGATGCAGCAGTGGGGGATATTGCACAATGGGGGGAACCCTGATGCAGCGACGCCGCGTGGGCGAAGGAGTATTTCGGTATGTAAAGCCCTATCGGCAGGGAAGAAGGAAGACGGTACCTGCGGAAGAAGCCCCGGCTAACTACGTGCCAGCAGCCGCGGTAATACGTAGGGGGCAAGCGTTATCCGGATTTACTGGGTGTAATGGGAGCGTAGGCGGCTGCGCAAGTCAGGATTGAA
+
FF:,FFFFF:FF:FFFFFFFF:F:FFFFFFFFF:,:FFFFFFFFFFFFFFFFFF:FFFFFFFFFFF:FFFFFFFFFFFFFFFF:FFF,F:F:FFFFFF:,FF:FFF,FFF::FFFFFFFF::,FFFFF,FFFFF:FF:F,:FFF,FFFFF,,:FFFFFFF::FFFFFFFFFF,F,::FFFF:FFFFFFFFFFF,:FFF:FFFFFF,,FFFF:F:F:,:,F:F:FF::FFFFFFF,FF:F,FF:F:,:F:F
@A00881:241:HJW2NDRXX:1:2112:1434:18380 1:N:0:CGAGAGAA+GATTGGAG
TGACCACCTACGGGACGCAGCAGTGAGGAATATTGGTCAATGGGCGGGAGCCTGAACCAGCCAAGTCGCGTGAGGGAAGACGGCCCTATGGGTTGTAAACCTCTTTTGCCGGGGAGCAAAGCGCCGCACGTGTGCGGTCTGGAGAGTACCCGGAGAAAAAGCATCGGCTAACTCCGTGCCAGCAGCCGCGGTCATACGGAGGATGCGAGCGTTCTCCGGATTTATTGGGTTTATAGGGTGCGTAGGCGGT
+
,F:F:,FFF,FFFF:FFFFF:FFF:FFFFFFF:FFF::FFFFFFFFFF:FFFF:FFFFFFFFFFFFF:FFFF,FFF,FFF,FFF,F:FF:F:F:F:FFFFFFFFFFF:FFFFFFF::F:,:F:FFF:,F:,F:::::,,FF:FFF:::FFF::F:FFFF,:FF::::,:F:FF,::::FFF:F,:F::F:::,F,,F,FFF:::FF,::::,:F:,:F::,F:F::::FF::F:F:F:,,:FFF,:F,:,
@A00881:241:HJW2NDRXX:1:2112:3604:18975 1:N:0:CGAGAGAA+GATTGGAG
TGACCACCTACGGGATGCAGCAGTGGGGGATATTGGACAATGGGGGGAACCCTGATCCAGCGACGCCGCGTGAAGGAAGAAGGCTTTCGGGTTGTAAACTTCTTTTATCAGTGACGATAGTGACGGTAGCTGATGAATAAGCTCCGGCTAACTACGTGCCAGCAGCCGCGGTAATACGTAGGGAGCGAGCGTTATCCGGATTTACTGGGTGTAAAGGGCGCGTAGGCGGGCCGACAAGTCAGATGTGAAA
+
FFFFFFFFFFFFFF,FFFFFFFFFFFFFFFFF:FFFFFFFFF,FFFFF,FFFFFFFFFFFFFFFFFFFFFFF:FFFFFF:FFF:::F:FFFFFFFFFFFFFFFFFFF:FFFFFFFFF:FFFFFFFFFFFF:FFFF:::FFFFF:FFFFFFFFFF:FFFFFFFFF:FFFFFFF:FFFFFF:FF,,:F:F:FF,F,F:FFFFFFF::FFFFF:FFF:FFFF:F:FF:FFF:FFF:F,F::::FFFF:F:F:,
@A00881:241:HJW2NDRXX:1:2112:5249:33661 1:N:0:CGAGAGAA+GATTGGAG
TGACCACCTATGGGATGCAGCAGTGGGGAATATTGGACAATGGGCGAAAGCCTGATCCAGCGACGCCGCGTGAAGGAAGACGGTCTTCGGATTGTAAACTTCAGTGAGCAGGGACGAGAAAGGACGGTACCTGCAAAGCAAGCCACGGCTAACTACGTGCCAGCAGCCGCGGTAATACGTAGGTGGCGAGCGTTATCCGGAATTACTGGGTGTAAAGGGTGAGTAGGCGGGGATGCAAGTCAGGTGTGAA
+
FFFFFFFFFFFFFFFFFFFFF:FFFFFFFFFFFFFFFFFFFFFFFFFFFFFFFFFFFFFFFFFFFFFFFFFFFFFFF:FFFFFFFFFFFFFFFFFF:FFFFFFFFFFFFFFFFFFFFFFFFFFFFFFFFFFFFFFFFF:FFFFFFFFFFFFFFFFFFFFFFFFFFFFFFFFFFF:FFFFFFFFFFFF:FFFFFFFFF:FFF,FF:FFFFFF:,F:FF:FFFFFFFFFFFF::::FFFFFF:FF:F:F:::
@A00881:241:HJW2NDRXX:1:2112:2799:34021 1:N:0:CGAGAGAA+GATTGGAG
TGACCACCTACGGGAGGCAGCAGTGGGGAATATTGCACAATGGGGGGAACCCTGATGCAGTGACGCCGCGTGAAGGAAGAAGTATCTCGGTATGTAAACTTCTATCAGCAGGGAAGAAAATGACGGTACCTGACTAAGAAGCCCCGGCTAACTACGTGCCAGCAGCCGCGGTAATACGTAGGGGGCAAGCGTTATCCGGATTTACTGGGTGTAAAGGGAGCGTAGACGGAAGAGCAAGTCTGATGTGAAA
+
FFFFFFFFFFFFFFFFFFFFFFFFFFFFFFFFFFFFFFFFFFFFFFFFFFFFFFFFFFFFFFFFFFFFFFFFFFFFFFFFFFFFFFFFFFFFFFFFFFFFFFFFFFFFFFFFFF,FFFFFFFFFFFFFFFFFFFFFFFFFFFFFFFFFFFFFFFFFFFFFFFFFFFFFFFFFFFF,:FFFFFFFFFFFFFFFFFFFFFFFFFFFFFFFFFFFFFFFFFF:FFFFF::FFFFFFF:F:FFFFFF,FFFFFF
@A00881:241:HJW2NDRXX:1:2112:2862:34663 1:N:0:CGAGAGAA+GATTGGAG
TGACCACCTATGGGATGCAGCAGTGGGGAATATTGGGCAATGGGCGAAAGCCTGACCCAGCAACGCCGCGTGAAGGAAGAAGGTCTTCGGATTGTAAACTTCTTTTATGAGGGACGAAGGACGTGACGGTACCTCATGAATAAGCCACGGCTAACTACGTGCCAGCAGCCGCGGTAATACGTAGGTGGCACGCGTTGTCCGGAATGACTGGGCGTAAAGGGAGCGTAGGTTGTGGATTAAGTTAGGTGTG
+
:FFFFFFFF,FFFFFFFFFFFFFFFFFFFFFFFFFFFFFFFFFFFFFFFF:FFFFFFFFFFFFFFFFFFFFFFFFF:FFFFFFFFFFFFFFFFFFFFF:FF:FFFFFFFFFFFFFFFFF:FFFFFFFFFF:FFFFF::FFFFFFFFFFFFFFFFFFFFF::FFF::F:FFFFFFFF,FFF:FFFFFFFFF,FFFFFFFFFF:FFF:,FF:FFFFFFFFF::::FFFF:FFFF:FFF,FFFFFFF:F:F::
@A00881:241:HJW2NDRXX:1:2112:1524:36918 1:N:0:CGAGAGAA+GATTGGAG
TGACCACCTATGGGATGCAGCAGTGAGGAATATTGGTCAATGGGCGCAGGCCTGAACCAGCCAAGTAGCGTGAAGGATGACTGCCCTATGGGTTGTAAACTTCTTTTATATGGGAATAAAGTTTTCCACGTGTGGAATTTTGTATGTACCATATGAATAAGGATCGGCTAACTCCGTGCCAGCAGCCGCGGTAATACGGAGGATCCGAGCGTTATCCGGATTTATTGGGTTTAAAGGGAGCGTAGGTGGA
+
FFFFFFFFFFFFFFFFFFFFFFFFFFFFFFFFFFFFFFFFFFFFFFFFFFFFFF:FFFFFFFFFFF:FF:FFFFFFFF:FFFFFFFFFFFFFFFFFFFFFF:FFFFF:FFFFFFFFFFFFFFFFFFFFFFFFFFF:,FFFFFFFFFFFFFFFFFFFFFFFFFFFFFFFFFFFFF:,FFF,FFFFFFFFFFFFFFFFFF:F,::FFF,FF:F::FFFFFFFF:FFFFFFFF:FF:,FF,FFFFFFFFFF,F
@A00881:241:HJW2NDRXX:1:2113:5113:4460 1:N:0:CGAGAGAA+GATTGGAG
TGACCACCTATGGGGGGCAGCAGTGGGGAATATTGCACAATGGGGGGAACCCTGATGCAGCGACGCCGCGTGGGTGAAGAAGTATTTCGGTATGTAAAGCCCTATCAGCAGGGAAGAAGATGACGGTACCTGAGTAAGAAGCCCCGGCTAACTACGTGCCAGCAGCCGCGGTAATACGTAGGGGGCAAGCGTTATCCGGATTTACTGGGTGTAAAGGGAGCGTAGTCGGCATAGCAAGTCAGAATTGAAC
+
FF:FFFFFFFFFFFFFFFFFFFFFFFFF,FFFFFFFFFFFFFFFF:FFFFFFFFFFFFFFFFFFFFFFFFFFFFFFFFFFFFF:,FFFF:FFFFFFF,FFFFF:FF,:FFF:FF:FFFF:FF:F::FFFFFFFFFFFFFFFFFFFFF:F:FFF:FFFFFFF::FF:FF,F:FF:FFF::FFFFFF,F:FFF,FFFFFFF:::F:,,FFF:FF,FFF,FF:F::FF,FFF::,::F,,,,F:,,,,FF,:F
@A00881:241:HJW2NDRXX:1:2113:6515:5415 1:N:0:CGAGAGAA+GATTGGAG
TGACCACCTACGGGACGCAGCAGTGGGGAATATTGCACAATGGGGGGAACCCTGATGCAGCGACGCCGCGTGAGTGAAGAAGTATTTCGGTATGTAAAGCTCTATCAGCAGGGAAGAAGGAAGACGGTACCTGACTAAGAAGCCCCGGCTAACTACGTGCCAGCAGCCGCGGTCATACGTAGGGGGCAAGCGTTATCCGGATTTACTGGGTGTAAAGGGAGCGCAGACGGTGATGCAAGTCTGAAGTGAA
+
FF:FFFFFFFFFFFFFFFFFFFFFFFFFFFFFFFFFFFFFFFFFFFFFFFFFFFFFFFFFFFFFFFFFFF:FFF:FFFFFFF,FFF:FFFFF:FFFFFFFFFFFFFFFF:FFF:FFF,FFFFFFFFFFF:F:FFF:FFF:F:FFFFFFFFFFFF,FFFFFFFFF:FFF:F:F:,FFFFFFFFFFF:FFFF::FFF:FF:FF::FFFFFFF::,FFF:F:F:FFFFFF::FF:FF:FF,:::,F,::FFFF
@A00881:241:HJW2NDRXX:1:2113:6388:6417 1:N:0:CGAGAGAA+GATTGGAG
TGACCACCTACGGGACGCAGCAGTGGGGAATATTGGGCAATGGGCGAAAGCCTGACCCAGCAACGCCGCGTGAAGGAAGAAGGCTTTCGGGTTGTAAACTTCTTTTACCGAGGACGAAGAAAGTGACGGTCCTCGGAGAAAAAGCCACGGCTAACTACGTGCCAGCAGCCGCGGTAATACGTAGGTGGCAAGCGTTGTCCGGATTTACTGGGTGTAAAGGGCGCGTAGGCGGGCATGCAAGTCAGATGTG
+
FFFFFFFFFFFFFFFFFFFFFFFFFFFFFFFFFFFFFFFFFFFFFFFFFFFFFFFFFFFFFFFFFFFFFFFFFFFFFFFFFFFFFFFFFFFFFFFFFFFF:FFFFFFFFFFFFFFFFFFF,FFFFFFFFF,FFFFFFFFFFFFFFFFFFFFFFFFFFF:FFFF:FFF:FFFFFFF:FFFFFFFFFFFFF::FFFFFFFFFFFFFF:FFFF,FFFF:FFFFFF:F:F,FF:FFFF::FFF,FFFF,,F:::
@A00881:241:HJW2NDRXX:1:2113:6786:7733 1:N:0:CGAGAGAA+GATTGGAG
TGACCACCTATGGGGCGCAGCAGTGGGGAATATTGGTCAATGGGGGAAACCCTGAACCAGCAACGCCGCGTGAAGGAAGAAGGCTTTCGGGTTGTAAACTTCTTTTATCTGTGACGATAGTGACGGTAGCAGATGAATAAGCTCCGGCTAACTACGTGCCAGCAGCCGCGGTAATACGTAGGGAGCGAGCGTTATCCGGATTTACTGGGTGTCAAGGGCGCGTAGGCGGGCTGACAAGTCAGAGCTGAAA
+
FF::FFF:FFFFFFFFFFFFFFFFFFFFF:FFFFFFFFFFFFFFFFFFFFFFFFFFFFFFFFFFFFFF:FFFFFFFFFFFFFFFFFFFFFFFFFFFFFFFFFFFF::FFFF:FFFFFFF,FFFFFFFFFFFFFFFFFFFFF:FFFFFFFFFFFFFF:F:FFFF:F:FFFFFF:,:FFFF:::::FFFF:FFF:FF:FF:FFF::F::,F,FFFFFFFF,FF:FF:FFF::FF::,:FF,F:FF,,:F,,:
@A00881:241:HJW2NDRXX:1:2113:3830:10191 1:N:0:CGAGAGAA+GATTGGAG
TGACCACCTATGGGAGGCAGCAGTGGGGAATATTGCACAATGGGGGAAACCCTGATGCAGCGACGCCGCGTGAGCGAAGAAGGTTTTCGGATCGTAAAGCTCTGTTTTCGGGGACGAAAGATGACGGTACCCGAAGAGAAAGCCACGGCTAACTACGTGCCAGCAGCCGCGGTAATACGTAGGTGGCGAGCGTTGTCCGGATTTACTGGGTGTAAAGGGCGCGTAGGCGGATTTTTAAGTCAGGTGTGAA
+
FFFFFFFFFFFFFFFFFFFFFFFFFFFFFFFFFFFF:FFFFFFFFFFFFFFFFFFFFFFFFFFFFFFFFFFFFFFFFFFFFFFFFFFFFFFFFFFFFFFFFFFFFFFFFFFFFFFFFFFFFFFFFFF:,FFFFFFFFFFFFFFFFFFFFFFFFFFF:FFFFFFFFFFFFFFFFFFFFFFFFFFFFFFFFFFFFFFFFFFF,FF:FFFFFFFFF:F:FFFF:,:FF:,F:F:FFFFFFF:F:FFFFFFFFF
@A00881:241:HJW2NDRXX:1:2113:6397:10473 1:N:0:CGAGAGAA+GATTGGAG
TGACCACCTATGGGGTGCAGCAGTGGGGAATATTGCGCAATGGGGGAAACCCTGACGCAGCAACGCCGCGTGAAGGAAGAAGGTTTTCGGATTGTAAACTTCTTTTATTAAGGACGAAAAAGACGGTACTTAATGAATAAGCTCCGGCTAACTACGTGCCAGCAGCCGCGGGAATACGTAGGGAGCAAGCGTTATCCGGATTTACTGGGTGTCAAGGGTGCGTAGGCGGCGTGGTAAGTCAGATGTGAAA
+
:FFFFFFFFFFFFFFFFFFFFFFFFFFFF:FF:FFFFF:FFFFFFFFFFFFFFFFFFFFF:FFFFFFFFFFFFFFFFFFFFFFFFFFFFFFFFFFFFFFFFFFFFF:FFFFFFFFFFFFF:FFFF:FFFFFFFFF:FFFFFFFFFFFF:FFFFFFFFFFFFFFFFFFF:FF,,FFF:F:,:FF,FF:FFFFFF,F,FF,FFFF:::FFFFFF,F,,:F:FFF,F::::F,,F:FFFFF:,F,F:F:F,FF
@A00881:241:HJW2NDRXX:1:2113:4200:11115 1:N:0:CGAGAGAA+GATTGGAG
TGACCACCTATGGGGTGCAGCAGTGGGGGATATTGGACAATGGGGGGAACCCTGATCCAGCGACGCCGCGTGAGTGAAGAAGTATTTCGGTATGTAAAGCCCTATCAGCAGGGAAGAGAATGACGGTACCTGACTAAGAAGCCCCGGCTAACTACGTGCCAGCAGCCGCGGTAATACGTAGGGGGCGAGCGTTATCCGGATTTACTGGGTGTAAAGGGAGCGTAGACGGATGAGCAAGTCTGGAGTGACT
+
,FFFFFFFFFFFFFFFFFFFFFFFFFFFFFFFFFFFFFFFFFFFFFFF:FFFFFFFFFFFFFFFFFFFFFFFFFFFFFFFFFFFFFFF::FFFFFFFFFFFFFFFFFFFFF:FFFFFF,FFFFFFFF:FFFFFF,FFFFFF:FFFFF:,:FFFFFF:FFFFFFFF:FFFFF:FFFFF:FFFFFF:FF:FFFFFFFFF,FFFFFFF:FFF:FF:::FFF,:FFFFF,FF,,F:FF:,,FFFFFF,:F,:,,
@A00881:241:HJW2NDRXX:1:2113:12744:13792 1:N:0:CGAGAGAA+GATTGGAG
TGACCACCTATGGGACGCAGCAGTGAGGAATATTGGTCAATGGGCGCGAGCCTGAACCAGCCAAGTAGCGTGAAGGAAGACGGCCCTACGGGTTGTAAACTTCTTTTATACGGGAATAAGACCGTCCACGAGTGGATGCGTGCATGTCCCGTATGAATAAGCATCGGCTAACTCCGTGCCAGCCGCCGCGGTAATACGGAGGATGCGAGCGTTATCCGGATTTATTGGGTTTAAAGGGAGCGTAGACGGG
+
FFFFFFFFF:FFFFFFFFFFFFFFFFFFFFFFFFFFFFFFFFFF:FFF:FFFF:,FFFFFFFFFFF:FFFFFFFFFFFFFFFFFFF:F:FFF:FFFFFF,FF:FFFFFFF:FFFF,F:FFFF,FF:,FFFFFFF::FF:FFFF:FFF,,FFFFFFFFFFFFFF:F:FFFF:,FF:FFFFF:FF,:F,:,FF:F,:FFFFF:F::FFF,::FFFFFFFF::FFFFFF,F:,:FF:,F:,:FFFF,,F:F:F
@A00881:241:HJW2NDRXX:1:2113:7545:21637 1:N:0:CGAGAGAA+GATTGGAG
TGACCACCTACGAGATGCAGCAGTGGGGAATATTGGGCAATGGAGGAAACTCTGACCCAGCAACGCCGCGTGAATGATGAAGGTCTTCGGATTGTAAAGTTCTTTTCTAAGGGAAGAAGAAAGTGACGGTACCTTAGGACTAAGCCTCGGCTAACTACGTGCCAGCAGCCGCGGTAATACGTAGGAGGCAAGCGTTATCCGGAATGACTGGGCGTAAAGGGTGCGTCGGTGGTTTGGCCAGTTCGTAGCG
+
:FFFFFFFF:FF,,::,,FFFF:FF,FFFFFFFFFFFFF:FFFFFFF:FFFFFFFFFFFFFF:FFFFFFF:FFFFFFFFFFFFFFF:FFFF,FF:,FFFFFFFFFFFF::FFF:FFFFFF,FFFFFFFFFFF:FFFFFF,FFFFFFFFFFFFFFFF:FF:FFFFFFFFFFFFFF,FFFFFFF,:FFFFFFF,FF,F:FFFFF,,FFFF::FF:FFFFFFFFF:FFF,FF,,,FF,FFF,:,FFF:FFF:F
@A00881:241:HJW2NDRXX:1:2113:6460:28369 1:N:0:CGAGAGAA+GATTGGAG
TGACCACCTATGGGGTGCAGCAGTGGGGGATATTGCACAATGGAGGAAACTCTGATGCAGCGATGCCGCGTGAGGGAAGAAGGTTTTCGGATTGTAAACCTCTGTGGAGGGGGACGATAATGACGGTACCCCTTTAGGAAGCCACGGCTAACTACGTGCCAGCAGCCGCGGTAATACGTAGGTGGCGAGCGTTGTCCGGAATTACTGGGGGTAAAGGGAGTGCTGGCGGGAACGCAAGTCCGCTGTGAAA
+
FF:FFFFFFFFFFFFFFFFFFFF:FFFFFF:FFFFFFFFFFFFFFFFFFFFFFFFFFFFFF,FFFFFFFFFFFFFFFFFFFFFFFFFFFFFFFFFFF:FFFFFF,FFFF:FFFFFFFFFF:FFFFFFF:FFFFFF::FF:FFF,FFFFFFFFFFFFFFFFFFFFFFFFFF:FFFFFFF:,FFFF,FFFFFFF,,,,FFFF,FFFF,:F,,FF,F:FF:::F:F:,F,FF:FF,FFF,F:F,,F:FFFF:F
@A00881:241:HJW2NDRXX:1:2113:5981:33144 1:N:0:CGAGAGAA+GATTGGAG
TGACCACCTATGGGGCGCAGCAGTGAGGAATATTGGACAATGGAGGCAACTCTGATCCAGCAACGCCGCGTGAGCGATGAAGGTCTTCGGATTGTAAAGCTCTTTAAGTGGGGACGAAGAAAGTGACTGTACCCACAGAATAAGCCTCGGCTAACTACGTGCCAGCAGCCGCGGTAATACGTAGGAGGCAAGCGTTCTCCGGAATGACTGGGCGTAAAGGGTGCGTAGGTGGTCGGGCACGTTGGTAGCG
+
FFFFFFFFFFFFFFFFFFFFFFFFFFFFFFFF:FFFFFFFFFFFFFFFFFFFFFFFFFFFFFFFFFFFFFFFFFFFFFFFFFF:,FF,FF::FFFFF,FFFFF,FFFFFFFFFF:FF:FFF:FFFFFFFFFFFFFFFFFF:FFFFFFFFFFFFFFFFFFFFF:F:FFFF:FFFFFFFFFFF:FFFFFFFF:FF:FF,:FF:FF,FFF,FFFFF::FFF:FFFFF:FFFFFFF:F:::FFFFF,FFF,FF:
@A00881:241:HJW2NDRXX:1:2113:4770:36526 1:N:0:CGAGAGAA+GATTGGAG
TGACCACCTATGGGAGGCAGCAGTGGGGAATATTGCGCAATGGAGGCAACTCTGACGCAGCAATGCCGCGTGGGTGAAGAAGGGATTCGTTCCGTAAAGCCCTGTTGTCGGGGAAGAGTTAAGACGGTACCCGGCGAGCAAGCCCCAGCCAACTACGTGCCAGCAGCTGCGGTACTACGTAGGGGCCGAGCGTTATCCGGATTTATTGGGCGTAAAGGGCACGCAGGCGGTTAGGCAGGCGCGTTGTCTA
+
FFFFFFFFFFFFFFFFFFFFFFFFFFFFFFFF:FFFFFFF:FFFFFFFFFFFF:FF:FFFFF,FFFFFFFFFFF:FFFFFFFFFF:FFFFFFFF:FFFFFFFFFFFFFF::FFF:FF:FF,,F:FFFFFFFFFFFF:FFFFFFFFF:FFFF:FF:FFFFFF,:FFFFF:F::F:FFFFFF,:FFF,,:FFFFFF,FF::F,F,FFFFFFFF:F:F:FFFF,F::::::::F,FFF:,:F:F::F:F:,::
@A00881:241:HJW2NDRXX:1:2114:7220:12649 1:N:0:CGAGAGAA+GATTGGAG
TGACCACCTATGGGGTGCAGCAGTGGGGGATATTGCACAATGGGGGGAACCCTGATGCAGCGACGCCGCGTGAGCGAGGAAGTATTTCGGTATGTAAAGCTCTGTCAGCAGGGAAGAGAGAGGACGGTCCCTGAAGAAGAAGCCCCGGCTAACTACGTGCCAGCAGCCGCGGTAATACGTAGGGGGCAAGCGTTATCCGGATTTACTGGGTGTAAAGGGAGCGCAGACGGACAGGCAAGGCTGGAGTGAC
+
FFFFFFFFFFFFFFFFFFFFFFF:FFFFFFFFFFFFFFFFFFFFFFFFFFFFFFFFFF,FFFFFFFFFFFFFFFFFFFFFFFF::FFFFFF:FF,FFFFFFFFFFFFFFFFFFFFFFF:FFFFFFF:F:FF:FF,FFFFFFFFFFFFFFF,FF:FFFF:FFFFF,FFFF:FFFF,FF:FFFFFFFFF:,:FF:FFFFF:,FF:FF,F:FF::F,FFFFF::FF:F,:FF:FFFFF,,,F::FFFFFF:F,
@A00881:241:HJW2NDRXX:1:2114:26060:18756 1:N:0:CGAGAGAA+GATTGGAG
TGACCACCTACGGGACGCACCAGTGGGGAATATTGCACAATGGGCGAAAGCCTGATGCAGCAACGCCGCGTGAAGGAAGAAGGGTTTCGGCTCGTAAACTTCTATCAACAGGAACGAAGAAAGTGACGGTACCTGAATAAGAAGCCCCGGCTAACTACGTGCCAGCAGCCGCGGTAATACGTAGGGGGCAAGCGTTATCCGGACTTACTGGGTGTAAAGGGAGAGTAGTCGGCGGAATAAGTCAGATGTG
+
FFFFFFFFFFFFFFFFFFFFFFFFFFFFFFFFFFFFFFFFFFFFFFFFFFFFFFFFFFFFFFFFFFFFFFFFFFFFFFFFFFFFFFFFFFFFFFFFFFFFFFF,FFFFFFFFF:FFFFF:FFFFFFFFFF,FFFFF:FFFFFFFFFFFFFFF:FFF:FFFFFFFFFFF:FFFFF,F:FFFFFFFFF:FFF:FFFF:F:F:FFF,FF,FFFFFFFFF,:F,F:FF:F:F,::FFFF:FFF:,F,FFFF,F:
@A00881:241:HJW2NDRXX:1:2115:18349:22060 1:N:0:CGAGAGAA+GATTGGAG
TGACCACCTCTGGGATGCAGCAGTGGGGCCTATTGCCCAAGGGGGGACACCCTGAAGCAGCGACGCCGCGTGAGTGACGGAGTCTTTCGGGATGTCCCGCTCTGTCCGCAGGGAAGCACAGCCGGCGTCAGACCGCTGGGCCGGTCCCGGCAGCAGAAGCCCCGGCTAACTCGCTCGCAGCCGCGGCGGTCCTACGTCGGGGGCAAGCGGTATCCGGATGTACGGGGTGTCACGGGAGCGCAGACGGCGG
+
,FF,FF:FF,F::,F,FFFF::F,,F:FFF,FF,FF,F,F,:FFF:F:,F:FFF,,FF,FFFFFF,:F:F,:,FFF:FF,,:FF,,F:FFFF,FFF,:F:F:,:FF,F:::::F,F,F,FFF:F,FF:,:FFF,FF,::F,FF,FF::F:,::F,FF::FFFF::FF,FF:F,,:,:F,:::FFF:::,:FF,,,,F,,:FFF:F,::::,F:FF::F:,FFF:F,F,:,:,,FFFF:::FFFF,F:FF,
@A00881:241:HJW2NDRXX:1:2125:26304:29042 1:N:0:CGAGAGAA+GATTGGAG
TGACCACCTATGGGATGCAGCAGTGGGGAATATTGGGCAATGGGCGCAAGCCTGACCCAGCAACGCCGCGTGAAGGAAGAAGGCTTTCGGGTTGTAAACTTCTTTTATGAGGGACGAAGGACGTGACGGTACCTCATGAATAAGCCACGGCTAACTACGTGCCAGCAGCCGCGGTAATACGTAGGTGGCGAGCGTTGTCCGGATTTACTGGGTGTAAAGGGCGCGTCGGCGGGCATGCAAGTCAGATGTG
+
FFFFFFFFFFFFFFFFFFFFFFFFFFFFFFFFFFFFFFFFFFFFFFFFFFFFFFFFFFFFFFFFFFFFFFFFFFFFFFFFFFFFFFFFFFFFFFFFFFFFFFFFFFFFFFFFFFFFFFFFFFFFFFFFFFFFFFFFFFFFFFFFFFFFFFFFFFFFFFFFFFF:FFFFFFFFFFF:FFFFFF:::FFFF:FFFFFFFFFFFFF:FF:FFFFFFFFFFFFFFFFF,F,FF::FF:FFFFF,:::F:FFFF:
@A00881:241:HJW2NDRXX:1:2125:25861:33880 1:N:0:CGAGAGAA+GATTGGAG
TGACCACCTACGGGGGGCAGCAGTGGGGAATATTGCACAATGGGGGGAACCCTGATGCAGCGACGCCGCGTGAGCGAAGAAGTATTTCGGTATGTAAAGCTCTATCAGCAGGGAAGAAAAAACAATGACGGTACCTGACTAAGAAGCACCGGCTAAATACGTGCCAGCAGCCGCGGTCATACGTATGGTGCAAGCGTTATCCGGATTTACTGGGTGTAAAGGGAGCGCAGGCGGTACGGCACGTCTGGTG
+
,FFFFFFFFFFFFFFFFF,FFF::FFFFF:FFF:F:FFFFFFFF:FFF:FFFFFFF:F:FFFFFFFFFFFFFFFFFFFF::FFFFFFFFFFFFFFFFFFF:FFFFFFFFF:FFFFF,,F,FFFF:FF,F:FFFF:FFFFF:FFFFFFFFFFFFFF,FFFF:FFFFFFFFFF:F:::::FFF:FFFFF:FFFFF:F:,::::F::FFFFFFFF,FF:FF:,,F:F:F:FFFFF:::,::,:,,:,,FFF::
@A00881:241:HJW2NDRXX:1:2125:29631:36808 1:N:0:CGAGAGAA+GATTGGAG
TGACCACCTACGGGACGCAGCAGTGGGGAATATTGCACAATGGGGGGAACCCTGATGCAGCGACGCCGCGTGAAGGAAGACGGTCTTCGGATTGTAAACTTCAGTGAGCAGGGACGAGAAAGGACGGTACCTGCAAAGCAAGCCACGGCTAACTACGTGCCAGCAGCCGCGGTAATACGTAGGTGGCGAGCGTTATCCGGAATTACTGGGTGTAAAGGGTGAGTAGGCGGGGATGCAAGTCAGGTGTGAA
+
FFFFFFFFFFFFFFFFFFFFFFFFFFFFF:FFFFFFFFFFFFFFFFFFFFFFFFFFFFFFFFFFFFFFFFFFFFFFFFFFFFFFFFFFFFF:FFFFFFFFFFFFFFFFFFFFFFFFFFF:FFFFFFFFFFFFFFFFFFFFFFFFFFFFF:FFFFFFFFFFFFFFFFFFFFFFFF,FFFFF:FFFFFFFFFF:FFF:F:FF:,FFFFFFFFF:FF:F:FFFFFF:F:FFFF:FF:FF::FFFFFFFF:FFF
@A00881:241:HJW2NDRXX:1:2126:30662:3521 1:N:0:CGAGAGAA+GATTGGAG
TGACCACCTATGGGATGCAGCAGTGAGGAATATTGGTCAATGGGCGGGAGCCTGAACCAGCCAAGTCGCGTGAGGGAAGACGGCCTTATGGGTTGTAAACCTCTTTCAGATGAGAGTAAAGGGTGCTACGTGTAGCACATTGCAAGTATCATCAGAAGAAGCATCGGCTAATTCCGTGCCAGCAGTCGCGGTAATACGGAAGATGCGAGCGTTATCCGGATTTATTGGGTTTAAAGGGTGCGTAGGCGGA
+
FF:FFFFFF,FFFF:FFFFFFFFFFFFFFFFFFFFFFFFFFFFFFFFFFFFFFFFFFFFFFF:FFFFFFFFFFFFFFFFFFFFFFFFFFFFF:FFFFFFFFFFFFFFFFFFFFFFF,FF:,FFFFFFFFFFF:FFFFFFFFFFFFFF,FFFFFFFFFFFFFFFFFFFFFFFFF:FF:FFFFFFFFFFFFFFFFFFFF:FF,FFFFFFFFFFF,::FFFFFFFFFFFFFFFFFF,FFFFFFFFFFFFFFFF
@A00881:241:HJW2NDRXX:1:2126:30273:3662 1:N:0:CGAGAGAA+GATTGGAG
TGACCACCTATGGGATGCAGCAGTGAGGAATATTGGACAATGGGCGAAAGCCTGATCCAGCGACGCCGCGTGAAGGAAGACGGTCTTCGGATTGTAAACTTCAGTGAGCAGGGACGAGAAAGGACGGTACCTGCAGAGCAAGCCACGGCTAACTACGTGCCAGCAGCCGCGGTAATACGTAGGTGGCGAGCGTTATCCGGAATTACTGGGTGTAAAGGGTGAGTAGGCGGGGATGCAAGTCAGGTGTGAA
+
FF:FFFFFFFFFFFFFFFFFFFFFFFFFFFFFFFFFFFFFFFFF:FFFFFFFFFFFFFFFFFFFF:FFFFFFFFFFFFFFFFFFFFFFFFFFFFFFFFFFFF:FFFFFFFFFFFFFFFFFFFFFFF::FFFFFF:FFFF::FFFFFFFFFFFFF,FFFFFFFFFFFFF:FFFFF:FFFFFFFFFF:FFFFF:FF,FF:FFF:F:FF::FFFFF,,FFFFF:F:FF,FFFF:FFF:FF,:F:FFF,:F:F:
@A00881:241:HJW2NDRXX:1:2126:25437:5087 1:N:0:CGAGAGAA+GATTGGAG
TGACCACCTACGGGATGCAGCAGTTAGGAATATTGGGCAATGGAGGGAACTCTGACCCAGCAACGCCGCGTGAAGGAAGAAGGTTTTCGGATTGTAAACTTCTGATCTATGGGAAGAAGAAAGTGACGGTACCCTGTGAGAAAGTCACGGCTAACTACGTGCCAGCAGCCGCGGTAATACGTAGGTGACAAGCGTTGTCCGGATTTACTGGGTGTAAAGGGCGCGTCGGCGGGTAAGCAAGTCAGAAGTG
+
FFFFFFFFFFFFFFFFFFFFFFFFF:FFFFFFFFFFFFFFFFFFFFFFFFFFFFFFFFFFFFFFFFFFFFFF:FFFFFFFFFFFFFFFFFFFFFFFFFFFFFFFFFFF:FFFFFFFFFFFFFFFFFFFFFFFFFF,FFFFFFFFFFFFFFFF,FFFFFFFFFFFFFFFFFFFFFFF:FFFFF:FFFFFFFFFFFFFFFFFFFFF:F:FFFFFFFFFFF,F:F,F:F,,FF:FFF:FFFFF:FFFFFFFFF
@A00881:241:HJW2NDRXX:1:2126:30038:5666 1:N:0:CGAGAGAA+GATTGGAG
TGACCACCTATGGGGTGCAGCAGTGGGGAATATTGCACAATGGGGGAAACCCTGATGCAGCGATGCCGCGTGGAGGAAGAAGGTCTTAGGATTGTAAACTCCTGTTGACAGAGAACGAAAAAGGACGGTACTCTGAAAGGAAGCTCCGGCTAACTACGTGCCAGCAGCCGCGGTAATACGTAGGGAGCGAGCGTTGTCCGGAATTACTGGGTGTCAAGGGAGCGTAGGCGGGCACGGAAGTCAGACGTGA
+
FFFFFFFFFFFFFFFFFFFFFFFFFFFFFFFFFFFFFFFFFFFFFFFFFFFFFFFFFFFFFFFFFFFFFFFFFFFFFFFFFFFFFFFFFFFFFFFFFFFFFFFF:FFFFFFFFFFFFFFFFFFFFFFFFFFFFFF:FFFFFFFFFFFFFFFFFFFFFFFFFFFFFFFFFFFFFFF:FFFFFFFFFFFFFFFFFFFFFFFFFFFFFFFF:F,FFF,FF:FF:FFFFFFFF:F:FFFFFF::FFF:FFFF:F
@A00881:241:HJW2NDRXX:1:2126:26946:9267 1:N:0:CGAGAGAA+GATTGGAG
TGACCACCTACGGCACGCACCAGTGGGGGATATTGCCCAATGGGGGGAACCCTGATGCAGCGACGCCGCGTGGGAGAAGAAGTATTTCGGAACGTAAAGCCCTATCAGCAGGGAAGAAGATTACGGTACCTGACTAAGAAGCCCCGGCTAACTACGTGCCAGCAGCCGCGGTAATACGTAGGGGGCAAGCGTTATCCGGATTTACTGGGTGTCAAGGGTGCGTCGGGGGCATGGCACGTCAGAAGTGAAA
+
::::,:FFF:F:F,FF:FF,:FF,:FFFFFF,:FFF,,F,,F:,:F:F:FFFFF:,FFFFFFF:,FFFF,,FFF,F:FFFFF,FFF:,FF,:F,FFFF,,F:,::FFFFFFF:FFF,F:F,,::F,FFF,F,::FFF,FFF,F:FF,:FFFFFF:FFFF:F,FFFF,FF,FF,FFFFF:F,FF:FFFFF:,FFFFF,FFFFF:FF:,,FFF::FFF:FFF,FF:FF,FFFFF,F,F,,FFFFF:F,FFF,
@A00881:241:HJW2NDRXX:1:2126:12210:10989 1:N:0:CGAGAGAA+GATTGGAG
TGACCACCTATGGGACGCAGCAGTGGGGAATATTGGGCAATGGGCGCAAGCCTGACCCAGCAACGCCGCGTGAAGGAAGAAGGCTTTCGGGTTGTAAACTTCTTTTATGAGGGACGAAGGACGTGACGGTACCTCATGAATAAGCCACGGCTAACTACGTGCCAGCAGCCGCGGTAATACGTAGGTGGCGAGCGTTGTCCGGATTTACTGGGTGTAAAGGGCGCGTAGGCGGGTAGGCAAGTCAGATGTG
+
FF::F:F:FFFFFF,FF:FFFFFFFFFFFFFF:FFFFF,:FFFF:FF:FFF:FFFFFF:FFFFFFFFFFF:F:FFFFFFF,FFFFFFFFFFFFFFFF::FFFFFF:FFFFF:FFF:F:FFFFFFF:FFFFFF:FFFFF:FFF,FFFFFFFFFFFF:FFFFFFFFFFFFFFFF:FFF,FFFFFFFFFF,F::FFFF:FFFFFFFFFFFFFFFFF:FFF,FF:FFFFF:FF:F:FFFFFFFFF::FF,F::F
@A00881:241:HJW2NDRXX:1:2126:23122:11162 1:N:0:CGAGAGAA+GATTGGAG
TGACCACCTACGGGACGCAGCAGTGGGGAATATTGCACAATGGGCGCAAGCCTGATGCAGCCATGCCGCGTGTATGAAGAAGGCCTTCGGGTTGTAAAGTACTTTCAGCGGGGAGGAAGGGAGTAAAGTTAATACCTTTGCTCATTGACGTTACCCGCAGAAGAAGCACCGGCTAACTCCGTGCCAGCAGCCGCGGTAATACGGAGGGTGCACGCGTTAATCGGAATTACTGGGCGTAAAGCGCACGCAG
+
FFFFFFFFF,FFFFFFFFFFFFFFFFFFF,FFFFFFFFFFFFFFFFFFFFFFFFFFFFFFFFFFFFFFFFFF:FFFF,FFFFFFF:FF:F:FFFF:FFFFFFFFFFFFFFFFFFFFFFFFFFFFF:FFFFFF:FFF:FFFFFFFFFFFFFF:FFFF:FFFFFFFFFFFF:F:FF,FFFFFFFFFF:FFFFFFFFFFFFFFFFFFF:FFFFFF,FF:FFFFFFFFFF:FFFFFFFFFFFFFFFF:F:FFFF
@A00881:241:HJW2NDRXX:1:2126:10691:12430 1:N:0:CGAGAGAA+GATTGGAG
TGACCACCTATGGGACGCAGCAGTGGGGGATATTGGACAATGGGGGGAACCCTGATCCAGCGATGCCGCGTGAGGGAAGAAGGTTTTCGGATTGTAAACCTCTGTGGAGGGGGACGATAATGACGGTACCCCTTTAGGAAGCCACGGCTAACTACGTGCCAGCAGCCGCGGTAATACGTAGGTGGCGAGCGTTGTCCGGAATTACTGGGTGTAAAGGGAGCGTAGGCGGGAAGGCACGTCAGAAGTGAAA
+
:F,FFFFFF:FFFFFFFFFFF:FFFFFFFFFF:FFFFFFFFFFFFFFFFFFFFFFFFFFFFFFFFFFFFFFFFFFFFFFFF:FFF:FFFFF,FFFFFFFF:FFFFFFFFF:FFFFFFFFF,FFFF,F:F:FFFF:F:FF:FFF:F:FFFFFFFFFFFFFF:FFFFFFFFFFF,F:FFFFFFFFFFF:FFFFFFFFF:FFF:FFFFF,:FFFF,FFFFF:FFF,F:FFFFFF:FFF:,F:FFF:FFF::F:
@A00881:241:HJW2NDRXX:1:2126:25201:14168 1:N:0:CGAGAGAA+GATTGGAG
TGACCACCTATGGGAGGCAGCAGTGGGGAATATTGGTCAATGGGGGAAACCCTGAACCAGCAACGCCGCGTGAAGGAAGAAGGCTTTCGGGTTGTAAACTTCTTTTATCAGTGACGATAGTGACGGTAGCTGATGAATAAGCTCCGGCTAACTACGTGCCAGCAGCCGCGGTAATACGTAGGGAGCGAGCGTTATCCGGATTTACTGGGTGTAAAGGGCGCGTAGGCGGGCCGACAAGTCAGATGTGAAA
+
FFFFFFFFFF,FFFFFFFFFFFFFFFFFFFFFFFFFFFFFFFFFFFFFFFFFFFFFFFFFFF:FFFFFFFFFFFFFFFFFFFFFFFFFFFFFFF:FFFFFFFFFF:FFFFFFFFFFFFF:FFFF:FFF,FFFFF,F:FFFFFFF::FFF,FFFF,FFFFF,,FFFF,F:F:,,:FFF:F,::::FFFFF:F,FF:FFF:FFFF,F:F,FFFFFF,:FFF:FFFFFFFFF,F:F:F::FFFFFFF:FF,,F
@A00881:241:HJW2NDRXX:1:2126:30264:16705 1:N:0:CGAGAGAA+GATTGGAG
TGACCACCTATGGGATGCAGCAGTCGGGAATATTGCGCAATGGAGGAAACTCTGACGCAGTGACGCCGCGTATAGGAAGAAGGTTTTCGGATTGTAAACTATTGTCGTTAGGGAAGAAAAAAGACAGTACCTAAGGAGGAAGCCCCGGCTAACTATGTGCCAGCAGCCGCGGTAATACATAGGGGGCAAGCGTTATCCGGAATTATTGGGAGTAAAGGGTGCGTAGACGGGTGTCTAAGTTGGTTGTGAA
+
FFFFFFFFFFFFFFFFFFFFFFFFFFFFFFF,FFFFFFFFFF:FFFFFFFFFFFFFFFFFFFFFFFFFFF:FFFFFFFFFF:FFFFFFFFFFFFFFFFFFFF:FFFFFFFFFF:FFFFFFFFFFFF:,FFFFFFFFFFFFFFFFFFFFFFFFFFF:FFFFFFFFFFFFFFFFF:FFF:FFFFFFFFFFFF:F:FFFFFFFF,F:F:,,FF,FFFFF:FFFF:FF:F,FFFFFFFFFFF:FFFFFFFFF,,
@A00881:241:HJW2NDRXX:1:2126:19886:17018 1:N:0:CGAGAGAA+GATTGGAG
TGACCACCTATGGGGTGCAGCAGTGAGGAATATTGGTCAATGGGCGCGAGCCTGAACCAGCCAAGTAGCGTGAAGGAAGACGGCCCTACGGGTTGTAAACTTCTTTTATACGGGAATAAGACCGTCCACGAGTGGATGCGTGCATGTACCGTATGAATAAGCATCGGCTAACTCCGTGCCAGCAGCCGCGGTAATACGGAGGATGCGAGCGGTATCCGGATTTATTGGGTTTAAAGGGAGCGTAGACGGG
+
FFFFFFFFFFFFFFFFFFFFFFFFFFFFFFFFFFFFFFFFFFFFFFFFFFFFFFFFFFFFFFFFFFFFFFFFFFFF:FFFFFFFFFFFFFFFFFFFFFFFFFFFFFFFFFFFFFFFFFFFFFFFFFFFFFFFFFFFFFFFFFFFFFFFFFFFFFFFFFFFFFFFFFFFFFFFFFFFFFFFFFFFFFFFFFFFFFF:FFFFFFFFFFF:FFF,F:FFFFF,F,F,FFFFFFFFF:FFFFF::FFFFFFFFF
@A00881:241:HJW2NDRXX:1:2126:28167:19210 1:N:0:CGAGAGAA+GATTGGAG
TGACCACCTATGGGATGCAGCAGTGAGGAATATTGGTCCATGGCCGAGAGGCTGAACCAGCCAAGCCGCGTGAGGGAAGGAGGTACAGAGTATCGTAAACCTCTTTTGTCGGGGACCAAAAGCGGGGACGCGTCCCCGTCTGCGTGTACCCGAAGAAAAAGCATCGGCTAACTCCGTGCCAGCAGCCGCGGTACTACGGAGGATGCGAGCGTTCTCCGGAATTATTGGGTTTGAAGGGTGCGTAGGCGGA
+
FF:::FFFFFFFFFF:FFFF:FFFFFFFFFF,FFFFFF,FFFFFFFF:FFFFFFF:FFF:FFFFFF:::F,FFFFFFFF:FFFFF:FF:FFF,FF,,FFFFFFFFFFFFFFFFF:,FF:,,FFFFFFFFFFFFFF,FF,FFFFF:FFF:FF:FFF,FFFFFFFF:FFF,:,F,FFF,FFFFFFFFFFF:,F::,F:F::F:FFFFFF,FFF:F,:FF:FF,:,:FFFFFF,F,FFFFF::FF:,F::FFF
@A00881:241:HJW2NDRXX:1:2126:21097:19272 1:N:0:CGAGAGAA+GATTGGAG
TGACCACCTACGGGATGCAGCAGTGGGGGATATTGGACAATGGGGGGAACCCTGATCCAGCGACGCCGCGTGAGTGAAGAAGTATTTCGGTACGTAAAGCTCTATCGGCAGGGAAGAAGGACGAGACGGTACCTGAGTAAGAAGCCCCGGCTAACTACGTGCCAGCAGCCGCGGTAATACGTAGGGGGCAAGCGTTCTCCGGATTTACTGGGTGTAAAGGGAGCGCAGACGGAGAGGCAAGTCTGAAGTG
+
:F:FFFFFFFFFFFFFFFFFFFFFFFFFF:FFFFFFFFFFFFFFFF:FFFFFF:FFFFFFF:FFFFFFFFFF:FFFFFFF:FFFFFFFFFF,FFFF,FFFFFFFFFFFFFFFFFF:FFFFF,FFFFFFFFFFFFFFFFFFFFFFFFFFFFF,FFFFFFFFFFFFFF:FFFFFFFF,:FFFFFFFFF:FFFFFFFF,,:FFF:FF:FF:FFFFFF:FFF:::F:F::,FFFFFF:FFFFF:FF:F:F:FFF
@A00881:241:HJW2NDRXX:1:2126:24198:19789 1:N:0:CGAGAGAA+GATTGGAG
TGACCACCTACGGGATGCAGCAGTGGGGAATATTGGGCAATGGGCGAAAGCCTGACCCAGCAACGCCGCGTGAGGGAAGAAGGGTTTCGGCTCGTAAACCTCTGTCCTAAGGGACGAAGTTTTGACGGTACCTTAGGAGGAAGCCCCGGCTAACTACGTGCCAGCAGCCGCGGTAATACGTAGGGGGCGAGCGTTGTCCGGACTGATTGGGCGTAAAGGGCGCGTAGGCGGCCTGGTAAGTCAGGGGTGA
+
FF:FFFFFF:FFFFFFFFFFF:FFFFFFFFFFFFFFFFFFFFFFFFFFFFFFFFFFFFFFF,FFFFFFFFFFFFFFFFFFFFFFFFFFFFFFFFFFF:FFFFFFFFFFFFFFFFFF:F:FFFFFFF::FFFFFFFFFFF:FFFFF:FFFFFFFFF,FFFFFFFFFF:FFFFFFFF:FFFFFFFFFFFF:FFFFFFFF:FFFF:FFFFFFFFFFFF:FFFFFFFF:FFFF:FF:F:FFF,F:F:FF::::,
@A00881:241:HJW2NDRXX:1:2126:18304:19852 1:N:0:CGAGAGAA+GATTGGAG
TGACCACCTATGGGAGGCAGCAGTGAGGAATATTGCACAATGGGGGAAACCCTGATGCAGCGACGCCGCGTGAGCGAAGAAGGTTTTCGGATCGTAAAGCTCTGTTTTCGGGGACGAAAGATGACGGTACCCGAAGAGAAAGCCACGGCTAACTACGTGCCGGCAGCCGCGGTAATACGTAGGTGGCAAGCGTTATCCGGATTTACTGGGTGTACAGGGAGCGTAGACGGCATGGCAAGTCTGAAGTGAA
+
FFFFFFFFFF:FFFFFFFFFF,FFFFFFFFFFF:FFFFFFFFFFFFFFFFFFFFFFFFFFF:FFFFFFFFFFFFFFFFFF:FFFFFFFFFFFFFFFF:FF,FFFFFFFFFFFF,F:FFFFFFFFF,FFFFFFFF::FFF,FFFFFFFFFFFFFF,FFF:FFFFFF:FFFFFFFFFFFFFFFFFFFFFF,FFFFF,FFFFFFF,FF:FFFFFFF,,,:F:FF:FF:F:FFFFFFFFFFF:FF:,F:FFFF:
@A00881:241:HJW2NDRXX:1:2126:31421:20462 1:N:0:CGAGAGAA+GATTGGAG
TGACCACCTACGGGATGCAGCAGTGGGGAATATTGGGCAATGGGGGGAACCCTGACCCAGCAACGCCGCGTGAGGGAAGAAGGCTTTCGGGTTGTAAACCTCTTTTACCAGGGACGAAGGACGTGACGGTACCTGGAGAAGAAGCAACGGCTAACTACGTGCCAGCAGCCGCGGTAATACGTAGGTTGCGAGCGTTGTCCGGAATTACTGGGTGTAAAGGGCGTGTAGGCGGAGCTGCAAGTCAGATGTG
+
FFFFFFFFFFFFFFFFFFFFFFFFFFFFF:FFFFFFFFFFFFFFFFFFFFFFFFFFFFFFFFFFFFFFFFFFFFFFFFFFFFFFFFFFFFFFFFFFF:FFFFFFFFFFFFFFFFF:FFFFFFFFFFFFFFFFFFFFFFF,FFFFFF,FF:FFFFFFFFFFFFFFFFF:FFFFFFFFFF:FFFFFFFFFFF:FFFFFFFFFF::,FF:FFFFFFFF:F:FFFFFFFF::F::FFF,FFF,FF:FFFFFFFF
@A00881:241:HJW2NDRXX:1:2126:17824:20744 1:N:0:CGAGAGAA+GATTGGAG
TGACCACCTATGGGGTGCAGCAGTGGGGAATATTGGGCAATGGAGGCAACTCTGACCCAGCAACGCCGCGTGAGTGATGAAGGTCTTCGGATTGTAAAACTCTTTAAGTGGGGACGAAGAAAGTGACTGTACCCACAGAATAAGCTCCGGCTAACTACGTGCCAGCAGCCGCGGTAATACGTAGGGAGCAAGCGTTATCCGGAATGACTGGGCGTAAAGGGTGCGTAGGTGGTTCGGCAAGTTAGTAGCG
+
FFFFFFFFFFFFFFFFFFFFFFFFFFFFFFFFFFFFFFFFFFFFFFFFFFFFFFFFFFFFFFFFFFFFFFFFFFFFFFFFFFFFFFFFFFFFFFFFFFFFFFFFFFFFFFFFFFFFFFFFFFFFFFFFFFFFFFFFFFFFFFFFFFFFFFFFFFFF:FFFFFFFFFFFFFFFFFFFFF,FFFFFFF:FFF:FFFFFFFF:FFF,FFFFFF:FFF,FFF:FFFFF::,:FF:FFFF:FFF::FF:F:F:::
@A00881:241:HJW2NDRXX:1:2126:22390:21010 1:N:0:CGAGAGAA+GATTGGAG
TGACCACCTATGGGACGCAGCAGTGGGGGATATTGCACAATGGGGGAAACCCTGATGCAGCGACGCCGCGTGGAGGAAGAAGGTTTTCGGATTGTAAACTCCTGTCGTGCGGGACGAATCATGACGGTACCGCACAAGAAAGCCACGGCTAACTACGTGCCAGCAGCCGCGGTAAAACGTAGGTGGCAAGCGTTGTCCGGAATTACTGGGTGTAAAGGGAGCGCCGGCGGGCTGAAAAGTTGGAAGTGAA
+
FF:FF:FFF:FFFFFFFFFFFFFFFFFFFFFFFFFF,FFFFFFFFFFFFFFFFFFFFFFFFFFF:FF:FF:FF:FF,F:F::FFFF:FFFFFFFFFFFFFFFFFFFFFFFFF:,F:FF:FFFFFFF:FF:FFFFFF:FFFF:FFFFFFF:FFFFFFFFFF:FFFFFFFFF:FFF,F:FFF:F:FFFFFFF:FFFFFFFFF::FF,FFF:FF:FFFF:FFF:FFF,FFF:::F,FF,F,:FF:FFFFFFF,
@A00881:241:HJW2NDRXX:1:2126:22010:22044 1:N:0:CGAGAGAA+GATTGGAG
TGACCACCTATGGGGTGCAGCAGTGAGGAATATTGGTCAATGGGCGAGAGCCTGAACCAGCCAAGTCGCGTGAGGGAAGACGGTCCTATGGATTGTAAACCTCTTTTGCCGGGGAGCAAAGAGCGGCACGTGTGCCGCGCCGAGAGTACCCGGAGAAAAAGCATCGGCTAACTCCGTGCCAGCAGCCGCGGTAATACGGAGGATGCGAGCGTTATCCGGATTTATTGGGTTTAAAGGGCGCGTAGGCGGG
+
FFFFF,FFF:,FFFFFFFFFFFFFFFFFFFFFFFFFFFF:FFFFFFFFFFFFFFFFFFFFFF:FFFFFFFFFFFF:FFFFFFFFFFFFFFFFFFFFFFFFFFFFFFFFFFFFFFFFFF,FFFFFFFFFFFFFFFFFFFFF:FFFFFFFFFFFFFFFFFFFFFFFFFFFF:FFFFFFFFFFFFFFFFFFFFFF:FFFFFFFFFFFFFFF:FFF,F:FFFFFFFFFFFF:FFFFFFFFF:FFF:F,,:FF:F
@A00881:241:HJW2NDRXX:1:2126:29333:23641 1:N:0:CGAGAGAA+GATTGGAG
TGACCACCTACGGGAGGCAGCAGTGGGGAATATTGCACAATGGGGGGAACCCTGATGCAGCGACGCCGCGTGAATGAAGAAGGTCTTCGGATCGTAAAGTTCTGTCATGAGGGACGAAAAAGGACGGTACCTCATGAGGAAGCCACGGCTAACTACGTGCCAGCAGCCGCGGTAATACGTAGGTGGCGAGCGTTGTCCGGATTTACTGGGTGTAAAGGGCGCGTAGGCGGACTTGTAAGTCAGATGTGAA
+
FFFFFFFFFFFFFFFFFFFFFFFFFFFFF:FFFFFFFFFFFFFFFFFFFFFFFFFFFFFFFFFFFFFFFFFFFFFFFFFFFFFFFFFFFFFFFFFFF,F:FFFFFFFFFFFFFFFFFFFFFFFFF:FFFFFFFFF:FFF,F:FF:FFFFFFFFFFFFFFFFF,FFFFFFFFFFF,FFFFFFFFFFFFFF:FFF,FFFFFFF:FF,FFFFFFFF:FFFFFFFFFFFFFFFFFFFFFFFF,FFFFFFFFF:F
@A00881:241:HJW2NDRXX:1:2126:18285:23985 1:N:0:CGAGAGAA+GATTGGAG
TGACCACCTACGGGATGCAGCAGTGGGGAATATTGGGCAATGGGCGCAAGCCTGACCCAGCAACGCCGCGTGAAGGAAGAAGGCTTTCGGGTTGTAAACTTCTTTTATGAGGGACGAAGGACGTGACGGTACCTCATGAATAAGCCACGGCTAACTACGTGCCAGCAGCCGCGGTAATACGTAGGTGGCGAGCGTTGTCCGGATTTACTGGGTGTAAAGGGCGCGTCGGCGGGTAGGCAAGTCAGTTGTG
+
FF,FFFFFFFFFF::FFFFFFFFFFFFFFFFFFFFFFF,FFFF:FFFFFFFFFFFFFFFFFFFFFFF:FF:FFFFFFFF:F:FFFFFFFFFFFFFF,:FFFFFFFFFFFFFFF:F:FFF::FFFF:FF:FFFFFFFFF:,FF,FFFFFFFFF:FFFFFFFFFF:FF:FFFFFFFFF,F:FFFF:FFF::FFFFFFFFF:FFFF:FFFF,FFFFF:FF,FF:FFFFF,FFFF:FF,,:F,,:::F:,,FFF
@A00881:241:HJW2NDRXX:1:2126:17653:24079 1:N:0:CGAGAGAA+GATTGGAG
TGACCACCTATGGGCGCAGCAGTGAGGAATATTGGTCAATGGGCGGAAGCCTGAACCAGCCAAGTCGCGTGAGGGATGAAGGCCCTACGGGTTGTAAACCTCTTTTGCCGGGGAACAAGTGCCGGGACGTGATCCCGGAGCTGAGTGTACCCGGAGAAAAAGCATCGGCTAACTCCGTGCCAGCAGCCGCGGTAATACGGAAGATGCGAGCGTTATCCGGATTTATTGGGTTTAAAGGGTGCGTAGGCGG
+
FF,FFFFFFFFFFFFFFFFFF:FFFFFFFFF,FFFFFFFFFFFFFFFFFFFFF:FFFFFFFFFFFFFFFFFFFFFFFFFFFFFFFFFFFFFFFFFFF:FFFFFFFFFFFFFFFF,FFFFFFFFFFFFFFFFF:FFFFFFFFFF:FFFFFFFFFFFFFFFFFFFFFFFFF::FFFFFFFF:FFFFFFFFF:F::,FF:FF:::FFF,FF:FFF::FFFFF:F:FFFFFFFFFFFFF:FF:::::FFF:F::
@A00881:241:HJW2NDRXX:1:2126:20356:24158 1:N:0:CGAGAGAA+GATTGGAG
TGACCACCTACGGGATGCAGCAGTGGGGAATATTGGGCAATGGAGGCAACTCTGACCCAGCAACGCCGCGTGAGCGATGAAGGTCTTCGGATTGTAAAGCTCTTTAAGTGGGGACGAAGAAAGTGACTGTACCCACAGAATAAGCCTCGGCTAACTACGTGCCAGCAGCCGCGGTAATACGTAGGAGGCAAGCGTTATCCGGAATGACTGGGCGTAAAGGGTGCGTAGGTGGTTTGGCAAGTTAGTAGCG
+
FFFFFFFFFFFFFFFFFFFFFFFFFFFFFF,FFFFFFFFFFFFFFFFFFFFFFFFFFFFFFFFFFFFFFFFFFFFFFFFFFFFFFFFFFFF:FFFFFFFFFFFFFFFFFFFFFFFFFFFFF,FFFFFFFFFFFFFFFFFFFFFFFFFF:FFFFFFF:F:FFFFFFFFFFFFFFFF:FFFFFFFFFFFFFF:FFFFFFFFFFFF::FFFFFFFF:FFFFFF:FFF:FFFFF::F,FFFFF,FFF,:FF:F:
@A00881:241:HJW2NDRXX:1:2126:16676:24612 1:N:0:CGAGAGAA+GATTGGAG
TGACCACCTATGGGGTGCAGCAGTGAGGAATATTGGTCAATGGGCGGAAGCCTGAACCAGCCAAGTCGCGTGAGGGATGAAGGCCCTACGGGTTGTAAACCTCTTTTGCCGGGGAACAAGTGCCGGGACGTGATTCCGGAGCTGAGTGTACCCGGAGAAAAAGCATCGGCTAACTCCGTGCCAGCAGCCGCGGTAATACGGAGGATGCGAGCGTTATCCGGATTTATTGGGTTTAAAGGGTGCGTAGGCG
+
FFFFFFFFFFFFFFFFFFFFFFFFFFFFFFFFFFFFFFFFFFFFFFFFFFFFFFFFFFFFFFFFFFFFFFFFFFFFFFFFFFFFFFFFFFFFFFFFFFFFFFFFFFFFFFFFFFF,FFFFFFFFFFFFFFFFFFFFFFF:FFFFFFFF:FFFFFFFFFFFF:FFFFFF:FFFFFFFFF:FFFFFFFFFFFFFFFFFFFFFFFF:FF,FFFFFFF:FFFFFFFFFFF,FFFFF:F:FFFFFFFFF:FF,F,
@A00881:241:HJW2NDRXX:1:2126:32859:24831 1:N:0:CGAGAGAA+GATTGGAG
TGACCACCTATGGGGGGCAGCAGTGGGGAATATTGGGCAATGGGCGCAAGCCTGACCCAGCAACGCCGCGTGAAGGAAGAAGGCTTTCGGGTTGTAAACTTCTTTTATGAGGGACGAAGGACGTGACGGTACCTCATGAATAAGCCACGGCTAACTACGTGCCAGCAGCCGCGGTAATACGTAGGTGGCGAGCGTTGTCCGGATTTACTGGGTGTAAAGGGCGCGTAGGCGGGTAGGCAAGTCAGATGTG
+
FFFFFFFFFFFFFFFFFFFFFFFFFFFFFFFFFFFFFFFFFFFFFFFFFFFFFFFFFFFFFFFFFFFFFFFFFFFFFFFFFFFFFFFFFFFFFFFF:FFFFFFFFFFFFFFFFFFFFFFFFFFFFFFFFF:FFFFFFF:FFFFFFFFFFFFF:,FFFFFFFFFFFFFFFFFFFFF,FFFFFFFFFFF,FFFFFFFFFFFFF,:FF:FFF:FF:,FFFF:F,F,F:FFFFFFF,F:FFFF:F::FF:FF:F
@A00881:241:HJW2NDRXX:1:2126:21603:25504 1:N:0:CGAGAGAA+GATTGGAG
TGACCACCTATGGGGGGCAGCAGTAGGGAATTTTCGGCAATGGGGGAAACCCTGACCGAGCAACGCCGCGTGAAGGAAGAAGGTTTTCGGATTGTAAACTTCTGTTATCAAGGAAGAACGGCGGCTACAGGAAATGGTAGCCGAGTGACGGTACTTTATTAGAAAGCCACGGCTAACTACGTGCCAGCAGCCGCGGTAATACGTAGGTGGCACGCGTTATCCGGAATTATTGGGCGTAAAGAGGGAGCAG
+
FFFFFFFFFFFFFFFFFFFFFFFFFFFFFFFFFFFFFFFFFFFFFFFFFFFFFFFFFFFFFFFFFFFFFFFFFFFFFFFFFFFFFFFFFFFFFFFFF:FFFFFFFFFF,FFFFFFFFFFFFF,FFFFFFFFFF,FFFFFFFFFFFFFFFFFFFFFF:FFFFFFF:FFF:FFFFFFFFFFFFFFFFF:FFFFFFFFFFFFFFFFFFFFFF:FF,FFFFFFFFFFFFF:FFFFF,FFFFFF:,F:FFFFFFF
@A00881:241:HJW2NDRXX:1:2126:30382:25551 1:N:0:CGAGAGAA+GATTGGAG
TGACCACCTATGGGATGCAGCAGTGAGGAATATTGGTCAATGGGCGGAAGCCTGAACCAGCCAAGTCGCGTGAGGGATGAAGGCCCTACGGGTTGTAAACCTCTTTTGCCGGGGAACAAGTGCCGGGACGTGATCCCGGAGCTGAGTGTACCCGGAGAAAAAGCATCGGCTAACTCCGTGCCAGCAGCCGCGGTAATACGGAGGATGCGAGCGTTATCCGGCTTTATTGGGTTTAAAGGGTGCGTAGGCG
+
:FFFFFFFFFFFFFFFFFFFFFFFFFFFFFFFFFFFFFFFFF:FFFFFFFFFFFFFFFFFFFFFFFFFFFFFFFFFFFFFFFFFFFFFFFFFFFFFFFFFFFFFFFFFFFF:FF:FFFFFFFFFFFFFFFFF:FFF:FFFFFFF:FFFFFFFFFFFFF:FF:FFFFF,FFFFFFFFFFFFFFFFFFFFFFFFFFFFFF:FFFFFFFFFFFFFF:FFFFF:F,,FF:FFFFF:FF:,F::FFFF:FFF::,
@A00881:241:HJW2NDRXX:1:2126:26738:25755 1:N:0:CGAGAGAA+GATTGGAG
TGACCACCTATGGGGTGCAGCAGTGGGGAATATTGCGCAATGGGCGGAAGCCTGACGCAGCGACGCCGCGTGAGGGATGAAGGTCTTCGGATCGTAAACCTCTGTCAGGAGGGAAGAAAATGCATGGTGTCAATCAGCGATGCAGTGACGGTACCTCCAAAGGAAGCACCGGCTAACTCCGTGCCAGCAGCCGCGGTAATACGGAGGGTGCGAGCGTTAATCGGACTCACTGGGCGTAAAGCGCACGTAG
+
FFFFF:F:F,FFFFFFFFFFFFFFFFFFF:FFFFFFFFFFFFFFFFFFFFFFFFFFFFFFFFFFFFFFFFFFFFFFFFFFFFFFFFFFFFFFFFFFFFFFFF:FFFFFFFFFFFFFFFFFFFFFFFFFFFFFFFFFFFFFFFFFFFF:FFFF:FFFFFFF:F:F::FFFFF:FFFFFFFFFFFFFFFFFFFFF:F:F,FFFFFFFFFFF:FFF:FFFFFFFF:FF,F:FFFFFFFF,F:,:F:FFF:F:F
@A00881:241:HJW2NDRXX:1:2126:17544:27336 1:N:0:CGAGAGAA+GATTGGAG
TGACCACCTATGGGATGCAACAGTGGGGAATATTGCACAATGGGGGAAACCCTGATGCAGCGACGCCGCGTGAAGGAAGAAGTATCTCGGTATGTAAACTTCTATCAGCAGGGAAGAAAATGACGGTACCTGACTAAGAAGCCCCGGCTAACTACGTGCCAGCAGCCGCGGTACTACGGAGGATGCGAGCGTTATCCGGATTTATTGGGTTTAAAGGGTGCGTAGGCCGCGTCTTAAGTCAGCCGTCAAA
+
FFFFFFFFF:FFFFFFFFF,FFFFFFFFFFFFFFFFFFFFFFFFFFFFFFFFFFFFFFFFFFFFFFFFFFFFFFFFFFFFFFFFFFFFFFFFFFFFFFFFFFFFFFFFFFFFF:FFFFFFFFFFFFFFFFFFFFFFF:FFF:FFFFFFF:FFFFFFFFFFFFFFFFFFFFFFF,FFFFFFFF::FFFFFFFF:FFFFF,FFFFFFFFFFFFF:FFFFFF:FFFFFFFFFFF,F:FF,FFFF,FFFF:FFF
@A00881:241:HJW2NDRXX:1:2126:19045:27962 1:N:0:CGAGAGAA+GATTGGAG
TGACCACCTATGGGAGGCAGCAGTGGGGGATATTGCACAATGGGGGGAACCCTGATGCAGCAACGCCGCGTGGGTGAAGGAGTGATTCGTCACGTAAAGCCCTATCAGCAGGGACGAAGGCAGACGGTCCCTGACTACGAAGCCCCGGCTAACTACGTGCCAGCAGCCGCGGTAATACGTAGGGGGCGAGCGTGATCCGGAATTACGGGGTGTCACGGGAGCGCAGACGGCGGGGCAAGGCTGGAGGGCA
+
FF,,FFFFFFF:FFFFFFFFF:FFFFFFFF,F:FFFFF,:FFFF:F:FFFFFFFFFFFFFF:FFFFF:FFFF:F,F,FF:FF:FFF:FFFFFFF,:,FFFFFFFFFFFFFFFFF:F:FF:,:FFFFFF,FFFFF:F,,FFFFFFFFFFFFF:FF,F:F:FF,FFFFFFFFFF,::::FF,F:FFFF:F:FFF:,FFFFFFFFFF:,,FFF,:FFF,:FFF:F:FFFF:FFF:FF:FF,:F,FF,:,,FFF
@A00881:241:HJW2NDRXX:1:2126:20735:28447 1:N:0:CGAGAGAA+GATTGGAG
TGACCACCTATGGGATGCAGCAGTAGGGAATTTTGCGCAATGGGGGAAACCCTGACGCAGCAACACCGCGTGAATGTTAAGCCCTTCGGGGTGTAAAGTTCTGTCAATTGGGACGAATTTTGACTGTACCAATAAAGGAAGCACCGGCTAACTCCGTGCCAGCAGCCGCGGTAATAGGGGGGGTGCAAGCGTTGTCCGGAATCAGTGGGCGTAAAGCGTTCGTAGGCGGCACGTCAAGTGTGGTGTCAAA
+
FF:FFFFF,FFFFFFFFFFFFFFFFF:FFFFF:FFFFFFFFFFFFFFFFFFFFFFFFFFFFFFF:FFFFFFFFFFFFFF:FFFFFFFFFFFFFFFFFFF:FFFFFFFFFFFFFFFFFFFFFFFFFFFF:FF:FF,FFFFFFFFFFFFFFFFFFFFF:FFF:FFFFF,FFFFFFF::,FF:FFFFFFFFFF:FFFFFF,F,FFFF,FFFFFFF:,FFFF:F:FFF,FFFFFFFFF::,::,FFFFFF:,:F
@A00881:241:HJW2NDRXX:1:2126:29107:29042 1:N:0:CGAGAGAA+GATTGGAG
TGACCACCTATGGGACGCAGCAGTGGGGAATATTGCACAATGGGGGGAACCCTGATGCAGCGACGCCGCGTGAGTGAAGAAGTATTTCGGTATGTAAAGCTCTATCAGCAGGGAAGAAAGTGACGGTACCTGAGTAAGAAGCCCCGGCTAACTACGTGCCAGCAGCCGCGGTAATACGTAGGGGGCAAGCGTTATCCGGAATTACTGGGTGTAAAGGGAGCGTAGACGGCGAGGCAAGTCTGAAGTGAAA
+
FF,FFFFFFFFFFFFFFF:FFFFFFFFFFFF:FFFFFFFFFFFFFFFFFFFFFFF:FFFFFFFFFFFFFFFFFFFFFFFFFFFFFFFFFFF:FFFFFFFFFFFFFFF:FFFFFFFFFFFFFF:FFFFFFFFFFFFF:FFFFFFFFFFFFFFFFFFFFFFF:FFFFFF:FFFFFFFFFF:FFFFFFF:FFFFFFFFF,FFFFF:FFFFFFFFFF:FFFFF::FFFFFFFFF:,FFFF,::FFFFF:FFF::
@A00881:241:HJW2NDRXX:1:2126:19443:29089 1:N:0:CGAGAGAA+GATTGGAG
TGACCACCTATGGGAGGCAGCAGTGAGGAATATTGGTCAATGGACGCAAGTCTGAACCAGCCATGCCGCGTGCAGGAAGACGGCTCTATGAGTTGTAAACTGCTTTTGTACGAGGGTAAACGCAGGTACGCGTACCTGTTTGAAAGTATCGTACGAATAAGGATCGGCTAACTCCGTGCCAGCAGCCGCGGTAATACGGAGGATTCAAGCGTGATCCGGATTTATTGGGTTTAAAGGGTGCGTAGGCGGT
+
FFFFFFFFF:FFFFFFFFFFFF:FF,FFFFFFFFFFFF,FFFF:F:FFFFFFFFFFFF:FFFFF:FFFFFFFF:FF:FF,FFFFFFFFFFFFFFFFFFFFFFFFFFFFF,FFFFF,FFF,F:FFFFFFF:FFFFFFFFFFFFFFFFF:FFFF:FF:F:,FFFFFFFFFFFFFFFFFFFF:FFFFFFFFFFFF,FF:FFFFF,FF:FFFFFFF,:FFFF,FF,F:FFFFF::FFFFFFFFFF:F,FF,FFF
@A00881:241:HJW2NDRXX:1:2126:25446:29559 1:N:0:CGAGAGAA+GATTGGAG
TGACCACCTATGGGATGCAGCAGTGGGGGATATTGGACAATGGGGGGAACCCTGATCCAGCGACGCCGCGTGAGTGAAGAAGTATTTCGGTACGTAAAGCTCTATCGGCAGGGACGACGGAAGAGACGGTACCTGAGTAAGAAGCCCCGGCTAACTACGTGCCAGCAGCCGCGGTAATACGTAGGGGGCAAGCGTTATCCGGATTTACTGGGTGTAAAGGGAGCGCAGACGGAGAGGCCAGTCTGAAGTG
+
FFFFF:FFFFFFFF:FFFFFFFFFFFFFFFFF:FFFFFFFFFFFFFFFFFFFFFFFFFFFFFFFFFFFFFFFFFFFFFFFFFFFFFFFFFFFFFFFFFFF:FF:FFFFFFFF:F,FF,FFFFFFFFFFFFFFFFFF,:FFFFFFFFFFFFFFF:FFFFFFFFF,FFFFFFFFFFF,:FFFFF::FFFFFF:FFFFFFFFFFF,F:FFFFF,FF:F,:FFF,FFFFFFFFFFF,,FFFF,FF:F:FFFF:F
@A00881:241:HJW2NDRXX:1:2126:27733:30514 1:N:0:CGAGAGAA+GATTGGAG
TGACCACCTATGGGGTGCAGCAGTGAGGAATATTGGTCAATGGGCGCGAGCCTGAACCAGCCAAGTAGCGTGAAGGAAGACGGCCCTACGGGTTGTAAACTTCTTTTATACGGGAATAAGACCGTCCACGAGTGGATGCGTGCATGTACCGTATGAATAAGCATCGGCTAACTCCGTGCCAGCAGCCGCGGTAATACGGAGGATGCGAGCGTTAGCCGGATTTATTGGGTTTAAAGGGAGCGTAGACGGG
+
FF:FFFF:FFFFFFFFFFFFFFFFFFFFFFFFFFFFFFFFFFFFFFFFFFFFFFFFFFFFFFFFFFFFFFFFFFFFFFF:FFFFFFFFFFFFFF:F:FFFFFFFFFFFFFFFFFF:FFFFFFFFFFFFF:FFFFFFFFFFF:FFFFFFFFFFFFF,F:FFFFFFFF:FFFF:FFFFFFFFFFFFFFFFFFFF::FFFFFFFFFFFFFFFFFF,F,F:FFFFFFFFFFFFFF:,F:FFFF,FFFF,FFFFF
@A00881:241:HJW2NDRXX:1:2126:31232:30592 1:N:0:CGAGAGAA+GATTGGAG
TGACCACCTACGGGACGCAGCAGTGGGGAATATTGCACAATGGGGGGAACCCTGATGCAGCGACGCCGCGTGAGTGAAGAAGTCATTCGTGATGTAAAGCTCTATCAGCAGGAAAGAAAATGACGGTACCTGACTAAGAAGCCCCGGCTAACTACGTGCCAGCAGCCGCGGTAATACGTAGGGGGCAAGCGTTATCCGGATTTACTGGGTGTAAAGGGAGCGTAGACGGAAAGGCAAGTCTGAAGTGAAA
+
FFFFFFFFFFFFFFFFFFFFFFFFFFFFFFFFFFFFFFFFFFFFFFFF,FFFFFFFFFFFFFFFFFFFFFFFFFFFFFFFFFFFFFFFFFFFFFFFFFFFFFFFFFFFFFFFFFFF:FFFFFFF:FFFFFFFFFFFFFFFFFFFFF:FF:FFFF,F,FFFFFFFFFFFF:FFFFFFFFFFFFF:FFFFFFFFFFFFFFF:F:FFF:F:FFFF:FFF:FFFFFFFFFFFFFFFFFFFFFFFFFFFFFFFF:
@A00881:241:HJW2NDRXX:1:2126:15754:30780 1:N:0:CGAGAGAA+GATTGGAG
TGACCACCTATGGGGCGCAGCAGTGGGGGATATTGCACAATGGGGGGAACCCTGATGCAGCGACGCCGCGTGAGTGAAGAAGTATTTCGGTATGTAAAGCTCTATCAGCAGGGAAGAAGATGACAGTACCTGCACAAGAAGCCCCGGCTAACTACGTGCCAGCAGCCGCGGTAATACGTAGGGGGCAAGCGTTATCCGGATTTACTGGGTGTAAAGGGAGCGTAGACGGCGCACCAAGTCGGAAGTGAAA
+
FFFFFFFFFFFFFFFFFFFFFFFFFFFFFFF:FFFFFFFFFFFFFFFFFFFFFFFFFFFFFFFFFFFFFFFFFFFFFFFFFFFFFFFFFFFFFFFFFFFFFFFFFFFFFFFFFFFF:FFFFFFFFFFFFFFFFFFFFFFFFFFFFFFFFF:FFFFFFF:FFFFFF:FFFFFFF,F::FFFFFF:FFFFF:FFF:FFFFFFFFFFF,FFFFFF,F:FFFFFF:FFFFFFFFF::,F,FFFFFFFFF,FFFF
@A00881:241:HJW2NDRXX:1:2126:19542:30827 1:N:0:CGAGAGAA+GATTGGAG
TGACCACCTATGGGACGCAGCAGTGAGGAATATTGGTCAATGGGCGAGAGCCTGAACCAGCCAAGTCGCGTGAGGGATGAAGGCCCTACGGGTTGTAAACCTCTTTTGCCGGGGAACAAGTGCCGGGACGTGATTCCGGAGCTGAGTGTACCCGGAGAAAAAGCATCGGCTAACTCCGTGCCAGCAGCCGCGGTAATACGGAGGATGCGAGCGTGATCCGGATTTATTGGGTTTAATGGGTGCGTAGGCG
+
FF:FF:FFFFFFFFFFFFFFFFFFFFFF:FFFF:FFFFFFFFFFFFFFFFFFFF,FFFFFFF:FFFFFFFFFFFFFFFFFFFFFFFFFFFFFFFFFF,:FFFFF:,F:FFF:FF:,FF:FFF:FFFFFFFFFFFFFFFFFFFFFFFFFFFFFFFFFFFF,:FFFFFF:FFFFF,F:FF::FF,:F::FFFF:F:,FFFFFFF:::FFFFFFFF:,F,F:F:,:,FFFFFF:::FFF,F:F::F:F,:F::
@A00881:241:HJW2NDRXX:1:2126:17915:30953 1:N:0:CGAGAGAA+GATTGGAG
TGACCACCTACGGGATGCAGCAGTGGGGAATATTGGGCAATGGGCGCAAGCCTGACCCAGCAATGCCGCGTGAGCGATGAAGGCAATTTGTTGTAAAGCTCTTTTCTTGGGAACGAATAAATGACGGTACCCAAGGAATAAGCCCCGGCTAACTACGTGCCAGCAGCCGCGGTAATACGTAGGGGGCGAGCGTTGTCCGGACTGACTGGGCGTAAAGGGTGTGTAGGTGGTTTGCTAAGTTAGATGTGTA
+
FFFFFFFFFFFFFFFFFFFFFFFFFFFFFFFFFFFFFFFFFFFFFFFFFFFFFFFFFFFFFFFFFFFFFFFFFFFFFFFFFFFFFFFFFFFFFFFFFFFFFFFFFFFFFFFF:FFFFFFFFFFFFFFFFFFFFFFFFFFFFFFFFFFFFFFF:FFFFFFFFFFFFFFFFFFFFF,FFFFFFFFFFFFFFFFFF:FFFF:FF,FFFFFFFFFFF::FFF:FFF:FFFFFF:,FFFFFFFF:FFFFFFF:FF
@A00881:241:HJW2NDRXX:1:2126:20464:31391 1:N:0:CGAGAGAA+GATTGGAG
TGACCACCTATGGGAGGCAGCAGTTAGGAATATTGGGCAATGGAGGCAACTCTGACCCAGCAACGCCGCGTGAAGGATGAAGGTCCTCGGATTGTAAACTTCTGTATTATGGGAAGAAGATAGTGACGGTACCATAATAGAAAGCTTCGGCAAACTACGTGCCAGCAGCCGCGGTAAGACGTAGGAAGCAAGCGTTGTCCGGAATGACTGGGCGTAAAGGGTGCGTAGGCGGTCTTTTAAGTCTAATGTG
+
FFF:FFFFFFFFFFFFFFFFFFFFFFFFFFFFFFFFFFFFFFFFFFFFFFFFFFFFFFFFFFFFFFFFFFFFFFFFFFFFFFFFFFFFFFFFFFFFF:FFFFFFFFFFFFFFFFFFFFFFFFFFFFFFFFFFFFFF:FF::FFFFFFFFFFF:FFFFFFFFFFFFFFFF:FFFFFFFF,FFFF:FFFFFFFFFFFFFFFFFFF:FFFFFFF:F:F,FF:,F:F:FFFFFFFFF::FFFFF:FFFF,FF:F
@A00881:241:HJW2NDRXX:1:2126:28013:31814 1:N:0:CGAGAGAA+GATTGGAG
TGACCACCTATGGGGTGCAGCAGTGGGGAATATTGCACAATGGAGGGAACTCTGATGCAGCGATGCCGCGTGGAGGAAGAAGGTCTTAGGATTGTAAACTCCTGTTGACAGAGAACGAAAAAGGACGGTACTCTGAAAGGAAGCTCCGGCTAACTACGTGCCAGCAGCCGCGGTAATACGTAGGGAGCGAGCGTTGTCCGGAATTACTGGGTGTCAAGGGAGCGTAGGCGGGCACGGAAGTCAGACGTGA
+
FFFFFFFFFFFFFFFFFFFFFFFFFFFFFF:FFFFFFFFFFFFFFFFF:FFFFFFFFFFFFFFFFFFFFFFFFFFFFFFFFFFFFFFFFFFFFFFFFFFFFFFFFFFFFFFFFFFFFFFFF:FFFFFFFFFFFFFFFFFFF:FFFFFFFFF:FFFFF,F:FFFFFFFFFFFFF,FFFFFFFF:FFFFFFFFFFFFFFF:FFFFFFFFFFFFFFF,FFFFFF:FFFFFFF,FFFFFFFFFFFFF:FFFF:,
@A00881:241:HJW2NDRXX:1:2126:26955:31829 1:N:0:CGAGAGAA+GATTGGAG
TGACCACCTACGGGATGCAGCAGTGAGGAATATTGGTCAATGGGCGCGAGCCTGAACCAGCCAAGTCGCGTGAGGGAAGACGGCCTTATGGGTTGTAAACCTCTTTCAGATGAGAGTAAAGGGTGTTACGAGTAGCACATTGCAAGTATCATCAGAAGAAGCATCGGCTAATTCCGTGCCAGCAGCCGCGGTAATACGGAAGATGCGAGCGTTATCCGGATTTATTGGGTTTAAAGGGTGCGTAGGCGGA
+
FFFFFFFFFFFFFF,FFFFFFFFFFFFFFFFFFFFFFFF:FFFFFFFFFFFFFFFFFFFFFFFFFFFFFFFF,FFFFFF:FFFFFFFFFFFFFFFFFFFFFFF:FFFFFFFFFF:FFFF,FFFFFFFFFFFFFF:FFF,:FFF,FFFFFFFFFFF:FFFF:FFFFF:FFF:FFFFFFFFFFFFFFFFFFFFF::FFFFFFFFFFFFFFFFFF:F:FFFFFFFFF,FFFFFF,:FFFFFFFFFFFFFFFFF
@A00881:241:HJW2NDRXX:1:2126:21088:32127 1:N:0:CGAGAGAA+GATTGGAG
TGACCACCGAGGGGCTGCCGCCGGGGGGCATCTTGGGCAATGGGGGGAACCCTGACCCCGCAACGCCGCGTGTGGGACGAAGGCTTTCGGGTTGTAAACCTCTGTTACCAGGGACGACGGTCGTGACGGTACCGGGAGGAAAAGCAACGGCGACCTACGGGCCAGCAGACGCGCTAATACGGTGGTTGAGAGCGTTGTCCGGACTTACAGGGTGTGAAGGGCGGGGAGTCGTCGCTGCACGTCAGATGTG
+
F::,,F,F:,,:FF,,FFF,F,FF,F,::F,,:FF::FF:F::,FF,,,:F:FFFF,::FFFF:F:,:,,,:,FFFF,FF:F::,FFFFF,FF:,FF,:F,:F,::F,F,::F,F,F:,F,FF,:FFF:F:F,,,:::,FF:FFFFF:FF:,,F,FFF:,:FFFFFFF,F:::,,,,,:,FF,FFFFF,:::F:FF:FF:,:F,F:::,F:,F:F,FFFFFF:,:,F,,F,F::,,,F,:F,FFF:FFF:
@A00881:241:HJW2NDRXX:1:2126:17363:32503 1:N:0:CGAGAGAA+GATTGGAG
TGACCACCTACGGGACGCAGCAGTGGGGAATATTGGGCAATGGGCGCAAGCCTGACCCAGCAACGCCGCGTGAAGGAAGAAGGCCCTCGGGTTGTAAACTTCTTTTGTCGGGGACGATAGTGACGGTACCTGACGAATAAGCCACGGCTAACTACGTGCCAGCAGCCGCGGTCCTACGTAGGTGGCAAGCGTTATCCGGATTTACTGGGTGTCAAGGGCGTGTAGGCGGGATTGCAAGTCAGCTGTGAAA
+
,FFFFFFFFFFFFFFFFFFFFFFFFFFFF:FFFFFFFF:FFFFFFFFFF:FFFFFFFFFFF:,FFFFFFFFFFFFFFFFF:FFFF:FFFFFFF::FF:FFFFF,FFFFFFFF::FFF::FFFFFF:FFFFFFF,:FFFFFFFFF:FFFFF:FFF:FFFFFF:F,FFFFFFFF,::FF:,:::FF::::FF:F:,F:FFFF:F:,FFFF:FFF,F,:F:F:F:FF:FFF:F::::FF,:,FF:F,FFF:F:
@A00881:241:HJW2NDRXX:1:2126:20021:32690 1:N:0:CGAGAGAA+GATTGGAG
TGACCACCTACGGGATGCAGCAGTGGGGAATATTGCACAATGGGGGGAACCCTGATGCAGCGACGCCGCGTGAGTGAAGAAGTCATTCGTGATGTAAAGCTCTTTAAGTGGGGACGAAGAAAGTGACTGTACCCACAGAATAAGCCTCGGCTAACTACGTGCCAGCAGCCGCGGTAATACGTAGGAGGCAAGCGTTATCCGGCATGACTGGGCGTAAAGGGTGCGTAGGTGGTTTGGCAAGTTGGTAGCG
+
,FFFFFFFFFFFFFFFFFFFFFFFFFFFFFFFFFFFFFFFFFFFFFFFFFFFFFFFFFFFFFFFFFFFFFFFFFFFFFF:,FFFFFFF:FFFFFFF,FFFFFFFFFFFFFFFFFFFFF:FFFFFFFFFFFFFFFFFFFFFFFF:FFFF:FFFFFFFFFFFF:FF:FFFFFFFFFFF,FF:::FFF:FFFF,FFFFFFFFFFF,FF,::F:FFFFFFFFF:::FF:,FFFFFF:FFF:F,FF,F:FFFFF:
@A00881:241:HJW2NDRXX:1:2126:21540:32910 1:N:0:CGAGAGAA+GATTGGAG
TGACCACCTACGGGGGGCAGCAGTGAGGAATATTGGTCAATGGGCGGGAGCCTGAACCAGCCACGCCGCGTGGAGGAAGAAGGTACAGAGTATCGTAAACTCCTTTTGTCAGGGGATAAAAGACGGGATGCGTCCCGTCCTGAAGGTCCCTGAAGAAAAAGCATCGGCTAACTCCGTGCCAGCAGCCGCGGTAATACGGAGGATGCGAGCGTGGGCCGGATGTAGTGGGTTTAACGGGTGCGTAGGCCGC
+
::,FF,FFFFFFFFFFFFFFF,FFF:FFFFF:FFFFF:FFFFFFFF:FFFFFFF:::FFFFFF,FFFFF:,F:FFFFFFF:FFFFFFF:FFFFFFFFFFFFFFFFFFFFF,FFFF,FF,:,FFF:FFFFFFFFFF:FFF:,FFFFFF,F:FFFFF::,FFFF:FFFFF,F,FF,F:F:F,FF:FF:FFFFFFF,FF,FFF::,F:FF:FFFF,,,F,FF,,,F:,FF:F,::F:,FF,,:::F,FFFF:F
@A00881:241:HJW2NDRXX:1:2126:27127:33129 1:N:0:CGAGAGAA+GATTGGAG
TGACCACCTATGGGATGCAGCAGTGAGGAATATTGGTCAATGGGCGCTAGCCTGAACCAGCCAAGCCGCGTGAGGGATTAAGGCCCTATGGGTCGTAAACCTCTTTTGCCGGGGGATAAGAGGCGCCACGCGTGGCGCTGTGAAGGTACCCGGAGAAAAAGCATCGGCTAACTCCGTGCCAGCAGCCGCGGTAATACGGAGGATGCGAGCGTTCTCCGGATTTATTGGGTTTAAAGGGTGCGTAGGCTGT
+
FFFFF:FFFFFFFFFFFFFFFFFFFFFFFFFFFFFFFF:FFFFFFFFFFFFF:FFFFFFFFFFFFFFFFFFFFFFFFFFFFFFFFF:FFFFFFFFFFFFFFFFFFFFFFFFFFFFF,FFFFFFFFFFFFFFFFFFFFFFFFFFFFFFFFFFFFFFFFFFFFFFFFFF:FFFFFFFFFFF,FFFFFFFFFFFFF,FFFFFFFFFFFFF,FFF,FFF:FFFF,FFF:F::FFFFFFFFFFFFF:F:::,FF,
@A00881:241:HJW2NDRXX:1:2126:21404:33833 1:N:0:CGAGAGAA+GATTGGAG
TGACCACCTACGGGGCGCAGCAGTGGGGAATATTGGGCAATGGGCGCAAGCCTGACCCAGCAACGCCGCGTGAAGGAAGAAGGCTTTCGGGTTGTAAACTTCTTTTATGAGGGACGAAGGACGTGACGGTCCCTCATGAATAAGCCACGGCTAACTACGTGCCAGCAGCCGCGGTAATACGGAGGTGGCGAGCGTTGTCCGGAATGACTGGGTGTCAAGGGAGCGCAGGCGGGACGGCACGTTGGACGGG
+
FF:FFFFFFFFFFFFFFF:FF,FFF:FF:FFF:FFFFF,:FFFFFF:F:FFFF:FFFF,FFFFFF:FFFF,F,FFF::FF:FFFFF,FFFFFFF,F,FFF,F:FFFFF:,F:FF:F:F:FF:FFFFFFFF:FFFFFFFF,FFFFF:FFFFF:FFFFFFFF:FF:FFF:FFFFFF,,::FFF,FFFF:::FF:::F::,FFFF:,F:FF,FFFFFF:,FF:::FF:FF:FF:FFFF::::F::F::,FF,F
@A00881:241:HJW2NDRXX:1:2126:24650:33943 1:N:0:CGAGAGAA+GATTGGAG
TGACCACCTATGGGAGGCAGCAGTGGGGAATATTGGGCAATGGGCGAGAGCCTGAACCAGCCAAGTCGCGTGAGGGAAGACGGTCCTATGGATTGTAAACTTCTTTTATGAGGGCCGAAGGATGTGACGGTACCTCATGAATAAGCCACGGCTAACTACGTGCCCGCAGCCGCGGTAATACGTAGGTGGCAAGCGTTGTCCGGATTTACTGGGGGTAAGGGGCGGGAAGGCGGGAGTGCAAGTCAGGTGT
+
FF:FFFFFFFFFFFFFFFFFFFFFFFFFFFFFFFF:,FFFFFFFFFFFFFF:FF:FFF:FFFFFFFFFFFFFFFFFFFFFFFFF:FFF,FF,FFFFFFF,FFFFFFFF:FF:F,,FFFFFF,FFFF:F::FFF:,F,FFFFFFF:FFFFFFFFFFFFFFFFFFF,FF:F,:::FFFFFF,,:FF:FF:F:FFFFFFF:F:F:FFFFFF,,FFF:,F:F,,FFFF,,,FFFF:FF:,F,FF,FFFF,,F:F
@A00881:241:HJW2NDRXX:1:2126:28194:34225 1:N:0:CGAGAGAA+GATTGGAG
TGACCACCTACGGGGTGCAGCAGTGGGGAATATTGGGCAATGGGCGAAAGCCTGACCCAGCAACGCCGCGTGAGGGAAGAAGGGTTTCGGCTCGTAAACCTCTGTCCTAAGGGACGAAGTTTTGACGGTACCTTAGGAGGAAGCCCCGGCTAACTACGTGCCAGCAGCCGCGGTAATACGTAGGGGGCGTGCGGTGTCCGGAATGTTTGGGCGTAAAGGGCGCGGAGGCGGCCTGGTAAGTCAGGGGTGA
+
FFFFFFFFFFF:FFFFFFFFF,FFFFFFFF::FFFFFFFFFFFFFFFFFFF,FFFFFFFFFFFFFF,:FF,FFFFFFFFFFFFFFFFFFFFFFFFF,:FFFFFFFF:FFF::FFFF:FFF:F:,,FF:FFFFF:,FFF:FFFFFF,FFFFFFFF::F,FF:FFFFF::F:,F:F,::FF:F,FFF::,:,FF:,FFFFF:F:,FF,,F:,FF:F,F,FFFFF:,,FFFF:FFFF:,:F:::FFF:F:F:,
@A00881:241:HJW2NDRXX:1:2126:32651:34491 1:N:0:CGAGAGAA+GATTGGAG
TGACCACCTACGGGATGCAGCAGTGGGGAATATTGGGCAATGGAGGCAACTCTGACCCAGCAACGCCGCGTGAGCGATGAAGGTCTTCGGATTGTAAAGCTCTTTAAGTGGGGACGAAGAAAGTGACTGTACCCACAGAATAAGCCTCGGCTAACTACGTGCCAGCAGCCGCGGTAATACGTAGGAGGCAAGCGTTATCCGGAATGACTGGGCGTAAAGGGTGCGTAGGTGGTCTTGCAAGTTAGTAGCG
+
FFFFFFFFF:FFFF:FFFFFFFFFFFFFFFFFFFFFFF,FFFFFFFFFFFF:FFFFFFFFFFFFFFFFFFFFFFFFFFFF,FFFFFFFFFF,FFFF::FFFFFFF:FFFFFFFFFFFFFFF:FFF:FFFFFFFF:FFFF,FFFFFFFFFFFFFFF,FFFFFFFFFFFFFFFFF:,FFFF:FFFFFFFFFF:FFFF::FFFFFFFFFFFFFF:F:F:F,:F:F:,FF,FFFFFF:FFFFFF:FFF::FFF:
@A00881:241:HJW2NDRXX:1:2126:21224:34835 1:N:0:CGAGAGAA+GATTGGAG
TGACCACCTATGGGATGCACCAGTCGGGAATATTGCGCAATGGAGGAAACTCTGACGCAGTGACGCCGCGTGCAGGAAGAAGGTTTTCGGATTGTAAACTGCTTTAGACAGGGAAGAAACAAGACAGTACCTGTAGAATAAGCTCCGGCTAACTACGTGCCAGCAGCCGCGGTAATACGTAGGGAGCAAGCGTTATCCGGATTTATTGGGTGTAAAGGGTGCGTAGACGGGAAATTAAGTTAGTTGTGAA
+
FFFFFFFFFFFFFFFFFFFFFFFFFFFFF:F,FFFFFFFFFFFFFFF:FFFFFFFFFFFFFFFFFFFFFFFFFFFFFFFFFFFFFFFFFFF,FFFFFFFFFFF,FFFFFFFFFF,FFFF:FFFFFFFFFFF:FFFFFFFFFFF:FFFFFFFFFFFFFFFFF:FFFFFFF:FFFF,F,FFF,FFFFFFFFFFF,F,:FF:FFFF:FFFFFFF:FF,FFF:F:F:FFF:FFFFF:,FF:FFF:FF:FFF:::
@A00881:241:HJW2NDRXX:1:2126:30879:35618 1:N:0:CGAGAGAA+GATTGGAG
TGACCACCTATGGGATGCAGCAGTGGGGAATATTGGGCAATGGTCGAAAGCCTGACCCAGCGACGCCGCGTGAAGGAAGAAGGTCTTCGGATTGTAAACTTCTGTCAACAGGGACGAAGCATGACGGTACCTGAAGAGGAAGCCACGGCTAACTACGTGCCAGCAGCCGCGGTAATACGTAGGTGGCGAGCGTTATCCGGAATTACTGGGTGTAAAGGGTGCGTAGGCGGGTCTGTAAGTCAGATGTGAA
+
FFFFFFFFFFFFFFFFFFFFFFF:FFFFFFFFFFFFFFFFFFFFFFFFFFFFFFFFFFFFFFFFFFFFFFFFFFFFFFFFFFFFFFFFFFFFFFFFFFFFFFFFFFFFFFFFFFFFFFFFFFFFFFFF:FFFFFFFFFFFFFFFFFFFFFF:FFF:FFFFFFFFFFFFFFFFFFF:F,FFFFFFFFFFFFFFF,FFF:FFF:F:,,FFFFF:FFFF,F:FFFFFFF:FFFF,:FFFFFFF:FFFFFFFFF
@A00881:241:HJW2NDRXX:1:2126:32624:36135 1:N:0:CGAGAGAA+GATTGGAG
TGACCACCTATGGGAGGCAGCAGTGGGGAATATTGCACAATGGGGGGAACCCTGATGCAGCGACGCCGCGTGAGTGAAGAAGTATTTCGGTATGTAAAGCTCTATCAGCAGGGAAGAAAATGACGGTACCTGACTAAGAAGCCCCGGCTAACTACGTGCCAGCAGCCGCGGTAATACGTAGGGGGCAAGCGTTATCCGGATTTACTGGGTGTAATGGGAGCGTAGACGGGGATGCAAGTCTGATGGGAAA
+
FF:FFFFFFFFFFFFFFFFFFFFFFFFFFFF,FFFFFFF,FFFFFFFFFFFFFFFFFF,FFFFFFFFFFFFFFFFFFFFFFFFFFFFFFFFFFFFFFFFFF:FF,FFFFFFFFF:FFFFFFFFF,FF,FFFFFFF:FFFFFFFFFFFFFFFFFFFFFFF,FFFFFFFFFFFFF:F:FF,F::FFFFFFF:F:,FF:FFFFF:FF::FFF:FFF,,FFFF:FFF,FFF:FFFF::FFFFFF:FF,F,:FFF
@A00881:241:HJW2NDRXX:1:2126:22191:36292 1:N:0:CGAGAGAA+GATTGGAG
TGACCACCTACGGGGTGCAGCAGTGGGGAATATTGCACAATGGGGGGAACCCTGATGCAGCGACGCCGCGTGAGTGAAGAAGGTCTTCGGATCGTAAAGCTCTGTCTCGAGGGACGAAGAATGACGGTACCTCGGGAGGAAGCCACGGCTAACTACGTGCCAGCAGCCGCGGTACTCCGTAGGTGGCGAGCGTTGTCCGGATTTACTGGGTGTAAAGGGCGCGTAGGCGGATTATTCAGTCAGAGGGGAA
+
FFFFFFFFF:FFFFFFFFFFFFFF:FFFFFFFFFFFFFFFFFFFFFFFFFFFFFFFFFFFFFFFFFFFFFFFFFFFFFFFFFFFFFFFFFFFFFFF,FFFFFFFFFFFFFF:FFFFFFFF:FF,F::F,FFFFFFFFF:FFFFFFFFFFFFFFFFFFFFFFF:F::F:FFFFFF::,FF:FF,FFF:F,FFFFF:FFFFFFFFF::FFFFF:F,,F:FFF:F:F:::FFF,FF:FF:,:FFF,F,,,F:F
@A00881:241:HJW2NDRXX:1:2126:18304:36417 1:N:0:CGAGAGAA+GATTGGAG
TGACCACCTATGGGGGGCAGCAGTGGGGGATATTGCACAATGGGGGAAACCCTGATGCAGCGACGCCGCGTGGAGGAAGAAGGTTTTCGGATTGTAAACTCCTGTCGTGCGGGACGAATCATGACGGTACCGCACAAGAAAGCCACGGCTAACTACGTGCCAGCAGCCGCGGTAAAACGTAGGTGGCAAGCGTTGTCCGGAATTACTGGGTGTAAAGGGAGCGCAGGCGGGCTGACAAGTTGGGAGTGAA
+
FFFFFFFFFFFFFFFFFFFFFFFFFFFFFFFFFFFFFFFFFFFFFFFFFFFFFFFFFFFFFFFFFFFFFFFFFFFFFFFFFFFFFFFFFFFFFFFFFFFFFFFFFFFFFFFFFFFFF:FFFFFFFFFFFFFFFFFFFFFFFFFFFFFFFFFFFFFFFFFFFFFFFF::FFFFF:FFFFFFFFFFFFFFFFFFFF:FF::FF,F:FFFFFFFFFFFF:FF:FF:FFF,FFF:FF::FFF:FFFFFFFFF,:
@A00881:241:HJW2NDRXX:1:2127:23719:1485 1:N:0:CGAGAGAA+GATTGGAG
TGACCACCTACGGGACGCAGCAGTGGGGGATATTGGACAATGGGGGGAACCCTGATCCAGCGACGCCGCGTGAGTGAAGAAGTATTTCGGTATGTAAAGCTCTATCAGCAGGGAAGAAGAAAGTGACGGTACCTGAGTAAGTAGCCCCGGCTAACTACGTGCCAGCAGCCGCGGTAATACGTAGGGGGCAAGCGTTATCCGGATTTACTGGGTGTAAAGGGAGCGTAGACGGATAGGCAAGTCTGAAGTG
+
FFFFFFFFFFFFFFFFFFFFFFFFFFFFFFF:FFFFFFFFFFFFFF:FFFFFFFFFFFFFFF:FFFFFFFFF:FFFFFFF:FFFFFFFFFFFFFFFFFFFFFFFFFFFFFFFFF,FFFFFFFFFFFFF:FFFFFFFFFFFF,FFFFFF:FFFFFFFFFFFFF,FFFFFFFFFFFFF,FFFFFF:FFFFF:,FFFFFFFFFFFFFFFFFFFFFF:,:FFFF:FFFFFFFFFFFFFFFFF:F,FFFFFFFFF
@A00881:241:HJW2NDRXX:1:2127:25500:2002 1:N:0:CGAGAGAA+GATTGGAG
TGACCACCTATGGGATGCAGCAGTGAGGAATATTGGTCAATGGGCGGAAGCCTGAACCAGCCAAGTCGCGTGAGGGATGAAGGCCCTACGGGTTGTAAACCTCTTTTGCCGGGGAACAAGTGCCGGGACGTGATCCCGGAGCTGAGTGTACCCGGAGAAAAAGCATCGGCTAACTCCGTGCCAGCAGCCGCGGTAATACGGAGGATGCGAGCGGTCTCCGGATTTAGTGGGTTTAAAGGGTGCGTAGGCG
+
FF:FFF:FF,FF:FFFFFFFFFFFFFFFFFFFFFFFFFFFFFFFFFFF:FFFFFFFFFFFFFFFFFFFFFFF:F:F::F:FFFFFFFFFFFFFFFFFFFFF:FFFFFFFFFFFFF:F,,F:FFF:FF:FFF,FFFFFF::FFFFFFFFFFFFFF:FF:FF:FF:FFFFFFFFF:FFFFF:FF,FF:FFFF:F:F,FFF::FFF,,FF::,FFF,F,,F:FFFF:F:,FFF:,::,FFFF,:FF:::FFF:
@A00881:241:HJW2NDRXX:1:2127:19045:2910 1:N:0:CGAGAGAA+GATTGGAG
TGACCACCTATGGGATGCAGCAGTGGGGAATATTGCACAATGGGGGAAACCCTGATGCAGCGACGCCGCGTGAAGGAAGAAGTATCTCGGTATGTAAACTTCTATCAGCAGGGAAGAAAATGACGGTACCTGACTAAGAAGCCCCGGCTAACTACGTGCCAGCAGCCGCGGTAATACGTAGGGGGCAAGCGTTATCCGGATTTACTGGGTGTCAAGGGAGCGTAGACGGAAGAGCAAGTCTGATGTGAAA
+
FFFFFFFFFFFFFFFF:FFFFFFFFFFFF,FFFFFF,FF,FFFFFFF:FFFFFFFFFFFFFFFFFFFFFFFFFFFFFFFFFFFFFFFFFFFFFFF:FFFFFFFFFFFFFFFFFFFFF:F:FFFFFFFFFFFFFFFFFFFFFFFFFF:FFF:FFFFFFFFF:FFFFFFFF:FFF:FFFFFFF:FFFFF,FFFFFFFFFFF:FF:F,FFFFFFF,F:,F:FFFFF:FF:FF::::F,F,FFFFF:FFFF:FF
@A00881:241:HJW2NDRXX:1:2127:22200:3239 1:N:0:CGAGAGAA+GATTGGAG
TGACCACCTACGGGGCGCAGCAGTGGGGGATATTGCACAATGGGGGAAACCCTGATGCAGCGACGCCGCGTGGAGGAAGAAGGTTTTCGGATTGTAAACTCCTGTCGTGCGGGACGATAATGACGGTACCGCACAAGAAAGCCACGGCTAACTACGTGCCAGCAGCCGCGGTACAACGTAGGTGGCAAGCGTTGTCCGGACTTACTGGGTGTCAAGGGAGCGCAGGCGGGCTGACAAGTTGGAAGTGAAA
+
,FFFFFFFFFFFFFFFF:FF:F:FFFFFFFF:FFFFFFFFFFFFFFFFFF:FFFFFFFFFFFF,FFFFF:FF,FFFFFFFF:FF,FFFFFF::::,FFF:F::FF:FFFF:FFF:FFFFFFFFFFFFFFFFFF:,,FFFF:F:FFF,FF:FFFFFFFFFFFFFFFFFFFFFFF,FF::,F:FFFFFFFFFF,F:FF:F:F,FF,FFF:FF:F,F,FFF,:F:FF::F:FFF:::,FFFF:F::F:FFF,F
@A00881:241:HJW2NDRXX:1:2127:23393:3521 1:N:0:CGAGAGAA+GATTGGAG
TGACCACCTATGGGGGGCACCAGTAGGGAATTTTCGTCAATGGGGGCAACCCTGAACGAGCAATGCCGCGTGAGCGAAGAAGGTCTTCGGATTGTAAAGCTCTGTTGCCGGGGAAAAAGGAAGGAAAGAGGAAATGCTTTTCTTTGGATGGTACCCGGCCAGAAAGTCACGGCTAACTACGTGCCAGCAGCCGCGGTAATACGTAGGTGGCACGCGTTATCCGGAATGAGTGGGCGTCAAGGGTGAGCAG
+
FFFFFFFFFFFFFFFFFFFFFFFFFFFFFFFFFFFFFFFFFFFFFFFFFFFFFFFFFFFFFFFFFFFFFFFFFFFFFFFFFFFFF:FFFFF:FFFFFFFFFFFFFFFFFFFFFF:FFFFFFFFFF,,FFFFFF,FFFFFFFFFFFFFFFFFFFFFFFFFF:FFFFFFFFFFFFFFFFFFFFFFFF,FFFFFFFFFFF,FFFFF,FFFFFFFF:FFFFFFFFFFF:FF::,FFFFFFF,F:FFFFFFFFF:
@A00881:241:HJW2NDRXX:1:2127:19795:3803 1:N:0:CGAGAGAA+GATTGGAG
TGACCACCTACGGGATGCAGCAGTGGGGAATATTGGGCAATGGGCGCAAGCCTGACCCAGCAACGCCGCGTGAAGGAAGAAGGCTTTCGGGTTGTAAACTTCTTTTATGAGGGACGAAGGCCGTGACGGTACCTCATGACTAAGCCCCGGCTAACTACGTGCCAGCAGCCGCGGTAATACGTAGGTGGCACGCGTTGTCCGGATGTGCTGGGTGGGATGGGCGCGTAGGCGGGTCGGCCCGTCAGTTGTG
+
FF,FFFFFF:,FFFFFFFFFF:FFFFFFFFFFFFFFFFFFFFFFFFFFFFFFFFFFFFFFFFFFF:FFF,FFF,FFFFFFFFFFF:,FFFFFFFFF,F,:FFFFF:FFFFF,FFFFFFF:,FFFF,FFFFF:FFF:FFF::,FFFF,FFFFFF:FFFFF:FFFFFFFFFFFFFF,F,FFFF:FFFFF,:,FFF:,:FF:FFF,F,F,::F,FFF:,F:FF:,F::,FFFFFFFFF,,F,FFFF,,,F,,:
@A00881:241:HJW2NDRXX:1:2127:16604:3975 1:N:0:CGAGAGAA+GATTGGAG
TGACCACCTATGGGGTGCAGCAGTGGGGAATATTGGTCAATGGGGGGAACCCTGAACCAGCAACGCCGCGTGAAGGAAGAAGGCTTTCGGGTTGTAAACTTCTTTTACCAGGGACGATAGTGACGGTACCTGGTGAATAAGCTCCGGCTAACTACGTGCCAGCAGCCGCGGTAATACGTAGGGAGCGAGCGTTATCCGGATTTACTGGGTGTAAAGGGCGCGTAGGCGGGCCGACAAGTCAGATGTGAAA
+
FFFFFFFFFFFFFFFFFFFFFFFFFFFFFFFFFFFFFFFFFFFFFFFFFFFFFFFFFFFFFFFFFFFFFFFFFFFFFFF:FFFF:FFFFFFFFFFFFFFFFFFFFFFFFFFFFFFFFFFFFFFFFFFFFFFFFFFFFFFFFFFFFFFFF:FFFFFFFFFFFFFFFFFFFFFFFFFFFFFFF:FFFFFFFFF:FFFFFFFFFFFFFFFFFFFFFFF:FFFFF:FFFFFFFFFFF:FFF::FFFFFFFFF::
@A00881:241:HJW2NDRXX:1:2127:28492:4492 1:N:0:CGAGAGAA+GATTGGAG
TGACCACCTACGGGGTGCAGCAGTGAGGAATATTGGTCAATGGGCGGGAGCCTGAACCAGCCAAGCCGCGTGAGGGAAGAAGGCCCTATGGGTCGTAAACCTCTTTTGTCAGGGAACAAAAGCCGATATGTATATTGGTGTGAGTGTACCTGAAGAAAAAGCATCGGCTAACTCCGTGCCAGCAGCCGCGGTAATACGGAGGCTGCGAGCGTTATCCGGATGTAGTGGGTTTAAAGGGTGCGTAGGCGGA
+
FFFFFFFFFFFFFF:FFF:FFFFFFFFFFFF:FFFFFFFFFFFFFFFFFFFFFFFFFFFFFFFFFFFFFF:FFFFFFFFFFFFFFFFFFFFFFFFFFF:FFFFFFFFFFFFFFFFFFFFF:FFFFFFFFFF,FFFFFFFFFFFFFFFFFFF:FFFFFF:F,FFF,:FFFFFFFFFF:FFFFFFFFFFFF::FFFF:FFFFFF,FFF,FFFFFFFF,F,F,F,FF,FFFFFF:FFFFFFFFF:F,FFF:F,
@A00881:241:HJW2NDRXX:1:2127:23746:4946 1:N:0:CGAGAGAA+GATTGGAG
TGACCACCTATGGGATGCAGCAGTGGGGAATATTGGGCAATGGGCGAAAGCCTGACCCAGCAACGCCGCGTGAGGGAAGAAGGCCTTCGGGTTGTAAACCTCTTTTACCAGGGACGAAGGACGTGACGGTACCTGGAGAAGAAGCAACGGCTAACTACGTGCCAGCAGCCGCGGTAATACGTAGGTTGCGAGCGTTGTCCGGATTTACTGGGTGTAAAGGGCGTGTAGGCGGAGCTGCAAGTCAGATGTG
+
FFFFFFFFFF:FFFFFFFFFFFFFFFFF:FFFFFFFFFFFFFFFFFFFFFFFFFFFFFFFFFFFFFFFFFFFFFFFF:FFFFFFFFFFFFFFFFFF:FFFFFFFFFFFFFFFFFFFFFFFFFFFFFFFFFFFFFFFFFFFFFFFFFFFFFFF,FFFFFFFFFFFFF:FFFFFFFF,,FFFFF:FFFFFF:FFFFFFFFFFF:FFFF:FFFFFFFFFFFFF:FFFF:FFFFFFFFFFFFFFFFFFFFF,FF
@A00881:241:HJW2NDRXX:1:2127:26973:5744 1:N:0:CGAGAGAA+GATTGGAG
TGACCACCTATGGGAGGCAGCAGTGGGGGATATTGCGCAATGGGGGGAACCCTGACGCAGCAACGCCGCGTGAAGGAAGAAGGTTTTCGGATTGTAAACTTCTTTTATTAAGGACGAAAGAATGACGGTACTTAATGAATAAGCTCCGGCTAACTACGTGCCAGCAGCCGCGGTAATACGTAGGGAGCAAGCGTTGTCCGGAATTACTGGGTGTAAAGGGTGCGTAGGCGGCTAAACAAGTCAGATGTGA
+
FFFFFFFFFFFFFFFFFFFFFFFFFFFFFFF,FFFFFFFFFFFFFFFFFFFFFFFFFFFFFFFFFFFFFFFFFFFFFFFFFFFFFFFFFF:FFFFFFFFFFFFFFFFFFFFFFFFFFFFFFFFFFFFFFFFFFFFFFF:FFFFFFFFFFFFF:FFFFFFFFFFFFFFFF,FFFF,FFFFFFFFFFFFFF:FFF:FFFF::FFFFFFFF:FFFFF:FF:F,FFFFFFFFF,FFFFFFFFF:FFFFFFFFFF
@A00881:241:HJW2NDRXX:1:2127:20654:5791 1:N:0:CGAGAGAA+GATTGGAG
TGACCACCTACGGGGTGCAGCAGTGAGGGATATTGCACAATGGGGGGAACCCTGATGCAGCAACGCCGCGTGAAGGAAGAAGTATTTCGGTATGTAAACTTCTATCGACAGGGACGAAAGAAATGACGGTACCTGAGTAAGAAGCCCCGGCTAAATACGTGCCCGCAGCTGCGGTAATACGTCTGGGGCACGCGTTATCCGGATTTCGTGGGTGTACAGGGTGAGTAGGCGGTCAGATAAGTCATATGTG
+
FF,:FFFFFFFFFF:FFFFFFFFFF:FFF:FFFFFF::FF,F,FFFFFFFFFFFFFFFFF,::FFFFFFFFF,FFFFFF,FFFFFFF:::FFF:,FFFFFFFF:FFF:FFFFFFFF,FF,FFFFFFFFFFF,FF:FF,FFFF::F:FFFFFFFFF:FFFFFFF,FFFFFFFFF:FFF:FFFF,F::F:FF,FFFFFFFFFFFFF:F,,FFF,,F:,,FFFFFFFFFFFFFFFFFFFFF,,,FF:F:FF:F
@A00881:241:HJW2NDRXX:1:2127:30807:6214 1:N:0:CGAGAGAA+GATTGGAG
TGACCACCTATGGGATGCAGCAGTGGGGAATATTGGGCAATGGGCGCAAGCCTGACCCAGCAACGCCGCGTGAGGGAAGAAGGCTTTCGGGTTGTAAACCTCTTTTACCAGGGACGAAGGACGTGACGGTACCTGGAGAAAAAGCAACGGCTAACTACGTGCCAGCAGCCGCGGTAATACGTAGGTTGCAAGCGTTGTCCGGATTTACTGGGTGTAAAGGGCGTGTAGGCGGAACTGCAATTCAGATGTG
+
FFFFFFFFFFFFFFFFFFFFFFFFFFFFFFFFFFFFFFFFFFFFFFFFFFFFFFFFFFFFFFFFFFFFFFFFFFFFFFFFFFFFFFFFFFFFFFFFFFFFFFFFFFFFFFFFFFFFFFFFFFFFFFFFFFFFFFFFFFFFFFF,FFFFFFFFFFFFFFFFFFFFFFFFFFFFFFFFFFFFFFFFFFFFF,,FF::FFFFFFFFFFF:FFFFFFFFFFFFFFFF,FFFFFFF:FFFF:FFF,:FFFFFFFF
@A00881:241:HJW2NDRXX:1:2127:24189:6277 1:N:0:CGAGAGAA+GATTGGAG
TGACCACCTATGGGGTGCAGCAGTGGGGAATATTGGTCAATGGGGGAAACCCTGAACCAGCAACGCCGCGTGAAGGAAGAAGGCTTTCGGGTTGTAAACTTCTTTTATCTGTGACGATAGTGACGGTAACAGATGAATAAGCTCCGGCTAACTACGTGCCAGCAGCCGCGGTAATACGTAGGGAGCGAGCGTTATCCGGATTTACTGGGTGTAAAGGGCGCGTAGGCGGGCTGGCAAGTCAGATGTGAAA
+
FFFFFFFFFFFFFFFFFFFFFFFFFFFFFFFFFFFFFFFFFFFFFFFFFFFFFFFFFFFFFFFFFFFFFFFFFFFFFFFFFFFFFFFFFFFFFFFFFFFFFFFFFFFFFFFFFFFFFFFFFFFFFFFFFFFFFFFFFFFFFFFFFFFFFFFFFFFFFFFFFFFFFFFFFFFFFFFFFFFFFFFFFFFFFFFFF,FFFFFFFFFFFFFFFFFFFFFFFFFFFFFFFFFFFFFFFFFFFFFF::FFFFF:FF
@A00881:241:HJW2NDRXX:1:2127:27633:6605 1:N:0:CGAGAGAA+GATTGGAG
TGACCACCTATGGGACGCAGCAGTGGGGAATATTGGGCAATGGGCGCAAGCCTGACCCAGCAACGCCGCGTGAAGGAAGAAGGCTTTCGGGTTGTAAACTTCTTTTATGAGGGACGAAGGACGTGACGGTACCTCATGAATAAGCCACGGCTAACTACGTGCCAGCAGCCGCGGTAATACGTAGGTGGCGAGCGTTGTCCGGATTTACTGGGTGTAAAGGGCGCGTAGGCGGGCAGGCAAGTCAGATGTG
+
FFFFFFFFFFFFFFFFFFFFF,FFFFFFFFFFFFFFFFF:FFFFFFFFFFFFFFFFFFFFFFFFFFFFFFFFFFFFFFF:FFFFFFFFFFFFFFFFFFFFFFFFFFFFFFFFF:FFFFFFFFFFFFFFFFFFFFF,:FFFFFFFFFFFFFFF,FFF:FFFFFFFFFFFFFFFFFFFFFFFFF:F:FFFFFFFFFFFFFFFFFFFFFF:,FFFFFFFFFFF,FFF,F:FFFFFFFF:FF,FFFFFFFFFFF
@A00881:241:HJW2NDRXX:1:2127:21513:7310 1:N:0:CGAGAGAA+GATTGGAG
TGACCACCTATGGGATGCAGCAGTCGGGAATATTGCGCAATGGAGGAAACTCTGACGCAGTGACGCCGCGTATAGGAAGAAGGTTTTCGGATTGTAAACTATTGTCGTTAGGGAAGATAAAAGACAGTACCTGAATAAGAAGCCCCGGCTAACTACGTGCCAGCAGCCGCGGTAATACGTAGGGGGCACGCGTTATCCGGATTTACTGGGTGTAAAGGGTGCGTAGGTGGCATGGCAAGTCAGAAGTGAA
+
FF:FFFFFF,FFFF:FFFFFFFFFFFFFF:FF:FFFFFF,FFFFFFFFFFFFFFFFFFFFFFFFF:FFFF:FF,FFFFFFFFFFFFFF:FFFFFFFF:FF:FFFFFF::,FFFFFFFFFFFFFFFFFF,FFF:F,F,FFFFFFFFFFFFFFFFFFFFFF:FFFFFFFFFFFFFFFFFFFF:FFFF:FF,FFF,F:FFFFFFFFFFFFFFF::,F,FFFFFFF::F:FFFFFFFFF:F,:FFF:,F:F::F
@A00881:241:HJW2NDRXX:1:2127:18304:7326 1:N:0:CGAGAGAA+GATTGGAG
TGACCACCTATGGGAGGCAGCAGTGAGGAATATTGGGCAATGGAGGAAACTCTGACCCAGCAACGCCGCGTGAAGGATGAAGGTTTTCGGATTGTAAACTTCTGTCGCGAGGGACGAAGAATGACGGTACCTCGTAAGAAAGCCCCGGCTAACTACGTGCCAGCAGCCGCGGTAATACGTAGGGGGCACGCGTTGTCCGGAATGACTGGGCGTAAAGGGAGTGTAGGCGGCATAATAAGTCAGATGTGAA
+
FFFFFFFFFFFFFFFFFFFFFFFFFFFFF:FFFFFFFF,FFFFFFFFFFFFFFFFFFFFFFFFFFFFFFFFFFFFFFFFFFFFFFFFFFFFFFFFF:FFFFFFFFFFFFFFFFFFFFFFFFFFFFFFF:FFFFFFFFFFFFFFFFFFFFFFFFFFFFFFFFFFFFFFFFF:FFFFFFFFFFFFFFFFF,FFFFFFF:FFFF:FF,FFFFFF::F:FFFF:FF:FFF:FFFFF:FFFFFFFFFFFFFFFFF
@A00881:241:HJW2NDRXX:1:2127:21323:7670 1:N:0:CGAGAGAA+GATTGGAG
TGACCACCTACGGGGGGCAGCAGTGAGGAATATTGGTCAATGGGCGCGAGCCTGAACCAGCCAAGTCGCGTGAAGGATGACGGCCCTACGGGTTGTAAACTTCTTTTGTCAGGGAGCAAGGGCGGTTACGCGTAACAGCTCTGAGAGTACCTGAAGAAAAAGCATCGGCTAACTCCGTGCCAGCAGCCGCGGTAATACGGAGGATGCGAGCGGTCTCCGGATTTATTGGGTGTAATGGGTGCGTAGGCGG
+
FF:FFFFFF:FFFFFFFF:FFFFFFF:FFFFF:FFF:FFFFFFFF:FFFFFFFFFFFFFFFF:F:FFFFFFFFFFFFFFFFFFFFFFFFFFFFFFFF:FFFFFFFFFFFFFFFFFFFF,FFFFFFFFFFFF::FFFFFFFFFFFFFFFFFFFF,FF,FFFFFF:FFFFFF:::FFFFF:FFFFFFFFFFFFFFF,FFFFFFFF:FFF:FFFF,::FF:FFF:F:FFFFFFF,F,:,F::FFFF,F:FFFF
@A00881:241:HJW2NDRXX:1:2127:22851:8750 1:N:0:CGAGAGAA+GATTGGAG
TGACCACCTATGGGGTGCAGCAGTGAGGAATATTGGTCAATGGGCGCGAGCCTGAACCAGCCAAGTAGCGTGAAGGAAGACGGCCCTACGGGTTGTAAACTTCTTTTATACGGGAATAAGACCGTCCACGAGTGGATGCGTGCATGTACCGTATGAATAAGCATCGGCTAACTCCGTGCCAGCAGCCGCGGTAATACGGAGGATGCGAGCGTTATCCGGATTTATTGGGTTTAAAGGGAGCGTAGACGGG
+
FFFFFFFFFFFFFFFFFFFFFFFFFFFFFFFFFFFFFF,FFFFFFFFFFFFFFFFFFFFFFFFFFFFFFFFFFFFFFFFFFFFFFFF:FFFFFFFFFFFFFFFFFFFFFFFFFFF:FFFFFFFFFFFFFFFFFFFFFFFFFFFFFFFFFFFFFFFF:FFFFFFFFFFFFFFFFFFFFFFFFFFFFFFFFFFFFFFF:FFFF:FFFFFFFFFF,:FFFFFFFFFFFF:FFFFF,F:FFFFF:FFFFF:FF:
@A00881:241:HJW2NDRXX:1:2127:15157:9079 1:N:0:CGAGAGAA+GATTGGAG
TGACCACCTACGGGAGGCAGCAGTGAGGAATATTGGTCAATGGGCTTACGCCTGAACCAGCCAAGTCGCGTGAGGGAAGACTGCCCTATGGGTTGTAAACCTCTTTTGTCAGGGAGCAATTGGCGCTACGTGTAGCGTTATCGAGAGTACCTGAAGAAAAAGCATCGGCTAACTCCGTGCCAGCAGCCGCGGTAATACGGAGGATGCGAGCGTTATCCGGATTTATTGGGTTTAAAGGGTGCGTAGGCCG
+
FFFFFFFFFFFFFFFFFFFFFFFFFFFFFFFFFFFFFFFFFFFFFFFFFFFFFFFFFFFFFFFFFFFFFFFFFFFFFFFFFFFFFFFFFFFFFFFFFFFFFFFFFFFFFFFFFFFFFF::FFFFFFFFFFFFFFFFF,FFFFFFFFFFFFFFFFFFFFFF:FFFFFFFFF,FFFFFFFFFFFFFFFFFFFFFFF:FFFFFFFFFFFFFFFFF:F,FFFFFFFFFFFFFFF,FFFF:FFFFFFFFFFFFFF
@A00881:241:HJW2NDRXX:1:2127:25708:10254 1:N:0:CGAGAGAA+GATTGGAG
TGACCACCTACGGGGCGCAGCAGTGGGGAATATTGGGCAATGGAGGAAACTCTGACCCAGCAACGCCGCGTGAAGGATGAAGGTTTTCGGATTGTAAACTTCTGTCGCGAGGGACGAAGAATGACGGTACCTCGTAAGAAAGCCCCGGCTAACTACGTGCCAGCAGCCGCGGTAATACGTAGGGGGCAAGCGTTGTCCGGACTGACTGGGCGTAAAGGGAGTGTAGGCGGCATAATAAGTCAGATGTGAA
+
FFFFFFFFFFFFFFFFF:FFFFFFFFFFF:FFFFFFFF,:FFFFFFFFFFFFFFFFFFFFFFFFFFFFFFFFFFFFFFFF:FFFFFFFFFFFFFFF:FFFFFFFFFFFFFFFFFFFFFFF:FFFFFFFFFFFFFF,:FF:FFFFFFFFFFFFFFFFFFFFFFFFFFFFFFFFFF,FFFFF,FFFFFFF,FFF:FFFFFFFF,FFFFFFFFFF:F,FFFFFFFFF::FFFF:F,FFFFFFF:FFFFFFFFF
@A00881:241:HJW2NDRXX:1:2127:20862:10911 1:N:0:CGAGAGAA+GATTGGAG
TGACCACCTATGGGATGCACCAGTGAGGAATATTGGTCAATGGGCGAGAGCCTGAACCAGCCAAGTCGCGTGAGGGAAGACGGTCCTATGGATTGTAAACCTCTTTTGCCGGGGAGCAAAGAGCGGCACGTGTGCCGCGCCGAGAGTACCCGGAGAAAAAGCATCGGCTAACTCCGTGCCAGCAGCCGCGGTAATACGGAGGATGCGAGCGTTATCCGGATGTATTGGGTTTAAAGGGTGCGCAGGCGGC
+
:FFFF:FFF:F:FFFFFF:FFFFFF:FFFFFFFFFFFFFFFFFFFFFFFFFFFFFFFFFFFF:FFFFFFF,FFFFF:FFF:FFFFFFFFFFFFF:FFFF:FFFFFFFFFF:FFFFFFFFFF:FFFFF:F:F:FFFFFF:FF:FFFFFFFFF:FFFF,:FF,FF:FFFFFFFFFFFFFFF:FFFF:FFFFFFFFFFFF:F:F:,:FFFFFFF,F::FFFFFF,:F:FFFFFF,,FFFFF,,FFFFFFFFFF
@A00881:241:HJW2NDRXX:1:2127:23321:11036 1:N:0:CGAGAGAA+GATTGGAG
TGACCACCTACGGGATGCAGCAGTGAGGAATATTGGTCAATGGACGGAAGTCTGAACCAGCCATGCCGCGTGCAGGAAGACGGCTCTATGAGTTGTAAACTGCTTTTGTACGAGGGTAAACTCGGGTACGTGTACCCGACTGAAAGTATCGTACGAATAAGGATCGGCTAACTCCGTGCCAGCAGCCGCGGTAATACGGAGGATTCAAGCGTTATCCGGATTTAGTGGGTTTAAAGGGTGCGTAGGCGGT
+
FFFFFFFFFFFFFFFFFFFFFF:FFFFFFFFFFFFFFF:FFFFFFFFFFFFFFFFFFFFFFFFFFFFFFFFFFFFFFFFFFFFFFFFFFFFFFFFFFFFFFFFFFFFFFFF:FFFFFFF,FFFFFFFFFFFFFF:FFFFFFFFFF:FFFFFFFFFFFFFFFFFFFFFFFFFFFFF:FFFF:FF:F:FFFFFFFFFFFFFFFF,FFFFFFFF:F,FFFFFFFFFF,FFFFFFFFFF,FFFFF:FFFFF::F
@A00881:241:HJW2NDRXX:1:2127:19072:11412 1:N:0:CGAGAGAA+GATTGGAG
TGACCACCTATGGGGTGCAGCAGTGAGGAATATTGCGCAATGGGCGGAAGCCTGACGCAGCGACGCCGCGTGAGGGAAGAAGGTTTTCGGATCGTAAACCTCTGTCAGAAGGGAAGAATAGGGGACGTGCCAATCAGCGTTTCCGTGACGGTACCTTCAAAGGAAGCACCGGCTAACTCCGTGCCAGCAGCCGCGGTAATACGGAGGGTGCGAGCGTTAATCGGAATTACTGGGCGTAAAGCGCGTGTAG
+
FFFFFFFFFFFFFFFFFFFFFFFFFFFFF,FFFFFFFFFFFFFFFFFFFFFFF:FFFFFFFFFFFFFFFFFFFFFFFFFFFFFFFFFFFFFFFFFFFFFFFFFFFFFFFFFFFFFFFF:FFFF::FFFFFFFFFFFFFFFFFFFFFFFFFFF:FFFFFFFFFFFFFFFFFFFFF:FFFFFFFFFFFFFFFFFFFF,F:FFFFFFFFFFFFFFFFFFFFFFF::FF:FFFFFFFFFFFFFF:FFFFFFFF:
@A00881:241:HJW2NDRXX:1:2127:25581:12038 1:N:0:CGAGAGAA+GATTGGAG
TGACCACCTATGGGGGGCAGCAGTGGGGGATATTGGACAATGGGGGGAACCCTGATCCAGCGACGCCGCGTGAGTGAAGAAGTATTTCGGTATGTAAAGCTCTATCAGCAGGGAAGAGAAAGAGACGGTACCTGAGTAAGAAGCCCCGGCTAACTACGTGCCAGCAGCCGCGGTAATACGTAGGGGGCAAGCGTTATCCGGATTTACTGGGTGTAAAGGGCGCGTAGGCGGGCGTGCAAGTCAGATGTGA
+
FFFFFFFF:FFFFFFFFFFFFFFFFFFFFFF:FFFFFFFFFFFFFFFF:FFFFFFFFFFFFFFFFFFFFFFFFFFFFFFFFFFFFFFFFFFFFFFFFFFFFFFFFFFFFFFFFFFF,F:F:FFFFFFFFFFFFFFF:FFFFFFFFFFFFFFFFFFFFFFFFFFFFFFFFFFFFFFFFFFF:FFFFFFFFFFFFFF:FFFFFFFF:FFFFFF:FFFFFFF:FFFFFFFFFF:FFFFFFF,FFFFFF:FFFF
@A00881:241:HJW2NDRXX:1:2127:25509:12947 1:N:0:CGAGAGAA+GATTGGAG
TGACCACCTACGGGACGCAGCAGTGGGGAATATTGGGCAATGGAGGCAACTCTGACCCAGCAATGCCGCGTGAGCGATGAAGGCGTTTTGTTGTAAAGCTCTTTTCTTGGGAACGAACAAATGACGGTACCCAAGGAATAAGCCCCGGCTAAATACGTGCCAGCAGCCGCGGTAATACGTATGGAGCAAGCGTTATCCGGATTTACTGGGTGTAAAGGGAGCGTAGGCGGCGGTGCAAGTCTGATGTGAA
+
FFFFFFFFF:FFFFFFFFFFFFFFFFFFFFFF,FFFFF:FFFFFFFFF:FFFFFFFFFFFFFFFFFFFFFFFFFFFFFFF,FFFFFFFFFFFFFFFFFFFFFFFFFFFFFFF:FFFFF,F:FFFFFFFFFFFFFFFF,FFFFFFFFFFFF,,FFFFFFFFFFFFFFFFFFFFF,FF,FFF:F:FFFFFFF:FFFFFFFFFFFFFFF,::FFF:FFFFFFFFFFFFFFF:FFFFFFFF,FFF:FFFFFFF:
@A00881:241:HJW2NDRXX:1:2127:32362:13103 1:N:0:CGAGAGAA+GATTGGAG
TGACCACCTACGGGACGCAGCAGTGAGGAATATTGGTCAATGGGCGCGAGCCTGAACCAGCCAAGTAGCGTGAAGGAAGACGGCCCTACGGGTTGTAAACTTCTTTTATACGGGAATAAGACCGTCCACGAGTGGATGCGTGCATGTACCGTATGAATAAGCATCGGCTAACTCCGTGCCAGCAGCCGCGGTAATACGGAGGATGCGAGCGTTATCCGGATTTATTGGGTTTAAAGGGAGCGTAGACGGG
+
FF,F:FFFFFFFFFFFFF:FFFFFFFFFFFFFFFFFFFFFFFFFFFFFFFFFFF:FFFFFFFFFFFFFFFFFFFFFFFFFFFFFFFFFFFFFFFFFFFFFFFFFFFFFFFFFF:FFFFF:FFFFFFFFFFF:FFFFFF,FFFFFFFFFFFFFFFFFFFFFFFFFF::FFFFFFFFFFFFFFFF:FFFF:,FFFFFFFFFFFFFFFFF,FFF:FFFFFFFF:FFF:FFFFFFFF:F:FFF,FFFFF,FFFF
@A00881:241:HJW2NDRXX:1:2127:22146:13354 1:N:0:CGAGAGAA+GATTGGAG
TGACCACCTATGGGGGGCAGCAGTGGGGAATATTGGGCAATGGAGGAAACTCTGACCCAGCAACGCCGCGTGAATGATGAAGGTCTTCGGATTGTAAAGTTCTTTTCTATGGGAAGAAGAAAGTGACGGTACCTTAGGAATAAGCCTCGGCTAACTACGTGCCAGCAGCCGCGGTAATACGTAGGAGGCAAGCGTTATCCGGAATGACTGGGCGTAAAGGGTGCGTAGGTGGTTCAGCAAGTTAGTAGCG
+
FFFFFFFFFFFFFFFFFFFFFFFFFFFFF:FFFFFFFFFFFF:FFFF:FFFFFFFFFFFFF:FFFFFFFFFFF:FFFFFFFFFFFFFFFFF:FFFFFF:FFFFFFFFFFFFFFFFFFFFF:FFFF:FFFFFFF,FFFFFFFFFFFFFFFFFFFFFFFFFFFFFFFFFF:FFFFFF:F:FF,FFFFFFFFF,FFFF:FFFFFFF:FFFFFFFFFF:F:FFF,:FFFFFFFFFFFFFFFFFFFFF,FF,FFF
@A00881:241:HJW2NDRXX:1:2127:28727:13730 1:N:0:CGAGAGAA+GATTGGAG
TGACCACCTATGGGAGGCAGCAGTGAGGAATATTGGTCAATGGGCGGAAGCCTGAACCAGCCAAGTCGCGTGAGGGATGAAGGCCCTACGGGTTGTAAACCTCTTTTGCCGGGGAACAAGTGCCGGGACGTGATTCCGGAGCTGAGTGTACCCGGAGAAAAAGCATCGGCTAACTCCGTGCCAGCAGCCGCGGTAATACGGAGGATGCGAGCGTTATCCGGATTTATTGGGTTTAAAGGGTGCGTAGGCG
+
FFF,FFFFFFFFFFFFFFFFFFFFFFFFF:FFFFFFFFFFFFFFFFF:FFFFFFFFFFFFFFFFFFFFFFFFF:FFFFFFFFFFFFFFFFFFFFFFFFF:FFFFFFFFFF:FFFF,FFFFFFFF:FFFFFFFFFFFFFFFFFFFFFFFFFFFFFFFFFFFF:FFFFFF::F:FFFFFF,FFFF:F:FFFF:F,F,,FFFFFFFF,FFFFFFFF,FF,FFF:F,FFFF:FF:FFFFFFF:FFF:FFF,FF:
@A00881:241:HJW2NDRXX:1:2127:29152:14403 1:N:0:CGAGAGAA+GATTGGAG
TGACCACCTACGGGAGGCAGCAGTGGGGAATATTGCACAATGGGGGGAACCCTGATGCAGCGACGCCGCGTGAGTGAAGAAGTATTTCGGTATGTAAAGCTCTATCAGCAGGGAAGACAGACCACTAAAGTGGTTACGACGGTACCTGACTAAGAAGCCCCGGCTAACTACGTGCCAGCAGCCGCGGTCATACGTAGGGGGCAAGCGTTATCCGGATTTACTGGGTGTAAAGGGTGCGTAGGTGGCAGGG
+
FFFFFFFFFFFFFFFFFFFFFFF:FFFFFFFFFFFFFFFFFFFFFFFFFFFFFFFFFFFFFFFFFFFFFFFFFFFFFFFFFFFFFFFFFFFFFFFFFFFFFFFFFFFFFFFFFFFFFFFFFFFFFFFFFFFFFFFFFFFF:FFFFFFFFFFFFFFFFFFFFFFFFFFFFFFFFFFFFFFFFFFFFFFF,FFFFFFFFFFFFFFF:F:,F:FFFFFFFFF,FFFFFFFFFFFFFFFFFFFFFFFF:FFFFF
@A00881:241:HJW2NDRXX:1:2127:19000:14544 1:N:0:CGAGAGAA+GATTGGAG
TGACCACCTATGGGGTGCACCAGTGGGGAATATTGCACAATGGGGGAAACCCTGATGCAGCGACGCCGCGTGAGTGAAGAAGTATTTCGGTATGTAAAGCTCTATCAGCAGGGAAGAAGATGACGGTACCTGAGTAAGAAGCCCCGGCTAACTACGTGCCAGCAGCCGCGGTAATACGTAGGGGGCACGCGTTATCCGGATTTACTGGGTGTAAAGGGAGCGTAGACGGCGATGCAAGTCTGAAGTGAAA
+
FFFFFFFFFFFFFFFFFFFFFFFFFFFFF:FFFFFFFFFFFFFFFFFFFFFFFFFFFFFFFFFFFFFFFFFFFFFFFFFFFFFFFFFFFFFF:FFFFFFFFFFFFFFFFFFFFFFFF:FFFFFFFFFFFFFFFFFFFFFFFFFFFFFFFFFFFFFFFFFFFFFFFFFFFFFFF:FFFFF:FFFFFF,,FFFFFF:FFFFFFFFFF:FFFFFFFFFFFFF:FFFFFFFFFFFFF:F,,:F:FFF,FFFFFF
@A00881:241:HJW2NDRXX:1:2127:27977:15280 1:N:0:CGAGAGAA+GATTGGAG
TGACCACCTATGGGGCGCAGCAGTGAGGAATATTGGTCAATGGGCGAGAGCCTGAACCAGCCAAGTCGCGTGAGGGAAGACGGTCCTATGGATTGTAAACCTCTTTTGCCGGGGAGCAAGGAACGGCACGAGTGCCGCTTCGGAGAGTACCCGGAGAAAAAGCATCGGCTAACTCCGTGCCAGCAGCCGCGGTAATACGGAGGATGCGAGCGTTATCCGGATTTATGGGGTTTAAAGGGTGCGTCGGAGG
+
FF:FFFFFFFFF:F:FFF:FFF:FF:FFFFFF:F,FFFFFFFFF,FF,FF:F,FF:F,FF:FFFFFFFFF,:FFFFFFFFFFFFFF:FFFFF:FFFFFFFF:FFFFFFFFFFFFFFFFFFFF:FFFFFFFFFFFFFFFFFF,:FFFFF::F:::FF,F,FFFFFFF:FFFF:FFF:FF:FF:FF:FF:FFFFF::FF:FFFFFFFFF:,FFFFFFFFFF,,FFFFF:FFFF,FFFFFFFF::FF,,F:FF
@A00881:241:HJW2NDRXX:1:2127:23601:15843 1:N:0:CGAGAGAA+GATTGGAG
TGACCACCTATGGGGTGCAGCAGTGGGGAATATTGGGCAATGGAGGCAACTCTGACCCAGCAACGCCGCGTGAGTGATGAAGGTCTTCGGATTGTAAAACTCTTTAAGTGGGGACGAAGAAAGTGACTGTACCCACAGAATAAGCCTCGGCTAACTACGTGCCAGCAGCCGCGGTAATACGTAGGAGGCAAGCGTTATCCGGAATGACTGGGCGTAAAGGGTGCGTAGGTGGTTTGGCAAGTTGGTAGCG
+
FFFFFFFFF:FFFFFFFFFFFFFFFFFFFFFFFFFFFFFFFFFFFFFFFFFFFFFFFFFFFFFFFFFFFFFFFFFF:FFFFFFFFFFFFFFFFFF,:FFFFFFFFFFFFFFF:FFFFFFFFFFFFFFFFFFFFFFFF:F:FF::FFFFFFFFFF:FFFFFFFFFFFFFFFFFFF:F,FFFFFFFFF:FFFFFFFFFFFFFFFF:FFF:,FF:FFFFFFFFFFFFFFFFFFF:FFF:FFF,FFFFFFF::,
@A00881:241:HJW2NDRXX:1:2127:25409:15906 1:N:0:CGAGAGAA+GATTGGAG
TGACCACCTACGGGATGCAGCAGTGAGGAATAGTGGTCAATGGGCGCGAGCCTGAACCAGCCAAGTCGCGTGAGGGAAGACGGCCTTATGGGTTGTAAACCTCTTTCAGATGAGAGTAAAGGGTGTTACGCGTAACACATTGCAAGTATCATCAGAAGAAGCATCGGCTAATTCCGTGCCAGCAGCCGCGGTAATACGGAAGATGCGAGCGTTATCCGGATTTATTGGGTTTAAAGGGTGCGTAGGCGGC
+
FF:FF,FFFFFFFFFFFFFFF,FFFFFFFFFF:FFFFFFF,:FFFFFFFFFFFFFFFFFF:FFFF:FFFFFF,FFFFFF:FFFFF,F:FFFF:FFFFFFFFFFFFFFF,F:FFFFF,FF:FFFFFFFFFFFF:FFF,FFFFFF::FFFFFFFFFF:FFFF:FFFFFFFFF:FF:F:F:FFF:FFFF:FFF:F::FFFFFFFF:F:FFFFF:FFF:FFFFFFFFFF:FFFFFF::,,::F:FFFF:,::FF
@A00881:241:HJW2NDRXX:1:2127:16676:16438 1:N:0:CGAGAGAA+GATTGGAG
TGACCACCTACGGGACGCAGCAGTTAGGAATATTGGGCAATGGAGGAAACTCTGACCCAGCAACGCCGCGTGAAGGAAGAAGGTTTTCGGATTGTAAACTTCTGTTCTAGGGGAAGAAGAAAGTGACGGTACCATAGGAGCAAGCCACGGCTAACTACGTGCCAGCAGCCGCGGTAATACGTAGGTGGCGAGCGTTGTCCGGAATAACTGGGCGTAAAGGGAGCGTAGGTGGTACTTTAAGTTAATTGTG
+
FF,FFFFFFF,FFF:FFFFFF,FFFF:FFFFFF::FFF:FFFFFFFFFFFFFFFFFFFFFFF,FFFFFFF,FFF::F:FFFFFFFFFFF:FFFFFFFFFFFF,FFFFFF,FFFFFF,,FFFFFFFFFFFFF:::FFFF,:FFF,FF,FFFFFFF:FFFFFFFFFFFF:FFFFFFFF:FF,FFFFFF:::,FFFFFFFF:,FFF:FF:F,FF:FF,FFF:FF:FF:F,::F::FF,FFFF:,,FF,,FF,,
@A00881:241:HJW2NDRXX:1:2127:27389:16485 1:N:0:CGAGAGAA+GATTGGAG
TGACCACCTATGGGGGGCAGCAGTGTGGAATATTGGTCAATGGGCGGAAGCCTGAACCAGCCAAGTCGCGTGAGGGATGAAGGCCCTACGGGTTGTAAACCTCTTTTGCCGGGGAACAAGTGCCGGGACGTGATCCCGGAGCTGAGTGTACCCGGAGAAAAAGCATCGGCTAACTCCGTGCCAGCAGCCGCGGTAATACGGAGGATGCGAGCGGTCTCCGGAGTTATTGGGTTTAAAGGGTGCGTAGGCG
+
FF:FFFFFF:FFFFFFFFFFFFFFF,FFFFFFFFFFFFFFFFFFFFFFFF:FFF:FFFFFFF,FFFFFFFFFFF:FFFFFFFFFFFFFFFFFF::FFFFFFFFFFFFFFFFFFFF:FFFFF:FFFFFF,FFFFF:FF:FFF:,FFF:FFFFFFF:FF,::,:FFF:FF,FFF:FFFFF,FFFFFF,FFFF::FF:FFFFFFFF:F:,,FFF,:,F:F:FFFF,FFFF:::FF:F,FFF::FFF::,FF:,
@A00881:241:HJW2NDRXX:1:2127:30020:16501 1:N:0:CGAGAGAA+GATTGGAG
TGACCACCTATGGGAGGCAGCAGTGGGGAATATTGGACAATGGGCGAAAGCCTGATCCAGCGACGCCGCGTGAAGGAAGACGGTATTCGCATAGTAAACTTCAGTGAGCAGGGACGAGAAAGGACGGTACCTGCAGAGCAAGCCACGGCTAACTACGTGCCAGCAGCCGCGGTAATACGTAGGTGGCGAGCGTTATCCGGAATTACTGGGTGTAAAGGGTGAGTAGGCGGGGATGCAAGTCAGGTGTGAA
+
FF:FFFFFF,FFFFFFFFFFF:FFFFFFFFFFFFFFFFFFFFFFFFFFFFFFFFFFFFFFFFFFFFFFFFFFFFFFFFFFFFFF,,,:F,F:,F::FFF:::F,F::FFFFFFF:FFFF:FF:FFFF,FFFFFFFFFF::FFFFFFFFFFF:F,FFFF:FFFFFFF:FFFFF:FFF:FFFFF:FF,FF,FF:FFFFF:FFF:,FF:F,FFFFFFFF:FFFFFFFFFFFFFFF,F,FF:,FF,FFFFFF::
@A00881:241:HJW2NDRXX:1:2127:14968:16517 1:N:0:CGAGAGAA+GATTGGAG
TGACCACCTATGGGATGCAGCAGTGGGGGATATTGCACAATGGGCGAAAGCCTGATGCAGCGACGCCGCGTGGAGGAAGAAGGTTTTCGGATTGTAAACTCCTGTCGTGCGGGACGATAATGACGGTACCGCACAAGAAAGCCACGGCTAACTACGTGTCAGCAGCCGCGGTAAAACGTAGGTGGCAAGCGTTGTCCGGAATTACTGGGTGTAAAGGGAGCGCAGGCGGGCTGACAAGTTGGAAGTGAAA
+
FFFFFFFF,FFFFFFFFFFFFFFFFFFFFFF::FFF:FFFFFFFFFFFFFFFFFFFFFFFFF:FFFFFFFFFFFFFFFFFFFFFFFFFFF:FFFFFFFFFFFFFFFFFFFFFFFFFFF:FFFFFFFFFFFF:FFFFFFFFFFFFFFFFFFFFFFFFFFFFFFFFF:FF:FFFF,FFFFFFFFFFFFFFFF:FFFFF:FFFFFF,:FFFFFF::FFFF:F:FFFFFFFFFFFF:FFF:FFF:F:FFFF:FF
@A00881:241:HJW2NDRXX:1:2127:29713:16908 1:N:0:CGAGAGAA+GATTGGAG
TGACCACCTATGGGATGCAGCAGTGAGGAATATTGGTCAATGGGCGCGAGCCTGAACCAGCCAAGTCGCGTGAAGGATGACGGCCCTACGGGTTGTAAACTTCTTTTGTCAGGGAGCAAGGGCGGTTACGCGTAACAGCTCTGAGAGTACCTGAAGAAAAAGCATCGGCTAACTCCGTGCCAGCAGCCGCGGTAATACGGAGGATGCGAGCGTTATCCGGATTTATTGGGTTTAAAGGGTGCGTAGGCGG
+
FFFFFFFFFFFFFFFFFFFFFFFFFFFFF,FFFFFFFF:FFFFFFFFFFFFFFFFFFFFFFFFFFFFFFFFFFFFFFFFFFFFFFFFFFFFFFFFFFFFFFFFFFFFFFFFFFFFFFFFFFFFFFFFFFFFFFFFFFFFFFFFFFFFFFFFFFFFFF:FFFFFFFFFFFF::FFFFFFFFFFFF:FFFFFFFF,FFF::FFFFFFFFFFFFFFF:FFFFFFFFFFF:FFFFFFF:FF:FFFFFFFFFFF,
@A00881:241:HJW2NDRXX:1:2127:24777:17033 1:N:0:CGAGAGAA+GATTGGAG
TGACCACCTATGGGATGCAGCAGTGGGGAATATTGCACAATGGGGGGAACCCTGATGCAGCGACGCCGCGTGGGTGAAGAAGTATTTCGGTATGTAAAGCCCTATCAGCAGGGAAGAAGATGACGGTACCTGAGTAAGAAGCCCCGGCTAACTACGTGCCAGCAGCCGCGGTAATACGTAGGGGGCAAGCGTTATCCGGAATTACTGGGTGTAAAGGGAGCGCAGACGGCGATGCAAGTCTGGAGTGAAA
+
FFFFF:FFF:FFFF:FFFFFFFFFFFFFFFFFFFFFFFF:FFFFFFFFFF:FFFFFFFFFFFFFFFFFF:FFFFFFF:FFFFFFFFFFFFF:FFFFF,FFFFFFFF:FF,FFFFFFF:F:FF:FFFFFFFFFFFFFFFFFFFFFFFFFF:FFFFFFFFF:FFF,FFFFFFFF:FF,FFFFFFFFFFFFFFF:FFF::FF:FFFFF::FFFFF:FFFFFFFFFF:FFFFFFFFFFFFFF,:FFFFF,FFFF
@A00881:241:HJW2NDRXX:1:2127:18132:17206 1:N:0:CGAGAGAA+GATTGGAG
TGACCACCTACGGGGTGCAGCAGTTAGGAATATTGGGCAATGGAGGAAACTCTGACCCAGCAACGCCGCGTGAAGGAAAAAGGTTTTCGGATTGTAAACTTCTGTTCTATGGGAAGAAGAAAGTGACGGTACCATAGGAGCAAGCCACGGCTAACTACGTGCCAGCAGCCGCGGTAATACGTAGGTGGCGAGCGTTGTCCGGACTAACTGGGCGTAAAGGGAGCGTAGGTGGTAATTTAAGTTAAATGTG
+
,::F,,FFF:FFFFFFFF:F:FFFF:FFFFFFF:FFFFFFFFF,FFFFFF,FFFFFFF:,FF:F:FF,FF:FFFF:FFFF,F,FFFFFFFFFFFFF:FFFFFFFFFFFF:F,,,:F:,FFFFF,FFF:FFFFFFF:FFFFFFFFFF:FF:FFFFFF:FF,:FF:FFFF::FFFFFFFFF:FFFFFF:FFFFFF,FFFFFFFF:,FFFFF::FF,FFF:::FFFFFFFFFFFFF::FFFF::FF:FFFF:F
@A00881:241:HJW2NDRXX:1:2127:24876:17331 1:N:0:CGAGAGAA+GATTGGAG
TGACCACCTACGGGGTGCACCAGTGGGGAATATTGGGCAATGGGCGAAAGCCTGACCCAGCGACGCCGCGTGAAGGAAGAAGGTTTTCGGATTGTAAACCTCTGTCTTTAGGGACGATAATGACGGTACCTAAGGAGGAAGCTCCGGCTAACTACGTGCCAGCAGCCGCGGTAATACGTAGGGAGCGAGCGTTATCCGGATTTACTGGGTGTAAAGGGCGCGTAGGCGGGCAGACAAGTCAGATGTGAAA
+
FFFFFFFFFFFFFFFFFFFFFFFFFFFFFFFFFFFFFFFFFFFFFFFFFFFFFFFFFF:FFFFFFFFFFFFFFFFFFFFFFFFFFFFFFFFFFFFFFFFFFFFFFFFFFFFFFFFFFF:FFFFFFFFFFFF:FFFFFFFFFFFFFFFFFFFFFFFFFFFFFFFFFFFFFFFFFFF:FFFFFFFFFFFFFFFFFFFFF:FFFFFF:FFFFFFFF,FFFFFFF:FFFFFFFFFFFFFFFFFF:FF,FFFFF:
@A00881:241:HJW2NDRXX:1:2127:17626:17613 1:N:0:CGAGAGAA+GATTGGAG
TGACCACCTACGGGAGGCAGCAGTGGGGAATATTGCACAATGGGGGGAACCCTGATGCAGCGACGCCGCGTGGGTGAAGAAGTATTTCGGTATGTAAAGCCCTATCAGCAGGGAAGAAGATGACGGTACCTGAGTAAGAAGCCCCGGCTAACTACGTGCCAGCAGCCGCGGTAATACGTAGGGGGCGAGCGTTATCCGGATTTACTGGGTGTAAAGGGAGCGTAGACGGCGAGGCAAGTCTGGAGTGACA
+
:F:FFF:FF:FFFFFFFFFFFFFFFFFFFFFFFFFFFFFF:FFFFFFFFFFFFFFFFFFFFFFFFFFFFFFFFF,::FF:FFFFFFFFFFF,FFFF,FFFFFF,FFFFFFF:FFFF,FFF::FFFFFFF:FFFF:F:F,FFFFFFFFFFFFFFFFFFFF:FF:::FFFFF:,,,FFF:FFFFFFFFFFFFF,F:FFFFFF,F:,FFF:FFF::F:F:F:FF:F::FFFFF:,FFFF::,:FFFF::FF,F
@A00881:241:HJW2NDRXX:1:2127:22544:17863 1:N:0:CGAGAGAA+GATTGGAG
TGACCACCTATGGGAGGCAGCAGTGGGGAATATTGGTCAATGGGGGAAACCCTGAACCAGCAACGCCGCGTGAAGGAAGAAGGCTTTCGGGTTGTAAACTTCTTTTATCTGAGACGATAGTGACGGTATCAGATGAATAAGCTCCGGCTAACTACGTGCCAGCAGCCGCGGTAATACGTAGGGAGCGAGCGTTATCCGGATTTACTGGGTGTAAAGGGCGCGTAGGCGGGATTGCAAGTCAGATGTGAAA
+
FFFFFFFFFFFFFFFFFFFFFFFFFFFFFFFFFFFFFFFFFFFFFFFFFFFFFFFFFFFFFFFFFFFFFFFFFFFFFFFFFFFFFFFFFFFFFFFFFFFFFFFFFFFFFFFFFFFFFFFFFFFFFFFFFFFFFFFFFFFFFFFFFFFFFFFFFFFFFFFFFFFFFFFFFFFF:FFFFFFFFFFFFFFFFFFFFFFFFFFFFFFFFFFFFFFFFF:FFFFFFFFFFFFFFFFFFFFFFF:FFFFFFFFF:F
@A00881:241:HJW2NDRXX:1:2127:21115:17989 1:N:0:CGAGAGAA+GATTGGAG
TGACCACCTATGGGACGCAGCAGTGGGGAATATTGGGCAATGGGCGCAAGCCTGACCCAGCAACGCCGCGTGAAGGAAGAAGGCTTTCGGGTTGTAAACTTCTTTTATGAGGGACGAAGGACGTGACGGTCCCTCATGAATAAGCCACGGCTAACTACGTGCCAGCAGCCGCGGTAATACGTAGGTGGCGAGCGTTGTCCGGATTTACTGGGTGTAAAGGGCGCGTAGGCGGGCTGTCAAGTCAGATGTG
+
FFFFFFFFFFFFFFFFFFFFFFFFFFFFFFFFFFFFFFFFFFFFFFFFFFFFFFFFFFFFFFFFFFFFFFFFFFFFF:FFFFFFFFFFFFFFFFFFFFFFFFFFFFFFFFFFFFFFFFFFFFFFFFFFFF,FFFFFFFFFFFFFFFFFFFFFFFFFFFFFFFFFFFFFFFFFFF:FFFFFF:FFFFFFFFFFFFFFFFFFFFFFFFFFFFFFFFFF,,F:FFFFFFFFFFFF:FFFFFFF,FFFFF:FFF
@A00881:241:HJW2NDRXX:1:2127:25247:18035 1:N:0:CGAGAGAA+GATTGGAG
TGACCACCTACGGGGGGCAGCAGTGAGGAATATTGGTCAATGGGCGGGAGCCTGAACCAGCCAAGTCGCGTGAGGGAAGACGGCCCTATGGGTTGTAAACCTCTTTTGCCGGGGAGCAAAGCGCCGCACGTGTGCGGTCTGGAGAGTACCCGGAGAAAAAGCATCGGCTAACTCCGTGCCAGCAGCCGCGGTAATACGGAGGATGCGAGCGTTATCCGGATTTATTGGGTTTAAAGGGTGCGTAGGCGGT
+
FFFFFFFFFFFFFFFFFFFFFFFFF,F:FFFFFFFFFFFFFFFFFFFFFFFFFF:FFFFFFF:FFFFFFFF:FFFFFFF:FFFFFFFFFFFFFFFF::FFFFFFFFFFFFFFFFFFFFF:FFFFFFF,FFFFFFFFFFFFFFFFFFFFFFFFFFFFFF:FFFFFFF:FFFFFFFFFF:FFFFFFFFFFFFFFFFFFF:FFFFFFFFFFFFFFFF,:FFFFF,F:FFFFFFFFFFF,:FF,F:FF,F:::F
@A00881:241:HJW2NDRXX:1:2127:32714:18474 1:N:0:CGAGAGAA+GATTGGAG
TGACCACCTACGGGATGCAGCAGTGGGGAATATTGCGCAATGGGGGAGACCCTGACGCAGCAATGCCGCGTGAGCGAAGAAGGGACTCGTTCCGTAAAGCTCTGTCGCCGGGGAAGAGAGAAGACGGTACCCGGCCAGGAGCCCCAGCCAACCACGTGCCAGCAGCTGCGGTAAGACGTGGGGGGCAAGCGTTATCCGGAATTACTGGGTGTAAAGGGAGCGCAGACGGCGATGAAAGTCTGGAGTGAAA
+
FF,:FFFFFFFFFFFFFFF:FFFFFFFF:FFFFFFFFFFFFFFFFFFFFFFFFFFFFFFFFFFFFFFFFFFFFFFFF:FFFFFF:FFFFFFFFFFFFFFFFFFFFFFFFFFFFFFFFFFFFFFFFF:FFFFFFFFFFFFFFFFFFFFFFFFFFFFFFFFFFFFFFFFFFFF:FFFFFFFFFF:FFFFFFFF:FFFF:F,FFFFFFFFFFFFF:,FF,FFFF:FFF,FFFF::FF,:FFFFFF,FFF:FFF
@A00881:241:HJW2NDRXX:1:2127:13060:19351 1:N:0:CGAGAGAA+GATTGGAG
TGACCACCTATGGGATGCAGCAGTGGGGAATATTGCGCAATGGGCGAAAGCCTGACGCAGCGACGCCGCGTGAGGGATGAAGGTTTTCGGATCGTAAACCTCTGTCAGAAGGGAAGAAACTGCCGTGCTCTAATCATCATGGCATTGACGGTACCTTCAAAGGAAGCACCGGCTAACTCCGTGCCAGCAGCCGCGGTAATACGGAGGGTGCAAGCGTTAATCGGAATTACTGGGCGTAAAGCGCACGTAG
+
FFFFFFFFFFFFFFFFFFFFFFFFFFFFF,FFFFFFFFFFFFFFFFFFFFFFFFFFFFFFFFFFFFFFFFFFFFFFFFFF:FFFFFFFFF:FFFFFF:F:FFFFFFFFFFFFFFFFFFFFFFFFFFFFFFFF:FFFFFF:FFFFFFFFFFFFFFFFFFFF:FFFFFFFFFFFFFFFFFFF:FFFFFFF,F:FFFFFFFFF,F,FFFFFFFFF,FFFFFFFFFFFFF:FFFFFFFFFFFFFF:FFFFFFFF
@A00881:241:HJW2NDRXX:1:2127:21721:19570 1:N:0:CGAGAGAA+GATTGGAG
TGACCACCTATGGGATGCAGCAGTGAGGAATATTGGTCAATGGCCGAGAGGCTGAACCAGCCAAGCCGCGTGAGGGAAGGAGGTACAGAGTATCGTAAACCTCTTTTGTCGGGGAACAAAAGCGGGGACGCGTCCCCGTCTGCGTGTACCCGAAGAAAAAGCATCGGCTAACTCCGTGCCAGCAGCCGCGGTAATACGGAGGATGCGAGCGTTATCCGGATTTATTGGGTTTAAAGGGTGCGCAGGCGGC
+
FFFFFFFFFFFFFFFFFFFFF:FFF,FFFFFFFFFFFFFFFFFFFFFFFFFFFFFFFFFFFF,FFFFFFFFFFFFFFFFFFFFFFFFFFFFFFFFFFFFFFFFFFFF:FFFFFFF,F,FF:FFFFFFFFFFFFFFFFFFFFFFFFFFFFFFFFFF:F,FFFFFFFFFFFFFFFFFFFFFFFFFFFFFFFFFFFFFFFFFFFFFFFFFFFFFFFFFFFFFFF:FFFFFFFF,,FFFFF:FFFFFFFF:FFF
@A00881:241:HJW2NDRXX:1:2127:10619:19633 1:N:0:CGAGAGAA+GATTGGAG
TGACCACCTATGGGAGGCAGCAGTGGGGAATATTGCACAATGGGGGGAACCCTGATGCAGCGACGCCGCGTGAAGGAAGAAGTATCTCGGTATGTAAACTTCTATCAGCAGGGAAGAAAATGACGGTACCTGACTAAGAAGCCCCGGCTAACTACGTGCCAGCAGCCGCGGTACTACGTAGGATCCGAGCGTTATCCGGAGTTATTGGGTTTAAAGGGTGCGTAGGCGGCCCGGTCAGTTAGAGGTGAAA
+
,F,FF::FF,:FFFFFFFFFF:F,FFFFF,F,FFFFFFFFFFFF:F:FF:FFFFFFFFFFFFFFFF:FFFFFFFFFFFFFF:FFFFFFFFFFFFFFF,FFFFFFFFFFFFFFFF:FFFFF:FFFFFFFFFFFFFFFFF:FF:FFFFFFFF:FF:FFFFFFFFF,,FF,FFFFF,F:FFF,FF:FFF,FFF,FFFFFFFFF,FFFFFFFFFFFFFFFFFFFFFFFFF:FFFFFFF:,:FFFFF:FF:FFF:
@A00881:241:HJW2NDRXX:1:2127:30246:19930 1:N:0:CGAGAGAA+GATTGGAG
TGACCACCTATGGGGTGCAGCAGTGGGGAATATTGGGCAATGGGCGAAAGCCTGACCCAGCGACGCCGCGTGAAGGAAGAAGGTCTTCGGATTGTAAACTTTAGTAGGCAGGGACGAAGGAAGTGACGGTACCTGCAGAGTAAGCCACGGCTAACTACGTGCCAGCAGCCGCGGTAATACGTAGGTGGCGAGCGTTATCCGGAATTACTGGCTGTAAAGGGTGTGTAGGCGGGGCGATACGTCTGATGTG
+
FF,FF,:FFFFFFFFFFFFFFFFFFFF:FFFFFFFF:F:FF,,FFFFFFFFF,FFFFFFFFFFFFFFFFFF,FFFFFFFFFFFFFFFFFFFFFF:FFFFFF:FFFF:FFFFFFFF,:FFFF:FFFFF::FFFFF:FF,FFF::FFF:FF:FF:FFFFF,::FFF,FFFF:FFFFF,FFFFF,::FFFFFFFFFF:FFFFFF:F,FF,FF,F,FF::FF,F:F,F:F::FFFFFF,,F,F:FFFF,:F:F:
@A00881:241:HJW2NDRXX:1:2127:24921:20290 1:N:0:CGAGAGAA+GATTGGAG
TGACCACCTACGGGGGGCAGCAGTGGGGAATATTGGGCAATGGGCGCAAGCCTGACCCAGCAACGCCGCGTGAAGGAAGAAGGCTTTCGGGTTGTAAACTTCTTTTAAGAGGGAAGAGCGGAAGACGGTACCTCTTGAATAAGCTCCGGCTAACTACGTGCCAGCAGCCGCGGTCATACGTAGGGAGCGAGCGTTGTCCGGATTTACTGGGTGTAAAGGGCGTGTAGGCGGGATTACAAGTCAGATGTGA
+
FF,FFFFFFFFFFFFFFF:FFFFFFFFFFFFFFFFFFFFFFFFFFFFFFFFFFFFFFFFFFFFFFFFFFF:FFFFFFFFFFFFFFFFFFFFF:FFF,FFFFFFFFFFFFFFFFF,FFFFFFFFFFFFFFFFFFFFFFFFFFFFFFFFFFFF:FFFFF:FFFFFFFF:FFFFFFF,FFFFFFFFFFF:FFFFFF:FFFFFFFFFFFFFFFF:FF,:FFFFFFFF:,FFFF:FFFFFF:FFFFFFFFFFFF:
@A00881:241:HJW2NDRXX:1:2127:23619:20322 1:N:0:CGAGAGAA+GATTGGAG
TGACCACCTATGGGGTGCAGCAGTGGGGGATATTGCACAATGGGGGGAACCCTGATGCAGCGACGCCGCGTGAGTGAAGAAGTATTTCGGTATGTAAAGCTCTATCAGCAGGGAAGAAAGTGACGGTACCTGCATAAGAAGCCCCGGCTAACTACGTGCCAGCAGCCGCGGTAATACGTAGGGGGCAAGCGTTATCCGGATTTACTGGGTGTAAAGGGAGCGTAGACGGCTAGGCAAGTCTGAAGTGAAA
+
FFFFFFFFFFFFFFFFFFFFFFFFFFFFFFF:FFFFFFFFFFFFFFFFFFFFFFFFFFFFFFFFFFFFFFFFFFFFFFFFFFFFFFFFFFFFFFFFFFFFF:F:FFFFFFFFFFFFFF:FFFFFFFFFFFFFFFFFFF:FFFFFFFFFFFFFFFFFFFFFFFFFFFFFF:FF:FFFFFFFFFFFFF:FFFFFFFFFFFFFFFFF:FFFFFFFFF,::FFFFFF:FFFFFFFF:FF:,:FF:::FFFFFF:
@A00881:241:HJW2NDRXX:1:2127:22752:20823 1:N:0:CGAGAGAA+GATTGGAG
TGACCACCTACGGGGGGCAGCAGTCGGGAATATTGGGCAATGGAGGCAACTCTGACCCAGCAACGCCGCGTGAGTGATGAAGGTCTTCGGATTGTAAAACTCTTTAAGTGGGGACGAAGAAAGTGACTGTACCCACAGAATAAGCCTCGGCTAACTACGTGCCAGCAGCCGCGGTACTACGTCGGAGGCAAGCGTTATCCGGAATGACTGGGCGGAAAGGGTGCGTAGGTGGTTTGGCAAGGTGGTAGCG
+
:FF:FFFFFFFFFFFFFFFFFFFFFFFFFFF,FFFFF:,FFFFFFFFFF:F,FFFFFFFFF,:FFFFFFFFFFFFFFFFFFFFFFFFFFFFFFFFFFFFFFFFFFFFFFFFFFFFFFFF:,:FF:F:FFFFFFFF:,FFFFFFFFFFF:FFF:FFF:F,FFFFFFF,FFFFF::FF,FF,:F,FF:FFFF:FFFFFFFFFFF,:FFFFFFFFF:,FFFFF:,:F::F:FF::F:,,FF:,F,F:F:F:F:
@A00881:241:HJW2NDRXX:1:2127:27787:20932 1:N:0:CGAGAGAA+GATTGGAG
TGACCACCTACGGGGGGCAGCAGTGGGGAATATTGCGCAATGGGCGGAAGCCTGACGCAGCGACGCCGCGTGAGGGAAGAAGGTTTTCGGATCGTAAACCTCTGTCAGAAGGGAAGAATAGGGGACGTGCCAATCAGCGTTTCCGTGACGGTACCTTCAAAGGAAGCACCGGCTAACTCCGTGCCAGCAGCCGCGGTAATACGGAGGGTGCGAGCGTTAATCGGAATTACTGGGCGTAACGCGCGTGTAG
+
FFFFFFFFFFFFFFFFFF:FFFF::FFFFFFF,FFFFFFF:FFFFFFFFFFF:FFFFFFFFFFFFFFFFF,FFFFFFFFFFFFFFFFF:FFFFFF::FFFF:FFFFFFF,,FFF:F,FFFFF:FFFFFFFF:FF:F:F:,FF:FFFFFFFFFFFFF:FFFFFFFFFFFF:FFFF::FFFFFF,FFFFF,,FFFFFFFFFFF,FFFFFFF,FFF:FFF:FFFFFFFFFFFF:F,FFF,FF,FFFFFFFF,F
@A00881:241:HJW2NDRXX:1:2127:18638:21183 1:N:0:CGAGAGAA+GATTGGAG
TGACCACCTACGGGAGGCAGCAGTGGGGGATATTGGACAATGGGGGGAACCCTGATGCAGCAACGCCGCGTGAGTGAAGAAGTATCTCGGTATGTAAAGCTCTATCAGCAGGGAAGAAAATGACGGTACCTGACTAAGAAGCACCGGCTAAATACGTGCCAGCAGCCGCGGTAATACGTATGGTGCAAGCGTTATCCGGATTTACTGGGTGTAATGGGAGCGCAGGCGGACGTGCAAGTCCGGAGTGACA
+
FFFFFFFFFFFFFFFFFF,FF,F:FFFFFFFFFFFFFFF:FFFFFFFF:FFFFFFFFFFFFFFFFFFFFFFFFFFF:F:FFFFFFFFFFF:FFFFFFFFFFFFFFFFFF:FFFF,FFFFFFF:FFFFFFFF:FF:F,FFFFFFFFFFFF:F:FFFFFFFFFFFFFFFFFFFF:FFFFFF:FF,FFF:FFFFF,:FFFFFFFFFFF:FFF:F,,,,FFF,FF:FFFFFFFFFFF:FFFFFFFFFFFFFF:,
@A00881:241:HJW2NDRXX:1:2127:32859:22013 1:N:0:CGAGAGAA+GATTGGAG
TGACCACCTACGGGGGGCAGCAGTGGGGAATATTGGGCAATGGGCGCAAGCCTGACCCAGCAACGCCGCGTGAAGGAAGAAGGCCCTCGGGTTGTAAACTTCTTTTGTCGGGGACGATAATGACGGTACCTGACGAATAAGCCACGGCTAACTACGTGCCAGCAGCCGCGGTAATACGTAGGTGGCAAGCGTTATCCGGATTTAATGGGTGTAAAGGGCGTGTAGGCGGGATTGCAAGTAAGATGTGAAA
+
:FFF:FFFFFFFFFFFFFFFFFFFF:FFFFFFFFFFFFFFFFFFFFFFFFFFFFFFFFFFFFFFFFFFFFFFFFFFFFFFFFFF,FFFFFFFFFFFFFFFFFFFFFFFFF,FFFFF:FFFFFFFF,FFFFFFFF,,FFFFFFFFFFFFFFFFFFFFFFFFFFFFFFFFFFFFF:FF,FFFFFF:FF:FFFFFFFFFFFFFFFFF,F:FFFFFFFFFFFFFF:FFFFFFFFFFFF:FF:,,FF:FF:F:,,
@A00881:241:HJW2NDRXX:1:2127:29369:22138 1:N:0:CGAGAGAA+GATTGGAG
TGACCACCTACGGGAGGCAGCAGTGGGGAATATTGGGCAATGGAGGGAACTCTGACCCAGCAACGCCGCGTGAAGGAAGAAGGTTTTCGGATTGTAAACTTCTGTCGCGAGGGACGAAGAATGACGGTACCTCGTAAGAAAGCCCCGGCTAACTACGTGCCAGCAGCCGCGGTAATACGTAGGGGGCAAGCGTTGTCCGGAATGACTGGGCGTAAAGGGAGTGTAGGCGGCACAGCAAGTCAGAGGTGAA
+
FFFFFFFFFFFFFFFFFFFFFFFFFFFFFFFFFFFFFFFFFFFFFFFFFFFFFFFFFFFFFFFFFFFFFFFFFFFFFFFFFFFFFFFFFFFFFFFFFFFFFFFFFFFFFFFFFFFFFFFFFFFFFFFF:FFFFFFFFFFFFFFFFFFFFFFFFFFFFFFFFFFFFFFFFFFFFFFFFFFFFFFFFFFFFFFFFFFFFFFFFFFFFF:FF:FFF,FFF::FFFFF:FFFFFF:FFFFF:FF:FFF,FFFFF
@A00881:241:HJW2NDRXX:1:2127:30174:23218 1:N:0:CGAGAGAA+GATTGGAG
TGACCACCTATGGGATGCACCAGTGGGGAATATTGGGCAATGGGCGCAAGCCTGACCCAGCAACGCCGCGTGAAGGAAGAAGGCTTTCGGGTTGTAAACTTCTTTTATGAGGGACGAAGGACGTGACGGTACCTCATGAATAAGCCACGGCTAACTACGTGCCAGCAGCCGCGGTAATACGTAGGTGGCGAGCGTTGTCCGGATTTACTGGGTGTAAAGGGCGCGTAGGCGGGTAGGCAAGTCAGATGTG
+
FF:FFFFFFFFFFFFFFFFFF,FFFFFFFFFFFF:FFFFFFFFFFFFFFFFFFFFFFFFFFFFFFFFFFFFFFFFFFFFFFFFFFFFFFFFFFFFFF:FFFFFFFFFFFFFFFFFFFFFFFFFFFFFFFFFFFFF:FFFFFFF:FFFF:FFFFFFFFFFFFFFFFFF:FFFFFFFFFFF::FFFFFFFFFFFFFFFFFFFFFFFFFF,::FFFFFFF,FFFFFF:F:FFFF::FFFFFF,FFFFF,::FF
@A00881:241:HJW2NDRXX:1:2127:31548:23500 1:N:0:CGAGAGAA+GATTGGAG
TGACCACCTATGGGACGCAGCAGTGGGGAATATTGGGCAATGGGCGCAAGCCTGACCCAGCAACGCCGCGTGAGGGAAGAAGGCTTTCGGGTTGTAAACCTCTTTTACCAGGGACGAAGGACGTGACGGTACCTGGAGAAAAAGCAACGGCTAACTACGTGCCAGCAGCCGCGGTAATACGTAGGTTGCAAGCGTTGTCCGGATTTACTGGGTGTAAAGGGCGTGTAGGCGGAACTGCAAGTCAGATGTG
+
FFFFFFFFFFFFFFFFFFFFFFFFFFFFFFFFFFFFFFFFFFFFFFFFFFFFFFFFFFFFFFFFFFFFFFFFFFFFFFFFFFFFFFFFFFFFFFFFF:FFFFFFFFFFFFFFFFFFFFFFFFFFFFFFFFFFFFFFFFFFFFFFFFFFFFFFFFFFFFFFFFFFFFFFFFFFFFF:,FFFFFFFFFFFFFFFF:FFFFFFFFFFFFFFFFFFFF:FF:FFFFFFFF:FF,FFFFFFFFFFFFFFF:FFFF
@A00881:241:HJW2NDRXX:1:2127:30526:23923 1:N:0:CGAGAGAA+GATTGGAG
TGACCACCTACGGGATGCAGCAGTGGGGGATATTGGACAATGGGGGGAACCCTGATCCAGCGACGCCGCGTGAGTGAAGAAGTATTTCGGTACGTAAAGCTCTATCGGCAGGGACGAAGGAAGAGACGGTACCTGAGTAAGAAGCCCCGGCTAACTACGTGCCAGCAGCCGCGGTAATACGTAGGGGGCAAGCGTTATCCGGATTTACTGGGTGTAAAGGGAGCGCAGACGGAGAGGCAAGTCTGAAGTG
+
FF,FFFFF:FFFF:FF:F:FFFFFFFFFFFFF:FFFFFFFFF:FFFFF,FFFFFFFFF:FFFFFFFFFFFFFFFF::FFF:FFFFFFFFFFFFFFFFFFFFFF:FFF,FFFFFF,:FFF:FFF,F,FFFFFFFF:FFFFFFFFFFFFFFFFFFFFFFFF::F:FFFFFFFFF:FFF:FF:,,FFFFFFFF:FFFF:FFFFF,FFFFFFF:FFFFF,FF:FF,FF:FFFF:,:,FF:FFF:,F:F,FF:FF
@A00881:241:HJW2NDRXX:1:2127:29884:24283 1:N:0:CGAGAGAA+GATTGGAG
TGACCACCTACGGGACGCAGCAGTGGGGAATATTGGTCAATGGGGGGAACCCTGAACCAGCAACGCCGCGTGAAGGAAGAAGGCTTTCGGGTTGTAAACTTCTTTTATCAGGGACGATAGTGACGGTACCTGATGAATAAGCTCCGGCTAACTACGTGCCAGCAGCCGCGGTAATACGTAGGGAGCGAGCGTTATCCGGATTTCCTGGGTGTAAAGGGCGCGTAGGCGGGCTGACAAGTCAGATGTGAAA
+
FFFFFFFFFFFFFFFFFFFFFFFFFFFFFFFFFFFFFF:FFFFFFFFFFFFFFFFFFFFFFFFFFFFFFFFFFFFFFFFFFFF:FFFFFFFFFFFFFFFFFFF:FFFFFFFFFFFFFF:FFFFFFFFFFFFFFFFFFFFFFFFFFFFFFFFFFFFFFFFFFFFFFFFFFFFFFFFFFF:FFFFFFFFFFFF:F,FFF:FFFFF,F,FFFFFF:F:FF:F:FFFF:FFFFFFFFFF,FFFFFF:F:FFF:F
@A00881:241:HJW2NDRXX:1:2127:29839:24580 1:N:0:CGAGAGAA+GATTGGAG
TGACCACCTACGGGAGGCAGCAGTGAGGAATATTGGTCAATGGCCGAGAGGCTGAACCAGCCAAGCCGCGTGAGGGAAGGAGGTACAGAGTATCGTAAACCTCTTTTGTCGGGGAACAAAAGCGGGGACGCGTCCCCGTCTGCGTGTACCCGAAGAAAAAGCATCGGCTCACTCCGTGCCAGCAGCCGCGGTAATACGGAGGATGCGAGCGTTATCCGGAGTTATTGGGTTTACAGGGAGCGTAGATGGC
+
:FFFF:FFFFF,FFFFFFF,FFF,FFFF:FFFFFFFFFFFFFF:FFFFFFFFF:FFFFFF:FF:FFFF:F::::F:F,FFFFFFFF::FFF:FFFFFF,FFFFF:FFFFFFF,FF,FF:F,FFFFF:FFFFFF:FFFFFFF:F:FFFFFFF:F,FF:FFFFFFFFFFFF,FFFFF,FFF:F:FFFF:FFF:F,:F:::FFF:FFFFF:FF::F,:FFFF:,FF,FFFFFF:FF,,FF:F,:FF:FFF:F:
@A00881:241:HJW2NDRXX:1:2127:30825:24784 1:N:0:CGAGAGAA+GATTGGAG
TGACCACCTATGGGGTGCAGCAGTGGGGAATATTGGGCAATGGGCGAAAGTCTGACCCAGCAACGCCGCGTGAGGGAAGAAGGGTTTCGGCTCGTAAACCTCTGTCCTATGGGACGAAGAGAGTGACGGTACCATAGGAGGAAGCCCCGGCTAACTACGTGCCAGCAGCCGCGGTAATACGTAGGGGGCGAGCGTTGTCCGGAATGATTGGGCGTAAAGGGCGCGTAGGCGGCCTGTTAAGTCAGGGGTG
+
FFFFFFFFFFFFFFFFFFFFFFFFFFFFFFFFFFFFFFFFFFFFFFFFFFFFFFFFFFFFFFFFFFFFFFFFFFFFFFFFFFFFFFFFFFFFFFFFF:FFFFFFFFFFFFF:FFFFFFF::FFFFFFFFFFFFF:FFFF:FFFFFFFFFFFFFFFFFFFFFFFFFFFFFFFFFFFF:FF:,:F:FFF:FFFFFFFFFFFFFFFFFFFFFF:FFF:FF,FFFFF:FFFFF:FFFFFFFF:FFFFF::FF:F
@A00881:241:HJW2NDRXX:1:2127:30915:25316 1:N:0:CGAGAGAA+GATTGGAG
TGACCACCTACGGGGTGCAGCAGTGGGGAATATTGCACAATGGGGGAAACCCTGATGCAGCGACGCCGCGTGAGTGAAGAAGTATTTCGGTATGTAAAGCTCTATCAGCAGGGAAGAAAGTGACGGTACCTGAGTAAGAAGCCCCGGCTAACTACGTGCCAGCAGCCGCGGTAATACGTAGGGGGCAAGCGTTATCCGGAATTACTGGGTGTAAAGGGAGCGTAGACGGCGAGGCACGTCTGAAGTGAAA
+
FFFFFFFFFFFFFFFFFFFFFFFFFFFFFFFF,FFFFFFFFFFFFFFFFFFFFFFFFFFF:FFFFFFFFFFFFFFFFFFFFFFFFFFFFF::FFFF:FFFFFFFFFFFF:FFFF,F:FFFFFFFFFFFFFFFFF:F:F:FFFFFFFFFFFFFFFFFFFFFFFFFFFFFFFFF,FFFFFFFFFFFFF:FFFF:F,FFFFFFFFFFFFFFF:FFF:FFFFF:F:FFFFFFFF:::FFF,FFFFFFFFF:FFF
@A00881:241:HJW2NDRXX:1:2127:24370:25379 1:N:0:CGAGAGAA+GATTGGAG
TGACCACCTACGGGGTGCAGCAGTGAGGAATATTGGTCAATGGGCGAGAGCCTGAACCAGCCACGTCGCGTGAGGGAAGACGGTCCTATGGATTGTAAACCTCTTTTGCCGGGGAGCACAGGGCGCCACGCGTGGCGTTTCGAGAGTACCCGGAGAAAAAGCATCGGCTAACTCCGTGCCAGCAGCCGCGGTAATACGGAGGCTGCGAGCGTTATCCGGATTTAGTGGGTTTAACGGGTGCGCAGGCGGA
+
:F:FF,FFFFFFFFFFFFFFF:F:F,:FFFFFFFFFFFFFFFFFFFFFFFFFFFFFFFFFFF,,FFFFFF:F:FFFFFFFFFFFFFFFFFFFFFFFFFFFFFFFFFFFF,FFFFFFFF,F,FFFFFFFFFFFFFF:F,FFFFFFFFFFFFFF:,:FFFFFFFFFFFFFFFFF:FFFFFFF,FFFFFFF:F:F:FFFFFF:F,,FF::FF::F:FFFF:F,:,F:,:FFFFF,F,F,F:FFFFFF:FFFF:
@A00881:241:HJW2NDRXX:1:2127:31340:25582 1:N:0:CGAGAGAA+GATTGGAG
TGACCACCTATGGGACGCAGCAGTGAGGGATATTGCACAATGGGGGAAACCCTGATGCAGCAACGCCGCGTGAAGGAAGAAGTATTTCGGTATGTAAACTTCTATCGATGGGGACGACAGAAATGACGGTACCCAAGTAAGAAGCCCCGGCTAAATACGTGCCAGCAGCCGCGGTCATACGTATGGGGCAAGCGTTCTCCGGATTTACTGGGTGTAAAGGGTGAGTAGGCGGCTAATTCAGTCATATGTG
+
FF:FFFFFFF:FFF:FFFF,FFFFF:FFFFFFFFFFFFFFFFFFFF:FFFFFF:FFFFFFF,FFFFFFFFFF,F:FF:FF,FFF,FFFFFFFFFFFFFFFFFF,FFF:FFFFF:FFF,:FFF:FFFFFF::F:FF::FFFF,,FFFFFFFFFFFFF:FFFFF::FFFFF:FF::F:FFF,F,FFFFFFFF:FF:,F,FFFF:FFFFFF:FFFFFF:FFFF:,:,:F:FFFFFF,,:FFF:FFFFF,FF:,
@A00881:241:HJW2NDRXX:1:2127:10673:25708 1:N:0:CGAGAGAA+GATTGGAG
TGACCACCTATGGGGTGCAGCAGTGAGGAATATTGGTCAATGGGCGCGAGCCTGAACCAGCCAAGTCGCGTGAGGGAAGACGGCCTTATGGGTTGTAAACCTCTTTCAGATGAGAGTAAAGGGTGTTACGTGTAGCACATTGCAAGTATCATCAGAAGAAGCATCGGCTAATTCCGTGCCAGCAGCCGCGGTAATACGGAAGATGCGAGCGTTATCCGGATTTATTGGGTTTAAAGGGTGCGTAGGCGGA
+
:F,FFFFF:,FFF:FFFFFFFFFFFFFFFFFFFFFFFF,FFFFFFFFFFFFFFFFFFFFFFFFFFFFFFFFFFFFF:FFFFFFFF,FFFFFFFFFF:FFFFFFFFFFFFF,FFFFF,FFFFFFFFFFFFFFFFFFF:FFFFFFFFFF:FFFFFFFFFFFF:FFFFFFFF:FFFFFFFFFFF:FFFFFFFF:FF:F:FFFFFFFFFFFFFFFF,F,FFFFFFFFFFFFFFF:FFFF,FFFFFFFF:,F:FF
@A00881:241:HJW2NDRXX:1:2127:11062:25723 1:N:0:CGAGAGAA+GATTGGAG
TGACCACCTACGGGACGCAGCAGTGGGGAATATTGGGCAATGGGCGCAAGCCTGACCCAGCACCGCCGCGGGAAGGAAGAAGGCTTTCGGGTTGTAAACTTCTTTTATCAGGGACGATAATGACGGTCCCTGATGAATAAGCTCCGGCTAACTACGTGCCAGCAGCCGCGGTAATACGTAGGGAGCGAGCGTTATCCGGATTTACTGGGTGTAAAGGGCGTGTAGGCGGGACGGCAAGTCAGATGTGAAA
+
,F,FFFFFF,FFFF,FFFFFF:FFFFFFFFFF,FFFFF,,:FFFFFFFFFFF:FFFFFFFFF,FFFFFF:,FFFFFFFFFF:FFF,FFFFF,FFFF,FF:,FFFFFFFF:FFFFFFFF,F,F:FFFF,FFFFF,:F,FFFFFFFFFFFFFFFFFFFFFFFFFFF:F::FF:F,F::FFFFFFFFFF:::F:F:,FF:::FFF:FFF:F::F,F,:FF,FF,FF,:FFFFFF:FFFFFF:F,::,F:FF,F
@A00881:241:HJW2NDRXX:1:2127:21694:25974 1:N:0:CGAGAGAA+GATTGGAG
TGACCACCTACGGGATGCAGCAGTGGGGAATATTGGGCAATGGAGGCAACTCTGACCCAGCAACGCCGCGTGAATGATGAAGGTCTTCGGATTGTAAAGCTCTTTAAGTGGGGACGAAGACAGTGACTGTACCCACAGAATAAGCCTCGGCTAACTACGTGCCAGCAGCCGCGGTAGTAGGTCGGAGGCACGCGTTTTCCGGTATGACTGGGCGGACAGGGTGCGTCGGTGGTTTGGCGCGGTGGTCGCG
+
:FFFFFFFF,FFFF:,FFFFF,FF:FFFFFFFFFFFF,FF,FF,:FFFFFFFFFFFFFFFFFF:F:FFF::FFF:F:FFFFFFFF,FF:FFFFFFFFFFFFFFFFFFF,F:FFF::FFF:,:FFF:FFFFFFFF,F,FF,,FF:F:FFFFFFFF,FFFFF:F,:FFF:FF,F,F,,,FF:FFFFF,F,:FFFF:,F,F,FFF:,,F::,:FFFF,:FFF:F,:,::,F:,::,F,,FF,,F,FFF:,::F
@A00881:241:HJW2NDRXX:1:2127:30110:26522 1:N:0:CGAGAGAA+GATTGGAG
TGACCACCTACGGGATGCAGCAGTGGGGAATATTGGGCAATGGGCGAAAGCCTGACCCAGCAACGCCGCGTGAAGGAAGAAGGTCTTCGGATTGTAAACTTCTTTTATGAGGGACGAAGGACGTGACGGTACCTCATGAATAAGCCACGGCTAACTACGTGCCAGCAGCCGCGGTAATACGTAGGTGGCGAGCGTTATCCGGATTTACTGGGTGTAAAGGGCGCGTAGGCGGGCGTGCAAGTCAGATGTG
+
FFFFFFFFFFFFFFFFFFFFFFFFFFFFFFFFFFFFFFFFFFFFFFFFFFFFFFFFFFFFFFFFFFFFFFFFFFFFFFFF:FFFFFFFFFFFFFFFFFFFFFFFFFFFFFF:FFFFFFFFFFFFFFFFFFFFFFFFFFFFFFFFFFFFFFFF::FFFFFFFFFFFFFFFF:FFFF::FFFFFFFFFFFFFFFFFFF,FFFFFFFFF:FF,FFFFFFF:FFFFFFFF,FFFFFFFFF:FFF:FFFFFF:FF
@A00881:241:HJW2NDRXX:1:2127:32027:26522 1:N:0:CGAGAGAA+GATTGGAG
TGACCACCTATGGGGTGCAGCAGTGGGGAATATTGGTCAATGGGGGGAACCCTGAACCAGCAACGCCGCGTGAAGGAAGAATAAACAATACGTGTATTGTCTTGCCAGTACTTGACGAATAAGCATCGGCTAACTCCGTGCCAGCAGCCGCGGTAATACGGGGGATGCGAGCGTTATCCGGATTTATTGGGTTTAAAGGGCGCGTAGGCGGGATGACAAGTCAGCGGTAAAAGACTGCAGCTAAACTGTA
+
:FFFF,FFF:FFFFFFFFFFFFFFFFF:F,FFFFFFFFFFFFFFFFF:FFFFFF:F:FFFFFFFFFFFFFFFFFFFFFFFFFFFFFFFFFFFFFFFFF:FFFFFFFFFF:FFFFFFFFFFFFFFFFF:FF::,FFFFFFF:FF:F,FFFFFF,FFFFFFFFFFFFFFFFFFF:FF:F:FFFFFFF:FFFFF:FFFF,F,FFF::FF,:,FFFFFF,FFFF:FFFF:FFFF,,F,FFFFF:FF:,FF:,:F
@A00881:241:HJW2NDRXX:1:2127:25518:26741 1:N:0:CGAGAGAA+GATTGGAG
TGACCACCTATGGGATGCAGCAGTGGGGAATATTGGGCAATGGAGGGAACTCTGACCCAGCAACGCCGCGTGAAGGAAGAAGGTTTTCGGATTGTAAACTTCTGTCGCAGGGGACGAAGAATGACGGTACCCTGTAAGAAAGCCCCGGCTAACTACGTGCCAGCAGCCGCGGTAATACGTAGGGGGCAAGCGTTGTCCGGAATGACTGGGCGTAAAGGGAGTGTAGGCGGCACAGCAAGTTAGGAGTGAA
+
FFFFFFFFFFFFFFFFFFFFFFFFFFFFFFFFFFFFFFFFFFFFFFFFFFFFFFFFFFFFFFFFFFFFFFFFFFFFFFFFFFFFFFFFFFFFFFFFFFFFFFFFFFFFFFFFFFFFFFFFFFFFFFFFFFFFFFFFFF:FFFFFFFFFFFFFFFFFFFFFFFFFFFFFFFFFFF:FFFFFFFFFFFFF,FFFFFFFFFFFF,FFFFFFFFFFFFF:FFFFFFFFFFFFFFFFFFFFFFFFFFFFFFFFFF
@A00881:241:HJW2NDRXX:1:2127:30644:26882 1:N:0:CGAGAGAA+GATTGGAG
TGACCACCTATGGGGCGCAGCAGTGAGGAATATTGGTCAATGGGCGCGAGCCTGAACCAGCCAAGTAGCGTGAAGGAAGACGGCCCTACGGGTTGTAAACTTCTTTTATACGGGAATAAGACCGTCCACGAGTGGATGCGTGCATGTACCGTATGAATAAGCATCGGCTAACTCCGTGCCAGCAGCCGCGGTAATACGGAGGATGCGAGCGTTATCCGGATTTATTGGGTTTAAAGGGTGCGTAGGCGGG
+
FFFFFFFFFFFFFFFFFFFFFFFFFFFFFFFFFFFFFFFFFFFFFFFFFFFFFFFFFFFFFFFFFFFFFFFFFFFFFFFFFFFFFFFFFFFFF:FFFFFFFFFFFFF:FFFFFFFFFFFFFFFF:FFFFFFFFFFFFFFFFFFFFFFFFFFFFFFFFFFF:FFFFFFFFFFFFFF,FFFFFFFFFFFFFFFFFFFFFFFFFFFFFFFFFFFFFFFFF:FFFFFFFFFFF:FFFFFFFF:,,:FFFFFFF:
@A00881:241:HJW2NDRXX:1:2127:14416:26897 1:N:0:CGAGAGAA+GATTGGAG
TGACCACCTACGGGGTGCAGCAGTGGGGAATTTTGGACAATGGGCGCAAGCCTGATCCAGCTATTCCGCGTGCGGGAAGACGGCCTTCGGGTTGTAAACCGCTTTAGTGGAGGACGAAAGGCCCAAGGAGGATAATGCCGTGGGCTATGACGGTACTCCAAGACTAAGCACCGGCTAACTACGTGCCAGCAGCCGCGGTACTACGTAGGGTGCGAGCGTTAATCGGAATTACTGGGCGTACAGGGTGTGC
+
,FFFFFFFFFFFFFFFFFFFF,FFF:FFFFF,FFFF:FFFFFFFFFFFFFFFFF,FFFF:F:,,FFFFFF:FFFFFF:FFFFFFFFFFFFFFFFFF:FFFFF:,FFF:FFFFF:FFF:,FFFFF:FFFF:F,F,FFFFFFFFFFFFF:FFFFFFFF:FFFFF,,FFFFFFFFFFFFFFFFFFF:FFFFFFFFFFFFFFFF,F,FF:,FFFF:F:FFFFF,F,FFFFFFFFFFFFFFFF,F,FFFF,FFFF
@A00881:241:HJW2NDRXX:1:2127:23149:27023 1:N:0:CGAGAGAA+GATTGGAG
TGACCACCTATGGGATGCAGCAGTGGGGAATATTGGGCAATGGGCGCAAGCCTGACCCAGCAACGCCGCGTGAAGGAAGAAGGCTTTCGGGTTGTAAACTTCTTTTAAGGGGGAAGAGGAGAAGACGGTACCCCTTGAATAAGCCACGGCTAACTACGTGCCAGCAGCCGCGGTAATACGTAGGTGGCAAGCGTTGTCCGGATTTACTGGGTGTAAAGGGCGTGCAGCCGGGCTTTTAAGTCAGATGTGA
+
FFFFFFFFFFFFFFFFFFFFFFFFFFFFFFFFFFFFFFFFFFFFFFFFFFFFFFFFFFFFFFFFFFFFFFFFFFFFFFFFFFFF:FFFFFFFFFFFFFFFFFFFFFFFFFFFFFFFFFFFFFFFFFFFFFFFFFFFFFFFFFFFFFFFFFFFFFFFFFFFFFFFFFFFFFFFFFF:FFFFFFFFFFFFF:FFFFFFFFFFFFFFFFFFFFFF,F,FFFFFFFFFFFFFF:FFFFFFFFF,FFFFFFFFFF
@A00881:241:HJW2NDRXX:1:2127:11921:27085 1:N:0:CGAGAGAA+GATTGGAG
TGACCACCTACGGGACGCAGCAGTGGGGAATATTGCACAATGGGGGAAACCCTGATGCAGCGACGCCGCGTGAGTGAAGAAGTATTTCGGTATGTAAAGCTCTATCAGCAGGGAAGATAATGACGGTACCTGAATAAGAAGCCCCGGCTAACTACGTGCCAGCAGCCGCGGTAATACGTAGGGGGCAAGCGTTATCCGGATTTACTGGGTGTAAAGGGTGCGTAGGTGGCATGGCAAGTCAGAAGTGAAA
+
FFFFFFFFFFFFFFFFFFFFFFFFFFFFF:FFFFFFFFFFFFFFFFFFFFFFFFFFFFFFFFFFFFFFFFFF:FFF:FFFFFFFFFFFFFFFFFFFFFFFFFFFFFFFFFFFFFFFFFFFFFFFFFFFFF:FFFFFFF:FFFFFFFFFFFFFFFFFFFFFFFFFFFFFFFFF:F:FFFFFFFFFFFFFFF:,FFFFFFFFF:FF:FFFFFFFFF:FFFFFFFFF:FFFFFFFFFFFFFFFFFFFFFF::F
@A00881:241:HJW2NDRXX:1:2127:30942:27555 1:N:0:CGAGAGAA+GATTGGAG
TGACCACCTATGGGATGCAGCAGTGAGGAATATTGGTCAATGGGCGAGAGCCTGAACCAGCCAAGTCGCGTGAGGGAAGACGGTCCTATGGATTGTAAACCTCTTTTGCCGGGGAGCAAAGAGCGGCACGTGTGCCGCGCCGAGAGTACCCGGAGAAAAAGCATCGGCTAACTCCGTGCCAGCAGCCGCGGTAATACGGAGGATGCGAGCGTTATCCGGATTTATTGGGTTTAAAGGGTGCGTAGGCGGC
+
FF,FFFFFF:FFFFFFFFFFFFFFFFFFFFFFFFFFFFFFFFFFFFFFFFFFFFFFFF:FFFFFFFFFFFFFFFFFFFFFFFFFFFFFFFFF:FFFFFFFFFFFFFFFFFFFFFFFFFFFFFFFFFFFFFFFFFFFFF,FFFFFFFFF::FFFFFFFFFFFF::F:FFFFFFFF:FFFFFFFFFFF::::FFFFFFFFFF:F,FFFFF:FF,F,:FFFFFF:FF:FFFFFFFFFFF:FFFF::FFFFFF:
@A00881:241:HJW2NDRXX:1:2127:30933:27790 1:N:0:CGAGAGAA+GATTGGAG
TGACCACCTACGGGGGGCAGCAGTCGAGAATCATTCACAATGGGGGGAACCCTGATGGTGCGACGCCGCGTGGGGGAGGAAGGTCTTCGGATTGTAAACCCCTGTCATGCAGGAGCAAGGCTGAGAAGTTGATAGTACTGCAAGAGGAAGAGACGGCAAACTCTGTGCCAGCAGCCGCGGTAATACAGAGGTCTCAAGCGTTGTTCGGAATCACTGGGCGTAAAGGGTACGTAGGCGGCGGGGCAAGTTG
+
FFFFFFFFFFFFFFFFFFFFFFFFFFFF:FFFFFFFFFFFFFFFFFFFFFFFFFFFFFFFFFFFFFFFFFFFFFFFFFFFFFFFFFFFFFFFFFFFFFFFFFFFFFFFFFFFFFFFFFFFFFFFFFFFFFF:,FFFFFFFFFFFFFFFFF:FFFFFFFFFFFFFFFFFFFFFFFFFFFFFFFFFFFFFFFFFFFFFFFFFFFFFF,FFFFFFFFFFFFFFFFFFFFFFFFFFFFFFFFFFFFFFF,FFFF
@A00881:241:HJW2NDRXX:1:2127:16342:28040 1:N:0:CGAGAGAA+GATTGGAG
TGACCACCTACGGGATGCAGCAGTGAGGACTATTGGACAATGGAGGAAACTCTGATCCAGTGACGCCGCGTGAAGGAAGAAGGTCTTCGGATTGTAAACTTATTTTGTCAGGGACGAACAATGACTGTACCTGATGAAAAAGCACCGGCTAACTACGTGCCAGCAGCCGCGGTAGTACGTAGGTGGCGAGCGTTGTCCGGATTTAAGGGGTGTAAAGGGCGCGTAGGCGGGTAGGCCAGTCAGATGTGAA
+
,F,::FFFFFFF,FFF:F:FF,FFFF:FFFF,,:FFFFF,,F,:F:FFFFFFF:FFFFF:F,:FFF:F::FF,,FFFFFFFFF,F:FFFFFFFFF,,FFFFFF:FFFFFFF::,,:FFF:F:FFFF:FFFFFF,,F,,F,F,FFFF:FFF,::F,FFFFFFFFF:FFFFFF,F,,FF::FFFFFFFF,FFF:FFFFFFFFFFF:F,,,::FFFFFF::F,FF:F,FFFFF:F,F,F,FF:F,FF,:F:,F
@A00881:241:HJW2NDRXX:1:2127:31801:28228 1:N:0:CGAGAGAA+GATTGGAG
TGACCACCTACGGGAGGCAGCAGTGAGGAATATTGGTCAATGGGCGGGAGCCTGAACCAGCCAAGCCGCGTGAGGGAAGAAGGTACAGCGTATCGTAAACCTCTTTTGTCAGGGACCAAAGGCGGGGACTAGTCCCCGGATGAGGGTACCTGAAGAAAAAGCATCGGCTAACTCCGTGCCAGCAGCCGCGGTAATACGGAGGATGCGAGCGTTATCCGGATTTATTGGGTTTAAAGGGTGCGCAGGCGGC
+
FFFFFFFFFFFFFFFFFFFFFFFFFFFFF:FFFFFFFFFFFFFFFFFFFFFFFFFFFFFFFFFFFFFFFFFF:FFFFFFFFFF:FFFFFFFFFFFFFFFF:FFFFFFFFF:FFFF,F:F,FFF:FFFFFFFFFFFFFFFFFFFFFFFFFFFFFFFF:FFFFFFFF:FFFFFFFFFFFFFFFFFFFFFFFFFFFFFFFFFFFFFFFFFFFFFFFFFFFFF:FFFFFFFFFFFF,FFFFFFFF:FFFFFFFF
@A00881:241:HJW2NDRXX:1:2127:19759:28385 1:N:0:CGAGAGAA+GATTGGAG
TGACCACCTACGGGAGGCAGCAGTGAGGAATATTGGTCAATGGGCGCAAGCCTGAACCAGCCAAGTCGCGTGAGGGATGACGGTCCTATGGATTGTAAACCTCTTTTGTCGGGGAGCAAGGCCCGCCACGTGTGGCGGGAAGGAGAGTACCCGAAGAAAAAGCATCGGCTAACTCCGTGCCAGCAGCCGCGGTAATACGGAGGATTCAAGCGTTATCCGGATTTATTGGGTTTAAAGGGTGCGTAGGCGG
+
FF,FFFFFFFFFFFFFFFFFFFFFFFFF:FFFFFFFFF:FFFFFFFFFFFFFFFFFFFFFFFFFFFFFFFFFFFFFFFFF:FFFFFFFFFFFFFFFFF:FFFFFF::FFFFFFFFFFFFF:FFF:FFFFFFFFFFFFFF:,,FF:FFFFFFFFFFF:,FFFFFF:FFFFFFFFFFFFFFF:FFFFF:FFFFFF:FFFF,:FFFF:FFFFFF:FFFFFFFFFFF:,::FFFF:FFF,:F:FFFFF:F,FFF
@A00881:241:HJW2NDRXX:1:2127:15148:28855 1:N:0:CGAGAGAA+GATTGGAG
TGACCACCTATGGGATGCAGCAGTGGGGAATATTGGGCAATGGGCGCAAGCCTGACCCAGCAACGCCGCGTGAAGGAAGAAGGCTTTCGGGTTGTAAACTTCTTTTATGAGGGACGAAGGACGTGACGGTACCTCATGAATAAGCCACGGCTAACTACGTGCCAGCAGCCGCGGTAATACGTAGGTGGCGAGCGTTGTCCGGATTTACTGGGTGTAAAGGGCGCGTAGGCGGGCATGCAAGTCAGATGTG
+
F:FFFFFFFFFFFFFFFFFFFFFFFFFFF,FFFFFFFF:FFFFFFFFFFFFFFFFFFFFFFFFFFFFFFFFFFFFFFFFFFFFFFFFFFFFFFFFF:FF:FFFFFFFFFFFFFFFFFFFFFFFFFFFFFFFFFFFFFFFFFFFFFFFF:FFFFFFF:FFFFFFFFFFFFFFFFF:FFFFFFFFFFFFFFFFFFFFFFFFFFFFFFF,FFFFFFF:FFFFFFFFFFFFF::FF:FFFFFF:FFFFFFFFF:
@A00881:241:HJW2NDRXX:1:2127:20880:29418 1:N:0:CGAGAGAA+GATTGGAG
TGACCACCTATGGGACGCAGCAGTGGGGAATATTGGGCAATGGGCGAAAGCCTGACCCAGCAACGCCGCGTGAATGATGAAGGTCTTCGGATTGTAAAGTTCTTTTCTAAGGGAAGAAGAAAGTGACGGTACCTTAGGAATAAGCCTCGGCTAACTACGTGCCAGCAGCCGCGGTAATACGTAGGAGGCAAGCGTTATCCGGAATGACTGGGCGTAAAGGGTGCGTAGGTGGTTTGGCAAGTTAGTAGCG
+
FFFFFFFFFFFFFFFFFF:FFFFFFFFFFFFFFFFFFFFFFFFFFFFFFFFFFFFFFFFFFFFFFFFFFFFFF,FFFFFFFFFFFFFFFFFFFFFFFFFFFFFFFFFFFFFFFFFFFFFFFFFFFFFFFFFFFFFFFFFFFF:FFFFFFFFF:FFFFFFF:FFFFFFFFFFFFFF,:FFFFFFFFFFFFFFFFFFF:FFFFFFFFFFFFFFFFF:FFF::FFFFFFFFFFFF:FF:FFFFFFFFFFFF:F
@A00881:241:HJW2NDRXX:1:2127:14199:29528 1:N:0:CGAGAGAA+GATTGGAG
TGACCACCTATGGGACGCAGCAGTGAGGAATATTGGTCAATGGGCGAGAGCCTGAACCAGCCAAGTCGCGTGAGGGAAGACGGTCCTATGGATTGTAAACCTCTTTTGCCGGGGCGCAAAGAGCGGCACGTGTGCCGCGCCGAGAGTACCCGGAGAAAAAGCATCGCCTAACTCCGTGCCAGCAGCCGCGGTAATACGGAGGATGCGAGCGTTATCCGGATTTATTGGGTTTAATGGGTGCGCAGGCGGC
+
FF,FFFFFFFFFFFFFFFFFF::FFFFFFFFF:FFFFFFFFFFFF:FFFFFFFFFFFFFFFFFFFFFFFFFF:FFFFFFFFFFFFFFFF:FFFFFF:FFFFFFFFFFFF::FFF,FFFFFFFFFFFFFFFFFFFFFFFFFFFFFF:FFFFFFFFFFFFFFFFFFFF,FFFFFFFFFFFFFFFFF:FFFFFFFFFF:FFFFFFFF,FF:FFF,F,:FFFFFF:FF,F:,F:FFFF:FFFFFFFFFFFFF:F
@A00881:241:HJW2NDRXX:1:2127:26106:29575 1:N:0:CGAGAGAA+GATTGGAG
TGACCACCTATGGGATGCAGCAGTGGGGGATATTGGACAATGGGGGGAACCCTGATCCAGCGACGCCGCGTGAGTGAAGAAGTATTTCGGTATGTAAAGCTCTGTCAGCAGGGAAGAAGGAAAGACGGTACCTGACCAAGAAGCCCCGGCTAACTACGTGCCAGCAGCCGCGGTAATACGTAGGGGGCAAGCGTTATCCGGATTTACTGGGTGTAAAGGGAGCGCAGACGGACGTGCAAGTCCGGAGTGA
+
:F:FFF:FFFFFFF:FFFF:F:F,FFFFFFFFFFFFFFFFFFFFFFFFFFFFFFFFFFFFFFFFFFFFFFFFFFFFFFFFFFF:FFF:F:FFFFFFFFFFFFFFFFFFFFFFFF:FFF::F,FFFFFFF:FFFF::FFF,FFFFFFFFFFF,FFF:FFFFFFFFFF:FFFFFF,F,FFFFFFFFFF:FFFFFFFFF:FF,:F,FFFFFFFFFF:,FFF:F::F:FF,FF:FF:,FFF::F::FFF,FFF,
@A00881:241:HJW2NDRXX:1:2127:12789:29590 1:N:0:CGAGAGAA+GATTGGAG
TGACCACCTACGGGACGCAGCAGTGAGGAATATTGGTCAATGGGCGCGAGCCTGAACCAGCCAAGTAGCGTGAAGGAAGACGGCCCTACGGGTTGTAAACTTCTTTTATACGGGAATAAGAACGTCCACGAGTGGATGCGTGCATGTACCGTATGAATAAGCATCGGCTAACTCCGTGCCAGCAGCCGCGGTAATACGGAGGATGCGAGCGTTATCCGGATTTATTGGGTTTAAAGGGAGCGTAGACGGG
+
,F:FFFFFFFFFFFFFFFFFFFFFFFFFFFFFFFFFFF,FFFFFFFFFFFFFFFFFFFFFFF,:F,FFFFFF:FFFFFFFFFFFFFFFFFFFFFFFF:FF:FFFFFFFFFFFFFFFFFFFFFFFFFFFFFFFFF,FFFFFFFFFFF:FFFFFFFFF:FFFFFFFFF:FFFFFF:FFFFFFFFFFFFFFFFFFF:FFFF,FF:FFF:FFFFFF,FFFF:FFF,FFFFFFFFFFFF::FFF,FFFFFFFF:F
@A00881:241:HJW2NDRXX:1:2127:26693:29716 1:N:0:CGAGAGAA+GATTGGAG
TGACCACCTATGGGATGCAGCAGTGGGGAATATTGCACAATGGGGGGAACCCTGATGCAGCGACGCCGCGTGAAGGAAGAAGTATCTCGGTATGTAAACTTCTATCAGCAGGGAAGAAAATGACGGTACCTGAGTCAGAAGCCCCGGCTAACTACGTGCCAGCAGCCGCGGTACTACGGAGGGGGCAAGCGGTCTCCGGAATTACTGGGTGTAAAGGGAGCGCAGACGGCGATGCAGGTCTGGAGTGAAA
+
,FFFFFFFFFFFFFFFFFFFFFF:,FFFF,FF:FFFFFFFFFFF:FF:,FFFFF:FFFFFFFFF:FF:FF,FFFFFFFFFFF:FFFFFFF:FF:FFFF:FFFF:FFF:FFFFFF,FF,FFFFFFFFF:FFFFFFF,FF:FFFFFFFFFF:FFFFFF:FFFFFF,FFFFFFF:F,F,FF,F:F:F:FFFFF:,F,FF:FF:,FFF:F:FFFF,FFFFFFF:FFFFF,FFFF:,FFFF,FFFFFFF:FFFFF
@A00881:241:HJW2NDRXX:1:2127:25274:29857 1:N:0:CGAGAGAA+GATTGGAG
TGACCACCTACGGGAGGCAGCAGTGGGGAATATTGGGCAATGGAGGCAACTCTGACCCAGCAACGCCGCGTGAATGATGAAGGTCTTCGGATTGTAAAGTTCTTTTCTAAGGGACGAAGAAAGTGACGGTACCTTAGGAATAAGCCTCGGCTAACTACGTGCCAGCAGCCGCGGTAATACGGAGGAGGCAAGCGTTATCCGGAATGACTGGGCGTAAAGGGTGCGTAGGTGGTTTGGCAAGTTAGTAGCG
+
:FFFFFFFFFFFFFFFFFFFFFFFFFFFFFFFFFFFFFFFFFFFFFFFFFFFFFFFFFFFFFFFFFFFFFFFFFFFFFFFFF:FFFFFFFFFFFFFFFFFFFFFFFFFFFFFFFFFFF,FFFFFFFFFFFFFF,FFFFFFFF,FF:FFFFFFFFFFFFF:FFFFFF,FFFFFF,F,FFFFF,FFFFFFFFFFFFF:,FFFFFF:FFFFFFFFFFFFFFFFFFFFF,FFFFF:FFFFFFFFFFFFF,FFFF
@A00881:241:HJW2NDRXX:1:2127:30355:30232 1:N:0:CGAGAGAA+GATTGGAG
TGACCACCTATGGGAGGCAGCAGTGTGGGATATTGCAAAATGGTGGGAACACTGATGCAGCGACGCCGCGTGAGAGAAGAATTATTTAGTTATGAAAATCTCTATCAGCAGGGAAGAAAGTGCCGGTACATGACGAAGAAGACCAGGCTAACTACGTGCCAGCAGCCGAGGTCATACGTAGGGGGCAAGCGTTATCAGGATTTACTGGGTGAACAGGGAGCGTAGACTGCGTAAAAAGTCTGACGTGTAA
+
F,F,F,F,FF,::FFF:FFFF,,,:,:FF:::FFFFF,FF,F,:F:,FFFF,FFFF,FFFFF:,:,FFF,FFF,,FFFF::,FFFFF,F,,FFF,FF:,,::F:,,,FFFF:FFFF:F,,::,,FF:FF,F,,F,FFFFFF,F,,F:,FF,FFFF:,FFFFFF,FFF:,FFF,:F:FFF::FFFF,FF:FFFFFF:,,FF:FFF::,F,F:,:,FFF::,F:FFFF,:,,FFF,,FFFF:F:,,,FF,F:
@A00881:241:HJW2NDRXX:1:2127:31313:30295 1:N:0:CGAGAGAA+GATTGGAG
TGACCACCTACGGGGCGCAGCAGTGGGGAATCTTCCGCAATGGGCGAAAGCCTGACGGAGCGATGCCGCGTGGGTGAAGAAGGGATTCGTCCCGTAAAGCCCTGTTGCCCGCGACGAAGGGCGCATCGAGGAAAGAGCGATGCGTGTGACGGTAGCGAGCGAGGAAGCCACGGCTAACTACGTGCCAGCAGCCGCGGTAATACGTAGGTGGCGAGCGTTGTCCGGAATCATTGGGCGTAAAGCGCATGTA
+
FFFFFFFFFFFFFFFFFFFFFFFFFFFFFFFFFFFFFFFFFFFFFFFFFFFFFFFFFFFFFFFFFFFFFFFFFFFFFFFFFFFFFFFFFFFFFFFFFFFFFFFFFFFFFFFFFFFFF:FFFFFFFFFFFFFF,FFFFFFFFFFFFFFFFFFFFFFFFFFFFFFFFFFFFFFFFFFFFFFFFFFFFFFFFFFFFFFFFFFFFFFFFFFFFFFFFFFFFFFFFFFFFF:FFFFFFFFFFFFFFF,:F:F,FF
@A00881:241:HJW2NDRXX:1:2127:17354:30389 1:N:0:CGAGAGAA+GATTGGAG
TGACCACCTTACGGGATGCAGCAGTGAGGAATATTGGTCAATGGGCGGAAGCCTGAACCAGCCAAGTCGCGTGAGGGATGAAGGCCCTACGGGTTGTAAACCTCTTTTGCCGGGGAACTAGTGCCGGGACGTGATTCCGGAGCTGAGTGTACCCGGAGAAAAGGCATCGGCTAACTCCGTGCCCGCAGCCGCGGTAATACGGAGGATGCGAGCGGTATCCGGGTTTATTGGGGTTAAAGGGTGCGTAGGC
+
FFFFFFFFFFFFFFFFFFFFFFFFFFFFFF:FFFFFFFFFFFFFFFFFFFFFFFFFFFFFFFF,FFFFFFFFFFFFFFFFFFFFF:FFFFFFFFFFFF:FFFFFF:FFFFFFFFFF,F,,FFFFFFFFFFFFFFFFFFFFFFF,F:FFFFFF:FFFFF:FFF,FFFFFFFFFFFFFFFFFFFF,FFFFF::,FFFF:F,:FF:FFFFFFFFFFF,F,FFF:F,,,,:F,FFF,:FF,FFF:FF,F:FF:F
@A00881:241:HJW2NDRXX:1:2127:20645:30389 1:N:0:CGAGAGAA+GATTGGAG
TGACCACCTACGGGATGCAGCAGTGGGGAATATTGCACAATGGGGGGAACCCTGATGCAGCGACGCCGCGTGAGTGAAGAAGTCATTCGTGATGTAAAGCTCTATCAGCAGGGAAGAAGAGGGCGTAAGCCCGGACGGTCCCTTACCAGAAAGCCCCGGCTAACTACGTGCCAGCAGCCGCGGTAATACGTAGGGGGCAAGCGTTATCCGGATTTACTGGGTGTAATGGGAGCGCAGACGGAGAGGCACG
+
FF,F:FF:F,F:FFFFFFFFFFFFFFFFFFFFFFFFFFFFFFFFFFF:FFFFFFFFFFFFFFFFFFFFFFFFFFFFFFFFFFFFFFF:F,F,FFFF:FFFFFFFFFFFFFFFF:,FF:FF:FFFFFFF,FFFFFFFFFF,FFFFFF:FF:FF:FFFFFFF:FFFFFFFFFFFFFFFFFFFFFFFFF:F::FFF:FFFFF:FFFFF,:FF,FFFFFFFFFFFFF:,F,FFFFFFFFF:FFFFFFF:,:,F,
@A00881:241:HJW2NDRXX:1:2127:24849:30561 1:N:0:CGAGAGAA+GATTGGAG
TGACCACCTACGGGAGGCAGCAGTGGGGAATATTGGGCAATGGAGGCAACTCTGACCCAGCAACGCCGCGTGAATGATGAAGGTCTTCGGATTGTAAAGTTCTTTTCTAAGGGACGAAGAAAGTGACGGTACCTTAGGAATAAGCCTCGGCTAACTACGTGCCAGCAGCCGCGGTAATACGTAGGAGGCAAGCGTTATCCGGAATGACTGGGCGTAAAGGGTGCGTAGGTGGTTTGGCAAGTTAGTAGCG
+
:F:FFFFFFFFFF:FFFFFFF::FFFFFFFFFFFFFFF,FFFFFFFFFFFFFFFFFFFFFFFFFFFFFFFFF:FFFFFFFFFFFFFFFF:FFFFFFF:FFFFFFFFFFFF:FFFFFFFFFFFFFFFFFFFFFFFFFFFFFFFFFFFFFFFFFF:FFFFFFFFFFFFFFFFFFFFFF,FFFFFFF,FFFFF,FFFFFFFFFFFFFFFFFFFFFFFFF,FF:FFFFFFFF,FFFFFFFFFF:FFF:,F:::F
@A00881:241:HJW2NDRXX:1:2127:17164:30655 1:N:0:CGAGAGAA+GATTGGAG
TGACCACCTACGGGGTGCAGCAGTGAGGAATATTGGTCAATGGCCGGGAGGCTGAACCAGCCAAGTCGCGTGAAGGATGAAGGATCTATGGTTTGTAAACTTCTTTTATACGGGAATAAAGTGTGGGACGTGTCCCATTTTGTATGTACCGTATGAATAAGCATCGGCTAACTCCGTGCCAGCAGCCGCGGTAATACGGAGGATGCGAGCGTTATCCGGATTTATTGGGTTTAAAGGGTGCGTAGGTGGT
+
:F:FF,FFF,:FFFFFFFFFF:FFFFFFFFFFFFFFFFFFFFFFFFFFFFFFFFFFF:FFFF:FFFFFFFFFFFFFFFFFFFFFFFFFFF:FFFFFFFFFFFFFFFFFF,FFFFFFF,:FFFFFFFFFFFFFFFF:FFFFFFFFFFFFFFFF:FFF,FF,FFFFFFFFFFFFF:FFFFFFFFFFFFFFF:FFFFFFFFFF,F:F:FFFFFFF,::FFFFF:FFFFF:FF:F:F,F:F:,,:FFF,FFFFF
@A00881:241:HJW2NDRXX:1:2127:29975:31078 1:N:0:CGAGAGAA+GATTGGAG
TGACCACCTATGGGATGCAGCAGTGGGGAATATTGCACAATGGGGGAAACCCTGATGCAGCGACGCCGCGTGAGTGAAGAAGTATTTCGGTATGTAAAGCTCTATCAGCAGGGAAGAAGATGACGGTACCTGAGTAAGAAGCCCCGGCTAACTACGTGCCAGCAGCCGCGGTAATACGTAGGGGGCAAGCGTTATCCGGATTTACTGGGTGTAAAGGGAGCGTAGACGGCGATGCAAGTCTGAAGTGACA
+
FFFFFFFFF:FFF:FFFFFFFFFFFFFFFFFFFFFFFFFFFFFFFFFFFFFFFFFFFFFFFFFFFFFFFFFFFFFFFFFFFFFFFFFFFFF,FF:,FFFFFFFFFFFFFFFFFFFFFFFFFFFFFFFFFFFFFFFFFFFFFFFFFF:FFFFF,FFFFFFFFFFFFFFFF:F:,FFFFFFFFFFFFFFF:F:F:,:FFFFFFFFFF:FFFF:F:,FF:FFFFFFFFFFFFFFFFFFF,:FFF,F:FF:,,F
@A00881:241:HJW2NDRXX:1:2127:28899:32002 1:N:0:CGAGAGAA+GATTGGAG
TGACCACCTACGGGGGGCAGCAGTGGGGAATATTGGACAATGGGCGAAAGCCTGATCCAGCGACGCCGCGTGAAGGAAGACGGTCTTCGGATTGTAAACTTCAGTGAGCAGGGACGAGAAAGGACGGTACCTGCAGAGCAAGCCACGGCTAACTACGTGCCAGCAGCCGCGGTAATACGTAGGTGGCGAGCGTTATCCGGAATTACTGGGTGTAAAGGGTGAGTAGGCGGGGATGCAAGTCAGGTGTGAA
+
:FFFFFFFFFFFFFFFFF,FFFFFFFFFFFFFFF:FFFFFFF:FFFFFF:FFFFFFFFFFFFFFFFFFFFFFF:FFFFFFFFFFFFFFFFF:FFF::FFFFFFFFFFFFFFFFFFFFFFFFFFFFFFF:FF:FF:FF:FF:FFFFFFFFFFFFFFFFFFF:FFFFFFFFFF:FFFFFFFFFFFFFFFFFF:::F:FF::FFFFFFFFFFFFFF,,FFFFF:FFFF:FF:,::FF:F:,FFFF,F,F:FFF
@A00881:241:HJW2NDRXX:1:2127:30427:32049 1:N:0:CGAGAGAA+GATTGGAG
TGACCACCTATGGGACGCAGCAGTGGGGAATATTGGTCAATGGGGGAAACCCTGAACCAGCAACGCCGCGTGAAGGAAGAAGGCTTTCGGGTTGTAAACTTCTTTTATCTGAGACGATAGTGACGGTATCAGATGAATAAGCTCCGGCTAACTACGTGCCAGCAGCCGCGGTAATACGTAGGGAGCGAGCGTTATCCGGATTTACTGGGTGTAAAGGGCGCGTAGGCGGGCTTGCAAGTCAGATGTGAAA
+
FFFFFFFFFFFFFFFFFFFFFFFFFFFFFFFFFFFFFFFFFFFFFFFFFFFFFFFFFFFFFFFFFFFFFFFFFFFFFFFFFFFFFFFFFFFFFFFFFFFFFFFFFFFFFFFFFFFFFFFFFFFFFFFFFFFFFFFFFFFFFFFFFFFFFFFFFFFFFFFFFFFFFFFFFFFF,:FFFFFFFFFFFFFFFFFFF,FFFFFFFFFFFFFFFFFFFFFFFFFFFFFFFFF:FFFFFFFFFFFFFF:FFFFFFF
@A00881:241:HJW2NDRXX:1:2127:13358:32236 1:N:0:CGAGAGAA+GATTGGAG
TGACCACCTATGGGAGGCAGCAGTGGGGGATATTGCGCAATGGGGGGAACCCTGACGCAGCAACGCCGCGTGAAGGAAGAAGGTCTTCGGATTGTAAACTTCTTTTATTATGGACGAAGAGATGACGGTACTTAATGAATAAGCTCCGGCTAACTACGTGCCAGCAGCCGCGGTCATACGTAGGGAGCAAGCGTTGTCCGGATTTACTGGGTGTAAAGGGTGCGTAGGCGGCAGAGCAAGTCAGATGTGA
+
:F,F:FFFF,FFFF:FFF:FF:FFFFF:FFFFFFFFFFFFFFFF:F:FFFFFFFFFFFFFFFFFFFFFFF:F,F:F:FF:FFFFFFFFFFFFFFFF::FFFFFFFFFFFF,:F,FFFFF:F,F:,FFFFFFF:,FF::FFF:F:FFFFFFF::,FFF:FFFF:FF:,F,:FFFF,FFFFFFFF:FFFFFF,F,FF,FFFF:,FFF:FF:F,FFF,:,F:FF:F,F:FFFFFFF:FFF:F:FFFFF:FFF,
@A00881:241:HJW2NDRXX:1:2127:16676:32471 1:N:0:CGAGAGAA+GATTGGAG
TGACCACCTATGGGATGCAGCAGTGGGGAATATTGCACAATGGGGGGAACCCTGATGCAGCGACGCCGCGTGAGTGAAGAAGTATTTCGGTACGTAAAGCTCTATCAGCAGGGAAGAAGGAAGACGGTACCTGAGTAAGAAGCCCCGGCTAACTACGTGCCAGCAGCCGCGGTAATACGTAGGGGGCAAGCGTTATCCGGATTTACTGGGTGTAAAGGGAGCGCAGACGGCGCAGCAAGTCCGATGTGAA
+
FFFFFFFFFFFFFFFFFFFFFFFFFFFFFFFFFFFFF,FFFFFFFFFFFF:FFF:FFFFFFFFFFFFFFFFFFFFFFFFFFFFFFFFFFFFF:FFFFFFFFFFFFFFFFFFFFFFFF,FFFFFFFFFF,FF,FFFFFFF,F:FFFFFFFFFFFFFFFFFFFFFFFFFFFFFF:F:FFFFFF:FFFFFFFFFFFFFFFFFFFFFF,FFFFFFF:F,FFF:F,FFFFFFFFFF::FFF:,FFF:FFFFF::,
@A00881:241:HJW2NDRXX:1:2127:29848:32612 1:N:0:CGAGAGAA+GATTGGAG
TGACCACCTATGGGGTGCAGCAGTGGGGAATATTGCACAATGGGGGAAACCCTGATGCAGCGACGCCGCGTGAAGGAAGAAGTATCTCGGTATGTAAACTTCTATCAGCAGGGAAGAAAATGACGGTACCTGACTAAGAAGCCCCGGCTAACTACGTGCCAGCAGCCGCGGTAATACGTAGGGGGCAAGCGTTATCCGGATTTACTGGGTGTAAAGGGAGCGTAGACGGAAGAGCAAGTCTGATGTGAAA
+
FFFFFFFFFFFFFFFFFFFFFFFFFFFFFFFFFFFFFFFFFFFFFFFFFFFFFFFFFFFFFFFFFFFFFFFFFFFFFFFFFFFFFFFFFFFFFFFFFFFFFFFFFFFFFFFFFFF:FF:FFFFFFFFFFFF:FFFFF:FFFFFFFFFFFFFFFFFFFFFFFFFFFFFF,FFF:FFFFF:FFFFFFFFFFFFFFFFF,FFFFFFFFFFFFFFFFFFFFFFFFFFFFFFFFFF:FFFFFFFFFFFFFFFF,:
@A00881:241:HJW2NDRXX:1:2127:16269:32800 1:N:0:CGAGAGAA+GATTGGAG
TGACCACCTACGGGATGCAGCAGTGGGGAATATTGGTCAATGGGGGAAACCCTGAACCAGCAACGCCGCGTGAAGGAAGAAGGCTTTCGGGTTGTAAACTTCTTTTATCTGAGACGATAGTGACGGTATCAGATGAATAAGCTCCGGCTAACTACGTGCCAGCAGCCGCGGTAATACGTAGGGAGCGAGCGTTATCCGGATTTACTGGGTGTAAAGGGCGCGTAGGCGGGCTTGCAAGTCAGATGTGAAA
+
FFFFFFFFFFFFFFFFFFFFFFFFFFFFFFFFFFFFFFFFFFFFFFFFFFFFFFFFFFFFFFFFFFFFFFFFFFFFF:FFFFFFFFFFFFFFFFFFFFFFFFFFFFFFFFFFFFFFFFFFFFFFFFFFFFFFFFFFFFFFFFFFFFFFFFFFFFFFFFFFFFFFFFFFFFFFFFFFFFFFFFFFFFFFFFFFF,FFFFFFFFFFFFFFFFFFFF:FFFFFFFFF:FFFFFFFFFFFF,FFF:FFFFFFFF
@A00881:241:HJW2NDRXX:1:2127:20663:32988 1:N:0:CGAGAGAA+GATTGGAG
TGACCACCTACGGGACGCAGCAGTCGGGAATATTGGGCAATGGGCGAAAGCCTGACCCAGCGACGCCGCGTGAAGGAAGAAGGTCTTCGGATTGTAAACTTTAGTAGGCAGGGACGAAGTAAGTGACGGTACCTGCAGAGTAAGCCACGGCTAACTACGTGCCAGCAGCCGCGGTAATACGTAGGTGGCGAGCGTTATCCGGAATTACTGGGTGTAAAGGGTGTGTAGGCGGGGCGATAAGTCTGATGTG
+
FF,FFFFFFFFFFFFFFFFFFFFFFFFFFFFF:FFFFFFFFFFFFFFFFFFFFFFFFFFFFFFFFFFFF:FFFFFFFFFFFFFFFFFFFFFFFFFFF:FFFFF,FFFFFFFFFFFFFFFFFFFFFFFFFFFFFFFFFF:FFFFFFFFFFFFFF,FFFFFFFFF:FFFFF:FFFFFF:FFFFFFFFFFFFFFFFFFFFFF:FFF:FF:FFFF:FF:::F:FF,FFFFFFFFF:F:F:FF,FF:FFF:FFFF
@A00881:241:HJW2NDRXX:1:2127:16188:33505 1:N:0:CGAGAGAA+GATTGGAG
TGACCACCTATGGGATGCAGCAGTGGGGAATATTGCCCAATGGGGGGAACCCTGATGCAGCGACGCCGCGTGAGTGAAGAAGTCATTCGTGATGTAAAGCTCTATCAGCAGGAAAGAAAATGACGGTACCTGACTAAGAAGCCCCGGCTAACTACGTGCCAGCAGCCGCGGTAATACGTAGGGGGCGAGCGTTGTCCGGAAAGACTGGGCGTGAAGGGCGCGTAGGTTGCGGTTTATGTTAAATGTGAAA
+
FF:FFFFFFFFFFFFFFFFFF,F:FFFFFFFFFF:F:FFFFFFF:FFF,FFFFFFFFFFFFFFF,FFF:F:F:F,F,FFFFFFFFFFF:F::FFFFFFFFFFFFFFFFF::FFFFFFFFFFFFFFFFFFFFFFF:FF:F:FFFFF:,:,FF:FFFFF:FF:FF::FFF:FF,FF:F:FFF,:,FFFFFFFFFFFFFFFFF,,FFFFFFFFFF,F,FFF:F:FFFFF:FFFFF:F:F,F:FF,F,FFFF,F
@A00881:241:HJW2NDRXX:1:2127:31539:33599 1:N:0:CGAGAGAA+GATTGGAG
TGACCACCTATGGGATGCAGCAGTGGGGAATATTGGGCAATGGGCGGAAGCCTGACCCAGCAACGCCGCGTGAGGGAAGAAGGGTTTCGGCTCGTAAACCTCTGTCCTATGGGACGAAGAGAGTGACGGTACCATAGGAGGAAGCCCCGGCTAACTACGTGCCAGCAGCCGCGGTAATACGTAGGGGGCGAGCGTTGTCCGGAATGATTGGGCGTAAAGGGCGCGTAGGCGGCCTGTTAAGTCAGGGGTG
+
FFFFFFFFFFFFFFFFFFFFFFFFFFFFFFFFFFFFFFFFFFFFFFFFFFFFFFFFFFFFFFFFFFFFFFFFFFFFFFFFFFFFFFFFFFFFFFFFFFFFFFFFFFFF:FFFFFFFFFFFFFFFFFFFFFFFFFFFFFFFFF::FFFFFFFFFFFFFFFFFFFFFFFFFFFFFFF,FFFF:FFFFFFFFFFFFFFFFFFFFF:FFFFFFFFFFFFF::FFFFFFFFFFF:FFFFFFFFF::FFFFFFFFF
@A00881:241:HJW2NDRXX:1:2127:13340:33771 1:N:0:CGAGAGAA+GATTGGAG
TGACCACCTATGGGATGCAGCAGTGAGGAATATTGGTCAATGGGCGCGAGCCTGAACCAGCCAAGTAGCGTGAAGGAAGACGGCCCTACGGGTTGTAAACTTCTTTTATACGGGAATAAGACCGTCCACGAGTGGATGCGTGCATGTACCGTATGAATAAGCATCGGCTAACTCCGTGCCAGCAGCCGCGGTAATACGGAGGATGCGAGCGTTATCCGGATTTATTGGGTTTAAAGGGAGCGTAGACGGG
+
FF,FFF:FF,FFFFFFFFFFFFFFFFFFFFFFFFFFFFFFFFFFFFFFFFFFFFF,FFFFFFFFFFFFFFFFFFFFFFF:FFFFFFFFFFFFFFFFFFFF:FFFFFFFF:FFFFFFF:F:,FFFFFFFFFFFFFFFFFFFFFF:FFFFFFFF,FFFFF::FFFFFFFFFF:FFFFFFFFFFFF:FF:FFFFFFFFFFFFFFFFFFFFFFFF,F,F:FFFFF:F,,FFFFFFFF,:,FFFFF:F,FF:FFF
@A00881:241:HJW2NDRXX:1:2127:31421:33927 1:N:0:CGAGAGAA+GATTGGAG
TGACCACCTACGGGATGCAGCAGTGGGGGATATTGCACAATGGGGGAAACCCTGATGCAGCGATGCCGCGTGAGGGAAGAAGGTTTTCGGATTGTAAACCTCTGTGGAGGGGGACGATAATGACGGTACCCCTTTAGGAAGCCACGGCTAACTACGTGCCAGCAGCCGCGGTAATACGTAGGTGGCGAGCGTTGTCCGGAATTACTGGGTGTAAAGGGAGTGCAGGCGGGAAAGCAAGTCAGAAGTGACA
+
FFFFFFFFFFFFFFFFFFFFFFF:FFFFFFFFFFFFFFFFFFFFFFFFFFFFFF:FFFFFFFFFFFFFFFFFFFFFFFFFFFFFFFFFFFFFFFFFFFF,FFFFFFFFFFFFFFFFFFFFFFFFFFFFFFFFFFF:FFF:FFFFFFFFF:FFFFFFFFFFFFFFFFFFFFFFFFFF:FFFFFFFFFF:FFFFFFFFFFFF,FF:FFFFFFFFFFF:F:FFF:F,FFFFFFFFFFF,F,FFF,::FFFF,:
@A00881:241:HJW2NDRXX:1:2127:29252:33959 1:N:0:CGAGAGAA+GATTGGAG
TGACCACCTACGGGACGCAGCAGTGGGGAATATTGGGCAATGGGCGGAAGCCTGACCCAGCAACGCCGCGTGAAGGAAGAAGGCTTTCGGGTTGTAAACTTCTTTTATCAGGGACGAAGAAAGTGACGGTACCTGATGAATAAGCCACGGCTAACTACGAGCCAGCAGCCGCGGTAATACGTAGGTGGCAAGCGTTATCGGGATTTATTGGGTGTAAAGGGCGTGTAGGCGGGACTGCAAGTCAGATGTG
+
FFFFF,FFFFFFFFFFFF,FF,F,FFFFF:F:FFFF:FFFFFFFFFFFFFFFFFFFFFFFF:FFFFFFFFFFFFFFFFFFFFF:,FFFFFFFFFFFFFFFFFF,FFFFFFFFF,,FF,FFFFFFF:FFFFFF:,F:FFFFFFFFFFFFF:FFF:FFFF:,FFF,FF,FF::FFFF,F::,F,:,F:F::F,FF,:F,::,FF,,FF::FF:FFFFFFFFFF,:F:FFFFFF,F:,FF,F,F:FFF::F,F
@A00881:241:HJW2NDRXX:1:2127:20528:34006 1:N:0:CGAGAGAA+GATTGGAG
TGACCACCTACGGGATGCAGCAGTGGGGAATATTGGACAATGGGCGAAAGCCTGATCCAGCGACGCCGCGTGAAGGAAGACGGTCTTTGGATTGTAAACTTCAGTAAGCAGGGACGAAGGAAGTGACGGTACCTGCAGAGTAAGCCACGGCTAACTACGTGCCAGCAGCCGCGGTAATACGTAGGTGGCGAGCGTGATCCGGACTTACTGGGTGTACTGGGTGTGTAGGCGGGGCGATAAGTCTGATGTG
+
FF:FF:FFF:FFFFFF:FFFFFFFFFFFFFF:FFFFFF:FFFFFFF,FFFFFFFFFFF:FFFFFFFFFFFFFFFFF,:FFFFFFFF:FFF:FFFFF,F:,,FFFFFFFFF:FF:FFFFFFF,FFFFFFFF,FFF:FF:FFFFFFFFFFFF:F,FFF,FFFFFF,FF:FF:FFFFF,:F,FFFFFFF:FFFFFF:F,,:F:FFF,FFFFFFFF,F::,,FF:FFF:FFF:FFFFFF:,,F,:::F:FFFFF
@A00881:241:HJW2NDRXX:1:2127:22336:34100 1:N:0:CGAGAGAA+GATTGGAG
TGACCACCTATGGGGTGCAGCAGTGGGGAATATTGCACAATGGGGGGAACCCTGATGCAGCGACGCCGCGTGAAGGAAGAAGTATCTCGGTATGTAAACTTCTATCAGCAGGGAAGAAAATGACGGTACCTGACTAAGAAGCACCGGCTAACTCCGTGCCAGCAGCCGCGGTAATACGGAGGGTGCAAGCGTTAATCGGAATTACTGGGCGTAAAGCGCACGCAGGCGGTTTGTTAAGTCAGATGTGAAA
+
FFFFFFFFFFFFFFFFFFFFFFFFFFFFFFF:FFFFFFFFFFFFFFFF,FFF:FFFFFFFFFFFFF:FFFFFFFFFFFFFFFFFFFFFFFFFFFFFFFFFFFF,FFFFFFFFFF:FFFFFFFFFFFF:FFFFFFFFFFFFFFFFFFFFF,FFFFFFFFFFFFFFFFFFFFFF,FFFFFFFFFFFFFFF,FFFF:FF:FFF:FF,:FF,FFFFFFFFFF:FFFFFFFFFFFFFFFFFF,FF,FFFFFF:F:
@A00881:241:HJW2NDRXX:1:2127:13141:34397 1:N:0:CGAGAGAA+GATTGGAG
TGACCACCTACGGGGTGCAGCAGTGGGGAATATTGGGCAATGGGCGCAAGCCTGACCCAGCAACGCCGCGTGAAGGAAGAAGGCTTTCGGGTTGTAAACTTCTTTTCTTGGGGACGAACACAATGACGGTACCTGAGGAATAAGCCACGGCTAACTACGTGCCAGCCGCCGCGGTACTACGTAGGGGGCACGCGTTATCCGGAATTACTGGGTGTACAGGGTGTGTGGGCGGGGCGATACGTCTGAGGTG
+
FFFFFFFFF::FFFFFFFFFF,FFFFFFF:FF:FFFFFFFFF::FFFFFFFFFFFFFFFFF:FFFFFFFFFFFFFFF,FFFFFFFF,FF:F::FFF,FFF,F,F:FFF:FFFFFFFFFF:FF,FF:FFFFFFFFFF:FF:FFFFFFFFFFFF,F:FFFFFFFFFFF,FFFFFFF:F:FFFF,FFFFFFF,,FF:,FFFFFFFF,FFFF,:FF:F,F,,FFFFF,FF,FFFFFFFFFF:,,F:FFFF,F,F
@A00881:241:HJW2NDRXX:1:2127:16378:34491 1:N:0:CGAGAGAA+GATTGGAG
TGACCACCTACGGGGTGCAGCAGTGGGGAATATTGGGCAATGGGCGCAAGCCTGACCCAGCAACGCCGCGTGAAGGAAGAAGGCTTTCGGGTTGTAAACTTCTTTTATGAGGGACGAAGGACGTGACGGTACCTCATGAATAAGCCACGGCTAACTACGTGCCAGCAGCCGCGGTAATACGTAGGTGGCGAGCGTTGTCCGGATTTACTGGGTGTAAAGGGCGCGTAGGCGGGCAGGCAAGTCAGATGTG
+
FFFFFFFFFFFFFFFFFFFFFFFFFFFFFFFFFFFFFFFFFFFFFFFFFFFFFFFFFFFFFFFFFFFFFF:FFFFFFFFFFFFFFFFFFFFFFFFFFFFFFFFFFFFFFFFFFFFFFFFFFFFFFFFFFFFFFFFFFFFFFF:FFFFF:FFFF:FFFFFFFFF,FFFFFFFFFFFFFFFFFFFFFFF:FFFFFFFFFFFFFFFFFFFFFFFFFFFFFFFFFFFFFFFFFFFFFFFFFFFFFFF:F:FFFF
@A00881:241:HJW2NDRXX:1:2127:24768:34648 1:N:0:CGAGAGAA+GATTGGAG
TGACCACCTATGGGACGCAGCAGTGGGGGATATTGCACAATGGGGGGAACCCTGATGCAGCGACGCCGCGTGAGTGAAGAAGTCATTCGTGATGTAAAGCTCTATCAGCAGGAAAGAAAATGACGGTACCTGACTAAGAAGCCCCGGCTAACTACGTGCCAGCAGCCGCGGTAATACGTAGGGGGCAAGCGTTATCCGGATTTACTGGGTGTAAAGGGAGCGCAGGCGGCAGGGCAAGTCAGATGTGAAA
+
FFFFFFFFFFFFFFFFFFFFFFFFFFFFFFFFFFFFFFFFFFFFFFFFFFFFFFFFFFFFFFFFFFFFFFFFFFFFFFFFFFFFFFFFFFFFFFFFFFFFFFFFFFFFFFFFFFFFFFFFFF:FFFFFFFFFFFFF:F:FFFFFFFFFFFFFFFFFFFFFFFFFFF:FFF:FFFF:FFFFFFFFFFFFFFFFFFFF:FFFFFFF:FF:FFFFFFFF:FF:FFFFFFFFFF:FFFFFFFFF,FFFFFFFF:
@A00881:241:HJW2NDRXX:1:2127:25012:35196 1:N:0:CGAGAGAA+GATTGGAG
TGACCACCTACGGGATGCAGCAGTGGGGAATATTGGGCAATGGGCGAAAGCCTGACCCAGCAACGCCGCGTGAAGGAAGAAGGTCTTCGGATTGTAAACTTCTTTTATGAGGGACGAAGGATGTGACGGTACCTCATGAATAAGCCACGGCTAACTACGTGCCAGCAGCCGCGGTAATACGTAGGTGGCAAGCGTTATCCGGATTTACTGGGTGTAAAGGGCGCGTAGGCGGGCGTGCACGTCAGATGTG
+
FFFFFFFFFFFFFFFFFFFFFFFFFFFFFFFFFFFFFFFFFFFFFFFFFFFFFFFFFFFFFFFFFFFFFFFFFFFFF:FFFFFFFFFFFFFFFFFFFFFFFFFFFFFFFFFFFFFFFFFF:FFFFFFFFFFFFFFFFFFFFFFFFFFF:FFFFFFFFF:FFFFFFFF:FFFFFFFFFFFFFF:FFFFFFFFFFFF:FFFFFFFFFFF:FFFF:FFFFFFF:FFFFFFFFFFFFFFFFFF,FFFFFFFF:F
@A00881:241:HJW2NDRXX:1:2127:28772:35383 1:N:0:CGAGAGAA+GATTGGAG
TGACCACCTACGGGATGCACCAGTGAGGAATATTGGTCAATGGTCGGGAGACTGAACCAGCCAAGCCGCGTGAGGGATGAAGGTACAGAGTATCGTAAACCTCTTTTGTCAGGGAACAAAGGCGGGGACGTGTCCCCGGATGAGTGTACCTGAAGAAAAAGCATCGGCTAACTCCGTGCCAGCAGCCGCGGTAATACGGAGGATGCGAGCGTTATCCGGATTTATTGGGTTTCAAGGGTGCGCAGGCGGT
+
FFFFFFFFFFFFFFFFFFFFFFFFFFFF:FFFFFFFFFFFFFFFFFFFFFFFFFFFFFFFFFF,FFFFFFFFFFFFFFFFFFFFFFFFFFFFFFFFFFFFFFFFFFFFFFFFFFF,FFF:FFFFFFFFFFFFFFFFFFFFFFFFF:FFFFFFFFF,FFFFFFFFFFFFFFFFFFFFFFFFFFFFF:FFFFFF,FFFFFFFFFFFFF:FFFFFFF,FFFFFFF:,F:FF:F,F,FFFFFF:FFFFFFFFFF
@A00881:241:HJW2NDRXX:1:2127:25418:35430 1:N:0:CGAGAGAA+GATTGGAG
TGACCACCTATGGGATGCAGCAGTCGGGAATATTGCGCAATGGAGGGAACTCTGACGCAGTGACGCCGCGTGCAGGAAGAAGGTTTTCGGATTGTAAACTGCTTTAGACAGGGAAGAAAAAGGACAGTACCTGTAGAATAAGCTCCGGCTAACTACGTGCCAGCAGCCGCGGTAATACGTAGGGAGCAAGCGTTATCCGGATTTATTGGGTGTAAAGGGTGCGTAGACGGGAAATTAAGTTGGTTGTGAA
+
FFFFFFFFFFFFFFFFFFFFFFFFFFFFFF:FFFFFFFFFFFFFFFFFFFFFFFFFFFFFFFFFFFFFFFFFFFFFFFFFFFFFFFFFFFFFFFFFFFFFFFFFFFFFFFFFFF,FFFFF:FFFFFFFFFFFFFFFFFFFFFFFFFFFFFFFFFFFFFFFFFFFFFFFFFFFFF,FFFFFFFFFFFFF,FFF,FFFFFFF,FFF:FFFFFFFFFFF::,FFFFFFFFFFF:F::FFFFFFFFFFFFFF:F
@A00881:241:HJW2NDRXX:1:2127:27299:35430 1:N:0:CGAGAGAA+GATTGGAG
TGACCACCTATGGGAGGCAGCAGTAGGGAATTTTGCGCAATGGGCGAAAGCCTGACGCAGCAACACCGCGTGAACGTTAAGCCCTTAGGGGTGTAAAGTTCTGTCACCGGGGACGAAAGATGACGGTACCCGGAGAGGAAGCACCGGCTAACTCCGTGCCAGCAGCCGCGGTCATACGGGGGGTGCAAGCGTTGTCCGGAATCATTGGGCGTAAAGCGGTCGTAGGCGGCATGCCAGGTCTGATGTCAAA
+
FFFFFFFFFFFFFFFFFFFFF:FF,FFFFF,FFFFFFFFFFFFFFFFFFFFFFFFFFFFFFFFF:FFFFFFFFFFFFFFFFFFFFF:FFFF,FFF,:FFFFFFFFFFFFFFFFFFFFFF::FFFFFFFFFFF:::,FFF,FFF:FFFFFFFFFFFFFFFFFFFFFFFFFFF:,F:FFFFFFFFFFFFFFF:F:FFFFF:,:FFF:FF:FFFFFFFFFF,F:FF:F,FF:FF:FFFFFF:FF::FFFFF:,
@A00881:241:HJW2NDRXX:1:2127:28899:35697 1:N:0:CGAGAGAA+GATTGGAG
TGACCACCTATGGGGTGCAGCAGTGGGGAATATTGCACAATGGGGGAAACCCTGATGCAGCGATGCCGCGTGGAGGAAGAAGGTCTTAGGATTGTAAACTCCTGTTGACAGAGAACGAAAAAGGACGGTACTCTGAAAGGAAGCTCCGGCTAACTACGTGCCAGCAGCCGCGGTAATACGTAGGGAGCGAGCGTTGTCCGGAATTACTGGGTGTAAAGGGAGCGTAGGCGGGCACGGAAGTCAGACGTGA
+
FFFFFFFFFF:FFFFFFFFFFFFFFFFFFFFFFFFFFFFFFFFFFFFFFFFFFFFFFFFFFFFFFFFFFFFFFFFFFFFFFFFFFFFFFFFFFFFFFFFFFFFFFFFFFFF:FFFFFFFFFFFFFFFFFFFFFFFFFFFFFFFFFFFFFFF,FFFFFFFFFFFFFFFFFFF:FFF,FFFFFFFFFFFF,FFFFFFFFF:FFF,FF:FFFFFFFFFFF:FF:FFFFFFFF:FFFFFFFFFFFFF:FFFF:F
@A00881:241:HJW2NDRXX:1:2127:29243:36354 1:N:0:CGAGAGAA+GATTGGAG
TGACCACCTATGGGACGCAGCAGTGGGGAATATTGGGCAATGGAGGAAACTCTGACCCAGCAACGCCGCGTGAATGATGAAGGTCCTCGGATTGTAAAGTTCTTTTCTAAGGGAAGAAGAAAGTGACGGTACCTTAGGAATAAGCCTCGGCTAACTACGTGCCAGCAGCCGCGGTAATACGTAGGAGGCGAGCGTTATCCGGAATGACTGGGCGTAAAGGGTGTGTAGGCGGTTCGGCAAGTTAGTAGCG
+
FFFFFFFFFF,FFFFFFFFFFFFFFFFFFFFFFFFFFFF:FFFFFFFFFFFFFFFFFFFFFFFFFFFFFFFFFFFFFFFFFFFFF:FFFFFFFFFF:FFFFFFFFFFF:FFFFFFFFFFFFFFFFFFFFFFFFFFFFFFFFFFFFFFF::FFFFFFFFFFFFFFFFFFFFFFFFFFFFFFFFFF,FF:FFFFFFFFFFFFFFFFFFF:FFFF:FFFFFFFF,FFFFFFFFFFFFFFFF:F:FF,FF:FF:
@A00881:241:HJW2NDRXX:1:2128:29252:1141 1:N:0:CGAGAGAA+GATTGGAG
TGACCACCTACGGGACGCACCAGTGGGGAATCTTGCACAATGGGCGAAAGCCTGATGCAGCAACGCCGCGTGAGCGAAGAAGGCCTGTGGGTCGTAAAGCTCTGTCCTAAGGGAAGAAGGAAGTGACGGTACCTTAGGAGGAAGCCCCGGCTAACTACGTGCCAGCAGCCGCGGTAATACGTAGGGGGCAAGCGTTCTCCGGAATTATTGGGCGTAAAGAGTACGTAGGCGGTTCTGTAAGCGCAGGGTT
+
FFFFFFFFFFFFFFFFFFFFFFFFFFFFFFFFFFFFFFFFFFFFFFFFFFFFFFFFFFFFFFFFFFFFFFFFFFFFFFFFFFFFFF,FFFFFFF:FFFFFFFFFFF:FFFFF:FFFFFFFFFFFFFFFFFF:F:FFFFFFFFFFFFFFFFFF:FFFFFFFFFFFFF,FFFFFFFF,FF:FFFFFFFFFFFFFFFFF,FFFFFF:,F:FFFFFFFFFF,:FFFFFF:FF::FF:FFF,:FFFFF:,FFF:F
@A00881:241:HJW2NDRXX:1:2128:16568:1282 1:N:0:CGAGAGAA+GATTGGAG
TGACCACCTACGGGGTGCAGCAGTGGGGGATATTGGACAATGGGGGGAACCCTGATCCAGCGATGCCGCGTGAGGGAAGAAGGTTTTCGGATTGTAAACCTCTGTGGAGCGGGACGATAATGACGGTACCGCTCAAGGAAGCCACGGCTAACTACGTGCCAGCAGCCGCGGTAATACGTAGGTGGCGAGCGTTGTCCGGAATTACTGGGTGTCAAGGGAGTGTAGGCGGGAAGGCACGTCAGAAGTGACA
+
FF:FFFFFFFFFFFFFFFFFFFFFFFFFFFFFFFFF:F,FFFFFFFFF,FFFFFFFFFFFFFFFFFFFFF,FFFFFFFFFFFFFFFFFFFFFFFFFFFFF,FFFFFFFFFFFFFFFFF,FFFFFFFFFFFFF,F:::FF:FFFFFFFFFF:FFF:FFFF:FFF:FFFFFFFF:F:FFFFFFF:FFFFFFFFF,FF:FFFF:FFF,:FFFF:F,F,FFF:FFFFFF:FFFFF,FFFF,FF:FFF,:FFF,F
@A00881:241:HJW2NDRXX:1:2128:32018:1705 1:N:0:CGAGAGAA+GATTGGAG
TGACCACCTATGGGGCGCAGCAGTGAGGAATATTGGTCAATGGGCGGAAGCCTGAACCAGCCAAGTCGCGTGAGGGATGAAGGCCCTACGGGTTGTAAACCTCTTTTGCCGGGGAGCAAAGCGCCGCACGTGTGCGGTCTGGAGAGTACCCGGAGAAAAAGCATAGGCTAACTCCGTGCCAGCAGCCGCGGTAATACGGAGGATGCGAGAGTTATCCGGATTTATTGGGTTTAAAGGGTGCGTAGGCGGT
+
FFF,FFFF,FF,FFFFFFFFF:FF:F:FFFFFFFFFFFFFFF:F:FFFF::FFFFFFFFFF,FF,FFFFFFFFFFFFFFFF,FFFFFFFFFFFFFFFFFF:FFFFFFFFF:FFFF:F,FF,FFFFFFFFFF:FFFFFFFF:,FFF:FFFFFFFF:FFF,FFFFF,FFFFFFFFFFFFFFFFF,FFFFFFFFFFFFFFF:FFFFFFF:F:,:FFFF:,FF,F:FFFF,FFF:FFF,F,FFFFFFFF:,:FF
@A00881:241:HJW2NDRXX:1:2128:14895:2300 1:N:0:CGAGAGAA+GATTGGAG
TGACCACCTACGGGATGCAGCAGTGGGGAATATTGGGCAATGGGCGCAAGCCTGACCCAGCAACGCCGCGTGAAGGAAGAAGGCTTTCGGGTTGTAAACTTCTTTTATGAGGGACGAAGGATGTGACGGTACCTCATGAATAAGCCACGGCTAACTACGTGCCAGCAGCCGCGGTAATACGTAGGTGGCGAGCGTTGTCCGGATTTACTGGGTGTAAAGGGCGCGTAGGCGGGTAGGCAAGTCAGATGTG
+
FFFFFFFFFFFFFFFFFFFFFFF,FFFFF:F,FFFFFFFFFFFFFFFFFFFFFFFFFFFFFFFFFFFFFFFFFFFFFFFFFFFFFFF:FFFFFFFFFFFFFFFFFF:FFFFFFFFFFFFFFFFFFFF:FFFFFFF:FFFFF:FFFFFFFFFFFFF:FFFF:FFFFFFFFFFFFFF:FFFFFFFFFFFFFFFFFFFFFFFFFFFFFF,FFFFFFFFF,FFFFFF:FFFFFFFFFFFFFFF:FFF:F:FFF:
@A00881:241:HJW2NDRXX:1:2128:16857:2566 1:N:0:CGAGAGAA+GATTGGAG
TGACCACCTACGGGAGGCAGCCGTGGGGGATATTGCACAATGGGGGGAACCCTGATGCAGCAACGCCGCGTGGGTGAAGGAGTGATTCGTCACGTAAAGCCCTATCAGCAGGGAAGAAGGAAGACGGTACCTGACTAAGAAGCCCCGGCTAACTACGTGCCAGCAGCCGCGGTAATACGTAGGGGGCGAGCGTTATCCGGAATTACTCGGTGTAAAGGGAGCGCAGACGGCGGGGCAAGTCTGGAGTGAA
+
FFFFFFFFF,,F:FFFFFFFF,,FFFFFFFFFFFFFFFF,FFFFF,FFF:FF,F:FFFFFFFFFFFFFFFFFFFFF,F::FFFFFFFFFFFFFFFFFFFFFFFFFFFFFFFFFFFFFFFFF:F:FFFFFFFFFFFFF:FFFFFF,FFFFFFFFFFFFFFFFF::,FFFF:FFFFFFF::,:F:FFFF:FFFF,F,FF:FFFFFFFFF,F,,F,::FFFFF:FFFFFFF:FF:,F,,FFFF:FF:FFF,F,
@A00881:241:HJW2NDRXX:1:2128:16486:2832 1:N:0:CGAGAGAA+GATTGGAG
TGACCACCTATGGGGGGCAGCAGTGAGGAATATTGGTCAATGGGCGGAAGCCTGAACCAGCCAAGTCGCGTGAGGGATGAAGGCCCTACGGGTTGTAAACCTCTTTTGCCGGGGAACAAGTGCCGGGACGTGATTCCGGAGCTGAGTGTACCCGGAGAAAAAGCATCGGCTAACTCCGTGCCAGCAGCCGCGGTAATACGGAGGATGCGAGCGTGATCCGGATTTATTGGGTTTAAAGGGTGCGTAGGCG
+
FFFFFFFFF:FFFFFFFFFFFFFFFFFFFFFFFFFFFFFFFFFFFFFFFFFFFFFFFFFFFFFFFFFFFFFFFFFFFFFFFFFFFFFFFFFFFFFFFFFFFFFFFFFFFFFFFFF,FFFFFFFFFFFFFFFFFFFFFFFFFFFFFF:FFFFFFFFFFFFFFFFFFFFFFF:FFFFFFFFFFFFFFFFFFFFFFFFFFFFF:FFFFFFFFFFFFF,FFFFFFFFFF::FFFFFFFFFFFFF,FF:FFF:F:
@A00881:241:HJW2NDRXX:1:2128:25048:3161 1:N:0:CGAGAGAA+GATTGGAG
TGACCACCTATGGGGTGCAGCAGTGAGGAATATTGGTCAATGGACGGAAGTCTGAACCAGCCATGCCGCGTGCAGGAAGACGGCTCTATGAGTTGTAAACTGCTTTTGTACGAGGGTAAACTCGGGTACGTGTACCCGACTGAAAGTATCGTACGAATAAGGATCGGCTAACTCCGTGCCAGCAGCCGCGGTAATACGGAGGATTCAAGCGTGATCCGGCTGTAGTGGGTTTAAAGGGTGCGTAGGCGGT
+
:F:FFFFFFFFFFFFFFFFFFFFFFFFFFFF,FFFFFFF:FFFFFFFFFFFFFFFFFFFFFFFFFFFFFFFFFFFFFFFFFFFFFFFFFFFFFFFFFF:FFFFFFFF:FFFFFFFFF:F,FFFFFF:FFFFFFFFFFFFFFFFFFFFFFFFFFF:FFFF:FFFFFFF:FFFFFFF:FFFFFFFFFFFFFFF:F:FFFFFFFF,FFFF,FFFF,F,,FFF:F:FF,:FFFF,FF,,FFFFFFFFFF::FF:
@A00881:241:HJW2NDRXX:1:2128:16116:3223 1:N:0:CGAGAGAA+GATTGGAG
TGACCACCTACGGGACGCAGCAGTGAGGAATATTGGTCAATGGTCGGGAGACTGAACCAGCCAAGCCGCGTGAGGGAAGAAGGTACGGCGTATCGTAAACCTCTTTTGCCGGGGAACAAGAGCTTCCACGAGTGGGAGTGTGAGCGTACCCGGAGAAAAAGCATCGGCTAACTCCGTGCCAGCAGCCGCGGTAATACGGAGGATGCGAGCGTTATCCGGATTTACTGGGTGTAAAGGGAGCGTAGACGGA
+
FFFFFFFFFFFFFFFFFFFFFFFFFFFFFFFFFFFFFFFFFFFFFFFFFFFFFFFFFFFFFFFFFFFFFFFFFFFFFFFFFFFFFF,FFFFFFFFFFFFFFFFF:FFFFFFFFFF:FFFFFFFFFFFFFFFFFFFFFFFFFFFFFFFFFFFFFFFFFFFFFFFFFFFFFFFFFFFFFFFFFFFFFFFFFFFFFFFF:FFFFFFFFFFFFFFFFFFFFFFFF,FF:FFFFFFFFF:FFF,FFFF,FFFFFF
@A00881:241:HJW2NDRXX:1:2128:26386:3411 1:N:0:CGAGAGAA+GATTGGAG
TGACCACCTACGGGATGCAGCAGTGAGGAATATTGGTCAATGGGCGGGAGCCTGAACCAGCCAAGCCGCGTGGAGGAAGAAGGTACAGAGTATCGTAAACTCCTTTTGTCAGGGGATAAAAGACGGGATGCGTCCCGTCCTGAAGGTACCTGAAGAAAAAGCATCGGCTAACTCCGTGCCAGCAGCCGCGGTAATACGGAGGCTGCGAGCGTTATCCGGATGTATTGGGTTTAAAGGGTGCGTAGGCCGC
+
:FFFFFFFFFFFFFFFFFFFFFFFFFFFFFFFFFFFFFFFFFFFFFFFFFFFFFFFFFFFFFFFFFFF:FFFFFFFFFFFFFFFFFFF:FFFFFFFFFFFFFFF:FFFFFFFFFFFF,:,FFFFFFFFFFFFFFFFFFFFFF:FFFF,FFFF:FF:F:FFFFFFFFFFFFFFFFFFFFFFFF:FFFFFFFFF:FFFF:FF:::FFFF,FFF,F:F:FFF,:,FF:F:FF:FF:F,:FFFFFFFFFFF,FF
@A00881:241:HJW2NDRXX:1:2128:28935:3724 1:N:0:CGAGAGAA+GATTGGAG
TGACCACCTATGGGATGCAGCAGTGGGGAATATTGGGCAATGGGCGCAAGCCTGACCCAGCAACGCCGCGTGAAGGAAGAAGGCTTTCGGGTTGTAAACTTCTTTTATGAGGGACGAAGGACGTGACGGTACCTCATGAATAAGCCACGGCTAACTACGTGCCAGCAGCCGCGGTACTACGTAGGTGGCGCGCGTTGTCCGGATTTACTGGGTGTAAAGGGCGCGTAGGCGGGCATGCAAGTCAGATGTG
+
FFFFFFFFF:FFFFF:FFFFFFFFFF:FFFFFFFFFFFFF:FFFFFFF:FFFFFFFFFFFFFFFFFFFFFFFFFFFFFFFF:FFF,FFFF:FFFFFFFFFFFFFFFFFFF:FFFFFFFFFFF:FFFFFFFFFFFFFFFFFFFFFFFFFFFFFFF:FFFFFFFFF:FFFFF:FFFFF,FFFFF:F:F:FFF,FFFF,FFFFFFFFFFFF::FFFF,,,FFFFFFFFFFFFFFFFFFFFF,,FFFFF,FF:F
@A00881:241:HJW2NDRXX:1:2128:12698:4758 1:N:0:CGAGAGAA+GATTGGAG
TGACCACCTATGGGGTGCAGCAGTGGGGGATATTGCACAATGGGGGAAACCCTGATGCAGCGACGCCGCGTGAGTGAAGAAGTATTTCGGTATGTAAAGCTCTATCAGCAGGGAAGAAGATGACGGTACCTGAGTAAGAAGCCCCGGCTAACTACGTGCCAGCAGCCGCGGTAATACGTAGGTGGCGAGCGTTGTCCGGAATGACTGGGCGTAAAGGGAGCGTAGGTTGCGATTTAAGTTAAATGTGAAA
+
FFFFFFFFFFFFFFFFFFFFFFFFFFFFFFFF:FFFFFFFFFFFFFFFFFFFFFFFFFFFFFFFFFFFFFFFFFFFFFFFFFF,FFFFFF:FFFFFFFFFFFFFFFFFFFFFFFFFFFFFFF:FFFFF:FFFFFFFFFFFFFFFFFFFFFFFFFFFFFFFFFFFFFFFFFFF:FFFFFFFFFFFFFFFFFF,FFFFFFFF:FFF:FFFFFFFFF,FF:FFFFFFFFF:FFFF,FFF,FFFF:,FFFFFFF
@A00881:241:HJW2NDRXX:1:2128:21893:4773 1:N:0:CGAGAGAA+GATTGGAG
TGACCACCTATGGGAGGCAGCAGTGGGGAATATTGCACAATGGGGGGAACCCTGATGCAGCGACGCCGCGTGAGTGAAGAAGTATTTCGGTATGTAAAGCTCTATCAGCAGGGAAGAAGGAAGACGGTACCTGAGGAAGAAGCACCGGCTAAATACGTGCCAGCAGCCGCGGTAATACGTATGGTGCAAGCGATATCCGGATTTACTGGGTGTAAAGGGAGCGTAGGTGTCGTGGCAAGTCAGACGTGAA
+
FF,,,,FFFFFFFF:FFFF,FF:,F,FFFF:FF:F,FF:,F,FFF::FFFF,,F,F::FFFFFFF,F:F::FFFF:FFFFFFFFF:FFF,FFFFF,::FFFFFFFFFF,FF:F:FFFFF:FFFFF:FF:FFFFFF:FFFFFF,,::F,FFFFFFFF,,FF:FFFFF::FFFFFFFFFFFFFFF,F,FF,F::,FFFF:FF:FFFFFFF:FFF:FFFF:,FFFFFF::FF,::F,F,FF:FFFFF,:F:,F
@A00881:241:HJW2NDRXX:1:2128:23601:5040 1:N:0:CGAGAGAA+GATTGGAG
TGACCACCTATGGGGCGCAGCAGTGGGGGATATTGGACAATGGGGGGAACCCTGATCCAGCGACGCCGCGTGAGTGAAGAAGTATTTCGGTATGTAAAGCTCTATCAGCAGGGAAGAGAAAGAGACGGTACCTGAGTAAGAAGCCCCGGCTAACTACGTGCCAGCAGCCGCGGTAATACGTAGGGGGCAAGCGTTATCCGGATTTACTGGGTGTAAAGGGAGCGTAGACGGAAAGGCAAGTCTGAAGTGA
+
FFFFFFFFFFFFFFFFFFFFFFFFFFFFFF:FFFFFFFFFFFFFFFFFFFFFFFFFFFFFFFFFFFFFFFFFFFFFFFFFFFFFFFFFFFFFFFF:FFFFFFFFFFFFFFFFFF:FFFFF:FFFFFFFFFFFFFFFFFFF:FF:FFFFFFFFFFFFFFFFFFFFFFFFFFFFFF,FF:F,FFFFFFFFF:FFFFFFFFFFFFF:FF:FFF:FFFFFF:,FF:FFFFFFFFFFFFFF:F:FFFFFFF:FFF
@A00881:241:HJW2NDRXX:1:2128:16568:5102 1:N:0:CGAGAGAA+GATTGGAG
TGACCACCTATGGGGCGCAGCAGTGGGGAATATTGGGCAATGGAGGAAACTCTGACCCAGCAACGCCGCGTGAATGATGAAGGTCTTCGGATTGTAAAGTTCTTTTCTCAGGGACGAAGAAAGTGACGGTACCTTAGGAATAAGCCTCGGCTAACTACGTGCCAGCAGCCGCGGTAATACGTCGGAGGCACGCGTTATCCGGAATGACTGGGCGGACAGGGTGCGTAGGTGGTTTGACAAGTTAGTAGCG
+
FFFFFFFFF,FFF:FFFFFFF,FFF,FFFFFF,FFFFF,FFFF:FFF:FF,FFFFFFFFFFFFFFFFFFFFFFFFFF:FF:FFF:FFFF:FFF:FFFFFFFFFFFFFF,,FFFF,FF:FF:FFFFFFFFFF,FF,,FFF:FFFFFFFFFFFFFFFFFFFFFFFFFFFFFFFFFFFF,F::FF,:FFF:FF,FFFFFFFFFFFFFFFFFFFF:FF,F,FFFFFF:FFFFFFFF,F,,FFFFFFFFF,FF:F
@A00881:241:HJW2NDRXX:1:2128:25699:5165 1:N:0:CGAGAGAA+GATTGGAG
TGACCACCTACGGGATGCAGCAGTCGGGAATATTGCGCAATGGAGGAAACTCTGACGCAGTGACGCCGCGTGCAGGAAGAAGGTTTTCGGATTGTAAACTGCTTTAGACAGGGAAGAAAGAAATGACGGTACCTGTAGACTAAGCTCCGGCTAACTACGTGCCAGCAGCCGCGGTAATACGTAGGGAGCAAGCGTTATCCGGATTTATTGGGTGTAAAGGGTGCGTAGACGGGTATACAAGTTAGTAGTG
+
FFFFFFFFFFFFFFFFFFFFFFFFFFFFF,FFFFFFFFFFFFFFFFF:FFFFFFFFFFFFFFFFFFFFFFFFFFFFFFFFFFFFFFFFFFFFFFFFF,FFFFF:FFFFFFFFFF,FFFFFFFFFFFFFFFFFFFFFFF:,FFFFFFF:FFFFFFFF:FFFFFFFFFFFFFFFFFFFFF:FFFFFFFFFF:FFFFFF:FFFFFFFFFF::FFFFFFFFFFFFFFFFFFFFFFFFFFFFFFFFFFFF:F:FF
@A00881:241:HJW2NDRXX:1:2128:24261:5431 1:N:0:CGAGAGAA+GATTGGAG
TGACCACCTACGGGAGGCAGCAGTGGGGAATATTGCGCAATGGGGGAAACCCTGACGCAGCAACGCCGCGTGATTGAAGAAGGTCTTCGGATTGTAAAAATCTTTTATCAAGGACGAAGAAGTGACGGTACTTGATGAATAAGCTCCGGCTAACTACGTGCCAGCAGCCGCGGTAATACGTAGGGAGCAAGCGTTATCCGGATTTACTGGGTGTAAAGGGCGAGTAGGCGGGCTGGTAAGTTGGGAGTGA
+
FF:FFFF:FFFFFFF:FFFFFFFFFFFF:,FFFFFFFFFFFFFFFFFFFFFFFFFFFFFFFF:FFFFFFFFFFFFFFFFFFFFFFFFFFFF,,FFFFFFFFFFFFFFFFF:FFFFFFFFFFFFFF::FFFFFFFFFF:FFFFFFFFF:FFFFF:FFFFFFFFFFFFFFFFF:FFFF,FFFFFFFFFFFFFFFF,F,FFFF:FFFFFF:FFFFFF,FFFFFFF:F::FFFFFFFF:FF:,FFFFFFFFFFF
@A00881:241:HJW2NDRXX:1:2128:17445:5838 1:N:0:CGAGAGAA+GATTGGAG
TGACCACCTATGGGATGCAGCAGTGGGGAATATTGGGCAATGGGCGCAAGCCTGACCCAGCAACGCCGCGTGAAGGAAGAAGGCTTTCGGGTTGTAAACTTCTTTTATGAGGGACGAAGGACGTGACGGTACCTCATGAATAAGCCACGGCTAACTACGTGCCAGCAGCCGCGGTAATACGTAGGTGGCGAGCGTTGTCCGGATTTACTGGGTGTAAAGGGCGCGTAGGCGGGTAGGCAAGTCAGATGTG
+
FFFFFFFFFFFFFFFFFFFFFFFFFFFFFFFFFFFFFFFFFFFFFFFFFFFFFFFFFFFFFFFFFFFFFFFFFFFFFFFFFFFFFFFFFFFFFFFFFFFFFFFFFFFFFFFFFFFFFFFFFFFFFFFFFF,FFFFFFFFFFFFF:FFFFFFFFFFFFFFFFFFFFFFFFFFFFF:FFFFFFFFFFFFFFFFFFFFF,FFFFFFFFFFFFFFFFFFFFF:FFFFFFFFFFFFFFF:FFFFFFFF:FFFFFF
@A00881:241:HJW2NDRXX:1:2128:29315:5979 1:N:0:CGAGAGAA+GATTGGAG
TGACCACCTACGGGGCGCAGCAGTGGGGAATATTGGGCAATGGAGGAAACTCTGACCCAGCAACGCCGCGTGAAGGATGAAGGTTTTCGGATTGTAAACTTCTGTCGCGAGGGACGAAGAATGACGGTACCTCGTAAGAAAGCCCCGGCTAACTACGTGCCAGCAGCCGCGGTAATACGTAGGGGGCAAGCGTTGTCCGGAATGACTGGGCGTAAAGGGAGTGTAGGCGGCATAATAAGTCAGATGTGAA
+
FF:FFFFFFFFFFFFFFFFFFFFFFFFFFFFFFFFFF:FFFFFFFFFFFFFFFFFFFFFFFF,FFF:FFFFFFFFFFFFFFFF:FFFFFFFFFFFF:,FFFFFFFFFFFFFFFFFFFFF:,FFFF:FFFFFF:FFFF:FF,FFFFFFFF:FFFFFFFFFF:FFFFFFFFFFFFF,F,:F:FFFFFF:F,FFFF,FFFFFFFF:FFF,FFFFF:F,FFF:,FFF:,FFFFFF,FF,FFFF,FFFF:FFF:F
@A00881:241:HJW2NDRXX:1:2128:31512:6120 1:N:0:CGAGAGAA+GATTGGAG
TGACCACCTATGGGATGCAGCAGTGAGGAATATTGGTCAATGGGCGGAAGCCTGAACCAGCCAAGTCGCGTGAGGGATGAAGGCCCTACGGGTTGTAAACCTCTTTTGCCGGGGAACAAGTGCCGGGACGTGATTCCGGAGCTGAGTGTACCCGGAGACAAAGCATCGGCTAACTCCGTGCCAGCAGCCGCGGTAATACGGAGGATGCGAGCGTTATCCGGATTTATTGGGTTTCAAGGGTGCGTAGGCG
+
FF,FFFFFFFFFFFFFFFFFFFFFFFFFF,FFFFFFFFFFFFFFFFFFFFFFFFFFFFFFFF::FFFFFFFFFFFFFFFFFFF:FFFFFFFFFFFFFFFFFFFFFFFFFFFFFFFFFFF:FFFFFFFFFFFFFF:FFFFFFFFFFFFFFFFFFFFFFF,FF:FFFF:FFFFFF:FFFFFFFFFFFF:FFFFFFFFFFFFFFFFFFF:FFFFFFF,FFFF::,FF,FFFFF:FF::F:FFFFFFFFFFFF,
@A00881:241:HJW2NDRXX:1:2128:9652:6308 1:N:0:CGAGAGAA+GATTGGAG
TGACCACCTATGGGACGCAGCAGTGGGGAATATTGCACAATGGGGGAAACCCTGATGCAGCGACGCCGCGTGAGTGAAGAAGTACCTCGGTACGTAAAGCTCTGTCAGCAGGGAAGAAAAGCCGTCATAAGACGGCTAGGACGGTACCTGAGTAAGAAGCCCCGGCTAACTACGTGCCAGCAGCCGCGGTAATACGGAGGGGGCAAGCGTTATCCGGATTTACTGGGTGTAAAGGGAGCGCAGACGGAGA
+
FFFFFFFFFFFFFFFFFFFFFFFFFFFF:FFFFFFFFF:FFFFFFFFFFFFFFFFFFFFFFFFFFFFFFFFFFFFFFFFFFFFFF:FFFFFFFFFFFFFFFFFFFFFFFFFFFFFFFFFFFFFFFFFFFFFFFFFFF:FFF:FFF,:FFFFFFFFFFFF:FFFFFFFFFFFFF:FFFFFFFF:FF:FFFFF,:FFFFF:,FFFFF:FFF:FFFFFFFFFFFFFFFFFF:F,F:F::FFF,,FFFFFFFFF
@A00881:241:HJW2NDRXX:1:2128:26702:6464 1:N:0:CGAGAGAA+GATTGGAG
TGACCACCTATGGGGTGCAGCAGTGAGGAATATTGGGCAATGGAGGGAACTCTGACCCAGCAACGCCGCGTGAAGGAAGAAGGCTTTCGGGTTGTAAACTTCTTTTACCAGGGACGATAGTGACGGTACCATAGGAGCAAGCCACGGCTAACTACGTGCCAGCAGCCGCGGTAATACGTAGGGAGCAAGCGTTGTCCGGAATTACTGGGTGTAAAGGGCACGCAGGCGGTTAGGCAGGCGCGTTGTCAAA
+
:FFFFFFFFFFFFFFFFFFFFFFFFFFFFFFFFFFFFFFFFFFFFFFF,FFFFFFFFFFFF::FFFFFFFFFFFFFFF:F:FFFFFF:FFFFFFFFFFFFFFFFFFFFFFFFFF,FF:FFFFFFFFFFFFFFFFFF,FFF:FFFFFFFFFFFFF:FFF:F:FFFF:FFFFFFF,F:FFFFFFF:FFF,FFFFFFFFFFFF,FFFFFF,:FFF,:FFF:::FFFF:FF,F,FFFFFFFFFFF:F:,FFF:F
@A00881:241:HJW2NDRXX:1:2128:29803:6605 1:N:0:CGAGAGAA+GATTGGAG
TGACCACCTACGGGGTGCAGCAGTGGGGGATATTGCACAATGGGGGGAACCCTGATGCAGCGACGCCGCGTGAGCGAAGAAGATCTTCGGATTGTAAAGCTCTGTCTGAGGGGACGAGCAAGGACGGTACCCTTGGAGGAAGCCACGGCTAACTACGTGCCAGCAGCCGCGGTAATACGTAGGTGGCAAGCGTTGTCCGGAATGACTGGGTGTAAAGGGAGCGCAGGCGGGCCGGCACGTTGGAAGTGAA
+
FFFFFFFFF:FFFFFFFFFFFFFFFFFFFFFFFFFFFF::FFFFFFFF:FFFFFFFFFFFF,FFFFFF:FFFFFFF,,F:FFFFFFFFFFFF:FFFFFFFFFFFFFFFFFFFF,FFFFFF,FFFFFFF:FFFFFFFFFFFFFF:FFFFF:FFFFFFFFFFFFFFFFFFFFFF,F,F:,FF,FFFFF:FFFFFF:FFFFFF:,,FF,FFFFFF,:,FFFFFFFFF,FFFFF:,FF::::FFFFFF,FFFF,
@A00881:241:HJW2NDRXX:1:2128:18023:6684 1:N:0:CGAGAGAA+GATTGGAG
TGACCACCTACGGGGGGCAGCAGTGGGGAATATTGGTCAATGGGGGAAACCCTGAACCAGCAACGCCGCGTGAAGGAAGAAGGCTTTCGGGTTGTAAACTTCTTTTATCAAGGACGATAGTGACGGTACTTGATGAATAAGCTCCGGCTAACTACGTGCCAGCAGCCGCGGTAATACGTAGGGAGCGAGCGTTATCCGGATTTACTGGGTGTAAAGGGCGCGTAGGCGGGCAGACAAGTCAGATGTGAAA
+
FFFFFFFFFFFFFFFFFFFFFFFFFFFFFFFFFFFFFFFFFFFFFFFFFFFFFFFFFFFFF:FFFFFFFFFFFFFF:FFFFFF,F,FFFFFFFFFFFFFFFFF:FFFFFFFFFFFFFFFFFFFFFFFFF:FFF:FFFFFFFFFFFFFFF,FFFFFFFFFFFFF,FFFFFFFFF,FFFF:FFFFFFFFFFFFFF:FFFFFF:FFFFFFFFFFFFFFFFFFFFFF:FFFFFFFFF:FFFFFFFFFFF,FFFF
@A00881:241:HJW2NDRXX:1:2128:31241:6872 1:N:0:CGAGAGAA+GATTGGAG
TGACCACCTACGGGGGGCAGCAGTGGGGAATATTGGTCAATGGGGGGAACCCTGAACCAGCAACGCCGCGTGAAGGAAGAAGGCTTTCGGGTTGTAAACTTCTTTTACCAGGGACGATAGTGACGGTACCTGGTGAATAAGCTCCGGCTAACTACGTGCCAGCAGCCGCGGTAATACGTAGGGAGCGAGCGTTATCCGGATTTACTGGGTGTAAAGGGCGCGTAGGCGGGCTGTCAAGTCAGATGTGAAA
+
FFFFFFFFFFFFFFFFFFFFFFFFFFFFFFFFFFFFFFFFFFFFFFFFFFFFFFFFFFFFFFFFFFFFFFFFFFFFFFFFFFF,FFFFFFFFFFFFFFFFFFFFFFFFFFFFFFFFFFFFFFFFFFFFFFFFFFF:FFFFFFFFFFFFFFFFFFFFFFFFFFFFF:FFFFFFFFFFFFFFFFFFFF:FFFFFFFFFFFFFFFFFFFFFFFFFF:FFF:FFFFF:FFFFFFFFF:FFFFFFF:FFFFFFFF
@A00881:241:HJW2NDRXX:1:2128:20184:6918 1:N:0:CGAGAGAA+GATTGGAG
TGACCACCTACGGGGTGCAGCAGTGGGGAATATTGGGCAATGGGCGCAAGCCTGACCCAGCAACGCCGCGTGAAGGAAGAAGGCTTTCGGGTTGTAAACTTCTTTTATCAGGGACGAAGAAAGTGACGGTACCTGATGAATAAGCCACGGCTAACTACGTGCCAGCAGCCGCGGTACTACGTAGGTGGCACGCGTTATCCGGATTTATTGGGTGTACAGGGTGCGCAGGCGGCATGCCAAGCCGGCGGTC
+
FFFFFFFFFFFFFFFFFFFFFFFFFFFFFFFFFFFFFFFF:FFFFFFF:FFFFFFFFFFFFFFFFFFFFFFFFFFFFFFFFFFFF:FFFFFFFFFFFFFFFFFFFFFFFFFFFFFFF::FFFFFFFFFFFFFFF:FFFF:FFFFFFFFFFFF,FFFF:FFFFFF:FFFFFFFFFFF:FFFFF,FFFFFFF,FFF:FFFFFFFFFF:F:FFFF,:,F,FF:FFFF:FFFF::FFFFFFF,FFFFF,FFF:F
@A00881:241:HJW2NDRXX:1:2128:22173:7075 1:N:0:CGAGAGAA+GATTGGAG
TGACCACCTACGGGATGCAGCAGTGGGGAATATTGGGCAATGGGCGGAAGCCTGACCCAGCGATGCCGCGTGAGGGAAGAAGGTTTTCGGATTGTAAACCTCTGTCTTTAGGGACGATAATGACGGTACCTAAGGAGGAAGCTCCGGCTAACTACGTGCCAGCAGCCGCGGTAATACGTAGGGAGCGAGCGTTGTCCGGAATTACTGGGTGTAAAGGGAGTGCAGGCGGGACTGCAAGTCAGATGTGAAA
+
FFFFFFFFFF:FFFFFFFFFFFFFFFFFFFFFFFFFFF:FFFFFFFFFFFFFFFFFFFFFFFF:FFFFFFFFFFFFFFFFFFFFFFFFFFFFFFFFFFFFFFFFFFFFFFFFFFFFFFF:FFFFFFFFFFFFFF::FFF,:FFFFFFFFF:FFFFFFFFFFFFFFFFFFFFFFFFFFFFFFF:FFF:FFF:F:FFF:FFF:FFFFFFFFFFF:FFFFFFFFFF:FFFFFFFFFFFFFFFFF:FFFFFF:F
@A00881:241:HJW2NDRXX:1:2128:24587:7529 1:N:0:CGAGAGAA+GATTGGAG
TGACCACCTACGGGATGCAGCAGTGGGGAATATTGGGCAATGGAGGCAACTCTGACCCAGCAACGCCGCGTGAGCGATGAAGGTCTTCGGATTGTAAAGCTCTTTAAGTGGGGACGAAGAAAGTGACTGTACCCACAGAATAAGCTCCGGCTAACTACGTGCCAGCAGCCGCGGTAATACGTAGGGAGCAAGCGTTATCCGGATTTAGTGGGTGTAAAGGGTGCGTAGGTGGCATGGCAAGTCAGAAGTG
+
FF:FF:FFFFFFFFFFFFFFFFFFFFFF:FFFFFFFFFFFFFFFFFFFFFFFFFFFFFFFFFFFFFFFFFFFFFFFFFFFFFFFFFFFFFFFFFFFFFFFFF:FFFFFFFFFFFFFF:FFFFFFFFFFFFFFFFFFFFFFFFFFFFFFFFFFFFFFFF:FFFFFFFFFFFFFFFF:FF::FFFFFFFFFFFFFFFFFFFFFFF:FFF,FFFFF:FF,FFF::FF:FFFFFFFFFFFFFF,FFFFFFFFFF
@A00881:241:HJW2NDRXX:1:2128:30183:7576 1:N:0:CGAGAGAA+GATTGGAG
TGACCACCTACGGGACGCAGCAGTGAGGAATATTGGTCAATGGACGGGAGTCTGAACCAGCCAAGTAGCGTGAAGGATGACTGCCCTATGGGTTGTAAACTTCTTTTATAAAGGACTAAAGTCGGGTATGCATACCCGTTTGCATGTACTTTATGAATAAGGATCGGCTAACTCCGTGCCAGCAGCCGCGGTAATACGGAGGATCCGAGCGTGATCCGGATGTATTGGGTTTAAAGGGAGCGTAGATGGA
+
FFFFF:FFFFFFFFFFFF,FF,FFF:FFFFFFFFFFFFFFFFFFFFFFFFFF:FFFFFFFFF,FFFFFFFFF,FFFFF:FF:FFF:FF,FFFFFFF,FFFFF,FFFF:FF::FFF:F:F:FFFFFFFFFF:FFFFFFFF:FF:FFFFFF,FFFFFFF:FFFFFFFFFF:F:FFFFF,FFFFFFFFFFFFFFF:FFFFFFFFFFFFFFFFFFF,F,,FF,,F,FFF:,FFFFFFFF:FFFFF:FFFF,FF:
@A00881:241:HJW2NDRXX:1:2128:30590:7654 1:N:0:CGAGAGAA+GATTGGAG
TGACCACCTATGGGGTGCAGCAGTGGGGGATATTGCGCAATGGGGGGAACCCTGACGCAGCAACGCCGCGTGAAGGAAGAAGGTTTTCGGATTGTAAACTTCTTTTATTAAGGACGAAGGAATGACGGTACTTAATGAATAAGCTCCGGCTAACTACGTGCCAGCAGCCGCGGTAATACGTAGGGAGCAAGCGTTGTCCGGAATTACTGGGTGTAAAGGGTGCGTAGGCGGCTAAACAAGTCAGATGTGA
+
FFFFFFFFFFFFFFFFFFFFFFFFFFFFFFF,FFFFFFFFFFFFFFFFFFFFFFFFFFFFFFFFFFFFFFFFFFFFFFFFFFFFFFFFFFFFFFFF:FFFFFFFFFFFFFFFFFFFFFFFFFFFFFFFFFFFFF:FFFFFFFFFFFFFFFFFFFFFFFFFFFFFFFFFFFFFFFFFFFFFFFFFFFFFFFFFFFFFFFFFFFFFFFFFFFFFFFFFFFFFFFFFFFF:FF:F,FFFFFFFFFFFFFFFFF
@A00881:241:HJW2NDRXX:1:2128:22290:7968 1:N:0:CGAGAGAA+GATTGGAG
TGACCACCTATGGGACGCAGCAGTGGGGAATATTGGGCAATGGGCGAAAGCCTGACCCAGCAACGCCGCGTGAGGGAAGAAGGGTTTCGGCTCGTAAACCTCTGTCCTAAGGGACGAAGTTTTGACGGTACCTTAGGAGGAAGCCCCGGCTAACTACGTGCCAGCAGCCGCGGTAATACGTAGGGGGCGAGCGTTGTCCGGAATGATTGGGCGTAAAGGGCGCGTAGGCGGCCTGGTAAGTCAGGGGTGA
+
FFFFFFFFFFFFFFFFFFFFFFFFFFFFFFFFFFFFFFFFFFFFFFFFFFFFFFFFFFFFFFFFFFFFFFFFFFFFFFFFFFFFFFFFFFFFFFFFFFFFFFFFFFFFFFFFFFFFFFFFFFFFFFFFFFFFFFFFFFFFFFFFFFFFFFFFFFFFFFFFFFFFFFFFFFFFFFF,FFFFFFFF:FFFFFFFFFFFFFFFFFFFFFFFFFFFFF,FFFFFF:FFF:FFF:FFFFFFFFFFFFFFFFFF:F
@A00881:241:HJW2NDRXX:1:2128:22019:8249 1:N:0:CGAGAGAA+GATTGGAG
TGACCACCTATGGGAGGCAGCAGTGGGGAATATTGGGCAATGGAGGCAACTCTGACCCAGCAATGCCGCGTGAATGAAGAAGGTCTTCGGATTGTAAAGTTCTTTAATTGGGGACGAAGAAGATGACGGTACCCAAGGAATAAGCCACGGCAAACTATGTGCCAGCAGCCGCGGTAATACATAGGTGGCAAGCGTTGTCCGGAATGACTGGGCGTAAAGGGAGCGTAGGCGGTCTGTTAAGTTGGGAGTG
+
FF:FFFFFFF:FFFFFFFFFFFFFFFFFFFFFFFFFFFFFFFFFFFFFFFFFFFFFFFFFFFFFFFFF:FFFFFFFFFFFFFFFFFFFFFFFFFFFFFFFFFF:FFF:FFFFFFFFFFFFFFFFFFFFFFFFFFFFF:F:FFFFFFFFFFFFF:FFFFF:FFF:FFFFFFFFFFF,FFFFFFFFFFFFFFFFFFFFFFF,FF,FFF,:FFFFF:::FF:F,FFFFFFFF:FFFFFF,FFFFFF,F:FFFF
@A00881:241:HJW2NDRXX:1:2128:26702:8469 1:N:0:CGAGAGAA+GATTGGAG
TGACCACCTATGGGATGCAGCAGTGGGGGATATTGCACAATGGGGGAAACCCTGATGCAGCGACGCCGCGTGAAGGAAGAAGGCCTTCGGGTTGTAAACTTCTTTTATGAGGGACGAAGGACGTGACGGTACCTCATGAATAAGCCACGGCTAACTACGTGCCAGCAGCCGCGGTAATACGTAGGTGGCAAGCGTTGTCCGGATTTACTGGGTGTAAAGGGCGCGTAGGCGGGATGGCAAGTCAGATGTG
+
FFFFFFFFFFFFFFFFFFFFF:FFFFFFFFFFFFFFFFFFFFFFFFFFFFFFFFFFFFFFFFFFFFFFFFFF:FFFFFFFFFFFFFFFFFFFFFFFFFFFFFFFFFFFF:FFFFFFFFFFFFFFFFFFFFFFFFFFFFFFFFFF:FFFFFFFFFFFFFFFFFFFFFFF:FFFFFFFFFFFFFFFFFFFFF:FFFFF,FFFFFFFFFFFFFFFFFFF::FF:FFFF:FFF:FF:FFFFFFFFFFFF:FFFF
@A00881:241:HJW2NDRXX:1:2128:23891:8578 1:N:0:CGAGAGAA+GATTGGAG
TGACCACCTATGGGGTGCACCAGTGAGGAATATTGGTCAATGGGCGGGAGCCTGAACCAGCCAAGTCGCGTGAGGGAAGACGGCCTTATGGGTTGTAAACCTCTTTCAGATGAGAGTAAAGGGTGTTACGTGTAACACATTGCAAGTATCATCAGAAGAAGCATCGGCTAATTCCGTGCCAGCAGCCGCGGTAATACGGAAGATGCGAGCGTTATCCGGATGTAGTGGGTTTAAAGGGAGCGTCGATGGA
+
FFFFFFFFF,FFFFFFFFFFFFFFF,FFFFFFFFFFFFFFF:FFFFFFFFFFFFFFFFFFFF:F:FFFFFFFFFFFFFFFFF:FFFFFFFFFFFFFFFFFFFFFFFFF,FFFF:FFFF:FFFFFFFFFFFFFFFFFFF::FFFFF:::FFFFFFFFFF::F::F:FFFFF:FFFFFF:F:FFFFF,FFFFFF:FFFFFFF,:FFFFFFFFFFF:,FFFFFF,FF,FFFFFFFF::,FFFFFFF,F,,FFF
@A00881:241:HJW2NDRXX:1:2128:12292:8625 1:N:0:CGAGAGAA+GATTGGAG
TGACCACCTATGGGATGCAGCAGTGGGGAATATTGGGCAATGGGCGCAAGCCTGACCCAGCAACGCCGCGTGAGGGAAGAAGGCTTTCGGGTTGTAAACCTCTTTTACCAGGGACGAAGGACGTGACGGTACCTGGAGAAAAAGCAACGGCTAACTACGTGCCAGCAGCCGCGGTAATACGTAGGTTGCAAGCGTTGTCCGGATTTACTGGGTGTAAAGGGCGTGTAGGCGGAACTGCAAGTCAGATGTG
+
FFFFFFFFFFFFFFFFF:FFFFFFFFFFFFFFFFFFFFFFFFFFFFFFFFFFFFFFFFFFFFFFFFFFFFFFFFFFFFFFFFFFFFFFFFFFFFFFF:FFFFFFFFFFFFFFFFFFFFFFFFFFFFFFFFFFFFFFFFF:F,FFF:FFFFFFF:FFFFFFFFFFFFFFFFFFFFFF:FFFFFFFFFFFF,FFF,FFFFFFFF:FFFFFFFFFFFFFF,FFFFFFFFF:FFFFFFFFFFFFFFFFFFF:FF
@A00881:241:HJW2NDRXX:1:2128:22263:8860 1:N:0:CGAGAGAA+GATTGGAG
TGACCACCTATGGGAGGCAGCAGTGGGGAATATTGGGCAATGGAGGCAACTCTGACCCAGCAATGCCGCGTGAATGAAGAAGGTCTTCGGATTGTAAAGTTCTTTAATTGGGGACGAAGAAGATGACGGTACCCAAGGAATAAGCCACGGCAAACTATGTGCCAGCAGCCGCGGTAATACATAGGTGGCAAGCGTTGTCCGGAATGACTGGGCGTAAAGGGAGCGTAGGCGGTCTGTTAAGTTGGGAGTG
+
FFFFFFFFFFFFFFFFFFFFFFFFFFFFFFFFFFFFFFFFFFFFFFFFFFFFFFFFFFFFFFFFFFFFFFFFFFFFFFFFFFFFFFFFFFFFFFFFFFFFFFFFFFFFFFFFFFFFFFFF:FFFFFFFFFFFFFFFFFF,FFFFF,FFFFFFFFFFFFFFFFFFFFFFFFFFFFFF,FF:FF:FFFFFFF,FFFFFFFFFFFFFFFFFFFFFFF,F,FFFFFFFFFFFFFFFFFFFFFFFFFFFF:F:FF
@A00881:241:HJW2NDRXX:1:2128:11342:9298 1:N:0:CGAGAGAA+GATTGGAG
TGACCACCTACGGGACGCAGCAGTGGGGAATATTGGGCAATGGACGCAAGTCTGACCCAGCAACGCCGCGTGAAGGAAGAAGGCTTTCGGGTTGTAAACTTCTTTTAAGGGGGAAGAGGAAGAGACGGTACCCCTTGAATAAGCCTCGGCTAACTACGTGCCAGCAGCCGCGGTAATACGTAGGAGGCAAGCGTTATCCGGAATGACTGGGCGTAAAGGGTGCGTAGGTGGTTTGGCAAGTTGGTAGCGT
+
FF::,FFFFFFFFFFFFF:FFFFFFFFFFFFF:FFF:FFFFFFFFF:FFFFFFFFFFFFFFFFFFFFF,FFFFFFFFFFFFFFFF:FFFFFFFFFFFFFFFFFFFFFFF:FFFFFFFFFFFFFF:FFFFFFFFFFFFFFFF,FFFFFFFFFF:FFFFFFFFFFFFFFFFFFFFFFFFFFFFFFFFFFFFFFFFFFFFFFFFFFFF:FFFFFFFFFFFFFFF:FFFFF:FFFFFFFFF,FFFFF,F:FFFF
@A00881:241:HJW2NDRXX:1:2128:8910:9314 1:N:0:CGAGAGAA+GATTGGAG
TGACCACCTATGGGATGCAGCAGTCGGGAATATTGCGCAATGGAGGAAACTCTGACGCAGTGACGCCGCGTGCAGGAAGAAGGTTTTCGGATTGTAAACTGCTTTAGACAGGGAAGACGAAAGACAGTACCTGTAGAATAAGCCCCGGCGAACTATGTGCCAGCAGCCGCGGTAAGACCTAGGGGGCCAGCGTTATCCGGGCTGAGTGGGTGGAAAGGGTGGGTAGATGGAGGGGGAAGTGGGTTGTGAA
+
:F,,:,FFF:,FFFFFFFFFFFFFFFFF,:F,,FFFFFFF:FFFFFF,FFFFFFFFF:FFFFFFF,FFFFFFFFFFFFFF,FFF::F,FFFFFF:FF:FFFFFFF,F,F:FFF,FFF,F,FFF:,FFF,,F,F:FFFFFFFFFFFFFF:F:F:FF:F,F,F,FF,F:FFFFF,,,FFF,,:FFFFFF,,F:F::,F:,FF:,,FF,,FFF,F,F,,F:F,F,F:,:FFF:,F:,F,,,:,:FF,F:FFF,
@A00881:241:HJW2NDRXX:1:2128:29225:9424 1:N:0:CGAGAGAA+GATTGGAG
TGACCACCTACGGGGCGCAGCAGTGAGGAATATTGGACAATGGATGGAAATCTGATCCAGCCATGCCGCGTGCAGGAAGGCGGTCCTATGGATTGTAAACTGCTTTTGTACGGGAGCAATAATTTCTACGGGATAGGGAGATGAGAGTACCGTACGAATCAGCATCGGCTAACTCCGTGCCAGCAGCCGCGGTAATACGGAGGATGCGAGCGTTCTCCGGATTTATTGGGTTTAAAGGGTGCGTAGGCTG
+
FFFFFFFFFFFFFFFFFFFFFFFFFFFFFFFFFFFFFFFFFFFFFFFFFFFFFFFFFFFFFFFFFFFFFFFFFFFFFFFFFFFFFFFFFFFF:FFF:FFFFFFFFFFFFFFFFFFFFF:FFFFFFFFFFFFFFFFFFFFFFFFFF:FFFFFFFFFFF:FFFFFFFFFFFF:FFFFFFFFFF::FFFFFFFFFFFFFFFFFFF:FFFFFFFFFFF:FFFFFF,,F,:FFFFFFFF,:FFFFFFFF::FFFF
@A00881:241:HJW2NDRXX:1:2128:29243:9486 1:N:0:CGAGAGAA+GATTGGAG
TGACCACCTACGGGGCGCAGCAGTGAGGAATATTGGACAATGGATGGAAATCTGATCCAGCCATGCCGCGTGCAGGAAGGCGGTCCTATGGATTGTAAACTGCTTTTGTACGGGAGCAATAATTTCTACGGGATAGGGAGATGAGAGTACCGTACGAATCAGCATCGGCTAACTCCGTGCCAGCAGCCGCGGTAATACGGAGGATGCGAGCGTTATCCGGAGTTATTGGGTTTAAAGGGTGCGTAGGCTG
+
FFFFFFFFFFFFFFFFFFFFFFFFFFFFFFFFFFFFFFFFFFFFFFFFFFFFFFFFFFFFFFFF:FFFFFFFFFFFFFFFFFFFFFFFFFFFFFFFFFFFFFFFFFFFFFFFFFFFFFFFFFFFFFFFFFFFF:FF,,FFFFFFFFFFFFFFFFFFF,FF:FFFFF:FFFF,FFFFFFFFFFFFFFFFFF:FFF,FFFFF:FF:F,FFF:FF,F,F,FFFF,FFFFFFFFF:FFF,F,:FFFF:F::FFF
@A00881:241:HJW2NDRXX:1:2128:18421:9565 1:N:0:CGAGAGAA+GATTGGAG
TGACCACCTACGGGATGCAGCAGTGGGGAATATTGGGCAATGGAGGAAACTCTGACCCAGCAACGCCGCGTGAAGGATGAAGGTTTTCGGATTGTAAACTTCTGTCGCGAGGGACGAAGAATGACGGTACCTCGTAAGAAAGCCCCGGCTAACTACGTGCCAGCAGCCGCGGTAATACGTAGGGGGCAAGCGTTGTCCGGAATGACTGGGCGTAAAGGGAGTGTAGGCGGCATAATAAGTCAGATGTGAA
+
FFFFFFFFFFFFFFFFFFFFFFFFFFFFFFFFFFFFFFFFFFFFFFFFFFFFFFFFFFFFFFFFFFFFFFFFFFFFFFFFFFFFFFFFFFFFFFFFFFFFFFFFFFFFFFFFFFFFFFFFFFFFFFFFFFFFFFFFFFFFFFFFFFFFFFFFFFFFFFFFFFFFFFFFFFFFFFFFFFF:FFFFFFFFFFFFFFFFFFFFF:FFFFFFFFFFFFFFFFFFFFFF:F:FFFFF:FFFFFFFFFFF,FFFFF
@A00881:241:HJW2NDRXX:1:2128:25346:9565 1:N:0:CGAGAGAA+GATTGGAG
TGACCACCTACGGGGGGCAGCAGTGGGGAATATTGGGCAATGGGCGCAAGCCTGACCCAGCAACGCCGCGTGAAGGAAGAAGGCTTTCGGGTTGTAAACTTCTTTTATGAGGGACGAAGGACGTGACGGTACCTCATGAATAAGCCACGGCTAACTACGTGCCAGCAGCCGCGGTAATACGTAGGTGGCGAGCGTTGTCCGGATTTACTGGGTGTAAAGGGCGCGTAGGCGGGTAGGCAAGTCAGATGTG
+
FFFFFFFFFFFFFFFFFFFFFFFFFFFFF:FFFFFFFFFFFFFFFFFFFFFFFFFFFFFFFFFFFFFFFFFFFFFFFFFFFFFFFFFFFFFFFFFFFFFFFFFFFFFFFFFFFFFFFFF:FFFFFFFFFFFFFFFFFFFFFFFFFFFFFFFFFFFFFFFFFFFFFFFFFFFFFFFF:FFFFFFFFFFFFFFFFFFFFFFFFFFFFFFFFFFFFFFFFFFFFFFFFF,FFFFFFF:FFFFFFFFFFFFFFF
@A00881:241:HJW2NDRXX:1:2128:26096:9674 1:N:0:CGAGAGAA+GATTGGAG
TGACCACCTATGGGGGGCAGCAGTGGGGAATATTGCACAATGGGGGGAACCCTGATGCAGCAACGCCGCGTGAGTGAAGAAGTATTTCGGTATGTAAAGCTCTATCAGCAGGGAAGAAGGAAAGACGGTACCTGACCAAGAAGCCCCGGCTAACTACGTGCCAGCAGCCGCGGTAATACGTAGGGGGCAAGCGTTATCCGGATTTACTGGGTGTAAAGGGAGCGCAGACGGACGTGCAAGTCCGGAGTGA
+
FFFFFFFFFFFFFFFFFFFFFFFFFFFFFFFFFFFFFFFFFFFFFFFFFFFFFFFFFFFFF::FFFFFFFFFFFFFFFFFFFFFFFFFFF:FFFFFFFFFFFFFFFFFFFFFFF:FFFFFFFFFFFFFFFFFFFFFFFF:FFFFFFFFFFF:FFFFFFFFFFFFFFFFFFFFFFFFFFFFFFFFFFFFFFFFFFFFFFFFFFFFFF:FFFFFFF,FFFFFFFFFFFFFFFFFF:FFFF,:F:FFFFFFF,
@A00881:241:HJW2NDRXX:1:2128:28727:9815 1:N:0:CGAGAGAA+GATTGGAG
TGACCACCTACGGGGCGCAGCAGTGAGGAATATTGGACAATGGATGGAAATCTGATCCAGCCATGCCGCGTGCAGGAAGGCGGTCCTATGGATTGTAAACTGCTTTTGTACGGGAGCAATAATTTCTACGGGATAGGGAGATGAGAGTACCGTACGAATCAGCATCGGCTAACTCCGTGCCAGCAGCCGCGGTACTACGGAGGATGCGAGCGTTATCCGGATGTATTGGGTTTCAAGGGTGCGTAGGCTG
+
FFFFFFFFFFFFFFFFFFFFFFFFFFFFFFFF,FFF,F:F:FFFFFFF,FFFFFFFFFFFFFFFFFFFFFFFFFFF:FFFFFFFFFFF:FFF:FF::FFFF::FFFFFFFFFFFFFFF,FFFFFFFFFFFFF,F,FFFFFFF,FFFF:,FF:FFFFF,FFFFFFFFFFFFFFFFFFFFFFFFFF,FFFFFFFFF:FFFFFFFF,FFFFFFFF:,,F:FFFFF:FFFFFF:,FF,,FFF::,FF,FFFF,:
@A00881:241:HJW2NDRXX:1:2128:15185:10034 1:N:0:CGAGAGAA+GATTGGAG
TGACCACCTATGGGATGCAGCAGTGGGGAATATTGGGCAATGGAGGAAACTCTGACCCAGCAACGCCGCGTGAAGGATGAAGGTTTTCGGATTGTAAACTTCTGTCGCGAGGGCCGAAGAATGACGGTACCTCGTAAGAAAGCCCCGGCTAACTACGTGCCAGCAGCCGCGGTCATACGTAGGGGGCAAGCGTTGTCCGGACTGACTGGGCGTAAAGGGAGTGTAGGCGGCATAATAAGTCAGATGTGAA
+
FF:FFFFFF,FFFFFFFFFF:F:FFFFFFFFFFF:FFFF,FFFFFFFFFFFFFF,FFFFFFF,FFFFFFFFFFFFFFFFF,FFF:FFFFFFF:FFFFFFFFFFFFFF:FFFFF,FF,FFFFFFFF:F:FFFFFFFFFFFFFFFFFFFFFFFFFFFFFFFFFFFFFF:F:FFFF,F:FFF:FFFFFFFFFFF:FFFFFFFFF,FF:FFF:FFFFFFF:F:,FFFFFF::FFFFFFFFFFF::FFFFFFFFF
@A00881:241:HJW2NDRXX:1:2128:27606:10160 1:N:0:CGAGAGAA+GATTGGAG
TGACCACCTATGGGATGCACCAGTGGGGAATATTGGTCAATGGGGGGAACCCTGAACCAGCAACGCCGCGTGAAGGAAGAAGGCTTTCGGGTTGTAAACTTCTTTTATCAGGGACGATAGTGACGGTACCTGATGAATAAGCTCCGGCTAACTACGTGCCAGCAGCCGCGGTAATACGTAGGGAGCGAGCGTTATCCGGATTTACTGGGTGTAAAGGGCGCGTAGGCGGGCCGACAAGTCAGATGTGAAT
+
FFFFFFFFFFFFFFFFFFFFFFFFFFFFFFFFFFFFFFFFFFFFFFFFFFFFFFFFFFFFFFFFFFFFFFFFFFFFFFFFFFFFFFFFFFFFFFFFFFFFFFFFFFFFFFFFFFFFFFFFFFFFFFFFFFFFFFFFFFFFFFFFFFFFFFFFFFFFFFFFFFFFFF:FFFFFF:FFFF:FFFFFFFFFFF:FFFFFFFFFFFFFFFFFF:FF,FFFFFFFFFFFFFFFFFFF:FFFFFFFF:FFFFF:F,
@A00881:241:HJW2NDRXX:1:2128:20112:10363 1:N:0:CGAGAGAA+GATTGGAG
TGACCACCTACGGGATGCAGCAGTGGGGAATATTGGGCAATGGGCGCAAGCCTGACCCAGCAACGCCGCGTGAGGGAAGAAGGCTTTCGGGTTGTAAACCTCTTTTACCAGGGACGAAGGACGTGACGGTACCTGGAGAAAAAGCAACGGCTAACTACGTGCCAGCAGACGCGGTACTACGTAGGTTGCAAGCGTTGTCAGGATTTACTGGGTGTAAAGGGCGTGTATGCGGACCTGCAAGTCAGCTGTG
+
::FFFFF,:FF,F::FFF,FF:FFFFFFFFF,,FFFFFF,,FFF,FFF:F,FFFFFFFFF:,FF:FFFFF:F::FF:FF,F:FF,F:FF:FFF,F,F,:F,F,F:F,:FFFFF,FFF,FFF:FFFFF:F:FFFFFFF:F:,::FFFFF,FFFFF:,F:F:,F:::FFF,FFF:FF:,FF:F::F::FF,,FFFFFFFFF,FFFF,FFFFFFF,FF:FF:F::,FF,F,,FFFF,FF:F::FFF,,,::FF
@A00881:241:HJW2NDRXX:1:2128:17318:10379 1:N:0:CGAGAGAA+GATTGGAG
TGACCACCTATGGGGCGCAGCAGTGGGGAATATTGGGCAATGGGCGCAAGCCTGACCCAGCAACGCCGCGTGAGTGATGAAGGTCTTCGGATTGTAAAACTCTTTAAGTGGGGACGAAGAAAGTGACTGTACCCACAGAATAAGCTCCGGCTAACTACGTGCCAGCAGCCGCGGTACTACGTAGGGAGCAAGCGTTATCCGGAATGACTGGGCGTAAAGGGTGCGTAGGTGGCTTGGCAAGTTGGTAGCG
+
FFFFFFFFFFFFFFFFFFFFFFFFFFFFFFFFFFFFFFFFFFFFFFFFFFFFFFFFFFFFFFFFFFFFFFFFFFFFFFFFFFFFFFFFFFF:FFFFFFFFFFFFFFFFFFFFFFFFFFFFFFFFFFFFFFFFFFFF,:FFFFFFF:FFFFFFFFFF:FFFFFFFFFFFFFFFFF:F,FFFFFFFFFFFFF:FFFFFFFFFFFF:FFFFFFF::F:FFFFFFFFFFFFFFFFFFF::FFF:FFFFFFFFFF
@A00881:241:HJW2NDRXX:1:2128:9643:10457 1:N:0:CGAGAGAA+GATTGGAG
TGACCACCTATGGGATGCAGCAGTGGGGAATATTGGGCAATGGGCGCAAGCCTGACCCAGCAACGCCGCGTGAAGGAAGAAGGCTTTCGGGTTGTAAACTTCTTTTATGAGGGACGAAGGATGTGACGGTACCTCATGAATAAGCCACGGCTAACTACGTGCCAGCAGCCGCGGTAATACGTAGGTGGCGAGCGTTGTCCGGATTTACTGGGTGTAAAGGGCGCGTAGGCGGGCATGCAAGTCAGATGTG
+
FFFFFFFFF,FFFFFFFFFFFFFFFFFFFFFFFFFFFFFFFFFFFFFFFFFFFFFFFFFFFFFFFFFFFF:FFFFFFFFF:FFFF:FFFFFFFFFFFFFFFFFFFFFFF:FFFFFFFFFFFFFFFFFFFFFFFFFFFFFFFFFFFFFFFFFF:FFFFFFFFFFFFFFFFFFFFFFF,FFFFF:FFFFFF:FFFFFFFFFFFFFFFFFFFFFFFFFFFFFFFFFFFFFFF:FFFFFFFF:,FFFFFFF:FF
@A00881:241:HJW2NDRXX:1:2128:32759:10880 1:N:0:CGAGAGAA+GATTGGAG
TGACCACCTATGGGACGCAGCAGTGAGGAATATTGGTCAATGGGCGGAAGCCTGAACCAGCCAAGTCGCGTGAGGGATGACGGCCCTACGGGTTGTAAACCTCTTTTGCCGGGGAACAAATGGCGGGACGAGTCCCGCATTGGAGTGTACCCGGAGAAAAAGCATCGGCTAACTCCGTGCCAGCAGCCGCGGTAATACGGAGGTTGCGAGCGTTATCCGGATTTATTGGGTTTAAAGGGTGCGTAGGCGG
+
FF,:F,FFFFFFFFFFFFFFFFFF::FFFF:FFFFFFFFFFFF:FFFFFFFFFFFF:FFFFFFFFFFF::FFFF:FFF:FFFFFFFFFFFF,FFFFFFFF,FFFF:FFF:FFFFF:FFF,,FFFFF,FFF,FFF::F,F,:FF:F,,FFFFFFFFFF,F:,:FFF,F:FFFFFFFFFFFFFFFFFFFFFFF::F:,FFF,F:F,FFF:FFFF,FFF,F:FFF:FF:FFFFF:F:F,:FF:,:FF:FF:F,
@A00881:241:HJW2NDRXX:1:2128:19397:11162 1:N:0:CGAGAGAA+GATTGGAG
TGACCACCTATGGGGTGCAGCAGTGAGGAATATTGGTCAATGGGCGCGAGCCTGAACCAGCCAAGTAGCGTGAAGGAAGACGGCCCTACGGGTTGTAAACTTCTTTTATACGGGAATAAGACCGTCCACGAGTGGATGCGTGCATGTACCGTATGAATAAGCATCGGCTAACTCCGTGCCAGCAGCCGCGGTAATACGGAGGATGCGAGCGTTATCCGGATTTATGGGGTTTAAAGGGAGCGTAGACGGG
+
::F:FFFFFF:FFFFFFFFFFFFFFFF:F:FFFFFFFFF:FFFFFFFFF:FFFFFFFFFFFFFFFFF:FFFFFFFFFFFFFFFFFFFFFFFF:FFFFFFFFFFFFFFFFFFFF:FFFFFFFFFFFFFFFFFFFFFFFFFFFFFFFFFFFFF,:FFFFFFFFFFFFFFFFFFFFFFFFFFF:FFFFF,F:FFF:FF,FFFFFF,FFFFFFFFFF:,FFF:FF:,FF,F:FF:FFF:FF:::FFF::,:::F
@A00881:241:HJW2NDRXX:1:2128:23701:11412 1:N:0:CGAGAGAA+GATTGGAG
TGACCACCTATGGGATGCAGCAGTGAGGAATATTGGTCAATGGGCGGAAGCCTGAACCAGCCAAGTCGCGTGAGGGATGAAGGCCCTACGGGTTGTAAACCTCTTTTGCCGGGGAACAAAAGCCGATATGTATATTGGTGTGAGTGTACCTGAAGAAAAAGCATCGGCTAACTCCGTGCCAGCAGCCGCGGTAATACGGAGGATGCGAGCGTTATCCGGATTTATTGGGTTTAAAGGGTGCGTAGGCGGC
+
FF:FFFFFFFFFFFFFFFFFFFFFFFFFFFFFFFF:FFFFFFFF:FFFFFFFFF:FFFFFFFFFFFFFFFFFFFFF:FFFFFFFFFFFFFFFFFFFFFFFFFFFFFFFFFFFFFF,FFFFFFFFFFFFFFF,FFF:FFFFFFFFFFFFFFFFFFFFFFFFFFFFFFFFFFFFFFFFFFFFFFFFFFFFFFFFFFFFFFFFFFFFFFFFFFF:FFFFFFFF:FF::FFFFF,:F,F,FFFFFFFFFFF:FF
@A00881:241:HJW2NDRXX:1:2128:26087:11443 1:N:0:CGAGAGAA+GATTGGAG
TGACCACCTATGGGATGGAGCAGTGGGGAATATTGGGCAATGGAGGAAACTCTGACCCAGCAACGCCGCGTGAAGGATGAAGGTCCTCGGATTGTAAACTTCTGTATTATGGGAAGAAGATAGTGACGGTACCATAATAGAAAGCTTAGGCAAACTACGTGCCAGCAGCCGCGGTAAGACGTAGGAAGCAAGCGTTGTCCGGAATAACTGGGCGTAAAGGGTGCGTAGGCGGTCTTTTAAGTTTGATGTG
+
FFFFFFFFF,FFFFF:FFFFF,FFFFFFFFFFFFFFFF,FFFFFF:F:FFFFFFFF,FFFFFFF:FFFF:,FFFFFFF:FFFFFFFFF,FFFFFFFFFFFFFFF::FF::FFFFFFFFFFFFFFFF,FF:FFFFFF:FFFFFF:FFF,FFFF:FFFFFFFFFF:FFFFFFFFFFFFF,FFFF:F:FFFF,,F:FFFFFFFFFFFFFF,:F,FF,::,FFFFFFF:,FFFFFFFFFFFF,,,FFFFF,FF:
@A00881:241:HJW2NDRXX:1:2128:22959:11631 1:N:0:CGAGAGAA+GATTGGAG
TGACCACCTACGGGACGCAGCAGTGAGGAATATTGGTCAATGGGCGAGAGCCTGGACCAGCCAAGTCGCGTGAGGGAAGACGGCCCTACGGGTTGTAAACCTCTTTTGTCAGGGAGCAAGAACAGGCACGCGTGCCTGACTGAGAGTACCTGAAGAAAAAGCATCGGCTAACTCCGTGCCAGCAGCCGCGGTAATACGGAGGCTGCGAGCGTTATCCGGCTGTATTGGGTTTCAAGGGTGCGTAGGCGGA
+
,FFFFFFFFFFFFF,FFF,FFFFFFFFFFFFFFFFFFFFFFFFFFF:FFFFFFFFFFFFFFF,,:FFFFFFFFFFFF,FFF:F:FFFFFFFFFFFF:,FFFFF:FF:FFFFFFFFFFFFFFFFFFFFFFFFFFFFFFFF:FF:FFFFFFFFFFF:,:,FFFFFFFFFFF,FFF:FFFFFFFFFFFFFF:F:FFFFFFFFFFF,FFFF,F:F:F:F:::F,F,FF:,:FF,,F,:FF,F:F:F:F:::FF:
@A00881:241:HJW2NDRXX:1:2128:30463:11757 1:N:0:CGAGAGAA+GATTGGAG
TGACCACCTACGGGACGCACCAGTGGGGGATATTGCACAATGGGGGAAACCCTGATGCAGCGACGCCGCGTGAGTGAAGAAGTATTTCGGTATGTAAAGCTCTATCAGCAGGGAAGATAATGACGGTACCTGACTAAGAAGCCCCGGCTAACTACGTGCCAGCAGCCGCGGTAATACGTAGGGGGCAAGCGTTATCCGGATTTACTGGGTGTCAAGGGAGCGTAGACGGCGGAGCAAGTCTGACGTGAAA
+
FFFFFFFFFFFFFFFFFFFFFFFFFFFFFF:FFFFFFFF:FFF:FFFFFFFFFFFFFFFFFFFFFFFFFFFF:FFFFFFFFF:FF:FFFFFFFFFFFFFFFFFFFFFFFFFFFFFFFFFFFF:FFFFF,FFFFFFFFF:FFFFFFFFFFFFFFFFFFFFFFFF,FFFFFFFF,FF:FFFFFFFFFFF,FFFF,FFFFFFFFFFFF:FFF,F::FFF:FFFFFF:F:FFFFFFFFF:FF,FFFF,FFF,F,
@A00881:241:HJW2NDRXX:1:2128:21612:12179 1:N:0:CGAGAGAA+GATTGGAG
TGACCACCTACGGGGTGCAGCAGTGGGGAATATTGGGCAATGGGCGAAAGCCTGACCCAGCAACGCCGCGTGAAGGAAGAAGGTCTTCGGATTGTAAACTTCTGATCTAGGGGACGAAGAGAATGACGGTACCCTAGGAGAAAGCCACGGCTAACTACGTGCCAGCAGCCGCGGTAATACGTAGGTGGCGAGCGTTGTCCGGAATGACTGGGCGTAAAGGGAGCGTAGGTGGTCAATTAAGTTAGGTGTG
+
FFFFFFFFFFFFFFFFFFFFFFFFFFFFFFFFFFFFFFFFFFFFFFFFFFFFFFFFFFFFFFFFFFFFFFFFFFFFFFFFFFFFFFFFFF:FFFFFFFFFFFFFFFFFFFFFFFFFFFFFFFFFF,FFFF,FFFFFFFFFFFFFFFFFFFFFFFFF,FFFFFFFFFFFFFFFFFFFFFFFFFFFFFFFFFFFFFFFFFFFFFFFFFFFFFFFFFFFFF,FFFFFFFFFFFFFFFFFFFFFFFFFFFFFFF
@A00881:241:HJW2NDRXX:1:2128:22842:12179 1:N:0:CGAGAGAA+GATTGGAG
TGACCACCTATGGGGTGCAGCAGTGGGGAATATTGCACAATGGGGGGAACCCTGATGCAGCGACGCCGCGTGAGTGAAGAAGTCATTCGTGATGTAAAGCTCTATCAGCAGGAAAGAAAATGACAGTACCTGACTAAGAAGCCCCGGCTAACTACGTGCCAGCAGCCGCGGTAATACGTAGGGGGCAAGCGTTATCCGGATTTACTGGGTGTCAAGGGCGCGTAGGCGGGCCGACAAGTCAGAGGTGACA
+
FF::FFFFF:FFFFFFFFFFFFFFFFFFFFFFFFFFFF:FFFFFFFFFFFFFFFFFFFFFFFFFFFFFFFFFFFFFFFFFFFFFFFFFFFF:FFFFFFFFFFFFFFFFFFFFFFFFFF,FFFFFFF,FFFFFF:F:FFFFFFFFFFFFFF:FFFFFFFFFFFFFFFFFFFFF:,FFFFFFFFFFFF,F:FFF:FFFFF:FFFFF:FFFFFFFFFFFF:FFFFFFFFFFFFF:FFFFFFFF:FF,FFFF:F
@A00881:241:HJW2NDRXX:1:2128:27588:12383 1:N:0:CGAGAGAA+GATTGGAG
TGACCACCTATGGGGTGCAGCAGTGGGGAATATTGGGCAAGGGGCGAAAGCCTGACCCAGCAACGCCGCGTGAGGGAAGAAGGGTTTCGGCTCGTAAACCTCTGTCCTAAGGGACGAAGAGAGTGACGGTACCTTAGGAGGAAGCCCCGGCTAACTACGTGCCAGCAGCCGCGGTAATACGTAGGGGGCGAGCGTTGTCCGGAATGATTGGGCGTAAAGGGCGCGTAGGCGGCCAGTTAAGTCAGGGGTG
+
FFF:FFFFFFFFFFFFFFFFFFFFFFFFFFFFFFFFFFFF,FFFFFFFFFFFFFFFF:FFFFFFFFFFFF:FFFFFFFFFFFFFFFFFFFF,F:FF,FFFFFFFFFFFFFFFFFFF,FFFFFFFFFFFFF::FFFFFFFFFFFF:FFFFFF:FFFFFFFFFFFF,FF::FFF:FFF,FFFFFFF::,FFFF:FF,FF,FFFFFFFF,,F::FFFF,FFFFFFFFFFFF:,:FFFFF,FF:FFFF:FFF::
@A00881:241:HJW2NDRXX:1:2128:32678:12774 1:N:0:CGAGAGAA+GATTGGAG
TGACCACCTACGGGATGCAGCAGTGAGGAATATTGGTCAATGGGCGGAAGCCTGAACCAGCCAAGTCGCGTGAGGGATGAAGGCCCTACGGGTTGTAAACCTCTTTTGCCGGGGAACAAGTGCCGGGACGTGATCCCGGAGCTGAGTGTACCCGGAGAAAAAGCATCGGCTAACTCCGTGCCAGCAGCCGCGGTAATACGGAGGATGCGAGCGTTATCCGGATTTATTGGGTTTAAAGGGTGCGTAGGCG
+
FFFFFFFFFFFFFFFFFFFFFFFFFFFFFFFFFFFFFFFFFFFFFFFFFFFFFFFFFFFFFFFFFFFFFFFFFFFF:FFFFFFFF:FFFFFFFFFFFFFFFFFFFFFFFFFFFFFFFFFFFFFFFFFFFFFFFFFFFFFFFF:FFFFFFFF,FFFFFFFFFFFFFFFFFFFFFFFFFFFFFFFFFFFFFFFFFF:FFFF,FFFF:FFFFFFF:F,FFFFFFF:FFF:F:,FF:FFF:FF:FFF:FF:FFF
@A00881:241:HJW2NDRXX:1:2128:23656:12868 1:N:0:CGAGAGAA+GATTGGAG
TGACCACCTACGGGATGCAGCAGTGAGGAATATTGGTCAATGGACGGAAGTCTGAACCAGCCAAGTAGCGTGAAGGAAGGCGGCCCTACGGGTTGTAAACTTCTTTTATAAGGGATTAAAGGGCTCCACGAGTGGATGCGTGCATGTACCGTATGAATAAGCATCGGCTAACTCCGTGCCAGCAGCCGCGGTAATACGGAGGATGCGAGCGTTATCCGGATTTATGGGGTTTAAAGGGAGCGTAGACGGG
+
FFFFFFFFFFFFFFFFFF:FF:F:F,FF:FFFFFFFFFFFFFFFFFFFFFFFFFFFFFFFFFF:FFFFFFFFFFFFF:FFFFFFFFFFFFFFFFFFF,FFFFFF::F,F:,FFFFF::FFFFFFFFFF:F:FFFFFF:F:FFFF,FFF,FFFFFFFFFFFFF:FFFFFF::FFF:FF:FFFFFFFF,FFFF,F,F,FFFFFFF:FF:,::F:F::FFFF,,F,FF,:F:,,F:F,FFF,FFFFFFF,FFF
@A00881:241:HJW2NDRXX:1:2128:16640:12900 1:N:0:CGAGAGAA+GATTGGAG
TGACCACCTATGGGGTGCAGCAGTGGGGAATATTGGGCAATGGAGGCAACTCTGACCCAGCAACGCCGCGTGAGCGATGAAGGTCTTCGGATTGTAAAGCTCTTTAAGTGGGGACGAAGAAAGTGACTGTACCCACAGAATAAGCCTCGGCTAACTACGTGCCAGCAGCCGCGGGAATACGTAGGAGGCCAGCGTTATCCGGAATGACTGGGCGTAAAGGGTGCGTAGGTGGTTTGGCAAGTTGGTAGCG
+
:FFFFFFF::FFFFFFFFFFFFFFFFFF:FFF,FFFFFFFFFFFFFFFFFFFFFFFFFFFFFFFFFFFFFFFFFFFFFFFFFFFFFFFFFFFFFFF,FFFFF::FFFF:FFFFFFF,FFFFFFFFF:FFFFFFF:FFFFF:FFF:FF:FFFFFFFFF:FFFFFFFF,FFFFFFF,,::F,F:FFFF:F:,FFF:FFFFFFFFF,,F:,F:FFFF:FFFFFFF:FFFFFFF:F::FFFFF:FFFFFFFFF:
@A00881:241:HJW2NDRXX:1:2128:16197:13166 1:N:0:CGAGAGAA+GATTGGAG
TGACCACCTACGGGGTGCAGCAGTGGGGAATATTGGGCAATGGAGGCAACTCTGACCCAGCAACGCCGCGTGAGCGATGAAGGTCTTCGGATTGTAAAGCTCTTTAAGTGGGGACGAAGAAAGTGACTGTACCCACAGAATAAGCTCCGGCTAACTACGTGCCAGCAGCCGCGGTAATACGTAGGGAGCAAGCGTTATCCGGAATGACTGGGCGTAAAGGGTGCGTAGGTGGCTCAGCAAGTTAGTAGCG
+
FFFFFFFFF:FFFFFFFFFFFFF:FFFFF,FF:FFFFFFFFFFFFFFFFFFFFFFFFFFFFFFFFFFFFFFFFFFFFFFFFFFFFFF:F:FFFFFFFFFFFFFFFFFFFFFFFFFFFFFFFFFFFFFFFFFFFFFFFFFFFFFFFFFFFFFFFFFFFFFFFFFFFFFFFFFF:FFFFFFFFFFFFFFFFFFFFFFFFFF:FFF:F:FFFFFFF:FFF:FFFFFFFFFFFF:FFFFFFFFF:FFF:FF:F:
@A00881:241:HJW2NDRXX:1:2128:30707:13651 1:N:0:CGAGAGAA+GATTGGAG
TGACCACCTACGGGAGGCAGCAGTGGGGAATATTGGGCAATGGGCGCAAGCCTGACCCAGCAACGCCGCGTGAAGGAAGAAGGCTTTCGGGTTGTAAACTTCTTTTATGAGGGACGAAGGACGTGACGGTACCTCATGAATAAGCCACGGCTAACTACGTGCCAGCAGCCGCGGTAATACGTAGGTGGCGAGCGTGGTCCGGATTTACTGGGTGTAAAGGGCGCGTAGGCGGGCATGCAAGTCAGATGTG
+
:FFFFFFFFFFFFFFFFFFFFFFFFFFF:FFFFFFFFFFFFFFFFFFFFFFFFFFFFFFFFFFFFFFFFFFFFFFFFFF,FFF:,FFFFFFFFFFFFFFFFFFFFFFFF:FFFFF:F:FFFF:FFFFFFFFFFFFFFFF:FFFFFFFFFF,:F:FFFFFFFFFFFFFFFFFFFFF:FFFFFFFFFFFFFFFFFF:,:FFFFFFF:FF:F:FFFFFF:F:FFFFF,FFFFFF,:F,FFFF:FF:FFFFFF:
@A00881:241:HJW2NDRXX:1:2128:24062:14011 1:N:0:CGAGAGAA+GATTGGAG
TGACCACCTACGGGGTGCAGCAGTGGGGAATATTGCACAATGGAGGGAACTCTGATGCAGCGATGCCGCGTGAGGGAAGAAGGTTTTCGGATTGTAAACCTCTGTCGTCGGGAACGATAATGACGGTACCCGACAAGGAAGCTCCGGCTAACTACGTGCCAGCAGCCGCGGTCATACGTAGGGAGCGAGCGTTGTCCGGAATTACTGGGTGTAAAGGGAGCGCAGGCGGTTCTGCAAGTCTGATGTGAAA
+
FFFFFFFFFFFFFFFFFFFFFFFFFFFFFFFF:FFFFFFFFFFFFFFFFFFFFFFFFFFFFFFFFFFFFFFFFFFFFFFFFFFFFFFFFFFFFFFF:FFFFFFFFF,FFFFFF:FFFF:FFFFFFFFFFFFFFFFFFFF:FFFFFFFF:F:FFFFFFFFFFFFFFFFFFFFF,FFFFFFFFFFFFFFFFFFFFFF:FFFFFFFFFFFFFFFF,F:FFF:FFFFFFFF:FFFFFFFF:FFFFFFF:FFF,F
@A00881:241:HJW2NDRXX:1:2128:18096:14826 1:N:0:CGAGAGAA+GATTGGAG
TGACCACCTACGGGAGGCAGCAGTGGGGGATATTGCACAATGGGGGAAACCCTGATGCAGCGACGCCGCGTGAGTGAAGAAGTATTTCGGTATGTAAAGCTCTATCAGCAGGGAAGAAAGAAGACGGTACCTGACTAAGAAGCCCCGGCTAACTACGTGCCAGCAGCCGCGGTAATACGTAGGGGGCAAGCGTTATCCGGATTTACTGGGTGTAAAGGGAGCGTAGACGGCCGGGCAAGTCTGAAGTGAA
+
:F:FFFFFFFFFFF:FFFFFFFFFFFFFFFFF:FFFFFFFFFFFFFFFFFFFFFFFFFFFFF:FFFFFFFFFFF,FFFFFFF:FF:FFFFFF,FFF:FFFFFFFFFFFFFFFFFFF:FFFFFFFFFFFFFFFFFFF:FFFFFFFF:FFF:FFFFFFFFFFFFFFFFFFFFFF,F,F,FFFF,FFF:FF:FF::F,FFFFFFF,FFFFFFFF:F,:FFFFFFFFF,FFFF:F,FFFFFF:F:FFFF:FFFF
@A00881:241:HJW2NDRXX:1:2128:22842:15154 1:N:0:CGAGAGAA+GATTGGAG
TGACCACCTACGGGGTGCAGCAGTGAGGAATATTGGACAATGGATGGAAATCTGATCCAGCCATGCCGCGTGCAGGAAGGCGGTCCTATGGATTGTAAACTGCTTTTGTACGGGAGCAATAATTTCTACGTGCTAGGGAGATGAGAGTACCGTACGAATCAGCATCGGCTAACTCCGTGCCAGCAGCCGCGGTAATACGGAGGATGCGAGCGTTATCCGGATTTATTGGGTTTAAAGGGTGCGTAGGCTG
+
FFFFFFFFFFFFFFFFFFFFFFFFFFFFFFFFFFF:FFFFFFFFFFFFF:FFFFFFFFFFFFFFFFFFFFFFFFFFFFFFFFFFFFFFFFFFFFFFFFFFFFFFFFFFFFFFFFFFFFFFFFFFFFFFFFFFFFFFFFFFF,FFFFFFFFFFFFFFFFFFFFFFFFFFFF:FFFFFFFFFFFFFFFFFFFFFF,FFFFFFFF:FFFFFFFFFFF,FFFFFFFFFFF::FFFFFFFFFFFFFFFFFFFFFF
@A00881:241:HJW2NDRXX:1:2128:23276:15405 1:N:0:CGAGAGAA+GATTGGAG
TGACCACCTATGGGAGGCAGCAGTGAGGAATATTGGTCAATGGGCGAGAGCCTGAACCAGCCAAGTCGCGTGAGGGAAGACGGTCCTATGGATTGTAAACCTCTTTTGCCGGGGAGCAAAGAGCGGCACGTGTGCCGCGCCGAGAGTACCCGGAGAAAAAGCATCGGCTAACTCCGTGCCAGCAGCCGCGGTAATACGGAGGATGCGAGCGTTCTCCGGATTTATTGGGTTTAAAGGGTGCGCAGGCGGC
+
FF,FFFFFF::FFFFFFF:FFFFF:FFFFFFFFF:FFFFFFFFFFF:FFFFFFFFFFF:FFFFFFFFFFFFFFFFFFFFFFFFFFF:,FFFFFFFFFFFFFFF:FFFFF,FFFFFFFFFF:FFFFFFFFFFFFFFFFFFFFFFFF:FFFFFFFFFFFFFFFFFFFFFFF,:FFFF:FFF:FF:,FFF:F:FF:FFFF:FF::FFFFFFFFFFF:FFFFFF:,FF,FFF,F:FF,,:FFFFFFFFFFFFFF
@A00881:241:HJW2NDRXX:1:2128:19633:15890 1:N:0:CGAGAGAA+GATTGGAG
TGACCACCTACGGGACGCAGCAGTGGGGAATATTGGTCAATGGGGGAAACCCTGAACCAGCAACGCCGCGTGAAGGAAGAAGGCTTTCGGGTTGTAAACTTCTTTTATCAGGGACGATAGTGACGGTACCTGATGAATAAGCTCCGGCTAACTACGTGCCAGCAGCCGCGGTAATACGTAGGTGGCAAGCGTTGTCCGGAATTACTGGGTGTAAAGGGCGTGTAGGCGGGATTGCAGGTCCGATGTGAAA
+
FFFFFFFFFFFFFFFFFFFFF:F:FFFF:FFFFFFFFFFFFFFFFFFFFFFFFFFFFFFFFFFFFFFFFFFFFFFFFFFFFFFF:FFFFFFFFFFFFFFFFFFFFFFFFFFFFFFFFFFFFFFFFFFFFFFFFFFFFFFFFFFFFFFFFFFFFFFFFFFFFFFFFFFFFFFFFFFFFFFFFFFFFFF:FF:,FFFF:FFF,FFFFFFFF,FFFFF,FFFFFFFFFFFFFF:FFFFFFFFF,FF,FFFFF:
@A00881:241:HJW2NDRXX:1:2128:30644:16799 1:N:0:CGAGAGAA+GATTGGAG
TGACCACCTACGGGATGCAGCAGTGAGGAATATTGGACAATGGATGGAAATCTGATCCAGCCATGCCGCGTGCAGGAAGGCGGTCCTATGGATTGTAAACTGCTTTTGTACGGGAGCAATAATTTCTACGGGATAGGGAGATGAGAGTACCGTGCGAATCAGCATCGGCTAACTCCGTGCCAGCAGCCGCGGTAATACGGAGGATGCGAGCGTTCTCCGGATTTATTGGGTTTAAAGGGTGCGTAGGCTG
+
FFFFFFFFFFFFFFFFFFFFFFFFF:FFFFFFFFFFFFFFFFFFFFFFFFFFFFFFFFFFFFFFFFFFFFFFFFFFF:FFFFFFFFFFFFFFFFFFFFFFFFFFFFFFFFFFFFFFFFFFFFFFFFFFFFFFFFFFFFFFF,FFFFFFFFFFFFFFFFFFFFFFFFFFFFFFFFFFFFFFFFFFFFFFFF:FF,FFFFFFFFFFFFFFFFFFFF,FFFFFFFFFF:FFFFFFFFF:FFF:FF:FFFFFFF
@A00881:241:HJW2NDRXX:1:2128:28646:16908 1:N:0:CGAGAGAA+GATTGGAG
TGACCACCTACGGGGTGCAGCAGTGGGGAATATTGGGCAATGGAGGAAACTCTGACCCAGCAACGCCGCGTGAATGATGAAGGTCTTCGGATTGTAAAGTTCTTTTCTTGGGGAAGAAGAAAGTGACGGTACCCAAGGAATAAGCCTCGGCTAACTACGTGCCAGCAGCCGCGGTAATACGTAGGAGGCAAGCGTTATCCGGAATGACTGGGCGTAAAGGGTGCGTAGGAGGTTTGGCAAGTTAGTAGCG
+
FFFFFFFFFF:FFFFFFFFFFFFFFFFFFFFFFFFFFFFFFFFFFFFFFFFFFFFFFFFFFFFFFFFFFFFFFFFFFFFFFFFFFFFFFFFFFFFFFFFFFFFFFFFFFFFFFFFF:FFFFFFFFFFFFF,FFFFFFFF,F:FFFFFFFFFFFFFFFFF:F:FFFFFFFFFFFF,FFFFFF:FFFF:FFFFFFFFFF,F:FFF:FFF,FFFF:FFFFFFFFFFFF:FFF,FF:,F,FF:FFFFFF:FF:F
@A00881:241:HJW2NDRXX:1:2128:29776:16986 1:N:0:CGAGAGAA+GATTGGAG
TGACCACCTATGGGATGCAGCAGTCGAGAATCATTCACAATGGGGGGAACCCTGATGGTGCGACGCCGCGTGGGGGAGGAAGGTCTTCGGATTGTAAACCCCTGTCATGCAGGAGCAAGGCTGAAAGGTTGATAGTACTGCAAGAGGAAGAGACGGCAAACTCTGTGCCAGCAGCCGCGGTAATACGGAAGATGCGAGCGTTATCCGGATTTATTGGGTTTAAAGGGTGCGTAGGCGGACCCGCAAGTCA
+
FFFFFFFFFFFFFFFFFFFFFFFFFF:FFFFFFFFFFFFFFFFFFFFF:FFFFFFFFFFFFFFFFFFFFFFFFFFFFFFFFFFFFFFFFFF,FFFFFFFFFFFFFFFFFFFFFFFFF:FFFFFFFFFFFFFFFFFF:FFFFFFFFFFFFF:FFFFFFFFFFFFFFFFFFFFFFFFF:FFFF,FF:FFFFFFFFFFFFFFFFFFFFFFFFF:F:FFFFFFFFFF:F:FFFFFFFFFFFFFFFFF:F:FF:F
@A00881:241:HJW2NDRXX:1:2128:31693:17080 1:N:0:CGAGAGAA+GATTGGAG
TGACCACCTACGGGAGGCACCAGTGGGGAATATTGCACAATGGGGGAAACCCTGATGCAGCGACGCCGCGTGAAGGAAGAAGTATCTCGGTATGTAAACTTCTATCAGCAGGGAAGAAAATGACGGTACCTGACTAAGAAGCCCCGGCTAACTACGTGCCAGCAGCCGCGGTAATACGTAGGGGGCAAGCGTTATCCGGATTTACTGGGTGTAAAGGGAGCGTAGACGGAAGAGCAAGTCTGATGTGAAA
+
FFFFFFFFFFFFFFFFFFFFFFFFFFFFF:FFFFFFFFFFFFFFFFFFFFFFFFFFFFFFFFFFFFFFFFFFFFFFFFFFFFFFFFFFFF:FFFFF,FFFFFFFFFFFFFFFFFFFFFFFFF:FFFFFFFFFFFFFF:,F:FFFFFF:FFFFFFFFFF:F:FF,FFFFFFF,FFFFFFFFFFFFFFFFFFFFFFFFFFFFFF:FF:FFFF:F:F,:FFF:FFFFFF,FFF,,,FFFF:FF:FFFFFF:FF
@A00881:241:HJW2NDRXX:1:2128:15537:17566 1:N:0:CGAGAGAA+GATTGGAG
TGACCACCTATGGGACGCAGCAGTTAGGAATATTGGGCAATGGAGGAAACTCTGACCCAGCAACGCCGCGTGAAGGAAGAAGGTTTTCGGATTGTAAACTTCTGTTCTATGGGAAGAAGAAAGTGACGGTACCATAGGAGCAAGCCACGGCTAACTACGTGCCAGCAGCCGCGGTAATACGTAGGTGGCGAGCGTTGTCCGGAATAACTGGGTGTAAAGGGAGCGCAGACGGAGAGGCAAGTCTGAAGTG
+
FF:FF:FFFFFFFFFFFFFFFFFFFFFFFFF:FFFFFFF:FFFFFFF:FFFFFFFFFFFFFFFFFFFFFFFFFFFFFFFFFFFFF,FFFFFFFFFFFFFFFFFFFFFFF:FFFFFFFFFFFFFFFFFFFFFFFFFFFFFFFF:FFFFFFFFFFFFFFFFFFFF,FFFFFFFFFFFF,:FFFFFFFFFFFFFFFF:FFFFFFF,FFFF:FFFFFF:FF:FF,F:FFFFFFFFF:FFFFFFFF:F:FFFF:F
@A00881:241:HJW2NDRXX:1:2128:28637:18396 1:N:0:CGAGAGAA+GATTGGAG
TGACCACCTACGGGGCGCAGCAGTGGGGAATATTGCACAATGGGGGGAACCCTGATGCAGCGACGCCGCGTGAGTGAAGAAGTCATTCGTGATGTAAAGCTCTATCAGCAGGAAAGAAAATGACGGTACCTGAAGAAGAAGCCCCGGCTAACTACGTGCCAGCACCCGCGGTAATACGTAGGGGGCAAGCCTTAACCGGATTTACTGGGTGTAAAGGGAGCGCAGACGGCGAGACTAGTCTGAACTGACA
+
:F,F,FFFFF,FF:FFF,:FFF:FFF:FFFFFFF:FFFFF:::F,F,FFFF:::FFFFFF::FFFFF,:FFFFFFFFF:FF:FFFFF:FFFF,F:F,F:FF:FFFF:F,FF,FF,:,F:FF,,:FFFFF,F:FFFFF:FFF,FFF:,FFFFFF,F:FFF:FF,:,:FFFF::,FFF::::,,FFF,:,,,,FF,,::FFF:,:FFFFF,,:F,,FFF,:FFFFFFFF,FFFFFFF,,:FFF:::,FF,,F
@A00881:241:HJW2NDRXX:1:2128:32660:18787 1:N:0:CGAGAGAA+GATTGGAG
TGACCACCTACGGGACGCAGCAGTAGGGAATTTTCGGCAATGGGGGAAACCCTGACCGAGCAACGCCGCGTGAAGGAAGAAGGTTTTCGGATTGTAAACTTCTGTTATAAAGGAAGAACGGCGGCTACAGGAAATGGTAGCCGAGTGACGGTACTTTATTAGAAAGCCACGGCTAACTACGTGCCAGCAGCCGCGGGAATACGTAGGGGGCAAGCGTTATCCGGATTTACTGGGTGTAATGGGAGCGTAG
+
FFFFFFFFFFF:FFFFFFFFFFFFFFFFFFFFFFFFFF:FFFFFFFFFFFFF:FFFFFFFFFF:FFFFFFFFF,FFFFFF,FFFFFFFFFFFFFFF,FFFFFFFFFFFFFFFFFFFFFFFFFFFFFF:FFFFFFFFFFFFFFFFFFFFFFFFF:FFFFFFFFFFFFFFF,FFFFFFFFFFFFFFFFF,FFFFFFF:,FFF,FFF,:,FF,FF:FFFF:FFFFFFFF,:F,FFFF::,:F,::FFFFFFF:
@A00881:241:HJW2NDRXX:1:2128:15808:18818 1:N:0:CGAGAGAA+GATTGGAG
TGACCACCTACGGGGCGCAGCAGTGAGGAATATTGGACAATGGATGGAAATCTGATCCAGCCATGCCGCGTGCAGGAAGGCGGTCCTATGGATTGTAAACTGCTTTTGTACGGGAGCAATAATTTCTACGGGATAGGGAGATGAGAGTACCGTACGAATCAGCATCGGCTAACTCCGTGCCAGCAGCCGCGGTAATACGGAGGATGCGAGCGTTATCCGGATTTATTGGGTTTAAAGGGTGCGTAGGCTG
+
FF:FFFFFF:FFFFFFFFFFFFFFFFFFFFFFFFFFF:FFFFFFFFF,FFFFFFFFFFFFFFFFFFFFFFFFFFFFFFFFFFFFFF:FFFFFFFFFFFFFFFFFFFFFFFFFFFFFFFFFFFFFFFFFFFFFFFFFFFFFFFFFFFF:FFFFFFFFFFFFFFF:FFFFFFFFFFFFFFFFFFFFFFF:FFFFFFFFFFFFFFFFFFFFFFFFF:FFFF:FF,FFF:FFFFFFFFF,FF:FFF:FF:F:,F
@A00881:241:HJW2NDRXX:1:2128:20898:18834 1:N:0:CGAGAGAA+GATTGGAG
TGACCACCTACGGGGGGCAGCAGTGGGGAATATTGGGCAATGGAGGAAACTCTGACCCAGCAACGCCGCGTGAAGGAAGAAGGTTTTCGGATTGTAAACTTCTGTCGCAGGGGACGAAGAATGACGGTACCTGACTAAGAAGCCCCGGCTAACTACGTGCCAGCAGCCGCGGTAATACGTAGGGGGCAAGCGTTGTCCGGAATGACTGGGCGTAAAGGGAGTGTAGGCGGCATCATAAGTCAGATGTGAC
+
FFF:FFFFFFFFFFFFFF:FFFFFFFFFFFFFFFFFFF:FFFFFFF:FFFFFFFFFFFFFFFFFFFFFFFFFFFF:FFFFFFFF:FFFFFFFFFFFFFFFFFFFFFFFFFFFFFFFFFFFF:FFFFFFF:FFFFFFFFF,FF:FFFFFFFFFFFFFFFFFFFFF:FF:FFFFFF::FFFFFFFFFFF,:FFF,FFFFFFFF:FFFFFFFFFFFFFFFFFF:FFFFF:FFFFF:,:FFF:FFFFF::FFF,
@A00881:241:HJW2NDRXX:1:2128:17987:19304 1:N:0:CGAGAGAA+GATTGGAG
TGACCACCTATGGGATGCAGCAGTGGGGAATATTGGGCAATGGGGGGAACCCTGACCCAGCAACGCCGCGTGAGGGAAGAAGGCTTTCGGGTTGTAAACCTCTTTTACCAGGGACGAAGGACGTGACGGTACCTGGAGAAGAAGCAACGGCTAACTACGTGCCAGCAGCCGCGGTAATACGTAGGTTGCGAGCGTTGTCCGGAATTACTGGGTGTAAAGGGCGTGTAGGCGGAGCTGCAAGTCAGATGTG
+
FFFFFFFF:FFFFFFFFFFFFFFFFFFFFFFFFFFFFFFFFFFFFFFFFFFFFFFFFFFFFFFFFFFFFFFFFFFFF:FFFFFFFFFFFFFFFFFFFFFFFFFFFFFFFFFFFFFFFFFF,FFFFFF:FF:FFFFF:FFFFFFFFF,F:FFFFFFFFFFFFFFFFFFFFFFFFFF,FFFFFFFFFFFFFFFFFFFFFFF:FFF,FFFFFFFFFFF::FFFFF:FFF,F:::F:FF:FFFFFFFFFF:FFF
@A00881:241:HJW2NDRXX:1:2128:32732:19539 1:N:0:CGAGAGAA+GATTGGAG
TGACCACCTATGGGATGCAGCAGTGGGGAATATTGGGCAATGGGCGCAAGCCTGACCCAGCAACGCCGCGTGAAGGAAGAAGGCTTTCGGGTTGTAAACTTCTTTTATGAGGGACGAAGGATGTGACGGTACCTCATGAATAAGCCACGGCTAACTACGTGCCAGCAGCCGCGGTAATACGTAGGTGGCGAGCGTTGTCCGGATTTACTGGGTGTAAAGGGCGCGTAGGCGGGTAGGCAAGTCAGATGTG
+
FFFFFFFFFFFFFFFFFFFFFFFFFFFFFFFFFFFFFFFFFFFFFFFFFFFFF:F:FFFFFF:FFFFFFFFFFFF,FFFFFFF:FFF:FFFFFFFFFFFFFFFFFFFFFFFFFFFFFFFFFFFFFFF:FF,FFFF,FFFFFFF:FFFFFFFFFFFFFFFFFFFFF,FF,FFFFFFF:F:FFF,:FFFFF,F:F:FFFFFFFFF:FF,FFFFFFFFFFFFFFFFFFFFFFF:F:::FFF:,,FFFF:,FFF
@A00881:241:HJW2NDRXX:1:2128:16929:19664 1:N:0:CGAGAGAA+GATTGGAG
TGACCACCTATGGGATGCAGCAGTGAGGAATATTGGTCAATGGGCGCGAGCCTGAACCAGCCAAGTCGCGTGAGGGAAGACGGCCTTATGGGTTGTAAACCTCTTTCAGATGAGAGTAAAGGGTGTTACGCGTAACACATTGCAAGTATCATCAGAAGAAGCATCGGCTAATTCCGTGCCAGCAGCCGCGGTAATACGGAAGATGCGAGCGTTATCCGGATTTATTGGGTTTAAAGGGTGCGTAGGCGGA
+
FFFFFFFFFFFFFFFFFFFFFFFFFFFFFFFFFFFFFFFFFFFFFFFFFFFFFFFFFFFFFFFFFFFFFFFFFFFFF:FFFFFFFFFFFFFFFFFFFFFFFFFFFFFFFF,FFFFFF:FFFFFFFFFFFFFFFFFFFF::FFFFFFFFFFFFFFFFFFFFFFFFFFFFFFFFFFFFFFFF:FFFFFFFFFFFFFF:FFFFFFFFFFFFFFFFFFFFFFFFFFFFFFFFF:FFFFFFFFFFFFFFFFFF:F
@A00881:241:HJW2NDRXX:1:2128:28158:20008 1:N:0:CGAGAGAA+GATTGGAG
TGACCACCTATGGGGCGCAGCAGTGGGGAATATTGCACAATGGGGGAAACCCTGATGCAGCGACGCCGCGTGAGTGAAGAAGTATTTCGGTATGTAAAGCTCTATCAGCAGGGAAGAAAGAAGACGGTACCTGACTAAGAAGCCCCGGCTAACTACGTGCCAGCAGCCGCGGTACTACGTAGGGGGCAAGCGTTATCCGGATTTACTGGGTGTAAAGGGAGCGTAGACGGCAGGGCAAGTCTGAAGTGAA
+
FFFFFFFFFFFFFFFFFFFFFFFFFFFFF:FFFFFFFFFFFFFFFFFFFFFFFFFFFFFFFFFFFFFFFFFFFFFFFFFFFFFFFFFFFF::FFFFFFFFFFF,FFFFFFFFFF,FFFFFFFFFFFFFFFFFFFFFFFFFFFFFFFFFFFFFFFFFFFFFFFFFFFFFFFFFFF,FFFFFFFFFFFFFFFFFF:FFFFFFFFFFFFFFFFFFFFFFFFFFFFFFFFFFFFFFFFFFFFFFFFFFFFFFFF
@A00881:241:HJW2NDRXX:1:2128:21305:20040 1:N:0:CGAGAGAA+GATTGGAG
TGACCACCTATGGGACGCAGCAGTGGGGAATATTGCACAATGGGGGAAACCCTGATGCAGCGACGCCGCGTGAGTGAAGAAGTATTTCGGTATGTAAAGCTCTATCAGCAGGGAAGAAGATGACGGTACCTGAGTAAGAAGCCCCGGCTAACTACGTGCCAGCAGCCGCGGTAATACGTAGGGGGCAAGCGTTATCCGGATTTACTGGGTGTAATGGGAGCGTAGACGGCGATGCAAGTCTGAAGTGAAA
+
FFF::FFFF:FF:FFFFFFFFFFFFFFFFFFFFFFFFF:FFFF:FFFFFFFFFFF:FFFFFFFFFFFFFFFFFFFFFFFFFFFFFFFFFFF:FFFFFFFFFFFFFFFFFFFFFFFFFFFFFFFFFFFFFFFFFFFF:FFFFFFFFFFFFFFFFFFFFFFFFFFFF,FFF:FF,FFFFFFFFFFFFFFFFFFFF:FFFFFFFFFFF:FF::FF,F,FFFFFFFFF,FFFFFFF:FFFFFFF::FF:FFF,:
@A00881:241:HJW2NDRXX:1:2128:21983:20243 1:N:0:CGAGAGAA+GATTGGAG
TGACCACCTATGGGATGCAGCAGTGAGGAATATTGGTCAATGGGCGGAAGCCTGAACCAGCCAAGTCGCGTGAGGGATGACGGCCCTACGGGTTGTAAACCTCTTTTGCCGGGGAACAAAAGGCGGGACGCGTCCCGCAGTGGAGTGTACCCGGAGAAAAAGCATCGGCTAACTCCGTGCCAGCAGCCGCGGTAATACGGAGGATGCGAGCGTTATCCGGATTTATTGGGTTTAAAGGGTGCGTAGGCGG
+
,:FFF:F:FFF:FFF,:F:FF,,FFFFFFFFFFFFFFFFFFFFF,FFFFF:FF:FFFFFFFFFF::FFFFFFFFFFFFFFFFFFFFFFF,FFFFFF:FFF:F:FFFFFFFFFFF:FFFF,,:FFFFFFFFFFFF:FFFFFFFFFFFFFFFFF,FFFFFFFFFFFFFF:FFFFFFF::F:FFFFFFFFFFF::F::FFFFF::FFF:FFFFF,F,:FFF:F::FFFFFFFFF:FF,FFFFFFFFFF,F:FF
@A00881:241:HJW2NDRXX:1:2128:31385:20462 1:N:0:CGAGAGAA+GATTGGAG
TGACCACCTATGGGATGCAGCAGTGGGGAATATTGGGCAATGGGCGCAAGCCTGACCCAGCAACGCCGCGTGAAGGAAGAAGGCTTTCGGGTTGTAAACTTCTTTTATGAGGGACGAAGGACGTGACGGTACCTCATGAATAAGCCACGGCTAACTACGTGCCAGCAGCCGCGGTAATACGTAGGTGGCGAGCGTTATCCGGATTTACTGGGTGTAAAGGGCGCGTAGGCGGGTAGGCACGTCAGATGTG
+
FF:FFFFFFFFFFFFFFFFFFFF:FFFFFFFFFFFFFFFFFFFFFFFFFFFFFFFFFFFFFFFFFFF:F::FFFFFFFFFFFFFFFFFFFFFFFF:FFFFFFFFF:FFFFFFFFFFFFFF,FFFFFFFFFF,FFFFFFFFFFFFFFFFFFFFFFFFFFFFFFFFFFFFFFFFFFF::FFFF:FFFF:FFFFFFFFFFFFFFFFFFF:FFFFFFFFF:FFFFF:FFFFFFFFFFFFFFFF,:FFFFF:FFF
@A00881:241:HJW2NDRXX:1:2128:32362:20713 1:N:0:CGAGAGAA+GATTGGAG
TGACCACCTATGGGATGCAGCAGTGGGGAATATTGGGCAATGGAGGCAACTCTGACCCAGCAACGCCGCGTGAGCGATGAAGGTCTTCGGATTGTAAAGCTCTTTAAGTGGGGACGAAGAAAGTGACTGTACCCACAGAATAAGCCTCGGCTAACTACGTGCCAGCAGCCGCGGTACTACGTAGGAGGCAAGCGTTATCCGGAATGACTGGGCGTAAAGGGTGCGTAGGTGGTTTGGCAAGTTGGTAGCG
+
FFFFFFFFFFF:FFFFFFFFFFFFFFFFFFFF:FFFFFFFFFFFFFFFFFFFFFFFFFFFFFFFFFFFFFFFFFFFFFFFFFFFFFFFFFFFFFFFFFFFFFFFFFFFFFFFFFFFF,FFFFFFFFFFFFFFFFFFFFFFFFF,FFF:FFFFFFFFFFFFFFFFFFFFFFFFFFFF,FFFF:FFF:FFFF,:FFFFFF:FFFFFFFFFFFFFF,,FFFFFFFFFFF,F:FFF:FF,FFFFFFFFFF,,FF
@A00881:241:HJW2NDRXX:1:2128:30807:20901 1:N:0:CGAGAGAA+GATTGGAG
TGACCACCTATGGGGTGCAGCAGTGGGGAATATTGGGCAATGGAGGAAACTCTGACCCAGCAACGCCGCGTGAAGGATGAAGGTTTTCGGATTGTAAACTTCTGTCGCGAGGGACGAAGAATGACGGTACCTCGTAAGAAAGCCCCGGCTAACTACGTGCCAGCAGCCGCGGTAATACGTAGGGGGCAAGCGTTGTCCGGACTGACTGGGCGTAAAGGGAGTGTAGGCGGCATAAAACTTCAGATGTGAC
+
FF:,FF:FFFFFFFFF,FFFFFFFFFF:F,FFFFFFFF:FF:FFFFFF:FFFFFFFFF,FFFF:FFFFF:F:FFF:FFFFFFFFFF:FFF:FFFF:FFF,FF:FFFFFFFF:FFFFFFFFFFFFFF,F:FFFFF,FF::FF,FF,:FFF:FF:FFFF:FFFFF:,FF:FFF,:F,FFFF,,FFFFFF,F,F::::FFFFFF,F,F,F:FFFFF:F,FFF,FFFFF:FFFFF,:FF,F,,FFF:F:FF:F:
@A00881:241:HJW2NDRXX:1:2128:8639:21183 1:N:0:CGAGAGAA+GATTGGAG
TGACCACCTACGGGAGGCACCAGTGGGGACTATTGGACAATGGGCGAAAGCCTGATCCAGCGACGCCGCGTGAAGGAAGACGGTCTTCGGATTGTAAACTTCAGTGAGCAGGGACGAGACAGGACGGTACCTGCAGAGCAAGCCACGGCTAACTACGTGCCAGCAGCCGCGGTCATACGTAGGTGGCGAGCGTGATCCGGAATTACTGGGTGTAAAGGGTGAGTCGGCGGGGATGCAAGTCAGGTGTGAC
+
,FFFF:FFFFFFFFFFFF:FFFF,FF:FF,F::FFFFFFFFFFFFFF,FF:FFFFFFFFFFFFFFFFFFFFFF,FFF,FF::F:FFFFF::,FF,F,FF,FF:FFFFFFFFFFFFF,FF,FFF,FFFF,FFFFF:FFFFFFFFFFFFFFFFFFFFFFFFFFFFFFFFFFFFFF,,FFFFF,FFFFFFFFF:FF,:FF:F:,,FF,FFFFFFFF,FFF,F:FF:F,FFFFF:F:FFFF:F:F,:F:FF:F:
@A00881:241:HJW2NDRXX:1:2128:17607:21245 1:N:0:CGAGAGAA+GATTGGAG
TGACCACCTATGGGGGGCAGCAGTGAGGAATATTGGTCAATGGGCGGGAGCCTGAACCAGCCAAGCCGCGGGGAGGAAGAAGGTACAGAGTATCGTAAACTCCTTTTGTCAGGGGATAAAAGGCGGGATGCGTCCCGTCCCGAAGGTACCTGAAGAAAAAGCATCGGCTAACTCCGTGCCAGCAGCCGCGGTAATACGGAGGATGCGAGCGTTCTCCGGATTTATTGGGTTTAAAGGGTGCGTAGGCCGC
+
FF:FFFFFF,FFFFFFFFFFF:FFFFFFFFFFFFFF:FFF:FFFFF:FFFFFFFFFFFFFFFFFFFFFFF,:FFFF:FFFFFFFFFFFFFFFFFFFFFFFFFFFFFFFFFFFFFFFFFFFFFFFFFFFFF:F:FFFFFF:FFFFFFFFFFFFFFF,,FF:FF:F:FFFFF:FFFFFFFFFFF:FFF::FFFF,F,FFFF,FFFFFFFFFFF,F,FF,FFF,:F:FF:FF::,FF,::F,FFFF,,F:,FF
@A00881:241:HJW2NDRXX:1:2128:21414:21355 1:N:0:CGAGAGAA+GATTGGAG
TGACCACCTATGGGGCGCAGCAGTGGGGGATATTGGGCAATGGAGGCAACTCTGACCCAGCAACGCCGCGTGAGCGATGAAGGTCTTCGGATTGTAAAGCTCTTTAAGTGGGGACGAAGAAAGTGACTGTACCCACAGAATAAGCTCCGGCTAACTACGTGCCAGCAGCCGCGGTAATACGTAGGGAGCAAGCGTTATCCGGAATGACTGGGCGTAAAGGGTGCGTAGGTGGTCTTGCAAGTTAGTAGCG
+
FF:FFFFFF:FFFFFFFFFFFFFFFFFFFFFFFFFFFFFFFFFFFFFFFFFFFFFFFFFFFFFFFFFFFFFFFFFF:FFFFFFFFFFFFF:,FFFFFFFFFFFFFFFFFFFFFFFFFFFFFFFFFFFFFFFFFFFF,FFFFFFFFFFFFFFFFFFFFFFFFFFFFFFFFFFFFFFFFFFFFFFFFF:FF::FFFFF,FFFFFFFFFFFFFFFFFFFFFFFFFFFFF,FFFFFFFFFFFFFFFFFFFF:F:
@A00881:241:HJW2NDRXX:1:2128:15700:22013 1:N:0:CGAGAGAA+GATTGGAG
TGACCACCTACGGGGGGCAGCAGTGAGGAATATTGGTCAATGGGCGGGAGCCTGAACCAGCCAAGCCGCGTGGAGGAGGAAGGTACAGAGTATCGTAAACTCCTTTTGTCAGGGGATAAAAGGCGGGATGCGTCCCGTCCCGAAGGTACCTGAAGAAAAAGCATCGGCTAACTCCGTGCCAGCAGCCGCGGTAATACGGAGGCTGCGAGCGTGATCCGGAGTTATTGGGTTTAATGGGTGCGTAGGCCGC
+
FF,FFFFFFFFFFFFFFFFFFFFFFFFFFFFFFFFFFFFFFFFFFFFFFFFFFFFFFFFFFFFFFFFFFF:FFFFFFFFFFFFF,FFFFFFFFFFF,FFFFFFFFFF:F:,FFFFF:FFF,FF:FFFFFFFFFFFFFFF:FFF:FFFFFFFFFFFFFFFFFFFFFFFF:F:FFFFFFFFFFFFFFFFFFFFFF:FFFFF:FF,FFFF,:FF,,,:FFFFF,F,F,F:FFF:,FF,FFF,FFFF:FFFFFF
@A00881:241:HJW2NDRXX:1:2128:24108:22169 1:N:0:CGAGAGAA+GATTGGAG
TGACCACCTACGGGGCGCAGCAGTGAGGAATATTGGTCAATGGGCGCGAGCCTGAACCAGCCAAGTAGCGTGAAGGAAGACGGCCCTACGGGTTGTAAACTTCTTTTATACGGGAATAAGACCGTCCACGAGTGGATGCGTGCATGTACCGTATGAATAAGCATCGGCTAACTCCGTGCCAGCAGCCGCGGTAATACGGAGGATGCGAGCGTTATCCGGATTTATTGGGTTTAAAGGGAGCGTAGACGGG
+
FFFFFFFFFFFFFFFFFFFFFFFFFFFFFFFF:FFFFFFFFFFFFFFFFFFFFFFFFFFFFFFFFFFFFFFFF:FFFFFFFFFFFFFFFFFFFFFFFFFFFFFFFFFFFFF:FFFFFFFFFFFFFFFFFFFFFFFFFFFFFFFFFFFFFFFFFFFFFFFFFFFFFFFFFFFFFFFFFFFFFFFFFFFFFFFFFFFFFFFFFFFFFFFFFFFFFFFFFFF:FFFFF,FFFFFF,FFFFFFFFFFFFFFFFF
@A00881:241:HJW2NDRXX:1:2128:17897:22185 1:N:0:CGAGAGAA+GATTGGAG
TGACCACCTATGGGGTGCAGCAGTGGGGAATATTGCGCAATGGAGGCAACTCTGACGCAGCAATGCCGCGTGAGTGAAGAAGGGATTCGTCCTGTAAAGCTCTGTTACCGGGGAAGAGAGAGACGGTACCCGGTGAGCAAGCCCCAGCCAACTACGTGCCAGCAGCTGCGGTAACACGTAGGGGGCGAGCGTTATCCGGATTTATTGGGCGTAAAGGGCACGCAGGCGGCTATTCAGGTGTGGTGTCAAA
+
FFFFFFFFFFFFFFFFFFFFFFFFFFFFFFFFFFFFFFFFFFFFFFFFFFFFFFFFFFFFFFFFFFFFFF,FFFFFFFFFFFFFFFFFFFFFFFFFFFFFFFFFFFF,FFFFFFFFFFFFFFFFFFFFFF:FFFFFFFFFFFFFFFF:FFFFFFFFFFFFFFFF:FF:FFFF,FFFFFFFF,FFFFFFFFFF,FFFFFFFFFFFFFFFFF,F,F,,FFF:F:FFF,FFFF:,FFFFFF,FFFFF:F:F,F
@A00881:241:HJW2NDRXX:1:2128:27796:22482 1:N:0:CGAGAGAA+GATTGGAG
TGACCACCTATGGGGTGCAGCAGTGGGGAATATTGCACAATGGGGGAAACCCTGATGCAGCGACGCCGCGTGAGTGAAGAAGTATTTCGGTATGTAAAGCTCTATCAGCAGGGAAGAAAGTGACGGTACCTGAGTAAGAAGCCCCGGCTAACTACGTGCCAGCAGCCGCGGTAATACGTAGGGGGCAAGCGTTATCCGGAATTACTGGGTGTAAAGGGCGCGTAGGCGGGCTGTCAAGTCAGATGTGAAA
+
FFFFFFFFFFFFFFFFFFFFFFFFFFFFF,FFFFFFFF:FFFFFFFFFFFFFFFFFFFFFFFFFFFFFFFFFFFFFFFFFFFFFFFFFFF:FFFFFFFFFFFFFFFFFFFFFFFFFFFFFFFFFFFFFFFFFFFFFFFFFFFFFFF:FFFFFFFFFFFFFFFFFFFFFFFFFFFFFFFFFFFFFFFFFFFFFFFFFFFFF:FFFFFFFF:FFFF,FFFFFFFFFFFFFFFFF:FFFFFFFFF:,FFF:FF
@A00881:241:HJW2NDRXX:1:2128:27218:22921 1:N:0:CGAGAGAA+GATTGGAG
TGACCACCTACGGGATGCACCAGTGGGGAATATTGCACAATGGGGGGAACCCTGATGCAGCGACGCCGCGTGGGTGAAGAAGTATTTCGGTATGTAAAGCCCTATCAGCAGGGAAGAAGATGACGGTACCTGAGTAAGAAGCCCCGGCTAACTACGTGCCAGCAGCCGCGGTAATACGTAGGGGGCGAGCGTTATCCGGATTTACTGGGTGTAAAGGGAGCGTAGACGGCTTAGCAAGTCTGGAGTGAAA
+
FFFFFFFFFFFFFFFFFFFFFFFFFFFFFFFFFFFFFFFFFFFFFFFF:FFFFFFFFFFFFFFFFFFFFF,FFFFFFFFFFF:FF,FFF:F:FFFFFFFFFFF:FFFFFFFFFF,FFFFFFFFFFFFFFFFFFFFFFFFFFFFFFFFFFFFFFFFFFFFFFFFFFFFFFFFF,FFFFFFFF,FFFFFFFFFF:FFFFFFFFFFFFFFFFFF,::FFFF,FFFFFFFFFFFFFF::F:FF:F:,:FF::FF
@A00881:241:HJW2NDRXX:1:2128:13973:23719 1:N:0:CGAGAGAA+GATTGGAG
TGACCACCTACGGGGTGCAGCAGTGAGGAATATTGGTCAATGGGCGCGAGCCTGAACCAGCCAAGTCGCGTGAGGGAAGACGGCCTTATGGGTTGTAAACCTCTTTCAGATGAGAGTAAAGGGTGTTACGCGTAACACATTGCAAGTATCATCAGAAGAAGCATCGGCTAATTCCGTGCCAGCAGCCGCGGTAATACGGAAGATGCGAGCGTTATCCGGATTTATTGGGTTTAAAGGGTGCGTAGGCGGA
+
FFFFFFFFFFFFFFFFFFFFFFFFFFFFFFFFFFFFFFFFFFFFFFFFFFFFFFFFFFFF:FFFFFFFFFFF:FFFF:FFFFFF:FFFFFFFFFFFFF:F::FFFFFFF,,FFFFF,FF,FFFFFFF,FFFF:FFFFFFFFFF,FFF:F::FFF:FFF:FFF,FFFFFFF:FFFFFFFFFFFF,FFFFFFFFFF:F,FFFF,FFFFFFFFFFFFFF:FFFFF:FFF:F:::FF,,FFFFFFFFF:F:FFF
@A00881:241:HJW2NDRXX:1:2128:22742:23938 1:N:0:CGAGAGAA+GATTGGAG
TGACCACCTACGGGGTGCAGCAGTGGGGAATATTGGTCAATGGGGGAAACCCTGAACCAGCAACGCCGCGTGAAGGAAGAAGGCTTTCGGGTTGTAAACTTCTTTTATCAGGGACGATAGTGACGGTACCTGATGAATAAGCTCCGGCTAACTACGTGCCAGCAGCCGCGGTAATACGTAGGGAGCGAGCGTTATCCGGATTTACTGGGTGTAACGGGCGCGTAGGCGGGCTGACAAGTCAGATGTGAAA
+
,FFF:FFFFFFFFFFFFFFFFFFFFFFFFFFFFFFFFFFFFFFFF:FFFFFFFFFFFFFFFF:FFFFFFFFFFFFFFFFFFFFFFFF:FFFFFFFFF:FFFFFFFFFFFFF:FF:FF:,FFFFFFFFFFFFFFFFFFFFFFFFFFF:FFFFFFFFFFFFFFFFFFFFFFFFF:FFFF:FFFFFF:FFFFFFFFFFFFFFFFF:FF::FFFFF,:,:FF:,::FFFFFFFFFFF,:F:::FFF,F::FF,,
@A00881:241:HJW2NDRXX:1:2128:28293:24377 1:N:0:CGAGAGAA+GATTGGAG
TGACCACCTACGGGATGCAGCAGTGGGGAATATTGGGCAATGGAGGGAACTCTGACCCAGCAACGCCGCGTGAATGATGAAGGTCTTCGGATTGTAAAGTTCTTTTCTAAGGGACGAAGAAAGTGACGGTACCTTAGGAATAAGCCTCGGCTAACTACGTGCCAGCAGCCGCGGTAATACGTAGGAGGCAAGCGTTATCCGGAATGACTGGGCGTAAAGGGTGCGTAGGCGGTTTGGCAAGTTAGTAGCG
+
FFFFFFFFFFFFFFFFFFFFFFF:FFFFFFFFFFFFFFFFFFFFFFFFFFFFFFFFFFFFFFFFFFFFFFFFFFFFFFFFFFFFFFFFFFFFFFFFFFFFFFFFFFFFFFFFFFFFFFFFFFFFFFFFFFFF:FFFFFFFFFFF:FFFFFFF:FFFFFFFFFFFFFFFFFFFFFF:FFFFFFFFFFFFFFFFFFFF,FF,FFFF:,FFFFFFFF,FFFFFFFFFF:FFF,:F:FFFFFFF,FFFF:FFFF
@A00881:241:HJW2NDRXX:1:2128:22742:24721 1:N:0:CGAGAGAA+GATTGGAG
TGACCACCTACGGGACGCAGCAGTGAGGAATATTGGTCAATGGACGCAAGTCTGAACCAGCCATGCCGCGTGCAGGAAGACGGCTCTATGAGTTGTAAACTGCTTTTGTACGAGGGTAAACGCAGGTACGCGTACCTGTTTGAAAGTATCGTACGAATAAGGATCGGCTAACTCCGTGCCAGCAGCCGCGGTAATACGGAGGATTCAAGCGTTATCCGGATTTAGTGGGTTTAAAGGGTGCGTAGGCGGT
+
FFFFFFFFFFFFF:FF:FFFFF:FFFFFFFFFFFFFF:F:FF,::FFFFFFFF,FF:FFFFFFFFFFFFFFFF,FFFFFFF:FFFFFFFFFF:FFFFFFFFFFFFFFFFFFFFFFFFFF:FFF:FFFFFFFFFFF:,F,FFFFFFFF,FFFFFFFFFFF:F:::F,FFFFFFFFFFF:F:FFFFF,F,FFFFFFFF,FFFF:,FFF:F:FF,FFF,:FFFF,:F,FF:FFFFFFF,F:FFFFFFFFF:FF
@A00881:241:HJW2NDRXX:1:2128:26503:24940 1:N:0:CGAGAGAA+GATTGGAG
TGACCACCTACGGGATGCAGCAGTGGGGGATATTGGACAATGGGGGGAACCCTGATCCAGCGACGCCGCGTGAGTGAAGAAGTATTTCGGTATGTAAACTTCTATCGATGGGGACGAAAGAAATGACGGTACCCAAGTAAGAAGCCCCGGCTAAATACGTGCCAGCAGCCGCGGTACTACGTATGGGGCAAGCGTTATCCGGATTTACTGGGTGTAAAGGGTGAGTAGGCGGCTTATTAAGTCATATGTG
+
FFF:FFFFFFFFFF,FFFFFFFFFFFFFFFFFFFFFFFFFFFFFFFFF:FFFFFFFFF,FFFFFFFFFFFFFFFFFFFFFF:FFFFF:F:FFFFFFFFFF:FFFFFFFFFFFFFFF,FFFFFFFFFFFFFFF:FFFFFFFFFFF,FFFFFFFFFFFFFFFFFFFFFFFFFFFFFF,,FFFFF,:FFFFFF,FF:F,FFF:FFFFFFFFFFFFFFFFFFFF,FFFFF:FFFFFFF,FFFFF:FFF:FF,FF
@A00881:241:HJW2NDRXX:1:2128:22363:25066 1:N:0:CGAGAGAA+GATTGGAG
TGACCACCTACGGGATGCAGCAGTCGGGAATTTTGCGCAATGGGCGAAAGCCTGACGCAGCAACGCCGCGTGTGTGATGAAGCCCCTAGGGGTGTAAAACACTGTCAGTAGGGACGAATTATGACGGTACCTACAGAGGAAGCACCGGCTAACTCCGTGCCAGCAGCCGCGGTAATACGGGGGGTGCAAGCGTTGTCCGGAATCATTGGGCGTAAAGCGTTCGTAGGCGGCATGCCAAGTCTGGTGTTAA
+
FFFFFFFFF,FFFFFFFFFFFFFFFFFF:FFF:FFFF:FF:FFFFFFFFFF,FF:FFFFFFFFFFFFFFFFFFFFFFFFFFFFFF,F,FFFFFFFFF:FFF:FFFFFF,FFFFFFFFFFFFFFFFFFFFFFF:FFFFFFFFFF:FFFFFFF:FFFFFFFFFFFFFFFFFFFF:,FF:FFFFFFFFFFF,FFFFFFFF:FFFF:FFFF:FFFF,F:FFFFFFFFF,FFFFFFFFFFFF,:FF:FFFF:FFF
@A00881:241:HJW2NDRXX:1:2128:9164:25160 1:N:0:CGAGAGAA+GATTGGAG
TGACCACCTATGGGGTGCACCAGTGGGGAATATTGCACAATGGGCGCAAGCCTGATGCAGCCATGCCGCGTGTATGAAGAAGGCCTTCGGGTTGTAAAGTACTTTCAGCGGGGAGGAAGGGAGTAAAGTTAATACCTTTGCTCATTGACGTTACCCGCAGAAGAAGCACCGGCTAACTCCGTGCCAGCAGCCGCGGTAATACGGAGGGTGCAAGCGTTAATCGGAATTACTGGGCGTAAAGCGCACGCAG
+
FFFFFF:FF:FFFFFFFFFFFFFFFFFFFFFFFFFFFFFF:FFFFFFFFFFF:FFFFFFFFFF:FFFFFFFFFFFFFFFFFFFF:FFFFFFF:FFFFFFFFFFFFFFFFFFFFFFFFF:FFFF:FFF:FF:FFF:FF,FF:FFFFFFFFFFF:F,:F:FFFFFFF:FFFFFFFFFFFFFFF:FFFF:::FFFFFFFFF:FFFF,FF,F:F::FFF:FF:FF:F,FF:,,FFF,FFF,FFF:FF:FF,FF:
@A00881:241:HJW2NDRXX:1:2128:20835:25645 1:N:0:CGAGAGAA+GATTGGAG
TGACCACCTACGGGAGGCACCAGTGAGGAATATTGGTCAATGGGCGGGAGCCTGAACCAGCCAAGTCGCGTGAGGGAAGACGGCCTTATGGGTTGTAAACCTCTTTCAGATGAGAGTAAAGGGTGCTACGCGTAGCACATTGCAAGTATCATCAGAAGAAGCATCGGCTAATTCCGTGCCAGCAGCCGCGGTAATACGGAAGATGCGAGCGTTATCCGGATGTATTGGGTTTAAAGGGTGCGTAGGCGGA
+
F:F::FFFFFFFFFFFFFFFFFFFFFFFFFFF,FFFFFFFFFF::FFFFFFFFFFFFFFFFF,,F,FFFF:FFFFF,FFFFFFFFFFFFFFFFFFF,FF:FFF::FFFFFFFFFFF,F,FFFFF:FF:FF:FFFFFFF,FFFFFFFFFFFFFFF:FFFFFF,F::FFFFFFFFFFFF,FFF:FFF:F:F,:F:FFFF:F:FFF:FFFFFFFFFF::FFFF:,FF,:FF:F,FFFF:FFFFFFFF::F:FF
@A00881:241:HJW2NDRXX:1:2128:28863:25770 1:N:0:CGAGAGAA+GATTGGAG
TGACCACCTACGGGGCGCAGCAGTGAGGAATATTGGTCAATGGACGCAAGTCTGAACCAGCCATGCCGCGTGCAGGAAGACGGCTCTATGAGTTGTAAACTGCTTTTGTACGAGGGTAAACGCAGGTACGCGTACCTGTTTGAAAGTATCGTACGAATAAGGATCGGCTAACTCCGTGCCAGCAGCCGCGGTAATACGGAGGATCCGAGCGTTATCCGGATTTATTGGGTTTAAAGGGTGCGTAGGCGGC
+
FF,FFFFFFFFFFFFFFFFFFFFFF:FFF,FFFFFFFFFFFFFFFFFFFFFFFFF:FFFFFFF:FFFFFFFFFFFFFFFF:FFFFFFFFFFFFFFFFFFFFFFFFFFFFF:FFFFFFFFFFFFFFFFFFFFFFF:F:FFFFFFFFFF,FFFFFFFF,FF:F:FFFFFFF::FFFFFFFFFFFF:FFFFFFFFFFFF:FFFF:FFFFFF:FFFF:FFFFF,F,FFFFFFFFFFF:,FFFFFFFFFFFFFFF
@A00881:241:HJW2NDRXX:1:2128:29351:25801 1:N:0:CGAGAGAA+GATTGGAG
TGACCACCTATGGGAGGCAGCAGTGGGGAATATTGGTCAATGGGGGGAACCCTGAACCAGCAACGCCGCGTGAAGGAAGAAGGCTTTCGGGTTGTAAACTTCTTTTACCAGGGACGATAGTGACGGTACCTGGTGAATAAGCTCCGGCTAACTACGTGCCAGCAGCCGCGGTAATACGTAGGGAGCGAGCGTTCTCCGGATTTACTGGGTGTAAAGGGCGCGTAGGCGGGCTGTCAAGTCAGATGTGAAA
+
FFFFF:FFFFFFFFFFFFFFFFFFFFFFFFFFFFFFFFFFFFF:FFFFFFFFFFFFFFFFFF:FFFFFFFFFFFFFF:FFFFFFFFFFFFFFFF:FFFF,FFFFFFFFFFFFFFFFFFFFFFFFFFFFFFF,FFF,FFFFFFFFFFFFF:FFFFFFFFFFFFF:FFFFFFFFF,FFFF,FFFFFFFFFFFF,F,FFFFFF,FF,F:FFFFFFFFFFFFFFFFF:FFFFFF:FF:FFF:FFFFFFFFF,,F
@A00881:241:HJW2NDRXX:1:2128:29984:25833 1:N:0:CGAGAGAA+GATTGGAG
TGACCACCTATGGGAGGCAGCAGTGGGGAATATTGGGCAATGGAGGAAACTCTGACCCAGCAACGCCGCGTGAAGGATGAAGGTTTTCGGGTTGTAAACTTCTTTTATCTGTGACGATAGTGACGGTAGCAGATGAATAAGCTCCGGCTAACTACGTGCCAGCAGCCGCGGTAATACGTAGGTTGCAAGCGTTGTCCGGATTTACTGGGTGTAAAGGGCGTGTAGGCGGAACTGCAAGTCAGATGTGAAA
+
FFFFFFFFFFFFFFFFFFFFFFFFFFFFFFFFFFFFFF,FFFFFFFF:FFFFFFFFFFFFFFFFFFFFFFFFFFFFFFFFFFFFFFFFFFFFFFFFFFFFFFFFFFFFFFFFFFFFFFFFFFFFFFFFFFFFFFFFFFFFFFFFFFFFFFFFFFFFFFFFFFFFFFFFFFFFFFFFFFFFFFFFFFFFF:FFFFFFFFFF:FFFFFFFFFFFFF::FFFFFFFFFFFFFF,FFFFFFFFF:FFFFFFFFF
@A00881:241:HJW2NDRXX:1:2128:7328:26115 1:N:0:CGAGAGAA+GATTGGAG
TGACCACCTATGGGGCGCAGCAGTGGGGGATATTGGACAATGGGGGGAACCCTGATCCAGCGATGCCGCGTGAGGGAAGAAGGTTTTCGGATTGTAAACTCCTGTCGTGCGGGACGATGATGACGGTACCGCACAAGAAAGCCACGGCTAACTACGTGCCAGCAGCCGCGGTAAAACGTAGGTGGCAAGCGTTGTCCGGAATTACTGGGTGTCAAGGGAGCGCAGGCGGGCTGACAAGTTGGAAGTGAAA
+
FFFFFFFFFFFFFFFFFFFFFFFFFFFFFFFFFFFFFFFFFFFFF:FFFFFFFFFFFFFFFFFFFFFFFFFFFFFFFFFF:FFFFFF::FF,FFFFFFFFFFFFF:,FFFFFFFFFFFFFFFFFF:FFFFF:FFFFFFFFF:FFFFFFFFFFFFFFFFFFFFFFFFFFFFFFF,FFFFFFF:FFFFF:FFFFFFFF,FFFFFFFFF::FFFF,F,FFFFFFFFFF,FFFFF:FFF,:FFFFF:,:FF:FF
@A00881:241:HJW2NDRXX:1:2128:19569:26177 1:N:0:CGAGAGAA+GATTGGAG
TGACCACCTACGGGGTGCAGCAGTGAGGAATATTGGTCAATGGCCGTAAGGCTGAACCAGCCAAGTCGCGTGAAGGAAGAAGGACCTATGGTTTGTAAACTTCTTTTATAGGGGAATAAAGGTATCCACGTGTGGATATTTGAATGTACCCTATGAATAAGCATCGGCTAACTCCGTGCCAGCAGCCGCGGTAATACGGAGGATGCGAGCGTTCTCCGGATTTATTGGGTTTAAAGGGTGCGTAGGTTGT
+
FFFFFFFFFFFFFFFFFFFFFFFFFFFFFFFFFFFFFFFFFFFFFF,F:F,FFFFFFFFFFFFFFFFFFFFFFFFFFFFF,:FF,FFFFFF,FFFFFFFFFFFFFFFFFF:FFFFFFFFFF,FFFFFFFFFFFFFF,FFFFF,FFFFFFF::FFFF:FFFF:FFFFFFF::FFFFFFFFFFFFFFFFFFFFFFFFFFFFFFFFF:FFFFFFF,,FFFFFFFFFFFFFFF,FFFFFFFFFFFFF,FFF,FF
@A00881:241:HJW2NDRXX:1:2128:22272:26193 1:N:0:CGAGAGAA+GATTGGAG
TGACCACCTATGGGATGCAGCAGTGAGGAATATTGGTCAATGGGCGCGAGCCTGAACCAGCCAAGTAGCGTGAAGGAAGACGGCCCTACGGGTTGTAAACTTCTTTTATACGGGAATAAGACCGTCCACGAGTGGATGCGTGCATGTACCGTATGAATAAGCATCGGCTAACTCCGTGCCAGCAGCCGCGGTAATACGGAGGATGCGAGCGTTATCCGGATTTATTGGGTTTAAAGGGAGCGTAGACGGG
+
FFFFFFFFFFFFFFFFFFFFFFFFFFFFFFFFFFFFFF:FFFFFFFFFFFFFF:FFFFFFFFFFFFFFFFFFFFFFFFFFFFFFFFFFFFFFFFFFFFFFFFFFFFFFFFFFFFF,FFFFFFFFFFFFFFFFFFFFFFFFFFF:FFFFFFFF:FFF,FFFFF,FFFFFFFFFFFFFFFFFF::FFFFFFFFFF,FFFFFFFFFFFFF:FFF:FF,FFFFF,FFFF:FFFF:FFF:FFFFFFFFFFFFFF:
@A00881:241:HJW2NDRXX:1:2128:32280:26365 1:N:0:CGAGAGAA+GATTGGAG
TGACCACCTACGGGACGCAGCAGTGGGGAATATTGCGCAATGGGCGAAAGCCTGAACCAGCCAAGCCGCGTGAGGGAAGGAGGTACAGAGTATCGTAAACCTCTTTTGTCGGGGAACAAAAGCGGGGACGCGTCCCCGTCTGCGTGTACCCGAAGAAAAAGCATCGGCTAACTCCGTGCCAGCAGCCGCGGTAATACGGAGGATGCGAGCGTTATCCGGATTTATTGGGTTAAAAGGGTGCGCAGGCGGC
+
FF,FFFFFFFFFFFFF:FFFFFFFFFFFF:F:FFFFFFFFFFFFFFFFFFFFFFFFFFFFFFFFFFFFFFFFFFFFFFFFFFFFFFFFFFFFFFFFF:FFFFFFFFFFFFFFFFF,FFFFFFFFFFFFFF,:FF:FFFFFFFFFFFFFFF:FFFFFFFFFFFFF,FFF,FFFFFFF:FFFFFFF:FFFFFFFFFFFF,,FF,,,,,:FF:F::FFFFF,FF,FFF,FF,FF::FF:,F,FFFFFFFF,::
@A00881:241:HJW2NDRXX:1:2128:7961:26428 1:N:0:CGAGAGAA+GATTGGAG
TGACCACCTATGGGGTGCAGCAGTGGGGAATATTGGGCAATGGGCGCAAGCCTGACCCAGCAACGCCGCGTGAAGGATGAAGGCCCTCGGGTTGTAAACTTCTTTTCTCGGGGACGAATAAATGACGGTACCTGAGGAATAAGCCACGGCTAACTACGTGCCAGCAGCCGCGGTAATACGTAGGTGGCAAGCGTTATCCGGATTTATTGGGTGTAAAGGGCGTGTAGGCGGGGCTACAAGTCAGATGTGA
+
FFFFFFFFFFFFFFFFFFFFFFFFFFFFFFFFFFFFFFFFFFFFFFFFFFFFFFFFFFFFFF:FFFFFFFFFFFFFFFFFFFFFFFFFFFFFFFFFFFFFFFFFFFFFFFFFFFFFFFFFFFFFFFFFFFFFFFFFFF,FFFFFFFFFFFFFFFFFFFFFFFFFFFFFFFFFFFF:FFFFFFFFFFFFF:FFFFF,FFFFFF:FFFFFFFFFFFFFFFFFFFFFFF:FFFFFFFF:FF,F:F:FFFFFFF
@A00881:241:HJW2NDRXX:1:2128:28890:26443 1:N:0:CGAGAGAA+GATTGGAG
TGACCACCTACGGGGTGCAGCAGTGGGGAATATTGGGCAATGGGCGCAAGCCTGACCCAGCAACGCCGCGTGAAGGAAGAAGGCCCTCGGGTTGTAAACTTCTTTTGTCGGGGACGATAGTGACGGTACCTGACGAATAAGCCACGGCTAACTACGTGCCAGCAGCCGCGGTAATACGTAGGTGGCGAGCGGTGTCCGGATTTACTGGGTGTACAGGGCGCGTAGGCGGGTAGGCACGTCAGATGTGAAA
+
FF::FFFFFFFFFFFFFFFFFFF,FFFFFFFFFFFFFFFFFFFFFFFFFFFFFFFFFFFFFFFFF::FFFFF:FFFF,FFFFFFFFFFFF,FFFFFFFFFFFF:FFFFF:FFFFFFFFF:F:FFFFFFFFFFFF:FF:FFFFFFFFFFFFFFF,FFFFF:F:FFFFFFFFFFFFFF:FF:FFFFFF:FFFF,FFFFF:FFFFF,F:F:FF:FFF,FFFFFFFFFFF:F,:F:FFFF,F:F,FF,FFFF,,
@A00881:241:HJW2NDRXX:1:2128:19117:26584 1:N:0:CGAGAGAA+GATTGGAG
TGACCACCTATGGGGTGCACCAGTGGGGAATATTGGACAATGGGCGAAAGCCTGATCCAGCGACGCCGCGTGAAGGAAGACGGTCTTTGGATTGTAAACTTCAGTGAGCAGGGACGAGAAAGGACGGTACCTGCAGAGCAAGCCACGGCTAACTACGTGCCAGCAGCCGCGGTAATACGTAGGTGGCGAGCGTTCTCCGGAATTACTGGGTGTAAAGGGTGAGTAGGCGGGGATGCACGTCAGGTGTGAC
+
:F:FFFFFFF:FFFFFFFFFFFFFFFFFFFFFFFFF:F,FFFFFFFFFFFFFFFFFF:FFFFFFFFFFFFFFFFFF:FFFFFFFFFFFFFF:FFFFFFFFFF:FFFFFFF:FFFF:FFFFFFFFFFFF:FF:FFFFFFFFFFFFFFFFFFFFFFFFF:FFFFFF:FFFFFFFFF:F,FFF,FFFFFFFFFFFFF,FF,FFFFF:FFFFFFFF:,FF:FFF:FF:,,FFFFFFFFFFF,FFFFFFFFFFF,
@A00881:241:HJW2NDRXX:1:2128:27751:26788 1:N:0:CGAGAGAA+GATTGGAG
TGACCACCTATGGGACGCAGCAGTGGGGAATATTGGGCAATGGGCGCAAGCCTGACCCAGCAACGCCGCGTGAAGGAAGAAGGCTTTCGGGTTGTAAACTTCTTTTATGAGGGACGAAGGACGTGACGGTACCTCATGAATAAGCCACGGCTAACTACGTGCCAGCAGCCGCGGTAATACGTAGGTGGCGAGCGTTGTCCGGATTTACTGGGTGTAAAGGGCGCGTAGGCGGGCATGCAAGTCAGATGTG
+
FFFFFFFFFFFFFFFFFFFFFFFFFFFFFFFFFFFFFFFFFFFFFFFFFFFFFFFFFFFFFFFFFFFFFFFFFFFFFFFFFFFF:FFFFFFFFFFFFFFFFFFFFFFFFFFFFFFFFFFFFFFFFFFFFFFFFFFFFFFFFFFFFFFFFFFFFFFFFFFFFFFFFFFFFFFFFFFF:FFFFFFFFFFFFFFFFFFFFFFFFFFF:F,FFFFFFFFFFFFFFFFFFFFFFFFFFFFFFFF,FFF:FFFFFF
@A00881:241:HJW2NDRXX:1:2128:22001:27038 1:N:0:CGAGAGAA+GATTGGAG
TGACCACCTACGGGAGGCAGCAGTGGGGAATATTGCACAATGGGGGAAACCCTGATGCAGCGACGCCGCGTGAGTGAAGAAGTATTTCGGTATGTAAAGCCCTATCAGCAGGGAAGAGAGTGACAGTACCTGAGTAAGAAGCACCGGCTCAATACGTGCCAGCAGCCGCGGTAATACGTATGGTGCAAGCGTTATCCGGATTTACTGGGTGTAAAGGGAGCGCAGGTGGCATGGCAAGCCCGAAGTGAAA
+
FF,FFFFFFF:FFFFFFFFFFFFFFFFFF:F:FFF:FFFFFFFFFFFFFFFFFFFFFFFFF:FFFFFFFFFFF:FFFFFFFFFFFFFFFFFFFFFFFFFFFFFFFFFFFFFFFF:FFFFFFFF:FFFF:FFFFFFFFFFFFFFFFFFFF,F:FFFF,FFFFFFFFFFFFFFFF,FFFF,F:FFFF:::FF,,FFFFFFFF,FF,FF:F,,F,F:FFFFFF::F,FFFFFFFFFFFFF:FF,FFFFFFFF:
@A00881:241:HJW2NDRXX:1:2128:26648:27038 1:N:0:CGAGAGAA+GATTGGAG
TGACCACCTACGGGATGCAGCAGTGGGGAATATTGGGCAATGGGCGCAAGCCTGACCCAGCAACGCCGCGTGAGGGAAGAAGGTTTTCGGATTGTAAACCTCTGTCTTTAGGGACGATAGTGACGGTACCTGGTGAATAAGCTCCGGCTAACTACGTGCCAGCAGCCGCGGTAATACGTAGGGAGCGAGCGTTATCCGGATTTACTGGGTGTAAAGGGCGCGTAGGCGGGCTGTCAAGTCAGATGTGACA
+
FF:FFFFFFFFFFFFFFFFFFFFFFFFFFFFFFFFFFFFFFFFFFFFFFFFFFFFFFFFFF,FFFFFFFFFFFFFFFFFFFFFFFFFFFFFFFFFFFFFFFFFFFFFFFFFFFFFFFFFFFFFFFFFFFFFFFFFF:FFFFFFFFFFFFFFFFFFFFFFFFF:,FFFFFFF:,FFFFFFFFFFFFFFFFFFFFFFFFFFF:FFFFFFFFFF:FFF:FFFFFFFFFFFFFF:FFFFFFFFFFF:FFFFF,:
@A00881:241:HJW2NDRXX:1:2128:26449:27320 1:N:0:CGAGAGAA+GATTGGAG
TGACCACCTCCGGGATGCAGCAGTGGGGAATATTGGGCCATGGGCGCAAGCCTGACCCAGCAACGCCGCGTGAGGGAAGAAGGTTTTCGGATTGTAAACCTCTGTCTTTAGGGACGATCGTGACGGTACCTGGTGAATAAGCTCCGGCTAACTACGTGCCAGCAGCCGCGGTAATACGTAGGGAGCGAGCGTTATCCGGATTTACTGGGTGTAAAGGGCGCGTAGGCGGGCTGTCAAGTCAGATGTGAAA
+
FF:FFFFFF,FFFFFFFFFFF:FFFFFFFFFFFFFFFF,FFFFFFFFF:FFFFFFFFFFFFF,FFFFFFFFFFFFFFFFFFFFFF:FFFFFFFFFF:FFFFFFFFFFFFFFFFF:FF:,:FF,FFFFFFFFFFFF,FFFFFFFFFFFFF:FFFFF:FF:FFFFFFFFFFFF,,,F:FF:F::F,FFFFFFFFF,FFFF:FFFFFFFFFF,F:,:F:F::FF:FFFFFFFFFFF,:F::FF:FF:FFFF:F
@A00881:241:HJW2NDRXX:1:2128:7175:27383 1:N:0:CGAGAGAA+GATTGGAG
TGACCACCTATGGGACGCAGCAGTGGGGAATATTGCACAATGGGCGCAAGCCTGATGCAGCCATGCCGCGTGTATGAAGAAGGCCTTCGGGTTGTAAAGTACTTTCAGCGGGGAGGAAGGGAGTAAAGTTAATACCTTTGCTCATTGACGTTACCCGCAGAAGAAGCACCGGCTAACTCCGTGCCAGCAGCCGCGGTAATACGGAGGGTGCAAGCGTTAATCGGAATTACTGGGCGTAAAGCGCACGCAG
+
FFFFFFFFFFFFFFFFFFFFFFFFFFFFFFFFFFFFFFFFFFFFFF:FFFFFFFFFFFFFFFFFFFFFFFFFFFFFFFFFFFFFFFFFFFFFFFFFFFFFFFFFFFFFFFFFFFFFFFFFFFFFFFFFFFFFFFFFFFFF:FFFF:FFFFFFFFF:FFFFFFFFFFFFFFFFFFFFF:FFFFFFFFFFFFFFFFFFFF:FFFFFF:FFFFFFFF:FFFF,FFFFFFF:FFFFFFFFFFFFFFF:FFF,FF
@A00881:241:HJW2NDRXX:1:2128:31566:27727 1:N:0:CGAGAGAA+GATTGGAG
TGACCACCTATGGGATGCAGCAGTGGGGAATATTGGGCAATGGAGGCAACTCTGACCCAGCAACGCCGCGTGAATGAAGAAGGCCTTCGGGTTGTAAAGTTCTTTAATTGGGGACGAAGAAAGTGACGGTACCCAAAGAATAAGCCACGGCTAACTACGTGCCAGCAGCCGCGGTAATACGTAGGTGGCAAGCGTTGTCCGGAATGACTGGGCGTCAAGGGAGCGTAGGCGGCGCAGCAAGTTAGGAGTG
+
FFFFFFFFFFFFFFFFFFFFFFFFFFFFFFFFFFFFFFFFFFFFFFFFFFFFFFFFFFFFFFFFFFFFFFFFFFF::FFFFFFFFFFFFFFFFFFFFFFFFFFFFFFFFFFFFFFFFFFFFF:FFFFFFFF,FF:FFFFFFFFFFFFFFFFFFFFF:F,FF:FFFFFF,FFFFFFFFFFFF:,FFFFFFFF::FFFFFFFF:FFFFFFFFFF::F,F:,FF::FFFFFFFF:FF:F,FFF:FFFFFFFFF
@A00881:241:HJW2NDRXX:1:2128:23529:27743 1:N:0:CGAGAGAA+GATTGGAG
TGACCACCTACGGGATGCAGCAGTGGGGAATATTGCACAATGGGGGACACCCTGATGCAGCGACGCCGCGTGAGTGAAGAAGTATTTCGGTATGTAAAGCTCTATCAGCAGGGAAGATACTGACGGTACCTGAATAAGAAGCCCCGGCTAACTACGTGCCAGCAGCCGCGGTACTACGTAGGGGGCACGCGGTGTCCGGATTTACTGGGTGTAAAGGGTGCGCAGGCGGCTATGCAAGTCAGATGTGAAA
+
FFFFF:FFFFFFFFF:FFFFF:FFFFFFFFFFFFFFFFF:FFFFFFF,FFFFFFFFFFFFFFFFFFFFFFFF:FF,FFFF:FFF:FFFFFFF:FFFFFFFFFFFFF:FF,FFFFFFFFF:F:FFFFF:,FFF:FF,FFFF::,,FFFFF:F:FFFFFFFFFFF,FFFFFFFFF:FFFFFFFFFFF::,F:FF:FF:FFFF:FF::FF:::FFFFFFFFFFFFFFFFFFFFFFFFFFF:,,F::,F,,:FF
@A00881:241:HJW2NDRXX:1:2128:23972:27821 1:N:0:CGAGAGAA+GATTGGAG
TGACCACCTACGGGATGCAGCAGTGGGGAATATTGGTCAATGGGGGGAACCCTGAACCAGCAACGCCGCGTGAAGGAAGAAGGCTTTCGGGTTGTAAACTTCTTTTATCAGGGACGATAGTGACGGTACCTGATGAATAAGCTCCGGCTAACTACGTGCCAGCAGACGCGGTAATACGTAGGGAGCGAGCGTTATCCGGATTTACTGGGTGTAAAGGGCGCGTAGGCGGGCCGACAAGTCAGATGTGACA
+
FFF:FFFFFFFFFFFFFFFFFFFFFFFFFFFFFFFFFFFFFFF:FF:F:FFFFFFFFFFFFF:FFFFFFFFFFFFFFFFFFFFFF:FFFFF:FF:F:FFFFFFFFFFFFFF:FFFF:,FF,FFFFFFFFFFFFFF:,FFFFFFFF,,FFFFFFFFFFFF,,FFFF,:FFFFF:F,FFFFFFFFFFFF:FFFF,,FFFFFFFF:F:F,FFFFF,,FFFFFFFFFFFFFFF:FFFF:F:FFFFF,,:F,,FF
@A00881:241:HJW2NDRXX:1:2128:20790:28416 1:N:0:CGAGAGAA+GATTGGAG
TGACCACCTATGGGAGGCAGCAGTGGGGAATATTGGTCAATGGGGGGAACCCTGAACCAGCAACGCCGCGTGAAGGAAGAAGGCTTTCGGGTTGTAAACTTCTTTTACCAGGGACGATAGTGACGGTACCTGGTGAATAAGCTCCGGCTAACTACGTGCCAGCAGCCGCGGTAATACGTAGGGAGCGAGCGTTATCCGGATTTACTGGGTGTAAAGGGCGCGTAGGCGGGCTGTCAAGTCAGATGTGAAA
+
FFFFF:FFFF:FFFFFFFFFFFFFFFFF:FFFFFFFFFFFFFFFFFFFFFFFFFFFFFFFFFFFFFFFFFFFFFFFF:FFFFFFFFFFFFFFFFFFFFFFFFFFFFFFFFFFFFF:F,FFFFFFFFFFFFFFFFFFFFFFFFFFFFFF:FFFFFFFFFFFFFFFFFFFFFFFF,F,FFFFFFFFFF:FFFF:F:FF:FFFF:F:FFFFFFFFFF,FFFFFF:F,:FFFFFF::FFFF:F:,FFFFF:F,F
@A00881:241:HJW2NDRXX:1:2128:19967:29528 1:N:0:CGAGAGAA+GATTGGAG
TGACCACCTATGGGACGCAGCAGTGAGGAATATTGGTCAATGGGCGCGAGCCTGAACCAGCCAAGTAGCGTGAAGGAAGACGGCCCTACGGGTTGTAAACTTCTTTTATACGGGAATAAGACCGTCCACGAGTGGATGCGTGCATGTACCGTATGAATAAGCATCGGCTAACTCCGTGCCAGCAGCCGCGGTAATACGGAGGATGCGAGCGTGATCCGGATTTATTGGGTTTAAAGGGAGCGTAGACGGG
+
F:FFFFFF:FFFFFFFFFFFFFFFF:FFF::FFFFFFFFFFFFFFFFFFFFFFFFFFFFFFFF:FFFFFFFFFFFFFFFFFFFFFFFFFFFFF:FFFFFFFFF,FFFFFFFFF::FFFFFFFFFFFF,FFFFFFF:FFFFFF:,FFFFFFFFFFFF,FF,FF,FFFFFFFFFFFFFFFFF:FF:FFFFFFFFFFF,:FFFFFF,FFF:FFF,,FFFFFFF::,FFFFFF,,FFF,FFFFFFFFFFF:FFF
@A00881:241:HJW2NDRXX:1:2128:19994:29637 1:N:0:CGAGAGAA+GATTGGAG
TGACCACCTACGGGGTGCAGCAGTGGGGGATATTGCGCAATGGGGGGAACCCTGACGCAGCAACGCCGCGTGAAGGAAGAAGGTCTTCGGATTGTAAACTTCTTTTATTAAGGACGAAGAGATGACGGTACTTAATGAATAAGCTCCGGCTAACTACGTGCCAGCAGCCGCGGTAATACGTAGGGAGCAAGCGTTGTCCGGAATTACTGGGTGTAAAGGGTGTGTAGGCGGGATGTCAAGTCAGATGTGA
+
FFFFFFFFFFFFFFFFFFFFFFF:FFFFFF::FFFFFFFFFFFFFFFFFFFFFFFFFFFFFFFFFFFFFFFFFFFFFFFFFFFFFFFFFFFFFFFFFFFFFFF:FFFF,FFFFFFFFFFFFFFFFFFFFFFFFF::FFFFFFFFFFFF:FFFFFFFFFFFFF,FFFFFFFFFFFFFFFF:FFFFFFFFF,FFFFFFFFFFFF:FFFFFFFFFFF:FFFFFFF:FFFF:F:F:FFFFFFFFFFFF::FFFF
@A00881:241:HJW2NDRXX:1:2128:28465:30405 1:N:0:CGAGAGAA+GATTGGAG
TGACCACCTACGGGATGCAGCAGTGGGGAATATTGGTCAATGGGGGAAACCCTGAACCAGCAACGCCGCGTGAAGGAAGAAGGCTTTCGGGTTGTAAACTTCTTTTATCAAGGACGATAGTGACGGTACTTGATGAATAAGCTCCGGCTAACTACGTGCCAGCAGCCGCGGTAATACGTAGGGAGCGAGCGTTATCCGGATTTATTGGGTGTAAAGGGTGCGTAGACGGATATGCAAGTTAGTTGTGAAA
+
FFFFFFFFFFFFFFFFFFFFFFFFFFFFFFFFFFFFFFFFFFFFFFFFFFFFFFFFFFFFFFFFFFFFFFFFFFFFFFFFFFFFFFFFFFFFFFFFFFFFFFFFFFFFFFFFFFFFFFFFFFFFFFFF:F,FFFFFFFFFFFFFFFFFFFFFFFFFFFFFFFFFFFFFFFFFF:FFFFFFFFFFFFFFFFF:F,FFFFFF,FFFFFFFFFFFF:FFFFFFFFFFFFFFFFFFFFFFFFFFFFFFFFFFFF
@A00881:241:HJW2NDRXX:1:2128:26187:30780 1:N:0:CGAGAGAA+GATTGGAG
TGACCACCTATGGGGGGCAGCAGTGGGGAATATTGCACAATGGGGGAAACCCTGATGCAGCGACGCCGCGTGAGTGAAGAAGTATTTCGGTATGTAAAGCTCTATCAGCAGGGAAGAGAATGACGGTACCTGACTAAGAAGCCCCGGCTAACTACGTGCCAGCAGCCGCGGTACTACGTAGGGGGCAAGCGTTATCCGGATTTACTGGGTGTAAAGGGAGCGTAGACGGTTATGCAAGTCTGAAGTGAAA
+
FF:FFFFFFF,FFFFFFFFFFFFF:FFFFFF:FFFFFFFFFFFFFFFFFFFFFFFFFFFFFFFFFFFFFFFFFFFFFFFFFFFFFFFFFFFFFFFFFFFFFFFFFFFFFFFFFFFFFFF,FFFFFFFFFFFFFFFFFFFFFFFFFFFFF:FFFFFFFF:F:FF:FFFFFFFF:,:FFFFF:FFFFFFFFFF,FFFFFFFFFFF:FFF:FFFFFFFFFF:FFFFFFFFF,FFFFFFF,::F::FFF:FFF:
@A00881:241:HJW2NDRXX:1:2128:24840:30984 1:N:0:CGAGAGAA+GATTGGAG
TGACCACCTACGGGGTGCACCAGTGAGGAATATTGGTCAATGGTCGGGAGACTGAACCAGCCAAGCCGCGTGAGGGAAGAAGGTACAGCGTATCGTAAACCTCTTTTGCCGGGGAACAAGAGCTTCCACGAGTGGGAGTGTGAGCGTACCCGGAGAAAAAGCATCGGCTAACTCCGTGCCAGCAGCCGCGGTAATACGGAGGATGCGAGCGTTATCCGGATTTATTGGGTTTAAAGGGTGCGTAGGCGGC
+
FFFFFFFFF:FFFFFFFFFFFFFFFFFFF:FFFFFFFFFFFFFFFFFFFFFFFFFFFFFFFFF:FFFFFFFFFFFFFFFFFFFFFFFFFFFFFFFFFFFFFFFFFFFFFFFFFFF,FFFFFFFFFFFFFFFFFFFFFFFFFFFFFFFFFFFFFFFFFFFFF:FFFFFFFFFFFFFFFFFFFFFFFFFFFFFFFFFFFFFFFFFFFFFFFFFF:FFFFFFFFFFFF:FFFFFFFFFFFFFFFFFFFFFFFF
@A00881:241:HJW2NDRXX:1:2128:27959:31250 1:N:0:CGAGAGAA+GATTGGAG
TGACCACCTACGGGAGGCAGCAGTGGGGAATATTGGGCAATGGGCGAAAGCCTGACCCAGCGATGCCGCGTGAGGGAAGAAGGTTTTCGGATTGTAAACCTCTGTCTTTAGGGACGATAATGACGGTACCTAAGGAGGAAGCTCCGGCTAACTACGTGCCAGCAGCCGCGGTAATACGTAGGGAGCGAGCGTTGTCCGGAATTACTGGGTGTAAAGGGAGTGCAGGCGGGACTGCAAGTCAGATGTGAAA
+
FFFFFFFFFFFFFFFFFFFFFFFFFFFFFFFFFFFFFFFFFFFFFFFFFFFFFFFFFFFFFFFFFFFFFF:FFFFFFFFFFFFFFFFFFFFFFFFFFFFFFFFFFFFFFFFFFFFFFF::FFFFFFFFFFFFFFFFFFF:FFFFFFFFFFFFFFFFFFFFF:FFFFFFFFFFFF:FFFFFFFFFFFFFFFFF:FFF:FF:FFFFFFFFFFF,FFFFFFFFFFFFFFFFFFF:FFFFFFFFFFF,FFFF,:
@A00881:241:HJW2NDRXX:1:2128:12707:31297 1:N:0:CGAGAGAA+GATTGGAG
TGACCACCTATGGGATGCAGCAGTGGGGAATATTGCGCAATGGAGGAAACTCTGACGCAGCGATGCCGCGTGGGCGAAGAAGGGCTCCGGCCCGTAAAGCCCTGCCGCCGGGGAAGAGAGAAGACGGTACCCGGCAAGCAAGCCCCGGCCAATCACGTGCCAGCAGCCGCGGTAAGACGTGAGGGGCGAGCGTTGTCCGGAATCACTGGGCGTAAAGGGCGCGCAGGCGGCTGCGCGGGTGGGATGTCAA
+
FF,FFFFFFFF:FFFFFFFFFFF:FFFFFFF:FFFFFFFFFFFFFFFFFFFFFFFFFFFFFFFFFFFFFFFFFFFFFFFFFFFFFFFF:FFFFFFFFFFFFFFFFFFFFFFFFFFFFFFFFF:FFFFFFFFFFF:F:FFFFFFFFFFFFFFFFFF:FFF:FFFFFFFFFFFFFFFFFFF::FFFFFFFFFFFFFFFFFFFFFFFFFFF:FFFFFFF:FFFFFFFFFFF:FFFFFFFFF:FFFFFFFFFFF
@A00881:241:HJW2NDRXX:1:2128:30273:31626 1:N:0:CGAGAGAA+GATTGGAG
TGACCACCTATGGGGTGCAGCAGTGGGGAATATTGCACAATGGGGGGAACCCTGATGCAGCGACGCCGCGTGAGTGAAGAAGTATTTCGGTACGTAAAGCTCTATCAGCAGGGAAGAAGGAAGACGGTACCTGAGTAAGAAGCCCCGGCTAACTACGTGCCAGCAGCCGCGGTAATACGTAGGGGGCAAGCGTTATCCGGATTTACTGGGTGTAAAGGGAGCGCAGACGGCGCAGCAAGTCCGATGTGAA
+
FFFFFFFFFFFFFFFFFFFFFFFFFFFFFFFFFFFFFFFFFFFFFFFFFFFFFFFFFFFFFFFFFFFFFFFFFFFFFFFFFFFFFFFFFFFFFFFFFFFFFFFFFFFFFFFFFFFFFFFFFFFFFFFFFFFFFFFFFFFFFFFFFFFFFFFFFF:FFFFFFFFFFFFFFFFFFFFFFFFFFFFFFFFF,FFF:FFFFFFFFFFFFFFFFFFFFFF:FFFFFFFFFFFFFFFFFFFFFFFFFFFFF,FFFF
@A00881:241:HJW2NDRXX:1:2128:26069:31735 1:N:0:CGAGAGAA+GATTGGAG
TGACCACCTATGGGGTGCAGCAGTGGGGAATATTGCACAATGGGGGAAACCCTGATGCAGCGACGCCGCGTGAGTGAAGAAGTATTTCGGTATGTAAAGCTCTATCAGCAGGGAAGAAAATGACGGTACCTGACTAAGAAGCCCCGGCTAACTACGTGCCAGCAGCCGCGGTAATACGTAGGGGGCAAGCGTTATCCGGATTTACTGGGTGTAAAGGGAGCGTAGACGGGTGTGCAAGTCTGATGTGAAA
+
FFFFFFFFFFFFFFFFFFFFFFFFFFFFF:FFFFFFFFFFFFFFFFFFFFFFFFFFFFFFFFFFFFFFFFFFFFFFFFFFFFFFFFFFFF:FFFFFFFFFFFFFFFFFFFFFFF:FF:F:FFFFFFFFFFFFFFFFFFFFFFFFFFFFFFFFFFFFFFFFFFFFFFFFFFFF:FFFFF:FFFFFFFFFFFFFF:FFFFFFFFFFFFFFFFF:,F,FFFFFFFFF:FFFFFFFFF::FFFFFFF:FFFFFF
@A00881:241:HJW2NDRXX:1:2128:21893:32017 1:N:0:CGAGAGAA+GATTGGAG
TGACCACCTATGGGATGCAGCAGTGGGGAATATTGGTCAATGGGGGAAACCCTGAACCAGCAACGCCGCGTGAAGGAAGAAGGCTTTCGGGTTGTAAACTTCTTTTATCAAGGACGATAGTGACGGTACTTGATGAATAAGCTCCGGCTAACTACGTGCCAGCAGCCGCGGTAATACGTAGGGAGCGAGCGTTCTCCGGATTTACTGGGTGTAAAGGGCGCGTAGGCGGGCAGACAAGTCAGATGTGAAA
+
FFFFFFFFFF,FFFFFFFFFFFFFFFFF:FFFFFFFFFFFFFFFFFF:FFFFFFFFFFFFFFFFFFFFFFFFFFFFFFFFFFFFFFFFFFFFFFFF:FFFFFFFFFFFFFFFFFF:FFFFFFFFFFFFFF:FFFFFFFFFFFFFFFFFF,FFFFFFFFFFFF:FFF:FFFFFFFFFFF:FFFF:FFFFFF,,F,FFFF,FFFFFFFFFFFFF:FFF,FFFF:FFFFFFFFFFFFFFFFFF,:FFFFFFFF
@A00881:241:HJW2NDRXX:1:2128:22164:32174 1:N:0:CGAGAGAA+GATTGGAG
TGACCACCTATGGGATGCAGCAGTGGGGGATATTGGACAATGGGGGGAACCCTGATCCAGCGACGCCGCGTGAGTGAAGAAGTATTTCGGTATGTAAAGCTCTGTCAGCAGGGAAGAAGGAAAGACGGTACCTGACCAAGAAGCCCCGGCTAACTACGTGCCAGCAGCCGCGGTAATACGTATGGTGCAAGCGTTATCCGGATTTACTGGGTGTAAAGGGAGCGCAGACGGACGTGCACGTCCGGAGTGA
+
FFFFF:FFF,FFFFFFFFFFFFFFFFFFFFFFFFFFFFF:FFFF:FFFFFFFFFFFFFFFFFFFF:FFFFFFFFFF:FFFFF::F,F,F:FFFFFFFFFFFFFFFFFFF:FF:FFFFFFF,FFF:FFFFFF:FFF::FFF:F:FFFFFFF:FFFFFFFFFFFFFFFFFFFFFF:,::FFFFF,FFFFFF,F:FFFFFFFFFFFFFF:FFFFFFFFF:FFFF:F:F,:::F:FFFFFFF:FFFFFF,:FFF
@A00881:241:HJW2NDRXX:1:2128:25617:32268 1:N:0:CGAGAGAA+GATTGGAG
TGACCACCTACGGGCTGCAGCAGTGGGGAATATTGGGCAATGGGCGCAAGCCTGACCCAGCAACGCCGCGTGAAGGAAGAAGGCTTTCGGGTTGTAAACTTCTTTTATGAGGGACGACGGACGTGACGGTACCTCATGAATAAGCCACGGCTAACTACGTGCCAGCAGCCGCGGTAATACGTAGGTGGCGAGCGTTGTCCGGATTTCGTGAGTGTAATGGGCGCGTAGGCGGGCATGCAAGTCAGATGTG
+
FF,FFFFFFFFFFF,FFFFFFFFFFFFFFFF,FFFFF:FFFFFFFFF:FFFFFF:FFFFF:FFFFFFFFFFFFFFFFFFFFFF:,FF:FFFFFFFF,F:,FFF:FF:FF,FFFFFFF:FF:FFFF:::FFFFFFF,FFF,FF,FFFFFFFF,F:F:FFF:FFFFFF:FFFFF,FF:FF:FF:FFFFFFFFFF,FFFF:FFF::,FF,,:F,FFFF,F,FFFF:F:FF:FF:FFFF:FF,,F,F:FF,FF:
@A00881:241:HJW2NDRXX:1:2128:23402:32471 1:N:0:CGAGAGAA+GATTGGAG
TGACCACCTATGGGATGCAGCAGTGGGGAATATTGGGCAATGGGCGAAAGCCTGACCCAGCAACGCCGCGTGAGGGAAGAAGGTTTTCGGATTGTAAACCTCTGTCCTAGGGGACGAAGGAAGTGACGGTACCCTAGGAGGAAGCCCCGGCTAACTACGTGCCAGCAGCCGCGGTAATACGTAGGGGGCGAGCGTTGTCCGGAATGACTGGGCGTAAAGGGCGTGTAGGCGGCCGATTAAGTCTGGAGTG
+
FFFFFFFFF,FFFFFFFFFFFFFFFFFFFFFF:FFFFFFFFFFFFFFFFFFFFF:FFFFFFFFFFFFFFFFFFFFFFFFF:FFFF:FFFFFFFFFFFFFFFFFFFFFFFFFFFFFFFFFFFFFFF,FFFFFFFFFFFFFFF:FFFFFFFFFFFFFFFFFFFFFFFFFFFFFFFFFFFFFFFFFFFFFFFFFFFFFFFFFF:FFFFFFFF:FFFFFF,FFFFFFFFF,FF,FFFFFFFF,FFFFF:FFFFF
@A00881:241:HJW2NDRXX:1:2128:30996:32628 1:N:0:CGAGAGAA+GATTGGAG
TGACCACCTATGGGATGCAGCAGTGGGGAATTTTGGACAATGGGCGCAAGCCTGATCCAGCTATTCCGCGTGCGGGAAGACGGCCTTCGGGTTGTAAACCGCTTTAGTGGAGGACGAAATGCGCAGGTAGGACAATGACGTGCGTGCTGACGGTACTCCAAGAATAAGCACCGGCTAACTACGTGCGAGCAGCCGCGGTAATACGTAGGGTGCGAGCGTTAAGCGGAATTACTGGGCGTCATGGGTGTGC
+
FF,FFFFFFFFFFFFFFFFFF,FFFFFFFF:F:FFFF:F::FFFFFFFFF:FFFFFF:FFFFFFFFFFFFFFFFFFFFFFFFF:FFFFFF:FFFFFFFFFFFFFFFFFF:FFFFFF,:F,FFFF,,FF:FFF:F,FF,FFFFFFFF:FFF,FFFFFFFF,,FF:F:FFFFF:FFFFFFFFF:FFFF,FFFFFF:FFFFFFFF,:F,,FFFFFFFFF:F:F,,,F:FFF:F,,FF,F:::,::FFF:FFFF
@A00881:241:HJW2NDRXX:1:2128:21423:32863 1:N:0:CGAGAGAA+GATTGGAG
TGACCACCTACGGGATGCAGCAGTGGGGAATATTGCACAATGGGGGAAACCCTGATGCAGCGACGCCGCGTGAGTGAAGAAGTATTTCGGTATGTAAAGCTCTATCAGCAGGGAAGATAATGACGGTACCTGAATAAGAAGCCCCGGCTAACTACGTGCCAGCAGCCGCGGTAATACGTAGGGGGCAAGCGTTATCCGGATTTACTGGGTGTAAAGGGTGCGTAGGTGGCATGGCAAGTCAGAAGTGAAA
+
FF,FFFFFFFFFFFFFFFFFFFF:FFFFFFFFFFFFFFFFFFFFFFFFFFFFFF,FFFFFFFFFFFFFFFFFFFFFFFFFFFFFFFF:FFFFFFFFFFFFFFF:FFFFFFFFFFFFFF:F:FFFFFFF,FFFF,FFFFFFFFFFFFFFFFFFFFFFFFFFFFF:FF:FFFFF,FFFFFFFFFFFFFFF:FF,F,FFFFFF,FFFFFF:FFFF,F:FFFFFFFFF:FFFF:FFFFFF:,F:FF:F:F:FFF
@A00881:241:HJW2NDRXX:1:2128:6027:33411 1:N:0:CGAGAGAA+GATTGGAG
TGACCACCTACGGGACGCAGCAGTGAGGAATATTGGTCAATGGGCGCAAGCCTGACCCAGCAACGCCGCGTGAAGGAAGAAGGCTTTCGGGTTGTAAACTTCTTTTCTTGGGGACGAACACAATGACGGTACCTGAGGAATACGCCACGGCTAACTACGTGCCCGCAGCCGCGGTACTCCGTAGGTGGCAAGCGGTCTCCGGGGTTATTGGGTGTAAAGGGGGTGTAGGCGGGACTGCAAGTCAGATGTG
+
FF,FFFFFF:FFFFFFFFFFF:FFFFFFFFF::FFFFFF:FFFFFFFFFFFFFFFFFFFFFF::FFFFFFFF,FFF:FF::FFF:F,:FFF:FFF,F,:FFFFF,F:FFFFFFFFFF:FFF,,F::,FFFF,FFF,FFFFFF,F::F,FFFFFFF,FFF:FF::FF,FF,FFFFF,,F,,FF,FF::FF:,FFF,,,,,FFF,,,FF,FFFF::,,FFFF:,FFF,FFFFFFFF::FF,FF,FFFF:F,F
@A00881:241:HJW2NDRXX:1:2128:5077:33520 1:N:0:CGAGAGAA+GATTGGAG
TGACCACCTATGGGACGCAGCAGTGGGGAATATTGGGCAATGGGCGAAAGCCTGACCCAGCAACGCCGCGTGAGGGAAGAAGGTTTTCGGATTGTAAACCTCTGTCCTAGGGGACGAAGGAAGTGACGGTACCTGGTGAATAAGCTCCGGCTAACTACGTGCCAGCAGCCGCGGTAATACGTAGGGTGCAAGCGTTATCCGGATTTACTGGGTGTAAAGGGCGAGTAGACGGCGTTGCAAGTCAGATGTG
+
FF,FFFFFFFFFFFFFFFFFFFF:FFFFFFFF:FFFFFFFFFFFFFFFFFFFF,F,FFFFFFFFFFFFF:F:FFFFFFFFFFFFFFFFFFFFFFFFFFFFFFFFF:FFFFFFFFFFFFFFF:FFFFFFFFF,F,FFFFFFFFFF:FFFFF:FFF:FFF:FFFF,FF:FFFFF:FFFFFFFFFFFFF:FF:FF,FFF:FFFFFFFFF,:FF,FFF,:FFFFFFFFFFFFFFFFFFFFFFFFFFFFFFF::F
@A00881:241:HJW2NDRXX:1:2128:29405:33536 1:N:0:CGAGAGAA+GATTGGAG
TGACCACCTATGGGACGCAGCAGTGAGGAATATTGGTCAATGGGCGGGAGCCTGAACCAGCCAAGTCGCGTGAGGGAAGACGGCCTTATGGGTTGTAAACCTCTTTCAGATGAGAGTACAGGGTGCTACGCGTAGCACATTGCAAGTATCATCAGAAGAAGCATCGGCTACTTCCGTGCCAGCAGCCGCGGTAATACGGAAGATGCGAGCGGGATCCGGATTTATTGGGTTGAAAGGGTGCGTAGGCGGA
+
FF:F:FFFF,FFFFF:FFF:F,FFFFFFFFFFFFFF:F,,FFFFFFFFFFFF,FFF:FFFFFFFFF:FFFFF:FFF:,FFFFFFFFFFFFF:,FFFFF,FFF:FFFFFFFFFFF:FFF,,FF:FFF:FFFFFFFFFFF,,FFFFFFFFFFFFFFFF:F:FFFFFF::FFF,,F:FFFFFFFF:FF,:::F:FFFF,:F:,,:FF::F,F:F:,,FFFFF:,:F::FFFFFF,F,F:FFFFFF:,FFF,:F
@A00881:241:HJW2NDRXX:1:2128:19334:33724 1:N:0:CGAGAGAA+GATTGGAG
TGACCACCTATGGGAGGCAGCAGTGGGGAATATTGCACAATGGGGGAAACCCTGATGCAGCGACGCCGCGTGAGTGAAGAAGTATTTCGGTATGTAAAGCTCTATCAGCAGGAAAGAAAATGACGGTACCTGACTAAGAAGCCCCGGCTAACTACGTGCCAGCAGCCGCGGTACTACGTAGGGGGCAAGCGTTATCCGGATTTACTGGGTGTAAAGGGAGCGTAGACGGCAGGGCAAGTCTGAAGTGAAT
+
FFFFF,FFFFFFFFFFFFF:FFFFFFFFF:FFFFFFFFFFFFFFFFF:FFFFFFFFFFFFFFFFFFFFFFFFFFFFFFFF,FFFFFFFF:FFFF:FFFFFFF:FFFFFF:FFFFFFFFF,FFFFFFFFFFFFF:FFFFFFFFFFFFFFFFFFFFFFFFFFFFF:FFFFFFF,F:FFFF,FF:FFF,,FFF:,,,FFFFFF,FFFFFFF::FFF:FFFFFFF:FFFFFFFF,FFFFF,,FF::FFFFF,,:
@A00881:241:HJW2NDRXX:1:2128:21233:33912 1:N:0:CGAGAGAA+GATTGGAG
TGACCACCTATGGGATGCAGCAGTGGGGGATATTGGACAATGGGGGGAACCCTGATCCAGCGACGCCGCGTGAGTGAAGAAGTATTTCGGTATGTAAAGCTCTGTCAGCAGGGAAGAAGGAAAGACGGTACCTGACCAAGAAGCCCCGGCTAACTACGTGCCAGCAGCCGCGGTAATACGTATGGTGCAAGCGTTATCCGGATTTACTGGGTGTAAAGGGAGCGCAGACGGACGTGCAAGTCCGGAGTGA
+
FF:FFFFFFFF:FFFFFFFFFFFFFFFFFFFFFFFFFFF:FFFFFF:FFFFFFFFFFFFFFFFFFFFFFFFFFFFFFFF:FF:FFFFFFFFFFFFFFFFFFFFFFFFFFFFFFF:FFFFFF:FFFFFFFFFFFFFFFFFFFFF:FF:FFFF:FFFFF:FFFFFFFFFFF:FFF::FFFFFFFFFFFFF:FFFFFFFFFFFFFFF:FFFFFFFFFF:FFFFFFFF:F::F:FFF:FFFF:FFFFF:FFFF:
@A00881:241:HJW2NDRXX:1:2128:24171:34366 1:N:0:CGAGAGAA+GATTGGAG
TGACCACCTATGGGATGCAGCAGTGGGGAATATTGGGCAATGGGCGAAAGCCTGACCCAGCAACGCCGCGTGAAGGAAGAAGGTCTTCGGATTGTAAACTTCTTTTATGAGGGACGAAGGACGTGACGGTACCTCATGAATAAGCCACGGCTAACTACGTGCCAGCAGCCGCGGTAATACGTAGGTGGCGAGCGTTATCCGGATTTACTGGGTGTAAAGGGCGCGTAGGCGGGCGTGCAAGTCAGATGTG
+
FFFFFFFFFFFFFFFFFFFFFFFFFFFFFFFFFFFFFF,FFFFFFFFFFFFFFFFFFFFFFFFFFFFFFFFFFFFFFFFFFFFFFFFFF:FFFFFFFFFFFFFFFFFFFFFFFFFFFFFFFFFFFFFFFFFFFF,FFFFFFFFFFFFFFFFFFFFF:FFFF,FFFFFFFFFFFFF,FFFF:FF:FFFFFFFFFFFFFFFFFFFFFFFFFFFFFFFFFFFFF,FFFFFFFFFFFF:FFF:FFFFFFFFFFF
@A00881:241:HJW2NDRXX:1:2128:24171:34585 1:N:0:CGAGAGAA+GATTGGAG
TGACCACCTACGGGATGCAGCAGTGGGGAATATTGGTCAATGGGGGAAACCCTGAACCAGCAACGCCGCGTGAAGGAAGAAGGCTTTCGGGTTGTAAACTTCTTTTATCTGAGACGATAGTGACGGTATCAGATGAATAAGCTCCGGCTAACTACGTGCCAGCAGCCGCGGTAATACGTAGGGAGCGAGCGTTATCCGGATTTACTGGGTGTAAAGGGCGCGTAGGCGGGCTTGCAAGTCAGGTGTGAAA
+
FFFFFFFFFF:FFFFFFFFFFFFFFFFFFFFFFFFFFFFFFFFFFFFFFFFFFFFFFFFFFFFFFFFFFFFFFFFFFFFFFFFFFFFFFFFFFFFF:FFFFFFFFFFFFFFFFFFFFFFFFFFFFFFFF:FFFFFFFFFFFFFF:FFFFFFFFFFFFFFFFFFFFFFFFFFFFFFFFFFFFFFFFFFFFF,FFFFFFFFFFFFFFF,FFFFFFFF::FFFFFFFF:FFFFFFFFFFFFFFF,FFFFFFFF
@A00881:241:HJW2NDRXX:1:2128:28293:35493 1:N:0:CGAGAGAA+GATTGGAG
TGACCACCTATGGGATGCAGCAGTGAGGAATATTGGTCAATGGGCGGAAGCCTGAACCAGCCAAGTCGCGTGAGGGATGAAGGCCCTACGGGTTGTAAACCTCTTTTGCCGGGGAACAAGTGCCGGGACGTGATTCCGGAGCTGAGTGTACCCGGAGAAAAAGCATCGGCTAACTCCGTGCCAGCAGCCGCGGTAATACGGAGGATGCGAGCGTTATCCGGATTTATTGGGTTTAAAGGGTGCGTAGGCG
+
FFFFFFFFFFFFFFFF:FFFFFFFFFFFFFFFFFFFFFFFFFFFFFFFFFFFFFFFFFFFFFFFFFFFFFFFFFFFFFFFFFFFFFFFFFFFFFFFFFFFFFFFFFFFFFFFFFFFFFFFFFFFFFFFFFFFFFFFFFFFFFFFFFFFFFFFFFFFFF:FFFFFFFFFFFFFFFFFFFFFFFFFFFF:FFFFFF:FFFF:FFFFFFFFFFFFF,FFFFFFFFFFF:FFFF:FFFF:FFFFFFFFFFFFF:
@A00881:241:HJW2NDRXX:1:2128:22742:35712 1:N:0:CGAGAGAA+GATTGGAG
TGACCACCTATGGGGCGCAGCAGTGGGGGATATTGGACAATGGGGGGAACCCTGATCCAGCGACGCCGCGTGAGTGAAGAAGTATTTCGGTATGTAAAGCTCTATCAGCAGGGAAGAAGAAAGTGACGGTACCTGAGTAAGAAGCCCCGGCTAACTACGTGCCAGCAGCCGCGGTAATACGTAGGGGGCAAGCGTTCTCCGGATTTACTGGGTGTAAAGGGAGCGTAGACGGCAGGGCAAGTCTGAAGTG
+
FFFFFFFFFFFFFFFFFFFFFFFFFFFFFFFFFFFFFFFFFFFFFFFFFFFFFFFFFFFFFFFFFFFFFFFFFFFFFFFF,FFFFFFFFFFFFFFFFFFFFFFFFFFFFFFFFFFFFFFFFFFFFFFFFFFFFFFFFFFFFF:FFFFFFFFFFFFFFFFFFFFFFF,FFFFFFFFFFFFFFFFFFFFFFFFFFFFF,FFFFFFFFFFFFFFFFFFFFFF::FFFF:FFFFFFFFFFFFF,FFFFFFFF:F
@A00881:241:HJW2NDRXX:1:2128:21187:35994 1:N:0:CGAGAGAA+GATTGGAG
TGACCACCTACGGGGTGCAGCAGTGAGGAATATTGGTCAATGGGCGCGAGCCTGAACCAGCCAAGTAGCGTGAAGGAAGACGGCCCTACGGGTTGTAAACTTCTTTTATACGGGAATAAGAACGTCCACGAGTGGATGCGTGCATGTACCGTATGAATAAGCATCGGCTAACTACGTGCCAGCAGCCGCGGTAATACGTAGGGGGCACGCGTTCTCCGGATTTACTGGGTGTACTGGGAGCGTAGACGGC
+
FFFF:FFFFFFFFFFFFFFFFFFFF:FF:FFF,FFFFFFF,F:FFFFFFFFFFFFFFFFFFFFFF:FFFFFFF:FFFFFFFFFFFF,FFFFFFFF::::F:FFFFFFFFFFF:FFF,FFF:,FFFFFFFFFFFFF,F:FFFFF,:FFFFFFF,:FFFF,FFFFFFFFF:F,F:FFF:FFFFFFFFF:FFFFF,,FFFFFFFFFFFF,,FFF,:F:FFFFF,FFF,FFFFFF,F,,F:FF:FF:::::FFF
@A00881:241:HJW2NDRXX:1:2128:28935:36198 1:N:0:CGAGAGAA+GATTGGAG
TGACCACCTACGGGAGGCAGCAGTGGGGAATATTGCACAATGGGGGAAACCCTGATGCAGCGATGCCGCGTGGAGGAAGAAGGTCTTAGGATTGTAAACTCCTGTTGACAGAGAACGAAAAAGGACGGTACTCTGAAAGGAAGCTCCGGCTAACTACGTGCCAGCAGCCGCGGTAATACGTAGGGAGCGAGCGTTGTCCGGACTTACTGGGTGTAAAGGGAGCGTAGGCGGGCACGGAAGTCAGACGTGA
+
FF,FFFFFF:FFFFFFFF:FF:FFFFFFFFFFFFFFFFFFFFFFFFFFFFFF:FFFFFFFFFFFFFFFFFFFFFFFFFFFFFFFFFFFFFFFFFFFFFFFFFFFFFF:FFFF:FFFFF:F,:FF,FFFFFFFFFFFFFFFFFFFFFFFFFFFFFFFFFFF:F:F:,FF:FFFFFFFFF:FFFFFFFFFFFFFFFFFFFFFFF,FF:FFFFF:FF:FFFFFFFFFFF:FFFFFFFFFFF,FFFFF,FF:F:
@A00881:241:HJW2NDRXX:1:2128:22137:36260 1:N:0:CGAGAGAA+GATTGGAG
TGACCACCTATGGGACGCAGCAGTGAGGAATATTGGTCAATGGGCGGAAGCCTGAACCAGCCAAGTCGCGTGAGGGATGAAGGCCCTACGGGTTGTAAACCTCTTTTGCCGGGGAACAAGTGCCGGGACGTGATTCCGGAGCTGAGTGTACCCGGAGAAAAAGCATCGGCTAACTCCGTGCCAGCCGCCGCGGTCATACGGAGGATGCGAGCGGTCTCCGGATGTATTGGGTTTAAAGGGTGCGTAGGCG
+
FFFFFFFFFFFFFFFFFFFFFFFFFFFFFFFFFFFFFFFFFFFFFFFFFFFFFFFFFFFFFFFFFFFFFFFF:FFFFFFFFFFFFF:FFFFFFFFFFFFFF:FFFFFFF,FFFFFFFFFFFFFFFFFFF,FFFF:FFFF:FF:FFF:FFFFFFFFFFF,F:FFF,FFFFFFFFFFFF:FFFFFFF,FFFFFFFF,FFF,FFFFFF:FFF,FFF:F,FF,F:F:FFF:FFFFFF,FF,:::FFF:F::FF:
@A00881:241:HJW2NDRXX:1:2128:29188:36292 1:N:0:CGAGAGAA+GATTGGAG
TGACCACCTACGGGACGCAGCAGTGGGGAATATTGGGCAATGGGCGAAAGCCTGACCCAGCAACGCCGCGTGAGGGAAGAAGGTTTTCGGATTGTAAACCTCTGTCCTAGGGGACGAAGGAAGTGACGGTACCCTAGGAGGAAGCCCCGGCTAACTACGTGCCAGCAGCCGCGGTAATACGTAGGGAGCGAGCGTTATCCGGATTTACTGGGTGTAAAGGGCGCGTAGGCGGGCAGACACGTCAGATGTG
+
FF:FFFFFF:FFFFFFFFFFFFF:FFFFFFFF:FFFFFFF:FFFFFFFFFFFFFF,FFFFFFF:F:FFF:FFFFFFFFFFFFF:FFFFFF,:FF:F:FFFFF:FFFFFFFFFFFFF,FFFF:FFFFFFF,FFF,:FFFFFFFFFFFFFFFFF:FFFFFFFFFFFFFFFFFFFFFF,,F:FFFFFFF:F:FFFFFFFFF:FFFFFFF,,FFFFF:F,,,F:F:FF:FFFFFFFFF:F,F:,FF::FF,FF,
@A00881:241:HJW2NDRXX:1:2128:15835:36370 1:N:0:CGAGAGAA+GATTGGAG
TGACCACCTATGGGAGGCAGCAGTGGGGGATATTGGACAATGGGGGGAACCCTGATCCAGCGACGCCGCGTGAGTGAAGAAGTATTTCGGTACGTAAAGCTCTATCGGCAGGGAAGAAGGAAGAGACGGTACCTGAGTAAGAAGCCCCGGCTAACTACGTGCCAGCAGCCGCGGTAATACGTAGGGGGCAAGCGTTATCCGGATTTACTGGGTGTAAAGGGAGCGCAGACGGAGAGGCAAGTCTGAAGTG
+
FFFFFFFFFFFFFFFFFFFFFFFFFFFFFFFFFFFFFFFFFFFFFFFFFFFFFFFFFFFFFFFFFFFFFFFFFFFFFFFFFFFFFFFFFFFFFFFFFFFFFFFFFFFFFFFFFF:FFFFFFFFFFFFFFFFFFFFFFFFFFFFFFFFFFFFF:FFFFFFFFFF:FFFFFFFFFFFFFFFFFFFFFFFFFF:FFFFFFFFFFFFFFFFFFFFFFFFF:FFFF:FFFFFFFFFFFFFFFFF,FFFF:F:FFF
@A00881:241:HJW2NDRXX:1:2128:29234:36432 1:N:0:CGAGAGAA+GATTGGAG
TGACCACCTATGGGATGCAGCAGTGAGGAATATTGGTCAATGGGCGCGAGCCTGAACCAGCCAAGTAGCGTGAAGGAAGACGGCCCTACGGGTTGTAAACTTCTTTTATACGGGAATAAGACCGTCCACGAGTGGATGCGTGCATGTACCGTATGAATAAGCATCGGCTAACTCCGTGCCAGCAGCCGCGGTAATACGGAGGATGCGAGCGTTATCCGGATGTATTGGGTTTAAAGGGAGCGTAGACGGG
+
FFFFF::FFFF:FFF,FFFFFFFFF:FFFFFFFFFFFFFFFFFFFFFFFFFFFFFFFFFFFFFFF,FFFFFFFFFFFFFFFFFFFFFF,F:FFFFFF:FFFF,FFFFFFFFF:FF::FFFFFFFFFFFFFFFFFF:FFFFFFFFFFFFFFFFFF:FFFFF,FFFFF:FFFFF,FFFFFFFFFFFFF:FFFFFFFFFF,:FFF:FFF:FFFFF:F,:FF,FFFFFF:FFFF:F,F,,FFFFFFFF,F:FF:
@A00881:241:HJW2NDRXX:1:2128:23095:36573 1:N:0:CGAGAGAA+GATTGGAG
TGACCACCTACGGGACGCAGCAGTGGGGAATATTGCACAATGGGGGAAACCCTGATGCAGCAACGCCGCGTGAAGGAAGACGGTTTTCGGATTGTAAACTTCTATCAACGGGGACGAAGTAAGTGACGGTACCCGAATAAGAAGCCCCGGCTAACTACGTGCCAGCAGCCGCGGTAATACGTAGGGGGCAAGCGTTATCCGGAATTCCTGGGTGTAAAGGGAGCGTAGGCGGCATGGTACGCCAGATGTG
+
:FFFFFFFFF:FFFFFFFFFFFFFFFFFFFFFFFFFFFFFFFFFFFFFFFFFFFFFFFFFFFFFFFFFFFFFFFFFFFFFFFFFF::FFFF:FFFF:FFFFFFFFFFFF::FFFFFFFFFF:FFFFFF,F:FFFFF:FF:FFFFFFFFFFFF,FFFFFFFFFFFFF,FFFFFFFF,FFFFFFFFFFFF:FFFFFFF:FF:FFF:FF::FFFFFF:F,,FFFFFFFFFFFFF:FFFFFF:,F::F:FFF:F
@A00881:241:HJW2NDRXX:1:2128:28637:36777 1:N:0:CGAGAGAA+GATTGGAG
TGACCACCTATGGGACGCAGCAGTGGGGAATATTGCACAATGGGGGAAACCCTGATGCAGCAACGCCGCGTGAGTGATGACGGTCTTCGGATTGTAAAGCTCTGTCTTTAGGGACGATAATGACGGTACCTAAGGAGGAAGCCACGGCTAACTACGTGCCAGCAGCCGCGGTAATACGTAGGTGGCAAGCGTTGTCCGGATTTACTGGGCGTAAAGGGAGCGTAGGTGGATATTTAAGTGGGATGTGAAA
+
FFFFFFFFFFFFFFFFFFFFFFFFFFFFF,FFFFFFFFFFFFFFFFFFFFFFFFFFF:FFFFFFFFFFFFFFFFFFFFFFFFFFFFFFFFFFFFFFFFFFFFFFFFFFFFFFFFFFFFF:FFFFFFFFFFFFFFFFFFFFFFFFFF,FFFFFFFFFFFFFFFF,FFFFFFFFFF:FFFFFFFFFFFFFFFFFFFFFFFFFFFF,FFFFFFF:FFF:FF:FF:FFFFFFFFFFFFFFFFF::FFFFF::FF
@A00881:241:HJW2NDRXX:1:2129:17472:1720 1:N:0:CGAGAGAA+GATTGGAG
TGACCACCTACGGGGCGCAGCAGTGGGGAATTTTGGACAATGGGCGCAAGCCTGATCCAGCTATTCCGCGTGCGGGAAGACGGCCTTCGGGTTGTAAACCGCTTTAGTGGAGGACGAAAAGCGCAGGTAGGACAATGACGTGCGTACTGACGGTACTCCAAGAATAAGCACCGGCTAACTACGTGCCAGCAGCCGCGGTAATACGTAGGGTGCGAGCGTTAATCGGAATTACTGGGCGTAAAGGGTGTGC
+
FFFFFFFFFFFFFFFFFFFFFFFFFFFFFFFFFFFFFFFFFFFFFFFF:FFFFFFFFFFFFFFFFFFFFFFFFFFFFFFFFFFFFFFFFFFFFFFFFFFFFF,FFFFFFFFFFFFFFF:FFFFFFFFF,FFFF:FFFFFFFFFFFFFFFFFFFFFFFFFFFFFFFFFFFFFFFFFF:FFFFFFFFFFFFFFFFFFFFFF,FFFFFFFFFFFFFFFFFFFF:FF:FFF:FFFFFFFFFFFF::FFFFFFFF
@A00881:241:HJW2NDRXX:1:2129:17372:1736 1:N:0:CGAGAGAA+GATTGGAG
TGACCACCTACGGGGCGCAGCAGTGGGGAATTTTGGACAATGGGCGCAAGCCTGATCCAGCTATTCCGCGTGCGGGAAGACGGCCTTCGGGTTGTAAACCGCTTTAGTGGAGGACGAAAAGCGCAGGTAGGACAATGACGTGCGTACTGACGGTACTCCAAGAATAAGCACCGGCTAACTACGTGCCAGCAGCCGCGGTAATACGTAGGGTGCGAGCGTTAATCGGACTTACTGGGCGTAAAGGGTGTGC
+
FFFFFFFFFFFFFFFFFFFFFFFFFFFFFFFFFFFFFFFFFFFFFFFFFFFFFFFFFFFFFFFFFFFFFFFFFFFFFFFFFFFFFFFFFFFFFFFFFFFFFFFFFFFFFFFFFFFFFFFFFFFFFFFFFFFFFFFFFFFFFFFFFFFFFFFFFF:FFFFFFFFFFFFFFFFFFFFFFFFFFFFFFFFFFFFFFFFFFFFFFF:FFFFFFFFFFFFFFFFFFFF:FFF,FFFFFFFFFFFFFFFFFFFFFF
@A00881:241:HJW2NDRXX:1:2129:10872:1939 1:N:0:CGAGAGAA+GATTGGAG
TGACCACCTATGGGACGCAGCAGTGGGGAATATTGGGCAATGGGCGCAAGCCTGACCCAGCAACGCCGCGTGAAGGAAGAAGGCTTTCGGGTTGTAAACTTCTTTTATGAGGGACGAAGGACGTGACGGTACCTCATGAATAAGCCACGGCTAACTACGTGCCAGCAGCCGCGGTAATACGTAGGTGGCGAGCGTTGTCCGGATTTACTGGGTGTAAAGGGCGCGTAGGCGGGCATGCAAGTCAGATGTG
+
FFFFFFFFFFFFFFFFFFFFFFFFFFFFFFFFFFFFFFFFFFFFFFFFFFFFFFFFFFFFFFFFFFFFFFFFFFFFFFFFFFFFFFFFFFFFFFF:FFFFFFFFFFFFFFFFFFFFFFFFFFFFFFFFFF:FFFFFFFFFFFFFFFFFFFFF:FFFFFFFFFF:FFFFFFFFFFFF,FFFFFFFFFFFFFFFFFFFFFF:FFFFFFFFFFFFFFFF:F,FFFFFFFF:F:FFFFFFFFFFFF:FF:FFFF
@A00881:241:HJW2NDRXX:1:2129:19144:1955 1:N:0:CGAGAGAA+GATTGGAG
TGACCACCTATGGGATGCAGCAGTGGGGAATATTGCACAATGGGGGGAACCCTGATGCAGCGACGCCGCGTGAAGGAAGAAGTATCTCGGTATGTAAACTTCTATCAGCAGGGAAGATGATGACGGTACCTGACTAAGAAGCCCCGGCTAACTACGTGCCAGCAGCCGCGGTAATACGTAGGGGGCAAGCGTTATCCGGATTTACTGGGTGTAAAGGGAGCGTAGACGGAGCGTCAAGTCTGATGTGAAA
+
FFFFFFFFFFFFFF:FFFFFFFFFFFFFFFFFFFFFFFFFFFFFFFFFFFFFFFFFFFFFFFFFFFFFFFFFFFFFFFF:FFFFFFFFFFFFFFFFFFFFFFFFFFFFF,FFFFFFFFFFFFFFFFFFFFFFFFFFFFFF:FFFFFFFF,FFFFFFFFFFFFFFFFFFFFFFFFFFFFFFFFFFFFFFFFF,FFFFFFFFFFF:FFFFF:FF,FFFFFFFFFFFF,FFFF:FFFFFFFFFF:FFFFFFFF
@A00881:241:HJW2NDRXX:1:2129:24469:2253 1:N:0:CGAGAGAA+GATTGGAG
TGACCACCTACGGGACGCAGCAGTGGGGAATATTGGTCAATGGGGGGAACCCTGAACCAGCAACGCCGCGTGAAGGAAGAAGGCTTTCGGGTTGTAAACTTCTTTTACCAGGGACGATCGTGACGGTACCTGGTGAATAAGCTCCGGCTAACTACGTGCCAGCAGCCGCGGTAATACGTAGGGAGCGAGCGTTATCCGGATTTACTGGGTGTAAAGGGCGCGTAGGCGGGCTGTCAAGTCAGATGTGAAA
+
,FFFFFFFF:FFFFFFFFFFFFFFFFFF::FFFFFFFFF:FFFFFFFFFFFFFFFFFFFFFFFFFFFFFFFFFFFFFFFF,FF:::FFFFFFFFFFFF:FFFFFFF,F::FFFFFFF,,FFFFFFFFFFFFFFFF:FFFFFFFFFFFFF,:FFFFFFFFFFFF,FF:FFFFFF,FF:FF:FFF,FF:F:FF:FFFFFFFFF:F,,FFFFFFF,FFFFFFFFFFFFFFFFFFFFFFFFF:FF::,::F:FF
@A00881:241:HJW2NDRXX:1:2129:22128:2957 1:N:0:CGAGAGAA+GATTGGAG
TGACCACCTATGGGGTGCACCAGTCGGGAATATTGCGCAATGGAGGAAACTCTGACGCAGTGACGCCGCGTATAGGAAGAAGGTTTTCGGATTGTAAACTATTGTCGTTAGGGAAGAAAAAAGACAGTACCTAAGGAGGAAGCCCCGGCTAACTATGTGCCAGCAGCCGCGGTAATACATAGGGGGCAAGCGTTCTCCGGAATTATTGGGTGTAAAGGGTGCGTAGACGGGTGTCTAAGTTGGTTGTGAA
+
FFFFFFFFFFFFFFFFFFFFFFFFFFFFFFFFFFFFFFFFFFFF:FFFFFFFFFFFFFFFFFFFFFFFFFFFFFFFFFFFFFFFFFFFFFFFFFFFFFFF:FFFFFFFFFFFFFFFFFFFFFFFFFFFFFFFFFFFFFFFF,FFF:FFFFFFFFFFFFFFFFFFFFFFFFFFFFFFFFFFFFFFFFFFFFFFFF,FFFFFFF:FF:FFFFFFFFFFF::FF:FFFF:FFFFFFFFF:FFF:FFFFFFF:F
@A00881:241:HJW2NDRXX:1:2129:18014:3004 1:N:0:CGAGAGAA+GATTGGAG
TGACCACCTACGGGGCGCAGCAGTGGGGAATATTGGGCAATGGGCCAAAGCCAGACCCAGCAACGCCGCGTGAAGGAAGAAGGCCCTCGGGTTGTAAACTTCTTTTGCCAGGGACGAAGAAGTGACGGTACCTGGCGAAAAAGTCACGGCTAACTACGTGCCAGCAGCCGCGGTAATACGTAGGTGGCAAGCGTTATCCGGATTTACTGGGTGTAAAGGGAGTGTAGGCGGGATTGCAAGTCAGATGTGA
+
FFFFFFFFFFFFFFFFFFFFFFFFFFFFFFF:FFFFFFFFFFFF,,F:F,,,,,F:,,FFFF::::,FFF:FFF,FFFFFFF::FFFF:FFFFFFFFFFF:FFFF,FF:FFF:FFFFF:FFFFFFFFFFFFFFFFFFFFFFFF:FF:F:FFFFFFFFF:FFFFF:FF,FF:FFFFFFFFFFFFFFF:FFFFF:FFFFF::FFFF:FFF,,F,FFFFF:FF,FFFFFFFFFFFFFFFFFFFFFFFFFFFFF
@A00881:241:HJW2NDRXX:1:2129:23719:3114 1:N:0:CGAGAGAA+GATTGGAG
TGACCACCTATGGGGTGCAGCAGTGAGGAATATTGGTCAATGGTCGGGAGACTGAACCAGCCAAGCCGCGTGAGGGAAGAAGGTACAGCGTATCGTAAACCTCTTTTGCCGGGGAACAAGAGCTTCCACGAGTGGGAGTGTGAGCGTACCCGGAGAAAAAGCATCGGCTAACTCCGTGCCAGCAGCCGCGGTAATACGGAGGATGCGAGCGTTATCCGGATTTATTGGGTTTAAAGGGTGCGTAGGCGGC
+
FFFFFFFFFFFFFFFFFFFFFFFFFFFFFFFFFFFFFFFFFFFFFFFFFFFFFFFFFFFFFFFFFFFFFFFFFFFFFFFFFFFFFF:FFFFFFFFFFF,FFFFF:FFFFFFFFFFFFFFFFFFFFFFFFFFFFFFFFF:FFFFFFFFFF:FFFFFFFFF:FFFFFFFFFFFFFFFFFFFFFFFFFFFFFF:FFFFFFFFFFFFFFFFFFFFFF,,FFFFF:FF:,FFFFFFFFF,FFFFFF:FFFFFFFF
@A00881:241:HJW2NDRXX:1:2129:17770:3396 1:N:0:CGAGAGAA+GATTGGAG
TGACCACCTACGGGATGCAGCAGTGGGGAATATTGCACAATGGGGGGAACCCTGATGCAGCGACGCCGCGTGAGTGAAGAAGTCATTTGTGATGTAAAGCTCTATCAGCAGGAAAGAAAATGACGGTACCTGACTAAGAAGCCCCGGCTAACTACGTGCCAGCAGCCGCGGTAATACGTAGGGGGCAAGCGTTATCCGGATTTACTGGGTGTAAAGGGAGCGTAGACGGCAGGGCAAGTCTGACGTGAAA
+
FFFFFFFFFFFFFFFFFFFFFFFFFFFFF:F,FFFFFFFFFFFFFFFF,FFFFFFFFFFFFFFFFFFFFFFFFFFFFFFFFFFFFFFFFFFFFFFF:FFFFFFFFFFFFFFFFFFFF,F:FFFFFFFFFFFFFFFFFFFFFFFFFFFFF,FFFFFFFFFFFFF:FFFFFFF,FFFFFFF:FFFFFFFFFFFFFFFFFFFFFFFFF:FFFFF:,:FFFFF:FFFFFFFFFFFFFFFFFFFF:FF,:FFFFF
@A00881:241:HJW2NDRXX:1:2129:21242:3615 1:N:0:CGAGAGAA+GATTGGAG
TGACCACCTATGGGATGCAGCAGTGGGGGATATTGCACAATGGGGGGAACCCTGATGCAGCGACGCCGCGTGAGTGAAGAAGTATTTCGGTATGTAAAGCTCTATCAGCAGGGAAGAAAAGGACGGTACCTGAGTAAGAAGCCCCGGCTAACCACGTGCCAGCAGCCGCGGTAATACGTAGGGGGCAAGCGTTATCCGGATTTACTGGGTGTAAAGGGAGCGTAGACGGCGGGACAAGTCTGAAGTGAAA
+
:FFFFFFFF:FFFF:FFFFFFFFFFFFFF:FFFFFFFFFFFFFFFFFFFFFFFFFFFFFFFFFFFFFFFFFFFFFFFFFFFFFFFFFFFFF:FFFFFFFFFFF:F:FF:FFFFFFFFFFFFFFFFFFFFFFFFFFFFFFFFFFFFF:FFF:FFFFFFFFFFF:FFFFF:FFFF,FFFF:FFFFFFFFFFFFFFFFFFFFFF:FFF:FFFFFFF:FFFFFFFFFFFFF:FFFFFFF:FFFF,FFFFFFFF:
@A00881:241:HJW2NDRXX:1:2129:28375:3787 1:N:0:CGAGAGAA+GATTGGAG
TGACCACCTACGGGGGGCAGCAGTGGGGAATATTGGACAATGGGCGAAAGCCTGATCCAGCGACGCCGCGTGAAGGAAGACGGTCTTCGGATTGTAAACTTCAGTGAGCAGGGACGAGAAAGGACGGTACCTGCAGAGCAAGCCACGGCTAACTACGTGCCAGCAGCCGCGGTAATACGTAGGTGGCGAGCGTTATCCGGAATTACTGGGTGTAAAGGGTGAGTAGGCGGGGATGCAAGTCAGGTGTGAA
+
:FFFFFFFFFFFFFFFFFFFFFFFFFFFFFFFFFFFFFFFFFFFFFFFFFFF:FFFFFFFFFFFFFFFFFFF:FFFFFFFFFFFFFFFFFFFFFFFFFFFFFFFFFFFFFFF:FFFFFFFFFFFFFFFFFFFFFFFFF,FFFF:FFFFFFFFFFFFF:FFFFFFFFFFFFFFF:FFFFFFFFFF:FFFFFFFFFFFFF:FFFFFFFFFF:FFFF,FFFFFFFFFFFFFFFFFFFFFFFFFF:F,F::F::
@A00881:241:HJW2NDRXX:1:2129:22001:3897 1:N:0:CGAGAGAA+GATTGGAG
TGACCACCTATGGGAGGCACCAGTGGGGAATATTGCACAATGGGGGGAACCCTGATGCAGCGACGCCGCGTGAAGGAAGAAGTATCTCGGGTTGTAAACTTCTTTTATCAGGGACGAAGGAAGTGACGGTACCTGATGAATAAGCCACGGCTAACTACGTGCCAGCAGCCGCGGTAATACGTAGGTGGCAAGCGTTCTCCGGATTTACTGGGTGTAAAGGGCGTGTAGGCGGGACTGCAAGTCAGATGTG
+
FFFF:FFFFF:FFF:FFFFFFFF:FFFFF:FFFFFFFFFFFFFFF:FFFFFFFFFFFFFFFFFFFFFFFFFFFFFFFFF:,FFFFFFFFFFFFFFFFFFFFFFFFFFFFFFFFFFFFFFFFFFFFFFFFFFF:FFFFFFFFF:FFFFFFFFFFFFFFFFFFFF,FFFFFFFFFFFF:FFFFFFFFFFFFFFFFFFF,FFF::,FFFF:FFFFFFFFF:FFFFFFF:FFFFFFFFFFFFFFFFF:::FFFF
@A00881:241:HJW2NDRXX:1:2129:17797:3975 1:N:0:CGAGAGAA+GATTGGAG
TGACCACCTACGGGAGGCAGCAGTGGGGAATATTGGGCAATGGGCGAAAGCCTGACCCAGCAACGCCGCGTGAGGGAAGAAGGGTTTCGGCTCGTAAACCTCTGTCCTAAGGGACGAAGGAAGTGACGGTACCTTAGGAGGAAGCCCCGGCTAACTACGTGCCAGCAGCCGCGGTAATACGTAGGGGGCGAGCGTTGTCCGGAATGATGGGGCGTAAAGGGCGCGTAGGCGGCCTGTTAAGTCAGGGGTG
+
FFFFFFFFF:FFFFFFFFFFF,FFFFFFFFFFFFFFFFF,FFFFFF:FFFFFFFFFFFFFFFFFFFFFFF:FFFFFFFFFFFFFFFFFFFFFFFFFFFFFFFFFFFFFF:FFF,FFFFFF,FFFFFFFFF:FFF:FFFFFFFF:FFFFFFFFFFFFFFFFFFFFFFFFFFFFFF::,FFFF,FFFFFFFFFFFF,FFFFFFFFFFFFF,FFFF::FFFFF::FFFF,FFFFFF:FFFFFFFFF,FF:F,F
@A00881:241:HJW2NDRXX:1:2129:27525:4038 1:N:0:CGAGAGAA+GATTGGAG
TGACCACCTACGGGATGCAGCAGTGGGGAATATTGGGCAATGGAGGAAACTCTGACCCAGCAACGCCGCGTGAAGGATGAAGGTTTTCGGATTGTAAACTTCTGTCGCGAGGGACGAAGAATGACGGTACCTCGTAAGAAAGCCCCGGCTAACTACGTGCCAGCAGCCGCGGTAATACGTAGGGGGCAAGCGTTGTCCGGAATGACTGGGCGTAAAGGGAGTGTAGGCGGCATAATAAGTCAGATGTGAA
+
FFFFFFFFFFFFFFFFFFFFFFFFFFFFFFFFFFFFFFFFFFFFFFFFFFFFFFFFFFFFFFFFFFFFFFFFFFFFFFFFFFFFFFFFFFFFFFFFFFFFFFFFFFFFFFFFF:FFFFFFFFFFFFFFFFFFFFFFFFFFFFFFFFFFFFFFFFFFFFFFFFFFFFFFFFFFFFFFFFFFFFFFF:FF,FFFFFFFFFFF,FF,FFFFFFFFFFFFFFFFFFFF:,FFFFFFFFFFFFFF:FFFFFFFFF
@A00881:241:HJW2NDRXX:1:2129:19135:4100 1:N:0:CGAGAGAA+GATTGGAG
TGACCACCTAGGGGTGCAGCAGTGAGGAATATTGGTCAATGGCCGGAAGGCTGAACCAGCCAAGCCGCGTGAAGGACGAAGGTGCCAAGCATTGTAAACTTCTTTTGTCAAGGGACAAAATCAGGCTCGAGAGCCTGACCGAGGGTACTTGAAGAAAAAGCATCGGCTCACTCCGTGCCAGCAGCCGCGGTAATACGGAGGATGCGAGCGTTATCCGGAGTTATTGGGTTTAAAGGGTGCGTAGGCGGGC
+
FFFFFFFFFF:FFFFFFFFFFF:FFFFFFF::FFFFFFFF:FFFFFFFFFFFFFFFFFFFFFFFFFFFFFFFFFFFF:FFFFFFFFF,FFFFFFFFFFFFFFFFFFFFFFFFFFF:FF:FFFFFF:FFFFFFFFF,:FFFFFFFFF,FFFFFFFFFFFFFFFFFF:F:,FFFFFFFFFFFFFFFF:FFFFFF,,FF:FFFFFF:FFFFF::FFFFFFFF,:FFFFFFFF,FFFFFFFFFFFF::FFF::F
@A00881:241:HJW2NDRXX:1:2129:8965:4523 1:N:0:CGAGAGAA+GATTGGAG
TGACCACCTACGGGAGGCAGCAGTGGGGAATATTGGGCAATGGAGGCAACTCTGACCCAGCAACGCCGCGTGAGCGATGAAGGTCTTCGGATTGTAAAGCTCTTTAAGTGGGGACGAAGAAAGTGACTGTACCCACAGACTAAGCCTCGGCTAACTACGTGCCAGCAGCCGCGGTAATACGTAGGAGGCAAGCGTTATCCGGAATGACTGGGCGTAAAGGGTGCGTAGGTGGTTTGGCAAGTTAGTAGCG
+
FFFFFFFFFFFFFFFFFFFFFFFFFFFF:FFFFFFFFFFFFFFFFFFF:FFFFFFFFFFFFFFFFFFFFFFFFFFFFFFFFFFFFFFFFF:FFFFFFFFFFFFFFFFFFFFFF,FFF:FFF:FFFFFFFFFFFFF:FFF,F,FF,F:FFFFFFFFF,FFFFF:FFFFFFFFFFF:::FFFFFFFFFFFF,FFFFFF,FFF:FFFFFF:FFFFFF,FFFFFFFFFF,:FFF:F::FFFFFF:FFFF,FFFF
@A00881:241:HJW2NDRXX:1:2129:16884:4711 1:N:0:CGAGAGAA+GATTGGAG
TGACCACCTACGGGATGCAGCAGTGGGGGATATTGGACAATGGGGGGAACCCTGATCCAGCGACGCCGCGTGAGTGAAGAAGTATTTCGGTATGTAAAGCTCTATCAGCAGGGAAGAGGAAGAGACGGTACCTGAGTAAGAAGCCCCGGCTAACTACGTGCCAGCAGCCGCGGTAATACGTAGGGGGCAAGCGTTATCCGGATTTACTGGGTGTAAAGGGAGCGTATACGGAAAGGCAAGTCTGAAGTGA
+
:F:FFFFFFFFFFF,FFF,FFFF:FFFFFFF,FFFFFFFFFFFFFFFFFFFFFFFFFFFFFFFFFFFFFFFFFFFFFFFFF:FF:FFFFFFFFFFFFFFFFFF,FFFFFFFFFF,FFFFFFFFF:FFFFF:FFFFF:,FFFFFFFF:FFFF:FFF,FFFFFF,FF,FFFFFFFFF,FFFFF:FFFFFFFFFF:FFFFFF:FFF:::,,FFFFFFFFFFFF:FF:F,,FFFFFF,FFFF,FFF,FFF:,FF
@A00881:241:HJW2NDRXX:1:2129:21893:4773 1:N:0:CGAGAGAA+GATTGGAG
TGACCACCTACGGGAGGCAGCAGTGGGGAATATTGGGCAATGGGCGAAAGCCTGACCCAGCAACGCCGCGTGAAGGAAGAAGGTCTTCGGATTGTAAACTTCTTTTATGAGGGACGAAGGACGTGACGGTACCTCATGAATAAGCCACGGCTAACTACGTGCCAGCAGCCGCGGTAATACGTAGGTGGCGAGCGTTCTCCGGATTTACTGGGTGTAAAGGGCGCGTAGGCGGGCGTGCAAGTCAGATGTG
+
FFFFFFFFFFFFFFFFFFFFFFFFFFFFFFFFFFFFFFFFFFFFFFFFFFFFFFFFFFFFFFFFFFFFFFFFFFFFF:FFFFFFFFFFFFFFFFFFFFFFFFFFFFFFFFFFFFFFFFFFFFFFFFFFFF:FFFFFFFFFFFFFFF:FFFFFFFFFFFFFFFFFFF:FFFFFFFFFFFFFFFFFFFFFFFFFFFFF,FFFFFFFFFFF:FFFFFFFFFFFFFFFFF,FFFFFFFFF:FFFFFFFFFFFFF
@A00881:241:HJW2NDRXX:1:2129:30933:4930 1:N:0:CGAGAGAA+GATTGGAG
TGACCACCTACGGGATGCAGCAGTGGGGAATATTGCACAATGGGGGGAACCCTGATGCAGCGACGCCGCGTGGGTGAAGAAGTATTTCGGTATGTAAAGCCCTATCAGCAGGGAAGAAGATGACGGTACCTGAGTAAGAAGCCCCGGCTAACTACGTGCCAGCAGCCGCGGTAATACGTAGGGGGCGAGCGTTATCCGGATTTACTGGGTGTAAAGGGAGCGTAGACGGCGAGGCACGTCTGGAGTGAAA
+
:F:FFFFFFFFFFFFFFFFFFFFFFFFFFFFFFFFFFFFFFFFFFFFFFFFF:F:FFFFF:FFFFFFFFFFFFFFFFFF,F:,FF,FFFFFFFFFFFF:FFFFFFFFFF:F:F::FFFF,FFFFFFFF:FFFFFFFFF:FFFFFFF,FFFFFF:FFFFFF:FFFFFFFFFFFFFFFFFFFFFFFFFF:FFFFFFFFFFFF:FF,FF:FFFFF,:,,FFFFFFFFF:FFFF:FFFFF,:,:F,:FFFF:FF
@A00881:241:HJW2NDRXX:1:2129:29333:4977 1:N:0:CGAGAGAA+GATTGGAG
TGACCACCTACGGGATGCAGCAGTGGGGAATCTTGCGCAATGGAGGAAACTCTGACGCAGCGATGCCGCGTGAGTGAGGAAGGGATTCGTCCCGCAGAGCTCAGTCGACGGGGAGAAGAGAGATGTCACCCGTCTTTAAAGCCCCGGCTAACTACGTGCCAGCAGCCGCGGTAATACGTAGGGGGCGAGCGTTGTCCGGACTTACTGGGCGTAAAGCGCGCGTAGGCGGCCTAGAAGGCCTGTTGTAAAA
+
FFFFFFFFF:FFFF,FFFFFFFFF:FFFFFF,FFFFFFFFFFFFFFFFFFFFFFFFFFFFFFFFFFFFFFFFFFFFFFFFFFFFFFFFFFFFFFFFFFFFFFFFFFFFFFFFFFFFFFFFFFFFFFFFFFFFFFFFFFFFFFFFFFFFF:FFFFFFFFFFFFFFFFFFFFFFF:FFFFFFFFFFFFFFFF:FFFFFFFFFFFF,FFF,FFFFF,FFFFFFFFFFFFFFFFFFFF:FFFF:FFFFFFFFFF
@A00881:241:HJW2NDRXX:1:2129:29387:4977 1:N:0:CGAGAGAA+GATTGGAG
TGACCACCTACGGGATGCAGCAGTGGGGAATATTGCGCAATGGAGGAAACTCTGACGCAGCGATGCCGCGTGAGTGAGGAAGGGATTCGTCCCGCAGAGCTCAGTCGACGGGGAGACGAGAGATGTCACCCGTCTTTAAAGCCCCGGCTAACTACGTGCCAGCAGCCGCGGTAAGACGTAGGGGGCGAGCGTTGTCCGGAATTACTGGGCGTAAAGCGCGCGTAGGCGGCCTAGCAGGCCTGTTGTAAAA
+
FF:FFFFFFFFFFFFFFFFFFFFFFFFFFFF,,FFFFFFF:FFFFFFFFFFFFFFFFFFFFFFFFFFFFFFFFF:FFFFFFFFFFFFFFFFFFFFFFFFF:FFFFFFFFFFFFFFFFFFF,F:FFFFFFFFFF:FF,::FFF:FFF:F:FFF,FFFFFF:,FFFFFFFF:FF:F,F:FFFFFFFFFFF:FF:FFFFFFFFFFFF:FFFFFF:F,,,F:FFFF:F::FFFF:FFF,F:FF:,FFFFFFF,:
@A00881:241:HJW2NDRXX:1:2129:30309:5353 1:N:0:CGAGAGAA+GATTGGAG
TGACCACCTATGGGATGCAGCAGTGGGGAATATTGGGCAATGGGCGAAAGCCTGACCCAGCGACGCCGCGTGAGGGAAGAAGGTCTTCGGATTGTAAACCTCTTTCAGCAGGGAAGAATCGTTGACGGTACCTGCAGAAGAAGTCACGGCTAACTACGTGCCAGCAGCCGCGGTAATACGTAGGTGGCGAGCGTTATCCGGAATTACTGGGTGTAAAGGGTGTGTAGGCGGGGAGGCAAGTCAGATGTGA
+
FFFFFFFFFFFFFFFFFFFFFFFFFFFFFFFFFFFFFFFFFFFFFFFFFFFFFFFFFFFFFFFFFFFFFFFFFFFFF:FFFFFFFFFFFFFFFFFF:FFFFFFFFFFFFFFFFFFFF:FFFFFFFFFFFFFFFFFFFFF:FFFFFFFFFFFFFFF:FFFFFFFFFFFFFFFFFFF,FFFFFFFFFFF:FFFFFFFFFF:FFF,FFFFFFFFFF,FFF,:FFFFF:FFFFFF,FFFFF,:FFFFFFFFFFF
@A00881:241:HJW2NDRXX:1:2129:31702:5509 1:N:0:CGAGAGAA+GATTGGAG
TGACCACCTATGGGAGGCAGCAGTGAGGAATATTGGTCAATGGGCGGAAGCCTGAACCAGCCAAGTCGCGTGAGGGATGAAGGCCCTACGGGTTGTAAACCTCTTTTGCCGGGGAACAAGTGCCGGGACGTGATCCCGGAGCTGAGTGTACCCGGAGAAAAAGCATCGGCTAACTCCGTGCCAGCAGCCGCGGTAATACGGAGGATGCGAGCGTTATCCGGCTTTATTGGGTTTAAAGGGTGCGCAGTCG
+
:F,FFF:FFFFFFFFFFFFFFFF::F:FFFFFFFFFFFFF:F,F,FFFFFFFFFFFFFFFFFFFFFFFFFFFFFFFFFFFF:FFFFFFFFFFFFFFFFFFFFFFFFFFFFFFFFFFFFFFFFFFFFFFFFFF:FFFF,:FFFFFFFFF:FFFF:FFFFFFFFFF,FFFFFFFFFF:FF:FFFFFF,FFF,FFFFFFFF:FF:,FFF,FFFFFFFFFFFFF:,FF:F:,FFFFFF,FF:F:FF:F,FF,FF
@A00881:241:HJW2NDRXX:1:2129:18864:5635 1:N:0:CGAGAGAA+GATTGGAG
TGACCACCTATGGGATGCAGCAGTGGGGAATATTGCACAATGGGGGGAACCCTGATGCAGCGACGCCGCGTGGGTGAAGAAGTATTTCGGTATGTAAAGCCCTATCAGCAGGGAAGAAGATGACGGTACCTGAGTAAGAAGCCCCGGCTAACTACGTGCCAGCAGCCGCGGTAATACGTAGGGGGCGAGCGTTATCCGGATTTACTGGGTGTAAAGGGAGCGTAGACGGCTTAGCAAGTCTGGAGTGAAA
+
,FFFFFFFFFFFFFFFFFFFFFFFF:FFFFFFFFFFFFFFFFFFFFFFFFFFFFFFFFFFFFFFFFFFFFFFFFFFFFFF:FFFFFFFFFFFFFFFFFFFFFFFFFFFFFFFFFFFFFFFFFFFFFFFFFFFFFFFFF:FFFFFFFFFFFFFFF:FFFFFFFFFFFFFF:FF:F:FFFFFFFFFFFFFFFFFFFFFFFFF:FFFFF:FFFFF,FF:F:::FFFFFFFFFFF:F:F:,FFFFFFFFFF:F:
@A00881:241:HJW2NDRXX:1:2129:30843:5932 1:N:0:CGAGAGAA+GATTGGAG
TGACCACCTACGGGATGCAGCAGTGAGGAATATTGGTCAATGGGCGGAAGCCTGAACCAGCCAAGTCGCGTGAGGGATGAAGGCCCTACGGGTTGTAAACCTCTTTTGCCGGGGAACAAGTGCCGGGACGTGATCCCGGAGCTGAGTGTACCCGGAGAAAAAGCATCGGCTAACTCCGTGCCAGCAGCCGCGGTAATACGGAGGATGCGAGCGTTATCCGGATTTATTGGGTTTCAAGGGTGCGTAGGCG
+
:FFFFFFFFFFFFFFFFFFFFFFFFFFFFFFFFFFFFFFFFFFFFFFFFFFFFFFFFFFFFFFFFFFFFFFFFFFFFFFFFFFFFFFFFFFFFFFFFFFFFFFFFF:F,FFFFFFFFFF:FFFFFFFFFF:FFFFFFFFFFFFFFFFF:F,FFFF:FFFFF:FF:FFFFFFFFFFFFFFFFFFFFFFFFFFF,FFFFFFFFFFFFFFF::FF:F:FFF:FFFFFFFFFFFFF:F::FFFF::FF:FFFF,
@A00881:241:HJW2NDRXX:1:2129:11921:6449 1:N:0:CGAGAGAA+GATTGGAG
TGACCACCTACGGGACGCAGCAGTGAGGAATATTGGTCAATGGGCGCGAGCCTGAACCAGCCAAGTAGCGTGAAGGAAGACGGCCCTACGGGTTGTAAACTTCTTTTATACGGGAATAAGACCGTCCACGAGTGGATGCGTGCATGTACCGTATGAATAAGCATCGGCTAACTCCGTGCCAGCAGCCGCGGTAATACGGAGGATGCGAGCGTTATCCGGATTTATTGGGTTTAAAGGGAGCGTAGACGGG
+
FFFFFFFFFFFFFFFFFFFFFFFFFFFFFFFFFFFFFFFFFFFFFFFFFFFFFFFFFFFFFFFFFFFFFFFFFFFFFFF:FFFFFFFFFFFFFFFFFFFFFFFFFFFFFFFFFFFFFFFFFFFFFFFFFFFFFFFFFFFFFFFFFFFFFFFFFFFFFFFFF:FF:FFFFFFFFFFFFFFFFFFFFFFFFFFFF,FFFFFF:FFFFF:FFFFFFFFFFFFFFFFFFFFFFF:FF::FFFFFFFFFFFFFFF
@A00881:241:HJW2NDRXX:1:2129:19515:6480 1:N:0:CGAGAGAA+GATTGGAG
TGACCACCTATGGGAGGCACCAGTCGGGAATATTGCGCAATGGAGGAAACTCTGACGCAGTGACGCCGCGTATAGGAAGAAGGTTTTCGGATTGTAAACTATTGTCGTTAGGGAAGAAAAAAGACAGTACCTAAGGAGGAAGCCCCGGCTAACTACGTGCCAGCAGCCGCGGTAATACGTAGGGGGCGAGCGTTGTCCGGAATGATTGGGCGTAAAGGGCGCGTAGGCGGCCTGTTAAGTCTGGAGTGAA
+
FFFFFFFFFFFFFFFFFFFFFFFFFFFFF,FFFFFFFFFFFFFFFFFFFFFFFFFFFFFFFFFFFFFFFFFFFFFFFFFFFFFFFFFFFFFFFFFFFFFFF:FFFFFF:FFFFFFFF:FFFFFFFFFFFFFF:FFFFFFFFFFFFFFFFFFFFFFFFFFFFFFFFFFFFFFFFF,FFFFFFFFFFFFFFFFFF,FFFFFF::FFFFFFFFFFFFFFFFFFFF::FFFFFFF:,FFFFF:FFFFFFFFFF:
@A00881:241:HJW2NDRXX:1:2129:31575:6543 1:N:0:CGAGAGAA+GATTGGAG
TGACCACCTATGGGAGGCAGCAGTGGGGAATATTGGGCAATGGGCGAAAGCCTGACCCAGCAACGCCGCGTGAAGGAAGAAGGTCTTCGGATTGTAAACTTCTTTTATGAGGGACGAAGGATGTGACGGTACCTCATGAATAAGCCACGGCTAACTACGTGCCAGCAGCCGCGGCAATACGTAGGTGGCAAGCGTTATCCGGATTTACTGGGTGTAAAGGGCGCGTAGGCGGGCGTGCAAGTCAGATGTG
+
FFFFFFFFFFFFFFFFFFFFFFFFFFFFFFFFFFFFFFFFFFFFFFFFFFFFFFFFFFFFFFFFFFFFFFFFFFFFFFFFFFFFFFFFFFFFFFFFFFFFFFFFFFFFFFFFFFFFFFFFF:FFFFFFFFFFFFF:FFFFFFFFFFFFFFFFFF::FFFFFFFFFFFFFFFFFFFF:FFFFFFFFFFFF::FFFFFFFFFFFFFFFFFFFFFFFFFF,F,FFFFFFFFFFFFFFFFFFFFFFFFFFFFFF
@A00881:241:HJW2NDRXX:1:2129:25753:6637 1:N:0:CGAGAGAA+GATTGGAG
TGACCACCTATGGGGTGCAGCAGTGGGGAATATTGGGCAATGGGCGCAAGCCTGACCCAGCAACGCCGCGTGAAGGAAGAAGGCTTTCGGGTTGTAAACTTCTTTTCTTGGGGACGAACACAATGACGGTACCTGAGGAATAAGCCACGGCTAACTACGTGCCAGCAGCCGCGGTAATACGTAGGTGGCAAGCGTTATCCGGATTTACTGGGTGTAAAGGGCGCGTAGGCGGGTAGGCAAGTCAGATGTG
+
FFFFFFFF:FFFFFFFFFFFFFFFFFFFFFFFFFFFFFFFFFFFFFFFFFFFFFFFFFFFFFFFFFFFFFFFFFFFFFFFFFFFFFFFFFFFFFFFFFFFFFFFFFFFFFFFFFFFFFFFFFFFFFFFFFFFF:FFFFFFFFFFFFFFFFFFFFFFFFFFFFFFFFFFFFFFFFFF,FFFFFFFFFFFFFFFFFFFFFFFFFFFFF,FFFFF,FFFFFFFFFFFFFFFFFFFFF:FFFF:FFFFF:FFFF
@A00881:241:HJW2NDRXX:1:2129:11433:6793 1:N:0:CGAGAGAA+GATTGGAG
TGACCACCTATGGGGTGCAGCAGTGGGGAATATTGGGCAATGGGCGCAAGCCTGACCCAGCAACGCCGCGTGAAGGAAGAAGGCTTTCGGGTTGTAAACTTCTTTTATGAGGGACGAAGGACGTGACGGTACCTCATGAATAAGCCACGGCTAACTACGTGCCAGCAGCCGCGGTAATACGTAGGTGGCGAGCGTTGTCCGGATTTACTGGGTGTAAAGGGCGCGTAGGCGGGCATGCAAGTCAGATGTG
+
FFFFFFFFFFFFFFFFFFFFFFFFFFFFFFFFFFFFFFFFFFFFFFFFFFFFFFFFFFFFFFFFFFFFFFFFFFFFFFFF:FFFFFFFFFFFFFFFFFFFFFFFFFFFFFFFFFFFFFFFFFFFFFFFFFFFFFFFFFFFFFFFF:FFFFFFFFFFFFFFFFFFFFFFFFFFFFFFFFFFFFFFFFFFFFFFFFFFFFFFFFFFFFFFFFFFFFFFFFFFFFFFFFFFFFFFFFFFFFFFFFFFFFFFFF
@A00881:241:HJW2NDRXX:1:2129:9905:6809 1:N:0:CGAGAGAA+GATTGGAG
TGACCACCTATGGGGCGCAGCAGTGGGGAATATTGGGCAATGGGCGAAAGCCTGACCCAGCAACGCCGCGTGAGGGAAGAAGGTTTTCGGATTGTAAACCTCTGTCCTAAGGGACGAAGGAAGTGACGGTACCTTAGGAGGAAGCCCCGGCTAACTACGTGCCAGCAGCCGCGGTAATACGTAGGGGGCGAGCGTGGTCCGGATTTATTGGGTTTAAAGGGTGCGTAGGCGGCGCCTCAAGTCAGCGGTC
+
FFFFFFFFFFFFFFFFFFFFFFFFFFFFFFFFFFFFFFFFFFFFFFFFFFFFFFFFFFFFFFFFFFFFFFFFFFFFFFFFFFFFFFFFFFF,FFFFFFFFFFFFFFFFFFFFFFFFFFFFFFFFFFFFFFFFFFFFFFFFFFFFFFFFFFFFFFFF:FFFFFFFFFFFFFFFFF:FF:,FFFFFFFFFFFFFFF:,F:FFFFFF:F,:FFFFFFFFFFFFFFFFFFFFF:FFFFFFFFFFFFFFF:FFF:
@A00881:241:HJW2NDRXX:1:2129:26838:6825 1:N:0:CGAGAGAA+GATTGGAG
TGACCACCTACGGGAGGCAGCAGTTAGGAATATTCGTCAATGGGGGAAACCCTGAACGAGCAATGCCGCGTGAGTGATGACGGTCTTTATGATTGTAAAACTCTGTTGTAAGGAAAGAACCCTTGTCATAGGAAATGATGATGAGCTGACGGTACCCTAGGAGAAAGCCACGGCTAACTACGTGCCAGCAGCCGCGGTAATACGTAGGTGGCGAGCGTTGTCCGGAATGACTGGGCGTAAAGGGAGCGTA
+
FF:FFFFFFFFFFFFFFFFFF:FFFFFFFFFFFFFFFFFFFFFF:FFFFFFFFFFFFFFFFF,FFFFFFFFFFFFFFFFFFFFFFFFFFFFFFFFFFFFFFFFFFFFFF,FFFFFFFFFFFFFFFF::FFFF:FFFFF:FFFF:FFFF,:FFFFFFFFFFFFFFFFFFFFFFFFFFFFF:FFF:FFFFFFFFFFFFFF,FFFFFFFFFFFFFFFFF:FFFFFFFFF:FFFF:F:F,FFFFFFFFF:FF,F
@A00881:241:HJW2NDRXX:1:2129:14127:6981 1:N:0:CGAGAGAA+GATTGGAG
TGACCACCTATGGGATGCAGCAGTGGGGAATATTGGGCAATGGGCGAAAGCCTGACCCAGCAACGCCGCGTGAGGGAAGAAGGTTTTCGGATTGTAAACCTCTGTCCCTGGTGAAGAGCGGAAGACGGTAACCAGGGAGGAAGCCCCGGCTAACTACGTGCCAGCAGCCGCGGTAATACGTAGGGGGCGAGCGTTGTCCGGAATGATTGGGCGTAAAGGGCGCGTAGGCGGCCTGGTAAGTCTGGAGTGA
+
FF:FFFFFFFFFFFFFFFFFFFFFFFFFFFFFFFFFFFFFFFFF:FFFFFFFFFFFFFFFFFFFFFFFFFFF:FFFFFFFFFFFFFFFFFFFFFFFFFFFFFFFFFFFFFFFFFFFFFFFFFFFFFFFFFFFFFFFFFF:FFFFFFFFFFFFFFF,FFFFFFFFFFF:FFFFFFFFFFFFFFFFFFFFFFFFFFFFFFFFF:,::FFFFFFFFFFFF:FFFFFFF,,F:FFFFFFF:F::FFFF:FFFFF
@A00881:241:HJW2NDRXX:1:2129:22191:7357 1:N:0:CGAGAGAA+GATTGGAG
TGACCACCTACGGGGGGCAGCAGTGGGGAATATTGGGCAATGGGCGAAAGCCTGACCCAGCAACGCCGCGTGAAGGATGAAGGCCCTCGGGTTGTAAACTTCTTTTGCCAGGGACGAAGAAGTGACGGTACCTGGTGAAAAAGTCACGGCTAACTACGTGCCAGCAGCCGCGGTAATACGTAGGTGGCAAGCGTTATCCGGATTTACTGGGTGTAAAGGGCGTGTAGGCGGGATTGCAAGTCAGATGTGA
+
:FFFF:FFFFFFFFFFFFFFFFF,FFFFFFF:FFFFFFFFFFFFFFFFFFFFFF:FFFFFF,FFFF,FFFFFFFFFFFF:FFFFFFFFFFFFFFFFFFFFFFF:FFFFFFFFFFFFF:F,:FFF:FFFFF,FFFFFFFF:F,FFFFFFFFFFFFFFFFFFFFFFFFFFFFFFF:F,FFFFFFFFFFFFF,FFFFFFFFF:FF:FFFFFFFFFFFF:FFFFFFFFFFFFFFFFF:FFFFFFFFF:F:FF::
@A00881:241:HJW2NDRXX:1:2129:30752:7560 1:N:0:CGAGAGAA+GATTGGAG
TGACCACCTACGGGAGGCAGCAGTGGGGAATATTGGGCAATGGAGGCAACTCTGACCCAGCAACGCCGCGTGAAGGAAGAAGGTCTTCGGATTGTAAACTTCTTTTATGAGGGACGAAGGACGTGACGGTACCTCATGAATAAGCCACGGCTAACTACGTGCCAGCAGCCGCGGTAATACGTAGGTGGCGAGCGTTATCCGGATTTACTGGGTGTAAAGGGCGCGTAGGCGGGCGTGCAAGTCAGATGTG
+
FFFFFFFFFFFFFFFFFFFFFFFFFFFFFFFFFFFFFFFFFFFFFFFFFFFFFFFFFFFFFFFFFFFFFFFFFFFFFFFFFFFFFFFFFFFFFFFFFFFFFFFFFFFFFFFFFFFFFFFFFFFFFFFFFFFFFFFFFFFFFFFFFFFFFFFFFFFFFFFFF:FFFFFFFFFFFFFFFFFFFFFFFFFFFFFFFFFF:FFFFFFFFFFFFFFFFFFFFFFFFFFFFF::FFFFFFFFFFF,FFFFFFFFFF
@A00881:241:HJW2NDRXX:1:2129:11433:7733 1:N:0:CGAGAGAA+GATTGGAG
TGACCACCTATGGGGTGCAGCAGTGGGGAATATTGCACAATGGGGGGAACCCTGATGCAGCGACGCCGCGTGAGTGAAGAAGTCATTCGTGATGTAAAGCTCTATCAGCAGGAAAGAAAATGACGGTACCTGACTAAGAAGCCCCGGCTAACTACGTGCCAGCAGCCGCGGTAATACGTAGGGGGCAAGCGTTATCCGGAATTATTGGGTGTAAAGGGTGCGTAGACGGGAATGCAAGTCAGTTGTGAAA
+
FFF:FFFFFFFFFFFFFFFFFFFFFFFFFFFFFFFFFFFFFFFFFFFFFFFFFFFFFFFFFFFFFFFFFFFFFFFFFFFFFFFFFFFFFFFFFFFFFFFFFFFFFFFFFFFFFFFFFFF,FF:FFFFFFFFFFFFF,FFFFFFFFFFFFFFFFFFFFFFFFFFFFFFFFFFFFFFFFF:FFFFFFFFFFFFF::FFFFFFFFFF:FFFFFFFFF:FFFFFFFFFFFFFFF:FFFFFFFFFFFFFFFFFFF
@A00881:241:HJW2NDRXX:1:2129:29143:7999 1:N:0:CGAGAGAA+GATTGGAG
TGACCACCTACGGGATGCAGCAGTGGGGAATATTGGGCAATGGGCGAAAGCCTGACCCAGCAACGCCGCGTGAGGGAAGAAGGGTTTCGGCTCGTAAACCTCTCTCCTATGGGACGAAGGAGTGACGGTACAAGAGGAGGAAGCCCCGGCAAACTACGTGCCAGCAGCAGCGGTAATACCTAGGGGGCAATCGTTATCCGGATTTACAGGGTGTAAAGGGAGCGTATACGGCGATCCAATTCTCAAGTGA
+
:F,:FFFFFFF:FFFFFFF:FF,:,,,FFF::FFFFFFFFFF,F:FFFFFFF::FFFFFFF,FF:FFFFFFFFFFFFFFFFF,FFF::F:FFFFFFFFFFFFF,FFFFF:,:FFFFFF:FF::FFF,FFFF,F,FFFFF,FFF:F,F::F,:FFF,FF:FFFFFFF::,,FF,FFFFFF,FF,F,F:FF,,F,FFFFF:,FFFFFF,,:,F:FFFFF:,:FFFFFFFF,,,,FFF,,:F,,:F,,,::F:
@A00881:241:HJW2NDRXX:1:2129:20717:8375 1:N:0:CGAGAGAA+GATTGGAG
TGACCACCTATGGGGGGCAGCAGTGGGGAATATTGGTCAATGGGGGGAACCCTGAACCAGCAACGCCGCGTGAAGGAAGAAGGCTTTCGGGTTGTAAACTTCTTTTACCGGGGACGATAGTGACGGTACCTGGTGAATAAGCTCCGGCTAACTACGTGCCAGCAGCCGCGGTAATACGTAGGGAGCGAGCGTTATCCGGATTTACTGGGTGTAAAGGGCGCGGAGGCGGGCCGACAAGTCAGATGTGAAA
+
FF:FFFFF:F:FFFFFFFFFFFFFFFFF:FFFFFFFF:FFFFFFFFFF:FFFFFFFFFFFFFFFFFFFF:FFFFFFFFFFFFFFF::FFFF:FFFFFFF:FF:FFFFFFFFFFF:F:,:FF:FFFFFFFF:F:FFF:FFFFFFFFFFFFFFF:FFFFFFFFFFFFFFFFF:,:,F:FF,FFFFFFF:FFFF,:,F:FFFFFFFF:::FFFFFF:FFFFFF:F,FFFFFFF:,:F:F,FF:FFFF:F:F:,
@A00881:241:HJW2NDRXX:1:2129:23095:8829 1:N:0:CGAGAGAA+GATTGGAG
TGACCACCTATGGGGTGCAGCAGTGGGGAATATTGGGCAATGGAGGCAACTCTGACCCAGCAACGCCGCGTGAGCGATGAAGGTCTTCGGATTGTAAAGCTCTTTAAGTGGGGACGAAGAAAGTGACTGTACCCACAGAATAAGCCTCGGCTAACTACGTGCCAGCAGCCGCGGTACTACGTAGGAGGCAAGCGTTATCCGGAATGACTGGGCGTAAAGGGTGCGTAGGTGGTCTTGCAAGTTAGTAGCG
+
FF:FFFFFF:FFFFFFFFFFFFFF:FFFFFFFFFFFFFFFFFFFFFFFFFFFFFFFFFFFFFFFFFFFFFFFFFFF:FFFFFFFFFFFFFFFFFFFFFFFFFFFFFFFFFFFFFF:FFFF:FFFFFFFFFFFFFFF,FF,FFFFFFFFFFFFFFFFFFF:FFFFFFFFFFFFFFFF,F:FFFFFFFF:FF:FFFFFFFFFFFF,FFFFFFFFFFFFFFFFFFFFFF,FFF::FFFFFFF,FFF,F::FFF
@A00881:241:HJW2NDRXX:1:2129:10104:8970 1:N:0:CGAGAGAA+GATTGGAG
TGACCACCTATGGGACGCAGCAGTGAGGAATATTGGTCAATGGGCGGAAGCCTGAACCAGCCAAGTCGCGTGAGGGATGAAGGCCCTACGGGTTGTAAACCTCTTTTGCCGGGGAACAAGTGCCGGGACGTGATCCCGGAGCTGAGTGTACCCGGAGAAAAAGCATCGGCTAACTCCGTGCCAGCAGCCGCGGTAATACGGAGGATGCGAGCGTTATCCGGATTTATTGGGTTTAAAGGGTGCGAAGGCT
+
FF,FFFFFFFFFFFFFFF:FF:FFFFFFFFFFFFFFFFF,FFFFFFFFFFFFFFFFFFFFF::FFFFFFFFFFFFFFFFFFFFFFFFFFFFFFFFFFFFFFFFFFFFFFFFFFFF:FFFFFFFFFFFFFFFFFF:FFFFFFFFFFFFFFFFFFFFFFFFFFFFFFFF::FFFFFFFFFFFF:FFF,F,F,FFFF,FFFFFFFFFFF,FFFFFFF,FFF:FF,:FFF::FFFFFFFFFFFFFFFF,FFFF,
@A00881:241:HJW2NDRXX:1:2129:28646:9111 1:N:0:CGAGAGAA+GATTGGAG
TGACCACCTACGGGATGCAGCAGTGAGGAATATTGGTCAATGGGCGCGAGCCTGAACCAGCCAAGTCGCGTGAGGGAAGAAGGCCTTCGGGTTGTAAACCTCTTTTACCAGGGACGAAGGACGTGACGGTACCTGGAGACGAAGCAACGGCTAACTACGTGCCAGCAGCCGCGGTAATACGTAGGTTGCGAGCGTTGTCCGGAATTACTGGGTGTAAAGGGCGTGTAGGCGGAACTGCAAGTCAGATGTG
+
FF:FF,FFF,FFFF,:FFFFF:FFFFFFFFFFFFFFFFF:FFFFFFFFFFFFFF:FFFFFFF,FFFFFFFFFFFFF,FFFFFFFFFFFFFFFFFFFFFFFFFFFFFFFFFFFF,FFFFFF:FFFFFFFFFFFFFFFFFF,:FFFFFFFFFFFFFFFFFFFFFFFFFFFFFFFFF:FFFFFFFFFFFFFFFFFFFFFFF:FFFFFFFFFFFFF:FFFFFFFFFFFFF,FFFF:FFFFFFF::FFFF,F:FF
@A00881:241:HJW2NDRXX:1:2129:27733:9283 1:N:0:CGAGAGAA+GATTGGAG
TGACCACCTACGGGACGCAGCAGTGGGGAATATTGGGCAATGGGCGCAAGCCTGACCCAGCAACGCCGCGTGAAGGAAGAAGGCTTTCGGGTTGTAAACTTCTTTTATGAGGGACGAAGGACGTGACGGTACCTCATGAATAAGCCACGGCTAACTACGTGCCAGCAGCCGCGGTAATACGTAGGTGGCGAGCGTTGTCCGGATTTACTGGGTGTCAAGGGCGCGTAGGCGGGCATGCAAGTCAGATGTG
+
FFFFFFFFFFFFFFFFFFFFFFF,FFFFFFFFFFFFFFFFFF:FFFFFFFFFFFFFFF:FFFFFFFFFFFFFFFFFF:FFFFFFFFFFFFFFFFFFFFF:FFFFFFFFFFFFFFFFFFFFFFFFFFFFFFFFFFFFFFFFFFFFFFFF:FFFF:FFFFFFFFFF:F:FFFFFFFF:FFFFFFFF:FFFF:FFFFFFFFFFFFFFFFFFFFFFFFF,F,:,FFFFFFFFFFFFFFFFFFF:::FFFF:FFF
@A00881:241:HJW2NDRXX:1:2129:23891:9455 1:N:0:CGAGAGAA+GATTGGAG
TGACCACCTATGGGACGCACCAGTGAGGAATATTGGTCAATGGCCGGAAGGCTGAACCAGCCAAGCCGCGTGAAGGACGAAGGTGCCAAGCATTGTAAACTTCTTTTGTCAAGGGACAAAATCAGGCTCGAGAGCCTGACCGAGGGTACTTGAAGAAAAAGCATCGGCTAACTCCGTGCCAGCAGCCGCGGTAATACGGAGGATGCGAGCGTTATCCGGATTTATTGGGTTTAAAGGGTGCGTAGGCGTT
+
FFFFFFFFFFFFFFFFFFFFFFFFFFFFFFFFFFFFFFFFFFFFFFFFFFFFFFFFFFFFFFFFFFFFFFFFFFFFFFFFFFFFFFFFFFFFFFFFFF:FFFFFFFFFFFFFFFFFFFFFFFFFFFFFFFF:FFFFFFFFFFFFFFFFFFFFFFFFFFF,FFFFFFFFFFFFFFFFFFFFFFFFFFFFFFFFF:FFFFFFFFFFFFFFFFFFFFFFFFFF:FFFFFF:FF,FFFFF:FFFFFFFFFFFFF
@A00881:241:HJW2NDRXX:1:2129:24849:9486 1:N:0:CGAGAGAA+GATTGGAG
TGACCACCTATGGGGTGCAGCAGTGGGGAATATTGGGCAATGGGCGCAAGCCTGACCCAGCAACGCCGCGTGAAGGAAGAAGGCTTTCGGGTTGTAAACTTCTTTTCTTGGGGACGAACACAATGACGGTACCTGAGGAATAAGCCACGGCTAACTACGTGCCAGCAGCCGCGGTAATACGTAGGTGGCAAGCGTTATCCGGATTTACTGGGTGTAAAGGGCGCGTAGGCGGGTAGGCAAGTCAGATGTG
+
FFFFFFFFFFFFFFFFFFFFFFFFFFFFFFFFFFFFFFFFFFFFFFFFFFFFFFFFFFFFFFFFFFFFFFFFFFFFFFFFFFFFFFFFFFFFFFFF:FFFFFFFFFFFFFFFFFFFFFFFFFFFFFFFFFFFFFFFFFF:FFFFFF:FFFFFFFFFFFFFFFFFFFF:FFFFFFF,:FFFFFFFFFFFFFFFFFFF:FFFFFFFFFFFFFFFFF:FFFFFFFFFFFFFFFFFFFFFFFFFFFFFFFFFF:
@A00881:241:HJW2NDRXX:1:2129:21359:9737 1:N:0:CGAGAGAA+GATTGGAG
TGACCACCTACGGGATGCAGCAGTGGGGAATATTGCACAATGGGGGAAACCCTGATGCAGCGACGCCGCGTGAGTGAAGAAGTATTTCGGTATGTAAAGCTCTATCAGCAGGGAAGAAGATGACGGTACCTGAGTAAGAAGCCCCGGCTAACTACGTGCCAGCAGCCGCGGTAATACGTAGGGGGCAAGCGTTATCCGGATTTACTGGGTGTAAAGGGAGCGTAGACGGCGATGCAAGTCTGAAGTGAAA
+
FFFFFFFFFFFFFFFFFFFFFFFFFFFFFFFFFFFFFFFFFFFFFFFFFFFFFFFFFF:FFFFFFFFFFF:FFFFFFFFFFFF,,FFFFFFFFFFFFFFFFFF,FFFFFFFFFFFFFFFFFFFFF:FFFFFFFFFF,F:FFFFFFFFFFFFFFFFFFFFF,FFFFFFFFFFFFFF:FFF:FFFFFFF:FFF,F:FFFFFFFFFFF:FFF:FFF:FFFFFF:FFF,FF:FFF:FFF:,FFFFFFFFFFFF,
@A00881:241:HJW2NDRXX:1:2129:10827:10285 1:N:0:CGAGAGAA+GATTGGAG
TGACCACCTATGGGAGGCAGCAGTGAGGGATATTGCACAATGGGGGAAACCCTGATGCAGCAACGCCGCGTGAAGGAAGAAGTATTTCGGTATGTAAACTTCTATCGATGGGGACGAAAGAAATGACGGTACCCAAGTAAGAAGCCCCGGCTAAATACGTGCCAGCAGCCGCGGTAATACGTATGGGGCAAGCGTTATCCGGATTTACTGGGTGTAAAGGGTGAGTAGGCGGCTTATTAAGTCATATGTG
+
FFFFFFFF,FFFFFFFFFFFFFFFFFFFFFFFFFFFFFFFFFFFFFFF:FFFFFFFFFFFFFFFFFFFFFFFFFFFF:FFFFFF:FFFFF::FFFFFFFFFFFFFFFFFFFFFFFFFFFFFFFFFFFFFFFFFFFFFFFFFFFFFFFFFFFF:FFFFFFFFFFFFFFFFFFFFFF,FFFFFFFFFFFFFFFFFFF,:FFFFFFFFF:FFFFFFF:F:FFFFFFFFFFFF,FFF:FF:F:F,FFFFFFFFF
@A00881:241:HJW2NDRXX:1:2129:25292:10567 1:N:0:CGAGAGAA+GATTGGAG
TGACCACCTATGGGGTGCAGCAGTGGGGAATATTGCACCATGGGGGGAACCCTGATGCAGCGACGCCGCGTGAGTGAAGAAGGTCTTCGGATCGTAAAGCTCTGTCTCGAGGGACGAAGAATGACGGTACCTCGGGAGGAAGCCACGGCTAACTACGTGCCAGCAGCCGCGGTACTACGTAGGTGGCGAGCGTTGTCCGGATTTACTGGGTGTAAAGGGCGCGTAGGCGGATTATTACGCCAGATGTGAA
+
FFFFFFFFF,FFFFFFF:FFFFFFFFFFFF:FFFFFFF,F:FFFFFFF:F,F,FFFFFFFFFFFFFFFFF,FFFFFFFFFFFFFFFFFFFFFFFFFFFFFFF:FFFFFF:FFFFFFFFFF,F:FF:FF,FFFF::FFF:F,F:FFF:FFFFFFFFFFFFFFFFFFFFFFFFFFF,FFFFFFFFFFFFFF::FF,FFFFFFFFFFFFF:FF:,,,FF:FF:FFF:FF:F:F:,F,,FF,FFFFF:FFFFF,
@A00881:241:HJW2NDRXX:1:2129:14100:10723 1:N:0:CGAGAGAA+GATTGGAG
TGACCACCTACGGGATGCAGCAGTCGGGAATATTGCGCAATGGAGGAAACTCTGACGCAGTGACGCCGCGTATAGGAAGAAGGTTTTCGGATTGTAAACTATTGTCGATAGGGAAGAAAAAAGACGGTACCTATCAAGAAAGCTCCGGCTAACTACGTGCCAGCAGCCGCGGTAATACGTAGGAGGCACGCGTTATCCGGAATGACTGGGCGTAAAGGGTGCGTAGGTGGTTTGGCAAGTTGGTAGCGTA
+
:FFFFFFFFFFFFFFFFFFFFFFFFFFFFFF:,FFFFFFFFFFFFFFFFFFFFFFFFFFFFFFFFFFFFFF:FFFFFFFFFFFFFFF:FFFFFFFFFFFF::FFFFFFFFFFFFFFFFFF:FFFFFFFFFFFFFFFFFFFFFFFF:FFFFF:FFFFFFFFFFFFFFFFFFFFFFFFF:FFFFFFFFFF,:FFFFF:FFFF,FFFFFFFFF:FFFF::FFFFFFFFFFFFFFF:,FFFFFF:::F,F::F:
@A00881:241:HJW2NDRXX:1:2129:16188:10864 1:N:0:CGAGAGAA+GATTGGAG
TGACCACCTATGGGGCGCAGCAGTGGGGAATATTGGGCAATGGGCGCAAGCCTGACCCAGCGACGCCGCGTGAAGGAAGAAGGTCTTCGGGTTGTAAACTTCTTTTATGAGGGACGAAGGACGTGACGGTACCTCATGAATAAGCCACGGCTAACTACGTGCCAGCAGCCGCGGTAATACGTAGGTGGCGAGCGTTGTCCGGATTTACTGGGTGTAAAGGGCGCGTAGGCGGGTAGGCAAGTCAGATGTG
+
FFFFFFFFFFFFFFFFFFFFFFFFFFFFF:FFFFFFFF:FFFFFFFFFFFFFFFFFFFFFFFFFFFFFFFFFFFFFFFFFFFFFFFFFFFFFFFFFFFFFFFFFFFFFFFFFFFFFFFFFFFFFFFFFFFFFFFFFFFF:FFFFFFFFFFFFFFFFFFFFFFFFFFFFFFFFFFF::FFFFFFFFFFFFFFFFFFFFFFFFFFFFFFFFFFFFFFFFFFFFFFFFF,:F::FFFFFFFFFFFFFFFFFFF
@A00881:241:HJW2NDRXX:1:2129:23140:11443 1:N:0:CGAGAGAA+GATTGGAG
TGACCACCTACGGGATGCAGCAGTGAGGAATATTGGTCAATGGGCGCGAGCCTGAACCAGCCAAGTCGCGTGAGGGAAGACGGCCTTATGGGTTGTAAACCTCTTTCAGATGAGAGTAAAGGGTGTTACGCGTAACACATTGCAAGTATCATCAGAAGAAGCATCGGCTAATTCCGTGCCAGCAGCCGCGGTAATACGGAAGATGCGAGCGTTATCCGGATTTATTGGGTTTAAAGGGTGCGTAGGCGGA
+
FF:FFFFFFFFFFFFFFF:FFFFFFFFFFFF:FFFFFFFFFFFFFFFFFFFFFFF:FFFFFFF:FFFFFFFFFFFFFFF:FFFFFFF,FFFFFFFFFFFFFFFFFFFFFFFF,FFFFF:FFFFFFFFFF:FFFFFFFFFFFFFFFFFFFFFFFFF:FFFFFF:F,FFFFFFFFFFFFFFFFFFFFFFFFFFFFFFFFFFF,:,FFFFFFFFFFFFFFFFFF:FF:F:FF:FFF:FFFFFFF:FFFFFFF:
@A00881:241:HJW2NDRXX:1:2129:19289:11506 1:N:0:CGAGAGAA+GATTGGAG
TGACCACCTATGGGAGGCAGCAGTGAGGAATATTGGTCAATGGGCGGAAGCCTGAACCAGCCAAGTCGCGTGAGGGATGAAGGCCCTACGGGTTGTAAACCTCTTTTGCCGGGGAACAAGTGCCGGGACGTGATTCCGGAGCTGAGTGTACCCGGAGAAAAAGCATCGGCTAACTCCGTGCCAGCAGCCGCGGTAATACGGAGGATGCGAGCGGTCTCCGGAGTTATTGGGTTTAAAGGGTGCGTAGGCG
+
FFFFFFFFFFFFFFFFFFFFFFFFFFFFFFF:FFFFFFFFFFFFFFFFFFFFFFFFF:FFFFF:FFFFFFFFFFFFFFFFFFF:FFFFFF:F,FFFFFFFFFFFFFFFF,FFFFFFFFFFF,FFFFFFF:FFF:FFF:FFF:FFFFFF,FFF:F,FFFF:FF:FFFFFFFFFFFFFFFFFFFFFF,:FFFFFFF,FFF,FFFFFF:FFFF:FF,F,FF:F:F,F:F,F:F,F:,FF,F:FFFFF:,F:FF
@A00881:241:HJW2NDRXX:1:2129:21016:11522 1:N:0:CGAGAGAA+GATTGGAG
TGACCACCTATGGGACGCAGCAGTGGGGAATATTGGGCAATGGGCGCAAGCCTGACCCAGCAACGCCGCGTGAAGGAAGAAGGCTTTCGGGTTGTAAACTTCTTTTCTTGGGGACGAAGACAGTGACGGTACCCGAGGAATAAGCCTCGGCTAACTACGTGCCAGCAGCCGCGGTAATACGTAGGAGGCAAGCGTTATCCGGAATGACTGGGCGTAAAGGGTGCGTAGGTGGTCTTGCAAGTTCGTAGCG
+
FFFFFFFFF:FFFFFFFFFFF,FFFFFFFFFFFFFFFFFFFFFFFFFFFFF:FFFFFFFFFFFFFFFFFF,FFFFFFFFFFFFFFFFFFFFFFFFFF:FFFFFFFFFFFFFFFFFFFFF:FFFFFFFFFFFFFFF,FFF:FFFFFFFFFFFFFFFFFFFFFFFFFFFFFFFFFF:FFFFFFFFFF,:FFFFFFFFF:FFFFFFFFFFFFFFFFFFFFFFF:FFFFFFFFF:FFF:FFFFFFFF,FFFFFF
@A00881:241:HJW2NDRXX:1:2129:22914:11772 1:N:0:CGAGAGAA+GATTGGAG
TGACCACCTACGGGAGGCAGCAGTGAGGAATATTGGTCAATGGGCGCGAGCCTGAACCAGCCAAGTCGCGTGAGGGAAGACGGCCTTATGGGTTGTAAACCTCTTTCAGATGAGAGTAAAGGGTGTTACGTGTAGCACATTGCAAGTATCATCAGAAGAAGCATCGGCTAATTCCGTGCCAGCAGCCGCGGTAATACGGAAGATGCGAGCGTTATCCGGATTTATTGGGTTTAAAGGGTGCGTAGGCGGA
+
FFFFFFFFFFFFFFFFFFFFFFFFFFFFFFFFFFFFFFFFFFFFFFFFFFFFFFFFFFFFFFFFFFFFFFFFFFFFFFFFFFFFFFFFFFFFFFFFFFFFFFFFFFFFFF:FFFFFFFFFFFFFFFFFFFFFFFFFFF::FF:FFFFFFFFFFFFFFFFFFFFFFFFFFFFFFFFFFFFFFFFFFFFFFFFF,FFFFFFF:FFFFFFFFF:FFFFFFFFFFFFFFFFFFFFFFF:F,F:FFFFFFFFFFF
@A00881:241:HJW2NDRXX:1:2129:27489:11866 1:N:0:CGAGAGAA+GATTGGAG
TGACCACCTATGGGAGGCAGCAGTGGGGAATATTGCACAATGGGGGAAACCCTGATGCAGCGACGCCGCGTGGGTGAAGAAGTATTTCGGTATGTAAAGCCCTATCAGCAGGGAAGAAGATGACGGTACCTGACTAAGAAGCCCCGGCTAACTACGTGCCAGCAGCCGCGGTAATACGTAGGGGGCAAGCGTTCTCCGGATTTACTGGGTGTAAAGGGAGCGTAGACGGCAGGGCAAGTCTGACGTGAAA
+
FF:FFFFFFFFFFFFFFFFFFFFFFFFFFFFFFFFF:FFFFFFFFFFFFFFFFFFFFFFFFFFFFFFFFFFFFFFFFFFFFFFFF:F:FFF:FFFF:FFFFFFFFFFFFF:FFF:F:FFFFFFFFFFFFFFFFFFFFFFFFFFF:FFFFFFFFFFFFFFFFFFFFFFFF:FF:FF:FFFFFFFFFF,F:::FF:FFF,FFFFFFFFF:F:FF,F,F:F:FFFFFFFFFFF:FFFFF,,:FFFF,:FFF,:
@A00881:241:HJW2NDRXX:1:2129:13630:12038 1:N:0:CGAGAGAA+GATTGGAG
TGACCACCTATGGGGGGCAGCAGTAGGGAATTTTGCGCAATGGGCGAAAGCCTGACGCAGCAACGCCGCGTGTGTGATGAAGCCCCTAGGGGTGTAAAACACTGTCAGTAGGGACGAATTATGACGGTACCTACAGGGGAAGCACCGGCTAACTCCGTGCCAGCAGCCGCGGTAATACGGGGGGTGCAAGCGTTGTCCGGAATCATTGGGCGTAAAGCGTTCGTAGGCGGCATGCCAAGTCTGGTGTTAA
+
:F:FFFFFFFFFFFFFFFFF,FFFFFFFFFFFFFFFFFFFFFFFFFFFFFF:FFFFFFFFFFFFFFFFFFFFFF:FFFFFFFFFFFFFFFFFFFFF::FFFFFFFFFFFFFFFFF:FFFFFFFF:FFFFF:FFFFFFFFF:FFF::FFFFFFFFFFF:FFFFFFFFFFFFFFFFFFF:FFFFF:F::F:FFF:F:FF:F:F,FFFFF,::FFFFF,FFFFFFF:FF::FFFFF:F:FF:F:FFFFFFFF,
@A00881:241:HJW2NDRXX:1:2129:19443:12430 1:N:0:CGAGAGAA+GATTGGAG
TGACCACCTATGGGACGCAGCATTGAGGAATATTGGTCAATGGGCGGGAGCCTGAACCAGCCAAGCCGCGTGAGGGAAGAAGGCCCTATGGGTCGTAAACCTCTTTTGTCAGGGAACAAAAGCCGATATGTATATTGGTGTGAGTGTACCTGAAGAACAAGCATCGGCTAATTCCGTGCCAGCAGCCGCGCTAATACGGAAGATGCGAGCGTTATACGGATTTATTGGGTTTAAACGGTGCGTAGGCGGA
+
,FFF,F:F::::F:,F,F:,FF,,:F:::,:FF,::,FFFFFFFFFF:FFFFFFFFFF,F:,FF:F:F::FFFF:FF:FFF,FFF,F:F:F:FF:FFFFF,FFF:FFFFF:,:F:,:FF::FF,FFF,FF:FFFFFFFF,,FFFFFF,,F::FF,FFF:FFF:,FF:,F,FFF:F:F:F::FFFF,:F:F,FFFFFF:,F,,FF:FF:F:F,FFF,:FF:F,,,F,F,,:,F,F:,,FFF,FF:,,FF,F
@A00881:241:HJW2NDRXX:1:2129:8847:12774 1:N:0:CGAGAGAA+GATTGGAG
TGACCACCTATGGGGTGCAGCAGTGGGGGATATTGCACAATGGGCGCAAGCCTGATGCAGCAACGCCGCGTGAGGGAAGAAGGTTTTCGGATTGTAAACCTCTGTCTTTGGTGACGAAGGAAGTGACGGTAGCCAAGGAGGAAGCCACGGCTAACTACGTGCCAGCAGCCGCGGTACTACGTACGTGGCAAGCGTTGTCCGGAATTCCTGGGTGGAAAGGGAGCGCAGGCGGGACAGCAAGTTGGATGTG
+
F:FF:FFFFFFFFFF:FFFFFFFFFFFFFFFFFFFFFFFFFFFFFFFFFFFFFFFFFFFFFFFFFFFFFFFFFFFFFFFFFFF:,,FFFF:FFFFFFFFF:FFFFFFF:FF:FF,FFFFFF:FFFFFF:FFFFFFFFFFFFFFFFFF:FFFFFF:FFFFF:,:FFF:FFFFFFFFF:F,FFF,,,FF,FF,,FF:FFFFFFFFFFF:FFF,F,F,F::F::,FFF::FFFFFFF:FFFF,F,FFFF,:,F
@A00881:241:HJW2NDRXX:1:2129:26467:13135 1:N:0:CGAGAGAA+GATTGGAG
TGACCACCTATGGGGTGCACCAGTGGGGAATATTGCACAATGGGGGAAACCCTGATGCAGCGATGCCGCGTGGAGGAAGAAGGTCTTAGGATTGTAAACTCCTGTTGACAGAGAACGAAGAAGGACGGTACTCTGAAAGGAAGCTCCGGCTAACTACGTGCCAGCAGCCGCGGTAATACGTAGGGAGCGAGCGTTGTCCGGAATTACTGGGTGTAAAGGGAGCGTAGGCGGGCACGAAAGTCAGACGTGA
+
FFFFFFFFFFFFFFFFFFFFFFFFFFFFFFFFFFFFFFFFFFFFFFFFFFFFFFFFFFFFFFFFFFFFFFFFFFFFFFFFFFFFFFFFFFFFFFFFFFFFFFFFFFFFF:FFFFFFFFFFFFFFFFFFFFFFFFFFFFFFFFFFFFFFFFFFFFFFF:FFFFFFFFFFFFFFFF:FFFFFFFFFFFFFFFFFF,FFFF:FFF,FFFFFF:FFFFF,FF:F:FFFF:FFF:FFFFF,FFFFFFFFF:FFFF
@A00881:241:HJW2NDRXX:1:2129:12545:13166 1:N:0:CGAGAGAA+GATTGGAG
TGACCACCTATGGGGTGCAGCAGTGAGGAATATTGCACAATGGGGGAAACCCTGATGCAGCGACGCCGCGTGAGTGAAGAAGTATTTCGGTATGTAAAGCTCTATCAGCAGGGAAGATAATGACGGTACCTGAATAAGAAGCCCCGGCTAACTACGTGCCAGCAGCCGCGGTAATACGTAGGGGGCAAGCGTTATCCGGATTTACTGGGTGTAAAGGGAGCGTAGACGGCAAGGCAAGTCTGGAGTGAAA
+
FFFFFFFFFFFFFFFFFFFFFFFFFFFFFFFFFFFFFFFFFFFFFFFFFFFFFFFFFFFFFFFFFFFFFFFFFFFFFFFFFFFFFFFFFFFFFFFFFFFFFFFFFFFFFFFFFFFFFFFFFFFFFFFFFFFFFFFFFFFFFFFFFFFFFFFFFFFFFFFFFFFFFFFFFFFFFFFFFFFFFFFFFFFFFFFFFFFFFFFFFFFFFFFFFFFFFFFFFFFFFF:FFFFFFFFFFFFFFF:FFFFFFF:,FF
@A00881:241:HJW2NDRXX:1:2129:20726:13182 1:N:0:CGAGAGAA+GATTGGAG
TGACCACCTATGGGATGCAGCAGTGAGGAATATTGGTCAATGGGCGGAAGCCTGAACCAGCCAAGTCGCGTGAGGGATGAAGGCCCTACGGGTTGTAAACCTCTTTTGCCGGGGAACAAGTGCCGGGACGTGATTCCGGAGCTGAGTGTACCCGGAGAAAAAGCATCGGCTAACTCCGTGCCAGCAGCCGCGGTAATACGGAGGATGCGAGCGTTATCCGGATTTATTGGGTTTAAAGGGTGCGTAGGCG
+
FFFFFFFFFFFFFFFFFFFFFFFFFFFFFFFFFFFFFFFFFFFFFFFFFFFFFFFFFFFFFFFFFFFFFFFFFFFFFFFFFFFFFFFFFFFFFFFFFFFFFFFFFFFFFFFFFFF,FFFFFFFFFFFFFFF:FFFFFFFFF:FFFFFFFFFFFF:FFFFFFFFFFFFFFFFFFFFFFFFFFFFFFFFFFFFF,F,FFFFFFFFFFFFF:FFFFFF,FFFFF:FFFFFFFFFFFFFFFFFFFFF:FFFF:F
@A00881:241:HJW2NDRXX:1:2129:23764:13651 1:N:0:CGAGAGAA+GATTGGAG
TGACCACCTATGGGACGCAGCAGTGGGGAATATTGCACAATGGGGGGAACCCTGATGCAGCGACGCCGCGTGAGCGAAGAAGTATTTCGGTATGTAAAGCTCTATCAGCAGGGAAGAAAAAACAATGACGGTACCTGACTAAGAAGCCCCGGCTAACTACGTGCCAGCAGCCGCGGTAATACGTAGGGGGCAAGCGTTATCCGGATTTACTGGGTGTAAAGGGAGCGTAGACGGTCTGGTAAGTCTGATG
+
FFFFFFFFFFFFFFFFFFFFFFFFFFFFFFFFFFFFFFFFFFFFFFFF:FFFFFFFFFFFFFFFFFFFFFFFFFFFFFFFFFFFFFFFFFFFFFFFFFFFFFFFFFFFFFFFFF:FFFFFFFFFFFFFFFFFFFFFFFFFFFFFFFFFFFF:FFFFFFFFFFFFFFFFFF:FFFFFFF,FFFFFFFFFFFFFFFFFFFFFFFFFFFFFFFFFFFFFFF,:FFFFFFFFFFFFFFF,FFFFFFFFFF:FFF
@A00881:241:HJW2NDRXX:1:2129:32217:13761 1:N:0:CGAGAGAA+GATTGGAG
TGACCACCTATGGGGTGCAGCAGTGGGGAATATTGCACAATGGGGGGAACCCTGATGCAGCGACGCCGCGTGAGCGAAGAAGTATTTCGGTATGTAAAGCTCTGTCAGCAGGGAAGAAGGAAGACGGTACCTGACCAAGAAGCCCCGGCTAACTACGTGCCAGCAGCCGCGGTAATACGTAGGGGGCAAGCGTTATCCGGATTTACTGGGTGTAAAGGGAGCGTAGACGGAACGCCAAGTCTGATGTGAA
+
FF,:FFFFFFFFFFFFFFFFFFFFFFFFFFFFFFFFFFFFFFFFFFFF,FFFFF:FFFFFFFFFFFFFFFFFFFFFF:FFFFFFFFFFFFFFFFFFF:FFFFFFFFFFFFFFFF:FFFFFF,FFFFFF:FFFFFFFFFFFFFFFFFFFFFFFFFFFFFFFFFFFFFFFFFFFFFFFFFFF,FFFFFFF,FFFF:FFFFFFFFFFFFF:FFFFF,FFFFFF::FFFF:FFF:FFFFFFFFFFFF,,FFFFF
@A00881:241:HJW2NDRXX:1:2129:30798:14121 1:N:0:CGAGAGAA+GATTGGAG
TGACCACCTATGGGGCGCAGCAGTGGGGAATATTGGGCAATGGAGGCAACTCTGACCCAGCAACGCCGCGTGAACGAAGAAGGCCTTCGGGTTGTAAAGTTCTTTAATTGGGGACGAAGAAAGTGACGGTAACCAAAGAATAAGCCACGGCTAACTACGTGCCAGCCGCCGCGGTAATACGTAGGTGGCAAGCGTTGTCCGGAATGACTGGGCGTAAAGGGAGCGTAGGCGGCGCGACACGTTAGGAGTG
+
FF::FFFFFFFFFFFFFFFFFFFFFFFFF,FFFFFFFFFFFFFFFFFFFFFFFFFFFFF:::FFFFFFFFFFFFF:FF:FFFFFFFFFFFFFFF:F:FFFFF,FFFFFFFFFFFFF:FFFFFFFFFFFF:,,FFFFFFFFFFFFFF:FF:FFFFFFFFFFFFFFFF,FFFFFFF,:FFFFF:FFFFFFFF:FFF::FFFFFFF:FFF,FFFFFFFFF:FFFFFFFFFF,FFFFFFF,:F,FFFF:,,:FF
@A00881:241:HJW2NDRXX:1:2129:18909:14857 1:N:0:CGAGAGAA+GATTGGAG
TGACCACCTATGGGACGCACCAGTGGGGAATATTGGGCAATGGGCGCAAGCCTGACCCAGCAACGCCGCGTGAAGGAAGAAGGCTTTCGGGTTGTAAACTTCTTTTATGAGGGACGAAGGATGTGACGGTACCTCATGAATAAGCCACGGCTAACTACGTGCCAGCAGCCGCGGTAATACGTAGGTGGCGAGCGTTGTCCGGATTTACTGGGTGTAAAGGGCGCGTAGGCGGGTAGGCAAGTCAGATGTG
+
FFFFFFFFFFFFFFFFFFFFFFFFFFFFFFFFF:FFFFFFFFFFFFFFFFFF:FFFFFFFFFFFFFFFFFFFFFFFFFFFFFFFFFFFFFF:FFFFFFF,FFFFFFFFFFFFFFFFFFFF:FFFFFFFFFFFFF:FFFFFFFFFFFFFFFFFFFFF:FFFFFFFFFFFFFFFFFFF,FFFFFFFFFFFFFFFFFF,FFFFFFFFFF:FFFFFFFFFFFFFFFFFFFFF:FFFFFFFFFF:FFFFFFFFFF
@A00881:241:HJW2NDRXX:1:2129:20057:14998 1:N:0:CGAGAGAA+GATTGGAG
TGACCACCTATGGGATGCAGCAGTGGGGAATATTGGTCAATGGGGGGAACCCTGAACCAGCAACGCCGCGTGAAGGAAGAAGGCTTTCGGGTTGTAAACTTCTTTTACCAGGGACGATAGTGACGGTACCTGGTGAATAAGCTCCGGCTAACTACGTGCCAGCAGCCGCGGTAATACGTAGGGAGCGAGCGTTATCCGGATTTACTGGGTGTAAAGGGCGCGTAGGCGGGCTGTCAAGTCAGATGTGAAA
+
FFFFFFFF:FFFFFFFFFFFFFFFFFFFFFFFFFFFFFFFFFFFFFFF:FFFFFFFFFFFF:FFFFFFFFFF:FFFF:FFFFFFF:FFFFFFFFFFFFFFFFFFFFFFFFFFFFFFF:FF:FFFFF:FFFFFFFFF,FFFFFFFFFFFF:F:FFFFFF:FFFFFFFFFFFFFFF:F:FFFFFF:FF:FFFFF:FFFFFFFFFFFF:FF::F:,F:FFFF:FFFFF:FFFFFFFFFFFFFFFFFFFFFFFF
@A00881:241:HJW2NDRXX:1:2129:14895:15139 1:N:0:CGAGAGAA+GATTGGAG
TGACCACCTATGGGATGCAGCAGTGGGGAATATTGGTCAATGGGGGGAACCCTGAACCAGCAACGCCGCGTGAAGGAAGAAGGCTTTCGGGTTGTAAACTTCTTTTATCAGGGACGATAGTGACGGTACCTGATGAATAAGCTCCGGCTAACTACGTGCCAGCAGCCGCGGTAATACGTAGGGAGCGAGCGTTATCCGGATTTACTGGGTGTAAAGGGCGCGTAGGCGGGCCGACAAGTCAGATGTGAAA
+
FFFFFF:F:F:FFF,FFF,FFFF,:F:FF,FFFFFFFFFFFFFFFFFFFFFFFFFFFFFFFFFFFFFFFFFFFFFFFFFFFFFFFFFFFFFFFF:FFFFFFFFFFFFFFFFFFFFFF:FFFFFFFFFFFF:FF:FFFFFFFFF:FFFFFFFFFFFFFFFF:FFFFFFFFFFFFFF::F::FFF:,FFFFFF,FFFFFFFFF:F:F,FFFFFFFFF::FFFFFF,FFFF:FF::F:FFFFF,FF:,::FF,
@A00881:241:HJW2NDRXX:1:2129:22001:15233 1:N:0:CGAGAGAA+GATTGGAG
TGACCACCTATGGGACGCAGCAGTGGGGAATATTGCACAATGGGGGAAACCCTGATGCAGCGACGCCGCGTGAGTGAAGAAGTATTTCGGTACGTAAAGCTCTATCGGCAGGGAAGAAGGAAGAGACGGTACCTGAGTAAGAAGCCCCGGCTAACTACGTGCCAGCAGCCGCGGTAATACGTAGGGGGCAAGCGTTATCCGGATTTACTGGGTGTAAAGGGTGCGTAGGTGGCATGGCAAGTCAGAAGTG
+
:FFFFFFFFFFFFFFFFFFFFFF,FFFFFFF:FFFFFFFFFFFFFFFFFFFFFFFFFFFFFFFFFFFFFFFFFFFFFFFFFFFFFFFFFFFFFFFFFFFFFFF:FFFFFFFFF:FFF,FFFFFFFFFFF:F:FF:FFFFFF:FFFFF:F:FF:FFFFFFFFFFFF:FF:FFFFFFFFFFFFFFFF:FFFFFFFFFFFFFFFFFFFFF:FFFFFFFF:F:FFFFF,:FFFF:FFFFF:FFF:FFF:FFFFF
@A00881:241:HJW2NDRXX:1:2129:23339:15327 1:N:0:CGAGAGAA+GATTGGAG
TGACCACCTATGGGGCGCAGCAGTGGGGAATCTTCCGCAATGGGCGAAAGCCTGACGGAGCGATGCCGCGTGGGTGAAGAAGGGATTCGTCCCGTAAAGCCCTGTTGCCCGCGACGAAGGGCGCATCGAGGAAAGAGCGATGCGTGTGACGGTAGCGAGCGAGGAAGCCACGGCTAACTACGTGCCAGCAGCCGCGGTAATACGTAGGTGGCGAGCGTTGTCCGGACTCATTGGGCGTAAAGCGCATGTA
+
FFFFFFFFFF:FFFFFFFFFFFFFFFFFFFFFFFFFFFFFFFFFFFFFFFFFFFFFFFFFFFFFFFFFFFFFFFFFFFFFFFFF:FFFFFFFFFFF:F,F:FFFFFFFFFFFFFFF:FFFFFFFFFFF:FF:FFFFF:,:FFFFFFFFFFFFFFFFFFFFFFFFF,FFFFFFFFFFFFFFF,FF:FF:FFF:FF:FFF,FFFFF,:FFFFFF:FF:FFFFFFFFFF:F:FF::,FFFF:FFF,FFFF:FF
@A00881:241:HJW2NDRXX:1:2129:32832:15640 1:N:0:CGAGAGAA+GATTGGAG
TGACCACCTACGGGGTGCAGCAGTGGGGAATATTGCACAATGGGGGGAACCCTGATGCAGCGACGCCGCGTGAGTGAAGAAGTATTTCGGTATGTAAAGCTCTATCAGCAGGAAAGATAATGACGGTACCTGACTAAGAAGCTCCGGCTAAATACGTGCCAGCAGCCGCGGTAATACGTATGGAGCAAGCGTTATCCGGATTTATTGGGTTTAAAGGGTGCGTAGGCGGTCGGTCAAGTCAGCGGTAAAA
+
FF:FFFFFFFFFFFFFF:FFFFFFFFFFFFFF:FFFFF:FFFFFFFFFFFFFFF,FFFFFFFFFFFFFFF:F:FFFFFFF:FFFF,FFFF:FFFFFFFF:FFFFFFFFF:FF,FFFFFFFFF:FFFFFFFFFF:FFFF:FFFF:FFFFFFFFFFFFFFFFFFFFFF:FFFFF,FFFFF:FFF:FFF:FFFFFFFF,FF:F:FFFFF::F::F,F,:FFFFFFFFFFFFFF,FFF:FF:FFF:FFFF:FFF
@A00881:241:HJW2NDRXX:1:2129:17842:15828 1:N:0:CGAGAGAA+GATTGGAG
TGACCACCTATGGGGCGCACCAGTGAGGAATATTGGTCAATGGGCGCAGGCCTGAACCAGCCAAGTAGCGTGAAGGATGACTGCCCTATGGGTTGTAAACTTCTTTTATATGGGAATAAAGTTTTCCACGTGTGGAATTTTGTATGTACCATATGAATAAGGATCGGCTAACTCCGTGCCAGCCGCCGCGGTAATACGGAGGATCCGAGCGTTATCCGGATTTATTGGGTTTAAAGGGAGCGTAGGTGGA
+
FFFFFFFF,FFFFFFFFFFFFFFFFFFFFFFFFFFFFFFFFFFFFFFFFFFFFFFFFFFFFFFFFFFFFFFFFFFF:FFFF:FFFFFFFFFFFFFFF,,FFFFFFFFFFFFFFFFFFFFFFFFFFFFFFF:FFFFF::FFFFF:FFFF:FFFFFFFF,FFFFF:FFFF::FFFFFFFFFF,FF,FFFFFFFFFFFFFF:FFFF:FF:,:FF:F,FFFFFF:FF,:FFFFFF:FFFFFFFFFF::FFFFF:
@A00881:241:HJW2NDRXX:1:2129:27055:16470 1:N:0:CGAGAGAA+GATTGGAG
TGACCACCTATGGGAGGCAGCAGTGGGGAATATTGGGCAATGGAGGCAACTCTGACCCAGCAACGCCGCGTGAATGAAGAAGGCCTTCGGGTTGTAAAGTTCTTTAATTGGGGACGAAGGAAGTGACGGTACCCAAAGAATAAGCCACGGCTAACTACGTGCCAGCAGCCGCGGTAATACGTAGGTGGCAAGCGTTGTCCGGAATGACTGGGCGTAAAGGGAGCGTAGGCGGCGCAACAAGTTAGGAGTG
+
FFFFFFFFFF,FFFFFFFFFFFFFFFFF,FFFFFFFFFFFFFFFFFFF:FFFFFFFFFFFFFFFFFFFFFFFF:FFFFFFFFFFFFFFFFFFFFFFFFFFFFFFFFFFFFFFFFFFFFFFFFFFFFFFFFFFFFFFFFFFFFFFFF,FFFFF:FFFFFFF:FFFFF:FFFFFFFFFFFFFFFFF:F:FFFFFFFFFFFFFFF:FFFFFF,FFFF,FFFFFF:FF::FFFFF:FFFF,F:FF,,FF:FFFF
@A00881:241:HJW2NDRXX:1:2129:21739:16532 1:N:0:CGAGAGAA+GATTGGAG
TGACCACCTATGGGGTGCAGCAGTCGGGAATATTGCACAATGGAGGAAACTCTGATGCAGTGACGCCGCGTGCAGGAAGAAGGTTTTCGGATTGTAAACTGCTTTAGATGGGGAAGAAAAAAGACAGTACCCATAGAATAAGCTCCGGCTAACTACGTGCCAGCCGCCGCGGTAATACGTAGGGAGCAAGCGTTCTCCGGATTTATTGGGTGTAAAGGGTGCGTAGACGGGAATTTAAGTTAGTTGTGAA
+
FFFFFFFFFF:FFFFFFFFFFFFFFFFFFFF:FFFFFFFFFFFFFFFFFFFFFFFFFF:FFFFFFFFFFFFFFFFFFFFFFFFFFFFFFFFFFFFFFFFFFFFF,FFF:FFFFFFFFFFFFFFFFFFFFFFFF:FFFFFFFFFFFFFFF:F:FF:FFFFFF:FF,FFFFFFFF:FF,FF:FFFFFFF:::FFFF,:FFFFFFFFF,FFFFFFF:FFFFFFFF:FFFFFFFFF,FFFFFF:F:FFFFFFF,
@A00881:241:HJW2NDRXX:1:2129:25030:16783 1:N:0:CGAGAGAA+GATTGGAG
TGACCACCTATGGGATGCAGCAGTGGGGAATATTGGGCAATGGGCGCAAGCCTGACCCAGCAACGCCGCGTGAAGGAAGAAGGCTTTCGGGTTGTAAACTTCTTTTATCAGGGACGAAGCAAGTGACGGTACCTGATGAATAAGCCACGGCTAACTACGTGCCAGCAGCCGCGGTAATACGTAGGTGGCAAGCGTTATCCGGATTTATTGGGTGTAAAGGGCGTGTAGGCGGGACTGCAAGTCAGATGTG
+
FFFFFFFFFFFFFFFFFFFFFFFFFFFFFFFFFFFFFFFFFFFFFFFFFFFFFFFFFFFFFFFFFFFFFFFFFFFFFFFFFFFFFFFFFFFFFFFFFFFFFFFFFFFFFFFFFFFFFFFF:FFFFFFFFFFFFFFFFFFFFFFFFFFF::FFFFFFFF:FFFFFFFFFFFFFFFFF:FFFFF:FFFFFFFFFFFFFFFFFFF,FFFFFFFFFFFFF:FFFFFFFFFFFFFFF:FFFFFFFFFFFFFFFFF
@A00881:241:HJW2NDRXX:1:2129:20220:17315 1:N:0:CGAGAGAA+GATTGGAG
TGACCACCTATGGGATGCACCAGTGGGGAATATTGCACAATGGGGGAAACCCTGATGCAGCGACGCCGCGTGAGTGAAGAAGTATTTCGGTATGTAAAGCCCTGTCAGCAGGGAAGAAAAGAAATCGTAACGGATTTCAGACAGTACCTGACCAAGAAGCCCCGGCTAACTACGTGCCAGCAGCCGCGGTACTACGTAGGGGGCAAGCGTTATCCGGATTTACTGGGTGTAAAGGGAGCGTAGACGGCGC
+
FF:FFFFFF,FFFFFFFFFFFFF,FFFFF,:FFFFFFF:FFFFFFFFFFFFFFFFFFFFFFFFFFFFFFF:FFFFFFFFFFFF:FFFFFFFFFFFFFFFFFFFFFFFFF,FFFF:FFFFFFFF:FFF:FFFFFFFFFFFFFF:FFF:FFFFFF:FFFF:FFFFFFFFFFFFFFFFFFFFFFFFFFFFFFFF,F,FF:,FFFFFF:FFFFF:FF:FFFFFFFFF:FFFFFF:FFFFFFFFFFFF,:FFF:F
@A00881:241:HJW2NDRXX:1:2129:30879:17331 1:N:0:CGAGAGAA+GATTGGAG
TGACCACCTACGGGAGGCAGCAGTGGGGAATATTGGGCAATGGAGGCAACTCTGACCCAGCAACGCCGCGTGAATGAAGAAGGCCTTCGGGTTGTAATGTTCTTTAATTGGGGACGAAGAAAGTGACGGTACCCAAAGAATAAGCCACGGCTAACTACGTGCCAGCAGCCGCGGTAATACGTAGGTGGCAAGCGTTGTCCGGAATGACTGGGCGTAAAGGGAGCGTAGGCGGCGCAACAAGTTAGGAGTG
+
FF::FFFFFFFFFFFFFF:FFFF:FFFFFFFFFFFFFFFFFFFFFFFFFFFFFFFFFFFFFFFFF:FFFFFFFFFF:,FFFFFFFFFFFFF:FFFFF,FFFFFFFFFFFFFFFFFFFFFF:FFFFFFFFF,FFFF:FF,FFFFFFFFFFFFFFF:FFFFF:FF,FFFFF:FFFFF,F,:FF:::FFFFFFFFFFFFFFFFFFFFFFFFFFFFFFF:F,FFFFFFF:FFFFFFFFF:F:F,:FFFFFFFFF
@A00881:241:HJW2NDRXX:1:2129:14461:17613 1:N:0:CGAGAGAA+GATTGGAG
TGACCACCTACGGGATGCAGCAGTGGGGAATATTGGTCAATGGGGGGAACCCTGAACCAGCAACGCCGCGTGAAGGAAGAAGGCTTTCGGGTTGTAAACTTCTTTTACCAGGGACGATAGTGACGGTACCTGGTGAATAAGCTCCGGCTAACTACGTGCCAGCAGCCGCGGTAATACGTAGGGAGCGAGCGTTATCCGGATTTACTGGGTGTCAAGGGCGCGTAGGCGGGCTGTCAAGTCAGATGTGAAA
+
FFFFFFFFF:FFFFF:FFFFFFFFFFFFFFFFFFFFFFFFFFFFFFFF,FFFFFFFFFFFFFFFFFFFFFFFFFFFF:FFFFFF:,FFFFFFFFF::FFFFFFFFFFFF:FFFFFF,F,FFFFFFFFFFFFFFFFF,F::FFFFFFFFFFFFFFFFFF:F:FFFF:FF:FFF,FFFFFFFFFF:FFFFFFFFF,FF:FF:FFF,FFFFFFFF,FFFFFF,FFF:FFFFFFF,FF:F:FFFFFF,FFFF,:
@A00881:241:HJW2NDRXX:1:2129:20166:17691 1:N:0:CGAGAGAA+GATTGGAG
TGACCACCTATGGGATGCAGCAGTTAGGAATATTGGGCAATGGAGGGAACTCTGACCCAGCAACGCCGCGTGAAGGAAGAAGGTTTTCGGATTGTAAACTTCTGATCTGTGGGAAGAAGGAAGTGACGGTACCACAGGAGAAAGCCACGGCTAACTACGTGCCAGCAGCCGCGGTAATACGTAGGTGGCGAGCGTTGTCCGGAATAACTGGGCGGAAAGGGCGCGTAGGTGGTTATTTCAGTTCGGTGTG
+
,F:FFF:FFFFF:FFFFFFF:FFFFFF:FFFFF:FFF::,,::FFFFF,FFFF:FFFFFFFF,FFFFFF::FFFF:FFFF::FFFFFFFFFFFFFFFFFFFF:FFFFFF:FFFFFFF,FFFFFFFFFFFFFFFFFFF:,:,FFFFFFFFFFF:FFFFFFFFFFFFFFFFFFFF:FF,FFFFF,FFFFFF:FFFF:FFFFFFF,FFFF,FFFF,F,F,FF:FFF:F:FFFFFF,F:FFF,FFF:F,FFFFF
@A00881:241:HJW2NDRXX:1:2129:26811:17707 1:N:0:CGAGAGAA+GATTGGAG
TGACCACCTATGGGATGCAGCAGTGAGGAATATTGGTCAATGGGCGCAGGCCTGAACCAGCCAAGTAGCGTGAAGGATGACTGCCCTATGGGTTGTAAACTTCTTTTATATGGGAATAAAGTTTTCCACGTGTGGAATTTTGTATGTACCATATGACTAAGGATCGGCTAACTCCGTGCCAGCAGCCGCGGTAATACGGAGGATCCGAGCGTTATCCGGATTTATTGGGTTTAAAGGGAGCGTAGGTGGA
+
FFFFFFFFFFFFFFFFFFFFFFFFFFFFFFFFFFFFFFFFFFFFFFFFFFFFFFFFFFFFFFFFFFFFFFFFFF:FFFFFFFFFFFFFFFFFFFFFFFFFFFFFFFFFFF:FFFFFFF:FFFFFFFF:FFFF:FFF,FF:FFF:FFFFF:FFFFFF,FFFFFFFFFFF:FFFFFFFFFFFFFFFFFFFFFFFFFFFFFFFFFFFFFFFFFFF,FFFFFFFFFFFFFFFFF,F:FFF:FFFFFFFFFFFFF
@A00881:241:HJW2NDRXX:1:2129:7428:18114 1:N:0:CGAGAGAA+GATTGGAG
TGACCACCTACGGGATGCAGCAGTGAGGAATATTGGTCAATGGGCGGAAGCCTGAACCAGCCAAGTCGCGTGAGGGATGAAGGCCCTACGGGTTGTAAACCTCTTTTGCCGGGGAACAAGTGCCGGGACGTGATCCCGGAGCTGAGTGTACCCGGAGAAAAAGCATCGGCTAACTCCGTGCCAGCAGCCGCGGTAATACGGAGGATGCGAGCGTTATCCGGATTTATTGGGTTTAAAGGGTGCGTAGGCG
+
FF:FFFFFFFFFFFFFFFFFFF:FFFFFFFFFFFFFFFFFFF:FFFFFFFFFF:FFFFFFFFFFFFFFFFFFFFFF:FF:FFFFFFFFFFFFFFFFFFFFFFFF:FF:FFFFFFFFFFF:FFF:FFFFFFFFFFFFFFFFFFFFFFFFFFFFF:FFFFFF:FFF,FFFFFFFFFFFF:FFFFFFFFF,F:FFFF,FFFFFFFFFFFF,FFFFFF:FFFFFF:FFFF:FF:FFFF,:FFF,F::FFFF,F,
@A00881:241:HJW2NDRXX:1:2129:25310:18145 1:N:0:CGAGAGAA+GATTGGAG
TGACCACCTACGGGATGCAGCAGTGGGGGATATTGGACAATGGGGGGAACCCTGATCCAGCGACGCCGCGTGAGTGAAGAAGTATTTCGGTATGTAAAGCTCTATCAGCAGGGAAGAAGAAAGTGACGGTACCTGAGTAAGAAGCCCCGGCTAACTACGTGCCAGCAGCCGCGGTAATACGTAGGGGGCAAGCGTTATCCGGATTTACTGGGTGTAAAGGGAGCGTAGACGGATAGGCAAGTCTGAAGTG
+
FFFFFFFFFFFFFFFFFFFFFFFFFFFFFFFFFFFFFFFFFFFFFFFFFFFFFFFFFFFFFFFFFFFFFFFFFFFFFFFFFFFFFFFFFF,,:FFFFFFFFFFFFFFFFFFFFF,FFFFFFFFFFFFFFFFFFFFFF:FFFFFFFFFFFFFF:FFF:FFFFFFFFFFF:FFFFFFFFF:FFFFFFFFFFFFFFFFFFFFFF:FFFFF:FFFFFF:FFFFFFF:F::,FFFFFFFFFFFF:FFFFFF:FFF
@A00881:241:HJW2NDRXX:1:2129:20365:18223 1:N:0:CGAGAGAA+GATTGGAG
TGACCACCTATGGGATGCAGCAGTGAGGAATATTGGGCAATGGAGGGAACTCTGACCCAGCAACGCCGCGTGAAGGAAGAAGGTTTTCGGATTGTAAACTTCTGATCTGTGGGAAGAAGGAAGTGACGGTACCACAGGAGAAAGCCACGGCTAACTACGTGCCAGCAGCCGCGGTAATACGTAGGTGGCGAGCGTTGTCCGGAATAACTGGGCGGACCGGGAGCGTAGGTGGTTATTTCAGTTAGGTGTG
+
FF:FFFFFF:FFFFFFFFFFFFFF,FFFFFFF,FFFFFF,FFFFFFFFFFFFFFFFFFFFF:FFFFFFFFFF:FFFFFFFFFFFFFFFFFFFFFFFFFFFFFFFFFFFF:FFFFFFF:FFFFFFFFFFFFF:FFFFFFFFFFFFFFFFFFFFFFF:FF:FFFFFFFFFFFFFFFFF,FF:FFFFFFFFFFFFFFFFFFFFFFFFFF:F:FFFF,,F,,FFF,FFFFFFFFFFFFFFFF,:F,:,FFFFFF
@A00881:241:HJW2NDRXX:1:2129:10682:18333 1:N:0:CGAGAGAA+GATTGGAG
TGACCACCTACGGGAGGCAGCAGTGAGGAATATTGGTCAATGGGCGGGAGCCTGAACCAGCCAAGCCGCGTGGAGGAGGAAGGTACAGAGTATCGTAAACTCCTTTTGTCAGGGGATAAAAGGCGGGATGCGTCCCGTCCCGAAGGTACCTGAAGAAAAAGCATCGGCTAACTCCGTGCCAGCAGCCGCGGTAATACGGAGGATGCGAGCGTTATCCGGATGTATTGGGTTTAAAGGGTGCGTAGGCCGC
+
FF:FFFFFFFFFFFFFFFFFF:FFFFFFFFFFFFFFFFF:FFFFFFFFFFFFFFFFFFFFFFF,FFFFFF,FFFFFFFFF,FFFF:FFFFF::FFFFFFFFFFFFFFFFFFFF:F,FFFF::F:FFFFFFFFFFFFFFFFFFFFFFF:FFFFFFFFFFFFFFFFFFFFF,FFFFF:F,FFF:FFFFF,FFFFF,FFFFFFFFFFFFFFFFFF:FFFFFF,F,FF,,F,FFF,F,FFFFFFFFFFFFFFFF
@A00881:241:HJW2NDRXX:1:2129:24849:18349 1:N:0:CGAGAGAA+GATTGGAG
TGACCACCTACGGGGTGCAGCAGTGGGGAATATTGCACAATGGGGGGAACCCTGATGCAGCGACGCCGCGTGAGTGAAGAAGTATTTCGGTATGTAAAGCTCTATCAGCAGGGAAGAAGATGACGGTACCTGCAGAAGAAGCCCCGGCTAACTACGTGCCAGCAGCCGCGGTAATACGTAGGGGGCAAGCGTTATCCGGATTTACTGGGTGTAAAGGGAGCGCAGGCGGCGGTGCAAGTCAGAAGTGAAA
+
FFFFFFFFFFFFFFFFFFFFFFFFFFFFFFFFFFFFFFFFFFFFFFFFFFFFFFFFFFFFFFFFFFFFFFFFFFFFFFFFFFFFFFFFFFFFFFFF,FFFFFFFFFFFFFFFFFFFFFFFFFFFFFFFFFFFFFFFFFFFFFFFFFFFFFFFFFFFFFFFFFFFFFFFFFFFFFFFFFFFFFFFFFF:FFF:F,FFFFFFFFFFFFFFFFFFFF:FFFFFFF:FFFFFFFFFFFF:,FFF,FF,FF:FFF
@A00881:241:HJW2NDRXX:1:2129:12102:18756 1:N:0:CGAGAGAA+GATTGGAG
TGACCACCTACGGGATGCAGCAGTGGGGAATATTGGGCAATGGGCGCAAGCCTGACCCAGCAACGCCGCGTGAGGGAAGAAGGCTTTCGGGTTGTAAACCTCTTTTACCAGGGACGAAGGACGTGACGGTACCTGGAGAAAAAGCAACGGCTAACTACGTGCCAGCAGCCGCGGTAATACGTAGGTTGCAAGCGTTGTCCGGATTTAGTGGGTGTAAAGGGCGTGTAGGCGGAACTGCAAGTCAGATGTT
+
FFFFFFFFFFFFFFFFFFFFFFFFFFFFFFFFFFFFFFFFFFFFFFFFFFFFFFF,FFFFF,FFFFFFFFFFFFFFFFFFFFFFFFFFFFFFFFFFFFFFFFFFFFFFF:FFFFFFFFFFF:FFFFFFFFFFFFFFFFFF:F,FF:FFFFFFFFFFFFFFFFFFFFFFF,F:FFFF:FFFFFFF:FFFFFFFFFFFFFFFFFFFFF:,FFFFFFFFF,FFF,FFF::FFFFF,F:FFFFFFFFFF,FFF,
@A00881:241:HJW2NDRXX:1:2129:17228:18803 1:N:0:CGAGAGAA+GATTGGAG
TGACCACCTATGGGATGCAGCAGTGAGGAATATTGGTCAATGGGCGAGAGCCTGAACCAGCCAAGTCGCGTGAGGGAAGACGGTCCTATGGATTGTAAACCTCTTTTGCCGGGGAGCAAAGAGCGGTACGTGTGCCGCGCCGAGAGTACCCGGAGAAAAAGCATCGGCTAACTCCGTGCCAGCAGCCGCGGTAATACGGAGGATGCGAGCGTTATCCGGATTTATTGGGTTTAATGGGTGCGCAGGCGGC
+
:F,FFFFFFFFFFFFFFFFFFFFFFFFFFFFFFFFFFFFFFFFFFFFFFFFFFFFFFFFFFFFFFFFFFFFFFFFFFFFFFFFFFFFFFFFFFFFFFFFFFFFFFF:FFFFFFFFFFFFFF,FFFFFFFFFFFFF:FFFFF:FFFFFFFFFF:FF:FFFFFFFFFFFFFFFFFFFFFFFFFFFFFFFFFFFFFFFFFFFFFFFFF:FFF:F,:F,,FF:FF,FF:FFFFFFFFF,:F:,F:FFFFF::FF
@A00881:241:HJW2NDRXX:1:2129:32551:18944 1:N:0:CGAGAGAA+GATTGGAG
TGACCACCTACGGGACGCAGCAGTGGGGAATATTGGGCAATGGGGGGAACCCTTACCCAGCAACGCCGCGTGAGAGAAGAAGGTTTTCGGATTGTAAATCTCTGTCCTGGGGGGCGAAGGAAGTGACGGTACCCCGGGAGGAAGCCCCGGCTAACTACGTGCCAGCAGCCGCGGTAATACGTAGGGGGCGAGCGTTGTCCGGAATTATTGGGCGTAAAGGGCGTGTAGACGGTCGCATAAGTTATAGGTG
+
FFFFFFFFFFFFFFFFFFFFFFFFFFFFFF:FFFFFFFFFFFFFFFFFFFFFFFFFFFFFFFFFFFFFFFFFFFFFFFFFFFFFFFFFFFFFFFFFFFFFFFFFFFFFFFFFFFFFFFFFFFFFFFFFFF:FFFFFFFFFFFFFFFFFFFFFFFFFFFFFFFFFFFFFFFFFFFF:FFFFFFFFFFFFFFFFFFFFFFFFFFFFFFFFFF:FFFFFFFFFFF,FFFFFFFFFFFFFFFFFFFFFFFF,FF
@A00881:241:HJW2NDRXX:1:2129:7970:20431 1:N:0:CGAGAGAA+GATTGGAG
TGACCACCTATGGGACGCAGCAGTGGGGAATATTGGGCAATGGAGGCAACTCTGACCCAGCAACGCCGCGTGAGCGATGAAGGTCTTCGGATTGTAAAGCTCTTTAAGTGGGGACGAAGAAAGTGACTGTACCCACAGAATAAGCTCCGGCTAACTACGTGCCAGCAGCCGCGGTAATACGTAGGGAGCAAGCGTTATCCGGAATGACTGGGCGTAAAGGGTGCGTAGGTGGTTTGGCAAGTTGGTAGCG
+
FF::FFFF:FFFFFFFFFF:FFF:FFFFFFFFFFFFFFFFFFFFFFFFFFFFFFFFFFFFFFFFFFFFFFFFFFFFFFFFFFFFFFFFF:FFFFF:FFFFFFFFFFFFFF:FFFFFFFFFFFFFFFFFFFFFFFFF,FF,FFFFFFFFFFFFFFFFFFFFF,FFFFFFFFFFFF:FFFFFF,FFFFFFFF,FFF:F,FF,FFF:FFFFFFFFFFF,FFFFFFFFF:,FF:FFF::FFFF,FFF:FF:FFF
@A00881:241:HJW2NDRXX:1:2129:22064:20478 1:N:0:CGAGAGAA+GATTGGAG
TGACCACCTATGGGGTGCAGCAGTGGGGAATATTGCACAATGGGGGGAACCCTGATGCAGCGACGCCGCGTGAGTGAAGAAGTATTTCGGTATGTAAAGCTCTATCAGCAGGAAAGATAATGACGGTACCTGACTAAGAAGCTCCGGCTAAATACGTGCCAGCAGCCGCGGTAATACGTATGGAGCAAGCGTTATCCGGATTTACTGGGTGTAAAGGGAGCGTAGGCGGCGGCGCAAGTCTGATGTGAAA
+
FFFFFFFFFFFFFFFFFFFFFFFFFFFFFFFFFFFFFFFFFFFFFFFFFFFFFFFFFFFFFFFFFFFFFFFFFFFFFFFFFFFFFFFFFFFFFFFFFFFFFFFFFFFFFFFFFFFFFFF,FFFFFFFFFFFFFFFFFFFFFFFFFFFFF::FFFFFFFFFFFFFFFFFFFFFFFFFFF:FFFFFFFFFFFFF:FFFFFFFFFFFFFFFFFFF,FFFFFFFFFFFFFFFFFFFFFFFFFFF:FF:FFFF,F
@A00881:241:HJW2NDRXX:1:2129:13648:20556 1:N:0:CGAGAGAA+GATTGGAG
TGACCACCTATGGGGGGCAGCAGTGGGGGATATTGGGCAATGGAGGGAACTCTGACCCAGCAACGCCGCGTGAAGGAAGAAGGTTTTCGGATTGTAAACTTCTGTCGCAGGGGACGAAGAATGACGGTACCCTGTAAGAAAGCCCCGGCTAACTACGTGCCAGCAGCCGCGGTAATACGTAGGGGGCAAGCGTTGTCCGGAATGACTGGGCGTAAAGGGAGTGTAGGTGGCACAGCAAGTTATATGTGAA
+
FFFFFFFFFFFFFFFFFFFFFFFFFFFFFFFFFFFFFFFFFFFFFFFFFFFFFFFFFFFFFFFFFFFFFFFFFFFFFFFFFFFFFFFFFFFFFFFFFFFFFFFFFFFFFFFFFFFF:FFFFFFFFFFFFFFFFFFFFFFFFFFFFFFFFFFF:FFFFFFFFFFFFFFFFFFFFFFFFFFFFFFFFFFFFFF:FFFFFFFFFFFFFFFFFFFFFFFFFFFFFFFFFFFFFFFFFFFFFFFFF:FFFF:FFF
@A00881:241:HJW2NDRXX:1:2129:22254:20713 1:N:0:CGAGAGAA+GATTGGAG
TGACCACCTATGGGATGCAGCAGTGGGGAATATTGCACAATGGGGGAACCCTGATCCAGCGATGCCGCGTGAGGGAAGAAGGTTTTCGGATTGTAAACCTCTGTGGAGCGGGACGATAATGACGGTACCGCTCAAGGAAGCCACGGCTAACTACGTGCCAGCAGCCGCGATAATACGTAGGTGGCGAGCGTTGTCCGGAATTACTGGGTGTAAAGGGAGTGTAGGCGGGAAGGCAAGTCAGACGTGAAAA
+
FFFFFFFFFFFFFFFFFFFFFFF:FFFFF,FFFFFFFFFFFFFFFFFFFFFFFFFFFFFFFFFFFFFFF:F:FFFFFFFFFFFFFFFFFFFFFFFFFFFFFFFFFFFFFFFFF:FFFFFFFFFFFFFFFFFFFFFFFFFFFFFFFFFF:FFFFFFFFFFFFFFFFFFFFFFFFFFFFFFFFFFFFFFFFFFFFFFFFFF::FFFFFFFFF:F:FFFFFF:FFF:FFFFFF,FFFFFFFF:FF,FFFFFF:
@A00881:241:HJW2NDRXX:1:2129:32741:21026 1:N:0:CGAGAGAA+GATTGGAG
TGACCACCTATGGGGGGCAGCAGTGGGGAATATTGCACAATGGGGGAAACCCTGATGCAGCGACGCCGCGTGAGTGAAGAAGTATTTCGGTATGTAAAGCTCTATCAGCAGGGAAGAAATACTGACCATAGGGTCAGCAGACGGTACCTGACTAAGAAGCTCCGGCTAAATACGTGCCAGCAGCCGCGGTAATACGTATGGAGCAAGCGTTATCCGGATTTACTGGGTGTAAAGGGCGTGTAGGCGGAAC
+
FF:FFFFFFFFFFFFFFFFFFFFFFFFFFFFFFFFFFFFFFFFFFFFFFFFFFFFFFFFFFFFFFFFFFFFFFFFFFFFFFFFFFFFFFFFFFFFF::FFFFFFFFFFF,FFFFFFFFFFFFFFFFFFFFFFFFFFFFFFF:FFFFFFFFF,FFFFFF:FFF:FFFFFFFFFFFFFFFFFFFF:FFFFFF,FFFFFFFFF,FFFFFFF:FFFF:FFF:FFF,FFFF:,::FF:FFFFF:F:FFFF:FF,F
@A00881:241:HJW2NDRXX:1:2129:9860:21073 1:N:0:CGAGAGAA+GATTGGAG
TGACCACCTACGGGGGGCAGCAGTGAGGAATATTGGTCAATGGGCGCAGGCCTGAACCAGCCAAGTAGCGTGAAGGATGACTGCCCTATGGGTTGTAAACTTCTTTTATGAGGGACGAAGGACGTGACGGTACCTCATGAATAAGCCACGGCTAACTACGTGCCAGCAGCCGCGGTACTACGTAGGTGGCAAGCGTTCTCCGGATTTACTGGGGTGAAAGGGCGCGTAGGCGGGCGTGCACGTCCGATGT
+
:F,:FFFFFFFFFFFFFFFFFFFFF,FFFFFFFFFFFFFFFFFFFFFFFFFFFFFFFFFFFFFFFF,FFFFFFFFFFFFFFFFFFF::FFFFFFFFFFFFFFFFFFFFFFFFFFF:FFFFF:FFFF,FFFFFFFFFFFFF:FFFFF:FFFFFF:F:FFFFFFFFFFF,FF,F,F,FFFFF,:FFFFFF:FFF:FFFF:FFFF:FFFF,,FFF,,,:FF,F:,FFFF::FFFFFF:FF:,:F,FF,FF,FF
@A00881:241:HJW2NDRXX:1:2129:14778:21073 1:N:0:CGAGAGAA+GATTGGAG
TGACCACCTATGGGACGCAGCAGTGAGGAATATTGGTCAATGGGCGCGAGCCTGAACCAGCCAAGTAGCGTGAAGGAAGACGGCCCTACGGGTTGTAAACTTCTTTTATACGGGAATAAGACCGTCCACGAGTGGATGCGTGCATGTACCGTATGAATAAGCATCGGCTAACTCCGTGCCAGCAGCCGCGGTAATACGGAGGATGCGAGCGTTATCCGGATGTATGGGGTTTAAAGGGAGCGTAGACGGG
+
:FFFF:FFF:FFFFFFFFFF:,FF:,F:FFFFFFFFFF,F:FFFF::FFFF,F:FFFFFFFF:,:,FFFF::FFF,FFFFFFFFFFFFFF:F:FFFFFFF:,FFF:FFFFFFFFF,F:FFFFFF,FFFFFFFFF:FFFFFFFFFF,F:FFFFFFFF:FFFFF:FFF:FFFFF:,FFFFFF:FFF,FF:FFFFF,FFFFFFFF:,FF:FF,FF,F,:FFF:F,:F,:,F:,FFFFFFF:,FFF:F::,FFF
@A00881:241:HJW2NDRXX:1:2129:19117:21198 1:N:0:CGAGAGAA+GATTGGAG
TGACCACCTACGGGAGGCAGCAGTGAGGAATATTGGTCAATGGGCGGAAGCCTGAACCAGCCAAGTCGCGTGAGGGATGAAGGCCCTACGGGTTGTAAACCTCTTTTGCCGGGGAACAAGTGCCGGGACGTGATCCCGGAGCTGAGTGTACCCGGAGAAAAAGCATCGGCTAACTCCGTGCCAGCAGCCGCGGTAATACGTAGGTGGCGAGCGTTGTCCGGATTTACTGGGTGTCAAGGGCGCGTAGGCG
+
FFF:FFFFFFFFFF:FFFFFFFFFFFFFFFFFFFFFFFF:FFFFFFF:FFFFFFFFFFFFFFFFFFFFFFFFFFFFFFFFFFFFFFFFFFFFFFFFFFFFFFFFFFFFFFFFFFF,FFFFFFFFFFFFFFFFFFFFFFFFFFFFFFFFFFFFFFFFFFFFFFFFFFFFFF,FFFFFFFFFFF,FFFFFFFFFFFFFFFFFFFFFFFFFFFFFFF,F,FFFFFFFFFF:FFFF:F,FFFFFFFF:FFFF:F
@A00881:241:HJW2NDRXX:1:2129:15049:21386 1:N:0:CGAGAGAA+GATTGGAG
TGACCACCTACGGGATGCAGCAGTGGGGAATATTGGTCAATGGGGGGAACCCTGAACCAGCAACGCCGCGTGAAGGAAGAAGGCTTTCGGGTTGTAAACTTCTTTTACCAGGGACGATAGTGACGGTACCTGGTGAATAAGCTCCGGCTAACTACGTGCCAGCAGCCGCGGTAATACGTAGGGAGCGAGCGTTATCCGGATTTACTGGGTGTAAAGGGCGCGTAGGCGGGCTGTCAAGTCAGATGTGAAA
+
FFFFFFFFFFFFFFFFFFFFFFFFFFFFFF:FFFFFFFFFFFFFFFFFFFFFFFFFFFFFFFFFFFF:FFFFFFFFFFFFFFFFF:FFFFFFFFFFFFFFFFFFFFFFFFFFFFFFFFFFFFFFFFFFFF:FFFFF:FFFFFFFFFFFF:FFFFFFFFFFFFFFFFFFFFFFF,FFFF:FFFF:FFFFFFF,:,FFFFF:FFFFFFFFFFFFFFFFFFFFFFFFFFFFFFFFFF:FFFFFFF::FFF:F:
@A00881:241:HJW2NDRXX:1:2129:18647:21480 1:N:0:CGAGAGAA+GATTGGAG
TGACCACCTACGGGGGGCAGCAGTCGGGAATATTGCGCAATGGAGGAAACTCTGACGCAGTGACGCCGCGTATAGGAAGAAGGTTTTCGGATTGTAAACTATTGTCGTTAGGGAAGATACAAGACAGTACCTAAGGAGGAAGCCCCGGCTAACTATGTGCCAGCAGCCGCGGTAATACATAGGGGGCAAGCGTTATCCGGAATTATTGGGTGTAAAGGGTGCGTAGATGGAGGAGCAAGTTGGTTGTGAA
+
FFFFFFFFF,FFFFFFFFFFFFFFFFFFFFF,FFFFFFFFFFFFFFFFFFFFFFFFFFFFFFFFFFFFFFFFFFFFFFFFFFFFFFFFFFF:FFFFFFFF,FFFFFFFFFFFFF:FFFFF,FFFFFFFFF:FFFFF:FFFFFFFFFFFFFFFFF,FFFFFFFFFFFFFFFFFFFFFFFF:FFFFFFFF:FFFFFFFFFFFF::FFFFFFFFFFFFFFFFFFFFF,,FFFFF:FFFFFFFFFFFFFFFFFF
@A00881:241:HJW2NDRXX:1:2129:10682:21746 1:N:0:CGAGAGAA+GATTGGAG
TGACCACCTATGGGACGCAGCAGTGGGGAATATTGCACAATGGGGGGAACCCTGATGCAGCGATGCCGCGTGAGGGAAGAAGGTTTTCGGATTGTAAACCTCTGTCAACGGGGACGAAGAAGGACGGTACCCGAGAAGGAAGCTCCGGCTAACTACGTGCCAGCAGCCGCGGTAATACGTAGGGAGCGAGCGTTGTCCGGAATTACTGGGTGTAAAGGGAGCGTAGGCGGGGCTTTAAGTCAGGTGTGAA
+
FFFFFFFFFF:FFFFFFFFFFFFFFFFFF:FFFFFFFFFFFFFFFFFF:FFFFFFFFFFFFFF:FFFFFFFFFFFFFFFFFFFFFFFFFFFFFFFF:FFFFFFFFFFFFFFFFFFFFFFFFFFFFFFF:FFFFFFF:FFFFFFFFFFFFFFFFFFFFFFFFFFFFFFFFFFFFFFFFFFFFFFFFFFFFFFFFFFFF:FFFFFF:FFFFFFFFF,F:FFFFFFFFFFFFFFFFFFFFFFFFFFFFFFFFF
@A00881:241:HJW2NDRXX:1:2129:18593:21825 1:N:0:CGAGAGAA+GATTGGAG
TGACCACCTATGGGGGGCAGCAGTGAGGAATATTGGTCAATGGGCGGAAGCCTGAACCAGCCAAGTCGCGTGAGGGATGAAGGCCCTACGGGTTGTAAACCTCTTTTGCCGGGGAACAAGTGCCGGGACGTGATTCCGGAGCTGAGTGTACCCGGAGAAAAAGCATCGGCTAACTCCGTGCCAGCAGCCGCGGTAATACGGAGGATGCGAGCGTTATCCGGATTTATTGGGTTTAAAGGGTGCGTAGGCG
+
F:FFFFFFFF:FFFFFFF:FFFFFFFFFFFFF:FFFFFFFFFFFFFFFFFFFFFFFFFFFFFFFFFFFFFFFFFFFFFFFFFFFFFFFFFFFFFFFFFFFFFFFFFFFFFFFFFFFFFFFFFFFFFFFFFFFFFFFFFFFFF:FFFFFFFFFFFFFFFFF,FFFFFFFFFFFFFFFFFFFFFFFFFFFFFFFFFFFFFFFFFFFFFFFF:FFF:FFFFFFFF,,FF:FFFFFFF,:FFFFF:FFFF:FFF
@A00881:241:HJW2NDRXX:1:2129:23990:21840 1:N:0:CGAGAGAA+GATTGGAG
TGACCACCTATGGGATGCAGCAGTGGGGAATATTGGGCAATGGGCGCAAGCCTGACCCAGCAACGCCGCGTGAGGGAAGAAGGCTTTCGGGTTGTAAACCTCTTTTACCAGGGACGAAGGACGTGACGGTACCTGGAGAAAAAGCAACGGCTAACTACGTGCCAGCAGCCGCGGTAATACGTAGGTTGCAAGCGTTGTCCGGATTTACTGGGTGTAAAGGGCGTGTAGGCGGAACTGCAAGTCAGATGTG
+
FFFFFFFFFF:FFFFFFFFFFFFFFFFFFFFFFFFFFFFF:FFFFFFFFFFFFFFFFFFFFFFFFFFFFFFFFFFFFFFF:FFFFFFFFFFFFFFFFFFFFFFFFFFFFFFFFFFFFFFFFFFFFFFFFFFFFFFFFFFFFFFFFF:FFFFFFFFFFFFFFFFFFFFFFF:FFFFFFFFFFFFFFFFFFFFFFFFFFFFFFFFF:FFFFFFFFF,FFF:FFFFFFF:FFFFFFFFFFFFFFFFFF:FFFF
@A00881:241:HJW2NDRXX:1:2129:19117:22294 1:N:0:CGAGAGAA+GATTGGAG
TGACCACCTACGGGGGGCAGCAGCAGGGAATTTTCGTCAATGGGGGCAACCCTGAACGAGCAATGCCGCGTGAGCGAAGAAGGTCTTCGGATTGTAAAGCTCTGTTGCCGGGGACAAAGGAAGGAAAGAGGAAATGCTTTTCTTTGGATGGTACCCGGCAAGGAAGCCCCGGCCCATCACGTGCCAGCAGCCGCGGTAAGACGTGAGGGGCGAGCGTGGTCCGGAATTACTGGGCGTAAAGGGCGCGCAG
+
FFFFFFFFFFFFFFFFFFFFFFFFFFFFFFFFFFFFFFF:FFFFFFFFFFFFF:F:FFFFFFFFFFFFFFFFFFFFFFFFFFFFFFFFFFFFFFFF:FFFFFFFFFFFFFFFFF,:FFFFFFFFF:FFFFFF:FFF:FF:FFFFFFFFFFFFF:FFFFFFFFF::FFFFF:FFF,::FFFFFFFF::F,FFFFFFFFF,FFFFFFFFFFFFFF:FF:,FFFFFFFF:F,FFFF:F:F:,,FFFFFFFF,F
@A00881:241:HJW2NDRXX:1:2129:12210:22326 1:N:0:CGAGAGAA+GATTGGAG
TGACCACCTACGGGGTGCAGCAGTGGGGAATATTGCACAATGGGGGAAACCCTGATGCAGCGACGCCGCGTGAAGGAAGAAGTATCTCGGTATGTAAACTTCTATCAGCAGGGAAGAAAATGACGGTACCTGACTAAGAAGCCCCGGCTAACTACGTGCCAGCAGCCGCGGTAATACGTAGGGGGCAAGCGTTATCCGGATTTACTGGGTGTAAAGGGAGCGTAGACGGAAGAGCAAGTCTGATGTGAAA
+
FFFFFFFFFFFFFFFFFFFFFFFFFFFF,FFFFFFFFFFFFFFFFFFFFFFFFF:FFFFFFF:FFFFFFFFFFFFFFFFFFFF,FFFFFFFFFFFF:FFFFFFFFFFFFFFFFFFFFFFFFFFFFFFFFFFF:FFFFFFFFFFFFFFFFFFFFFFFFFFFFFFFFFFFFFFFFFFFFFFFFFFFFFFFFFFFF:FFFFFFFFFFF,FFFFFFFF,:FFFFFFF:F:FFFF:F:FF:FFFF,F,,FFF,F,
@A00881:241:HJW2NDRXX:1:2129:25120:22326 1:N:0:CGAGAGAA+GATTGGAG
TGACCACCTACGGGGGGCAGCAGTGGGGAATATTGGGCAATGGGCGAAAGCCTGACCCAGCAACGCCGCGTGAGGGAAGAAGGGTTTCGGCTCGTAAACCTCTGTCCTAAGGGACGAAGGAGATGACGGTACCTTAGGAGGAAGCCCCGGCTAACTACGTGCCAGCAGCCGCGGTACTACGTCGGGGGCGAGCGTTGTCCGGAATGATTGGGCGGAAAGGGCGCGTAGGCGGCCTGGTAAGTCAGGGGTG
+
FF,FF:FFF,FFFFFFFFFFFFFFFFFFFFFF,FFFFFFF:FFFFFF:F::FFFFFFFFFFFF:F:FFFFFFFFFF,FF,,FFFF,FFFFFFF:FF:,FFFFFFF:FF:FFFF:FFFFFFFFFFFFFFFFFFF:F:FFFFFFFFF:FFFFFFFFFF:FFFFF:FFFFF:FFFFFFF:FFFFFFFFFFFFFFFFF,,FFFFFFFFFF:FFFFFF,,FFFF:F:FFFF,FFF::,F:FF:::F,FFFFFF:F
@A00881:241:HJW2NDRXX:1:2129:24162:22451 1:N:0:CGAGAGAA+GATTGGAG
TGACCACCTACGGGAGGCAGCAGTGGGGAATATTGCACAATGGGGGGAACCCTGATGCAGCGACGCCGCGTGAGTGAAGAAGTATTTCGGTATGTAAAGCTCTATCAGCAGGGAAGAAAATGACGGTACCTGACTAAGAAGCCCCGGCTAACTACGTGCCAGCAGCCGCGGTAATACGTAGGGGGCAAGCGTTATCCGGATTTACTGGGTGTAAAGGGAGCGTAGACGGCAGAGCAAGTCTGGAGTGAAA
+
FFFFFFFFFFFFFFFFFFFFFFFFFFFFFFFFFFFFFFFFFFFFFFFFFFFFFFFFFFFFFFFFFFFFFFFFFFFFFFFFFFFFFFFFFFFFFFFFFFFFFFFFFFFFF:FFFF:FFFFFFFFFFFFFFFFFFFFFFFFFFFFFFFFFFFFFFFFFFFFFFFFFFFFFFFFFFFFFFF:FFFFFFFFFFFFFFFFFFFFFFFFFFFFFFFFFFFFFFFFFFFFF:FFFFFFFFFFFFFFFFFFFFFF:FF
@A00881:241:HJW2NDRXX:1:2129:26820:22545 1:N:0:CGAGAGAA+GATTGGAG
TGACCACCTATGGGATGCAGCAGTGAGGAATATTGGTCAATGGGCGGAAGCCTGAACCAGCCAAGTCGCGTGAGGGATGAAGGCCCTACGGGTTGTAAACCTCTTTTGCCGGGGAACAAGTGCCGGGACGTGATTCCGGAGCTGAGTGTACCCGGAGAAAAAGCATCGGATAACTCCGTGCCAGCAGCCGCGGTAATACGGAGGATGCGAGCGTTATCCGGATTTATTGGGTTTCAAGGGTGCGTAGGCG
+
FF,,,FFFF,FFFFFFFF:FFFFFFFFFFFF:,FFFFFFFFF:F,F::FFFFFFFFFFFFFFF:FFF:FFFFFFFF:FFFFFFFFFFFF,FFFFFF::FFFFFFFFFFFFFFFFF:F:FFFFFFFFFFFFFFFFFFFFF:FFFFFFFFFFFFF,F,FFFFFFFF,FFF,,FFFFFFFFFFFF::::FFFFF:FF,FFF:FFFFFFFFFFFFFFF,FFFFF:F,FFFFFF,FFFF:::FFFF:F:FFFFF,
@A00881:241:HJW2NDRXX:1:2129:30752:23625 1:N:0:CGAGAGAA+GATTGGAG
TGACCACCTATGGGGGGCAGCAGTGGGGAATATTGGGCAATGGGCGCAAGCCTGACCCAGCGACGCCGCGTGAGGGAAGACGGTCTTCGGATTGTAAACCTCTTTCAGCAGGGAAGACAAAAGGACGGTACCTGCAGAAGAAGCCACGGCTAACTACGTGCCAGCAGCCGCGGTAATACGTAGGTGGCAAGCGTTATCCGGAATTACTGGGTGTAAAGGGTGTGTAGGCGGGGCTGCAAGTCAGATGTGA
+
FFFFFFFFFF,FFFFFFFFFFFFFFFFFFFFFFFFFFFFFFFFFFFFFFFFFFFFFFFFFFFFFFFFFFFFFFFFFFFFFFFFFFFFFFFFFFFFFFFFFFFFFFFFFFFFFFFFFFFFFFFFFFFFFFFFFFFFFFFFFFFFFFFFFFFFFFFFFFFFFFFFFFFFFFFFFFFFFFFFFFFFFFFFFFFFFFFFFFFFFFFFFFF:F:FFFFF,FFFFFFFFF:FFFF:FFFFFFFFFFFFFFFFFFF,
@A00881:241:HJW2NDRXX:1:2129:16929:23860 1:N:0:CGAGAGAA+GATTGGAG
TGACCACCTACGGGGTGCAGCAGTGAGGAATATTGGTCAATGGGCGGGAGCCTGAACCAGCCAAGCCGCGTGAAGGAATAAGGCCCTACGGGTCGTAAACTTCTTTTGTCGGGGAACAAAAGCGGGGACGTGTCCCCGTCTGCGTGTACCCGAAGAAAAAGCATCGGCTAACTCCGTGCCAGCAGCCGCGGTAATACGGAGGATGCGAGCGTTATCCGGATTTATTGGGTTTAAAGGGTGCGTAGGCGGT
+
FFFFFFFFFFFFFFFFFFFFFFFFF:FFFFFFFFFFFFFFFFFFFFFFFFFFFFFFFFFFFFFFFFFFFFFFFFFFFFFFFFFFFFFFFFFFFFFFFFFFFFFFFFFFFFFFFFF:FFFFFFFFFFFFFFFFFFFFFFFFFFFFFFFFFFFFFFFF,F,FFF:FFFFFFFFFFFFFFFFF:FFFFFFFFFFF:,FFF:FFFFFFFFFFFFFF:FFFFFFF:FFF:FFFFF,FFFFFFFFFFFFFFFFFF:
@A00881:241:HJW2NDRXX:1:2129:25536:24392 1:N:0:CGAGAGAA+GATTGGAG
TGACCACCTATGGGATGCAGCAGTGGGGAATATTGGGCAATGGGCGCAAGCCTGACCCAGCAACGCCGCGTGAAGGAAGAAGGCTTTCGGGTTGTAAACTTCTTTTATGTAGGACGAAGAAAGTGACGGTACTACATGAATAAGCCACGGCTAACTACGTGCCAGCAGCCGCGGTAATACGTAGGTGGCGAGCGTTATCCGGATTTACTGGGTGTAAAGGGCGTGTAGGCGGGGCTGCAAGTCAGATGTG
+
FFFFFFFFFFFFFFFFFFFFFFFFFFFFF:FFFFFFFFFFFFFFFFFFFFFFFFFFFFFFFFFFFFFFFFFFFFFFFFFFFFFF:FFFFFFFFFFFFFFFFFFFFFFFFFFFFFFFFFFFFFFFFFFFFFFFFFFFFFFFFFFFFFFFFFFFFFFFFFFFFFFFFFFFFFFFFFFF:FFFFF:FFFFFF:FFFFF:FFFFFFFFFF:FFFFFFFFFFF:FFFFFFF:FFFFFFFFFFFFFFFF,FFFFFF
@A00881:241:HJW2NDRXX:1:2129:12861:24612 1:N:0:CGAGAGAA+GATTGGAG
TGACCACCTACGGGAGGCAGCAGTGGGGAATATTGGTCAATGGGGGGAACCCTGAACCAGCAACGCCGCGTGAAGGAAGAAGGCTTTCGGGTTGTAAACTTCTTTTACCAGGGACGATAGTGACGGTACCTGGTGAATAAGCTCCGGCTAACTACGTGCCAGCAGCCGCGGTAATACGTAGGGGGCAAGCGTTGTCCGGACTGACTGGGCGTAAAGGGAGTGTAGGTGGTTTGATAAGTTAGATGTGTAA
+
FFFFFFFFFFFFFFFFFFFFFFFFFFFFFFFFFFFFFFF:FFFFFFFFFFFFFFFFFFFFFFFFFFFFFF,FFFFF:FFFFFFFF:FFFFFFFFF:FFFFFFFFFFFFF:FFFFFFFF,FFF:FFFFF:FFFFFFF,FFFFFFFFFFF:FFFFFFFFFFFFFFFFFFFFF:FFFFFFF::FFFFFF,,FFF:FFF:FFF,:FFFFFFFFFFF,F,FFF,FFFFFFFFFF:F,FF:FFF:FFFF,F,FF,F
@A00881:241:HJW2NDRXX:1:2129:24849:24893 1:N:0:CGAGAGAA+GATTGGAG
TGACCACCTATGGGATGCAGCAGTGGGGGATATTGGACAATGGGGGGAACCCTGATCCAGCGACGCCGCGTGAGTGAAGAAGTATTTCGGTATGTAAAGCTCTATCAGCAGGGAAGAAAGGAATGACGGTACCTGAGTAAGAAGCCCCGGCTAACTACGTGCCAGCAGCCGCGGTAATACGTAGGGGGCAAGCGTTATCCGGATTTACTGGGTGTAAAGGGAGCGTAGACGGACAGGCAAGTCTGAAGTG
+
:FFFF:FFFFFFFF:FFFFFFFFFFFFFFFFFFFFFFFFFFF:FFFFFFFFFFFFFFFFFFFFFFFFFFFFFFFFFFFFF:FFFFFFFFFFFFFFFFFFFFFFFFFFFFFFFFFFFF:FFFFFFFFFFFFFFFFFFFF,FFF:FF,FFFFFFFFFFFFFFFFF:FFFFFFFFFFFF:FFFFFF::FFFFFFFFFFFFFF,FFFFFFFFFF,FFFFFF:FF:FFF,FFF:FF:FFFFFFF:FFFFFFFFFF
@A00881:241:HJW2NDRXX:1:2129:13241:25113 1:N:0:CGAGAGAA+GATTGGAG
TGACCACCTATGGGGGGCAGCAGTGGGGAATATTGGGCAATGGAGGCAACTCTGACCCAGCAACGCCGCGTGAGCGATGAAGGTCTTCGGATTGTAAAGCTCTTTAAGTGGGGACGAAGAAAGTGACTGTACCCACAGAATAAGCCTCGGCTAACTACGTGCCAGCAGCCGCGGTAATACGTAGGAGGCAAGCGTTATCCGGAATGACTGGGCGTAAAGGGTGCGTAGGTGGTTTGGCCAGTTGGTAGCG
+
FF:FFFFF:FFFFFFFFF:FF:FFFFFFFFFF:FFF:FF,,FFFFFFFFFFFFFFFFFFFFFFFFFFFFFFFFFFF:FFFFFFFFFFFFFFFF:F,FFFF,FFFFFFFFFFFFFFFFFFFFF:FFFFFFFFFFFFFFFF:FFFFFFFFFFFFFFFFFFFFFFFFFFFFFFFFFFFF:FFFFF:F:,FFFF,FFF:F:FFFFFF,FFFFFFFFFF:FF:FFF:FFFFFFFFFFFF,FFF,FFFFFFFFFFF
@A00881:241:HJW2NDRXX:1:2129:31982:25160 1:N:0:CGAGAGAA+GATTGGAG
TGACCACCTACGGGATGCAGCAGTGGGGAATATTGCACAATGGGGGGAACCCTGATGCAGCGACGCCGCGTGAGTGAAGAAGGTCTTCGGATCGTAAAGCTCTGTCTCGAGGGACGAAGAATGACGGTACCTCGGGAGGAAGCCACGGCTAACTACGTGCCAGCAGCCGCGGTAATACGTAGGTGGCGAGCGTTGTCCGGATTTACTGGGTGTAAAGGGCGCGTAGGCGGATTATTAAGTCAGATGTGAA
+
FF:FFFFFFFFFFFFFFFFFFFFFFFFFFFFFFFFFFFFFFFFFFFFFFFFFFFFFFFFFFFFFFFFFFFFFFFFFFFFFFFFFFFFFFFFFFFFFFFFFFFFFFFFFFFFFFFFFFFFF:FFFFFFF:FFFFFFFFFFFFFFFFFFFFFFFFF,F:FFFFFFFFFFFFFFFF:FFFFFFFFFFFFFFFFFFFFFFFF:FFFFFFFFFFFFFFFFFFFFFFFFF:FFF:F,FFFFF:FFFFFFFFFFFFF
@A00881:241:HJW2NDRXX:1:2129:19542:25567 1:N:0:CGAGAGAA+GATTGGAG
TGACCACCTATGGGAGGCAGCAGTGGGGAATATTGGTCAATGGGGGGAACCCTGAACCAGCAACGCCGCGTGAAGGAAGAAGGCTTTCGGGTTGTAAACTTCTTTTACCAGGGACGATAGTGACGGTACCTGGTGAATAAGCTCCGGCTAACTACGTGCCAGCAGCCGCGGTAATACGTAGGGAGCGAGCGTTATCCGGATTTATTGGGTGTAAAGGGAGCGTAGACGGCCGGCCAAGTCTGGAGTGAAA
+
F:FFFFFF:FFFFFFFFFFFFFFFFFFFF:FF:FFFFFFFFFFFFFFFFFFFFFFFFFFFFFFFFF:FF:FFF,FFFFFFFFFF,FFFFFFFFFFFFFFFFFFFFFFFFFFFFFFFFFFFFFFFFFFFFF,FFFFFFFFFFFFFFFFFF,FFFFFFFFFF:FF,FFFFFFF,:FFFFF:FFFFFF::FFFF,F,FFFFFFF:F:FFF:FFFFF:FFFFFFFFF,,FFF:::,FFF:FFFFFFFFFFFFF,
@A00881:241:HJW2NDRXX:1:2129:19488:25598 1:N:0:CGAGAGAA+GATTGGAG
TGACCACCTATGGGGCGCAGCAGTGAGGAATATTGGTCAATGGGCGGAAGCCTGAACCAGCCAAGTCGCGTGAGGGATGAAGGCCCTACGGGTTGTAAACCTCTTTTGCCGGGGAACAAGTGCCGGGACGTGATTCCGGAGCTGAGTGTACCCGGAGAAAAAGCATCGGCTAACTCCGTGCCAGCAGCCGCGGTAATACGGAGGATGCGAGCGTTCTCCGGATTTATTGGGTTTAAAGGGTGCGTAGGCG
+
FFFFFFFF:FFFFFFFFFFFFFFFF:FFFFFFFFFFFFFFFFFFFFFFFFFFFFFFFFFFFFFFFFFFFFFFFFFFFFFFFFFFFFFFFFFFFFFFFFFFFFFFF:FFFFFFFFFFFFFFFFFFFFFFFFFFFFFFFFFFFFFFFFFFFFFFFFFFFFF,FFFFFFFFFFFFFFFFFFFFFFFFFFFFFFFF:F:FFFFFFFF:FFFF:FFFFFF,FFFFFFFFFFFFFFFFFFFFFFFFF:FFFFFFFF
@A00881:241:HJW2NDRXX:1:2129:10493:25645 1:N:0:CGAGAGAA+GATTGGAG
TGACCACCTACGGGGGGCAGCAGTCGGGAATATTGCGCAATGGAGGGAACTCTGACGCAGTGACGCCGCGTATAGGAAGAAGGTTTTCGGATTGTAAACTATTTTAGTCAGGGAAGAAAAGGACAGTACCTGAAGAATAAGCTCCGGCTAACTACGTGCCAGCAGCCGCGGTAATACGTAGGGAGCAAGCGTTATCCGGAATTCTTGGGTGTCAAGGGTGCGTAGCCGGGACTACAAGTTAGTGGGGAAA
+
FF,FF,FFF:FFFFFFFFFFF:FFFFFF:F::::FFFFF:FFFFFFF:FFFFFFFFFFFFFFFFF,FFFFFFFFFF,:FFFFFFFFF,FFFFFFFFFFFF:FFFF:FFF,FFFFFFF,FFFFFFFFFFFFFFFFFFFF:FFFFFFFFFF,FFFFFFFFFFFFF,:FFFFFFFF:F,FFFFFFFFFFFFFFF::F:F:FF::F:,FFFF:,FFFF,FFF:FF:F,,,:FF::,F,FFFF,F,FF,,,FF,F
@A00881:241:HJW2NDRXX:1:2129:23628:25755 1:N:0:CGAGAGAA+GATTGGAG
TGACCACCTATGGGGTGCAGCAGGGGGGAATATTGCACAATGGGGGAAACCCTGATGCAGCGACGCCGCGTGAGTGAAGAAGTATTTCGGTATGTAAAGCTCTATCAGCAGGGAAGAGAATGACGGTACCTGACTAAGAAGCCCCGGCTAACTACGTGCCAGCAGCCGCGGTAATACGTAGGGGGCTAGCGTTATCCGGATTTACTGGGTGTAAAGGGAGCGTAGACGGTTATGCAAGTCTGAAGTGAAA
+
FFFFFFFFFFFFFFFFFFFFFFF,F:FFF,FFFFFFFFFFFFF,FFFFFFFF:F,FFFFFFFFFFFFFFFFFF:FFFFFFFFF::FFFF:FFFFFFFFFFFFFFFFFFFFFFF,FFFFF,FFFF:FF:FFFFFFFFFF,FFFFFFFFFFFFFFFF,:FFF:FF,FF,FF:FFF:F:::FF:FFFFF,,FFFFF,F:F:FFFFF:FFF:FFFFF,FFF:FF:FFF,F:FF::FFFFFFF:FFF:FFFFFFF
@A00881:241:HJW2NDRXX:1:2129:30210:25786 1:N:0:CGAGAGAA+GATTGGAG
TGACCACCTATGGGAGGCAGCAGTGGGGAATATTGGGCAATGGGGGGAACCCTTACCCAGCAACGCCGCGTGAGAGAAGAAGGTTTTCGGATTGTAAATCTCTGTCCTGGGGGGCGAAGTAAGTGACGGTACCCCGGGAGGAAGCCCCGGCTAACTACGTGCCAGCAGCCGCGGTAATACGTAGGGGGCGAGCGTTGTCCGGAATTATTGGGCGTAAAGGGCGTGTAGGCGGGACTGCAAGTCAGATGTG
+
FFFFFFFFFFFFFFFFFFFFFFFFFFFFFFFFFFFFFFFFFFFFFFFFFFFFFFFFFFFFFFFFFFFFFF:FFFFFFFFFFFFF:FF:FFFFFFFFFFFFFFFFFFFFFFFFFFFFFFFFFFFFFFFFFFFFFFFFFFFFFF:FFFFFFFFFFFFFFFFFFFFFFFFFFFFF:FF,,FFFFF,F:FFFFFFFFFFFFFF:FFF,F:,FFFF:FFFFF:FFFFFFFFFFFFFFFFFFFFF:FFFFFFFFFF
@A00881:241:HJW2NDRXX:1:2129:10511:26866 1:N:0:CGAGAGAA+GATTGGAG
TGACCACCTATGGGATGCACCAGTGGGGGATATTGCACAATGGGGGGAACCCTGATGCAGCGACGCCGCGTGAAGGAAGAAGTATTTCGGTATGTAAACTTCTATCAGCAGGGAAGAGAGAGACGGTACCTGAATAAGAAGCCCCGGCTAACTACGTGCCAGCAGCCGCGGTAATACGTAGGGGGCAAGCGTTATCCGGATTTACTGGGTGTAAAGGGAGCGCAGACGGAGAGGCAAGTCTGAAGTGAAA
+
FFFFFFFFFFFFFFFFFFFFFFFFFFFFFFFFFFFFFFFFFFFFFFFFFFFFFFFFFFFFFFFFFFFFFFFF:FFFFFFFFFF::FFFFFFFFFFF:FFFFFFFFFFFFFFFFFFFFF:FFFF:F:FFF:FFFFFFFFFFF:FFFFFFFFFFFFFFF:FFFFFFFFF,FFFF:FFFF:FFF:FFFF::FFF::FFFF:FFFFFFFFFF::FFF,FF::FFFFFFFFF,FFFFF:FF:FF:,FF,:,FFFF
@A00881:241:HJW2NDRXX:1:2129:18882:26960 1:N:0:CGAGAGAA+GATTGGAG
TGACCACCTACGGGGCGCAGCAGTGGGGAATATTGGGCAATGGAGGAAACTCTGACCCAGCAACGCCGCGTGAATGATGAAGGTCTTCGGATTGTAAAGTTCTTTTCTTGGGGACGAAGAAAGTGACGGTACCCAAGGAATAAGCCTCGGCTAACTACGTGCCAGCAGCCGCGGTACTACGTAGGAGGCAAGCGTTATCCGGAATGACTGGGCGTAAAGGGTGCGTAGGTGGTTTGGCAAGTTAGTAGCG
+
FFFFFFFFFFFFFFFFFFFFFFFFFFFFFFFFFFFFFFFFFFFFFFFFFFFFFFFFFFFFFFFFFFFFFFFFFFFFFFFFFFFFFFFFFFFFFFFFFFFFFFFFFFFFFFFFFFFF:FFFFFFFFFFFFFFFFFFFFFF,FFFFFFFFFFFF,FFFFFFFFFFFFFFFFFFFFFFF,FFFFFFFFFFFFFFFFF,FFFFFFFF:FFFFFFFFFF,FFFFFFFFFF:FFFFFF:FFFFFFFFFFFFFFF::
@A00881:241:HJW2NDRXX:1:2129:16405:27336 1:N:0:CGAGAGAA+GATTGGAG
TGACCACCTACGGGACGCAGCAGTGGGGAATATTGGGCAATGGAGGGAACTCTGACCCAGCAACGCCGCGTGAATGATGAAGGTCTTCGGATTGTAAAGTTCTTTTCTGAGGGAAGAAGAAAGTGACGGTACCTCAGGAATAAGCCTCGGCTAACTACGTGCCAGCAGCCGCGGTCATACGTCGGGAGCGAGCGTTCTCCGGATTTCCTGGGTGTAAAGGGCGCGTAGGCGGGCCGACCAGTCAGATGTG
+
FFFFFFFFFFFFFFFFFF:FFFFFFFFF:FFFFFFFFFFFFFFFFFFFFFFFFFFFFFFFFF,FFFFFFFFFFF:FFFFFFFFFFFFFF:FFFFFFFFFFFFFFFFFFFFFFFFFF::FFFFFFFFFFFFFFFFFFFF:F,F:FFFFFFFFFFFFFFFFFFFFFFFFFFFFFFFF,:FF,F,,FFFFFFF,FF:,F,FFFFFFFFF,:FFFFFFF:FFFFFFFFFFFFFFFFFFF:FF,FFFFFFF:FFF
@A00881:241:HJW2NDRXX:1:2129:27498:27414 1:N:0:CGAGAGAA+GATTGGAG
TGACCACCTACGGGGTGCAGCAGTGGGGAATATTGCACAATGGGGGGAACCCTGATGCAGCGACGCCGCGTGGGTGAAGAAGTATTTCGGTATGTAAAGCCCTATCAGCAGGGAAGAAGATGACGGTACCTGAGTAAGAAGCCCCGGCTAACTACGTGCCAGCAGCCGCGGTAATACGTAGGGGGCAAGCGTTATCCGGATTTACTGGGTGTAAAGGGAGCGTAGACGGTATGGTAAGTCTGATGTGAAA
+
FFFFFFFFFFFFFFFFFFFFFFFFFFFFF,FFFFFFFFFFFFFFFFFFFFFFFFFFFFFFFFFFFFFFFFFFFFFFFFFFFFFFFFFFFFFFFFFF:FFFFFFFFFFFFFFFFFFFFFFFFFFFFFFFFF:FFFFFFF:FFFFFFFFFFFFFFFFFFFFFFFFFFFFFFFFFFFFFFF:FFFF:FFFFFFFF,FFFFFFFFFFFFFFFF:FF:FFFFFFFFFFFFFFFFFFFFFFF:,FFFFFFFFF:FF
@A00881:241:HJW2NDRXX:1:2129:30065:27539 1:N:0:CGAGAGAA+GATTGGAG
TGACCACCTATGGGGTGCAGCAGTGGGGAATATTGGTCAATGGGGGGAACCCTGAACCAGCAACGCCGCGTGAAGGAAGAAGGCTTTCGGGTTGTAAACTTCTTTTATCTGTGACGATAGTGACGGTAGCAGATGAATAAGCTCCGGCTAACTACGTGCCAGCAGCCGCGGTAATACGTAGGGAGCGAGCGTTATCCGGATTTACTGGGTGTAAAGGGCGCGTAGGCGGGCTGACAAGTCAGATGTGAAA
+
FFFFFFFFFFFFFFFFFFFFFFFFFFFFFFFFFFFFFFFFFFFFFFFFFFFFFFFF:FFFFFFFFFFFFFFFFFFFFFFFFFFFFFFFFFFFFFFFFFFFFFFFFFFFFFFFFFFFFFFFFFFFFFFFFFFFFFFFFFFFFFFFFFFFFFFFFFFFFFFFFFFFFF:FFFFFFFFFFFFFFF:FFF:FFF:F:,FFFFF:FFFFFFFFFFFFFFFFFFFFFFFFFFFFFFFFFFFFFF:F:FFFF:FFF,
@A00881:241:HJW2NDRXX:1:2129:4381:27649 1:N:0:CGAGAGAA+GATTGGAG
TGACCACCTACGGGGTGCAGCAGTGGGGGATATTGGACAATGGGGGGAACCCTGATCCAGCGACGCCGCGTGAGTGAAGAAGTATTTCGGTACGTAAAGCTCTATCGGCAGGGAAGAAGAAAGTGACGGTACCTGAGTAAGAAGCCCCGGCTAACTACGTGCCAGCAGCCGCGGTAATACGTAGGGGGCAAGCGTTATCCGGATTTACTGGGTGGAAAGGGAGCGTAGACGGATAGGCAAGTCTGAAGTG
+
FFFFFFFFFFFFFFFFFFFFFFFFFFFFFFFFFFFFFFFFFFFFFFFFFFFFFFFFFFFFFFFFFFFFFFFFFFFFFFFFFFFFFFFFFFF,FFFF,FFFFFF::FFFFFFFFF:FF:F,,:FFFFFFFFFFFFFFFFFFF:FFFFFFFFFF:FFFFFFFFFF:FFFFFFFFFFFF,FFFF:,FFFFFFFFFFFFF,FFFFFFFFFF:FFFF:F,FFFFFFFFFFF,:FFFF,FFFFFFFFFFFFFFFFF
@A00881:241:HJW2NDRXX:1:2129:26476:27712 1:N:0:CGAGAGAA+GATTGGAG
TGACCACCTATGGGAGGCACCAGTAGGGAATTTTCGGCAATGGGGGAAACCCTGACCGAGCAACGCCGCGTGAAGGAAGAAGGTTTTCGGATTGTAAACTTCTGTTATAAAGGAAGAACGGCGGCTACAGGAAATGGTAGCCGAGTGACGGTACTTTATTAGAAAGCCACGGCTAACTACGTGCCAGCAGCCGCGGTAATACGTCGGTGGCAAGCGTTATCCGGAATTATTGGGCGTAAAGAGGGAGCAG
+
FFFFFFFFFFFFFFFFFFFFFFFFFFFFFFFFFFFFFFFFFFFFFFFFFFFFFFFFFFFFFFFFFFFFFFFFFFFFFFFFFFFFFFFFFFFFFFFF:FFFFFFFFFFFFFFFFFFFFFFFFFFFFFFFFFF:FFFF:FFFFFFFFFFFFFFFFF:FFFFFFFFFFF:FFFFFFFFFFFFFFFFFFFFFFFFFFFFFFF,FFFFF,FFFFFFFFFF:FFFFFFFFF,FF:FFFF:FFFF:::FFFFFFFFF
@A00881:241:HJW2NDRXX:1:2129:14597:27868 1:N:0:CGAGAGAA+GATTGGAG
TGACCACCTACGGGATGCAGCAGTGGGGGATATTGCACAATGGGGGGAACCCTGATGCAGCGATGCCGCGTGAGGGAAGAAGGTTTTCGGATTGTAAACCTCTGTCAACGGGGACGAAAAAGGACGGTACCCGAGAAGGAAGCTCCGGCTAACTACGTGCCAGCAGCCGCGGTCATACGTAGGGAGCGAGCGTTGTCCGGAATTACTGGGTGTAAAGGGAGCGTAGGCGGGGCTTTAAGTCAGGTGTGAA
+
FFFFFFFFFFFFFF:FFF,FFFF:FFFFFFF:FFFFFFFFFFFFFFFF:FFF:FFFFFFFFFF,FFFFFFFFFFFFFFFFFFFFFFFFFFFFFFFFFFFFFFFFFFFFFFFFFFFFFFFFFFFFFFFFFFFFFFFFFFFF:FFFFFFFFFFFFFFFFFFFFFFFFFFFFFFFF,FFFFF:FFFFFFFFFFFFFFFFF:F:F,FFFFFFFFFFFFFFF:F:FFFFFFFFFFFFFF:FFFFFFFFFFFFFFF
@A00881:241:HJW2NDRXX:1:2129:14868:27993 1:N:0:CGAGAGAA+GATTGGAG
TGACCACCTATGGGGGGCAGCAGTGGGGGATATTGCACAATGGGGGGAACCCTGATGCAGCAACGCCGCGTGGGTGAAGGAGTGATTCGTCACGTAAAGCCCTATCAGCAGGGAAGAAAATGACGGTACCTGACTAAGAAGCCCCGGCTAACTACGTGCCAGCAGCCGCGGTAATACGTAGGGGGCAAGCGTTATCCGGATTTACTGGGTGTAAAGGGAGCGCAGGCGGTACGGCAAGTCTGGTGTGAAA
+
FF:FFFFFFFFFFFFFFFFFFFFFFFFFFFFFFFFFFFFFFFFFFFFFFFFFFFFFFFFFFFFFFFFFFFFFFFFFFFFFFFFFFFFFFFFFFFFFFFF:FFFFFFFFFFFFFFFFFFFFFFFFFFFFFFFFFFFFFFFFFFFFFFFFFFFFF:FFFFFFFFFFFFFFFFFF:FFFFFF:FFFFFFFFFFFFF:FFFFFF:FF,FFFFFFFF,FFFFFFFFFFFFF,FFFFF::FFFFFFFFFFFF:F:F
@A00881:241:HJW2NDRXX:1:2129:12283:28119 1:N:0:CGAGAGAA+GATTGGAG
TGACCACCTACGGGAGGCAGCAGTGGGGGATATTGCACAATGGAGGGAACTCTGATGCAGCGATGCCGCGTGAGGGAAGAAGGTTTTCGGATTGTAAACCTCTGTGGAGGGGGACGATAATGACGGTACCCCTTTAGGAAGCCACGGCTAACTACGTGCCAGCAGCCGCGGTAATACGTAGGTGGCGAGCGTTGTCCGGAATTACTGGGTGTAAAGGGAGTGCAGGCGGTAAGGCAAGTCAGAAGTGAAA
+
FFFFFFFFFFFFFFFFFFFFFFFFFFFFFFFFFFFF:FFFFFFFFFFFFFFFFFFFFFFFFF:FFFFFFFFFFFFFFFFFFFFF:FFFFFFFFFFFF,F:FFFFFFF:FFFFFFFFFFFFFF:FFFFFFFFFFFFFFFFFFFFFFFFFFF:FFFFFFFFFFFFFFFFFFFFFFFFFFFFFFFFFFF:FFFFFFFFFFFF:,F:F,F:FFFFFFFFFFFFFFFF:FFFFF,FFFF,FFF:FF::F:F::F,
@A00881:241:HJW2NDRXX:1:2129:22634:28134 1:N:0:CGAGAGAA+GATTGGAG
TGACCACCTATGGGATGCAGCAGTGAGGAATATTGGTCAATGGGCGGAAGCCTGAACCAGCCAAGTCGCGTGAGGGATGAAGGCCCTACGGGTTGTAAACCTCTTTTGCCGGGGAACAAGTGCCGGGACGTGATCCCGGAGCTGAGTGTACCCGGAGAAAAAGCATCGGCTAACTCCGTGCCAGCAGCCGCGGTAATACGGAGGATGCGAGCGTGATCCGGATTGATTGGGTTTCAAGGGTGCGTAGGCG
+
FF:F:FFFFFFFFF,FFF:FFFFFFFFFFFFFFFFFFFFFFFFFFFF:FFFFFFFFFFFFFFFFFFFFFF:FFFFFF:FFFFFFFFFFFFFFFFFFFFFFFFFFFFFFFFFFFFF::FFFFFFFFFFFFFFFFFFFFFFFFFFFFFFFFFFFF:F:FFFFFFFFFFFFFFFFFFFFFFFFFF:FFFFF:FFF:F,:FFFF:F:FFFFFFFFFF::FFFFF:,:F,FFFF,FFFFF::FFFFFFFF,F:::
@A00881:241:HJW2NDRXX:1:2129:27923:28463 1:N:0:CGAGAGAA+GATTGGAG
TGACCACCTACGGGATGCAGCAGTTGGGAATATTGGACAATGGAGGAAACTCTGATCCAGTGACGCCGCGTGAAGGAAGAAGGTCTTCGGATTGTAAACTTATTTTGTCAGGGAAGAACAATGACTGTACCTGAAGAAAAAGCACCGGCTAACTACGTGCCAGCAGCCGCGGTACTACGTAGGGTGCACGCGTTATCCGGATTTACTGGGTGTCAAGGGCGAGTAGACGGCGTTGCAAGTCAGATGTGAA
+
FFFFFFFFFFFFFFFFFFFFFFFFFFFFFFF:FFFFFFFFFFFFFFFFFFFFFFFFFFFFFFFFFFFFFFFFFFFFFFFFFFFFFFFFFFF,FFFFFFFFFFFFFFFFFFFFFF:FF,FFFFFFFFFF,FFFFF,FFFF:FFFFFFFFFF,FFFFFF:FFFF:FFFFFFFFFFF,:FFF:FFFFFFFF,FFF,:FFFFFFFFFFFF:FFFFFF,FFFFFFFFFF:F:FFFFFFFFFF,:F:FFF,FFFF,
@A00881:241:HJW2NDRXX:1:2129:25735:28651 1:N:0:CGAGAGAA+GATTGGAG
TGACCACCTATGGGATGCAGCAGTGGGGAATATTGCACAATGGGGGGAACCCTGATGCAGCGACGCCGCGTGAGTGAAGAAGTCATTCGTGATGTAAAGCTCTATCAGCAGGAAAGAAAATGACGGTACCTGACTAAGAAGCCCCGGCTAACTACGTGCCAGCAGCCGCGGTAATACGTAGGGGGCAAGCGTTATCCGGATTTACTGGGTGTAAAGGGAGCGTAGACGGCAGGGCAAGTCTGAAGTGAAA
+
FFF,F:FFFFFFF,,FFFF,FFFF:,:FFFFF:FFFFFFF:F,F:FFF:FFFF,FFFFFFFFF:,FFFF,FFF:,FF:FF,FFF:F:FFFFFFFFFFF::FF:FFF:FFFFFFFFFFF::F:FFF:FFFFF,FF,FFFFFFFF:FF:FF,FFFF,FFFFFF:FFFFFF,FF:,:FFFF,,FFF:FFF:,F,:FFFF,F:,FFFF:,,:F,:FF,:FFF:F,FF,FFFFFFFFFFFF,:FFF:F,,:F,F:
@A00881:241:HJW2NDRXX:1:2129:11505:28995 1:N:0:CGAGAGAA+GATTGGAG
TGACCACCTACGGGACGCAGCAGTGAGGAATATTGGTCAATGGGCGCAGGCCTGAACCAGCCAAGTAGCGTGAAGGATGACTGCCCTATGGGTTGTAAACTTCTTTTATATGGGAATAAAGTTTTCCACGTGTGGAATTTTGTATGTACCATATGAATAAGGATCGGCTAACTCCGTGCCAGCAGCCGCGGTAATACGGAGGATCCGAGCGTTATCCGGATTTATTGGGTTTAAAGGGAGCGTAGGTGGA
+
FFFFFFFFFFFFFFFFFFFFFFFFFFFFFFFFFFFFFFF:FFFFFFFFFFFFFFFFFFFFFF:FFFFFFFFFFFFFFFFFFFFFFFFFFFFFFFFFFFFFFFFFFFFFFFFFFFFFFFFFFFFFFFFFFFFFFFFFFFFFFFFF:FFFFFFFFFFFFFFFFFFFFFFFFFFFFFFFFFFFF:FFFFFFFFFFFFFFFF:FFFFF:FFFFFFFFFFFFFFFFFFFFFFFFFFFFF:F:FFFFFFFFFFF,F
@A00881:241:HJW2NDRXX:1:2129:18909:29168 1:N:0:CGAGAGAA+GATTGGAG
TGACCACCTACGGGATGCAGCAGTGGGGAATATTGGGCAATGGGCGGAAGCCTGACCCAGCGATGCCGCGTGAGGGAAGAAGGTTTTCGGATTGTAAACCTCTGTCTTTAGGGACGATAATGACGGTACCTAAGGAGGAAGCTCCGGCTAACTACGTGCCAGCAGCCGCGGTAATACGTAGGGAGCGAGCGTTGTCCGGAATTACTGGGTGTAAAGGGAGTGCAGGCGGGACTGCAAGTCAGATGTGAAA
+
FFFFFFFFFFFFFFFFFFFFFFFFFFFFFFFFFFFFFFFFFFFFFFFFFFFFFFFFFFFFFFFFF:FFFFFFFFFFF:FFFFFFFFFFFFF,FFFFFFFFFFFFFFFFFFFFFFFFFFFFFFFFFFFFFFFF:FFFFFFFFFFFFFFFFFFFFFFFFFFFFFFFFFFFFFFF:FFFFF:FFFFFFFFFFFFFFFFFFFFF:FF,FFFFFFFFFFFFFFF:FFFFFFFFFFFF:FFFFFF:FFFFFFFF,F
@A00881:241:HJW2NDRXX:1:2129:23113:30311 1:N:0:CGAGAGAA+GATTGGAG
TGACCACCTACGGGGTGCAGCAGTCGGGAATCTTGCGCAATGGAGGAAACTCTGACGCAGTGACGCCGCGTGCAGGAAGAAGGTTTTCGGATTGTAAACTGCTTTAGACAGGGAAGAAAAAGGACAGTACCTGTAGAATAAGCCCCGGCTAACTACGTGCCAGCAGCCGCGGTAATACGTAGGGGGCACGCGTTATCCGGATTTATTGGGTGTAAAGGGTGCGTAGACGGGAAGTCAAGTTGGTTGTGAA
+
FFFFFFFFFFFFFFFFFFFFFFFFFFFFFFF,FFFFFFFF:FFFFFFFFFFFFFFFFFFFFFFFFFFFFFFFFFFFFFFFFFFFFFFFFFF,FFFFFFFFFFFFFFFFFFFFFF:FFFFF:FFFFFFFFFFFFFFFFFFFFFFFFFFFFFFFFFFFFFFFFFFF,FFFFFFFFF,F,FFFF:FFFFFF:FFFFF,F:FFFF,,FF:,FFF:FFFFFFFFFF:FF,,FFFFFF:F:FFFFFFFFFFF:FFF
@A00881:241:HJW2NDRXX:1:2129:32063:30499 1:N:0:CGAGAGAA+GATTGGAG
TGACCACCTATGGGAGGCAGCAGTGGGGAATATTGGTCAATGGGGGAAACCCTGAACCAGCAACGCCGCGTGAAGGAAGAAGGCTTTCGGGTTGTAAACTTCTTTTATCAAGGACGATAGTGACGGTACTTGATGAATAAGCTCCGGCTAACTACGTGCCAGCAGCCGCGGTAATACGTAGGGAGCGAGCGTTATCCGGATTTACTGGGTGTAAAGGGCGCGTAGGCGGGCAGACAAGTCAGATGTGAAA
+
FFFFFFFFFFFFFFFFFFFFFFFFFFFFFFFFFFFFFFFFFFFFFFFFFFFFFFFFFFFFFFFFFFFFFFFFFFFFFFFFFFFFFFFFFFFFFFFFFFFFFFFFFFFFFFFFFFFFFFFFFFFFFFFFFFFFFF:FFFFFFFFFFFFFFF,FFFFFFFFFFFFFFFF:FFFF:FFFFFFFFFF:FFFFFFFFFFFF:FFFFF:FFFF:FFFFF,,FFFFFFF::FFF:FFFFFFFFFFFFF:F,FFFF,F
@A00881:241:HJW2NDRXX:1:2129:28736:30718 1:N:0:CGAGAGAA+GATTGGAG
TGACCACCTATGGGGGGCAGCAGTGGGGGATATTGCACAATGGGGGAAACCCTGATGCAGCGACGCCGCGTGGAGGAAGAAGGTTTTCGGATTGTAAACTCCTGTCGTGCGGGACGATAATGACGGTACCGCACAAGAAAGCCACGGCTAACTACGTGCCAGCAGCCGCGGTAAAACGTAGGTGGCAAGCGTTGTCCGGAATGACTGGGCGTAAAGGGAGTGTAGGCGGCATAATAAGTCAGATGTGAAA
+
FFFFFFFFFF:FFFFFFFFF:FF,F:FFFFFFFFFFFFFFFFFFFFFFFFFFFFFFFFFFFFFFFFFFFFFFFFFFFFFFFFFFFFFFFFFFFF:FFFFFFFFFFFFFFFFF:FFFFFFFFFFFFFFFFFFFFFFFFFFFFFFFFFFFFFF::FFFFFFFFFFFFFFFFFFFFFFFFF:FFFFFFFFFFFFFFFFFFFFF:FFFFFFFFFFFFFFF:FFFFFFF:FF:FFFFFFFFF:FF:FFFFFF::F
@A00881:241:HJW2NDRXX:1:2129:32217:30733 1:N:0:CGAGAGAA+GATTGGAG
TGACCACCTATGGGATGCAGCAGTGAGGAATATTGGTCAATGGGCGCGAGCCTGAACCAGCCAAGTAGCGTGAAGGAAGACGGCCCTACGGGTTGTAAACTTCTTTTGCCGGGGAACAAGTGCCGGGACGTGATCCCGGAGCTGAGTGTACCCGGAGAAAAAGCATCGGCTAACTCCGTGCCAGCAGCCGCGGTAATACGGAGGATGCGAGCGTTATCCGGATTTATTGGGTTTAAAGGGTGCGTAGGCG
+
FFFFFFFFFFFFFFFFFFFFFFFFFFFFFFFFFFFFFFFFFFFFFFFFFFFFFFFFFFFFFFFFFFFFFFFFFFFFFFFFFFFFFFFFFFFFFFFFFFFFFFFFFFFFFFFFFFFFFFFFFFFFFFFFFFFFFFFFFFFFFFFFFFFFFFFFFFFFFFFFFFFFFFFFFFFFFFFFFFFFFFFFFFFFFFFFFF,FFFFFFFFFFF:FFFFFF,F,FFFFFF:FFF:FFFFFFF:,FFFFFFFFF:FFFF
@A00881:241:HJW2NDRXX:1:2129:23610:30796 1:N:0:CGAGAGAA+GATTGGAG
TGACCACCTACGGGAGGCAGCAGTTAGGAATATTGGGCAATGGAGGAAACTCTGACCCAGCAACGCCGCGTGAAGGAAGAAGGTTTTCGGATTGTAAACTTCTGTTCTATGGGAAGAAGAAAGTGACGGTACCATAGGAGCAAGCCACGGCTAACTACGTGCCAGCAGCCGCGGTAATACGTAGGTGGCGAGCGTTGTCCGGAATAACTGGGCGTAAAGGGCGCGTAGGCGGGCATGCAAGTCAGATGTG
+
FFFFFFFFFFFFFFFFFFFFFFFFFFFFFFFFFFFFFFFFFFFFFF:FFFFFFFFFFFFFFFFF:F:FFFFFFFFFFFF:FFFFFFFFFFFFFFFFFFFFFFFFFFF:FFFFFFFFF:F,F,FFFFFFFFFFF,F:FFFFFFFFF:F:FFFFFFFF,FFFFF:FFFFFFFFFFFF,F:,,F:FFFFFFFFF:FFFFFFFFFFF,FFF,FFFFFFF:F,FFFFFFF:FFFFFFFFFFFFF:FF::FFF:FF
@A00881:241:HJW2NDRXX:1:2129:26060:32095 1:N:0:CGAGAGAA+GATTGGAG
TGACCACCTACGGGGGGCAGCAGTGGGGAATATTGGGCAATGGGCGCAAGCCTGACCCAGCAACGCCGCGTGAGCGATGAAGGTCTTCGGATTGTAAAGCTCTTTAAGTGGGGACGAAGAAAGTGACTGTACCCACAGAATAAGCTCCGGCTAACTACGTGCCAGCAGCCGCGGTAATACGTAGGGAGCAAGCGTTATCCGGAATGACTGGGCGTAAAGGGTGCGTAGGTGGCTTGGCAAGTTGGTAGCG
+
FFFFFFFFF:FFFF:FFFFFFFFFFFFFFFFFFFFFFFFFFFFFFFFFFFFFFFFFFFFFFFFFFFFFFFFFFFFF:FFFFFFFFFFFFFFFFFFF:FFFFFFFFFFFF::FFFFFFFFFFFFFFFFFFFF:FFFF:FFFFFFFFFFFFFFFFFFFFFFFFFFFFFFFFFFFFFFFFFFF:F,F:FFFFFFFFF,FFFFFF:FFFFFF:FFFF:FF:FFFFF:FFFFF:FFF:F:FFFFFFFFF,F:,FF
@A00881:241:HJW2NDRXX:1:2129:17327:32283 1:N:0:CGAGAGAA+GATTGGAG
TGACCACCTATGGGATGCAGCAGTGGGGAATATTGCACAATGGGGGAAACCCTGATGCAGCGACGCCGCGTGAGTGAAGAAGTACCTCGGTACGTAAAGCTCTGTCAGCAGGGAAGAAAAGCCGTCATAAGACGGCTGGGACGGTACCTGAAGAAGAAGCCCCGGCTAACTACGTGCCAGCAGCCGCGGTAATACGTAGGTGGCAAGCGTTGTCCGGATTTCCTGGGTGTAATGGGCGCGTAGGCGGGAT
+
FF::,FFFFFFFFF:FFFFFFFFFFFFFF:FF:FFFFFFF:FFFFFFFFFFFFFFFFFFFF:FFFFFF:F,:FFFFFFFF:FFFFFF:FFFFFFFFFFFFFFFFFFFFF,FFFFFFFFF,FFFFFFF:FFFFFFF:FFFFFFFFFFF,FFFFF,FFF,F::FFFFFFFFFFFFFFFFFF:FFFFF:FFFF,,FFF,:FF:FFF:FFFFFFFFFFF,F::FF,F:F:F:FF,F,:FFF::F:,FFFFFFFF
@A00881:241:HJW2NDRXX:1:2129:10384:32409 1:N:0:CGAGAGAA+GATTGGAG
TGACCACCTATGGGATGCAGCAGTGGGGAATATTGCACAATGGGGGAAACCCTGATGCAGCGACGCCGCGTGAGTGAAGAAGTATTTCGGTATGTAAAGCTCTATCAGCAGGGAAGAAAATGACGGTACCTGACTAAGAAGCCCCGGCTAACTACGTGCCAGCAGCCGCGGTAATACGTAGGGGGCAAGCGTTATCCGGATTTACTGGGTGTAAAGGGTGAGTAGGCGGGGATGCAAGTCAGGTGTGAAA
+
:FFFFFFFFFFFFFFFFFFFFFFFFFFFF:FFFFFFFFFFFFFFFFFFFFFFFFFFFFFFFFFFFFFFFFFFFFFFFFFFFFFFF,FFFFF:FFFFFFFFFFFFFFFFFFFFF:FFF::FFFFFFFFFFFFFFFFFFFFFFFFFFFFFF,FFFFFFFFFFFFFFFFFFFFFFF,FFFFFFFFFFFF:FFFF,FFFF::FFFFFFFFFFFFFF,FFFFF,FFFF,FFFFFFFFFFFF,FFF,FFFF:FFFF
@A00881:241:HJW2NDRXX:1:2129:7419:33098 1:N:0:CGAGAGAA+GATTGGAG
TGACCACCTATGGGATGCAGCAGTGAGGAATATTGGTCAATGGGCGCGAGCCTGAACCAGCCAAGTCGCGTGAAGGATGACGGCCCTACGGGTTGTAAACTTCTTTTGTCAGGGAGCAAGGGCGGTTACGCGTAACAGCTCTGAGAGTACCTGAAGAAAAAGCATCGGCTAACTCCGTGCCAGCAGCCGCGGTAATACGGAGGATGCGAGCGTTATCCGGATTTCTTGGGTTTAAAGGGTGCGTCGGCGG
+
FFFFFFFFFFFFFFFFFFFFFFFFFFFFFFFFFFFFFFFFFFFFFFFFFFFFFFFFFFFFFFFFFFFFFFFFFFFFFFFFFFFFFFFFFFFF:FFFFFFFFFFFFF:FFFFFFFFFFFFFFFFFFFFFFFFFFFFF,:FFFFFFFFFFFFFFFFFF,FFFFFFFF,FFFF,FFFFFF:FFFFF:FFFFF:F,F,F:FFFFF:FFFFFFFFF:F:,FFFFFF,FF,FFFF:F:FF,,F,FFFFFF,:FFF:
@A00881:241:HJW2NDRXX:1:2129:21097:33144 1:N:0:CGAGAGAA+GATTGGAG
TGACCACCTACGGGATGCAGCAGTGAGGAATATTGGTCAATGGGCGCGAGCCTGAACCAGCCAAGTAGCGTGAAGGAAGACGGCCCTACGGGTTGTAAACTTCTTTTATACGGGAATAAGACCGTCCACGAGTGGATGCGTGCATGTACCGTATGAATAAGCATCGGCTAACTCCGTGCCAGCAGCCGCGGTAATACGGAGGATGCGAGCGTTATCCGGATTTATTGGGTTTAAAGGGAGCGTAGACGGG
+
FFFFFFFFFFFFFFFFFFFFFFFFFFFFFFFF:FFFFFFFFFFFFFFFFFFFFFFFFFFFFFFFFFFFFFFFFF:FFFFFFFFFFFFFFFFFFFFF:FFFFFFFFFFFFFFFFFFFFFFFFFFFFFFFFFFFFFFFFFFFFFFFFFFF:FFFFFFFFFFFFFFFFFFFFFFF:FFFFFFFFFF,FFFFFFFFF:FF:FFFFF,FFFFFFFFF,,,FFFF:F::FF:FFFFFFFF,FFF,FFFFFFFF:FF
@A00881:241:HJW2NDRXX:1:2129:11704:33160 1:N:0:CGAGAGAA+GATTGGAG
TGACCACCTATGGGATGCAGCAGTTGGGAATATTGGACAATGGAGGGAACTCTGATCCAGTGACGCCGCGTGAAGGAAGAAGGTCTTCGGATTGTAAACTTATTTTATCAGGGAAGAAGGAAGTGACAGTACCTGAAGAAAAAGGACCGGCAAACTACGTGCCAGCAGCCGCGGTAATACGTAGGGTCCAATCGTTATCCGGATTTACTGGGTGTAAAGGGCGAGTAGACGGCGCTGTAAGTCAGCTGTG
+
FF,,FF::F,FFFFFFFFFFFFFFFFFFFF:F,FFFFFFFFFFFFFFFFFFFF:F::FFF:FFFFFFFFFFF:FFFFFFFFFFFFFFFFFF:FFFFFF:FFFFFFFFF,FFF:F,F:FFF,FFFFFFFFFFFFFFFFF,FFF:FF:F:FFFF,,F:FFFFFFFFFFFFFFFFF,FFF:FF:FFFFFF,FF,,FFFFFFFFFFFFFFF:FFFFFFFFFFF,FFF:FFFFF,FFFFF,:FFF,FF:F:F:FF
@A00881:241:HJW2NDRXX:1:2129:25500:33285 1:N:0:CGAGAGAA+GATTGGAG
TGACCACCTATGGGATGCAGCAGTGGGGAATATTGGGCAATGGAGGCAACTCTGACCCAGCAACGCCGCGTGAGCGATGAAGGTCTTCGGATTGTAAAGCTCTTTAAGTGGGGACGAAGAAAGTGAATGTACCCACAGAATAAGCCTCTGCTAACTACGTGCCAGCAGCCGCGGTACTACGTAGGAGGCAAGAGTAATCCGGAATGACTGGGTGTAAAGGTAGCGCATACGGCGAGACAATACTGATGTG
+
FF:FF:F:FF,FF,FF:FFFFFFF,FFFFF,FFFFFFFFFFF,F,:,FFF:FF:FF,FFFFFFFFFFFF,FFF:,FF:FFFFFFFF:FF,FFF,FFFFF,,FF:FFFFF,,:,FFFF:FFFF,FFF,F:FF,F,FFF:FFFFF,,,FF,FFFFF,FFFFF,F:,FFF:,,FF:FFF,F:,FFF,,:F:,F,FF,F,,FFFFF,FF:FF,,:,:::,F:FF,,FFFF:,FFFFFFFFF,,,,,,F,,F:F,
@A00881:241:HJW2NDRXX:1:2129:15890:33646 1:N:0:CGAGAGAA+GATTGGAG
TGACCACCTATGGGATGCAGCAGTGGGGAATATTGGGCAATGGGCGCAAGCCTGACCCAGCAACGCCGCGTGAAGGAAGAAGGCTTTCGGGTTGTAAACTTCTTTTATGAGGGACGAAGGACGTGACGGTACCTCATGAATAAGCCACGGCTAACTACGTGCCAGCAGCCGCGGTAATACGTAGGTGGCGAGCGTTGTCCGGATTTACTGGGTGTAAAGGGCGCGTAGGCGGGCATGCAAGTCAGATGTG
+
FFFFFFFFFFFFFFFFFFFFFFFFFFFFF:FFFFFFFFFFFFFFFFFFFFFFFFFFFFFFFFFFFFFFFFFFFFFFFFFFFFFFFFFFFFFFFFFFFFFFFFFFFFFFFFFFFFFFFFFFFFFFFFFFFFFFFFFFFFFFF:FF:FFFFFFF:FFFFFFFFFFFFFFF:FFFFFFFFFFFFFFFFFFFFFFFFFFFFFFFFFFFFFFFFFFFFF:FFFFFFFFFFF:FFFFFFFFFFFFFFFFFFFFFFF
@A00881:241:HJW2NDRXX:1:2129:6280:33943 1:N:0:CGAGAGAA+GATTGGAG
TGACCACCTATGGGATGCAGCAGTGGGGAATATTGGGCAATGGGCGAAAGCCTGACCCAGCAACGCCGCGTGAAGGAAGAAGGTCTTCGGATTGTAAACTTCTTTTATCAGGGAAGATAGTGACGGTACCTGATGAATAAGCTCCGGCTAACTACGTGCCAGCAGCCGCGGTCATACGTAGGGAGCGAGCGGTATCCGGATTTACTGGGTGTAAAGGGCGCGTAGGCGGGCTGACAAGTCAGATGTGATA
+
FFFFFFFFFF:F:FFFFFFFFFFFFFFF,FF::FFFFFFFFFFFFFFFFFFFFFFFFFF::FFFFFFFFFFFFFFFFFFFFFFFFFFFFFF:FF:F,FFFFFFFFFFFFFFFFFFF,F,FFFFFFFFFF:F:FFFF:FFFF::FFFFFF:FFFFFFFFFFFFFFFFFFFFFF,,FF:FFFFFFF::FFFFF,FFFFFFF:F,F,FFFFF:FF,F,,FFFFFFFFF:FFFFFFFF:FF,,:FFF,,:F:,:
@A00881:241:HJW2NDRXX:1:2129:7337:34021 1:N:0:CGAGAGAA+GATTGGAG
TGACCACCTATGGGATGCACCAGTTGGGAATATTGGACAATGGAGGAAACTCTGATCCAGTGACGCCGCGTGAAGGAAGAAGGTCTTCGGATTGTAAACTTATTTTGTCAGGGAAGAACAATGACTGTACCTGAAGAAAAAGCACCGGCTAACTACGTGCCAGCAGCCGCGGTAATACGTAGGGTGCAAGCGTGATCCGGATTTACTGGGTGTAAAGGGCGAGTAGACGTCGTTGCAAGTCAGATGTGAA
+
FFFFFFFFFFFFFFFFFFFFFFFFFFFFFFFFFFFFFFFFFFFFFFFFFFFFFFFFFFFFFFFFFFFFFFFFFFFFFFFFFFFFFFFFFFFFFFFFFFFFFFFFFFFFFFFF:F:FFF:FFFFFFFFFFFFFFFFFFFFF,FFFFFFFFFFFFFFFF:F:FFFFFFFFFFFFFFFFFFFFF:FFFFFF,FFF:,:F:FFFFFFF:FFFFFFFFF,FFFFFFFFF:FFFF,FF,FFFF,F,:FFFFFFFFF
@A00881:241:HJW2NDRXX:1:2129:26711:34663 1:N:0:CGAGAGAA+GATTGGAG
TGACCACCTATGGGATGCAGCAGTTAGGAATATTGGGCAATGGAGGAAACTCTGACCCAGCAACGCCGCGTGAAGGAAGAAGGTTTTCGGACTGTAAACTTCTGATCTAAGGGAAAAAGAAAGTGATGGTACCTTAGGAGAAAGCCACGGCTAACTACGTGCCAGCAGCCGCGGTAATACGTAGGTGGCGAGCGTTGTCCGGAATGACTGGGCGTAAAGGGAGCGTAGGTTGTGGATTAAGTTAGGTGTG
+
FF:FFFFFFFFFFFFFFFFFFFFFFFFFFFFF,FFFFF:F:FF:FFFFFFFFFFFFFFFFFFFFFFFFFFFFFFFFFFF:FFFFFFFFFFFFFFFFFFFF:FFFFFFF::FFFFF:F,F:,FFFFFFFFFFFFFFFFFFFFFFFFFFFFFF:,FFFFFFF:FFF:FFFF,FF:FFF,FFFFF::FFFFFF,,FFFFFFFFFFF::FFF,FFFFF,F,FFF:FFFF::FFFFFFFFFF,FFFFF,F:FFFF
@A00881:241:HJW2NDRXX:1:2129:5493:34679 1:N:0:CGAGAGAA+GATTGGAG
TGACCACCTATGGGATGCAGCAGTGGGGAATTTTGGACAATGGGGGCAACCCTGATCCAGCAATGCCGCGTGAGTGAAGAAGGCTTTCGGGTTGTTAACCTCTTTTACCAGGGACGCAGGACGTGCCGGTACCCGGAGAAGAAGCAGCGGCTGACTCCGAGACAGCGGCGGGGGGAATACGGAGGATGGGGGCGGTATCCGGCTGTGGTGGGTGTCATGGGTCCGCGGCGGGCCGGGTTCGGCAGTGGGG
+
:F,,,::F::FF:FF,FFFFFFFFFFFF,,FF,FF:,,,F,,FFFFFF:FFFF::F,FFFFFFFF:F::FFFFF:FFF::FF,:,::FFFFFFFF,,:F,::F::,F:FFF:FF,F,F:F,,::F,FFFF:,::F:,F,:,,F,F,,:F,,,,F::,:F:F,::F,,F,,F,F:,F,F,,FF:F::,,,,:,:F,,,,,F:,,,,::F,FFF,F,,,,:FF,,,F,,F::FF:F,F,:,:,,:FF:,F:,
@A00881:241:HJW2NDRXX:1:2129:18973:35070 1:N:0:CGAGAGAA+GATTGGAG
TGACCACCTATGGGATGCAGCAGTGGGGAATATTGGGCAATGGGCGCAAGCCTGACCCAGCAACGCCGCGTGAAGGAAGAAGGCTTTCGGGTTGTAAACTTCTTTTATGAGGGACGAAGGACGTGACGGTACCTCATGAATAAGCCACGGCTAACTACGTGCCAGCAGCCGCGGGAATACGTAGGTGGCGAGCGTTGTCCGGATTTACTGGGTGTCAAGGGCGCGTAGGCGGGTAGGCAAGTCAGATGTG
+
FFFFFFFFFFFFFFFFFF:FFFFFFFFFFFFFFFFFFFFFFFFFFFFFFFFFFFF:FFFFFFFFFF:FFFFFFFFF:FFFFFFFFFFFFFFFFFFFFFF:FFF:FFFFFFFFFFFFFFFFFFFFF:FFFF,FF:FFFF:FFFFFFFFFFFFFFFFFFFFFFF:FFFFF,FFFFF,FFF:::FF:FFFFFFFFFFFFFFFFFFFFFFF:FFFFF:F,FF:FFF::::FF,F:FFF,F::F,FFF::,F:F:
@A00881:241:HJW2NDRXX:1:2129:11044:35368 1:N:0:CGAGAGAA+GATTGGAG
TGACCACCTATGGGGTGCAGCAGTGGGGGATATTGCGCAATGGGGGGAACCCTGACGCAGCAACGCCGCGTGAAGGAAGAAGGTTTTCGGATTGTAAACTTCTTTTATTAAGGACGAAGGAATGACGGTACTTAATGAATAAGCTCCGGCTAACTACGTGCCAGCAGCCGCGGTAATACGTAGGGAGCAAGCGTTGTCCGGAATTACTGGGTGTAAAGGGTGCGTAGGCGGCTAAACAAGTCAGATGTGA
+
FF:FFFFFF,:FFFFFFFFFF:FFFFFFF,,,F:FFFFFFFFFFFFFF:FFFFFFFFFFFFF:FFFFFFFFFFFFFF,FFFFFF,F:FFFF:FFFF,FF,FFF:FF:F,,FFFFFFFFFFF:FFFFFFFFFF:FF,FFFFFFFFFFFFFFF:FFFFFFFFFFFFFFF:FFFFF:,,FFFF,FFFF:FF::FFF:FFFF::F,:FFFFFFFFFFF,FFFFF:FFFF:::F:::,,FFFFF:,FFFF:FFF:
@A00881:241:HJW2NDRXX:1:2129:28546:35681 1:N:0:CGAGAGAA+GATTGGAG
TGACCACCTACGGGGCGCAGCAGTGAGGAATATTGGTCAATGGGCGGAAGCCTGAACCAGCCAAGTCGCGTGAGGGATGAAGGCCCTACGGGTTGTAAACCTCTTTTGCCGGGGAACAAGTGCCGGGACGTGATCCCGGAGCTGAGTGTACCCGGAGAAAAAGCATCGGCTAACTCCGTGCCAGCAGCCGCGGTAATACGGAGGATGCGAGCGTTATCCGGATTTATTGGGTTTAAAGGGTGCGTAGGCG
+
:FFFFFFFFFFFFFFFFFFFFFFFFFFFF:FFFFFFFFFFFFFF:FFFFFFFFFFFFFFFFF,FFFFFFFFFFFFFFFFF:FFFFFFFFFFF:FFFFFFFFFFFFFFF:FFFFFFFFFFFFFFFFFFFFFFFFFFFFFFFFF:FFFFFFF,FFFFFFFFFFFFFFFFFFFFFFFFFFFFFFF:FFFFFFFFFFF:FFFFFFFFFF:FFFFFFFFFFFF:F:FFFFFFFFFFFFF,FF,FFFFF:FFFFFF
@A00881:241:HJW2NDRXX:1:2129:31458:35681 1:N:0:CGAGAGAA+GATTGGAG
TGACCACCTATGGGATGCAGCAGTGGGGAATATTGCACAATGGGCGCAAGCCTGATGCAGCGATGCCGCGTGAGGGAAGAAGGTTTTCGGATTGTAAACCTCTGTCTTTGGGGACGAATAATGACGGTACCCAAGGAGGAAGCTCCGGCTAACTACGTGCCAGCAGCCGCGGTAATACGTAGGGAGCAAGCGTTATCCGGAATTACTGGGTGTAAAGGGAGTGTAGGCGGGATTGCAAGTCAGATGTGAA
+
FFFFFFFFFFFFFFFFFFFFFFFFFFFFFFFFFFFFFFFFFFFFFFFFFFFFFFFFFFFFFFFFFFFFFFFFFFFFFFFFFFFFFFFFFFFFFFFFFFFFFFFFFFFFFFFFFFFFFFFFFFFFFFFFFFFFFFFFFFFFFFFFFFFFF,FFFFFFFFFFFFFFFFFFFFFF:F:FFFFFFFFFFFFFFFFFFFFFFFFFFFFFFFFFFFFFFFFFFFFFFFFFFFFFFFFF:FFFFFFFF:FF:FFFFF
@A00881:241:HJW2NDRXX:1:2129:5068:36793 1:N:0:CGAGAGAA+GATTGGAG
TGACCACCTATGGGATGCAGCAGTGAGGAATATTGGTCAATGGGCGGAAGCCTGAACCAGCCAAGTCGCGTGAGGGATGAAGGCCCTACGGGTTGTAAACCTCTTTTGCCGGGGAACAAGTGCCGGGACGTGATTCCGGAGCTGAGTGTACCCGGAGAAAAAGCATCGGCTAACTCCGTGCCAGCAGCCGCGGTAATACGGAGGATGCGAGCGTTATCCGGATTTATTGGGTGTAAAGGGTGCGTAGGCG
+
FFFFFFFFFFFFFFFFFFFFFFFFFFFFFF:FFFF:FFFFFFFFFFFFFFFFFFFFFFFFFFFFFFFFFFFFFFFF:FFFFFFFFFFFFFFFFFF:FFFFFFFFF,FFFFFFFFFFFFFFFFFFFFFFFFFFFFFFFFFFFFFFFFFFFFFFFFFFFFFFFFF:FFFFFF:FFFFFFFFFFFFF,FFFFFFFFFFF:FFFFFF::FFFFFFFFF,:F:FFFFFFFFFFF,:F,FFFFFF,FFFF:FFFFF
@A00881:241:HJW2NDRXX:1:2129:31711:36933 1:N:0:CGAGAGAA+GATTGGAG
TGACCACCTATGGGAGGCAGCAGTGAGGAATATTGGTCAATGGGCGCGAGCCTGAACCAGCCAAGTCGCGTGAGGGAAGACGGCCTTATGGGTTGTAAACCTCTTTCAGATGAGAGTAAAGGGTGTTACGTGTAGCACATTGCAAGTATCATCAGAAGAAGCATCGGCTAACTACGTGCCAGCAGCCGCGGTAATACGTAGGTGGCACGCGTTGTCCGGATTTACTGGGTGTAAAGGGCGCGTAGGCGGG
+
FFFFFFFFFFFFFFFFFFFFFFFFFFFFF:F:FFFFFFFFFFFFFFFFFFFFFFFFFFFFFFFFFFFFFFFFFFFFFFFFFFFFFFFFFFFFFFFFFFFFFFFFFFFFFFFFFFFFFFFFFFFFFFFFFFFFFFFFFF:FFFFFFFFFFFFFFFFF:FFFFFFFFFFFFFFFFFFFFFFFFFFFFFFFFFF:FFFFFFF:FFFFFFF,FFFFFFFFFFFFF:FF,FFFFFFFFFFFFFF:FFFFFFFFFF
@A00881:241:HJW2NDRXX:1:2130:31882:1094 1:N:0:CGAGAGAA+GATTGGAG
TGACCACCTAGGGGATGCAGCAGTGGGGAATATTGGGCAATGGAGGAAACTCTGACCCAGCAACGCCGCGTGAAGGATGAAGGTTTTCGGATTGTAAACTTCTGTCGCGAGGGACGAAGAATGACGGTACCTCGTAAGAAAGCCCCGGCTAACTACGTGCCAGCAGCCGCGGTAATACGTAGGGGGCAAGCGTTGTCCGGAATGACTGGGCGTCAAGGGAGTGTAGGCGGCATACTAAGTCAGATGTGAA
+
:F,FFFFFFF,FFF,FFFFFFFF,FFFFFFF,FFFFFFFFFFFFFFFFFFFFFFFFFFFFF,FFF:FFFF:,F:FFFFF::FFFFF,:F:FFFFFFF:F:FFFFFFFFFFFFF::FFFFF,FFFFFFFFFFFFFFF:F::FFF:FFFFFF:FFFFFFFFF:F:FFFFFFFFFFFFFF:F,FF,FFFFF:FF,FFFFFFFF:F:FF:F:FFFFF,FFFFFF:F:FFFFFFF:FFF:FFFFF:FFF,F:FFF
@A00881:241:HJW2NDRXX:1:2130:20302:1297 1:N:0:CGAGAGAA+GATTGGAG
TGACCACCTATGGGGGGCACCAGTGGGGAATATTGGGCAATGGGCGCAAGCCTGACCCAGCAACGCCGCGTGAAGGAAGAAGGCTTTCGGGTTGTAAACTTCTTTTATGAGGGACGAAGGACGTGACGGTACCTCATGAATAAGCCACGGCTAACTACGTGCCAGCAGCCGCGGTAATACGTAGGTGGCGAGCGTTGTCCGGATTTACTGGGTGTAAAGGGCGCGTAGGCGGGTAGGCAAGTCAGATGTG
+
FFFFFFFFFFFFFFFFFF:FFFFFFFFF:FFF,FFFFFFFFFFFFFF:FFFF:FFFFFFFFFFFFFFF:F,FFFFFFFFFFFFFFFFFFFF,FFF:FFFFFFFFFFFFFFF:FFFFFFFFFFFFFFFFFFFFFFFFFFF:FFFFFFFFFFFFFFFFFFFFFFFFFFFFFFFF:FFFFFFF:FFFFFFFFFFFFFFFFFFFFF:FFFFFFFFFFFF,,FFFFFFF:F:FFFFFFF,F::F,FFF,FFFFFF
@A00881:241:HJW2NDRXX:1:2130:26802:1658 1:N:0:CGAGAGAA+GATTGGAG
TGACCACCTATGGGGTGCAGCAGTGGGGAATATTGCACAATGGGGGAAACCCTGATGCAGCGACGCCGCGTGAAGGAAGAAGTATCTCGGTATGTAAACTTCTATCAGCAGGGAAGAAAATGACGGTACCTGACTAAGAAGCCCCGGCTAACTACGTGCCAGCAGCCGCGGTAATACGGAGGGGGCAAGCGTTATCCGGATTTACTGGGTGTAAAGCGAGCGTAGACGGACTCTAAAGTCTGATGTGAAA
+
FFF:FFFFFFFFFFFFFFFFFFFFFFFFFFFFFFFFFFFFFFFFFFFFFFFFFFFFFFFFFFFFFFFFFFFFFFFFFFFFFFFFFFFFFFFFFFFFFFFFFFFFFFFFFFFFFF:FFFFFFFFFFFFFFFF,FFFFFF,F:FFFFFFFFFF,FFF:FF:FFFFFFFFFF:FFFFFFFF,FFFF,FFFFFFFFF,F:FFF,F:FF,FFFF:FFF:FF,F,F,FFF:,FFF,F,,,:FFFF:FF:F,FFF,F
@A00881:241:HJW2NDRXX:1:2130:23538:3302 1:N:0:CGAGAGAA+GATTGGAG
TGACCACCTACGGGGTGCAGCAGTGAGGAATATTGGTCAATGGGCGCAGGCCTGAACCAGCCAAGTAGCGTGAAGGATGACTGCCCTATGGGTTGTAAACTTCTTTTATATGGGAATAAAGTTTTCCACGTGTGGAATTTTGTATGTACCATATGAATAAGGATCGGCTAACTCCGTGCCAGCCGCCGCGGTAATACGGAGGATGCGAGCGTTATCCGGATTTATTGGGTTTAAAGGGAGCGTAGACGGG
+
FFFFFFFFFFFFFFFFFFFFFFFFFFFFF:FFFFFFFF:FFFFFFFFFFFF:FF:FFFFFFFFFF:FFFFFFFFFFFFFFFFFFFFF:,FFFFFFFFF:::FFFFFFFFF,FFFF:FF:FFFFFFFFFFFFF:FF:,:,FFFF,:FFFFFFF:FFF,F,,FFFFFFFFF:F:,:FFFF:FFFF,FFFFFFFF,FF,FFFFFFFFFFFFFFF,,,:FFFFFFFFFFFFFFFF:FF,F,F:FFFFFFFF:FF
@A00881:241:HJW2NDRXX:1:2130:28700:5603 1:N:0:CGAGAGAA+GATTGGAG
TGACCACCTATGGGAGGCAGCAGTGGGGGATATTGCACAATGGGGGAAACCCTGATGCAGCGACGCCGCGTGAGTGAAGAAGTATTTCGGTATGTAAAGCTCTATCAGCAGGGAAGATAATGACGGTACCTGACTAAGAAGCCCCGGCTAACTACGTGCCAGCAGCCGCGGTAATACGTAGGGGGCAAGCGTTATCCGGATTTAGTGGGTGTAAAGGGTGCGTAGGTGGCATGGCACGTCAGAAGTGAAT
+
:FFFFFFFFFFFFFFFFFFFFFFFFFFFF:FFFFFFFFF:FFFFFFFFFFFFFFFFFFFFFFFFFFFFFF,FFFFFFFF:,F:FFFFFFFFF,FFFFFFF:FFFFFFFFFFFFFFFFFFFFFFFFFFFFFFFF:FFFFFFFFFFFFFFFFFFF:FFFFF,FFFFFFFFF:FFFFFFFF::FFFFFF,FFFFFFFFFFFF,:F:F,F:,:FFF,F,FFFFFF:FF:FFFFFFFF,:,,FFFFFFFFF::,,
@A00881:241:HJW2NDRXX:1:2130:28646:6136 1:N:0:CGAGAGAA+GATTGGAG
TGACCACCTACGGGAGGCAGCAGTGGGGAATATTGCACAATGGGGGGAACCCTGATGCAGCGACGCCGCGTGGGTGAAGAAGTATTTCGGTATGTAAAGCCCTATCAGCAGGGAAGAAGATGACGGTACCTGAGTAAGAAGCCCCGGCTAACTACGTGCCAGCAGCCGCGGTAATACGTAGGGGGCGAGCGTTATCCGGATTTACTGGGTGTAAAGGGAGCGTAGACGGATAGGCAAGTCTGAAGTGAAA
+
:FF:FFFFFFFFFFFFFFFFFFF,FFFFFFFFFFFFFFFFFFFFFFFFFFFFFFFFFFFFFFFFFFF:FFFFFFFF:FFFFFF:FFFFFF:FFFFFFFFFFFF,FFFFFFFFF:FFF:FFFFFFFFF:FFFFF:FFFFFFFFFFFFFFF:FFFFFFFFFF:FFFFFFFFF:FF:F:FFFFFFFF:FF::FF:FFFFFFFFFFFFFFFFFFFFF:,FFFFFFFFF:FFFFFF:FFFFFFFFFFF:FFF:F:
@A00881:241:HJW2NDRXX:1:2130:19994:6339 1:N:0:CGAGAGAA+GATTGGAG
TGACCACCTATGGGATGCAGCAGTGGGGAATATTGCACAATGGGGGGAACCCTGATGCAGCGACGCCGCGTGAAGGAAGAAGTATCTCGGTATGTAAACTTCTATCAGCAGGGAAGAAAATGACGGTACCTGACTAAGAAGCCCCGGCTAACTACGTGCCAGCAGCCGCGGTAATACGTAGGGGGCAAGCGTTATCCGGATTTACTGGGTGTAAAGGGAGCGTAGACGGAAGAGCAAGTCTGATGTGAAA
+
FFFFFFFFFFFFFF:FFFFFFFFFFFFFFFFFFFFFFFFFFFFFFFFF:FFFFFFFFF,FFFFFFFFFFFFFFFFFFFFFFFFFFFFFFFFFFFFFFFFFFFFFFFFFFFFFFFFFFFFFFFFFFFFFFFFFFFFFFFFFFFFFFFFFF,FFFFFFFFFFFFFFFFFFFFFFF,FFFFFFFFFFFFF,FFFFFF:F:FFFFFFFF:FFFFFFF,FFFFFFFFFFFFFFFFFFFF:F,FFFFFF,F:FFFF
@A00881:241:HJW2NDRXX:1:2130:18982:7091 1:N:0:CGAGAGAA+GATTGGAG
TGACCACCTATGGGAGGCACCAGTGGGGAATATTGCACAATGGGGGGAACCCTGATGCAGCGACGCCGCGTGAGTGAAGAAGTATTTCGGTATGTAAAGCTCTATCAGCAGGGAAGAAGATGACGGTACCTGACTAAGAAGCCCCGGCTAACTACGTGCCAGCAGCCGCGGTAATACGTAGGGGGCAAGCGTTATCCGGATTTACTGGGTGTAAAGGGAGCGCAGACGGAGAGGCAAGTCTGAAGTGAAA
+
FFFFFFFFFFFFFFFFFFFFFFFFFFFFFFFFFFFFFFFFFFFFFFFFFFFFFFFFFFFFFFFFFFFFFFFFFFFFFFFFFFFFFFFFFFF,FFFFFFFFFFF:FFFFFFFFFFFFFFFFFFFFFFFFFFFFFFF:FFFFFFFFFFFFFFFFFFFFFFFFFFFFFFFFFFFFFF:FFF:FFFFFF:FFFFFFFFFF:FFFF:F,:FFFFFFFF,FFFF::F:::FFFFFFFFFFFF,F:F:FFFFFFFFF
@A00881:241:HJW2NDRXX:1:2130:19623:7701 1:N:0:CGAGAGAA+GATTGGAG
TGACCACCTACGGGGTGCAGCAGTGGGGAATATTGGGCAATGGGCGAAAGCCTGACCCAGCGATGCCGCGTGAGGGACGAAGATCTTCGGATTGTAAACCTCTGTTGATGGGGAAGAAAAAAATGACGTACCCCATCGAGGAAGTCACGGCTACCTACGTGCCAGCAGCCGCGGTAATACGGAGGTGGCGAGCGTGCTCCGGATTTACTGGGTGTAAAGGGTGTGTCGGCGGGAGAGCACGTCAGATGTG
+
FFFFFFFFFFFFF:FFFF,FFFFFFFFFFF,F:FFFFFFFFFFFFFFF:FFFFFFFFFFFFFFFFFFFFF:FFF::FFFFFFF:F:,FFFF,FF:,FFFF:F,FFFF:F,F:F::FFFFFFFFF:FFFFF,FFF,FFFFFFF:FFF,FFFFFF,:FFFFFFFFF:F,:FFFFFFF,FFFFF,FFFFFFFFFFFF,,,:FFF:FFF:F:F:FFFFF,:FFF:FF:FF,FFFFFFFFF:FF,FFF:FF,FFF
@A00881:241:HJW2NDRXX:1:2130:32633:8061 1:N:0:CGAGAGAA+GATTGGAG
TGACCACCTACGGGGTGCAGCAGTGAGGAATATTGGTCAATGGGCGGGAGCCTGAACCAGCCAAGCCGCGTGAAGGAATAAGGCCCTACGGGTCGTAAACTTCTTTTGTCGGGGAACAAAAGCGGGGACGTGTCCCCGTCTGCGTGTACCCGAAGAAAAAGCATCGGCTAACTCCGTGCCAGCAGCCGCGGTAATACGGAGGATGCGAGCGTTATCCGGATTTATTGGGTTTAAAGGGTGCGTAGGCGGT
+
FFFFFFFFFFFFFFFFFFFFFFFFFFFFFFFFFFFFFFFFFFFFFFFFFFFFFFFFFFFFFFFFFFFFFFFFFFFFFFFFFFFFFFFFFFFFFFFFFFFFFFFF:FFFFFFFFFF,FFF:FFFFFFFFFFFFFFFFFFFFFFFFFFF:FFFFFFF::FFFFFFFFF:FFFFFFF:FFFFFFFFFF:F,FFFFFFFFFF:FFFFFFFFFFFFFFF:FFFFF:FFFF:F:FF:F::,FFFFFFFFF:FFFFF
@A00881:241:HJW2NDRXX:1:2130:28131:8312 1:N:0:CGAGAGAA+GATTGGAG
TGACCACCTATGGGGGGCAGCAGTGGGGAATATTGCACAATGGGGGAAACCCTGATGCAGCGACGCCGCGTGAGTGAAGAAGTATTTCGGTATGTAAAGCTCTATCAGCAGGGAAGAAAGAAGACGGTACCTGACTAAGAAGCCCCGGCTAACTACGTGCCAGCAGCCGCGGTACTACGTAGGGGGCAAGCGTTATCCGGATTTACTGGGTGTAAAGGGAGCGTAGACGGCCGGGCAAGTCTGAAGTGAA
+
:F,FFFFFF:FFFFF,FFFFFFFFFFFFFFFFFFFFFFFFFFF:FFFFFF,FFFFFFFFF,FFFFFFFFF:FFFFFFFFFFF,FFFFFFFFFFFF:::,FFFFFFFFFF:FFFFFFFFFFFFFFFFFF,FFFFFFFFFFFFFF,FFFFFFFFFFFFF:FFFFFFFFFFFFFFFF,FFFFFFFFFFF:F:FFF::FFFFF:FFFFF,FFFFFFF:F,FFFFFFFFF,FFFFF,::F,:FFFFFFF,F:FFF
@A00881:241:HJW2NDRXX:1:2130:9670:8688 1:N:0:CGAGAGAA+GATTGGAG
TGACCACCTATGGGATGCAGCAGTGAGGAATATTGGTCAATGGGCGCGAGCCTGAACCAGCCAAGTCGCGTGAGGGATGACGGCCCTACGGGTTGTAAACCTCTTTTGTCGGGGAGCACATTCCGCCACGCGTGGCGGAGTCGAGAGTACCCGAAGAAAAAGCATCGGCTCACTCCGTGCCAGCAGCCGCGGTACTACGGAGGATGCGCGCGTTATCCGGATTTCTTGGGTTTACAGGGTGCGTAGGCGG
+
FF:FFFFFF:FFFFFFFFFFFFFFFFFF:FFFFFFFFF:F,FFFFFFFFFFF:FFFFFFFFFFFFFFFFFFFFFFF,FFFFFFFFFFFFFFFFFFFFFFFFFFFFFFFFFFFFF:FFF,:,FFFFFFFFFFFFFFFFFFFFFFFFFFFF:FFFF,FFF::FFFFFFFFFF,FFF:FFFFF:FFF:FFFFFFF,F,:FFFFFFFF:FFF,FFF,,,,:FFF:F:F,F:FFFF,FF,FFFFFFFFF,FFF:F
@A00881:241:HJW2NDRXX:1:2130:31015:9455 1:N:0:CGAGAGAA+GATTGGAG
TGACCACCTACGGGACGCAGCAGTGAGGAATATTGGTCAATGGGCGGGAGCCTGAACCAGCCAAGTCGCGTGAGGGAAGACGGCCCTATGGGTTGTAAACCTCTTTTGCCGGGGAGCAAAGCGCCGCACGTGTGCGGTCAGGAGAGTACCCGGAGAAAAAGCATCGGCTAACTCCGTGCCAGCAGCCGCGGTAATACGGAGGATGCGAGCGTTATCCGGATTTATTGGGTTTAAAGGGTGCGTAGGCGGT
+
FFF,FFFFFFFFFF:FFF:FFFFFF:FF:FFFFFFFF,FF,FFFF:FFFFFFFFFFFFF::FFFFFFFFFFFFFFFFFFFFFFFFF:F:FFFFFFFFFF:F,F,FFFFF,FFF:FF:F:F,FFFFFFFFFFFFFFFFFF,:F:FFFFF,:FFFFF:FFFF,F:FFFFF,F:,FFFFFFFF::FFFFF:F:F:FFFFFFFFFFFFFFFFFFFFF:,FFFF:FFFF,:FFFF,:F,FFFFF,FFFFFFFFFF
@A00881:241:HJW2NDRXX:1:2130:13557:9752 1:N:0:CGAGAGAA+GATTGGAG
TGACCACCTATGGGACGCAGCAGTGGGGGATATTGGACAATGGGGGGAACCCTGATCCAGCGACGCCGCGTGAGTGAAGAAGTATTTCGGTATGTAAAGCTCTATCAGCAGGGAAGAAACAGCGTCCTTAGGGACGCCGGACGGTACCTGACTAAGAAGCCCCGGCTAACTACGTGCCAGCAGCCGCGGTAATCCGTAGGGGGCAAGCGTTCTCCGGATTTACTGGGTGTAAAGGGAGCGTAGACGGTGT
+
FF,FFFFFFFFFFFFFFF,FFFFFFFFFFFFF:FFFFFFFFFFFFFFFFFFFFFFFFFFFFFFFFFFFFFFFFFFFFFFFFF:FFFFFFFFFFFFFFFFFFFFFFFFFF:FFFFFFFFFFFFFFFFFFFFFFFFFFFFFFFFFFFFFFFF::FFFFFFF,F:FFFFFF::F:F:FFFFFFF,FF,,FFFFF,F,,FF,FF,FFFFFFFFF:,:FFFF:FFFF,FFFFFF:FFFFFFFF::FF:FFFFFF,
@A00881:241:HJW2NDRXX:1:2130:31376:9799 1:N:0:CGAGAGAA+GATTGGAG
TGACCACCTACGGGATGCAGCAGTGGGGAATATTGGTCAATGGGGGGAACCCTGAACCAGCAACGCCGCGTGAAGGAAGAAGGCTTTCGGGTTGTAAACTTCTTTTACCAGGGACGATAGTGACGGTACCTGGTGAATAAGCTCCGGCTAACTACGTGCCAGCAGCCGCGGTAATACGTAGGGAGCGAGCGTTATCCGGATTTACTGGGTGTAAAGGGCGCGTAGGCGGGCTGTCAAGTCAGATGTGAAA
+
FFFFFFFFFFFFFFFFFFFFFFFFFFFFFFFFFFFFFFFFFFFFFFFFFFFFFFFFFFFFFFFFFF:FFFFFFFFFFFFFFFF:FFFFFFFFFFFFFFFFFFFFFFFFFFFFFF,FF:FFFFFFFFFFFFFF,FFFFFFFFFFF:FFFFFFFFFFFFFFFFF::FFFFFFFF:FFFFFFFFFFFFFFFFFF:FFFFFFFFFFF::FFFFFFFFFFFFFFFFFFFFFFFFFFFFFFFF,FFFF:::F:FFF
@A00881:241:HJW2NDRXX:1:2130:24713:9846 1:N:0:CGAGAGAA+GATTGGAG
TGACCACCTATGGGATGCAGCAGTGGGGAATATTGGGCAATGGGCGAAAGCCTGACCCAGCGACGCCGCGTGAAGGAAGAAGGTCTTCGGATTGTAAACTTTAGTAGGCAGGGACGAAGGAAGTGACGGTACCTGCAGAGTAAGCCACGGCTAACTACGTGCCAGCAGCCGCGGTAATACGTAGGTGGCGAGCGTTATCCGGAATTACTGGGTGTAAAGGGTGTGTAGGCGGGGCGATAAGTCTGATGTG
+
FFFFFFFFFFFFFFFFFFFFFFFFFFFFFFFFFFFFFFFF:FFFFFFFFFFFFFFFFFFFFFFFFFFFFFFFFFFFFFFFFFFFFFFFFFFFFFFFFFFFFFFFFFFFFFFFFFFFFFFFFFFFFFFFFFFFFFFFFF:FFFFF:FFFFFFF:FFFFFFFFFFFFFFFFFFFFF::FFFFFFFFFFFFFFFFFFFFFFF:FFF,FFFFFFFFFFFFFFFFFFFFFF:FF:FFFFFFF:FFFFF:F:FFFF
@A00881:241:HJW2NDRXX:1:2130:21368:10316 1:N:0:CGAGAGAA+GATTGGAG
TGACCACCTACGGGGTGCAGCAGTGGGGAATATTGGGCAATGGGCGCAAGCCTGACCCAGCAACGCCGCGTGAAGGAAGAAGGCTTTCGGGTTGTAAACTTCTTTTATGAGGGACGAAGGACGTGACGGTACCTCATGAATAAGCCACGGCTAACTACGTGCCAGCAGCCGCGGTAATACGTAGGTGGCGAGCGTTGTCCGGATTTACTGGGTGTAAAGGGCGCGTAGGCGGGTAGGCAAGTCAGATGTG
+
FFFFFFFFFFFFFFFFFFFFFFFFFFFFFFFFFFFFFFFFFFFFFFFFFFFFFFFFFFFFFFFFFFFFFFFFFFFFFFFFFFFFFFFFFFFFFFFFFFFFFFFFFFFFFFFFFFFFFFFFFFFFFFFFFF:FFFFFFF:FFFFFFFFFFFFFFFFFFFFFFFFFFFFFFFF:FFFFFFFFFFF:FFF:FFFFFFFFFFFFFFFFFFFFFFFFFFFFFFFFFFFFFF:FFFFFFF,FFFF:FFFFFFFFFF
@A00881:241:HJW2NDRXX:1:2130:17092:10394 1:N:0:CGAGAGAA+GATTGGAG
TGACCACCTATGGGAGGCAGCAGTGGGGAATATTGCGCAATGGGCGGAAGCCTGACGCAGCGACGCCGCGTGAGGGAAGAAGGTTTTCGGATCGTAAACCTCTGTCAGAAGGGAAGAATAGGGGACGTGCCAATCAGCGTTTCCGTGACGGTACCTTCAAAGGAAGCACCGGCTAACTCCGTGCCAGCAGCCGCGGTAATACGGAGGGTGCGAGCGTTAATCGGAATTACTGGGCGTAAAGCGCGTGTAG
+
FFFFFFFFFF:FFFFFFFF,FFFFFFFFF:F:,FFFFFFFFFFFFFFFFFFFFFFF:FF:FFFFFFFFFFFFF:FFFFFFFFFFFFFFFFFF:FFFF,FFFFFFFFFFF:FFFFFFFFFFFFF:FFFFFFFFFFFFFFF:FFFFFFFFFFFFFFFFFFFF,FFFFFFFFFFFFFFFFFFFFFF:FFF:FF,FFFFFF:FF:FFFFFFFFF:F::FFFFFFF:FFFFFFFFFFFF:FFFFFFF,:FF:FFF
@A00881:241:HJW2NDRXX:1:2130:25500:10802 1:N:0:CGAGAGAA+GATTGGAG
TGACCACCTATGGGGTGCAGCAGTGAGGAATATTGGTCAATGGACGAGAGTCTGAACCAGCCAAGTAGCGTGAAGGATGACTGCCCTATGGGTTGTAAACTTCTTTTATACGGGAATAAAGTGAGGCACGTGTGCCTTTTTGTATGTACCGTATGAATAAGGATCGGCTCACTCCGTGCCAGCAGCCGCGGTAATACGGAGGATCCGAGCGTTCTCCGGATTTATTGGGTTTAAAGGGAGCGTAGGCGGA
+
FFFFFFFFFFFFFFFFFFFFFFFFFFFFFFFFFFFFFFFFFFFFFFFFFFFFFFFFFFFFFFFFFFFFFFFFFFFFFFFFFFFFFF:FFFFFFFFFFFFFFFFFFFFFFFF:FFFFFF,FFFFFFFF:FFFFFFFFFF:FFFFFFFFFFFFFFFFFFFFFFFFFFFFFF,FFFFFFFFFFFFFFFFFFFFFF:FFFF:FFFFFFFFFFFFFFF,,FFFF:FF:F:FFFFFFFFFFFFF::FFFFF:FFFF
@A00881:241:HJW2NDRXX:1:2130:30445:10942 1:N:0:CGAGAGAA+GATTGGAG
TGACCACCTACGGGAGGCAGCAGTGAGGAATATTGGTCAATGGGCGGAAGCCTGAACCAGCCAAGTCGCGTGAGGGATGAAGGCCCTACGGGTTGTAAACCTCTTTTGCCGGGGAACAAGTGCCGGGACGTGATCCCGGAGCTGAGTGTACCCGGAGAAAAAGCATCGGCTAACTCCGTGCCAGCAGCCGCGGTAATACGGAGGATGCGAGCGTTATCCGGATTTATTGGGTTTAAAGGGTGCGTAGGCG
+
:FFFFFFFFFFFFF:FFFFFFFFF:FFFFFF,FFFFFFFFFFFFFFFFFFFFFFFFFFFFFFFFFFFFFF:F:FFFFFFFFFFFFFFFFFFFFFFFFFFFFFFFFFFFFFFFFFFFFFFFFFFFFFFFFFFFFFFFFFFFFFFF:FFFFFFFFFF:FFFFFFFFFFFFFFFFFFFFFFFFFFFFFFFFFFFFFFFFF,:FF:F:FF:FFFFFF:FFF:FFFFFFFFFFFFFFFFFF:F::,:F,FF:FFF
@A00881:241:HJW2NDRXX:1:2130:28800:11099 1:N:0:CGAGAGAA+GATTGGAG
TGACCACCTATGGGACGCAGCAGTGGGGAATATTGCACAATGGGGGAAACCCTGATGCAGCGACGCCGCGTGAGTGAAGAAGTATTTCGGTATGTAAAGCTCTATCAGCAGGGAAGATAATGACGGTACCTGAATAAGAAGCCCCGGCTAACTACGTGCCAGCAGCCGCGGTAATACGTAGGGGGCAAGCGTTATCCGGATTTACTGGGTGTAAAGGGTGCGTAGGTGGCATGGCAAGTCAGAAGTGAAA
+
FFFF:FFFF:FFFFFFFFFFFFFFFFFFFFFFFFFFFFFFF:FFFFFFFFFFFF:FFFFFF:FFFFFFFFFFFFFFFFFFFFFFFFFFFFFFFFFFFFFFFFFFFFFFFFFFFFFFFFFFF:FFFFFFFFFF:FFFFFFFF:FFFFFFF:FFFFFF:FFFFFFFFFFFFFFFFFFFF,,FF:FFFFFFF:FFFFFFFFFFFFFFFF:F:FFF::FFFFFFFF:FFFFFFF,FF:F:FFFFFF:,:FF:FF
@A00881:241:HJW2NDRXX:1:2130:24487:11146 1:N:0:CGAGAGAA+GATTGGAG
TGACCACCTATGGGGGGCAGCAGTCGGGAATATTGCGCAATGGAGGGAACTCTGACGCAGTGACGCCGCGTGCAGGAAGAAGGTTTTCGGATTGTAAACTGCTTTAGATAGGGAAGAAAAAAATGACGGTACCTATAGAATAAGCTCCGGCTAACTACGTGCCAGCAGCCGCGGTAATACGTAGGGAGCGAGCGTTATCCGGATTTATTGGGTGTAAAGGGTGCGTAGACGGAATAGCAAGTTAGTTGTG
+
FFFFFFFF,FFFFFFFFFFFFFFFFFFFF:F,FFFFFFF:FFFFFFFF,FFFFFFFFF:FFFFFFFFFFFFFFFFFFFFFFFFFFFFFFFFFFFFFFFFFFFFFFFFF:FFFFFFFF:FF,FFFFFFFFFFFF,FFFFFFFFFFFFFFFFFFFFFFFF:FFFFFFFFFFFFFFFF:,:FFFFFFFFFFFF:FFFF,F:FFFFF,FF,FFFFFFFF,FFF:FFFFFFFFF::FF,FFFFF,FFF::FFFFF
@A00881:241:HJW2NDRXX:1:2130:26720:11256 1:N:0:CGAGAGAA+GATTGGAG
TGACCACCTACGGGATGCAGCAGTGGGGAATATTGCACAATGGGGGGAACCCTGATGCAGCGACGCCGCGTGAGTGAAGAAGTATTTCGGTATGTAAAGCTCTATCAGCAGGGAAGAAAAAAATGACGGTACCTGACTAAGAAGCCCCGGCTAACTACGTGCCAGCAGCCGCGGTAATACGTAGGGGGCAAGCGTTCTCCGGATTTACTGGGTGTAAAGGGAGCGTAGGTGGCAAGGCAAGTCAGATGTG
+
FF:FFFFFF:FFFFFFFFFFFFF,FFFFFFFFFFFFFFFFFFFFFFFFFFFFFFFFFFFFFFFFFFFFFFFFFFFFFFFFFFFF:FFFFFFFFFFFFFFFFFFFFFFFFFFFFFF:FFFFFFFFFFFFFFFFFFFFFFF,FFFFFFFFFFFFFFFF:FFFFFF:FFFFFFFFF::FFFFFFFFF:FFFFFFFFFFF,FF,:F:FFFF:FF:FFFFFFFF:F:FFFFFF,FFFFFFFFFF,FFFF:F,FFF
@A00881:241:HJW2NDRXX:1:2130:29794:11256 1:N:0:CGAGAGAA+GATTGGAG
TGACCACCTATGGGATGCAGCAGTGGGGAATATTGCACAATGGGGGAAACCCTGATGCAGCGACGCCGCGTGAGTGAAGAAGTCTTTCGGTATGTAAAGCTCTATCAGCAGGGAAGAAGATGACTGTACCTGAGTAAGAAGCCCCGGCTAACTACGTGCCAGCAGCCGCGGTCATACGTAGGGAGCGAGCGGTATCCGGATTTACTGGGTGTAAAGGGCGCGTAGGCGGGCTGTCAAGTCAGATGTGAAA
+
FFFFFFFF:FFFFFFFFFFFFFFFFFFF,FFFFFFFFF:FFFFF:FFFFFFFFFFFFFFFFFFFFFFFFFFF,:FFFF:FFFF,,FFFFF,FFFFFFFFFFFFFFFFFFFFFFFFFF,FFFF,F,,FFF,:F::F:FF,FFFFFF:FFF,FF:FFFFF,FFFFFFFFFFFF:,FF,FF,FFFFFF:FFFFF,F,FFFFF:FFFFFFFF:FFFF,FFFF:FFF,F,,,,F:FFFFFFF,FFFFFFFFF,FF
@A00881:241:HJW2NDRXX:1:2130:20735:11569 1:N:0:CGAGAGAA+GATTGGAG
TGACCACCTATGGGGGGCAGCAGTGGGGAATATTGGGCAATGGAGGAAACTCTGACCCAGCAACGCCGCGTGAGCGATGAAGGTCTTCGGATTGTAAAGCTCTTTAAGTGGGGACGAAGAAAGTGACTGTACCCACAGAATAAGCTCCGGCTAACTACGTGCCAGCAGCCGCGGTAATACGTAGGGAGCAAGCGTTATCCGGAATGACTGGGCGTAAAGGGTGCGTAGGTGGCTTGGCAAGTTGGTAGCG
+
FFFFF:FFFFFFFFFFFFFFFFFFFFFFFFFFFFFFFFFFFFFFFFFFFFFFFFFFFFFFFFFFFFFFFFFFFFFFFFFFFFFFFFFFFFFFFFFFFFFFFF:FFFFFFFFFFFFFFFFFFFFF:FFF:FFFFFFFFFFFFFF:FFFFFFFFFFFFFFFFFFFFFFFFFFFFFFF,FFFFFF:FFFFFFFFFF,FFFFFFF:FFFFFFFFFFFFFFFFFFFFFFFF,FFFFFFFFFFF:FFFFFF:FFFF
@A00881:241:HJW2NDRXX:1:2130:29749:11647 1:N:0:CGAGAGAA+GATTGGAG
TGACCACCTACGGGACGCAGCAGTGGGGAATATTGCACAATGGGGGGAACCCTGATGCAGCGACGCCGCGTGAGCGAAGAAGTATTTCGGTATGTAAAGCTCTATCAGCAGGGAAGAAAATGACGGTACCTGAGTAAGAAGCCCCGGCTCAATACGTGCCAGCAGCCGCGGTAATACGTAGGGGGCAAGCGTTATCCGGATTTACTGGGTGTAAAGGGTGCGTAGGTGGCATGGCAAGTCAGAAGTGAAA
+
FF:FFFFFFFFFFFFFFF:FFFFFFFFFF,FFFFFFFFFFFFFFFFFFFFFFFFF:FFFFFFFFFFFFFFFFFFFFFFFF:FFFFFFFFFFFFFFFFFFFFFFFFFFFFFFFFFFFF,FFFFFFF:FFFFFFFFFFFFF:FFFFFFFFF,FFF,FFFFFFFFF,FFFFFFFF,:FF::FFFFFFFFFFFFF:FFFFFFF::FFFFFFFFFFF,FFFFFFFFF:F,,FFFF,F:FFFFFFFF:,:FF,:F:
@A00881:241:HJW2NDRXX:1:2130:21757:11804 1:N:0:CGAGAGAA+GATTGGAG
TGACCACCTATGGGGTGCAGCAGTGGGGGATATTGCACAATGGGGGGAACCCTGATGCAGCAACGCCGCGTGGGTGAAGGAGTGATTCGTCACGTAAAGCCCTATCAGCAGGGAAGAAGGAAGACGGTACCTGACTAAGAAGCCCCGGCTAACTACGTGCCAGCAGCCGCGGTAATACGTAGGGGGCAAGCGTTATCCGGATTTACTGGGTGTAAAGGGCGCGTAGGCGGGCAGACAAGTCAGATGTGAA
+
FFFFFFFFFFFFFFFFFFFFFFFFFFFFFFFFFFFFFFFFFFFFFFFFFFFFFFFFFFFFFFFFFFFFFFFFFFFFFFFFFFFFFFFFFFFFFFFFFFFFFFFFFFF:FFFFFFFFFFFFFFFFFFFFFFFFFFFFFFFFFFFFFFFFFFFFFFFFFFFFFFFFFFFFFFFFFF:FFFFFFFFFFFFFFFFFFFFFF:FFFFFF:FFFFFFFFFF:FFFFFFFFFFFFFFFF:FFFFFFFFFFFFF:F,F
@A00881:241:HJW2NDRXX:1:2130:22010:11835 1:N:0:CGAGAGAA+GATTGGAG
TGACCACCTATGGGATGCAGCAGTGGGGGATATTGGACAATGGGGGGAACCCTGATCCAGCGACGCCGCGTGAGTGAAGAAGTATTTCGGTACGTAAAGCTCTATCAGCAGGGACGAAGAAAGTGACGGTACCTGAGTCCGAAGCCCCGGCTAACTACGTGCCAGCAGCCGCGGGAATACGTAGGGGGCAAGCGATATCCGGATTTACTGGGTGTCAAGGGAGCGTCGACGGACAGGCAAGTCTGACGTG
+
FF:FFFFFF,FFFF:FFFFFFFFFFFFFFFFFFFFFFFFFFFFFFFFFFFFFFFFFFFFFFFFFFFFFFFFFFF,F,FFFFFFFFFFFFFF,FFF,FFFFFFFFFF:FF:FFFF,FFF:,,F:FFFFFFFFFFFF:FF,,FFFFFFFFFFFFFFFFFFFFF,F,FFFFFFFFF,,F,FFFF,FFFFFFFF,FFF,FFFFFFFFFFF,,FFF,FF:,F:FF:FFFF:,F:FFFFFFFFFFFFFFF::,,,F
@A00881:241:HJW2NDRXX:1:2130:30418:12430 1:N:0:CGAGAGAA+GATTGGAG
TGACCACCTATGGGGTGCAGCAGTGGGGAATATTGCACAATGGGCGCAAGCCTGATGCAGCAACGCCGCGTGAGGGAAGACGGTTTTCGGATTGTAAACCTTTGTCTTTGGTGAAGAAGAAAGTGACGGTAGCCAAGGAGGAAGCCACGGCTAACTACGTGCCAGCAGCCGCGGTAATACGTAGGTGGCAAGCGTTGTCCGGAATTACTGGGTGTAAAGGGAGCGCAGGCGGGACTGCAAGTTGGATGTG
+
FFFFFFFFFFFFFFFFFFFFFFFFFFFFFFFFFFFFFFFFFFFFFFFFFFFFFFFFFFFFFFFFFFFFFFFFFFFFFFFFFFFFFFFFFFFFFFFFFFFFFFFFFFFF:FFFFFFF:FFFFFFFFFFFFFFFFFFFFFFFFFFFFFFFFFFF:FFFFFFFFFFFFFFFFFFFFFFFFFFFFFFFFFFFFFFFFFFFFFFFFFFFFFFFFFFFFFFFFFFFFFFFFFFFFFFFFFFFFFFFFFFFFFFFFF
@A00881:241:HJW2NDRXX:1:2130:29948:13213 1:N:0:CGAGAGAA+GATTGGAG
TGACCACCTATGGGATGCAGCAGTGGGGAATATTGCACAATGGGGGGAACCCTGATGCAGCGACGCCGCGTGGGTGAAGAAGTATTTCGGTATGTAAAGCTCTATCAGCAGGGAAGAAACATGACGGTACCTGAGTAAGAAGCACCGGCTAAATACGTGCCAGCAGCCGCGGTAATACGTATGGTGCAAGCGTTATCCGGATTTACTGGGTGTAAAGGGAGCGCAGGCGGTACGGCAAGTCTGATGTGAA
+
FFFFFFFFFFFFFFFFFFFFFFFFFFFFFFFFFFFFFFFFFFFFFFFFFFFFFFFFFFFFFFFFFFFFFFFFFFFFFFFFFFFFFFFFFFFFFFFFFFFFFFFFFFFFFFFFFFFFFFFFFFFFFFFFFFFFFFFFFFFFFFFFFFFFFFFFFFFFFFFFFFFFFFFFFFFFFFFFFFFFFFFFFFFFFFFFFFFFF:F:,FFFFFFFFFFFFFFFFF:F:FFFFF,FF:F:F:FFFF:FFFFFFFFFFF
@A00881:241:HJW2NDRXX:1:2130:28763:13667 1:N:0:CGAGAGAA+GATTGGAG
TGACCACCTATGGGACGCAGCAGTGGGGAATATTGGGCAATGGAGGCAACTCTGACCCAGCAACGCCGCGTGAATGAAGAAGGCCTTCGGGTTGTAAAGTTCTTTAATTGGGGACGAAGAAAGTGACGGTACCCAAAGAATAAGCCACGGCTAACTACGTGCCAGCAGCCGCGGTAATACGTAGGTGGCAAGCGATGTCCGGAATGACTGGGCGTAAAGGGAGCGAAGGCGGCGCAACAAGTTAGGAGTG
+
FFFFFFFFFFFFFFFFFFFFFFFFFFFFFFFF,FFFFFFFFF:FFFFFFFFFFFFFFFFFFFFFF:FFFFFFF:FF:FF:FFFFFFFFFFFFFFFFFFFFFFFFFFFFFFFFFFFFFFFFFFFFFFFFFFFFFFFFFFFFFFFFFF:FFFFF,FFFFFFFFFFFFF:FFFFFFFF,FFFFFFFFFFF:FFFFFF,FFFFFF:F,FFF:FFFFFFFF,F:FFFFF:,FFFFFFFFFFFF:::F,FFFFFFF
@A00881:241:HJW2NDRXX:1:2130:22309:13823 1:N:0:CGAGAGAA+GATTGGAG
TGACCACCTACGGGGTGCAGCAGTGAGGAATATTGGTCAATGGGCGGAAGCCTGAACCAGCCAAGTCGCGTGAGGGATGAAGGCCCTACGGGTTGTAAACCTCTTTTGCCGGGGAACAAGTGCCGGGACGTGATTCCGGAGCTGAGTGTACCCGGAGAAAAAGCATCGGCTAACTCCGTGCCAGCAGCCGCGGTAATACGGAGGATGCGAGCGTTATCCGGATTTATTGGGTTTAAAGGGTGCGTAGGCG
+
FFFFFFFFFFFFFFFFFFFFFFFFFFFFFFFFFFFFFFFFFFFFFFFFFFFFFFFFFFFFFFFFFFFFFFFFFFFFFFFFFFFFFFFFFFFFFFFFFFFFFFFFFFFFFFFFFFF,FFFFFFFFFFFFFFFFFFFFFFFFFFFFFFFFFFFFFFFFFFFFFFFFFFFFFFFFFFFFFFFFFFFFFFFFFFFFFF:FFFFFFFFFFFFFFFFFFFFFFFFFFF,FFFFFFFFFFFFFFFFFFFFFFF:FF:
@A00881:241:HJW2NDRXX:1:2130:23737:14011 1:N:0:CGAGAGAA+GATTGGAG
TGACCACCTATGGGGTGCAGCAGTGGGGGATATTGCGCAATGGGGGGAACCCTGACGCAGCAACGCCGCGTGAAGGAAGAAGGTTTTCGGATTGTAAACTTCTTTTATTAAGGACGAAAGAATGACGGTACTTAATGAATAAGCTCCGGCTAACTACGTGCCAGCAGCCGCGGTAATACGTAGGGAGCAAGCGTTGTCCGGAATTACTGGGTGTAAAGGGTGCGTAGGCGGCTAAACAAGTCAGATGTGA
+
FFFFFFFFFFFFFFFFFFFFFFFFFFFFFFF,FFFFFFFFFFFFFFFF:FFFFFFFFFFFFFFFFFFFFFFFFFFFFFFFFFFFFFFFFFFFFFFFFFFFFFFFFFFFFFFFFFFFFFFFFFFFFFFFFFFFFFFFFFFFFF:FFFFFF:F::FFFFFFFFFFFFFFFFFFFFF:FFFFFFFFFFFFFFFFFFFFFFF:FFF,FFFFFFFFFFFFFFFFFFFFFFFFFFFFF::FFFFFF:FFFFFF:FF
@A00881:241:HJW2NDRXX:1:2130:31204:14262 1:N:0:CGAGAGAA+GATTGGAG
TGACCACCTACGGGATGCAGCAGTTAGGAATATTGGGCAATGGAGGAAACTCTGACCCAGCAACGCCGCGTGAAGGAAGAAGGTTTTCGGATTGTAAACTTCTGATCTGAGGGAAAAAACAAATGATGGTACCTCAGGAGAAAGCCACGGCTAACTACGTGCCAGCAGCCGCGGTAATACGTAGGTGGCAAGCGTTGTCCGGAATGACTGGGCGTAAAGGGAGCGAAGGTTGCGATTTAAGTTAGATGTG
+
FF,FFFFFFFFFFFFFFFFFFFFFFFFFFFFFFFFFFFFFFFFFFF:FFFFFFFFFFFFFFFFFFFFFFFFFFFFFFFFFFFFFFFFFFFFFFFFFFFFFFFFFFFFFFFF:FFFFFF,:FFF,FFFF:F:FFFFF,::FFFFFFFF:FFFFFFFF:F:FFFFFFFFF::FFFFFFFFFFF,FFFFFFFFFFFFFFFFFFFF::FFFFFFFFFFF:FFFFFFF:F,,FFFFF:FF,F::,FF,FFFFFFF
@A00881:241:HJW2NDRXX:1:2130:15474:14606 1:N:0:CGAGAGAA+GATTGGAG
TGACCACCTATGGGGTGCAGCAGTGGGGGATATTGCACAATGGGCGAAAGCCTGATGCAGCAACGCCGCGTGAGGGAAGAAGGCTTTCGGGTTGTAAACTTCTTTTACCCGGGACGATAGTGACTGTACCTGGTGACTAAGCTCCGGCTAACTACGTGCCAGCAGCCGCGGTCAGACGTAGAGAGCGAGCGTTATCCGGATTTAATGGGTGTAAAGGGCGCGTACTCGGGCTGTCAAGTAAGATGTGAAA
+
:F,FF:FFFFFFFFFFFFFFF:FFF:FF,FFFFFFFFFF:FFFFF,:FFFFFFFFF:FFFF,FFFFFFFFFFFFFF:FFF:FF,FFF,FFF,F:FFFF:,,FFF:FFF,,FFFF:F,FFF,F:F,,FFF,FFFFF,,F,FFFFFF,FFF:::FF,F,FFFFFFFFFF:FF,F:F,,::FFF,FF,FF:FFFFFF:F,,F,F:FFF,FFFF:,:FF:F::FFFF,,,FFFF,,,FFFFF,,:FF,,FF:,F
@A00881:241:HJW2NDRXX:1:2130:19840:15436 1:N:0:CGAGAGAA+GATTGGAG
TGACCACCTACGGGAGGCAGCAGTGAGGAATATTGGTCAATGGACGGGAGTCTGAACCAGCCAAGTAGCGTGAAGGATGACTGCCCTATGGGTTGTAAACTTCTTTTATATGGGACTAAAGTGATCCACGTGTGGATTTTTGTATGTACCATATGAATAAGGATCGGCTAACTCCGTGCCAGCAGCCGCGGTAATACGGAGGATCCGAGCGTGATCCGGATTTATTGGGTTTAAAGGGAGCGTAGGTGGA
+
FFF:FFFFF:FFFFFFFFFFFFFFFFFFFFFFFFFFFFF:FFF,FFFFFFFF:FFFFFFF:FFFFFFFFFFFFFFFFFFFFFFFFFFFFFFFFFFFFFFFFFFFFFFFFFFFFFF,FF,:FFFFFFF:FFFFF:FFFF:FFFFFFFFF:FFFFF:FFFFFFFFFFFFF,FFFFFFF,FFFFFF:FFFFFFFF:,FFFFFFFFF:FFFFFFFF,F,FFF,FFFFFFFFF:FFFFFFFFF,FFFFFFFF:FF
@A00881:241:HJW2NDRXX:1:2130:30418:16877 1:N:0:CGAGAGAA+GATTGGAG
TGACCACCTACGGGGGGCAGCAGTGGGGAATATTGGGCAATGGAGGCAACTCTGACCCAGCAACGCCGCGTGAATGATGAAGGTCCTCGGATTGTAAAGTTCTTTTCTAAGGGAAGAAGAAAGTGACGGTACCTTAGGAATAAGCCTCGGCTAACTACGTGCCAGCAGCCGCGGTAATACGTCGGGGGCAAGCGTTATCCGGATTTACTGGGTGGAAAGGGAGCGCAGACGGCGAGACAAGTCTGTAGTG
+
FFFFFFFFFFFFFFFFFFFFFFFFFFFFFFFFFFFFFFFFFFFFFFFFFFFFFFFFFFFFFFF:FFFFFFFFFFFFFFFFFFFFFFFFFFFFF:FFFFFFFFFFFFFFFFFFFFFFFFFFFFFFF:FFFFFFFFF,FFFFFFFFFFFFFFFFFFFF:FFFFFF:FF:FFFFFFFFF,FFFFF,F:FFF:FFFFFFFFFFFF:FFFFF,FFFFFF,FFFFFF,FFFF:FFFFFFFFFFF,FFFF::,FFF:
@A00881:241:HJW2NDRXX:1:2130:25744:16924 1:N:0:CGAGAGAA+GATTGGAG
TGACCACCTACGGGATGCAGCAGTGAGGAATATTGGTCAATGGGCGGAAGCCTGAACCAGCCAAGTCGCGTGAGGGATGAAGGCCCTACGGGTTGTAAACCTCTTTTGCCGGGGAACAAGTGCCGGGACGTGATCCCGGAGCTGAGTGTACCCGGAGAAAAAGCATCGGCTAACTCCGTGCCAGCAGCCGCGGTAATACGGAGGATGCGAGCGTTATCCGGATTTATTGGGTTTAAAGGGTGCGTAGGCG
+
FFFFFFFFFFFFFFFFFFFFFFFFFFFFFFFFFFFFFFFFFFFFFFFFFFFFFFFFFFFFFFFFFFFFFFFFFFFFFFFFFFFFFFFFFFFFFFFFFFFFFFFFFFFFFFFFFFF:FFFFFFFFFFFFFFFFFFFFFFFFFFFFFFFFFFFFFFFFFFFFFFFFFFFFFFFFFFFFFFFFFFFFFFFFFFFFFFFFFFF,FFFF:FFFFFFFFF:FFF:FFFFFF,FFF,FFFFFF:FF:FFF:,FFFF:
@A00881:241:HJW2NDRXX:1:2130:23285:17456 1:N:0:CGAGAGAA+GATTGGAG
TGACCACCTATGGGGGGCACCAGTGGGGAATATTGCACAATGGGGGGAACCCTGATGCAGCGACGCCGCGTGGGTGAAGAAGTATTTCGGTATGTAAAGCCCTCTCAGCAGGGAAGAAGATGACGGTACCTGAGTAAGAAGCCCCGGCTAACTACGTGCCAGCAGCCGCGGTAATACGTAGGGGGCGAGCGTTATCCGGATTTACTGGGTGTAAAGGGAGCGTAGACGGTGATGCAAGTCTGGAGTGAAA
+
FF:FFFFFFF:FFFFFFFFFFFFFFFFFFFF,FFFFFFFFFFFFFFFFFFFFFFFFFFFFFFFFFFFFFFF:FFFFFFFFFFFFFFFFFFFFFFFFFFFFFFF,FFFFFFFF:FFFFFFFFFFFFFF,FFFFFFFFFFFFFFFFFFFFFFFFFFFFFFFFFFF:FFFFFFFFFFF,FFF,F::FFFFFFFFF:FFF:FFFF,FFF,FFFFF:F,FFF:FFFFF:FFFFFFFFFFFFF:FF:F:FFFF:F:
@A00881:241:HJW2NDRXX:1:2130:30246:18020 1:N:0:CGAGAGAA+GATTGGAG
TGACCACCTACGGGACGCAGCAGGGGGGAATATTGGGCAATGGGCGGAAGCCTGACCCAGCGATGCCGCGTGAGGGAAGAAGGTTTTCGGATTGTAAACCTCTGTCTGTAGGGACGCTACTGACGGTACCTCAGGAGGAAGCTCCGGCTAACTACGTGACAGCCGCCGCGGTGAGACGTAGGGCGCGTGCGTTGTGCGGACTGCGGGGGGGTAAAGGGAGTGCTGGCGGGACTGCGGGGCGGCTGTGTCT
+
,FFF:FFFFFFFF:FFF::FFFF,FF,:,,F,FFFFFF:FFF:,FFF:,:FFF,FFF,FFFF:,F,,F:FFF,F:FF,FF::FFF:FFF:F:FFFF,:F,FFFFFFF,:,FFFFFF,F:,:FF:FFFF:,FF,F:,FF::FF,:FFF:F,:,F,,FF:,,,:::F:FFFF:F,,,F,F,::FF,FFF:::F,:FF,FFFF:F:,,,F:F,F,F,,:F:::F:F,:F,FFF,,FFF,,,F,,F:,FF:::,
@A00881:241:HJW2NDRXX:1:2130:18900:18035 1:N:0:CGAGAGAA+GATTGGAG
TGACCACCTACGGGGCGCAGCAGTGAGGAATATTGGTCAATGGGCGAGAGCCTGAACCAGCCAAGTCGCGTGAGGGATGAAGGCCCTACGGGTTGTAAACCTCTTTTGCCGGGGAACAAGTGCCGGGACGTGATCCCGGAGCTGAGTGTACCCGGAGAAAAAGCATCGGCTAACTCCGTGCCAGCAGCCGCGGTAATACGGAGGATGCGAGCGTTATCCGGATTTATTGGGTTTAAAGGGTGCGTAGGCG
+
FFFFFFFFFFFFFFFFFFFFFFFFFFFFFFFFFFFFFFFFFFFFFFFFFFFFFFFFFFFFFFFFFFFFFFFFFFFFFFFFFFFFFFFFFFFFFFFFFFFFFFFFFFFFFFFFFFF:FFFFFFFFFFFFFFFFFFFFFFFFFFFFFFFFFFFFFFFFFFFFFFFFFFFFFFFFFFFFFFFFFFFFFFFFFFFFFF,FFFFFF:FFFFFFFFFFFFFFFF:FFFF:FFF:FFFFF,FF:FFFFFF:FF:FF:
@A00881:241:HJW2NDRXX:1:2130:17761:19194 1:N:0:CGAGAGAA+GATTGGAG
TGACCACCTCTGGGAGGCAGCAGTGGGGAATATTGCACAATGGGGGAAACCCTGATGCAGCGACGCCGCGTGAGTGAAGAAGTATTTCGGTATGTAAAGCTCTATCAGCAGGAAAGAAAATGACGGTACCTGACTAAGAAGCCCCGGCTAACTACGTGCCAGCAGCCGCGGTAATACGGAGGGGGCAAGCGTTATCCGGAGTGACAAAAAAAAAAAAAAAAAAAAAAAAAACAAAAAAAAAAAAAAAAAA
+
:FFFFFFFF,:FFFFFFFFFF,FFFFFFFFFFFFFFFFFFFFFFFFFFFFFFFFFFFF:FFFFFFFFFFFFFFFFFFFFFFF,F:FFFFF:FFFFFFFFFFFFFFFFFF,FFF,FFFFFFFF,FFFFFFFFFFFFFFFF,FFFFFFFFF,FFFFF:FFFFFFFFFFFFFFFF,F:FFF,:FFFFFF::FFF,FFFFFFFF,F,,,,,FF,,,,,,,:,,,,,,,,,,:,,,,,:,,,,,,,,,,:,,,,,
@A00881:241:HJW2NDRXX:1:2130:16432:19241 1:N:0:CGAGAGAA+GATTGGAG
TGACCACCTATGGGATGCAGCAGTGGGGAATATTGGGCAATGGGCGCAAGCCTGACCCAGCAACGCCGCGTGAAGGAAGAAGGCTTTCGGGTTGTAAACTTCTTTTATCAGGGACGATAGTGACGGTACCTGATGAATAAGCCACGGCTAACTATGTGCCAGCAGCCGCGGTAATACGTAGGTGGCAAGCGTTATCCGGATTTATTGGGTTTAAAGGGTGCGTAGGCGGACCCGCAAGTCAGCGGTGAAA
+
FFFFFFFFFFFFFFFFFFFFFFFFFFFFF::FFFFFFFFFFFFFFFFFFFFFFFFFFFFFFFFFFFFFFFFFFFFFFFFFFFFFFFFFFFFFFFFFFFF:FFFFFFFFFFFFFFFFFFFFFFFFFFFFFFFFFFFFFF:F:F::FFFFFFFF:FFFFFFFFFFFFFFFFFFFFF:FFFFF:FFFFF:FFFF:FFFFFFFF:FFFFFFFFFFFFFFFFFFFFFFFFFF:FFFFF:FFFFFFFFFFFFFFFF
@A00881:241:HJW2NDRXX:1:2130:24135:19836 1:N:0:CGAGAGAA+GATTGGAG
TGACCACCTATGGGGTGCAGCAGTGGGGAATATTGGGCAATGGGCGCAAGCCTGACCCAGCAACGCCGCGTGAGGGAAGAAGGCTTTCGGGTTGTAAACCTCTTTTACCAGGGACGAAGGACGTGACGGTACCTGGAGAAAAAGCAACGGCTAACTACGTGCCAGCAGCCGCGGTAATACGTAGGTTGCAAGCGTTGTCCGGATTTACTGGGTGTAAAGGGCGTGTAGGCGGAACTGCAAGGCAGATGTG
+
FF,FF,FFFFFFFFFFFFFFFFF,FFFFFFFFFF:FFFF,FF:F:FFFFF:FFFFFFF:FFFFFF:F:FFFFFFFFFFFFFFF::FF:,FFFFFFFFFFFFFFF:FFF:,FFF,FF:FFFF,:,FFFFFF,F:FFFFFFFF:,FFFF:,FF,FFFFFF:FF::,FFFFFFFFFFFFFF::F,FFFFFFF,FFFFFFF:FFFF,:FFF,FFFFF::::FFFFFFF:FFFFFFFFFF:FFFFF,,FF:FF,F
@A00881:241:HJW2NDRXX:1:2130:26793:19836 1:N:0:CGAGAGAA+GATTGGAG
TGACCACCTACGGGATGCAGCAGTGAGGAATATTGGTCAATGGGCGGGAGCCTGAACCAGCCAAGTCGCGTGAGGGAAGACGGCCCTATGGGTTGTAAACCTCTTTTGCCGGGGAGCAAAGCGCCGCACGTGTGCGGTCTGGAGAGTACCCGGAGAAAAAGCATCGGCTAACTCCGTGCCAGCAGCCGCGGTAATACGGAGGATGCGAGCGTTATCCGGATTTATTGGGTTTAAAGGGTGCGTAGGCGGT
+
:F:FFFFFFFFFFF,FFFFFFFFFFFFFFFFFFFFFFFFFFFFFFFFFFFFFFFFFFFFFFFF:FFFFFFFFFFFFFFFFFFFFFFFFFFFFFFFFFFFFFFFFFFFFFFFFFFFFFFFFFFFFFFFFFFFFFFFFFFFFFFFFFFFFFFFFF:FFFFFFFFFFFFFFFFFFFFFFFFFF:FFFFFFF:FFFFFFFFFFFFFFFFFF,FFFFF,:FFF:,F,FF,FFFFFFFF:::FFFFF:F,FF:FF:
@A00881:241:HJW2NDRXX:1:2130:21404:20337 1:N:0:CGAGAGAA+GATTGGAG
TGACCACCTACGGGAGGCAGCAGTGAGGAATATTGGTCAATGGGCGGAAGCCTGAACCAGCCAAGTCGCGTGAGGGATGAAGGCCCTACGGGTTGTAAACCTCTTTTGCCGGGGAACAAGTGCCGGGACGTGATTCCGGAGCTGAGTGTACCCGGAGAAAAAGCATCGGCTAACTCCGTGCCAGCAGCCGCGGTACTACGGAGGATGCGAGCGTTCTCCGGATTTATTGGGTTTAATGGGTGCGTAGGCG
+
FFFFFFFFFFFFFFFFFFFFFFFFFFFFFFFFFFFFFFFFFFFFFFF:FFFFFFF:FFFFFFFFFFFFFFFFFFFFFFFFFFFFFFFFFFFFFFFFFFFFFFFF:FFFFFFFFFFFFFFFFFFFFFFFFFFFFFFFFFFFFF:FFFFFFF:FFFFFFFFFF:FFFFFFFFFFFFFFFFFFFFFFF,FFF:FFFFF:FFF,FFFFFFFFFFFFF,FFFFFFFFF:FF:FFFF:FFFF,FFFFFFFFF:FF:
@A00881:241:HJW2NDRXX:1:2130:21377:20353 1:N:0:CGAGAGAA+GATTGGAG
TGACCACCTATGGGATGCAGCAGTGGGGAATATTGGGCAATGGGCGAAAGCCTGACCCAGCAACGCCGCGTGAGGGAAGAAGGGTTTCGGCTCGTAAACCTCTGTCCTAAGGGACGAAGTTTTGACGGTACCTTAGGAGGAAGCCCCGGCTAACCACGTGCCAGCAGCCGCGGTAATACGTAGGGGGCGAGCGTTGTCCGGAATGATTGGGCGTAAAGGGCGCGTAGGCGGCCTGGTAAGTCAGGGGTGA
+
FFFFFFFFFFFFFFFFFF:FFFFFFFFFFFFFFFFFFFFFFFFFFFFFFFFFFFFFFFFFFFFFFFFFFFFFFFFF,FFFFFFFFFFFFFFFFFFFFFFFFFFFFFFFFFFFFFFFFFFFFFFFFFFFFFFFFFFFFFFFFFFFFFFFFFFFFFFFFFFFFFFFFFFFFFFFFFF,FFFFFFF:FFFFFFFFFFFFFFFFFF,F:FFFFFFFF:,FFFFFFFFFFFFFF:FFFFFFFF::FF:F:FFFFF
@A00881:241:HJW2NDRXX:1:2130:30129:20415 1:N:0:CGAGAGAA+GATTGGAG
TGACCACCTACGGGGTGCAGCAGTGGGGAATATTGGGCAATGGGGGAAACCCTGACCCAGCAACGCCGCGTGAGGGAAGAAGGTTTTCGGATCGTAAACCTCTGTCCTTGGTGAAGAGAAGAAGACGGTAGCCAAGGAGGAAGCCCCGGCTAACTACGTGCCAGCAGCCGCGGTAATACGTAGGGGGCAAGCGTTGTCCGGAATGATTGGGCGTAAAGGGCGCGTAGGCGGCCCGGTAAGTCTGGAGTGA
+
FFFFFFFFFFFFFFFFFFFFFFF:FFFFF,FFFFFFFFFFFFFFFFF,FFFF:FFFFFFFFFFFFFFFFFFFFFFFFFFFFFFFFFFFFFFFFFFFFFFFFFFFFF:FFFFFFFFFFFFFFFFFFFFFFFFFFFFFFFFFF:FFFFFFFFFFFFFFFFFFFF:FFFFFFFFFFF,FF:FFFFFFFFFFFFFFF,FFFFFFFF::F:FFFFFFFFFFFFFFFFFFF:FFF,FFFFFFFFFFFFFFF:FFFF
@A00881:241:HJW2NDRXX:1:2130:31259:20619 1:N:0:CGAGAGAA+GATTGGAG
TGACCACCTATGGGAGGCAGCAGTGGGGAATATTGGGCAATGGGCGCAAGCCTGACCCAGCAACGCCGCGTGAAGGAAGAAGGTCTTCGGATTGTAAACTTTTGTCAAATGGGAAGATAGTGACGGTACCATAGAAGGAAGCCACGACTAACTACGTGCCAGCAGTCGCGGTCATACGTAGGTGGCGAGCGTTATCCGGAATTATTGGGTGTAAAGGGTGCGTAGGCGGGATGGAAAGTCAGATGTGAAA
+
FFFFFFFFFF:FFFFFFFFFFFFFFFFFFFFFFFFFFFFF:FFFFFFFFFFFFF:F,FFFFFFFFFFFFFFFFFFFFFFFFFFFFFF:FFFFFFFFFFFFFFF,FFFFFFFFFFFFFFFFFFFFFFFFFFFFFFFFFFFFFFFFFFFFFFFFFFFFFFFFFFFFFFF:FFFF,F:F:::FFFFF:FFF::FFF,:FFFF:FF:FFF:,FFF::F::F,FFFF:FF:FFFFFFF,,F:,,FFFFFFFFFFF
@A00881:241:HJW2NDRXX:1:2130:11369:21339 1:N:0:CGAGAGAA+GATTGGAG
TGACCACCTACGGGATGCAGCAGTGGGGAATATTGGGCAATGGGCGCAAGCCTGACCCAGCAACGCCGCGTGAGTGAAGAAGTATTTCGGTATGTAAAGCTCTATCAGCAGGGAAGAGAAAGAGACGGTACCTGAGTAAGAAGCCCCGGCTAACTACGTGCCAGCAGCCGCGGTAATACGTAGGGGGCAAGCGTTATCCGGATTTACTGGGTGTAAAGGGAGCGTAGTCGGAAAGGCAAGTCTGAAGTGA
+
FF::FFFFFFFFFFFFFF:FFFFFFFFFFFFF,FFFFFFFFFFFFFFFFFFFFFFFFFFFFFFFF:FF:FFFFFFF:FF:FFFFFFFFFFFFFF:F:FFFFFFFFFFFFFFF:FFFFFFFFF:FFFFFFF:FFFFFFFFF::FF::FFFFFFFFFF,FFFFFFFFFFFFFFFFFFF:FFFFFFFFFFF:FFFFFFFFFFFFFFFFF,FFFFFFF,FFFFF,FFFFFF,FF,FF,FFFF,FF,FFF:FFFF
@A00881:241:HJW2NDRXX:1:2130:22580:21496 1:N:0:CGAGAGAA+GATTGGAG
TGACCACCTACGGGATGCAGCAGTGGGGAATATTGGGCAATGGGCGCAAGCCTGACCCAGCAACGCCGCGTGAAGGAAGAAGGCTTTCGGGTTGTAAACTTCTTTTATGAGGGACGAAGGACGTGACGGTACCTCATGAATAAGCCACGGCTAACTACGTGCCAGCAGCCGCGGTAATACGTAGGTGGCGAGCGTTGTCCGGATTTACTGGGTGTAAAGGGCGCGTAGGCGGGTAGGCAAGTCAGATGTG
+
FFFFFFFFFFFFFFFFFFFFFFFFFFFFF:FFFFFFFFFFFFFFFFFFFFFFFFFFFFFFFFFFFFFFFFFFFFFFFFFFFFFFFFFFFFFFFFFFFFFFFFFFFFFFFFFFFFFFFFFFFFFFFFFFFFFFFFFFFFFFFFFFFFFFFFFFFFFFFFFFFFFFFFFFFFFFFFFF:FFFFFFFFFFFFFFFFFFFFFFFFFFFFFFFFFFFFFFF:FFFFFFFFFFFFFFFFFFFFFF,FFFFFFFFFF
@A00881:241:HJW2NDRXX:1:2130:17264:22091 1:N:0:CGAGAGAA+GATTGGAG
TGACCACCTACGGGAGGCACCAGTGGGGGATATTGCACAATGGGGGGAACCCTGATGCAGCGACGCCGCGTGAGTGAAGAAGTATTTCGGTATGTAAAGCTCTGTCAGCAGGGAAGAAAATGACGGTACCTGAAGAAGAAGCCCCGGCTAACTACGTGCCAGCAGCCGCGGTAATACGTAGGGGGCAAGCGTTATCCGGATTTACTGGGTGTAAAGGGAGCGCAGGCGGCATGGCAAGTCAGAAGTGAAA
+
FFFFFFFFFFFFFFFFFFFFFFFFFFFFFFFFFFFFFFFFFFFFFFFFFFFFFFFFFFFFFFFFFFFFFFFFFFFFFFFFFFFFFFFFFFFFFFFFFFFFFFFFFFFFFFFFFFFFFFFFFFFFFFFFFFFFFFF,FFFFFFFFFFFFFFFFFFFFFFFFFFFFFFFFFFFFFFFFFFFFFFFFFFFFFFFF:FFFFFFFFFFFFFFFFFFF:F:FFFFFFFFFFFFFFFFFFFFFFFFFFFF:FFF::F
@A00881:241:HJW2NDRXX:1:2130:26169:22169 1:N:0:CGAGAGAA+GATTGGAG
TGACCACCTATGGGGGGCAGCAGTGGGGGATATTGGACAATGGGGGGAACCCTGATCCAGCGACGCCGCGTGAGTGAAGAAGTATTTCGGTACGTAAAGCTCTGTCAGCAGGGAAGAAAGAAGACGGTACCTGACCAAGAAGCCCCGGCTAACTACGTGCCAGCAGCCGCGGTAATACGTAGGGGGCAAGCGTTATCCGGATTTCCTGGGTGTAAAGGGAGCGCAGACGGAGATGCACGTCCGGAGTGAA
+
FFFFFFFF:FFFFFFFFFFFFFFFFFFFFFFF:FFFFFFFFFFFFFFF,FFFFFFFFF:FFFFFFFFFFFFF,FFFF:F,FFFF:FFFFF:FFFFFFFFFFFFFFFFFFFFFFF,FFFFF::FFFFFF,FFFFFFF,FFF:FFFFFFFFF:F:FFFFFFFFFFF,FFFFF:F,:F:FFFF,FFF:FFFFFFF:,,FFFFFFFFF,F,FFFFF:F:FFFFFFFFFF:FFF::,,FF,F,FFF:F:FF:FF:
@A00881:241:HJW2NDRXX:1:2130:31946:22999 1:N:0:CGAGAGAA+GATTGGAG
TGACCACCTACGGGATGCACCAGTGGGGAATATTGGTCAATGGGGGAAACCCTGAACCAGCAACGCCGCGTGAAGGAAGAAGGCTTTCGGGTTGTAAACTTCTTTTATCAGTGACGATAGTGACGGTAGCTGATGAATAAGCTCCGGCTAACTACGTGCCAGCAGCCGCGGTAATACGTAGGGAGCGAGCGTTATCCGGATTTACTGGGTGTAAAGGGCGCGTAGGCGGGCTGACAAGTCAGATGTGAAA
+
:FFFFFFFFFFFFFFFFFFFFFFFFFFFFFFFFFFFFFFFFFFFFFFFFFFFFFFFFFFFFF:FFFFFFFFFFFFFFFFFFFFFF:FFFFFFFFFFFFFFFFFFFFFFFFFFFFFFFFFFFFFFFFFFFFFFFFFFFFFFFFFFFFFFF,FFFFFFFFFFFF::FFFFFFFFFFFFFFF:FFFF:FFF:FFFFFFF,FFF,FFF:FFFFFFFFF:F:FFFFFFFFFFFFFFFF:FF,F:F:FF:FFFF:,
@A00881:241:HJW2NDRXX:1:2130:26124:23343 1:N:0:CGAGAGAA+GATTGGAG
TGACCACCTATGGGGCGCAGCAGTGGGGAATATTGCACAATGGGGGAAAGCCTGACCCAGCAACGCCGCGTGAGGGAAGAAGGCCTTCGGGTTGTAAACCTCTTTTACCAGGGACGAAGGACGTGACGGTACCTGGAGAAAAAGCAACGGCTAACTACGTGCCAGCAGCCGCGGTAATACGTAGGTTGCAAGCGTTGTCCGGATTTACTGGGTGTAAAGGGCGTGTAGGCGGAACTGCAAGTCAGATGTG
+
FFFFF:FFFFFFFFFFFFFFFFFFFFFFFFFFFFFFFFFFFFFFFFFFFFFFFFF:FFFFFFFFFFFFFFFFFFFFFFFFFFF:FFFFFFFFFFFFFFFFFFFFFFFFFFFFFFFFFFFFFFFFFFFFFF,FFFFFFFFFFFFF:F:FFFFFFFFFFFF,FFFFFF:FFFFFFFFFFF:FFFFFFFFFFFFFFFFFFFFFF:FFFFFFFFFFFFFFFFFFFFFFFFFFFFFFFFFFFFF:FFFFFFFFF:
@A00881:241:HJW2NDRXX:1:2130:25816:23469 1:N:0:CGAGAGAA+GATTGGAG
TGACCACCTACGGGGTGCAGCAGTGAGGAATATTGGTCAATGGGCGGAAGCCTGAACCAGCCAAGTCGCGTGAGGGATGAAGGCCCTACGGGTTGTAAACCTCTTTTGCCGGGGAACAAGTGCCGGGACGTGATCCCGGAGCTGAGTGTACCCGGAGAAAAAGCATCGGCTAACTCCGTGCCAGCAGCCGCGGTAATACGGAGGATGCGAGCGTTATCCGGATTTATTGGGTTTAAAGGGTGCGTAGGCG
+
FFFFFFFFFFFFFFFFFFFFFFFFFFFFFFFFFFFFFFFFFFFFFFFFFFFFFFFFFFF:FFFFFFFFFF,FFFFFFFFFFFFFFFFFFFFFFFFFFFFFFFFFFFFFFFFFFFF:FFFFFFFFFFFFFFFFFFFFFFFFFFF:FFFFFFFFFFFFFFFFFFF:FFFFFFFFFFFFFFFFFFFFF:FFFFFFFF,FFFFFFFFFFF,F:FFFF,FFFFFF:FF:,F::FFFF,F,FFFFFFFFFFFF:F:
@A00881:241:HJW2NDRXX:1:2130:28890:23625 1:N:0:CGAGAGAA+GATTGGAG
TGACCACCTATGGGATGCAGCAGTGGGGAATATTGCACAATGGGGGGAACCCTGATGCAGCGACGCCGCGTGAAGGAAGAAGTATTTCGGTATGTAAACTTCTATCAGCAGGGAAGAAGAAAGACGGTACCTGACTAAGAAGCCCCGGCTAACTACGTGCCAGCAGCCGCGGTAATACGTAGGGGGCAAGCGTTATCCGGATTTACTGGGTGTAAAGGGAGCGCAGGCGGGCGTGCAAGTCAGATGTGAA
+
FFFFFFFFF:FFFFFFFFFFF:FFFFFFFFFFFFFFFFFFFFFFFFFFFFFFFFFFFFFFFFFFFFFFFFFFFFFFFFFFFFFFFFFFFFFFFFFFFFFFFFFFFFFFFFFFFFFFF:FFFFFFF:FF:FFFFFFFFFFFFFFFFFFFFFFFFFFFFFFFFFFFFFFFFFFFFFFFFFFFFFFFFFFF:FFFFFFF:FFFFFFFFFFFFFFFFF,FFFFFFFFFFFFFFFFFFFFFFFF:FFFFFFFFFF
@A00881:241:HJW2NDRXX:1:2130:25663:23672 1:N:0:CGAGAGAA+GATTGGAG
TGACCACCTACGGGGTGCACCAGTGGGGAATATTGGGCAATGGGCGCAAGCCTGACCCAGCAACGCCGCGTGAGCGATGAAGGTCTTCGGATTGTAAAGCTCTTTAAGTGGGGACGAAGAAAGTGACTGTACCCACAGAATAAGCTCCGGCTAACTACGTGCCAGCAGCCGCGGTAATACGTAGGGAGCAAGCGTTATCCGGAATGACTGGGCGTAAAGGGTGCGTAGGTGGCTTGGCAAGTTGGTAGCG
+
FFFFFFFFFFFFFFFFFFFFFFFFFFFFF:FFFFFFFFFFFFFFFFFFFFFFFFFFFFFFFFFFFFFFFFFFFFFFFFFFFFFFFFFFFFFFFFFFFFFFFFFFFFFFFFFFFFFFFFFFFFFFFFFFFFFFFFFFFFFFFFFFFFFFFFFFFFFFFFFFFFFFFFFFFFFFFFFFFFFFFFFFFFFFFFFFFFFFFFFFFFFFFFFFFFFFFFFFFFFFFFFFFF:FFFFFFF:FFFFFFFFFFFFFFF
@A00881:241:HJW2NDRXX:1:2130:10321:25723 1:N:0:CGAGAGAA+GATTGGAG
TGACCACCTATGGGAGGCAGCAGTGAGGAATATTGGGCAATGGGCGAAAGCCTGATCCAGCGACGCCGCGTGAAGGAAGACGGTCTTCGGATTGTAAACTTCAGTGAGCAGGGACGAGAAAGGACGGTACCTGCAGAGCAAGCCACGGCTAACTACGTGCCAGCAGCCGCGGTAATACGTAGGTGGCGAGCGTTATCCGGAATTACTGGGTGTAAAGGGTGAGTAGGCGGGGATGCAAGTCAGGTGTGAA
+
FFFFFFFFFFFFFFFFFFFFFFFFFFFFFFFFFFFFFFFFFFFFFFFF,FFFFFFFFFFFFFFFFFFFFFFFFFFFFFFFFFFFFFFFFFF:FFFFFFFFFF:FFFFFFFFFFF:FFFFFFFFFFFFFFFFFFFFF:FFFFF:FFFFFF,F:FFFFFF:FFFFFFFFFFFFF,F,FFFFFFFFFFFFFFFFF:F:FF:,FF,FFFFFFFFFF,FFFFFFFFFFFFFFFFFFFFFFFF,FFFFFFFFFFFF
@A00881:241:HJW2NDRXX:1:2130:26115:26741 1:N:0:CGAGAGAA+GATTGGAG
TGACCACCTATGGGATGCAGCAGTGGGGAATATTGCACAATGGGGGGAACCCTGATGCAGCGACGCCGCGTGAGTGAAGAAGTATTTCGGTATGTAAAGCTCTATCAGCAGGGAAGAAAATGACGGTACCTGACCAAGAAGCCCCGGCTAACTACGTGCCAGCAGCCGCGGTAATACGTAGGGGGCAAGCGTTATCCGGATTTACTGGGTGTCAAGGGAGCGTAGACGGACATGCAAGTCTGGTGTGAAA
+
:FFFFFFFFFFFFFFFFFFFFFFFFFFFF:FFFFFFFFFFFFFFFFFFFFFF::FF:FFFFFFFFFFFFFFFFFFFF:FFFF:FFFFFFF:FFFFF:FFFFFF,FFFFFFFFFFFFFFFFFFFFFFF,FFFF:FFFFFF:FFFFFFFFF:FFFFFF,FFFFFF:FFFFFFFF:F:FFF,FF:FFFFFFFFF:,FFFFFFFFFFF:FFFFFFF,FF:FFFFFFF::FFFFF,FFFFFFFFFFFFFFFFF::
@A00881:241:HJW2NDRXX:1:2130:23276:27054 1:N:0:CGAGAGAA+GATTGGAG
TGACCACCTATGGGAGGCAGCAGTGGGGAATATTGGGCAATGGAGGCAACTCTGACCCAGCAACGCCGCGTGAACGATGAAGGTCTTCGGATTGTAAAGTTCTTTTCTTGGGGAAGAAGAAAGTGACGGTACCCAAGGAATAAGCCTCGGCTAACTACGTGCCAGCAGCCGCGGTAATACGTAGGAGGTAAGCGTTATCCGGAATGACTGGGCGTAAAGGGTGCGTAGGTGGTTTGGCAAGTTAGTAGCG
+
FFFFFFFFFFFFFFFFFFFFFFFFFFFFFFFFFFFFFFFFFFFFFFFFFFFFFFFFFFFFFFFFFFFFFFFFFFFFFFFFFFFFFFFFFFFFFFFFFFFFFFFFFFFFFFFFFFFFFFF:FFFFFFFFFFFFFFFFFFFFFFFFFFFFFFFF:FFFFFFFFFFFFFFFFFFFFFFFFFFFFFFFFFFFFF:FFFFF,FFFFFFFFFFFFF:FFFFFFFFFFFFFFFFFFFFFFFFFFFFF,FFFF,FFF:
@A00881:241:HJW2NDRXX:1:2130:10529:27962 1:N:0:CGAGAGAA+GATTGGAG
TGACCACCTATGGGATGCAGCAGTGGGGAATATTGCACAATGGGGGAAACCCTGATGCAGCGATGCCGCGTGGAGGAAGAAGGTCTTAGGATTGTAAACTCCTGTTGACAGAGAACGAAAAAGGACGGTACTCTGAAAGGAAGCTCCGGCTAACTACGTGCCAGCAGCCGCGGTAATACGTAGGGAGCGAGCGTTGTCCGGAATTACTGGGTGTCAAGGGAGCGTAGGCGGGGCTTTAAGTCAGGTGTGA
+
FFF:FFFFFFFFFFFFFFFFFFFFFFFFFFFFFFFFFFFFFFFFFFFFFFFFFFFFFFFFFFFFFFFFFFFFFFFFFFFFFFFFFFFFFFFFFFFFFF:FFFFFFFFFFFFFFFFFFFFFFFFFFFFFFFFFFFFFFFFFFFFFFFF:FFFFFFFFFFFFFFFFFFF:FFFF:FFFFFFFFFFFFFFFFFFFFFFFFF:FFF:FFFFFFFFFFF,FFFFFFFFFFFFFF:FFFF,FFFFFFFFF:FFFFF
@A00881:241:HJW2NDRXX:1:2130:28474:28134 1:N:0:CGAGAGAA+GATTGGAG
TGACCACCTACGGGGTGCAGCAGTGGGGAATATTGCGCAATGGAGGCAACTCTGACGCAGCGATGCCGCGTGAGTGAAGAAGGGATTCGTTCTGTAAAGCTCTGTTACCGGGGAAGACGATGACGGTACCCGGTAAGCAAGCCCCAGCCAACTACGTGCCAGCAGCTGCGGTAATACGTAGGGGGCGAGCGTTATCCGGAATTATTGGGCGTAAAGGGCGCGTAGGCGGCCTGGCAAGGCGGGATGTGAA
+
FFFFFFFFFFFFFFFFFFFFFFFFFFFFFFF,FFFFFFFFFFFFFFFFFFFFFFFFFFFFFFFFFFFFFFFFFFFFFFFFFFFFFFFFF:FFFFFFFFFFFFFFFF:FFFFFFFFFFFFFFFFF:FFFFFFFFFFFFFFFFFFF:FFFF:FFFFFFFFFF,FFF:FF,:FFFF:FFFFF,:FFFFFFFFFFFFFFFFFFFFFF:F,FFFFFFF:,:FFFFFFFFFF,FFFFFFFFFFFFFFFFFFFFFFF
@A00881:241:HJW2NDRXX:1:2130:18692:28260 1:N:0:CGAGAGAA+GATTGGAG
TGACCACCTATGGGAGGCAGCAGTGGGGAATATTGGGCAATGGAGGCAACTCTGACCCAGCAACGCCGCGTGAGTGATGAAGGTCTTCGGATTGTAAAACTCTTTAAGTGGGGACGAAGAAAGTGACGGTACCCACAGAATAAGCCTCGGCTAACTACGTGCCAGCAGCCGCGGTAATACGTAGGAGGCAAGCGTTATCCGGAATGACTGGGCGTAAAGGGTGCGTAGGTGGTCTCGCAAGTTAGTAGCG
+
FFFFFFFFFFFFF:FFFFFFFFFFFFFFFFFFFFFFFFFFFFFFFFFF,FFFFFFFFFFFFFFFFFFFFFFFFFFFFFFFFFFFFFFFFFFFFFFFFFFFFFFFFFF:FFFFFFFFFF:F::FFFFFFFFFFFFFFFFF,FFFFFFFFFFFFFFFF:FFFFFFFFF:FFFFFFFFF,FFFFFFFFFFFF::FFFFF,FFFFFF,FFFFFFFFFFFFFFFFFFFF:FFF:FFFFFFFFFF,FFF,F:FFF:
@A00881:241:HJW2NDRXX:1:2130:19578:28260 1:N:0:CGAGAGAA+GATTGGAG
TGACCACCTATGGGACGCAGCAGTGAGGAATATTGGTCAATGGACGCAAGTCTGAACCAGCCATGCCGCGTGCAGGATGACGGCTCTATGAGTTGTAAACTGCTTTTGTACGAGGGTCAACCCGGATACGTGTATCCGGCTGAAAGTATCGTACGAATAAGGATCGGCTAACTCCGTGCCAGCAGCCGCGGTAATACGGAGGATTCAAGCGTTATCCGGCTTTATTGGGTTTAAAGGGTGCGTAGGCGGT
+
,F:FFFFFFFFFFFFFFFFFFFFFFFFFFFFFFFFFFFFFFFFFFFFFF:F:FFFFFFFFFFFFFFFFFFFFFFFFFFFFFFFFFFFFFFFFFFFFFFFFFFFFF:FFFFFFFFF:F,FFF:FFFFFFFFF:FFFFFFFF::FFFFF:FFFFFFFFFFFFFFFFFFFF:::FFFFFFFFFFFF:F:::FFFFFFFFFFFFFFF,FFFFFFFFFFFFFFFFFFFFFF:FF,FFFF:FFFFF,FFFFFFFF:
@A00881:241:HJW2NDRXX:1:2130:31729:28447 1:N:0:CGAGAGAA+GATTGGAG
TGACCACCTACGGGAGGCAGCAGTGGGGAATATTGCACAATGGGGGAAACCCTGATGCAGCGACGCCGCGTGAGTGAAGAAGTATTTCGGTACGTAAAGCTCTATCAGCAGGAAAGTAGACGACGGTACCTGACTAAGAAGCCCCGGCTAACTACGTGCCAGCAGCCGCGGTAATACGTAGGGGGCAAGCGTTATCCGGATTTACTGGGTGTAAAGGGAGCGTAGACGGCAGGGCACGTCTGAAGTGAAA
+
FFFFFFFFFFFFFFFFFFFFF:FFFFFFFFFFFFFFFFFFFFFFFFFFFFFFFFFFF:FF:FFFFFFF:FFFFFFFFFFFFFFFFFF:FFFFFFFFFFFFFFF:FF,FFFFF:FFF,FFFFFFFFFFF:FFFFF,FFFFFFFFFFFFFFFFFFFFFFFFFFFFFFFFFFFFF,FFFFFFFFFFFF:F:FFFFF:FFFFFFFFFF,:F:FFFF,FFFFFFF,FFFF,FF,FFFF::FFF,:FF,FFFFFFF
@A00881:241:HJW2NDRXX:1:2130:24587:28479 1:N:0:CGAGAGAA+GATTGGAG
TGACCACCTATGGGACGCAGCAGTGGGGAATATTGCACAATGGGGGAAACCCTGATGCAGCGACGCCGCGTGAGTGAAGAAGTATTTCGGTATGTAAAGCTCTATCAGCAGGGAAGAAGATGACGGTACCTGAGTAAGAAGCCCCGGCTAACTACGTGCCAGCAGCCGCGGTAATACGTAGGGGGCAAGCGTTATCCGGATTTACTGGGTGTAAAGGGAGCGTAGACGGCGATGCAAGTCTGAAGTGAAA
+
FFFFFFFF:FFFFFFFFFFFFFFFFFFFFFFFFFFFFF:FFFFFFFFFFFFFFFFFFFFFFFFFFFFFFFFFFFFFFFFFFFFFFFFFFFFFFFFFFFFFFFFFFFFFFFFFFF:FF::FFFFFFFFFFFFFFFFFFF:FFFFFFFFFF:FFFFFFFFFFFFFFFFFFFFF:FFFFFFFFFFFFFFFFFFFFF,FFFFFFFFFFFFF:FFFF,FFFF:FFFFFFFFFFFFFFFFFFFFFFFF:FFFFFFF
@A00881:241:HJW2NDRXX:1:2130:28637:28698 1:N:0:CGAGAGAA+GATTGGAG
TGACCACCTACGGGATGCAGCAGTGGGGAATATTGGGCAATGGGCGAAAGCCTGACCCAGCAACGCCGCGTGAAGGAAGAAGGTCTTCGGATTGTAAACTTCTTTTATGAGGGACGAAGGATGTGACGGTACCTCATGAATAAGCCACGGCTAACTACGTGCCAGCAGCCGCGGTAATACGGAGGTGGCAAGCGTTATCCGGATTTACTGGGTGTAAAGGGCGCGTAGGCGGGCGTGCACGTCAGATGTG
+
FF:FFFFFFFFFFFFFFFFFFFFFFFFFF,F,:FFFFFFFFFFFFFFFFFFFFFFFFFFFFFFFFFFFFFFF:FFFFFFFFFFFFFFFFFFFFFFFFFFFFFFFFFFFFFFFFFFFF,:FF,,:FFFFFFF,FFFF:FFFFFFFFFFFFFFF::FFFF:FFFFFFFFFFFFFFFFFFFF:F,:F:FFFF::FFFFF::,F:FFFFF:FFFFFFFF:F::::FFFF,FFFFF,,,:::FF,FFFFF,,F::
@A00881:241:HJW2NDRXX:1:2130:26865:28729 1:N:0:CGAGAGAA+GATTGGAG
TGACCACCTACGGGGTGCAGCAGTGGGGAATATTGCACAATGGGGGAAACCCTGATGCAGCGACGCCGCGTGAAGGAAGAAGTATCTCGGTATGTAAACTTCTATCAGCAGGGAAGAAAATGACGGTACCTGACTAAGAAGCCCCGGCTAACTACGTGCCAGCAGCCGCGGTAATACGTAGGGGGCAAGCGTTATCCGGATTTCCTGGGTGTCAAGGGAGCGTAGACGGAAGAGCAAGTCTGAGGTGATA
+
FFFFFFFFFFFFFFFFFFFFFFFFFFFFFFFFFFFFFFFFFFFFFFFFFFFFFFFFFFFFFFFFFFFFFFFFFFFFFFFFFFFFFFFFFFF:FFFFFFFFFFFFFFFFFFFFFF:FF,F::FFFFFFFFFFFFFFF,F:FFFFFFFFFF,FFFFFFFF:F:FF:FFFFFFF,FF:FFFF:FFFFFF::FFF:::FFFFFFFFF,::FFFFFFF::FFF:FFFFFF:FFFFFFFFF:FFF:FFF,FFFF,F
@A00881:241:HJW2NDRXX:1:2130:30056:28870 1:N:0:CGAGAGAA+GATTGGAG
TGACCACCTATGGGGTGCAGCAGTGGGGAATATTGGTCAATGGGGGAAACCCTGAACCAGCAACGCCGCGTGAAGGAAGAAGGCTTTCGGGTTGTAAACTTCTTTTATCTGTGACGATAGTGACGGTAGCAGATGAATAAGCTCCGGCTAACTAAGTGCCAGCAGCCGCGGTAATACGTAGGGAGCGAGCGTTATCCGGATTTACTGGGTGTAAAGGGCGCGTAGGCGCGCTGACAAGTCAGATGTGAAA
+
:FF,FFFF,F,:FF,FFFFF,,F,FFFFFFF:FFF:FF:F:FFF,FF,:FF,FFFFFFFFFFF:FFFF,F:FFFFFFFFFFF,:FF:FFFFFFF:F:F:,FFFFFFFFFFFFFF,FFFFFFFF:FFFFFFFFFF:FFFFF:FFF:FF:FF:FF:,FFF,FFFF,,FFF,FF:FFFFFFFFFFFFF::FF,,::FF:FFFF:FFFFFFF,,FFF,:::FFFF:,FFFF:,FFFF,FFF::FFFFF:FF,,F
@A00881:241:HJW2NDRXX:1:2130:31693:28917 1:N:0:CGAGAGAA+GATTGGAG
TGACCACCTACGGGGGGCAGCAGTGGGGAATATTGGTCAATGGGGGAAACCCTGAACCAGCAACGCCGCGTGAAGGAAGAAGGCTTTCGGGTTGTAAACTTCTTTTATCAGTGACGATAGTGACGGTAGCTGATGAATAAGCTCCGGCTAACTACGTGCCAGCAGCCGCGGTAATACGTAGGGAGCGAGCGTTATCCGGATTTACTGGGTGTAAAGGGCGCGTAGGCGGGCCGACAAGTCAGATGTGAAA
+
FFFFFFFFFFFFFFFFFFFFFFFFFFFFFFFFFFFFFFFFFFFFFFFF:FFFFFFFFFFFFFFFFFFFFFFFFFFFFFFFFFFFFFFFFFFFFFFFFFFFFFFFFFFFFFFF:FFFFFFFFFF:FFFFFFFFFFFFFF:FFFFFFFFFFFFFFFFFFFFFFFFFFFFFFF:FF,FF:FF,FFFFFFFFFFFFF,FFFFF:FFFFFF:FFFFFFFFFF:F,:FFFFFFFFFFFFFFFFFFFF:FFFFFF,F
@A00881:241:HJW2NDRXX:1:2130:32651:28948 1:N:0:CGAGAGAA+GATTGGAG
TGACCACCTATGGGGGGCAGCAGTGAGGAATATTGGTCAATGGGCGCGAGCCTGAACCAGCCAAGTAGCGTGAAGGAAGACGGCCCTACGGGTTGTAAACTTCTTTTATACGGGAATAAGACCGTCCACGAGTGGATGCGTGCATGTACCGTATGAATAAGCATCGGCTAACTCCGTGCCAGCAGCCGCGGTAATACGGAGGATGCGAGCGTTATCCGGATTTATTGGGTTTAAAGGGAGCGTAGACGGG
+
FFFFFFFF:FFFFFFFFFFFFFFFFFFFFFFFFFFFFFFFFFFFFFFFFFFFFFFFFFFFFFFFFFFFFFFFFFFFFFFFFFFFFFFFFFFFFFFFF:FFFFF:FFFFFFFFFFFFFFFFFFF:FFFFFFFFFFFFFFFFFFFFFFFFFF::FF:F,FFFFFFFFFFFFFFFFFFFFFFFFFFFFFFFFFFFFFFFFFFFFFFFFFFFFFFFF:,FFFFF:F,FFFFFFFFF,FFFFFFFFFF,FFFFFF
@A00881:241:HJW2NDRXX:1:2130:14073:29966 1:N:0:CGAGAGAA+GATTGGAG
TGACCACCTATGGGGTGCAGCAGTGGGGAATATTGCACAATGGGGGAAACCCTGATGCAGCGACGCCGCGTGGGTGAAGAAGTATTTCGGTATGTAAAGCCCTATCAGCAGGGAAGAGGATGACGGTACCTGCAGAAGAAGCCCCGGCTAACTACGTGCCAGCAGCCGCGGTAATACGTAGGGGGCGAGCGTTATCCGGATTTACTGGGTGTAAAGGGAGCGTAGACGGCCTGTCAAGTCTGGAGTGAAA
+
FFFFFFFFFF:FFFFFFFFFFFFFFFFFFFFFFFFFFFFFFFFFFFFFFFFFFFFFFFFFFFFFFFFFFFFFFFFFFFFFFFFFFFFFFFFFFFFFFFFFFFFFFFFFF:FFFFFF:FFFFFFFFFFF:FFFFFFFFF,FFFFFFFFFFFFF:FFFFF:FFFFFFFFFFFFFF:FFFFFFF:FFFFFFFFF,F,FFFFFFFFFF,FFFF:FFFF:FFFFFFF:FF:FFFFFFFFFFFFFF::FFFFFFFF
@A00881:241:HJW2NDRXX:1:2130:25934:30248 1:N:0:CGAGAGAA+GATTGGAG
TGACCACCTACGGGATGCACCAGTGAGGGATATTGCACAATGGGGGAAACCCTGATGCAGCAACGCCGCGTGAAGGAAGAAGTATTTCGGTATGTAAACTTCTATCGATGGGGACGAAAGAAATGACGGTACCCAAGTAAGAAGCCCCGGCTAAATACGTGCCAGCAGCCGCGGTAATACGTATGGGGCAAGCGTTATCCGGATTTACTGGGTGTAAAGGGTGAGTAGGCGGCTTATTAATTCATATGTG
+
FF:FFFFFFFFFFFF,FFFFFFFFFFFFFFFFFFFFFFF,FFFFFFF:FFFFFFFFFFFFFFFFFFFFFF:FFF:FFFFF:FFFFFFFFFFFFFFFFFFFFFFFFF,:FFFFFFFFFFFFFFFFFF:FFFFFFFFFFFFFF,FFFFFFFF:FFFFFFFFFFF:,FFFFFFFFFFF:,FFFFFFFFFFF:FFFFFFF,FFFFFFFFF,FFFFFFF::FFFF,,FFF:F:FF,::F,F,F,,,,F:FFF:,:
@A00881:241:HJW2NDRXX:1:2130:23827:30295 1:N:0:CGAGAGAA+GATTGGAG
TGACCACCTATGGGATGCAGCAGTGGGGAATATTGGGCAATGGGCGCAAGCCTGACCCAGCAACGCCGCGTGAAGGAAGAAGGCTTTCGGGTTGTAAACTTCTTTTATGAGGGACGAAGGACGTGACGGTACCTCATGAATAAGCCACGGCTAACTACGTGCCAGCAGCCGCGGTAATACGTAGGTGGCGAGCGTTGTCCGGATTTACTGGGTGTAAAGGGCGCGTAGGCGGGTAGGCAAGTCAGATGTG
+
FFFFFFFFFFFFFFFFFFFFFFFFFFFFFFFFFFFFFFFFFFFFFFFFFFFFFFFFFFFFFFFFFFFFFFFFFFFFFFFFFFFFFFFFFFFFFFFFFFFFFFFFFFFFFFFFFFFFFFFFFFFFFFFFFF:FFFFFFFF:F:FFFF:FFFFFFFFF:FFFFFFFFFFFFFFFFFFFFF,FFFFFFFFFFFFFFFFFFFFFFFFFFFFFFFFFFFFFFFF:FFFFFFFFFFFFFF,FFFFFFFFFFFFFFF
@A00881:241:HJW2NDRXX:1:2130:17770:31078 1:N:0:CGAGAGAA+GATTGGAG
TGACCACCTATGGGATGCAGCAGTGGGGAATATTGGGCAATGGGCGCAAGCCTGACCCAGCGACGCCGCGTGAAGGAAGAAGGTCTTCGGATTGTAAACTTTGGTACTCAGGGACGAATTCATGACTGTACCTGAGGTTAAGCCACGGCTAACTCCGTGCCAGCAGCCGCGGTAATACGTAGGTGGCGAGCGTTATCCGGAATTACTGGGTGTACAGGGTGTGTAGGCGGGGATGCAAGTCAGATGTGAA
+
FFFFFFFFFF:FFFFFFFFFFFFFFFFFFFFFFFFFFFFFFFFFFFFFFFFFF:FFFFFFFFFFFFF:FFFFF:FFF:FFFFF:FFFFFFFF,FFFF,FFFFFF:FFFFFF,FFFFF:FF,F:FFF,F:FFFFF:F:F,FFF,FFFFFFFFFF:,,FFFFFFFF:,FFFF:::FFFFFFFFF,F,FF:F:FF:FFF::F,:FFF,FF:FFFFF:,F,F,FFF:FF::,:,:F::FFFFF,FFF:,::F,,
@A00881:241:HJW2NDRXX:1:2130:20329:31219 1:N:0:CGAGAGAA+GATTGGAG
TGACCACCTATGGGGCGCAGCAGTGGGGAATATTGGGCAATGGAGGAAACTCTGACCCAGCAACGCCGCGTGAATGATGAAGGTCTTCGGATTGTAAAGTTCTTTTCTAAGGGAAGAAGAAAGTGACGGTACCTTAGGAATAAGCCTCGGCTAACTACGTGCCAGCAGCCGCGGTAATACGTAGGAGGCAAGCGTTATCCGGAATGACTGGGCGTAAAGGGTGCGTAGGTGGTTTGGCAAGTTAGTAGCG
+
FFFFFFFFFFFFFFFFFFFFFFFFFFFFFFFFFFFFFFFFFFFFFFFFFFFFFFFFFFFFFFFFFFFFFFFFFFFFFFFFFFFFFFFFFFFFFFFFFFFFFFFFFFFFFFFFFFFFFFFFFFFFFFFFFFFFFFFFFFF:F:FF:FFFFFFF,FFF,FFFFFFFFFFFFFFFFFF,FF:FFFFFFFFFFFFFFFF:FFFFFFFFFFFFFFFFFFFFF:FFFFFFF:FF:FFF:FFFFFFFFFF,F:FFF:
@A00881:241:HJW2NDRXX:1:2130:8892:31735 1:N:0:CGAGAGAA+GATTGGAG
TGACCACCTATGGGGTGCAGCAGTGGGGAATATTGGGCAATGGAGGGAACTCTGACCCAGCAACGCCGCGTGAATGATGAAGGTCTTCGGATTGTAAAGTTCTTTTCTGAGGGAAGAAGAAAGTGACGGTACCTCAGGACTAAGCCTCGGCTAACTACGTGCCAGCAGCCGCGGTAATACGTAGGAGGCAAGCGTTATCCGGAATGACTGGGCGTAAAGGGTGCGTAGGTGGTTCAGCAAGTTAGTAGCG
+
FFFFFFFFFFFFFFFFFFFFFFFFFFFFFFFFFFFFFF:FFFFFFFFF,FFFFFFFFFFFFFFFFFFFFFFFFFFFFFFFFFFFFFFFFFF:FFFFFFFFFFFFFFFFFFFFFFFFFFFFFFFFFFFFFFFFFFFFFFF,FFFFFFFFFFFFFFFF,FFFFFFFFFFFFFFFFF:F,FFFFF:FFFFFFF:FFFFFFFFFFFF,FFFFFFFFFFFFFFFFFFFFFFFFFFFFF:FFFFFF:FFFF:FF:F
@A00881:241:HJW2NDRXX:1:2130:18123:31814 1:N:0:CGAGAGAA+GATTGGAG
TGACCACCTACGGGAGGCAGCAGTGAGGAATATTGGTCAATGGGCGGGAGCCTGAACCAGCCAAGCCGCGTGAAGGAATAAGGCCCTACGGGTCGTAAACTTCTTTTGTCGGGGACCAAAAGCGGGGACGTGTCCCCGTCTGCGTGTACCCGAAGAAAAAGCATCGGCTAACTCCGTGCCAGCAGCCGCGGTAATACGGAGGATGCGAGCGTTAGCCGGATTTAGTGGGTTTAAAGGGTGCGTAGGCGGC
+
FFF:FFFFFFFFFFFFFFFFFF:FFF:FFFFFFFFFFFFF,:FFFFFFFFFFFFFFFFFFFF,FFFFFF:FFFFFFFFFFFFFFFFFFFFFFFF:FFF:FFFFFFFFFFFF:FFF,FFFFF:FFFF:FFFFFFFFF:F:FFFFFFFFFFFFFFFFFF:FFFFF:FFFFFFFFFFFF,FFFFFFFFF:FFFFFF:F:FFFFFFFFF,:FFFFFFF,FFFFFF:,F,FFFF:FF::,,,:FFFFFFF:F:FF
@A00881:241:HJW2NDRXX:1:2130:24216:31939 1:N:0:CGAGAGAA+GATTGGAG
TGACCACCTATGGGATGCAGCAGTGGGGAATATTGCACAATGGGGGAAACCCTGATGCAGCGACGCCGCGTGAGTGAAGAAGTATTTCGGTATGTAAAGCTCTATCAGCAGGGAAGATAATGACGGTACCTGACTAAGAAGCCCCGGCTAACTACGTGCCAGCAGCCGCGGTAATACGTAGGGGGCAAGCGTTATCCGGATTTACTGGGTGTAAAGGGAGCGTAGACGGCCGGCCAAGTCTGGAGTGAAA
+
FF,FFFFFFFFFFF:FFFFFFFFFFFF:FFFFFFFFFFFFFFFFFFFFFFFFFFFFFFFFFFFFFFFFFFFFFFFFFFFFFFFFFFFFFFFFFFFFFFFFFFFFFFFFF:FFFFFFFFFFFFFFFFFFFFFFFFFFF:FFFFFFFFFFFFFFFFFFFFFFFFFFFFFFFFFF:FFFFFFFFFFFFFFFFFFF:FFFFFFFFFFFFFFFFFFFF:FFFFFFFFFF:FFFFFFFFF:F:FFFF:FFFFF:,F
@A00881:241:HJW2NDRXX:1:2130:15338:32534 1:N:0:CGAGAGAA+GATTGGAG
TGACCACCTATGGGATGCAGCAGTGGGGAATATTGGGCAATGGGCGCAAGCCTGACCCAGCAACGCCGCGTGAAGGAAGAAGGCTTTCGGGTTGTAAACTTCTTTTATGAGGGACGAAGGATGTGACGGTACCTCATGAATAAGCCACGGCTAACTACGTGCCAGCAGCCGCGGTAATACGTAGGTGGCGAGCGTTGTCCGGATTTACTGGGTGTAAAGGGCGCGTAGGCGGGTAGGCAAGTCAGATGTG
+
FFFFFFFFFFFFFFFFFFFFFFFFFFFFFFFFFFFFFFFFFFFFFFFFFFFFFFFFFFFFFFFFFFFFFFFFFFFFFFFFFFFFFFFFFFFFFFFFFFFFFFFFFFFFFFFFFFFFFFFFF:FFFFFFFFFFFFFFFFFFFFFFFFFFFFFFFFFFFFFFFFFFFFFFFFFFFFFF:FFFFFFFFFFFFFFFFFF,F:FFFFFFFFFFFFFFFFFF:,FFFFFFF:FFFFFFFFFFFFF:FFFFFF,FFF
@A00881:241:HJW2NDRXX:1:2130:14371:32643 1:N:0:CGAGAGAA+GATTGGAG
TGACCACCTATGGGATGCAGCAGTGAGGAATATTGGTCAATGGGCGGGAGCCTGAACCAGCCAAGTCGCGTGAGGGAAGACGGCCCTATGGGTTGTAAACCTCTTTTGCCGGGGAGCAAAGCGCCGCACGTGTGCGGTCTGGAGAGTACCCGGAGAAAAAGCATCGGCTAACTCCGTGCCAGCAGCCGCGGTAATACGGAGGATGCGAGCGTTCTCCGGATTTATTGGGTTTAAAGGGTGCGTAGGCGGT
+
FFFFFFFF::,FFFFFFF:FFFF:FFFFFFFFFFFFFFFFFFFFFFFFFFFFFFFFFFFFFFFFFFFFFFFFFFFFFFFFFFFFFFFFFFFFFFFFFFFFFFFFFFFFFFFFFFFFFFFFFFFFF:FFFFFFFFFFFFFFFFFFFFF,FF:FFFFF:FFFFFFFFFFFF,FFFFFFFFFFFF:FFFFFFFFF,FFFFFFFFFFFFFFFFFF:F,FFFFFFFFF,F,F::FFF:F:FFF:FFFFFFFFFFF
@A00881:241:HJW2NDRXX:1:2130:29071:32675 1:N:0:CGAGAGAA+GATTGGAG
TGACCACCTATGGGATGCAGCAGTGGGGAATATTGCACAATGGGGGAAACCCTGATGCAGCAACGCCGCGTGAGTGAAGAAGTATTTCGGTATGTAAAGCTCTATCAGCAGGGAAGAAAATGACGGTACCTGACTAAGAAGCACCGGCTAAATACGTGCCAGCAGCCGCGGTAATACGTATGGTGCAAGCGTTATCCGGATTTACTGGGTGTAAAGGGAGCGCAGGCGGCGCGGCAAGTCTGATGTGAAA
+
FF,FFFFFFFFFFFFFFFFFFFFFFFFFFFFFFFFFFFFFFFFFFFFFFFFFFFFFFFFFFFFFFFFFFFFFFFFFFFFF:FFFFFFFFFFFFFFFFFFFFFFFFFFFFFFFFF,FFFFFFFFFFFFFFFFFFFFFFFFFFFFFFF:FFFFFFFFFFFFFFFFFFFFFFFFF:FFFF::FFFFFFF::FFFFFFFFFFFF:FFF:FFFFFF:,::,FF:FFFFF,FFF:FFFFFFF,F,,FF:F::F:F,
@A00881:241:HJW2NDRXX:1:2130:26295:32784 1:N:0:CGAGAGAA+GATTGGAG
TGACCACCTATGGGATGCAGCAGTTGGGAATATTGGACAATGGAGGAAACTCTGATCCAGTGACGCCGCGTGAAGGAAGAAGGTCTTCGGATTGTAAACTTATTTTGTCAGGGAAGAACAATGACTGTACCTGAAGAAAAAGCACCGGCTAACTACGTGCCAGCAGCCGCGGTAATACGTAGGGTGCAAGCGTTATCCGGATTTACTGGGTGTAAAGGGCGAGTAGACGGCGTTGCAAGTCAGATGTGAT
+
:,FFFFFFFFFFFFFFFFFFFFFFF:FFFFFFFFF:FFFFFF:F:FFF:F:FF:FFFFFFFF:,FF:FFFFFFFFFFFFFF,FFFFFF::FFF:FFFFF,FF:,F,,FFF,:FFFFF:FFF:FFFF:FF,FFFFFFFFFF,F,F:FFF,FFF:FFFFFF,FFFFFF:F::FFFF:F:FF:F:,FFFFFFF:::FFFFFF:,FFFF:FFFFFFFFFFF:FFFFF,FFFFFFFFFFFFFFFFFFFFF:FF:,
@A00881:241:HJW2NDRXX:1:2130:28393:33098 1:N:0:CGAGAGAA+GATTGGAG
TGACCACCTATGGGACGCAGCAGTGGGGGATATTGGACAATGGGGGGAACCCTGATCCAGCGACGCCGCGTGAGTGAAGAAGTATTTCGGTATGTAAAGCTCTATCAGCAGGGAAGAAAGAAATGACGGTACCTGAGTAAGAAGCCCCGGCTAACTACGTGCCAGCAGCCGCGGTAATACGTAGGGGGCAAGCGTTATCCGGATTTACTGGGTGTAAAGGGAGCGTAGACGGAGAGGCAAGTCTGAAGTG
+
FFFFFFFFFFFFFFFFFFFFFFFFFFFFFFFFFFFFFFFFFFFFFFFFFFFFFFFFFF,FFFFFFFFFFF:FFFFFFFFFFFFFFFFFFFFFFFFFFFFFFFFFFFFFFFFFFFFFFFFFFFFFFFFFF:FFFFFFFFFFFFFFFFFFFFFFFFFFFFFFFF:FFFFFFFFFFFFF:FFFFFFFFFFFFFFFFF:FFFF:FFFFFFFFFFF::FF:FFFFF:FFFFF,FFFFFF:FFFF:FFF:FFFFFF
@A00881:241:HJW2NDRXX:1:2130:18511:33207 1:N:0:CGAGAGAA+GATTGGAG
TGACCACCTACGGGGTGCAGCAGTGGGGAATATTGCGCAATGGGGGCAACCCTGACGCAGCAACGCCGCGTGAAGGATGAAGGTTTTCGGATTGTAAACTTCTTTTGTCAAGGACGAAGGATGTGACGGTACTTGACGAATAAGCCACGGCTAACTACGTGCCAGCAGCCGCGGTACTACGTAGGTGGCAAGCGTTGTCCGGATTTACTGGGTGTAAAGGGCGAGTAGGCGGTAGGGCAAGTCAGATGTG
+
:FFFFFFFFFFFFFFFFFFFF:FFFFFFFFFFFFFFFFFFFFFFFFFFFFFFFFFFFFFFFFFFFFFF:FFFFFFFFFFFFFFFFFFFFFFFFFFFFFFFFFFFFFFFFFFFFFFFFFFFFFFFFFFFFFF:FFFFFFFFFFF:FFFFFFFFFFFF:FFFFF:FFFF:FFFFFFFF,FFFF:FFFFFFF:FFFFFFFF:FFF,FF:F:FFFFFF:,F,FFFF:::FFFFFFFFFFFFFFFFFFFF,:FFF
@A00881:241:HJW2NDRXX:1:2130:22001:33426 1:N:0:CGAGAGAA+GATTGGAG
TGACCACCTACGGGGTGCACCAGTGAGGAATATTGGTCAATGGGCGCGAGCCTGAACCAGCCAAGTCGCGTGAGGGAAGACGGCCTTATGGGTTGTAAACCTCTTTCAGATGAGAGGAAAGGGTGTTACGCGTACCACATTGCAAGTATCATCAGTAGAAGCATCGGCTACTTCCGTGCCAGCAGCCGCGGTAATACGGACGATGCGAGCGTTATCCGGAGTTATTGGGTTTAAAGGGTGCGTCGGCGGA
+
FF::F:FFF,FFFFFFFF::FFF:FFFFF:FF:FFF:F,FFF:FFFF:FFFF,::FFFFFFFFFFF:F:F:F:F:FFFFFFFFFFF,F,FFFF,FFFFFFFFFFFFFFF,,F:FFF,F,:F:FFFFFFF:FF:F:FFFF,:FFFFFF,FFFFFFF,F::F::FF:FFFFF,FFFFFF:FF,FFFFFFFF:FFF,FFFFFF,:FFFFFFFFF,,F:,FF:,,FFF,FFFFFF,FFF:FFF:FFFFFFFF:,
@A00881:241:HJW2NDRXX:1:2130:12038:34021 1:N:0:CGAGAGAA+GATTGGAG
TGACCACCTATGGGGTGCAGCAGTGGGGAATATTGCACAATGGGGGAAACCCTGATGCAGCGACGCCGCGTGAGTGAAGAAGTATTTCGGTATGTAAAGCTCTATCAGCAGGGAAGATAATGACGGTACCTGAATAAGAAGCCCCGGCTAACTACGTGCCAGCAGCCGCGGTAATACGTAGGGGGCAAGCGTTATCCGGATTTACTGGGTGTAAAGGGTGCGTAGGTGGCATGGCAAGTCAGAAGTGAAA
+
FFFFFFFFFFFFFFFFFFFFFFFFFFFF:FFFFFFFFFFFFFFFFFFFFFFFFFFFFFFFFFFFFFFFFFFFFFFF:FF,FFFFFFFFFFFFFFFFF:FFFFFFFF,FF,FFFFFFFFFFFF:FFFFFFFFFFFFFFF,FFFFFFFFFFFFFFFFFFFFFFFFFFFFFFFFFFFF:FFFFFFFFFFFFFFFFFFFFFFF:FF:F,:FFFFFFFFFFFF:FF:FFFFFFFFFFFFFFFF:FFF,FF:F:FF
@A00881:241:HJW2NDRXX:1:2130:28926:34272 1:N:0:CGAGAGAA+GATTGGAG
TGACCACCTATGGGGTGCAGCAGTGAGGAATATTGGTCAATGGACGCAAGTCTGAACCAGCCATGCCGCGTGCAGGAAGACGGCTCTATGAGTTGTAAACTGCTTTTGTACGAGGGTAAACGCAGGTACGCGTACCTGTTTGAAAGTATCGTACGAATAAGGATCGGCTAACTCCGTGCCAGCAGCCGCGGTAATACGGAGGATTCAAGCGTTCTCCGGATTTATGGGGTTTAAAGGGTGCGTAGGCGGT
+
FF:FFFFFFF:FFFFFFFFFFFFFFFFFF:FFFFFFFFFFFFFFFFFF:FFFFFFFFFFFFFFFFFFFFFFFFFFFF:FFFFFF:FFFFFFFFFFFF,FFFFFFFFF,FFFFFFFFF,F:FFFFFFFFFFFFFFFFFFFFFFF,FFF,,FFFFFFF,FFFFFFFFFFFFFFFFFFFFFFFFFFFFFFFFFFFFFF,:FFFFFF:FFF,:FFFF,FFFFFFFF,F,,FFF,:F,FF::FFFFFFF:FFFFF
@A00881:241:HJW2NDRXX:1:2130:21314:34303 1:N:0:CGAGAGAA+GATTGGAG
TGACCACCTATGGGAGGCAGCAGTGAGGAATATTGGTCAATGGGCGCGAGCCTGAACCAGCCAAGTCGCGTGAGGGAAGACGGCCTTATGGGTTGTAAACCTCTTTCAGATGAGAGTAAAGGGTGTTACGAGTAACACATTGCAAGTATCATCAGAAGAAGCATCGGCTAATTCCGTGCCAGCAGCCGCGGTAATACGGAAGATGCGAGCGTTATCCGGATTTATTGGGTTTAAAGGGTGCGTAGGCGGA
+
FF:FFFFF:FFFFFFFFFFFFF::FFFF:FFFFFFFFFFF:::FFFFFFFFFFFFFFFFFFFFFFFFFFFFFFFFFF,FFFFF:FFFFFFFFFFFFFFFFFFFFFFF:FFFF,FF,,FFFFFFFFFFFFFFFFFFFFFFFFFFFFFFFFF,FFFFFFFFFFFFFFFFFFFFFFFFFF:FFFF:FFFF:FFFF:FFF:FFFFFFFFFFFFFFFF,FFFFFF,F,FF:F:FF,:FF,FFFFFFF:FFFFF:F
@A00881:241:HJW2NDRXX:1:2130:28809:35164 1:N:0:CGAGAGAA+GATTGGAG
TGACCACCTATGGGAGGCACCAGTGAGGAATATTGGTCAATGGTCGGGAGACTGAACCAGCCAAGCCGCGTGAGGGAGGAAGGTACAGAGTATCGTAAACCTCTTTTGTCAGGGAACAAAGGCGGGGACGTGTCCCCGGATGAGTGTACCTGAAGAAAAAGCATCGGCTAACTCCGTGCCAGCAGCCGCGGTAATACGGAGGATGCGAGCGTTATCCGGATTTATTGGGTTTAAAGGGTGCGCAGGCGGT
+
FFFFFFFFFFFFFFFFFFFFFFFFFFFFFFFFFFFFFFFFFFFFFFFFFFFFFFFFFFFFFFFFFFFFFFFFFFFFFFFF:FFFFFFFFFFFFFFFFFFFFFFFFFFFFFFFFFF,F:FFFFFFFFFFFFFFFFFFF:FFFFFFFFFFFFFFFFFFFFFFF::FF:FFFFFFFFFFFFFFFFFFFFFFFFF:FFFFF,:FF,FFFFFFFFF:F,FFFF,FFF:FFFF:FFFFFFFF:FFFFFFFFFFFFF
@A00881:241:HJW2NDRXX:1:2130:25690:35243 1:N:0:CGAGAGAA+GATTGGAG
TGACCACCTACGGGACGCACCAGTGGGGAATATTGCGCAATGGGGGAAACCCTGACGCAGCAACGCCGCGTGAGTGAAGAAGGCCTTCGGGTTGTAAAGCTCTTTGATCAGGGACGAAGGACGTGACGGTACCTGAAGAACAAGCTCCGGCTAACTACGTGCCAGCAGCCGCGGTAATACGTAGGGAGCAAGCGTTATCCGGATTTACTGGGTGTCAAGGGCGAGTAGGCGGGAAGACACGTTGGGAGTG
+
FF:FFFFFFFFFFFFFFFFFFFF,FFFF::F,,FFFFFFFFFFFFFFFFFFFFFFFFFFFFFF:FFFFFFFF,FFFFFFFFFFFFF,FFFF,FFFFFFFFFFF:FFFFFFFFFFFF,FFFF,FFFFFFFF:FFFFF,FFFFF:FFFFFFFF:FFFFFFFFFFFFFF:FFFFFF:,,F:FFF,:FFFFFFFFFFFFFFF:FFFFF:FFFFFFFFFF,FFF,FFFFFFFFFFFFF,FF:FF:FFFFFF,FF:
@A00881:241:HJW2NDRXX:1:2130:18141:35571 1:N:0:CGAGAGAA+GATTGGAG
TGACCACCTATGGGATGCACCAGTGAGGAATATTGGTCAATGGGCGAGAGCCTGAACCAGCCAAGTCGCGTGAGGGAAGACGGTCCTATGGATTGTAAACCTCTTTTGCCGGGGAGCAATAAGCGGTACGCGTACCGCATCGAGAGTACCCGGAGAAAAAGCATCGGCTAACTCCGTGCCAGCAGCCGCGGTAATACGGAGGATGCGAGCGTGATCCGGATTTATTGGGTTTAATGGGTGCGTAGGCGGT
+
:F:FF:FFFFFFFFFFFFFFFFFFFFFFFFFFF:FFFFFFFFFFFFFFFF:FFFFFF:FFFFFFFFFFFFFFF:FF,FF:F:FFFFFFFF,FFFFFFFFFFFFFFFFFFFFFFFFFFFF,F,FF:FFFFFFFFFFFFFFFF:FFFFFF,FFFFFF,F:FFFFFFF:FFFFF,F,FFFFFFFFFFFF:F,FFFFFFFFFFFFF:FFFFFFFF,,F::FF::F,FF,FFFFFFF,F,FF:,FFFFFF,FFFF
@A00881:241:HJW2NDRXX:1:2130:20220:35759 1:N:0:CGAGAGAA+GATTGGAG
TGACCACCTATGGGGTGCAGCAGTGAGGAATATTGGTCAATGGGCGAGAGCCTGAACCAGCCAAGTCGCGTGAGGGAAGACGGTCCTATGGATTGTAAACCTCTTTTGCCGGGGAGCAAAGAGCGGCACGTGTGCCGCGCCGAGAGTACCCGGAGAAAAAGCATCGGCTAACTCCGTGCCAGCAGCCGCGGTAATACGGAGGATGCGAGCGTTATCCGGATTTATTGGGTTTAAAGGGTGCGCAGGCGGC
+
FFFFFFFFFFFFFFFFFFFFFFF:FFFFF:FFFFFFFFFFFFFFFFFFFFFFFFFFFFFFFFFF:FFFFFFFFFFFFFFFFFFFFFFFFFFFFFFFFFFFFFFFFFFFFFFFFFFFFF:FF:FFFFFFFFFFFFFFFFFFFFFFFFFFFFFFFFFFFFFFFFFFFFFFFF,FFFFFFFFFFFFFFFFFFFFF:FFFFFFFFFFF:F:FFFFFFFFFFFFFFFFFFFFFF:FFFFFFFFFFFFFFFFFFFF
@A00881:241:HJW2NDRXX:1:2130:25066:35947 1:N:0:CGAGAGAA+GATTGGAG
TGACCACCTACGGGAGGCAGCAGTGGGGAATATTGGTCAATGGGGGAAACCCTGAACCAGCAACGCCGCGTGAAGGAAGAAGGCTTTCGGGTTGTAAACTTCTTTTATCAAGGACGATAGTGACGGTACTTGATGAATAAGCTCCGGCTAACTACGTGCCAGCAGCCGCGGTAATACGTAGGGAGCAAGCGTTGTCCGGAATTACTGGGTGTAAAGGGTGCGTAGGCGGCTAAACAAGTCAGATGTGAAA
+
FFFFFFFFFFFFFFFFFFFFFFFFFFFFFFFFFFFFFFFFFFFFFFF:FFFFFFFFFFFFFFFFFFFFFFFFFFFFFFFFFFFFFFFFFFFFFFFFFFFFFFF:FFFFFFFFFFFFFFFFFFFFFFFFFFFFFFFF,FFFFFFF:F:FFFFFFFFFFFFFFFF::FFFFFFFFFFFFFFFFFFFFFFFFF:F:FFF:FFF,FFFFFFFFFF:FFFFFFFFFFFFF:FFF::F:FFFFFFFFFFFFFFFF:
@A00881:241:HJW2NDRXX:1:2130:22209:36041 1:N:0:CGAGAGAA+GATTGGAG
TGACCACCTACGGGATGCAGCAGTGGGGAATATTGCACAATGGGGGAAACCCTGATGCAGCGACGCCGCGTGAGTGAAGAAGTATTTCGGTATGTAAAGCTCTATCAGCAGGGAAGATAATGACGGTACCTGAATAAGAAGCCCCGGCTAACTACGTGCCAGCAGCCGCGGTAATACGTAGGGGGCAAGCGTTATCCGGATTTACTGGGTGTAAAGGGTGCGTAGGTGGCATGGCAAGTCAGAAGTGAAA
+
FF,:F:FFF:FFFFFFFFFFFFFFFFFF:FF:FFFFFFF:FFFFFFFFFFFFFFFFFFFFFFFFFFFFFFFFFFFFFFFFFFFFF,FFFFFFFFFFFFFFFFFFFFFFF:FFFFFFFF:FFF:FFFFF:FFFFFF:FFFFFFFFFFFFF:FFFFFFFFFFFFFFFFFFFFFF,FFFFFFFFFFFFFFFFFF:FFFFF:::FFFFFFF,FFFF,F,FFFF:FFFFFFFFF::FFFFFFF,FF:FFFFF,:F
@A00881:241:HJW2NDRXX:1:2130:25654:36088 1:N:0:CGAGAGAA+GATTGGAG
TGACCACCTATGGGGTGCAGCAGTGAGGAATATTGGTCAATGGGCGGAAGCCTGAACCAGCCAAGTCGCGTGAGGGATGAAGGCCCTACGGGTTGTAAACCTCTTTTGCCGGGGAACAAGTGCCGGGACGTGATTCCGGAGCTGAGTGTACCCGGAGAAAAAGCATCGGCTAACTCCGTGCCAGCAGCCGCGGTAATACGGAGGATGCGAGCGTTATCCGGCTTTCTTGGGTTTAAAGGGAGCGTAGACG
+
FF:FF:FFFFFFFFFFFFFFFFFFFFFFFFFFFFFFFFFFFFFFFFFFFFFFFFFFFFF:FF,F:FFFFFFFFFFFFFFFFFFFFFFFFFFFFFFFFF,FFFFF,FFFFFFFFFF:FFFFFFFFFFFFFFFFF:FFFFFFFFFFFFFFFFFFFFFFFFFF:FFF:FFFFFFFFFFFFFFFFFFFF::FFFFFFFFFFFFFFF::FFFFFF:FFFFFFF:FF,:FF,FFFF:F:FFF:FFFFF:FFF:F:F
@A00881:241:HJW2NDRXX:1:2130:20681:36495 1:N:0:CGAGAGAA+GATTGGAG
TGACCACCTACGGGATGCAGCAGTGGGGAATATTGCACAATGGGGGGAACCCTGATGCAGCGACGCCGCGTGAGTGAAGAAGTATTTCGGTATGTAAAGCTCTATCAGCAGGGAAGAAAATGACGGTACCTGACTAAGAAGCCCCGGCTAACTACGTGCCAGCAGCCGCGGTCATACGTAGGGGGCAAGCGTGATCCGGATTTACGGGGGGTCAGGGGCGCGCAGACGGAGATGCACGTCCGGCGTGTCA
+
FFFFFFFFFFFFFFFFFFFFFFFFFFFFFF:FFFFF,:FFFFFFFFFFFFF,FFFFFFFFFFFFFFFFFF:FFFFFFFFF:F,FF,F:FFFFFFFF:FFFFFFFFFF:FFFF,FFFFF,,F,:FFFFFFFFFF,F:FFF,:FFFFFFFFFFFFFFFFFF,FFF:FFFFFFFF,,FF:FF:FFFFFFFFFFF:,FF,FFFFFFF,F,FFF,F,:F,FFFF,FFF,F,:FF:F:FFFF,F,F:F,:FFF:F,
@A00881:241:HJW2NDRXX:1:2130:26793:36558 1:N:0:CGAGAGAA+GATTGGAG
TGACCACCTACGGGGCGCAGCAGTGGGGAATATTGGTCAATGGGCGGAAGCCTGAACCAGCCAAGTCGCGGGAGGGATGAAGGCCCTAGGGGTTGTAAACCTCTTTTGCCGGGGAACATGTGCCGGGACGTGATCCCGGAGCTGAGTGTACCCGGAGAAAAAGCATCGCCTAACTACGTGCCAGCAGCCGCGGTAATCCGGAGGATGCGAGCGTTATCCGGATTGATTGGGTTTCAAGGGTGCGGAGGCG
+
::,:F:,:FFF:,:,FFF:,,::,:::F,FF::FFFF:FFFFFFF,,FF,::F,FFFF,F,FFF:FFF:FFFF,F:F,FFF,FFF,F,,F,F,FFFFFFFF,F:F:FFFF,F:FF:FFF:FFF,FF:FF:F:FFF,FFFFF,FF,F,F,FFF,F,FFFFF,F:FFFF:,F:FF,:,FFFFFFFFFF:,F:FFFFFF,,FFF,FFFFFFF,:FF:,,FFFFF,,F,F,FF:FFFF,F,,,F,FFF,,FFF:
@A00881:241:HJW2NDRXX:1:2130:22634:36839 1:N:0:CGAGAGAA+GATTGGAG
TGACCACCTATGGGGTGCAGCAGTGGGGAATATTGGTCAATGGGGGAAACCCTGAACCAGCAACGCCGCGTGAAGGAAGAAGGCTTTCGGGTTGTAAACTTCTTTTATCAGTGACGATAGTGACGGTAGCTGATGAATAAGCTCCGGCTAACTACGTGCCAGCAGCCGCGGTAATACGTAGGGGGCGAGCGTTGTCCGGAATGACTGGGCGTAAAGGGCGTGTAGGCGGCCGATTAAGTCTGGAGTGAAA
+
FFFFFFFFFF,FFFFFFF:FFFF:FFFF:FF,FFFFFFFFFFFFFF:FFFFFFFFFFFFFFFFFFFFFFFFFFFFFFFFFFFFFFFFFFFFFFFFFFFFFFFFFFFFFFFFFFFFFFFFFFFFFFFFFFFFFFFFF,FFFFFFFFFFFF:FFFFFFFFFFFFFFFFFFFFFFF,FFF:FFFFFFFFF:FFFFFFFFFFFFFFFFFFFFFFFFF:FFFFFFFF,FFF,FFFF:FF:FFFF:FFFF:F:FFF
@A00881:241:HJW2NDRXX:1:2131:14027:1548 1:N:0:CGAGAGAA+GATTGGAG
TGACCACCTACGGGGTGCAGCAGTGGGGGATATTGGACAATGGGGGGAACCCTGATCCAGCGACGCCGCGTGAGTGAAGAAGTATTTCGGTACGTAAAGCTCTATCGGCAGGGAAGAAGGAAGAGACGGTACCTGAGTAAGAAGCCCCGGCTAACTACGTGCCAGCAGCCGCGGTAATACGTAGGGGGCAAGCGTTATCCGGATTTACTGGGTGTAAAGGGAGCGCAGACGGAGAGGCAAGTCTGAAGTG
+
FF,::FF:F:FFFFFFF:FFFFFFFFFFFFFFFFFFFFFFFFFFFFFFFFFFFFFFFFFFFFFFFFFFFFFFFFFFFFFFFFFFFFFFFFFFFFFFFFFFFFF:FFFFFFFFFFFF:FFFFFF,FFFFF:FFFFFFFFFFF,FFFFFFFFFFFFFFFFFFF:FFFF,FFFFFFFFFFFFFFFFFFF:FF:FFFF:F:F:FFFFFFFFFFFFFFF::FFFF::FFFFFFFFFFFF:FFFFFFFF:F:FFF:
@A00881:241:HJW2NDRXX:1:2131:31548:1579 1:N:0:CGAGAGAA+GATTGGAG
TGACCACCTATGGGACGCAGCAGTGGGGAATATTGGTCAATGGGGGGAACCCTGAACCAGCAACGCCGCGTGAAGGAAGAAGGCTTTCGGGTTGTAAACTTCTTTTACCAGGGACGATAGTGACGGTACCTGGTGAATAAGCTCCGGCTAACTACGTGCCAGCAGCCGCGGTAATACGTAGGGAGCGAGCGTTATCCGGATTTACTGGGTGTAAAGGGCGCGTAGGCGGGCTGTCAAGTCAGATGTGAAA
+
FFFFFFFFFF:FFFFFFFFFFFFFFFFFFFFFFFFFFFFFFFFFFFFFFFFFFFFFFFFFFFFFFFFFFFFFFFFFFFFFFFFFFFFFFFFFFFFFFFFFFFFFFFFFFFFFFFFFFFFFFFFFFFFFFFFFFFFFFFFFFFFF,FFFF:FFFFFFFFFFFFFFFFFFFFFFFFFFFFFFFFFFFFFFFFF,F:FFFFFFFF:FFFFFFFFF:FFFFFFFFFFFF:FFFFFFFFFFFFFFFFFFFFFFFF
@A00881:241:HJW2NDRXX:1:2131:31006:1705 1:N:0:CGAGAGAA+GATTGGAG
TGACCACCTATGGGAGGCAGCAGTGAGGAATATTGGTCAATGGGCGCGAGCCTGAACCAGCCAAGTAGCGTGAAGGAAGACGGCCCTACGGGTTGTAAACTTCTTTTATACGGGAATAAGACCGTCCACGAGTGGATGCGTGCATGTACCGTATGAATAAGCATCGGCTAACTCCGTGCCAGCAGCCGCGGTAATACGGAGGATGCGAGCGTTATCCGGATTTATTGGGTTTAAAGGGAGCGTAGACGGG
+
FFFFFFFFFFFFFFFFFFFFFFFFFFFFFFFFFFFFFFFFFFFFFFFFFFFFFFFFFFFFFFFFFFFFFFFFFFFFFFFFFFFFFFFFFFFFFFFFFFFFFFFFFFFFFFFFFFFFFFFFFFFFFFFFFFFFFFFFFFFFFFFFFFFFFFFFFFFFFFFF:FFFFFFFFFFFFFFFFFFFFFFFFF:FFFFFFFFFF,FFF,FFFFFFFFFFF:FFFFFFFFFFFFFFFFFFFF:FFFFFFFFFFFFFFF
@A00881:241:HJW2NDRXX:1:2131:21404:2174 1:N:0:CGAGAGAA+GATTGGAG
TGACCACCTATGGGGTGCAGCAGTGGGGGATATTGGACAATGGGGGGAACCCTGATCCAGCGACGCCGCGTGAGTGAAGAAGTATTTCGGTACGTAAAGCTCTATCGGCAGGGAAGAAGAAGACGGTACCTGAGTAAGAAGCCCCGGCTAACTACGTGCCAGCAGCCGCGGTAATACGTAGGGGGCAAGCGTTATCCGGATTTACTGGGTGTAAAGGGAGCGCAGACGGCGGGGCAAGTCTGGAGTGAAA
+
FF:FFFFFFFFFFFFFFFFFFFFFFFFFFFFFFFFFFFFFFFFFFFFFFFFFFFFFFFFFFFFFFFFFFFFFFFFFFFFFFFFFFFFFFFFFFFFFFFFFFF:,FFFFFFFFFFFF:FFFFFFFFFFFFFFFFF:F,F:FFFFFFFFFFFFFFFFFFFFFFFFFFFFFFFFFFFFFFFFFFFFFFFFFFFF:F:FFFFFFFFFFFFFFFFFFF,FFFFFFFFFFFFFFFFFFFFFFFFFFFFFFFFFFF:
@A00881:241:HJW2NDRXX:1:2131:7762:2534 1:N:0:CGAGAGAA+GATTGGAG
TGACCACCTACGGGATGCAGCAGTGAGGAATATTGGTCAATGGGCGAGAGCCTGAACCAGCCAAGTCGCGTGAGGGAAGACGGTCCTATGGATTGTAAACCTCTTTTGCCGGGGAGCAAAGAGCGGCACGTGTGCCGCGCCGAGAGTACCCGGAGAAAAAGCATCGGCTAACTCCGTGCCAGCAGCCGCGGTAATACGGAGGCTGCGAGCGTTATCCGGATGTATTGGGTTTAAAGGGTGCGCAGGCGGC
+
FF,FFFFFF:FFFF,:FFFFF:FFFFFFFFFFFFFFFFFFFFFFFFFFF:FFFFFFFFFFFFF,FFFFFFFFFFFFFFFF:FFFFFFFF::FFFFFFFFFFFFFFFFFFFFFFFFFFFFFF,FFFFFFFFFFFFFFFFFFFFFFFFFFFFFFFFFF:FFFFFF,FFFFF:FFFFFF:FFFFFF,:FFFFFFFFFFFFF:FF:,FF,FFFFF::F:,FFFFF,FFF::FF:F:FF,F:FFFFFF,FFF:FF
@A00881:241:HJW2NDRXX:1:2131:13006:2879 1:N:0:CGAGAGAA+GATTGGAG
TGACCACCTATGGGATGCAGCAGTGGGGAATCTTCCGCAATGGGCGAAAGCCTGACGGAGCGATGCCGCGTGGGTGAAGAAGGGATTCGTCCCGTAAAGCCCTGTTGCCCGCGACGAAGGGCGCATCGAGGAAAGAGCGATGCGTGTGACGGTAGCGAGCGAGGAAGCCACGGCTAACTACGTGCCAGCAGCCGCGGTAATACGTAGGTGGCGAGCGTTGTCCGGAATCATTGGGCGTAAAGCGCATGTA
+
FFFFFFFFFFFFFFFFFFFFFFFFFFFFFFFFFFFFFFFFFFFFFFFFFFFFFFFFFFFFFFFFFFFFFFFFFFFFFFFFFFFFFFFFFFFFFFFFFFFFFFFFFFFFFFFFFFFFFFFFFFFFFFFFFFFFFFFFFFFFFFFFFFFFFFFFFFFFFFFFFFFFFFFFFFFFFFFFFFFFFFFFFFFFFFFFFFFFFFFFFFFF,FFFFFFFFFFFFFFFFFFFFFFFFF,FF:FFFFFFFFFFFFFFFF
@A00881:241:HJW2NDRXX:1:2131:32371:3004 1:N:0:CGAGAGAA+GATTGGAG
TGACCACCTATGGGAGGCAGCAGTGGGGAATATTGGTCAATGGGGGCAACCCTGAACCAGCAACGCCGCGTGAAGGAAGAAGGCCTTCGGGTTGTAAACTTCTTTTGCCAGGGACGAAGAAGTGACGGTACCTGGTGAAAAAGTCACGGCTAACTACGTGCCAGCAGCCGCGGTAATACGTAGGTGGCAAGCGTTATCCGGATTTACTGGGTGTAAAGGGCGTGTAGGCGGGATTGCAAGTCAGAAGTGA
+
FFFFFFFFFFF:FFFFFFFFFFFFFFFFFFFFFFFFFFFFFFFFFFFFFFF:FFFFFFFFFFFFFFFFFFFFFFFFF,FFFFFFFFFFFFFFFFFFFFFFFFFFFFFFFFFFFFFFFFFF:FFFFFFF:FFFFFFFFFFFFF,FFFFFFFFFFFFFFFFFFF:FFFFFFFFFFF:FFFFF,FFFFF:F:F:F:FFFFF,,:FFFFFFFF,FFFFF:FFF,FFFFFFF::FF,FF,FFFF,FFFFFFFFFF
@A00881:241:HJW2NDRXX:1:2131:25174:3098 1:N:0:CGAGAGAA+GATTGGAG
TGACCACCTATGGGGGGCAGCAGTGAGGAATATTGGTCAATGGGCGGAAGCCTGAACCAGCCAAGTCGCGTGAGGGATGAAGGCCCTACGGGTTGTAAACCTCTTTTGCCGGGGAACAAGTGCCGGGACGTGATTCCGGAGCTGAGTGTACCCGGAGAAAAAGCATCGGCTAACTCCGTGCCAGCAGCCGCGGTAATACGGAGGATGCGAGCGTTATCCGGATTTATTGGGTTTAAAGGGTGCGTAGGCG
+
FFFFFFFFFFFFFFFFFFFFFFFFFFFFFFFFFFFFFFFFFFFFFFFFFFFFFFFFFFFFFFFFFFFFFFFFFFFFFFFFFFFFFFFFFFFFFFFFFFFFFFFFFFFFFFFFFFF,FFFFFFFFFFFFFFFFFFFFFFFFFFFFFFFFFFFFFFFFF:FFFFFFFFFFFFFFFFFFFFFFFFFFFFFFFFFFFFFF:FFFFFFFFFFF:,FFFF,FFFFFFFFFF,:FFFFF,FFFFFF,F:FFFFFFF:
@A00881:241:HJW2NDRXX:1:2131:27064:3270 1:N:0:CGAGAGAA+GATTGGAG
TGACCACCTATGGGGTGCAGCAGTGGGGAATATTGGTCAATGGGGGGAACCCTGAACCAGCAACGCCGCGTGAAGGAAGAAGGCTTTCGGGTTGTAAACTTCTTTTACCAGGGACGATAGTGACGGTACCTGGTGAATAAGCTCCGGCTAACTACGTGCCAGCAGCCGCGGTAATACGTAGGGAGCGAGCGTTATCCGGATTTACTGGGTGTAAAGGGCGCGTAGGCGGGCTGTCAAGTCAGATGTGAAA
+
FFFFFFFFFFFFFFFFFFFFFFFFFFFFF:FFFFFFFF,FFFFFFFFFFFFFFFFFFFFFFFFFFFFFFFFFFFFFFFFF:FFFFFFFFFFFFFFFFFFFFFFFFFFFFFFFFFF:FFFFFFFFFFFFFF:FFFFFFFFFFFFFFFFFFFFFFFFFFFFFFFF:FFFFFFFF:FFFFFFFFFFFFFFFFFFFF,FFFFFF:FFFFFFFFFFF,FFFF:FFFFFFFFFFFFFFFFFFFFFFFFFFFFFFFF
@A00881:241:HJW2NDRXX:1:2131:25789:3599 1:N:0:CGAGAGAA+GATTGGAG
TGACCACCTATGGGATGCAGCAGTGGGGAATATTGCACAATGGGGGAAACCCTGATGCAGCGACGCCGCGTGAGTGAAGAAGTATTTCGGTATGTAAAGCTCTATCAGCAGGGAAGAAAGATGACGGTACCTGAGTAAGAAGCACCGGCTAAATACGTGCCAGCAGCCGCGGTAATACGTATGGTGCAAGCGTTATCCGGATTTACTGGGTGTAAAGGGAGCGCAGGCGGTGCGGCAAGTCTGAGGTGAA
+
FFFFFFFF,FFFFFFFFFFFFFFFFFFFF:FFFFFFFFFFFFFFFFFFFFFFFFFFFFFFFFFFFFFFFFFFFFFFFFFFFFFFFFFFFF,:FFFF:FFFFFFFFFFFF:FF:FFFFFFFFFFFFFFF,FFFFFFFFFFF:F:FFFFFFFFFFFFF:FFFFFFFFFFFFFF:F:,FFFFF:FFFFFFF,FFFFFFFF:FFFFFF,FFFFFFFF,FFFFF:FFF:FFFFFFFFFFFFF,:FFF,F,F:F:F
@A00881:241:HJW2NDRXX:1:2131:19090:4335 1:N:0:CGAGAGAA+GATTGGAG
TGACCACCTATGGGATGCAGCAGTGAGGAATATTGGTCAATGGGCGCGAGCCTGAACCAGCCAAGTAGCGTGAAGGAAGACGGCCCTACGGGTTGTAAACTTCTTTTATACGGGAATAAGACCGTCCACGAGTGGATGCGTGCATGTACCGTATGAATAAGCATCGGCTAACTCCGTGCCAGCAGCCGCGGTAATACGGAGGATGCGAGCGTTATCCGGATTTATTGGGTTTAAAGGGAGCGTAGACGGG
+
FFFFFFFFFFFFFF,FFFFFFFFFFFFFFFFFFFFFFFFFFFFFFFFFFFFFFFFFFFFFFFFFFFFFFFFFFFFFFFFFFFFFFFFFFFFFFFFFFFFFFFFFFFFFFFFFFFFFFFFFFFF:FFFFFFFFFFFFFFFFFFFFFFFFFFFFFFFFFFF:FFFFF:FFFFFFFFFFFFFFFFFFFF,FFFFFFFFFFFFF:F:FFFFFFFFFFFFFFFF:F,FFFFFFFFFF:FFFFF:FF:FF:FFFFF
@A00881:241:HJW2NDRXX:1:2131:31566:4523 1:N:0:CGAGAGAA+GATTGGAG
TGACCACCTACGGGATGCAGCAGTGGGGAATATTGCACAATGGGGGAAACCCTGATGCAGCGACGCCGCGTGGGTGAAGAAGTCTTTCGGTATGTAAAGCCCTATCAGCAGGGAAGAAAATGACGGTACCTGACTAAGAAGCCCCGGCTCACTACGTGCCAGCCGCCGCGGTAATACGGAGGGGGCAAGCGGTGTCCGGATTTACTGGGTGTAAAGGGAGCGCAGACGGAGAGGCTCGGCTGAAGTGCAT
+
FF:FFFFFFFFFFFFFFFFFFFF,FFFF::F:,FFFFFFFFFFFFFFFFFFFFFFFF:FFFFF:FFFFFFFFFFFFFFF,FFF,,FFFFF,FFFFFFFFFF:F:FFF:FFFF:FF:F,FFFF,FFF:FFFFFF::FFF:FFFF:FFFF::,FFFFFF::FF:F,FFFFFFFFF,FFFF,FFFFFFF::FFF,FFF,FFFF,FF,FFFF:FFF,,FFF:FFFF:::,FFFF:F:F:,,:,:F:FFFFFFF,
@A00881:241:HJW2NDRXX:1:2131:21540:4852 1:N:0:CGAGAGAA+GATTGGAG
TGACCACCTATGGGGTGCAGCAGTGGGGGATATTGCGCAATGGGGGGAACCCTGACGCAGCAACGCCGCGTGGAGGAAGACGGTTTTCGGATTGTAAACTCCTTTTCTTAGGGACGAAAAAAGTGACGGTACCTAAGGAATAAGCTCCGGCTAACTACGTGCCAGCAGCCGCGGTAATACGTCGGGAGCAAGCGTTATCCGGAATTACTGGGTGTAAAGGGTGCGTAGGCGGCCGAGTCAGTCAGATGTG
+
FF:FFFFF:F:FFFFFFFFFFFFFFFFFFFF:FFFFFFFFFFFFFFFFFFFFFFFFFFFFFFFFFFFFFFFFFFFFFFF:FFFFFFFFFFFFFFFFFFFF:FFFFFFFFFFF:FF:FF:FFFFFFFFFFFFFFFFFFFF,FFFFF:FFFFFF:FFFF::F:FFFFF:FFFFFFFF:,FFFFF,FFFFFFF:FFF:F,FF::FF:F:FF::FFFFFF:F:FFFFF:FFFF,:FFFFF,:FFFFFFFFFFF:
@A00881:241:HJW2NDRXX:1:2131:30734:5588 1:N:0:CGAGAGAA+GATTGGAG
TGACCACCTATGGGAGGCAGCAGTGAGGAATATTGGTCAATGGACGCAAGTCTGAACCAGCCATGCCGCGTGCAGGAAGACGGCTCTATGAGTTGTAAACTGCTTTTGTACGGGAGCAATAATTTCTACGGGATCGGGAGATGAGAGTACCGTACGAATCAGCATCGGCTAACTCCGTGCCAGCAGCCGCGGTAATACGGAAGATGCGAGCGTTATCCGGATTTATTGGGTTTAAAGGGTGCGTAGGCGG
+
FFFFFFFFFFFFFF:FFFFFF,FFFFFFFFF:FFFFFFFFFF:FFFFFFFFFFFF:FFFFFFFFFFFFFFFFFFFFFFFFFFFFFFFFFFFFFFFFFFFFFFF:FFFFFFFFFF:FFFFFFFFFFFFFFFFFFF,:FFFFFFFFFFFFFFFFFFFFFFFFFFFFFFFFFFFFFFFFFFF:FFFFFFFFFFFFF,FF,FF:FFFFFFFFFFFFFFFFFFFFF:,:F,FFFFF:FFFFF,FFFF:FFFFFFF
@A00881:241:HJW2NDRXX:1:2131:25898:5979 1:N:0:CGAGAGAA+GATTGGAG
TGACCACCTACGGGATGCAGCAGTGGGGAATATTGGTCAATGGGGGGAACCCTGAACCAGCAACGCCGCGTGAAGGAAGAAGGCTTTCGGGTTGTAAACTTCTTTTATCAGGGACGAAAGTGACGGTACCTGATGACTAAGCTCCGGCTAACTACGTGCCCGCAGCCGCGGTCATACGTAGGGAGCGAGCGTTATCCGGATTTACTGGGTGTACAGGGCGCGTAGGCGGGCTGGCAAGTCAGATGTGAAA
+
FFFFFFFFF,FFFF:FFFFFF,FFFFFFF:FF,FFFFFFF,FFFFFFFFFFFF:FFFFFFFFFFFFFFFF,FFFFF:FF:FFFFFFF:FFF,F:,F,FF:FF::FFF:FFFFFF,FFF,F,FF:FFFF::FF:FFF,:F,FFFFFFFF:FFFFFFFFFFF,FFFFFFFFFF,,FFFFFFFFFFFFFF:FFF::,:FF::FFF:FF,FFFF::FFFFFFFFFFFFFFFFFFF,FFFFF:F::FF,,F:,,F
@A00881:241:HJW2NDRXX:1:2131:22462:6167 1:N:0:CGAGAGAA+GATTGGAG
TGACCACCTATGGGATGCAGCAGTGAGGAATATTGGTCAATGGGCGGAAGCCTGAACCAGCCAAGTCGCGTGAGGGATGAAGGCCCTACGGGTTGTAAACCTCTTTTGCCGGGGAACAAGTGCCGGGACGTGATTCCGGAGCTGAGTGTACCCGGAGAAAAAGCATCGGCTAACTCCGTGCCAGCAGCCGCGGTAATACGGAGGATGCGAGCGTTCTCCGGATTTAGTGGGTTTAAAGGGTGCGTAGGCG
+
FFFFFFFFFFFFFFFFFFFFFFFFFFFFF:FFFFFFFFFFFFFFFFFFFFFFFFFFFFFFFFFFFFFFFFFFFFFFFFFFFFFFFFFFFFFFFFFF:FFFFF:FFFFFFFFFFFF,FFFFFFFFFFFFFFFFFFFFFFFFFFFFFFFFFFFFFFFFFF:FFFFFFFFFFF:FFFFFFFFFFFFFFFFFFFFFFF:FFFFFF:FF:FFFF:FFF:F,:FFF:::FFF,FFFFFFFFFFF:FF:F:FF:FF:
@A00881:241:HJW2NDRXX:1:2131:22950:6230 1:N:0:CGAGAGAA+GATTGGAG
TGACCACCTACGGGAGGCAGCAGTGGGGAATATTGCACAATGGGGGAAACCCTGATGCAGCGACGCCGCGTGAAGGAAGAAGTATCTCGGTATGTAAACTTCTATCAGCAGGGAAGAAAATGACGGTACCTGACTAAGAAGCCCCGGCTAACTACGTGCCAGCAGCCGCGGTAATACGTAGGGGGCAAGCGTTATCCGGATTTACTGGGTGTAAAGGGAGCGTAGACGGAAGAGCCAGTCTGATGTGAAA
+
FFFFFFFFFFFFFFF:FFFFFFFFFFFFFFFFFFFFFFFFFFFFFFFFFFFFFFFFFFFFFFFFFFFFFFFFFFFFFFFFFFFFFFFFFF:FFFFFFFFFFFFFFFFFFFFFFF:FFF:FFFFFFFFF:FFFFFF,FFFFFFFFFFFFF,:FFFFFFFFFFFFFFFFFFFFFFFFFFF:FFFFFFFFF:FFFFFFFFFFFFFFFFFFFFFFFFFFFFFFFFFFFFFFFFFF:FF,,FFFFFFFFFFFF,F
@A00881:241:HJW2NDRXX:1:2131:25599:7435 1:N:0:CGAGAGAA+GATTGGAG
TGACCACCTACGGGATGCAGCAGTGAGGGATATTGCACAATGGGGGGAACCCTGATGCAGCAACGCCGCGTGAAGGAAGAAGTATTTCGGTATGTAAACTTCTATCGACAGGGACGAAAGAAATGACGGTACCTGAGTAAGAAGCCCCGGCTAAATACGTGCCAGCAGCCGCGGTAATACGTATGGGGCAAGCGTTATCCGGATTTACTGGGTGTAAAGGGTGAGTAGGCGGTCAGATAAGTCATATGTG
+
FFFFFFFFFFFFFFFFFFFFFFFFFFFFFFFFFFFFFFFFFFFFFFFF,FFFFFFFFFFFFFFFFFFFFFFFFFFFFFFFFFFFFFFFFFF,FFF,FFFFFFFFFF:FFFFFFFFF:FFFFFFFFFFFFFFFFFFFF:FFFFFFFFFFFFFF:FFFFFFFFFFFFFFFFFFFFFF,,FFFFFF:FFFFFFFFFFFFFFFFFFFFFF::F,FFFFF:,FFFFFFFFFFFFFFFFFFF,:FFFFFF,F:FFF
@A00881:241:HJW2NDRXX:1:2131:28565:7435 1:N:0:CGAGAGAA+GATTGGAG
TGACCACCTACGGGATGCAGCAGTGGGGAATAGTGCCCAATGGGGGGAACCCTGATGCAGCGACGCCGCGTGAGTGAAGAAGTATTTCGGTCTGTAAAGCTCTATCAGCAGGAAAGAAAATGACGGTACCTGACTAAGAAGCCCCGGCTAACTACGTGCCAGCAGCCGCGGTCATACGTAGGGAGCGAGCGTTGTCCGGAATTACTGGGTGTAAAGGGAGCGGAGGCGGGCACGGACGTCAGACGTGAAA
+
FF:F:FF:FF:FFFF:FFFFFFFFFFFFF,FF:FFF,,FF:FFFFFFF,FFFFFFFFFFFFFFFFFFFFF,F:FFF,FFFFFF,FF:FFFF,,F,,,FFFF:FFFFFFF:FF:,,F:FFFFFF:FF:FF::FF::FFFF:FF:FFFF,F:F::FFFFFFF:F,::F:FFFF,:F:F:F,FFFF::FF,F:FF,:FFF:F:,F:FF,FFF,F:F,:FFF:FFF,F:FFFFF,,F,FFFFF:FFFFFF:FFF
@A00881:241:HJW2NDRXX:1:2131:15546:7748 1:N:0:CGAGAGAA+GATTGGAG
TGACCACCTATGGGGGGCAGCAGTGGGGAATATTGGGCAATGGAGGCAACTCTGACCCAGCAACGCCGCGTGAGCGATGAAGGTCTTCGGATTGTAAAGCTCTTTAAGTGGGGACGAAGAAAGTGACTGTACCCACAGAATAAGCTCCGGCTAACTACGTGCCAGCAGCCGCGGTAATACGCAGGGAGCAAGCGTTATCCGGAATGACTGGGCGGAAAGGGTGCGTAGGTGGTTTGGCAAGTTGGTAGCG
+
FFFFFFFFF,FFFFFFFFFFF:FFFFFFF,FF::F:FFFFFFFFFFFFFFFFFFFFFFFFF:FFFFFFFFFFFFFFFFFFFFFFFFFFFF::,FFFFFFFFFFFFFFFFFFFFFFFFFFF,FFFFFF,FF:FFF,FFFF:F:FFFFFFFFFFFFFFFFFFF:FFFFFF:FFFFF:F:FFFFF,FFFFFFF,FFFFFFFFFFF,FFFFFFFFFFF,FF:FFF,FFF,FFF:FF:F,FFF:,FFFFFF:F:F
@A00881:241:HJW2NDRXX:1:2131:26549:7889 1:N:0:CGAGAGAA+GATTGGAG
TGACCACCTATGGGATGCAGCAGTGGGGGATATTGGACAATGGGGGAAACCCTTATCCAGCGACGCCGCGTGAGGGAAGAAGGTTTTCGGATTGTAAACCTCTGTCAGTGGGGACGATAATGACGGTACCCACGGAGGAAGCCACGGCTAACTACGTGCCAGCAGCCGCGGTAATACGTAGGTGGCAAGCGTTGTCCGGAATTACTGGGTGTAAAGGGAGCGTAGGCGGGGCATTAAGTCAGAAGTGAAA
+
FFFFFFFF:FFFFFFFFFFFFFFFFFFFFFFFFFFFFFFFFFFFFFFFFFFFFFFFFFFFFFFFFFFFFFFFFFFFFFFFFFFFFFFFFFFFFFFFFFFFFFFFFFFFFFFFFFFFFFFFFFFFFFFFFFFFFFFFFFFFFF:FFFFFFFFFFFFFFFFFFFFFFFFFFFFF:FFFFFFFFFFFFFF:FFFFFFFF::FFFFFFFFFFFFFF,FFFFFFFF:FFFFFFFFFF,:FFFFF:FF:,:FFF:F
@A00881:241:HJW2NDRXX:1:2131:27434:8140 1:N:0:CGAGAGAA+GATTGGAG
TGACCACCTACGGGGTGCAGCAGTGGGGGATATTGCGCAATGGGGGGAACCCTGACGCAGCAACGCCGCGTGAAGGAAGACGGCCCTACGGGTTGTAAACTTCTTTTATACGGGAATAAGACCGTCCACGAGTGGATGCGTGCATGTACCGTATGAATAAGCATCGGCTAACTCCGTGCCAGCAGCCGCGGTAATACGGAGGATGCGAGCGTTATCCGGATTTATTGGGTTTAAAGGGAGCGTAGACGGA
+
FFFFFFFFFFFFFFFFFFFFFFFFFFFFFFFFFFFFFFFFFFFFFFFFFFFFFFFFFFFFFFFFFFFFFFFFFFFFFFFFFFFFFFF,FFFFFFFFFFFFFFFFFFFFFFFFFFF:FFFFFFFFFFFFFFFFFFF:F:FFFFFF:F:FFFF:FFFF,FFFFFFF,FFFFFFFFFFFFFFF:FF:FFFFFFFFFFFFFF:FFFFFFFFF:FFF:FFF,:FFFFFFFFFFF,FFFFFFFFFFFFFFFFF:FF
@A00881:241:HJW2NDRXX:1:2131:29071:8155 1:N:0:CGAGAGAA+GATTGGAG
TGACCACCTATGGGGTGCAGCAGTGGGGAATATTGGGCAATGGGCGAAAGCCTGACCCAGCAACGCCGCGTGAAGGAAGAAGGTCTTCGGATTGTAAACTTCTTTTATGATGGACGAAGGACGTGACGGTACCTCATGAATAAGCCACGGCTAACTACGTGCCAGCAGCCGCGGTAATACGTAGGTGGCGAGCGTTATCCGGATTTACTCGGTGTAAAGGGCGCGTAGGCGGGCGTGCAAGTCAGATGTG
+
:FFFFFFFFF,FFFFFFFFFFFFFF::FFFFFFFFFFFFFFF::,:FFFF,:FFFF,FFF:,FF,FF,FFFFFFFFF:FFFFFFFF::F:FFF:FFFF,FF,FFFFFFFF,F:FFFFFF:FFFFFFFFFFF:,FFFFFFFFFFF,:FF,F:FF:FFFF,FF:FFFFFF,F,FFFFFFFFFFF,,FFFFFFFFF:FFFFFFFF,FFFF,:,FFFFFFFFF,:FFFFFF,F,FFFFFFFFFFFF,FFF:FFF
@A00881:241:HJW2NDRXX:1:2131:25889:8249 1:N:0:CGAGAGAA+GATTGGAG
TGACCACCTACGGGGGGCAGCAGTGGGGGATATTGGACAATGGGGGGAACCCTGATCCAGCGACGCCGCGTGAGTGAAGAAGTATTTCGGTACGTAAAGCTCTGTCAGCAGGGAAGAAGGAAGACGGTACCTGACCAAGAAGCCCCGGCTAACTACGTGCCAGCAGCCGCGGTAATACGTAGGGGGCAAGCGTTATCCGGATTTACTGGGTGTAAAGGGAGCGCAGACGGAGATGCAAGTCCGGAGTGAA
+
FFFFFFFFFFFFFFFFFFFFFFFFFFFFFFFFFFFFFFF:FFFFFFFFFFFFFFFFFFFFFFFFFFFFFFFFFFFFF:FFFFFFFFFFFFFFFFFFFFFFFFFFFFFFFFFFFFFFFFFFF:FFFFFFFFFFFFFFFFFFFF:FFFFFF,FFFFFFFFFFFFFFFFFFFFF:F,:F:FF:FFFFFFFFFFFFFF:FF:F:FFFFFF:FFF,F,:FFFFFF,:FFFFFFF,FFFFFFF,::FFFF,FFFFF
@A00881:241:HJW2NDRXX:1:2131:26476:8328 1:N:0:CGAGAGAA+GATTGGAG
TGACCACCTACGGGGTGCAGCAGTGAGGGATATTGCACAATGGGGGGAACCCTGATGCAGCAACGCCGCGTGAAGGAAGAAGTATTTCGGTATGTAAACTTCTATCGACAGGGACGAAAGAAATGACGGTACCTGAGTAAGAAGCCCCGGCTAAATACGTGCCAGCAGCCGCGGTAATACGTATGGGGCAAGCGTTATCCGGATTTACTGGGTGTAAAGGGTGAGTAGGCGGTCAGATAAGTCATATGTG
+
FFFFFFFFFFFFFFFFFFFFFFFFFFFFFFFFFFFFFFFFFFFFFFFF:FFFFFFFFFFFFFFFFFFFFFFFFFFFFFFFFFFFFFFFF,F:FFFFFFFFFFFFFFFFFFFFFFFFFFFFFFFFFFFF,F:FFFFFFFF:FF:F:FFFFFFFFFFFFFFFFFFFFFFFFFFFFF:F:FFFF,FFFFFFFFFFFF:FFFF:FFFFFFF::FFFFF:F:FFFFFFF:FF::FF,FFFFFFFFFFFFFF:FFF
@A00881:241:HJW2NDRXX:1:2131:29821:8453 1:N:0:CGAGAGAA+GATTGGAG
TGACCACCTACGGGGTGCAGCAGTGGGGAATATTGGGCAATGGGCGCAAGCCTGACCCAGCAACGCCGCGTGAAGGAAGAAGGCTTTCGGGTTGTAAACTTCTTTTATGAGGGACGAAGGACGTGACGGTACCTCATGAATAAGCCACGGCTAACTACGTGCCAGCAGCCGCGGTAATACGTAGGTGGCGAGCGTTGTCCGGATTTACTGGGTGTAAAGGGCGCGTAGGCGGGTAGGCAAGTCAGATGTG
+
FFFFFFFFF:FFFFFFFFFFFFFFF:FFFFFFFFFFFFFFFFFFFFFFF:FFFF:FFFFFFFFFFFFFFFFFFFFFFFFFFFFFFFFFF:FFFFFFFFFFFFFFFFFFFFFFFFFFFFFFFFFFFFFFFFF:FFF,FFFFFFFFFFFFFFFFFFFFFFFFFFFFFFFFFF:FFFFF,FFFFFFFFFF:F,F:F:FFFFFFFFFFFFF:FFFF:F:F,FF:FF:FF:FFFF,FFF,:FF,FFFFFFFFFFF
@A00881:241:HJW2NDRXX:1:2131:30101:8469 1:N:0:CGAGAGAA+GATTGGAG
TGACCACCTACGGGGTGCAGCAGTGGGGAATATTGGGCAATGGGCGCAAGCCTGACCCAGCAACGCCGCGTGAAGGAAGAAGGCTTTCGGGTTGTAAACTTCTTTTATGAGGGACGAAGGACGTGACGGTACCTCATGAATAAGCCACGGCTAACTACGTGCCAGCAGCCGCGGTAATACGTAGGTGGCGAGCGTTGTCCGGCTTTACTGGGTGTAAAGGGCGCGTAGGCGGGTAGGCAAGTCAGATGTG
+
:FFFFFFFFFFFFFF:FFFFFFFFFFFFF,FFFFFFFFFF,FFFFFFFFFFFFFFFFFFFFFFFFFFFFFFFFFFFFFFFFFFFFFFFFFFFFFFFFFFFFFFFFFFFFFFFFFFF:FFFFFFFFFFFFFFFFF:FFFF,FFFFFFFFFFFFFFFFFFFFFFFFFFFFFFFFFF::,FF:FF:FFFF:F:FF:FFFFFFFFF,FFF,:FFFFFF:F,FFFFFFFFFFFFF:FFF,:FFFFFFFFFF:F,:
@A00881:241:HJW2NDRXX:1:2131:24966:8656 1:N:0:CGAGAGAA+GATTGGAG
TGACCACCTATGGGGCGCAGCAGTGGGGAATATTGGTCAATGGGGGGAACCCTGAACCAGCAACGCCGCGTGAAGGAAGAAGGCTTTCGGGTTGTAAACTTCTTTTACCAGGGACGATAGTGACGGTACCTGGTGAATAAGCTCCGGCTAACTACGTGCCAGCAGCCGCGGTAATACGTAGGGAGCGAGCGGTATCCGGATTTACTGGGTGTAAAGGGCGCGTAGGCGGGCCGACAAGTCAGATGTGAAA
+
FFF,FFFFF::FFFFFFF:FFFF,FFFFFF:FFFFFFFF:FFFFFFFFFF::FFFF:FFFFFFF:FFFF:FFF:FFFFFFFFFFFFFFFFFFF:FFFFF:FFF:FFFFFFFFFFFF:FFF::FFFFFF:F:FFFFFFFF:,F:FFFFFFFF:FFF,,FF,FFF:FFFFFFFFFFFF,F,FFFFFFFFFFFF,F,FFFFFFF:FFFF,FF:FFFFFFFF,FFFFFFFFF:FF,:FFFF:FFFFF:FFF:FF
@A00881:241:HJW2NDRXX:1:2131:19235:8970 1:N:0:CGAGAGAA+GATTGGAG
TGACCACCTATGGGGGGCAGCAGTGAGGAATATTGGTCAATGGGCGCAGGCCTGAACCAGCCAAGTAGCGTGAAGGATGACTGCCCTATGGGTTGTAAACCTCTTTTGCCGGCCCGCACAGCGCCGCACGGGTGCGGTCGGGAGAGTACCCGGCGAAAAAGCCTCGGCTAACTCCGTGCCCGCCGCCGCGGTCCTACGGAGGGTGCGCGCGTGATCCGGAGTGAGTGGGTTTAAAGGGTGCGTCGGCGGG
+
FFFFF:FFFFFFFFFFFFFFF,F:FFFFFF:F,FFFFF::FFFFFFFFFFFF:FFFFFFFFFFFFFFFFFFFFFFF,FFFFFFFF::FFFFF,FFF:FFFFFFFFFFFFFFF,FFF:,:FFFFFFF,,:F,F,,,FF,,,FF,FFF,,FFFFF,F,F,F:FF,FFFFFFF:F,F:,:FF:,FF:F::FFFFF:FFF:FFFFF,F:,F,F:F,,,:,:FFF,FF,,FFFF,F,,::FF:FFFFF,:F,FF,
@A00881:241:HJW2NDRXX:1:2131:30987:9314 1:N:0:CGAGAGAA+GATTGGAG
TGACCACCTACGGGATGCAGCAGTGGGGAATATTGGGCAATGGGCGCAAGCCTGACCCAGCAACGCCGCGTGAAGGAAGAAGGCTTTCGGGTTGTAAACTTCTTTTATGAGGGACGAAGGACGTGACGGTACCTCATGAATAAGCCACGGCTAACTACGTGCCAGCAGCCGCGGTAATACGTAGGTGGCAAGCGTTGTCCGGATTTACTGGGTGTAAAGGGCGCGTAGGCGGGCATGCAAGTCAGATGTG
+
:FF:F,FFF:FFF:FF::FFF:FF,FF:,FFFFFFFFFFFFFFFFFFFFFFFFFFFFFFFF:FFFFFFFFFFFFFFFFFFFFFFFFFFFFFFFFFFFFFFFFFFFFFFFFFFFFFFFFFFFFFFFFFF,FFFFFFFFFFFFFFFFFFFFFF::FFFFFFFFFF,:FFFFFFFFFF:F,FFFF:F:FFF:FFFFFFF:FFFFFF:FFFFFFFF:FFFFF:FFF:F,:FFFFFFFFFFFFFFFFFFFFFFFF
@A00881:241:HJW2NDRXX:1:2131:8531:10504 1:N:0:CGAGAGAA+GATTGGAG
TGACCACCTACGGGATGCACCAGTCGGGAATATTGCACAATGGGGGAAACCCTGATGCAGCGACGCCGCGTGAGTGAAGAAGTATTTCGGTATGTAAAGCTCTATCAGCAGGGAAGAAGATGACGGTACCTGAGTAAGAAGCCCCGGCTCACTACGTGCCAGCAGCCGCGGTAATACGTAGGGGGCAAGCGGTATCCGGATTTACTGGGTGTAAAGGGAGCGTAGAAGGCGATGCAAGTCTGAAGTGAAA
+
FF,FFFFFFFFFFFFFF:FFFFFFFFFFFFFFFFFFFFFFF:FFFFFFFFF:FF:FFFFFFFFFFFFFFFFFFFFFFFFFFFFFFFFFFFFFFFFFFFFFFFFFFFFFF:FFFFFFFFFFFFFFFFFFFFFFFFF:FF:FFFFFFFFFF,FFFFFFFF:FFFF,:FFFFFFFFFFFFFFFFFFFFF,F:F,FFFFFFFFF,F:,:FF:FFFFFF:,FFFF:FFF:,,FFFFF:FFF::F,FF:FFF,:F:
@A00881:241:HJW2NDRXX:1:2131:31349:10692 1:N:0:CGAGAGAA+GATTGGAG
TGACCACCTATGGGGCGCAGCAGTGAGGAATATTGGTCAATGGGCGGAAGCCTGAACCAGCCAAGTCGCGTGAGGGATGAAGGCCCTACGGGTTGTAAACCTCTTTTGCCGGGGAACAAGTGCCGGGACGTGATCCCGGAGCTGAGTGTACCCGGAGAAAAAGCATCGGCTAACCCCGTGCCAGCAGCCGCGGTAATACGGAGGATGCGAGCGTTATCCGGATTTATTGGGTTTAAAGGGTGCGTAGGCG
+
FFFFFFFFFFFFFFFFFFFFFFFFFFFFFFFFFFFFFFFFFFFFFFF:FFFFF:FFFFFFFFFF:FFFFFFFFFFFFFFFFFFFFFFFFFFFFFFFFF:FFFFFFFFFFFFFFFFFFFFFFFFFFFFFFFFFFFFFFFFFFFFF:FFFFFFFFFFFFFFFFFFFFFFFFFFFFFFFFFFFFFFFFFF:FFFFFFFFFFF:::F:FFFFFFFF:FF:FFF:FFFFFFFFFFFFFFFFFFFFFFFFFFF,FF
@A00881:241:HJW2NDRXX:1:2131:21829:10958 1:N:0:CGAGAGAA+GATTGGAG
TGACCACCTACGGGACGCAGCAGTGGGGGATATTGGACAATGGGGGGAACCCTGATCCAGCGACGCCGCGTGAGTGAAGAAGTATTTCGGTACGTAAAGCTCTATCAGCAGGGAAGAAGAAAGTGACGGTACCTGAGTAAGAAGCCCCGGCTAACTACGTGCCAGCAGCCGCGGTAATACGTAGGTGGCAAGCGTTATCCGGATTTACTGGGTGTTAAGGGCGTGTAGGCGGGATTGCAAGTCAGATGTG
+
FFFFFFFFFFFFFFFFFF:FFFF,FFFFFFFFFFFFFFFFFFFFFFFFFFFFFFFFFF:F:FFFFFFFFFFFFFFFFFFFFFFFFFFFFFFFFF:FFFFFFFFFFFFFFFFFFFFF:,FFF,FFFFFFFFFF::F:F,FFF::FFFFFFFFF,FFFFFFFFF:FFFFFFFFFFFFFFFF:FF::FFFFFFFFFFFF:FFFFFFFFFF:FFFFFFF,FFFF:FFFFFFFFFFFFF,FF,:FFFF:FFFFFF
@A00881:241:HJW2NDRXX:1:2131:32597:11130 1:N:0:CGAGAGAA+GATTGGAG
TGACCACCTACGGGGGGCAGCAGTGGGGAATATTGGGCAATGGGCGCAAGCCTGACCCAGCAACGCCGCGTGAAGGAAGAAGGCTTTCGGGTTGTAAACTTCTTTTATGAGGGACGAAGGACGTGACGGTACCTCATGAATAAGCCACGGCTAACTACGTGCCAGCAGCCGCGGTAATACGTAGGTGGCGAGCGTTGTCCGGATTTACTGGGTGTAAAGGTCGCGTAGGCGGGTAGGCAAGTCAGATGTT
+
FF,:FFFFFFFFFFFFFFFFFFFFFFFFFFFFFFFFFFFFFFFFFFFFFFFFFFFFFFFFFFFFFFFFFFFFFFFFFFFFFFFFFFFFFFFFFFF:FFFFFFFFFFFFFFFFFFFFFF:FFFFFFF:FFFFFFFFF:FFFFFFF,FFFFFFFF:FFFFFF:FFFFFFFFFFFFFFF,FF,FFFF,FF,FFFFF,FFFFFFFFF:FFF:F:FFF::F::FF,:FFF:FFF:FFFFFF,:,FFFF,,FFFF,
@A00881:241:HJW2NDRXX:1:2131:23701:11318 1:N:0:CGAGAGAA+GATTGGAG
TGACCACCTATGGGATGCAGCAGTGGGGAATATTGCACAATGGGGGGAACCCTGATGCAGCGACGCCGCGTGAGTGAAGAAGTCATTCGTGATGTAAAGCTCTATCAGCAGGAAAGAAAATGACGGTACCTGACTAAGAAGCCCCGGCTCACTACGTGCCAGCAGCCGCGGTCATACGTAGGGGGCAAGCGTTATCCGGATTTACTGGGTGTAATGGGAGCGTAGACGGCAGGGCCAGTCTGAAGTGAAA
+
::FFFFFF::FFFFFFFFFFFFFFFFFFFFFFFFFFFFFFFFFFFFFFFFFFFFFFFFFFFFFFFFFFFFFF:FFFFF:FFFFFFFFFFFFFFFFFFFFFFFF:FFFFFFFFFFFFFFF:FFFFFFFFFFFFFFFFFF,,FFF:,FFFF,FFFFFFFF:FFFFFFFFFFFF:,FFFFF:FFFFFFFFFFFFFF::FFFFFFFF,F,FF,FFFFF,FFFFFFFFFFFFFFFF:FFF,FFFFFFFFFFF:FF
@A00881:241:HJW2NDRXX:1:2131:31729:12289 1:N:0:CGAGAGAA+GATTGGAG
TGACCACCTATGGGGCGCAGCAGTGAGGAATATTGGTCAATGGGCGGAAGCCTGAACCAGCCAAGTCGCGTGAGGGATGAAGGCCCTACGGGTTGTAAACCTCTTTTGCCGGGGAACAAGTGCCGGGACGTGATCCCGGAGCTGAGTGTACCCGGAGAAAAAGCATCGGCTAACCCCGTGCCAGCAGCCGCGGTAATACGGAGGATGCGAGCGTTATCCGGATTTATTGGGTTTAAAGGGTGCGTAGGCG
+
FFFFFFFFFFFFFFFFFFFFFFFFFFFFFFFFFFFFFFFFFFFFFFFFFFFFFFFFFFFFFFFFF:FFFFFFFFFFFFFFFFFFFFFFFFFFFFFFFFFFFFFFFFFFFFFFFFF,FFFFFFFFFFFFFFFFFFFFFFFFFFFFFFFFFFFFFFFFFFFFFFFFFFFFFFFFFFFF:FFFFFFFFFFFFFF:FF:FFFFFFFFFFFFFFFFFFFFFFFFFFFFFFFFFFFFFFFFF:FF:FFFFFFFFFF
@A00881:241:HJW2NDRXX:1:2131:19795:12320 1:N:0:CGAGAGAA+GATTGGAG
TGACCACCTACGGGATGCAGCAGTGAGGAATATTGGTCAATGGGCGGAAGCCTGAACCAGCCAAGTCGCGTGAGGGATGAAGGCCCTACGGGTTGTAAACCTCTTTTGCCGGGGAACAAGTGCCGGGACGTGATCCCGGAGCTGAGTGTACCCGGAGAAAAAGCATCGGCTAACTCCGTGCCAGCAGCCGCGGTAATACGGAGGATGCGAGCGTTCTCCGGATTTATTGGGTTTAAAGGGTGCGTAGGCG
+
FFFFFFFFFFFFFFFFF:FFFFFFFFFFFFFFFFFFFFFFFFFFFFFFFFFFFFFFFFFFFFFFFFFFFFFFFFFFFFFFFFFFFFFFFFFFFFFFFFFFFFFFFFFFFFFFFFFFFFFFFFFFFFF:FFF:FFFFFFFFFFFFFFFFFFFFFFFFFFF,FFFFFFFFFFFFFFFFFFFFFFFFFFFFFFFFFFF:F:FFFFFFFFFFFFF:F:F,FFFFF,FFFFF,FFFFF,FFFFFFFFFFFFFF,F
@A00881:241:HJW2NDRXX:1:2131:18674:12414 1:N:0:CGAGAGAA+GATTGGAG
TGACCACCTATGGGACGCAGCAGTCGGGAATATTGCGCAATGGAGGAAACTCTGACGCAGTGACGCCGCGTGCAGGAAGAAGGTTTTCGGATTGTAAACTGCTTTAGACAGGGAAGAAAGAAATGACAGTACCTTAGGAATAAGCCTCGGCTAACTACGTGCCAGCAGCCGCGGTAATACGTAGGTGGCGAGCGTTGTCCGGATTTACTGGGTGTAAAGGGCGCGTAGGCGGGTAGGCAAGTCAGATGTG
+
FFFFFFFFFFFFFFFFFFFFFFFFFFFFFFFFFFFFFFFFFFFFFFFFFFFFFFFFFFFFFFFFFFFFFFFFF:FFFFFFFFFFFFFFFFFFFFFFFFFFFFFFFF:FFFFFFFFFFFFFFFFFFFFFFFFFF:FFFFF:FFFFFFFFFFFFFFFFFFFFFFFF:FFFFF:FFFFFFFFFFFFFFFF:FFFFFFF:FFFFFFFFFFFFFFFFFFFFFF,FFFFFFFFFFFFFFFFFFFFFFFFFF,:FFF
@A00881:241:HJW2NDRXX:1:2131:28483:12806 1:N:0:CGAGAGAA+GATTGGAG
TGACCACCTATGGGGTGCAGCAGTGGGGAATATTGGTCAATGGGGGAAACCCTGAACCAGCAACGCCGCGTGAAGGAAGAAGGCTTTCGGGTTGTAAACTTCTTTTATCAAGGACGATAGTGACGGTACTTGATGAATAAGCTCCGGCTAACTACGTGCCAGCAGCCGCGGTAATACGTAGGGAGCGAGCGTTATCCGGATTTACTGGGTGTAAAGGGCGCGTAGGCGGGCAGACAAGTCAGATGTGAAA
+
FFFFFFFFFFFFFFFFFFFFFFFFFFFFFFFFFFFFFFFFFFFFFFFFFFFFFFFFFFFFFFFFFFFFFFFFFFFFFFFFFFFFFFFFFFFFFFFFF:FFFFFFFFFFFFFFFFFFFFFFFFFFFFFFFFFFFFFFFFFFFFFFFFFFFFFFFFF:FFFFFFFFFFFFFFFFFFFFFFFFFFFFF:FFFF:FFFFFFFF:FF:FFFFFFFFFFF:FFFFFF,FFFFFFF,FFFFFFFF:FFF,FFFFFFF
@A00881:241:HJW2NDRXX:1:2131:29062:13025 1:N:0:CGAGAGAA+GATTGGAG
TGACCACCTACGGGGGGCAGCAGTGGGGAATATTGGGCAATGGAGGCAACTCTGACCCAGCAACGCCGCGTGAATGAAGAAGGCCTTCGGGTTGTAAAGTTCTTTAATTGGGGACGAAGAAAGTGACGGTACCCAAAGAATAAGCCACGGCTAACTACGTGCCAGCAGCCGCGGTAATACGTAGGTGGCAAGCGTTGTCCGGAATGACTGGGCGTAAAGGGAGCGTAGGCGGAGCAACAAGTTAGGAGTG
+
FF:FFFFFFFFFFFFFFFFFF:FFFFFFFFFFFFFFFFFFFFFFFFFFFFFFFFFFFFFFFFFFFFFFFFFFFFFFFFFFFFFFFFFFFFFFFFFFF:FFFFFFFF:F:FFFFFF:FFFFFFFFFFFFFFFFFFFFFFFFFFFF,FFFFFFFFFFFFF:FFFFFFFFFFFFFFFFFFFF:FFFFFFFFFF:FFFFFFFFFFF,FFFFFFFFFFF:FFFFF:,F,FFF:FF:,,F:,:FFFFFF:F:FFF,
@A00881:241:HJW2NDRXX:1:2131:22968:13401 1:N:0:CGAGAGAA+GATTGGAG
TGACCACCTACGGAGGCACCAGTGGGGAATATTGGGCAATGGAGGAAACTCTGACCCAGCAACGCCGCGTGAATGATGAAGGTCTTCGGATTGTAAAGTTCTTTTCTAAGGGAAGAAGAAAGTGACGGTACCTTAGGAATAAGCCTCGGCTAACTACGTGCCAGCAGCCGCGGTAATACGTAGGAGGCAAGCGTTATCCGGAATGACTGGGCGTAAAGGGTGCGTAGGTGGTTTGGCAAGTTAGTAGCGT
+
FFFFFFFFFFFFFFFFF:FFFFFFFFF::FFFFFFFFFFFFFFFFFFFFFFFFFFFFFFFFFFFFFFFFFFFFFFFFFFFFFFFF:FFFFFFFFFFFFFFFFFFFFFFFFFFFFFFFFFFFFFFFFFFFFFFFFFFFFFFFFFFFFFFFFFFFFFFFFFFFFFFFFFFFFFFFF:FFFFFFFFFFFFFF,FFFFFFFFFFFFFFFFF:FFFFFFFFFFFFFFFFFFFFFFFFFFFFFFFFFFFFF:FFFF
@A00881:241:HJW2NDRXX:1:2131:22073:13416 1:N:0:CGAGAGAA+GATTGGAG
TGACCACCTACGGGGTGCACCAGTGGGGGATATTGCACAATGGGGGGAACCCTGATGCAGCGACGCCGCGTGAGCGAAGAAGTATCTCGGTATGTAAAGCTCTATCAGCAGGGAAGATAATGACGGTACCTGACTAAGAAGCACCGACTAAATACGTGCCAGCAGCCGCGGTAATACGTATGGTGCAAGCGTTATCCGGATTTACTGGGTGTAAAGGGAGCGCAGGCGGTTCTGCAAGTCTGAGGTGAAA
+
FFFFFFFFFFFFFFFFFFFFFFF,FFFFFF::FFFFFFFFFFFFFFFF:FFF:FFFFFFFFFFFFFFFFFFFFFFFFFFFFFFFF:FFFFF,FFFF,FFFFFFFFFFFF:FFFF:FFFFFFFFFFFFFFFFFFF:FFFFFFFFFFF:F,FFFFFFFFFFFFFFFFFFFFFFFFFFFFFFFFFFFFFFFFFFF:,FFFFFFFFFFFFFFF:FFF,:FFFFFFF::FFFFFFFFFFFF,FFFFFF,FF::,F
@A00881:241:HJW2NDRXX:1:2131:25717:14747 1:N:0:CGAGAGAA+GATTGGAG
TGACCACCTATGGGGCGCAGCAGTGGGGAATATTGCACAATGGGGGAAACCCTGATGCAGCGACGCCGCGTGAGTGAAGAAGTATTTCGGTATGTAAAGCTCTATCAGCAGGGAAGAAGATGACGGTACCTGAGTAAGAAGCCCCGGCTAACTACGTGCCAGCAGCCGCGGTAATACGTAGGGGGCAAGCGTTATCCGGATTTACTGGGTGTAAAGGGAGCGTAGACGGCGATGCAAGTCTGAAGTGAAA
+
FFFFFFFF::FFFFFFFFFFFFFFFFFFFFF:FFFFFFFFFFFFFFFFFFFFFFFFFFFFFFFFFFFFFF,FFFFFFFFFFFFFFFFFFFFFFFFFFFFFFFFFFFFFF:FFFFFFFFF,,F:FFF:FFFFFFFFFFFFF:FFFFFFFFFFFFFFFFFFFFFFFFFFFFFFFFFFFFFFFFFFFFF:FFFFFFF:FFFFFFFFF:FFFF:FFFF,FFFFFFFFFFFFFFFF:FFFFF::FFFF:F:FF:F
@A00881:241:HJW2NDRXX:1:2131:10682:14888 1:N:0:CGAGAGAA+GATTGGAG
TGACCACCTATGGGAGGCAGCAGTGGGGAATATTGCGCAATGGGGGGAACCCTGACGCAGCAACGCCGCGTGAAGGAAGAAGGTTTTCGGATTGTAAACTTCTTTTATTAAGGACGAAGGAATGACGGTACTTAATGAATAAGCTCCGGCTAACTACGTGCCAGCAGCCGCGGTCATACGTAGGGAGCAAGCGTTATCCGGATTTACTGGGTGTAAAGGGAGTGTAGGCGGCATAATAAGTCAGATGTGA
+
FFFFFFFFFFFFFFFFFFFFFFFFFFFF:FFF:FFFFFFFFFFFFFFFFFFFFFFFFFFFFFFFFFFFFFFFFFFFFFFFFFFFFFFFFFFFFFFF,FFFFFFFFFF:FF:FFFFFFFFF:FFFFFFFFFFFFFFFF,FFFFFFFFFFFFF:FFFFFFFFFFFFFFF:FFFFFF,,FFFFFFFFFFFFFFFFFFFFFFF,F::FFF::FFFFFF,FFFFFFFFFFFFFFFFFFF,F:FFFFFFF:FFF:F
@A00881:241:HJW2NDRXX:1:2131:31729:15076 1:N:0:CGAGAGAA+GATTGGAG
[truncated: 52,500,689 more chars]
