# Supplementary material for: Environmental enrichment changes rabbits’ behavior, serum hormone level and further affects cecal microbiota
Source: PeerJ. 2022 Mar 9;10:e13068. doi: 10.7717/peerj.13068 (PMC8917805; doi:10.7717/peerj.13068)
Supplement: Supplemental Information 22 [file peerj-10-13068-s022.gz › FDMP20H000700-1a_L1_FKDO202078132-1A.raw_1.fq]

@A00881:241:HJW2NDRXX:1:2101:13530:5321 1:N:0:CGAGAGAA+GATTGGAG
GCCAATCCTACGGGAGGCAGCAGTGGGGAATATTGGGCAATGGAGGAAACTCTGACCCAGCAACGCCGCGTGAATGATGAAGGTCTTCGGATTGTAAAGTTCTTTTCTGAGGGAAGAAGAAAGTGACGGTACCTCAGGAATAAGCCTCGGCTAACTACGTGCCAGCAGCCGCGGTAATACGTAGGAGGCACGCGTTATCCGGAATGACTGGGCGTAAAGGGTGCGTAGGTGGTGTGGCAAGTTAGTAGCG
+
FFF,FFFFFFFFFFFFFFFFFFFFFFFFFFFFFFFFFFFFFFFFFFFFFFFFFFFFFFFFFFFFFFFFFFFFFFFFFFFFFF:FFFFFFF:FFF:FFFFFFFFFFFFFFFFFFFFFFFFFFFFFFFFFFFFFFFF:FFFFFFFFFFFFFFFFFFFFFFFFFFFFFFFFFFFFFFFFFFFFFFFFFFFFFF,FFFFFFFFFFFF:FFFFFFFFFFF,FFF::F:F,:FFFF:FF,FF,FF,FF:FFFFFFF
@A00881:241:HJW2NDRXX:1:2101:20826:28855 1:N:0:CGAGAGAA+GATTGGAG
GCCAATCCTATGGGGCGCACCAGTGAGGAATATTGGTCAATGGCCGGGAGGCTGAACCAGCCAAGTCGCGTGAAGGATGAAGGATCTATGGTTTGTAAACTTCTTTTATACGGGAATAAAGTGTGGGACGTGTCCCATTTTGTATGTACCGTATGAATAAGCATCGGCTAACTCCGTGCCAGCAGCGGCGGTAATACGGAGGATGCGAGCGTTATCCGGATTTATTGGGTTTAAAGGGTGCGGTGGTGGA
+
F:FF:FFFFF,FFFFFFFFFF:FFFFFFFFFFFFFFFF,FFFFFFFFFFFFFFFF:FFFFFF,FFFFFFFFFFFFF::F:,FFF,:F:FFFFF:FFFFF,:,FFFFFFF::FFFFFF::FF,FFFF:FFFFFFF:FF:,FFFFF:FFF,FFF,FFFFF,FFFFFFFF:FFFFF:FFFFFFFFFFFF,FFFFFFFF,FFFFFFFFFF:FF:FF,FFF::F:,FF:FFFFFF:F,,FF,FF,,F,,FFF::F
@A00881:241:HJW2NDRXX:1:2102:31539:1251 1:N:0:CGAGAGAA+GATTGGAG
GCCAATCCTATGGGAGGCAGCAGTGGGGAATATTGGGCAATGGGCGCAAGCCTGACCCAGCAACGCCGCGTGAAGGAAGAAGGCTTTCGGGTTGTAAACTTCTTTTGTCAGGGAAGAGCAGAAGACGGTACCTGACGAATAAGCTCCGGCTAACTACGTGCCAGCAGCCGCGGTAATACGTAGGGAGCGAGCGTTGTCCGGATTTACTGGGTGTAAAGGGCGTGTAGGCGGGGCGACAAGTCAGATGTGA
+
FF:F:FFF:F:FFFFFFF:FFFFFFFFFFFFFFF:FFF:FFFFFFFFFFFFFFF:FFFFFFFFFFFFFFFFFFFFFFFF:FFFFFFFFFF:FFFFF,FFFFFFFFFFFFFFF,FFFFFFF:,FFFFF,FFFFF,FF:FFFF:FFFFFFFFFFFFFFFFFFF:F,FFFFF,:FFFFFFFFFFFFFF::FFFFFF:FF:FFFFFF::FFFFFF:F:F::FFFF:F:FF,:FFFFFF:FFFF:F:FFF:F::F
@A00881:241:HJW2NDRXX:1:2102:24334:14920 1:N:0:CGAGAGAA+GATTGGAG
GCCAATCCTATGGGACGCAGCAGTGGGGAATATTGGGCAATGGAGGAAACTCTGACGCAGTGACGCCGCGTATAGGAAGAAGGTTTTCGGATTGTAAACTATTGTCGTTAGGGAAGAAAAAAGACAGTACCTAAGGAGGAAGCTCCGGCTAACTATGTGCCAGCAGCCGCGGTAATACATAGGGAGCAAGCGTTATCCGGAAGTATTGGGTGTAAAGGGTGCGTAGACGGAAGAGCAAGTTAGTGGTGAC
+
FFFFFFFFFF,FFFFFFF:FFFFFFFFFFFFF,FFFFFFFFFFFFFFFFFFFFFFFFF:FFFFFFFFFFFFFFFFFF,FFFFFFFFFFFFF,FFFFFFFFFFFFFFFF,FFFFF:FF,FF:FFFFFFFFFF:FFFFFFFFFFFFFFFFFFF:FFFFFFFFFFFFFFFFFFF:F,,F,FFFFFFFFFFF,FFFFF,F,FFFFF,FFF,FFF,FF,FF:FF:FFF,F:FFF:F:,::F:::F:FFF,FFFF:
@A00881:241:HJW2NDRXX:1:2102:20094:24236 1:N:0:CGAGAGAA+GATTGGAG
GCCAATCCTACGGGACGCAGCAGTCGGGAATATTGCGCAATGGAGGAAACTCTGACGCAGTGACGCCGCGTGCAGGAAGAAGGTTTTCGGATTGTAAACTGCTTTAGACAGGGAAGAACAAAGACAGTACCTGTAGAATAAGCTCCGGCTAACTACGTGCCAGCAGCCGCGGTAATACGTAGGGAGCGAGCGGTATCCGGATTTATTGGGTGTCAAGGGTGCGTAGACGGGAGTTTAAGTTAGTTGTGTA
+
F,F,FFFFFFFFFFFFFFFFFFFFFF:F,FFF,FFFFF:FFF:FFFFF:FFFFFFFFFFFFFFFFFFFFFFFFF:FFFFFFFFFF:,FFFFFFFFFFF,F:F:FFF:FF:FFF:F:FF:FFFFF:FFFFFFF:FF:FFFFF:FF:FFFFF:FFFFF:FF,FFFFFF,F:F:F,F,FF:::FFFFF:FF,:FF,,,:FFFFFF,,F::F:::::FFFFFFF:F:FFFFF:F:F:FFFFF,,FFFF,,:F,,
@A00881:241:HJW2NDRXX:1:2102:28456:35650 1:N:0:CGAGAGAA+GATTGGAG
GCCAATCCTATGGGATGCAGCAGTGGGGAATATTGCACAATGGGGGGAACCCTGATGCAGCGACGCCGCGTGAATGAAGAAGGTCTTCGGATCGTAAAGTTCTGTCTTGAGGGACGAAAATGACGGTACCTAAGGAGGAAGCCACGGCTAACTACGTGCCAGCAGCCGCGGTAAAACGTAGGTGGCGCGCGTTGTCCGGATATACTGGGTGTAAAGGGCGCGGAGGCGGGCGCTTAAGTCAGATGTGAAA
+
FF::FFFFFFFFFF,FFFFFFFFFF:FFFFFFFF:::FFFFFFFFFFFF:FFFFFFFFFFFFFFFFFFFFFFF:FF,FFFFFFFFFFFFFFFFFFFFFFFFFFFFFFF:F:F,,FFFFF:FFFFFFFFFFF,,:FF:,:FFFFFFFFFFF:FFFFFFFFFFFFFFFFFFFFF,F,:F:FF:FFFF,,,FF::::F,:FF,F:FFFFFFF,FF,F,FFFFF:F,,FFFFF,FFF,FF:::FFFF,F:FFF:
@A00881:241:HJW2NDRXX:1:2103:5629:16971 1:N:0:CGAGAGAA+GATTGGAG
GCCAATCCTACGGGGGGCAGCAGTGGGGGATATTGCACAATGGGGGAAACCCTGATGCAGCGACGCCGCGTGGAGGAAGAAGGTTTTCGGATTGTAAACTCCTGTCGTGCGGCACGATAGTGCCGGTACCGCACAAGAAAGCCACGGCTAACTACGTGCCAGCAGCCGCGGTAAAACGTAGGTGGCAAGCGTTGTCCGGAAGTACAGGGTGTAAAGGGAGCGCAGGCGGGCTGACAAGTTGGACGTGAAA
+
FF:,FFFFF:FFFFFFF,FFFFFFF:FFFFF,FFFFFFFF:FFFFFFF:FFFFFFFFF:FFFFFFFFFFFFFFFFFFF,FFFFFF:F,FFFFFFFF,FFFFF:F:F:FFFF:,:FF,FFFFF,F,F::FFF:,:,FFFFFFFFFFFF:,FF,,FFFFF:FFFFFFFFFFFF,:F,,FF:F:::FF,::F:FFFFFF:FF,F,FFF,FFFF:F::FFFF,::,F,F,,::FFFFFF,,FF:F:,,F,FF:,
@A00881:241:HJW2NDRXX:1:2103:9815:33426 1:N:0:CGAGAGAA+GATTGGAG
GCCAATCCTATGGGGTGCAGCAGTGGGGAATATTGGGCAATGGGCGAAAGCCTGACCCAGCAACGCCGCGTGAAGGAAGAAGGTCTTCGGATTGTAAACTTCTTTTATGAGGGACGAAGGACGTGACGGTACCTCATGAATAAGCCACGGCTAACTACGTGCCAGCAGCCGCGGTAATACGTAGGTGGCCAGCGTTCTCCGGATTTATTGGGTGTAAAGGGTGCGTAGACGGGAAGGCAAGTTAGTTGTG
+
FFFFFFFFFFFFFFFFFFFFFFFFFFFFFFFFFFFFFF::FFFFFFFFFFFFFFFFFFFFFF:FFFFFFFFFFFFFFFFF:FFFFFFFFFFFFFFF:FFFFFFFFFFFFFFFFFFFFFFFFFFFFFFFFFFF:FFFFFFFFFFF:FFFFFFF:FFF,FFFFFF,FF:FFFFFFFF,,FFFFF:FFFFFF,FFFFFF:FFF:FFFFF::FFFF,FFFFFFFFFFFFF,FFFF:FF,FFFF,FFF,FFFFFF
@A00881:241:HJW2NDRXX:1:2103:32741:33552 1:N:0:CGAGAGAA+GATTGGAG
GCCAATCCTATGGGGCGCACCAGTGGGGAATATTGGGCAATGGAGGGAACTCTGACCCAGCAACGCCGCGTGAAGGAAGAAGGTTTTCGGATTGTAAACCTCTGTCAGTGGGGACGATAATGACGGTACCCACGGAGGAAGCCACGGCTAACTACGTGCCAGCAGCCGCGGTAATACGTAGGTGGCAAGCGTTGTCCGGAATTACTGGGTGTAAAGGGAGCGTAGGCGGGGCATTAAGTTAAATGTGAAA
+
FFFFFFFFFFFFFFFFFFFFFFF:FFFFFFFFFFFFFFFFFFFFFFFF:FFFFFFFFFFFFFFFFFFFFFFFFFFFFFFFFFFFFFFFFFFFFFFFF:FFFFFFFFFFFFFFFFFFFFFFFF:F:FFFFFFF:FFFFFFFFFFFFFFFF::FFFF:FFFFFFFFFFFFFFF,FFFFFFFFFFFFFF::,FFFFF:F:FFF,FFFFFFFFFFFF,,FFFFFFFFFFFFFF:FFFFF,,::FFFFFFFFF,F
@A00881:241:HJW2NDRXX:1:2104:28194:2315 1:N:0:CGAGAGAA+GATTGGAG
GCCAATCCTATGGGGTGCAGCAGTCGGGAATATTGGTCAATGGGGGAAACCCTGAACCAGCAACGCCGCGTGAAGGAAGAAGGCTATCGGGTTGTAAACTTCTTTTATCAGTGACGATAGTGACGGTAGCTGATGAATAAGCTCCGGCTAACTACGTGCCAGCAGCCGCGGTAATACGTAGGGAGCGAGCGTTATCCGGATTTACTGGGTGTAAAGGGCGCGTAGGCGGGCCGACAAGTCAGATTTGTAA
+
F:F,:F:F,F,FFFFFFFFFFFF:FFFFFFFFFFFFFFFFFFFFFFFFFFFFFFFF:FFFF,FFFFFFFFFFFF:FFFF:FFFFF,F:FFFFFFFFFFFFFFFFFFFFFFF:FFFFFFFFFFFFFFFFFFF:FFFFFFFF,FFFF:FFF,FFFF:FF,,:F::FFFFFFFFFF,:FF:FFF:FFF,FFFFFFFFFF:,FFFFFF,FF,FFFF,,,FFFFFFFFF:,FFF,,FFFFFFFF,FFFF,F,,:F
@A00881:241:HJW2NDRXX:1:2104:13874:26177 1:N:0:CGAGAGAA+GATTGGAG
GCCAATCCTACGGGGGGCAGCAGTGGGGAATATTGGGCAATGGGCGCAAGCCTGACCCAGCAACGCCGCGTGAGGGAAGAAGGCTTTCGGGTTGTAAACCTCTTTTACCAGGGACGAAGGACGTGACGGTACCTGGAGAAAAAGCAACGGCTAACTACGTGCCAGCAGCCGCGGTAATACGTAGGTTGCACGCGTTGTCCGGATTTACTGGGTGTAAAGGGCGTGTAGGCGGAACTGCAAGTCAGATGTG
+
F:F:FFFFF,FFFFFFFFFFFFFFFFFF:FFF:FFFFF:FFFFFFFFFFFFFFFFFFFFFFFFFFFFF:FFF,FFFFFFFFFFF:FFFFFFFFFFFFFFFFFFFFFFFF:FFFF:FFFFFFFFFF:FFFF,,FFFFFFFFFFFFFFFFFFFFFFFFFFFFFFFFFFFFFFF,FFF,:FF,FFFFFFFFFF,FFFF,FFFFFFFFFFF:FFFFFFF:FFFFFFF,,,FFFFFFF,FFF:F,:F,,FF:FF:
@A00881:241:HJW2NDRXX:1:2104:15393:30592 1:N:0:CGAGAGAA+GATTGGAG
GCCAATCCTACGGGGTGCACCAGTGGGGAATATTGGTCAATGGGGGGAACCCTGAACCAGCAACGCCGCGTGAAGGAAGAAGGCTTTCGGGTTGTAAACTTCTTTTATCAGGGACGATAGTGACGGTACCTGAATAAGAAGCCCCGGCTAACTACGTGCCAGCAGCCGCGGTCATACGTAGGGGGCACGCGTTATCCGGATTTACTGGGTGTAAAGGGTGCGTAGGTGGCATGGCAAGTCAGAAGTGAAA
+
F:F,:FFFF,FFFFF,FFFFFFFFFFFFFFFFFFFF:F,:,FFFFFFF,FFFFF,FF:FFFFF:FFFFFFFFFF:FF:F:FFFF:FFF:FFFFFFFFFFFF:FFFF:F::FFFFFFFFFFFF,FFFFFFFFFFFF:FF:FF:FFFFFF::FFFFFFFFF:FFFFFFFFFFF,,F,FF,FFFFFFFFF,:FFFFFF:FFFFFFFFFF::FFFFFFF,FFFF:,FFF:FFFFFFF:FFFFFFFFFF,FFFF,
@A00881:241:HJW2NDRXX:1:2104:30436:35196 1:N:0:CGAGAGAA+GATTGGAG
GCCAATCCTACGGGGCGCAGCAGTGGGGAATATTGGGCAATGGGCGCAAGCCTGACCCAGCAACGCCGCGTGAGGGAAGAAGGCTTTCGGGTTGTAAACCTCTTTTACCAGGGACGAAGGACGTGACGGTACCTGGAGAAAAAGCAACGGCTAACTACGTGCCAGCAGCCGCGGTAATACGTAGGTTGCAAGCGTTGTCCGGATTTACTGGGTGTAAAGGGCGTGGAGGCGGAACTGCAAGTCAGATGTG
+
F,FF:FFFFFFFFFFFFFFFFFFFFFFFFFFF:FFFFF,F,FFFFFFFFFFFFFFFF:FFFFFFFFFFFF:FFFFFF,FFFFFFFFFFFFFFFFFFF:FFFFFFFFFFFFFFFF:F::FFFFFF:,FFFFF,FFFFFFFF:::F:FF:FFFFFFFFFFFFFFFFFFFFFF,F:FFFFFFFFFFF::FFFF,FF:FFFF:FFFFFFF,,:F,FFFFFF,FFFFFF,,FFFF:FF:,FFFF:FF:,FF:FF,
@A00881:241:HJW2NDRXX:1:2105:22788:2315 1:N:0:CGAGAGAA+GATTGGAG
GCCAATCCTATGGGGGGCAGCAGTGAGGAATATTGGTCAATGGGCGAGAGCCTGAACCAGCCAAGTCGCGTGAGGGAAGACGGCCCTACGGGTTGTAAACCTCTTTTGTCAGGGAGCAAGAACAGGCACGTGTGCCTGACTGAGAGTACCTGAAGAAAAAGCATCGGCTAACTCCGTGCCAGCAGCCGCGGTAATACGGAGGATGCGAGCGTTATCCGGATTTATTGGGTTTAATGGGTGCGTAGGCGGA
+
F,,::FFFFFFFFFFFFFFFFFFFFFFFFFFFFFFFFFFFFFFFFFFFFFFFFFFFF,FFFFFFFFFFFFFFFFFF::FFFFFFFFFFFFFFFFFFFFFFFFFFFFFFFFFFFFFFFFFFFFFFFFFF:FFFFFFFFFFFFFFFFFF,FFFFFFF:FFF,FFFFF:FFF:FFFFFFFFFFFFFFFFFFFFFFFFF,FF:F:,FFFFFFFF,FFF:FFFFFFFFFF,F,FFFFF,,F,:FFFFFF:FF:FF
@A00881:241:HJW2NDRXX:1:2105:21278:11381 1:N:0:CGAGAGAA+GATTGGAG
GCCAATCCTACGGGACGCAGCAGTGGGGAATATTGGGCAATGGGCGCAAGCCTGACCCAGCAACGCCGCGTGAAGGAAGAAGGCTTTCGGGTTGTAAACTTCTTTTATGAGGGACGAAGGATGTGACGGTACCTCATGAATAAGCCACGGCTAACTACGTGCCAGCAGCCGCGGTAATACGTAGGTGGAAAGCGTTGTCCGGATTTACTGGGTGTAAAGGGCGCGTAGGCGGGTAGGCACGTCAGATGTG
+
F,F:F,FFF:F:FF:FFFF:F,FFF:FF:FFF:FFFFFFF,F,FFFFFFFF:F:FF,FFFFFFFFFFFFF,FFFFFFF::F:,F,,FFFF:FFF:FFF:FF:,,FFFFF,,F:FFFFF:FF,FFFFF,FFFFFFFFFFFFFFFFFFFF:FFF,FFF::FFF,FFFFFFF:FF::,,FFF:FFF:FF:F,F,FFF:::F:F,FF::F,FFF:FFFFFFFFFFFF::F,,F,FFFF,:,F:,:FFFFF::::
@A00881:241:HJW2NDRXX:1:2105:18701:16470 1:N:0:CGAGAGAA+GATTGGAG
GCCAATCCTACGGGGGGCAGCAGTGGGGAATATTGCACAATGGAGGGAACTCTGATGCAGCGATGCCGCGTGAGGGAAGAAGGTTTTCGGATTGTAAACCTCTGTCGTCGGGAACGATAATGACGGTACCCGACAAGGAAGCTCCGGCTAACTACGTGCCAGCAGCCGCGGTCATACGTAGGGAGCGAGCGTTGTCCGGAATTACTGGGGGTAAAGGGAGCGTCGGCGGGGTTGCCAGTCAGATGTGAAA
+
FF:F:FFFF:FFFFFFFFFFFFFFFFFF,FFF:FFF:FFF:FFFFFFF,FFF:FFFFF:FFFFFFFF:FF::FFFFF,FFFFF::F:FFFF,FFFFFFFFF:FFFFFFFFFFF,FFFFFFFFFFFF:F:F:FFFFF:FFFFFFFFFFF::F:FFFFFFFFF:FFFF:F:FF,,FFFFF,FFFFFF::FFF:FF:FFF:FF,FF:F,FF:,:F,F,:F:FF::F,F:FF:F:F,:,:F:::FFF,FF:FF,
@A00881:241:HJW2NDRXX:1:2106:25626:28682 1:N:0:CGAGAGAA+GATTGGAG
GCCAATCCTATGGGGTGCAGCAGTGGGGAATATTGGGCAATGGAGGCAACTCTGACCCAGCAACGCCGCGTGAGCGATGAAGGTCTTCGGATTGTAAAGCTCTTTAAGTGGGGACGAAGAAAGTGACTGTACACACAGAATAAGCCTCTGCTAACTACGTGCCAGCAGCCGCGGTAATACGTAGGAGGCCAGCGTTATCAGGAATGACTGGGCGTCAAGGGTGCGTTGGTGGCCTCTTAAGTAAGTAGCG
+
F,FF::FF:::FFFFFFFFFFFFFFFFFFFFFFFFFFFFFFFFFFFFFFFFFFFFFFFFFFFFFFFFFFF:FFFFFFFFFFF:FFFFFFFFFFFFF:FFFFFF:FFFFFFFFFFFFFFFFFF,F:FFFFFF:,FFFFF,FFFF::FF:,FF:FFFFFFFF::FFFF:FFFFFF::,FFF:F:F:F,FFF,:,FFFF:,:,:FFFFFF:F,FFF:FF:FF::FF,FF,F,FF:F::F,F,F::::FF,:F:
@A00881:241:HJW2NDRXX:1:2106:20518:34648 1:N:0:CGAGAGAA+GATTGGAG
GCCAATCCTACGGGACGCAGCAGTGGGGAATATTGGGCCATGGGCGCAAGCCTGACCCAGCAACGCCGCGTGAAGGAAGAAGGCCCTCGGGTTGTAAACTTCTTTTATGAGGGACGAAGAAGTGACGGTACCTCATGAATAAGCCACGGCTAACTACGTGCCAGCAGCCGCGGTAATACGTAGGTGGCAAGCGTTATCCGGATTTACTGGGTGTAAAGGGCGTGTCGGCGGGACTGCAAGTCAGATGTGA
+
F,FFFFFFF:FFFFFFFFFFFFFFFFFFF:FFF:FFFF,FFFFFFFFFFFFFFFFFFFFFFFFFF:FFFFFFFFFFF,FFFFFFF,:FFFFFFFFF,FFFFFFFFFFFFFFFF::FFFFFFFFFFFFFFFFF,F,FFF:FFFFFFF:FFFFFFFF:FF::FFFFFFFFFFFF:FFFFFFF:F:FFF:FFFFF:F,FFFF:FFFFFFF:FFFFF,:FFFFFFFF:F::FFFFFF,F:FF,:F::FF::FFF
@A00881:241:HJW2NDRXX:1:2107:9570:3380 1:N:0:CGAGAGAA+GATTGGAG
GCCAATCCTATGGGGTGCAGCAGTGGGGAATATTGCACAATGGGGGGAACCCTGATGCAGCGATGCCGCGTGAGGGAAGAAGGTTTTCGGATTGTAAACCTCTGTCAACAGGGACGAAGAAGGACGGTACCTGTGAAGGAAGCTCCGGCTAACTACGTGCCAGCAGCCGCGGTAATACGTAGGGAGCGAGCGTTGTCCGGAATTACTGGGTGTAAAGGGAGAGTAGGCGGGGCTTTAAGTCAGGTGTGAA
+
FFFFFFFFFF:FFFFFF:F,FFF:FF:FF,FF:,FFFFF:F:FFFFFFFFFF,:F:,F:F:FFFFFF:FFFFF::FFFFF::FFFFFFFFFFFFFFFFFFFFFFFFFF:F:F,FF:FF:F,F:F::,FF,::,F:FFF,FFFFFF:F,FFFFFFF,F::F:FFFFF:,FFFFFF:FFF:FF:FFFFF::F,FF:,F::,,::FF,FFF,FFF:F,F:FFF,,F:F:F:FFFFFFFFF:FFFFFFFFFF,,
@A00881:241:HJW2NDRXX:1:2107:15944:10066 1:N:0:CGAGAGAA+GATTGGAG
GCCAATCCTATGGGATGCAGCAGTGGGGGATATTGCACAATGGGGGAAACCCTGATGCAGCGACGCCGCGTGAGTGAAGAAGTATTTCGGTATGTAAAGCTCTATCAGCAGGGAAGAGGAAAGACGGTACCTGAGTAAGAAGCCCCGGCTAACTACGTGCCAGCAGCCGCGGTAATACGTAGGGGGCAAGCGTGATCCGGATTTACTGGGTGTAAAGGGAGCGTAGACGGCAAGGCAAGTCTGAAGTGAA
+
FFFFFFFF:FFFFFFFFFFFFFFFFFFFFFFFFFFFFFFFFFFFFFFFFFFFFFFFFFFFFFFFFFFFFFFFFFFFFFFFFFFFFFFFFFFFFFFFFFFFFFFFFFFFFFFFFFFFFFFF:F:FFFFFF,FFFFFFF:,FFFFFFFF:FFFFFFFFFF:FFF:FFFFFFFFFFF,FFFFF,FF,FFFF:F:FF,FFFF:FF:FFFFFFFFFF::F:FF,FFFFFFFF:F,F,FFF::FFFFFF,FF:,:,
@A00881:241:HJW2NDRXX:1:2109:1561:28369 1:N:0:CGAGAGAA+GATTGGAG
GCCAATCCTACGGGGTGCAGCAGTCGGGAATATTGCGCAATGGAGGGAACTCTGACGCAGTGACGCCGCGTGCAGGAAGAAGGTTTTCGGATTGTAAACTGCTTTAGACAGGGAAGAAAAAAGACAGTACCTGTAGAATAAGCTCCGGCTAACTACGTGCCAGCAGCCGCGGTAATACGTAGGGAGCGAGCGTTATCCGGATTTATTGGGTGTAAAGGGTGCGTAGACGGGATAATAAGTTAGTTGTGAA
+
FFFFFFFFFFFFFFFFFFFFFFFFFFFFFFF,,FFFFFFFFFFFFFFFFFFFFFFFFFFFFFFFFFFFFFFFFFFFFFFFFFFFFFFFFFF:FFFFFFFFFFFFFFFF,FFFFFFFFFFFFFFFFFFFFFFFFFFFFFFF:FFFF:FFFFFFFFFFFFFFFF:FFFFFF:FFFF:FFFFFFFFFFFFFFFF:FF,:FFFFF:F:F:FFFFFF,FFFFFFFFF:FFF,FF:,::F,,FFFFFFFFF::F,F
@A00881:241:HJW2NDRXX:1:2109:3369:29246 1:N:0:CGAGAGAA+GATTGGAG
GCCAATCCTACGGGACGCAGCAGTGAGGAATATTGGTCAATGGGCGTAAGCCTGAACCAGCCAAGTCGCGTGCGGGATGAAGGTTCTATGGATCGTAAACCTCTTTTATAAGGGAATAAAGTGCGGGACGTGTCCCGGTTTGTATGTACCTTATGAATAAGGATCGGCTAACTCCGTGCCAGCAGCCGCGGTAATACGGAGGATCCGAGCGTGATCCGGATTTATTGGGTTTAAAGGGTGCGTCGGCGGC
+
F,:FFFFFF:FFFFFFF:FFFFFFFFFF,FFF,FFF,F,F,FFFFFFFFFFFFFFFFFFFFF,FFFFFFFFF,FFFF:FFFFF,F::FFFFFFFFFFF:FFF:F:FFF,:FFFFFF:F::FFFFFFFFFFFF,FF,F,F:FFFF,FFF:F,:FFFFFFFFFFF::FF:,:FF:FF::FF:F:FFFFFFFF:FF,F:FFF,FF,::F:FF:FF,FFF:FFF,F::FF:FF:::F,FFF::::F,,,FFFF:
@A00881:241:HJW2NDRXX:1:2109:1985:32831 1:N:0:CGAGAGAA+GATTGGAG
GCCAATCCTACGGGGGGCAGCAGTGGGGAATATTGGGCAATGGGCGAAAGCCTGACCCAGCGACGTCGCGTGAAGGAAGAAGGTCTTCGGATTGTAAACTTTGGTACTCAGGGACGAAGAATGACGGTACCTGAGGTTAAGCCACGGCTAACTACGTGCCAGCAGCCGCGGTAATACGTAGGTGGCGAGCGTTATCCGGAATTACTGGGTGTAAAGGGTGTGTAGGCGGGGATGCAAGTCAGATGTGAAA
+
FFFFFFFFFFFFFFFFFFFFFFFFFFFFFFFFFFFFFFFFFFFFFFFFFFFFFFFFFFFFFFFFFFFFFFFFFFFFF:FFFFFFFFFFFFFFFFFFFFFFFFFFFFFFFFFFFFFFFFFFFFFFFFFFFFFFFFFFFFF:F,F:FFFFF:FFFFFF:FFFFF:FFFFF,FFF,F:,FFFFFFFFFF::FF::F:FF,FFF:F::FFFFFF:FFF:FFFFFF:FF:::FF::::FF:FFF:,FF::::FFF
@A00881:241:HJW2NDRXX:1:2110:1190:1767 1:N:0:CGAGAGAA+GATTGGAG
GCCAATCCTATGGGGTGCAGCAGTGGGGAATCTTGCGCAATGGGCGGAAGCCTGACGCAGCGACGCCGCGTGCGGGACGAAGGCCTTCGGGTCGTAAACCGCTTTCAGCAGGGACGAGGCCCTCACGGTGACGGTACCTGCAGAAGAAGCCCCGGCTAACTACGTGCCAGCAGCCGCGGTAATACGTAGGGGGCGAGCGTTATCCGGATTCATTGGGCGTAAAGCGCGCGTAGGCGGCCTGTTAGGTCGG
+
FFFFFFFF,FFFFFFFFFFFFFFFFFFFFFFFFFFFFFFFFFFFFFFFFFFFFF:FFFFFFFFFFFFFFFFFFFFFFFFFFFFFFFFFFFFFFFFFFFFFFFFFFFFFFFFFFFFFFFFFFFFFFFFFFFFFFFFFFFFFFFFFFFFFFFFFFFFFFFFFFFFFFFFFFFFFFFFFFFFFF:FFFFFFFFFFFF:FFFFF:FFFFFF::FFF:F:FFFFFFF::FFFFF,:F,F:F,FFF:F::::F:::
@A00881:241:HJW2NDRXX:1:2110:1561:6324 1:N:0:CGAGAGAA+GATTGGAG
GCCAATCCTATGGGGTGCAGCAGTGGGGAATATTGGGCAATGGAGGCAACTCTGACCCAGCAACGCCGCGTGAATGAAGAAGGCCTTCGGGTTGTAAAGTTCTTTAATTGGGGACGAAGAAAGTGACGGTACCCAAAGAATAAGCCACGGCTAACTACGTGCCAGCAGCCGCGGTAATACGTAGGTGGCAAGCGTTGTCCGGAATGACTGGGCGTAAAGGGAGCGTAGGCGGCGCAACAAGTTAGGAGTG
+
FFFFFFFFFFFFFFFFFFFFFFFFFFFFFFFFFFFFFFFFFFFFFFFFFFFFFFFFFFFFFFFFFFFFFFFFFFFFF::FFFFFFFF:FF:FFFFF,:FFFFFFFFFFFFFFFFFFFFFFFFFFFFFFFFFFFFFFFF:FFFFFF:FFFFFFFFFFFFFFFFFFFFFFFFFFFFFFFFFFFFFFFFFFFFFFFFFFFF:FF::FFFFFF:,:F:FF:FFFFFFF:FFF:::FFF::FF:,:FFF,FFF::
@A00881:241:HJW2NDRXX:1:2110:2320:9799 1:N:0:CGAGAGAA+GATTGGAG
GCCAATCCTATGGGGGGCAGCAGTGGGGGATATTGCCCCATGGGGGGAACCCTGATGCAGCGACGCCGCGTGAGTGTCGAAGTCTTTCGGTATGTAAAGCTCTATCAGCAGGGAAGAAGATGGCGCCCCATGGGCGCCTGGACGGTCCCTGAGTAAGAAGCCCCGGCTCACTCCGTGCCAGCCGCCGCGGGAATACGTAGGGGGCACGCGTTATCCGGATTTCCTGGGTGGCGAGGGCGCGTCGACGGCG
+
F:,F:FF:F,:FFFFFFFFF:FFF:FF::F,FFFFF,F,F,FFFFFFF:FFFFFFF:FFFFFF:FF,FFFFF,:F::,:,FFF,FF,FFF:,F::FFFFF:F,FF:FF,,:FFF,F:,,F::F:F:,FFF,FF:F:::FFF,::F,,,:,:::,,F:,,FFFFFFF:,FF:FF::::F,F::,:F:F::::F,,:,,F:FF:F:,F,F,:,,,::FF:,:FFF,F:F::F,,,F:,:,:,,,,:F:::::
@A00881:241:HJW2NDRXX:1:2110:2040:10410 1:N:0:CGAGAGAA+GATTGGAG
GCCAATCCTACGGGGGGCAGCAGTGGGGAATATTGGTCAATGGGGGAAACCCTGAACCAGCAACGCCGCGTGAAGGAAGAAGGCTTTCGGGTTGTAAACTTCTTTTACCAGGGACGATAGTGACGGTACCTGGTGAATAAGCTCCGGCTAACTACGTGCCAGCTGCCGCGGTAATACGTAGGGAGCGAGCGTTATCCGGATTTCCTGGGTGTAAAGGGCGCGGAGGCGGGCCGACAAGTCAGTTGTGAAA
+
FF,::FFFF,:FFFFFFFFF,,FFFFFFFFFF,FFF:FF:,FFFFFFFFFFFFFFFFFFFFF:FFF:FFFFF:FFFF,F,:FF:,FFFFFFFFFFFF:::FF:FFFFFFFFFFF,FFFFF:FFFFFFF,F:FFF:FF,FF:F:FFFFF,:::FF:FFFFFFFF,:F,F:FF,::::,:FFFFFFFFFF:FF,F,,:F,FFFFF:F,FF:FFFFF,,:F,FF:,FF:,F::::F,FF:::,FF,FFF:,:F
@A00881:241:HJW2NDRXX:1:2110:1787:12352 1:N:0:CGAGAGAA+GATTGGAG
GCCAATCCTATGGGGCGCAGCAGTGGGGAATATTGGGCAATGGAGGCAACTCTGACCCAGCAACGCCGCGTGAGCGATGAAGGTCTTCGGATTGTAAAGCTCTTTAAGTGGGGACGAAGAAAGTGACTGTACCCACAGAATAAGCCTCGGCTAACTACGTGCCAGCAGCCGCGGTAATACGTAGGAGGCAAGCGTTATCCGGAATGACTGGGCGTAAAGGGTGCGTCGGTGGTCTTGCAAGTTCGTAGCG
+
F,FFFFFF:FFFFFFFFFFFFFFF:FFFFFFFFFFFFFF:FFFFFFFFFFFFF:FF:FFFFFFFFFFFFFFFFFFFFFF:FFFFFFFFFFFFFFFFF:FFFFFFF:FFFFFFFFFFFFF,:FFFF:FFFFFFFFF:FFFFFFF::FFF:FF::FF:FFFFFFFFFFFFF:FFFFF,FFFFFF,FF::FFFFF:FF:F:FFF::,:::FFFFF:FFFF,:FFFFFFF,,F:F::::FFF::FF:,,F,,,,
@A00881:241:HJW2NDRXX:1:2110:3152:15530 1:N:0:CGAGAGAA+GATTGGAG
GCCAATCCTATGGGATGCAGCAGTGGGGAATCTTGGGCAATGGAGGGAACTCTGACCCAGCAACGCCGCGTGAAGGAAGAAGGTTTTCGGATTGTAAACCTCTGTCAGTGGGGACGATAATGACGGTACCCACGGAGGAAGCCACGGCTAACTACGTGCCAGCAGCCGCGGTAATACGTAGGTGGCACGCGTTGTCCGGAAGTACTGGGTGTAAAGGGAGCGTAGGCGGGGCATTAAGTCCGAAGTGAAA
+
FFFFFF:F,FFFFFFFFFFFFFF:FFFFFFF,FFFFFFFFFF:FFFFF:FFFFFF:FF:FFFFFFF:FFF:F:FF:F:FFFFFFFFFFFFFFFFFFFFFFF:FFFFFF:FFFF,FFFFFFFFFF:FF:FFFFFFFF:FFFFF:FFF::FFFFFFFF:FFFFFF:FFFFF:FF,:FFFF:F:FF:F:F,::::FF::FF:F,,F,:,FF:,:F:FF:FF:F:::F::FFF::FF,,,F:FF::FF:,FF:,
@A00881:241:HJW2NDRXX:1:2110:4426:17707 1:N:0:CGAGAGAA+GATTGGAG
GCCAATCCTATGGGGCGCAGCAGTCGGGAATATTGCGCAATGGAGGGAACTCTGACGCAGTGACGCCGCGTGCAGGAAGAAGGTTTTCGGATTGTAAACTGCTTTAGATAGGGAAGAAAAAAATGACAGTACCTATAGAATAAGCTCCGGCTAACTATGTGCCAGCAGCCGCGGTAATACATAGGGAGCAAGCGTTCTCCGGATTTATTGGGTGTAAAGGGTGCGTAGACGGAAGAACAAGTTAGTTGTG
+
FFFFFFFFFFFFFFFFFFFFF:FFFFFFFFFFFFFFFFFFFFFFFFFF:FFFFFFFFFFFFFFFFFFFFFFFFFFFFFFFFFFFFFFFFFFFFFFFFFFFFFFFFFFFFFFFFFFFFFFFFFFFF:FFFFFFFFFFFFFFFFFFFFF:FFFFFFFF:FFFFFFFFFFFFF::FFFFFFFFFF:FFFFFF,F:FF,F,FFFF::FFFFFFFFFFFF:FF,FFFFF:FFFFFF:FF:FFFFFFFF:FFFFFF
@A00881:241:HJW2NDRXX:1:2110:10248:22153 1:N:0:CGAGAGAA+GATTGGAG
GCCAATCCTATGGGGCGCAGCAGTGGGGAATATTGGGCAATGGAGGCAACTCTGACCCAGCAACGCCGCGTGAGCGATGAAGGTCTTCGGATTGTAAAGCTCTTTAAGTGGGGACGAAGAAAGTGACTGTACCCACAGAATAAGCCTCGGCTAACTACGTGCCAGCAGCCGCGGTAATACGTAGGAGGCAAGCGTTATCCGGAATGACTGGGCGTAAATGGTGCGTAGGTGGTTTGGCAAGTTGGTAGCG
+
FFFFFFFFFFFFFFFFFFFFFFFFFFFFF:FFFFFFFFFFFFFFFFFFFFFFFFFFFFFFFFFFFFFFFFFFFFFFFFFFFFFFFFFFFFFFFFFFF:FFFFFFFFFFFFFFFFFFFFFFFFFFFFFFFFFFFFFFFFFFFFFF:FFFFFFFFFF:FF:FFFFFFFFFFFFFF:FFFFFFFFFFFFF,FF,:FFFF:FF::FF,FFFFFFFFFFFFFF,FFFFFFFF:FFFFFFFF:FFFFF:FF:F:F:
@A00881:241:HJW2NDRXX:1:2110:2989:26240 1:N:0:CGAGAGAA+GATTGGAG
GCCAATCCTATGGGATGCAGCAGTGGGGAATATTGCACAATGGGGGAAACCCTGATGCAGCGACGCCGCGTGAGTGAAGAAGTATTTCGGTATGTAAAGCTCTATCAGCAGGAAAGATGATGACGGTACCTGACTAAGAAGCTCCGGCTAAATACGTGCCAGCAGCCGCGGTAATACGTATGGAGCAAGCGTTATCCGGATTTACTGGGTGTAAAGGGAGCGTAGGCGGCACTGCAAGTCTGATGTGAAA
+
FF::FFFFFFFFFFFFFFFFFFFFFFFF:FFFFFFFFFFFFFFFF:FFFFFFFFFFFFFFF:FFFFFFFFFFFFFFF:FFFFF,FFFFFFF,FFFFFFFFFFFFFFFFFFFFFFFFFFFFF,FFFFFFF:FFFF:FFFFFFFFFFFFF:FFFFFFFFFFFFFFFFFFFFFFF,FFFFFFFFFFFFFFFFFFFFFFF,FF:FFFFFFFFFF:FF,,FFFFFFFFFFFFFFFF:::FFFF:,F,:,FFFFF:
@A00881:241:HJW2NDRXX:1:2110:2591:31501 1:N:0:CGAGAGAA+GATTGGAG
GCCAATCCTATGGGATGCAGCAGTGAGGAATATTGGTCAATGGGCGGGAGCCTGAACCAGCCAAGTCGCGTGAGGGAAGACGGCCCTACGGGTTGTAAACCTCTTTTGCCGGGGAGCAAAAGGCGCCACGCGTGGCGTTTCGAGAGTACCCGGAGAAACAGCATCGGCTAACTCCGTGCCAGCAGCCGCGGTCATACGGAGGATGCGAGCGTTCTCCGGAGATATTGGGTTTAAAGGGTGCGCAGGCGGA
+
FFF,FFFF:,,F:F:FFFFFFFFFFFFFF:,FFFFFFFFFFFFFFFFFFFFFFFFFFFFFFFFFFFFFFFFFFFFFFFFFFFFFFFFFFFFFFFFF,FFFFFFFFFF:F,FFFFFF::FF,FFFFFF,FF:FFFF:F,:FFFFFFF:F:FFFFF:F:F,F::F:FFF:FFFF:FFFFF,:::F:FF:FF:F:,FF,:F::FFF,:FF,:FF:FF::F::F,,,,F::FFFFF:FF,FF,:::FF:F:F::
@A00881:241:HJW2NDRXX:1:2110:2501:33004 1:N:0:CGAGAGAA+GATTGGAG
GCCAATCCTACGGGAGGCAGCAGTGGGGAATATTGGACAATGGGGGAAACCCTTATCCAGCGACGCCGCGTGAGGGAAGAAGGTTTTCGGATTGTAAACCTCTGTCAGTGGGGACGATAATGACGGTACCCACGGAGGACGCCACGGCTAACGACGTGCCAGCAGCCGCGGTAATCCGTAGGTGGCAAGCGTGGTCCGGAATTACTGGGGGTAAAGGGAGCGTAGGCGGGGCAGTCAGTCCGAGGTGAAC
+
FF::FFFFFFFFFFFFFFFFFFF:FFFF,F:F:FFFFF:FFFFFFFF:FFFFF,FFFF,FFFFFFFFFFF:FFFFFF,FFFFF:,FFFFFFFFFFF:FF::FFFFFFF,FFFFFFFFFF:FF::FFFFFFF:::FFFFF,FFFFF:FF,F,F,FFF:F:FFFF:F:FF:FF,,FFF,FF:FF:FF,F:F:F:,F,FFF:,F:FF:,F:F,FF,,,FF:,F,:,FFFFFFF:F,,F,,F:::F,,FFFF,F
@A00881:241:HJW2NDRXX:1:2111:1163:3850 1:N:0:CGAGAGAA+GATTGGAG
GCCAATCCTATTGGACGCAGCAGTCGGGAATATTGCGCAATGGAGGGAACTCTGACGCAGTGACGCCGCGTATAGGAAGAAGGTTTTCGGATTGTAAACTATTGTCTATAGGGAAGAAAGAAATGACTGTACCTATAAAGAAAGCTCCGGCTAACTACTTGCCAGCAGTCGCGGTAATACGTAGGGAGCAAGCGTTATCAGGATTTATTGGGTGTAAAGGGTGCGTAGACGGGATAGCAAGTTAGTTGTG
+
FFFFFFFF,FFFFFFFFFFFF:F::FFF:FFFFFFFFFFFF::FFFFFFFF:FFF:,FFFFFFFF,FFF:FF,F,:FFFFF:,FF:,FFFFFFFFFFFFFF:FF:FFFFFFFFFFFFFFFFFFFFFF,FFF,:FFFFFFFFFFFFFFFF:FFFFFFFF,FF,,FF,F:F:FFF:FFFFFFF,F,FFF,FFFFF,FF:F,,F:FFF:::F,:FFF:FFFFFFF,:FF,,:FF,F:FFFF:F,FF,:FF:FF
@A00881:241:HJW2NDRXX:1:2111:3260:13182 1:N:0:CGAGAGAA+GATTGGAG
GCCAATCCTATGGGGTGCAGCAGTCGGGAATATTGCGCAATGGAGGGAACTCTGACGCAGTGACGCCGCGTGCAGGAAGAAGGTTTTCGGATTGTAAACTGCTTTAGACAGGGAAGAAAAAGGACAGTACCTGTAGAATAAGCTCCGGCTAACTACGTGCCAGCAGCCGCGGTAATACGTAGGGAGCGAGCGTTATCCGGATTTATTGGGTGTAAAGGGTGCGTAGACGGGAAGATAAGTTGGTTGTGAA
+
FFFFFFFFFFFFFFFFFFFFFFFFFFFFFFF:FFFFFFFFFFFFFFFFFFFFFFFFFFFFFFFFFFFFFFFFFFFFFFFFFFFF:FFFFFFFFFFFFFFFFFFFFFFFFFFFFFFFFFFFFFFFFFF:,FF:FFFF,FFFFFFFFFFFFFFFFFFFFFFFFFFFFFFFFFFFFFFFFFF:FFFFFFF:F:FFFFFFFFFF:,FFF:FFFFFFFFFFFFFFFF:FFFFFFF::FFF::FFFFFFFFF:F,,
@A00881:241:HJW2NDRXX:1:2111:1235:14528 1:N:0:CGAGAGAA+GATTGGAG
GCCAATCCTACGGGGGGCAGCAGTGGGGAATATTGCACAATGGGGGAAACCCTGATGCAGCGACGCCGCGTGAGTGAAGAAGTATTTCGGTATGTAAAGCTCTATCAGCAGGGAAGATAATGACGGTACCTGACTAAGAAGCCCCGGCTAACTACGTGCCAGCAGCCGCGGTAATACGTAGGGGGCAAGCGTTATCCGGATTTACTGGGTGTAAAGGGTGCGTAGGTGGCATGGCAAGTCAGAAGTGAAA
+
FFFFFFFFFFFFFFFFF:FFFFFFFFFFF,FFFFFFFF:FFFFFFFFFFFF:FF,FFFFFFFFFFFFFFFFFFFFFFFFFFFFF:FF:FFFFFFFFFFF,FF:F,FFFFFFF:FFFFFFFFF,FFFF:FFFFF,:FFFFFFFFFFFFFFFF,FFFFFF:,FFFFFF:FFF,,:FF:FF:F,FFFFF,F:FFF:,F:FFF:FFFF:FF:FFFF:F,:FF::F::FF:,FF:FF:F:FF:F,FFFF:FFF,F
@A00881:241:HJW2NDRXX:1:2111:1199:17033 1:N:0:CGAGAGAA+GATTGGAG
GCCAATCCTATGGGGCGCAGCAGTGGGGGATATTGCGCAATGGGGGCAACCCTGACGCAGCAACGCCGCGTGAAGGAAGAAGGCCTTCGGGTTGTAAACTTCTTTAAGTGTGGAAGATAATGACGGTACACACAGAATAAGCCACGGCTAACTACGTGCCAGCAGCCGCGGTAATACGTAGGTGGCAAGCGTTGTCCGGATTTACTGGGTGTAAAGGGCGTGTAGGCGGGATTACAAGTCAGATGTGAAA
+
FFFFFFFFFFFFFFFFFFFFFFF:FFFFFFF::F:FFFFF:FFFFFFFFFFFFFFFFFFFFFFFFFFFFFFFFFFFFFFFFFFFFFFFFFFFFFFFFFFFFFFFFFFFFFFFFFFFFFFFFFFFFFFFFFFFFFFFFFF:FFFFFFFFFFFFF:FFFFFFFFFFFFFFFFFF,FFFFFFFFFFFFFFFFFFFFFFFF:FFFFFFFFFFFFFFFFF,F,FF,F,F:FF:FFFF::F:FFF:F:,::::FF:
@A00881:241:HJW2NDRXX:1:2111:5493:25817 1:N:0:CGAGAGAA+GATTGGAG
GCCAATCCTATGGGATGCAGCAGTGGGGGATATTGCACAATGGGGGGAACCCTGATGCAGCGACGCCGCGTGGGTGAAGAAGTATTTCGGTACGTAAAGCCCTATCAGCAGGGAAGAAGAAGACGGTACCTGACTAAGAAGCCCCGGCTAACTACGTGCCAGCAGCCGCGGTAATACGTAGGGGGCAAGCGGTATCCGGACTTACTGGTTGTAACGGGAGAGCAGACGGCAGGGCAAGTCCGGAGTGAAA
+
FFFF,F:FFFFFFFFFFF:FFFF:FFFFF,F:FFF:FFFFFFFFFFFF:FFFFF,FFFF:FFFFFFFFFFFFFF:FFFFF:FFFFF,F:F::FF:FFFFFFFFFFFFFFFFF:F,FF,FFFFFFFFFF:FFFFFFFFFFFFFFFFF:F::F::::FFFFFFFFFF:FF:FFFFFFFFF,FF:FFF:FFFF:::FFF:FF:,FF,:FF:,FFFF:,F:F,:,:FF:F:FF::,FF:F::::F:F:FFFF:F
@A00881:241:HJW2NDRXX:1:2111:7166:28087 1:N:0:CGAGAGAA+GATTGGAG
GCCAATCCTATGGGACGCAGCAGTGGGGAATATTGCACAATGGGGGAAACCCTGATGCAGCGACGCCGCGTGAGTGAAGAAGTATCTCGGTATGTAAAGCTCTATCAGCAGGAAAGATCATGACGGTACCTGACTAAGAAGCCCCGGCTAACTACGTGCCAGCAGCCGCGGTAATACGGAGGATGCGAGCGTTATCCGGATTTATTGGGTTTAAAGGGTTCGCAGGCGGACTTCCAAGTCAGCGGTAAAA
+
FF:FFFFFFFFFFFFFFFFFFFFFFFFFFFFF:FFFFFFFFFFFFFFFFFFFFFFFFFFFFFFFFFFFFFFFFFFFFFFFFFFFFFFFFFFFFFFFFFFFFFFFFFFFFFFFFFFFFF,FFFFFFFFFFFFFFF:FFFF,:FFFFFF::FFFFFFFFFFFFFFFFFFF:FFF:FFFFFFFF:,F:FFFFFFFF:F:F:FFFFFFFFF:FFF:F:F:FFF,FF:,F:FF:,FFFFFFFFF:F:::,FFFF,
@A00881:241:HJW2NDRXX:1:2111:1796:31751 1:N:0:CGAGAGAA+GATTGGAG
GCCAATCCTATGGGGTGCAGCAGTGGGGAATATTGGGCAATGGAGGCAACTCTGACCCAGCAACGCCGCGTGAGGGAAGAAGGTTTTCGGATTGTAAACCTCTGTCCTTGATGAAAAGGAGTAGATGGTAATCAAGGAGGAAGCCCCGGCTAACTACGTGCCAGCAGCCGCGGTAATACGTAGGGGGCGAGCGTTGTCCGGACTGATTGGGCGTAAAGGGCGCGTAGGCGGCCTGTTAAGTCTGGAGTGA
+
FFFFFFFFFFFFFFFFFFFFFFFFFFFFFFFF:FFFFFFFFFFFFFFFFFFFFFFFFFFFFFFFFFFFFFFFFFFFFFFFFFFFFFFFFFFFFFFFFFFFFFFFFFFFFFFFFFFFFFFFFFFFFFFFFFFFFFFFFFFFFFFFF:FFFFF:FFFFFFFFFFFFFFFFFFFFFFFFFFFFFFF:FFFFFF::FFFF:FF:F:,F:F::FFFFF,:,FFF:FF:FFFFF::::FF,:FFF:FFF:FFFFFF
@A00881:241:HJW2NDRXX:1:2111:3341:32424 1:N:0:CGAGAGAA+GATTGGAG
GCCAATCCTATGGGACGCAGCAGTGGGGAATATTGGGCAATGGGCGCAAGCCTGACCCAGCAACGCCGCGTGAAGGAAGAAGGCTTTCGGGTTGTAAACTTCTTTTATGAGGGACGAAGGACGTGACGGTACCTCATGAATAAGCCACGGCTAACTACGTGCCAACAGCCGCGGTAATACGTAGGTGGCGAGCGTTGTCCGGATTTACTGGGTGTAAAGGGCGCGTAGGCGGGCATGCAAGTCAGATGTG
+
F,::FF,FFFFFFFF:FFFFFFFFFFFFFFFF:FFFFF,FFFFFFFFFFFFFFFFFFFFFFFFFFFFFFFFF,FFFF,FFFFFFFF,FFFF,FFF,FFFFFFFFFFFFFFFFF,FF:FFFFFFFFFFFFFFFFFF:FFFFF,::FFFFFFFF:FFFFFFFFFFF,FFFFFFFFFFFFFFF:FF:FF:FFFFF:F,FFFFFF:,:F::F,FFFF:F:,F::,FFFFFFFFFFFF:,FFFF,FFF,FF:FF:
@A00881:241:HJW2NDRXX:1:2111:3260:35697 1:N:0:CGAGAGAA+GATTGGAG
GCCAATCCTACGGGATGCAGCAGTGGGGAATGTTGCACAATGGGGGGAACCCTGATGCAGCGATGCCGCGTGGAGGAAGAAGGTCTTAGGATTGTAAACTCCTGTTGACAGAGAACGAAGAATGACGGTACTCTGAAAGGAAGCTCCGGCTAACTACGTGCCAGCAGCCGCGGTAATACGTAGGGAGCGAGCGTTGTCCGGAATTACTGGGTGTAAAGGGAGCGTAGGCGGGCACGGACGTCAGACGTGA
+
FFFFFFFFFFFFFFFFFFFFFFFFFFFFFFFFFFFFFFFFFFFFFFFFFFFFFFFFFFFFFFFFFFFFFFFFFFFFFFFFFFFFFFF,FFFFFFF:FFFFFFFFF:FFF:FFFFFFFFFFFFFFFFFFFF:FFFFFFFFFFFFFFFFFFFF:FFFFFFFFFFFFFFFFFFFF:FF:FFFFFFFFFFFF:FFFFFFF:FFFFF,FFFF:FFFFFFF:FFFFFFFFFF:FFFF:FFFFFF:FFFFFF,FFFF
@A00881:241:HJW2NDRXX:1:2111:2573:36260 1:N:0:CGAGAGAA+GATTGGAG
GCCAATCCTATGGGGTGCAGCAGTGGGGAATATTGGGCAATGGGCGCAAGCCTGACCCAGCAACGCCGCGTGAAGGAAGAAGGCTTTCGGGTTGTAAGCTTCTTTTCTCAGGGACGAAGCAAGTGACGGTACCTGAGGAATAAGCCACGGCTAACTACGTGCCAGCAGCCGCGGTAATACGTAGGTGGCAAGCGTTATCCGGATTTACTGGGTGTAAAGGGCGTGTAGGCGGGACTGCAAGTCAGATGTG
+
FFFFFFFF:FFFFFFFFFFFFFFFFFFFFFFFFFFFFFFFFFFFFFFFFFFFFFFFFFFFFFFFFFFFFFFFFFFFFFFFFFFFF,FFFFFFFFFFFFF,FFFFFFFFFFFFFFFFFFFFFFFF:FFFFF:FFFFFFFF,FFFFFFFFFFFF,FFFFFFFFFFFFFFFFFFFFFF::FFFFFFF:FFFFFFFFFFFFFFFFFFFFFFFFFFFFFFF,FF:FFFFFF,F::FFF,FFFFF,,F:FFFFFFF
@A00881:241:HJW2NDRXX:1:2112:3224:4977 1:N:0:CGAGAGAA+GATTGGAG
GCCAATCCTACGGGAGGCAGCAGTGGGGAATCTTGCACAATGGGGGAAACCCTGATGCAGCGACGCCGCGTGAGTGAAGAAGTATTTCGGTATGTAAAGCTCTATCAGCAGGGAAGATAATGAGGGTACCTGAATAAGAAGCCCCGGCTAACTACGTGCCAGCAGCCGCGGTACTCCGTCGGAGGCACGCGTTCTCCGGAATGACTGGGCGTAAAGGGTGCGTCGGTGGTCTTACCAGTTCGTAGCGTAG
+
F,FFF:FFFF,FFFFFFF,FFFF,FFFFF::,FFFFFFF,FFFFFF,FFFFFFFF:FF,F:FFFFFFFFF,F::F::,FFFF,F,FFFFFFF,:FFFFFFFFF,FF:FF:FFFFFFF:,,FFF,FFF,:F,FFF,FFFF:F:FFFFFFF,FFFF::FF:F:FF,F:F::F:,F,F::FFFFFF:F:F,F:F,::FFF:FFF::F:,FF::F,,F,FF:,F::FF::FF:F,F:FF,F:FF:::F:,F,,,
@A00881:241:HJW2NDRXX:1:2112:19126:6433 1:N:0:CGAGAGAA+GATTGGAG
GCCAATCCTATGGGGTGCAGCAGTGAGGAATATTGGTCAATGGGCGGGAGCCTGAACCAGCCAAGTCGCGTGAGGGAAGACGGCCCTATGGGTTGTAAACCTCTTTTGCCGGGGAGCAAAGCGCCGCACGTGTGCGGTCTGGAGAGTACCCGGAGAAAAAGCATCGGCTAACTCCGTGCCAGCAGCCGCGGTAATACGGAGGATGCGAGCGTTCTCCGGATTTATTGGGTGTAAAGGGCGCGTAGGCGGG
+
FFF:FFFFFFFFFFFFFFFFFFFFFFFFF:FFFFFFFFFFFFFFFFFFFFFFFFFFFFFFFFFFFFFFFFFFFFFFF,FFFFFFFFFFFFFFFFFFF:FFFFFFFFFFFFFFFFFFFF:FFFFFFFFFFFFFFFFFFFF:FFF:FFFFFFFFF:FFF,F,F:FFFFFFF:FFFFFFFFFFFFFFF:FFFF:FFFF,:FFFFF,:FFFFFFF:F,FFFFFFF:F:FF:FFFFFFFFFFFF:FFFFFF:FFF
@A00881:241:HJW2NDRXX:1:2112:1633:7733 1:N:0:CGAGAGAA+GATTGGAG
GCCAATCCTATGGGGTGCAGCAGTGGGGAATATTGGGCAATGGAGGCAACTCTGACCCAGCAACGCCGCGTGAGCGATGAAGGTCTTCGGATTGTAAAGCTCTTTAAGTGGGGACGAAGAAAGTGACTGTACCCACAGAATAAGCCTCGGCTAACTACGTGCCAGCAGCCGCGGTAATACGTAGGTGGCAAGCGTTATCCGGAATGACTGGGCGTAAATGGTGCGTAGGTGGTTTGGCAAGTTTGTATCG
+
F::F,F,FFFFFFFFFF::FFFFFFFFFFFFF:F:FFFFF:,F:,FFFFFFFF:FFFFFFFFFFFF,FFFFF:FFFFF::F:FFFFFFF:F:FFFFFFF::FFFF:FF:FF,FF:FF,F,,,FFFFFF:FFF:FFF:FFFFF:F,FFFFFFFFFFF:FFFFFF:FFFFFFFFF:,F,F:FFFFFF,,F:,F:F:FFFFF,F:::FFFFFF,:::FFF:,FFF:,:FFFFFFFFFFFFF,,,FF,:,:F::
@A00881:241:HJW2NDRXX:1:2112:2121:9831 1:N:0:CGAGAGAA+GATTGGAG
GCCAATCCTACGGGGGGCAGCAGTAGGGAATTTTCGGCAATGGGGGAAACCCTGACCGAGCAACGCCGCGTGAAGGAAGAAGGTTTTCGGATTGTAAACTTCTGTTATAAAGGAAGAACGGCGGCTACAGGAAATGGTAGCCGAGTGACGGTACTTTATTAGAAAGCCACGGCTAACTACGTGCCAGCAGCCGCGGTAATCCGTAGGTGGCAAGCGTTATCCGGAATTATTGGGCGTAAAGAGGGAGCAG
+
FFF:FFFFFFFFFFFFFFFFFFFFFFFFFFFFFFFFFFFFFFFFFFFFFFFFFFFFFFFFFFFFFFFFFFFFFFFFFFFF:FFFFFFFFFFFFFFF,FFFFFFFFF:FFFFFFFFF:FFFFFFFFFFFFFFFFFFFFFFFFFFFFFFFFFFFFF:F,FFFFFFFFFFFFFFFF:FFFFFF,F:FFFFF:F:FFFFFFFFF,FFFF:FFF:,F:::,:FFFF:::FFF:,FFFF,FF:FFF:FFFFFFFFF
@A00881:241:HJW2NDRXX:1:2112:1443:13103 1:N:0:CGAGAGAA+GATTGGAG
GCCAATCCTACGGGGCGCAGCAGTGGGGAATATTGCACAATGGGGGGAACCCTGATGCAGCGACGCCGCGTGAGCGAAGAAGTATTTCGGTATGTAAAGCTCTATCAGCAGGGAAGAAAATACAATGACGGTACCTGACTAAGAAGCACCGGCTAAATACGTGCCAGCAGCCGCGGTAATAGGTATGGTGCACGCGTTATCCGGATTTACTGGGTGTGAAGGGAGCGCAGGCGGTACGGCTCGTCTGGTG
+
F,:FFFFFF:FFFFF:FFFFFFFFFFFFFFFF,FF:FFF:FFFFFFF:FFF:FFFFFF:F:FFFFFFF:FFFFFFFFFF:FFF:FFFFFFF,FF,F:FF:FF:FFFFF,FFFFFFF::FF,FF,FFF,,FFFFF,FFF,FF,F,FF:F,FFF:FFF:FFFFFFF,FF:,FF:FFFFFF,FF,:FFF:F:F,F:F,:FFFF:FFFFF::,F::::FF,,F,FF:F:F:FFFFF:F:F,:F,,,FF,F:F,:
@A00881:241:HJW2NDRXX:1:2112:1262:30420 1:N:0:CGAGAGAA+GATTGGAG
GCCAATCCTATGGGGTGCAGCAGTGGGGAATATTGGGCAATGGGCGCAAGCCTGACCCAGCAACGCCGCGTGAGGGAAGAAGGCTTTCGGGTTGTAAACCTCTTTTACCAGGGACGAAGGACGTGACGGTACCTGGAGAAAAAGCAACGGCTAACTACGTGCCAGCAGCCGCGGTAATACGTAGGTTGCAAGCGTTGTCCGGATTTACTGGGTGTAAAGGGCGTGTAGGCGGACCTGCAAGTCAGATGTG
+
FFFFFFF:FFFFFFFFFFF:FFFFFFFFFFFFFFFFFF:FFFFFFFFFFFFFFFFFFFFFFFFFFFFFFFFFFFFFFFFFFFFFFFFFFFFFFFFFF:FF:FFFFFFFFFFFFFFFFFFFFFFFFFFFFFFFFFFFFF:FFFFFFFF:FFFFFFFFFFFF:FFFFFFFFFFFFF:FFFFF:FFFFFFFFFFFFF:F:FFF:F:FF:FF,FF:FFFF:F:FF:FF:F,:F::::,FFFF:FFFFF:::,:F
@A00881:241:HJW2NDRXX:1:2112:3170:33254 1:N:0:CGAGAGAA+GATTGGAG
GCCAATCCTATGGGGTGCAGCAGTGGGGAATATTGGTCAATGGGGGAAACCCTGAACCAGCAACGCCGCGTGAAGGAAGAAGGCTTTCGGGTTGTAAACTTCTTTTATCTGAGACGATAGTGACGGTATCAGATGAATAAGCTCCGGCTAACTACGTGCCAGCAGCCGCGGTAATACGTAGGGAGCGAGCGTTATCCGGAATTACTGGGTGTAAAGGGAGCGCAGGCGGGACTGCAAGTTGGATGTGAAA
+
FFFFFFFFFFFFFFFFFFFFFFFFFFFFFFFFFFFFFFFFFFFFFFFFFFFFFFFFFFFFFFFFFFFFFFFFFFFFFFFFFFFFFFFF:FFFFFFFFFFFFFFFFFFFFFFFFFFFFFFFFFFFFFFFFFFFFFFFFFFF:FFFFFFFF:FFF:FFFFFFFFFFFFFFFFFFFFFFFFFFFF:FFFFFFFFF:FFFFFFFFFFF:FFFFFFFFFF:FFFFF::F:FFFFFFF:FF:FF:FFFFFFFFFFF
@A00881:241:HJW2NDRXX:1:2112:1542:34100 1:N:0:CGAGAGAA+GATTGGAG
GCCAATCCTATGGGATGCAGCAGTGGGGAATATTGGGCAATGGAGGCAACTCTGACCCAGCAACGCCGCGTGAGCGATGAAGGTCTTCGGATTGTAAAGCTCTTTAAGTGGGGACGAAGAAAGTGACTGTACCCACAGAATAAGCCTCGGCTAACTACGTGCCAGCAGCCGCGGTAATACGTAGGAGGCAAGCGTTATCCGGAATGACTGGGCGTAAAGGGTGCGTAGGTGGTTTGGCAAGTTGGTAGCG
+
FF:FFF:FFFF:FF,FFFFFFFFFFFFFFFFFFFFFFF:F,FFFFFFFFFFFFF:FFFFFFFF:FFFFFFFFF:FFFFFFFFFFFFFFFFF:FFFFFFFF:FFFFFFFFFFFFF,F,:FF:FFFFFFFFFFFFFFFFFF:F:FFFF:FFFFF,F::FF:FFFFFFFFFFF:FFFFFFFFFFFFFF,::::FFF:FFFF:FFFFFFF:,FF:FF:,F:,F:,:FF:F:FFFF::F,,:,,,:FFF::F,:,
@A00881:241:HJW2NDRXX:1:2112:4779:34162 1:N:0:CGAGAGAA+GATTGGAG
GCCAATCCTATGGGGTGCAGCAGTGGGGAATATTGGGCAATGGGCGAAAGCCTGACCCAGCGATGCCGCGTGAGGGAAGAAGGTTTTCGGATTGTAAACCTCTGTCTTTAGGGACGATAATGACGGTACCTAAGGAGGAAGCTCCGGCTAACTACGTGCCAGCAGCCGCGGTAATACGTAGGGAGCGAGCGTTGTCCGGACTTACTGGGTGTAAAGGGAGTGCAGGCGGGACTGCAAGTCAGATGTGAAA
+
FFFFFFFF:FFFFFFFFFFFFFFFFFFFFFFFFFFFFFFFFFFFFFFFFFFFFFFFFFFFFFFFFFFFFFFFFFFFF:FFFFFFFFFFFFFFFFFFFFFFFFFFFFFFFFFFFFFFFFFFFF:FFFFFFFF:FFFFFFFFFFFFFFFFFFFFFFFFFFFFFFFFFFFFF:FFFFFFFFF:FFFFFFFF:FFFFFFF:FFF,FFFFFFFFFFF,FFF,FFF::FFFF,FFFF:F::F:FFF,FFF,FFFFF
@A00881:241:HJW2NDRXX:1:2112:1334:34522 1:N:0:CGAGAGAA+GATTGGAG
GCCAATCCTATGGGATGCAGCAGTGGGGGATATTGCACAATGGGGGGAACCCTGATGCAGCGACGCCGCGTGAGTGAAGAAGTATTTCGGTATGTAAAGCTCTATCAGCAGGGAAGAGAATGACGGTACCTGAATAAGAAGCCCCGGCTAACTACGTGCCAGCAGCCGCGGTAATACGTAGGGGGCAAGCGTTATCCGGATTTACTGGGTGTAATGGGAGCGGAGACGGCGAGACAAGACTGAAGTGAAA
+
FFFFFF:FFFFFFFFFFFFFFFFFFFFFFFF:FFFFFF,FFFFFFFFFFFFFFF:FFFFFFFFFFFFF:FFF:FFFFFFFFFFFFFFFFFFFFFFFF:FFF:FFFFFF:FFFFFFFFFF:FFF::FFF,FFFFFF,F:FFFFF:FFF:FFFFF:FFFF,FFFFFFFFFFFF,::FF,FFF:FFFFFFF:FF,F::FFFF:FFFF:,FFF::FF:,FFFF:F:,,:,:FFF:FFFFF::,,F:F::F:F::
@A00881:241:HJW2NDRXX:1:2113:11270:5259 1:N:0:CGAGAGAA+GATTGGAG
GCCAATCCTCTGGGATGCAGCAGTGAGGAATATTGGTCAATGGGCGAGAGCCTGAACCAGCCAAGTCGCGTGAGGGAAGAATGTCCTATGGATTGTAAACCTCTTTTGTCGGGGAGCAAAGACAGTCACTTGTGATTGGATGAGAGTACCCGAAGAAAAAGCAGCGGCTAACTCCGTGCCAGCAGCCGCGGTAAGACGCAGGATGCGAGCGTGCTCCGGATGGAGGGGGTTTCAAGGGTGCGTAGGCGGA
+
FFF,,::FF,,FFF,,FFFFFFFFFFFF:FFFF,FFFFF,,FFFFFFFFFFFFF:FFF:FFF::F,FFFFFFFFFFF,FF,,FFFF,:FFF,F:F:F,:F:,FF,,:FFFFFFFFFF:,FFFF:::FFF,F:FF:,:FFF,FFFFFFFFFFF::FF:,F,F:F,:FF:F:FF:::FFFFF,:F:F:FFFFFF,,,::F,,:F,,:F:,F::,,,,FFFFFF,,,FF,FF,,:,:,::F,F,::,FFFF:F
@A00881:241:HJW2NDRXX:1:2113:2257:5494 1:N:0:CGAGAGAA+GATTGGAG
GCCAATCCTATGGGATGCACCAGTGGGGAATATTGGGCAATGGAGGCAACTCTGACCCAGCAACGCCGCGTGAGCGATGAAGGTCTTCGGATTGTAAAGCTCTTTAAGTGGGGACGAAGAAAGTGACTGTACCCACAGAATAAGCCTCGGCTAACTACGTGCCAGCAGCCGCGGTAATACGTAGGGGGCAAGCGTTGTCCGGACTGACTGGGCGTAATGGGAGTGTAGGTGGTTTGATCAGTTAGATGTG
+
FFFFFFFF:F:FFFFFFFFFFFF:FFFFFFFF:FFFFFFFFFFFFFF:FFFFFF:FFFFFFFFFFFFFFFFFFFFFFFFFFFFFFFFFFFFFFFFFFFFFFFF,:FFFFFFFFFFFFFFFFFFFFFFFFFFFFFF:FFFFFFFFFFFFFFF,FFFFFFFFFFF,FF:FFF:FFFF,:FFFFFFF:FFFF:,FFFFFF:F:FFF,FF,,:::FF:,::,:::F:FF,:FF,::,F::F::,FF,::F:::F
@A00881:241:HJW2NDRXX:1:2113:8558:6167 1:N:0:CGAGAGAA+GATTGGAG
GCCAATCCTATGGGAGGCAGCAGTGGGGAATATTGGGCAATGGGCGCAAGCCTGACCCAGCAACGCCGCGTGAAGGACGAAGGCTTTCGGGTTGTAAACTTCTTTTATGAGGGACGAAGGACGTGACGGTACCTCATGAATAAGCCACGGCTAACTACGTGCCAGCAGCCGCGGTCATACGTAGGTGGCGAGCGTTGTCCGGATTTACTGGGTGTCAAGGGCGCGTAGGCGGGCAGGCACGTCAGATGTG
+
FF::FFF,FFFFFFFFFFFFFFFFFFFF:FFFFFFFFFFFFFFF:FFF,FFFFFFFFFFFFFFFFF:FFFFFFFFFF,F:FFF:FFFFFFFFFFFFFF:FFFFFFFFFFFFFF:FFFFFFF:FFFFFFFFFFFFFFFFFF:FFFFFF:FFFFFFFFFF:FF:FFFFFFFFFF:FF:FFFFF,FFFFFFFFFFFFF,FFFF:::::::F:FF,FF:,F::F:,:,,:FFFF:,::F:F:F,:::FFFFF::
@A00881:241:HJW2NDRXX:1:2113:16206:6230 1:N:0:CGAGAGAA+GATTGGAG
GCCAATCCTACGGGGTGCACCAGTGAGGAATATTGGTCCATGGGCGTTAGCCTGAACCAGCCAAGCCGCGTGAGGGATTAAGGCCCTATGGGTCGTAAACCTCTTTTGCCGGGGGATAAGAGGCGCCACGTGTGGCGCTGTGAAGGTACCCGGAGAAAAAGCATCGGCTAACTCCGTGCCAGCAGCCGCGGTACTACGGAGGATGCGAGCGTTATCCGGATTTATTGGGTTTAAAGGGTGCGTAGGCGGT
+
FFF,FFF:F,FFFFFFFFFFFFFFFFFFF:FFFFFF:F,F:FFFFFFFFFFFFFFFFFFFFF,:FFFFFFFFFFFF,:FFFFFFFFFFFFFF:FFFFFFFFF::FFFFFFFFFFFF,F:FFF:F:FFFFFFF:F::F:,FFFF,FFFF:F:FFF:FF,:FFFFFFF:F:FF::F:FFFF:FFFFFF:FF:FFF,FFF::F:F,:FF:F:FF,F,,:F:FF,:FF:F:::FFFF,FF:FF:F:F,FF:::F
@A00881:241:HJW2NDRXX:1:2113:2853:7404 1:N:0:CGAGAGAA+GATTGGAG
GCCAATCCTACGGGACGCACCAGTGAGGAATATTGGTCAATGGACGAGAGTCTGAACCAGCCAAGTCGCGTGAAGGATGACTGCCCTATGGGTTGTAAACTTCTTTTATATGGGAATAAAGTATTCCACGTGTGGGATTTTGTAGGTACCATATGAATAAGGATCGGCTAACTCCGTGCCAGCCGCCGCGGTAATACGGAGGATCCGAGCGTTCTCCGGAGTTATTGGGTTTACAGGGAGCGTAGAGGGG
+
FFF:FFFFFFFFFFFFFFFFFFFFFFFFFF:FFFFF:F,FFFFF:FFFFF::FF:,FF:FFF:FFF,FF:FFFFF:FFFFFFFF:F,FFFFFF:FFFF::FF:FFFFF:,:F:FFFFFFFFFFFF::F:F,F,FFFF:,F:FFF,FFF:F,F,FF:,FFFFFFFFFF:,FF:FFFF,F,,FFF,F:F:FF:F,F:FF:FFFFFF:::,:FFFFF::F::,:F,:F,F:F:::FF,FF:F:F:,:,,,F:F
@A00881:241:HJW2NDRXX:1:2113:4842:24721 1:N:0:CGAGAGAA+GATTGGAG
GCCAATCCTACGGGATGCAGCAGTGGGGAATATTGGGCAATGGAGGCAACTCTGACCCAGCAACGCCGCGTGAGCGATGAAGGTCTTCGGATTGTAAAGCTCTTTAAGTGGGGACGAAGAAAGTGACTGTACCCACAGAATAAGCCTCGGCTAACTACGTGCCAGCCGCCGCGGTAATACGGAGGAGGCAAGCGTTATCCGGAATGACTGGGCGTAAAGGGTGCGTAGGTGGTTTGGCAAGTTGGTAGCG
+
F:FFFFFFFFFFFF:FFFFFFFFFFFFFFFFFFFFFFFFFFF:FFFFFFFFFFFFFFFFFFFFFFFFFFFFFFFFFFFFFFFFFFFFF:FFFFFFFFFFFFFFFFFFFFFFFF:FFFFFFFFFFFFFFFFFFFFFFFFFFFFFFFFFFFFFFFFF:FF:FFFFFFF,FFFFFFFF,F,F:,,FFFFFFFF,F:::F::F,FFF,F,F:FFFFF:FFF,F:FF:F,FFF:FFFFFFFFFFFFFFFFF,,F:
@A00881:241:HJW2NDRXX:1:2113:6298:28557 1:N:0:CGAGAGAA+GATTGGAG
GCCAATCCTATGGGGCGCAGCAGTGGGGGATATTGCACAATGGAGGAAACTCTGATGCAGCGATGCCGCGTGAGGGAAGAAGGTTTTCGGATTGTAAACCTCTGTGGAGGGGGACGATAATGACGGTACCCCGTTAGGAAGCCACGGCTAACTACGTGCCAGCAGCCGCGGTAATACGTAGGTGGCGAGCGTTGTCCGGAATTACTGGGTGTAAAGGGCGTGCAGGCGGGTCAGCAAGTCAGACGTGAAA
+
F:F,FFF:FF:FFFFFFFFFFFFFFFFFFFFF,FFF,FFFFFFFFFFFFFF::FFFFFFFFFFFFFFFFF:F:FFFF:FF:FF:FFFFFFF:FFFFFFF,FF,FFFFFFFFFFFF::FF:FFFFFFFFFFFF,F:FFFFFFFFFFFFF:FFFFFFFFFFFFFFFFF:FF,:,FFFFFF,:FFFFFFF,:FF:F:FFFF::,F:F,F:FFF:,F:::F:,:F:F::FFF:F,,FF,F:FF,:FF::F::::
@A00881:241:HJW2NDRXX:1:2113:7057:28620 1:N:0:CGAGAGAA+GATTGGAG
GCCAATCCTATGGGGCGCACCAGTGGGGAATCTTGCACAATGGGGGGAACCCTGATGCAGCGACGCCGCGTGAGCGAAGAAGTATTTCGGTATGTAAAGCTCTATCAGCAGGGAAGAAGATGACGGTACCTGAATAAGAAGCCCCGGCTAACTACGTGCCAGCAGCCGCGGTAATACGTAGGGGGCAAGCGTTATCCGGATTTACTGGGTGTCAAGGGAGCGTAGACGGGTTTGCACGTCTGATGTGAAA
+
FFFFFFFFF:FFFFFFFFFFF:FFFFFFFFFFFFFF:FFFFFFFFFFFFFFFFFFFFFFFFFFFFFFFFFFFFFFFF,FFFFFFFFFFFFFF:FFFFFFFFFFFFFFFFFFFFFFFFFFF:FFFFFFFFFFFFFFFFF:FFFFFFFFF,:FFFFFFFFFFFFFFFFFF:FFF::FFFF:FFFFFF:::FF:,FF,FFF::FF:F,F:,::::F,:FFFFFFFFFF,:FFFF,F:F,,F,:F:F:FFF,:F
@A00881:241:HJW2NDRXX:1:2113:8576:28839 1:N:0:CGAGAGAA+GATTGGAG
GCCAATCCTATGGGGTGCAGCAGTGGGGAATATTGGGCAATGGAGGCAACTCTGACCCAGCAACGCCGCGTGAGCGATGAAGGTCTTCGGATTGTAAACCTCTGTCTTTAGGGACGATAATGACGGTACCTAAGGAGGAAGCTCCGGCTAACTACGTGCCAGCAGCCGCGGTAATACGTAGGGAGCGAGCGTTGTCCGGAATTACTGGGTGTAAAGGGAGTGCAGGCGGGACTGCAAGTCAGATGTGAAA
+
FFFFFFFFFFFFFFFFFFFFFFFFFFFFFFFFFFFFFFFFFFFFFFFFFFFFFFFFFFFFFFFFFFFFFFFFFFFFFFFFFFFFFFFFFFFFFFFFFFFFFFFFFFFFFFFFFFFFFFFFFFFFFFFFFFFFFFFFFFFFFFFFFFFFFFFFFFFFFFFFFFFFFFFFFFFFFFFFFFFFFFFFFFFFFFFFFFFFFFFF,FFF:FF:FFFFFF,FFFFFFFF,F:FFFFFFFFFFFFFFFFF:F:F,F,
@A00881:241:HJW2NDRXX:1:2113:3206:32252 1:N:0:CGAGAGAA+GATTGGAG
GCCAATCCTACGGGGTGCAGCAGTGGGGAATATTGGGCAATGGGCGCAAGCCTGACCCAGCAACGCCGCGTGAGGGAAGAAGGCTTTCGGGTTGTAAACCTCTTTTATCAAGGACGAAGAATGACGGTACCCTGTAAGAAAGCCCCGGCTAACTACGTGCCAGCAGCCGCGGTAATACGTAGGGGGCAAGCGTTGTCCTGAATGACTGGGCGTAAAGGGAGTGTAGGTGGCACAGCAAGGTATATGTGAA
+
FFFFFFFFFFFFFFFFFFFFFFFFFFFFF:FF:FFFFFFF,FFFFFFFFFFFFFF:FFF:FFFF:FFFFFFF:FFFFFFFFFFFFFFFFFFF:FFFF,FF:FF:F:FFFFFFFFFFFFF,FF:FF:FF,,FF:,FFFFFFFFFF::FFF,F:FFFF,,FF:FFFFFFFFFFF,F::F::,FF:F:F::FFF:F,F:FF,,FFF,:F,:,F:FFFFF:FF,FF:FFF:FFF:::FFF,:FFFF,F::F:FF
@A00881:241:HJW2NDRXX:1:2114:5068:8390 1:N:0:CGAGAGAA+GATTGGAG
GCCAATCCTATGGGACGCAGCAGTCGGGAATATTGCGCAATGGAGGAAACTCTGACGCAGTGACGCCGCGTATAGGAAGAAGGTTTTCGGATTGTAAACTATTGTCGTTAGGGAAGAGAAAGGACAGTACCTAAGGAGGAAGCTCCGGCTAACTACGTGCCAGCAGCCGCGGTAATACGTAGGGAGCGAGCGTTATCCGGAATTATTGGGTGTAAAGGGTGCGTAGACGGGTTAGCTCGTTAGTTGTGTA
+
F:FFFFFFFFFFFFFFFFFFFFFF,FFFFFF:FFFFFFFFFFFFFFFFFFFFFFF:FFFFFFFFFFFFFF:FFFFFFFFFFFFFFFFFFFFFFFFFFF:F:FFFF:FF,FFFFFFFFFFFFF:FFFFFFFF:FFFFFFFFFFFF:FFFFFFFF:FFFFFFFF:FFFFFFFFFFFFFFF:F,FF:,FFFFF::::,:FFFFF,,F,:F,FF::FF:F:FF::F:,::F:F::F:F:F,,,,,F:FFF:F,:
@A00881:241:HJW2NDRXX:1:2124:14986:25974 1:N:0:CGAGAGAA+GATTGGAG
GCCAATCCTATGGGATGCACCAGTGGGGAATATTGGGCAATGGGCGAAAGCCTGACCCAGCAACGCCGCGTGAAGGAAGAAGGTCTTCGGATTGTAAACTTCTTTTATGAGGGACGAAGGACGTGACGGTACCTCATGAATAAGCCACGGCTAACTACGTGCCAGCAGCCGCGGTAATACGTAGGTGGCGAGCGTTCTCCGGATTTACTGGGTGTAAAGGGTGCGTAGACGGGAAATTAAGTTAGTAGTG
+
FFFFFFFF:FFFFFFFFFFFFFFFFFFFF,FFF:FFFF:FFFFFFFFFFFFFFFFFFFFFFF:FFFFFFFFFFFFFFFFFFFFFFFFFF:FFFFFF:FFFFFFFFFFFFFFFFFFFFFFFFFFFFFFFFFFFFFFFFFFFFFFFFFFFFFFFFFFF,FFFFFFFFFFFFFFFFFF:,FFFFFFFFFFFFFFFFFFF,FFFFFFF:F,FFFFFFFFFFFFFFF:FFF:FFF::F,F,FFFFFFF::FFFF,
@A00881:241:HJW2NDRXX:1:2124:12970:26678 1:N:0:CGAGAGAA+GATTGGAG
GCCAATCCTACGGGAGGCAGCAGTGGGGAATATTGGGCAATGGAGGCAACTCTGACCCAGCAACGCCGCGTGAGTGATGAAGGTCTTCGGATTGTAAAACTCTTTAAGTGGGGACGAAGAAAGTGACTGTACCCACAGAATAAGCCTCGGCTAACTACGTGCCAGCAGCCGCGGTAATACGTAGGAGGCAAGCGTTATCCGGAATGACTGGGCGTAAAGGGTGCGTAGGTGGTTCGGCAAGTTAGTAGCG
+
FFFFFFFFFFFFFFFFFFFFFFFFFFFFF:FFFFFFFFF:FFFFFFFFFFFFFFFFFFFFFFFFFFFFFFFFFFFFFFFFFFFFFFFFFFF:FFFFFFFFFFFFFFFFFFFFFFFFFFFFFFFFFFFFFFFF:FFFFFFFFFFFFFFF:FFFFFFFFFFFF:FFF:FFFFF:FFFFFFFFFF::FFF:FF:FFFFFFFF:F:F,F:FFFFFFFFFFFF:FFFFF:F,FFFFFFF:::FF,FFF,F::F,:
@A00881:241:HJW2NDRXX:1:2125:28293:31704 1:N:0:CGAGAGAA+GATTGGAG
GCCAATCCTATGGGGGGCAGCAGTGGGGGATATTGGACAATGGGGGGAACCCTGATCCAGCGACGCCGCGTGAGTGAAGAAGTATTTCGGTATGTAAAGCTCTGTCAGCAGGGAAGAAGGAAAGACGGTACCTGACCAAGAAGCCCCGGCTAACTACGTGCCAGCAGCTGCGGTAATACGTAGGGGGCAAGCGTTATCCGGATTTACTGGGTGTACAGGGAGCGCAGACGGACGTGCAAGTCCGGAGTGA
+
FFFFFFFFFFFFFFFFFFFFFFFFFFFFFFFFFFFFFFFFFFFFFFFFFFFFFFFFFFFFFFFFFFFFFFFFFFFFFFFFFFFFFFFFFFFFFFF:FFFFFFFFFFFFFFFFFFFFFFFFF:FFFFFFFFFFFFFFF:FFFFFFFFFFFFF:FFFFFFFFFFFFFFFFFFFFF:::FFFFF,FFFFFF:FFFFFFFFFFFFFFFFFFF:FFF:FF,FFFFF:FFFFFFF:FFFFFFFFF:FFF:FF:FFF
@A00881:241:HJW2NDRXX:1:2125:28501:34601 1:N:0:CGAGAGAA+GATTGGAG
GCCAATCCTACGGGACGCAGCAGTGGGGGATATTGGACAATGGGGGGAACCCTGATCCAGCGACGCCGCGTGAGTGAAGAAGTATTTCGGTACGTAAAGCTCTATCGGCAGGGAAGAAGGAAGAGACGGTACCTGAGTAAGAAGCCCCGGCTAACTACGTGCCAGCAGCCGCGGTAATACGTAGGGGGCAAGCGTTATCCGGCTTTACTGGGTGTAAAGGGAGCGCAGACGGAGAGGCCAGTCTGACGTG
+
F,F,FFFFFFFFFFFFFFFFF:FFFFFFFFF,FFFFFFFFFFFFFFFFFFFFFFFFFFFFFFFFFFFFFF,FFFFFFFF:FFFFFFFFFFFFFFFFFFF:FFFFFFFFFFFFFFFFFFFFFFFF:FFFFF:FFFFFFFF:F:FFFFFFFFFFF:FF:FFFFFFFFFFF:FFFFFFF,FF:,F:FF:F:F,,FF::FFFF:FF,:F::FF:FFFF,F,FF,FFF::::FFFFFFFF,F,,,:FFF:,,FFF
@A00881:241:HJW2NDRXX:1:2125:28384:34679 1:N:0:CGAGAGAA+GATTGGAG
GCCAATCCTATGGGATGCAGCAGTGGGGAATATTGCACAATGGGCGCAAGCCTGATGCAGCCATGCCGCGTGTATGAAGAAGGCCTTCGGGTTGTAAAGTACTTTCAGCGGGGAGGAAGGGAGTAAAGTTAATACCTTTGCTCATTGACGTTACCCGCAGAAGAAGCACCGGCTAACTCCGTGCCAGCAGCCGCGGTAATACGGAGGGTGCAAGCGTTAATCGGAATTACTGGGCGTAAAGCGCACGCAG
+
FFFFFFFFFFFFFFFFFFFFFFFFFFFFFFFFFFFFFFFFFFFFFFFFFFFFFFFFFFFFFFFFFFFFFFFFFFFFFFFFFFFFFFFFFFFFFFF:FFFFFFFF:FFFFFFFFFFFFFFFFFFFFFFFFFFFFFFFFFFFFFFFFFFFFFFFFFFFFFFFFFFFFF:FFFFFFF::FFFFFFFFFFFFFFFFFFFFF,FFFFF:F:FFFFFF:FF::::FFFFF::FFFFFFFFFFFFFFFFFFFFFFFF
@A00881:241:HJW2NDRXX:1:2125:8802:34961 1:N:0:CGAGAGAA+GATTGGAG
GCCAATCCTATGGGGTGCAGCAGTGGGGAATATTGCACAATGGGGGGAACCCTGATGCAGCGACGCCGCGTGAAGGAAGAAGTATCTCGGTATGTAAACTTCTATCAGCAGGGAAGAAAATGACGGTACCTGACTAAGAAGCCCCGGCTAACTACGTGCCAGCAGCCGCGGTAATACGTAGGGGGCAAGCGTTATCCGGATTTACTGGGTGTAAATGGAGCGTAGACGGAAGAGCAAGTCTGATGTGAAA
+
FFFFFFFFFFFFFFFFFFFFFFFFFFFFF,FFFFFF:FFFFFFFFFFF,FFFFFFFFFFFFFFFFFFFF:FFFFFFFFFFFFFFFFFFFFF:FFFFFFFFFFFFFFFFFFFFFFF:FFFFFFFFFFFFFFFFFFFFFFFF,F:FFF:FF:FFF:FFFF:FFFF:F:F:F,FFF:FF:FFFFFFFFFF:FFFFFFFFF,F:FF:FFFF:FFFFFFF,FF:FF,F:FF:FF:FFFF:FFFF:F:FFF:,FF:
@A00881:241:HJW2NDRXX:1:2125:29830:36245 1:N:0:CGAGAGAA+GATTGGAG
GCCAATCCTATGGGACGCAGCAGTGGGGAATATTGGGCAATGGGCGCAAGCCTGACCCAGCAACGCCGCGTGAAGGAAGAAGGCTTTCGGGTTGTAAACTTCTTTTATGAGGGACGAAGGACGTGACGGTACCTCATGAATAAGCCACGGCTAACTACGTGCCAGCAGCCGCGGTAATACGTAGGTGGCGAGCGTTGTCCGGATTTACTGGGTGTAAAGGGCGCGTAGGCGGGTAGGCAAGTCAGATGTG
+
FFFFFFFFFFFFFFFFFFFFFFFFFFFFFFFFFFFFFFFFFFFFFFFFFFFFFFFFFFFFFFFFFFFFFFFFFFFFFFFFFFFFFFFFFFFFF:FFF:FFFFFFFFFFFFFFFFFFFFF:FFFFFFFFFFFFFFFFFFFFFFFFFF:FF:F:FFFF:F,F,FFFFF:FFFFFFFFFFFFFFFFFFFFFFF:FFFFFFFFFFFFFFFFFFFF:FFF,:FFFFFFF,FF:FFFFFFFFFFF,FFFFF:FFFF
@A00881:241:HJW2NDRXX:1:2125:26087:36495 1:N:0:CGAGAGAA+GATTGGAG
GCCAATCCTATGGAGGCAGCAGTAGGGACTTTTGCGCAATGGGCGAAAGCCTGACGCAGCAACGCCGCGTGTGTGATGAAGCCCCTAGGGGTGTAAAACACTGTCAGTCGGGACGAATTATGACGGTACCTAAGGAATAAGCACCGGCTAACTCCGTGCCAGCAGCCGCGGTCATACGGAGGGTGCAAGCGTTACTCGGAATCACTGGGCGTAAAGGGCACGTAGGCGGATTATCAAGTCTTTTGTGAAA
+
FFF,FFFF,FFFF,FFFFFFFFFFFF:F:F:F:FFFFFFFFFFF:F:,FFFFFFFF:,FFFFFFFFFFF:FFFFFFFF,FFFFFFFFFFFFFFFFF:FFFFFFFFFFF,FFFFFFF,FF:FF:FFF:FFFFFFF:,,FFFFF:FFFFF:F:FFFFF:FFF:::::FFFFFFF,,F,FF:FFFFFF:FFF::FF:FF:FF:FF,:FFF,,,FFFFFFF:F:::FF:F::,:FF,FF,:F::F:FFF:F,,F
@A00881:241:HJW2NDRXX:1:2126:26458:2033 1:N:0:CGAGAGAA+GATTGGAG
GCCAATCCTACGGGATGCAGCAGTGGGGAATATTGGTCAATGGGGGAAACCCTGAACCAGCAACGCCGCGTGAAGGAAGAAGGCTTTCGGGTTGTAAACTTCTTTTATCAGTGACGATAGTGACGGTAGCTGATGAATAAGCTCCGGCTAACTACGTGCCAGCAGCCGCGGTAATACGTAGGGAGCGAGCGTTATCCGGATTTACTGGGTGTAAAGGGCGCGTAGGCGGGCCGACACGTCAGATGTGAAA
+
FFFFFFFFFFFFFFFFFF:FFFFFFFFFFFFFFFFFFFFFFFFFFFFFFFFFFFFFFFFFFF:FFFFFFFFFF:FFFFFFFFFFFFFFFFFFFFFF:FFFFF:FFFFFFFFFFFFFFFFFFFFFFFFF:FFF,FFF,F,,FFFFFFFFFFFFFFFFFFFFFFFFFFFFFFFFFF,FFFF:FFFFFF:,FFF::,FFFFFFFFFFFFFFF:::,,,FFFF:FFFFFFFFFFFFFFFF:FFF,FF,FFFF:F
@A00881:241:HJW2NDRXX:1:2126:31286:3474 1:N:0:CGAGAGAA+GATTGGAG
GCCAATCCTACGGGATGCAGCAGTGGGGAATATTGCACAATGGGGGAAACCCTGATGCAGCAACGCCGCGTGAGTGATGACGGTCTTCGGATTGTAAAGCTCTGTCTTTAGGGACGATAATGACGGTACCTAAGGAGGAAGCCACGGCTAACTACGTGCCAGCAGCCGCGGTAATACGTAGGTGGCAAGCGTTGTCCGGATTTACTGGGCGTAAAGGGAGCGTAGGCGGTTCGGTAAGTTAGAGGTGAAA
+
FFFFFFFFFFFFFFFFFFFFFFFFFFFFFFFFFFFFFFFFFFFFFFFFFFFFFFFFFFFFFFFFFFFFFFFFFFFF:FFFFFFFFFFFFFFFFFFFFFFFFF:FFFFFFFFFFFFFFFFFF:FFFFF:FFFFFFF:FFFFFFFFFFF,FFFFFFFF:FFFFFFFFFFFFFFFF,FFFFFFFFFFF:FFFFF,FFFF:F,FFFFF,FFFFFFFFF:FFFFFFF,FFFFFFFFF:FFFFFFF::FFFF,,FF
@A00881:241:HJW2NDRXX:1:2126:25997:7373 1:N:0:CGAGAGAA+GATTGGAG
GCCAATCCTACGGGGGGCAGCAGTGGGGAATATTGGGCAATGGGCGCAAGCCTGACCCAGCAACGCCGCGTGAAGGAAGAAGGCTTTCGGGTTGTAAACTTCTTTTATGAGGGACGAAGGATGTGACGGTACCTCATGAATAAGCCACGGCTAACTACGTGCCAGCAGCCGCGGTAATACGTAGGTGGCGAGCGTTGTCCGGATTTACTGGGTGTAAAGGGCGCGTAGGCGGGTAGGCAAGTCAGATGTG
+
FFFFFFFFFFFFFFFFFFFFFFFFFFFFFFFFFFFFFFFFFFFFFFFFFFFFFFFFFFFFFFFFFFFFFFFFFFFFFFFFFFFFFFFFFFFFFFFFFFFFFFFFFF:FFFFFFFFFFFFFFFFFFFFF:FFFFFFFFFFFFFFFFFFFFFFFFFFFFFFFFFFFFFFFFF:FFFFFFFFFFFF:FFF:FFF:FFFFFFFFF:FFFFF:FFFFFFFFFF:FFF:F:F,:F::FFFFFFFF:FFF:FFFFFF
@A00881:241:HJW2NDRXX:1:2126:27995:9267 1:N:0:CGAGAGAA+GATTGGAG
GCCAATCCTATGGGATGCAGCATTGTGTGATATTGAAAAATGGGGGGAACCCTGATGCAGCAACGACGCGTGAAGTAAGAAGTATTTAGGTATGTAAAGCTCTATCAGCAGGGAAGAGAATTAAGGTACATGAATAAGAATACCCTTCTAAATACTTGCCAGCAGACGCGGTCATACGTAGGGGTCAAGCGTTATCAGGATTTACTGGGTTTAAAGGGATCGTATACTGCGAGACAAGTATGAATTGAAA
+
,,:FFF,FF:FF,FFF::FF,F,FF,,,FFFFFFF,F::FF,,F:,FF:F,FF::FFFFF,FFFF,F,FFF,FFF,F:F::,FFFFF,FF:FF:FFF:FFFFFFFFF,FF,,,FFFFF,FFF,,F:FFF,FFFFFF:FFF,,F:F,,F:F:FF:,,F:F:F,FF:,,FF,F:,FFFF,::F:FF,:FFF,,FFFFFFFFFFFFF:F,FFFFF,F,,F:F,FFFF:,F,FFFF,:FFFF,,F:F::FFF:,
@A00881:241:HJW2NDRXX:1:2126:25889:9846 1:N:0:CGAGAGAA+GATTGGAG
GCCAATCCTACGGGACGCAGCAGTGGGGAATATTGGGCAATGGAGGCAACTCTGACCCAGCAACGCCGCGTGAGCGATGAAGGTCTTCGGATTGTAAAGCTCTTTAAGTGGGGACGAAGAAAGTGACTGTACCCACAGAATAAGCCTCGGCTAACTACGTGCCAGCAGCCGCGGTAATACGTAGGAGGCAAGCGTTATCCGGAATGACTGGGCGTAAAGGGTGCGTAGGTGGTTTGGCAAGTTGGTAGCG
+
FFFFFFFFFFFFFFFFFFFFFFFFFFFFFFFFFFFFFF:,FFFFFFFFFFFFFFFFFFFFFFFFFFFFFFFFFFFFFFFFFFFFFFFFFFFFFFFFFFFFFFF:F:FFFFFFFFFFFFFFFFFFFFFFFFFFFFFFFFFFFFFF:FFFFFFFFFFF:F,:FFFFFFFFFFFFFFF:FFFFF:FFFFFFFFFFFFFFFFFF:FFFFFFFFF:FFFFFFFFF:FFFFF:FF:FFFFF:FFFFF:FFFFFFF:
@A00881:241:HJW2NDRXX:1:2126:27905:9862 1:N:0:CGAGAGAA+GATTGGAG
GCCAATCCTATGGGATGCAGCAGTGGGGAATATTGGGCAATGGGCGAAAGCCTGACCCAGCAATGCCGCTTGAGAGAAGAAGGTTTTCGGATTGTAAATCTCTGTCCTAAGGTAAGAAAGATGACGGTACCTTAGGAATAAGCCTCGGCTAACTCCGTGCCAGCAGCCGCGGTACTACGTAGGAGGCAAGCGTTATCCGGAATGACTGGGCGTAAAGGGTGCGTAGGTGGTTTGGCAAGTTAGTAGCGTA
+
F,,,F:FFF,,FF,F:FFFFF,FFFFFF:FF:FF,FFF,FFFFF:FF:,F,:FFFF:FFFF:,F:FFFF,:FFFFF:FF:FFFFFFFFFF:,FFFFF:FFFFFFFFFFF,FF,FFFF:,FFF,,F,FF:,FFFF,FF:,F,:::FFFFFFF:FF,,FF:FFFFF:F,FF:FFFF,,FF,FF::FFFFF:F:F:FFFFFF,,F,:FFFF:F,:FFFF,:F:FFF:,FF:FFF,F:FFF,:FFF:FFFF::,
@A00881:241:HJW2NDRXX:1:2126:30879:11569 1:N:0:CGAGAGAA+GATTGGAG
GCCAATCCTATGGGGTGCACCAGTGAGGAATATTGGTCAATGGGCGGAAGCCTGAACCAGCCAAGTCGCGTGAGGGAATAAGGCCCTACGGGTCGTAAACCTCTTTTGCCGGGGAGCAAGGGCCGGGACGCGTCCCGGCCCGGATAGTACCCGGAGAAAAAGCATCGGCTAACTCCGTGCCAGCAGCCGCGGTAATACGGAGGATGCGAGCGTTATCCGGATTTATTGGGTTTAAAGGGTGCGTAGGCGG
+
FFFFFFFFFF:FFFFFFFFFFFFFFFFFFFFFFFFFFFFFFFFFFFFFFFFFFFFFFFFFFFFFFFFFFFFFFFFFFFFFFFFFFFFFFFFFFFFFFFFFFFFFFFFFFFF:FFFFF:FF:FFFFFFFFF:FFFFFFFFFFFF,,FFFFFFF,F:FFFF:F:FF:FFFFFFFFFFF,FFF:FFFFFFFFFF,F,FFF:FFFFF,FFFFFFFFFF,F,FFF:F:FFFFFFF:F,:F:FFFF,FFF:FF:FF
@A00881:241:HJW2NDRXX:1:2126:29405:13119 1:N:0:CGAGAGAA+GATTGGAG
GCCAATCCTACGGGGCGCAGCAGTGAGGAATATTGGACAATGGATGGAAATCTGATCCAGCCATGCCGCGTGCAGGAAGGCGGTCCTATGGATTGTAAACTGCTTTTGTACGGGAGCAATAATTTCTACGGGGTAGGGAGATGAGAGTACCGTACGAATCAGAATAGGCTAACTCCGTGCCAGCAGCCGCGGTAATACGGAGGATGCGAGCGTTATCCGGATTTATTGGGTTTAAAGGGTGCGTAGGCTG
+
FFFF:FFFFFFF,FFF:FFFFFFFF:FFFFFF,:FFFFFF:,F:FFF,:FF:FF:FFFFFFFFFFFFF:FFFFFF:FFFFFFFFFFF:FFFFFFFF,:FFFFFFFF,:,FFF:FFFFF,FF:FFFFFFFFFFFF:FFFFFFFFF,:::,FFFFF:,FFFF:F,FF,:,FFFFFFFF,FF,FFFF,FFFFFFFFFFFF,FFF::FFFF,FF,F:FFFF,:,FF,FFFFFFFFFFF:F:FFF,FFF:FF::F
@A00881:241:HJW2NDRXX:1:2126:21811:15906 1:N:0:CGAGAGAA+GATTGGAG
GCCAATCCTACGGGGCGCAGCAGTGGGGAATATTGCGCAATGGGGGGAACCCTGACGCAGCAACGCCGCGTGCAGGAAGAAGGTTTTCGGATTGTAAACTATTGTCGTTAGGGAAGATACAAGACAGTACCTAAGGAGGAAGCCCCGGCTAACTATGTGCCAGCAGCCGCGGTAATACATAGGGGGCAAGCGTTATCCGGAATTATTGGGTGTAAAGGGTGCGTAGATGGAGGAGCAAGTTGGTTGTGAA
+
F:FF:FFFFFFFFFFFFFFFFFFFFFFFF:FFFFFFFF:FFFFFFFF:FFFFFFFFFFFFFFFFFFFFFFFFFFFFFFFFFFFFFFFFFFFFFFFFFFFFFFFFF:FFFFFFFF:FFF:F,,FFFFFFFFF,FFFFFF:FFFFFFFFFFFFFFFFFFFFFFFFF,FFFFFFFFFFF,F,:FFFFF:F,,F:FFFFFFFFFFFFFFFFFFFF:FF,FFFFFFFFF:,FFFFF:FFFFFF:FF::FF:FFFF
@A00881:241:HJW2NDRXX:1:2126:27127:16814 1:N:0:CGAGAGAA+GATTGGAG
GCCAATCCTACGGGACGCAGCAGTGGGGAATAGTGGGCAATGGGCGCAAGCCTGACCCAGCAACGCCGCGTGAAGGAAGAAGGCTTTCGGGTTGTAAACTTCTTTTAAGAGGGAAGAGGAGAAGACTGTACCTCTTGAATAAGCTCCGGCTAACTACGTGCCAGCAGCCGCGGTAATACGTAGGGAGCGAGCGATGTCCGGATTTACTGGGTGTAAAGGGCGTGTAGGCGGGGCGGCACGTCAGATGTGA
+
FFF,FFFFFFFFFFFFFFFFFFFFFFFFFFFF,FFFFFFFFFFFFFFFFFFFFFFFFFFFFFFFFFFFFF:FFFFF:FF::FFFFFFFFFFFFFFFFF,FFFFFFFFFFFFFFF:FFF::FFFFFFFFFFFF,FFFFFFFFFFFFFFFFFFFFFFFFFFFFFF:FFFFFFFFFF:F,FF:FFF:FFF:FF,FF,FF:FFFF,:FFFFF::FF:FF:,FFF:FFFFFF,FFFFFF:FF,,,FF:FFFF,:F
@A00881:241:HJW2NDRXX:1:2126:20202:17033 1:N:0:CGAGAGAA+GATTGGAG
GCCAATCCTACGGGATGCAGCAGTGAGGAATATTGGTCAATGGGCGAGAGCCTGAACCAGCCAAGTCGCGTGAGGGAAGACGGCCCTACGGGTTGTAAACCTCTTTTGTCAGGGAGCAAGAACAGGCACGCGTGCCTGACTGAGAGTACCTGAAGAAAAAGCATCGGCTAACTCCGTGCCAGCAGCCGCGGTAATACGGAGGATGCGAGCGTGATCCGGATTTAGTGGGTTTAAAGGGTGCGCAGGCGGC
+
FFFF:FFFFFF:FF:FFFFFF:FFFFFFF:FFFFFFFFFFFFFFFFFFFFFFFFFFFFFFFF,,FFFFFFFFFFFF:FFFFFFFFFFFFFF:FFFFFFFFFFFFFFFFF:FF:FFFFF:FFFF,FFFFF:FFFFFFFFFFFFFFFFFFFFF:FFF:F,F,FFFFF:FFFFFFFFFFFFFFFFFFFF:F:FFFFFFF:FFFF,:FFFFFFFFF,,,FFFFFF,FF,FFFFFFFFF,:,F,FF:FFF::,::
@A00881:241:HJW2NDRXX:1:2126:30210:17989 1:N:0:CGAGAGAA+GATTGGAG
GCCAATCCTACGGGAGGCAGCAGTGGGGAATATTGCACAATGGGGGGAACCCTGATGCAGCAACGCCGCGTGAGTGAAGAAGTATTTCGGTACGTAAAGCTCTATCAGCAGGGAAGAAGAGAGACGGTACCTGAGTAAGAAGCCCCGGCTAACTACGTGCCAGCAGCCGCGGTAATACGTAGGGGGCAAGCGTTATCCGGAATTACTGGGTGTAAAGGGAGCGCAGACGGCGATGCAAGTCTGGAGTGAA
+
FFFFFFFFFFFFFFFFFFFFFFFFFFFFFFFFFFFFFFFF:FFFFFFFFFFFFFFFFFFFFFFFFFFFFFFFFFFFF:FFFFFFFFFFFFFFFFFFFFFFFFFFFFFFFFFFFFFFFFFFFFFFFFFF:FFF:FFFFFFFFFFFFF:FFFFFFFFFFFFFFFFFFFFFFFFFF,FFF:FFFFFFFFFFFFFFFFFFFFFFF:FF,FF,FFF,F,FFFFFF:FFFFFFFF:F:,FFFFF:,FFFFFFFFFF
@A00881:241:HJW2NDRXX:1:2126:23710:18630 1:N:0:CGAGAGAA+GATTGGAG
GCCAATCCTACGGGGCGCAGCAGTGGGGAATATTGCACAATGGGGGAAACCCTGATGCAGCGACGCCGCGTGGGTGAAGAAGTATTTCGGTATGTAAAGCCCTATCAGCAGGGAAGAAGATGACGGTACCTGAGTAAGAAGCCCCGGCTAACTACGTGCCAGCAGCCGCGGTAATACGTAGGGGGCGAGCGTTATCCGGATTTACTGGGTGTAAAGGGAGCGTAGACGGCAGAGCAAGTCTGGAGTGAAA
+
FFFFFFFFFFFFFFFFFFFFFFFFFFFFF,FFFFFFFF:,FFFFFFFFFFFFFFFFFF:FFFFFFFFFFFFFFFFFFFFF:FFFFFFFFF:FFFFFFFFFFFFFFFFFFFFFFFFFFFFF:FFFFFFFFFFFFFFFFFFFFFFFFFFFFFFFFFFFFFFFFFFFFFFFFF:FFFFFFFFFFFFFFFFFFFFFF,FFFFFFFFFFFFFFFFFFFFFFFFFFFFFFFFFFF:FF::FF:FFFFFFFFFFFFF
@A00881:241:HJW2NDRXX:1:2126:21612:18662 1:N:0:CGAGAGAA+GATTGGAG
GCCAATCCTATGGGGGGCAGCAGTGGGGAATATTGCACAATGGGGGAAACCCTGATGCAGCGACGCCGCGTGAGCGAGGAAGTATTTCGGTATGTAAAGCTCTATCAGCAGGGAAGAAGAAATGACGGTACCTGACTAAGAAGCCCCGGCTAACTACGTGCCAGCAGCCGCGGTAATACGTAGGGGGCAAGCGTTATCCGGATTTACTGGGTGTAAAGGGAGCGCAGGCGGCGCGGCAAGTCTGGTGTGG
+
FFFFFFFF,FFFFFFFFFFFFFFFFFFFF:FFFFFFFFFFFFFFFFFFFFFFFFFFFFFFFFFFFFFFFFFFFFFFFFFFFFFFFFFFFFFFFFFFFFFFFFFFFFFFFFFFFFFFFFFFFFFF,FF:FFFFFFF:FF:F:FFFFFFFFFFFFFFFF:FFFFF::FFFFFFF:F:FFFFFF,FFFFFFF:F:,FFFFFFFFFFFFFFFFFFF:F,:F:FFFFFFFFFFFFFF:F:FFF,FFF::FFF:::
@A00881:241:HJW2NDRXX:1:2126:21893:19460 1:N:0:CGAGAGAA+GATTGGAG
GCCAATCCTATGGGGTGCAGCAGTCGGGAATATTGCGCAATGGAGGAAACTCTGACGCAGTGACGCCGCGTATAGGAAGAAGGTTTTCGGATTGTAAACTATTGTCCATAGGGAAGATAAAAGACAGTACCTATGAAGAAAGCTCCGGCTAACTACGTGCCAGCAGCCGCGGTAATACGTAGGGAGCAAGCGTTATCCGGATTTACTGGGTGTAAAGGGAGCGTAGACGGCGGTGCAAGTCAGAAGTGAA
+
FFFFFFFFFFFFFFFFFFFFFFFFF:FFF:FFF:FFFFF,FFFFFFF:FFFFFFFFFFFFFFFFFFFFFFFFFFFFFFFFFFFFFFFFFFFFFFFFFFFFFFFFFFFFFFFFFF,FFFF:FFFFFFFFFFFFFFFFF:FFFF:FFFFFFFFFF:FFFFFFFFFFFFFFFFFFFF,FFFFFFFFFFFFFFFFFFF:FFF:FFFFFFFF:F,FFFFFFFFF:FFF:FFF,:,FFFF:FFF,FFFF:FFFFF:
@A00881:241:HJW2NDRXX:1:2126:19642:19476 1:N:0:CGAGAGAA+GATTGGAG
GCCAATCCTACGGGACGCAGCAGTGGGGGATATTGGACAATGGGGGGAACCCTGATCCAGCGACGCCGCGTGAGTGAAGAAGTATTTCGGTATGTAAAGCTCTATCAGCAGGGAAGAAAGAGAGACGGTACCTGACTAAGAAGCCCCGGCTAACTACGTGCCAGCAGCCGCGGTAATACGTAGGGGGCAAGCGTTATCCGGATTTACTGGGTGTAAAGGGAGCGCAGACGGACATGCAAGTCTGGAGTGA
+
FFF,FFFFF:FFFF,FFFFFFFFFFFFFFFF,FFFF,:F:FFFFFFF,FFFFFF:FFF,FFFFFFFFFFF:FFFFF::FF::F,FFF,FFFFFFFF::FFFFFFFFFFF:FFF,FFF:FFF,FFFFFFFFFFFFF::FFFF:FFFFF:FFFF:FFFFFFFF:FFF:FFFFF:FFF,FFFFF,FFFFFFF:F:FF,:FFFFFF,F:F,:FFFFFFFF:F:FFFF:FFF,FF:F,FF:FF:::F,:F,F:F:
@A00881:241:HJW2NDRXX:1:2126:25726:21183 1:N:0:CGAGAGAA+GATTGGAG
GCCAATCCTATGGGGGGCAGCAGTGGGGAATATTGGGCAATGGGCGCAAGCCTGACCCAGCAACGCCGCGTGAGGGAAGAAGGCTTTCGGGTTGTAAACCTCTTTTACCAGGGACGAAGGACGTGACGGTACCTGTAGAATAAGCTCCGGCTAACTACGTGCCAGCAGCCGCGGTAATACGTAGGGAGCAAGCGTTATCCGGATTTATTGGGTGTACAGGGTGCGTAGACGGGAAGACCAGTTAGTTGTG
+
FFF:FFFFFF:FFFFFFFFFFFFFFFFFFFF:FFFFFFFFFFFFFFFFFFFFFFFFFFFFF,FFFFFFFFFFFFFFFFFFFFFFFFFFFFFFFFFFF,FFFFFFFFFFF::FF,FFF,F:FFFFFFFFFFFFFFFFF:FFFFF:FFFF:FFFFFFFFFFFFFFFFFFFFF:FFFF,FFFFFF,:FFFFF:FFF,FFFFFFFFFF:FFFFF:F:FFF,F:,F:,FF:,:FF,,,F:F:FFFFFF:,FF:FF
@A00881:241:HJW2NDRXX:1:2126:25129:21809 1:N:0:CGAGAGAA+GATTGGAG
GCCAATCCTACGGGACGCAGCAGTGGGGAATATTGCACAATGGGCGAAAGCCTGATGCAGCGATGCCGCGTGAGGGAAGAAGGTTTGCGGATTGTAAACCTCTGTCTTCGGGGACGATAAGGACGGTACCCGAGGAGGACGCTCCGGCTAACTACGTGCCAGCAGCCGCGGTCAGACGTAGGGAGCCAGCGTTATCCGGACTTACTGGGTGGAAAGGGAGTGTAGGCGGGATTGCACGTCAGATGTGACA
+
F,FFFFFFFFF:FFF:FFFFF::FFF:FFF:FFFFFFFFFFFFFFFFFF:FF,FFFFFF,FFFFFFFF,F:FFFFFFFFFFFF:FF,FFFF,F:FF,:FFFF:FFFFFFFFFFFFFFFFF,FF,FFFFF:F:,F:F:FF,FFFFFFFFFFFFFFF:FFFF::F:F::FFFF,,F:FFFF,FFF:F:F::F:FF,FFFFFF:FFFFFFFFFF,F,FFFFFF,F,,FFFFFF:,FF:,:,FFFFF,FFF,FF
@A00881:241:HJW2NDRXX:1:2126:28103:22106 1:N:0:CGAGAGAA+GATTGGAG
GCCAATCCTATGGGATGCAGCAGTGAGGGATATTGCACAATGGGGGAAACCCTGATGCAGCAACGCCGCGTGAAGGAAGAAGTATTTCGGTATGTAAACTTCTATCGATGGGGACGAAAGAAATGACGGTACCCAAGTAAGAAGCCCCGGCTAAATACGTGCCAGCAGCCGCGGTAATACGTATGGGGCAAGCGTTATCCGGATTTACTGGGTGTAAAGGGTGAGTAGGCGGCTTATTAAGTCATATGTG
+
FFFFFFFFFFFFFFFFFFFFFFFFFFFFFFFFFFFFFFFFFFFFFFFFFFFFFFFFFFFFFFFFFFFFFFFF:FFFFFFFFFFFFFFFFFFFFFFFFFFFFFFFFFFFFFFFFFFFFFFFFFFFFFFFFFFFFFFFFFFFFFFFFFFFFFFF,FFFFFFFFFFFFFFFFFFFFFF,FFFFFFFFFFFFFFFFFFFFFFFFFFFFFFFFFFFFFFFFFFFFFFFFFFFFFFFFFFFFFFFFFFFFFFFFFF
@A00881:241:HJW2NDRXX:1:2126:22761:23625 1:N:0:CGAGAGAA+GATTGGAG
GCCAATCCTATGGGGCGCACCAGTGGGGAATATTGGGCAATGGGCGAAAGCCTGACCCAGCAACGCCGCGTGAAGGAAGAAGGCCTTCGGGTTGTAAACTTCTTTTATGAGGGACGAAGGACGTGACGGTACCTCATGAATCAGCCACGGCTAACTACGTGCCAGCAGCCGCGGTAATACGTAGGGGGCAAGCGTTATCCGGATTTACTGGGTGTAAAGGGAGCGTAGACGGGAATGCAAGTCTGATGTG
+
FFFFFFFFFFFFFFFFFFFFFFFFFFFFFFFFFFFFFFFFFFFFFFFFFFFFFFFFFFFFFFFFFFFFFFFFFFFFFFFFFFFFFFFFFFFFFFFFFFFFFFFFFFFFFFFFFFFFFFFFFFF:FFFFFFFFFFFFF:FFF,FFFFFFFFFFFFFFFFFFFFFFFFFFFFFFFFFFFF:FFFFFFFFFFFFFFFFFFFFFF:FF:FF:FFFFFFFFF,FF:FFF::F,FFFFFF:FFFF:FFFFFFFFFF
@A00881:241:HJW2NDRXX:1:2126:20609:23688 1:N:0:CGAGAGAA+GATTGGAG
GCCAATCCTATGGGAGGCAGCAGTGGGGAATATTGCACAATGGGGGGAACCCTGATGCAGCAACGCCGCGTGAAGGAAGACGGTTTTCGGATTGTAAACTTCTGTTCTTAGCGAAGAAGGAAGTGACGGTAGCTAAGGAGCAAGCCACGGCTAACTACGTGCCAGCAGCCGCGGTAATACGTAGGTGGCAAGCGTTGTCCGGAATTACTGGGTGTAAAGGGAGCGCAGGCGGGGGATCAAGTCAGCTGTG
+
FFFFFFFFFF:FFFFFFFFFFFFFFFFFFFFFFFFFFFFFFFFFFFFFFFFFFFFFFFFFFFFFFFFFFFFFFFFFFFFFFFFF,FFFFFF:FFFFFFFFFFFF:F:FFFFFFFFFFFFFFFFFFFFFFFFFFFFFFF:FFF:FFFFFFFFF:FFFFFFF:FFFFFFFFFFFFFF,FFFFFF,FFFFFFF:FFFFFFFFFFFFFFF:FF:FFFFFFFFFFFFFFFFFFFFFFFFFFFFFFFFFF:F::FF
@A00881:241:HJW2NDRXX:1:2126:19253:24095 1:N:0:CGAGAGAA+GATTGGAG
GCCAATCCTACGGGACGCAGCAGTGGGGGATATTGGACAATGGGGGGAACCCTGATCCAGCGACGCCGCGTGAGTGAAGAAGTATTTCGGTATGTAAAGCTCTATCAGCAGGGAAGAGAAAGAGACGGTACCTGAGTAAGAAGCCCCGGCTAACTACGTGCCAGCAGCCGCGGTAATACGTAGGGGGCAAGCGTTATCCGGATTTACTGGGTGTAAAGGGAGCGTAGACGGAAAGGCAAGTCTGAAGTGA
+
FFFFFFFFFFFFFFFFFFFFFFFFFFFFFFFFFFFFFFFFFFFFFFFFFFFFFFFFFFFFFFFFFFFFFFFFFFFFFFFFFFFFFFFFFFFFFFFFFFFFFFF,FFFFFFFFFFFFFFFFFFFFFFFFFF:FFFFFFFFF::FFF:FFFFFFFFFFF:FFFFFFFFFFFFFFFF,FFFFFFFFFFFFFF:FFFFFFFFFFFFFFFFF:FFFFFF,FFF:F,FF:F:FFF,:FFF:FFFFFFFF:FFFFFF
@A00881:241:HJW2NDRXX:1:2126:28275:24126 1:N:0:CGAGAGAA+GATTGGAG
GCCAATCCTACGGGACGCAGCAGTGGGGGATATTGGACAATGGGGGGAACCCTGATCCAGCGACGCCGCGTGAGTGAAGAAGTATTTCGGTATGTAAAGCTCTATCAGCAGGGAAGAGAAAGAGACGGTACCTGAGTAAGAAGCCCCGGCTAACTACGTGCCAGCAGCCGCGGTCATACGTAGGGGGCAAGCGTTATCCGGATTTACTGGGTGTAAAGGGAGCGTAGACGGAAAGGCAAGTCTGAAGTGA
+
FFFFFFFFFFFFFFFFFFFFFFFFFFFFFFF:FFFFFFFFFFFFFFFF:FFFFFFFFFFFFFFFFFFFFFFFFFFFFFFFFFFFFFFFFFFFFFFFFFFFFFF,FFFFFFFFFFFFFFFF,F:FFFFFFFFFFFFF:FFFFFFFFFFFFFFFFFFFFFFFFFF:FFFFFFFFFF,FFFFF:FFFFFFFF,FFFFFFFFFF,FFFFFFFFFFFFFFFFFF:FFFFFFFFF:FFFFF:FFFFFFF,FFFFF:
@A00881:241:HJW2NDRXX:1:2126:20265:24408 1:N:0:CGAGAGAA+GATTGGAG
GCCAATCCTATGGGACGCACCAGTGGGGAATATTGCACAATGGGGGAAACCCTGATGCAGCGACGCCGCGTGAGTGAAGAAGTATTTCGGTATGTCAAGCTCTATCAGCAGGGACGAAGATGACGGTACCTGAGTAAGAAGCCCCGGCTAACTACGTGCCAGCAGCCGCGGTAATACGTAGGTGGCAAGCGTTCTCCGGATTTATTGGGTGTACAGGGCGTGTAGGCGGGACTGCAAGTCAGATGTGAAA
+
FFFFFFFFFFFFFFFFFFFFFFFFFFFFF,FF,FFFFF:FFFFFFFFFFFFFFFFFFFFFFF:FFFFFFFFF,FFF,FFFFFFFFFFFFFF,,FF,,FFFFFF,FFFFF,FFFF,:,FFFFFFFFFFF,FFFFFF:,F,FFFFFFFF:FFFFFFFFFF:F,FF:FFFFFF:::FFFFFFFFFFFFFFFFFFF,,F:FFF::FFF::FFFFFFF:,F:FFF:F,F:FFF,F,FF:F::FF:FFF,:F:,,:
@A00881:241:HJW2NDRXX:1:2126:24406:24502 1:N:0:CGAGAGAA+GATTGGAG
GCCAATCCTACGGGGTGCAGCAGTGGGGAATATTGGGCAATGGGCGGAAGCCTGACCCAGCGATGCCGCGTGAGGGAAGAAGGTTTTCGGATTGTAAACCTCTGTCTTTAGGGACGATAATGACGGTACCTAAGGAGGAAGCTCCGGCTAACTACGTGCCAGCAGCCGCGGTACTACGTAGGTGGCGAGCGTTGTCCGGATTTACTGGGTGTAAAGGGCGCGTAGGCGGGCATGCAAGTCAGATGTGAAA
+
FFF,,FFFFFFFFFFFFFFFFFFFFFFFFFFFFFFFFFFFFFFFFFFFFFFFFFFFFFFFFFFFFFFFFFFFFFFFFFFF:FFF:FFF:FFFFFFFFFFFFFFF:FFFFFFFF,FFFFFFFFFFFFFFFFF,FFF:FFFFFFFFFFFFF,,FFFFFFFFFFFF:FFFFFFFFF:F:FF:FFFFFFF:F:FF,FFFFFFFFFFF:FFFFFFFF,FFFFFFFF::F:FFFFFFFFFFFFF:FFF:FF,:,:F
@A00881:241:HJW2NDRXX:1:2126:25554:24612 1:N:0:CGAGAGAA+GATTGGAG
GCCAATCCTATGGGACGCAGCAGTGGGGAATATTGCACAATGGGGGGAACCCTGATGCAGCAACGCCGCGTGAAGGAAGACGGTTTTCGGATTGTAAACTTCTGTTCTTAGCGAAGAAGGAAGTGACGGTAGCTAAGGAGCACGCCACGGCTAACTACGTGCCAGCAGCCGCGGTCATACGTCGGTGGCAAGCGTTGTCCGGAATTACTGGGTGTAAAGGGAGCGCAGGCGGGGGATCCAGTCCGCTGTG
+
FFFFFFFFFFFFFF:FFFFFFFFFFFFFFFFFFFFFFFFFFFFFFFFF:FFFFFFFFFFFF:FFFFFFFFFFF,FFFFFFFFFFFFFFFFFFFFFFFFFFFFFFFFFFFFF:FFFFFFFFF:FF:FFFFFFFFF,FFF,FFF,FFFFFFFFFFFFFFF:FFFFFFF:FFFFFFFF,,FF:FF,FFFFFFF:,F:FF:FFFFF:FFFFFFFFFF:F:FFFFFF:F:F:FFF::FFFF,F,F:FF,FFFFF:
@A00881:241:HJW2NDRXX:1:2126:23764:24831 1:N:0:CGAGAGAA+GATTGGAG
GCCAATCCTACGGGGTGCAGCAGTGGGGAATATTGGGCAATGGGCGCAAGCCTGACCCAGCAACGCCGCGTGAAGGAAGAAGGCTTTCGGGTTGTAAACTTCTTTTATCAAGGACGAAGAAAGTGACGGTACTTGATGAATAAGCCACGGCTAACTACGTGCCAGCAGCCGCGGTAATACGTAGGTGGCGAGCGTTGTCCGGATTTACTGGGTGTAAAGGGCGCGCAGGCGGGATGGCACGTCAGATGTG
+
FFFFFFFFFFFFFFFFFF,FFFF:FFFFFFFFFFFFFFFFFFFFFFFFFFFFFFFFFFFFFFFFFFFFFFFFFFFFF:FFFFFF:FFFFFFFFFFFFFF:FFFFFFFFF:F:FFFFFFFFFFFF:FF:F:FFFFFFFF:FFFFFFFFFFFFF:FFFFFFFF:FFFFFFFFFFFFFF,FFFF:FFFFFFFFFFFFFFFFFF:FFFFFF:FFFFF:FF,FFF:FFF:FFFFF::F,FFFFF,FF:FFFFFFF
@A00881:241:HJW2NDRXX:1:2126:28565:24846 1:N:0:CGAGAGAA+GATTGGAG
GCCAATCCTATGGGATGCAGCAGTGGGGAATATTGGGCAATGGGCGCAAGCCTGACCCAGCAACGCCGCGTGAAGGAAGAAGGCCCTCGGGTTGTAAACTTCTTTTGTCGGGGACGATAGTGACGGTACCCGACGAATACGCCACGGCTAACTACGTGCCAGCAGCCGCGGTAATACGTAGGTGGCAAGCGTTATCCGGATTTACTGGGTGTCAAGGGCGTGTAGGCGGGATTGCAAGTCAGATGTGAAA
+
FFFF,FFFF,FFFFFFFFFFF,FFFFFFFFFFFFFFFFFFFFFFFFFFFFFFFFFFFFFFFFFFFFFFFF:FFFFFFFFFFFFFFF,FFFF:FFFFFFFFFFFFFFFFFFFFFFFFFFFFFFFFFFFFFFFFFFFFFFF,FFFFFF:FFFFFFFFFFFFFFFFFFFF:FFFFFFF:FFFFFFFFFFF:FFFF:,FFF:F,FFF:F::F:F,:FFFF:FF,:FF,FFFFFFF,FFFF:FFFFFF,FFFF,F
@A00881:241:HJW2NDRXX:1:2126:30978:25958 1:N:0:CGAGAGAA+GATTGGAG
GCCAATCCTATGGGATGCAGCAGTGGGGAATATTGCACAATGGGGGGAACCCTGATGCAGCGACGCCGCGTGAGTGAAGAAGTCATTCGTGATGTAAAGCTCTATCAGCAGGAAAGAAAATGACGGTACCTGACTAAGAAGCCCCGGCTAACTACGTGCCAGCAGCCGCGGTAATACGTAGGGGGCAAGCGTTATCCGGATTTACTGGGTGTAAAGGGAGCGTATACGGCAGGGCAAGTCTGAAGTGAAA
+
FFFFFFFFFFFFFFFFFFFFF,FFFFFFFFFFF:FFFFF:FFFFFFFFFFFFFFFFFF:FFFFFFFFFFFFFFFFFFFFFFFFFFFFFFFFFFFFFFF:FFFFFFFFFFFFFFFFFFFFFFFFFFFFFFFFFFFF::F:F:FFFFFFFFFFFFFFFFFF:FFFFFFFFF:FF:FFFFFFFFFFFFFF:FFFFFFFFFFFFFFFFFFFFFFFFF,FFF:FFFFFF,::FFFFFFFFFFFFFFFF::FF::F
@A00881:241:HJW2NDRXX:1:2126:20690:26365 1:N:0:CGAGAGAA+GATTGGAG
GCCAATCCTATGGGAGGCAGCAGTGAGGAATATTGGTCAATGGGCGAGAGCCTGAACCAGCCAAGTCGCGTGAGGGAAGACGGTCCTATGGATTGTAAACCTCTTTTGCCGGGGAGCAAAGAGCGGCACGTGTGCCGCGCCGAGAGTACCCGGAGAAAAAGCATCGGCTAACTCCGTGCCAGCAGCCGCGGTAATACGGAGGATGCGAGCGTTATCCGGAGTTATTGGGTGTATTGGGTGCGCAGGCGGC
+
FFFFFFFFFFFFFFFFFFFFFFFFFFFFFFFFFFFFF,FFFFFFFFFFFFFFFFFFFFFFFFF:FFFFFFFFFFFFFFFFFFFFFFFFFFFFFFFFFFFFFFFFFFFFFFFFFFFFFF:F:::FFFFFFFFFFF:FFFFFFFFFFFF,,FFFF:FFFFF,FFFFFFFFFFFFFFFFF:FFFFF,FFF:FFF:F:FFFFFFFF,FFF::FFF:FF,:F::,,FF::F::FF:FF,,FFFFFF:FFF,F::F
@A00881:241:HJW2NDRXX:1:2126:27706:26678 1:N:0:CGAGAGAA+GATTGGAG
GCCAATCCTATGGGGGGCACCAGTGGGGGATATTGGACAATGGGGGAAACCCTTATCCAGCGACGCCGCGTGAGGGAAGAAGGTTTTCGGATTGTAAACCTCTGTCAGTGGGGACGATAATGACGGTACCCACGGAGGAAGCCACGGCTAACTACGTGCCAGCAGCCGCGGTAATACGTAGGTGGCAAGCGTTGTCCGGATTTACTGGGTGTAAAGGGAGCGTAGACGGCGAGTCAAGTCTGGAGTGAAA
+
FFFFFF:FFFFFFFFFFFFFFFFFFFFFFFFFFFFFFFFFFFFFFFFFFFFFFFFFFFFFFF:FFFFFFFFFFFFFFFFFFFFFFFFFFFF:FFFFF:FFFFFFFFFFFFFFFFFFFFFFFFFFFFFFFFFFFF,FFFFFFFF:FFFFF:FFFFFFFFFFFFFFFFFFFF:FFFFFFFFFFFFFFFF:FFFF:FFFFFFFFFFFFFFFFFFF:F,FFFFFFFFFFFFFFF:F::FFFFF:FFFFFFF:F,
@A00881:241:HJW2NDRXX:1:2126:23023:27023 1:N:0:CGAGAGAA+GATTGGAG
GCCAATCCTATGGGGTGCAGCAGTGGGGAATATTGCACAATGGGGGGAACCCTGATGCAGCAACGCCGCGTGAGTGAAGAAGTATTTCGGTACGTAAAGCTCTATCAGCAGGGAAGAAGAGAGACGGTACCTGAGTAAGAAGCCCCGGCTAACTACGTGCCAGCAGCCGCGGTAATACGTAGGGGGCAAGCGTTATCCGGAATTACTGGGTGTAAAGGGAGCGCAGACGGCGATGCAAGTCTGGAGTGAC
+
FFFFFFFFF:FFFFFFFFFFFFFFFFFFFFFFFFFFFF:FFFFFFFFFFFFFFFFFFFFFFFFFFFFFFFFFFFFFFFFFFFFFFFFFFFFFFFFFFFFFFFFFFFFFFFFF:FFFFFF,FFFFFFFF:FFFFFFFFFFFFFFFF:FFFF:FFFFFFFFFFFFFFFFFFFFFFFFFFFFFFFFFFFFFFFFF,:,:F:FFFFFF::,FFFFFFF,FFFFF:FF:FFF:FFFFFFFFF:FF:FFF::FFF,
@A00881:241:HJW2NDRXX:1:2126:18132:27038 1:N:0:CGAGAGAA+GATTGGAG
GCCAATCCTACGGGACGCAGCAGTGGGGAATATTGCACAATGGGGGAAACCCTGATGCAGCGACGCCGCGTGAGTGAAGAAGTATTTCGGTACGTAAAGCTCTATCAGCAGGGAAGAAAAGAAGTCCTTTGGATTTTGGACGGTACCTGACCAAGAAGCCCCGGCTAACTACGTGCCAGCAGCCGCGGTCATACGTAGGGGGCAAGCGTTATCCGGATTTACTGGGTGGAAAGGGAGCGTAGACGGCAGC
+
FFFFFFFFFFFFFFFFFFFFFFFFFFFFFFFFFFFFFFFFFFFFFFF,FFFFFF:FFFFFFFFFFFFFFFFFFF:FFFFFFFFFFFFFFF:FFFFF:FFF:FF:FFFFFFFFF,FFFF,FFFFFFFFFFFFFF::FF:F:FFFFF:F,FFFF,FF:::FFFFFFFF:FFF,FFFFFFFFF:FFFFFFF,,FFFFFF,F:FFFFF,F:F:,:FFF:FFFFF,:,:FFF:,FF,FFFF:F::,FFF:F,,FF
@A00881:241:HJW2NDRXX:1:2126:18584:27289 1:N:0:CGAGAGAA+GATTGGAG
GCCAATCCTACGGGGCGCAGCAGTGGGGAATATTGGGCAATGGGCGCAAGCCTGACCCAGCAACGCCGCGTGAAGGAAGAAGGCTTTCGGGTTGTAAACTTCTTTTATGAGGGACGAAGGACGTGACGGTACCTCATGAATAAGCCACGGCTAACTACGTGCCAGCAGCCGCGGTACTACGTAGGTGGCGAGCGTTGTCCGGATTTACTGGGTGTAAAGGGCGCGTAGGCGGATCGGCCAGTCAGATGTG
+
FFFFFFFFF:F:FFFFFFFF:FFFFFFFFFFFF:FFFF,:FFFFFFFFFFF::FFFF,FFFF,FFFFFFFFFFFFF:FFF,FFFF,FFFFFFFFF:,FFF:FFFFFFFF:FFFFFFFFFF:F:F:FF,FFFFF:F:FFFFFFF:FF,:FFFFFFFFFFFFFFFFFFFFFF:FFFFF:FF,F:FFFF:FFF::FFFF:F:FF:FF::,F:FF:,F:,FF:F::FF:FF:FF:FFFF,:FF,:FFF:,,FFF
@A00881:241:HJW2NDRXX:1:2126:22752:27712 1:N:0:CGAGAGAA+GATTGGAG
GCCAATCCTACGGGGTGCAGCAGTGGGGAATATTGGGCAATGGAGGCAACTCTGACCCAGCAACGCCGCGTGAATGATGAAGGTCTTCGGATTGTAAAGTTCTTTTCTAAGGGACGAAGAAAGTGACGGTACCTTAGGAATAAGCCTCGGCTAACTACGTGCCAGCAGCCGCGGTAATACGTAGGAGGCAAGCGTTATCCGGAATGACTGGGCGTAAAGGGTGCGTAGGCGGTTTGGCACGTTAGTAGCG
+
FFF,,FFFF,FFFF,,FFF,F::FFFFFF:FFFFFFF:FF,FFFFFFFFFFFFFFFFFFFFF:F:FFFFFFFFF:FFFFFFFFFFFFF:FF::FFF:FFFFFFFFFFF:FFFFFFF,FFFF::FFFFFFFFFFFFFFFFFFFFFFFFFFFFFFF:F:F:,FFF:FFFFFF:FFF:F,F:FFF:FFF:F:F,FFFFFFFFF::FFFFFFF:F:::FF,FFF:FFF,FFFFF:FFFF::FF,:FFF::F:::
@A00881:241:HJW2NDRXX:1:2126:18692:28040 1:N:0:CGAGAGAA+GATTGGAG
GCCAATCCTATGGGGTGCAGCAGTTGGGAATATTGCACAATGGGCGCAAGCCTGATGCAGCGATGCCGCGTGAGGGAAGAAGGTTTTCGGATTGTAAACCTCTGTCTTCGGGGACGAATAATGACGGTACCCGAGGAGGAAGCTCCGGCTAACTACGTGCCAGCAGCCGCGGTAATACGTAGGGAGCAAGCGTTATCCGGAATTACTGGGTGTAAAGGGAGTGTAGGCGGGATTGCAAGTCAGATGTGAA
+
FFFF:FFFFF:FFFFFFFFFFFFFFFFFFFFFFFFFFFFFFFFFFFFFFFFFFFFFFFFFFFFFFFFFFFFFFFFFFFFFFFFFFFFFFFFFFFFFFFFFFFF:FFFFFFFFFFFFFFF:FFF:FFFF:FFFFFFFFFFFFFFFFFFFFFFFFFFFFFFFFFFFFFFFFF:FFFFFFFFFFFFFF:FFFFF:FFFFF:FFFFFFFFFFFFFFF,F,FFFFFFFFF:FFFFFFFFFFFF:FFFFFFFFFF,
@A00881:241:HJW2NDRXX:1:2126:21992:28087 1:N:0:CGAGAGAA+GATTGGAG
GCCAATCCTATGGGGCGCACCAGTGGGGGATATTGGACAATGGGGGGAACCCTGATCCAGCGACGCCGCGTGAGTGAAGAAGTATTTCGGTATGTAAAGCTCTATCAGCAGGGAAGAAAGAAATGACGGTACCTGAGTAAGAAGCCCCGGCTAACTACGTGCCAGCAGCCGCGGTAATACGTAGGGGGCAAGCGTTATCCGGAATTACTGGGTGTAAAGGGAGCGTAGACGGTAAAGCAAGTCTGGAGTG
+
FFFFFFFFFFFFFFFFFFFFFFFFFFFFFFFFFFFFFFFFFFFFFFFF:FFFFFFFFFFFFFFFFFFFFFFFFFFFFFFFFFFFFFFFFFFFFFFFFFFFFFFFFFFFFFFFFF,F:FFFFFFFFFFFFF,:FFFFFFF:,FFFFFF:FFFFFFFFFFFFFFF,FFFFFFFFFFFFFFFFFFFFFFFFFF:FFF:FFF:FFFFFF:F:F:FFFFFF:FFFFF:FFFFFFFFF,,FFF,F,,FF:FFFFFF
@A00881:241:HJW2NDRXX:1:2126:32389:28369 1:N:0:CGAGAGAA+GATTGGAG
GCCAATCCTATGGGGTGCAGCAGTGGGGGATATTGCACAATGGGGGGAACCCTGATGCAGCGACGCCGCGTGAGCGAAGGAGTGCTTCGGCATGTAAAGCTCTATCAGCAGGGAAGAAGATGACGGTACCTGACTAAGAAGCCCCGGCTAACTACGTGCCAGCAGCCGCGGTAATACGTAGGGAGCAAGCGTTATCCGGAATTATTGGGTGGAAAGGGTGCGTAGACGGGAATGCAAGTCAGTTGTGAAA
+
F:FFFFFFF:,FFFFFFFFFFFFFFFFFFFFFFFFFFFFFFFFFFFFFFFFFFFFFFFFFFFFFFFFFFFFFFFFFFFFFFFFFFFFF:FFFFFFFFF:FFFF,FFFFFFFFFFF:FFFF,FF:FFFFFFFFFFFFFFFF,FFFF:FFF::FFFFFFFFFFFFFFFF:FFFF,FFFF,F:,FF:FFFFF:FFFF:FFFFFFFFFFFF,FF:,FFFFFFFFFFFFF::F:::FFFF::FFFF:FF:F::,:
@A00881:241:HJW2NDRXX:1:2126:16486:28792 1:N:0:CGAGAGAA+GATTGGAG
GCCAATCCTACGGGATGCAGCAGTGGGGAATATTGGGCAATGGGCGAAAGCCTGACCCAGCGACGCCGCGTGAAGGAAGAAGGTTTTCGGATTGTAAACTTCAGTAAGCAGGGACGAAGGAAGTGACGGTACCTGCAGAGTAAGCCACGGCTAACTACGTGCCAGCAGCCGCGGTACTACGTAGGTGGCGAGCGTTATCCGGAATTACGGGGTGTAAAGGGTGTGTCGGCGGGGCGATAAGTCGGATGTG
+
FFF:::FFF,FFF:,:FFFFFFFFF,FFF,FFFF::FF,:FFFFFFFFFF:FFFFFFFFFFFFFFFFFFFFFFFFF::FFFFFFFFFFF:F:FFFF::FFFFFFFFF:FFFFFFFFFF:FFF:FF:FFFF,:FFFFFFFFFFF::FFFF:FF,,FFFFFFFFFFFFFFFF:FFFFF,FFF:F:FF::F:FFF:F,,FF:FFF:,FF,F,:F:,FFF,::FF:FF::,:FF:::FFFFFF::F:,FFFF:F
@A00881:241:HJW2NDRXX:1:2126:14868:29590 1:N:0:CGAGAGAA+GATTGGAG
GCCAATCCTACGGGGGGCACCAGTGAGGAATATTGGTCAATGGGCGCGAGCCTGAACCAGCCAAGTCGCGTGAGGGAAGACGGCCTTATGGGTTGTAAACCTCTTTCAGATGAGAGTAAAGGGTGTTACGCGTAACACATTGCAAGTATCATCAGAAGAAGCATCGGCTAATTCCGTGCCAGCAGCCGCGGTAATACGGAAGATGCGAGCGTTATCCGGATTTATTGGGTTTAAAGGGTGCGTAGGCGGA
+
F:FFFFFFF,FFFFFFFFFFF,FFFFFFFFFF:FFFFF:F:FFFF:FFFFFFFFFFFFFFFFFFFFF:FF:FFFFFFFFFFFFFFF:FFFFFFFFFFFFFF:FFFF:FFF,F:FFF::FFF:FFFF:FF,FFFF,FFF:FFFFFFFFFFFFFFFFFFFF:::FFFFF:FFFFFFFFFFFF:FFFF:FFFFFF:F,FFFF:,FFF:FFFF,FFFFFFFF::F,F:FF:F,FFFF:F:F,FF:F,FFFF:F:
@A00881:241:HJW2NDRXX:1:2126:29351:29716 1:N:0:CGAGAGAA+GATTGGAG
GCCAATCCTACGGGGGGCACCAGTGGGGAATATTGGGCAATGGGCGAAAGCCTGACCCAGCAACGCCGCGTGAAGGAAGAAGGCCCTCGGGTTGTAAACTTCTTTTGCCAGGGACGAAGAAGTGACGGTACCTGGTGAAAAAGTCACGGCTAACTACGTGCCAGCAGCCGCGGTAATACGTAGGTGGCAAGCGGTATCCGGATTTATTGGGTTTCATGGGTGCGTAGGCGGTCTGTTAAGTCAGCGGTAA
+
FFFFFFFFFFFFFFFFFFFFFFFFFFFFFFFFFFFFFFFFFFFFFFFFFFFFFFFFFFFFFFFFFFFFFFFFFFFFFFFFFFFFF:FFFFFFFFFFFFFFFFFFFFFFFFFFFFFFFFFFFFFFFFFFFFFFFFFFFFFFFFFFFFFFFFFFFFFFFFFFFF,FF:FFFFFFFFF,FF:FFFFFFF:FFFFFF,F,FFFFFFFF:FF,FFFFFF,F,F:FFFFFF,F:F::FFF,FFFFFFFFFFFFFFF
@A00881:241:HJW2NDRXX:1:2126:25192:29841 1:N:0:CGAGAGAA+GATTGGAG
GCCAATCCTACGGGGTGCAGCAGTGGGGAATATTGCACAATGGGGGAAACCCTGATGCAGCAACGCCGCGTGAGTGATGACGGTCTTCGGATTGTAAAGCTCTGTCTTTAGGGACGATAATGACGGTACCTAAGGAGGAAGCCACGGCTAACTACGTGCCAGCAGCCGCGGTAATACGTAGGTGGCAAGCGTTGTCCGGATTTACTGGGCGTAAAGGGAGCGTAGGTGGATATTTAAGTGGGATGTGAAA
+
FFFFFFFFFFFFFFFFFFFFFFFFFFFFFFFFFFFFFFFFFFFFFFFFFFFFFFFFFFFFF:FFFFFFFFFFFFFFFFFFFFFFFFFFFFFFFFFFFFFFFFFFFFFFFFFFFFFFFFFFFFFFFFFFFFFFFFFFFFFFF:FFFFFFF:FFFFFFFFFFFFFFFFFFFFFF:FFFFFFFFFFFFFFFFFFFFFFFFFFFFFFF,F:,FFFFF,FFFF,FFFFFFFFFFFF:FFFFFFFF:FFFFFFFF,
@A00881:241:HJW2NDRXX:1:2126:25690:29888 1:N:0:CGAGAGAA+GATTGGAG
GCCAATCCTATGGGGTGCAGCAGTGGGGAATATTGCACAATGGGGGAAACCCTGATGCAGCGATGCCGCGTGAGGGAAGAAGGTTTTCGGATTGTAAACCTCTGTCTTTGGGGACGATAATGACGGTACCCAAGGAGGAAGCTCCGGCTAACTACGTGCCAGCAGCCGCGGTAATACGTAGGGAGCAAGCGTTATCCGGAATTACTGGGTGTACTGGGAGTGGAGGCGGGACTGCACGTCAGATGTGAAA
+
FFFF:FFFFFFFFFFFFF:FFFFFFFFF:FFFFFFFFFFFFFFFFFFF,FFFFFFFFFFFFF:FFFFFFFFFFFFFFFFFFFFFFFFFFFFFFFFFFFFFFFFFFFFFFFFFFFFF:FFFFFFFFFFFFFFFFFFFFF:FFFFFFFFFFFFFFFFFFFFFFFFFFFFFFFFF,FFFFFFFFFFFFFFFFFFFF:FFFFFFFF:FF::FF:FFF:,FFF,,FF:F::FFFFFFFFFFFFF:FF:FFF:F,:
@A00881:241:HJW2NDRXX:1:2126:18340:31375 1:N:0:CGAGAGAA+GATTGGAG
GCCAATCCTATGGGGGGCAGCAGTTAGGAATATTGGGCAATGGAGGAAACTCTGACCCAGCAACGCCGCGTGAAGGAAGAAGGTTTTCGGATTGTAAACTTCTGATCTATGGGAAGAAGAGAGTGACGGTACCATAGGAGAAAGCCACGGCTAACTACGTGCCAGCAGCCGCGGTAATACGTAGGTGGCGAGCGTTGTCCGGAATAACTGGGCGTAAAGGGAGCGTAGGTGGTTATTTAAGTTAGGTGTG
+
F,F:,F:F,FFFFFFFFF,FFFF,F:FFFFF,FFFFFFF:FFFFFFFFFFFFFFFFFFFFFFFFFFFFFFFFFFFFFFF:FFFFFFFFFF:FFFF:FFFFFFF:FFFFFFFFFFFF:F:FF:FFFFFFFFFFF,F:FFF:FF,,FFFFFFFFFF,FFFFFFFF,FFF::FFF:F:FFFFFF,FFFFFFF:FF::FF:FFFFFF,FFFFFF,:FFFF:F,F:FF::FFFFFFFF,,:::F:F,F,:FF:F:
@A00881:241:HJW2NDRXX:1:2126:28483:31688 1:N:0:CGAGAGAA+GATTGGAG
GCCAATCCTATGGGACGCAGCAGTGGGGAATATTGGGCAATGGAGGCAACTCTGACCCAGCAACGCCGCGTGAGCGATGAAGGTCTTCGGATTGTAAAGCTCTTTAAGTGGGGACGAAGAAAGTGACTGTACCCACAGAATAAGCCTCGGCTAACTACGTGCCAGCAGCCCCGGTAATACGTCGGAGGCAAGCGTTTTCCGGAATGAAGGGGCGGACAGGGTGCGTAGGTGGTTTGGCCAGTTGGTAGCG
+
F,F,FFFF,F:FFFFFFFFFF:FFFFFFFFFF::FFFFF:FFFFFFFFFFFFFFFFFFFFFFFFFFFFFFFFFFFF:FFF,FFFFFFFFF:FFFFFFFFFFFFFFFFF:FFFFF:FF,F:FFFFFFFFFFFFFFFFFFFFF::FFFFFFFFFFFFFFFFFFF:,FF,FFF:FFFF:,FF:FF:F,FFFFF,:FFFF,FFFFF,,:FF,,FF:,:,:FF::F,F,:F,F:FF:FF:FF,F:F,F::FFFFF
@A00881:241:HJW2NDRXX:1:2126:15429:31845 1:N:0:CGAGAGAA+GATTGGAG
GCCAATCCTATGGGGCGCAGCAGTTAGGAATATTGGGCAATGGAGGGAACTCTGACCCAGCAACGCCGCGTGAAGGAAGAAGGTTTTCGGATTGTAAACTTCTGATCTGTGGGAAGAAGGAAGTGACGGTACCACAGGAGAAAGCCACGGCTAACTACGTGCCAGCAGCCGCGGGAATACGTAGGTGGCGAGCGTTTTCCGGACTAACTGGGCGTAAAGGGAGCGTAGGTGGTTATTTAAGTTAGGTGTG
+
FFFFFFFFFFFFFFFFFFFFFFFFFFFFFFF:FFFFFFFFFFFFFFFF:FFFFFFFFFFFF:FFFFFFF:FFFFFFFFFFFFFFFFFFFFFFFFF:FFFFF:F:FFFFF:FFFFFFFFFFFFFFF,FFFFF:FFFFFFFFFFFFFFFFFFFF:F:FFF:FFFF:FFFFFF,FFF,F,:FFFFFFFFFFFFFFF:F:,FFFFFF,FFFFFFFFFFFF,FFFFFFF::FF:FFFF::FF:FF,FFF,FFFF:
@A00881:241:HJW2NDRXX:1:2126:24659:32080 1:N:0:CGAGAGAA+GATTGGAG
GCCAATCCTATGGGACGCAGCAGTGGGGAATATTGCACAATGGGCGCAAGCCTGATGCAGCGACGCCGCGTGCGGGATGGAGGCCTTCGGGTTGTAAACCGCTTTTGTTCAGGGGCAAGGCACGGTCTTTGGCCGTGTTGAGTGGATTGTTCGAATAAGCACCGGCTAACTACGTGCCAGCAGCCGCGGTAATACGTAGGGTGCACGCGTGATCCGGCTTTACTGGGTGTAAAGGGTGCGTCGGTGGCAT
+
FFF,FFFFFFFFFFFFFF:FFFFFFFFFFFFFFFFF:F:F,FFFFFFF:FFFFF:FFF:FF:FFFFFFFFFFFFFF,FFFFFFFFF:FFFFFFFFF,FFFFF,F:FFFFFF:FFFF,FFFFFFFF::FFFFFFFFFF,:,,FFFF:FFF,F,F:FFFFFFF:FFF:FF,:FF:FFFFF,FFFFF:FFFFF::FF:FFFFFFFFFF,FFF,,FFF:F:F,FFFF,FF:,FF,F,F::FF,,:,F,,FFF:,
@A00881:241:HJW2NDRXX:1:2126:20455:32409 1:N:0:CGAGAGAA+GATTGGAG
GCCAATCCTATGGGGTGCAGCAGTGAGGAATATTGGTCAATGGGCGAGAGCCTGAACCAGCCAAGTCGCGTGAGGGATGACGGCCCTACGGGTTGTAAACCTCTTTTACCGGGGAGCAATTCGCGCCACGTGTGGCGTGCGGGAGAGTACCCGGGGAAAAAGCATCGGCTAACTCCGTGCCAGCAGCCGCGGTAATACGGAGGATGCGAGCGTGATCCGGATTTATTGGGTTTAAAGGGTGCGTAGGCGG
+
FFFFFFFFFFFFFFFFFFFFFFFFFFFFFFFFFFFFFFFFFF:FFFFFFFFFFFFFFFFFFFFFFFFFFFFFFFFFFFFFFFFFFFFFFFFFFFFFFFFFFFFFFFFFFFFFFFFFFFFFFFFFFFF:FFFFFFFFFFFFFFFFFFFFFFFFFFFFFFFFFFFFFFF,FFF:FFFFFFFFF:FFFFFFFFFFFFFFFFFFFF:FF:FFFFF:F,FFFFFF,F,FFF:FFF:FF:FFFF:FFFFFFF:FFF
@A00881:241:HJW2NDRXX:1:2126:24460:32706 1:N:0:CGAGAGAA+GATTGGAG
GCCAATCCTATGGGATGCAGCAGTGGGGAATATTGGGCAATGGAGGCAACTCTGACCCAGCAACGCCGCGTGAGCGATGAAGGTCTTCGGATTGTAAAGCTCTTTAAGTGGGGACGAAGAAAGTGACTGTACCCACAGAATAAGCCTCGGCTAACTACGTGCCAGCAGCCGCGGTAATACGTAGGAGGCAAGCGTTATCCGGAATGACTGGGCGTCAAGGGTGCGTAGGTGGTTTGGCACGTTGGTAGCG
+
FFFFFFFFFFFFFF,FFFFFFFFFFFFFFFFFFFFFFFFFFFFFFFFFFFFFFFFFFFFFFFFFFFFFFFFFFFFFFFFFFFFFFFFFFFFFFFFFFFFFFFFFFFFFFFFFFFFFFFFFFFFFFFFFFFFFFFFF,FF:FFFF:FFF:FFFFFFFFFFFFFFFFFFFFFFFFFFFFFFFFFFFFFFFFF,FFFFFFFFFFFFFFFFFFFFFFFF,FFFF:FFFFF:FFFFFFFFF:FF,FFFFFF:FFF
@A00881:241:HJW2NDRXX:1:2126:30364:32878 1:N:0:CGAGAGAA+GATTGGAG
GCCAATCCTACGGGGTGCACCAGTGGGGAATATTGCACAATGGGGGAAACCCTGATGCAGCGACGCCGCGTGAGCGAAGAAGGTTTTCGGATCGTAAAGCTCTGTTTTCGGGGACGAAAGATGACGGTACCCGACGAGAAAGCCCCGGCTAACTACGTGCCAGCAGCCGCGGTACTACGTAGGGGGCAAGCGTTATCCGGATTTACTGGGTGTCAAGGGAGCGTAGACGGATAGGCAAGTCGGAAGTGAA
+
F:FFFFFFFFFFFFFFFFFFFFFFFFFFFFFFFFFFFFF:FFFFFFFFFFFFFFFFFFFFFFFFFFFFFFFF,FFFFFFFFFFFFFFFFFFFFFF:FFFF:F:FFFFFFFFFFFFFFFFFFFF:FFFF,FFFFF,FFFF:FFFF:FFFFFF:FFFFFFFFFFFFFFFFFF:F:F,F,FFFFFFFFF:F:FFF:,FF:FFFFFFF,FFFFF::::,FFFF,:::F,,F:FF,F,:FF,FF,,,:F,,:FFF
@A00881:241:HJW2NDRXX:1:2126:32009:33066 1:N:0:CGAGAGAA+GATTGGAG
GCCAATCCTATGGGATGCACCAGTGGGGAATATTGGGCAATGGGCGCAAGCCTGACCCAGCAACGCCGCGTGAAGGAAGAAGGCCCTCGGGTTGTAAACTTCTTTTGCCAGGGACGAAGAAGTGACGGTACCTGGCGAAAAAGTCACGGCTAACTACGTGCCAGCAGCCGCGGTAATACGTAGGTGGCAAGCGTTATCCGGATTTACTGGGTGTAAAGGGCGTGTAGGCGGGATTGCAAGTCAGATGTGA
+
F::FFF:FFFF:FFFFFFFFFFF:FFFFFFFFFFFFFFF:FFFFFFFFFFFFFF:FFFFFF:FFFFFFFFFFFFFFFFFFFFFFFFFFFFFFFFFFF:FFFF:FFFFFFFFF:FF:FFF:::FFFF,FFF:FFFFFFFFF,:FFFFFFFFFFFFFFFF:FFFFFFFFFFFFF:F,FFF,FFFF:FFFFFF::FFFFFFFF,FFFFFFF:FFFFF,FFFFFF:FFFFFFFFF,F::::,FFFFF::FFFFF
@A00881:241:HJW2NDRXX:1:2126:21929:33113 1:N:0:CGAGAGAA+GATTGGAG
GCCAATCCTATGGGATGCAGCAGTGGGGAATATTGGGCAATGGAGGAAACTCTGACCCAGCAACGCCGCGTGAATGATGAAGGTCCTCGGATTGTAAAGTTCTTTTCTAAGGGAAGAAGAAAGTGACGGTACCTTAGGAATAAGCCTCGGCTAACTACGTGCCCGCAGCCGCGGTAATCCGTAGGAGGCGAGCGTTATCCGGAATGACTGGGCGTAAAGGGTGTGTAGGCGGTTCGGCAAGTTAGTAGCG
+
FFFF,FFFFFFFFFFFFFFFFFFFFFFFFFFFFFFFFFFFFFFFFFF:FFFFFFFFFFFFFF,FFF:FFFFFFFFFFFFF:FFFFFFFFFFFFFFFF:FFFFFFFFF:FFFFFF:FF,FFFFF:FFFFF:FFF,FFFFFFFFFFFFFFF:FF:FFFFFFFF:F,FF:FFFFFFFF,,F,,FF:FFFFFF:F:FFF,FFFFF:F,F:F:FF:FFFFF:FF:F:FF::FFFF:F:FFFFFF:FFFF:FF:FF
@A00881:241:HJW2NDRXX:1:2126:23421:33160 1:N:0:CGAGAGAA+GATTGGAG
GCCAATCCTATGGGATGCAGCAGTCGGGAATATTGCGCAATGGAGGAAACTCTGACGCAGTGACGCCGCGTGCAGGAAGAAGGTTTTCGGATTGTAAACTGCTTTAGACAGGGAAGAAAAAGACAGTACCTGTAGAATAAGCTCCGGCTAACTACGTGCCAGCAGCCGCGGTAATACGTAGGGAGCGAGCGTTATCCGGATTTATTGGGTGTAAAGGGTGCGTAGACGGGAAGGTAAGTTGGTTGTGAAA
+
FFFFFFFFFFFFFFFFFFFFFFFFFFFFFFFFFFFFFFFFFFFFFFFFFFFFFFFFFFFFFFFFFFFFFFFFFFFFFFF:FFFFFFFFFFFFFFFFFFFFFFFFFFFFFFFFFFFFFFFFFFFFFFFFFFFFFFFF,FFFFFFFFFFFFFFFFFFFFFFFFFFFFFFFF:FFFFFFFF:FFFFFFFFFFF:FF:FFFFFFFFFFFFFFFF:FFF,:FFFFFFFFFFFFFFFFFF:,FFFFFFFFFFF:FF
@A00881:241:HJW2NDRXX:1:2126:16776:33332 1:N:0:CGAGAGAA+GATTGGAG
GCCAATCCTATGGGGTGCAGCAGTGAGGAATATTGGTCAATGGGCGGGAGCCTGAACCAGCCAAGCCGCGTGGAGGAAGAAGGTACAGAGTATCGTAAACTCCTTTTGTCAGGGGATAAAAGGCGGGATGCGTCCCGTCCCGAAGGTACCTGAAGAAAAAGCATCGGCTAACTCCGTGTCAGCAGCCGCGGTAATACGGAGGATGCGAGCGTTCTCCGGATTTAGTGGGTTTAAAGGGTGCGTAGGCCGC
+
:F:FFFFFF:::FFFFFFFFFFFFFFFFFFFFFFFFFFFFFFFFFFFFFFFFFFFFFFFFFFFFFFFFFF:FFFFFFFFFFF:FFF,FFFFFFFFF,FFFFFFFFFFFFFFFFFFFFFFF:FFFFFFFFFFFF:FFFFFFFFFFFF:FFFF:FFFFFFFFFFFFFFFFFFFFFFFFFFFFFFFFFF:F:FFF,,FFFFFFFFFFFFFFFFF,FFFFFFFF::FF,F:FFFF:FFFFFFF:FFFF:F,F::
@A00881:241:HJW2NDRXX:1:2126:15772:34100 1:N:0:CGAGAGAA+GATTGGAG
GCCAATCCTACGGGGTGCAGCAGTCGGGAATATTGGTCAATGGGGGAAACCCTGAACCAGCAACGCCGCGTGAAGGAAGAAGGCTTTCGGGTTGTAAACTTCTTTTATCAGTGACGATAGTGACGGTAGCTGATGAATAAGCTCCGGCTAACTACGTGCCAGCAGCCGCGGTAATACGTAGGGAGCGAGCGTTATCCGGATTTACTGGGTGTAAAGGGCGCGTAGGCGGGCGTGCAAGTCAGATGTGAAA
+
FFFFFFFFFFFFFFFFFFFFFFFFFFFFFFFFFFFFFFFFFFFFFFFFFFFFFFFFFFFFFFFFFFFFFFFFFFFFFFFFFFFF:FFFFFFFFFFFFFFFFFFFFFFFFFFFFFFFFFFFFFFFFFFFFFFFFFFFFFFFFFFFFFFFFFFFFFFFFFFFFFFFFFFFFFFFF,F,FFFFFFFFFFFFFFFFFFFFFFFFFFFFFF:FFFFFFF,FFFFFFFFFF:FF:FFFF:FF,FF:FFF:FFFFF:
@A00881:241:HJW2NDRXX:1:2126:20283:34240 1:N:0:CGAGAGAA+GATTGGAG
GCCAATCCTATGGGAGGCACCAGTGAGGAATATTGGTCAATGGGCGGGAGCCTGAACCAGCCAAGCCGCGTGAGGGAAGAAGGTACAGCGTATCGTAAACCTCTTTTGTCAGGGAACAAAGGCGGGGACTAGTCCCCGGATGAGGGTACCTGAAGAAAAAGCATCGGCTAACTCCGTGCCAGCAGCCGCGGTAATACGGAGGATGCGAGCGTTATCCGGATTTATTGGGTTTAATGGGTGCGCAGGCGGC
+
FFFFFFFFFFFFFFFFFFFFFFFFFFFFFFFFFFFF:FFFFFFFFFFFFFFFF::FFF:FFFFFFFFFFFFFFFFFFFFFFFFFFFFFFFFF:F:FFFFF:FFFFFF,FFFFF:,FFFFFFFFFFFFF:F::F::FFFFFFFFFFFFFFFFFFFFFFF,F,FFFFFFFFF,FFF:FFFFF:FFFFFFFF:FF,FFFFFF:F:FF:FFFFF::FFFFFFF:F,FFFF:FFFFFFF,FFFFFF:FFFFFF:F
@A00881:241:HJW2NDRXX:1:2126:32127:34303 1:N:0:CGAGAGAA+GATTGGAG
GCCAATCCTATGGGATGCAGCAGTCGGGAATATTGCGCAATGGAGGGAACTCTGACGCAGTGACGCCGCGTGCAGGAAGAAGGTTTTCGGATTGTAAACTGCTTTAGATAGGGAAGAAAAAAATGACGGTACCTATAGAATAAGCTCCGGCTAACTACGTGCCAGCAGCCGCGGTAATACGTAGGGAGCGAGCGTTATCCGGATTTATTGGGTGTAAAGGGTGCGTAGACGGAATAGCAAGTTAGTTGTG
+
FFFFFFFFFF,FFFFFFFFFFFFFFFFF,FF::FFFFFFFFFFFFFFFFFFFFFFFFFFFFFFFFFFFFFFFFFFFFFFFFFFFFFFFFFFFFFFFFFFFFFFFFFFFFFFFFFFFFFFFFFFFF:FFFFFFFFFFFFFFFFFFFFFFFFFF,FFFFFFFFFFFFFFFFFFFFFF,FFFFFFFFFFFFFFFFFFFFFFFFFFFF:FFF:FFFFFFFFFFFFFFFFFFFFFFFFFFFFFFF,F::FF:FFF
@A00881:241:HJW2NDRXX:1:2126:21459:34648 1:N:0:CGAGAGAA+GATTGGAG
GCCAATCCTACGGGGGGCAGCAGTGGGGAATATTGGGCAATGGGCGCAAGCCTGACCCAGCAACGCCGCGTGAAGGAAGAAGGCTTTCGGGTTGTAAACTTCTTTTATGAGGGACGAAGGACGTGACGGTACCTCATGAATAAGCCACGGCTAACTACGTGCCAGCAGCCGCGGTAATACGTAGGTGGCGAGCGTTGTCCGGATTTAGTGGGTGTAAAGGGCGCGTAGGCGGGTCGGCACGTCAGATGTG
+
FFFFFFFFFFFFFFFFFFFFFFF:FFFFFFFFFFFFFF:,FFFFFFFFFF::F:FFFFFFFFFFFF,::FFFFFFFF:FF:FFF:FFFFFFFFFFF:FF:FFFFFFFFFFFFFF:FFFFFF:FF:FFFFFF:FFFFFFFFFFFFFFFFFFF:FFF:FFFFFFFFFFFFFFFFFF:FFFF::,FFFF:F:FFFFFF:F::FFF,:F:F,FFFFFF,F,F,::FFF:FFFFF:FFF,FF:,,:,:FFFF:F:
@A00881:241:HJW2NDRXX:1:2126:30978:34945 1:N:0:CGAGAGAA+GATTGGAG
GCCAATCCTACGGGAGGCAGCAGTGGGGGATATTGCACAATGGGGGGAACCCTGATGCAGCAACGCCGCGTGGGTGAAGGAGTGATTCGTCACGTAAAGCCCTATCGGCAGGGAAGAAGGAAGACGGTACCTGACTAAGAAGCCCCGGCTAACTACGTGCCAGCAGCCGCGGTAATACGTAGGGGGCGAGCGTTATCCGGAATTACTGGGTGTAAAGGGAGCGCAGACGGCGCTGCAAGTCTGGAGTGAA
+
FFFFFFFFFFFFFFFFFFFFFFFFFFFFFFFFFFFFFFFFFFFFFFFFFFFFFFFFFFFFFFFFFFFFFFFFFF:FFFFFFFFFFFFF:FFFFFFFFFFFFFFFFFFFFFFFFFFFFFFFFFFFFFFFFF:FFFFFFFF:FFFFFFFFFFFFF::FFF:FFF::FFFFFFFFFFFFF:FF:FFFFFFFFFF:FFFFFFFFFFFF:FFFFFFFFF,:FFFFFF:FFFF:FF,FFF:FFFFFFF:,FFFFFF
@A00881:241:HJW2NDRXX:1:2126:31403:35556 1:N:0:CGAGAGAA+GATTGGAG
GCCAATCCTACGGGGCGCACCAGTGGGGAATATTGCACAATGGGGGAAACCCTGATGCAGCGACGCCGCGTGAGTGAAGAAGTATTTCGGTATGTAAAGCTCTATCAGCAGGGAAGAAGATGACGGTACCTGAGTACGAAGCCCCGGCTAACTACGTGCCAGCAGCCGCGGTAATACGTAGGGGGCAAGCGTTATCCGGATTTACTGGGTGTAATGGGAGCGTAGACGGCGATGCACGTCTGAAGTGAAA
+
F:FFFFFFFF:FFFFFFFFFF,F:FFFFF:FFFFFFFFFFFFFFFFFFFFFFFFFFFF:FFFFFFFFFFFFF:FFFFFFFFFF:FFFFFF:FFF:,FFFFFFF,FF:FFFFFFFF:FFFF:FF:FFF,FFFFFF,F,FF:FFFFFFF:FF,FFFFFFFFF,FFFFFFFFF:F:F:FFFFF:F:FFFF:F:F,,,FFFFF,FFF::,:FFFF,F,,F:FFFF:F,,FFFFF:,,,:F,F::,::,FFFF,,
@A00881:241:HJW2NDRXX:1:2126:15935:35571 1:N:0:CGAGAGAA+GATTGGAG
GCCAATCCTACGGGGTGCAGCAGTGGGGAATATTGCGCAATGGGGGAAACCCTGACGCAGCAACGCCGCGTGATTGAAGAAGGTCTTCGGATTGTAAAAATCTTTTATCAAGGACGAAGAAGTGACGGTACCTGTAGAATAAGCTCCGGCTAACTACGTGCCAGCAGCCGCGGTAATACGTAGGGAGCAAGCGTTATCCGGATTTATTGGGTGTAAAGGGTGCGTAGACGGGATAGTAAGTTAGTTGTGA
+
F,F:,FFFF:FFFFFFFFF:FFFFFFFFFFF,:FFFFFFFFFFFFFFFFFFFFFFFFFFFF,:FF:FF:FFFFFFFFFFFFFFFFFFFFFFFFFFFFFFFFFFFFFFFFFFFFFFFFFF:FFFFFFFFFFFFF,FFFFFFFFFFFFFFFFFFFFF,F:FFFFFFFFFFFF:FFFFFFFFFFFF:F,FF,FFFFFFF,FFFFF,FFF:F:FFFFFFFF:FFF:F::FFFFFFFFF,FFF,FFFF:FFFFFF
@A00881:241:HJW2NDRXX:1:2126:29812:35650 1:N:0:CGAGAGAA+GATTGGAG
GCCAATCCTATGGGACGCAGCAGTCGGGAATATTGCGCAATGGAGGAAACTCTGACGCAGTGACGCCGCGTATAGGAAGAAGGTTTTCGGATTGTAAACTATTGTCGTTAGGGAAGAGGACGGACGGTACCTAAGGAGGAAGCCCCGGCTAACTATGTGCCAGCAGCCGCGGTAATACATAGGGGGCGAGCGTTATCCGGAAGTATTGGGTGTAAAGGGTGCGTAGACGGGGAAGTATGTTGGTAGTGAA
+
FFFF:FFFFF:FFFFFFF,FFFFFFFFFF:FF,FFFFFFFFFF:FFFF:FFFFFFFFF:FFF,FFFFFFFFFFFFFFFFFFFFFFFF:FFFFFFFFFF,,FFFFFFFFFFFFFFFFFFFF,:FFFFFFFFF::FFFFFFFFFFFFFFFFFFFFFF,FFFFFFFFFFFFFF,FFFFF,FFFFF,FFF:FFFFF,F:FF:F:FF,F,F:FFFFFF,F:FFFFF::F,FFFFF:FF,,FF,,F:FFFFFFF:F
@A00881:241:HJW2NDRXX:1:2126:23411:35744 1:N:0:CGAGAGAA+GATTGGAG
GCCAATCCTACGGGGCGCAGCAGTGAGGAATATTGGTCAATGGGCGGGAGCCTGAACCAGCCAAGTCGCGTGAGGGAAGACGGCCCTATGGGTTGTAACCCTCTTTTGCCGGGGAGCAAAGAGCGGCACGTGTGCCGCGCCGAGAGTACCCGGAGAAAAAGCATCGGCTAACTCCGTGCCAGCAGCCGCGGTAATACGGAGGATGCGAGCGTTATCCGGACTTACTGGGTGTAAAGGGCGTGTAGGCGGA
+
FFFF:FFFFFFFFFFFFFFFF:FFFFFFF:FFFFFFFFFFFFFFFFFFFFFFFF:FFFFFF:FFFFFFFFFFFFFFFFFFFFFFFFFFFFFFFFFFFFFFFFFFFFFFFFFFFFFFFF:,FFFFFFFFFFFFFFFFFFFFFFFFFFFFFFFFFFF,FFFFFFFFF:FFFFFFFFFFFFFFFFFFFFFFFF:F:F,FF:FFFFF:F:FFFFFFF,FFFF::,FFFFFFF:F::F,,FF:F:FF,,:F:::F
@A00881:241:HJW2NDRXX:1:2126:23421:36041 1:N:0:CGAGAGAA+GATTGGAG
GCCAATCCTATGGGGTGCAGCAGTGGGGAATATTGCACAATGGGCGCAAGCCTGATGCAGCAACGCCGCGTGAGGGAAGACGGTTTTCGGATTGTAAACCTTTGTCTTTGGTGAAGAAGAAAGTGACGGTAGCCAAGGAGGAAGCCACGGCTAACTACGTGCCAGCAGCCGCGGTAATACGTAGGTGGCAAGCGTTGTCCGGAATTACTGGGTGTACAGGGAGCGCAGGCGGGACTGCAAGTTGGATGTG
+
F:,FFFFFFFFFFFFFFFFF:FFFFFFFFFFFFFFFFFFFF:FFFFFFFFFFFFFFFFFFFFFFFFFFF::FFF:FFFF:FFFFFFFFFFFFFF:F::FF:FFFF,FFFF:FF:FFF:FF:FFFFFFFFFFFFFFFFFFFFFF::FFFFFFFFFFF:FF::FFFF,F:FFFFFF:FFFF,F::::FF,:F:FFFFF:FFFFFF:FF,FFFFF:F:F,:FF,FF,:FFFFFFFFF:F:F::FFFFF,F:,F
@A00881:241:HJW2NDRXX:1:2126:30011:36401 1:N:0:CGAGAGAA+GATTGGAG
GCCAATCCTACGGGACGCAGCAGTGGGGAATATTGGGCAATGGGCGCAAGCCTGACCCAGCAACGCCGGGTGAGGGAAGAAGGCTTTCGGGTTGTAAACCTCTTTTACCAGGGACGAAGGACGTGACGGTACCTGGCGAAAAAGCAACGGCTAACTACGTGCCAGCACCGGCGGTACTACGTAGCTTGCACGCGTTGTCCGGATTTAAATGGAGTAAAGGGCGTGTAGGAGGAACTGAACGTCAGATGTG
+
F::F:FFFF,F,F,FFFFFF:,FF,F:,FFF,:FF:,FF,,F:F,FFFFFF,FF:,FFFFF,:FFFF,,F,,,F:F,:FFF,:,FF,FFF:FF:FFFFF:FF,:FFF:FFF,FFF:,:FF,F:F:F,FFFFF:F,F,F,FFFFF,:FF,:FF:FFF:,F,FFFFFF,,,F,:,,:F:FF,FF,,,FF,::,FFF:F:FFFFF::F:,,,:F:,FFF:F,,:FFF:F:F,,F,:F,F,:F,,FF:FF,F,,
@A00881:241:HJW2NDRXX:1:2126:32090:36871 1:N:0:CGAGAGAA+GATTGGAG
GCCAATCCTATGGGGTGCAGCAGTGGGGAATATTGCGCAATGGGGGGAACCCTGATGCAGCGACGCCGCGGGGGTGAAGAAGTATTTCGGTCTGTAAAGCCCTATCAGCAGGGAAGAAGATGACGGTACCTGAGTAAGAAGCCCCGGCTAACTACGTGCAAGCAGCCGCGGTAATACGTAGGGGGCAAGCGTTATCCGGATTTACTGGGTGTAAAGGGAGCGTTGACGGAGATGCACGTCTGAAGTGAAA
+
F,F,,F:FF,F:FFFFFFFFFFFFFFFFF:FF:FFFFFF,FFF::FFFFFFFFFFFFFFFFFFFFFFFFF,FFFFF:F:FFFFFFFFFFFF,FFFFFF:FFFFFFFFFFFF:FF:FFFF,FFF,FFFFFFFFF,F,:FFFFFFFFFFFFFFFFFFF:FF,FFFFFFFFF:FFF::,FFFFFFFFFFFFFFFF,:FFFFF:FFFFF:,,:FF,F,FF:F,FFFF,,:FF:,FF:FF,,FFFFF,:FF:,,F
@A00881:241:HJW2NDRXX:1:2127:20482:1110 1:N:0:CGAGAGAA+GATTGGAG
GCCAATCCTATGGGGTGCAGCAGTGGGGAATATTGCACAATGGGGGAAACCCTGATGCAGCGACGCCGCGTGAAGGAAGAAGTATCTCGGTATGTAAACTTCTATCAGCAGGGAAGAAAATGACGGTACCTGACTAAGAAGCCCCGGCTAACTACGTGCCAGCAGCCGCGGTAATACGTAGGGGGCAAGCGTTATCCGGATTTACTGGGTGTAAAGGGAGCGTATACGGAAGAGCAAGTCTGATGTGAAA
+
FFFFFFFFFFFFFFFFFFFFFFFFFFFFFFFFFFFFFFFFFFFFFFFFFFFFFFFFFFFFFFFFFFFFFFFFFFFFFFFFFFFFFFFFFF,FFFFFFFFFFFFFFFFFFFFFFFFFFFFFFFFFFFFFFFFFFFFFF:FFFFFFFFFFFFFFFFFFFFFFFFFFFFFFFFFFFFFFFFFFFFFFFFFFFF,F:FFFFFFFF,FFFFFFFFFFFFFFFFFFFFFF,,FFFF,,FFFFFFFFFFFFFFF:F:
@A00881:241:HJW2NDRXX:1:2127:28664:1313 1:N:0:CGAGAGAA+GATTGGAG
GCCAATCCTACGGGGTGCAGCAGTGGGGGATATTGGACAATGGGGGGAACCCTGATCCAGCGACGCCGCGTGAGTGAAGAAGTATTTCGGTATGTAAAGCTCTATCAGCAGGGAAGATAATGACGGTACCTGACTAAGAAGCACCGGCTAAATACGTGCCAGCAGCCGCGGTAATACGTATGGTGCAAGCGTTATCCGGATTTACTGGGTGTAAAGGGAGCGCAGGCGGTCCTGCAAGTCTGATGTGAAA
+
F:F,FFFFF:FFFFFFFFFFFFFFFFFFFFFFFFF:FFFFFFFFFFFFFFFFFFFFFFFFFFFFFFFFFFF:FFFFFFFFFFFFFFFFFFFFFFFFF:FFFFFFFF:FF:FF,F,FF:,F:F:FF:,FF:FFFFF:FF:FF,FFFF,FF:F:FF::FFFFFF,FFF:FFFFF,F:FFFFFFFFF:FF:FFFFFFFF,FFFFFFFFFF,,FFFFFF:FF:::FFFF::F:FF:FFF::FFF:FFFFFF,F:
@A00881:241:HJW2NDRXX:1:2127:30409:1579 1:N:0:CGAGAGAA+GATTGGAG
GCCAATCCTATGGGGTGCAGCAGTCGGGAATATTGCGCAATGGAGGAAACTCTGACGCAGTGACGCCGCGTATAGGAAGAAGGTTTTCGGATTGTAAACTATTGTCGTTAGGGAAGAGAAAGGACAGTACCTGTAGAATAAGCTCCGGCTAACTACGTGCCAGCAGCCGCGGTAATACGTAGGGAGCAAGCGTTATCTGGATTTATTGGGTGTAAAGGGTGCGTAGACGGGAGTTTAAGTTAGTTGTGAA
+
F:FFFFFFFF:FFFFFFF,FF,FF:FFFFFF,FFFFFFF:FFFFFFFFFFFFFFFFFF:FFFFFFFF:FFF:FF:FFFFFFFFFFFFFFFFFFFFFFF,:FFFFFFFFFFFF:FFFFFFFFFFFFFFFF:F:FFFFFFFFFFFFFFFFFFFFFF,FFFF:FFFFFF:FFFF:FFFFFFF:FFFFFFFFFFFFFFFFFFF:::,FFFFF:FFFFFFF:FFFFFFFFF,FFF:FFFF:F,FFF,FFFFFF:F
@A00881:241:HJW2NDRXX:1:2127:23619:1846 1:N:0:CGAGAGAA+GATTGGAG
GCCAATCCTACGGGATGCAGCAGTGGGGAATATTGGTCAATGGGGGGAACCCTGAACCAGCAACGCCGCGTGAAGGAAGAAGGCTTTCGGGTTGTAAACTTCTTTTACCAGGGACGATAGTGACGGTACCTGGTGAATAAGCTCCGGCTAACTACGTGCCAGCAGCCGCGGTAATACGTAGGGAGCGAGCGTTATCCGGATTTACTGGGTGTAAAGGGCGCGTAGGCGGGCTGTCAAGTCAGATGTGAAA
+
FFFFFFFFFFFFFFFFFFFFFFFFFFFFFFFFFFFFFF:FFFFFFFFF:FFFFFFFFFFFFFFFFFFFFFFFFFFFFFFFFFFFFFFFFFFFFFFFFFFFFFFFFFFFFFFFFFFFFF,FF:FFFFFFFFFFFFFFFFFFFFFFFFFFFFFFFFFFFFFFFFF:FFFFFFFFF,FFFFFFFF:FFFFFFFFFFFFFFFFFFFFFFFFFFFFFFFFFFFFFFFFFFFFF:FFFFFFFFFFFFFFFFFFFF:
@A00881:241:HJW2NDRXX:1:2127:20121:1861 1:N:0:CGAGAGAA+GATTGGAG
GCCAATCCTATGGGACGCAGCAGTGAGGAATATTGGTCAATGGGCGGGAGCCTGAACCAGCCAAGTCGCGTGAGGGAAGACGGCCCTATGGGTTGTAACCCTCTTTTGCCGGGGAGCAAAGCGCCGCACGTGTGCGGTCTGGAGAGTACCCGGAGAAAAAGCACCGGCTAACTCCGTGCCAGCAGCCGCGGTAATACGGAGGGTGCAAGCGTTACTCGGAATCACTGGGCGTAAAGGGCACGTAGGCGGA
+
FFF:FFFFFF:FFFFFFFFFFFFFFFFFFFF:FFFFFFFFFFFFFFFFFFFFFFF:FFFFFFFFFFFFFFFFFFFF:FFFFFFFFFFFFFFFFFFFFFFFFFFFFFFFFFFFFFFFF::,F:FFFFFFFFFFF:FFFF:FF:FFFFFFFFFFFFFF:FF,FFF:FFFFFFFFFFFFF:,FFFFFFFFFF:,FFFFF:FFF:FFFFFF:FFFFF:F:FFFF,:F,F:F,FFFFF:FFF::FFFFF:FFFFF
@A00881:241:HJW2NDRXX:1:2127:23556:1955 1:N:0:CGAGAGAA+GATTGGAG
GCCAATCCTACGGGATGCAGCAGTCGGGAATATTGCGCAATGGAGGAAACTCTGACGCAGTGACGCCGCGTATAGGACGAAGTTTTTCGGAATGTAAACTATTGTCATTAGGGAAGAGGAAGGACGGTACCTAAGGAGGAAGCCCCGGCTCACTATGTGCCAGCAGCCGCGGTAATACATAGGGGGCGAGCGTTATCCGGAATTATTGGGTGTAAAGGGTGCGTAGACGGGAAGTTAAGTTAGTAGTGAA
+
FF:F:FFFFFFFFFFFFF:FFFFFFFFF,,FFFFFFFFFFF:FFFFFFFFFFFFFFFFFFFFF:FFFFFFFFFFFFFFFFFFFFFFFFFF,FFFFF,::FF:FF:FF,FFFFFF,F:FFFFFFFFFFF:FF::,FFFFFF,FFFFFFFFF,FFFFFFFFFF:FFFFFFFFFFFFF,FFF:F:FFFF,F:FFFF:FFFFFF:,F,FFFFFF:FFFFFFFF:FFFFFFF:FF:F,FFF::FF:,FFFFFF::
@A00881:241:HJW2NDRXX:1:2127:25925:2018 1:N:0:CGAGAGAA+GATTGGAG
GCCAATCCTACGGGGTGCAGCAGTGGGGAATATTGCACAATGGGGGAAACCCTGATGCAGCGACGCCGCGTGAAGGAAGAAGTATCTCGGTATGTAAACTTCTATCAGCAGGGAAGAAAATGACGGTACCTGACTAAGAAGCCCCGGCTAACTACGTGCCAGCAGCCGCGGTAATACGTAGGTGGCAAGCGGTATCCGGCATTATTGGGCGTAAAGAGGGAGCAGGCGGCAGCACGGGTCTGTGGTGAAA
+
FFFFFFFFFFFFFFFFFFFFFFF:FFFFFFFFFFFFFFFFFFFFFFFFFFFFFFFFFFFFFFFFFFFFFFFFFFFFFFFF:FFFF:FFFFFFFFFF:FFFFFFFFFFFFFFFFFFFFF,FFF:FFFFFFF:FFF,::FFFFFFFFFFFFFFF:FFFFFFFFFFFFFFFFFFF:FFFFFF:FF,FFF:,FFF,FFFFFFF,:,FF,FFFFFFF,,,FFFFFFFF,FFFFFFF:F,:F,F:FFFFFF:FFFF
@A00881:241:HJW2NDRXX:1:2127:28782:2331 1:N:0:CGAGAGAA+GATTGGAG
GCCAATCCTATGGGGTGCACCAGTGGGGAATATTGGGCAATGGGGGCAACCCTGACCCAGCAACGCCGCGTGAAGGAAGAAGGCTTTCGGGTTGTAAACTTCTTTGACCAGGGACGATGATGACGGTACCTGGAAAACAAGCCACGGCTAACTACGTGCCAGCAGCCGCGGTAATACGTAGGTGGCAAGCGTTGTCCGGATTTACTGGGTGTAAAGGGCGCGTAGGCGGGGCAGCAAGTCAGATGTGAAA
+
FFFFFFFFFFFFFFFFFFFFFFF:FFFFFFFFFFFFFFFFFFFFFFFFFFFFFFFFFFFFFFFFFFFFFFFFFFFFFFFFFFFFFFFFFFFFFFFFFFFFFFFFFFFFFFFFF:FFFFFFFFFFFFFFFFFFFF,FFFFFFFFFFFFFFFFFFFFFFFFFFFFFFFFFFFFFFFFFFFF:FFFFFFFFFF::FFFFFFFFFFFFFFFFFFFFFF:,FFFFFFFFFFFFFFFFFFFFFFFF,FFFFFFFF:
@A00881:241:HJW2NDRXX:1:2127:16857:2378 1:N:0:CGAGAGAA+GATTGGAG
GCCAATCCTATGGGAGGCACCAGTGGGGAATATTGCACAATGGGGGAAACCCTGATGCAGCGACGCCGCGTGAGTGAAGAAGTATTTCGGTATGTAAAGCTCTATCAGCAGGAAAGAAAATGACGGTACCTGACTAAGAAGCCCCGGCTAACTACGTGCCAGCAGCCGCGGTAATACGTAGGGGGCAAGCGTTATCCGGATTTACTGGGTGTAAAGGGAGCGTAGACGGCAGGGCAAGTCTGAAGTGAAA
+
FFFFFFFFFFFFFFFFFFFFFFFFFFFFFFFFFFFFFFFFFFFFFFFFFFFFFFFFFF:FFFFFFFFFFFFFFFFFFFFFFFFFFFFFFF:FFFFFFFFFFFF:FFFFFFFFFFFFFFFFFFFFFFFFFFFFFFFF:FFFFFFFFFFFFFFFFFFFFFFFFFFFFFFFFFFFF:FFFF,F:FF,FFFFFFFFFFFFFFFF,FFFFF:FF:FF:F:FFFFFFFFFFFF:FFFFFFF:F:FF:FFFFFF::F
@A00881:241:HJW2NDRXX:1:2127:18484:2378 1:N:0:CGAGAGAA+GATTGGAG
GCCAATCCTACGGGAGGCAGCAGTGAGGAATATTGGTCAATGGGCGATGGCCTGAACCAGCCAAGTAGCGTGAAGGATGACTGCCCTATGGGTTGTAAACTTCTTTTATAAAGGAATAAAGTCGGGTATGCATACCCGTTTGCATGTACTTTATGAATAAGGATCGGCTAACTCCGTGCCAGCAGCCGCGGTAATACGGAGGATCCGAGCGTTATCCGGATTTATTGGGTTTAAAGGGAGCGTAGATGGA
+
FFFFFFFFFFFFFFFFFFFFFFFFFFFFFFFFFFFFFF:FFFFFFFFFFFFFFFFFFFFFFFFFFFFFFFFFFFFFFFFFFFFFFFFFFFFFFFFF,FFFFFFFFFFF,FFFFFF,FFFFFFFFFF:FFFFFFFFFFFFFFFFFFFFFFFFFFFFFFFFFF:FFFFFFFFFFFFFFFFFF:FFFFFFFFFFF,:FFFFFF:FFFFFFFFFFF,F:FFFF::FFFFF::FF:FFFFFFFFFFFFFFFF:,F
@A00881:241:HJW2NDRXX:1:2127:23520:2769 1:N:0:CGAGAGAA+GATTGGAG
GCCAATCCTACGGGAGGCAGCAGTGGGGAATATTGCACAATGGGCGAAAGCCTGATGCAGCGATGCCGCGTGAGGGAAGAAGGTTTTCGGATTGTAAACCTCTGTCTTTAGGGACGATAATGACGGTACCTAAGGAGGAAGCTCCGGCTAACTACGTGCCAGCAGCCGCGGTCATACGTAGGGAGCGAGCGTTGTCCGGAATTACTGGGTGTAACGGGAGCGTAGGCGGCGCAACAAGGTAGGAGTGAAA
+
F:F,:FFFFFFFFFFFFFFFFFFFFFF:F:FFFFFFFFFFFFFFFF:FFFFFFF,FFFFFFF,F,:FF:FFFF:FFFFFFF:FFFFFFFF:FFFF,:FFFFFFFFFFFFFFFFFFFFFF:F,FFFFFFFFF,,FFFFFF:FFFFFFF,FFFFFFFFFFFFFFFFFFFFFFFF,,FFFF,FF:FFFFFFFFF,FFFFFFFFFF:FFFFFFF:FFF:,FF::,:FF:FFFFF:FFFFFFF,,FFFFFFFFFF
@A00881:241:HJW2NDRXX:1:2127:25518:3317 1:N:0:CGAGAGAA+GATTGGAG
GCCAATCCTTGGGACGCAGCAGTGAGGAATATTGGTCAATGGGCGCGAGCCTGAACCAGCCAAGTAGCGTGAAGGAAGACGGCCCTACGGGTTGTAAACTTCTTTTATACGGGAATAAGCCCGTCCACGAGTGGATGCGGGCATGTACCGTATGACTAAGCATCGGCTAACTCCGTGACAGCCGCGGCGGTAATACGGCGGATGCGCGCGTGATCCGGATTTTTTGGGTGTAAAGGGAGCGTAGCGGGGT
+
F,,F:FF:F::FF:FFFFFFFFF::FFFFFFF,FFFF,FFF:FFFFFFF:FF,FFFFFFFFF:F:,FFFF,:,FF,F:FFFFFFFF,F,:FFF:F:::FF,,:FFFFFFF:FFF,,FFF,,FFFF,,FFFFFFF:F:F,F,::FFFFFFFFF::,,FFFFFFFFFFF:F:FFF:FF,,F,FF,FF,,F,FFFF,F,,F::,:,FFFF,,,,:,F,FF:,,F,,F,FFF:,F,F,:,,:,,F,F:F:F:,F
@A00881:241:HJW2NDRXX:1:2127:19352:3537 1:N:0:CGAGAGAA+GATTGGAG
GCCAATCCTATGGGGGGCAGCAGTGGGGAATATTGGGCAATGGGCGCAAGCCTGACCCAGCAACGCCGCGTGAAGGAAGAAGGCCCTCGGGTTGTAAACTTCTTTTATCAGGGACGAAACAAATGACGGTACCTGATGAATACGCCACGGCTAACTACGTGCAGCAGCCGCGGTAATACGTAGGTGGCAAGCGTTATCCGGATTTACTGGGTGTCAAGGGCGTGTCGGCGGGAGAGCAAGTCAGACGTGA
+
FFFFFFFFF,:FFFFFFF,FFFF:FFFFFFFFFFFFFFFFFFFFFFFFFFFFFFFFFF:FFFFFFFFFFFFFF,FFFFFFFFFFFF:FFFFFFFFF:FFFFFFFFFFFFFFFF:FFFFFFFFFFFFFFFFFFFFFFFFF:FF,FFFFFFFFF,FFFFFFFFFFFFFFFFFFFFFF:FFFFFFF:FFFF:,FFFFFFFFFF::FFFFF,FFFFFF,FFFFFFFF::,FFF::FFFFFFF,F:F:FF:FFFF
@A00881:241:HJW2NDRXX:1:2127:23999:3568 1:N:0:CGAGAGAA+GATTGGAG
GCCAATCCTATGGGGTGCAGCAGTGGGGAATATTGCACAATGGGGGGAACCCTGATGCAGCGACGCCGCGTGAAGGAAGAAGTATCTCGGTATGTAAACTTCTATCAGCAGGGAAGAAAATGACGGTACCTGACTAAGAAGCCCCGGCTAACTACGTGCCAGCAGCCGCGGTAATACGTAGGGGGCAAGCGTTATCCGGATTTACTGGGTGTAAAGGGAGCGTAGACGGAAGAGCAAGTCTGATGTGAAA
+
FFFF,FFFFFFFFF,F:FFFFFFFFFFFFFF:FFFFFFF:FFFFFFFFFFFFFFFFFFFFFFFFFFFFFFFFFFFFFFFFFFFFFFFFFFFFFFF:FFFFFFFFFFFFFFFFFFFFFFFFFFFFFFFFFFFFFFFFFFFFFFFFFFFFFFFFFFF,:FFFFFFFFFFFFFFFFFFFFFFFFFFFFFFFFFFFFFFFFFFFFFFFFFFFFFFFFFFFFF:FFFFFFFFFFFFFF:F:,:FFF::FFFFFF,
@A00881:241:HJW2NDRXX:1:2127:14724:3850 1:N:0:CGAGAGAA+GATTGGAG
GCCAATCCTATGGGAGGCAGCAGTGGGGAATATTGGGCAATGGGCGCAAGCCTGACCCAGCAACGCCGCGTGAAGGAAGAAGGCTTTCGGGTTGTAAACTTCTTTTATGAGGGACGAAGGACGTGACGGTACCTCATGAATAAGCCACGGCTAACTACGTGCCAGCAGCCGCGGTAATACGTAGGTGGCGAGCGTTGTCCGGATTTACTGGGTGTAAAGGGCGCGTAGGCGGGTAGGCAAGTCAGATGTG
+
FFF:,FFF:F,FFFFFFF,FFFF:FFFF:FFFFFFFFFFFFFFFFFFFFFFFFFFFFF:FFFFFFFFFF:FFFFFFFFFFFFFF:FFFFFFFFFF:FFFFFFFFFF:FFFFFF:FFF,FFFFFFFFFFFFFFF::FFFF:F,FFFFFFFFFF,FFF,FFFFFF:FFFFFF:FFFF::,FFF,::FFFFFFFFFFFFFFFFFFFFFFFF:FFFF:F,:FFF:F:FFF,FF:FFF:,FFFF,F::,FFF:FF
@A00881:241:HJW2NDRXX:1:2127:21088:4382 1:N:0:CGAGAGAA+GATTGGAG
GCCAATCCTATGGGGGGCAGCAGTGGGGGATATTGGACAATGGGGGGAACCCTGATCCAGCGATGCCGCGTGAGGGAAGAAGGTTTTCGGATTGTAAACCTCTGTGGAGGGGGACGATAATGACGGTACCCCTTTAGGAAGCCACGGCTAACTACGTGCCAGCAGCCGCGGTAATACGTAGGTGGCGAGCGTTGTCCGGAATTACTGGGTGTAAAGGGAGCGTAGGCGGGAAGGCAAGTCAGAAGTGAAA
+
FFFFFFFFFFFFFFFFFFFFFFFFFFFFFFFFFFFFFFFFFFFFFFFFFFFFFFFFFFFFFFFFFFFFFFFFFFFFFFFFFFFFFFFFFFFFFFFFFFFFFFFFFF:FFFFFFFFFFFFFFFFFFFFFFFFFFFFFFFFFFFFFFFFFFFFFFFFFFFFFFFFFFFFFFFFF:FFFFFF:FFFFFFFFFF:FFFFF:FFF,FFFFFFFFFFFFFFFF::FFFFFFFFFFFF:FFFFFFFFFFF:FFFF,F
@A00881:241:HJW2NDRXX:1:2127:17797:4914 1:N:0:CGAGAGAA+GATTGGAG
GCCAATCCTCTGGGGTGCAGCAGTCGGGAATATTGCGCCATGGAGGAAACTCTGACGCAGTGACGCCGCGTTTAGGACGAAGGCCTTCGGGTTGTAAACTAATGTCATTAGGGAAGAAAAGGACGGTACCTTACGAGGAAGCCACGGCTAACTACGTGCCAGCAGCCGCGGTAATACGTAGGTGGCGAGCGTTATCCGGATTTATTGGGCGTAAAGCGTCCGCAGCCGGTTTATTAAGTATTGAATAAAA
+
FFF,F:FFF,FFFFFFFFFF:,FFF:FF,,::F:FFFF,FFFFFFFF:FFFFFFFFFFFFFF::FFFFFFFF:FFFF,FFFFFFFF,FFFF::FF,:FFF,FFFFFFFFFF:FFF:FF,FFFF,:FF,FFFF:FFFFFF:FFFF:FFFFFFFF,FFFFFF:FFFFFFFFFFFFFF:FFFFFFFFFFFFFFFF:F:FFFFFFFFFFF:FFFFFFFFFFFFFF:FFFF:FF:FFF:FFFF:,FFFF,:,:FF
@A00881:241:HJW2NDRXX:1:2127:16875:5603 1:N:0:CGAGAGAA+GATTGGAG
GCCAATCCTATGGGGCGCAGCAGTGAGGAATATTGGTCAATGGGCGCAGGCCTGAACCAGCCAAGTAGCGTGAAGGATGACTGCCCTATGGGTTGTAAACTTCTTTTATACGGGAATAAGAACGTCCACGAGTGGATGCGTGCATGTACCGTATGAATAAGCATCGGCTAACTCCGTGCCAGCAGCCGCGGTAATACGGAGGATGCGAGCGTTATCCGGATTTATTGGGTTTAAAGGGCGCGTAGACGGG
+
F:F,:FFFFFFFFFFFFFFFFF:FFFFFFFF:FFFFFFFFFFFFFFFFFFFFFFFFFFFFFF,,FFFFFFFF:FFFFFFFFFFFFFF:,FFFFFFFFF:FFFFFFFFFF:FFFFFFFF,FFFFFFFFFFFFF:FFFFFF:FFFFFFFFFF:F:FFF,FF,:FFFFFFFFFFFFFFFF:FFFF:FFF:FFFFFFFFFFF:FFFF,FF:,FFFF,F,FFF:FF,FF,FFF:FF,,FFF:FFF:FFF:FFF:F
@A00881:241:HJW2NDRXX:1:2127:30138:5869 1:N:0:CGAGAGAA+GATTGGAG
GCCAATCCTACGGGGTGCAGCAGTGGGGAATATTGGGCAATGGAGGCAACTCTGACCCAGCAACGCCGCGTGAGCGATGAAGGTCTTCGGATTGTAAAGCTCTTTAAGTGGGGACGAAGAAAGTGACTGTACCCACAGAATAAGCCTCGGCTAACTACGTGCCAGCAGCCGCGGTAATACGTAGGAGGCAAGCGTTATCCGGACTGACTGGGCGTAAAGGGTGCGTAGGTGGTTTGGCAAGTTGGTAGCG
+
FFF,FFFFF:FFFFFFFFFFFFFFFFFFFFFFF:FFFF,F:FFFFFFF:FFFFFFFFFFFFFFFFFFFFFFFFFFFFFFFFFFFFFFFFFFFFFFFFFFFFFFF:FFFFFFFFFFFF:,,F::F,FFFFF,FFFF:F::F,FFFFFFFFFFFFFFFFFFFFFF:FFFFFFFFF:F,FFFFF,FFFFF:FFFFFF,,FFFFF:F,:FF:FFFFF:,FF,FF,FF:::FFFF::,:FF:F,,FFFF:F::FF
@A00881:241:HJW2NDRXX:1:2127:18936:5979 1:N:0:CGAGAGAA+GATTGGAG
GCCAATCCTACGGGGTGCAGCAGTGGGGAATATTGGGCAATGGAGGAAACTCTGACCCAGCAACGCCGCGTGAATGATGAAGGTCTTCGGATTGTAAAGTTCTTTTCTAAGGGAAGAAGAAAGTGACGGTACCTTAGGAATAAGCCTCGGCTAACTACGTGCCAGCAGCCGCGGTAATACGTAGGAGGCAAGCGTTATCCGGAATGACTGGGCGTAAAGGGTGCGTAGGTGGTTTGACAAGTTAGTAGCG
+
:FFFFF:FFFFFFFFFFFFFFFFFFFFFFFFFFFFFFFFFFFFFFFF,FFFFFFFFFFFFFF,FFFFFFFFFFFFFFFFFFFFFFFFFFFF:FFFFFFFFFFF:FFFF,FFFFF:FF,FFF,FFFFFFFFFFFFFFF:F,FFFFFFFFFFFFFFFFFFFFFFFFFFFFFFF:FFFF,FFFFF:FFFFFFF:FFFFFFFFFFFF,FFFFFFF:FFFFFFFFFFFFFFFFFFFFFFFF:FFFFFF:FFF:FF
@A00881:241:HJW2NDRXX:1:2127:20509:7012 1:N:0:CGAGAGAA+GATTGGAG
GCCAATCCTATGGGAGGCACCAGTGAGGAATATTGGTCAATGGGCGGGAGCCTGAACCAGCCAAGCCGCGTGAGGGAAGGCGGCCCTAAGGGTTGTAAACCTCTTTTGTCAGGGGACAAAAGTGAGGAATGGTCCTCATCTGAGTGTACCTGAAGAAAAAGCATCGGCTAACTCCGTGCCAGCAGCCGCGGTAATACGTAGGGAGCGAGCGTTATCCGGATTTATTGGGTTTAAAGGGTGCGTAGGCGGA
+
FFFFFFFFFF:FFFFFFFFFFFFFFFFFFFFFFFFFFFFFFFFFFFFFFFFFFFFFFFFFFFFFFFFFFFFFFFFFFFFFFFFFFFFFFFFFFFFFFFFFFFFFFFFFFFFFFFFFFFF:FFFFFFFF,FFFFFFFFFFFFFFFFFFFFFFFFFFFFFFFFF:FFFFFFFFFFFFFFFFFFFF:FFFFFFFFF,FFFFFFFFFFFFFFFFFFFFFF:FF:FF:FFFFFFFFFF:,FFFFF::FF:FFFFF
@A00881:241:HJW2NDRXX:1:2127:19162:7373 1:N:0:CGAGAGAA+GATTGGAG
GCCAATCCTATGGGGGGCAGCAGTGGGGAATATTGCACAATGGGGGAAACCCTGATGCAGCGACGCCGCGTGAGCGAAGAAGTATTTCGGTATGTAAAGCTCTGTCAGCAGGGAAGAAGATGACGGTACCTGAGGAAGAAGCCCCGGCTAACTACGTGCCAGCAGCCGCGGTAATACGTAGGGGGCAAGCGTTATCCGGATTTACTGGGTGTAAAGGGAGCGCAGACGGCATGACAAGTCTGATGTGAAA
+
FFFFFFFFFFFFFFFFFFFFFFFFFFFFFFFFFFFFFFFFFFFFFFFFFFFFFFFFFFFFFFFFFFFFFFFFFFFFFFFFFFFFFFFFFF,FFFFF:FFFFFFFFFFFFFFFFF:FFFFFFFFFFFFFFFFFFFFFFFFFFFFFFFFFFFFFFFFFFFFFFFFFFFFFFFFFFFFFFFFFFFFFFFFFFF::::FFFFFFF:FFFFFFFFFFFFFFFFF:FFFFFFFFF,FFFF,FFFFFFFFFFFFF:F
@A00881:241:HJW2NDRXX:1:2127:20500:7467 1:N:0:CGAGAGAA+GATTGGAG
GCCAATCCTATGGGATGCAGCAGTGGGGAATATGGGGCAATGGACGCAAGTCTGACCCAGCAACGCCGCGTGAAGGAAGAAGGCTTTCGGGTTGTAAACTTCTTTTAAGGGGGAAGAGGAAGAGACGGTACCCCTTGAATAAGCCACGGCTAACTACGTGCCAGCAGCCGCGGTAATACGTAGGTGGCAAGCGTTGTCCGGATTTACTGGGTGTGAAGGGCGTGCAGCCGGGCCTGCACGTCAGAGGTGA
+
F:F,F:F,:FFFFFFFFFFFFFFFF:FFF:FFF,FFFF:FFF,F:F,:FFFFFFFFFFFFFF,F,:FFFFFF:FFFFFFF,F::FFFFFFFFFFFFF:FFF:FFFF,F:F::FFF:,FF,:FF:FFFFF,FFFFFFF:FFFFFFFFF,:FFFFFFFFFF,FFF::FFFFFFFF,F,FF,FF:F:FF:FFF:::FFFFFF,FFFFF:FFFFFF:F,,FFF:FF:FFFFFF:FFFFFFFFFF:F:,F,,FFF
@A00881:241:HJW2NDRXX:1:2127:24442:7467 1:N:0:CGAGAGAA+GATTGGAG
GCCAATCCTACGGGACGCACCAGTAGGGAATCTTCCACAATGGACGCAAGTCTGATGGAGCAACGCCGCGTGAGTGAAGAAGGGTTTCGGCTCGTAAAGCTCTGTTGGTAGTGAAGAAAGATAGAGGTAGTAACTGGCCTTTATTTGACGGTAATTACCTAGAAAGTCACGGCTAACTACGTGCCAGCAGCCGCGGTAATACGTAGGTGGCAAGCGTTGTCCGGATTTATTGGGCGTAAAGCGAGTGCAG
+
FFFFFFFFFFFFFFFFFFFFFFFFFFFFFFFFFFFFFFF:FFFFFFFF:FFFFFFFFFFFFF:FFFFFFFFFFFFFFFFFFFF:FFFFFFFFFFFFFFFFFFFF:FFFF:FFFFFFFFFFFFFFFFFF:FFFFFFFFFF:FFFFFFF,:FFFFFFFFFFFFFFFFFFFFFFFFFFFFFFFFFF:FFFFFFFFFFFFF,FFFFFF:FFFFFF:,FFF,,FFFFFF:F::F,FF:FFFFFFFFFFFFFFFFF
@A00881:241:HJW2NDRXX:1:2127:23511:7795 1:N:0:CGAGAGAA+GATTGGAG
GCCAATCCTCTGGGGGGCAGCAGTGGGGAATATTGCACAAGGGGGGAAACCCTGATGCAGCAACGCCGCGTGAAGGAAGACGTATTTCGGTATGTAAACTTCTATCAACAGGGAAGAAATAGATGACGGTACCTGGCTAAGAAGAACCGGCTAAATACGTGCCAGCAGCCGCGGTACTACGTCTGGGTCACGCGTTATCCGGCTTTAGTGGGTGGAAAGGGTGAGTAGGCGGTTCTGCAAGTCACATGTG
+
F:F,F:FFF,F:F:F,:FFFF,:FFFFFFFF:,FFF:::,,F:FFFFFFFF,FF:FFFFFF,FFFFF:F,FFFF,:FF:F,F:FF,FFFF:F:FFF,,FFF,FFFFF,F:FFFFF:FFFF,,:F,FF,FF,:FFFFFFFF::,FFFFF,,:FF,,,FFFFFFF:FFFFFF,FF:F,:FF,FF:FF,,FF,,FFFFFF:FF:,,FFF::FFFF,F:,:FFF,:F,F:FF:FFFFFF:F,,,::FFF,FF:,
@A00881:241:HJW2NDRXX:1:2127:16911:7858 1:N:0:CGAGAGAA+GATTGGAG
GCCAATCCTATGGGGTGCAGCAGTGAGGAATATTGGTCAATGGGCGCGAGCCTGAACCAGCCAAGTAGCGTGAAGGAAGACGGCCCTACGGGTTGTAAACTTCTTTTATACGGGAATAAGACCGTCCACGAGTGGATGCGTGCATGTACCGTATGAATAAGCATCGGCTAACTCCGTGCCAGCAGCCGCGGTAATACGGAGGATGCGAGCGTTATCCGGATTTATTGGGTTTAAAGGGAGCGTAGACGGG
+
FFFFFF:FFFFFFFFFFFFFFFFFFFFFFFFFFFFFFFFFFFFFFFFFFFFFFFFFFFFFFFF:FFFFFFFFFFFFFFF:FFFFFFFFFFFFFFFFF:FFFFFFFFFFFFF:FFF:FFFFFFF:FFFFFFFFFFFFFFFFFFFFFFFFFFFFFFFFFFFFFFFFFFFFFFFFFFFFFFFFFFFFFFFFF:FF,FFFF,FFF,FF:FFFFFFF:FFFFFFFF:FFFFF:FFFFFFFFF:FFFFF,FF:FFF
@A00881:241:HJW2NDRXX:1:2127:32208:7921 1:N:0:CGAGAGAA+GATTGGAG
GCCAATCCTACGGGAGGCACCAGTAGGGAATATTGCGCAATGGGCGAAAGCCTGACGTAGCAACGCCGCGTGGAGGATGACACTTTTCGGAGCGTAAACTCCTTTTCTTAGGGAAGAACTTTGACGGTACCTAAGGAATAAGCACCGGCTAACTCCGTGCCAGCAGCCGCGGTAATACGGAGGGTGCAAGCGTTACTCGGAATCACTGGGCGTACAGGGCACGTAGGCGGATTATCAAGTCTTTTGTGAA
+
FFFFFFFFFFFFFFFFFF:FFFFFFFFFFFFFFFFFFFFFFFFFFFFFFFFFFFFFFFFFFFFFFFFFFFFFFFFFFFFF:FFFFFFFFFFFFFFFFFFFFFFFFFFFFFFFFFFFFFFFFFFFFFFFF:FFFFFFFFFFFFFFFFFFFFF:FFFFFFFFFFFFFFFFFFF:FFFFFFFFFFF:FFFFFFFFFFFFFFFF:,FF:FF::FFFFF::FFFF,FFFFFFFFF:FFFFFFFFFFFFFFFFF,F
@A00881:241:HJW2NDRXX:1:2127:21341:9674 1:N:0:CGAGAGAA+GATTGGAG
GCCAATCCTACGGGGTGCAGCAGTGGGGAATATTGGTCAATGGGGGGAACCCTGAACCAGCAACGCCGCGTGAAGGAAGAAGGCTTTCGGGTTGTAAACTTCTTTTACCGGGGACGATAGTGACGGTACCTGGTGAATAAGCTCCGGCTAACTACGTGCCAGCAGCCGCGGTAATACGTAGGGAGCGAGCGTTATCCGGATTTACTGGGTGTAAAGGGCGCGTAGGCGGGCCGACAAGTCCGATGTGAAA
+
FFFFFFFFFFF:FFFFFFFFF:FFFFFF:FFFFFFFFFFFFFFFFFFF:FFFFFFFFFFFF:FFFFFFFFFFFFFFFFFF:FFFFFFFFFFFFFFF:FFFFFFFFFFFFFFFFFFF:FFFFFFFFFFFFFFFFFFFFFFFFFFFFFFFFFFFFFFFFFFFFFFFFFFFFFFFFFFFFFF:FFFFFFFFFFF,::FFFFFF:FFFFFFFF:FF,FFFFFFFFFFFFFFFFF:FFFFFFFFF,FF:FFFFFF
@A00881:241:HJW2NDRXX:1:2127:21549:9690 1:N:0:CGAGAGAA+GATTGGAG
GCCAATCCTATGGGACGCAGCAGGGAGGAATATTGGTCAATGGGCGAGAGCCTGAACCAGCCAAGTCGCGTGAGGGAAGACGGCCTTATGGGTTGTAAACCTCTTTCAGATGAGAGTAAAGGGTGTTACGAGTAGCACATTGCAAGTATCATCAGAAGAAGCATCGGCTAATTCCGTGCCAGCAGCCGCGGTAATACGGAAGATGCGAGCGTTATCCGGATTTATTGGGTTTAAAGGGTGCGTAGGCGGA
+
FFF,FFFF:FFF:F:FFF,FFFF,FF:FF:FFFFFFFFFFFF:FF:F::FFFFFFFFF:FFFFF:FFFFFFFFFFFFFFFFFFFFFFFFFFFFF:F:F:FFFFFF:FFFFFFFFFFF,:FFFFFFFFFFFFFFF,FFFFFF:FFFFFFFFFFFFFF,FF::F:FFFFFF,FFFFF:FFFFFFF:FFFFFF,FFFFFFF:FF:FFFFF:FFF:F,FF,FFF:F:,F:FFF:FFF,FF,F:FF:FF:FFFFF
@A00881:241:HJW2NDRXX:1:2127:21748:9690 1:N:0:CGAGAGAA+GATTGGAG
GCCAATCCTACGGGGTGCAGCAGGGGGGAATATTGCACAATGGGGGGAACCCTGATGCAGCAACGCCGCGTGAGTGACGAAGTATTTCGGTACGTAAAGCTCTATCAGCAGGGACGACAGAAATGACGGTGCCTGGGTAAGACGCCCCGGCTAAATCCGTGCCAGCAGCCGCGGGCTTACGTAGGGGGCGAGCGGTATCCGGATTTACTGGGTGTGAAGGGAGCGTGGACGGGGTGGCGCGGCGGGAGTG
+
,FF:FF::FFF:,:FF,F,FFF,,FF,FF,F,F::FF:F,FF,F:FFFFFF,:FF,F:F,F:FFFFF:FF,F,FFF,,F,:FF,,FFFFF::FF,FF:FFF,F,FF,FF,:FF:FF,,:FF,,,F:FFF:,:,:F,F:,,F,,FFF,:FF,F,,,F,FFFF::,FF,F:FFFFF,:,,:,F,,FFFFF,FF::F:,,,,FFF,,:,F,:FFFFF:,,,FF:,::FF,:F,:F,:F:F,,,F,,,F:,:F:
@A00881:241:HJW2NDRXX:1:2127:26304:9752 1:N:0:CGAGAGAA+GATTGGAG
GCCAATCCTATGGGATGCAGCAGTGGGGGATATTGGACAATGGGGGGAACCCTGATCCAGCGACGCCGCGTGAAGGAAGAAGGTCTTCGGATTGTAAACTTTGGAAGTAAGGGAAAAAGGAATGATGGTACCTTACTTAAGCCACGGCTAACTACGTGCCAGCAGCCGCGGTAATACGTAGGTGGCGAGCGTTATCCGGATTTATTGGGTGTAAAGGGTGTGTAGGCGGGACGGCAAGTCAGATGTGAAA
+
FFFFFFFFFF,FFFFFFFFFFFFFFFFFFFFFFFFFFFFFFFFFFFFFFFFFFFFFFFFFFFFFFFFFFFFFFFFFFFFFFFFFFFFFFFFFFFFF:FFFFFFFFFFFFFFFFFFFFFFFFFFFFFFFFFF:FFFFFFFFFFF:FFFFFFFFFFFFFFFFFFFFFFFFFFFFFFFFFFFFFFFFFFF:FFFF:,FFF:FFFFFFFFFFF:FFFF,FF,FFFFFF:FFF:FFFFFF,FFFF,FFFFF:FF:
@A00881:241:HJW2NDRXX:1:2127:29441:9862 1:N:0:CGAGAGAA+GATTGGAG
GCCAATCCTATGGGAGGCAGCAGTGGGGAATATTGCACAATGGGGGAAACCCTGATGCAGCGACGCCGCGTGAGTGAAGAAGTAATTCGTTATGTAAAGCTCTATCAGCAGGGAAGATAATGACGGTACCTGACTAAGAAGCCCCGGCTAACTACGTGCCAGCAGCCGCGGTACTACGTAGGTGGCGAGCGTTATCCGGATTTACTGGGTGTAAAGGGTGTGTAGGCGGACTTGCAAGTCAGGTGTGAAA
+
FFFFFFFFFFFFFFFFFFFFF:FFFFFFF,FFFFFFFFF:FFFFFFFFFFFFFF:FFFFFFF:FFFFFFFFFFFFFFFFFFFFFFFF,FF:FFFFFF:FFFFFFFFFF:FFFFF,:FFF,FFFFFFFFFFFFFFFFFFFF:FFFFFFFFFFFFFFFFFFF:FF,FFFFFFFFFFF:FFFFFFFFFFFFFFF,F,FFFFFF,FF:FFFFFFFFFF:FF:FFF:FFFF:F:FF:FFFFFFFFFFFFFF:F,F
@A00881:241:HJW2NDRXX:1:2127:27127:10081 1:N:0:CGAGAGAA+GATTGGAG
GCCAATCCTATGGGGGGCAGCAGTGGGGAATATTGGGCAATGGGCGCAAGCCTGACCCAGCAACGCCGCGTGAGGGAAGAAGGCTTTCGGGTTGTAAACCTCTTTTACCAGGGACGAAGGACGTGACGGTACCTGGAGACAAAGCAACGGCTAACTACGTGCCAGCAGCCGCGGTACTACGTAGGTTGCAAGCGTTGTCCGGATTTACTGGGTGTAAAGGGCGTGTCGGCGGAACTGCAAGTCAGAGGTG
+
F,FFFF:FF,FFFFF:FFFFFFFFFFFFFFFF:FFFFF:FFFFFFFFFFFFFFFFFFFFFFFFFFFFFFFFFFFFFFFF:FFFFFF:FFF:FFFFFF:FFFFFFFFFFFF:FFFFFFFFF:FFFFFFFFF,FFF,,,FF,FFFF,F,F:F:FF,:FFFFFFF:F:,:FF:FFFF:F,FF,F:F:F:F,FFF,FFFFFF:FFFFFFFF,FFF:FFFF:FFFFFFFFF:FFFFF:,FF,F:F,FF,F:,,,F
@A00881:241:HJW2NDRXX:1:2127:32371:10081 1:N:0:CGAGAGAA+GATTGGAG
GCCAATCCTACGGGAGGCAGCAGTGGGGAATATTGGGCAATGGAGGAAACTCTGACCCAGCAACGCCGCGTGAAGGATGAAGGTTTTCGGATTGTAAACTTCTGTCGCGAGGGACGAAGAATGACGGTACCTCGTAAGAAAGCCCCGGCTAACTACGTGCCAGCAGCCGCGGTAATACGTAGGGGGCGAGCGTTGTCCGGAATGACTGGGCGTAAAGGGAGTGTAGGCGGCTATGCAAGTTAGATGTGAA
+
FF:FFFFFFFFFFFFFFFFFFFFFFFFFF:FFFFFFFFFFFFFFFFFFFFFFFFFFFFFFFFFFFFFFFFFFFFFFFFFFFFFFFFFFFFFFFFFF:FFFFFFFFFFFFFFFFFFFFFFF,FFFFFFFFFFFFFFF,FFFFF:FFFFFFFFFFFFFF:F:FFFFF:FFFFFFFFFFFFFFFFFFFFFFFFFFFFFFFF,F,FFFFFFFFFFFFFFFFFFFFF:FFFF,FFF:FFFFFFF::FFFFFF,:F
@A00881:241:HJW2NDRXX:1:2127:20274:10394 1:N:0:CGAGAGAA+GATTGGAG
GCCAATCCTATGGGAGGCAGCAGTGAGGAATATTGGTCAATGGACGCAAGTCTGAACCAGCCATGCCGCGTGCAGGATGACGGCTCTATGAGTTGTAAACTGCTTTTGTACGAGGGTAAAATCGGATACGCGTATCCGACTGAAAGTATCGTACGAATAAGGATCGGCTAACTCCGTGCCAGCAGCCGCGGTAATACGGAGGATCCGAGCGTTATCCGGATTTATTGGGTTTAAAGGGTGCGTAGGCGGT
+
FFFFFFFFFF:FFFFFFFFFF:FFFFFFF:FFFFFFFFFFFF:FFFFFFFFFFFFFFFFFFFFFFFFFFFFFFFFFFFFFFFFFF:FFFFFFFFFFFFFFFFFFFFF:FFFFFFFFFFF:FFFFFFFFFFFFF:F:F:FFFFF:FFFFFFFFFFFF,FFFFFFFF:FFFFFFFFFFFFFFFFFFFFFFFFFFF:FFFFFFF:F,F:FFFFF,,F:FFFFFFF,FFFFFFFFFFF,:FFFFFFFF:F::FF
@A00881:241:HJW2NDRXX:1:2127:21332:10880 1:N:0:CGAGAGAA+GATTGGAG
GCCAATCCTATGGGACGCAGCAGTGAGGAATATTGGGCAATGGAGGGAACTCTGACCCAGCCATGCCGCGTGAGTGAGAAGGTCTTCGGATTGTAAAGCTCTTTTATGCAGGAAGATGATGACAGTACTGCAGGAAGAAGCACCGGCAAACTTCGTGCCAGCAGCCGCGGTAATACGAAGGGTGCGAGCGTTGTTCGGAATTACTGGGCGTAAAGGGTGAGTAGGCGGTTTAGTAAGATAGCGGTGAAAT
+
FFFFFFFF,FFFFFFFFFFFFFFFFFFFF,:FFFFFFFF,FFFFFFFFFFFFFFFFFFFFFFFFFFFFFFFFFFFFFFFFFFFFFFFFFFFFFFFFFFFFFFFFFFFFFFFFFFFFFFFFFFFFFFFFFFFFFFF,:FFFFFFFFFFFFFFFFFFFFFFFFFFFFFFFFFFFFFFFFFFFFFFFFFFFFFFFFFF:FFFFFFFFFFFFFFFFFFFFFFFFFFFFFFFFFFFFFFFFFF:FFFFFFFFF::
@A00881:241:HJW2NDRXX:1:2127:18177:11209 1:N:0:CGAGAGAA+GATTGGAG
GCCAATCCTATGGGAGGCAGCAGTGGGGAATAGTGCACAATGGGGGAAACCCTGATGCAGCGACGCCGCGTGAGTGAAGAAGTATTTCGGTATGTACAGCTCTATCAGCAGGGAAGATAATGACGGTACCTGAATACGAAGCCCCGGCTAACTACGTGCCAGCAGCCGCGGTAATACGTAGGGGGCAAGCGTTATCCGGATTTACTGGGGGTAAAGGGTGCGTAGGTGGCATGGCAAGTCAGAGGTGAAC
+
FFFFFFFFF:,FFFFFFF:FFFFFFFFF:F,:,FFF:F,:FFFFFF:FFFFFFFFFFFFFFFFFFFFFFFFF,F:F,FFFFFF,FFFF:F:,FF:F:F:FFFF:FFFFF:FFFFFFFF,F,F,F:FFF:F::FF,F,FFFFFFFFF:F:FFFFFFFFFFFFFFFFF:FFFF:,F,F:FFFFF:FFF:FFF::,FFFFFF,FF::F,F:F,F:F,FFFF:F,F,FFF:F:FF:FFFF,FF::FF,F:FFF:
@A00881:241:HJW2NDRXX:1:2127:29731:11584 1:N:0:CGAGAGAA+GATTGGAG
GCCAATCCTATGGGAGGCAGCAGTGGGGGATATTGCACAATGGGGGGAACCCTGATGCAGCGACGCCGCGTGGGTGAAGAAGTATTTCGGTATGTAAAGTCCTATCAGCAGGGAAGAGAATGACGGTACCTGAGTAAGAAGCACCGGCTAAATACGTGCCAGCAGCCGCGGTAATACGTATGGTGCAAGCGTTATCCGGATTTACTGGGCGTAAAGGGAGCGTAGACGGCTGCGCAAGTCTGATGTGAAA
+
FFFFFFFFFF:FFFFFFFFFFFFFFFFFFFFFFFFFFFFFFFFFFFFFFFFFFFFFFFFFFFFFFFFFFF:FFFFFFFFFFFFFFFFFFFFFFFFFFFFFFFFFFFFFFFFFFFFFFFFFFFFFFFFFFFF,FFFFFFFFFFFFFFFFF:FFFFFFF:FFFFF,:FFFFFFFF:FFFFFFFFFFFFFFFF:FFFFFFFFFFFFFFFF:FFFFFFFFFFFFF::F:F::FFFFFFFFFF::FFFFFFFFFF
@A00881:241:HJW2NDRXX:1:2127:28474:11631 1:N:0:CGAGAGAA+GATTGGAG
GCCAATCCTATGGGAGGCAGCAGTGAGGAATATTGGTCAATGGGCGGAAGCCTGAACCAGCCAAGTCGCGTGAGGGATGAAGGCCCTACGGGTTGTAAACCTCTTTTGCCGGGTACCAAGTGCCGGGACGTGATCCCGGAGCTGAGTGTACCCGAAGAAAAAGCATCGGCTAACTCCGTGCCCGCAGCCGCGGTAATACGGAGGATGCGAGCGTTATCCGGAGTTATTGGGTTTAAAGGGTGCGCAGGCG
+
F,F,FFFFF:FFFFFFF:FFFFFFF:FFFFFFFFFF:FFFF:FFFFFFFFFFFFFFFFFFFF,F:FFFFFFFFFFF,FFFFF:FFFFFFFFFFFF:FFFFFFF:FFFFF,FFF,F,FFF:F,FFFFFFFFFFFFFFFFF::FFFF:FFFFFFFF,FFFFFFF,:FF,FFFF::FFFF,F:FF,FFF:FFFF:FFFFFFFFFF:F,FFF:FFFFF:FF:F,FFFFFFF,,FFF:FF:,FFFFFFF::FFF:
@A00881:241:HJW2NDRXX:1:2127:32796:12195 1:N:0:CGAGAGAA+GATTGGAG
GCCAATCCTACGGGAGGCAGCAGTGGGGGATATTGGACAATGGGGGGAACCCTGATCCAGCGATGCCGCGTGAGGGAAGAAGGTTTTCGGATTGTAAACCTCTGTGGAGTGGGACGATAATGACGGTACCGCTCAAGGAAGCCACGGCTAACTACGTGCCAGCAGCCGCGGTAATACGTAGGTGGCGAGCGTTGTCCGGAATTACTGGGTGTAAAGGGAGTGTAGGCGGGAAGGCAAGTCAGAAGTGAAA
+
FFFFFFFFFFFFFFFFFFFFFFFFFFFFFFFFFFFFFFFFFFFFFFFFFFFFFFFFFFFFFFFFFFFFFF:FFFFFFFF:FFFFFFFFFFFFFFFFFFFFFFFFFFFFFFFFFFFFFF,FFFFFFFFFFFFFFFFFFFFFFFFFFFFFFFFFFFFFFFFFFFFFFFFF:FFF:FFFFFFFF:FFFFFFFFFFF:FF:FFFFFFFFFFFFF:FFFFFF:,FFFFFFFFFFFFFFFFFFFFF:FF:FFFF:F
@A00881:241:HJW2NDRXX:1:2127:29722:13354 1:N:0:CGAGAGAA+GATTGGAG
GCCAATCCTATGGGATGCAGCAGTGGGGAATATTGGGCAATGGGCGAAAGCCTGACCCAGCGATGCCGCGTGAGGGAAGAAGGTTTTCGGATTGTAAACCTCTGTCTTTAGGGACGATAATGACGGTACCTAAGGAGGAAGCTCCGGCTAACTACGTGCCAGCAGCCGCGGTAATACGTAGGGAGCGAGCGTTGTCCGGAATTACTGGGTGTAAAGGGAGTGCAGGCGGGACTGCAAGTCAGATGTGAAA
+
FFFFFFFFFFFFFFFFFFFFFFFFFFFFFFFFFFFFFF:FFFFFFFFFF:FFFFFFFFFFFFFFFFFFFFFFFFFFFFFFFFFFFFFFFFFFFFFFFFFFFFFFFFFFFFFFFFFFFFFFFF:FFFFFFFFFFFFFFFF:FFFFFFFFFFFFFFFFFFFFFFFFFFFFFFFFFFFFFFFFFFFFFFFFFFF:FFFFFFFF:FFFFFF:FFFFFFFFFFFFFFFFFFFFFFFFFF,FFFFF,FFFFFFFFF
@A00881:241:HJW2NDRXX:1:2127:18783:13949 1:N:0:CGAGAGAA+GATTGGAG
GCCAATCCTATGGGGGGCAGCAGTGGGGGATATTGCACAATGGGGGGAACCCTGATGCAGCGACGCCGCGTGAGTGAAGAAGTATTTCGGTATGTAAAGCTCTATCAGCAGGGAAGAAAGTGACGGTACCTGCATAAGAAGCCCCGGCTAACTACGTGCCAGCAGCCGCGGTAATACGTAGGGGGCAAGCGTTATCCGGATTTACTGGGTGTAAAGGGAGCGTAGACGGCGTAACAAGTCTGAAGTGAAA
+
FFFF:FFFFFFFFFFFFF:FFFFFFFFFFFFFFFFFFFFFFFFFFFFFFFFFFFFFFFFFFFFFFF:FFFFFFFFFFFFFFFFF:FFFFFFFFFFFFFFFF:FFFFFFFFFFFF,FFFFFFF:FFFFFFFFFF:FFFFFF:FFFFFFFF:FFFFFFFFFFFFF::FFFFFFFFFFFFF:F:FFFFFFFFFF:FFFFFF:FFFF:FFFFFFFFFFF:FFFFFFF,FFFFFFFFFF:F:FF:,FFFFF:FFF
@A00881:241:HJW2NDRXX:1:2127:26530:14528 1:N:0:CGAGAGAA+GATTGGAG
GCCAATCCTATGGGACGCAGCAGTGGGGAATATTGGGCAATGGAGGCAACTCTGACCCAGCAACGCCGCGTGAGCGATGAAGGTCTTCGGATTGTAAAGTTCTTTTCTAAGGGAAGAAGAAAGTGACGGTACCTTAGGACTAAGCCTCGGCTACCTACGTGCCAGCAGCCGCGGTAATACGGAGGAGGCAAGCGTTATCCGGAATGACTGGGCGTAAAGGGTGCGTAGGTGGTTTGGCACGTTAGTAGCG
+
F,FFFFFFFFFFFFFFFF:FFFF:FFFFFFFFFFFFFFFFFFFFFFFFFFFFFFFFFFFFFFFFFFFFFFFF:FFF:FFFFFF:FFFFFF:,FF,:,:FFFFF:FF:F,,FFFFF::,FF,:FFFFFFFFF:FF:FFFFFFFF:FFFFFFFFF:FFFFFFFFFFFF:FFFFFFFF,F,F:F,FFFFFFF:,FFFFF,FFFFFFF:FF,F,:FFFF:FFF::FFF:F,FF:::F:FF:F:FFF:,FFF:FF
@A00881:241:HJW2NDRXX:1:2127:16306:14732 1:N:0:CGAGAGAA+GATTGGAG
GCCAATCCTATGGGACGCAGCAGTGGGGAATATTGGGCAATGGGCGAAAGCCTGACCCAGCGATGCCGCGTGAGGGAAGAAGGTTTTCGGATTGTAAACCTCTGTCTTTAGGGACGATAATGACGGTACCTAAGGAGGAAGCTCCGGCTAACTACGTGCCAGCAGCCGCGGTAATACGTAGGGAGCGAGCGTTGTCCGGAATTACTGGGTGTAAAGGGAGTGCAGGCGGGACTGCAAGTCAGATGTGAAA
+
FF:FFFFFFF:FFFFFFFFFF:FFFFFFFFFFFFFFF:FFFFFFFFFFF,FFFFFFFFFFFFFFFFFFFF,FFFFFFFFFFFFFFFFFFFFFFFFFF:FFFFFFFFFFF:FFFFFFFFFF:FFFFFFFFFFFFFFFFFF,:FFFFFFFFF:FFFFFFFFFFF:FFFFFFFFFFFFFF:F:FF::FFFFFFFFFFFFFFFF,FFFFF:F:FFFF,FFF:FF::FFFFFFFFFFFFF:,F:FFFFFFFF:,F
@A00881:241:HJW2NDRXX:1:2127:28772:14935 1:N:0:CGAGAGAA+GATTGGAG
GCCAATCCTATGGGACGCAGCAGTGGGGAATATTGGGCAATGGAGGCAACTCTGACCCAGCAACGCCGCGTGAGCGATGAAGGTCTTCGGATTGTAAAGCTCTTTAAGTGGGGACGAAGAAAGTGACTGTACCCACAGAATAAGCCTCGGCTAACTACGTGCCAGCAGCCGCGGTAATACGTAGGAGGCAAGCGTTATCCGGAATGACTGGGCGTAAAGGGTGCGTAGGTGGCTTAGCCAGTTATTAGCG
+
FFF:FFFFFF,FFFFFFFFFFFFFFFFFFFFFFFFFFFF:FFFFFFFFFFFFFFFFFFFFFFFFFFFFFFFF:FFFFFFFFFFFFFFFFFFFFFF:FFFFFFFFFFF,FFFFFFFFFF:FFFFF:FFFFFFFFFFFFFFFFFFFFFFFF:FFFF,FFFFF:FFFFF:FFFFFFFFFFFF:FFF:FFFFFFFFFFFFFFFFFFF,FFFF,F,,,,FFFFFFF:,F:FF:FF:F:FFF,::FFFFF,FFF:F
@A00881:241:HJW2NDRXX:1:2127:20880:14982 1:N:0:CGAGAGAA+GATTGGAG
GCCAATCCTACGGGATGCAGCAGTGGGGAATATTGGGCAATGGGCGCAAGCCTGACCCAGCAACGCCGCGTGAAGGAAGAAGGCTTTCGGGTTGTAAACTTCTTTTATGAGGGACGAAGGACGTGACGGTACCTCATGAATAAGCCACGGCTAACTACGTGCCAGCAGCCGCGGTAATACGTAGGTGGCAAGCGTTATCCGGATTTACTGGGTGTAAAGGGTGCGTAGGTGGTTTGGCAAGTTGGTAGCG
+
FFFFFFFFFFFFFFFFFFFFFFFFFFFFFFFFFFFFFFFF:FFFFFFFFFFFFFFFFFFFF:FFFFFFFFFFFFFFFFFFFFFF:FFFFFFFFFFFFFFFFFFFFFFFFFFFFFFFFFFFFFFFFFFFFFFFFFFFFFFFFFFFFFFFFFFF,F:FFFFFFFFFFFFFFFFFFFF,FFF:F:,FFFFFFFFFFF:F:FFFFFFFFFFFFFFFFF,FFFFFFFF::FFFFFFF:FFFFFFFFFFFFFFFFF
@A00881:241:HJW2NDRXX:1:2127:21558:15217 1:N:0:CGAGAGAA+GATTGGAG
GCCAATCCTACGGGACGCAGCAGTGGGGAATATTGGGCAATGGGCGCAAGCCTGACCCAGCAACGCCGCGTGAGGGACGAAGGCTTTCGGGTTGTAAACCTCTTTTACCAGGGACGAAGGACGTGACGGTACCTGGAGAAAAAGCAACGGCTAACTACGTGCCAGCAGCCGCGGTAATACGTAGGTTGCAAGCGTTGTCCGGATTTACTGGGTGTAAAGGGCGGGTAGGCGGAACTGCAAGTCAGATGTG
+
FFF:FFFFFFFFFFFFFF,FFFFFFFFF::FFF,FFFFFFFFFFFFFFFFFFFFFFFF:FFFFFFF:F,FFFFFFFF:F:FFFF,FFFFFFFFFFFF,FFFFFFF:,FFFFFFFFFF,FFFFFFFFFFFFFFFFFFFFFFFF,FFFFFFF:F,FFFF:FFFFFFFFFFF:F:FFFF:FF:F:FFFFFFFF:FFF:,FFFFF,:,,F::FFFF,F:FFFFFF:F,,:F:FF:FF,F,,F,FFF:FFFF:F:
@A00881:241:HJW2NDRXX:1:2127:17155:15264 1:N:0:CGAGAGAA+GATTGGAG
GCCAATCCTATGGGATGCAGCAGTGGGGAATATTGGGCAATGGAGGCAACTCTGACCCAGCAACGCCGCGTGAATGAAGAAGGCCTTCGGGTTGTAAAGTTCTTTAATTGGGGACGAAGAAAGTGACGGTACCCAAAGAATAAGCCACGGCTAACTACGTGCCAGCAGCCGCGGTAATACGTAGGTGGCAAGCGTTGTCCGGAATGACTGGGCGTAAAGGGAGCGTCGGCGGCGCAACAAGTTAGGAGTG
+
FFFFFFFFFF:FFFFFFFFFFFFFFFFFFFFFFFFFFFFFFFFFFFFFFFFFFFFFFFFFFFFFFFFFFFFF:FFFFFFF,FFFFFFFFFFFFFFFFFFFFFFFFFFFFFFFFFFFFFFF:FFFFFFFFF,FFFF:,FF:FFFFFF,FFFFFFFFFFFFFFFFFFFFFFFFFFFFFFFF,FFFFFFFFF:FFFFFFFFFFFFFF:FF:FFFFF:,FFFFFFFFFFFFFFF:F:FFF:FFF:FFFFFFFFF
@A00881:241:HJW2NDRXX:1:2127:19388:15374 1:N:0:CGAGAGAA+GATTGGAG
GCCAATCCTACGGGACGCACCAGTGGGGAATATTGCACAATGGGGGAAACCCTGATGCAGCGACGCCGCGTGAGTGAAGAAGTATTTCGGTATGTAAAGCTCTATCAGCAGGGAAGAAAGTGACGGTACCTGAGTAAGAAGCCCCGGCTAACTACGTGCCAGCAGCCGCGGTAATACGTAGGGGGCAAGCGTGATCCGGAATTACTGGGTGTAAAGGGAGCGTAGACGGCGAGGCAAGTCTGAAGTGAAA
+
FFFFFFFFFFF:FF:FFFFFFFF,FFFFF:,FFFFFFFFFFFFFFFFF:FFFFF,FFF,FFFFFFFFFFFFFFFFFFFFFFFF,FFFFFF::FFFF:FFFFFF:FF,FFFFFFF,FFFFFFFFFFFFFFFFFFFFF:F,FFFFFFFFF:FFFFFFFFFFF,FFFFFFFF:FFFFFFFFF::FF:FF:FFFFF,FFFFFF,,FFFFFFFFFFFFFF:FFFFFFFF,::FFFFFFFFF,FF::FFFFFF::F
@A00881:241:HJW2NDRXX:1:2127:29532:15687 1:N:0:CGAGAGAA+GATTGGAG
GCCAATCCTACGGGATGCAGCAGTGGGGAATATTGGGCAATGGAGGCAACTCTGACCCAGCAACGCCGCGTGAGCGATGAAGGTCTTCGGATTGTAAAGCTCTTTAAGTGGGGACGAAGAAAGTGACTGTACCCACAGAATAAGCCTCGGCTAACTACGTGCCAGCAGCCGCGGTAATACGTAGGAGGCAAGCGTTATCCGGAATGACTGGGCGTAAAGGGTGCGTAGGTGGCTTAGCAAGTTAGTAGCG
+
FFFFFFFFF:FFFF,FFFFFFFFFFFFFFFFFFFFFFFFFFFFFFF:FFFFFFFFFFFFFFFFFFFFFFFFFFFFFFFFFFFFFFFFFFFFFFFFFFFFFFFFFFFFFFFFFF:FFFFFFFFFFF:FFFFFFFFFFFFFFFF:FFFFFFFFFFFFFFFFFFFFFFFFFFFFFFFFFFFFFFFFFFFFFFFFFFFFFFFFFFFF,F:FFFFFFF:FFF,FFFFFFFFFFFF,,FFF:FF::FFFFFFF:FF
@A00881:241:HJW2NDRXX:1:2127:25238:15922 1:N:0:CGAGAGAA+GATTGGAG
GCCAATCCTATGGGAGGCACCAGTCGAGAATCATTCACAATGGGGGGAACCCTGATGGTGCGACGCCGCGTGGGGGAGGAAGGTCTTCGGATTGTAAACCCCTGTCATGCAGGAGCAAGGCTGAAAAGTTGATAGTACTGCAAGAGGAAGAGACGGCAAACTCTGTGCCAGCAGCCGCGGTAATACAGAGGTCTCAAGCGTTGTTCGGAATCACTGGGCGTAAAGGGTACGTAGGCGGCGGGGCAAGTTG
+
FFFFFFFFFFFFFFFFFFFFFFFFFFFFFFFFFFFFFFFFFFFFFFFFFFFFFFFFFFFFFFFFFFFFFFFFFFFFFFFFFFFFFFFFFFFFFFFF:FFFFFFFFFFFFFFFFFFFFFFFFFFFFFFFFFFFFFFFFFFFF:FF,FFFFFFFFFFFFFF:FFFFFFFF:FF:FFFFFFFFFFFFFFF:FFFFFFFFF:FFFFFF:,:FF:FFFFFFFFF:,FFFFFFF,F:FF:FFFFF:FFFFFFF:F:
@A00881:241:HJW2NDRXX:1:2127:17445:16266 1:N:0:CGAGAGAA+GATTGGAG
GCCAATCCTATGGGATGCAGCAGTGGGGAATATTGCGCAATGGGGGAAACCCTGACGCAGCAACGCCGCGTGAGTGAAGAAGGCCTTCGGGTTGTAAAGCTCTTTGATCAGGGACGAAGGAAGTGACGGTACCTGGTGAATAAGCTCCGGCTAACTACGTGCCAGCAGCCGCGGTACTACGTAGGGAGCGAGCGTTATCCGGCTTTACGGGGTGTAAAGGGCGCGTAGGCGGGCCGCCAAGTCAGGTGTG
+
FF:,:F,FFFF:FF,FFFFFF,F:FFFFF,F,FFFFFFFFFF,F:FFFFFF,FFFFFFFF:F,F,:FF,:,FFFFFFFFFFFFFFFFFFF:FFFFFF::FF:FFFF,FFFFF,,F::FFF::FFFFFFFFFFF,FFFFFFF:F,FFF,FF:FFFFFFFF,F:FFFFFFF::FF:FF,:FFF,:FFF,F::FF:F:FF::F:F,FFFF,,FFFFF,:FFFF,:FF,F:FFFFFFF::,F,FF,:FF,F:F,
@A00881:241:HJW2NDRXX:1:2127:25825:16407 1:N:0:CGAGAGAA+GATTGGAG
GCCAATCCTATGGGATGCAGCAGTAGGGAATTTTGCGCAATGGGCGAAAGCCTGACGCAGCAACGCCGCGTGAACGATTAAGCCCTTCGGGGTGTAAAGTTCTGTCAGTGGGGACGACACTTGGCGGTACCCACAGAGGAAGCACCGGCTAACTCCGTGCCAGCAGCCGCGGTAATACGGAGGGTGCAAGCGTTGTCCGGACTCATTGGGCGTAAAGAGTTCGTAGGCGGTATGTAAAGTCCGGTGTTAA
+
FFF:FFFFFFFFFFFFFF:FF:FFFFFFF,F,FFFFFFFFFFFFFFFFFFFFFFFFFFFFFF:FFFFFFFFFFFFF:FFFFFFFFFFFFFFFFFFFFF:FFFFFFFFFFF:FFFFFF:F:FFFFFFFFFFFFF:FFFFF:FFFFFFFFFFF:FFFFFFFFFFFFFFF:FFFFF,FFFF:FFFFFFFFFFFFFFFFFFFFFF,:FFFFFFFFFFF,,FFF:F::FFF:FFF,F:FFFF,,F::FFF:FFF:
@A00881:241:HJW2NDRXX:1:2127:24487:16532 1:N:0:CGAGAGAA+GATTGGAG
GCCAATCCTATGGGGCGCAGCAGTGGGGGATATTGCACAATGGGGGGAACCCTGATGCAGCGACGCCGCGTGAGTGAAGAAGTATTTCGGTATGTAAAGCTCTATCAGCAGGGAAGAGAACGACGGTACCTGAATAAGAAGCCCCGGCTCACTACGTGCCAGCAGCCGCGGTACTACGTAGGGGGCAAGCGTTATCCGGACTTCCTGGGTGTAAAGGGAGCGCAGACGGCGATGCAAGGCGGGAGTGTAA
+
FFF,FFFFFFFFFFFFFFFFFFFFFFFFFFFFFFFFFF:FFFFFFFFFFFFFFFFFFFFFFFFFFFFFFFFF,FFF:FFFFFFFFFF:FFFFFFFF:F:FF,FFFF:FF:FFF,FFFF,FFFFFFFFFFFFFFFF:FF:FFFFFFFFFF,:FFFFFF,,F:FF:FFFFFFFFF,FFFFFFFFFFF:F::FF,FFF,FFFF,FF::::FFFFF,FFFFFF:FFFFFFF:FF:FFFFF:,FF,FF,,,F:F,
@A00881:241:HJW2NDRXX:1:2127:29351:16752 1:N:0:CGAGAGAA+GATTGGAG
GCCAATCTATGGGGTGCAGCAGTGGGGAATATTGGGCAATGGGCGCAAGCCTGACCCAGCAACGCCGCGTGAAGGAAGAAGGCTTTCGGGTTGTAAACTTCTTTTATGAGGGACGAAGGACGTGACGGTACCTCATGAATAAGCCACGGCTAACTACGTGCCAGCAGCCGCGGTAATACGTAGGTGGCGAGCGTTGTCCGGATTTACTGGGTGTAAAGGGCGCGTAGGCGGGCATGCAAGTCAGATGTGA
+
FFFFFFFFFFFFFFFFFFFFFFFFFFFF:FFFFFFFFFFFFFFFFFFFFFFFFFFFFFFFFFFFFFFFFFFFFFFFFFFFFFFFFFFFFFFFFFFFFFFFFFFFFFFFFFFFFFFFFFFFFFFFFFFFFFFFFFFFFFFFFFFFFFFFFFFFFFF:FFFFFFFF:FFFFFFFFFF:FFFFFFF:FFFFFFFFFFF:FFFFFFFFFFF:FFFF,FFFFFFFFFFFF:FFFFFFFFFFFFFFFFFF:FFFFF
@A00881:241:HJW2NDRXX:1:2127:32669:17581 1:N:0:CGAGAGAA+GATTGGAG
GCCAATCCTAGGGGATGCAGCAGTGGGGAATATTGGGCAATGGGCGCAAGCCTGACCCAGCAACGCCGCGTGAGGGAAGAAGGCTTTCGGGTTGTAAACCTCTTTTACCAGGGACGAAGGACGTGACGGTACCTGGAGAAAAAGCAACGGCTAACTACGTGCCAGCAGCCGCGGTAATACGTAGGTTGCAAGCGTTGTCCGGATTTACTGGGTGTAAAGGGCGTGTAGGCGGAACTGCAAGTCAGATGTG
+
F:FF:FFFF:,FFFFFFFFFFFFFFFFFFFFFFFFF::FFFFFFFFFFFFFFFF:FFFFFFF,FFFFFFF:F::FFFFFF:FF:FFFFFFFFFFFFFFFFFFFFFFFFFFF:FFFFFFFFFFFFFFF:FFFFFFFFFFF:F,FFFFFF::FFFFFFFF:FFFFFFFFFFFFFFFFFFF,FFFFF:FFFF,FFF:FFFFFFFFFFFFF:FFFF:F:F,FFF:FFFFF:FFFFFFFFFFF,FF:FFFFFFFF
@A00881:241:HJW2NDRXX:1:2127:22923:17832 1:N:0:CGAGAGAA+GATTGGAG
GCCAATCCTATGGGAGGCAGCAGTGGGGAATTTTGGACAATGGGCGCAAGCCTGATCCAGCTATTCCGCGTGCGGGAAGACGGCCTTCGGGTTGTAAACCGCTTTAGTGGAGGACGAAAAGCGCAGGTAGGACAATGACGTGCGTACTGACGGTACTCCAAGAATAAGCACCGGCTAACTACGTGCCAGCAGCCGCGGTAATACGTAGGGTGCGAGCGTTAATCGGAATTACTGGGCGTAAAGGGTGTGC
+
FFFFFFFFFFFFFFFFFFFFFFFFFFFFFFFFFFFFFFFFFF:FFFFFFFFFFFFFFFFFFFFFFFFFFFFFFFFFFFFFFFFFFFFFFFFFFFFFFFFFFFF,FFFFFFFFFFFFFFFFFFFFFFFFFFFFF:FF:FFFFFFFFFFFFFFFFFFFFFFFFFF:FFFFFFFFFFFFFFFF,FFFFFFFFFFFFFFFFFFFFFFFFF:FFFFFFFFFFFFFF:F:FFF,FFFFFFFFFFFFFFFFFF::FF
@A00881:241:HJW2NDRXX:1:2127:13196:18677 1:N:0:CGAGAGAA+GATTGGAG
GCCAATCCTATGGGGGGCAGCAGTGAGGAATATTGGTCAATGGCCGGGAGGCTGAACCAGCCAAGTCGCGTGACGGATGAAGGATCTATGGTTTGTAAACTTCTTTTATACGGGAATAAAGTGTGGGACGTGTCCCTTTTTGTATGTACCGTATGAATAAGCATCGGCTAACTCCGTGCCAGCAGCCGCGGTAATACGGAGGATGCGAGCGTTCTCCGGATTTATGGGGTTTAAAGGGTGCGTAGGTGGT
+
FFFF,FFF:,:FFFFFFF,FFFF,FFFFFFF:FFF:FFFFFFFFFFFFFFFFFFFFFFFFFFF,FFFFFFFF:,FFFFF:FFFFFFFFFFFFF:FFF:FFF:FFFFFFFFFFFFFFFFF,FFFFFFF,FFFFF:FF,:FFFFFFFFFFFF:FFFFFFFF:FFFFFFFFFFFFFFFFFFFFFFF:FFFFFFF:FFFFFFFFFFF,FF,:FFFFF,,:FFFF:F:,F,,FF,:F,FF:FFFFFFF,:F::F,
@A00881:241:HJW2NDRXX:1:2127:25409:18756 1:N:0:CGAGAGAA+GATTGGAG
GCCAATCCTACGGGATGCAGCAGTGAGGAATATTGGTCAATGGGCGGGAGCCTGAACCAGCCAAGCCGCGTGAGGGAAGAATGTCCTATGGATTGTAAACCTCTTTTGTCGGGGAGCAAAGACAGTCACTTGTGATTGGATGAGAGTACCCGAAGAAAAAGCATCGGCTAACTCCGTGCCAGCAGCCGCGGTAATACGGAGGATGCGAGCGTTATCCGGATTTATTGGGTTTAAAGGGTGCGTAGGTGGT
+
FFFFFFFFFFFFFFFFFFFFFF:FF,FFF:FF:FFF,FFF:FFFFFFFF:FFFFFFFFFFFFF,:FFFFFFFFFFFFFFFFFFFFFFFFFFF:FFFFFFFFFFFFFFFFFFFFFFFFF:FFFFFFFFFFFFFFFFFFFFFFF,FFFFFFFFFFFF:FFFFFFFFFFFFFFFFFFF,,FFFF,:FFFFFF:FFFFFFFFF:FFFFFF:F:FFF,,:FFF:FFF,F,::FFF::,,::FFFFFFF,FFFFFF
@A00881:241:HJW2NDRXX:1:2127:26928:18787 1:N:0:CGAGAGAA+GATTGGAG
GCCAATCCTATGGGGGGCACCAGTCGGGAATATTGCGCAATGGAGGAAACTCTGACGCAGTGACGCCGCGTATAGGAAGAAGGTCTTCGGATTGTAAACTATTGTCGTTAGGGAAGAGAAAGGACAGTACCTAAGGAGGAAGCTCCGGCTAACTACGTGCCAGCAGCCGCGGTAATACGTAGGGAGCGAGCGTTATCCGGATTTATTGGGTGTAAAGGGTGCGTAGGTGGTTTGGCAAGTTGGTAGCGTA
+
FFFFFFFFFFFFFFFFFFFFFFFFFFFFFFF:FFFFFFFFFFFFFFFFFFFFFFFFFFFFFFFFFFFFFFFFFF:FFFFFFFFFFFFFFFFFFFFFFFFFFFFFFFFFFFFFFFFFFFFFFFFFFFFFFFFFFFFFFF:FFFFFFFFFFFFFFFFFFFFFFFFFFFFFFFFFFF:FFFFFFFFF:FFFFFFFFFFFFF:FFFFFFFF:FFFFFFFFFFFFFFFFF:FFFFFFFFFFF:FFFFFFFFF:FF
@A00881:241:HJW2NDRXX:1:2127:26928:18912 1:N:0:CGAGAGAA+GATTGGAG
GCCAATCCTATGGGAGGCAGCAGTGAGGGATATTGCACAATGGGGGAAACCCTGATGCAGCAACGCCGCGTGAAGGAAGAAGTATTTCGGTATGTAAACTTCTATCGATGGGGACGAAATAAATGACGGTACCCAAGTAAGAAGCCCCGGCTAAATACGTGCCAGCAGCCGCGGTAATACGGATGGGGCAAGCGGTATCCGGATTTACTGGGTGTAAAGGGAGCGTAGACGGCAGGGCAAGTCTGACGTG
+
F:FFFFFFFF:FFFFFFFFFFFFF:FFF:FF:FFFFFFFFFFFFFFFFFFFFFFF,FFFFFFFFFFFFFFFFFFFFFFFFFFFFFFFFFFFFFFFFFFF:FFFFFFFFFFFFFFFFFFFFFFF::FFF:FFFFFFFFFF,::FF:FFFF:FFFFF,FF:,FFFFFF,,FFFFF::FFFFF,,FFFFF:FFFFFF,,FF,F:FFFFFFFF,,:FFFF,:,F,F:FF:F,FFF:::F,F,FFFFFFFF,FFF
@A00881:241:HJW2NDRXX:1:2127:31557:18912 1:N:0:CGAGAGAA+GATTGGAG
GCCAATCCTATGGGAGGCAGCAGTGGGGGATATTGCACAATGGGGGGAACCCTGATGCAGCAACGCCGCGTGGGTGAAGGAGTGATTCGTCACGTAAAGCCCTATCAGCAGGGAAGAAAAGAGACGGTACCTGACTAAGAAGCCCCGGCTAACTACGTGCCAGCAGCCGCGGTAATACGTAGGGGGCGAGCGTTATCCGGAATTACTGGGTGTAAAGGGAGCGCAGACGGCAGGGCAAGTCTGGAGTGAA
+
FFFFFFFFFFFFFFFFFFFFFFFFFFFFFFFFFFFFFFFFFFFFFFFFFFFFFFFFFFFFFFFFFFFFFFFFFFFFFFFFFFFFFFFFFFFFFFFFFFFFFFFFFFFFFFFFFFFFFFFFFFFFFFFFFFFFFFFFFFFFFF:FFFFFFFFFFFFF::FFFFFFFFFFFFFFFFFFFFFFFFFFFFFFFFFFFFFFF:FFF:FFFFFF:FFFFF::FFFFFFFFFF:FFFFFFFFFFFF:FFFFFF:FFF
@A00881:241:HJW2NDRXX:1:2127:28800:19304 1:N:0:CGAGAGAA+GATTGGAG
GCCAATCCTATGGGGGGCAGCAGTGGGGAATATTGGTCAATGGGGGAAACCCTGAACCAGCAACGCCGCGTGAAGGAAGAAGGCTTTCGGGTTGTAAACTTCTTTTATCAGTGACGATAGTGACGGTAGCTGATGAATAAGCTCCGGCTAACTACGTGCCAGCAGCCGCGGTAATACGTAGGGAGCGAGCGTTATCCGGATTTACTGGGTGTAAAGGGCGCGTAGGCGGGCTGACAAGTCAGATGTGAAA
+
FFFFFFFFFFFFFFFFFFFFFFFFFFFFFFFFFFFFFFFFFFFFFFFFFFFFFFFFFFFFFFFFFFFFFFFFFFFFFFFFFFFFFFFFFFFFFFFFFFFFFFFFFFFFFFFFFFFFFFFFFFFFFFF,FFF:FFFFFFFFFFFFFFFFFFFFFFFFFFFFFFFFFFFFFFFFFFFFFFFFFFFFFFFFFFF:FFFFFFFFFFFFFFFFFFFFFFF:FFFFFFFFFFFF,FFF:FFFFFFFFFFFFFFF,F
@A00881:241:HJW2NDRXX:1:2127:24514:19366 1:N:0:CGAGAGAA+GATTGGAG
GCCAATCCTATGGGGCGCACCAGTGGGGAATATTGCACAATGGGGGAAACCCTGATGCAGCGACGCCGCGTGAGTGAAGAAGTATCTCGGTACGTAAAGCTCTATCAGCAGGGAAGAAAATGACGGTACCTGACTAAGAAGCCCCGGCTAACTACGTGCCAGCAGCCGCGGTAATACGTAGGGGGCAAGCGTTATCCGGATTTACTGGGTGTAAAGGGAGCGTAGACGGTGCAGCAAGTCTGATGTGAAA
+
FFFFFFFFFFFFFFFFFFFFFFFFFFFFFFF:FFFFFFFFFFFFFFFFFFFFFFFFFFFFFFFFFFFFFFFFFFFFFFFFFFFFFFFFFFFFFFFFFFFFFFFFFFFFFFFFFFFFFFFFFFFFFFFFFFFFFFFFFFFFFFFFFFFFF,FFFFFFFFFFFFFFFFFFFFFFFFFFFFFFFFFFFFFFFFFFFFFFFFFFFFFFFFFFFFFFFFFFF,FFFFFFFFFFFFF:FFFFFFFFFFFFFFFFFF
@A00881:241:HJW2NDRXX:1:2127:19994:19961 1:N:0:CGAGAGAA+GATTGGAG
GCCAATCCTACGGGATGCAGCAGTGGGGAATATTGCACAATGGGGGAAACCCTGATGCAGCGACGCCGCGTGAGCGAAGAAGGTTTTCGGATCGTAAAGCTCTGTTTTCGGGGACGAAAGATGACGGTACCCGAAGAGAAAGCCACGGCTAACTACGTGCCAGCAGCCGCGGTAATACGTAGGTGGCGAGCGTTGTCCGGATTTACTGGGTGTAAAGGGCGCGTAGGCGGATTTTTAAGTCAGGTGTGAA
+
FFFFFFFFFFFFFFFFFFFFFFFFFFFFF:FFFFFFFFFFFFFFFFFFFFFFFFFFFFFFFFFFFFFFFFFFFFFFFFFFFFFFFFFFFFFFFFFF:FFFFF:FFFFFFFFFFFFFFFFFFFFFFFFFFFFFFFFFFFFFFFFFFFFFFFFF:FFFFFFFFFFFFFFFFF:FFFFFFF:FFFFFFFFFFFFFF:FFFFFF,FFFFFFFFFFFF::FFFFFFFFFF:FFFFFFFFFFFF:FFFFFFFFFFF
@A00881:241:HJW2NDRXX:1:2127:32732:20322 1:N:0:CGAGAGAA+GATTGGAG
GCCAATCCTACGGGAGGCACCAGTCGGGAATATTGCGCAATGGAGGAAACTCTGACGCAGTGACGCCGCGTATAGGAAGAAGGTTTTCGGATTGTAAACTATTGTCATTAGGGAAGATAAAAGACAGTACCTAAGGAGGAAGCCCCGGCTAACTATGTGCCAGCAGCCGCGGTAATACATAGGGAGCAAGCGTTATCCGGATTTATTGGGTGTAAAGGGTGCGTAGACGGGAAAGCAAGTTAGTTGTGAA
+
FFFFFFFFFFFFFFFFFF:FF:FFFFFFF::FFFFFFFFFFFFFFFFFFFFFFFFFFFFFFFFFFFFFFFFF:FFFFFFFFFFFFFFFFFFFFFFFFFFFFFFFFFFFFFFFFF:FF:FFFFFFFFFFFFFFFF:FFF:FFFFFFFFF,FFFFFFFFFFFFFFFF:FFFFFFFF,F:F:FFFFFFFFFFFFFFFFF:F:FFFFFF:FFFFFFFFFF,:FFFFFFF,F:,,::FFFFF:F:FF:,FFFF:F
@A00881:241:HJW2NDRXX:1:2127:12979:20337 1:N:0:CGAGAGAA+GATTGGAG
GCCAATCCTACGGGATGCAGCAGTGGGGAATATTGGGCAATGGGCGCAAGCCTGACCCAGCAACGCCGCGTGAGGGAAGAAGGCTTTCGGGTTGTAAACCTCTTTTACCAGGGACGAAGGACGTGACGGTACCTGGAGAAAAAGCAACGGCTAACTACGTGCCAGCAGCCGCGGTAATACGTAGGTTGCAAGCGTTGTCCGGATTTACTGGGTGTAAAGGGCGTGTAGGCGGAACTGCAAGTCAGATGTG
+
F:FFFFFFFFFFFFFFFFFFFFFFFFFFFFFFFFFFFFFFFFFFFFFFFFFFFFFFFFFFFF:FFFFFFFFFFFFFFFFFFFFFFFFFFFFFFFFFFFFFFFFFFFFFFFFFFFFFFFFFFFFFFFFFFFFFFFFFFFFFFFFF:FFFFFFFFFFFFFFFF:FFFFFFFFFFFFFFFFFFFFFFFF::FFFFF::FFFFFFFF,FF:FFFFFFFFFFFFFFFFFFF:,F::FFFFFFFFFFF:FFFFFFF
@A00881:241:HJW2NDRXX:1:2127:32786:20666 1:N:0:CGAGAGAA+GATTGGAG
GCCAATCCTATGGGGTGCAGCAGTGGGGAATATTGCACAATGGGGGAAACCCTGATGCAGCGACGCCGCGTGAGTGAAGAAGTATTTCGGTATGTAAAGCTCTATCAGCAGGGAAGAAAGTGACGGTACCTGAGTAAGAAGCCCCGGCTAACTACGTGCCAGCAGCCGCGGTAATACGTAGGGGGCAAGCGTTATCCGGAATTACTGGGTGTAATGGGAGCGTAGACGGCGAGGCAAGTCTGAAGTGAAA
+
FFFF:FFFF,FFFFFFFFFFFFF:FFFFFFFFFFFFFFFFFFFFFFFFFFFFFFFFFFFFFFFFFFFFFFFFFFFF:FFFFFFFFFFFFFFFFFFFFFFFFFFFFFFFFFFFFFFF:FFFFF:FF:F:FFFFFFF:FF:FFFFFF:FFFFFFFFFFFFFFFFFF:FFF:F,FF:FF,FF::F:FFF:F:F,F:FFF,FFFFF:F,F,FFFFFFF,F,,FFF,:F,FFFF:FFFF,F:FF,:FFFFFFFFF
@A00881:241:HJW2NDRXX:1:2127:16062:20823 1:N:0:CGAGAGAA+GATTGGAG
GCCAATCCTATGGGGTGCAGCAGTGGGGAATATTGCACAATGGGGGGAACCCTGATGCAGCGACGCCGCGTGAAGGAAGAAGTATTTCGGTATGTAAACTTCTATCAGCAGGGAAGATGATGACGGTACCTGACTAAGAAGCCCCGGCTAACTACGTGCCAGCAGCCGCGGTAATACGTAGGGGGCAAGCGTTATCCGGATTTACTGGGTGTAAAGGGAGCGTAGACGGCAGTGCAAGTCTGATGTGAAA
+
FFFFFFFFFFFFFFFFFFFFFFFFFFFFFFFF,FFFFFFFFFFFFFFF:FFFFFFFFFFFFFFFFF:FFFFFFFFFFFFFFFFFFFFFFFFFFFFFFFFFF:FFFFFF,FFFFF:FFFFFFFFFFFF:FFFFFF:FFFFFF:F:FFFFFFFFFFFFFF:F:FFFFFFF,FFFFFFFFFFFFFFFFFFFFFFFFFFF:FFFFFFFFFFFFFFFFFFFFFFFFFFFFFFFFFFFFFFFFFFFFFFFFFFF,F
@A00881:241:HJW2NDRXX:1:2127:17888:20917 1:N:0:CGAGAGAA+GATTGGAG
GCCAATCCTACGGGGGGCAGCAGTGGGGAATATTGCACAATGGGGGGAACCCTGATGCAGCGACGCCGCGTGAAGGAGGAAGTATTTCGGTATGTAAAGCTCTATCAGCAGGGAAGAAAGAAATGACGGTACCTGAATAAGAAGCCCCGGCTAACTACGTGCCAGCAGCCGCGGTAATACGTAGGGGGCAAGCGGTATCCGGATTTACTGGGTGTAAAGGGTGCGTAGACGGGAGAGCACGTTGGCTGTG
+
FFFFFFFFFFFFFFFFFFFFF:FFFFFFFFFF,FFFFFFFFFFFFFFF,FFFFFFFFFFFFFFFFFFFF:FF,FFFFFFFFFFFFFFFFF:,FFFF:FFFFF:FFFFFFF:FFFFF,FFFFF,FFFFFFFFFFFFF,,F:FFFFFF:FFFFFFFFFFFFFFFFFFF:FFFFFFF:F:FFFFF,FFFFFFF:FFF,FFFFFFFFF:FFF:F:FFFF,F,FFFFFFFF,FFFF:FFFF:FF:FFFFFFFF:F
@A00881:241:HJW2NDRXX:1:2127:28275:21089 1:N:0:CGAGAGAA+GATTGGAG
GCCAATCCTATGGGGCGCAGCAGTGGGGAATATTGGGCAATGGAGGCAACTCTGACCCAGCAACGCCGCGTGAGCGATGAAGGTCTTCGGATTGTAAAGCTCTTTAAGTGGGGACGAAGAAAGTGACTGTACCCACAGAATAAGCCTTGGCTAACTACGTGCCAGCAGCCGCGGTAATACGTAGGAGGCAAGCGTTATCCGGAATGACTGGGCGTAAAGGGTGCGTAGGTGGTTTGGCAAGTTGGTCGCG
+
FFFFFFFFFFFFFFFFFFFFFFFFFFFFFFFFFFFFFFF,FFFFFFFFFFFFFFFFFFFFFFFFFFFFFFFFFFFFFFFFFFFFFFFFFFFFFFFFFFFFFFFFFFFFFFFFFFFFFFFFFFFFFFFFFFFF:F:FFF:FFFFFFFFFFFFFFFF:FFFFFFFFFFFFFFFFFFFFFFFFFFFFFFFFFFFFFFFFFFFFFF:,:FFFFFFFF:FFFF:FFFFF::FFFF:FFFF:FFFF:FF:FF,:FF
@A00881:241:HJW2NDRXX:1:2127:24849:21543 1:N:0:CGAGAGAA+GATTGGAG
GCCAATCCTACGGGATGCAGCAGTGGGGAATATTGGGCAATGGAGGCAACTCTGACCCAGCAACGCCGCGTGAGCGATGAAGGTCTTCGGATTGTAAAGCTCTTTAAGTGGGGACGAAGAAAGTGACTGTACCCACAGAATAAGCCTCGGCTAACTACGTGCCAGCAGCCGCGGTAATACGTAGGAGGCAAGCGTTATCCGGAATGACTGGGCGTAAAGGGTGCGTAGGTGGTTTAGCAAGTTGGTAGCG
+
F:FF,FFFFF,FFF:FFFFFFFFFFFFFFFFFFFFFFFFFFFFFFFFFFFFFFFFFFFFFFFFFFFFFFFFFFFFFFFFFFFFFFFFFFFFFFFFFFFFFFFFFFFFFF:FFFFFFFFFFFFFFF:FFF:FFFFFFFFFFFFFFFFFFFFFFFFFFFFFFFFFFFFFFFFFFFFFFFFFFFFFFFFFFFFFFFFFFFFFFFFF,FFFFFFFFFF:F:FFF:F:FFFFFFFFFFFFFFFFFFFF:FFF,FF
@A00881:241:HJW2NDRXX:1:2127:27073:21637 1:N:0:CGAGAGAA+GATTGGAG
GCCAATCCTATGGGGTGCAGCAGTGGGGAATATTGGTCAATGGGGGAAACCCTGAACCAGCAACGCCGCGTGAAGGAAGAAGGCTTTCGGGTTGTAAACTTCTTTTATCAGTGACGATAGTGACGGTAGCTGATGAATAAGCTCCGGCTAACTACGTGCCAGCAGCCGCGGTAATACGTAGGGAGCGAGCGTTATCCGGATTTACTGGGTGTAAAGGGCGCGTAGGCGGGCTGACAAGTCAGATGTGAAA
+
FFFFFFFFFFFFFFFFFFFFFFFFFFFFFFFFFFFFFFFFFFFFFFFFFFFFFFFFFFFFFF,FFFFFFFFFFFFFFFFFFFFFFFFFFFFFFFFFFFFFFFFFFFFFFFFFFFFFFFFFFFFFFFFFFFFFFFFFFFFFFFFFFFFFFFFFFFFFFFFFFFFFFFFFFFFFFFFFF:FFFFFFFFFFFFF:FFFFFFFFFFFFFFFFFFFFFFFFFFFFFFFFFFFFFFFF:FFF,FFFFFF,FFFF,F
@A00881:241:HJW2NDRXX:1:2127:29812:21684 1:N:0:CGAGAGAA+GATTGGAG
GCCAATCCTACGGGGGGCACCAGTCGGGAATATTGCGCAATGGAGGAAACTCTGACGCAGTGACGCCGCGTATAGGAAGAAGGTTTTCGGATTGTAAACTGCTTTAGACAGGGAAGAAACAAGACAGTACCTGTAGAATAAGCTCCGGCTAACTACGTGCCAGCAGCCGCGGTACTACGTAGGGAGCAAGCGTTATCCGGATTTATTGGGTGTAAAGGGTGCGTAGACGGGATAACAAGTTGGCTGTGAA
+
FFF:FFFFFF,FFFFFFFFFF:FFFFFFFFFFFFFFFFFFFFFFFFFFFFFFFFFFFFFFFFFFFFFFFFFFFFFFFFFFFFFFFFFFFF:FFFFFF:FFFFFFFFFFFFFFFFFFFFFFFFFFFFFFFF::FFFFFFFFFFFFFFFFFFFFFFFFFFFFFFFFFFFF:FFFFF,FFFFFFFF:FFFF:FFFFFFF:FFFFF,F:FFFFFFFFFFFFFFFFFFFFFFFFFF,FFFFFF,FFFFFFFFFFF
@A00881:241:HJW2NDRXX:1:2127:32190:21825 1:N:0:CGAGAGAA+GATTGGAG
GCCAATCCTACGGGGGGCAGCAGTGGGGAATATTGCACAATGGGGGAAACCCTGATGCAGCGACGCCGCGTGAAGGAAGAAGTATCTCGGTATGTAAACTTCTATCAGCAGGGAAGAAAATGACGGTACCTGACTAAGAAGCCCCGGCTAACTACGTGCCAGCAGCCGCGGTAATACGTAGGGGGCAAGCGTTATCCGGATTTACTGGGTGTAAAGGGAGCGTAGACGGAAGAGCAAGTCTGATGTGAAA
+
FFFFFFFFFFFFFFFFFFFFFFFFFFFFFFFFFFFFFFFFFFFFFFFFFFFFFFFFFFFFFFFFFFFFFFFFFFFFFFFFFFFFFFFFFFFFFFFF:FFFFFFFFFFFFFFFFFFFFFFFFFFFFFFFFFFFFFFFFFFFFFFFFFFFFFFFF:FFF:FFFFFFFFFFFFFFFFFFFF,FFFFFFFF,FFFFFFFFFFFFFFFFFFFFFFFF,FFFFFFFFFFFFFFFFFFFF:FFFFFFFFFFFFFFFF
@A00881:241:HJW2NDRXX:1:2127:16423:21950 1:N:0:CGAGAGAA+GATTGGAG
GCCAATCCTATGGGACGCAGCAGTGGGGAATATTGGTCAATGGGGGGAACCCTGAACCAGCAACGCCGCGTGAAGGAAGAAGGCTTTCGGGTTGTAAACTTCTTTTACCAGGGACGATAGTGACGGTACCTGGTGAATAAGCTCCGGCTAACTACGTGCCAGCAGCCGCGGTAATACGTAGGGAGCGAGCGTTATCCGGATTTACTGGGTGTAAAGGGCGCGTAGGCGGGCTGTCAAGTCAGATGTGAAA
+
FFFFFFFFFFFFFFFFFF:FFFFFFFFFFFFFFFFFFFFFFFFFFFFFFFFFFFFFFFFFFFFFFFFFFFFFFFFFFFFFFFFFFFFFFFFFFFFFFFFFFFFFFFFFFFFFF:FFFFFFFFFFFFFFFFFFFFFFFFFFFFFFFFFFFFFFFFFFFFFFFFF:FFFFFFFFFFFFFFFFFFFFFFFFFFF,F:FF:FFFFFFFFFFFFFFFF,:F:FFFF:FFFF:FFFFFFFFF,FFFFFFFFFF:F:
@A00881:241:HJW2NDRXX:1:2127:30355:21966 1:N:0:CGAGAGAA+GATTGGAG
GCCAATCCTATGGGATGCAGCAGTGGGGAATATTGGTCAATGGGGGAAACCCTGAACCAGCAACGCCGCGTGAAGGAAGAAGGCTTTCGGGTTGTAAACTTCTTTTATCAGTGACGATAGTGACGGTAGCTGATGAATAAGCTCCGGCTAACTACGTGCCAGCAGCCGCGGTAATACGTAGGGAGCGAGCGTTATCCGGATTTACTGGGTGTAAAGGGCGCGTAGGCGGGCTGACAAGTCAGATGTGAAA
+
FFFFFFFFFFFFFFFFFFFFFFFFFFFFFFFFFFFFFFFFFFFFFFFFFFFFFFFFFFFFFFFFFFFFFFFFFFFFFFFFFFFFFFFFFFFFFFFFFFFFFFFFFFFFFFFFFFFFFFFFFFFFFFFFFFFFFFFF:FFFFFFFFFFFFF:FFFFFFFFF:FFFFFFFFFFFFFFFFFFFFFFFFFFFFFFFFFFFFFFFFFFFF,FFFFFFF::FFFFFFFFFFFFFFFFFFFFFFFFFFFFFFFFFFF
@A00881:241:HJW2NDRXX:1:2127:30391:22122 1:N:0:CGAGAGAA+GATTGGAG
GCCAATCCTATGGGATGCAGCAGTGGGGAATATTGGTCAATGGGGGAAACCCTGAACCAGCAACGCCGCGTGAAGGAAGAAGGCTTTCGGGTTGTAAACTTCTTTTATCAGTGACGATAGTGACGGTAGCTGATGAATAAGCTCCGGCTAACTACGTGCCAGCAGCCGCGGTAATACGTAGGGAGCGAGCGTTATCCGGATTTACTGGGTGTAAAGGGCGCGTAGGCGGGCTGACAAGTCAGATGTGAAA
+
F:FFFFFFFF:FFFFFFF,FFFFFFFFFFFFFFFFFFFFFFFFFFFFFFFFFFFFFFFFFFFFF:FFFFFFFFFFFFFFFFFFFFFFFFFFFFFFF,FFFFFFFFFFFFFFFFFFFFFFFFFFFFFFFFFFFFFFFFFFFFFFFFFFFFFFFFFFFFFFFFFFFFFFF:FFFFFFFFFFFFFFFFFFFFFF,F:FFFFFFFFFFFFFFFFFFFFFFFFFFFFFFFFFFFFFFFFFFFFFFFFFFFFFFF:
@A00881:241:HJW2NDRXX:1:2127:15329:22216 1:N:0:CGAGAGAA+GATTGGAG
GCCAATCCTATGGGATGCAGCAGTAGGGAATTTTGCGCAATGGGCGAAAGCCTGACGCAGCAACGCCGCGTGAACGATTAAGCCCTTCGGGGTGTAAAGTTCTGTCAGCAGGGACGAATTTTGACGGTACCTGCAGAGGAAGCACCGGCTAACTCCGTGCCAGCAGCCGCGGTAATACGGAGGGTGCGAGCGTTGTCCGGAATCAGTGGGCGTAAAGAGTTCGTAGGTGGCATGTAAAGTCCGGTGTTAT
+
F:F::FFFF:FFFFF:FFFFF,FFF,FFFFFFFFFFFF:FFFFFFFFFFFFFFFFFFFFFFFFFFFFFFFFFFFFFFFFF,FFFFFFF:FFFF:FF:F:FFFFFFFFFFFFFFFFFFFFFFFFFFFFFFFFFFF:FFFFFFFFF:FFFFFFFFF:FFF::FFFF:FF,FFFFFF,F:FFFFFFF::FF:F:F:FFFFFFFF,FFF,FFFFFF,,F,:F:FFF:,FFFFFFF,FF:FF,,F,:FFFFFF,,
@A00881:241:HJW2NDRXX:1:2127:29622:22326 1:N:0:CGAGAGAA+GATTGGAG
GCCAATCCTATGGGGTGCAGCAGTGGGGAATATTGCACAATGGGGGAAACCCTGATGCAGCGACGCCGCGTGAGTGAAGAAGTATTTCGGTATGTAAACTTCTATCGACAGGGACGAAAGAAATGACGGTACCTGAGTAAGAAGCCCCGGCTAAATACGTGCCAGCAGCCGCGGTAATACGTATGGGGCAAGCGTTCTCCGGATTTACTGGGTGTAAAGGGTGAGTAGGCGGCTTGTTAAGTCATATGTG
+
F:F,FFFFFF:FFFFFFFFFFFF:FFFFFFFFFFFFFFFFFFFFFFFFFFFFFFFFFFFFFFFFFFFFFFFFFFFFFFFFFF:FFFFFFFFFFFFFFFFFFFFFFFFFFFFFF:FFFFFFFFFFFFFFFFFFF,FFFFFFFFF:FFFFF:FFFFFFFFFFFFFFFFFFFFFFFFFFFFFF:FFFFFFFFFF:FFFF,FFFFFFFFFF,:FFFFF,FFFFFFFFF:FFFFFFFFF,FF:FFFFFFFFFFFF
@A00881:241:HJW2NDRXX:1:2127:26422:22451 1:N:0:CGAGAGAA+GATTGGAG
GCCAATCCTATGGGATGCAGCAGTGGGGAATATTGGTCAATGGGGGAAACCCTGAACCAGCAACGCCGCGTGAAGGAAGAAGGCTTTCGGGTTGTAAACTTCTTTTGTCGGGGACGATAATGACGGTACCTGAGTAAGAAGCCCCGGCTAACTACGTGCCAGCAGCCGCGGTAATACGTAGGGGGCAAGCGTTATCCGGATTTACTGGGTGTAAAGGGAGCGTATACGGCGATGCAAGTCTGAAGTGAAA
+
FFF:FFFFFFFFFFFFFFFFFFFFFFFFFFFFFFFFFFFFFFFFFFFFFFFFFFFFFFFFFFFFFFFFFFFFFFFFFFFFFFFF:FFFFFFFFFFFFFFFFFFFFFFFFFFFFFFFFFFFFFFFFFFFFFFFFFFFFF,FF:FFFFFFFFFFFFFFFFFFFFFFFFFFFFFFF,F:FFFFFFFFFFF,FFFFFFFFFFFFFFFFF:F,FFFFFF,FFFFFFFFF,F:FFF:FFF,FFFFFF,:FFF:FFF
@A00881:241:HJW2NDRXX:1:2127:23213:24032 1:N:0:CGAGAGAA+GATTGGAG
GCCAATCCTATGGGACGCAGCAGTCGGGAATATTGCGCAATGGAGGAAACTCTGACGCAGTGACGCCGCGTATAGGAAGAAGGTTTTCGGATTGTAAACTATTGTCGTTAGGGAAGAAAAAAGACAGTACCTAAGGAGGAAGCCCCGGCTAACTATGTGCCAGCAGCCGCGGTAATACATAGGGGGCAAGCGTTATCCGGAATTATTGGGTGTAAAGGGTGCGTAGACGGGTGTCTAAGTTGGTTGTGAA
+
FFFFFFFFFFFFFFFFFFFFFFFFFFFFF,F,FFFFFFFFFFFFFFFFFFFFFFFFFFFFFFFFFFFFFFFFFFFFFFFFFFFFFFFFFFFFFFFFFFFF:FFFFFFFFFFFFF,FFFFFFFFFFFFFFFFF,FFFFFFFFFFFFFFFFFFFFFFFFFFFFFFFFFFFFFFFFFFF:F,F,FFFFFFFFFFFF:F:FFFFF:F,FFFFFFFFFFFFFFFFFFFFF,FFFFFFFFFFFFFFFFFFFFFFFF
@A00881:241:HJW2NDRXX:1:2127:30517:24345 1:N:0:CGAGAGAA+GATTGGAG
GCCAATCCTACGGGAGGCACCAGTGAGGAATATTGGGCAATGGAGGGAACTCTGACCCAGCAACGCCGCGTGAAGGAAGAAGGTTTTCGGATTGTAAACTTCTGATCTGTGGGAAGAAGAGAGTGACGGTACCACAGGAGAAAGCCACGGCAAACTACGTGCCAGCAGCCGCGGTAATACGTAGGTGGCGAGCGTTGTCCGGAATGACTGGGCGTAAAGGGTGCGTAGGTGGTTTGGCAAGTTGGTAGCG
+
FFFFFFFFFFFFFFFFFFFFFFFFFFFFFFFFFFFFFFFFFFFFFFFF:FFFFFFFFFFFF,FFFFFFFF:FFFFFFFFFFFFFFFFFFFFFFFFFFFFFFFFFFFFFFFFFFFFFFFFFFFFF:FFFFFFFFFFFFFF:FFFFF:FFFFFFFFFFFF:FFFFFFFFFFFFFFFF:FFFFF,FFFFFFFFFFF:FFFFFFFFFFF:FFFFFFFFFFFFFFFF:FFFFFF:FFFFFFFFFFFFFFFFFFFF
@A00881:241:HJW2NDRXX:1:2127:25030:24455 1:N:0:CGAGAGAA+GATTGGAG
GCCAATCCTATGGGGCGCAGCAGTGGGGAATATTGGGCAATGGGCGCAAGCCTGACCCAGCAACGCCGCGTGAAGGAAGAAGGCTTTCGGGTTGTAAACTTCTTTTATGAGGGACGAAGGACGTGACGGTACCTCATGAATAAGACACGGCTAACTACGTGCCAGCAGCCGCGGTAATACGTAGGTGGCGAGCGTTGTCCGGATTTAGTGGGTGTAAAGGGCGCGTAGGCGGGCATGCAAGTCAGAGGTG
+
F,,F::FFFFFFFFFFFFFFFFFFFFFFFFFFFFFFF:FFFFFFFF,FFFF:FFFFFFFFFFFFFFFFFFFFFFFFFFFFFFF,FFFFFFFF,FFF,:F,FFFFFFFFFFFFFFFFFFFF,:::FF,,FFF:,FFFFFFFFFF,,:FFFFFFFFFFFFFFFFFFF:,FFFFF::FF,FFFFFFFF:FFFF:FF,FF:,::FF,FFFFFFFFFFF::F:FF:FF,FFF::FFFFF,FFF:FFFF:FF,::F
@A00881:241:HJW2NDRXX:1:2127:13530:24580 1:N:0:CGAGAGAA+GATTGGAG
GCCAATCCTATGGGATGCACCAGTGAGGAATATTGGTCAATGGGCGAGAGCCTGAACCAGCCAAGTCGCGTGAGGGAAGACGGCCCTACGGGTTGTAAACCTCTTTTGTCAGGGAGCAAGAACAGGCACGTGTGCCTGACTGAGAGTACCTGAAGAAAAAGCATCGGCTAACTCCGTGCCAGCAGCCGCGGTAATACGGAGGATGCGAGCGTTATCCGGATTTATTGGGTTTAAAGGGTGCGTAGGCGGA
+
FFFFFFFFFFFFFFFFFFF:FFFFF:FFFFFFFFFFFF:FFFFFFFFFFFFFFF,FFFFFFFF,FFFFFFFF,FFFFFFFFFFFFFFFFFFFFFFFFFFFFFFFFFFFFF:FFF,FFFFFFFFFFFFFFFFFFFFFFFF:FFFFFFFFFFFFFFFF:F:FFF:FFFFFFFFFFFFFFFFF,FFFFFFFFFFF,FF:FFF:FFFF:FFFFFFFFFFFFFFFFFFFFFFFFF:FFF,FFFFFF:FFFFF:FF
@A00881:241:HJW2NDRXX:1:2127:16107:24752 1:N:0:CGAGAGAA+GATTGGAG
GCCAATCCTACGGGAGGCAGCAGTGGGGGATATTGGACAATGGGGGAAACCCTTATCCAGCGACGCCGCGTGAGGGAAGAAGGTTTTCGGATTGTAAACCTCTGTCAGTGGGGACGATAATGACGGTACCCACGGAGGAAGCCACGGCTATCTACGTGCCAGCAGCCGCGGTAATACGTAGGTGGCAAGCGTTGTCCGGAATTACTGGGTGTAAAGGGAGCGTAGGCGGGGCAGTAAGTCAGAAGTGAAA
+
FFFFFFFFFFFFFFFFFFFFFFFFFFFFFFFFFFFFFFFFFFFFFFFFF:FFFFFFFFFFFFFFFFFFFFFFFFFFFFFFFFFFFFFFFFFFFFFFFFFFFFFFFFFF,FFFFFFFFFFFFFFFFFFFFFFFFFFFFF::FFFFFFFFFF,FFFFFFFFFFFFFFF:F:FFF:FFFFFFFFF::FFFFF:F,FFFFFFFF,,::::FFF,FF,:,FF:FF:FF,FF,FFFF:F,F,:FF:,FF,FF:,F:
@A00881:241:HJW2NDRXX:1:2127:16396:26349 1:N:0:CGAGAGAA+GATTGGAG
GCCAATCCTACGGGGTGCAGCAGTGGGGAATATTGCACAATGGGGGAAACCCTGATGCAGCGACGCCGCGTGAGCGAGGAAGTATTTCGGTATGTAAAGCTCTATCAGCAGGGAAGAAGAAATGACGGTACCTGAATAAGAAGCCCCGGCTAACTACGTGCCAGCCGCCGCGGTAATACGTAGGGAGCGAGCGTTATCCGGATTTACTGGGTGTAAAGGGCGCGTAGGCGGGCTGTCAGGTCAGATGTGA
+
F:F:FFFFF:FFFFFFF:FFFFFFFFFFFFFFFFFFFFF:FFFFFFFFFFFFFF:FFFFFFFFFFFFFFFFFF:FFFFFFFF:FFFFFFFFFFFFFFFFFFFFFFFFFF:FFFFFFFFFFFFFFFF:FFFF::FF:FF:F:FFFFFFFFFFFFFFFFFFFFFFF,,FFFFFFFFF,FFFFFFFFFFFFFFFFFFFFFFFFFFFFFF:FF:FFFF:FFF:FF:F:FFFFF:,FFF::FF,FFF:FF,FF::
@A00881:241:HJW2NDRXX:1:2127:29948:27117 1:N:0:CGAGAGAA+GATTGGAG
GCCAATCCTATGGGAGGCAGCAGTGGGGAATATTGCACAATGGGGGGAACCCTGATGCAGCGACGCCGCGTGGGTGAAGAAGTATTTCGGTATGTAAAGCCCTATCAGCAGGGAAGAAGATGACGGTACCTGAATAAGAAGCCCCGGCTAACTACGTGCCAGCAGCCGCGGTAATACGTAGGGGGCAAGCGTTATCCGGATTTACTGGGTGTAAAGGGAGCGTAGACGGCTGTGCAAGTCAGAAGTGAAA
+
FFFFFFFFFFFFFFFFFFFFFFFFFFFF::FFFFFFFFFFFFFFFFFF,FFFFFFFFFFFFFFFFFFFFFFFFFFFF:FFFFFFFFFFFFFFFFFFFFFFFFFFFFFFFFFFFFFFFFFFFFFFFFFFFFFFFFFFFF:FFFFFFFFFF:FFFFFFFFFFFFFFFFFFFFF:FFF,FF:FFFFFFFF:FFF:FFFFFFFFFFFFFFFFFFFFFFFFFFFFFFF:,FFFFF,,FFFF:FFFFFF::FFFFF
@A00881:241:HJW2NDRXX:1:2127:26648:27132 1:N:0:CGAGAGAA+GATTGGAG
GCCAATCCTATGGGGCGCAGCAGTGGGGAATATTGGGCAATGGAGGCAACTCTGACCCAGCAACGCCGCGTGAATGAAGAAGGCCTTCGGGTTGTAAAGTTCTTTAATTGGGGACGAAGAAAGTGACGGTACCCAAAGAATAAGCCACGGCTAACTACGTGCCAGCAGCCGCGGTAATACGTAGGTGGCAAGCGTTGTCCGGAATGACTGGGCGTAAAGGGAGCGTAGGCGGCGCAACAAGTTAGGAGTG
+
FFFFFFFFF:FFFFFFFFFFFFFFFFFFFFFFFFFFFFFFFFFFF:FFFFFFFFFFFFFFFFFFFFFFFFFFF:FFFFFFFFFFFFFFFFFFFFFFFFFFFFFFFFFFFFFFFFFFFFFFFFFFFFFFFFFFFFFFFFF:FFFFFF:FFFFFFFFFFFFFFFFFFFFFFFFFFF:FFFFFF:FFFFFFFFFFFFFFFFFFF:F,FFF:FFFFFFF:,,FFFFFFFFFFFFFFFFFFFFFFFFFFFFFFFF
@A00881:241:HJW2NDRXX:1:2127:26539:27508 1:N:0:CGAGAGAA+GATTGGAG
GCCAATCCTATGGGATGCAGCAGTGGGGAATATTGGGCAATGGAGGCAACTCTGACCCAGCAACGCCGCGTGAGCGATGAAGGTCTTCGGATTGTAAAGCTCTTTAAGTGGGGACGAAGAAAGTGACTGTACCCACAGAATAAGCCTCGGCTAACTACGTGCCAGCAGCCGCGGTACTACGTAGGAGGCACGCGTTATCCGGACTGACTGGGCGTAAAGGGTGCGTAGGTGGTTTGGCAAGTTGGTAGCG
+
FFF:FFFFF,FFFFFFFFFFFFFFFFFFFFFF:FFFFF:FFFFFFFFFFFFFFFFFFFFFFF:FFFFFFFFFFFFF:FFFFFFF:FFFFFFFFFFFFFFFFF:FFFFFFFFFFFFFFFFFF:FFFFFFFFFFFFF:FFF:FF,,F,FFFF:F:FF:FFFFFFFFF:::FFFFFFFF:FFFFFFFFFFFFF,:FFF,FFFFF:F,FF:FFFFF:F:F:FF,FF:FFFFFFFFF,FF:FFF:,F:FFFF:FF
@A00881:241:HJW2NDRXX:1:2127:29939:27602 1:N:0:CGAGAGAA+GATTGGAG
GCCAATCCTACGGGGTGCAGCAGTGGGGGATATTGCACAATGGGGGGAACCCTGATGCAGCGACGCCGCGTGAAGGAAGAAGTATTTCGGTATGTAAACTTCTATCAGCAGGGAAGAAGATGACGGTACCTGACTAAGAAGCCCCGGCTAACTACGTGCCAGCAGCCGCGGTAATACGTAGGGGGCAAGCGTTATCCGGATTTACTGGGTGTAAAGGGAGCGTAGGCGGCATGGCAAGCCAGATGTGAAA
+
FFFFFFFFFFFFFFFFFFFFFFFFFFFFFFFF:FFFFFFFFFFFFFFFFFFFFFFFFFFFFFFFFFFFFFFFFFFFFFFFFFFFFFFFFFFFFFFFFFFFFFFFFFFFFFFFFFFFFFFFFFFFFFFFFFFFFF:FFFFFFFFFFFFFFFFFFFFFFFFFFFFFFFFFFFFF,FFFFFFFFFFFFF,,FFFFFFFF:FFFFFFFFFFFFFFFFFFFFFFFFFFFFFFFFFFFFFFFFFFF:FFFFFFFFF
@A00881:241:HJW2NDRXX:1:2127:30318:28792 1:N:0:CGAGAGAA+GATTGGAG
GCCAATCCTATGGGGCGCAGCAGTGGGGAATATTGCACAATGGGGGAAACCCTGATGCAGCGACGCCGCGTGAGCGAGGAAGTATTTCGGGATGTAAAGCTCTATCAGCAGGGAAGAAGAAATGACGGTACCTGAGTAAGAAGCCCCGGCTAACTACGTGCCAGCAGCCGCGGTAATACGTAGGGGGCAAGCGTTATCCGGATTTACTGGGTGTAAAGGGAGCGCAGGCGGTGCGGCAAGTCTGATGTGA
+
FF,,:FFF,FFFFFFFFFFFFFFFFFFF:,FFFFFFFFFFFFFFFF:F,FFFFF:FFFFFF:FFFFFFFFFFFFFFFFFF,F:FFFFFFF,FFFFFFFFFFFFFFFFFFFFFFF::FF:FFFFFFFFFFFFFF::FFFFFFFFFFFFFFFF,FF:FFFFFFFFF,FFFFFFFFFFFFFFFFF,FFFFFFFFFFFF,FFFFFFFFFFF,FF:FF:FF,F,FFFF:F:FFFFFFFF:F::F:FF:F:FF:::
@A00881:241:HJW2NDRXX:1:2127:23204:28870 1:N:0:CGAGAGAA+GATTGGAG
GCCAATCCTATGGGACGCAGCAGTCGAGAATCATTCACAATGGGGGGAACCCTGATGGTGCGACGCCGCGTGGGGGAGGAAGGTCTTCGGATTGTAAACTCCTGTCGTGCGGGACGAATCATGACGGTACCGCACAAGAAAGCCACGGCTAACTACGTGCCAGCAGCCGCGGTAAAACGTAGGTGGCAAGCGTTGTCCGAAATTACGGGGTGTAAAGGGAGCGCAGGCGGGCTGACAAGTTGGAAGTGAA
+
FFF:FFFF,F:FFFFFFFFFFFFFFFFF:FFFFFFFFFFFFFFFFFFF,FFF,FFFFFFFFFFFFFFFFFFFFFFFFFFFFFFFFFFF:FF:FFFFFF:FFFFFFFFFFFFFFFFFF,FFF,:FFFFFFFFFF,FFFFF,FFFFFF:FFFF:FFFFFFFFFFFFFFFFFFFFFFFFFFFFFFFFFFFFFFFFF:F:FF:FFFFF::,F:F:FFF,FFFFFFFFF:FFFFFFFFFF:FF,:FFFFF:FFFF
@A00881:241:HJW2NDRXX:1:2127:32217:28948 1:N:0:CGAGAGAA+GATTGGAG
GCCAATCCTACGGGACGCAGCAGTGGGGAATATTGGTCAATGGGGGAAACCCTGAACAAGCAACGCCGCGTGAAGGAAGAAGGCTTTCGGGTTGTAAACTTCTTTTATCAGTGACGATAGTGACGGTAGCTGATGAATAAGCTCCGGCTAACTACGTGCCAGCAGCCGCGGTAATACGTAGGGAGCGAGCGTTATCCGGATTTACTGGGTGTAAAGGGCGCGTAGGCGGGCTGACAAGTCAGATGTGAAA
+
FFFFFFFFFFFFF:F:F:FFFFF:FF:FFFF::FFFFFFFFFFFFFFFFFFFFFFFF,FF:FFFF:FFFFFFFFFFF:,F:F:FF:FF:FFFFFFFFFFFFFFFFF:FFFFFFFFFF:FFFF:F,FFFFFFFFFFFFFFFFFFFFFFFF:FF:FF:FFF:FFFFFFFFFFFFFFFFFFFFFFFFFF:FFF:,,,:FFFF:FFF:FFFF:FFFF,FFFFFFFFF:FFFFFFFF,FF::FFF,FFF,,:F:F
@A00881:241:HJW2NDRXX:1:2127:20193:29042 1:N:0:CGAGAGAA+GATTGGAG
GCCAATCCTACGGGAGGCACCAGTGAGGAATATTGGGCAATGGAGGCAACTCTGACCCAGCAACGCCGCGTGAGCGATGAAGGTCTTCGGATTGTAAAGCTCTTTAAGTGGGGACGAAGAAAGTGACTGTACCCACAGAATAAGCTCCGGCTAACTACGTGCCAGCAGCCGCGGTAATACGTAGGGAGCAAGCGTTATCCGGAATGACTGGGCGTAAAGGGTGCGTCGGTGGTCTTGCAAGTTGGTAGCG
+
FFFFFFFFFFFFFFFFFFFFFFFFF:FFFFFFFFFFFF,FFFFFFFF:FFFFFFFFFFFFFFFFFFFFFFFFFFFFFFFFFFFFFFFFFFFFFFFFFFFFFFFFFFFFFFFFFFFFFFFFFFFFFFFFFFFFFFFFFFFFF,FFFFFFFFFF,FFFFFFFFFFFFF,FF::FFFFFFF:FFFFFFFFFF,FFFFFFFF::FFFF:FF:,FFFFFFFFFFFFFF:F:,:FFFF:FFFFFFF:FFFFFFFFF
@A00881:241:HJW2NDRXX:1:2127:20012:29230 1:N:0:CGAGAGAA+GATTGGAG
GCCAATCCTATGGGAGGCAGCAGTGGGGAATATTGGTCAATGGGGGGAACCCTGAACCAGCAACGCCGCGTGAAGGAAGAAGGCTTTCGGGTTGTAAACTTCTTTTACCAGGGACGATAGTGACGGTACTTGGTGAATAAGCTCCGGCTAACTACGTGCCAGCAGCCGCGGTAATACGTAGGGAGCGAGCGTTCTCCGGATTTACTGGGTGTAAAGGGCGCGTAGGCGGGCCGACAAGTCAGATGTGAAA
+
FFFFFFFFFFFFFFFFFFFFFFFFFFFFFFFFFFFFFFFFFFFFFFFFFFFFFFFFFFFFFFFFFFFFFFFFFFFFFFFFFFFFFFFFFFFFFFFFFFFFFFFFFFFFFFFFFFFFFFFFFFFFFFFFFFFFFFFFFFFFFFFFFFFFFFFFFFFFFFFFFFFFFFFFFFFFFFFFFFFFFFFFFFFFFFFFF,FFFF:FFFFFFFFFFFFFFFFFFFFFFFFFFFFFFFFFFFFF:FFFFFFFFFFFFF
@A00881:241:HJW2NDRXX:1:2127:19614:29857 1:N:0:CGAGAGAA+GATTGGAG
GCCAATCCTATGGGGGGCAGCAGTGGGGGATATTGCACAATGGGGGAAACCCTGATGCAGCGACGCCGCGTGAGTGAAGAAGTATTTCGGTATGTAAAGCTCTATCAGCAGGGAAGAGAAAAGACGGTACCTGAGTAAGAAGCCCCGGCTAACTACGTGCCAGCAGCCGCGGTAATACGTAGGGGGCAAGCGTTATCCGGATTTACTGGGTGTACAGGGAGCGTAGACGGCAAGGCAAGTCTGAAGTGAA
+
F,FFFFFFF:,FFFFFFFFFFFFFFFFFF:F:FF:FFFFFFF:FFFFFFFFFFFFF::FFFFFF,FFFF:FFFF:FFFFFFFFFFFFFFFFFFFFF,FFFFFF:FFFFFFFFFF::FFFFFFFFFFFF:FFFFFFFFFFFFFFFFFFFFFFFFFFFFFFFFFFFFFFFFF:FFF,F:FFFFFFFFF:F:FFFFFFFFFF::F,F:FF:FF,:FF,FFF:F:F:F:,FFFF:F:FFFF,:FF,F::FF:F,
@A00881:241:HJW2NDRXX:1:2127:29514:29935 1:N:0:CGAGAGAA+GATTGGAG
GCCAATCCTACGGGATGCAGCAGTGGGGAATATTGGGCAATGGGCGAAAGCCTGACCCAGCAACGCCGCGTGAAGGAAGAAGGCCCTCGGGTTGTAAACTTCTTTTGCCAGGGACGAAGAAGTGACGGTACCTGGTGAAAAAGTCACGGCTAACTACGTGCCAGCAGCCGCGGTAATACGTAGGTGGCAAGCGTTATCCGGATTTACTGGGTGTAAAGGGCGTGTAGGCGGGACTGCAAGTCAGATGTGA
+
FFFFFFFFF:FFFFFFFFFFFFFFFFFFFFFFFFFFFFFFFFFFFFFFFFFFFFFFFFFFFFFFFFFFFF:FFFFFFFFFFFFFFFFFFFFFFFFF::FFFFFFFFFFFFFFFFFFFFFF,:FFFF:FFFFFFFFFFF,FFFFFFFFFFFFFFFFFFFFFFFF:FFFFFFFFFF,FFFFFFFFFFFFFFFFF::FFFFFFFFFFFF:FFFFFFF,FFFFFFFFFFFFFF:FFF:F:FF:FFFFF:FFFFF
@A00881:241:HJW2NDRXX:1:2127:30174:30389 1:N:0:CGAGAGAA+GATTGGAG
GCCAATCCTATGGGATGCAGCAGTGGGGAATATTGGTCAATGGGGGGAACCCTGAACCAGCAACGCCGCGTGAAGGAAGAAGGCTTTCGGGTTGTAAACTTCTTTTACCAGGGACGATAGTGACGGTACTTGGTGAATAAGCTCCGGCTAACTACGTGCCAGCAGCCGCGGTAATACGTAGGGAGCGAGCGTTATCCGGATTTACTGGGTGTAAAGGGCGCGTAGGCGGGCCGACAAGTCAGATGTGAAA
+
FFFFFFFFFFFFFFFFFFFFFFFFFFFFFFFFFFFFFFFFFFFFFFFFFFFFFFFFFFFFFFFFFFFFFFFFFFFFFFFFFFFFF:FFFFFFFFFFFFF:FFFFFFFFFFFFFFFFFFFFFFFFFF,FF,:FFFFF,FFFFFFFFFFFF:FFFFFFFFFFFFFFFFFFFFFFFF,FFFFFFFFFFFFFFFFFFFFFFFFFFFFFFFFFFFFF,F,FFFFFFFFFFFFFFFFF,,::FFF:FFFFFFFFFF
@A00881:241:HJW2NDRXX:1:2127:19949:30780 1:N:0:CGAGAGAA+GATTGGAG
GCCAATCCTATGGGACGCAGCAGTGAGGAATATTGGTCAATGGGCGGGAGCCTGAACCAGCCAAGTCGCGTGAGGGAAGACGGCCTTATGGGTTGTAAACCTCTTTCAGATGAGAGTAAAGGGTGCTACGCGTAGCACATTGCAAGTATCATCAGAAGAAGCATCGGCTAATTCCGTGCCAGCAGCCGCGGTAATACGGAAGATGCGCGCGTTCTCCGGATTTATTGGGTTTAAAGGGTGCGTAGGCCGC
+
FFFFFFFFFFFFFFFFFFFFFFFFF:FFF:FFFFFFFFFFFFFFFFFFFFFFFFFFFF:FFFF:FFFFFFFF:FFFFFFFFFFFFFF,FFFFFFFFFFFFFFFFFFFFFF:F:F:FF:F:FFFFFFFFFFFFF,FFFFFF:FFFFFFFFFFFF:FFFFFFFFFFFFFFFF:FFFFFF:FFFFFFFFFFFFFFF,FFFFFFFFFFFF,,FFFFF,FFFF:,:FFFFFFFF,:FFF,F:FFFFFFFFFFFFF
@A00881:241:HJW2NDRXX:1:2127:24614:31000 1:N:0:CGAGAGAA+GATTGGAG
GCCAATCCTACGGGACGCAGCAGTGGGGAATATTGCACAATGGGCGCAAGCCTGATGCAGCCATGCCGCGTGTATGAAGAAGGCCTTCGGGTTGTAAAGTACTTTCAGCGGGGAGGAAGGGAGTAAAGTTAATACCTTTGCTCATTGACGTTACCCGCAGAAGAAGCACCGGCTAACTCCGTGCCAGCAGCCGCGGTAATACGGAGGGTGCAAGCGTTCATCGGAATTACTGGGCGTAAAGCGCACGCAG
+
FFFFFFFFFFFFFFFFFFFFFFFFFFFFFFFFFFFFFFFFFFFFFFFFFFFF,FFFFF,FFFFFFFFFFF:FF,FFFFFFFFFFF:FFFFFFFFFFFFFFFFFFFFFFFFFFFFFFF,FFF:FFF:FFFFFFFFFF:FFFFFFFFFFFFFFFFFFFFFFF,F,FFFF:FFFFFFFFFFFFFFFFFFFFFFFFFFF:FFFFFFFFFFFFFFFF,FFF:F,:FFFFFFFFFFF:FFFFF,:FFFFFFFFFF:
@A00881:241:HJW2NDRXX:1:2127:30662:31360 1:N:0:CGAGAGAA+GATTGGAG
GCCAATCCTACGGGGGGCAGCAGTGGGGAATATTGGGCAATGGGCGCAAGCCTGACCCAGCAACGCCGCGTGAAGGAAGAAGGCTTTCGGGTTGTAAACTTCTTTTCTTGGGGACGAACACAATGACGGTACCTGAGGAATAAGCCACGGCTAACTACGTGCCAGCAGCCGCGGTAATACGTAGGTGGCAAGCGTTCTCCGGATTTATTGGGTGTAAAGGGCGTGTAGGCGGGATTGAAAGTCAGATGTG
+
FFFF,FFFFFFFFFFFFFFFF,FFFFFFFFFFFFFFFFFFFF:FFFFFFFFFFFF:FFFFFFFFFFFFFFFFFFFF:FFFFFF:F:FFFFFFFFFFFFFFFFFFFFF:FFFFFFFFFFF:FFFFFFFFFFFFFFFFFFFFFFFFFFFF,FFFFFFFFFFFFFFF:FFF:FFFFFF:,F:,FFF:,FFFFFFF::FF,FFFFF,FFFF:F,FFFFF,,,F,,:FF:FFFFFF:F:FF:,FFF:FFF:F:,F
@A00881:241:HJW2NDRXX:1:2127:31485:31594 1:N:0:CGAGAGAA+GATTGGAG
GCCAATCCTATGGGGGGCAGCAGTGGGGAATATTGGGCAATGGGCGGAAGCCTGACCCAGCAACGCCGCGTGAGGGAAGAAGGTTTTCGGATTGTAAACCTCTGTCCCTGGTGAAGAGCGGAAGACGGTAACCAGGGAGGAAGCCCCGGCTAACTACGTGCCAGCAGCCGCGGTAATACGTAGGGGGCGAGCGTTGTCTGGAATGATTGGGCGTAAAGGGCGCGTAGGCGGCCTGGTAAGTCTGGAGTGA
+
FFFFFFFFFFFFFFFFFFFFFFFFFFFFFFFFFFFFFFFFFFFFFFFFFFFFFFFFFFFFFFFFFFFFFFFFFFFFFFFFFFFFFFFFFFFFFFF:FFFFFFFFFFFFFFF,FFFFFFFFFFFF:FFFFFFFFFFFFFFF:F:FFFFFFFFFFFFFFFFFFFFFFFFFFFFFF:FFFFFFFFFFFFFFF::FFFFFFFF:F:,FFFFFFF:FFF:FFFFFF:FFF:FF,FFFFF,FF:,:::FFFFFF:F
@A00881:241:HJW2NDRXX:1:2127:21513:31798 1:N:0:CGAGAGAA+GATTGGAG
GCCAATCCTATGGGAGGCAGCAGTGGGGAATATTGGGCAATGGGCGAAAGCCTGACCCAGCAACGCCGCGTGAAGGAAGAAGGCTTTCGGGTTGTAAACTTCTTTTCTTGGGGACGAAGAAAGTGACGGTACCTGAGGAATAAGCCACGGCTAACTACGTGCCAGCAGCCGCGGTAATACGTAGGTGGCAAGCGTTATCCGGATTTATTGGGTGTAAAGGGCGTGTAGGCGGGACAGCAAGTCAGATGTG
+
FFFFFFFFFFFFFFFFFFFFFFFFFFFFF:FFFFFFFF:,FFFFFFFFFFFFFFFFFFFFFFFFFFFFFFFFFFFFFFF:FFFFFFFFFFFFFFFFFFFFFFFFFFFFFFFFFFFFFFFFFFFFFFFFFF:FFFFFFFF,FFFFFFFFFFFF:FFFFFFFFFF,FFFFFF:FFFFFFF:FFFFFFFF:FFFFFFFFFFFFFFF,:F::,FFFFFF:FF:FFFFFFFFFF:FFFFFFFFFFFFFFFFF:FF
@A00881:241:HJW2NDRXX:1:2127:29776:31861 1:N:0:CGAGAGAA+GATTGGAG
GCCAATCCTATGGGGGGCAGCAGTGAGGAATATTGGTCAATGGGCGAGAGCCTGAACCAGCCAAGTCGCGTGAGGGAAGACGGCCCTACGGGTTGTAAACCTCTTTTGTCAGGGAGCAAGAACAGGCACGTGTGCATGACTGAGAGTACCTGAAGAAAAAGCATCGGCTAACTCCGTGCCAGCAGCCGCGGTAATACGGAGGATGCGAGCGTTATCCGGATTTAGTGGGTTTAAAGGGTGCGTAGGCGGA
+
F,::FFFFFF:FFFFFFFFFFFFFFFFFFFFFFFFFFFFFFFF:FF:FFFFFFFFFFFFF:FFFFFFFFFFF:FFFFFFFFFFFFFFFFFFFFFFF:FFFFFFFFFFFFFF:F:FFFFF,FFF:,,FFFFFFFFF,F:,:FFF:F,FFF:,FFFFFF,F,F::,F::FFFFFF:F,FF,FFFFFF,F:FFFFFFFFFF::FFFF,F,FFFF,F,FFFFFF,FFF,FFFFFFFFFF:FFF,:FF:FF:FFF
@A00881:241:HJW2NDRXX:1:2127:26205:32440 1:N:0:CGAGAGAA+GATTGGAG
GCCAATCCTATGGGAGGCAGCAGTGAGGAATATTGGTCAATGGGCGCAGGCCTGAACCAGCCAAGTAGCGTGAAGGATGACTGCCCTATGGGTTGTAAACTTCTTTTATATGGGAATAAAGTGATCCACGTGTGGATTTTTGTATGTACCATATGAATAAGGATCGGCTAACTCCGTGCCAGCAGCCGCGGTAATACGGAGGATCCGAGCGTTATCCGGATTTATTGGGTGTAAAGGGAGCGTAGACGGA
+
FFFFFFFFFFFFFFFFFFFFFFFFFFFFFFFFFFFFFFFFFFFFFFFFFFFFFFFFFFFFFFFFFFFFFFFFF:FFFFFFFFFFFFF:FFFFFFFFFFFFFFFFFFFFFFFFFFF,FFFFFFFFFFFFFFFFFFFFFFFFFFFFFFFFFF,F:FFFFF:FFFFFFFFFFFFFFFFFFFFFFFFFFFF:FFFF:FFFF:FFFFFFFFF:FFFFFFFFFFF,,FF,FFFFFFF,FFFFFFF:FFFFFFFFFF
@A00881:241:HJW2NDRXX:1:2127:26377:32769 1:N:0:CGAGAGAA+GATTGGAG
GCCAATCCTACGGGGTGCAGCAGTGGGGAATATTGGGCAATGGAGGAAACTCTGACCCAGCAACGCCGCGTGAAGGATGAAGGTCCTCGGATTGTAAACTTCTGTATTATGGGAAGAAGATAGTGACGGTACCATAATAGAAAGCTTCGGCAAACTACGTGCCAGCAGCCGCGGTAAGACGTAGGAAGCAAGCGTTGTCCGGAATAACTGGGCGTAAAGGGTGCGTAGGCGGTCTTTTAAGTTTGATGTG
+
FFFFFFFFFFFFFFF:FFFFFFFFFFFFFFFFFFFFFFFFFFFFFFFFFFFFFFFFFFFFFF,FFFFFFFFFFFFFFF:F,F:FFFFFFFFFFFFFFFFFFFFFFFFFF:FFFFFFF::FF:FFFFFFFFFFFFF:FFFF:FFFFFFFFFF:,:FFFFFF:FFFFFFFFFFF:FFFFFFFFFFFF::FFFF:FFFF:FFFF:FFF:FFFFFFFFF:F::F:FFFFFFFFFFFFFFFFFFFFFFF:FFFF:
@A00881:241:HJW2NDRXX:1:2127:18078:33051 1:N:0:CGAGAGAA+GATTGGAG
GCCAATCCTACGGGATGCACCAGTGGGGGATATTGCACAATGGGGGAACCCTGATGCAGCGACGCCGCGTGAGCGAAGAAGTGCCTCGGTATGTAAAGCTCTATCAGCAGGGAAGAAAATGACGGTACCTGACTAAGAAGCCCCGGCTAAATACGTGCCAGCAGCCGCGGTAATACGGGTGGGGCAAGCGTTATCCGGATTTACTGGGTGTAAAGGGAGCGCAGGCGGCCTGCCACGTCTGGTGTGAAAA
+
FFFFFFFFFFFFFFFFFFFF:FFFFFFFFFFFFFFFFFF,FFFFFFFFFFFFF:F:FFFFFFFFFFFFF:FF:FFFFFFFF:FFFFFFFFFFFFF,FFFFFF,FFFFFFFFFFFFFF,F:FFFFFF:FF,F,:,F:FFFFFFFF:FFFFFF,FFFFFFFFFFFFFFFFFFFF:FFFF,,FF:FFF::FFFFF,FFFFFF:FFFFFFFFF:F:,FFF:FFF,:FFFFFFF:F:F,,,FF::F,FFFFFFFF
@A00881:241:HJW2NDRXX:1:2127:27597:33379 1:N:0:CGAGAGAA+GATTGGAG
GCCAATCCTATGGGGCGCACCAGTGGGGAATATTGCGCAATGGAGGAAACTCTGACGCAGCGATGCCGCGTGAGTGAGGAAGGGATTCGTCCCGTAAAGCTCAGTCACCGGTTAGGAGAGAGACCAGCCGGTTTTGAGCCCCGGCTAACTACGTGCCAGCAGCCGCGGTAATACGTAGGTGGCGAGCGTTATCCGGATTTACTGGGTGTAAAGGGTGTGTAGGCGGGTCTGCAAGTCAGATGTGAAAATT
+
FFF:FFFFF:FFFFFFFFFFF,FFFFFF:FFF,FFFFF,F,FFFFFFFF:FFFFFFFFFFFFFFFFF:FFFF:FFFFFFFFFFFFFFFFFFFFFFF::FFFFFFFFFFFFFFFFFF,FFFFFFFFFFF::FF,FFFFFFFFFFFFF:FFFFFFFFFF:FFFFFFFFFF,FFF,:FF:FFFFFFFFF::,FFFFFFFFFFFFFF:FF,F,FFFF:FFFF:FFFFFF:FFFFF:FF:FFF:,FFFF:FF,FF
@A00881:241:HJW2NDRXX:1:2127:17987:33458 1:N:0:CGAGAGAA+GATTGGAG
GCCAATCCTACGGGGGGCAGCAGTGGGGAATATTGGGCAATGGGCGCAAGCCTGACCCAGCAACGCCGCGTGAGGGAAGAAGGCTTTCGGGTTGTAAACCTCTTTTACCAGGGACGAAGGACGTGACGGTACCTGGAGAAAAAGCAACGGCTAACTACGTGCCAGCAGCCGCGGTAATACGTAGGTTGCAAGCGTTGTCCGGATTTACTGGGTGTAAAGGGCGTGTAGGCGGAACTGCAAGTCAGATGTG
+
FFFFFFFFFFFFFFFFFFFFFFFFFFFFFFF:FFFFFFFFFFFFFFFFFFFFFFFFFFFFFFFFFFFFFF:FFFFFFFFFFFFFFFFFFFF:FFFFFFFFFFFFFFFFFFFFFFFFFFFF:FFFFFFF:F:FFFFF,FF:FFFFFF:F:FFFFFFFFF:FFFFFFFFFFFFFFFFFFFFFFFFFFFFFFFFFFF:FFFFFFFFF:F:F:FF:FFFFF:FF::FFFFFFF:::F,FFFFF,FFFFFF,FFF
@A00881:241:HJW2NDRXX:1:2127:32289:33458 1:N:0:CGAGAGAA+GATTGGAG
GCCAATCCTATGGGATGCAGCAGTGGGGAATATTGGGCAATGGAGGCAACTCTGACCCAGCAACGCCGCGTGAGCGATGAAGGTCTTCGGATTGTAAAGCTCTTTAAGTGGGGACGAAGAAAGTGACTGTACCCACAGAATAAGCCTCGGCTAACTACGTGCCAGCAGCCGCGGTAATACGTAGGAGGCAAGAGTTATCCGGAATGACTGGGCGTAAAGGGTGCGTAGGTGGTTTGGCAAGTTGGTAGCG
+
F,FFFFFFFFFFFFFFFFFFFFFF::FFFFFFFFFFFFFFFFFFFFFFFFFFFFFFFFFFFF:F:FFFFFFF,FF:FFFFFFFFFFFFFFFFFFFFFFFFFFFFFFFFFFFF:F:FF:FFFFFFFFFFFFFFFFFFFFFFFFF:F:FFFFFF:FFFFFFFFFFFFFFFFFFFFFFF:FFFFFFF:F:FFFFF,:FFFFFFFFF,F::FFFFFF,:FFFFFF,F:F,FFFFFFFFF,FFFFFFFF,FF:F,
@A00881:241:HJW2NDRXX:1:2127:31873:33708 1:N:0:CGAGAGAA+GATTGGAG
GCCAATCCTATGGGGTGCACCAGTGAGGAATATTGGTCAATGGCCGGGAGGCTGAACCAGCCAAGTCGCGTGAAGGATGAAGGATCTATGGTTTGTAAACTTCTTTTATACGGGAATAAAGTGTGGGACGTGTCCCATTTTGTATGTACCGTATGAATAAGCATCGGCTAACTCCGTGCCAGCAGCCGCGGTAATACGGAGGATGCGAGCGTTATCCGGATTTATTGGGTTTAAAGGGTGCGTAGGTGGT
+
FFFFFFFFFF:FFFFFFFFFFFFFFFFFFFFFFFFFFFFFFFFFFFFFFFFFFFFFFFFFFFFFFFFFFFFFFFFFFFFFFFFFFFFFFFFFFFFFFFFFFFFFFFFFFFFFFFFFFFFFFFFFFFFFFFFFFFFFFFFFFFFFFFFFFFFFFFFFFFFFFFFFF:FFFFFFFFFFFFFFFFFFF:FFFFFFFFFFF::FFF:FFFFFFFFF,FFFF:FFFFF:FFFFF,F:FF,FFFFFFFF,FFFFFF
@A00881:241:HJW2NDRXX:1:2127:28700:34569 1:N:0:CGAGAGAA+GATTGGAG
GCCAATCCTATGGGGTGCAGCAGTGGGGAATATTGGGCAATGGAGGCAACTCTGACCCAGCAACGCCGCGTGAGCGATGAAGGTCTTCGGATTGTAAAGCTCTTTAAGTGGGGACGAAGAAAGTGACTGTACCCACAGAATAAGCCTCGGCTAACTACGTGCCAGCAGCCGCGGTAATACGTAGGAGGCCAGCGTTATCCGGAATGACTGGGCGTAAAGGGTGCGTAGGTGGTTCGGCAAGTTGGTAGCG
+
F:FFFFFFF:FFFFFFFFFFFFFF:FFFFFFFFFFFFFFFFFFFFFFFFFFFFFFFFF:,FFFFFFFFFFFFFFFFFFFFFF:FFFFFFFFFFFFFFFFFFFFFFFFFFFFF:FFFFFFFF:FFF:F,FFFFFFFFFFFFFFFFF:FF:,F:FFFF:FFF:FFFFFFF,F:FFFF,FFFFF,FFFFF:F,FFFFFF,FFFFFF,F:FFFF:,:FF:F,:FFFFF:FFFFFF:FFFFFF,,,FFFFFFFFF
@A00881:241:HJW2NDRXX:1:2127:21160:34601 1:N:0:CGAGAGAA+GATTGGAG
GCCAATCCTAGGGGATGCAGCAGTGGGGAATATTGCACAATGGGGGAAACCCTGATGCAGCGACGCCGCGTGAGTGAAGAAGTATTTCGGTATGTAAAGCTCTATCAGCAGGGAAGATAATGACGGTACCTGAATAAGAAGCACCGGCTCAATACGTGCCAGCAGCCGCGGTAATACGTATGGTGCAAGCGGTATCCGGATTTACTGGGTGTAAAGGGAGCGCAGGCGGTACGGCAAGTCTGGTGTGAAA
+
FFFF:FFF:F,FFF,FFF:FF:FFFFFFFFF,FFFFFFFFFFFFFFFFFFF:FFF:FFFFFFFFFFFFFF,FFFFFFFF:FFFF:FFFFFFFFFFFFF,FFFFFF:,FFFFFFFFFFFF:F:FFFF:F:FFFFFFFFFFFFFFFFFFFF,FFFFFFFFFFFFFFF:FFFF::,FFFF:FFFFFFFFF:FFF,,FFFFF,:FFFFF,FFF:FF,F,FFFF:FF:F:FFF:FFF,:FFFF,F,FFF:FFFFF
@A00881:241:HJW2NDRXX:1:2127:31403:34992 1:N:0:CGAGAGAA+GATTGGAG
GCCAATCCTATGGGATGCAGCAGTGGGGAATATTGGGCAATGGAGGAAACTCTGACCCAGCACCGCCGCGTGAATGATGAAGGTCTTCGGATTGTAAAGTTCTTTTCTGGGGGAAGAAGAAAGTGACGGTACCCCAGGAATAAGCCTCGGCTAACTACGTGCCAGCAGCCGCGGTAATACGTAGGAGGCAAGCGTTATCCGGAATGCCTGGGCGGAAAGGGTGTGTCGGTGGTTTGGCACGTTAGTAGCG
+
FFFFFFF:FFFFFFFFFFFFFFFF:FFFFFFF,F:FFFFF:FF:FFFFFFFFFFFFFFFFFF,FFFFFFFFFFFFFFFFFFFFFF:FFFFF:FF,FFFFFFFFFFFF:FFFFFF:F,FFF:FFFFFFFFFFFFFFFFFF,:FFFFFFFFFFF:FFFFFFFFFF:FFFFFFFFFFFF,FFFFFFF:FFFFF,FFFF:FFFFFFFF:F,,FFFF:FFFF:FFFF::::,F,FFFFFF::FFF:,F,:FFFFF
@A00881:241:HJW2NDRXX:1:2127:30734:35023 1:N:0:CGAGAGAA+GATTGGAG
GCCAATCCTATGGGGCGCAGCAGTGGGGAATTTTGGACAATGGGCGCAAGCCTGATCCAGCTATTCCGCGTGTGGGAAGACGGCCTTCGGGTTGTAAACCACTTTTGTAGAGAACGAAAAGTCTATTGATAATACCGATAGATGATGACGGTACTCTAAGAATAAGCACCGGCTAACTACGTGCCAGCAGCCGCGGTAATACGTAGGGGGCAAGCGTTATCCGGATTTACTGGGTGTAAAGGGAGCGTAG
+
F:FFFFFFFFFFFFFFFFFFFFFFFFFFFFFF:FFFFFFF:FFFFFF,FFFFFFFFFFFFFFFFF:FFFFFFFFFFFFFFFFFFFFFFFFFFFFFFFFFFFFFFFFFF,:FFFFFFFFF:FFFFFFFFFFFFFFFFFFF:FFFFFFFFFF:F:FF:FFFF:FFFFFFF:FF:FFF:FFFFFFFFFFFFFFFFFFFFFFFFF:FF:FFFFF:,F:FF,,FFFFFFF:F:F,:FFFFFFFFFF:FFFFFFFF
@A00881:241:HJW2NDRXX:1:2127:31485:35039 1:N:0:CGAGAGAA+GATTGGAG
GCCAATCCTATGGGAGGCAGCAGTGGGGAATATTGGGCAATGGGCGAAAGCCTGACCCAGCAACGCCGCGTGAGGGAAGAAGGCCTTCGGGTTGTAAACCTCTTTTACCAGGGACGAAGGACGTGACGGTACCTGGAGAAGAAGCAACGGCTAACTACGTGCCAGCAGCCGCGGTAATACGTAGGTTGCAAGCGTTGTCCGGAATTACTGGGTGTAAAGGGCGTGTAGGCGGAACTGCACGTCAGATGTG
+
FFFFFFFFF:FFFF:FFFFFFFFFFFFFFFFFFFFFFFFFFFFFFFFFFFFFFFFFFFFFFFFFFFFFFFFFFFFFFFFFFFFFFFFFFFFFFFFF,FFFFFFFFFFFFFFFFFFFFFFF,:FFFFFFFFF:FFFFFFF,FFF:FF,FFFFFFFFFFFFFFFFFFFFFFFFFFFFFF,FFFFFFFFFFFFFFFF,FFFFFFFFFFFF,FFFFF:FFFFFFFFFFFFFFFFFFFFFFFF,::F:FF,:F:F
@A00881:241:HJW2NDRXX:1:2127:26964:35196 1:N:0:CGAGAGAA+GATTGGAG
GCCAATCCTACGGGATGCAGCAGTGAGGAATATTGGACAATGGATGGAAATCTGATCCAGCCATGCCGCGTGCAGGAAGGCGGTCCTATGGATTGTAAACTGCTTTTGTACGGGAGCAATAATTTCTACGGGATAGGGAGATGAGAGTACCGTACGAATCAGCATCGGCTAACTCCGTGCCAGCAGCCGCGGTAATACGGAGGATGCGAGCGTTATCCGGATTTATTGGGTTTAAAGGGTGCGTCGGCTG
+
FFFFFFFFFFFFFFFFFFFFFFFFFFFFFFFFFFFFFFFFFFFFFFFFFFFFFFFFFFFFFFFFFFFFFFFFFFFFFFFFFFFFFFFFFFFFFFFF:FFFFFFFFFFFFFFFFFFFFFFFFFFFFFFFFFFFFFFFFFFFFFFFFFFFFFFFFFFFFFFFFFFFFFFFFF,FFFFFFFFFFFFFFFFFFFFFF,FFFFFF:FFFFFFFFFFFF,,FFFFFFFFF:FF:F:FFFFF,FFFFFFFF,:FFF:
@A00881:241:HJW2NDRXX:1:2127:29107:35336 1:N:0:CGAGAGAA+GATTGGAG
GCCAATCCTATGGGGTGCAGCAGTGGGGAATATTGGGCAATGGAGGCAACTCTGACCCAGCAACGCCGCGTGAGCGATGAAGGTCTTCGGATTGTAAAGCTCTTTAAGTGGGGACGAAGAAAGTGACTGTACCCACAGAATAAGCCTCGGCTAACTACGTGCCAGAAGTCGCGGTAATACGTAGGAGGCACGCGCTATCCGGAATGACTGGGCGTAAAGGGTGCGTAGGTGGTTTGGTAATTTGGTAGCG
+
F:F,FFFFFFFFFFFFFFF:FFFFFFFFFFFF,FFFFFFFFFFFFFFF:FFFFFFF:FFFF:FF,FFFF:,FFFF:FFFF:FFF:FFFFFFFFFF:,F,FFF,FFFFFFFFFFF:F:FFFFFFFFFFFFFFFFFFFF:FFFF:F:FFFFF:FFFFFF:::F:FF:,,FFFFFFFF,F:FFFF:FFFF:FF,F:FFFFFFFFFFF,:FFF:FFFFFFFFFFFFFFF:FF:F,F::FFF:F,,FFFFF::F:
@A00881:241:HJW2NDRXX:1:2127:17915:35681 1:N:0:CGAGAGAA+GATTGGAG
GCCAATCCTACGGGAGGCACCAGTGGGGGATATTGCGCAATGGGGGGAACCCTGACGCAGCAACGCCGCGTGAAGGAAGAAGGTCTTCGGATTGTAAACTTCTTTTATTAAGGACGAAGAGATGACGGTACTTAATGAATAAGCTCCGGCTAACTACGTGCCAGCAGCCGCGGTAATACGTAGGGAGCAAGCGTTGTCCGGATTTACTGGGTGTAAAGGGTGCGTAGGCGGCAGAGCACGTCAGATGTGA
+
F:F,FFFFFFFFFFFFFFFFF:FFFFFFF:F,,FFFFFFFFFFFFFFFFFFFFFFFFFFFFF,FFFFFF:FFFFFFFFFFFFFFFFF:FFFFFFFFFFFFFFFFFFFFFFFFFFFFFFFFF:FFFFFFFFFFFFFFFFFFFF:FFFFFFFF:FFFFFFFFFFFFFFFFFFFFF:FFFFFFFFFFFF:FFFFFF,FFFFFFFFFFFFFF:FFF::,FFFFF::F::FFFF::FFFFFF:,:FF:::,FF:F
@A00881:241:HJW2NDRXX:1:2127:28546:35744 1:N:0:CGAGAGAA+GATTGGAG
GCCAATCCTATGGGATGCACCAGTGGGGAATATTGCACAATGGGCGAAAGCCTGATGCAGCAACGCCGCGTGAAGGAAGAAGGCCTTCGGGTCGTAAACTTCTGTCCTTGGGGACGAAGAACTGACGGTACCCAAGGAGGACGCCCCGGCTAACTACGTGGCAGCAGCCGCGGTCATGCGGAGGGGGCACGCGGGATCCGGCAGGATTGGGCGTAACGAGTACGTAGGTGGCAACCTGACCGCAGGGTTT
+
F:,FFF:FFFF::FFFFFFFFF,FF:FFFFFFFFFFF,FFFF:FF:F:F,F:,FFF:FFFFFFFFFFFFFFF,,F:F,FFFFFFFFFF:FFFFF:F,FF,F:FFFFFFF::FF,:FF,FFFFF:,:,FFFF:F,F:FF::F,:F,FFFF,F:FFFFFFFF,FF,F:F:F,::FFFFF,:F:,F,FFFF,:F:F,,,,:FF:::FFF,:FFF,FF:,:,::F:FFFFFFF,FFF:F:F,,::FF,F::,,F
@A00881:241:HJW2NDRXX:1:2127:24532:36401 1:N:0:CGAGAGAA+GATTGGAG
GCCAATCCTATGGGATGCAGCAGTGGGGGATATTGCACAATGGGGGAAACCCTGATGCAGCGACGCCGCGTGAGTGAAGAAGTATTTCGGTATGTAAAGCTCTATCAGCAGGGAAGAGGAAAGACGGTACCTGAGTAAGAAGCCCCGGCTAACTACGTGCCAGCAGCCGCGGTAATACGTAGGGGGCAAGCGTTATCCGGATTTACTGGGTGTAAAGGGAGCGTAGACGGCAAGGCAAGTCTGAAGTGAA
+
FFFFFFFF:FFFFFFFFFFFFFFFFFFFFFFFFFFFFF:FFFFFFFFFFFFFFFFFFF:FFF:FFFFFFFFFFFFFFFFFFFFFFFFFFFFFFFFFFFFFFF:FFFFFFFFF:F:F,FFF,FFFFF:FFFFFFFFFF,FF:FFFFFFFFF,FFF,FFFFFFFFF::FFFFFF,F:FFFFF,FFFFFFFFFFFFFF:FFFF:FFFFFFFFFFFFF,FFFF:FFFF,,FFFFFF:FFFF,FFFFFF,,,F::
@A00881:241:HJW2NDRXX:1:2127:25120:36573 1:N:0:CGAGAGAA+GATTGGAG
GCCAATCCTATGGGACGCAGCAGTGAGGAATATTGGTCAATGGACGCAAGTCTGAACCAGCCATGCCGCGTGCAGGATGACGGCTCTATGAGTTGTAAACTGCTTTTGTACGAGGGTAAAATCGGATACGCGTATCCGACTGAAAGTATCGTACGAATAAGGATCGGCTAACTCCGTGCCAGCAGCCGCGGTAATACGGAGGATCCGAGCGGTATCCGGATTTATTGGGTTTAAAGGGTGCGTAGGCGGC
+
FFFFFFFFFFFFFFFFFFFFFFFFFFFFFFFFFFFFFFF:FFFFFFFFFFFFFF:FFFFFFFFFFFFFFFFFFFFFFFFFFFFFFFFFFFFFFFFFFFFFFFFFFFFFFFFFFFFFFFFF:FFFFFFFFFFFFFFFFFFFFFF:FFFFFFFFFFFFFFFFFFFFFFFFFF:FFFFFFFFFFFFFFFFFFFFFFFFFFFFFFFFFFFFFFFF,F:FFFFFFF:FFFFFFFFFFFFF:FFFFFFFFFFF:FF
@A00881:241:HJW2NDRXX:1:2127:29957:36652 1:N:0:CGAGAGAA+GATTGGAG
GCCAATCCTATGGGACGCAGCAGTGGGGAATATTGGGCAATGGAGGGAACTCTGACCCAGCAACGCCGCGTGAAGGAAGAAGGTTTTCGGATTGTAAACTTCTGTCGCAGGGGACGAAGAATGACGGTACCCTGTAAGAAGCCCCGGCTAACTACGTGCCAGCAGCCGCGGTCATACGTAGGGGGCAAGCGTTATCCGGATTTACTGGGTGTAAAGGGAGCGCAGACGGAGAGGCAAGTCTGAAGTGAAA
+
F:F:FFF:,FFFFFFFFFFFFFFFFFFFFFFFFFFFFF:FFFFFFFFFFFFFF::FFFFFFFFFFFFFFFFFFFFFFFFFFFFF:FFFFFFFF:FF:FFFFFFFFFFFFF:FFFFF:FFFFFFFFF:FFFFFFFFFFFFFFFFFFFFFF,FFFFFFFFFFFFFFFFFFFFF:,FFFF:FFFFF,FFF,FFF,,FF:FFFFFFFF:FFFF:F:F,:FFF::FFF,,FFFFF:FFFFF:FF::F,FFFF:F:
@A00881:241:HJW2NDRXX:1:2127:31530:36746 1:N:0:CGAGAGAA+GATTGGAG
GCCAATCCTATGGGATGCAGCAGTAGGGAATTTTCGGCAATGGGGGAAACCCTGACCGAGCAACGCCGCGTGAAGGAAGAAGGTTTTCGGATTGTAAACTTCTGTTATAAAGGAAGAACGGCGGCTACAGGAAATGGTAGCCGAGTGACGGTACTTTATTAGAAAGCCACGGCTAACTACGTGCCAGCAGCCGCGGTAATACGTAGGTGGCAAGCGTTATCCGGACTTATTGGGCGTAAAGAGGGAGCAG
+
FFFFFFFFFFFFFFFFFFFFFFFFFFFFFFFFFFFFFFFFFFFFFFFFFFFFFFFFFFFFFFFFFFFFFFFF:FFFFFFFFFFFFFFFFFF:FFFFFFFFF:FFFFFFFFFFFFFFFFFFFFFFFFFFFFFF,FFFFFFFFF:FFFFFFFFFFFFFFFFFFFFFFFFF:FFFFFFFFFFFFFFFFFFFFFFFFFFF:F,FFF:FFFFF:FFFFFFFF,FFFFFF:,:FFFFFFFFF:FF:F:FFFFF:F:
@A00881:241:HJW2NDRXX:1:2127:15347:36777 1:N:0:CGAGAGAA+GATTGGAG
GCCAATCCTACGGGATGCAGCAGTGGGGAATATTGCACAATGGGGGAAACCCTGATGCAGCGACGCCGCGTGAGTGAAGAAGTATGTCGGTATGTAAAGCTCTATCAGCAGGAAAGACAATGACGGTACCTGACTAAGAAGCCCCGGCTAACTACGTGCCAGCAGCCGCGGTAATACGTGGGGGGCGAGCGTTGTCCGGAATCACTGGGCGTAAAGCGCGCGCAGGCGGCCGCTTAGGCGGGGTGTGACA
+
FFFFFFFFF:FFFFFFF,FFF,FFFFFF:F:F,FFFFFFFFFF:F:FFFFFFFFFFFFFFFF,::,FF:FFFFF,:FFFF::FFF,F,FFF::FFFFFFFFFFFFFFFFFFFF:FFF:F::FF:FFFFFFFFF:F:FFF,FFFFFFFFFFFFFFFFFFFF:FF:FF:FFFFF,FFF::FFF:FFF:FFFFF:FFFFF:FF,FFFFF::,FFF,::FF:F:::FFFFFFFFFFFFFFFF:FF:FFFFF,,F
@A00881:241:HJW2NDRXX:1:2127:21495:36933 1:N:0:CGAGAGAA+GATTGGAG
GCCAATCCTATGGGGGGCAGCAGTGGGGAATATTGCGCAATGGGCGAAAGCCTGACGCAGCGACGCCGCGTGAGGGATGAAGGTTTTCGGATCGTAAACCTCTGTCAGAAGGGAAGAAACTGCCGTGCTCTAATCATCATGGCATTGACGGTACCTTCAAAGGAAGCACCGGCTAACTCCGTGCCAGCAGCCGCGGTAATACGGAGGGTGCAAGCGTTAATCGGAATTACTGGGCGTAAAGCGCACGTAG
+
FFFFFFFFFFFFFFFFFFFFFFFFFFFFF:FFFFFFFFF,FFFFFFFFFFFFFFFFFFFFFFFFFFFFFFFFFFFFFFFFFFFFFFFFFFFFFFFFFFFFFFFFFFFFFFFFFFFFFFFFFFFFFFFFFFFFFFFFFFFFFFFFFFFFFFFFFFFFFFFFFF:FFFFFFFFFFF:FFFFFFFFFFFFFFFFF:FFFF,FFFFFFFFFFFFFF,FFFF:F:FFFFFFFFFFFFFFFF:F,,FFFFFFFFFF
@A00881:241:HJW2NDRXX:1:2127:30915:36996 1:N:0:CGAGAGAA+GATTGGAG
GCCAATCCTACGGGATGCAGCAGTAGGGAATTTTCGTCAATGGGGGGAACCCTGAACGAGCAATGCCGCGTGAGTGAAGAAGGCCTTCGGGTCGTAAAGCTCTGTTGTAAGAGAAAAACGGTAATGATAGGGAATGATCATTAAGTGATGGTATCTTACGAGGAAGCCACGGCTAACTACGTGCCAGCAGCCGCGGTAATACGGAGGTGGCAAGCGTTATCCGGAATGATTGGGCGTAAAGGGTGCGCAG
+
FFFFFFFFFFFFFFFFFFFFFFFFFFFFFFFFFFFFFFFFFFFFFFFFFFFFFFF:FFFFFFFFFFFF:FFF:FFFF,F:FFFFFFFFFFFFFFFFFFFFFFFFFFFFFFFFFFFFF:FFFFF:FFFFFFFFF:FFFFFFFFFFFFFFFFFFFFFFFF:FFFFFFFFFFFFFFFFFFFFFFFFFFFFF,FFFFFFFF,F:FFF,:FFFFFFFFFFFFFFFFFFFF:FF:,FFFF:FFFFF:FFFFFFFFF
@A00881:241:HJW2NDRXX:1:2128:20347:1094 1:N:0:CGAGAGAA+GATTGGAG
GCCAATCCTACGGGATGCAGCAGTGGGGAATATTGGGCAATGGGCGCAAGCCTGACCCAGCAACGCCGCGTGAGGGAAGAAGGCTTTCGGGTTGTAAACCTCTTTTACCAGGGACGAAGGACGTGCCGGTACCTGGAGAAAAAGCACCGGCTAACTACGTGCCAGCAGCCGCGGTAATACGTAGGTTGCACGCGTTGTCCGGATTTCCGGGGTGTAAAGGGCGTGTAGGCGGAACTGCACGTCAGAGGTG
+
FFFFFFFFFFFFFFFFFFFFFFFFFFFFFFFF,FFFFFFFFFFFFFFFFFFFFFFFFFFFFF:FFFFFFFFF:FFFFFFF:FFFF,,FFFF:FF:F,FFFFFFFFFFFFFFFFFFFFFFF,:FFF,FFFFF:F:FF:FF:FF,FFF,FFFF:FF:FFFFFFFFFFF,F:FFFFF:F,FF:F,FFFFFFF::FFFFFFFFFFFFF,F,:,,FFFF,,F:FFFFFFFF,FFFFF:,,F:FFFF,FF:::F,F
@A00881:241:HJW2NDRXX:1:2128:11677:1297 1:N:0:CGAGAGAA+GATTGGAG
GCCAATCCTACGGGATGCAGCAGTGGGGAATATTGGGCAATGGAGGCAACTCTGACCCAGCAACGCCGCGTGAGCGATGAAGGTCTTCGGATTGTAAAGCTCTTTAAGTGGGGACGAAGAAAGTGACTGTACCCACAGAATAAGCCTCGGCTAACTACGTGCCAGCAGCCGCGGTAATACGTAGGAGGCAAGCGTTATCCGGAATGACTGGGCGTAAAGGGTGCGTAGGTGGTTTGGCAAGTTGGTAGCG
+
F,FFFF:FFFFFFFFFFF,FFFFFFFFFFFF:FFFFF,FFFFF:FFFFFFFFFFFFFFFFFFFFFFFFFF:F::FF,FFFFFFFFFFFFFFFFFFFFFFFFFFFFFFFFFFFFFFFFFFFFFFFFFFFFFFFFFFFFFFFFFFFFFFFFFFFFFFFFFFFF:FFFFFFFFFFFFFFFFF::FFFF:FFFFFF:FFFFF,FFFFFFFF:FFFF:FFFF:FFFFFFFFFF::FFFFF:,FFFFFFFFFFF:F
@A00881:241:HJW2NDRXX:1:2128:18747:1736 1:N:0:CGAGAGAA+GATTGGAG
GCCAATCCTATGGGGTGCAGCAGTAGGGAATTTTCGGCAATGGAGGGAACTCTGACCGAGCAACGCCGCGTGAATGAAGAAGGCCTGCGGGTTGTAAAATTTTGTTGTATAGGAAGAAAGGGTCGTATAGGGAATGATACGGCAGTGACCCAACTATACGAGGAAGCCACGGCTAACTACGTGCCAGCCGCCGCGGTAATACGTAGGTGGCAAGCGTTATCCGGAATTCTTGGGCGGAAAGGGTGAGTCG
+
F:F:FFFF::FFF:FFF:FF:FFFFFFFFFFFFFFFFFF:FFFFFFFF::FFFFFFFFFFFF,FFFFFFFFFF:F:FFFFFFFFF:,FFFF::FFF,:,F:F,FFF:FFF:,FFFFFF,FFFFFFF:FFFFF:FFFFFFFFFFFFFFFFFFFFF:FFFFF:FFFFFFFFFFFFFFFF:FF:FFFFFFF:FFFFFF:FFF:F:FFFFFF:F:FFFF:F:FF:FF:,:,,,FF::FF,,FF::FFF:,FFF,
@A00881:241:HJW2NDRXX:1:2128:21522:2127 1:N:0:CGAGAGAA+GATTGGAG
GCCAATCCTACGGGATGCAGCAGTGGGGAATATTGGGCAATGGAGGAAACTCTGACCCAGCAACGCCGCGTGAAGGATGAAGGTTTTCGGATTGTAAACTTCTGTCGCGAGGGACGAAGAATGACGGTACCTCGTAAGAAAGCCCCGGCTAACTACGTGCCAGCAGCCGCGGTAATACGTAGGGGGCAAGCGTTGTCCGGAATGACTGGGCGTAAAGGGAGTGTAGGCGGCATAATAAGTCAGATGTGAA
+
FFFFFFFFFFFFFFFFFFFFFFFFFFFFFFFFFFFFFFFFFFFFFFFFFFFFFFFFFFFFFFFFFFFFFFFFFFFFFFFF:FFFFFFFFFFFFFFFFFFFFFFFFFFFFFFFFFFFFFFFFFFFFFFFFFFFFFFFFFFFFFFFFFFFFFFFFFFFFFFFFFFFFFFFFFFFFF,FFFFFFFFFFFFFFFFFFFFFFFFFF,FFFFFFFFFFFFFFFFFFFFFFFFFFF::FFFFFFFFFFFFFFFFFF:
@A00881:241:HJW2NDRXX:1:2128:19614:2268 1:N:0:CGAGAGAA+GATTGGAG
GCCAATCCTATGGGACGCAGCAGTGAGGAATATTGGTCAATGGACGAGAGTCTGAACCAGCCAAGTAGCGTGAAGGATGACTGCCCTATGGGTTGTAAACTTCTTTTATATGGGAATAAAGTGAGCCACGTGTGGCTTTTTGTATGTACCATACGAATAAGGATCGGCTAACTCCGTGCCAGCAGCCGCGGTAATACGGAGGATCCGAGCGTTATCCGGATTTATTGGGTTTAAAGGGAGCGTAGGCGGA
+
FFFFFFFFFFFFFFFFFFFFFFFFF:FFFFFFFFFFFFFFFFFFFFFFFFFFFFFFFFFFFFFFFFFFFFFFFFFFFFFFFFFFFFFFFFFFFFFFFFFFFFFFFFFFFF,FFFF,FFFFFFFFFFFFFF:FFFF::FF:FFFFFFFFFFFFFFFFFFFFFFFFFFFF:FFFFFFFFFFFFFFFFFFFFFFF::FFFFFFFFFFFFFFFFFF:FFFFFF:FFFFFFF:FFFFFF,FFFFFFFFFFFFFFF
@A00881:241:HJW2NDRXX:1:2128:11288:2284 1:N:0:CGAGAGAA+GATTGGAG
GCCAATCCTATGGGATGCAGCAGTGGGGAATATTGGGCAATGGGCGCAAGCCTGACCCAGCAACGCCGCGTGAAGGAAGAAGGCTTTCGGGTTGTAAACTTCTTTTATGAGGGACGAAGGACGTGACGGTACCTCATGAATAAGCCACGGCTAACTACGTGCCAGCAGCCGCGGTAATGCGTAGGTGGCGAGCGTTGTCCGGATTTACTGGGTGTAAAGGGCGCGTAGGCGGGTAGGCAAGTCAGATGTG
+
FFFFFFFFF:FFFF:FFFFFFFFFFFFFFFFFF:FFFFFFFFFFFFFFFFFFFFFFFFFFFFFFFFFFFFFFFFFFFFFFFFFFFF:FFFFFFFFFFFFFFFFFFFFFFFFFFFFFF,FFFFFFFF:FFFFFFF:FFFFFF:FF:FFF:FFFFFFFFFFFFFF,FFFFFFFFFFFF:FFF,FF:FFFFFFFFFFF:FFFFFFFFFF:FFFFFFFF:FFFFFFFFF,FFFFFFFFFFF,FFFFF:FFFFFF
@A00881:241:HJW2NDRXX:1:2128:19190:2347 1:N:0:CGAGAGAA+GATTGGAG
GCCAATCCTATGGGGCGCAGCAGTGGGGAATATTGCACAATGGGGGAAACCCTGATGCAGCGACGCCGCGTGAGTGAAGAAGTATTTCGGTATGTAAAGCTCTATCAGCAGGGAAGATCATGACGGTACCTGAATAAGAAGCCCCGGCTAACTACGTGCCAGCAGCCGCGGTAATACGTAGGGGGCAAGCGTTATCCGGAATTACTGGGTGTAAAGGGAGCGCAGACGGCGATGCAAGTCTGGAGTGAAA
+
FFFFFFFFFFFFFFFFFFFFFFFFFFFFFFF,:FFFFFFFF:FFFFFFFFFFFFFFFFFFFFFFFFFFFFFFFFFFFFFFFFFFFFFFFFFFFFFFFFFFFFFFFFFFFFFFFFFF:F,FF:FFFFFFFFFFF:,FFFFFF:FFFFFFF:FFFFFFFFFFFFFFFFFFFFFF:FFFFFF:FFFFFFFFFFFFF::F:FFFFFFFFFFFFFFFF,:FFFFFFFFFFFF:FFFFFFFF:FFFFFFFFFFF,F
@A00881:241:HJW2NDRXX:1:2128:10122:3709 1:N:0:CGAGAGAA+GATTGGAG
GCCAATCCTACGGGGTGCAGCAGTGGGGAATATTGGGCAATGGAGGCAACTCTGACCCAGCAACGCCGCGTGAGCGATGAAGGTCTTCGGATTGTAAAGCTCTTTAAGTGGGGACGAAGAAAGTGACTGTACCCACAGAATAAGCCTCGGCTAACTACGTGCCAGCAGCCGCGGTAATACGTAGGAGGCAAGCGTTATCCGGAATGACTGGGCGTAAAGGGTGCGTAGGTGGTTTGGCAAGTTAGTAGCG
+
FFFFFFFFFFFFFFFFFFFFFFFFFFFFFFFFFFFFFFFFFFFFFFFFFFFFFFFFFFFFFFFFFFFFFFFFFFFFFFFFFFFFFFFFFFFFFFFFFFFFFFFFFFFFFFFFFFFFFFFFFFFFFFFFFFFFFFFFFFFFFFFFFFFFFFFFFFFFFFFFFFFFFFFFFFFFFFFF:FFFFFFFFF:FFFFFFFFFFFFFFFFFFFFFFFFFFFFFFFFFFFFFFFFFFFFFFFFFFFFFFFFFFFFFFF
@A00881:241:HJW2NDRXX:1:2128:30834:4758 1:N:0:CGAGAGAA+GATTGGAG
GCCAATCCTATGGGAGGCACCAGTGGGGAATATTGGGCAATGGGCGCAAGCCTGACCCAGCAACGCCGCGTGAGGGAAGAAGGTCTTCGGATTGTAAACCTTTTTCAGCAGGGAAGAAGACGTGACGGTACCTGCAGAAGAAGTCACGGCTAACTACGTGCCAGCAGCCGCGGTAATACGTAGGTGGCGAGCGTTCTCCGGAATTACTGGGTGTAAAGGGTGTGTAGGCTGTACGGCAAGTTGGAGGTGA
+
F,F,FF:FFFFFFFFFFFFFFFFFFF:FFFFFFFFFFFFFFFFFFFFFFFFFFFFFFFFFFFFFFFFFFFFF:FFFFFFFFFFFF:FFFFFFFFFFFFFFFF:FFFFFFFFFFF,FFFFFFFF:FFF:FFFF,FF::FFFFFFFFFFFFF::FFFFFFFFFFFFFFFFFFFFFFFFFFFFFFFFFFFF:FFFFF:,FFFFFF,FFF:FFF,FFF,FFFFFFFFFFFFF:FFFFFFF,F,:FFFFFFFF:F
@A00881:241:HJW2NDRXX:1:2128:30047:4773 1:N:0:CGAGAGAA+GATTGGAG
GCCAATCCTATGGGAGGCAGCAGTGAAGAATATTGGTCAATGGGCGCTAGCCTGAACCAGCCAAGCCGCGTGAGGGATTAAGGCCCTATGGATTGTAAACCTCTTTTGCCGGGGAGCAAGGAACGGCACGAGTGCCGCTTCGGAGAGTACCCGGAGAAAAAGCATCGGCTAACTCCGTGCCAGCAGCCGCGGTAATACGGAGGATGCGAGCGTGATCCGGATTTATTGGGTTTAAAGGGTGTGTAGGCGG
+
F:,FFFFFFFFFFFFFFFFFFF:FFFFFFFFF,FFFFFFFFFFFFFFFFFFFFFFFFFFFFFFFF:FFFFFFFFFFFFFFFFFFFFFFFFFFFFFFFFFFFFF:FFFFFFFFFFFFFFFFFFFFFFFFFFFFFFFFFFFFFFFFFFFFF:FF:FFFFF:FFFFFFFFFFFFFFFFFFFFFF,FFFFFFFFFFF,FFFFF:FFFFFFFFFFFFF,FFFFFFFF:FFFFFFF:FFFF,FF,FFFFFFFFFF:
@A00881:241:HJW2NDRXX:1:2128:28791:4820 1:N:0:CGAGAGAA+GATTGGAG
GCCAATCCTATGGGTTGCAGCAGTGGGGAATATTGCACAATTGGGGGAACCCTTATGCAGAAACGCCGCGTGAGTGAAGAAGTATTTCGGTACGTAAAGATCTATCAGCAGGTAAGAAGAGAGACGGTACATGACTAAGAATCCCAGTCTAACTAAGTGAAAGCATAAGCTGTAATAAGTATGGTGATTTCGTTATCCTGAATTAATGTGTTTAAAGGGAGCGAAGACTGCTCTGCAAGTCTGGAGTGAA
+
,F,FFF:F:F::,F,FFFFFFF:::FF,:::FF,F:F,FFF,,FF,FFFF:FF,FFFF:F,FFFFFFFF,FFFFF,FFFFFF,FFF,,F,F::,FFFFF,,FFFFFFF,F:::F:F,,,:,F,FFF,:F,,FF:FFF,,,FF,FF::,:FFFFFF,FFF,FF,F:,,FFF,FFF:,FFFFF,,F,:F,,FFF,:FF:,,,,::FF,F,,F:,F:F,:,,:,::::,FF,,:,F:FF,:F:FFF,FF,F:F
@A00881:241:HJW2NDRXX:1:2128:30391:5181 1:N:0:CGAGAGAA+GATTGGAG
GCCAATCCTATGGGGCGCAGCAGTGGGGAATATTGGGCAATGGAGGCAACTCTGACCCAGCAACGCCGCGTGAGTGATGAAGGTCTTCGGATTGTAAAACTCTTTAAGTGGGGACGAAGAAAGTGACTGTACCCACAGAATAAGCTCCGGCTAACTACGTGCCAGCAGCCGCGGTAATACGTAGGGAGCAAGCGTTATCCGGAATGACTGGGCGTAAAGGGTGCGTAGGTGGTTTGGCAAGTTAGTAGCG
+
FFFFFFFFFFFFFFFFFFFFFFFFFFFFFFFFFFFFFFFFFFFFFFFFFFFFFFFFFFFFFFFFFFFFFFFFFFFFFFFFFFFFFFFFFFFFFFFFFFFFFFFFFFFFFFFFFFFFFFFFF:FFFFFFFFFF,FFFFFFFFFFFFFFFFFFF:FFFFFFFFFFFFF,FFFFFFFF,FFFFFFFFFFFFFF:FFFFFFFFFFFFFFFFFFFFFFFFFF:FFFFFFFF,FFFFFFFFFFFFF,FFF,FFFF:
@A00881:241:HJW2NDRXX:1:2128:30960:5259 1:N:0:CGAGAGAA+GATTGGAG
GCCAATCCTACGGGAGGCAGCAGTGGGGAATATTGGGCAATGGAGGCAACTCTGACCCAGCAACGCCGCGTGAGCGATGAAGGTCTTCGGATTGTAAAGCTCTTTAAGTGGGGACGAAGAAAGTGACTGTACCCACAGAATAAGCCTCGGCTAACTACGTGCCAGCAGCCGCGGTAATACGTAGGAGGCAAGCGTTATCCGGAATGACTGGGCGAAAAGGGTGCGTAGGTGGTTTGGCAAGTTGGTAGCG
+
FFFFFFFFFFFFFFFFFFFFFFFFFFFFFFFFFF:FFFFFFFFFFFFFFFFFFFFFFFFFFFFFFFFFFFFFFFFFFFFFFFFFFFFFFFFFFFFFFFF,FFFFFFFFFFFFFFFFFFFFFFFFFFFFFFFF:FFFFFFFFFFFFFFFFFFFFFFF:FFFFFFFFF::FFFFFFFFFFFFFFFFFFFFF:F:FFFFFFFFFFFFFFFFFFFFFF,FFFFFFFFFFF::FF:FFFFFFFFFFFFFFFFFF:
@A00881:241:HJW2NDRXX:1:2128:10122:5525 1:N:0:CGAGAGAA+GATTGGAG
GCCAATCCTATGGGAGGCACCAGTGGGGAATATTGGTCAATGGGGGGAACCCTGAACCAGCAACGCCGCGTGAAGGAAGAAGGCTTTCGGGTTGTAAACCTCTTTTACCAGGGACGAAGGACGTGACGGTACCTGGAGAAAAAGCAACGGCTAACTACGTGCCAGCAGCCGCGGTAATACGTAGGTTGCAAGCGTTGTCCGGATTTACTGGGTGTAATGGGAGCGTAGACGGCAGGGCAAGTCTGAAGTG
+
FFF,FFFFFFFFFFFFFFFFFFFFFFFFFFFF:FFFFFFF:FFFFFFFFFFFFFFFFFFFFF:FFFFFFFFFFFFFFFFFFFFFF:FFFFF:FFFFFFFFFFFFFF:FF:FFFFFFFFFFF:FFFFFFFFF:FFFF:FFF,F:FFFFFFFFFFF:FFFFFFFF:FFFFFFFFF,,F,F,FFF:FFFFFF:FFFFFFFFFFFFFFFF:::FFFFF:::,FFF,FFF:FFFF:F:FFFFF,FFFFFF:FFFF
@A00881:241:HJW2NDRXX:1:2128:15347:6183 1:N:0:CGAGAGAA+GATTGGAG
GCCAATCCTACGGGATGCAGCAGTGGGGAATATTGCGCAATGGGGGAAACCCTGACGCAGCAACGCCGCGTGAAGGAAGAAGGTCTTCGGATTGTAAACTTCTTTTGTCAAGGAAGAAAGATGACGGTACTTGACGAATAAGCTCCGGCTAACTATGTGCCAGCAGCCGCGGTAATACATAGGGAGCAAGCGTTGTCCGGAATTACTGGGTGTAAAGGGTGCGTAGGCGGCAAAGCAAGTCAGGTGTGAA
+
FFFF:FFFFFFFFFFFF:FFFFFFFFFFF,F:FFFFFFFFFFFFFFFFFFFFFFFFFFFFFFFFFFFFFFFFFFFFFFFFFFFFFFFFFF:FFFFFFFFFFFFFFFFFFFFFFFFFFFFFFFFFFFFFFFFFFFFFFFFFFF:FFFFFFFFFFFFFFFFFFFFFFFFFFFFFFFFFFFFFF:FFFFFFFFFFF:FFF:FFFFFFFFFFFFFFFFFFFF,FFFFFF:FFFFFF:FFFFFFFFFFFFFFFFF
@A00881:241:HJW2NDRXX:1:2128:28935:6887 1:N:0:CGAGAGAA+GATTGGAG
GCCAATCCTACGGGGTGCAGCAGTGGGGGATATTGCACAATGGGGGAAACCCTGATGCAGCGACGCCGCGTGGAGGAAGAAGGTTTTCGGATTGTAAACTCCTGTCGTACGGGACGAATAATGACGGTACCTACAGAGGAAGCACCGGCTAACTCCGTGCCAGCAGCCGCGGTAATACGGGGGGTGCAAGCGTTGTCCGGAATCATTGGGCGTAAAGCGTTCGTAGGCGGCATGCCAAGTCTGGTGTTAA
+
F:FFFFFFFFFFFFFFFFFFFFFFFFFFFFFFFFFFFF:FFFFFFFFFFFFFFFFFFFFFFFFFFFFFFFFFFFFFFFFFFFFFFFFFFFFFFFFFFFFFFFFFFFFFF,FFFFFFFFFFFFFFFFFFFFFF:FFFFFFF:FFF:FFFFFFFFFFFFFFFFFFFFFFFFFFFFFFF:FFFFFFFFFF:FFFFFFFFFFFFF:FFFFFFFFFFFF,FFFFF:F:FFFFFFFF:FFFFF,FF,FFFF:F:,:
@A00881:241:HJW2NDRXX:1:2128:16947:7200 1:N:0:CGAGAGAA+GATTGGAG
GCCAATCCTACGGGGCGCAGCAGTGGGGAATATTGCACAATGGGGGAAACCCTGATGCAGCAACGCCGCGTGAGTGAAGAAGTCATTCGTGATGTAAAGCTCTATCAGCAGGGAAGAAAATGACGGTACCTGAGTAAGAAGCCCCGGCTAACTACGTGCCAGCAGCCGCGGTAATACGTAGGGGGCAAGCGTTATCCGGATTTACTGGGTGTAAAGGGAGCGTAGACGGCCAGACAAGTCTGAAGTGAAA
+
FFFFFFFFFFFFFFFFFFFFFFFFFFFFFFFFFFFFFFFFFFFFFFFFFFFFFFFFFFFFFFFFFFFFFFFFFFFFFFFFFFFFFFFFFFFFFFFFFFFFFFFFFFFFFFFFFF:FFFFFFFFFFFFFFFFFFFFFFFFFFFFFFFFFFFFFFFFFFFFFFFFFFFFFFFFFFFFFFF:FFFFFFFF::FFFFFFFFFFFFFFFFFFFFFFFFF,FFFFFFFFFFFFFFFFFFFFFFFFFFFFFFFFFFF
@A00881:241:HJW2NDRXX:1:2128:24361:7545 1:N:0:CGAGAGAA+GATTGGAG
GCCAATCCTATGGGAGGCAGCAGTGAGGAATATTGGTCAATGGGCGGGAGCCTGAACCAGCCAAGCCGCGTGGAGGAAGAAGGTACAGAGTATCGTAAACTCCTTTTGTCAGGGGATAAAAGGCGGGATGTGTCCCGTCCCGAAGGTACCTGAAGAAAAAGCATCGGCTAACTCCGTGCCAGCAGCCGCGGTAATACGGAGGATGCGAGCGTTATCCGGATTTATTGGGTTTAAAGGGTGCGTAGGCCGC
+
FFFFFFFFFFFFFFFFFFFFFFFFFFFFFFFFFFFFFFFFFFFFFFFFFFFFFFFFFFFFFFFFFFFFFF:FFFFFFFFFFFFFFFFFFFFFFFFFFFFFFFFFFFFFFFFFFFF:FF:FFFFFFFFFFFFFFFFFFFFFF:FFFFFFFFFFFFFFFFFF:FFFFFFFFF:FFFFFFFFFFFFFFFFFFF:FF:FFFFFFFFFFFFFFFFF:F,:FFFFF:,FF,FFFFFFFFFF:FFFFFFFFFFFFFF
@A00881:241:HJW2NDRXX:1:2128:14895:7592 1:N:0:CGAGAGAA+GATTGGAG
GCCAATCCTACGGGATGCAGCAGTTAGGAATATTCGTCAATGGGGGAAACCCTGAACGAGCAATGCCGCGTGAGTGATGAAGGCCCTATGGGTTGTAAAACTCTGTTGTTGAGAAAGAATTGTAAGATTAGGAAATGAGTCTTGCTTGACGGTACTCTTCAAGAAAGCCACGACTAACTACGTGCCAGCAGTCGCGGTAATACGTAGGTGGCAAGCGTTATCCGGATTTACTGGGTGTAAAGGGAGCGTA
+
FFFFFFFFFFFFFF:FFFFFFFFFFFFF:FFFFFFFFFFFFFFFFFFFFFFFFFFFFFFFFF:FFFFFFFFFFFFF:FFFFFFFFF,FFFFFFFFFFFFFFFFFFFFFFFFFFFFFFFFF:FFFFFFF,FFFFFFFFFFFFFFFFFFFFFFF:FFFFFFFFFFFFFFFFFFFFFF,FFFFFFFFFFFFFFF:F:FFFFFFFFFFFFFFFF:FFFFFFF:,FFFFFFFFFFFFFFFFFFFFFFFFFFFFFF
@A00881:241:HJW2NDRXX:1:2128:24641:7592 1:N:0:CGAGAGAA+GATTGGAG
GCCAATCCTATGGGGGGCAGCAGTGAGGAATATTGGGCAATGGAGGGAACTCTGACCCAGCAACGCCGCGTGAAGGAAGAAGGTTTTCGGATTGTAAACTCCTGTCGTGCGGGACGATAATGACGGTACCGCACAAGAAAGCCACGGCTAACTACGTGCCAGCAGCCGCGGTAAAACGTAGGTGGCAAGCGTTGTCCGGAATTACTGGGTGTCAAGGGAGCGCAGGCGGGCTGACAAGTTGGAAGTGAAA
+
FFFFFFFFFFFFFFFFFFFFFFFFFFFFFFFFFFFFFFFFFFFFFFFFFFFFFFFFFFFFFFFFFFFFFFFFFFFFFFFFFFFFFFFFFFFFFFFFFFFFFFFFFFFFFFFFFFFFFFFFFFFFFFFFFFFFFFFFFFFFFFFFFFFFFFFFFF:FFFFFFFF:FFFFF:FFFFF:FFFFFFFFFF,::FFFFFFF:FFFFFFFFFFFFFFF,FFFFF:F:FFFFFFFFFFFFFFFF:FFFFFFF::,FF
@A00881:241:HJW2NDRXX:1:2128:27208:7936 1:N:0:CGAGAGAA+GATTGGAG
GCCAATCCTACGGGACGCAGCAGTGGGGAATATTGCACAATGGGGGGAACCCTGATGCAGCGACGCCGCGTGAGTGAGGAAGGTCTTCGGATCGTAAAGCTCTGTCTCGAGGGACGAATAATGACGGTACCTTGGGAGGAAGCCACGGCTAACTACGTGCCAGCAGCCGCGGTAATACGTAGGTGGCGAGCGTTGTCCGGATTTACTGGGTGTAAAGGGCGCGTAGGCGGATTATTAAGTCAGATGTGAA
+
FFFFFFFFFFFFFFFFFFFFFFFFFFFFFFF:FFFFFFFFFFFFFFFFFFFF,FFFFFFFFFFFFFFFFFFFFFFFFFFFFFFFFFFFFFFFFFFFF:FFFFFFFFFFFFFFFFFFFFFF:FFFFFFFFFFFFFFFFFFFFFFFFFFFFFFFFFFFFFFFFFFFFFFFFFFFFF:FFFFF,FFFFFFFFFFFF:FFFFFFFFFFFFFFFFFFFFF:FFFFFFFFFFFFFFFFF:FF:F:FFFFFFFFFFF
@A00881:241:HJW2NDRXX:1:2128:22525:8249 1:N:0:CGAGAGAA+GATTGGAG
GCCAATCCTATGGGGTGCAGCAGTGGGGAATATTGCGCAATGGGGGGAACCCTGACGCAGCAACGCCGCGTGAAGGAAGAAGGTTTTCGGATCGTAAACTTTTGTCTTGAGGGACGAAGCAGACGGTACCTCAGGAGGAAGCCACGGCTAACTACGTGCCAGCAGCCGCGGTAATACGTAGGTGGCAAGCGTTGTCCGGATTTACTGGGTGTAAAGGGCGTGTAGACGGGTCTGTAAGTCAGATGTGAAA
+
FFFFFFFFFFFFFFFFFFFFFFFFFFFFFFF,FFFFFFFFFFFFFFFF,FFFFFFFFFFFFFFFFFFFFFFFFFFFFFFFFFFFFFFFFFFFFFF:FFFFFFFFFFFFFFFFFFFFFFFFFFFFFFFFFFFFFFFFF:FFFFFFFFFFFFFFFFFFFFFFFFFFFFFFFFF:FFFFFFFFFFFFFFFFFFFFFFFFFFFFFFFFFFFFFFFFFF:FFFFFFFFFFFFFFF:FFFFFFFFFFFFFFFFFFF
@A00881:241:HJW2NDRXX:1:2128:23728:8516 1:N:0:CGAGAGAA+GATTGGAG
GCCAATCCTATGGGATGCACCAGTGGGGAATATTGGGCAATGGGCGCAAGCCTGACCCAGCAACGCCGCGTGAGGGAAGAAGGCTTTCGGGTTGTAAACCTCTTTTACCAGGGACGAAGGACGTGACGGTACCTGGAGAAAAAGCAACGGCTAACTACGTGCCAGCAGCCGCGGTAATACGTAGGTTGCAAGCGTTGTCCGGATTTACTGGGTGTAAAGGGCGTGTAGGCGGAACTGCAAGTCAGATGTG
+
FFFFFFFFFFFFFFFFFFFFFFFFFFFFFFFFFFFFFFFFFFFFFFFFFFFFFFFFFFFFFFFFFFFFFFFFFFFFFFFFFFFFFFFFFFFFFFFF:FFFFFFFFFFFFFFFFFF:FFFFFFF,FFFFFF,FFFFFFFFFFFFFFFFFFFFFFFFFFFFFFFFFFF,FFFFFFF:,FFFF:FFFFFFFFF:FFFFFFFFFFFFFFFFF::FFFFF:FFFFFFF:FFFFFFFFFFFFFFF,FFF:F:F:FF
@A00881:241:HJW2NDRXX:1:2128:20302:8531 1:N:0:CGAGAGAA+GATTGGAG
GCCAATCCTACGGGGGGCACCAGTGGGGAATATTGCACAATGGGGGAAACCCTGATGCAGCGACGCCGCGTGAGTGAAGAAGTATTTCGGTATGTAAAGCTCTATCAGCAGGGAAGAAGATGACGGTACTTTAGGAGGAAGCTCCGGCTAACTACGTGCCAGCAGCCGCGGTAATACGTAGGGAGCGAGCGTTGTCCGGAATTACTGGGTGTAAAGGGAGCGTAGGCGGGATCGCAAGTCCGATGTGAAA
+
F:FF,FFFFFFFFFFFFFFFFFF,FFFFFFFFFFFFFFFFFFFFFFFFFFFFFFFFFFFFFFFFFFFFFFFF:FFFFFFFFFFFFFF:,FFFFFFFFF:FFFFFFFFFFFFFFFFFF:FFFFFFFFFFFFFFFFFFFF::FFFF:F,FF,:FFFFFFFFFFFFFFFFFFFFF::FFFFFF:FFF:FFFFFFFFFFFFFFF,FFFFFFFFFF::FFFFFFF,FFF,FFFFFF:FFF:F:FF,FFFF:F:FF
@A00881:241:HJW2NDRXX:1:2128:31720:8829 1:N:0:CGAGAGAA+GATTGGAG
GCCAATCCTATGGGGCGCAGCAGTGGGGAATATTGGGCAATGGGCGAAAGCCTGACCCAGCAACGCCGCGTGAGGGAAGAAGGTTTTCGGATTGTAAACCTCTGTCCTAGGGGACGAAGGAAGTGACGGTACCCTAGGAGGAAGCCCCGGCTAACTACGTGCCAGCAGCCGCGGTAATACGTAGGGGGCGAGCGTTGTCCGGAATGACTGGGCGTAAAGGGCGTGTCGGCGGCCGATTAAGTCTGGAGTG
+
FFFFFFFFFF:FFFFFFFFFFFFFFFFFFFFFFFFFFFFFFFFFFFFFFFFFFFFFFFFFFFFFFFFFFFFFFFFFFFFFFFFFFFFFFFFFFFFFFFFFFFFFFFFFFFFFFFFFFFFFF:FFFFFFFF:FFFF:FFFFFFFF:FFFFFFFFFFFFFFFFFFFFFFFFF:FFFF:FFFFFFFFFFFFFFFFFFFFFFFFFFFFFFFFF:F:FF,FFFFFFFFFFF,:FFFFFFFFFFFFFFFFFFFFFF
@A00881:241:HJW2NDRXX:1:2128:18005:9157 1:N:0:CGAGAGAA+GATTGGAG
GCCAATCCTATGGGAGGCAGCAGTGAGGAATATTGGTCAATGGGCGAGAGCCTGAACCAGCCAAGTCGCGTGAGGGAAGACGGTCCTATGGATTGTAAACCTCTTTTGCCGGGGAGCAAAGAGCGGCACGTGTGCCGCGCCGAGAGTACCCGGAGAAAAAGCATCGGCTAACTCCGTGCCAGCAGCCGCGGTAATACGGAGGATGCGAGCGTTATCCGGATTTATTGGGTTGAAAGGGTGCGCAGGCGGC
+
FFF,FFFFFFFFFFFFFFFFFFFFFFFFFFFFFFFFFFFFFFFFFFFFFFFFFFFFFFFFFFFFFFFFFFFFFFFFFFFFFFFFFFF:FFFFFFFFFFFFFFFFFFFFFFFFFFFFFF,FFFFFFFFFFFFFFFFFFFFF:FFFFFFFFFF:FFFF:FFFFFFFFF:FFFFFFFFFFFFFF:F:FFFFFFFF:FFFF:F,FFF:FFFFFFFF,::FFF:FFFFFFFFFFFF,FF:FFF,:FFFFFFF,FF
@A00881:241:HJW2NDRXX:1:2128:22363:9940 1:N:0:CGAGAGAA+GATTGGAG
GCCAATCCTATGGGGCGCAGCAGTGAGGAATATTGGTCAATGGACGAGAGTCTGAACCAGCCAAGTAGCGTGAAGGATGACTGCCCTATGGGTTGTAAACTTCTTTTATATGGGAATAAAGTGAGCCACGTGTGGCTTTTTGTATGTACCATACGAATAAGGATCGGCTAACTCCGTGCCAGCAGCCGCGGTAATACGGAGGATCCGAGCGTTATCCGGATTTATTGGGTTTAAAGGGAGCGTAGGCGGA
+
FFFFFFFFFFFFFFFFFFFFFFFFFFFFFFFFFFFFFFFFFFFFFFFFFFFFFFFFFFFFFFFFFFFFFF:FFFFFFFFFFFFFFFF:FFFFFFFFFFFFFFFFFFFFF:FFFFFFFFFFFFFFFFFFFFFFFFFFFFFFFFFFFFFFFFFFFFFFFFFFFFFFFFFFFFFFFFFFFFFFFFFFFFFFFFFFFFFFFFFFFFFFFFFF:FFFFFFFFFFFFFFFFFFFFFF:FFFFFFFFFFFF:FFFFF
@A00881:241:HJW2NDRXX:1:2128:20428:10535 1:N:0:CGAGAGAA+GATTGGAG
GCCAATCCTATGGGGTGCAGCAGTAGGGAATTTTCGGCAATGGGGGAAACCCTGACCGAGCAACGCCGCGTGAAGGAAGAAGGTTTTCGGATTGTAAACTTCTGTTATAAAGGAAGAACGGCGGCTACAGGAAATGGTAGCCGAGTGACGGTACTTTATTAGAAAGCCACGGCTAACTACGTGCCAGCAGCCGCGGTAATACGTAGGTGGCAAGCGTTATCCGGAATTATTGGGCGTAAAGAGGGAGCAG
+
FFFFFFFFFFFFFFFFFFFFFFFFFFFFFFFFFFFFFFFFFFFFFFFFFFFFFFFFFFFFFFFFFFFFFFFFFFFFFFFFFFFFFFFFFFFFFFFFFFFFFFFFFFFFFFFFFFFFFFFFFFFFFFFFFFFFFFFFFFFFFFFFFFFFFFFF:FFFFFFFFFFFFFFFFF:FFFFFFFFFFFFFFFFFFFFFFFFFFFFFFFFFFFFFFFFFFFFFFFFFFFFFF:FFFFFFFFFFFFFF:FFFFFFFFF
@A00881:241:HJW2NDRXX:1:2128:22381:10692 1:N:0:CGAGAGAA+GATTGGAG
GCCAATCCTATGGGGGGCAGCAGTGAGGAATATTGGACAATGGATGGAAATCTGATCCAGCCATGCCGCGTGCAGGAAGGCGGTCCTATGGATTGTAAACTGCTTTTGTACGGGAGCAATAATTTCTACGGGATAGGGAGATGAGAGTACCGTACGAATCAGCATCGGCTCACTCCGTGCCAGCAGCCGCGGTAATCAGTAGGTGGCAAGCGTTGTCCGGAATTACTGGGTGTAAAGGGAGCGTAGGCGG
+
FFF,FFFFFFFFFFFFFF:FFFFFFFFFFFFFFF:FFFFFFFFFFFFFFF:FFFFFFFFFFFFFFFFFFFFFFFFFFFF,FFFFF:FFFFFFFF::FFFFF:,FFFF:FFFFF,FFFFFFFFFFF:FFFFFFFFFFFF:F:FFF,FFFFFFFFFFFFFFFF:FFF::FF:,FFF:F,,::FF:FF,FFFFF,:F:F,,,FFFFFFFFF:FF,,FFFF:,FF,FFFFF,FFFFFFFFFFF:FFFFF::FF:
@A00881:241:HJW2NDRXX:1:2128:29713:10802 1:N:0:CGAGAGAA+GATTGGAG
GCCAATCCTATGGGATGCAGCAGTGGGGAATATTGGGCAATGGAGGCAACTCTGACCCAGCAACGCCGCGTGAATGAAGAAGGCCTTCGGGTTGTAAAGTTCTTTAATTGGGGACGAAGAAAGTGACGGTACCCAAAGAATAAGCCACGGCTAACTACGTGCCAGCAGCCGCGGTAATACGTAGGTGGCAAGCGTTGTCCGGAATGACTGGGCGTAAAGGGAGCGTAGGCGGCGCAACAAGTTAGGAGTG
+
FFFF:FFFF:FFFFFFFFFFF::FFFFFFFFFF:FFFFF,FFFFFFFFF,FFFFFFFFFFFFFFFFFFFFFFFFFFFFFFFFFFFFFFFFFFFFFFFFFFFFFF:FFFFFFF:F:FFF,FFFFFFFFFFFFFFFFFFFFFFFFFFFFFFFFFFFF,FFFFFFFFFFFFFFFFFFFFFFF:FFFFFFFFFFF,F,FFFFFFFF:FFFF,FFFF:,FF,FFFF,F:,F:FFF:,FFFFFF:F:F:FFFF,F:
@A00881:241:HJW2NDRXX:1:2128:20175:11443 1:N:0:CGAGAGAA+GATTGGAG
GCCAATCCTATGGGGCGCACCAGTGAGGAATATTGCGCAATGGAGGCAACTCTGACGCAGCGATGCCGCGTGGGCGAGGAAGGGCCCAGGCCCGTAAAGCCCCGCCGCCGGGGAGGAAGGTATGACTGAACCCGGCACGAAAGCCCCGGCCAACCACGTGCCAGCAGCCGCGGCAATACGTGGGGGGCGAGCGTTGTCCGGAATCACTGGGCGTAAAGCGCGCGCAGGCGGCCGCTTAGGCGGGGTGTGA
+
FFFFFFFFF:FFFFFFFFFFFFFFFFFFF,FFFFFFFFFFFFFFFFFFFFFFFFFFFFFFFFFFFFFFFFFFFFFFFFFFFFFFFFFFFFFFFFFFFFFFFFFFFFFFFFFFFFFFF,FFFFFFFFFFFFFFFFFFFFFFFFFFFFFFFFFFFFFFFFFFFFFFFFFFFFFFFFFFFFFFFFFFFFFFFFFFFFFFFFFFFFFFFFFFFFFFFFF:FFFFFFFFFFFFFF:FFFF:FFFFFFFFFFFFFF
@A00881:241:HJW2NDRXX:1:2128:29487:11851 1:N:0:CGAGAGAA+GATTGGAG
GCCAATCCTATGGGGTGCAGCAGTAGGGAATTTTGCGCAATGGGGGAAACCCTGACGCAGCAACGCCGCGTGAACGAGACGCCCTTCGGGGTGTAAAGTTCTGTCAGTGGGGACGAAGGATGACGGTACCCACAGAGGAAGCACCGGCTAACTCCGTGCCAGCAGCCGCGGTAATACGGGGGGTGCGAGCGTTGTCCGGAATCATTGGGCGTACAGAGTTCGTAGGCGGAATGTAAAGTCAGGTGTTAAC
+
F,FFFFFFF,F,FFFFFFFFFFFFFFFFFF,FFFFFFFFFFFFFFFFFFFFFFFFFFFFFFFFFFFFFFFFFFFFFFFFFFFFFFFFFFFF:FF,,FFF:FFFFFFFFFF:FFFFF,FFFFFFFFFFFF:FFFF:::FF:FFFFFFFFFFFFFFFFFFFFFFFFFFFFFFFF,FF:FFFFFFFFFFFFFFFFFFFFFFF:,FFFFF:FFFFFF,:FFFFF:,FFFFFFFFF:FF,FFFF:FFFFFF::::
@A00881:241:HJW2NDRXX:1:2128:13747:12305 1:N:0:CGAGAGAA+GATTGGAG
GCCAATCCTATGGGGCGCAGCAGTGGGGAATATTGGGCAATGGAGGCAACTCTGACCCAGCAACGCCGCGTGAGCGATGAAGGTCTTCGGATTGTAAAGCTCTTTAAGTGGGGACGAAGAAAGTGACTGTACCCACAGAATAAGCCTCGGCTAACTACGTGCCAGCAGCCGCGGTAATACGTAGGAGGCAAGCGTTATCCGGAATGACTGGGCGTAAAGGGTGCGTAGGTGGTTTGGCAAGTTGGTAGCG
+
FFFFFFFFFFFFFFFFFFFFFFF:FFFFFFFFFFFFFFFFFFFFFFFFFFFFFFFFFFFFFFFFFFFFFFFFFFFFFFFFFFFFFFFFFF:FFFFFFFFFFFFFFFFFFFFFFFFFFFFFFFFFFFFFFFFFF:FFFFFFFFFF:FFFFFFFFFFFFFFFFFFFFFFFFFFFFFFFFFF::FFFFFFFFFFFFFFFFFFFFFFFFFF:FFFFF::F:FFFFFFFF::FFFFFFFFFFFF:FFFFFFFFFF
@A00881:241:HJW2NDRXX:1:2128:27923:12336 1:N:0:CGAGAGAA+GATTGGAG
GCCAATCCTATGGGGCGCAGCAGTCGGGAATATTGCGCAATGGAGGAAACTCTGACGCAGTGACGCCGCGTGCAGGAAGAAGGTTTTCGGATTGTAAACTGCTTTAGACAGGGAAGAAACAAGACAGTACCTGTAGAATAAGCTCCGGCTAACTACGTGCCAGCAGCCGCGGTAATACGTAGGGAGCAAGCGTTATCCGGATTTATTGGGTGTAAAGGGTGCGTAGACGGGAAATTAAGTTAGTTGTGAA
+
FFFFFFFFFFFFFFFFFFFFFFFFFFFFF:F::FFFFFFFFFFFFFFFFFFFFFFFFFFFFFFFFFFFFFFFFFFFFFFFFFFFFFFFF:FFFFFFFFFFFFFFFFFFFFFFFFFFFFFFFFFFFFFFFFFFFFFFFFFFFFFFFFFFFFFFFF:FFF:FFF:FFFFFFFFFFFFF,FFFFFFFFFF,:FFFFFFFFFFFFFFFFFFFFFFFF:FFFFFFFF:FFFFFFFFF,FFFFFFFFFFFFFFF::
@A00881:241:HJW2NDRXX:1:2128:20311:12367 1:N:0:CGAGAGAA+GATTGGAG
GCCAATCCTATGGGGCGCACCAGTGAGGAATATTGCGCAATGGAGGCAACTCTGACGCAGCGATGCCGCGTGGGCGAGGAAGGGCCCAGGCCCGTAAAGCCCCGCCGCCGGGGAGGAAGGTATGACTGAACCCGGCACGAAAGCCCCGGCCAACCACGTGCCAGCAGCCGCGGCAATACGTGGGGGGCGAGCGTTGTCCGGAATCACTGGGCGTAAAGCGCGCGCAGGCGGCCGCTTAGGCGGGGTGTGA
+
FFFFFFFFFFFFFFFFFFFFF:F:FFFF:FFFFFFFFF,FFFFFFFFFFFFFFF:FFFFFFFFFFFFFFFFFFFFFFFFFFFFF:FF:FFFFFFFF:FFFFFFFFFFFFFFFFFFFFFFFFFFFFFFFFFFFFFFFFF:F,FFFFFFFFFFFFFFFFFFFFFFFFFFFFFFFFFF,FFFFFFFFFFFFFFFFFFFFFFFFFFFF:FFFFFFFFF:F:FFFFFFFFFF:FFFFF:FFFFFFFFFFFFFFFF
@A00881:241:HJW2NDRXX:1:2128:22571:12399 1:N:0:CGAGAGAA+GATTGGAG
GCCAATCCTATGGGAGGCAGCAGTGGGGAATATTGCACAATGGAGGGAACTCTGATGCAGCGATGCCGCGTGAGGGAAGAAGGTTTTCGGATTGTAAACCTCTGTCGTCGGGAACGATAATGACGGTACCCGACAAGGAAGCTCCGGCTAACTACGTGCCAGCAGCCGCGGTACTACGTAGGGAGTGAGCGTTGTCCGGAATTACTGGGTGTAAAGGGAGAGTAGGCGGGGTTGCAAGTCAGATGTGAAA
+
FFF::F:FFFFFFFFFFFFFFFFFFFFFFFFFFFFFFFFFFFFFFFFF:FFFFFFFFFFFFFFFFFFFFF:FFFFFFFFFF:FFFFFFFFFFF:FFFFF,FFFFFFFFFFFFFFFFFFFFFFFFFFFFFFFFFFFFFFFFFFFFFFFFF,FFFFFFFFFFFFFFFFFFFFFFF,FFFFFFFFFFFFFFFFFFFFFFFFFF,FF,FFF:FFFF,FFFF,FF,FFFFFFFFFFFFFFFFF:FFFFFFFFFFF
@A00881:241:HJW2NDRXX:1:2128:19985:12493 1:N:0:CGAGAGAA+GATTGGAG
GCCAATCCTATGGGAGGCAGCAGTGGGGAATATTGCACAATGGGGGAAACCCTGATGCAGCGACGCCGCGTGGGTGAAGAAGTATTTCGGTATGTAAAGCCCTATCAGCAGGGAAGAAGATGACGGTACCTGAGTAAGAAGCCCCGGCTAACTACGTGCCAGCAGCCGCGGTAATACGTAGGGGGCGAGCGTTATCCGGATTTACTGGGTGGAAAGGGAGCGTAGACGGCCGGTCAAGTCTGGAGTGACA
+
F,FFFFFFFFFFFFFFFFFFFFFFFFFFFFFFFFFFFFFFFFFFFFFFFFFFFFFFFFFFFFFFFFFFFF,FFFFFFFFFFFFFFFFFFFFFFFFFFFFFFFFFFFFFFFFFFFFFFFF,FF,FFFFFFFFFFFFFFFFF:FFFFFFFFFFFFFFFFFF:FFFFFFFFF::F:F,FFFFFFFFFFFFFFFFF,FFFFFFFFFFFFFFFFFF,F,FFFFFFFFFFFFFFFFFFFF:FF:FFFFFFFF::FF
@A00881:241:HJW2NDRXX:1:2128:13621:12680 1:N:0:CGAGAGAA+GATTGGAG
GCCAATCCTATGGGATGCACCAGTGGGGAATATTGGTCAATGGGGGGAACCCTGAACCAGCAACGCCGCGTGAAGGAAGAAGGCTTTCGGGTTGTAAACTTCTTTTACCAGGGACGATAGTGACGGTACCCAAGGAGGAAGCTCCGGCTAACTACGTGCCAGCAGCCGCGGTAATACGTAGGAGGCAAGCGTTATCCGGAATGACTGGACGTAAAGGGTGCGTAGGTGGTTTGGCAAGTTGGTAGCGTAA
+
FFFFFFFFFFFFFFFFFFFFFFFFFFFFFFFFFFFFFFFFFFFFFFFFFFFFFFFFFFFFFFFFFFFFFFFFFFFFFFFFFFFFFFFFFFFFFFFFF:FFFFFFFFFFFFFFFFFFF:FFFFFFFFFFFFFFFFF:FFFFFFFFFFFFFFFFFFFFFFFFFFF:FFFFFFFFFFFFFFFFFF:FFFFFFFFFFFFFFFFFFFFFFFFFFFFF:FFFFFFFFFFFFFFFFFF:FFFFFFFFFFFFFFFFFF
@A00881:241:HJW2NDRXX:1:2128:17852:12806 1:N:0:CGAGAGAA+GATTGGAG
GCCAATCCTATGGGGCGCACCAGTGGGGAATATTGCACAATGGGGGGAACCCTGATGCAGCGACGCCGCGTGAGTGAAGAAGTCATTCGTGATGTAAAGCTCTATCAGCAGGGAAGAAGAGGGCGAGAGCCCGGACGGTACCTGACTAAGAAGCCCCGGCTAACTACGTGCCAGCAGCCGCGGTAATACGTAGGGGGCAAGCGTTATCCGGATTTACTGGGTGTAAAGGGAGCGTAGACGGCAGAGCAAG
+
FFFFFFFFFFFFFFFFFFFFFFFFFFFFFFFFFFFFFFFFFFFFFFFFFFFFFFFFFFFFFFFFFFFFFFFFFFFFFFFFFFFFFFFFF,FFFFFFFFFFFFFFF:FF:FFFFFFFFFFFFF:FFFF:FFFFFFFFFFFFFFFFFFFFFFFFFFFFFFFFFFFF:FF,,FFFFFFFFFFFFFF,F:FFF:,FFFFFFF:FFFF,F:FF,FFFFFFFFFFFFF::FFFFFFF::FF:FF::FFFFFFFF,F
@A00881:241:HJW2NDRXX:1:2128:21856:13072 1:N:0:CGAGAGAA+GATTGGAG
GCCAATCCTACGGGGCGCAGCAGTGGGGAATATTGCACAATGGGGGAAACCCTGATGCAGCGACGCCGCGTGAGTGAAGAAGTATTTCGGTATGTAAAGCTCTATCAGCAGGGAAGAAAACAGACGGTACCTGACTAAGAAGCCCCGGCTAACTACGTGCCAGCAGCCGCGGTAATACGTAGGGGGCAAGCGTTATCCGGATTTACTGGGTGTAAAGGGAGCGTAGACGGAAGAGCAAGTCTGATGTGAA
+
FFFFFFFFFFFFFFFFFFFFFFFFFFFFFFFFFFFFFFFFFFFFFFFFFFFFFFFFFFFFFFFFFFFFFFFFFFFFF:FFFFFF:FFFFFFFFFFFFFFFFFFFFFFF:FFFFFFFFFFFFFFFFFFFF:FFFFFFFFF:F,FF:FFFFFFFFFFFFFFFFFFFFFFFFFFFFFFFFFFFFFFFFFFFFFFFFFFFFF:FFF:FFFFFFF:FF,FFFFFFFFFFF,FFFFFFFFFFFFFFFFFFFFFFF,
@A00881:241:HJW2NDRXX:1:2128:22860:13244 1:N:0:CGAGAGAA+GATTGGAG
GCCAATCCTATGGGAGGCAGCAGTGGGGAATATTGGTCAATGGGGGGAACCCTGATCCAGCGATGCCGCGTGAGGGAAGAAGGTTTTCGGATTGTAAACCTCTGTGGAGCGGGACGATAATGACGGTACCGCTCAAGGAAGCCACGGCTAACTACGTGCCAGCAGCCGCGGTAATACGTAGGTGGCGAGCGTTGTCCGGACTTACTGGGTGTAAAGGGAGTGCAGGCGGGACTGCAAGTCAGATGTGAAA
+
F:FF:FFFFFFFFF,FFFFFF,FFFFFFFFFFFFFFF:FFFF:FFFFFFFFFFFFFFFFFFFFFFFFF:F:FFFFFFFFF:FFFFFFFF,FFFFFFFFFFFFFFFFFFFF::F:FF:F:FFFF:FFFFFFFFFFFFFFFFFFFFFF:FF,FFFFFFFFF:FF::FFFFFFFFF:FFFFF,FFFFFFFFF::F:FFFFFFF,FFFFFF:FFF:,F,FFFFFF:FFFFFFFFF:FFFFFFFFFFFFF:::,F
@A00881:241:HJW2NDRXX:1:2128:16297:13463 1:N:0:CGAGAGAA+GATTGGAG
GCCAATCCTACGGGGCGCAGCAGTGGGGAATATTGGGCAATGGGCGAAAGCCTGACCCAGCAACGCCGCGTGAGGGAAGAAGGGTTTCGGCTCGTAAACCTCTGTCCTATGGGACGAAGGAAGTGACGGTACCATAGGAGGAAGCCCCAGCCAACTACGTGCCAGCAGCTGCGGTACTACGTAGGGGGCGAGCGTTATCCGGAATTCTTGGGCGGACAGGGCACGCAGGTGGTTATTTCGGTGCGGTGTA
+
F::,FFFFFFFFFFFFFFFFFFFFFFFFF,FFFFFFFF,FFFFFFFFFFFFFFFFFFFFFFF,:F:FFFF:FFFFFFFFFFFFFF,FFFFFFFFFF,FFFFFFFFFFFFFFFFFF:F:FFFFFFFFFFFFFFFFF,FFFFFF:FFF:FFFFFFFFFFFFFFFFFFFFFFFFFFFFF,FFFFFFFFFFFFFFFFFFFFFFFFF,F,F,FFFFF:F,F,::FFFFFFFF:FFFF:F,FFFFFF:FFFFFF,F
@A00881:241:HJW2NDRXX:1:2128:15637:13479 1:N:0:CGAGAGAA+GATTGGAG
GCCAATCCTACGGGAGGCAGCAGTGGGGAATATTGGGCAATGGGCGAAAGCCTGACCCAGCGATGCCGCGTGAGGGAAGAAGGTTTTCGGATTGTAAACCTCTGTCTTTAGGGACGATAATGACGGTACCTAAGGAGGACGCTCCGGCTAACTACGTGCCAGCAGCCGCGGTAATACGTAGGGAGCGAGCGTTGTCCGGAATTACTGGGTGTAAAGGGAGTGCAGGCGGGACTGCAAGTCAGATGTGAAA
+
F:F,:FFFFFFFFF:FFFFFFFF:FFFFFFFFFFFFFFFFFFFFFFFFFFFFFFFFFFFFFFF:F:FFF::FFFFFFFFFFFFFFFFFFFFFFFFFFFFFFFFFFFFFFFFFFFFFFF,F:,:FFFFFFFF:FFFFFF::FFFFFFFFFFFFFFFFFFFFF:FFFFFFFFFFFFFFFFFFFFFFFF:FFFFFFFFF::F:,FFFFFFFFFFF:F:FFFFF:FF,FFFFFFFFFFFFFFFF,F:FFFFFFF
@A00881:241:HJW2NDRXX:1:2128:24370:13510 1:N:0:CGAGAGAA+GATTGGAG
GCCAATCCTACGGGGGGCAGCAGTGGGGAATATTGGGCAATGGGCGCAAGCCTGACCCAGCAACGCCGCGTGAAGGAAGAAGGCTTTCGGGTTGTAAACTTCTTTTATGAGGGACGAAGGAAGTGACGGTACCTCATGAATAAGCCACGGCTAACTACGTGCCAGCAGCCGCGGTAATACGTAGGTGGCGAGCGTTGTCCGGATTTACTGGGTGTAAAGGGCGCGTAGGCGGATAGGCAAGTCAGATGTG
+
FFFFFFFFFFFFFFFFFFFFFFFFFFFFFFFFFFFFFFFFFFFFFFFFFFFFFFFFFFFFFFFFFFFFFFFFFFFFFFFFFFFFFFFFFFFFFFFFFFFFFFFFFFFFFFFFFFFFFFFFFFFFFFFFFFFFFFFFFFFFFFFFFFFFFFFFFFFFFFFFFFFFFFFFFFFFFFFFFFFFFFF:FFFFFFFFFFFFFFFFFFFFFFFFFFFFFFFFFFFFFFFFFF::FFFFFFFFFFF:FFFFFFFFFF
@A00881:241:HJW2NDRXX:1:2128:23601:13714 1:N:0:CGAGAGAA+GATTGGAG
GCCAATCCTATGGGATGCAGCAGTAGGGAATTTTCGGCAATGGGGGAAACCCTGACCGAGCAACGCCGCGTGAAGGAAGAAGGTTTTCGGATTGTAAACTTCTGTTATAAAGGAAGAACGGCGGCTACAGGAAATGGTAGCCGAGTGACGGTACTTTATTAGAAAGCCACGGCTAACTACGTGCCAGCAGCCGCGGTAATACGTAGGTGGCAAGCGTTATCCGGAATTATTGGGCGTAAAGAGGGAGCAG
+
FFFFFFFFFFFFFFFFFFFFFFFFFFFFFFFFFFFFFFFFFFFFFFFFFFFFFFFFFFFFFFFFFFFFFFFFFFFFFFFFFFFFFFFFFFFFFFFFFFFFFFFFFFFFFFFFF:FFFFFFFFFFFFFFFFFFFFFFFFFFFFFFFFFFFFFFFFFFFFFFFFFFFFFFFFFFFFFFFFFFFFFFFFFFFFFFFFFFFFFFFFFFF:FFFFFFFFFFF,FFFFFFFFFFFFFFFFFFFFF:F:FFFFF:FF
@A00881:241:HJW2NDRXX:1:2128:20302:13761 1:N:0:CGAGAGAA+GATTGGAG
GCCAATCCTATGGGGGGCAGCAGTGGGGAATATTGGTCAATGGGGGAAACCCTGAACCAGCAACGCCGCGTGAAGGAAGAAGGCTTTCGGGTTGTAAACTTCTTTTATCTGTGACGATAGTGACGGTAACAGATGAATAAGCTCCGGCTAACTACGTGCCAGCAGCCGCGGTAATACGTAGGGAGCGAGCGTTATCCGGATTTACTGGGTGTAAAGGGCGCGTAGGCGGGCTGGCAAGTCCGATGTGAAA
+
FFFFFFFFFFFFFFFFFFFFFFFFFFFFFFFFFFFFFFFFFFFFFFFFFFFFFFFFFFFFFFFFFFFFFFFFFFFFFFFF:FFFFFFFFFFFFFFF:FFFFFFFFFFFFFFFFFFFFFFFFFFFFFFF,FFFFFFFFFFFFFFFFFFFF:FFFFFFFFFFFFFFFFFFFFFFFFFFFFFFFFFFFFFFFFFFF:FFFFFFFFFFFFFF::FFFFFFFFFFF:FFFFFFFF:FFFFF:FFF,FFFFFFFFF
@A00881:241:HJW2NDRXX:1:2128:28971:13964 1:N:0:CGAGAGAA+GATTGGAG
GCCAATCCTATGGGATGCAGCAGTGGGGAATATTGGGCAATGGGCGAAAGCCTGACCCAGCAACGCCGCGTGAAGGAAGAAGGTCTTCGGATTGTAAACTTTTGTCTTATGGGACGATGATGACGGTACCATAGGAGGAAGCCACGACTAACTACGTGCCAGCAGTCGCGGTAATACGTAGGTGGCGAGCGTTATCCGGAATTATTGGGTGTAAAGGGTGCGTAGGCGGGCTGTAAAGTCAGATGTGAAA
+
FFFFFFFFFFFFFFFFFFFFFFFFFFFFFFFFFFFFFFFFFFFFFFFFFFFFFFFFFFFFFFFFFFFFFFFFFFFFFFFFFFFFFFFFFFFFFFFFFFFFFFFFFFFFFFFFF:FFFFFFFFFFFFFFFFFFFFFFFFFFFFFFFFFFFFFFFFFFFFFFFFFFFFFFFFFFFFFFFFFFFFFFFFFFFFFF:FFFFFFF,,F:FFFFFFFFFFFFFFFFFFFF:FFFFFFFFFFFFFFFFFFFFFFFFF
@A00881:241:HJW2NDRXX:1:2128:32461:13964 1:N:0:CGAGAGAA+GATTGGAG
GCCAATCCTATGGGACGCAGCAGTGAGGAATATTGGTCAATGGGCGCTAGCCTGAACCAGCCAAGTAGCGTGAAGGATGAAGGCTCTATGGGTCGTAAACTTCTTTTATATAAGAATAAAGTGCAGTATGTATACTGTTTTGTATGTATTATATGAATAAGGATCGGCTAACTCCGTGCCAGCAGCCGCGGTAATACGGAGGATCCGAGCGTTATCCGGATTTATTGGGTTTAAAGGGAGCGTAGGTGGA
+
FF:FFF:FFFFFFFFFFFFFFFFFFFFFFFFFFFFFFFFFFFFFFFFFFFFFFFFFFFFFFFFFFFFFFFFFFFFFFFFFFFFFFFFFFFFFFFFFFFF:FFFF,FFFFFFFFFFFFFFFFFF,FF,F:FFFFFFFFF:,FFFFFFFFFFFFFF::FFFFFFFF::FFFFFFFFFFFFF:FFFFFFFFFFF:,:FFFFF,FFFFFFFFFF:F:FFFFFFF:FFFFFFFFFF,FFF,,F,:FFF,F,FFFF
@A00881:241:HJW2NDRXX:1:2128:24370:14074 1:N:0:CGAGAGAA+GATTGGAG
GCCAATCCTATGGGACGCAGCAGTCGGGACTATTGCGCAATGGAGGAAACTCTGACGCAGTGACGCCGCGTATAGGAAGAAGGTTTTCGGATTGTAAACTATTGTCATTAGGGAAGAGAAAGGACGGTACCTAAGGAGGAAGCCCCGGCTAACTATGTGCCAGCAGCCGCGGTAATACATAGGGGGCGAGCGTTATCCGGAATTATTGGGTGTAAAGGGTGCGTAGACGGGAAATTAAGTTAGTAGTGAA
+
FFFFFFFFFFFFFFFFFFFFFFFFFFFFF,F:FFFFFFFFFFFFFFFFFFFFFFFFFFFFFFFFFFFFFFFF,FFFFFFFFFFFFFFFFF:FFFFFFFFFFFFFFFFF,FFFFFFFFFFFFFFFFFFFFFFFFFFFFFFFFFFFFFFFFF:FFFFFFFFFFFFFFFFFFFFFFFFFFFFFFFFFFFFFFFFFF:FFFFFFF,:FFFFFFFFFFFFFFFFFFFFFFFFFFFF,F,FFF:FFFFFF:F:F,F
@A00881:241:HJW2NDRXX:1:2128:16622:14215 1:N:0:CGAGAGAA+GATTGGAG
GCCAATCCTACGGGAGGCACCAGTTAGGAATATTGGGCAATGGAGGGAACTCTGACCCAGCAACGCCGCGTGAAGGAAGAAGGTTTTCGGATTGTAAACTTCTGATCTATGGGAAGAAGAAAGTGACGGTACCATAGGAGAAAGCCACGGCTAACTACGTGCCAGCAGCCGCGGTAATACGTAGGTGGCTAGCGTTGTCCGGAATGACTGGGCGTAAAGGGAGCGTAGGTGGTTATTTAAGTTAGATGTG
+
FFFFFFFFFFFFFFFFFFFFFFFFFFFFFFFF:FFFFFFFFFFFFFFFFFFFFFFFFFFFFF:FFFFFFFFFFFFFFFFFFFFF:FFFFFFFFFFFFFFFFF:FFFFFFFFFFFFFFFFFFFFFFFFFFFFFFFFFFFFFFFFFFFFFFFFFFFFFFFFFFFFFFFFFFFFFFFF,FFFFFFFFFFFFFFFFFFFFFFFFFFFFFFFFFFFFFFFF:FFFFFFFFFFFFFFFFF,FFFFFFFFFFFFFFF
@A00881:241:HJW2NDRXX:1:2128:17933:14231 1:N:0:CGAGAGAA+GATTGGAG
GCCAATCCTACGGGATGCAGCAGTGGGGAATATTGGGCAATGGAGGCAACTCTGACCCAGCAACGCCGCGTGAGCGATGAAGGTCTTCGGATTGTAAAGCTCTTTAAGTGGGGACGAAGAAAGTGACTGTACCCACAGAATAAGCCTCGGCTAACTACGTGCCAGCAGCCGCGGTAATACGTAGGAGGCAAGCGTTATCCGGAATGACTGGGCGTAAAGGGTGCGTAGGTGGTTTGGCAAGTTGGTAGCG
+
FFFFFFFFFFFFFFFFFFFFFFF:FFFFFFFF:FFFFFFF:FFFFFFFFFFFFFFFFFFFFFFFFFFFFFFFFFFFFFFF,FFFFFFFFFF:FFFFFFFFFFFFFFFFFFFFFFFF:FFFFFFFFFFFFFFFFFFFFFFFFFFFFFFFFFFF:FFFFFFFFFFFFFFFFFFFFFFFFFFFFFFFFFFFFFFFFFFFFFFFFFFFFFFF:FFFF:,FFFFFFFF:FFFFFFFF,FFFFFFFFFFFFFFFF:
@A00881:241:HJW2NDRXX:1:2128:31846:14309 1:N:0:CGAGAGAA+GATTGGAG
GCCAATCCTACGGGACGCAGCAGTGGGGAATATTGGTCAATGGGGGAAACCCTGAACCAGCAACGCCGCGTGAAGGAAGAAGGCTTTCGGGTTGTAAACTTCTTTTATCAGTGACGATAGTGACGGTAGCTGATGAATAAGCTCCGGCTAACTACGTGCCAGCAGCCGCGGTAATACGTAGGGAGCGAGCGTTATCCGGATTTACTGGGTGTAAAGGGCGTGTAGGCGGGGCGGCAAGTCAGATGTGAAA
+
F:FFFFFFF:FFFFFFFF,FFFF:FFFFFFF:FFFFFFFFFFFFFFFFFFFFFFFFFFFFFFFFFFFFFFFFFFFF:FFFFFF::FFFFFF:FFFFFFF,FFFFFFFFFFFFFFFFFFFFFFFFFFFFFFFFFFFFFF:FFFFFFFFFFFFFFFFFFFFF,FFFFFFFFFFFFFFFFFFFFFFFFFFFFFF:FFFFFFFFFFFF:F:FFFFFFFFFFFFF:FFF,FFF:FFFFFFFFFFFF:F:FFFFF:
@A00881:241:HJW2NDRXX:1:2128:25635:14732 1:N:0:CGAGAGAA+GATTGGAG
GCCAATCCTATGGGAGGCAGCAGTGAGGAATATTGGTCAATGGGCGGGAGCCTGAACCAGCCAAGTCGCGTGAGGGAAGACGGCCTTATGGGTTGTAAACCTCTTTCAGATGAGAGTAAAGGGTGCTACGCGTAGCACATTGCAAGTATCATCAGAAGAAGCATCGGCTAATTCCGTGCCAGCAGCCGCGGTAATACGGAAGATGCGAGCGTTATCCGGATTTATTGGGTTTAAAGGGTGCGTAGGCGGA
+
F,FFFFFF,:FFFFFFFF,FFFFFF:FFFFFFFFFFFFFFFFFFFF:FFFFFFFFFFFF:FFF:FFFFFFFFFFFFF:,,FFFFFFFFFFFFFF:FF,FFFFFFFFFFFFFF:FFFF,FF:FFFFFFFFFFFFFFFFFFFFFFFFFFFFFFFFFFFFFFFFFFFFFFFF:FFFFFFFFF,FFFFFFFFFFFFF:FFFFFFFFFFFFF:FFFFF,FFFF:,FFFF::FFFF:FFFF:F:FFF:FFFFFFFF
@A00881:241:HJW2NDRXX:1:2128:30653:14841 1:N:0:CGAGAGAA+GATTGGAG
GCCAATCCTATGGGGGGCAGCAGTGGGGAATATTGCACAATGGGGGAAACCCTGATGCAGCGACGCCGCGTGGGTGAAGAAGTATTTCGGTATGTAAAGCCCTATCAGCAGGGAAGAAGATGACGGTACCTGAGTAAGAAGCCCCGGCTAACTACGTGCCAGCAGCCGCGGTAATACGTAGGGGGCGAGCGTTATCCGGATTTACTGGGTGTAAAGGGAGCGTAGACGGCAGAGCAAGTCTGGAGTGAAA
+
FFFFFFFFFFFFFFFFFFFFFFFFFFFF::FFFFFFFFFFFFFFFFFFFFFFFFFFFFFFFFFFFFFFFFFFFFFFFFFFFFFFFFFFFF:FFFFFFFFFFFFFFFFFFFFFFF,FFFFFFFFFFFFFFFFFFFFFFFFFFFFFFFFFFF:FFFFFFFFFFFF:FFFFF:FFFFFFFFFFFFFFFFFFFFFF,:FFFFFFFFFFFFFFFFFFFFFFFFFFF:FFFFFFFFFFFF:FFFFFFFFFFFFFFF
@A00881:241:HJW2NDRXX:1:2128:27236:14998 1:N:0:CGAGAGAA+GATTGGAG
GCCAATCCTATGGGGTGCAGCAGTGGGGAATATTGCACAATGGGGGGAACCCTGATGCAGCAACGCCGCGTGCAGGATGAAGGTCTTCGGATTGTAAACTGTTGTCCTCTGTGACGATAATGACGGTAGCAGAGGAGGAAGCCACGGCTAACTACGTGCCAGCAGCCGCGGTAATACGTAGGTGGCGAGCGTTGTCCGGATTTACTGGGTGTAAAGGGAGCGTAGGCGGGAAAGCAAGTCAGAAGTGAAA
+
F,FFFFFFF:FFFFFFFFFFFFFFFFFFFFFFFFFFFFF:FFFFFFFFFFFFFFFFFFFFFFFFFFFFFFFFFFFFFFF:FFFFFFFFFFFFF:FFFFFFFFFFFFFFFFFFFFFFFFFFFFFFFFFFFFFFFFFFFFFFFFFFFFFF:::FFFFFFFFFFFF:FF:FFFFFF:FFFF:FFFFF,FF:FFFFFFFFFFFFFFFFFFFFFFFF,F,FFF:FFFFFFFF:FFFFFFFFFF,FFF,F,:::FF
@A00881:241:HJW2NDRXX:1:2128:11071:15311 1:N:0:CGAGAGAA+GATTGGAG
GCCAATCCTATGGGATGCAGCAGTGAGGAATATTGGTCAATGGACGAGAGTCTGAACCAGCCAAGTAGCGTGAAGGATGACTGCCCTATGGGTTGTAAACTTCTTTTATATGGGAATAAAGTTCAGTATGTATACTGTTTTGTCGGGGAGCAAATGCAGCTACGAGTAGCTGAGAGGAGAGTACCCGAAGAAAAAGCATCGGCTAACTCCGTGCCAGCAGCCGCGGTAATACGGAGGATGCGAGCGTTAT
+
FFFF,FFFFFFFFFFFFFFFFFFFFFFFFFFFFFFF:FFFFFFFFFFFFFFFFFFFFFFFFFFFFFFFFFFFFFF:FFFFF:FFFFFFFFFFFFFFFFFFFFFFFFFFF,FFFFF:,FFFFF:FFFFFFFFFFFF:FFFFFFFFFFF:::FF:FF::FFFF,:FFFFFF:,FFFF:F:FFFF,:FFF:::FFFFF:FFFF:FFF,FFFF:FFFFF:FF:FFFFFF:F:,:FFFFFFFF,:F:FFFF:F:F
@A00881:241:HJW2NDRXX:1:2128:12735:15311 1:N:0:CGAGAGAA+GATTGGAG
GCCAATCCTACGGGGTGCAGCAGTGAGGAATATTGGTCAATGGGCGCGAGCCTGAACCAGCCAAGTAGCGTGAAGGAAGACGGCCCTACGGGTTGTAAACTTCTTTTATACGGGAATAAGAACGTCCACGAGTGGATGCGTGCATGTACCGTATGAATAAGCATCGGCTAACTCCGTGCCAGCAGCCGCGGTAATACGGAGGATGCGAGCGTTATCCGGATTTATTGGGTTTAAAGGGAGCGTAGACGGG
+
FFFFFFFFFFFFFFFFFFFFFFFFFFFFFFFFFFFFFFFFFFFFFFFFFFFFFFFFFFFFFFFFFFFFFFFFFFFFFFF:FFFFFFFFFFFFFFFFFFFFFFFFFFFFFFFFFFFFFFFF:FFFFFFFFFFFFFFFFFFFFFFFFFFFFFF:FFFFFFFFFFFFF:FFFFFFFFFFFFFFFFFFFFFFFFFFFFFFFFFFFFFFFFFFFFFFF,FFFFFFFFFF:FF:F:FFFFFFFFFFFFF:F:FFFF
@A00881:241:HJW2NDRXX:1:2128:30969:15452 1:N:0:CGAGAGAA+GATTGGAG
GCCAATCCTATGGGAGGCAGCAGTGGGGAATATTGGTCAATGGGGGAAACCCTGAACCAGCAACGCCGCGTGAAGGAAGAAGGCTTTCGGGTTGTAAACTTCTTTTATCAGTGACGATAGTGACGGTAGCTGATGAATAAGCTCCGGCTAACTACGTGCCAGCAGCCGCGGTAATACGTAGGGAGCGAGCGTTATCCGGATTTACTGGGTGTAAAGGGCGCGTAGGCGGGCCGACAAGTCAGATGTGAAA
+
FFFFFFFFFFFFFFFFFFFFFFFFFFFFFFFFFFFFFFFFFFFFFFFFFFFFFFFFFFFFFF:FFFFFFFFFFFFFF:FFFFFFFFFFFFFFFFFFFFFFFFFFFFFFFFFFFFFFFFFFFFFFFFFFFFFFFFFFF:FFFFFF:FFFFFFFFFFFFFFFFFFFFFFFFFFFFFFFFFF,FFFFFFFFFFF:F:FFFFFFFFFFFFFFFFFFFF,:FFFFFFFFFFFFFFFFFFFFFFFFFFFFFFFFFF
@A00881:241:HJW2NDRXX:1:2128:18810:15562 1:N:0:CGAGAGAA+GATTGGAG
GCCAATCCTACGGGGTGCAGCAGTGGGGAATATTGCACAATGGGGGAAACCCTGATGCAGCGACGCCGCGTGAGTGAAGAAGTATTTCGGTATGTAAAGCTCTATCAGCAGGAAAGAAAATGACGGTCCCTGACTAAGAAGCCCCGGCTAACTACGTGCCAGCAGCCGCGGTAATACGTAGGGGGCAAGCGTTATCCGGATTTACTGGGTGTAAAGGGAGCGTAGACGGCAGGGCAAGTCTGAAGTGAAC
+
FFFFFFFFFFFFFFFFFFFFFFFFFFFFFFFFFFFFFFFFFFFFFFFFFFFFFFFFFFFFFFFFFFFF:FFFFFFFFFFFFFFF,FFFFFFFFFFFFFFFFFFFFFFFFFFFFF:FF,FFFFFFFFF,FFFFFFFFFFFFFFFFFFFFFFFFFFFFFFFFFFF:FFFFFFF,FFF,FF:,FFFFFFF,FFFFFF:F:F:FF:FF::FFF:FFFF,FFFFFF:F,FFFFFFFFFFF:F:F::FF,FFFF,,
@A00881:241:HJW2NDRXX:1:2128:24542:16157 1:N:0:CGAGAGAA+GATTGGAG
GCCAATCCTATGGGACGCAGCAGTGGGGAATATTGGTCAATGGGGGGAACCCTGAACCAGCAACGCCGCGTGAAGGAAGAAGGCTTTCGGGTTGTAAACTTCTTTTACCAGGGACGATCGTGACGGTACCTGGTGAATAAGCTCCGGCTAACTACGTGCCAGCAGCCGCGGTAATACGTAGGGAGCGAGCGTTATCCGGATTTACTGGGTGGAAAGGGCGCGTAGGCGGGCTGTCAAGTCAGATGTGAAA
+
FFFFFFFFFFFFFFFFFFFFFFFFFFFFFFFFFFFFFFF,FFFFFFFFFFFFFFFFFFFFF:FFFFFFFFFFFFFFFFFFFFFFFFFFFFFFFFFFFFFFFFFFFFFFFFFFFFFFFF,FFF:FFFFFF,FFFFFF,FFFFFFFFFFFFFFFFFFFFFFF,FFFFFFFFFFF,F:FFFFFFFFFFFFFFFFF:,FFFFFFFFFFFFFFFFF,F,FFFFFF:FFF:FFFFFF:FF:FFFFF,F:,FF::,F
@A00881:241:HJW2NDRXX:1:2128:29432:16172 1:N:0:CGAGAGAA+GATTGGAG
GCCAATCCTACGGGAGGCAGCAGTGGGGAATATTGGGCAATGGGCGAAAGCCTGACCCAGCAACGCCGCGTGAAGGAAGAAGGTCTTCGGATTGTAAACTTCTTTTATGAGGGACGAAGGACGTGACGGTACCTCATGAATAAGCCACGGCTAACTACGTGCCAGCAGCCGCGGTAATACGTAGGTGGCGAGCGTTATCCGGATTTACTGGGTGTAAAGGGCGCGTAGGCGGGCGTGCAAGTCAGATGTG
+
FFFFFFFFFFFFFFFFFFFFFFF,FFFFFFFFFFFFFFFFFFFFFFFFFFFFFFFFFFFFFFFFFFFFFFFFFFFFFFFFFFFFFFFFFFFFFFFFFFFFFFFFFFFFFFFFFFFFFFFFFFFFFFFFFF:FFFFFF:FFFFFFFF:FFFFF:FFFFFFFFFFFFFFFFFFFFFFFFFFFFFFFFFFFFFFFFFFFFFFF:FFFFFFFFFFFFFFFFFFFFFFFFF:FFF,FFFFFFFFFFFFFFFFFFF
@A00881:241:HJW2NDRXX:1:2128:12563:16423 1:N:0:CGAGAGAA+GATTGGAG
GCCAATCCTATGGGATGCACCAGTGGGGGATATTGCACAATGGGGGAAACCCTGATGCAGCGACGCCGCGTGGAGGAAGAAGGTTTTCGGATTGTAAACTCCTGTCGTGCGGGACGATAATGACGGTACCGCACAAGAAAGCCACGGCTAACTACGTGCCAGCAGCCGCGGTAAAACGTAGGTGGCAAGCGTTGTCCGGAATTACTGGGTGTAAAGGGAGCGCAGGCGGGCTGACAAGTTGGAAGTGAAA
+
FFFFFFFFFFFFFFFFFFFFFFFFFFFFFFFFFFFFFFFFFFFFFF:FFFFFFFFFFFFFFFFFFFFFFFFFFFFFFFFFFFFFFFFFFFF:FFFFFFFFFFFFFFFFFFFFFFFFF:FFFFFFFFFFFFFFFFFFFFFFFFFFFFFFF:FFFFFFFFFFFFFFFFFFFFF,FFFFFFFFFFFFFFFFFFFFFFF::FFFFFFFF:FFFFF:FFFFFFFFFFFFFFFFFFFFFFF:FFFFFFFFFF:,FF
@A00881:241:HJW2NDRXX:1:2128:29622:16783 1:N:0:CGAGAGAA+GATTGGAG
GCCAATCCTACGGGATGCAGCAGTGGGGAATATTGGGCAATGGAGGCAACTCTGACCCAGCAACGCCGCGTGAGCGATGAAGGTCTTCGGATTGTAAAGCTCTTTAAGTGGGGACGAAGAAAGTGACTGTACCCACAGAATAAGCCTCGGCTAACTACGTGCCAGCAGCCGCGGTAATACGTAGGAGGCAAGCGTTATCCGGAATGACTGGGCGTAAAGGGTGCGTAGGTGGTTTGGCAAGTTGGTAGCG
+
FFFFFFFFFFFFFFFFFFFFFFF:FFFFFFFFFFFFFFFFFFFFFFFFFFFFFFFFFFFFFFFFFFFFFFFFFFFFFFFFFFFFFFFFFFFFFFFFFFFFFFFFFFFFFFFFFFFFFFFFFFFFFFFFFF:FFFFFFFFFFFFFFFFFFFFFFFFFFFFFFFFFFFFFFFFFFFF:FFFFFFFFFFFFFF,FFFFF:FFFFFFFFFFFFFFFFFFFFFFFFFFFF:FFFFFFFFFFFFFFFFFFFFFFFF
@A00881:241:HJW2NDRXX:1:2128:23963:17190 1:N:0:CGAGAGAA+GATTGGAG
GCCAATCCTACGGGGTGCAGCAGTGAGGAATATTGGTCAATGGGCGCAGGCCTGAACCAGCCAAGTAGCGTGAAGGATGACTGCCCTATGGGTTGTAAACTTCTTTTATGAGGGACGAAGGAAGTGACGGTACCTCATGAATAAGCCACGGCTAACTACGTGCCAGCCGCCGCGGTAATACGTAGGTGGCAAGCGTTATCCGGATTTATTGGGTGTAAAGGGCGTGTAGGCGGGATTGCAAGTCAGATGT
+
FFFFFFFFFFFFFFFFFFFFFFFFFFFFFFFFFFFFFFFFFFFFFFF:FFFFFFFFFFFFFFFFFFFFFFFFFFFFFFFFFFFFFF:FFFFFFFFFFFFF,FFFFFFFFFFFFFFFF:FFF:,FFFFFFFFF:FFFFFFFFFFFFFFFFFFFFFFFFFFFFFFFFFF,FFFFFFFFF,FFFFF:FFFFFFFFFFFFFF:FFFF:F,FF:FFFFFFF:FFFFFFFFFFFFFFFFFFFF:FFFFF:FFF:FF
@A00881:241:HJW2NDRXX:1:2128:25482:17315 1:N:0:CGAGAGAA+GATTGGAG
GCCAATCCTATGGGAGGCAGCAGTGGGGAATATTGCACAATGGGCGGGAGCCTGAACCAGCCAAGCCGCGTGGAGGAGGAAGGTACAGAGTATCGTAAACTCCTTTTGTCAGGGGATAAAAGGCGGGATGCGTCCCGTCCCGAAGGTACCTGAAGAAAAAGCATCGGCTAACTCCGTGCCAGCAGCCGCGGTAATACGGAGGATGCGAGCGTTATCCGGATTTATTGGGTTTAATGGGTGCGTAGGCCGC
+
FFFFFFFFFFFFFFFFFFFFFFFFFFFF,FFF:FFFFFFFFFFFFFFFFFFFFFFFFFFFFFFFFF:FFFFFFFFFFFFF:FFF,FF:FFFFFFFF::FFFFFFFFFFFFFFFFFF:F:FFFFFFFFFFFFFFFFFFFFFFFF:FFF:FFFFFFF:FFFFFFFFFFF:FFFFFFFFFFFF,FFFFFF:FF:F,FFFFFFFFFFFFFF:FFF:F,FFFFFF,FF,FFFFFFFF:F,FFF:FF:F,FFF:F:
@A00881:241:HJW2NDRXX:1:2128:24840:17362 1:N:0:CGAGAGAA+GATTGGAG
GCCAATCCTATGGGGTGCAGCAGTGGGGAATATTGGTCAATGGGGGGAACCCTGAACCAGCAACGCCGCGTGAAGGAAGAAGGCTTTCGGGTTGTAAACTTCTTTTATCAGGGAAGATAGTGACGGTACCTGATGAATAAGCTCCGGCTAACTACGTGCCAGCAGCCGCGGTAATACGTAGGGAGCGAGCGTTATCCGGATTTACTGGGTGTAAATGGCGCGTAGGCGGCCTGACAAGTCAGATGTGAAA
+
F,:FFFF,F:,:F:FFF:FFFF,FFF,FFFFF:F:,FFFFFF,FF::FFFFFFFFFFFFFF,FFFFF,FFF:FF:FFFFFFFFF,F:F,FFF:,FF,FFFFFF,FFFFF:FFFFFFF:,FFFF,,FF:FFFFFFFF,FFFFFFF:FFFFF:FFFFFF,,FFFFF:FF,F:,:FFFFFF:FFFFF:FFFFF:FF,:,F,,:FFFFF::FFFFFFF:,F:,FFF:F:F::,,FFF,FFF,F:FFFFFFFFFF
@A00881:241:HJW2NDRXX:1:2128:25021:17519 1:N:0:CGAGAGAA+GATTGGAG
GCCAATCCTATGGGACGCAGCAGTGAGGAATATTGGTCAATGGGCGAGAGCCTGAACCAGCCAAGTCGCGTGAGGGAAGACGGCCCTACGGGTTGTAAACCTCTTTTGTCAGGGAGCAAGAACAGGCACGCGTGCCTGACTGAGAGTACCTGAAGAAAAAGCATCGGCTAACTCCGTGCCAGCAGCCGCGGTAATACGGAGGATCCGAGCGTGATCCGGATTTATTGGGTTTAAAGGGAGCGTAGGCGGA
+
FFFFFFFFF,FFFFFFFFFFFFFFFFFFFFFFFFFFFF:FFFFFFFFFFFFFFF:FFFFFFFFFFFFFFFFFFFFF:FFFFFFFFFFFF:FFFFFFFFFFFFFFFFFFFFFFFFFFFF,F:FFFFFFFFFFFFFF:FF:FFFFFFFFFFFFFFFFFFFFFFFFFFFFFFFFFFFFFFFFFFFFFFFFFFF:F,FFFFFFFFFFFFFFFFFF:,::FFFF::FF:FFFFFFF,FFFFFFFFFFF,FFFFFF
@A00881:241:HJW2NDRXX:1:2128:20555:17675 1:N:0:CGAGAGAA+GATTGGAG
GCCAATCCTATGGGACGCAGCAGTGGGGAATATTGGGCAATGGAGGCAACTCTGACCCAGCAACGCCGCGTGAGCGATGAAGGTCTTCGGATTGTAAAGCTCTTTAAGTGGGGACGAAGAAAGTGACTGTACCCACAGAATAAGCCTCGGCTAACTACGTGCCAGCAGCCGCGGTAATACGTAGGAGGCAAGCGTTATCCGGAATGACTGGGCGTAAAGGGTGCGTAGGTGGTTTGGCAAGTTGGTAGCG
+
F,FFFFFFFFFFF:FFFFFFFFFFFFFFFFFF:FFFFF:FFFFFFFFFFFFFF:FFFFFFFF:FFFFFFFFFFFFFFFFFFFFFFFFFFFFF,FFFFFFFFFF:FFFFFFF:FFFFFFFF:FFFFFFFFFFFFFFFFFF,FFFFFFFFFFF:FFFFFFFFFFFFFFFFFFFFFFFF,FFFFFFFF,:::F,FFFFFFFFFFFFFFF:FFFFFF:,FFFFFFFFFFFFF:F::FFFFFF::FFFF:F,::F
@A00881:241:HJW2NDRXX:1:2128:25798:17675 1:N:0:CGAGAGAA+GATTGGAG
GCCAATCCTATGGGATGCAGCAGTGAGGAATATTGGTCAATGGGCGCGAGCCTGAACCAGCCAAGTAGCGTGAAGGAAGACGGCCCTACGGGTTGTAAACTTCTTTTATACGGGAATAAGAACGTCCACGAGTGGATGCGTGCATGTACCGTATGAATAAGCATCGGCTAACTCCGTGCCAGCAGCCGCGGTAATACGGAGGATGCGAGCGTGATCCGGATGTATTGGGTTTAAAGGGAGCGTAGACGGG
+
F:F:FFFFF,FFFFFFFFFFFFFFFFFFFFFFFFFFFFFFFFFFFFFFFFFFFFFFFFFFFFFFFFFFFFFFFFFFFFFFFFFFFFF:FFFFFFFFFFFFFFFFFFFFFFFFFFF,F:FFFFFFFFFFFFFFFFFFFFFFFF:FFFFFFFFFFFFFFFFF:FF:FF:FFFFFFFFFFFFFF:FFFFFFFFFFFFFFFFFFFF,,FFFFFFFF,F,FFFFFF,FF:FFFFF::F:,:FF,FFFF,:FFFFF
@A00881:241:HJW2NDRXX:1:2128:27606:17863 1:N:0:CGAGAGAA+GATTGGAG
GCCAATCCTATGGGGTGCAGCAGTGAGGAATATTGGTCAATGGGCGGGAGCCTGAACCAGCCAAGTCGCGTGAGGGAAGACGGCCTTATGGGTTGTAAACCTCTTTCAGATGAGAGTAAAGGGTGTTACGTGTAACACATTGCAAGTATCATCAGAAGAAGCATCGGCTAATTCCGTGCCAGCAGCCGCGGTAATACGGAAGATGCGAGCGTTATCCGGATGTATTGGGTTTAAAGGGTGCGTAGGCGGA
+
FF:FFFFFF:FFFFFFFFFFF:FFFFFFFFFFFFFFFFFFFFFFFFFFFF:FFFFF,FFFFFF::FFF:F:FFFFFFFFFF:FFFFFFFFFFFFFFFFFFFFFFFFFFFFFFFFFFFFFFFFFFFFFFFFFFFFFFFFFFFFFFFFFFFFFFFFF:FFFFFFFFFFFFFFF:FFFFFFFFFFFFF:::FFFFFFFFFFFF,FFFFF:FF:F:,FF:F::FF,FF,FFFFFF,F,F:FFFFFFFFFFFFFF
@A00881:241:HJW2NDRXX:1:2128:30816:18255 1:N:0:CGAGAGAA+GATTGGAG
GCCAATCCTATGGGGTGCACCAGTGGGGGATATTGGGCAATGGGCGCAAGCCTGACCCAGCAACGCCGCGTGAAGGAAGAAGGCTTTCGGGTTGTAAACTTCTTTTGACAGGGAAGAGCAGAAGACGGTACCTGTCGAATAAGCCACGGCTAACTACGTGCCAGCAGCCGCGGTAATACGTAGGTGGCAAGCGTTGTCCGGATTTACTGGGTGTAAAGGGCGTGTAGCCGGGCTGACAAGTCAGATGTGA
+
FFFFFFFF:FFFFFFFFFFFFFFFFFFFFFFFFFFFFFFFFFFFFFFFFFFFFFFFFFFFFFFFFFFFFFFFFFFFFFFFFFFFFFFFFFFFFFFFFFFFFFFFFFFFFFFFFFFFFFFFFFFF,FFFFFFFF:FFFFFFFFFFFFFFFFFFFFFFFFFFFFFFFF:FFFF:FF:FFFFF,FFFFFFFFFFFFFFFFFFFFFF:FF,FFFFFFFFFFFFFFF:FFFFFFFFFFFFFFFFFFFFFFFFFFF
@A00881:241:HJW2NDRXX:1:2128:26332:18317 1:N:0:CGAGAGAA+GATTGGAG
GCCAATCCTACGGGAGGCAGCAGTGGGGAATATTGCACAATGGGGGAAACCCTGATGCAGCGACGCCGCGTGAGTGAAGAAGTATTTCGGTATGTAAAGCTCTATCAGCAGGGAAGAAGTCAGACGGTACCTGAGTAAGAAGCCCCGGCTAACTACGTGCCAGCAGCCGCGGTAATACGTAGGGGGCAAGCGTTATCCGGATTTACTGGGTGTAAAGGGCGCGTAGGCGGGCTGACAAGTCAGATGTGAA
+
FFFFFFFFFFFFFFFFFFFFFFFFFFFFFFFF:FFFFFFFFFFFFFFF:FFFFFFFFF:FFFFFFFFFFF,FFFFFFFFFFFFF:FFFFFFFFFFFFFFFFFFFFFFFFFFFFFFFF:FFFFFFFFFFFFF,FFFFFFFFFFFFFFFFFFF:FFFFFFFFFFFFFFFFFFFFFF:FFFF,FFFFFFF:FFFFFFFFFFF:FFFFF::FFFFF:,FFFF:F:FFFFFFFFFFFFFF:F,FFFF:FF:FFF,
@A00881:241:HJW2NDRXX:1:2128:32750:18724 1:N:0:CGAGAGAA+GATTGGAG
GCCAATCCTACGGGGTGCAGCAGTGGGGAATATTGGGCAATGGGCGCAAGCCTGACCCAGCAACGCCGCGTGAGGGAAGAAGGCTTTCGGGTTGTAAACCTCTTTTACCAGGGACGAAGGACGTGACGGTACCTGGAGAAAAAGCAACGGCTAACTACGTGCCAGCAGCCGCGGTAATACGTAGGTTGCAAGCGTTGTCCGGATTTACTGGGTGTAAAGGGCGTGTAGGCGGAACTGCAAGTCAGATGTG
+
F:FFFFFFF:FFFFFFFFF:FFFFFFFFFFF:FFFFFFFFFFFFFFFFFFFFFFFFFFFFF:FF:F,FFF,FFFFFFFFFFFFFFFFFF:FFFFFFF:FFFFFFFFFFF:FFFFFFFFFFFFFFFFFFFFFFF:FFFFFFFFFF,FFFFFFFF:FFFFFFFFFFFFFFFFFFFF:FFFF::FFFFFFFF::FFFFFFFFF:,FFFFFF:FFFFFF:FFFFFFFFFFFFFFF:FF:FFFFFFFFF:FF:::
@A00881:241:HJW2NDRXX:1:2128:29722:18834 1:N:0:CGAGAGAA+GATTGGAG
GCCAATCCTACGGGGTGCAGCAGTGGGGAATATTGGGCAATGGGCGAAAGCCTGACCCAGCAACGCCGTGTGAAGGAAGAAGGTCTTCGGATTGTAAACTTTTGTCTTATGGGACGATAATGTCGGTACCATAGGAGGAAGCCACGACTAACTACGTGACAGCAGTCGCGGTAATACGTAGGTGGCGAGCGTTATCCGGAATTATTGGGTGTAAAGGGTGCGTAGTCGGGCTGTAAAGTCAGATGTGAAA
+
FFF,,FFFF,FFFFFFFF:FF:FFFFFFFFF:FFFFF,:FFFFFFFFFFFFFFFFFFFFFFFFFF:FFFF:F,F,:FFFFFFFFFFFFFFFFF:FFFFF,:F:FF:FFFF,F:FFFFFFFFF,F,FFFFFF:,,FFFF:FFFFFFFFFFFFFFFFF:F,FF,FFFF,FFFFFFFF,F:FFF:FF::FFF:::FFF:F,FFFFFFF:,FFFFF:F,:FFFF:,FF:,F,:,FF,:F,FFFFF:,F,F,F,F
@A00881:241:HJW2NDRXX:1:2128:20943:18850 1:N:0:CGAGAGAA+GATTGGAG
GCCAATCCTATGGGGCGCAGCAGTGGGGAATATTGGGCAATGGAGGCAACTCTGACCCAGCAACGCCGCGTGAATGAAGAAGGCCTTCGGGTTGTAAAGTTCTTTAATTGGGGACGAAGAAAGTGACGGTACCCAAAGAATAAGCCACGGCTAACTACGTGCCAGCAGCCGCGGTAATACGTAGGTGGCAAGCGTTGTCCGGAATGACTGGGCGTAAAGGGAGCGTAGGCGGCGCAACAAGTTAGGAGTG
+
FFFFFFFFFFFFFFFFFFFFFFFFFFFFF,:FFFFFFF,FFFFFFFFFFFFFFFFFFFFFFFFFFFFFFFFFFFFF:FFFFFFFFFFFFFF:FFFFFFFFFFFFFFFFFFFFFFFFFFFFFFFFFFFFFF:FFFFFFFFFFFFFFFFFFFFFFFFFFFFFFFFFFFFFFFFFFFFFFFFFFFFFFFFFFF:FFFFFFFFFFFFFFFFF:::FFF:,:FFFFFFFFFFFFFFFFFFFFFF:FFFFFF:FFF
@A00881:241:HJW2NDRXX:1:2128:17698:20556 1:N:0:CGAGAGAA+GATTGGAG
GCCAATCCTATGGGATGCAGCAGTCGGGAATATTGCGCAATGGAGGAAACTCTGACGCAGTGACGCCGCGTGCAGGAAGAAGGTTTTCGGATTGTAAACTGCTTTAGACAGGGAAGAGCAAAGACAGTACCTGTAGAATAAGCCACGGCTAACTACGTGCCAGCAGCCGCGGTAATACGTAGGTGGCAAGCGTTATCCGGATTTACTGGGTGTAAAGGGCGTGTAGGCGGGACTGCAAGTCAGATGTGAA
+
FFFFFFFF:F,FFFFFFFFFFFFFFFFFFFFFFFFFFFFFFFFFFFFFFFFFFFFFFFFFF:FFFFFFFFFFFFFFFFFFFFFFFFFFFFFFFFFFFFFFFFF,FFFFF,FFFFFFFFFFFFFFF:FFFFFFFFFFFFFFFFFFFFFFFFFFFFFFFFFFFFFFFFFFFFFF:F:F:FFFFFFFFFFFFFFF:FFFFFFFFFFFFFFFFFFF:FFFFFFFFFFFF:FFFF:FFFFFFFFFFFFF:FFFFF
@A00881:241:HJW2NDRXX:1:2128:14787:20932 1:N:0:CGAGAGAA+GATTGGAG
GCCAATCCTATGGGATGCAGCAGTGGGGAATATTGGGCAATGGGCGCAAGCCTGACCCAGCAACGCCGCGTGAAGGAAGAAGGCTTTCGGGTTGTAAACTTCTTTTATGAGGGACGAAGGATGTGACGGTACCTCATGAATAAGCCACGGCTAACTACGTGCCAGCAGCCGCGGTAATACGTAGGTGGCGAGCGTTGTCCGGATTTACTGGGTGTAAAGGGCGCGTAGGCGGGTAGGCAAGTCAGATGTG
+
FFFFFFFFFFFFFFFFFFFFFFF:FFFFF:FFFFFFFF,FFFFFFFFFFFFFFFFFFFFFFFFFFFFFFFFFFFFFFFFFFFFFFFFFFFFFFFFFFF:FFFFFFFFFFFFFFFFFFFFFFFFFFFFFFF,FFF:FFFFFFFF:FFFFFFFF:FFFFFFFFFFFFFFFFFFFFFFFFFFFFFFFFFFFFFFFFF:FFFFFFFFFFF:FFFFFFFFFFFFFFF:FFFFFFFFFFF:FFFF:FFFFFFF:FF
@A00881:241:HJW2NDRXX:1:2128:24279:21057 1:N:0:CGAGAGAA+GATTGGAG
GCCAATCCTATGGGGTGCAGCAGTGAGGGATATTGCACAATGGGGGGAACCCTGATGCAGCGATGCCGCGTGGAGGAAGAAGGTTTTCGGATTGTAAACTCCTTTTATCGGGGACGAAAGAAGACGGTACCCGAAGAAAAAGCTCCGGCTAACTACGTGCCAGCAGCCGCGGTAATACGTAGGGAGCGAGCGTTGTCCGGCATTACTGGGTGTCAAGGGAGCGCCGGCGGGCTGACAAGTTGGACGTGAA
+
F,F,FF,FFF:FFFFFFFFFF:FFF,FFFFF,FFFFFFF,FFFFFFFF:F,FFF:FFFFF:F:FFFFF:FFFFFFFFFFFF,FF:FFFFFFFFFFFFFFFFFFFFFF:FFFFFFFF:FFFFFFFFFFFF,FFFFFFFFFF,FFFFFFFFFFFFFFFFFFFFFFF,FFFFFFFF:,F:F:FFFFFFFFF:FFFFFFF:FF:FFFFFFFFF::FF,F,FFFF:FFF:FFFFF:F:F,FF::F::FF,FFFF:
@A00881:241:HJW2NDRXX:1:2128:23791:21089 1:N:0:CGAGAGAA+GATTGGAG
GCCAATCCTATGGGGGGCAGCAGTGGGGAATATTGGGCAATGGGCGCAAGCCTGACCCAGCAACGCCGCGTGAGGGAAGAAGGCTTTCGGGTTGTAAACCTCTTTTACCAGGGACGAAGGACGTGACGGTACCTGGAGAAAAAGCAACGGCTAACTACGTGCCAGCAGCCGCGGTACTACGTAGGTTGCAAGCGTTGTCCGGATTTACTGGGTGTACAGGGCGTGTAGGCGGAACTGCACGTCAGATGTG
+
F:,,FFFFF:FFFFFFFFFFFFFFFFFFFFFFFFFFFFFFFFFFFFFFFFFFFFFFFFFFFFFFFFFFFFFFFF:FFFFF:FFFFFFFFFFFFFFFFFFFFFFFFFFFFFFFFFFFFFFFFFFFFFF:FFFFFFFFFFFFFFFFFFFFFFFFF:FFFFFFFFFFFFFFFFFFFF:F:FFFFF,FFFF:FF:F:FFFF:FFFFFF:F::FFFFFF,F,F:FFFFF:FFFFFF::F:FFF,,F,F,:FFFFF
@A00881:241:HJW2NDRXX:1:2128:24587:21245 1:N:0:CGAGAGAA+GATTGGAG
GCCAATCCTATGGGGTGCAGCAGTGAGGGATATTGCACAATGGGGGGAACCCTGATGCAGCGATGCCGCGTGGAGGAAGAAGGTTTTCGGATTGTAAACTCCTTTTATCGGGGACGAAAGAAGACGGTACCCGAAGAAAAAGCTCCGGCTAACTACGTGCCAGCAGCCGCGGTAATACGTAGGGAGCGAGCGTTGTCCGGAATTACTGGGTGTAATGGGAGCGCAGGCGGGCTGACAAGTTGGAAGTGAC
+
FFFF:FFFFFFFFFFFFFFFFFF:FFFFFFF:FFFFFFFFFFFFFFFFFFFFFFFFFFFFFFFFFFFFFFFFFFFFF:FFFFFFFFFF:FF:FFFFFFFFFFFFFFFFFFFFFFFF:F:FF:FFFFFF,::FF,,F,FF:FFFFFFFFFF::FFFFFFFFFFFF,FFFFFFFFF,FFFF:FFFFFFFFFFFFFFFFF::F:,FFF:F:FF:FF,F,FF:,:FFFFFFFFFFFF:F:F,FFF:FF,FFFF,
@A00881:241:HJW2NDRXX:1:2128:21197:21668 1:N:0:CGAGAGAA+GATTGGAG
GCCAATCCTAGGGAGGCAGCAGTGGGGAATATTGGGCAATGGGCGCAAGCCTGACCCAGCAACGCCGCGTGAAGGAAGAAGGCTTTCGGGTTGTAAACTTCTTTTATGAGGGACGAAGGACGTGACGGTACCTCATGAATAAGCCACGGCTAACTACGTGCCAGCAGCCGCGGTCATACGTAGGTGGCAAGCGTTCTCCGGATTTATTGGGTGTAAAGGGCGTGTAGGCGGGATTGCAAGTCAGATGTGA
+
FFFFFFFFFFFFF:FFFFFFFFFFFFFF,FFFFFFFFFFFFFFFFFFFFFFFFFFFFFFFFFFFFFFFFFFF,FFFFFFFFF:FFFFFFFF:FFFFFFFFFFFFFFFFFFFFFFFF:FFFFFFFFFFFFFFFFFFFFF:FFFF,F:FFFFFFFFFFF,FFFFFFFFFFFF:FFFFFFFFFF,FFFFFF,FFFF:F,FFFFFFFFFFF:FFFFFFFFFFFFFFFFFFFFFFFFF:FFFFFFFFFFFF:FFF
@A00881:241:HJW2NDRXX:1:2128:31349:21809 1:N:0:CGAGAGAA+GATTGGAG
GCCAATCCTACGGGGTGCAGCAGTGGGGAATATTGGTCAATGGGGGAAACCCTGAACCAGCAACGCCGCGTATAGGAAGAAGGTTTTCGGATTGTAAACTATTGTCATTAGGGAAGAGAAAGGACGGTACCCGAAGAGAAAGCCACGGCTAACTACGTGCCAGCAGCCGCGGTAATACGTAGGTGGCGAGCGTTGTCCGGATTTACTGGGTGTAAAGGGCGCGTAGGCGGATTTTTAAGTCAGGTGTGAA
+
F:FF:FFFFFFFFFFFFFFFFFFFFFFF:FFF:FFFFFFFFFFFFFF:FFFFFFFFFFFFFFFFFFFFFFFFFFFFFFFFFFFFFFFF::FFFFFFFFFFFFFFFFFFFFF:FFFFFFF:FF:FFFFFFF:FFFFFFFFFFFFFFFFFFFFFFFFFFFFFFFFFFFFFFFFFF,FFFFFF:FF:FFFFFFF:FF:FFFFFFFF::FFFFFFFFF,FFFFFFFFFFFFFFF:F:FFFFFFFFFF,FFF::F
@A00881:241:HJW2NDRXX:1:2128:29541:22091 1:N:0:CGAGAGAA+GATTGGAG
GCCAATCCTATGGGGTGCAGCAGTGGGGAATATTGGTCAATGGGGGGAACCCTGAACCAGCAACGCCGCGTGAAGGAAGAAGGCTTTCGGGTTGTAAACTTCTTTTACCAGGGACGATAGTGACGGTACCTGGTGAATAAGCTCCGGCTAACTACGTGCCAGCAGCCGCGGTAATACGTAGGGAGCGAGCGTTATCCGGATTTACTGGGTGTAAAGGGCGCGTAGGCGGGCCGACAAGCCCGATGTGAAA
+
FFFFFFFFFFFFFFFFFFFFFFFFFFFFFFFFFFFFFFFFFFFFFFFFFFFFFFFFFFFFFF:FFFFFFFFFFFFFFFFFFFFFFFFFFFFFFFFFFFFFFFFFFFFFFFFFFFFFFFFFFFFFFFFFFFFFFFFFFFFFFFFFFFFFFFFFFFFFFFFFFFFFFFFFFFFFFFF,F:FFFFFFFFFFFFFFFFF:F,FFFFFFFFFFF,FFF,,FFFFFFFFFFFFFFFFFFFFFFFFF,FF::FFFFF
@A00881:241:HJW2NDRXX:1:2128:16631:22122 1:N:0:CGAGAGAA+GATTGGAG
GCCAATCCTATGGGAGGCACCAGTGGGGAATATTGCACAATGGGGGAAACCCTGATGCAGCGACGCCGCGTGAGTGAAGAAGTATTTCGGTATGTAAAGCTCTATCAGCAGGGAAGATAATGACGGTACCTGAATAAGAAGCCCCGGCTCACTACGTGCCAGCAGCCGCGGTAATACGTAGGGGGCGAGCGTTGTCCGGAATGATTGGGCGTAAAGGGCGCGTAGGCGGCCTGATAAGTCAGGGGTGAAA
+
FFFFFFFFFFFFFFFFFFFFFFFFFFFFFFFFFFFFFFFFFFFFFFFFFFFFFFFFFFFFFFFFFFFFFFFFFFFFFFFFFFFFFFFFFFFFFFFFFFFFFFFFFFFFFFFFFFFFFFFFFFFFFFFFFFFFF:FFFFFFFFFFFFFFF,FFFFFFFFFFFFFFFFFFFFF:F:FFFFFFFFFFFF:FFFFFFFFFFFFFFFF:FFFFFFFFFFFFFFFFFF:FFFFFFFFFFFFFFFFFFF:FFFFFFF
@A00881:241:HJW2NDRXX:1:2128:19226:22294 1:N:0:CGAGAGAA+GATTGGAG
GCCAATCCTATGGGGTGCAGCAGTGAGGAATATTGGTCAATGGGCGGGAGCCTGAACCAGCCAAGTCGCGTGAGGGAAGACGGCCCTATGGGTTGTAACCCTCTTTTGCCGGGGAGCAAAGCGCCGCACGTGTGCGGTCTGGAGAGTACCCGGAGAAAAAGCATCGGCTAACTCCGTGCCAGCAGCCGCGGTAATACGGAGGATGCGAGCGTTATCCGGATTTATTGGGTTTAAAGGGTGCGTAGGCGGT
+
FFFFFFFFFFFFFFFFFFFFFFFFFFFFFFFFFFFFFFFFFFFFFFFFFFFFFFFFFFFFFFFFFFFFFFFFFFFFFFFFFFFFFFF,FFFFFFFFFFFFFFFFFFFFFFFFFFFFFFFFFFFFFFFFFFFFFFFFFF:FFFFFFFFFFFFFFFFF:FFFFFFFFFFF:FFFFFFFFFFFFFFFFFFFFFFFFFFFFFFFFFFFFFFFFFFF,,FFFFFFFFFFFFFFF:FFFFFFFFFF:FFFFFFFFF
@A00881:241:HJW2NDRXX:1:2128:14498:22748 1:N:0:CGAGAGAA+GATTGGAG
GCCAATCCTATGGGATGCAGCAGTGGGGGATATTGGACAATGGGGGGAACCCTGATCCAGCGACGCCGCGTGAGTGAAGAAGTATTTCGGTACGTAAAGCTCTGTCAGCAGGGAAGAAGGAAGACGGTACCTGACCAAGAAGCCCCGGCTAACTACGTGCCAGCAGCCGCGGTAATACGTAGGGGGCAAGCGTTATCCGGATTTACTGGGTGTACAGGGAGCGCAGACGGAGATGCAAGTCCGGAGTGAA
+
FFF,FFFF:F,FFFFFFFFFFFF:FFFFFFF:FFFFFFFFFFFFFFFF:FFFFFFFFFFFFFFFFFFFFFFFFFFFFFFFFFF:FFFFFFFFFFFF,FFFFFFFFF:FFFFFF:FFFFFF::FFFFFF,FFFFFFF::FFF::FFFFFFFFFFFFFF:FFF:F:FFFFF:FFF:FF:FFF,FFFFFFF,FFF:,,FF:FF::FF,FFFFFFF:,,FFFF::,FFFFF:F::FFFF:F,FF:FFF:FFFF,
@A00881:241:HJW2NDRXX:1:2128:29206:23860 1:N:0:CGAGAGAA+GATTGGAG
GCCAATCCTATGGGACGCAGCAGTGGGGAATATTGGGCAATGGAGGCAACTCTGACCCAGCAACGCCGCGTGAATGATGAAGGTCTTCGGATTGTAAAGTTCTTTTCTAAGGGAAGAAGAAAGTGACGGTACCTTAGGAATAAGCCTCGGCTAACTACGTGCCAGCAGCCGCGGTAATACGTAGGAGGCAAGCGTTATCCGGAATGACTGGGCGTCAAGGGTGCGTAGGTGGTTTGGCAAGTTAGTAGCG
+
FFFFFFFFFFFFFFFFFFFFFFFFFFFFFFFFFFFFFFFFFFFFFFFFFFFFFFFFFFFFFFFFFFFFFFFFFFFFFFFFFFFFF:FFFFFFFFFFFFFFFFFFFFFFFFFFFFFFFFFF:FFFFFFFFFFFFFFFFFFFFFFFFF:FFFFFFFFFFFFFFFF,FFFFFFFFFF:F:FFFF:F,FFFFFF:FFFFFFFFFFFF,FFFFFFFFFFF,FFFFFFFFF:FFF,FFF,FFFFF,FFFFFFFF:F
@A00881:241:HJW2NDRXX:1:2128:25093:24095 1:N:0:CGAGAGAA+GATTGGAG
GCCAATCCTATGGGGTGCAGCAGTGGGGAATATTGGGCAATGGGCGCAAGCCTGACCCAGCAACGCCGCGTGAAGGAAGAAGGCTTTCGGGTTGTAAACTTCTTTTATGAGGGACGAAGGATGTGACGGTACCTCATGAATAAGCCACGGCTAACTACGTGCCAGCAGCCGCGGTAATACGTAGGTGGCGAGCGTTGTCCGGATTTACTGGGTGTAAAGGGCGCGTAGGCGGGACTGCAAGTCAGATGTG
+
FFFFFFFFFFFFFFFFFFFFFFFFFFFFFFFFFFFFFFFFFFFFFFFFFFFFFFFFFFFFFFFFFFFFFFFFFFFFFFFFFFFFFFFFF:FFFFF:FFFFFFFFFFFFFFFFFFFFFFFFF,FFFFFFFFFFFFFFFFFFFFFFFFFFFFFFFFFFFFFFFFFFFFF:FFFFFFFFFFFFFFFFFFFFFFFFFFF::FFFFFF,FF:FFFFFFF:F,FFFFFFFFFFFFFFFFFFFFFF:F:FFFF,FFF
@A00881:241:HJW2NDRXX:1:2128:27190:24126 1:N:0:CGAGAGAA+GATTGGAG
GCCAATCCTATGGGGTGCAGCAGTGGGGAATATTGGGCAATGGAGGCAACTCTGACCCAGCAACGCCGCGTGAGTGATGAAGGTCTTCGGATTGTAAAACTCTTTAAGTGGGGACGAAGAAAGTGACTGTACCCACAGAATAAGCCTCGGCTAACTACGTGCCAGCAGCCGCGGTAATACGTAGGAGGCAAGCGTTATCCGGAATGACTGGGCGTAAAGGGTGCGTAGGTGGTTTGGCAAGTTAGTAGCG
+
FFFFFFFFFFFFFFFFFFFFFFFFFFFFFFFFFFFFFFFFFFFFFFFFFFFFFFFFFFFFFFFFFFFFFFFFFFFFFFFFFFFFFFFFFFF:FFFFFFFFFFFFFFFFFFFFFFF:FFFFFFFFFFFFFFFFFFFFFFFFFFFFFFFFFFFFFFFF:FFFFFFFFFFFFFFFFFF:,FFFFFFFFFFFFF:,FFFFFFFFFFF,FFFFFFFFFFFF,FFFFF:FFFFFFFFFFFFFFFF,FFFFFFFFFF
@A00881:241:HJW2NDRXX:1:2128:22290:24251 1:N:0:CGAGAGAA+GATTGGAG
GCCAATCCTATGGGGTGCAGCAGTTGGGAATATTGGACAATGGAGGAAACTCTGATCCAGTGACGCCGCGTGAAGGAAGAAGGTCTTCGGATTGTAAACTTATTTTGTCAGGGAAGAAAAAAATGACTGTACCTGGAGAAAAAGCACCGGCTAACTACGTGCCAGCAGCCGCGGTAATACGTAGGGTGCAAGCGTTATCCGGATTTACTGGGTGTAAAGGGCGAGTAGACGGCGGTGCAAGTCAGCTGTG
+
F,FFF:FFFFF:FFFFF:FFFFFFFFFFFFF:FFFFFFFFFF:FFFF:FFFFFFFFFFFFFF:FFFFFFFFFFFFFFFF,FFFFF:F:F,FFFFF,FFFFFFFF:F:FFFFFFFFFF:FFF,F:FFFF:FFFFFFFFFFF,,FFF,F,FFFFF::FFFF:FFF:FFFFFFFFFF:F,F,FF:FFFFFFF,F::FFF,FFF,F,,FF:F:FFFFF,F:FF:,,FF:,FFFF:FF:,F:F,,F,FFF,F:FF
@A00881:241:HJW2NDRXX:1:2128:31873:24596 1:N:0:CGAGAGAA+GATTGGAG
GCCAATCCTACGGGGTGCAGCAGTGGGGAATATTGGGCAATGGAGGCAACTCTGACCCAGCAACGCCGCGTGAGTGATGAAGGTCTTCGGATTGTAAAACTCTTTAAGTGGGGACGAAGAAAGTGACGGTACCCACAGAATAAGCCTCGGCTAACTACGTGCCAGCAGCCGCGGTAATACGTAGGAGGCAAGCGTTATCCGGACTGACTGGGCGTAAAGGGTGCGTAGGTGGTCTCGCAAGTTAGTAGCG
+
FFFFFFFFFFFFFFFFFFFFFFFFFFFFF:FFFFFFFFFFFFFFFFFF:FFFFFFFFFFFFFFFFFFFFFFFFFFFFFFFFFFFFFFFFFFFFFFFFFFFFFFFFFFFFFFFFFFFFFFFFFFFFFFFFF:FFFFFF:F:F:FFFFFFFFFFFFFFFFFFFFFFFFFFFFFFFF,FF:FF:FFFFFFFF:FFFF:FFFF,FFF,FFFFFFFFFFFFFFFFFFFFFFFFFFF:FFF:,FFFFFFFF:FFFF
@A00881:241:HJW2NDRXX:1:2128:16378:24721 1:N:0:CGAGAGAA+GATTGGAG
GCCAATCCTACGGGATGCAGCAGTGAGGAATATTGGTCAATGGGCGGGAGCCTGAACCAGCCAAGCCGCGTGGAGGAGGAAGGTACAGAGTATCGTAAACTCCTTTTGTCAGGGGATAAAAGGCGGGATGCGTCCCGTCCCGAAGGTACCTGAAGAAAAAGCATCGGCTAACTCCGTGCCAGCAGCCGCGGTAATACGGAGGATGCGAGCGGTATCCGGATTTATTGGGTTTAAAGGGTGCGTAGGCCGC
+
FFFF,FFFF:FFFF,FFFFFFFFFF:FFFFFFFFFFFFFFFFFFFFFFFFFFFFFFFFFFFFFFFFFFFFFFFFF:FFFFFFFFFFFFFFF:FFFFFFFFFFFFFFFFFFFFFFFF,FFFFFFFF:FFFF:FFFFFFFFFFFFFFFFFFFFF:FFFFFF:FFFFFF:FFF:FFFF,FF,FFFF:FFFFFFFFFFFFFFFFFF:FFFFFFF:,F,F,FFFF,FFFFFFFFFFF:FFFFFFFFFFFF::,FF
@A00881:241:HJW2NDRXX:1:2128:31747:24721 1:N:0:CGAGAGAA+GATTGGAG
GCCAATCCTACGGGATGCAGCAGTTAGGAATATTCGTCAATGGGGGAAACCCTGAACGAGCAATGCCGCGTGAGTGATGACGGTCTTTATGATTGTAAAACTCTGTTGTGAGGAAAGAACCCTTGTCATAGGTAATGATGATAAGCTGACGGTACCTTACCAGAAAGCCCCGGCTAACTACGTGCCAGCAGCCGCGGTAATACGTAGGGGGCGAGCGTTATCCGGATTTATTGGGCGTAAAGCGTGTGTA
+
FFFFFFFFFFFFFFFFFFFFFFFFFFFFFFFFFFFFFFFFFFFFFFFFFFFFFFFFFFFFFFFFFFFFFFFFFFFFFFFFFFFFFFFFFFFFFFFFFFFFFFFFFFFFF,FFFFFFFFFFFF:FFFFFFFFFFFFFFFFFFFFFFFFFFFFFF:FFFF:FFFFFFFF:FFFFFFFFFFFFFFFFFFFFFFFFFFFFFFF,FFFFF:FFFFFFFFFFFFF,FFFFFFF,F,FFFFFFFF:FFFFFFFFFF,
@A00881:241:HJW2NDRXX:1:2128:14877:24752 1:N:0:CGAGAGAA+GATTGGAG
GCCAATCCTATGGGGGGCAGCAGTGAGGAATATTGGTCAATGGGCGCGAGCCTGAACCAGCCAAGTAGCGTGAAGGAAGACGGCCCTACGGGTTGTAAACCTCTTTTGTCAGGGGACAAAAGTGAGGAATGGTCCTCATCTGAGTGTACCTGAAGAAAAAGCATCGGCTAACTCCGTGCCAGCAGCCGCGGTAATACGGAGGATGCGAGCGTTATCCGGATGTATTGGGTTTAAAGGGTGCGCAGGCGGT
+
FF:,:FFFFFFFFFFFFFFFFFFFFFFFF:FFFFFFFFFFFFFFFFFFFFFFFFFFFFFFFFFFFFFFFFFFFFFFFFFFFFFFFFFFFFFFFFFFFFFFFFFFFFFFFFFFFFFFFFFFFFFFFFFF:FFFFFFFFFFFFFFFFFFFFFFFFFFFFFFFFFFF:FFFFFFFFFFFFFFFFFFFFFFFFFFFFFFFFFFFFFFFF:FFFFF:FFFFFFFFF,FF:FFFF:FFFFFFFF:FFFFFFFF:F:
@A00881:241:HJW2NDRXX:1:2128:21404:25003 1:N:0:CGAGAGAA+GATTGGAG
GCCAATCCTATGGGAGGCAGCAGTGGGGGATATTGCACAATGGGGGAAACCCTGATGCAGCGACGCCGCGTGGAGGAAGAAGGTTTTCGGATTGTAAACTCCTGTCGTGCGGGACGAATCATGACGGTACCGCACAAGAAAGCCACGGCTAACTACGTGCCAGCAGCCGCGGTAAAACGTAGGTGGCAAGCGTTGTCCGGAATTACTGGGTGTAAAGGGAGCGCAGGCGGGCTGACACGTTGGAAGTGAA
+
FF:FFFFFFFF:FFFFFFFFFFFFFFFFFFFF:FFF:FFFFFFFFFFFFFFFFFFFFFFFFFFFFFFF:F:FFFFFFFFFFFFFF:FFFFF:FFFFFFFFFFFFFFFFFFFFFFFFFFFFFFFFFFFF,FFFFFFFFFF,FFFFFFFFFF:FFF,FFFFFFFFFFFFFFFFFFFFFFFFFFFFFFFFF,::FFFFFF::FFF,FFFFFFFFFFF,::F:FFFFFF::FFF:F:F:FF,::FFFF,:FFF:
@A00881:241:HJW2NDRXX:1:2128:31132:25473 1:N:0:CGAGAGAA+GATTGGAG
GCCAATCCTATGGGATGCAGCAGTGGGGAATATTGGGCAATGGGCGCAAGCCTGACCCAGCAACGCCGCGTGAAGGAAGAAGGCCCTCGGGTTGTAAACTTCTTTTAACAGGGACGAAGAAAGTGACGGTACCTGTTGAATAAGCCACGGCTAACTACGTGCCAGCAGCCGCGGTAATACGTAGGTGGCAAGCGTTATCCGGATTTACTGGGTGTAAAGGGCGTGTAGGCGGGAGAGCAAGTCAGACGTG
+
FFFFFFFFFF:FFFFFFFFFFFFFFFFFFFFFFFFF:FFFFFFFFFFFFFFFFFFFFF:FFFFFFFFFFFFFFFFFFFFFFFFFFFFFFFFFFFFF:F,FFFFFFFF:FFFFFFFFFFFFFFFFFFFFFFFFFFFFFFFFFFFFFFFFFFFFFFFFFFFFFFFFFFFFF:FFFFFFFFFF:FF:FFFFFFFFFFFFFFF,FFFFFFFFFFF:FFFFFFFFFFF:FFF:FFFF:FFFFF:,FFFFFFFFFF
@A00881:241:HJW2NDRXX:1:2128:30282:25661 1:N:0:CGAGAGAA+GATTGGAG
GCCAATCCTATGGGAGGCAGCAGTGGGGAATATTGGGCAATGGGCGCAAGCCTGACCCAGCAACGCCGCGTGAAGGAAGAAGGCTTTCGGGTTGTAAACTTCTTTTATGAGGGACGAAGGACGTGACGGTACCTCATGAATAAGCCACGGCTAACTACGTGCCAGCAGCCGCGGTAATACGTAGGTGGCAAGCGTTGTCCGGATTTACTGGGTGTAAAGGGAGCGTAGACGGCGTGACAAGTCTGAAGTG
+
FFFFFF:FFFFFFFFFFFFFFFFFFFFFFFF:FFFFFFF:FFFFFFFFFFFFFFFFFFFFF:FFF:FFFFFF:FFFFFFFFFFFFFFFFFFFFFFFFFFFFFFFFFFFFFFFFFFFFFFFFFFFFFFFFFFFF:FFFF:FFFFFFFFF:FFFFF:FFFFFFFFFFFFFFFFFFF:F,FF::FFFFFFFFFF:FFFFFFFFFFFFFFFFFFFF:FFFFFFFF:FFFFF:FFFFF::FF:,:FFFF:F:FFF
@A00881:241:HJW2NDRXX:1:2128:23014:25786 1:N:0:CGAGAGAA+GATTGGAG
GCCAATCCTATGGGACGCAGCAGTGAGGAATATTGGTCAATGGACGAGAGTCTGAACCAGCCAAGTAGCGTGAAGGATGACTGCCCTATGGGTTGTAAACTTCTTTTATAAAGGAATAAAGTCGGGTATGCATACCCGTTTGCATGTACTTTATGAATAAGGATCGGCTAACTCCGTGCCAGCAGCCGCGGTAATACGGAGGATCCGAGCGTTATCCGGATTTATTGGGTTTAAAGGGAGCGTAGATGGA
+
FFFFFFFFFFFFFFFFFFFFFFFFFFFFFFFFFFFFFFFFFFFFFFFFFFFFFFFFFFFFFFFFFFFFFFFFFFFFFFFFFFFFFFFFFFFFFFFFFFFFFFFFFFFFFFFFFFFFFFFFFFFFFFFFFFFFFFFFFFF:FFFFFFFFFFFFFFFFFFFFFFFFFFFF:FFFFFFFFFFFFFFFFFFFFFFFFFFFF::FFFFFFFFFFFF:::FFFFFFFFFFFFFFFFFF::FFFFFFFFFFF:FFFF
@A00881:241:HJW2NDRXX:1:2128:22453:25817 1:N:0:CGAGAGAA+GATTGGAG
GCCAATCCTATGGGGGGCACCAGTGGGGGATATTGCACAATGGGGGGAACCCTGATGCAGCGACGCCGCGTGAAGGAAGAAGTATTTCGGTATGTAAACTTCTATCAGCAGGGAAGAAAATGACGGTACCTGAATAAGAAGCCCCGGCTAACTACGTGCCAGCAGCCGCGGTAATACGTAGGGGGCAAGCGTTATCCGGATTTACTGGGTGTAAAGGGAGCGTAGGCGGTCGAACAAGTCAGATGTGAAA
+
FFFFFFFFFFF:FFFFFFFFFFFFFFFFFFFFFFFFFFFFFFFFFFFFFFFFFFFFFFFFFFFFFFFFFFFFFFFFFFFFFFFFFFFFFFFFFFFFFFFFFFFFFFFFFFFFFFFFFFFFFFFFFFFF:FFFFFFFFF:FFFFFFFFFF:FFFFFFFFFFFFF:FFFFFFFF:FFFFFFFFFFFFFFFFFFFFFFFFFFFFFFFFFFFFFFF::,FFFFFFFFFFFFFFFFFFFFFFFFF:FFFFFFFFF
@A00881:241:HJW2NDRXX:1:2128:20735:26036 1:N:0:CGAGAGAA+GATTGGAG
GCCAATCCTATGGGGTGCAGCAGTGGGGAATATTGGGCAATGGAGGCAACTCTGACCCAGCAACGCCGCGTGAATGAAGAAGGCCTTCGGGTTGTAAAGTTCTTTAATTGGGGACGAAGAAAGTGACGGTACCCAAAGAATAAGCCACGGCTAACTACGTGCCAGCAGCCGCGGTAATACGTAGGTGGCACGCGTTGTCCGGAATGACTGGGCGTAAAGGGAGCGTAGGCGGCGCAACACGTTAGGAGTG
+
FFF,FFFFF:FFFFFFFFFFF:FFFFFFFFFF,FFFFFFFFFFFFFFFFFFFFFFFFFFFFFFFFFFFFFFFF:F:,FFFFFFFF:FFFFF::FFF,FFFFF:FFF:FFFFFFFFF,FFF,FFFFFFFFFFFFFFFFF::FFFFFFFFFFFFFFFFFFFFFFFF:FFFFF:FFF:F,FFFFFFFFFFF:FF:FFFFFFFFFF,FFF:FFFF:FFF,,F:F:FFFFFFF:FF:FFFF:FF,F,FFF:FFF:
@A00881:241:HJW2NDRXX:1:2128:28357:26584 1:N:0:CGAGAGAA+GATTGGAG
GCCAATCCTACGGGATGCAGCAGTGGGGGATATTGCACAATGGGGGAAACCCTGATGCAGCGACGCCGCGTGAGTGAAGAAGTATTTCGGTATGTAAAGCTCTATCAGCAGGGAAGAAAGAGACGGTACCTGAGTAAGAAGCCCCGGCTAACTACGTGCCAGCAGCCGCGGTAATACGTAGGGGGCAAGCGTTATCCGGATTTACTGGGTGTAAAGGGAGCGTAGACGGCATGGCAAGTCTGAAGTGAAT
+
F:FFFF:FFFFFFFFFFF:FF,FFFF:FFFFFFFFFFFFFFFFFFFFF:FF:FFFFFFFFFFFFFFFF:F,FFFFF:FF:FFFFFFFFFFFF:FFFFFFFFFFFFF,FF:FFFF,FFF:FFFFFFFFFFFFFFFFF,FFFFFFFFFFFFFFFFFFF::FFFFF,FFFFFFFFFF,F:FF,FFFFFF,FFFF:F,FFFFFF,FFF:FFFFFFFF,FFFFFFFFFFF:FFFFFFF:FF:FFF:FF,FFFFFF
@A00881:241:HJW2NDRXX:1:2128:17300:26663 1:N:0:CGAGAGAA+GATTGGAG
GCCAATCCTACGGGACGCAGCAGTGGGGAATATTGCACAATGGGGGGAACCCTGATGCAGCAATGCCGCGTGGGTGAAGACGTATTTCGGTATGTAAAGCCCTATCAGCAGGGAAGAAGATGACGGTACCTGACTAAGAAGCCCCGGCTAACTACGTGCCAGCAGCCGCGGTCATACGGAGGGGGCGAGCGTTATCCGGATTTACTGGGTGTAAAGGGAGCGCAGGCGGCGTGGCACGTCAGATGTGAAA
+
F::,FFFFFFFFFFFFFFFFFFFFFFFF,FFF:FFFF:FFFFFFFFFF,FFFFFFFFFFFFFFFFFFFFFFFFFFFF,FF,FF,:F:FFF,F:FF,FFFFFFF:FFFFFFFFF:,FFFFFFFFFFFFFFFFFFF:FFFFFFFFFFFFF,:FFFFFFFFFFFFFF:F:FFFF,,:F,:F,FFFFFFFFFFFF:FFFFFFFFFFFFFFFFFFFF::FFF:FFF::F::FFFF:F:FFF,FFFFFF:FFFFFF
@A00881:241:HJW2NDRXX:1:2128:26169:26960 1:N:0:CGAGAGAA+GATTGGAG
GCCAATCCTATGGGATGCAGCAGTGGGGGATATTGCGCAATGGGGGGAACCCTGACGCAGCAACGCCGCGTGAAGGAAGAAGGTTTTCGGATTGTAAACTTCTTTTATCAAGGACGAAGAATGACGGTACTTGATGAATAAGCTCCGGCTAACTACGTGCCAGCAGCCGCGGTAATACGTAGGGAGCGAGCGTTGTCCGGATTTACTGGGTGTAAAGGGTGCGTAGGCGGTATGGCAAGTCAGATGTGAA
+
FFFFFFFFFFFFFFFFFFFFFFFFFFFFFFF:FFFFFFFFFFFFFFFFFFFFFFFFFFFFFFFFFFFFFFFFFFFFFFFFFFFFFFFFFFFFFFFFFFFFFFFFFFFFFFFFFFFFFFFFFFFFFFFFFFFFFFFFFFFFFFFFFFFFFFFFFFFFFFFFFFFFFFFFFFFFFFFFFFFFFFFFFFFFFFFFFFFFFFFFFFFFFFFFFFFFFFFFFFFFFFFFFFFFFFFFFFFFFFFFFFFF:FFFFF
@A00881:241:HJW2NDRXX:1:2128:29604:27117 1:N:0:CGAGAGAA+GATTGGAG
GCCAATCCTATGGGATGCAGCAGTGGGGAATATTGGGCAATGGGCGCAAGCCTGACCCAGCAACGCCGCGTGAGCGATGAAGGTCTTCGGATTGTAAAGCTCTTTAAGTGGGGACGAAGAAAGTGACTGTACCCACAGAATAAGCTCCGGCTAACTACGTGCCAGCAGCCGCGGTAATACGTAGGGAGCAAGCGTTATCCGGAATGACTGGGCGTAAAGGGTGCGTAGGTGGTTTGGCAAGTTGGTAGCG
+
FFF::FFFF:FFFFFFFFFFFFFFFFFFFFFFFFFFFFFFFFFFFF:FFFFFFFFFFFFFFFFFFFFFFFFFF:FFFF:FFFFFFFFF:FFFFFFFFFFFFFFFFFFFFFFFFFFF:FFFFFFFFFFFFFFFFFFFF:F::FFFFFFFFFFFF:FFFFFFFFFFFFFFFF:FFFFFFFFFFFFFFFFFFFFFFF:FFFFFFFFFFFFFFFF:FFFFF,FF:,,FFFFF,FFFFFFFFFFFFFFFFFF::F
@A00881:241:HJW2NDRXX:1:2128:24044:27226 1:N:0:CGAGAGAA+GATTGGAG
GCCAATCCTATGGGAGGCAGCAGTCGGGAATATTGCGCAATGGAGGAAACTCTGACGCAGTGACGCCGCGTATAGGAAGAAGGTTTTCGGATTGTAAACTATTGTCATTAGGGAAGAAAAAAGACAGTACCTAAGGAGGAAGCTCCGGCTAACTACGTGCCAGCAGCCGCGGTACTACGTAGGGAGCACGCGTTATCCGGAATTATTGGGTGTAAAGGGTGCGTAGACGGGAATTTAAGTTAGTTGTGAC
+
F:FFFFFFFFFFFFFFFFFFFFFFFFFF,F::FFFFFFFFFFFFFFFFFFFFFFFFFFFFFFFFFFFFFFFFFFFFFFFFFFFFFFFFFFF:FFFFFFFF,FFFFFFF:FFFFFFFFFFFFFFFFFFF:FFFFFFF:FFFFFFFFFFFFFFFFF:FFFFFFFFF:FFFFFFFFF,FFFFF:FFFFFFF,FFF,F,FFFFF,,FFF,FFFF:FF,FFFFFFFFFF,,FFFF:F,F:FFF:FFFFF:,:FF:
@A00881:241:HJW2NDRXX:1:2128:25075:27633 1:N:0:CGAGAGAA+GATTGGAG
GCCAATCCTATGGGGTGCAGCAGTGGGGAATATTGGACAATGGAGGCAACTCTGATCCAGCAACGCCGCGTGAGTGATGAAGGTCTTCGGATTGTAAAACTCTTTAAGTGAGGACGAAGAAAGTGACGGTACTCACAGAATAAGCCTCGGCTAACTACGTGCCAGCAGCCGCGGTAATACGTAGGAGGCAAGCGTTATCCGGAATGACTGGGCGTAAAGGGTGCGTAGGTGGTTCGGCAAGTTAGTAGCG
+
FFFFFFFFFFFFFFFFFFFFFFFFFFFFFFFFFFFFFFFFFFFFFFFFFFFFFFFFFFFFFFFFFFFFFFFFFFFFFFFFFFFFFFFFFFFFFFFFFFFFFFFFFFFFFFFFFFF:FFFF:FFFFFFFFFFFFFFFFFFFFFF:FFFFFFFFFFFF:FFFFFFFFFFFFFFFFFFF:FFF:F:FFFFFFF,FF:FFFFFFFF:FFFFFFFFFFFFFF:::FFFFF:FFFFFFFFF:FFF:FFF,FFFF,F
@A00881:241:HJW2NDRXX:1:2128:20392:28040 1:N:0:CGAGAGAA+GATTGGAG
GCCAATCCTATGGGGGGCAGCAGTTAGGAATATTCGTCAATGGGGGAAACCCTGAACGAGCAATGCCGCGTGAGTGATGACGGTCTTTATGATTGTAAAACTCTGTTGTAAGGAAAGAACCCTTGTCATAGGTAATGATGATAAGCTGACGGTACCTTACCAGAAAGCCCCGGCTAACTACGTGCCAGCAGCCGCGGTAATACGTAGGGGGCGAGCGTTATCCGGATTTATTGGGCGTAAAGCGTGTGTA
+
F,FF:FFFFF:FFFFFFFFFFFF:F,FFFFF,FFFFFFFFFFFFFFFFFFFFFFFFFFFFF:FFFFFFFFFFFFFF:FFFFFFFFFFFFFFFFFFFFFFFFFFFFFFFFFFFFFFFFFFFFFFFFFFFFFFFFFFFFFFFFFFFFFFFFFFFFFFFFFFFFFFFFFFFFFFFFFFFFFFFFFFFFFFFFF:FFFFFF:FFFFFFFFFFFFFF:FFFFFF,:FFFFFFFFFFFF:FFFFFF:FFF::FFFF
@A00881:241:HJW2NDRXX:1:2128:31828:28119 1:N:0:CGAGAGAA+GATTGGAG
GCCAATCCTATGGGGCGCACCAGTGGGGAATATTGGGCAATGGAGGCAACTCTGACCCAGCAACGCCGCGTGAGCGATGAAGGTCTTCGGATTGTAAAGCTCTTTAAGTGGGGACGAAGAAAGTGACTGTACCCACAGAATAAGCCTCGGCTAACTACGTGCCCGCAGCCGCGGTAATACGTAGGAGGCAAGCGTTATCCGGAATGACTGGGCGTAAAGGGTGCGTAGGTGGTTTGGCAAGTTGGTAGCG
+
F:::FFFFFFFFFFFFFFFFFFF,FFFFFFFF:FFFFFFFFF:FFFFFFFFFFFFFFFFFFFF:FFFFFFFFFFF:FFFFFFFFFFFFFFF:F:FFFFFFFFF,FFFFFFFFFFFFFFFFFFFFFFFFFF:FFFFFFFFFFF,FFFFFFFF::FFF:FFFFFF,FF:FFFF:FFFFFFF:F:FFFFF:F,FFFFFFFFFFFFF,FF::FFFFFFF:F:FFFFFF:FFFF::FF:FFFFF::FFFFFFFFF
@A00881:241:HJW2NDRXX:1:2128:23384:28369 1:N:0:CGAGAGAA+GATTGGAG
GCCAATCCTATGGGATGCAGCAGTGAGGGATATTGCACAATGGGGGGAACCCTGATGCAGCGATGCCGCGTGGAGGAAGAAGGTTTTCGGATTGTAAACTCCTTTTATCGGGGACGAAAGAAGACGGTACCCGAAGAAAAAGCTCCGGCTAACTACGTGCCAGCAGCCGCGGTAATACGTAGGGAGCGAGCGTTGTCCGGACTTACTGGGTGAAAAGGGAGCGCAGACGGCGGGGCACGTCTGGAGTGAA
+
FFFFFFFFF:FFFFFFFFFFFFFFFFFFFFFFFFFFFF:FFFFFFFFF,FFFFFFFFFFFFFFFFFFFFFFFFFFFF,FFFFFFFFFFFFFFFFFFFFFFFFFFFFFFFFFFFFFFFFFFFFFFF,FFFFFFFFFFFFF:FFFFFFFFFFFFF:,:FFFFFFFFFFFFFFFFFF:FFFFF::FFFFFFFFFFFFFFFFFF:,FFFFFFFF:F,FFFFFFF,FFFF::FFFFFFFFFF,FFFF:F:F,FFF
@A00881:241:HJW2NDRXX:1:2128:27127:28401 1:N:0:CGAGAGAA+GATTGGAG
GCCAATCCTATGGGGCGCAGCAGTGGGGAATATTGCACAATGGGGGAAACCCTGATGCAGCGACGCCGCGTGAAGGAAGAAGTATCTCGGTATGTAAACTTCTATCAGCAGGGAAGAAAATGACGGTACCTGACTAAGAAGCCCCGGCTAACTACGTGCCAGCAGCCGCGGTAATACGTAGGGGGCAAGCGTTATCCGGATTTACTGGGTGTAAAGGGAGCGTAGACGGAAGAGCAAGTCTGATGTGAAA
+
FFFFFFFFFFFFFFFFFFFFFFFFFFFFFFFFFFFFFFFFFFFFFFF:FFFFFFFFFFFFFFFFFFFFFFFFFFFFFFFFFFFFFFFFFFFFFFFFFFFFFFFFFFFFFFFFFF:FFFF:FFFFFFFFFFFFFFFFFFFF:FFFFFFFFFFFFFF:FFFFFFFFFFFFFFFFFFFFFFFFFFFFFFFFFFF:FFFFFFFFFFFFFFFFFFFFFFF:FFFFFFFFFFFFFFFFFFFFFFFFFFFFFFFFFF
@A00881:241:HJW2NDRXX:1:2128:26648:29105 1:N:0:CGAGAGAA+GATTGGAG
GCCAATCCTATGGGGTGCAGCAGTGGGGAATATTGGTCAATGGGGGGAACCCTGAACCAGCAACGCCGCGTGAAGGAAGAAGGCTTTCGGGTTGTAAACTTCTTTTATCAGTGACGATAGTGACGGTAGCTGATGAATAAGCTCCGGCTAACTACGTGCCAGCAGCCGCGGTAATACGTAGGGAGCGAGCGTTATCCGGATTTACTGGGTGTAAAGGGCGCGTAGGCGGGCTGACAAGTCAGATGTGAAA
+
FFFFFFFFFFFFFFFFFFFFFFFFFFFFF:FFFFFFFFFFFFFFFFFFFFFFFFFFFFFFFFFFFFFFFFFFFFFFFFFFFFFFFFFFFFFFFFFFFFFFFFFFFFFFFFFFFFFFFFFFFFFFFFFFFFFFF:FFFFFFFFFFFFFFFFF,FFFFFFFFFFFFFFFFFFFFFFFFFFFFFF:FFFFFFFFFF,FFFFFFFFFFFFFFFFFFFFFFFFFFFFFFFFFFFFFFFFFFFFFF,FFFFFFFFF
@A00881:241:HJW2NDRXX:1:2128:31991:29403 1:N:0:CGAGAGAA+GATTGGAG
GCCAATCCTACGGGAGGCAGCAGTGGGGAATATTGGGCAATGGAGGCAACTCTGACCCAGCAACGCCGCGTGAATGAAGAAGGCCTTCGGGTTGTAAAGTTCTTTAATTGGGGACGAAGGAAGTGACGGTACCCAAAGAATAAGATCCGGCTAACTACGTGCCAGCAGCCGCGGTAATACGTAGGGAGCAAGCGTTATCCGGAATTACTGGGTGTAAAGGGTGCGTAGGCGGCCGAGTAAGTCAGATGTG
+
FFFFFFFFFFFFFFFFFFFFFFFFFFFFFFFFFFFFFFFFFFFFFFFFFFFFFFFFFFFF,FFFFFFFFFFFFFFFFFFFFFFF:FFFFFFFFFFFF:FFFFFFFF:FFFFFFFFFFFFFFF:FFFFFFF:FFFFFFFFFFFFF,FFFFFFFFFFFFF:FFFFFFFFFFFFFFFFFFFFFFFFFFFFFFFFFFFFFFFF,F:FF:FFFFFFFFFFFFF,:FFFFFFFFFFFFFFFFFF:FFFF:F:FFFF
@A00881:241:HJW2NDRXX:1:2128:10402:29684 1:N:0:CGAGAGAA+GATTGGAG
GCCAATCCTACGGGGGGCAGCAGTGGGGGATATTGGACAATGGGGGGAACCCTGATCCAGCGACGCCGCGTGAGTGAAGAAGTATTTCGGTACGTAAAGCTCTATCGGCAGGGAAGAAGGAAGAGACGGTACCTGAGTAAGAAGCCCCGGCTAACTACGTGCCAGCAGCCGCGGTAATACGTAGGGGGCACGCGTTATCCGGCTTTACTGGGTGTAAAGGGAGCGCAGACGGAGAGGCAAGTCTGAAGTG
+
F,F,,FFFF:FFFFFFFFFFF:FFFFFFFFFF,FFFFF:FFF:FFFFF:FFFFFFFFFFFFF,FFFFFFFFFFF,,:FFF,FFFFFFF:FFFFFFFFFFFFFFFFF:FFFFFFFFFF:FFFFF:FFFFFFFFF,FFFFFFFF,FFFFFFFFF:FFFFFFFFFFFF:FF,FFFFFFFFF:,FF,F,:FFFF,FFFFFFFFFFF,FFF,,,FFFFF:FF:FF:,FF:F:F:,:FF,FFFF,,,FFFFFFFFF
@A00881:241:HJW2NDRXX:1:2128:17806:29700 1:N:0:CGAGAGAA+GATTGGAG
GCCAATCCTATGGGGTGCACCAGTGGGGAATATTGCACAATGGGGGAAACCCTGATGCAGCGACGCCGCGTGAGTGAAGAAGTATTTCGGTATGTAAAGCTCTATCAGCAGGGAAGAAAAAGACGGTACCTGACTAAGAAGCCCCGGCTAACTACGTGCCAGCAGCCGCGGTAATACGTAGGGGGCAAGCGTTATCCGGATTTACTGGGTGTAAAGGGAGCGTAGACGGATAGGCAAGTCTGAAGTGAAA
+
FFFFFFFFFFFFFFFFFFFFFFFFFFFFFFFFFFFFFFFFFFFFFFFFFFFFFFFFFFFFFFFFFFFFFFFFFFFFFFFFFFFFFFFFFFFFFFFFFFFFFFFFFFFFFFFFFFFFFFFFFFFFFFFFFFFFFFFFFFFFFFFFFFFFF:FFFFFFFFFFFFFFFFFFFFFFFFFFFFFFFFFFFFF:FFFFF:FFFFFFFFFFFFFFFFFF:FFFFFFFFFFFFFFFFFFFFF:F:FFF:FF:FFFFFF
@A00881:241:HJW2NDRXX:1:2128:30526:29716 1:N:0:CGAGAGAA+GATTGGAG
GCCAATCCTACGGGGGGCACCAGTGGGGAATATTGGGCAATGGGCGAAAGCCTGACCCAGCAACGCCGCGTGAGGGAAGAAGGTTTTCGGATTGTAAACCTCTGTCGCAAGGGACGAAGGAGTGACGGTACCTTGTGAGGAAGCCCCGGCTAACTACGTGCCAGCAGCCGCGGTAATACGTAGGGGGCGAGCGTTGTCCGGAATTACTGGGCGTAAAGGGTGCGTAGGCGGCAGATTAAGTTGGATGTGA
+
F:FFFFFFFF:FFFFFFFFFFFFFFFFFFFFFFFFFFFFFFFFFFFFFFFFFFFFFFFFFFFFFFFFFFFFFFFFFFFFFFFFFFFFFFFF,FFFF:FFFFFFFFFFFFFFFFFFF,FFFFFFFFFFFFFFFF:FFFFFFFFFFFFFFFFFFFFFFFFFFFFFFFFFFFFFFFFFFFFFFF,FFFFFFF,FFF:FFFFFFFF,FFFF:FFFFFF:FFFFFFFFFFF:FFFFFFFFF:FF:FFFF::FFF,
@A00881:241:HJW2NDRXX:1:2128:23222:30029 1:N:0:CGAGAGAA+GATTGGAG
GCCAATCCTATGGGATGCAGCAGTGAGGAATATTGGTCAATGGGCGCGAGCCTGAACCAGCCAAGTAGCGTGAAGGAAGACGGCCCTACGGGTTGTAAACTTCTTTTATACGGGAATAAGACCGTCCACGAGTGGATGCGTGCATGTACCGTATGAATAAGCATCGGCTAACTCCGTGCCAGCAGCCGCGGTAATACGGAGGATGCGAGCGTTATCCGGATTTATTGGGTTTAAAGGGAGCGTAGACGGG
+
FFFFFFFFFFFFFF:FFFFFFFFFFFFFFFFFFFFFFF:FFFFFFFFFFFFFFFFFFFFFFFFFFFFFFFFFF:FFFFFFFFFFFFFFFFFFFFFF,FFFF:FFFFFFFFFFFFF,FFFFFFFFFFFFFFFFFFF,FFFFFFFFFFFFFFFFFFFF:FFFFFFFFFFFFFFFFFFFFFFF:FFFFFFFFF:F,,FFFFFFFFFFFF:FFFFFFF,FFFFF:FFFFFF:FF:F,F,FF:FFFFFFFFF:FF
@A00881:241:HJW2NDRXX:1:2128:32054:30044 1:N:0:CGAGAGAA+GATTGGAG
GCCAATCCTATGGGAGGCAGCAGTCGGGAATTTTGCGCAATGGAGGAAACTCTGACGCAGTGACGCCGCGTATAGGAAGAAGGTTTTCGGATTGTAAACTATTGTCGATGGGGAAGAAAAAGGACAGTACCCATCAAGAAAGCTCCGGCTAACTACGTGCCAGCAGCCGCGGTACTACGTAGGGAGCAAGCGTTATCCGGAATTATTGGGTGTAAAGGGTGCGTAGACGGGAATGCAAGTCAGTTGTGAA
+
FFFFFFFFFFFFFFFFF:FFFFFFFFFFFFF:FFFFFFFFFFFFFFFFFFFFFFFFFFFFFFFFFFFFFF:FFFFFF:FFFFFFFFFFFFF:FFFFFFF:FFFFFFFFFFFFFF:FFFFFFFFFFFFFFFFFFFFFFFFFFFFFFFFFFFFFFFFFFFFFFFFF,FFFFFFFFF,FFFF:FFFFFFFFFFFFFFF,FFFFFFFFFFFFFFF:FFFFFFFFFFFFFFFFFFFFFFFF:FFFF,FFFFFFFF
@A00881:241:HJW2NDRXX:1:2128:24080:30483 1:N:0:CGAGAGAA+GATTGGAG
GCCAATCCTATGGGGCGCACCAGTGGGGGATATTGGACAATGGGGGGAACCCTGATCCAGCGATGCCGCGTGAGGGAAGAAGGTTTTCGGATTGTAAACCTCTGTGGAGTGGGACGATAATGACGGTACCGCTCAAGGAAGCCACGGCTAACTACGTGCCAGCAGCCGCGGTAATACGTAGGTGGCGAGCGTTGTCCGGAATTACTGGGTGTAAAGGGAGTGTAGGCGGGAAGGCAAGTCAGAAGTGAAA
+
F:FFF:FFF:FFFFFFFFFFFFFFFFFFFFFFFFFFFFFFFFFFFFFFFFFFFFFFFFFFFF:FFFFFFFFFFFFFFFFF,FFFFFFFFFFFFFFFF:F:FFFFFFFFFFFFFFFFFFFFFFFFFFFFFFFFFF:FFFFFF:FFFFFFFFFFFFFFFFFFFFFFFFFFFFFFF,FFFFFFFFFFFFFFF,FFFFFFFFFFF:F,,FF:FFFF,F::FFFFFFFFFFFFFFFF:FFF,F,F:::FFF:FFF
@A00881:241:HJW2NDRXX:1:2128:14308:30686 1:N:0:CGAGAGAA+GATTGGAG
GCCAATCCTATGGGGGGCAGCAGTGGGGGATATTGGACAATGGGGGGAACCCTGATCCAGCGATGCCGCGTGAGGGAAGAAGGTTTTCGGATTGTAAACCTCTGTGGAGCGGGACGATAATGACGGTACCGCTCAAGGAAGCCACGGCTAACTACGTGCCAGCAGCCGCGGTAATACGTAGGTGGCGAGCGTTGTCCGGAATTACTGGGTGTAAAGGGAGTGTAGGCGGGAAGGCAAGTCAGAAGTGAAA
+
F,,,FFFFFFFFFFFFFFFFFFFFFFFF:FFFFFFFFFFFFF,FFFFFFFFFFFFFFFF,FFFF::FFF:F:F::FFFFF,FFFFFFF:FFFFFFFFFFFFFFFFFF:FFFFFFFFFFFF:FFFFFFFFFFFFFFFFFFFFFFF:FFFFFF::F:F:FFFF:FFFFFFFFFFF:FFFFFFFFFFFFFFFF,FFFFFFFFF:FFFFFFF,FFFFFF:FFF:FFFFF,FF:FFFFFFFFFFFFFFFF,FFFF
@A00881:241:HJW2NDRXX:1:2128:18819:30984 1:N:0:CGAGAGAA+GATTGGAG
GCCAATCCTATGGGGCGCAGCAGTGGGGGATATTGCACAATGGGCGAAAGCCTGATGCAGCGACGCCGCGTGGAGGAAGAAGGTTTTCGGATTGTAAACTCCTGTCGTGCGGGACGATAATGACGGTACCGCACCAGAAAGCCACGGCTAACTACGTGCCAGCAGCCGCGGTAAAACGTAGGTGGCAAGCGTTGTCCGGAATTACTGGGTGTACAGGGAGCGCAGGCGGGCTGACACGTTGGAAGTGACA
+
F,FFFFFFFFFFFFFFFFFFFFF:FFFFFFFFFFFFFFFFFFFFFF,FFFFFFFFFFFFFFFFFFFFFFF:FFFFFFFFFFFFFFFFFFFF,FF,F,FFFFF:FFFFFFFFFFFFF,FFFFFFFFFFFFFFFFF,FFFF:FFFFFFFFFFFFFFFFFFF:FF:FFFF:FFF,,FF:FFFFFFFFFF:FFFFFFFFFFFFF,FF:F:FFF:F,F:FFFF,FF:::FFFFFFF:FF:F,F:,FFF,:F:F,,
@A00881:241:HJW2NDRXX:1:2128:28194:31313 1:N:0:CGAGAGAA+GATTGGAG
GCCAATCCTACGGGGTGCACCAGTGGGGAATATTGCACAATGGGGGGAACCCTGATGCAGCGACGCCGCGTGAAGGAAGAAGTATCTCGGTATGTAAACTTCTATCAGCAGGGAAGAAAATGACGGTACCTGACTAAGAAGCCCCGGCTAACTACGTGCCAGCAGCCGCGCTAATACGTAGGGGGCAAGCGTTATCCGGATTTACTGGGTGTAAAGGGAGCGTAGACGGACGAGCAAGTCTGATGTGAAA
+
F:FFFFF:FFFFFF:F:FFFFFFFFFFFFF,:FFFFF:FFFFF:FFFFFF,FFFFF:FFFFFFFF:FFFFFFFFFFFFFFFFFFF,:FF:FFFFFFFFFFFFFFFFFFFFFFFF:,FFFFFFFFFF:FFFFFFFFFFFFFFFFF,F,FFFFFFFFFFFF,:FFFFFFFFF,FF:FFFFFF:FFFF:FFFF:F,FF,FFFFFFFFF,,,F,FFFF,FF:::FFFFFFF:FF,:,F,FFFF,,FFFFF:FFF
@A00881:241:HJW2NDRXX:1:2128:16224:31344 1:N:0:CGAGAGAA+GATTGGAG
GCCAATCCTACGGGAGGCAGCAGTGGGGAATATTGGTCAATGGGGGAAACCCTGAACCAGCAACGCCGCGTGAAGGAAGAAGGCTTTCGGGTTGTAAACCTCTTTTACCAGGGACGAAGGACGTGACGGTACCTGGAGAAAAAGCAACGGCTAACTACGTGCCAGCAGCCGCGGTAATACGTAGGTTGCAAGCGTTGTCCGGATTTAGTGGGTGTCAAGGGCGTGTAGGCGGAACTGCAAGTCAGATGTG
+
F:FFFFFFFFFFFFFFFF:FFFF:FFFFFFF,FFFFFFFFF:FFFFFFFFFFFF:FFFFFFFFFFFFFFFFFFFFFFFFFFFFFFFFFFFFFFFFFFFFFFFFFFFF:FFFFFFFFF,FFF:,F,:FFFFFFF:FFFFFFF,FFF:FFFFFFFFFFFFFFFFFFFFFFFFFFFFF:F:F:F:FFFFFFFFFFFFFFF:FF:FFFFFF,FFFFFFF,F,:FFFF:F:FFFF:FFFF,FFF::FF,:,:F:F
@A00881:241:HJW2NDRXX:1:2128:21992:31438 1:N:0:CGAGAGAA+GATTGGAG
GCCAATCCTATGGGAGGCACCAGTGGGGAATATTGCACAATGGGCGAAAGCCCGATGCAGCGATGCCGCGTGAGGGAAGAAGGTTTTCGGATTGTAAACCTCTGTCTTCGGGGACGATAATGACGGTACCCGAGGAGGAAGCTCCGGCTAACTACGTGCCAGCAGCCGCGGTACTACGTAGGGAGCAAGCGTTATCCGGAATTACTGGGTGTCAAGGGAGCGTAGACGGCAAGGCAAGTCTGGAGTGAAA
+
F:F:FFFFFFFFFFFFFFFFFFFFFFFFFFFFFFFFFFFFFFFFFFFFFFFFFFFFFFFFFFFFFFFFFFFFFFFFFFFFFFFFFFFFFFFFFFFFFFFFFFFFFFFFFF:FFFFFFFFFFFFFFFFFFFFFFF,F:FFFFFFFFFFFFFFFFFFFFFFFFFFFFFFFFFFFFFFFFF:FFFFF:FFFFFFFFFFF:FFF,FF:FFFFFFFF,FFFFF,FFFFFF:FFFFFFFFFFFFFF:FF::FFFFF
@A00881:241:HJW2NDRXX:1:2128:29930:31845 1:N:0:CGAGAGAA+GATTGGAG
GCCAATCCTACGGGACGCAGCAGTTGGGAATATTGGACAATGGAGGAAACTCTGATCCAGTGACGCCGCGTGAAGGAAGAAGGTCTTCGGATTGTAAACTTATTTTGTCAGGGAAGAACAATGACTGTACCTGAAGAAAAAGCACCGGCTAACTACGTGCCAGCAGCCGCGGTAATACGTAGGGTGCAAGCGTTATCCGGATTTACTGGGTGTAAAGGGCGAGTAGACGGCGTTGCAAGTCAGATGTGAA
+
FFFFFFFFFFFFFFFFFFFFFFFFFFFFFFFFFFFFFFFFFFFFFFFFFFFFFFFFFFFFFFFFFFFFFFFFFFFFF:FFFFFFFFF:FFFFFFFFFFFFFFFFFFFFFFFFFFFFFF:FFFFFFFFFFFFFFFFFFFFFFFFFFFFFFFFFFFFFF:FFFFFFFFFFFFF:FFFFFFF,FFFFFFF:FFFFFF,FFFFFFFFFFFFFFFFFF:FFFFFF:FFFFFFFFFFFFFFFFF:FFFFF,FFFFF
@A00881:241:HJW2NDRXX:1:2128:27670:31908 1:N:0:CGAGAGAA+GATTGGAG
GCCAATCCTACGGGAGGCACCAGTGGGGGATATTGCACAATGGGGGAAACCCTGATGCAGCGACGCCGCGTGAGTGAAGAAGTATTTCGGTATGTAAAGCTCTATCAGCAGGGAAGAAAGAGACGGTACCTGAGTAAGAAGCCCCGGCTAACTACGTGCCAGCAGCCGCGGTCATACGTAGGGGGCAAGCGTTATCCGGATTTACTGGGTGTAAAGGGAGCGTAGACGGCATGGCAAGTCTGAAGTGAAA
+
F:FFFFFFFFFFFFFFFFF:FFFFFFFFFFFFFFFFFFFFFFFFFFFFFFFFFFFFFFFFFFFFFFFFFFFFFFFFFFFFFFFFFFFFFFFFFFFFFFFFFFFFFFFFFFFFFFFFFFFFFFFFF:FFFF:FFFFFFFFFFFFFFFFFFFFFFFFF:FFFFFFFFFFFF:FF::FF:FFFF:FFFFF:FFFFF,FFFFFFFFFF::FFFF::F:,FFFFF:FFFFFFFFFFF:FFF,FF:FFFFFFF::F
@A00881:241:HJW2NDRXX:1:2128:23972:32049 1:N:0:CGAGAGAA+GATTGGAG
GCCAATCCTATGGGATGCAGCAGTTAGGAATATTGGTCAATGGGGGGAACCCTGAACCAGCAACGCCGCGTGAAGGAAGAAGGCTTTCGGGTTGTAAACTTCTTTTACCAGGGACGATAGTGACGGTACCTGGTGAATAAGCTCCGGCTAACTACGTGCCAGCAGCCGCGGTAATACGTAGGGAGCGAGCGTTATCCGGATTTACTGGGTGTCAAGGGCGCGTAGGCGGGCCGACAAGTCAGATGTGAAA
+
F:FFFFFFFFFFFFFFFFFFFFFFFFFFFFFFFFFFFFFFFFFFFFFFFFFFFFFFFFFFFFFFFFFFFFFFFFFFFFFFFFF:FFFFFFFFFFFFFFFFFFFFFFFFFFFFFF:FFFFFFFFFFFFFFFFFFFFFFFFFFFFF:FFFFFFFFFFFFFFFFFFFFFFFFFFFFFFFFFFFFFFF:FFFFFFFFFFFFFFF:FFFFFFFFFFF,F,F:FFFFFFF:FF:FFFFFFFFFFFFFFF:FFF,FF
@A00881:241:HJW2NDRXX:1:2128:24948:32863 1:N:0:CGAGAGAA+GATTGGAG
GCCAATCCTACGGGGTGCAGCAGTTGGGAATATTGGACAATGGAGGAAACTCTGATCCAGTGACGCCGCGTGAAGGAAGAAGGTCTTCGGATTGTAAACTTATTTTGTCAGGGAAGAAAAATGACTGTACCTGAAGAAAAAGCACCGGCTAACTACGTGCCAGCAGCCGCGGTAATACGTAGGGTGCAAGCGTTATCCGGATTTACTGGGTGTAAAGGGCGAGTAGACGGGTAGGCAAGTCAGATGTGAA
+
FFFFFFFFFFFFFFFFFFFFFFF:FFFF:FFFFFFFFFFFFFFFFFFFFFFFFFFFFFFFFFFFFFFFFFFFFFFFFFFFFFFFFFFFFFF:FFFFFFFFF,FFFFFFFFFFFF:FFFFF,FFF:FFF:FFFFFFFFF:F,FFF:FFFFFF,FFFFF:FFFFFFFFFFFFFFF,:FFFFFFFFFFFFF,:F:,FFF::FFFFFF:FF:FFFFFF:FFFFFFFFF:FFFFFFFFFFFFF:F:FFF,FFFFF
@A00881:241:HJW2NDRXX:1:2128:32560:33301 1:N:0:CGAGAGAA+GATTGGAG
GCCAATCCTATGGGGCGCAGCAGTGGGGGATATTGCACAATGGGGGGAACCCTGATGCAGCGACGCCGCGTGAGCGAAGAAGTATCTCGGTATGTAAAGCTCTATCAGCAGGGAAGATAATGACGGTACCTGACTAAGAAGCACCGGCTAAATACGTGCCAGCAGCCGCGGTAATACGTATGGTGCAAGCGTTATCCGGATTTACTGGGTGTAAAGGGAGCGTAGACGGCAGGGCAAGTCTGAAGTGAAA
+
FFFFFFFFFFFFFFFFFFFFFFFFFFFFFFFFFFFFFF:FFFFFFFFFF:FFFFFFFFFFFFFFFFFFFFFFFFFFFFFFFFFFFFFFFFFFFFFFFFFFFFFFFFFFFFFFFFFFFFFFFFFFFFFFFFFFF:FFFFFFFFFFFFFFFFFFFFF,FFFFFFFFFFFFFFFFFFFF:F:FFFFFFFFFFFFFF:FFFFFFFFFFFFFFFFFFFFFFFFFFF,FF,F:FF,FFFF:FFF:FFF:FFFF:FF
@A00881:241:HJW2NDRXX:1:2128:23900:33520 1:N:0:CGAGAGAA+GATTGGAG
GCCAATCCTACGGGGTGCAGCAGTTAGGAATATTGGGCAATGGAGGGAACTCTGACCCAGCAACGCCGCGTGAAGGAAGAAGGTTTTCGGATTGTAAACTTCTGATCTATGGGAAGAAGAGAGTGACGGTACCATAGGAGAAAGCCACGGCTAACTACGTGCCAGCAGCCGCGGTAATACGTAGGTGGCGAGCGTTGTCCGGAATAACTGGGCGTAAAGGGAGCGTAGGTGGTTATTTAAGTTAGGTGTG
+
FF::FFFFFFFFFFFFFFFFFFFFF:FFFFFFFFFFFFFFFFFFFFFFFFFFFFFFFFFFF:FFFFFFFFFFFFFFF:FFFFFFFFFFFFFFFFFFFFFFFFFFFFFFFFFFF:FFFFFFFFFFFFFFFFFFF,FFFFFFFFFFFFFF:FFFFFFFFFFFFFF,:FFFFFFFFFFFFFFF:FFFFFFFFFFFFFFFFFFFFFF,FFFFFF:FF,:,FFFFF,:FFFFFFFFFFFFF:FFFFFFFFFFF::
@A00881:241:HJW2NDRXX:1:2128:28248:33912 1:N:0:CGAGAGAA+GATTGGAG
GCCAATCCTACGGGACGCAGCAGTGGGGGATATTGCACAATGGGGGGAACCCTGATGCAGCGACGCCGCGTGAAGGAAGAAGTATTTCGGTCTGTAAACTTCTATCAGCAGGGAAGAAAATGACGGTACCTGAATAAGAAGCCCCGGCTAACTACGTGCCAGCAGCCGCGGTAATACGTAGGGGGCAAGCGTTCTCCGGATTGAGTGGGTTTAAAGGGTGCGCAGGCGGTGTTGTAAGACAGCGGTCACA
+
F::F:FFFFFFFFFFFF,:FFFFFFFFFFFFFFFF:F:FFFFFFFFFFFFFFFFFFFFFFFFFFFFFFFFFFFFFFFFFFFFFFFFF,FFF,FFFFFFFFFFFFFFFF:FFFFF,FFFFFFFFFFFFFF:FFFFFFF:FFFF::FFFFFFFFFFFFFFF,FF:,F::FFFFF,FFF::FFFFFFFFFFF:F:F,FFFFFF:F,F,FFFF:,F,,FFFFFFFFF,FF,FFFF:FFF,:FFF:FFFFF,,,F
@A00881:241:HJW2NDRXX:1:2128:25201:34021 1:N:0:CGAGAGAA+GATTGGAG
GCCAATCCTATGGGGTGCAGCAGTAGGGAATTTTGCGCAATGGGGGAAACCCTGACGCAGCAACACCGCGTGAATGTTAAGCCCTTCGGGGTGTAAAGTTCTGTCAGTAGGGAAGAATAAATGACTGTACCTACAAAGGAAGCACCGGCTAACTCCGTGCCAGCAGCCGCGGTAATACGGGGGGTGCAAGCGTTGTCCGGAATCATTGGGCGTAAAGCGTTCGTAGGCGGTGAAGTTAGTCAGATGTTAA
+
FFFFFFFFFFFFFFFFFFFFFFFFFFFFFFFFFFFFFFFFFFFFFFF:FFFFFFFFFFFFFFFFFFFFFFFFFFFFFFF:FFFFFFFFFFFFFFFF:FFFFFFFFFFFFFFFFFFFFFFFFFFFFFFFFFFF:FFFFFFFFFFFFFFFFFFFFFFFFFFFFFFFFFFFFFFFFF:FFFFFFFFFFFFFFFFFFFFFFFFFFFFF,FFFFFFFFFFFFFFFFFFFFFFFFFF:F:FFFFFFFFFFFFFFFF
@A00881:241:HJW2NDRXX:1:2128:17635:34037 1:N:0:CGAGAGAA+GATTGGAG
GCCAATCCTATGGGGTGCAGCAGTGAGGAATATTGGTCAATGGGCGATGACCTGAACCAGCCAAGTAGCGTGAAGGATGACTGCCCTATGGGTTGTAAACTTCTTTTATCAGTGACGATAGTGACGGTAGCTGATGAATAAGCTCCGGCTAACTACGTGCCAGCAGCCGCGGTAATACGTAGGGAGCGAGCGGTATCCGGATTTACTGGGTGTAAAGGGCGCGTAGGCGGGCTGACAAGTCAGATGTGAA
+
FFFFFFFFFFFFFFFFFFFFFFFFFFFFFFFFFFFFFFFFFFFFFFFFFFFFFFFFFFFFFFF:FFFFFFFFFFFFFFFFFFFFFFFF:FFFFFFFFFFFFFFFFFFFFFFFFFFFFFFFFFFFFFFFFFFFFFFFF:FFFFFFFFFFFFFFFFFFFFFFFFFFFFFFFFFFFF:FFFFFFFFFFFFFFFFF,FFFFFFF:FF:FFFFFFFFFFFFFFFFFFFFFFFFFFFFFFFFF,F::FFF,FFF,F
@A00881:241:HJW2NDRXX:1:2128:31421:34053 1:N:0:CGAGAGAA+GATTGGAG
GCCAATCCTATGGGGGGCAGCAGTGGGGAATATTGGGCAATGGGCGCAAGCCTGACCCAGCAACGCCGCGTGAGGGAAGAAGGCTTTCGGGTTGTAAACCTCTTTTACCAGGGACGAAGGACGTGACGGTACCTGGAGAAAAAGCAACGGCTAACTACGTGCCAGCAGCCGCGGTAATACGTAGGTTGCAAGCGTTGTCCGGATTTACTGGGTGTAAAGGGCGTGTAGGCGGAACTGCAAGTCAGATGTG
+
FFFFFFFFFFFFFFFFFFFFFFFFFFFFFFFFFFFFFFFFFFFFFFFFFFFFFFFFFFFFFFFFFFFFFFFFFFFFFFFFFFFFFFFFFFFFFFFFFFFFFFFFFFFFFFFFFFFFFFFFFFFFFFFFFFFFFFFFFFFFFFFFFFFFFFFFFFFFFFFFFFFFFFFFFFFFFFFFFFFFFFFFFFFFFFFFFFFFFFFFFF:FFF:FFFFFFFFFFFFFFFFFFFFFFFFFF:FFFFFFFFFFFFFFFF
@A00881:241:HJW2NDRXX:1:2128:11062:34209 1:N:0:CGAGAGAA+GATTGGAG
GCCAATCCTATGGGAGGCAGCAGTGAGGAATATTGGTCAATGGGCGAGAGCCTGAACCAGCCAAGTCGCGTGAGGGAAGACGGCCCTACGGGTTGTAAACCTCTTTTGTCAGGGAGCAAGAACAGGCACGCGTGCCTGACTGAGAGTACCTGAAGAAAAAGCATCGGCTAACTCCGTGCCAGCAGCCGCGGTAATACGGAGGATGCGAGCGTTATCCGGATTTATTGGGTTTAAAGGGTGCGTAGGCGGA
+
FFF,FFFFFFFFFFFFFFFFFFFFFFFFFFFFFFFFFFFFFFFFFFFFFFFFFFFFFFFFFFFFFFFFFFFFFFFFFFFFFFFFFFFFFFFFFFFFFFFFFFFFFFFFFFFFFFFFFFFFFFFFFFFFFFFFFFFFFFFFFFFFFFFFFFFFFFFFFFFFFFFFFFFFF:FFFFFFFFFF,FFFFFFFFFF:,,FFFFFFFFFFFFFFFFF,F:,FFFFF:FF,::FFFF,FFFFFFFFF:FFFFFFFFF
@A00881:241:HJW2NDRXX:1:2128:21766:34366 1:N:0:CGAGAGAA+GATTGGAG
GCCAATCCTATGGGGTGCAGCAGTGGGGAATATTGGGCAATGGGCGCAAGCCTGACCCAGCAACGCCGCGTGAGGGAAGAAGGCTTTCGGGTTGTAAACCTCTTTTACCAGGGACGAAGGACGTGACGGTACCTGGAGAAAAAGCAACGGCTAACTACGTGCCAGCAGCCGCGGTAATACGTAGGTTGCAAGCGTTGTCCGGATTTACTGGGTGTAAAGGGCGTGTAGGCGGAACTGCAAGTCAGATGTG
+
FFFFFFFFFF:FFFFFFFFFFFFFFFFFFFFFFFFFFFFFFFFFFFFFFFFFFFFFFFFFFFFFFFFFFF:FFFFFFFFFFFFFFFFFFFFFFFFFFFFFFFFFFFFFFFFFFFFFFFFF:FFFFFFFFFFFFFFFFFFFFF:FFF,FFFF,FFFFFFFFFFFFFFFFFFFFFF,F:F:FF:FFFFFFFFFFFFFFFFFFFFFFFF,FFFFFFFFFF:FFFFFFFFFFFFFFF,FFFFF,FFFFFFFFFF
@A00881:241:HJW2NDRXX:1:2128:13612:34428 1:N:0:CGAGAGAA+GATTGGAG
GCCAATCCTACGGGAGGCAGCAGTGAGGAATATTGGTCAATGGCCGCAGGGCTGAACCAGCCAAGTCGCGTGAGGGATGACGGTCCTATGGGTTGTAAACCTCTTTTGTCAGGGAGCAAAGGGCGCCACGTGTGGCGCTTTGCGAGTACCTGAAGAAAAAGCATCGGCTAACTCCGTGCCAGCAGCCGCGGTAATACGGAGGATGCGAGCGTTATCCGGATTTATTGGGTTTAAAGGGTGCGCAGGCGGA
+
F:FFFFFFFFFFFFFFFFFFFFFFFFFFFFFFFFFFFFFFFFFFFFFFFFFFFFFFFFFFFFFFFFFFFFFFFFFFFFFFFFFFFFFFFFFFF:FFFFFFFFFFFFFFFFFFFFFFFFF:FFFFFFFFFFFFFFFFFFF:FFFFFFFFFFFF,FFFFFFFFFFFFFFFFFFFFFFFFFFFFF:FFFFFFFFFFFFFF:FFFFFFFFFFFFFFFFFFFF:FFFFFFFFFFFFFFFFFFFFFFFFFFFFFFF
@A00881:241:HJW2NDRXX:1:2128:27037:34444 1:N:0:CGAGAGAA+GATTGGAG
GCCAATCCTATGGGGTGCAGCAGTGGGGAATATTGGGCAATGGACGCAAGTCTGAACCAGCCAAGTAGCGTGAAGGAAGGCGGCCCTACGGGTTGTAAACTTCTTTTATAAGGGATTAAAGGGCTCCACGAGTGGGGTGTTGCACGTACCTTATGAATAAGCATCGGCTAACTCCGTGCCAGCAGCCGCGGTAATACGGAGGATGCGAGCGTTATCCGGATTTATTGGGTTTAAAGGGAGCGTAGATGGC
+
F,FFFF,FFFFFFFFFFFFFFFFFFFFFFFFFFFFF:FFFFFFFFFFFF:FFFFFFFFFFFFFFFFFFFFFFFFFFFFFFFFFFFFFFFFFFFFFFFFFFFFFFFFFFFFFFFFFFFFFFFFFFFFFFFFFFFFFFFFFFFFF,FFFFFFFFFFFFFFFFFF:FFFFFFFFFFFFFFFFFFFFFFFFFFFFFFFFFFFFFFFFFFFFFFFFFF,FFF::FFFFF:FFFFFFFFFF:F,:FFFFFFFFFFF
@A00881:241:HJW2NDRXX:1:2128:32208:34757 1:N:0:CGAGAGAA+GATTGGAG
GCCAATCCTACGGGACGCAGCAGTCGGGAATATTGCGCAATGGAGGAAACTCTGACGCAGTGACGCCGCGTATAGGACGAAGTTTTTCGGAATGTAAACTATTGTCGTTAGGGAAGAGGAAGGACGGTACCCAAGGAGGAAGCTCCGGCTAACTACGTGCCAGCAGCCGCGGTAATACGGAGGGTGCGAGCGTTAATCGGAATTACTGGGCGTAAAGCGCGTGTAGGCTGTACGGCACGTTGGAGGTGAA
+
FF:FFFFFFFFFFFFFFFFFFFFFFFFF,FFFFFFFFFFFFFFFFFFFFFFFFFFFFFFFFFFFFFFFFFFFFFFFFFFFFFFFFFFFFFFFFFFFFFFFFFFFFFFFFFFFFFFFFF:FFFFFFFFFFFFFFFFFFFFF:FFFFFFFFFFFFFFFFFFFFFFFFFFFFFFFF,F:FFF:FFFFFFFF:FFFFFFFFFFFF:FFFFFFF:FFFFFFFFFFFFFFFFFFF:FF:FFF:,,FFF:FF:F::F
@A00881:241:HJW2NDRXX:1:2128:25681:34976 1:N:0:CGAGAGAA+GATTGGAG
GCCAATCCTATGGGACGCAGCAGTCGGGAATATTGCGCAATGGAGGAAACTCTGACGCAGTGACGCCGCGTATAGGAAGAAGGTTTTCGGATTGTAAACTATTGTCGTTAGGGAAGATACAAGACAGTACCTAAGGAGGAAGCCCCGGCTAACTATGTGCCAGCAGCCGCGGTAATACATAGGGGGCAAGCGTTATCCGGAATTATTGGGTGTAAAGGGTGCGTAGATGGAGGAGCAAGTTGGTTGTGAT
+
F,FFFFFFF:FFFFFFFF:FF,FFFFFFF:F:FFFFFFFFFFFFFFFFFFFFFFFFFFFFFF:FFFFFFFFFFFFFFFFFFFFFFFFFFFF,FFFFFFFFFFFFFFFFFFFFFFFFFFFFFFFFFFFFFFFFFFFFFFFFFFFFFFFFFFFFFFFFFFFFFFFFFFFFFFFFFF:FFFFFFFFFFFFF:FFFFFFFFFFF:F:FFFFFFFF:FFFFFFFFFF:F:FFFFFF:FFFFF:FFFFF:FFFFF,
@A00881:241:HJW2NDRXX:1:2128:30599:34976 1:N:0:CGAGAGAA+GATTGGAG
GCCAATCCTATGGGGGGCAGCAGTGGGGAATATTGGTCAATGGGGGGAACCCTGAACCAGCAACGCCGCGTGAAGGAAGAAGGCTTTCGGGTTGTAAACTTCTTTTATCTGTGACGATAGTGACGGTAGCAGATGAATAAGCTCCGGCTAACTACGTGCCAGCAGCCGCGGTAATACGTAGGGAGCGAGCGTTATCCGGATTTACTGGGTGTAAAGGGCGCGTAGGCGGGCTGACAAGTCAGATGTGAAA
+
F:,FFFFFFFFFFFFFFFFFFFFFFFFFFFFFFFFFFFFFFF:FFFFFFFFFFFFFFFFFFFFFFFFFFFFFFF:FF,FFFFFF:FFFFFFFFFFF:FFFFFFFFFFFFF:FFFFFFFFFFFFFFFFFFFFFFFFFFF:FFFFFFFFFFFFFFFFFFF:FFFFFF:FFFFFF,FFFFFFFFFFFFF:FFFF:F,FFFFFFFFFFFFFFFFFFFFF,:FFFFFFFF:FFFF:::,FFFF::FF:FFF:FFF
@A00881:241:HJW2NDRXX:1:2128:26341:35900 1:N:0:CGAGAGAA+GATTGGAG
GCCAATCCTACGGGGGGCACCAGTGGGGGATATTGGACAATGGGGGGAACCCTGATCCAGCGATGCCGCGTGAGGGAAGAAGGTTTTCGGATTGTAAACCTCTGTGGAGTGGGACGATAATGACGGTACCGCTCAAGGAAGCCACGGCTAACTACGTGCCAGCAGCCGCGGTAATACGTAGGTGGCGAGCGTTGTCCGGAATTACTGGGTGTAAAGGGAGTGTAGGCGGGAAGGCAAGTCAGAAGTGAAA
+
FFFFFFFFFFFFFFFFFFFFFFFFFFFFFFFFFFFFFFFFFFFFFFFFFFFFFFFFFFFFFFFFFFFFFFFFFFFFFFFFFFFFFFFFFFFFFFFFFFFFFFFFFFFFFFFFFFFFFFFFFFFFFFFFFFFFFFFFFFF:FFFFFFFFFFFFFFFFFFFFFFFFFFFFFFFFFFFFFFFFFFFFFFFFFFFFFFFFFFFFFFFFFFF:FF:FFFFFFFFFFF:F:FFFFFFFFFF,FFFFFFFFFFFFFF
@A00881:241:HJW2NDRXX:1:2128:11586:36276 1:N:0:CGAGAGAA+GATTGGAG
GCCAATCCTACGGGGTGCAGCAGTGGGGAATATTGCACAATGGGGGGAACCCTGATGCAGCGACGCCGCGTGGGTGAAGAAGTATTTCGGTATGTAAAGCCCTATCAGCAGGGACGAAGATGACGGTACCTGAGTAAGAAGCCCCGGCTAACTACGTGCCAGCAGCCGCGGTAATACGTAGGGGGCGAGCGTTATCCGGATTTACTGGGTGTAAAGGGAGCGTAGACGGCGAGGCACGTCTGGAGTGAAA
+
F:F:FFFFFFFFFFFFFFFFFFFFFFFFF,FFFFFFFFFF:FFFFFFFFFFF:F:FFFFFFFFFFFFFFFFFFFFFF,F:FFF,:FFFFF,:FFF,:FFFFFF:FFFFFFFFFF,FFFF,FFFFFFFFFF:FFFFFFF::FFFFFFFFFF,FF,FFFFFF,F::FF,FFFFF:F,FFFFFFFFFFFFF:F:FF:FFFFFFFFFFFFFF,,F:F,,FFF:FFFF::F,FFFFF:FFF,FF:FFFFFF:F:F
@A00881:241:HJW2NDRXX:1:2128:26630:36307 1:N:0:CGAGAGAA+GATTGGAG
GCCAATCCTATGGGGTGCAGCAGTAGGGAATTTTGCGCAATGGGGGAAACCCTGACGCAGCAACACCGCGTGACTGTTAAGCCCTTCGGGGTGGAAAGTTCTGTCAGTAGGGAACAATAAATGACTGTCCCTACCAAGGAAGCACCGGCTAACTCCGTGCCAGCCGCCGCGGTACTACGGGGGGTGCACGCGTTGTCCGGAATCATTGGGCGTAAAGCGTTCGTAGGCGGTCAAGTAAGTCAGATGTTAA
+
F:FF:FFFFF,FFFFFFFF:FFFFFFFFFF,FFFFFFFFFFFFF:FFFFFFFFFFFFFFFFFFFF:FFFFFFF,FFFFFFFFFFFFFFFFF,F,:,FFFF:FF:FFFF:F:FF,,F,FFF,,FFFFFF,FFFFF,FFFFFFF:FFFFFFFFFFF:FFF,FFFF,,FFFFF:FF:,F,FFF:FFF,FFF,FFFFFFFFFF:FFFFFFFFFFFFF::FFFF:FFFF::FFFFF,FFF:F,:FFF,FF,F:,F
@A00881:241:HJW2NDRXX:1:2129:9344:1986 1:N:0:CGAGAGAA+GATTGGAG
GCCAATCCTACGGGGTGCACCAGTGGGGAATATTGGGCAATGGAGGCAACTCTGACCCAGCAACGCCGCGTGAGCGATGAAGGTCTTCGGATTGTAAAGCTCTTTAAGTGGGGACGAAGAAAGTGACAGTACCCACAGAATAAGCCTCGGCTAACTACGTGCCAGCAGCCGCGGTAATACGTAGGAGGCAAGCGTTATCCGGAATGACTGGGCGTAAAGGGTGCGTAGGTGGTTTGGCAAGTTGGTAGCG
+
FFFFFFFFFFFFFFFFFFFFFFFFFFFFFFFFFFFFFFFFFFFFFFFFFFFFFFFFFFFFFFFFFFFFFFFFFFFFFFFFFFFFFFFFFFFFFFFFFFFFFFFFFFFFFFFFFFFFFFFF:FFFFFF,FFFFFFFFFFFFFFFFFFFFFFFFFFFFFFFFFFFFFFFFFFFFFFFFFFFFFFFFFFFFF:FFFFFF:FFFFFF,FFFFFF:FFFFFFFFFFFFFFFFFFFFFFFFFFFF:F:FFFFFFFF
@A00881:241:HJW2NDRXX:1:2129:22408:2754 1:N:0:CGAGAGAA+GATTGGAG
GCCAATCCTACGGGATGCAGCAGTGGGGAATATTGGGCAATGGAGGAAACTCTGACCCAGCAATACCGCGTGAAGGATGAAGGTTTTCGGATTGTAAACTTCTGTTATAAAGGAAGAAAAAAATGACGGTACTTTATAAGTAAGCCCCGGCAAACTATGTGCCAGCAGCCGCGGTGATACATCGGGGGCAAGCGTTGTCCGGAATGACTGGGTGTAAAGGGTGTGTAGGTGGCTTATTAAGTTGAAAGTG
+
FFFFFFFFFFFFFFFFFFFFFFFFFFFFFFFFFFFFFFFFFFFFFFFFFFFFFFFFFFFFFFFFFFFFFFFFFFFF:FFFFFFF:FFFFFF:FFFFFFFFFFFFFF:FFFFFFFFFFFFFFFFFFFFFFFFFF:FFFFFFFFFFFFFFFFFFFFFFFFFFFFFFFFFFFFFFFFFFFFFF:F,FFFFFFF:FFFFFFFFFFFF,FFFFFFFFFFFF,F:FFFFFFFFFF,FFF:,:FF:FFFFFF:FFFF
@A00881:241:HJW2NDRXX:1:2129:22833:2895 1:N:0:CGAGAGAA+GATTGGAG
GCCAATCCTACGGGGTGCAGCAGTCGGGAATATTGCGCAATGGAGGAAACTCTGACGCAGTGACGCCGCGTGCAGGAAGAAGGTCTTCGGATTGTAAACTGATTTAGAGGGGGAAGAAAAAAGACACTACCCCTAGAATAAGCTCCGGCTAACTATGTGCCAGCAGCCGCGGTAATACATAGGGAGCACGCGTTATCCGGATTTATTGGGTGTAAAGGGTGCGTAGACGGAAGAACAAGTTAGTTGTGAA
+
FFFFFFFFFFFFFFFFFFFFFFFFFFFFF,FFFFFFFFFFFFFFFFFFFFFFFFFFFFFFFFFFFFFFFFFFFFFFFFFFFFFFFFFFFFFFFFFFFF:,F::FFFFFFFFFFFFFFFFF:FFF::,,FF:::,:F:::FF:FFF,F:FFFFFFFFFFFFFFF:FFFFF:FF:FFFFFFFFFFFF:FF,FFFFFFFFF,FF:F::FFFFFFFFFFFFFFFFFFFFFFFFFFFFF:FFFFFFFFFFFFF,F
@A00881:241:HJW2NDRXX:1:2129:25771:3662 1:N:0:CGAGAGAA+GATTGGAG
GCCAATCCTACGGGGTGCAGCATTCGGGAATATTGCGCAATGGAGGAAACTCTGACGCAGTGACGCCGCGTGCAGGAAGAAGGTTTTCGGATTGTAAACTGCTTTAGACAGGGAAGAAAAAAATGACAGTACCTGTAGAATAAGCTCCGGCTAACTACGTGCCAGCAGCCGCGGTAATACGTAGGGAGCGAGCGTTATCCGGATTTATTGGGTTTAAAGGGTGCGTAGGCGGTCTGTTAAGTCAGCGGTA
+
FFFFFFFFFFFFFFFFFFFFFF:FFFFFFFF:FFFFFFFFFFFFFFFFFFFFFFFFFFFFFFFFFFFFFFFFFFFFFFFFFFFFFFFFFFFFFFFFFFFFFFF:FFFFF,FFFF,FFFFFFFFFFFFF:FFFF:FFFFF,FFFFFFFFFFFFFFFFFFF:FFFFFFFFFFFFFF,FFFFFFFFFFFFFFFFFFF:,FF:FFFF:FFFFFFFFFFFFFF:FFFFF:FFF:FFFFFF:FFFFFFFFF:FFFF
@A00881:241:HJW2NDRXX:1:2129:6017:3865 1:N:0:CGAGAGAA+GATTGGAG
GCCAATCCTACGGGATGCAGCAGTTAGGAATATTCGTCAATGGGGGAAACCCTGAACGAGCAATGCCGCGTGAGTGATGACGGTCCTTTGGATTGTAAAACTCTGTTGTTAGGGAAGAACGACCTGTATAGGAAATGATACAGGAGTGACGGTACCTTTCAAGAAAGCTCCGGCTAACTACGTGCCAGCAGCCGCGGTAATACGTAGGGAGCGAGCGTTATCCGGATTTATAGGGAGTAAAGGGTGCGAA
+
FFFFFFFFFFFFFFFFFFFFFFFFFFFFFFFFFFFFFFFFFFFFFFFFFFFFFFFFFFFFFFFFFFFFFFFFFFFFFFFFFFFF:FF,FF:FFFF:FFFFFFFFFFFFFFFFFFFFFFFFFFFFFFFFFFFFFFFFFFFFFFFFFFFFFFFFFFFFFFFF:FFFFFFFFFFFFFFFFFFFF:FFFFFFFFFF:FFFFFFF,FFFFFFFFFFFF:FFF:F,FF:FF:F,:F,F,,,,F,FFF,F,F,:F,F
@A00881:241:HJW2NDRXX:1:2129:13575:3897 1:N:0:CGAGAGAA+GATTGGAG
GCCAATCCTACGGGGTGCAGCAGTGGGGAATATTGGGCAATGGAGGCAACTCTGACCCAGCAACGCCGCGTGAGCGATGAAGGTCTTCGGATTGTAAAGCTCTTTAAGTGGGGACGAAGAAAGTGACTGTACCCACAGAATAAGCCTCGGCTAACTACGTGCCAGCAGCCGCGGTAATACGTAGGAGGCAAGCGTTATCCGGAATGACTGGGCGTAATGGGTGCGTAGGTGGTTTGGCAAGTTGGTAGCG
+
FFFF:FFFFFFFFFFFFFFFF:FFFFFFFFFFFFFFF:FF,FFFFFFFFFFFFFFFFFFFFFFFFFFFFFFFFFFFFFF:FFFFFFFFFFFFFFFFFF:F,FFFFFFFFFFFFF:FFFFFFFFFFFFFFFFFFF,FFFFFFFFFFFFFFFFFFFFFFFFFFFFFFFFFFFFFFFF:FFFFFF,FFFFFFF,FFF:F:FF:FFF,FF,FFFFFFFFF,,FFF:FFFFFFFFFFF:FF:F,F,FFFFF,FF:
@A00881:241:HJW2NDRXX:1:2129:18665:3944 1:N:0:CGAGAGAA+GATTGGAG
GCCAATCCTATGGGGCGCACCAGTGAGGAATATTGGTCAATGGGCGGGAGCCTGAACCAGCCAAGTCGCGTGAGGGAAGACGGCCCTATGGGTTGTAACCCTCTTTTGCCGGGGAGCAAAGCGCCGCACGTGTGCGGTCTGGAGAGTACCCGGAGAAAAAGCATCGGCTAACTCCGTGCCAGCAGCCGCGGTAATACGGAGGATGCGAGCGTTATCCGGATTTATTGGGTTTAAAGGGTGCGTAGGCGGT
+
FFFFFFFFFFFFFFFFFFFFFFFFFFFFFFFFFFFFFFFFFFFFFFFFFFFFFFFFFFFFFFFFFFFFFFFFFFFFFFFFFFFFFFFFFFFFFFFFFFFFFFFFFFFFFFFFFFFFFFFFFFFFFFFFFFFFFFFFFFFFFFFFFFFFFFFFFFFFFFFFFFFFFFFFFFFFFFFFFFFFFFFFFFFFFFFF:FFFFFFFFFFFFF::FFFFFFFFFFF,,FFFFFFFFFFFFF,FFF:F:FFFF:FFFF
@A00881:241:HJW2NDRXX:1:2129:19325:4147 1:N:0:CGAGAGAA+GATTGGAG
GCCAATCCTATGGGGTGCAGCAGTGGGGAATATTGCACAATGGGGGGAACCCTGATGCAGCGACGCCGCGTGGGTGAAGAAGTATTTCGGTATGTAAAGCCCTATCAGCAGGGAAGAAGATGACGGTACCTGAGTAAGAAGCCCCGGCTAACTACGTGCCAGCAGCCGCGGTAATACGTAGGGGGCGAGCGTTATCCGGATTTACTGGGTGTAAAGGGAGCGTAGACGGCTTGGCAAGTCTGGAGTGAAA
+
FFF:FFFFFFFFFFFFFFFFFFFFFFFFFFFFFFFFFFFFFFFFFFFFFFFFFFFFFFFFFFFFFFFFFFFFFFFFFFF:FFFFFFFFFFFFFFFFFFFFFFF,FFFFFFFFFFFFFFFFFFFFFFFF:FFFFFFFFFFFFFFFFFFFFFFFFFFFFFFFFFFFFFFFFFFFFFF:FFF:FFFFF,FFFFFFFFFFFFFFFFFFFFFFFFFF,FFFFFFFFFFFF::FFFFF:FF:FFFFFF:FFFFFFF
@A00881:241:HJW2NDRXX:1:2129:25943:4398 1:N:0:CGAGAGAA+GATTGGAG
GCCAATCCTATGGGATGCAGCAGTGGGGAATATTGCACAATGGGGGGAACCCTGATGCAGCGACGCCGCGTGGGTGAAGAAGTATTTCGGTATGTAAAGCCCTATCAGCAGGGAAGAGGATGACGGTACCTGCAGAAGAAGCCCCGGCTAACTACGTGCCAGCAGCCGCGGTAATACGTAGGGGGCGAGCGTTATCCGGATTTACTGGGTGTAAAGGGAGCGTAGACGGCCAGGCACGTCTGGAGTGAAA
+
FFFFFFFF,FFFFFFFFF:FFFF,FFFF,F:F,FFFFFFF,:FFFFFFFFFFFFFFFF,FFFFF:FFFFFFFF,FFFFFFFFF,FF:FFF,FFF,F,F:FFFFFFFFFFFFFFF,FFFF,FFFFFFF:FFFFFF:FFFFF:FFF:FFF,FFFFFFFFFFF:FFFFFFFFFF::FFFF:,F,FFFFFFFFFF:FFFFFFFFFFFFF,FFF:F:F,,,FFF:FFFFFFFFF::FF:FF,FFFFF:F,FFF::
@A00881:241:HJW2NDRXX:1:2129:26449:4398 1:N:0:CGAGAGAA+GATTGGAG
GCCAATCCTATGGGGTGCAGCAGTGGGGAATATTGGGCAATGGGCGAAAGCCTGACCCAGCAACGCCGCGTGAAGGAAGAAGGCTTTCGGGTTGTAAACTTCTTTTACCGAGGACGAAGAAAGTGACGGTACTCGGAGAAAAAGCCACGGCTAACTACGTGCCAGCAGCCGCGGTAATACGTAGGTGGCAAGCGTTGTCCGGAATTACTGGGTGTAAAGGGCGTGTAGGCGGAGCAGCAAGTCAGATGTG
+
FFFFFFFF:FFFFFFFFFFFFFFFFFFFFFFFFFFFFF,FFFFFFFFFFFFFFFFFFFFFFFFFFFFFFFFFFFFFFFFFFFFFFFFFFFFFFFFFFFFFFFFFFFFFFFFFFFFFFFFFF:FFFFFFFF:FFFFFFFFFFFFFFF:FFFFFFFFFFFFFFFFFFFFFFFFFFFFFFF:FF:FFFFFFFFFFFFFFFFFFFFF:FF,FFFFFFFF:FFFF:FFFFFFFFFFFFF:FFFF:FFFFFFFFFF
@A00881:241:HJW2NDRXX:1:2129:23014:4523 1:N:0:CGAGAGAA+GATTGGAG
GCCAATCCTACGGGGTGCAGCAGTGAGGAATATTGGACAATGGCCGAGAGGCTGAACCAGCCCAGTCGCGTGAGGGCTGAAGGTTCTATGGATCGTAAACCTCTTTTATAGGGGCCTACAGTGCGGGACGTGTCCCGGTTTGTATGTACCTTATGTATAAGGATCGGCTAACTCCGTGCCAGCAGCCGCGGTAATACGGAGGATCCGAGCGTGATCCGGAGGTAGTGGGTTGTAAGGGTGCGTCGGCGGC
+
,,,:,:FFFF,FFFFFFFFFFFFFFFFFFFFFFFFF,FF,FFF,FFF,F,:F:FFFFFFFFF,F::F:,F,FF:F,,FFFFFFFFFFF,F:::F:FFF:F:FF:F,,,,F,FF:,,:F,FF:,FFF:F:FFF:F:FF,:,FFF:FF:FF:FF,:,,F,,:,FFFFFFFF:,F:,F,,FFF:FF,::FF:FFF:::FFFFF,F,FFFFFFFFF,,F::FF:,,FF,F:FF,F,F,:,FFFF,:F,:FF:,F
@A00881:241:HJW2NDRXX:1:2129:17128:4852 1:N:0:CGAGAGAA+GATTGGAG
GCCAATCCTACGGGGTGCAGCAGTGGGGAATATTGCACAATGGGGGAAACCCTGATGCAGCAACGCCGCGTGAGTGATGACGGTCTTCGGATTGTAAAGCTCTGTCTTTAGGGACGATAATGACGGTACCTAAGGAGGAAGCCACGGCTAACTACGTGCCAGCAGCCGCGGTAATACGTAGGTGGCAAGCGTTGTCCGGATTTACTGGGCGTAAAGGGAGCGTAGGTGGATATTTAAGTGGGATGTGAAA
+
FFFFFFFFFFFFFFFFFFFFFFFFFFFFFFFFFFFFFFFFFFFFFFFFFFFFFFFFFFFFFF,FFFFFFFFFFFFFFFFFFFFFFFFFFFF:FFFFFFFFFFFFFFFFFFFFFFFFFFFFFF:FFFFFFFFFFFFFFFFF:FF,FFFFF,FFFFFFFFFFFFFFFFFFFFF::FFFFFFFFFFFFFFFFFFFFFFFFFFFFFFFF,FFFFFFFF,FFFF:FFFFFFFFFFFFF:FFFFFFFFFFFFFFFF
@A00881:241:HJW2NDRXX:1:2129:27778:5165 1:N:0:CGAGAGAA+GATTGGAG
GCCAATCCTATGGGAGGCACCAGTTGGGAATATTGGACAATGGAGGGAACTCTGATCCAGTGACGCCGCGTGAAGGAAGAAGGTCTTCGGATTGTAAACTTATTTTGTCAGGGAAGAAAAAAATGACTGTACCTGAAGAAAAAGGACCGGCTAACTACGTGCCAGCAGCCGCGGTAATACGTAGGGTCCAAGCGTTATCCGGATTTAGTGGGTGTAAAGGGCGAGTAGACGGCATAGCAAGTCAGATGTG
+
FFFFFFFFFFFFF:FFFFFFFFFF:FFFFFFFFFFFFFFFFFFFFFFFFFFFFFFFFFFFFFFFFFFFFFFFFFFFFFFFFFFFFFFFFFFFFFFFFFFFFFFFFFFFFFFFFFF:F:,FFFFFFFFFFFFFFFFFFFFFFFFFFFFFFFFF,FFFFFFFFFFFFFFFFFFFFFFFFFFF:F:FFFFFFFFFFFF,FFFFFFFFF:,,:FFFFFFF,FF,FFFF::,FF,FFF,F:FF:,:FF,F,,FFF
@A00881:241:HJW2NDRXX:1:2129:31421:5963 1:N:0:CGAGAGAA+GATTGGAG
GCCAATCCTACGGGAGGCAGCAGTAGGGAATTTTGCGCAATGGGGGAAACCCTGACGCAGCAACACCGCGTGAATGTTAAGCCCTTCGGGGTGTAAAGTTCTGTCAGTAGGGAAGAACAAATGACTGTACCTACAATGGAAGCACCGGCTAACTCCGTGCCAGCAGCCGCGGTAATACGGGGGGTGCAAGCGTTGTCCGGAATCATTGGGCGTAAAGCGTTCGTAGGCGGTAAAGTAAGTCAGATGTTAA
+
FFFFFFFFFFFFF:,FFFFFFFFFFFFFF:FFFFFFFFFFFFFFFFF,FFFFFFFFFFFFFF:FFFFF:FFFFFFFFFF:FFFFFFFFFFFFFFFFFFFFFFFFFFFFFF,FF:FFFFFFFFFFFFFFFFFFFFF:,FFFFFFFFFFFFFFFFFFFFFFFFFFF:FFFFFFFF,FF,FFFFFFFFFFFFFFFFFFFFFFF,FFF:FFFFF:FFFFFFFF:FFFFFFFFFF,FFFFF:FFFFFFF:FF:FF
@A00881:241:HJW2NDRXX:1:2129:27977:5979 1:N:0:CGAGAGAA+GATTGGAG
GCCAATCCTACGGGGGGCAGCAGTGGGGGATATTGGACAATGGGGGGAACCCTGATCCAGCGACGCCGCGTGAGTGAAGAAGTATTTCGGTATGTAAAGCTCTATCAGCAGGGAAGAATAGGATATTGGCTAATCACAGTATCTGTGACGGTACCTTCAAAGGAAGCACCGGCTAACTCCGTGACAGCAGCCGCGGTAATACGGAGGGTGCACGCGTTAATCGGAATCACTGGGCGTAAAGCGCGTGTAG
+
F:F::FFFFFFFFFFFFFFFFFFFFF:FFFFFFFFFFFFFFFFFFFFFFFFFFFFFFFFFFFFFFFFFFFFFFFFFFFFFFFFFFFFFFFFFFFFFFFFFFFFFFFFFF:FFFFFFFF::F:FFFFF:FFFFFFFFFFFFFFFFFFFFFFF:F:FFFFFFFFFFFFFFFFFFFFFFFF:FFFF,FF:FFFFFFFFFFF:FFFFFFFFFFFFF,FFFFFFFFF:,FF,:FFFFFFFFFFFFFF:F:FFF,F
@A00881:241:HJW2NDRXX:1:2129:19497:6355 1:N:0:CGAGAGAA+GATTGGAG
GCCAATCCTATGGGACGCAGCAGTGGGGAATATTGGGCAATGGGCGCAAGCCTGACCCAGCAACGCCGCGTGAAGGAAGAAGGCTTTCGGGTTGTAAACTTCTTTTGACAGGGAAGAGCAGAAGACGGTACCTGTCGAATAAGCCACGGCTAACTACGTGCCAGCAGCCGCGGTAATACGTAGGTGGCAAGCGTTGTCCGGATTTACTGGGTGTAAAGGGCGTGTAGCCGGGCTTACAAGTCAGATGTGA
+
FFFFFFFFF,FFFFFFFFFFFFFFFFFFF:FFFFFFFF,FFFFFFFFFFFFFFFFFFFFFFFFFFFFFFFFFFFFFF:FF:FFFFFFFFFFFFFFFFFFFFFFFFFFFF,FFFF:FFFF:FFFFFFFFFFFFFFFFFFFFFFFFFFFFFFFFFFFFFFFFFFFFFFFFFFFFFF,FFFFF,F:FFF:FF,FFFFFFFFFFFFFFFFFFFFFFFFFFFFF:FFFFFFFFFFFFFFF,FFFFFFFFFFFFFF
@A00881:241:HJW2NDRXX:1:2129:29550:6511 1:N:0:CGAGAGAA+GATTGGAG
GCCAATCCTATGGGGCGCACCAGTGGGGAATATTGGGCAATGGGCGCAAGCCTGACCCAGCAACGCCGCGTGAAGGAAGAAGGCTTTCGGGTTGTAAACTTCTTTTAAGAGGGACGAAGAAAGTGACGGTACCTCTTGAATAAGCCACGGCTAACTACGTGCCAGCAGCCGCGGTAATACGTAGGTGGCAAGCGTTGTCCGGATTTACTGGGTGTAAAGGGCGCGTAGGCGGGATGTCAAGTCAGATGTG
+
FFFFFFFFFFFFFFFFFFFFFFFFFFFFFFFFFFFFFFFFFFFFFFFFFFFFFFFFFFFFFFFFFFFFFFFFFFFFFFFFFFFFFFFFFFFFFFFFFFFFFFFFFF:FFFFFFFFFFFFFFF:FFFFFFFFFFFFFF:FFFFFFFFFFFFFF:FFFFFFFFFF:FFFF:FFFFFFFFFFFFFFFFFFFFF:F:F:FFFFFFFFFFF:FFFFF:FF:FFFFFFFFFFFFFFFFFFFFFFFFFFFFFFFF,F
@A00881:241:HJW2NDRXX:1:2129:14760:7482 1:N:0:CGAGAGAA+GATTGGAG
GCCAATCCTACGGGAGGCACCAGTGGGGGATATTGGACAATGGGGGGAACCCTGATCCAGCGACGCCGCGTGAGTGAAGAAGTATTTCGGTATGTAAAGCTCTATCAGCAGGGACGAGAAAGAGACGGTACCTGAGTAAGAAGCCCCGGCTAACTACGTGCCAGCAGCCGCGGTAATACGTAGGGGGCAAGCGTTATCCGGATTTACTGGGTGTAAAGGGAGCGTAGACGGAAAGGCACGTCTGAAGTGA
+
FFF,:FFFFFFFFFFFFFFFF,FFFFFFFFFFFFFFFFFFFFFFFFFF:FFF:FFFFF:FFF,FFFFFFF,FFF:FF:FF,F:FF:FFFF:,::F:,FFFFFF:FFFFFFFFFF:F,F:,FF:FFFFFFFFFFF,FF::FFFFFFFFFFFFFFFFFFFFFFFFFFFF:FFFFFF,::FFFF:FFFFFFFFFFF::FFF::FF,FFF:FFFF,F:,,FFFFFFF:,F:FFF,F:F:FFF,FFF:FF,FFFF
@A00881:241:HJW2NDRXX:1:2129:16721:7592 1:N:0:CGAGAGAA+GATTGGAG
GCCAATCCTATGGGGTGCAGCAGTGAGGAATATTGGTCAATGGGCGGGAGCCTGAACCAGCCAAGTCGCGTGAGGGATGACGGCCCTATGGGTTGTAAACCTCTTTTGCCGGGGAGCAAAGTGCCGCACGTGTGCGGTTTGGAGAGTACCCGGAGAAAAAGCATCGGCTAACTCCGTGCCAGCAGCCGCGGTACTACGGAGGATGCGAGCGTTGTCCGGAGTTATTGGGTTTAAAGGGTGCGTAGGCGGA
+
F,FFFFFF,FF:FFFFFF,FFFFFFFFF:FFFFFFFFFFFFFFFFFFFFFFFFFFFFFFFFFFFFFFFFFFFFFFFFFFFFFFFFFFFFFFFFFFFF::FFFFFFFFFF,FFFFFFFFFFFFFF:FFFFFFFFFFFF,FFFFFFFFFF:FFFFFFFFFF:FFFFFFFFFFF:FF:FFFFFFFFFFFFFFF:FF:FFFFFFFFFFFFF,FFF,F,F:FFFF:F,F:FFFFF,F,FFFFFFFFFFFFFFFFF
@A00881:241:HJW2NDRXX:1:2129:17427:7592 1:N:0:CGAGAGAA+GATTGGAG
GCCAATCCTATGGGATGCAGCAGTGGGGAATATTGGGCAATGGAGGCAACTCTGACCCAGCAACGCCGCGTGAGCGATGAAGGTCTTCGGATTGTAAAGCTCTTTAAGTGGGGACGAAGAAAGTGACTGTACCCACAGAATAAGCCTCGGCTAACTACGTGCCAGCAGCCGCGGTAATACGTAGGAGGCAAGCGTTATCCGGAATGACTGGGCGGAAAGGGTGCGTAGGTGGTTTGGCAAGTTGGTAGCG
+
FFF,FFFFFF:FFFF,FFFFFFFFFFFFFFF:FFFFFF:FFFFFFFFFFFFFFFFFFFFFFFFFFFFFFFFFFFFFFFFFFFFFFFFFFFFFFFFFFFF:FFFFFFFFFFFFFFFFFFFFFFFFFFFFFFFFFFFFFFFFFFF:FFFFFFFFFFFFFFFFFFFFFFFFF:FF:F:FFFF:FF,F:,FFFFFFFFFFFFFFFFF,FFFFFFFFF:,F,F:,:FFFF:FF:FFFFFFFFFFFF:F:FFFFF,
@A00881:241:HJW2NDRXX:1:2129:23240:7670 1:N:0:CGAGAGAA+GATTGGAG
GCCAATCCTACGGGATGCAGCAGTGAGGAATATTGGTCAATGGGCGCTAGCCTGAACCAGCCAAGCCGCGTGAGGGATTAAGGCCCTATGGGTCGTAAACCTCTTTTGCCGGGGGATAAGAGGCGCCACGCGTGGCGCTGTGAAGGTACCCGGAGAAAAAGCATCGGCTAACTCCGTGCCAGCAGCCGCGGTAATACGGAGGATGCGAGCGTTATCCGGATTTATTGGGTTTATAGGGTGCGTAGGCGGT
+
FFF,FFFFFFFFFF:FFFFFFFFFFFFFFFFFFFFFFFFFFFFFFFFFFFFFFFFFFFFFFFFFFFFFFFFFFFFFFFFFFFFFFFF,FFFFFFFFFFFFFFFFFFFFFFFFFFFF:,FFFFFFFFFFF:FFFFFFFFFFFFFFFFFFFFFFFFFFFFFFFF:::FFFFFFFFFFFF,F:FFF:FFFFFFF:FFFFFFFFFF:FFFFFF:FFF,FFFFF:F,:FFFFFF::F:,F:FF::FFFFFFFFF:
@A00881:241:HJW2NDRXX:1:2129:31195:7795 1:N:0:CGAGAGAA+GATTGGAG
GCCAATCCTACGGGGTGCAGCAGTGGGGAATATTGGACAATGGGCGAAAGCCTGATCCAGCGACGCCGCGTGAAGGAAGACGGTCTTCGGATTGTAAACTTCAGTGAGCAGGGACGAGAAAGGACGGTACCTGCAGAGCAAGCCACGGCTAACTACGTGCCAGCAGCCGCGGTAATACGTAGGTGGCGAGCGTTATCCGGAATTACTGGGTGTAAAGGGTGAGTAGGCGGGGATGCAAGTCAGGTGTGAA
+
FFFFFFFFFFFFFFFFFFFFFFFFFFFFFFFFFFFFFFFFFFFFF:FFFFFFFFFFFFFFFFFFFFFFFFFFFFFFF:FFFFFFFFFFFFFFFFFFFFFFFFFFFFFF:FFFFFF:FFFFFFFFFFFFFFFFFFFFFFFFFFFFFFFFFFFFFFFFFFFFFFFFFFFFFFFFFF,FFFFF,FFFFFF:FFFFFFFFF:FFF,FFFFFFFFFFFFFFFFFFFFFFFF:FFFFFFFFFFF:FFFFFFFFF:F
@A00881:241:HJW2NDRXX:1:2129:31756:7795 1:N:0:CGAGAGAA+GATTGGAG
GCCAATCCTACGGGATGCAGCAGTCGGGAATATTGCGCAATGGAGGAAACTCTGACGCAGTGACGCCGCGTATAGGAAGAAGGTTTTCGGATTGTAAACTATTGTCCACAGGGAAGATAAAAGACTGTACCTGTGAAGCAAGCTCCGGCTAACTACGTGCCAGCAGCCGCGGTAATACGTAGGGAGCAAGCGTTATCCGGAATTAGTGGGTGTAAAGGGTGCGTAGACGGGATGACAAGTTAGTTGTGAC
+
:::FFFFFFFFFFFFFFFFFFFFFFFFFFFF:FFFFFFFFFFFFFFFFFFFFFFFFFFFFFFFFFFFFFF:F:FFFFFF:FFFF:FFFFFF:F:FFFFFF,FFFFFFFFFFFFFFFFFFF,FFF:F:F,F,FFFF,,FFFFFFFFFFFFFFFFFFFFFFFFFFFFFFFFFFF:F:FFFFFFFFFFFF,:FFF:,::FFFFFFFFF,FFFFFFF,FFFFFF:,FFFFFFF:FF:FFF:,FFF::FFFFF,,
@A00881:241:HJW2NDRXX:1:2129:24288:7983 1:N:0:CGAGAGAA+GATTGGAG
GCCAATCCTATGGGACGCAGCAGTGGGGAATATTGGGCAATGGGCGCAAGCCTGACCCAGCAACGCCGCGTGAAGGAAGAAGGCTTTCGGGTTGTAAACTTCTTTTATGAGGGACGAAGGATGTGACGGTACCTCATGAATAAGCCACGGCTAACTACGTGCCAGCAGCCGCGGTAATACGTAGGTGGCGAGCGTTGTCCGGATTTACTGGGTGTAAAGGGCGCGTAGGCGGGTAGGCAAGTCAGATGTG
+
FFF:FFFF:FFFFFFFFFFFFFFFFFFFFFFFFFFFFFFFFFFFFFFFFFFFFFFFFFFFFFFFFFFFFFFFFFFFFFFFFFFFFFFFFFFFFFFFFFFFFFFFFF:FFFFF:FFFF,FFFFFFFFFFFFFFFFFFFFFFFFF:FFFF:FFFFFFFFF:FFFFFFFFFFFFFFFF,FFFFFFFFFFFFFFFFFFFFFFFFFFFFFFFFFFFFFFFFFF:F:FFF:FFFFFFFFFFF:FF,FF:FFFF:FF
@A00881:241:HJW2NDRXX:1:2129:17580:8077 1:N:0:CGAGAGAA+GATTGGAG
GCCAATCCTACGGGACGCACCAGTGAGGAATATTGGTCAATGGGCGGAAGCCTGAACCAGCCAAGTCGCGTGAGGGAATAAGGCCCTACGGGTCGTAAACCTCTTTTGCCGGGGAGCAAGGGCGGGGACGTGTCCCGGCCCGGAGAGTACCCGGAGAAAAAGCATCGGCTAACTCCGTGCCAGCAGCCGCGGTAATACGGAGGATGCGAGCGTTATCCGGATTTATTGGGTTTAAAGGGTGCGTAGGCGG
+
FFFFFFFFFFFFFFFFFFFFFFFFFFFFFFFFFFFFFFFFFFFFFFFFFFFFFFFFFFFFFFFFFFFFFFFFFFFFF:FFFFFFFFFFFFFFFFFFFFFFFFFFFFFFFFFFFFFFFFFFFFFFFFFFFFFFFFFFFFFFFFFFFFFFFFFFFFFF:FFFFFFFFFFFFF:FFFFFFFFFFFFFFFFFFFFFFFFFFF:FFFFFFFFFFFFFFF:FFFFFF:FFFFFFFFF,FF::FFF::FFFFFFF:F
@A00881:241:HJW2NDRXX:1:2129:31458:8343 1:N:0:CGAGAGAA+GATTGGAG
GCCAATCCTACGGGGGGCACCAGTGAGGAATATTGGTCAATGGGCGCAAGCCTGAACCAGCCAAGTCGCGTGAGGGATGACGGTCCTATGGATTGTAAACCTCTTTTGTCGGGGAGCAAGGCCCGCCACGTGTGGCGGGAAGGAGAGTACCCGAAGAAAAAGCATCGGCTAACTCCGTGCCAGCAGCCGCGGTAATACGGAGGATGCGAGCGTTATCCGGATTTATTGGGTTTAAAGGGTGCGTAGGCGG
+
FFFFFFFFFFFFFFFFFFFFFFFFFFFFFFF:FFFFFFFFFFFFFFFFFFFFFFFFFFFFFFFFFFFFFFFFFFFFFFFFFFFFFFFFFFFFFFFFFFFFFFFFFFFFFFFFFFFFFFFFFFFFFFFFFFFFFFFFFFFFFFFFFFFFFFFFFFFF:FFFFFFFFFFFFFFFFFFFFFFFFFFFFFFFFFFFFF:FFF:,FF,FFFF:FFFFF:FFFFFFFFF::FFFFFFFFFFFFFFFFFFF,FFFFF
@A00881:241:HJW2NDRXX:1:2129:21314:8437 1:N:0:CGAGAGAA+GATTGGAG
GCCAATCCTATGGGGCGCAGCAGTGAGGAATATTGGTCAATGGGCGCTAGCCTGAACCAGCCAAGCCGCGTGAGGGATTAAGGCCCTATGGGTCGTAAACCTCTTTTGCCGGGGGATAAGAGGCGCCACGCGTGGCGCTGTGAAGGTACCCGGAGAAAAAGCATCGGCTAACTCCGTGCCAGCAGCCGCGGTAATACGGAGGATGCGAGCGTTATCCGGATTTATTGGGTTTTAATGGTGCGTAGGCGGA
+
FFFFFFFFFFFFFFFFFFFFFFFFFFFFFFFFFFFFFFF:FFFFFFFFFFFFFFFFFF:FFFFFFFFFFFFFFFFFFFFFFFFFFFFFFFFFFFFFFFFFFFFFFFFFFFFFFFFFFFFFFFFFFFFFFFFFFFFFFFFFFF,FFFFFFFFFFFFFFFFF,FF:FFFFFFF,FFF:FFF::FFF:FFFF,FFFFFFFFFFFF,FFFFFF,FFF:FFF,F,F,F,FFFFF:FF,FF,FFFF:FFF:F:FFF
@A00881:241:HJW2NDRXX:1:2129:25672:8813 1:N:0:CGAGAGAA+GATTGGAG
GCCAATCCTATGGGAGGCACCAGTGGGGAATATTGCACAATGGGGGAAACCCTGATGCAGCGACGCCGCGTGAAGGAAGAAGTATCTCGGTATGTAAACTTCTATCAGCAGGGAAGAAAATGACGGTACCTGACTAAGAAGCCCCGGCTAACTACGTGCCAGCAGCCGCGGTAATACGTAGGTGGCAAGCGTTATCCGGAATTATTGGGCGTAAAGCGCACGTAGGCTGTTGTGTAAGTCAGGGGTGAAA
+
FFFFFFFFFFFFFFFFFFFFFFFFFFFFFFFFFFFFFFFFFFFFFFFFFFFFFFFFFFFFFFFFFFFFFF:FFFFFFFFFFFFFFFFFFFF:FFFFFFFFFFFFFFFFFFFFFFFFFFFFFFFFFFFFFFFFFFFFFFFF,FFFFFFFFFFFFFFFFFFFFF::FFFFFFFFF:FFFF:FFFFFFFFFFFFFFFFFFFFFFFFFFFFFFFFFFFFFFFFFFFFFFFFFFFFFFFF:FFFFFFFFFFFFFF
@A00881:241:HJW2NDRXX:1:2129:28745:8844 1:N:0:CGAGAGAA+GATTGGAG
GCCAATCCTATGGGGTGCAGCAGTGGGGGATATTGCACAATGGGGGGAACCCTGATGCAGCGACGCCGCGTGGGCGAGGAAGTATTTCGGTATGTAAAGCCCTATCGGCAGGGAAGAAGGAAGACGGTACCTGACTAAGAAGCCCCGGCCAACTACGTGCCAGCAGCCGCGGTAATACGTAGGGGGCGAGCGTTGTCCGGATTCACTGGGCGTAATGGGAGCGCAGGCGGCGCGGCAAGTCCGGTGTGGA
+
F,FFFFFFFFFFFFFFFFFFFFFFFFFFFFFFFFFFF:FFFFFF:F,FFFFFFFFFFFFFFFF:FFFFFFFFFFFFFFFF,FFFF,FFFFFF:FFFFF:FFFFFFF,F,FFFFF:FFFFFFFFFFF:FFF:FFFFFF:FFFFFFFFFFFFFFFFFF:FFFFFFFFFFFF::FF:FFFFFFFFFFFFFFF,FFFFFFFFFFF:,FF,FFF:FF,F,,FFFF,F:FFFF:FFFFFFFFFFFF,FF:F:FFF,
@A00881:241:HJW2NDRXX:1:2129:13413:9471 1:N:0:CGAGAGAA+GATTGGAG
GCCAATCCTACGGGGTGCAGCAGTGAGGAATATTGGTCAATGGGCGAGAGCCTGAACCAGCCAAGTCGCGTGAGGGAAGACGGTCCTATGGATTGTAAACCTCTTTTGCGGGGGAGCAAGGAACGGCACGAGTGCCGCTTCGGAGAGTACCCGGAGAAAAAGCATCGGCTAACTCCGTGCCAGCAGCCGCGGTAATACGGAGGATGCGAGCGTTATCCGGATTTATTGGGTTTACAGGGTGTGTAGGCGG
+
F:FFFFFFFFFFFFFFFFFFF:FFF:FFFFFF:FFFFFF:FFFFFFFFFFFFFF:FFFFFFFFFFFFFFFFFF,FFFFFFFFFFFFFF:FFFFFFF:,:FFFFFFFFFF,FFFF:FFFFFFF:FFFFFFFFFFFFFFFFFFFFFFFFFFFFFFFFFFF,FFFFFFFFFFF:F:F:FFFFFFFFF:FFFFFFFFFFFFFFFFFFFFFF:FFFFF:,,FFFFFF:FFFFF:FF:FF,,FFF,FFFF::FF:F
@A00881:241:HJW2NDRXX:1:2129:8784:9752 1:N:0:CGAGAGAA+GATTGGAG
GCCAATCCTACGGGATGCAGCAGTGAGGAATATTGGTCAATGGGCGGGAGCCTGAACCAGCCAAGCCGCGTGGAGGAGGAAGGTACAGAGTATCGTAAACTCCTTTTGTCAGGGGATAAAAGGCGGGATGCGTCCCGTCCCGAAGGTACCTGAAGAAAAAGCATCGGCTAACTCCGTGCCAGCAGCCGCGGTAATACGGAGGATGCGAGCGTTATCCGGATTTATTGGGTTTAAAGGGTGCGTAGGCCGC
+
FF:FFFFFFFFFFFFFFFFFFFFFFFFFFFFFFFFFFFFFFFFFFFFFFFFFFFFFFFFFFFFFFFFFFFFF:FFFFFFFFFFFFFFFFFFFFF:FFFFFFFFFFFFFFFFFFFFFFFFFFFFFFFFFFFFFFFFFFFFFFF:FFFFFFFFFFFFFFFFFFFFFFFFFFFFFFFFFFF:FFFFFFFFFFFFFFFFFFFFFFF,F:F:FFFF:F:FF:FF,F:FFFFFFFFFFFF:FF:FFFFF,FFFFFF
@A00881:241:HJW2NDRXX:1:2129:22263:9862 1:N:0:CGAGAGAA+GATTGGAG
GCCAATCCTATGGGATGCAGCAGTGGGGAATATTGCACAATGGGGGGAACCCTGATGCAGCAACGCCGCGTGAAGGAAGACGGTTTTCGGATTGTAAACTTCTGTTCTTAGTGAAGAAAAATGACGGTAGCGAAGGAGCAAGCCACGGCTAACTACGTGCCAGCAGCCGCGGGAATCCGTAGGTGGCAAGCGTTGTCCGGAATTACTGGGTGGACAGGGAGCGTAGGCGGGGAGCCAAGTCAGCTGTGAA
+
F,F,FFFFFFFFFFFFFFFF:FFFFFFFFFFFFFFFFFF:FFFFFFF:FF:FFF:FFFFFF,:FFFFFFF:FFFFFF:FFFFFFF,FFFF:FFFFFFFFF,FFFFFFFFFFF:FFFFF,F,FFFFFFFFFF,FFFFFFFFFFFF,FFFFFFFFF,FFFF:FFFFFFFFF:FF,FFF,FFF:FFFFFFFFFFF:FF:FFFF,FFFFFFFFF,F,F,FFFFFFFFF:FFFFFF:FFF:FF,FF,FFFFFF,F
@A00881:241:HJW2NDRXX:1:2129:18837:9940 1:N:0:CGAGAGAA+GATTGGAG
GCCAATCCTATGGGGGGCAGCAGTGAGGAATATTGGTCAATGGACGCAAGTCTGAACCAGCCAAGTAGCGTGCAGGATGACGGCCCTCCGGGTTGTAAACTGCTTTTAGTTGGGAATAAAAGGGGGCTCGTGAGCCCCGTATTGTATGTACCATCAGAAAAAGGACCGGCTAATTCCGTGCCAGCAGCCGCGGTAATACGGAAGGTCCGGGCGTTATCCGGATTTATTGGGTTTAAAGGGAGCGTAGGCA
+
FFFFFFFFFFFFFFFFFFFFFFFFFFFFFFFFFFFFFFFFFFFFFFFFFFFFFF:FFFFFFFFFFFFFFFFFFFFFFFFFFFFFFFFFFFFFFFFFFFFFFFFFFFFFFFFFFFF:FFFFFFFFFFFFFFFFFFFFFFFFFFFFFFFFFFFFFFFFFFFFFFFFFFF,FFFFFFFFFFFFFFF:FFFFFFFFFFFFFFFFFFFFFFFF:FFFFF:,FFFFFFFFFFFFFF:FFFF:FFFFF:FFFF:FFF
@A00881:241:HJW2NDRXX:1:2129:21703:10457 1:N:0:CGAGAGAA+GATTGGAG
GCCAATCCTACGGGAGGCACCAGTAGGGAATATTGCGCAATGGGCGAAAGCCTGACGTAGCAACGCCGCGTGGAGGATGACACTTTTCGGAGCGTAAACTCCTTTTCTTAGGGAAGAACTTTGACGGTACCTAAGGAATAAGCACCGGCTAACTCCGTGCCAGCAGCCGCGGTAATACGGAGGGTGCAAGCGTTACTCGGAATCACTGGGCGTAAAGGGCACGTAGGCGGATTATCAAGTCTTTTGTGAA
+
FFFFFFFFFFFFFFFFFFFFFFF::FFF:FFFFFFFFFFF:FFFFFFFFFFFFFFFFFFFFFFFFFFFFFFFFFFFFFFFFFFFFFFFFFFFFFFFFFFFFFFFFFFFFFFFFFFFFFFFFFFFFFFFFFFFFFFFF,FFFFFFFFFFFFFFFFFFFFFFFFFFFFFFFFFFFFFFFFFFFFFFFFF:FFFFF:FFFFFFF,FF,FFFF:FFFFF:FFFFFFF,FFFFFFFFFFFFFFFFFFFFFFFFF:
@A00881:241:HJW2NDRXX:1:2129:24831:10457 1:N:0:CGAGAGAA+GATTGGAG
GCCAATCCTACGGGAGGCAGCAGTGAGGAATATTGGTCAATGGGCGGGAGCCTGAACCAGTCAAGTCGCGTGAGGGAAGACGGCCCTATGGGTTGTAACCCTCTTTTGCCGGGGAGCAAAGCGCCGCACGTGTGCGGTCTGGAGAGTACCCGGAGAAAAAGCATCGGCTAACTCCGTGCCAGCAGCCGCGGTAATACGGAGGATGCGAGCGTTATCCGGATGTATTGGGTTTAAAGGGTGCGTAGGCGGT
+
FFFFFFFFF,:FFFFFFFFFF,FFFFFFFFFFFFFFFFF,FFFFFFFFFFFFFFF:FFFFFFFFFFFFFFFFFFFFFFFFFFFFFFFFFFFFFFFFFFFFFFFFFFFF:FFFFFFFFF,,FFFFFFFFFFFFFFFFFF:FFFFFFF:FFFFFFFF,FFF:FFFFFFFFFFFFFFFFFFFFFFFFFFFFFFFF,:FFFFF,:F,FFFFFFFF:,::FFFFFF,FF,F:FFFFFFF,FFF:FFFF,FFFFF:
@A00881:241:HJW2NDRXX:1:2129:25111:10567 1:N:0:CGAGAGAA+GATTGGAG
GCCAATCCTATGGGGTGCACCAGTGAGGAATATTGGTCAATGGGCGAGAGCCTGAACCAGCCAAGTCGCGTGAGGGAAGACGGTCCTATGGATTGTAAACCTCTTTTGCCGGGGAGCAAAGAGCGGCACGTGTGCCGCGCCGAGAGTACCCGGAGAAAAAGCATCGGCTAACTCCGTGCCAGCAGCCGCGGTAATACGGAGGATGCGAGCGTTATCCGGATTTATTGGGTTTAAAGGGTGCGCAGGCGGC
+
FFFFFFFFF::FFFFFFFFFFFFFFFFFFFFFFFFFFFFFFFFFFFFFFFFFFFFFFFFFFFFFFFFFFFFFFFFFFFFFFFFFFFFFFFFFFFFFFFFFFFFFFFFFFFFFFFFFFFFFFFFFFFFFFFFF:FFFFFFFFFFFFFFFFFFFFFFFFFFFFFFFFFFFFFFFFFFFFFFF:FFFFFFFFFF:,:FFFFFFFFFFFFFFFFF,FFFFFFF:FFFFF,FFFF,FFFFFFFFFFFFFFFFFFF
@A00881:241:HJW2NDRXX:1:2129:6677:10739 1:N:0:CGAGAGAA+GATTGGAG
GCCAATCCTATGGGAGGCACCAGTAGGGAATTTTGCGCAATGGGCGAAAGCCTGACGCAGCAACGCCGCGTGTGTGATGAAGCCCTTAGGGGTGTAAAACACTGTCAGTAGGGACGAATAATGACGGTACCTACAGAGGAAGCACCGGCTAACTCCGTGCCAGCAGCCGCGGTAATACGGGGGGTGCAAGCGTTGTCCGGAATCATTGGGCGTAAAGCGTTCGTAGGCGGCATGCCAAGTCTGGTGTTAA
+
FFFFFFFFFFFFFFFFFFFFFFFF:FFFF:FFFFFFFF:,FFFFFFFFFFFFFFFFFFFFFFFFFFFFFFFFFFFFFFFFFFFFFFFFFFFFFFFFFFFFFFFFFFFF:FFFFFFFFFFF:FFFFFFFFFFFFFFFFFFFFFFFFFFFFFFFFFFFFFFFFFFFFFFFFFFFFFFFFFFFFF:FFFFF,FFFF,,FFF::FFFFF,FFFFF:FF:FFFFFFFFFFFFFFFFFFFF:FFFFFFFFFFF,F:
@A00881:241:HJW2NDRXX:1:2129:20699:10880 1:N:0:CGAGAGAA+GATTGGAG
GCCAATCCTACGGGGTGCACCAGTCGGGAATATTGCGCAATGGAGGAAACTCTGACGCAGTGACGCCGCGTATAGGAAGAAGGTTTTCGGATTGTAAACTATTGTCATTAGGGAAGATAAAAGACAGTACCTAAGGAGGAAGCCCCGGCTAACTATGTGCCAGCAGCCGCGGTAATACATAGGGGGCAAGCGTTATCCGGAATTATTGGGTGTAAAGGGTGCGTAGATGGAGTACCAAGTTAGTTGTGAA
+
FFFFFFFFFFFFFFFFFFFFFFFFFFFFFFF,:FFFFFFFFFFFFF:FFFFFFFFFFFFFFFFFFFFFFF:FFFFFFFFFFFFFFFFFFFFFFFFFFFFF,FFFFFF:FFFFFF:FFF:FFFFFFFFFFFFFFFFFFFFF::FFFFFFFF:FFFFFFFFFFFFFFFFFFFFFF:FF:FF:FFFFFFFFFFFFFF,FFFFFFF,FFFFFFFFFFF:FFFFFF:FFFFFFFFFFFF,:FFFFF,FFFFFFFF
@A00881:241:HJW2NDRXX:1:2129:22435:10942 1:N:0:CGAGAGAA+GATTGGAG
GCCAATCCTATGGGGTGCACCAGTGAGGAATATTGGTCAATGGGCGGGAGCCTGAACCAGCCAAGCCGCGTGGAGGAAGAAGGTACAGAGTATCGTAAACTCCTTTTGTCAGGGGATAAAAGACGGGATGCGTCCCGTCCTGAAGGTACCTGAAGAAAAAGCATCGGCTAACTCCGTGCCAGCAGCCGCGGTAATACGGAGGATGCGAGCGTTATCCGGATTTATTGGGTTTAAAGGGTGCGTAGGCCGC
+
F:F,,FFFFFFFFFFFFFFFFFFFFFFFFFFFFFFFFF:FFFFFFFFFFFFFF:FFFFFFFFFFFFFFFF:FFFFFFFFFFFFFFFFFFFFFFFFFFFFFFFFFFFFFFF:FFFF:FFFFFFFFFF:FFFFFFFFFFFFFFFFFFFFFFFFFFFFFFFFFFFFFFFFFFFFFFFFF:FFFFFFFFF:FFFFFF,FFFF:FFFFFFFF,:FF,F,:FFFFFFFFF,FFFFFFFFFF:FFFFFFF:FF:FFF
@A00881:241:HJW2NDRXX:1:2129:28519:11209 1:N:0:CGAGAGAA+GATTGGAG
GCCAATCCTACGGGAGGCAGCAGTCGGGAATATTGCGCAATGGAGGAAGCTCTGACGCAGTGACGCCGCGTGCAGGAAGAAGGTTTTCGGATTGTAAACTGCTTTAGACAGGGAAGAAACAAGACAGTACCTGTAGAATAAGCTCCGGCTAACTACGTGCCAGCAGCCGCGGTAATACGTAGGGAGCAAGCGTTATCCGGATTTATTGGGTGTAAAGGGTGCGTAGACGGGAAATTAAGTTAGTTGTGAA
+
FFFFFFFFFFFFFFFFFFFFFFFFFFFFFFF,FFFFFFFFFFFFFFFFFFFFFFFFFFFFFFFFFFFFFFFFFFFFF:FFFFFFFFFFFFFFFFFFFFFF::FFFFFFFFFFFF,FFFFFFF:FFFFFFFFFFFFFFFFFFFFFFFFFFFFFFFFFFFFFFFFFFFFFFFFF:FFFFFFFFF:FFFFFF,FFFF:,,F:FFFF:FF::F:F,FFFFFFFFFFFFFF:F:FFF::,FF:FFF:FFFFFF::
@A00881:241:HJW2NDRXX:1:2129:13069:11224 1:N:0:CGAGAGAA+GATTGGAG
GCCAATCCTACGGGGGGCAGCAGTCGGGAATATTGGGCAATGGAGGAAACTCTGACCCAGCAATACCGCGTGAAGGACGAAGGTCTTCGGATTGTAAACTTCTGTTATAAAGGAAGAAACAAATGACGGTACTTTATAAGTAAGCCCCGGCAAACTATGTGCCAGCAGCCGCGGTGATACATAGGGGGCAAGCGTTGTCCGGAATGACTGGGTGTAAAGGGTGTGTAGGTGGCTTATTAAGTTGGAAGTG
+
FFFFFFFFF:FFFFFFFFFFFFFFFFFFFFFFFFFFFFFFFFFFFFFFFFFFFFFFFFFFFFFFFFFFFFFFFFFFFFFFFFFFFFFFFFFFFFFFFFFFFFFFFFFFFFFFFFFFFFFFFF:FFFFFFFFFFFFFFFFFFFFFFFFFFFFF:FFFFFFFFFFFFFFFFFFFFFFFFFFFFFFFFFFFFFFFFFFFFFFFFFFFFFFFFFFFFFFFFFFFFFFFFFFFFFFFFFFFFFFFFFFFFFFFFF
@A00881:241:HJW2NDRXX:1:2129:19931:11334 1:N:0:CGAGAGAA+GATTGGAG
GCCAATCCTACGGGAGGCAGCAGTGAGGAATATTGGACAATGGATGGAAATCTGATCCAGCCATGCCGCGTGCAGGAAGGCGGTCCTATGGATTGTAAACTGCTTTTGTACGGGAGCAATAATTTCTACGGGATAGGGAGATGAGAGTACCGTACGAATCAGCATCGGCTAACTCCGTGCCAGCAGCCGCGGTAATACGGAGGATGCGAGCGTTATCCGGATTTATTGGGTTTAAAGGGTGCGTAGGCTG
+
FFFFFFFFFFFFFFFFFFFFFFFFFFFFFFFFFFFFFFFFFFFFFFFF:FFFFFFFFFFFFFFFFFFFFFFFFFFFFFFFFFFFFFFFFFFFFFFFFFFFFFFF:FFFFFFFFFFFFFFFFFFFFFFFFFFFFFFFFF:F,FF,FFFFFFFFFFFFFFFFFFFFFFFFFFFFFFFFFFFFFF:FFF:FFFFFF:FFFFFFFFFFFFFFFFFFFFF:FF:FFF,FFF:FFFFFFF::FFFF:FFFFFFF,F
@A00881:241:HJW2NDRXX:1:2129:20103:11443 1:N:0:CGAGAGAA+GATTGGAG
GCCAATCCTATGGGACGCAGCAGTGGGGAATTTTGCGCAATGGGGGGAACCCTGACGCAGCAACGCCGCGTGCGGGACGAAGGCCCTCGGGTTGTAAACCGCTTTCAGCAGGGAAGATCCAAGACGGTACCTGCAGAAGAAGCTCCGGCTAACTACGTGCCAGCAGCCGCGGTAATACGTAGGGGGCGAGCGTTATCCGGATTCATTGGGCGTAAAGCGCGCGTAGGCGGCCGCCTAAGCGGGACCTCTA
+
F:FF:FFFFF,FFFFFFFFFFFF,FFFFFFF,FFFFFFFFFF:FFFFFFFFFFFFFFFFFFFFFFFFFFFFFFFFFFFFFFFFFFFFFFFFFFFFFFFFFFFF:FFFFFFFFFFFFFFFFFF:FFFFFFFFFFFF:F:FFFFFFFFFFFFFFFFFFFF:FFF:FFFFF:FFFF:F:FFF,FFFFF:FFF:FFF:FFFFFFF:,FFFFFFFFFFF,,FFFF:FFFFFFFFFFF:FF:FFFFF:FF:FF:F,
@A00881:241:HJW2NDRXX:1:2129:29966:11772 1:N:0:CGAGAGAA+GATTGGAG
GCCAATCCTACGGGATGCAGCAGTGGGGAATATTGCACAATGGGGGAAACCCTGATGCAGCGACGCCGCGTGAAGGAAGAAGTATCTCGGTATGTAAACTTCTATCAGCAGGGAAGAAAATGACGGTACCTGACTAAGAAGCCCCGGCTAACTACGTGCCAGCAGCCGCGGTAATACGTAGGGGGCAAGCGTTATCCGGATTTACTGGGTGTAAAGGGAGCGTAGACGGAAGAGCAAGTCTGATGTGAAA
+
FFFFFFFFFFFFFFFFFFFFFFFFFFFFF:FFFFFFFFFFFFFFFFF,FFFFFFFFFFFFFFFFFFFFFFFFFFFFFFFFFFFFFFFFFFFFFFFFFFFFFFFFFFFFFFFFFFFF:FFFFFFFFFFFFFFFFFFFFFFFFFFFFFFFFFFFFFFF:FFF,FFFFFFFFFFF:FFFFF,F:FFFFFFFFFFF,FFFFFFFFFFFFFFFFFFF,FFFFFFFFFFFFF:FFFFFFFFFFFFFFFFF:FFFFF
@A00881:241:HJW2NDRXX:1:2129:16785:12148 1:N:0:CGAGAGAA+GATTGGAG
GCCAATCCTATGGGATGCAGCAGTGGGGAATATTGGTCAATGGGGGAAACCCTGAACCAGCAACGCCGCGTGAAGGAAGAAGGCTTTCGGGTTGTAAACTTCTTTTATCAAGGACGATAGTGACGGTACTTGATGAATAAGCTCCGGCTAACTACGTGCCAGCAGCCGCGGTACTACGTAGGGAGCGAGCGTTATCCGGATTTACTGGGTGTAAAGGGCGCGTAGGCGGGCTGACAAGTCAGATGTGAAA
+
FFFFFFFFFFFFFFFFFFFFFFFFFFFFFFFFFFFFFFFFFFFFFFFFFFFFFFFFFFFFFFFFFFFFFFFFFFFFFFFFFFF:FFFFFFFFFFFFFFFFFFFFFFFFFFFFFFFFFFFFFFFFFFFFFFFFFFFFFFFFFFFFFFFFF:FFFFFFFFFFFFFFFFF:FFFFF,FFFFFFFFFFFFFFFFF,F,FFFFFFFFFFFFFFFFFFF:FF:FFFFFFFFFFFFFFFFFFFFFFFFFFFFFFF:F
@A00881:241:HJW2NDRXX:1:2129:26386:12587 1:N:0:CGAGAGAA+GATTGGAG
GCCAATCCTATGGGAGGCAGCAGTAGGGAATTTTGCGCAATGGGCGAAAGCCTGACGCAGCAACGCCGCGTGAACGATTAAGCCCTTCGGGGTGTAAAGTTCTGTCAGTGGGGACGAAACTTGACGGTACCCACAGAGGAAGCACCGGCTAACTCCGTGCCAGCAGCCGCGGTAATACGGAGGGTGCAAGCGTTGTCCGGAATCACTGGGTGTAAAGGGCGTGTAGGCGGGAAGGCAAGTCAGAAGTGAA
+
FFFFFFFFFFFFFFFFFFFFFFFFFFFFFFFFFFFFFFFFFFFFFFFFFFFFFFFFFFFFFFFFFFFFFFFFF,FFFFFFFFFFFFFF:FFFFFFFFF:FFFFFFFFFFFFFFF:FF:FFFF,FFFFFFFFFFFFF:F:FFF:FFFFF,FFFFFFFFFFFFFFFF,FFFFFFFF:FFFFFFFFFFFFF:FFF,FFFFFF:FFFF:FFF:FFFFFFFFF:,:FFFFF:FFFFFFFFFFFFFFFF:,,FF,F
@A00881:241:HJW2NDRXX:1:2129:24722:12680 1:N:0:CGAGAGAA+GATTGGAG
GCCAATCCTACGGGGGGCAGCAGTAGGGAATATTGGGCAATGGGCGCAAGCCTGACCCAGCAACGCCGCGTGAGGGAAGAAGGTTTTCGGATTGTAAACCTCTGTCCTATGTGACGAAGGAAGTGACGGTAGCATAGGAGGAAGCCCCGGCTAACTACGTGCCAGCAGCCGCGGTACTACGTAGGGGGCGAGCGTTGTCCGGAATTACTGGGCGTAAAGGGTGCGTAGGCGGTTTGGTAAGTTGGATGTG
+
F::FFFFFFFFFFFFFF:FFFFFF:FFFFFFFFFFFFF,FFFFFFFFFFFFFFFFFFFFFFFFFFFFFFFFFFFFFFFFF:FFFF,FFFFF:FFFFFFFFFFFFFF:FFFFFFFFFFFFFFFFFFFFFFFFFFF:FFFFFFFFFFFFFFFFF:FFFFFFFFF:F::FFFFFFFFFF:FFFFF,FFFFFFFFFFF,::FFFFFFFFF,FFFFFFFFFFFFFFF:FFF:FF,FFFF:FFF,,FFF:FFF:F:
@A00881:241:HJW2NDRXX:1:2129:32669:13385 1:N:0:CGAGAGAA+GATTGGAG
GCCAATCCTACGGGAGGCAGCAGTGGGGAATATTGCACAATGGGGGAAACCCTGATGCAGCGACGCCGCGTGAGTGAAGAAGTATTTCGGTATGTAAAGCTCTATCAGCAGGGAAGAAAACAGACGGTACCTGACTAAGAAGCCCCGGCTAACTACGTGCCAGCAGCCGCGGTAATACGTAGGGGGCAAGCGTTATCCGGAATTACTGGGTGTAAAGGGTGCGTAGGTGGCATGGTAAGTCAGAAGTGAA
+
FFFFFFFFFFFFFFFFFFFFFFFFFFFFFFFFFFFFFFFFFFFFFFFFFFFFFFFFFFFFFFFFFFFFFFFFFFFFFFFFFFF,FFFFFF:FFFFFFFFFFFFFFFFFFFFFFFFFFFFFFFFFFFFFFFFFFF:FFFFFFFFFFFFFFFFFFF:FFFFFFFFFFFFFFFFFFF:FFFFFFFFFFFFFFFFFFFFFFFFFFFFF,FFFFFFFFF:FFF,FFFFFFFFFF,FF:FFFF:FFFF::,FFFFF
@A00881:241:HJW2NDRXX:1:2129:17300:13510 1:N:0:CGAGAGAA+GATTGGAG
GCCAATCCTATGGGAGGCAGCAGTGGGGAATATTGGGCAATGGAGGCAACTCTGACCCAGCAACGCCGCGTGAGCGATGAAGGTCTTCGGATTGTAAAGCTCTTTAAGTGGGGACGAAGAAAGTGACTGTACCCACAGAATAAGCCTCGGCTAACTACGTGCCAGCAGCCGCGGTAATACGTAGGTGGCGAGCGTTGTCCGGATTTACTGGGTGTAAAGGGCGCGTAGGCGGGTAGGCAAGTCAGATGTG
+
FFFFFFFFFFFFFFFFFFFF:F:FFFFFFFFF,FFFFFFFFFFFFFFFFFFFFFFFFFFFFFFFF:FFFFFFFFFFFFFFFFFFFF:FFFF:FFFFFFFF:F,FFFFFFFFFFFFFFFFF,FFFFFFF:FFFFF:FFF:FFFFFFFFFFFFF,FFFFFF:FFFFFFFFFFFF:F,FFFFFFFFFFFFFFFFFFFFFFF:FFFFFFFFF:FFFFFF,FF:FFFFFFF,FFFFF:F,FF:F,FF::FFF:,F
@A00881:241:HJW2NDRXX:1:2129:27245:13542 1:N:0:CGAGAGAA+GATTGGAG
GCCAATCCTATGGGGTGCAGCAGTGGGGAATATTGCACAATGGGGGAAACCCTGATGCAGCAACGCCGCGTGAGTGAAGAAGTCATTCGTGATGTAAAGCTCTATCAGCAGGGAAGAAAATGACGGTACCTGAGTAAGAAGCCCCGGCTAACTACGTGCCAGCAGCCGCGGTAATACGTAGGGGGCAAGCGTTATCCGGATTTACTGGGTGTAAAGGGAGCGTAGACGGCCAGACAAGTCTGAAGTGAAA
+
FFFFFFFFFFFFFF:FFFFFFFFFFFFFFFFFFFFFFFFFFFFFFFFFFFFFFFFFFFFFFF,FFFFFFFFFFFFFFFFFFFFFFFFFFFFFFFFFFFFFFFFFFFFFFFFFFFFFFFFFFFFFFFFFFFFFFFFFFFFFFFFFFFFFFFFFFFFFFFFFFFFFFFFFFFFFFFFFFFFFFFFFFFF:FFFFF,FFFF:FFFFFFFFFFFFFFF:FFFFFFFFFFFFFFFFFFFFF,FFF:FFFFFFFFF
@A00881:241:HJW2NDRXX:1:2129:26964:13620 1:N:0:CGAGAGAA+GATTGGAG
GCCAATCCTATGGGGGGCAGCAGTGGGGAATATTGCACAATGGGGGAAACCCTGATGCAGCGACGCCGCGTGAGTGAAGAAGTACCTCGGTACGTAAAGCTCTGTCAGCAGGGAAGAAAAGCCGTCATAAGACGGCTAGGACGGTACCTGAAGAAGAAGCCCCGGCTAACTACGTGCCAGCAGCCGCGGTACTACGTAGGGGGCAAGCGTTATCCGGATTTACTGGGTGTCAAGGGAGCGCAGACGGCGA
+
FF:FFF:F:F:FF:FFFF:FFFF:FFFFF:FFFFFFFFFFFFFFFFFFFFFFFFFFFFFFFFFFFFFFFFFFFFFFFFFFFFFFF:FFFFFFF:FFFFFFFFFFFFFFFFFFFFFF:FFFFFFFFFFF:FFFFFFFF,FF:F:FFFFFFFF:FFFFFF:FFFFFFFFF:FFFFFFFFFFFF,FFFFFFFFF,F:F:,FF::FFFFF:F,FFFFFFFFFF:FF:FFFFF::,FF:F:FF,FFFFFFFF::F
@A00881:241:HJW2NDRXX:1:2129:15347:13886 1:N:0:CGAGAGAA+GATTGGAG
GCCAATCCTATGGGGCGCAGCAGTGGGGAATATTGGGCAATGGGCGCAAGCCTGACCCAGCAACGCCGCGTGAGGGAAGAAGGCTTTCGGGTTGTAAACCTCTTTTACCAGGGACGAAGGACGTGACGGTACCTGGAGAAAAAGCAACGGCTAACTACGTGCCAGCAGCCGCGGTAATACGTAGGTTGCAAGCGTTGTCCGGATTTACTGGGTGTAAAGGGCGTGTAGGCGGAACTGCAAGTCAGATGTG
+
FFFFFFFFFFFFFFFFFFFFFFFFFFFFFFFFFFFFFFFFFFFFFFFFFFFFFFFFFFFFFFFFFFFFFFFFFFFFFFFFFFF::FFFFFFFFFFF:FFFFFFFFFFFFFFFFFFFFFFFFFFFFFFFFFFFFFFFFFFFFFFFFFFFFFFFFFFFFFFFFFFFFFFFFFFFFFF,FFFFFFFFFFFFFFFFFFFFFFFFFFFFFFFFFFFFFFFFFFFFFFFFFF,:FFFFFFFFFFF:FFFFFF::FF
@A00881:241:HJW2NDRXX:1:2129:15402:14074 1:N:0:CGAGAGAA+GATTGGAG
GCCAATCCTATGGGAGGCAGCAGTCGGGAATATTGCGCAATGGAGGAAACTCTGACGCAGTGACGCCGCGTGCAGGAAGAAGGTTTTCGGATTGTAAACTGCTTTAGACAGGGAAGAAAAAGACAGTACCTGTAGAATAAGCTCCGGCTAACTACGTGCCAGCAGCCGCGGTAATACGTAGGGAGCAAGCGTTCTCCGGATTTATTGGGTGTAAAGGGTGCGTAGACGGGGTAATAAGTTAGTTGTGAAA
+
FFFFFFFFFFFFFFFFFFFFFFFFFFFFFFF,,FFFFFFFFFFFFFFFFFFFFFFFFFFFFFFFFFFFFFFFFFFFFFFFFFFFFFFFFFFFFFFFFFFFFFFFFFFFFFFFFFFFFFFF,F:FFFFFFFFFFFFFFFFFFFFFFFFFFFFFFFFFFFF:,FFFFFFFFFF:,FFF,F:FFFFFFF,,FFF:,F:FFFFFF:FFF:FFFFFFF,FFFFFFFF::FF:FFFFFFF:F:FFFFFF:FFFFF:
@A00881:241:HJW2NDRXX:1:2129:30418:14152 1:N:0:CGAGAGAA+GATTGGAG
GCCAATCCTATGGGAGGCAGCAGTGAGGAATATTGGTCAATGCGCGCGAGCCTGAACCACCCAAGTCGCGTGAGGGAAGACGGCCTTATGCGTTGTAAACCACTTTCAGATGAGAGTAAAGGGTGAAACGCGTAACACATTGCCAGTATCATCAGAAGAAGCAACGGCTAATTCCGTCCCACCAGCCCCGGTAATACGGAAGAAGCGAGCGTTATCCGGATTTATAGGGTGTAAACGGTGCGTAGGCGGA
+
FF:FFFF,F:FFFFFFFF,FFF,F:FF,::FF,FF,FFF::,,FF,:FF,F:F:FFFFF,FFFF,F:F,,F:F,F,F,F,FFFFFF:FF:,FFFFF::FFF,F:FFF:,FFFFF:F,FF,F,F,F,,:F:F,:F,FF:FF,,F,FFFFF::,F:F,:FFF,FF,F,,FF,:::FF,F,FFF,F,F::FFF:,,,F,F:F::,FFFFFF::F:F,FFFF,F,F,,:,,FF,,:::,,F::F:,:,F,F,:F
@A00881:241:HJW2NDRXX:1:2129:7771:14199 1:N:0:CGAGAGAA+GATTGGAG
GCCAATCCTACGGGACGCAGCAGTGGGGACTATTGCACAATGGGGGAAACCCTGATGCAGCGACGCCGCGTGAGTGAAGAAGTATTTCGGTATGTAAAGCTCGATCAGCAGGGAAGAAGATGACGGTACCTGAGTAAGAAGCCCCGGCTAACTACGTGCCAGCAGCCGCGGTAATACGTAGGGGGCAAGCGTTATCCGGATTTACTGGGTGTAAAGGGAGCGTAGACGGCGATGCAAGTCTGAAGTGAAA
+
::,F:FFFFFFFFFFFFF:FFFF:FFFFF,FF:FF:FFF:FFF:FFF,:FFFFF,FFFFFFF:FFFFFFF,FFF:FFFF,,FFFFFFFFF,FFF:F,,:FFF,,FFF:FFFFFF:F:FF:FFFFFFFFFFFFFF,F:FFFFFFF:FFF,F,FF:FFFFFF:FFFFFFFFFF,::,FFF,FFFFFFFFFFFF,F,FFFF:F:F:::FFFFF:FF,FFFFFFFFFFF:FFFF:F,FFF:FF:FF:FFFFF:,
@A00881:241:HJW2NDRXX:1:2129:23023:14278 1:N:0:CGAGAGAA+GATTGGAG
GCCAATCCTACGGGATGCAGCAGTGGGGAATATTGGGCAATGGAGGCAACTCTGACCCAGCAACGCCGCGTGAGCGATGAAGGTCTTCGGATTGTAAAGCTCTTTAAGTGGGGACGAAGAAAGTGACTGTACCCACAGAATAAGCTCCGGCTAACTACGTGCCAGCAGCCGCGGTAATACGTAGGGAGCAAGCGTTATCCGGAATGACTGGGCGTAAAGGGTGCGTAGGTGGTCTTGCAAGTTGGTAGCG
+
FFFF:FFFF,FFFFFFFFFFFFFFFFFFFFFF:FFFFF:FFFFFFFFFFFFFFFFFFFFFFF,FFFFFFFFFFFFFFFFFFFFFFFFFFFFFFFFFFFFFFFFFFFFFFFFFFFFFFFFF:FFFFFFFFFF:FFFFFF:FFFFFFFFFFFFF:FFFFFFFF:FFFFFFFFFFFFFF,FFFFFF:FFFFFF,FF:FFFFFFFFFFFFFFFFFFF,,FFFFFF:FF:FFFFFF:F:FFFF:,FFFFFF:FFF
@A00881:241:HJW2NDRXX:1:2129:24451:14372 1:N:0:CGAGAGAA+GATTGGAG
GCCAATCCTACGGGGGGCAGCAGTGGGGAATATTGCACAATGGGGGGAACCCTGATGCAGCGACGCCGCGTGAGTGAAGGAGTAGTTCGGTATGTAAAGCTCTATCAGCAGGGAAGAAACAGCGTCCTTAGGGACGCCAGACGGTACCTGACTAAGAAGCCCCGGCTAACTACGTGCCAGCAGCCGCGGTAATACGTAGGGGGCACGCGTTATCCGGATTTACTGGGTGTAAAGGGAGCGTAGACGGTGA
+
F,F:FFFFFFFFFFFFFFFFF,FFFFFFFFFFFFFFFFFFFFFFFFFFFFFFFFFFFFFFFFFFFFFFFF:FFFFF:FF:FFFF,F:FFFF,FFFFFFFFFFFFF::FF,FFFFFFFF:FFFFFFFFF:FFFFFFFFF,FFFFFFFFFFFFFFFFF,FFFFFFFFFFFFFFFFFF:FFFFFFFFFFFFFFF:FF,FF,:FFFFFF,FFFFFFFFF:FF:FF:F,F,:FFFF:,FFFF:FFFF:FF:FFF,
@A00881:241:HJW2NDRXX:1:2129:6777:14481 1:N:0:CGAGAGAA+GATTGGAG
GCCAATCCTATGGGAGGCAGCAGTGGGGAATATTGCACAATGGGCGCAAGCCTGATGCAGCAACGCCGCGTGAGGGAAGACGGTTTTCGGATTGTAAACCTTTGTCTTTGGTGAAGAAGAAAGTGACGGTAGCCAAGGAGGAAGCCACGGCTAACTACGTGCCAGCAGCCGCGGTAATACGTAGGTGGCAAGCGTTGTCCGGCATTACTGGGTGTAAAGGGAGCGCAGGCGGGACTGCAAGTTGGATGTG
+
F,:,FFFFFFFFFFFFFFFFFFFFFFFFFFFFFFFFFFFFFFFFFFFFFFFFFFFFFFFFFFFFFFFFFFFFFFFFFFFFFFFFFFFFFFFFFFFFFFFFFFFFFFFFFFFFFFFFFFFF,FFFFFFFFFFFFFFFFFFFFFFFFFFFFFFFFFFFFFFFFFFFFFFFFFFFFFF:,FFFF:FFFFFFFFFFFF,FFFFFFF,,FF,FFF,FFF:FF:FF,:F,FFFFF:F:F:FFF:FFFF,FFFF:FF
@A00881:241:HJW2NDRXX:1:2129:8296:14669 1:N:0:CGAGAGAA+GATTGGAG
GCCAATCCTATGGGGCGCAGCAGTGGGGAATATTGCACAATGGGGGGAACCCTGATGCAGCGACGCCGCGTGGGTGAAGAAGTATTTCGGTATGTAAAGCTCTATCAGCAGGGAAGAAAGAAGACGGTACCTGACTAAGAAGCCCCGGCTAACTACGTGCCAGCAGCCGCGGTAATACGTAGGGGGCAAGCGTTATCCGGATTTACTGGGTGTAAAGGGAGCGTCGACGGCAGGGCAAGTCTGAAGTGAA
+
F:F:FFFFFFFFFFFFFFFFFFFFFFFFFFFFFFFF:FFFFFFF:FFFFFFFFFFFFFFFFF:FFFFFFF,FFFFF,FFFFF:FF::FFFF:FFFFFFFFFFFFFFFFFFFFFF:FFF,:FFFFFF:FFFFFFFFFFFFFFFFFFFFFF::FFFFFFFFFFFFFFFFFFFFFFFFFFFFFFFFFFFFFFFFFFFFFFFFFFFFFFFFFFFFFFFFFF:FFFFFF,FFFFFF,FFFFFFF:FFFFFFFFFF
@A00881:241:HJW2NDRXX:1:2129:23303:14763 1:N:0:CGAGAGAA+GATTGGAG
GCCAATCCTATGGGGTGCAGCAGTGGGGAATATTGGGCAATGGAGGCAACTCTGACCCAGCAACGCCGCGTGAGCGATGAAGGTCTTCGGATTGTAAAGCTCTTTAAGCGGGGACGAAGAAAGTGACTGTACCCGCAGAATAAGCCTCGGCTAACTACGTGCCAGCAGCCGCGGTAATACGTAGGAGGCAAGCGTTATCCGGAATGACTGGGCGTAAAGGGTGCGTAGGTGGCTCGATAAGTTAGTAGCG
+
FFFFFFFFFFFFFFFFFFFFFFFFFFFFFFFFFFFFFFFFFFFFFFFFFFFFFFFFFFFFFFFFFFFFFFFFFFFFFFFFFFFFFFFFFFFFFFFFFFFFFFFFFFFFFFFFFFFFFFFF,FFFFFFFFFFFFFFFFFFFFFFFFFFFFFFFFFFFFFFFFFFFFFFFFFFFFF:FFFFFFFFFFFFFFF:FFFFFFFFFFFF,:FFFFFFFF:FF:F:FFFFF:FF:FF:FFFFFFF:FFFF:F,FFFF
@A00881:241:HJW2NDRXX:1:2129:22950:14935 1:N:0:CGAGAGAA+GATTGGAG
GCCAATCCTATGGGAGGCACCAGTGGGGGATATTGGACAATGGGGGAAACCCTTATCCAGCGACGCCGCGTGAGGGAAGAAGGTTTTCGGATTGTAAACTCCTGTCGTGCGGGACGAATCATGACGGTACCGCACAAGAAAGCCACGGCTAACTACGTGCCAGCAGCCGCGGTAAAACGTAGGTGGCAAGCGTTGTCCGGAATTACTGGGTGTAAAGGGAGCGCAGGCGGGCTGACAAGTTGGAAGTGAA
+
FFFFFFFFFF:FFFFFFFFFFFFFFFFFFFFFFFFFFFFFFFFFFFFFFFFFFFFFFFFFFFFFFFFFFFFFFFFFFFFFFFFFFFFFFFFFFFFFFFFFFFFFFFFFFFFFFFFFFFFFFFFFFFFFFFFFFFFFFFFFFFFFFFFFFFFFFFFFFFFFFFFFFFFFFFFFFFFFFFFFFFFFFFFFFFFFFFFFFFFFF:FF,FFFFFFFFF,,FFFFFFFFFFFFFFFF:FFFF,FFFFF::FFFFF
@A00881:241:HJW2NDRXX:1:2129:23701:15076 1:N:0:CGAGAGAA+GATTGGAG
GCCAATCCTACGGGGTGCAGCAGTGGGGAATATTGGGCAATGGAGGAAACTCTGACCCAGCAACGCCGCGTGAATGATGAAGGTCTTCGGATTGTAAAGTTCTTTTCTAAGGGAAGAAGAAAGTGACGGTACCTTAGGAATAAGCCTCGGCTAACTACGTGCCAGCAGCCGCGGTAATACGGAGGAGGCAAGCGTTCTCCGGAATGACTGGGCGTAAAGGGTGCGTGGGTGGTTTGGCAAGTTAGTAGCG
+
F:F,,FFFFFFFFFFFFFFFFFF,FFFFF:FFFFFFFFFFFFFFFFFFFFFFFF:FFFFFF:FFFFFF:FFFFFFFFFFFFFFFFFF:FFFFFFFFF:FFFFFFFFF:FFFFF:FFF:FFFFFFFFFFFFFFFFFF:FFF:FFF:FFF:FF::FFFFF:FFF:FF:FFFF:F:F:F,FF:F,FFF:FFFFF:FFFFFFFFFF,:FFFFFFF:F:FFFFFF::F:FFFFFFF:F:F:FFFFFFFFFFFFF,
@A00881:241:HJW2NDRXX:1:2129:28890:15295 1:N:0:CGAGAGAA+GATTGGAG
GCCAATCCTACGGGGCGCAGCAGTGGGGGATATTGCACAATGGGGGAAACCCTGATGCAGCGACGCCGCGTGAGTGAAGAAGTATTTCGGTATGTAAAGCTCTATCAGCAGGGAAGAGAAAGAGACGGTACCTGAGTAAGAAGCCCCGGCTAACTACGTGCCAGCAGCCGCGGTAATACGTAGGGGGCAAGCGTTATCCGGATTTACTGGGTGTACAGGGAGCGTAGACGGAAAGGCAAGTCTGAAGTGA
+
FFFFFFFFFFFFFFFFFFFFFFFFFFFFFFFFFFFFFFFFFFFFFFFF,FFFFFFFFFFFFFFFFFFFFFFFFFFFFFFFFFF,FFFFFF::FFFFFFFFFFFFFFFFF:FFFF:FFFF:,FFFFFFFFF,FFFFFF:FFFFFFFFFFFFFFFFFFFFFFFFFFFFFFFFFFFF::FFFF:FFFFFFFF:FFFFFFFFFFFFFFFF,FFFFFF,F,FFFF,FFFFFF:FFFFFFFFFFFFF:FFFFFFFF
@A00881:241:HJW2NDRXX:1:2129:31512:15702 1:N:0:CGAGAGAA+GATTGGAG
GCCAATCCTATGGGGGGCAGCAGTGGGGAATATTGGTCAATGGGGGGAACCCTGAACCAGCAACGCCGCGTGAAGGAAGAAGGCTTTCGGGTTGTAAACTTCTTTTATCAGGGACGATAGTGACGGTACCTACAGAGGAAGCACCGGCTAACTCCGTGCCAGCAGCCGCGGTAATACGGGGGGTGCAAGCGTTGTCCGGAATCATTGGGCGTAAAGCGTTCGTAGGCGGCATGCCAAGTCTGGTGTTAAA
+
F,:FFFFFFF:FFFFFFFFFFFFFFFFFFFFFFFFFFFFFFFFFFFFFFFFFFFFFFFFFFFFFFFFFFFFFFFFFFFFFFFF,FFFFFFFFFFFFFFFFFFFFF:FFFFFFFFFFFFFFF:FFFFFFFFFFFFFF:FFFFFFFFFFFFF:FFFFFFFFFFFFFFF,FFFFFFFFF,FFFFF:FFFFFFFFFFF:FFFFFFF::FF,FFFF:FF,FFFFFF:FF:FFFFFFFFFFFFFF:FFFFFFFF:F
@A00881:241:HJW2NDRXX:1:2129:21016:15906 1:N:0:CGAGAGAA+GATTGGAG
GCCAATCCTATGGGAGGCACCAGTGGGGAATATTGGGCAATGGGCGCAAGCCTGACCCAGCAACGCCGCGTGAAGGAAGAAGGCTTTCGGGTTGTAAACTTCTTTTATGAGGGACGAAGGACGTGACGGTACCTCATGAATAAGCCACGGCTAACTACGTGCCAGCAGCCGCGGTAATACGTAGGTGGCAAGCGTTGTCCGGATTTCCGGGGTGTAAAGGGCGTGCAGGCGGGACTGCACGTCAGAGGTG
+
FFFFFFFFFFFFFFFFFFFFFFFFFFFFF,FFFFFFFFFFFFFFFFFFFFFFFFFFFFFFFFFFFFFFFFFFFFFFF:FFFFFFF,F:FFFFFFF:FFFFFFF,FFFFFFFFFFFFFFFFFFFFFFFFFF,FFFFFFFFFFF:F::,FFFFF,FFFF:FFFFFFFF,FFFFFFF::FF,FFFFFFFFF:,FF:F:FFFFF:FFF,:,,,FFFFFF,,,FFF,FFFF,FFF:FF,:FFF,:FF,FFF,FFF
@A00881:241:HJW2NDRXX:1:2129:20555:15953 1:N:0:CGAGAGAA+GATTGGAG
GCCAATCCTATGGGGCGCAGCAGTAGGGAATTTTGCGCAATGGGCGAAAGCCTGACGCAGCAACGCCGCGTGTGTGATGAAGCCCCTAGGGGTGTAAAACACTGTCAGTGGGGACGAAAGATGACGGTACCCACAGAGGAAGCACCGGCTAACTCCGTGCCAGCAGCCGCGGTAATACGGGGGGTGCAAGCGTTGTCCGGAATCATTGGGCGTACAGCGTTCGTAGGCGGCCTGCCAAGTCTGGTGTTAA
+
FFF,FFFFFFFFFFFFF:F:FFFFFFFFF,FF,FFFFFFFFFFFFFFFFFFFFFFFFFFFFF,FFFFFFFFFFFFFFFFF:FFFFFFFFFFFFFFFFFFFFFFFFFFFFFFFFFFFFFFFFFFFF:FFFFFFFFFFFFFFFFFFFFFFFFFFFFFFFFFFFFFFFFFFFFFF:,FF:FFFFFFFFFFF,FFFFFFFFFFFFF,F:FFFFFFF:F,FFFFF:FFFF:FFFFF,:FF::FFF,FFF:FFF:F
@A00881:241:HJW2NDRXX:1:2129:17390:16110 1:N:0:CGAGAGAA+GATTGGAG
GCCAATCCTACGGGATGCAGCAGTGGGGAATATTGCACAATGGGGGAAACCCTGATGCAGCGACGCCGCGTGAAGGAAGAAGGTCTTCGGGTTGTAAACTTTTTTGATCGGGGACGAAAGGAATGACGGTACCCGAAAAACAAGTCACGGCTAACTACGTGCCAGCAGCCGCGGTAATACGTAGGTGGCAAGCGTTGTCCGGATTTACTGGGTGTCAAGGGCGTGTAGGCGGGTCACTAAGTCAGATGTG
+
FFFF,FF:FFFFFFFFFF,FFFFFFFF:FFFFFFFFFFFFFFFFFFFF::FF:FFFF::F:FFF:F:FFFFFFFFF::FFFFFFFF:FFFFFFFFFF:FF,FFFFFFFFFFFF:FFF:FFF,FFFFFFFF,FFFFFFF:FFFFFFF,FFFFF:FFFFFFF,:FFFF,FFFFFFFFFFFFFFF,F:F:FFFFFFFF,FFFFFFFFFF:,FFFFFFF,F,FFFFF,F:FFFFF:FFFF,FFF,FFF:F,,,F
@A00881:241:HJW2NDRXX:1:2129:19126:16235 1:N:0:CGAGAGAA+GATTGGAG
GCCAATCCTATGGGATGCAGCAGTGAGGAATATTGCACAATGGGGGAAACCCTGATGCAGCGACGCCGCGTGAAGGAAGAAGTATCTCGGTATGTAAACTTCTATCAGCAGGGAAGAAAATGACGGTACCTGACTAAGAAGCCCCGGCTAACTACGTGCCAGCAGCCGCGGTAATACGTAGGGGGCAAGCGTTATCCGGATTTACTGGGTGTAAAGGGAGCGTAGACGGAAGAGCAAGTCTGATGTGAAA
+
FFFFFFFFF:FFFFFFFFFFFFFFFFFFFFFFFFFFFFFFFFFFFFFFFFFFFFFFFFFFFFFFFFF:FFFFFFFFFFFFFFFFFFFFFFFFFFFFFFFFFFFFFFFFFFFFFFFFFFFFFFFFFFFFFFFFFFFFFF:F:FFFFFFFFFFFFFFFFFFFFFFFFFFFFFFFFFFFFFFFFFFFFFFFFFFF,FFFFFFFFFFFFFFFF:FF:F:FFFFFFFFFFFFFFFFF:FFFFFFFFFFFFFF:F:
@A00881:241:HJW2NDRXX:1:2129:18846:16501 1:N:0:CGAGAGAA+GATTGGAG
GCCAATCCTATGGGATGCAGCAGTCGGGAATATTGCGCAATGGAGGAAACTCTGACGCAGTGACGCCGCGTATAGGAAGAAGGTTTTCGGATTGTAAACTATTGTCGTTAGGGAAGATACAAGACAGTACCTAAGGAGGAAGCCCCGGCTAACTATGTGCCAGCAGCCGCGGTAATACATAGGGGGCACGCGGTATCCGGATTTCTTGGGTGTAAAGGGTGCGTAGACGGAGAAACAAGTTGGTTGTGAA
+
FFFFFFFFFFFFFFFFFFFFFFFFFFFFF,FFFFFFFFFFFFFFFFFFFFFFFFFFFFFFFFFFFFFFFFFFFFFFFFFFFFFFFFFFFFFFFFFFFFFFF,FFFFFFFFFFFFFFFFFFFFFFFFFFFFFF:FFFFFFFFFFFFFFFFFFFFFFFFFFFFFFFFFFFFFFFFFFF:F:FFFFFFFFF,FFF,,,FFFF::,F:,FFFFFFFFFFFFF:FFFF:FFFFF,FFFFFF,FFFFFFFFFFFFF
@A00881:241:HJW2NDRXX:1:2129:24632:16564 1:N:0:CGAGAGAA+GATTGGAG
GCCAATCCTACGGGGTGCAGCAGTGGGGGATATTGGACAATGGGGGGAACCCTGATCCAGCGACGCCGCGTGAGTGAAGAAGTATTTCGGTATGTAAAGCTCTATCAGCAGGGAAGAGGAAGAGACGGTACCTGAGTAAGAAGCCCCGGCTAACTACGTGCCAGCAGCCGCGGTAATACGTAGGGGGCAAGCGTTATCCGGATTTACTGGGTGTCAAGGGAGCGTAGACGGAAAGGCACGTCTGAAGTGA
+
F:FFFFFFF:FFFFFFFFFFF:FFFFFFFFFFFFFFFFFF:FFFFFFF:FFFFFFFFFFFFFFFFFFFFF,FFFFF:FFFFFFFFFFFFF:FFFFFFFFFFFFFFFFFF:FFFF,FFF:F,F,F::FFFFFFFFFFFFFFFFFFFFFF:FFFFFFFFFFFFFFFFFF:FFFFFFF::FFFFFFFFFFFF:FFFFFFFFFFFFFFFFFF:FF:FFFFFFFFFFFF::FFF:F:FFFF::FFFF:,FFFFFF
@A00881:241:HJW2NDRXX:1:2129:22824:16814 1:N:0:CGAGAGAA+GATTGGAG
GCCAATCCTACGGGACGCAGCAGTGGGGAATATTGCACAATGGGGGGAACCCTGATGCAGCGACGCCGCGTGAGTGAGGAAGTATTTCGGTATGTAAAGCTCTATCAGCAGGGAAGAAAGAAGACGGTACCTGACTAAGAAGCACCGGCTAAATACGTGCCAGCAGCCGCGGTAATACGTATGGTGCAAGCGTTATCCGGATTTACTGGGTGTAAAGGGTGCGTAGGTGGCATGGCAAGTCAGAAGTGAA
+
FFF:FFFFFFFFFFFFFFFFFFFFFFFFFFFFFFFFFFFFFFFFFFFFFFFFFFFFFFFFFFFFFFFFFFFFFF:FFFFFFFFFFFFFFFFFFFFFFFFFFFFFFFFFFFFFFFFFFFFFFFFFFFFFFFFFFFFFFFFFFFF:FFFFFF,FFFFFFFFFFFFFFFFFFFFFF,FFFFFFF:FFFFFFFFFFF:,FFFFFFF:FFF:FFFFFFF:,FFFFFFFF:FFFFFFFFFFFFFFFFFFFF:FF,F
@A00881:241:HJW2NDRXX:1:2129:20564:16845 1:N:0:CGAGAGAA+GATTGGAG
GCCAATCCTACGGGACGCAGCAGTCGGGAATATTGCGCAATGGAGGAAACTCTGATCCAGTGACGCCGCGTGAAGGAAGAAGGTCTTCGGATTGTAAACTTATTTTGTCAGGGAAGAACAATGACTGTACCTGAAGAAAAAGCACCGGCTAACTACGTGCCAGCAGCCGCGGTAATACGTAGGGTGCAAGCGTTATCCGGATTTACTGGGTGTAAAGGGCGAGTAGACGGCGTTGCAAGTCAGATGTGAA
+
F:F:FFFFFFFFFFFFFFFFFFFFFFFFFFFFFFFFFFFFFFFFFFFFFFFFFFFFFFFFFFFFFFFFFFFFFFFFFFFFFFFFFFFFFFFFFFFF:FFFFFFFFFFFFFFFFFFFF:FF,FFFFFFFFF,,FFFF:,F,:FFFFF,FFFFFFFFFFFFF:FFFFFFFFFFFFF:FFFF:FFF:FFFF,FFFFFFFFFFFFF,FFFFFFFFFFF,FFFFF,FF::FFFFFFF:FFFFFFFF,F:,,,FFF
@A00881:241:HJW2NDRXX:1:2129:22770:17033 1:N:0:CGAGAGAA+GATTGGAG
GCCAATCCTACGGGAGGCAGCAGTGGGGAATATTGCACAATGGGGGAAACCCTGAACCAGCAACGCCGCGTGAAGGAAGAAGGCTTTCGGGTTGTAAACTTCTTTTATCAGTGACGATAGTGACGGTAGCTGATGAATAAGCTCCGGCTAACTACGTGCCAGCAGCCGCGGTAATACGTAGGGAGCGAGCGTTATCCGGATTTACTGGGTGTAAAGGGCGCGTAGGCGGGCTGACAAGTCAGATGTGAAA
+
FFFFFFFFFFFFFFFFFFFFFFFFFFFFFFFFFFFFFFFFFFFFFFFFFFFFFFFFFFFFFFFFFFFFFFFFFFFFFFF:FFFFFFFFFFFFFFFFFFFFFFFFFFFFFFFFFFFFFFFFFFF:FFFFFFFFFFFFFFFFFFFFFFFFFFFFFFFFFFFFFFFFFFFFFFFF,FFFFFF:FFF:FFFFFFF:FFFFFFFFFFFFFFFFFFF:FFF:FFFFFFFFFFFFFFFFFF:FFFFFFFF,FFFFFF
@A00881:241:HJW2NDRXX:1:2129:24180:17253 1:N:0:CGAGAGAA+GATTGGAG
GCCAATCCTATGGGGTGCAGCAGTGGGGAATATTGCACAATGGGGGAAACCCTGATGCAGCGACGCCGCGTGAAGGAAGAAGTATCTCGGTATGTAAACTTCTATCAGCAGGGAAGAAAATGACGGTACCTGACTAAGAAGCCCCGGCTAACTACGTGCCAGCAGCCGCGGTAATACGTAGGGGGCAAGCGTTATCCGGATTTACTGGGTGTAAAGGGAGCGTAGACGGAAGAGCAAGTCTGTTGTGAAA
+
FFFFFFFFFF:FFFFFFFFFFFF:FFFFF:F,FFFFFFFFFFFFFFFFFFF:FFFFFFFFFFFFFFFFFFFF:FFFFF:FFFFFFFFFFFFFFFFFFFFFFFFFFFFFF:FFFFFFFFF:FF:FFFFF:FFF,:FFFF:FFFFFFFFFF:FFF:FFFFFFFFF:FFFFFFFFFFFF:FF::FFFF:FFFFF,FFFFFFFFFFFF:FFFFFFF:FFFF:FF,FF,F:FFFFFF:FFFFFFF,F,FF:FFFF
@A00881:241:HJW2NDRXX:1:2129:32407:17315 1:N:0:CGAGAGAA+GATTGGAG
GCCAATCCTATGGGATGCAGCAGTGGGGAATATTGGGCAATGGGCGCAAGCCTGACCCAGCAACGCCGCGTGAGGGAAGAAGGCTTTCGGGTTGTAAACCTCTTTTACCAGGGACGAAGGACGTGACGGTACCTATAAAGAAAGCTCCGGCTAACTACGTGCCAGCAGCCGCGGTAATACGTAGGGAGCAAGCGTGATCCGGATTTATTGGGTGTAAAGGGTGCGTAGACGGGAGAGCAAGTTAGTTGTG
+
FFFF:FFF:FFFFFFFFFFFFFFFFFFFFFFFFFFFFFFFFFFFFFFFFFFFFFFFFFFFFFFFFFFFFFFFFFFFFFFFFFFFFFFFFFFFFFFF,FFFFFFFFFFFFFFFFFFFF:FFFFFFFFFFFFFFFFFFFFF:FFFFFFFFFFFFFFFFFFF,FFF,FF:FFFFFFFF,,F:FF:FFFFFFFF,FFF,,FF,FFFF,,FF,FFF:FFF,FF,FFFFF:FFF:FFFFFFF:FF,FFFFFFF:FF
@A00881:241:HJW2NDRXX:1:2129:13033:17519 1:N:0:CGAGAGAA+GATTGGAG
GCCAATCCTACGGGATGCAGCAGTGGGGAATATTGCACAATGGGGGAAACCCTGATGCAGCGACGCCGCGTGAGTGAAGAAGTATTTCGGTATGTAAAGCTCTATCAGCAGGGAAGATAATGACGGTACCTGAATAAGAAGCCCCGGCTAACTACGTGCCAGCAGCCGCGGTAATACGTAGGGGGCAAGCGTTCTCCGGATTTATTGGGTTTAAAGGGTGCGCAGGCGGCGTGTTAAGTCAGCGGTAAAA
+
FF:FFFFFFFFFFFFFFFFFFFFFFFFFF,FFFFFFFF:FFFFFFFFFFFFFFFFFFFFFFFFFFFFFFFFFFFFFF:FFFFFFFFFFFFFF,FF:FFFFFFFFFFFFFFFFFF,FFF:F:FFFFFFFF:FFFF:F,FF,FFFFFFFFFFFF::FFF,FFFFFFFFFFFFFF,F:FFFFFFFFFFF:FFFF,FFF,FFFF:FFFFFFFF:FFFF:F:FFFFFF::FFFFFFFFF,FFFFFFFF::F,F:F
@A00881:241:HJW2NDRXX:1:2129:23656:17816 1:N:0:CGAGAGAA+GATTGGAG
GCCAATCCTACGGGGTGCAGCAGTGAGGAATATTGGTCAATGGGCGGGAGCCTGAACCAGCCAAGTCGCGTGAGGGAAGACGGCCCTATGGGTTGTAACCCTCTTTTGCCGGGGAGCAAAGCGCCGCACGTGTGCGGTCTGGAGAGTACCCGGAGAAAAAGCATCGGCTAACTCCGTGCCAGCAGCCGCGGTAATACGGAGGATGCGAGCGTTCTCCGGATTTATTGGGTTTAAAGGGTGCGTAGGCGGT
+
FF:FFFFFFFFFFFFFFFFFFFFFFFFFFFFFFFFFFFFFFFFFFFFFFFFF:FFFFFFFFFFFFFF,FF:FFFFFFFFFFFFFFF::FFF:FFF:FFFFFFFFFFFFFFFFFFFFFFFF:FFFFFFFFFFFF:FFFFFF:FFFFFFFFFFFFFFFFFFF:FFFFFFFFFFFFF:FFFFFFFFFFF:FFFFFF:F,F:FFFFFFFFF,FFF,:FFFFFFF:FFFF:FFFFFFFF:FFFFFFFF,FFFFFF
@A00881:241:HJW2NDRXX:1:2129:12463:18192 1:N:0:CGAGAGAA+GATTGGAG
GCCAATCCTACGGGATGCAGCAGTGGGGAATATTGCACAATGGGGGAAACCCTGATGCAGCGACGCCGCGTGAGTGAAGAAGTATTTCGGTATGTAAAGCTCTATCAGCAGGGACGATAATGACGGTACCTGAATAAGAAGCCCCGGCTAACTACGTGCCAGCAGCCGCGGTCATACGTAGGGGGCCAGCGTTCTCCGGATTTATTGGGTTTAAAGGGTGCGCAGGCGGCGTGTTAAGTCAGCGGTCAAA
+
F:,FFFFFF,FFFFFFFFFFFFFFFFFFF:FFFFFFFF:,,FFFFFFFFFFFFFFFFFFFFF,FFFFFFFFFFFFF:FFFFFFFF,FFFFF,,FF,,FFFF:FFFFFFF:FFFF:FFF,FFF:FFFFF,FFF,F:::FFFFFFFFFFFFF:FFFFFF::FFFFFFFFFFFFF,::F,FFFFFFFF:,FFFF,F,FFFFFFFFFFFFFFFFF:F:,FFFFFF:FFFFFFFFFFFF,F:F,FFFFFFF,F,F
@A00881:241:HJW2NDRXX:1:2129:23393:18552 1:N:0:CGAGAGAA+GATTGGAG
GCCAATCCTACGGGATGCAGCAGTGGGGAATATTGGTCAATGGGGGGAACCCTGAACCAGCAACGCCGCGTGAAGGAAGAAGGCTTTCGGGTTGTAAACTTCTTTTACCAGGGACGATAGTGACGGTACCTGGTGAATAAGCTCCGGCTAACTACGTGCCAGCAGCCGCGGTAATACGTAGGGAGCGAGCGTTATCCGGATTTACTGGGTGTAAAGGGCGCGTAGGCGGGCCGACAAGTCAGATGTGAAA
+
FFFFFFFFFFFFFFFFFFFFFFFFFFFFF,FFFFFFFFFFFFFFFFFFFFFFFFFFFFFFFFFFFFFFFFFFFFFFFFFFFFFFF,FFFFFFFFFFFFF,FFFFFFFFFFFFFFFFFFFFFFFFFF,FFF:FFFFFFFFFFFFFFFFFFFFFF::FFFFFFFF:FFFFF:FFFFFFFF:FFFFFFFF:FFFFFFFFFFFF:FFFFFFFFFFF,FFFFFFFFFFFFFF:FFFF:FFFFFFFFFF,F::,FF
@A00881:241:HJW2NDRXX:1:2129:10294:18756 1:N:0:CGAGAGAA+GATTGGAG
GCCAATCCTATGGGATGCAGCAGTCGAGAATCATTCACAATGGGGGGAACCCTGATGGTGCGACGCCGCGTGGGGGAGGAAGGTCTTCGGATTGTAAACCCCTGTCATGCAGGAGCAAGGCTGAAAAGTTGATAGTACTGCAAGAGGAAGAGACGGCAAACTCTGTGCCAGCAGCCGCGGTAATACAGAGGTCTCAAGCGTTGTTCGGAATCACTGGGCGTAAAGGGTACGTAGGCGGCGGGGCAAGTTG
+
FFFFFFFFFF:FFFFFFFFFFFFFFFFFFFFFFFFFFFFFFFFFFFFFFFFFFFFFFFFFFFFFFFFFFFFFFFFFFFFFFFFFFFFFFFFFFFFF:FFFFFFFFFFFFFFFFFFFFFFFFFFF:FFFFFFFFFFFFFFFFFFFFFFFFFFFFFFFFFFFFFFFFFFFFFFFFFFFFFFFFFFFFFFFFFFFFFFFFFFFFFFFF::FF,FFFFFFFFFF:FF:FFFF:FFFFFFFFFFFFFFFF:FFFF
@A00881:241:HJW2NDRXX:1:2129:25527:20055 1:N:0:CGAGAGAA+GATTGGAG
GCCAATCCTATGGGGTGCAGCAGTGGGGGATATTGCACAATGGGGGAAACCCTGATGCAGCAACGCCGCGTGAGTGAAGAAGTATTTCGGTACGTAAAGCTCTATCAGCAGGGAAGAAGAGAGACGGTACCTGAGTAAGAAGCCCCGGCTAACTACGTGCCAGCAGCCGCGGTAATACGTAGGGGGCAAGCGTTATCCGGAATTACTGGGTGTAATGGGAGCGCAGACGGCGATGCAAGTCTGGAGTGAA
+
F:FF:FFFFFFFFFFFFF:FFFF:FFFFFFFFFFFFFFFFFFFFFFFFFFFFFFFFFFFFFFFFFFFFFFFFFFFFFFFFFFFFFFFF:FFFFFFFFFFFFFF,FFFFFFFFFFFFFFFFFFFFFFFFFFFFFFFFFFF,:FFFFFFFFFFFF,FFFFFFFFFFFFFFFFFFF,FFFFFFFFFFFFFFFFFFFFFFF,FFF,FFFFF:,FFFF:F,FF,,:F:FFFFFFFFFFFFFFFFFFFFFFFFFFF
@A00881:241:HJW2NDRXX:1:2129:23610:21621 1:N:0:CGAGAGAA+GATTGGAG
GCCAATCCTATGGGGGGCAGCAGTGGGGAATATTGGGCAATGGAGGCAACTCTGACCCAGCAACGCCGCGTGAATGATGAAGGTCTTCGGATTGTAAAGTTCTTTTCTAAGGGACGAAGAAAGTGACGGTACCTTAGGAATAAGCCTCGGCTAACTACGTGCCAGCAGCCGCGGTAATACGTAGGAGGCAAGCGTTATCCGGAATGACTGGGCGTAAAGGGTGCGTAGGTGGTTTGGCAAGTTGGTAGCG
+
FFF:FFFFFFFFFFFFFFFFFFFFFFFFFFFFFFFFFFFFFFFFFFFFFFFFFFFFFFFFFFFFFFFFFFFFFFFFFFFFFFFFFFFFFFFFFFFFFFFFFFFFFFFFFFFFFFFFFFFFFFFFFFFFFFFFFFFFFFFFFFFFFFFFFFFFFFFFFFFFFFFFFFFFFFFFFFF,FFFFF:FFFFFFFF:FFFFF,FFFFFF:FFFFFFFFFF:FF:FFFFFF:FFF:FFFFFFFF:FFFFFFFFFFF:
@A00881:241:HJW2NDRXX:1:2129:20175:21809 1:N:0:CGAGAGAA+GATTGGAG
GCCAATCCTATGGGATGCAGCAGTGAGGAATATTGGTCAATGGCCGGAAGGCTGAACCAGCCAAGCCGCGTGAGGGAGGAAGGCGCAGAGCGTCGCAGACCTCTTTTGCCGGGGGACAAAAGGCCGGACTCGTCCGGTCCTGAGGGTACCCGGAGAAAAAGCATCGGCTAACTCCGTGCCAGCAGCCGCGGTCATACGGAGGATGCGAGCGTTATCCGGATTCATTGGGTTTAAAGGGTGCGCAGGCGGG
+
FFFFFFFFFFFFFFFFFFFFFFF:FFFFF:FFFFFFFFFFFFFFFFFFFFFFFFFFFFFFFFFFFFFFFFFF:FFF:FFFFFFFFFFFFFFFFFFFFFFFFFFFFFFFFFFFFFF,FFFFFFFFFFFFFFFFFFFFFFFFFFFFFFFFFFFFFFFFFFFFFFFFFFFFFFFFFFFFFFFFFFFFFFFFFFF:,:F:FF:FF:FFFF:FFFFFF:FFFFFF,FF,F:FFFF:F,F,FFFFFFFFFFFFFFF
@A00881:241:HJW2NDRXX:1:2129:8106:22232 1:N:0:CGAGAGAA+GATTGGAG
GCCAATCCTATGGGATGCAGCAGTGGGGAATATTGCACAATGGGGGAAACCCTGATGCAGCGACGCCGCGTGAGTGAAGAAGTATTTCGGTATGTAAAGCTCTATCAGCAGGGAAGAAGAAGACGGTACCTGAGTAAGAAGCCCCGGCTAACTACGTGCCAGCAGCCGCGGTAATACGTAGGGAGCGAGCGTTGTCCGGATTTACTGGGTGTAAAGGGTGCGTAGGCGGGACGGCAAGTCAGAAGTGAAA
+
FFFFFFFFFFFFFFFFFFFFFFFFFFFFFF:FFFFFFFFFFFFFFFFFFFFFFFFFFFFFFFFFFFFFFFFFFFFFFFFFFFFFFFFFFFFFFFFFFFFFFFFFFFFFFFFFFF:FFFFFFFFFFFFFFFFFFFFFFFFFFFFFFFFFFFFFFFFFFFFFFFFFFFFFFFFFFFFFFFFFFFFFFFFFFFFFFF,FFFFF:FFFFFFFF:FF,FFFFFFFFFFFFFFFFFF:FFFFFFFFFF::FFFFFF
@A00881:241:HJW2NDRXX:1:2129:23276:22294 1:N:0:CGAGAGAA+GATTGGAG
GCCAATCCTATGGGGTGCAGCAGTGGGGGATATTGCACAATGGGGGGAACCCTGATGCAGCGACGCCGCGTGAAGGAAGAAGTATTTCGGTATGTAAACTTCTATCAGCAGGGAAGAAGATGACGGTACCTGACTAAGAAGCCCCGGCTAACTACGTGCCAGCAGCCGCGGTAATACGTAGGGGGCAAGCGTTATCCGGACTTACTGGGTGTAAAGGGTGTGTAGGCGGGGCGATAAGTCTGATGTGAAA
+
FFF:FFFFFFFFFFFFFFFFFFFFFFFFFFFF:FFFFFFF:FFFFFFFFFFFFFFFFFFFFFFFFFFFFFFFFFFFFFF:FFFFFFFFFFFF:FFF:FFFFFFFFFFFFFFFFF:FFFFFFFFFFFFFFFFFFFFFFFFFFFFFFFFFFFFFFFFFFFFFFFFFFFFFFFF,:FFFFF:FFFFFFFFFFFFFF:FFFFFF,FF,FFFFFFFF:FFFFFF::F:FFFFFFF:FFFFFFFFF:F,FFFFFFF
@A00881:241:HJW2NDRXX:1:2129:18575:22889 1:N:0:CGAGAGAA+GATTGGAG
GCCAATCCTACGGGGGGCACCAGTGGGGAATATTGGGCAATGGAGGCAACTCTGACCCAGCAACGCCGCGTGAGCGATGAAGGTCTTCGGATTGTAAAGCTCTTTAAGTGGGGACGAAGAAAGTGACTGTACCCACAGAATAAGCCTCGGCTAACTACGTGCCAGCAGCCGCGGTAATACGTAGGAGGCAAGCGTTCTCCGGAATGACTGGGCGTAAAGGGTGCGTAGGTGGTTTGGCAAGTTGGTAGCG
+
FFFFFFFFFFFFFFFFFFFFFFF:FFFFFFFFFFFFFFFFFFFFFFFFFFFFFFFFFFFFFFFFFFFFFFFFFFFFFFFFFFFFFF:FFFFFFFFF:FFFFFFFFFFFFFFFFFFFFFFFFFFFFFFFFFFFFFFFFFFFFFFF:FFFFFFFFFFFFFFFFFFFFFFFFFFFFFF,F:FFFFFFFFFFFFFFFFFF,FFFFFFF:FF:FFFFFFFFF:FFFFFFFF:FFF:FFF:FFFFFFFFFFFFFFF
@A00881:241:HJW2NDRXX:1:2129:21395:22983 1:N:0:CGAGAGAA+GATTGGAG
GCCAATCCTATGGGAGGCAGCAGTGGGGAATATTGGGCAATGGAGGCAACTCTGACCCAGCAACGCCGCGTGAGCGATGAAGGTCTTCGGATTGTAAAGCTCTTTAAGTGGGGACGAAGAAAGTGACTGTACCCACAGAATAAGCCTCGGCTAACTACGTGCCAGCAGCCGCGGTAATACGTAGGAGGCAAGCGTTATCCGGAATGACTGGGCGTAAAGGGTGCGTAGGTGGTTTGGCAAGTTGGTAGCG
+
FFFFFFFFFFFFFFFFFFFFFFF:FFFFFFFFFFFFFFFFFFFFFFFFFFFFFFFFFFFFFFFFFFFFFFFFFFFFFFFFFFFFFFFFFFF,FFFFFFFF:FFFFFF,FFFFFFFFFFFFFFFFFFFFFFFFFFFF:FFFF:FF:FFF:FFFFFFFFFFFFFFFFFFFFF,FFFFFFFFFF::FFFF:FF,FFFFFFFFFFFF,FFF:FFFFFFFFF,FFFFFFF,FFFFFFFFFF:FF,FFFFFFFFFF
@A00881:241:HJW2NDRXX:1:2129:20184:23077 1:N:0:CGAGAGAA+GATTGGAG
GCCAATCCTATGGGGTGCAGCAGTGAGGAATATTGGTCAATGGGCGAGAGCCTGAACCAGCCAAGTCGCGTGAGGGAAGACGGCCCTACGGGTTGTAAACCTCTTTTGTCAGGGAGCAAGAACAGGCACGCGTGCCTGACTGAGAGTACCTGAAGAAAAAGCATCGGCTAACTCCGTGCCAGCAGCCGCGGTAATACGGAGGATGCGAGCGTTATCCGGATTTATTGGGTTTAAAGGGTGCGTAGGCGGA
+
FFFFFFFFFFFFFFFFFFFFFFFFFFFFFFFFFFFFFFFFFFFFFFFFFFFFFFFFFFFFFFFFFFFFFFFFFFFFFFFFFFFFFFFFFFFFFFFFFFFFFFFFFFFFFFFFFFFFFFFFFFFFFFFFFFFFFFFFFFFFFFFFFFFFFFFFFFF,:FF:FF,FFFFFFFFFFFFFFFFFFFFFFFFFFFFFF:FF:FFFFF,FFFFFFFFFF:FFFFF,F,F:,FFFF:FFFF,FF:,FFFFFFFFFFF
@A00881:241:HJW2NDRXX:1:2129:17155:23813 1:N:0:CGAGAGAA+GATTGGAG
GCCAATCCTATGGGGTGCAGCAGTGAGGAATATTGGTCAATGGGCGCGAGCCTGAACCAGCCAAGTAGCGTGAAGGAAGACGGCCCTACGGGTTGTAAACTTCTTTTATACGGGAATAAGACCGTCCACGAGTGGATGCGTGCATGTACCGTATGAATAAGCATCGGCTAACTCCGTGCCAGCAGCCGCGGTAATACGGAGGATGCGAGCGTTATCCGGATTTATTGGGTTTAAAGGGAGCGTAGACGGG
+
FFFFFFFFFFFFFFFFFFFFFFFFFFFFFFFFFFFFFFFFFFFFFFFFFFFFFFFFFFFFFFFFFFFFFFFFFFFFFFFFFFFFFFFFFFFFFFFFFFFFFFFFFFFFFFFFFFFFFFFFFFFFFFFFFFFF:FFFFFFFFFFFFFFFFFFFFFFFFFFFFFFFFFFFFFFFFFFFFFFFFFFFFFFFFFFFFFFFFFFFFFFFFFFFFFFF,,:FFFF,,FFF:FFFFFFFFFFFFFFFFFFFFFFFFF
@A00881:241:HJW2NDRXX:1:2129:8377:23829 1:N:0:CGAGAGAA+GATTGGAG
GCCAATCCTATGGGGGGCAGCAGTGAGGGATATTGGTCAATGGACGGAAGTCTGAACCAGCCATGCCGCGTGCAGGAAGACGGCTCTATGAGTTGTAAACTGCTTTTGTACGGGAGCAAAAATTTCTACGGGATAGGGAGATGAGAGTAACGTACGAATCAGCATCGGCTAACTCCGTGCCAGCAGCCGCGGTAAAACGGAGGATGCGAGCGGTATCCGGATTTATTGGGTTTAAAGGGTTCGTAGGCTG
+
FFFFFFFFF,FFFFFFFFFFFFFFFFFFFFFFFFFF::FFFFFFFFFFFFFFFFFFFFFFFFFFFFFFFFFFFFFF:FFFFFF,:FFF:,FF,FF,FFF,FF:FFFF::FFFFFFFFFF,FFFFF,FFF:FF,FF,FF,FFFFFFF:F:,F:,FFFFF,FFFFFF::FF:FF:FF:,F,FF:FFF,FFFF:FFF:,F,FFF,:FFFF::FFF,:,,FFF,FFFFF,FFFFF,FF,F:FFF,FFFFFF,FF
@A00881:241:HJW2NDRXX:1:2129:27181:24298 1:N:0:CGAGAGAA+GATTGGAG
GCCAATCCTATGGGACGCAGCAGTAGGGAATTTTGCGCAATGGGGGAAACCCTGACGCAGCAACACCGCGTGAATGTTAAGCCCTTCGGGGTGTAAAGTTCTGTCAGTAGGGAAGAATAAATGACTGTACCTATAAAGGAAGCACCGGCTAACTCCGTGCCAGCAGCCGCGGTAATACGGGGGGTGCAAGCGTTGTCCGGAATCATTGGGCGTAAAGCGTTCGTAGGCGGTGAAGTAAGTCAGATGTTAA
+
FFFFFFFFFFFFFFFFFFFFFFFFFFFFFFFFFFFFFFFFFFFFFFFF:FFFFFFFFFFFFFFFFFFFFFFFFFFFFFF,:FFFFFFFFFFFFFFF:FFFFFFFFFFFFFFFF,FFFFFFFFFFFFFFFFFF:F:FFF:F:F:FFFFFFFFFF:FFFFFFF:FFFF:FFFFFF:,FFFFFFFFFFFFFFFFFFFFF:FFFF:FFFFFFF,FFF,FFFFFFFFFFFFFFFFFFF:F:FFFFFFFFF::F:F
@A00881:241:HJW2NDRXX:1:2129:7934:24314 1:N:0:CGAGAGAA+GATTGGAG
GCCAATCCTACGGGGGGCAGCAGTGAGGAATATTGGTCAATGGGCGAGAGCCTGAACCAGCCAAGTCGCGTGAGGGATGACGGCCCTACGGGTTGTAAACCTCTTTTAACGGGGAGCAATACGCGCCACGTGTGGCGTGCGGGAGAGTACCCGGGGAAAAAGCATCGGCTAACTCCGTGCCAGCAGCCGCGGTAATACGGAGGATGCGAGCGTTATCCGGATTTATTGGGTTTATAGGGTGCGTAGGCGG
+
FFFFFFFFFFFFFFFFFFFFFFFFFFFFFFFFFFFFFFFFFFFFFFFFFFFFFFFFFFFFFFFFFFFFFFFFFFFFFFFFFFF,FFFF,FF,FFFFFFFFFFFFFFF,,F,FFFFFFFF::F,F,FFFF:FFFFFFF,F,FFFFFF:FFFF,F::FFFFFFFFFFFFFFFFFFFFFFFFFFFFFFFFFFFFFFF:FFFFFFFFFFF:FFFFFFF,FF:FF,FFF:FFFF:FF,F,FFFFFFFFFFFFFFF
@A00881:241:HJW2NDRXX:1:2129:28085:24737 1:N:0:CGAGAGAA+GATTGGAG
GCCAATCCTATGGGGGGCAGCAGTGGGGAATATTGCACAATGGGGGGAACCCTGATGCAGCGACGCCGCGTGGGTGAAGAAGTATTTCGGTATGTAAAGCCCTATCAGCAGGGAAGAAGATGACGGTACCTGAGTAAGAAGCCCCGGCTAACTACGTGCCAGCAGCCGCGGTAATACGTAGGGGGCGAGCGTTATCCGGATTTACTGGGTGTAAAGGGAGCGTAGACGGCCTGACAAGTCTGGAGTGAAA
+
F:FFFFFFFFFFFFFFFF,FFFFFFFFFFFFFFFFFFFFFFFFFFFFFFFFFFFFFFFFFFFFFFFFFFFFFFFFFFFFF:FFFFFFFFF:FFFFFFFFFFFFFFFFFFFFFFF,FFFFFFFFFFFFFFFFFFFFFFFFFFFFFFFFFFFFFFFFFFFFFFFFFFFFFFFFFFFFFFFFFFFFFFFFFFFF:FFFFFFFFFFFFFFFFFFFFFFFFFFFFFFFFFFFFFFFF:FFF,FFFFFFFFFFFFF
@A00881:241:HJW2NDRXX:1:2129:18701:24893 1:N:0:CGAGAGAA+GATTGGAG
GCCAATCCTACGGGGGGCAGCAGTGGGGGATATTGGACAATGGGGGAAACCCTTATCCAGCGACGCCGCGTGAGGGAAGAAGGTTTTCGGATTGTAAACCTCTGTCAGTGGGGACGATAATGACGGTACCCACGGAGGAAGCCACGGCTAACTACGTGCCAGCAGCCGCGGTAATACGTAGGTGGCAAGCGTTGTCCGGAATTACTGGGTGTAAAGGGAGTGTAGGCGGGGCATTAAGTCAGAAGTGAAA
+
FFFFFFFFFFFFFFFFFFFFFFF:FFFFFFFFFFFFFFFFFFFFFF,FFFFFFFFFFFF:FFFFFFFFFF,FFF:FFFFFFF::FFFFFF:FFFF,FFFFFFFFFFFFFFFFFFFF,FFFFF::FFFFFFFFFF,FF:FFFFFFFFFFFFFFFFFF:FFFFFFFFFFFFF,,,:FFFFF,FFFFFFF:FFF:F:F:::F,FFFF:,FFFFFFF:FFFF:F:FFFF,FFFF:,F:FFFFFFFFF,FFFFFF
@A00881:241:HJW2NDRXX:1:2129:7455:25019 1:N:0:CGAGAGAA+GATTGGAG
GCCAATCCTATGGGGTGCAGCAGTGAGGAATATTGGTCAATGGACGAGAGTCTGAACCAGCCAAGTAGCGTGAAGGATGACTGCCCTATGGGTTGTAAACTTCTTTTATATGGGAATAAAGTGAGCCACGTGTGGCTTTTTGTATGTACCATACGAATAAGGATCGGCTAACTCCGTGCCAGCAGCCGCGGTAATACGGAGGATCCGAGCGTTATCCGGATTTATTGGGTTTAAAGGGAGCGTAGGCGGA
+
FFFFFFFFFF:FFFFFFFFFFFFFFFFFFFFFFFFFFFFFFFFFFFFFFFFFFFFFFFFFFFFFFFFFFFFFFFFFFFFFFFFFFFFFFFFFFFFFFFFFFFFFFFFFFFFFFFF:FFFFFFFFFFFFFFFFFFFFFFFFFFFFFFFFFFFF::FFFFFFFF:FFFFFFFFFFFFFFFFFFFFFF:FFFFFFFFFFFFFFFFFFFFFFFFFFFF:FFFFF:F:,FFFFFFFF::FFFFFFFFFFFFFFFF
@A00881:241:HJW2NDRXX:1:2129:20618:25363 1:N:0:CGAGAGAA+GATTGGAG
GCCAATCCTACGGGGTGCAGCAGTGGGGAATATTGGGCAATGGGCGAAAGCCTGACCCAGCGATGCCGCGTGAGGGAAGAAGGTTTTCGGATTGTAAACCTCTGTCTTTAGGGACGATAATGACGGTACCTAAGGAGGAAGCTCCGGCTAACTACGTGCCAGCAGCCGCGGTAATACGTAGGGAGCGAGCGTTATCCGGATTTACTGGGTGTACAGGGAGCGTAGACGGCTTAGCAAGTCTGGAGTGACA
+
FFFFFFFFF:FFFFFFFFFFFFF:FFFFFFFF:FFFFFF:FFFFFFFFFFFF:FFFFFFFFFFFFFFFFFFFFFFFFFFFFFFFFFFFFFFF:FFFFFFF:FFFFFFFFFFFF:F:FF,F,FFFFFFFF::F:FF::FF:FFFFFFFF:FFFFFFFFFFFFFF:FF:FF:F,F:FFFFFFFFFFFFFFFFFF,FFFFFFFFF:FFFFFF,F,,,,F::,FFF:,FF,FFFFFFFF:FFFFFF::FF:::,
@A00881:241:HJW2NDRXX:1:2129:7337:25723 1:N:0:CGAGAGAA+GATTGGAG
GCCAATCCTATGGGGCGCAGCAGTGAGGAATATTGGACAATGGATGGAAATCTGATCCAGCCATGCCGCGTGCAGGAAGGCGGTCCTATGGATTGTAAACTGCTTTTGTACGGGAGCAATAATTTCTACGGGATAGGGAGATGAGAGTACCGTACGAATCAGCATCGGCTAACTCCGTGCCAGCAGCCGCGGTAATACGGAGGATGCGAGCGTTCTCCGGATTTATTGGGTTTAAAGGGTGCGTAGGCTG
+
FFFFFFFFFFFFFFFFFFFFFFFFFFFFFFFFFFFFFFFFFFFFFFFFFFFFFFFFFFFFFFFFFFFFFFFFFFFFFFFFFFFFFFFFFFFFFFFFFFFFFFFFFFFFFFFFFFFFFFFFFFF:FFFFFFFFFFFFFFFFFFFFFFFFFFFFFFFFFFFFFFFFFFFFFFFFFFFFFFFF:FFFFFFFFFFFF:FFFFFFFFFFFFFFFFFFFFFFF:FFFFFFF::FF,FFFFFFFFFFFFFFFFFFFF
@A00881:241:HJW2NDRXX:1:2129:23140:25848 1:N:0:CGAGAGAA+GATTGGAG
GCCAATCCTATGGGGTGCAGCAGTGGAGAATATTGCACAATGGGGGAAACCCTGATGCAGCGACGCCGCGTGGGGGAGGACGGTCTTCGGATTGTAAACCCCTGTCATGCAGGAGCAAGGCTGAAAAGTTGATAGTACTGCAAGAGGAAGAGACGGCAAACTCTGTGCCAGCAGCCGCGGTAATACAGAGGTCTCAAGCGTTGTTCGGACTCACTGGGCGTAAAGGGTCCGTAGGCGGCGGGGCACGTTG
+
FFFFFFFFFFFFFFFFFFFFFFFFFFFFFFFFFFFFFFFFFFFFFFFFFFFFFFFFFFFFFFFFFFFFFFFFFFFF:FFF,FFFFFFFFFFFFFFF:FFFFFFFFFFFFFFFF:FFFFFFFFFFFFFFFFFFFFFFFFFFFF,FFFFF:FFF:FFFFF::FFFFFFFF:FFFFF:FFFFFFFFFFFFFFFFFFF::::FFFFFFFFFFF,FFFFFFFFFFFFFFFF::,FF,FFFFFFF::FFFF,FFFF
@A00881:241:HJW2NDRXX:1:2129:10628:25942 1:N:0:CGAGAGAA+GATTGGAG
GCCAATCCTATGGGGGGCAGCAGTGGGGAATATTGGGCAATGGGCGAAAGCCTGACCCAGCAACGCCGCGTGAAGGAAGAAGGCTTTCGGGTTGTAAACTTCTTTTACCAGGGACGAAGAAAGTGACGGTACCTATAAAGAAAGCTCCGGCTAACTACGTGCCAGCAGCCGCGGTAATACGTAGGGAGCAAGCGTTATCCGGATTTATTGGGTGTCAAGGGTGCGTAGACGGGAGAGCAAGTTAGTTGTG
+
FFF:FFFF:FFFFFFFFFFFFFFFFFFFF:FFFFFFFFFFFFFFFFFFFFFFFFFFFFFFFFFFFFFFFFFFFFFFFFFFFFFFFFFFFFFFFFFFFFFFFFF:FFFFFFFFFFFFFFFF:FFFFFFFFFFFFFFFFFF,FF:FFFFFFFF::FFFFFFFFF:FFFFFFFFFFFF:FFFFFFFFF:FFFFFFFFFFFFFFFFF,:FF,FFFFFFF,FFFFFFFFFFFF:F:FFFFFFFF,FFF::FFFFF
@A00881:241:HJW2NDRXX:1:2129:12744:26224 1:N:0:CGAGAGAA+GATTGGAG
GCCAATCCTATGGGAGGCAGCAGTGGGGAATATTGGGCAATGGAGGCAACTCTGACCCAGCAACGCCGCGTGAATGATGAAGGTCTTCGGATTGTAAAGTTCTTTTCTAAGGGAAGAAGAAAGTGACGGTACCTTAGGAATAAGCCTCGGCTAACTACGTGCCAGCAGCCGCGGTAATACGTAGGAGGCAAGCGTTATCCGGAATGACTGGGCATAAAGGGTGCGTAGGTGGTTTGGCAAGTTAGTAGCG
+
FFFFFFFFFFFFFFFFFFFFFFFFFFFFFFFFFFFFFFFFFFFFFFFFFFFFFFFFFFFFFFFFFFFFFFFFFFFFFFFFFFFFFFFFFFFFFFFFFFFFFFFFFFFFFFFFFF:FFFFF:FFFFFFFFFFFFFFFFFFFFFFFFFFFFFFFFFFFFFFFFFFFFFFFFFFFFFFFFFFFFFFFFFFFFFFFFFFFFFFFFFF:FFFFFFFFFFFFFFFFFFFFFFFFFFFFFFFFFFFFFFFFF:FFFF
@A00881:241:HJW2NDRXX:1:2129:17616:26490 1:N:0:CGAGAGAA+GATTGGAG
GCCAATCCTACGGGATGCAGCAGTGGGGAATATTGGTCAATGGGGGGAACCCTGAACCAGCAACGCCGCGTGAAGGAAGAAGGCTTTCGGGTTGTAAACTTCTTTTACCAGGGACGATAGTGACGGTACCTGGTGAATAAGCTCCGGCTAACTACGTGCCAGCCGCCGCGGTACTACGTAGGGAGCGAGCGGTATCCGGATTTACTGGGTGTAAAGGGCGCGTAGGCGGGCTGTCAAGTCAGTTGTGAAA
+
F:FF,FFFF:FFFF,FF:FFFFFFFFFFFFFFFFFFFFF:FFFFF::FFFFFFFFFFFFFF,,FFFFFFF,FFFFFFFFF::FFF,FFFFFFFFFFFFF:FFFFFFFFF:FFF:FFF,:FFF:,:FFF,F:FFFF:FFFFFFFFFFFFF:FFFFFFFFFFFFF,FFFFFFFFF,F:FF,,:FFFFFFFFFF,F:FFFFF:,,FFF::FFFFFFFFFFFFFFFFFFF:FFFFFFFFF:,:F,F,FF,FF,F
@A00881:241:HJW2NDRXX:1:2129:27380:26741 1:N:0:CGAGAGAA+GATTGGAG
GCCAATCCTACGGGGCGCAGCAGTGAGGAATATTGGTCAATGGGCGAGAGCCTGAACCAGCCAAGTCGCGTGAGGGAAGACGGCCTTATGGGTTGTAAACCTCTTTCAGATGAGAGTAAAGGGTGTTACGTGTAGCACATTGCAAGTATCATCAGAAGAAGCATCGGCTAATTCCGTGCCAGCAGCCGCGGTAATACGGAAGATGCGAGCGTTATCCGGATTTATTGGGTTTCAAGGGTGCGTAGGCGGA
+
F,FFFFFFFF:FFFFFFFFFFFFFFFFFFFFFFFFFFFFFFFFFF:FFFFFFFFFFFFFFFFFFFFFFFF:FFFFFFFFFFFFFF:F:FFFFFFFFFFFFFFFFFFF,FFFF:FFFFFFFFFFFFFFFFFFFFFFFFF,FFFFFFFFFFF:FFFF,F:FFFFFFFFFFFFFFFFF:FFFFF:FFFFFFFFFFF:FFFFFF:F,:FFFFFFF:F:F:FFFF:FFFFFFFFF:F,:::F::FFF,FFFF:FF
@A00881:241:HJW2NDRXX:1:2129:24532:27101 1:N:0:CGAGAGAA+GATTGGAG
GCCAATCCTATGGGGTGCAGCAGTCGGGAATTTTGCGCAATGGAGGGAACTCTGACGCAGTGACGCCGCGTGCAGGAAGAAGGTTTTCGGATTGTAAACTGCTTTAGACAGGGAAGAAAAAGGACAGTACCTGTAGAATAAGCTCCGGCTAACTACGTGCCAGCCGCCGCGGTACTACGTAGGGAGCGAGCGTTATCCGGATTTATGGGGTGTAAAGGGTGCGTAGACGGGATAATAAGTTAGCTGTGAA
+
F:F,FFFFFFFFFFFFFFFFF:FFFFFFFFFF:FFFFFFFFFF:FFFFFFFFFFFFFFFFFFFFFFFFFFFFF:FFFFFFFFFFFFF:FFFFFFFFF:FFFF:FFF,FF:FFFFFF:FFF:FFFFFFFFF:FFF:F:FFF,F:F,FFFFFFFFFFFFFFFFFFF,FFFF,FFFF,F,:FF:FFFFFFFFFFF,F,F:FFFFF,FF:,FF:,FFF,,FFFFFFFF,,:FFFFFFF,:FFFFFFF:F:FFFF
@A00881:241:HJW2NDRXX:1:2129:7129:27117 1:N:0:CGAGAGAA+GATTGGAG
GCCAATCCTACGGGATGCAGCAGTGGGGAATATTGGGCAATGGAGGCAACTCTGACCCAGCAACGCCGCGTGAGCGATGAAGGTCTTCGGATTGTAAAGCTCTTTAAGTGGGGACGAAGAAAGTGACTGTACCCACAGAATAAGCCTCGGCTAACTACGTGCCAGCAGCCGCGGTAATACGTAGGAGGCAAGCGTTATCCGGACTGACTGGGCGTAAAGGGTGCGTAGGTGGTTTGGCAAGTTGGTAGCG
+
FFFFFFFFFFFFFFFFFFFFFFFFFFFFFFFFFFFFFFFFFFFFFFFFFFFFFFFFFFFFFFFFFFFFFFFFFFFFFFFFFFFFFFFFFFF:FFFFFFFFFFFFFFFFFFFFFFFFFFFFFFFFFFFFFFFFFFFFFFFFFFFFFFFFFFFFFFFF:FFFFFFFFF:FFFFFFF:FFFFFFFFFFFFFFFFFFFFFFFFFFFF,FFFFFFF:FFF,FFFFFFFFFFFFFFFFFFFFFFFFFFFFF:FFFF
@A00881:241:HJW2NDRXX:1:2129:21540:27117 1:N:0:CGAGAGAA+GATTGGAG
GCCAATCCTATGGGAGGCACCAGTAGGGAATTTTGCGCAATGGGCGAAAGCCTGACGCAGCAACGCCGCGTGTGTGATGAAGCCCCTAGGGGTGTAAAACACTGTCAGTAGGGACGAATAATGACTGTACCTATAAAGGAAGCACCGGCTAACTCCGTGCCAGCAGCCGCGGTAATACGGGGGGTGCAAGCGTTGTCCGGAATCATTGGGCGTAAAGCGTTCGTAGGCGGTAAAGTAAGTCAGATGTTAA
+
FFFFFFFFFFFFFFFFFFFFFFFFFFFFFFF::FFFFFFFFFFFFF::FFFFFFFFFFFFFFFFFFFFFFFFFFFFFFFFFFFFFFFFFFFFFFFFFFFF,FFFFFFFFFFFFFFFFFFFFFFFFFFFFFFFFF,FF:FFF:FFF:F:FFFFFF:F:FFFFFFFFFFFFFFFF:FFFFFF:FFFFFFFFFFFFFFFFFFFF,FFF,FFFFFFFFF,FFFFFFFFFFFFFF:FF:,:FFFFFFFFFFFF:F
@A00881:241:HJW2NDRXX:1:2129:15609:27680 1:N:0:CGAGAGAA+GATTGGAG
GCCAATCCTACGGGATGCAGCAGTGGGGAATATTGGTCAATGGGGGGAACCCTGAACCAGCAACGCCGCGTGAAGGAAGAAGGCTTTCGGGTTGTAAACTTCTTTTACCAGGGACGATCGTGACGGTACCTGGTGAATAAGCTCCGGCTAACTACGTGCCAGCAGCCGCGGTAATACGTAGGGAGCGAGCGTTATCCGGATTTACTGGGTGTAAAGGGCGCGTAGGCGGGCTGTCAAGTCAGATGTGAAA
+
F:FF,FFFF:FFFF:FFFFFF,FFFFFF:FFFFFFF,:FFFFFFFFFF:FFFFFF:FFF:FFFFFFFFFF,FFFFFFFFFFFFFFFFFFFFFFFFFFFFFFFFFFFFFFFFFFFFF,F:FFF,FFFFFF:FFFFFFFFFFFFFFFFFF:FFFFFFFFFF:FFFFFFFFFFFF,FFFFFFFFF:FFFFFFF::FF:FFFF:,:F:FFFFFFF:,F:F:F:FFFF:::FFFFF,F:F,FF:FF:F,FFF,F:
@A00881:241:HJW2NDRXX:1:2129:20365:28494 1:N:0:CGAGAGAA+GATTGGAG
GCCAATCCTATGGGGGGCAGCAGTGGGGAATATTGGGCAATGGAGGCAACTCTGACCCAGCAACGCCGCGTGAGCGATGAAGGTCTTCGGATTGTAAAGCTCTTTAAGCGGGGACGAAGAAAGTGACTGTACCCGCAGAATAAGCCTCGGCTAACTACGTGCCAGCAGCCGCGGTAATACGTAGGAGGCAAGCGTTATCCGGAATGACTGGGCGTAAAGGGTGCGTAGGTGGCTCGATAAGTTAGTAGCG
+
FFFFFFFFFF:FFFFFFFFFFFFFFFFFFFFFFFFFFFFFFFFFFFFFFFFFFFFFFFFFFFFFFFFFFFFFFFFFFFFFFFFFFFFFFFFFFFFFFFFFFFFFFFFFFFFFFFFFFFFFFFFFFFFFF:FFFFFFFF:FFFFF:FFFFFFF:FFFFFFFFFFFFFFFFFFFFFFF:FFFFFFFFFFFF:FFFFFFFFFFFF:F,FF:FFFFF::FFFFFFFFF:FFFFF:FFFFFFFFF,FF,F:FF::
@A00881:241:HJW2NDRXX:1:2129:19795:28573 1:N:0:CGAGAGAA+GATTGGAG
GCCAATCCTATGGGATGCAGCAGTGGGGAATATTGGGCAATGGAGGCAACTCTGACCCAGCAACGCCGCGTGAGTGATGAAGGTCTTCGGATTGTAAAACTCTTTAAGTGGGGACGAAGAAAGTGACTGTACCCACAGAATAAGCTCCGGCTAACTACGTGCCAGCAGCCGCGGTAATACGTAGGGAGCAAGCGTTATCCGGAATGACTGGGCGTAAAGGGTGCGTCGGTGGTTTGGCAAGTTAGTAGCG
+
F:F:,FFFF::FFF:FFFFFF:FFFFFFFFFFFFFFFFFFFFFFFFFFFFFFFFFFFFFFF,FFFFFFFFFFFFFFFFFFFFFFF:FFFFFFFFFFFF:FFFFFFF:FFFFFFFFFFFFFFFFFFFFFFFFFFFFFFFF,FFFFFFFFFFFF,F:F,FFFF:FFFFFFF:FFFFFFFF:FFF:FFF,FFFFFFFF:F:FFFF:,FFFFFFFFFF,:F::FF,FFF:,:FF::F,FFFFFF:FF,::FFF:
@A00881:241:HJW2NDRXX:1:2129:15881:28651 1:N:0:CGAGAGAA+GATTGGAG
GCCAATCCTACGGGATGCAGCAGTGGGGGATATTGCACAATGGGGGGAACCCTGATGCAGCAACGCCGCGTGGGTGAAGGAGTGATTCGTCACGTAAAGCCCTATCAGCAGGGAAGAAGGAAGACGGTACCTGACTAAGAAGCCCCGGCTAACTACGTGCCAGCAGCCGCGGTAATACGTAGGGGGCGAGCGTTATCCGGAATTACTGGGTGTAAAGGGAGCGCAGACGGCGGGGCAAGTCTGGAGTGAA
+
FF:FFFFFFFFFFFFFFFFFFFFFFFFFFFFFFFFFFFFF:FFFFFFF:FFFFFFFFFFFFFFFFFFFFFFFFF:FFFFFFFFFFFFFFFFFFFFFFFFFFFFFFFFFFFFFFF,FFFFFFFFFFFFFFFFFFF:FFFFFFFFFFFFFFFFFFF:FFFFFFFF:FFFFFFFFF::FFFFFFFFFFFFFFFFFFF:FF:FFF,FFFF:FFFFFFF,:FFFFFFFF:FFFFFFFFFFFF:FFFFFFFFFFFF
@A00881:241:HJW2NDRXX:1:2129:10610:28886 1:N:0:CGAGAGAA+GATTGGAG
GCCAATCCTATGGGGTGCACCAGTGAGGAATATTGGGCAATGGAGGGAACTCTGACCCAGCCATGCCGCGTGAGTGAGAAGGTCTTCGGATTGTAAACTATTGTCGTTAGGGAAGAGAAAGGACAGTACCTAAGGAGGAAGCTCCGGCTAACTACGTGCCAGCAGCCGCGGTAATACGTAGGGAGCAAGCGTTATCCGGATTTATTGGGTGTAAAGGGTGCGTAGACGGGAAGTTAAGTTAGTTGTGAAA
+
FFFF:FFF:::FFFFFFFFFFFFFFFFFFFFF:FFFFFFFFFFFFFFF:FFFFFFFFFFFFFFFFFFFFFFFFFFFFFFFFFFFFFFFFFFFFFFFFFFFFFFF:FFFFFFFF:FFFF:FFFFFFFFFFFFFFFFFFFFFFFFFFFFFFFFFFFFFFFFFFFFFFFFFFFFFF:FFFFFF,FFFFFF,FFF,F,FFFFFFFF:FFFFFFFFFF:FFFF:FFFF,:FFFFFF,FFFFFFFF,FFFF:FFFF
@A00881:241:HJW2NDRXX:1:2129:17219:28995 1:N:0:CGAGAGAA+GATTGGAG
GCCAATCCTATGGGGTGCAGCAGTGGGGAATATTGGTCAATGGGGGAAACCCTGAACCAGCAACGCCGCGTGAAGGAAGAAGGCTTTCGGGTTGTAAACTTCTTTTACCAGGGACGATAGTGACGGTACCTGGTGAATAAGCTCCGGCTAACTACGTGCCAGCAGCCGCGGTAATACGTAGGGAGCGAGCGTTGTCCGGAATTACTGGGTGTAAAGGGAGCGTAGGCGGGCACGGAAGTCAGACGTGAAA
+
F:F:F:FFF,FFFFFFFFFFF,:FF:FFFFFFFFFFFFFFFFF:FFFFFFFFFFFFFFFFFFFFFFFFFF:FFFFFFFFFFFF:FFFFFFFFFFFFFFFFFFFFF:FFFFFFF:FFFFFFFFFFFFFFFFFFFFFFFFFFFFFFFFFFFFFFFFFFFFFFFFFFFFFFF:FFFFFFFF:FFFFFFFFFFFFFFFFF:::F::FFFFFFF:FFFFFFFFFFFFF,FFFFF:FFF:,FFFFFFF::FF:FF,
@A00881:241:HJW2NDRXX:1:2129:28592:28995 1:N:0:CGAGAGAA+GATTGGAG
GCCAATCCTACGGGATGCAGCAGTGGGGAATATTGGGCAATGGAGGCAACTCTGACCCAGCAACGCCGCGTGAATGATGAAGGTCTTCGGATTGTAAAGTTCTTTTCTATGGGAAGAAGAAAGTGACGGTCCCTTAGGAATAAGCCTCGGCTAACTACGTGCCAGCAGCCGCGGTAATACGTAGGAGGCAAGCGTTCTCCGGAATGACTGGGCGTCAAGGGTGCGTAGGTGGTTTGGCAAGTTAGTAGCG
+
FF:F,FFFF,FFFFFFFF:FFFF,FF:FFFFFFFF:FF,FFFFFFFFFF,FFF,FFFFFF:FFFFF:FFFFFFFFFFF:FFFFF:FFFFFFFFFFFFF,FFFFFFF:F,,FFFFFFF:FFF,FFFFFFFF,,F:FFFFF:FFFFFFFF,FFFF,FFF::FF,FFFF:FFFFFFF,:F:F:F:F,FFFFF,FFFFF:,FF:FFFFFFF,FFFFFFFF,FF::FF:::,F,FFFF:FFF:FF:F:FF:F:FF
@A00881:241:HJW2NDRXX:1:2129:13738:29042 1:N:0:CGAGAGAA+GATTGGAG
GCCAATCCTACGGGACGCAGCAGTGGGGAATATTGCACAATGGGGGGAACCCTGATGCAGCGACGCCGCGTGGGTGAAGAAGTATTTCGGTATGTAAAGCCCTATCAGCAGGGAAGAAGATGACGGTACCTGAGAAAGAAGCCCCGGCTAACTACGTGCCAGCAGCCGCGGTAATACGTAGGGGGCGAGCGTTATCCGGATTTACTGGGTGTAAAGGGAGCGTAGACGGCGGTGCAAGTCTGGAGTGAAA
+
FFF,FFFFFFFFFFFFFFFFFFF,FFFF:,FFFFF:FFFFFFFFFFFF,FFFFF:FFFFFFFFFFFFFFFFFFFFFFFF,:FF::FFFFF:FFFFFFFFFFFFFFFFFFFFFFF,FFFF,F:FFFFFFFFFFFFFFFFFFFFFFFFFFF:FFFFFFFFFFFFFFFFFFFFF,F,FFFF,FFFFFFFF:FFF,F:FFFFFF:FFFFFFFFFFF,FFFFFFFFF:FFFFFFFFFFFF,FFFFFF:F:FFFFF
@A00881:241:HJW2NDRXX:1:2129:25165:29105 1:N:0:CGAGAGAA+GATTGGAG
GCCAATCCTACGGGGTGCAGCAGTGGGGGATATTGGACAATGGGGGGAACCCTGATCCAGCGACGCCGCGTGAGTGAAGAAGTATTTCGGTACGTAAAGCTCTATCAGCAGGGAAGAAAGAGATGACGGTACCTGAGTAAGAAGCCCCGGCTAACTACGTGCCAGCAGCCGCGGTAATACGTAGGGGGCAAGCGTTATCCGGATTTACTGGGTGTAAAGGGAGCGTAGACGGACAGGCAAGTCTGAAGTG
+
FFFFFFFFFFFFFFFFFFFFFFFFFFFFFFFFFFFFFFFFFFFFFFFFFFFFFFFFFFFFFFFFFFFFFFFFFFFFFFFFFFFFFFFFFFF,FFFFFFFFFFFFFFFFF:FFFFFFFFFFFFFFFFFFFFFFFFFFFFFFF,FFFFFFFFFF:FFFFFFFFFFFFFFF:FFFFFFF,FFFFF,FFFFFFF,FFF::FFFFFFFFFF,:FFFFFFFF,:FFFFFFFFFFFFFFFFFFFFF:FFFFFFFFFF
@A00881:241:HJW2NDRXX:1:2129:31503:29246 1:N:0:CGAGAGAA+GATTGGAG
GCCAATCCTACGGGGGGCACCAGTGGGGAATATTGGGCAATGGAGGCAACTCTGACCCAGCAACGCCGCGTGAGCGATGAAGGTCTTCGGATTGTAAAGCTCTTTAAGTGGGGACGAAGAAAGTGACTGTACCCACAGAATAAGCCTCGGCTAACTACGTGCCAGCAGCCGCGGTAATACGTAGGAGGCAAGCGTTATCCGGAATGACTGGGCGGAAAGGGTGCGTAGGTGGTTTGGCAAGTTGGTAGCG
+
FFFFFFFFFFFFFFFFFFFFFFFFFFFFF:FFFFFFFFFFFFFFFFFFFFFFFFFFFFFFFFFFFFFFFFFFFFFFFFFFFFFFFFFFFFFFFFFFFFFFFFFFFFFFFFFFFFFFFFFFFFFFFFFFFFFFFFFFFFF:FFFFFFFFFFFFFFFFFFFFFFFFFFFFFFFFFFFFFFFFFFFFFFFFFFFFFFFFFFF,FFF:FFFFFFFFF:,FFFFFFFFFF:FFFFFFFFFFFFFFFFFFFFFFFF
@A00881:241:HJW2NDRXX:1:2129:21486:29309 1:N:0:CGAGAGAA+GATTGGAG
GCCAATCCTATGGGATGCAGCAGTGGGGAATATTGGGCAATGGAGGCAACTCTGACCCAGCAACGCCGCGTGAGCGATGAAGGTCTTCGGATTGTAAAGCTCTTTAAGTGGGGACGAAGAAAGTGACTGTACCCACAGAATAAGCCTCGGCTAACTACGTGCCAGCAGCCGCGGTAATACGTAGGAGGCAAGCGTTATCCGGAATGACTGGGCGTAAAGGGTGCGTAGGTGGTTCGGCAAGTTGGTAGCG
+
FFFFFFFFFF:FFFFFFFFFFFFFFFFFFFFFFFFFFFFFFFFFFFFFFFFFFFFFFFFFFFFFFFFFFFFFFFFFFFFFFFFFFFFFFFFFFFFFFFFFFFFFFFFFFFFFFFFFFFF,F:FFFFFFFFFFFFFFFFF,FFFFFFFFFFFFFFFFFFFFFFFFFFFFFFFFFF:FFFFFFFFFFFFFFFFFFFFFFFFFFFF,FFFFFFFFFFFFFF:FFFFFFFFFFFFFFFFFFFFFFFFFFFFFFF
@A00881:241:HJW2NDRXX:1:2129:31891:29324 1:N:0:CGAGAGAA+GATTGGAG
GCCAATCCTATGGGGCGCAGCAGTGGGGAATATTGGACAATGGAGGCAACTCTGACCCAGCAACGCCGCGTGAGCGATGAAGGTCTTCGGATTGTAAAGCTCTTTAAGTGGGGACGAAGAAAGTGACTGTACCCACAGAATAAGCTCCGTCTAACTACGTGCCAGCAGCCGCGGTAATACGTAGGGAGCAAGCGTTATCCGGAATGACTGGGCGTAAAGGGTGCGTAGGTGGTTCGGCAAGTTAGTAGCG
+
FFFFFFFFFF,FFFFFFFFFFFFFFFFFFFFFFFFFFFFFFFFFFFFFFFFFFFFFFFFFFFFFFFFFFFFFFFFFFFFFFFFFFFFFFFFFFFFFFFFFFFFFFFFFF:FF,FFFFFFFFFFF:FFFFFFF:FFFFFFF:FF,,F:FFFFFFFFFFFFFFFFFFFFFFFFFFFF::FFFFFFFFFFFFFFF:FFFFFFFFFFFF,FFFFFFF:FFFFFFFFFF:FFFFFFFFFF,F:FFFFF:,,F::F
@A00881:241:HJW2NDRXX:1:2129:22815:29387 1:N:0:CGAGAGAA+GATTGGAG
GCCAATCCTATGGGGTGCAGCAGTGGGGAATATTGCGCAATGGGCGAAAGCCTGACGCAGCGACGCCGCGTGAGGGATGAAGGTTTTCGGATCGTAAACCTCTGTCAGAAGGGAAGAAACTGCCGTGCTCTAATCATCATGGCATTGACGGTACCTTCAAAGGAAGCACCGGCTAACTCCGTGCCAGCAGCCGCGGTAATACGGAGGGTGCAAGCGTTAATCGGACTTATTGGGCGTAAAGAGGGAGCAG
+
FFFFFFFFFFFFFFFFFFFFFFFFFFFFFFFFFFFFFFFFFFFFFFFFFFFFFFFFFFFFFFFFFFFFFF:FFFFFFFFFFFFFFFFFFFF::FFFFFFFFFFFFFFFFFFFFF,:FFFFFFFFFFFFFFFFFFFFFFFFFFFFFFFFFFFFFFFFFFFFFFFFFFFFFFFFFF,FFFFFFFFFFFFFFFFFFFFFFFFFFFFFFFFFFFFF,FFFFFFFFFFFF,FFFFFFFFFFFFFFFFFFFFFFFF
@A00881:241:HJW2NDRXX:1:2129:21269:29590 1:N:0:CGAGAGAA+GATTGGAG
GCCAATCCTATGGGGTGCAGCAGTGGGGGATATTGCACAATGGGGGAAACCCTGATGCAGCGACGCCGCGTGAGTGAAGAAGTATTTCGGTATGTAAAGCTCTATCAGCAGGGAAGAGAATGACGGTACCTGACTAAGAAGCCCCGGCTAACTACGTGCCAGCAGCCGCGGTAATACGTAGGGGGCAAGCGTTATCCGGATTTACTGGGTGTAAAGGGAGCGTAGACGGCGTGGCAAGTCTGAAGTGAAA
+
F:FFFFFFFFFFFFFFFFFFFFFFFFFFFFFF:FFFFFFFFFFFFFFFFFFFFFFF:FFFFFFFFFFFFFFFFFFFFFFFFFFFFFFFFFF:FFFFFFFFFFF,FFFFFFFFFF:FFFF:FFFFFFFFFFFFFFFFFFFFFFFFFFFFFFFFFFFFFFFFFFFFFFFFFFFFFFFFFFFFFFFFFFFFFFFFF,FFFFFFFFFFF:FFFFFFFF:FFFFFFFFFFFFFFFFFFFFFFFFFFFFFFFFFFF
@A00881:241:HJW2NDRXX:1:2129:17210:30264 1:N:0:CGAGAGAA+GATTGGAG
GCCAATCCTACGGGATGCACCAGTGGGGAATATTGCACAATGGGGGGAACCCTGATGCAGCGACGCCGCGTGAAGGAAGAAGTATCTCGGTATGTAAACTTCTATCAGCAGGGAAGAAAATGACGGTACCTGACTAAGAAGCCCCGGCTAACTACGTGCCAGCAGCCGCGGTAATACGTAGGGGGCAAGCGTTATCCGGATTTACTGGGTGTAAAGGGAGCGTAGACGGAAGAGCAAGTCTGATGTGAAA
+
FFFFFFFFFFFFFFFFFFFFFFFFFFFFFFFFFFFFFFFFFFFFFFFF:FFFFFFFFFFFFFFFFFFFFFFFFFFFFFFFFFFFFFFFFFFFFFFFFFFFFFFFFFFFFFFFFF,FFFFFFFFFFFFFFFFFFFFFFFFFFFFFFFFFFFFFFFFFF:FFFFF:FFFFFFF:FFFFFF,FFFFFFFFFFFFF:FFFFFFFFFFFFFFFFFFF,FFFFF:FFFFFFF:FFFFFFFFFFF::,FFFFFFFFF
@A00881:241:HJW2NDRXX:1:2129:25970:30373 1:N:0:CGAGAGAA+GATTGGAG
GCCAATCCTATGGGAGGCAGCAGTCGGGAATATTGCGCAATGGAGGAAACTCTGACGCAGTGACGCCGCGTTTAGGAAGAAGGCCTTCGGGTTGTAAACTAATGTCGTTAGGGAAGAAAAGGACGGTACCTAAGGAGGAAGCCCCGGCTAACTATGTGCCAGCAGCCGCGGTAATACATAGGGGGCGAGCGGTATCCGGACTGATTGGGTGTAAAGGGTGCGTAGACGGGCAATTACGTTAGTAGTGAAA
+
F::FFFFFFFFFFFFFFF:FFFFFFFFF:FFFFFFFF:FFFFFFF:FFFFFFFFFFFFFFFFFFFFFFFFFFF:FFFFFFFFF:F:FFFFFFFFFF:FF,FFFFFFF:FFFFFF:FFFFFFFFF:FFFFFF:FFF,FFFFFFFFFFFFF:,FFFFFFFFFFFFFFFFF:FFFFFFF:FFFFF:FFFF:FFF,FFFFFFFF,F::FFFF,FFF,:F:FF:FFFFFFFFF::,:FFFF,F::FFF::FFFFF
@A00881:241:HJW2NDRXX:1:2129:31774:30499 1:N:0:CGAGAGAA+GATTGGAG
GCCAATCCTACGGGATGCAGCAGTGAGGGATATTGCACAATGGGGGAAACCCTGATGCAGCAACGCCGCGTGAAGGAAGAAGTATTTCGGTATGTAAACTTCTATCGATGGGGACGAAAGAAATGACGGTACCCAAGTAAGAAGCCCCGGCTAAATACGTGCCAGCAGCCGCGGTAATACGTATGGGGCAAGCGTTATCCGGATTTACTGGGTGTAAAGGGTGAGTAGGCGGCGGTGCAAGTCAGCGGTA
+
FFFFFFFFFFFFFFFFFFFFFFFFFFFFFFFFFFFFFFFFFFFFFFFFFFFFFFFFFFFFFFFFFF:FFFFFFFFFFFFFFFFFFFFFFF:FFFFFFF:FFFFFFFF:FFFFFFFFFFFFFFFFFFFFFF:FFFFFFFFFFFFF:FFFFFFFFFFFFFFFFFFFFFFFF:FFFFFFFFFFFFFF:FFFFFFFFFFFFF,FFFF:FFFFFFFFFFF,F:FFFFFF:FFF:FFFFFFFFF:,FFFFFFFFF:
@A00881:241:HJW2NDRXX:1:2129:19307:30765 1:N:0:CGAGAGAA+GATTGGAG
GCCAATCCTACGGGATGCACCAGTGGGGAATATTGGTCAATGGGGGGAACCCTGAACCAGCAACGCCGCGTGAAGGAAGAAGGCTTTCGGGTTGTAAACTTCTTTTACCAGGGACGATCGTGACGGTACCTGGTGACTAAGCTCCGGCTAACTACGTGCCAGCAGCCGCGGTAATACGTAGGGAGCGAGCGTTATCCGGATTTACTGGGTGTAAAGGGCGCGTAGGCGGGCCGACACGTCAGATGTGACA
+
FF:F,FFFF:FFFFF,FFF:FFFFFFFFFFF:,FFF,FFFFF:FFFFF,FFF:FFFFFFF:FFFFFFFFFFFFFFFFFFF,:FFF,FF:FFF:F:FFFFFFFFFFFFF:F:FFF:FF:,F:F,FFFFF:FFFFF:F:FFFFFFFFF:FFF:FFFFFFFF:FFFFFFFFFF:FF::F:,FFFFFFFFF:FF:,F:FFFFFF,F:FFF:FFFF,:FFFFFFFF:FF:FFFFFFF:F:F,F::FFF,::::F,
@A00881:241:HJW2NDRXX:1:2129:25075:31610 1:N:0:CGAGAGAA+GATTGGAG
GCCAATCCTACGGGAGGCAGCAGTAGGGAATTTTCGTCAATGGGGGCAACCCTGAACGAGCAATGCCGCGTGAGCGAAGAAGGTCTTCGGATTGTAAAGCTCTGTTGCCGGGGAAAAAGGAAGGAAAGAGGAAATGCTTTTCTTTGGATGGTACCCGGCCAGAAAGTCACGGCTAACTACGTGCCAGCAGCCGCGGTAATACGTAGGTGGCAAGCGTTATCCGGAATGAGTGGGCGTAAAGGGTGAGCAG
+
FFFFFFFFFFFFFFFFFFFFFFFFFFFFFFF:FFFFFFFFFFFFFFFFFFFFFFFFFFFFFFFFFFFFFFFFFFFFFFFFFFFFFFF:FFFFFFFFFFFFFFFFFFFFFFFFFFF:FFFFFFFF:,,F,FFFFFFFFFFFFFFFFFFFFFFFFFFFFFFFFFFFFFFFFFFFFFFFFFFFFFFFFFFFFFFFFFFFFFFFF:F,FFFFFFFFFFFF,:F:FFFFFFFFF,FFFFFFFFF,:FFFFFFFFF
@A00881:241:HJW2NDRXX:1:2129:27010:31673 1:N:0:CGAGAGAA+GATTGGAG
GCCAATCCTACGGGGTGCAGCAGTGGGGAATATTGGTCAATGGGGGGAACCCTGAACCAGCAACGCCGCGTGAAGGAAGAAGGCTTTCGGGTTGTAAACTTCTTTTACCGGGGACGATAGTGACGGTACCTGGTGAATAAGCTCCGGCTAACTACGTGCCAGCAGCCGCGGTAATACGTAGGGAGCGAGCGTTATCCGGATTTACTGGGTGTAAAGGGCGCGTAGGCGGGCCGACAAGTCAGATGTGAAA
+
F:F,FFFFFFFFFFFFFFFFFFFFFFFFFFFFFFFFFFFFFFFFFFFFFFFFFFFFFFFFFFFFFFFFFFFFFFF:FFFFFFFFFFFFFFFFFFFF:FFFFFFFFFFFFFFFFF:FFF:FF::FFFFFFFFFFFFFFFFFFFFFFFFFF:FFFFF:FFFFFFFF:FFFFFFF::FFFFFFFFFFFFFFFFFF,FFFFFFFFFFFFF:FF:FFFF,FFFFFFFFFFFFFF:FF:FFF:FFFFFFF:FFFFF
@A00881:241:HJW2NDRXX:1:2129:31150:31798 1:N:0:CGAGAGAA+GATTGGAG
GCCAATCCTATGGGACGCAGCAGTAGGGAATTTTGCGCAATGGGGGAAACCCTGACGCAGCAACACCGCGTGAATGTTAAGCCCTTCGGGGTGTAAAGTTCTGTCAATAGGGAAGAATAAATGACTGTACCTATAAAGGAAGCACCGGCTAACTCCGTGCCAGCAGCCGCGGTAATACGGGGGGTGCAAGCGTTGTCCGGAATCATTGGGCGTAAAGCGTTCGTAGGCGGTAAAGTAAGTCAGATGTTAA
+
FFFFFFFFFFFFFFFFFFFFFFFFFFFFFFFFFFFFFFFFFFFFFFFFFFFFFFFFFFFFFF:FFFFFFFFFFFFFFFFFFFFFFFFFFFFFFFFFFFFFFFFFFFFFFFFFFFFFFFFFFFFFFFFFF:FFFFFFFFFFFF:FFFFFFFFFFFFFFFFFFFFFFFFFFFFFFFFFFFFFFFFFFFFF,FFFFFFFFFFFFFFFFFFFFFFFFFFFFFFFFFFFFFFFFFFFFFF:FFFFFFFF:FF,:F
@A00881:241:HJW2NDRXX:1:2129:25599:31829 1:N:0:CGAGAGAA+GATTGGAG
GCCAATCCTACGGGACGCAGCAGTGGGGAATATTGCACAATGGGGGAAACCCTGAACCAGCAACGCCGCGTGAAGGAAGAAGGCTTTCGGGTTGTAAACTTCTTTTATCAGGGACGATAGTGACGGTACCTGATGAATAAGCTCCGGCTCACTACGTGCCAGCAGCCGCGGTAATACGTAGGGAGCGAGCGTTATCCGGATTTACTGGGTGTAAAGGGCGCGTAGGCGGGCTGACAAGTCAGATGTGAAA
+
FFF,:FFFFFFFFFFFFFFFFFFFFFFFFFFFFFFFFFFFFFFFFFFFFFFFFFFFFFFFFF:FFFFFF:FFFFFFFFFFFFFF:FFFFFFFFFFF:FF,FFFFFFF:FFFFF::FF::FFFF:FF:F,FFFF,F:FFFFFFF:FFFFF,,FFFFFFFFFFFF,FF:FFFFFF:FFFF:FFFFFFFFFFFF,F:FFFFFF:FF:FFFFFFF::F:FFFF:FFFFFFFFFFFFF::FF,FFFFFF:FF:F,
@A00881:241:HJW2NDRXX:1:2129:5891:32017 1:N:0:CGAGAGAA+GATTGGAG
GCCAATCCTACGGGGTGCAGCAGTGGGGAATATTGCACAATGGGGGGAACCCTGATGCAGCGACGCCGCGTGAGTGAAGAAGGTCTTCGGATCGTAAAGCTCTGTCTCAAGGGACGAAAGATGACGGTACCTTGGGAGGAAGCCACGGCTAACTACGTGCCAGCAGCCGCGGTAATACGTAGGTGGCGAGCGTTGTCCGGATTTACTGGGTGTAAAGGGCGCGTAGGCGGGCGCTTAAGTCAGATGTGAA
+
F:FFFFFFFFFFFFFFFFFFFFFFFFFFFFFFFFFFFFFFFFFFFFFFFFFFFFFFFFFFFFFFFFFFFFFFFFFFFFFFFFFFFFFFFFFFFFFF,FFFFFFFFFFFFFFFFFFFFFFFFFFFFFFFF,:FFFFF:FFF:FF,FFFFFF,FFFFFFFFF,FFFFFFFF:FF,F,FF:FF:FFFF:FF:,FFF,FFFFFFF:FFF:FFFF:FF:,,FFFF:FFF:FFFFFFFFF,FF:FFF,F:FFFFFF
@A00881:241:HJW2NDRXX:1:2129:26729:32221 1:N:0:CGAGAGAA+GATTGGAG
GCCAATCCTATGGGGTGCAGCAGTGGGGAATATTGGGCAATGGGCGAAAGCCTGACCCAGCGACGCCGCGTGAAGGAAGAAGGTTTTCGGATTGTAAACTTCAGTAAGCAGGGACGAAGGAAGTGACGGTACCTGCAGAGTAAGCCACGGCTAACTACGTGCCAGCAGCCGCGGTAATACGTAGGTGGCAAGCGTTATCCGGATTTACTGGGTGTAAAGGGCGTGTAGGCGGGATTGCAATTCAGATGTG
+
F:F:,FFFF,,FFFFFFFFFFF:FFFFFFFFFFFFFFFFFFFFFFFFFFFFFFF:FFFFFFF,FFFFFFFFFF:FFFFFFFFFFFFFFFFFFFFFFFFFFFF,FFFFFF:FFFF:FF,FF,FFFFFF:FFFFFFFF:FFFFFFFF::FF::FFFFFFFFFFFFFF::FFFFFFFFFFFFFFFFFFFFFF:,FFF,FFFFFFF:FFF:,FFFF,,,FFFFF,:FFFFF:FF::FFFFFF,F,F:FFFF:FF
@A00881:241:HJW2NDRXX:1:2129:30490:32659 1:N:0:CGAGAGAA+GATTGGAG
GCCAATCCTACGGGACGCAGCAGTGGGGAATATTGGGCAATGGGCGCAAGCCTGACCCAGCAACGCCGCGTGAAGGAAGAAGGCCCTCGGGTTGTAAACTTCTTTTATCAGGGACGAAACAAATGACGGTACCTGATGAATAAGCCACGGCTAACTACGTGCCAGCAGCCGCGGTAATACGTAGGTGGCAAGCGTTATCCGGATTTACTGGGTGTAAAGGGCGTGTAGGCGGGAGAGCAAGTCAGACGTG
+
FFFFFFFFFFFFFFFFFFFFFFFFFFFFFFFFFFFFFFFFFFFFFFFFFFFFFFFFFFFFFFFFFFFFFF:FFFFFFFFFFFFFFFFFFFFFFFFFF:FFFFFFFFFFFFFFFFFFF,FFF:FFFFFFFFFFF:FFFFFF:FFFFFFFFFFF:FFFFFFFFFFFFFFFFFFFFFF,,FFFFFFFFFFFFF,F,FFFFFFFFFFFFF,FFFFFFFFFFF:FFFF:FF:FFFFFFFFFFFF,FFFFFF,FF:
@A00881:241:HJW2NDRXX:1:2129:27010:33301 1:N:0:CGAGAGAA+GATTGGAG
GCCAATCCTCGGGGTGCAGCAGTGAGGAATATTGGTCAATGGACGCAAGTCTGAACCAGCCATGCCGCGTGCAGGAAGACGGCTCTATGAGTTGTAAACTGCTTTTGTACGAGGGTAAACTTAGATACGTGTATCTAACTGAAAGTATCGTACGAATAAGGATCGGCTAACTCCGTACCAGCAGCCGCGGTAATACGGAGGATCCCAGCGTTCTCCGGATTTATTGGGGTTAAAGGGTGCGTAGGCGGGT
+
FFFFFFFFFFFFFFFFFFFFFFFFFFFFFFFFFFFFFFFFFFFFFFFFFFFFFFFFF:FFFFFFFFFFFFFFFFFFFFFFFFFFFFFFFFFFFFFFFFFFF:FFFFFFFFF,FFFF:FFFF:FFFFFFFFFFFFFFFFFFF:F:FFFFFFFFFFFFFF:FFFFFFFFF:,FFF,FFF:F:F:,:FFFFFF:FFF:::FFFFF:FF:F:FF:,,:F:F:FFFFFF,,FF,FFFFF::F:::FFFFF,:,,:
@A00881:241:HJW2NDRXX:1:2129:7057:33348 1:N:0:CGAGAGAA+GATTGGAG
GCCAATCCTACGGGGTGCAGCAGTGAGGAATATTGGTCAATGGGCGGGAGCCTGAACCAGCCAAGTCGCGTGAGGGAAGACGGCCCTATGGGTTGTAAACCTCTTTTGCCGGGGAGCAAAGCGCCGCACGTGTGCGGTCTGGAGAGTACCCGGAGAAAAAGCATCGGCTAACTCCGTGCCAGCAGCCGCGGTAATACGGAGGATGCGAGCGTTATCCGGATGTATTGGGTTTAAAGGGTGCGTAGGCGGT
+
F::F:FFFFFFFFFFFFFFFFFFFFFFFFFFFFFFFFFFFFFFFFFFFFFFFFFFFFFFFFFFFFFFFFF:FFFFFFFFFFFFFFFFFFFFFFFFFFFFFFFFFFFFFFFFFFFFFFF:FFFFFFFFFFFFFFFFFFFFFFFFFFFFFFFFFFFFFF:F:FFFFFFFFF,FFFFFFFFFFFFFFFFFFFFF:FFFFFFFFFFFFFFFFFFFFF,FFFFF,F,FF,FFFFF:F:FFFFFFFFFF,FFFF:F
@A00881:241:HJW2NDRXX:1:2129:8856:34522 1:N:0:CGAGAGAA+GATTGGAG
GCCAATCCTACGGGATGCAGCAGTGAGGAATATTGGTCAATGGGCGCAAGCCTGAACCAGCCAAGTCGCGTGAGGGATGACGGTCCTATGGATTGTAAACCTCTTTTGTCGGGGAGCAAGGCCCGCCACGCGTGGCGGGAAGGAGAGTACCCGAAGAAAAAGCATCGGCTAACTCCGTGCCAGCAGCCGCGGTAATACGGAGGATGCGAGCGTTCTCCGGATTTATTGGGGTTAAAGGGTGCGTAGGCGG
+
FFFFFFFFF:FFFFFFFFFFFFFFFFFFFFFFFFFFFFFFFFFFFFFFFFFFFFFFFFFFFFF:FFFFFFFFFFFFFFFFFFFFFFFFFFF:FFFFFFFFFFFFFFFFFFFFFFFFFFFFFFFFFFFFF,FFFFFFFFF,:FF,::FFFFFF,F,:,FFFFFF:FFFFFFFFF:FFFFFF::FFFFFFFFFF::FFFFFF,FF,F,FFFFF:FF:FFF:F,,FFF:F,FFFF:FFFFFFFFFFFF:FFF:
@A00881:241:HJW2NDRXX:1:2129:31801:34616 1:N:0:CGAGAGAA+GATTGGAG
GCCAATCCTATGGGGTGCAGCAGTGGGGAATATTGGGCAATGGAGGCAACTCTGACCCAGCAACGCCGCGTGAGCGATGAAGGTCTTCGGATTGTAAAGCTCTTTAAGTGGGGACGAAGAAAGTGACTGTACCCACAGAATAAGCCTCGGCTAACTACGTGCCAGCAGCCGCGGTAATACGTAGGAGGCAAGCGTTATCCGGAATGACTGGGCGTAAAGGGTGCGTAGGTGGTTTAGCAAGTTGGTAGCG
+
FFFFFFFFFFFFFFFFFFFFFFFFFFFFFFFFFFFFFFFFFFFFFFFFFFFFFFFFFFFFFFFFFFFFFFFFFFFFFFFFFFFFFFFFFFFFFFFFFFFFFFFFFFFFFFFFFFFFFFFFFFFFFFFFFFFFFFFFFFFFFFFFFFFFFFFFFFFFFFFFFFFFFFF:FFFFFFF,:FFFFFFF::FFFFFFFFFFFFFFFFFFFFFFFFFFFFFFFFF:FFFFFFFFFFFFFF,FFFFF,F:FF::FFF
@A00881:241:HJW2NDRXX:1:2129:24614:34851 1:N:0:CGAGAGAA+GATTGGAG
GCCAATCCTACGGGGGGCACCAGTCGGGAATATTGCGCAATGGGGGGAACCCTGATGCAGCGACGCCGCGTGAGTGAAGAAGTATTTCGGTATGTAAAGCTCTATCAGCAGGGAAGAAGGAAGACGGTACCTGAGGAAGAAGCACCGGCTAAATACGTGCCAGCAGCCGCGGTAATACGTAGGTGGCGAGCGTTGTCCGGATTTACTGGGTGTAAAGGGCGCGTAGGCGGGCATGCAAGTCAGATGTGAA
+
FF,FFFFFFFFFFFFFFFFFFFFFFFFFF:F:,FFFFFFFFFFFFFFF:FFFFFFFFFFFFFFFFFFFFFFF:FFFFFFFFFFFFFFFFFFFFFFF:FFFFF:FFFFFFFFFFFFFFFFFFFFFFFFF:FFFFFFF,,FFFFFFFFFFFFFFFFFFFFFFFFFFFFFFFFFF,F,F:FFFFFFFFFF:FFFFFFFFFFFFFFFFFFFFFF:FFF,FFFFFF:FFFFFFFFFFFFFFF,:F:FFF:FFF:F
@A00881:241:HJW2NDRXX:1:2129:16541:34992 1:N:0:CGAGAGAA+GATTGGAG
GCCAATCCTACGGGATGCACCAGTGGGGAATATTGGGCAATGGGCGAAAGCCTGACCCAGCAACGCCGCGTGAAGGAAGAAGGTCTTCGGATTGTAAAGTTCTTTAATTGGGGACGAAGAAAGTGACGGTACCCAAAGAATAAGCCACGGCTAACTACGTGCCAGCAGCCGCGGTAATACGTAGGTGGCAAGCGTTGTCCGGAATGACTGGGCGTAAAGGGAGCGTAGGCGGCGCAACAAGTTAGGAGTG
+
F:FFFFFFF,FFFFFFFFFFFFFFFFFFFFFFF,FFFF:FFFFFFFFFFFFFFFFFFFFFFFFFFFFFFFFFFFFFFFFFFFFFFFFFFFF,FFF:FFFFFFFFFFFFFFFFFF:FFF,FFFFFFFFFFFF::FFF:FFFF,FFFF,FFFFFFFFFF:FFFFFFFFFFFFFFFFF:FFF,FFF:FFFFFFF:FF:F:FFFFFFFFFFFFF,F,F:,FFFFFFFFFFF,FFF:FFFFFFFFFFFFFFFFFF
@A00881:241:HJW2NDRXX:1:2129:10691:35415 1:N:0:CGAGAGAA+GATTGGAG
GCCAATCCTATGGGGTGCACCAGTCGGGAATATTGCGCAATGGAGGAAACTCTGACGCAGTGACGCCGCGTGCAGGAAGAAGGTTTTCGGATTGTAAACTGCTTTAGACAGGGAAGAAACAAGACAGTACCTGTAGAATAAGCTCCGGCTAACTACGTGCCAGCAGCCGCGGTAATACGTAGGGAGCAAGCGTTCTCCGGATTTATTGGGTGTAAAGGGTGCGTAGACGGGACATTAAGTTAGTTGTGAA
+
FFFFFFFFFF:FFFFFFF:FFFFFFFFFFFFFFFFFFFFFFFFFFFFFFFFFFFFFFFFFFFFFFFFFFFFFFFFFFFFFFFFFFFFFFFFFFFFF:FFFFFFFFFFFFFFFFFFFFFFFFFFFFF:FF:FFFFFFFFFFFFFF:FFFFFFFFFFFFFFFFFF:FFFFFFFF::FFFFFFFFFFF:FFFFFF:F,FFFFFFFFFFFFFFFFFFFFFFFFFF:FFFFFFFFF:,FF:FFF:F:FFFFFFFF
@A00881:241:HJW2NDRXX:1:2129:22010:35603 1:N:0:CGAGAGAA+GATTGGAG
GCCAATCCTATGGGAGGCAGCAGTGGGGAATATTGGGCAATGGAGGCAACTCTGACCCAGCAACGCCGCGTGAGCGATGAAGGTCTTCGGATTGTAAAGCTCTTTAAGTGGGGACGAAGAAAGTGACTGTACCCACAGAATAAGCTCCGGCTAACTACGTGCCAGCAGCCGCGGTAATACGTAGGGAGCAAGCGTTATCCGGAATGACTGGGCGTAAAGGGTGCGTAGGTGGTCTTGCAAGTTGGTAGCG
+
FFFFFFFFFFFFFFFFFFFFFFFFFFFFFFFFFFFFFFFFFFF:FFFFFFFFFFFFFFFFFFFFFFFFFFFFFFFFFFFFFF:FFFFFFFFFFFFFFFFFFFFFFFFFFFFFFFFFFFFFFFFFFFFF:FFFFFFFFFFF,FFFFFFFFFFFFFFFFFFFFFFFFFFFFFFFFFF,,FFFFFFFF:FFFF,,FFFF:FF:F:FFFFFFFFFFF:F,FFFFF:F:FFFFFFFFFFFFFFF::FF:FF,:FF
@A00881:241:HJW2NDRXX:1:2129:27109:35790 1:N:0:CGAGAGAA+GATTGGAG
GCCAATCCTACGGGGTGCAGCAGTGGGGAATATTGGGCAATGGGCGCAAGCCTGACCCAGCAACGCCGCGTGAAGGAAGAAGGCTTTCGGGTTGTAAACTTCTTTTCTTGGGGACGAAGAAAGTGACGGTACCTGAGGAATAAGCCACGGCTAACTACGTGCCAGCAGCCGCGGTAATACGTAGGTGGCAAGCGTTATCCGGATTTATTGGGTGTAAAGGGCGTGTAGGCGGGATTGCAAGTCAGATGTG
+
FFFFFFFFFFFFFFFFFFFFFFFFFFFFFFFFFFFFFFFFFFFFFFFFFFFFFFFFFFFFFFFFFFFFFFFFFFFFFFFFFFFFFFFFFFFFFFFFFFFFFFFFFFFFFFFFFFFFFFFFFFFFFFFFFFFFFFFFFFF,F:FFFF,FFFFFFFFF,FFFFFFFFFFFFFFFFFFFFFFFF:FFFFFFFFFFFFFF,FFFFFFF,FF,FFFF:FFF:FFFFFFFFFFFFFFFFFFFFFFFFFFFFFFFFF
@A00881:241:HJW2NDRXX:1:2129:24731:36589 1:N:0:CGAGAGAA+GATTGGAG
GCCAATCCTACGGGAGGCACCAGTGGGGGATATTGCACAATGGGGGGAACCCTGATGCAGCAACGCCGCGTGGGTGAAGGAGTGATTCGTCACGTAAAGCCCTATCAGCAGGGAAGAAGGAAGACGGTACCTGACTAAGAAGCCCCGGCTAACTACGTGCCAGCAGCCGCGGTAATACGTAGGGGGCGAGCGTTATCCGGATTTACTGGGTGTAAAGGGCGCGTAGGCGGGCCGACAAGTCAGATGTGAA
+
FFFFFFFFFFFFFFFFFF:FFFFFFFFFFFFFFFFFFFFFFFFFFFFFFFFFFFFFFFFFFFFFFFFFFFFFFFFFFFFFFFFFFFFFFFFFFFFFFFFFFFFFFFFFFFFFFFFFFFFFFFFFFFFF:FFFFFFFF:FFFFFFFFFFFFFFFFFFFFFFFFFFFFFFFFFFFFFFFFFF:FFFFFFFFFFF::FFFFFFFFFFFFFFFFFFF::FFFFFFFFFFFFFFFFFFFFFFFFFFFFFFFFFF,
@A00881:241:HJW2NDRXX:1:2129:2582:36808 1:N:0:CGAGAGAA+GATTGGAG
GCCAATCCTATGGGGGGCAGCAGTGGGGAATATTGCACAATGGGGGAAACCCTGATGCAGCGACGCCGCGTGAAGGAAGAAGTATCTCGGTATGTAAACTTCTATCAGCAGGGAAGAAAATGACGGTACCTGACTAAGAAGCCCCGGCTAACTACGTGCCAGCAGCCGCGGTAATACGTAGGGGGCAAGCGTTATCCGGATTTACTGGGTGTAAAGGGAGCGTAGACGGAAGAGCACGTCTGATGTGAAA
+
FFFFFFFFFFFFFFFFFFFFFFFFFFFFFF:FFFFFFFFFFFFFFFFFFFFFFFFFFFFFFFFFFFFFFFFFFFFFFFFFFFFFFFFFFFFFFFFFFFFFFFFFFFFFFFFFFF:FFFFFF:FFFFF:FFFFFFFFFFFFFFFFFFFFFFFFFFF:FFFFFFFFFFFFFFFFFF:,FFFFFFFFFFFFFFF,::FFF:F:FFFFFF:FF,FF:F:FFFFFFF:FFF,:FFFFFFFF,:FF,FF,FFFFFF
@A00881:241:HJW2NDRXX:1:2130:32452:1016 1:N:0:CGAGAGAA+GATTGGAG
GCCAATCCTATGGGATGCAGCAGTGGGGAATATTGCACAATGGGGGGAACCCTGATGCAGCGACGCCGCGTGAAGGAAGAAGTATCTCGGTATGTAAACTTCTATCAGCAGGGAAGAAAATGACGGTACCTGACTAAGAAGCCCCGGCTAACTACGTGCCAGCAGCCGCGGTAATACGTAGGGGGCAAGCGTTATCCGGATTTACTGGGTGTAAAGGGAGCGTAGACGGAAGAGCAAGTCTGATGTGAAA
+
FFFFFFFFFFFFFFFFFFFFFFFFFFFFFFFFFFFFFFFFFFFFFFFF:FFFFFFFFFFFFFFFFFFFFFFFFFFFFFFFFFFFFFFFFFFFFFFF:FFFFF:FF:FFFFFFFFFFFFFFFFFFFFFFFFFF,FFFFFFFFFFFFFFFFFFFFFFFFFFFFFFFFFFFFFFFFFF,FFFFF:FFFFF:FFFF:FFFFFFFFFFFFFFFFFFFF:FFF,FFFFFFFFFFFFFFFFFF,F:F,F::FFFFFF
@A00881:241:HJW2NDRXX:1:2130:18964:1078 1:N:0:CGAGAGAA+GATTGGAG
GCCAATCCTATGGGATGCAGCAGTGAGGAATATTGCGCAATGGGGGAAACCCTGACGCAGCAACGCCGCGTGATTGAAGAAGGTCTTCGGATTGTAAAAATCTTTTATCAAGGACGAAGAAAGTGACGGTACTTAACGAATAAGCTCCGGCTAACTATGTGCCAGCAGCCGCGGTAATACATAGGGAGCAAGCGTTGTCCGGATTTACTGGGTGTAAAGGGTGCGTAGGCGGCATTGCAAGTCAGATGTG
+
FFFFFFFFFFFFFFFFFF:FFFF:F:FFF:FFFFFF:FFFFFFFFFFFF:FFFFFFFFFFFFFFFFFFFFFFFFFFFFFFFFFFFFFFF:FFFFF:FFFFFFF:FFFFFFFFFFFFF:FFFFFFFFFFFFFFFFFFFFF:FFFFFF:FFFFFFF::FFFFFFFFFFFFFFFFFF,FFFFF,:FFFFFFFFFFFFFFFFFFFFFFFF,:FFFFF:::FF,F:FFFFFFFFFFFFFFFFFF,FF::FF,FFF
@A00881:241:HJW2NDRXX:1:2130:29044:1094 1:N:0:CGAGAGAA+GATTGGAG
GCCAATCCTATGGGGTGCAGCAGTGAGGAATATTGGACAATGGATGGAAATCTGATCCAGCCATGCCGCGTGCAGGAAGGCGGTCCTATGGATTGTAAACTGCTTTTGTACGGGAGCAATAATTTCTACGGGATAGGGAGATGAGAGTACCGTACGAATCAGCATCGGCTAACTCCGTGCCAGCAGCCGCGGTAATACGGAGGATGCGAGCGTTATCCGGCTTTATTGGGTTTATAGGGTGCGTAGGCTG
+
FFFFFF,FFFFFFFFFFFFFFFFFFFFFF:,FFFFFFFFFFFFFFFFFFFFFFFFFFFFFFFFFFFFFFFFFFFFFFFFFFFFFF:,:FFFFFFFFFFFFFFF:FFF:FFFFF:FFFFFFFFFFFFF,FFFFF:FFFFFFFFFFFFFFFFF:FFFFFFFFFFFFFFFFFFFFFFFFFFF:F::F:F,F:FFFF:FFFF,FFFFFFFF,FFFFF,FFFFFF,:FFFFFFFF:F:F,FFF:FFFF,FFFFFF
@A00881:241:HJW2NDRXX:1:2130:25247:1188 1:N:0:CGAGAGAA+GATTGGAG
GCCAATCCTATGGGACGCACCAGTGGGGAATATTGCACAATGGGGGGAACCCTGATGCAGCAACGCCGCGTGAGTGAAGAAGTATTTCGGTACGTAAAGCTCTATCAGCAGGGAAGAAGAGAGACGGTACCTGAGTAAGAAGCCCCGGCTAACTACGTGCCAGCAGCCGCGGTAATACGTAGGGGGCAAGCGTTATCCGGAATTACTGGGTGTAAAGGGAGCGCAGACGGCGATGCAAGTCTGGAGTGAA
+
FFFFFFFFFFF:FFFFF,FFFFFFFFFFFFFFFFFFFF:F:FFFF:FF::FFFFFFFFFFFFFFFFFFFFFFFFFFFFF:FFFFFFF,:FFF:F:FFFFFFFF:FFFFFFFFFF,FFFFFFFFF:FFFFFFFFFFFFFFFFF:FF,FFF,FFFFFFFFFFFFFFFFFFFFFFF,FF:FF,FF::FF:FFFFF:FFF:FFFF:FFFF:,FFFFFF,FFFFF:FFFFFFFFFF:FFFFFFF:FFF::F:FFF
@A00881:241:HJW2NDRXX:1:2130:32705:1266 1:N:0:CGAGAGAA+GATTGGAG
GCCAATCCTATGGGATGCAGCAGTGGGGAATATTGGGCAATGGGCGAAAGCCTGACCCAGCAACGCCGCGTGAAGGATTGAAGGCCCTCGGGTTGTAAACTTCTTTTCTCGGGGACGAACAAATGACGGTACCTGAGGAATAAGCCACGGCTAACTACGTGCCAGCAGCCGCGGTAATACGTAGGTGGCAAGCGTTATCAGGATTTATTGGGTGTAAAGGGCGTGTAGGCGGGGCTACAAGTCAGATGTG
+
FFFFFFFFFFF,FFFFFFFFFFFFFFFFFFFFFFFFFFFFFFFFFFFFFFFFFFFFFFFFFFFFFFFFFFFFFFFFFFFFFFFF:FFFF:FFFFFFFFFFFFFFFFFFFFFFFFFFFFFFFFFFFFFF,FF,FFFFFFF:FFFF,F,F:FFFFFFF,::FF,FFFFFFFFFFFFFFFFF:FFFFFFF,FFFFFFFFFFF,FFF:FF:FFFFFFFFFFF:FFFF:FF::,FFFFF,FF:,F:FFFFFFFFF
@A00881:241:HJW2NDRXX:1:2130:22336:1532 1:N:0:CGAGAGAA+GATTGGAG
GCCAATCCTATGGGATGCAGCAGTGGGGGATATTGCACAATGGGGGAAACCCTGATGCAGCGACGCCGCGTGAGTGAAGAAGTATTTCGGTATGTAAAGCTCTATCAGCAGGGAAGAAAGAGACGGTACCTGAGTAAGAAGCCCCGGCTAACTACGTGCCAGCAGCCGCGGTAATACGTAGGGGGCAAGCGTTATCCGGATTTACTGGGTGTAAAGGGCGCGTAGGCGGGCGTGCAAGTCCGATGTGAAA
+
FFFFFFFFFF:FFFFFFFFFFFFFFFFFFFFFFFFFFFFFFFFFFFFFFFFFFFFFFFFFFFFFFFFFFFFFFFFF:FFFFFFFFFFFFFFFFFFFFF:FFFFFFFFFFFFFFFFFFFFFFFFFFFFFFFFFFFFFFF,FFFFFFFFFFFFFFFFFFFFFFFFFFFFFFFF::FF:FF:FFFFFFFF,FFF,FFFFFFFFFFFFFFFFFFFF:FFFFFFFFFFFF:FFFFFFFFF,,FFF,FF:FFFFFF
@A00881:241:HJW2NDRXX:1:2130:19506:2112 1:N:0:CGAGAGAA+GATTGGAG
GCCAATCCTACGGGGCGCAGCAGTGGGGAATATTGGGCAATGGAGGCAACTCTGACCCAGCAACGCCGCGTGAGTGATGAAGGTCTTCGGATTGTAAAACTCTTTAAGTGGGGACGAAGAAAGTGACTGTACCCACAGAATAAGCCTCGGCTAACTACGTGCCAGCAGCCGCGGTAATACGTAGGTGGCAAGCGTTATCCGGATTTATTGGGTTTAAAGGGAGCGTAGACGGGTCCTTAAGTCAGTTGTG
+
FFFFFFFFFFFFFFFFFFFFFFFFFFFFFFFFFFFFFFFFFFFFFFFFFFFFFFFFFFFFF,FFFFFFFFFFFFFFFFFFFFFFFFFFFFF:FFFF:FFFFFFFFFFFFFFFFFFFFFFFFFFFFFFFFFFFFF:FFFFFFFFFFFFF:FFFFFFFFFFFFFFFFFFFFFFFFFF,,FFFFFFFFFFFFF:FFF,F::FFFFF:F:,:FFFFFF:FF,FFFFFFFFF:FFFFFFFFF,FFF:FFFFFF:F
@A00881:241:HJW2NDRXX:1:2130:24695:2237 1:N:0:CGAGAGAA+GATTGGAG
GCCAATCCTATGGGATGCACCAGTGGGGAATATTGCACAATGGGGGAAACCCTGATGCAGCAACGCCGCGTGAAGGAAGACGGTTTTCGGATTGTAAACTTCTTTTCTTAGTGAAGAAGCAAGTGACGGTAGCTAAGGAATAAGCATCGGCTAACTACGTGCCAGCAGCCGCGGTAATACGTAGGATGCGAGCGTTATCCGGAATTACTGGGTGTAAAGGGAGCGCAGGCGGGATTGCAAGTTGTATGTG
+
FFF,FFFFFFFFFFFFFFFFFFFFFFFFFFFFFFFFFFFFFFFFFFFFFFFFFFFFFFFFFFFFFFFFFFFFFFFFFFFFFFFFFFF,FFFFFFFFFFFFFFFFFFFFFFFF:FFFFFFFFFFFFFFFFFFFFFFFFFF:FFFFFFFFFFFF::FFFFFF:FFFFFFFFFFFFFFFFFFFFF:F,FFFF:F:F::FFFFFFFF,FFF:FFFF,:,F:FF,:FFFF:FF:,FFFF,FFFFFFFFF,FFFFF
@A00881:241:HJW2NDRXX:1:2130:28158:2973 1:N:0:CGAGAGAA+GATTGGAG
GCCAATCCTATGGGGGGCAGCAGTGGGGGATATTGCACAATGGAGGAAACTCTGATGCAGCGATGCCGCGTGAGGGAAGAAGGTTTTCGGATTGTAAACCTCTGTGGAGGTGGACGATAATGACGGTACCCCTTTAGGAAGCCACGGCTAACTACGTGCCAGCAGCCGCGGTAATACGTAGGTGGCGAGCGTTGTCCGGACTTACTGGGTGTAAAGGGAGTGCAGGCGGGAAAGCAAGTCAGTAGTGAAA
+
FFFF:FF:FF:FFFFFFFFFFFFFFF:F:FFFFFFFFFFFFFFFFFFFFFFFFFF:FFFFF:FFFFFFFF:FF:FFFFFFFFFFF:FF,FFFFFFFFF:FFF,FFFFFFF,FFFF::FFFFFFFFFF:,FFFF,FFFFFFFFFFFF:FFFF:FFF::F,FFFF::FFF:FFFFFFF,FFF,FF:FF:FFFFF,FFF:FFF,FF,:F,F:FFFFF:FF,FFFF,F,FFF,FFFFF,FF:,FF,,,FFF:FF
@A00881:241:HJW2NDRXX:1:2130:25626:3317 1:N:0:CGAGAGAA+GATTGGAG
GCCAATCCTACGGGGTGCAGCAGTGGGGAATATTGCACAATGGGGGAAACCCTGATGCAGCGACGCCGCGTGAGTGAAGAAGTATTTCGGTATGTAAAGCTCTATCAGCAGGGACGAGAAAGAGACGGTACCTGAGTAAGAAGCCCCGGCTAACTACGTGCCAGCAGCCGCGGTAATACGGAGGGGGCAAGCGTTATCCGGATTTACTGGGTGTCAAGGGTGCGTAGGTGGCATGGCAAGTCAGAAGTGA
+
F:FFFFFFFF,FFFFFFFFFFFFFFFFF:,FFFFFFFF,FFFFFFFFF,FFFFFFFFFF,FFFFF:FFFFFFFFFFF:FFFF,FF,FFFF:,FFFF,FFFFF,FFFFFFFFFFF,FFF:,FF:FFFFFFFFFFFFF:,FFFFFFFFFFFFFFFFFFFF:FFFF:FFFFFFFFFF,F,F,F,FFFFF:F:FFFF:FFFFFFFFFF:F:FFFFFFFFFFFFFFFFFF,FFFF:FFFFFFFFF:F:FFF:FF:
@A00881:241:HJW2NDRXX:1:2130:25527:3709 1:N:0:CGAGAGAA+GATTGGAG
GCCAATCCTATGGGAGGCAGCAGTGGGGAATATTGGTCAATGGGGGGAACCCTGAACCAACAACGCCGCGTGAAGGAAGAAGGCTTTCGGGTTGTAAACTTCTTTTACCGGGGACGATAGTGACGGTACCTGGTGAATAAGCTCCGGCTAACTACGTGCCAGCAGCCGCGGTAATACGTAGGGAGCGAGCGTTATCCGGATTTACGGGGTGTCAAGGGCGCGTAGGCGGGCCGACAAGTCAGATGTGAAA
+
FFF:FFFF,FFFFFFFFFFFFFFFFFFFF,F:FFFFFFFFFFFFFFFF:FFFFFFFFFF:FFFFFFFFFFFFFFFFFFFFFFFFFFFFFFFFFF:FFFFFFFFFFF:FFFFFFF:FF::FFFFFFF:FFFFF:FFF,FFFF:FFFFFFFFFFF,FFFFFFFFFFFFFFFFF,::F,FF:FFFFFFFFFFFFF,:FFFFFFF:F,F:FFF,FF,:FFFFFFF:FFFFFF:,,F:FFF,:F:,F:FFFFF,,
@A00881:241:HJW2NDRXX:1:2130:31720:4288 1:N:0:CGAGAGAA+GATTGGAG
GCCAATCTTATGGGGTGCAGCAGTGGGGAATATTGGTCAATGGGGGAAACCCTGAACCAGCAACGCCGCGTGAAGGAAGAAGGCTTTCGGGTTGTAAACTTCTTTTATCAGGGACGAAAGTGACGGTACCTGATGAATAAGCTCCGGCTAACTACGTGCCAGCAGCCGCGGTAATACGTAGGGAGCGAGCGTTATCCGGATTTACTGGGTGTAAAGGGCGCGTAGGCGGGCCGACAAGTCAGATGTGAAA
+
FFFFFFFFFFFFFFFFFFFFFFFFFFFFFFFFFFFFFFFFFFFFFFFFFFFFFFFFFFFFFFFFFFFFFFFFFFFFFFFFFFFFFFFFFFFFFFFFF:FFFFFFFFFFFFFFFFFFF:FFFFFFFFFFFFFFFFFFF:FFFF:F,FFFF,FFFFFFFFFFFFFFFFFFFFF,F:F:FFFFFF::FFFFFF:FFFFFFFFFFFFFFFFFFFFFFFFFFFFFFFFFFF:FFFFFF:F,F,,:FF:FF:FF::
@A00881:241:HJW2NDRXX:1:2130:19090:4679 1:N:0:CGAGAGAA+GATTGGAG
GCCAATCCTATGGGACGCAGCAGTGGGGAATATTGGGCAATGGAGGCAACTCTGACCCAGCAACGCCGCGTGAGCGATGAAGGTCTTCGGATTGTAAAGCTCTTTAAGTGGGGACGAAGAAAGTGACTGTACCCACAGAATAAGCCTCGGCTAACTACGTGCCAGCAGCCGCGGTAATACGTAGGAGGCAAGCGTTATCCGGAATGACTGGGCGTAAAGGGTGCGTAGGTGGTTTGGCAAGTTGGTAGCG
+
F,F:FFFFFFFFFFFFFFFFF:FFFFFFFFFFFFFFFFFFFFFFFFFFFFFFFFFFFFFFFFFFFFFFFFFFFFFFFFFFFFFFFFFFF,FFFFFFFFFFFFFFFFFFFFFFFFFFF:FFFFFFFFFFFF,FFFFFFFF:FFFFFFFFFFFFFFFFFFFFFFFF:FFFFFFFFFFFFFFFFFFFF:FFFFFFFFFFFFFFFFFF:FFFFFF,FFF:FF:,FF::FFFFFF:FF,FFFFFFFFF::FFFF:
@A00881:241:HJW2NDRXX:1:2130:21332:4742 1:N:0:CGAGAGAA+GATTGGAG
GCCAATCCTATGGGGTGCAGCAGTGGGGGATATTGCACAATGGGGGAAACCCTGATGCAGCGACGCCGCGTGGAGGAAGAAGGTTTTCGGATTGTAAACTCCTGTCGTGCGGGACGAATCATGACGGTACCGCACAAGAAAGCCACGGCTAACTACGTGCCAGCAGCCGCGGTAAAACGTAGGTGGCAAGCGTTGTCCGGAATTACTGGGTGTAAAGGGAGCGCAGGCGGGCTGACAAGTTGGAAGTGAA
+
F,FFFF,FFFFFFFFFFF,FFFFFFFFFFFFFFFFFFFFFFFFFFFFFFFFFFFFFFFFFFFFFFFFFFFFFFFFF:FFFFFFFFFFFFFF,FFFFFFFFFFFFFFFFFFFFFFFFFFFFF:FFFFFFFFFFFFFFFFF:FFFFFFFFFF,FFFFFFFFFFFFFFFFFFFFFFFFFFFF:FF,FFFFFFFFFFFFFFFFFFFF:FFF:::F:F,FFFFFFFF:FF::FFF:FF:F,,FFFF:FFFFFFFF
@A00881:241:HJW2NDRXX:1:2130:25672:4993 1:N:0:CGAGAGAA+GATTGGAG
GCCAATCCTACGGGATGCAGCAGTGGGGAATATTGGTCAATGGGGGGAACCCTGAACCAGCAACGCCGCGTGAAGGAAGAAGGCTTTCGGGTTGTAAACTTCTTTTATCAGGGACGATAGTGACGGTACCTGATGAATAAGCTCCGGCTAACTACGTGCCAGCCGCCGCGGTAATACGTAGGGAGCGAGCGGTATCCGGATTTACTGGGTGTAAAGGGAGCGCTGGCGGCGCGGCACGTCTGATGTGAAA
+
FFFF:FFFFF:FFF,FF::FFFF:FFFFFFF,:FFFFFFFFFFFFFFFFFFFFFFFFFFFFFFFFFFF:FFFF:FFFFFFFFF:,FFFFFFFFFFFFFF:FFFFFFFFFFFFFFFFF:FF:FFFFFFFFFF::FFFFFFFF:FFFFFFF,F,FFFFFFFFFFF:FF::FFFFF,FF:FFFFFFFFF:F:FF,FFFFFFFF,FF::FFFFFF:FF:FFFFFF:F,:FFF::FF:F:F,,,F,:F:FFFF:,
@A00881:241:HJW2NDRXX:1:2130:29839:5321 1:N:0:CGAGAGAA+GATTGGAG
GCCAATCCTATGGGATGCAGCAGTGAGGAATATTGGTCAATGGACGAGAGTCTGAACCAGCCAAGTAGCGTGAAGGATGACTGCCCTATGGGTTGTAAACTTCTTTTATACGGGAATAAAGTGAGGCACGTGTGCCTTTTTGTATGTACCGTATGAATAAGGATCGGCTAACTCCGTGCCAGCAGCCGCGGTAATACGGAGGATCCGAGCGTTATCCGGATTTATTGGGTTTAAAGGGAGCGTAGGCGGA
+
FFFFFFFFFFFFFFFFFF:FFFFFFFFFFFFFFFFFFFFFFFFFFFFFFFFFFFFFFFFFFFFFFFFFFFFFFFFFFFFFFFFFFFFFFFFFFFFFFFFFFFFFFFF:FFFFFFFFFFFFFFFFFFFFF:FFF:FFFFFFFFFFFFFFF,FFFFFFFFFFFFFF,FFFFFFFFFFF,FFF:F:FF:FFFFFFFFFFF:FF:FFFFF:FFF:FF:FFFFFF:FFFFFFFFFFFFFFF:FFFFFFF,FFFFF
@A00881:241:HJW2NDRXX:1:2130:28827:6167 1:N:0:CGAGAGAA+GATTGGAG
GCCAATCCTATGGGGTGCAGCAGTGGGGAATATTGCACAATGGGGGGAACCCTGATGCAGCGACGCCGCGTGAAGGAAGAAGTATCTCGGTATGTAAACTTCTATCAGCAGGGAAGAAAATGACGGTACCTGACTAAGAAGCCCCGGCTAACTACGTGCCAGCAGCCGCGGTAATACGTAGGGGGCAAGCGTTATCCGGATTTATTGGGTTTAAAGGGAGCGTAGGTGGACAGTTAAGTCCGTTGTGAAA
+
FFFFFFFFFFFFFFFFFFFFFFF,FFFF:,FFFFFFFF:FFFFFFFFFFFFFFF:FFF:FFFFFFFFFFFFF:FFFFFFFFFFFFFFFFFFFFFFF,FFFFFFF:FFFFFFFFFFFFFFFFFFFFFFFFFFF,FFF:FFFFFF:FFFFF:FFFFFFFFF,FFFFFFFFFFFFFFF,FFF:FFFFFFF,FFFFF,:F:,FFFF:FFF:FF,FFF,,FFF::FFFFFF,F:FFFFFFFFFFF,FF:FF,:F:
@A00881:241:HJW2NDRXX:1:2130:27778:6605 1:N:0:CGAGAGAA+GATTGGAG
GCCAATCCTATGGGGTGCAGCAGTCGGGAATATTGCGCAATGGAGGGAACTCTGACGCAGTGACGCCGCGTGCAGGAAGAAGGTTTTCGGATTGTAAACTGCTTTAGACAGGGAAGAAAGAAATGACGGTACCTGAAGAATAAGCTCCGGCTAACTACGTGCCAGCAGCCGCGGTAATACGTAGGGAGCGAGCGTTCTCCGGATTTATTGGGTGTAAAGGGTGCGTAGACGGATAGGCAAGTTAGCTGTG
+
F:FF:FFFFFFFFFFFFFFFFFFFFFFFFFFFFFFFFFFFFFFFFFFFFFFFFFFFFFFFFFFFFFFFFFFFFFFFFFFFFFFFFFFFFFFFFFFFFFFFFFF:FFFFFFFFFFFF:FFF:FFFFFFFFFFFFFFFFFFFFFFFFFFF:FFFFFFFFF:FFFFFFFFFFFFFFFF,FFFF:FFFFF:FFFFFFF:F,F:FFFFFFFF,FFFFFFFFF,FFFFFF:FFFFFFFF:FF:FFFFFFF:FF:F:
@A00881:241:HJW2NDRXX:1:2130:16432:6684 1:N:0:CGAGAGAA+GATTGGAG
GCCAATCCTACGGGGTGCAGCAGTGGGGAATATTGGGCAATGGGCGCAAGCCTGACCCAGCAACGCCGCGTGAAGGAAGAAGGCTTTCGGGTTGTAATCTTCAGTGAGCAGGGACGAGAAAGGACGGTACCTGCAGAGCAAGCCACGGCTAACTACGTGCCAGCAGCCGCGGTAATACGTCGGTGGCGAGCATTATCCGGAATTACTGGGTGTAAAGGGTGCGTCGGCGGCCGAGTAAGTCAGATGTGAA
+
F,:,,FFFF,FFFFF,FFFFF,FFF,FFFFFF,FFFFF,F:FFFFFFF,FFFFFFFFFFFFFFFFFFFFFFFFFFF:FFFFFFF:,FFFFFF,FFFF,FFF:F:FF:FFFFFFFFFFF,F:FFFFFFFFF:FFFFFFFFFFFF,FFFFFFFFF,F:,FF:FFFFFFFFFFFFF:FFFFFF:FFFFFFFFFFFFF,FF,F:,F,FFFFF:FFF,F,FFF:FFFFF,::F:,FF:F:FF,:FF,FFF:FFFF
@A00881:241:HJW2NDRXX:1:2130:22028:7232 1:N:0:CGAGAGAA+GATTGGAG
GCCAATCCTATGGGATGCAGCAGTGAGGAATATTGGTCAATGGGCGCAGGCCTGAACCAGCCAAGTAGCGTGAAGGATGACTGCCCTATGGGTTGTAAACTTCTTTTATATGGGAATAAAGTTTTCCACGTGTGGAATTTTGTATGTACCATATGAATAAGGATCGGCTAACTCCGTGCCAGCAGCCGCGGTAATACGGAGGATCCGAGCGTTATCCGGATTTATTGGGTTTAAAGGGAGCGTAGGTGGA
+
FFFFFFFFFFFFFFFFFFFFFFFFFFFFFFFFFFFFFFFFFFFFFFFFFFFFFFFFFFFFFFFFFFFFFFFFFFFFFFFFFFFFFFFFFFFFFFFFFFFFFFFFFFFF:FFFFFF,FFFFFFFFFFFFFF:FFFFF,FFFFFFFFFFFFFFFFFFFFF:FFFFFF:FFFFFFFFFFFFFFFFFFFFFFFFFFF:FFFFFFFFFFF:FFFF,F:F::FFFFFFFFFFFFFFFFFF,FFFFFFFFFFFFFFF
@A00881:241:HJW2NDRXX:1:2130:28944:7811 1:N:0:CGAGAGAA+GATTGGAG
GCCAATCCTACGGGACGCAGCAGTGGGGAATATTGGTCAATGGGGGGAACCCTGAACCAGCAACGCCGCGTGAAGGAAGAAGGCTTTCGGGTTGTAAACTTCTTTTACCGGGGACGATAGTGACGGTACCCGGTGAATAAGCTCCGGCTAACTACGTGCCAGCAGCCGCGGTACTACGTAGGGAGCGAGCGTTATCCGGATTTACTGGGTGTAAAGGGCGCGTAGGCGGGCTGACAAGTCAGATGTGAAA
+
FFFFFFFFFFFFFFFFFFFFFFFFFFFFFFFFFFFFFFFFFFFFFFFF,FFFFFFFFFFFFFFFFFFFFFFFFFFFFFFFFFFFFFFFFFFFFFFFFFFFFFFFFFFFFFFFFFFF,F,FFFFFFFFFFFFFFFFFFF,FFFFFFFFFFFFFFFFFFFFFFFFFFFFFFFF,F,FFFFF:FFF:FFFFFFFFFF,F:FFFFFFFF:FFFFF:FFFFFFFFFF:FFFFFFFFFFFFFFF:FFFF:FFFFFF
@A00881:241:HJW2NDRXX:1:2130:28375:8202 1:N:0:CGAGAGAA+GATTGGAG
GCCAATCCTATGGGAGGCAGCAGTGGGGAATATTGGGCAATGGAGGCAACTCTGACCCAGCAACGCCGCGTGAATGAAGAAGGCCTTCGGGTTGTAAAGTTCTTTAATTGGGGACGAAGAAAGTGACGGTACCCAAAGAATAAGCCACGGCTAACTACGTGCCAGCAGCCGCGGTAATACGTAGGTGGCAAGCGTTGTCCGGAATGACTGGGCGTAAAGGGAGCGTAGGCGGCGCAACAAGTTAGGAGTG
+
FFFFFFFFFFFFFFFFFFFFFFFFFFFFFFFF:FFFFFFFFFFFFFFFFFFFFFFFFFFFFFFFFFFFFFFFF,FFFFFFFFFFFFFFFFFFFFFFFFFFFFFFFFFFFFFFFFFFFFFFFFFFFFFFFFFFFFFFFFFFFFFFF:FFFFFFFFFFFFFFFFF:FFFFFF:FF:FF,FFFFFFFFFFFFF:FFFFFFFFFFF:FFFFFFFFFFFFF:FFFF:FFFFFFFFFFFFFF,FFFFFF:FFFFFF
@A00881:241:HJW2NDRXX:1:2130:25626:8766 1:N:0:CGAGAGAA+GATTGGAG
GCCAATCCTATGGGGGGCACCAGTCGGGAATATTGCGCAATGGAGGAAACTCTGACGCAGTGACGCCGCGTATAGGAAGAAGGTTTTCGGATTGTAAACTATTGTCCACAGGGAAGAAAAAAGACAGTACCTGTAGAATAAGCTCCGGCTAACTACGTGCCAGCAGCCGCGGTAATACGTAGGGAGCACGCGTGATCCGGATTTATGGGGTGTAAAGGGTGCGTAGACGGGAGAGCAAGTTGGCTGTGAA
+
FFF::FFFFFFFFFFFFFF,FFFFFFFFFFFF,FFFFF:F:FFFFFFFFFFFFFFFFFFFFFFFFFFFFFF:FFFFFFFFFFFFFFFFFFFFFF:F,FFF,FFFFFFFFFFFFFFF:FFFF,FFF:FF:FFFFFF,F,F:FFFFFFFFFFFFFFFFFFFFFFFF:FFFFFF:FF:FF:F:FFFFFFFF,F:FF,,F,FFFFF,F,F,FFF:F:FFFFFFFFFFF,FFFFFFF:FFF,FF,FFFFF:,FF:
@A00881:241:HJW2NDRXX:1:2130:28113:8907 1:N:0:CGAGAGAA+GATTGGAG
GCCAATCCTATGGGGTGCAGCAGTGGGGGATATTGCACAATGGAGGCAACTCTGACCCAGCAACGCCGCGTGAGCGATGAAGGTCTTCGGATTGTAAAGCTCTTTAAGTGGGGACGAAGAAAGTGACTGTACCCACAGAATAAGCCTCGGCTAACTACGTGCCAGCAGCCGCGGTACTACGTAGGAGGCAAGCGTTATCCGGAATGACTGGGCGTAAAGGGTGCGTAGGTGGTTTAGCAAGTTGGTAGCG
+
FFFFFFFFFFFFFFFFFFFFFFFFFFFFFFFFFFFFFFFFFFFFFFFFFFFFFFFFFFFFFFFFFFFFFFFFFFFFFFFFFFFFFF,FFFF::FFF:FFFFFFFFFFFFFFFFFFF,FFFFFFFFFFFFFFFFFFFFFF:FFFFFFFFFFF::FFFFFFFFFFFFFFFFFFFF:FF,FFFFFFFF,FFFF,FFFFFFFFFFF:F:F::FF:FFF,FFFFFFFFFFFFFFFFFF:FFFFF,,FFFFF:FF:
@A00881:241:HJW2NDRXX:1:2130:32624:9173 1:N:0:CGAGAGAA+GATTGGAG
GCCAATCCTACGGGGTGCAGCAGTGGGGGATATTGCACAATGGGGGAAACCCTGATGCAGCAACGCCGCGTGAGGGAAGAAGGTCTTCGGATTGTAAACCTTTGTCCTTGGCGACGAAGAGATGACGGTAGTCAAGGAGGAAGCTCCGGCTAACTACGTGCCAGCAGCCGCGGTAATACGTAGGGAGCGAGCGTTGTCCGGAATTACTGGGTGTAAAGGGTGCGCAGGCGGGCTGTCAAGTTGGATGTGA
+
FFFFFFFFFFFFFFFFFFFFFFFFFFFFFFFFFFFFFFFFFFFFFFFFFFFFFFFFFFFFFFFFFFFFFFFFFFFFFFFFFFFFFFFFFFFFFFFFFFFFFFFFFFFFFFFFFFFF:FFFFFFFFFFFFFFFFF:FFFFFF:FFFFFFFFFFFFFFFFFFFFFFFFFFFFFFFFF:FFFFFFFFFFFFFFFFF,FFFFFFFFFFFF,FFFFFFF,F:FFF:FFFFFFFFFFFF:FFFFFFFFFFFFFFFF
@A00881:241:HJW2NDRXX:1:2130:22959:10441 1:N:0:CGAGAGAA+GATTGGAG
GCCAATCCTATGGGGCGCAGCAGTGAGGGATATTGCACAATGGGGGGAACCCTGATGCAGCAACGCCGCGTGAAGGAAGAAGTATTTCGGTCTGTACACTTCTATCGACAGGGACGAAAGAAATGACGGTACCTGAGTAAGAAGCCCCGGCTAAATACGTGCCAGCAGCTGCGGTAATACGTATGGGGCAAGCGTTATCCGGATTTACTGGGTGTAAAGGGTGAGTAGGCGGTCAGATAAGTCATAGGTG
+
F,FFFFFF,FFFFFF:FFFFFFFFFFFFFFFFFF:FFF:FFFFFFFFFFFFFFFFFFF,FFFFFFF:FFF,::FFFFFFFFFFFFF:FFFF,FFFF,FFF:FFFFFFFFFFFFFFFFFFF:,FFFFFFFF::FF:FF:F,FFF:FFFFF:FFFF:FFFFFFFFFFF:FFFFFFF,F,:FFF:FFFFFFFF:FFFF:F:FFFFF:FFF,F:FF,F::FFFFFFFF:F,FF:FFFF,FF,F,FF:F,F:F,F
@A00881:241:HJW2NDRXX:1:2130:16215:11256 1:N:0:CGAGAGAA+GATTGGAG
GCCAATCCTATGGGGGGCAGCAGTGGGGAATATTGGGCAATGGGCGCAAGCCTGACCCAGCAATGCCGCGTGAGAGAAGAAGGTTTTCGGATTGTAAATCTCTGTCCTAAGGGAAGAAGAATGACGGTACCTTAGGAGGAAGCCCCGGCTAACTACGTGCCAGCAGCCGCGGTAATACGTAGGGGGCAAGCGTTGTCCGGAATTACTGGGCGTAAAGGACGCGTAGGCGGCCGGATAAGTCTTGTGTGAA
+
F:FFFFFFFFFFFFFFFFFFFFFFFFFFFFFFFFFFFFFFFFFFFFFFFFFFFFFFFFFFFFFFFFFFFFFFFFFFFFFFFFFFFFFFFFF:FFFFFFFFFFFFFFFFFFFFFFFFFFFF:FFFFFFFFFFFFFFFFFFFFFFFFFFFFFFFFFFFF:FFFFFFFFFFFFFF:F,FFFFFFFFFFFFF:FFFFFFFF:FF:FFFFFFFFFFFF:,FFFFFFFFFFFFFFFFFFF,:,::FFFFF:FFFFF
@A00881:241:HJW2NDRXX:1:2130:16911:11710 1:N:0:CGAGAGAA+GATTGGAG
GCCAATCCTATGGGAGGCAGCAGTGGGGAATATTGGGCAATGGAGGCAACTCTGACCCAGCAACGCCGCGTGAGCGATGAAGGTCTTCGGATTGTAAAGCTCTTTAAGTGGGGACGAAGAAAGCGACTGTACCCACAGAATAAGCCTCGGCTAACTACGTGCCAGCAGCCGCGGTAATAAGTAGGGGGCAAGCGTTGTCCGGATTTACTGGGTGTAAAGGGCGAGTAGACGGCGTTGCAAGTCAGATGTG
+
FFFFFFFFF:FFFFFFFFFFFFFFFFFFFFFF:FFFFFFFFFFFFFFF:FFFFFFFFFFFFF,FFFFFFFFFFFFFFFFFFFFFFFFFFFFFFFFFFFFFFFFFFFFFFFFFFFFFFFFFFFF,F:FFFFFFFFFFFFFFFFFFFFFFFFFFFFF:FFFFFFFFFFFFFFFFFFFF,FF:FFFFFFFFFF:FFFFFFFFFFFFFFFFF:FFFFF:FFFFFF::F:FFFFFFFF:FFFFFF:,FF::FFF:
@A00881:241:HJW2NDRXX:1:2130:30138:11976 1:N:0:CGAGAGAA+GATTGGAG
GCCAATCCTATGGGACGCAGCAGTGGGGAATATTGGGCAATGGGCGAAAGCCTGACCCAGCAACGCCGCGTGAAGGAAGAAGGTCTTCGGATTGTAAACTTCTTTTATGAGGGACGAAGGATGTGACGGTACCTCATGAATAAGCTCCGGCTAACTACGTGCCAGCAGCCGCGGTAATACGTAGGGAGCAAGCGTTATCCGGATTTACTGGGTGTAAAGGGCGCGTAGGCGGGCTGACAAGTCAGATGTG
+
F::FFFFFF:FFFFFFFFFFFFFF:FFFFFFFFFFFFFFFFFFFFFFFFF:FFFFFFFFFFFFFFFFFFFFFFFFFFFFFFFFFFFFFFFFFFFFFFFFFFFFFFFFF:FFFF,FFFFFFFFFFFFFFFFFF:FFF:FFFFFFFFFFF:FFFFFFFFFFF:FFFFFFFFFFFFFFFFFFF:F:FFFFFFFFFFFFF,FFF:FFFFFFFFFF:F:FFFFFFFFFFFFF:FFFFFFF:F,FFFFFFFF:FFF
@A00881:241:HJW2NDRXX:1:2130:29848:13228 1:N:0:CGAGAGAA+GATTGGAG
GCCAATCCTATGGGGGGCAGCAGTGGGGAATATTGGGCAATGGAGGCAACTCTGACCCAGCAACGCCGCGTGAGCGATGAAGGTCTTCGGATTGTAAAGCTCTTTAAGTGGGGACGAAGAAAGTGACTGTACCCACAGAATAAGCCTCGGCTAACTACGTGCCAGCAGCCGCGGTAATACGTAGGAGGCAAGCGTTATCCGGAATGACTGGGCGTAAAGGGTGCGTAGGTGGTTCGGCAAGTTGGTAGCG
+
F:FFFFFFF,FFFFFFFFFFFFFFFFFFFFFFFFFFFFFFFFFFFFFFFFFFFFFF:FFFFFFFFFFFFFF:FFFFFFFFFF,FFFFFFFFFF:FFFFF,FFFFFFFFFFFFFFFFFFFF:F:FFFFFFFFFFFFF,:F,FFFF:FFFFFFFFFFFFFFFFFFFFFFFFFFFFF:F,FF:FF,FFFFFFFF,FF:FFFFFFFFFFFF:,FFFFFFFFF,FFF:F:FFF,FF,FFFFFF,:FFFFFFF::F
@A00881:241:HJW2NDRXX:1:2130:32560:13260 1:N:0:CGAGAGAA+GATTGGAG
GCCAATCCTACGGGGCGCAGCAGTCGGGAATCTTGCGCAATGGAGGGAACTCTGACGCAGTGACGCCGCGTATAGGAAGAAGGTTTTAGGATTGTAAACTATTTTAGGCAGGGAAGAGCAAAAGACGGTACCTGCAGAATAAGCTCCGGCTAACTACGTGCCAGCAGCCGCGGTAATACGTAGGGAGCAAGCGTTATCCGGATTTATTGGGTGTAAAGGGTGCGTAGACGGGAAGTCAAGTTGGTTGTGA
+
F::FFFF:FFFFFFFFFF,FFFFFFFFFFF,,FFFFFFFFFFF:FFFFFFFFFFFFFFFFFFFFFFFFFFF:F:FFFFFFFFFF:FF:FFFFFFF,FF:,FFFFFFFFFFFFFFF:FFFFFF:FFFFFFFFFFFFFFFFFF:FFFFFFFFFFFFFFFFFFFFFFFFFFFFF,FFF:FFFFF:FFFFFF:,FFFFF,FF:FFF:F::F,FFFFFFFFFFF:FFFFFFFFFFFFFFFFFFFFFFFF:F:F::
@A00881:241:HJW2NDRXX:1:2130:30689:13369 1:N:0:CGAGAGAA+GATTGGAG
GCCAATCCTATGGGAGGCAGCAGTGGGGAATATTGCGCAATGGGGGGAACCCTGACGCAGCAACGCCGCGTGCAGGAAGAAGGTCTTCGGATTGTAAACTGTTGTCGCAAGGGAAGAAGAAAGTGACGGTACCTTGTGAGAAAGTCACGGCTAACTACGTGCCAGCAGCCGCGGTAATACGTAGGTGACGAGCGTTGTCCGGATTTACTGGGTGTAAAGGGCGCGTAGGCGGGATAGCAAGTCAGAAGTG
+
FFFFFFFFFFFFFFFFFFFFFFFFFFFFFFFFFFFFFFFFFFFFFFFFFFFFFFFFFFFFFFFFFFFFFFFFFFFFFFFFFFFFFFFFFFFFFFFFFFFFFFFFFFFFFFFFFF:FFFFF:FFFFFF:FFFFFFFFFFFFFFFFFFFFFFFFFFFF:FFFFFFFFFFFFFFFFFFFFFFFFFFFFFFF:,FFFFFFFFFFFFFFFFF,FFFF:FFFFFFFFFFFFFFFFF:FFFFFFFFFFFFFFFFFFF
@A00881:241:HJW2NDRXX:1:2130:8079:14544 1:N:0:CGAGAGAA+GATTGGAG
GCCAATCCTATGGGGCGCAGCAGTGGGGGATATTGGACAATGGGGGGAACCCTGATCCAGCGACGCCGCGTGAGTGAAGAAGGTTTTCGGATTGTAAACTCCTGTCGTGCGGGACGAATCATGACGGTACCGCACAAGAAAGCCACGGCTAACTACGTGCCAGCAGCCGCGGTAAAACGTAGGTGGCAAGCGTTGTCCGGAATTACTGGGTGTAAAGGGCGTGTAGGCGGGTTTGCAAGTCAGATGTGAA
+
FFFFFFFFFFFFFFFFFFFFFFFFFFFFFFFFFFFFFFFFFFFFFFFFFFFFFFFFFFFFFFFFFFFFFFFFFFFFFFFFFFFFFFFFFFFFFFFFFFFFFFFFFFFFFFFFFFFFFFFFFFFFFFFFFFFFFFFFFFFFFF:F:FFFFFFFFFFFF:FFFFFFFFFFFFFFFFFFFFF:FFFFFFFF:FFFFFFFF:FFF,FFFFFFFFFFFFFFF:FFFFFFFFFFFFFF::F::FF::FFFFFFFFF
@A00881:241:HJW2NDRXX:1:2130:32796:14920 1:N:0:CGAGAGAA+GATTGGAG
GCCAATCCTATGGGGTGCAGCAGTAGGGAATTTTGCGCAATGGGGGAAACCCTGACGCAGCAACACCGCGTGAATGTTAAGCCCTTCGGGGTGTAAAGTTCTGTCAGTAGGGAAGAATAAATGACTGTACCTACAAAGGAAGCACCGGCTAACTCCGTGCCAGCAGCCGCGGTAATACGGGGGGTGCAAGCGTTGTCCGGAATCATTGGGCGTAAAGCGTTCGTAGGCGGTAAAGTAAGTCAGATGTTAA
+
FFFFFFFFFFFFFFFFFFFFFFFFFFFFF,FFFFFFFFF:FFFFFFFFFFFFFFFFFFFFFFFFFFFFFFFFFFFFFFFFFFFFFFFFFFFFFFFFFFFF:FFFFFFF,F:FFFFFFFFFFFFFFFFFFFFFFFFFFFFFFFFFFFFFFFFF:FFFFFFFFFFF:FFFFFFFFFFFFFFFFFFFFFFFFFFFFFFFFFFFF:FFFFFFFF,FFFFFFF:FFF:FFFFFFFF:F,::F:FFFFF:FFFFFF
@A00881:241:HJW2NDRXX:1:2130:25066:15123 1:N:0:CGAGAGAA+GATTGGAG
GCCAATCCTATGGGGGGCAGCAGTGGGGAATATTGGGCAATGGGCGAAAGCCTGACCCAGCGACGCCGCGTGGGTGAAGAAGTATTTCGGTATGTAAAGCCCTATCAGCAGGGAAGAAAATGACGGTACCTGAGTAAGAAGCCCCGGCTAACTACGTGCCAGCAGCCGCGGTCATACATAGGGGGCAAGCGTTATCCGGATTTACTGGGTGTAAAGGGAGCGTAGACGGCAGAGCAAGTCAGAAGTGAAA
+
F,FFFFFFFFFFFFFFFFFFFFFFFFFFFFFFFFFFFFFFFFFFFFFFFFFFFFFFFFFFFFFFFFFFFFFFFFFFFFFFFFFFFFFFFFF,FFF:FFFFFFFFFFFFFFFFFF,FFF,FFFFFFFFFFFFFFFF:FFFFFFFFFFFFFFFFFFFFFFFFFFFFFFFFFFFF,FFFFFFFFFFFF:FFF:FFFFFFFFFFFFFFFFFFFFFF,FFFFFF:,FFF:FFFFFFFFFFFFFFFFFFFFFFF,F
@A00881:241:HJW2NDRXX:1:2130:32741:15170 1:N:0:CGAGAGAA+GATTGGAG
GCCAATCCTATGGGATGCAGCAGTTAGGAATATTGGGCAATGGAGGGAACTCTGACCCAGCAACGCCGCGTGAAGGAAGAAGGTTTTCGGATTGTAAACTTCTGATCTGTGGGAAGAAGAAAGTGACGGTACCACAGGAGAACGCCACGGCTAACTACGTGCCAGCAGCCGCGGTAATACGTAGGTGGCGAGCGTTGTCCGGAATAACTGGGCGTAAAGGGAGCGTAGGTGGTTATTTAAGTTAGGTGTG
+
FFFFFF:FFFFFFFFFFFFFFFFFFFFFFFFFFFFFFFFFFF:FFFFF:FFFFFFFFFFFFFFFFFFFFFFFFFFFFFF:FFFFFFFFFFFFFFFF:F:FFFFFFFF,FFFFFFFFFFFFFFFFFFFFFFFFFFF:FFFFFF,FFFFFFFFFFFFFFFFFFFF:FFFFFFFFFFF:FF,FFFFFFFFFFFFFFFF,FFFFFFF,FFFFFFFFF::FFFFFF,FFFFFF:FFF,FFFFFF,F,:FFFFF:F
@A00881:241:HJW2NDRXX:1:2130:30409:15953 1:N:0:CGAGAGAA+GATTGGAG
GCCAATCCTATGGGATGCAGCAGTGGGGAATATTGGGCAATGGGCGAAAGCCTGACCCAGCAACGCCGCGTGAAGGAAGAAGGTCTTCGGATTGTAAACTTCTTTTATGAGGGACGAAGGATGTGACGGTACCTCATGAATAAGCCACGGCTAACTACGTGCCAGCAGCCGCGGTAATACGTAGGTGGCGAGCGTTGTCCGGATTTACTGGGTGTAAAGGGCGCGTAGGCGGGTCGGCAAGTCAGATGTG
+
FF::FFFFFFFFFFFFFFFFFFFF:FFFFFFF:FFFFFFFFFF:FFFFFFFFFFFFFFFFFFFFFFFFFFFFFFFFFFF:FFFFFFFFFFFFFFFFFFFF:FFFFFFFFFFFFFFFFF:FFF:FFFFFFFFFFFF,FFFFFFFFFFFFFFFFF,FFFF:FFFFFFFFFFFFFFFFF,FFFFF:FFFFFF,,FFFFFFFFFFFFFFFF,FFF:FF,FFFFFFFFFFFFFFF:FFF,FFFF:FFFFFFFFFF
@A00881:241:HJW2NDRXX:1:2130:30635:16219 1:N:0:CGAGAGAA+GATTGGAG
GCCAATCCTACGGGGTGCAGCAGTGAGGAATATTGGTCAATGGGCGCAGGCCTGAACCAGCCAAGTAGCGTGAAGGATGACTGCCCTATGGGTTGTAAACTTCTTTTATCAAGGACGAAGAAAGTGACGGTACTTGATGAATAAGCCACGGCTAACTACGTGCCAGCAGCCGCAGTACTACGTAGGTGGCGAGCGTTGTCCGGATTTACTGGGTGTAAAGGGCGCGCAGGCGGGATGGCAAGTCAGATGT
+
F,F::FFFF,:FFFFFFFFFFFFFFFFFFFFFFFFFFFFFFF:FFFFFFFFFFFFFFFFFFFFFFFFFFFFFFFFFFFFFFFFFFFFFFFFFF:FF:F:FFFFFFFFFFFFFFFFFFFFFFFFFFFFFF:FFFFFFFFFFFFFFFFFFF:FFF:FFFFFFFFFFFFFF:FFFFFFFF,FFFFFFFFFF,:,FF:FFFFFFFFFFFF:::F:FFF:FFFFFFFFFFFFF:F::F:FFFFFF,F::F::FF:
@A00881:241:HJW2NDRXX:1:2130:30761:16689 1:N:0:CGAGAGAA+GATTGGAG
GCCAATCCTACGGGAGGCAGCAGTGGGGAATATTGGGCAATGGGCGCAAGCCTGACCCAGCAACGCCGCGTGAGGGAAGAAGGCTTTCGGGTTGTAAACCTCTTTTACCAGGGACGAAGGACGTGACGGTACCTGGAGAAAAAGCAACGGCTAACTACGTGCCAGCAGCCGCGGTAATACGTAGGTTGCAAGCGTTGTCCGGATTTACTGGGTGTAAAGGGCGTGTAGGCGGAACTGCAAGTCAGATGTG
+
FFFFFFFFFFFFFFFFFFFFFFFFFFFFFFFFFFFFFFFFFFFFFFFFFFFFFFFFFFFFFFFFFFFFFFFFFFFFF:FFFFFFF,FFFFFFFFFFFFFFFFFFFFFFFFFFFFFFFFFFFFFFFFFFFFFFFFFFFFFFFFFFFFFFFFFFFFFFFFFFFFFFFFFFFFFFFFFF:FFFFF,FFFFFFF,FFFFFFFFFFFFFFFF,:FFFFFF::FFFFFF,FFFFFFFFF,:FFFFFF:FFFF,FFF
@A00881:241:HJW2NDRXX:1:2130:25952:16814 1:N:0:CGAGAGAA+GATTGGAG
GCCAATCCTATGGGGCGCAGCAGTGGGGAATATTGCACAATGGGGGGAACCCTGATGCAGCGATGCCGCGTGAAGGAAGAAGTATTTCGGTACGTAAACTTCTATCAGCGAGGAAGAAAGTGACAGTACTCGAGTAAGCAGCCCCGGCTAACTACGTGCCAGCAGCCGCGGTAATACGTAGGGGGCGAGCGTTATCCGGAATTACTGGGTGTAAAGGGTGCGTAGGCGGCACGCCAAGTCTGATGTGAAA
+
F:::FFFFFFFFFFFFFFFFFFF::FFFFFFFFFFFFFFFFFFFFFFFFFFFFFFFFFFFFFFFFFFFFFFFF:FFFFFFFFFFFFFFFFFFFFFFFFFFFFF,FFFFFFFFFFFFFFFFFFFFFFFFFFFFFFFFFFFFFFFFFFFFFFFFFFFFFF,FFFFFFFFFFFFF:FFFFFFFFFFFFFFFFFF,F,FFFFF:F:F,FFFFFFFFFFFFFFFFFFFF:FFFFFFFFFFFF,FFF::FFFFFFF
@A00881:241:HJW2NDRXX:1:2130:23439:17315 1:N:0:CGAGAGAA+GATTGGAG
GCCAATCCTATGGGATGCAGCAGTCGGGAATATTGCGCAATGGAGGAAACTCTGACGCAGTGACGCCGCGTATAGGAAGAAGGTTTTCGGATTGTAAACTATTGTCGTTAGGGAAGAGAAAGGACAGTACCTAAGGAGGAAGCTCCGGCTAACTACGTGCCAGCAGCCGCGGTAATACGTAGGGAGCGAGCGTTATCCGGACTTATTGGGTGTAAAGGGTGCGTAGACGGGTTAGCAAGTTAGTTGTGAA
+
FFFFFFFFFFFFFFFFFFFFFFFFFFFFF:FFF:FFFFFFFFFFFFFFFFFF:FFFFFFFFFFFFFFFFFFFFFFFFFFFFFFFFFFFFFFFFFF:F:FFFFFFFFFFF:FFFFFFFFFFFFFFF:FFFFFF,FFFFFFFFF,FFFFFFFFFFFFFFFFFFFFFFFFFFFFFFF,FFFFFFFFF:FFFFFFF:F:FFF:FF,F:,FFFF:FFFFFFFFFFFFFFFFFFFFFFFFFFF:FFFFFFFFFFFF
@A00881:241:HJW2NDRXX:1:2130:31991:17315 1:N:0:CGAGAGAA+GATTGGAG
GCCAATCCTACGGGGTGCAGCAGTAGGGAATTTTGCGCAATGGGCGAAAGCCTGACGCAGCAACGCCGCGTGAACGATTAAGCCCTTCGGGGTGTAAAGTTCTGTCAGCAGGGACGAATTTTGACGGTACCTGCAGAGGAAGCACCGGCTAACTCCGTGCCAGCAGCCGCGGTAATACGGAGGGTGCAAGCGTTGTCCGGAATCATTGGGCGTAAAGAGTTCGTAGGTGGCATGTAAAGTCCGGTGTTAA
+
FFFFFFFFF:FFFFFFFF:FFFFF:FFFFFFFFFFFFF::FFFFFFFFFFFFFFF:FFFFFFFFFFFFFFFFFFFFFFFF,FFFFFF:FFFFFFFF:FFFFFFFFFFFF,FFFFFFFFFFFFF:FFFF:,FFFF,:FFFFFFFFFFFFFFFFFFFFFFFFFFFFFFFFFFFFFF,FFFFFFFFFFFFFFFFFF,FFFFFFFFFFF:FF:FFFF,F:FFFFF:F,FF,FF:F:FFFFFFFF,FFFFFFFF,
@A00881:241:HJW2NDRXX:1:2130:18566:17487 1:N:0:CGAGAGAA+GATTGGAG
GCCAATCCTACGGGGTGCAGCAGTGAGGAATATTGGTCAATGGGCGCGAGCCTGAACCAGCCAAGTCGCGTGAGGGAAGACGGCCTTATGGGTTGGAAACCTCTTTCAGATGCGAGTAAAGGGTGTTACGCGTACCCCCTTGCAAGTATCATCAGAAGAAGCATCGGCTAATTCCGTGCCAGCAGCCGCGGTACTACGGAAGATGCGAGCGTTCTCCGGATTTATTGGGTTTACAGGGTGCGTAGGCGGA
+
F:FFFFFFFFFFFFFFFF,FFF:FFFFFF,,F,FFFFF,FF:FFFF:FFF:F:F::FF:FFFFFFFFFF::F,FFFF,FFFFFFFFFFFFF::,F,:FFF:F:FFFFFF,,FFF:F:,,F:FFFF:,FFFFFF,,F,F:FFFF:FFFFFF:,FFFF:FFFFF:FFFF:FFFFFF:FF:F:FF:FFF:F,FFF,:F,FFFF:FFFFFF,FFF,:F:,,FF,,F,:,F:FFF:,F,:F::::,F,FFF,F:F
@A00881:241:HJW2NDRXX:1:2130:32398:17675 1:N:0:CGAGAGAA+GATTGGAG
GCCAATCCTACGGGAGGCAGCAGTGGGGAATATTGGGCAATGGAGGCAACTCTGACCCAGCAACGCCGCGTGAGCGATGAAGGTCTTCGGATTGTAAAGCTCTTTAAGTGGGGACGAAGAAAGTGACTGTACCCACAGACTAAGCCTCGGCTAACTACGTGCCAGCAGCCGCGGGAATACGTAGGAGGCAATCGTTATCCGGAATGACTGGGCGTCAAGGGTGCGTAGGTGGTTTGGCAAGTTGGTAGCG
+
F:FFFFFFFF:FFF:FFFFF:F:F:FF:FFFFFFF,FFF:FFFFFFFFF:FFFFFF,FFFFFFFFFFF:F,:F,FFFFFFFFFFFFFFF,F,FFF,FFFFFFFFFF,FFFFFFFFFF:FF,FFFFFFFFFF,FF,,::F,FFFF:FFFFFFFFFFFFFFF,FFFFF:F:FFFF,,FFFFFFFF,F,FFFF,,:FFF,FFFFF:FFFFFFF:FFF,,:FF:F:F,F:FFF:FFFF::FFF:FFF:FF::F:
@A00881:241:HJW2NDRXX:1:2130:30129:17722 1:N:0:CGAGAGAA+GATTGGAG
GCCAATCCTATGGGGGGCAGCAGTGAGGAATATTGGTCAATGGACGGGAGCCTGAACCAGCCAAGTCGCGTGAGGGAAGACGGCCCTATGGGTTGTAAACCTCTTTTGCCGGGGAGCAAAGCGCCGCACGTGTGCGGTCTGGAGAGTACCCGGAGAAAAAGCATCGGCTAACTCCGTGCCAGCAGCCGCGGTAATACGGAGGATGCGAGCGTTATCCGGATTTATTGGGTTTAAAGGGTGCGTAGGCGGA
+
FFFFFFFFFFFFFFFFFFFFFFFFFFFFFFFFFFFFFFFFFFFFFFFFFFFFFFFFFFFFFFFFFFFFFFFFFFFFFFFFFFFFFFFFFFFFFFFFFF:FFFFFFFFFFFFFFFFFFFFFFFFFFFFFFFFFFFFFFFFFFFFFFFFFFFFFFFFFFFFFFFFFFFFFF:FFFFFFFFFFFFFFFFFFFFFFFFFFFFFFFFFFFF:FFFFFF:FFFFF,F:F:FFFFFFFFFF,FFFFFFFFFFF:FFF
@A00881:241:HJW2NDRXX:1:2130:31765:18082 1:N:0:CGAGAGAA+GATTGGAG
GCCAATCCTACGGGGCGCACCAGTGGGGAATATTGGGCAATGGAGGGAACTCTGACCCAGCAACGCCGCGTGAAGGAAGAAGGTTTTCGGATTGTAAACTTCTGTCGCGAGGGACGAAGAATGACGGTACCTCGTAAGAAAGCCCCGGCTAACTACGTGCCAGCAGCCGCGGTAATACGTAGGGGGCAAGCGTTGTCCGGAATGACTGGGCGTAAAGGGTGCGTAGGTGGTTTGGCAAGTTGGTAGCGTA
+
FFFFFFFFFFFFFF:FFFFFFFFFFFFFFFFFFFFFFFFFFFFFFFFFFFFFFFFFFFFFFFFFFFFFFFFFFFFFFFFFFFFFFFFFFFFFFFFFFFFFFFFFFFFFFFFFFFFFFFFFFFFFFFFFFF::FFFFFF:FFFFFFFFF:FFFFFFFFFFFFFFFFFFFFFFFF,FF::FF,FFFFFFF:FFFFFFFF,FFF:FFFFFFFFFF:FF:FF:FFFFF:F:FFFFFFFF:,:FFFFFFFFFFFF
@A00881:241:HJW2NDRXX:1:2130:19379:18333 1:N:0:CGAGAGAA+GATTGGAG
GCCAATCCTATGGGGGGCACCAGTTGGGAATATTGGACAATGGAGGAAACTCTGATCCAGTGACGCCGCGTGAAGGAAGAAGTGATTCGTCATGTAAACTTCTATCAATAGGGACGAAGAAAGTGACTGTACCTAAATAAGAAGCACCGGCTAAATACGTGCCAGCAGCCGCGGTAATACGTATGGTGCAAGCGTTATCCGGAATTACTGGGTTTAAAGGGTGCGTAGGCGGACCCGCAAGTCAGCGGTG
+
F:::FFFFFFFFFFFFFFFFFFF,FFFFF:FFFFFFFFFFFFFFFFFFFFFFFFFFFFFFFFFFFF:F,FFF::FFFFFFFFFFFFFFFFFFFFFFFFFFFFFFFFFFFF:FFFFFFFF:FFFFFFFFFFFFF:FF::FFFFFFFFFFFFFFFFFFFFFFFFF,FFFFFFFFFFF:,FFFFFFFFFFFFFFFFFFF:F:F,F:,FFFFFFFFFF,:F,,F:FFF:,FFFFFFFFFFFFF:F:FFFFFFFF
@A00881:241:HJW2NDRXX:1:2130:28890:18646 1:N:0:CGAGAGAA+GATTGGAG
GCCAATCCTACGGGGGGCAGCAGTGGGGAATATTGCACAATGGGGGAAACCCTGATGCAGCGACGCCGCGTGAAGGAAGAAGTATCTCGGTATGTAAACTTCTATCAGCAGGGAAGAAAATGACGGTACCTGACTAAGAAGCCCCGGCTAACTACGTGCCAGCAGCCGCGGTAATACGTAGGGGGCAAGCGTTATCCGGATTTACTGGGTGTAAAGGGAGCGTAGACGGAAGAGCAAGTCTGATGTGAAA
+
FFFFFFFFFFFFFFFFFFFFFFFFFFFFFFFFFFFFFFFFFFFFFFFFFFFFFFFFFFFFFFFFFFFFFFFFFFFFFFFFFFFFFFFFFFFFFFFFFFFFFFFFFFFFFFFFFFFFFFFFFFFFFFFFFFFFFFFF:FFFFFFFFFFFFFFFFFFFFFFFFFFFFFFFFFFFFFFF:FFFFFFFFFFFFF:FFFFFFFFFFFFFFFFFFFFFF:FF,FFFFFFFFFFFFFFFFFFFFFFFFFFFFFF:FF
@A00881:241:HJW2NDRXX:1:2130:20781:19069 1:N:0:CGAGAGAA+GATTGGAG
GCCAATCCTACGGGGTGCAGCAGTGGGGGATATTGCACAATGGGGGGAACCCTGATGCAGCGACGCCGCGTGAGTGAAGAAGTATTTCGGTATGTAAAGCTCTATCAGCAGGGAAGAAGATGACGGTACCTGACTAAGAAGCCCCGGCTAACTACGTGCCAGCAGCCGCGGTAATACGTAGGGGGCAAGCGTTATCCGGATTTACTGGGTGTAAAGGGAGCGTAGACGGGAGAGCAAGTCTGATGTGAAA
+
FFFFFFFFFFFFFFFFFFFFFFFFFFFFFFFFFFFFFFFFFFFFFFFFFFFFFFFFFFFFFFFFFFFFFFFFFFFFFFFFFFFFFFFFFFFFFFFFFFFFFFFFFFFFFFFFFF,FFFFFFFFFFFFFFFFFFFFFFF:FFFFFFFFFFFFFFFFFFFFFFFF:FFFFFFFF:FFFFFFFFFFFFFFFFFF,FFFFFFFFFFFFFFFFF:FFF:FFFFFFFFF:FF,FFFFF:FFFFF:FFFF,F,FFFF
@A00881:241:HJW2NDRXX:1:2130:15944:19617 1:N:0:CGAGAGAA+GATTGGAG
GCCAATCCTACGGGATGCAGCAGTGGGGAATATTGGGCAATGGGCGAAAGCCTGACCCAGCAACGCCGCGTGAAGGAAGAAGGCTTTCGGGTTGTAAACTTCTTTTATGAGGGACGAACAAATGACGGTACCTCATGAATAAGCCACGGCTAACTACGTGCCAGCAGCCACGGTAATACGTAGGTGGCAAGCGTTATCCGGATTTACTGGGTGTAAAGGGCGCGTAGGCGGGCGTGCAAGTCAGATGTGA
+
FFFFFFFFFFFFFFFFFFFFFFFFFFFFFFFFF:FFFFFFFFFFFFF:FFFFFFFFFFFFFFFFFFFFFFFFFFFFFFFFFFF:FFFFFFFFFFF:FFF:FFFFFFFF:FFFFFFFFFFFFFFFFFFFFFFFFFFFFFFFFFFFFFFFFFFFFFFFFFFFFFFFFFFFFFFFFF:FFFFFFFFFFFFFFFFFF:F::F:FF:FFFFFFFFFFFFFFF:FFFFFFFFFFF:FFFFFFFFFFFFFFFF:FF:
@A00881:241:HJW2NDRXX:1:2130:15673:19711 1:N:0:CGAGAGAA+GATTGGAG
GCCAATCCTACGGGAGGCAGCAGTCGGGAATATTGCGCAATGGAGGAAACTCTGACGCAGTGACGCCGCGTGCAGGAAGAAGGTTTTCGGATTGTAAACTGCTTTAGACAGGGAAGAAAAAGACAGTACCTGTAGAATAAGCTCCGGCTAACTACGTGCCAGCAGCCGCGGTAATACGTAGGGAGCGAGCGTTATCCGGATTTATTGGGTGTAAAGGGTGCGTAGACGGGACGGTAAGTTGGTTGTGAAA
+
FFFFFFFFFFFFFFFFFFFFFFFFFFFF,,F:FFFFFF,FFFFFFFFFFFFFFFFFFFFFFFFFFFFFFFFFFFFFFFFF,FFFFFFFFFFFFFFFFFFFFFFFFFFFFFFFFFFFFFFFFFFFFFFFFF,FFF:FFFFFFFFFFFFFFFFFFFFFFFFFFFFFFFFFFFFFFFFFFFFFFFFFFFFFFFF,:,FFFFFF,:FFFFFFF,FFFFFFFFFFFFFFFFFFFFF,FFFF,FFFFFFFFFFFFF
@A00881:241:HJW2NDRXX:1:2130:23231:20181 1:N:0:CGAGAGAA+GATTGGAG
GCCAATCCTACGGGAGGCAGCAGTGGGGAATATTGCACAATGGGGGGAACCCTGATGCAGCAACGCCGCGTGAAGGAAGAAGTCTTTCGGTATGTAAACTTCTATCGACAGGGACGAAAGAAATGACGGTACCTGAGTAAGAAGCCCCGGCTAAATACGTGCCAGCAGCCGCGGTACTACGTATGGGGCACGCGTGATCCGGATTTACTGGGTGTACAGGGTGAGTAGGCGGTCAGATAAGTCATATGTG
+
FFFF:FFFFFFFFFFFFFFFFFFFFFFF::F::FFFFF:FFFFFFFFF:FFF:F:FFFF:FF:FFFFFFFFFFFFFFFF:FFF,FFFFFF:FFFFF,FFFFFF:,FFFF,FFFFFF:FFFFFFFF,FFFF:FFFFF:,,,FFFFF::FFFFF:::FFFFFFFF,FFFFFFFFFF,:FFFFFFF,FFFFFF,FFFF:FFFFFFFF:F,:FFFFFF,,,F::FFFF:FFFFFFF,:F:FF:,F::F:F:F:F
@A00881:241:HJW2NDRXX:1:2130:28655:20337 1:N:0:CGAGAGAA+GATTGGAG
GCCAATCCTATGGGGCGCAGCAGTGGGGAATATTGGGCAATGGAGGCAACTCTGACCCAGCAACGCCGCGTGAGCGATGAAGGTCTTCGGATTGTAAAGCTCTTTAAGTGGGGACGAAGAAAGTGACTGTACCCACAGAATAAGCCTCGGCTAACTACGTGCCAGCAGCCGCGGTAATACGTAGGAGGCAAGCGTTATCCGGAATGACTGGGCGTAAAGGGTGCGTAGGTGGTTTGGCAAGTTGGTAGCG
+
FFFFFFFFFFFFFFFFFFFFFFFFFFFFFFFFFFFFFFFFFFFFFFFFFFFFFFFFFFFFFFFFFFFFFFFFFFFFFFFFFFFFFFFFFFF:FFFFFFFFFFFFFFFFFFFFFFFFFFFFFFFFFFFFFFFFFFFFFFFFFFFFFFFFFFFFFFFFFFFFFFFFFFFFFFFFFFFFFFFFFFFFFFFFFF:FFFFFFFFFFFFFFFFFFFFFFFFF::FFFF:FFFFFFFFFFFFFFFFFFFFFFFFFFF
@A00881:241:HJW2NDRXX:1:2130:25012:21104 1:N:0:CGAGAGAA+GATTGGAG
GCCAATCCTACGGGAGGCAGCAGTGAGGAATATTGGTCAATGGGCGAGAGCCTGAACCAGCCAAGTCGCGTGAGGGAAGACGGTCCTATGGATTGTAAACCTCTTTTGCCGGGGAGCAAAGAGCGGCACGTGTGCCGCGCCGAGAGTACCCGGAGAACAAGCATCGGCTAACTCCGTGCCAGCAGCCGCGGTAATACGGAGGATGCGAGCGTTATCCGGATTTATGGGGGTTCAAGGGTGCGCAGGCGGC
+
F:F:FFFFFFFFFFFFFFFFFFFFF:FFF:FFFFFFFFFFFFFFFFFFFFFFFFFF:FFFFFFFFFFFFFFFFFFFF:FFFFFFFFFFFFFFFFFFF:FFFFFF:FFFFFFFFFFFFFFFFFFFFFFFFFF:FFFFFFFFFF,F:FF,:FFFFFFFFFF:F:F,F:FFFFFF:FFFFFFFFFFFFFFFFFF:::F,FFFFFF:FFFF,FFFF:,FF:FFFFF,FF,FFF::F,FFFFF,FFFF:F,FFF:
@A00881:241:HJW2NDRXX:1:2130:9932:21261 1:N:0:CGAGAGAA+GATTGGAG
GCCAATCCTACGGGGTGCAGCAGTGGGGAATATTGGTCAATGGGGGGAACCCTGAACCAGCAACGCCGCGTGAAGGAAGAAGGCTTTCGGGTTGTAAACTTCTTTTACCAGGGACGATAGTGACGGTACCTGGTGAATAAGCTCCGGCTAACTACGTGCCAGCAGCCGCGGTAATACGTAGGGAGCGAGCGTTATCCGGATTTACTGGGTGTAAAGGGCGCGTAGGCGGGCCGACAAGTCAGATGTGAAA
+
FFFFFFFFFFFFFFFFFFFFFFFFFFFFFFFFFFFFFFFFFFFFFFFF:FFFFFFFFFFFFFFFFFFFFFFFFFFFF:FFFFFFF:FFFFFFFFFFFFFFFFFFFFFFFFFFFFFFFFFFFFFFFF:FFFFFFFFF:FFFFFFFFFFFFFFFF:FFFFFFFFF:FFFFFFFFF,FFFF:FFFF:FFFFFFFFFFFF:FF,FFFFFFFFFFFF:F,FFFFFFFFFFFFFFFFFFFFFFFFFFFF,FFFFFF
@A00881:241:HJW2NDRXX:1:2130:27778:21292 1:N:0:CGAGAGAA+GATTGGAG
GCCAATCCTATGGGGTGCAGCAGTGGGGAATATTGCACAATGGGGGGAACCCTGATGCAGCAACGCCGCGTGAGTGAAGAAGTATTTCGGTACGTAAAGCTCTATCAGCAGGGAAGAAGAGAGACGGTACCTGAGTAAGAAGCCCCGGCTAACTACGTGCCAGCAGCCGCGGTAATACGTAGGGGGCAAGCGTTATCCGGACTTACTGGGTGTCAAGGGAGCGCAGACGGCGATGCAAGTCTGGAGTGAA
+
FF:F,FFFF,FFFFFFFFFFFFF:FFFFF:FFFFFFFFFFFFFFFFFFFFFFFFFFFFFFFFFFFFFFFFFFFFFFFFFFFFF,FFFFFFFFFFFFFFFFFFFFFFFFFFFFF::FFFF::,FFFFFF,FFFF:F,FFFF:FFFFFFFFFFFFFFFFFFFFFFF:FFFFFFFFFFFF:F,FF:FFFFFFFFFFFFFF:FF,,FFFFFF:FFFF,F::F,,FFFFFFFF:FF:FFFFFF,:FFF,FFFFF:
@A00881:241:HJW2NDRXX:1:2130:24080:21621 1:N:0:CGAGAGAA+GATTGGAG
GCCAATCCTACGGGGGGCAGCAGTGGGGAATATTGCACAATGGGGGAAACCCTGATGCAGCGACGCCGCGTGAGTGAAGAAGTATTTCGGTATGTAAAGCTCTATCAGCAGGAAAGAAAATGACGGTACCTGACTAAGAAGCCCCGGCTAACTACGTGCCAGCAGCCGCGGTAATACGTAGGGGGCAAGCGTTATCCGGATTTACTGGGTGTAAAGGGAGCGTCGACGGCAGGGCAAGTCTGAAGTGAAA
+
FFFFFFFFFFFFFFFFFFFFFFFFFFFFFFFFFFFFFFFFFFFFFFFFFFFFFFFFFFFFFFFFFFFFFFFFFFFFFFFFFFFFFFFFFFFFFFFFFFFFFFFFFFFFFFFFFFFFFFFFFFFFFFFFFFFFFFFFFFFFFFFFFFFFFFFFFFFFFFFFFFFFFFFFFFFFFFFFFFFFFFFFFFFFFFFFF:FFFFFFFFFFFFFFF:F:,,FFFFFFFFF:,FFFFFFFF:FFFFFFF:F,FFFFFF
@A00881:241:HJW2NDRXX:1:2130:27444:21715 1:N:0:CGAGAGAA+GATTGGAG
GCCAATCCTATGGGGTGCAGCAGTGGGGAATATTGCACAATGGGGGGAACCCTGATGCAGCAACGCCGCGTGAGTGAAGAAGTATTTCGGTACGTAAAGCTCTATCAGCAGGGAAGAAGAGAGACGGTACCTGAGTAAGAAGCCCCGGCTAACTACGTGCCAGCAGCCGCGGTAATCCGTAGGGGGCAAGCGTTATCCGGAATTACTGGGTGTAAAGGGAGCGCAGACGGCGATGCAAGTCTGGAGTGAA
+
FFF,FFFFFFF:FFFFFFFFFFFFFFFFFFFFFFFFFFFFFFFFFFFF:FFFFFFFFFFFF:FFFFFFFFFFFF:FFFFFFFFFFFFFFFFFFFFFFFFFFFFFFFFFFFFFFFFFFFFFFFFFFFFFFFFFFFFFF,FFFFFFFFFFFFFFFF:F:FFFFFFFFFFFFFFFFF:F,FFFFFFFFFFF:FFFF:FFF:F:F:F::FFFFFFFF,F:FFFFFFF:,,FFFFFFFF::::FF:,::FFFF,F
@A00881:241:HJW2NDRXX:1:2130:9652:22780 1:N:0:CGAGAGAA+GATTGGAG
GCCAATCCTACGGGGGGCAGCAGTGGGGAATATTGCACAATGGGGGGAACCCTGATGCAGCGACGCCGCGTGAGTGAAGAAGTATTTCGGTATGTAAAGCTCTATCAGCAGGAAAGAAAATGACGGTACCTGACTAAGAAGCCCCGGCTAACTACGTGCCAGCAGCCGCGGTAATACGTAGGGGGCAAGCGTTATCCGGATTTACTGGGTGTAAAGGGAGCGTAGACGGCCTGTCAAGTCTGAAGTGAAA
+
FFFFFFFFFFFFFFFFFF,FFFFFFFFFFF:FFFFFFFFFFFFFFFFFFFFFFFFFFFFFFFFFFFFFFFFF:FFF:FFFFFFFFFFFFFFFFFFFFFFFFFFFFFFFFFFFFFFFFFFFFFFFFF:FF:FFFF::,FFFFFFFFFFFFFFFFFFFFFFFFFFFFFFFFFFF:FFFFFFFFFFFFFFFFFFF:FFFFFFFFFFFF,FFF:FF::,FFFFFFFFFFFFFFF:FFFFFFFFFFFF,FFF:F,
@A00881:241:HJW2NDRXX:1:2130:28140:23390 1:N:0:CGAGAGAA+GATTGGAG
GCCAATCCTACGGGACGCAGCAGTGAGGAATATTGGACAATGGATGGAAATCTGATCCAGCCATGCCGCGTGCAGGAAGGCGGTCCTATGGATTGTAAACTGCTTTTGTACGGGAGCAATAATTTCTACGGGATAGGGAGATGAGAGTACCGTACGAATCAGCATCGGCTAACTCCGTGCCAGCAGCCGCGGTAATACGGAGGATGCGAGCGTTATCCGGATTTATTGGGTTTAAAGGGTGCGTAGGCTG
+
FFFFFFFFFFFFFFFFFFFFFFFFFFFFFFFFFFFFFFFFFFFFFFFFFFFFFFFFFFFFFFF:FFFFFFFFFFFFFFFFFFFFF::FFFFFFFFF:FFFFFFFFFFFFFFFFFFFFFFFFFFFFFFFFFFFFFFFFFFFFFFFFFFFFFFFF:FFFFF,FFFFFFFFFFFFFFFFFFFFFFFFFFFFFFFFFFFF,,F:FFFFFFFFFF:FFF,FFFF,FF:F:FF,F:FFFFF:FF:FFFFFFFF:FF
@A00881:241:HJW2NDRXX:1:2130:13964:23954 1:N:0:CGAGAGAA+GATTGGAG
GCCAATCCTACGGGGCGCAGCAGTGGGGAATATTGGGCAATGGGCGAAAGCCTGACCCAGCAACGCCGCGTGAGGGAAGAAGGCCTTCGGGTTGTAAACCTCTTTTACCAGGGACGAAGGACGTGACGGTACCTGGAGAAGAAGCAACGGCTAACTACGTGCCAGCAGCCGCGGTAATACGTAGGTGGCAAGCGTTATCCGGATTTAGTGGGTGTAAAGGGCGTGTAGGCGGGATTGCAAGTCAGATGTG
+
F:F::FFFFFFFFFFFFFFFFFFFFFFFFFFFFFFFFFFFFFFFFFFFFFFFFFFFFFFFFFFFFFFFFFFFFFFFFFFFFFFFFFFFFFFFFFFFFFFFFFFFFFF:FFFFFFFF:FFF,FFFFFFFFFF:FFFFFFFFFFFFF,FFFFFFFFFFFF:FFFFFFF:FFFFFFFFFFFFFFFFFFFFFFFFFFFFF:FFFFFFFFFF,FFF:FFFFFFFFF,FFFFFFFFFFF:FFFFFFFFF:F:FFFF
@A00881:241:HJW2NDRXX:1:2130:31810:24674 1:N:0:CGAGAGAA+GATTGGAG
GCCAATCCTATGGGAGGCAGCAGTGGGGAATATTGCACAATGGGGGGAACCCTGATGCAGCGACGCCGCGTGAGTGAAGAAGTATTTCGGTATGTAAAGCTCTATCAGCAGGAAAGAAAATGACGGTACCTGACTAAGAAGCCCCGGCTAACTACGTGCCAGCAGCCGCGGTAATACGTAGGGGGCAAGCGTTATCCGGATTTACTGGGTGTAAAGGGAGCGTAGACGGCCTGTCACGTCTGAAGTGAAA
+
FFF:FFFFFFFFFFFFFF:FFFF,FFFFFFFF:FFFFFFFFFFFFFFFFFFFFFFFFFFFFFFFFFFFFFFFFFFFFFFFFFFFFFFFFFFFFFFF,FFFFFFFFFFFFF:FFFFFFFFFFFFFFFFF:FFFFF,FFFFFFFFFFFFFFFFFFFFFFFFFFFF:FFFFFFF:,FFFFFFFF:FFFF,F:FFFFFFFFF,FFFFFFFFFFFF,F,FFFFFFF::F:FFFFF:FFFFF,FF:FFFFFFFF,F
@A00881:241:HJW2NDRXX:1:2130:31467:24737 1:N:0:CGAGAGAA+GATTGGAG
GCCAATCCTACGGGTGCAGCAGTGGGGAATATTGGGCAATGGGCGCAAGCCTGACCCAGCAACGCCGCGTGAAGGAAGAAGGCTTTCGGGTTGTAAACTTCTTTTCTCAGGGACGAAGAAAGTGACGGTACCTGAGGAATAAGCCACGGCTAACTACGTGCCAGCAGCCGCGGTAATACGTAGGTGGCAAGCGTTATCCGGATTTACTGGGTGTAAAGGGCGTGTAGGCGGGACTGCAAGTCAGATGTGA
+
FFFFFFFFFFFFFFFFFFFFFFFFFFFF,FFFFFFFFFFFFFFFFFFFFFFFFFFFFFFFFFFFFFFFFFFF:FFFFFFFFFFFFFFFFFFFFFFFFFFFFFFFFFFFFFFFFFFFFFFF,:FFFFFFFFF:FFFFFFFFFFFFFFFFFFFFFFFFFFFFFFFFFF:FFFFFFFFFFFFFFFFFFFFFF,FFFFFF:FFFFFFFFF,FFF:FFFFFFFFFFF:FFF:FFFFF::FFF,FFFFFFFFFFFF
@A00881:241:HJW2NDRXX:1:2130:23927:25113 1:N:0:CGAGAGAA+GATTGGAG
GCCAATCCTATGGGATGCAGCAGTGGGGAATATTGGGCAATGGGCGCAAGCCTGACCCAGCAACGCCGCGTGAAGGAAGGCGGCCCTAAGGGTTGTAAACTTCTTTTATACGGGAATAAGACCGTCCACGAGTGGATGCGTGCATGTACCGTATGAATAAGCATCGGCTAACTCCGTGCCAGCAGCCGCGGTAATACGGAGGATGCGAGCGTTATCCGGATTTATTGGGTTTAAAGGGAGCGTAGACGGG
+
FFFFFFFFFFFFFFFFFFFFFFFFFFFFFFFFFFFFFFFFFFFFFFFFFFFFFFFFFFFFFFFFFFFFFFFFFFFFFFFFFFFFFFFFFFFFFFFFFFFFFFFFFFFFFFFFFFFFFFFFFFFFFFFFFFFFFFFFFFFFFFFFFFFFFFFFFFFFFFFFFFFFFFFFFF:FFFFFFFFFFFFFF:FFFFFF,FFFFF:FFFFFFF::FFFFFFFFFF:FFFFFFFFFFF:FFFFFFFFFFFFF:FFFF,
@A00881:241:HJW2NDRXX:1:2130:13178:25160 1:N:0:CGAGAGAA+GATTGGAG
GCCAATCCTACGGGAGGCAGCAGTCGGGACTATTGCGCAATGGAGGAAACTCTGACGCAGTGACGCCGCGTATAGGAAGAAGGTTTTCGGATTGTAAACTATTGTCGTGAGGGAAGAAGTTGACAGTACCTCAGGAGGAAGCTCCGGCTAACTATGTGCCAGCAGCCGCGGTAATACATAGGGAGCAAGCGTTATCCGGATTTATTGGGTGTAAAGGGTGCGTAGACGGGAAATTAAGTTAGTTGTGAAA
+
FFFFFFFFFFFFFFFFFFFFFFFFFFFFF,F,FFFFFFFFFFFFFFFFFFFFFFFFFFFFFFFFFFFFFFFF,FFFFFFFFFFFFFFFFFF:FFFFFFF:FFFFFFFFFFFFFFFFF,FFFFFFFFFFFFFF:FFFFFFFFFFFFFFFFFFFF,FFFFFFFFFFFFFFFFF,FFF:F,FFFFFFFFF,FFFFF:FFFFFFF,F:FFFFFFFF,FFFFFFFFFFFFFFFFFF:::FFFFFFFFFFFFFFFF
@A00881:241:HJW2NDRXX:1:2130:13015:25191 1:N:0:CGAGAGAA+GATTGGAG
GCCAATCCTATGGGGGGCAGCAGTGGGGAATATTGGGCAATGGAGGCAACTCTGACCCAGCAACGCCGCGTGAGCGATGAAGGTCTTCGGATTGTAAAGCTCTTTAAGTGGGGACGAAGAAAGTGACTGTACCCACAGAATAAGCTCCGGCTAACTACGTGCCAGCAGCCGCGGTAATACGTAGGGAGCAAGCGTTATCCGGAATGACTGGGCGTAAAGGGTGCGTAGGTGGTCTTGCAAGTTGGTAGCG
+
FFFFFFFFFFFFFFFFFFFFFFFFFFFFFFFFFFFFFFFFFFFFFFF,FFFFFFFFFFFFFFFFFFFFFFFFFFFFFFFFFFFFFFFFFFFFFFFFFFFFFFFFFFFFFFFFFFFFFFFFFFFFFFFFF:FFFFFFFFFFFFFFFFFFFFFFF:FFFFFFFF:FFFFFFFFFFFFFFFFFFFFFFFFFFFFFFFFFFFFFFFFFFFFFFFFFFFFFFFFFFFFFFFFFFFF:FF::FFFFFFFF:FFFF:
@A00881:241:HJW2NDRXX:1:2130:16785:25300 1:N:0:CGAGAGAA+GATTGGAG
GCCAATCCTATGGGGTGCAGCAGTGGGGAATATTGCACAATGGGGGAAACCCTGATGCAGCGACGCCGCGTGAGTGAAGAAGTATTTCGGTATGTAAAGCTCTATCAGCAGGGAAGATAATGACGGTACCTGAATAAGAAGCCCCGGCTAACTACGTGCCAGCAGCCGCGGTAATACGTAGGTGGCGAGCGTTGTCCGGAATAACTGGGCGTAATGGGAGCGTAGGTGGTTATTTAAGTTAGTTGTGAAA
+
F:,FFFF:FF:FFFFFFFFFFFFFFF:FFFFF:FFFFFFFFF:,F:FFFFF,FFFFFFFFFFFFFFFFFFFF:FFFFFFFFFFF:F,::FFF:FFFFF,FFFFFFFFFFFFF:F:FFFFFF,:,F,FFF,F:FFFFFF,FF:FFFF,FFFFFFFFFFFFFFFFFFFF:F:FFFFFFFFF:FFF:FFFFFFFFFFFFFF:FF:,FFFFFFFFFFF,FFFFFFFFFF:FF:FFFFF:,:FFFF:,F,:FFFF
@A00881:241:HJW2NDRXX:1:2130:21404:25347 1:N:0:CGAGAGAA+GATTGGAG
GCCAATCCTATGGGATGCAGCAGTGGGGAATATTGGGCAATGGAGGCAACTCTGACCCAGCAACGCCGCGTGAGCGATGAAGGTCTTCGGATTGTAAAGCTCTTTAAGTGGGGACGAAGAAAGTGACTGTACCCACAGAATAAGCCTCGGCTAACTACGTGCCAGCAGCCGCGGTAATACGTAGGAGGCAAGCGTTATCCGGAATGACTGGGCGTAAAGGGTGCGTAGGTGGTTTGGCAAGTTGGTAGCG
+
FFFFFFFFFFFFFFFFFFFFFFFFFFFFFFFFFFFFFFFFFFFFFFFFFFFFFFFFFFFFFFFFFFFFFFFFFFFFFFFFFFFFFFFFFFF:FFFFFFFFFFFFFFFFFFFFFFFFFFFFFFFFFFFFFFFFFFFFFFFFF,FF:FFFFFFF,FFFFFFFFFFFFFFFFFFFFFFF:FFFFFFFFFFFFFFFFFFF:FFFFFFFFFFFF:FFFFFFFFFFFFFFFFFFFFFFFF:FFFFFFFFFFFFF:F
@A00881:241:HJW2NDRXX:1:2130:19759:25379 1:N:0:CGAGAGAA+GATTGGAG
GCCAATCCTACGGGGGGCACCAGTGAGGAATATTGGTCAATGGCCGAGAGGCTGAACCAGCCAAGTCGCGTGAGGGAAGAATGTCCTAAGGATTGTAAACCTCTTTTGTCGGGTAGCAAAAAGGCTCTGCGGAGTCGTATTGAGAGTACCCGAAGAAAAAGCCTCGGCTAACTCCGTGCCAGCAGCCGCGGTAATACGGAGGATGCGAGCGTTATCCGGATTTATGGGGTTTAAAGGGTGCGCAGGCGGC
+
FFFFFFFFFFFFFFFFFFFFFFFFFFFFFFFFFFFFFFFFFFFFFFFFF:FFFFFFFFFFFFF:FFFFFFFFFFFFFFFFFFF:F:FFFFFFFFFF:FFF:FFFFFFFFFFFFFFFFFFFF:FFFFFFF:FFFFFFF,FFFFF:FFFFFFFFFFFFFFFFFF,FFFFFFFFFFFFFF:FF:FFFFFFFF:FF,,FFFFFFFFFF:FFFFFFFF,,FFFFFFF:FF,FFFFFF,FFFFFFFFF,:FFFFFF
@A00881:241:HJW2NDRXX:1:2130:31349:25629 1:N:0:CGAGAGAA+GATTGGAG
GCCAATCCTATGGGATGCAGCAGTGGGGGATATTGGACAATGGGCGAAAGCCTGATGCAGCGACGCCGCGTGGAGGAAGAAGGTTTTCGGATTGTAAACTCCTGTCGTGCGGGACGATAATGACGGTACCGCACAAGAAAGCCACGGCTAACTACGTGCCAGCAGCCGCGGTAAAACGTAGGTGGCAAGCGTTGTCCGGAATTACTGGGTGTAAAGGGAGCGCAGGCGGGCTGACAAGTTGGAAGTGAAA
+
FFF:FFFFFFFFFFF,FFFFFFFFFFFFFFFFFFFFFFFFFFFFFFFFFFFFFFFFFFFFFFFFFFFFFFFFFFF:FFFFFF:FF,FFFFFFFFFFFFFFFFFFFFFFFFFFFFFFFFFFFFFFFFFFFFFFFFFFFFF:F:FFFF::FFFFFFFFFFFFFFFFFFFFF:FF:FFFFFFFFF:FFFFFFFFFFFFF,FFF:FFFFF::FFFFFFF,FFFFFFFFFFFF:FFFFFFF::FFFFFFF:FFFF
@A00881:241:HJW2NDRXX:1:2130:30897:26099 1:N:0:CGAGAGAA+GATTGGAG
GCCAATCCTATGGGATGCACCAGTGGGGAATATTGGGCAATGGAGGGAACTCTGACCCAGCAACGCCGCGTGAAGGAAGAAGGTTTTCGGATTGTAAACTTCTGTCGCAGGGGACGAAGAATGACGGTACCCTGTAAGAAAGCCCCGGCTAACTACGTGCCAGCAGCCGCGGTAATACGTAGGGGGCAAGCGTTGTCCGGAATGACTGGGCGTAAAGGGAGTGTAGGTGGCATAGCAAGTTAGTAGCGTA
+
FFFFFFFFFFFFFFFFFFFFFFFFFFFFFFFFFFFFFFFFFFFFFFFFFFFFFFFFFFFFFFFFFFFFFFFFFFFFFFFFFFFFFFFFFFFFFFFFFFFFFFFFFFFFFFFFFFFFFFFFFFFFFFFFFFFFFFFFFFFFFFFFFFFFFFFFFFFFFFFFFFF:FFFFFFFFFFF:FFFFFFFF:FFFFFFFFFFFFFFF:FFFFFFFFFFF:FFFFFFFFFFFFFF:F,FFFFFFFFF:FF,:FFFFFF
@A00881:241:HJW2NDRXX:1:2130:25762:26663 1:N:0:CGAGAGAA+GATTGGAG
GCCAATCCTACGGGGGGCAGCAGTCGGGAATATTGCGCAATGGAGGAAACTCTGACGCAGTGACGCCGCGTGCAGGAAGAAGGTTTTCGGATTGTAAACTGCTTTAGACAGGGAAGAAAAAGGACAGTACCTGTAGAATAAGCTCCGGCTAACTACGTGCCAGCAGCCGCGGTCATACGTAGGGAGCAAGCGTTATCGGGATTTATTGGGTGTAATGGTGGCGTAGATGGGAATACAAGTTAGTTGTGAA
+
F,F,,:FFFFFFFFFFFF,FFFFFFFFF:FF:FF:FFFFFFFFFFFFFFFFFF:FF,FFFF,FFFFFFF:FFFFFFFFFFFFFFFFFFFFFFFFFFFF,FFFFFFFFFFFFF:,FFFFFF:F:FFFFFFF,,FFFFFFFF,FFF,FFF,FFF,FFFF:FF::FFFFFF,FFFF,FFF:FFFF::,FFFFFFF::FFF,F,,F::F:FF,:FFF:F,FF,,:FF,FFFFFFFFF,F:FFFFF:FFFFFFFF
@A00881:241:HJW2NDRXX:1:2130:23619:26804 1:N:0:CGAGAGAA+GATTGGAG
GCCAATCCTACGGGGCGCAGCAGTGGGGAATATTGGTCAATGGGCGAGAGCCTGAACCAGCCAAGTCGCGTGAGGGAAGACGGTCCTATGGATTGTAAACCTCTTTTGCCGGGGAGCAAAGAGCGGCACGTGTGCCGCGCCGAGAGTACCCGGAGAAAAAGCATCGGCTAACTCCGTGCCAGCAGCCGCGGTAATACGGAGGATGCGAGCGTTATCCGGATTTATTGGGTTTAAAGGGTGCGCAGGCGGC
+
FFFFFFFFFFFFFFFFFFFFFFFFFFFFFFFF:FFFFFFFFFFFFFFFFFFFFFFFFFF:FFFFFFFFFFFFFFFFFFFFFFFFFFFFFFFFF:FFFFFFFFFFFFFFFFFFFF,FFFFFFFFFFFFFFF:FFFFFFFFFFFFF:FFFFFFF:FFF,FFFFFFFFFFFFFFFFFFFFFFF,FFF:FFFFFFFFFF:FFFFFFFFFFFFFFFF,:FFFFFFF::FFFFFF:FF:FFFFFFFFFFFFF:FFF
@A00881:241:HJW2NDRXX:1:2130:27208:27915 1:N:0:CGAGAGAA+GATTGGAG
GCCAATCCTATGGGAGGCAGCAGTGGGGAATATTGCACAATGGGGGAAACCCTGATGCAGCAACGCCGCGTGAGTGATGACGGTCTTCGGATTGTAAAGCTCTGTCTTTAGGGACGATAATGACGGTACCTAAGGAGGAAGCCACGGCTAACTACGTGCCAGCAGCCGCGGTAATACGTAGGTGGCAAGCGTTGTCCGGATTTACTGGGCGTAAAGGGAGCGTAGGTGGATATTTAAGTGGGATGTGAAA
+
FFFFFFFFFFFFFFFFFFFFFFFFFFFFFFFFFFFFFFFFFFFFFFFFFFFFFFFFFFFFFFFFFFFFFFFFFFFFFFFFFFFFFFFFFFFFFFFFFFFFFFFFFFFFFFFFFFFFFF:FFFFFFFFFFFF,FFFFFF:FFFFFFFFFFFFFFFFFFFFFFFFFFFFFFFFFF,F,FFF,FFFFFFF:FFFFFFFFFFFFFFFFFFFFFFFFFFFFF:FFFFFFFFFFFFFFFFFFFFFF:F::FFFFFF
@A00881:241:HJW2NDRXX:1:2130:30038:28056 1:N:0:CGAGAGAA+GATTGGAG
GCCAATCCTATGGGGTGCAGCAGTAGGGAATTTTGCGCAATGGGCGAAAGCCTGACGCAGCAACGCCGCGTGTGTGATGAAGCCCCTAGGGGTGTAAAACACTGTCAGTAGGGACGAATAATGACGGTACCTACAGAGGAAGCACCGGCTAACTCCGTGCCAGCAGCCGCGGTAATACGGGGGGTGCAAGCGTTGTCCGGAATCATTGGGCGTACAGCGTTCGTAGGCGGCATGCCAAGTCTGGTGTTAA
+
FFFFFFFFFFFFFFFFFFFFFFFFFFFFFFFFFFFFFFFFFFFFFFFFFFFFFFFFFFFFFFFFFFFFFFFFFFFFFFFFFFFFFF:FFFFFFFFFFFFFFFFFFFFFFFFFFFFFFFFFFFFFFFFFFFFF:FFFFFFFFFFFFFFFFFFFFFFFFFFFFFFFFFFFFFFFFF:FFFFFFFFFFFFF,FFF:FFFFFFFF:FFFFFFFFFFFF,:FFFFFFFFFF:FFFFF,FFFFFFFFFFFFFFFF:
@A00881:241:HJW2NDRXX:1:2130:26232:28197 1:N:0:CGAGAGAA+GATTGGAG
GCCAATCCTACGGGAGGCAGCAGTGGGGGATATTGGACAATGGGGGGAACCCTGATCCAGCGATGCCGCGTGAGGGAAGAAGGTTTTCGGATTGTAAACCTCTGTGGAGTGGGACGATAATGACGGTACCGCTCAAGGAAGCCACGGCTAACTACGTGCCAGCAGCCGCGGTAATACGTAGGTGGCGAGCGTTGTCCGGACTTACTGGGTGTAAAGGGAGTGTAGGCGGGAAGGCCAGTCAGAAGTGAAA
+
FFF:FFFFFFFFFFFFFFFFF:F,FFFFFFFFFFFFFFFFFFFFFFFFFFFFFFFFFFFFFFFFFFFFFFFFFFFFFFFFFFFFFFFFFFFFFFFFFFFFFFFFFFFFFFFFFFFFFFFFFFFFFFFFFFFFF:F:FFFFFFFFFFFFF:::FFFFFFFFFFF,FFFFFFFFFFFFFFF:FFFFFFFFFFF,FFFFFFFF:FFFFFFFFFFFFFFFFFF:FFFFFF,FFFFFFFF,:::F:FFFF:FFFF
@A00881:241:HJW2NDRXX:1:2130:27661:28510 1:N:0:CGAGAGAA+GATTGGAG
GCCAATCCTATGGGGGGCAGCAGTGGGGAATATTGGGCAATGGGCGAAAGCCTGACCCAGCAACGCCGCGTGAGGGAAGAAGGTTTTCGGATTGTAAACCTCTGTCCTAGAGGACGAAGGAAGTGACGGTACTCTAGGAGGAAGCCCCGGCTAACTACGTGCCAGCAGCCGCGGTACTACGTAGGGGGCGAGCGTTGTCCGGAATGACTGGGCGTAAAGGGCGTGTAGGCGGCTGATTAAGTCTGGAGTG
+
FF,,FFFFFFFFFFFF:FFFFFFFFFFFFFFFFFFFFFFFFFFFFFFFFFFFFFFFFFFFFFFFFFFFFFFF:FFFFFFFFFFFFFFFFFFFF,FFFF:FF::FFF,FFFF:FFFFFFFFFFFFFFFFFFF:FFFFFFFFFF:FFFFFFFFFFFFFFFFFFFFFFFFFFFFFFFFF,FFFFFFFFFFFFFFFFFFFFFFFFFFFF:FFFF,FF,:FF,FF,F,F:FFFFF:,:FFF:FF,FF,:F:,F,,
@A00881:241:HJW2NDRXX:1:2130:31503:28620 1:N:0:CGAGAGAA+GATTGGAG
GCCAATCCTATGGGATGCAGCAGTGGGGAATATTGGGCAATGGGCGAAAGCCTGACCCAGCAACGCCGCGTGAAGGAAGAAGGTCTTCGGATTGTAAACTTCTTTTATGAGGGACGAAGGACGTGACGGTACCTCATGAATAAGCCACGGCTAACTACGTGCCAGCAGCCGCGGTAATACGTAGGTGGCGAGCGTTATCCGGATTTACTGGGTGTAAAGGGCGCGTAGGCGGGCGTGCAAGTCAGATGTG
+
FF:FFFFFFFFFFFFFFFFFFFF:FFFFFFFFFFFFFFFFFFFFFFFFFFFFFFFFFFFFFFFFFFFFFFFFFFFFFFFFFFFFFFFFFFFFFFFFFFFFFFFFFFFFFFFFFFFFFFFFFFFFFFFFFFFFFFFFFFFF:FFFFFFF:FFFFFFFFFFFFFFFFFFFFFFFF:FF,FFFFFFFFFFFFFFFFFF:FFFFFFFFFFFFFFFFFF:FF,FFFFFFFFFFFFFFFFFFFFFFFF:FFFFFFF
@A00881:241:HJW2NDRXX:1:2130:32850:29074 1:N:0:CGAGAGAA+GATTGGAG
GCCAATCCTACGGGAGGCACCAGTGAGGAATATTGGTCAATGGCCGTAAGGCTGAACCAGCCAAGTCGCGTGAGGGATGACGGCCCTACGGGTTGTAAACCTCTTTTGTCAGGGAGCACAAGGCGCCACGTGTGGCGCCCCGAGAGTACCTGAAGAAAAAGCATCGGCTAACTCCGTGCCAGCAGCCGCGGTAATACGGAGGATGCGAGCGTTCTCCGGATTTATTGGGTTTAAAGGGTGCGCAGGCGGA
+
F,::FFF:FFFFFFFFFFFFFFFF:,:FFFF,:FFFF:FFFFF:FFFFFFFFFFFF,FFF:FF:FFFFFFFFFFFFF,FFFFFFFFFFFFFFFFFFFFFFFFFFFFF:FFFFFFFFFF,F,:FFFFFFFFFFFFFF:FF:FFFFFFFFFFFFF,FF,FFF,:FFFFFFFF:FFFFFFF:FFFFFFFFFFFFFFFF,FFFFFFFFF,FFFFF:,,:F:FF,,F:::FFFFFF,FF,FFF:,FF:FF:FF:F
@A00881:241:HJW2NDRXX:1:2130:25048:29152 1:N:0:CGAGAGAA+GATTGGAG
GCCAATCCTATGGGATGCAGCAGTGAGGAATATTGGTCAATGGGCGCGAGCCTGAACCAGCCAAGTAGCGTGAAGGAAGACGGCCCTACGGGTTGTAAACTTCTTTTATACGGGAATAAGAACGTCCACGAGTGGATGCGTGCATGTACCGTATGAATAAGCATCGGCTAACTCCGTGCCAGCAGCCGCGGTAATACGGAGGATGCGAGCGTTCTCCGGATTTATTGGGTTTAAAGGGAGCGTAGGCGGA
+
FFFFFFFFFFFFFFFFFFFFFFFFFFFFFFFFFFF:FFFFFFFFFFFFFFFFFFFFFFFFFF:FFFFFFFFFFFFFFFFFFFFFFFFFFFFF:FFFFFFFFFFFFFFFFFFFF:F,FFFFFFFFFFFFFFFFFFFFFFFFFFFFFFFFF,:F,FFFFFFFFFFFFFFFF:F:FFF:FFFF,F::FFFFFF,F,FFFFFFFFFFFFFFF:FFFF,:FFFFF:F,F,:FFF:,FFF,FFFF:FFFFFF:FF:
@A00881:241:HJW2NDRXX:1:2130:10637:29340 1:N:0:CGAGAGAA+GATTGGAG
GCCAATCCTACGGGATGCAGCAGTTAGGAATATTGGGCAATGGAGGGAACTCTGACCCAGCAACGCCGCGTGAAGGAAGAAGGTTTTCGGATTGTAAACTTCTGATCTATGGGAAGAAGAGAGTGACGGTACCATAGGAGAAAGCCACGGCTAACTACGTGCCAGCAGCCGCGGTAATACGTAGGTGGCGAGCGTTGTCCGGAATAACTGGGCGTAAAGGGAGCGTAGGTGGTTTGGCAAGTTAGTAGCG
+
FFFFFFFFFFFFFFFFFFFFFFF:FFFFFFFFFFFFFFFFFFFFFFFF:FFFFFFFFFFFFFFFFFFFFFFFFFFFFFFFFFFFFFFFFFFFFFFFFFFFFFFFFFFF:FFFFFFFFFFFFFFFFFFFFF:FFFFFFFFFF,FFFF:FFFFFFFFFFFFFFFF:FFFFFFFFFFF,FFFFFFFFFFF:FFFFFFFFFFFFFFF:FFFFFFFFFF,FFFFFFFFFFFFFFFFFFFFFFFF,FFFFFFFF::
@A00881:241:HJW2NDRXX:1:2130:11360:29716 1:N:0:CGAGAGAA+GATTGGAG
GCCAATCCTACGGGGCGCAGCAGTGAGGAATATTGGGCAATGGAGGCAACTCTGACCCAGCAACGCCGCGTGAGCGATGAAGGTCTTCGGATTGTAAAGCTCTTTAAGTGGGGACGAAGAAAGTGACTGTACCCACAGAATAAGCCTCGGCTAACTACGTGCCAGCAGCCGCGGTAATACGTAGGAGGCAAGCGTTATCCGGAATGACTGGGCGTAAAGGGTGCGTAGGTGGTTTGGCAAGTTGGTAGCG
+
FFFFFFFFFFFFFFFFFFFFFFFFFFFFFFFFFFFFF:FFFFFFFFFFFFFFFFFFFFFFFFFFFFFFFFFF,FFFFFFFFFFFFFFFFFF,FFFFF:FFFFFFFFFFFFFFFFFFFFFFFFFFFFFFFFFFFFFFFFFFFFFFF:FFFFFFFFFFFF,FFFFFFF:FFFFFFFFFFFFFFFFFFFFFF:FFFFFFFFFFFFF,FF:FFFFFFFFFF,FFFFFFFFFFFFFFFFFF,F:FFFFFFFF:F:
@A00881:241:HJW2NDRXX:1:2130:21016:29935 1:N:0:CGAGAGAA+GATTGGAG
GCCAATCCTATGGGACGCAGCAGTGGGGAATATTGGGCAATGGAGGCAACTCTGACCCAGCAACGCCGCGTGAGCGATGAAGGTCTTCGGATTGTAAAGCTCTTTAAGTGGGGACGAAGAAAGTGACTGTACCCACAGAATAAGCCTCGGCTAACTACGTGCCAGCAGCCGCGGTAATACGTAGGAGGCAAGCGTTATCCGGAATGACTGGGCGTAAAGGGTGCGTAGGTGGTTTGGCAAGTTGGTAGCG
+
F,FFFFFFFFFFF:FFFFFFFFFFFFFFFFF::FFFFFFFFFFFFFFFFFFFFFFFFFFFFFFFFFFFFFFFFFFFFFFFFFFFFFFFFFFFFFFFFFFFFFFFFFFFFFFFFFFFF:,FFFFFFFFFFFFFFFFFFF:FFFFFFF:F:FFFFFFFFFFF:,FF:FFFFFFFFFFFFFFFFFFFFF,FFFFFFFFF,FFFFF::FFFFFFF:FFFFFFFF:FF:FFFFFFF:FFFFFFF,FFFFFFFFF:
@A00881:241:HJW2NDRXX:1:2130:27471:30405 1:N:0:CGAGAGAA+GATTGGAG
GCCAATCCTACGGGACGCAGCAGTGAGGAATATTGGTCAATGGGCGGGAGCCTGAACCAGCCAAGCCGCGTGAGGGAAGAAGGTACAGCGTATCGTAAACCTCTTTTGTCAGGGAACAAAGGCGGGGACTAGTCCCCGGATGAGGGTACCTGAAGAAAAAGCATCGGCTAACTCCGTGCCAGCAGCCGCGGTAATACGGAGGATGCGAGCGTTATCCGGATTTATTGGGTTTAAAGGGTGCGCAGGCGGT
+
FFFFFFFFFFFFFFFFFFFFFFFFFFFFFFFFFFFFFFFFFFFFFFFFFFFFFFFFFFFFFFF:FFFFFFFFFFFFFFFF,FFFFFFFFFFFFFFFFFFFFFFFFFFFFFFFFFF,FF::FFFFFFFFFFFFFFFFFFFFF:FFFFFFFFFFFFFFFFFFF,FFFFFFFFFFFFF:FFFFFFFFFFFFFFFF::FFFFFF:FFF,F,,FFFFFF,FFFFF,FFFFFF,:F,FFFFFFFF:FFFFFFFFFF
@A00881:241:HJW2NDRXX:1:2130:20130:30655 1:N:0:CGAGAGAA+GATTGGAG
GCCAATCCTACGGGGTGCAGCAGTGGGGAATATTGCACAATGGGGGAAACCCTGATGCAGCAACGCCGCGTGAGTGAAGAAGTCATTCGTGATGTAAAGCTCTATCAGCAGGGAAGAAAATGACGGTACCTGAGTAAGAAGCCCCGGCTAACTACGTGCCAGCAGCCGCGGTAATACGTAGGGGGCAAGCGTTATTCGGATTTACTGGGTGTAAAGGGAGCGTAGACGGCCAGACAAGTCTGAAGTGAAA
+
FFFFFFFFFFFFFFFFFFFFFFFFFFFFFFFFFFFFFFFFFFFFFFFFFFFFFFFFFFFFFFFFFFFFFFFFFFFFFFFFFFFFFFFFFFFFFFFFFFFFFFFFFFFFFFFFFF:FFFFFFFFFFFF::F,FFFFFFFFFFFFFFFFFFFFFFFFFFFFFFFFFFFFFFFFFFFFFFF:FFFFFFFFFFFF,,,:FFFFFFFF:FFF:FFFFFFFFFFFFF:FF,,FFFFF:FFFF:FFFFFFFFFFFFF
@A00881:241:HJW2NDRXX:1:2130:32841:30686 1:N:0:CGAGAGAA+GATTGGAG
GCCAATCCTATGGGATGCAGCAGTGGGGGATATTGGACAATGGGGGGAACCCTGATCCAGCGACGCCGCGTGAGTGAAGAAGTATTTCGGTATGTAAAGCTCTGTCAGCAGGGAAGAGAGAGGACGGTACCTGAAGAAGAAGCCCCGGCTAACTACGTGCCAGCAGCCGCGGTAATACGTAGGGGGCAAGCGTTATCCGGATTTACTGGGTGTAAAGGGAGCGCAGACGGACAGGCAAGTCTGGAGTGAA
+
FF:FFFFFFFFFFF,FFFFFFFFF,FFFFF:FFFFFFFFFFFFFFFFF:FFFFFFFFFFFFFFFFFFFFFFFFFFFFFFFFFFFFFF:FFFFFFFFFFF:FFFFFFFFFFFFFFFFFFFFFFFFFFFF:F,FFFFFFFF:FF:FF::F,F:FFFFF:FFFFFFFFFFF,FFFFFFFFFFFF,FFFF:FFFFFFFFFFF:FFFFFFF::FF:FF:FFFF:FF:FFF,F:FFFFFFFFF,FFFFFFFFF:,,
@A00881:241:HJW2NDRXX:1:2130:23990:30859 1:N:0:CGAGAGAA+GATTGGAG
GCCAATCCTACGGGATGCAGCAGTGGGGAATATTGGTCAATGGGGGGAACCCTGAACCAGCAACGCCGCGTGAAGGAAGAAGGCTTTCGGGTTGTACACTTCTTTTACCAGGGACGCTAGTGACGGTACCTGGTGAATAAGCTCCGGCTAACTACGTGCCAGCAGCCGCGGTCATACGTAGGGAGCGAGCGTTATCCGGATTTACTGGGTGTAAAGGGCGCGTAGGCGGGCTGTCAAGTCAGATGTGAAA
+
FFFFFFFFFFFFFFFFFFFFFFFFFFFFFFFF,FFFFFF::FFFFFFF:FFFFFFFFFFFFFFFF:FFFFFFFFFFFFF:FFFFFFFFFFFFFF:F,FF:FFFFFFFFFFFFFFFF,F:FFFFFFFFFF:FFFFFF,:FFFFFFFFFFFFFFFFFFFFFFFFF:FFFFFFFF,F:FFFFFFFF,FFFFFFFFF,FFFFFFFFFFFFFFFFFFF,FFF:F::F,FF,FFFFF:FFF,FFF:FFF,FFFF,F
@A00881:241:HJW2NDRXX:1:2130:20311:31250 1:N:0:CGAGAGAA+GATTGGAG
GCCAATCCTACGGGGGGCAGCAGTTGGGAATATTGGACAATGGAGGAAACTCTGATCCAGTGACGCCGCGTGAAGGAAGAAGGCTTTCGGGTTGTAAACTTCTTTTACCAGGGACGAAAGTGACGGTACCTGACTAAGAAGCTCCGGCTAAATACGTGCCAGCAGCCGCGGTCATACGTATGGAGCAAGCGTTATCCGGATTTACTGGGTGTCAAGGGAGCGTAGGCGGCGCCGCAAGTCTGATGTGAAA
+
FFF:FFFFFFFFFFFFFFFFFFFF:FFFF:F::FFFFF,FFFFFFFFFFFFFFFFFFFFFFFFFFFFFFF:FFFF:FFFF,FFFF:FFFFFFFFFF:FFFFFFFFFFFFFFFFFFFFF:F,F,FFFFFFFFFFFF,FFFFFFFFFFF:F:FFFFFFFFFFFFF,FFFFFFFF,FFFFFFFF:FFF:FFF:F:F:FFFFFF,F:FFFFFF:FF,F:FF:F:FFF:FFF:FFF:F::::F,FFFFFFFFF::
@A00881:241:HJW2NDRXX:1:2130:16062:31563 1:N:0:CGAGAGAA+GATTGGAG
GCCAATCCTATGGGATGCAGCAGTGGGGAATATTGGGCAATGGGCGAAAGCCTGACCCAGCAACGCCGCGTGAAGGAAGAAGGCTTTCGGGTTGTAAACTTCTTTTATCAGGGACGAACAAATGACGGTACCTGATGAATAAGCCACGGCTAACTACGTGCCAGCAGCCGCGGTAATACGTAGGTGGCAAGCGTTATCCGGATTTACTGGGTGTAAAGGGCGCGTAGGCGGGCGTGCAAGTCAGATGTGA
+
FFFFFFFFFF,FFFFFFFFFFFFFFFFFFFFFFFFFFFFF:FFFFFFFFFFFFFFFFFFFFFFFFFFFFFFFFFFFFFF:FFFFFFFFFFFFFFFF:FFFFFFFFFFFFFFFFFFFFFFFFFFFFFFFFFFFFFFFFFFFFFFFFFFFFFFFFFFFFFFFFF:FFFFFFFFFFFF:FFFFFFFFFF:FF:FFF:FFFFFFFFFFFFFFFFFFFFFFFFFFF:FFFFF:FFFFFFFFFF,FF:FFFFFFFF
@A00881:241:HJW2NDRXX:1:2130:24035:31876 1:N:0:CGAGAGAA+GATTGGAG
GCCAATCCTATGGGAGGCAGCAGTGGGGAATATTGCACAATGGGGGGAACCCTGATGCAGCGACGCCGCGTGGGTGAAGAAGTATTTCGGTATGTAAAGCCCTATCAGCAGGGAAGAAGATGACGGTACCTGAGTAAGAAGCCCCGGCTAACTACGTGCCAGCAGCCGCGGTAATACGTAGGGGGCGAGCGTTATCCGGATTTACTGGGTGTAAAGGGTGCGTAGGTGGCATGGCAAGTCAGAAGTGAAA
+
FF:::FFFF,,FFFFFFFFFFFF:FFFFFFFFFF:FFFFFFFFFFFFFFFFFFFFFFFFFFFFFFFFFFFFFFFF:FFFFFFFF:FFF:FFFFFFFFF:FFFFFFFFFFFFF:FFFFFFFFFFFFFFFFFFFFFFFFF:FFFFFFFFFF,FFFFFFFFFFFF:FFF:FFFFFF:FFFFFFFFFFFFFFFFFFFFFFF:FFFFFFFFFF:FFFFFF:FFFFFFFFFFFF:FFFF:FFFFFFFFF,F:FFFF
@A00881:241:HJW2NDRXX:1:2130:17192:31955 1:N:0:CGAGAGAA+GATTGGAG
GCCAATCCTACGGGGTGCAGCAGTGGGGGATATTGCACAATGGAGGAAACTCTGATGCAGCGATGCCGCGTGAGGGAAGAAGGTTTTCGGATTGTAAACCTCTGTGGAGGGGGACGATAATGACGGTACCCCTTTAGGAAGCCACGGCTAACTACGTGCCAGCAGCCGCGGTAATACGTAGGTGGCGAGCGTTGTCCGGACTTACTGGGGGTAAAGGGAGTGCAGGCGGGACAGCACGTCAGAAGTGAAA
+
F:FFFFFFFFFFFFFFFFFFFFFFFFFFFFFFFFFFFFFFFFFFFFFFFFFFFF:FFFFFFFFFFFFFFFFFFFFFFFFF:FFFFFFFFF:FFFFF:FFFFF:F:F:FFFFFFFFFF:FFFFFFFFFFFFF:F:F,FFFFFFFFFFFFF:,FFFFFFFFFFFFFFF:FFFFFFFFFFFFFF:FFFFFFFFFF,FFFFFFFFFFFFFFFF,FFF:,FF:,FFFFFFFFFFFF,,FFF,FFF,FF,FFFF,:
@A00881:241:HJW2NDRXX:1:2130:22978:32142 1:N:0:CGAGAGAA+GATTGGAG
GCCAATCCTACGGGATGCAGCAGTGGGGGATATTGGACAATGGGGGGAACCCTGATCCAGCGACGCCGCGTGAGTGAAGAAGTATTTCGGTATGTAAAGCTCTATCAGCAGGTAAGAAAGAAATGACGGTACCTGAGTAAGAAGCCCCGGCTAACTACGTGCCAGCAGCCGCGGTAATACGTAGGGGGCAAGCGTTATCCGGAATTACTGGGTGTAAAGGGAGCGTAGACGGTAAAGCAAGTCTGGAGTG
+
FFFFFFFFFFFFFFFFFFFFFFFFFFFFFFFFFFFFFF:FFFFFFFFFFFFFFFFFFFFFFFFFFFFFFFFFFFFFFFFF:FF:FFFFFF,FFFFFFFFFFFFFFFFFFFFFFF:FFF:FFFFFFFFFFFFFFFFFFFFFFFFFFFFFFFFFFFFF:FFFFFFFFFFFFFFFFFFFFFFFFFFFFFFFFFFFFFFF,FFFFFFFFFFFFFFFFF,FFFFFFFFFFF,,:FFFF:FFFFF,FFFF:FFFFF
@A00881:241:HJW2NDRXX:1:2130:16071:32205 1:N:0:CGAGAGAA+GATTGGAG
GCCAATCCTATGGGAGGCAGCAGTGGGGGATATTGCACAATGGGGGGAACCCTGATGCAGCGACGCCGCGTGAGTGAAGAAGTATTTCGGTATGTAAAGCTCTATCAGCAGGGAAGAAAAAGGTGCCCCATGGGCGCCTGGACGGTACCTGACCAAGAAGCCCCGGCTAACTACGTGCCAGCAGCCGCGGTCATACGTAGGGGGCAAGCGTTATCCGGATTTACTGGGTGTAAAGGGAGCGTAGACGGCG
+
FF:,FF,F:F:FFFFFFFFFFFF,FFFFFFF,FFFFFFFFFFFFFFF:FFFFFFFFFFFFFFFFFFFFFFFFFFFFFFFFFFF:,FFFFFFFFFFFFFFFFFFFFFFFFFFFFFFFFFFFFFFFFFFFFFFFFFFFFF:FFF:FFFFFFFFFFFFFFFF:FFFFFFFF:FFFFFFFFFFFFFFFF,FFFFF,FFFFFFFF:F:FFFFFFFFFFFF:FFF,FFF,FFFFF:FF,FFFFFF:F:,,F:FFFF
@A00881:241:HJW2NDRXX:1:2130:23068:32299 1:N:0:CGAGAGAA+GATTGGAG
GCCAATCCTATGGGAGGCAGCAGTGGGGAATATTGCACAATGGGGGGAACCCTGATGCAGCGACGCCGCGTGGGTGAAGAAGTATTTCGGTATGTAAAGCCCTATCAGCAGGGAAGAAGATGACGGTACCTGAGTAAGAAGCCCCGGCTAACTACGTGCCAGCAGCCGCGGTAATACGTAGGGGGCGAGCGTTATCCGGATTTACTGGGTGTAAAGGGTGCGTAGGTGGCATGGCAAGTCCGAAGTGAAA
+
F::F:FFFF,FFFFFFFFFFFFFFFFFFFFFFFFFFFFFFFFFFFFFFFFFFFFFFFFFFFFFFFFFFFFFFFFFF,FFF,F:FFFFFFFFF,FFFFFFFFFFFFFFFFFFFFFFFFFFFFF:FFFFFF:FF:FFF:FFF:FFFF:FFFFFFFFFFFFFFFFF:FFFFFFFFFFFFFFFFF:FF:F:FFFFF,FFFFF:FF:FFFFFFFFFF,FF,FFFFFFFFFFFFFFF,FFFFFF:F,FF,F:FFF,
@A00881:241:HJW2NDRXX:1:2130:26955:32487 1:N:0:CGAGAGAA+GATTGGAG
GCCAATCCTATGGGGTGCAGCAGTGGGGAATATTGCACAATGGGGGGAACCCTGATGCAGCAACGCCGCGTGAAGGAAGAAGTGATTCGTCATGTAAACTTCTATCAATAGGGACGAAGGAAGTGACTGTACCTAAGTAAGAAGCACCGGCTAAATACGTGCCAGCAGCCGCGGTACTACGTATGGTGCACGCGTTATCCGGATTTACTGGGTGTAAAGGGTGAGTAGGCGGTTTGGCCAGTCATATGTG
+
FFF,FFFFFFFFFFFFFFFFFFFFFFFFFFFFFFFFFFFFFFFFFFFFFFFFFFFFFFFFFFFFFFFFFFFFFFFFFFFFFFFFFFFFFFFFFFFFFFFFFFFFFFFFFFFF:FFFFFFFFFFFFFFFFFFFFFF:::FFF::FFFFFFFFF:FFF:FFFFFFFFFFFFFFF:F:F,FFFFF:,FFFFFF,FFF:,FFFFFFFFFFF:FFFF,F,F,FFFFFFFF::FFFFF:F,FFF,,FFFFFFFFFF
@A00881:241:HJW2NDRXX:1:2130:14308:32597 1:N:0:CGAGAGAA+GATTGGAG
GCCAATCCTATGGGGCGCACCAGTGAGGAATATTGGTCAATGGACGAGAGTCTGAACCAGCCAAGTAGCGTGAAGGATGACTGCCCTATGGGTTGTAAACTTCTTTTATATGGGAATAAAGTGAGCCACGTGTGGCTTTTTGTATGTACCATACGAATAAGGATCGGCTAACTCCGTGCCAGCAGCCGCGGTAATACGGAGGATCCGAGCGTTATCCGGATTTATTGGGTGTAAAGGGAGCGTAGGCGGA
+
FFFFFFFFFFFFFFFFFFFFFFFFFFFFFFFFFFFFFFFFFFFFFFFFFFFFFFFFFFFFFFFFFFFFFF:FFFFFFFFFFFFFFF:FFFFFFFFFFFFFFFFFFFFFFFFFFFFFFFFFFFFFFFFFFFFFFFFFF:FFFFFFFFFFFFFFF:FF:FFFFFFFFFFFF:FFFFFFFF:F,FFFFFFFFFF:,FFF:FFFFFFFFFFFFFF:FFFFFFFF,:F,:FFFFF,F,FFFFFFFFFF:FFFFFF
@A00881:241:HJW2NDRXX:1:2130:16514:32941 1:N:0:CGAGAGAA+GATTGGAG
GCCAATCCTATGGGGCGCAGCAGTGGGGAATATTGGGCAATGGGCGCAAGCCTGACCCAGCAACGCCGCGTGAAGGAAGAAGGCTTTCGGGTTGTAAACTTCTTTTAAGGGGGAAGAGTAGAAGACGGTACCCCTAGAATAAGCCACGGCTAACTACGTGCCAGCAGCCGCGGTAATACGTAGGTGGCAAGCGTTGTCCGGATTTACTGGGTGTAAAGGGCGTGCAGCCGGGGAAGCAAGTCAGATGTGA
+
FFFFFFFFFFFFFFFFFFFFFFFFFFFFF,FFFFFFFFFFFFFFFFFFFFFFFFFFFFFFFFFFFFFFFFFFFFFFFFFFFFFFF:FFFFFFFFFFFFFFF:FFFFFFFFFFFF,FFFF:FFFF:FFFF:FFFFFFFFFFFFFFFFFFFFFFFFFFFFFFFFFFFFFF:FFFFFFFFF:FF:FFFFFFF:FFF:FFFFFFFFFFFF::FFFFFF:FFFFFFFFFFFFF:FFFF:FFFFFFFFFFFFFFFF
@A00881:241:HJW2NDRXX:1:2130:21811:33348 1:N:0:CGAGAGAA+GATTGGAG
GCCAATCCTACGGGACGCACCAGTCGGGAATATTGCGCAATGGAGGGAACTCTGACGCAGTGACGCCGCGTATAGGAAGAAGGTTTTCGGATTGTACACTATTGTCTATAGGGAAGAAAGAAATGACGGTACCTATAAAGAAAGCCCCGGCTAACTACGTGCCAGCAGCCGCGGTAATACGTCGGGGGCACGCGTTGTCCGGAATGACTGGGCGTACAGGGAGTGTAGGTGGCATAGCCAGTTATTTGTG
+
FFFF:FFFFFFFFFFFFFF:FFFFFFFFF:F,:FFFF:FF,FFFFFFFFFFFFFFFFFFFFFFFF:FFFFF:FFFFFFFFFFFFFFFFFFF:FFFF,FFF,FFFFFF:FFFFFF,F,FFFFFFFFFF:FFFFFF,:,,FFFFFF:FFFFFFF::FFFFFFFF:FFF,FFF:FFFFF,FFFFF:FFFFFFF,FFFFFFFFFFF:,:F:FFFFFFF,:,,FF:,FF:F,:FFF,FFFF:::,F:F:F,:F:F
@A00881:241:HJW2NDRXX:1:2130:10330:33630 1:N:0:CGAGAGAA+GATTGGAG
GCCAATCCTATGGGGGGCACCAGTGGGGGATATTGCACAATGGAGGAAACTCTGATGCAGCGATGCCGCGTGAGGGAAGAAGGTTTTCGGATTGTAAACCTCTGTGGAGGGGGACGATAATGACGGTACCCCTTTAGGAAGCCACGGCTAACTACGTGCCAGCAGCCGCGGTAATACGTAGGTGGCGAGCGTTGTCCGGAATTACTGGGTGTAAAGGGAGTGCAGGCGGGAAAGCAAGTCAGAAGTGAAA
+
FFFFFFFFFFFF:FFFFFFFFFFFFFFFFFFFFF:FFF:FFF:FFFFFFFFFFFFFFFFFF:FFFFFFFFFFFFFFFFFFFFFFFF:F:FF:FFFFFFFFFFFFFFFFFFFFFFFFFFF:FFFF,FF::FFFFFFFFFF:FF::FFFFF:FFF:F,FF:FFFFFFFFFFFFF:FFFFFF:FFFFFFFFFFF,FFFF:FFFFF,FFFFFF:FFFFFFFFFFFFFFFFFFFFFFFF,FFFFFFFFFFFF,FF
@A00881:241:HJW2NDRXX:1:2130:26196:33771 1:N:0:CGAGAGAA+GATTGGAG
GCCAATCCTACGGGATGCAGCAGTCGGGAATATTGCGCAATGGAGGGAACTCTGACGCAGTGACGCCGCGTGCAGGAAGAAGGTTTTCGGATTGTAAACTGCTTTAGACAGGGAAGAAGAAGGACAGTACCTGTAGAATAAGCTCCGGCTAACTACGTGCCAGCAGCCGCGGTAATACGTAGGGAGCAAGCGTTATCCGGATTTATTGGGTTTAAAGGGTGCGTAGGTTGTTTTTTAAGTCAGCGGTGAA
+
FFFFFFFFFFFFFFFFFFFFFFFFFFFFF:FFFFFFFFFFFFFFFFFF:FFFFFFFFFFFFFFFFFFFFFFFFFFFF:FFFFFFFFFFFFFFFFFFFFFFFFFFFFFFFFFFFF:FFFFFFFFFFFFF:FFFFFFFFFFFFFFFFFFFFFFFFFFFFFFFFFFF:FFFFFFFF::FFFFFFFFF,FFF:FFF,FF:FFFF:FFFFFFFFFF::FF,FFFFFF:F:FFFFFFFFFFFF,F:FFF:FFFFF,
@A00881:241:HJW2NDRXX:1:2130:27905:33849 1:N:0:CGAGAGAA+GATTGGAG
GCCAATCCTATGGGACGCACCAGTGAGGAATATTGGTCAATGGTCGGGAGACTGAACCAGCCAAGCCGCGTGAGGGAAGAAGGTACAGCGTATCGTAAACCTCTTTTGCCGGGGAACAAGAGCTTCCACGAGTGGGAGTGTGAGCGTACCCGGAGAAAAAGCATCGGCTAACTCCGTGCCAGCAGCCGCGGTAATACGGAGGATGCGAGCGTTATCCGGATTTATTGGGTTTAAAGGGTGCGTAGGCGGC
+
FFFFFFFFFFFFFFFFFFFFFFFFFFFFFFFFFFFFFFFFFFFFFFFFFFFFFFFFFFFFFFFFFFFFFFFF:FFFF:FFFFFFFFFFFFFFFFFFFFFFFFFFFFFFFFFFFFF:FFFFFFFFFFFFFFFFFFFFFFFFFFFFFFFFFFFFFFFFFF:FFFFFFFFFFFFFFFFFFFFFFFFFFFF:FFFFFFFFFFFFFFFFFFFFFFFF,FFFFFFF:FFF:FFFF:FFFF:FFFFFFFFF:FFFFF
@A00881:241:HJW2NDRXX:1:2130:28140:34068 1:N:0:CGAGAGAA+GATTGGAG
GCCAATCCTACGGGATGCAGCAGTGGGGGATATTGCACAATGGGGGAAACCCTGATGCAGCGATGCCGCGTGAGGGAAGAAGGTTTTCGGATTGTAAACCTCTGTGGAGGGGGACGATACTGACGGTACCCCTGTAGGAAGCCACGGCTAACTACGTGCCAGCAGCCGCGGTAATACGTAGGTGGCGAGCGTTGTCCGGACTTACTGGGTGTAAAGGGAGTGCAGGCGGGAAAGCAAGTCAGAAGTGAAA
+
F:FF,FFFFFFFFFFFFF:FFFF:FFFFF:F,F:FFFFF:FFFFFFF:FFFFFF,FFFFFFFFFFFFFFFFF,FFFF:FFFFFFFFFFFFF:FFFFFFFFFFFFFFFFFFFFFFFFFFF,FFFFFFFFFFFFF,F,FFFFFFFFFFFFFFFFF:FFFFFFFFF,FFFFF:FFF:FFFFFFFFFFFFFFFFF,FFFFFFFF,FFFFFFFFFFF,FFFFFF:F:FF:FFFFFF,F,FFFFFF,F,FFFF:,F
@A00881:241:HJW2NDRXX:1:2130:11668:34882 1:N:0:CGAGAGAA+GATTGGAG
GCCAATCCTATGGGATGCAGCAGTAGGGAATTTTGCGCAATGGGGGAAACCCTGACGCAGCAACACCGCGTGAATGTTAAGCCCTTCGGGGTGTAAAGTTCTGTCAGTAGGGAAGAATAAATGACTGTACCTACAAAGGAAGCACCGGCTAACTCCGTGCCAGCAGCCGCGGTAATACGGGGGGTGCAAGCGTTGTCCGGAATCATTGGGCGTAAAGGGTGCGTAGGTGGTTCGGCAAGTTAGTAGCGTA
+
FF,,FFFFFFFFFFFFFFFFFFFFFFFFFFFFFFF:FF:FFFFFFFFFF:FFFFFFFFFFFFFFFFFFFFFFFFFFFF:FFFFFFFFFFF:FFFFFFFFF:FFFFFFFFFFFFF:FF:FF:FFFFFF:FFFF,FFFF:FFFFFFFFF:FFFFF:F:F:FFFFF,FFF,F:F:FFF,F:FFFFFFFFFFFF::F:FFF:FFFFFFFFFFFFFF,FFFFFFFFF:FFFFFF,:FFFFFFFFFFF:FFFF::F
@A00881:241:HJW2NDRXX:1:2130:26431:35243 1:N:0:CGAGAGAA+GATTGGAG
GCCAATCCTATGGGACGCAGCAGTGGGGAATATTGCACAATGGGGGGAACCCTGATGCAGCGACGCCGCGTGGGTGAAGAAGTATTTCGGTATGTAAAGCCCTATCAGCAGGGAAGAAGATGACGGTACCTGAGTAAGAAGCCCCGGCTAACTACGTGCCAGCAGCCGAGGTAATACGTAGGGGGCGAGCGTTATCCGGATTTACTGGGTGTAAAGGGAGCGCAGACGGCTTAGCAAGTCTGGAGTGAAA
+
FF:F:FFFFFFFFFFFFFFFFFF,FFFFF:FFFFF:FFFFFF:FFFFFFFFFFFFFFFFFFFFFFF:FFFFFFFFF:FFFFF::FFFFFF::FFFFFFFFFFF,FFFFFFFFF,FFFF:FFFFFFFFFFF::,FFFFF,:FFFFFFFFF,FFFF:FFF:FFFFFFFFF,:FFF,F,FF,FFFFFFFFFFFF,FFFFFFFF::F:FFFFFFFFF,,F,FF,F:F,,FFF,FFF:FFF,:F:,:F:FFFFFF
@A00881:241:HJW2NDRXX:1:2130:25889:35775 1:N:0:CGAGAGAA+GATTGGAG
GCCAATCCTATGGGAGGCAGCAGTGGGGAATATTGGGCAATGGAGGCAACTCTGACCCAGCAACGCCGCGTGAGCGATGAAGGTCTTCGGATTGTAAAGCTCTTTAAGTGGGGACGAAGAAAGTGACTGTACCCACAGAATAAGCCTCGGCTAACTACGTGCCAGCAGCCGCGGTAATACGTAGGAGGCAAGCGTTATCCGGAATGACTGGGCGTAAAGGGTGCGTAGGTGGTTTGGCAAGTTGGTAGCG
+
F:FFFFFFFFFFFFFFFFFFFFFFFFFFFFFFFFFFFFFFFFFF:FFFFFFFFFFFFFFFFFFFFFFFFFFFFFFFFFFFFFFFFFFF:FFFFFFFFFFFFFFFFF:F:FF:FFFFFFF:FFFFFFFFFFFFFFFFFFF:F,FFF:FFFFFFFF:FFFFFFFFFFFFFFFFFFFFFFFFFFFFFF,FFFFFFFFFFF:FFF:FFFFF:FFFFFFF,FFF::FF,FFFFFFF:F:F:FFF,FFFFF:FF::
@A00881:241:HJW2NDRXX:1:2130:15854:36119 1:N:0:CGAGAGAA+GATTGGAG
GCCAATCCTATGGGATGCAGCAGTCGGGAATATTGCGCAATGGAGGAAACTCTGACGCAGTGACGCCGCGTGCAGGAAGAAGGTTTTCGGATTGTAAACTGCTTTAGACAGGGAAGAAAAAGGACAGTACCTGTAGAATAAGCTCCGGCTAACTACGTGCCAGCAGCCGCGGTAATACGTAGGGAGCAAGCGTTATCCGGATTTATTGGGTGTAAAGGGTGCGTAGACGGGAGAGCAAGTTGGCTGTGAA
+
FFFFFFFFFF,FFFFFFFFFFFFFFFFFF,F:FFFFFFFFFFFFFFFFFFFFFFFFFFFFFFFFFFFFFFFFFFFFFFFFFFFFFFFFFFFFFFFF:FFFFFFFFFFFFFFFFFFFFFFFFFFFFFFFFFFFFFFFFFFFFFFFFFFFFFFFFFFFFFFFFFF:FFFFFFFFF:,FFFFFFFFFFFFF,FFF,:FFFFFFF:FF,FFFFF:FF::FFFFFF::FFFFFFFFF:FFFF:FFFFFFFFFFFF
@A00881:241:HJW2NDRXX:1:2130:29170:36542 1:N:0:CGAGAGAA+GATTGGAG
GCCAATCCTATGGGGTGCAGCAGTGGGGAATATTGGGCAATGGAGGCAACTCTGACCCAGCAACGCCGCGTGAGCGATGAAGGTCTTCGGATTGTAAAGCTCTTTAAGTGGGGACGAAGAAAGTGACTGTACCCACAGAATAAGCCTCGGCTAACTACGTGCCAGCAGCCGCGGTAATACGTAGGAGGCAAGCGTTATCCGGAATGACTGGGCGTAAAGGGTGCGTAGGTGGTTTGGCCAGTTGTTAGCG
+
F:F::FFFF::FFF:FFFFFFFFFFFFFFFFFFF:F:FFF:FFFFFFFFF:FFFFFFFFFFFFFFFFFFFFFFFF:FFFFFFFFFFFFFFFFFFFFFFF:FFFFFFFFFFFFFFFFFFF,FFFFFFFFFFFFFFF:FF:FF:FFF:FF:F,FFFFFFF:,,FFFFFFFFFFFFF,:FFFFFFFFFFFFFF::FFFFFFF:FFF:FF:,FFFF::,:,FFFFFF,FFFFFFFFF:,FF,FFF:FF,FFFFF
@A00881:241:HJW2NDRXX:1:2131:26729:1501 1:N:0:CGAGAGAA+GATTGGAG
GCCAATCCTACGGGATGCAGCAGTGAGGAATATTGGTCAATGGGCGATGGCCTGAACCAGCCAAGTAGCGTGAAGGATGACTGCCCTATGGGTTGTAAACTTCTTTTATAAAGGAATAAAGTCGGGTATGCATACCCGTTTGCATGTACTTTATGAATAAGGATCGGCTAACTCCGTGCCAGCAGCCGCGGTAATACGGAGGATCCGAGCGTTCTCCGGAGTTCTTGGGTTTAAAGGGAGCGTAGATGGA
+
FFFF,FFFFFFFFF,FFF:FFFF:FFFFFFFFFFFFFFFFFFFFFFFFFFFFFFFFFFFFFFFFFFFFFFFFFFFFFFFFFFFFFFFFFFFFFFFF:,FFFFF:F:FFFFFFFFFFFFFFFFFFFFFFFFFFFFFFFFFFFFFFFFF,FFF::FF:FFFFFF:FFFFFFFFFFFFFFFFFF:::FFFFFFFF,FFFFFFF:,FFFFFFFFF:FFFFFFFF,FF,:FFFFFFFFF::FFFF:F,FF:,,F,
@A00881:241:HJW2NDRXX:1:2131:31946:2143 1:N:0:CGAGAGAA+GATTGGAG
GCCAATCCTATGGGGTGCAGCAGTGGGGAATATTGCACAATGGGGGGAACCCTGATGCAGCAACGCCGCGTGAGTGAAGAAGTATTTCGGTACGTAAAGCTCTATCAGCAGGGAAGAAGAGAGACGGTACCTGAGTAAGAAGCCCCGGCTAACTACGTGCCAGCAGCCGCGGTAATACGTAGGGGGCAAGCGTTATCCGGAATTACTGGGCGTAAAGGGCACGCAGGCGGCCGTGTAGGCGGGATGTGAA
+
FFFFFFFFFF:FFFFFFFFFFFFFFFFF:FFFFFFFFFFFFFFFFFFFFFFFFFFFFFFFFFFFFFFFFFFFFFFFFFFFFFFFFFFFFFFFFFFFFFFFFFFFFFFFFFF:FFFFFFFF:F:FFFFF:FFFFFFFFFF:FFFFFFFFFFFFF:FFFFFFFFFFFFFFFFFFFFFFFFFFFFFFFFFFFFFFF:FFFFFF:FFFFFFFFFFFFF,FFFFFFFFFFFFFFFFFFFFFFF:FFFFF,FFFFF
@A00881:241:HJW2NDRXX:1:2131:15275:2206 1:N:0:CGAGAGAA+GATTGGAG
GCCAATCCTATGGGGGGCAGCAGTGGGGAATATTGGGCAATGGAGGCAACTCTGACCCAGCAACGCCGCGTGAGCGATGAAGGTCTTCGGATTGTAAAGCTCTTTAAGTGGGGACGAAGAAAGTGACTGTACCCACAGAATAAGCCTCGGCTAACTACGTGCCAGCAGCCGCGGTAATACGTAGGAGGCAAGCGTTATCCGGAATGACTGGGCGTAAAGGGTGCGTAGGTGGTTTGGCAAGTTGGTAGCG
+
FFFFFFFFFFFFFFFFFFFFFFFFFFFFFFFFFFFFFFFFFFFFFFFFFFFFFFFFFFFFFFFFFFFFFFFFFFFFFFFFFFFFFFFFFFFFFFFFFFFFFFFFFF:FFFFFFFFFFF:FFFFFFFFFFFFFFFFFFF:FFFFFFFFFFFFFFFFFFFFFFFFFFFFFFFFFFFFFFF,FFFFFFFFFF:FFFFFFFFF,FFFFFFFFFFFFFFFFFFFFFFFFFF:FF:FFFFFF:FFFFFFF:FFFFF
@A00881:241:HJW2NDRXX:1:2131:31259:2237 1:N:0:CGAGAGAA+GATTGGAG
GCCAATCCTACGGGGTGCAGCAGTGGGGGATATTGGACAATGGGGGAAACCCTTATCCAGCGACGCCGCGTGAGGGAAGAAGGTTTTCGGATTGTAAACCTCTGTCAGTGGGGACGATAATGACGGTACCCACGGAGGAAGCCACGGCTAACTACGTGCCAGCAGCCGCGGTAATACGTAGGTGGCAAGCGTTGTCCGGAATTACTGGGTGTAAAGGGAGCGTAGGCGGGGCATTAAGTCAGATGTGAAA
+
FFFFFFFFFFFFFFFFFFFFFFF:FFFFFF:FFFFFFFFFFFFFFFFFFFFFFFFFFFFFFFFFFFFFFFFFFFFFFFFFFFFFFFFFFFFFFFFFFFFFFFFFFFFFFFFFFFFFFFFFFFFFFFFFFFFFFF:FFFF:FFFFFFFFFF:FFFFFFFFFFFFFFFFFFFFFFFFFFFFFFFFFFFFFFFFFFFFFFFFF,FFFFFFFFFFFFFFFFFFFFFFFFFFFFFFFFFFFFF:FF:::FFF,:,
@A00881:241:HJW2NDRXX:1:2131:32687:2863 1:N:0:CGAGAGAA+GATTGGAG
GCCAATCCTACGGGATGCAGCAGTCGAGAATCATTCACAATGGGGGGAACCCTGATGGTGCGACGCCGCGTGGGGGAGGAAGGTCTTCGGATTGTAAACCCCTGTCATGCAGGAGCAAGGCCGAAAGGTTGATAGTACTGCAAGAGGAAGAGACGGCAAACTCTGTGCCAGCAGCCGCGGTAATACAGAGGTCTCAAGCGTTGTTCGGACTCACTGGGCGTCAAGGGTACGTAGGCGGCGGGGCAAGTTG
+
F:FFFFFFFFFFFFFFFFFFFFFFFFFFFFFFFFFFFFFFFFFFFFFFFFF,FFFFFFFFFFFFFF:FFFFFFFFFFFFFFFFFFFFFFFFFFFFFFFF::FF:FFFFFFFFFFFFFFFFF:FFFFFFFFFFFFFF:FFFFFFF:FFFFF:FF:FFFFFFFFFFFFFFFFF:FFFFFFFFFFFFFFFFFFFFFFF,F:FFFFFFFF,FF,F:F:FF,:FFF,FFFFFFFFFFFFFFFFFFFFFFFFFFFF
@A00881:241:HJW2NDRXX:1:2131:30291:3568 1:N:0:CGAGAGAA+GATTGGAG
GCCAATCCTACGGGAGGCAGCAGTGAGGAATATTGGTCAATGGACGCAAGTCTGAACCAGCCATGCCGCGTGCAGGAAGACGGCTCTATGAGTTGTAAACTGCTTTTGTACGAGGGTAAATCCCGATACGTGTATCGGGTTGAAAGTATCGTACGAATAAGGATCGGCTAACTCCGTGCCAGCAGCCGCGGTAATACGGAGGATTCAAGCGTTATCCGGATTTAGTGGGTTTAAAGGGTGCGTAGGCCGC
+
FF:FFFFFFFFFFFFFFFFFFFFFFFFFFFFFFFF:FFFFFFFFFFFFFFFFFFFFFF:FFFFFFFFFFFFFF,FFFFFF,FFFFFFFFFFFFFF:FFFFFFFFFFFFFFF:FFFFFFFF,FFFFFFFFFFF:FFFFFF:FFFFFFFFFFFFFFFFFFFFFFFFFFFFFFFFFFF,:FFFFFFFFFFFFF::,FFFFFFFF,FFFFF,:FFF::FFFF,FF,FF,FFF:FFFFFFF:FFFFF:FFF:,FF
@A00881:241:HJW2NDRXX:1:2131:29333:4069 1:N:0:CGAGAGAA+GATTGGAG
GCCAATCCTATGGGGTGCAGCAGTGAGGGATATTGCACAATGGGGGAAACCCTGATGCAGCAACGCCGCGTGAAGGAAGAAGTATTTCGGTATGTAAACTTCTATCGATGGGGACGAAAGAAATGACGGTACCCAAGTAAGAAGCCCCGGCTAAATACGTGCCAGCAGCCGCGGTAATACGTATGGGGCAAGCGTTATCCGGATTTACTGGGTGTAAAGGGTGAGTAGGCGGCTTATTAAGTCATATGTG
+
F,FFFFFFFFFFFFFFFF:FFFFFFFFFFFFFFFFFFFFFFFF:FFFFFFFFFFFFFFFFFFFF:FFFFFFFFFFFFFFFFFFFFFFFFFF:FFFFFFFFFFFFFFFFFFFFFFFFFFFFFFFFFFFFFFFFF,:FFFF:FFF:FFFFFFFFFFFFFFFFFFFFFFFFF::FFF:FFFFFFFFFFFFFFFFFFFF:FFFFFFFFFFF:F:FFFF:F:FFF:FFFF:,FF,FFFFFFFFFFFFFFFF,F:F
@A00881:241:HJW2NDRXX:1:2131:28393:4100 1:N:0:CGAGAGAA+GATTGGAG
GCCAATCCTACGGGGGGCAGCAGTGAGGAATATTGGTCAATGGGCGAGAGCCTGAACCAGCCAAGTCGCGTGAGGGAAGACGGTCCTATGGATTGTAAACCTCTTTTGCCGGGGAGCAAAGCGCCGCACGTGTGCGGTCTGGAGAGTACCCGGAGAAAAAGCATCGGCTAACTCCGTGCCAGCAGCCGCGGTAATACGGAGGATGCGAGCGTTATCCGGATTTATTGGGTTTAAAGGGTGCGTAGGCGGT
+
FFF:FFFFFFFFFFFFFFFFFFFFFFFFFFFFFFFFFFFFFFFFFFFFFFFFFF:FFFFFFFFFFFFFFF:FFFFFFFFFFFFFFFFFFFFFFFFFFFFFFFFFFFFFFFFFFFFFFFF,F:FFFFFFFFFFFFFFFF:FFFFFFFFFFFFFFFFFFFF:FFFFFFFFFFFF,FF:FFFF:FFFFFFFFFFFFFFFFFFFF,,FFFF:FFFFFFF:FFFF:,FF,FFFFFF,FF:FFFFFFFFFFFF::F
@A00881:241:HJW2NDRXX:1:2131:22010:4539 1:N:0:CGAGAGAA+GATTGGAG
GCCAATCCTACGGGATGCAGCAGTGGGGAATATTGGTCAATGGGGGGAACCCTGAACCAGCAACGCCGCGTGAAGGAAGAAGGCTTTCGGGTTGTAAACTTCTTTTATAAGTGACGATAGTGACGGTAGCAGATGAATAAGCTCCGGCTAACTACGTGCCAGCAGCCGAGGTAATACGTAGGGAGCGAGCGTTATCCGGATTTACTGGGTGTAAAGGGCGCGTAGGCGGTCTGACAAGTCAGATGTGAAA
+
,,,FF:F,FFFFF:F:FFFF:F,F:,:FFFFF:FF:::FF:F,F,:,FF,FFF,FF:,F:,:F::FF:F:FFFFFFFFFFF::,,:F,,F:FFF:FFF,F:,:F,FFF,,,FF:,,F:FF:,F,F,F:,:,:,,FFFFFF,:,,,F:,FF:FFF:,F,,,FF:FFF:F,F,FF:,,FF:F,FFFF,,:,,:F,:F:F::FFFFF,,,,FFF::FF,FFF,,::,F,F:F,:::F:,:F:FFFFFFFF:FF
@A00881:241:HJW2NDRXX:1:2131:28800:5024 1:N:0:CGAGAGAA+GATTGGAG
GCCAATCCTACGGGAGGCACCAGTGAGGAATATTGGTCAATGGACGAGAGTCTGAACCAGCCAAGTAGCGTGAAGGATGACTGCCCTATGGGTTGTAAACTTCTTTTATATGGGAATAAAACGTTCCACGTGTGGAATTTTGTATGTACCATATGAATAAGGATCGGCTAACTCCGTGCCAGCAGCCGCGGTAATACGGAGGATCCGAGCGTTATCCGGATTTATTGGGTTTCAAGGGAGCGTAGGTGGA
+
FFFFFFFFFFFFFFFFFFFFFFFFFFFFFFFFFFFFFFFFFFFFFFFFFFFFFFFFFFFFFFFFFFFFFFFFFFFFFFFFFFFFFF:F:FFFFFFF,FFFFFFFFFFFFFFFFFFFFFFFFFFFFFF,FFFFFFFFFF:FFFFFFFFFFFFF:FFFFFFFFF,FFFFFFFFFFFFFFFFF:FFFFFFFFFFFF,FFFFFFFFFFFFFFFFFF:FFFFFFF,FFFFFFFFF:F,F:FFFFFFFFFFFFFFF
@A00881:241:HJW2NDRXX:1:2131:30779:5478 1:N:0:CGAGAGAA+GATTGGAG
GCCAATCCTATGGGATGCAGCAGTGAGGAATATTGGTCAATGGGCGAGAGCCTGAACCAGCCAAGTCGCGTGAGGGAAGACGGTCCTATGGATTGTAAACCTCTTTTGCCGGGGAGCAAAGAGCGGTACGTGTGCCGCGCCGAGAGTACCCGGAGAAAAAGCATCGGCTAACTCCGTGCCAGCAGCCGCGGTAATACGGAGGATGCGAGCGTTATCCGGATTTATTGGGTTTAAAGGGTGCGCAGGCGGC
+
F:F,FFFFFFFFFFFFF,FFFFFFFFFFF:FF:FFFFF:F:FFF::FFFFF:FF:FFFFFFFFFFFFFFFFFFF:F::FFFF:F,FFF:FFF,FFFFF,F:FFFFF::FFF:FFFFFF,::F:FFF:FFFFFFFFFFFFF:FFFFFFFFF:FFFFFFFFFFFF:FFFFFFFFFFFFF:FFFFFF::FFFFFFFFFFFFFFFFFFF:FFFFFFFF,FF:FFF:F::FFFFFFFF:,FFFFFFFFFF,F:FF
@A00881:241:HJW2NDRXX:1:2131:22390:5697 1:N:0:CGAGAGAA+GATTGGAG
GCCAATCCTATGGGAGGCAGCAGTGAGGAATATTGGTCAATGGGCGCGAGCCTGAACCAGCCAAGTCGCGTGAGGGAAGACGGCCTTATGGGTTGTAAACCTCTTTCAGATGAGAGTAAAGGGTGTTACGCGTAACACATTGCAAGTATCATCAGAAGAAGCATCGGCTAATTCCGTGCCAGCAGCCGCGGTAATACGGAAGATGCGAGCGTTATCCGGATTTATTGGGTTTAAAGGGTGCGTAGGCGGA
+
FFFFFFFFFFFFFFFFFFFFFFFFFFFFFFFFFFFFFFFFFFFFFFFFFFFFFFFFFFFFFFFFFFFFFFFFFFFFFFFFFFFFFFFFFFFFFFFFFFFFFFFFFFF:FFFFFFFFFFFFFFFFFFFFFFFFFFFFFFFFFFFFFFFFFFFFFFFF,:FFF:FFFFF:FFFFFFFFFFFFFFFFFFFFFF:FFFFFFFFFFFFFFF,FFFFFFFFFFFFF,FFFFFF:FF:FFFFFFFFFFFFF:FF:FF
@A00881:241:HJW2NDRXX:1:2131:27543:5854 1:N:0:CGAGAGAA+GATTGGAG
GCCAATCCTACGGGGTGCAGCAGTAGGGAATTTTCGGCAATGGGGGAAACCCTGACCGAGCAACGCCGCGTGAAGGAAGAAGGTTTTCGGATTGTAAACCTCTGTCCTCAGGGACGATGATGACGGTACCTGAGGAGGAAGCCACGGCTAACTACGTGCCAGCAGCCGCGGTAATACGTAGGTGGCAAGCGTTGTCCGGAATTACTGGGTGTAAAGGGAGCGTAGGCGGAACGGCAAGTTGGATGTCTAA
+
FFFFFFFFFFFFFFFFFFFFFFFFFFFFF:FFFFFFFFFFFFFFFFFFFFFFFFFFFFFFFFFFFFFFFFFF:FFFFFFFFFFFFFFFFFFFFFFFF:FFFFFFFFFFFFFFFFFFFFFFFFFFFFFFFF,FFFFFFFFFFFFFFFFFFFFFFFFFFFFFFFF:FFFFFFFFFFFFFFFFFFFFFF,FFFF:FFFFFFFFFFFFFFFFFFFFFFFFFFFFFFFFFFFFFF:FF:FFFFFFF:FFFF:FFF
@A00881:241:HJW2NDRXX:1:2131:29441:6543 1:N:0:CGAGAGAA+GATTGGAG
GCCAATCCTATGGGATGCAGCAGTGGGGAATATTGGGCAATGGGCGCAAGCCTGACCCAGCAACGCCGCGTGAAGGAAGAAGGCTTTCGGGTTGTAAACTTCTTTTATGAGGGACGAAGGACGTGACGGTACCTCATGAATAAGCCACGGCTAACTACGTGCCAGCAGCCGCGGTAATACGTAGGTGGCGAGCGTTGTCCGGATTTACTGGGTGTAAAGGTCGCGTAGGCGGGTCGGCAAGTCAGATGTG
+
FFF:FFFFFFFFFFFFFFFFFFFFFFFFFF:F:FFFFF:FFFFFFFFFFFFFFFFFFFFFFF:FFFFFFF:FFFFFFFFFFFFFF:FFFFFFFFFFFFFFFFFFFFFFFF:FFFFFFFFFF::FF:FFFFFFFFFFFFFFFFFFFFFFF:FF:FFFFFFFFFFFFFFFFFFFFFFF,:FFFF,FFFFFF:FFFF,FFFFFF:FF:F::,F:F,F,F,FF,,FFFF,:FFF:::FFFFF,:FFF,FFFFFF
@A00881:241:HJW2NDRXX:1:2131:28528:6652 1:N:0:CGAGAGAA+GATTGGAG
GCCAATCCTACGGGAGGCACCAGTGAGGAATATTGGTCAATGGACGAGAGTCTGAACCAGCCAAGTAGCGTGAAGGATGACTGCCCTATGGGTTGTAAACTTCTTTTATATGGGAATAAAACGTTCCACGTGTGGAATTTTGTATGTACCATATGAATAAGGATCGGCTAACTCCGTGCCAGCAGCCGCGGTAATACGGAGGATCCGAGCGTTATCCGGATTTATTGGGTTTAAAGGGAGCGTAGGTGGA
+
FFFFFFFFFFFFFFFFFFFFFFFFFFFFFFFFFFFFFFFFFFFFFFFFFFFFFFFFFFFFFFFFFFFFFFFFFFFFFFFFFFFFFF,F:FFFFFFFFFFF:FFFFFFFFFFFFFFFFFFFFFFFFFFFFFFFFFFFFF:F::FFFFF:FFFFFFFFFFFFFFFFFFFFFFFFFFFFFFFFFFFFFFFFFFFFFFFFFFFFFFFFFFFFFFFFF:FFFFFFFF:FFFFFFFFFFFFFFF:FFFF:FFFFF:
@A00881:241:HJW2NDRXX:1:2131:12563:6715 1:N:0:CGAGAGAA+GATTGGAG
GCCAATCCTATGGGAGGCACCAGTGGGGAATATTGCACAATGGGGGAAACCCTGATGCAGCAACGCCGCGTGAAGGAAGAAGTATTTCGGTATGTAAACTTCTATCAACAGGGAAGAAAGAAATGACGGTACCTGGCTAAGAAGAACCGGCTAAATACGTGCCAGCAGCCGCGGTAATACGTATGGTTCAAGCGTTATCCGGATTTACTGGGTGTAAAGGGTGAGTAGGCGGTTATGCAAGTCACAGGTG
+
F:FFFF:FFFFFFFFFFFFFFFFFFFFFFFF,FFFFFFFFFFFFFFFFFFFFFFFFFFFFFFFFFFFFFFFFFFFFF:FFFFFF:FFFFFFFFFFFFFFFFFF,FFFFFFFFFFFFFFFFFFFFFFFFFF:FFFFFFFFFFFFFFF,FFFF,FFFFFFFFFFFFFFFFF:FFFFFFFFFFF:F:FFFFF,FFFFFF,FFFFFFFFFFFFFFFFFFF,FFFFF:FFFFF:F:FFFFFFFF,FFFF:F,FFF
@A00881:241:HJW2NDRXX:1:2131:32407:6918 1:N:0:CGAGAGAA+GATTGGAG
GCCAATCCTACGGGACGCAGCAGTGGGGAATATTGCACAATGGGGGAAACCCTGATGCAGTGACGCCGCGTGAGCGAAGAAGTATTTCGGTATGTAAAGCTCTATCAGCAGGGAAGGAATTGACGGTACCTGAGTAAGAAGCTCCGGCTAAATACGTGCCAGCAGCCGCGGTAATACGTATGGAGCAAGCGTTATCCGGATTTACTGGGTGTAAAGGGAGCGTAGGCGGCCTGCCAAGTCTGATGTGAAA
+
FFFFFFFFFFFFFFFFFFFFFFFFFFFFFFFFFFFFFFFFFFFFFFFFFFFFFFFFFFFFFFFFFFFFFFFFFFFFFFFFFFFFFFFFFF:FFFFFFFFFFFFFFFFF:FFFFFFFFFFFFFFFFFFFFFFFFFFFFFFFFFFFFFFFFFFFFFFFFFFFFFFFFFFFFFFFFFFFFF:FFFFFFFFFFFFF,FFFFFFFFFFFFFFFFFFFFFFFF,FFFFFFFFFFF:FFFF:FFFFFFFFFFFFF,:
@A00881:241:HJW2NDRXX:1:2131:13458:7513 1:N:0:CGAGAGAA+GATTGGAG
GCCAATCCTACGGGACGCAGCAGTGGGGAATATTGCACAATGGGGGAAACCCTGATGCAGCAACGCCGCGTGAAGGAAGAAGTATTTCGGTATGTAAACTTCTATCAACAGGGAAGAAAGAAATGACGGTACCTGGCTAAGAAGAACCGGCTAAATACGTGCCAGCAGCCGCGGTAATACGTATGGTTCAAGCGTTATCCGGATTTACTGGGTGTAAAGGGTGAGTAGGCGGTTATGCAAGTCACATGTG
+
FF:FFFFFFFFFFFFFFFFFFFFFFF:FFFFFFFFFFF:F:FFFFFFFFFFFFFFFFFFFF,FFFFFFFFFF,FFFFFFFFFFFFFFFFFFFFFFFFFFFFFFFFFFFFFFFFFFFFF:FFF,FFFFFFFFFFFFFFFFFFFFF:F:,FFFFFFFFFFFFFF:FFFFFFFFFFFFF,FFFFF,FFFFFFF,,FFFF:FFFFFFFFFFF:FFF:F:FFFFFFFFFFF,,F,FFF::FF:FFFFFFFF:,FF
@A00881:241:HJW2NDRXX:1:2131:26241:8077 1:N:0:CGAGAGAA+GATTGGAG
GCCAATCCTATGGGATGCAGCAGTGGGGAATATTGGGCAATGGCCGGAAGGCTGAACCAGCCAAGCCGCGTGAAGGACGAAGGTGCCAAGCATTGTAAACTTCTTTTGTCAAGGGACAAAATCAGGCTCGAGAGCCTGACCGAGGGTACTTGACGAAAAAGCATCGGCTAACTCCGTGCCAGCAGCCGCGTGAATACGTTGGGGGCCAGCGTTATCCGGATTTAGGGGGTGTAATGGGAGCGTAGAGGGC
+
FFFFFFFFFF,FFFFFFFFFFFF:FFFF::FFFFFF,FFFFFFFFFFFFFFFFFFFFFFFFFFFFFFFFFFFF,FFFFFFFFFFFFF,FFFFFFFFFFFFFFF:FFFFF,F:FFFFF:FFFFF:FFFFFFFFFFFFFFFFFFFFFFF:FF,FF,:FF,F:FFFF:FFFF,FFFFFFFFFFFFFFFF,FFF,FF,FF::F,FFF::F,,:FFFF,FFFF:,,FF:,,,F,,FF,:,FFFFF,:FFFF,FFF
@A00881:241:HJW2NDRXX:1:2131:25229:8390 1:N:0:CGAGAGAA+GATTGGAG
GCCAATCCTACGGGAGGCAGCAGTGGGGAATATTGCACAATGGGGGGAACCCTGATCCAGCGACGCCGCGTGAGTGAAGAAGTATTTCGGTACGTAAAGCTCTATCGGCAGGGACGAAGGAAGAGACGGTACCTGAGGAAGAAGCCCCGGCTAACTACGTGCCAGCAGCCGCGGTACTACGTAGGGGGCAAGCGTTATCCGGATTTACTGGGTGTACAGGGAGCGCAGACGGAGAGGCACGTCTGACGTG
+
FF:FFFFFFFFFFFFFFFFFFFFFFFFF::FFFFFFFF:F:FFFFFFFFFFFFF,FFF:FFFFFFFFFFFFFFFFF:FFFFFFFF:FFFFFFFFFF,FFFFFFFFFFFFFFFF:,FF,FF,,FFF:FFFFFFFFF,F,FFFFFFFFFFFF:FFFFFFFFFFFF:FF,FFFFFFF,,,FFFFF,FFFFFFF,FFF,FFFFFFFFF:F,::FFF,F,F,:FFFF:FFF,FFFFFFF:FF:FFFF:FFFFF,F
@A00881:241:HJW2NDRXX:1:2131:25247:8422 1:N:0:CGAGAGAA+GATTGGAG
GCCAATCCTACGGGAGGCAGCAGTGGGGAATATTGCACAATGGGGGGAACCCTGATCCAGCGACGCCGCGTGAGTGAAGAAGTATTTCGGTACGTAAAGCTCTATCGGCAGGGAAGAAGGAAGAGACGGTACCTGAGTAAGAAGCCCCGGCTAACTACGTGCCAGCAGCCGCGGTAATACGTCGGGGGCACGCGTTATCCGGATTTACTGGGTGTAAAGGGAGCGCAGACGGAGAGGCAAGTCTGAAGTG
+
FFFFFFFFFFFFFFFFFFFFFFFFFFFFFFFFFFFFFFFFFFFFFFFFFFFFFFFFFFFFFFFFFFFFFFFFFFFFFFFFFFFFFFFFFFFFFFFFFFFFFFFFFFFFFFFFFFFFFFFFFFFFFFFFFFFFFFFFFFFFFFFFFFFFFFFFFFFFFFFFFFFFFFFFFFFFFFFF,FFFFF,FFFFFFF,FFFFFFFFFFFFFFFFFFFFFFF,F,FFFFFFFFFFFFFFFFFFFFF:FFFFFFF::FF
@A00881:241:HJW2NDRXX:1:2131:29469:8656 1:N:0:CGAGAGAA+GATTGGAG
GCCAATCCTATGGGGTGCAGCAGTGGGGAATATTGGTCAATGGGGGAAACCCTGAACCAGCAACGCCGCGTGAAGGAAGAAGGCTTTCGGGTTGTAAACTTCTTTTATCAGTGACGATAGTGACGGTAGCTGATGAATAAGCTCCGGCTAACTACGTGCCAGCAGCCGCGGTAATACGTAGGGAGCGAGCGTTATCCGGATTTAATGGGTGTAAAGTGCGCGTAGGCGGGCCGACAAGTCAGATGTGAAA
+
FFFF,FFFFF,FFFFFFF:FFFFFFFFFFFF,FFFFFFFFFFFFFFFFFFFFFFF:FFFFFFFFFFFFFFFFFFFFFFFFFFFFFFFFFFFFFFFFFFFFFFFFFFFFFFFFFFFFFFFFFFFFFFFFFFFFFFFFFFFFFFFF:F:FF,FFFFFFFFFFFFF:,FFFFFFFFFFF:FFF::FFFF::FF,,::FFFFFF:FF:,,::FFFFF,FF,FFFFF:,F:FFFFFFFFFFFFFF,,F:FFFFFF
@A00881:241:HJW2NDRXX:1:2131:20202:8891 1:N:0:CGAGAGAA+GATTGGAG
GCCAATCCTATGGGAGGCAGCAGTGGGGAATATTGCACAATGGGGGGAACCCTGATGCAGCGACGCCGCGTGGGTGAAGAAGTATTTCGGTATGTAAAGCCCTATCAGCAGGGAAGAAGATGACGGTACCTGAGTAAGAAGCCCCGGCTAACTACGTGCCAGCAGCCGCGGTAATACGTAGGGGGCGAGCGTTATCCGGATTTACTGGGTGTAAAGGGAGCGTAGACGGCATGGCAAGTCTGGAGTGACA
+
FFF:FFFFFF:FFFFFFFFFFFFFFFFFFFFF:FFFFFFF:FFFFFFFFFFFFFFFFFFFFFFF:FFFFFFFFF,FFFFFFFFFFFFFFFF:FFFFFFFFFFFFFFFFFFFF:FFFFFF:F::FFFFFF,FFFFFFFF:FFF:FFFFFFFFFFFFFFFFFFFFFFFFFFFFFFFFFFFFFFFFFFFFFFFF,FFFFFFFF:FFFFFFFFFFFFFFFFF,FF:FFF,FFFFF:FFFFFFFFFFFF:FFF,F
@A00881:241:HJW2NDRXX:1:2131:31042:8938 1:N:0:CGAGAGAA+GATTGGAG
GCCAATCCTATGGGGTGCAGCAGTGGGGAATATTGGGCAATGGAGGCAACTCTGACCCAGCAACGCCGCGTGAGCGATGAAGGTCTTCGGATTGTAAAGCTCTTTAAGTGGGGACGAAGAAAGTGACTGTACCCACAGAATAAGCCTCGGCTAACTACGTGCCAGCAGCCGCGGTAATACGTAGGAGGCAAGCGTTATCCGGACTGACTGGGCGTAAAGGGTGCGTAGGTGGTTCAGCAAGTTAGTAGCG
+
FFFFFFFFFFFFFFFFFFFFFFFFFFFFFFFFFFFFFFFFFFFFFFFFFFFFFFFFFFFFFFFFFFFFFFFFFFFFFFFFFFFFFFFFFFF:FFFFFFFFFFFFFFFFFFFFFFFFFFFFF:FFFFFFFFFFFFFFFFFFFFFF:FFFFFFFFFFFFFFFFFF:FFFFFFFFFF:F,:FFFFFFFFFFFFFFFFFF:FFFFFF,FFFFFFFFFFFFFFFFFFFFFFFFFFFF:FFF:FFFFFFFF:,FFF
@A00881:241:HJW2NDRXX:1:2131:28474:9157 1:N:0:CGAGAGAA+GATTGGAG
GCCAATCCTATGGGGTGCAGCAGTGAGGAATATTGGTCAATGGGCGGGAGCCTGAACCAGCCAAGTCGCGTGAGGGAAGACGGCCCTATGGGTTGTAAACCTCTTTTGCCGGGGAGCAAAGCGCCGCACGTGTGCGGTCTGGAGAGTACCCGGAGAAAAAGCATCGGCTAACTCCGTGCCAGCAGCCGCGGTAATACGGAGGATGCGAGCGGTCTCCGGATTTATTGGGTTTAAAGGGTGCGTAGGCGGT
+
F:FFFFFFF,FFFFFFFFFFFFFFFFFFFFFF:F:FFFFFFFFFFFFFFFFFFFFFFFFFFFFFFFFF:FFFFFFFFFFFFFFF,FFFFFFFFFFFFFFFFFFF,FFFFFFFFFF:FF,FFFFFFFFFFFFFFFFFFFF,FFFFFF,FFFFFFF:::FFFFFFF:FFFF:F:FFFF,:FF:FFFFFFF::::,FFFFFFFFF:FFFFFFFF,F,FFFFFF,FFFFF:,FFFF:FFF:FFFFF,,:F:F::
@A00881:241:HJW2NDRXX:1:2131:32777:9565 1:N:0:CGAGAGAA+GATTGGAG
GCCAATCCTATGGGATGCAGCAGTGGGGAATATTGGTCAATGGGGGGAACCCTGAACCAGCAACGCCGCGTGAAGGAAGAAGGCTTTCGGGTTGTAAACTTCTTTTATCAGGGACGATAGTGACGGTACCTGATGAATAAGCTCCGGCTAACTACGTGCCAGCAGCCGCGGTAATACGTAGGAGGCAAGCGTTATCCGGAATGACTGGGCGTAAAGGGTGAGTAGGTGGTTTGGCAATTTGGTAGCGTAA
+
FFFFFFFFFFFFFFFFFFFFFFFFFFFFFFFFFF:FFFFFFFFFFFFFFFFFFFFFFFFFFFFFFF,FFFFF:FF,FFFFFFFFFFFFFFFFFFFFF,FFFFFFFFFFFFFFFFFFFFFFFFFFF:FF:FFFFFFFFFFFF:FF,:F:FFFFFFFFFFFFFF,FFFFFFFFFF:FFF,FFF,FFF:FF:F:FFFFF:FFFFFFFFFFF:FFF:::,FFFF,FF:FF:FFFFFF,:FF,FF::F,:F,FFF
@A00881:241:HJW2NDRXX:1:2131:15935:9893 1:N:0:CGAGAGAA+GATTGGAG
GCCAATCCTATGGGGCGCACCAGTGGGGAATATTGCACAATGGGGGAAACCCTGATGCAGCGACGCCGCGTGAGTGAAGAAGTATTTCGGTATGTAAAGCTCTATCAGCAGGGAAGAAAATGACGGTACCTGACTAAGAAGCCCCGGCTAACTACGTGCCAGCAGCCGCGGTAATACGTAGGGGGCAAGCGTTATCCGGATTTACTGGGTGTAAAGGGAGCGCAGGTGGCGGTGCAAGTCAGAAGTGAAA
+
FFFFFFFFF,FFFFFFFFFFFFFFFFFFFFFFFFFFFFFFFFFFFFFFFFFFFFFFFFFFFFFFFFFFFFFFFFFFFFFFFFFFFFFFFF:FFFFFFFFFFFF,FFFFFFFFFF:FFFF:FFFFFFFF:FFFFFFFFFFFFF:FFFFFFFFFFFFFFFFFFFFFFFFFFFFF:FFFFF:FFFFFFFFFFFF,F:FFFFFF:FFFFFFF:FFFFFFFFFF:FFFFFFFFFFFFFFFFFFFF:FFFFFFFF:
@A00881:241:HJW2NDRXX:1:2131:22589:9956 1:N:0:CGAGAGAA+GATTGGAG
GCCAATCCTATGGGATGCACCAGTAGGGAATCTTCCACAATGGGCGAAAGCCTGATGGAGCAACGCCGCGTGGGTGAAGAAGGTCTTCGGATCGTAAAACCCTGTTGTTAGAGAAGAAAGTGCGTGAGAGTAACTGTTCACGTTTCGACGGTATCTAACCAGAAAGCCACGGCTAACTACGTGCCAGCAGCCGCGGTAATACGTAGGTGGCAAGCGTTATCCGGATTTATTGGGCGTAAAGGGAACGCAG
+
FFFFFFFFFFFFFFFFFFFFFFFFFFFFFFFFFFFFFFFFFFFFFFFFFFFFFF:FFFFFFFFFFFFFFFFFFFFFFFFFFFFFFFFFFFFFFFFFFFFFFFFFFFFFFFFFFFFFFFFFFFFF:FFFFFFFFFF:FFFFFFFFFFFFFFFFFFFFFFFFFFFFFFFFFFFFFFFFFFFFFFFFFFFF,FFFFFFF,:FF,FFFFFFFFFFFFFFFFFFFFFFFFF,FFFFFFFFFFFFFFFFF:FFFFF
@A00881:241:HJW2NDRXX:1:2131:30563:10207 1:N:0:CGAGAGAA+GATTGGAG
GCCAATCCTATGGGGTGCAGCAGTAGGGAATTTTGCGCAATGGGCGAAAGCCTGACGCAGCAACGCCGCGTGTGTGATGAAGCCCCTAGGGGTGTAAAACACTGTCAGTAGGGACGAATTTTGACGGTACCTACAGAGGAAGCACCGACTAACTCCGTGCCAGCAGCCGCGGTAATACGGGGGGTGCAAGCGTTGTCCGGAATCATTGGGCGTAAAGCGTTCGTAGGCGGCATGCCAAGTCTGGTGTTAA
+
FFFFFFFFFFFFFFFFFFFFFFFFFFFFFFFFFFFFFFFFFFFFFFFFFFFFFFFFFFFFFFFFFFFFFFFFFFFFFFFFFFFFFFFFFFFFFFFFFFFFFFFFFFFFFFFFFFFFF:FFFFFFFFFFFFFF:FFFFFFFFFFFFFFFF:FFFFFFF:FFFFFFFFFFFFFFF:FFFFFFFFFFFF:FFFFFFFFFFFFFFFFFFFFFFFFFFF:F,FFFFFFFF:FFFFFFFFFFFFF:FFFFFFFFFF
@A00881:241:HJW2NDRXX:1:2131:30318:10254 1:N:0:CGAGAGAA+GATTGGAG
GCCAATCCTATGGGGGGCAGCAGTGGGGGATATTGGACAATGGGGGGAACCCTGATCCAGCGACGCCGCGTGAGTGAAGAAGTATTTCGGTATGTAAAGCTCTATCAGCAGGGAAGAAAGAAATGACGGTACCTGAGTAAGAAGCCCCGGCTAACTACGTGCCAGCAGCCGCGGTAATACGTAGGGGGCAAGCGTTATCCGGAATTACTGGGTGTAAAGGGAGCGTAGACGGTAAAGAAAGTCTGGAGTG
+
FFFFFFFFFF,FFFFFFFFFFFF:FFFFFFFFFFFFFFFFFFFFFFFFFFFFFFFFFFFFFFFFFF:FFFFFFF:F:FFFFF::FFFFFFFFFFFFFF:FFFFFFFFFFFF:FFFFFFFFFFFFFFFF:::FFFFFF:FFFFFF,FFFFFFF,FFFFFFFFFFFFFFF:FFF:,F:FFFFFFFFFFFFFF:FFFFFFFFFFFFFFFFFF:F:FF,FFFFFFFF::FF:FFF:FFFF:,FF,:FFF,FFF:
@A00881:241:HJW2NDRXX:1:2131:25274:10347 1:N:0:CGAGAGAA+GATTGGAG
GCCAATCCTACGGGGTGCAGCAGTGAGGAATATTGGTCAATGGGCGGGAGCCTGAACCAGCCAAGTCGCGTGAGGGAAGACGGCCCTATGGGTTGTAAACCTCTTTTGCCGGGGAGCAAAGCGCCGCACGTGTGCGGTCTGGAGAGTACCCGGAGAAAAAGCATCGGCTAACTCCGTGCCAGCAGCCGAGGTAATACGGAGGATGCGAGCGTTATCCGGCTTTATGGGGTTTCAAGGGTGCGTAGGCGGT
+
F,F:FFFFFFFFFFFFFFFFF,F:FFFF,FFFFFFFFFFFFF,F,FFFFFFFF:FFFFF:FFFFFFFFFFFFFFFFFFF,FFFFFFF,FFFFFFFF:F:FFFFF,FF::F,FFFFFF,FF,FFFF:FFFFFFFFFFF:FFFFFFFFFF:FFFFFF::,FFFFF::FFFF,FFFFFFFFFFFFFFFF:F,:FFF,FFFFFF:FF:FFF:FFF:F::F:FF,,:,FF,F:F:FF:F,FFFF:FF:FFFFF:,
@A00881:241:HJW2NDRXX:1:2131:18231:11240 1:N:0:CGAGAGAA+GATTGGAG
GCCAATCCTATGGGACGCAGCAGTGAGGAATATTGGACAATGGATGGAAATCTGATCCAGCCATGCCGCGTGCAGGAAGGCGGTCCTATGGATTGTAAACTGCTTTTGTACGGGAGCAATAATTTCTACGGGAGAGGGAGATGAGAGTACCGTACGAATCAGCCTCGGCTAACTCCGTGCCAGCAGCCGCGGTAATACGGAGGATGCGAGCGTTCTCCGGATTTCTTGGGTTTAAAGGGTGCGTAGGCTG
+
FFF,FF:FFF:FFF:FFFFFFFF:FFFFFFFF:FFFFFF:FFF:FFFFFFFFFFFFFFFFFFFFFFFFFFFFFFFFFFFFFFFFFFF:FFFF:FFFFFFFFFFFFFFFFF:F:FFFFFFFFFF:FFFFFFFFF,FF,FFFF:FFFFFFFFFFFFF:FFFFFFF,F:FFF:FFFFFFFFF,F:FFF:FFFFF:F::F,F:F,FFFFFFFFFFF,,,F:FF:,:F:,,FFFFFFFFFFFFFF:FF:F:FFFF
@A00881:241:HJW2NDRXX:1:2131:19904:11600 1:N:0:CGAGAGAA+GATTGGAG
GCCAATCCTACGGGATGCAGCAGTGGGGAATATTGGGCAATGGGCGCAAGCCTGACCCAGCAACGCCGCGTGAAGGAAGAAGGCTTTCGGGTTGTAAACTTCTTTTATGAGGGACGAAGGACGTGACGGTACCTCATGAATAAGCCACGGCTAACTACGTGCCAGCAGCCGCGGTAATACGTAGGTGGCGAGCGTTGTCCGGCTTTACTGGGTGTAAAGGGCGCGTAGGCGGGTCGGCAAGTCAGATGTG
+
FFFFFFFFFFFFFFFFFFFFFFFFFFFFFFFF,FFFFF::FFFFFFFFFFFFFFFFFFFFFFFFFFFFFF,FFFFFFFFFFFFFFFFFFFF:FFFFF:FFFFFFFFFFFFFFFFFFFFFFFFFFFFFFFFFFFFF:FFFFFFFF:F:FFFFFFFFFFFFFFFFFFFFFFFFFFFFFFFF:FF,FFFFFFFFFFFF:FF:FFF,FFFFFFFFFF::FFFFFFFFFFFFFFFFFF:,FFFF,FFF,:F,FF:
@A00881:241:HJW2NDRXX:1:2131:26684:12164 1:N:0:CGAGAGAA+GATTGGAG
GCCAATCCTACGGGATGCAGCAGTGAGGAATATTGGTCAATGGGCGCGAGCCTGAACCAGCCAAGTCGCGTGAGGGAAGACGGCCTTATGGGTTGTAAACCTCTTTCAGATGAGAGTAAAGGGTGTTACGCGTAACACATTGCAAGTATCATCAGAAGAAGCATCGGCTAATTCCGTGCCAGCAGCCGCGGTAATACGGAAGATGCGAGCGTTATCCGGATTTATTGGGTTTAAAGGGTGCGTAGGCGGA
+
F:F,FFFFF:FFFFFFFFFFFFFFFFFFFFFFFFFFFFFFFFFFFFFFFFFFF::FFF:FFFF:FFFFFFFFFFFFF:FFFFFFFFF:FFF:FFFFFFFFFFFFFFFFFF,FFFFFFFF,FFFFFFFFFFFFFFFFFFFFFFF:FFFFFFFFFFFFFFFFFFFFFFFFFFFFFFF,FFFFFFFF,FFFFF:FF:FFFFFFFF:F:FFFFFFFF:,,FFFFF,FFF,FFFFFF:FFFF,:FFFFFFFFFFF
@A00881:241:HJW2NDRXX:1:2131:18936:12587 1:N:0:CGAGAGAA+GATTGGAG
GCCAATCCTATGGGGTGCAGCAGTGGGGAATATTGGTCAATGGGGGGAACCCTGAACCAGCAACGCCGCGTGAAGGAAGAAGGCTTTCGGGTTGTAAACTTCTTTTACCGGGGACGATAGTGACGGTACCTGGTGAATAAGCTCCGGCTAACTACGTGCCAGCAGCCGCGGTAATACGTAGGGAGCGAGCGTTATCCGGATTTACTGGGTGTAAAGGGCGCGTAGGCGGGCCGACAAGTCAGATGTGAAA
+
FFF:FFFFFFFFFFFFFFFFFFFFFFFFFFFFFFFFFFFFFFFFFFFFFFFFFFFFFFFFFFFFFFFFFFFFFFFFFFFFFFFFFFFFFFFFFFFFFFFFFFFFFFFFFFFFFFFFFFFFFFFFFFFFFFFFFFFFFFFFFFFFFFFFFFFFFFFF:FFFFFFFFFFFF:FF:F:F:FFFFFFFF::FFFF::,FFFFFFFFFFFFFFFFFFFFFFFFFFFF,:FFFFFFFF:FF,FFFFF,F,FF:F,F
@A00881:241:HJW2NDRXX:1:2131:8802:12853 1:N:0:CGAGAGAA+GATTGGAG
GCCAATCCTACGGGAGGCAGCAGTGGGGAATATTGGGCAATGGGCGAAAGCCTGACCCAGCACCGCCGCGTGAAGGAAGAAGGCCCTCGGGTTGTAAACTTCTTTTGCCAGGGACGAAGAAGTGACGGTACCTGGTGAAAAAGTCACGGCTAACTACGTGCCAGCAGCAGCGGTAATACGTAGGTGGCAAGCGTTATCCGGATTTACTGGGTGTGAAGGGCGTGTAGGCGGGATTGCACGTCAGATGTGA
+
F::FFFFFF,FFFFFFFFFF:,FFFFFFFFFFF:FFFFF:FFFF,FF:F:FFFFFFFFFFFF,FFFF,FFFFFFF:FFFF,FFFFFFFFFF:FFFFFFFFFFFFFFFF,,FFFFFFFFFF:F,FFFFFFFFF:FFFFFFFFFFFFFF:F:FFFFFFFF,FFFFF:FFF,FF::,::FFFFFFF:FFFFFFFFF,FFFFFFFFFFFFFFFFF:FF,FF:FFFF:FFFFFFFFFFF:F:F,FF,FFF:F:FF
@A00881:241:HJW2NDRXX:1:2131:29333:13025 1:N:0:CGAGAGAA+GATTGGAG
GCCAATCCTACGGGAGGCAGCAGTAGGGAATTTTGCGCAATGGGCGAAAGCCTGACGCAGCAACGCCGCGTGTGTGATGAAGCCCCTAGGGGTGTAAAACACTGTCAGTAGGGACGAATTATGACGGTACCTACAGAGGAAGCACCGGCTAACTCCGTGCCAGCAGCCGCGGTAATACGGGGGGTGCACGCGTTGTCCGGAAGCATTGGGCGTAAAGCGTTCGTCGGCGGCCTGCCAAGTCTCGTGTTAA
+
F:F:FFFFF,FFFFFFFF:FF::FFFFFFFFF:FF:FFFF:FFFFFFFFFFF:FFFFF:FFF,FFFFFFFFF:F,FFFFF:FFFFF,FFFFFFF:::FFF,FFFFFFFFFFFFF,FFFFF,F,FFFFF:FFF,FFFFFF,FFFFFFFFFFF:FFFFFF,F:FFF,FFFFF,::F,F,FFFFFF::FF,:FFF,,,FFFFF,F,FFF:F:FF:::,FFFFFFFFFFF,FFFF:FFFF,,FFFF,:FF::,F
@A00881:241:HJW2NDRXX:1:2131:21540:13745 1:N:0:CGAGAGAA+GATTGGAG
GCCAATCCTATGGGAGGCACCAGTGGGGAATATTGGGCAATGGGCGAAAGCCTGACCCAGCAACGCCGCGTGAAGGATGAAGGCCCTCGGGTTGTAAACTTCTTTTGCCAGGGACGAAGAAGTGACGGTACCTGGTGAAAAAGTCACGGCTAACTACGTGCCAGCAGCCGCGGTAATACGTAGGTGGCAAGCGTTATCCGGATTTACTGGGTGTAAAGGGCGTGTAGGCGGGACTGCAAGTCAGATGTGA
+
FFFFFFFFFF:FFFFFFFFFFFF:FFFFFF:FFFFFFFFFFFFFFFFFFFFFFFFFFFFFFFFFFFFFFFFFFFFFFFFFFFFFFFFFFFFFFFFFFFFFFFFFFFFFFFFFFFFFFFFF:FFFFFFFFFFFFFFFFFFFFFFFF:FFFFFFFFFFFFFFFFFFFFFFFFFFFF,FFFFFFFFFFFFFFFFFFFFFFFFFFFFFFFFFFFFFFFFFFFFFFFFFF:FFF:FFFFFFFFFFFFFFFFFFFF
@A00881:241:HJW2NDRXX:1:2131:19153:14403 1:N:0:CGAGAGAA+GATTGGAG
GCCAATCCTATGGGGGGCAGCAGTGGGGGATATTGGACAATGGGGGGAACCCTGATCCAGCGATGCCGCGTGAGGGAAGAAGGTTTTCGGATTGTAAACCTCTGTGGAGCGGGACGATAATGACGGTACCGCTCAAGGAAGCCACGGCTAACTACGTGCCAGCAGCCGCGGTAATACGTAGGTGGCGAGCGTTGTCCGGACTTACTGGGTGTAAAGGGAGTGTAGGCGGGAAGGCACGTCAGAAGTGAAA
+
F:FFFFFF::FFFFFFFFFFFFFFFFFFFFFFFFFFFF:FFFFFFFFFFFFFFFFFFFFFFFFFFFFF:FFFFFFFFFFF:FFFFFFFFFF:FFFF,FFFFFFFFFFFFFFFFFFFFF,FFFFFFFFFFF:FFFFFFFF:FFFFFFFFFFFFFFFFFFFFFFFFFFFFFFFF,,FFFFFFF:FFFFF,FFFFFFFFF:FF,FFFFF:FFFFF,F,FF:FFF:FF:FFFFFF,FFF:,F,:FFF:FF:F,F
@A00881:241:HJW2NDRXX:1:2131:16495:14434 1:N:0:CGAGAGAA+GATTGGAG
GCCAATCCTATGGGGTGCAGCAGTGGGGAATATTGCACAATGGGGGAAACCCTGATGCAGCAACGCCGCGTGAGTGATGACGGTCTTCGGATTGTAAAGCTCTGTCTTTAGGGACGATAATGACGGTACCTAAGGAGGAAGCCACGGCTAACTACGTGCCAGCAGCCGCGGTAATACGTAGGTGGCAAGCGTTGTCCGGATTTACTGGGCGTAAAGGGAGCGTAGGTGGATATTTAAGTGGGATGTGAAA
+
FFFFFFFFFFFFFFFFFFFFFFFFFFFFF:FFFFFFFFFFFFFFFFFFFFFFFFFFFFFFF:FFFFFFFFFFFFFFFFFFFFFFFFFFFFFFFFFFFFFFFFFFFFFFFFFFFFFFFFFFFFFFFFFFFFFFFFFFFFFFFFFFFFFFFFFFFFFFFF:FFFFFFFFFFFFFFFFFFFFFFFFFFFF:FFFFFFFFFFFFFF:FFFFFFFFFFFFFFFFFFFFFF:FFFFFFFFFFFF:FFFFFFFFFFF
@A00881:241:HJW2NDRXX:1:2131:16306:14512 1:N:0:CGAGAGAA+GATTGGAG
GCCAATCCTACGGGATGCACCAGTGGGGAATATTGGTCAATGGGCGAGAGCCTGAACCAGCCAAGTCGCGTGAGGGAAGACGGCCCTACGGGTTGTAAACCTCTTTTGTCAGGGAGCAAGAACAGGCACGCGTGCCTGACTGAGAGTACCTGAAGAAAAAGCATCGGCTAACTCCGTGCCAGCAGCCGCGGTAATACGGAGGATGCGGGCGTTATCCGGATTTATTGGGTTTAAAGGGTGCGTAGGCGGA
+
FFFFFFFFFFFFFFFFFFFF:FFFFFFFFFFFFFFFFFFFFFFFFFFFFFFFFFFFFFFFFFFFFFFFFFFF:FFFFFFFFFFFFFFFFFF:FFFF:FFFFFF,FFFFFFFFFFFFF:FFFFFFFFFFFFFFFFF:,FF,FFFF:FFFFFFFFF:F,F:FF:FFFFFFFFFFFFFF:FFF,:FFFF:FFFFF,,:F:FFFF:FFFFFFF:FF,F,,FF:F:F,F:FFFFF,FF,FFFFFF:FFFF,FFFF
@A00881:241:HJW2NDRXX:1:2131:20971:14669 1:N:0:CGAGAGAA+GATTGGAG
GCCAATCCTATGGGGCGCACCAGTGAGGAATATTGGTCAATGGGCGAGAGCCTGAACCAGCCAAGTCGCGTGAGGGAAGACGGCCCTACGGGTTGTAAACCTCTTTTGTCAGGGAGCAAGAACAGGCACGCGTGCCTGACTGAGAGTACCTGAAGAAAAAGCATCGGCTAACTCCGTGCCAGCAGCCGCGGTAATACGGAGGATGCGAGCGTTATCCGGATTTATTGGGTTTAAAGGGTGCGTAGGCGGA
+
F:FFFFFFFF:FFFFFFFFFFFFFFFFFFFFF:FFFFFFFFFFFFFFFFFFFFFFFFFFFFFFFFFFFFFFFFFFFFFFFFFFFFFFFFFFFFFFFFFFFFFFFFFFFFFFFFFFFFFFFFFFFFFFFFFFFFFFFFFFFFF:FFFFFF:FFFFFFFFFFFFFFFFFFFF::FFFFFFFFF:FFFFFFFFFFF,F::FFFFFFFFFF:FFFFFFFFFFFF,FF,F,FFFF:::FFFF,FFFFFFFFFFFF
@A00881:241:HJW2NDRXX:1:2131:28339:14998 1:N:0:CGAGAGAA+GATTGGAG
GCCAATCCTATGGGGGGCACCAGTGAGGAATATTGGTCAATGGGCGCAGGCCTGAACCAGCCAAGTAGCGTGAAGGATGACTGCCCTATGGGTTGTAAACTTCTTTTATATGGGAATAAAGTTTTCCACGTGTGGAATTTTGTATGTACCATATGAATAAGGATCGGCTAACTCCGTGCCAGCAGCCGCGGTAATACGGAGGATCCGAGCGTTATCCGGATTTATTGGGTTTAAAGGGAGCGTAGGCGGG
+
FFFFFFFFFFFFFFFFFFFFFFFFFFFFFFFFFFFFFFFFFFFFFFFFFFFFFFFFFFFFFFFFFFFFFFFFFFFFFFFFFFFFFFFFFFFFFFFFFFFFFFFFFFFFFFFFFFFFFFFFFFFFFFFFFFFFFFF:FFFFFFFFFFFFFFFFFFFFFFFFFFFFFFFFFFFFFFFFFFFFFFFFFFFFFFF:FFFFFFFF:FFFFFFFFFFFF,FFFFFFF:FF:FFFFFFFFF:FFFFFFFFFFF:FFF
@A00881:241:HJW2NDRXX:1:2131:30337:15201 1:N:0:CGAGAGAA+GATTGGAG
GCCAATCCTATGGGATGCAGCAGTGGGGAATATTGGTCAATGGGGGGAACCCTGAACCAGCAACGCCGCGTGAAGGAAGAAGGCTTTCGGGTTGTAAACTTCTATTACCAGGGACGATACTGACGGTACCTGGTGAATAAGCTCCGGCTAACTACCTGTCAGCAGCCGCGGTAATACGTAGGGAGCGAGCGTTATCCGGATTTACTGGGTGTAAAGGGCGCGAAGGCGGGCTGTCAAGTCAGATGTGAAA
+
FF:FFFF::F,F,FFFFFFFFFF,F:F:F,FFFFFFFFFFFF:FFF:FFFFFF,FFFFFFFFFFFFF:FFF:FFFF:F,FFFFF:F:FF:FFFFFFFFF:FFF,FF,FFFFF,,FFF,F,F,FFF,F:FFFFFFFFF:FF:FFFFFFFF:FFF::,F,FFF:F,FFFFF:,:FFFFFFF,FF,FFFFF::,,F,FFFFFF:,FFF:FFFFFFF,,,:F:FFF,,F,FF:F::,FFFFF,F,FFFFFFFFF
@A00881:241:HJW2NDRXX:1:2131:27416:15687 1:N:0:CGAGAGAA+GATTGGAG
GCCAATCCTACGGGATGCAGCAGTGGGGAATATTGCACAATGGGCGAAAGCCTGATGCAGCAACGCCGCGTGAAGGAAGAAGGTCTTCGGATCGTAAACTTCTGTCCTAGGGGACGATAATGACGGTACCCTTGGAGGAAGCCCCGGCTAACTACGTGCCAGCAGCCGCGGTAATACGTAGGGGGCAAGCGTTATCCGGAATTATTGGGCGTAAAGAGTGCGTAGGAGGTAGCTTACGCGCGGGGTGAAA
+
F:F,FFFFFFFFFFFFFFFFFFFFFFFF,FFF:FFFFFFFFFFFFFFFFFFFFFFFFFFFFFFFFFFF:FFFFFF:FFFFFFFFFFFFFFFFFFFF,FFFFFFFFFF,FFFFFF,:FF:FFFFFFFFFFFFF,:F:FFFFFFFFFFFFFFFFFFFFFFFFFFFFF:FFFFFFFFFFFFFF::FFFFFFFFFF:FFFFFFFFFFF,FFFFFFF,F,FFFFFFF,FF:FFFFF:F:,F,FF,FFFFFFFF:F
@A00881:241:HJW2NDRXX:1:2131:29225:16063 1:N:0:CGAGAGAA+GATTGGAG
[truncated: 48,443,125 more chars]
