# Supplementary material for: Environmental enrichment changes rabbits’ behavior, serum hormone level and further affects cecal microbiota
Source: PeerJ. 2022 Mar 9;10:e13068. doi: 10.7717/peerj.13068 (PMC8917805; doi:10.7717/peerj.13068)
Supplement: Supplemental Information 24 [file peerj-10-13068-s024.gz › FDMP20H000700-1a_L1_FKDO202078135-1A.raw_1.fq]

@A00881:241:HJW2NDRXX:1:2101:30346:15687 1:N:0:CGAGAGAA+GATTGGAG
GATCAGCCTACGGGATGCAGCAGTGGGGAATATTGCACAATGGGGGGAACCCTGATGCAGCGACGCCGCGTGAAGGAAGAAGTATCTCGGTATGTAAAGCCCTATCAGCAGGGACGAAGATGTCGGTACCTGAGTAAGAAGCCCAGGCTAACTACGTGCCAGCAGCCGCGGTAATAAGGAGGGGGCGAGCGTTATCCGGATGTACTGGGTGTAAAGGGAGCGTAGACTGCTTAGCAAGTCTGGAGTGAAC
+
F:,F,F:FF,FFFFFFFFFFF:FFFFFFFF,:FFFFF,FFFFFFFFFFFFFFFF:FFFFFFFFFFFFF,FFFFFFFFF::FFFFF:FFFFF,FFFFFFFF:,,FFF,::FFFF:,FFFFF:F,FFF::FFFFF:FF,FFFFF::,:FFFFF:F,:FFF,FFFFFFFFFF,,FFFF,,:,F:F:FFFFFF:F::FFFFFFF:,F:F,::::F::,:FF:FFF::F:,F,FFF:FFFFF:,,FF:FF:FF:,
@A00881:241:HJW2NDRXX:1:2101:29098:18850 1:N:0:CGAGAGAA+GATTGGAG
GATCAGCCTACGGGGCGCAGCAGTGGGGAATATTGCACAATGGAGGGAACTCTGATGCAGCGATGCCGCGTGGAGGAAGAAGGTCTTAGGATTGTAAACTCCTGTTGACAGAGTACGAAGAATGACGGTACTCTGAAAGGAAGCTCCGGCTAACTACGTGCGAGCAGCCGCGGTACTACGTAGGGAGCGAGCGTTGTCCGGACTTACTGGGTGTAAAGGGAGCGTAGTCGGGCGCGGTCGTCAGACGTGA
+
F,FFFFFFFFFFFFFFFFFFF:FFFFFFF,,FFFFFFFFFFFFFFFFFFFFFFFFFFFFFFFFFFFF:FFFFFFFFF:FFFFFFFFFF,FFFFFFFFFFFF:FFF:FFFFFFF,:FFFFFF:FF:FFFF:,FFFFFFFFFF,FFF:FFFFFFFFFFF:FFF,,FFFF:FFFFF:FFFF,F,,FFF:FFFFFFFFFFFFFFF:,FF,:,FFF,FFFFFF,,F:FF,F:,FFF:F,FFF,:FFFF::,FFF,
@A00881:241:HJW2NDRXX:1:2102:28872:10974 1:N:0:CGAGAGAA+GATTGGAG
GATCAGCCTATGGGGGGCAGCAGTCGGGAATATTGCGCAATGGAGGGAACTCTGACGCAGTGACGCCGCGTGCAGGAAGAAGGTTTTCGGATTGTAAACTGCTTTAGACAGAGAAGAAGAAAGACAGTATCTGTAGAATAAGCTCCGGCTAACTACGTGCCAGCAGCCGCGGTAATACGTAGGGAGCGAGCGTTATCCGGATTTATTGGGTGTAAAGGGTGCGTATACGGAGAGATAAGTTAGTTGTGAA
+
FFFFFFFFFFFFFFFFFFFFFFFFFFFFFFF:FFFFFFFFFFFFFFFFFFFFFFFFFFFFFFFFFFFFFFFFFFFFFFFFFFFFFFFFFFFFFFFFFFFFFFFFFFFFFFFFFFFFFFFFFFF,FFFF,FFF:FFFFFFFFFF:FFFFFFFFFFFFFFFFFFFFFFFFFFFFFFFFFFF::FF::FFFF:FFFFFFFFFF:FFFFFFFFFFFFFFFFFFFFF:FF,FFFFF:FFFFFF::F,:FFF:F:F
@A00881:241:HJW2NDRXX:1:2103:7726:3975 1:N:0:CGAGAGAA+GATTGGAG
GATCAGCCTATGGGGTGCAGCAGTGGGGAATATTGCACAATGGGGGAAACCCTGATGCAGCGACGCCGCGTGAAGGAAGAAGTATCTCGGTATGTAAACTTCTATCAGCAGGGAAGAAAATGACGGTACCTGACTAAGAAGCCCCGGCTAACTACGTGCCAGCAGCCGCGGTAATACGTAGGGGGCAAGCGTTATCCGGATTTACTGGGTGTAAAGGGAGCGTAGACGGAAGAGCAAGTCTGATGTGAAA
+
FFFFFFFFFFFFFFFFFFFFFFFFFFFFFFFFFFFFFFFFFFFFFFFFFFFFFFFFFFFFFFFFFFFFFFFFFFFFFFFFFFF,FFFFFFFFFFFFFFFFFFFFFFFFFFFFFFFFFFFFFFFFFFFFFFFFF::FFFFFFFFFFF:FFFFFFFFFFFFF:FFFFFFFFF:FFFFFFFFFFFFFFFFFFFF:F,FFF:FFF:FFFFFFFFF,FFFFFFFFFFFFFFFFFF,:FFFFF,FFF,:F,FF,:F
@A00881:241:HJW2NDRXX:1:2103:3803:17378 1:N:0:CGAGAGAA+GATTGGAG
GATCAGCCTCTGGGATGCAGCAGTGAGGAATATTGGTCAATGGGGGGAACCCTGAACCAGCAACGCCGCGTGAAGGAAGAAGGCTTTCGGGTTGTAAACTTCTTTTATCTGTGACGATAGTGACGGTCGCAGATGAATAAGCTCCGGCTAACTACGTGCCAGCAGCCGCGGTAATACGTAGGGAGCGAGCGTTATCCGGATTTACTGGGTGTAAAGGGCGTGTAGGCGGGATTGCACGTCAGATGTGAAA
+
:,,FFFFFF,F:FF:FFFFFF:FFFF:FF:FF,:FFF:FFFFFFFFFF:F:FFFFFFFFFFFFF::FFFFFFF,FFFFFFFFFF,FF:FFFFFFF:FFF,FFFFFFFFF,F:FFF:FFFFFFFFFF:,FF:FFFFFFFFFFFFFFFFFF:F::FFFFFFF::FFFFFFFFFFFFF,F::FFFFFFFFF:FFF,FF:FFFF:F:FFFFFF,F:F,FF:FF::::FFFFFFFFFFFFF,F:::FF,,,:F,F
@A00881:241:HJW2NDRXX:1:2103:16269:22780 1:N:0:CGAGAGAA+GATTGGAG
GATCAGCCTATGGGACGCAGCAGTCGAGAATCATTCACAATGGGGGGAACCCTGATGGTGCGACGCCGCGTGGGGGAGGAAGGTCTTCGGATTGTAAACCCCTGTCATGCAGGAGCAAGGCGAAAGTTGAGAGTACTGCAAGAGGAAGAGACGGCAAACTCTGTGCCAGCAGCCGCGGTAATACAGAGGTCTCAAGCGTTGTTCGGAATCACTGGGCGTAAAGGGTACGTAGGCGGCGGGGCCAGTTGCG
+
F,F:FFF:FFFFFFFFFFFFFFFFFFFFFFFFFFFFFFFFFFFFFFFFFFFFFFFFFF:FFFFFFF:FFFFFFFFFF:FF,FF:FFFFFFFFFFFFFFFFFFFFFFFFFFFFFF,F:FFFFFFFFF:F:F,FFFFFFFFFFFFFFFFFFF:FFFFFFFFF:F:FFFFFFFFFFFFFFF,F:,FFFFFFF:F:::FF:,FFFFFF:::FF:F:FFFFFFF,,FF:F,F:F:FFFFF:FF,:,,,,F,:FFF
@A00881:241:HJW2NDRXX:1:2103:20645:28228 1:N:0:CGAGAGAA+GATTGGAG
GATCAGCCTACGGGACGCACCAGTGAGGAATATTGGTCAATGGGCGGGAGCCTGAACCAGCCAAGCCGCGTGGAGGAAGAAGGTACAGAGTATCGTAAACTCCTTTTGTCAGGGGATAAAAGGCGGGATGCGTCCCGTCCCGAAGGTACCTGAAGAAAAAGCATCGGCTAACTCCGTGCCAGCAGCCGCGGTAATACGGAGGATGCGAGCGTTATCCGGATTTATTGGGTTTAAAGGGTGCGTAGGCGGA
+
FFFFFFFFF:FFFFFFFFFFFFFFFFFFFFFFFFFFFFFFFFFFFFFFFFFFFFFFFFFFFFFFFFFFFFFFFFFFF:FFFFFF:FFFFFFFFFFFF:FFFFFFFFFFFFFFFFF,FFFFFFFFFFFFFFFFFFFF:FFFFFF,FFFFFFFFFFFFFFFFFFFFFFFFFFFFFFFFFFFFFFFFFFFFFFFFFFFFFFFFFFFFFFFFFFFF,FFFFFFF,FFFFFFF:F:FFFFFF:F:FFFFF:FFFF
@A00881:241:HJW2NDRXX:1:2103:20663:29794 1:N:0:CGAGAGAA+GATTGGAG
GATCAGCCTATGGGAGGCAGCAGTGAGGAATATTGGTCAATGGGCGATGGCCTGAACCAGCCAAGTAGCGTGAAGGATGACTGCCCTATGGGTTGTAAACTTCTTTTATAAAGGAATAAAGTCGGGTATGCATACCCGTTTGCATGTACTTTATGAATAAGGATCGGCTAACTCCGTGCCAGCAGCCGCGGTAATACGGAGGATCCGAGCGTTATCCGGATTTATTGGGTTTAAAGGGAGCGTAGATGGC
+
F,:F:FFFF,:FFFFFFFFFF:FFF:FFFFFFFFFFFFFFFFFFFFFFFFFFFF:FFFFFFFFFFFFFFFFFFFFFFFFFFFFFFFFFFFFFFFFFFFFF:FFFFFFFF,FFFFFFFFFFFFFFFFFFFF:FFF:FFF:FFFFFFF:FFFFF:FFFFFF:,FFFFF:F:,,FFFFFFFFF:FF:FFFFF:FF,F:FF:FFF:FFFFFFFFF,F,:F:FFF,FFF:,FFFF:::F,FFFFF:F:,FF:F,:
@A00881:241:HJW2NDRXX:1:2104:15492:22842 1:N:0:CGAGAGAA+GATTGGAG
GATCAGCCTATGGGATGCAGCAGTGGGGAATATTGGGCAATGGGCGAAAGCCTGACCCAGCAACGCCGCGTGAAGGAAGAAGGTCTTCGGATTGTAAACTTCTTTTATGAGGGACGAAGGACGTGACGGTACCTCATGAATAAGCCACGGCTAACTACGTGCCAGCAGCCGCGGTAATACGTAGGTGGCAAGCGTTATCCGGATTTACTGGGTGTAAAGGGCGCGTAGGCGGGCGTGCAAGTCAGATGTG
+
FFFFFFFFFF,FFFFFFFFFFFFFFFFFFFFFFFFFFFFFFFFFFFFFFFFFFFFFFFFFFFFFFFFFFFFFFFFFFFFFFFFFFFFFFFFFFFFFFFFFFFFFFFFFFF:FF:FFFFFFFFFFFFFFFFFF:FFFFFFFFFFF:F,FFFFFF:FFFFFFFFFFFFFFFFFFFFF:FFFFFFFFFFFFFF:FF:FF,FFFFF:FFFFFF,FF:FFF,F:FFF:FFF,FFFFFFFFFFFF,F:FFFFFF:,
@A00881:241:HJW2NDRXX:1:2104:25391:25050 1:N:0:CGAGAGAA+GATTGGAG
GATCAGCCTATGGGGTGCAGCAGTGAGGAATATTGGTCAATGGGCGGGAGCCTGAACCAGCCAAGCCGCGTGGAGGAGGAAGGTACAGAGTATCGTAAACTCCTTTTGTCAGGGGATACAAGGCGGGATGCGTCCCGTCCCGAAGGTACCTGAAGAAAAAGCATCGGCTAACTCCGTGCCAGCAGCCGCGGTAATACGGAGGATGCGAGCGTTATCCGGATTTATTGGGTTTAAAGGGTGCGTAGGCCGC
+
F,::,FF:F,:FFFFFFFFFFFFF:FFFFFFFFFFFFFFFFF:,F:FFFFFFF:,FFFFFFFFFFFFFFFF:F:FFFFFF:FF:FFF:FFF,FFFFFFFFFFFF:FF,FFFFF::FFF,FF:FFF:FFFFFFFFFFFFFFF:F,FFFFFFFF:FFF:FFF,:FFF:FFFFFFFFF,FF:FFFFF:,FFF:,:,FFFF:FF:FFFFFFF:FF::,::FFFFFFF,FFFFFFFFFFFFFFFF::FFFFFF::
@A00881:241:HJW2NDRXX:1:2104:22453:29919 1:N:0:CGAGAGAA+GATTGGAG
GATCAGCCTATGGGGGGCACCAGTAGGGAATTTTCGTCAATGGGGGCAACCCTGAACGAGCAATGCCGCGTGAGCGAAGAAGGTCTTCGGATTGTAAAGATCTGTTGCCGGGGAAAAAGGAAGGAAAGAGGAAATGCTTTTCTTTGGATGGTACCCTGCCAGAATGTCACGGCTAACTACGTGCCAGCAGCCGCGGTAATACGTAGTTGGCAAGCGTTATCCGGAATGATAGGGCGGAAAGGGTGAGCTG
+
FFFFFFFFFF,FFF,F:FFFFFFF:F:FFF:FFFFFFFFFFFF:F,FFFF:FF,F:FFFFFFFFFFFFF:FFFFFFFFFFFFF::FF:FFFFFFFFF:,,FFFFFF,FFF:FF:FFF:::FFFFFFFF:FFFFFFFFFFFF,FFFF,F::FF,FF,,:F:FFFF,F:,FF:FF:FF:FFF:FF:FFFFF:F::F,:FFFF,FFFFF,,FFFFFFFFFFFFFFF,F,F:F,,:FFF,,:F,FFFF:FFF,F
@A00881:241:HJW2NDRXX:1:2104:23312:35289 1:N:0:CGAGAGAA+GATTGGAG
GATCAGCCTACGGGACGCACCAGTGAGGAATATTGGTCAATGGGCGGGAGCCTGAACCAGCCAAGTCGCGTGAGGGAAGACGGCCTTATGGGTTGTAAACCTCTTTCAGATGAGAGTAAAGGGTGCTACGCGTAGCACATTGCAAGTATCATCAGAAGAAGCATCGGCTAATTCCGTGCCAGCAGCCGCGGTAATACGGAAGATGCGAGCGTTATCCGGAGTTATTGGGTTTAAAGGGTGCGTAGGCGGA
+
FFFFFFFFFFFFFFFFFFF:FFFFF:FFFFFFFFF,FFFFFFFFFFFFF,FFFFFFFFF:FFFFF:FFFFFFFFFF,FFFFFFFFFFFFFF,FFFFF,,,,FFFFFFFFFFFFFFFFFFFFFFFF,FFF:FFF:FF:FFF:,FFFFFFFFFFFFF:FFFF:FFFFFFFF,F,,F:FFF:FF,F:F:FFFF,:F,:FF,F:,FFF,F,,FFFF,FFF,F:F,,FFFFF:,,F,FFF:F:F::FFFFFFF,:
@A00881:241:HJW2NDRXX:1:2105:21468:11490 1:N:0:CGAGAGAA+GATTGGAG
GATCAGCCTACGGGACGCAGCAGTGGGGAATATTGCACAATGGGCGCAAGCCTGATGCAGCCATGCCGCGTGTATGAAGAAGGCCTTCGGGTTGTAAAGTACTTTCAGCGGGGAGGAAGGGAGTAAAGTTAATACCTTTGCTCATTGACGTTACCCGCAGAAGAAGCACCGGCTAACTCCGTGCCAGCAGCCGCGGTAATACGGAGGGTGCACGCGTTAATCGGAATTACTGGGCGTAAAGCGCACGCAG
+
FFFFFFFFFFFFFFFFF:FFF,FFFFFFFFFFFFFFFF,FFFFFF:FF:FFFFFFFFFFFFFFFFFFFFFFFFFFFF:F:FFFFFFFFFFFFFFFFFFFFFFFFFFFFFFFFFFFFFFFFF:FFFFFFFF,FFFFFF:FF,FF,FFFFFFFFFFFFFFFFFFFFFFFFFFFFFFFFFFFFFFFFFFF:FF:FF:F,F,FFFFF:FFFFFFF,,F,FF:FFF::F::F:F:FF,:FF:FFF:,FFFFFFF:
@A00881:241:HJW2NDRXX:1:2105:6153:15154 1:N:0:CGAGAGAA+GATTGGAG
GATCAGCCTACGGGATGCAGCAGTGAGGAATATTGGTCAATGGGCGGGAGCCTGAACCAGCCAAGCCGCGTGGAGGAAGAAGGTACAGAGTATCGTAAACTCCTTTTGTCAGGGGATAAAAGACGGGATGCGTCCCGTCCTGAAGGTACCTGAAGAAAAAGCATCGGCTAACTCCGTGCCAGCAGCCGCGGTAATACGGAGGATGCGAGCGTTCTCCGGATTTATTGGGTTTCAAGGGTGCGTAGGCCGC
+
F,:FFFFFF:FFFFFFFFFFFFFFFFFFFFFFFFFFFFFF:FFFFFFFFFFFFFFFFFFFFFF:FFFFFFFFFFFFFFFFFFFFFFFFFFFFFFFFFFFFFFFFFFFFFFFFFFFF,FFFFFFFFFFFFFFFFFFFFFFFFFFFFFFFFFFFFFFFFFFFFFFFF:FFFFFFFFFFFFFFFFFFFFFFFF:F,FFFFFFFFFF:FF:FFF:,F:FFFFF,,FFFFFF:F:,F,,,FFFFFF,:FFFF:FF
@A00881:241:HJW2NDRXX:1:2105:9200:27571 1:N:0:CGAGAGAA+GATTGGAG
GATCAGCCTACGGGAGGCAGCAGTGAGGAATATTGGTCAATGGGCGGGAGCCCGAACCAGCCAAGCCGCGTGGAGGAGGAAGGTACAGAGTATCGTAAACTCCTTTTGTCAGGGGATAAAAGGCGGGATGCGTCCCGTCCCGAAGGTCCCTGAAGAAAAAGCATGGGCTAACTCCGTGCCAGCAGCCGCGGTAATACGGAGGATGCGAGCGTTCTCCGGATTTATTGGGTTTAAAGGGTGCGGAGGCCGC
+
FFFFFFFFF:FFFF:FFFFFFFFFFFFF:FFFFFFFFFFFFFFFFFFFFFFFFFFFFFFFFF,FFFFF:FFFFFFFFFFF:FFFFFFFFF:,FFFFFFF:FFFF:FFFF::FFFFF,FFF,FFFFFFFFFF::F:FFFFFFFF,FFF,FF,FFFFFFF:FF:,:,FFFF:FFFFFFFFFFFFF,FF,FFFF:F:F:FFFFF:FFF,FFFFFF,,F:FF:::FF,F:FFFF,FF,FFFF::,:,:FF::F,
@A00881:241:HJW2NDRXX:1:2106:1108:22482 1:N:0:CGAGAGAA+GATTGGAG
GATCAGCCTACGGGACGCAGCAGTGGGGAATATTGGGCAATGGAGGCAACTCTGACCCAGCAACGCCGCGTGAGTGATGAAGGTCTTCGGATTGTAAAACTCTTTAAGTGGGGACGAAGAAAGTGACTGTACCCACAGAATAAGCCTCGGCTAACTACGTGCCAGCAGCCGCGGTAATACGTAGGAGGCAAGCGTTATCCGGAATGACTGGGCGTAAAGGGTGCGTAGGTGGTTTGGCAAGTTAGTAGCG
+
FF,FFFFFFFFFFFFFFFFFFFFFFFFFFFFFFFFFFFFFFFFFFFFFFFFFFFFFFFFFFFFFFFFFFFFF,FFFFFFFFFFF:FFFFFFFF:FFFFFFF,FFFFF:FFFFFF:FFFFFFFFFFFFFFFFF,FFFFFFFFFF:FFF:FFFF:FFFFFFFFFFFFFFFF,:FFFF:FFFF,F::FFFFFFFFFF:FFFF,FFFF,FFFFFF:FFFFFFFFF:FF:F:F:FFFFF,,FF:FFFFF:FFFFF
@A00881:241:HJW2NDRXX:1:2106:29378:33771 1:N:0:CGAGAGAA+GATTGGAG
GATCAGCCTACGGGATGCAGCAGTGGGGAATATTGCACAAAGGGCGCAAGCCTGAAGCAGCGATGCCGCGTGAGGGAAGAAGGTTATCGGAGTGTAAACCTCTGTTTACGGGGAAGAAGAAAGACTGTCCCCCTTAAGACAGCTCCGGCTAACTCCGTGCCAGAAGCCGCGGTACTACGTAGGGAGCGAGCGTTGTCCGGAATTACGGGGTGTAAAGGGAGTGTCGGCGGGAATGCCATTCACAGGTCAC
+
F,,F,FFF,:FFFF,FFFF,FF:F,F:FFF:F,F,:FFF,,,,FF:FFF,FF,,,,:FFFFFFF:FF:,F,::F::FFF:FFF,F,FF,FF,,:,F:FFFFF,F::,FFF,F:,,:,FF:,F:FFFF:,FFF,::F,FF,F:FFFF:FF:FFFF,:FF,FFFF,:,FFFFF,FF,F::F:F:,FFFFF,,FFFF,FF::FF,FFFF,::,:,F,F,F::,,F,F,F:FF::F,FFF,F,,:F,F,,F,:F
@A00881:241:HJW2NDRXX:1:2107:14055:11271 1:N:0:CGAGAGAA+GATTGGAG
GATCAGCCTATGGGAGGCAGCAGTCGGGAATATTGCACAATGGAGGAAACTCTGATGCAGTGACGCCGCGTGCAGGAAGAAGGTTTTCGGATTGTAAACTGCTTTAGATAGGGAAGATAAAAGACTGTACCTATAGAATAAGCTCCGTCTAACTAAGTGACAGCAGCCGCGGTAATACGTAGGGAGCAAGAGTTATCCGTATTTATTGGTTGTAAAGGTTGCGTAGACGTGAATTTGAGTTAGTTGTGAA
+
FFFFFFFFFFFFFFFFFF:FFFFFFFFFFFFF:FFFFFFFFFFFFFFFFFFFFFF:::FFFF:FF:FFF:F:F:FF:FF:FF:FFFFFFF:F:FFFF:FFF:FFFFFFFFFF,FFF:::F,:FFFFF:FFFFFFF,:F:F:::F,F:,F:FFF:F,F:F,FFFFFFFFF,F,FFFFF:,F:,FFFFF,FF,F:,FF,F:,FFFFFF:,,F:FFFF:,F,F:,FFFF:FF,FFFF,F,:F::F,,F:F:,:
@A00881:241:HJW2NDRXX:1:2108:5421:16986 1:N:0:CGAGAGAA+GATTGGAG
GATCAGCCTACGGGATGCAGCAGTGGGGAATATTGGTCAATGGGGGGAACCCTGAACCAGCAACGCCGCGTGAAGGAAGAAGGCTTTCGGGTTGTAAACTTCTTTTATCTGAGACGATAGTGAAAAAAACAAAAAAAAAAACAAAAACTAACTACCTGACAACAACAGAGGAAATAAGAAAGTAGCGAGCTATATCCGGATTTACAAGTTGTAAATGTACACAAGGAGCCCTTACAAATAAGATGTAAAA
+
F,FFFFFFFFFFFFFFFFFFF:FFFFFFFFFFFFFFFFFF:FFFFFFFFFFFFFFFFFFFF:FFFFFFFF:FFFFFFFFF:FFFFFFFFFFFFFFFFFFFFFFFFFFFFFFFFFFFFF,FFF,,,::,:,,:,:F,:,::F,,,,,,,,::,::,,,,:,F,,F,:,,,,,,:F,:,,,F,,,:,F,F,:,:F,:,,F::,,FF,:,:,,,FFFF,,,FFF,:F,,,,,,FF,:FFFF:,F,F,,F,F,,
@A00881:241:HJW2NDRXX:1:2109:1452:24205 1:N:0:CGAGAGAA+GATTGGAG
GATCAGCCTACGGGAGGCAGCAGTGGGGAATCTTCCGCAATGGGCGAAAGCCTGACGGAGCGATGTCGCGTGGGTGAAGAAGGGATTCGTCCCGTAAAGCCCTGTTGCCCGCGACGAAGAGCGCATCGAGGAAAGAGCGATGCGAGTGACGGTAGCGAGCGAGGAAGCCACGGCTAACTACGTGCCAGCAGCCGCGGTAATACGTAGGTGGCGAGCGTTGTCCGGAATCATTGGGCGTAAAGCGCATGTA
+
FFFFFFFFF:FFFFFFFFFFFFFFFFFFFFFFF:FFFF,FFFFFFFFFFFFFFFFFFFFFFFFFFFFFFFFFFFFFFF:FFFFFFFFFFFFFFFFFFFFFFFFFFFFFFFFFFFFFFFF:FFFFFFFFFFFFFFFFFFFFFFFFFFFFFFFFFFFFFFFFFFFFFFFFFFFFFF:FFFFF:F:FFF:FFFFFFFFFFFFFFFF:F:FF:FFFFF:FFF:FFFFFFFF:FFF:FFFF:FFFF,F:FF,FFF
@A00881:241:HJW2NDRXX:1:2109:1470:25582 1:N:0:CGAGAGAA+GATTGGAG
GATCAGCCTATGGGATGCAGCAGTGGGGGATATTGCGCAATGGGGGGAACCCTGACGCAGCAACGCCGCGTGAAGGAAGAAGGTCTTCGGATTGTAAACTTCTTTTATTAAGGACGAAGAGATGACGGTACTTAATGAATAAGCTCCGGCTAACTACGTGCCAGCAGCCGCGGTAATACGTAGGGAGCAAGCGTTGTCCGGATTTACTGGGTGTAAAGGGTGCGTAGGCGGCAGAGCAAGTCAGATGTGA
+
FFFFFFFF:FFFFFFFFFFFFFFFFFFFFFF:FFFFFFFFFFFFFFFFFFFFFF:FFFFFFFFFFFFFFFFFFFFFFFFFFFFFFFFFFFFFFFFFFFFFFFFFFFFFFFFFFFFFFFF:FFFFFFFFFFFFFFFFFFFF:F:F:FF::FFFFFFFFF:FFF:FFFFF:FFFFFF,FFFFFFFFFF:FFFFFF:FFFFFF:FFFFFFFFFFF::F::FFF::F:FF:,F::FFF::FFFFF::::FFFF:
@A00881:241:HJW2NDRXX:1:2109:1561:36479 1:N:0:CGAGAGAA+GATTGGAG
GATCAGCCTATGGGATGCAGCAGTGAGGAATATTGGTCAATGGGCGGGAGCCTGAACCAGCCAAGCCGCGTGGAGGAAGAAGGTACAGAGTATCGTAAACTCCTTTTGTCAGGGGATAAAAGGCGGGATGCGTCCCGTCCCGAAGGTACCTGAAGAAATAGCTTCGGCTAACTCCGTGCCAGCAGCCGCGGTAATACGGAGGATGCGAGCGTTCTCCGGATTTATTGGGTTTAAAGGGTGCGTAGGCGGC
+
F:FF:F,FFF:FFFFFFFF:FFFFFFFF,FFF:FFFF:FFFFFFFFFFFFFFFFFFFFFFFFFFFFFF,FFFFFFFFFFFFFFFFFFFFFFFFFF,:F,FFF:FFFFFF,F:FFFF,FF:FFFFFFFFFF:FFF:FFFFF::FFFFF:FFFFFFF:FF,F:,FF:::FFF:F::FFF:F,FFFFFFFFFFFFF,FFF:FFF:FFF::F:FFFF:FF,:,F:FFF,FF,,FFF,,FFFF::F,F,F::,F:
@A00881:241:HJW2NDRXX:1:2110:2682:12587 1:N:0:CGAGAGAA+GATTGGAG
GATCAGCCTACGGGACGCAGCAGTCGGGAATATTGCGCAATGGAGGGAACTCTGACGCAGTGACGCCGCGTATAGGACGAAGGTTTTCGGATTGTAAACTATTGTCGTTAGGGAAGAAAAAAGACAGTACCTAAGGAGGACGCTCCGGCTAACTACGTGCCAGCAGCCGCGGTACTACGTAGGGAGCGAGCGTTATCCGGATTTATGGGGTGTAAAGGGTGCGTAGACGGAGAGATAAGTTAGTTGTGAA
+
F,FFFFFFFFFFFFFFFFFFFFFFFFFF:,F:,FFFFFFFFFF:FFFFFFF:FFFF:FFF:FFF:FFFFFF:FFFFF,FFFFF,FFF:FFFFFFFFFF:FF,FFFFFFFFFFFF,FF,FFF,FFFFF,,F:FFFFFF:F,,FFFFFFFFF,FF:FFFF:F,,:FFF:FFFFFF::FF:F,,:FFFF::F:FF,:,F:FFFFFF:,:,:FF,,F:FFFF:::F:FF::,FF,F::::,::FF,::,,::::
@A00881:241:HJW2NDRXX:1:2110:1371:13886 1:N:0:CGAGAGAA+GATTGGAG
GATCAGCCTACGGGACGCAGCAGTGAGGAATATTGGTCAATGGGCGGGAGCCTGAACCAGCCAAGCCGGGTGGAGGACGAAGGTACAGAGTATCGTACACTCCTTTTGTCAGGGGATAAAAGGCGGGATGCGTCCCGTCCCGACGGTACCTGAAGAAAAAGCATCGGCTAACTCCGTGCCAGCAGCCGCGGTAATACGGAGGATGCGAGCGTTCTCCGGAGTGATTGGGTTTAAAGGGTGCGTAGGCCGC
+
F:FFFFFFF,FFFFF:F,FFFFFFFFF:F:FF,FF:F,FFFFFFFF:FFF::FFFFFF:FFFFFF,,:,F,:F,FFF,F:FFFFFF,FF:FFFFFFF,,:F,FFF:FFFFF,FFFFF:FFFFFFFFFF:F,:,FFF,FF:FFF,::FFFF:F,,FFF::FF:FF:FFFFFF:FFFFFF:F,FF,FFFFFFFF:,FFFFF:FFF,FF:::F:,FFF:FFFF,:,,F:FF::,F,,::FFF::FF,F,,F:F
@A00881:241:HJW2NDRXX:1:2110:5095:15327 1:N:0:CGAGAGAA+GATTGGAG
GATCAGCCTATGGGAGGCACCAGTAATTAGATACCAAGGTAGTCCCGAAACATCACGCCTATGGGAGGCAGCAGTGAGGAATATTGGTCAATGGACGCAAGTCTGAACCAGCCATGCCGCGTGCAGGATGACGGCTCTATGAGTTGTAAACTGCTTTTGTAGGAGGGTAAAATCGGATACGCGTATCCGACTGAAAGTATCGTACGAATAAGGATCGGCTAACTCCGTGCCAGCAGCCGCGGTAATCCGG
+
F,:FFFFFF:FFFFFFF:FFFFFFFFFFFFFFFFFF:FFF,FFFFFFFFFFFFFFFFFFFFFFFFFFFFFFFFF,F,FFFFFFFFFFF:FFFFFFFFF:FFFFFFFFFFFFFFFFFFFFFFFFFFFFFFFFFFFFFF,FFFFFFFFFF,FFFFFFFFFFFF,:FF:FF,FF:FFF:FFFFFFFFF:FFFF,FFFFF:F,FFFFFFFFF,FFFFFFFFF:F:FFFFFFFF,:FFF:,:,,FFF,F::,F:,
@A00881:241:HJW2NDRXX:1:2110:1253:17378 1:N:0:CGAGAGAA+GATTGGAG
GATCAGCCTATGGGGGGCAGCAGTGGGGGATATTGCACAATGGGGGGAACCCTGATGCAGCGACGCCGCGTGGGTGAAGAAGTATTTCGGTACGTAAAGCCCTATCAGCAGGGACGAAGAAGACGGTACCTGACTAAGAAGCCCCGGCTAACTACGTGCCAGCAGCCGCGGTAATACGTCGGGGGCAAGCGTTATCCGGAATTACGGGGGGTAAAGGGAGCGCATACGGCAGGGCAAGTCCGGAGTGAAT
+
F,:FFFFF:FFFFFFFFFFFFFFFFFFFF::F:FFFFF:FFFFFFF:FFF::FFFFFFFFF:F:F:FF:FF:FFFFFFFFFFFFFF:FFFFFFFF:FFFFF:FFFFFFFFFFFF,FF,FFFFFFFFFFFF:FF,F:FFF,FFFFFF:F,:FFFFFFFFFFFFFFFFFFFF,F::FFFF:,:F:FF,FF,:F,:FFF::FF,:F,F,FFF,FFFF,FFFFFFFF:,:FFFF,F:F::FFF:,FFF:FFFFF
@A00881:241:HJW2NDRXX:1:2110:8061:22623 1:N:0:CGAGAGAA+GATTGGAG
GATCAGCCTACGGGACGCAGCAGTGAGGAATATTGGACAATGGCCGGAAGGCTGATCCAGCCATGCCGCGTGAGGGAATGAGGTCCTATGGATTGTAAACCTCTTTTCACGCAGGGCAATAAGGTCCACGAGGTGGACCGACGAGAGTATGCGTGGAATAAGCATCGGCTAACTCCGTGCCAGCAGCCGCGGTAATACGGAGGATGCGAGCGTTGTCCGGATTTATTGGGTTTAAAGGGTGCGTAGGCGG
+
F,,F,FFFFFFFFFFFFFFFFFFFFFFFFFFFFFFFFF:FFFFFFFFFFFFFFFFFFFFFFFFFFFFFFFFFFFFF:FFFFFFFFFFFFFFFFFFFFFFFFFFFFFFFFFFFFFFFFF,FFFFFFFFFFFFFFFFFFFFFFFFFFFFF:FFFFFFFF,F,F::FFFFFFFFFFFFF,FFF,F:FFFFFF:FFF:FFFFFFFFFFFFF,FFFF,F:F:F:FF:FFFFFFFFF,:F:,FF:FFF:FF:FFFF
@A00881:241:HJW2NDRXX:1:2110:1859:23844 1:N:0:CGAGAGAA+GATTGGAG
GATCAGCCTATGGGACGCAGCAGTGGGGAATATTGGGCAATGGAGGCAACTCTGACCCAGCAACGCCGCGTGAATGATGAAGGTCTTCGGATTGTAAAGTTCTTTTCTAAGGGACGAAGAAAGTGACGGTACCTTAGGAATAAGCCTCGGCTAACTACGTGCCAGCAGCCGCGGTAATACGTAGGAGGCAAGCGTTATCCGGAATGACTGGGCGTAAAGGGTGCGTAGGTGGTTTGACAAGTTAGTAGCG
+
FFFFFFFFFFFFFFFFFFFFFFFFFFFFFFFFFFFFFFFFFFFFFFFFFFFFFFFFFFFFFFFFFFFFFFFFFFFFFFFFFFFFFFFFFFFFFFFF:F:FFFFFFFFFFFFF:FFFFFFFFF:FFFFFFFFFFFFFFFFFFFFF:FFFFFFFFFFFFFFFF:FFFFFFFFFFFFFFFFFFFF:FFFFFFFFFFFFFFFFFF:FF:F::FFFFFF:FFFF::FFF,FFFF,:F:FFF,FFFFF,FF:F:F:
@A00881:241:HJW2NDRXX:1:2110:3640:26177 1:N:0:CGAGAGAA+GATTGGAG
GATCAGCCTATGGGATGCACCAGTCGGGAATATTGCGCAATGGAGGAAACTCTGACGCAGTGACGCCGCGTATAGGAAGAAGGTTTTCGGATTGTAAACTATTGTCGTTAGGGAAGATAAAAGACAGTACCTAAGGAGGAAGCCCCGGCTAACTATGTGCCAGCAGCCGCGGTAATACATAGGGGGCAAGCGTTATCCGGAATTATTGGGTGTAAAGGGTGCGTAGATGGAGGAGCACGTTGGTTGTGAA
+
FFFFFFFFFFFFFFFFFFFFFFFFFFFFF:F:,FFFFFFFFFFFFFFFFFFFFFFFFF:FFFFFFFFFFFFFFFFFFFFFFFFFFFFFFFFFFFFFFFFFFFFFFFFFFFFFFFFFF:FFFFFFFFFFFF:FFFFFFFFFFFFFFFFFFFFFFFFFFFFFFFFFFFFFFF:FF:FFF:FF,FFFF:F::FFFFFFFF::,FF,:FFFFFF::FF:FFFFFFF:FF::FF:FF,:FFF,F,,FF:::F::,
@A00881:241:HJW2NDRXX:1:2111:8214:4288 1:N:0:CGAGAGAA+GATTGGAG
GATCAGCCTATGGGGGGCAGCAGTTAGGAATATTCGTCAATGGGGGCAACCCTGAACGAGCAATGCCGCGTGAGTGATGAAGGTCCTCTGGATTGTAAAACTCTGTTGTTTAGGACGAATGATAGAAGTAGGAAATGGCTTCTATTTGACGGTACTATTCAAGAAAGCCACGGCTAACTACGTGCCAGCAGCCGCGGTAATACGTAGGTGGCGAGCGTTATCCGGATTTATTGGGCGTAAAGCGTGCGCA
+
FFFFFFFFFFFFFFFFFFFFFFFFFFFFFFFFFFFFFFFFFFFFFFFFFFFFFFFFFFFFFFFFFFFFFFFFFFFFFFFFFFFFFFFFFFFFFFFFFFFFFFF:FFFF:FFFFFFFFFFFFFFFFFFFFFF:FFFFFFFFFFFFFFFFFFFFFFFF:FFFFFFFFFF,FFFF:FFFFFFFFFFFFFFFF:FFFF:FFF:FFFFFFFFFFF,FFFFFF,:::FFFF:,,,F,FFFFF:F:FF,:FF:,FF,
@A00881:241:HJW2NDRXX:1:2111:2293:5024 1:N:0:CGAGAGAA+GATTGGAG
GATCAGCCTACGGGATGCAGCAGTGGGGAATATTGGGCAATGGGCGCAAGCCTGACCCAGCAACGCCGCGTGAAGGAAGAAGGCTTTCGGGTTGTAAACTTCTTTTATGAGGGACGAAGGACGTGACGGTACCTCATGAATAAGCCTCGGCTAACTACGTGCCAGCAGCCGCGGTAATACGTAGGAGGCACGCGTTATCCGGAATGACTGGGCGTAAAGGGTGCGTAGGTGGGTTGGCACGTTAGTAGCG
+
F:FFFFFFFFFFFFFFFFFFFFFFFFFFF:FF:FFFFFFFFFFFFFFFFF:FFFFFFFFFFFFFFFFFFFFFFFFFFFFFFFFFF:FFFFFFFFFF:FF:FFFFFFFFFFFFFFFFFFFFF,F:F:FFFFF:F:FFFFFF:FFFFFFF:FF,FFFFFF:FFFFFFFFFFFFF:FF,FFFFFFFFFFFFFF,FFFFF::FFFFF,,,:FFFFFFF,FFFFFFF:::FF:FF::,:F:FFFFFF:F:F::F:
@A00881:241:HJW2NDRXX:1:2111:2230:23109 1:N:0:CGAGAGAA+GATTGGAG
GATCAGCCTACGGGGTGCAGCAGTGGGGAATTTTGCGCAATGGGGGAAACCCTGACGCAGCAACGCCGCGTGCGGGATTGAAGGCCTTCGGGTTGTAAACCGCTTTCAGTGGGGAAGATTATGACGGTACCCACAGAAGAAGCTCCGGCTAACTACGTGCCAGCAGCCGCGGTAATACGTAGGGAGCAAGCGTTATCCGGATTCATTGGGCGTAAAGGGCGCGTAGGCGGATACTCAAGCAAAACCTCTA
+
F,,:FFFFFFFFFFFFFFFFFFFFFFFFF,FFFFFFFFFFFFFFFFFFFFFFFFFFFFFFFFFFFFFFFFFFFFFF:FFFFFFFFFFFFFFFFFFFFFFFFFFFFFFFFFFFFFF:FFFFFFFFFFFFFFFFFFFFFFFFFFFFFFF:FF,FFF:FFFFFFF:FFFFFFFFFFF,,FFFFF:FFFFF:,,FFFFFFFFFFFF:FFFFFFFFFF:F,FFFF,FFF::FFFFFFFFF,FF:FFFFF,:FFFF
@A00881:241:HJW2NDRXX:1:2111:3631:23750 1:N:0:CGAGAGAA+GATTGGAG
GATCAGCCTACGGGATGCAGCAGTGGGGAATATTGGTCAATGGGGGGAACCCTGAACCAGCAACGCCGTGTGAAGGAAGAAGGCTTTCGGGTTGTAAACTTCTTTTACCAGGGACGATAGTGACGGTACCTGGTGAATAAGCTCCGGCTAACTACGTGCCAGCAGCCGCGGTAATACGTAGGGAGCGAGCGTTATCCGGATTTACTGGGTGTCAAGGGCGCGTAGGCGGGCTGTCTAGTCAGATGTGAAA
+
FFFFFFFFFFFFFFFFFFFFFFFFFFFFFFFFFFFFFFFFFFFFFFFF:FFFFFFFFFFFFFFFFFFFFFFFFFFFFFFFFFFFFFFFFFFFFFFFFFFFFFFFFFFFFFFFFFFFF:FFFFFFFFFFFFFFFFFFFFFFFFFFFFFFFFFFFFFFFFFFFFFFFFFFFFFFFFF,FF::FFF:FFFFFF:FFFFFFFFF:FFFF:FF::FF,F:FFFF:F,FFFFFFFFF:FF:,,FF:FFF:FFF:FF
@A00881:241:HJW2NDRXX:1:2111:1642:25347 1:N:0:CGAGAGAA+GATTGGAG
GATCAGCCTACGGGAGGCAGCAGTGAGGAATAGTGGTCAATGGGCGGGAGCCTGAACCAGCCAAGCCGCGTGGAGGAAGAAGGTACAGAGTATCGTAAACTCCTTTTGTCAGGGGAGAAAAGGCGGGATGCGTCCCGTCCCGAAGGTACCTGAAGTAAAAGCATCGGCTAACTCCGTGCCAGCAGCCGCGGTAATACGGAGGATGCGAGCGTTATCCGGATTTATTGGGTTTAATGGGTGCGTAGGCCGC
+
F,,F:FF:F:FFFFFFF,FFFFFFFFFFFFFF,:FFFF:F:FFFFFFFFFFFFF:FFFFFFF:FFFFF:FFFFFFFFFFFFFFFF:F:FFF:FFFF:,:FFFFFFFFFF,FFFFF,,F,:::FFFFFFFFFFFF:FF:FFFFFFFFFFFF:FFFF,FFFFFFFFFFFFFFFF,F:FFFFFFFF:FFFF:FFFF,FFFFFFFFFFFFFF:FFF,,FF:FFF,FFF,FFFFF,FFF::FFF:::F,,FF::F
@A00881:241:HJW2NDRXX:1:2111:2564:29606 1:N:0:CGAGAGAA+GATTGGAG
GATCAGCCTATGGGAGGCAGCAGTGGGGAATATTGCACAATGGAGGGAACTCTGATGCAGCGACGCCGCGTGAGTGAAGAAGTATTTCGGTATGTAAAGCTCTATCAGCAGGGAAGAAAATGACGGTACCTGACTAAGAAGCCCCGGCTAACTACGTGCCAGCAGCCGCGGTAATCCGGAGGGGGCACGCGTTATCCGGATTTACTGGGTGTAAAGGGAGCGCAGGCGGCGGTGCAAGTCAGACGTGAAA
+
F:FFFFFF,FF:FFFFFFFFFFFFFFFF:,FFFFF:FF,FFFFFFFFF:FFFFFFFFFFFFFFFFFFFFFFF:FFFFFFFFFFF,FFFFF,,FFFF:FFFFFFFFFFFF::FFF,FFFFFF,FFFFF:FFFFF:FFFFF,FFFFFF:F:FFFFFFF,FFF:F:FFFFFFFF,F::,FF,:F::FFF,,FFF:,:,::FF:FFF:FFFFF:FF,,F:F:F:F,F,::F:FF:F,:,,,::F,FF,FFFF,:
@A00881:241:HJW2NDRXX:1:2111:2094:30827 1:N:0:CGAGAGAA+GATTGGAG
GATCAGCCTACGGGGTGCACCAGTGAGGAATATTGGTCAATGGGCGCTAGCCTGAACCAGCCAAGCCGCGTGAGGGATTAAGGCCCTATGGGTCGTAAACCTCTTTTGCCGGGGGATAAGAGGCGCCACGCGTGGCGCTGTGAAGGTACCCGGAGAAAAAGCATCGGCTAACTCCGTGCCAGCAGCCGCGGTAATACGGAGGATGCGAGCGTTATCCGGAGTTATTGGGTTTAAAGGGTGCGGAGGCGGG
+
FFFFFFFFFFFFFFF:FFFFFFFFF:FFF,FFFFFFFFFFFFFFFFFFFFFFFFFFFFFFFFFFFFFFFFFFFFFFF,FFFFFFFFFFFFFFFFFFFFFFFF:FFFFFF:FFFFFF:FFFFFF:F:FFFFFFFFFFF,FFFFF,FFF:FFFFF,:FFFFFF:F,FFF:FFF,FFF:FF:FFFF,FFFFF:FFFFFFF:FFFF::F,F:F,F:F,:FF:F,:F:,F,F:F,:F:,F:F:F,F::FF:F:FF
@A00881:241:HJW2NDRXX:1:2111:2537:32002 1:N:0:CGAGAGAA+GATTGGAG
GATCAGCCTACGGGACGCAGCAGTAGGGAATTTTGCGCAATGGGCGAAAGCCTGACGCAGCAACGCCGCGTGTGTGATGAAGCCCCTAGGGGTGTAAAACACTGTCAGTAGGGACGAAATTTGACGGTACCTACAGAGGAAGCACCGGCTAACTCCGTGCCAGCAGCCGCGGTAATACGGGGGGTGCAAGCGTTGTCCGGAAGCATTGGGCGTACAGCGTTCGTAGGCGGCATGCCAAGTCTGGTGTTAA
+
F,:FFFFFFFFFFFFFFF:FFFFFFFFF:FF,FFFFFFFFFFFFFFFFFFFFFFFFFFFFFFFFFFFFFFFFFFFFFFFFFFFFFFFFFFFFFFFFFF:FFFFFF:FFFFFFFFFFF,:FFFFFFF:FFFF:FFFF:FFFF:FFFFFFF:F:FFFFF:FF:F:FFFFFFF:FFFF::,FFF:FFF:::,FF:FFFFFFF:F,,:,FF:FF::,F,FFF::F::F,,FFF:FFF:FF,::F::FF:,:,::
@A00881:241:HJW2NDRXX:1:2112:3296:9580 1:N:0:CGAGAGAA+GATTGGAG
GATCAGCCTATGGGAGGCACCAGTCGAGAATCATTCACAATGGGGGGAACCCTGATGGTGCGACGCCGCGTGGGGGAGGAAGGTCTTCGGATTGTAAACCCCTGTCATGCAGGAGCAAGGCGAAAGTTGATAGTACTGCAAGAGGAAGAGACGGCAAACTCTGTGCCAGCAGCCGCGGTAATACAGAGGTCTCAAGCGTTGTTCGGAATCACTGGGCGTAAAGGGTACGTAGGCGGCGGGGCAAGTTGCG
+
FFFFFFFFFFFFFFFFFFFFFFFFFFFFFFFFFFFFFFFFFFFFFFFF:FFFFFFFFFFFFFFFFFFFFFFFFFFFFFFFFFFFFFFFFFFFFFFFFFFFFFFFFFFFF:FFFFFFFFFFFFF:FFFFFFFFFFFFFFFFFFFFFF:FFFFFFFFFFFFFFFFFFFFFFFFFFF:FFFFFFFFFF:FFFFFFFFFFFFFFFFF:FFF:F:FFFFFFF:FFFFF:FFFFF,:::FFFFFFF:FF,::FFF:
@A00881:241:HJW2NDRXX:1:2112:2772:12743 1:N:0:CGAGAGAA+GATTGGAG
GATCAGCCTATGGGGGGCAGCAGTGAGGAATATTGGTCAATGGGCGGTAGCCTGAACCAGCCAAGCCGCGTGAGGGATTAAGGCCCTATGGGTCGTAAACCTCTTTTGCCGGGGGATAAGAGGCGCCACGTGTGGTGCTGTGAAGGTACCCGGAGAAAAAGCATCGGCTAACTCCGTGCCAGCAGCCGCGGTAATACGGAGGATGCGAGCGTTCTCCGGATTTATTGGGTTTAAAGGGTGCGTAGGCGGT
+
F::FFF:FFFFFFFFFFFFFFFFFFFFFF:FFFFFFFF,FFFFFFFFFFFFFFF:FFFFFFFFFFFFFFFFFFFFFF,FFFFFFFFFFFFFFFFFFFFFFFF:FFFFFFFFFFFFF:FFFFFFFFF:FFFFFFFFFFF:FFF:::FFFFFFFFFF:FFF,FFFFFFFFFFFFFFF:FFFFFFFFFFFFFFFFF:FFF:FFFFFFFF:FFFF,F,F:FF:FF:,F:FFFF,FF,:FFFF::FF,,F:FF:F
@A00881:241:HJW2NDRXX:1:2112:1253:26396 1:N:0:CGAGAGAA+GATTGGAG
GATCAGCCTACGGGATGCAGCAGTGGGGGATATTGCACAATGGGGGGAACCCTGATGCAGCGACGCCGCGTGAGTGAAGAAGTATTTCGGTATGTAAAGCTCTATCAGCAGGGAAGAAGATGACAGTACCTGCACAAGAAGCCCCGGCTAACTACGTGCCAGCAGCCGCGGTAATACGTAGGGGGCAAGCGTTATCCGGATTTACTGGGTGTAAAGGGAGCGTAGACGGCGCACCAAGTCTGAAGTGAAA
+
F:F::FFFFFFFFF,FFF:FFFFFFFFFFFFFFFFFFFF,FFF:FFFFFFFFFF,FFFFFFFF:FFFFFFFFFFF:FFFFFFFFFFFFFFFFFFFF,FFFF:FFFFFFFF:F,FFFFFF::FFF:F::FFFFFFFFFFF:FFFFF:FFF,FF:FFFFF:FF:FF:FFF:,F,FFFF,FFF::F:::FF:F:F::::,FF::F:FF,FF:,FF,F,:FFF:F:FF:FF:FF,FF,,:F:,:F,F,F::::F
@A00881:241:HJW2NDRXX:1:2112:1362:31501 1:N:0:CGAGAGAA+GATTGGAG
GATCAGCCTATGGGAGGCAGCAGTGAGGAATATTGGTCAATGGGCGAGAGCCTGAACCAGCCAAGTCGCGTGAGGGATGACGGCCCTACGGGTTGTAAACCTCTTTTACCGGGGAGCAATTCGCGCCACGCGTGGCGCGCGGGAGAGTACCCGGGGAAAAAGCATCGGCTAACTCCGTGCCAGCAGCCGCGGTAATACGGAGGATGCGAGCGTTATCCGGATTTATGGGGTTTAAAGGGTGCGTAGGCGG
+
FFFFFFFFFFFFFFFFFFFFFFFFFFFFFFFFFFFFFFFFFFFFFFFFFFFFFFFFFFFFFFFFFFFFFFFFFFFFFFFFFFFFFFFFFFFFFFFFFF:FFFFFFF:FF:FFFFFFFFFFFF:FFFFFFFFFFFFFFFF:FFFFFFFFFFFFF:FFFFF:FFFFFFFFFFF:FFFFFFFFFFFFFFFF:FFFFFFFFFFFFFFFF,F:FFFF,,FFFF::FFFFF:,F:,,F:F,F:FF::FFFF:F::,
@A00881:241:HJW2NDRXX:1:2112:2293:35712 1:N:0:CGAGAGAA+GATTGGAG
GATCAGCCTATGGGGTGCAGCAGTGAGGAATATTGGTCAATGGGCGGGAGCCTGAACCAGCCAAGCCGCGTGGAGGAGGAAGGTACAGAGTATCGTAAACTCCTTTTGTCAGGGGATAAAAGGCGGGATGCGTCCCGTCCCGAAGGTACATGAAGACAAAGCATCGGCTAACTCCGTGCCAGCAGCCGCGGTAATACGGAGGATGCGAGCGGTCTCGGGAGTTCTTGTGTTTAAAGGGTGCGTAGGCGGA
+
F:F:FF:,F:FFF,,FFFFF:,FF:FFF,F:FFFFFFFFFFF:FFFFFFFFF:FFFFFFFFFFFFFFF,F,FFFF:::F,::FFFF:FFF:FFF:FFFFFFFFF:FFFFFFFFFFFFFF:F::FF:,FFF,FFF:,FFFFFFFF,FFFF,FFFF::,FF::,FFFFFFF,:F:,FFF:F:FF:,::F:F:F::F,,FFF:F:F:,FFFFFFFFFF:,::F,FFFFF,FFF:,:,F:,::FFF,,:FFF:,
@A00881:241:HJW2NDRXX:1:2113:4679:4429 1:N:0:CGAGAGAA+GATTGGAG
GATCAGCCTACGGGAGGCAGCAGTGGGGAATTTTGGACAATGGGCGCAAGCCTGATCCAGCTATTCCGCGTGCGGGAAGACGGCCTTCGGGTTGTAAACCGCTTTAGTGGAGGACGAAAAGCGCAGGTAGGACAATGACGTGCGTGCTGACGGTACTCCAAGAATAAGCACCGGCTAACTACGTGCCAGCCGCCGCGGTCATACGTAGGGTGCGAGCGTTCATCGGACTTCCTGGGCGTCAAGGGTGTGC
+
F,:F:FFFF:FFFFFFFFFFFFFFFFFFFFFF,FF:FFFFFFFFFFFFFFFFFFFFFFFFFF,FFFFFFFFFFFFFFFF:FFFFF:FFFFF:FFFF,FFFFF,,FFFFFFFFFFFF,F,,FFFFFFF:FFFF:F,FF:FFFFFFFFFFFFF:FFF,F:,FFFFFFFFFFFFFFF,F,FFF,FFFFFFF:F,FF:FF:F:,,FFF:F,::FF:F:FF::,F,F,::FF::F,F,::,::,FF,:F:F:F:F
@A00881:241:HJW2NDRXX:1:2113:6289:8030 1:N:0:CGAGAGAA+GATTGGAG
GATCAGCCTACGGGGGGCACCAGTGAGGAATATTGGTCAATGGGCGGGAGACTGAACCAGCCAAGTCGCGTGACGGAAGACGGCCTTATGGGTTGTAAACCTCTTTCAGATGAGAGTAAAGGGTGCTACGCGTAGCACATTGCCAGTATCATCAGAAGAAGCATCGGCTAATTCCGTGCCAGCAGCAGCGGTACTACGGAAGATGCGAGCGTGATCCGGATTTATTGTGTGTAAAGCGTGCGTAGGCGGA
+
F,FF,:F:FFFFFFFFFFFFFFF,FFFFFFF:FFFFFFFFFF,FFFFF:F,FFFFF:FFFFFF:F,FFFFF,,,FFFFFF:FFF,FFFF::FFFFFFFFF:FF:FFFFFF,FF,::,FF,FF,FFFFFFFF:FFFFFFF:FF,,FFFFFFFFF,,F,F:FFFFFFF:FFF:FF,FFFFFF:F:FFF,:FFFFF,FFF:::,:F:FFFF:,F:,FFFFF,,,:F:F,F,F,,F,,FF,FF,F:F:F:,FF:
@A00881:241:HJW2NDRXX:1:2113:5918:8077 1:N:0:CGAGAGAA+GATTGGAG
GATCAGCCTACGGGAGGCACCAGTGGGGAATATTGGGCAATGGGCGCAAGCCTGACCCAGCAACGCCGCGTGAAGGAAGAAGGCTTTCGGGTTGTAAACTTCTTTTATGAGGGACGAAGGATGTGACGGTACCTCATGAATAAGCCACGGCTAACTACGTGCCAGCAGCCGCGGTAATACGTAGGTGGCGAGCGTTGTCCGGATTTACTGGGTGTAAAGGGCGCGTAGGCGGGTAGGCAAGTCAGATGTG
+
FFFFFFFFF:FFFFFFFFFFFFFFFFFFF:FFFFFFFFFFFFFFFFFFFFFFFFFFFFFFFFFFFFFFFFFFFFFFFFFFFFFFFFFFFFFFFFFFFFFFFFFFFFFFFFFFFFFFFFF:FFFFFFFFFFFFFFFF:FFFFFFFFFFFFFFF,FFFFFFFFFFFFFFFFFFFFFF:FFFFFFFFFFFFF:FFFFFFFFFFFFFF,FF,FFFFFF:FFFFF:F:F::F:FF:F:FF:FFF,FFFFF::FFF
@A00881:241:HJW2NDRXX:1:2113:26928:8453 1:N:0:CGAGAGAA+GATTGGAG
GATCAGCCATGGGATGCAGCAGTGGGGAATATTGGGCAATGGGCGAAAGCCTGACCCAGCAACGCCGCGTGAGGGAAGAAGGTTTTCGGATTGTAAACCTCTGTCCTCAAGGACGAAGGAAGTGACGGTACTTGAGGAGGAAGCCCCGGCTAACTACGTGCCAGCAGCCGCGGTAATACGTAGGGGGCGAGCGTTGTCCGGAATGACTGGGCGTAAAGGGCGTGTAGGCGGCCGAGTAAGTCTGGAGTGA
+
FFFFFFFFFFFFF:FFFFFFFFFFFFFF:FFFFFFFFFFFFFFFFFFFFFFFFFFFFFFFF:FFFFFFFFFFFFFFFFFFFFFFFFFFFFFFFFFFFFFFFFFFFFFFFFFFFFFFFFFF,FFFFFFFFFFFFFFFFFFFFFFFFFFFFFF:FFFFFFFFFFFFFF:FFFFFFF,FFFFF:FFF:FFFFF,FFFFFFFF:FF,F,FFFF:FFF:FFF,FFFFFFF:FF:F:,FF:,FFFFFFF:FFFFFF
@A00881:241:HJW2NDRXX:1:2113:7057:20729 1:N:0:CGAGAGAA+GATTGGAG
GATCAGCCTATGGGAGGCAGCAGTGGGGAATATTGCACAATGGGGGAAACCCTGATGCAGCGACGCCGCGTGAGTGAAGAAGTATCTCGGTATGTAAAGCTCTATCAGCAGGGACGAAGTCAGACGGTACCTGAGTAAGAAGCCCCGGCTAACTACGTGCCAGCAGCCGCGGTACTACGTAGGGGGCACGCGTTGTCCGGATGTACTGGGTGTAAAGGGAGCGTAGACGGCAGGACAAGTCTGACGGGAA
+
F,::FFFFFFFFFFFFFFFFFFFFFFFF,FFF:FFFFF:FFFFFFFFFFFFFFFFFFFFFFFFFFFFFFFFFFFFFFFF:FFF,FFFFFFFFFFF,,FFFFFFFFFF:FF::FF,F:F:FFFFFFFFFFF:FFFFF:,FFFFFFFFF:FF,FFF:FF,FFFFFF,FFF:FFF,F,FFF:F,F,:FFFF,FFF,:FFFFFF,F,:FF:FFF::F,,FF,,,FFFFF:,::FFF:FFF:FF,:FFF,,,F::
@A00881:241:HJW2NDRXX:1:2113:6271:24846 1:N:0:CGAGAGAA+GATTGGAG
GATCAGCCTACGGGAGGCACCAGTGGGGAATTTTGGACAATGGGGGCAACCCTGATCCAGCACTGCCGCGTGAGTGAAGAAGGCCTTCGGGTTGTAAAGCTCTTTTGTCAGGGAAGAAAAGGGCCGGGTTAATACCCTGGTTTCATGACGGTACCTGAAGAATAAGCACCGGCTCACTACGTGCCAGCAGCCGCGGTAATACGTAGGGTGCGAGCGTTAATCGGAATTACTGGGCGTAAAGCGTGCGCAG
+
FFFFFFFFFFFFFFFFFFFFF,FFFFFFFFFFFFFFFFF,FFFFFFFFFFFFFFFFFFFFF:,FFFFFFFFFFFFFF,FFFFFFF:FFFFF::FFFFFFFFFFFFFFFFFFFFF:FF,FFFFFFFFFFF:,FFFFFFFFFFFFFFFFFFFFFFF:FF:FFFFFFFFFFFFFFFF,FFFFFFFF:FF:FFFFFFFFFF,FFFFFFFFFFFFFFF:::F:FFF:F:FF:FF:FF,FFFFF:FF:FF:F:F,:
@A00881:241:HJW2NDRXX:1:2113:5439:28792 1:N:0:CGAGAGAA+GATTGGAG
GATCAGCCTAACGGGAGGCAGCAGTGGGGAATATTGGTCAATGGGGGAAACCCTGAACCAGCAACGCCGCGTGAAGGAAGAAGGCTTTCGGGTTGTAAACTTCTTTTATCAGGGACGATAGTGACGGTACCTGATGAATAAGCTCCGGCTAACTACGTGCCAGCAGCCGCGGTCATACGTAGGGAGCGAGCGTTATCAGGATTTACTGGGTGTAATGGGCGCGTAGGCGGGCTGACAAGTCAGATGTGAA
+
F,FFFFFFF,FFFFFFFF::FFF,,FF,FF:FFFFFFFFFFFFFFFFFFFFFFF:FFFFFFFFFFFFFFFF:FFFFFFFFFFFFFFFFFFFFFFFFFFFF:F:FFFFFFFFFFFFFFF:FFFFFFFFFFFFFFFFF,FFFFF:FFFFFFFF,FF:FFFF:FFFF:,FFFFFF,,,F:F:F:FFFF:F::FFFFFFFF::FFFFFFFF,,:FF::F,FFFF:FFFF,FF:,:FF::F,,F::FFFFFF:FF
@A00881:241:HJW2NDRXX:1:2114:3242:25113 1:N:0:CGAGAGAA+GATTGGAG
GATCAGCCTATGGGCGCAGCAGTGAGGAATATTGGTCAATGGGCGGAAGCCTGAACCAGCCAAGTCGCGTGAGGGATGAAGGCCCTACGGGTTGTAAACCTCTTTTGCCGGGGAACAAGTGCCGGGTCGTGATTCCGGAGCTGTGTGTACCCGGAGAAAAAGCATCGGCTAACTCCGTGCCAGCAGCCGCGGTAATACGGAGGATGCGAGCGTTATCCGGATTTATTGGGTTTAAAGGGTGCGTAGGAGG
+
FF,FFF:F:F:FFFFFFFFF:FFFF:FFFFFFFFFFFFFFFFF,F:FFFFFFFFFF::FF,,FF:FFFFFFFF,FFFF,F,FFFFFFFFFFF:FFFFFF:F:FFFFFFFFFFF:,FFFFFFFFFFF,F,FFF,FF,FFFFFFF,FFFF:F:F::F,:,F,,,FF,:FF,FF:FFFFFF:,:,,:F,FFFF,::FFFFF:,FFFF,FFFFFFF:F,FFFFFF,,FFFF:FF:,:FF,:F,F,FFFFF:,:F
@A00881:241:HJW2NDRXX:1:2115:26069:14763 1:N:0:CGAGAGAA+GATTGGAG
GATCAGCCTACGGGGCGCAGCAGTGAGGAATATTGGTCAATGGGCGGGAGCCTGAACCAGCCAAGCCGCGTGGAGGAAGAAGGTACAGAGTATCGTAAACTCCTTTTGTCAGGGGATAAAAGACGGGATGCGTCCCGTCCTGAAGGTACCTGAAGAAAAAGCATCGGCTAACTCCGTGCCAGCAGCCGCGGTAATACGGAGGATGCGAGCGTTATCCGGATTTATTGGGTTTAAAGGGTGCGTAGGCAGC
+
F,:F:FFFF,FFFFFFFF:FF:FFFFFFFFF:FFFFFFFFFFFFFFFFFFFFFF:FFFFFFFFFFFFFFFFFFFFFFFFFFFFFFFFFF:FFFFFFFFFF:FFFFF:,FFFF:FFF,F:FFFFFFFFFFFFFFFFFFFFF:FF:F:FFFFFFFF,FFF:F:FFFFFFFF:FFFFFFF:F,:FFFFF:FF::F:F,FFFFFFF,FF,:F:FF,F,FFF:FF,F:,FFFFF:::FF,,F::F,:FFF,F,F,
@A00881:241:HJW2NDRXX:1:2121:18394:23171 1:N:0:CGAGAGAA+GATTGGAG
GATCAGCCTATGGGGTGCAGCAGTCGGGAATATTGCGCAATGGAGGAAACTCTGACGCAGTGACGCCGCGTATAGGAAGAAGGTTTTCGGATTGTAAACTATTGTCGTTAGGGAAGATACAAGACAGTACCTAAGGAGGAAGCCCCGGCTAACTATGTGCCAGCAGCCGCGGTACTACATAGGGGGCAAGCGTTATCCGGAATTATTGGGTGTAAAGGGTGCGTAGATGGAGGAGCAAGTTGGTTGTGAC
+
FFFFFFFF:FFFFFFFFFFFFFFFFFFFFFF,:FFFFFFFFFFFFFFFFFFFFFFFFFFFFFFFFFFFFF::FFF::FFFFFFFFFFFFFF:FFFFFFF:,FFFFFFFFFFFFFFFFF,FFFFFF:FFFF,F,FFFFFFFFFFFFFFFFF::FFFFFFFFF,FF:FFF:FFFF:,:,:F,::FFFF:FFFFFFF::FFFFF:,:F,:FFF:::FFFFFF::F:F,:FFFF,::F:FFFF:FF:,F:F:F,
@A00881:241:HJW2NDRXX:1:2123:24180:6449 1:N:0:CGAGAGAA+GATTGGAG
GATCAGCCTATGGGGTGCAGCAGTGGGGAATATTGGGCAATGGGCGAAAGCCTGACCCAGCAACGCCGTGTGAAGGAAGAAGGTCTTCGGATTGTAAACTTTTGTCTTATGGGACGATAATGACGGTACCATAGGAGGAAGCCACGACTAACTACGTGCAAGCAGTCGCGGTCATACGTAGGTCGCGAGCGTTATCCGGAATTATTGGGTGTAAAGGGTGCGTAGGCGGGCTGTACAGTCAGATGTGAAA
+
F,FFFFF:F:FFFFFFFFFFFFFFFFFFFFFFFFFFFFFFFFFFFFFFFFFFFFFFFFFFFFFFFFFFFFFFFFFF:FFFFFFFFFFFFFFFFFF,FFFF:FFFFFFFFFF,FFFFF::F:FFFFFFFFFFF,FFFFFF,FFFFFFFFFFFFF::,FFF,,:::FFF:FFF:,FFFF:FFFFF,F:FF,F,FF,FF:F:FF:FFFFF:FF:FF,:F,::FFF:::F:,:F:::,,,F:F:F,F::F::FF
@A00881:241:HJW2NDRXX:1:2124:16116:19727 1:N:0:CGAGAGAA+GATTGGAG
GATCAGCCTATGGGGCGCAGCAGTGGGGAATATTGGGCAATGGAGGCAACTCTGACCCAGCAACGCCGCGTGAATGAAGAAGGCCTTCGGGTTGTAAAGTTCTTTAATTGGGGACGAAGAAAGTGACGGTACCCACAGAATAAGCCTCGGCTAACTACGTGCCAGCAGCCGCGGTAATACGTAGGAGGCACGCGTTATCCGGAATGACTGGGCGTAAAGGGTGCGTAGGTGGTTTGGCACGTTGGTAGCG
+
F::FFFFFF,FFFFFFFFFFF,FFFFFFFFFFFFFFFF:FFFFFFFF,FFFFFFFFFFFFFFFFFFFFFF,:FFF::FFF:FFFFFFF:FF,:FFFFF,FFFFFFF:FFFFFFF:FFFF,,FF:FFF:F:FF::FF,FFFF,FF:FFF:FFF:F::FFF:F:F,:F::F::FF,,FFF:FFFF,F::,FF,FFFFF:FFFF,F::F,:F:::::FFFFFF:::F:::F:,F:F:::::F,:F,:::F:,,
@A00881:241:HJW2NDRXX:1:2124:14525:22733 1:N:0:CGAGAGAA+GATTGGAG
GATCAGCCTACGGGGGGCACCAGTGAGGAATATTGGGCAATGGGCGCAAGCCTGACCCAGCAACGCCGCGTGAAGGAAGAAGGCTTTCGGGTTGTAAACTTCTTTTATGAGGGACGAAGGACGTGACGGTACCTCATGAATAAGCCACGGCTAACTACGTGCCAGCAGCCGCGGTACTACGTAGGTGGCGAGCGTTGTCCGGATTTACTGGGTGTAAAGGGCGCGTAGGCGGGTAGGCCAGTCAGATGTG
+
FF:FFFFFFFFFFFFFFF:FFFF,F,FF,,FF,FFFFF,::FFFFFFF:FFFFF:FFF:FFF:FFFFFFFFFF:FF,FFFFFFF,F:FFFFFFFF:,FFFFFFF:F,FFFFFF,FFF:FF:FFFFFFFFF:FFFF:FFF,:F,FFFFFFFF:,FFF,:FFFFFFFFFF:FFFFFF:,F:FFF:F,FFFFFF:FFF:FFFF:::FFF,F:FFFFF,,,F:FF::F:F,FF,:,:F,:FF,,:F:F:F:FF:
@A00881:241:HJW2NDRXX:1:2125:25717:32628 1:N:0:CGAGAGAA+GATTGGAG
GATCAGCCTATGGGGCGCACCAGTGGGGAATATTGGGCAATGGAGGCAACTCTGACCCAGCAACGCCGCGTGAGCGATGAAGGTCTTCGGATTGTAAAGCTCTTTAAGTGGGGACGAAGAAAGTGACTGTACCCACAGAATAAGCTCCGGCTAACTACGTGCCAGCAGCCGCGGTAATACGTAGGGAGCAAGCGTTATCCGGAATGACTGGGCGTCAAGGGTGCGTAGGTGGCTCAGCAAGTTAGTAGCG
+
FFFFFFFF:FFFFFFFFFFFFFFFFFFFFFFFFFFFFFFFFFFFFFFFFFFFFFFFFFFFFFFFFFFFFFFFFFFFFFFFFFFFFFFFFFFFFFFFFFFFFFFFFFFFFFFFFFFFFFFFFFFFFFFFFFFFFFFFFFFFFFFFFFFFFFFFFFFFFFFFFFFFFFFFFFFFF:FFFFFFFF:FFFFFFFFFFFFFFFFFFFF,FFFFFFFFF:F::FFFFFFF:FFF:F:FF::F:FFFFFF,:FF:::
@A00881:241:HJW2NDRXX:1:2126:27236:1783 1:N:0:CGAGAGAA+GATTGGAG
GATCAGCCTACGGGGGGCAGCAGTGGGGAATATTGGGCAATGGGCGCAAGCCTGACCCAGCAACGCCGCGTGAAGGAAGAAGGCTTTCGGGTTGTAAACTTCTTTTATGAGGGACGAAGGACGTGACGGTACCTCATGAATAAGCCACGGCTAACTACGTGCCAGCAGCCGCGGTAATACGTAGGTGGCGAGCGTTGTCCGGATTTACTGGGTGTAAAGGGCGCGTAGGCGGGTAGGCAAGTCAGATGTG
+
FFFFFFFFFFFFFFFFFFFFFFFFFFFFFFFFFFFFFFFFFFFFFFFFFFFFFFFFFFFF:FFFFFFFFFFFFFFFFFFFFFFFFFFFFF:FFFFF,FFFFFFFFFFFFFFFFFFFF:FFFFFFFFFFF:FFFFFFFFFFFFFF:F,F:FFFFFFF:FFFFFF:FFFFFF:FFFFFFF:F:FFF:F:FFFFFFFFFF:FFF:FFFFF:FFFFFF:F:FFF:F:F:F::FF:FFFFFFFFF:FF:FFFFF,
@A00881:241:HJW2NDRXX:1:2126:30834:2253 1:N:0:CGAGAGAA+GATTGGAG
GATCAGCCTATGGGATGCAGCAGTGGGGAATATTGGACAATGGGCGAAAGCCTGATCCAGCGACGCCGCGTGAAGGAAGACGGTCTTCGGATTGTAAACTTCAGTGAGCAGGGACGAGAAAGGACGGTACCTGCAGAGCAAGCCACGGCTAACTACGTGCCAGCAGCCGCGGTAATACGTAGGTGGCGAGCGTTATCCGGAATTACTGGGTGTAAAGGGTGAGTAGGCGGGGATGCAAGTCAGGTGTGAA
+
F,FFFFF:F:FFFFFFF:FFFFFFFFFFFFFFFFFFFFFFFFFFFFFFFFFFFFFFFFFFFFFFFFFFFFFFFFFFFFFFFFFFFFFF,FFFFFFF:FFFF:F,F,FFFFFFFFFFFFFF:FFFFFFF,FF:FFFFFFFFFFFF:FFFFFFFFFFFFFFFFFFFFFFFFF:FF:,F,FFFFFFFF:FFFFFFFFFFFFFFFFFFF::F:F:FFFFFFFFFFFFF,:FFFFFFFFF,FF::FFFFFFF:FF
@A00881:241:HJW2NDRXX:1:2126:28546:6433 1:N:0:CGAGAGAA+GATTGGAG
GATCAGCCTACGGGACGCAGCAGTGGGGAATATTGCACAATGGGGGAAACCCTGATGCAGCGACGCCGCGTGAGTGAAGAAGTATTTCGGTATGTAAAGCTCGATCAGCAGGGACGAAAGAAGACGGTACCTGACTAGGAAGCCCCGGCTAACAACGTGACAGCCGCCGCGGTAATACGTCGGGGGCACGCGTGCTCCGGATTTACGGGGTGTAAAGGGAGCGTAGACGGCAGGGGACGGCTGAAGTCAA
+
F,FF:F:FFFFFFFF:F:FFFFFFF:FF:,FFFF:FFFFF,FFFFFFF,FFFFF:F::FFFFFFFFFFFF,F:FFF:,FF::F,:,:FFF:F,FF:F:FFFF,FFFFF,:F:FFFFFFFFF:FFFFFF::FF,F,FF,FF,FFFFFF,,FFF:,F:FF,,:FFF,FF:FFFF:F,F::FF,F:,FF:F,FFF,,FFFFFFFF:F,F,FF:::,:FFFF:F,F,F::FFFFF,FFF,,FF:F,FF,FF,,:
@A00881:241:HJW2NDRXX:1:2126:21477:8469 1:N:0:CGAGAGAA+GATTGGAG
GATCAGCCTATGGGATGCAGCAGTGGGGGATATTGGACAATGGGGGGAACCCTGATCCAGCGATGCCGCGTGAGGGAAGAAGGTTTTCGGATTGTAAACCTCTGTGGAGCGGGACGATAATGACGGTACCGCTCAAGGAAGCCACGGCTAACTACGTGCCAGCAGCCGCGGTAATACGTAGGTGGCGAGCGTTGTCCGGAATTACTGGGTGTAAAGGGCGCGTAGGCGGGCTGACAAGTCAGATGTGAAA
+
FFFFFFFFFFFFFFFFFFFFFFFFFFFFFFFFFFFFFFFFFFFFFFFFFFFFFFFFFFFFFFFFFFFFFFFFFFFFFFFFFFFFFFFFFFFFFFFFFFFFFFFFFFFFFFFFF:FFFFFFFFFFFFF:FFFFFFFFFFFFFFFFFFFFFFFFFFFFFFFFFFFFFFFFFF:FF:FFFFFF:FFFFFFFFF:FFFFF,FF:FFFFFFFFFFFFFFFFFFFFF:,FFFF:FFFFFF:F:FFFFFFFFFFFF:
@A00881:241:HJW2NDRXX:1:2126:24388:9251 1:N:0:CGAGAGAA+GATTGGAG
GATCAGCCTATGGGGTGCAGCAGTGGGGAATATTGGGCAATGGAGGGAACTCTGACCCAGCAACGCCGCGTGAAGGAAGAAGGTTTTCGGATTGTAAACTTCTGTCGCAGGGGACGAAGAATGACGGTACCCTGTAAGAAAGCCCCGGCAAACTACGTGCCAGCAGCCGCGGTAATACGTAGGGGGCAAGCGTTGTCCGGAATGACTGGGCGTACAGGGAGTGTCGGTGGCATAGCAAGTTCTATGTGAA
+
F::FFFFF,F,FFFFFFFFFFFFFFFFF,FF,FFFFFFF:FFFF:FFFFFFFFFFFFFFFFF,FFFFFFFFFFFFFFFFFFFFFFFFFFF:FFFFFFFFF,FF:FFFF:FF,F:F,FF,F,FFFF,FFFFFFFF,FF:FFFFFFFFFFF,FFF:FFFFFFFFFFFFFFFFFFF:,F:F:FFFFFF,FF,FF:FF::FFF:FF,FFFF::FFF:F,FF,F::::,,FFFFFFF,FFFFF:FF,F,:F:F,F
@A00881:241:HJW2NDRXX:1:2126:27227:9533 1:N:0:CGAGAGAA+GATTGGAG
GATCAGCCTATGGGATGCAGCAGTGGGGAATATTGGGCAATGGGCGCAAGCCTGACCCAGCAACGCCGCGTGAAGGAAGAAGGCTTTCGGGTTGTAAACTTCTTTTATCAAGGACGAAGAAAGTGACGGTACTTGATGAATAAGCCACGGCTAACTACGTGCCAGCAGCCGCGGTAATACGTAGGTGGCGAGCGTTGTCCGGATTTACTGGGTGTAAAGGGCGCGCAGGCGGGATGGCACGTCAGATGTG
+
F,FF:FFFFFFFFFF,FFFFFFFFFFFF:FFF:FFFFFFFFFFFFFFFFFFFFFFFFFFFF:FFFFFFFFFFFFFFFFFFF:FF:FFFF:FFFFFF,:FFFFFFFFFFFFFFFFFF:F,F,FFFFFF::FFFFF:,F:FFFFF,F:FFFFFFFFFFFFFFFFFFFFF::FF:FF:FFFFF,FFF:FFFF:FFFFFFFFFFFF::FFFFFFF:F:FFFF:F:FFFF:FFFF,FF:F:FF:,,FF:::FFFF
@A00881:241:HJW2NDRXX:1:2126:28664:10927 1:N:0:CGAGAGAA+GATTGGAG
GATCAGCCTATGGGAGGCAGCAGTGAGGAATATTGGTCAATGGAGGAAACTCTGACCCAGCAACGCCGCGTGAAGGAAGAAGGTTTTCGGATTGTAAACTTCTGTTCTATGGGAAGAAGAAAGTGACGGTACCATACGAGCAAGCCACGGCTAACTACGTGCCAGCAGCCGCGGTAATACGTAGGTGGCGAGCGTTGTCCGGAATAACTGGGCGTAATGGGAGCGTCGCTGGTAATTTAAGTTAATTGTG
+
F::F,FF:F,FFFFFFFFFFFFFFFFFFFFFF:FF,FF,:FFFF:FFFFFFFFFFFFFFFFFFFFFFFFFFFFFF,FFFFF:FFFFFFFFFFFFFFF::FFFFFF:FFF,F,FFFFF:FF,FFFFFF:FFFFFFFF,FFFFFFFFFFFFFFFFFFFF:FFFFF:F:FFFFFF:FFFFFF::FFFFFFFFFFFF:FFFFFFF,:FF:FFFFFFF:,,:,:FFFFF:F,F,F:FFF,FF:FF:FFFF,:,FF
@A00881:241:HJW2NDRXX:1:2126:29062:11710 1:N:0:CGAGAGAA+GATTGGAG
GATCAGCCTACGGGGTGCAGCAGTGAGGAATATTGGTCAATGGACGCAAGTCTGAACCAGCCATGCCGCGTGCAGGAAGACGGCTCTATGAGTTGTAAACTGCTTTTGTACGAGGGTAAACTTAGATACGTGTATCTAACTGAAAGTATCGTACGAATAAGGATCGGCTAACTCCGTGCCAGCAGCCGCGGTAATACGGAGGATCCAAGCGTTATCCGGATTTATTGGGTGTAAAGGGTGCGTAGGCGGT
+
FFFFFFFFFFFFFFFFFFFFFFFFFFFFFFFFFFFFFFFFFFFFFFFFFFFFFFFFFFFFFFFFFFFFFFFFFFFFFFFFFFFFFFFFFFFFFFFFFFFFFFFFFFFFFFFFFFFFFFFFFFFFFFFFF:FFFFFFFFFFFFFF:FF,FFFF:FFFFFFFFF:FFFFFFFFFFFFFFFFF,FFFFFFFFFFFF,FFFFFF:FFFFFF,FFFF:F,:FFF:,FFFF,F:,F:F,FFFFFFFFFFFFFFFFF
@A00881:241:HJW2NDRXX:1:2126:32678:11929 1:N:0:CGAGAGAA+GATTGGAG
GATCAGCCTATGGGAGGCAGCAGTGGGGAATATTGGGCAATGGGCGCAAGCCTGACCCAGCAACGCCGCGTGAAGGAAGAAGGCTTTCGGGTTGTAAACTTCTTTTATGAGGGACGAAGGACGTGACGGTACCTCATGAATAAGCCACGGCTAACTACGTGCCAGCAGCCGCGGTAATACGTAGGTGGCAAGCGTTGTCCGGATTTACTGGGTGTAAAGGGCGCGTAGGCGGGCATGCAAGTCAGATGTG
+
F:FF:FFFFFFFFF,FFFFFF:FFFFFFFFFFFFFFFF,FFFFFFFFFFFF:FFFFFFFFF,FFFFFFFF::FFFFFFF:FFFFF,FFFFFFFFFFF:FFFFFFFFFF:FFF,FFFFF,FFFFFFFFFFFFFFFFFFFF:FFFFFFFFFFFFFFFFFFFFFF:FFFFFFFFFFFF,:FF:F::FFFFF:F:FFFFFFFFF:::FFFF::FF:,F,FF,F,:FF,::,FFFFFFF,F:F,FFF:::,FF,F
@A00881:241:HJW2NDRXX:1:2126:26847:12070 1:N:0:CGAGAGAA+GATTGGAG
GATCAGCCTATGGGGTGCAGCAGTGAGGAATAGTGGTCAATGGGCGGAAGACTGAACCAGCCAAGTCGCGTGAGGGATGAAGGCACTACGGGTAGTAAACCTCTTTTGCCGGGGAACAAGTGCCGGGACGTGATCCCGGAGCTGAGTGTACCCGGAGAAAAAGCATCGCCAAAATCCGTGCCAGCAGACGCGGTAATACGGAGGATGCGAGCGTTATCCTGATGTAGTGGGTTTAAAGGGTGCGTAGGCG
+
,:F,,,FFFF,FFFFFFFF,FFFF,F:,,FFF,:::F:FF:,:,F,FFF:,,FFFF,FF,,F:F,F,,F,:F,FF:,F:FF:FF,,,F,,F,F,,,FF:FF,FFFFF::F,F,FF,F,F,F,FF:,,:FFF:::FFF,:F,F,FFF:FFF,FFFFFFFF:,,:FFFFF,F,FF,,F,,,:F,,,:F,,FFF,,:,FF:FFF:,FF::F,,F,F,F,,FF,,F:,,FFF:F,:F,F,,FF,:F,,FF:,FF
@A00881:241:HJW2NDRXX:1:2126:26359:13479 1:N:0:CGAGAGAA+GATTGGAG
GATCAGCCTACGGGACGCAGCAGTGAGGAATATTGGTCAATGGGCGGGAGCCTGAACCAGCCAAGCCGCGTGGAGGAAGAAGGTACAGAGTATCGTAAACTCCTTTTGTCAGGGGATAAAAGGCGGGATGCGTCCCGTCCCGACGGTACCTGAAGAAAAAGCATCGGCTAACTCCGTGCCAGCAGCCGCGGTAATACGGAGGATGCGAGCGTTATCCGGATTTATTGGGTTTAAAGGGTGCGTAGGCCGC
+
F:FFFFFFFFFFFFFFFF:FF:FFF:FFFFFF,FFFFFF,FFFFFFFFFFFFFF:FFFFFFFF:FFFFFFFFFFFFFFFFFFFFFFFFFFFFFFFF,F:FFFFF:FFFFF,FFFFF,::F,:FFFFFFFFFFFF:FFF::FFF,F:FFFF:F:FFFF:F,FFFFFFFF,FFF:FFF:FFFFFFFFFFFFF:F,,FFF:FFF:::FFFFFFF::,,:::FF,F,FF,FFF:,FF:FFFFF:F::F::,,FF
@A00881:241:HJW2NDRXX:1:2126:25283:14152 1:N:0:CGAGAGAA+GATTGGAG
GATCAGCCTATGGGATGCACCAGTGAGGAATATTGGTCAATGGGCGGGAGCCTGAACCAGCCAAGCCGCGTGGAGGAAGAAGGTACAGAGTATCGTAAACTCCTTTTGTCAGGGGATCAAAGACGGGATGCGTCCCGTCCTGAAGGTACCTGAAGAAAAAGCATCGGCTAACTCCGTGCCAGCAGCCGCGGTAATCCGGAGGATGCGAGCGTTCTCCGGATTTATTGGGTTTAAAGGGTGCGGAGGCCGC
+
F:FFFFFF:FFFFFFFFFFFFFFFF::FFFFFFFFFFFFFFFFFFFFFFFFFFFFFFFFFFFFFFFFFFFFFFFFFF,FF,F:F:FFFFFFF:F:FF:FFFFFFFFF:FF,FFFFFF,F::F:FFF:FFFFFFFFFFFFF:,:,:FF,FFFFFF:FFFFFFFF:FFFFFFFFFFF:FFF:FFF:FFFFFFF,F,F,FFFFF:FFFFF,,:F,F,FFF:,:F::FF,::F,FF,F::FFF:FF:F:FF:::
@A00881:241:HJW2NDRXX:1:2126:26006:15655 1:N:0:CGAGAGAA+GATTGGAG
GATCAGCCTATGGGGTGCAGCAGTGGGGAATATTGGGCAATGGACGCAAGTCTGACCCAGCAACGCCGCGTGAAGGAAGAAGGCTTTCGGGTTGTAAACTTCTTTTAAGGGGGAAGAGCAGAAGACGGTACCCCTTGAATAAGCCACGGCTAACTACGTGCCAGCAGCCGCGGTAATACGTAGGTGGCACGCGTTGTCCGGATTTACTGGGTGTAAAGGGCGTGCAGCCGGAGAGGCAAGTCAGATGTGA
+
FFFFFFFFFFFFFFFFFFFFFFFFFFFFF:FFFFFFFFFFFFFFFFFFFFFFFFFFFFFFFFFFFFFFFFFFFFFFFFFFFFFFFFFFFFFFFFFF,FF:FFFFFFF:FFFFFFFFFFFFFFFFFFFFFFFFFFF:FFFFFFFFFFFFFFFFFFFFFFFFFFF:FFFFFFFFFFFFFFFF:FFFFF:FF,FFFFF,FFFFFFFFFFFFF:FFFF:FFFFFFFFFFFFFFFFFFFFFFFFF,FF::FFFF:
@A00881:241:HJW2NDRXX:1:2126:21495:15859 1:N:0:CGAGAGAA+GATTGGAG
GATCAGCCTACGGGACGCACCAGTGAGGAATATTGGTCAATGGGCGAGAGCCTGAACCAGCCAAGTCGCGTGAGGGAAGACGGTCCTATGGATTGTAAACCTCTTTTGCCGGGGAGCAAAAAGCGGTACGTGTACCGCATCGAGAGTACCCGGAGACAAAGCATCGGCTAACTCCGTGCCAGCAGCCGCGGTAATACGGAGGATGCGAGCGTGATCCGGATTTATTGGGGTTAAAGGGTGCGCAGGCGGC
+
FFFFFFFFFFFFFFFFFFFFFFFFFF:FFFFFFFFFFFFFFFFFFFFFFFFFFFFFFFFFFF,FFFFFFF,FFFFFF,FFFFFFFFFFFFFFFFFFFFFFFFFF:FFFFFFFFF:FFFFFFFFFFFF:FFFFFFFFFFFFFFFFFFF:FFFFF,FF,:FFFFF:FFFFF,FFFFFF:FFFFFF:FFFFFFFF:FF,FFF,FFF:F:FFFFF:,,,FFF:F:FFFFFF,F,FF:FFFFFFFFFFF:FFF:F
@A00881:241:HJW2NDRXX:1:2126:23520:17675 1:N:0:CGAGAGAA+GATTGGAG
GATCAGCCTATGGGAGGCAGCAGTGGGGAATAGTGGGCAATGGAGGCAACTCTGACCCAGCAACGCCGCGTGAGCGATGAAGGTCTTCGGATTGTAAAGCTCTTTAAGTGGGGACGAAGAAAGTGACTGTACCCACAGAATAAGCCTCGGCTAACTACGTGCCAGCAGCCGCGGTAATACGTCGGAGGCACGCGTTATCCGGAATGACTGGGCGGAAAGGGGGCGTAGGTGGTCTGGCAAGTTAGTAGCG
+
F,FFFFF:FF,FFFFFFFFFF,FFFFFFFFFF,:FF:FFFFFF::FFFFFFFF:FFFFFFF,FFFFFFFFFFFFFFFFFFFFFFF:FFFFFF,FFF:FFFFFFFF:FFFFFFFF:FFFFF:FFFFFFFFFFFFF::FF::FFFF:FFFFFFF,FF:FFFFFFFFFFFFFFFF:F,F,FFFFFFFFF::::FFFFFFFFFFFF,:F:FF,FFF:F,F,,:FF,FF:FFFFFFFFF:FFF,,::FFFFF:FF
@A00881:241:HJW2NDRXX:1:2126:19714:18474 1:N:0:CGAGAGAA+GATTGGAG
GATCAGCCTACGGGGCGCACCAGTGAGGAATATTGGTCAATGGGCGAGAGCCTGAACCAGCCAAGTCGCGTGAGGGAAGAATGTCCTATGGATTGTAAACCTCTTTTGTCGGGGAGCAAAGACAGTCACTTGTGATTGGATGAGAGTACCCGAAGAAAAAGCATCGGCTAACTCCGTGCCAGCAGCCGCGGTAATACGGAGGATGCGAGCGTTATCCGGATTTATTGGGTTTAAAGGGTGCGTAGGCGGA
+
F,F:FFF:FFFFFFFFFFFFFFFFFFFFFFFFFFFFFFFFFFFFFFFFFFFFFFFFFFFFFFFFFFFFFFFFFFFFF:FFFFFFFFFFFFFFFFFFFFFFFFFFFFF:FFFFFFFFFF,:FFFFFFFFFFFFFFFFFFFFFF,FFFFFFFFFF:FFFFFFFFFFFFFFFFFFFFFFFFFFFFFFFFFFFFF:,FFFF:FFFFFFFFFF:FF:,FFFFFF,FFFFF:,FFFFF:F,FFFFFFFFFFFF,::
@A00881:241:HJW2NDRXX:1:2126:27416:19664 1:N:0:CGAGAGAA+GATTGGAG
GATCAGCCTACGGGAGGCAGCAGTGAGGAATATTGGTCAATGGGCGGGAGCCTGAACCAGCCAAGCCGCGTGGAGGAGGAAGGTACAGAGTATCGTAAACTCCTTTTGTCAGGGGATAAAAGGCGGGATGCGTCCCGTCCCGAAGGTACCTGAAGAAAAAGCATCGGCTAACTCCGTGCCAGCAGCCGCGGTAATACGGAGGATGCGAGCGTTATCCGGATTTATTGGGTTTAAAGGGTGCGTAGGCCGC
+
F,FFFFF:FFFFFFFFFFFFFFFFF:FFFFFF:FFFFFFFFFFFFFFFFFFFFFFFFFFF,F:F:FFFFFFFF,FF:FFFFFFFFFFFFFF:FFFFFF,F:FFFFFFFFFFFFFF,:FFFFFFFFFFFFFFFFFFF:FFFF,FFFFFFFFFFFFF,FFFF,FFFFFFFFF:FFFFFFFFFFFFFF:F:FFFFFFF:F:FFFFFFFFF,:FFF:,:FFF:,FFFF:FFF,F:FFF:FF:F:F:F,:F:F::
@A00881:241:HJW2NDRXX:1:2126:18394:19852 1:N:0:CGAGAGAA+GATTGGAG
GATCAGCCTATGGGACGCAGCAGTGGGGAATATTGGGCAATGGAGGCAACTCTGACCCAGCAACGCCGCGTGAGTGATGAAGGTCTTCGGATTGTAAAACTCTTTAAGTGGGGACGAAGAAAGTGACTGTACCCACAGAATAAGCTCCGGCTAACTACGTGCCAGCAGCCGCGGTAATACGTAGGTGGCGAGCGTTATCCGGAATTACTGGGTGTAAAGGGTGTGTAGGCGGGGCGATAAGTCTGATGTG
+
F::F,FFFFFFFFFFFFFFFF,:FFFFFF:F,FFFFFFFFFFFFFFFFFFFFFFFFFFF:FFFFF:FFFFFFFFFFFFFFFFFFFFFFFFFFFFFFF:FFFFFFFFFFFFFFFFFFFFFF:FFFFFFFFFFFFFFFFF:FFFFFFFFFFFFFF:FFFFF:FFFFFF:FFFFFF:FF,FFFFFF:FFFFF:FFFFFFFF:FF:F:FF:FFFFF:FF::FFF:::F::FFFFF::FF::F,:FFFF:,F:FF
@A00881:241:HJW2NDRXX:1:2126:26738:19930 1:N:0:CGAGAGAA+GATTGGAG
GATCAGCCTATGGGACGCAGCAGTGAGGAATATTGGACAATGGATGGAAATCTGATCCAGCCATGCCGCGTGCAGGAAGGCGGTCCTATGGATTGTAAACTGCTTTTGTACGGGAGCAATAATTTCTACGGGATCGGGAGATGAGAGTACCGTACGAATCAGCATCGGCTAACTCCGTGCCAGCAGCCGCGGTAATACGGAGGATGCGAGCGTGATCCGGATTTATTGGGTTTAAAGGGTGCGTCGGCGG
+
F,FFFFFFFFFFFFFFFFFFFFFFFFFFFFFF:FFFFFFF:FFFFFFF,,FFFFFFFFFFFFFFFFFF:FFFFFFFF,FFFFFFFFF,FFFF,FFF,FFFFFFF:FFFFFFFFF,FFFFFFFFFFFFFFF:FF,,F,FFFF:FFFFFF:F:F,FFFFF::,:FFF:FFFF,FFFFFFFFFF:,F:FF::F:FF,,FFF,F,:FFFFFFFFF:F,F,FFFFFF,,FFFFF:::FF,FF:,FF:FF,,FF,,
@A00881:241:HJW2NDRXX:1:2126:27896:20431 1:N:0:CGAGAGAA+GATTGGAG
GATCAGCCTACGGGAGGCAGCAGTGAGGAATATTGGTCAATGGGCGGGAGCCTGAACCAGCCAAGCCGCGTGGAGGAGGAAGGTACAGAGTATCGTAAACTCCTTTTGTCAGGGGATAAAAGGCGGGATGCGTCCCGTCCCGAAGGTACCTGAAGAAAAAGCTTCGGCTAACTCCGTGCCAGCAGCCGCGGTAATACGGAGGATGCGAGCGGTATCCGGATTTATTGGGTTTAAAGGGTGCGTAGGCCGC
+
F,:F,FFFFFFFFFFFFFFFFFFFFFFFFFFFFF:FFFF:FFFFFFFFFFFF:FFFFFFFFFFFFF:FFF,FFFFF:FFFFFFFFFFFFFFFFFFFFF,FFFFFFFFFFF,FFFFFFFFF,FFFF:FFFFFFFFFF:FFFFFF,FFF,FFFFFFFFFF:FFF,FFFFFFF:FFFF,F:F,FFFFFFFFFFFFF:FFFFFFFFFFFFF,,:F,FFFFFF:FFFFF,F,FFFFFFFFFFF:F::FF:FF:::
@A00881:241:HJW2NDRXX:1:2126:21423:20650 1:N:0:CGAGAGAA+GATTGGAG
GATCAGCCTATGGGATGCAGCAGTGAGGAATATTGGTCAATGGGCGGAAGCCTGAACCAGCCAAGTCGCGTGAGGGATGAAGGCCCTACGGGTTGTAAACCTCTTTTGCCGGGGAACAAGTGCCGGGACGTGCTTCCGGAGCTGAGTGTACCCGGAGACAAAGCATCGGCTAACTCCGTGCCAGCAGCCGCGGTAATACGGAGGATGCGAGCGATCTCCGCATTGATTGGGTTAAAAGGGTGCGTAGGCG
+
F,F::FF:F,FFF:FFFFF,F:FF:FFFFF:FFF:FFF:FFF:::F:F,::FFFF:FFFFFF:FFFFFFF:FFFFFFFFFFFFFFFFFFFF:F::,FFFFFFFF:F:,FFFFFF:FFFF:FFF,,:::FFF:,:F:F,FFFFF:FFFFF:F,::,:F,,:F,FF,FFFFFF::FFFFFFF:FFFFF:F:::F,F,,:FFF,,,:,,F,F,FF:,F,FFF,,:FF,::FF,,FF,F:F::,FFF,F:F:,F
@A00881:241:HJW2NDRXX:1:2126:23267:21308 1:N:0:CGAGAGAA+GATTGGAG
GATCAGCCTATGGGACGCAGCAGTGGGGAATATTGGGCAATGGGCGCAAGCCTGACCCAGCAACGCCGCGTGAAGGAAGAAGGCTTTCGGGTTGTAAACTTCTTTTATGAGGGACGAAGGACGTGACGGTACCTCATGAATAAGCCACGGCTAACTACGTGCCAGCAGCCGCGGTAATACGTAGGTGGCGAGCGTTGTCCGGATTTACTGGGTGTAAAGGGCGCGTAGGCGGGCGCTTAAGTCAGATGTG
+
F:FFFFFFFFFFFFFFFFFFFFFFFFFFFFFFFFFFFFFFFFFFFFFFFFFFFFFFFFFFFFFFFFFFFFFFFFFFFFFFFFFFFFFFFFFFFFFF:FFFFFFFFFFFFFFFFFFFFFFFFFFFFFFFFFFFFFFFFFFFFFFFFFFFFFFF:FFFFFFFFFFFFFFFFFFF:FFFFFFFFFFFFFFFFFFFFFFFFFFFFFFFFFFFFFFFFFFFFFF:FFFFFF,:FFFFFF:F:FFFFFFFFFFFFF
@A00881:241:HJW2NDRXX:1:2126:30120:21433 1:N:0:CGAGAGAA+GATTGGAG
GATCAGCCTATGGGAGGCAGCAGTGGGGAATATTGCACAATGGGGGGAACCCTGATGCAGCGATGCCGCGTGGAGGAAGAAGGTTTTCGGATTGTAAACTCCTGTCTTAAAGGACGATAATGACGGTACTTTAGGAGGAAGCTCCGGCTAACTACGTGCCAGCAGCCGCGGTAATACGTAGGGAGCGAGCGTTGTCCGGAATTACTGGGTGTAAAGGGAGCGTAGGCGGGATCGCAAGTCAGATGTGAAA
+
FFFFFFFFFFFFFFFFFFFFFFF:FFFFFFFFFFFFFFFFFFFFFFFFFFFFFFFFFFFFFFFFFFFFFFFFFFF:FFFFFFFFFFFFFFFFFFFFFFFFFFFFFFFFFFFFFFFFFF,FFFF:FFFFFFFFF,FFF:FFFFFFFFFFFFFFFFFFFFFFFFFFFFFFFF:F:FFFFFFFFFFFFFFFFFF:FFFF:FFFFFFFFFFFFFF:FFF:FFFFF:FFFFFFFF:FFFFFFFFFFFFFFFFFFF
@A00881:241:HJW2NDRXX:1:2126:28004:22122 1:N:0:CGAGAGAA+GATTGGAG
GATCAGCCTATGGGGGGCAGCAGTGGGGGATATTGCACAATGGAGGGAACTCTGATGCAGCGCTGCCGCGTGAGGGAAGAAGGTTTTCGGATTGTAAACCTCTGTGGAGGGGGACGATAATGACGGTACCCCTTTAGGAAGCCACGGCTAACTACGTGCCAGCAGCCGCGGTAATACGTAGGTGGCGAGCGTTGTCCGGAATTACTGGGTGTAAAGGGAGTGCAGGCGGGACGGCAAGTCAGAAGTGAAA
+
F,:F:FF,FFFFFFF:F:FFFFFFFFFFFFFFFF:FFFF,FFFFFFFF:FFFFF:FFFFFFF,FF:FFFF::FFF:FFFFFFFFF:FFFFFFFFFFFFFFFFFFF:F:FFFFF:FFFF:FF:FFFFFFFFFF:FFFFFFFFFFFFFFFF,F,FFFFFFF:FFF,FFFFF:FF:FFFFF:FFFFFFF:FFFFFF:FFFF,F,:FFFFF:F:FF,F,:FFF:::FFFFFF:F,FF:FF,F,F:FF,:,F,,:
@A00881:241:HJW2NDRXX:1:2126:19325:23625 1:N:0:CGAGAGAA+GATTGGAG
GATCAGCCTACGGGACGCAGCAGTGGGGAATATTGCGCAATGGAGGAAACTCTGACGCAGCAATGCCGCGTGGGTGAAGAAGGGATTCGTCCTGTAAAGCTCTGTTGTCGGGGAAGAGGAAGACGGTACCCGGCGAGCACGCCCCAGCCAACTACGTGCCAGCAGCTGCGGTAACACGTGGGGGGCGAGCGTTCTCCGGATTTATTGGGCGTAAAGGGCACGCAGGCGGTTCGACAGGTGTGGTGTGACA
+
F,FF,FFFFFFFFFFFFFF:FFFFFFFFF:F:FFFFFFFFFFFFFFFFFFFFFF:FFFFFF:FFFFFFFFFFFFFFFFFFFFFFFFFFFFFFFFFFFFFFFFFFFFFFFFFFFFF:F:FF,F:FFFFFFFFF:F:F:FF,FFFFFFFFFFFFFFFFFFFF:FFF:FFF::FF,F:FFFFFFF:FFF:FFF:FF:FF:FF::FFFFFFFFFFF,,F:F:FFFF:FFFFFFFF,,::,::FFFF:F:F::FF
@A00881:241:HJW2NDRXX:1:2126:19506:24001 1:N:0:CGAGAGAA+GATTGGAG
GATCAGCGTATGGGGTGCAGCAGTGAGGAATATTGGTCAATGGGCGGGAGCCTGAACCAGCCAAGCCGCGTGAGGGAATAAGGCGCCAAGCGTCGTAAACCTCTTTTGTCAGGGAACAAATGCGGGCACGCGTGCCCGTCCGAGTGTACCTGAAGAAAAAGCATCGGCTAACTCCGTGCCAGCAGCCGCGGTAATACGGAGGATGCGAGCGTTATCCGGAGTTATTGGGTTTAATGGGTGCGTAGGCGGC
+
,F::::F,,::FF:F,F:FFF,FFFFF,:FFF,:FF:FF:FFF:FFFFFF:FFF:FFFFFF:FF::F:FFFFFF:FFF:FFFFFFF:FFFF:,F:F,,:FFFFFFFFFFF:FF::,:F,:FFF,FF:FFFFFFFFFFFFFFFFFF:FFFFFF::F,:FF:FF::FFFFFFFFFFFFF:FF,FF,F:FFFFFFF:F,,F,F:FFF:FF,:FF,F,:FFF::,FFF,F:F:F,F,F,::FF:F:FF:FFFF:
@A00881:241:HJW2NDRXX:1:2126:19235:25817 1:N:0:CGAGAGAA+GATTGGAG
GATCAGCCTACGGGAGGCAGCAGTGGGGGATATTGCACAATGGGGGAAACCCTGATGCAGCGACGCCGCGTGAGTGAAGAAGTATTTCGGTATGTAAAGCTCTATCAGCAGGGAAGAAGCAGACGGTACCTGACTAAGAAGCCCCGGCTAACTACGTGCCAGCAGCCGCGGTCATACGTAGGGGGCAAGCGTTATCCGGATTTACTGGGTGTAAAGGGAGCGTAGTCGGCGTGACAAGTCTGAAGTGAAA
+
F::FFFF,FFFFFFFFFFFFFFFFF,F:FFFFFFFFFFFFFFFFF:FFFFFFFFFFFFFFFF,FFF:FFF,FFFFFF:FFFFFFFFFF:FFF,FFFFFFFFF:FFF:FF::FFF,:,FFFF:FFFFFFFFFFFFFFF:F:,:FFFFFF,FFFFFFFFFFFFF,FFFFFFFFF,FFFFFFFFFFFFFFFFFF,F,FF,:FF:FFFFF,FF,FF,:FFFFF,F:FF:,FFF,:FFF:,:FF:F:F,FFFFFF
@A00881:241:HJW2NDRXX:1:2126:23439:26209 1:N:0:CGAGAGAA+GATTGGAG
GATCAGCCTACGGGATGCAGCAGTGAGGAATATTGGTCAATGGGCGGGAGCCTGAACCAGCCAAGCCGCGTGGAGGAAGAAGGTACAGAGTATCGTAAACTCCTTTTGTCAGGGGATAAAAGGCGGGATGCGTCCCGTCCCGAAGGTACCTGAAGAAAAAGCATCGGCTAACTCCGTGCCAGCAGCCGCGGTAATACGGAGGATGCGAGCGTGATCCGGATGTATTGGGTTTAAAGGGTGCGTAGGCCGC
+
F,:F:FFFF:FFFF:FFFFFF,FFFFFFFFFFFFF:FFFFFFFFFFFFFFFFFFFFFF:FFFF,FFFFFF,FFFFFFF:FFF:FFFFFFFFFFFFFF:FFFFFFFFFFFFFF:FF,FF,:FFFFFFFFFFFFFFFFFFFFFFFF:FFFFFFFFFFFF:FFFFF:F:FFFFFFFFFFFFFFF:FFFFFFFF:FFFF,FF:F:FFFFFFF:F:F,F:FFF,F::FFFF:FFFFFFFFFFF,FFFFF:FF,FF
@A00881:241:HJW2NDRXX:1:2126:32515:27586 1:N:0:CGAGAGAA+GATTGGAG
GATCAGCCTATGGGATGCACCAGTGGGGAATATTGCGCAATGGAGGAAACTCTGACGCAGTGACGCCGCGTGCAGGAAGAAGGTTTTCGGATTGTAAACTGCTTTAGACAGGGAAGATAAAAGACAGTACCTGTAGAATAAGCTCCGGCTAACTACGTGCCAGCAGCCGCGGTAATACGTAGGGAGCGAGCGTTATCCGGATTTATTGGGTTTAAAGGGTGCGAAGGCCGCGTCTTAAGTCAGCCGTCAA
+
FFFFFFFFFFFFFFFFFFFFFFFFFFFFFFFF:FFFFFFF:FFFFFFFFFFFFFFFFFFFFFFFFFFFFFFF:FFFFFFFFFFFFFFFFFFFFFFFFFFFFFFFFFFFFFFFFFFFFFFFFF:FFFFFFFF:FFF:FFFFFFFFFFFFFF:FFFFFFFFFFFF:FFFFFF:FFFFFFFFFF:F::FFFFFFFFFFFFFFF:FFFFFFF:FFFFFF,F,F:FFF,FF,FFFFFF:FFFF::FFF:FFF:F:
@A00881:241:HJW2NDRXX:1:2126:19461:27680 1:N:0:CGAGAGAA+GATTGGAG
GATCAGCCTATGGGGTGCAGCAGTGGGGGATATTGGACAATGGGGGGAACCCTGATCCAGCGATGCCGCGTGAGGGAAGAAGGTTTTCGGATTGTAAACCTCTGTGGAGCGGGACGATAATGACGGTACCGCTCAAGGAAGCCACGGCTAACTACGTGCCAGCAGCCGCGGTAATACGTAGGTGGCGAGCGTTGTCCGGAATTACTGGGTGTAACGGGAGTGTAGGCGGGAAGGCAAGTCAGAAGTGAAA
+
FFFFFFFFFFFFFFFFFFFFFFFFFFFFFFFFFFFF:FFFFFFFFFFFFFFFFFFFFFFFFFFFFFFFFFFFFFFFFFFF:FFFFFFFFFFFFFFFFFFFFFFFFFFFF:FFFFFFFFFFFFFFFFFFFFFFFFFFFFFFFFFFFF:FF:FFFFFFF:FFFFFFFFFFFFFFFFFFFFFFFFFFFFFFFFFFFFFF:FFF,FFFFFFFFFFFFF,,FFFFFFFFFFFFFFF::FFF:FF::F,FFFFF:F
@A00881:241:HJW2NDRXX:1:2126:32533:29277 1:N:0:CGAGAGAA+GATTGGAG
GATCAGCCTATGGGATGCAGCAGTGAGGAATATTGGTCAATGGTCGGGAGACTGAACCAGCCAAGCCGCGTGAGGGAAGAAGGTACAGCGTATCGTAAACCTCTTTTGCCGGGGAACAAGAGCTTCCACGAGTGGGAGTGTGAGCGTACCCGTAGAAAAAGCATCGGCTAACTCCGTGACAGCAGCCGCGGTAATACGGAGTATGCGAGCGTTCTCCGGATTTATTGGGTTTAAAGGGTGCGTAGGCGGC
+
FFFFFFFFFFFFFFFFFFFFFFFFFFFFFFFFFFFFFFFFFFFFFFFFFFFFFFFFFFFFFFFFFFFFFFFFFFFFFF,FFFFFFFF,FFFFFFFFF:FFFFFFFFFFF,FFFFFFFFFFFFFFFFFFFFFFF:F:FFF:FFF:F,FFFFFF,F,FF:FF,:FFF,FFF:FFFFFFFF,FFFFFFF,FF:,FFFFFFF,FF,FF,FFF:FFFF,FFFF,FF,F:FF:F::FF:FFFFFFFFF,,FFF:FF
@A00881:241:HJW2NDRXX:1:2126:17119:29387 1:N:0:CGAGAGAA+GATTGGAG
GATCAGCCTACGGGATGCAGCAGTGAGGAATATTGCGCAATGGGCGAAAGCCTGACGCAGCGACGCCGCGTGAGGGATGAAGGTTTTCGGATCGTAAACCTCTGTCAGAAGGGAAGAAACTGCCGTGCTCTAATCATCATGGCATTGACGGTACCTTCAAAGGAAGCACCGGCTAACTCCGTGCCAGCAGCCGCGGTAATACGGAGGGTGCAAGCGTTAATCGGAATTACTGGGCGTAAAGCGCACGTAG
+
FFFF:FFFFFFFFFFFFFFFFFFFFFFFF:FFFFFFFFFFFFFFFFFFFFFFFFFFFFFFFFFFFFFFFFFFFFFFFFFFFFFFFFFFFFFFFFFFF:FFFFFFFFFFFFFFFFFFFFFFFFFFFF:FFFFFFFFFFFFFF,FFFFFFFFFFFFFFFFFFFFFF,FFFFFFFFFFFFFFF:FFFFFF:F:FF:FFFF,FFFFFFFFFFFFF,FFFF:F::FF:FF:FFFFFFFFFFF:FF::FFF:FFF:
@A00881:241:HJW2NDRXX:1:2126:20229:29700 1:N:0:CGAGAGAA+GATTGGAG
GATCAGCCTAGGGGGTGCAGCAGTGAGGAATATTGGTCAATGGGCGGGAGCCTGAACCAGCCAAGCCGCGTGGAGGAAGAAGGTACAGAGTATCGTAAACTCCTTTTGTCAGGGGATAAAAGGCGGGATGCGTCCCGTCCCGAAGGTACCTGAAGAAAAAGCATCGGCTAACTCCGTGCCAGCAGCCGCGGTAATACGGAGGATGCGCGCGTTATCCGGATGTATTGGGGTTCAAGGGTGCGTAGGCCGC
+
F,FFFF:FFF,FFFFFFFFFFFF:F:FFF:FFFFFFFFFFFFFFFFFFFFFFFFFFFFFFFFF:FFFFFFFFFFF:FFFFFFFFFFFFFFFFFFFFF,FFFFFF,:FFFFFFFFFFF,F:FF,FFFFFFFF:FFFFFFFFFFF,FFF:FF,F:,FFF,FFFFF:FFFFF,FFFFFFFFFFFFFFFF:FFFF:FF,F:FFFFFF,FFF,FFFFF,FFFFF,F,,FF,FFF,:F:F,:FFFFF:,::F::,F
@A00881:241:HJW2NDRXX:1:2126:23131:29810 1:N:0:CGAGAGAA+GATTGGAG
GATCAGCCTACGGGACGCAGCAGTAGGGAGTATTCGGCAATGGGGGGAACCCTGACCGAGCAACGCCGCGTGAACGAAGAAGGTCTTCGGATTGTAAAGTTCTGTTATATGGGACGAAAGTTAATGGGAGGGAATGCCCAATAATTGACGGTACCATATGAGGACGCCACGGCTAACTACGTGCCAGCAGCCGCGGTAATACGTAGGTGGCACGCGTTCTCCGGAATTATTGGGCGTACAGCGTGAGTAG
+
F::FFFFFF:FFFFFFFFFFFFFFFFFFF:FFFFFFFFFF:FFFFFF:FFFFFFFFFFFFF:FFFFFFFFFFF,FF:FFFFFFFFFF:FF,F:FFF,FFF::,::F:FFFFFFFF:FFFFFF,FFFFFFFFF:FFF,FFFFF:FFFFFF:FF,FFFF:FFFF:F,FFF,FFFF:FFFFFFFF:FFFFFFFFF:FFFFFF,:F:F,FFFFFFF,,FF,,,FFFFFF::F,F:FFFFFFF,:FFFFFFFF,:
@A00881:241:HJW2NDRXX:1:2126:30969:29919 1:N:0:CGAGAGAA+GATTGGAG
GATCAGCCTACGGGATGCAGCAGTGGGGGATATTGCACAATGGGGGAAACCCTGATGCAGCGACGCCGCGTGAGTGAAGAAGTATTTCGGTATGTAAAGCTCTATCAGCAGGGAAGAAAGAAGACGGTACCTGACTAAGAAGCCCCGGCTAACTACGTGCCAGCAGCCGCGGTAATACGTAGGGGGCAAGCGTTATCCGGATTTACTGGGTGTACAGGGAGCGTAGACGGCAGGGCAAGTCTGAAGTGAA
+
:,FF,FFFFFFFFFFFFF:FFFF::FFFFFFFFFFFFFFFFFFFFFFFFFFFFF:FFFFFFF,F:FFF,FFF,FFF,FF,:FFFFFFFFFFF:FFFFFF:F:FFFFFFFFFFFF,FFFFFFFFFFFFFFFFFF,:FFFF:F:FFFFFFF:FFFFFF:FFFFFFFFFFFFFFFF:FFFFFF:FFFFFFF:FFFFFFFFFFFFF:FF::FFFFFFF,,:FF,F::F,F:FFF:F:FFF:::FF:FFFFFFF,
@A00881:241:HJW2NDRXX:1:2126:16288:32393 1:N:0:CGAGAGAA+GATTGGAG
GATCAGCCTATGGGGTGCAGCAGTGAGGAATATTGGTCAATGGGCGGGAGCCTGAACCAGCCAAGCCGCGTGGAGGAAGAAGGTACAGAGTATCGTAAACTCCTTTTGTCAGGGGATAAAAGACGGGATGCGTCCCGTCCTGAAGGTACCTGAAGAAAAAGCATCGGCTAACTCCGTGCCAGCAGCCGCGGTAATACGGAGGATGCGAGCGTTATCCGGATTTATTGGGTTTAAAGGGTGCGTAGGCCGC
+
F,FFFFF:FFFFFFFFFFFFFFFFFFFFFFFFFFFFFFFFFFFFFFFFFFFFFFFFFF:FFF:FFFFFFFFFFFFFF:FFFFFFFFFFFFFFFFFFF:FFFFFFFFFFFF,FFFFF,FFFF::FFFFFFFFFFFFFFFFFFFFFFFF:FFFFF:FFFF:,:F,FF:FFFF:FFFFFFFFFFFFF:FFFFFFF:FFFFFF:FFFFFFFFFF:F:,:F:::F::FFFF::FF:F:F,F:F:F::FFFF:FF,
@A00881:241:HJW2NDRXX:1:2126:16893:33254 1:N:0:CGAGAGAA+GATTGGAG
GATCAGCCTATGGGGTGCAGCAGTGGGGAATATTGGGCAATGGAGGCAACTCTGACCCAGCAACGCCGCGTGAACGATGAAGGTCCTCGGATTGTAAAGTTCTTTTTTAAGGGAAGAAGAAAGTGACGGTACCTTAAGAATAAGCCTCGGCTAACTACGTGCCAGCAGCCGCGGTAATACGTAGGAGGCAAGCGTTATCCGGAATGACTGGGCGTAAAGGGTGCGTCGGTGGTTTAGCAAGTTAGTAGCG
+
FFFFFFFFFF:FFFFFFFFFFFFFFFFFFFFFFFFFFFFFFFFFFFFFFFFFFFFFFFFFFFFFFFFFFFFFFFFFFFFF:FFFFFFFFF,FFFFFFFFFFFFFFFFFFFFFFFFF:FFF:FFFFFFFFFFFFFFFFFFFFFFFFFFF:FFF:FFFFFFFFFFFFFFFFFFFFFFFFFFFFFFFFFFFFFFFFFFFFFFFFFFFF:FFFF:FF::F:FFFFFF:FF,FFF:F:FFF,FFFFFFF:FFFFF
@A00881:241:HJW2NDRXX:1:2126:22191:33599 1:N:0:CGAGAGAA+GATTGGAG
GATCAGCCTACGGGACGCAGCAGTGGGGAATATTGGGCAATGGAGGCAACTCTGACCCAGCAACGCCGCGTGAGTGATGAAGGTCTTCGGATTGTAAAACTCTTTAAGTGGGGACGAAGAAAGTGACTGTACCCACAGAATAAGCCACGGCTAACTACGTGCCAGCAGCCGCGGTAATACGTAGGTGGCAAGCGTTGTCCGGAATGACTGGGCGTACAGGGAGCGTAGGCGGCGCAACAAGTTAGGAGTG
+
F,FF,FFFF,FFFFFFFFFFFFFFFFFFFFFFFFFFFF,:FFFFFFFFFFFFFFFFFFFFFF:FFFFFFF,FFFFF:FFFFFFFFFFFFFF:FFFFFFFFFFFFFFFFFFFFFFFFFFFFFFFFFFFFFFFFFFFFFFFFFFF:FF,FFFFFFFFF:FFFFFFFFFFFFF:FFFF:FFFFFFFFF:FFFFFFFFFFFFFFFFF:FFFFFFFFFF::,FFF:FFFFF:FFFF::F::FFF,FFFFFFF:F:
@A00881:241:HJW2NDRXX:1:2126:21540:33786 1:N:0:CGAGAGAA+GATTGGAG
GATCAGCCTACGGGAGGCAGCAGTGGGGGATATTGGACAATGGGGGGAACCCTGATCCAGCGATGCCGCGTGAGGGAAGAAGGTTTTCGGATTGTAAACCTCTGTGGAGCGGGACGATAATGACGGTACCGCTCAAGGAAGCCACGGCTAACTACGTGCCAGCAGCCGCGGTAATACGTAGGTGGCGAGCGTTGTCCGGAATTACTGGGTGTAAAGGGAGTGTAGGCGGGAAGGCAAGTCCGAAGTGAAA
+
FFFFFFFFFFFFFFFFFFFFFFFFFFFFFFFFFFFF:FFFFFFFFFFFFFFFFFFFFFFFFFFFFFFFFF:FFFFFFFFFFFFFFFFFFFFFFFFFFFFFFFFFFFFFFFFFFFFFFFFFFFFFFFFFFFFFFFFFFFFFFFFFFFFFFFFFFFFFFFFFFFFFFFFFFFFFFFFFFFFFFFFFFFFFFFF:FFFFFFFF,FFF:FFFF:FFFFFFFFFFFFFF,FF:FFF,:FF::FFFFF:FFFFFFF
@A00881:241:HJW2NDRXX:1:2126:26693:34538 1:N:0:CGAGAGAA+GATTGGAG
GATCAGCCTACGGGGCGCACCAGTCGAGAATCATTCACAATGGGGGGAACCCTGATGGTGCGACGCCGCGTGGGGGAGGAAGGTCTTCGGATTGTAAACCCCTGTCATGCAGGAGCAAGGCGAGAGTTGATAGTACTGCAAGAGGAAGAGACGGCCAACTCTGTGCCAGCAGCCGCGGTAATACAGTGGTCTCAAGCGTTGTGCGGAATCTCTGGGCGTCAGGGGTACGGAGGCGGCGGGGCGAGTTGCG
+
F,FFFFFFFFFFFFFFFFFFFFFFFF,FF,FF:FFFFFFFFFFFFFFFFFFFFFFFFFFFF,FFFFFFFFFFFF:,FFFFFFFFFFFFFF,FFFFFFFFFFFFFFFF:FF::FFFFF,FFFF:FFFFFF:F:,FFFFF,F,FFFFFFFFF:FFFF,F:F,FFF:F:FFFFFFFFFFFF,FFF,FFF,FFFF:FFFFFFFFFF,:FFFFFF,F:FFFFFF:F,FF:FF:F,:FFF:FFFF:F:,,FF::FF
@A00881:241:HJW2NDRXX:1:2126:16396:34710 1:N:0:CGAGAGAA+GATTGGAG
GATCAGCCTACGGGACGCAGCAGTGGGGGATATTGGTCAATGGGGGAAACCCTGAACCAGCAACGCCGCGTGAAGGAAGAAGGCTTTCGGGTTGTAAACTTCTTTTATCAGGGACGATAGTGACGGTACCTGATGAATAAGCTCCGGCTAATTCCGTGCCAGCAGCCGCGGTAATACGGAAGATGCGAGCGTTCTCCGGAGTTATTGGGTTTAAAGGGTGCGTAGGCCGCGTCTGAAGTCAGCCGTCAAA
+
F,,FFFFFFFFFFFFFFFFFFFFFFFFFFFFFFFFFFF:FFFFFFFFFFFFFFFFFFFFFFFFFFFFFFFFFFFFFFFFFFF:FFFFFFFFFFFFF:FFFFFFFFFFFFFFFFFFFFFF:FF:FFFFFFFFFFFF:FFFFFFFFFFFFFFFFFFFFFFFFFFFFFFFFFFFFFFFFFFF,,FFFFFFFFF::F:FFFFFF,FFFFF:FFFFF:FFFFF:FF::,:FFFFFFFFF,,F,:FFFFFFF:FF:
@A00881:241:HJW2NDRXX:1:2126:22010:35446 1:N:0:CGAGAGAA+GATTGGAG
GATCAGCCTACGGGGGGCACCAGTGAGGAATATTGGTCAATGGGCGGGAGCCTGAACCAGCCAAGCCGCGTGGAGGAAGAAGGTACAGAGTATCGTAAACTCCTTTTGTCAGGGGATAAAAGGCGGGATGCGTCCCGTCCCGAAGGTACCTGAAGAAAAAGCATCGGCTAACTCCGTGCCAGCAGCCGCGGTAATACGGAGGATGCGAGCGTTATCCGGAGTTATTGGGTTTAAAGGGTGCGTAGGCCGC
+
FFFFFFFFFFFFFFFFFFFFFFFFFFFFFFFFFFFFFFFFFFFFFFFFFFFFFFFFFFFFFFFFFFFFFFFFFFFFFFFFFFFFFFFFFFFFFFF:FFFFFF,FFFFFFFFFFFF,FFFFFFFFFFF:FFFFFFFFFFFF,FF,:FFFFFFFFFFFFFFFFFFFF:FFFFFFFFFFFFFFFFFFFFFFFFFFF,FFFFF:FFFFFF,,FFFFFFFFFFFF,:FFFF:FF,,FFF:F::FFFFFFFFF,:F
@A00881:241:HJW2NDRXX:1:2126:28962:36683 1:N:0:CGAGAGAA+GATTGGAG
GATCAGCCTATGGGGGGCAGCAGTGGGGAATATTGGGCAATGGGCGAAAGCCTGACCCAGCAACGCCGCGTGAAGGAAGAAGGTCTTCGGATTGTAAACTTCTTTTATGAGGGACGAAGGACGTGACGGTACCTCATGAATAAGCCACGGCTAACTACGTGCCAGCAGCCGCGGTAATACGTAGGTGGCAAGCGTTATCCGGATTTACTGGGTGTAAAGGGCGCGTCGGCGGGCGTGCAAGTCAGATGTG
+
FFFFFFFFFFFFFFFFFFFFFFFFFFFFF:FFFFFFFFFFFFFFFFFFFFFFFFFFFFFFFFFFFFFFFFFFFFFFFFFF:FFFFFFFFFFFFFFFFFFFFFFFFFFFFFF:FFFFFFFFFFFFFFF:FFFFFF,F:FFFFFFFFFFFFFFFF:FFFFFF:FFFFFFFFFFFFFFFFF:F:FFF,FFFF,FFFFFF,FFFFFFFFFFFFFFFFF:FFFFF,F:FFF,:FFFF:F:FFFFF:FFFFFF:FF
@A00881:241:HJW2NDRXX:1:2126:28040:36746 1:N:0:CGAGAGAA+GATTGGAG
GATCAGCCTACGGGGTGCAGCAGTGAGGAATATTGGTCAATGGGCGAGAGCCTGAACCAGCCAAGTCGCGTGAGGGATGACGGCCCTACGGGTTGTAAACCTCTTTTACCGGGGAGCCATTCGCGCCACGCGTGGCGCGCGGGAGAGTACCCGGGGACAAAGCATCGGCTAACTCCGTGCCAGCAGCCGCGGTAATACGGAGGATGCGAGCGTTCTCCGGATTTATTGGGTTTAAAGGGTGCGTAGGCGG
+
F,FF:FFF:FF:FFFFFF:FFFF:FFFFFFFFFFFFFFFFFFFFFFFFFFFFFFF:FFFFFFFFFFFFF:FFFFFFFFFFFF:FFFF:FFFFFFFFFF:FFFFF:FFFFFFFFFFFF,FFFFFFFFFFF:F:FFFFFFFFF:FFF:FFF:FFFFFF,,F,FF,FFFFFFFFFFFF::FFF::FFF:FFFFFFF::FFFF,F:,,:FFFFFF,FF,FFFF:F,F:FFFF,FFF,F:FFFFFF::FFFFFFF
@A00881:241:HJW2NDRXX:1:2126:32479:36793 1:N:0:CGAGAGAA+GATTGGAG
GATCAGCCTACGGGACGCAGCAGTGAGGAATATTGGTCAATGGGCGGGAGCCTGAACCAGCCAAGTCGCGTGAGGGAAGACGGTCCTACGGATTGTAAACCTCTTTTGCCGGGGAGCAACGGGGTCCTTGCGAGGGCCTTATGAGAGTACCCGGAGAAAAGCATACGGGAACTCCGTGCCAGCAGCCGCGGTAATTCGGACGATGCGAGGGTGATCCGGCTTTTTTGGGTTTAAAGGGTGCGTAGGGGGG
+
F:FF:FFFFFFFFFFFFFFFFFFFFFFFF:FFFFFFFFFFFFFFFFFFFFFFFFFFF:FFFFF,FFFFFFFFF:FFFFFFFFFFFF:FFFFFF:FF:F:FFFFFFFFFFFFFFFFFFFFFFFFFFFFFFFFF:F:FFFF,F,FFFF:FFF:FFFFFFFF:F,,,:,F,,:F,F,F:FF,F,FF,,:FF:,FF,::,F,F,:FFFF,,,,,F:,FF,FFF,:FF:,FF:F::F,F,FFFF,,F::,FF::,
@A00881:241:HJW2NDRXX:1:2126:20654:36855 1:N:0:CGAGAGAA+GATTGGAG
GATCAGCCTACGGGGGGCAGCAGTGGGGAATATTGGGCAATGGGCGCAAGCCTGACCCAGCAACGCCGCGTGAGGGAAGAAGGCTGTCGGGTTGTAAACCTCTTTTACCAGGGACGAAGGACGTGACGGTACCTGGAGACAAAGCAACGGCTAACTACGTGCCAGCAGCCGCGGGAATACGTAGGTTGCAAGCGTTGTCCGGATTTACTGGGTGTAAAGGGCGTGTAGGCGGAACTGCACGTCAGATGTG
+
F,FF:FFFFFFFFFF:FFFFFFFFFFFFFFFFF:FF:FF:FFFFFFFFFFFFFFFFFFFFF:FF::F:FF:FFFF:FFFFF,::,,FFFFF,F:F,:FF:FFFFF:FFFFFF:FFFFFFFFF:FF:F,,FFFFFFF,FF,FFFFFFFF::FF:F:FFFFFFFFFFF:FFFFFFF,FFFFF::FFFFFFF,,FFFFFFFFFF,FFFFF,FFF,FF:FFF::FF:F:F:FF:::F,,F:FF,:F::,:,:,:
@A00881:241:HJW2NDRXX:1:2126:21142:36855 1:N:0:CGAGAGAA+GATTGGAG
GATCAGCCTACGGGGGGCAGCAGTGAGGAATATTGGTCAATGGGCGGGAGCCTGAACCAGCCAAGTCGCGTGAGGGAAGACGGCCTTATGGGTTGTAAACCTCTTTCAGATGAGAGTAAAGGGTGCTACGCGTAGCACATTGCAAGTATCATCAGAAGAAGCATCGGCTAATTCCGTGCCAGCAGCCGCGGTCATACGGAAGATGCGAGCGTGATCCGGAGTTATTGGGTTTAAAGGGTGCGTAGGCGGA
+
FFFFFFFFFFFFFFFFFFFFFFFFFFFFFFFFFFFFFFFFFFFFFFFFFFFFFFFFFFFFFFFFFFFFFFFF:FFFFFF:FFFFFFFFFFFFFFFFFFFFFFFFFFFFFF,FFFFFF,FFFFFFFFFFFFFFFFFF,FFFFFFFFFFFFFFFFFFFFFFF:FFF:FFFFFFFFFFFFFFF:FFFFFFFFFFF,FF,F::F,:FFFFF:FFFF,FFFFF:F,F:,FF::FFFFFFFFFFF:FFFF:FF:F:
@A00881:241:HJW2NDRXX:1:2126:17056:36918 1:N:0:CGAGAGAA+GATTGGAG
GATCAGCCTACGGGGGGCAGCAGTGGGGAATATTGCACAAGGGGGGGAACCCTGATGCAGCGACGCCGCGTGTGTGAAGAAGTATGTCGGTATGTAAAGCCCTATCAGCAGGGAAGAAGATGTCGGTACCTGAGTAAGAAGCCCCGGCTAACTACGTGCCAGCAGCCGCGGTAATACGTAGGGGGCGAGCGTTATCCGGATTTACTGGGTGTAAAGGGCGCGTAGACGGCTTAGCACGTCTGGAGTGAAA
+
,,,FFF:FF:FF,FFFFFF:F,F:FFF,F,:F:F::FF,F,::FFFFF,,FF:FFFFFFFFFFF,,,:FFF:,,,F:FF,FFF,F,FFFFF,,FFF,F:FFFFF:FFFFFFF,F,FFFFFFF,F:FF:FF:F:F:FF::F:FFFFF:,FFFFFFFFFFFFFFF,FFFFFFFFF,FFFFFFFFFFF,FFFFF:FF:FFFFF:FFFFF:F:FF,:,,FFFFFF:FF:FFF:FFFFFF:,F::FFF,FF:F,:
@A00881:241:HJW2NDRXX:1:2127:22480:1752 1:N:0:CGAGAGAA+GATTGGAG
GATCAGCCTATGGGACGCAGCAGTGAGGAATATTGGTCAATGGGCGGGAGCCTGAACCAGCCAAGCCGCGTGGAGGAAGAAGGTACAGAGTATCGTAAACTCCTTTTGTCAGGGGATAAAAGGCGGGATGCGTCCCGTCCCGAAGGTACCTGAAGAAAAAGCATCGGCTAACTCCGTGCCAGCAGCCGCGGTAATACGGAGGATGCGAGCGTTATCCGGATTTATTGGGTTTAAAGGGTGCGTAGGCCGC
+
F,,F:FFFFFFFFFFFFFFFFFFFFFFFFFFFFFFFFFFFFFFFFFFFFFFFFFFFFFFFFFFFFFFFFFFFFFFFFFFFFFFFFFFFFFFFFFFFFFFFFFFFFFFFFFFFFFFFFFFFFFFFFFFFFFFFFFFFFFFFFFFFFFFFFFFFFFFFFFFF:FFFFFFFFFFFFFFFF:FF:FFFF:FFFFFF::FFFFFFFF:FFFFFFFF:F,FFFFFFFFFF:FFFFFF:FFFFFFFFFFFFFFFFF:
@A00881:241:HJW2NDRXX:1:2127:29767:1752 1:N:0:CGAGAGAA+GATTGGAG
GATCAGCCTATGGGATGCACCAGTGGGGAATATTGGTCAATGGGGGAAACCCTGAACCAGCAACGCCGCGTGAAGGAAGAAGGCTTTCGGGTTGTAAACTTCTTTTATCAGGGACGATAGTGACGGTACCTGTAGAATAAGCTCCGGCTAACTACGTGCCAGCAGCCGCGGTAATACGTAGGGAGCAAGCGTTGTCCGGAATTATTGGGTGTAAAGGGTGCGTAGACGGGAATACAAGTTGGTTGTGAAA
+
F:FF:FFF:FFFFFFFFFFFFFF,F:FFFFFFFFFFFFFFFFFFFFFFFFFFFFFFFFF:FFFF:FFFFFFFFFFFFFFFFFFF:FFFFFFFFF:F,FF:FFF,FFF:F::FFFFFF:FFFFFFFFFFFFFFFFFF:FFFFFFFFFFFFFFFFFFFFFFF:FF,FFF:FFFF,FF,FFFFF:FFFF,FFFF,:,FFFFFF:FFF:FFF:FFFF,:FFFFFFFFF,FF:F::FFFFFFFF:FFFFFFFFFF
@A00881:241:HJW2NDRXX:1:2127:26467:2331 1:N:0:CGAGAGAA+GATTGGAG
GATCAGCCTATGGGGGGCAGCAGTGGGGGATATTGGACAATGGGGGGAACCCTGATCCAGCGATGCCGCGTGAGGGAAGAAGGTTTTCGGATTGTAAACCTCTGTGGAGTGGGACGATAATGACGGTACCTCATGAATAAGCCACGGCTAACTACGTGCCAGCAGCCGCGGTAATACGTAGGTGGCGAGCGTTGTCCGGATTTACTGGGTGTAAAGGGCGCGTAGGCGGGCATGCAAGTCAGAGGTGACA
+
F,FF:FFFFFFFFFFFFFFFF,FFFFFFFF:FFFFFFFFFFFFFFFFFFFFFFFFFFFFFFFFF:FFFFF,FFFF:FFFFFFFFFFFFFFFFFFFFF:FFFFFFFFFFFFFFFFFFFFFFFFFFFFFFFFFFFFF,FFFFFFFFFFFFFFFFFFFFFFFFFFF:FFFFFFFF,F:FFFFFFFFFFF:FFFFF,F:FFFF,FFFFF,FFF,F,,F:FFF,FFFF,F:FFF,FFFFF:,FFFFF,,F:F:FF
@A00881:241:HJW2NDRXX:1:2127:16405:3443 1:N:0:CGAGAGAA+GATTGGAG
GATCAGCCTATGGGATGCACCAGTGGGGAATATTGGGCAATGGAGGCAACTCTGACCCAGCAACGCCGCGTGAACGATGAAGGTCTTCGGATTGTAAAGTTCTTTTCTAAGGGACGAAGAAAGTGACGGTACCTTAGGAATAAGCCTCGGCTAACTACGTGCCAGCAGCCGCGGTAATACGTAGGAGGCAAGCGTTCTCCGGAATGACTGGGCGTAAAGGGTGCGTCGGTGGTTTGGCAAGTTAGTAGCG
+
FFFFFFFFFFFFFFFFFFFFFFFFFFFFF:FFFFFFFF,FFFFFFFFFFFFFFFFFFFFFFFFFFFFFFFFFFFF:FFFFFFFFFFFFFFFFFFFFF:FFFFFFFFFF:FFFFFFFFFFFFFFFFFFFFFFF::FFFFFFFFFFF,FFFFFFFFFFFFFFFFFFFFFFFFFFFFF,FFFFF,::FFFFFFFFFFFF,FFFFFFF:FFFFFFFFF,FFFF:FFFFFFFFFFFF,FFFFFFFFFFFFFFFF,
@A00881:241:HJW2NDRXX:1:2127:26865:3458 1:N:0:CGAGAGAA+GATTGGAG
GATCAGCCTATGGGAGGCACCAGTGGGGAATATTGCACAATGGGGGGAACCCTGATGCAGCGACGCCGCGTGAAGGAAGAAGTATTTCGGTATGTAAACTTCTATCAGCAGGGAAGATGATGACGGTACCTGACTAAGAAGCCCCGGCTAACTACGTGCCAGCAGCCGCGGTAATACGTCGGGGGCAAGCGTTATCCGGATTTACTGGGGGTAAAGGGTGCGTAGGTGGTATGGCAAGTCCGAAGTGAAA
+
FFFFFFFFFF:FFFFFFFFFFFFFFFFFFFFFFFFFFFFFFFFFFFFFFFFFFFFFFFFFFFFFFFFFFFFFFFFFFFFF:FF:FFFFFFFFFFFF:FFFFFFFFFFFFFFFFFFFFFFFFFFFFFFFFFFF:FFFFFFFFFFFFFFFFFFFFFFFFFFFFFFFFFFFF:FFFFFFFF:,FFFFFFFFFFFFFFFFFFFFFFFFFFFFF,FFFFFFF:FFF:FFFF,FFFFFF,:FFFFF,FFF:F:::F
@A00881:241:HJW2NDRXX:1:2127:30120:3740 1:N:0:CGAGAGAA+GATTGGAG
GATCAGCCTATGGGATGCAGCAGTGAGGAATATTGGTCAATGGGCGGGAGCCTGAACCAGCCAAGTCGCGTGAGGGAAGACGGCCTTATGGGTTGTAAACCTCTTTCAGATGAGAGTAAAGGGTGCTACGCGTAGCACATTGCAAGTATCATCAGAAGAAGCATCGGCTAATTCCGTGCCAGCAGCCGCGGTAATACGGAAGATGCGAGCGTTATCCGGATTTATTGGGTTTAAAGGGTGCGTAGGCGGA
+
FFFFFFFFFFFFFFFFFFFFFFFFFFFFFFFFFFFFFFFFFFFFFFFFFFFFFFFFFFFFFFFFFFFFFFFFFFFFFFFFFFFFFFFFF:FFFFFFFFFFFFFFFF:FFFFFFFFFFFFFFFFFFFFFFFFFFFFFFF,FF:FFFFFFFFFFFFFFF:FFF:FF::F,FFFFFFFFF:FFFFFF:FFFFFFFF:FFFFFF,FFFFFFFFFFFFF:F:FFFFFFFFFF:FFFFFFFF:FF,F,FFF,FFFF
@A00881:241:HJW2NDRXX:1:2127:20473:4382 1:N:0:CGAGAGAA+GATTGGAG
GATCAGCCTATGGGAGGCACCAGTGGGGAATATTGGGCAATGGGCGCAAGCCTGACCCAGCAACGCCGCGTGAAGGAAGAAGGCCTTCGGGTTGTAAACTTCTTTTATCAGGGACGAACAATGACGGTACCTGACTAAGAAGCACCGGCTAAATACGTGCCAGCAGCCGCGGTAATACGTATGGTGCAAGCGTTATCCGGATTTACTGGGTGTAAAGGGAGCGTAGACGGTGATGCAAGTCTGAAGTGAA
+
F:FFFFFFFFFFFFFFFFFFFFFFFFFFFFFFFFFFFFFFFFFFFFFFFFFFFFFFFFFFFFFFFFFFFFFFFFFFFFFFFFFFF:FFFFFFFFFFFFFFFFFFFFFFFFFFFFFFFFFFFFFFFFFF,FFFFFFFFFFFFF:FFFFFFFFFFFFFFFFFFFFFFFFFFFFFFFFFFF:FFFFFFFF:,FFFFFFFFFFFFF,FF,FFFFFFF,FFFFFFFFFF,,FFFFF:,F:FF:FFFFFF:FFFFF
@A00881:241:HJW2NDRXX:1:2127:27742:4633 1:N:0:CGAGAGAA+GATTGGAG
GATCAGCCTATGGGGGGCAGCAGTGAGGAATATTGGTCAATGGGCGGGAGCCTGAACCAGCCAAGCCGCGTGGAGGAAGAAGGTACAGAGTATCGTAAACTCCTTTTGTCAGGGGATAAAAGACGGGATGCGTCCCGTCCTGAAGGTACCTGAAGAAAAAGCATCGGCTAACTCCGTGCCAGCAGCCGCGGTAATACGGAGGATGCGAGCGTTATCCGGCTTTATTGGGTTTAAAGGGTGCGTAGGCCGC
+
F::F,FFFFFFFFFFFFF:FF,F:FFFFF:F:FFFFFFFFFFFFFFFFFFFFFFFFFFFFFFF:FFFFFFFFFFFFFFFFFFFFFFFF:FF:FFFFFFFF:FFFFFF:FFFFFFFFFFFFFF,FFFFFFFFFFFFFFFFFFF:FFFFFFFFF:FFF:FFFFFFFFFFFFFFFF:FFFFFFF:FFFF:FFFFF::FF:FFFFFF:FF:FFFFF:,F:FF,,FFFFFF:FFFFFFFFFFFFFF,FF:FFF:F
@A00881:241:HJW2NDRXX:1:2127:31349:5243 1:N:0:CGAGAGAA+GATTGGAG
GATCAGCCTACGGGGGGCACCAGTGAGGAATATTGGTCAATGGGCGGGAGCCTGAACCAGCCAAGCCGCGTGGAGGAAGAAGGTACAGAGTATCGTAAACTTCTTTTGCCGGGGAACAATAAGCGGGACTGGTCCCGTGACGAGCGTACCCGGAGAAAAAGCATCGGCTAACTCCGTGCCAGCAGCCGCGGTAATACGGAGGATGCGAGCGTGATCCGGATTTATTGGGTTTAAAGGGTGCGTAGGCGGC
+
F,,FFFFFFFFFFFFFFFFFF:FFF:FFFFFFFF:FFFFFFFFFFFFFFFFFFFFFFFFFFFF,FFFFFFFFFFFFFFF:FFFFFFFFFFFFFFFFFFF,FFFFFFFFFFFFFFF:FFFFFFFFFFFFFFFF:FFFFFFFFFFFFFF:FFF:,FF:F,FFFFF:FFFFFF:FFFFFFFFFFFF:FFFFFFF:FF:FF::FFFFFFFFF:FFF,F,:FF:,:,:FF:FF:F:,,FFFFFFFFFFFFFFFF,
@A00881:241:HJW2NDRXX:1:2127:17237:5353 1:N:0:CGAGAGAA+GATTGGAG
GATCAGCCTATGGGGTGCAGCAGTGAGGGATATTGCACAATGGGGGGAACCCTGATGCAGCGATGCCGCGTGGAGGAAGAAGGCCTTCGGATTGTAAACTTCTTTTATCCCGGACGAAGAAAGTGACGGTACTTGATGAATAAGCCACGGCTCACTACGTGCCAGCAGCCGCGGTAATACGTAGGTGGCGCGCGGTGTCCGGATTTACTGGGTGTACAGGGCGCGCAGGCGGGATGGCAAGTCAGATGTG
+
F:FFFFFF:,FFF:FFFFFFFFFFFFFFFFFFFFFF:FF:FFFFFFFF,FFFFFFFFFFFFFFFFFFFFFFFFFFF,,FF:FFFF,FFFFF:FFFFFFFFFFFFFFFFF,,FFFFFFF:F,FFFFFFF:FFFFFFFF:,,FFFFFFFFFFFF,F:FFFFFFFFF:FFFFFFFFF:F,F:FFF,FFFFFF,,FF,,FFFF:FFFFF:FF::FF,F,FF,:,:F:F:FFFFFFFF,,:,:F,F::FFFFFF:
@A00881:241:HJW2NDRXX:1:2127:22001:6089 1:N:0:CGAGAGAA+GATTGGAG
GATCAGCCTATGGGGGGCAGCAGTGGGGAATATTGCGCAATGGGCGGAAGCCTGACGCAGCGACGCCGCGTGAGGGAAGAAGGTTTTCGGATCGTAAACCTCTGTCAGAAGGGAAGAATAGGGGACGTGCCAATCAGCGTTTCCGTGACGGTACCTTCAAAGGAAGCACCGGCTAACTCCGTGCCAGCAGCCGCGGTAATACGGAGGGTGCGAGCGTTAATCGGAATTACTGGGCGTAAAGCGCGTGTAG
+
FFFFFFFFFFFFFFFFFFFFFFFFFFFFF:FFFFFFFFFFFFFFFFFFFFFFFFFFFFFFFFFFFFFFFFFFFFFFFFFFFFFFFFFFFFFFFFFFFFFFFFFFFFFFFFFFFFFFFFFFFFFFFFF:FFFFFFFFFFFFFFFFFF:FFFFFFFFFFFFFFFFFFFFFFFFFFFFFFFFFFFFFFFFFFFFFFFFFFF:FFF:FFFFFFFFFFFFFFFFFF:FFF,FF:FFFFFFFFFFFFFFFFFFFF,
@A00881:241:HJW2NDRXX:1:2127:22950:6198 1:N:0:CGAGAGAA+GATTGGAG
GATCAGCCTACGGGATGCAGCAGTGGGGAATCTTGCGCAATGGGCGGAAGCCTGACGCAGCGACGCCGCGTGAGGGAAGAAGGTTTTCGGATCGTAAACCTCTGTCAGAAGGGAAGAATAGGGGACGTGCCAATCAGCGTTTCCGTGACGGTACCTTCAAAGGAAGCACCGGCTAACTCCGTGCCAGCAGCCGCGGTAATACGGAGGGTGCGAGCGTTAATCGGAATTACTGGGCGTAAAGCGCGTGTAG
+
F,,F,FFFFFFFFF:FFFFFF,FFFFFF::F,FFFFFF:FFFFFFFF:F:F,FFFFFFFFFFFFFF:FFF,FFFFFFFFFFFFFFFFFFFFFFFFF:FFFFFFFFFFFFFFFFFFFFFFFFFFFFF:FFFFFFFFFFF:FFFFFFFFFFFFFFFFFFFF,FFFF:FFFFFFFFFFFFFFFFFFFFFFFFFFFFFFFFFFF,FFFFFFFFFFFFFF:FFFFF:FF,FFFFFFFF:F:FF,FFF:F:FFF,:
@A00881:241:HJW2NDRXX:1:2127:22173:7513 1:N:0:CGAGAGAA+GATTGGAG
GATCAGCCTACGGGGCGCAGCAGTGAGGAATATTGGTCAATGGGCGGGAGCCTGAACCAGCCAAGCCGCGTGGAGGAAGAAGGTACAGAGTATCGTAAACTCCTTTTGTCAGGGGATAAAAGGCGGGATGCGTCCCGTCCCGAAGGTACCTGAAGAAAAAGCATCGGCTAACTCCGTGCCAGCAGCCGCGGTAATACGGAGGATGCGAGCGTTATCCGGATTTATTGGGTTTAAAGGGTGCGTAGGCCGC
+
FFFFFFFFFFFFFFFFFFFFFFFFFFFFFFFFFFFF:FFFFFFFFFFFFFFFFFFFFFFFFFFFFFFFFFFFFFFFFFFFFFFFFFFFFFFFFFFFFFFFFFFFFFFFFFFFFFF,FFFFFFFFFFFFFFFFFFFF:FFFFFF:FFFF:FF:FFFFFF:FFF:FFFFFFFFFFF:FF:FFFFFFFFFFFFFF:FF:FFFFFFFFFFFFFFFF,FFFFFFFFFFFFFFFFFFFFF,FFFFFFFFFFFFF:F
@A00881:241:HJW2NDRXX:1:2127:17454:7733 1:N:0:CGAGAGAA+GATTGGAG
GATCAGCCTATGGGAGGCAGCAGTGGGGAATATTGCACAATGGGGGGAACCCTGATGCAGCGACGCCGCGTGAAGGAAGAAGTATCTCGGTATGTAAACTTCTATCAGCAGGGAAGAAAATGACGGTACCTGACTAAGAAGCCCCGGCTAACTACGTGCCAGCAGCCGCGGTAATACGTAGGTGGCAAGCGTTATCCGGAATTACTGGGTGTAAAGGGAGCGTAGGCGGAAGAGCAAGTCAGATGTGAAA
+
FFFFFFFFFFFFF:FFFFFFFFFFFFFFFFFFFFFFFFFF:FFFFFFFFFFFF:FFFFFFFFFF:FFFFFFFFFFFFFFFFFFFFFFFFFFFFFFFFFF:FFFFFFFFFFFF:FFFFFFFFFFFFFFFF:FFFFFFFFFFF:FFFFFFFFFFFFFFF:FFFFFFFFF:FFFFFFFFFFFFFF,FFF,FFFF,F,:F::FF,:FFFFF,F,FFF::FFF,FF:F,F,FFF,,F,FF::F:F,F,FFF,,FF
@A00881:241:HJW2NDRXX:1:2127:21513:8281 1:N:0:CGAGAGAA+GATTGGAG
GATCAGCCTACGGGATGCAGCAGTGAGGAATATTGGTCAATGGGCGGGAGCCTGAACCAGCCAAGCCGCGTGGAGGAGGAAGGTACAGAGTATCGTAAACTCCTTTTGTCAGGGGATAAAAGGCGGGATGCGTCCCGTCCCGAAGGTACCTGAAGAAAAAGCATCGGCTAACTCCGTGCCAGCAGCCGCGGTAATACGGAGGATGCGAGCGTTATCCGGATTTATTGGGTTTAAAGGGTGCGTAGGCCGC
+
FFF:FFFFFFFFFFFFFFFFFFFFFFFFFFFFFFFFFFFFFFFFFFFFFFFFFFFFFFFFFFFFFFFFFFFFFFFFFFFFFFFF:FFFFFF:FFFF:FFFFFFFFFFFFFFFFFF,FFFFFFFFFFFFFFFFFFFFFFFFFF:,FFF:FFFFFFFFFFFFFFF:FFFFFFFFFFF:FFFFFFFFFFFFFFFFFFFFFFFFFFFF:FFFFFFFF,FFF:FFFFF::F:FF,FFFFFFFFF:FFFF::FF:F
@A00881:241:HJW2NDRXX:1:2127:14968:9095 1:N:0:CGAGAGAA+GATTGGAG
GATCAGCCTACGGGGTGCAGCAGTGGGGAATATTGGGCAATGGGCGAAAGCCTGACCCAGCAACGCCGCGTGAAGGAAGAAGGTCTTCGGATTGTAAACTTCTTTTATGAGGGACGAAGGACGTGACGGTACCTCATGAATAAGCCACGGCTAACTACGTGCCAGCAGCCGCGGTAATACGTCGGTGGCGAGCGTTATCCGGATTTACTGGGTGTAAAGGGCGCGTAGGCGGGCGTGCAAGGCAGATGTG
+
F,FFFFFFFFFFFFFFFFFFFFFFFFFFFFFF,FFFFF:FFFFFFFFFFFFFFFFFFFFFFFFFFFFFFFFFFFFFFFFFFF:FFF:FFFFF:FFF:FFFFFFFFFFFFFFFFFFFFFFFFFFFFFFFFFFFFFFFFFF:F:FFFFFFFFFFFFFFFFFFFFFFFFFFFFFFFFF:,FFFFF,FFFF:FFFFFFF::FFFFFFFFF:FFFFF:FFF,FFF:FFF:F,FFFF::F:FFF,,F,:F:FFFFF
@A00881:241:HJW2NDRXX:1:2127:24514:9220 1:N:0:CGAGAGAA+GATTGGAG
GATCAGCCTATGGGATGCAGCAGTGAGGAATATTGGTCAATGGGCGAGAGCCTGAACCAGCCAAGTCGCGTGAGGGATGACGGCCCTACGGGTTGTAAACCTCTTTTACCGGGGAGCAATTCGCGCCACGCGTGGCGCGCGGGAGAGTACCCGGGGAAAAAGCATCGGCTAACTCCGTGCCAGCAGCCGCGGTAATCCGGAGGATGCGAGCGTTATCCGGATGTATTGGGTTTAAAGGGTGCGTAGGCGG
+
F,FFFF:FFF:FFFFFFF,FFFFFFFFFFFFFFFFFFFFFFFFFFFFF:FFFFFF:FFFFFFFFFFF:FFFF:FFFFFFFFFFFFFFFFFFFFFFFFFF:FFFFFFF:FFFFFFFFFFFFFFFFFFFFF:FFFFFFFF:FFFFFFFFFFFFFFFFFF,:,,FFFFFFFFFFFFF:FFFFFFFFFFFFFFFFFF,FF,FFFFFFF,FFFFFFFF:F,FFF,FF,:F,FFFF,FFFF,FFFFFF:F,:F:FF
@A00881:241:HJW2NDRXX:1:2127:19425:10207 1:N:0:CGAGAGAA+GATTGGAG
GATCAGCCTATGGGACGCAGCAGTGAGGAATATTGGTCAATGGGCGGGAGCCTGAACCAGCCAAGCCGCGTGGAGGAAGAAGGTACAGAGTATCGTAAACTCCTTTTGTCAGGGGATAAAAGACGGGATGCGTCCCGTCCTGAAGGTACCTGAAGATAAAGCATCGGCTAACTCCGTGCCAGCAGCCGCGGTAATACGGAGGATGCGAGCGTTATCCGGATTCATTGGGTTTAAAGGGTGCGCAGGCGGA
+
F,,FFFFFF,FFFFFFFFFFF:FFFFFFFFFFFFFFFFF,,FFFFFF:FFFFFF:FFFFFFFFFFFFFFFFFFFFFFFFFFFFFFFF:FFFFFFFFFFFFFFFFFFFFFFFF,FF:FFF:F,FFFFFFFFFFFFFFFFFFF:F:FFFFFFFF:FFF,:FFFF:FFFFFFFFFFFFFFFF,FFF:FFFFFFFF:FFFF,FF:,FFFFFFFFFF,F:FF:FFFFFFFFFFFF,FF:F,F,,FFFFFF:F:::
@A00881:241:HJW2NDRXX:1:2127:22724:10316 1:N:0:CGAGAGAA+GATTGGAG
GATCAGCCTACGGGACGCAGCAGTGGGGAATATTGGTCAATGGGCGCAAGCCTGACCCAGCAACGCCGCGTGAAGGAAGAAGGCTTTCGGGTTGTAAACTTCTTTTATGAGGGACGAAGGACGTGACGGTACCTCATGAATAAGCCACGGCTAACTACGTGCCAGCAGCCGCGGTAATACGTAGGTGGCGAGCGTTGTCCGGATTTACTGGGTGTAAAGGGCGCGTAGGCGGGTAGGCAAGTCAGATGTG
+
FFFFFFFFFFFFFFFFFFFFFFFFFFFFFFFFFFFFFFFFFFFFFFFFFFFFFFFFFFFFFFFFFFFFFFFFFFFFFFFFFFFFFFFFFFFFFFFFFFFFFFFFFFFFFFFFFFFFFFFFFFFFFFFFFFFFFFFFFFFFFFFFFFFFFFFFFFFFFFFFFFFFFFFFFFFFFFFF:FFFFFFFFFFFFFFFF,FFFFFFFFFFFF:FFFFF:FF:FFFF:F:FFFFFFFFFFFFFFFF:FFFFFFFFFF
@A00881:241:HJW2NDRXX:1:2127:28601:10535 1:N:0:CGAGAGAA+GATTGGAG
GATCAGCCTACGGGGTGCAGCAGTGGGGGATATTGCGCAATGGGGGAAACCCTGATGCAGCGACGCCGCGTGAGTGAAGAAGTGCCTCGGCACGTAAAGCTCTATCAGCGGGGAAGAAGAAGGACGGTACCCGCACAAGAAGCCCCGGCTAACTACGTGCCAGCAGCCGCGGTAATACGTAGGGGGCAAGCGTTATCCGGATTTACTGGGTGTAAAGGGTGCGTAGATGGGACGGCAAGTTAGTTGTGAA
+
FFFFFFFFFFFFFFFFFFFFFFF:FFFFFFFFFFFFFFFFFFFFFFFFFFFFFFFFFFFFFFFFFFFFFFFFFFFFFFFFFFFFFFFFFFFFFFFFFFFFFFFFFFFFFFFFFFFFFFF:FFFFFFFF:FFFFFFFFFFFFFFFFFFFFFFFFFFFFFFFFFFFFFFFFFFFFFFFFF:,FFFFFFFF,FFFFF:FF:FFFFFFFFFFFFFFF,FFFFFFFFFFF:FFFF:F,FFF:F:FFFFFFFF:::
@A00881:241:HJW2NDRXX:1:2127:16278:10864 1:N:0:CGAGAGAA+GATTGGAG
GATCAGCCTATGGGGTGCAGCAGTGGGGGATATTGGACAATGGGGGGAACCCTGATCCAGCGATGCCGCGTGAGGGAAGAAGGTTTTCGGATTGTAAACCTCTGTGGAGCGGGACGATAGTGACGGTAGCAGATGAATAAGCTCCGGCTAACTACGTGCCAGCAGCCGCGGTCATACGTAGGGAGCGAGCGTTATCCGGATTTACTGGGTGTAAAGGGCGCGTAGGCGGGATCACAAGTCAGATGTGAAA
+
F,FF:FFF,::FFFFFFFFFFFFFFFFFFFFFFFFFFFFFFFFF:FFF:FFFFFFFFFFFFFFFFFFFFFFFFFFFFFFFFFFFFFFFF:FFFFFFFFFFFFFFFFFFFFFFFFFFFFFFFFFFFFF:FFF,FF:::FFF:FFFFFFFFFF:FFF:FFFFFFFFFFFFFFFF,,FF,FF:FFFFFFFFFF:FFFFFFFFF:FF:F::F:F:F:F,FF:::F,FF,FF:FFFFFFFF:F,F,F:,:FFFFF
@A00881:241:HJW2NDRXX:1:2127:19605:11397 1:N:0:CGAGAGAA+GATTGGAG
GATCAGCCTATGGGATGCAGCAGTGGGGAATATTGGTCAATGGGGGAAACCCTGAACCAGCAACGCCGCGTGAAGGAAGAAGGCTTTCGGGTTGTAAACTTCTTTTATCAGGGACGATAGTGACGGTACCTGATGAATAAGCTCCGGCTAACTACGTGCCAGCAGCCGCGGTAATACGTAGGGAGCGAGCGTTATCCGGATTTACTGGGTGTAAAGGGCGCGTAGGCGGGCTGACAAGTCAGATGTGAAA
+
FFFFFFFFFFFFFFFFFFFFFFFFFFFFFFFFFFFFFFFFFFFFFFFFFFFFFFFFFFFFFFFFFFFFFFFFFFFF:FFFFFFFFFFFFFFFFFFFFFFFFFFFFFFFFFFFFFFFFFFFFFFFFFFFFFFFFFFF,FFFFFFFFFFFFFFFFFFFFFFFFFFFFFFFFFFFFFFFFFFFFFFFF:FFFFFFF:FFFFFFFFF:FFFFFFFFFF:FFFF:FFFFF:FFFF:FFFFFFFFF:FFFFFF:FF
@A00881:241:HJW2NDRXX:1:2127:20844:11663 1:N:0:CGAGAGAA+GATTGGAG
GATCAGCCTATGGGATGCAGCAGTGGGGAATATTGCACAATGGGGGAAACCCTGATGCAGCGATGCCGCGTGGAGGAAGAAGGTTTTCGGATTGTAAACTCCTTTTATCAGGGACGATAATGACGGTACCTGAAGAAAAAGCTCCGGCTAACTACGTGCCAGCAGCCGCGGTAATACGTAGGGAGCGAGCGTTGTCCGGAATTACTGGGTGTAAAGGGAGCGTAGGCGGGACGGCAAGTCAGATGTGAAA
+
FFFFFFFFFFFFFFFFFFFFFFFFFFFFFFFFFFFFFFFFFFFFFFFFFFFFFFFFFFFFFFFFFFFFFFFFFFFFFFFFFFFFFFFFFFFFFFFFFFFFFFFFFFFFFFF:FFFFFFFFFFFFFFFFFFFFFFFFFFFFFFFFFFFFFFFFFFFFFFFFFFFFFFFFFFFFFFFFFF:FFFFFFFFFFFFFFFFF:FFF,FFFFFFFFFFFFFFFFFFFFFFFFFFFFFFF:,FFFFF:FF:F:FF:F:
@A00881:241:HJW2NDRXX:1:2127:21043:11663 1:N:0:CGAGAGAA+GATTGGAG
GATCAGCCTATGGGATGCACCAGTGAGGAATATTGGTCAATGGGCGGGAGCCTGAACCAGCCAAGCCGCGTGGAGGAGGAAGGTACAGAGTATCGTAAACTCCTTTTGTCAGGGGCTAAAAGGCGGGATGCGTCCCGTCCCGAAGGTACCTGAAGAAAAAGCATCGGCTAACTCCGTGCCAGCAGCCGCGGTAATACGGAGGATGCGAGCGTTATCCGGATTTATTGGGTTTAAAGGGTGCGTAGGCCGC
+
FF:FFFFFFFFFFFFFFFFFFFFFFFFFFFFF:FFFFFFFFF:FFFFFFFFFFFFFF:FFFFFFFFFFFF,FFFFF:FFFFFFF:FFFFFFFFFFF,F:FFFFFFFFFFF:FFFF,:F,:FFFFFFFFFFFFFFFFFFFFFF::FFF:FFFFFFF:F,FFFFFFFF:FFFFFFFFFFFFF,FFFFFFFFFFF:,FFFFFFFFF:FFFFFFFF::,FFFFFF::FFFFFFF,FFFFF:,FFFF:,:FFFFF
@A00881:241:HJW2NDRXX:1:2127:32371:11992 1:N:0:CGAGAGAA+GATTGGAG
GATCAGCCTACGGGACGCAGCAGTCGGGAATATTGCGCAATGGAGGAAACTCTGACGCAGTGACGCCGCGTATAGGAAGAAGGTTTTCGGATTGTAAACTATTGTCGTTAGGGAAGATACAAGACAGTACCTAAGGAGGAAGCCCCGGCTAACTATGTGCCAGCAGCCGCGGTAATACATAGGGGGCAAGCGTTATCCGGAATTATTGGGTGTAAAGGGTGCGTAGATGGAGGAGCAAGTTGGTTGTGAA
+
F,FFFFFFF:FFFFFFFFFFF:FFFFFFFFFFFFFFFFFFFFFFFFFFFFFFFFFF::FFFFFFFFFFFFFFFFF::FFFFFFFFFFFFFFFFFFFF:FFFFFFFFFFFFFFFF:FFFFFFFFFFFFFFFFF,FF:FF:FFFFFFFFFFFFF:FFFFFFFFFFFFFFFFFFFFF:F:FFF:FFFFFFF,,FFFF,FFFFFF,FFFFFFFFFFFFF::FFFFFFFFFFF::FFFFF:F,FF:FF,FFFFFF
@A00881:241:HJW2NDRXX:1:2127:19497:12305 1:N:0:CGAGAGAA+GATTGGAG
GATCAGCCTACGGGATGCAGCAGTGGGGAATATTGCACACTGGGGGAAACCCTGATGCAGCAACCCCGCGTGAGTGATGACGGTCTTCGGATTGTAAAGCTCTGTCTTTAGGGACGATAATGACGGTACCTAAGGAGGAAGCCACGGCTAACTAAGTGCCAGCAGCCGCGGTAATACGTAGGTGGCAAGCGTTGTCCGGATTTACTGGGCGTAAAGGGAGCGTAGGTGGATATTTCAGTGGGATGTGAAA
+
F,FFFFFFFF::FFF:FFFFFF,F:FFFF:FFFFF:FFF,FFFFF:FF,:FFFFFFFF:FFFFF,:FF:F:FFFFFFFFFFFFFFFF::FF,FFF:FFF:FF::FFFF:FF,FF:FF:F:FFFFFFFFFFF,,FFF:FFFFFFFFFFFFFFFF,,:FF,:FFF,FFF:FFF,::FFFFFFFFFFFF:FFFFFFFF,FFFF:FFF:FF,FFFF,:FFF:,,:F,FFFFFFFFFF,F,F:FF,FF,FFFF,F
@A00881:241:HJW2NDRXX:1:2127:21820:12414 1:N:0:CGAGAGAA+GATTGGAG
GATCAGCCTATGGGATGCAGCAGTGGGGAATATTGCACAATGGGGGAAACCCTGATGCAGCGACGCCGCGTGAGTGAAGAAGTACTTCGGTATGTAAAGCTCTATCAGCAGGGAAGAAAATGACGGTACCTGACTAAGAAGCCCCGGCTAACTACGTGCCAGCAGCCGCGGTAATACGTAGGGGGCAAGCGTTATCCGGATTTACTGGGTGTAAAGGGAGCGTAGACGGCCCTGCAAGTCTGAAGTGAAA
+
FFFFFFFFFFFFFFFFFFFFFFFFFFFFF:FFFFFFFFFFFFFFFFF:FFFFFFFFFFFFFFFFFFFFFFFFFFFFF:FFFFFFFFFFFFFFFFFFFFFFFFFFFFFFFFFFFFFFFFFFFFFFFFFFFFFFFFF:FFFFFFFFFFFFF:FFFFFFFFFFFFFFFFFFFFFFF,FFFFFFFFFFFFFFFFF,FFFFFFFFFFF:FFFFFFFFFFF:FFFFF:FFFFFFFFFFFFFF:FFFFFFFFFFF:F
@A00881:241:HJW2NDRXX:1:2127:22299:12743 1:N:0:CGAGAGAA+GATTGGAG
GATCAGCCTATGGGGCGCAGCAGTGGGGAATATTGGTCAATGGGGGAAACCCTGAACCAGCAACGCCGCGTGAAGGAAGAAGGCTTTCGGGTTGTAAACTTCTTTTATCAGGGACGATAGTGACGGTACCTGATGAATAAGCTCCGGCTAACTACGTGCCAGCAGCCGCGGTAATACGTAGGGAGCGAGCGTTATCCGGATTTACTGGGTGTAAAGGGCGCGTAGGCGGGCTGACAAGTCAGATGTGAAA
+
FFFFFFFFFFFFFFFFFFFFFFFFFFFFFFFFFFFFFFFFFFFFFFFFFFFFFFFFFFFFFFFFFFFFFFFFFFFFFFFFFFFFFFFFFFFFFFFFFFFFFFFFFFFFFFFFFFFFFFFFFFFFFFFFFFFFFFFFFFFFFFFFFFFFFFFFFFFFFFFFFFFFFFFFFFFFFFFFFFFFFFFF:FFFF:::FFFFFFFFFFFFFFFFFFFFFFFFFFFFFFFFFFFFFFFFFFF:FFFFF:FFFF:FFF
@A00881:241:HJW2NDRXX:1:2127:16667:13385 1:N:0:CGAGAGAA+GATTGGAG
GATCAGCCTATGGGACGCAGCAGTGGGGAATATTGGGCAATGGGCGAAAGCCTGACCCAGCAACGCCGCGTGAAGGAAGAAGGTCTTCGGATTGTAAACTTCTTTTATGAGGGACGAAGGACGTGACGGTACCTCATGAATAAGCCACGGCTAACTACGTGCCAGCAGCCGCGGTAATACGTAGGTGGCGAGCGTTATCCGGATTTACTGGGTGTAAAGGGCGCGTAGGCGGGCGTGCAAGTCAGATGTG
+
F:FF:FFFFFFFFFFFFFFFFFFFFFFFFFFF:FFFFFFFFFFFFFFFFFFFFFFFFFFFFFFFFFFFFFFFFFFFFFFFFFFFFFFFFFFFF:FFF:FFFFFFFFFFFFFFFFF:F:FFFFFFFFFFF:FFFF::,FF,FFF:FFFFFFFFFFFFFFFFFFF:FFFFFFFF:FFF,FFFFFFFFFFFFFFFFFFFFFFFFFF:FFFFFFFF,FFFFFFF:FFFFF:FFFFFFFFF:FF::F::F::F:F
@A00881:241:HJW2NDRXX:1:2127:21016:13589 1:N:0:CGAGAGAA+GATTGGAG
GATCAGCCTACGGGAGGCAGCAGTGAGGAATATTGGTCAATGGGCTGAGGCCTGAACCAGCCAAGTCGCGTGAGGGAAGACGGTCCTATGGATTGTAAACCTCTTTTGCCGGGGAGCAAGAGAGCCACGAGTGGCTTACTGAGAGTACCCGGAGAAAAAGCATCGGCTAACTCCGTGCCAGCAGCCGCGGTAATACGGAGGATGCGAGCGTTATCCGGATTTCTTGGGTTTAAAGGGTGCGTAGGCCGAC
+
F,FFFFFF:FFFFFFFFFFFF:FFFFFF,,:F:FFFFFFF:FF:FFFFFFFFFFFFFFFFFFFFFFFFFFFF:FFF:F:FFFFFF::,FFFFFFFF,,:FFFFFFFFFF:F:FF,FF,FFFFFFF:FFFFFFFFF:F,:FF:FFFFFFFFFFFFF,FFF:FFFFFF,F,FF,:,FFFFFFFFFFFFFFFF,FF,:FFFFFFF:F:F:FFF,F:,,F::,,F:F,FFFF:,,:F,FFF::,F,FFF:FF,F
@A00881:241:HJW2NDRXX:1:2127:27525:13714 1:N:0:CGAGAGAA+GATTGGAG
GATCAGCCTACGGGGCGCAGCAGTGAGGAATATTGGTCAATGGGCGGGAGCCTGAACCAGCCAAGCCGCGTGGAGGAAGAAGGTACAGAGTATCGTAAACTCCTTTTGTCAGGGGATAAAAGACGGGATGCGTCCCGTCCTGAAGGTACCTGAAGAAAAAGCATCGGCTAACTCCGTGCCAGCAGCCGCGGTAATACGGAGGATGCGAGCGTTATCCGGATTTATTGGGTTTAAAGGGTGCGTAGGCGGT
+
FFFFFFFFFFFFFFFFFFFFFFFFFFFFFFFFFFFFFFFFFFFFFFFFFFFFFFFFFFFFFFFFFFFFFFFFFFFFFFFFFF:FFFFFFFFFFFFFFFFFFFFFFFFFFFFFFFF,FFFFFFFFFFFFFFFFFFFFFFFFF:F,FFFFFFFFFFFFFFFFFFFFFF:FFFFFFFFFFFFFFFF::FFFFFFFF,FFFFFFFFFFFF,:FFFFFFFFFFFF:FFFFFFFF:,FFFFFFFFFFFFFFFFFFF
@A00881:241:HJW2NDRXX:1:2127:31738:14184 1:N:0:CGAGAGAA+GATTGGAG
GATCAGCCTACGGGAGGCACCAGTGGGGGATATTGGACAATGGGGGGAACCCTGATCCAGCGATGCCGCGTGAGGGAAGAAGGTTTTCGGATTGTAAACCTCTGTGGAGCGGGACGATAATGACGGTACCGCTCAAGGAAGCCACGGCTAACTACGTGCCAGCAGCCGCGGTAATACGTAGGTGGCGAGCGTTGTCCGGAATTACTGGGTGTAAAGGGAGTGTGGGCGGGAAGGCAAGTCCGTAGGGAAA
+
F,FFF:FFFFFFF:FFFFF:F:FFFFFFFFFFFFFFFFFFFFFFFFFFFFFFFFFFFFFFFFFFFFFFFFFFFFF:FFFFFFFFFFFF:FFFFFFFFFFFFFFFFFFFFF:FFFFF:FFFFFF::FFFFFFFFF:FFFFFFFFFFFFFFFFFFFF:FFFFFFFFFFFFFF,FFFF,FFF:FFFFFF:,,:,F:FFF:FFF::FFFFFF,FFF:::FFF:F:,F,,F:FFFFFFF:FFFFF:F,FF,,FFF
@A00881:241:HJW2NDRXX:1:2127:30888:14998 1:N:0:CGAGAGAA+GATTGGAG
GATCAGCCTACGGGGTGCAGCAGTGGGGAATATTGCACAATGGGGGGAACCCTGATGCAGCGACGCCGCGTGAAGGAAGAAGTATCTCGGTATGTAAACTTCTATCAGCAGGGAAGAAAATGACGGTACCTGACTAAGAAGCCCCGGCTAACTACGTGCCAGCAGCCGCGGTAATACGTAGGGGGCAAGCGTTATCCGGATTTACTGGGTGTAAAGGGAGCGTAGACGGAAGAGCAAGTCTGATGTGAAA
+
FFF:FFFFFFFFFFFFFFFFFFF:FFFFFFFFFFFFFFFFFFFFFFFF,FFFFFFFFFFFFFFFFFFFFFFFFFFFFFFF:FF,F:FFFFFFFFFF:FFFFFFFFFFFFFF:FFFFFFFFFFFFFFFFFFFF:FFFFFFFFFFFFFFFFFFFFFFFFFFFFFF,:FFFFFFFFFF,FFF,FFFFFFFFFFF:FFFFFFFFFFFF:FFFFFF:FF,FFFFFFF::FFFF:FFFFFF,FFFFFF:FFFFFFF
@A00881:241:HJW2NDRXX:1:2127:26802:15060 1:N:0:CGAGAGAA+GATTGGAG
GATCAGCCTACGGGACGCACCAGTGGGGAATATTGGGCAATGGGCGCAAGCCTGACCCAGCAACGCCGCGTGAGGGAAGAAGGCTTTCGGGTTGTAAACCTCTTTTACCAGGGACGAAGGACGTGACGGTACCTGGAGAAAAAGCAACGGCTAACTACGTGCCAGCAGCCGCGGTAATACGTAGGTTGCAAGCGTTGTCCGGATTTACTGGGTGTAAAGGGCGTGTAGGCGGAACTGCAAGTCAGATGTG
+
FFFFFFFFFFFFFFFFFFFFF,FFFFFFFFFF,FFFFFF:FFFFFFFFFFFF:FFFFFFFFFFFFFFFFFFFFFFFF,FFFFFFFFFFFFFFFFFFFFFFFFFF:FFFFFFFFFFF,:FFF:FFFFFFFFFFF,FFFF:FFFFFFF:FFFFF:FF:FFFFFFFFFFFFFFFFFFF,:FFFFFFFFFFFFF,FFF,FFF:FFFFFFF,F::FF,FF,F,:FFFFFFF:FFF:F,:FFFFF,FFFF:F,F,F
@A00881:241:HJW2NDRXX:1:2127:19533:15123 1:N:0:CGAGAGAA+GATTGGAG
GATCAGCCTATGGGGTGCAGCAGTGGGGAATATTGGGCAATGGGCGCAAGCCTGACCCAGCGATGCCGCGTGAGGGAAGAAGGTTTTCGGATTGTAAACCTCTGTCTTTAGGGACGATAATGACGGTACCTAAGGAGGAAGCTCCGGCTAACTACGTGCCAGCAGCCGCGGTAATACGTAGGGAGTAAGCGTTATCCGGAATTACTGGGTGTAAAGGGAGTGTAGGCGGGAAGGCAAGTCAGAAGTGAAA
+
FFF:FFFFFFFFFFFFFFFF:FFFFFFFFFFFFFFFFFF:FFFFFFFFFFFFFF:FFFFFFFFFFFF:FFFFFFFFFFFFFFFFFFFFFFFFFFFF:FFFFFFFFFFFFFFFF:FFFFF:FF,FFFFFFFFFF::FFFFF:FFFFFFFFFFFFFFFFFFFFFFFFFFFFFFFFFF:FFFF:FFFFFFFFF:FFFFFFF:F,F:F:F:FF,FF:F,FFFF:F:F,FFFF:FFF:FF,FFFF:F:FFFFF:F
@A00881:241:HJW2NDRXX:1:2127:26368:15154 1:N:0:CGAGAGAA+GATTGGAG
GATCAGCCTACGGGATGCAGCAGTGAGGAATATTGGTCAATGGGCGGGAGCCTGAACCAGCCAAGCCGCGTGGAGGAAGAAGGTACAGAGTATCGTAAACTCCTTTTGTCAGGGGATAAAAGGCGGGATGCGTCCCGTCCCGAAGGTACCTGAAGAAAAAGCATCGGCTAACTCCGTGCCAGCAGCCGCGGTAATACGGAGGATGCGAGCGTTATCCGGATTTATTGGGTTTAAAGGGTGCGTAGGCCGC
+
F,FFFFFFFFFFFFFFFFFFFFFFFFFF,FFFFF:FFFFFFFFFFFFFFFFFFF:FFFFFFFFFFFFFFFFFFFFF:FFFFFFFFFFFFFFFFFFFFF:FFFFFFFFFFFFFFFFF:FFFF:FF:FFFFFFFFFFF:FFFF:F:FFFFFFFFFFFFFFFF:FFFF:FFFFFFFFF:FFFFFFFFFFFFF:FFFFFFFFFF:FFFFFFFFFFFFF:FFFF:FF:FFFFFFFFFFFF,FFF:FFFF:FF:FF
@A00881:241:HJW2NDRXX:1:2127:19361:15264 1:N:0:CGAGAGAA+GATTGGAG
GATCAGCCTATGGGGTGCAGCAGTGGGGAATATTGGGCAATGGGCGCAAGCCTGACCCAGCAACGCCGCGTGAAGGAAGAAGGCTTTCGGGTTGTAAACTTCTTTTATGAGGGACGAAGGACGTGACGGTACCTCATGAATAAGCCACGGCTAACTACGTGCCAGCAGCCGCGGTAATACGTAGGTGGCGAGCGTTGTCCGGATTTACTGGGTGTAAAGGGCGCGTAGGCGGGTAGGCAAGTCAGATGTG
+
FFFFFFFFFFFFFFFFFFFFFFFFFFFFFFFFFFFFFFFFFFFFFFFFFFFFFFFFFFFFFF:FFFFFFFFFFFFFFFFFFFFFFFFFFFFFFFFFFFFFFFFFFFFFFFFFFFFFFFFFFFFFFF:FFFFFFFFFFFFFFFFFFFFFFFFFFFFFFFFFFFFFFFFFFFFFFFF:,FFFFFFFFFFFFFFFFFFFFFFFFFFFFF,FFFFFFFFFFFFFFFFFFFFFFFFFFF:FFFFFFFFF:FF:FF
@A00881:241:HJW2NDRXX:1:2127:30960:15311 1:N:0:CGAGAGAA+GATTGGAG
GATCAGCCTATGGGATGCAGCAGTGAGGAATATTGGTCAATGGGCGGGAGCCTGAACCAGCCAAGCCGCGTGGAGGAAGAAGGTACAGAGTATCGTAAACTCCTTTTGTCAGGGGATAAAAGACGGGATGCGTCCCGTCCTGAAGGTACCTGAAGAAAAAGCATCGGCTAACTCCGTGCCAGCAGCCGCGGTAATACGGAGGATGCGAGCGTTAGCCGGATGTATTGGGTTTAAAGGGTGCGTAGGCCGC
+
FF:FFFFFFF:FFFFFFFFFFFFFF,FFFFFFFF:FFFFFFFFFF:,FFFFFFFFFFFFFFFFFFFFFFFFFFFFFFFFFFFFFFFF,FFFFFF:FFFFFFFFFFFFFFFFFFFFFFFF:F,FFFF:FFFFFFFFFFFFFFFFF,FFFFFFFFFF::FFFFFFF,FF:FFFFFFFFF:FFFFFF,F:FFFFFFFFF:FFFFF,:FFFFFFFF,,,,FF:FF:FF:FFFFF:,F:F,F,F:F:FFFF:FFF
@A00881:241:HJW2NDRXX:1:2127:28818:16016 1:N:0:CGAGAGAA+GATTGGAG
GATCAGCCTACGGGAGGCAGCAGTGAGGAATATTGGTCAATGGGCGGGAGCCTGAACCAGCCAAGCCGCGTGAAGGAATAAGGCCCTACGGGTCGTAAACTTCTTTTGTCGGGGAACAAAAGCGGGGACGTGTCCCCGTCTGCGTGTACCCGAAGAAAAAGCATCGGCTAACTCCGTGCCAGCAGCCGCGGTAATACGGAGGATGCGCGCGTTCTCCGGATTTATTGGGTGTAAAGGGTGCGTAGGCGGT
+
F:FFFFFFFFFFFFFFFFFFFFFFFFFFFFFFFFFFFFFFFFFFFFFFFFFFFFFFFFFFFFFFF:FFFFFF,:FFFFFFFFFFFFFFFF:FFFFFFFFFFFFFFFFFFFFFF,FFFFF:FFFFFFFFFFFFFFFFFFFF:FFFFFFFFFFFFFF:FFFFFFFFFFFFF,FF:FFFFFFFFFFFFFFFFF:FF,FFFFFFFF,FFFFFFFFFF:FFFFFF,F,FFFFFF,,F,FFFFFF:FF:FFFFFFF
@A00881:241:HJW2NDRXX:1:2127:29017:16485 1:N:0:CGAGAGAA+GATTGGAG
GATCAGCCTATGGGGCGCAGCAGTGGGGAATATTGCACAATGGGGGGAACCCTGATGCAGCGACGCCGCGTGAAGGAAGAAGTATCTCGGTATGTAAACTTCTATCAGCAGGGAAGAAAATGACGGTACCTGACTAAGAAGCCCCGGCTAACTACGTGCCAGCAGCCGCGGTAATACGTAGGGGGCAAGCGTTATCCGGATTTACTGGGTGTAAAGGGAGCGTAGACGGAAGAGCAAGTCTGATGTGAAA
+
FFFFFFFFFFFFFFFFFFFFFFFFFFFFFFFFFFFFFFFFFFFFFFFF:FFFFFFFFFFFFFFFFFFFFFFFFFFFFFFFFFFFFFFFFFFFFFFFFFFFFFFFFFFFFFFFFFFFFFFFFFFFFFFFFFFFFFFFFFFFFFFFFFFFFFFFFFFFFFFF:FFFFFFFFFFFFFFFF:FFFFFFFFF::FFFFFFFFFFFFFF:FFFFFFFFFFFF:FFFFFF:FFFFFF:FFF:F:FFFFFFFFF:FFF
@A00881:241:HJW2NDRXX:1:2127:21495:16548 1:N:0:CGAGAGAA+GATTGGAG
GATCAGCCTACGGGGTGCAGCAGTTAGGAATATTGGGCCATGGAGGAAACTCTGACCCAGCAACGCCGCGTGAAGGATGAAGGTTTTCGGATTGTAAACTTCTGATCTGAGGGAAAAAACAAATGATGGTACCTCAGGAGAAAGCCACGGCTAACTACGTGCCAGCAGCCGCGGTAATACGTAGGTGGCGAGCGTTGTCCGGAATTCCTGGGCGTAACGGGAGCGTAGGTTGCGATGTAGGTTAGGTGTG
+
:,:FFFFFFFFFFFFFFFFFF,FFFFFF:FFFFFFFFF,F,F:FFF:FFFFF::FFFFFFF:FFFFFF:F:F:FFFFFF:FFF:F:FFFFFFFFFF,FFF::FFFFFFF:F:FFFF,F:F:FFFFFFF:FFFF:F:FFFF:F:FFFFFFF::FFFFFFFFFFF:FFFFF:FFFF::,F::FFFFFFFFFFF:FFFFFF:::FFFFF,FFFFFF::,F,FF:F:F:FF:FF,FFFF:,,:,F,F::F,F,F
@A00881:241:HJW2NDRXX:1:2127:25075:18270 1:N:0:CGAGAGAA+GATTGGAG
GATCAGCCTATGGGAGGCAGCAGTGGGGAATATTGGGCAATGGAGGCAACTCTGACCCAGCAACGCCGCGTGAGCGATGAAGGTCTTCGGATTGTAAAGCTCTTTAAGTGGGGACGAAGAAAGTGACTGTACCCACAGAATAAGCCTCGGCTAACTACGTGCCAGCAGCCGCGGTAATACGTAGGAGGCAAGCGTTATCCGGAATGACTGGGCGTAAAGGGTGCGTAGGTGGCTTGGCAAGTTGGTAGCG
+
FFFFFFFFFFFFFFFFFF:FFFFFFFFFFFFFFFFFFFFFFFFFFFFFFFFFFFFFFFFFFFFFFFFFFFFFFFFFFFFFFFFFFFFFFFFFFFFFFFFFFFFFFFFFFFFFFFFFFFFFFFFFFFFFFFFFFFFFFFFFFFFFFFFFFFFF,FFFFFFF:FFFFFFFFFFFFFF,FFFFFFFFFFFFFFF:F,FFFFFFFFFFFFF:FFFFFF,FFFFFFFFFF:FFFFFFFF::FFFFFFFFFFFFF:
@A00881:241:HJW2NDRXX:1:2127:26937:18302 1:N:0:CGAGAGAA+GATTGGAG
GATCAGCCTATGGGACGCAGCAGTGAGGAATATTGGTCAATGGGCGGGAGCCTGAACCAGCCAAGCCGCGTGAAGGAATAAGGCCCTACGGGTCGTAAACTTCTTTTGTCGGGGAACAAAAGCGGGGACGTGTCCCCGTCTGCGTGTACCCGAAGAAAAAGCATCGGCTAACTCCGTGCCAGCAGCCGCGGTAATACGGAGGATGCGAGCGTTATCCGGATTTATTGGGTTTAAAGGGTGCGTAGGCCGC
+
FFFFFFFFFFFFFFFFFFFFFFFFFFFFFFFFFFFFFFFFFFFFFFFFFFFFFFFFFFFFFFFFFFFFFFFFFFFFFFFFFFFFFFFFFFFFFFFF:FFFFFFFFFFFFFFFFFF:FF::,FFFFFFFFFFFFFFFFFFFFFFFFFFFFFFFFFFFFFFFFFFFFF:FF:FFFFFFFFFFFFFFFFFFFFFFF:FFFFFFFFFFFFFFFFFF,F,FFFFFFFFF:FFFFFFF:F,FFFFFFFFFF,F:FF
@A00881:241:HJW2NDRXX:1:2127:31222:18302 1:N:0:CGAGAGAA+GATTGGAG
GATCAGCCTACGGGATGCAGCAGTGGGGAATATTGGGCAATGGGCGCAAGCCTGACCCAGCAACGCCGCGTGAAGGAAGAAGGCTTTCGGGTTGTAAACTTCTTTTGTCAGGGAAGAGTAGAAGACGGTACCTGACGAATAAGCCACGGCTAACTACGTGCCAGCAGCCGCGGTAATACGTAGGTGGCAAGCGTTGTCCGGATTTACTGGGTGTAAAGGGCGTGTAGCCGGGTTGACAAGTCAGATGTGA
+
FFF:FFFFFFFFFFFFFFFFFFFFFFFFFFFFF:FFFFFFFFFFFFFFFFFFFFFFFFFFFFFFFFFFFFFFFFFFFFFFFFFFFFFFFFFFFFFF:FFFFFFFFFFFFFFFFFFFFFFF,FFFFF,FFFFFFFFFFFFFFFFFFFFFFFFFF,FFFFFFFFFFFFFFFFFFFFFF,FFFFFFFFFFFF::FFFFFFF:FFF:FFFFFFFFFF:FF::,FFFFF,FFFFFFFFFF::F::F::,FFFFF:
@A00881:241:HJW2NDRXX:1:2127:18964:18803 1:N:0:CGAGAGAA+GATTGGAG
GATCAGCCTACGGGATGCAGCAGTGGGGGATATTGCACAATGGGGGAAACCCTGATGCAGCGACGCCGCGTGGAGGAAGAAGGTTTTCGGATTGTAAACTCCTGTCGTGCGGGACGAATCATGACGGTACCGCACAAGAAAGCCACGGCTAACTACGTGCCAGCAGCCGCGGTAAAACGTAGGTGGCAAGCGTTGTCCGGAATTACTGGGTGTAATGGGAGCGCAGGCGGGCTGACAAGTTGGAAGTGAA
+
F:FF:FFFF:FFFFFFFFFFFFFFFFFFFFFFFFFFFFF:FFFFF,FFFFFFFFFFFFFFFFFFFFFFFF:FFFFFFFFFF:FFFFFFFFFFFFFFFFFFFFFFFFFFFFFFFFFFFFFFFFF:FFFFFFFFFFFFFFF,FFFFFFFFFFFFFFFFFFFFFFFFFFFFF:FFFFF:FFF:FFFFF:FF,FFFFFFFF:FF:,FFF:FFFFF::F,,FFFFFF:F::FFFFF:FFFFFF:FFF,FFFFFFF
@A00881:241:HJW2NDRXX:1:2127:23330:18912 1:N:0:CGAGAGAA+GATTGGAG
GATCAGCCTATGGGGTGCAGCAGTGGGGAATATTGCACAATGGGGGGAACCCTGATGCAGCGACGCCGCGTGGGTGAAGAAGTATTTCGGTATGTAAAGCCCTATCAGCAGGGAAGAAGATGACGGTACCTGAGTAAGAAGCCCCGGCTAACTACGTGCCAGCAGCCGCGGTAATACGTAGGGGGCGAGCGTTATCCGGATTTACTGGGTGTCAAGGGAGCGTAGACGGCGAGGCAAGTCTGAAGTGAAA
+
F,:F:FFFFF:FFFFFFFFFFFFFFFFFFFFFFFFFFFF:FFFFFFFFFFFFFFFFFFFFFFFFFFFFFF,FFFFF:FF,FFFFFFFFFFFFFFF:FFFFFFFFFFFFFFFFFFFFFF::FFFFFFFFFFFFFFFFFFFFFFFFFFFFFFFFFFFFFFFFFFFFFFFFFFFFFFFFFFFFFFFFFFF:FFFF:FFFFFFFFFFFFFFFF:FF,FFFFF:FF:FFFFFFFFF:FFFFFFFF,::FFF:F,,
@A00881:241:HJW2NDRXX:1:2127:30101:20650 1:N:0:CGAGAGAA+GATTGGAG
GATCAGCCTACGGGGCGCAGCAGTGAGGAATATTGGTCAATGGGCGGGAGCCTGAACCAGCCAAGCCGCGTGGAGGAAGAAGGTACAGAGTATCGTAAACTCCTTTTGTCAGGGGATAAAAGACGGGATGCGTCCCGTCCTGAAGGTACCTGAAGAAAAAGCATCGGCTAACTCCGTGCCAGCAGCCGCGGTAATACGGAGGATGCGAGCGTTATCCGGATTTATTGGGTTTAAAGGGTGCGTAGGCCGC
+
FFFFFFFFFFFFFFFFFFFFFFFFFFFFFFFFFFFFFF,FFFFFFFFFFFFFFFFFFFFFFFFFFFFFFFFFFFFFFFFFFFFFFFFFF:FFFFFFFFFFFFFFFFFFFF:FFFFFFFFFFFFFFFFFFFFFFFFFFFFFFFF,FFFFFFFFFFFF,FF:FFFFFFFFFFFFFFFFFFFFFFFFF:FFFFFF,FFFFFFFF::FFFFFFFFFFFFFFFFF:FFFFF,FFFFF,FFFFFFFFFFFFFFFFF
@A00881:241:HJW2NDRXX:1:2127:24180:20791 1:N:0:CGAGAGAA+GATTGGAG
GATCAGCCTATGGGAGGCAGCAGTGGGGAATTTTGCGCAATGGGGGAAACCCTGACGCAGCAACGCCGCGTGCGGGATGAAGGCCTTCGGGTTGTAAACCGCTTTCAGTAGGGAAGATAATGACGGTACCTACAGAAGAAGCTCCGGCTAAATACGTGCCAGCAGCCGCGGTAATACGTATGGGGCGAGCGTTATCCGGATTTATTGGGCGTAAAGCGCGCGTAGGCGGCTTGCCAAGCAAGATCTCCAA
+
F,:FFFFFFFFFFFFFFFFFF:FFF:FFFFF:FFFFFFF:F:,FFFFFFFFFFFFF:FF:FF:FFFFFFFFFFFFFFFF:FFFFFFFFFFFFFFFFFFFFFFFFFFFFFFFFFFFFFFFFFFFFFFFFFFFFFFFF,,FFFFFFFFFFFFFFFFFFF:FFFFFFFFFFFF:F::F:FFFFFFFFFFF:FFFFFFFFFFF:,FFFFF:::F:FFFFFFFF,FFFF:FFF:FFFFFFFFFF,FF:FF:FF,F
@A00881:241:HJW2NDRXX:1:2127:28122:21355 1:N:0:CGAGAGAA+GATTGGAG
GATCAGCCTACGGGGCGCAGCAGGGAGGAATATTGGTCAATGGGCGATGGCCTGAACCAGCCAAGTAGCGTGAAGGATGACTGCCCTATGGGTTGTAAACTTCTTTTATAAAGGAATAAAGTCGGGTATGCATACCCGTTTGCATGTACTTTATGAATAAGGATCGGCTAACTCCGTGCCAGCAGCCGCGGTAATACGGAGGATCCGCGCGTTATCCGGATTTATGGGGTTTAAAGGGTGCGTAGGCGGC
+
F,,:FFFFFFFFFFFFFF:FF:F,:FFF:FF:FFFFFFFFFFFFFFFFFFF:FFFFFFFFFFFFFF:FFFFFFFFFFFF,FFFF:FF:FFFFFFFFF:FFFFF,FFFFFFFFFFFFF,FF,FFFFFFFF:FFFFFFFFFFFFFFFFF,,FF,FF,FFFFFF::,:FFFFFFFFFFF:FFFFFF:FFFFFFF:FFFFFFFFFFFFFFF,:FFFFFF:FFF,FF:FF,:FFF:F,F:FFFFFFFF,:,FFFF
@A00881:241:HJW2NDRXX:1:2127:25979:21903 1:N:0:CGAGAGAA+GATTGGAG
GATCAGCCTATGGGGTGCACCAGTGAGGAATATTGGTCAATGGGCGGGAGCCTGAACCAGCCAAGCCGCGTGGAGGAGGAAGGTACAGAGTATCGTAAACTCCTTTTGTCAGGGGATAAAAGACGGGATGCGTCCCGTCCTGAAGGTACCTGAAGAAAAAGCATCGGCTAACTCCGTGCCAGCAGCCGCGGTAATACGGAGGATGCGAGCGTTCTCCGGATTTATTGGGTTTAAAGGGTGCGTAGGCCGC
+
F:FFFFFFF:,FFFFFFFFFFFFFFFFFFFFFFFFFFFFFFFFFFFFFFFFFFFFFFFFFFFFFFFFFFF:FFFFF:FFFFFFFFFF,FFF:FFFFFFFFFFFFFFFFFF:FFFF:FFFFF,FFFFFFFFFFFFFF:FFFFFFFFFFFFFFFFFFFFFFFFF:FFFFFFFFFFFFFFFFFFFFF:F:FFFFFFFFFFF:FFFFFFF:FFFF:F,FFFF:F,:FFFF:FFFFFFFF,FFFFFFFFFFFFFF
@A00881:241:HJW2NDRXX:1:2127:25635:21934 1:N:0:CGAGAGAA+GATTGGAG
GATCAGCCTATGGGATGCAGCAGTGGGGAATATTGCACAATGGGGGGAACCCTGATGCAGCGACGCCGCGTGGGTGAAGAAGTATTTCGGTATGTAAAGCCCTATCAGCAGGGAAGAAGATGACGGTACCTGAGTAAGAAGCCCCGGCTAACTACGTGCCAGCAGCCGCGGTAATACGTAGGGGGCAAGCGTTATCCGGAATGACTGGGCGTAATGGGTGCGTAGGTGGTTTGGCAAGTTGGTAGCGTAA
+
FFFFFFFFFFFFFFFFFFFFFFFFFFFFFFFFFFFFFFFFFFFFFFFFFFFFFFFFFFFFFFFFFFFFFFFFFFFFFFFFFFFF:FFFFF:FFFFF:FFFFFFFFFFFFFFFFFFFFFFFFFFFFFFFFFF:FFFFFFFFFFFFFFFFFFFFFFFFFFFFFFFFFFFFFFFFFFFFFFF:FFFFFFFFFFFFFFFFF:FF:FFFFFFFFFFFF:,FF:FFF,FFFFFFFFFFFFFFFFFFF:FFF::F:F
@A00881:241:HJW2NDRXX:1:2127:29704:21934 1:N:0:CGAGAGAA+GATTGGAG
GATCAGCCTATGGGAGGCAGCAGTGGGGGATATTGGACAATGGGGGGAACCCTGATCCAGCGACGCCGCGTGAGTGAAGAAGTATTTCGTCACGTAAAGCCCTGTCAGCAGGGAAGAAAGAGGACGGTACCTGAAGAAGAAGCCCCGACTAACTACGTGCCAGCAGCCGCGGTAATACGTAGGGGGCAAGCGTTATCCGGAATTACTGGGTGTAAAGGGAGCGCAGACGGCGCAGCAAGTCTGGAGTGAA
+
F,:FFFFFFF::F:FFFFFFF:FFFFFFFFFFFFFFFFFFFFFFFFFFFFFFFFFFFF,FFFFFFFFFFF:FFFFFFFFFFFFFFFFF:FFFFFFF,:FFFFFFFFF:FFFFF:,FFFFF:FFFFFFF,F,FF::FFFFFFFFFFF:FFFFFFFFFFFFFFFFFFFFFFFF:FF,F,:FFFFFFFFF:,FFFF:FFFFFFFF:FFFFFF:FFF:,F:FFFFFFFFFFFFFFFFFFF,F,FFFFFFFF::F
@A00881:241:HJW2NDRXX:1:2127:32841:22608 1:N:0:CGAGAGAA+GATTGGAG
GATCAGCCTACGGGATGCAGCAGTGGGGAATATTGGGCAATGGAGGCAACTCTGACCCAGCAACGCCGCGTGAGCGATGAAGGTCTTCGGATTGTAAAGCTCTTTAAGTGGGGACGAAGAAAGTGACTGTACCCACAGAATAAGCTCCGGCTAACTACGTGCCAGCAGCCGCGGTACTACGTAGGGAGCAAGCGTTATCCGGAATGACTGGGCGTAAAGGGTGCGTAGGTGGTTCTGCAAGTTAGTAGCG
+
F,FFFFFFFFFFFFFFFFFFF,FFFFFFFFFF,FFFFFFFFFFFFFFFFFFFFFFFFFFFFF:FFFFFFFFFFFFF:FFFFFFFFFF:FFFFFFFFF::FF:FFFF:FFFFFFFFFFF:F::FFFFFF::FFFFF:FFFFFFFFFFFFFFFFFFFF:FFFFFFF:FFFFFFFFFFF,FF,:FF,FFF:F::FFFFF:FFFFF,FFFFFFF:FFFF:FFFFFFFFFFFFFF:FFFF,:FF:FF:FF::FF:
@A00881:241:HJW2NDRXX:1:2127:17626:22842 1:N:0:CGAGAGAA+GATTGGAG
GATCAGCCTATGGGGGGCAGCAGTCGAGAATCATTCACAATGGGGGGAACCCTGATGGTGCGACGCCGTGTGGGGGAGGAAGGTCTTCGGATTGTAAACCCCTGTCATGCAGGAGCCCGGCGAGAGTTGTTAGTAGTGCAAGAGGAAGAGACGGCCAACTCTGTGCCAGCCGCCGCGGTAATACAGCGGTCTCGAGCGTTGTTCGGAATCACTGGGCGTGAGGGGTACGTTGGCGGCGGGGCACGTTGCG
+
F,,:,FFFF:,:FFFFFFFFF:FFFFFFFFFF:FFFFFF::F,,FFFFFFF,FFFF,FFF,FFFFFFF::F,FFFFFFFFF:F,FFF,:FFFFFFF,:::FFFFFFFFF,,:FFFF,,F:,F,:FFFFF,:,FF,,,F:,:F,:FF,FFF:::FF,:FFF:FF:FFFFF,,FFF:F:FF,FF:F:,,:FF:,F,F:,:,FFF,FFFF::F,,:F:,F,,,,,:F,,F,::,:F,FFF,:F:,:,::F:F:
@A00881:241:HJW2NDRXX:1:2127:27254:23641 1:N:0:CGAGAGAA+GATTGGAG
GATCAGCCTATGGGGGGCAGCAGTGGGGGATATTGGACAATGGGGGGAACCCTGATCCAGCGATGCCGCGTGAGGGAAGAAGGTTTTCGGATTGTAAACCTCTGTGGAGCGGGACGATAATGACGGTACCGCTCAAGGAAGCCACGGCTAACTACGTGCCAGCAGCCGCGGTAATACGTAGGTGGCGAGCGTTGTCCGGAATTACTGGGTGTAAAGGGAGTGTAGGCGGGAAGGCAAGTCAGAAGTGAAA
+
FFFFFFFFFFFFFFFFFFFFFFFFFFFFFFFF:FFFFFFFFFFFFFFFFFFFFFFFFFFFFFFFFFFFFFFFFFFFFFFF,FFFFFFFFFFFFFFFFFFFFFFFFFFFFFFFFFFFFF:FFFFFFFFFFFFFFFFFFFFFFF:FFFFFFFF:FFFFFFFFFFFFF:FFFFFFFFFFFFFFFFF:FFFFFFFFFFFF:F::,FFF:FFFF::FFF,FF,FFFFFF:FF:FFF:F,FFFFFFF:,FF:FFF:
@A00881:241:HJW2NDRXX:1:2127:32099:24236 1:N:0:CGAGAGAA+GATTGGAG
GATCAGCCTACGGGGTGCAGCAGTCGGGAATTTTGCGCAATGGAGGGAACTCTGACGCAGTGACGCCGCGTGCAGGAAGAAGGTTTTCGGATTGTAAACTGCTTTAGACAGGGAAGAAAAAGGACAGTACCTGTAGAATAAGCTCCGGCTAACTACGTGCCAGCAGCCGCGGTAATACGTAGGGAGCGAGCGTTATCCGGATTTATTGGGTGTAAAGGGTGAGTAGACGGGAAAATAAGTTAGTTGTGAA
+
F:FFFFFFFFF:FFFFFFFFFFFFFFFFFFFFFFFFFFFFFFFFFFFFFFFFFFFFFFFFFFFFFFFFFFFFFFFFFFFFFFFFFFFFFFFFFFFFFFFFFFFFFFFFFFFFFFFFFFFFFFFFFFFFFFFFFFF:FFFFF:FFFFFFFFFFFFF::FF:FFF,FFF:FFFFF:FFFFFFFFF:FFFFFFFFFFFFFFF:FFFFFFFFFFFFFFFF,FFFF,FFF,F,FF,:FFFFFF,:FF:FFFFF:F
@A00881:241:HJW2NDRXX:1:2127:22914:24893 1:N:0:CGAGAGAA+GATTGGAG
GATCAGCCTATGGGAGGCAGCAGTGGGGAATATTGGTCAATGGGGGGAACCCTGAACCAGCAACGCCGCGTGAAGGAAGAAGGCTTTCGGGTTGTAAACTTCTTTTACCAGGGACGATAGTGACGGTACCTGGTGAATAAGCTCCGGCTAACTACGTGCCAGCAGCCGCGGTAATACGTAGGGAGCGAGCGTTATCCGGATTTACTGGGTGTAAAGGGCGCGTAGGCGGGCTGTCAAGTCAGATGTGAAA
+
F,FFFFFFF:FFFF:FFFFFFFFFFFFF:FFF:FFFFF:FFFFFFFF::FFFFFFFFFFFFFFFFFFFFFFFFFFFFFFFFFFFFFFFFFFFFFFFFFFF,FFFF:FFFFFFFF:FFFFFFFFFFFF:FFFFFFF::FFFFFFFFFFFFFFF:FF:FFFFFFF:FFF,FFFFFFFF:FFFFFFFFFFFFFF:,FFF:FFFFFFFF:FFF:F,F,,FFF,F:,FFF:FFF:F:FFFFFFFFFFF:F,F:,:
@A00881:241:HJW2NDRXX:1:2127:13259:25113 1:N:0:CGAGAGAA+GATTGGAG
GATCAGCCTATGGGATGCACCAGTGGGGAATATTGGGCAATGGAGGCAACTCTGACCCAGCAACGCCGCGTGAGCGATGAAGGTCTTCGGATTGTAAAGCTCTTTAAGTGGGGACGAAGAAAGTGACTGTACCCACAGACTAAGCCTCGGCTAACTACGTGCCAGCAGCCGCGGTAATACGTAGGAGGCAAGCGTTATCCGGAATGACTGGGCGTAAAGGGTGCGTCGGTGGTTTGGCAAGTTGGTAGCG
+
FFFFFFFFFFFFFFFFFFFFFFFFFFFFF,FF::FFFF:FFF:FFFFFFFFFFFFFFFFFFFFFFFFFFFFFF:FFFFFFFFFFFFFFFFFFFFFF:FFFFFFFFFFFFFFFFFFFFFFF:FFFFFFFFFFFFFFFFFF,FFFFFFFF,FFFFFFFFFFFFFFFFFFFFFFFFFF:,FFFFFFFFFFFF::,FFFF,FF:FFFF:FFFFFFFFF,FFFFFFFFFFF,:FF:FFFFFFFFFFFFFFFFFFF
@A00881:241:HJW2NDRXX:1:2127:25599:25128 1:N:0:CGAGAGAA+GATTGGAG
GATCAGCCTATGGGAGGCACCAGTGAGGAATATTGGTCAATGGGCGGGAGCCTGAACCAGCCAAGCCGCGTGGAGGAAGAAGGTACAGAGTATCGTAAACTCCTTTTGTCAGGGGATAAAAGACGGGATGCGTCCCGTCCTGAAGGTACCTGAAGAAAAAGCATCGGCTAACTCCGTGCCAGCAGCCGCGGTAATACGGAGGATGCGAGCGTTATCCGGATGTATTGGGTTTAAAGGGTGCGTAGGCGGA
+
F,FFFFFFFFFFFF:FFFFFFFFFFFFFFFFFFFFFFFFFFFFFFFFFFFF:FFFFFF:FFFFFFFFFFF,FFFFFFFFFFFFFFFFFFFFFFF:F,FFFFFFFFFFFFFFFFFFFFFFFFFFFFFFFFFFFF:FFFFFFFFF:FFFFFFFFFFFFF,FFFFFFFF:FFF,FFFFFFFFFFFFFFFFFFFFF,:FFFFFFFFFF,FFFFF,FF,FFFF:FF,:F:FFF:FFF:F,FF:FFFFF:FFFFF:
@A00881:241:HJW2NDRXX:1:2127:15609:25426 1:N:0:CGAGAGAA+GATTGGAG
GATCAGCCTATGGGATGCAGCAGTCGGGAATATTGCGCAATGGAGGAAACTCTGACGCAGTGACGCCGCGTATAGGAAGAAGGTTTTCGGATTGTAAACTATTGTCGTTAGGGAAGATACAAGACAGTACCTAAGGAGGAAGCCCCGGCTAACTATGTGCCAGCAGCCGCGGTAATACATAGGGGGCAAGCGTTATCCGGAATTATTGGGTGTAAAGGGTGCGTAGATGGAGTAGCAAGTTGGTTGTGAA
+
FFFFFFFF:FFFFFFFFFFFFFFFFFFFF,F,FFFFFFFFFFFFFFFFFFFFFFFFFFFFFFFFFFFFFFFFFFFFFFFFFFFFFFFFFFFFFFFFFFF:FFFFFFFFFFFFFFFFFFFFFFFFFFFFFFFFFFFFFFFFFFFFFFFFFFF::FFFFFFFFFF:FFFFFFFF:F,FFFFFFFFFFFFFFFFFFFFFFF,F:F::FFFFFFF:FFFFFFFFFFFFFFFF,FF:,,FFFF::FFFFF:FF::
@A00881:241:HJW2NDRXX:1:2127:32732:25426 1:N:0:CGAGAGAA+GATTGGAG
GATCAGCCTATGGGGGGCAGCAGTGGGGGATATTGCACAATGGGGGGAACCCTGATGCAGCGACGCCGCGTGAGTGAAGAAGTATTTCGGTATGTAAAGCTCTATCAGCAGGGAAGAGGACGACGGTACCTGAATAAGAAGCCACGGCTAACTACGTGCCAGCAGCCGCGGTAATACGTAGGTGGCAAGCGTTCTCCGGATTTATTGGGTGTAAAGGGCGTGTAGGCGGGACTGCAAGTCAGATGTGAAA
+
F,FFFF:FFFFFFFFFFFFFFFFFFFFFFFFFFFF:FFFFFFFFFFFFFFFFFFFFFFFFFFFFFFFFFFFFFFFFFFFFF:FFFFFFFFF,,FFF::FFFFF:FF:FFFFFFF,FFFFFFFFFFFFFFFFFFFFFFFF,FFFFFFFFFFFFFFFFFFFFF:FFFFFFFFFFFF,FFFFFFFFFFF::FFFFFFFFFFFFFFFFFFFFFFFFF:FFFFF,FFFF:FFF:FFF::,F:F::FFF:,FF::,
@A00881:241:HJW2NDRXX:1:2127:30409:26694 1:N:0:CGAGAGAA+GATTGGAG
GATCAGCCTACGGGGTGCAGCAGTGAGGAATATTGGTCAATGGGCGGGAGCCTGAACCAGCCAAGCCGCGTGGAGGAAGAAGGTACAGAGTATCGTAAACTCCTTTTGTCAGGGGATAAAAGGCGGGATGCGTCCCGTCCCGAAGGTACCTGAAGAAAAAGCATCGGCTAACTCCGTGCCAGCAGCCGCGGTAATACGGAGGATGCGAGCGTTATCCGGATTTATTGGGTTTCAAGGGTGCGTAGGCCGC
+
F,FF:FFFFFFFFFFFFFFFFFF:FFFFF:F:F:FFFFFFFFFFFFFFFFFFFF:FFFFFFFFFFFFFFFFFFFFFFFFFFFFF:FFFFFFFFFFFFFFFFFFF,FFFFFFFFFFFFFFFFFFFFFFFF:FFFFF::FF:FFF:FFF,FF:FFFFFFFFF:FF:FFFFF,FFFFF:FFFFFFFFFFFFFF:FFFF:FFFFFFFFFFF,:FFFFFFFFFF:FF,FF:FFF:,F,FF,FFFFF:,FFFFF:F
@A00881:241:HJW2NDRXX:1:2127:32244:26772 1:N:0:CGAGAGAA+GATTGGAG
GATCAGCCTATGGGGCGCAGCAGTGAGGAATATTGGTCAATGGGCGCAGGCCTGAACCAGCCAAGTAGCGTGAAGGATGACTGCCCTATGGGTTGTAAACTTCTTTTATATGGGAATAAAGTTTTCCACGTGGGGAATTTTGTATGTACCATATGAATAAGGATCGGCTAACTCCGTGCCAGCCGCCGCGGTAATACGGAGGATCCGAGCGTTCTCCGGATTTATTGGGTTTCAAGGGAGCGTAGACGGG
+
FFFF:FFF:FFFFFFFFFFFFFFFFFFF:F:FFFFFFFFFFFFFFFFFFFFF:FFFFFFFFFFFFF,FFFFFFFFF:FF:,FFFFF,F:FFF,F:F:FFFFFFFFFFFFF:FFF::FF:FFFFFFFFF:F::,FF:,,FFFFFFFFFFFF:FF:FFFF,F:FFFFFFFFFFFFFFFFFFFF:F,FF:FFFFFF,FFFFF:FF,FFFF,FFFFFF:FFFF:FF,FF,FFF::F,FF:FFF:FFFFF:FFFF
@A00881:241:HJW2NDRXX:1:2127:15555:26866 1:N:0:CGAGAGAA+GATTGGAG
GATCAGCCTATGGGATGCATCAGTGAGGAATATTGGTCAATGGACGAGAGTCTGAACCAGCCAAGTAGCGTGAAGGATGACTGCCCTATGGGTTGTAAACTTCTTTTATACGGGAATAAAGTGAGGCACGTGTGCCTTTTTGTATGTACCGTATGAATAAGGATCGGCTAACTCCGTGCCAGCAGCCGCGGTAATACGGAGGATCCGAGCGTTATCCGGATTTATTGGGTTTAAAGGGAGCGTAGGCGGA
+
FFFFFFFFF:FFFFFFFFFFFFFFFFFFFFFFFFFFFFFFFFFFFFFFFFFFFFFFFFFFFFF:FFFFFFFFFFFFFFFFFFFFFFFFFFFFFFFFFFFFFFFFFFFFF:FFFFFFF:FFFFFF:FFFFFFFFFFFFFFFFFFFFFFFFFFFFFFFFF:FFFFFFFFFFFFFFFFF:FFFFFFFFF:FFFFFF:FFF:FFFFFFFFFFFFFFF,FF:FFFF:F:FFFFFF:FFFFFF::FFFFFFFFFFF
@A00881:241:HJW2NDRXX:1:2127:32108:26944 1:N:0:CGAGAGAA+GATTGGAG
GATCAGCCTACGGGGCGCAGCAGTGAGGAATATTGGTCAATGGGCGCAGGCCTGAACCAGCCAAGTAGCGTGAAGGATGACTGCCCTATGGGTTGTAAACTTCTTTTATATGGGAATAAAGTTTTCCACGTGTGGAATTTTGTATGTACCATATGAATAAGGATCGGCTAACTCCGTGCCAGCAGCCGCGGTAATACGGAGGATCCGAGCGTTATCCGGATTTATTGGGTTTAAAGGGAGCGTAGGTGGA
+
FFFFFFFFFFFFFFFFFFFFFF:FF:FFFFFFFFFFFFFFFFFFFFFFFFFFF:FFFFFFFFFFFFFFFFFFFFFFFFFFFFFFFFFFFFFFFFFFFFFFFFFFFFFFFFFFFFFFFFFFFFFFFFFFFFFFFFFFFFFFFFFFFFFFFFFFFFFFFFFFF,FFFFFFFFFFFFFFFFFFFFFFF,FFFFFFF:FFF:FFFFFFFFFFFFFFFFFFFFFFFFFFFFFFFFFFFF:FFF::FF:FFFFFFF
@A00881:241:HJW2NDRXX:1:2127:28483:26991 1:N:0:CGAGAGAA+GATTGGAG
GATCAGCCTATGGGGTGCAGCAGTGAGGGATATTGCACAATGGGGGGAACCCTGATGCAGCAACGCCGCGTGAAGGAAGAAGTATTTCGGTATGTAAACTTCTATCGACAGGGACGAAAGAAATGACGGTACCTGAGTAAGAAGCCCCGGCTAAATACGTGCCAGCAGCCGCGGTAATACGTATGGGGCAAGCGTTATCCGGATTTACTGGGTGTAAAGGGTGAGTAGGCGGTCAGATAAGTCATATGTG
+
FFFFFFFFFFFFFFFFFFFFFFFFFFFFFFFFFFFFFFFFFFFFFFFFFFFFFFFFFFFFFFFFFFFFFFFFFFFFFFFFFFFFFFFFFFFFFFFFFFFFFFFFFFFFF:FFFFFFFFFFFFFFFFFFFFFFFFFF:FFFFFF:FFFFFFFFFFFFFFFFFFF:FFFFFFFFFFF::FFFFFFFFF:FFFFFFFFF,FFFFF,FFFF:FFFFFFFFF:FFFFFFFFFFFFFFFFFFFFFFFFFFFFFF:F
@A00881:241:HJW2NDRXX:1:2127:24569:27258 1:N:0:CGAGAGAA+GATTGGAG
GATCAGCCTACGGGGGGCAGCAGTGGGGGATATTGCACAATGGGGGAAACCCTGATGCAGCGACGCCGCGTGGAGGAAGAAGGTTTTCGGATTGTAAACTCCTGTCGTGCGGGACGATGATGACGGTACCGCACAAGAAAGCCACGGCTAACTACGTGCCAGCAGCCGCGGTAAAACGTAGGTGGCAAGCGTTGTCCGGAATTACTGGGTGTAAAGGGAGCGCAGGCGGGCTGACACGTTGGAAGTGAAA
+
FFFFFFFFFFFFFFFFFFFFFFFFFFFFFFFFFFFFFF:FFFFFFFFFFFFFFFFFFFFFFFFFFFFFFFFFFFFFFFFF:FFFFFFFFF:FFFFFFFFFFFFFFF:FFFFFFFFFFFFFFFFFFFFFFFFFFFFFFFFFFFFFFFFFFFFFFFFFFFFFFFFFFFFFFFFFFFFFFFFFFFFFFFF:FFFF:FFF:FFF,FFFFFFFF,FF,F:FFFFFFFFF:FFFFFF:FF:F,FFF:FF,FFFFFF
@A00881:241:HJW2NDRXX:1:2127:18457:27477 1:N:0:CGAGAGAA+GATTGGAG
GATCAGCCTACGGGACGCAGCAGTGAGGAATATTGGTCAATGGGCGGGAGCCTGAACCAGCCAAGCCGCGTGGAGGAAGAAGGTACAGAGTATCGTAAACTCCTTTTGTCAGGGGCTAAAAGACGGGATGCGTCCCGTCCTGAAGGTACGTGAAGAAAAAGCATCGGCTAACTCCGTGCCAGCAGCCGCGGTAATACGGCGGATGCGAGCGGTCTCCGGGGTTATTGGGTTTAAAGGGTGCGTCGGCCGC
+
F,::FFFFFFFFFFFFFFFFFFF::FFFFFF:F::FFFF:FFFFFFFFFFFF,FFFFFFFFF:FFFFFFFFFFF:FFFFFF:FFFFF::F:F,FFF,FFFFFFFF:FFFF,F::F,FFFF,F,FFFFFFFFFFF:FFF:,:F:FFFF,F,F:F::,,FF::FFFFFF:FFFFFFF,:FFF,F:FFFFF:F:F:,FFFFFFFF:F:F:F:FF:,:,FF:F,F,:F,F:::FF:F,F,:F::FFF,FF:F::
@A00881:241:HJW2NDRXX:1:2127:28339:27555 1:N:0:CGAGAGAA+GATTGGAG
GATCAGCCTATGGGATGCAGCAGTGGGGAATATTGGGCAATGGGCGCAAGCCTGACCCAGCAACGCCGCGTGAAGGAAGAAGGCCCTCGGGTTGTAAACTTCTTTTGTCAGGGACGATAGTGACGGTGCCTGACGAATAAGCCACGGCTAACTACGTGCCAGCAGCCGCGGTAATACGTAGGTGGCGAGCGTTGTCCGGATTTACTGGGTGTAAAGGGCGCGTAGGCGGGTAGGCAAGTCAGATGTGAAA
+
F,FFFFFFFFFFFF,F:FFFFFFFFFFFFFFFFFFFFFFFFFFFFFFFFFFFFFFFFFFFFFFFF:FFFFFFFFFFFFFFFF:FFFFFFFF,FFFFFFFFF:FFFFFFF,FFFFFFF:FFFFFFFFF,FFFFFFFFF::FFFFFFFFFFFFFFFFFFFFFFFFFFFFFFFFF,:::F:FFFFFFFFFFFFFFFFFFFFF::FFFFFFFFFFFF,,,FFFF:F,FFFFFFF:FFFFF,FF:FF:F,F,F,F
@A00881:241:HJW2NDRXX:1:2127:16369:27618 1:N:0:CGAGAGAA+GATTGGAG
GATCAGCCTACGGGGGGCAGCAGTGAGGGATATTGCACAATGGGGGAAACCCTGATGCAGCAACGCCGCGTGAAGGAAGAAGTATTTCGGTATGTAAACTTCTATCGATGGGGACGAAAGAAATGACGGTACCCAAGTAAGAAGCCCCGGCTCAATACGTGCCAGCAGCCGCGGTAATACGTCTGGGGCACGCGTTATCCGGATTTACTGGGTGTAAAGGGTGAGTAGGCGGCTTATTAAGTCATATGTG
+
F,:FFFFFFFFFFFFFFFFFF,FFFFFFFFFFFF:FFFF:FFFFFF:FFFFFFFFFFFFFFFFFFFFFFFFFFFFFFFFFFFFFFFFFFFF,FFFFFFFF:FF:FFFFF:FFFFFFFF:FFF,FFFFF:FFFFFF:F::,FFFF:FFF:FFF:F,F,FFFFFF:FFFFFFFFFF,F:FFFFF:FFFFFF:,FFFFFFF:FFFFFFFFF::FFF:FF,FFF:FFFFF,:FFF:F:,F,:FFFFF:F:FFF:
@A00881:241:HJW2NDRXX:1:2127:26178:27759 1:N:0:CGAGAGAA+GATTGGAG
GATCAGCCTATGGGATGCACCAGTGGGGAATATTGCGCAATGGGCGAAAGCCTGACGCAGCGACGCCGCGTGAGGGATGAAGGTCTTCGGATCGTAAACCTCTGTCAGCAGGGAAGAGCGGTCACTGTGCTAATCAGCAGTGAATTGACGGTACCTGCAAAGGAAGCACCGGCTAACTCCGTGCCAGCAGCCGCGGTAATACGGAGGGTGCGAGCGTTAATCGGAATTACTGGGCGTAAAGCGCTCGTAG
+
FFFFFFFFFFFFFFFFFFFFFFFFFFFFF:FFFFFFFFFFFFFFFFFFFFFFFFFFFFFFFFFFFFFFFFFFFFFFFFFFFFFFFFFFFFFFFFFFFFFFFFFFFFFFFFFFFFFFFFFFFFFFFFFFFFFFFF:FFFFFFFFFFFFFFFFFFFFFFFFFFFFFFF:FFFFFFF,FFFFFFFFFF:FFFFFFFFFFF:FF:F:FFFFFFFF:FFFFFFFFFFFFFFF::FFFFFFFFFFFFF:FFFFFF:
@A00881:241:HJW2NDRXX:1:2127:30346:27837 1:N:0:CGAGAGAA+GATTGGAG
GATCAGCCTACGGGGCGCAGCAGTGAGGAATATTGGTCAATGGGCGGAAGCCTGAACCAGCCAAGTCGCGTGAGGGAATAAGGCCCTACGGGTCGTAAACCTCTTTTGCCGGGGAGCAAGGGCGGGGACGTGTCCCGGCCCGGAGAGTACCCGGAGAAAAAGCATCGGCTAACTCCGTGCCAGCAGCCGCGGTAATACGGAGGATGCGAGCGTTATCCGGATTTATTGGGTTTAAAGGGTGCGTAGGCGG
+
F,FFFFFFFFFFFFFFFFFFF:FFFFFFFFFFFFFFFFFFFFFFFFFFFFFFFFFFFFFFFF:FFFFFFFFFFFFFFFFFFFFFFFF:FFFFFFFFFFFFFFFFFFFFFFFFFFFFFFFFF:F:FFFFFFFF:FFFFFFFFFFFFFFFFFFFFFFF,F:FFFFFFFFFFF:FFF:FFFFFFFFFFFFFFFFFF,FFFFFFFFFFF:FFFFFFF,FFFFFFF,FFFFFFFF:FFFF:FFFFFFFF:,FFFF
@A00881:241:HJW2NDRXX:1:2127:32190:27837 1:N:0:CGAGAGAA+GATTGGAG
GATCAGCCTACGGGGCGCAGCAGTGAGGAATATTGGTCAATGGGCGGGAGCCTGAACCAGCCAAGCCGCGTGGAGGAAGAAGGTACAGAGTATCGTAAACTCCTTTTGTCAGGGGATAAAAGACGGGATGCGTCCCGTCCTGAAGGTACCTGAAGAAAAAGCATCGGCTAACTCCGTGCCAGCAGCCGCGGTAATACGGAGGATGCGAGCGTTATCCGGATTTATTGGGTTTAAAGGGTGCGTAGGCCGC
+
FFFFFFFFFFFFFFFFFFFFFFFFFFFFFFFFFFFFFFFFFFFFFFFFFFFFFFFFFFFFFFFFFFFFFFFFFFFFFFFFFFFFFFFFFFFFFFFFFFFFFFFFFFFFFFFFFFFFF:FFFF:FFFFFFFFF:FFFFFFF:FFFFFFFFFF:FFFFFFFFF:FFFFFFFFFFFFFFFFFFFFFFFFFFFFFFFFFFFFFFFFFFFFFFFFFFFFFFFFF:FFFFFFFFFFFFFF:FFFFF:FFFFFFFFF
@A00881:241:HJW2NDRXX:1:2127:18285:28494 1:N:0:CGAGAGAA+GATTGGAG
GATCAGCCTATGGGGTGCACCAGTGAGGAATATTGGTCAATGGGCGGGAGCCTGAACCAGCCAAGCCGCGTGGAGGAGGAAGGTACAGAGTATCGTAAACTCCTTTTGTCAGGGGATAAAAGGCGGGATGCGTCCCGTCCCGAAGGTACCTGAAGAAAAAGCATCGGCTAACTCCGTGCCAGCAGCCGCGGTAATACGGAGGATGCGAGCGTTATCCGGATTTATTGGGTTTAAAGGGTGCGTAGGCCGC
+
FFFFFFFFFF:FFFFFFFFF:FFFFFFFF:FFFFFF,FFFFFFFFFFFFFFFFFFFFFF:FFFFFFFFFFFFFFFFFFFF,FFFFFFFFF:FFFFFFFFFFFFFFFFFFFFFFFF,FFFFFFFFFFFFFFFFFFFF,FFFFFFFFFF:FFFF:FF:FFFFFFFFF:FFF:FFFFFF,FF,FFFFFFFFFFFF:FF,FFFFFFFFFF:FFFFF,FFFF:F:FFFFF:FFFFFFFFFFFFFFFFF:FFFFFF
@A00881:241:HJW2NDRXX:1:2127:28772:29434 1:N:0:CGAGAGAA+GATTGGAG
GATCAGCCTATGGGGTGCAGCAGTGAGGAATATTGGTCAATGGGCGAGAGCCTGAACCAGCCAAGTCGCGTGAGGGAAGACGGTCCTATGGATTGTAAACCTCTTTTGCCGGGGAGCAAAAAGCGGTACGTGTACCGCATCGAGAGTACCCGGAGAAAAAGCATCGGCTAACTCCGTGCCAGCAGCCGCGGTAATACGGAGGATGCGAGCGTTATCCGGATTTATTGGGTTTAAAGGGTGCGTAGGCGGA
+
FFFFFFFFF:FFFFFFFFFFFFFFFFFFFFFFFFFFFFFFFFFFFFFFFFFFFFFFFFFFFFFFFFFFFFFFFFFF:FFFFFFFFFFFFFFFFFFFFF:FFFFFFFFFFFFFFFFFFFFFFFFFFFFFFFFFFFFFFFFFFFFFFFFFFFFFFFFFFFFFFFFFFFF:FFFFFF:FFFFFFF:FFFFFFFFFF,FFF,FFF,FF:FFFFFFFFFFFFF,FFFFFFFFFFF:FFF:FFFFFF:FFFF:FF:
@A00881:241:HJW2NDRXX:1:2127:32805:29590 1:N:0:CGAGAGAA+GATTGGAG
GATCAGCCTATGGGATGCAGCAGTGGGGAATATTGGTCAATGGGGGAAACCCTGAACCAGCAACGCCGCGTGAAGGAAGAAGGCTTTCGGCTTGTAAACTTCTTTTATCAGGGACGATAGTGACGGTACCTGATGAATAAGCTCCGGCTAACTACGTGCCAGCAGCCGCGGTAATACGTAGGGAGCGAGCGTTATCCGGATTTACTGGGTGTAAAGGGCGCGTAGGCGGGCTGACAAGTCAGATGTGAAA
+
F,FFFFFFFF:FFFFFFFFFFFFFFFFF:FFFFFFFFFFFFFFFFFFFFFFFFFF:FFFFFFFFFFFFFFFFFFF,:FFFFFFFFFFFFFFFFFFFFFFFFFF:FFFFF:FFFFFFFF:,FFFF:FF:FFFFFFF::F:FFFFFFFFFFFFFFFF:FFFFFFF:FFFFFFFFFFFFFFF,FFFF,FFF:FF,:FFFF:FFFFFFFFFFFFF:FFFFFFFFF:FFFFFF:FFF:FFF:FFFF:FFFF:FFF
@A00881:241:HJW2NDRXX:1:2127:27959:29778 1:N:0:CGAGAGAA+GATTGGAG
GATCAGCCTATGGGGCGCAGCAGTGGGGAATTTTGGACAATGGGCGCAAGCCTGATCCAGCTATTCCGCGTGCGGGAAGACGGCCTTCGGGTTGTAAACCGCTTTAGTGGAGGACGAAAAGCGCAGGTAGGACAATGACGTGCGTGCTGACGGTACTCCAAGAATAAGCACCGGCTAACTACGTGCCAGCAGCCGCGGTAATACGTAGGGTGCGAGCGTTAATCGGAATTACTGGGCGTAAAGGGTGTGC
+
FFFFFFFFFFFFFFFFFFFFFFFFFFFFF:FFFFFFFFFFFFFFFFFFFFFFFFFFFFFFFFFFFFFFFFFFFFFFF,FFFFFFFFFFFFFFFFFFFFFFFFF:FFFFFFFFFFFFFFFFFFFFFFFFFFFFF:FFFFFFFFFFFFFF:FFFFFFFFFF,FFF,FFF,F,FFFFFF,FFFFFFFFFFFFFFFF::FFFF,FF,::,,FFFF:FFF:FF:F:,FFFFF,FFFFFFFFFFFFFF:FFF:FFF
@A00881:241:HJW2NDRXX:1:2127:32904:29982 1:N:0:CGAGAGAA+GATTGGAG
GATCAGCCTACGGGACGCAGCAGTGAGGAATATTGGTCAATGGGCGGGAGCCTGAACCAGCCAAGCCGCGTGGAGGAAGAAGGTACAGAGTATCGTAAACTCCTTTTGTCAGGGGATAAAAGACGGGATGCGTCCCGTCCTGAAGGTACCTGAAGAAAAAGCATCGGCTAACTCCGTGCCAGCAGCCGCGGTAATACGGAGGATGCGAGCGTTCTCCGGAGTTATTGGGTTTAAAGGGTGCGTAGGCCGC
+
F,FFFFFFFFFFFFFFFFFFFFFFFFFFFFFFFFFFFFFFFFFFFFFFFFFFFFFFFFFFFFFFFFFFFFFFFFFFFFFFFFFFFFFFFFFFFFFFFFFFFFFFFFFFFFFFFFFFFFFFFFFFFFFFFFF,FFFFFFFFFFFFFFF,FFFFFFFFFF:FFFFFFFFFFFFFFFFFFFFFFFFFFF:FFFFFFFFFFFFFFFF:FFFF:FF:FFFFF:FF,F:FFFFF,FF:FFFFFFFFFFF:FFFFFF
@A00881:241:HJW2NDRXX:1:2127:18448:30248 1:N:0:CGAGAGAA+GATTGGAG
GATCAGCCTACGGGAGGCAGCAGTCGGGAATATTGCGCAATGGAGGGAACTCTGACGCAGTGACGCCGCGTGCAGGAAGAAGGTTTTCGGATTGTAAACTGCTTTAGACAGGGAAGAAAAAAATGACAGTACCTGTAGAATAAGCTCCGGCTAACTACGTGCCAGCAGCCGCGGTACTACGTAGGGAGCGAGCGGTATCCGGATTTATTGGGTGTAAAGGGTGCGTAGACGGACTTGCAAGTTAGCTGTG
+
FFFFFFFFFFFFFFFFFFFFFFFFFFFF::F,:FFFFFFFFFFFFFFF:FFFFFFFFFFFFFFFFFFFFFFFFFFFFFFFFFFFFFFFFFFFFFFFFFFFFFF:FFFFFFFFFFFFFFFFFFFFFFFFFFFFFFFFFFFFFFFFFFFFFFFFFFFFFFFFFFF:FFFFFFFFFFFF,FFFFFFFFFFFFFFFFF,FFFFFFFF:F::FFFFF:FFFFFFFFFFFFFFFFFFFFFFFFFF,FFF,:FF:F,
@A00881:241:HJW2NDRXX:1:2127:29966:30686 1:N:0:CGAGAGAA+GATTGGAG
GATCAGCCTACGGGACGCAGCAGTGAGGAATATTGGTCAATGGGCGCGAGCCTGAACCAGCCAAGTCGCGTGAGGGAAGACGGCCTTATGGGTTGTAAACCTCTTTCAGATGAGAGTAAAGGGTGCTACGCGTAGCACATTGCAAGTATCATCAGAAGAAGCATCGGCTAATTCCGTGCCAGCAGCCGCGGTAATACGGAAGATGCGAGCGTTCTCCGGATTTATTGGGTTTATAGGGTGCGTAGGCGGA
+
F,FFF:FFFFFFFFFFFFFFFFFFFFFFFFFFFFFFFFFFFFFFFFFFFFFFFFFFFFFFFFFFFFFFFFFFFFFFFFFFFFFFFF:FFFF:FFFFFFFFFFFFFFF,FF,F,:FFFF,,FFFFFFFFF,F:FFFFFF:::FFF,FFFFF::FF:FFFFFFF,FFF,FFF,:F:F:FFFFFFF:FF:FF:FF,,F,FFF,:F,FF:F,FF,,F:F::FFF,F:F,FF:FFF:F,F::FFFF:FFFFFFFF
@A00881:241:HJW2NDRXX:1:2127:19190:30749 1:N:0:CGAGAGAA+GATTGGAG
GATCAGCCTATGGGGGGCAGCAGTGAGGAATATTGGTCAATGGGCGGGAGCCTGAACCAGCCAAGCCGCGTGGAGGAAGAAGGTACAGAGTATCGTAAACTCCTTTTGTCAGGGGATAAAAGACGGGATGCGTCCCGTCCTGAAGGTACCTGAAGAAAAAGCATCGGCTAACTCCGTGCCAGCAGCCGCGGTAATACGGAGGATGCGAGCGTTCTCCGGCTTTATTGGGGTTATTGGGTGCGTAGGCCGC
+
F,FFFFFF:F:FFFFFFF,FFFFFF,FFF:FFFFFFFF:FFFFFFFFFFFFFFFF:FFFFFFFFFFFFFFFFFFFFFFFFFFFFFFFFFF,FFFFFFFF:FFFFFFFFFF:FFFFFF,FFF:,FFFFFFFFFFFFFFFFF:FF,FFFFFFFFFFFFFFFF:F::FF:FF,FFFFFFFFF:F:FFFF:FFFF:FFFF:FF:FF,:FFF:FF::F,F:FF,F::,F,FFFF,:FF,FFFFF,:F,,:F,FFF
@A00881:241:HJW2NDRXX:1:2127:30418:30937 1:N:0:CGAGAGAA+GATTGGAG
GATCAGCCTATGGGACGCAGCAGTGAGGAATATTGGTCAATGGGCGCGAGCCTGAACCAGCCAAGTCGCGTGAGGGAAGACGGCCTTATGGGTTGTAAACCTCTTTCAGATGAGAGTAAAGGGTGTTACGTGTAGCACATTGCAAGTATCATCAGAAGAAGCATCGGCTATTTCCGTGCCAGCAGCCGCGGTAATACGGAAGATGCGAGCGTTATCCGGATTTATTGGGGTTAAAGGGTGCGTAGGCGGA
+
F,FF:FFFFFFFFFF:FFFFFFFFFFFFFFF:FFFFFFFFFFFFFFFFFFFFFFFFFFFFFFFFFFFFFFFF,FFFFFFFFFFF:FF:FFFFFFFFF:FFFFFFFFFFF,FFFFFFFFFF:FFFFFFFFFFFF,FFFFFF:FFFFFFFFFFFF:FFFF,FFFFFFFFFF,,FFFFFFFFFF:FFFF,F:FFFFFFFFFFF,::FFFF,FFFFF,FFFFF,FFFFFFFFF,,FFFFFFFF:FFFFFFF:FF
@A00881:241:HJW2NDRXX:1:2127:32072:31360 1:N:0:CGAGAGAA+GATTGGAG
GATCAGCCTATGGGATGCAGCAGTGAGGAATATTGGTCAATGGGCGGGAGCCTGAACCAGCCAAGCCGCGTGGAGGAAGAAGGTACAGAGTATCGTAAACTCCTTTTGTCAGGGGATAAAAGGCGGGATGCGTCCCGTCCCGAAGGTACCTGAAGAAAAAGCATCGGCTAACTCCGTGCCAGCAGCCGCGGTAATACGGAGGATGCGAGCGTTATCCGGATTTATTGGGTTTAAAGGGTGCGTAGGCCGC
+
F,FFFFFFFFFFFFFFFFFFFFFFFFFFFFFFFFFFFFFFFFFFFFFFFFFFFFFFFFFFFFFFFFFFFF:FFFFFFFFFFFFFFFFFFFFFFF:F:FFFFFFFFFFFFFFFFFFFFFFFFFFFFFFFFFFFFFFFFFFFFFFFFFFFFFFFFFFFFFFFFF:FFFFFFFFFFFFFFFFFFFFFFFFFFFFFFFFFFFFFFFFFFFFF:FF,F::FFF:FFFFF:FFFFFFF::F:FFFFFFFFFFFFFF
@A00881:241:HJW2NDRXX:1:2127:19786:31626 1:N:0:CGAGAGAA+GATTGGAG
GATCAGCCTACGGGGGGCAGCAGTGGGGAATAGTGGGCAATGGGCGCAAGCCTGACCCAGCAACGCCGCGTGAAGGAAGAAGGCTTTCGGGTTGTAAACTTCTTTTAAGAGGGAAGATGAAGAGACGGTACCTCTTGAATAAGCCACGGCTAACTACGTGCCAGCAGCCGCGGTAATACGTAGGTGGCAAGCGTTGTCCGGATTTACTGGGTGTAAGGGGCGTGTAGGCGTGATGGCACGTCAGATGTGA
+
FFFF:FFFFFFFFFFFFF:FFFFFFFFFFFFF,FFFFF:F,FFFFFFFFFFF:FFFFFFFFFFFFFFFFF:F,FFFFFFFFFFF:FFFFFF:FFFFFFFFFF:FFFF:FFFFFF,F,FFF:F,:FFFFFFFFF:FFF,:FFFFFFFFFFFFFFFFFF:FFFFFFFFFFFFFFFFF,:FFFFFFFFFFFF:FFFFFFFFFF:FFF:F:F:FF:FF::,FF::F:F,FFF,FF:FFFFFF::F,:FFFFFFF
@A00881:241:HJW2NDRXX:1:2127:24334:31861 1:N:0:CGAGAGAA+GATTGGAG
GATCAGCCTACGGGATGCAGCAGTGGGGAATATTGCACAATGGGCGCAAGCCTGACCCAGCAACGCCGCGTGAAGGAAGAAGGCCCTCGGGTTGTAAACTCCTTTTGTCAGGGGATAAAAGACGGGATGCGTCCCGTCCTGAAGGTACCTGAAGAAAAAGCATCGGCTAACTCCGTGCCAGCAGCCGCGGTAATACGGAGGATGCGAGCGTTAGCCGGATTTATTGGGTTTAAAGGGTGCGTAGGCCGCG
+
F,FF,FFFF,FFFFFFFF:FFFFFFFFFFFFFFFFFFFFFFFFFFFFFFFFFFFFFFFFFFFFFFFFFFF:FFFF:F,FFFFFFFFFFFFFFFFFF:FFFFFFFFFFFFFFFF::F:FFFFFFFFFFFFF:FFFFFFFF,FFFFFFFFFFFFFFFF:FFFFF:FF:FF:F:FFFFFFFFFF:,FF:F:FFFF,FFFFFFFF:F:F:FFFF,:F,F:FF,F,F,:FFFFFFFFFFF,FF::FFF::F:,F:
@A00881:241:HJW2NDRXX:1:2127:16288:32362 1:N:0:CGAGAGAA+GATTGGAG
GATCAGCCTACGGGGGGCAGCAGTGAGGAATATTGCGCAATGGAGGAAACTCTGACGCAGTGACGCCGCGTGCAGGAAGAAGGTTTTCGGATTGTAAACTGCTTTAGACAGGGAAGAACATAATGACAGTACCTGTAGAATAAGCTCCGGCTAACTACGTGCCAGCAGCCGCGGTAATAGGTAGGGAGCAAGCGTTATCCGGATTTATTGGGTGTAAAGGGTGCGTCGACGGGATAACAAGTTAGTTGTG
+
F,FF:FFFF:FFFFFFFFFF::FFFFFFFFFF:FFFFFF,FFFFFFFFFFF:FFFF:F:FFFFFFFFFFFFFFFFF:FFFFFFFFFFFFFFFFFFFF,FFFFFFFFFFF,FFFFFFFF,FFFFFFFFFFFFFFFFFFFFFFFFFFFFFFFFFFFFFFFFFF:FF:FFFFF:FFFFF:FF,::,FFF::FF::FF,::FFFFFF:,FFF,FFF,F,FFFF:FFFFFF:,FFFFF::FFFFFFFF,:,F:FF
@A00881:241:HJW2NDRXX:1:2127:24560:32471 1:N:0:CGAGAGAA+GATTGGAG
GATCAGCCTACGGGGTGCAGCAGTGGGGAATATTGCACAATGGGGGGAACCCTGATGCAGCGATGCCGCGTGAGGGAAGAAGGTTTTCGGATTGTAAACCTCTGTCCTCAATGAAAAGGATGAGATGGTAATTGAGGAGGAAGCCCCGGCTAACTACGTGCCAGCAGCCGCGGTAATAGGTAGGGGGCGAGCGTTATCCGGATTTACTGGGTGTAATGGGAGCGTAGACGGCTGAGCACGTCTGGAGTGA
+
F,,F:FFFFFFFFFFFFFFFFFFFFFFFFFFFFFFFFFFFFFFFFFFFFFFFFFFFFFFFFFFFFFFFFFFF:FFFFFFFFFFFFFFFFF:FFFFFFFFFFFFFFFFFFFFFF:FFFFFF:FF:FFFF,,F:FF:FFFFFF:FFFFFFFFFFFFFFFFFFFFFFFFFFFFFFFFFFF,,FFFFFFFF:FFFFF:F:F:F:::FFFF:,FF:FF,FF,FFF:FF:FFF,F:FF,FF:FF:F,::FFFFFF:
@A00881:241:HJW2NDRXX:1:2127:20708:32628 1:N:0:CGAGAGAA+GATTGGAG
GATCAGCCTACGGGACGCAGCAGTGGGGAATATTGGTCAATGGGCGGGAGCCTGAACCAGCCAAGCCGCGTGGAGGAAGAAGGTACAGAGTATCGTAAACTCCTTTTGTCAGGGGATAAAAGACGGGATGCGTCCCGTCCTGAAGGTACCTGAAGAAAAAGCATCGGCTAACTCCGTGCCAGCAGCCGCGGTAATACGGAGGATGCGAGCGTTATCCGGATTTATTGGGTTTAAAGGGTGCGTAGGCCGC
+
FFFFFFFFFFFFFFFFFFFFFFFFFFFFFFF:FFFFFFFFFFFFFFFFFFFFFFFFFFFFFFFFFFFFFFFFFFFFFFFFFFFF:FFFFFFFFFFFFFFFFFFF:F:FFFFFFFFF:F:FFFFFFFFFFFF:FFFFFFFF,F,FFFF:FFFFF:F,FFFFFFFFFFFFFFF:FFFF:FFFFFFFFFFFFFFFFFFFFFFFFFFFFF::FFF:F,FFFFFFFF,F:FFFF::FFFFFFFFFFFF,FF::FF
@A00881:241:HJW2NDRXX:1:2127:28384:32894 1:N:0:CGAGAGAA+GATTGGAG
GATCAGCCTATGGGAGGCAGCAGTGGGGAATATTGCACAATGGGGGGAACCCTGATGCAGCGACGCCGCGTGAAGGAAGAAGTATCTCGTTATGTAAACTTCTATCAGCAGGGAAGAAAATGACGGTACCTGACTAAGAAGCCCCGGCTAACTACGTGCAAGCAGCCGCGCTAATACGTAGGGGGCAAGCGTTATCCGGATTTACTGGGTGTAAAGGGAGCGTAGACGGACGAGCAAGTCTGATGTGAAA
+
FFFFF,FFF:FFFFFFFFFFFF::FF,,FFFFFF,,FFF:FFFFF,FFFF,FF,F:,FFFFFFFFFFFF,FFFFFFF:FFFFFFF::,F,,:FFFFFFF,FF,:FFFFF,,,FF::FF:FF:F:FF:F,FFFF,FFF:FF,:FF:,,FFF:F:FFF,FF,F:FFFF::F,,FFFFFFFFF,FFFF:FFFFF,:FFFFFF::F:F:FF,,,F,FF,FFFFFFFFFF,F,:,,:FF,FFFF,,FF,,FF,F,
@A00881:241:HJW2NDRXX:1:2127:27218:32910 1:N:0:CGAGAGAA+GATTGGAG
GATCAGCCTATGGGAGGCAGCAGTGGGGAATCTTCCGCAATGGGCGAAAGCCTGACGGAGCGATGCCGCGTGGGTGAAGAAGGGATTCGTCCCGTAAAGCCCTGTTGCCCGCGACGAAGAGCGCATCGAGGACAGAGCGATGCGAGTGACGGTAGCGAGCGAGGAAGCCACGGCTAACTACGTGCCAGCAGCCGCGGTACTACGTAGGTGGCGAGCGTGGTCCGGACTCATTGGGCGGAAAGCGCCTGTA
+
F,FFFFFFF,FFFFFFFFFFF,FFFFFFFFFFFFFFFF,FFFFFFFFFFFFF:FFFFFFFFFFF:FFFFFFFFF:F::FFFFFFFFFF:FFFFFFF:FFFFFFFFFFFFF:FFFFFF:FFFFFFFFFFFFF:,F::FF::FFFFFFFFFFFFFF:FFFFFFFF:,,F:FFFFF::F,FFFFFFFF::FFF:FF:FFF:,,FFFF:FF,:FFFFFFFF,,:F:FFFFF,:F:,FFF:F,,FFFF:F,FFF,
@A00881:241:HJW2NDRXX:1:2127:26720:33176 1:N:0:CGAGAGAA+GATTGGAG
GATCAGCCTATGGGAGGCAGCAGTGGGGAATCTTCCGCAATGGGCGAAAGCCTGACGGAGCGATGCCGCGTGGGTGAAGAAGGGATTCGTCCCGTAAAGCCCTGTTGCCCGCGACGAAGAGCGCATCGAGGAAAGAGCGATGCGAGTGACGGTAGCGAGCGAGGAAGCCACGGCTAACTACGTGCCAGCAGCCGCGGTAATACGTAGGTGGCGAGCGTTGTCCGGAATCATTGGGCGTACAGCGCAGGTA
+
F,FFFFFFFFFFFFFFFFFFFFFFFFFFF:FFFFFFFFFFFFFFFFFFFFFFFFFFFFFFFFFFFFFFFFFFFFFFFFFFFFFFFFFFFFFFFF:,,FFFFFFFFF,FFFFFFFFFFFFFFFFFFFFFFFFF:FFFFFFFF::FFFFF:F:FF:FFFFFF:FFFF:FFFFFFFFFFFFFFFFFFFF:FFFFFFFFFFFFFFFFFFFFFFFFF:,:FF:FFFFFFFFFFFFFF,FFFF::FFF:FFF,FFF
@A00881:241:HJW2NDRXX:1:2127:25970:33254 1:N:0:CGAGAGAA+GATTGGAG
GATCAGCCTATGGGATGCAGCAGTGAGGAATATTGCACAATGGGGGGAACCCTGATGCAGCGACGCCGCGTGAGTGAAGAAGTATTTCGGTATGTAAAGCTCTGTCAGCAGGGAAGAAAATGACGGTACCTGAAGAAGAAGCCCCGGCTAACTACGTGCCAGCAGCCGCGGTAATACGTAGGGGGCAAGCGTTATCCGGATTTACTGGGTGTACAGGGATCGCAGGCGGCATGGCACGTCAGAAGTGAAA
+
F,FFFFFFF:FFFFFFFFFFFFFFFFFFFF,FFFFFF:FFFFFFFFF,:FF:FFFFFFFFFFFFFFF:FFFFFFFF:FFFFFFFFFFFFFF,FFFF,FFFF,FFFFFFFFFFFFFFFF,FFFFFFFFFF::FFFF,FFFFFFFFFFFF:FFFFFFFFFFFFFF,:FFFFFFF::FFFFFFFFFFFF,FFFFFF,FFF:FFFFFFF,FFF,FF:,,FFFF,::F:FFFFFFF:FFFF,:FFF:F,:F:::F
@A00881:241:HJW2NDRXX:1:2127:25400:33520 1:N:0:CGAGAGAA+GATTGGAG
GATCAGCCTACGGGGCGCAGCAGTGAGGAATATTGGTCAATGGGCGGGAGCCTGAACCAGCCAAGTCGCGTGAGGGATGACGGCCCTATGGGTTGTAAACCTCTTTTGCCGGGGAGCAAAGTGCCGCACGTGTGCGGTTTGGAGAGTACCCGGAGAAAAAGCATCGGCTAACTCCGTGCCAGCAGCCGCGGTAATACGGAGGATGCGAGCGTTATCCGGATTTATTGGGTTTAAAGGGTGCGTAGGCGGA
+
FFFFFFFFFFFFFFFFFFFFFFFFFFFFFFFFFFFF:FFFFFFFFFFFFFFFFFFFFFFFFFF:FFFFFFFFFFFFFFFFFFFFFFFFFFFFFFFFFFFFFFFFFFFFFFFFFFFFF,F:FFFFFFFFFFFFFFFF:,FFFFFFFFFFFFFFFFFFFFFFFFFFF:FFFFFFFFFFFFFFFFFFFFFFFFFFF:FFFFFFFFFFFFFFFFFF:FFFF:FFFFFFFFFFF::FFFFFFFF:FFF::FFF:F
@A00881:241:HJW2NDRXX:1:2127:29441:33849 1:N:0:CGAGAGAA+GATTGGAG
GATCAGCCTATGGGACGCACCAGTGAGGAATATTGGTCAATGGGCGCAGGCCTGAACCAGCCAAGTAGCGTGAAGGATGACTGCCCTATGGGTTGTAAACTTCTTTTATATGGGAATAAAGTTTTCCACGTGTGGAATTTTGTATGTACCATATGAATAAGGATCGGCTAACTCCGTGCCAGCAGCCGCGGTAATACGGAGGATCCGAGCGTTATCCGGATTTATTGGGTTTAAAGGGAGCGTAGGTGGA
+
FFFFFFFFFFFFFFFFFFFFFFFFFFFFFFFFFFFFFFFFFFFFFFFFFFFFFFFFFFFFFFFFFFFFFFFFFFFF:FFFFFFFFFFFFFFFFFFFFFFFFFFFFFFFFFFFFFF:FFFFFFFFFFFFFFFFFFFF:FFF:FFFFFFFFFFFFFFF:FFFFFFFFFFFFFFFFFFFFFFFFFFF:FFFFFFFFFFFFFFFFFFFFFFFFFFFF:FFFFFF:FFFFFFFFF:F::,FFFFFFFFFF:F:FF
@A00881:241:HJW2NDRXX:1:2127:15591:33974 1:N:0:CGAGAGAA+GATTGGAG
GATCAGCCTACGGGACGCAGCAGTGGGGAATATTGGGCAATGGGCGCAAGCCTGACCCAGCAACGCCGCGTGAGGGAAGAAGGCTTTCGGGTTGTAAACCTCTTTTACCAGGGACGAAGGACGTGACGGTACCTGGAGAAAAAGCAACGGCTAACTACGTGCCAGCAGCCGCGGTAATACGTAGGTTGCAAGCGTTGTCCGGATTTACTGGGTGTAAAGGGCGTGTAGGCGGAACTGCACGTCAGATGTG
+
F,FFFFFFFFFFFFFFFFFFFFFFFFFFFFFF,FFFFF:FFFFFFFFFFFFFFFFFFFFFFFFF:FFFFFFFFFFFFFF,FFF:FFF,FFFFFFFF:FFFFFFFFFFFFFFFFF:F:FFFFFFFF:FFFF:FFFFF:F:F:F:FFFF:FFFFFFFFFFFFFFFFFFFFFFFFFFFF,FF:,FFFFFFFFF:FFF,FFFFFFFFF:FF,FFFFFF,F,:FFF:FFF:FFFFFFFFFFFF::F:FFFFFFFF
@A00881:241:HJW2NDRXX:1:2127:16125:34334 1:N:0:CGAGAGAA+GATTGGAG
GATCAGCCTACGGGATGCAGCAGTAGGGAATTTTCGTCAATGGGGGCAACCCTGAACGAGCAATGCCGCGTGAGCGAAGAAGGTCTTCGGATTGTAAAGCTCTGTTGCCGGGGAAAAAGGAAGGAAAGAGGAAATGCTTTTCTTTGGATGGTACCCGGCCAGAAAGTCACGGCTAACTACGTGCCAGCAGCCGCGGTAATACGTAGGTGGCAAGCGTTATCCGGAATGATTGGGCGTAAAGGGTGAGCAG
+
FFFFFFFFFFFFFFFFFFFFFFFFFFFFFFFFFFFFFFFFFFFFFFFFFFFFFFFFFFFFFFFFFFFFFFFFFFFFFFFFFFFFFFFFFFFFFFFF::FFFFFFFFFFFFFFFFF,,:FFFFF:FFFFFFFFFFFFFFFFF:FFFFFFFFFFFFFFFFFFFFFFFFFFFFFFFFFFFFFFFFFFFFFFFFFFFFFF:F,FFFFFFFFFFFFFFFFFFF:FFFFFFFFF,FFFFFFFF,F::FFFFFFFFF
@A00881:241:HJW2NDRXX:1:2127:17056:34413 1:N:0:CGAGAGAA+GATTGGAG
GATCAGCCTATGGGAGGCAGCAGTCGGGAATCTTGCGCAATGGAGGGAACTCTGACGCAGTGACGCCGCGTATAGGAAGAAGGTTTTCGGATTGTAAACTATTGTCTATAGGGAAGAAAGAAATGACGGTACCTATAAAGAAAGCTCCGGCTAACTACGTGCCAGCAGCCGCGGTAATACGTAGGGAGCAAGCGTTATCCGGATTTATTGGGTGTAAAGGGGGCGTAGACGGGAGAGCAAGTTAGTTGTG
+
F:,FFFFFF:FFFFFFFFFFF,FFFFFF:FF,:FFFFF:FFFFFFFFFFFFFFFFFFFFFFFFFFFFFFFFFFFFFFFFF:FFFFFFFFFFFFFFFF:FFFFFFF::FFFFFFFFF,FFFF:FFFFFFFFFFFFFF:FFF:FFFFFFFFFFFFFFFFFFFFFFFFF,FFFFFFFF,FF:F:FFFFF:FFF,FFFFFF:::FFFFFFF:FFFF:FFFFFFFF,FFFFFFFFFFFF,FFFF,F,F,FFFFFF
@A00881:241:HJW2NDRXX:1:2127:22372:34945 1:N:0:CGAGAGAA+GATTGGAG
GATCAGCCTACGGGGCGCACCAGTGGGGGATATTGCACAATGGGGGGAACCCTGATGCAGCAACGCCGCGTGGGTGAAGGAGTGATTCGTCACGTAAAGCCCTATCAGCAGGGAAGAAGGAAGACGGTACCTGACTAAGAAGCCCCGGCTAACTACGTGCCAGCAGCCGCGGTAATACGTAGGGGGCGGGCGTTATCCGGAATTACGGGGTGTAAAGGGAGCGTAGACGGCGAGGCAAGTCTGGAGTGCA
+
F:,FF,FFFFFFFFFFFFFFFFFFFFFFFFFFFFFF,F,FFFFFFFFF:FFF:FFFFFFFFF,FFFFFFF:FF:,::FFFFF:FFFFFFFFFF:FF:FFFFFFFFFFFFFFFFFF:FFFFF:FFFFFFFFFFFFF,FFFFFFFFFFFFFFFFFFFFFFFFFFFFFFFF,FFFFF:::FFFFFFFFF,,,FFFFF:FFFFF,FFFF,:FFFFFFF:FFFFFFFFFFFFFF:F:FF,F,F,F:,F:FFFF,,
@A00881:241:HJW2NDRXX:1:2127:27724:35008 1:N:0:CGAGAGAA+GATTGGAG
GATCAGCCTACGGGGCGCAGCAGTTAGGAATATTGGGCAATGGAGGCAACTCTGACGCAGCGATGCCGCGTGAACGACGGAGGGCTTCGGCCCGTAAAGTTCTGTCGTCGGGGAAGACGTTACGTTACCCGATGAGAAAGCCCCGGCTAACTACGTGCCAGCAGCCGCGGTAACACGTAGGGGGCGAGCGTTGTCCGGAATGACTGGGCGTACAGGGCGCGTAGGCGGCGCGCGCGGCGCAGCGTCAAAG
+
F,FFFFF:F,FFF:FFFFFFF::FFFFF:F,,,FFFFFF,FF,FFFFFFFFFFFFF:FFFFFF:FFFFFFF:F,:F,FFFF:FFFF:FF,FFFFFFFF:FF:FFFF,FF:FF,::FF,F,,FFFFF:::FFFF:,F,FFFFFFFF:FFF,,F,FFFFFF::FFFF:F,:FFFF,,:F:FF:F:F:FF,FFF:FFFFF,:F,FF,FF:F,FF:,,FFFFFF:FF:FFFFF:FFFF:FF,,F,:FFF:FF:F
@A00881:241:HJW2NDRXX:1:2127:23683:35180 1:N:0:CGAGAGAA+GATTGGAG
GATCAGCCTACGGGAGGCAGCAGTGAGGAATATTGGTCAATGGGCGGGAGCCTGAACCAGCCAAGTCGCGTGAGGGACGACGGCCTTATGGGTTGTAAACCTCTTTCAGATGAGAGTAAAGGGTGCTACGCGTAGCACATTGCAAGTATCATCAGAAGAAGCATCGGCTAATTCCGTGCCAGCAGCCGCGGTAATACGGAAGATGCGAGCGTTATCCGGATTTATTGGGTTTAAAGGGTGCGTAGGCGGA
+
FFFFFFF:FFFFFFFFFFFFFFFFFFFFFFFFFFFFFFFFFFFFFFFFFFFF,FFFFFFFFFFFFFFFFFFFFFFFF,FFFFFFFFFFFFFFFFFFFFFFFFFFFFFFFF,FFFFFF,FFFFFFFFF:FFFFFFFFFFFFFFFF:FFFFFFFF,FFFFFFFFFFFFFFF,FFFFFFFFFFFFFFFFFFFFFFFFF,FFFFFFFFFFFFFFF,FFFFFFFFF,F:FFFFFFFFF,FFFFF:FFFFFF::FF
@A00881:241:HJW2NDRXX:1:2127:24560:35227 1:N:0:CGAGAGAA+GATTGGAG
GATCAGCCTATGGGAGGCAGCAGTGGGGAATATTGCGCAATGGAGGAAACTCTGACGCAGCAATGCCGCGTGGGTGAAGAAGGGATTCGTCCTGTAAAGCCCTGTTGTCGGGGAAGAGGAAGACGGTACCCGGCGAGCAAGCCCCAGCCAACTACGTGCCAGCAGCTGCGGTAACACGTGGGGGGCGAGCGTTCTCCGGATTTATTGGGCGTCAAGGGCACGCAGGCGGTTAGACAGGGGTGGTGTGAAA
+
F,,F:FFFF,FFFFFFFFFFFFFF:F:FFFFFFFFFFF,FFFFFFFFFFFFFFFFFFFFFFFFFFFFFFFFFFF:F:F:FFFFFF:FFFFFFFFFFFFFFFFFFFFFF,:::FF,FFFFFFFFFFFFFF,:FFFFFFFF,FFFFFFFFFF,FFFFF:FFFFFFFFFF:FFFFFF:FF,FFFF:FFFFF:FFFF,FFF,F:,F:FFF:F:FFF,:FFFFFF,FF:,,:F,FFFF:F::F:FFFFFFFFF::
@A00881:241:HJW2NDRXX:1:2127:25907:36088 1:N:0:CGAGAGAA+GATTGGAG
GATCAGCCTATGGGAGGCAGCAGTGGGGAATATTGCACAATGGGGGGAACCCTGATGCAGCGACGCCGCGTGAGTGAAGAAGTATTTCGGTATGTAAAGCTCTATCAGCAGGAAAGATAATGACGGTACCTGACTAAGAAGCTCCGGCTAAATACGTGCCAGCAGCCGCGGTAATACGTAGGAGGCAAGCGTTATCCGGACTGACTGGGCGTAAAGGGTGCGTAGGTGGTCTTGCAAGTTAGTAGCGTAA
+
F,,F,FFFFFFFFFFFFFFFFFFFFFFFFFFFFFFFFFFFFFFFFF:FFFFFFFFFFFFFFFFFFFFFFFFFFFFFFFFFF:FFFFFFFFF::FFFFFFFFFF,FFFFFFFFF:FFFFFFFFFFFFFFFFFF:FFFFF:FFFFFFFFFFFFFFFFFFF:FFFFFFFFFFFFFF:FFFFFF:F,FFFFFFF,,F,FFFFFF,FFFFFF:FF:FFFFF:FF:FFFFFFF::FFFF:FFFFFFFFFFFFFFFF
@A00881:241:HJW2NDRXX:1:2127:17797:36104 1:N:0:CGAGAGAA+GATTGGAG
GATCAGCCTATGGGATGCACCATTGGGGAATATTGGGCAATGGGGGGAACCCTGACCCAGCGACGCCGCGTGAAGGAAGAAGGTCTTCGGATTGTAAACTTTGGAAGTAAGGGAAAAATTCATGATGGTACCTTACTTAAGCCACGGCTAACTACGTGCCAGCAGCCGCGGTAATACGTAGGTGGCGAGCGTTATCCGGATTTATTGGGTGTAATGGGTGTGTAGGCGGGACGGCAAGTCAGATGTGAAA
+
FFFFFFFFFFFFFFFFFFFFFF:FFFFFF,FFFFFFFFFFFFFFFFFFFFFFFFFFFFFFFFFFFFFFFFFFFFFFFFFFFFFFFFFFFFFFFFFFFFF,FFFFFFFFF:FFFFFFFFFFFFFFFFFFFFFFFFFFFFFFFFFFF:FFFFFFFFFFFFFFFFF,FFFFFFFFFFFF,FFFFFF:FFFFFFF,F:FFFFFF,FFFFFFFFFFFFF,FFFFFFFFFFFFFFFFF,FFFF:FFF,FFFFFFFF
@A00881:241:HJW2NDRXX:1:2127:24641:36276 1:N:0:CGAGAGAA+GATTGGAG
GATCAGCCTATGGGGGGCAGCAGTGGGGAATATTGCACAATGGGGGAAACCCTGATGCAGCGACGCCGCGTGAAGGAAGAAGTATCTCGGTATGTAAACTTCTATCAGCAGGGAAGAAAATGACGGTACCTGACTAAGAAGCCCCGGCTAACTACGTGCCAGCAGCCGCGGTAATACGTAGGTGGCGAGCGTTGTCCGGAATAACTGGGCGTAAAGGGAGCGTAGGGGGTTATTTAAGTTAGGTGTGACA
+
FF,FFFFFFFFFFFFFFFFFFFFFFFFFFFFFFFFFFFFFFFFFFFFFFFF,FFFFFFFFFFFF:FFFFFFFFFFFFFFFFFFFFFFFFFF,FFFF::FFFFFFFFFFF,F:FFFF:FFFFFFFFFFFFFFFFF:FFFFF:FFFFFFFFFFFFF:FFFF::FFFFFFFFFFF,FFFFFFFFFFFFFFFFFFF:FFFFFFFFF:FFF,FFFFF:F,FFFFFFF:FF:,FFFF:FFFFFFFFFF,FFFFF,F
@A00881:241:HJW2NDRXX:1:2127:22788:36479 1:N:0:CGAGAGAA+GATTGGAG
GATCAGCCTACGGGAGGCAGCAGTGGGGACTATTGGTCAATGGGGGAAACCCTGAACCAGCAACGCCGCGTGAAGGAAGAAGGCTTTCGGGTTGTAAACTTCTTTTATCAAGGACGATAGTGACGGTACTTGATGAATAAGCTCCGGCTAACTACGTGCCAGCAGCCGCGGTAATACGTAGGGAGCGAGCGGTATCCGGATTTACTGGGTGTTAAGGGCGCGTAGGCGGGCTGACAAGTCAGATGTGAAA
+
F,,FFFFFF:FFFF,FFF:FFFFFFFFFF,F:FFFFFFFFFFFFFFFF,FFFFF,:FFFFFFFFFFFF:FFFF:FFF:FFFFFF,FFFFFF:FFFFFFF,FF:,FF::FFFFFF,FFFFFFFFFFFF,::,FFF:FF:F:FFFFFFFFFFFFFFFFFFFF,FF,FFFFFF:FF,F,FF:FFF:FFFFFFFF,,,FFFFFF:FF,::FFFFFF,,FFFFFF:F:F:F,FFF:FFFFFFFFF,F:FFFF,FF
@A00881:241:HJW2NDRXX:1:2127:32190:36511 1:N:0:CGAGAGAA+GATTGGAG
GATCAGCCTACGGGATGCACCAGTGAGGAATATTGGTCAATGGGCGGGAGCCTGAACCAGCCAAGTCGCGTGAGGGAAGACGGCCTTATGGGTTGTAAACCTCTTTCAGATGAGAGTAAAGGGTGCTACGCGTAGCACATTGCAAGTATCATCAGAAGAAGCAGCGGCTAATTCCGTGCCAGCAGCCGCGGTAATACGGAAGATGCGTGCGTTAGCCGGATGTATTGGGTTTAAAGGGTGCGTAGGCGGA
+
F,FFFFFFFFFFFFFFFFFFFFFFF,FFFFFFFFFFFF:FFFFFFFFFF:FFFF:FFFFFFF:,:FFFFFFFFF:FF:FFFFFFF:FFFFFFFFFFF:,FFFFFFFF,FF,F,F,FFFF:FFFFFFFFFFFFFF:FFFFFFFFF:FFFFFFFFFFF,F,,:F,:,FF::FFFFF,F,FFF::F:,F:FFFFFFFFFFFFF,F,::F:,FFFF,,,:FFF,F,FFFFFFFF,FF,F,F:,FFF:F:F::FF
@A00881:241:HJW2NDRXX:1:2127:22869:36652 1:N:0:CGAGAGAA+GATTGGAG
GATCAGCCTATGGGATGCAGCAGTGGGGAATATTGGGCAATGGGCGCAAGCCTGACCCAGCAACGCCGCGTGAGGGAAGAAGGTTTTCGGATTGTAAACCTCTGTCCTCAATGAAAAGCAGTAGATGGTAATTGAGGAGGAAGCCCCGGCTAACTACGTGCCAGCAGCCGCGGTAATACGTAGGGGGCGAGCGTTGTCCGGAATGATTGGGCGTAAAGGGCGCGTAGGCGGCCTTTTAAGTCTGGAGTGA
+
F,FFFFFFF:FFFFFFFFFFFFFFFFFFF,FFF:FFFFFFFFFFFFFFFFFFFFFFFFF:FFFFFFFFFFFFFFFFFFFFFFFFFFFFFFFFFFFFFFFFFFF:FFFFFFFFFFFFF:FFFFFFFFFFF,F:FFFFFFFFFFFFFFFFFFF:FFF:FFFFFFFFFFFFFFFFFFF:FFFFFFFFF:FFFFFFFFFFFFFFFF:FFFFFF:FFF::FFFFFFFFFFFFF,FFFFFFFFFFFFFFF,F:FF:
@A00881:241:HJW2NDRXX:1:2128:31910:1548 1:N:0:CGAGAGAA+GATTGGAG
GATCAGCCTATGGGATGCAGCAGTGGGGAATATTGGGCAATGGAGGCAACTCTGACCCAGCAACGCCGCGTGAGCGATGAAGGTCTTCGGATTGTAAAGCTCTTTAAGTGGGGACGAAGGAAGTGACGGTACCCAAAGAATAAGCCACGGCTAACTACGTGCCAGCAGCCGCGGTAATACGTAGGTGGCAAGCGTTGTCCGGAATGACTGGGCGTAAAGGGAGCGTAGGCGGCGCAACAAGTTAGGAGTG
+
F,FFFFFFFFFFFF:FFFFFFFFFFFFFFFFFFFFFFFFFFFFFFFFFFFFFFFFFFFFFFFFFFFFFFFFF:FFFFFFFFFFFFFFFFFFFFFFFFFFFFF:FF:FFFFFFFFFFFFFFFFFFFFFF,FFFFFFF:FF:FFFFFFFFFFFFFFFF:FFFFFFFFFFFFFFFFFF,FFFFFFFFFFFFFFFFF:FFFFF:FFF,FFF,FF,F:,FFFFFF:FFFFF:FFF,FFF:FFFFFFFFFF:FF::
@A00881:241:HJW2NDRXX:1:2128:28754:1595 1:N:0:CGAGAGAA+GATTGGAG
GATCAGCCTATGGGATGCAGCAGTCGGGAATATTGCGCAATGGAGGAAACTCTGACGCAGTGACGCCGCGTGCAGGAAGAAGGTTTTCGGATTGTAAACTGCTTTAGACAGGGAAGAAAAAGGACAGTACCTGTAGAATAAGCTCCGGCTAACTACGTGCCAGCAGCCGCGGTAATACGTAGGGAGCAAGCGTTCTCCGGATTTATTGGGTGTAATGGGTGCGTAGACGGGAAGTTAAGTTGGTTGTGAA
+
F,:FFFFFFFFF:FFFFFFFFFFFFFFFFFFFFF:F:FFFFF,FFF::FFFFFFFFFFFFFFFFFFFFF:FF:FFFFFFFFFFFFFF:FFFFF:FFFFFFFF,FFF:F,FF:FF:,,FF:FF,FFFFFFF::FFFFFFF:FFFF:FFFFFFFFF:FFFFFFFFFFFFFFFFFF::F,,F:FFFF:F:,,FFFF,,F::FF,F,F,F,FF:FFF:F,FFF,,FFFFFFFFFFFFF,,FFFFFFFF:FFFFF
@A00881:241:HJW2NDRXX:1:2128:17192:1830 1:N:0:CGAGAGAA+GATTGGAG
GATCAGCCTACGGGGTGCACCAGTAGGGAATTTTCGTCAATGGGGGCAACCCTGAACGAGCAATGCCGCGTGAGCGAAGAAGGTCTTCGGATTGTAAAGCTCTGTTGCCGGGGAAAAAGGAAGGAAAGAGGAAATGCTTTTCTTTGGATGGTACCCGGCCAGAAAGTCACGGCTAACTCCGTGCCAGCAGCCGCGGTCATACGTAGGTGGCAAGCGTTATCCGGACTGTTTGGGCGTAAAGGGTGAGCAG
+
F,FFFFFFFFFFFFFFFFFFFFFFFFFFFFFFFFFFFF,FFFFFFFFFFFFFFFFFFFFFFFFFFFF:FFFFFFFFFFF:,FFFF:FFFF::FFFFF:FFFFFFFFFFFFFFF:F:F,FFF,FF,,FFFFF:FFFF,FFFFFF,FFF:FFFF::FFFFFFFFF:FFFFFFFFF,F,FF,FFFFFFF:F::FFFF:F:,FFFFF,,FFFFFF:,FFFF,F,:FFFF,F:,:,FF:FFF,,::FFFF,F:FF
@A00881:241:HJW2NDRXX:1:2128:12897:2754 1:N:0:CGAGAGAA+GATTGGAG
GATCAGCCTACGGGACGCAGCAGTGGGGAATATTGCACAATGGGGGGAACCCTGATGCAGCGACGCCGCGTGAAGGAAGAAGTATCTCGGTATGTAAACCTCTGTGGAGCGGGACGATAATGACGGTACCGCTCAAGGAAGCCACGGCTAACTACGTGCCAGCAGCCGCGGTAATACGTAGGTGGCGAGCGTTGTCCGGAATTACTGGGTGTAAAGGGAGTGTAGGCGGGAAGGCAAGTCCGAAGTGAAA
+
FFFFFFFFF,FFFFFFFFFFFFFFFFFF:,FFFFFFFFFFFFFFFFFFFFFFFF:FFFFFFFFFFFFFFFFFF:FFFFFF,FFFFFFFFF:FFFFF:FFFFF:FFFFFFFFFFFFFFFFFFFFFFFFFFFFFFFFFFFFF:FFFFFFFFFFFFFFFFFFFFFFFFFFFFFFFFF::FFFFFFFFFFFFFFFFFFFF:FFF:FFFFFFFF,FFF,:FFFFFFF:FFFFFFFF,FFFF:FFF,FFFFFF:FF
@A00881:241:HJW2NDRXX:1:2128:12789:2785 1:N:0:CGAGAGAA+GATTGGAG
GATCAGCCTATGGGATGCAGCAGTGGGGAATATTGCACAATGGGGGGAACCCTGATGCAGCGACGCCGCGTGAGTGAAGAAGGTCTTCGGATCGTAAAGCTCTGTCTCAAGGGACGAAGAATGACGGTACCTTGGGAGGAAGCCACGGCTAACTACGTGCCAGCAGCCGCGGTAATACGTAGGTGGCGAGCGTTGTCCGGATTTACTGGGTGTAAAGGGCGCGTAGGCGGGCGCTTAAGTCAGATGTCAA
+
F,FF,FFFFFFFFFFFFFFFFFFFFFFFFFFFFFFFFFFFFFFFFFFFFFFFFFFFFFFFFFFFFFFFFFFFFFFFFFFFFFFFFFFFFFFFFFFFFFFFFFFFFFFFFFFFFFFFFFFF:FF:FFFF:FF,F:FFFFFFFFFFFFFFFFFFFF:FFFFF:FFFFFF:FFFFF,:F,,FF::FFFFFFF:FFFFFFFFFF:FFFFFFFFFFFFF::F:FF,:FFFFFFFFF:FFFF:FFFFFFFFF:,,F
@A00881:241:HJW2NDRXX:1:2128:12590:3067 1:N:0:CGAGAGAA+GATTGGAG
GATCAGCCTACGGGACGCAGCAGTGAGGAATATTGGTCAATGGGCGGGAGCCTGAACCAGCCAAGCCGCGTGGAGGAGGAAGGTACAGAGTATCGTAAACTCCTTTTGTCAGGGGATAAAAGGCGGGATGCGTCCCGTCCCGAAGGTACCTGAAGAAAAAGCATCGGCTAACTCCGTGCCAGCAGCCGCGGTAATACGGAGGATGCGAGCGTTATCCGGATTTATTGGGTTTAAAGGGTGCGTAGGCCGC
+
F,,:FFFFFFFF:FFFFFFFF,FFFFFFFFFF,FFF:FFFFFF:FFFFFFFFFFFFFFFFFFF:FFFFFF:FFFFFFFFFFFFFF:F,FFFFFFFF,FFFFFFFFFFFFFFFFFF::F,FFFF,:FFFFFFFFFFFF::FF,F:FFFFF:FFFFFFF:FFFFFFFFFFFFFFFFFFFFFFFFF:FFFFFFFFFFFFF,F,:FFFFF:FFFFF:F,FFF,FFFFFF:FFFFF,FF,:F,,FFF,FFFF:FF
@A00881:241:HJW2NDRXX:1:2128:24288:3223 1:N:0:CGAGAGAA+GATTGGAG
GATCAGCCTACGGGAGGCAGCAGTGGGGGATATTGGACAATGGGGGGAACCCTGATCCAGCGATGCCGCGTGAGGGAAGAAGGTTTTCGGATTGTAAACCTCTGTGGAGCGGGACGATAATGACGGTACCGCTCAAGGAAGCCACGGCTAACTACGTGCCAGCCGCCGCGGTAATACGGAGGATGCGAGCGTTCTCCGGATTTATTGGGTTTAAAGGGAGCGTAGATGGCTTGTTAAGTCAGCGGTGAAA
+
F,,F,FFFFFFFFF:FFFFFFFFFFFFFFFFFFFFFFFFFFFFFFFFFFFFFFFFFFFFFFFFFFFFFFFFFFFFFFFFF:FFFFFFFFFFFFFFFFFFFFFFFFFFFFFFFFFFF,FFFFFFFFFFFFFFFFFF,FFFFFFFFFFFFF,FFFFFFFFFFFFF,FFFFFFFFF,F:FFFFFF:FFFFFFFF:F,FF:FFF:F:F,FFFFFFFFF,FFFF:FFFFF:FFFFFFFFFFF,FFFFFFF,FFFF
@A00881:241:HJW2NDRXX:1:2128:32660:4069 1:N:0:CGAGAGAA+GATTGGAG
GATCAGCCTACGGGGTGCAGCAGTGGGGAATATTGGGCAATGGGCGCAAGCCTGACCCAGCAACGCCGCGTGAGCGATGAAGGTCTTCGGATTGTAAAGCTCTTTAAGTGGGGACGAAGAAAGTGACTGTACCCACAGAATAAGCTCCGGCTAACTACGTGCCAGCAGCCGCGGTAATACGTAGGGAGCAAGCGTTATCCGGATTTATTGGGTGTAAAGGGTGCGTAGACTGGATGATAAGTTAGTTGTG
+
F,FFFFFFFFFFFFFFFFFFFFFFFFFFFFFFFFFFFFF:FFFF:FFF:F,FFFFFFFFFFFFFFFFFFFFFFFFFFFFFFFFFFFFFFFFFFFFFF:F,FFFFFFFFFF:FFF:FFFF:FFFFFFFFFFFFFFFFFFFFFFFFFFFF:FFFF:FFFFFFFFFFFFFF:FFFFFFFFFFF,,F,FFFFFF:,F:FFFFFFFFFFFFFFFFFFFFFFF:F:FF,FFFF:FF:F,FFFFFFFF:FFFFFFFF
@A00881:241:HJW2NDRXX:1:2128:26042:4163 1:N:0:CGAGAGAA+GATTGGAG
GATCAGCCTATGGGGTGCAGCAGTGAGGAATATTGGTCAATGGACGAGAGTCTGAACCAGCCAAGTAGCGTGAAGGATGACTGCCCTATGGGTTGTAAACTTCTTTTATATGGGAATAAAGTGAGCCACGTGTGGCTTTTTGTATGTACCATACGAATAAGGATCGGCTAACTCCGTGCCAGCAGCCGCGGTAATACGGAGGATCCGAGCGTTCTCCGGAGTTATTGGGTTTAAAGGGAGCGTAGATGGG
+
F:FF:FFFFF,FFFFFFFFFFFF:FFFFFFFFFFFFFFFFFFFFFFFFFFFFFFFFFFFFFFFFF:FFFFFFFFFFFFFFFFFFFFFFFFFFFFFFFFFFFFFFFFFFFF:FFF:FFFFF:FFFFFFFFFFFFFFF::FFFFF:FFFFF:,FFFFFFFFFF:,FFFFFF:FFFF:FFFF,FFFFFFFFFFFFFFFFFFFFFFFFFFFFFFF,F,FFFFFF,F:F,FFFFF:FFF:FF::FFFF,FF,FFF
@A00881:241:HJW2NDRXX:1:2128:30942:4194 1:N:0:CGAGAGAA+GATTGGAG
GATCAGCCTACGGGATGCAGCAGTGGGGGATATTGGACAATGGGGGGAACCCTGATCCAGCGACGCCGCGTGAGTGAAGAAGTATTTCGGTATGTAAAGCTCTGTCAGCAGGGAAGAAGGAAAGACGGTACCTGACCAAGAAGCCCCGGCTAACTACGTGCCAGCAGCTGCGGTAATACGTAGGGGGCAAGCGTTATCCGGATTTACTGGGTGTAAAGGGAGCGCAGACGGACGTGCACGTCTGAAGTGA
+
F:FF:FFFFFFFFF:FFFFFFFFFFFFFFFFFFFFFFFFFFFFFFFFFFFFFFFFFFFFFFFFFFFFFFFFFFFFFFFFFFFFFFFFFFFFFFFFFFFFFFFFFFFFFFFFFFFFFFFFFFF::FFFFFFFFFFFFFFFFFFF,FFFFFFFFFFF:FFFFFFFFFFFFFFFFFFFF:FF:FFFFFFFF:FFFFF:FFFFFFFFFFF:FFFFFF:,F:FFFFFFFFFFFFFFFFFFF:F,FFFFFF:FF:,
@A00881:241:HJW2NDRXX:1:2128:9534:4319 1:N:0:CGAGAGAA+GATTGGAG
GATCAGCCTATGGGACGCAGCAGTGGGGAATCTTGCGCAATGGGCGGAAGCCTGACGCAGCGACGCCGCGTGCGGGACGAAGGCCTTCGGGTCGTAAACCGCTTTCAGCAGGGACGAGGCCCTCACGGTGACGGTACCTGCAGAAGAAGCCCCGGCTAACTACGTGCCAGCAGCCGCGGTAATACGTAGGGGGCGAGCGTTATCCGGATTCATTGGGCGTAAAGCGCGCGTAGGCGGCCTGTTAGGTCGG
+
FFFFFFFFF:FFFFFFFFFFFFFFFFFFFFFFFFFFFFFFFFFFFFFFFFFFFFFFFFFFFFFFFFFFFFFFFFFFFFFFFFFFFFFFFFFFFFFFFFFFFFFFFFFFFFFFFFFFFFFFFFFFFFFFFFFFFFFFFFFFFFFFFFFFFFFFFFFF::FFFFFFFFFF:FFFFFFFFFFFFFFFFFFFFFFFFFFFFFFFF,FFFFF::FFFF:FFFFFFFFFF,FFFFFF:FFFFFFFFFFFFF,FFF:
@A00881:241:HJW2NDRXX:1:2128:19027:4507 1:N:0:CGAGAGAA+GATTGGAG
GATCAGCCTATGGGGGGCAGCAGTCAGGAATATTGCGCAATGGAGGAAACTCTGACGCAGTGACGCCGCGTGCAGGAAGAAGGTTTTCGGATTGTAAACTGCTTTAGACAGGGAAGAAAAAATGACAGTACCTGTAGAATAAGCTCCGGCTAACTACGTGCCAGCAGCCGCGGTAATACGTAGGGAGCAAGCGTTATCCGGAATTATTGGGTGTAAAGGGTGCGTAGACGGGAATACAAGTTAGTTGTGA
+
F:FFFFFFFFFFFFFFFFFFFFFFFFFFF,FF,FFFFFFFFFFFFF:FFFFFFFFFFFFFFFFFFFFFFFFFFFFFFFFFFFFFFFFFFFF:FFFFF:FFFFFFFFFFFFFFFF:FFFFF:FFFFFFFFF:FFFFFFFFFFFFFFFFFFFFFFFFFFFF:FFFFF:FFFF:F:F,F,FFFFFFFFF:FFFFFFFFFFFFFFFFFFFFFFFFFFF:FFFFFFFFF:F:FFFFFFF,F::,:F:FFF::FF:
@A00881:241:HJW2NDRXX:1:2128:18204:5087 1:N:0:CGAGAGAA+GATTGGAG
GATCAGCCTACGGGGGGCACCAGTGAGGAATCTTCCGCAATGGGCGAAAGCCTGACGGAGCGATGCCGCGTGGGTGAAGAAGGGATTCGTCCCGTAAAGCCCTGTTGCCCGCGACGAAGAGCGCATCGAGGAAAGAGCGATGCGAGTGACGGTAGCGAGCGAGGAAGCCACGGCTAACTACGTGCCAGCAGCCGCGGTAATACGTAGGTGGCGAGCGTTGTCCGGAATCATTGGGCGTAACGCGCATGTA
+
FFFF:FFFFFFFFFFFFFFFFFFFFFFFFFFFFFFFFFFFFFFFFFFFFFFFFFFFFFFFFFFFFFFFFFFFFFFFFFFFFFFFFFFFFFFFFFFFFFFF:FFFFFFFFFFFFFFFFFFFFFFFFFFFFFFFFFFFFFFFFFFFFFFFFFFFFFFFFFFFFFFFFFFFFFFFFFF:FFFFFFFFFF:FFFFFFFFFFFFFFFFF,FFFFFFFFFFFFF:FFFFFFFFFFFFFFFF:FFFF,FFFFFFFFF
@A00881:241:HJW2NDRXX:1:2128:27543:6762 1:N:0:CGAGAGAA+GATTGGAG
GATCAGCCTATGGGGGGCAGCAGTGGGGGATATTGCACAATGGGGGGAACCCTGATGCAGCGACGCCGCGTGGGTGAAGAAGTATTTCGGTACGTAAAGCCCTATCAGCAGGGAAGAAGATGACGGTACCTGACTAAGAAGCCCCGGCTAACTACGTGCCAGCAGCCGAGGTAATACGTCGGGGGCAAGCGTTATCCGGACTTACTGGGTGTAAAGGGAGCGCAGACGGCAGGGCAAGTCCGGAGTGAAA
+
F,FF,FF:FF,FF:F:FFFFF:FF,FFFFFFFFF:FFFFFFF:FFFFFFF,FFFFFFFFFFFF:FFFFFF:FFFFFFFFFFFFFFFFF:FFFFFF:FF:FF:F:FFFFFFFFFFFFFFFFFFFFFFF,FFFFFFFFFFFFFFFF:FFFFFFFFFFFFFFFFFFFFFFF,FFFFFFF,FF,FF:FFFF,FFF,F:FFFF:F,FFFF:FFFFFFF:FFF,FFFFFF,FFFFFFFFFF:FFFFFFFFFFFFFF
@A00881:241:HJW2NDRXX:1:2128:10646:6809 1:N:0:CGAGAGAA+GATTGGAG
GATCAGCCTATGGGATGCAGCAGTGGGGAATATTGGTCAATGGGGGGAACCCTGAACCAGCAACGCCGCGTGAAGGAAGAAGGCTTTCGGGTTGTAAACTTCTTTTATCAGTGACGATAGTGACGGTAGCTGATGAATAAGCTCCGGCTAACTACGTGCCAGCAGCCGCGGTAATACGTAGGGAGCGAGCGTTCTCCGGATTTACTGGGTGTAAAGGGCGCGTAGGCGGGCTGACAAGTCAGATGTGAAA
+
FFFFFFFFFFFFFFFFFFFFFFF:FFFFF:FFFFFFFFFFFFFFFFFF:FFFFFFFFFFFFF:FFFFFFFFFFFFFFFFFFFFFFFFFFFFFFFFFFFF:FFFFFFF:FFFFFFFFFFFFFFFFFFFFFF:FF:FFF:FFFFFFFFFFFFFFFFFFFFFFFFFFFFFFFFFFFFFFFFFFFFFFFFFFFFF,,,FFFFFFFFF:F:FFFFFFF,FFF:F:FFF,FFFFFFFFFFFF,FFFFF,,:FFFFF
@A00881:241:HJW2NDRXX:1:2128:27606:6809 1:N:0:CGAGAGAA+GATTGGAG
GATCAGCCTATGGGGTGCAGCAGTGAGGAATATTGGTCAATGGGCGGGAGCCTGAACCAGCCAAGCCGCGTGGAGGAGGAAGGTACAGAGTATCGTAAACTCCTTTTGTCAGGGGATAAAAGGCGGGATGCGTCCCGTCCCGAAGGTACCTGAAGAAAAATCATCGTCTAACTCCGTGCCAGCAGCCGCGGTAATACGGAGGATGCGAGCGTTATCCGGATTTATTGGGTTTAAAGGGTGCGTAGGCCGC
+
F:FFFF::FFFF:FFFFFFFFFFFF:FFFF:FFFFFFFFFFFFFFFFFFFFFFF:FFFFFFFFFFFFFFF:FFFFFFFFF:FFFFFF,FFF:FFFFFF,FFFFFFFFFFFFF,FFFFFFFF:FFFFFFFF:FFFFFFFFFFFFFFFFFFFF:FFFFFFFF:::F:F,FFFFFFF:FFFFFF,:FFFF:FFF:FFFF,FF,FFFFFFF:F:FF,FF:FF:::FF:FFFFF::FFFF,,FFFF::,FF:,F:
@A00881:241:HJW2NDRXX:1:2128:16785:6887 1:N:0:CGAGAGAA+GATTGGAG
GATCAGCCTACGGGGTGCAGCAGTGAGGAATATTGGTCAATGGGCGGGAGCCTGAACCAGCCAAGCCGCGTGGAGGAAGACGGTACAGAGTATCGTAAACTCCTTTTGTCAGGGGATAAAAGACGGGATGCGTCCCGTCCTGAAGGTACCTGAAGAAAAAGCATCGGCTAACTCCGTGCCAGCAGCCGCGGTAATACGGAGGATGCGAGCGTTATCCGGCTTTATTGGGGTTAAAGGGTGCGTAGGCCGC
+
F,:FFFFFFFFFFFFFF:FFFFFFF,FFFFFFFFFFFFFFFFFFFFFFFFFFFFFFFFFFFF,,FFFFFFFFFFFFFF:F,FFFF:FFFFFFFFFFFFFFFFFFFFFFF:FFFFFFF:FFFFFFFFFFFFFFF:F:FFF:,F,:FFFFF::FFFFFF,FFFF:FFFFFFFFFFFFFF:F:FFF:FF:FFFFF:FFFFFFFFFFFFFF:FFFF::F:FFF,:,:F::FFF,F:F,F,F,,::FFFF:F:FF
@A00881:241:HJW2NDRXX:1:2128:10574:7999 1:N:0:CGAGAGAA+GATTGGAG
GATCAGCCTATGGGACGCAGCAGTGAGGAATATTGGTCAATGGACGGAAGTCTGAACCAGCCATGCCGCGTGCAGGACGACGGCTCTATGAGTTGTAAACTGCTTTTGTACAAGAATAATAGTCTTTACGTGTAAGGATTTGAATGTATTGTACGAATAAGGATCGGCTAACTCCGTGCCAGCAGCCGCGGTAATACGGAGGATTCGAGCGTTATCCGGATTTATTGGGTTTAAAGGGTGCGTAGGCGGT
+
FFFFFFFFFFFFFFFFFFFFFFFFFFFFFFFFFFFFFFFFFFFFFFFFFFFFFFFFFFFFFFFFFFFFFFFFFFFFFFFFFFFFFFFFFFFFFFFFFFFFFFFFFFFFFFFFFFFFFFFFFFFFFFFFFFFF,FFFFFFFFFFFFFFFFFFFFFFFFFFFFFFFFFFFFFFFFFFFFFFFFFFFFFFFFFFF:FF:FFFFFFFFFFFFFFF::FFFFFFFF,FFFFFFF:FFFFF:FFFFFFFF,FF:FF
@A00881:241:HJW2NDRXX:1:2128:30789:8500 1:N:0:CGAGAGAA+GATTGGAG
GATCAGCCTATGGGACGCAGCAGTGGGGGATATTGGACAATGGGGGGAACCCTGATCCAGCGATGCCGCGTGAGGGAAGAAGGTTTTCGGATTGTAAACCTCTGTGGAGCGGGACGATAATGACGGTACCGCTCAAGGAAGCCACGGCTAACTACGTGCCAGCAGCCGCGGTAATACGTAGGTGGCGAGCGTTGTCCGGAATTACTGGGTGTAAAGGGAGTGTAGGCGGGAAGGCACGTCAGAAGTGAAA
+
FFFFFFFFFFFFFFFFFFFFFFFFFFFFFFFFFFFFFFFFFFFFFFFFFFFFFFFFFFFFFFFFFFFFFFFFFFFFFFFFFFFFFFFFFFFFFFFFFFFFFFFFFFFFFFFFFFFFFFFFFFFFFFFFFFFFFFFFFFFFFFFFFFFFFFFFFFFFFFFFFFFFFFFFFFFFFFFFFFFFFFFFFFFFFFFFFFFFFFFF:FFFFFFFFFFFFFFFFF,FFFFFFFFFFFFFFFF:,FFFFFFFFFF:F:
@A00881:241:HJW2NDRXX:1:2128:12409:8985 1:N:0:CGAGAGAA+GATTGGAG
GATCAGCCTACGGGATGCAGCAGTGAGGAATATTGGTCAATGGGCGGGAGCCTGAACCAGCCAAGCCGCGTGAAGGAATAAGGCCCTACGGGTCGTAAACTTCTTTTGTCGGGGAACAAAAGCGGGGACGTGTCCCCGTCTGCGTGTACCCGAAGAAAAAGCATCGGCTAACTCCGTGCCAGCAGCCGCGGTACTACGGAGGATGCGAGCGTTATCCGGATTTATTGGGTTTAAAGGGTGCGTAGGCGGT
+
F:F,FFFFF:FFFFFFFFFFFFFFF:FFFFFFFFFF:F:FFFFFFFFFFFFFFFFFFFFFFFF:FFFFFFFF:FFFFFFFFFFFFFFFFF:FFFFF:FFFF:FFFFF:FFFFFFF,FFFFFFFFFFFFFFFFFFFFFFFFF,FFFFFFFFFFFFFFFF:F:F::F:FFFF:FFFFFFFFFFFFFFFFFFFFFF,FFFFFFFFFFFF::FFFFFF,:FF:::FFFFFF:F:,FFF,FF,F:FFFFF::FFF
@A00881:241:HJW2NDRXX:1:2128:26467:9815 1:N:0:CGAGAGAA+GATTGGAG
GATCAGCCTATGGGGGGCAGCAGTGGGGAATATTGCACAATGGGGGAAACCCTGATGCAGCGACGCCGCGTGAGTGAAGAAGTATTTCGGTATGTAAAGCTCTATCAGCAGGGACGAAAATGACGGTACCTGCATAAGAAGCCCCGGCTAACTACGTGCCAGCAGCCGCGGTAATACGTAGGGGGCAAGCGTTATCCGGATTTACTGGGTGTAAAGGGAGCGCAGGCGGCGGTGCAAGTCAGAAGTGAAA
+
F:,F,FFFFF:FFFFFFFFFFFFFFFFFFF:FFFFFFFFFFF:FFFFFFF:FF:FF:FFFFFFFFFFFFFFF:FFF:FFFFFFFFFFFFF:FFFFFFF:FFFFFFFFF:FFFFF,FFF:FFFFFFFFF,FFFF:FFFFFFFFFFFFFFFFFFFFFFFFFFFFFF::F:FF:F:,F:FFF:,FFFFF,FFFFF:FFFFFFFFF,FFFFFFFFFFFFFFFFF,:F,FFFFFFFFFFFF,FFF:F,FFFFF,F
@A00881:241:HJW2NDRXX:1:2128:32823:9925 1:N:0:CGAGAGAA+GATTGGAG
GATCAGCCTACGGGATGCAGCAGTGGGGAATATTGGTCAATGGGGGGAACCCTGAACCAGCAACGCCGCGTGAAGGAAGAAGGCTTTCGGGTTGTAAACTTCTTTTACCAGGGACGATAGTGACGGTACCTGGTGAATAAGCTCCGGCTAACTACGTGCCAGCAGCCGCGGTAATACGTAGGGAGCGAGCGTTATCCGGATTTACTGGGTGTAAAGGGCGCGTAGTCGGGCCGACAAGTCAGATGTGAAA
+
FFFFFFFFFFFFFFFFFFFFFFFFFFFFFFFFFFFFFFFFFFFFFFFF:FFFFFFFFFFFFFFFFFFFFFFFFFFFFFFFFFF:F,FFFFFFFFFFFFFFFFFFFFFFFFFFFFFFF,FFFFFFFFF::FFFFFFFFFFFFFFFFFFFFFFF:FFFFFFFFFFFFFFFFFFFF:FFFF:FFFFFFFFFFFFFFFFFFFFFFFFF:FFFFFFF:,,F:FFFFFFFF,FF:F,FFFFFFFFF:FF,FFFF,F
@A00881:241:HJW2NDRXX:1:2128:26051:10347 1:N:0:CGAGAGAA+GATTGGAG
GATCAGCCTACGGGAGGCAGCAGTGAGGAATATTGGTCAATGGGCGGGAGCCTGAACCAGCCAAGCCGCGTGGAGGAAGAAGGTACAGAGTATCGTAAACTCCTTTTGTCAGGGGATAAAAGGCGGGATGCGTCCCGTCCCGAAGGTACCTGAAGAAAAAGCATCGGCTAACTCCGTGCCAGCAGCCGCGGTAATACGGAGGATGCGAGCGTTCTCCGGAGTTATTGGGTTTAAAGGGTGCGTAGGCCGC
+
F:FFFFFFFFFFFFFFFFFFFFFFFFFF::FFFFFFF:FFFFFFFFFFFFFFFFFFFFFFFFF:FFFFFFFFFFFFFFFFFFFFFFFFFFFF:FFFFFFFFFFFFFFFFF:FFFFF,FFFFFFFFFFFFFFFFFFFFFFFFF:FFFFFFFFFFFF,FFF,FFF:FFFFFFFFFFFFFFFFFFF:FFFFFFF:F,FFFFFFFFFFFFF:FFF,F,:FFFFF,F:F:,FFF:,FFFFFFF:FFFFFFF:F:F
@A00881:241:HJW2NDRXX:1:2128:17888:10989 1:N:0:CGAGAGAA+GATTGGAG
GATCAGCCTATGGGATGCAGCAGTGGGGAATATTGCACAATGGGGGGAACCCTGATGCAGCGACGCCGCGTGAAGGAAGAAGTATCTCGGTATGTAAACTTCTATCAGCAGGGAAGAAGATGACGGTACCTGAGTAAGAAGCCCCGGCTCACTACGTGCCAGCAGCCGCGGTAATACGTAGGGGGCGAGCGTTGTCCGGAATGACTGGGCGTAAAGGGCGTGTAGGCGGCCGATTAAGTCTGGAGTGAAA
+
FFFFFFFFFFFFFFFFFFFFFFFFFFFFFFFFFFFFFFFFFFFFFFFFFFFFFFFFFFFFFFFFFFFFFFFFFFFFFFFFFFFFFFFFFFF,FFFFFFFFFFF,FFFFFFFFFFFFFFFFFFFFFFFFFFFFFFF:,FFFFFFFFFFFF,FFFFFFFFFFFFFFFFFFFFF,:FFFFFFFFFFFFFFFFFFFFFFFFFF:FFFFFFFFFFFF,F::FFF:FFFF:FFFFFF:F:FFFFFFFFFFFFFFFF
@A00881:241:HJW2NDRXX:1:2128:24478:11381 1:N:0:CGAGAGAA+GATTGGAG
GATCAGCCTATGGGATGCAGCAGTAGGGAATTTTCGGCAATGGGGGAAACCCTGACCGAGCAACGCCGCGTGAAGGAAGAAGGTTTTCGGATTGTAAACTTCTGTTATAAAGGAAGAACGGCGGCTACAGGAAATGGTAGCCGAGTGACGGTACTTTATTAGAAAGCCACGGCTAACTACGTGCCAGCAGCCGCGGTAATACGTAGGGGGCAAGCGTTATCCGGATTTACTGGGTGTAAAGGGAGCGTAG
+
FFFFFFFFFFFFFF:FFFFFFFFFFFFFFFFFFFFFFFFFFFFFFFFFFFFFFFFFFFFFFFFFFFFFFFFFFFFFFFFFFFFFFFFFFFFFFFFFFFFFFFFFFFFFFFFFFFFFFFFFFFFFFFFF,FFFFFFFFFFFFFFFFFFFFFFFFF:FFFFFFFFFFFF:FFFFFFFFFFFFFFFFFFFFFFFFFFFF:F:FFFFFFFFFFFFF,FFFFFFFF:FFFF,:,FFFF:FFFFFFFF:FFFFFFF
@A00881:241:HJW2NDRXX:1:2128:11930:12446 1:N:0:CGAGAGAA+GATTGGAG
GATCAGCCTATGGGGTGCAGCAGTGGGGAATATTGCACAATGGGCGAAAGCCTGATGCAGCGATGCCGCGTGAGGGAAGAAGGTTTTCGGATTGTAAACCTCTGTCTTTGGGGACGATAATGACGGTACCCAAGGAGGAAGCTCCGGCTAACTACGTGCCAGCAGCCGCGGTAATACGTAGGGAGCAAGCGTTATCCGGAATTACTGGGTGTAAAGGGAGTGTAGGCGGGACTGCAAGTCAGATGTGAAA
+
F::FFFFFFFFFFFFFFFFFFFFFFFFFFFFFFFFFFF:FFF:FFFFF:FFFFFFFFFFFFFFFFFFFFFFFFFFFFFFFFFFFFFFFFFFFFFFFF,FFFFFF:FFF:FFFFFFFFFFFFFFF:FFFF:FFFFFFFFFFFF:FF:F:FF:FF:FF:FFFFFFFFFFFF:FFFFF:FFFF,FFFF:FFFFFFFFFF,FFFFFFFFFFFFFFFFFFFF:FFFFFFFFFFFF::FFFFF:FFFFFFFFF,:,
@A00881:241:HJW2NDRXX:1:2128:19741:12477 1:N:0:CGAGAGAA+GATTGGAG
GATCAGCCTACGGGACGCAGCAGTGAGGCATATTGGTCAATGGGCGCAGGCCTGAACCAGCCAAGTAGCGTGAAGGATGACTGCCCTATGGGTTGTAAACTTCTTTTATATGGGAATAAAGTTTTCCACGTGTGGAATTTTGTATGTACCATATGAATAAGGATCGGCTAACTCCGTGCCAGCAGCCGCGGTAATACGGAGGATCCGAGCGTTATCCGGATTGATTGGGTTTAAAGGGAGCGTAGGTGGA
+
FFFFFFFFFFFFFF:FFFFFFFFFFFFF,FFFFFFFFFFF:FFFFFFFFFFFFFFFFFFFF,F,F:FFFFFFFFFFFFFFFFFFFF:F:FF:FFFF:F:FF:FFFFFFFFFFF:FFFF:,FFFFFFF::FFFFFFF::,F:::FFFF,FF,F,FF:FF:FFF:FFFF::FFFFF,FFF,FFFFFFFFFFFF:FFFFFFFFFF:FF,FFFFFFF,F:FFFF,F,,FFFFFFFF,,F,F:,F:FF:FFFFF,
@A00881:241:HJW2NDRXX:1:2128:14199:13401 1:N:0:CGAGAGAA+GATTGGAG
GATCAGCCTATGGGGTGCACCAGTAGGGAATTTTCGTCAATGGGGGCAACCCTGAACGAGCAATGCCGCGTGAGCGAAGAAGGTCTTCGGATTGTAAAGCTCTGTTGCCGGGGAAAAAGGAAGGAAAGAGGAAATGCTTTTCTTTGGATGGTACCCGGCCAGAAAGTCACGGCTAACTACGTGCCAGCAGCCGCGGTAATACGTAGGTGGCAAGCGTTATCCGGAATGATTGGGCGTAAAGGGTGAGCAG
+
FFFFFFFFF:FFFFFFFFFFFFFFFFFFFFFFFFFFFF,FFFFFFFFFFFFFFFFFFFFFFFFFFFFFFFFFFFFFFFFFFFFFFFFFFFF:FFFFFFFFFFFFFFFFFFFFFFFFF:FFFFFFFFFF:FFFFFFFFFF,FFF,FFFFFFFFFFFFFFFFFFFFFFFFFFFFFFFFFF,FFFFFFFFFFF:FFFFF,FFFFFFFFFFFFFFFFFF:F,FFFF:F:F,FFFFF:FFFFFF:FFFFFF:FF:
@A00881:241:HJW2NDRXX:1:2128:27579:14058 1:N:0:CGAGAGAA+GATTGGAG
GATCAGCCTATGGGGGGCAGCAGTGAGGAATATTGGTCAATGGGCGGGAGCCTGAACCAGCCAAGCCGCGTGGAGGAGGAAGGTACAGAGTATCGTAAACTCCTTTTGTCAGGGGATAAAAGGCGGGATGCGTCCCGTCCCGAAGGTACCTGAAGAAAAAGCATCGGCTAACTCCGTGCCAGCAGCCGCGGTAATACGGAGGATGCGAGCGTTCTCCGGAGTTATTGGGTTTAAAGGGTGCGTAGGCCGC
+
FFFFFFFFFFFFFFFFFFFFFF:FFFF:F::FFFFFFFF:FFFFFFFFFFFFFFFFFFFFF:FF:FFFF:FFFFFFFFFFFFFFFFFFFFFFFFFF:FFFFFFF:FFFFF,FFFFF,FFF:FFFFF:FFFF:FFFFFFFFFFFFFFFFF,FF:FF:FFF,FFF:FFFFFFFFF,FFFFFF:FFFFFFFFFF:F,F,F,FFFFFF:FF,FF:FF,FFFFFF,::,FFFFFF:FFF,FFFF:F:F:F,FFF:
@A00881:241:HJW2NDRXX:1:2128:32768:15154 1:N:0:CGAGAGAA+GATTGGAG
GATCAGCCTATGGGATGCAGCAGTGGGGAATATTGGGCAATGGAGGCAACTCTGACCCAGCAACGCCGCGTGAGCGATGAAGGTCTTCGGATTGTAAAGCTCTTTAAGTGGGGACGAAGAAAGTGACTGTACCCACAGAATAAGCCTCGGCTAACTACGTGCCAGCAGCCGCGGTAATACGTAGGAGGCAAGCGTTATCCGGAATGACTGGGCGTAAAGGGTGCGTAGGTGGTCTTGCAAGTTAGTAGCG
+
F:FFFFFFFFF:FFFFFFFFFFFFFFFFFFFFFFF:FFFFFFFFFFFFFFFFFFFFFFFFFFFFFFFFFFFFFFFFFFFFFFFFFFFFFFFFFFFF:FFFFFFFFFFFFF:FFFFFFF:FFFFFFFFFFFFFFFFFFFFFFFFFFFFFFFFFFFFFFFFFFFFFFFFFFFFFFFF,FFFFFFFF:FFFF:FFFFFFFFFFFFFFFFFFFFFFFFFF:FFF,FFFFFFFFFFFFFFF:FFFFFFFFFF:F:
@A00881:241:HJW2NDRXX:1:2128:24288:15687 1:N:0:CGAGAGAA+GATTGGAG
GATCAGCCTACGGGGTGCAGCAGTGGGGAATATTGGGCAATGGGCGCAAGCCTGACCCAGCAACGCCGCGTGAGGGAAGAAGGTTTTCGGATTGTAAACCTCTGTCCTCAATGAAAAGTTGTAGATGGTAATTGAGGAGGAAGCCCCGGCTAACTACGTGCCAGCAGCCGCGGTAATACGTAGGGGGCGAGCGTTGTCCGGACTGATTGGGCGTAAAGGGCGCGTAGGCGGCCTGTTAAGTCTGGAGTGA
+
F,FF,F:FFFFFFFFFFF:FFFFFFFFFFFF:FFFFFFF,FFFFFFFFFF:FF:FFFFF:F:FFFFFFFFFFFFFFFF:FFFFFFFFFFFFFFFFFF:FFFFFFFFFFF,FFF:FFFFFFFF:F:FFFFFF,FFFFFFFFF:FFFFFFFFF:FFFF:FFFFFFF,,FFFF,FF::FF:FFF:F,F,F,F,FF:,F:,FFFFFF:FFFFF,FFFFFFFFFF:FFFF,FFF:FF,F,FFF::F:FFF:FFF:
@A00881:241:HJW2NDRXX:1:2128:26657:15687 1:N:0:CGAGAGAA+GATTGGAG
GATCAGCCTACGGGGGGCACCAGTGGGGAATATTGGGCAATGGGCGAAAGCCTGACCCAGCAACGCCGCGTGAGGGAAGAAGGCCTTCGGGTTGTAAACCTCTTTTACCAGGGACGAAGGACGTGACGGTACCTGGAGAAGAAGCAACGGCTAACTACGTGCCAGCAGCCGCGGTACTACGTCGGTGGCAAGCGTTCTCCGGCTTTATTGGGTGTAAAGGGAGTGTAGGCGGGACGGCACGTCAGAAGTG
+
F,,FFFFFFFFFFFFFFFFFFFF:FFFFFFFF:FFFF:,FFFFFFFFFFFFFFF:FFFFFF:,FFFFF:F,FFFFF,FFFFFFFFF:FFFFFFFFFFFFFFFFFFFFFF:FFFFFFFFFFFFFFFFFFFFFFF::FFFFFFFFFFFFFFFFFF:FFFFFFFFF:FFFFFFFFFFFF,FFFFF,FFFFF:F:FFF:F,FFFFF,:::FFFFFFFF,FFF:FF:FFFFFFFFF:FFF:FFF,:F::FF:FF,
@A00881:241:HJW2NDRXX:1:2128:11632:15937 1:N:0:CGAGAGAA+GATTGGAG
GATCAGCCTATGGGAGGCAGCAGTGAGGAATATTGGTCAATGGGCGGAAGCCTGAACCAGCCAAGTCGCGTGAGGGATGAAGGCCCTACGGGTTGTAAACCTCTTTTGCCGGGGAACAAGTGCCGGGACGTGATCCCGGAGCTGAGTGTACCCGGAGAAAAAGCATCGGCTAACTCCGTGCCAGCAGCCGCGGTAATACGGAGGATGCGAGCGTTATCCGGATTTATTGGGTTTAAAGGGTGCGTAGGCG
+
F,FFFFFFF,FFFFFFFFFFFFFFFFFFFFFFFFFFFF:FFFFFFFF:FFFFFFFFFFFFFFFFFFFFFFFFFFFFFFFF:FFFFFFFFFFFFFFFFF,FFFFFFFFFFFFFFFF,,F:FFFFFFF:FFFFFFFFFFFFFFFFFFFFFFFFFFFFFFFF:FFFFFFF:FFFFFFFFFFFFFFFFFFFFFFFFFF,FFF:FFFFFFFFFFFFFFFFF,F,FFFFF:F,,F:F,FFFFFFF::FFFFFFFF,
@A00881:241:HJW2NDRXX:1:2128:19605:15937 1:N:0:CGAGAGAA+GATTGGAG
GATCAGCCTATGGGATGCAGCAGTGGGGAATATTGCACAATGGGGGGAACCCTGATGCAGCGACGCCGCGTGAAGGAAGAAGTATTTCGGTATGTAAACTTCTATCAGCAGGGAAGAAGATGACGGTACCTGACTAAGAAGCCCCGGCTAACTACGTGCCAGCAGCCGCGGTAATACGTAGGGGGCCAGCGTTATCCGGATTTACTGGGTGTAAAGGGAGCGTAGACGGTGATGCAAGTCTGAAGTGAAA
+
FF:F:FFFFFFFFFFFFFFFFFFFFFFFFFFFFFFFFFFFFFFFFFFF:FFFFFFFFFFFFFFFFFFFFFFFFFFFFFFFFFFFFFFFFFF:FFFF,FFFFFFFFFFFF:FFFFFFFFFF:FFFFFFFFF::FFFFFFF,FFFFFFFFFFFFFFFFFFFFFFFFFFFFFFFF:F,FFFFFFFFFFF,FFFFFFFFFFFFFFFFFFFFFFFFFFFFFFFF:FFFFFFFFFFF:FF:FFFFFFF:FF::F,:
@A00881:241:HJW2NDRXX:1:2128:19208:16470 1:N:0:CGAGAGAA+GATTGGAG
GATCAGCCTACGGGATGCAGCAGTTAGGAATATTGGACAATGGGGGCAACCCTGATCCAGCCATGCCGCGTGAGTGAAGAAGGCCTTCGGGTTGTAAAGCTCTTTTAGATGGGAAGATGATGACGGTACCATCAGAATAAGCACCGGCAAACTTCGTGCCAGCAGCCGCGGTAATACGAAGGGTGCAAGCGTTGTTCGGAATTACTGGGCGTAAAGGGTAAGTAGGCGGATATATCAGTCAGGAGTGAAA
+
FFFFFFFFFFFFFFFFFFFFFFFFF:FFFFFFFFFFFFFFFFFFFFFFFFFFFFFFFFFFFFFFFFFFFFFFFFFFF,FFFFFFFFFFFFFFFFFFFFFFFFF:FFFFFFF:FFFFFF:FFFFFFFF,FF,FFFFFFFFFFFFFFFFFF,FFFFFFFFFF:FFFFFFFFFF:FFFFFFFFFFFFFFF:FFFFFFF,FFFF:FF:F,FFFFFF,F,FFFFF:FFFFFFFFFFFF:FFFFFFFFFFFFFFFF
@A00881:241:HJW2NDRXX:1:2128:18285:17472 1:N:0:CGAGAGAA+GATTGGAG
GATCAGCCTATGGGGGGCAGCAGTGGGGAATATTGGGCAATGGGCGCAAGCCTGACCCAGCAACGTCGCGTGAAGGAAGAAGGCTTTCGGGTTGTAAACTTCTTTTATGAGGGACGAAGGATGTGACGGTACCTCATGAATAAGCCACGGCTAACTACGTGCCAGCAGCCGCGGTAATACGTAGGTGGCGAGCGTTGTCCGGATTTACTGGGTGTAAAGGGCGCGTAGGCGGGCATGCAAGTCAGATGTG
+
F:FFFFFFFF:FFFFFFFFFFFFFFFFFFFFFFFFFFFFFFFFFFFFFFFFFFF:FFFFFFFFFFFFFFF:FFFF:F::FFFFFFFFFFFFFFFFFFFFFFFFFFFFFFF:FFFFFFFF::FFFFFFFFFF,FFF,FFFFFFF:FFFFFFFFFFFFFFFFFFFFFFFFFFFFFFFFF,FFFFFFFFFFF:FFFFFFF::FF:FFFFFFFFFF:F:F,FFF:F,FFFFF::FF:F:FFFF:FFFFFFFFFF
@A00881:241:HJW2NDRXX:1:2128:31973:17534 1:N:0:CGAGAGAA+GATTGGAG
GATCAGCCTACGGGGGGCAGCAGTGAGGAATATTGGTCAATGGGCGGGAGCCTGAACCAGCCAAGTCGCGTGAGGGAAGACGGCCTTATGGGTTGTAAACCTCTTTCAGATGAGAGTACAGGGTGCTACGCGTAGCACATTGCAAGTATCATCAGAAGAAGCATCGGCTAATTCCGTGCCAGCAGCCGCGGTAATACGGAAGATGCGAGCGTGATCCGGATTTATTGGGTTTAAAGGGTGCGTAGGCGGA
+
F,FF:FFFFF:FFFFFF:FFFFFFFFFF:FFFFFFFF:FFFFFFFFFFF:FFFFFFFFFFFFFFFFFFFFFFFFFFFFFFFFF,F:FFFFFFFFFFFFFFFFF:FFFFFF,F:FF:FF:FFFFFFF:FFFFFFFFFF,:FFFF:FFFFFFFFFFF:FFFFFFFFFFFFFFFFFFFFFFFFFF:FFFFFFFFFFF::FFFFFFFF:,:FFFF,,F,F,FFF::FFFFFFFFFFFFF,FFFFFFF:FFFFFF
@A00881:241:HJW2NDRXX:1:2128:31403:17613 1:N:0:CGAGAGAA+GATTGGAG
GATCAGCCTATGGGGTGCAGCAGTGAGGAATATTGGTCAATGGGCGGGAGCCTGAACCAGCCAAGCCGCGTGGAGGAAGAAGGTACAGAGTATCGTAAACTCCTTTTGTCAGGGGATAAAAGACGGGATGCGTCCCGTCCTGAAGGTACCTGAAGAAAAAGCATCGGCTAACTCCGTGCCAGCAGCCGCGGTAATACGGAGGATGCGAGCGTTATCCGGATTTATTGGGTTTAAAGGGTGCGTAGGCCCC
+
F:FF:FFFFF:FFFFFFFFFFFFFFFFFFFFFFFFFFFFFFFFFFFFFFFFFFFFFFFFFFFFFFFFFFF:FFFFFFFFFFFFFFFFFFFFFF,FFFFFFFFFF:FFFFFFFFFFF,FFFFFF:FFFFFFFFFFFFF:F,FFFFFFFFFFFFFFFF:FFFFFFFFFFFFFFF,,FFFFFFFFFFFFFFFF,FF,FFFF:FFFFFFFF:FFFF,,F,FF:FF,:F,FFFF,FFF,F:FFFFFFFFF:FF,F
@A00881:241:HJW2NDRXX:1:2128:28646:18098 1:N:0:CGAGAGAA+GATTGGAG
GATCAGCCTACGGGGGGCACCAGTGGGGAATATTGCACAATGGGGGAAACCCTGATGCAGCGACGCCGCGTGAGTGAAGAAGTATTTCGGTATGTAAAGCTCTATCAGCAGGGAAGAAGGAGACGGTACCTGAGTAAGAAGCCCCGGCTAACTACGTGCCAGCAGCCGCGGTAATACGTAGGGGGCAAGCGTTGTCCGGATTTACTGGGTGTAAAGGGAGCGTAGACGGCGAGGCAAGTCTGAAGTGAAA
+
FFFFFFFFFFFFFFFFFFFFFFFF:FFFFFFFFFFFFFFFFFFFFFFFFFFFFFFFFFFFFFFFFFFFFFFFFFFFF:F,FFFFFFFFFF:FFFFF:FFF:FFFFF:FFFFFFFFFF:FFFFFFFFFFFF,FFFFFFFFFFFFFFFFFFFF:FFFFFFFFFFFFFFFFFFFFF:FFFF,FFFFFFFFFFFFFFFFFFFFFFFF::FFF:F:F:F,FFF:FF:FF:FFFFFFFFFFF:FFFFF::FFFFF:
@A00881:241:HJW2NDRXX:1:2128:19705:18208 1:N:0:CGAGAGAA+GATTGGAG
GATCAGCCTATGGGGTGCAGCAGTGGGGAATATTGGGCAATGGAGGCAACTCTGACCCAGCAACGCCGCGTGAGCGATGAAGGTCTTCGGATTGTAAAGCTCTTTAAGTGGGGACGAAGAAAGTGACTGTACCCACAGAATAAGCTCCGGCTAACTACGTGCCAGCAGCCGCGGTAATACGTCGGTGGCGAGCGTTGTCCGGAATTACTGGGTGTACAGGGCGTGCAGGCGGGAGAGCAAGTCAGAAGTG
+
F:,FFFFFFFFFFFFFF:FFFFFFFFFFF,FF,FFFFFFFFFFFFFFFFFFFFF,FFFFFFFFFFFFFFFFFFFFF:FFFFFFFF:FFF:FFFFFF:FFFFFFFFFFFFFF:FFF:F,FF::FFFFFFFFFFFFFFFFFFFFFFFFFFFFF:FFFFFFFFFFFFFFFFFFFFFFFF,F:FF:,FFFF::,FFFFFFFF,:FFF,FFF,FFFFFF,F,:F::,F::FFFFF:FFFFFFF,F:::FF:FFFF
@A00881:241:HJW2NDRXX:1:2128:19913:18662 1:N:0:CGAGAGAA+GATTGGAG
GATCAGCCTATGGGATGCAGCAGTGGGGAATATTGCACAATGGGGGAAACCCTGATGCAGCGACGCCGCGTGAAGGAAGAAGTATCTCGGTATGTAAACTTCTATCAGCAGGGAAGAAAATGACGGTACCTGACTAAGAAGCCCCGGCTAACTACGTGCCAGCAGCCGCGGTAATACGTAGGGGGCAAGCGTTATCCGGAATTATTGGGTGTAAAGGGTGCGTAGACGGGAAAGCAAGTTAGTTGTGAAA
+
FFFFFFFFFFFFFFFFFFFFFFF:FFFFFFFFFFFFFFFFFFFFFFFFFFFFFFFFFFFFFFFFFFFFFFFFFFFFFFFF:FF:FFFFFFFFFFFFFFFFFFFFFFFFFFFFFFFFFFFFFFFFFFFFFFFF,FFFFF:FFFFFFFFFFFFFFFFFFFFFFFFFFFFFFFFFFFF:FFF:FFFFFF:FFFFF:FFFFFFF,FFF:FFFF,FFFFFFF:FFF:FFFFFFF:F,FFFF:FFF,FFFFFFFFF
@A00881:241:HJW2NDRXX:1:2128:20528:18787 1:N:0:CGAGAGAA+GATTGGAG
GATCAGCCTATGGGATGCAGCAGTGAGGAATATTGGTCAATGGGCGCGAGCCTGAACCAGCCAAGTAGCGTGAAGGAAGACGGCCCTACGGGTTGTAAACTTCTTTTATACGGGAATAAGAACGTCCACGAGTGGATGCGTGCATGTACCGTATGAATAAGCATCGGCTAACTCCGTGCCAGCAGCCGCGGTAATACGGAGGATGCGAGCGTTCTCCGGATTTATTGGGTTTAAAGGGAGCGTAGACGGG
+
F,F:FFFFFFFFFFFFFFFFFFFFF:FFFFF:FFFFFFFFFFFFFFFFFFFFFFFFFFFFFFFFFF,FFFFFFFFFF:FF:FFFFFFFFFFFFFFFFF:FF:FFFF:FFFFFF:FFFFFFFFFFFFFFFFFFFFFFF:::FFFFFF:FF:FFFFFF:FFFF:FFFFFFFF:FFFFFFFFFFFF,FFF,FFFF:FF:FFFFF:F:FFFFF:F,FFFFFFFF,F:F,F:FFFFFFFFFFFF,FFFFF:::F:
@A00881:241:HJW2NDRXX:1:2128:22779:18959 1:N:0:CGAGAGAA+GATTGGAG
GATCAGCCTACGGGAGGCAGCAGTGGGGAATATTGGGCAATGGAGGCAACTCTGACCCAGCAACGCCGCGTGAGCGATGAAGGTCTTCGGATTGTAAAGCTCTTTAAGTGGGGACGAAGAAAGTGACTGTACCCACAGAATAAGCCTCGGCTAACTACGTACCAGCAGCCGCGGTAATACGTAGGAGGCAAGCGTTATCCGGAATGACTGGGCGTAAAGGGTGCGTAGGTGGTTTGGCAAGTTGGTAGCG
+
F:FFFFFFFFFFFFFFFF:FFFF:FFFFFFF,F:FFFFFFFFFFFFFFFFFFFF:FFFFFFFFFFFFFFFFFFFFFFFFFFFFFFFFFFF,:FFFFFFFFFFFFFFFFFFFFFF,F:,FFFFFFFFFFFFFFFFFFFFFFFF,:FFFFFFF:FFFFFFFFFFFFFFFFFFFFFFFFFFFFFFFFFFFFFFF:FFFF,FFFFFF,FF,FFFFFFF,F:FFFFFFFF,FFFF:,,FFFFFFFFFFF::FFFF
@A00881:241:HJW2NDRXX:1:2128:20491:19664 1:N:0:CGAGAGAA+GATTGGAG
GATCAGCCTATGGGACGCAGCAGTGGGGAATATTGGTCAATGGGGGGAACCCTGAACCAGCAACGCCGCGTGAAGGAAGAAGGCTTTCGGGTTGTAAACTTCTTTTATCTGTGACGATAGTGACGGTAGCAGATGAATAAGCTCCGGCTAACTACGTGCCAGCAGCCGCGGTAATACGTAGGGAGCGAGCGTTATCCGGATTTACTGGGTGTAAAGGGCGCGTAGGCGGGCTGACAAGTCAGATGTGAAA
+
FFFFFFFFFFFFFFFFFFFFFFFFFFFFFFFFFFFFFFFFFFFFFFFFFFFFFFFFFFFFFFFFFFFFFFFFFFFFFFFFFFFF:FFFFFFFFFFFFFFFFFFFFFFFFFFFFFFF:FFFFFFFFFFFFFFFFFFFFFFFFFFFFFFFFFFFFFFFFFFFFFFFFFFFFFFFFFF,FFFFFFFFFFFFFFFFFFFFF:FFFFFFFFFFF:FFFFFFFFFFFFFFFFFFFFFFFFFFFFFFFFFFFFFFFF
@A00881:241:HJW2NDRXX:1:2128:28465:19820 1:N:0:CGAGAGAA+GATTGGAG
GATCAGCCTACGGGGTGCACCAGTGGGGAATATTGGGCAATGGGCGAAAGCCTGACCCAGCAACGCCGCGTGAGGGAAGAAGGTTTTCGGATTGTAAACCTCTGTCCTCAGGGACGAAGGAAGTGACGGTACCTTAGGAGGAAGCCCCGGCTAACTACGTGCCAGCAGCCGCGGTAATACGTAGGGGGCGAGCGTTGTCCGGAATGACTGGGCGTAAAGGGCGTGTAGGCGGCTGGATAAGTCTGGAGTG
+
FFFFFFFFFFFFFFFFFFFFFFFFFFFF:FFFFFFFFFFFFFFFFFFFFFFFFFFFFFFFFFFFFFFFFFFFFFFFFFFFFFFFFFFFFFFFFFFF:FFFFFFFFFFF,FFFFFFFFFFFF:FFFFFFFFFFFFFFFFFFFF,FFFFFFFFFFFFFFFFFFFFFFFFFFFFFFFFFFF::FFFFFFFFFFFFFFFF::FFFFFF:FF:F:FFFF:FF:FFFFFF:FFFFFFFFFFFFFFFFFFFF:FFFF
@A00881:241:HJW2NDRXX:1:2128:32099:20102 1:N:0:CGAGAGAA+GATTGGAG
GATCAGCCTACGGGAGGCAGCAGTGAGGAATATTGGTCAATGGGCGGGAGCCTGAACCAGCCAAGCCGCGTGGAGGAAGAAGGTACAGAGTATCGTAAACTCCTTTTGTCAGGGGATAAAAGGCGGGATGCGTCCCGTCCCGAAGGTACCTGAAGAAAAAGCATCGGCTAACTCCGTGCCAGCAGCCGCGGTAATACGGAGGATGCGAGCGTTATCCGGATTTATTGGGTTTAAAGGGTGCGTAGGCCGC
+
F,FFFFFFF,FFFFFFFFFF,FFFFF:FFFF::FFFFFF::FFFFFFFFFFFFFFFFFFFFFFFFFFFFFFFFFF:FFFFFFFFFFFFFFFFFFFFFF:FFFFF:FFFFFFFFFFFF:FFFFFFFFFFF:FFFFFFFFFF:FFFFFFF:FFF:F:FF,FFFFFFFFFFF:FFFFFF:FFFFFFFFFFFFFFFFFF:F:F:FFFFFFFFF,FF,,F:FF,FF:FFF:FFFFFF:,F,F,FFF:FF,FF,FF
@A00881:241:HJW2NDRXX:1:2128:31891:21026 1:N:0:CGAGAGAA+GATTGGAG
GATCAGCCTACGGGGGGCAGCAGTGAGGAATATTGGTCAATGGGCGGGAGCCTGAACCAGCCAAGCCGCGTGGAGGAGGAAGGTACAGAGTATCGTAAACTCCTTTTGTCAGGGGATAAAAGGCGGGATGCGTCCCGTCCCGAAGGTACCTGAAGAAAAAGCATCGGCTAACTCCGTGCCAGCAGCCGCGGTAATACGGAGGATGCGAGCGTTATCCGGATTTATTGGGTTTAAAGGGTGCGTAGGCCGC
+
F:FF:FFFFFFFFFFFFFFFF:FFF:FFFFFF,FFFFFFFFFFFFFFFFFFFFFFFFF:F:FFFFFFF:F,FF:FFFFFF,FFFF:FFFFFFFFFFFF,FFFFFFFFFF:FFFFF::FFFFFFFFFFFFFFFFFFFFFFFFF,FFFFFFF:FFFFFFFFFFF,:FFFFFFFFFFFFFFFFFFFF:FFFFFFFFFFFFFFFFF:F:FF,FFFF:F,,FFF:FFFFFFFFFFF,FFF,F:FF::FF,FFFF:
@A00881:241:HJW2NDRXX:1:2128:16658:21167 1:N:0:CGAGAGAA+GATTGGAG
GATCAGCCTATGGGGTGCAGCAGTGGGGAATATTGCACAATGGGGGGAACCCTGATGCAGCGACGCCGCGTGAGTGAAGAAGTATCTCGGTATGTAAAGCTCTATCAGCAGGGAAGAAAAAAGACGGTACCTGACTAAGAAGCCCCGGCTAACTACGTGCCAGCAGCCGCGGTAATACGTAGGGGGCAAGCGTTATCCGGATTTACTGGGTGTAAAGGGAGCGCAGACGGTGATGCAAGTCTGAAGTGAA
+
FFFFFFFFFFFFFFFFFFFFFFFFFFFFFFFFFFFFFFFFFFFFFFFFFFFFFFFFFFFFFFFFFFFFFFFFFFFFFFFFFFFFFFFFFFFFFFFFFFFFFFF:FFFFFFFFFFFFFFFFFFFFFFFFFFFFFFFFFFFFFFFFFF:FF:FFFFFFFFFFFFFFFFFFFFF::F,FFFFF,FFFFFFFFFFFFFFFFFFFFFFFFFFFFFF:FFFFFFFF:FFFFFFFFFFFFFFFF,FFFFFFFFFF:F
@A00881:241:HJW2NDRXX:1:2128:27335:21183 1:N:0:CGAGAGAA+GATTGGAG
GATCAGCCTATGGGATGCAGCAGTGGGGAATATTGGACAATGGGGGGAACCCTGATCCAGCGACGCCGCGTGAGTGAAGAAGTGCTTCGGCATGTAAAGCTCTATCAGCAGGGACGATAATGACGGTACCTGACTAAGAAGCCCCGGCTAACTACGTGCCAGCAGCCGCGGTAATACGTAGGGGGCAAGCGTTATCCGGATTTACTGGGTGTAAAGGGAGCGCAGGTGGCGGTGCAAGTCAGAAGTGAAA
+
F,:FFFFFFFFFFFFFFFFFFFFFFFFFFFFFFFFFFFFFFFFFFFFFFFFFFFFFFFFFFFF:FFFFF:FFFFFFFFFFFFFFFFFFFFFFFFFFFFFFFFFFFFFFFF:FFFFFFFFFFFFFFFFFFFFFFFFFFFFF:FFFFFFFF:FFFFFFFFFFFFFFFFFFFFFFFFFFFFFFFF:FFFFFFFFF,FFF:FFFFFFFFFFFFFF:FF:FFFFFFF:F:FFFFFF::F,FFFFFFF,,FFFFFF
@A00881:241:HJW2NDRXX:1:2128:30635:21574 1:N:0:CGAGAGAA+GATTGGAG
GATCAGCCTATGGGATGCAGCAGTGAGGAATATTGGTCAATGGGCGGGAGCCTGAACCAGCCAAGCCGCGTGGAGGAAGAAGGTACAGAGTATCGTAAACTCCTTTTGTCAGGGGATAAAAGACGGGATGCGTCCCGTCCTGAAGGTACCTGAAGAAAAAGCATCGGCTAACTCCGTGCCAGCAGCCGCGGTAATACGGAGGATGCGAGCGTTATCCGGATTTATTGGGTTTAAAGGGTGCGTAGGCCGC
+
F,:FFFFFFFFFFFFFFFFFFFFFFFFFFFFFFFFFFFFFFFFFFFFFFFFFFFFFFFFFFFFFFFFFFF,FFFFFFFFFFFFFFFFFFFFFFFFFFFFFFFFFFFFFFF,FFFFFFF:F::FFFFFFFFFFFFFFFFFFF:FFF,FFFFF,FF,,FFF:,FFFFFFFFFFFF,FF,FFFFFFF:FFFFFFF,FFFFFFFF,FFFFFFFFF,F::FFFFFFFFFFFFFFFFFFF:F,FFFFFFF,FF:FF
@A00881:241:HJW2NDRXX:1:2128:30264:22028 1:N:0:CGAGAGAA+GATTGGAG
GATCAGCCTACGGGGGGCAGCAGTGGGGAATATTGCACAATGGGGGAAACCCTGATGCAGCGACGCCGCGTGAGTGAAGAAGTATTTCGGTATGTAAAGCTCTATCAGCAGGGAAGAAGATGACGGTACCTGAGTAAGAAGCCCCGGCTAACTACGTGCCAGCAGCCGCGGTAATACGTAGGGGGCAAGCGTTATCCGGATTTACTGGGTGTAAAGGGAGCGTAGACGGCGATGCAAGTCTGAAGTGACA
+
F,:FFFFFFFFFFFFFFFFFFFFFFFFFFFF:FFFFFFFFFFFFFFFFFFFFFFFFFFFFFFFFFFFFFFFFFFFF,FFFFFFFFFFFF:FFFFFFFFFFFFFFFFFFFFFFFFFFFFFFFFFFFFFFFFFFFFFFFFFFFFFFFFFFFFFFFFFFFFFFFFFFFFFFFFFFFFFFFFFFFFFFFFFFFFFFFFFFFFFFFFFFFFFFFFFF:,FFFFFFFFFF:FFF:::FFFFFFFFFFFF:FF:F,:
@A00881:241:HJW2NDRXX:1:2128:29460:22420 1:N:0:CGAGAGAA+GATTGGAG
GATCAGCCTACGGGGTGCAGCAGTGAGGAATATTGGTCAATGGGCGGGAGCCTGAACCAGCCAAGCCGCGTGGAGGAAGAAGGTACAGAGTATCGTAAACTCCTTTTGTCAGGGGATAAAAGACGGGATGCGTCCCGTCCTGAAGGTACCTGAAGAAAAAGCATCGGCTAACTCCGTGCCAGCAGCCGCGGTAATACGGAGGATGCGAGCGTTATCCGGATTTATTGGGTTTAAAGGGTGCGTAGGCCGC
+
FFFFFFFFFFFFFFFFFFFFFFFFFFFFFFFFFFFFFFFFFFFFFFFFFFFFFFFFFFFFFFFFFFFFFF:FFFFFFFFFFFFF:FFFFFFFFFFFFFFFFFFF,FFFFFFFFFFF:FFFFFFFFFFFFFFFFFFFFFFF,FF,FFFFFFFFF:FFFFFFFFFFFF,FF:FFFFF,FFFFFFFFFFF:FFF:FF:FFF:FFFFF:FFFFFFFF,FFFFFFFFFFFFFFF:FFFFFFFFFFFFFFFFFFFF
@A00881:241:HJW2NDRXX:1:2128:17978:22514 1:N:0:CGAGAGAA+GATTGGAG
GATCAGCCTATGGGACGCAGCAGTGGGGAATATTGCACAATGGGGGAAACCCTGATGCAGCGACGCCGCGTGAAGGAAGAAGTATCTCGGTATGTAAACTTCTATCAGCAGGGAAGAAAATGACGGTACCTGACTAAGAAGCCCCGGCTAACTACGTGCCAGCAGCCGCGGTAATACGTAGGGGGCAAGCGTTATCCGGATTTACTGGGTGTAAAGGGAGCGTAGACGGAAGAGCAAGTCTGATGTGAAA
+
FFFFFFFFFFFFFFFFFFFFFFFFFFFFFFFFFFFFFFFFFFFFFFFFFFFFFFFFFFFFFFFFFF:FFFFFFFFFFFFFFFFFFFFFFFFFFFF:FFFFFFFFFFFFFFFFFFFFF,FFFFFFFFFFFFFFFFFFFFFFFFFFFFFFFFFFFFFFFF,FFF:FFFFFFF::FFFFFFFFFFFFFFFFFF:FFFFFFFFFFFF:,FFFFFF:FFFFFF:FFFFFFFFFFFFFFFFF:FFFFFFF:FFFFF
@A00881:241:HJW2NDRXX:1:2128:30662:22561 1:N:0:CGAGAGAA+GATTGGAG
GATCAGCCTACGGGATGCAGCAGTGGGGGATATTGCACAATGGGGGGAACCCTGATGCAGCAACGCCGCGTGAGGGAAGAAGGTTTTCGGATTGTAAACCTCTGTCCTTAGTGAAGATAGAAGAGACGGTAGCTAAGGAGGAAGCTCCGGCTAACTACGTGCCAGCAGCCGCGGTAATACGTAGGGAGCGAGCGTTGTCCGGAATTACTGGGTGTAAAGGGTGCGTAGGCGGCCAATCAAGTCAGGTGTG
+
FFFFFFFFFFFFFFFFFFFFFFFFFFFFFFFFFFFFFFFFFFFFFFFFFFFFFFFFFFFFFFFFFFFFFFFFFFFFFFFFFFFFFFFFFF:FFFFFFFFFFFFFFFFFFFFFFFFFFFFFFFF:FFFFFFFFFFFFFFFFFF,FFFFFFFFF:FFFFF:FFFFFFFFFF:FFFFFFFFFFFFFFFFFFFFFFFFFFFFF,FFFFFFFFFFFFFFFFFFFFFFFFFF,:F:FFFFFFFFFF:FFFFFFFF:
@A00881:241:HJW2NDRXX:1:2128:19397:22623 1:N:0:CGAGAGAA+GATTGGAG
GATCAGCCTATGGGGGGCAGCAGTGGGGAATATTGGGCAATGGGCGCAAGCCTGACCCAGCAACGCCGCGTGAAGGAAGAAGGCTTTCGGGTTGTAAACTTCTTTTATGAGGGACGAAGGACGTGACGGTACCTCATGAATAAGCCACGGCTAACTACGTGCCAGCAGCCGCGGGAATACGTAGGTGGCGAGCGTTGTCCGGATTTCCTGGGTGTAAAGGGCGCGTAGGCGGGTAGGCAAGTCAGAGGTG
+
FF,FFFFF:FFFFFFFFFFFFFFFF::FF,FF:FFFFFFFFFFFFFFFFFFFFFFFFFFFFFFFFFFFFFFFFFFFFFFFFFFFFF:FFFF:FF:FFFFFFFF:FFFF:FFFFF:F:FFFFFFFFF,FFF:FF:FF:FF,F,FFFF,FF,F,:FFFFFFFFFFFFF,,FFF:FF,F:FF:F:FFFFFFFF:FFF,FFFFFF:FFFF,::FFF::FFFFFF::F:FFFFFFFFF,FF,FF,FFFFF:,F:F
@A00881:241:HJW2NDRXX:1:2128:16631:23030 1:N:0:CGAGAGAA+GATTGGAG
GATCAGCCTATGGGAGGCACCAGTGGGGAATATTGGACAATGGGCGCAAGCCTGATCCAGCTATTCCGCGTGCGGGAAGACGGCCTTCGGGTTGTAAACCGCTTTAGTGGAGGACGAAAAGCGCAGGTAGGACAATGACGTGCGTGCTGACGGTACTCCAAGAATAAGCACCGGCTAACTACGTGCCAGCAGCCGCGGTAATACGTAGGGTGCGAGCGTTAATCGGAATTACTGGGCGTAAAGGGTGTGC
+
F,FFFFFF:FFFFFFFFFFFFFFFFFFF:FFFFFFFFFFFFFFFFFFFFFFFFFFFFFFFFFFFFFFFFFFFFFFFFFFFFFFFFFFFFFFFFFFFFFFFFFFFFFFFFFFFFFFFF:FFFF:FFFFFFFFFFFFFFFFFFFFFFFFFFFFFFFFFFF:FFFFFFFFFFFFFFFF:FFFFFFFFFF::FFFFFFFFFFFFFFFFFFF:FFFFFFFFFFFF:F:F:FFFFFFFF:,FFFF:,FFFFF:FF:
@A00881:241:HJW2NDRXX:1:2128:14326:23109 1:N:0:CGAGAGAA+GATTGGAG
GATCAGCCTATGGGAGGCAGCAGTGGGGAATATTGGGCAATGGAGGGAACTCTGACCCAGCAACGCCGCGTGAAGGAAGAAGGTTTTCGGATTGTAAACTTCTGTCGCAGGGGACGAAGAATGACGGTACCCTGTAAGAAAGCCCCGGCTAACTACGTGCCAGCAGCCGCGGTAATACGTAGGGGGCAAGCGTTGTCCGGAATGACTGGGCGTAAAGGGAGTGTAGGTGGCACAGCAAGTTATATGTGAA
+
FFFFFFFFFFFFFFFFFFFFFFF:FFFFFFFFFFFFFF,FFFFFFFFFFFFFFFFFFFFFFFFFFFFFFFFFFFFFFFFFFFFFFFFFFFFFFFFFFFFFFFFFFFFFFFFFFFFFFFFFFFFFFFFFFFFFFFFFFFFFFFFFFFFFFFFFFFFFFFFFFFFFFFFFFFFFFFF:FFFFFFFFFFFF,FFFFFFFF:FFF,FFFFFFFFFFF:FFF:F,FFFFFFFFFFFFFFFFFFFFFFFFFFFFF:
@A00881:241:HJW2NDRXX:1:2128:7527:23202 1:N:0:CGAGAGAA+GATTGGAG
GATCAGCCTATGGGGTGCAGCAGTGGGGAATATTGGGCAATGGAGGCAACTCTGACCCAGCAACGCCGCGTGAATGATGAAGGTCTTCGGATTGTAAAGTTCTTTTCTAAGGGAAGAAGAAAGTGACGGTACCTTAGGAATAAGCCTCGGCTAACTACGTGCCAGCAGCCGCGGTACTACGTAGGAGGCACGCGTTATCCGGAATGACTGGGCGGAAAGGGTGCGTAGGTGGTTTGGCAAGTTAGTAGCG
+
F,FFFFFFFFFFFFFFFFFFFFFFFFFFFFFF,FFFFFFFFFFFFFFF:FFFFFFFFFFFFF:FFFFFFFFFFFFFFFFFFFFFF,FFFFF,:FFF:FFFFFFFFFFF,FFFFFFF,FFF,FFFFFFFFFFFF:FFFF:,FFFF:FFFFFF:FFFFFFFFFFFFFF,FFFFFFF,F,FFFFFFFFFFF:F,FFF:F:FFFFF,FFFF:FFFFFF,FFF:FFFF:FFFFF:FFFFFFFFF:::F:F:F:FF
@A00881:241:HJW2NDRXX:1:2128:20265:24126 1:N:0:CGAGAGAA+GATTGGAG
GATCAGCCTACGGGATGCACCAGTGAGGAATATTGGTCAATGGGCGGGAGCCTGAACCAGCCAAGCCGCGTGGAGGAAGAAGGTACAGAGTATCGTAAACTCCTTTTGTCAGGGGATAAAAGGCGGGATGCGTCCCGTCCCGAAGGTACCTGAAGAAAAAGCATCGGCTAACTCCGTGCCAGCAGCCGCGGTAATACGGAGGATGCGAGCGTTATCCGGATTTATTGGGTTTAAAGGGTGCGTAGGCCGC
+
FFFFFFFFFFFFFFFFFFFFFFFFF:FFFFFFFFFFFFFFFFFFFFFFFFFFFFFFFFFFFFFFFFFFFFFFFFFFFFFFFFFFFFFFFFFFFF:FFFFFFFFFFFFFFFFFFFF,:FF:FFFFFFFFFFFFFFFFFFFFFFF,FFFFFFFFFFFFFFFFFFFFFFFFFFFFFFFFFFFFFFFFFFFFFFFFF:FFFFFFFFFFFFFFFFFFFF:FFFFF,FFFFFFFFF,FFFFFFFFFFFFFFFFFFF
@A00881:241:HJW2NDRXX:1:2128:25111:24189 1:N:0:CGAGAGAA+GATTGGAG
GATCAGCCTACGGGGCGCAGCAGTAGGGAATTTTCGGCAATGGAGGGAACTCTGACCGAGCAACGCCGCGTGAATGAAGAAGGCCTTCGGGTTGTAAAATTTTGTTGTATAGGAAGAAAGGGTCGTATAGGGAATGATACGGCAGTGACCCAACTATACGAGGAAGCCACGGCTAACTACGTGCCAGCAGCCGCGGTAATACGTAGGTGGCAAGCGTTATCCGGAATTATTGGGCGTAAAGGGTGAGTAG
+
FFFFFFFFFFFFFFFFFFFFFFFFFFFFFFFFFFFFFF:FFFF:FFFFFFFFFFFFFFFFFF,FFFFFFFFFFFFFFFFFFFFF:,FFFFFF,FFFFFFFFFFFFFFF::FFFFFFFFFFFFFFFF,FFFFFFFFFFFFFFFFFFFFFFFFFFFFFFFFFFFFFFFFFFFFFFF:FFF,FFFFFFFFFFFFFFFFFF:FFFFF:FFFFFFFF:FFFFF,FFFFFFFFFFFFFFFFFF:F:FFFFFFFFFF
@A00881:241:HJW2NDRXX:1:2128:31376:25300 1:N:0:CGAGAGAA+GATTGGAG
GATCAGCCTACGGGATGCAGCAGTGGGGAATATTGCACAATGGGGGAAACCCTGATGCAGCAACGCCGCGTGAAGGAAGACGGTTTTCGGATTGTAAACTTCTTTTCTTAGTGAAGAAGCAAGTGACGGTAGCTAAGGAATAAGCATCGGCTAACTACGTGCCAGCAGCCGCGGTAATACGTAGGATGCGAGCGTTATCCGGAATTACTGGGTGTAATGGGAGCGCAGGCGGGATTGCACGTTGGATGTG
+
:,:FFFF,FFFFFFFFF,FFFFF:FFFF,,FF,F,FF:FF,FFFFFFF:FFFFF:FF:FF:F,FF:FFF:FFFFFFFFFF,FF,F:F,FFFFFFFFFFF:FFFF:FFF,F:FFFFFF,F:F,FFF:FF,F:F:FF:FFF:FFFF:F:FFFFFFFF:FFFFF:FFFF,F:FFFFFF,FFFFFFF:FFFF:F:FFFFFFFFFFFFF,F,,FFFFFFFFF,FFFFFFF:F:FFFFFFFFFF,:FF:FF:FFFF
@A00881:241:HJW2NDRXX:1:2128:20763:25332 1:N:0:CGAGAGAA+GATTGGAG
GATCAGCCTACGGGATGCAGCAGTCGGGAATATTGCGCCATGGAGGAAACTCTGACACAGTGACGCCGCGTATAGGAAGAAGGTTTTCGGATTGTAAACTATTGTCGTTAGGGAAGATACAAGACAGTACCTAAGGAGGAAGCCCCGGCTAACTCTGTGCCAGCAGCCGCGGTAATACATAGGGGGCAAGCGGTATCCGGACTTCTTGGGTGTAAAGGGTGCGTAGATGGAGGAGCAAGTTGGTTGTGAA
+
FFFFFFFFF:FFFFFFFFFFFFFFFFFFF,FFF:FFFF,FFFFFFFFFFFFFFFFFFFFFFFFFFFFFFFFFFFFFFFFFFFF,FFFFFF:FFFFFF:FFFFFFFFFF:FFFFFFFFFFFFF:F:FFFFFFFFFFFFFFF,FFFFFFFFFFF:F,FFFFFFFFF:FFFFFFFFFFFFF:FFFFFFFFF,FFF,,FFFFF:F:FF,FFFFFFFFF:FFFFFF:FF:FFFF,F:::FF,FFFFF:FFFFFFF
@A00881:241:HJW2NDRXX:1:2128:22444:25614 1:N:0:CGAGAGAA+GATTGGAG
GATCAGCCTATGGGGCGCAGCAGTGAGGAATATTGGTCAATGGGCGGGAGCCTGAACCAGCCAAGTCGCGTGAGGGAAGACGGCCTTATGGGTTGTAAACCTCTTTCAGATGAGAGTAAAGGGTGCTACGCGTAGCACATTGCAAGTATCATCAGAAGAAGCATCGGCTAATTCCGTGCCAGCAGCCGCGGTAATACGGACGATGCGAGCGTTATCCGGATTTATTGGGTTTAAAGGGTGCGTAGGCGGA
+
FFFFFFFFFFFFFFFFFFFFFFFFFFFFFFFFFFFFFFFFFFFFFFFFFFFFFFFFFFFFFFFFFFFFFFFFFFFFFFFFFFFFFFFFFFFFFFFFFFFFFFFFFFFFFF,FFFFFF:FFFFFFF:FFFFFFF,FFFFF,FFFF:F:FFFFFFFFF,FF:FFFFFFFFFF:FFFFFFFFFFFFFFFFFFFFFFFFFFFF:,FFFFFFFFF:FFFFF:FFFFFFFFF:FFFFFFFFFFFFFFFFFFFFFFF
@A00881:241:HJW2NDRXX:1:2128:15167:25786 1:N:0:CGAGAGAA+GATTGGAG
GATCAGCCTATGGGACGCAGCAGTGGGGAATATTGCGCAATGGGGGGAACCCTGACGCAGCAACGCCGCGTGCAGGAAGAAGGTCTTCGGATTGTAAACTGTTGTCGCAGGGGAAGAAGAGAGTGACGGTACCCTGTGAGAAAGCCACGGCTAACTACGTGCCAGCAGCCGCGGTAATACGTAGGTGGCAAGCGTTGTCCGGATTTACTGGGTGTAAAGGGCGTGTAGGCGGGCCGGCAAGTCAGATGTG
+
F,,FFFFFFFFFFFFFFFFFFFF,FFFFFFF,FFFFFFFFFFFFFFFFFF:FFFFFFFFFF:FFFFFFFFFFFFFFFFFFF:FFFFFFFFFFFFFFFFFFFFFFFFFFFFFFFFFFF:FFFFFFF:FF:FFFFFFFFFFFFF:F,FFFFFFFFFFFFFFFFFF,FF:FFFFFFFFFFFF:FFFFFFFFFF:FFFFFFFFFFFFFF:FFFFFF:FFFFFFFFFFFFFFFFFFFFFFFFF,FFFFFFF:FFF
@A00881:241:HJW2NDRXX:1:2128:22191:25801 1:N:0:CGAGAGAA+GATTGGAG
GATCAGCCTATGGGAGGCAGCAGTGGGGAATATTGGGCAATGGGCGAAAGCCTGACCCAGCGATGCCGCGTGAGGGAAGAAGGTTTTCGGATTGTAAACCTCTGTCTTTGGGGACGATAATGACGGTACCCAAGGAGGAAGCTCCGGCTAACTACGTGCCAGCAGCCGCGGTACTACGTAGGGAGCGAGCGTTGTCCGGACTTACTGGGTGTAAAGGGAGTGCAGGCGGGGCTGTAAGTCAGATGTGAAA
+
F,FFFFFFFF:FFFFFFFFFFFFFFFFFFFF:FFFFFFFFFFFFFFFFFFFFFFFFFFFFFFFFFFFFFFFFFFFFFFFF:FFFFFFFFFFFFFFFFFFFFFFFFFFFFFFFFFFFFFFFFF:FFFFFFFFFFFFFFFF:FFFFFFFFFFFFFFFFFFFFFFFF:FFFFFFFF,FFFFFFFFFFFFF:FFF,FFFF:FFF,FF:FFFFF:F:FFFFFFFFFFF,FFF:FFFFFFFFFFFF,F,FFFFFFF
@A00881:241:HJW2NDRXX:1:2128:16360:26036 1:N:0:CGAGAGAA+GATTGGAG
GATCAGCCTATGGGGTGCAGCAGTGGGGGATATTGGACAATGGGGGGAACCCTGATCCAGCGATGCCGCGTGAGGGAAGAAGGTTTTCGGATTGTAAACCTCTGTGGAGCGGGACGATAATGACGGTACCGCTCAAGGAAGCCACGGCTAACTACGTGCCAGCAGCCGCGGTAATACGTAGGTGGCGAGCGTTGTCCGGAATTACTGGGTGTAAAGGGAGTGTAGGCGGGAAGGCAAGTCAGAAGTGAAA
+
FFFFFFFFFFFFFFFFFFFFFFFFFFFFFFFFFFFFFFFFFFFFFFFF,FFFFFFF:FFFFFFFFFFFFFFFFFFFFFFFFFFF:FFFFFFFFFFFFFFFFFFFFFFFFFFFFFFFFFFFFFFFFFFFFFFFFFFFFFFFFFFFFFFFFFFFFFFFFFFFFFFFFFFFFFF,FFFFFF:FFFFFFF,FFFFFFFFF,FFFFFF::FFFFFFF:FFFFF:FFFFFFFFFFFFF:FFFFFFFFF:,FFFFFF
@A00881:241:HJW2NDRXX:1:2128:21395:26240 1:N:0:CGAGAGAA+GATTGGAG
GATCAGCCTACGGGGTGCAGCAGTGGGGAATATTGGTCAATGGGGGGAACCCTGAACCAGCAACGCCGCGTGAAGGAAGAAGGCTTTCGGGTTGTAAACTTCTTTTATCTGTGACGATAGTGACGGTAGCAGATGAATAAGCTCCGGCTAACTACGTGCCAGCAGCCGCGGTAATACGTAGGGAGCGAGCGTTATCCGGATTTACTGGGTGTAAAGGGCGCGTAGGCGGGCTGACAAGTCAGATGTGAAA
+
F,FFFFFFFFFFFFFFFFFFFFFFFFFFFFFFFFFF:FFFFFFFFFFF:FFFFFFFFFFFFFFFFFFFFFFFFFFFFFFFFFFF:FFFFFFFFFFFFFFFFFFFFFFFFFFFFFFFFFFFFFFFFFFFFFFFFFFFFFFFFFFFFFFFFFFFFFFFFFFFFFFFFFFFFFFF,FFFFF:FFFFFFFFFFFFFFFFFFFFFFFFF:FFFFFFFFF:FFFFFFFFFFFFFFFFFFFFFFFFFFFF:FFFFFF
@A00881:241:HJW2NDRXX:1:2128:16161:26318 1:N:0:CGAGAGAA+GATTGGAG
GATCAGCCTACGGGATGCACCAGTGAGGAATATTGGTCAATGGGCGGGAGCCTGAACCAGCCAAGTCGCGTGAGGGAAGACGGTCCTATGGATTGTAAACCTCTTTAGGCGGGGAGCACTGCCGGGCACGCGTGCCCGGAGGGAGAGTACCCGCAGACTAAGCATCGGCTAACTCCGTGCCAGCAGCCGCGGTAATACGGAGGCTGCGAGCGTTATCCGGATTTATTGGGTTTAAAGGGTGCGTAGGCGG
+
FFFFFFFFFFFFFFFFFFFFFFFFFFFFFFFFFFFFFFFFFFFFFFFFFFFFFFFFFFFFFFFFFFFFFFFFFFFFF:FFFFFFFFFFFFFFFFFFFFFFFFF::F,:FFFFFFFFF,,:FFFFFF:FFFFF:FFFFFFF:FFFFFF:FFFFFFFF:,F,FFFFFFFFFFFFFF:FFFFFFFFFFF,FFFF:F,:FFF,FFFF:FFFFFFFF,F:FFF:FF,,FFF:F:F:FFFFFFFFFFFF,:F,FFF
@A00881:241:HJW2NDRXX:1:2128:12201:26663 1:N:0:CGAGAGAA+GATTGGAG
GATCAGCCTATGGGATGCAGCAGTGGGGAATATTGGGCAATGGAGGCAACTCTGACCCAGCAACGCCGCGTGAACGATGAAGGTCCTCGGATTGTAAAGTTCTTTTTTAAGGGAAGAAGAAAGTGACGGTACCTTAAGAATAAGCCTCGGCTAACTACGTGCCAGCAGCCGCGGTAATACGTAGGAGGCAAGCGTTATCCGGAATGACTGGGCGTAAAGGGTGCGTAGGTGGTTTAGCAAGTTAGTAGCG
+
F,FFFFF:FFFFFFFFFFFFFFFFFFFFFFFFFFFFFFFFFFFFFFFF:FFFFFFFFFFFFFFFFFFFFFFF:FFFFFFFFFFFFFFFFFFFFFFFFFFFFFFFFFFFF:FFFFFFFFFFFFFFFFFFFFFFFFFFFFFFFFFFFFFFFFFFFFFFF:FFFFFFFFFFFFFFFFFF,FFFFFFFF:FF,FFFFFFFFFFFF:FFFFF:FF,FFF:FFFF:FFFF:FFFFFFFFF,,FFF::FFFFFFF::
@A00881:241:HJW2NDRXX:1:2128:31837:26976 1:N:0:CGAGAGAA+GATTGGAG
GATCAGCCTATGGGGCGCAGCAGTGGGGAATATTGGGCAATGGGCGCAAGCCTGACCCAGCAACGCCGCGTGAGGGAAGAAGGCTTTCGGGTTGTAAACCTCTTTTACCAGGGACGAAGGACGTGACGGTACCTGGAGAAAAAGCAACGGCTAACTACGTGCCAGCAGCCGCGGTAATACGTAGGTTGCAAGCGTTGTCCGGATTTACTGGGTGTAAAGGGCGTGTAGGCGGAACTGCTAGTCAGATGTG
+
F::FFFFFFFFFFFFFFFFFFFFFFFFFFFFFFFFFFFFFFFFFFFFFFFFFFF,FFFFFFFFFFFFFFFFFFFFFFFFFFFFFFFFFFFFFFFFFFFFFFFFFFFFFFFFFFFFFFFFFF:FFFFFF:FFFFFFFFFFF:FFFFFF:FFFFFFFFFFFF,FFFFF,FF:FFFFFFFFFFF,:FFFFFF:FFFFFFFFFFFF::FFF:FFFFF:FFFFFFFFF:FFFFFF:FFFFFFF,,FFFF:F,FF,
@A00881:241:HJW2NDRXX:1:2128:17427:27070 1:N:0:CGAGAGAA+GATTGGAG
GATCAGCCTATGGGAGGCAGCAGTGAGGAATATTGGTCAATGGGCGCGAGCCTGAACCAGCCAAGTCGCGTGAGGGAAGACGGCCTTATGGGTTGTAAACCTCTTTCAGATGAGAGTAAAGGGTGCTACGTGTAGCACATTGCAAGTATCATCAGAAGAAGCATCGGCTAATTCCGTGCCAGCAGCCGCGGTAATACGGACGATGCGAGCGTTATCCGGATTTATTGGGTTTAAAGGGTGCGTAGGCGGA
+
F,,FF:FFFFFFFFFFFFFFF:FFFFFFFFFFFFFFFF:FFFFFFFFFFFFFFFFFFFFFFFFFFFFFFF,FF:FFFFFFFFFFF:FFFFFFFFFFF:FFFFFFFFFFFFF:FFFFFFFFFFFFFFFFFFFFF::FFF:FFFFFFF,FFFFFFFFFF:FFFFFFFFFFF:FFF:FF:FFFFFFFFFFFFFFFF,FF:FFF,,,FFFFFF:FFFF:FFFFFF,FF:FFF:FF,F:FFFF,FFFFFF,F,:F
@A00881:241:HJW2NDRXX:1:2128:31150:27226 1:N:0:CGAGAGAA+GATTGGAG
GATCAGCCTACGGGGTGCACCAGTGAGGAATATTGGTCAATGGGCGGGAGCCTGAACCAGCCAAGCCGCGTGGAGGAGGAAGGTACAGAGTATCGTAAACTCCTTTTGTCAGGGGATAAAAGACGGGATGCGTCCCGTCCTGAAGGTACCTGAAGAAAAAGCATCGGCTAACTCCGTGCCAGCAGCCGCGGTAATACGGAGGATGCGAGCGTTATCCGGATTTATTGGGTTTAAAGGGTGCGTTGGCCGC
+
F,,F:FFFFF:FFFFFFFFFFFF:FFFFFFF:FFFFFFFFFFFFFFFFFF:FFFFFFFFFFFFF:FFFFFFFFFFFFFFF:FFFFFFF:FFFFFFFFF,FFFFFFFF:FFFFFFFFFFFFFF:FFFFFFFFFFFFFFFFFFFFFFFFF:FFFFFFFFFFFFFFFFFFFF::FFFFFFFFFFF:FFFFFFF:FF::FFFFFFFFF:FFFF:FFF:FFFFF::FFFFFFFF:FFFF:FFFFFFFF,FFFFFF
@A00881:241:HJW2NDRXX:1:2128:25102:27680 1:N:0:CGAGAGAA+GATTGGAG
GATCAGCCTATGGGAGGCAGCAGTGAGGAATATTGGTCAATGGTCGGGAGCCTGAACCAGCCAAGCCGCGTGGAGGAGGAAGGTACAGAGTATCGTAAACTCCTTTTGTCAGGGGATAAAAGGCGGGATGCGTCCCGTCCCGAAGGTACCTGAAGAAAAAGCATCGGCTAACTCCGTGCCAGCAGCCGCGGTAATACGGAGGATGCGAGCGTTATCCGGAGTTATTGGGTTTAAAGGGTGCGTAGGCCGC
+
F,FFFFF:FFFFFFFFFF:FFFFFFFFFFF:FFFFFFFFFFFFFFFFFFFFF:FFFFFFFFFFFFFF:FFFFFFFFFFFFFFFFFFFFFFF,F:FF,FFFFF:FFFF,FFFFFFFF,FFFFFFFFFFFFFFFFFFFFFF,FF:FFF:FFFFFF:FFFFFFFFFFFFFFFFFFFFFFFFFFFFFFFFFFFFFF,:FFFFFFFFFFFFFFFFFF,,FF:FFF,FFFFFFFF::FF::FFF::FF:F:FF::F
@A00881:241:HJW2NDRXX:1:2128:17535:27884 1:N:0:CGAGAGAA+GATTGGAG
GATCAGCCTATGGGGTGCAGCAGTGAGGAATATTGGTCAATGGGCGCAGGCCTGATGCAGCCATGCCGCGTGTATGAAGAAGGCCTTCGGGTTGTAAAGTACTTTCAGCGGGGAGGAAGGGAGTAAAGTTAATACCTTTGCTCATTGACGTTACCCGCAGAAGAAGCACCGGCTAACTCCGTGCCAGCAGCCGCGGTAATACGGAGGGTGCAAGCGTTAATCGGACTTCTTGGGTTTAAAGGGAGCGTAG
+
FFFFFFFFFFFFFFFFFFFFFFFFFFFFFFFFFFFFFFFFFFFFFF:FFFFFFFFFFFFFFFFFFFFFFFFFFFFF:FFFFFFFFFFFFFFFFFFFFFFFFFFFF:FFFF,FFFFFFFFFFFFFFFFFFFFFFF:FFFFFFFFFFFFFFFFFFFFFF:FF:FF:FFF:FFF:FF:FFFFF,FF:FFF:FFFFFFFFF:FFFFFF:FFFFFFF:FFFFFFFFFFFF,:F,FFFFFFFFFF:FFFFFFFFFF
@A00881:241:HJW2NDRXX:1:2128:25111:27915 1:N:0:CGAGAGAA+GATTGGAG
GATCAGCCTATGGGAGGCAGCAGTGAGGAATATTGGTCCATGGGCGGAAGCCTGAACCAGCCAAGTCGCGTGAGGGATGACGGCCCTACGGGTTGTAAACCTCTTTTGCCGGGGACCAAAAGGCGGGACGCGTCCCGCAGTGGAGTGTACCCGGAGAAAAAGCATCGGCTAACTCCGTGCCAGCAGCCGCGGTAATACGGTGGATGCGAGCGGTCTCCGGATTTCTTGGGTGTAAAGGGTGCGTAGGCGG
+
F,FFFFF:::FFFFFFFFFFFFFFFFFFFFFFFFFF,F,FFFFFFFFFFFFFFFFFFFFFFF,FFFFFF::FFFFF:FFF:FFFFFFFFFFF,FFFF:FFFFFFFFFFFFFFFFF,FF,,:FFFFFFFFFFF,FF:FF,F::FFFFFFFFFFF:FFFF,FFFFF:FFFFFFF:FFFFF:FFFFFFFF,FFFFF:,,FFF,,FF,FFF:FFFF,,FF::::,F,F,F,FFFF,:F,,FF:FF,F,,:FFFF
@A00881:241:HJW2NDRXX:1:2128:17698:28072 1:N:0:CGAGAGAA+GATTGGAG
GATCAGCCTATGGGATGCAGCAGTCGGGAATATTGCGCAATGGAGGGAACTCTGACGCAGTGACGCCGCGTATAGGAAGAAGGTTTTCGGATTGTAAACTATTGTCCACAGGGAAGAAAAAGGACAGTACCTGTGAAGAAAGCTCCGGCTAACTACGTGCCAGCAGCCGCGGTAATACGTAGGGAGCAAGCGTTATCCGGAATGATTGGGTGTAAAGGGTGCGTAGACGGGAGAACAAGTTAGTTGTGAA
+
FFFFFFFFFFFFFFFFFFFFFFFFFFFFF:F:,FFFFFFFFFFFFFFF:FFFFFFFFFFFFFFFFFFFFFFF:FFFFFFFFFFFFFFFFFF,FFFFFFF,:FFFFFFFFFFFFF,FFFFF:FFFFFFFFFFF:FFFFFFFFF,FFFFFFFFFFFFFFFFFFFF:FFFFFFFF:F,FFFFF,FFFFFFF:FFFF,F:FFFFF:F,FFFFF:FFFF:FF:FFFFFFFFFFFFFFFF,FFFFFF:FFFFFFFF
@A00881:241:HJW2NDRXX:1:2128:22083:29027 1:N:0:CGAGAGAA+GATTGGAG
GATCAGCCTACGGGATGCAGCAGTGGGGAATATTGGGCAATGGGCGCAAGCCTGACCCAGCAACGCCGCGTGAAGGAAGAAGGCTTTCGGGTTGTAAACTTCTTTTATGAGGGACGAAGGACGTGACGGTACCTCATGAATAAGCCACGGCTAACTACGTGCCAGCAGCCGCGGTAATACGTAGGTGGCGAGCGTTATCCGGATTTACTGGGTGTAAAGGGCGTGTAGGCGGAACTGCAAGTCAGATGTG
+
F:FF:FFFFFFFFFFFFFFFFFFFFFFFFFFFFFFFFFFFFFFFFFFFFFFFFFFFFFFFFFFFFFFFFFFFFFFFFFFFFFFFFFFFFFFFFFFFFFFFFFFFFFFFFFFFFFFFFFFFFFFFFFFFFFFFFFFFFFFFFFFFFFFFFFFFFFFFFFFFFFF,FFFFFFFFFFFF:FFFF:FFFFF:FFFFFFFFFFFFFFFFFF,,FFFFFF,FFFFFF:FF:FFFFFFFF,,FFF,,F,FFFF:F:F
@A00881:241:HJW2NDRXX:1:2128:27263:29105 1:N:0:CGAGAGAA+GATTGGAG
GATCAGCTATGGGGGGCACCAGTAGGGAGTATTCGGCAATGGGGGGAACCCTGATGCAGCGACGCCGCGTGAGTGAAGAAGTATTTCGGTATGTAAAGCTCTATCAGCAGGGAAGAAAGAAGACGGTACCTGACTAAGAAGCCCCGGCTAACTACGTGCCAGCAGCCGCGGTAATACGTAGGTGGCAAGCGTTATCCGGATTTACTGGGTGTAAAGGGCGCGTAGGCGGGCGTGCACGTCAGATGTGAAA
+
FFFFFFFFFFFFFFFFFFFFFFFFFFFFFFFFFFFFFFFFFFFFFFF:FFFFFFFFFFFFFFFFFFFFFFFFFFFFFFFFFFFFFFFFFFFFFFFFFF:FFFFFFFFFFFFF:FFFFF:FFFFFFFFFFFFFFFFFFF:FFFFF:FFFFFFFFFFFF,FFFFFFFFFFFFFFF:FFFFFFF:FFFFF,FFF:FFFFFFFFFFFFFFFFFFFFFF:F:FFFFFF:,,:FFFF:FF,F,F:FFFFFFFF:FF
@A00881:241:HJW2NDRXX:1:2128:23963:29340 1:N:0:CGAGAGAA+GATTGGAG
GATCAGCCTATGGGATGCAGCAGTGAGGAATATTGGTCAATGGGCGAGAGCCTGAACCAGCCAAGTCGCGTGAGGGATGACGGCCCTACGGGTTGTAAACCTCTTTTACCGGGGAGCAATTCGCGCCACGTGTGGCGTGCGGGAGAGTACCCGGGGAAAAAGCATCGGCTAACTCCGTGCCAGCAGCCGCGGTAATACGGAGGATGCGAGCGTTATCCGGATTTATTGGGTTTAAAGGGTGCGTAGGCGG
+
FFFFFFFFFFFFFFFFFFFFFFFFFFFFFFFFFF:FFFFFFFFFFFFFFFFFFFFFFFFFFFFF,FFFFFFFFF:FFF,FFFFFFFFFFFFFFFFFFFFFFFFFFFFFFFFFFFFFFFFFFFFFFFFFF:FFFFFFFFFF:FFFFFFFFFFFFFFFFFFFFFFFFFFFFF,FFFFFFFFFFFFFFF:FFFFFFFFFFF:FFFF:FFFFFFFF,FFFFFFFFFFF,FFFFFFFFFFFFFFFFFF:FFFFFF
@A00881:241:HJW2NDRXX:1:2128:27588:29637 1:N:0:CGAGAGAA+GATTGGAG
GATCAGCCTACGGGGTGCAGCAGTGAGGAATATTGGTCAATGGGCGGGAGCCTGAACCAGCCAAGCCGCGTGGAGGAAGAAGGTACAGAGTATCGTAAACTCCTTTTGTCAGGGGATAAAAGGCGGGATGCGTCCCGTCCCGAAGGTACCTGAAGAAAAAGCATCGGCTAACTCCGTGCCAGCAGCCGCGGTACTACGGAGGATGCGCGCGTTATGCGGATTTATTGGGTTTATAGGGTGCGTAGGCCGC
+
F,FFFFFFFFFFFFFFFFFFFFFFFFFFFFFFFFFFF,FFFFFFFFFFFFFFFF,FFF:FFF,FFFFFFF:FF,FFFFFFFFFFFFFFFF:FFFFF:F:FFFFFFFFFFFFFFFFF,FFFFFFFFFFFF:FFFFF:FFFFFF,,FF,FFFFFFFFFFFFFFF::FFF:FF:FFFFFFFF:FFFFFF,::FF:FFFF,FFFFF,FF:F,FFF:,,,,FFFF,,,F,,F:F:,:F,F:F:,:FF,F:F,FFF
@A00881:241:HJW2NDRXX:1:2128:15420:30107 1:N:0:CGAGAGAA+GATTGGAG
GATCAGCCTACGGGGGGCAGCAGTGGGGAATCTTCCGCAATGGGCGAAAGCCTGACGGAGCGATGCCGCGTGGGTGAAGAAGGGATTCGTCCCGTAAAGCCCTGTTGCCCGCGACGAAGAGCGCATCGAGGACAGAGCGATGCGAGTGACGGTAGCGAGCGAGGAAGCCACGGCTAACTACGTGCCAGCAGCCGCGGTACTACGTAGGTGGCGAGCGTTGTCCGGACTCATTGGGCGTCAAGCGCATGTA
+
F::FFFFFFFFFFFFFFFFFF,FFFFFFF::F,FFFFF:,,FFFFFF:,FFF,FFFFFFFFF,FFFFFFF,FFF:F:FF,:FFFF,FFFFFFFFFFFFFF:F:FFFFFFFFFFFFF:FFFFFFF,FFFFFFFFFF:FFFFFFFFFF:F,FFF:FF:FFFFF:FFFFFFFFFFFFFF:FFFFFFFFF,FF:FFFFFFFFFFF:FFF:FFFFFFFF:FF,,FF,FFFF,,FFF:FF:FFFFFFFFF:F,F:F
@A00881:241:HJW2NDRXX:1:2128:29794:30138 1:N:0:CGAGAGAA+GATTGGAG
GATCAGCCTATGGGGTGCACCAGTGGGGGATATTGCGCAATGGGGGAAACCCTGACGCAGCAACGCCGCGTGAAGGAAGACGGTTTTCGGATTGTAAACTTCTTTAAGTGTGGAAGAAGATGACGGTACACACAGAATAAGCCACGGCTAACTACGTGCCAGCAGCCGCGGTAATACGTAGGTGGCGAGCGTTGTCCGGATTTACTGGGTGTAAAGGGCGTGTAGGCGGGCATTCAAGTCAGATGTGAAA
+
F:FFFFFFFFFFFFFFFFFFFFFFFFFFFFF,FFFFFFFFFFFFFFFFFFFFFFFFFFFFFFFFFFFFFFFFFFFFFFFFFFFFFFFFFFFFFFFF::FFFFFFFFFFFFFFFFFFFFFFFFFFFFFFFF:FFF:FFFFFFFFFFF:FFFFFFFFFFFFFFFFFFFFFFFFFFFFFFFFFF,FFFFFFFFFFFFFFFFFFFFFF:FFF::FFFFFFFFFFFFFFFFFFFFFFFFFFFF:FFFFFFF,:FF
@A00881:241:HJW2NDRXX:1:2128:18376:30311 1:N:0:CGAGAGAA+GATTGGAG
GATCAGCCTACGGGAGGCAGCAGTGGGGAATATTGGTCAATGGGGGGAACCCTGAACCAGCAACGCCGCGTGAAGGAAGAAGGCTTTCGGGTTGTAAACTTCTTTTACCGGGGACGATAGTGACGGTACCTGGTGACTAAGCTCCGGCTAACTACGTGCCAGCAGCCGCGGTAATACGTAGGGAGCGAGCGTTCTCCGGATTTACTGGGTGTAAAGGGCGCGTAGGCGGGCCGACAAGTCAGAGGTGAAA
+
F:FFFFFFF:FFFFFFFFFFF,FFFFFFFFFFFFFFFFF,FFFFFFFFFFFFFFFFFFFFFFFFFFFFFF:FFFFFFFFFFFFFFFFFFFFFFF:FFFFFFFF:FFFFFFFFFFFFFF,F,F,:FFFFF:FFFFFF,FFFFFFFFFFFFFF:FFFFFFFF,FFFFFF:F:FFF:FF:F:FFFFFFF:FFFFFF,FFFF:FFFFFFFFFFF:,:FFFFFFFFFFFFFFFFFFFF:FFFFFFFF,,FFFFFF
@A00881:241:HJW2NDRXX:1:2128:10212:30389 1:N:0:CGAGAGAA+GATTGGAG
GATCAGCCTACGGGAGGCACCAGTGAGGAATATTGGTCAATGGGCGAAAGCCTGACCCAGCAACGCCGCGTGAAGGAAGAAGGCCCTCGGGTTGTAAACTTCTTTTGCCAGGGACGAAGAAGTGACGGTACCTGGTGAAAAAGTCACGGCTAACTACGTGCCAGCAGCCGCGGTAATACGTAGGTGGCAAGCGTTATCCGGATTTATTGGGTGTAAAAGGCGTGTAGGCGGGATTGCACGTCAGATGTGA
+
F,FFFFFFFFFFFFFFFFFFF:FFFFFFFFFFFFFFFFFFFFFFFFFFFFFFFFFFFFFFFFFFF:FFFFFFFFFFFFFFFFFFF:FFFFFFFFFF:FFFFFFFFFFFFFFFFFFFF:FFFFFFFFFFF::F:FFFFFFFFFFFFFFFFFFF:FF,FFFFFFFFFF:F,FFFF:F:FFFFFFFFFFFFFFF:FFF:FF:FFF::FFFFFFFFFF,F,FFFFFFF:FFFFFFF,FF:FF,FF,FF:,FFFF
@A00881:241:HJW2NDRXX:1:2128:18105:30561 1:N:0:CGAGAGAA+GATTGGAG
GATCAGCCTATGGGGTGCAGCAGTGAGGAATATTGGTCAATGGGCGGGAGCCTGAACCAGCCAAGCCGCGTGGAGGAAGAAGGTACAGAGTATCGTAAACTCCTTTTGTCAGGGGATAAAAGACGGGATGCGTCCCGTCCTGAAGGTACCTGAAGAAAAAGCATCGGCTAACTCCGTGCCAGCAGCCGCGGTAATACGGAGGATGCGAGCGTTATCCGGATTTATTGGGTTTAAAGGGTGCGTAGGCCGC
+
FFFFFFFFFF:FFFFFFFFFFFFFFFFFFFFFFFFFFFFFFFFFFFFFFFFFFFFFFFFFFFFFFFFFFFFFFFFFFFFFFFFFFFFFFFFFFFFFFFFFFFFFFFFFFFFFFFF:FFFFFF:FFFFFFFFFFFFFFFFFFFF,FFFFFFFFFFFFFFFFFFFFFFFFFFFFFFFFFFFFFFFFF:FFFFFF::FFFFFFFF:FFF:,FFFFFFFFFFFF,FFFF,FFFFFF,F:FFFFFFFFFFFFFFF
@A00881:241:HJW2NDRXX:1:2128:21314:30733 1:N:0:CGAGAGAA+GATTGGAG
GATCAGCCTACGGGATGCAGCAGTCGGGAATATTGCGCAATGGAGGAAACTCTGACGCAGTGACGCCGCGTATAGGAAGAAGGTTTTCGGATTGTAAACTATTGTCGTGAGGGAAGAGGAAGGACGGTACCTAAGGAGGAAGCCCCGGCTAACTATGTGCCAGCAGCCGCGGTAATACATAGGGGGCGAGCGTTATCCGGAATTATTGGGTGTAAAGGGTGCGTAGACGGGGAATTAAGTTGGTAGTGAA
+
FFFFFFFFFFFFFFFFFFFFFFFFFFFFFFF,FFFFFFFFFFFFFFFFFFFFFFFFFFFFFFFFFFFFFFFFFFFFFFFFFFFFFFFFFFF,FFFFFFFFFFFFFFFF:FFFFFFFFF:F:FFFFFFFFFFFFFFFFFFFFFFFFFFFFFFFFFFFFFFFFFFFFFFFFFFFFF::,FFFFFFFFFFFFFFF::FFFFFF,:FFFFFFFFFFFFFFFFFFFFFFF:FFFF:FF,FFFFFFFF:FF::F::
@A00881:241:HJW2NDRXX:1:2128:10384:32315 1:N:0:CGAGAGAA+GATTGGAG
GATCAGCCTATGGGGTGCAGCAGTGGGGAATATTGCGCAATGGGGGCAACCCTGACGCAGCAACGCCGCGTGAAGGATGAAGGTTTTCGGATTGTAAACTTCTTTTGTCAAGGACGAAGGATGTGACGGTACTTGACGAATAAGCCACGGCTAACTACGTGCCAGCAGCCGCGGTAATACGTAGGTGGCAAGCGTTGTCCGGATTTACTGGGTGTAAAGGGCGAGTCGGCGGTAGGGCAAGTCAGATGTG
+
FFFFFFFFFFFFFFFFFFFFFFFFFFFFFFFFFFFFFFFFFFFFFFFFFFFFFFFFFFFFFFFFFFFFFFFFFFFFFFFFFFFFFFFFFFFFFFFFFFFFFFFFFFFFFFFFFFFFFFFF:FFFFFFFF:FFFFFFFFFFFFFFFF:FFFFFFFFFFFFFFFF,FFFFF:FFFFFF:F:FF,FFFFFFFF:FFFFFFFFFFFFFFFFFFFFFFFFFFFFFFFFFFF,FFFFFFFFFFFF,FFFFFFFFFF
@A00881:241:HJW2NDRXX:1:2128:28230:32409 1:N:0:CGAGAGAA+GATTGGAG
GATCAGCCTACGGGGGGCAGCAGTGGGGGATATTGCACAATGGGGGGAACCCTGATGCAGCAACGCCGCGTGGGCGAAGGAGTGATTCGTCACGTAAAGCCCTATCAGCAGGGAAGAAAGACGACGGTACCTGATTAAGAAGCCCCGGCTAACTACGTGCCAGCAGCCGCGGTAATACGTAGGGGGCGAGCGTTATCCGGAATTCCTGGGTGTAAAGGGAGCGCAGACGGCATGGCAAGTCTGGAGTGAA
+
F,FFFFFFFFFFFFFFFFFFF:FFFFFFFFFFFFFFFFFFFFFFFFFF:FFFFFFFFFFFFFFFFFFFFFFFFFFFFFFFFFFFFFFFFFFFF:,FF:FFFFFFFFFFFFFFFF,FFF,FF,,FFFFF,FF:F,,FFF:F:FFFFFFFFF:FFFF:,FFF:FFF:FFFFFFF:F:FF:FF:FFFFFFFFFFFFFFFFFF,FFFF,F,FFF,FF,FFFFF:F::FFFFFFFFFFF:FFFF:FFF:FFFFF:
@A00881:241:HJW2NDRXX:1:2128:10592:33051 1:N:0:CGAGAGAA+GATTGGAG
GATCAGCCTATGGGATGCAGCAGTCGGGAATATTGCGCAATGGAGGAAACTCTGACGCAGTGACGCCGCGTATAGGAAGAAGGTTTTCGGATTGTAAACTATTGTCGTTAGGGAAGATACAAGACAGTACCTAAGGAGGAAGCCCCGGCTAACTATGTGCCAGCAGCCGCGGTAATACATAGGGGGCAAGCGTTATCCGGAATTATTGGGTGTAAAGGGTGCGTAGATGGAGGAGCAAGTTGGTTGTGAA
+
F,FF:FFFFF:FFFFFFFFFFFFFFFFFFFFFFFFFFFFFFFFFFFFFFFFFFFFFFFFFFFFFFFFFFFFFFFFFFFFFFFFFFFFFFFFFFFFFFFFF:FFFFFFFFFFFF:FFFFFFFFFFFFFFFFFF:FFFFFFFFF:FF:FFFFFFFFFFFFFFFFFFFFFFFFFFFFFF:FF::FFFFFFF,FFFFFFFFFFFFF,FF,FFFFF:FF,:FFFFFFFFFFFFFFF:F,FFFFFFFF:FF:FFF,
@A00881:241:HJW2NDRXX:1:2128:20654:33129 1:N:0:CGAGAGAA+GATTGGAG
GATCAGCCTACGGGGCGCACCAGCATTAGATACCCAAGTAGTCCCGAAACAGAGGGGATGATGCTCTTCCGATCGTGTGCCGCTGGGGCGCAGCAGTGGGGAATATTGCACAATGGGGGGAACCCTGATGCAGCGACGCCGCGTGGGTGAAGAAGTATTTCGGTATGTAAAGCCCTATCAGCAGGGCAGAAGATGACGGTCCCTGACTAAGAAGCCCCGGCTAACTACGTGCCAGCAGCCGCGGTCATAC
+
F,FF:FFFF,:FFFFFFFFF::FFFFFFFFFFFFF:FFFFFFFFF:F:FFFF::FFFFFFF:FFFFFFFFFFFF,FFFFFF,:FFFFFFFF,FFFFFFFFFFFFFFFFF,FFFFFFFF:F,F::FFFFFFFFFFFFFFFFFFFFFFFFFFFF,FF:FF::FFF,,:FFFF:FF:FF,:F:FF,FFF,FFFFFFF:FFFFF,::F:FFFFFFF,FFFFFF:F::FF:F:FFF,FF:FFFFFFFFFF,FF,F
@A00881:241:HJW2NDRXX:1:2128:22462:33223 1:N:0:CGAGAGAA+GATTGGAG
GATCAGCCTATGGGACGCAGCAGTGAGGAATATTGGTCAATGGGCGGGAGCCTGAACCAGCCAAGTCGCGTGAGGGAAGACGGCCTTATGGGTTGTAAACCTCTTTCAGATGAGAGTAAAGGGTGCTACGCGTAGCACATTGCAAGTATCATCAGAAGAAGCATCGGCTAATTCCGTGCCAGCAGCCGCGGTAATACGGAAGATGCGAGCGTTATCCGGATTTATTGGGTTTAAAGGGTGCGTAGGCGGA
+
F,:FFFFFF:FFFFFFFF:FFFFFF:FFFFFFFFFFFFFFFFFFFFFFFFFFFFFFFFFFFFF,FFFFFFFFFFFFFFFFFFFFFFFFFFFF:FFFFFFFFFFFFFFFF,FFFFF:FF:,FFFFFFFFFFFFFFFF,FFFFFFFFFFFF:FFFFFFFFFFFF,FFFFFFFFFFFFFFFFFFF:FFFF:FFF:FFFFFFFF,FFF:FFFFFF::F,,FFFFF,:FFFFFFFFFFFFFFF:FF:FFFFFFFF
@A00881:241:HJW2NDRXX:1:2128:16324:33614 1:N:0:CGAGAGAA+GATTGGAG
GATCAGCCTATGGGGTGCAGCAGTGAGGAATATTGGTCAATGGGCGGGAGCCTGAACCAGCCAAGCCGCGTGGAGGAAGAAGGTACAGAGTATCGTAAACTCCTTTTGTCAGGGGATAAAAGGCGGGATGCGTCCCGTCCCGAAGGTACCTGAAGAAAAAGCATCGGCTAACTCCGTGCCAGCAGCCGCGGTAATACGGAGGATGCGAGCGTTATCCGGATTTATTGGGTTTAATGGGTGCGTAGGCCGC
+
FFFFFFFF:FFFFFFFFFFFFFFFFFFFFFFFFFFFFF:FFFFFFFFFFFFFFFFFFFFFFFFFFFFFFFFFFF:FFFFFFFFFFFFFFFFFFFFFFFFFFFFFFFFFF:FFFFFFFFFFFFFFFFFFFFF:FFFF:FF:FF:,FFF,FFFFFFFFFFFFFFFFFFFFFFFFFFFFFFFFFFFFFFFFFFFFFFFFFFFFFFFFFFF,FFFFF:FFFFF,FFFFF:FFFF:FFF,FFFF:,FFFF:FF:F
@A00881:241:HJW2NDRXX:1:2128:21820:33677 1:N:0:CGAGAGAA+GATTGGAG
GATCAGCCTACGGGAGGCACCAGTGGGGAATATTGCACAATGGGGGAAACCCTGATGCAGCGACGCCGCGTGAAGGAAGAAGTATCTCGGTATGTAAACTTCTATCAGCAGGGAAGAAAATGACGGTACCTGACTAAGAAGCCCCGGCTCACTACGTGCCAGCCGCCGCGGTACTACGTAGGTGGCAAGCGTTGTCCGGAATTACTGGGTGTAAAGGGAGCGTAGGCGGGGCATTAAGTCAGAAGTGAAA
+
F,:FFFFFFFFFFF:FFFFFFFF:FFFFF,FFF,F:FF:FFFFFFFF:FFFFFF:FFFFFFFFFFFFFFFFF:FF:F,FF,FFFFFFFFFFFFFFFF:FFFFF:FFFFFFFFFFFFF,F,FFF:FFF:FFFFFFF,FFFFFF,FF:F:F,:FF,:FFFFFFFFFFFF:FFFFF,FFFFFFFFFFF:FF:F:,FFFFFFFFF,F,:FF:F:FF,FFFFFFFF:FF,:FFFF:F,:FFF:FF,F:,:,FFF:
@A00881:241:HJW2NDRXX:1:2128:31973:33724 1:N:0:CGAGAGAA+GATTGGAG
GATCAGCCTATGGGGTGCAGCAGTGAGGAATATTGGTCAATGGACGGGAGTCTGAACCAGCCAAGTAGCGTGAAGGATGACTGCCCTATGGGTTGTAAACTTCTTTTATATGGGAATAAAGTGATCCACGTGTGGATTTTTGTATGTACCATATGAATAAGGATCGGCTAACTCCGTGCCAGCAGCCGCGGTAATACGGAGGATCCGAGCGTTATCCGGATTTATTGGGTTTAAAGGGAGCGTAGGTGGA
+
FFFFFFFFFFFFFFFFFFFFFFFFFFFFFFFFFFFFFFFFFFF:FFFFFFFFFFFFFFFFFFFFFFFFFFFFFFFFFFFFFFFFFFFFFFFFFFFFFFFFFFFFFFFFFFFFFFFFFF:FFFFFFFFFFF:FFF:FFFF:FFFFFFFFFFFFFFFF:F:FF:FF:FFFFFFFFFFFFFFF:FFFFFFFFFFFFFFFFFFFFFFFFFFFFFF:F,FFFFFFFFFFFFFFFFFF::FFF:FFFFFFFFFFFF
@A00881:241:HJW2NDRXX:1:2128:16947:33818 1:N:0:CGAGAGAA+GATTGGAG
GATCAGCCTACGGGATGCAGCAGTGAGGAATATTGGTCAATGGGCGGGAGCCTGAACCAGCCAAGCCGCGTGGAGGAAGAAGGTACAGAGTATCGTAAACTCCTTTTGTCATGGGATAAAAGACGGGATGCGTCCCGTCCTGAAGGTACCTGAAGAAAAAGCATCGGCTCACTCCGTGCCAGCAGCCGCGGTAATACGGAGGCTGCGAGCGTTATCCGGATTTATTGGGTTTAAAGGGTGCGTAGGCCGC
+
F::FFFFFFFFFFFFFFFFFFFFFFFFFFFFFFFFFFFFF:FFFFFF:FFFFFFFFFF:FFFFFFFFFFFFFFFFFFFFFFFFFFFFFFFFFFFFFF:FFFFFFF,FFFFFFFF,,FF:FFFFFFFFFFFF:FFFFFFFF:FF,FFF:FFFFFFFFFFFFFFF,FFFFF,FFF:FFFFFFF:FFFFFFFF:F:FFFFFFFFF,:FFFFFFF:,F,F:F,F,,F::FFFFFFFFFFFFFFFF:FFFFFFFF
@A00881:241:HJW2NDRXX:1:2128:20464:33990 1:N:0:CGAGAGAA+GATTGGAG
GATCAGCCTATGGGATGCACCAGTGGGGAATATTGGGCAATGGGCGAAAGCCTGACCCAGCAACGCCGCGTGAAGGAAGAAGGTCTTCGGATTGTAAACTTCTATCGATGGGGACGAAAGAAATGACGGTACCCAAGTAAGAAGCCCCGGCTAAATACGTGCCAGCAGCCGCGGTAATACGTATGGGGCAAGCGTTATCCGGATTTACTGGGTGTAAAGGGTGAGTAGGCGGCTTATTAAGTCAGCCGTC
+
FFFFFFFFFFFFFFFFFFFFFFF:FFFFFF,FFFFFFFFFFFFFFFFFFFFFFFFFFFFFFFFFFFFFFFFFF:FF:FFFFFFFFFFFFFFFFFFFFFFFFFFFFFFFFFFFFFFFF,FFFFFFFFFFFF,FFF:FFFFFFF:FFFFFFFFFFFFFFFFFFF:FFFFFFFFFFF:FFFFFF:FFFFFFFF:FFFFF:FFFF:FFFFFF,FFFFFFF:FFFFFF,FFFFFFFFF:FFFFF:FFF:FFFFFF
@A00881:241:HJW2NDRXX:1:2128:24885:34100 1:N:0:CGAGAGAA+GATTGGAG
GATCAGCCTATGGGGTGCAGCAGTGGGGAATATTGGGCAATGGAGGCAACTCTGACCCAGCAACGCCGCGTGAGCGATGAAGGTCTTCGGATTGTAAAGCTCTTTAAGTGGGGACGAAGAAAGTGACTGTACCCACAGAATAAGCCTCGGCTAACTACGTGCCAGCAGCCGCGGTAATACGTAGGAGGCAAGCGTTATCCGGAATGACTGGGCGTAAAGGGTGCGTAGGTGGTTTGGCAAGTTAGTAGCG
+
FFFFFFFFFFFFFFFFFFFFFFFFFFFFFFFFFFFFFFFFFFFFFFFFFFFFFFFFFFFFFFFFFFF:FFFFFFFFFFFFFFFFFFFFFFFFFFFFFFFFFFFFFFFFFFFFFFFFFFFFFFFF:FFFFFFFFFFFFFFFFFFF:FFFFFFFFFFFFFFFFFFFFFFFFFFFFF:F:FFFFFFFFFFFFF:FFFFFFFFFFFF:FFFFFFFFFFFF,FFFFFFFFFFFFFFFFFFFFFF:FFFFFFF:FF
@A00881:241:HJW2NDRXX:1:2128:19750:34131 1:N:0:CGAGAGAA+GATTGGAG
GATCAGCCTACGGGGTGCAGCAGTGAGGAATATTGGTCAATGGGCGGGAGCCTGAACCAGCCAAGTCGCGTGAGGGAAGACGGCCTTATGGGTTGTAAACCTCTTTCAGATGAGAGTAAAGGGTGCTACGCGTAGCACATTGCAAGTATCATCAGAAGAAGCATCGGCTAATTCCGTGCCAGCAGCCGCGGTAATACGGAAGATGCGAGCGTTATCCGGAGTTATTGGGTTTAAAGGGTGCGTAGGCGGA
+
F:FFFFFFFFFFFFFFFFFFFFFFFFFFFFFFFFFFFFFFFFFFFFFFFFFFFFFFFFFFFFFFFFFFFFFFFFFFF,FFFFFFFFFFFFFFFFFFF:FFFFFFFFFFFFFFFF:FFFFFFFFFFFF,FFFFF,FFFF:FFFFFF:FFFFFFFFFFFF:FFFFFFFF:F,,FF:FFFF:F,FFFFFFFFFFF,FFFFFFF:F,FFFFFFFFF,FFFFFFF:F,FFFFFFFFF,FFFFFFFFFFFFFFFF:
@A00881:241:HJW2NDRXX:1:2128:16568:34538 1:N:0:CGAGAGAA+GATTGGAG
GATCAGCCTATGGGGTGCACCAGTGAGGAATATTGGTCAATGGGCGGTAGCCTGAACCAGCCAAGTCGCGTGCGGGACGAAGGCCCTGCGGGTCGTAAACCGCTATCGCCGGGGAGCAAGAGAGCCACGAGTGGCTTAGTGAGAGTACCCGGAGAAAAAGCATCGGCTAACTCCGTGCCAGCAGCCGCGGTAATACGGAGGATGCGAGCGTTATCCGGATTTATTGGGTTTAAAGGGTGCGTAGGCCGCG
+
FFFFFFFF:,FFFFFFFFFFFFFFFFFFFFFFFFFFFFFFFFFFFFFFFFFFFFFFFFFFFFFFFFFFFFFFFFFFFFFFFFFFFFFFFFFFFFFFFFFFFFFFFFF:FFFFFFFFFFFFFFFFFFFFFFFFFFF:FFF,FFFFFFFFFFFFFF:FFFFFFFFFFFFFFFFFFFFFFFFFFFFFFFFFFFF::,FFFFFFFFFFFFFFFFFF,F:FFFF:FF:FFF::FFFFFFFFFFFFFFFFFFFFFF
@A00881:241:HJW2NDRXX:1:2128:22733:34569 1:N:0:CGAGAGAA+GATTGGAG
GATCAGCCTATGGGATGCACCAGTGAGGAATATTGGTCAATGGTCGGGAGACTGAACCAGCCAAGCCGCGTGAGGGAGGAAGGTACAGAGTATCGTAAACCTCTTTTGTCAGGGAACAAAGGCGGGGACGTGTCCCCGGATGAGTGTACCTGAAGAAAAAGCATCGGCTAACTCCGTGCCAGCAGCCGCGGTAATACGGAGGATGCGAGCGTTATCCGGATTTATTGGGTTTAAAGGGTGCGCAGGCGGT
+
FFFFFFFFFFFFFFFFFFFFFFFFFFFFF:FFFFFFFFFFFFFFFFFFFFFFFFFFFFFFFFFFFFFFFFFFFFFFFFFFFFFFFFF:FFFFFFFFFFFFFFFFFFFFFFFFFFF,FFF:FFFFFFFFFFFFFFFFFFF:FFFFFFFFFFFFFFFFFFFFFFFFFFFFFFFFFFFFFFFFFFFFFFF,FFFFFFFFFFFFFF:FFFFFFFFFFFFFFFFF:FFFFFFFFFF:FFFFFFFF,FFFFFFFFF
@A00881:241:HJW2NDRXX:1:2128:32570:34632 1:N:0:CGAGAGAA+GATTGGAG
GATCAGCCTATGGGGTGCAGCAGTGGGGAATATTGGACAATGGGCGAAAGCCTGATCCAGCGACGCCGCGTGAAGGAAGACGGTCTTCGGATTGTAAACTTCAGTGAGCAGGGACGAGAAAGGACGGTACCTGCAGAGCAAGCCACGGCTAACTACGTGCCAGCAGCCGCGGTAATACGTAGGTGGCGAGCGTTATCCGGAATTACTGGGTGTAAAGGGTGAGTAGGCGTGGATGCAAGTCAGGTGTGAA
+
FFFFFFFFFFFFFFFFFFFFF:FFFFFFFFFFFFFFFFFFFFFFFFFFFFFFFFFFFFFFFFFFFFFFFFFFFFFFFFFFFFFFFFFFFFFFFFFFFF:FFFFFFFFFFFFFFFFFFFF:FFFFFFFFFFFFFFFFFFFFFFFFFFFFFFFFFF:FFFFFFFFFFFFFFFFFFFFFFFFFFFFFFFFFFFFFFFFFFFF:F:FF,FF:FFFFFFFFFF:FF,FFF:FFF,:FFF:FFFFFFFFFFFFFF:
@A00881:241:HJW2NDRXX:1:2128:31141:34726 1:N:0:CGAGAGAA+GATTGGAG
GATCAGCCTACGGGGTGCACCAGTGGGGAATATTGGGCAATGGGCGCAAGCCTGACCCAGCAACGCCGCGTGAAGGAAGAAGGCTTTCGGGTTGTAAACTTCTTTTATGAGGGACGAAGGACGTGACGGTACCTCATGAATAAGCCACGGCTAACTACGTGCCAGCAGCCGCGGTAATACGTAGGTGGCGAGCGTTGTCCGGATTTAGTGGGTGTAAAGGGCGCGTAGGCGGGTAGGCAAGTCAGATGTG
+
F,FFFFFFFFFFFFFFFFFFFFFFFFFFFFFFFFFFFFFFFFFFFFFFFFFFFFFFFFFFFFFFFFFFFFFFFFFFFFFFFFFFFFFFFFFFFFFFFFFFFFFFFFFFFFFFFFFFFFFFF:FFFFFFFFFF:FFFFFFFFFFFFFFFFFFFFFFFFFFFFFF:FFFFFFFFFFFFFFFFFFFFFFFFFFFFFFFFFFFFFFFFFF:,FFFF:FF:FFFF,FFF:FFFFFFFFF,FFF:FFFF,:FFFFF
@A00881:241:HJW2NDRXX:1:2128:31864:35008 1:N:0:CGAGAGAA+GATTGGAG
GATCAGCCTACGGGGTGCACCAGTGGGGAATATTGGGCAATGGGCGCAAGCCTGACCCAGCAACGCCGCGTGAAGGAAGAAGGCTTTCGGGTTGTAAACTTCTTTTATGAGGGACGAAGGACGTGACGGTACCTCATGAATAAGCCACGGCTCACTACGTGCCAGCAGCCGCGGTAATACGTAGGTGGCGAGCGTTGTCCGGATTTACTGGGTGTAAAGGGCGCGTAGGCGGGTAGGCAAGTCAGATGTG
+
F:FFFFFFFFFFFFFFF:FFFFFFFFFFFFFFFFFFFFFFFFFFFFFF:FFFFFFFFFFFFFFFFFFFFFFFFFFFFFFFFFFFF:FFFFFFFFFFFFFFFFFFFFFFF:FFFFFFFFFFFFFFFFFFFFFFFFFFFFFFFFFFFFFFFFFF,FFFFFFFFFFF:FFFF:FFF:FF:FFFFFFFFFFFFFF:FFFFFFFF:FFFFF,FFFF::F:F:FFFFFFFFFFFFFFF:F,FF:FFFF:F:FFFF,
@A00881:241:HJW2NDRXX:1:2128:29225:36072 1:N:0:CGAGAGAA+GATTGGAG
GATCAGCCTATGGGATGCAGCAGTGAGGAATATTGGTCAATGGGCGGGAGCCTGAACCAGCCAAGCCGCGTGGAGGAGGAAGGTACAGAGTATCGTAAACTCCTTTTGTCAGGGGATAAAAGGCGGGATGCGTCCCGTCCCGAAGGTACCTGAAGAAAAAGCATCGGCTAACTCCGTGCCAGCAGCCGCGGTAATACGGAGGATGCGAGCGTTATCCGGATTTATTGGGTTTAAAGGGTGCGTAGGCCGC
+
FFFFFFFFFF:FFFFFFFFFFFFFFFFFFFFFFFFFFFFFFFFFFFFFFFFFFFFFFFFFFFFFFFFFFFFFFFFFFFFF:FFFFFFFFFFFFFFFFFFF:FFFFFFFFFFFFFF:FFFFFFFFFFFFFFFFFFFFFFFFFFFFFFFFFFFFFFFFFFFFFF:FFFFFFFFFFFFFFFFF:FFFFFFFFFFFF:FFFFFFFFFFFFFFFFFFF,FFFFFFFFFFFFFFFFFFFF:FFFFFF:FFFF:FFF
@A00881:241:HJW2NDRXX:1:2128:28592:36229 1:N:0:CGAGAGAA+GATTGGAG
GATCAGCCTATGGGATGCAGCAGTGGGGAATATTGCACAATGGGGGAAACCCTGATGCAGCGACGCCGCGTGAGTGAAGAAGTATTTCGGTATGTAAAGCTCTATCAGCAGGGAAGAAGGAGACGGTACCTGAGTAAGAAGCCCCGGCTAACTACGTGCCAGCAGCCGCGGTAATACGTAGGGGGCAAGCGTTGTCCGGATTTACTGGGTGTAAAGGGAGCGTAGACGGCAGGACAAGTCTGAAGTGAAA
+
FFFFFFFFFFFFFFFFFFFFFFFFFFFFFFFFFFFFFFFFFFFFFFFFFFFFFFFFFFFFFFFFFFFFFFFFFFFFFFFFFFFFFFFFFFFFFFFFFFFFFFFFFFFFFFFFFFFFFFFFFFFFFFF:FFFFFFFFFFFFFFFFFFFFF:FFFFFFFFFFFFF:FFFFFFFFFFFFFFFFFFFFFFFFFFFFFFFFFFFFFFFFFFFFFFFFFFFFFFFFFFFFFFFFFFFFFF:FFFFFFFFFFFFFFF
@A00881:241:HJW2NDRXX:1:2128:7346:36573 1:N:0:CGAGAGAA+GATTGGAG
GATCAGCCTATGGGGGGCAGCAGTGAGGAATATTGGTCAATGGGCGGGAGCCTGAACCAGCCAAGCCGCGTGGAGGAAGAAGGTACAGAGTATCGTAAACTCCTTTTGTCAGGGGATAAAAGACGGGATGCGTCCCGTCCTGAAGGTACCTGAAGAAAAAGCATCGGCTAACTCCGTGCCAGCCGCGGCGGTAATACGGAGGATGCGAGCGTGAGCCGGATGTATTGGGTTTAATGGGTGCGTAGGCCGC
+
F,FF:FFF::FFFFFFFFFFFFFFFFFFFFFF,FFFFF,::FFFFFFFFFFFFFFFFFFFFFFFFFFFF:FFFFFF,FFFFFFF,:FF:FFFFFF,FFFFFFFFFFFFF:,F,FF,,,:F::FFFFFFFFFFFF:FFFFF,:F,F:F:FFFFFFF,:FF,FFF:,FF:FFFF::FF:FFFFFF,FF,FFFFFFFF:FFF::F:,,F:,F::F,F,,:FF,:,FF,:FFF::,FF,FF,,:FFFFFF,,,:
@A00881:241:HJW2NDRXX:1:2128:28429:36730 1:N:0:CGAGAGAA+GATTGGAG
GATCAGCCTACGGGACGCACCAGTGAGGAATATTGGTCAATGGGCGGGAGCCTGAACCAGCCAAGCCGCGTGGAGGAAGAAGGTACAGAGTATCGTAAACTCCTTTTGTCAGGGGATAAAAGACGGGATGCGTCCCGTCCTGAAGGTACCTGAAGAAAAAGCATCGGCTAACTCCGTGCCAGCAGCCGCGGTAATACGGAGGATGCGAGCGTTATCCGGATTTATTGGGTTTAAAGGGTGCGTAGGCCGC
+
FFFFFFFFFFFFFFFFFFFFFFFFF:FFFFFFFFFFFFFFFFFFFFFFFFFFFFFFFFFFFFFFFFFFFFFFFFFFFFFFFFFFFFFFFFFFFFFFFFFFFFFFFFFFFFFFFFF:FFFFFFFFFFFFFFFFFFFFFFFFFFF:FFF,FFFFFFFFFF:FFFFFFFFFFFFFFFFF:FFFFFFFFFFFFFFFFFF:,FFFFFF:FFFFFFFFFFFFFFFFF:FFFFFFFFFFFFFF:FFF,FF::FFFFF
@A00881:241:HJW2NDRXX:1:2129:23014:1141 1:N:0:CGAGAGAA+GATTGGAG
GATCAGCCTACGGGACGCAGCAGTGGGGAATATTGGGCAATGGGCGCAAGCCTGACCCAGCAACGCCGCGTGAAGGAAGAAGGCTTTCGGGTTGTAAACTTCTTTTCTGAGGGACGAAGCAAGTGACGGTACCTTAGGACTAAGCCACGGCTAACTACGTGCCAGCAGCCGCGGTACTACGTCGGTGGCACGCGTTATCCGGATTTACTGGGTGTAAAGGGCGTGTAGGCGGGACTGCAAGTCAGATGTG
+
F,FF,FFFFFFFFFFFFFFFF:FFFFFFFFFF,FFFFFFFFFFFFFF:FFFFFF:FFFFFFFFFFFFFFFFFFFFF:FFFFFFFF,F:F:F,FFFF,FFFFFFFFFFFFFFFF,FFFFFF:FFFFFFFFFFFFFFFFFF,FFFFFF,FFFFF:F:F,FFFFFFFFFFFFFFFFFF,,F:FFF,FFFFFFF,FFFFFFFFFFFFFFFF:,FFFFF:F,:FFFFFFFF:FFF:FFFFFFF,FFFFFF:FFFF
@A00881:241:HJW2NDRXX:1:2129:25708:1986 1:N:0:CGAGAGAA+GATTGGAG
GATCAGCCTACGGGGCGCACCAGTATTAGATACCCCAGTAGTCCGCTCTGATCAGCCTAGGGGGTGCAGCAGTCGAGAATCATTCACAATGGGGGGAACCCTGATGGTGCGACGCCGCGTGGGGGAGGAAGGTCTTCGGATTGTAAACCCCTGTCATGCAGGAGCACGGCGAACGTTGATAGTACTGCAAGAGGAAGAGACGGCAAACTCTGTGCCAGCAGCCGCGGTAATACAGAGGTCTCAAGCGTTG
+
F,FF,FFFFFFFFFFFFF:FFFFFF:FFFFFFFFFFFFFFFFFFFF::FFFFFFFFF:F,FFFFFFF,FF,FFFF:FFFFFFFFFFF:,FFFFFFFFFFFFFFFFFFFFFF:FFFFFFFFFF:FF,FF:,FFF::FFFF:,FFF:F,F:FF,FFF,FF,,FF:FF,,FFFF,,,F,FFF:FFFF:FFFF,F:FFFFF,:F::F:F,FFF::F:FF,FFF:FF:FFFFF,,,F:,F:FFF:::,,FFFFFF
@A00881:241:HJW2NDRXX:1:2129:29143:2550 1:N:0:CGAGAGAA+GATTGGAG
GATCAGCCTACGGGACGCAGCAGTGAGGAATATTGGTCAATGGGCGGGAGCCTGAACCAGCCAAGCCGCGTGGAGGAAGAAGGTACAGAGTATCGTAAACTCCTTTTGTCAGGGGATAAAAGACGGGATGCGTCCCGTCCTGAAGGTACCTGAAGAAAAAGCATCGGCTAACTCCGTGCCAGCAGCCGCGGTAATACGGAGGATGCGAGCGTTATCCGGATTTATTGGGTTTAAAGGGTGCGTAGGCCGC
+
F,FFFFFFFFFFFFFFFF:FFFFFF:FFFFFFFFFFFFFFFFFFFFFFFFFFFFFFFF:FFFFFFFFFFFFFFFFF:FFFFFFFFFFFFFFFFFFFFF:FFFFF:,FFFFFFFFFFFFFFFF:FFFFFFFFF,FFFFFFFFF,FFF:F:FFF:FFFFF:F:FF:FFFFFFFFFFFFFFFFF:FFFFFFFFFFFFFFFFFFFF:FFF:FFFFFF,,,FF:,FFFFFF:FFFFFFFFFFFFFFFFFF:FFFF
@A00881:241:HJW2NDRXX:1:2129:27181:2691 1:N:0:CGAGAGAA+GATTGGAG
GATCAGCCTATGGGGCGCAGCAGTGAGGAATATTGGTCAATGGGCGGGAGCCTGAACCAGCCAAGCCGCGTGGAGGAAGAAGGTACAGAGTATCGTAAACTCCTTTTGTCAGGGGATAAAAGACGGGATGCGTCCCGTCCTGAAGGTACCTGAAGAAAAAGCATCGGCTAACTCCGTGCCAGCAGCCGCGGTAATACGGAGGATGCGAGCGTTATCCGGATTTATTGGGTTTAAAGGGTGCGTAGGCCGC
+
FFFFFFFFFFFFFFFFFFFFFFFFFFFFFFFFFFFFFFFFFFFFFFFFFFFFFFFFFFFFFFFFFFFFFFFFFFFFFFFFFFFF:FFFFFFFFFFFFFFFFFFFFFFFFFFFFFFFF:FFFFFFFFFFFFFFFFFFFFFFFFFFFFF:FFFFFFFFFFFFFFFFFFFFFFFFFFFFFFFFFFFFFFFFFFFFFFFFFFFFFFFFFFFFFFFF:FFFFFFFFFFFFFFFFFFFFFFFFFFFFFF:FFFFFF
@A00881:241:HJW2NDRXX:1:2129:30608:2863 1:N:0:CGAGAGAA+GATTGGAG
GATCAGCCTACGGGAGGCAGCAGTCGGGAATATTGCGCAATGGAGGAAACTCTGACGCAGTGACGCCGCGTATAGGAAGAAGGTTTTCGGATTGTAAACTATTGTCGTTAGGGAAGAAGAAAGACAGTACCTAAGGAGGAAGCCCCGGCTAACTATGTGCCAGCAGCCGCGGTAATACATAGGGGGCGAGCGTTATCCGGAATTATTGGGTGTAAAGGGTGCGTAGACGGGAAGGCAAGTTAGTTGTGAA
+
FFFFFFFFFFFFFFFFFFFFFFFFFFFFFFF:FFFFFFFFFFFFFFFFFFFFFFFFFF:FFFFFFFFFFFFFFFFFF:FFFFFFFFFFFFFFFFFFFFFFFFFFFFFFFFFFFFFFFFFF:FFFFFFFFFFFFFFFFFFFF:FFFFFFFFFFFFF:FFFFFFFF:FFFFFFF,FFFFFF:FFFFFFFFFFFFFF,FFFFFFF:FFFFFFFFFF,F:FFFFFFFFFF:FF:FFFF:FFFFFFFFFFFFFF,
@A00881:241:HJW2NDRXX:1:2129:23538:2926 1:N:0:CGAGAGAA+GATTGGAG
GATCAGCCTATGGGATGCAGCAGTGAGGAATATTGGTCAATGGGCGGGAGCCTGAACCAGCCAAGCCGCGTGGAGGAGGAAGGTACAGAGTATCGTAAACTCCTTTTGTCAGGGGATAAAAGGCGGGATGCGTCCCGTCCCGCAGGTACCTGAAGAAAAAGCATCGGCTAACTCCGTGCCAGCAGCCGCGGTAATACGGAGGATGCGAGCGTTATCCGGATTTATTGGGTTTAAAGGGTGCGTAGGCCGC
+
F,FFFFFFFFFFFFFFFFFFFFFFFFFFFFFFFFFFFFFFFFFFFFFFFFFFFF,FFFFFFFFFFFFFFFFFFFFFFFFF:FFFFFFFFFFFFFFFF:FFFFFF,FFFFFFFFFFFFFFFFFFFFFFFFFFFFFFFFFFFFF,,FFF:FFFFFFFFFFFFFFFFFFFFFFFFFFFFFFFFFF:FFFFFFFFF,FFFFFFFFFFFFF::FFFFF::FFFF,FFF:FFFFFFFF,F:FFFFFFFFFFF:FFF
@A00881:241:HJW2NDRXX:1:2129:29514:3286 1:N:0:CGAGAGAA+GATTGGAG
GATCAGCCTATGGGAGGCACCAGTGAGGAATATTGGTCAATGGGCGGTAGCCTGAACCAGCCAAGTCGCGTGCGGGATGAAGGCCCTGCGGGTCGTAAACCGCTATCGCCGGGGAGCAAGGGGCACCACGCGTGGCGCGGCGAGAGTACCCGGAGAAGAAGCATCGGCTAACTCCGTGCCAGCAGCCGCGGTAATACGGAGGATGCGAGCGTTATCCGGATTCATTGGGTTTAAAGGGTGCGCAGGCGGA
+
FFFFFFFFFFFFFFFFFFFFFFFFFFFFFFFFFFFFFFFFFFFFFFFFFFFFFFFFFFFFFFFFFFFFFFFFFFFF,FFFFFFFFFFFFFFFFFFFFFFFFFFFFFFFFFFFFFFFFFFFFFFFFFFFFFFFFFFFFFFFFF:FFF:FFFFFFFFFFFFFFFF:FFFFFF,FFFFFFFFFFFFFFFFFFFFFF,FFFFFFF:FFFFFFFFFF,FFFFFF,F:FF:FFFFFF:F,,FFFFFFFFFFFFFFF
@A00881:241:HJW2NDRXX:1:2129:26087:3302 1:N:0:CGAGAGAA+GATTGGAG
GATCAGCCTATGGGAGGCAGCAGTGAGGAATATTGGTCAATGGGCGGGAGCCTGAACCAGCCAAGCCGCGTGGAGGAAGAAGGTACAGAGTATCGTAAACTCCTTTTGTCAGGGGATAAAAGACGGGATGCGTCCCGTCCTGAAGGTACCTGTAGAAAAAGCATCGGCTAACTCCGTGCCAGCAGCCGCGTTAATACGGAGGATGCGAGCGTTATCCGGCTTTATTGGGTTTAAAGGGTGCGTAGGCCGC
+
F:FF:FFFFF:FFFFFFFFFFFFFFFFF,FFFF:FFF::,FFFF,F:FFFFFFFFFFFFFFFFF:FFFFF:FFFFFFFFFFFFFFFFF:FFFFFFFFFFFFFFFF,FFFFFF::FFFF:FFF:FF:F,FFF:FFFFFFFFFF,:FFF,:FF,,F:F,FFFFF,,,FFFF,FFFFFFFFF:FF:FFFFFF:,FF:FFFFF:FFFF,F,F:FF,F,FFFF:,FFFFF:FFFFFFFFFFFFF,FFFFFFFFFF
@A00881:241:HJW2NDRXX:1:2129:19795:3427 1:N:0:CGAGAGAA+GATTGGAG
GATCAGCCTATGGGAGGCACCAGTGGGGAATATTGCACAATGGGGGGAACCCTGATGCAGCGACGCCGCGTGAGTGAAGAAGGTCTTCGGATCGTAAAGCTCTGTCTCAAGGGACGAAAGAATGACGGTACCTTGGGAGGAAGCCACGGCTAACTACGTGCCAGCAGCCGCGGTAATACGTAGGTGGCGAGCGTTGTCCGGATTTACTGGGTGTAAAGGGCGCGTAGGCGGGCGCTTAAGTCAGATGTGA
+
FFFFFFFFFFFFFFFFFFFFFFFFFFFFFFFFFFFFFFFFFFFFFFFF:FFFFFFFFFFFFFFFFFFFFFFFFFFFFFFFFFFFFFFFFFFFFFFFFFFFFFFFFFFFFFFFFFFFFFFFFFFFFFFFFFFFFFFFFFFFFFFFFFFFFFFFFFFFFFFFFFFFFFFFFFFFFFFFFFFFFFFFFFFFFFFFFFFFFFFFF:FFFFFFFFFFFFFFFFFFFFFFFFFFFFFFFF:FFFFFFFFFFFFFFF
@A00881:241:HJW2NDRXX:1:2129:27480:3583 1:N:0:CGAGAGAA+GATTGGAG
GATCAGCCTATGGGGCGCAGCAGTGGGGAATATTGGGCAATGGGCGCAAGCCTGACCCAGCAACGCCGCGTGAAGGAAGAAGGCTTTCGGGTTGTAAACTTCTTTTATGAGGGACGAAGGACGTGACGGTACCTCATGAATAAGCCACGGCTAACTACGTGCCAGCAGCCGCGGTAATACGTAGGTGGCGAGCGTTGTCCGGATTTCCTGGGTGTAAAGGGCGCGTAGGCGGGTAGGCAAGTCAGATGTG
+
FFFFFFFF,FFFFFFFFFFFFFFFFFFFF:FFF:FFFFFFFFFFFFFFFFFFFFFFFFFFFFFFFFFFFF:FFFFFFFFFFFFFFFFFFFFFFFFFFFF:FFFFFFFFFFFFFFFFFFFFFFFFFFFFFFFFF,FF,FF,FFFFFFFFFF:,FFFF,F:FFFF:FFFFFFFFFF:F:F,FFFFFFFFFFFFFFFF:FFFFFF::FF,FFFFF,FFFFFFFFFFFFF,FFFFFF:FFFFF,FFFFFFFFFF
@A00881:241:HJW2NDRXX:1:2129:31259:3928 1:N:0:CGAGAGAA+GATTGGAG
GATCAGCCTATGGGGTGCAGCAGTGAGGAATATTGGTCAATGGGCGGGAGCCTGAACCAGCCAAGCCGCGTGGAGGAAGAAGGTACAGAGTATCGTAAACTCCTTTTGTCAGGGGATAAAAGACGGGATGCGTCCCGTCCTGAAGGTACCTGAAGAAAAAGCATCGGCTAACTCCGTGCCAGCAGCCGCGGTAATACGGAGGATGCGAGCGTTATCCGGATTTATTGGGTTTAAAGGGTGCGTAGGCCGC
+
F,F:FFFF:F:FFFFFFFFFFFFFFFFFFFFFFFFFFFFFFFFFFF:FFFFFFFFFFFFFFFFFFFFFFFFFFFFFFFFFFFFFFFFFFFFFFFFFFFFF:FFFFFFFFFFFFF:FFFFFFF:FFFFFFFFFFFFFFFFFFFF,FFF:FFFFF,F::FFFFFFFFFFFFFFFFFFFFFFFFFFFFFF:FF:FFFF:FFFFF:FFFFF,FFF:FFFFFFF,FF:FFFFFFFFF,,FFFFF:FFFFFFFFF:
@A00881:241:HJW2NDRXX:1:2129:31964:4304 1:N:0:CGAGAGAA+GATTGGAG
GATCAGCCTACGGGACGCACCAGTGGGGAATATTGCACAATGGGGGAAACCCTGATGCAGCAACGCCGCGTGAAGGAAGACGGTTTTCGGATTGTAAACTTCTATCGACAGGGACGAAGAAAGTGACGGTACCTGAATAAGAAGCCCCGGCTAACTACGTGCCAGCAGCCGCGGGAATACGTAGGGGGCAAGCGTTATCCGGAATTACTGGGTGTAAAGGGTGCGTAGGTGGCATGGCAAGTCAGACGTG
+
FFFFFFFFFFFFFFFFFFFFFFFFFFFFFFFFFFFFFFFFFFFFFFF,FFFFFFFFFFFFFFFFFFFFFF:FFFFFFFFFFFFFFFFFFFFFFFFFFFFFFFFFFFFFFFFFFFFFFFF,FFFFF:FFFFFFF,FF,FFFFFFFFFFFFFFFFFFFFF:FFFFFFFFFFFFFFF,FF::FFFFFFFFFF:FFFF:,F:::FFFFFFFFFFFFFFF:FFFFFFFFFFFFFFFFFFFFFFFF:FFF,:,,FF
@A00881:241:HJW2NDRXX:1:2129:24632:5071 1:N:0:CGAGAGAA+GATTGGAG
GATCAGCCTATGGGGTGCAGCAGTGAGGAATATTGGTCAATGGGCGGGAGCCTGAACCAGCCAAGCCGCGTGGAGGAGGAAGGTACAGAGTATCGTAAACTCCTTTTGTCAGGGGATAAAAGGCGGGATGCGTCCCGTCCCGAAGGTACCTGAAGAAAAAGCATCGGCTAACTCCGTGCCAGCAGCCGCGGTAATACGGAGGATGCGAGCGTTATCCGGATTTATTGGGTTTAAAGGGTGCGTAGGCCGC
+
FFFFFFFFFFFFFFFFFFFFFFFFFFFFF:FFFFFFFFF:FFFFFFFFFFFFFFFFFFFFFFFFFFFFFFFFFFFFFFFFFFFFFFFFFFFFFFFFFFFFFFFFFFFFFFFFFFFFFFFFFFF:FFFFFFFFFFFFFFFFFFF:FFFFFFFFFFFFFFFFFFFF:FFFFFFFFFFFFFFFFFFFFFFFFFFFFFFFFFFFFFFFFFFFFFFFFFFFFFFFFFFFFFFFFFFFFFFFFFFFFFF::FFFFF
@A00881:241:HJW2NDRXX:1:2129:28402:5087 1:N:0:CGAGAGAA+GATTGGAG
GATCAGCCTATGGGGTGCAGCAGTGAGGAATATTGGTCAATGGGCGGGAGCCTGAACCAGCCAAGCCGCGTGGAGGAAGAAGGTACAGAGTATCGTAAACTCCTTTTGTCAGGGGATAAAAGGCGGGATGCGTCCCGTCCCGAAGGTACCTGAAGAAAAAGCATCGGCTAACTCCGTGCCAGCAGCCGCGGTAATACGGAGGATGCGAGCGTTCTCCGGATTTATTGGGTTTAAAGGGTGCGTAGGCCGC
+
F,FFFFFF:FFFFFFFFFFFFFFFFFFFFFFFFFFFFFFFFFFFFFFFFFFFFFFFFFFFFFFFFFFFFFFFFFFFFFFFFFFFFFFFFFFFFFFFFFFFFFFFFFFFFFFFFFFFFFFF,FFFFFFFFFFFFFFFFF:FFF:FFFF,FFFFFFF:FFFFFFFFFFFFFFFFFFFFFFFFF:FFFFFFFFFF:FFFFFFFFF:FFF,:FFF:F,FFFFF:,FF,F,F:FFFFFFFFFFFF:FFFFFFF::
@A00881:241:HJW2NDRXX:1:2129:22652:5274 1:N:0:CGAGAGAA+GATTGGAG
GATCAGCCTACGGGGTGCACCAGTGAGGAATATTGGTCAATGGGCGGGAGCCTGAACCAGCCAAGTCGCGTGAGGGATGACGGCCCTATGGGTTGTAAACCTCTTTTGCCGGGGAGCAAAGTGCCGCACGTGTGCGGTTTGGAGAGTACCCGGAGAAAAAGCATCGGCTAACTCCGCGCCAGCAGCCGCGGTAATACGGAGGATGCGAGCGTTATCCGGATTTATTGGGTTTAAAGGGTGCGTAGGCGGA
+
FFFFFFFFF:FFFFFFFFFFFFFFFFFFFF:FFFFFFFFFFFFFFFFFFFFFFFFFFFFFFFFFFFFFFFFFFFFF:FFFFFFFFFF,FFFFFFFFFFFFFFFFFFFFFF:FFFFFFFFFFFFFFFFFFF:FFFFFF:FFFFFFFFFFFFFFFFFFFFFFF:FFFFFFFFFFFFFFFFFF,FFFFFFFFFFFF:FFFFFFFFFFFF:FFFF:F,FFFFF:FFFFFFFFFFFFFFFFFFFFFFFFFFFFFF
@A00881:241:HJW2NDRXX:1:2129:30454:5729 1:N:0:CGAGAGAA+GATTGGAG
GATCAGCCTACGGGGTGCAGCAGTGAGGAATATTGGTCAATGGGCGGGAGCCTGAACCAGCCAAGCCGCGTGGAGGAAGAAGGTACAGAGTATCGTAAACTCCTTTTGTCAGGGGATAAAAGACGGGATGCGTCCCGTCCTGACGGTACCTGAAGAAAAAGCATCGGCTAACTCCGTGCCAGCAGCCGCGGTAATACGGAGGATGCGAGCGTTATCCGGATTTATTGGGTTTAAAGGGTGCGTAGGCCGC
+
FFFFFFFFF:FFFFFFFFFFFFFFFFFFFFFFFFFFFFFFFFFFFFFFFFFFFFFFFFFFFFFFFFFFFFFFFFFFFFFFFFFFFFFFFFFFFFFFFFFFFFFFFFFFFFFFFFF:FFFFFFFFFFFFFFF,FFFFFFFFFFF,FFFFFFFFFFFFFFFFFFFFFFFFFFF:FF:FFFFFFFFF:FF:FFFFFFFFFFFFFFFFFFFFFFF,FF:FFFFFFFFFF:FFFFFF,FF::FFF:FFFFFFFFF
@A00881:241:HJW2NDRXX:1:2129:27932:5901 1:N:0:CGAGAGAA+GATTGGAG
GATCAGCCTATGGGATGCAGCAGTGGGGAATATTGCACAATGGGGGAAACCCTGATGCAGCGACGCCGCGTGAAGGAAGAAGTATCTCGGTATGTAAACTCCTGTCGTGCGGGACGAATCATGACGGTACCGCACAAGAAAGCCACGGCTAACTACGTGCCAGCAGCCGCGGTAAAACGTAGGTGGCAAGCGTTGTCCGGAATTACTGGGTGTCAAGGGAGCGCAGGCGGGCTGACAAGATGGAAGTGAA
+
F,:FFF:F,FFFFFFFFFFFF:FFFF:FFFFFFFFFFF,:FFFFFF,F:FFFFFF:FFFFFFFFFFFFFFFFFFFF,F,FFFFFFFFFFFF,FFF:,FFFFFFFFF:FFFF:F:FFFFFF:,:FFFFF:F:FFFFFFFF,FF:F,FFFFFF:FFFFFFFFFF::F:FF:FFFFFFF:::FFF:F:FF,FFFF:FFFFF:FF,F:::FFFFFFF:F,FFFF:FFFF:FF:FFFF:F:FF,,,:F:,:F:FF
@A00881:241:HJW2NDRXX:1:2129:26187:6167 1:N:0:CGAGAGAA+GATTGGAG
GATCAGCCTATGGGATGCAGCAGTGAGGAATATTGGTCAATGGGCGATGGCCTGAACCAGCCAAGTAGCGTGAAGGATGACTGCCCTATGGGTTGTAAACTTCTTTTATAAAGGAATAAAGTCGGGTATGCATACCCGTTTGCATGTACTTTATGAATAAGGATCGGCTAACTACGTGCCAGCAGCCGCGGTAATACGTAGGGGGCGAGCGTTGTCCGGAATGACTGGGCGTAAAGGGCGTGTAGGCGGC
+
F,FFFFFF:,FFFF:FFFFFFFFFFFFFFFFFFFFFFFFFFFFFFFFFFFFFFFFFFFFFFFFFFFFFFFFFFFFFFFFFFFFFFFF:F:FFFFFFFFFFFFFFFFFFF:FFFFF:F,FFFFFFFFFFFFFFFF:FFFFFFFFFFFFFFFFFFFFFFFF:FFFF:FF:FFFFFFFFFFFFFFFFFFFFFFFFFFFF:FFFFFFF:FFFF:FFFFFFFFFFFFFFFFF:FFFFFFFFFFF,FFFF,F:F,F
@A00881:241:HJW2NDRXX:1:2129:27299:6527 1:N:0:CGAGAGAA+GATTGGAG
GATCAGCCTATGGGATGCAGCAGTGAGGAATATTGGTCAATGGGCGGGAGCCTGAACCAGCCAAGTCGCGTGAGGGATGACGGTCCAACGGATTGTAAACCTCTTTTGCCGGGGAGCAAGCGTGCGTTCGTGCACGCGCGTCGAGAGTACCCGGAGAAAAAGCATAGGCTAACTCCGTGCCAGCAGCCCCGGTAATACGGAGGATCCGACCGGAATCCGGATTTCTAGGGTTTAAAGGGCGCGTAGATGG
+
F,FFFFFFF,FFFFF,FFF,FFFFFF:FFFFF,FFF::,F:FF:FFFFF:FFFFFFFFFFFFFFFFFFF,,FFFFFFFFFFF:FFF,FFFFF,F,FFFFF::FFFFFFFFFFFFFF:F,FFF:FFFFFFFFF,FFFFFFF,:FFFF,F,:FF,:,FFF,FFF,:,,FFFF,FFF:FFFF,FFF,:,FF,,::F,FFF,F,F,FFF:F:F:FF,F,:FFFFF:,F,F,FF:FFFF:,FFF::F::,,FFFF
@A00881:241:HJW2NDRXX:1:2129:29035:6840 1:N:0:CGAGAGAA+GATTGGAG
GATCAGCCTATGGGGTGCAGCAGTGAGGAATATTGGTCAATGGGCGGGAGCCTGAACCAGCCAAGCCGCGTGGAGGAAGAAGGTACAGAGTATCGTAAACTCCTTTTGTCAGGGGATAAAAGACGGGATGCGTCCCGTCCTGAAGGTACCTGAAGAAAAATCATCGGCTAACTCCGTGCCAGCAGCCGCGGTAATACGGAGGATGCGAGCGTTATCCGGATGTATTGGGTTTAAAGGGTGCGTAGGCCGC
+
F,FFFF:FFF:FFFFFFFF:FF,FFFFFFFFFFFFFFFFFFFF:FFFFFFFFFF:FFFFFFFFFFFF:FFFFFFFFFFFFFFFFFFFFF:FFFFFFFFF:FFFFFFFFFFFFFFFFF:FFF,FFFFFF:F:FFF,FF:FFFFFFFFFFFFFF:FF,F,FF,FFF:FFFFFFFFFFFFFFFF:FFFF,:FFFFFFFFFFFFFF:FFF:FFFFF:F:,FF:FF,FF:FF::F:,,FFF,:FF:FF:FFF::F
@A00881:241:HJW2NDRXX:1:2129:31801:6903 1:N:0:CGAGAGAA+GATTGGAG
GATCAGCCTATGGGACGCAGCAGTGGGGAATATTGGGCAATGGGCGAAAGCCTGACCCAGCAACGCCGCGTGAGGGAAGAAGGTTTTCGGATTGTAAACTTCTGTTGTTAGGAAAGAACGACCTAAGTAGGAAATGACTTAGGAGTGACGGTACCTTTCAAGAAAGCTCCGGCTAACTACGTGCCAGCAGCCGCGGTAATACGTAGGGAGCAAGCGTTATCCGGATTTATTGGGTGTAAAGGGTGCGTAG
+
F,:F:F:FFFFFFF:FFFFFFFFFFFFFFFFFFFFFFFFFFFFFFFFFFFFFFF:FFFFFFFFFFFFFFFFFFFFFFFFFFFFFFFFFFFFFFFFFFFFFFFFFFFFFFFFFFFFF:,FFFFFFFF:FFFFF:,FFFFFFFFFFFFFF:FFFFFFFFFFFFF:F:F:FFFFFFFFFFFFFFFFFFFFF:FF:FFFFF:FFFFFFFFFFFFFF,FFF,FF::FFFFFFFFFFFFFFFFFF,FFFFFFFFFF
@A00881:241:HJW2NDRXX:1:2129:31693:7028 1:N:0:CGAGAGAA+GATTGGAG
GATCAGCCTATGGGACGCAGCAGTGGGGAATATTGGTCAATGGGCGAGAGCCTGAACCAGCCAAGTCGCGTGAGGGAAGACGGTCCTATGGATTGTAAACCTCTTTTGCCGGGGAGCAAGGTACGGCACGAGTGCCGCTTCGGAGAGTACCCGGAGAAAAAGCATCGGCTAACTCCGTGCCAGCAGCCGCGGTAATACGGAGGATTCGAGCGTTATCCGGATTTATTGGGTTTAAAGGGTGCGTTGGCCG
+
F,FFFFFFFFFFFFFFFFFFFFFFFFFFFFFFFFFFF,FFFFFFFF:FFFFFFFFFFFFF,F:,FFFF,FFFFFFFFFFFFFFF,FFFFFFFFFFFFFF:FF::FFFF:FFFF::FFFFFF,FFFFFFFFFFFFFFFF,F:FF:FF:FFF:,F:FF,FF:,FFFFFFFFFF:FFFFFFFFFFFF,FFFFFFFFFFF:,FF,FFFF,::FFFF,,,F:,FFF::FF:FFFFFF:FF,FFF:::F::FF:F,
@A00881:241:HJW2NDRXX:1:2129:16387:7513 1:N:0:CGAGAGAA+GATTGGAG
GATCAGCCTATGGGGGGCAGCAGTCGGGAATATTGCGCAATGGAGGAAACTCTGACGCAGTGACGCCGCGTATAGGAAGAAGGTTTTCGGATTGTAAACTATTGTCGTTAGGGAAGATACAAGACAGTACCTAAGGAGGAAGCCCCGGCTAACTATGTGCCAGCAGCCGCGGTAATACATAGGGGGCAAGCGTTATCCGGAATTATTGGGTGTAAAGGGTGCGTCGATGGAGGAGCAAGTTGGTTGTGAA
+
FFFFFFFFFFFFFFFFFFFFFFFFFFFFFFFFFFFFFFFFFFFFFFFFF:FFFFFFFFFFFFFFFFFF:FFFFFFFFFFFFFFFFFFFFFFFFFFFFFFFFFFFFFFFFFFFFFFFFFFFFFFFFFF:FFF:FFFFFFFFFF:FFFFFFFFFFFFFFFFFFFFFFFFFFFFFFFFFF:FFFFFFFFFF,FFFFFFFFFFFFFFFFFFF,FFFFFFF:FF:FFFF,FFFFFFFFFFFF:FFFFFFFFFFF,
@A00881:241:HJW2NDRXX:1:2129:20663:7623 1:N:0:CGAGAGAA+GATTGGAG
GATCAGCCTATGGGATGCAGCAGTGAGGAATATTGGTCAATGGGCGGGAGCCTGAACCAGCCAAGTCGCGTGAGGGAAGACGGCCTTATGGGTTGTAAACCTCTTTCAGATGAGAGTAAAGGGTGCTACGCGTAGCACATTGCAAGTATCATCAGAAGAAGCATCGGCTAATTCCGTGCCAGCCGCCGCGGTAATACGGACGATGCGAGCGTTATCCGGATTTATTGGGTTTAAAGGGTGCGTAAGCGGA
+
F,:FFFF:F,FFFF:FFFF:FFFFFFFFFFFFF:FFFFFFFFFFFF:FFFF,FFFFFFFFFF,FF:FFFFFFFF:FFFFFFFFFF,FFFFFFFFFFFF:FFFFFFFFF:F:FF:FF::FFFFFF:FFF:FFFF:F:FFF:FFFFFFFFF:FFFFFF,FF,FFF,FFFFF,FFFFF:FF:F:FF,FFFFFF:FF:F,:F:F,:,:FF:FFFFF,,,FF::F::FFFFFFFF:FFF:FFFF:F:,FF::F::
@A00881:241:HJW2NDRXX:1:2129:13051:8500 1:N:0:CGAGAGAA+GATTGGAG
GATCAGCCTATGGGGTGCACCAGTAGGGAATTTTCGTCAATGGGGGCAACCCTGAACGAGCAATGCCGCGTGAGCGAAGAAGGTCTTCGGATTGTAAAGCTCTGTTGCCGGGGAAAAAGGAAGGAAAGAGGAAATGCTTTTCTTTGGATGGTACCCGGCCAGAAAGTCACGGCTAACTCCGTGCCAGCAGCCGCGGTAATACGGAGGATGCAAGCGTTATCCGGAATTATTGGGTTTAATGGGTCCGCAG
+
F,F::FF:F,FFFFFFFFFFFFFFFFFF:FFFFFFFFFFFFFFFFFFFFFFFFFFFFFFF:FFFFFFFFFFFFFFFFFFFFFFFFFFFF:FFFFFFFFFFFFFFFFFFFFFFFFFFF:FFFFFFFFFF:FFFFFFFFFFFFFFFFFFFFFFFF:F:FFFFFF:FFFFFFFFF:FFFFF:FFFF,FFF:FF:F,FFF:FFFFFFFFFFFFFFFF:FFFF,FF:F::FFFFFFFFFFFFFF,FFF:FFFFFF
@A00881:241:HJW2NDRXX:1:2129:25798:9095 1:N:0:CGAGAGAA+GATTGGAG
GATCAGCCTATGGGATGCAGCAGTGGGGAATATTGGGCAATGGAGGCAACTCTGACCCAGCAACGCCGCGTGAATGAAGAAGGCCTTCGGGTTGTAAAGTTCTTTAATTGGGGACGAAGAAAGTGACGGTACCCAAAGAATAAGCCACGGCTAACTACGTGCCAGCAGCCGCGGTAATACGTAGGTGGCAAGCGTTGTCCGGAATGACTGGGCGTAAAGGGAGCGTAGGCGGCGCAACAAGTTAGGAGTG
+
FFFFFFFFFFFFFFFFFFFFFFFFFFFFFFFFFFFFFFFFFFFFFFFFFFFFFFFFFFFFFFFFFFFFFFFFFFFFFFFFFFFFFFFFFFFFFFFFFFFFFFFFFFFFFFFFFFFFFFFFFFFFFFFFFFFFFFFFFFFFFFFFFFFFFFFFFFFFFFFFFFFFFFFFFFFFFFF:FFFFFFFFFFFFF:FFFFFFFF:FFFFFFFFFFFFFFFFFFFFFFFFFF:,FFFFFFFFF,FFFFFFFFFFFFF
@A00881:241:HJW2NDRXX:1:2129:24831:9236 1:N:0:CGAGAGAA+GATTGGAG
GATCAGCCTATGGGGTGCAGCAGTGAGGAATATTGGTCAATGGGCGGGAGCCTGAACCAGCCAAGCCGCGTGGAGGAGGAAGGTACAGAGTATCGTAAACTCCTTTTGTCAGGGGATAAAAGGCGGGATGCGTCCCGTCCCGAAGGTACCTGAAGAAAAAGCATCGGCTAACTCCGTGCCAGCAGCCGCGGTAATACGGAGGATGCGAGCGTTATCCGGATTTAGTGGGTTTATCGGGTGCGTCGGCCGC
+
FF:F:FFFFFFFFFFFFFFFFFFFFFFFFFFFFFFFFFFFFFFFFFFFFFFFFFFFFF:FFFFFFFFFFFFFFFFF:FFF:FFFFFFFFFFFFFFFFFFFFFFFFFFFFF:FFFF,FF:FFFFFFFFFFF::FFFFFFFFFFFFFFFFFFFFFFFFFFFFFFFFFFFFFFFFFFFFFFFFFFFFFFFFFFFFF,FFFFFFF:FFFFFFFFFFF,:FFFFF:,FF:FFFFF:FF,,,F,:FFFF,FFFFFF
@A00881:241:HJW2NDRXX:1:2129:22010:10238 1:N:0:CGAGAGAA+GATTGGAG
GATCAGCCTACGGGGTGCAGCAGTGAGGAATATTGGTCAATGGGCGAAAGCCTGACCCAGCAACGCCGCGTGAGGGAAGAAGGGTTTCGGCTCGTAAACCTCTGTCCTAAGGGACGAAGTTTTGACGGTACCTTAGGAGGAAGCCCCGGCTAACTACGTGCCAGCAGCCGCGGTAATACGTAGGGGGCGAGCGTTGTCCGGAATGATTGGGCGTAAAGGGCACGCAGGTGGTTATTTAGGTGCGGTGTAA
+
F:FFFFFFF:FFFFFFFF:FFFF:FFFFFFFFFFFFFFF:FFFFFFFFFFFF:FFFFF:FFFFFFFFFFF,FFFFFF,FFFFFFFFFFFFFFFFF:FFFFFFFFFFFFFFFFF:FFFFF:FFFFFFFFFFFFF,FFFFFFF:FFFFFFFFF:FFFFFFFFF:FFFFFF:FFF:FF:FFFFF,:FFFFFFFFFF:,:FFFFF,FFFFFF:FFFF:FFFFFFFFFFFF:FFFF:F,:,FFF:FFFFFFFF,F
@A00881:241:HJW2NDRXX:1:2129:16197:10254 1:N:0:CGAGAGAA+GATTGGAG
GATCAGCCTATGGGATGCACCAGTGGGGAATATTGGGCAATGGGGGGAACCCTGATGCAGCGACGCCGCGTGAGTGAAGAAGTATTTCGGTATGTAAAGCTCTGTCAGCAGGGAAGAAGGAAAGACGGTACCTGACCAAGAAGCCCCGGCTAACTACGTGCCAGCAGCTGCGGTAATACGTAGGGGGCAAGCGTTATCCGGATTTACTGGGTGTAAAGGGAGCGCAGACGGACGTGCAAGTCCGGAGTGA
+
FFFFFFFFFFFFFFFFFFFFFFFFFFFFFFFFFFFFFFFFFFFFFFFFFFFFFFFFFFFFFFFFFFFFFFFFFFFFFFFFFFFFFFFFFFFFFFFFFFFFFFFFFFFFFFFFFFFFFFFFFF,FFFFFFFFFFFFFFFFFFFFFFFFFFFFFFFFFFFFFFF:FFFFFFFFFFF,FFFFFFFFFFFFFF:FFFFFF:FFFFFFFFF,F:FFFFFFFFFFFFFFFF:FFFFFF:F:FFFFFFF:FFFFFFF
@A00881:241:HJW2NDRXX:1:2129:10212:10723 1:N:0:CGAGAGAA+GATTGGAG
GATCAGCCTATGGGGGGCAGCAGTAGGGAATTTTCGGCAATGGGGGAAACCCTGACCGAGCAACGCCGCGTGAAGGAAGAAGGTTTTCGGATTGTAAACCTCTGTTATAAAGGAAGAACGGCGGCTACAGGAAATGGTAGCCGAGTGACGGTACTTTATTAGAAAGCCACGGCTAACTACGTGCCAGCAGCCGCGGTAATACGTAGGTGGCAAGCGTTATCCGGAATTATTGGGCGTAATGAGGGAGCAG
+
FFFFFFFFFFFFFFFFFFFFFFFFFFFFFF:FFFFFFFFFFFFFFFFFFFFFFFFFFFFFFFFFFFFFFFFFFFFFFFFFFFFFFFFFFFFFFFFFFFFFFFFFFFFFFFFFFFFFFFFFFFFFFFFFFFFFFFFFFFFFFFFFFFFFFFFFFFFFFFFFFFFF:FFFFFFFFFFFF:FFFFFFFFFFFFFFFFFFFF:FFFFF:FFFFFFFFFFFF,FFFFFFF,FFFFFFFFFFFFF,FFFF,FFFF:
@A00881:241:HJW2NDRXX:1:2129:20844:10786 1:N:0:CGAGAGAA+GATTGGAG
GATCAGCCTACGGGGTGCAGCAGTGAGGAATATTGGTCAATGGGCGCGAGCCTGAACCAGCCAAGTCGCGTGAGGGATGACGGCCCTACGGGTTGTAAACCTCTTTTGTCGGGGAGCACATTCCGCCACGTGTGGCGGAGTCGAGAGTACCCGAAGAAAAAGCATCGGCTCACTCCGTGCCAGCAGCCGCGGTAATACGGAGGATGCGAGCGGTCTCCGGATTTATTGGGTGTAAAGGGTGCGTAGGCGG
+
F,F:FFFFF,:FFFF:FFFFFFFF:FFFFFFFFFFFFFF,FFFFFFFFFFFFFFFFFFFFFFF:FFFFFF:FFFFF,FFFFFFFFFFFFFFFFFFFFFFFFFFFF:FFFFFFFFFFFF,,FFFFFFFFFFFFFFFFFFF:FF:FFFFFF:FFFFFFFFFF:FF,FFFFFF,FFFFFFFFFFFF:FFFFFFFFF,FFFFFFFFFFFFF,FFFF:F:FFFFFF,FFFF,FFFF,FFF,F::::::FF:FF::
@A00881:241:HJW2NDRXX:1:2129:12671:11036 1:N:0:CGAGAGAA+GATTGGAG
GATCAGCCTATGGGGTGCAGCAGTTAGGAATATTGGGCAATGGAGGAAACTCTGACCCAGCAACGCCGCGTGAAGGAAGAAGGTTTTCGGATTGTAAACTTCTGATCTGTGGGAAGAAACAAATGACGGTACCACAGGAGAAAGCCACGGCTAACTACGTGCCAGCAGCCGCGGTAATACGTAGGTGGCTAGCGTTGTCCGGAATAACTGGGCGGAAAGGGAGCGTAGGTGGCAGATTAAGTTAGATGTG
+
F:,FFFFFFFFFFFFFFFFFFFFF,FFFFFFFFFFFFF:FFFFFFFFFFFFFFFFFFFFFFF:FFFFFF::FFFFFFFFFFFFFFFFFFFF:FFFFFFFFFFFFFFFFFFF:FFFFFFFFFFFFFF:FFF:FFFFFFFFFFFFFFFFFFFFFFFFFFFFFFFFFFFFF:F:FFFF::FFFFFFFFF::FF:FFFFFFFFFF:FFFF:FFFFFF:,F:FFFF,FFFFFFFF:FFFF:FF,F,:FFFFFFFF
@A00881:241:HJW2NDRXX:1:2129:28637:11099 1:N:0:CGAGAGAA+GATTGGAG
GATCAGCCTATGGGAGGCAGCAGTGAGGAATATTGGTCAATGGGCGGGAGCCTGAACCAGCCAAGCCGCGTGGAGGAAGAAGGTACAGAGTATCGTAAACTCCTTTTGTCAGGGGATAAAAGACGGGATGCGTCCCGTCCTGAAGGTACCTGAAGAAAAAGCATCGGCTAACTCCGTGCCAGCAGCCGCGGTAATACGGAGGATGCGAGCGTGATCCGGATTTATTGGGTTTAAAGGGTGCGTAGGCCGC
+
F,:FFFF:FFFFFFFFFFFFFFFFFF:FFFFFFFFFFFFFFFFFF:FFFFFFFFFFFFFFFFFFFFFFFFFFFFFFFFFFFFFFFFFF::FFFFFFFF:FFFFFFFFFFF:FFFF:FF::FFFFFFFFFFFFFFFFFFFFFFFF,FFFFFFFFFF:FFFFFFFFFFFFFF:FFFFFFFFFFFFFFF,FFFFFF:FFFFFFFF,FF,,FF,FF,:,F,FFF,F:F:FFFFF:,:F:F:FFF,FF::F,,F,
@A00881:241:HJW2NDRXX:1:2129:24722:11365 1:N:0:CGAGAGAA+GATTGGAG
GATCAGCCTATGGGGGGCAGCAGTGAGGAATATTGGTCAATGGGCGGGAGCCTGAACCAGCCAAGCCGCGTGGAGGAAGAAGGTACAGAGTATCGTAAACTCCTTTTGTCCGGGGATAAAAGACGGGATGCGTCCCGTCCTGAAGGTACCTGAAGAAAAAGCATCGGCTAACTCCGTGCCAGCAGCCGCGGTAATACGGAGGATGCGAGCGTTATCCGGATGTATTGGGTTTAAAGGGTGCGTAGGCCGC
+
F:FFFFFF:FFFFFFFFFFFF:FFFFFFFFFF:FFFFFFF,FFFFFFFFFFFF::FFFFF:FF,:FFFFF:FFFFFFFFFFFFFFFFFFFFFFFFFFFFF:FFFFFFFFF,FF::,:F,,F,FFFFFFF,FF,FFFFFFFFF:FFFFFFFFF:FFFFFFFFFFFF:FFFFFF:FF,,FF:FFFFFFFFFF:FFFFF:FFFFFFFFFFFFFF:,F:FFF:FF,FFFFFF:FFFFF,,F,:,:FFFFFF:FF
@A00881:241:HJW2NDRXX:1:2129:24089:11397 1:N:0:CGAGAGAA+GATTGGAG
GATCAGCCTACGGGAGGCAGCAGTGGGGAATATTGCACAATGGGGGGAACCCTGATGCAGCAACGCCGCGTGAGTGAAGAAGTATTTCGGTACGTAAAGCTCTATCAGCAGGGAAGAAGAGAGACGGTACCTGAGTAAGAAGCCCCGGCTAACTACGTGCCAGCAGCCGCGGTAATACGTAGGGGGCAAGCGTTATCCGGAATTACTGGGTGTAAAGGGAGCGCAGACGGCGATGCAAGTCTGGAGTGAA
+
FFFFFFFFFFFFFFFFFFFFFFFFFFFFFFFFFFFFFFFFFFFFFFFFFFFFFFFFFFFFFFFFFFFFFFFFFFFFFFFFFFFFFFFFFFFFFFFFFFFFFFFFFFFFFFFFFFFFFFFFFFFFFFFFFFFFFFFFFFFFFFFFFFFFFFFFFFFFFFFFFFFFFFFFFFFFF,FFFFFFFFFFFFFF,FFFFFFFF:FFF,FFFFFFFFFFFFFFFFF,FFFFFFFFFFFFFFFFF,FFFFFFFFFFFF
@A00881:241:HJW2NDRXX:1:2129:31684:11522 1:N:0:CGAGAGAA+GATTGGAG
GATCAGCCTATGGGATGCAGCAGTGGGGGATATTGCACAATGGGGGGAACCCTGATGCAGCGATGCCGCGTGAGGGAAGAAGGTTTTCGGATTGTAAACCTCTGTGGAGGGGGACGATAATGACGGTACCCCTTTAGGAAGCCACGGCTAACTACGTGCCAGCAGCCGCGGTAATACGTAGGTGGCGAGCGTTGTCCGGAATTACTGGGTGTAAAGGGAGTGCAGGCGGGAGAGCACGTCAGAAGTGAAA
+
FFFFFFFFFFFFFFFFFFFFFFFFFFFFFFFFFFFFFFFFFFFFFFFFFFFFFFFFFFFFFFFFFFFFFFFFFFFFFFFFFFFFFFFFFFFFFFFFFFFFFFFFFFFFFFFFFFFFFFFFFFFFFFFFFFFFFFFFFFFFFFFFFFFFFFFFFFFFFFFFFFFFFFFFFFFFFFFFFFFFFFFFFFFFFFFFFFFFFFFFFFFFFFFFF:FFFF:FFFFFFFFFFFFFFF:F:FFF,FFFFF:FFF::FF
@A00881:241:HJW2NDRXX:1:2129:20112:11804 1:N:0:CGAGAGAA+GATTGGAG
GATCAGCCTACGGGACGCAGCAGTGGGGAATATTGGTCAATGGGCGGGAGCCTGAACCAGCCAAGCCGCGTGGAGGAGGAAGGTACAGAGTATCGTAAACTCCTTTTGTCAGGGGATAAAAGGCGGGATGCGTCCCGTCCCGAAGGTACCTGAAGAAAAAGCATCGGCTAACTCCGTGCCAGCAGCCGCGGTAATACGGAGGATGCGAGCGTTATCCGGATTTATTGGGTTTAAAGGGTGCGTAGGCCGC
+
F,FFFFFFFFFFFFFFFFFFFFF:FFFFF,F:FFFFFFFFFFFF:FFFFFFFFFFFFF:FFFFFFFFFFF:FFFFFFFFFFFFFFFFFFFFFFFFFFFFFFFFFFFFFFFFFFFFFFFF,FFFFFFFFFFFFFFFFFFFFFFFFFFFFFFFFF:FFFF:FFF,FFFFFFFFFFFFFFFFFFFFFFF:FFFFFFFFFFFFFFFFF:FFFFFFFFFFF,::FFFFFFFFFFFFFFFFFFF:FF:FFF:F,FF
@A00881:241:HJW2NDRXX:1:2129:7256:11929 1:N:0:CGAGAGAA+GATTGGAG
GATCAGCCTATGGGACGCAGCAGTGAGGAATATTGGTCAATGGGCGGAAGCCTGAACCAGCCAAGTCGCGTGAGGGATGAAGGCCCTACGGGTTGTAAACCTCTTTTGCCGGGGAGCAAAGCGCCGCACGTGTGCGGTCTGGAGAGTACCCGGAGAAAAAGCATCGGCTCACTCCGTGCCAGCAGCCGCGGTAATACGGAGGATGCGAGCGTTATCGGGATGTATTGGGTTTAAAGGGTGCGTAGGCGGT
+
F,,FFFFFF,FFFFFFFFFFFFFFFFFFFFFFFFFFFFFFFFFFFFFFFFFFFFFFFFFF:FFF,FFFFF:FFFFFFFFFFFFFFF:FF::FFFFFFFFFFFFFFFFFF,FFFFFFFFFFFFFFFFFFFFFFFFFF:FF:FFFFFFF:FFFFFFF:F,FFFF,F:FFFF,,FFF,FFFFF,FFFFF,FFFFFF:F::FF:FF,FFFF,FFF,,,FF,FF:F,F,:F:FF::,FF,FFF:FFFFF:FF,FF
@A00881:241:HJW2NDRXX:1:2129:17616:12023 1:N:0:CGAGAGAA+GATTGGAG
GATCAGCCTATGGGGGGCAGCAGTGGGGAATATTGCACAATGGGGGGAACCCTGATCCAGCGACGCCGCGTGAGTGAAGAAGTATTTCGGTATGTAAAGCTCTATCAGCAGGGAAGAAAGAAATGACGGTACCTGAGTAAGAAGCCCCGGCTAACTACGTGCCAGCAGCCGCGGTAATACGTAGGGGGCAAGCGTCATCCGGATTTATTGGGTGTAAAGGGTGCGTAGACGGACTTGCAAGTTCGCTGTG
+
F,,FFFFF,,FFFFFFFFFFF:FFFFFFFFFFFFFFFF::FFFFFFFFFFFF::FFFFFFFFFFFFFFFFFFFFFFFFFFFFFFFFFFFFFFFFFFFFF,FFFFFFFF::FFFFFFFFFFFFF:FFFFFFFFFFFFFFFFFFFFFFFFFFFFFFFFFFFFFFFFFFFFFFF:FFF:,FFFFFFFFFFFFFFFF:FFFF:FF:FFFFFF,,F,FFFFFFFFF,,FFFFFFFF:FFFFFF,FF:F,FFFF::
@A00881:241:HJW2NDRXX:1:2129:29939:12446 1:N:0:CGAGAGAA+GATTGGAG
GATCAGCCTACGGGGTGCAGCAGTGGGGGATATTGGACAATGGGGGGAACCCTGATCCAGCGACGCCGCGTGAGTGAAGAAGTATTTCGGTACGTAAAGCTCTATCAGCAGGGAAGAGGACGACGGTACCTGAATAAGAAGCCCCGGCTAACTACGTGCCAGCAGCCGCGGTAATACGTAGGGGGCACGCGTTATCCGGATTTACTGGGTGTACAGGGAGCGCAGACGGCATGGCAAGTCTGGAGTGAAA
+
F,FF:FFFFFFFFFFFFF:FFFFFFFFFFFFF:FFFFFFFFFFFFFFFFFFFFFFFFFFFFFFF:FFFFFFFFFFFFFFFFFFFFFFFFFFFFFF,F:FFFFF:FFFFFFFFFF:FFFF:FFFFF,F,FFFFF,FFFFFFFFFFFFFFFFFFFFFFFFFFFFF,FFFFFFFF,FF,FFFFFFFFFFF,:FFFF,FFFFFFFFFFFFFFFFFFF,,FFFFFFFFFFFFFFF:FFFFFFFFFFFFF:FFF:F
@A00881:241:HJW2NDRXX:1:2129:27606:13072 1:N:0:CGAGAGAA+GATTGGAG
GATCAGCCTACGGGATGCAGCAGTGGGGGATATTGCACAATGGGGGGAACCCTGATGCAGCGACGCCGCGTGGGTGAAGAAGCGCCTCGGCGCGTAAAGCCCTGTCAGCAGGGAAGAAAATGACGGTACCTGAAGAAGAAGCCCCGGCTAACTACGTGCCAGCAGCCGCGGTAATACGGAGGGAGCGAGCGTTATCCGGATTTACTGGGGGTAATGGGCGCGTAGGCGGGCTGACAAGTCAGATGTGAAA
+
F,,F:FFFF:FFFFF,FFFFFFFFFFFFFFFFFFF:FFF,FFFFFFFF,FFFFFFFFFFFF:FFFF:FFFFFFFFFFFFFFFFFF:FFFF,FFFFFFFFF,FFFFF:FF,FFFFFFFFFFF,FFFFFFF,FFFF::FFFFF,F:FFFF,,:,FF,FFF:FF:F::FFFFFFFFF:FFFFFFFF:F,F,F:F,F,F:FFFF:F:,,:FF,,:F,F,:FF:FFFFFFFFFF,::FFF:,:,F,F,:FF:F::
@A00881:241:HJW2NDRXX:1:2129:27787:13510 1:N:0:CGAGAGAA+GATTGGAG
GATCAGCCTATGGGATGCAGCAGTGGGGGATATTGCACAATGGGGGGAACCCTGATGCAGCGACGCCGCGTGAGGGAAGAAGGTTTTCGGATTGTAAACCTCTGTCCCTGGCGACGAAGGAAGACGGTAGCCAGGGAGGAAGCCACGGCTAACTACGTGCCAGCAGCCGCGGTAATACGTAGGTGGCAAGCGTTGTCCGGAATTACTGGGTGTAAAGGGAGCGTCGGCGGGTAAGCAAGTCGATTGTTAT
+
F,:FFFFFF::FFFFFFFFFF:F,FFFFFFF,FFFFFFFFFFFFFFFFFFFFFFFFFFFFFFFFFFFFFF:FFFFF:FFF:FFFFFFFFFFFFFFFFFF:F:FFFFFFF:FFFFFFFF:FF:FFFFFFFFFFFF::FFFFFFFFFFFFFFFFFF:FFFFFFFFFFFFFFFFFF:FFFFFFFFFFFFFFFFFFFFFFFFFFF:,::FFFFFFFFFF,FFF::FFF,:FFFFFFFFFF:FFFF:F,FFF:F,
@A00881:241:HJW2NDRXX:1:2129:19623:13964 1:N:0:CGAGAGAA+GATTGGAG
GATCAGCCTATGGGATGCAGCAGTGGGGAATATTGGGCAATGGGCGCAAGCCTGACCCAGCAACGCCGCGTGAAGGAAGAAGTATTTCGGTATGTAAACTTCTATCGACAGGGACGAAAGAAATGACGGTACCTGAGTAAGAAGCCCCGGCTAACTACGTGCCAGCAGCCGCGGTAATACGTAGGGGGCAAGCGTTATCCGGATTTACTGGGTGTAAAGGGAGCGTAGACGGCAGAGCAAGTCTGGAGTG
+
F,FF:FFFFFFFFFFFFFFFFFFFFFFFFFFFFFFFFFFFFFFFFF::FFFFFFFFFFFFFF:FFFFFFFFFFFFFFFFF,FFFFFFFFFFFFFFFFFFFFFFFFF:FFFFFFFFFF,FFF,F:FFFFFFF:F,F:F:FFFFFFFFFFFFFFFFFFFFFFF:FFFFFFFFFFF:F:,F:FFF:FFF:F:F:FFFF::FFF:FFFFF,:FFFFFF:FFFFFFFFFFFFFFFFFFFFFFFF:::FF:FFFF:
@A00881:241:HJW2NDRXX:1:2129:27190:13980 1:N:0:CGAGAGAA+GATTGGAG
GATCAGCCTACGGGGTGCAGCAGTGAGGAATATTGGTCAATGGGCGGTAGCCTGAACCAGCCAAGTCGCGTGCGGGATGAAGGCCCTGCGGGTCGTAAACCGCTATCGCCGGGGAGCAAGGGGCGCCACGCGGGGCGCGGCGAGAGGACCCGGAGACGAAGCATCGGCTAACGCCGTGCCAGCCGCCGCGGTAATACGGAGGATGCGAGCGTTATCCGGATGCATTGGGTTTAAAGGGTGCGCAGGCGGA
+
F:FFFFFFFFFFFFFFFFFFFFF:FFFFFFFFFFFFFF,FFFFFFFFFFFFFFFF:FFFFFFFFFFFFFFFFFFFFFFFF:FFFFFFFFFFFFFFFFFFFFFF,FFFFF:FFFFFFFF,FFFFFFFF:FFFF,FFFFFFFFF:F,F,F,FF,F,F:,,:FFFFFFFF,,F::FFFFFFFF:FF,FFFFFFFF,FFFFFFFFFF,FF,:FFF,,:FF,F,,:,F:F:::F,FF,F:FFFF:,:F:FF:FF,
@A00881:241:HJW2NDRXX:1:2129:10646:14262 1:N:0:CGAGAGAA+GATTGGAG
GATCAGCCTACGGGACGCAGCAGTGGGGAATATTGGGCAATGGAGGCAACTCTGACCCAGCAACGCCGCGTGAGCGATGAAGGTCTTCGGATTGTAAAGCTCTTTAAGTGGGGACGAAGAAAGTGACTGTACCCACAGAATAAGCCTCGGCTAACTACGTGCCAGCAGCCGCGGTAATACGTAGGAGGCAAGCGTTATCCGGAATGACTGGGCGTAAAGGGTGCGTAGGTGGTTTGGCAAGTTGGTAGCG
+
FFFFFFFFFFFFFFFFFFFFFFFFFFFFFFF:FFFFFFFFFFF:FFFF:FFFFFFFFFFFFFFFFFFFFFFFFFFFFFFFFFFFF:FFFFF,FFFFFFFFFFFFFFFFFFFFFFFFFFFFFFFFFFFFFFFFFFFFFFFFFFFFFFFFFFFFFFFFFFFFFFF,FFFFFFFFFFFF,FFFFFFFFFFFFF:F:FFFFFFFFFF:FFFFFFFFFFFFFFFFFFFFFFFFF:FFFFFFFFF,FFFFFFFF:F
@A00881:241:HJW2NDRXX:1:2129:7627:14794 1:N:0:CGAGAGAA+GATTGGAG
GATCAGCCTATGGGGGGCACCAGTGAGGAATATTGGTCAATGGGCGGGAGCCTGAACCAGCCAAGCCGCGTGGAGGAAGAAGGTACAGAGTATCGTAAACTCCTTTTGTCAGGGGATAAAAGACGGGATGCGTCCCGTCCTGAAGGTACCTGAAGAAAAAGCATCGGCTAACTCCGTGCCAGCAGCCGCGGTAATACGGAGGATGCGAGCGTTATCCGGATGTATTGGGTTTAAAGAAAAAGAAAGCCGC
+
F::FFFFFFFFFFFFFFFFFFFFFFFFFFFFFFFFFF:FFFF:FFFFFFFFFFFFFFFFFFF,:F:FF:FFFFFFF:FFFFFFFFFFFFFFFFFFFFFFFFFFFFFFFFF,FF:F,:F,F::FFFFFFFFFFFFFFFFFFFFF:FFFFFFFFFFFFFFFFFF:FFFFFFFFFFFF,::FFFFFFFFFFFFFFFFFFFFFFFF,FFFFFFFFF,F,FFFFFF:FF:FFFFFFF,FF:::F,,F,F,,:,F,
@A00881:241:HJW2NDRXX:1:2129:15049:14873 1:N:0:CGAGAGAA+GATTGGAG
GATCAGCCTATGGGAGGCAGCAGTGAGGAATATTGGTCAATGGGCGGGAGCCTGAACCAGCCAAGCCGCGTGGAGGAGGAAGGTACAGAGTATCGTAAACTCCTTTTGTCAGGGGATAAAAGGCGGGATGCGTCCCGTCCCGAAGGTACCTGAAGAAAAAGCATCGGCTAACTCCGTGCCAGCAGCCGCGGTAATACGGAGGATGCGAGCGTTATCCGGATTTATTGGGTTTAAAGGGTGCGTAGGCCGC
+
F,FFFFF:F,FFFFFFFFFFFFFFF,FFFFFFFFFFFFF:FFFFFFFFFFFFFFFFFFFFFFF:FFFFFFFFFFFFFFFFFFFFFFFFFFFFFFFFFFFFFFFFFFFFFFFFFFF,F,FFFFFFFFFFFFFFF:FFFFFFFFF::FFFFFFFFFFFFFFFFFFFFF:FFFFFFFFFFFFFF,FFFFFFFFFF,FFFFFFFFFFFFFFFFFFF,::FFFFFF,FF:FFFFFF,FFFF:F,FFFFFF::,FF
@A00881:241:HJW2NDRXX:1:2129:20654:15123 1:N:0:CGAGAGAA+GATTGGAG
GATCAGCCTACGGGAGGCACCAGTGGGGAATTTTGGACAATGGGGGCAACCCTGATCCAGCAATGCCGCGTGAGTGAAGAAGGCCTTCGGGTTGTAAAGCTCTTTTGTCAGGGAAGAAAAGGGCCGGGTTAATACCCTGGTTTCATGACGGTACCTGAAGAATAAGCACCGGCTAACTACGTGCCAGCAGCCGCGGTAATACGTAGGGTGCGAGCGTTACTCGGAATTACTGGGCGTAAAGCGTGCGCAG
+
FFFFFFFFFFFFFFFFFFFFFFFFFFFFFFFFFFFFFFFFFFFFFFFFFFFFFFFFFFFFFFFFFFFFFFFFFFFFF:FF:FF:F:FFFFFFFFFFFFFFFFFFFFFF:FFFFFFFFFFFFFFFFF:FFFFFF:FF,FFFFFFF,FFFFFFFF:FFFFFFFFFFFFFFFF::FFFFFFF,F:FFFFFF::FFFFF:,F,FFFFFF:FF:FFFFFFFFF:,FF,FFFFF:::FFFF,:F,:FFFFF:FFFF
@A00881:241:HJW2NDRXX:1:2129:10212:15170 1:N:0:CGAGAGAA+GATTGGAG
GATCAGCCTATGGGGTGCAGCAGTGAGGAATATTGGTCAATGGGCGCAAGCCTGAACCAGCCAAGTCGCGTGAGGGAAGACGGCCCTACGGGTTGTAAACCTCTTTTGCCGGGGAACAAGTGCCGGGACGTGATCCCGGAGCTGAGTGTACCCGGAGAAAAAGCATCGGCTAACTCCGTGCCAGCAGCCGCGGTAATACGGAGGATGCGAGCGTTATCCGGATTTATTGGGTTTAAAGGGTGCGTAGGCG
+
F,,F,FFFF,:FFFF:FFFFF,F,F,FFFFF,FFFFFFF:FFFFFFFFFFFFFFFFF:FFFFFFFFFFFFFFFFFFFFFFFFFFFFF:FFFFFFFFFFFFFFFFFFFF:FFFFFF,FFF:FFFFFFFFFFFFFFFFFFFFFF,FFFFF:FFF:FFFFF:FFFFFFFFFFFF:::FFFFFF,F:FF,FFFF::FF:FFFF,FFFFFFFFFFFFFF,FFFFF,,FFFFFFF::FFFFF,,FFFFFFF:,F:F
@A00881:241:HJW2NDRXX:1:2129:21395:15843 1:N:0:CGAGAGAA+GATTGGAG
GATCAGCCTATGGGGTGCAGCAGTTAGGAATATTCGTCAATGGAGGAAACTCTGAACGAGCAATGCCGCGTGAAGGATGAAGGTCCTATGGATTGTAAACTTCTGTTGTTAGGGAAGAACGACCTAAGTAGGAAATGGCTTAGGAGTGACGGTACCTTTCAAGAAAGCTCCGGCTAACTACGTGCCAGCAGCCGCGGTAATACGTAGGGAGCGAGCGTTATCCGGATTTATTGGGTGTAAAGGGTGCGTA
+
FFFFFFFFFF:FFFFFFFFFFFFFFFFFFFFFFFFFFFFFFFFFFFFFFFFFFFFFFFFFFFFFFFFFFFFFFFFFFFFFFFFFFFFFFFFFFFFFFFFFF:FFF:FFFFFFFFFFFF:FFFFFFF:FFFFFFFFFFFFFFFFFFF:FFFFFFFFFF:FFFFFFFFFFFFFFFFFFFFFFFFFFFFFFFFFFFFFFFFFFF:FFFFFFFFFFF:FFF,F,FFFFFF:FF,FFFFFFFFF,FFFFFFFFF,
@A00881:241:HJW2NDRXX:1:2129:13512:15875 1:N:0:CGAGAGAA+GATTGGAG
GATCAGCCTACGGGGCGCACCAGTGGGGAATATTGGACAATGGGCGAAAGCCTGATCCAGCGACGCCGCGTGAAGGAAGACGGTCTTCGGATTGTAAACTTCAGTGAGCAGGGACGAGAAAGGACGGTACCTGCAGAGCAAGCCACGGCTAACTACGTGCCAGCAGCCGCGGTAATACGTAGGTGGCGAGCGTTATCCGGATTTATTGGGTTTAAAGGGTGCGTAGGCCGCGTCTTAAGTCAGCCGTCAA
+
F:FF,FFFFFFFFFFFFFFF:FFFFFFFF:FFFFFFFFF:FFFFFFF:FFFFFFFFFFFFFFFFFFFFFFFF:FFFFFFFFFFFFFFFFFFFFFFFFFFFFFFFFFFFF:FFFFFFFFF:FFFFFFFFFFFFFFFFFFFFFFFFFFFFFFFFFFFFFFFFFFFFFFFFFFFFFF:FFFFF,:FFFFFFFFFFFFFFFFFFF:FFFFFFFFFFFF:FFFFFFFFFFFFFFFFFFF:FFFFFF:FF:FFFF:
@A00881:241:HJW2NDRXX:1:2129:21151:16141 1:N:0:CGAGAGAA+GATTGGAG
GATCAGCCTATGGGACGCAGCAGTAGGGAATATTGCGCAATGGGCGAAAGCCTGACGCAGCAACGCCGCGTGGAGGATGACACTTTTCGGAGCGTAAACTCCTTTTCTTAGGGAAGAACTTTGACGGTACCTAAGGAATAAGCACCGGCTAACTCCGTGCCAGCAGCCGCGGTAATACGGAGGGTGCAAGCGTTACTCGGAATCACTGGGCGTAAAGGGCGCGTAGGCGGATTATCAAGTCTTTTGTGAA
+
F,FF,FFFFFFFFFFFFFFFFFF,FFFFF,FFFFFFFFFFFFFFFF,FFFFFFFFFFFFFFFFFFFFFFFFFFFFFF:FFFFFFFFFFFFFF:FFFFFFFFFFFFFFFFFF::,FFFFFFFF:FFFFFFFF,F,FFF:FFFFFFFFFFFFFFFFFFFFFF:FFFFFFFF:FFFFFFFFFF:FFFF:F::FFFFFFFFFFF,FFFFFFF:F::FF:FFFFF:FFF,FFFFFFFFF:FFFFFF,,F:FFFFF
@A00881:241:HJW2NDRXX:1:2129:3992:16736 1:N:0:CGAGAGAA+GATTGGAG
GATCAGCCTATGGGGTGCACCAGTGAGGAATATTGGTCAATGGGCGGGAGCCTGAACCAGCCAAGCCGCGTGGAGGAAGAAGGTACAGAGTATCGTAAACTCCTTTTGTCAGGGGATAAAAGGCGGGATGCGTCCCGTCCCGAAGGTACCTGAAGAAAAAGCATCGGCTAACTCCGTGCCAGCAGCCGCGGTAATACGGAGGATGCGAGCGTTATCCGGATTTATTGGGTTTAAAGGTTGCGTAGGCCGC
+
FFFFFFFFFFFFFFFFFFFFFFFFFFFFFFFFFFFFFFFFFFFFFFFFFFFFFFFFFFFFFFFFFFFFFFFFFFFFFFFFFFFFFFFFFFFFFFFFFFFFFFFFF,:FF::FF:FFFFFFFFFFFFFFFFFFFF:FFFFFFFF,FFFFFFFFFFFFF:FFFFFFFFFFF:F:FFFFFFFFFFFFFFFFFFFF:F:FFFFFF:FFF:FFFFFF:FFFFF,:F,FFFFFF,FFFFFFFF,:FFFFFFFF,FF
@A00881:241:HJW2NDRXX:1:2129:7157:16861 1:N:0:CGAGAGAA+GATTGGAG
GATCAGCCTACGGGAGGCAGCAGTGGGGAATATTGCGCAATGGAGGCAACTCTGACGCAGCGATGCCGCGTGAGTGAGGAAGGGATTCGTCCCGCAGAGCTCAGTCGAAGGGGAAAAGAGAGATTCAACCCTTTTTCAAGCCCCGGCTAACTACGTGCCAGCAGCCGCGGTAATACGTAGGGGGCGAGCGTTGTCCGGAATTACTGGGCGTAAAGGGCGCGTAGGCGGCGGCGAAGGCCTGTTGTAAAAT
+
FFFFFFFFFFFFFFFFFFFFFFFFFFFFFFFFFFFFFFFFFFFFFFFFFFFFFFFFFFFFFFFFFFFFFFFFFFFFFFFFFFFFFFFFFFFFFFFFFFFFFF:FFF:FFFFFFFFFFFFFFFFFFFFFFFFFFFFFFFFFFFFFFFFFFFFFFFF:F,FFFFFFFFFFFFFFFFFFFFFFFFF:FFFFFFFFFFF:FFFFFFFFFF:FFFFFFFF,:FFFFFFFFFF:FFFFFFFFFFFF:FFFF:FFFF
@A00881:241:HJW2NDRXX:1:2129:30544:17002 1:N:0:CGAGAGAA+GATTGGAG
GATCAGCCTATGGGGGGCAGCAGTGGGGAATATTGGGCAATGGAGGCAACTCTGACCCAGCAACGCCGCGTGAGCGATGAAGGTCTTCGGATTGTAAAGCTCTTTAAGTGGGGACGAAGAAAGTGACTGTACCCACAGAATAAGCCTCGGCTAACTACGTGCCCGCAGCCGCGGTAATACGTAGGAGGCAAGCGTTATCCGGAATGACTGGGCGGAAAGGGTGCGTAGGTGGTTCGGCAAGTTGGTAGCG
+
F,FFFFFF:FFFFFFFFFFF:FFFFFFFFFFFFFFFFFFFFFFFFFFFFFFFFFFFFFFFFFFFFFFFFFFFFFFFFFFFFFFFFFFFFFFFFFFF,FFFFFF::FFFFFFFFF:FF:FFFFFFF:F:FF,FFF:F:FF,FFFFFF,FFFFFFFFF,FFFFFF,FFFFFFFFFF,FFF,:F,:F:FFF::FFFF::FFFFFFF,FF:,FFFF:F,FF:FFFFF,F,FFFF:F:,:FFFF,FFFFFF,FFF
@A00881:241:HJW2NDRXX:1:2129:23619:17065 1:N:0:CGAGAGAA+GATTGGAG
GATCAGCCTACGGGAGGCAGCAGTGAGGAATATTGGGCAATGGAGGCAACTCTGACCCAGCAACGCCGCGTGAGCGATGAAGGTCTTCGGATTGTAAAGCTCTTTAAGTGGGGACGAAGAAAGTGACTGTACCCACAGAATAAGCCTCGGCTAACTACGTGCCAGCAGCCGCGGTCATACGTAGGAGGCAAGCGTTCTCCGGAATGACTGGGCGTAAAGGGTGCGTAGGTGGTTTGGCAAGTTGGTAGCG
+
FFFFFFFFFFFFFF:FFFFFFFFFFFFF:FFFFFFFFFFFFFFFFFFFFFFFFFFFFFFFFFFFFFFFFFFFFFFFFFFFFFFFFFFFFFFFFFFFFFFFFF:FFFFFFFFFFFFFFFFFFFFFFFFFFFFFFF:FFFFFFFFFFFFFFFFF:FFF::FFFFFFFFFFFFFFFFF,:FFFFF:FFFFFFF:FFFFF,FFFF:FFFFFFFFFFFF,FF:FFFFFFFF:FFFFFFF:F:FFF,F:FFFFFFF
@A00881:241:HJW2NDRXX:1:2129:27335:17394 1:N:0:CGAGAGAA+GATTGGAG
GATCAGCCTATGGGGGGCACCAGTGGGGAATATTGCACAATGGGGGGAACCCTGATGCAGCGACGCCGCGTGAGTGAAGAAGGTCTTCGGATCGTAAAGCTCTGTCTCAAGGGACGAAAGAATGACGGTACCTTGGGAGGAAGCCACGGCTAACTACGTGCCAGCAGCCGCGGTAATACGTAGGTGGCGAGCGTTGTCCGGATTTACTGGGTTTAAAGGGTACGTAGGCGGGCGTGCAAGTCAGATGTGA
+
FFFFFFFFFFFFFFFFFFFFFFFFFFFFFFFFFFFFFFFFFFFFFFFFFFFFFFFFFFFFFFFFFFFFFFFFFFFFFFFF:FFFFFFFFFFFFFFFFFFFFFFFFFFFFFFFFFFFFFFFFFFFFFFFFFFFFFFFFFFFFFFFF:FFFFFFFFFFFFFFFFFFFFFFFFFFFFF:FFFFFFFFFFFFFFFFFF:FFFFFFFFFFFFFFFFFFF,FFFFFFFFFFFF,F,FFF:FF:F:F:FFFFFFFF:
@A00881:241:HJW2NDRXX:1:2129:18087:17942 1:N:0:CGAGAGAA+GATTGGAG
GATCAGCCTACGGGGCGCAGCAGTGGGGGATATTGGACAATGGGGGGAACCCTGATCCAGCGATGCCGCGTGAGGGAAGAAGGTTTTCGGATTGTAAACCTCTGTGGAGCGGGACGATAATGACGGTACCGCTCAAGGAAGCCACGGCTAACTACGTGCCAGCAGCCGCGGTAATACGTAGGTGGCGAGCGTTGTCCGGAATTACTGGGTGTAAAGGGAGTGTAGGCGGGAAGGCAAGTCAGAAGTGAAA
+
F,::FFFFF:FFFFFFF:FFFFFFFFFFFFFFFFFFFF:FFFFFFFFFFFFFFFFFFFFFFF,FFFFFFFFFFFFFFFFFFFFFFFFFFFFFFFFFF,FFFFFFFFFFFFFFFFFFFFFF::FFFFFFFFFFFFF,FFFFFFFF::FFFFFFFF:FFFFFFFFFFFFFFF,FF:FFFFFFFFFF,FFFFFFFFFFF:FFFFFFFFFFFFFFF,,,:FFFFFFFFFFFFFFFFFFFFFFFFFFFFFFFFFF
@A00881:241:HJW2NDRXX:1:2129:9724:18333 1:N:0:CGAGAGAA+GATTGGAG
GATCAGCCTATGGGATGCAGCAGTGGGGGATATTGGACAATGGGGGGAACCCTGATCCAGCGACGCCGCGTGAGTGAAGAAGTATTTCGGTATGTAAAGCTCTATCAGCAGGGAAGAGAAAGAGACGGTACCTGAGTAAGAAGCCCCGGCTAACTACGTGTCAGCAGCCGCGGTAATACGTAGGGGGCAAGCGTTATCCGGATTTACTGGGTGTAAAGGGAGCGTAGACGGAAAGGCAAGTCTGAAGTGA
+
FFFFFFFFFFFFFFFFFFFFFFFFFFFFFFFFFFFFFFFFFFFFFFFF:FFFFFFFFFFFFFFFFFFFFFFFFFFFFFFFFFFFFFFFFFFFFFFF:FFFFFFFFFFFFFFFFFFFFFFFFFFFFFFFFFFFFFFFFFFFFFFFFFFFFFF:FFFFFFFFFFFFFFF:FFFFFF:FFFFFFFFFFFFFF,FFFFFFFFFFFFF:FFFFFFF:FF:FFFFFFFFFFFFFF:FFFFFFFF::FFFFFFFFFF
@A00881:241:HJW2NDRXX:1:2129:31693:18458 1:N:0:CGAGAGAA+GATTGGAG
GATCAGCCTATGGGGGGCAGCAGTGAGGAATATTGGTCAATGGCCGGGAGGCTGAACCAGCCAAGTCGCGTGAGGGAAGACGGCCCTACGGGTTGTAAACCTCTTTTGCCGGGGAGCAAAAGGCGCCACGCGTGGCGTTTCGAGAGTACCCGGAGAAAAAGCATCGGCTAACTCCGTGCCAGCAGCCGCGGTAATACGGAGGATGCGAGCGTAATCCGGATGTATTGGGTTTAAAGGGTGCGCAGGCGGA
+
F,,F:FFFF,FFFFFFFFFFFFFF:FFFF:FFFFFFFFFFFFFFFFFFFFFF,FFFFFFFFFF:FFFFFFFFFFFFFF:FFF,FFFFFFFFFFFFFFFFFFFFFFF:FFFF,FF:FFFFFF,FFFF:F:FFFFFFFFF:FFFFFFFFF,FFF,FFFFFF::FF:FFFFFF:FFFF:F:F,:FFFFFF:FFFFF:FFFFFF,FFFFFF,FFFF,F,:FF,F:,FFFF,FFFF,F::,F::FFFFF:FFFFF
@A00881:241:HJW2NDRXX:1:2129:22363:18521 1:N:0:CGAGAGAA+GATTGGAG
GATCAGCCTATGGGACGCACCAGTGAGGAATATTGGTCAATGGGCGGGAGCCTGAACCAGCCAAGCCGCGTGGAGGAGGAAGGTACAGAGTATCGTAAACTCCTTTTGTCAGGGGATAAAAGGCGGGATGCGTCCCGTCCCGAAGGTACCTGAAGAAAAAGCATCGGCTAACTCCGTGCCAGCAGCCGCGGTAATACGGAGGATGCGAGCGTTATCCGGATTTATTGGGTTTAAAGGGTGCGTAGGCCGC
+
FF,F:FFFFFFFFFFFFFFFFFFFFFFFFFFFFFFFFFFFFFFFFFFFFFFFFFFFFFFFFFFFFFFF:FFFFFFFFFFF,FFFFFFFFFFFFFFFFFFFFFFFFFFFF:FFFFFFF,FFFFFFFFFFFFFFFFFFFFFFFF:FFFFFFFFFFFFFFF:FFFFFFFFFFFFFFFFFFFFFFFFFFFFFFFFF:FFFFFFFFF,FFFFFFFFF:FF:FFFFFFFF:FFFFFF,F:F:F:FFFFF:FFF:FF
@A00881:241:HJW2NDRXX:1:2129:7916:18834 1:N:0:CGAGAGAA+GATTGGAG
GATCAGCCTATGGGGGGCAGCAGTCGGGAATATTGCGCAATGGAGGAAACTCTGACGCAGTGACGCCGCGTATAGGAAGAAGGTTTTCGGATTGTAAACTATTGTCGTTAGGGAAGATACAAGACAGTACCTAAGGAGGAAGCCCCGGCTAACTACGTGCCAGCAGCCGCGGTAATACGTAGGGGGCAAGCGTTATCCGGAATTACTGGGTGTACAGGGAGCGCAGACGGCGATGCAAGTCTGGAGTGAA
+
F,:F,FFFF::FFFFFFFFFFFFFFFFF:FF:FFFFFFFFFFFFFFFFFFFFFFFFFFFFFFFFFFFFFFFFFFFFFFFF,FFFFFFFFFFFFFFFFFFFFF:FFFFFFFFFFF:FFF,FFFFFFFFFFFFFFFFFFFFF:F:FFFFFFFFFFF,FF,FFFFFFFFFFFFFF,,:,FFF:FFFFFFFFFFFFFF:FF:FF,F,:FFFFFFFF:F,FFFFFFFFF,:FFF:FFFFFFFFFFFFF:FFFFFF
@A00881:241:HJW2NDRXX:1:2129:22399:18865 1:N:0:CGAGAGAA+GATTGGAG
GATCAGCCCTATGGGATGCACCAGTGGGGAATATTGGGCAATGGGCGCAAGCCTGACCCAGCAACGCCGCGTGAGGGAAGAAGGTTTTCGGATTGTAAACCTCTGTCCTCAATGAAAAGCAGTAGATGGTAATTGAGGAGGAAGCCCCGGCTAACTACGTGCCAGCAGCCGCGGTAATACGTAGGGGGCGAGCGTTGTCCGGAATGATTGGGCGTAAAGGGCGCGTAGGCGGCCTTTAAAGTCTGGAGTG
+
F,FFFFFFFF,FFF:F,FFFFFFFF:FFF:FFFFFFFFFFFFFFFFFFF:,FFFFFFFFFFFFFFFFFFFFFFFFFFF:FFFFF:FFFFFFFFFFFF,FF::FFFFFFFFF,FFFFFFFFFF,,FF,F:::F:FFF,FFFFFFFFFF:FFFF:FFF:FFFFF:,FFFFFFFFFFF,FF:FFFFFFFFFFFFFFFF,FFF:FF:,FFF:,FFFFFFF,FFFFFFF:FFF:FF,FFF,F,FF,FFF:::,FF
@A00881:241:HJW2NDRXX:1:2129:21423:19304 1:N:0:CGAGAGAA+GATTGGAG
GATCAGCCTACGGGAGGCAGCAGTGGGGAATATTGGGCAATGGAGGCAACTCTGACCCAGCAACGCCGCGTGAGCGATGAAGGTCTTCGGATTGTAAAGCTCTTTAAGTGGGGACGAAGAAAGTGACTGTACCCACAGAATAAGCCTCGGCTAACTACGTGCCAGCAGCCGCGGTAATACGTAGGAGGCAAGCGTTATCCGGAATGACTGGGCGTACAGGGTGCGGAGGTGGTTTGGCAAGTTGGTAGCG
+
F,,FFFFFFFFFFF:FFFFFFFFFFFFFF:F,,:FFF,FFFFFFFFF:FFF:FF:FF:FFFFFFF:FFFFFFFFFFFFFF,:FF::FFFFFF:FFF:FFFFFFF,FFFFFFFFFF:F,FFFFFFFFFFFFF:FFFFFFFFFF:F:FFFFF:FFFFFFFFFFFFFFFFFFFFFFF:F:F,FFF:FFFFFFFF:F:F:FFFFFF,,FFFFFFFFF:,F,::FF:FF:,::FFFF,FFFF,,,F,FFF:FFF:
@A00881:241:HJW2NDRXX:1:2129:31042:19460 1:N:0:CGAGAGAA+GATTGGAG
GATCAGCCTATGGGACGCAGCAGTGGGGAATATTGCACAATGGGGGGAACCCTGATGCAGCGACGCCGCGTGAGTGAAGAAGTATTTCGGTATGTAAAGCTCTATCAGCAGGGAAGACAAACCACTAAAGTGGTTACGACGGTACCTGACTAAGAAGCCCCGGCTAACTACGTGCCAGCAGCCGCGGTAATACGTAGGGGGCAAGCGTTATCCGGATTTACTGGGTGTAAAGGGTGCGTAGGTGGCAGGG
+
F,FF,FFFFFFFFFFFFFFFFFFFFFFFFFFFFFFFFFFFFFFF,FFFFFFFFFFFFFFFFFFFFFFFFFFFFFFFFFFFFFFFFFFFFFFFFFFFFFFFFFFFFFFFFFFFFFFFFFFF:FFFFFFFFFFFFFFFF:FFFFFFFFFF:FFFFFFFFFFFFFFFFFFFFFFFFFF:FFF:FFF,FFFFFFFF,FF:FFF:FF:FFFFFF:FFFFFFFFFF,FFFFFFFFFFFFFFFFFFFFFFFFFFFFF
@A00881:241:HJW2NDRXX:1:2129:21567:19586 1:N:0:CGAGAGAA+GATTGGAG
GATCAGCCTACGGGACGCAGCAGTGGGGGATATTGCACAATGGGCGAAAGCCTGATGCAGCAACGCCGCGTGAGGGAAGACGGTTTTCGGATTGTAAACCTCGGTGGAGCGGGACGATAATGACGGTACCGCTCAAGGAAGCCACGGCTAACTACGTGCCAGCAGCCGCGGTAATACGTAGGTGGCGAGCGTTGTCCGGAATTACTGGGTGTAAAGGGAGTGTAGGCGGGACGGCACGTCAGAAGTGAAA
+
F:FFFFF:F:FFFFFFFFFFFFFFF,FFFF,FFFFF,F,,FFFFFFFFFFFFFFFFFFFFFFFFFFF:FF:FFFFFFFFFFFFFF:FFFFFFFFFF:FFFFF,FFFFFFFFFFFFFFF,FFFFFFFFFF::FFF,FFFFFF,FFFFF:,FF,F,FFFFFFFFFFFFFFFFFF,FFF:F,F:FF:FF:FFF:FFFFFFFFF,FFF:FF:FF:FFF,FFF,FFFFFFFFFF:,,FFFF:FFFFFFFFFF::F
@A00881:241:HJW2NDRXX:1:2129:20247:19836 1:N:0:CGAGAGAA+GATTGGAG
GATCAGCCTACGGGGGGCACCAGTGAGGAATATTGGTCAATGGGCGGGAGCCTGAACCAGCCAAGCCGCGTGGAGGAAGAAGGTACAGAGTATCGTAAACTCCTTTTGTCAGGGGATAAAAGACGGGATGCGTCCCGTCCTGACGGTACCTGAAGAAAAAGCATCGGCTAACTCCGTGCCAGCAGCCGCGGTAATACGGAGGATGCGAGCGTGATCCGGATTTATTGGGTTTAAAGGGTGCGTAGGCCGC
+
FFFFFFFFFFFFFFFFFFFFFFFFFFFFFFFFF:FF:F,FFFFFFFFFFFFFFFFFFFFFFFFFFFFFFFFFFFFFFFFFFFFFFFFFFFF:FFFFFFFFFFFFF:FFF:FFFFFFF:FFFFFFFFFFFFFF,FFFFFFFF:F:FF,FFFFFFFFF,FFFFFFFFFFF,F:FFFFFFF:FFFFFF:FFFFFF,FF::FFFFFFFFFFFFFFF,F:FFFFFFF:FF,FFFF:FFFFFFFF:F:FFFFFFFF
@A00881:241:HJW2NDRXX:1:2129:21332:20306 1:N:0:CGAGAGAA+GATTGGAG
GATCAGCCTATGGGGTGCAGCAGTGGGGAATTTTGCGCAATGGGGGAAACCCTGACGCAGCAACGCCGCGTGCGGGATTGAAGGCCTTCGGGTTGTAAACCGCTTTCAGTGGGGAAGATTATGACGGTACCCACAGAAGAAGCTCCGGCTAACTACGTGCCAGCAGCCGCGGTAATACGTAGGGAGCAAGCGTTATCCGGCTTCATTGGGCGTAAAGGGCGCGTAGGCGGATCCTCAAGCACAACCTCTA
+
F,,F,FF:FFFFFFFFFFFFFFF,FFFFF,:FFFFFFFFF:FFFFFFFFFFFFFFFFFFFFFFFFFFFFFFFFFFFFFFFFFFFFF::FFFFFFFFFFF:FFF::FFFFFFFFFFFFFFFFFFFFFFFFFFFFFFFF,FF,:FFFFFFF:F,FFFFFF:F:FFFFFF:FFFFFFFFFFFFFFFFF:FF::FFF:FF:FFF,FFFFFFF:FF:FF,,FFF:::FF,FFFFF,F,:FFF,:F,FFF,FF:FF
@A00881:241:HJW2NDRXX:1:2129:15040:20525 1:N:0:CGAGAGAA+GATTGGAG
GATCAGCCTACGGGACGCAGCAGTGAGGAATATTGGTCAATGGGCGGGAGCCTGAACCAGCCAAGCCGCGTGGAGGAAGAAGGTACAGAGTATCGTAAACTCCTTTTGTCAGGGGATAAAAGGCGGGATGCGTCCCGTCCCGAAGGTACCTGAAGAAAAAGCATCGGCTAACTCCGTGCCAGCAGCCGCGGTAATACGGCGGATGCGAGCGTGATCCGGATGTATTGGGTTTAATGGGTGCGTAGGCCGC
+
F:,FFFFFF:FFFF:FFFFFF,:FFFFFFFFFFFF:FFF,FFF:F:FFFFFFFFFFFF::FFFFFFF:,F,FFFF:FFFF,FFFF,F:,FFFFFFF:FFFFFFF,FFFF:FFFFF,,:,F,FFFF:FFFFFFFFFFFFFFFF,FFFF,F::FFF::,:FFFF:FFFFF:,FF,FF:,F:FF:FFFFFFF::FF,F,FFF,FF,,FFFFFFF,,F,F:FF,F,:F,,FFF,:,::::FF,:F:F,::F,FF
@A00881:241:HJW2NDRXX:1:2129:32307:20744 1:N:0:CGAGAGAA+GATTGGAG
GATCAGCCTATGGGAGGCAGCAGTGGGGAATATTGGGCAATGGAGGCAACTCTGACCCAGCAACGCCGCGTGAGCGATGAAGGTCTTCGGATTGTAAAGCTCTTTAAGTGGGGACGAAGAAAGTGACTGTACCCACAGAATAAGCCTCGGCTAACTACGTGCCAGCAGCCGCGGTAATACGTAGGAGGCAAGCGTTATCCGGAATGACTGGGCGTAAAGGGTGCGTAGGTGGTTTGGCAAGTTGGTAGCG
+
FFFFFFFFFFFFFFFFFFFFFFFFFFFFFFFFFFFFFFFFFFFFFFFF:FFFFFFFFFFFFFFFFFFFFFFFFFFFFFFFFFFFFFFFFFFFFFFFFFFFFFFFFFF:FFFFFFFFF:FFFFFFFFFFFFFFFFFFFFFFFFFFFFFFFFFFFFFFFFFFFFFFFFFFFFFFFFF:FFFFFFFFFFFFFF,FFFFFFFF:FFF:FFFFFFFFFF:F:FF,FFFF:FFFFFF,,FFFFFFFFFFF:FFFFF
@A00881:241:HJW2NDRXX:1:2129:8775:21919 1:N:0:CGAGAGAA+GATTGGAG
GATCAGCCTATGGGGTGCAGCAGTGAGGAATATTGGTCAATGGGCGGGAGCCTGAACCAGCCAAGCCGCGTGGAGGAAGAAGGTACAGAGTATCGTAAACTCCTTTTGTCAGGGGATAAAAGGCGGGATGCGTCCCGTCCCGAAGGTACCTGAAGAAAAAGCATCGGCTAACTCCGTGCCAGCAGCCGCGGTAATACGGAGGATGCGAGCGTTATCCGGATTTATTGGGTTTAAAGGGTGCGTAGGCCGA
+
F,,FFFFFF,:FFFF:FFFFFFFFFFFFFFFFFFFFFFFFFFFFF:FFF:FFFFFFFFFFFF:F:FFFFFFFFFF:FFFFFFFFFFFFFFFF:FFFFFFFFFFFFFFFF:FFFFFF:FFFF:FFFFFFFF:FFFFFFFFFFFF,FFFFFFF:FFFFFFFF:FFFFFFFF:FFFFFFFFF::FFFFFFFFFFFFFF:FFFFF,,F,F::FFFF:,,FFFFF,,:F,FFFFFFFFFF:FFFFFF:F,:FFF,
@A00881:241:HJW2NDRXX:1:2129:8775:22138 1:N:0:CGAGAGAA+GATTGGAG
GATCAGCCTATGGGGTGCAGCAGTGAGGAATATTGGTCAATGGGCGGGAGCCTGAACCAGCCAAGCCGCGTGGAGGAAGAAGGTACAGAGTATCGTAAACTCCTTTTGTCAGGGGATAAAAGGCGGGATGCGTCCCGTCCCGAAGGTACCTGAAGAAAAAGCATCGGCTAACTCCGTGCCAGCAGCCGCGGTAATACGGAGGATGCGAGCGTTATCCGGCTGTATTGGGTTTCAAGGGTGCGTAGGCCGC
+
F,,FFFFFF::FFFFFFFFFFFFFFFFFFFFFFFFFFFFFFFFFFFFFFFFFFFFFFFFFFFF,:FFFFF,FFFFFFFFFFFFFFFFFFFF:FFFFFFFFFFFFFFFFFFFFFFFF:FFF,F:FFFFFFFFFFFFFFFFFFFFF:FF:,F:F::FFFFFFFFFFFFFFFF,FFFFFFFFFFFFFFFF:F:FFFFFFFFFFFF:F:FFFFFFFF:FFF:F,F,F:,:FFFFFF,,FF:F:F:FFF:FFFFF
@A00881:241:HJW2NDRXX:1:2129:25997:22341 1:N:0:CGAGAGAA+GATTGGAG
GATCAGCCTACGGGAGGCACCAGTGGGGAATATTGGTCAATGGGGGAAACCCTGAACCAGCAACGCCGCGTGAAGGAAGAAGGCTTTCGGGTTGTAAACTTCTTTTATCAGGGACGATAGTGACGGTACCTGATGAATAAGCTCCGGCTAACTACGTGCCAGCAGCCGCGGTAATACGTAGGGAGCGAGCGTTCTCCGGATTTACTGGGTGTAAAGGGCGCGTAGGCGGGCTGACAAGTCAGATGTGAAA
+
FFFFFFFFFFFFFFFFFFFFFFFFFFFFFFFF:FFFFFFFFFFFFFFFFFFFFFFFFFFFFFFFFFFFFFFFFFFFFFFFFFFFFFFFFFFFFFFFFFFFFFFFFFFFFFFFFFFFFF,FF:FFFFFFF:FFFFFFFFFFFFFFFFFFFFFF:FFFFFFFFFFFFFFFFFFF:FFFFFFFF:FFFFFFFFF,F,FFFFFFFFFFFFFFFFFFFFFFFFFFFFFFFFFFFFFF:F:FFFFF,FF:FFFF,F
@A00881:241:HJW2NDRXX:1:2129:9995:22529 1:N:0:CGAGAGAA+GATTGGAG
GATCAGCCTATGGGAGGCAGCAGTGGGGAATATTGGGCAATGGGCGCAAGCCTGACCCAGCAACGCCGCGTGAAGGAAGAAGGCTTTCGGGTTGTAAACTTCTTTTCTGGGGGACGAACAAATGACGGTACCCCAGGAATAAGCCACGGCTAACTACGTGCCAGCAGCCGCGGTAATACGTAGGTGGCAAGCGTTATCCGGATTTATTGGGTGTAAAGGGCGTGTAGGCGGGAATGCAAGTCAGATGTGA
+
FFFFFFFFFFFFFFFFFFFFFFFFFFFFFFFFFFFFFFFFFFFFFFFFFFFFFFFFFFFFFFFFFFFFFFFFFFFFFFFFFFFFF:FFFFFFFFFFFFF,FFFFFFFFFFFFFFFFFFFF,FFFFFFFFFFFFFFFFFFFFFFFFFFFFFFFFFFFFFFFFFFFF:FFFFFFFF:FFFFF,FFFFFFFF:FFFFF:FFFFFFF,FFFFFFFFFF::FFFFF:F:FFFFFFFFF:FFFFFFF:FFFFFFFF
@A00881:241:HJW2NDRXX:1:2129:18683:22576 1:N:0:CGAGAGAA+GATTGGAG
GATCAGCCTACGGGATGCACCAGTGGGGGATATTGGACAATGGGGGGAACCCTGATCCAGCGATGCCGCGTGAGGGAAGAAGGTTTTCGGATTGTAAACCTCTGTGGAGGGGGACGATAATGACGGTACCCCTTTAGGAAGCCACGGCTAACTACGTGCCAGCAGCCGCGGTAATACGTAGGTGGCGAGCGTTGTCCGGAATTACTGGGTGTAAAGGGAGTGCAGGCGGAAGAGCAAGTCAGAAGTGAAA
+
FFFFFFFFFFFFFFFFFFFFFFF:FFFFFFFFFFFFFFFFFFFFFFFFFFFFFFFFFFFFFFFFFFFFFFFFFFFFFFFFFFFFFFFFFFFFFFFFFFFFFFFFFFFFFFFFFFFFFFFFFFFFFFFFFFFFFFFFFFFFFFFFFFFFFFFFFFFFFFFFFFF:FFFFFFFFF:FFFFFFFFFFFFFFFFF,FFFFFFFFFFFFFFFFFFFFFFFF:FFFFFFFFF:FFFFFFFFFFF:FFFFFFFF:FF
@A00881:241:HJW2NDRXX:1:2129:7627:23876 1:N:0:CGAGAGAA+GATTGGAG
GATCAGCCTATGGGGCGCAGCAGTGGGGAATATTGGGCAATGGGCGCAAGCCTGACCCAGCAACGCCGCGTGAAGGAAGAAGGCTTTCGGGTTGTAAACTTCTTTTATGAGGGACGAAGGACGTGACGGTACCTCATGAATAAGCCACGGCTAACTACGTGCCAGCAGCCGCGGTAATACGTAGGTGGCGAGCGTTGTCCGGATTTACTGGGTGTAAAGGGCGCGTAGGCGGGTAGGCAAGTCAGATGTG
+
FFFFFFFFFFFFFFFFFFFFFFFFFFFFFFFFFFFFFFFFFFFFFFFFFFFFFFFFFFFFFFFFFFFFFFFFFFFFFFFFFFFFFFFFFFFFFFFFFFFFFFFFFFFFFFFFFFFFFFFFFFFFFFFFFFFFFFFFFFFFFFFFFFFFFFFFFFFFFFFFFFFFFFFFFFFFFFF:FFFFFFFFFFFFFFFFFF:FFFFFFFFF:FFFFFFF:FFFF,FFFFFF:F:FFFFFFFFFFFFFFFFFFFFFFF
@A00881:241:HJW2NDRXX:1:2129:27624:24032 1:N:0:CGAGAGAA+GATTGGAG
GATCAGCCTATGGGGTGCAGCAGTGGGGAATATTGCACAATGGGGGAAACCCTGATGCAGCGACGCCGCGTGAAGGAAGAAGTATCTCGGTATGTAAACTTCTATCAGCAGGGAAGAAAATGACGGTACCTGACTAAGAAGCCCCGGCTAACTACGTGCCAGCAGCCGCGGTACTACGTAGGGGGCAAGCGGTATCCGGATTTACTGGGTGTAAAGGGAGCGTAGACGGAAGAGCAAGTCTGATGTGAAA
+
FFFFFFFFFFFFFFFFFFFFFFFFFFFFFFFFFFFFFFFFFFFFFFFFFFFFFFFFFFFFFFFFFFFFFFFFFFFFFFFFFFFFFFFFFFFFFFFFFFFFFFFFFFFFFFFFFFFFFFFFFFFFFFFFFFFF,FFFFFFFF:FFFFFFFFFFFFFFFFFFFFFFFFFFFFFFF,F:FFFFFFFFFF::FFF,F:FFFFF,FFFFFFFFF,FFFFFFFFFFFFFFFFFFFFFFFFFF:FFFFFF:FFFFFF
@A00881:241:HJW2NDRXX:1:2129:18059:24095 1:N:0:CGAGAGAA+GATTGGAG
GATCAGCCTACGGGGCGCAGCAGTGGGGAATATTGCACAATGGGGGGAACCCTGATGCAGCGACGCCGCGTGAAGGAAGAAGTATCTCGGTATGTAAACTTCTATCAGCAGGGAAGAAAATGACGGTACCTGACTAAGAAGCCCCGGCTAACTACGTGCCAGCAGCCGCGGTAATACGTAGGGGGCAAGCGTTATCCGGATTTACTGGGTGTAAAGGGAGCGTAGACGGAAGAGCAAGTCTGATGTGAAA
+
FFFFFFFFFFFFFFFFFFFFFFFFFFFFF:FFFFFFFFF,FFFFFFFF:FFFFFFFFFFFFFFFFFFFFFFFFFFFF,FFFFFFFFFFFFFFFFF,FFFFFFFFFFFFFFFFFF,FFFFFFFFFFFFFFFFFFFFFFFFFFFFFFFFFFFFFFFFFFFFFFFF:FFFFFFFFF,F:FF:FFFFFFFFFFFFFFFFFFFFFFFFFFFFFFFFFF:FFFFFFFFF:FFFFFFFF::FFFFFFF:F,FFFFFF
@A00881:241:HJW2NDRXX:1:2129:18096:24283 1:N:0:CGAGAGAA+GATTGGAG
GATCAGCCTACGGGACGCAGCAGTCGGGAATATTGCGCAATGGAGGAAACTCTGACGCAGTGACGCCGCGTATAGGAAGAAGGTTTTCGGATTGTAAACTATTGTCCACAGGGAAGAGAAAGGACTGTACCTGTGAAGAAAGCTCCGGCTAACTACGTGCCAGCAGCCGCGGTAATACGTAGGGAGCAAGCGTTATCCGGAATTATTGGGTGTAAAGGGTGCGTAGACGGGAATGTAAGTTAGTTGTGAA
+
F:FFFFFFFFFFFFFFFFFFFFFFFFFFF:FFFFFFFFFFFFFFFFFFFFFFFFFFFFFF,F:FFFFFFFFFFFFFFFFFFFFFFFFFFFFFFFFFF:FFFFFFFFFFFFFFFF:FFFFF:FFFFFFFFF:FFFFFFFFFFFFFFFFFFFFFFFFFFFFFFFFFFFFFFFFFF:,FFFFFFFFFFFFF,,FFFFFFFFFFFF,FF::FF,FF:FFFFFF:FFFFFFFFFFFFFF,F:FFF:,:FF:FFFF
@A00881:241:HJW2NDRXX:1:2129:24858:25222 1:N:0:CGAGAGAA+GATTGGAG
GATCAGCCTCGGGGTGCAGCAGTGGGGAATATTGGGCAATGGAGGCAACTCTGACCCAGCAACGCCGCGTGAGCGATGAAGGTCTTCGGATTGTAAAGCTCTTTAAGTGGGGACGAAGAAAGTGACTGTACCCACAGAATAAGCCTCGGCTAACTACGTGCCAGCAGCCGCGGTAATACGTAGGAGGCAAGCGTTATCCGGAATGACTGGGCGTAAAGGGTGCGTAGGTGGTTTGGCAAGTTGGTAGCGT
+
F,FFFFFFFFFFFFFFFFFFFFFFFFFF:FF,FFFFFFFFFFFF:FFFFFFFFFFFFFFFFFFFFFFFFFFFFFFFFFF,FFFFFFFFFFFFFFFFFFFFFFFFFFFFFFFF:FFFFF,FFFFFFFF:FFFFFFFFF:FFFFF:FFFFFFFFFFFFFFFFFFF,FFFFFFFFF:FFF,FFFFFFFFFFF:,FF:FFFFFF:FFFFF:FF,FFFFFFFFFFF:FFF,FFFFFFFF:FFFFFFFFFFF:FFF
@A00881:241:HJW2NDRXX:1:2129:30933:25535 1:N:0:CGAGAGAA+GATTGGAG
GATCAGCCTACGGGGTGCAGCAGTGGGGGATATTGGACAATGGGGGGAACCCTGATCCAGCGATGCCGCGTGAGGGAAGAAGGTTTTCGGATTGTAAACCTCTGTGGAGCGGGACGATAATGACGGTACCGCTCAAGGAAGCCACGGCTAACTACGTGCCAGCAGCCGCGGTAATACGTAGGTGGCGAGCGTTGTCCGGAATTACTGGGTGTAAAGGGAGTGTAGGCGGGAAGGCAAGTCAGAAGTGAAA
+
FFFFFFFFFFFFFFFFFFFFFFF:FFFFFFFFFFFFF:FFFFFFFFFFFFFFFFFFFFFFFFFFFFFFFFFF:FFFFFFFFFFFFFFFFFFFFFFFFFF:FFFFFFFFFFFFFFFFFFFFFFFFFFFFFFFFFFFFFFFFFFFFFFF:FFFFFFFFFFFFFFFFFFFFFFFFFFFFFFFFF,FF:FFFFFF,:FFFFFFF,FFFFFFFFFFF:FFF:FFFFFFFFFFFFF:FFFFFFFF,,:F:FFFFFF
@A00881:241:HJW2NDRXX:1:2129:25527:26036 1:N:0:CGAGAGAA+GATTGGAG
GATCAGCCTACGGGAGGCAGCAGTGAGGAATATTGGTCAATGGGCGGGAGCCTGAACCAGCCAAGTCGCGTGAGGGAAGACGGCCTTATGGGTTGTAAACCTCTTTCAGATGAGAGTCAAGGGTGCTACGCGTAGCACATTGCAAGTATCATCAGAAGAAGCATCGGCTAATTCCGTGCCAGCAGCCGCGGTAATACGGAGGATGCGAGCGTTCTCCGGATTTATTGGGTTTAAAGGGTGCGTAGGCCGC
+
F,,FFFFFFFFFFFFFFFFFFFFFF:FFFFFFFFFFFFFFFFFFFFFFFFFFF:FFFFFFFFFFFFFFFFFFFFFFF:FFFFFFFFFFFFFFFFFFF,:FFFFFFFFFFFFFF:FFF,FFFFFFFFFFFFFFF,FFFFFFFFF:FFF:FFF:FFFF:FFFFFF,FFFFF,FFFFFFF:FFFFFFFFFFFFF,,FFF:F:FFFF:FFF,F,FFF:FFFFF,:,FFFFFFF,,FFFFFF:FFF:FFFFFFFF
@A00881:241:HJW2NDRXX:1:2129:23972:26162 1:N:0:CGAGAGAA+GATTGGAG
GATCAGCCTACGGGATGCAGCAGTCGGGAATATTGGTCAATGGGCGGGAGCCTGAACCAGCCAAGCCGCGTGGAGGAGGACGGTACAGAGTATCGTAAACTCCTTTTGTCAGGGGATAAAAGGCGGGATGCGTCCCGTCCCGAAGGTACCTGAAGAAAAAGCATCGGCTAACTCCGTGCCAGCAGCCACGGTAATACGGAGGATGCGAGCGTTAGCCGGATTTATTGGGTTTAAAGGGTGCGTAGGCCGC
+
F,FFFFFFF,FFFFFFFFFFFFFFF:FFFFFFFFFFF::FFFFFFFFFFFFFFFFFFFFFF,:FFFFFFFFFFFFF,FFF,FFFFFFF:FFFFFFF::FFFFFF:FFFF,:F:FFFFF,F,FFFFFFFFFFFFFF:FFFF::F:F:FFF:FFF::F:F,F:FFF:FFFFFFFFFFF,FFFFF::FFFFFFFFFFF,,FFFFFFFFFF:FFFF,:,,,FFF:::,F,FFFFF,,,:F:F,:FFFFFF,:FF
@A00881:241:HJW2NDRXX:1:2129:28836:26256 1:N:0:CGAGAGAA+GATTGGAG
GATCAGCCTACGGGGTGCAGCAGTGGGGAATATTGCACAATGGGGGAAACCCTGATGCAGCAACGCCGCGTGAGTGATGACGGTCTTCGGATTGTAAAGCTCTGTCTTTAGGGACGATACTGACGGTACCTAAGGAGGAAGCCACGGCTAACTACGTGCCAGCAGCCGCGGTAATACGTAGGTGGCAAGCGTTGTCCGGATTTACTGGGCGTAAAGGGAGCGTAGGTGGATATTTAAGTGGGATGTGAAA
+
FFFFFFFFFF:FFFFFFFFFFFFFFFFFF:FFFFFFFFFFFFFFFFFFFFFFFFFFFFFFFFFFFFFFFFFFFFFFFFFFFFFFFFFFFFFFFFFFFFFFFFFFFFFFFFFFFFFFFFF,FFFFFFFFFFFFFFFFFFF,FFF:FFFFFFFFFFFFFFFFFFFFFFFFFFF:FFFFFFFFFFFFFFFFFFF:FFFFFFFFFFFFFFFFFFFFFF,FFFFFFF,FFFF:FFF:,FF,FFFFFF:FFFFF,F
@A00881:241:HJW2NDRXX:1:2129:21124:26772 1:N:0:CGAGAGAA+GATTGGAG
GATCAGCCTATGGGGGGCAGCAGTGGGGGATATTGGACAATGGGGGAAACCCTTATCCAGCGACGCCGCGTGAGGGAAGAAGGTTTTCGGATTGTAAACCTCTGTCAGTGGGGACGATAATGACGGTACCCACGGAGGAAGCCACGGCTAACTACGTGCCAGCAGCCGCGGTAATACGTAGGTGGCAAGCGTTGTCCGGAATTACTGTGTGTCAAGGGAGCGTAGGCGGGGCATTAAGTCAGAAGTGAAA
+
F:FFFFF:F:FFFFFFF:FFFFFFFFFFF,FFF:F,FFFFFFFFFFFFFFFFFFFFFFF:FFFFFFFFFFFFFFFFFFFFFFFFFFFFF:FFFFFFFFFFFFFFFFFFF:FFFFF:FFFFFFFF,FFF:FFFFFFFF:F,FFFFFFFFF,FFFFFFFFFFFFFFFFFFFFFFFFFFF,F:F:FFFFFFFFFFF,FF:FFFFFFFFF:,,FFF,FF,FFFF:FFFFFFFF:F::FFFF,:FFFFFFFFFF:
@A00881:241:HJW2NDRXX:1:2129:7355:27007 1:N:0:CGAGAGAA+GATTGGAG
GATCAGCCTACGGGATGCAGCAGTGAGGAATATTGGTCAATGGACGGAAGTCTGAACCAGCCATGCCGCGTGCAGGACGACGGCTCTATGAGTTGTAAACTGCTTTTGTACAAGAATAAAGTGAGCCACGTGTGGCTTTTTGTATGTACCATACGATTAAGGATCGGCTAACTCCGTGCCAGCAGCCGCGGTAATACGGAGGATCCGAGCGTTATCCGGATTTATTGGGTGTAAAGGGAGCGTAGGCGGA
+
F,,FFFFFF,FFFFF:FFFFFFFFF:FFFFFFFFFFFFFFFFFFFFFFFFFFFFFFFFFFFFFFFFFFFFFFFFFFFFFFFFFFFFFFFFFFFFFF:FFFFFF:FFFFFFFFFFFFFFFFF,FFFFFFFFFFFFFFFFFFFFFFFFFF:FFFFFF:,FF:FFFFF:FFFFFFFFFF:FF:FFFFFFFFFF:FF,F::FFFFF:FFF,:F,F:F,F:,F:,F,F::FF:FF,F,FFFFFF:F:FFFFFFFF
@A00881:241:HJW2NDRXX:1:2129:24108:27179 1:N:0:CGAGAGAA+GATTGGAG
GATCAGCCTATGGGGTGCAGCAGTGGGGAATATTGGGCAATGGAGGCAACTCTGACCCAGCAACGCCGCGTGAATGAAGAAGGCCTTCGGGTTGTAAAGTTCTTTAATTGGGGACGAAGAAAGTGACGGTACCCAAAGAATAAGCCACGGCTAACTACGTGCCAGCAGCCGCGGTAATACGTAGGTGGCAAGCGTTGTCCGGAATGACTGGGCGTAAAGGGAGCGTAGGCGGCGCAACACGTTAGGAGTG
+
F,FFFFFFFFFFFFFFFF:FFFF:FFFFF:FFFFFFFFFFFFFFFFFFFFFFFFFFFFFFFFFFFFFFFFFFFFFFFFFFFFFFFFFFFFF,FFFFFFFFFFFFFFFFFFFFFFFFFFFF,FFFFFFFFFFFFFFFFF:FF,FFFF:FFFFFF:FF,FFFFFFFFF:FFFFFFFF,FFFFFFFFFF:FF,FFFFF:FFFFFFFFFFF:F:FFFFF,FFFFFFFFFFFFFFFFF:F,:FF:FFFF:FFFFF
@A00881:241:HJW2NDRXX:1:2129:24361:27273 1:N:0:CGAGAGAA+GATTGGAG
GATCAGCCTACGGGACGCAGCAGTGGGGAATATTGGGCAATGGGCGCAAGCCTGACCCAGCAACGCCGCGTGAGGGAAGAAGGCTTTCGGGTTGTAAACCTCTTTTACCAGGGACGAAGGACGTGACGGTACCTGGAGAAAAAGCAACGGCTAACTACGTGCCAGCAGCCGCGGTAATACGTAGGTTGCAAGCGTTGTCCGGATTTACTGGGTGTAAAGGGCGTGTAGGCGGAACTGCAAGTCAGATGTG
+
FFFFFFFFFFFFFFFFFFFFF:FFFFFFFFFFFFFFFFFFFFFFFFFFFFFFFFFFFFFFFFFFFFFFFFFFFFFF,FFF:FFFFFFFFFFFFFFF:FFFFFFFFFFFFFFFFFFFFFFFFFFFFFFFFFFFFFFFFFFFFFFFFFFFFFFFFFFFFFFFFFFFFFFFFFFFFFF:,FF,FFFFFFFFFFFFFFFFFFFFFFFFFFFFFFFFFF,FFFFFFFFFFF,FFF:FF,FFFFFFFFFFFFFFFF
@A00881:241:HJW2NDRXX:1:2129:8585:27539 1:N:0:CGAGAGAA+GATTGGAG
GATCAGCCTATGGGGGGCACCAGTGGGGAATATTGCACAATGGGGGAAACCCTGATGCAGCGACGCCGCGTGAAGGAAGAAGTATCTCGGTATGTAAACTTCTATCAGCAGGGAAGAAAATGACGGTACCTGACTAAGAAGCCCCGGCTAACTACGTGCCAGCAGCCGCGGTAATACGGAGGGGGCAAGCGTGATCCGGATTTACTGGGGGTAAAGGGAGCGTAGACGGAAGAGCAAGTCGGATGTGAAA
+
FFFFFFFFFFFFFFFFFFFFFFFFFFFFF,:FFFFFFFFFFFFFFFFFFFFFFFFFFFFFFFFFFFFFFFFFFFFFFFFFFFF:FFFFFF,FFFFF,FFFFFFFFFFFF:FFFF,FFFFFFFFFFFFFFFFF:FF:FFFFFFFFFFFFFFFFFFFFFFFFFFF:FFFFFFFFFFFFFF,FFFFFFFF,FFFF,,FFFFFF:FFFF,FFF,FF:F,FFF:FFFFFFF,FFFFFFFF:,F::,FF:FFFFFF
@A00881:241:HJW2NDRXX:1:2129:16966:27806 1:N:0:CGAGAGAA+GATTGGAG
GATCAGCCTACGGGATGCACCAGTGGGGAATATTGGGCAATGGACGCAAGTCTGACCCAGCAACGCCGCGTGAAGGAAGAAGGCTTTCGGGTTGTAAACTTCTTTTAAGGGGGAAGAGCAGAAGACGGTACCCCTTGAATAAGCCACGGCTAACTACGTGCCAGCAGCCGCGGTAATACGTAGGTGGCAAGCGTTGTCCGGATTTACTGGGTGTAAAGGGCGTGCAGCCGGAGAGGCAAGTCAGATGTGA
+
FFFFFFFFFFFFFFFFFFFFFFFFFFFF,FFFFFFFFFFFFFFFFFFFFFFFFFFFFFFFF:FFFFFFFFFFFFFFFFF::FFF:F,FFFFFFFFFFFFFFF:F,FF:FFFFFFFFFFFFFFFFFFFFFFFFFFFFFFFFFFFFFFFFFFFFFFFFFFFFFFFFFFFFFFFFFFF,FFFFFFFFFFFFFFFFFFFFFFFFFFFFFFFFFFFFFFFF:FFFF:FFFFFFFFFFFFFFFFFFFFFFFFFFFF
@A00881:241:HJW2NDRXX:1:2129:31213:27931 1:N:0:CGAGAGAA+GATTGGAG
GATCAGCCTACGGGACGCAGCAGTGAGGAATATTGGTCAATGGGCGGGAGCCTGAACCAGCCAAGCCGCGTGGAGGAGGAAGGTACAGAGTATCGTAAACTCCTTTTGTCAGGGGATAAAAGGCGGGATGCGTCCCGTCCCGACGGTACCTGAAGAAAAAGCATCGGCTAACTCCGTGCCAGCAGCCGCGGTAATACGGAGGATGCGAGCGTTATCCGGATTTATTGGGTTTAAAGGGTGCGTAGGCCGC
+
FFFFFFFFFFFFFFFFFFFFFFFFFFFFFFFFFFFFFFFFFFFFFFFFFFFFFFFFFFFFFFF:FFFFFFFFFFFFFFFFFFFFFFFFFFFFFFFFFF:FFFFFFFFFFFFFFFF,FFF:FFFFFFFFFFFFFFFFFFFFFFF,FFFFFFFFFFFFFFFFFFFFFFFFFFFFFFFFFFFFFFFFFFFFFF:F,FFFFFFFFFF::FFFFFFF,F,FFF,F:FFFF,FFF,FFFFFF,FFFFF,FF:F:FF
@A00881:241:HJW2NDRXX:1:2129:16857:28494 1:N:0:CGAGAGAA+GATTGGAG
GATCAGCCTACGGGGCGCAGCAGTGGGGAATCTTCCGCAATGGGCGAAAGCCTGACGGAGCGATGCCGCGTGGGTGAAGAAGGGATTCGTCCCGTAAAGCCCTGTTGCCCGCGACGAAGAGCGCATCGAGGAAAGAGCGATGCGAGTGACGGTAGCGAGCGAGGAAGCCACGGCTAACTACGTGCCAGCAGCCGCGGTAATACGTAGGTGGCGAGCGTTGTCCGGAATCATTGGGCGTAAAGCGCATGTA
+
FFFFFFFFFFFFF:FFFFFFFFFFFFFFFFFFFFFFFFFFFFFFFFFFFFFFFFFFFFFFFFFFFFFFFFFFFFFFFFFFFFFFFFFFFFFFFFFFFF:FFFFFFFFFFFFFFFFFFFFFFFFFFFFFFFFF:FFFFFFFFFFFFFFFFFFFFFFFFFFFFFFFFFFFFFFFFFFFFFFFFFFFFF:FFFFFFFFFFFFFFFFF,FFFFFFFF,:FFFFFFFFFFF:FF::FFFFFFFFF:FFFF:FFFF
@A00881:241:HJW2NDRXX:1:2129:23791:28886 1:N:0:CGAGAGAA+GATTGGAG
GATCAGCCTATGGGACGCAGCAGTGAGGAATATTGGTCAATGGGCGGGAGCCTGAACCAGCCAAGCCGCGTGGAGGAAGAAGGTACAGAGTATCGTAAACTCCTTTTGTCAGGGGATAAAAGGCGGGATGCGTCCCGTCCCGACGGTACCTGAAGAAAAAGCATCGGCTAACTCCGTGCCAGCAGCCGCGGTAATACGGAGGATGCGAGCGTTATCCGGATTTATTGGGTTTAAAGGGTGCGTAGGCCGC
+
FFFFFFFFFFFFFFFFFFFFFFFFFFFFFFFFFFFFFFFFFFFFFFFFFFFFFFFFFFFFFFFFFFFFFFFFFFFFFFFFFFFFFFFFFFFFFFFFFFFFFFFFFFFFFFF:FFFFFFFFFFFFFFFFFFFFFFFFFFFFFFF,FFFFFFFFFFFF:FFFFFFFFFFFFFFFFFF:FFFFFFFFFFFFFFFF,,FFFFFFFFFFFFFFFFFFFF,FFFF,,FF::,FFFFFF,F,FFFFF:FFFFFFFFF
@A00881:241:HJW2NDRXX:1:2129:21350:28948 1:N:0:CGAGAGAA+GATTGGAG
GATCAGCCTACGGGACGCAGCAGTGAGGAATATTGGTCAATGGGCGGGAGCCTGAACCAGCCAAGCCGCGTGGAGGAAGAAGGTACAGAGTATCGTAAACTCCTTTTGTCAGGGGATAAAAGGCGGGATGCGTCCCGTCCCGAAGGTACCTGAAGAAAAAGCATCGGCTAACTCCGTGCCAGCAGCCGCGGTAATACGGAGGATGCGAGCGTTATCCGGATTTATTGGGTTTAAAGGGTGCGTAGGCCGC
+
F:FFFFFFFFFFFFFFFFFFF:F:F,FFFFFFFFFFFFFFF:FFFFFFFFFFFFFFFFFFFFFFFFFFFFFFFFFFFFFFFFFF,FFF:FFFFFFFF,,FFFFF:FFFF:FFF:FFFFFFFFFFFFFFFFFFFFFFFFF,FF,:F:FFF::FFFFFFFFFF,FFFFFFFFFFFFFFFFF:FFFFFF:FFFFFF,FFF:,FFFFF:FFFFFFFF,FFFF:F:FFFFFFFFF:FF::FFFF:FFFF::FFFF
@A00881:241:HJW2NDRXX:1:2129:21820:28980 1:N:0:CGAGAGAA+GATTGGAG
GATCAGCCTATGGGATGCAGCAGTGGGGAATATTGCACAATGGGGGAAACCCTGATGCAGCGACGCCGCGTGAGTGAAGAAGTATTTCGGTATGTAAAGCTCTATCAGCAGGAAAGAAACTGACGGTACCTGACTCAGAAGCCCCGGCTAACTATGTGCCAGCCGCCGCGGTACTACATAGGGGGCAAGCGTTGTCCGGAATTATTGGGTGTAAAGGGTGCGTATATGGAGGAGCAAGTTGGTTGTGAAA
+
F,F:F:FFFFFF,FFFFFFFFFFFF,F:,:::::FFFFFF,FFFFFFFFFFFFFFFFFF:,FFF:FFFF:FFFFFFFFFFF,FF,FFFFFFFFF:FFFFFFFFFFFFFFFFF,FFFF,F,FFFFF:FFFFF:FFF:FFF::FFFFFFFF,F:FFF:F:FFFFF,FFFFFFFF:,F:,F,FFF,FFFF,FFF,F,FFFFFF,FF,F:FF,FFFFF:F:FFFFF,,:FFF,FF,,F,FFFFFFF:FFF,FFF
@A00881:241:HJW2NDRXX:1:2129:26747:29089 1:N:0:CGAGAGAA+GATTGGAG
GATCAGCCTATGGGATGCAGCAGTGAGGAATATTGGTCAATGGGCGGGAGCCTGAACCAGCCAAGCCGCGTGAAGGAATAAGGCCCTACGGGTCGTAAACTTCTTTTGTCGGGGAACAAAAGCGGGGACGTGTCCCCGTCTGCGTGTACCCGAAGAAAAAGCATCGGCTAACTCCGTGCCAGTAGCCGCGGTAATACGGAGGATGCGAGCGTTATCCGGATGTATTGGGTTTAAAGGGTGCGTAGGCGGT
+
F::F:FFFFF:FFFFFFFFFFFFFFFFFFFF:FFFFFFFFFFFFFFFFFFFFFFFFFFFFFFF,FFFFFFFF,FFFFFF:FFFFFFFFFFFFFFFFF,FFFFFF,FFFFFFFFFF,FFFFFFFFFFFFFFFFFF:FFFFFFFFF:FF:FFFFFFF:F,F,FF,,FFFFFF:FFFFFFFFFFF:FFF:FFFFF,FFFF:FFFF::FFFFFFFFF,FFFFFFF:FFFFF:FFFF,FFFFF:FFFFFFFFF:F
@A00881:241:HJW2NDRXX:1:2129:30897:29356 1:N:0:CGAGAGAA+GATTGGAG
GATCAGCCTACGGGATGCAGCAGTGAGGAATATTGGTCAATGGGCGGGAGCCTGAACCAGCCAAGCCGCGTGGAGGAAGAAGGTACAGAGTATCGTAAACTCCTTTTGTCAGGGGATAAAAGACGGGATGCGTCCCGTCCTGAAGGTACCTGAAGAAAAAGCATCGGCTAACTCCGTGCCAGCAGCCGCGGTAATACGGAGGATGCGAGCGTTATCCGGATTTATTGGGTTTAAAGGGTGCGTAGGCCGC
+
F,FFFFFFFFFFFFFFFFFFFFFFFFFFFF:FFFFFFFFFFF:F:FFFFFFFFFFFFFFF:FFFFFFFFF:FFFFFFFFFFFFFFFFFFFFFFFFFFFFFFFFFFFFFFFFFFFFFFF:FF:FFFFFFFFFFFFFFFFF,FF:FFFFFF:FFFFFFFFF:F:FFFFFFFFF:FFFFFFF:FFF,FFFFFFFF:FFFFF:FFFF:FFFFFFF,F,F:FFF,,FFF::F:FFFFF,FF:FFFF:FFFFFFFF
@A00881:241:HJW2NDRXX:1:2129:20528:29371 1:N:0:CGAGAGAA+GATTGGAG
GATCAGCCTACGGGATGCAGCAGTGGGGAATATTGGGCAATGGAGGCAACTCTGACCCAGCAACGCCGCGTGAGCGATGAAGGTCTTCGGATTGTAAAGCTCTTTAAGTGGGGACGAAGAAAGTGACTGTACCCACAGAATAAGCTCCGGCTAACTACGTGCCAGCAGCCGCGGTAATACGTAGGGAGCAAGCGTTATCCGGAATGACTGGGCGTAAAGGGTGCGTAGGTGGTCTTGCAAGTTGGTAGCG
+
FFFFFFFFFFFFFFFFFFFFFFFFFFFFFFFFFFFFFFF:FFFFFFFF:FFFFFFFFFFFFFFFFFFFFFFFFFFFFFFFFFFFFFFFFFFFFFFFFFFFFFFFFFFFFFFFFFFFFFFFF:FFFFFFFFFFFFFFFFF,FFFFFFF:FFFF:FFFFFFFFFF,FFFFFFFFFFFFFFFFFFFFFFFFFFFFFFFFFFF:FFFFFFFFFFFFFFFFFFFFFFFFFFFF,FFFFFFFFFF:FFFFFF:FF:
@A00881:241:HJW2NDRXX:1:2129:9272:29418 1:N:0:CGAGAGAA+GATTGGAG
GATCAGCCTATGGGAGGCACCAGTCGGGAATATTGCGCAATGGAGGAAACTCTGACGCAGTGACGCCGCGTATAGGAAGAAGGTTTTCGGATTGTAAACTATTGTCGTTAGGGAAGATACAAGACAGTACCTAAGGAGGAAGCCCCGGCTAACTATGTGCCAGCAGCCGCGGTAATACATAGGGGGCAAGCGTTATCCGGAATTATTGGGTGTAAAGGGTGCGTAGATGGAGGAGCAAGTTGGTTGTGAA
+
FFFFFFFFFFFFFFFFFFFFFFFFFFFFFFFFFFFFFFFFFFFFFFFFFFFFFFFFFFFFFFFFFFFFFFFFFFFFFFFFFFFFFFFFFFFFFFFFFFFFFFFFFFFFFFFFFF,FFFFFFFFFFFF:FFFFFFFFFFFFFFFFFFFFFFFFFFFFFFFFFFFFFFFFFFFFFFFFFFFFFFFFFFFFFFFFFFFFF:FFF:FF:FFFFFF:FFFFFFFFFFFFFFFFFFFFFFF,FFFFFFFFFFFFFF
@A00881:241:HJW2NDRXX:1:2129:12753:29465 1:N:0:CGAGAGAA+GATTGGAG
GATCAGCCTATGGGGGGCAGCAGTGAGGAATATTGGTCAATGGACGAGAGTCTGAACCAGCCAAGTAGCGTGAAGGATGACTGCCCTATGGGTTGTAAACTTCTTTTATATGGGAATAAAGTGAGCCACGTGTGGCTTTTTGTATGTACCATACGAATAAGGATCGGCTAACTCCGTGCCAGCAGCCGCGGTAATACGGAGGATCCGAGCGTGATCCGGATTTATTGGGTTTAAAGGGAGCGTAGGCGGA
+
F,:FFFFFF:FFF:FFFFFFFFFFFFFFFFFFFFFFFFFFFFFFFF,FFFFFFFFFFFF:F::F:FFF:FFFFFFFFFFFF:FFFF:FFFFF:FFF,FFFFF:FFFF:FF,FFF:,FF,FFFFFFFFF:FFF:FF,FFFF:FFFFF:F:FF,,FFFF::FFFFF:FFF:FFFFF:F:FF::FFFFFF:FFFFFF:FFFFFFF,FFF:FFFF,,F:::FFFFF,FFFFFFF,::FFFFF,FFFFFFFFFFF
@A00881:241:HJW2NDRXX:1:2129:9453:29637 1:N:0:CGAGAGAA+GATTGGAG
GATCAGCCTACGGGGGGCAGCAGTGGGGAATATTGGTCAATGGGGGGAACCCTGAACCAGCACCGCCGCGTGAAGGAAGAAGGCTTTCGGGTTGTAAACTTCTTTTACCAGGGACGATAGTGACGGTACCTGGTGAATAAGCTCCGGCTAACTCCGTGCCAGCAGCCGCGGTACTACGGAGGATGCGAGCGTTATCCGGATTTATTGGGTTTAAAGGGTGCGTAGGCTGTAATTTAAGTCAGTGGTGAAA
+
F,,F,FFFFFFFFFFFFFFFFFFFFFFFFFF:F:FFFFFFFFFFFFFF,FFFFFFFFFFFFF,FFFFFFFFFFFFFFFFFFFFFF:FFFFFFFFFFF:FFFFFFFFFFFFFFFFFFF,FFFFFFFFFFFFFFF:FFFFFFFFFFFFFFF:FFFFFFFFFFFFF,FFFFFFFFF,FFFFFFF:FFFFFFFFF,F,FF,FFFFF::FFFFFFF:F:FFFFFFFFF::F:FFF,F,FFF,FFFFFFF,:FFFF
@A00881:241:HJW2NDRXX:1:2129:32416:29919 1:N:0:CGAGAGAA+GATTGGAG
GATCAGCCTATGGGATGCAGCAGTGAGGAATATTGGTCAATGGGCGAGAGCCTGAACCAGCCAAGTCGCGTGAGGGAAGACGGTCCTATGGATTGTAAACCTCTTTTGCCGGGGAGCAAAGAGCGGTACGTGTGCCGCGCCGAGAGTACCCGGAGAAAAAGCATCGGCTAACTCCGTGCCAGCAGCCGCGGTAATACGGAGGATGCGAGCGTTATCCGGATTTATTGGGTTTAAAGGGTGCGCAGGCGGC
+
F,:FFFFFFFFFFFFFFFFFFFFFFFFFFFFFFFFFFFFFFFFFFFFFFFFFFFFFFFFFFFFFFFFFFFFFFFFFFFF:FF:FFF:FFFFFFFFFFFFFFFFFFFFFFFFFFFFFFF,FFFFFFFFFF,FFFFFFFFFFFFFFFFFFFFFFFFFFFFFFF:FFF::FFFFFFFFFFFFFFFFFFFFFFFFFF,FFFFFFFFFFFFF,FFFFF,FFFFFFFF,FFFFFF:,FFF:FFFF:FFF,FFF:FF
@A00881:241:HJW2NDRXX:1:2129:30427:30264 1:N:0:CGAGAGAA+GATTGGAG
GATCAGCCTAGGGGCGCAGCAGTCGGGAATATTGCGCAATGGAGGAAACTCTGACGCAGTGACGCCGCGTATAGGAAGAAGGTTTTCGGATTGTAAACTATTGTCGTTAGGGAAGATACAAGACAGTACCTAAGGAGGAAGCCCCGGCTAACTATGTGCCAGCAGCCGCGGTAATACATAGGGGGCAAGCGTTATCCGGAATTATTGGGTGTAAAGGGTGCGTAGATGGAGGAGCAAGTTGGTTGTGAAA
+
FFFFFFFFFFFFFFFFFFFFFFFFFFFFFF,FFFFFFFFFFFFFFFFFFFFFFFFFFFFFFFFFFFFFF:FFFFFFFFFFFFFFFFFFFFFFFFFFFFFFFFFFFFFFFFFFFFFFFFFF:FFFFFFFFFFFFFFFFFFFFFFFFFFFFFFFFFFFFFFFFFFF:FFFFFFFFFFFFFFFFFFFFFFFFFFFFFFFFFFF,FFFFFFFFFF:FF:FFFFFFFFF:FFFFF,F,F:FFFFF:FF:FFFFFF
@A00881:241:HJW2NDRXX:1:2129:15600:30326 1:N:0:CGAGAGAA+GATTGGAG
GATCAGCCTATGGGAGGCAGCAGTCGGGAATAGTGCGCAATGGAGGAAACTCTGACGCAGTGACGCCGCGTGCAGGAAGAAGGTTTTCGGATTGTAAACTGCTTTAGACAGGGAAGAGCAAAGACAGTACCTGTAGAATAAGCTCCGGCTAACTACGTGCCAGCAGCCGCGGTAATCCGTAGGGAGCAAGCGTTCTCCGGATTTATTGGGTGTAAAGGGTGCGTGGACGGGATGATAAGTTAGTTGTGAA
+
F,:FFFF:FFFFFFFFFFFF:FFFFFFFF,F:,FFFFFFF:FFFFFFFFFFFFFFFFF,FFFFFFFFFFFFFFFF::FFFFFFFFFFF:FFFFFFF:FFFFFFFFFFFFFFFFF:FFFF:F:FFFFFFF,FFF:FFF,FFFFFFFFFFFFFFFF:::FFFF,FF:FFFFFF:FF,F,FF:FFFFFFFF,:FF:F,FFFF:F,,F:F::FFFF:F,::FF:FF:,,F:FF:FFFF,FFF:F,,FFFFF:FF
@A00881:241:HJW2NDRXX:1:2129:17137:30514 1:N:0:CGAGAGAA+GATTGGAG
GATCAGCCTACGGGAGGCACCAGTGAGGAATATTGGTCAATGGGCGGGAGCCTGAACCAGCCAAGCCGCGTGGAGGAGGAAGGTACAGAGTATCGTAAACTCCTTTTGTCAGGGGATAAAAGGCGGGATGCGTCCCGTCCCGAAGGTACCTGAAGAAAAAGCATCGGCTAACTCCGTGCCAGCAGCCGCGGTAATACGGAGGATGCGAGCGTTAGCCGGATTTATTGGGTTTAAAGGGTGCGTAGGCCGC
+
FFFFFFFFFFFFFFFFFFFFFFFFFFFFFFFFFFFFFFFFFFFFFFFFFFFFFFFFFFFFFFFFFFFFFFFFFFFFFFFF,FFFFFFFFFFFFFFFFFFFFFFF:FFFFFFFFFF,FFFFFFFFFFFFFFFFFFFFFFFFFFF,FFFFFF:FFFFFFFFFFF,FFFFFFFFFFFFFFFFFFFF:FFFFFFFF,,FFFFFFFFFFFFFFFFFFFF,FFFFF,F:FFFFFFF:F,FFFFFFF:FFFFFF:FF
@A00881:241:HJW2NDRXX:1:2129:18548:30671 1:N:0:CGAGAGAA+GATTGGAG
GATCAGCCTATGGGGGGCAGCAGTGAGGAATATTGGTCAATGGGCGGGAGCCTGAACCAGCCAAGCCGCGTGGAGGAAGAAGGTACAGAGTATCGTAAACTCCTTTTGTCAGGGGATAAAAGACGGGATGCGTCCCGTCCTGAAGGTACCTGAAGAAAAAGCATCGGCTAACTCCGTGCCAGCAGCCGCGGTAATACGGAGGATGCGAGCGTTATCCGGATTTATTGGGTTTAAAGGGTGCATAGGCCGC
+
F:::FFFFF::FFFFFFFFFFFFFFFFFFFFFFFF:F:FFFFFFFFFFFFFFFFFFFFFFFFFFF:FFFFFFFFFFFFFFFFFFFFFFFFFFFFFFFFFFFFFFFFF,FFFF:FFFFF:,,,FFFFFFF:FFFFFFFFFFFFF,FFFFFFFFFFF:F:F:FF,FF:FFFFFFFFFFFFFFF:FFFFFFFFFFFFFFF,FFFFF:FFFFFFFF:::FFFFFF:FF,FFFFFF,:FFFFFFFFFFF:FFFFF
@A00881:241:HJW2NDRXX:1:2129:31503:30780 1:N:0:CGAGAGAA+GATTGGAG
GATCAGCCTACGGGAGGCACCAGTGAGGAATATTGGTCAATGGGCGGGAGCCTGAACCAGCCAAGCCGCGTGGAGGAAGAAGGTACAGAGTATCGTAAACTCCTTTTGTCAGGGGATAAAAGGCGGGATGCGTCCCGTCCCGAAGGTACCTGAAGAAAAAGCATCGGCTAACTCCGTGCCAGCAGCCGCGGTAATACGGAGGATGCGAGCGTTATCCGGATTTATTGGGTTTAAAGGGTGCGTAGGCCGC
+
FFFFFFFFFFFFFFFFFFFFFFFFFFFFFFFFFFFFFFFFFFFFFFFFFFFFFFFFFFFFFFFFFFFFFFFFFFFFFFFFFFFFFFFFFFF:FFFFFFFFFFFFFFFFFFFFFFFF:FFFFFFFFFFFFFFFFFFFFFFFFFFFFFFFFFFFFFFFFFFFFFFFFFFFFFFFFFFFFFFF:FFFFFFFFFFF,FFFFFFFFFFFFFFFFFF:,F,FFFFF:,FFF,FFFF:FFF:FFFFFFFFFFFFF:F
@A00881:241:HJW2NDRXX:1:2129:8395:31501 1:N:0:CGAGAGAA+GATTGGAG
GATCAGCCTACGGGGTGCAGCAGTGGGGAATATTGCACAATGGGGGAAACCCTGATGCAGCGACGCCGCGTGAAGGAAGAAGTATTTCGGTATGTAAACTTCTATCAGCAGGGAAGAAAATGACGGTACCTGAATAAGAAGCCCCGGCTAACTACGTGCCAGCAGCCGCGGTAATACGTAGGGGGCAAGCGTTATCCGGATTTACTGGGTGTAAAGGGAGCGTAGGCGGTCGAACAAGTCAGATGTGAAA
+
FFFFFFFFFFFFFFFFFFFFFFFFFFFFFFFFFFFFFFFFFFFFFFFFFFFFFFFFFFFFFFFFFFFFFFFFFFFFFFFFFFFFFFFFFF:FFFFFFFFFFFFFFFFFFFFFFFFFFFFFFFFFFFFFFFFFFFFFFFFFFFFFFFFFFFFFFFFFFFFFFFFFFFFFFFFFFFFFFFFFFFFFFFFFFFFF:FFFFFFFFFFFFFFFFFFFFF:FFFFFFFFF:FFFFFFFFFFFFFFFFFFFFFFF,F
@A00881:241:HJW2NDRXX:1:2129:19126:32706 1:N:0:CGAGAGAA+GATTGGAG
GATCAGCCTCCGGGAGGCAGCAGTGAGGAATATTGGTCAATGGGCGGGAGCCTGAACCAGCCAAGCCGCGTGGAGGAAGAAGGTACAGAGTATCGTAAACTCCTTTTGTCAGGGGATAAAAGGCGGGATGCGTCCCGTCCCGAAGGTACCTGAAGAAAAAGCATCGGCTAACTCCGTGCCAGCAGCCGCGGTAATACGGAGGATGCGAGCGTTATCCGGATTTATTGGGTTTAAAGGGTGCGTAGGCCGC
+
F,:F,FF:F,FFFFFFF:FFFFFFFFFFFFFFFFFFFFF:FFFFFFFFFFFFFFFFFFFFFFF:FFFFFFFFFF:FFFFFFFFFFFFFFFFFFFFFF,FFFFFFF:F:FFFFFFF:F,FFFFFFFFFFFFFF:FFFFFF:,F:,FFFFF:FFFFF,F,F,FFFFFFFF:F:FFFFFFFFF,FFFFFFFFF:F:F::F:FFFF,FFFFFFFF:,F,:FFFF,,:F:,FFF::,FF:FFF,FFF:F:FF,FF
@A00881:241:HJW2NDRXX:1:2129:21820:34115 1:N:0:CGAGAGAA+GATTGGAG
GATCAGCCTATGGGAGGCAGCAGTGAGGAATATTGGTCAATGGGCGGGAGCCTGAACCAGCCAAGCCGCGTGGAGGAAGAAGGTACAGAGTATCGTAAACTCCTTTTGTCAGGGGATAAAAGGCGGGATGCGTCCCGTCCCGAAGGTCCCTGAAGAAAAAGCATCGGCTAACTCCGTGCCAGCAGCCGCGGTAATACGGAGGATGCGAGCGTTCTCCGGATTTCTTGGGTTTAAAGGGTGCGTAGGCCGC
+
F,FFFFF::FFFFFFFFF,FFFFFFFFFFFF,FFFFFF,FFFFFFFFFFFFFFFFFFFFFFFF:FFFFFF:FFFFFFFFFFFFFFFFF:FFFFFFFFFFFFFFFFFFFFFFFFFFFFFFFFFFFFFFF:FFFFFFFFFFF:F,FFFF:FFFFF:FFFFFFFF,FFFFFFFFFFFFFFFFFFF:FFFFFFFFFF:FFFFFFFF:FFFFFFFF:FFFFFFF,,:F,F:FFF:FFF,FFFF:FFF:FFFFFFF
@A00881:241:HJW2NDRXX:1:2129:6858:34444 1:N:0:CGAGAGAA+GATTGGAG
GATCAGCCTACGGGGTGCAGCAGTGGGGGATATTGGACAATGGGGGGAACCCTGATCCAGCGATGCCGCGTGAGGGAAGAAGGTTTTCGGATTGTAAACCTCTGTGGAGCGGGACGATAATGACGGTACCGCTCAAGGAAGCCACGGCTAACTACGTGCCAGCAGCCGCGGTAATACGTAGGTGGCGAGCGTTGTCCGGAATTACTGGGTGTAAAGGGAGTGTAGGCGGGAAGGCAAGTCAGAAGTGAAA
+
F::FFFFF,:FF,FFFFFFFF::FFFFFFFFF:FFFFFFFFFFFFFFFFFFFFFFFFFF:FFFF:FFFFFFFFFFFFFFFFFFFF:FF,FFFFFFFFFFFFFFFFFFFFFFFFFFFFFFFFF,FFFFFFF:FFFFFFFF,FFFFF:FFFF:F:FFFFF:FFF::FFFFFFF:::FFFFFFF,FFFFFFFFFFFF,:FFFF,FFF:FFFFFFF:F::FF:F,F,FFFFFFFF,F,FF:,FFFFFF,F:F,:
@A00881:241:HJW2NDRXX:1:2129:25111:34491 1:N:0:CGAGAGAA+GATTGGAG
GATCAGCCTACGGGATGCAGCAGTGGGGAATATTGGGCAATGGGCGAAAGCCTGACCCAGCAACGCCGCGTGAGGGAAGAAGGTTTTCGGATTGTAAACCTCTGTCCTCAATGAAAAGGATGAGATGGTAATTGAGGAGGAAGCCCCGGCTAACTACGTGCCAGCAGCCGCGGTAATACGTAGGGGGCGAGCGTTGTCCGGAATGATTGGGCGTAAAGGGCGCGTAGGCGGCCTGTTAAGTCTGGAGTGA
+
F,,FFFFFFFFFFF:FFFFFFFFFFFFFFFFFFFFFFFFFFFFFFFFFFFFFFFFFFFFFFFFFFFFFFFFF:FFFFFFFFFFFFFFFFFFFFFFFFFFFFFFFFFFFFFF:FFF::FFF::FFFFFFFFF,FF:FFFFFFF:FFFFFFFFFFFFFFFFFFFF:FFFFFFFFF:F,FFFF,FFFFFFFFFFFFFFFFFFFFF:FFF:FFFFFFF:FFFFFFFFFFFFFFFFF:FFFFF,F:F:::FFFFF
@A00881:241:HJW2NDRXX:1:2129:32669:35336 1:N:0:CGAGAGAA+GATTGGAG
GATCAGCCTACGGGATGCAGCAGTGGGGAATATTGCACAATGGGGGGAACCCTGATGCAGCGACGCCGCGTGGGTGAAGAAGTATTTCGGTATGTAAAGCTCTATCAGCAGGGAAGAAGACAGACGGTACCTGACTAAGAAGCCCCGGCTAACTACGTGCCAGCAGCCGCGGTAATACGTAGGGGGCAAGCGTTATCCGGATTTACTGGGTGTAAAGGGTGCGTAGGTGGCATGGCAAGTCAGACGTGAA
+
F,FF:FFFFFFFFFFFFF,FFFFFFFFFFFF,FFFFFFFFFFFFFFFFFFFFFFFFFFFFFFFFFFFFFFFFFFFFF:FFFFFF,FFFFFFFFFFFFFFFFFFFFFFFF:FFFFFFFFFFFF,FFFFFFFFFFFFFFF:::FFFFFF,FF:FFFFFFFFFFFFFFFFFFFFFF,,FF:F::FFFF:FFFFFF,FFFFFFFFFF:FFF:FF:FFF,FFF:FF,F,,FFF:FFFFFFF,FFFF:F:,F:F:,
@A00881:241:HJW2NDRXX:1:2129:8947:36151 1:N:0:CGAGAGAA+GATTGGAG
GATCAGCCTACGGGGGGCAGCAGTGAGGAATATTGGTCAATGGGCGGGAGCCTGAACCAGCCAAGCCGCGTGGAGGAAGAAGGTACAGAGTATCGTAAACTCCTTTTGTCAGGGGATAAAAGGCGGGATGCGTCCCGTCCCGAAGGTACCTGAAGAAAAAGCATCGGCTAACTCCGTGCCAGCAGCCGCGGTAATACGGAGGATGCGAGCGTTATCCGGATTTATTGGGTTTAAAGGGTGCGTAGGCCGC
+
F,FFFFFFF:,FFFFFFFFFFFFFFFFFFF:FFFFFFFFFFFFFFFFFFFFFFFFFF:FFFFFFFFFFFFFFFFFFFFFFFFFFFFFFF:FF:FFFFFFF:FFFFFFFFF,FF:FF,FFFFF:FFFFFFFFFFFFFFFF:F:FFF:FFFFFFFFFFFFFFF,FFF,FFFF:FF,F::FFFFFFFFFFFFFFFFFFFFFFFFFF:FFFFFFF,,,,,FFF,F:F:,FFFFFFFFF:FFFFFFFFFF,FF::
@A00881:241:HJW2NDRXX:1:2129:23972:36808 1:N:0:CGAGAGAA+GATTGGAG
GATCAGCCTATGGGGCGCAGCAGTGGGGAATATTGGGCAATGGGCGAAAGCCTGACCCAGCAACGCCGCGTGAAGGAAGAAGGTCTTCGGATTGTAAACTTCTTTTATGAGGGACGAAGGACGTGACGGTACCTCATGAATAAGCCACGGCTAACTACGTGCCAGCAGCCGCGGTAATACGTAGGTGGCGAGCGTTATCCGGATTTACTGGGTGTAAAGGGCGCGTAGGCGGGCGTGCCAGTCAGATGTG
+
F::FFFFFFFFFFFFFFFFFFFFFFFFFFFFFFFFFFFFFFFFFFFFFFFFFFF::FFFFFFFFFFFFFFFF:FFFFFFFFFFFFFFFFFFFFFFFFFFFFFFFFFFFFFFFFFFFFFFFF:FFFFFFFFF:FFFFFFFFFFFFFFFFFFFFFF:FFF:FFFFFFFFFFFFFFFFF,FFFFF:FFFFFFFFFFFF:,FFFFF:FFFF,FFFFFF,FF,FF:,F:FFFFFF:FF:FFFF,:F,FFF,FFFF
@A00881:241:HJW2NDRXX:1:2130:29903:1360 1:N:0:CGAGAGAA+GATTGGAG
GATCAGCCTATGGGGTGCAGCAGTGGGGAATATTGGGCAATGGGCGCAAGCCTGACCCAGCAACGCCGCGTGAAGGAAGAAGGCTTTCGGGTTGTAAACTTCTTTTATGAGGGACGAAGGATGTGACGGTACCTCATGAATAAGCCACGGCTAACTACGTGCCAGCAGCCGCGGTAATACGTAGGTGGCAAGCGTTGTCCGGATTTACTGGGTGTCAAGGGCGCGTAGGCGGGTAGGCACGTCAGATGTG
+
FFFFFFFFFFFFFFFFFFFFFFFFFFFFFFFFFFFFFFFFFFFFFFFFFFFFFFFFFFFFFFFFFFFFFFFFFFFFFFFFFFFF,,FFFFFFFFFFFFFFFFFFFFFFF:FFFFFFFFFF,FFFFFFFFFFFFFFFFFFFFFFFFFFFFFFFFFFFFFFFFFFFFF:FFFFFFFF::FFF::FFFFFFF:FFFFF:FFFFFFFFFF,:FFFFFFF,F,FFFFFFFFFFFFFF:FFFFFF,FFFF:FFFFF
@A00881:241:HJW2NDRXX:1:2130:28556:2002 1:N:0:CGAGAGAA+GATTGGAG
GATCAGCCTACGGGGTGCAGCAGTGAGGAATATTGGTCAATGGGCGGGAGCCTGAACCAGCCAAGCCGCGTGGAGGAGGAAGGTACAGAGTATCGTAAACTCCTTTTGTCAGGGGATAAAAGACGGGATGCGTCCCGTCCTGAAGGTACCTGAAGAAAAAGCATCGGCTAACTCCGTGCCAGCAGCCGCGGTAATACGGAGGATGCGAGCGTTATCCGGATTTATTGGGTTTAAAGGGTGCGTAGGCCGC
+
F:FF:FFFFFFFFFFFFFFFF:F,F,FFFFFFFFFFFFF:FFFFFFFFFFFFFFFFFFFFFFFFFFFFFFFFF,FFFFFFFFFFFFFF:FFFFFFFFFFFFFFFFFFFFFFFFFFFFFFF:F,FFFFFFFFFFF::FFFF,F,:FFFFFFFFF,FFF:,FFFFFFFFFF,FFFFFFFFFFFFFFFFF:FFF,F,:FFFFFFFFF:F:,,FFFF,F:FFFF:FFF:,FF:F,F,F,FFFF:FF,::FFF:F
@A00881:241:HJW2NDRXX:1:2130:24831:2221 1:N:0:CGAGAGAA+GATTGGAG
GATCAGCCTACGGGGTGCAGCAGTTGGGAATATTGGACAATGGAGGAAACTCTGATCCAGTGACGCCGCGTGAAGGAAGAAGGTCTTCGGATTGTAAACTTATTTTGTCAGGGAAGAACAATGACTGTACCTGAAGAAAAAGCACCGGCTAACTACGTGCCAGCAGCCGCGGTAATACGTAGGGTGCAAGCGTTATCCGGATTTACTGGGTGTAAAGGGCGAGTAGACGGCGTTGCAAGTCAGATGTGAA
+
F,FFFFFFFFFFFFFFFFFFFFF,FFFFF,FFFFFFFFFFFFF:FFFFFFFFFFFFFFFFFFFFFF:FFFFFF:FF,FFFFFF:FFFFFFF:FFFFFFFFFFF:FFFFFFFFFFFFFF,:F::FFFFF:FFF:F:F:FFFF:FFFFFFFFFFFFFFFFFFFF:F::FFFFFFF:FFF,F,FF:FFF,:FFFFF:FFFFF:FFFFF,FF:FFFFFF,F:FFFFFFF:FF,:FFFFFF:,F,FF:FFFF,FF
@A00881:241:HJW2NDRXX:1:2130:26431:2394 1:N:0:CGAGAGAA+GATTGGAG
GATCAGCCTATGGGAGGCAGCAGTGGGGAATATTGGGCAATGGAGGCAACTCTGACCCAGCAACGCCGCGTGAGCGATGAAGGTCTTCGGATTGTAAAGCTCTTTAAGTGGGGACGAAGAAAGTGACTGTACCCACAGAATAAGCCTCGGCTAACTACGTGCCAGCAGCCGCGGTAATACGTAGGAGGCAAGCGTTATCCGGAATGACTGGGCGGAAAGGGTGCGTAGGTGGTTCTGCAAGTTAGTAGCG
+
F:,FFFFFFF:FFF:FFFFFFFF:F:FFFFF:FFFFFFFFFFFFFFFFFFFFFFFFFFFFFFF:FF:FFFFFFFFFFFFFFFFFFFF:FFFFFFFFFFFFFFFFFFFFFFFFFFFFFFFF,,FFFFFFFFFFF:FFFFFFFFFFFFFFFFFFFFFFFFFFFFFFFFFFFFFFFFFF:FFFFFFFFFFFFFFFFFFF::FFFFF,F,FFFFF:FF,FF,FF:FF:FFFFFFFFFFF,F:F:F:FFFFFF:,
@A00881:241:HJW2NDRXX:1:2130:30445:2581 1:N:0:CGAGAGAA+GATTGGAG
GATCAGCCTATGGGACGCAGCAGTGGGGAATATTGGTCAATGGGGGGAACCCTGAACCAGCAACGCCGCGTGAAGGAAGAAGGCTTTCGGGTTGTAAACTTCTTTTACCAGGGACGATAGTGACGGTACCTGGTGAATAAGCTCCGGCTAACTACGTGCCAGCAGCCGCGGTAATACGTAGGGAGCGAGCGTTATCCGGATTTACTGGGTGTAAAGGGCGCGTAGGCGGGCCGACAAGTCAGATGTGAAA
+
FFFFFFFFFFFFFFFFFFFFFFFFFFFFFFFFFFFFFFFFFFFFFFFFFFFFFFFFFFFFFFFFFFFFFFFFFFFFFFFFFFFFFFFFFFFFFFFFFFFFFFFFFFFFFFFFFFFFFF:FFFFFFFFFFFFFFFFFFFFFFFFFFFFF:FFFFFFFFFF:FFFFFFFFFFFFFFFFFFFFFFFFFFFFFFF,FFFFFFFFFFFFFFFFF,FFFFF:F,FFFFFFFFFFF,FFFFFFFFFF,FFFFFFF:F
@A00881:241:HJW2NDRXX:1:2130:27661:2738 1:N:0:CGAGAGAA+GATTGGAG
GATCAGCCTACGGGGTGCAGCAGTGGGGAATATTGCACAATGGGGGGAACCCTGATGCAGCGACGCCGCGTGAGTGAAGAAGTATCTCGGTATGTAAAGCTCTATCAGCAGGGAAGAAACAGCGGCCTTACGGACGATAGTGACGGTACTTGATGAATAAGCTCCGGCTAACTACGTGCCAGCAGCCGCGGTAATACGTAGGGAGCGAGCGTGATCCGGATTTACTGGGTGTAAAGGGCGCGTAGGCGGG
+
F,FFFFFFF:FFFFFFFFFFFFFFFFFFFFFFFFFFFF:FFFFFFFFFFFFFFFFFFFFFFFFFFF:FF:FFFFFFFFFFFFFFFFF,FFFFFFFFFFFFFFFFFFFFFFFFFFFFFFFFFFFFFFFFF,FFFFFFF:FFFFF:FF:FF,FFFFFFF::FFFFFFFF:FFFFF::FFFFF:FFFFFFFFFF:FFFFFF,,F:FFFFFFF:FF,FFFFF:FFFFF,FFFFFF,FFFFFF:F:FF:FFFFFF
@A00881:241:HJW2NDRXX:1:2130:12192:2910 1:N:0:CGAGAGAA+GATTGGAG
GATCAGCCTATGGGATGCAGCAGTGGGGAATATTGGGCAATGGGCGAAAGCCTGACCCAGCGACGCCGCGTGAGGGAAGAAGGTCTTCGGATTGTAAACCTTAGTTGACAGGGAAGAAGGAAGTGACGGTACCTGTCGAGGAAGCCACGGCTAACTACGTGCCAGCAGCCGCGGTAATACGTAGGTGGCGAGCGTTATCCGGATTTACTGGGTGTAAAGGGTGTGTAGGCGGGAAGGCAAGTCAGATGTG
+
F,:F:FFFFF:FFFFFF,FFFFFFFFFFFFFFFFFFFFFFF:FFFFFFFFFFFF:FFFFF,FFFFFFF:FFFFFFFFFFFFFFFFF:FFFFFFFFFFFFFFFFFFFF,FFFFFF:FF,FFFFFFFFF:FFFFFF::FFFFFFFFFFFFFF:FFFFFF,FFFFF:FFFFFFFFF:F:FFF:FFFF:FFFFFFFFFFF:FFFF:FF:FF,FFFFFFF:FFFFFFFF,::::FFF:,::FFF:FFFF:FFF:F
@A00881:241:HJW2NDRXX:1:2130:20971:3740 1:N:0:CGAGAGAA+GATTGGAG
GATCAGCCTATGGGGGGCAGCAGTGAGGAATATTGGTCAATGGGCGGGAGCCTGAACCAGCCAAGTCGCGTGAGGGAAGACGGCCTTATGGGTTGTAAACCTCTTTCAGATGAGAGTAAAGGGTGCTACGCGTAGCACATTGCAAGTATCATCAGAAGAAGCATCGGCTAATTCCGTGCCAGCAGCCGCGGTAATACGGAAGATGCGAGCGTTATCCGGATTTATTGGGTTTAAAGGGTGCGTAGGCGGA
+
FFFFFFFFFFFFFFFFFFFFFFFFFFFFFFFF:FFFFFFF:FFFFFFFFFFFFFFFFFFFFFFFFFFFFFFFFFFFFFFFFFFFFFFFFFFF:FFF,FFFFFFFFFFFFF,FFFFF:F:FFFFFFFFFFFFFFFFFFFFFFFFF:FFFFFFFFFFFFFFFF:FFF:FFF:FFFFFFFFFFFFFFF::FFFFFF:FFFFFFFF:FFFFFFFFF,,F,FFFFFFFFFFFFFFFFFFFFF,FF:FFF,FFFFF
@A00881:241:HJW2NDRXX:1:2130:31349:4617 1:N:0:CGAGAGAA+GATTGGAG
GATCAGCCTATGGGGGGCAGCAGTGGGGAATATTGGGCAATGGGCGAAAGCCTGACCCAGCGACGCCGCGTGAAGGAAGAAGGTCTTCGGATTGTAAACTTCTGTCAACAGGGACGAAGCATGACGGTACCTGATGAGGAAGCCACGGCTAACTACGTGCCAGCAGCCGCGGTAATACGTAGGTGGCGAGCGTTATCCGGAATTACTGGGTGTAAAGGGTGCGTAGGCGGGTCTGTAAGTCAGATGTGAA
+
F,FFFFFFFFFFFFFFFFFFFFFFFFFFFFFFFFF:FFFFFFFFFFFFFFFFFFFFFFFFFFFFFFFFFFFFFFFFFFFFFFFFFFFFFFF:FFFFFFFF,FFFFFFFFFFFFFFFFFF::FFFF:FFFFFFFF,FFF:F:FFFFFFFFFF:FFFFFFFFFFFFFFFFFFFFFF,FFFFFFFFFFFFFFFFFF:FFF,FFF:F:FFFFFFFFF,FFFFFFFFFFFFFFFF,FFFFFFF:FFF:F:FFFF,
@A00881:241:HJW2NDRXX:1:2130:28067:4664 1:N:0:CGAGAGAA+GATTGGAG
GATCAGCCTACGGGGGGCAGCAGTCGAGAATCATTCACAATGGGGGGAACCCTGATGGTGCGACGCCGCGTGGGGGAGGAAGGTCTTCGGATTGTAAACCCCTGTCATGCAGGAGCAAGGCGAGAGTTGATAGTACTGCAAGAGGAAGAGACGGCAAACTCTGTGCCAGCAGCCGCGGTAATACAGAGGTCTCAAGCGTTGTTCGGAATCACTGGGCGTAAAGGGTACGTAGGCGGCGGGGCACGTTGCG
+
F,:FFFFFFFFFFFFFFFFFFFFFFFFFFFFFFFFFFFFFFFFFFFFF:FFFFFFFFFFFFF:FFFFFFFFFFFFFFFFFFFFFFFFFFFFFFFFFFFFFFFFFFFFFFFFFFFFFF,FFFFFFFFFFFFF,FF:FFFFF:FFFFFFFFFFFFFFFFFFFFFFFFFFFFFFFFFFF:F:F,FFFFFF:,FFFF,FFFFFFFFFFFF:FFFFFFFFFFFFFFFFFFFFFF:FFFFFFFFFFF::,,FFFF:
@A00881:241:HJW2NDRXX:1:2130:16504:5087 1:N:0:CGAGAGAA+GATTGGAG
GATCAGCCTACGGGGTGCAGCAGTGGGGGATATTGGACAATGGGGGGAACCCTGATCCAGCGACGCCGCGTGAGTGAAGAAGTATTTCGGTATGTAAAGCTCTGTCAGCAGGGAAGAAGGAAAGACGGTACCTGACCCAGAAGCCCCGGCTCACTACGTGCCAGCAGCCGCGGTAAGACGTAGGGGGCAAGCGTTATCCGGATTTAGTGGGTGTAAAGGGAGCGCAGACGGACGTGCAAGTCCGGAGTGA
+
F,:FFFFFFFFFF:FFFFFFFFFFFFFFFFFF,FFFFFFFFFFF:FFF,FFFFFFFFFFFFFFFFFF:FFFFFFFFFFFFFFF:F,FFFF,F:FFF,FF::FFFFFFFFFF:FF,F:FFFFFFFFFFFF,F:,F,F:,FFF,FFF:FFFFF,::FF:FF:FFFFFFFFFFF:FF,F,FFF,FFFFFF,,FFFFF:FFFFF:F:F,F,FFF:FFFFFFFFFF:FF:FFF:FFF,FFFF::F:FFF,,FFFF
@A00881:241:HJW2NDRXX:1:2130:32615:5087 1:N:0:CGAGAGAA+GATTGGAG
GATCAGCCTATGGGATGCAGCAGTGGGGAATATTGGGCAATGGGCGAAAGCCTGACCCAGCGACGCCGCGTGAAGGAAGAAGGTTTTCGGATTGTAAACTTCAGTAAGCAGGGACGAAGGAAGTGACGGTACCTGCAGAGTAAGCCACGGCTAACTACGTGCCAGCAGCCGCGGTAATACGTAGGTGGCGAGCGTTATCCGGAATTACTGGGTGTAAAGGGTGTGTAGGCGGGGCGATAAGTCTGATGTG
+
FFFFFFFFFF:FFFFFFFFFFFFFFFFFFFFFFFFFFFFFFFFFFFFFFFFFFFFFFFFFFFFF:FFFFFFFFFFFFFFFFFFFFFFFFFFFFFFFFFFFFFFFFFFF:FFFFFFFFFFFFFFFFFFFFF,FFFFFFFFFFFFFFF:FFFFFFFFFFFFFFFFFFFFF:FFFFFFFFFFFFFFFFFFFFF:FFF:FFFFFFFF:F:FFFFFFFFFFFF,FFFFFFFFFFFFFFFFFFFFFFFFFFFFFFF
@A00881:241:HJW2NDRXX:1:2130:29396:6026 1:N:0:CGAGAGAA+GATTGGAG
GATCAGCCTATGGGGTGCAGCAGTGAGGAATATTGGTCAATGGTCGGGAGACTGAACCAGCCAAGCCGCGTGAGGGAGGAAGGTACAGAGTATCGTAAACCTCTTTTGTCAGGGAACAAAGGCGGGGACGTGTCCCCGGATGAGTGTACCTGAAGAAAAAGCATCGGCTAACTCCGTGCCAGCAGCCGCGGTAATACGGAGGATGCGAGCGTTATCCGGATTTATTGGGTTTAAAGGGTGCGTAGGCGGA
+
F,FF:FFFFFFFFFFFFFFFF:FFFFFFF,FFFFFFFFFFFFF::FFFFFFFFFFFFFFFFFFF,FFFFFFFFFFFFFFF:FFFFFFFFFFFFFFFFFFFFFFFFFFFFFF:FFF:FF::FFFFFFFFFFFFFFFFFFFFFF:FFFFFFF:FFFFFFFFFFFFFFFFFFFFFFFFFFFFFFF:FFFF:FFFFFFFFFFF:FFFFFFFFFFFFF:FFFFF,FF:FFF:FFFFFFFFFF:FFFFF:FFFFFF
@A00881:241:HJW2NDRXX:1:2130:24994:6292 1:N:0:CGAGAGAA+GATTGGAG
GATCAGCCTATGGGGGGCACCAGTGAGGAATATTGGTCAATGGGCGGGAGCCTGAACCAGCCAAGCCGCGTGGAGGAAGAAGGTACAGAGTATCGTAAACTCCTTTTGTCAGGGGATAAAAGACGGGATGCGTCCCGTCCTGAAGGTACCTGAAGAAAAAGCATCGGCTAACTCCGTGCCAGCAGCCGCGGTAATACGGAGGATGCGAGCGTTATCCGGATGTATTGGGTTTAAAGGGTGCGTTGGCCGC
+
F,FF:F:FFF:FFFFFFFFFF:FFFFFFFFFFFFFFFFF,FFFF,FFFFFFFF:FFFF:FFFFFFFFFFFFFFFFF:FFFFFFFFFFF:FFFFFFFF:F,FFFFFFFFFF:FFFFF:F::F:F:FFFFFFFFFFFFFFFFFFFFFFFFF:FFF:FFFF::FF:F:FFFF::FFFFFFF,FFFF:FFFF:FFFFF:FFFF,FFF,FF,F:FF::FFFFFF::,FFFFFF:FF,,F,FFFFFFFF,FFF:F,
@A00881:241:HJW2NDRXX:1:2130:22860:6386 1:N:0:CGAGAGAA+GATTGGAG
GATCAGCCTATGGGACGCAGCAGTGGGGGATATTGGACAATGGGGGGAACCCTGATCCAGCGATGCCGCGTGAGGGAAGAAGGTTTTCGGATTGTAAACCTCTGTGGAGCGGGACGATAATGACGGTACCGCTCAAGGAAGCCACGGCTAACTACGTGCCAGCAGCCGCGGTAATACGTAGGTGGCGAGCGTTGTCCGGAATTACTGGGTGTAAAGGGAGTGTAGGCGGGAAGGCAAGTCAGAAGTGAAA
+
FFFFFFFFFFFFFFFFFFFFFFFFFFFFFFFFFFFFFFFFFFFFFFFF:FFFFFFFFFFFFFFFFFFFFFFFFFFFFFFFFFFFFFFFFFFFFFFFFFFFFFFFFFFFFFFFFFFFFFFFFFFFFFFFFFFFFFFFFFFFFFFFFFFFF:FFFFFFFFFF:FFFFFFFFFFFFFFFFFFFFFFFFFFFFFFFF:FF:FFFFFFFFFFFFFFFFFFFFFFFFFFF::FFFFFFFFF,FFFFFF:F,FFFFF
@A00881:241:HJW2NDRXX:1:2130:30734:6809 1:N:0:CGAGAGAA+GATTGGAG
GATCAGCCTACGGGGTGCACCAGTCGGGAATATTGCGCAATGGAGGAAACTCTGACGCAGTGACGCCGCGTATAGGAAGAAGTTTTTCGGAATGTAAACTATTGTCGTTAGGGAAGAGAAAGGACGGTACCTAAGGAGGAAGCCCCGGCTAACTATGTGCCAGCAGCCGCGGTAATACATAGGGGGCAAGCGTTATCCGGAATTATTGGGTGTAAAGGGTGCGTAGACGGGAAATTAAGTTAGTTGTGAA
+
FFFFFFFFFFFFFFFFFFFFFFFFFFFFF:FFFFFFFFFFFFFFFFFFFFFFFFFFFFFFFFFFFFFFFFFFFFFFFFF:FFFFFFFFFFFFFFFFFFFFFFFFFFFFFF:FFFFFFFFFFFFFFFFFFF:FFFFFFFFFFFFFFFFFFFFFFFFFF:FFFFFFFFFFFFFFFFFFFFFFF:FFFFFF:FFFFFFFFFFFFFFFFFFFFFFFFF,:F:FFFFFFFFFFFF:F,FFFFFF:FFF:F::FFF
@A00881:241:HJW2NDRXX:1:2130:29613:7247 1:N:0:CGAGAGAA+GATTGGAG
GATCAGCCTACGGGATGCAGCAGTGGGGAATATTGGTCAATGGGGGGAACCCTGAACCAGCAACGCCGCGTGAAGGAAGAAGGCTTTCGGGTTGTAAACTTCTTTTACCGGGGACGATAGTGACGGTACCTGGTGAATAAGCTCCGGCTAACTACGTGCCAGCAGCCGCGGTAATACGTAGGGAGCGAGCGTTATCCGGATTTACTGGGTGTAAAGGGCGCGTAGGCGGGCCGACAAGTCAGATGTGAAA
+
FFFFFFFFFFFFFFFFFFFFFFFFFFFFFFFFFFFFFFFFFFFFFFFFFFFFFFFFFFFFFFF:FFFFFFFFFFFFFFFFFFFFFFFFFFFFFFFFFFFFFFFFFFFFFFFFFFFFFFFFFFFFFFFFFF,FFFFFFFFFFFFFFFFFFFFFFFFFFFFF:FFFFFFFFFFFF:FF:F:FFFFFFFFFFFFFF,FF:FFFFFFFFF:FFF:FF,FFFFFFFFFFFFFFFFFFFFFFF,:FF,FF:FFFF,
@A00881:241:HJW2NDRXX:1:2130:23023:8484 1:N:0:CGAGAGAA+GATTGGAG
GATCAGCCTACGGGGCGCAGCAGTGAGGAATATTGGTCAATGGGCGGGAGCCTGAACCAGCCAAGCCGCGTGGAGGAAGAAGGTACAGAGTATCGTAAACTCCTTTTGTCAGGGGATAAAAGACGGGATGCGTCCCGTCCTGAAGGTACCTGAAGAAAAAGCATCGGCTAACTCCGTGCCAGCAGCCGCGGTAATACGGAGGATGCGAGCGTTCTCCGGATTTATTGGGTTTAAAGGGTGCGTAGGCCGC
+
F,:FFF:FFFFFFFFFFFFFFFF:FFFFF:FFFFFFFFFFFFFFFFFFFFFFFFFFFFFFFFFFFFFFFFFFF,FFF:FFFFFFFFFFFFFFFFFFFFFFFFF:FFFFFFFFFFFFF,F:FFFFFFFFFFFFFFFFFFFF,FFFFFF,FF,FFFFF::FFFF,FFFFFF:FFFFFFFFFFFFFFFFFFFFFFFFF,FFFF:F:FF,F,FFF,F,F:FF,,,FFF,:FF,,:FFF,FF:FFFFFF:FF:FF
@A00881:241:HJW2NDRXX:1:2130:26973:9189 1:N:0:CGAGAGAA+GATTGGAG
GATCAGCCTATGGGGTGCAGCAGTGGGGAATATTGGGCAATGGGCGAAAGCCTGACCCAGCAACGCCGCGTGAAGGAAGAAGGTCTTCGGATTGTAAACTTCTTTTATGAGGGACGAAGGATGTGACGGTACCTCATGAATAAGCCACGGCTAACTACGTGCCAGCAGCCGCGGTACTACGTAGGTGGCACGCGTTATCCGGATTTACTGGGTGTAAAGGGCGCGTAGGCGGGCGTGCAAGTCAGATGTG
+
F,FF,FFFF,FFFFFFFFFFFFFFFFFFF:F:,FFFFFFFFFFFFFFFFFFFFF:FFFFFFFFFFFFFFFFFFFFFFFFFFFFFF:F:FFFFFFFFFFFFFFFFFFFFFFFFFFFFFFFFFFFFFFFFFFFFFFFFFFFFFFFFFFFFFFFFFFFFFFFFFF:FFFFFFFFFF::F,F,FFF:FFF:FFF,:F,,::FFFFFFFFFF,FFFFFF,FF::FFFFFF,FFFF:FFFF,FF,:FF:FF,,,FF
@A00881:241:HJW2NDRXX:1:2130:27914:9596 1:N:0:CGAGAGAA+GATTGGAG
GATCAGCCTATGGGGTGCACCAGTAGGGAATTTTCGTCAATGGGCGCAAGCCTGAACGAGCAATGCCGCGTGAACGAGGAAGGTCTTCGGATCGTAAAGTTCTGTTGAAGGGGAAAAAGAGCGGAGAGAGGAAATGCTTTCTGATTGATATTACCCTTCGAGGAAGTCACGGCTAACTACGTGCCAGCAGCCGCGGTAATACGTAGGTGGCGAGCGTTATCCGGAATGATTGGGCGTAAAGGGTGCGTAG
+
FFFFFFFF,FFFFFFFFFFFFFFFFFFFFFF:FF:FFFFFFFFFFFFFFFFFFFFFFFFFFFFFFFFFFFFFFFFFFFF,FFFFFFFFFFFFFFFFFFFFFFFFFFFFFFFFFFFFFFFFFFFFFFFFFFFF,FFFFFFFFFFFFFFFFFFFF:FFFFFFFFFFFFFFFFFFFFFFFFFFFFFFF:F:F:FFFFFFF,FFFFF:FFFFFFFFFFFFF:FFFFFFF:FF:,FFFFFFFF:F:FFFFFFFFF
@A00881:241:HJW2NDRXX:1:2130:32443:10050 1:N:0:CGAGAGAA+GATTGGAG
GATCAGCCTATGGGGGGCAGCAGTGGGGGATATTGCACAATGGGGGGAACCCTGATGCAGCGACGCCGCGTGAGTGAAGAAGTATTTCGGTATGTAAAGCTCTATCGACAGGGAAGAAGAAGGACAGTACCTGAGTAAGAAGCCCCGGCTAACTACGTGCCAGCAGCCGCGGTAATACGTAGGGGGCAAGCGTTATCCGGATTTACTGGGTGTAAAGTGAGCGTAGGTGTCAGAGCAAGCCAGAAGTGAA
+
FFFFFF:FFFFFFFFFFFFFFFFFFFFFFFFFFFFFFFFFFFFFFFFFFFFFFFFFFFFFFFFFFFFFFFFFFFFFFFFF,FFFFFFFFFFFFFFF:FFFFFFFFFFFFFFFFFFFFFFFFFFFFFFFFF:FFFFFFFFFF:FFFFFFFFFFFFFFF:FFFFFFFFF,FFFFFFFFFF:FF:FFFFFFFFFF:FFFF:FFFFFFFFFFFFFFFF,:F,,FFFFFFF:FF,FFF:F,:FFF:FFF::FFFF
@A00881:241:HJW2NDRXX:1:2130:21169:10504 1:N:0:CGAGAGAA+GATTGGAG
GATCAGCCTACGGGGTGCACCAGTGGGGAATATTGGGCAATGGAGGCAACTCTGACCCAGCAACGCCGCGTGAGCGATGAAGGTCTTCGGATTGTAAAGCTCTTTAAGTGGGGACGAAGAAAGTGACTGTACCCACAGAATAAGCCTCGGCTAACTACGTGCCAGCAGCCGCGGTACTACGTAGGAGGCAAGCGTAATCCGGAATTACTGGGTGGAAAGGGGGAGTAGGCGGGGATGCCAGTCAGGTGTG
+
F:FFFFF,F:FFFFFF:FFFF:FFFFF:FFFF,FF:FFFF,FF:FFFFFFFFFFFFFFFFFF,FFFFFFFFFFFFFF:FFFFFFFFF:FFFF:FFFFFFFFFFFFFFFFFF:FFFFFFFFFFFFFFFFFFFFFFFFFFFF:F:F::FFFFFFFFF:FFFFFFFFFFFFFFFFFFFF:FFFFFFFF:FFFF::FFF,F:F:::F:F:F,:FFF,F,F,F:F:,FFF,FF:,FF:,FFFF::::FFFFFFFF
@A00881:241:HJW2NDRXX:1:2130:22824:11146 1:N:0:CGAGAGAA+GATTGGAG
GATCAGCCTATGGGACGCAGCAGTGAGGAATATTGGTCAATGGGCGAGAGCCTGAACCAGCCAAGTCGCGTGAGGGAAGAATGTCCTATGGATTGTAAACCTCTTTTGTCGGGGAGCAAAGACAGTCACTTGTGATTGGATGAGAGTACCCGAAGAAAAAGCATCGGCTAACTCCGTGCCAGCAGCCGCGGTAATACGGAGGATGCGAGCGTTATCCGGATTTATTGGGTTTAAAGGGTGCGTAGGCGGA
+
FFFFFFFFFFFFFFFFFFFFFFFFFFFFFFFFFFFFFFFFFFFFFFFFFFFFFFFFFFFFFFFFFFFFFFFFFFFFFFFF:FFFFFFFFFFFFFFFFFFFFFFF:FFFFFFFFFFFFFFFFFFFFFFFFFFFFFFFFFFFFFFFFFFFFFFFFFFFFFFF:FFFFFFFFFFFFFFFFFFFFFFFFFFFFFFFFFFFFFFFFF,FFFFFFFFFF,FFFFFFFFFFFFFFFFFFF:FFFFFFFFF:FFFFFF
@A00881:241:HJW2NDRXX:1:2130:32524:11569 1:N:0:CGAGAGAA+GATTGGAG
GATCAGCCTACGGGAGGCAGCAGTTAGGAATATTGGGCAATGGAGGGAACTCTGACCCAGCAACGCCGCGTGAAGGAAGAAGGTTTTCGGATTGTAAACTTCTGATCTAGGGGAAGAAGGAAGTGACGGTACCCTAGGAGAAAGCCACGGCTAACTACGTGCCAGCAGCCGCGGTAATACGTCGGGGGCAAGCGTTATCCGGATTTAGTGGGTGTAAAGGGTGCGTAGGTGGCATGGCAAGTCAGAAGTG
+
F,FFFFFFFFFFFFFFFFFF:FFF:FFFFFF::FFF,FFFFFFFFFFFFFFFFF:FFFFFFF,FFFFFF:FFFFFFFFFFFFFF:FFFFFFFFFFFF:FFF,FFFFFF:FFFFFFF,FFFFFFFF,F,F:F,FFF:F,FF:FFFFFFFFFFFFFFFFFFFFFFFFF,FFFFFFFF:FF,FFF,F:FFFFFF,:,FFFFFF:FFFFFF,FFFF:F:F::FFFF,FFFFFFFFFFFFF:F:FFF:FF:F:F:
@A00881:241:HJW2NDRXX:1:2130:20410:11663 1:N:0:CGAGAGAA+GATTGGAG
GATCAGCCTACGGGGTGCACCAGTCGGGAATATTGCGCAATGGAGGAAACTCTGACGCAGTGACGCCGCGTGCAGGAAGAAGGTTTTCGGATTGTAAACTGCTTTAGACAGGGAAGAAAAAAGACAGTACCTGTAGAATAAGCTCCGGCTAACTACGTGCCAGCAGCCGCGGTAATACGTAGGGAGCAAGCGTTCTCCGGATTTATTGGGTGTAAAGGGTGCGTCGACGGAGAAGCAAGTTAGTTGTGAA
+
F,FFFFFFF:FFFFFFFFFF::FFFFFFFFF,F:FFFFFFFFFFF:FFFFFFFFFFFFFFFFF:FFFFFFFFFFFFFFFFFFFFFFFFFFFFFFFFFFFFFFFFFFFFF,FFFF,F:F,FFFFFFFFFFFFF:FF,FFFFFFFFFFFFFFFFFFFFFFFFFFFFFFFFFFF:FFFFFFFFFFFFFFFF,FFFF,,FFFF:FF:FFFFFFFFF::FFFFFFFFFF,:FFFFFF:FFF:FFFFFFFFFF,F,
@A00881:241:HJW2NDRXX:1:2130:25003:12038 1:N:0:CGAGAGAA+GATTGGAG
GATCAGCCTATGGGAGGCAGCAGTGGGGAATATTGGGCAATGGAGGCAACTCTGACCCAGCAACGCCGCGTGAGCGATGAAGGTCTTCGGATTGTAAAGCTCTTTAAGTGGGGACGAAGAAAGTGACTGTACCCACAGAATAAGCCTCGGCTAACTACGTGCCAGCAGCCGCGGTAATACGTAGGAGGCAAGCGTTATCCGGACTGACTGGGCGTAAAGGGTGCGTAGGTGGTCTTGCAAGTTAGTAGCG
+
F,FFFFFFFFFFFFFFFFF:FFFFFFFFF,F:FFFFFFFFFFFFFFFFFFFFFFFFFFFFFFFFFFFFFFFFFFFFFFFFFFFFFFFFFFFFFFFFFFFFFFFFFFFFF:FFFFFFF:FFFFFFFFFFFFFFFFFFFFFFFFFF:FFFFFFFFF:FFFFFFF:FFFFF:FFFFFFFFFFFFFFFFFFFFFFF::FFFFFFFFF:F:F:FFFFF:FFFF:F,FFFFFFF:FFF:FFFFFFFFFF:F,FFF,
@A00881:241:HJW2NDRXX:1:2130:31521:12430 1:N:0:CGAGAGAA+GATTGGAG
GATCAGCCTATGGGATGCAGCAGTGAGGAATATTGGTCAATGGGCGGGAGCCTGAACCAGCCAAGCCGCGTGGAGGAAGAAGGTACAGAGTATCGTAAACTCCTTTTGTCAGGGGATAAAAGGCGGGATGCGTCCCGTCCCGAAGGTACCTGAAGAAAAAGCATCGGCTAACTCCGTGCCAGCAGCCGCGGTAATACGGAGGATGCGAGCGTTCTCCGGATTTATTGGGTTTAAAGGGTGCGTAGGCCGC
+
F:FFFFF:FFFFFFFFFFFFFFFFFFFFFFFFFFFFFFFFFFFFFFFFFFFFFFFFFFFFFFFFF:F:FFFFFFFFFFFFFFFF:FFFFFFFFFFFF::FFFFFFFFFFFFFFFFFFFFFFFFFFFFFFFFFFFFFFFFFFFF:FFF:F::FFFFFFFF,FFFFFFFFFFFFFFFFFFFFFFFFFFFFFFFFFFFFFFFFFFFFFFFF:FF:F,FFFFFF:FFFFF:FFFFFFF,F,F:FFF:F::F:F:
@A00881:241:HJW2NDRXX:1:2130:32353:13182 1:N:0:CGAGAGAA+GATTGGAG
GATCAGCCTATGGGACGCAGCAGTGAGGAATATTGGTCAATGGGCGGGAGCCTGAACCAGCCAAGCCGCGTGGAGGAAGAAGGTACAGAGTATCGTAAACTCCTTTTGTCAGGGGATAAAAGGCGGGATGCGTCCCGTCCCGAAGGTACCTGAAGAAAAAGCATCGGCTAACTCCGTGCCAGCAGCCGCGGTAATACGGAGGATGCGAGCGTTATCCGGATTTATTGGGTTTAAAGGGTGCGTAGGCCGC
+
F,:FFFFFFFFFFFFFFFFFFFF,F:FFFFFFFFFFFFFFFFFFFFFFFFFFFFFFFFFFFFF,FFFFFFFFF:FFFFFFFFFFFFFFFFFFFFFFF:FFFFFFF:FFFFFFFF:F:,FFFFFFFFFFFFFFFFFFFFFFFFF:FFFFFFFFFFFFF,:FF:FFFFF:FFFFFFFFFFFFF:FFFFFFFFFFFFFFFFF,FFF:FFFFFFFFFF:,FFF,F:FFF,,FF,:FFF,FFFFFFFFF,FF,:F
@A00881:241:HJW2NDRXX:1:2130:32172:14278 1:N:0:CGAGAGAA+GATTGGAG
GATCAGCCTATGGGGTGCAGCAGTCGGGAATATTGCGCAATGGAGGGAACTCTGACGCAGTGACGCCGCGTATAGGAAGAAGGTTTTCGGATTGTAAACTATTGTCATTAGGGAAGAGAAAGGACGGTACCTAAGGAGGAAGCCCCGGCTAACTATGTGCCAGCAGCCGCGGTAATACATAGGGGGCGAGCGTTATCCGGAATTCTTGGGTGTAAAGGGTGCGTAGACGGGACATTAAGTTCGTAGTGAA
+
F:FFFFFF:F:FFFFFFFFFFFFF:FFF,:F:FFFFFFFFFFFFFFFF:FFFFFFFFFFFFFFFFFFFFFFFFFFFFFFFFF:FFFFFFFFFFFFFFFFFF:FFFFF:FFFFFFFFFFF:FF,FFFFFFFF:FFFFFFFFFFFFFFFFFFFFFFFFFFFF:::FF:FFFFFFFFF:FFFFF:FFFFFFFFFFFFFFFF,FFF:F,FFF,FFFFFFFFFFFFFFFFFFFFFFF,FFFFFFFF,::FFF:FF
@A00881:241:HJW2NDRXX:1:2130:21712:14418 1:N:0:CGAGAGAA+GATTGGAG
GATCAGCCTATGGGGGGCAGCAGTGAGGAATATTGGTCAATGGGCGGGAGCCTGAACCAGCCAAGTCGCGTGAGGGAAGACGGCCCTATGGGTTGTAAACCTCTTTTGCCGGGGAGCAAAGCGCCGCACGTGTGCGGTCTGGAGAGTACCCAAAGAATAAGCCACGGCTAACTACGTGCCAGCAGCCGCGGTAATACGTAGGTGGCACGCGTTGTCCGGACTGACTGGGCGTAAAGGGAGCGTAGGCGGC
+
F,,FFFFFFFF:FFFFFFFFFFFFFFFFFFF:FFFF:FFFFFFFFFFFFFFFFFFFF:FFF:FFFFFF:FFFFFFFFFF:FFFFFFFFFFFF:FF::,FFFFFFFFFFF:FFFF:FFFFFFFFFF:FFFF:FFFFFF,FF,F:FFFFFFFFF,:FFFFFFFFFFFFFF,FF:FFFFFFFFFFFFFFFFFFF:F,FFFFF,FFFFFFF::FFFFFFFFFFF,FFF,FF,FFFFFF,FFFFFFF,F:F:FFF
@A00881:241:HJW2NDRXX:1:2130:29017:16141 1:N:0:CGAGAGAA+GATTGGAG
GATCAGCCTACGGGGTGCAGCAGTGGGGAATATTGGGCAATGGGCGCAAGCCTGACCCAGCAACGCCGCGTGAGGGAAGAAGGCTTTCGGGTTGTAAACCTCTTTTACCAGGGACGAAGGACGTGACGGTACCTGGAGAAAAAGCAACGGCTAACTACGTGCCAGCAGCCGCGGTAATACGTAGGTTGCAAGCGTTGTCCGGATTTACTGGGTGTAAAGGGCGTGTAGGCGGAACTGCAAGTCAGATGTG
+
FFFFFFFFFFFFFFFFFFFFFFFFFFFFFFFFFFFFFFFFFFFFFFFFFFFFFFFFFFFFFFFFFFFFFFFFFFFFFFFFFFFFFFFFFFFFFFFFFFFFFFFFFFFFFFFFFFFFFFFFFFFFFFFFFFFFFFFFFFFFFFFFFFFFFFFF,F:FFFFFFFFFFFFFFFFFFFF,FFFFFFFF:FFFF:FFFFFFFFFFFFFFFFFFFFFFFF,FF,FFFFF:FFFFFFFFFFFFFFFFFFFF::FFFF
@A00881:241:HJW2NDRXX:1:2130:22101:16595 1:N:0:CGAGAGAA+GATTGGAG
GATCAGCCTACGGGACGCAGCAGTGGGGGATATTGGACAATGGGGGGAACCCTGATCCAGCGACGCCGCGTGAGTGAAGAAGTCTTTCGGTCTGTAAAGCTCTGTCAGCAGGGACGAGAGAGGACGGTCCCTGAAGAAGAAGCCCCGGCTAACTACGTGCCAGCAGCCGTGGTACTCCGTAGGGGGCACGCGTGATCCGGATTTACTGGGTGTAAAGGGAGCGCAGACGGACAGGCAAGTCTGGCGGGAA
+
F,F::FF:F:FFFFF:F:FFF:FFFFFFFFFFFFFFFF,FFFFFFFFFFFFFFFFFFFFFFF:FFFF:FF,FFFFF,FFFFFF,F:FF:FF,:FF:FFFFFFF:FFFFF:FFFF:FF:,F,FFF:FFF,FFFFF::F:F:,FFFFFFFFFF:FF:FFFFFFFFFFF:FFF:F,F,F,FF:,FFFFFFF:F:F:,,FFFFFFFF:,FFF:FF:F,,F:FFFFFFF:FFF,FFFF:FF,FF:FFFF,:,FF,
@A00881:241:HJW2NDRXX:1:2130:29432:16892 1:N:0:CGAGAGAA+GATTGGAG
GATCAGCCTATGGGGTGCAGCAGTGGGGAATATTGCACAATGGGGGAAACCCTGATGCAGCGACGCCGCGTGAGTGAAGAAGTATTTCGGTATGTAAAGCTCTATCGGCAGGGAAGAAGGAAGAGACGGTACCTGAGTAAGAAGCCCCGGCTAACTACGTGCCAGCAGCCGCGGTAATACGTAGGGGGCAAGCGTTATCCGGATTTACTGGGTGTCAAGGGAGCGCAGACGGAGAGGCAAGTCTGAAGTG
+
F,:FFFFFFFFFFFFFFFFFFFFFFFFFFFFFFFFFFFFFFFFFFFFFFFFFFFFFFFFFFFFFFFFFFFFFFFFFFFFFFFFFFFFFFFFFFFFFFFFFFFFFFF:FFFFFFF:FFFFFFFFFFFFFFFFFFFFFFFF:FFFFFFFF:FFFFFFFFFFFFFFFFF,FFFFFFFFF:FFFF,FFFFFFFF,FFF,FF:FF:FFFFF:FF:FFFFF,FFFFFFFFF:FFFFFF,FFFFFF,F::FFFFF::
@A00881:241:HJW2NDRXX:1:2130:31855:17206 1:N:0:CGAGAGAA+GATTGGAG
GATCAGCCTATGGGACGCAGCAGTGGGGAATATTGCACAATGGGGGAAACCCTGACCGAGCAACGCCGCGTGAAGGAAGAAGGTTTTCGGATTGTAAACTTCTGTTATAAAGGAAGAACGGCGGCTACAGGAAATGGTAGCCGAGTGACGGTACTTTATTAGAAAGCCACGGCTAACTACGTGCCAGCAGCCGCGGTAATACGTAGGTGGCAAGCGTTATCCGGACTTCTTGGGCGTAAAGAGGGAGCAG
+
FFFFFFFFFFFFFFFFFFFFFFFFFFFFFFFFFFFFFF,FFFFFFFFFFFFFFFFFFFFFFFFFFFFFFFFFFFFFFFFFFFFFFFFFFFFFFFFFFFFFFFFFFFFFFF:FFFFFFFFFFFFFFFFFFFFFF:F:FFFFFFFFFF:FFFFFFFFFFFFFFFF:FFF,FFF:FFFFFFFF:FFFFFF:FFFFFFFF,F:FFF,FFFFFFFFFFFFFFFFFF,FFF,:F,FFFFFFFF:F:FFFFFFFF:F
@A00881:241:HJW2NDRXX:1:2130:26901:17268 1:N:0:CGAGAGAA+GATTGGAG
GATCAGCCTATGGGACGCAGCAGTGAGGAATATTGGTCAATGGGCGGGAGCCTGAACCAGCCACGCCGCGTGGAGGAGGAAGGTACAGAGTATCGTAAACTCCTTTTGTCAGGGGATAAAAGGCGGGATGCGTCCCGTCCCGAAGGTACCTGAAGAAAAAGCATCGGCTAACTCCGTGCCAGCAGCCGCGGTAATACGGAGGATGCGAGCGTTATCCGGCTTTATTGGGTTATAAGGGTGCGTAGGCCGC
+
F:FF:FFFFFFFFFFFFFFFFFFFFFFFFFFFFFFFFFFFFFFFFFFFFFFFFFFFFFFFFFF,FFFFFFFFFFFFFFFF,FFFFFFFFFFFFFFFFFFFFFFFFFFFFFFFFFFFFFFFFFFFFFFFFFFFFFFF:FFFFFF,F:F:FFFFFF:FF:FFFFF::FFFFFFFFFFFFFFFFF:F:FFFFFFFF:FFFFFF:F:FFFFFFFFFFFFFFFF:F:FF:,:FF,:,,FFFF,:F:FFF::FFFF
@A00881:241:HJW2NDRXX:1:2130:12310:17644 1:N:0:CGAGAGAA+GATTGGAG
GATCAGCCTATGGGATGCAGCAGTAGGGAATTTTGCGCAATGGGCGAAAGCCTGACGCAGCAACGCCGCGTGATCGAGACGCCCTTCGGGGTGTAAAGATCTGTCAGTGGGGACGAAAAATGACGGTACCCACAGAGGAAGCACCGGCTAACTCCGTGCCAGCAGCCGCGGTAATACGGGGGGTGCAAGCGTTGTCCGGAATCATTGGGCGTAAAGAGTTCGTAGGCGGCACGTAAAGTCTGGTGTTAAA
+
FFFFFFFFFFFFFFFFFFFFFFFFFFFFFFFFFFFFFFFFFFFFFF:FFFFFFFFFFFFFFFFFFFFFFFFF:FFFFFFFFFFFFFFFFFFFFFFFFFFFFFFFFFFFFFFFFFF:FFFFFFFFFFFFFFFFFFFFFFFFFFFFFFFFF::FFFFFFFFFFFFFFFFFFFF:FFFFFFFFFFFFFFFFFFFFFFFFFFFFFFF,FFFFFFFF:F,FFFFFFFFFFFFFFFFFFFF,:FF,FFFFFF:F:F
@A00881:241:HJW2NDRXX:1:2130:15854:18677 1:N:0:CGAGAGAA+GATTGGAG
GATCAGCCTATGGGAGGCAGCAGTGGGGAATATTGCACAATGGGCGCAAGCCTGATGCAGCGATGCCGCGTGAGGGAAGAAGGTTTTCGGATTGTAAACCTCTGTCTTCGGGGACGAATAATGACGGTACCCGAGGAGGAAGCTCCGGCTAACTACGTGCCAGCAGCCGCGGTAATACGTAGGGAGCAAGCGTTATCCGGAATTACTGGGTGTAAAGGGAGTGTAGGCGGGATTGCAAGTCAGATGTGAA
+
FFFFFF:FFFFFFFFFFFFFFFFFFFFFFFFFFFFFFFF,FFFFFFFFFFFFFFFFFFFFFFFFFFFFFFFFFFFFFFFFFFFFFFFFFFFFFFFFFFFFFFFFFFFFFFFFF:,F:,FF:FFFF,FF,FFFF:FF:FFF:F:FFFFF:F,FFFFFFFFFFFFFFF::F:FFF:,F,FFFFFFFFF:F:F:FFFFFF,:F,,F:FFFFFFFFFFFFFF::FFFFF::FFFF,FFFFFFFFF:F:::FFFF
@A00881:241:HJW2NDRXX:1:2130:24975:18912 1:N:0:CGAGAGAA+GATTGGAG
GATCAGCCTATGGGGCGCAGCAGTGGGGAATATTGGGCAATGGGCGCAAGCCTGACCCAGCAACGCCGCGTGAAGGAAGAAGGCTTTCGGGTTGTAAACTTCTTTTATGAGGGACGAAGGACGTGACGGTACCTCATGAATAAGCCACGGCTAACTACGTGCCAGCAGCCGCGGTAATACGTAGGTGGCGAGCGTTGTCCGGATTTACTGGGTGTAAAGGGCGCGTAGGCGGGTAGGCAAGTCAGATGTG
+
FFFFFFFFFFFFFFFFFFFFFFFFFFFFFFFFFFFFFFFFFFFFFFFFFFFFFFFFFFFFFFFFFFFFFFFFFFFFFFFFFFFFFFFFFFFFFFFFFFFFFFFFFFFFFFFFFFFFFFFFFFFFFFFFFF:FFFFFFFFFFFFFFF:FFFFFFFFF,FFFFFFFFFFFFFFFFFFFFFFFFFFFFFFFFFFFFFF:FF:,FFFFFFFFFFFFFFFFFF:FFFFFFFFFFFFFFFFFFFF:FFFFFFFFF:
@A00881:241:HJW2NDRXX:1:2130:22408:18944 1:N:0:CGAGAGAA+GATTGGAG
GATCAGCCTACGGGGCGCAGCAGTGAGGAATATTGGTCAATGGGCGGGAGCCTGAACCAGCCAAGCCGCGTGGAGGAAGAAGGTACAGAGTATCGTAAACTCCTTTTGTCAGGGGATAAAAGACGGGATGCGTCCCGTCCTGAAGGTACCTGAAGAAAAAGCATCGGCTAACTCCGTGCCAGCAGCCGCGGTAATACGGAGGATGCGAGCGGTATCCGGATGTAGTGGGTTTATAGGGTGCGTAGGCCGC
+
F,,FFFFFFFFFFF::FFFFFFFFFFFFFFFFFF:FF:FFF:FFFFFFFFFFFFFFFFFFFFFF:FFFFFFFFFFFFFF:FFF:FFFF,F,FFFF:FFFFFF,FFF::FFFF,FFFFFFFFFFF:FFFFFFFFFFFFFF::FFFFFFF,FFF:,FFF:FFFF,F:F:FFFFFFFF,,FF:FFFFFFFFFF,FFF:FFF:FF:,F:F::FF:,F,F:F::FF,:,:FFFFFF:F,F,:FFFFFFFFFFFF,
@A00881:241:HJW2NDRXX:1:2130:27154:19554 1:N:0:CGAGAGAA+GATTGGAG
GATCAGCCTACGGGACGCAGCAGTGGGGGATATTGGACAATGGGGGGAACCCTGATCCAGCGACGCCGCGTGAGTGAAGAAGTATTTCGGTATGTAAAGCTCTATCAGCAGGGAAGAGAAAGAGACGGTACCTGAGTAAGAAGCCCCGGCTAACTACGTGCCAGCAGCCGCGGTCATACGTAGGGGGCAAGCGTTATCCGGATTTACTGGGTGTAAAGGGAGCGTAGACGGAAAGGAAAGTCTGAAGTGA
+
FFFFFFFFFFFFFFFFFFFFFFFFFFFFFFFFFFFFFFFFFFFFFFFFFFFFFFFFFFFFFFFFFFFFFFFF:FFFFFFFFFFFFFFFFF:FFFFFFFFFFFF:FFFFFFFFFF,FFFF:FFFFFFFFFFFFFFFFFFFFFFFFFFFFFFF:FFFFFFFFFFFFFFFFFFFFFF,FFFFF,FFFFFFFFFFFF:F,FFFFFFFFFF,FFFFFFFFF:FFFFFF,F:F:FFF,,FFF,FFFFFFF,FFFFF
@A00881:241:HJW2NDRXX:1:2130:23647:19711 1:N:0:CGAGAGAA+GATTGGAG
GATCAGCCTACGGGGTGCAGCAGTGAGGAATATTGGTCAATGGACGCAAGTCTGAACCAGCCATGCCGCGTGCAGGAAGACGGCTCTATGAGTTGTAAACTGCTTTTGTACGAGGGTAAACACGGGTACGCGTACCCGCTTGAAAGTATCGTACGAATAAGGATCGGCTAACTCCGTGCCAGCAGCCGCGGTAATACTGAGGATTCAAGCGTTATCCGGATTTATTGGGTTTAAAGGGTGCGTAGGCGGT
+
F,FFFFFFF,FFFFFFFFFFFFFFFFFFFFFFF:FFFFFFFFF:FFFFFFF:FFFFF:FFFFFFFFFFFFFFFFFF:FFFFF:FFFFFFFFFFFFFF:FFFF:FFFFFF:FFFFFFFF,,FFFFFFFFFFFFFFFFFFFFFFF:FFFFFFFFFFFF::FF:FFFFF:FFFFFFFFFF:FFFFFFFFFFFFFF:FF,F,FFFF:F:FF:FFFF,F:FFFFFFFF:,FF:FFFFFFFFF::FF:FFF:F:FF
@A00881:241:HJW2NDRXX:1:2130:24343:19946 1:N:0:CGAGAGAA+GATTGGAG
GATCAGCCTATGGGATGCAGCAGTTAGGAATATTGGGCAATGGAGGGAACTCTGACCCAGCAACGCCGCGTGAAGGAAGAAGGTTTTCGGATTGTAAACTTCTGATCTGTGGGAAGAAGGAAGTGACGGTACCACAGGAGAAAGCCACGGCTAACTACGTGCCAGCAGCCGCGGTAATACGTAGGTGGCGAGCGTTGTCCGGAATAACTGGGCGTCAAGGGAGCGTAGGTGGTCAATTAAGTTAGGTGTG
+
F:FF:FFFFFFFFFFFFFFFFFF:F:FFFFFFFFFFFFFFFFFFFFFFFFFFFFFFFF:FFFFFFFFFFFFFFFFF:FFFFFFFFFFFFFFFFFFFFFFFFFFFFFFFFFFFFFFFFFFFFFFFFFFFFFFFFFFFFFFFF:FFFFFFFFFFFFFF:FFFFF:FFFFFFFFFFFFFFFFFFFFFFFFFFFFFFFF:FFFFFFF:FFF:FFFFFFF,FFFFFFFF:FFFFFFF::F,FF:F:FF::FFFFF
@A00881:241:HJW2NDRXX:1:2130:17906:20008 1:N:0:CGAGAGAA+GATTGGAG
GATCAGCCTATGGGATGCAGCAGTCGGGAATATTGCGCAATGGAGGAAACTCTGACGCAGTGACGCCGCGTATAGGAAGAAGGTTTTCGGATTGTAAACTATTGTCATTAGGGACGAGAAAGGACGGTACCTAAGGAGGAAGCCCCGGCTAACTATGTGCCAGCAGCCGCGGTACTACATAGGGGGCGAGCGTTATCCGGAATTATTGGGTGTAAAGGGTGCGTAGACGGGATTGTAAGTTAGTAGTGAA
+
F,FFFFFF:F:FFFFFFF,FF,FFFFFF:FF,:FFFFFF:FFFFFFFFFFFFFFFFFFFFFFFFFFFFFFFF,FFFFFFFFFFFFFFFFFF,FFFF,FFFFFFFFFFFFFFFF:FFFFFF:FFFFFFF:FFFFF:FFFFF:FFFFFFFFF:F:FFFFF:FFFFF:FF:FFF:FF,FFFF:,FFFFFF:FFFF::FFFFFFFF:F,FFFFFFFFFFFFFFF:FFFFFFFFFFFFFFFF:,:FFFFF,,FFF
@A00881:241:HJW2NDRXX:1:2130:11858:20087 1:N:0:CGAGAGAA+GATTGGAG
GATCAGCCTACGGGGTGCAGCAGTAGGGAATTTTCGTCAATGGGGGCAACCCTGAACGAGCAATGCCGCGTGAGCGAAGAAGGTCTTCGGATTGTAAAGCTCTGTTGCCGGGGAAAATGGAAGGAAAGAGGAAATGCTTTTCTTTGGATGGTACCCGGCCAGAAAGTCACGGCTAACTACGTGCCAGCTGCCGCGGTAATACGTAGGTGGCAAGCGTTATCCGGAATGATTGGGGGTATAGGGTGAGCAG
+
F,FF:FFFFFFFFFFFFFFFFFFF:FFFFFFF:FFFFF,F,FFFF:FF,FFFFFFFFF,FFF,FFFFFFF:F,FFFFFFF:FFFFFFFFFFF:FFF,::FFFFFFFFFFFFFFFF,F:FFFFFFFFFFFFFF,F:FFFFFFFFFFFFFFFFF,FFFFFFFFF:F:FFFFF:FFFFF:FF:FFFFFFF:,FFFFFFFFFFF:FF:F,:FFFFF,::F,F,FFFFF:FFF:FFFFF,F:F,,:FF,:FFF:F
@A00881:241:HJW2NDRXX:1:2130:24108:21480 1:N:0:CGAGAGAA+GATTGGAG
GATCAGCCTATGGGAGGCAGCAGTGAGGAATATTGGTCAATGGGCGAGAGCCTGAACCAGCCAAGTCGCGTGAGGGAAGACGGTCCTATGGATTGTAAACCTCTTTTGCCGGGGAGCAAGGAACGGCACGAGTGCCGCTTCGGAGAGTACCCGGAGAACAAGCATCGGCTAACTCAGTGCCAGCAGCCGCGGTAATACGGAGGATGCGAGCGGTATCCGGATTTATTGGGTGTAAAGGGTGTGTAGGCGG
+
FFFFFFFFF,FFFFFFFFFFFFFFFFFFFFFFFFFFFFFFFFFFFFFFFFFFFFFFFFFFFFFFFFFFFFFFF:FFFFFFFFFFFFFF,FFFFFFFFFFFFFFFFFFFFFFFFFFFFF,FFF,FFFFFFFFFFFFFFFFFFFFFFFFFF:FFFF,FFF,FFFFFFFFFFFFFFFF,FFFFFFFFFFFFFFFFF,FFFFFFFF:,FFFF:FFF,F,FFFFF:FFF:FFFFFF,FF,FFFFFFFFF,FFFFF
@A00881:241:HJW2NDRXX:1:2130:18421:21652 1:N:0:CGAGAGAA+GATTGGAG
GATCAGCCTATGGGGGGCACCAGTGGGGAATATTGCACAATGGGGGAAACCCTGATGCAGCAACGCCGCGTGAAGGAAGACGGTTTTCGGATTGTAAACTTCTATCGACAGGGACGAAAGAGATGACGGTACCTGACTAAGAAGCCCCGGCTAACTACGTGCCAGCAGCCGCGGTAATACGTAGGGGGCAAGCGTTATCCGGAATTACTGGGTGTAAAGGGAGCGCAGACGGCAGGGCAAGTCCGGAGTG
+
FFFFFFFFFFFFFFFFFFFFFFFFFFFFFFFFFFFFFFFFFFFFFFFFFFFFFFFFFFFFFFFFFFFFFFFFFFFFFFFFFFFFFFFFFFFFFFFFFFFFFFFFFFFFFFFFFFFFFFFFFFFFFFFFFFFFFFFFFFFFFFFFFFFFFFFFFFFFFFFFFFFFFFFFFFFFFFFFFFFFFFFFFFF:FFFFFFFFFFF:FFFF,FF:FFFFFFFFF:FFFFFF::FFFFFFFFFFFFFFFFFFFFFFFF
@A00881:241:HJW2NDRXX:1:2130:32235:22435 1:N:0:CGAGAGAA+GATTGGAG
GATCAGCCTACGGGGCGCAGCAGTGGGGGATATTGCACAATGGGCGGAAGCCTGATGCAGCGACGCCGCGTGAAGGAGGAAGTATTTCGGTATGTAAACTTCTATCAGCAGGGAAGAAAGATGACGGTACCTGAGTAAGAAGCTCCGGCTAAATACGTGCCAGCAGCCGCGGTAATACGTATGGAGCAAGCGTTATCCGGATTTACTGGGTGTAAAGGGAGCGCAGGCGGCATGGCAAGTCCGATGTGAA
+
FFFFFFFFFFFFFFFFFFFFF:F:FFFFFFFFFFFFFFFFFFFFFFFFFFFFFFFFFFFFFFFFFFFFFFFFFFFF:FFF:FF,FFFFFFFFFFFFFFFFFF:FFFFFFFFF:FFFFFFFFFFFFFFFFFFFFFFFFFFF,FFFFFFFFFFFFFFFFFFFFFFFFFFFFFFFFFFFFFFFFFFFFFFFFFFF:FFFFFFFFFFF,FFFFFFFFF,,FFFFF:FFFF:FF:FFFFFFFFFFFF:F:FFF:F
@A00881:241:HJW2NDRXX:1:2130:23095:22639 1:N:0:CGAGAGAA+GATTGGAG
GATCAGCCTATGGGGGGCAGCAGTGAGGAATATTGGTCAATGGGCGGGAGCCTGAACCAGCCAAGCCGCGTGGAGGAGGAAGGTACAGAGTATCGTAAACTCCTTTTGTCAGGGGATAAAAGGCGGGATGCGTCCCGTCCCGAAGGTACCTGAAGAAAAAGCATCGGCTAACTCCGTGCCAGCAGCCGCGGTAATACGGAGGATGCGAGCGTTATCCGGATTTATTGGGTTTAAAGGGTGCGTAGGCGGA
+
F,FFFFFF:F:FFFFFFFFFFFFFF:FFFFFFFFFFFFFFFFFFFFFFFFFFFFFFFFFFFFF:FFFF:FFFFFFFFFFF,FFF,FFFFFFFFFFFF:FF:FFFF:FFFFFFFFFFF:F:FFFF:FFFFFFFFFFFFFFFFF,,FFF:FFFFFFFFF,FFFFFFFFFFF:FFFFFFFFFFFFFFFFFFFFFFF:FFFFFFFFFFFFF,FF:FF:FFFFFFF,:FF:FFF,,F:FFFFFFFFF:F:FF:FF
@A00881:241:HJW2NDRXX:1:2130:24126:22670 1:N:0:CGAGAGAA+GATTGGAG
GATCAGCCTACGGGGCGCAGCAGTGGGGAATATTGCACAATGGGCGCAAGCCTGATGCAGCAACGCCGCGTGAGCGAAGAAGGTCTTCGGATCGTAAAGCTCTGTCCTTGAGGAAGAAGGAAGTGACGGTACTCAAGGAGGAAGCCCCGGCTAACTACGTGCCAGCAGCCGCGGTAATACGTAGGGGGCAAGCGTTCTCCGGAATTATTGGGCGTAAAGAGTACGTAGGTGGTTTTGTAAGCGCGGGGTG
+
FFFFFFFFFFFFFFFFFFFFFFFFFFFFFFFFFFFFFFFFFFFFFFFFFFFFFFFFFFFFFFFFFFFFFFFFFFFF:FF:FFFFFFFFFFFFFFFFFFFFFFFFFF:FFFFFFFFFFFFFFFFFFFFFFFFFFFFFFFFFFFFFFFFFFFFFFFFFFFFF:FFFFFFFFFFFFFF:FFFFFFFFFFFFFFFFFFFF,FFFFFFFFFFFFFF:FFFFFFFFFFFFFF:FFFFFFF:FFFFFFFFFFFFFFF
@A00881:241:HJW2NDRXX:1:2130:30572:23531 1:N:0:CGAGAGAA+GATTGGAG
GATCAGCCTATGGGGCGCACCAGTGAGGAATATTGGTCAATGGGCGGAAGCCTGAACCAGCCAAGTCGCGTGAGGGAATAAGGCCCTACGGGTCGTAAACCTCTTTTGCCGGGGAGCAAGGGCGGGGACGTGTCCCGGCCCGGAGAGTACCCGGAGAAAAAGCGTCGGCTAACTCCGTGCCAGCAGCCGCGGTAATACGGAGGATGCGAGCGTTATCCGGATTTATTGGGTTTAAAGGGTGCGTAGGCGG
+
FFFFFFFFFFFFFFFFFFFFFFFFFFFFFFFFFFFFFFFFFFFFFFFFFFFFFFFFFFFFFFFFFFFFFFFFFFFFFFFFFFFFFFFFFFFFFFFFFFFFFFFFFFFFFFFFFFFFFFFFFFFFFFFFFFFFFFFFFFFFFFFFFFFFFFFFFFFFF,FFFFFFFFFFFFFFFFFFFFFFFFFFFFFFFFFFFFFFFF:FFFFFFFFFFFFF:FFFFFFFFF,F:FFFFFFFFFFFFFFFFFFFFFFFFF
@A00881:241:HJW2NDRXX:1:2130:26323:23750 1:N:0:CGAGAGAA+GATTGGAG
GATCAGCCTATGGGAGGCAGCAGTGGGGAATATTGGGCAATGGAGGCAACTCTGACCCAGCAACGCCGCGTGAGCGATGAAGGTCTTCGGATTGTAAAGCTCTTTAAGTGGGGACGAAGAAAGTGACTGTACCCACAGAATAAGCCTCGGCTAACTACGTGCCAGCAGCCGCGGTAATACGTAGGAGGCAAGCGTTATCCGGAATGACTGGGCGTAAAGGGTGCGTAGGTGGCTTAGCAAGTTAGTAGCG
+
F,FFFFFFF,FFFF:FFFFFFFFFFFFFFFFFFFFFFFFFFFFFFFFFFFFFFFFFFFFFFFFFFFFFFFFFFFFFFFFFFFFFFFFFFFFFFFFFFFFFFFFFFFFFFFFFFFFFFF:FF:FFFFFFFFFF:FFFFFFFFFFFFFFF,FFFFFFFFFFFFFFFFFFF:FFFFFFFFFFFFFFFFFFFFFFFFFFFFFFFFF:,FFFFFFFFF:FFFFF:FFFFF:FFFFF:FF:FF:FFFFF,F:FFF,
@A00881:241:HJW2NDRXX:1:2130:29803:23923 1:N:0:CGAGAGAA+GATTGGAG
GATCAGCCTATGGGGGGCACCAGTATTAGATACCCATGTAGTCCCTTTTGCGATGTCCTATGGGATGCACCAGATCAGCCTACGGGATGCAGCAGTGGGGAATATTGCACAATGGGGGAAACCCTGATGCAGCGACGCCGCGTGAGTGAAGAAGTATTTCGGTATGTAAAGCTCTATCAGCAGGGAAGAAAATGACGGTACCTGCATAAGAAGCCCCGGCTAACTACGTGCCAGCAGCCGCGGAACTACG
+
FFFFFFFFFFFFFFFF:FFFFFFFFFFFFFFFFFFFFFFF,FFFFFFFFFFFF,FFFFFFFFFFFFFFFFFFFFFFF,F:FFFF::FFFFFFFFF:F,FFFFFFFF,FF:FFF::FFFFFFFFFF,FFFFFFF:FFF:FFFF:F::FFF,FFF::FF,FFFFFFFFFFFF:F:FFFFFFFFF,:F:FFF:FFFFFFF,FFF,F,F,,FF,FFFFFFFFFFF:FF,FF,FF::FF:FFFFFFFF,F,F,:,
@A00881:241:HJW2NDRXX:1:2130:25292:24032 1:N:0:CGAGAGAA+GATTGGAG
GATCAGCCTACGGGACGCAGCAGTGGGGAATATTGCACAATGGGGGAAACCCTGATGCAGCGACGCCGCGTGAGTGAAGAAGTATTTCGGTATGTAAAGCTCTATCAGCAGGGAAGAAGATGACGGTACCTGAGTAAGAAGCCCCGGCTAACTACGTGCCAGCAGCCGCGGTAATACGTAGGGGGCAAGCGTTATCCGGATTTACTGGGTGTAAACGGAGCGTAGACGGCGATGCACGTCTGAAGTGAAA
+
FFFFFFFFFFFFFFFFFFFFF:FFFFFFFFF::FFFFFFFFFFFFFFFFFFFFFFFFFFFFFFFFFFFFFFFFFFFFFFFFFF:FFFFFFFFFFFF:FFFFFFFFF:FFFFFFFFFFFF:FFFFFFFFFFFFFFFFFFFFFFFFFFFFFFFFFFFFFFFFFFFFFFFFFFFFFFF:FFFFFFFFFFFFFFFFFFFFFFFFFFFFFFFFFFFFFFFFFFFFF:FFFFFF:F:F,FFF,FF:FFF:FFFF,F
@A00881:241:HJW2NDRXX:1:2130:31575:24361 1:N:0:CGAGAGAA+GATTGGAG
GATCAGCCTATGGGGGGCAGCAGTGGGGAATATTGGGCAATGGGCGCAAGCCTGACCCAGCAACGCCGCGTGAAGGAAGAAGGCTTTCGGGTTGTAAACTTCTTTTATCTGTGACGATAGTGACGGTAGCAGATGAATAAGCTCCGGCTAACTACGTGCCAGCAGCCGCGGTACTACGTAGGGAGCGAGCGTTATCCGGATTTACTGGGTGTAAAGGGCGCGTAGGCGGGCTGACAAGTCAGATGTGAAA
+
F:,F,FFF:FFFFFFFF:FFFFF,FFFFFFFFFFFFFFFFFFFFFFFFFFFFFFFFFFFFFFFFFFFFFFFFFFFFF,FFFFFFFFF:FFFFFFFFFFFFFFFFFFFFFFFFFFFFFFF:FFFFFFF,:FFFF:FFF:FFFFFFFFF:FFFFFFFFF::F::FFFFFFFFFF:,F:FFFF:FFFFFFFFFF,F,FFFF:F,F:F:FFFFFFFFFFF,FFFF:F,F:FFFF:FFF:F:F,F,F:F:F:FFF
@A00881:241:HJW2NDRXX:1:2130:26693:24455 1:N:0:CGAGAGAA+GATTGGAG
GATCAGCCTATGGGAGGCAGCAGTGAGGGAAGAAGGTTTTCGGATTGTAAACCTCTGTCGTCGGGAACGATAATGACGGTACCCGACAAGGAAGCTCCGGCTAACTACGTGCCAGCAGCCGCGGTAATACGTAGGGAGCGAGCGTTGTCCGGAATTACTGGGTGTAAAGGGAGCGTAGGCGGGGTTGCAAGTCAGATGTGAAATGTAGGGGCTTAACCCCTGAACTGCATTTGACACTGTACTTCTTGAG
+
F,:FFFFFFFFFFFFFFFFFFFFFFFFFFFFFF:FFFFFFFFFFFFFFFFFFFFFFFFFFFFFFFFFFFFFFFFFFFFFFFFFFFFFFFFFF,FFFFFFFFFFFFFFFFFFFFFFFFFFFFFFFFFFFFFFFFFFFFFFFFFFFFFFFFF:FFFFFFFFFFFFFFFFFFFFFFFFF,:F:FFFFFFFFFFFFFFFFFFFFFF,FFFFF::FFFFFFFFFF:FF:FFFFF:FFF:,F:FF:F,FF:F::F,
@A00881:241:HJW2NDRXX:1:2130:26205:24925 1:N:0:CGAGAGAA+GATTGGAG
GATCAGCCTATGGGAGGCAGCAGTGAGGAATATTGGTCAATGGGCGGGAGCCTGAACCAGCCAAGTCGCGTGAGGGAAGACGGCCTTATGGGTTGTAAACCTCTTTCAGATGAGAGTAAAGGGTGTTACGCGTAACACATTGCAAGTATCATCAGAAGAAGCATCGGCTAATTCCGTGCCAGCAGCCGCGGTAATACGGAAGATGCGAGCGTTCTCCGGATTTATTGGGTTTAAAGGGTGCGTAGGCGGA
+
F::FFFFFFFFFFFFFFFFFFFFFFFFFFFFFFFFFF:FFFF:FFFFFFFFFFFFFFF,FFF:FFFFFF::FF:FFFFF:FFFFFF:FFFFFFFFFFFFFFFFFFFFFF,FF:F:FFFFFF:FFFFFFFFFFFF:F:FF:FFF:FFF,FFFFFFFFFFFFFFFFFF:FFFFFFFF,F:FFFFFFFF:FFFFFFFFFF:FF:F,FFFFFFFF,F,:FFFFF,,FF,FFFFFF:FFFFF,FF:FFFF,F,F,
@A00881:241:HJW2NDRXX:1:2130:26313:24987 1:N:0:CGAGAGAA+GATTGGAG
GATCAGCCTACGGGAGGCAGCAGTGGGGAATATTGGGCAATGGAGGCAACTCTGACGCAGTGACGCCGCGTATAGGAAGAAGGTTTTCGGATTGTAAACTATTGTCGTTAGGGAAGATACAAGACAGTACCTAAGGAGGAAGCCCCGGCTAACTATGTGCCAGCAGCCGCGGTAATCCATAGGGGGCAAGCGTTCTCCGGAAGTATTGGGTGTAAAGGGGGCGTAGATGGAGGAGCAAGTTGGTTGTGAA
+
F,FFFFFFFFFFFF:FFFFFFFFFFFFFFFFF:F:F:F,FFF,FFFFFFFFFFFFFFF:FFF,FFFFFFFFFFFF,FFF:FFFFFFFFF:FFFFFF:,:F:FFFFFF:FF:FFFFF,F,:FFFFFFF:FFFFFF:FF:FFFFFFFFFFFFFFFFFFFFFFF:F:FFFFFFF,:FFF,FF:,,FF:FFFFFFFFF,FFFF::F,,FF:FF:FFFF:FFFF,,:FF,:FFFFFF:FF,:F:FFF:::FFF:F
@A00881:241:HJW2NDRXX:1:2130:20238:25927 1:N:0:CGAGAGAA+GATTGGAG
GATCAGCCTACGGGATGCAGCAGTGAGGAATATTGGTCAATGGGCGGGAGCCTGAACCAGCCAAGCCGCGTGGAGGAAGAAGGTACAGAGTATCGTAAACTCCTTTTGTCAGGGGATCAAAGGCGGGATGCGTCCCGTCCCGAAGGTCCCTGAAGAAAAAGCATCGGCTCACTCCGTGCCAGCAGCCGCGGTAATACGGAGGATGCGAGCGTTATCCGGATGTATTGGGTTTAAAGGGTGCGTAGGCCGC
+
F,:F,FFFFFFFFF,FFFFFFFFFFFFFFFFFF::FFFFFFFFFFFFFFFFFFF::FFFFFFF::FFFFFFFFFFFFFFFFFFFFFFFFFFFFFFFFF:FFFFFF:FFFFFFFF:FF,FFFFFFFFFFFFFFFFFFFFFFFFFFFFF,FFFFFFF,F:,FFF:FFFFFF,FFFFFFFF:F:FFFFFFFFFF:FFFFFFFFFFFFFF:FFFFF,FFFFFFFF,:FFFFFF,::FFFFFFF,FFFFFFF,FF
@A00881:241:HJW2NDRXX:1:2130:23845:26162 1:N:0:CGAGAGAA+GATTGGAG
GATCAGCCTATGGGGCGCAGCAGTGGGGAATATTGGGCAATGGGCGCAAGCCTGACCCAGCAACGCCGCGTGAAGGAAGAAGGCCCTCGGGTTGTAAACTTCTTTTATGAGGGACGAAGAAGTGACGGTACCTCAGGAATAAGCCACGGCTAACTACGTGCCAGCAGCCGCGGTAATACGTAGGTGGCAAGCGTTATCCGGATTTACTGGGTGTAAAGGGCGTGTAGGCGGGACTGCAAGTCAGAGGTGA
+
F,:FFFFFF:FFFFFFFFFFFFF,FFFFFFFFF,FFFFF:FFFFFFF,FFFFFFFFFFFFF:FFFFFFFF:FF,FFFFFFFFFFFFFF:FF:FFFFFFF:FFF,FFFFFFFFFFFFF,FF:FFFFFF:F,F:FF,,FFFFFFFFFFFF:FF:,FFF:FFFF:FFF:FFFFFFF,F,F:FFFFFFFFFFFFFF:,FFF::F:F,FFF,FFFFFFF:F:FF:F:FFFFFFFFFFFFFFF,FF:FF:F,FFF:
@A00881:241:HJW2NDRXX:1:2130:27073:26177 1:N:0:CGAGAGAA+GATTGGAG
GATCAGCCTACGGGAGGCAGCAGTCGGGAATATTGCACAATGGAGGGAACTCTGATGCAGTGACGCCGCGTATAGGAAGAAGGTCTTTGGATTGTAAACTATTGTCGACAGGGAAGAAAAATGACAGTACCTGTGGAGGAAGCTCCGGCAAACTACGTGCCAGCAGCCGCGGTAATACGTAGGGAGCGAGCGTGATCCGGAATTATTGGGTGTAAAGGGCGCGTAGACGGTATGGCAAGTTAGTTGTGAA
+
FFFFFFFFFFFFFFFFFFFFFFFFFFFFF:FFFFFFFFFFFFFFFFFFFFFFFFFFFFFFFFFFFFFFFFFF:FFFF:FFFFF,F:FFFF::FF:FFFFFF:FFFFFFFFFFFF:FFFFFFFFFFFFFFFFFFFFFFFFFFFFFFFFFFFFFFFFFFFFFFFFFFFFFFF:F:F,FFFFFFFFFFFFFFFFFF,FFFFFFF,FF,FFFFFFFFF:FFFFFFFFFFFFFF:,FFFFF:FFFFFFFFFFFFF
@A00881:241:HJW2NDRXX:1:2130:27353:26381 1:N:0:CGAGAGAA+GATTGGAG
GATCAGCCTACGGGACGCAGCAGTGAGGAATATTGGTCAATGGGCGGAAGCCTGAACCAGCCAAGTCGCGTGAGGGATGAAGGCCCTACGGGTTGTAAACCTCTTTTGCCGGGGAACAAGTGCCGGGACGTGATTCCGGAGCTGAGTGTACCCGGAGAAAAAGCATCGGCTAACTCCGTGCCAGCAGCCGCGGTAATACGGAGGATGCGAGCGTTATCCGGATTTATTGGGTTTCAAGGGTGCGTTGGCG
+
F,:FFFFFFFFFFFFFFFFFFFFFFFFF:FF:FFFFFFFFFFFFFFFFFFFFFFFFFFFF:FFFFFFFFFFFFFFFFFFFFFFF:FFFFFFFFFFFFFFFFFFFFFFFFFFFFFF:FFFFFFFFFF:FFFF:FFFFFFFFFFFFFFFFFFFFFFFFFFFF:FF:FFFFFFFFFFF:FFFFF:FFFFFFFFFFFFF:F:FFFFFFFFFFFFFFFF:FFFFFF,,F,FF,FF,:FF,,FFFFFFF:,,FFF:
@A00881:241:HJW2NDRXX:1:2130:28601:27195 1:N:0:CGAGAGAA+GATTGGAG
GATCAGCCTATGGGACGCACCAGTGAGGAATATTGGTCAATGGGCGGGAGCCTGAACCAGCCAAGCCGCGTGGAGGAAGAAGGTACAGAGTATCGTAAACTCCTTTTGTCAGGGGATAAAAGGCGGGATGCGTCCCGTCCCGAAGGTACCTGATGAATAAGCTCCGGCTAACTACGTGCCAGCAGCCGCGGTAATACGTAGGGAGCGAGCGTTATCCGGATTTACTGGGTGTAAAGGGCGCGTAGGCGGG
+
FF:FFFFFFFFFFFFFFFF:FFFFFFFFFFFFFFFFFFFFFFFFFFFFFFFFFFFFFFFFFFF,FFFFFFFFFFFFFFFF:FFF::FFFFFFFFFFFF:FFF,FFFFFFF:FFFF,F,FFFFFFFFFFFF,:FFFFFFFFFFFFFF,F:FFFFFF:FFFFFFFFFFFF:FFFF:FFFFFFFFFFFFFFFFFFF,FFFFFFFFF,FFFFFFF::F:FFFF,F,FF:FFFF,F:FFF:FFFFFFFFF,:FF,
@A00881:241:HJW2NDRXX:1:2130:21251:27242 1:N:0:CGAGAGAA+GATTGGAG
GATCAGCCTATGGGAGGCAGCAGTGAGGAATATTGGTCAATGGGCGGGAGCCTGAACCAGCCAAGCCGCGTGGAGGAAGAAGGTACAGAGTATCGTAAACTCCTTTTGTCAGGGGATAAAAGACGGGATGCGTCCCGTCCTGAAGGTACCTGAAGAAAAAGCATCGGCTAACTCCGTGCCAGCAGCCGCGGTAATACGGAGGATGCGAGCGTTATCCGGATTTATTGGGTTTAAAGGGTGCGTAGGCCGC
+
FFFFFFFFFFFFFFFFFFFFFFFFFFFFF:FFFFFFFFFFFFFFFFFFFFFFFFFFFFFFFFFFFFFFFFFFFFFFFFFFFFFFFFFFFFFFFFFFFFFFFFFFFFFFFFFFFFFFFFFFFF:F:FFFFFFFFFFFFFFFFFF,FFFFFFFFFFFFFFFFF:FFFFFFFF:FFFFFFFFFFFFFFFFFFFFFFFFFFFFFFFFFFFFFFFFF::FFFFFFF,F:FFFFFFFFFFFFFFFFFFFFFFFFFF
@A00881:241:HJW2NDRXX:1:2130:15085:27524 1:N:0:CGAGAGAA+GATTGGAG
GATCAGCCTACGGGATGCAGCAGTGGGGAATATTGGGCAATGGGCGCAAGCCTGACCCAGCAACGCCGCGTGAAGGAAGAAGGCTTTCGGGTTGTAAACTTCTTTTATGAGGGACGAAGGACGTGACGGTACCTCATGAATAAGCCACGGCTCACTACGTGCCAGCAGCCGCGGTAATACGTAGGTGGCAAGCGTTATCCGGATGTATGGGGTGTACAGGGCGTGTAGGCGGGACTGCCAGTCAGATGTG
+
F,FFFFFFF,FFFFF,FFFFFFFFFFFFFFFFFFFFFF,F,FFFFFFF::FFFFFFFFFFFF:FFFFFFF:FFFFFF:FFFFFFF,FFFFFF,FFFFFFFFFFFFFFFFFFFFFFFF:FF,FFFFFFFFFF:FFF:FFFFFFFFFF,FFFFF,FFFFFFFFFFFFF:FFFFFFFF:FFFFFF,FFFFFFFF:F:,F,FFFF:F:,FF:,FFF,F:F,FFFF:FF:,,FFFFFFF:FFF,FF,F,FFFFFF
@A00881:241:HJW2NDRXX:1:2130:12427:27680 1:N:0:CGAGAGAA+GATTGGAG
GATCAGCCTACGGGGGGCAGCAGTGGGGAATATTGCACAATGGGGGAAACCCTGATGCAGCGACGCCGCGTGAGTGAAGAAGTATTTCGGTATGTAAAGCTCTATCAGCAGGGAAGAAGATGACGGTACCTGAGTAAGAAGCCCCGGCTAACTACGTGCCAGCAGCCGCGGTAATACGTAGGGGGCAAGCGTTATCCGGATTTACTGGGTGTAAAGGGAGCGTAGACGGCGATGCAAGTCTGAAGTGAAA
+
F:FF,FFFFFFFFFFFFFFFF:FFFFFFFFFFFFFFFFFFFFFFFFFFFFFFFFFFFFFFFF:FF,FF:FFFFFFFFFFFFFFFFFFFFFFFFFFFFFFFFFFFFFF:FFFFFFFFFFF:FFFFFFFFFFFFFFF:FFFFFFF,FFFFFFFFFFFFFFFFFFF:FFFFFFFFFFFFF::FFFFFFF,FFFF,FFFFFFFF:FFFFF:,FFFF,FFFFFFFFFFFFFFFFFF,FFFF:FFFF::FFF:,F,
@A00881:241:HJW2NDRXX:1:2130:25427:27868 1:N:0:CGAGAGAA+GATTGGAG
GATCAGCCTACGGGGCGCAGCAGTGGGGAATATTGGGCAATGGGCGCAAGCCTGACCCAGCAACGCCGCGTGAAGGAAGAAGGCTTTCGGGTTGTAAACTTCTTTTATGAGGGACGAAGGATGTGACGGTACCTCATGAATAAGCCACGGCTAACTACGTGCCAGCAGCCGCGGTAATACGTAGGTGGCGAGCGTTGTCCGGATTTACTGGGTGTCAAGGGCGCGTAGGCGGGTAGGCAAGTCAGATGTG
+
FFFFFFFFFFFFFFFFFFFFFFFFFFFFFFFFFFFFFFFFFFFFFFFFFFFFFFFFFFFFFFFFFFFFFFFFFFFFF:FFFFFFF:FFFFFFFFFFFFFFFFFFFFFFFFFFFFFFFFFFF:FFFFFFFF:FFFFFFFFFFFFFFFFFFFFFFFFFFFFFFFFFFFFFFFFFFFF::FFFFFFFFFFFFFFFFFFFFFFFFFFFFF:FFFFF,FF,FFFFFFFFFFFFF:FFF:FFFFF,FF:FFFFFFF
@A00881:241:HJW2NDRXX:1:2130:26106:28228 1:N:0:CGAGAGAA+GATTGGAG
GATCAGCCTACGGGACGCAGCAGTGAGGAATATTGGTCAATGGGCGGGAGCCTGAACCAGCCAAGCCGCGTGGAGGAAGAAGGTACAGAGTATCGTAAACTCCTTTTGTCAGGGGATAAAAGACGGGATGCGTCCCGTCCTGAAGGTACCTGAAGAAAAAGCATCGGCTAACTCCGTGCCAGCAGCCGCGGTAATACGGAGGATGCGAGCGTTATCCGGATTTATTGGGTTTAAAGGGTGCGTAGGCCGC
+
FFFFFFFFFFFFFFFFFFFFFFFFFFFFFFFFFFFFFFFFFFFFFFFFFFFFFFFFFFFFFFFFFFFFFFFFFFFFFFFFFFFFFFFFFFFFFFFFFFFFFFFFFFFFFFFFFFF:FFFFFFFFFFFFFFFFFFFFFFFFFFF:FFFFFFFFFFFF:FFFFFFFFFFFFFFFFFFFFFFFFFFFFFFFFFFF,FFFFFFFFFFFFFFFFFFF,FFFFFFFFFFFFFFFFFFFFF:FFFFFFFF:FFFFF:
@A00881:241:HJW2NDRXX:1:2130:19235:29042 1:N:0:CGAGAGAA+GATTGGAG
GATCAGCCTACGGGAGGCAGCAGTGGGGAATATTGCACAATGGGGGAAACCCTGATGCAGCGACGCCGCGTGAGTGAGGAAGTACTTCGGTATGTAAAGCTCTATCAGCAGGGAAGAAAATGACGGTACCTGACTAAGAAGCACCGGCTAAATACGTGCCAGCAGCCGCGGTAATACGTATGGTGCAAGCGTTATCCGGATTTACTGGGTGTAAAGGGTGCGTAGGTGGCATGGCACGTCAGACGTGAAA
+
F,FFFFFFFFFFFFFFFF,FFFFFFFFF::FFFFFFFFFFFFFFFFFFFFFFFFFFFFFFFFFFFFFFFF:FFF,FFFF,FFFFF,,:FFFF,F,:FFFFFF,FFFFFFFFF:F:FFF,:F:FFFFF,FFFFFF,F:FFFFFF:FFFFFFFFFFFFFFFF:FFFFFFFFFFF:FFFFFFFFFFFFF,::FF,F,F:FFFF:FFFF:FFF::,F,FFFFFF:F,FFFFFFFFFFFFF,FF:FFF,FF:FFF
@A00881:241:HJW2NDRXX:1:2130:27362:31000 1:N:0:CGAGAGAA+GATTGGAG
GATCAGCCTACGGGATGCAGCAGTGGGGAATATTGCACAATGGGGGAAACTCTGACGCAGTGACGCCGCGTATAGGAAGAAGGTTTTCGGATTGTAAACTATTGTCGTTAGGGAAGATACAAGACAGTACCTAAGGAGGAAGCCCCGGCTAACTATGTGCCAGCAGCCGCGGTCATACATAGGGGGCAAGCGTTATCCGGAAGTATTGGGTGTACAGGGTGCGTAGATGGAGGAGCAAGTTGGTTGTGAA
+
F,FF:FFFFFFFFFFFF:F:FFFFFFFFF:FFFFFFFFFFFFFFFFFFFFFF:FFFFFFF,FFFF,FFFFF:FFFFFFFFFFFFFFFFFFFFFFFF::F:FFFFFFFFFFFFFFFFFFFFFFFFFFFF:FF,FFFFFFFFFFFFFFFFFFFFFFF,FFFF::FFFFFFFFFF:,:F,F:FFFFFFFFFFFFFFFFFFFFF,F,FFFFFFFFFFF,FFFFFFFFFFFFFFFFFF::FFF:FFFFF,:FFFF
@A00881:241:HJW2NDRXX:1:2130:17734:31360 1:N:0:CGAGAGAA+GATTGGAG
GATCAGCCTATGGGAGGCAGCAGTGGGGAATATTGCACAATGGGGGAAACCCTGATGCAGCGACGCCGCGTGAGTGAAGAAGTATTTCGGTATGTAAAGCTCTATCAGCAGGGACGAAGGAGACGGTACCTGAGTAAGAAGCCCCGGCTAACTACGTGCCAGCAGCCGCGGTAATACGTAGGGGGCAAGCGTTGTCCGGATTTACTGGGTGTAAAGGGAGCGTAGACGGCAGGACACGTCTGAAGTGACA
+
FFFFFFFFFFFFFFFFFF:FFFFFFFFFFFFF:FFFFFFFFFFFFFFFFFFFFFFFFFFFFFFFFFFFFF:FFF:FFFFFFFFFF:FFFFFF,FFFFFFF:FF:FFFFFFFFFF,FFFFFFF,FFFF,FFFFFFFFFFF:FFFFFFFFFFFFFFFFFFFFFFFFFFF:FF:FFF:FFFFFFFFFF:F,FFFFFFFFF:FFFFFFFF:FFFFFF,F:FF,::FFFF:,FFFF:::,FFF::FFF:FF:FF,
@A00881:241:HJW2NDRXX:1:2130:28818:31955 1:N:0:CGAGAGAA+GATTGGAG
GATCAGCCTATGGGACGCAGCAGTGGGGAATATTGCACAATGGGGGGAACCCTGATGCAGCGACGCCGCGTGAAGGAAGAAGTATCTCGGTATGTAAACTTCTATCAGCAGGGAAGAAAATGACGGTACCTGACTAAGAAGCCCCGGCTAACTACGTGCCAGCAGCCGCGGTAATACGTAGGGGGCAAGCGTTATCCGGAATTACTGGGTGTACAGCGCACGTAGGCTGTTGTGTAAGTCAGGGGTGAAA
+
FFF:FFFFFFFFFFFFFFFF,F,F:FFFFF,FFFFFFFFFF,FF,:FF,,FFFFFFFFF,FFF:F:FFF:F:FF:FFFFFFFFFFFFFFFFFFFFFFFF:FFFFFFFF,F::FFFFFFFFF,FFF:FFF:F:F,FFF:FFF,F,FFFF:FFFFFF::,FF:FFFFFFF,FF,F,FFFFFF,::FFF:FF:FFFFFFFFFF:FFFFF,F:FFFF,,::,FF:,FFFFFF,:FFFF:FFFFFF:F:FFFFFF
@A00881:241:HJW2NDRXX:1:2130:16604:32471 1:N:0:CGAGAGAA+GATTGGAG
GATCAGCCTATGGGACGCAGCAGTTAGGAATATTGGGCAATGGAGGAAACTCTGACCCAGCAACGCCGCGTGAAGGATGAAGGCCCTCGGGTTGTAAACTTCTTTTATGAGGGACGAAGGACGTGACGGTACCTCATGACTAAGCCCCGGCTAACTACGTGCCAGCAGCCGCGGTAATACGTAGGTGGCGAGCGTTGTCCGGATTTACTGGGTGTAAAGGGCGCGTAGGCGGGCATGCAAGTCAGATGTG
+
FFFFFFFFFFFFFFFFFFFF:FFFFFFFFFFFFF:FFFFFFFFFFFFFFFFFFF:FFFFFFF:FFFFFFFFFFFFFFFFFFFF:FFFFFFFFFFFFFFFFFFFFFFFFFFFFFFFFFFFFFF:FFF:FFFFFFFFFF:F,FFFFFF,FFFFFFFFFFFFFFFFFFF,FF:F,FFF,FFFF:,FFFF:FFFFFFF:FFF:FFFFFFF::FFFFFFFFFFFFFFFFFF:FFF,:FFFFFFFFFFFFF,FFFF
@A00881:241:HJW2NDRXX:1:2130:30761:32753 1:N:0:CGAGAGAA+GATTGGAG
GATCAGCCTATGGGACGCAGCAGTGGGGAATATTGCACAATGGGGGGAACCCTGATGCAGCGACGCCGCGTGAGTGAAGAAGTATCTCGGTATGTAAAGCTCTATCAGCAGGGAAGAAACAGCGGCCTTACGGACGCCGGACGGTACCTGACTAAGAAGCCCCGGCTAACTACGTGCCAGCAGCCGCGGTAATACGTAGGGGGCAAGCGTTATCCGGATTTACTGGGTGTAAAGGGAGCGTAGACGGTGA
+
FFFFFFFFFFFFFFFFFFFFFFFFFFFFFFFFFFFFFFFFFFFFFFFFFFFFFFFFFFFFFFFFFFFFFFFFFFFFFFFFFFFFFFFFFFFFFFFFFFFFFFFFFFFFFFFFFF:FF:FFFFFFFFFFFFFFFFFFFFFFFFFFFFFFFFFFFFFFFFFFFFFFFFFFFFFFFFFFFFFFFFFFFFFFFFFFFFFFFFFFFFFFF:FFFFFFFFFFFFFF:,FFFFFFFFFFF:::FFFFFFF:F:,FF:
@A00881:241:HJW2NDRXX:1:2130:8603:33332 1:N:0:CGAGAGAA+GATTGGAG
GATCAGCCTATGGGATGCAGCAGTGGGGGATATTGCACAATGGGGGGAACCCTGATGCAGCAACGCCGCGTGGGTGAAGGAGTGATTCGTCACGTAAAGCCCTATCGGCAGGGAAGAAGGAAGACGGTACCTGACTAAGAAGCCACGGCTAACTACGTGCCAGCAGCCGCGGTAATACGTAGGTGGCGAGCGTTGTCCGGAATTACTGGGTGTAAAGGGAGTGCAGGCGGGAAAGCAAGTCAGAAGTGAA
+
FFFFFFFFFFFFFFFFFFFFFFFFFFFFFFFFFFFFFFFFFFFFFFFFFFFFFFFFFFFFFFFFFFFFFFFFFFFFFFFFFFFFFFFFFFFFFFFF:FFFFFF:FFFFFFFFFF,FFFFFFFFFFFFF:FFFFFFFFFF:FFFFFFFFFF:FFFFFFFFFFFFFFFFFFFFFFF:FFFF:FFFFFFFFFFFFF,FFFFFFFFFFFFFFFFFFF,:FFFFFFFFFFFFFFFFFFFFFFFFFFFFF,FF,,F
@A00881:241:HJW2NDRXX:1:2130:23068:33614 1:N:0:CGAGAGAA+GATTGGAG
GATCAGCCTATGGGGGGCAGCAGTGGGGAATATTGGGCAATGGAGGCAACTCTGACCCAGCAACGCCGCGTGAGCGATGAAGGTCTTCGGATTGTAAAGCTCTTTAAGTGGGGACGAAGAAAGTGACTGTACCCACAGAATAAGCCTCGGCTAACTACGTGCCAGCAGCCGCGGTAATACGTAGGAGGCAAGCGTTATCCGGAATGACTGGGCGTAAAGGGTGCGTAGGTGGTTTGGCAAGTTGGTAGCG
+
F,:FFFF:FFFFFFFFFFFFFFFFFFFFFFFF:FFFFFF:FFFFFFFFFFFFFFFFFFFFF,FFFFFFFFFFFFFF:FFFFFFFFFFFFFFFFFFFFFFFFFFFFFFFFFFFFFFFFFF:FFFFFFFFFFFFFFFFFFFFFFF,FFFF:FFFFF:FFFFFF:FFFFFFFFFFFFFFFFFFFFFFFF::FFFFFFFFFFFFFFFFFFFFFF,FFFFFFFFF:FF:FFFFFFF::FFFFFFFFFF:FFF:F,
@A00881:241:HJW2NDRXX:1:2130:22064:33630 1:N:0:CGAGAGAA+GATTGGAG
GATCAGCCTATGGGGCGCAGCAGTGGGGAATCTTGCGCAATGGGCGGAAGCCTGACGCAGCGACGCCGCGTGCGGGACGAAGGCCTTCGGGTCGTAAACCGCTTTCAGCAGGGACGAGGCCCTCACGGTGACGGTACCTGCAGAAGAAGCCCCGGCTAACTACGTGCCAGCAGCCGCGGTAATACGTAGGGGGCGTGCGTTATCCGGATTCATTGGGCGTAAAGCGCGCGTAGGCGGCTGCCTAAGCGGA
+
FFFFFFFFFFFFFFFFFFFFFFFFFFFFFFFFFFFFFFFFFFFFFFFF:FFFFFFFFFFFFFFFFFFFFFFFFFFFFFFFFFFFFFFFFFFFFFFFFFFFFFFFFFFFFFFFFFFFFFFFFFFFFFFF:FFFFFFFFFFFFFFFFFF,FFFFFFFFFFFFFFFFFFFFFFFFFFFFFFFFFFFFFFF,FFFFFFFFFFF,FFFFFFFFFFFFFFFFFFFFFFFFFFFFF:FFF:FFFFFFFFF,F:FFFF
@A00881:241:HJW2NDRXX:1:2130:28971:33786 1:N:0:CGAGAGAA+GATTGGAG
GATCAGCCTACGGGGGGCAGCAGTAGGGAATTTTCGTCAATGGGGGCAACCCTGAACGAGCAATGCCGCGTGAGCGAAGAAGGTCTTCGGATTGTAAAGCTCTGTTGCCGGGGAAAAAGGAAGGAAAGAGGAAATGCTTTTCTTTGGATGGTACCCGGCCAGAAAGTCACGGCTAACTACGTGCCAGCAGCCGCGGTAATACGTCGGTGGCAAGCGTTATCCGGACTGATTGGGCGTGAAGGGTGAGCAG
+
FFFFFFFFFFFFFFFFFFFFFFFFFFFFFFFFFFFFFFFFFFFFFFFFFFFFFFFFFFFFFFFFFFFFFFFF,FFFF:FFFFFFFFFFFF:,FFFFFFFFFFFFFFFFFFFFFFF,FFFFFFFFF,FFFFFF:FFFFFFFFFF,FFFFFFFFF:FFFF:F:FFFFFF:FFFFFFFFFF:FFFFFFFFFFFFFFFFFF:FFFFFF,FFFFF,FFFFF,,FFFFFFF,FFFFFFFFFFFFFFFFFFFFFFFF
@A00881:241:HJW2NDRXX:1:2130:31087:33818 1:N:0:CGAGAGAA+GATTGGAG
GATCAGCCTACGGGGCGCAGCAGTGAGGAATATTGGTCAATGGGCGCGAGCCTGAACCAGCCAAGTCGCGTGAGGGAAGACGGCCTTATGGGTTGTAAACCTCTTTCAGATGAGAGTAAAGGGTGTTACGTGTAGCACATTGCAAGTATCATCAGAAGAAGCATCGGCTAATTCCGTGCCAGCAGCCGCGGTAATACGGAAGATGCGAGCGTTATCCGGATGTAGTGGGTTTAAAGGGTGCGTAGGCGGT
+
F:,F:FFFFFFFFFFFFFFFFFFFFFFFFFFFFFFFFFFFFFFFFFFFFFFFFFFFFFFFFFFFFFFFFFFFFFFFFFFFFFFFFFFFF:FFFFFFFFFFFFFFFFFFFFFFFFFFFFFFFFFFFFFFFFFFFFFFFFFFFFFFFFF:FFFFFFFFFFFFFFFFFFFFFFFFFFFFFFF:FFF:,FFFFFFFF,FFFFFF,FFFF,FFFFFF,FFFF:FF:,FF,FFFFF,,F,FFFFFFFFFFFFFF:F
@A00881:241:HJW2NDRXX:1:2130:29921:34147 1:N:0:CGAGAGAA+GATTGGAG
GATCAGCCTACGGGATGCAGCAGTGGGGAATATTGCACAATGGGGGAAACCCTGATGCAGCGACGCCGCGTGAGTGAAGAAGTATTTCGGTATGTAAAGCTCTATCAGCAGGGAAGAAAATGACGGTACCTGACTAACAAGCCACGGCTAACTACGTGCCAGCAGCCGCGGTAATACGTAGGTGGCAAGCGTTGTCCGGATTTACTGGGTGTAAAGGGCGCGTAGGCGGATAGGCAAGTCAGATGTGAAA
+
F,,F,FFFFFFFFFFFFFFFFFFFFFFFFFFFFFFFF:F::FFFFFFFFFFFFFFFFFFFFFFFFFFFFFFFFFFFFFFFFFFFFFFFFFF,FFFF,FF:FFFFFFFFFFFFFFFFFF,:,F:FFFFF:FFF:FFF:FF,FFFFFFFFFFFFF:FFFFFFFFFFFFFFFFFF,FFFFFFFF:FFFFFFFFFF:,FFFFFFFFFFFF::FFFF::FFF,FFFFFFFFFF:FF,FF:F::FFFF:,:FF:,F
@A00881:241:HJW2NDRXX:1:2130:26467:34522 1:N:0:CGAGAGAA+GATTGGAG
GATCAGCCTACGGGGTGCAGCAGTGGGGAATATTGCACAATGGGGGGAACCCTGATGCAGCGACGCCGCGTGAGTGAGGAAGTATTTCGGTATGTAAAGCTCTATCAGCAGGGACGAAAGAGAGACGGTACCTGACTAAGAAGCACCGGCGAAATACGTGCCAGCAGCCGCGGTAATACGTATGGTGCAAGCGTGATCCGGATTTACTGGGTGTAAAGGGTGCGTAGGTGGCATGGCAAGTCAGAAGTGA
+
F,FFFFF:FFFFFF:FFFFFFFFFF:FFFFFF,FFF::F:FFF:FFFF:FFFFFFFFFFFFFFFFFFFFFFF:F,FFFFF,FF,F:FFFFF:FF:FFF,FFF:FFFFFFFFFFF,:FFFFFFF:FFF:FFF:FFF:,FFFFFFFFFFFF:,FFFFFFFF:FF:FFFFFF,FFFF,F:FFFFF,FFFFFF:F:F:,F:F,F,FF:FFF,FF:FFF,FFFFFFF:FF,,FFFFF,,,:F:,FFF,:F,FFFF
@A00881:241:HJW2NDRXX:1:2130:28818:34554 1:N:0:CGAGAGAA+GATTGGAG
GATCAGCCTACGGGAGGCAGCAGTGGGGAATATTGGGCAATGGGCGCAAGCCTGACCCAGCAACGCCGCGTGAAGGAAGAAGGCCCTCGGGTTGTAAACTTCTTTTGTCAGGGACGATAGTGACGGTACCTGACGAATAAGCCACGGCTAACTACGTGCCAGCAGCCGCGGTAATACGTAGGTGGCAAGCGTTATCCGGATTTACTGGGTGTAAAGGGCGTGTAGGCGGGACTGCAAGTCAGATGTGAAA
+
FFFFFFFFFFFFFFFFFFFFFFFFFFFFFFFFFFFFFFFFFFFFFFFFFFFFFFFFFFFFFFFFFFFFFFFFFFFFFFFFFFFFF:FFFFFFFFFFFFFFFFFFFFFFFFFFFFFFFFFFFFFFFFFFFFFFFFFFFFFFFFFFFFFFFFFFFFFFFFFFFFFFFFFFFFFFFFF,FFFFFFFFFF,FFFF:FFFFFFFFFFFFF:FFF:FFF,FFFFFF:FF:FFFF,FF:FFFFFFFFFF::::FFF,
@A00881:241:HJW2NDRXX:1:2130:27968:34741 1:N:0:CGAGAGAA+GATTGGAG
GATCAGCCTATGGGGTGCAGCAGTGGGGAATATTGCACAATGGGGGGAACCCTGATGCAGCGACGCCGCGTGAAGGAAGAAGGTCTTCGGATTGTAAACTTCTTTTATGAGGGACGAAGGACGTGACGGTACCTCATGAATAAGCCACGGCTAACTACGTGCCAGCAGCCGCGGTAATACGTAGGGGGCGAGCGTTATCCGGATTTACTGGGTGTACAGGGAGCGTAGACGGAAAGGCAAGTCTGAAGTG
+
F::FFFFFFFFFFFFFFFFFFFF:FFFFFFFFFFFFFFFFFFFFFFFFFFFFFF:FFFFFFFFFFFFFFFFFF,FFFFFFFFFFFFFFFFF:FF::FFFFFFFFFFFFFFFFFFFFFFFFFFFFFFFFFFFFFFFFFFFF,FFFFFFFFFF,FFFFFFFFFFFFFFFFFFFFFFF:FFFFF:FFFFFFFFFFFFFFFFFFFFFF:F,,:FFFF:FF,,FFFFFF:,FFFFF:,F:FFFF,FF:FFF,FFF
@A00881:241:HJW2NDRXX:1:2130:22625:34914 1:N:0:CGAGAGAA+GATTGGAG
GATCAGCCTATGGGGGGCAGCAGTGAGGAATATTGGTCAATGGGCGGGAGCCTGAACCAGCCAAGCCGCGTGGAGGAAGAAGGTACAGAGTATCGTAAACTCCTTCTGTCAGGGGATAAAAGACGGGATGCGTCCCGTCCTGAAGGTACCTGAAGAAAAAGCATCGGCTAACTCCGTGCCAGCAGCCGCGGTAATACGGAGGATGCGAGCGTTATCCGGATTTATTGGGTTTCAAGGGTGCGTAGGCCGC
+
F,FFFFF:FFFFFFFFFFFFFFFFFFFFFFFFFFFFFFFFFFFFFFFFFFFFFFFFFFFFFFFFFFFFFFFFFFFFFFFFFFFFFFFFFFFFFFFFFFFFFFFFFFFFFFF,FFFFF:F:FFFFFFFFFFFFFFFFFFFFFFF,FFFFFFFFFFFFFFF,FF::FFFFF:FFFF,FFFFFFFFFFFFFFFFFFFFFFFFFFFF:FFFFF,FFF,:,F:F::::FFFFF:,,F,:,FFFFFFF,FFFF::F
@A00881:241:HJW2NDRXX:1:2130:19361:34961 1:N:0:CGAGAGAA+GATTGGAG
GATCAGCCTACGGGACGCACCAGTATTAGATACCCAAGTAGTCCCGAAACATCACGCCTATGGGACGCAGCAGTCGAGAATCATTCACAATGGGGGGAACCCTGATGGTGCGACGCCGCGTGGGGGAGGAAGGTCTTCGGATTGTAAACCCCTGTCATGCAGGAGCAAGGCGAGAGTTGATAGTACTGCAAGAGGAAGAGACGGCAAACTCTGTGCCAGCAGCCGCGGTAATACAGAGGTCTCAAGCGTT
+
F,FFFFFFFFFFFFFFFFFFFFFFFFFFFFFFFFFFFFFFFFFFFFFFFFFFFFF,FFFFFFFFF:FF::FFFF:FFFFFFFFFFFF:FFFFFFFFFF:FFFFFFFFFFFFFFFFFFFFF:FFFFFFFF,:FFFFFFFFF::FFFFF,FFFFFFFFFFFFFFF:FFF:FFFFFFFF:,,FF:FFFFFFFFFFFFFF:F,FFFFFFFFF:FFFFFFFFFFFFFFFFFFFFFF,FFF:FFFF:F,FFFFFF:
@A00881:241:HJW2NDRXX:1:2130:25816:35305 1:N:0:CGAGAGAA+GATTGGAG
GATCAGCCTATGGGATGCAGCAGTGAGGAATATTGGTCAATGGGCGGGAGCCTGAACCAGCCAAGCCGCGTGGAGGAAGAAGGTACAGAGTATCGTAAACTCCTTTTGTCAGGGGATAAAAGACGGGATGCGTCCCGTCCTGAAGGTACCTGAAGAAAAAGCATCGGCTAACTCCGTGCCAGCAGCCGCGGTAATACGGAAGATGCGAGCGTTATCCGGATTTATTGGGTTTAAAGGGTGCGTAGGCGGA
+
FFFFFFFFFFFFFFFFFFFFFFFFFFFFFFFFFFFFFFFFFFFFFFFFFFFFFFFFFFFFFFFFFFFFFFFFFFFFFFFFFFFFFFFFFFFFFFFFFFFFFFFFFFFFFFFFFFF:FFFFFFFFFFFFFFFFFFFFFFFFFFFFFFFFFFFFFFFF:FFFFF:FFFFFFFFFFFFFFFFFFFFFFFFFFFFF,FFFFFFF::FFFFFFFFFFFFFFFF:FFFFFFFFFF:FFFFFFFFFFF::FFFFFFF
@A00881:241:HJW2NDRXX:1:2130:21640:35744 1:N:0:CGAGAGAA+GATTGGAG
GATCAGCCTATGGGATGCAGCAGTGGGGGATATTGGACAATGGGGGGAACCCTGATCCAGCGATGCCGCGTGAGGGAAGAAGGTTTTCGGATTGTAAACCTCTGTGGAGCGGGACGATAATGACGGTACCGCTCAAGGAAGCCACGGCTAACTACGTGCCAGCAGCCGCGGTAATACGTAGGTGGCGAGCGTTGTCCGGAATTACTGGGTGTAAAGGGAGTGTAGGCGGGAAGGCAAGTCAGAAGTGAAA
+
FFFFFFFFFFFFFFFFFFFFFFFFFFFFFFFFFFFFFF:FFFFFFFFFFFFFFFFFFFFFFFFFFFFFFFFFFFFFFFFFFFFFFFFFFFFFFFFFFFFFFFFFFFFFFFFFFFFFFFFFFFFFFFFFFFFFFFFFFFF,FFF:FFFFF:FFFFFFFFFFFFFFFFFFFFFFF:FFFF:FFFFFFFFFFFFFFFFF:FFFFFFFFFFFFFF:FFFFFFFFFFFFFFFFF:F,FFFFF:F:FFF::FFFF:
@A00881:241:HJW2NDRXX:1:2130:19379:35931 1:N:0:CGAGAGAA+GATTGGAG
GATCAGCCTATGGGAGGCAGCAGTGAGGAATATTGGTCAATGGGCGGGAGCCTGAACCAGCCAAGCCGCGTGGAGGAGGAAGGTACAGAGTATCGTAAACTCCTTTTGTCAGGGGATAAAAGGCGGGATGCGTCCCGTCCCGAAGGTACCTGAAGAAAAAGCATCGGCTAACTCCGTGCCAGCAGCCGCGGTAATACGGAGGATGCGAGCGTTATCCGGATTTATTGGGTTTAAAGGGTGCGTAGGCCGC
+
F,FFFFFF,F:FFFFFFFFFFFFFFF:FFFFFF:FFFFFFFFFFFFFFFFFFFFFFFFFFFFFFFFFFFFFFFFFFFFFFFFFFFFFFFFFFFFFFF:FFFFFF::FFFFFFFFFFFFF,FFFFFFFFFFFFFFFFFFFFFFF:FFF,FFFFFFFFF,FFFFF,FFFFFFFFFFFFFFFFFFFFFFFFFFFFFFFFFFFFFFFFFFFFFFF:,FFFFFFFF,F:F:FFF:FF::FFF::FFF:::FFFFF
@A00881:241:HJW2NDRXX:1:2130:16324:36182 1:N:0:CGAGAGAA+GATTGGAG
GATCAGCCTACGGGGTGCAGCAGTGAGGAATATTGGTCAATGGGCGCAAGCCTGAACCAGCCAAGTCGCGTGAGGGATGACGGTCCTATGGATTGTAAACCTCTTTTGTCGGGGAGCAAGGCCCGCCACGTGTGGCGGGAAGGAGAGTACCCGAAGAAAAAGCATCGGCTAACTCCGTGCCAGCAGCCGCGGTAATACGGAGGATGCGAGCGTTATCCGGATTTATTGGGTTTAAAGGGTGCGTAGGCGG
+
FF:FFFFFFFFFFFFFFFFFFFFFFFFFFFFFFFFFFFFFFFFFFFFFFFFFFFFFFFFFFFF,FFFFFFFFFF:FFFFFFFFFFFFFFFFFFFFFFFFFFFFFFFFFFFFFFFF:FFFFFFF:FFFFFFFFFFFFFFFFFFFFFFFFFF:FFFFF:FFFFFFFFFFFFF:FFFFFFF:F:FFFFFFFFFF:F:FFFFFFFFFFFFFFFFFFFF:FFFFFFFFFFF:FFFF,FFF:FFFFFFFFFFFFFF
@A00881:241:HJW2NDRXX:1:2130:20862:36526 1:N:0:CGAGAGAA+GATTGGAG
GATCAGCCTATGGGATGCAGCAGTGGGGGATATTGGACAATGGGGGGAACCCTGATCCAGCGATGCCGCGTGAGGGACGAAGGATGTGACGGTACCTCATGAATAAGCCACGGCTAACTACGTGCCAGCAGCCGCGGTAATACGTAGGTGGCGAGCGTTGTCCGGATTTACTGGGTGTAAAGGGAGCGCAGACGGACGTGCAAGTCCGGAGTGAAAGGCGGGGGCCCAACCCCCGGACTGCTCTGGAACC
+
FFFFFFFFFF,FFFFFFFFFFFFFFFFFFFFFFFFFFFFFFFFFFFFFFFFFFFFFF:FFFFFFFFFFFFFFF,FFFFF:FFFFFFFFFFF:FFFFFFFFFFFFFFFFFFFFFF:FFFFFFFFFFFFFFFFFFFFFFFF,FFFFFFFFFFFFFFFFFFFFFFFFFFFFF:FFFFFFFFF,FFFFFFFFFFFF::FFFFFFFFFFFFFFFFF:F,FFF,FFFFF::FFF:FFFFFFFF:FFF:FFFFFF:F
@A00881:241:HJW2NDRXX:1:2130:25952:36699 1:N:0:CGAGAGAA+GATTGGAG
GATCAGCCTACGGGATGCAGCAGTGCGGAATATTGGTCAATGGGCGGGAGCCTGAACCAGCCAAGCCGCGTGGAGGAAGAAGGTACAGAGTATCGTAATCTCCTTTTGTCAGGGGATAAAAGGCGGGATGCGTCCCGTCCCGAAGGTACCTGACGAAAAAGCATCGGCTATCTCCGTGCCAGCAGCCGCGGTAATACGGAGGATGCGAGCGTTCTCCGGATTTATTGGGGTTAAAGGGTGCGTAGGCCGC
+
F::F:FFFF:,FFF:FFFFFFFF,F,FFFFFFFF:FFF:FFF:FFFFFFFFFFFF,FFFFFFFFFFFFFFFFFF:FFFFFFFFF:FFFFFF,FFFFFF,FFFFFF:FFF:F:FFFFFFFF:FFFFFFFFFFFFFFFFFFFFFFFFF:FFFFFFFFFFFF,FF::FFFFF,,FFFFFF:FF:FFFFF::FFF:FFFFFFF,:FFFFFF:FFFFF,FF:F:,,,FFF,FFF,,FFF,FFF:F:FFFFFFFFF
@A00881:241:HJW2NDRXX:1:2131:24469:1846 1:N:0:CGAGAGAA+GATTGGAG
GATCAGCCTATGGGGTGCAGCAGTGAGGAATATTGGTCAATGGGCGGGAGCCTGAACCAGCCAAGCCGCGTGGAGGAAGAAGGTACAGAGTATCGTAAACTCCTTTTGTCAGGGGATAAAAGACGGGATGCGTCCCGTCCTGAAGGTACCTGAAGAAAAAGCATCGGCTAACTCCGTGCCAGCAGCCGCGGTAATACGGAGGATGCGAGCGTTATCCGGATTTATTGGGTTTAAAGGGTGCGTAGGCGGA
+
FFFFFFFFFFFFFFFFFFFFFFFFFFFFFFFF:FFFFFFFFFFFFFFFFFFFFFFFFFFFFFFFFFFFFFFFFFFFFFFFFFFFFFFFFFFFFFFFFFFFFFFFFFFFFF,FFFFF:FFF::FFFFFFFFFFF:FFFFFFFFF:FFF:FFFFFF:FFF,FFFFFF:FFFFF::FFF:FFFFFF:FFFFFFFF:FFFFFFFFFFFFFFFFFFF:F,FFF:F:F,FF:FFF,FFFF:FFFF:FFFF:FFFFF
@A00881:241:HJW2NDRXX:1:2131:31467:2284 1:N:0:CGAGAGAA+GATTGGAG
GATCAGCCTACGGGAGGCAGCAGTGGGGAATATTGGTCAATGGGGGAAACCCTGAACCAGCAACGCCGCGTGAAGGAAGAAGGCTTTCGGGTTGTAAACTTCTTTTATCAAGGACGATAGTGACGGTACTTGATGAATAAGCTCCGGCTAACTACGTGCCAGCAGCCGCGGTAATACGTAGGGAGCGAGCGTTATCCGGATTTACTGGGTGTAAAGGGCGCGTAGGCGGGCTGACAAGTCAGATGTGAAA
+
F,FFFFFFF:FFFFFFFFFFFFF:FFFFFFF:FFFFF:FFFFFFFFFFFFFFFFFFFFFFF:FFFF:FFFFFFFFFFFF:FFFFFFFFFFFFFFFFFFFFFFFFFFFF:FFF:F:FFFFFFFFFFFFFFFFFFFFFFFFFFFFFFFFFFFFFFFFF:FFFFF::FFFFFFFF,:F,FFFFFF:FFFFFFFF,F,FFFFF:,FFFF,FFFFFFFFFFFF:FFFFFFFFFFFFFFFFF:,,FFFFFFFF,FF
@A00881:241:HJW2NDRXX:1:2131:20392:2362 1:N:0:CGAGAGAA+GATTGGAG
GATCAGCCTACGGGGCGCAGCAGTGAGGAATATTGGTCAATGGGCGGGAGCCTGAACCAGCCAAGCCGCGTGGAGGAAGAAGGTACAGAGTATCGTAAACTCCTTTTGTCAGGGGATAAAAGACGGGATGCGTCCCGTCCTGAAGGTACCTGAAGAAAAAGCATCGGCTAACTCCGTGCCAGCAGCCGCGGTAATACGGAGGATGCGAGCGTGCTCCGGATTTATTGGGTTTAAAGGGTGCGTAGGCCGC
+
F:,:FFFFF:FFFFFFFFF:FFFFFFFFFFFFFFFFFFFFFFFFFFFFFFF:FF:FFFFFFFFFF,FFF:,FFFFFFFFFFFFFF:FFFFFFFFFFFFFFFFF:FFF:FF:FFFF,FF,:FFFF:FFFFFFFFFFFFFFFFFFFFFFFFFFFFFFFF:::FFFFFFFFFFFFF:FFFFFF::FF:FFFFFFFFFFFFFFF,F,FFFFFFF::,,:FFF:,:,FFF,FFF:F,F,,FFF:FFF:FF:F,FF
@A00881:241:HJW2NDRXX:1:2131:16649:2801 1:N:0:CGAGAGAA+GATTGGAG
GATCAGCCTATGGGACGCAGCAGTGAGGAATATTGGTCAATGGGCGGGAGCCTGAACCAGCCAAGCCGCGTGGAGGAGGAAGGTACAGAGTATCGTAAACTCCTTTTGTCAGGGGATAAAAGGCGGGATGCGTCCCGTCCCGAAGGTACCTGAAGAAAAAGCATCGGCTAACTCCGTGCCAGCAGCCGCGGTAATACGGAGGATGCGAGCGTTATCCGGATTTATTGGGTTTAAAGGGTGCGTAGGCCGC
+
F,FFFF:FFFFFFFFFFFFFFFFFFFFFF,FFFFFFFFFFFFFFFFFFFFFFFF:FFFFFFFFFFFFFFFFFFFFFFFFFFFFFFFFFFFFFFFFFFFFFFFFF:FFFFFFFFFFF:FFFFFFFFFFFFFFFFFFFF:FF:FF,FFF:FFFFFFFFFFFFF:FFFFF:F:FFFFFFF:FFFFFFFFFFFFF:FFFFFFFFFFFFFFFFFFFFFFFFFFFFFFFFFFFFFF,F,FFFFFFFFFFFFFF:FF
@A00881:241:HJW2NDRXX:1:2131:20030:3082 1:N:0:CGAGAGAA+GATTGGAG
GATCAGCCTACGGGAGGCAGCAGTTAGGAATATTGCGCAATGGAGGGAACTCTGACGCAGTGACGCCGCGTATAGGAAGAAGGTCTTCGGATTGTAAACTATTGTCAATAGGGAAGAGAAAGGACAGTACCTAAGGAGGAAGCCCCGGCTAACTATGTGCCAGCAGCCGCGGTAATACATAGGGGGCGAGCGTTATCCGGATTTACTGGGTGTAAAGGGAGCGTAGACGGTGATGTAAGTCTGGAGTGAA
+
FFFFFFFFFFFFFFFFFFFFFFF:FFFFFF:FFFFFFFFFFFFFFFFFFFFFFFFFFFFFFFFFFFFFFFFFFFFFFFFFFFFFFFFFFFFFFFFFFFFFFFFFFFFFFFFFFFFFFFFFFFFFFFFFFFFFFFFFFFF:FFFFFFFFFFFFFFFFFFFFFFFFFFFFFFFFFF:FFFFFFFFFFFFFFFFFF:FFF:FF,FFF:FF:FFFFFFFFFF,FF:FFFFFFFFFFFFFFFFFFFFFFFFFFFF
@A00881:241:HJW2NDRXX:1:2131:30110:3349 1:N:0:CGAGAGAA+GATTGGAG
GATCAGCCTATGGGGTGCAGCAGTGGGGAATATTGGGCAATGGGCGAAAGCCTGACCCAGCAACGCCGCGTGAGGGAAGAAGGCCTTCGGGTTGTAAACCTCTTTTACCAGGGACGAAGGACGTGACGGTACCTGGAGAAGAAGCAACGGCTAACTACGTGCCAGCAGCCGCGGTAATACGTAGGTTGCAAGCGTTGTCCGGATTTACTGGGTGTAAAGGGCGTGTAGGCGGAGCTGCAAGTCAGATGTG
+
F,FFFFFFFFFFFFFFFF:FFFFFFFFFFFFFFFFFFFFFFFFFFFFFFFFFFFFFFFFFFFFFFFFFFFFFFFFFFFFFFFFFFFFFFFFFFFFFFFFFFFFFFFFFFFFFFFFFFFFF:FFFFFFFFFFFFFFFFFFFFFFFFF,FFFFFFFFFFF:FFFFFFFFFFFFFFFFF,FFFFFFFFFFFFFFFFFFFFFF:F,,FFFFFFFFFFFFFFFFFFFFF:FFFFFFFFFFFFFF:FFF,FF::FF
@A00881:241:HJW2NDRXX:1:2131:12147:4711 1:N:0:CGAGAGAA+GATTGGAG
GATCAGCCTATGGGATGCAGCAGTGAGGAATATTGGTCAATGGGCGGGAGCCTGAACCAGCCACGTCGCGTGAGGGAAGACGGCCTTATGGGTTGTAAACCTCTTTCAGATGAGAGTAAAGGGTGCTACGCGTAGCACATTGCAAGTATCATCAGAAGAAGCATCGGCTAATTCCGTGCCAGCAGCCGCGGTAATACGGACGATGCGAGCGTTATCCGGATGTATTGGGTTTAAAGGGTGCGTAGGCGGA
+
F,,FFFFFF::FFF:,FFFFFFFFFFFFFFFFFFFF:FFFFFFFF:FFFFFFFFF:FFFFFFF,FFFFFFFFFF:FFFFFFFFFF:FF:FFFFFFFFFFFFFFFFFFFF:FFFFF:F,FFFFFFFFFFFFFFFFFFFF,FFFFFFFFFFF:FFFFFFFF,FFF:FFFFFFFFFFFFFFFFFFFFFFFFFFFF,FFFF:F:,FFF::FFF:FFFFF:FF:,F,FF:FFFFFF:FFFFFF,FF:F,,::FFF
@A00881:241:HJW2NDRXX:1:2131:32777:6214 1:N:0:CGAGAGAA+GATTGGAG
GATCAGCCTACGGGATGCAGCAGTGGGGAATATTGGGCAATGGAGGCAACTCTGACCCAGCAACGCCGCGTGAGCGATGAAGGTCTTCGGATTGTAAAGCTCTTTAAGTGGGGACGAAGAAAGTGACTGTACCCACAGAATAAGCCTCGGCTAACTACGTGCCAGCAGCCGCGGTAATACGTAGGAGGCAAGCGTTATCCGGAATGACTGGGCGTAAAGGGTGCGTAGGTGGTCTTATAAGTTAGTAGCG
+
F::FFFFFFFFFFFFFFFFFFFFFFFFFFFFFFFFFFFFFFFFFFFF:FFFFFFFFFFFFFFFFFFFFFFFFFFFFFFF:FFFFFFFFFFFFFFFFFFFFFFFFFFFFFFFFF:FFFFF:FFFFF:FFFFFFFFFFFFFFFFFFFFFFFFFF:FFFFFFFFFFFFFFFFFFFFFF:FFFFFFF:FFFFFFF:FFFF,FFFFFFFFFF:FFFFFFFFFFF,FFF,FF:FFF:FF:FFFF:FF:FF:FFFFF
@A00881:241:HJW2NDRXX:1:2131:28275:6621 1:N:0:CGAGAGAA+GATTGGAG
GATCAGCCTATGGGGTGCAGCAGTGGGGAATATTGCACAATGGAGGGACCTCTGATGCAGCGATGCCGCGTGAGGGAAGAAGGTTTTCGGATTGTAAACTCCTGTCGTGCGGGACGAATGATGACGGTACCGCACAAGAAAGCCACGGCTAACTACGTGCCAGCAGCCGCGGTAAAACGTCGGTGGCAAGCGATGTCCGGAATTCCTGGGTGTACAGGGAGCGCAGGCGGGCTGACACGTTGGGAGTGAA
+
F,::FFFFFFFFFFF:,FFFFFFF:FFF,,FFFFF:FFFF:FFFF:,F,F:FFF:FFFFFFFFF:FFFFFFF:FFF:,FF,FF,FFFFFF:FFFF:,FF:FF,FFF::,FFFFF:FFFFFF:FFFFFFFFFF:F:FF:FF,FFFFFFFF::FFF:FF:FFF:FF:FFFFFFF,FF::FFFF::FFFFF,F::,::FF:F:,,,:,FFFFFF:F:F:F:FFFF::FF,FFFFFF,FFF,,FF:FFF:::F,
@A00881:241:HJW2NDRXX:1:2131:25771:6825 1:N:0:CGAGAGAA+GATTGGAG
GATCAGCCTACGGGATGCAGCAGTGAGGAATATTGGTCAATGGGCGGGAGCCTGAACCAGCCAAGCCGCGTGGAGGAAGAAGGTACAGAGTATCGTAAACTCCTTTTGTCAGGGGATAAAAGGCGGGATGCGTCCCGTCCCGAAGGTACCTGAAGAAAAAGCATCGGCTAACTCCGTGCCAGCAGCCGCGGTAATACGGAGGATGCGAGCGTTATCCGGATTTATTGGGTTTAAAGGGTGCGTAGGCCGC
+
FFFFFFFFFFFFFFFFFFFFFFFFFFFFFFFFFFFFFFFFFFFFFFFFFFFFFFFFFFFFFFFFFFFFFFFFFFFFFFFFFFFF:FFFFFFFFFFFFFFFFFFFFFFFFFFFFFFFF:FFFFFFFFFFFFFFFFFFFFFFFFFFFFFFFFFFFFFFFFFFFFFFFFFFFFFFFFFFFFFFFFFFFFFFFFFFFFFFFFF:FFF:FFFFFFFFF,FFFFFF:FFF:FFFF:FFFFFFFFFFFFF:FFF:FF
@A00881:241:HJW2NDRXX:1:2131:32850:6840 1:N:0:CGAGAGAA+GATTGGAG
GATCAGCCTACGGGGTGCAGCAGTGAGGAATATTGGTCAATGGGCGGGAGCCTGAACCAGCCAAGCCGCGTGGAGGAGGAAGGTACAGAGTATCGTAAACTCCTTTTGTCAGGGGATAAAAGACGGGATGCGTCCCGTCCTGAAGGTACCTGAAGAAAATGCATCGGCTACCTCCGTGCCAGCAGCCGCGGTAATACGGAGGATGCGAGCGGTCTCCGGCTTTAGTGGGTTTAAAGGGTGCGTAGGCCGC
+
F,F:FFF:FFFFFFFFFFFFFFFFFFFFFFFFFFFFFFFFFFFFFFFFFFF,FFFFFFFFFFFFFFFFFF,FFFFFFFFFFFFFF:FFFFFFFFFFFFFFFFFF:FFFFFFFF:F:FFFFFF,FFFFFFF:FFFFFFFF:FFFFF:FFF,:FFFFFFFF,FFFFF,:,FF,FFFFFFFF:F:FFFF,FFFFFF,FF,FF,::FFFFF::FF,:::F:::,,F:F,FFFFFF:F,:F::FFF,:FFFFF::
@A00881:241:HJW2NDRXX:1:2131:19180:6934 1:N:0:CGAGAGAA+GATTGGAG
GATCAGCCTACGGGGGGCAGCAGTGGGGAATATTGGGCAATGGGCGCAAGCCTGACCCAGCAACGCCGCGTGAAGGAAGAAGGCTTTCGGGTTGTAAACTTCTTTTATGAGGGACGAAGGACGTGACGGTACCTCATGAATAAGCCACGGCTAACTACGTGCCAGCAGCCGCGGTAATACGTAGGTGGCGAGCGTTGTCCGGATTTAGTGGGTGTAAAGGGCGCGTAGGCGGGTCGGCAAGGCAGATGTG
+
F,:FFFFFFFFFFFFFFFFFFFF:FFFFFFFFFFFFFFF:F:,FFFFFF,FFFFFFFFFFF:,FFFFFFFFFFFFFFFFF,FFFFFFFFFF:FFFFFFFFFFFFFFFFFFFFFFFFFFFFFFFFFFFFFF,FF:FFFFFFF:FFF:FFFFF:FFFFFFFFFF:FFFFFFFFFFFFF:FF:FFF:FFFFFFFFFFFFFFFFFF,FFF::F:FF:FFFFF:FFFFFFFFFFFF:FF,FFF::F,F,FF:FFF
@A00881:241:HJW2NDRXX:1:2131:29062:6950 1:N:0:CGAGAGAA+GATTGGAG
GATCAGCCTCTGGGATGCAGCAGTGGGGAATATTGGGCAATGGGGGGAACCCTGACCCAGCAACGCCGCGTGAAGGAAGAAGGCTTTCGGGTTGTAAACTTCTTTTACCAGGGACGAAGAGAGTGACGGTACCTGGAGAAAAAGCCACGGCTAACTACGTGCCAGCAGCCGCGGTAATACGTAGGTGGCAAGCGTTGTCCGGAATTAATGGGTGAAAAGGGCGTGTAGGCGGAGCAGCAAGTCAGATGTG
+
F,FF:FFFF,FFFFFFFFFFFFFFFFFFFFFFFFFFFFF,FFFF:FFFFFFFFFFFFFFFFFFFFFFFFFFFFFFFFFFFFFFFF:FFFFFFFFFFFFFFFFFFFFF:FFFFFF:FFFFFFFFFFFFF:FFFFFFFFFF,FFFFFF:FFFFFFFFFFFFFFFFFFFFF,:FFFFFFFFFF,::F,FFFF:FFF:FFFFFFF::FFFF,,FFFFF,FF,FFFFFFFFFFFF:FFF:FFFFFFF:,F,F,F:
@A00881:241:HJW2NDRXX:1:2131:25907:7623 1:N:0:CGAGAGAA+GATTGGAG
GATCAGCCTATGGGACGCAGCAGTGAGGAATATTGGTCAATGGGCGGGAGCCTGAACCAGCCAAGCCGCGTGGAGGAGGAAGGTACAGAGTATCGTAAACTCCTTTTGTCAGGGGATAAAAGGCGGGATGCGTCCCGTCCCGAAGGTACCTGAAGAAAAAGCATCGGCTAACTCCGTGCCAGCAGCCGCGGTAATACGGAGGATGCGAGCGTTATCCGGATTTATTGGGTTTAAAGGGTGCGTAGGCGGA
+
FFFFFFFFFFFFFFFFFFFFFFFFFFFFFFFFFFFFFFFFFFFFFFFFFFFFFFFFFFFFFFFFFFFFFFFFFFFFFFFF,FFFFFFFFFF,FFFFFFFFFFFFFFFFFFFFFFFFFFFFFFFFFFFFFFFFFFFFF,FF:FF,FFF:FFFFFFFFFFFFFFFFFFFFFFFFFFFFFFFFFFFFFFFFFFFFFFF:FFFFF:FFFFF,FFF,FFFFFFFFFFFFF:FFFFFFFFFFFFFFFFFFF:FFFF
@A00881:241:HJW2NDRXX:1:2131:32515:9330 1:N:0:CGAGAGAA+GATTGGAG
GATCAGCCTACGGGGCGCACCAGTGGGGAATATTGGGCAATGGGCGAAAGCCTGACCCAGCAACGCCGCGTGAGTGATGAAGGTCTTCGGATTGTAAACTTCTTTTCTGTGGGACGATAAAAGACGGTACCGCAGGAATAAGCCACGGCTAACTACGTGCCAGCAGCCGCGGTAATACGTAGGTGGCGAGCGTTGTCCGGAATTACTGGGTGTAAAGGGCGAGTAGGCGGGATTACAAGTCAGATGTGAA
+
FFFFFFFFFFFFFFFFFFFFFFFFFFFFFFFFFFFFFFFFFFFFFFFFFFFFFFFFFFFFFFFFFFFFFFFFFFFFFFFFFFFFFFFFFFFFFFFFFFFFFFFFFFFFFFFFFFFFFF:FFFFFFFFFFFFFFFFFFFFFFFFFFFFFFFFFFF,FFFFFFFFFFFF,FFFFFFFFFFFFFFFFFFFFFFFF:FFFFFFFF:FFFFFFFFFFFFFFFFFFFFFFFFFFF:FF,FFFFF:FFFFFFFFFFF
@A00881:241:HJW2NDRXX:1:2131:15863:10426 1:N:0:CGAGAGAA+GATTGGAG
GATCAGCCTATGGGGTGCAGCAGTGGGGGATATTGGACAATGGGGGGAACCCTGATCCAGCGATGCCGCGTGAGGGAAGAAGGTTTTCGGATTGTAAACCTCTGTGGAGCGGGACGATAATGACGGTACCGCTCAAGGAAGCCACGGCTAACTACGTGCCAGCAGCCGCGGTAATACGTAGGTGGCGAGCATTGTCCGGAATTACTGGGTGTAAAGGGAGTGTAGGCGGGAAGGCAAGTCAGAAGTGAAA
+
FFFFFFFFFF,FFFFFFFFFFFFFFFFFFFFFFFFFFFFFFFFFFFFFFFFFFFFFFFFFFFFFFFFFFFFFFFFFFFFFFFFFFFFFFFFFFFFFFFFFFFFFFFFFFFFFFFFFFFFFFFFFFFFFFFFFFFFFFFFFFFFFFFFFFFFFFFFFFFFFFFFFFFFFFFF:FFFFFFFFFFFFFFFFFFF,FFFF:FFF:FF,FFF:FFFFFF,:FFFFF:FFFF:FFFFFFFFF:FFF,FFFFFFFFF
@A00881:241:HJW2NDRXX:1:2131:12129:10880 1:N:0:CGAGAGAA+GATTGGAG
GATCAGCCTATGGGATGCAGCAGTGGGGAATATTGGTCAATGGGCGGGAGCCTGAACCAGCCAAGCCGCGTGGAGGAGGAAGGTATAGAGTATCGTAAACTCCTTTTGTCAGGGGATAAAAGGCGGGATGCGTCCCGTCCCGAAGGTACCTGAAGAAAAAGCATCGGCTAACTCCGTGCCAGCAGCCGCGGTAATACGGAGGATGCGAGCGTTATCCGGATTTAGTGGGTTTAAAGGGTGCGTAGGCCGC
+
F,,FFFF:FFFFFFFFFFFFF:FFFFFFFFFFFFFFFFFFFFFFFFFFFFFFFFFFFFFFFFFFFFFFFFFFFFFFFFFFFFFFFFFFFFFFFFFFFF,FFFFFFFFFFFFFFFFFFF:FFFFFFFFFFFFFFFFFFFFFFFFFFFFFFFFFFF,F,FFFFFFFFFFFFF:FFFFFFFFFFFFFFFFFFFFF:FFFFFFFFFFFFFFFFFF,FFFFFFFFFFF:,FF:FFF:,:FF:FFFFFFFFFFFFF
@A00881:241:HJW2NDRXX:1:2131:27516:11287 1:N:0:CGAGAGAA+GATTGGAG
GATCAGCCTACGGGAGGCAGCAGTGAGGAATATTGGTCAATGGCCGGAAGGCTGAACCGGCCATGCCGCGTGAAGGTCAGTGCCCTATGGGCGTTAAACTTCTTTTGTGCGGGAGCAATAATGGTCACGTGTGGCCAGACGAGAGTACCGTACGAATAAGCATCGGCTAACTCCGTGCCAGCAGCCGCGGTAATACGGGGGATGCAAGCGTTATCCGGATTTATTGGGTTTAAAGGGTGCGTAGGCTGTG
+
FFFFFFFFFFFFFFFFFFFFFFFFFFFFFFFFFFFFFFFFFFFFFFFFFFFFFFFFFFFFFFFFFFFFFFFFFFFFFFFFFFFFFFFFFFFFFFFFFFFFFFFFFFFFFFFFFFFFFFFFFFFFFFFFFFFFFFFFFFFFFFFFFF:FFFFFFFFFFFFFFFFFFFFFFFFFFFFFFFFFFFFFFFFFFFFFFFFFFFFFFFFFFFFFFFFF,FFFFFFFFFFFFFFFFFFFFFFFFFF:FFFFFFFFFF
@A00881:241:HJW2NDRXX:1:2131:20482:11600 1:N:0:CGAGAGAA+GATTGGAG
GATCAGCCTATGGGATGCAGCAGTGAGGAATATTGGTCAATGGGCGGGAGCCTGAACCAGCCAAGCCGCGTGGAGGAAGAAGGTACAGAGTATCGTAAACTCCTTTTGTCAGGGGATAAAAGACGGGATGCGTCCCGTCCTGAAGGTACCTGAAGAAAAAGCATCGGCTAACTCCGTGCCAGCAGCCGCGGTAATACGGAGGATGCGAGCGTTATCCGGATTTATTGGGTTTAAAGGGTGCGTAGGCCGC
+
FFFFFFFFFFFFFFFFFFFFFFFFFFFFFFFFFFFFFFFFFFFFFFFFFFFFFFFFFFFFFFFFFFFFFFFFFFFFFFFFFFFFFFFFFFFFFFFFFFFFFFFFFFFFFFFFFFF,FFF:FF:FFFFFFFFFFFFFFFFFFFFFFFFF:FF:FFFF,FFFFFFFFFFFFFFFFFFFFFFFFFFFFFFFFFFFF:FFFFFFFFFFFFFFFFFFFFFFFFFF:FFFFFFFFFFF:FFFFFFFFFFFFFFFF:
@A00881:241:HJW2NDRXX:1:2131:27290:11647 1:N:0:CGAGAGAA+GATTGGAG
GATCAGCCTATGGGACGCAGCAGTGAGGAATATTGGTCAATGGGCGCGAGCCTGAACCAGCCAAGTAGCGTGAAGGATGACTGCCCTACGGGTTGTAAACTTCTTTTATAAAGGAATAAAGTCGGGTATGCATACCCGTTTGCATGTACTTTATGAATAAGGATCGGCTCACTCCGTGCCAGCAGCCGCGGTAATACGGAGGATCCGAGCGGTATCCGGAGTTCTTGGGTTTAAAGGGAGCGTAGACGGG
+
F,:FFFFFFFFFFFFFFFFFFFFFFFFFF:,,FFFFFFFFFFFFFFFFFFFFFFFFFF:FFFFFFF,F:FFFFFFFFFFFFFFFFFF,:F:FFFFFFF:FFFFFFF:F:,F:FFFFFFFFF:FFFF,FFFFFFFFFF:FFFFF,:,:F,F:F:FF,FF::FFF:FFF:F,FFF:FFF:F:F:F,F:FFFFFF,F:FFFFFFFFFFFFFFFF,F:F:F:F,:FF,FFFFF,F:FF:FFFFFFFFFFFFFF:
@A00881:241:HJW2NDRXX:1:2131:21902:12023 1:N:0:CGAGAGAA+GATTGGAG
GATCAGCCTATGGGACGCAGCAGTAGGGAATCTTCGTCAATGGGGGCAACCCTGAACGAGCAATGCCGCGTGAGCGAAGAAGGTCTTCGGATTGTAAAGCTCTGTTGCCGGGGAAAAAGGAAGGAAAGAGGAAATGCTTTTCTTTGGATGGTACCCGGCCAGAAAGTCACGGCTAACTACGTGCCAGCAGCCGCGGTAATACGTAGGTGGCAAGCGTTATCCGGAATGATTGGGCGTAAAGGGTGAGCAG
+
FFFFFFFFFFFFFFFFFFFFFFFFFFFFFFFFFFFFFFFFFFFFFFFFFFFFFFFFFFFFFFFFFFFFFFFFFFFFFFFFFFFFFFFFFFFFFFFFFFFFFFFFFFFFFFFFFFFFFFFFFFFFFFFFFFFFF,FFFFF:FFFFFFFFFFFFFFFFFFFFFFF:FFFFFFFFFFFFFFFFFFFFF:FFFF:FFFFFFFFFFFFFF:FFFFFFFFFFFFFFFFFFFFFFF,FFFFFFFFFF:FFFFFFFFF
@A00881:241:HJW2NDRXX:1:2131:29369:13495 1:N:0:CGAGAGAA+GATTGGAG
GATCAGCCTATGGGGTGCAGCAGTGAGGAATATTGGTCAATGGGCGGGAGCCTGAACCAGCCAAGCCGCGTGGAGGAAGAAGGTACAGAGTATCGTAAACTCCTTTTGTCAGGGGATAAAAGACGGGATGCGTCCCGTCCTGAAGGTACCTGAAGAAAAAGCATCGGCTAACTCCGTGCCAGCAGCCGCGGTAATACGGAGGATGCGAGCGTTATCCGGATTTATTGGGTTTAAAGTGTGCGTAGGCCGC
+
F:FFFFFFFF:FF:FFFFFFFFFFFFFFFFFFFFFFFFFFFFFFFFFFFFFFFFFFFFFFFFFF,FFFFFFFFFFFFFFFFFF:FFF:F:FFFFFFFF,FFFFFFFFFF:FF:FFFFFFFFF:FFFFFFFFFFFFFFFFFFFFFFFF,FFFFFFFFFF,FFF,FFFFFF,FFFFFF:F,FFF:FFF,F,FFFFFFFF:FFFFF::F,:FFFFFFFFF,FFFFF:FFF:FFFFFFFF,FFFFFFFFFFFF:
@A00881:241:HJW2NDRXX:1:2131:28709:13573 1:N:0:CGAGAGAA+GATTGGAG
GATCAGCCTATGGGAGGCAGCAGTGGGGGATATTGGACAATGGGGGGAACCCTGATCCAGCGATGCCGCGTGAGGGAAGAAGGTTTTCGGATTGTAAACCTCTGTGGAGCGGGACGATAATGACGGTACCGCTCAAGGAAGCCACGGCTAACTACGTGCCAGCAGCCGCGGTAATACGTAGGTGGCGAGCGTTGTCCGGAATTACTGGGTGTAAAGGGAGTGTAGGCGGGACGGCAAGTCAGAAGTGAAA
+
FFFFFFFFFF:FFFFFFFFFFFFFFFFFFFFFFFFFFFFFFFFFFFFFFFFFFFFFFFFFFFFFFFFFFFFFFFFFFFFF:FFFFFFFFFFFFFFFFFFFFFFFFFFFFFFFFFFFFFFFFFFFFFFFFFFFFFFF:FFFFFFFFFFFFFFF:FFFFFFFFF:FFFFFFFFFFFFFFFF:FFFFFFFF,FF,FFFF:FFF,FFFFFFFFF::FFFFFFFFFFFFFFFF,FF,FFF:FFFF:FFFFFFFF,
@A00881:241:HJW2NDRXX:1:2131:29894:14090 1:N:0:CGAGAGAA+GATTGGAG
GATCAGCCTATGGGACGCAGCAGTGAGGAATATTGGTCAATGGGCTAAGGCCTGAACCAGCCAAGTCGCGTGAGGGAAGACGGTCCTATGGATTGTAAACCTCTTTTGCCGGGGAGCAAGAGAGCCACGAGTGGCTTAGTGAGAGTACCCGGAGAAAAAGCATCGGCTAACTCCGTGCCAGCAGCCGCGGTAATACGGAGGATGCGAGCGTTATCCGGATTTATTGGGTTTAAAGGGTGCGTAGGCGGGG
+
FF,FFFFFFFFFF:FF:FF:FFFFFFFFF:FFFFFFFFFFFFFFFFFFFFFFFFFFFFFFFFFFF:FFFFFFFFF:FFFFFFFFFFFFFFFFFFFFFFFFFFF:FFFFFFFFFFFFFFFFFFFFFFFFFFFFFFF,,FF,FFFFFFFF:FFFFFF,:FFFFFFFFFFF,FFFFFF:FFFFFFFFFF,FFFFFFFFFF,FFFFFFF:,FFFF,,FFFFFFFFF,FFFFFF:FFF:FFFFFFF,FF:FFFF:
@A00881:241:HJW2NDRXX:1:2131:32696:14653 1:N:0:CGAGAGAA+GATTGGAG
GATCAGCCTACGGGGTGCAGCAGTGGGGGATATTGCGCAATGGGCGAAAGCCTGACGCAGCAACGCCGCGTGGAGGATGACACTTTTCGGAGCGTAAACTCCTTTTCTTAGGGAAGAACTTTGACGGTACCTAAGGAATAAGCACCGGCTAACTACGTGCCAGCAGCCGCGGTAATACGTAGGGGGCGAGCGTTATCCGGATTTACTGGGTGTAAAGGGAGCGTAGACGGCCTGTCAAGTCTGGAGTGAA
+
FFFFFFFFFF:FFFFFFFFFFFFFFFFFFF:FFFFFFFFFFFFFF:FFFFFFFFFFFFFFFFFFFFFFFFFF:FFFF:FFFFFFFFFFFFFFFF:FFFFFFFFFFF:,FFFFFFFFFFFFFFFFF,FFFFFFFFFFF,FFF:FFFFFFFFFFFFFFF:FFFFFFFFFFFFFFFFFFFFFFFFFFFFF:FFFF::FFF:FFF,FF:FFF:FFFFF::FFFFFF:FF:FFF,FFFFFFFFFFFFFF:FFFF:
@A00881:241:HJW2NDRXX:1:2131:32850:15045 1:N:0:CGAGAGAA+GATTGGAG
GATCAGCCTATGGGAGGCAGCAGTGGGGAATATTGGTCAATGGGGGGAACCCTGAACCAGCAACGCCGCGTGAAGGAAGAAGGCTTTCGGGTTGTAAACTTCTTTTACCAGGGACGATAGTGACGGTACCTGGTGAATAAGCTCCGGCTAACTACGTGCCAGCAGCCGCGGTAATACGTAGGGAGCGAGCGTTATCAGGATTTACTGTGTGTAAAGGGCGCGTAGGCGGTCCGACACGTCAGATGTGAAA
+
F:FFFFF,F:FFFFFFFFFF:FFFF:FFFFFFFFFFF::FFF:FF::FFFFFFFFFFFFFFFFFF:FF:F:FFFF,FFFFFFF:F,F:FFFFF:FFF:FFFFFFFFFFFFF,FFFFFFFFFFF,FFFFF,FFFFFFFFFFFFF:FFFFFFFFFFFFFFF,FF:FFF:FF,FF:FFFF,FFFFFFFFF:FFFFFFFF,FFFFFFFFFF:FFFF,F:,FFF,:FFFFFFFF,F:FFF:,FFF:FF:,FF:F:
@A00881:241:HJW2NDRXX:1:2131:9155:15217 1:N:0:CGAGAGAA+GATTGGAG
GATCAGCCTACGGGGGGCAGCAGTGAGGAATATTGGTCAATGGGCGCAGGCCTGAACCAGCCAAGTAGCGTGAAGGATGACTGCCCTATGGGTTGTAAACTTCTTTTATAAAGGAATAAAGTCGGGTATGCATACCCGGTTGCATGTACTTTATGAATCAGGATCGGCTAACTCCGTGCCAGCAGCCGCGGTAATACGGAGGATCCGAGCGGTGTCCGGAGTTAGTGGGTTTTAAGGGTGCGTAGAGTGA
+
F,FFFFFFF:FF,::FFFF:FFF:FFFFFF:F:FFF:,,FFFFF:FFFFF:F,F:F,FF:FFFFF,,:,F:FFFF,:FFFFFF,,,,F,,:FFF,FFF:F,FFFFFFFFFF,F,F,FF,,FFFFF:F:F:FF:FF,F:,:FF,F:FFFFF,F::FF,,,FF:FFFF:F:F,:,,FFFF,FFF,FFF:FFFF,F:FFFFF,,:,F::FFF:F::,FF:FFF,,FF,FF:FF:,,F,F:F,F,F:,F,,,F,
@A00881:241:HJW2NDRXX:1:2131:22209:15436 1:N:0:CGAGAGAA+GATTGGAG
GATCAGCCTAGGGGGGGCAGCAGTGAGGAATATTGGGCAATGGAGGGAACTCTGACCCAGCACCGCCGCGTGAAGGAAGACGGTTTTCGGATTGTAAACTTCTGATCTGTGGGAAGAAGAGAGTGACGGTACCGCAGGAGAAAGCCACGGCTAACTACGTGCCAGCAGCCGCGGTAATACGTAGGTGGCGAGCGTTGTCCGGACTAACTGGGCGTAAAGGGAGCGTAGGTGGTTATTTAAGTTAGGTGTG
+
F,,F,FFFFF,FFFFFFFFFF::FF,FFFFF:F:FF:FF:FFF,FFFFFFFFFFFFF,FF:F,F:,FFFF,FF,FFFFFF:F:FFFF:FFF,FFFFFFFFF:FFFF:FFFFFFFFFF:FFFFFFFFFFFFF:F,F,FFFF:FFFFFFFFF:FFFFFFFFFF:F:FF,FFFFFFFFFFF,:FF:FFFFFF:F:FFFF:FFFFF,,FFFFFFFFF,,,FFFFF,FFF,FFFF:FFF,:F:F::,FFFFFFF:
@A00881:241:HJW2NDRXX:1:2131:21920:15499 1:N:0:CGAGAGAA+GATTGGAG
GATCAGCCTACGGGGGGCAGCAGTGAGGAATATTGGGCAATGGAGGGAACTCTGACCCAGCAACGCCGCGTGAAGGAAGAAGGTTTTCGGATTGTAAACTTCTGATCTGTGGGAAGAAGAGAGTGACGGTACCACAGGAGAAAGCCACGGCTAACTACGTGCCAGCAGCCGCGGTAATACGTAGGTGGCGAGCGTTGTCCGGAATAACTGGGCGTAAAGGGCGCGTCGGTGGTTATTTAAGTTAGGTGTG
+
F,:FFFFFFFFFFFFFFFFFF,FFFFFFFFFF:FFFFFF,:FF,FFFFFFFFFFFF,FFFF:FFF:FFFF:FFF:F:FFFFFFFFFFFFFFFFFFFFF:FFFFFFFFFFFFFFFFFF:FFFFFFFFFFFFFFFFF:FFFF:FFF,FF::FFFFFFFF:F,FFF,FFFFFFFFFFFF,FFFFF,FFFFF,FFFF,,FFFFFFFF,FF,:,F,FFFFF,:FFF,FFF:,F:FFFFFFFFF,F,,FFFF,FFF
@A00881:241:HJW2NDRXX:1:2131:21169:15515 1:N:0:CGAGAGAA+GATTGGAG
GATCAGCCTATGGGGGGCAGCAGTGAGGAATATTGGTCAATGGGCGGGAGCCTGAACCAGCCACGCCGCGTGGAGGAAGAAGGTACAGAGTATCGTAAACTCCTTTTGTCAGGGGATAAAAGGCGGGATGCGTCCCGTCCCGACGGTACCTGAAGAAAAAGCATCGGCTCACTCCGTGCCAGCAGCCGCGGTAATACGGAGGATGCGAGCGTTATCCGGCTGTATGGGGTTTAAAGGGTGCGTAGGCCGC
+
F,:F:F:FF:,F::,FFFFF,FF::FFFF:F,F:,FFFFF,:FF:FFFFFFFFFF,FF:FFFF,:F,FFF,F,F:FFFFFFFFFFFFFF,F,F:FF:FFFFF:,F,FFFFFF:FFFFFF,FFFF:FF,FFFFF:FFFFFFFFF,F:F,FFFF:FFF,FF:,FF,FF,FF,FFF:F::FFFFFFF,FF:FFF,FF,F:::,FF:F:F:F:FFFF,FFFF:::,FFF,FFFF:FFFF:FFFF:FFFFFFFFF
@A00881:241:HJW2NDRXX:1:2131:17662:15922 1:N:0:CGAGAGAA+GATTGGAG
GATCAGCCTATGGGATGCAGCAGTGAGGAATATTGGTCAATGGGCGAGAGCCTGAACCAGCCAAGTCGCGTGAGGGAAGAATGTCCTATGGATTGTAAACCTCTTTTGTCGGGGAGCAAAGACAGTCACTTGTGATTGGATGAGAGTACCCGAAGAAAAAGCATCGGCTAACTCCGTGCCAGCAGCCGCGGTAATACGGAGGATGCGAGCGTTATCCGGATTTATTGGGTTTAAAGGGTGCGTAGGCGGA
+
F,FF:FFFF,:FFF,FFFFFFFFFFFFFFFFFFFFFFFFFFFFFFFFFFFFFFFFFFFFFFFFFFFFFFFFFFFFFFFFFFFFFFFF:FFFFFFFFFFFFFFFFFFFFFFFFFFFFF,:FFFFFFFFFF:FFFFF:FFFFFFFFFFFFFFFFFFFFF:FFFFFFFFFFFF:FF:FFF:F:FFFFFFFFF:FFFFFFF:FFFFFFFF:FFFFFF,FFFFFFFF:FFF::FF:F:F:FFFF:FF:F:FF:FF
@A00881:241:HJW2NDRXX:1:2131:26558:16548 1:N:0:CGAGAGAA+GATTGGAG
GATCAGCCTATGGGGTGCACCAGTGGGGAATATTGGGCAATGGAGGCAACTCTGACCCAGCAACGCCGCGTGAGTGATGAAGGTCTTCGGATTGTAAAACTCTTTAAGTGGGGACGAAGAAAGTGACTGTACCCACAGAATAAGCCTCGGCTAACTACGTGCCAGCAGCCGCGGTAATACGTAGGAGGCAAGCGTTATCCGGAATGACTGGGCGTAAAGGGTGCGTAGGTGGTTTGGCAAGTTAGTAGCG
+
FFFFFFFF:FFFFFFFFFFFFFFFFFFFFFFFFFFFFFF:FFFFFFFFFFFFFFFFFFFFFFFFFFFFFFFFFFFFFFFFFFFFFFFFFFFFFFFFFFFFFFF,FFF:FFFFFFFFFF:FF:FFFFFFFFFFFFFFFFF,F,FFFFFFFFF:FFFF,F:FFFFFFFFFFFFFFFFFFFFFF:FFFFFFFF:FFF:FFFF:FFF:FFFFFFFFFFFFFFFFFFFFFFF:FFFFF:FFFFF:FFFFF,FFFF
@A00881:241:HJW2NDRXX:1:2131:31828:17159 1:N:0:CGAGAGAA+GATTGGAG
GATCAGCCTACGGGATGCAGCAGTGAGGAATATTGGTCAATGGGCGGGAGCCTGAACCAGCCAAGCCGCGTGGAGGAAGAAGGTACAGAGTATCGTAAACTCCTTTTGTCAGGGGATAAAAGACGGGATGCGTCCCGTCCTGAAGGTACCTGAAGAAAAAGCATCGGCTAACTCCGTGCCAGCAGCCGCGGTAATACGGAGGATGCGAGCGTTATCCGGATTTATTGGGTTTAAAGGGTGCGTAGGCCGC
+
FFFFFFFFFFFFFFFFFFFFFFFFFFFFFFFFFFFFFFFFFFFFFFFFFFFFFFFFFFFFFFFFFFFFFFFFFFFFFFFFFFFFFFFFFFFFFFFFFFFFFFFFFFFFFFFFFFFFFFFFFFFFFFFFFFFFFFFFFFFFFFF:FFF:FFFFFFFFFFFFFFFFFFFFFFFFFFFFFFFF:FFFFFFFFFFF,FFFFFFFFFFFFF:FFFFFFFFFFFFF:FFFFFFFFF,::FFFFFFFFFF:,FFFF:
@A00881:241:HJW2NDRXX:1:2131:14678:17362 1:N:0:CGAGAGAA+GATTGGAG
GATCAGCCTATGGGGTGCAGCAGTGGGGAATATTGCACAATGGGGGAAACCCTGATGCAGCGACGCCGCGTGAGTGCGGAAGTACTTCGGTATGTAAAGCTCTATCAGCAGGGAAGAAAATGACGGTACCTGACTAAGAAGCACCGGCTAAATACGTGCCAGCAGCCGCGGTAAGACGTATGGTGCCAGCGTTATCCGGATTTACTGGGTGTAAAGGGTGCGTAGGTGGCATGGCAAGTCAGAAGTGAAA
+
FF:F:FFFFF,FFFFFFFFFFFFFFFFF:FFFFFFFFFFFFFFFFF:FFFFFF:FFFF:FFFFFFFFFFF,FFFFF,FF,FF::F,FFFF,,:FF:FFFF:F::FFFFFFFFFF:FF::F:FFFFFFFF:FFFFFF:FFFFFFFFFFF,FFFF:FFF:FFFFFFFFFF:FFF,F,FFFF:FFFFF:,,FFFF,,FF,F:,FFF::FFFFFF::,FFFFFFFFFFFFFF:,F,:F:F,F,::FF,FF:F,F
@A00881:241:HJW2NDRXX:1:2131:17056:17409 1:N:0:CGAGAGAA+GATTGGAG
GATCAGCCTATGGGGGGCAGCAGTGAGGAATATTGGTCAATGGGCGAGAGCCTGAACCAGCCAAGTCGCGTGAGGGAAGACGGCCCTACGGGTTGTAAACCTCTTTTGTCAGGGAGCAAGAACAGGCACGCGTGCCTGACTGAGAGTACCTGAAGAAAAAGCATCGGCTAACTCCGTGCCAGCAGCCGCGGTAATACGGAGGATGCGAGCGTGATCCGGATTTATTGGGTTGAAAGGGTGCGTAGGCGGA
+
F,FFFFFFFFFFFFFFF:FFFFFFFFFFFFFFFFFFFF,FFFFFFFFFFFFFFF:FFFFFFF,FFFFFFFFFFFFFFFFFFFFFF:FFFFFFFFFFFF:FFFFFFFFFFFFFFF:FFFFFFFFFF,FFFFFFFFFFFFFFFFFFFFFFFFFFFFFF:F:,FFFFFFFFFFFFF:FFFFFF:FFFFF,FFFFFF:FFFFFFFF::FFFFFFFF,FFFFFFF:FFFFFFFFFF,FFFFFF,FFFFFFFFFFF
@A00881:241:HJW2NDRXX:1:2131:22173:17942 1:N:0:CGAGAGAA+GATTGGAG
GATCAGCCTATGGGAGGCAGCAGTGGGGAATATTGGTCAATGGGGGAAACCCTGAACCAGCAACGCCGCGTGAAGGAAGAAGGCTTTCGGGTTGTAAACTTCTTTTATCTGTGACGATAGTGACGGTAGCAGATGAATAAGCTCCGGCTAACTACGTGCCAGCAGCCGCGGTAATACGTAGGGAGCGAGCGTTATCCGGATTTACTGGGTGTAAAGGGCGCGTAGGCGGGCTGACAAGTCAGATGTGAAA
+
FFFFFFFFFFFFFFFFFFFFFFFFFFFFFFFFFFFFFFFFFFFFFFFFFFFFFFFFFFFFFFFFFFFFFFFFFFFFFFFFFFFFFFFFFFFFFFFFFFFFFFFFFFFFFFFFFFFFFFFFFFFFFFFFFFFFFFFF:FF:FFFFFFFFFFFFFFFFFFFFFFFFF:FFFFFFFFFFFFFFFFFFFFFFF:F:F:FFFFFFFFFFFFFFFFFFF,FFFFFFFFF:FFFFFFFFFFFF,FFF:FFF:FFF,F
@A00881:241:HJW2NDRXX:1:2131:24551:18114 1:N:0:CGAGAGAA+GATTGGAG
GATCAGCCTATGGGACGCAGCAGTGGGGAATATTGGGCAATGGAGGCAACTCTGACCCAGCAACGCCGCGTGAGCGATGAAGGTCTTCGGATTGTAAAGCTCTTTAAGTGGGGACGAAGAAAGCGACTGTACCCACAGAATAAGCCTCGGCTAACTACGTGCCAGCAGCCGCGGTAATACGTAGGAGGCAAGCGTTATCCGGAATGACTGGGCGTAAAGGGTGCGTAGGTGGTTTGACAAGTTGGTAGCG
+
FFFFFFFF,FF:FFFFFFFFFFFFFFFFFFFFFFFFFFFFFFFFFFFFFFFFFFFFFFFFFFFFFFFFFFFFFFFFFFFFFFFFFFFFFFFFFFFFFFFFFFFFFFFFFFFFFFFFFFFFFFFFFFFFFFFFFFFFFFFFF:FFFFFF:FFFFFFF,F:FF:FFFFFFFFFFFFFFFFFFFFFFFFFFFF:FFFFFFFF:FFF:FFFFF:FFFFFFFFFFFFFFFFFFFFFFFFFFFFFFFFFFFFF:FF
@A00881:241:HJW2NDRXX:1:2131:17454:18317 1:N:0:CGAGAGAA+GATTGGAG
GATCAGCCTACGGGACGCAGCAGTGAGGAATATTGGTCAATGGGCGGAAGCCTGAACCAGCCAAGTCGCGTGAGGGATGACGGCCCTACGGGTTGTAAACCTCTTTTGCCGGGGAACAAAAGGCGGGACGCGTCCCGCAGTGGAGTGTACCCGGAGAAAAAGCATCGGCTAACTCCGTGCCAGCAGCCGCGGTAATACGGAGGATGCGAGCGTTATCCGGAGTTCTTGGGTTTAAAGGGTGCGTAGGCGG
+
F,FF,FFFFFFFFFFFF:FFF,:FFFFFFFFFFFF:F:FFFFFFFFF,FFFFFFFFFFFFFFFFFFF,FFFFFFFFFFFFFFFFFFFFFFFFFFFFFFFFFFFFFFFFFFFFFFF,F:,:FFFFFFFFF:FFFFFFFFFFFFFFFFFFFFFFFFFFFFFFFFFFFFFF:FFFFFFFFFFFFFFFF:FFFFFFF,FFFFFFFF:FFFFFFFF:F:,FFFFFF,FF,FFFF:F,FFF,FFFFFFFFFFFF:F
@A00881:241:HJW2NDRXX:1:2131:32470:18584 1:N:0:CGAGAGAA+GATTGGAG
GATCAGCCTATGGGACGCAGCAGTGGGGGATATTGCACAATGGGGGGAACCCTGATGCAGCGACGCCGCGTGAGCGAAGAAGTATCTCGGTATGTAAAGCTCTATCAGCAGGGAAGATAATGACGGTACCTGACTAAGAAGCCCCGGCTAACTACGTGCCAGCAGCCGCGGTAATACGTAGGGGGCAAGCGTTATCCGGATTTACTGGGTGTAAAGGGAGCGTAGACGGCGTGACAAGTCTGAAGTGACA
+
F,FF:FFFFFFFFFFFFFFFFFFFFFFFFFFFFFFFFFFFFFFFFFFFFFFFFFFFFFFFFFFFFFF:FFFFFFFFFFFFFFFFFFFF:FFFFFFFFFFFFFFFFFFFFFFFFF,FFFFF:FFFFFFFFFFFFFFFFFFFFFFFFFFFFF:FFFFFFFFFFFFFFFFFFFFF,FFFFFFFFFF:FF:FFFFF:FFFFFFFFFFF:F:FFFF,F,,FFFFFFFFFFF:,F:FFFFFFFFFFFFFFFFFF,,
@A00881:241:HJW2NDRXX:1:2131:32678:18756 1:N:0:CGAGAGAA+GATTGGAG
GATCAGCCTACGGGATGCAGCAGTGAGGAATATTGGTCAATGGGCGGGAGCCTGAACCAGCCAAGCCGCGTGGAGGAAGAAGGTACAGAGTATCGTAAACTCCTTTTGTCAGGGGATAAAAGACGGGATGCGTCCCGTCCTGCAGGTACCTGAAGAAAAAGCATCGGCTAACTCCGTGCCAGCAGCCGCGGTAATACGGAGGATGCGAGCGTTATCCGGATGTAGTGGGTTTATCGGGTGCGTAGGCCGC
+
F::FFFFFFFFFFFFF:FF:FFFFF:FFF,FF,:FFFFFFFFFFFFFFFFFFFFFFFFFFFFFFFFFF:FFFFFFFFFFFFFFF:FFFFFFFFFFFFFFFFFFF:FFFFFFFFF:FFFFFFFFFFFFFFFFFFFFF:FFFFF,FFFFFFFFF:FFFFF:FF:,FFFFFFFFFFFFFFFF:FFFFFFFFF::FF:FFFFFF:F,FF,FFFFFFF:,F:FF,F,F:,,,F:F:FF,,:FF:FFFFFFF,:FF
@A00881:241:HJW2NDRXX:1:2131:24948:19961 1:N:0:CGAGAGAA+GATTGGAG
GATCAGCCTACGGGACGCAGCAGTGGGGAATATTGCACAATGGGGGAAACCCTGATGCAGCGACGCCGCGTGAGTGAAGAAGTATTTCGGTATGTAAAGCTCTATCAGCAGGGAAGAAAGAAGACGGTACCTGACTAAGAAGCCCCGGCTAACTACGTGCCAGCAGCCGCGGTAATACGTAGGGGGCAAGCGTTATCCGGATTTACTGGGTGTAAAGGGAGCGTAGACGGCAGGGCAAGTCTGAAGTGAA
+
FFFFFFFFFFFFFFFFFFFFFFFFFFFFFFFFFFFFFFFFFFFFFFFFFFFFFFFFFFFFFFFFFFFFFFFFFFFFFFFFFFFFFFFFFFFFFFFFFFFFFFFFFFFFFFFFFFFFFFFFFFFFFFFFFFFFFFFF,FFFFFFFFFFFFFFFFFFFFFFFFFFFFFFFFFFFFFFFFFFF,FFFFFFFFFFFF:FFFFFFFFFFFFFFFFFFFFF:FFFFFFFFFFFFFFFFFFFFFFFFFFFFFFFFF:
@A00881:241:HJW2NDRXX:1:2131:18484:20102 1:N:0:CGAGAGAA+GATTGGAG
GATCAGCCTATGGGACGCAGCAGTGAGGAATATTGGTCAATGGGCGGGAGCCTGAACCAGCCAAGCCGCGTGGAGGAGGAAGGTACAGAGTATCGTAAACTCCTTTTGTCAGGGGATAAAAGGCGGGATGCGTCCCGTCCCGACGGTACCTGAAGAAAAAGCATCGGCTAACTCCGTGCCAGCAGCCGCGGTAATACGGAGGATGCGAGCGTTATCCGGATTTATTGGGTTTAAAGGGTGCGTAGGCCGC
+
FFFFFFFFFFFFFFFFFFFFFFFFFFFFFFFFFFFFFFFFFFFFFFFFFFFFFFFFFFFFFFFFFFFFFFFFFFFFFFFF:FFFFFFFFFFFFFFFFFFFFFFFFFFFFFFFFFF:FFFFFFFFFFFFFFF:FFFFFFFFFFF,FFFFFFFFFFFFFFFFFFFFFFFFFFFFFFFFFFFFFFFFFFFFFFFF,FFFFFFFFFFFFFFFFFFFFFFFFFFFFFFFFFFFFFFFFF,FFFFFFFFFF:FFF:
@A00881:241:HJW2NDRXX:1:2131:23140:20431 1:N:0:CGAGAGAA+GATTGGAG
GATCAGCCTATGGGGTGCAGCAGTGGGGAATATTGGGCAATGGGCGCAAGCCTGACCCAGCAACGCCGCGTGAGGGAAGAAGGCTTTCGGGTTGTAAACCTCTTTTACCAGGGACGAAGGACGTGACGGTACCTGGAGAAAAAGCACCGGCTAACTACGTGCCAGCAGCCGCGGTAATACGTAGGTTGCAAGCGTTGTCCGGATTTACTGGGTGTAAAGGGCGTGTAGGCGGAACTGCAAGTCCGATGTG
+
F::FFFFFF:F:FFFFFFF:FF:FFFFFFFF:FFFFFF,,FFFFF:FFFFFFFFF:FFFFFF:FFF:FFF:FFFFF:FFFFFFFFFFFFFFFF:FFFFFFFFFFFF:FFFFFFFFFFFFFFFFFF:FFFFFFFFFFF:F,FF:FFF,FFFF:F,FFFFFFFFFFFFF:F:FFFF,FFF:FFF:FFFFF:,,FFFFFF:,FFFFFF:,,,:FF,:,F,FFF:::FF:FFFFF,,::::F,FF:F,FF,FFF
@A00881:241:HJW2NDRXX:1:2131:27688:20572 1:N:0:CGAGAGAA+GATTGGAG
GATCAGCCTATGGGAGGCAGCAGTGGGGAATATTGGGCAATGGAGGGAACTCTGACCCAGCAACGCCGCGTGAAGGAAGAAGGTTTTCGGATTGTAAACTTCTGTCGCAGGGGACGAAGAATGACGGTACCCTGTAAGAAAGCCCCGGCTAACTACGTGCCAGCAGCCGCGGTAATACGTAGGGGGCAAGCGTTGTCCGGAATGACTGGGCGTAAAGGGAGTGTAGGCGGCACAGCAAGTTATATGTGAA
+
FFFFFFFF:FFFFFFFFFFFFFFFFFFFFFFFFFFFFFFFFFFFFFFFFFFFFFFFFFFFFFFFFFFFFF:FFFFFFFFFFFFFFFFFFFFFFFFFFFFFFFFFFFFFFFFFFFFFFFFFFFFFFFFFFFFFFFFFFFFFFFFFFFFFFFFFFFFFFFFFFFFFFFFFFFFFFF:FFFFF:FFFFFFFFFFFFFFFFFFFFFFFFFFFFFFF:F,FFFFFFFFFFFFFFF:,FFFFFFFFFFFFF:FFFF
@A00881:241:HJW2NDRXX:1:2131:17680:21496 1:N:0:CGAGAGAA+GATTGGAG
GATCAGCCTATGGGATGCACCAGTGAGGAATATTGGTCAATGGCCGGAAGGCTGAACCAGCCAAGCCGCGTGAGGGAGGAAGGCGCAGAGCGTCGCAGACCTCTTTTGCCGGGGGACAAAAGGCCGGACTCGTCCGGTCCTGAGGGTACCCGGAGAAAAAGCATCGGCTAACTCCGTGCCAGCAGCCGCGGTAATACGGAGGATGCGAGCGTTATCCGGATTCATTGGGTTTAAAGGGTGCGCAGGCGGG
+
FFFFFFFFFF:FFFFFFFFFFFFFFF:F,FFF,FFFFFF:FFFFFFFFFFFFFFF:FFFFFFFFFFFFFFFFFFFFFFFFFFFFFFFFFFFFFFFFFFFFFFFFFFFFFFFFFFFFFF,::FFFFFFFFFFFFFFFFFFFFFFFFFF,FFFFFFFFFFFFFFFFFFFFF,FF:FFFFFFFFFF:FFFFFFFFFF:FFFFFFFFFFFFFFFFFF:FFFFFF,F:FFFFFFFFFFFFF:FFFFFFFF:FFFF
@A00881:241:HJW2NDRXX:1:2131:32380:21872 1:N:0:CGAGAGAA+GATTGGAG
GATCAGCCTATGGGACGCAGCAGTGGGGAATATTGCACAATGGGGGGAACCCTGATGCAGCGACGCCGCGTGAAGGAAGAAGTATCTCGGTATGTAAACTTCTATCAGCAGGGAAGAAAATGACGGTACCTGACTAAGAAGCCCCGGCTAACTACGTGCCAGCAGCCGCGGTAATACGTAGGGGGCAAGCGTTATCCGGATTTACTGGGTGTAAAGGGAGCGTAGACGGAAGAGCAAGTCTGATGTGAAA
+
FFFFFFFFFFFFFFFFFFFFFFF:FFFFFFFFFFFFFFFFFFFFFFFFFFFFFFFFFFFFFFFFFF:FFFFFFFFFFFFFFFFFFFFFFFFFFFFFFFFFFFFFFFFFFFFF:F::FFFFF:FFFFFFFFFFFFFFFF,FFFFFFFFFFFFFFFFFFFFFFFF:FFFFFFFFFF,FFFF:FFFFFF:FFFF,FFFFFFFFFFFFFFF:FFFFFFFFFFF:FFFFFFFFFFFFFFFFF:FFFFFFFF,F:F
@A00881:241:HJW2NDRXX:1:2131:16658:22263 1:N:0:CGAGAGAA+GATTGGAG
GATCAGCCTACGGGATGCAGCAGTCGAGAATCATTCACAATGGGGGGAACCCTGATGGTGCGACGCCGCGTGGGGGAGGAAGGTCTTCGGATTGTAAACCCCTGTCATGCAGGAGCAAGGCGAGAGTTGATAGTACTGCAAGAGGAAGAGACGGCAAACTCTGTGCCAGCAGCCGCGGTAATACAGAGGTCTCAAGCGTTGTTCGGAATCACTGGGCGGAAAGGGTACGTAGGCGGCGGGGCACGTTGCG
+
FF:FFFFFFFFFFFFFFFFFFFFFFFFFFFFFFFFFFFFFFFFFFFFFFFFFFFFFFFFFFFFFFFFFFFFFFFFFFFFFFFFFFFFFFFFFFFFFFFFFFFFFFFFFFFFFFFFFF:FFFFFFFF,FFF:FFFFFFFFFFFFFFFFF:FFFFFF:FFFFFFFFFFFFFFFFFFFFFF:FF:FF,FFFFFFFFFFFFFFFFFFFFFFFFFFFFFFFFF,,FFFFFFFFF,FFFFFFFFFFF:,:F,FFFF
@A00881:241:HJW2NDRXX:1:2131:27923:22388 1:N:0:CGAGAGAA+GATTGGAG
GATCAGCCTATGGGGTGCAGCAGTGAGGAATATTGGTCAATGGGCGGGAGCCTGAACCAGCCAAGCCGCGTGGAGGAAGAAGGTACAGAGTATCGTAAACTCCTTTTGTCAGGGGATAAAAGGCGGGATGCGTCCCGTCCCGAAGGTACCTGAAGAAAAAGCATCGGCTAACTCCGTGCCAGCAGCCGCGTTAATACGGAGGATGCGAGCGTTATCCGGATTTATTGGGTTTAAAGGGTGCGTAGGCCGC
+
F,,FFFFFFF:FFFFFFFFFFFFFFFFFFFFF:FFFFFFFFFFFFFFFFFFFFF:FFF:FFFFFFFFFFFFFFFFFFFFFFFFFFFFFFFFFFFFFFF:FFFFFFFFFFFFFFFFFFFFFFFFFFFFFFFFFFFFFFFFFFFFF:FF,FFFFFFFFFFFFFFFFFFFFFFFFFFFFFFFF:F:FFFFFFF,FFFFFFFFFF:FFFF,FFFFFF,FF:FFFF,::FFFFFFFFF:F::,F:FFFFF:F:FF
@A00881:241:HJW2NDRXX:1:2131:7166:22576 1:N:0:CGAGAGAA+GATTGGAG
GATCAGCCTACGGGACGCAGCAGTGAGGAATATTGGTCAATGGGCGCGAGCCTGAACCAGCCAAGTAGCGTGAAGGAAGACGGCCCTACGGGTTGTAAACTTCTTTTATACGGGAATAAGAACGTCCACGAGTGGATGCGTGCATGTACCGTATGAATAAGCATCGGCTAACTCCGTGCCAGCAGCCGCGGTAATACGGAGGATGCGAGCGGTATCCGGATTTATTGGGTTTATAGGGAGCGTAGACGGG
+
FFFF:FFFF:FFFFFFFFFFF:FFFFFFFFFFFFFFFFFFFFF:FFFFFFFF,FFFFFFFFFFFFFFFFF:FFFFFFFFFFFFFFFFF:FFF:FFFFFFF:FFFFFFFFFFFFFFFFFFF:FFFFFFFFFFFFFFFFFFFFFFFFFFFFFFF:FFFFFFFFFFFFFFFFFFFFFFFFFFFFFFFFFFFFFFFFFFFFFF:FF,FFF::FFF:F:FF:FFF,,F,FFF:FFF::::FF::FFF,FF:FFFF
@A00881:241:HJW2NDRXX:1:2131:27245:22654 1:N:0:CGAGAGAA+GATTGGAG
GATCAGCCTATGGGAGGCAGCAGTGGGGAATATTGGGCAATGGGGGAAACCCTGACGCAGCAACGCCGCGTGAAGGATGAAGGTTTTCGGATTGTAAACTTCTTTGATCGGGGACGAAAAGAATGACGGTACCCGAGGAACAAGTCACGGCTAACTACGTGCCAGCAGCCGCGGTAATACGTAGGTGACAAGCGTTATCCGGATTTACTGGGTGTAAAGGGAGCGTAGACGGCGATGCAAGTCTGGTGTG
+
F,FFFFF,F:FFFFFFF:FFFFFFFFFF:FFFFFFFFFFF:FF:FFFFFFFFFFFFFFFFF:FFFFFFF::F:FFFFFFFFFFFFFFF:FFFFFFFFFF:FFFFFFFFFFFFFFFF,FF:F:FFFFFFFFF:FF:FFFFFFF:FFFFFFF:FF:FFFFFF:FFF:F:FFFFFFF:F,FFFFF,FFFFFFF,:FF::F:FF:FFFFF,FFFFF:F,:,,FF:FFFFFF:FFFFFFF:,F:FFFFFFFF:FF
@A00881:241:HJW2NDRXX:1:2131:17517:22842 1:N:0:CGAGAGAA+GATTGGAG
GATCAGCCTATGGGAGGCAGCAGTGAGGAATATTGGTCAATGGGCGGGAGCCTGAACCAGCCAAGTCGCGTGAGGGAAGACGGTCCTATGGGTTGTAAACCTCTTTTGCCGGGGAGCAAAGCGCCGCACGTGTGCGGTCTGGAGAGTACCCGGAGAAAAAGCATCGGCTAACTACGTGCCAGCAGCCGCGGTAATACGGAGGATGCGAGCGTTATCCGGATTTATTGGGTTTAAAGGGTGCGTAGGCGGT
+
FFFFFFFFFFFFFFFFFFFFFFFFFFFFFFFFFFFFFFFFFFFFFFFFFFFFFFFFFFFFFFFFFFFFFFFFFFFFFFFFFFFFFFFFFFFFFFFFFFFFFFFFFFFF:FFFFFFFFFFF:FFFFFFFFFFFFFFFFFFFFFFFFFFFFFFFFFFFFFFFFF,:FFFFFFFFFFFFFFFFFFFFFFFFFFFF:FF:FFFFFFFFFFFFFFFF,FFFFF,FF,FFFFFFFFFFFF:FFFFFFFF:FFFFF:
@A00881:241:HJW2NDRXX:1:2131:25075:24377 1:N:0:CGAGAGAA+GATTGGAG
GATCAGCCTATGGGACGCAGCAGTGAGGAATATTGGTCAATGGGCGGGAGCCTGAACCAGCCAAGCCGCGTGGAGGAAGAAGGTACAGAGTATCGTAAACTCCTTTTGTCAGGGGATAAAAGACGGGATGCGTCCCGTCCTGAAGGTACCTGAAGAAAAAGCATCGGCTAACTCCGTGCCAGCAGCCGCGGTAATACGGAGGATGCGAGCGTTCTCCGGATTTATTGGGTTTAAAGGGTGCGTAGGCCGC
+
F,FFFFFFFFFFFFFFFFFFFFFFFFFFF:FFFFFFFFFFFFFFFFFFFFFFFFFFFFFFFFFF:FFFFFFFFFFFFFFFFFFF:FFF:FFFFF:FFF:FFFFFFFFFFFFFFFFFFFFFFF,FFF:FFFFFFFFFFFFF,FF:FFF:FF::FFFFFFFFFFFFFFFFF,:FFFFFFFFFFFFFFFFFFFFF:FFFFFFFFFF:FF:::FF::FFFFFF:,FF,F:FFFF,FFF,F,FF:FF,FFF:FF:
@A00881:241:HJW2NDRXX:1:2131:12599:24471 1:N:0:CGAGAGAA+GATTGGAG
GATCAGCCTACGGGGGGCAGCAGTGAGGAATATTGGTCAATGGGCGGGAGCCTGAACCAGCCAAGCCGCGTGGAGGAGGAAGGTACAGAGTATCGTAAACTCCTTTTGTCAGGGGATAAAAGGCGGGATGCGTCCCGTCCCGAAGGTACCTGAAGAAAAAGCATCGGCTAACTCCGTGCCAGCAGCCGCGGTAATACGGAGGATGCGAGCGTTATCCGGATTTAGTGGGTTTAAAGGGTGCGTAGGCCGC
+
F,:FFFFFF:FFFFFFFFFFF,FFFFFFFFFFFFFFFFFFFFFFFFFFFFFFFFFFFF:FFFFFFFFFFFFFFFFFFFFFFFFFFFFF:FFFFFFFFFFFFF:FFFFFFFFFFFFFFFFFFFFFFFFFFFFFFFFFFFFFFFFFFFFFFFFFFFFFFF:FFFFFFFFFFFFFFFFFFFFFFFFFFFFFFFFFFFFFFFFFFFFFFFF,FFF::,FFF:F,F,FF,FFFFFFFFF:FFF:FFFFFFFFFFF
@A00881:241:HJW2NDRXX:1:2131:24740:24518 1:N:0:CGAGAGAA+GATTGGAG
GATCAGCCTATGGGATGCAGCAGTGGGGAATATTGGTCAATGGGGGAAACCCTGAACCAGCAACGCCGCGTGAAGGAAGAAGGCTTTCGGGTTGTAAACTTCTTTTATCAGGGACGATAGTGACGGTACCTGATGAATAAGCTCCGGCTAACTACGTGCCAGCAGCCGCGGTAATACGTAGGGAGCGAGCGTTATCCGGATTTACTGGGTGTAAAGGGCGCGTAGGCGGGCTGACAAGTCAGATGTGAAA
+
F,FFFFFFFFFFFFFFFFFFFFFFFFFFFFFFFFFFFFFFFFFFFFFFFFFFFFFFFFFFFFFFFFFFFFFFFFFFF:FFFFFFFFFFFFFFFFFF,FFFFFFFFFFFFFFFFFFF:F,FFF:FFFFFFFFFFFFFFFFFFFFFFFFFFFFFFFFFFFFFFFFFF:FFFFFF,FFFFFFFFFFFFFFFFF:F:,FFFFFFFFF:FFFFFFFF:,FFFFF:F:FF:,FFFFFFF::FFF::FFF,:::F:F
@A00881:241:HJW2NDRXX:1:2131:19343:24846 1:N:0:CGAGAGAA+GATTGGAG
GATCAGCCTATGGGATGCAGCAGTGGGGAATATTGGGCAATGGGCGCAAGCCTGACCCAGCGACGCCGCGTGAGGGAAGAAGGTCTTCGGATTGTAAACCTCTTTCAGCAGGGAAGAAGACGTGACGGTACCTGCTGAAGAAGTCACGGCTAACTACGTGCCAGCAGCCGCGGTAATACGTAGGTGGCGAGCGTTATCCGGAATTACTGGGTGTAAAGGGTGTGTAGGCGGGAAGGCAAGTCAGATGTGA
+
F,:F,FFFF::FFFFFFFFFFFFFFFFFFFFFFF:FFFFFFFFFFFFFFF::FF:F:FFFFFFFFF:FFFFFFFFFFFF:FFFFFFFFFFFFFFFFF:FFFFFFFFFFFFF:FFFFFFFFF:FFFFFFFFFFFFF,:FFFFFFFFFFFFFFFFFFFFFFFFFFFF,FFFFFFFF,FFFFFFFFFF:FFFFFFFFF:FF:FFF,F:FFFFFFFFFFFFFFFFFFFF,FFFFFFFFFFFF,F:F,:F:FFFF
@A00881:241:HJW2NDRXX:1:2131:20880:24878 1:N:0:CGAGAGAA+GATTGGAG
GATCAGCCTATGGGATGCACCAGTGAGGAATATTGGTCAATGGGCGGGAGCCTGAACCAACCACGTCGCGTGAGGGACGACGGCCTTCTGGGTTGTAAACCTCTTTCAGATGAGAGTAAAGGGTGCTCCGCGTCGCACATTGCAAGTATCATCAGACGAAGCATCGGCTCATTCCGTGCCAGCAGCCGCGGTAATACGGAAGATGCGAGCGTTATCCGGATTTATTGGGTTTAAAGGGTGCGTAGGCGGA
+
:FFF:FFFF,:FFFFFFFFFF,FFFFFFF,:,F:FFFFF:FFFFFFFFFFF:FFFFFFF:FFF,FFFFFFFFFFFFF:F,FFF:F:,,FFFF:FF:FFFFFFF,FF:F:::F,FFFF:FFFFF,FF:,FFFF:,F:FFFFFF:FFF:FFFF:F::,,FF,FF,:FFFFF:F:F:FFF:FFF:F:F:FFF:F:,F:F:FFF,FFFFFF,FFF,F,F:FFF,,,F:F,FFF,,F,FF:FFF::F,:F:FF:F
@A00881:241:HJW2NDRXX:1:2131:32045:25520 1:N:0:CGAGAGAA+GATTGGAG
GATCAGCCTATGGGGTGCAGCAGTGAGGAATATTGGTCAATGGGCGCAGGCCTGAACCAGCCAAGTAGCGTGAAGGATGACTGCCCTATGGGTTGTAAACTTCTTTTATATGGGAATAAAGTTTTCCACGTGTGGAATTTTGTATGTACCATATGAATAAGGATCGGCTAACTACGTGCCAGCAGCCGCGGTAATACGTATGGGGCAAGCGTTATCCGGATTTACTGGGTGTAAAGGGAGCGTAGACGGC
+
FFFFFFFFFFFFFFFFFFFFFFFFFFFFFFFFFFFFFFFFFFFFFFFFFFFFFFFFFFFFFFFFFFFFFFFF:FFFFFFFFFFFFFFF:FFFFFFFFFFFFFFFFFFFFFFFFFFFFFFFFFFFFFFFFFFFFFFF:FFFFF:FF:FFFFFFFFFFFFFFFFFFFFFFFFFFFFFFFFFFFFF,FFFFFFFFFFFF:FFF,::FFFFF:FFFFFFFFFFFFFFFFFFFFFFF,FFFFFFFFFFF:FFFFF
@A00881:241:HJW2NDRXX:1:2131:30074:25582 1:N:0:CGAGAGAA+GATTGGAG
GATCAGCCTATGGGATGCAGCAGTGGGGAATATTGGGCAATGGAGGAAACTCTGACCCAGCAACGCCGCGTGAAGGAAGAAGGTTTTCGGATTGTAAACTTCTGTCGCAGGGGACGAAGAATGACGGTACCCTGTAAGAAAGCCCCGGCTAACTACGTGCCAGCAGCCGCGGTAATCCGTAGGGGGCAAGCGTTGTCCGGAATGACTGGGCGTAAAGGGAGTGTAGGTGGCACAGCAAGTTATATGTGAA
+
FFFFFFFFFFFFFFF,FFFFFFFFFFFFFF:F:FFFFFFF:FFFFFFFFFFFFFFFFFF:FFFFFFFFFFFFFFFFFFFFFFFFFFFFFFFFFFFF:FF:FFFFFFFFFFFFFFFFFFFFFF,FFFFFFFFFFFFF:FF:FFFFFFFFFF,FFF:FFF:FFFFF,FFF,FF,:F:F,F:FFFFF:FFFF::FFFFFFFFF,FFFFF:FFFFFF,FFFFF:F:FF,F,FFFFF::::F,:FF:FF:FFFFF
@A00881:241:HJW2NDRXX:1:2131:32750:25614 1:N:0:CGAGAGAA+GATTGGAG
GATCAGCCTACGGGATGCAGCAGTGGGGAATATTGGGCAATGGAGGCAACTCTGACCCAGCAACGCCGCGTGAATGATGAAGGTCTTCGGATTGTAAAGTTCTTTTCTAAGGGAAGAATAAAGTGACGGTAACTTAGGAATAAGCCTCTGATAACTACGAGCCAGCAGCAGCTGTACTACGTATGAGGCAAGCGTTATCCGGAATGAATGTGCGTAAAGGTTGAGTAGGTGGTGTGGCAAGTTAGAAGAG
+
FFFFFFF:FF,:F:FFFFF::F:F:F::FF:FFF,FFFF:FF,FF:FFFFF::FF::FFF:FFFFFF,:FF:FFFFFF:FF::F,FFF,,FFFFFFFFFF:FF:F:FFFF,,,F,FF:FFFFFFFFF,F:,,FFFFF,FFFFF:,,FF,:,:FF,FF:,,F,,FFFF,F,:F,:,F,FF:::F:FF,FFFF,::FFF:,FF:FFFFF,F:,,FFF,:FF,:FF,FFF::F,,F,FF,FF,::,FF,F,,F
@A00881:241:HJW2NDRXX:1:2131:23502:25755 1:N:0:CGAGAGAA+GATTGGAG
GATCAGCCTACGGGGTGCACCAGTAGGGAATTTTCGTCAATGGGGGCAACCCTGAACGAGCAATGCCGCGTGAGCGAAGAAGGTCTTCGGATTGTAAAGCTCTGTTGCCGGGGACAAAGGAAGGACGTGACGGTCCCTGGAGAAAAAGCAACGGCTAACTACGTGCCAGCAGCCGCGGTAATACGTAGGTTGCAAGCGTTGTCCGGATTTCCTGGGTGTAAAGGGCGTGTAGGCGGAACTGCAAGTCAGA
+
F:,FFFFFFFFFFFFFFFFFFFFF:FFFFFFF,FFFFFFF:FFFFFFFFFFFFFFFFFFFFFFFFFFFFFFFFFFF:FFFFFFFFFFFFFF,FFFF,FFFFFFFFFFFFFFFFF,:FFFF,FF,FFFFFFFFFF:F::FFFFF:FFFFFFFFFFFFFFFFFFFFF,FFFF,FFFFFFFFF,F,FFF::F:FFFFF,FF:FFFFFFF,FFF,,FFFFFFFF::F,:FFFFFF:FFFF,FFFFFFF::::FF
@A00881:241:HJW2NDRXX:1:2131:20925:25770 1:N:0:CGAGAGAA+GATTGGAG
GATCAGCCTACGGGGGGCAGCAGTGAGGAATATTGGTCAATGGGCGGGAGCCTGAACCAGCCAAGTCGCGTGAGGGAAGACGGCCTTATGGGTTGTAAACCTCTTTCAGATGCGAGTAAAGGGTGCTACGCGTAGCACAGTGCAAGTATCATCAGAAGAAGCATCGGCTAATTCCGTGCCAGCAGCCGCGGTAATACGGAAGATGCGAGCGTTATCCGGAGTTATTGGGTTTAAAGGGTGCGTAGGCGGA
+
FFF:FFF:FFFFFFFFFFFFFFFFF,FFFF:FFFFFFF:FFFFF:FFFFFFFFFFFFFFFFFFFFFFFFFFFFFFFFF:FFFFFFFFF,FFFFFFF,F:FFFFFFFFFF:FF:::FFF,:FFFFFFF,FFFF:,FFFF,:FFF:FF,F:FFFF:FFFFFFFFF:F,:FFFFFFFFFFFFFFFFF:F,FFFFF:FFFFFFFFFF:FF:F::F::,:FF:FFF::,FFFFFFF,FFF:FF:FF:FFFFFFFF
@A00881:241:HJW2NDRXX:1:2131:29532:25833 1:N:0:CGAGAGAA+GATTGGAG
GATCAGCCTACGGGATGCAGCAGTAGGGAATTTTCGTCAATGGGGGCAACCCTGAACGAGCAATGCCGCGTGAGCGAAGAAGGTCTTCGGATTGTAAAGCTCTGTTGCCGGGGAAAAAGGAAGGAAAGAGGAAATGCTTTTCTTTGGATGGTACCCGGCCAGAAAGTCACGGCTAACTACGTGCCAGCAGCCGCGGTAATACGTAGGTGGCAAGCGTTCTCCGGATGTCTTGGGTTTAAAGGGTGCGTAG
+
FFFFFFFFFFFFFFFFFFFFFFFFFFFFFF:FFFFFFFFFFFFF:FFFFFFFFFFFFFFFFFFFFFFFFFFFFFFF:FFF,FFFFFFFFFFFFFFF,:FFFFFFFF:FFFFFFFF:FFFFFFFFFFFFFFFFFFFFFFFFFFF:FFFFFFFF:FFFFFFFFFFFFFFFFFFFFFFFFFFFFFFFFFFF,FFF:FFF,F:FFFFF,FFFFFFFFFFFFF,FFFFFFF,F,F:FFFF:FF:,FFFFFFFF:F
@A00881:241:HJW2NDRXX:1:2131:31512:27164 1:N:0:CGAGAGAA+GATTGGAG
GATCAGCCTATGGGGGGCACCAGTGGGGAATATTGCACAATGGGGGGAACCCTGATGCAGCGACGCCGCGTGAAGGAAGAAGTATCTCGGTATGTAAACTTCTATCAGCAGGGAAGAAAATGACGGTACCTGACTAAGAAGCCCCGGCTAACTACGTGCCAGCAGCCGCGGTAATACGTAGGGGGCAAGCGTTATCCGGATTTACTGGGTGTAAAGGGAGCGTAGACGGAAGAGCAAGTCTGATGTGAAA
+
FFFFFFFFFFFFFFFFFFFFFFFFFFFFFFFFFFFFFFFFFFFFFFFFFFFFFFFFFFFFFFFFFFFFFFFFFFFFFFFFFFFFFFFFFFFFFFFFFFFFFFF,FFFFFFFFFF,FFFFFFFFFFFFFFFFFFFFFFFFFFFFF:FFFF:FFFFFFFFFFFFFFFFFFFFFFFFFFFF:FFFFFFFFFFFFFFFFFFFFFFFFFFFFFFFFFFFFFFFFFFFFFFFFF::,:FFFFFFFF:FFFF:::F:
@A00881:241:HJW2NDRXX:1:2131:17725:27179 1:N:0:CGAGAGAA+GATTGGAG
GATCAGCCTACGGGGCGCACCAGTGAGGAATATTGGTCAATGGGCGGGAGCCTGAACCAGCCAAGTCGCGTGAGGGAAGACGGTCCTACGGATTGTAAACCTCTTTTGCCGGGGAGCAACGGGGTCCTTGCGAGGGCCCGATGAGAGTACCCGGAGAAAAAGCATCGGCTAACTCCGTGCCAGCAGCCGCGGTAATACGGAGGATGCGAGCGTTATCCGGATTTATTGGGTTTAAAGGGTGCGTAGGCGG
+
FFFF:FFFFFFFFFFFFFFFFFF:FFFFFF:FFFFF:FFFFFFFFFFFFFFFFFFFFFFFFFFFFFFFFFFFFFFFFFFFFFFFFFFFFFFFFFFFFFFFFFFFFFFFFFFFFFFFFFFFFFFFFFFFFFFFFFFFFFFFF,FFFFFFFFFFFFFFFFFFFFFFFF:FFFFFFFFFF:FFFFFFFFFFFF:FF:FF:FFF:FFF:FF:FFF:FF:FFFFFFF:FF:F,FF,F:F:FFFF:FFFFFF:FFF
@A00881:241:HJW2NDRXX:1:2131:29243:27806 1:N:0:CGAGAGAA+GATTGGAG
GATCAGCCTATGGGGGGCACCAGTGAGGAATATTGGTCAATGGGCGGGAGCCTGAACCAGCCAAGTCGCGTGAGGGAAGACGGCCCTATGGGGTGTAAACCTCTTTTGCCGGGGAGCAAAGCGCCGCACGTGTGCGGTCTGGAGAGTACCCGGAGAAAAAGCATCGGCTAACTCCGTGCCAGCAGCCGCGGTAATACGGAGGATGCGAGCGTTATCCGGATTTATTGGGTTTAAAGGGTGCGTAGGCCGC
+
FFFFFFFFFFFFFFFFFFFFFFFFFFFFFFFFFFFFFFFFFFFFFFFFFFFFFFFFFFFFFFFFFFFFFFFFFFFFFFFFFFFFFFFFFFFFF:FFFFFFFFFFFFFFF:FFFF:FFFFFFFFFFFFFFFFFFFFFF:FFFFFFFFFFFFFFFFFFFFFFFF:FFFFFFF:,FFFFFFFFFFFFFFFFFFFF:,FFFFFFFFFF,FFFFFFF:FFFF,:,FFFFF:FFFF:FFFFFFFFFFFFFF:FFFF
@A00881:241:HJW2NDRXX:1:2131:25437:27978 1:N:0:CGAGAGAA+GATTGGAG
GATCAGCCTACGGGACGCAGCAGTGAGGAATATTGGTCAATGGGCGCAGGCCTGAACCAGCCAAGTAGCGTGAAGGATGACTGCCCTATGGGTTGTAAACTTCTTTTATATGGGAATAAAGTTTTCCACGTGTGGAATTTTGTATGTACCATATGAATAAGGATCGGCTAACTCCGTGCCAGCAGCCGCGGTAATACGGAGGATCCGAGCGTTATCCGGATTTATTGGGTTTAAAGGGAGCGTAGGTGGA
+
FFFFFFFFFFFFFFFFFFFFFFFFFFFF,FFFFFFFFFFFFFFFFFFFFFFFFFFFFFFFFFFFFFFFFFFFFFFFFFFFFFFFFFF:FFFFFFFF,FFFFFFFFFFFFFFFFFFFFFFFFFFFFFFFFF,FFFFFF,FFFFF:FFFFFFFF:FFFFFFFFFFFFFFFFFFFFFFFFFFFF:FFFFFFFFF,F,FFFFFFFFFFFF:FFFFFF:FFFFF,FFFFFFFFFF:F,F,FFFF:FFFFFFFFF,
@A00881:241:HJW2NDRXX:1:2131:13928:28745 1:N:0:CGAGAGAA+GATTGGAG
GATCAGCCTATGGGGGGCACCAGTCGGGAATATTGCGCAATGGAGGGAACTCTGACGCAGTGACGCCGCGTATAGGAAGAAGGTTTTCGGATTGTAAACTATTGTCGTTAGGGAAGAGAAAGGACAGTACCTAAGGAGGAAGCCACGGCTAACTACGTGCCAGCAGCCGCGGTAATACGTCGGTGGCAAGCGTTATCCGGAATTATTGGGCGTAAAGGGTGAGTAGGCGGGTTAGGAAGTCTGCAGTTAA
+
F:FFFFFFFFFFFFFFFFFFFFFF,FFFFFFFFFFFFFFFFFFFFFFFFFFFFFFFFFFFFFF:FFFFFFFFF,FFFFFF:FFFFFFFF::FFFFFFFFFF:FFFFFF,FFFF,FFFF:FFF:FFFFFFFFF,FFFFFFFFFFFF:FFFFF,F:,FFFFFFFFF:FFFFFFFFFFFFFFF,FFFFFFFFF,FF:FFFFF::FFF:FFFFF,FFF,:FF:FFFF:FFFFF:,FFFFFFFFF,FFF:FFFF:
@A00881:241:HJW2NDRXX:1:2131:30599:28745 1:N:0:CGAGAGAA+GATTGGAG
GATCAGCCTATGGGGGGCAGCAGTGGGGAATATTGGGCAATGGAGGCAACTCTGACCCAGCAACGCCGCGTGAATGAAGAAGGCCTTCGGGTTGTAAAGTTCTTTAATTGGGGACGAAGAAAGTGACGGTACCCAAGGAATAAGCCACGGCTAACTACGTGCCAGCAGCCGCGGTAATACGTAGGTGGCAAGCGTTGTCCGGAATGACTGGGCGTAAAGGGAGCGTAGGCGGCGCAACAAGTTAGGAGTG
+
F,FF:FFF,FFFFFFFFFFF:FFFFFFFFFFFFFFFFFFFFFFFFFFFFFFFFFFFFFFFFFFFFFFFFFFFFFFFF:FF:FFFFFFFFFFFFFFFF,FFFFFFFFFFFFFFFFFFF,FFFFFFFFFFFFFFFFFFFFFFFFFFFFF:FFFFFFFFFFFFFFF:FFFFFFFFFFF,FF:FFFFFFFFFFF:FF,FFFFFFFFF,FF::FFFF:FF:F:FFFFFFF::F:FFFFFFFFFFF:FFF::FFFF
@A00881:241:HJW2NDRXX:1:2131:25726:29450 1:N:0:CGAGAGAA+GATTGGAG
GATCAGCCTATGGGAGGCACCAGTGGGGAATATTGCGCAATGGGCGGAAGCCTGACGCAGCGACGCCGCGTGAGGGAAGAAGGTTTTCGGATCGTAAACCTCTGTCAGAAGGGAAGAATAGGGGACGTGCCAATCAGCGTTTCCGTGACGGTACCTTCAAAGGAAGCACCGGCTAACTCCGTGCCAGCAGCCGCGGTAATACGGAGGGTGCGAGCGTTAATCGGAATTACTGGGCGTAAAGCGCGTGTAG
+
FFFFFFFFFFFFFFFFFF:FFFF,FFFFF:FFFFFFFFFFFFFFFFFFFFFFFFFFFFFFFFFFFFFFFFFFFFFFFFFFFFFFFFFFFFFFFFFF:FFFFFFFFFFFFFFFFFFFFFFFFFFFFFFFFFFFFFFFFFFFFFFFFFFFFFFFFFFFFFFF,FFFFFF:FFFFFFFFFFFFFFFFFFFFFFFFFFFFFFFFFFFFFFFFFFFFFFFFFFFFFFFFFFF:FFFFFFFFFFFFFFFFFFFFF:
@A00881:241:HJW2NDRXX:1:2131:26151:29966 1:N:0:CGAGAGAA+GATTGGAG
GATCAGCCTATGGGACGCACCAGTGGGGAATATTGGGCAATGGAGGCAACTCTGACCCAGCAACGCCGCGTGAGTGATGAAGGTCTTCGGATTGTAAAACTCTTTAAGTGGGGACGAAGAAAGTGACTGTACCCACAGAATAAGCCTCGGCTAACTACGTGCCAGCAGCCGCGGTAATACGTAGGAGGCAAGCGTTATCCGGAATGACTGGGCGTAAAGGGTGCGTAGGTGGTTTGGCAAGTTAGTAGCG
+
FFFFFFFFFFFFFFFFFFFFFFFFFFFFFFFFFFFFFFFFFFFFFFFFFFFFFFFFFFFFFFFFFFFFFFFFFFFFFFFFFFFFFFFFFFFFFF:FFFFFFFF:FFFFFFFFFFF:,FFFFFFFFFFFFFFFFFFFFFFFFFFFFFFFFFFFFFFFFFFFFFFFFFFFFFFFFF:FFFFFF:FFF:FFFF,FF:::,FFFFFF,FFF:FFFFFFF:,FFFFFFFFFF:FFFFFFFFFFF::FF:F:FFFF
@A00881:241:HJW2NDRXX:1:2131:24198:30342 1:N:0:CGAGAGAA+GATTGGAG
GATCAGCCTACGGGATGCAGCAGTGAGGAATATTGGTCAATGGGCGGGAGCCTGAACCAGCCAAGCCGCGTGGAGGAAGAAGGTACAGAGTATCGTAAACTCCTTTTGTCAGGGGATAAAAGACGGGATGCGTCCCGTCCTGAAGGTACCTGAAGAAAAAGCATCGGCTAACTCCGTGCCAGCAGCCGCGGTAATACGGAGGATGCGAGCGTTATCCGGATTTATTGGGTTTATAGGGTGCGTAGGCCGC
+
F,:FFFFFFFFFFFFFFFFFFFFFFFFFFFFFFFFFFFFFFFFFFFFFFFFFFFFFFFFFFFF:FFFFFFFFFFFFFFF:FFFFFFFFFFFFFFFFFFFFFFFF:FFFFFFFFFF,FFF::FFFFFFFFFFFFFFFFFFFFF:FFFFFFFFFFFF:FFFFFFFFFFFFFFFFFFFFFFFFFFFFFFFFFFFFFFFFF::FFFF:FFFFFF:F:F,:FFFFFFFFFFFFFFFF,,FF,FFFFFFFFFFFFF
@A00881:241:HJW2NDRXX:1:2131:25834:30608 1:N:0:CGAGAGAA+GATTGGAG
GATCAGCCTATGGGATGCAGCAGTGGGGGATATTGCACAATGGGGGGAACCCTGATGCAGCGATGCCGCGTGAGGGAAGAAGGTTTTCGGATTGTAAACCTCTGTGGAGGGGGACGATAATGACGGTACCCCTTTAGGAAGCCACGGCTAACTACGTGCCAGCAGCCGCGGTAATACGTAGGTGGCGAGCGTTGTCCGGAATTACTGGGTGTAAAGGGAGTGCAGGCGGGAGAGCAAGTCAGAAGTGAAA
+
FFFFFFFFFF,FFF:FFFFFFFFFFFFFFFFFFFFFFFFF:FFFFFFFFFFFFFFFFFFFFFFFFFFFFF:FFFFFFFFF:FFFFFFFFFF:FFFF:FFFFFFFFFFFFFFFFFFFFFFFFFFFFFFFFFFFFFFFFFFFF:FF:FFFFFFFFFFFFFFFFFFFFFFFFF:F:FFFFFFFFFFFFFFFFFF:FFFF:FFF,FFFFFFFFFFFFFFFFFFFFFFFFFFFFFFFF:F,FFFFFFF,F:F:,F
@A00881:241:HJW2NDRXX:1:2131:30074:31062 1:N:0:CGAGAGAA+GATTGGAG
GATCAGCCTATGGGGTGCAGCAGTGGGGAATATTGCACAATGGGGGGAACCCTGATGCAGCGATGCCGCGTGGAGGAAGAAGGTTTTCGGATTGTAAACTCCTGTCTTAAAGGACGATAATGACGGTACTTTAGGAGGAAGCTCCGGCTAACTACGTGCCAGCAGCCGCGGTAATACGTAGGGAGCGAGCGTTGTCCGGAATTACTGGGTGTAAAGGGAGCGTAGGCGGGATTGCAAGTCAGATGTGAAA
+
FFFFFFFFFFFFFFFFFFFFFFFFFFFFFFFFFFFFFFFFFFFFFFFFFFFFFFFFFFFFFFFFFFFFFFFFFFFFFFFFFFFFFFFFFFFFFFFFF:FFFFFFFFFFFF,:FFFFFFFFF:FFFFFFFFFFFFFFFFF,FFFFFFFFF:FFFFFFFF,FFFFFFF:FFFFFFFFFFFFFFFFFFFFFFFFFFFFF:FFF:FFFFFFFFFFF:FFFFFFFFFFFFFFFFFFFF:,FFF::FF:FFFF:FF
@A00881:241:HJW2NDRXX:1:2131:23683:31454 1:N:0:CGAGAGAA+GATTGGAG
GATCAGCCTATGGGATGCAGCAGTGAGGAATATTGGTCAATGGGCGGGAGCCTGAACCAGCCAAGCCGCGTGGAGGAGGAAGGTACAGAGTATCGTAAACTCCTTTTGTCAGGGGATAAAAGGCGGGATGCGTCCCGTCCCGAAGGTACCTGAAGAAAAAGCATCGGCTAACTCCGTGCCAGCAGCCGCGGTAATACGGAGGATGCGAGCGTTATCCGGATTTATTGGGTTTAAAGGGTGCGTAGGCCGC
+
FFFFFFFFFFF:FFFFFFFFFFFFFFFFFFFFFFFFFFF:FFF:FFFFFFFFFFFFFFFFFFFFFFFFFF,FFFFFFFFFFFFFFFFFFFFFFFFFFFFFFFFFFFFFFFFFFFFF:FFFFF::FFFFFFFFFFF:FFFFFFFFF:F:FFFFFFFFFFFFFFFFFFFFFFFFFFFFFFFFFFFFFFFFFFFFF,FFFFFFFFFFFFFF:FFF,,FFFFFFF,FF,FFFFFFFFFFFFFF:FFF:F,FFFF
@A00881:241:HJW2NDRXX:1:2131:25988:31626 1:N:0:CGAGAGAA+GATTGGAG
GATCAGCCTATGGGAGGCAGCAGTGAGGAATATTGGTCAATGGGCGCGAGCCTGAACCAGCCAAGTCGCGTGAGGGATGACGGCCCTACGGGTTGTAAACCTCTTTTGTCGGGGAGCAAATTCCGCCACGTGTGGCGGAGTCGAGAGTACCCGAAGAAAAAGCATCGGCTAACTCCGTGCCAGCAGCCGCGGTAATACGGAGGATGCGAGCGTTCTCCGGATTTATTGGGTTTAAAGGGTGCGTAGGCGG
+
F:FFFFFFFFFFFFFFFFFFFFFFFFFFFFFF:FFFFFFFFFFFFFFFFFFFFFFFFFFFFFF:FFFFFFFFFFFFFFFFFFFFFFFFFFFFFFFFFFFFFFFFFFFFFFFFFFFFFF:,FFF:FFFFFFFFFFFFFFFFFFFFFFFFFFFFFFFF,F:FFFFFFFFFFFFFFFFFFFFFFFFFFFFFFFFFFFFFF:FFFFFFFFFFFFFF:F::FFFFF,,FF,FFFFF:FF:FFFFFFFFF:FFFFF
@A00881:241:HJW2NDRXX:1:2131:31575:32002 1:N:0:CGAGAGAA+GATTGGAG
GATCAGCCTACGGGGGGCAGCAGTGGGGAATATTGGGCAATGGGCGCAAGCCTGACCCAGCAACGCCGCGTGAAGGAAGAAGGCTTTCGGGTTGTAAACTTCTTTTATGAGGGACGAAGGATGTGACGGTACCTCATGAATAAGCCACGGCTAACTACGTGCCAGCAGCCGCGGTAATACGTAGGTGGCGAGCGTTGTCCGGATTTACTGGGTGTAAAGGGCGCGTAGGCGGGCATGCAAGTCAGATGTG
+
F,FFFFFFFFFFFFFFFFFFFFFFFFFFFFFFFFFFFF:FFFFFFFFFFFFFFFFFFFFFFFFFFFFFFFFFFFFFFFFFFFFFFFFFFFF:FFFFFFFFFFFFFFFFFFFFFFFFFFFFFFFFFFFFFFFFFFFFFFFFFFFFFFFFFFFFFFFFFFFFFFFFFF,FFFFFFFFFFFFFFFFFFFFFFFFFFFFFFFFFF:FFFFF:FFFFFFFFFFF:F,FFFFF,F:FFFFFFFFF:FFF:FFF,FF
@A00881:241:HJW2NDRXX:1:2131:18267:32628 1:N:0:CGAGAGAA+GATTGGAG
GATCAGCCTATGGGAGGCAGCAGTGGGGAATATTGGGCAATGGGCGCAAGCCTGACCCAGCAACGCCGCGTGAAGGAAGAAGGCTTTCGGGTTGTAAACTTCTTTTATGAGGGACGAAGGACGTGACGGTCCCTCATGAATAAGCCACGGCTAACTACGTGCCAGCAGCCGCGGGACTACGTAGGTGGCGAGCGTTGTCCGGATTTACTGGGTGTCAAGGGCGCGTAGGCGGGCAGGCACGTCAGAGGTG
+
F,FFFFF:F,FFFFFFF:FFFFFFFFFFFFFFFFFFFFFF:F:FFFFFFFFFFFFFFFFFFFFFFFFFFF:FFFFFFFFFFFFFFF,FFFF,F:FFFFF::FFFFFFFFFFFFFF:,FFF,F:F:FFFFF,,FFFFFFF,F,FFFFFFFFFFFF:FFFFFFFFFFF,FFFFF:F,F,:FFF,FFFF:FFFFFFFFFFF:,FFF:FFF:,:F:F:F,FFFF:FF::F,FFFF:FF::F:,,FFFF:,,F::
@A00881:241:HJW2NDRXX:1:2131:28854:33207 1:N:0:CGAGAGAA+GATTGGAG
GATCAGCCTACGGGATGCAGCAGTCGGGAATATTGGGCAATGGAGGAAACTCTGACCCAGCAATACCGCGTGAAGGATGAAGGTTTTCGGATTGTAAACTTCTGTTATAAAGAAAGAAAAAAATGACGGTACTTTATAAGTAAGCCCCGGCAAACTATGTGCCAGCAGCCGCGGTGATACATAGGGGGCAAGCGTTGTCCGGAATGACTGGGTGTAAAGGGTGTGTAGGTGGCTTTTTAAGTTAGAGGTG
+
FFFFFFFFFFFFFFFFFFFFFFFFFFFFFFFFFFFFFFFFFFFFFFF:FFFFFFFFFFFFFFFFFFFFFFFFFFFFFFFFFFFFFFFFFFFFFFFFFFFFFFFFFFFFFFFF:FFFFFFFFFFFFFFFFF:F,FFF:FFFF,FFFFFFFFFFFFFFFFFFFFFFFFFFFFFFFF:FFF,FFFFFFFFFFFFFFFFFFFFFFFFFFFFFF:FFFFFFF:FFFFFFFFFFF:FFFFFFFFFFFFFF:FFFFF
@A00881:241:HJW2NDRXX:1:2131:24162:33223 1:N:0:CGAGAGAA+GATTGGAG
GATCAGCCTATGGGGCGCAGCAGTGAGGAATATTGGTCAATGGGCGGGAGCCTGAACCAGCCAAGCCGCGTGGAGGAGGAAGGTACAGAGTATCGTAAACTCCTTTTGTCAGGGGATAAAAGGCGGGATGCGTCCCGTCCCGAAGGTACCTGAAGAAAAAGCATCGGCTAACTCCGTGCCAGCAGCCGCGGTAATACGGAGGATGCGAGCGTTATCCGGATTTATTGGGTTTAAAGGGTGCGTAGGCCGC
+
F,FFFFFFF:FFFFFFFFF:FFFFF:FFFFFFFFF:FFFFFFFFFFF:FFFFFFFFFFFFFFFFFFFFFFFFFFFFFFFF:FFFF:FFFFFFFFFF,FFFFFFF:FFFFF,FFFFF:FFFFFFFFFFFFFFFFFFFFFFFFFF,FFFFFFFFFFF:FFFFFFFFFFFFFF,F:FFFFFFFFFFFFFFFFF:FF,FFF:FFFFFFFFFFFFF:,F,F:FFF::FFFFFF:::FFF,FFFF:FFFFFFF,FF
@A00881:241:HJW2NDRXX:1:2131:28827:33442 1:N:0:CGAGAGAA+GATTGGAG
GATCAGCCTACGGGATGCAGCAGTCGGGAATATTGGGCAATGGAGGAAACTCTGACCCAGCAATACCGCGTGAAGGATGAAGGTTTTCGGATTGTAAACTTCTGTTATAAAGAAAGAAAAAAATGACGGTACTTTATAAGTAAGCCCCGGCAAACTATGTGCCAGCAGCCGCGGTGATACATAGGGGGCAAGCGTTGTCCGGAATGACTGGGTGTAAAGGGTGTGTAGGTGGCTTTTTAAGTTAGAGGTG
+
FFFFFFFFFFFFFFFFFFFFFFFFFFFFFFFFFFFFFFFFFFFFFFFFFFFFFFFFFFFFFFFFFFFFFFFFFFFFFFFFFFFFFFFFFFFFFFFFFFFFFFFFFFFFFFFFFFFFFFFFFFFFFFF,FFFFFFFFFFFFFFFFF,FFFFFFFFFFFFFFF:F:FFFFFFFFFFFFFFFFF,FFFFFFFF,:FFFF:F:FFFF:FFFFFFFFFFFFFFF:FFFFFFFF:FFF:F:FFFFFFFFFFFFFFF
@A00881:241:HJW2NDRXX:1:2131:27434:34663 1:N:0:CGAGAGAA+GATTGGAG
GATCAGCCTACGGGGCGCAGCAGTCGGGAATCTTGCGCAATGGAGGGAACTCTGACGCAGTGACGCCGCGTATAGGAAGAAGGTTTTCGGATTGTAAACTATTGTCCACAGGGAAGAAAAAGGACAGTACCTGTGAAGAAAGCTCCGGCTAACTACGTGCCAGCAGCCGCGGTAATACGTAGGGAGCAAGCGTTATCCGGAATTATTGGGTGTAAAGGGTGCGTAGACGGGAGAACAAGTTAGTTGTGAA
+
F,,FFFFFFFFFFFFFFFFFFFFFFFFFFFF,FFFFFFFFFFFFFFFF:FFFFFFFFFFFFFFFFF,FFFFF:FFFFFFFFFFFFFFFFFFFFFFFF:,FFFFFFFFFFFFFF,FFFFFFFFFFFFFFFF::FFFFFFFFF:FFFF,FFFFFFFFFFFFFFFFFFFFF,FFFF,FFF:FFFFFFFFFFFFFFF:FF:FFFFF:FFFFFFF:FFFFFFFFF:FFFFFFFFFFF:F,F,FFFF,,FFFFFF,
@A00881:241:HJW2NDRXX:1:2131:30888:34757 1:N:0:CGAGAGAA+GATTGGAG
GATCAGCCTACGGGATGCAGCAGTGGGGAATATTGCACAATGGGGGGAACCCTGATGCAGCGACGCCGCGTGAATGAAGAAGGTCTTCGGATCGTAAAGTTCTGTCTTGAGGGACGAAAATGACGGTACCTCAGGAGGAAGCTCCGGCTAACTACGTGCCAGCAGCCGCGGTAATACGTAGGGAGCAAGCGTTGTCCGGATTTACTGGGTGTAAAGGGCTTGTAGGCGGAGATGCAAGTCAGATGTGAAA
+
F,FFFFFFFFFFFFFFFFFFFFFFFFFFF,FFFFFFFFFFFFFFFFFFFFFFFFFFFFFFFFFFFFFFFFFFFFFFF:F:FFFFFFFFFFFFFFFFFFFFFFFFFFFFFFFFFFFF:,FFFFFFFFFFFFFFFFFFFFFFFFFF:FFFFFFFFFFFF,FFFFFFFFFFFFFFF,FFFF:FFFFFFFF,:FFFFFFFFFFFFFFFFFFFFFFFFF:FFFFFFFFFFFFFFFF:FF,FFFFFFFFFFFFFFF
@A00881:241:HJW2NDRXX:1:2131:13431:34961 1:N:0:CGAGAGAA+GATTGGAG
GATCAGCCTATGGGGCGCAGCAGTGAGGAATATTGGTCAATGGGCGGGAGCCTGAACCAGCCAAGCCGCGTGGAGGAAGAAGGTACAGAGTATCGTAAACTCCTTTTGTCAGGGGATAAAAGGCGGGATGCGTCCCGTCCCGAAGGTACCTGAAGAAAAAGCATCGGCTAACTCCGTGCCAGCAGCCGCGGTAATACGGAGGATGCGAGCGTTATCCGGATGTATTGGGTTTAAAGGGTGCGTTGGCCGC
+
F,:FFFFFFFFFFFFFFFFFFFFFFFFFFFFF:FFFFFFFFFFFFFFFFFFFFFFFFFFFFF,FFFFFFFFFFFFFFFFFFFFFF,FFFFFFFFFF,FFFFFFF,FFFF:,FFFF:,F:FFF::FFFFFFFFFFFFFFF:FFFFFFFFFFFFFFF,FFFFFFFFF:FFFF:FFFFFF:FFFFFFFFFFFFFFFFFF:FFFFFFFF:FFFFFF::,,FFFFF,FF,FFFF:F,F:,FF:F:F:::::F:FF
@A00881:241:HJW2NDRXX:1:2131:28067:35258 1:N:0:CGAGAGAA+GATTGGAG
GATCAGCCTATGGGATGCAGCAGTCGGGAATATTGCGCAATGGAGGAAACTCTGACGCAGTGACGCCGCGTGCAGGAAGAAGGTTTTCGGATTGTAAACTGCTTTAGACAGGGAAGAAAAAGGACAGTACCTGTAGAATAAGCTCCGGCTAACTACGTGCCAGCAGCCGCGGTAATACGTAGGGAGCAAGCGTTATCAGGATTTATTGGGTGTAAAGGGTGCGTAGACGGGAGACTAAGTTGGTTGTGAA
+
F,FFFFFFFF:FFFFFFFFFFFFFFFFF:FFF,FFFFFFF,FFF:FFFFFFFFFFFFFFFFFFFFFFFFFFFFFFFFFFFFFF:FFFFFFFFFFFFFFFFFF,FFFF:FFFFFFFFFFFFFFFFFFFFF,FFFFFFFFFF,FFFF:FFFF::FFFFFFFFFFFFFFFFFFFF:F:FF,FFFFFFF:FF:FFFFFFFF,F:F,FFFF:FFFFFFF,,FFFFFFFF:,FFFFFFFF,F,FF:F:FFFFF:F,
@A00881:241:HJW2NDRXX:1:2131:12093:36025 1:N:0:CGAGAGAA+GATTGGAG
GATCAGCCTATGGGAGGCAGCAGTGGGGAATATTGGGCAATGGGCGCAAGCCTGACCCAGCAACGCCGCGTGAAGGAAGAAGGCCCTCGGGTTGTAAACTTCTTTTATCAGGGACGAAGAAGTGACGGTACCTGATGAAAAAGTCACGGCTAACTACGTGCCAGCAGCCGCGGTAATACGTAGGTGGCAAGCGTTATCCGGATTTACTGGGTGTAAAGGGCGTGTAGGCGGGATTGCAAGTCTGATGTGA
+
F,FF:F:FFFFFFFFFFFFFF:FFFFFFFFFF:FFFFFFFFFFFFFF:FFFFFFFFFFFFFFFF:FFFFF:FFFFF:FFFFFFFF:,FFFF:FFFF:FFFFFFFFFFFFFFFFFFF,FFFFFFFF:FFFF:FFF,FFFFFFFFFFFFFFFFFFFFFFFFFFF::FFFFF:FFFF,F:FFF:FFFFFFF,FFFFFFFFFFFFFFFFF,FFF,,FFFF,FF::FFF:::FFFFFFFFFFFFFFFFFFFFFFF
@A00881:241:HJW2NDRXX:1:2131:29351:36855 1:N:0:CGAGAGAA+GATTGGAG
GATCAGCCTATGGGACGCAGCAGTGGGGAATATTGGGCAATGGAGGCAACTCTGACCCAGCAACGCCGCGTGAGCAATGAAGGTCTTCGGATTGTAAAGCTCTTTAAGTGGGGACGAAGAAAGTGACTGTACCCACAGAATAAGCCTCGGCTAACTACGTGCCAGCAGCCGCGGTAATACGTAGGAGGCAAGCGTTATCCGGAATGACTGGGCGTAAAGGGTGCGTAGGTGGTTTGGCAAGTTGGTAGCG
+
F,FFFFFFFFFFFFFFFFFFFFFFFFFFF:FFFFFFFFFFFFF:FFFF:FFFFFFFFFFFFF:FFFFFFFFFFFFFF:FFFFFFFFFF:FFFFFFFFFFFFFF:FFFFFFFFFFFFF:FFFFFFFFFF:FFFFFFFFFFFFFFFF:FFF,FFFFFFFFF,:FF:FFFF:FFFFFFFFFFFFFFF:F:FFFFFF:FF:FFFFFF:FFF:FFF,FF,FFFFF,:FFF:FFFFF:FFFFFFF:F:FFFFFF:F
@A00881:241:HJW2NDRXX:1:2132:27597:1063 1:N:0:CGAGAGAA+GATTGGAG
GATCAGCCTACGGGAGGCACCAGTGAGGGATATTGCACAATGGGGGAAACCCTGATGCAGCAACGCCGCGTGAAGGAAGAAGTATTTCGGTATGTAAACTTCTATCGCCAGGGACGAAAGAAATGACGGTACCTGAGTAAGAAGCCCCGGCTAAATACGTGCCAGCAGCCGCGGTAATACGTAGGTGGCGAGCGTTGTCCGGATTTACGGGGTGTAAAGGGCGCGTAGGCGGGTAGGCAAGTCAGATGTG
+
F::FFFFFFFFFFFFFFFFFF,FFFFFF:FFFFFFFFFF:FFFFFFFFFFFFFFFFFFFFFFFFFFFFFF,F:FFFFFF:FF:FFFFFFFF,FFFFFFFFFFFFFFFFF,FFFFFFFF::FFFFFFFFFFFFFFFFFFFFFFFFFFFFFFFFFFFFF:FFFFFFFFFFFFFFFFFFFFFF:,:FFFFFFFFFFFFFFFFFFFFFFFF,,FFFFFFFF,FFFFFFFF:FFFFFFFFFFFF,FFFFF,:FFF
@A00881:241:HJW2NDRXX:1:2132:20636:1251 1:N:0:CGAGAGAA+GATTGGAG
GATCAGCCTATGGGGTGCAGCAGTCGGGAATATTGCGCAATGGAGGAAACTCTGACGCAGTGACGCCGCGTGCAGGAAGAAGGTTTTCGGATTGTAAACTGCTTTAGACAGGGAAGAACAAAGACAGTACCTGTAGAATAAGCTCCGGCTAACTACGTGCCAGCAGCCGCGGTAATACGTAGGGAGCGAGCGTTATCCGGATTTATTGGGTGTAAAGGGTGCGTAGACGGGACGTCAAGTTAGTTGTGAA
+
F,FFFFF:FFFFFFFFFFFFFFFFFFFF:FFFFFFFFFFF:FFFFFFFFFFFFF:FFFFFFFFFFFFFFFFFFFFFFFFFFFFFFFFFFFFFFFFFFFFFFFFFFFF:FFFFFFFF:FFFF:FFFFFFFFFFFFFFFFFFFFFFFFFFFF::FFFFFFFFFFFFFFFFFFFFF:FF,FFF::FF:FFF:FFF:F,FFFFFFFFFFFFFFFFFFF:FFFFFFFFFF:FFFFFF,F:FFF:FFFFFFFFFFF
@A00881:241:HJW2NDRXX:1:2132:10294:1752 1:N:0:CGAGAGAA+GATTGGAG
GATCAGCCTATGGGGGGCAGCAGTGGGGAATATTGGTCAATGGGCGGGAGCCTGAACCAGCCAAGCCGCGTGGAGGAAGAAGGTACAGAGTATCGTAAACTCCTTTTGTCAGGGGATAAAAGACGGGATGCGTCCCGTCCTGAAGGTACCTGAAGAAAAAGCATCGGCTAACTCCGTGCCAGCAGCCGCGGTAATACGGAGGATGCGAGAGTTATCCGGATTTATTGGGTTTAAAGGGTGCGTAGGCCGC
+
F,,FFFFFF,FFFFFFFFFFFFFFFFFFFFFFFFFFFFFFFFFFFFFFFFFFFFFFFFFFFFFFFFFFFFFFFFFFFFFFFFFFFFFFFFFFFFFFFFFFFFFFFFFFFFFFFFFFFFFFFFFF:FFFFFFFFFFFFFFFFFFF:FFFFFFFFFFFFFFFFFFF:FFFFFFFFFFFFFFFFFFFFFF:FFFF,FF:FFFFF:FFFFFF:,::FF:F,FFFFFFF,FFFFF:FFF,FFFFF:FFFFFFFFF
@A00881:241:HJW2NDRXX:1:2132:17210:2331 1:N:0:CGAGAGAA+GATTGGAG
GATCAGCCTATGGGACGCAGCAGTGAGGAATATTGGTCAATGGGCGGGAGCCTGAACCAGCCAAGCCGCGTGGAGGAAGAAGGTACAGAGTATCGTAAACTCCTTTTGTCAGGGGATAAAAGTCGGGATGCGTCCCGTCCTGAAGGTACCTGAAGAAAAAGCATCGGCTAACTCCGTGCCAGCAGCCGCGGTACTACGGAGGATGCGAGCGTTCTCCGGAGTTAGTGGGTTTAAAGGGTGCGTAGGCCGC
+
F:FFFFFF:FFFFFFFFFFFFF::F,FFFFFFFFFFFFFFFFFFFFFFFFFFFFFFFFFFFFFFFFFFFFFFFFFFFFFFFFFFFFFFFFF,FFFFFFFFFFFFFFFFFFFF:FFF,FFF,F,FFFFF:FFF:FFFFFF:,FFFFFFFFF:FFF:FFFFFFFFFFFF:FF,F:FFFFFFFFFFFFF::FFFFF:FFFFFFFFFFFF:,FFF,F,FFFFFF,FFF,F:FF:F,FFFF:F:FF:F,:FF:FF
@A00881:241:HJW2NDRXX:1:2132:23321:2362 1:N:0:CGAGAGAA+GATTGGAG
GATCAGCCTATGGGGGGCACCAGTGGGGAATATTGGGCAATGGGGGCAACCCTGACCCAGCAACGCCGCGTGAGCGATGAAGGTCTTCGGATTGTAAAGCTCTTTAAGTGGGGACGAAGAAAGTGACTGTACCCACAGAATAAGCCTCGGCTAACTACGTGCCAGCAGCCGCGGTAATACGTAGGAGGCAAGCGTTATCCGGAATGACTGGGCGTAAAGGGTGCGTAGGTGGTTTGGCAAGTTGGTAGCG
+
F::FFFFFFFFFFFFFFFFFFFFFFFFFFFFF:FFFFFF:FFFFFFFFF:FFFFFFFFFFFFFFFFFFFFFFFFFFFFFFFFFFFFFFFFFFFFFFF:FFFFFFFFFFFFFF:FFFFFF:FFFFFFFFFFFFFFFFFFF:FFF:FFFF:FFFFFF:FFFFFFFFFFF:FFFF:F::FFFFFF,FFFFFFF:FFFFFF:FFFFFFFFF:FFFFFFFFFFFF:FFF:FFFFF:F,FF:FF::F:FFFFFFFF
@A00881:241:HJW2NDRXX:1:2132:27353:2581 1:N:0:CGAGAGAA+GATTGGAG
GATCAGCCTACGGGGGGCAGCAGTGGGGGATATTGGACAATGGGGGGAACCCTGATCCAGCGACGCCGCGTGAGTGAAGAAGTATTTCGGTATGTAAAGCTCTGTCAGCAGGGAAGAGAGAGGACGGTACCTGAAGAAGAAGCCCCGGCTAACTACGTGCCAGCAGCCGCGGTAATACGTAGGGGGCAAGCGTTATCCGGATTTACTGGGTGTAAAGGGCGCGCAGACGGACAGGCAAGTCTGGAGTGAA
+
F,FFFFF:FFFFFFFFFFFFFFF,FFFFF:FFFFFFF:FFFFFFFFFFFFFFFF,FFFFFFF,:FFF:FFFFFFFFF:FFFFFFFFF:FF:FFF:FF:FFF:FFFFF,F:FF:FFFF,F:FFF:FF:F,FFFFFF,FFFFFFFFFFFFFFF:FFFFF,FFFFFFFFFFFFFFF:FFFFF::FFF,FFFFFFFF,FFFFFF,FFFFFF,FFFFF,,,F::,:::FF:FF:FFFF,FFF,FFFF:FFFFFFF
@A00881:241:HJW2NDRXX:1:2132:31024:2707 1:N:0:CGAGAGAA+GATTGGAG
GATCAGCCTATGGGAGGCAGCAGTCGGGAATATTGCGCAATGGAGGGAACTCTGACGCAGTGACGCCGCGTATAGGAAGAAGGTTTTCGGATTGTAAACTATTGTCCACAGGGAAGATAAAAGACTGTACCTGTGAAGAAAGCTCCGGCTAACTACGTGCCAGCAGCCGCGGTAATACGTAGGGAGCAAGCGTTCTCCGGAATTATTGGGTGTAAAGGGTGCGTATACGGGATGGCAAGTTAGTTGTGAA
+
F,::FFFFFF:FFFFFFFFFF:FFFFFFF,FFFF::FFFFFFFFFFFFFFFFFFFF:FFFFFFFFFFF:F,FFFFFFFF,FFFFFFFFFFFFFFFFFFFFFFFFFFFFFFF:FF:FFFFFF,F:FFFFF,FFFFFFFFFFFFFFFFFFFFFFFF:FFFFFFFFF:FF:FFFFFF,:F,F:FFFFFFFFFFFF:F,FF:FFFFFFFFFFFFFFFFFFFFFF:F:FF,FFFFF:FFF:FFFFFFFF,FFFFF
@A00881:241:HJW2NDRXX:1:2132:22761:2738 1:N:0:CGAGAGAA+GATTGGAG
GATCAGCCTACGGGATGCAGCAGTGGGGGATATTGCACAATGGGGGGAACCCTGATGCAGCGACGCCGCGTGAGTGAAGAAGTAATTCGTTATGTAAAGCTCTGTCAGCAGGGAAGAAGATGACGGTACCTGAGGAAGAAGCCCCGGCTAAATACGTGCCAGCAGCCGCGGTAATACGTATGGGGCAAGCGTTATCCGGAATTACTGGGTGTAAAGGGAGCGTAGACGGGCAGGCAAGTCTGATGTGAAA
+
F::F:FFFF:FFFFFFFFFFFFFFFFFFFFFFFFFFFFFFFFFFFFFFFFFFFFFFFFFFFFFFFFFFFFFFFFFFFFFFFFFFFFFFF:FFFFFFFFFFFFFFFFFFF:FFFFFFFFFFFF:FFFFF:F:F,FFF::FFFFFFFFFFF:FFFFFFFFF:FFFFFFFFFFF:FFF,FF:FFFFFF:F:FF:FFFF:FFFF,:FFFFFFF:F,:FFFFFFFFFF,FFFFFFF,:FFF,F:F,FF,F:F:,:
@A00881:241:HJW2NDRXX:1:2132:21775:3474 1:N:0:CGAGAGAA+GATTGGAG
GATCAGCCTACGGGATGCAGCAGTGGGGAATATTGCACAATGGGGGGAACCCTGATGCAGCGACGCCGCGTGGGTGAAGAAGTATTTCGGTATGTAAAGCCCTATCAGCAGGGACGAAGATGACGGTACCTGAGTAAGAAGCCCCGGCTAACTACGTGCCAGCAGCCGCGGTAATACGTAGGGGGCGAGCGTTATCCGGATTTACTGGGTGTAAAGGGAGCGTAGACGGCATGGCAAGTCTGGAGTGAAA
+
F:FFFFFFFFFFFFFFFFFFFFFFFFFFF,FF,FFFFFFF:FFFFFFFFFFFFFFFFFFFFFFFFFFFFF,FFF:FFFFFFF:FFFFFFFF,FFFFFFFFFFFFFFFFF,FFFF,F:FFFFFFFFFFF:FFFFF:FFFFFFFFFFFFF,FFFFFFFFFFFFFFFFFFFFFF:,::FFFFFFFFFFFFF:FF,F,FF:FFF,F,FFFFFFFF,F:FFFFFFFFFF:FFFFFFFFF:F:FF:FFFFFF:F,:
@A00881:241:HJW2NDRXX:1:2132:23773:4147 1:N:0:CGAGAGAA+GATTGGAG
GATCAGCCTATGGGATGCACCAGTGGGGAATATTGGTCAATGGGGGGAACCCTGAACCAGCAACGCCGCGTGAAGGAAGAAGGCTTTCGGGTTGTAAACTTCTTTTATCTGTGACGATAGTGACGGTAGCAGATGAATAAGCTCCGGCTAACTACGTGCCAGCAGCCGCGGTAATACGTAGGGAGCGAGCGTTATCCGGATTTACTGGGTGTAATGGGCGCGTAGGCGGGCTGACAAGTCAGATGTGAAA
+
FFFFFFFFFFFFFFFFFFFFFFFFFFFFFFFFFFFFFFFFFFFFFFFFFFFFFFFFFFFFFFFFFFFFFFFFFFFFFFFFFFFFFFFFFFFFFFFFFFFFFFFFFFFFFFFFFFFFFFFFFFFFFFFFFFFFFFFFFFFFFFFFFFFFF:FFFFFFFFFFFFFFFFFFFFFFFFFFFFFFFFFFF:FFFFFFFFFFFFFFFFFFFF:FFFFF:F,FFFFFFFFFFF:FFFF:FFF:FFFFFFFFFFFF::
@A00881:241:HJW2NDRXX:1:2132:21513:4523 1:N:0:CGAGAGAA+GATTGGAG
GATCAGCCTACGGGGCGCAGCAGTGGGGAATATTGGGCAATGGAGGCAACTCTGACCCAGCAACGCCGCGTGAGCGATGAAGGTCTTCGGATTGTAAAGCTCTTTAAGTGGGGACGAAGAAAGTGACTGTACCCACAGAATAAGCCTCGGCTAACTACGTGCCAGCAGCCGCGGTAATACGTAGGAGGCAAGCGTTATCCGGAATGACTGGGCGTAAAGGGTGCGTAGGTGGTTCAGCAAGTTAGTAGCG
+
FFFFFFFFFFFFFFFFFFFFFFF:FFFF:FFFFFFFFFFFFFFFFFFFFFFFFFFFFFFFFFFFFFFFFFFFFFFF:FFFFFFFFFFFFFFFFFFFFFFFFFFFFFFFFFFFFFFFFFFFFFFFFFFFFF:FFFFFFFFFFFFFFFFFFFFF:FFF:FFFFFFFFFFFFF:FFFFFFFFFFFFFFFF:FF:FFFFFFFFFFFF:,FF:FFFFF:FFFF:FFFFF,FFFFFFFF:FFF:F,FFFFFFFFF:
@A00881:241:HJW2NDRXX:1:2132:24270:4946 1:N:0:CGAGAGAA+GATTGGAG
GATCAGCCTACGGGAGGCACCAGTGAGGAATATTGCACAATGGGGGAAACCCTGACCGAGCAACGCCGCGTGAAGGAAGAAGGTTTTCGGATTGTAAACTTCTGTTATAAAGGAAGAACGGCGGCTACAGGAAATGGTAGCCGAGTGACGGTACTTTATTAGAAAGCCACGGCTAACTACGTGCCAGCAGCCGCGGTAATACGTAGGTGGCAAGCGTTATCCGGACTTATTGGGCGTAAAGAGGGAGCAG
+
FFFFFFFFFFFFFFFFFFFFFFFFFFFFFFFFFFFFFFFFFFFFFFFFFFFFFFFFFFFFFFFFFFFFFFFFFFFFFFFFFFFFFFFFFFFFFFFFFFFFFFFFFFFFFFFFFFFFFFFFFFFFFFFFFFFFFFFFFFFFFF:FFFFFFFFFFFFFFFFFFFFFFFFFFFFFFF:FFFFFFFFFFFFFFFFFFFFFF:FFFFFF,FFFFFFFFFFF:,FFFFFFF,FFFFFF:FFF:FFFFFFF:FFFFF
@A00881:241:HJW2NDRXX:1:2132:8278:5181 1:N:0:CGAGAGAA+GATTGGAG
GATCAGCCTATGGGAGGCACCAGTGAGGAATATTGGTCAATGGGCGGGAGCCTGAACCAGCCAAGCCGCGTGGAGGAAGAAGGTACAGAGTATCGTAAACTCCTTTTGTCAGGGGATAAAAGACGGGATGCGTCCCGTCCTGAAGGTACCTGAAGAAAAAGCATCGGCTAACTCCGTGCCAGCAGCCGCGGTAATACGGAGGATGCAAGCGTTATCCGGAATTATTGGGTTTAAAGGTTCAGCAGGCGGC
+
FFFFFFFFF:FF:FFFFFFF:FFFFFF:FFFF:FFFFF:FFFFFFFFFFFFFFFFFFFF,F,FFFFFF:FFFFFFFFFFFFFFFFFFFFFFFF,F::FF:FFFFFFF,FF,FFFF:FF:F,:FFFFFFFFF:FFFFFFFFFFFFFFFFFFFFFFFFFFFF:FFFFFF,FFFFFFFFFF,,,:FF:FFFFFFF:FFFFFFFFFFFF:FFFFF,,F:F,,FF,F:FFFF:FFFFF,,:F::F,F::FFF:FF
@A00881:241:HJW2NDRXX:1:2132:22535:5635 1:N:0:CGAGAGAA+GATTGGAG
GATCAGCCTATGGGAGGCACCAGTGAGGAATATTGGTCAATGGGCGCAGGCCTGAACCAGCCAAGTAGCGTGAAGGATGACTGCCCTATGGGTTGTAAACTTCTTTTATATGGGAATAAAGTTTTCCACGTGTGGAATTTTGTATGTACCATATGAATAAGGATCGGCTAACTCCGTGCCAGCAGCCGCGGTAATACGGAGGATCCGAGCGTTATCCGGATTTATTGGGGTTAAAGGGAGCGTAGGTGGA
+
FFFFFFFFFFFFFFFFFFFFFFFFFFFFFFFFFFFFFFFFFFFFFFFFFFFFFFFFFFFFFFFFFFFFFFFFFFFFFFFFFFFFFFFFFFFFFFFFFFFFFFFFFFFFFFFFFFFFFFFFFFFFFFFFFFFFFFFF:FFFFFFFFFFFFFFFFFFFFFFFFFFFF:FFFFFFFFF:FFFFFFFFFFFFFFFFFFF:FFFFFFFFFFFFFFFFFFFFFFFFFFFFFFFFF,FFF:FF:FF:FFFFFFFF:F
@A00881:241:HJW2NDRXX:1:2132:21305:5822 1:N:0:CGAGAGAA+GATTGGAG
GATCAGCCTATGGGATGCAGCAGTGGGGAATATTGGGCAATGGGCGAAAGCCTGACCCAGCAACGCCGCGTGAAGGAAGAAGGTCTTCGGATTGTAAACTTCTTTTATGAGGGACGAAGGACGTGACGGTACCTCATGAATAAGCCACGGCTAACTACGTGCCAGCAGCCGCGGTAATACGTAGGTGGCAAGCGTTATCCGGATTTACTGGGTGTAAAGGGCGCGTAGGCGGGCGTGCAAGTCAGATGTG
+
FFFFFFFFFFFFFFFFFFFFFFFFFFFFFFFFFFFFFFFFFFFFFFFFFFFFFFFFFFFFFFFFFFFFFFFFFFFFFFFFFFFFFFFFFFFFFFFFFFF:FFFFFFFFFFFFFFFFFFFF:FFFFFFFFFFFFF:FFFFFFFFFFF:FFFFFFFFF,FFFFFFFFFFFFFFFFFFFFF:FFFFFFFFFFFFFFFF,F,FFFFFFFFF:FFF::FFFF:FFFFFFFFFFFFF,FFFFFFF,FFFFFFFFFF
@A00881:241:HJW2NDRXX:1:2132:24261:5901 1:N:0:CGAGAGAA+GATTGGAG
GATCAGCCTACGGGAGGCAGCAGTGAGGAATATTGGTCACTGGGCGGGAGCCTGAACCAGCCAAGCCGCGTGGAGGAAGAAGGTACAGAGTATCGTAAACTCCTTTTGTCAGGGGATTAAAGACGGGATGCGTCCCGTCCTGAAGGTACCTGAAGCATAAGCATCGGCTAACTCCGTGCCAGCAGCCGCGGTAATACGGAGGATGGGAGCGTGATGCGGATTTATTGGGTTTAACGGGTGCGTCGGCGGC
+
F,,F,:FFFFFFFFFF:F,F:,F,:FFFFFF::::FFF,,F:FFFFFF,FFF,FFF,:F:F:FF,FFFFF,FF:FF,,FFFFFF,F,FFFF::FF:FFFFFFFFFFFFF,FF:FFF:,,F:FF:FFFFFFFFFFFFFFF:FF:FFFFF:FFFFFF,:,F,F::FFFFFF,,:FF,:F::,,FF:FFFFF:FFFFF,,F::::,FF,,,FFF,,:,,FFFF,,F:F,:FFFFFFF,F::,:,FF,FF,,FF
@A00881:241:HJW2NDRXX:1:2132:21260:6183 1:N:0:CGAGAGAA+GATTGGAG
GATCAGCCTATGGGGTGCAGCAGTGGGGAATATTGCACAATGGGGGAAACCCTGATGCAGCGACGCCGCGTGGGTGAAGAAGTATTTCGGTATGTAAAGCCCTATCAGCAGGGAAGAGGATGACGGTACCTGACTAAGAAGCCCCGGCTAACTACGTGCCAGCAGCCGCGGTAATACGTAGGTGGCGAGCGTTGTCCGGAATAACTGGGCGTAAAGGGAGCGTAGGTGGTTATTTAAGTTAGGTGTGAAA
+
F:FF:F:FFFFFFFFFFFFFFFFFFFFFFFFFFFFFFFFFFFFFFFFFFFFFFFFFFFFFFFFFFFFFFFFFFFFFFFFFFFFFFFFFFFFFFFFFFFFFFFFFFFFFFFFFFFFFFFFFFFFFFFF:FFFFFFFFFFFFFFFFFFFFFFFFFFFFFFFFFFF:FFFFFFFFFFFFFFFFFFFFFF:F:F,FFFFFFFFFFFFFFFFFFFF,FFFFFFFFFFFFFFFFFFFF:FFFFF:FFFF:FFFFF:
@A00881:241:HJW2NDRXX:1:2132:12500:6198 1:N:0:CGAGAGAA+GATTGGAG
GATCAGCCTATGGGGTGCAGCAGTGAGGAATATTGGTCAATGGGCGGGAGCCTGAACCAGCCAAGCCGCGTGGAGGAAGAAGGTACAGAGTATCGTAAACTCCTTTTGTCAGGGGATAAAAGGCGGGATGCGTCCCGTCCCGAAGGTACCTGAAGAAAAAGCATCGGCTAACTCCGTGCCAGCAGCCGCGGTAATACGGAGGATGCGAGCGTTATCCGGATTTATTGGGTTTAAAGGGTGCGTAGGCCGC
+
F,FF,FF:F,FFFFFFFF,FFFFFFFFFFFFFFFFFFFFFFFFFF:FFFFFFFF:FFF,FFFFFFFFFFFFFF,FFFFF:FFF:FFFFFFFFFFFFFF:FFFFFFFFFFFFFFFFFF:FFFFFFFFFFFFFFFFFFFFFFFFFFFFFFFFFFFFFF,FFFFF:FF::FFF:FFFFFFFFFFFF:FFFFFFFFFFF:FFFFFFFFFFFFF,FFFFFFFFF,FFFFFFFFFFFFFF:FFFFF:FFFFFFFFF
@A00881:241:HJW2NDRXX:1:2132:18783:6214 1:N:0:CGAGAGAA+GATTGGAG
GATCAGCCTACGGGACGCACCAGTATTAGATACCCTGGTAGTCCGCTCATAGAGAGAGGGTGATGCTCTTCCGATCTTGATCAGCCTATGGGAGGCAGCAGTGGGGAATATTGGGCAATGGAGGCAACTCTGACCCAGCAACGCCGCGTGAGCGATGAAGGTCTTCGGATTGTAAAGCTCTTTAAGTGGGGACGAAGAAAGTGACTGTACCCACAGAATAAGCTCCGGCTAACTACGTGCCAGCAGCCGC
+
F,,FFFFF:FFFF:FFFFFFFFFFF:F:FFFFFFFFFFFFFFFFFFF:FFFF,FFFFF:FFFFFFFF:FFF:FFFFFFFFFFFFF:FFFFFFFFFFFFFFFFFF,FF,FFFFFF:FFFFFF:FF:FFFFFFFFFFFFFFF:FFF:FFFFFFF,F,FFF:FFFF:F:FFF,FFFFFFFFF:F,FF,F:FFFF,FF,FF:F:F:FFF:F:F:,,::FFF:F::F:FF:,FF,FFFF,FFFFFF::F,FF:FF
@A00881:241:HJW2NDRXX:1:2132:25690:6464 1:N:0:CGAGAGAA+GATTGGAG
GATCAGCCTACGGGACGCAGCAGTGAGGAATATTGGTCAATGGGCGGGAGCCTGAACCAGCCAAGCCGCGTGGAGGAGGACGGTACAGAGTATCGTAAACTCCTTTTGTCAGGGGATAAAAGGCGGGATGCGTCCCGTCCCGAAGGTACCTGAAGAAAAAGCATCGGCTAACTCCGTGCCAGCAGCCGCGGTAATACGGAGGATGCGAGCGTTATCCGGATTTAGTGGGTTTAAAGGGTGCGTAGGCCGC
+
F,,FFFFFFFFFFFFFFFFFFFFFFFFFFFFFFFFFFFFFFF:FFFFFFFFFFFFFFFFFFFFFFFFFFFFFF:FFFFFF,FFFFFFFFFF,FFFFFFFFFFFFFFFFFF:FFFF,FFFFFFFFFFFFFFFFFFFFFFFFFFF:FFF,FFFFFFFFFFFFF:FFFFFFFF,FFFFF,FFFFFFFFFFFFFFFF,FFFFFFF::FFFF:FFFF:,FFFFFF:,F:,FFFFFF:FFFFF,FFFFFFFFFFFF
@A00881:241:HJW2NDRXX:1:2132:29993:8249 1:N:0:CGAGAGAA+GATTGGAG
GATCAGCCTATGGGGGGCACCAGTGGGGGATATTGGACAATGGGGGGAACCCTGATCCAGCGATGCCGCGTGAGGGAAGAAGGTTTTCGGATTGTAAACCTCTGTGGAGCGGGACGATAATGACGGTACCGCTCAAGGAAGCCACGGCTAACTACGTGCCAGCAGCCGCGGTAATACGTAGGTGGCGAGCGTTGTCCGGAATTACTGGGTGTAAAGGGAGTGTAGGCGGGAAGGCAAGTCGGCGGTAAAA
+
FFFFFFFFFFFFFFFFFFFFFFFFFFFFFFFFFFFFFFFFFFFFFFFFFFFFFFFFFFFFFFFFFFFFFFFFFFFFFFFFFFFFFF:FFFFFFFFFFFFFFFFFFFFFFFFFFFFFFFFFFFFFFFFFF:FFFFFFFFFFFFF:FF:FFF:FFFFFFFFFFFFFFFFFFFFFFFFFFFFFFFFFFFFFFFFFF,FF,FFFFFFFFFFFFFFFFFF:FFFFF:FFFFFFFF:FFFFFFFFFF:,FFFFFFF
@A00881:241:HJW2NDRXX:1:2132:25626:8703 1:N:0:CGAGAGAA+GATTGGAG
GATCAGCCTATGGGACGCAGCAGTGGGGAATATTGGGCAATGGAGGCAACTCTGACCCAGCAACGCCGCGTGAACGATGAAGGTCTTCGGATTGTAAAGTTCTTTTCTTGGGGAAGAAGAAAGTGACGGTACCCAAGGAATAAGCCTCGGCTAACTACGTGCCAGCAGCCGCGGTAATACGTAGGAGGCAAGCGTTATCCGGAATGACTGGGCGTAAAGGGTGCGTAGGTGGTTTGGCAAGTTAGTAGCG
+
F,FF,FFFFFFFFF:FFFFFFFF,FFFFF:F:FFFFFFFFFFFFFFFFFFFFFFFFFFFFFFFFFFFFFFFFF:FFFFFFFFFFFFFFFFFFFFFFFFFFFFFFFFF:FFFFFFFFFFFFFFFFFF:FFFFFFFF,FFFFFFFFFFFFFFFFFFFFFFFFFFFFFFFFFFFFFFF,,FFFF:FFFFFFFFFFF:FF:FFFFF,,FF:,FFFFFFFFFFFFFFF,FFFF,FFFFFFFFFFFFFFFFFF:F,
@A00881:241:HJW2NDRXX:1:2132:24731:8719 1:N:0:CGAGAGAA+GATTGGAG
GATCAGCCTACGGGGCGCACCAGTGGGGAATATTGCACAATGGGGGAAACCCTGATGCAGCAATGCCGCGTGGGTGAAGAAGCACTCCGGTGCGTAAAGCCCTGTCAGCAGGGAAGAAAATGACAGTACCTGACCAAGAAGCCCCGGCTAACTACGTGCCAGCAGCCGCGGTAATACGTAGGGGGCAAGCGTTATCCGGATTTACTGGGTGTAAAGGGAGCGCAGGCGGTATGGCACGTCAGAGGTGAAA
+
F:FFFFFFF,FFFFFFFFFFF:FFFFFFFFFFFFFFFF,FFFFFFFFFFFFFFFFFF:FFFF,FFFFFFF,FF::FFFFFFFF:FFFFFFFFFFFFFFFFFFFFFFFFFF:FFFFFFFF:FFFFFFFFFFFFFFFFFFFFFFFFFFFFFFFFFFFFFFFFFFFFFFFFFFF::FFFFF:FFF:FFFFFFFFF:FFFFFFFF:FFF:FFF,FF,F,:FF,FFFFF:FFFFFF::FFF,F,F:FF,F,F::F
@A00881:241:HJW2NDRXX:1:2132:26323:8907 1:N:0:CGAGAGAA+GATTGGAG
GATCAGCCTACGGGGGGCAGCAGTGGGGGATATTGGACAATGGGGGGAACCCTGATCCAGCGATGCCGCGTGAGGGAAGAAGGTTTTCGGATTGTAAACCTCTGTGGAGCGGAACGATAATGACGGTACCGCTCAAGGAAGCCACGGCTAACTACGTGCCAGCAGCCGCGGTAATACGTAGGTGGCGAGCGTTGTCCGGAATTACTGGGTGTAAAGGGAGTGTAGGCGGGAAGGCAAGTCAGAAGTGAAA
+
F,FF,FFFFFFFFFFFFFFFFFF:FFFFFFFF:FFFFFFFFFFFFFFFFFFFF,FFFFFFF:FFFFFFFFFFFFFFF:FFFFF:FFFFFFFFFFFFFFF:FFFFFFFFF,FFF:FFFFF:FFFFF:F,FFFFFFF,FFFFFFF,FFFFFFFFFFFFF:FFFFFFFFFFFFF,F:FF,FFFFFFFFFFFFFFF:F:::FFFFFF:FFFF::FFF::FFFFFFF,F,FFFFFF:FFFF,FFF,F,FFF:,F:
@A00881:241:HJW2NDRXX:1:2132:31747:9220 1:N:0:CGAGAGAA+GATTGGAG
GATCAGCCTACGGGGGGCAGCAGTGGGGAATATTGCACAATGGGGGGAACCCTGATGCAGCGACGCCGCGTGGAGGAAGAAGGTTTTCGGATTGTAAACTCCTGTCGTGCGGGACGATAATGACGGTACCGCACAAGAAAGCCACGGCTAACTACGTGCCAGCAGCCGCGATAAAACGTAGGTGGCAAGCGTTGTCCGGAATTACTGGGTGTAAAGGGAGCGCAGGCGGGCTGACAAGTTGGAAGTGAAA
+
F,FFFFFFFFFFFFFFFFFFFFFFFFFFFFFFFFFFFFFFFFFFFFFFFFFFFFFFFFFFFF:FFFFFFFFFFFFFFFFFFFFF,FFFFFFFFFFFFFFFFFFF:FFFFFFFFFFFFFFFFFFFFFFFFFFFFFFFFFFFFFFFFFFFFFFFF,FFFFFFFFFFFFFFFFFFFFFFFFFFFFFFFFF:FFFFFFFF:FF::FFFFFFFFFFFFFFF:FFFF,F:FFFFFFF::F,FFF:FFFFF:FFFFF
@A00881:241:HJW2NDRXX:1:2132:22489:9314 1:N:0:CGAGAGAA+GATTGGAG
GATCAGCCTATGGGACGCACCAGTGGGGAATATTGCACAATGGGGGAAACCCTGATGCAGCGACGCCGCGTGAGTGAAGAAGTATTTCGGTATGTAAAGCTCTATCAGCAGGAAAGAAAATGACGGTACCTGACTAAGAAGCCCCGGCTAACTACGTGCCAGCAGCCGCGGTAATACGTAGGGGGCAAGCGTTATCCGGATTTACTGGGTGTAAAGGGAGCGTAGACGGCAGGGCAAGTCTGAAGTGAAA
+
FFFFFFFFFFFFFFFFFFFFF:FFFFFFFFFFFFFFFFFFFFFFFFFFFFFFFFFFFFFFFFFFFFFFFFFFFFFFFFF,FFF:FFFFFFFFFF:FFFFFFFFFFFFFFFFFF,FFFF,FFFFFFFFFFFFFFFFFFFFFFFFFF:FFFFFFFFFFFFFFFFFFFFFFFFF:FFFFFFFFFFFFFF:FFFF,FFFFFF:FFFFFFFFFFFFFFFFFFFFFFFFFFFFFFFFFFFFF,FFFFFF:FFFFFF
@A00881:241:HJW2NDRXX:1:2132:30743:10113 1:N:0:CGAGAGAA+GATTGGAG
GATCAGCCTATGGGACGCAGCAGTGAGGAATATTGGTCAATGGGCGGGAGCCTGAACCAGCCAAGCCGCGTGGAGGAAGAAGGTACAGAGTATCGTAAACTCCTTTTGTCAGGGGATAAAAGGCGGGATGCGTCCCGTCCCGAAGGTACCTGAAGAAAAAGCATCGGCTAACTCCGTGCCAGCAGCCGCGGTAATACGGAGGATGCGAGCGTTCTCCGGATTTATTGGGTTTAAAGGGTGCGTAGGCCGC
+
F,FF:FFFFFFFFFFFFFFFFFFFFFFFFFFFFFFFFF,FFFF:FFFFFFF:FF:FF:FFFFFFFFFFFFFFFFFFFFFFFFFFFFFFFFFF,FFFFFFFFFFFFFFFFFFFFFFFFF,FF:FFFFFFFFFFFFFFFFF:FFF:FFFFFFFFFF:FFFF,FFFFFFFFFF:FFFFFFFFFFFFFF:F,F,:FFFFF,FFFFFFF,FFFFFF,,,:F:,:F:F:FFFFFFFF,:FFFFFFFFFF,FFF,,:
@A00881:241:HJW2NDRXX:1:2132:21802:10786 1:N:0:CGAGAGAA+GATTGGAG
GATCAGCCTACGGGGCGCAGCAGTGAGGGATATTGCACAATGGGGGAAACCCTGATGCAGCAACGCCGCGTGAAGGAAGAAGTATTTCGGTATGTAAACTTCTATCGACAGGGACGAAAAGAATGACGGTACCTCGTAAGAAAGCCCCGGCTAACTACGTGCCAGCAGCCGCGGTAATACGTAGGGGGCAAGCGTTGTCCGGAATGACTGGGCGTAAAGGGAGTGTAGGCGGCATAATAAGTCAGATGTG
+
F,,FFFFFFFFFFFFFFFFFFFFFFFFFFFFFFFFFFFFFFFFFFFFFFFFFFF:FFFFFFFFFFFFFFFFFFFFFFFF,FFFFFFFFFFFFFFFFFFFFFFFFFFFFFFFFF:FFFF:F:F:FFFFFFFFFFFFFFFFFFF:FFFFFFFFFFFFFFFFFFFFFFFFFFFFFFFF:FFFFFFFFFFFFFFFFF:FFFFFFFFF,FF:FFFFFF:FFFFFFF:FFFFF:FFF:F:FFFFF:FFFFFFFFFF
@A00881:241:HJW2NDRXX:1:2132:19253:10942 1:N:0:CGAGAGAA+GATTGGAG
GATCAGCCTATGGGATGCAGCAGTGAGGAATATTGGTCAATGGACGCAAGTCTGAACCAGCCATGCCGCGTGCAGGATGACGGCTCTATGAGTTGTAAACTGCTTTTGTACGAGGGTAAAATCGGATACGCGTATCCGACTGAAAGTCTCGTACGAATAAGGATCGGCTAACTCCGTGCCAGCAGCCGCGGTAATACGGAGGATCCGAGCGTTATCCGGCTTTATTGGGGTTAAAGGGTGCGGAGGCGGT
+
F::FFFFFFFFFFFFFFFFFFFFFFFFFFFF:FFFFFFFFFFFFFF::FFF:FFF:FF:FFFFFFFFFFFFFFFFFFFFFFFFFFFF,FFFFFFFFF,F:FFF,F,FFF:FFFFFFF,FFFFFFFFFF:FFFFFFFFFF:FFF:FFF:F:FFFFF::,F:FF,,FFFFFFFFF:FFFFF:F:FFFFFFFFF,FFFFF:FFFF:F::F,:FFFFFF,FF:,F,,F,:FFF,:FFF,FF:FF,F,:F:,F:F
@A00881:241:HJW2NDRXX:1:2132:9543:12164 1:N:0:CGAGAGAA+GATTGGAG
GATCAGCCTACGGGGTGCACCAGTCGAGAATCATTCACAATGGGGGGAACCCTGATGGTGCGACGCCGCGTGGGGGAGGAAGGTCTTCGGATTGTAAACCCCTGTCATGCAGGAGCAAGGCGAAAGTTGATAGTACTGCAAGAGGAAGAGACGGCAAACTCTGTGCCAGCAGCCGCGGTAATACAGAGGTCTCAAGCGTTGTTCGGAATCACTGGGCGTAAAGGGTACGTAGGCGGCGGGGCAAGTTGCG
+
F,:FFFFFFFFFFFFFFFFFFFFFFF:FFFFFFFFFFFFFFFFFFFFFFFFFFFFFFFFF:F:FFFFFFFFFFFFFFFFF:FFFFFFFFFF,FFFFFFFFFFFFFFFFFFFFFFFFF:FFFF:FFFFFFFFFFFFFFFFFFFFFFF:FFFFFFFFFFFFFFFFFFFFFFFFFFFFFFF:F:FFFFFF:FF::F,:FFF,FFFFFFFF,FF:F,FF,FFF,F:FFFF,F:FFFF::FFF:FF:F:FFF::F
@A00881:241:HJW2NDRXX:1:2132:11342:13432 1:N:0:CGAGAGAA+GATTGGAG
GATCAGCCTATGGGGTGCAGCAGTGAGGAATATTGGTCAATGGGCGGGAGCCTGAACCAGCCAAGCCGCGTGGAGGAAGAAGGTACAGAGTATCGTAAACTCCTTTTGTCAGGGGATAAAAGGCGGGATGCGTCCCGTCCCGAAGGTACCTGAAGAAAAAGCATCGGCTAACTCCGTGCCAGCAGCCGCGGTAATACGGAGGATGCGAGCGTTATCCGGATTTATTGGGTTTAAAGGGTGCGTAGGCCGC
+
F,FFFFFFF:FFFFFFFFFFFFFFFFFF:FFFFFFFF:FFFFFFFFFFFFFFFFF:FFF:FFFFFFFFFF:FFFFFFFF:FFFFFFFF:FFFFFFFFFFFFFFFFFFFF,FFFFF,FF:FFFFFFFFFFFFFFFFFFFFFFF:FFFFFFFFF:FFF::FFFFFFFFFFF:FFFFF:FFFFFFFFFFF:FFFFFFFFFFFFF:F:FFFFFFFF,FFF:FFFFFFF,FFFFFFF,:FF,FFFFFF:F:FFFF
@A00881:241:HJW2NDRXX:1:2132:31159:14309 1:N:0:CGAGAGAA+GATTGGAG
GATCAGCCTACGGGAGGCACCAGTGGGGAATATTGCACAATGGGGGAAACCCTGATGCAGCGACGCCGCGTGAGTGAAGAAGTATTTCGGTATGTAAAGCTCTATCAGCAGGGAAGAGAATGACGGTACCTGAATAAGAAGCCCCGGTTAACTACGTGCCAGCAGCCGCGGTAATAAGTAGGGGGCAAGCTTTATCCGGATTTAATGGGTGTAAAGGTAGCGTAGACGGCGAGACAAGTCTGAAGTGAAA
+
F,:FFFFFF:FFF:FFFFFFF:F:FF:FF:F,FFFFFFF,F,FF:FFFFFFFFFF:FFFFFFFFFFFFFFFFFFFFFFFFFFFFFFFFFFFFFFFFF,FFFF:FFF:FFF:FF:FFF:F,FFFFF:F:FFFFF:FFFFF,:FFFFFFFFFFFFFFFFFFFFFFFFFFF:F:FFFFF,FFFF:FFFFF,:F,:FFFFFF:FFFF:,FFFFFFFFF:FF,F,F::F,FFFFF:FFF:,FFFFFFFFF,F:FF
@A00881:241:HJW2NDRXX:1:2132:32027:14340 1:N:0:CGAGAGAA+GATTGGAG
GATCAGCCTATGGGACGCACCAGTAGGGAATTTTCGTCAATGGGGGCAACCCTGAACGAGCAATGCCGCGTGAGCGAAGAAGGTCTTCGGATTGTAAAGCTCTGTTGCCGGGGAAAAAGGAAGGAAAGAGGAAATGCTTTTCTTTGGATGGTACCCGGCCAGAAAGTCACGGCTAACTACGTGCCAGCAGCCGCGGTAATACGTAGGTGGCAAGCGTTATCCGGAATGATTGGGCGTAAAGGGTGAGCAG
+
FFFFFFFFFFFFFFFFFFFFFFFFFFFFFFFFFFFFFFFFFFFFFFFFFFFFFFFFFFFFFFFFFFFFFFFFFFFFFFFFFFFFFFFFFFFFFFFFFFFFFFFFFFFFFFFFF:FFF:FFFFFFF,FFFFFFFFFFFFFFFFFFFFFFFFFFFFFFFFFFFFFFFFFFFFFFFFFFFFFF:FFFFFFFFFFFFFFFFFFFFFFFFFFFFFFFFFFFFFFF:FFFF,FFFFFFFFFFFFFFFFFFFFFFFF
@A00881:241:HJW2NDRXX:1:2132:25907:14450 1:N:0:CGAGAGAA+GATTGGAG
GATCAGCCTACGGGGTGCAGCAGTGGGGAATATTGCACAATGGGGGAAACCCTGATGCAGCGACGCCGCGTGAGTGAAGAAGTATTTCGGTATGTAAAGCTCTATCAGCAGGGAAGAAAGAAGACGGTACCTGACTAAGAAGCCCCGGCTAACTACGTGCCAGCAGCCGCGGTAATACGTAGGGGGCAAGCGTTATCCGGATTTACTGGGTGTAAAGGGAGCGTAGACGGCAGGGCAAGTCTGAAGTGAA
+
FFFFFFFFFFFFFFFFFFFFFFFFFFFFFFFFFFFFFFFFFFFFFFFFFFFFFFFFFFFFFFFFFFFFFFFFFFFFFFFF:FFFFFFFFFFFFFFFFFFFFFFFFFFFF:FFF:FFFFFFFFFFFFFFFFFFFFFFFF:FFFFFFFFFFFFFFFFFFFFFFFFFFFFFFFFFFFFFFFFFFFFFFFFF,FFFF,FFFFFFFFFF:FFFFFFFFF,FFFF,FF:FFFFFF:F:FFFFFFFF:::,::FFF:
@A00881:241:HJW2NDRXX:1:2132:19416:15139 1:N:0:CGAGAGAA+GATTGGAG
GATCAGCCTATGGGGGGCACCAGTCGGGAATATTGCGCAATGGAGGAAACTCTGACGCAGTGACGCCGCGTATAGGAAGAAGGTTTTCGGATTGTAAACTCTTGTCGTTAGGGAAGATACCAGACAGTACCTAAGGAGGAAGCCCCGGCTAACTATGTGCCAGCAGCCGCGGTACTACATAGGGGGCAAGCGTTATCCGGAATTATTGGGTGTAAAGGGTGCGTAGATGGAGGAGCAAGTTGGTTGTGAA
+
F,FFFFFFFFFF:FFFFF,FFFFFFFFFF,FFFFFFFFF,FFF:FFFFFFFFFFFFFFFFFF:FFFFFFF:FFFFFFFFFFFFFFFFFF:FFFFFFFFFF,FFFFF:,FFFFFF,FFF,F,FF,FFFFF,FFF:F:FFF,FFFFFFFFFFFF:FFFF::F:FFFFFF,FFFF:F,F:,F,FFF:FFFF,FFF:,,FFFFF:::FF,F:F::FFF,FFFFFFF:::FFF:FF,,,FFFF:FFF:FF:FFF,
@A00881:241:HJW2NDRXX:1:2132:22553:15154 1:N:0:CGAGAGAA+GATTGGAG
GATCAGCCTATGGGATGCACCAGTCAGGAATATTGGGCAATGGAGGCAACTCTGACCCAGCAACGCCGCGTGAAGGATGAAGGCCCTCGGGTTGTAAACTTCTGTATTAGAGGAAGAAGATAGTGACGGTACTCTAATAGAAAGCTTCGGCAAACTACGTGCCAGCAGCCGCGGTAAGACGTAGGAAGCAAGCGTTGTCCGGAATGACTGGGCGTAAAGGGTGCGTAGGCGGTCTTTTAAGTCTGATGTG
+
F,,F:FFFF:FFFFFFFFFFFFFFFFFFFFF,FFFFFFF,FF:FFFFFFFFF:FFFFF:FF,FFFFFFFF,FFFF:FFFFF,FFFFFFFFFFFFFFFFFFFFFFFFFFFFFFFFFF,:F:FFFFF:FFFFFFFFFFFFFFFFFFFFFFFFFF,,FFFFFFF:F:FFFF,FFFFF,:FFFFFFFFFFF:FFFFFFFFFFFFFFFFFFFFFFFFF:FFFFFF,F,FFF:F::FFFFF,F:FF:F,FF,FFFF
@A00881:241:HJW2NDRXX:1:2132:31991:15436 1:N:0:CGAGAGAA+GATTGGAG
GATCAGCCTATGGGGTGCAGCAGTCGAGAATCATTCACAATGGGGGGAACCCTGATGGTGCGACGCCGCGTGGGGGAGGAAGGTCTTCGGATTGTAAACCCCTGTCATGCAGGAGCAAGGCGAAAGTTGATAGTACTGCAAGAGGAAGAGACGGCAAACTCTGTGCCAGCAGCCGCGGTAATACAGAGGTCTCAAGCGTTGTTCGGAATCACTGGGCGTAAAGGGTACGTAGGCGGCGGGGCAAGTTGCG
+
F,,F:FFFFFFFFFFFF:FFFFFF:FFF:FFFFF,,FFFFF:FFFF,FF:FFF:FFFFF,FFFFFF:FFFFF:FFFFFFFFF:F,FFFF:FFFFFFFFFFFFFFFFFF:FF:FFF:FFF:FFFFF:FFFFFFFFFFFFFFFFFF,FFFFFFFFFF::FF:FF:FFFFFFFFFFFFFFFFFFFF,F:FFFFFFF:F:FFFFFFFFF:FFFFFFFFF,FFFFF:F,FFFFFFFF:,FFFFFFFF:FF,FFF,
@A00881:241:HJW2NDRXX:1:2132:24569:16078 1:N:0:CGAGAGAA+GATTGGAG
GATCAGCCTATGGGACGCACCAGTGAGGAATATTGGTCAATGGGCGAGAGCCTGAACCAGCCAAGTCGCGTGAGGGAAGACGGTCCTATGGATTGTAAACCTCTTTTGTCGGGGAGCAAAAAGGCCTCGTGAGGCCACAAGTGAGAGTACCCGAAGAAAAAGCATCGGCTAACTCCGTGCCAGCAGCCGCGGTAATACGGAGGATGCGAGCGTTCTCCGGATTTATTGGGTTTAAAGGGTGCGTAGGCGG
+
FFFFFFFFFFFFFFFFFFFFFFFFFFFFFFFFFFFFFFFFFFFFFFFFFFFFFFFFFFFFFFF,FFFFFFFFFFFFFFFFFFFFFFFFFFFFFFFFFFFFFFFFFFFFFFFFFFFFFFFFFFFFFFFFFFFFFFFF:F::FFFF:FFFFFFFFF:FFFF:FFFFFFFFFF:F:FFFFFFFFFFFFFFFFFFFF,FF,FFFFFFF:FFFFFFFFF:FFFFFFFFFF,,FF,,FFFFFFFF::FFFFFFFFF
@A00881:241:HJW2NDRXX:1:2132:23619:16125 1:N:0:CGAGAGAA+GATTGGAG
GATCAGCCTACGGGGTGCAGCAGTGAGGAATATTGGTCAATGGGCGGGAGCCTGAACCAGCCAAGCCGCGTGAAGGAAGAAGGTGCAGAGCATCGTAAACTTCTTTTGCCGGGGAACAATAAGCGGGACTGGTCCCGTGACGAGCGTACCCGGAGAAAAAGCATCGGCTAACTCCGTGCCAGCAGCCGCGGTAATACGGAGGATGCGAGCGTTATCCGGATTTATTGGGTTTAAAGGGTGCGTAGGCGGC
+
F,FF,FFFFFFFFFFFFFFFFFF,F,FFF,F,FFFFFFFFFFFFFFFF:FFFFFFFFF:FFFFFFFFFFFFFFFFFFFFF:FFFFFFFFFFFFFFFFFFFFFFFFFFFFFFFFFFF:,F:F:FFFFFFFFFFFFFFFFFF:FFFFFFFFFFFFFFF:,F,FFF:FFFFF,FFFFFFFFFFFFFFFFFFFFFFFFFFF:FFF,FFFFFFFFFFFFFF:FF:F:FFFFFFFF:FFFFFFFFFFFFF:FFFFF
@A00881:241:HJW2NDRXX:1:2132:19235:16266 1:N:0:CGAGAGAA+GATTGGAG
GATCAGCCTACGGGATGCAGCAGTGGGGAATATTGCACAATGGGGGAAACCCTGATGCAGCGACGCCGCGTGAAGGAAGAAGTATCTCGGTATGTAAACTTCTATCAGCAGGGAAGAAAATGACGGTACCTGACTAAGAAGCCCCGGCTAACTACGTGCCAGCAGCCGCGGTAATACGTAGGGGGCAAGCGTTAATCGGAATTACTGTGCGTCAAGCGCACGCAGGCGGTTTGTTAATTAAGATGTGAAA
+
F,FF:FF:FFFFFFF,FF,FFF:FF,:FFFFFFFFFFFFFFFFFF:FFFFFFFFFFFFFFF:FFFFF:FF:FFFFFFFFFFFFFFFFFFFFFF,FFFFFFFFFFFF,FFFFFFFFFFFFFFFFFFFFFFF:FFFFFF:FFF::FFFFFFFFFFF:FFFFFFFFFFF:FFFF:F:FFFFFFFFFFFFFF:FFFFFFF::FFFFFFF:F,FFF,,,F:FFF,,:FFFFFFFFFFFFFFF,F,FFFF:FF::,
@A00881:241:HJW2NDRXX:1:2132:22462:16344 1:N:0:CGAGAGAA+GATTGGAG
GATCAGCCTACGGGGGGCAGCAGTGAGGAATATTGGTCAATGGGCGTGAGCCTGAACCAGCCAAGCCGCGTGGAGGAAGAAGGTACAGAGTATCGTAAACTCCTTTTGTCAGGGGATAAAAGACGGGATCCGTCCCGTCCTGTAGGTACCTGAAGAAAAAGCATCGGCTAACTCCGTGCCAGCAGCCGCGGTAATACGGAGGATGCGACCGTGATACGGATTTATAGGGTTTAAAGGTTGCGTAGTCCGA
+
,,FFF:F:F,FFFFFFFFF:::FFFFFFFFFFFF::FF,FF:FFFF,FFFFFFFFFFFF,,F:FFFFF,FFFF:,FFFFFF,FFF:FFF:FFFFFFF:FF:F:FF,F:FFF,FF::FFF,F:FFF:,FF,F,FF,:FFF:FF,,:FFFFFF,FFFFFFFFFFFFF,F:FFFFFF,FF,FFF,FF,FFFFFFF:F,FF,,FFF,F,,:F,:F:,FF,:F,,F::F:,,F,F:,FF::F,,FFF,FF,,,,,
@A00881:241:HJW2NDRXX:1:2132:10691:16407 1:N:0:CGAGAGAA+GATTGGAG
GATCAGCCTATGGGAGGCAGCAGTGGGGAATATTGGACAATGGAGGAAACTCTGATCCAGTGACGCCGCGTGAAGGAAGAAGGTCTTCGGATTGTAAACTTATTTTGTCAGGGAAGAAAAATGACTGTACCTGAAGAAAAAGCACCGGCTAACTACGTGCCAGCAGCCGCGGTAATACGTAGGGTGCAAGCGTTATCCGGATTTACTGGGTGTAAAGGGCGAGTAGACGGCGTTGCAAGTCCGATGTGAA
+
FF,FFFFFFFFFFF:FFFFFFFF:FFFFFFFFFFFFFFFFFFFFFFFFFFFFFF:FFFFFFFFFFFFFFFFFFFF:FFFFFFFFFFF,FFFFFF:FFFFFFFFFFFFFFFFFFFFFFFFF:FFF:FFFFF,,F:F:FFF,FFFF:FFFFFFFFFFF:::FF:FFFFFFFFFFF,FF:FFFFFFFFFFF,FFFF,FF:F:F:F,FFF:F:F:::FF:FFF,F,FF:FFFFFFFFFF,F:FFFFFFFFFFFF
@A00881:241:HJW2NDRXX:1:2132:15438:16548 1:N:0:CGAGAGAA+GATTGGAG
GATCAGCCTACGGGATGCAGCAGTGAGGAATATTGGTCAATGGGCGGGAGCCTGAACCAGCCAAGCCGCGTGAAGGAATAAGGCCCTACGGGTCGTAAACTTCTTTTGTCGGGGAACAAAAGCGGGGACGTGTCCCCGTCTGCGTGTACCCGAAGAAAAAGCATCGGCTAACTCCGTGCCAGCAGCCGCGGTAATACGGAGGATGCGAGCGTTATCCGGATTTATTGGGTTTAAAGGGTGCGTAGGCGGT
+
FFFFFFFFFFFFFFFFFFFFFFF,FFFFFFFFFFFFFFFFFFFFF:FFFFFFFF:FFFFFFFFFFFFFFFFFFFFFFF:FFFFFFFFFFFFFFFFFFFFFFFFFFFFFFFFFFFF:FFFFF:FFFFFFFFFFFFFFFFFFFFFFFFFFFFFFF:FFFFFFFFFFFFFFFFFFFFFFFFFFFFFFFFFFFFFFFFFFFFFFFFFFFFFFFFFFF::FFFFF,FFFFFFFFFF:FFFFFFFFFFFFFFFFFF
@A00881:241:HJW2NDRXX:1:2132:13331:17159 1:N:0:CGAGAGAA+GATTGGAG
GATCAGCCTATGGGGTGCAGCAGTAGGGAATTTTGCGCAATGGGCGAAAGCCTGACGCAGCAACGCCGCGTGTGTGATGAAGCCCCTAGGGGTGTAAAACACTGTCAGTAGGGACGAATAATGACGGTACCTACAGAGGAAGCACCGGCTAACTCCGTGCCAGCAGCCGCGGTAATACGGGGGGTGCAAGCGTTGTCCGGAATCATTGGGCGTAAAGCGTTCGTAGGCGGCATGCCAAGTCTGGTGTTAA
+
FFFFFFFFFFFFFFFFF:FFFFFFFFFFFFFFFFFFFFFFFFFFFFFFFFFF,FFFFFFFFFFFFFFFFFFFFFFFFFFFFFFFFFFFFFFFFFFFFFFFFFFFFFFFFFFFFFFFFFFFFF::FFFFFFFFFFFF:FFFFFFFFFFFFFFFFFFFFFFFFFFFFFFFFFFFFFFF:FFFFFFFFFF::FFFFFFFFFFFFFFFFFFFFFFFFFF:FFFFF:FF:FFF:FFFF,F,FFFF,FFFFFFFFF
@A00881:241:HJW2NDRXX:1:2132:26539:17237 1:N:0:CGAGAGAA+GATTGGAG
GATCAGCCTATGGGGGGCAGCAGTGAGGAATATTGGTCAATGGGCGGGAGCCTGAACCAGCCAAGTCGCGTGAGGGAAGACGGCCTTATGGGTTGTAAACCTCTTTCAGATGAGAGTAAAGGGTGCTACGCGTAGCACATTGCAAGTATCATCAGAAGAAGCATCGGCTAATTCCGTGCCAGCAGCCGCGGTAATACGGAAGATGCGAGCGTTATCCGGATTTATTGGGTTTAAAGGGTGCGTAGGCGGA
+
FFFFFFFFFFFFFFFFFFFFFFFFFFFFFFFFFFFFFFFFFFFFFFFFFFFFFFFFFFFFFFFFF:FFFFFFFFFFFFFFFFFFFFFFFFFFFFFFFFFFFFFFFFFFFFFF:FFFFFFFFFFFFFFFFFFFFFFFFFFFFFFFFFFFFFFFFFFFFFFFFFFFFFFFFFFFFFFFFFFFFFF:FFFFFFFFFFFFFFFFFFFFFF:FFFFF:FFFF:FFFFFFFFF:F,FFFFFF:FF:FFFF,:F:FF
@A00881:241:HJW2NDRXX:1:2132:21739:17409 1:N:0:CGAGAGAA+GATTGGAG
GATCAGCCTATGGGGTGCACCAGTGGGGAATATTGGGCAATGGAGGCAACTCTGACCCAGCAACGCCGCGTGAGCGATGAAGGTCTTCGGATTGTAAAGCTCTTTAAGTGGGGACGAAGAAAGTGACTGTACCCACAGAATAAGCCTCGGCTAACTACGTGCCAGCAGCCGCGGTAATACGTAGGAGGCAAGCGTTATCCGGAATGACTGGGCGTAAAGGGTGCGTAGGTGGGTTGGCAAGTTGGTAGCG
+
F:FFFFFF:,:FFFFFFFFFFFFFFFFFF,FF,FFFFFFFFFFFFFFF:FFFFFFFFFFFFF:FFFFFFFFFFFFFFFFFFFFFFFFFFFFFFFFFFFFFFFF:FF:FFFFFFFFFFFFFFFFFFFFFFFFFFFFFFFFFFFFFFFFFFFFFFFFFFFFFFF::FFFFFFFFFFFFFFFFFFFFFFFFFFFFFFFFFFFFFFF,,FFFF,FFFF:FFFFFFFFF,,FFFFF,,FFFFFFFFFFFFFFFFF
@A00881:241:HJW2NDRXX:1:2132:28465:17597 1:N:0:CGAGAGAA+GATTGGAG
GATCAGCCTATGGCATGCAGCAGTCAGGAATATTGGTCAATGGGCGGGAGCCTGAACCAGCCAAGCCGCGAGGACGAAGAAGGTACAGAGTATCGTAAACACCTTTTGTCATGGGATAAAAGACGGGATGAGACCCGTCCTGAAGTTACCTGAAGAACAAGCAACGGCTAACTCCGTGCCAGCACCCGCGCTAATACTGAGGAAGCGACCGAAAAACGCATCTAATGGCTATAAAGGGGACGTAGGCCCG
+
F,:,::FF,:FFF,::F:FFFF:F:F:FFFFF,FFF,FF:FFF::FFFFFFFFFF:FF:,:F,,,FFF,FFFFF,FFFFF:FFFFFF:FF:FFFF,FFFF,FF:FFFFFFF,F,F,FFFFF,FFF:,F,F,,,,::F,:FF,FFF:,F,,,FFFFFF,FF,,:,,,:,FF:FF,FF::F,FF::,F,F,F,F,F,FF,F,FFF,,,:F,F,,FF,,F:FFF,FF,:F,FF,FFF::,,,,FFF,,F::F,
@A00881:241:HJW2NDRXX:1:2132:15194:18818 1:N:0:CGAGAGAA+GATTGGAG
GATCAGCCATGGGATGCAGCAGTGGGGAATATTGGTCAATGGGGGGAACCCTGAACCAGCAACGCCGCGTGAAGGAAGAAGGCTTTCGGGTTGTAAACTTCTTTTATCTGTGACGATAGTGGCGGTAGCAGATGAATAAGCTCCGGCTAACTACGTGCCAGCAGCCGCGGTAATACGTAGGGAGCGAGCGTTATCCGGATTTACTGGGTGTAAAGGGCGCGTAGGCGGGCTGACAAGTCAGATGTGAAAA
+
FFFFFFFFFFFFFFFFFFFFFFFFFFFFFFFFFFFFFFFFFFFFFFFFFFFFFFFFFFFFFFFFFFFFFFFFFFFFFFFFFFFFFFFFFFFFFF,FFFFFFFFFFFFFFFFFFFFFFFFFFFFFFFFFFFFFFFFFFFFFFFFFFFFFFFFF:FFFFFFFFFFFFFFFFFFF:FFFFFFFFFFFFFFFF::FFFFFFFF,FFFFFFFFFFFFFFFFFFFFFFFFFFFFFFFFFFFFFFFFFF:FFFFFFF
@A00881:241:HJW2NDRXX:1:2132:29984:19132 1:N:0:CGAGAGAA+GATTGGAG
GATCAGCCTATTGGAGGCAGCAGTGGGGAATATTGGTCAATGGGGGAAACCCTGAACCAGCAACGCCGCGTGAAGGAAGAAGGCTTTCGGGTTGTAAACTTCTTTTATCAGGGACGATAGTGACGGTACCTGATGAATAAGCTCCGGCTAACTACGTGCCAGCAGCCGCGGTAATACGTAGGGAGCGAGCGTTATCCGGATTTACTGGGTGTAAAGGGCGCGTAGGCGGGCTGACAAGTCAGATGTGAAA
+
FFFFFFFFFFFFFFFFFFFFFFFFFFFFF:FFFFFFFFFFFFFFFFFFFFFFFFFFFFFFFFFFFFFFFFFFFFFFFFFFFFFFFFFFFFFFFFFFFFFFFFFFFFFFFFFFFFFFFFFFFFFFFFFFFFFFFFFF:FFFFFFFFFFFFFFFFFFFFFFFFFFFFFFFFFFFFFFFFFFFFFFF:FFFFF:F,,FFFFFFFFFFFFFFFFFF:FFFFFFFFFFFF:FFFF:FFFFFFF:FFFFFFFFFFF
@A00881:241:HJW2NDRXX:1:2132:18629:19163 1:N:0:CGAGAGAA+GATTGGAG
GATCAGCCTACGGGACGCAGCAGTGAGGAATATTGGTCAATGGGCGGGAGCCTGAACCAGCCAAGCCGCGTGGAGGAAGAAGGTACAGAGTATCGTAAACTCCTTTTGTCAGGGGATAAAAGACGGGATGCGTCCCGTCCTGAAGGTACCTGAAGAAAAAGCATCGGCTAACTCCGTGCCAGCAGCCGCGGTAATACGGAGGATGCGAGCGTTATCCGGATTTATTGGGTTTAAAGGGTGCGTAGGCCGC
+
FFFFFFFFFFFFFFFFFFFFFFFFFFFFFFFFFFFFFFFFFFFFFFFFFFFFFFFFFFFFFFFFFFFFFFFFFFFFFFFFFFFFFFFFFFFFFFFFFFFFFFFFFFFFFF,FFFFFFFFFFF:FFFFFFFFFFFFFFFFFFFF:FFF:FFFF:FFFFFFFFFFF::FFFFFFFFFFFFFFFFFFFFFFFFFFFFFFFFFFFFFFFFFFFFFF:FFFFFFFFFFFFFFFFFFFF:,FFFFFFFFFFFFFFF
@A00881:241:HJW2NDRXX:1:2132:5502:19382 1:N:0:CGAGAGAA+GATTGGAG
GATCAGCCTACGGGGTGCAGCAGTGAGGAATATTGGTCAATGGGCGGGAGCCTGAACCAGCCAAGCCGCGTGGAGGAAGAAGGTACAGAGTATCGTAAACTCCTTTTGTCAGGGGATAAAAGGCGGGATGCGTCCCGTCCCGAAGGTACCTGAAGAAAAAGCATCGGCTAACTCCGTGCCAGCAGCCGCGGTAATACGGAGGATGCGAGCGTTAGCCGGATTTATTGGGTTTAAAGGGTGCGTAGGCCGC
+
F:FFFFFFFFFFFFFFFF:FFFFFFFFFF:FF:FFFFFFFFFFFFFFFFFFFFFFFFFFFFFFFFFFFFFFFFFFFFFFFFFFF:FFFFFFFFFFF:F,FFFFFFFFFFF:FFFF,,FFFFFFFFFFFFFFFFFFFFFFFFF:FFFFFFFFFFFFFFFFFFFFF:FFF:FFF,FFF:FFF:FF,FF:FFFF:F,FFFFFFFFFFFFFFFFF,,F,:FFFFFFFFFF,FF,FFF:,,FFFFFFF,F:F,FF
@A00881:241:HJW2NDRXX:1:2132:24261:19492 1:N:0:CGAGAGAA+GATTGGAG
GATCAGCCTATGGGATGCAGCAGTGAGGAATATTGGTCAATGGGCGGGAGCCTGAACCAGCCAAGCCGCGTGAGGGAAGAAGGCCCTATGGGTCGTAAACCTCTTTTGTCAGGGAACAAAAGCCGATATGTATATTGGTGTGAGTGTACCTGAAGAAAAAGCATCGGCTAACTCCGTGCCAGCAGCCGCGGTAATACGGAGGCTGCGAGCGTTATCCGGATTTATTGGGTTTAAAGGGTGCGTAGGCGGC
+
F,,FFFFFF,FFFFFFFF:FF,FFFFFFFFFFFFFFFF:F:FFFFFFFFFFFFFFFFFFFFF:FFFFF::FFFFFFFFFFFFFFFF:FFFFF,FFFFFFFFFFFFFFFFFFFFFF:FFFFFFFFFFFFFFFFFFFF:F:FFFFFFFFFFFFFF,F:FF:FF,FFFFF:FFF,:FFFFFFFFFFFFFFFFFFFF:FFFF,FFFFFF:FFFFFF,FF,FFFF:,F,,FFFFFF,F,:F,::F::FF:F:,:F
@A00881:241:HJW2NDRXX:1:2132:31358:19727 1:N:0:CGAGAGAA+GATTGGAG
GATCAGCCTACGGGGTGCAGCAGTGGGGAATCTTGGGCAATGGGGGGAACCCTGACCCAGCGACGCCGCGTGAGGGAAGAAGGTCTTCGGATTGTAAACCTTTGTGACAGGGGACGAAGGAAGTGACGGTACCCTGAGAGGAAGCCCCGGCTCACTACGTGCCAGCAGCCGCGGTAATACGTAGGGGGCGAGCGTTATCCGGATTTACTGGGTGTAAAGGGAGCGTAGACGGCGGAGCAAGTCTGAAGTG
+
F,FFFFFFFFFFFFFFFFFFFFFFFFFF:FFFFFFFFF:FFF:FFFFF:FFFFFFFFFFFFFFFFFFFFFFFFFFFF,FFFFFF:FFFFFFFFFFFFFFFFFFFFFFF,FFFFFFFFFFFFFFFFFFFFFFF:FFFFF,FFFF:F:FFFFFF,FFFFFFFFFFFFFFFFFFFFFFFFFF:F:FFFFFFFFFFFF::FFFFFFF,:FF,F:FFFFF::F:FFFFFFF,FFFFFFFFFFFF,FF::F,FF::
@A00881:241:HJW2NDRXX:1:2132:27019:19852 1:N:0:CGAGAGAA+GATTGGAG
GATCAGCCTATGGGACGCAGCAGTGGGGGATATTGGACAATGGGGGGAACCCTGATCCAGCGATGCCGCGTGAGGGAAGAAGGTTTTCGGATTGTAAACCTCTGTGGAGCGGGACGATAATGACGGTACCGCTCAAGGAAGCCACGGCTAACTACGTGCCAGCAGCCGCGGTAATACGTAGGTGGCGAGCGTTGTCCGGAATTACTGGGTGTAAAGGGAGTGTAGGCGGGAAGGCAAGTCAGAAGTGAAA
+
FFFFFFFFFFFFFFFFFFFFFFFFFFFFFFFFFFFFFF:FFFFFFFFFFFFFFFFFFFFFFFFFFFFFFFFFFFFFF:FFFFFFFFFFFFFFFFFFFFFFFFFFFFFFFFFFFFFFFFFFFFFFFFF:FFFFFFFFFFF:FFFFFFFFFFFFFFFFFFFFFFFFFFFFFFFFF,FFFF,FFFFFFFFFFFFFFFFF:FFF,FF:FFFFFFFFFFFFFFFFFFFFFFFFFFFFFFFFFF:FFFFFFFFFFF
@A00881:241:HJW2NDRXX:1:2132:28284:19883 1:N:0:CGAGAGAA+GATTGGAG
GATCAGCCTACGGGACGCAGCAGTGAGGAATATTGGTCAATGGGCGGGAGCCTGAACCAGCCAAGCCGCGTGGAGGAGGAAGGTACAGAGTATCGTAAACTCCTTTTGTCAGGGGATAAAAGGCGGGATGCGTCCCGTCCCGAAGGTACCTGAAGAAAAAGCATCGGCTAACTCCGTGCCAGCAGCCGCGGTAATACGGAGGATGCGAGCGTTATCCGGATTTATTGGGTTTAAAGGGTGCGTAGGCCGC
+
FFFFFFFFFFFFFFFFFF:FF:FFFFFFFFF,FFFFFFFFFFFFFFFFFFFFFFFFFFFFFFFF:FFFFFFFFFFFFFFF:FFFFFFFFFFFFFFFFF:FFFFFFFFFFFFFFFFFFFFFFFFFFFFFFFFFFFFFFFFFFFFFFFF,FFFF:FFFFF,FFFFF:FFFF:FFFFFFFFFFFFFFFFFFFFFFF,FFFFFFFFFF:FFFFFFFF,F:,FFFF:FF:FF:FFFFFFFFFFFFFFFFF:FFFF
@A00881:241:HJW2NDRXX:1:2132:21513:20306 1:N:0:CGAGAGAA+GATTGGAG
GATCAGCCTACGGGGTGCAGCAGTGGGGAATATTGGTCAATGGGGGAAACCCTGAACCAGCAACGCCGCGTGAAGGAAGAAGGCTTTCGGGTTGTAAACTTCTTTTATCAGGGACGATAGTGACGGTACCTGATGAATAAGCTCCGGCTAACTACGTGCCAGCAGCCGCGGTAATACGTAGGGAGCGAGCGTTATCCGGATTTACTGGGTGTAAAGGGCGCGTAGGCGGGCTGACAAGTCAGATGTGAAA
+
,,,F,FFFFFFFFFFFFFFFFFFFFFFFF:FFFFFF:FF,FFFFFFFFF:FFF:,FFFFFF,FFF:FFF:FFFFFF:F:FFFFF:FFFFFFFFF:FFFFF:FFFFFFFF,FFFF:FF:FFFF,:FFFFFFFFFFFF,FFFFFFFFFF:FFFFFFFFFFFFFFF,FFFFFF:FFFF:FFFF,:FFFFFFFFF,FFFFFFFF,FFFFFF::FFFFF:FFFFFF:FFFFFFFFFFF,FFFFFF,:FFF:FF:,
@A00881:241:HJW2NDRXX:1:2132:23321:20650 1:N:0:CGAGAGAA+GATTGGAG
GATCAGCCTATGGGATGCAGCAGTGGGGGATATTGGACAATGGGGGGAACCCTGATCCAGCGACGCCGCGTGAGTGAAGAAGTATTTCGGTATGTAAAGCTCTGTCAGCAGGGAAGAAGGAAAGACGGTACCTGACCAAGAAGCCCCGGCTAACTACGTGCCAGCAGCCGCGGTAATACGTAGGGGGCAAGCGTTATCCGGATTTACTGGGTGTAAAGGGAGCGCAGACGGACGTGCAAGTCCGGAGTGA
+
F,:FFFFFFFFFFFFFFFFFFFFFFFFFFFFFFFFFFFFFFFFFFFFF:FFFFFFFFFFFFFF:FFFFFFFFFFFFFFFF:FFFFFFFFFFFFFFFFFFFFFFFFFFFFFFFFFFFF:FFFFFFFFFFFFFFFFFFF:FFFFFF:FFFFFFFFFF:FFFFFFFFFFFFFFFFF:F,FFFFFFFFFFFFFFF:FFFFFFFF:FFFFFFFFF:F:FFFF:FFF:FFF:FFFFF:FFFFFF,:FFFFFFFFFF
@A00881:241:HJW2NDRXX:1:2132:32551:20729 1:N:0:CGAGAGAA+GATTGGAG
GATCAGCCTATGGGGTGCAGCAGTGGGGAATATTGGGCAATGGGCGAAAGCCTGACCCAGCAACGCCGCGTATAGGAAGAAGGTCTTCGGATTGTAAACTATTGTCGTTAGGGAAGAGAAAGGACAGTACATAAGGAGGAAGCTACGGCTAACTACGTGCCAGCAGCCGCGGTAATACGTAGGGAGCGAGCGTTATCCGGAATTATTGGGTGTAAAGGGTGCGTATACGGGTTAGCAAGATAGTTGTGAA
+
F,,FFFFFFFFFFFFF:FFFFFFFFF,FFFFFFFFFFFFFFF,FFFFFFF,FFFFFFFFFFFFFFF,FF:FFFF:FFFFFF,FFFFFF,FFFFFFFFFFFF:FFFFFFFFFFFFFFFF:FFFFF:F,FFF:FFF:FFFFF:F,:,:FFF,FF:FFF,::F,FFFFFFFFFFFFFF:FF,FFF,FFFF:FFFFFFFFF,:FFF,FFFFFF,FFF::FFFFFFFF:F,F,F,FF,,F,,FF,FFFFF,FFFF
@A00881:241:HJW2NDRXX:1:2132:26178:20964 1:N:0:CGAGAGAA+GATTGGAG
GATCAGCCTATGGGGTGCAGCAGTGGGGAATATTGGGCAATGGGCGCAAGCCTGACCCAGCAATGCCGCGTGAAGGAAGAAGGCCCTCGGGTTGTAAACTTCTTTTATCAGGGACGAAGGATGTGACGGTACCTGATGAATAAGCTCCGGCTAACTACGTGCCAGCAGCCGCGGTAATACGTAGGGAGCAAGCGTTATCCGGATTTACTGGGTGTAAAGGGCGCGTAGGCGGGATGGCAAGTCAGATGTG
+
FFFFFFFFFF:FFFFFFFFFFFFF:FFFFFFFFFFFFFFFFFFFFFFFFFFFFFFFFFFFFFFFFFFFFFFF,FF:FFFFFFFFF:FFFFFFFFFFFFFFFFFFFFFFFFFFFFFFFFFFF:FFFFFF:F:FFFFFFFFFFFFFFFFFFFFFFFFFFFFFFFF,:FFFFF:FFF:FFFFFF:FFFFFFFFFFFFFF:FFFFFFFFFFF,F:F:FFFFFFFFFFFFFFFFFFFFFFFFFFFFFFFFFFFFF
@A00881:241:HJW2NDRXX:1:2132:27778:21543 1:N:0:CGAGAGAA+GATTGGAG
GATCAGCCTACGGGAGGCAGCAGTGGGGGATATTGCACAATGGGGGGAACCCTGATGCAGCGACGCCGCGTGAGCGAAGAAGTACCTCGGTATGTAAAGCTCTATCGGCAGGGAAGAAGATGACGGTACCTGACTAAGAAGCTCCGGCTAAATACGTGCCAGCAGCCGCGGTAATACGTATGGAGCAAGCGTTATCCGGATTTACTGGGTGTAAAGGGAGCGTAGGCGGCCTGGCAAGTCTGGTGTGAAA
+
F:FFFFFFFFFFFFFFFFFFFFFFFFFFFFFFFFFFFFFFFFFFFFFFFFFFFFFFFFFFFFFFFFFFFFFFFFFFFFFFFFFFF:FFFFFFFFFF:FFFFFFFFFFFFFFFFFFFFFFFFFFFFFFF:FFFFFFFF:FFFFFFFFFFFFFFFFFFFFFFFFFFFFFFFFFFF:FFF,FFF:FFFFFFFFFFFFFFF:F:,FFFFFFFF,FF:FFFFFF:FFFF:FFFF:FFFFF:FFF:FFFFFFFF:F
@A00881:241:HJW2NDRXX:1:2132:20338:21621 1:N:0:CGAGAGAA+GATTGGAG
GATCAGCCTACGGGGCAGCAGTGGGGAATATTGCACAATGGGGGGAACCCTGATGCAGCGACGCCGCGTGAAGGAAGAAGTATCTCGGTATGTAAACTTCTATCAGCAGGGAAGATGATGACGGTACCTGACTAAGAAGCCCCGGCTAACTACGTGCCAGCAGCCGCGGTCATACGTAGGGGGCAAGCGTTATCCGGAATTACTGGGTGTACAGGGAGCGTAGACGGCTGTGCACGTCTGATGTGAAAGG
+
F:FFFFFFFFFFFFFFFFFFFFFFFFFFFFFFFFFF:FFFFFFFFF,FFFFF,FFFFFFFFFFFFFFFFFFFFFFFFFFFF,FFFFFF:FFFF::FFFFFFFFFFFFFFFFFFFFFFFFF:FFFFFFFFFFFFF:FFFFFFFFFFFFFFFFFFF:FFFFFFFFFFFFFFF,FFFFF:,FFFFFFF,FFFF:FFFFFFF,FFFFFFFF:FF:,FFFFFFFFFFFFF::F::F:F:,FFFF::FFFFF,FFF
@A00881:241:HJW2NDRXX:1:2132:25500:22138 1:N:0:CGAGAGAA+GATTGGAG
GATCAGCCTATGGGATGCAGCAGTGGGGAATATTGGGCAATGGAGGCAACTCTGACCCAGCAACGCCGCGTGAGTGATGAAGGTCTTCGGATTGTAAAACTCTTTAAGTGGGGACGAAGAAAGTGACTGTACCCACAGAATAAGCCTCGGCTAACTACGTGCCAGCAGCCGCGGTAATACGTAGGGGGCGAGCGTTATCCGGATTTATTGGGCGTAAAGCGTGTGTAGGCGGTTTATTAAGTTTAAGATA
+
FFFFFFFFFF:FFFFFFFFFFFFFFFFFFFFFFFFFFFFFFFFFFFFFFFFFFFFFFFFFFFFFFFFFFFFFFFFFFFFFFFFFFFFFFFFFFFFFFFFFFFFFFFFFFFFFFFFFFFFFFFFFFFFFFFFFFFFFFFFFF:FFFFFFFFFFFFFF:FFFFFF:FFFFFFFFFFFF:FF:FFFFFFFFFFFFFFFFFFFFFFFFFFF:FFFFFFFFFFFFFF:FFFF:FFFFFFFFFFFFFFFFF,F:FF
@A00881:241:HJW2NDRXX:1:2132:28863:22482 1:N:0:CGAGAGAA+GATTGGAG
GATCAGCCTATGGGGCGCAGCAGTGAGGAATATTGGTCAATGGGCGGGAGCCTGAACCAGCCAAGCCGCGTGGAGGAGGAAGGTACAGAGTATCGTAAACTCCTTTTGTCAGGGGATAAAAGGCGGGATGCGTCCCGTCCCGAAGGTACCTGAAGAAAAAGCATCGGCTAACTCCGTGCCAGCAGCCGCGGTAATACGGAGGATGCGAGCGTTATCCGGATTTATTGGGTTTAAAGGGTGCGTAGGCCGC
+
F,:FFFFFFFF:FFFFF:FFFFFFF:FFFFFFFFFFFFFFFFFFFFFFFFFFFFFFFF:FFFF:,FFFFFFFFF:FFFFFFFFFFFFFFFFFFFFFFFFFFFFFFFFFFFFFFFFFF:FFFFFFFFFFFFFFFFFFFFFFFF,:FFF:FFFFFFFFFFFFFFFFFFFFF,:FFFFFFFFFFFFFFF,FFF:FFFFFFFFFFFFFFFFFFFF,FFFF,FFF::FFFFFFFFF:FFFF:FFF:FFFFFFFFF
@A00881:241:HJW2NDRXX:1:2132:26440:23109 1:N:0:CGAGAGAA+GATTGGAG
GATCAGCCTATGGGATGCAGCAGTGAGGAATATTGGTCAATGGGCGGGAGCCTGAACCAGCCAAGTCGCGTGAGGGATGACGGCCCTATGGGTTGTAAACCTCTTTTGCCGGGGAGCAAAGTGCCGCACGTGTGCGGTTTGGAGAGTACCCGGAGAAAAAGCATCGGCTAACTCCGTGCCAGCAGCCGCGGTAATACGGAGGATGCGAGCGTTATCCGGATTTATTGGGTTTAAAGGGTGCGTAGGCGGA
+
FFFFFFFFFFFFFFFFFFFFFFFFFFFFFFFFFFFFFFFFFFFFFFFFFFFF:FFFFFFFFFFFFFFFFFFFFFFFFFFFFFFFFFFFFFFFFFFFFFFFFFFFFFFFFFFFFFFFFFFFFFFFFFFFFFFFFFFFF:FFFFFFFFFFFFFFFFFFFFFF::F:FFFFFFFFFFFFFFF:FFFFF:FFFFFFFFFFF:,FFFFFFFFFFFF:F,FFF:FFFFFFFFFFFFFFFF:FFFFFFFFFFFFFFF
@A00881:241:HJW2NDRXX:1:2132:18087:23453 1:N:0:CGAGAGAA+GATTGGAG
GATCAGCCTATGGGATGCAGCAGTAGGGAATATTGGGCAATGGGCGCAAGCCTGACCCAGCAACGCCGCGTGAAGGAAGAAGGCTTTCGGGTTGTAAACTTCTTTTATCAAGGACGAAGAAAGTGACGGTACTTGATGAATAAGCCACGGCTAACTACGTGCCAGCAGCCGCGGTAATACGTAGGTGGCGAGCGTTGTCCGGATTTACTGGGTGTAAAGGGCGCGCAGGCGGGATGGCAAGTCAGATGTG
+
FFFFFFFFFFFFFFFFFFFFFFF:FFFFFFFFFFFFFFFFFFFFFFFFFFFFFFFFFFFFFFFFFFFFFFFFFFFFFFFFFFFFFFFFFFFFFFFFFFFF:FFFFFFFFFFFFFFFFFFFFFFFFFFFFFFFFFFFFF:FFFFFFFFFFFFFFFFFFFFFFFFFFFFFF:FFFFFFFFFFFFFFFFF:FFFFFFFFFFFFFFFFFFFFFFFFFFF:FFFFFF::::FFF:FFF:FFFFF,FF:FFFFFFF
@A00881:241:HJW2NDRXX:1:2132:9706:24627 1:N:0:CGAGAGAA+GATTGGAG
GATCAGCCTATGGGGTGCAGCAGTAGGGAATTTTCGGCAATGGGGGAAACCCTGACCGAGCAACGCCGCGGGAAGGAAGAAGGTTTTCGGATTGTAAACTTCAGTGAGCAGGGACGAGAAAGGACGGTACCTGAGTAAGAAGCCCCGGCTAACTACGTGCCAGCAGCCGCGGTAATACGTAGGGGGCGAGCGTTATCCGGATTTACTGGGTGTAAAGGGAGCGTAGACGGCTTAGCAAGTCTGGAGTGAA
+
F:FFFFFFF:FFFFFFFFFFFFFFFF,FF,FFFFFFFFFFFFFFFFFFFFFFFFFFFFFFFF:FFFFFFF,F:FFFFFFFFF:FFFFFFFF:FFF:FFFFFFFFFFFFFFFFFFFFFFFF,FFFFFFFFFFFFFFFFFFFFFFFFFFFFF,FFFFFFFFFFFFFFFFFFFFFFF:FF:F,FFFF::FF::FF::FFFFF,FFFFFFFFFFFFFF,FFFFFFFFF,FFFFFF:FF::F:FFFFFF,FFFFF
@A00881:241:HJW2NDRXX:1:2132:15103:24893 1:N:0:CGAGAGAA+GATTGGAG
GATCAGCCTATGGGATGCAGCAGTGGGGAATATTGGGCAATGGAGGCAACTCTGACCCAGCAACGCCGCGTGAGCGATGAAGGTCTTCGGATTGTAAAGCTCTTTAAGTGGGGACGAAGAAAGTGACTGTACCCACAGAATAAGCCTCGGCTAACTACGTGCCAGCAGCCGCGGTACTACGTAGGAGGCAAGCGTTATCCGGAATGACTGGGCGTAAAGGGTGCGTAGGTGGTTTGGCAAGTTGGTAGCG
+
FFFFFFFF,F:FFFFFFFFFFFFFFFFFFFF,:FFFFFFFFFFFFFFFFFFFFFFFFF:FFFFFFFFFFFFFFFFFFFFFFFFFFF:FFFF,FFFFFFFFFFFFFF:FFFFFFFFFF,FFFFFFFFFFFFFFFF:FFFFFFFFFFFFF:FFF:FFFFFFFFFFFFFFFFFFFFF,F,FFFF,:FFFF:FF:F:::FF::FFFF,FFFFF:FFFFFF,FFFFFFF:FFF,FFFFFFF,FFF:,FFFF:FFF
@A00881:241:HJW2NDRXX:1:2132:31304:25019 1:N:0:CGAGAGAA+GATTGGAG
GATCAGCCTATGGGAGGCAGCAGTGGGGAATATTGGGCAATGGGCGCAAGCCTGACCCAGAAACGCCGCGTGAAGGAAGAAGGCTTTCGGGTTGTAAACTTATTTTATGAGGGACGAAGGAAGTGACGGTACCCAAATAATAAGCCACGGCTAACTACGTGCCAGCAGCCGCGGTAATACGTAGGTGGCAAGCGTTGTCCGGAATGACTGGGCGGAAAGGGAGCGTATGCGGAGCTACAAGTTAGGAGTG
+
F,FF:FFFFF:FFFF:F,FFFFF::FFFFFFFFFF:F,:FFF,,FFF,F:F,F,,FF,F,,F:,:,:F::F,F:,FFFFFFFF,FFF,F,F:FFFFFF::F,,::FFFFFFFFFF:FF::FFF:,F:F,FF:FFFFF:FFFFF:F,FFFFF,FF:FFF:F,,FFFFF:FFF,:FFF,FFFFFFF,FFFFFF,F::FFFFF,FFFFFF,F:::FF,F:F,,:F,:F:F:,,F,,:,,F,:FF:F,,::F:F
@A00881:241:HJW2NDRXX:1:2132:29875:25113 1:N:0:CGAGAGAA+GATTGGAG
GATCAGCCTATGGGACGCACCAGTGGGGAATATTGGGCAATGGAGGCAACTCTGACCCAGCAACGCCGCGTGAGTGATGAAGGTCTTCGGATTGTAAAACTCTTTAAGTGGGGACGAAGAAAGTGACTGTACCCACAGAATAAGCTCCGGCTAACTACGTGCCAGCAGCCGCGGTAATACGTAGGGAGCAAGCGTTATCCGGAATGACTGGGCGTAAAGGGTGCGTAGGTGGTTTGGCAAGTTAGTAGCG
+
FFFFFFFFFFFFFFFFFFFFFFFFFFFFFFFFFFFFFF,FFFFFFFFFFFFFFFFFFFFFFFFFFFFFFFFFFFFFFFFFFFFFFFFFFFFFFFFFFFFFFFFFFFFFFFFFFFFFFFFFFFFFFFFFFFFFFFFF,FF:FFFFFFFFFFFFFFFF,FFFFFF,FFFFFFFFFFFFFFFFFFFFFFFFFFFFFF:FFFF:FFF,FFFFFFFFFFFFFFFFFFF:FF,FFFFFFFFFFF:FFFF:FF:FF,
@A00881:241:HJW2NDRXX:1:2132:14389:25254 1:N:0:CGAGAGAA+GATTGGAG
GATCAGCCTACGGGATGCAGCAGTGAGGAATATTGGTCAATGGGCGGGAGCCTGAACCAGCCAAGTCGCGTGAGGGAAGACGGCCTTATGGGTTGTAAACCTCTTTCAGATGAGAGTAAAGGGTGCTACGCGTAGCACATTGCAAGTATCATCAGAAGAAGCATCGGCTAATTCCGTGCCAGCAGCCGCGGTAATACGGAAGAGGCGAGCGTTATCCGGATGTATTGGGTTTAAAGGGTGCGTAGGCGGA
+
F,,F,FFF:FFFFF,FFFFFFFFFFFFFFFFFFFFFFFF,FFFFFFFFFFFFFFFFFFFFFFF:FFFFF:FFFFFFFFFFFFFFFFFF:FFFFFFFF,FFFFFFFFFFFF:FFFFFFF:,FFFFFFFFFFFFFFFFFF::FFFFFFF:FF:FF:F,,FF,:FF,FFFFF:FFFFFFFFFFF:FFFFF:FFFF:FFFF:FFFFF,FFFFFFFF,F,FF:FF:,F,FFFFF,,FFFFFF:::F:FFFFFFFF
@A00881:241:HJW2NDRXX:1:2132:32416:25942 1:N:0:CGAGAGAA+GATTGGAG
GATCAGCCTACGGGATGCAGCAGTGAGGAATATTGGTCAATGGGCGGGAGCCTGAACCAGCCAAGCCGCGTGGAGGAGGAAGGTACAGAGTATCGTAAACTCCTTTTGTCAGGGGATAAAAGGCGGGATGCGTCCCGTCCCGACGGTACCTGAAGAAAAAGCATCGGCTAACTCCGTGCCAGCAGCCGCGGTAATACGGAGGATGCGAGCGTTATCCGGATTTATTGGGTTTAAAGGGTGCGCAGGCCGC
+
F:FF:FFFFF:FFFFFFFFFFFFFFFFFFFFFFFFFF:FFFFFFFFFFFFFFFFFFFFFFFFFFFFFFFFFFFFFFFFFFFFFFFFFFFFFFFFFFFFFFFFFFFFFFFFFFFFFFFFFFFFFFFFFFFFFFFFFFFFFFFFF,FFFFFFFF:FFFFFF,FFFFFFFFFFFFFFFFFFF:FFFFFF:FFFF:FFFFFFFFFFFFF:FFFFF:F,FFFFF:,FF:FFFF,F:FF,FFFF:FFFFF:F:FF:
@A00881:241:HJW2NDRXX:1:2132:28700:26334 1:N:0:CGAGAGAA+GATTGGAG
GATCAGCCTATGGGATGCAGCAGTGGGGGATATTGGACAATGGGGGGAACCCTGATCCAGCGATGCCGCGTGAGGGAAGAAGGTTTTCGGATTGTAAACCTCTGTGGAGCGGGACGATAATGACGGTACCGCTCAAGGAAGCCACGGCTAACTACGTGCCAGCAGCCGCGGTAATACGTAGGTGGCGAGCGTTGTCCGGAATTACTGGGTGTAAAGGGAGTGTAGGCGGGAAGGCAAGTCAGAAGTGAAA
+
FFFFFFFFFFFFFFFFFFFFFFFFFFFFFFFFFFFFFFFFFFFFFFFF:FFFFFFFFFFFFFFFFFFFFF:FFFFFFFFFFFFFFFFFFFFFFFFFFFFFFFFFFFFFFFFFFFF:FFFFFFFFFFFFFFFFFFFFFFFFFFFFFFFFFFFFFFFFFFFFFFFFFFFFFFFF:FFFFFF:F:FFFFFFFFFFFFF::FFF:FF,,FFFFFFFFFFFFFFFF:F,:FFFFFFFFFFF:FF:FFF:FFFFF,
@A00881:241:HJW2NDRXX:1:2132:18276:27414 1:N:0:CGAGAGAA+GATTGGAG
GATCAGCCTATGGGGGGCAGCAGTGAGGAATATTGGTCAATGGGCGATAGCCTGAACCAGCCAAGTCGCGTGAGGGAAGACGGTCCTATGGATTGTAAACCTCTTTTGCCGGGGAGCAAGGAACGGCACGAGTGCCGCTTCGGAGAGTACCCGGAGAAAAAGCATCGGCTAACTCCGTGCCAGCAGCCGCGGTAATACGGAGGATGCGAGCGTTCTCCGGATTTCTTGGGTTTACAGGGTGTGTAGGCGG
+
F,:F:FFFFFFFFFFFFFFFFFFFFFFFFFFFF:FFFFFFFFFFFFFFFFFFFFFFFF:FFF,FFFFFFFFFF:FFFFF:FFFFFFFFFFFFFFFFFFFFFFFFFFFFFFFFFFFFFFFFFF,FFFF:FF,FFFFFFFFFFFFFFFFFFFFFFFFFFF::FFFFFF:FFFFFF:FFFFFFFFFFFFFFFF:F:,FFFFFF:,:FFFF::FFF,F:FFFFF,,,F,:FFFFF,:F:,::::F,FFF:FFFF
@A00881:241:HJW2NDRXX:1:2132:25120:27993 1:N:0:CGAGAGAA+GATTGGAG
GATCAGCCTACGGGACGCAGCAGTGAGGAATATTGGACAATGGATGGAAATCTGATCCAGCCATGCCGCGTGCAGGAAGGCGGTCCTATGGATTGTAAACTGCTTTTGTACGGGAGCAATAATTTCTACGGGATAGGGAGATGAGAGTACCGTACGAATCAGCATCGGCTAACTCCGTGCCAGCAGCCGCGGTAATACGGAGGATGCGAGCGTTCTCCGGATTTATTGGGTTTAAAGGGTGCGTAGGCTG
+
FFFFFFFFFFFFFFFFFFFFFFFFFFFFFFFFFFFFFFFFFFFFFFFFFFFFFFFFFFFFFFFFFFFFFFFFFFFFFFFFFFFFFFFFFFFFFFFF:FFFFFFFFFFFFFFFFFFFFFFFFFFFFFFFFFFFFFFFFFFFF:::,FFFFFFFFFFFFFFFFFFFFFFFFFFFFFFFFFFFFFFFFFFFFF:FF,FFFFF:FFFFFF:FFFFFFF:FFFFFFFFFF:FFFF,FFFF,FFF:FFFFF:FFFF
@A00881:241:HJW2NDRXX:1:2132:28908:29450 1:N:0:CGAGAGAA+GATTGGAG
GATCAGCCTACGGGAGGCACCAGTGGGGAATATTGCGCAATGGGGGAAACCCTGACGCAGCAACGCCGCGTGAAGGATGAAGGTTTTCGGATTGTAAACTTCTTTGATCGGGGACGAAAAGAATGACGGTACCCGAGGAACAAGTCACGGCTAACTACGTGCCAGCAGCCGCGGTAATACGTAGGTGACAAGCGTTATCCGGATTTACTGGGTGTAAAGGGAGCGTAGGCGGAGCGGCAAGTTGGATGTG
+
FFFFFFFFFFFFFFFFFFFFFFFFFFFFFFF:F:FFFFFFFFFFFFFFFFFFFFFFFFFFFFFFFFFFFFFFFFFFFFFFFFFFFFFFFFFFFFFFFFFFFFFFFFFFFFFFFFFFFFF:FFFFFFFFFF:FFFF,FFFFFFFFFFFFFFFFFFFFFF:FFFFFFFFFFFFFFFFFFFFFFFFFFFFFFFF,FFFFFFF:F:FFFFFFFFFF,FFFFFFFFFFFFFF:F:FFFF,FFFF,FF:FFF,FFF
@A00881:241:HJW2NDRXX:1:2132:15881:29528 1:N:0:CGAGAGAA+GATTGGAG
GATCAGCCTACGGGGGGCAGCAGTGGGGAATATTGGGCAATGGGGGCAACCCTGACCCAGCGACGCCGCGTGGGTGAAGAAATCCTTCGGGATGTAAAGCCCTGTTGTGTGGGAAGAACGAAGACGGTACCACACGAGGAAGCCCCGGCAAACTACGTGCCAGCAGCCGCGGTAATACGTAGGGGGCGAGCGTTGTTCGGACTTACTGGGCGTAAAGCGCACGCAGGCGGTTCGTTAAGTCTGCTGTCAA
+
FFFFFFFFFFFFFFFFFFFFFFFFFFFFFFFFFFFFFFFFFFFFFFFFFFFFFFFFFFFFFFFFFFFFFFFFFFFFFFFFF:FFF:FFFFFFFFF:FFFFFFFFFFFFFFFFFF,FFFFFFFFFFFFFFFFFFFFFFFFFFFFFFFFFFFFFFFFFFFFFFFFFFFFFFFFFFF,FFFFFFFFFFFFFFFFFFFFFF::FF,FFFFF:FFFFFFFFF:F:FFFFFFFFFFFFFFFFFFFFFFFFFFFFFF
@A00881:241:HJW2NDRXX:1:2132:16351:29559 1:N:0:CGAGAGAA+GATTGGAG
GATCAGCCTATGGGATGCAGCAGTGAGGAATATTGGTCAATGGGCGGGAGCCTGAACCAGCCAAGTCGCGTGAGGGAAGACGGCCTTATGGGTTGTAAACCTCTTTCAGATGAGAGTAAAGGGTGCTACGCGTAGCACATTGCAAGTATCATCAGAAGAAGCATCGGCTAATTCCGTGCCAGCAGCCGCGGTAATACGGAAGATGCGAGCGTTATCCGGATTTATTGGGTTTAAAGGGTGCGTAGGCGGA
+
FFFFFFFFFFFFFFFFFFFFFFFFFFFFFFFFFFFF,FFFFFFFFFFFFFFFFFFFFFFFFFFFFFFFFF,FFFFFFFFFFFFFFFFFFFFFFFFFFFFFFFFFFFFFFF,FFFFF:FFFFFFFFFFFFFFFFFFFFF:FFFFFFFFFFFFFFFFFFFFFFFFFFFFFFFFFFFFFFFFFFFFF::,FFFFFFFFFFFFFFFFFFFFFFFF,F,:FFFF,FFFF:FFFFFF:FFFFFFFFFFF:FFF,:F
@A00881:241:HJW2NDRXX:1:2132:18457:29637 1:N:0:CGAGAGAA+GATTGGAG
GATCAGCCTATGGGAGGCAGCAGTGGGGAATATTGGTCAATGGGGGGAACCCTGAACCAGCAACGCCGCGTGAAGGAAGAAGGCTTTCGGGTTGTAAACTTCTTTTACCGGGGACGATAGTGACGGTACCTGGTGAATCAGCTCCGGCTAACTACGTGCCAGCAGCCGCGGTAATACGTAGGGAGCGAGCGTTATCCGGATTTACTGGGTGTAATGGGCGCGTAGGCGGGCCGACAAGTCAGATGTGAAA
+
F,FFFFF:F,FFFFFFFFFFF,FFFFFFFFFFFFFFFF,FFFFFFFFFFFFFFFFFFFFFF:FFFFFFFF:FFFFFFFFFFFFFFFFFFFFFFFFFFFFFFFFFF:FFFFFF:FFFFF,FFF:FFFFFF:FFFFFF:F,FFFFFFFFFFFFF:F:FFFFFFFFFFFFFFFFF:FFFFFFFFF:FF:FFFFFFFFFFFFF::FFFFFFFFF:F,:,FFFFFF:FFFFFFFFF::FFFFFFF::F,FFFFFF
@A00881:241:HJW2NDRXX:1:2132:7654:30029 1:N:0:CGAGAGAA+GATTGGAG
GATCAGCCTATGGGATGCACCAGTGGGGAATATTGCACAATGGGGGGAACCCTGATGCAGCGACGCCGCGTGGGTGAAGAAGTATTTCGGTATGTAAAGCCCTCTCTGCAGGGAAGAAGATGACGGTACCTGAGTAAGAAGCCCCGGCTAACTCCGTGCCAGCAGCCGCGGTAATACGTAGGTGGCGAGCGTTGTCCGGACTTACTGGGTGTAAAGGGAGTGTAGGCGGGAAGGCAAGTCAGAAGAGAAA
+
F,,FFFFFFFFFF:FFFFFFFFFF::FFF,FF,FF:FFFFFFFF,FFFFFFFFF,FFF:FFFFFFFFFFF::FFFFFFFFFFF:F,FFFFFFFFF:FFFF,F:,FF:FFFFF:F:FFF:FF:FFFFFFFFFFFFFFFFFFFFFFFF:FFFFFF,FFFFFF:FFFFF:F,FFFF:F,FF::FFFFFFFFF:,FF:FFFFFF,F:FF:FF,:FFF,FF,FFFF,F:FFFF,F:FFFFF,:FFF,FFF,:FF:
@A00881:241:HJW2NDRXX:1:2132:30201:30311 1:N:0:CGAGAGAA+GATTGGAG
GATCAGCCTATGGGAGGCAGCAGTGGGGAATATTGGGCAATGGGGGGAACCCTGACCCAGCGACGCCGCGTGAAGGAAGAAGGTCTTCGGATTGTAAACTTTGGAAGTAAGGGAAAAAGGAATGATGGTACCTTACTTAAGCCACGGCTAACTACGTGCCAGCAGCCGCGGTAATACGTAGGTGGCGAGCGTTATCCGGATTTATTGGGTGTAAAGGGTGTGTAGGCGGGACGGCAAGTCAGATGTGAAA
+
FFFFFFFFFFFFFFFFFFFFFFFFFFFFFFFF:FFFFFFFFF:FFFFF:FFFFFFFFFFFFFFFFFFFFFFFFFFFFFFFFFFFFFFFFFFFFF:FFFFF:FFFFFF:FFFFFFFFFFFFF:FFFFFFFFFFFFFFFFFFFFFFFFFFFFFFFFFFFFFFFFFFFFFFFFFFFFFFFFFFFFFF,FFFFF::::FFFFFFFFFF:FFFFFFFFFF:FFFFF:FFFFFFF:FFFFFF:F,F:FFFFF:FFF
@A00881:241:HJW2NDRXX:1:2132:7681:30890 1:N:0:CGAGAGAA+GATTGGAG
GATCAGCCTATGGGATGCAGCAGTGAGGAATATTGGGCAATGGAGGCAACTCTGACCCAGCAACGCCGCGTGAATGATGAAGGTCTTCGGATTGTAAAGTTCTTTTCTAAGGGAAGAAGAAAGTGACGGTACCTTAGGAATAAGCCTCGGCTAACTACGTGCCAGCAGCCGCGGTAATACGTAGGGGGCACGCGTTATCCGGATTTAGTGGGTGTAAAGGGAGCGTAGACGGCATGGCAAGTCTGAAGTG
+
F,FFFFFFFFFFFFFFFF,FFFFFFFFFFFFFFFFFFFFFFFFFFFFFFFFFFFFFFFFFF,FFFF:FFFFFF:FFFFFFFFFFFFFFFFF:FFFFFFFFFFFFFFFFFFFFFFFF,FF:,,FFFFF:F:FFF:FFFFF,FFFFFFFFFFFFFFFFFFFFFFFFFF,FFFFFFF,FF,FFFFFFFFFFFF:FFF,FFFFFFFFFFFF:FFFFFFFF,,FFFFFFFF:FFFFF:F,FFFF,FF::F,,FFF
@A00881:241:HJW2NDRXX:1:2132:24279:30984 1:N:0:CGAGAGAA+GATTGGAG
GATCAGCCTATGGGGTGCAGCAGTGAGGAATATTGGTCAATGGGCGGTAGCCTGAACCAGCCAAGTCGCGTGCGGGATGAAGGCCCTGCGGGTCGTAAACCGCTATCGCCGGGGAGCAAGGGGCGCCACGCGTGGCGCGGCGAGAGTACCCGGAGAAGAAGCATCGGCTAATTCCGTGCCAGCAGCCGCGGTAATACGGAAGATGCGAGCGTTATCCGGCTTTATTGGGTTTAAAGGGTGCGTAGGCGGA
+
F,FF:FFFFF,FFFFFFFFFFFFF::FFFFFFFFFFFFFFFFFFFFFFFFFFFFFFFFFFFFF:FFF:FFFFFFFFF:FFFFFFFFF:FFFFFFFFF,FFFFFFFFFFFFFFFFFFFFF:FFFFFF:FF,FFFFFFFFFFFFFFFFF,FFFFFFFFFFFFFF:FFFFFF,FFFFFFFF,F:F:FFFFFFFFF::FFFFFF,FFFFFF,FFF:FFFFFFF,:FFFFFFFFFFFF,FFFFFF:FFFFFF::F
@A00881:241:HJW2NDRXX:1:2132:18267:31156 1:N:0:CGAGAGAA+GATTGGAG
GATCAGCCTATGGGGTGCAGCAGTGAGGAATATTGGTCAATGGGCGGGAGCCTGAACCAGCCAAGCCGCGTGGAGGAGGAAGGTACAGAGTATCGTAAACTCCTTTTGTCAGGGGATAAAAGGCGGGATGCGTCCCGTCCCGAAGGTACCTGAAGAAAAAGCATCGGCTAACTCCGTGCCAGCAGCCGCGGTAATACGGAGGATGCGAGCGTTATCCGGATGTATTGGGTTTAAAGGGTGCGTAGGCCGC
+
F,FFFFFFFFFFFFFFFF:FFFFFFFFFFFFFFFFFFFFFFF,FFFFFFFF:F:F,FFFF:FFFFFFFFF:FFFFF:FF:FFFFFFFFFFFFFFFFFFFFFFFFFFFFFFFFFFFF:FFF:FFF,FFFFF:FFFFFFFF:FF,FFFF,:FFFFFFFFFFFFFFFFF,FFFFFFFFFFFFFF:F:FFF::FFFFFFFFFFFFFFFFFFFFFF:F:FFFF:F:,FF,FFFFFF:,FFF:F,FFFFFFF:FFF
@A00881:241:HJW2NDRXX:1:2132:32615:31704 1:N:0:CGAGAGAA+GATTGGAG
GATCAGCCTACGGGACGCAGCAGTGAGGAATATTGGACAATGGAGGCAACTCTGATCCAGCAACGCCGCGTGAGCGATGAAGGTCTTCGGATTGTAAAGCTCTTTAAGTGGGGACGAAGAAAGTGACTGTACCCACAGAATAAGCCTCGGCTAACTACGTGCCAGCAGCCGCGGTAATACGTAGGAGGCAAGCGTTATCCGGAATGACTGGGCGTAAAGGGTGCGTAGGTGGTTGGGCAAGTTGGTAGCG
+
F,FF:FFFFFFFFFFFFFFFFFFFFFFF:FFFFFFFFFFFFFFFFFF:FFFFFFFFFFFFFFFFFFFFFFFFFFFFFFFFFFFFFFFFFFF,FFFFF:FFFFFFFFFFFFFFFFF:FF::FFFFFFFFFFF,F:FFFFFFFFFFFFFFFFFF:FFFFFFFFFFFFFFFFFFFFF:FFFFFFFFFFFFFFFF,FFFFFFFF:FFFFFF:F::FFFFFFF:FFFF,FFFFFFFFFFF:FF:FFFFFFFF:FF
@A00881:241:HJW2NDRXX:1:2132:25590:31814 1:N:0:CGAGAGAA+GATTGGAG
GATCAGCCTATGGGATGCAGCAGTGGGGAATATTGGTCAATGGGGGAAACCCTGAACCAGCAACGCCGCGTGAAGGAAGAAGGCTTTCGGGTTGTAAACTTCTTTTATCGGGGACGATAGTGACGGTACCCGATGAATAAGCTCCGGCTAACTACGTGCCAGCAGCCGCGGTAATACGTAGGGAGCGAGCGTTATCCGGATTTACTGGGTGTAAAGGGCGCGTAGGCGGGCTGACAAGTCAGATGTGAAA
+
FFFFFFFFF:FFFFFFFFFFFFFFFFFFFFFFFFFFFFFFFFFFFFFFFFFFFFFFFFFFFFFFFFFFFFFFFFFFFFFFFFFFFFFFFFFFFFFFFFFFFFFFFFFFFFFFFFFFFFFFFFFFFFFFFFFFFFFFFF:,FFFFFFFFFFFFFFFFFFFFFFFFFFFFFFFF:FFFFFFFFFFFFFFFFFF,FFFF:FFFF:FFFFFFFFFFFFFFFFFFFFFFFFFFFFFF:FFFFFFFFFFFFFFFFF
@A00881:241:HJW2NDRXX:1:2132:29378:32111 1:N:0:CGAGAGAA+GATTGGAG
GATCAGCCTATGGGATGCAGCAGTGGGGAATATTGCACAATGGGGGGAACCCTGATGCAGCGACGCCGCGTGAGTGAGGAAGTATTTCGGTATGTAAAGCTCTATCAGCAGGGAAGAAAGAAGGACGGTACCTGACTAAGAAGCACCGGCTAAATACGTGCCAGCAGCCGCGGTAATACGTATGGTGCAAGCGTTATCCGGATTTACTGGGTGTAAAGGGTGCGTAGGTGGCATGGCAAGTCAGAAGTGA
+
FFFFFFFFFFFFFFFFFFFFFFFFFFFFFFFFFFFFFFFFFFFFFFFFFFFFFFFFFFFFFFFFFFFFFFFFFFFFFFFFFFFFFFFFFFFFFFF:FFFFFFFFFFFFFFFFFF:FF:FFFFFFFFFFFFFFFFFFFFFF:F:FFFFFFFF,FFFFFFFFFFFFFFF:FFFFFFFFFFFFFFFFFFFFFFFFFFFFFFFFFFFF:FFFFFF,FFFFFFFFFFFFFFF:F:FFF:FFFFFFFFF:F:FFFF
@A00881:241:HJW2NDRXX:1:2132:9715:32565 1:N:0:CGAGAGAA+GATTGGAG
GATCAGCCTACGGGAGGCAGCAGTGAGGAATATTGGTCAATGGGCGGGAGCCTGAACCAGCCAAGCCGCGTGGAGGAAGAAGGTACAGAGTATCGTAAACTCCTTTTGTCAGGGGATAAAAGACGGGATGCGTCCCGTCCTGAAGGTACCTGAAGAAAAAGCATCGGCTAACTCCGTGCCAGCAGCCGCGGTAATACGGAGGATGCGAGCGTTATCCGGATTTATTGGGTTTAAAGGGTGCGTAGGCCGC
+
FFFFFFFFFFFFFFFFFFFFFFFFFFFFFFFFF:FFFFFFFFFFFFFFFFFFFFFFFFFFFFF:FFFFFFFFFFFFFFFF,FFFFFFFFFFFFFFFFFFFFFFFFFFFFFFFFFF,FFF:FFFFFFFFFFFFFFFFFFFF:FFFFFFFFFFFFFFF,FFFFF,FFFFFFFFFFFFFFFFFFFFFFFFFFFFF:,FFFFFFFFFFFF::FFFFFF,FFFFF:FFFFFFFFFFF:FFFFFF:FF,FF:FFFF
@A00881:241:HJW2NDRXX:1:2132:25735:32690 1:N:0:CGAGAGAA+GATTGGAG
GATCAGCCTATGGGATGCAGCAGTGAGGAATATTGGTCAATGGGCGGGAGCCTGAACCAGCCAAGCCGCGTGGAGGAAGAAGGTACAGAGTATCGTAAACTCCTTTTGTCAGGGGATAAAAGACGGGATGCGTCCCGTCCTGAAGGTACCTGAAGAAAAAGCATCGGCTAACTCCGTGCCAGCAGCCGCGGTAATACGGAGGATGCGAGCGTTATCCGGAGTTATTGGGTTTAAAGGGTGCGTAGGCCGC
+
F::F:FFF:F,FFFFFFF,FF:F,:FFFFFFFFFFFFFFFFFFFFFFFFFFFFFF:FFFFFFFF,FFFFFFFFFFFFFFFFFFFFFFFFFFFFFFFFF:FFFFFFFFFFF:FFFFFFFFFFFFFFFFFFFFFFFFFFFF,FF:FFFF:FFFFF,FF:FFFFFFFFFFFFFFFFFF,F:FFFFFFFF,F:FFFFFFFFFF,FFF:F::,FFF:F,FF:F,,,FF:FFFFFF:FF:,FFFFFFFFF::FFFF
@A00881:241:HJW2NDRXX:1:2132:29894:32910 1:N:0:CGAGAGAA+GATTGGAG
GATCAGCCTACGGGGGGCACCAGTGGGGAATATTGGGCAATGGAGGCAACTCTGACCCAGCAACGCCGCGTGAGCGATGAAGGTCTTCGGATTGTAAAGCTCTTTAAGTGGGGACGAAGAAAGTGACTGTACCCACAGAATAAGCCTCGGCTAACTACGTGCCAGCAGCCGCGGTAATACGTAGGAGGCAAGCGTTATCCGGAATGACTGGGCGTAAAGGGTGCGTAGGTGGCTTAGCAAGTTAGTAGCG
+
FFFFFFFFFFFFFFFFFFFFFFFFFFFFFFFFFFFFFFFFFFFFFFFFFFFFFFFFFFFFFFFFFFFFFFFFFFFFFFFFFFFFFFFFFFFFFFFF:FFFFFFFFFFFFFFFFFFFFFFFFFFFFF:FFFFFFFFFFFFFFFFFFFFFFFFF:FFFFFFFFFFFFFFFFF:FFFFFFFFFFFFFFFFFFFF:FFFFFFFFFFFFFFFFFFFFF:::FFFFF::FFF:FF:FFF:FFFFFFFFFFFFFF::
@A00881:241:HJW2NDRXX:1:2132:26530:32972 1:N:0:CGAGAGAA+GATTGGAG
GATCAGCCTATGGGGTGCAGCAGTGGGGGATATTGGACAATGGGGGGAACCCTGATCCAGCGACGCCGCGTGAGTGAAGAAGTATTTCGGTACGTAAAGCTCTATCGGCAGGGAAGAAGGAAGAGACGGTACCTGAGTAAGAAGCCCCGGCTAACTACGTGCCAGCAGCCGCGGTACTACGTAGGGGGCAAGCGTTATCCGGATTTACTGGGTGTAAAGGGAGCGCAGACGGAGAGGCAAGTCTGAAGTG
+
F:FFFFFFFFFFFFFFFFFFFFFFFFFFFFFF:FFFFFFFFF:FFFFFFFFFFFFFFFFFFFFFFFFFFF:FFFFFFFF:FFFFFFFFFFFFFFFFFFFFFFF:FF:FFFF:FFFFFFFFFFF,FFFFFFFF:FF:FFFFFFFFFFFFFFFFF:FFFFFFFFFFFFFFFFFFFF:F,FFFFFFFFFFFFFF:FFFFFFFFF:FFFFF:FFFFFFFF::FF:FFFFFFFF,FFFFFFFFF:FFF:F,,FF:
@A00881:241:HJW2NDRXX:1:2132:22245:33285 1:N:0:CGAGAGAA+GATTGGAG
GATCAGCCTATGGGATGCAGCAGTGGGGAATCTTCCGCAATGGGCGAAAGCCTGACGGAGCGATGCCGCGTGGGTGAAGAAGGGATTCGTCCCGTAAAGCCCTGTTGCCCGCGACGAAGGGCGCATCGAGGAAAGAGCGATGCGTGTGACGGTAGCGAGCGAGGAAGCCACGGCTAACTACGTGCCCGCAGCCGCGGTAATACGTAGGTGGCGAGCGTTGTCCGGAATCATTGGGCGTAAAGCGCAGGTA
+
FFFFFFFFFFFFFFFFFFFFFFFFFFFFFFFFFFFFFFFFFFFFFFFFFFFFFFFFFFFFFFFFFFFFFFFFFF:FFFFFFFFFFFFF:FFFFFFFFFFFFFFFFFFFFFFFFFFFFFFFFFFFFFFFFFFFFFFFFFFFFFFFFFFFFFFFFFFFFFFFFFFFFFFFFFFFFFFFFFFFFF:FF:,FFFFFFFFFFF::FFFF:FFFFFFFFF:FFFFFFFFFFF,:FFFFFFFF:F,:,:::F:,FFF
@A00881:241:HJW2NDRXX:1:2132:8015:33411 1:N:0:CGAGAGAA+GATTGGAG
GATCAGCCTATGGGATGCAGCAGTGAGGAATATTGGTCAATGGGCGGGAGCCTGAACCAGCCAAGCCGCGTGGAGGAGGAAGGTACAGAGTATCGTAAACTCCTTTTGTCAGGGGATAAAAGGCGGGATGCGTCCCGTCCCGAAGGTACCTGAAGAAAAAGCATCGGCTAACTCCGTGCCAGCAGCCGCGGTAATACGGAGGATGCGAGCGTTATCCGGATTTATTGGGTTTAATGGGTGCGTAGGCCGC
+
F,FF:FF:F:FFFFFFFFFFFFFFFFFFFFFFFFFFFFFFFFFFFFFFFFFFFFFFFFFFFFF:FFFFFFFFFFFFFFFF:FFF:FFFFFFFFF:FFFFFFFFFFFFFFFFFFFFFFFFFFFFFFFFFFFFFFFFFFFF,FFF,FFFFFFFFFFFFFFFFFFFFFFFFFFFFFFFFFFFFFFFFFF:FFFFFF,FFFFFFFFFFFFFFFFFFF,FFFFFFF,FFFFFFFFFFFF,FFFFFFFFFFFF:FF
@A00881:241:HJW2NDRXX:1:2132:14751:34021 1:N:0:CGAGAGAA+GATTGGAG
GATCAGCCTATGGGGTGCAGCAGTGGGGAATATTGGGCAATGGGCGAAAGCCTGACCCAGCGACGCCGCGTGAAGGAAGAAGGTTTTCGGATTGTAAACTTCAGTAAGCAGGGACGAAGGAAGTGACGGTACCTGCAGAGTAAGCCACGGCTAACTACGTGCCAGCAGCCGCGGTAATACGTAGGTGGCGAGCGTTATCCGGAATTACTGGGTGTAAAGGGTGTGTAGGCGGGGCGATAAGTCTGATGTG
+
FFFFFFFF:FFFFFFFFFFFFFF:FFFFF,FFF:FFFF:FFFFFFFFFFFFFFFFFFFFFFFFFFFFFFFFFFFFFF:FFFFFFFFFFFFFFFFFFFFF,FFFFFF:FFFFFFFFFFFFF,FFFFFFFFF,FFFFFFFFFF,:FFF,FFF:FFFFF,FFFFFF,FFFFFFF:FFF,:FFFF::FFFFFFF:FFFFF,FF,FFF,FF:FFFFFFFFFFFFFFFFFFFFFF,FFFF::F::FFFFF:FFF:,
@A00881:241:HJW2NDRXX:1:2132:22544:34522 1:N:0:CGAGAGAA+GATTGGAG
GATCAGCCTATGGGACGCAGCAGTGGGGGATATTGGACAATGGGGGGAACCCTGATCCAGCGATGCCGCGTGAGGGAAGAAGGTTTTCGGATTGTAAACCTCTGTGGAGCGGGACGATAATGACGGTACCGCTCAAGGAAGCCACGGCTAACTACGTGCCAGCAGCCGCGGTAATACGTAGGTGGCGAGCGTTGTCCGGAATTACTGGGTGTAAAGGGAGTGTAGGCGGGAAGGCAAGTCAGAAGTGAAA
+
FFFFFFFFFF:FFFFFFFFFFFFFFFFFFFFFFFFFFFFFFFFFFFFFFFFFFFFFFFFFFFFFFFFFFFFFFFFFFFFF:FFFFFFFFFFFFFFFFFFFFFFFFFFFFFFFFFFFFFFFFFFFFFFFFFFFFFFFFF:,F:F:FFFFF:F:F:FFFFFFFFFFFFFFFFFF,FFFFFFF:FFFFFFFFFF,FFFF,FFF,:::FFFFFFFFFFFFFF:FFFFF:FFFFF:FFFFFFFF:FF::FFFFF,
@A00881:241:HJW2NDRXX:1:2132:30870:34976 1:N:0:CGAGAGAA+GATTGGAG
[truncated: 48,297,847 more chars]
