# Supplementary material for: Environmental enrichment changes rabbits’ behavior, serum hormone level and further affects cecal microbiota
Source: PeerJ. 2022 Mar 9;10:e13068. doi: 10.7717/peerj.13068 (PMC8917805; doi:10.7717/peerj.13068)
Supplement: Supplemental Information 25 [file peerj-10-13068-s025.gz › FDMP20H000700-1a_L1_FKDO202078135-1A.raw_2.fq]

@A00881:241:HJW2NDRXX:1:2101:30346:15687 2:N:0:CGAGAGAA+GATTGGAG
GGTAGCGGACTACGAGGGTATCTAATCCTGTTTGCTCCCCACGCCTTCGAGCCTCAACGTCAGTTGCCGTCCAGTAAGCCGCCTTCGCCACTGGTGTTCCTCCTAATATCTACGCATTTCACCGCTACACTAGGAATTCCGCTTACCTCTCCGGCACTCAAGCTCGACAGTTTCCAGAGCAGCTCCGGGGTTAAGCACCGGCATTTCACTCCAGACTTGCTCAGCCGTCTACGCTCCCTTTACACCCAGT
+
FFFFFFFFFFFFFFFFFF:FFFFF:FFFFFFF:FFFFFFFFFFFFFFFFFFFFFFFFFFFFF:FFFFFFFFFFFFFFFFFFFFFFFFFF:FFFFFFFFFFFFF:FFFFFFFF::FFF:FFFFFFFFFFFFFFF:FF:F,F:FF:FF:FFFFFFFFFFFFFF:FFFF:FFFFFFFFFFFFF:FFFFFFFFFFFFFFF,FFFFF,FFFFF:FFFFFFFFFFFF,FFFFFFF:FFFFFFFFF,FFFF:FFFFF
@A00881:241:HJW2NDRXX:1:2101:29098:18850 2:N:0:CGAGAGAA+GATTGGAG
GGTAGCGGACTACATGGGTATCTAATCCTGTTTGCTCCCCACGCTTTCGAGCCTCAGCGTCAGTTAAAGCCCAGCAAGCCGCCTTCGCCACCGGTGTTCCTCCCGATATCTACGCATTTCACCGCTACACCGGGAATTCCGCTTGCCTCTGCTCCACTCAAGACTCGGAGTTTCAAACGCAGTCCGGGGGTTAAGCCCCCGCCTTTCACGTCTGACTTCCGTGCCCGCCTACGCTCCCTTTACACCCAGT
+
FFFFFFFFFFFFFFFFFFFFFFFFFFFFFFFFFFFFFFFFFFFFFFFFFFFFFFFFFFFFFFFFFFFFFFFFFFFFFFFFFFFFFFFFFFFFFFFFFFFFFFFFF:FFFFFFFFFFFFFFFFFFFFFFFFFFFFFFFFFFFFFFFFFFFFFFFFFFFFFFFFFFFFFFFFFFFF:FFFFFFFFFFFFFFFFFF:FFFFFFFFF,FFFFF,FFFFFF:FFFF:FFFFFFFF,FFFFFFFFFFF:FFFFFF:
@A00881:241:HJW2NDRXX:1:2102:28872:10974 2:N:0:CGAGAGAA+GATTGGAG
GGTAGCGGACTACGCGGGTATCTAATCCTGTTTGCTCCCCACGCTTTCGAGCCTCAACGTCAGTTACAGTCCAGCAGGCCGCCTTCGCCACCGGTGTTCCTCCTGATATCTACGCATTTCACCGCTACACTAGGAATTCCACTTTCCTCTCCAGTACTCAAGAAAAATAGTTTTAGTTGCAGTTCCTCAGTTAAGCCGAGGGATTTCACAACTAACTTATCTCTCCGTCTACGCACCCTTTACACCCAAT
+
FF::FFFFFFFFFFFFFFFFFFFFFFFFFFFFFFFFFFFFFFFFFFFFFFFFFFFFFFFFFFFFFFFFFFFFFFFFFFFFFFFFFFFFFFFFFFFFFFFFFFFFFFFFFFFFFFFFFFFFFFFFFFFFFFF:FFFFFFFFFFFFFFFFFFFFFFFFFFFFFFFFFFFFF:FFFFFFFFFFFFFFFFFFFFFFF:FFFFFFFFFFFFFFFFFFFF,FFFFFFFFFFFFFFFFFFFF:FFFFFFFFFFFFF,
@A00881:241:HJW2NDRXX:1:2103:7726:3975 2:N:0:CGAGAGAA+GATTGGAG
GGTAGCGGACTACTGGGGTATCTAATCCTGTTTGCTCCCCACACTTTCGTGCCTCAATGTCAGTTATCGTCCAGAAAGTCGCCTTCGCCACTGGTGTTCCTCCTAATATCTACGCATTTCACCGCTACACTAGGAATTCCGCTTACCTCTCCGGCACTCTAGAACAACAGTTTCCAATGCAGTCCTGGGGTTAAGCCCCAGCCTTTCACATCAGACTTGCTATTCCGTCTACGCTCCCTATACACCCAGT
+
FF,,FFFFFFFFFFFFFFF:FFFFFFFFFFFFFFFFFFFFFFFFFFFFFFFFFFFFFFFFFFF,F:FFFFFFFFFFFFFFFFF:FFFFFFFFFFFFFFFF:FFFFFFFFFFFFFFF,FFFFFFFFFFFFFFFF:FF,FFFFFFFFFFFFFFFFFFFFFFFFF,F,FFF::FFF,FFF:,FF:FFFFF:FFF:FFFF:FF,,FF:FFFFFF,FFFFF,F,F,,FFF:FFFF:,:FFFFFF,FFFFF:FFFF
@A00881:241:HJW2NDRXX:1:2103:3803:17378 2:N:0:CGAGAGAA+GATTGGAG
GGTAGCGGACTACGCGGGTATCTAATCCTGTTTGCTCCCCACGCTTTCGCGCCTCAGCGTCAGTTGCTGTCCAGCAGGCCGCCTTCGCCACTGGTGTTCCTCCGTATATCTACGCATTTCACCGCTACACACGGAATTCCGCCTGCCTCTCCAGTACTCAAGAACTACAGTTTCAAATGCAGGCTATGGGTTGAGCCCATAGTTTTCACATCTGACTTGCAATCCCGCCTACACGCCCTTTACACCCAGT
+
FFFFFFF:FFFFFFFFFFFFFFFFFFFFFFFFFFFFFFFFFFFFFFFFFFFFFFFFFFFFFFFFFFFFFFFFFFFFFFFFFFFFFFFFFFFFFFFFFFFFFFFFFFFFFFFFFFFFFFFFFFFFFFFFFFFFFFFFFF:FFFFFFFFFFFFFFFFFFFFFFFFFFFFFFFFFFFFFFFFFFFFFF:FFFFFFFFF:FF:FFFFFF:FFFFFFFFFFFF,FF:FFFFFFFFFF:FFFFFFFFFFFFFFFFF
@A00881:241:HJW2NDRXX:1:2103:16269:22780 2:N:0:CGAGAGAA+GATTGGAG
GGTAGCGGACTACCAGGGTATCTAATCCCTTTCGCTACCCTGACCTTCGTACCTCAGCGTCAGCTCATGTCCAGGAACCCGCCTTCGCCACGAGTCTTCTTCTTGATATCTACGCATTTCACTGCTACACCAAGAATTCCGGTTCCCCCTCCATCGCTCTAGCAGGGTAGTTTCACGCGCATTCCAGAGGTTGAGCCCCTGCCTTTCACGCGCAACTTGCCCCGCCGCCTACGTACCCTTTACGCCCAGT
+
FFFFFFFFFFFFFFFFFFFFFFFFFFFFFFFFFFFFFFFFFFFFFFFFFFFFFFFFFFFFFFFFFFFFFFFFFFFFFFFFFFFFFFFFFFFFFFFFFFFFFFFFFFFFFFFFFFFFFFFFFFFFFFFFFFFFFFFFFFFFFFFFFFFFFFFFFFFFFFFFFFFFFFFFFFFFFFFFFFFFFFF:FFFFFFFFFFFFF:FFFFFFFFFFF:FFFF:FFFFFFFFFF:FFFF,FFF:FFFF,FFFFFF:FFF
@A00881:241:HJW2NDRXX:1:2103:20645:28228 2:N:0:CGAGAGAA+GATTGGAG
GGTAGCGGACTACAAGGGTATCTAATCCTGTTCGATCCCCACGCTTTCGTGCTTCAGCGTCAGTCTCGCTATGGTATGCTGCCTTCGCAATCGGGGTTCTGCGTGATATCTATGCATTTCACCGCTACACCACGCATTCCGCATACCTCTTCCGAACTCCAGTCCCGCAGTTTCAATGGCAAGCGCACGGTTAAGCCGCACGTTTTCACCGCTGACTTGCGGGTCCGCCTACGCACCCTTTAAACCCAAG
+
FF:FFFFFF:FFFFFFFFFFFFFFFF::FF:FFFFFFFFF:FFFFFFFFFFFFFFFFFFFFF:FFFFFF:FFFFF:FFFFFFFFFFFFF,FFFFFFFFFFFFFFFFFF,F:FFFFFF:FFFFFFFFFF:FFFFF:FFFFFFFFFFFFF:FFFFFFFFFFFFFF:FFFFFFF,FF::F:FFFFFFFFFF:FFF::FF:FFFFFF:::FFFF:FF:FF::FFFFFFF:::F,FFFFF:FFFF,:F:FF:,:,
@A00881:241:HJW2NDRXX:1:2103:20663:29794 2:N:0:CGAGAGAA+GATTGGAG
GGTAGCGGACTACCAGGGTATCTAATCCTGTTTGATACCCACACTTTCGAGCCTCAATGTCAGTTGCAGCTTAGCAGGCTGCCTTCGCAATCGGAGTTCTTCGTGATATCTAAGCATTTCACCGCTACACCACGAATTCCGCCTGCCTCAACTGCACTCAAGACATCCAGTATCAACTGCAATTTTACGGTTGAGCCGCAAACTTTCACAACTGACTTAAACATCCATCTACGCTCCCTTTAAACCCAAT
+
FFFFFFFFFFFFFFFFFFFFFFFFFFFFFFFFFFFFFFFFFFFFFFFFFFFFFFFFFFFFFFFFFFFFFFFFFFF:FFFFFFFFFFFFFFFFFFFFFFFFFFFFFFFFFFFFFFF:FFFF:FFFFFFFFFFFFFFFFFFFFFFFFFFFFFFFFFFFFFFFFFFFFFFFFFFFFFFFF:FFFFFFFFFFFFFFFFFFFFFFFFFFFFFFFFFFF:FFF:FFFFFFFFFFFFFFFFFFFFFFFFF:FFFF:F
@A00881:241:HJW2NDRXX:1:2104:15492:22842 2:N:0:CGAGAGAA+GATTGGAG
GGTAGCGGACTACGAGGGTATCTAATCCTGTTTGCTCCCCACGCTTTCGCGCCTCAGCGTCAGTTACTGTCCAGTAGACCGCCTTCGCCACTGGTGTTCTTCCTTATATCTACGCATTTCACCGCTACACAAGGAATTCCGTCTACCTCTCCAGCACTCAAGACATACAGTTTCAAATGCAGTTTATGAGTTAAGCCCATAGATTTCACATCTGACTTGCACGCCCGCCTACGCGCCCTTTACACCCAGT
+
FF,FFFFFF:F:FFFFFFFFFFFFFFFFFF:FFFFFFFFF:FFFFFFFFFFF:FFFFFFFFFFFFFFFFFFFFFFFFFFFFFFFFFFFFF:FFFFFFFFFFFFFFFFFFF:FFFFFFFFFFFFFF:FFFFFFFFF,FFFFFFFF,FFFFFFFFFFFFFFFFFF:FF,FF:F,:FF:,F:F,FF,FFFF,FFF,:F:FFFFFFF:,F::F,FFF:FFFFFF:FFFFFFFFFFFFF:FFFFF,F:F,FFF:F
@A00881:241:HJW2NDRXX:1:2104:25391:25050 2:N:0:CGAGAGAA+GATTGGAG
GGTAGCGGACTACCTGGGTATCTAATCCTGTTCGATCCCCACGCTTTCGTGCCTCAGCGTCAGACAGAAGCCGGTATGCTGCCTTCGCAATCGGAGTTCTTCGCGATATCTAAGCATTTCACCGCTACACCGCGAATTCCGCATACTTCTCTTCCTCTCGAGCATCCCAGTTTCAACCGCTGGCCGGGGTTGAGCCCCGGGCTTTGACGGCTGACTTAAGACGCGGCCTACGCACCCTTTAAACCCAATA
+
FFFFFFFFFFFFFFFFFFFFFFFFFFFFFFFFFFFFFFFFFFFFFFFFFFFFFFFFFFFFFFFFF,FFFFFFFFFFFFFFFFFFFFFFFFFFFFFFFFFFFFFFFFFFFFFFFFFFFFFFFFFFFFFFFFFFFF:FFFFFFFFFFFFFFFFFFFFFFFFFFFFFFFFFFFFFFFFFFFFFFFFFFFFFFF:FFFFFFFFFF:FFFFFFFFFFFFFFF,FFFFFFFFF:FFFFF:,FFFFFF:FFFFFFFF
@A00881:241:HJW2NDRXX:1:2104:22453:29919 2:N:0:CGAGAGAA+GATTGGAG
GGTAGCGGACTACTGGGGTATCTAATCCTGTTCGCTCCCCACGCTTTCGTGACTCAGCGTCAGTACCGGTCCAGGCGGCCGCCTTCGCCACTGGTGTTCTTCCATATCTCTACGCATTGTACCGCTACACATGGAGTTCCGCCGCCCTCTCCTGTACTCAAGTTCTCCAGTCTCATCAGCCACCCGAAGTTAAGCTTCGGCCTTTCACTCAGGACGGGAAGAACCGCCTTCGCCGCCGTTCGGCCCGATC
+
FF,,FFFFFFFFF:FFFF,FFFF:FFFFFF,F:FFFFFFF,FF:FFF,FFFFFFF,FFFF:::F,,F,:FFFF:,,F,FFFF,,FF:FFF:,FF:FFFFF,FFF,,F:FFFF:F:FFF,F:F:FFFFFFFF:FFFFFF:F:,FFF:FFFFF,,FFF::F,FFFF:F:,FFFF,:,FFFFF:F,F,F,FFFF,,::,F,,F:FF,F:F,,,,,F,FF,F::F:,:F::,F,F,FF,,:,,F:,F::F,,,:
@A00881:241:HJW2NDRXX:1:2104:23312:35289 2:N:0:CGAGAGAA+GATTGGAG
GGTAGCCGGACTACTGGGGTATCTAATCCTGTTCGATCCCCACGCTTTCGTGCTTCAGCGTCAGTCTCGCTATGGTATGCTGCCTTCGCAATCGGGGTTCTGCGTGATATCTATGCATTTCACCGCTACACCACGCATTCCGCATACCTCTTCCGAACTCCAGTCCCGCAGTTTCAATGGCAAGCGCACGGTTAAGCCGCACGTTTTCACCGCTGACTTGCGGGTCCGCGTACGCACCCTTTAAACCCAA
+
FFFFFFFFFFFFFFFFFFFFFFFFFFFFFFFFFFFFFF:F,FFFF:FFFFFFFFFFFFFFFFFFFFFFFFFFFFFFFFFFFFFFFFFFFFFFFFFFFFFFFFFFFFFFFFFFFFFFFFFFF::FFFFFFFFFFFFFFFFFFFFFFFFFF:FFFFFF:FFF,FFFFFF:FFFF,FFFFF:,FF:FFFFFFFFFFFFFFF:FF:FFFFFFFFFFFF:FFFF:F,FFFFFFF,F,FFFFFFFF:F:,FFFFFF
@A00881:241:HJW2NDRXX:1:2105:21468:11490 2:N:0:CGAGAGAA+GATTGGAG
GGTAGCGGACTACGAGGGTATCTAATCCTGTTTGCTCCCCACGCTTTCGCACCTGAGCGTCAGTCTTCGTCCCGGGGGCCGCCTTCGCCACCGGTATTCCTCCAGATCTCTACGCATTTCACCGCTACACCTGGAAGTCTACCCCCCTCTACGAGACTCAAGCTGGCCAGTCTCAGATGCAGTTCCCAGGTTGAGCCCGGGGATTTCACATCTGACTTAACAAACCGCCTGCGTGCGCTTGACGCCCCGG
+
FF,,FFFF:FF,FFFFFFFF:FFFFFFFF::FFF:FFFFFFFFFFF,FFFFFF:FFFFF:FFFFFFFFFFFF,FFF::FFFF::FFFFFFFFFF,::FFFFFF:FF:FFFF,FFFF,F,F,F,FF:,FFFFFFFFF,FF:FFFFFFFFFFFFFFFFFFFFFFFF,FFF,FF,FF:::FFF,FFF:FF,::,FFFFFFFF:::::,,FFFFF:FF:,FF:FFF,FFFFF:F,,F,F,:F,:,F:F:FF,,F
@A00881:241:HJW2NDRXX:1:2105:6153:15154 2:N:0:CGAGAGAA+GATTGGAG
GGTAGCGGACTACGCGGGTATCTAATCCTGTTCGATCCCCACGCTTTCGTGCCTCAGCGTCAGACAGAAGCCGGTATGCTGCCTTCGCAATCGGAGTTCTTCGCGATATCTAAGCATTTCACCGCTACACCGCGAATTCCGCATACTTCTCTTCCTCTCGAGCATCCCAGTTTCAACCGCTGGCCGGGGTTGAGCCCCGGGCTTTGACGGCTGACTTAAGACGCGGCCTACGCACCCTTTAAACCCAATA
+
FFFFFFFFFFFFFFFFFFFFFFFFFFFFFFFFFFFFFFFFFFFFFFFFFFFFFFFFFFFFFFFFFFFFFFFFFFFFFFFFFFFFFFFFFFFFFFFFFFFFFFFFFFFFFFF:FFFFFFFFFFFFFFFFFFFFFFFFFFFFFFFFFFFFFFFFFFFFFFFFFFFFFFFFFFFFFFFFFFFFF:FFFFFFFFFFFF:FFFFFF:FFFF:F:FFFFFFF:FFFFFFF:FFF::,FFFFFFFF::FFFF:FFF,
@A00881:241:HJW2NDRXX:1:2105:9200:27571 2:N:0:CGAGAGAA+GATTGGAG
GGTAGCGGACTACTTGGGTATCTAATCCTGTTCGATCCCCACGCTTTCGTGCCTCAGCGTCAGACAGAAGCCGGTATGCTGCCTTCGCAATCGGAGTTCTTCGCGATATCTAAGCATTTCACCGCTACACCGCGAATTCCGCATACTTCTCTTCCACTCAAGCATCCCAGTTTAAACCGCTGGCCGGGGTTGAGCCCCGGGCTTTGACGGCTGACTTAAGACGCGGCCTACGCACCCTTTAAACCCAATA
+
FFFFFFFFFFFFFFFFFFFFFFFFFFFFFFFFFFFFFFFFFFFFFFFFFFFFFFFFFFFFF:FFF,FFFFFFFFFFFFFFFFFFFFFFFFFFF:FFFFFFFFFFFFFF,FFFFFFFFFFFFFFFFFFFFFFFFFFFFFFFFFFFFFFFFFFFFFF,:F,,F,FF,:,:F,F,F,FFF:,FF::FFF,F::FFFF:FF:F:FFFFFF:FFF:FFF::FFFFF:F:FFFF:,,FFFFF:F:FFF:F,FFF::
@A00881:241:HJW2NDRXX:1:2106:1108:22482 2:N:0:CGAGAGAA+GATTGGAG
GGTAGCGGACTACGTGGGTATCTAATCCTGTTTGCTCCCCACGCTTTCGTGCCTCAGTGTCAGTTACAGTCCAGTGAGCCGCCTTCGCCACCGGTGTTCTTCCCAATATCTACGCATTCCACCGCTACACTGGGAATTCCGCTCACCCCTCCTGCACTCAAGCCCAGCAGTTGTAGTAGTAGTTCCGAAGTTGAGCCCCGGAATTACGCTCCTAACTTGCCAAACCACCTACGCACCCTTTACGCCCAGT
+
F:,,FFFFFFF,FFFFFFFFF:FFFF,:FFFFFFFFFFFFFFFFFFF:FFFFFFFFFFFFFFFFFFFFFFFFFFFFFFFFF:F:F:FFFFFFFF:F:F,FFFFFFF:F:FFFFFFFFFFFFF:FFFFFF:FF:,FFF::FFFFFFFFFFFF:FFFF:FFFFFFFFFF::FF,,FFF:FFFF,,FFF:FF::F:F:FFFFFFF:FFFFF,F,FFFFFF:F::F,FFFFF,FF:FFFFFFFFF,FFFFFFFF
@A00881:241:HJW2NDRXX:1:2106:29378:33771 2:N:0:CGAGAGAA+GATTGGAG
GGTAGCGGACTACCCGGGTATCTAATCCTGTTTGCTCCCCACGCTTTCGAGCCTCAGCGTCAGTTAAAGCCCAGCAAACCGCCTTCGCCACTGATGTTCCTCCTAATATCTACGCATTTCACCGCTACACTAGGAATTCCGTTTGCCTCTACTTCACTCAAGAACCACAGATTCAAATGCAGCTCAGGGGTTGAGCCCATGCATTTCACATCTGACTTGCAGTCCCGCCTCAACTCACTTTAAACCCAGT
+
FFFFFFFF,F:FF:FF:FFFF:FFF::FFF:FFF,:FFFF:::F,:FFFFFFFFFFFFFF:FFF,FFFFF:FFFFF:FFF:,F,,F,,FFFFFFFF,F:FFFFFFFFF,F:F:,F:FFFFF:F,FFF,FFF,,:FFFFFFFF,,F,FFFFF,,FF:FFFFF:FFFFFFFF,:F,FFFF,FFFF:FFF:FFFF:FF:FF,F,FF,F:FFFFFF:FFFF:FFF,F:,:F:FFF,FFFF,F,,,F:FF,:FF,
@A00881:241:HJW2NDRXX:1:2107:14055:11271 2:N:0:CGAGAGAA+GATTGGAG
GGTAGCGGACTACTGGGGTATCTAATCCTGTTTGCTCCCCACACTTTCGTGCCTAAACGTCAGTTACGGTCCAGAAAGTCGCCTTCGCCACTGGTGTTCCTCCTAATATCTACGCATTTCAACGCTACACTAGGAATTCCACTTTCCTCTCACTCACTCAAGAAATTCATTTTTAGTTGAAGTTCATAAGTTAAGCCTAGTGATTTCACAACAAACTGAAATTCACGTCTACGCACCCTTTTCACACAAT
+
FF,,F:FF:FF,,FFFFFFFF:FF:FF,F:FFFFFF:,,,FFF,F:FFFFF,:F,F,FFF:F:FFFF:F,FF::FF,:FFFFFFFF:,F:FFFFFFFFF,FFFF,FFFF,F:,:F,FFF,::F:FFF,F,FF,,:,FFFF:F,F,:F,::F,:,FFFF,F::F,:,FF:FFFFFF,F,FF:FFF:,F,F:F:,F:,:,FFF,:FF,F,FFFF,,::F,FFF:,F,,F:F,:F,,,F,,F,:,:,FFF,F:
@A00881:241:HJW2NDRXX:1:2108:5421:16986 2:N:0:CGAGAGAA+GATTGGAG
GGTAGCGGACTACTCGGGTATCTAATCCTGTTTGCTCCCCACGCTTTCGCGCCTCAGCGTCAGTTGCTGTCCAGCAGACCGCCTTCGCCACTGGTGTTCCTCCTAATATCTACGCATTTCACCGCTACACACGGAATTCCGATTGCCTCTCCGATACTCAAGACTGGCAGTTTCAAATGCAGGCCAAGGGTTAAGCCCTTGGTTTTCACATCTGACTTGTCAGCCCGCCTACGCGCCCTTTACACCCAGT
+
FFFFFFFFFFFFFFFFFFFFFFFFFFFFFFFFFFFFFFFFFFFFFFFFFFFFFFFFF:FFFFFFFFFFFFFFFFFFFFFFFFFFFFFFFFFFFFFFFFFF,FFFFFF:FFFFFFFFFF:FFFFFFF:FFFFFFFF,FFFFFFFFFFFFFFFFFFF,FFFFFFFFFFFFF:F,FFFF:F:FFFFFFFFF:FFFFFFFFFFFFFFFFFFFFF:FFFFF:FFFF,FFFFFFFFFFFF:FFF:::FFF:FF,FF
@A00881:241:HJW2NDRXX:1:2109:1452:24205 2:N:0:CGAGAGAA+GATTGGAG
GGTAGCGGACTACCGGGGTATCTAATCCCGTTCGCTCCCCTGGCTTTCGCATCTCAGCGTCAGCTTCGGTCCAGAAAGGCGCCTTCGCCACCGGTGTTCTTGCCAATATCTACGCATTTCACCGCTACACTGGGAATTCCCGTTTCCTCTCCCGCGCTCAAGCGTGCCAGTATCCGGTGCCCTACGGGGTTGAGCCCCGCATTTTAACTCCGGCCTTAACATGCCGCCTCCATGCGCTTTACGCCCAATG
+
FFFFFFFF:,FF:FFFFFFFFF:,:FFF:F,FFFF:F:FFFFF:FFFFF:FFFF,,FFFF,FFFFFFFFFF:FFFFFFF,FFF:F:F,F,:FFF,F::F:F,F:,F:,F,FF:::F,:FFF::FFF,FFFFFFF,F:F,FF,F:FF,FFFFF:FFFFFF,FF,,FFF:FFF,FFFFF,F,FFFFFFFFF,FF:FFF:FFF,F:FFF,::FFFF::FFFF,,F::F:FFF,,FF:,FFFF,,F,F:F:,F:
@A00881:241:HJW2NDRXX:1:2109:1470:25582 2:N:0:CGAGAGAA+GATTGGAG
GGTAGCGGACTACACGGGTATCTAATCCTGTTTGCTACCCACGCTTTCGTGCCTCAGCGTCAGTTAAAGCCCAGCAGGCCGCCTTCGCCACTGGTGTTCCTCCCTATCTCTACGCATTTCACCGCTACACAGGGAATTCCGCCTGCCTCTACTTCACTCAAGCATAACAGTTTCAAATGCAGTTCATGGGTTGAGCGCATACATTTCACTTCTGACTTGCTCTGCCGCGTTCGCACCCTGTAGACCGCGT
+
FF:FF:FF::FFFFFFFFF,FFFFFF:FFFFFFF,F:F::F:FF:FF::FF:::FFF:FF:FFF:FFFFF:F:FF,FFF:FFFFFFF:FF:F:FFF::,,F,,FFF::,:,FFF,,,,F,,F:F,F:,,F,FFF,,FF:,FF:FF:,F,F,::FFF:FFF,F,F,F::,FFF,F,F:FFF,:F,F:FF:F:FF,F,::FF:F,FFF,,,,F,:F,F:FF,:,::,,:F,:,F:,F,::,,F,,F,F,F::
@A00881:241:HJW2NDRXX:1:2109:1561:36479 2:N:0:CGAGAGAA+GATTGGAG
GGTAGCGGACTACTCGGGTATCTAATCCTGTTCGATCCCCACGCTTTCGTGCCTCAGCGTCAGACAGAAGCCGGTATGCTGCCTTCGCAATCGGAGTTCTTCGCGATATCTAAGCATTTCACCGCTACACCGCGAATTCCGCATACTTCTCTTCCTCTCGAGCATCCCAGTTTCAACCGCTGGCCGGGGTTGAGCCCCGGGCTTTGACGGCTGACTTAAGACGCGGCCTACTCACCCTTTAAACCCAATA
+
FFFFFF:FFFFFFFFFFFFFFFFFFFFFFFFFFFFFFFFFFFFFFFFFFFFFFFFFFFFFFFFFFFFFFFFFFFFFFFFFF:FFFFFFFFFFFFFFFFFFFFFFFFFFFFFFFFFFFFFFFFFFFFFFF:FFFFFFFFFFFFFFFFFF:FFFFFFFFFFFFFFFF,FFFFFFFFFFF:FFFFFFFFFFFFFFFF,FFFFFFFFFF::F,FF::::FFFF:,F,F,:FF::,,FFFFFFFFF,:FFF:FFF
@A00881:241:HJW2NDRXX:1:2110:2682:12587 2:N:0:CGAGAGAA+GATTGGAG
GGTAGCGGACTACTTGGGTATCTAATCCTGTTTGCTCCCCACACTTTCGTGCCTCAACGTCAGTTTCTGTCCAGAAAGTCGCCTTCGCCACTGGTGTTCCTCCTAATATCTACGCATTTCACCGCTACACTAGGAATTCCACTTTCCTCTCCAGTACTCAAGAAAAATAGTTTTAGTTGCAGTTCCTCAGTTAAGCCGAGGGATTTCACAACTAACTTATCTCTCCGTCTACGCACCCTTTACACCCAAT
+
FFFFFFFFFFFFFFFFFFFFFFFFFFFFFFFFFFFFFFFFFFFFFFFFFFFFFFFFFFFFFFFFFFFFFFFFFFFFFFFFFFFFFFFFFFFFFFFFFFFFFFFFFFFFFFFFFFFFFFFF:FFFFFFFFFF,FFF:FFFFFFFFFFFFFFFFFFFFFFFFFFF::FFFFFFFFFFFFFFFFFFF:FFFFFFFFFFFFFF:FFFFFF:FFFFFFFFFF:FFFFFFFFFFF:FF,FFFFFFFFF:FFFFFFF
@A00881:241:HJW2NDRXX:1:2110:1371:13886 2:N:0:CGAGAGAA+GATTGGAG
GGTAGCGGACTACACGGGTATCTAATCCTGTTCGATCCCCACGCTTTCGTGCCTCAGCGTCAGACAGAAGCCGGTATGCTGCCTTCGCAATCGGAGTTCTTCGCGATATCTAAGCATTTCATCGCTACACCGCGAATTCCGCATACTTCTCTTCCTCTCGAGCATCCCAGTTTCAACCGCTGGCCGGGGTTGAGCCCCGGGCTTTGACGGCTGACTTAAGACGCGGCCTACGCACCCTTTAAACCCAATA
+
FFFFFFFFFFFFF,FFFFFFFFFFFFFFFFFFFFFFFFFFF:FFFFFFFFF:FFFFF:FFFFF:FFFFFFFFFFFFFFFFFFFFFFFFFFFFFFFFFFFFFFFF:F:FFFFFFFFFFFFFFFFFFFFFFFFFFFFFFFFFFFFFFFFFFFFFFFFFFFFFFFFFFFFF:FFFFFF,FFF:FFFFFFFFFFFFFFFFFFFFFFFF,F:FFFFFF:F:FFFFFFFFFFF:FFF:FFFFFFF:F,FF,FFFFF
@A00881:241:HJW2NDRXX:1:2110:5095:15327 2:N:0:CGAGAGAA+GATTGGAG
GGTAGCGGACTACGAGGGTATCTAATCCTGTTTGCTACCCACGCTTTCGTGCCTCAACGTCAGATATAGTTTGGTAAGCTGCCTTCGCAATCGGTGTTCTGTATGATCTCTAAGCATTTCACCGCTACACCATACATTCCGCCTACCGCAACTACTCTCTAGCTCAACAGTATCAGAGGCAATTTCGTGGTTGAGCCACGAGATTTCACCTCTAACTTACCGAACCGCCTACGCACCCTTTAAACCCAAT
+
FFFFFFFFFFFFFFFFFFFFFFFFFFFFFFFFFFFFFFFFFFFFFFFFFFFFFFFFFFFFFFFFFFFFFFFFFFFFFFFFFFFFFFFF:FFFFFFFFFFFFFFFFFFFFFFFFFFFFFFFFFFFFFFFFFFFFFFFFFFFFFFFFFF:FFFFFFFFFFFFFFFFFFFFFFFFFFFFFF:FFFFFFF,FFFFF:FFF::FFFFFFFFFFFFFFFFFFFFFFFFFFF:FF,,FFFFFFFF,F:FFFFFFFFF
@A00881:241:HJW2NDRXX:1:2110:1253:17378 2:N:0:CGAGAGAA+GATTGGAG
GGTAGCGGACTACTTGGGTATCTAATCCTGTTTGCTCCCCACGCTTTCGAGCCTCAACGTCAGTTACGGTCCAGTAAGCCGCCTTCGCCACCGGTGTTCCTCCTGATATCTACGCATTTCACCGCTACACCAGGAATTCCGCTTACCTCTCCCGCACTCCAGCCGGGCAGTTTCCAAAGCAGTTCCGCGGTTGAGCCGCGGGCTTTCACTCCGGACTTGCCCTGCCGTCTGCGCTCCCTTTACACCCAGT
+
FFFFFFFFFFFF:FFFFFFFFFFFFFFF:FFFFFFFFFFFFFFFFFFFFFFFFFFFFFFFFFFFFFFFFFFFFFFFFFFFFFFFFFFFFFFFFFFFFFFFFFFFFFFFFFF:FFFFFFFFFFFFFF:FFFFFFFFFFFFFFFFFFFFFFFFFFFFFFFFFFFFFFFFFFFFFFFFFFFFFFFFF:FFFFFF:FFFFFFFFFFF:FFFF:FFFFFF:FFFFFFFFFFFFF:FFFFFF:F:,FFFFFFFFFF
@A00881:241:HJW2NDRXX:1:2110:8061:22623 2:N:0:CGAGAGAA+GATTGGAG
GGTAGCGGACTACCGGGGTATCTAATCCTGTTCGCTCCCCACGCCCTCGTGCCTCAGCGTCAATAGACGATTCGCGAGATGCCTTCGCAATCGGCGTTCTGAGTGATCTCTATGCATTTCACCGCTACACCACTCATTCCTCCCGCGGCATCGCCATTCCAGCCACACAGTATTGGAGGCACCCCCGACGTTGAGCGCCGGCATTTCACCTCCAACTTGCACGACCGCCTACGCACCCTTTAAACCCAAT
+
FFFFFFFFFFFFFFFFFFFFFFFFFFFFFFFFFFFFFFFFFFFFFFFFFFFFFFFFFFFFFFFFFFFFFFFFFFFFFFFFFFFFFFFFFFFFFFFFFFFFFFFFFFFFFFF:FFFFFFFFFFFFFFFFFFFFFFFFFFFFFFFFFFFFFFFFFFFFFFFFFFFFFFFFFFF:FFFFFFFFF:FFFFFFFF:FFFFFFFFFFFFFFFFFFFF:FF,F:FFFF::::FFFF::FFFFFFFF:FFFFFF:F:F
@A00881:241:HJW2NDRXX:1:2110:1859:23844 2:N:0:CGAGAGAA+GATTGGAG
GGTAGCGGACTACAGGGGTATCTAATCCTGTTTGCTCCCCACGCTTTCGTGCCTCAGTGTCAGTTACAGTCCAGCAAACCGCCTTCGCTACTGGTGTTCTTCCTAATATCTACGCATTCCACCACTACACTAGGAATTCCGTTTGCCCCTCCTGCACTCAAGTCCGACAGTTTTAGTAGTAGTCCCGAAGTTGAGCCCCGGGCTTACGCTACTAACTTGTCAAACCACCTACGCACCCTTTACGCCCAGT
+
FF,,FFFFF:F,FFFFFFFFFFFF:FF:FFFFFFFFFF:F:FFFFFFFFFFFFFFFFFFFFFF,F,FFF::FFFFFFFFFFFF,FFFFFFFFFF,FFFF:,F,FFFFFF,FFFFF:FF:F,FFFFF:FFF:F:FF:FFF,FFFFFF,F:FFF:FFF,FF,FFFF,FF,F:,F:FFF,FFF,:F:,F:F:F:FFFFFFFFFFFFFFFFFF,F,,,F,FFFFFFF,::,:F:F,:F:F,:,:,,::F,,F:,
@A00881:241:HJW2NDRXX:1:2110:3640:26177 2:N:0:CGAGAGAA+GATTGGAG
GGTAGCGGACTACCCGGGTATCTAATCCTGTTTGCTCCCCACACTTTCGTGCCTCAATGTCAGTTATCGTCCAGAAAGTCGCCTTCGCCACTGGTGTTCCTCCTAATATCTACGCATTTCACCGCTACACTAGGAATTCCACTTTCCTCTCCGACACTCAAGGGAAGTAGTTGTGGTTGCAGTTCCTCAGTTAAGCCGAGGGATTTCACAACCAACTTGCTCCTCCATCTTCGCTCCCTGTACACCGCCT
+
FF,:F,FF:FF,FFFFFFFFFFFFFFFF,F:::FFFFFFFFFFFF,FFFFFF::FF,FFF:F:FFF,FFFFFF:FF:FF:FFF:,FFFFF:FFFFF,,FFF::F,F:FF::FFF:F,,F:F:FFF,FFFF,:F:::F,FF:F,::F,FF:,FFF:FFF:F,FFFFF:F:F:,,F:,F,:FF:FF:::F,F,F:,F:FFF:::F,:::FFFFFF,F:F,F::F,:F:F,:,,F::,,F:F:F:,F,:,:,,
@A00881:241:HJW2NDRXX:1:2111:8214:4288 2:N:0:CGAGAGAA+GATTGGAG
GGTAGCCGGACTACTCGGGTATCTAATCCTATTTGCTCCCCACGCTTTCGTGCATGAACGTCAGTGATGGCCCAGCAAGTCGCCTTCGCCACTGGTGTTCCTTCTAATATCTACGCATTCTACCGCTACACTAGAAATTCCACTTGCCTCTACCACACTCAAGCCTACCAGTTTCTAGAACGAACCGAAGTTAAGCTTCGGGATTTGATTCTAGACTTAATAAACCGTCTGCGCACGCTTTACGCCCACT
+
FFF,FF,FFFFFFFFFFFFFFFFFFF,::FFF::F::FFFFFFFFF,FFF,FFFFFFFFFFFFFFFFFFFFFFFFFFFFFFFFFFFFFFFFFFFFFF:::FFFFFFFFFFFFFFF,,FFFFFFFFFF:FFFF,:FFFFFFFFFFFFFF,FFFFFFFFFFFF,:FFFFFF:FFFFFFF,FFFFFFFF,FF,,F:,:FF,:FFFFFFFFFFFFFFFFFFFFFFFFFFFFFFF,F:FFF::FF:FF::FFF,F
@A00881:241:HJW2NDRXX:1:2111:2293:5024 2:N:0:CGAGAGAA+GATTGGAG
GGTAGCGGACTACACGGGTATCTAATCCTGTTTGCTCCCCACGCTTTCGTGCCTCAGTGTCAGTTACAGTCCAGCAAACCGCCTTCGCTACTGGTGTTCTTCCTAATATCTACGCATTCCACCGCTACACTAGGAATTCCGTTTGCCCCTCCTGCACTCAAGTCCAACAGTTTTAGTAGTAGTCCCGAAGTTGAGCCCCGGGCTTACGCTACTAACTTGCCAAACCACCTACGCACCCTTTACGCCCAGT
+
FFFFFFFFFFFFFFFFFFFFFFFFFFFFFFFFFFFFFFFFFFFFFFFFFFFFFFFFFFFFFFFFFFFFFFFFFFFFFFFFFFFFFFFFFFFFFFFFFFFFFFFFFFFFFFFFFFFFFFFFFFFFFFFFFFFFFFFFFFFF:FFF::FFFFFFFFFFFFFFFFFFFFFFFFFFFFFFFFFFF:FF:F:FFFFF:F:FFFFFFFFFFF,FFFF:FFFFFFFFF:FFF,FFFFFF:FFFFFFFFFFFF:FFF:
@A00881:241:HJW2NDRXX:1:2111:2230:23109 2:N:0:CGAGAGAA+GATTGGAG
GGTAGCGGACTACTTGGGTATCTAATCCTGTTTGCTCCCCCAGCTTTCGCGCCTCAGCGTCAGTAACGGCCCAGCAGGCTGCCTTCGCCATCGGTGTTCTTCCCGATATCTGCGCATTCCACCGCTACACCGGGAATTCCGCCTGCCTCTACCGCACTCGAGACACCCAGTTCAAAACCCGGCTTGAGGTTAAGCCCCAAGATTAGAGGTTTTGCTTGAGTATCCGCCTACGCGCCCTTTACGCCCAATG
+
FFFFFFFFFFFFFFFFFFFFFFFFFFFFFFFFFFFFFFFFFFFFFFFFFFFFFFFFFFFFFFFFFFFFFFFFFFFFFFFFFFFFFFFFFFFFFFFFFFFFFFFFFFFFFFFFFFFFFFFFFFFFFFFFFFFFFFF,FFFFFFFFFFFFFFFFFFFFFFFFFFFFFFFFFFFFFFFFFFFFFFFFFFFFFFFFFFFFFFFF:FFFFFFFFFFFFFFFFFFFFFFFF:FFFFFFFF:F:FFFFFFFFFFFFF
@A00881:241:HJW2NDRXX:1:2111:3631:23750 2:N:0:CGAGAGAA+GATTGGAG
GGTAGCGGACTACAGGGGTATCTAATCCTGTTTGCTCCCCACGCTTTCGAGCCTCAGCGTCAGTAAAAGCCCAGTAAGCCGCCTTCGCCACTGATGTTCCTCCATATATCTACGCATTTCACCGCTACACATGGAATTCCGCTTACCTCTACTTCACTCAAGACCATCAGTTTCAAATGCAGGCCATGGGTTAAGCCCATGGTTTTCACATCTGACTTGACAGCCCGCCTACGCGCCCTGTACACCCCGT
+
FF,,FFFFF:FF::FFFFF:FFFFFF:,:F:FF:FFFFFF,FFFFFFFFFFFFF:FFFFFFFFF:FF:F,F:FFFFFF:FFFFF:FFFF:,FFFFF,FF:F,F:FFF:FF:F:FFFFFFF,FFFFFFF,F,FFFFFF,F,F,,FF:FFFFF,FFF:FFFF:FFFF,,FFFF,,FF::F:F::F:FF,FFF,,,,F:FFFFFF:F:::,F,FFFFFFF::,FF::FFFFF:FFFF:FF:F,:F:F,FF,:F
@A00881:241:HJW2NDRXX:1:2111:1642:25347 2:N:0:CGAGAGAA+GATTGGAG
GGTAGCGGACTACGGGGGTATCTAATCCTGTTCGATCCCCACGCTTTCGTGCCTCAGCGTCAGACAGAAGCCGGTATGCTGCCTTCGCAATCGGAGTTCTTCGCGATATCTAAGCATTTCACCGCTACACCGCGAATTCCGCATACTTCTCTTCCTCTCGAGCATCCCAGTTTCAACCGCTGGCCGGGGTTGAGCCCCGGGCTTTGACGGCTGACTTAAGACGCGGCCTACGCACCCTTTAAACCCAATA
+
FFFFFFFFFFFFFFFFFFFFFFFFFFFFFFFFFFFFFFFFFFFFFFFFFFFFFFFFFFFFFFF:FFFFFFFFFFFFFFFFFFFFFFFFFFFFFFFFFFFFFFFFFFFFFFFFFFFFFFFF:FFFFFFFFFFFFFFFFFFFFFFFFFFFFFFFFFFFFFF:FFFFFFFFFFFFFFFFF:FFFFFFFFFFFFFFFFFFFFFFFFFFF:FFFFFF:FFFF::FFFFFFFFFFF,FFFFFFF:FF:FFFF::FF
@A00881:241:HJW2NDRXX:1:2111:2564:29606 2:N:0:CGAGAGAA+GATTGGAG
GGTAGCGGACTACGTGGGTATCTAATCCTGTTTGCTCCCCACGCTTTCGAGCCTCAGCGTCATTTACAGTCCAGTAAGCCGCCTTCGCCACTGGTGTTCCTCCTAATATCTACGCATTTCACCGCTACACTAGGAATTCCACTTACCTCTCCTGCAATCTAGCAGCACAGTTTCAAAAGCAGTCCCATGGTTAAGCCTTGGGCTTTCACTTCTGACTTGCACCGCCGCCTGCGCTCCCTTTACACCCAGT
+
FFFFFFFFFFFFFFFFFFFFFFFFFFFFFFFFFFFFFFFFFFFFFFFFFFFFFFFFFFFFFFFFFFF:FFFFFFFFFFFFFFFFFFFFFFFFFFFFFFFFFFFFFFFFFFFFFFFFFFFFFFFFFFFFFF:,FFFFFFFFFFFFFFFFFF:FFFFFFFFFFFFFFFFFFFFFFFFFFFFFFFFFF:FFFFFFFFFFFFFFFFFFFFFFF:FF:F:FFFFFFF:FFFFFFFFFFFFFFFF,FFFFFFF,FF
@A00881:241:HJW2NDRXX:1:2111:2094:30827 2:N:0:CGAGAGAA+GATTGGAG
GGTAGCGGACTACGAGGGTATCTAATCCTGTTCGATACCCACGCTTTCGTGCCTCAGCGTCAGTCGGGCGCCGGCGCGCTGCCTTCGCAATCGGGGTTCTGCGTGATATCTATGCATTTCACCGCTACACCACGCATTCCGCGCGCCTTTCGCCCACTCAAGGACGGCAGTTTCGACGGCAGGCCGGGGTTGAGCCCCGACATTTGACCGCCGACTTGTCGCCCCGCCTACGCACCCTTGAAACCCAATC
+
FFFFFFFFFFFFFFFFFFFFFFFFFFFFFFFFFFFFFFFFFFFFFFFFFF:FFFFFFFFFFFFFFFFFFFFFFFFFFFFFFFFFFFFFFFFFFFFFFFFFFFFFF:FF:FFFFFFFFFFF:FFFFF:FFFFFFFFFFFFFFFFFFFFFFFFFFFFFFFFFFFFF:FFFFFF:FFFFFF:FFFFF:FFFFFFFFFFFF:FF:F:FFFFFFFFFFFFFFFFFFFFFFFFFF,FFF:F:FFF,FFFFF:FFF,
@A00881:241:HJW2NDRXX:1:2111:2537:32002 2:N:0:CGAGAGAA+GATTGGAG
GGTAGCGGACTACTCGGGTATCTAATCCCATTTGCTACCCCGGCTTTCGTTCCTCAGCGTCAATTATGGCCCAGTTAAGCGCTTACGCCACCGGTGTTCCTCCTGATATCTACGCATTTCACCGCTACACCAGGAATTCCCTTAACCTCTACCACATTCTAGCTTACCAGTATCCAATGCTTGACCGGAGTTGAGCCCCGGGATTTAACACCAGACTTGGCATGCCGCCTACGAACGCTTTACGCCCAAT
+
FFFFFFFFFFFFFFFFFFFFFFFFFFFFFFFFFFFFFFFFFFFFFFFFFFFFFFFFFFFFFFFFFFFFFFFFFFFF:FFFFFFFFFF:FFFFFFFFFFFFFFFFFFFFFFFFFFFFFFF:FFFFFFFFFFF:FFFFFFFFFFFFFFFFFFFFF:FFFFFFFFFFFFFFFFFFFFF::F:FFFFFFFFFFFFFFFFFFFFFFFFFFFFFFFF,FFFFFFFFFFFFFFFFF,:FFFFFFF,F:FFFFFFF:F
@A00881:241:HJW2NDRXX:1:2112:3296:9580 2:N:0:CGAGAGAA+GATTGGAG
GGTAGCGGACTACGCGGGTATCTAATCCCTTTCGCTACCCTGACCTTCGTACCTCAGCGTCAGCTCATGTCCAGGAACCCGCCTTCGCCACGAGTCTTCTTCTTGATATCTACGCATTTCACTGCTACACCAAGAATTCCGGTTCCCCCTCCATCGCTCTAGCAGGGTAGTTTCACGCGCATTCCAGAGGTTGAGCCCCTGCCTTTCACGCGCACATTGCCCCGCCGCCTACGTACCATTTACGCCACGT
+
FF,:FFFFFF:F:FFFFFFF,FFFFFFFFFFFFFFFFFFFFFFFFFFFFFFFFFFFF:FFFFFFFFFFFFFFFF:F,,:FFFFFFFFFFFFFF,FFFFFFFFFFFFF:F:FFFFFFFFFF,FFFFFFFFF,,:FF:FFFFF:FFFFFF,FFFFFF:F,FFFF:,FFFFFFFFFFFFF::FFFFF,FFFF,FFFFF,F:FFFF:FFFFFFFFF:::,FFFF,,:,:FF,::FFF::,:F,F:F,F:F,:,:
@A00881:241:HJW2NDRXX:1:2112:2772:12743 2:N:0:CGAGAGAA+GATTGGAG
GGTAGCGGACTACGAGGGTATCTAATCCTGTTCGATACCCACGCTTTCGTGCCTCAGCGTCAGATCATGGCCAGTATGCTGCCTTCGCAATCGGAGTTCTGCGCGATATCTATGCATTTCACCGCTACACCGCGCATTCCGCATACCTTACCATGTCTCCAGATGCCCAGTTTCGGCGGCTCGATCCGGTTGAGCCGGACAATTTTACCGCTGACTTAAGCAACCGCCTACGCACCCTTTAAACCCAATA
+
FFFFFFFFFFFFFFFFFFFFFFFFFFFFFFFFFFFFFFFFFFFFFFFFFFFFFFFFFFFFFFF:FFFFFFFFFFFFFFFFFFFFFFFFFFFFFFFFFFFFFFFFF:FFFFFFFFFFFFFFFFFFFFFFFFFFFFFFFFFFFFFFFFFFFFFFFFFFFFFFFFFFFFFFFFFFFFFFFFFFFFFFFFFF,FFFFF:FFFFFFFFFFFFF,FFFFFFFFFFFF:FFFFFFF:FF,FFFFFFF:FFFFFFFFF
@A00881:241:HJW2NDRXX:1:2112:1253:26396 2:N:0:CGAGAGAA+GATTGGAG
GGTAGCGGACTACATGGGTATCTAATCCTGTTTGCTCCCCACGCTTTCGAGCCTCAACGTCAGTTACAGTCCAGTAAGCCGCCTTCGCCACCGGTGTTCCTCCTAATATCTACGCATTTCACCGCTACACTAGGAATTCCGCTTACCTCTCCCGCACTCCAGCTCGCCAGTTTCCAAAGCAGTCCCGCAGTTGGGCCGCGGGCTTTCACTTCAGACTTGGTGCGCCGTCTACGCTCCCTTTACACCCAGT
+
FFFFFFFFFFFFFFFFFFFFFFFFFFFFFFFFFFFF:F:FFFFFFFFFFFFF,:FFFFFFFFFFFFFFFFFFFFFFFFFFFFFFFFF:FFFFFFFFFFFFFFFFF:FFFFFFFFFFFFFFFFFFFFFFFFFFFFFFFFF:FF:FFF:FFFFFFFFFFFF:FFF,FFFFFF:FFFFFFFFFFFFFF:FFFFFFFFFFFFF:FFF:FFFF::FFFFFFF,F::F,FF:FF::FFFFFFFF:,:FF::FF:F:
@A00881:241:HJW2NDRXX:1:2112:1362:31501 2:N:0:CGAGAGAA+GATTGGAG
GGTAGCGGACTACTGGGGTAGCTAATCCTGTTCGATACCCACGCTTTCGTGCCTCAGCGTCAGTCGGGCGCCGGCGCGCTGCCTTCGCAATCGGGGTTCTGCGTGATATCTATGCATTTCACCGCTACACCACGCATTCCGCGCGCCTTTCGCCCACTCAAGGACGGCAGTTTCGACGGCAGGCCGGGGTTGAGCCCCGACATTTGACCGCCGACTTGTCGCCCCGCCTACGCACCCTTTAAACCCAATA
+
FF,:FFFFF,:FFFFFFFF:,FFFFFFFFFFFFFFF:FFF,FFF:FFFFFFFFFFFFFFFFFFFFFFFFFFFFFFFFFFFFFFFFFFFFFFFFFFFFF:FFFFFFFFFFFFFFFF:,FFFFFFFF:FF,FFFFF,FFFFFFFF:FFFFFFFFFF:FFF:FF::FF,:F,FFFFF::,FFFFF::FF:::FFFF:FF:F:F,::F::FFF::F:::FF:F:::F:,F:::,F:::,:,::,,,:,F:F:F:
@A00881:241:HJW2NDRXX:1:2112:2293:35712 2:N:0:CGAGAGAA+GATTGGAG
GGTAGCGGACTACTAGGGTATCTAATCCTGTTCGATACCCACGCTTTCGTGCTTCAGCGTCAGTTGGGCGCCGGTATGCTGCCTTCGCAATCGGAGTTCTGCGTGATATCTATGCATTTCACCGCTACACCTCGCATTCCGCATACTTCTCGCCCACTCAAGAACGACAGTTTCAACGGCTCGACGGGGTTGAGCCCCGCATTTTTACCGCTGACTTTCCGTTCCGCCTACGCACCCTTTAAACCCAATA
+
FFFFFFFFFFF:FFFFFFFFFFFFFFFFFFFF:FF:FFFFF:F:FFFFFFFFFF,:FFFFFFFFFFFFFFFFFFFFFFFFFFFFFF,FFFFFFFFF:FFF:F,,,FFFFF,FFFFFFFFFFF,FF,FF:FF:FF:FFFFF,FF:FFFF,FFF,FFFFFFFFFFFFFFF:FFFFFFF:FF,FF,FFFFFF:,,FFF:FFFFF,F,FFFFF:FFFFFFFFFFF:FF,:FFFFFFFF:F:F:FFFFFFF:,FF
@A00881:241:HJW2NDRXX:1:2113:4679:4429 2:N:0:CGAGAGAA+GATTGGAG
GGTAGCGGACTACCTGGGTATCTAATCCTGTTTGCTCCCCACGCTTTCGTGTATGAGCGTCAGTGGCCTCCCAGGGGGCTGCCTTCGCCTTCGGTGTTCTTCCACATATCTACGCATTTCACTGCTACACGTGGAATTCCACCCCCCTCTGAGACACTCTAGTCCGACAGTCACATAGGACCCTCCCAGGTTAAGCCCGGGGATTTCACCTCTGTCTTATCTAACCGCCTGCACACCCTTTACGCCCAGT
+
FFFFFFFFFFFFFFFFFFFFFFFF:FFFFFFFFFFFFFFFFFFF:FFFF:FFFFFFFFFFFFFFFFFFFFFFFFFFFFFFFFFFFFFFFFFFFFFFFFF:FF:FFFFFFFFFFFF:FFFFFFFFFFFFFFFFFFF:F:FFFFFFFFFFFFFFFFFF:FFFFFFFFFFFFFFFFFFFFFFFFFFFFFFFFFFFF:FFFFFFFFFFFFFFF:FF,FFFF,FFF,FFFFFFFFFFFFFFFFFFFFFFFFFFFF
@A00881:241:HJW2NDRXX:1:2113:6289:8030 2:N:0:CGAGAGAA+GATTGGAG
GGTAGCGGACTACTAGGGTATCTAATCCTGTTCGATCCCCACGCTTTCGTGCTTCAGCGTCAGTCTCGCTATGGTATGCTGCCTTCGCAATCGGGGGTCTGCGTGATATCTATGCAGTTCACCGCTACACCACGCATTCCGCATACCTCTTCCGGAGTCCAGTCCCGCAGTTTCCATGGCAAGCGCAGGGTTAAGCCGCACGTTTTCCCCGGTGAGTTGCGGGTCCGCCTAGGCACCCTGGAAGGCCAGT
+
FFF:FFFFFFFF:F:FFFFFFFFFFFFFFF:F:F,FFFFFFF:F:FFFFFF:::FFFFFFF:FFFFFFF,FFFF:FFFFFFFFFFF:FFFFFFFFF,FFFFFF,FFFF:F,FFFFF,FFF:,,F:F:F,FFFFF::,,F:F:F:F:,F,F,F,F,F,FFF,FFF,,F,FFF,,F,,,:F,F,FFFF,,FFFF,,F::F,,FF,FF,F,,::,F:F,F:F::FF,,:F,:FF,FF,,,:,,,F,,,,,FF,
@A00881:241:HJW2NDRXX:1:2113:5918:8077 2:N:0:CGAGAGAA+GATTGGAG
GGTAGCGGACTACAGGGGTATCTAATCCTGTTTGCTCCCCACGCTTTCGCGCCTCAGCGTCAGTTGTCGTCCAGCAAGCCGCCTTCGCCACTGGTGTTCCTCCGTATATCTACGCATTTCACCGCTACACACGGAATTCCGCTTGCGTCTCCGATACTCAAGATAGACAGTTTCAAATGCAGTTTCTGGGTTAAGCCCAGAGATTTCACATCTGACTTGCCTACCCGCCTACGCGCCCTTTACACCCAGT
+
FF,,FFFFFFF,FFFFFFF,FFFFFFFFFF:FFFFFFFFFFFFFFFFFFFFFFFFFFFFFFFF:FFFFFFFF,F:FFFFF::F,FFF:FFFFFFFF,FFF,FFFFFFFFFFFFFF,FFFFFF:FFFFFFF,FF::FFFFFFFFFFF,FFFFFF,:FFFFFFF,FFF:,FF:F:FFF:F:FFFFF:FFFF:F:,FFF:FF:FFF:FF:F:F::F:F,FFF:,FF,,::FF,F,FF::F:,,:FF:,F,F:,
@A00881:241:HJW2NDRXX:1:2113:26928:8453 2:N:0:CGAGAGAA+GATTGGAG
GGTAGCGGACTACCGGGGTATCTAATCCTGTTCGCTCCCCACGCTTTCGCGCCTCAGCGTCAGTTACGGCCCAGTAAGTCGCCTTCGCCACTGGTGTTCCTCCCAATCTCTACGCATTTCACCGCTACACTGGGAATTCCACTTACCTCTTCCGCACTCAAGCCAACCAGTCTCCAACGCAATTCCCACCTTGAAAGCAGGACTTTCAATCCAGACTTAATCGGACGCGTACACGCCCAGTACGCCGAGG
+
FF,,FFFF,:F,FFFF:FFFFF,::::FFF,F:FF,::FF:FFFFFFFFFF,FFFFFFFF,FF:F:FFFFFF:FF:FFFFFFF,FFFFFFF,FF:F,FFFFFF:FF:::,,FFF:,,FFF::FF,F::,FF:FF,F,F:,,:FF::,F:FFFFFFF,FFFFF,::F:FFF::FFFFF,FF,:F:FFF,FFFF,:F:FFFFFF,F:,:,,,:,FF:,FFF:,FF::FFF:,F:FFF,:F,F:,FFFF,,F,
@A00881:241:HJW2NDRXX:1:2113:7057:20729 2:N:0:CGAGAGAA+GATTGGAG
GGTAGCGGACTACTCGGGTATCTAATCCTGTTTGCTCCCCACGCTTTCGAGCCTCAACGTCAGTTGCCGTCCAGCAAGCCGCCTTCGCCGCTGGTGTTCTTCCTGATATCTACGCATTTCACCGCTACACCAGGAATTCCGCTTGCCTCTCCGGTACTCCAGCCAAACAGTTTCCAAAGCAGTCCCGCCGTTGAGCAGCGGGCTTTCACTTCAGACTTGTCCTGCCGTCTACGCTCCCTTTACACCCAGT
+
FFFFFFFFFFFFFFFFFFFFFFFFFFFFFFFFFFFFFFFFFFFFFFFFFFFFFFFFFFFFFFFFFFFFFFFFFFFFFFFFFFFFFFFFFFFFFFFFFFFFFFFFFFFFFFFFFFFFFFFFFFFFFFFFFFFFFFFFFFFFFFFFFFFFFF:FFFFFFFFFFFFFFFFF:FFFFFFFFFFFFFFFFFFFFF,FFFFFFFFFFFFFFFFFFFF:FFFFFFFFFFFFFFFF:FFFFFFFFFFFFFFFFFFFF:
@A00881:241:HJW2NDRXX:1:2113:6271:24846 2:N:0:CGAGAGAA+GATTGGAG
GGTAGCGGACTACACGGGTATCTAATCCTGTTTGCTCCCCACGCTTTCGTGCATGAGCGTCAGTGTTATCCCAGGGGGCTGCCTTCGCCATCGGTATTCCTCCACATATCTACGCATTTCACTGCTACACGTGGAATTCTACCCCCCTCTGACACACTCTAGCCGTGCAGTCACAAATGCCATTCCCAGGTTAAGCCCGGGCATTTCACATCTGTCTTACACAACCGCCTGCGCACGCTTTACGCCCAGT
+
FF:,FFFFFFFFFFFFFFFFFFFFFFFF:F:FFF::FFFFFFFF,:FFFFFFFFFFFFFFFFFFFFFFFFFFFFFFFFFFFFF:,:FFFFFF:FFFFFFFFFFF:,,F:FFFFFFFF:FFFFFFFFFF,FFFFFFFFFFFFF:FFFFFFFFFFFFFFF:FFFFFF,FF:FFFF:FFFFF:,,FFF,FFFF,FF,FF:FFF:,FF,F:FF::FFFFFFF,FFF:,:FFFF,FF:F:,FFF,FF,F,FF,FF
@A00881:241:HJW2NDRXX:1:2113:5439:28792 2:N:0:CGAGAGAA+GATTGGAG
GGTAGCGGACTACGTTGGTATCTAATCCTGTTTGCTCCCCACGCTCTCGCGCCTCAGCGTCAGTTGTCGTCCAGCAATCCGCCTTCGCCACTGGTGTTCTTCCGTATATCTACGCATTTCACCGCTACACACGGAATTCCGATTGCCTCTCCGATACTCAAGACTGGCAGTTTCAAATGCAGGCCAGGGGTTAAGCCCCTGGTTTTCACATCTGACTTGTCAGCCCGCCTACGCGCCCTTTACACCCAGT
+
FFFFFFFFFFFFFFFFFFFFFFFFFFFFFFFFFFFFFFFFFFFFFFFFFFFFFFFFFFFFFFFFFFFFFFFFFFFFFFFFFFFFFFFFFFFFFFFFFFFFFFFFFFFFFFFFFFFFFFFFFFFFFFFFFFFFFFFFF:,FFFFFFFF:FFFFFFFFFFFFF:FFFFFFFFFFFFFFFFFFFFFFFFF,FFF:FFFFFFFF:FFFF:FFFFFFFFF:FFFFFFF:FFFFFFFF,FFFFFFFFFFF:FFFFF
@A00881:241:HJW2NDRXX:1:2114:3242:25113 2:N:0:CGAGAGAA+GATTGGAG
GGTAGCGGACTACCCGGGTATCTAATCCTGTTCGATACCCACGCTTTCGTGCTTCAGCGTCAGTTGGGCGCCGGTGCGCTGCCTTCGCAATCGGAGTTCTGCGTGATATCTATGCATTTCACCGCTACACCACGCATTCCGCGCACTTCTCGCCCACTCAAGCGCCCCAGTTTCAACGGCGGCGGAAGGTTGAGCCCCCCGGTTTGACCGCTGACTTGAGGCGCCGCCTACGCACCCTTTAAACCCAATA
+
FFFFFFFFFFFFFFFFFFFFFFFFFFFFFFFFFFFFFFFFFFFF:FFFFFFFFFFFFFFFFFFFFFFFFFFFFFFFFFFFFFFFFFFFFFFFFFFFFFFFFFFFF:FF,FFFFFFFFFFFFFFFFFFFFFF:FFFFFFFFFFFFFFFFFFFFFFFFFFFFF,FFFFFFFFFFFFFFF,FFFFFFFFFFFFFFFFFFFFFFFF,FFFFFFFFFFFF,FFF:FF:FFFFF:FFFFFFFFFFFFFF:F:FFF,
@A00881:241:HJW2NDRXX:1:2115:26069:14763 2:N:0:CGAGAGAA+GATTGGAG
GGTAGCGGACTACCCGGGTATCTAATCCTGTTCGATCCCCACGCTTTCGTGCCTCAGCGTCAGACAGAAGCCGGTATGCTGCCTTCGCAATCGGAGTTCTTCGCGATATCTAAGCATTTCACCGCTACACCGCGAATTCCGCATACTTCTCTTCCTCTCGAGCATCCCAGTTTCAACCGCTGGCCGGGGTTGAGCCCCGGGCTTTGACGGCTGACTTAAGACGCGGCCTACGCACCCTTTAAACCCAATA
+
FFFFFFFFFFFFFFFFFFFFFFFFFFFFFFFFFFFFFFFFFFFFFFFFFFFFFFFFFFFFFFFFF:FFFFFFFFFFFFFFFFFFFFFFFFFFFFFFFFFFFFFF:FFFFFFFFFFFFFFFFFFFFFFFFFFFFFFFFFFFFFFFFFFFFFFFFFFFFFFFFFFFFFFFFFFFFFF,FFFFFFF:FFFFFFFFF:FFF:FFFFFFFFFFFFFFFFFFFFFFFFFF:FFFFFF,FFFFFFFFFFFFFF:FF:
@A00881:241:HJW2NDRXX:1:2121:18394:23171 2:N:0:CGAGAGAA+GATTGGAG
GGTAGCGGACTACATGGGTATCTCATCCTGTTTGCTCCCCACACTTTCGTGCCTCAATGTCAGTTATCGTCCAGAAAGTCGCCTTCGCCACTGGTGTTCCTCCTAATATCTACGCATTTCACCGCTACACTAGGAATTCCACTGTCCTCTCCGACACTCAAGGGAAGTAGTTTTGGTGGCTGTTCGTCTGTTGAGCCGAGGGATTTCACAACCAACTTGCTCGGCCATCTCGGCCCCCGTGACCGCCAAG
+
FF:,FFFFF::FF,FFFF::FF:,::FFFF,FFFFFFFFF:FFFFF,FFF:,FFF,:FFFFFFFFF:FFFF:FFF:FFFFFF:,,FFF,FFFFFFFF:F,,F:FFFFF,F,F:FFFFF,F:FFFFFF,,FFF:::F,:FFF,F:FFF,FF:FF,F:,F:F,:FF:F:,,F::,F:FF,:F,::FF,F,,::,F,::::,F:::F,:,F,,:,:FF,FFFF,::,FFF,FFF,F:,F,,,,,F,FFF:,F,
@A00881:241:HJW2NDRXX:1:2123:24180:6449 2:N:0:CGAGAGAA+GATTGGAG
GGTAGCGGACTACAGGGGTATCTAATCCTGTTTGCTCCCCACACTTTCGTGCCTCAGCGTCAGTAAAAGCCCAGTAAGCCGCCTTCGCCACTGGTGTTCCTCCCAATATCTACGCATTTCACCGCTACACTGGGAATTCCGCTTACCTCTGCTCCACTCAAGACCGTAAGTTTCAAATGCAGTCCCAGGGTTAAGCCCCAGCCTTTCACATCTCACTTTACAGCCCGCCTACGCACCCTTTACACCCAAT
+
FFFFFFFFFFFFFFFFFFFFFFFFFFFFFFFFFFFFFFFFFFFFFFFFFFFFFFFFFFFFFFFFFFFFFFFFFFFFFFFFFFFFFFFFFFFFFFFFFFFFFFFFFFFFFFFFFFFFFFFFFFFFFFFFFFFFFFFFFFFFFFFFFFFFFFFF:FFFFFFFFFFFFF,FFFFFFFFFFFF,FFFFFFFFFFFF:FFFFFFF:FF:FFFFFFFFF,,FFFFFFFFFFFFFFFFFFFFF,FF,FFFFFFFFFF
@A00881:241:HJW2NDRXX:1:2124:16116:19727 2:N:0:CGAGAGAA+GATTGGAG
GGTAGCGGACTACGGGGGTATCTAATCCTGTTTGCTCCCCACGCTTTCGTGCCTCAGTGTCAGTTACAGTCCAGTGAACCGCCTTCGCCGCTGGTGTTCTTCCTAATATCTACGCATTCCACCGCTACACTAGGAATTCCGTTCACCCCTCCTGCACTCAAGTCAGGCAGTTTTGGTAGTAGTTCCGAAGTTGAGCCCCGGAATTACGCTACCAACTTGCCAAACCACCTACGCACCCTTTACGCCCAGT
+
FFF:FFF:FFFFFFFFFFFFFFFFF:FFFFFFFFFFFFFFFFFFFFFFFFFFFFFFFFFFFFFFFFFFFFFFFFFFFFFFFFFFFFFFFFFFFFFFFFF:FFFFFFFFFFFFFFFFFFFFFFFFFFFFFFFFFFF:FFFF:FFFFFFFFFFFFFFFFFFFFFFFFFFFFF,FFFFFF::F,FF:FFFFFFFF:F:FFFFFF,FFFFFFFFF,FFFFFFF:F:F:,FFF::FF,F,::FFF:FF:F:FF,F
@A00881:241:HJW2NDRXX:1:2124:14525:22733 2:N:0:CGAGAGAA+GATTGGAG
GGTAGCGGACTACTTGGGTATCTAATCCTGTTTGCTCCCCACGCTTTCGCGCCTCAGCGTCAGTTGTCGTCCAGCAAGCCGCCTTCGCCACTGGTGTTCCTCCGTATATCTACGCATTTCACCGCTACACACGGAATTCCGCTTGCCTCTCCGATACTCAAGATAGACAGTTTCAAATGCAGTTTCCGGGTTGAGCCCGGAGATTTCACATCTGACTTGCCTCCCCGCCTACGCGCCCTTTACACCCCGT
+
FF,,FFFFFF:,FFFFFFF::FFF:FFFFFF:FFFFFF:FFFFFFFFFF:F:FFFFFFFFF::,FFFFFFF:FFF,,FFFF:FFFFFF:FFFFFFFF::FFF:F::F,F:F::FF::,FFFF:FF:F::FF:FFF,FFF:FF:F:FFFF,F:F:,,:,:FFF,,,:FF,FFFFF,FFFFF:::FFF:FFF:::FFFFF:F,F,,,FF::,,,:FF:FF:::,,:::F::F::,:FFF:,F:,::F:,,:F
@A00881:241:HJW2NDRXX:1:2125:25717:32628 2:N:0:CGAGAGAA+GATTGGAG
GGTAGCGGACTACTCGGGTATCTAATCCTGTTTGCTCCCCACGCTTTCGAGCCTCAACGTCAGTTACGGTCCAGCAGGCCGCCTTCGCCGCCGGTGTTCTTCCTAATATCTACGCATTCCACCGCTACACTAGGAATTCCGTTTACCCCTCCTGCACTCAAGCCCAACAGTTTTAGTAGTAGTTCCGAAGTTGAGCCCCGGAATTACGCTACTAACTTGCTGAGCCACCTACGCACCCTTTACGCCCAGT
+
FF:,FFFFFFFFFFFFFFFFFFFFFFFFFFFFFFFFFFFFFFFFFFFFFFFFFFFFFFFFFFFFFFFFFFFFFFFFFF:FFFFFFFFF:FFFFF:F,FFFFFFFFFFF:FFFFFF:FFFFF:FFFFFFF:FFF:,F:F:FFFFFF:FF:F:FFFF:FF:FFFFFFFFFFFFF,FFFFF:F,F:FFFF:,FFF:::FFFF::FF:::,FFF,FFF:FF,:F:FF:FFF:F:F:::FF::FFF::F:F:F::
@A00881:241:HJW2NDRXX:1:2126:27236:1783 2:N:0:CGAGAGAA+GATTGGAG
GGTAGCGGACTACAGGGGTATCTAATCCTGTTTGCTCCCCACGCTTTCGCGCCTCAGCGTCAGTTGTCGTCCAGCAAGCCGCCTTCGCCACTGGTGTTCCTCCGTATATCTACGCATTTCACCGCTACACACGGAATTCCGCTTGCCTCTCCGATACTCAAGATAGACAGTTTCAAATGCAGTTTCCGGGTTGAGCCCGGAGATTTCACATCTGACTTGCCTACCCGCCTACGCGCCCTTTACACCCAGT
+
FF,,FFFFFFFFFFFFFFFFFFFFFFFFFF:FFFFFFFFFFFFFFFFFFFFFFFFFFFFF:FFFFFFFFFFFFFFF,FFFFFFFFFFFFFFF,:FFFFFFFFFFFFFFFFFFFFFF,FFFFFFFFFF:,FFFFFFFF:FFFFFFFFFFFFFFFFFF,FFFFF,FFF:FFFFFFF:FF:FF,FFFFFFFFFFF,FFF::FF:,,FFFFFF::F:FFFF,FFF,,FFFF:FF,FFFFFFF,FF:F,FF:F,F
@A00881:241:HJW2NDRXX:1:2126:30834:2253 2:N:0:CGAGAGAA+GATTGGAG
GGTAGCGGACTACGTGGGTACCTAATCCTGTTTGCTCCCCACGCTTTCGTGTCTCAGCGTCAGTTGTCGTCCAGTAATCCGCCTTCGCCACTGGTGTTCCTCCCGATCTCTGCGCATTTCACCGCTACACCGGGAATTCCGATTACCCCTCCGACTCTCAAGAAACGCAGTTTCAAGTGCAGCTCAGAGGTTGAGCCTCTGCATTTCACACCTGACTTGCATCCCCGCCTACTCACCCTTTACACCCAGT
+
FFFFFFFFFFFFFFFFFFFFFFFFFFFFFFFFFFFFFFFFFFFFFFFFFFFFFFFFFFFFFFFFFFFFFFFFFFFFFFFFFFFFFFFFFFFFFFFFFFFFFFFFFFFFFFFFFFFFFFFFFFFFFFFFFFFFFFFFFFFFFFFFFFFFFFFFFFFFFFFFFF:FFFFFFFFFFFFFFFFFFFFFFF:FFFFFFFFFFFFFFF::FFFFFFFFF:FFFFFFFFFFFFFFF,FFFFFFFFF,FFFFFFFFF:
@A00881:241:HJW2NDRXX:1:2126:28546:6433 2:N:0:CGAGAGAA+GATTGGAG
GGTAGCGGACTACCCGGGTATCTAATCCTGTTTGCTCCCCACGCCTTCGAGCCTCAACGTCAGTTACAGTCCAGTAAGCCGCCTTCGCCACTGGTGTTCCTCCTAATATCTACGCATTTCACCGCTACACTAGGACTTCCACTTACCTCTCCTGCACTCTAGCGGAACAGTTTCCAAAGCAGTCCCGGGGTTGAGCCCCGGGCTTTCACTTCCGTCTTGCCCTGCCGTCTACGCTCCCTTTACACCCAGT
+
FFFFFFFF:FF:FFFFFFFFFF:FFFFFFFFFFF:FFFFFFFFF:FFFF:FFFFFFFFFFF:FFFFFFFFFFFFFFFFFFFF:FFFFF:FFFFFFFFF:FFFFFFFFF:FF:FFFFF,FF:FFF::,F,FF,FFF,FFF:F:FFFFFFF:FFFF,,FFFF,,:FFF:F,FF,FFFFFFFFFFFFFFFF::FFF,FF,FFFFFF,FF:FFFFF,,FFFF:FFF:FF:F,FFF,F:F:F:F:FFFFFFFFFF
@A00881:241:HJW2NDRXX:1:2126:21477:8469 2:N:0:CGAGAGAA+GATTGGAG
GGTAGCGGACTACCTGGGTATCTAATCCTGTTTGCTCCCCACGCTCTCGCGCCTCAGCGTCAGTTGTCGGCCAGCAATCCGCCTTCGCCACTGGTGTTCTTCCGTATATCTACGCATTTCACCGCTACACACGGAATTCCGATTGCCTCTCCGATACTCAAGACTGGCAGTTTCAAATGCAGGCTATGGGTTAAGCCCATAGTTTTCACATCTGACTTGTCAGCCCGCATACGCGCCCTTTACACCCAGT
+
FF:FFFFFF:F,FFFFF:F,FFF,FFFFFF:,FFF,FFFF:FFF:FFFFFFFF,F,FFF:F,FFFFFFF,FF,FFFFFFFFFFFFFFFF:FFFFFFFFFFFFFFF:FFFFFFFFF:F,FF:FFF:F,FFFFFFFFFFFFFFFFFFFF:FFFFF:FFFFFFFF,FF:F:FFFFF,FF,:F:FFFFFFFFFFFF:FFFFFFFFFFFFF,FF:FFFFFFFF,FF,F::F:F,FF,FF:FF:FF,FFFF:F:,F
@A00881:241:HJW2NDRXX:1:2126:24388:9251 2:N:0:CGAGAGAA+GATTGGAG
GGTAGCGGACTACTTGGGTATCTAATCCTGTTTGCTCCCCACGCTTTCGAGCCTCAGTGTCAGTTACAGTCCAGTAAGCCGCCTTCGCCTCTGGTGTTCCTCCTAATATCTACGCATTCCACCGCTACACTAGGAATTCCGCTTACCTCTCCTGCACTCCAGCTCAGCAGTTTTATATGCAGGTCCGAGGTTAAGCCTCGTCTTTTCACATATAACTTGCTATGCCACCTACACTCCCTTTACGCCCAGT
+
FFFFFFFFFFFFFFFFFFFFFFFFFFFFFFFFFFFFFFFFFFFFFFFFFFFFFFFFFFFFFFFFFFFFFFFFFFFFFFFFFFFFFFFFFFFFFFFF:FFFFFFFFFFFFFFFFFFFFFFFFFFFFFFFFFFFFFFFFFFFFFFFFFFFFFFFFFFFFFFFFFFFFFFFFFFFFFFFFFFFFFFFFFFFFFFFFFFFFFFFFFFFFFFFFFF:FFFFFFFFFFFFFFFFFF,FFFFFFFFFFFFFFFFFFF
@A00881:241:HJW2NDRXX:1:2126:27227:9533 2:N:0:CGAGAGAA+GATTGGAG
GGTAGCGGACTACTCGGGTATCTAATCCTGTTTGCTCCCCACGCTTTCGCGCCTCAGCGTCAGTTATCGTCCAGTAGATCGCCTTCGCCACTGGTGTTCCTCCTAATATCTACGCATTTCACCGCTACACTAGGAATTCCATCTACCTCTCCGACACTCAAGAACGACAGTTTCAAATGCAGTTCATGGGTTGAGCCCATGGATTTCACATCTGACTTGCCATCCCGCCTGCGCGCCCTTTACACCCAGT
+
FFFFFFFFFFFFFFFFFFFFFFFFFFFFFFFFFFFFFFFFFFFFFFFFFFFFFFFFFFFFFFFFFFFFFFFFFFFFFFFFFFFFFFFFFFFFFFFFFFFFFFFFFFFF:FFFFFF,FFFFFFFFFFFFFFFFF:F,FFFFFFF:FFFFFFFFFFFFFFFFFFFFFFFFFFFFFFFFFFFF,:FFFFFFFFFFFFFFFFFF::FFFFFFFFFFFF:FFF,FFFF:FFFFFF:FFFFFFFFFFFFFFFFFFF
@A00881:241:HJW2NDRXX:1:2126:28664:10927 2:N:0:CGAGAGAA+GATTGGAG
GGTAGCGGACTACATGGGTATCTAATCCTGTTTGCTCCCCACGCTTTCGAGCCTCAGTGTCAGTTACAGTCCAGTAAGCCGCCTTCGCCTCTGGTGTTCTTCCTAATATCTACGCATTCCACCGCTACACTAGGAATTCCGCTTACCCCTCCTGCACTCTAGTAACCCAGTATTAAATGCAATTCCGAAGTTAAGCCTCGGGCTTTCACATTTAACTTAAATTACCACCTCCGCTCCCTTTACGCCCAGT
+
FFFFFFFFFFFFFFFFFFFFFFFFFFFFFFFFFFFFFFFFFFFFFFFFFFFFFFFFFFFFFFFFFFFFFFFFFFFFFFFFFFFFFFFFFFFFFFFFFFFFFFFFFFFF:FFFFFFFFFFFFFFFFFFFFFFFFFF,FFFFFFF,FFFFFFFFFFFFFFFFFFFFFF,FFFFFFFFF:FFF:FFFFF,FFFFFFFFFFFFFFF:F,FFFFFFFF:FFF:FFFF:F,FFFFF,FF:FFFFFFFFFFFF:FFF
@A00881:241:HJW2NDRXX:1:2126:29062:11710 2:N:0:CGAGAGAA+GATTGGAG
GGTAGCGGACTACGCGGGTATCTAATCCTGTTTGCTCCCCACGCTTTCGTGCCTCAACGTCAGATATAGTTTGGTAAGCTGCCTTCGCAATCGGTGTTCTGTATGATCTCTAAGCATTTCACCGCTACACCATACATTCCGCCTACCGCAACTACTCTCTAGTCCTACAGTATTAGAGGCAATTTCGGAGTTGAGCTCCGAGATTTCACCTCTAACTTATAAAACCGCCTACGCACCCTTTAAACCCAAT
+
FF,FFFF::FFFFFFFFFFFFFFFFFFFFFF:FFFFFFFFFFFFFFFFFFF:FFFFFFFFFFF:FFFFFFFFFFFFFFFFFFFFFFFFFFFFFFFFFFFFFFFF:FFFFFFFFFFFFFFFFFFFFFFF:F:FFFFFFFFFFFFFFFFFF:FFFF,FFFFFFFFFFFFF:FFFFFF:FFFFFFF:FFFFFFFFFFF:FFFF,F,FFFFFF:FFFFFFFFFFF:FFFFF,FFFFFF:FFFFFFFFFFFFFFF
@A00881:241:HJW2NDRXX:1:2126:32678:11929 2:N:0:CGAGAGAA+GATTGGAG
GGTAGCGGACTACTGGGGTATCTAATCCTGTTTGCTCCCCACGCTTTCGCGCCTCAGCGTCAGTTGTCGTCCAGCAAGCCGCCTTCGCCACTGGTGTTCCTCCGTATATCTACGCATTTCACCGCTACACACGGAATTCCGCTTGCCTCTCCGATACTCAAGACACACAGTTTCAAATGCAGTTTCCGGGTTAAGCCCGGAGATTTCACATCTGACTTGCATGCCCGCCTCCGCGCCCTTTACACCCAGT
+
,FFFFFFFFFFFFFFFFFFFFFFFFFFFFFFFFFFFFFFFFFFFFFFFFFFFFFFFFFFFFFFFFFFFFFFFFFFFFFFFFFFFFFFFFFFFFFFFFFFFFFFFFFFFFFFFFFFFFFFFFFFFFFFFFFFFF:FFFFFFFFFFFFFFFFFFF:FFFFF:FFFFF,FFFFFFFFFFFFFFFFFFFFFFFFFFFFFFFFFFFFFF:FF:FFFFFFFFFFFFFFFFFFFFFF:FFFFFFFFFF,:FFFFFF:
@A00881:241:HJW2NDRXX:1:2126:26847:12070 2:N:0:CGAGAGAA+GATTGGAG
GGTAGCGGACTACATGGGTATCTAATCCTGTTCGATCCCCACGCTTTCGTGCTTCAGCGTCAGTCTCGCTATGGTATGCTGCCTTCGCAATCGGGGTTCTGCGTGATATCTATGCAATTCACCGCTACACCACGCATTCCGCGCACTTCTCGCCCACTCAAGCGCCCCAGTTTCAACGGCGGCGGAAGGTTGAGCCCCCCGGTTTGACCTCTGACTGGAGGCGCCGCCTACGCACCCTTTAAACGCAATA
+
,F,F,FFFFFFFFFFFFFFFFFFFFFF,FF,,:FFFFFF::FF:F,:::,,::FF,,:FFFF,:,:F:FF,FF:F,FF:FFF::FFFFF:,FFFF,FFFF,F:,F:F:::FF,:FF,:FFFF,FF::FFFFFFFFF,F,F,FFFF,,FFFFFF:FFFFF::,FFFFFF:F:F,F:,FF:FFF,,FFFFFFFFFFFFFFF,F:F:,FFFF,FF:F,F,F:F,,:FF,FFFFFFF::FFFF::FFF,FFFFF
@A00881:241:HJW2NDRXX:1:2126:26359:13479 2:N:0:CGAGAGAA+GATTGGAG
GGTAGCGGACTACAAGGGTATCTAATCCTGTTCGATCCCCACGCTTTCGTGCCTCAGCGTCAGACAGAAGCCGGTATGCTGCCTTCGCAATCGGAGTTCTTCGCGATATCTAAGCATTTCACCGCTACACCGCGAATTCCGCATACTTCTCTTCCTCTCGAGCATCCCAGTTTCAACCGCTGGCCGGGGTTGAGCCCCGGGCTTTGACGGCTGACTTAAGACGCGGCCTACGCACCCTTTAAACCCAATA
+
FFFFFFFFFFFFFFFFFFFFFFFFFFFFFFFFFFFFFFFFFFFFFFFFFFFFFFFFFFFFFFFFFFFFFFFFFFFFFFFFFFFFFFFFFFFFFFFFFFFFFFFFF:FFFFFFFFFFFFFFFFFFFFFFFFFFFFFFFFFFFFFFFFFFFFFFFFFFFFFFFFFFFFFF,FFFFFFFFFFFF:FFFFFFFFFFFFFFFFFF:FFFFFFF:FFF:FFFFF::FFFFFFFFF,F:FFFFFFF,:FFFFF:FF,
@A00881:241:HJW2NDRXX:1:2126:25283:14152 2:N:0:CGAGAGAA+GATTGGAG
GGTAGCGGACTACTTGGGTATCTAATCCTGTTCGATCCCCACGCTTTCGTGCCTCAGCGTCAGACAGAAGCCGGTATGCTGCCTTCGCAATCGGAGTTCTTCGCGATATCTAAGCATTTCACCGCTACACCGCGAATTCCGCATACTTCTCTTCCTCTCGAGCATCCCAGTTTCAACCGCTGGCCGGGGTTGAGCCCCGGGCTTTGACGGCTGACTTAAGACGCGGCCTACGCACCCTTTAAACCCAATA
+
FFFFFFFFFF:FFFFFFFFFFFFFFFFFFFFFFFFFFFFFFFFFFFFFFFFFFFFFFFFFFFFFFFFFFFFFFFFFFFFFFFFFFFFFFFFFFFFFFFFFFFFFFFF:FFFF:FFFFFFFFFFFFFFFFFFFFFFFFFFFFF,FFFFFFFF:FFFFFFFFFFFFFFFFFFFFFF:,FFFFFFFFFFF:FFFFF:FFFFFFFFFFFFFFFFFF:,FFF:,F::FFFFFFF,FFFFFF:F,FFFFFFFFFF,
@A00881:241:HJW2NDRXX:1:2126:26006:15655 2:N:0:CGAGAGAA+GATTGGAG
GGTAGCGGACTACGAGGGTATCTAATCCTGTTTGCTCCCCACGCTTTCGAGCCTCAGCGTCAGTAAAAGCCCAGCAAGCCGCCTTCGCCACTGGTGTTCTTCCTAATATCTACGCATTTCACCGCTACACTAGGAATTCCGGTTACCTCTCCGATACTCAAGGGAAGCAGTTTCAAATGCAGTTCGCGGGTTGAGCCCGCGGCTTTCACATCTGACTTGCCTCTCCGGCTGCTCGCCCGTTACACCCAGT
+
FF,:FFFFFFFFFFFFFFFFFFF,FFFFFFF:FFFFFFFFFFFFFFF:FFFFFFFFF:FFFFF,FF,FFFFFFFFF,FFFFFFFFFF:FFFFFFFFFFFFFFFFFFFFFFFFFFFFFFFFFFFFFFF:,FFFFFFFFFFFFFFFFFFFFFFFFFF,FFFFFFFFFFFFFF,FFF::FFF:FFFFF:F,FFF:FFFFFFFFFF,:F:F,FF,FFF,FFFF,F:FF::FFFFFF,FFF:FFFF::FFFFFFF
@A00881:241:HJW2NDRXX:1:2126:21495:15859 2:N:0:CGAGAGAA+GATTGGAG
GGTAGCGGACTACTAGGGTATCTAATCCTGTTCGATACCCACGCTTTCGTGCCTGAGCGTCAGTTGGGCGCCGGTATGCTGCCTTCGCAATCGGAGTTCTGCGTGATATCTATGCATTTCACCGCTACACCACGCATGCCGCATCCTTCTCGCCCACTCTAGCAAGCCCGTGTCAACGGCTCGTCGGGGTTGAGCCCCGAAATCGTACCGCTGCCTTCACGCGCCGCCTGCGCACCCGTGACACCCAATA
+
FFF,FFFF:FFFFFFFFF::FF:FFFFF,F,FFFFFFFFFFFF::FFFF:FF:FFFF:FFF:FF,FFFFF:FFFFFFFFFFFF,FFFFFFFFFFFFFFFFFFFFF:F:,:,FFFFF,:FFF:FFF::FFFFFFF:FF,::FF,F,FF:FFFFFFFFF,FF:FF,,F:,:FF,,F:FFFFFF::FFFFFF::FFFFFF:FF,FFF,F::F:FF::FFF,F,,:,:::F:FF:FF,:FF,FF,,FF::,,F,
@A00881:241:HJW2NDRXX:1:2126:23520:17675 2:N:0:CGAGAGAA+GATTGGAG
GGTAGCGGACTACCGGGGTATCTAATCCTGTTTGCTCCCCACGCTTTCGTGCCTCAGTGTCAGTTACAGTCCAGCAGATCGCCTTCGCCACTGGTGTTCCTCCTAATATCTACGCATTCCACCGCTACACTAGGAATTCCATCTGCCCCTCCTGCACTCGAGTTTGACAGTTTTAGTAGTAGTTCCGGAGTTGAGCCCCGGGATTACGCTACTAACTTGCCAGACCACCTACGCACCCTTTACGCCCAGT
+
FFFFFFFFFFFFFFFFFFFFFFFFFFFFFFFFFFFFFFFFFFFFFFFFFFFFFFFFFFFFFFFFF,FFFFFF:FFFFFFFFFFFFFFFFFFFFFFFFFFFFFFFFFFFFFFFFFFFFFFFFFFFFF,FFF:FFFF,FFFFFFFFFFFFFFFFFFFFFFFFFF:FFFFF,:FFFFFFFFFF,FFFFFFFFFFFFFFF:FFF:FFFFFF:FFFFFF:FFFFFFFFFFF,FFF:FFFFFFFFFFF,FFFFFFF
@A00881:241:HJW2NDRXX:1:2126:19714:18474 2:N:0:CGAGAGAA+GATTGGAG
GGTAGCGGACTACAAGGGTATCTAATCCTGTTCGATACCCACGCTTTCGTGCTTCAGCGTCAGTTGGGCGCCGGTATGCTGCCTTCGCAATCGGAGTTCTGCGTGATATCTATGCATTTCACCGCTACACCTCGCATTCCGCATACTTCTCGCCCACTCAAGAACGACAGTTTCAACGGCTCGACGGGGTTGAGCCCCGCATTTTTACCGCTGACTTTCCGTTCCGCCTACGCACCCTTTAAACCCAATA
+
FFFFFFFFFFFFFFFFFFFFFFFFFFFFFFFFFFFFFFFFFFFFFFFFFFFFFFFFFFFFFFFFFFFFFFFFFFFFFFFFFFFFFFFFFFFFFFFFFFFFFFFFFFFFFFFFFFFFFFFFFFFFFFFFFFFFFFFFFFFFFFFFFFFFFFFFFFFFFFFFFF:FFFFFFFFFFFF,FFFFFF:FFFFFFFFFFFFFFFFFFFFFFFFFFFFFFFFFFFFFFF:FFFFFFFFFFFFFFFFFFFFFFFFFFF
@A00881:241:HJW2NDRXX:1:2126:27416:19664 2:N:0:CGAGAGAA+GATTGGAG
GGTAGCGGACTACGTGGGTATCTAATCCTGTTCGATCCCCACGCTTTCGTGCCTCAGCGTCAGACAGAAGCCGGTATGCTGCCTTCGCAATCGGAGTTCTTCGCGATATCTAAGCATTTCACCGCTACACCGCGAATTCCGCATACTTCTCTTCCTCTCGAGCATCCCAGTTTCAACCGCTGGCCGGGGTTGAGCCCCGGGCTTTGACGGCTGACTTAAGACGCGGCCTACGCACCCTTTAAACCCAATA
+
FFFFFFFFFFFFFFFFFFFFFFFFFFFFFFFFFFFFFFFFFFFFFFFFFFFFFFFFFFFFFFFFF:FFFFFFFFFFFFFF:FFFFFFFFFFFFFFFFFFFFFFFFFFFFFF:FFFFFFFF:FFFFFFFFFFFFFF,FFFFFFFFFFFFFFFFFFFFFFFFFFF:FFF:FFFFFFFFFFFFF,FFF:FFFFFFFFFFF:FFFFF:FFF:,FFF,FF:FFFF,F:F:FFFFFFFFF:FFFFFF:FFFFFFFF
@A00881:241:HJW2NDRXX:1:2126:18394:19852 2:N:0:CGAGAGAA+GATTGGAG
GGTAGCGGACTACCGGGGTATCTAATCCTGTTTGCTCCCCACGCTTTCGTGTCTCAGCGTCAGTTGTCGTCCAGTGAACCGCCTTCGCCGCTGGTGTTCTTCCCGATATCTACGCATATTACCGCTACACCGGGAATTCCGTTCACCCCTCCGACTCTCAAGAACGGTAGTTTCTAATGCACGTTAGAAGTTGAGCCTCTAATTTTCACATCAGACTTATCGCCCCGCCTCCACACCCTTTACACCCAGT
+
FFFFFFFFFFFFFFFFFFFFFFFFFFFFFFFFFFFFFFFFFFFFFFFFFFFFFFFFFFFFFFFFFFFFFFFFFFFFFFFFFFFFFFFFFFFFFFFFFFFFFFFFFFFFFFFFFFFFFFFFFFFFFFFFFFFFFFFFFFFFF:FFFFFFFFFFFFFFFFFFFFFFFFFFFFFFFFFFFFFFFFFFFF,FFFFFF:FFFFFFFFFFFFFFFFFFFFFFFFFFFFFFFFFFFF,FFFFFFFFFFFFFFFFFFF
@A00881:241:HJW2NDRXX:1:2126:26738:19930 2:N:0:CGAGAGAA+GATTGGAG
GGTAGCGGACTACTCGGGTATCTAATCCTGTTCGATCCCCACACTTTCGTGCTTCAGCGTCAATCCCGCCTTGGTATGCTGCCTTCGCAATCGGTGTTCTGTGTAATATCTATGCATTTCACCGCTACACTACACATTCCGCATACCGCATCCGTATTCCAGCAATCCAGTATCAATGGCATATCACCGGTTAAGCCCGAACATTTCACAACTGACTTAAATTACAGCCTACGCACCCTTTAAACCCAAT
+
FFFFFFFFFFFFFFFFFFFFFFFFFFFFFFFFFFFFFFFFFFFFFFFFFF:FFFFFFFFFFFFFFFFFFFFFFFFFFFFFFFFFFFFFFFFFFFF:FFFFFFFFFFFFFF:,,FFFFFFFFFFFFFFFFFFFFF,F:F:F,FFFFFFFFFFFFFFFFF,:FF,,FF,FFFFFF:FFFFFFF:FF:FFFFFFFF:FF:FF,FFF,F,FFF,:FFFFF:FFF,:FFF:FF::FFFFFFFFF,FFFF:FFFFF
@A00881:241:HJW2NDRXX:1:2126:27896:20431 2:N:0:CGAGAGAA+GATTGGAG
GGTAGCGGACTACTCGGGTATCTAATCCTGTTCGATCCCCACGCTTTCGTGCCTCAGCGTCAGACAGAAGCCGGTATGCTGCCTTCGCAATCGGAGTTCTTCGCGATATCTAAGCATTTCACCGCTACACCGCGAATTCCGCATACTTCTCTTCCTCTCGAGCATCCCAGTTTCAACCGCTGGCCGGGGTTGAGCCCCGGGCTTTGACGGCTGACTTAAGACGCGGCCTACGCACCCTTTAAACCCAATA
+
FFFFFFFFFFFFFFFFFFFFFFFFFFFFFFFFFFFFFFFFFFFFFFFFFFFFFFFFFFFFFFFFFFFFFFFFFFFFFFFFFFFFFFFFFFFFFFFFFFFFFFFFFFFFFFFFFFFFFFFFFFFFFFFFFFFFFFF,FFFFFFF:FFFFFFFFFFFFFFFFFFFFFFFFFFFFFFFFFFFFFF:FFFF:FFF:FFFFFFFFFFFFFFFFF:FF:FFFFFFF:FFFFFFFF:,FFFFFFFFFFFFFFFFFFF
@A00881:241:HJW2NDRXX:1:2126:21423:20650 2:N:0:CGAGAGAA+GATTGGAG
GGTAGCGGACTACAAGGGTATCTAATCCTGTTCGATACCCACGCTTTCGTGCTTCAGCGTCAGTTGGGCGCCGGTGCGCTGCCTTCGCAATCGGAGTTCTGCGTGATATCTATGCATTTCACCGCTACACCACGCATTCCGCGCACTTCTCGCCCACTCAAGCGCCCCAGTTTCAACGGCGGCGGAAGGTTGAGCCCCCCGGTTTGACCGCTGACTTGAGGCGCCGCCTACGCACCCTTTAAACCCAATA
+
FFFFFFFFFFFFFFFFFFFFFFFFFFFFFFFFFFFFFFFFFFFFFFFFFFFFFFFFFFFFFFFFFFFFFFFFFFFFFFFFFFFFFF:FFFFFFFFFFFFFFFFFFFFFFFF:FFFFFFFFFFFFFFFFFFFFFFFFFFFF:FFFFFFFFFFFFFFFFFFFFFFFFFFFFF:FFFFFFFFFF:FFFF,FFFFFFFFFFFFFF,FFFFFFFF:FFFF:FFFFFF:FFFFFFFFF:FFFFFFFFFFFFFFFF:
@A00881:241:HJW2NDRXX:1:2126:23267:21308 2:N:0:CGAGAGAA+GATTGGAG
GGTAGCGGACTACGTGGGTATCTAATCCTGTTTGCTCCCCACGCTTTCGCGCCTCAGCGTCAGTTGTCGTCCAGCAAGCCGCCTTCGCCACTGGTGTTCCTCCGTATATCTACGCATTTCACCGCTACACACGGAATTCCGCTTGCCTCTCCGATACTCAAGATAGACAGTTTCAAATGGAGTTCCGGGGTTAAGCCCCGGGCTTTCACATCTGACTTACGCGCCCGCCTACGCGCCCTTTCCACCCAGT
+
FF,FFFFF,FFFFFFFFFF:FFF:FFFFFFF:FFF:FFFFFFFFFFFFFFFFFFF,FFFF::F,FFFFFFFFFFFFFFFFFFFFFFFFF:FFFFFFFFFFFFFFFFFFFFFFFFFFFFFFF:FFFF::FFFFFFF,FFFFF:FFFFFF:FFFFFF,,FFF:F,FF:,FFFFFFFFFFFF,FFFF:F:FFFFF,F:FFFFFFFFFFFF:FFF:FF,,FFF,FFF,FFFFF:FFFFFFFFF:F:,F:FF,:F
@A00881:241:HJW2NDRXX:1:2126:30120:21433 2:N:0:CGAGAGAA+GATTGGAG
GGTAGCGGACTACTTGGGTCTCTAATCCTGTTTGCTACCCACGCTTTCGAGCCTCAGCGTCAGTTAAAGCCCAGTAAGCCGCCTTCGCCACCGGTGTTCCTCCTGATATCTACGCATTTCACCGCTACACCAGGAATTCCGCTTACCTCTACTTCACTCAAGAACCGCAGTTTCAAATGCAGCCCATAGGTTAAGCCTATGTATTTCACATCTGACTTGCGATCCCGCCTACGCTCCCTTTACACCCAGT
+
FF:,FFFF,FFFF:FFFF:,:FF,FFFFFFF,FF:FFFF:FFFFFFFFFFFFFFFFFFFFFFF:F:F,FFFFFFFFFFFFFFFFFFFFFFFFFF:FFFFFFFFFFF:FFFFFFFFFF,FFFF:FFFF,FF:,FFFFFFFFFFF:F:::FF:FFFFFFFF,FF,FFFFFFF,FFFFFFFFFFFF:FFFFFFFF,FFF:F,FFFF,F:F,F:FF:FF,FFFF::F,FFFFFFF,F:FF,F,F,F,,FFF:::
@A00881:241:HJW2NDRXX:1:2126:28004:22122 2:N:0:CGAGAGAA+GATTGGAG
GGTAGCGGACTACAAGGGTATCTAATCCTGTTTGCTCCCCACGCTTTCGAGCCTCAGCGTCAGTAAAAGCCCAGCAAGCCGCCTTCGCCACCGGTGTTCCTCCAAATATCTACGCATTTCACCGCTACACTTGGAATTCCGCTTGCCTCTGCTTCACTCAAGAAAAACAGTTTCAAAAGCAGGTTATGGGTTAAGCCCATAATTTTCACTTCTGACTTGCCTTCCCGCCTGCACTCCCTTTACACCCAGT
+
FFFFFFFFFFFFFFFFFFFFFFFFFFFFFFFFFFFFFFFFFFFFFFFFFFFFFFFFFFFFFFFFF:FFFFFFFFFFFFFFFFFFFFFFFFFF:FFF,FFFFFFFFFFFFFFFFFF,FFFFFFFFFFFFFFFFFFF:F:FFFFFF:FFFFFFFFFFFFFFF:FFFFFFFFFFFFFFFFFFFFFFFFFFFFFFFFFFF:FFFFFFFFFF:FFFFFFFFFFFF:FFFFFFFFFFFF,FFFFFFFFFFFFFFFF
@A00881:241:HJW2NDRXX:1:2126:19325:23625 2:N:0:CGAGAGAA+GATTGGAG
GGTAGCGGACTACAAGGGTATCTAATCCTGTTCGCTCCCCACGCTTTCGCACCTCAGCGTCAGTAAAAGTCCGGCAGGCCGCCTTCGCCTCTGGTGTTCTTCCTGATCTCTGCGCATTTCACCGCTACACCAGGAATTCTGCCTGCCCCTGCTCCACTCTAGCTAAACGGTTTGCGGTGGCCTCCCGAGGTTGAGCCCCGGTCTTTCACACCACACCTGTCTAACCGCCTGCGTGCCCTTTACGCCCAAT
+
FFFFFFFFFFFFFFFFFFFFFFFFFFFFFFFFFFFFFFFFFFFFFFFFFFFFFFFFFFFFFFFFFFFFFFFFFFFFFFFFFFFFFFFFFFFFFFFFFFFFFFFFFFFFFFFFFFFFFFFFFFFFFFFFFFFFFFFFFFFFFFFFFFFFFFFFFFFFFFFFFFFFFF:FFFFFFFFFFFFFFFFFFFFFFFFFFFFFFFFFFFFFFFF:FFFFFFFFFFFFFFFFFFFFFFFF:FFFFFFFFFFFFFFFFF
@A00881:241:HJW2NDRXX:1:2126:19506:24001 2:N:0:CGAGAGAA+GATTGGAG
GGTAGCGGACTACTAGGGTATCTAATCCTGTTCGATACCCACGCTTTCGTGCCTCAGCGTCAGTCCGGCGCCGGTACGCTGCCTTCGCAATCGGGGTTCTGCGCGATATCTATGCATTTCACCGCTACACCGCGCATTCCGCGTACCTCTCGCCGTCTCCAGCATGCCAGTTTCAACGGCTCGCCGGGGTTGAGCCCCGGGCTTTTACCGCTGACTTAACACGCCGCCTACGCACCCTTTAAACCCAATC
+
FFFFFFFF:FFFFFFFFFFFFFFFFFFFFFFFFFFFFFFFFFFFFFF:FFFFFFF:FFFFFFFFFFFFFFFFFFFFFFFFFFFFFFFFFFFFFFFFFFFFFFFFFF:F::F:FFFFF:FFFFFFFF:FFFFFFFFFFFFFFFFFFFFFFFFFFFFFFFFFFFFFFFFFFFFFFFFFFFFFFFFFFFFFFFFFFFFFFFFFFFFFFFFFFFFFF:::FFFF:FFFFFFFF,FFFFFFF:,FF::FFF,FF,
@A00881:241:HJW2NDRXX:1:2126:19235:25817 2:N:0:CGAGAGAA+GATTGGAG
GGTAGCGGACTACGGGGGTATCTAATCCTGTTTGCTCCCCACGCTTTCGAGCCTCAACGTCAGTTACCGTCCAGTAAGCCGCCTTCGCCACTGGTGTTCCTCCTAATATCTACGCATTTCACCGCTACACTAGGAATTCCGCTTACCTCTCCGGCACTCAAGCATGGCAGTTTCCAAAGCAGTTCCCGGGTTAAGCCCGGACATTTCACTTCAGACTTGTCACGCCGTCTACGCTCCCTTTACACCCAGT
+
FFFFFFFFFFFFFFFFFFFFFFFFFFFFFFFFFFFFFFFFFFFFFFFFFFFFFFFF:FFFFFFFFFFFFFFFFFFFFFFFFFFFFFFFFFFFFFFFFFFFFFFFFFFFFFFFFFFFFFFFFFFFFFFFFFFFFFFFFFFFFFFFFFFFFFFFFFFFFFFFFFF,FFFFFFFFFFFFFFFF,FFFFFFFFFFFFFFFFFFFFFFFFFF:FFFF:FFFFFFFFFFFFFF:FFFFFFFFFFFFFFFFFFFFFF
@A00881:241:HJW2NDRXX:1:2126:23439:26209 2:N:0:CGAGAGAA+GATTGGAG
GGTAGCGGACTACTTGGGTATCTAATCCTGTTCGATCCCCACGCTTTCGTGCCTCAGCGTCAGACAGAAGCCGGTATGCTGCCTTCGCAATCGGAGTTCTTCGCGATATCTAAGCATTTCACCGCTACACCGCGAATTCCGCATACTTCTCTTCCTCTCGAGCATCCCAGTTTCAACCGCTGGCCGGGGTTGAGCCCCGGGCTTTGACGGCTGACTTAAGACGCGGCCTACGCACCCTTTAAACCCAATA
+
FFFFFFFFFFFFFFFFFFFFFFFFFFFFFFFFFFFFFFFFFFFFFFFFFFFFFFFFFFFFFFFFFFFFFFFFFFF:FFFFFFFFFFFFFFFFFFFFFFFFFFFFFFFFFFFFFFFFFFFFFFFFFFFFFFFFFFFFFFFFFFFFFFFFFFFFFFFFFFFFFFFFFFFFFFFFFFFFFFFFFFFFFFFFFFFFFFFFFFFFF:FFFFFFFFFFFFFFFFFFFFFFFFFFFFFFFFFFFFFF:FFFFFFFFF
@A00881:241:HJW2NDRXX:1:2126:32515:27586 2:N:0:CGAGAGAA+GATTGGAG
GGTAGCGGACTACTGGGGTATCTAATCCTGTTCGATCCCCACGCTTTCGTGCATCAGCGTCAGAAACAAGGCGGGATGCTGCCTTCGCAATCGGAGTTCTTCGCGATATCTAAGCATTTCACCGCTACACCGCGAATTCCGCCTACTTCTCTTCCTCTCGAGCATCCCAGTTTCAACCGCTGTACGGGGTTGAGCCCCGGGCGTTGACGGCTTACTTAAGACGCGGCCTACGCAGCCATTAAACCCAAAA
+
,FF,F:FFFFF:F:FFFFF,FFFF:FFFFFF:,F::,FFFFF,FFFFF:,FF,F,F,FFFFFFF,F,F,,,,FF,F,FFFFFFFFFFFF:FFFF,FFFFFFFFFFF:,FFFFFFFFFFFF:FFFFFFFFFF::FFFFFF:FF,FFF:FF,:,F,F:FF:FFFF:FFFFFFF,FFFF::FF::,,F,F,F,FFF,FFFF,,FF,FF,:F::F,,F:,F,F:FF:FF,F,FFFFFF,F:,FF,F:,:::F,F
@A00881:241:HJW2NDRXX:1:2126:19461:27680 2:N:0:CGAGAGAA+GATTGGAG
GGTAGCGGACTACTCGGGTATCTAATCCTATTTGCTCCCCACGCTTTCGTGCCTCAGCGTCAGTTACAGTCCGGGCGGCCGCCTTCGCCACCGGTGTTCTTCCATATATCTACGCATTTCACCGCTACACTTGGAATTCCGCTTGCCTCTGCTTCACTCAAGAAAAACAGTTTCAAAAGCAGGTTACGGGTTGAGCCCGTAATTTTCACTTCTGACTTGCCTTCCCGCCTACACTCCCTTTACACCCAGT
+
FFFFFFFFFFFFFFFFFFFFFFFFFFFFFFFFFFFFFFFFFFFFFFFFFFFFFFFFFFFFFFFFFFFFFFFFFFFFFFFFFFFFFFFFFFFFFFFFFFFFFFFFFFFFFFFFFFFFFFFFFFFFFFFFFFFFFFF:FFFFFFFFFFFFFFFFFFFFFFFFFFFFFFF:FFFFFFFF:FFFFFFFFFFFFFFFFFFFFFF:,FFFFFFFFFFFFF:FFFFFFF:FF:FFFFFF:F:F:F,FF,FFFFFFF:
@A00881:241:HJW2NDRXX:1:2126:32533:29277 2:N:0:CGAGAGAA+GATTGGAG
GGTAGCGGACTACGGCGGTATCTAATCCTGTTCGCTACCCACGCTTTCGTGCCTCAGCGTCAGTGTGGGGCCGGCAGGCTGCCTGCGCAAGCGGGGTTCTGCGCGATCTCTATGCATTTCACCGCTACACCGCGCATTCCGCCTGCCTTTCCCCAACTCAAGCCAGCCAGTTTCAACGGCGGGCCGGGGTTGAGCCCCGGGCTTTTCCCGCTGACTTAACTAGCGGCCTACGCACCCTTTAACCCCACTC
+
FF,,F:FF,:F,:F,FF,FFFF,,:FF:FF,FFF,:FF:FF:F:FFF,FF::FFFFF,FF,FFF::::FFFFFF:FFFFF::,,,FFFFF,,FFFF:FFFFFF,F,F,F,,FFF:F,FF:F,FFFF:FFFFF,FF:FFFFFFFFFFF:,F:FFF:,:FF:,,FFFF,FF,F,:FFFFFFFFFFFFF:::F,:FFF:FFF,FFF,FF,F,FFFFFF:FFFFF:,:,FFFFF:,FFFFFFF:,,FF:FF,F,
@A00881:241:HJW2NDRXX:1:2126:17119:29387 2:N:0:CGAGAGAA+GATTGGAG
GGTAGCGGACTACTGGGGTATCTAATCCTGTTTGCTCCCCACGCTTTCGCACCTCAGCGTCAATACCGGTCCAGGTGGCCGCCTTCGCCACTGGTGTTCCTCCAGATATCTACGGATTTCACTCCTACACCTGGAATTCCGCCACCCTCTCCCGGATTCAAGTCGTGCAGTATCAAAGGCAGTTCCACGGTTGAGCCGTGGGATTTCACCCCTGACTTACACAACAGCCTACGTGCGCTGTACGCCCAGT
+
FF:FFFFFFFFFFFFFFFFFFFFFFFFFFF:FFFFFFFFFFFFFFFFFFFFFFFFFFFFFFFFFFFFF:FFF:FF,:F:FFFFFFFFFFFFFFFFFFF:F:FFFFFFFFFFFFFFFFFFFFFFFFF:FFFFFFFFF,FFFFFFFFFFFFFFFFF:FFFFF,FFFFFFFFFFF:FFFF:FFFFFFFF,:FF,FFFFFFFFFFFFF::FFFFF:FFF:FFFF,FF,FF:FFF:FF,FF::F,FFFFFF:,F,
@A00881:241:HJW2NDRXX:1:2126:20229:29700 2:N:0:CGAGAGAA+GATTGGAG
GGTAGCGGACTACAAGGGTATCTAATCCTGTTCGATCCCCACGCTTTCGTGCCTCAGCGTCAGACAGAAGCCGGTATGCTGCCTTCGCAATCGGAGTTCTTCGCGATATCTAAGCATTTCACCGCTACACCGCGAATTCCGCATACTTCTCTTCCTCTCGAGCATCCCAGTTTCAACCGCTGGCCGGGGTTGAGCCCCGGGCTTTGACGGCTGACTTAAGACGCGGCCTACGCACCCGTTAAACCCAATA
+
FFFFFFFFFFFFFFFFFFFFFFFFFFFFFFFFFFFFFFFFFFFFFFFFFFFFFFFFFFFFFFFFFFFFFFFFFFFFFFFFFFFFFFFFFFFFFFFFFFFFFFFFFFF:FFFFFFFFFFFFFFFFFFFFFFFFFFFFFFFFFFFFFFFFFFFFFFFFFFFFFFFFFFFFFFFFFFF:FFFFFFFFFFFFFFF:FF:FFFFFFFFFFFFFFFFFFFFFFF,,FFFFFFFFF::FF,FFF,FF,FFFFFFF:F
@A00881:241:HJW2NDRXX:1:2126:23131:29810 2:N:0:CGAGAGAA+GATTGGAG
GGTAGCGGACTACGGGGGTATCTAATCCTATTTGCTACCCACGCTTTCGTGTCTCAGCGTCAGTATCGCCCTGGTCAGTCGCCTTCGCCACTGGTGTTCTTCCTAATATCTACGCATTTCACCGCTACACTAGGAGTTCCACTGACCTCTTTCGTACTCTAGTTCATCAGTTTTTGAAGCACGACAACGGTTAAGCCGCTGCTTTTCACTCCAAACTTAATGTTCCGCCTACTCACGCTTTACGCCCAAT
+
FFFFFFFF:FFFFFFFFFFF:FFFF:FFFFFFFFFFFFFFFFFF:FFFF,FFFFFFFFFFFFFFFFFFFF:FFFFF:FFF:FFFFFFFFFFFFFFFFFFFFF:FFFFF:FFF:FFFFFFFFF:FFFFFFF,FFFFFFFFFFFFFFFFFFFFFFFFFFFFFFFF,FFFFFFFFFFFFFFFFFFFFF,FFFFFFF:,:FFFF,FFFFFFFFFF:FFFF,FFFFFFFFFFFFFFFFFFFFFF:FFF:FF,FFF
@A00881:241:HJW2NDRXX:1:2126:30969:29919 2:N:0:CGAGAGAA+GATTGGAG
GGTAGCGGACTACAGGGGTATCTAATCCTGTTTGCTCCCCACGCCTTCGAGCCTCAACGTCAGTTACAGTCCAGTAAGCCGCCTTCGCCACTGGTGTTCCTCCTAATATCTACGCATTTCACCGCTACACTAGGAATTCCACTTACCTCTCCTGCACTCCAGCTGAACAGTTTCCAAAGCAGTCACGGGGTTGAGCCCCGGGCTTTCACTTCAGACTTGCCCTGCCGTCTACGCTCCCTTTACACCCAGT
+
FFFFFFFFFFFFFFFFFFFFFFFFFFFFFFFFFFFFFFFFFFFFFFFFFFFFFFFFFFFFFFFFFFFFFFFFFFFF,FFFFFFFFFFFFFFFFFFF:FFFFFFFFFFFFFFFFFFFFFFFFFFFFFFFFFFFFFFFFFFFFFFFFFFFFFFFFFFFFFFFFFFFFFFFFFFFFF::FFFFFFFF,F:FFFFFFF:FFFFFFFFFFFFFF:FFFFFFF:FFFFFFFFFF:::F:FFFFFFFFFFFFF,,FF
@A00881:241:HJW2NDRXX:1:2126:16288:32393 2:N:0:CGAGAGAA+GATTGGAG
GGTAGCGGACTACGTGGGTATCTAATCCTGTTCGATCCCCACGCTTTCGTGCCTCAGCGTCAGACAGAAGCCGGTATGCTGCCTTCGCAATCGGAGTTCTTCGCGATATCTAAGCATTTCACCGCTACACCGCGAATTCCGCATACTTCTCTTCCTCTCGAGCATCCCAGTTTCAACCGCTGGCCGGGGTTGAGCCCCGGGCTTTGACGGCTGACTTAAGACGCGGCCTACGCACCCTTTAAACCCAATA
+
F:FFFFFFFFFFFFFFFFFFFFFFFFFFFFFFFFFFFFFFFFFFFFFFFFFFFFFFFFFFFFFFFFFFFFFFFFFFFFFFFFFFFF:FFFFFFFFFFFFFFFFFFFFFFFF:F:FFFFFFFFFFFFFFFFFFFFF::FFFFFFFFFFFF:FFFFFFFFFFFFFFFFFFFFFFFFFFFFFFFFFFFFFFFFFFFFFFFFFFFFFF:F:F,:FFFFFFFFFF:::FFFFFF,F:FFFFFFF,FFFFFFFF:,
@A00881:241:HJW2NDRXX:1:2126:16893:33254 2:N:0:CGAGAGAA+GATTGGAG
GGTAGCGGACTACAAGGGTATCTAATCCTGTTTGCTCCCCACGCTTTCGTGCCTCAGTGTCAGTTACAGTCCAGCAACTCGCCTTCGCCACCGGTGTTCTTCCTAATATCTACGCATTCCACCGCTACACTAGGAATTCCAGTTGCCCCTCCTGCCCGCAAGTTCAACAGTTTTAGTAGTAGTTCCGAAGTTAAGCCCTGGACTTACGCTACTAACTTGCTCAACCACCTACGCACCCGTTACGCCCCGT
+
FF,:FFFFFFFFFFFFFFFFFFFFF:FFFFFFFFFFFFFFFFF:FFFFFFF:FFF,F,FF::FFF:FFFFFFFFFFFFFFFFFFFFFFFFFFFFFFFFFFFFFFFFFFFFFFFFFFFFF:FFFFFFFFFFF:FFF,FFFF:F:FFFFFFFFFFFF:,,F,FF,FFF:FFF:FFF:FFFFFFFFFFFF:,FFF:,FF,FFFFF:FFFFFFFFF:FFFFFF:F,FF:FFFF::FFF,:FF::,F:FF::FFF
@A00881:241:HJW2NDRXX:1:2126:22191:33599 2:N:0:CGAGAGAA+GATTGGAG
GGTAGCGGACTACTAGGGTATCTAATCCTGTTTGCTCCCCACGCTTTCGAGCCTCAGCGTCAGTTAATGTCCAGAAAGCCGCCTTCGCCTCTGGTGTTCCTCCTAATATCTACGCATTCCACCGCTACACTAGGAATTCCGCTTTCCTCTCCATCACTCAAGCTCAACAGTTTTAAAAGCAGTTCCAAGGTTAAGCCTTGGGATTTCACTCCTAACTTGTTGCGCCGCCTACGCTCCCTTTACGCCCAGT
+
FFFFFFFFFFFFFFFFFFFFFFFFFFFFFFFFFFFFFFFFFFFFFFFFFFFFFFFFFFFFFFFFFFFFFFFFFFFFFFFFFFFFFFFFF:FFFFFFFFFFFFFFFFFFFFFFFFFFFFFFFFFFFFFFFFFFFFFFFFFFFFF:FFFFFFFFFFFFFFFFFFFFFFFFFF:FFFFFFFFFFFFFFFFFFFFFFFFFFFFF:FFF:FFFFFFFFF:FF,FFFFF:FFFFFFFFFFFF:FFFFFF,FFFFFF
@A00881:241:HJW2NDRXX:1:2126:21540:33786 2:N:0:CGAGAGAA+GATTGGAG
GGTAGCGGACTACTCGGGTATCTAATCCTGTTTGCTCCCCACGCTTTCGAGCCTCAGCGTCAGTAAAAGCCCAGCACGCCGCCTTCGCCACTGGTGTTCCTCCAAATATCTACGCATTTCACCGCTACACTTGGAATTCCGCTTGCCTCTGCTTCACTCAAGTAAAACAGTTTCTAAAGCAGGTTACGGGTTGAGCCCGTAATTTTCACTTCTGACTTGCGTTCCCGCCTCCACTCCCGTTCCACCCAGT
+
:F,:FFFFF:FFFFFFFF:FFFFF,FFF:FFFFFF:F,FFFFF,:F:F,,FFFFFFFF:F:F::FF:FFFFFF:FF,FFFFFFFFF:FFF:FF:FF:FF,:FFFF,FFFFFFFFF,::FFFFFFF:FF:F,,F:::F,FFFF,FFFFFFFF:F:F:F:FFFFF,FF:F,FFFF:,F,FF,FFFFFFF::,F::FFF,FFF,:,,::F,FFFFF,:,FF:::,F:,:F:F:,FFF,F:FF,F,FFFFF,:F
@A00881:241:HJW2NDRXX:1:2126:26693:34538 2:N:0:CGAGAGAA+GATTGGAG
GGTAGCGGACTACCTGGGTATCTAATCCCTTTCGCTACCCTGACCTTCGTACCTCAGCGTCAGCTCATGTCCAGGAACCCGCCTTCGCCACGAGTCTTCTTCTTGATATCTACGCATTTCACTGCTACACCAAGAATTCAGGTTCCCCCTCCATCGCTCTAGCAGGGTAGTTTCACGCGCATTACAGAGGTTGAGCCCCTGCCTTTCACGCGCAACTTGCCCCGCCGCCTACGTACCCTTTACGCCCAGT
+
F,FFFFFFFFFFF:FFFFFFFFFFFFFFFFFFFFFFFFFF,FFF,FFFF:FFFFFFFFFFFFFFFFFFFFFFFFFFFFFFFFFFFFFFFFFFFFF:FFFFFF::FFF,FFFFFFFFFFFFFF,FFFFFFFFFFFFFFFF,,FFFFFFFFFFFFFFFFFFFFFFF:F,FFFFFFFFF,FFFFFF,FFFFFFFFFFFFFFF:FFFFFFFFFF:FF:,::FFFFFFFFFFF:F,:FF,::F:F,FFFF:,FFF
@A00881:241:HJW2NDRXX:1:2126:16396:34710 2:N:0:CGAGAGAA+GATTGGAG
GGTAGCGGACTACGTGGGTATCTAATCCTGTTCGATCCCCACGCTTTCGTGCCTCAGCGTCAGACAGAAGCCGGTATGCTGCCTTCGCAATCGGAGTTCTTCGCGATATCTAAGCATTTCACCGCTACACCGCGAATTCCGCATACTTCTCTTCCTCTCGAGCATCCCAGTTTCAACCGCTGGCCGGGGTTGAGCCCCGGGCTTTGACGGCTGACTTAAGACGCGGCCTACGCACCCTTTAAACCCAATA
+
FFFFFFFFFFFFFFFFFFFFFFFFFFFFFFFFFFFFFFFFFFFFFFFFFFFFFFFFFFFFFFFFFFFFFFFFFFFFFFFFFFFFFF:FFFFFFFFFFFFFFFFFFFFFFFFFFFFFFFFFFFFFFFFFFFFFFFFFFFFFFFFFFFFFFFFFFFFFFFFFFFFFFFFFFFFFFFFFFFFFFFFFFFFFF:FF:FFFFFFFFFFFFFFFFFFFFFFFFFFFFFFF:FFFF::FFFFFFFFFF:FFFFF:F,
@A00881:241:HJW2NDRXX:1:2126:22010:35446 2:N:0:CGAGAGAA+GATTGGAG
GGTAGCGGACTACTGGGGTATCTAATCCTGTTCGATCCCCACGCTTTCGTGCCTCAGCGTCAGACAGAAGCCGGTATGCTGCCTTCGCAATCGGAGTTCTTCGCGATATCTAAGCATTTCACCGCTACACCGCGAATTCCGCATACTTCTCTTCCTCTCGAGCATCCCAGTTTCAACCGCTGGCCGGGGTTGAGCCCCGGGCTTTGACGGCTGACTTAAGACGCGGCCTACGCACCCTTTAAACCCCAAA
+
F:FFFFFFFFFFFF:FFFFFFFFFFFFFFFFFFFFFFFFFFF:FFFFFFFF:FFFFFFFFF,FFFFF:FFFFFFFFFFF:FFFFFFFFFFFFFFFFFFFFF,FFFFFFFFF,FFFFFFFFFFFFFFFFFFFFFFF:FFFFFFFF,F:FFF,F,FFFFFF:FFFFFFFFFFFFFFF:FFFF:FF:FFFFFFFFFF:FFFFFFF:FFFFFFFF,FFF:F,,,F:,F,F:FFF,,,FFFF:,F,F,FFF,F,F
@A00881:241:HJW2NDRXX:1:2126:28962:36683 2:N:0:CGAGAGAA+GATTGGAG
GGTAGCGGACTACGAGGGTCTCTAATCCTGTTTGCTCCCCACGCTTTCGCGCCTCAGCGTCAGTTACTGTCCAGTAGACCGCCTTCGCCACTGGTGTTCTTCCTTATATCTACGCATTTCACCGCTACACAAGGAATTCCGTCTACCTCTCCAGCACTCAAGACATACAGTTTCAAATGCAGTTTATGGGTTAAGCCCATAGCTTTCACATCTGACTTGCACGCCCGCCTACGCGCCCTTTCAACCCAGT
+
FF,,FFFFFFFFFFFFFFF,FFFFFFFFFFF:FFFFFFFFFFFFFFFFFFFFFFFFFFFFFFFFF,FFFFFFFF,F:FFFFFFFFFFFF:FFFFF:FFFFFFFFFFF:FFFFFFF:FFFFFFFFFF,FFFFFFFFFFFFFFFFFFFFFFFFFFFFFFFFFFFFF:FFFFF,FFFFFFFFFF:,FF,F,:,FFFF,F:F:,,,,FFFFFFFF:F,:,FFFFFFF,:FFF:FFF:F:F:F,,F,,F:F:F::
@A00881:241:HJW2NDRXX:1:2126:28040:36746 2:N:0:CGAGAGAA+GATTGGAG
GGTAGCGGACTACGCGGGTATCTAATCCTGTTCGATACCCACGCTTTCGTGCCTCAGCGTCAGTCGGGCGCCGGCGCGCTGCCTTCGCAATCGGGGTTCTGCGTGATATCTATGCATTTCACCGCTACACCACGCATTCCGCGCGCCTTTCGCCCACTCAAGGACGGCAGTTTCGACGGCAGGCCGGGGTTGAGCCCCGACATTTGACCGCCGACTTGTCGCCCCGCCTACGCACCCTGTAAACCCAATA
+
FFFFFFFFFFFFFFFFFFFFFFFFFFFFFFFFFFFFFFFFFFFFFFFFFFFFFFFFFFFFFFFFFFFFFFFFFFFFFFFFFFFF:FFFFFFFFFFFFFFFFFFFFFFFFFFFFFFFFF:FFFFFFFFFFFFFFFFFFFFFFFFFFFFFFFFFFFFFFFFFFFFFF:FFFFFFFFFFFFFFFFFFFFFFFFFFFFFFFFFFFFFFFFFFFFFFF:FFF:FFFFF:FFFFF,F:FFFFFF,FFFFFFF:FF,
@A00881:241:HJW2NDRXX:1:2126:32479:36793 2:N:0:CGAGAGAA+GATTGGAG
GGTAGCGGACTACAAGGGTATCTAATCCTGTTCGATCCCCACGCTTTCGTGCCTCAGCGTCAGACAGAAGCCGGTATGCTGCCTTCGCAATCGGAGTTCTTCGCGATATCTAAGCATTTCACCGCTACACCGCGAATTCCGCATACTTCTCGCCCACTCGAGGCCGCCAGTTTCAACGGCAGGCCGGGGTTGAGCCCCGACATTTGACCGCTGACTTAACAGCCCGCCTACGCACCCTTTAAACCCAAGA
+
FF::FFFF:FFFFFFFFFFFFFFFFFFFFFFFFFFFFFFF:F:FFFFFFFF:FFFFFFFFFFFFFFFFFFFFFFFFFFFFFFFFFFFFFFFFFFFFFFFFF,FFF,FFFFFFFFFF,FFFF:FFFFFFFFFFFFFF,FFFFF:FFFFFFFFFFF,:FFF:FFFFFFFFFFFF:FF,FFF,,F:FFFF:FFFFFFFF:FFF:F,:FFFFFFFFFF:FFF,F::FFF:FFFF:FFF::,F,F:FFFF:FF,F
@A00881:241:HJW2NDRXX:1:2126:20654:36855 2:N:0:CGAGAGAA+GATTGGAG
GGTAGCGGACTACTAGGGTATCTAATCCTGTTTGCTCCCCACGCTTTCGCGCCTCAGCGTCAGTTGTCGTCCAGCAAGCCGCCTTCGCCACTGGTGTTCCTCCTAATATCTACGCATTTCACCGCTACACTAGGAATTCCGCTTGCCTCTCCGATACTCAAGGACTACAGTTTCAAAAGCAGCCCCGGGGTTGAGCCCCGGTATTTCACATCTGACTTGCAGTTCCGCCTACACGCCCTTTACACCCAGT
+
FFFFFFFFF:FFFFFFFFFFFF:FFFFFFFF,FFFFFFFFFFFF:FFF:FF:FFFFFFFFFFF,FFFFF:FFFFFFFFFF:FFFFFFFFFFFF:F,F:FFFFFFF,F:FF:FFFFF:FFFFF,:F,:FFFF:::F,,FFFFFFFF,FFFFFFFFF:FFF::FFFFFFFFFFFFFFFF,FF,FFFFF:,FFFFF:FFFFF:FFFFFFFFFFFFF:FFFFFFFFFFFF:FF,FF,FFF:FF,FFFFF:FFF,
@A00881:241:HJW2NDRXX:1:2126:21142:36855 2:N:0:CGAGAGAA+GATTGGAG
GGTAGCGGACTACTCGGGTATCTAATCCTGTTCGATCCCCACGCTTTCGTGCTTCAGCGTCAGTCTCGCTATGGTATGCTGCCTTCGCAATCGGGGTTCTGCGTGATATCTATGCATTTCACCGCTACACCACGCAGTCCGCATACCTCTTCCGAACTCCAGTCCCGCAGTTTCAATGGCAAGCGCACGGTTAAGCCGCACGTTTTCACCGCTGACTTGCGGGTCCGCCTACGCACCCTTTAAACCCACT
+
:FFFFFFFFFFFFFFFFFF:FFFF:FFFFF:FFF,FFFFFFFF:FFFFFFFFFFFFFFFFFFFFFFFFFFFFFF,FFFFFFFFFFFFFFFFFFFFFFFFFFFFFFFFFFF,FFFFF,F:F:FFFFFFFFFFFFFFF,FFFFFFFFF:FFFF:FFFFFFFFFFFFFFFFFF,F:F::FFF:FFFF:FFF:F:FF,FFFFFFF,,FFFF,:FFFF:F:F,FFF::F:F:FFFFF:F,F:F,,FFF,:FF,F:
@A00881:241:HJW2NDRXX:1:2126:17056:36918 2:N:0:CGAGAGAA+GATTGGAG
GGTAGCGGACTACCTGGGTATCTAATCCTGTTTGCTCCCCACGCCTTCGAGCCTCAACGTCAGTTGCCGTCCAGTAAGCCGCCTTCGCCACTGGTGTTCCTCCTAATATCTACGCATTTCACCGCTACACTAGGAATTCCGCTTACCTCTCCGGCACTCAAGCTCGACAGTTTCCAGAGCAGCTCCGGGGTTAAGCCCCGGCATTTCACTCCAGACTTGCTAAGCCGTCTACGCTCCCTTTACACCCAGT
+
:,FFFFF::FFFFFFFFFF,:FFFFF:FFFFFFFFFFF:FFFFFFFF:F:FF:,FFFFF::FFFFFFFF:FF::FFF:FFFFFFFFFFFFFFFFFF:FFFFFFFFFFFF,FF,,F,FFFF:FFFFF,,FF:FFFF,FFFF:FF:FFFFF:FFF,FFFFFF:FF:FFFF:FF,FFFF:FF:,FFFFFFFFFFF,FFF,F:FFFFF:FFF,FFF,FFFFF,FF,:FFFFFFFF:FFFF:FFFFFFFFFFFFF
@A00881:241:HJW2NDRXX:1:2127:22480:1752 2:N:0:CGAGAGAA+GATTGGAG
GGTAGCGGACTACAAGGGTATCTAATCCTGTTCGATCCCCACGCTTTCGTGCCTCAGCGTCAGACAGAAGCCGGTATGCTGCCTTCGCAATCGGAGTTCTTCGCGATATCTAAGCATTTCACCGCTACACCGCGAATTCCGCATACTTCTCTTCCTCTCGAGCATCCCAGTTTCAACCGCTGGCCGGGGTTGAGCCCCGGGCTTTGACGGCTGACTTAAGACGCGGCCTACGCACCCTTTAAACCCAATA
+
FFFFFFFFFFFFFFFFFFFFFFFFFFFFFFFFFFFFFFFFFFFFFFFFFFFFFFFFFFFFFFFFFFFFFFFFFFFFFFFFFFFFFFFFFFFFFFFFFFFFFFFFFFFFFFFFFFFFFFFFFFFFFFFFFFFFFFFFFFFFFFFFF:FFFFFFFFFFFFFFFFFFFFFFFFFFFFFFFFFFFFFFFFFFFFFFFFFFFFFFFFFFFF:FFFFFFFFFFFFFFFFFFFFFFFFFFFFFFFFF:FFFFFFFFF
@A00881:241:HJW2NDRXX:1:2127:29767:1752 2:N:0:CGAGAGAA+GATTGGAG
GGTAGCGGACTACGGGGGTATCTAATCCTGTTTGCTCCCCACACTTTCGTGCCTCAACGTCAGTTACAGTCCAGAAAGCCGCCTTCGCCACTGGTGTTCCTCCTAATATCTACGCATTTCACCGCTACACTAGGAATTCCGCTTTCCTCTCCTGCACTCAAGAAATATAGTTTTGGTTGCAGTTCCTCAGTTGAGCCGAGGGATTTCACAACCAACTTGTATTCCCGTCTACGCACCCTTTACACCCAAT
+
FFFFFFFFFFFFFFFFFFFFFFFFFFFFFFFFFFFFFFFFFFFFFFFFFFFFFFFFFFFFFFFFFFFFFFFFFFFFFFFFFFFFFFFFFFFFFFFFFFFFFFFFFFFFFFFFFFFFFFFFFFFFFFFFFFFFFFF:FFFFFFFFFFFFFFFFFFFFFFFFFFFFFFFFFFFFFFFF:FFFFFFFFFFFFFFFFFFFFFFFFFFFFFFFFFFFFFF:FFFF,FFFFF,FFFFFFFFFFFFFF:::FFFF:F
@A00881:241:HJW2NDRXX:1:2127:26467:2331 2:N:0:CGAGAGAA+GATTGGAG
GGTAGCGGACTACAGGGGTATCTAATCCTGTTTGCTCCCCATGCTTTCGCGCCTCAGCGTCAGTTGTCGTCCAGCAAGCCGCCTTCGCCACTGGTGTTCCTCCGTATATCTACGCATTTCACCGCTACACACGGAATTCCGCTTGCCTCTCCGATACTCAAGACACACAGTTTCAAATGCAGTTTCCGGGTTAAGCCCGGAGATTTCACATCTGACTTGCATGCCCGCCTACGCGCCCTTTACACCCAGT
+
FFFFFFFFFFFFFFFFFFFFFFFFFFFFFFFFFFFFFFFFFFFFFFFFFFFFFFFFFFFFFFFFFFFFFFFFFFFFFFFFFFFFFFFFFFFFFFFFFF:FFFFFFFFFFFFFFFFFFFFFFFFFFFFFFF,FFFFFFF:FFFFFFFFFF:FFFFFFFFFFFFFFFFFFF:FFFFFFFFFFFFFFFFFFFFFFFFFFFFFFFFFFFFFFFFFFFFFFFFFFFFFFFFFFFF,FFFFFFFFFFFFFFFFFFF
@A00881:241:HJW2NDRXX:1:2127:16405:3443 2:N:0:CGAGAGAA+GATTGGAG
GGTAGCGGACTACCAGGGTATCTAATCCTGTTTGCTCCCCACGCTTTCGTGCCTCAGTGTCAGTTACAGTCCAGCAAACCGCCTTCGCTACTGGTGTTCTTCCTAATATCTACGCATTCCACCGCTACACTAGGAATTCCGTTTGCCCCTCCTGCACTCAAGTCCAACAGTTTTAGTAGTAGTCCCGAAGTTAAGCCCCGGGCTTACGCTCCTAACTTGCCACACCACCTACGCACCCTTTGCGCCCAGT
+
FF,,FFFFFFF,,:FFFFFFFFFFFFFFFFFFFFFFFFFFFFFFFFFFFFFFFFFFFFFFF:FFF:FFFFFFFFFF:FFFFF:FF:F,F,:FFFFF,F:F:FFF::FFFFFFFFFFFFFF:FFFFFFFF,F,FFFFFFFFFFFFFFFFFFF,FF:,FF:FFFFF,FFFFFF,FFF:,:FFF:FF,FFF,FFFFF,F,FFFFF,,FFFF,F,,FF:FF:FF:,,FFFFFFFFF:F,:FF,FF,FFF:F:FF
@A00881:241:HJW2NDRXX:1:2127:26865:3458 2:N:0:CGAGAGAA+GATTGGAG
GGTAGCGGACTACCTGGGTATCTAATCCTGTTTGCTCCCCACGCTTTCGTGCATCAGTGTCAGTACCGGTCCAGCAGGCCGCCTTCGCCACTGGTGTTCCTCCTAATATCTACGCATTTCACCGCTACACTAGGAATTCCGCCTGCCTCTCCCGTACTCCAGTCTGACAGTTTCAAAAGCACGCACCGGGTTGAGCCCGGTGTTTTCACTTCTGACTTCCCCTACCACCTACGAACCCTTTACACCCAGT
+
FF:,FFFFFFFFFFFFFFF,FFF:F,FFFFF::FFFFFFFFFFFFFFFFF:FFFFFFFFFF:::FF:FFFFFFFFFFFFF:FFFFF:FFFFF,:FF:F:FFFFFFFFFFFFFFFFFFFFFFFFFFF::FFF,FFFFF,FFFFFFFFFFFFFFFF:FFFFFFFFFFF:FFF,FFF:FFF,:FFFFFFFF:F:,FFFFFF,,:FFFFFFFFFFFF:FF:F,FF,::,FFFFF,FF:,:FF,F:,FF:F,FFF
@A00881:241:HJW2NDRXX:1:2127:30120:3740 2:N:0:CGAGAGAA+GATTGGAG
GGTAGCGGACTACTTGGGTATCTAATCCTGTTCGATCCCCACGCTTTCGTGCTTCAGCGTCAGTCTCGCTATGGTATGCTGCCTTCGCAATCGGGGTTCTGCGTGATATCTATGCATTTCACCGCTACACCACGCATTCCGCTTACCTCTTCCGAACTCCAGTCCCGCAGTTTCAATGGCAAGCGCACGGTTAAGCCGCACGTTTTCACCGCTGACTTGCGGGTCCGCCTACGCACCCTTTAAACCCCAT
+
FF::FFFFFFFFFFFFFF:F:FFFFF,::,FF:F,FF:,FFFFFF,FFFFFFFFFFFFFFFFFF:::FF:FFFFFFF:FFF:FFFF,FF,FFFFFFFFFFFFF:FF,,FF:FFFFF,,F::FFFF,FFFFFFF:FFFFFFFF,F:FFF,F:FFFFF:FFFFFFFFFFFFFF,F:,FFF:F:F,FFFFFFFF:F::FFFFFF:F,FFFFFF:FFFFFF::FFFFFFFFFFF,FFFFFFF,FF,FF:FF:FF
@A00881:241:HJW2NDRXX:1:2127:20473:4382 2:N:0:CGAGAGAA+GATTGGAG
GGTAGCGGACTACGCGGGTATCTAATCCTGTTTGCTCCCCACGCTTTCGAGCCTCAACGTCAGTTTCAGTCCAGTAAGCCGCCTTCGCCACTGGTGTTCCTCCTAATATCTACGCATTTCACCGCTACACTAGGAATTCCGCTTACCTCTCCTGCACTCCAGTCATACAGTTTCCAAAGCAGTCCCTTGGTTGAGCCCTGGGCTTTCACTTCAGACTTGCATCACCGTCTACGCTCCCTTTACACCCAGT
+
FFFFFFFFFFFFFFFFFFFFFFFFFFFFFFFFFFFFFFFFFFFFFFFFFFFFFFFFFFFFFFFFFFFFFFFFFFFFFFFFFFFFFFFFFFFFFFFF,FFFFFFFFFFFFFFFFFFFFFFFFFFFFFFFFFFFFFFFFFFFFFF,FFFFFFFFFFFFFFFFFFFFFFFFFFFFFFFFFFFF,FFF::F:FFFFFFFFFFFFFFFFFFF:FFFFF,F:FFFFFFF,FFFFFF:FFFFFFFFFFFFFF:FFFF
@A00881:241:HJW2NDRXX:1:2127:27742:4633 2:N:0:CGAGAGAA+GATTGGAG
GGTAGCGGACTACTTGGGTATCTAATCCTGTTCGATCCCCACGCTTTCGTGCCTCAGCGTCAGACAGAAGCCGGTATGCTGCCTTCGCAATCGGAGTTCTTCGCGATATCTAAGCATTTCACCGCTACACCGCGAATTCCGCATACTTCTCTTCCTCTCGAGCATCCCAGTTTCAACCGCTGGCCGGGGTTGAGCCCCGGGCTTTGACGGCTGACTTAAGACGCGGCCTACGCACCCTTTAAACCCAATA
+
FFFFFFFFFFFFFFFFFFFFFFFFFFFFFFFFFFFFFFFFFFFFFFFFFFFFFFFFFFFFFFFFFFFFFFFFFFFFFFFFFFFFFFFFFFFFFFFFFFFFFFFFFFFFFFFFFFFFFFFFFFFFFFFFFFFFFFFFFFFFFFFFFFFFFFFFFFFFFFF:FFFFFFFFFFFFFF,FFFFFFFFFFF:F:FFFFFFFFFFFFFFFFFFFFFFFFF:FFFFFFF:FFFFF:FFFFFFFFF,F::FFFFFFF:
@A00881:241:HJW2NDRXX:1:2127:31349:5243 2:N:0:CGAGAGAA+GATTGGAG
GGTAGCGGACTACCCGGGTATCTAATCCTGTTCGATCCCCACGCTTTCGTGCCTCAGCGTCAGAAAGACACCGGTACGCTGCCTTCGCAATCGGAGTTCTGCGCGATATCTATGCATTTCACCGCTACACCGCGCATTCCGCGTACCTCTCGTCCTCTCCAGCTCCGCAGTTTCGACGGCTCGCTATGGTTGAGCCACAGTCTTTCACCGCCGACTTGCAATGCCGCCTACGCACCCTTTAAACCCAATA
+
FFFFFFFFFFFFFFFFFFFFFFFFFFFFFFFFFFFFFFFFFFFFFFFFFFFFFFFFFFFFFFFFFFF:FFFFFFFFFFFFFFFFFFFFFFFFFFFFFFFFFFFFFFFFFFFFFFFFFFFFFFFFFFFFF:FFFFFFFFFFFFFFFFFFFFFFFFFFFFFFFFFFFFFFFFFFFFFFFFFFFFFFFFFFFFFFFFFF,FFFFFFFFFFFFF:FFFFFFFFF,FF:FFF:FFFFFFFFF:FFFFFFF:FFFF
@A00881:241:HJW2NDRXX:1:2127:17237:5353 2:N:0:CGAGAGAA+GATTGGAG
GGTAGCGGACTACAGGGGTATCTAATCCTGTTTGCTCCCCACGCTTTCGTGCCTCAGTGTCAGTTACAGTCCAGAAAGCCGCCTTCGCCACTGGTGTTCCTCCTAATATCTACGCATTTCACCGCTACACTAGGAATTCCATCTACCTCTCCGACACTCAAGAACGACAGTTTCAAATGCAGTTCATGGGTTGAGCCCATGGATTTCACATCTGACTTGCCATCCCGCCTGCGCGCCCTTTACACCCAGT
+
FFFFFFFFFFFFFFFFFFFFFFFFFFFFFFFFFFFFFFFFFFFFFFFFFFFFFFFFFFFFFFFFFFFFFFFFFFFFFFFFFFFFFFFFFFFFFFFFFFFFFFFFFFFFFFFFFFFFFFFFFFFFFFFFFF,FFFFFF,FFFFFFFFFFFFFFFFFFFFFFFFFFFFFFFFFFFFFFFFFFFFFFFFF:FFFF:FFF:FFFFFFFFFF::,FFFF,FFFFFFFFFFF:FFFFF:FFFFFFFF:FFFFFFFF
@A00881:241:HJW2NDRXX:1:2127:22001:6089 2:N:0:CGAGAGAA+GATTGGAG
GGTAGCGGACTACTCGGGTATCTAATCCTGTTTGCTACCCACGCTTTCGCATCTCAGCGTCAGTTACGAGCCAGACAGCCGCCTTCGCCACTGATGTTCTTCCAGATATCTACGGATTTCACTCCTACACCTGGAATTCCGCTGTCCTCTCTCGCACTCCAGTTCGGTAGTTTTGTAGGCAGTTCCACGGTTGAGCCGTGGGATTTCACCTCCAACTTGCCGTACAGCCTACACGCGCTTTACGCCCAGT
+
FF,,FFFFFFFFFFFFFFFFFFFFFFFFFFFFFFFFFFFFFFF:FFFFFFFFFFFFF:FFFFFFFFFF,FFFFFFFFFFFFF:FFF:FFFFFFFFFFFFFFFFFF:FFFFFFFF,FFFFFF,FFFFFFFFFFFFF,F:FFFFFFFF,FFFFFFF:FFFFF:FF,FFFFFF:FFF:,FFF,FF:FF,FFFFFFF:F:FFFF:F,F:FFFFFFFFFFFFFF,F:FF,FFFFFFFFFFF::FFFFF:F,FFFF
@A00881:241:HJW2NDRXX:1:2127:22950:6198 2:N:0:CGAGAGAA+GATTGGAG
GGTAGCGGACTACAGGGGTATCTAATCCTGTTTGCTACCCACGCTTTCGCATCTCAGCGTCAGTTACGAGCCAGACAGCCGCCTTCGCCACTGATGTTCTTCCAGATATCTACGGATTTCACTCCTACACCTGGAATTCCGCCGTCCTCTCTCGCACTCTAGTTCGGTAGTTTTGAAGGCAGTTCCACGGTTGAGCCGTGGGATTTCACCTCCAACTTGCCGTACAGCCTCCACGCGCTTTACGCCCAGT
+
FFFFFFFFFFFFFFFFFFFFFFFFFFFFFFFFFFFFFFFFFFFFFFFFFFFFFFFFFFFFFFFFFFFFFFFFFFFFFFFFFFF:FFFFFFFFFFFFFFFFFFFFFFFFFFFFFFFFFFFFFFFFFFFFFFFFFFFFFFFF:FFFFFFFFFFFFFFFFFFFFF:FFFFFFF:FFFFFFFFFFFFFFFFFFFFFFFFFFFFFFFFFFFFFFFFFF:FFFFFFFFFFFFFFFF,FFF,FFFFFFFFFFFFFFF
@A00881:241:HJW2NDRXX:1:2127:22173:7513 2:N:0:CGAGAGAA+GATTGGAG
GGTAGCGGACTACAAGGGTATCTAATCCTGTTCGATCCCCACGCTTTCGTGCCTCAGCGTCAGACAGAAGCCGGTATGCTGCCTTCGCAATCGGAGTTCTTCGCGATATCTAAGCATTTCACCGCTACACCGCGAATTCCGCATACTTCTCTTCCTCTCGAGCATCCCAGTTTCCACCGCTGGCCGGGGTTGAGCCCCGGGCGTTGACGGCTGACTTAAGACGCGGCCTACGCACCCTTTAAACCCCATA
+
:F,FFFFFFFFFFF:FFFF:F:FFFFFFFFFFFFFFFFFF:FFFFFFFFFFFFFFFFFFFFFFFFFFFFFFFFFFFFFFFFFF:FFFFFF,FFF,F,FF:FFF:FFF:FF:FFF:F,:FF,FFFF:FF:F:FFF,F,FFFFFFFFF::FFF:FFFFFFF,:FFFFFFFFF:F,F,FFFF:FFFFFFFF:F,FF,FF:FFFFF,FFFFFFFFFFFFFF::F:FFF:FF::FFFFF:F:F,F:FF::F::,:
@A00881:241:HJW2NDRXX:1:2127:17454:7733 2:N:0:CGAGAGAA+GATTGGAG
GGTAGCGGACTACCAGGGTATCTAATCCTGTTTGCTCCCCACGCTTTCGTGTATCCGCGTCAGTTTTCGTCCAGTAATCCGCCTTCGCCACTGGTGTTCCTCCAGATCTCTGCGCATTTCACCGCTACACGGGGACTTCCGATTACCGCTCCGGCGCTCAAGATACGCAGTTTCAATTGCAGCGCTGGGGTTGAGCCCCGGCCTTTCACACCGGACTTGCTTGGCCGCCTACTCACCCGTTACACCCAGT
+
FF:,FFFFFF:FFFFFFFF,FFFF,F,:F:F,FF:FFFFFFFFFFF,,FF,FF,,,F,,,F:F:F,:F,FFFFFF:FFFFF,FF,::FFF,FFFF:FFF::FF,,,FFF:FF:FF:FFF:,,:FFFFFF:,FFFF,FFFFFFFFFFF,FFFFF,F,FF::FFF,FF,FF:FFFF::,FFF,F,,F,:FFFF,,FFF::F,F:FFF,:FFF:,,FFF:FFF,F,:F::,,F,F,::FF:,F,,F:F,F,F,
@A00881:241:HJW2NDRXX:1:2127:21513:8281 2:N:0:CGAGAGAA+GATTGGAG
GGTAGCGGACTACACGGGTATCTAATCCTGTTCGATCCCCACGCTTTCGTGCCTCAGCGTCAGACAGAAGCCGGTATGCTGCCTTCGCAATCGGAGTTCTTCGCGATATCTAAGCATTTCACCGCTACACCGCGAATTCCGCATACTTCTCTTCCTCTCGAGCATCCCAGTTTCAACCGCTGGCCGGGGTTGAGCCCCGGGCTTTGACGGCTGACTTAAGACGCGGCCGACGCACCCTGTAAACCCAAGA
+
FF:,FFFF:FF,FFFFFFFFFFF:,FFFFFFFFFFFFFFFFFFFFFFFFFFFFFF:FFFFFFF:F,FFFFF,FFFFFFFFFFFFFFFFFF:FFFFFFFFF,FF:F:,:FFF:FFF,FFF,,,FFFFF,FFFFFFF,FFFFF:F:FFFFF,:FFFFFF:::FFF,FFFF,FFF,FF:FFF:FFFFFFFFFF,::FF:F:FFFF,:FFF:F:FFFF,FFF,FF:FF::F:,F,FFF:FFFFF::FFF,FF,:
@A00881:241:HJW2NDRXX:1:2127:14968:9095 2:N:0:CGAGAGAA+GATTGGAG
GGTAGCGGACTACTGGGGTATCTAATCCTGTTTGCTCCCCACGCTTTCGCGCCTCAGCGTCAGTTACTGTCCAGTAGACCGCCTTCGCCACTGGTGTTCTTCCTTATATCTACGCATTTCACCGCTACACAAGGAATTCCGTCTACCTCTCCAGCACTCAAGACATACAGTTTCAAATGCAGTTTATGGGTTAAGCCCATAGATTTCACATCTGACTTGCACGCCCGCCTACGCGCCCTTTACACCCAGT
+
FFFFFFFFFFFFFFFFFFFF:FFFFFFFFFFFFFFFFFFFFFFFFFFFFFFFFFFFFFFFFFFFFFFFFFFFFFFFFFFFFFFFFFFFFFFFFFFFFFFFFFFFFFFFFFFFFFFF:FFFFFFFFFFF:F:FFFF:FFFFF,FFFFFFFFFFFFFFFFFFFFFFFFFFFFFFFFFFFFF:,FFFFFFFFFFFFFFFFFFF,FFFFFFFFFFFFFFFFFFFFFFFFFFFFFFFFFFFFFFFFFFFFFF:FF
@A00881:241:HJW2NDRXX:1:2127:24514:9220 2:N:0:CGAGAGAA+GATTGGAG
GGTAGCGGACTACTTGGGTATCTAATCCTGTTCGATACCCACGCTTTCGTGCCTCAGCGTCAGTCGGGCGCCGGCGCGCTGCCTTCGCAATCGGGGTTCTGCGTGATATCTATGCATTTCACCGCTACACCACGCATTCCGCGCGCCTTTCGCCCACTCAAGGACGGCAGTTTCGACGGCAGGCCGGGGTTGAGCCCCGACATTTGACCGCCGACTTGTCGCCCCGCCTACGCACCCTTTAAACCCAATA
+
FFFFFFFFFFFFFFFFFFFFFFFFFFFFFFFFFFFFFFFFFFFFFFFFFFFFFFFFFFFFFFFFFFFFFFFFFFFFFFFFFFFFFFFFFFFFFFFFFFFFFFFFFF:FFFFFFFFFFFFFFFFFFFFFFFFFFFFFFFFFFFFFFFFFFFFFFFFFFFFFFFFFFFFFFFFFFFFFFFFF:FFFFFFFFFF:FFFFFFFFFFFFFFFFFFFFFFFFF:FFFF:FFFFFF:FFFFFFFFFFFFFFFFF:,F
@A00881:241:HJW2NDRXX:1:2127:19425:10207 2:N:0:CGAGAGAA+GATTGGAG
GGTAGCGGACTACTCGGGTATCTAATCCTGTTCGATACCCGCGCTTTCGTGCCTGAGCGTCAGTTTGCCGCCGGTAGGCTGCCTTCGCAATCGGGGTTCTGCGCGATATCTATGCATTTCACCGCTACACCGCGCATTCCGCCTACCTCTCGACAACTCAAGGGCGCCAGTTTCGACGGCCGGGCGGGGTTGAGCCCCGCGATTTTACCGCCGACTTGGCGCTCCGCCTGCGCACCCTTTAAACCCAATG
+
FFFFFFFFFFFFFFFFFFFFFFFFFFFFFFFFFFFFFFFFFFFFFFFFFFFFFFFFFFFFFFFFFFFFFFFFFFFFFFFFFFFFFFFFFFFFFFFFFFFFFFFFFFFFFFFFFFFFFFFFFFFFFFFFFFFFFFFFFFFFFFFFFFFFFFFFFFFFFFFFF,FFF:FFFFFFFFFFFFFFFFFFFFFFFFFFFFFFFFFFF,FFFFFFFFFFFFFFFFFFFFFFFFFFFFFFFFFFFFFFFFFFF:FFFF
@A00881:241:HJW2NDRXX:1:2127:22724:10316 2:N:0:CGAGAGAA+GATTGGAG
GGTAGCGGACTACTCGGGTATCTAATCCTGTTTGCTCCCCACGCTTTCGCGCCTCAGCGTCAGTTGTCGTCCAGCAAGCCGCCTTCGCCACTGGTGTTCCTCCGTATATCTACGCATTTCACCGCTACACACGGAATTCCGCTTGCCTCTCCGATACTCAAGATAGACAGTTTCAAATGCAGTTTCTGGGTTAAGCCCAGAGATTTCACATCTGACTTGCCTACCCGCCTACGCGCCCTTTACACCCAGT
+
FFF,FFFFFFFFFFFFFFFFFFFF:FF:FFFFFFFFFFFFFFFFFFFFFFFFFFFFFFFFF:FFFFFFFFFFFFFFFFFFFFF:FFFFFFFFFFFFFFFFFFFFFFFFFFFFFFFFFFFFFFFFF:FFFFFFFFF:FFFFFFFFFFFFFFFFFFFFFFFFFFFFFFFF,FF:FFFFFFFFFFFFFFFFFF:FFFFFFFFFFFFF:FFFFFFFFFFFFFFFFF,,FFFFFFFFFFFFFFFFF:FFFFFFFF
@A00881:241:HJW2NDRXX:1:2127:28601:10535 2:N:0:CGAGAGAA+GATTGGAG
GGTAGCGGACTACCTGGGTATCTAAGCCTGTTTGCTCCCCACACTTTCGTGCCTCAACGTCAGTTACTGTCCAGAAAGTCGCCTTCGCCACTGGTGTTCCTCCTAATATCTACGCATTTCACCGCTACACTAGGAATTCCACTTTCCTCTCCAGCACTCAAGACAATCAGTTTTAGTTGCAGTTCCTCAGTTAAGCCGAGGGAGTTCACAACTAACTTGCCTTCCCATCTACGCACCCTTTACACCCAGT
+
FF:,FFFF:FFFFFFFFF:FFFF:F,FFFFF:FFFFFFFFFFFFF:FFFFFF:FF:FF:FFFFFFFFFFFFFFFFFFFFFFFFF:FFFF,FFFFFFF,:FFFFFF:FFFFF:FFF:F,F:FF,FFFFFFFF,FFF,FFF,:FF,F:FF,,F,,F,,F:F:FF:FFFFFFF:FF:::F:FF:FFFF:FF,FFFFFFFFFFF:F,,FFFFFFF,FFFFFFF:FF,F:FFFFFFFFFFF,FFFF:FFFFF,:F
@A00881:241:HJW2NDRXX:1:2127:16278:10864 2:N:0:CGAGAGAA+GATTGGAG
GGTAGCGGACTACAGGGGTATCTAATCCTGTTCGCTCCCCACGCTCTCGCGCCTCAGCGTCAGTTGTCGTCCAGCAATCCGCCTTCGCCACTGGTGTTCTTCCGTATATCTACGCATTTCACCGCTACACACGGAATTCCGATTGCCTCTCCGATACTCAAGAACCGCAGTTTCAAATGCAGGCCATGGGTTAAGCCCATGGTTTTCACATCTGACTTGTGATCCCGCCTACGCGCCCTTTACACCCAGT
+
FFFFFFFFFFFFFFFFFFFFFFFFFFFFFFFFFFFFFFFFFFFFFFFFFFFFFFFFFFFFFFFFFFFFFFFFFFFFFFFFFFFFFFFFFFFFFFFFFFFFFFFFFFFFFFFFFFFFFFFFFFFFFFFFFFFFFFF:FFFFFFFFFFFFFFFFFFFFFFFFFFF,FFFFFFFFFFFF:FFFFFFFF:FFFFFFFFFFF:F,FFFFFFFFFFFFFFFFFFFF:FFFFFFFFFFFFFFFFFFFFFFFFFFFFF
@A00881:241:HJW2NDRXX:1:2127:19605:11397 2:N:0:CGAGAGAA+GATTGGAG
GGTAGCGGACTACGCGGGTATCTAATCCTGTTTGCTCCCCACGCTCTCGCGCCTCAGCGTCAGTTGTCGTCCAGCAATCCGCCTTCGCCACTGGTGTTCTTCCGTATATCTACGCATTTCACCGCTACACACGGAATTCCGATTGCCTCTCCGATACTCAAGACTGGCAGTTTCAAATGCAGGCTATGGGTTAAGCCCATAGTTTTCACATCTGACTTGTCAGCCCGCCTACGCGCCCTTTACACCCAGT
+
FF,:FFFFFFF:FFFFFFFFFFFF,FFFFFFFFFFFFFFFFFFFFFFFFFFFFFFFFFFFFFFFFFFFFFFF:FFFFFFFFFFFF:FFFFFFFFFFFFFFFFFFFFFFFFFFFFFF:FFF:FFFFF,F:F,FFF:F:F:FF:FFF,FFFFFFFF,FFFFF,:F:FF:FFF,FFF::FFFFFFFFFFFFFFFF:,F:FF:FFFFFFFFF:FFFFFFFFFF:FFFFFFFFFFFFFFFFFFF:FFFF:F:FFF
@A00881:241:HJW2NDRXX:1:2127:20844:11663 2:N:0:CGAGAGAA+GATTGGAG
GGTAGCGGACTACCGGGGTATCTAATCCTGTTTGCTCCCCACGCTTTCGAGCCTCAGCGTCAGTAAAAGCCCAGTAAGCCGCCTTCGCCACCGATGTTCCTCCTAATATCTACGCATTTCACCGCTACACTAGGAATTCCGCTTACCTCTACTTCACTCAAGAACAGCAGTTTCAAATGCAGTCTGAAGGTTGAGCCCTCAGTTTTCACATCTGACTTGCCGTCCCGCCTACGCTCCCTTTACACCCAGT
+
FFF:FFFFFFFFFFFFFFFFFFFFFFFFFFFFFFFFFFFF,FFFFFFFFFFFFFFFFFFFFFFFFFFFFFFF:FFF:FFFFFFFFFFFFFFFFFFF:FFFFFFFFFFF:FFFFFF,FF:FFFFFFFFF:FF:FFFFFFFFFFFF:FFFFFF:FFF:FFFFFFFFFFFFFFFF:FFFFFFF:FFFFFFFFF,FFFFFFFF:FF:FFFFFFFFFFF,F:F::FFFFFFFFFFFFFFFF:F,FFFF:FFFFFF
@A00881:241:HJW2NDRXX:1:2127:21043:11663 2:N:0:CGAGAGAA+GATTGGAG
GGTAGCGGACTACAGGGGTATCTAATCCTGTTTGCTCCCCACGCTTTCGTGCCTCAGCGTCAGACAGAAGCCGGTATGCTGCCTTCGCAATCGGAGTTCTTCGCGATATCTAAGCATTTCACCGCTACACCGCGAATTCCGCATACTTCTCTTCCTCTCGAGCATCCCAGTTTCAACCGCTGGCCGGGGTTGAGCCCCGGGCTTTGACGGCTGACTTAAGACGCGGCCTACGCACCCTTTAAACCCAATA
+
FFFFFFFFFFFFFFFFFFFFFFFFFFFFFFFFFFFFFFFFFFFFFFFFFFFFFFFFFFFFFFFFFFFFFFFFFFFFFFFFFFFFFFFFFFFFFFFFFFFFFFFFFFFFFFFFFFFFFFFFFFFFFFFFFFFFFFFFFFFFFFFFFF:FFFFFFFFFFFFFF:FFFFFFFFFFFFFFFFFFFFFFFFFFFFFFFFFF:FFFFFFFFFFFFFFFFFFFFFFF:FFFFF:FFFFFFFFFFFFFF,FFFFFFFF
@A00881:241:HJW2NDRXX:1:2127:32371:11992 2:N:0:CGAGAGAA+GATTGGAG
GGTAGCGGACTACCGGGGTATCTAATCCTGTTTGCTCCCCACACTTTCGTGCCTCAATGTCAGTTATCGTCCAGAAAGTCGCCTTCGCCACTGGTGTTCCTCCTAATATCTACGCATTTCACCGCTACACTAGGAATTCCACTTTCCTCTCCGACACTCAAGGGAAGTAGTTTTGGTTGCAGTTCCTCAGTTAAGCCGAGGGATTTCACAACCAACTTGCTCCTCCATCTACGCACCCTTTACACCCAAT
+
FFFFFFFFFFFFFFFFFFFFFFFFFFFFFFFFFFFFFFFFFFFFFFFFFFFFFFFFFFFFFFFFF:FFFFFFFFFFFFFFFFFFFFFFFFFFFFFFFFFFFFFFFFFFFFFFF:FFFFFFFFFFFFFFFFFFFFFFFF:FFFFFF:F:FF,F:FFFFFF:FFFFFFF:,:FFFFFFFFF,FFFFFFFFFFFFFFF,FFFFF:FFFFFFFFFFFFFF:FFF:F:FF,FF:FFF,FFF,,F:FFFF:F:FF:
@A00881:241:HJW2NDRXX:1:2127:19497:12305 2:N:0:CGAGAGAA+GATTGGAG
GGTAGCGGACTACGTGGGTATCTAATCCTGTTTGCTCCCCACGCTTTCGAGCCTCAACGTCAGTTACCGTCCAGTAAGCCGCCTTCGCCACTGGTGTTCCTCCTAATATCTACGCATTTCACCGCTACACTAGGAATTCTCCTTTCCTCTCCTGCACTCTTGATATCCAGTTTGGACTGCAGCACCCAGGTTAGGCCCGGGTATTTCACATCCGACTTACTTCTCCACCTACGCTCCCTTTACGCCCAGT
+
FFF,:FFF:FFFFFFFFF,FFFFF:FFFFFFFFFFFFFFF,FFFFFFFFFFFF:FFFFFFFF:FF:FFFFFF::F:FFFFFFF:F,FF:,,FFFFF,FFF:F:FFFF,FF,FFF,,:F:FFF:FFF:F,FF,FF:,,,FF:FFF:F,F:F::FFFF,FFF,FFF:FF:,FF,FFFF:FFF,:F,FFFFF:,F:,F:F:F,F:F:,F:::F,FF,F:FFF:FFF:F,F:FF:,FFF,F:F,FF:::F:,::
@A00881:241:HJW2NDRXX:1:2127:21820:12414 2:N:0:CGAGAGAA+GATTGGAG
GGTAGCGGACTACATGGGTATCTAATCCTGTTTGCTCCCCACGCTTTCGAGCCTCAACGTCAGTTACAGTCCAGTAAGCCGCCTTCGCCACTGGTGTTCCTCCTAATATCTACGCATTTCACCGCTACACTAGGAATTCCACTTACCTCTCCTGCACTCCAGCCTCACAGTTTCCAAAGCAGTCCCATGGTTGAGCCTTGGGCTTTCACTTCAGACTTGCAGGGCCGTCTACGCTCCCTTTACACCCAGT
+
FFFFFFFFFFFFFFFFFFFFFFFFFFFFFFFFFFFFFFFFFFFFFFFFFFFFFFFFFFFFFFF:FF:FFFFFFFFF,FFFFFFF:FFFFFFFFFFFFFFFFFFFFFFFFFFFFFFFFFFFFFFFFFFF:FFFFFFFFF:FFFFFFFFFFFFFFFFFFFFFFFFFFFFFFFFFFFF,FFFFFFFFFFF:FFFFFFFF:FFFFFFF:FF:FFFFFFFFFFFFF,FFFFFFFFFFFFFFFFFFF:FFFFFFFF
@A00881:241:HJW2NDRXX:1:2127:22299:12743 2:N:0:CGAGAGAA+GATTGGAG
GGTAGCGGACTACCAGGGTATCTAATCCTGTTTGCTCCCCACGCTCTCGCGCCTCAGCGTCAGTTGTCGTCCAGCAATCCGCCTTCGCCACTGGTGTTCTTCCGTATATCTACGCATTTCACCGCTACACACGGAATTCCGATTGCCTCTCCGATACTCAAGACTGGCAGTTTCAAATGCAGGCCATGGGTTAAGCCCATGGTTTTCACATCTGACTTGTCAGCCCGCCTACGCGCCCTTTACACCCAGT
+
FFFF:FFFFFFFFFFFFFFFFFFFFFFFFFFFFFFFFFFFFFFFFFFFFFFFFFFFFFFFFFFFFFFFFFFFFFFFFFFF,FFFFFFFFFFFFFFFFFFFFFFFFFFFFFFFFFFFFFFFFFFFFFFFFFFFFFF:FFFFFFFFFFFFFFFFFFFFFFFFF,FFFFFFFFFFFFFFFFFFFFFFFFFFFFFFFFFFF:FFFFFFFFFFFFFFFFF:FFFFFFFFFFFFFFF:FF:FFF:FFFFFFFFFFF
@A00881:241:HJW2NDRXX:1:2127:16667:13385 2:N:0:CGAGAGAA+GATTGGAG
GGTAGCGGACTACCTGGGTATCTAATCCTGTTTGCTCCCCACGCTTTCGCGCCTCAGCGTCAGTTACTGTCCAGTAGACCGCCTTCGCCACTGGTGTTCTTCCTTATATCTACGCATTTCACCGCTACACAAGGAATTCCGTCTACCTCTCCAGCACTCAAGACATACAGTTTCAAATGCAGTTTATGGGTTAAGCCCATAGATTTCACATCTGACTTGCACGCCCGCCTACGCGCCCTTTACACCCAGT
+
FFFFFFFFFFFFFFFFFFFFFFFFFFFFFFFFFFFFFFFFFFFFFFFFFFFFFFFFFFFFFFFFFFFFFFFFFFFFFFFFFFFFFFFFFFFFFFFFFFFFFFFFFFFFFFFFFFFFFFFFFFFFFFFFFF:FFFF:FFFFFFFFFFFFFFFFFFFFFFFFFFFFFFFFFFFFFFFFFFFFFFFFF:FFFFFFFFFFFFFFFF:FFFFFFFFFFFFFFFFFF:FF:FFFFFFFFFFFFFFFFFFFFFFFFF
@A00881:241:HJW2NDRXX:1:2127:21016:13589 2:N:0:CGAGAGAA+GATTGGAG
GGTAGCGGACTACCTGGGTATCTAATCCTGTTCGATACCCACGCTTTCGTGCCTCAGCGTCAGTCGGGCGCCGGTATGCTGCCTTCGCAATCGGAGTTCTGCGTGATATCTATGCATTTCACCGCTACACCTCGCATTCCGCATACTTCTCGCCCACTCTAGACCGCCAGTTTCAATGGCTCGAAGAGGTTGAGCCTCTCAAGTTTCCCACTGACTTGACAGTCGGCCTACGCACCCTTTAAACCCAATA
+
FFFFFFFFFFFFFFFFFFFFFFFFFFFFFFFFFFFFFFFFFFFFFFFFFFFFFFFFFFFFFFFFFFFFFFFFFFFFFFFFFFFFFFFFFFFFFFFFFFFFFFFFFFFFFF:FFFFFFFFFFFFFFF:FFFFFFFFFFFFFFFFFFFFFFFFFFFFFFFFFFFFFFFFFFFFFFFFFFFFFFFFFFFFFF:FFFFFFFFF:,F,FFF,FF:FFF,FFF:FFFFFFF:FFFFFFF:F:::F:FFFFFFFF:,
@A00881:241:HJW2NDRXX:1:2127:27525:13714 2:N:0:CGAGAGAA+GATTGGAG
GGTAGCGGACTACGGGGGTATCTAATCCTGTTTGCTACCCACGCTTTCGTGCCTCAACGTCAGATATAGTTTGGTAAGCTGCCTTCGCAATCGGTGTTCTGTATGATCACTAAGCATTTCACCGCTACACCATACATTCCGCCTACCGCAACTACTCTCTAGCTCAACAGTATCAGAGGCAATTTCGTGGTTGAGCCACGAGATTTCACCTCTAACTTACCGAACCGCCTACGCACCCTTTAAACCCAAT
+
FF,,FFFFFFFFFFFFFFF,FFFFFFFFFFFFFFFFFFFFFFFFFFFFFFFFFFFFFFFFF:FFFFFFFFFFFFFFFFFFF:FFFFFFFFFFFFFFFFFFFFFFFFFFF:FFFFFFFFFFFFFFFFFF:FFFFFFFFFFFFFFFFFFFFFF:FFFFFFFF:FFFF:FFFFFFFFFFFFFFF,FFFFFFFFFFFFFFFFFF,FFFFFFFFFFF:FFF:FFFFFFF:FFFFFFFFFFFFF:FFFF,F,FF,F
@A00881:241:HJW2NDRXX:1:2127:31738:14184 2:N:0:CGAGAGAA+GATTGGAG
GGTAGCGGACTACAAGGGTATCTAATCCTGTTTGCTCCCCACGCTTTCGAGCCTCAGCGTCAGTAAAAGCCCAGCAAGCCGCCTTCGCCACTGGTGTTCCTCCAAATATCTACGCATTTCACCGCTACACTTGGAATTCCGCTTGCCTCTGCTTCACTCAAGAAAAACAGTTTCAAAAGCAGGTTACGGGTTGAGCCCGTAATTTTCACTTCTGACTTGCCTTCCCGCCTACACTCCCTTTACACCCAGT
+
FFFFFFFFFFFFFFFFFFFFFFFFFFFFFFFFFFFFFFFFFFFFFFFFFFFFFFFFFFFFFFFFFFFFFFFFFFFF:FFFFFFFFFFFFFFFFFFFFFFFFFFFFFFFFFFFFFFFFFFFFFFFFFFFFFFFFFFFFFFFFFFFFFFFFFFFFFFFFFFFFFFFFFFFFFFFFFFFFFFF:FFF:FFFF:FFFFFFFFFFFFFFFF,FFFFFFFFFFFFFFFFFFFFFFFFF::FFFFFF:FFFFFFFFF
@A00881:241:HJW2NDRXX:1:2127:30888:14998 2:N:0:CGAGAGAA+GATTGGAG
GGTAGCGGACTACAGGGGTATCTAATCCTGTTTGCTCCCCACGCTTTCGAGCCTCAACGTCAGTTACCGTCCAGTAAGCCGCCTTCGCCACTGGTGTTCCTCCTAATATCTACGCATTTCACCGCTACACTAGGAATTCCGCTTACCTCTCCGGCACTCTAGAACAACAGTTTCCAATGCAGTCGTGGGGTTCAGCCCCAGCCTTTCACATCAGACTTGCTCTTCCGTCTACGCTCCCTTGACACCCAGT
+
FF::FFFFFF:FFFFFFFFFF:F,FFFFFFF,FFFFFFFF:FFFFFF:FFFF:FFFF:F:FFF:FFFFFFFFFFFFF:FF:F:FFFFFFFFFFFFFFF,F:::FF:F,F,F,F:F,FFFF:FF:FFF:F,:,FFF:F:F:F,FFFF:FFF:FF:F:FF:F,FF,F:,F:F:FFF,,F:F:FFFF,,F:F:FF,FFF,:F:FF,:FFFF:FFFFFF,FFF,F:FF:,:F:F,FFFF,FFF:,,FF:F:,FF
@A00881:241:HJW2NDRXX:1:2127:26802:15060 2:N:0:CGAGAGAA+GATTGGAG
GGTAGCGGACTACCGGGGTATCTAATCCTGTTTGCTCCCCACGCTTTCGCGCCTCAGCGTCAGTTGTCGTCCAGCAAGCCGCCTTCGCCACTGGTGTTCCTCCGTATATCTACGCATTTCACCGCTACACTAGGAATTCCGCTTGCCTCTCCGATACTCAAGGACAACAGTTTCAATGGCAGCCCCGGGGTTGAGCCCCGGTATTTCACAACTGACTTGCAGTTCCGCCTAAACGCCCTTTACACCCCGA
+
FF:FFF:F:,FF:FFFF:FF:F:,FFFFF,FFFFFFFFF:FFFFFFFFFF,FFFFF:FFFFFFFFF:FFF::FFF:F:FFFFF:FFFFF,FFFFFFFFFFFFFFFFF,:,FFFFF::FFFFF,:FFFF:FF,FFF,FFFF:F,FFFF::,FFFFF,FFFF:FF,FF,,F,FFFF:F,,FFFFFFFFFFF,F,FFFF::FFFF:FFFF:,,,FFFFFFF,F::,FFFFFF,:F,:FF:FFF,FF,FFF:F,
@A00881:241:HJW2NDRXX:1:2127:19533:15123 2:N:0:CGAGAGAA+GATTGGAG
GGTAGCGGACTACATGGGTATCTAATCCTGTTTGCTCCCCACGCTTTCGAGCCTCAGCGTCAGTAAAAGCCCAGCAAGCCGCCTTCGCCACTGGTGTTCCTCCAAATATCTACGCATTTCACCGCTACACTTGGACTTCCGCTTGCCTCTGCTTCACTCAAGAAAAACAGTTTCAAAAGCAGGTTACGGGTTGAGCCCGTCAGTTTCACTTCTGACTTGCCTTCCCGCCTACACTCCCTTTACACCCAGT
+
FF,,FFFFF:FFFFF:FFF:FFFFFFFFFF:FFFFFFFFFFFF:FFFFFFFF::F,FFFFFFFFFFFFF:FFFFFF::FFFFFFFFF:FFF:FFFFFF:,FFF,F:FFFFFFFFFF,:FFFF:FF:FFFFF::F:FFFFFFFFFFFFFFFF:FF:FFFF,FF,,FF,FFF,FFF:FFFFFFFFFFFFFFF:FFFF::::F,F,:FFF,:FFFFFF:FFFF:,FF:FFFFF:FFFF,:F,,:FFF::F,FF
@A00881:241:HJW2NDRXX:1:2127:26368:15154 2:N:0:CGAGAGAA+GATTGGAG
GGTAGCGGACTACTAGGGTATCTAATCCTGTTCGATCCCCACGCTTTCGTGCCTCAGCGTCAGACAGAAGCCGGTATGCTGCCTTCGCAATCGGAGTTCTTCGCGATATCTAAGCATTTCACCGCTACACCGCGAATTCCGCATACTTCTCTTCCTCTCGAGCATCCCAGTTTCAACCGCTGGCCGGGGTTGAGCCCCGGGCTTTGACGGCTGACTTAAGACGCGGCCTACGCACCCTTTAAACCCAATA
+
FFFFFFFFFFFFFFFFFFFFFFFFFFFFFFFFFFFFFFFFFFFFFFFFFFFFFFFFFFFFFFFFFFFFFFFFFFFFFFFFFFFFFFFFFFFFFFFFFFFFFFFFFFFFFFFFFFFFFFFFFFFFFFFFFFFFFFFFFFFFFFFFFFFFFFFFFFFFFFFFFFFFFFFFFFFFFFFFFFFFFFFFFFFFFFFFFFFFFFFFFFFFFFFFFFFFFFF:FFFF:FFFFFFFFFFFFFFFFFFFFFFFFFF,F:
@A00881:241:HJW2NDRXX:1:2127:19361:15264 2:N:0:CGAGAGAA+GATTGGAG
GGTAGCGGACTACGAGGGTATCTAATCCTGTTTGCTCCCCACGCTTTCGCGCCTCACCGTCAGTTGTCGTCCAGCAATCCGCCTTCGCCACTGGTGTTCCTCCGTATATCTACGCATGTCACCGCTACACACGGAATTCCGAGTGCCTCTCCAGCACTCAAGTCCTACAGTTTCAAATGCAGTTTCCGGGTTGAGCCCGGAGATTTCACATCTGACTTGCCTACCCGCCTACGCGCCCTTTCCACCCAGT
+
FF,,FFFF,FFF:FFF:F,FFFF:F::FFFF:FFF,FFFFF:FFFFF:FFFFFFFFFFFFFF:FFFFFFFF:FFFFFFFFFFFFFFFFFFFFFFFFF:F:FFFF:F::FFFF:FFFF,F:F:FF:FFFFF,FFFF,FFFFFF,FFFFFFF:FFFFFFFFF:FF:,:FFFFFFFF,FFF:FFFFFFFF:FFF,F,FFF:FFFF:FFFF,FFF:FFFF,F,:FFF:FF:FFFFFF:FF:FFFF::F,FF:FF
@A00881:241:HJW2NDRXX:1:2127:30960:15311 2:N:0:CGAGAGAA+GATTGGAG
GGTAGCGGACTACCGGGGTATCTAATCCTGTTCGATCCCCACGCTTTCGTGCCTCAGCGTCAGACAGAAGCCGGTATGCTGCCTTCGCAATCGGAGTTCTTCGCGATATCTAAGCATTTCACCGCTACACCGCGAATTCCGCATACTTCTCTTCCTCTCGAGCATCCCAGTTTCAACCGCTGGCCGGGGTTGAGCCCCGGGCTTTGACGGCTGACTTAAGACGCGGCCTACGCACCCTTTAAACCCAATA
+
FFFFFFFFFFFFFFFFFFFFFFFFFFFFF:FFFFFFFFFFFFFFFFFFFFFFFFFFFFFFFFF:FFF:FFFFFFFFFFFFFFFFFFFFFFFFFFFFFFFFFFFFFFFF:FFFFFFFFFFFFFFFFFFFFFFFFFFFFFFFFFFFFF:F:FFFF:FFFFF:FFFFFFFF,F:FFF:FFF:FFFFFFFFFFFFFFFFFFFFFFFFFFFFF,,FFFF:FFF:FFFFFFFFFFFFFFFF,FFFF,,FFF,FFFF
@A00881:241:HJW2NDRXX:1:2127:28818:16016 2:N:0:CGAGAGAA+GATTGGAG
GGTAGCGGACTACTAGGGTATCTAAGCCTGTTCGATCCCCACGCTTTCGTGCCTCAGCGTCAGACCGGAGCCGGTAGGCTGCCTTCGCAATCGGAGTTCTGCGCAATATCTATGCATTTCACCGCTACACTGCGCATTCCGCCTACTTCTCTCCGTCTCTAGTCACACAGTTTCAACGGCTTGCCGGGGTTGAGCCCCGGGCTTTTACCGCTGACTTACATGACCGCCTACGCACCCTTTAAACCCAATA
+
FFFFFFFFFFFFFFFFFFFFFFFFFFFFFFFFFFFFFFFFFFFFFFFFFFFFFFFFFFFFFFFFFFFFFFFFFFFFFFFFFFFFFFFFFFFFFFFFFFFFFFFFFFFFFFFFFFFFFFFFFFFFFFFFFFFFFFFFFFFFFFFFFFFFFFFFFFFFFFFF:FFFFFFFFFFFFFFFFFFFFFFFFFFFFFFFFFFFFFFFFFFFFFFFFFFFFFFFFFF:FFFFF,FFF,FFFFFFFFFFFFFFFFFFFF
@A00881:241:HJW2NDRXX:1:2127:29017:16485 2:N:0:CGAGAGAA+GATTGGAG
GGTAGCGGACTACCAGGGTATCTAATCCTGTTTGCTCCCCACGCTTTCGAGCCTCAACGTCAGTTACCGTCCAGTAAGCCGCCTTCGCCACTGGTGTTCCTCCTAATATCTACGCATTTCACCGCTACACTAGGAATTCCGCTTACCTCTCCGGCACTCTAGAACAACAGTTTCCAATGCAGTCCTGGGGTTAAGCCCCAGCCTTTCACATCAGACTTGCTCTTCCGTCTACGCTCCCTTTACACCCAGT
+
FFF:FFFFFFFFFFFFFFFFFFFFFFFFFFFFFFFFFFFFFFFFFFFFFFFFFFFFFFFF:FFFFFFFFFFFFFFFFFFFFFFFFFFFFFFFFFFF:FF:FFFFFFF:FFF:FFFF:FFFFFFFFFFF:FFFFF,F,:FFFFFFFFFFFFFFFFFF,FFF,:FFFFFFFF::,FFFFFFFFFFFFFFFFFFFF:FFF:F,FFFFF:FFFFFF::FFFFFFFF:FFF:FFF,FFF:FFFF,F,FFFFFFFF
@A00881:241:HJW2NDRXX:1:2127:21495:16548 2:N:0:CGAGAGAA+GATTGGAG
GGTAGCGGACTACCGGGGTATCTAATCCTGTTTGCTCCCCACGCTTTCGAGCCTCAGTGTCAGTTGCAGTCCAGTAAGCCGCCTTCGCCTCTGGTGTTCTTCCTAATATCTACGCATTTCACCGCTACACTAGGAATTCCGCTTACCCCTCCTGTACTCTAGCAATCCAGTTTTAAATGCAATTCCAAGGTTGAGCCTTGGGCTTTCACACCTAACTTAAATCGCAACCTACGCTCCCTTTACGCCCAGT
+
FFFFFFFFFFFFFFFFFFFFFFFFFFFFFFFFFFFFFFFFFFFFFFFFFFFFF:FFFFFFFFFFFFFFFFFFFFFFFFFFFFFFFFFFFFFFFFFFFFFFFFF:FFFFFFFFFFF:FFFFFFFFFFFFFFFFFFFFFFFFFFFFFFFFFFFFFFFFFFFFFFFFFFFFFFF:FFFFFFFFFFFFFFFFFFFFFFFFFFFFFFF,F:FFFF:FF,,FFFFFFFF,F:FFFFFF:FFFFFFFFFF:F:FFFF
@A00881:241:HJW2NDRXX:1:2127:25075:18270 2:N:0:CGAGAGAA+GATTGGAG
GGTAGCGGACTACTAGGGTATCTAATCCTGTTTGCTCCCCACGCTTTCGTGCCTCAGTGTCAGTTACAGTCCAGCAGATCGCCTTCGCCGCTGGTGTTCTTCCCAATCTCTACGCATTCCACCGCTACACTGGGAATTCCATCTGCCCCTCCTGCACTCAAGCCCGACAGTTTTGGTAGTAGTTCCGAAGTTGAGCCCCGGAATTACGCTACCAACTTGCCCAGCCACCTACGCACCCTTTACGCCCCGG
+
FF,::FFFFFFFFFFFFF,FFFF:FFFFFFFFFFFFFFFFFFFFF:FFFFFFFFF:FFF,FFFFF:F:F:FFFFFFFFFFFFF:FFF:F:FFFFFFFF::FFFFFF:FFFF:FFFFFFFF,FF:FF:FFFFFF:F,FFFF:FFFFFFF:FFFFFFF:,FF:FFFF:,FFF:FF,FFF,FFFFFFF:F,F:FFF,F::F:FF,:F:FF::FF:FF,:FFF::,F::FFFFFF,FFF:F:F:::FFFFFFF:
@A00881:241:HJW2NDRXX:1:2127:26937:18302 2:N:0:CGAGAGAA+GATTGGAG
GGTAGCGGACTACGTGGGTATCTAATCCTGTTCGATCCCCACGCTTTCGTGCCTCAGCGTCAGACAGAAGCCGGTATGCTGCCTTCGCAATCGGAGTTCTTCGCGATATCTAAGCATTTCACCGCTACACCGCGAATTCCGCATACTTCTCTTCCTCTCGAGCATCCCAGTTTCAACCGCTGGCCGGGGTTGAGCCCCGGGCTTTGACGGCTGACTTAAGACGCGGCCTACGCACCCTTTAAACCCAATA
+
FFFFFFFFFFFFFFFFFFFFFFFFFFFFFFFFFFFFFFFFFFFFFFFFFFFFFFFFFFFFFFFFF:F:FFFFFFFFFFFFFFFFFFFFFFFFFFFFFFF:FFFFFFFFFFFFFFFFFFFFFFFFFFFFFFFFFFF,FFFFFFF:FF:FFFFFFFFFFFFFFFFFFFFF:FFFFFFFFFFFFFFFFFFFFFFFFFFFFFFF,FFFFFFFFFFFFFFF:FFF:FFFFFFFFFFFFFFFF:F,FFFFFFFFFF
@A00881:241:HJW2NDRXX:1:2127:31222:18302 2:N:0:CGAGAGAA+GATTGGAG
GGTAGCGGACTACTAGGGTATCTAATCCTGTTTGCTCCCCACGCTTTCGCGCCTCACCGTCAGTTGCTGTCCAGCAGACCGCCTTCGCCACTGGTGTTCCTCCTAATATCTACGCATTTCACCGCTACACTAGGAATTCCGTCTGCCTCTCCAGTACTCAAGATCAACAGTTTCAAATGCAGTTCTGCGGTTAAGCCGCAGGATTTCACATCTGACTTGTCAACCAGGCTACACGCCCTTTACACCCAGT
+
FF::FFFFFFFFFFFFFFFFFFFFFFF,FFFF:FFFFFFFF,FFFFF:FF,FFF,:F:FFFFFF:FFFFFFFFFF:FFFFFFF:FFFFFFFFFFFF,FFFFFFFFFFF:FFFF:FFF:F:FFF:FFFFFFFF,FFFFFFFFFFF:FFFFFFFFFFFFFFFF:FFFF,,FFFFFFFFFF,FFF,FFF:::FFFFF::FFFFF:,:,FFFFFFFFFFF,F,:,FF,:,FFFFF,:::FF,F,FFFF:,:FFF
@A00881:241:HJW2NDRXX:1:2127:18964:18803 2:N:0:CGAGAGAA+GATTGGAG
GGTAGCGGACTACAAGGGTATCTAATCCTGTTTGCTACCCATGCTTTCGAGCCTCAGCGTCAGTTGGTGCCCAGTAAGCCGCCTTCGCCACTGGTGTTCCTCCCGATATCTACGCATTCCACCGCTACACCGGGAATTCCGCTTACCTCTGCACTACTCAAGACCGGCAGTTTTGAAAGCAATTCATAGGTTGAGCCTATGGATTTCACTTCCAACTTGTCAGCCCGCCTGCGCTCCCTTTACACCCAGT
+
FFFFFFFFFFFFFFFFFFFFFFFFFFFFFF:FFFFFFFFFFFFFFFFFFFFFFFFFFFFFFFF:FFFFFFFFFFFFFFFFFFFFFFFFFFFFFFFFFFFFFFFFFFFFFFFFFFFFFFFFFFFFFFFF:FFFFFFFFFFFFFFFFFFFFFFFFFFFFFFFF:FFFFFFFF,FFF:FFFFF:FFFFFFFFFFFFFFFFF,FFFFF,FF:FFFFFF,FFF,FFFFFFFFFFFFFFFFFFFFFFFF,FFFFFF
@A00881:241:HJW2NDRXX:1:2127:23330:18912 2:N:0:CGAGAGAA+GATTGGAG
GGTAGCGGACTACTAGGGTATCTAATCCTGTTTGCTCCCCACGCTTTCGAGCCTCAACGTCAGTTACCGTCCAGTAAGCCGCCTTCGCCACTGGTGTTCTTCCTAATATCTACGCATTTCACCGCTACACTAGGAATTCCGCTTACCTCTCCGGCACTCCAGCCAAACAGTTTCCAAAGCAGTCCCTGCGTTAAGCACAGGGCTGTCACTTCAGACTTGCCTCGCCGTCTACGCTCCCTTTACACCCAGT
+
FFFFFFFFFFFFFFFFFFFFFFFFFFFFFFFFFFFFFFFFFFFFFFFFFFFFFFFFFFFFFFFFFFFFFFFFFFFFFFFFFFFFFFFFFFFFFFFFFFFFFFFFFFFFFFFFFFFFFFFFFFFFFFFFFFFFFFFFFFFFFFFFFFFFFFFFFFFFFFFFFFFFF,,FFFFFFFFFFFFFFFFFFFFFFFFFFFFFFFFFFFFF,FFFFFFFFFFFFFFFFFFFFFFFFFFFFFFFFFFFFFFFFFFFFF
@A00881:241:HJW2NDRXX:1:2127:30101:20650 2:N:0:CGAGAGAA+GATTGGAG
GGTAGCGGACTACGTGGGTATCTAATCCTGTTCGATCCCCACGCTTTCGTGCCTCAGCGTCAGACAGAAGCCGGTATGCTGCCTTCGCAATCGGAGTTCTTCGCGATATCTAAGCATTTCACCGCTACACCGCGAATTCCGCATACTTCTCTTCCTCTCGAGCATCCCAGTTTCAACCGCTGGCCGGGGTTGAGCCCCGGGCTTTGACGGCTGACTTAAGACGCGGCCTACGCACCCTTTAAACCCAATA
+
FF,:FFFFFFFFFFFFFFFFFFFFFFFFFFFF:F:FFFFF:FFFFFFFFFFFFFFFFFFFFF:FFFFFFFFFFFFFFFFFFFFFFFFFFFFFFFFFFFFFFFFFFFFFFFFFFFFFFFFFFFFFFFFFFF:FFFFFFFFFFFFFF:FFFFFFF:FFFFFFFF:FFFFFFFFFFFF:FFFFFFFFFFFFFFFFFFFFFFF:FF,FF,FFFF:F:FFFFFFF,FFFFFFFFFFFF:FFFF:FFFFFFFF,,F
@A00881:241:HJW2NDRXX:1:2127:24180:20791 2:N:0:CGAGAGAA+GATTGGAG
GGTAGCGGACTACGAGGGTATCTAATCCTGTTTGCTCCCCTAGCTTTCGCACCTCAGCGTCAGTTATGGCCCAGAAGACTGCCTTCGCCATTGGTGTTCTTCCCAATATCTGCGCATTTCACCGCTACACTGGGAATTCCATCTTCCTCTACCAAACTCGAGCCTGCCAGTTCAAAATCCGGCTGAGGGTTGAGCCCCCAGATTGGAGATCTTGCTTGGCAAGCCGCCTACGCGCGCTTTACGCCCAATA
+
FFFFFFFFFFFFFFFFFFFFFFFFFFFFFFFFFFFFFFFFFFFFFFFFFFFFFFFFFFFFFFFFFFFFFFFFFFFFFFFFFFFFFFFFFF:FFFFFFFFFFFFFFFFFFFFFFFF:FFFFFFFFFFFFFFFFFFF:FFFFFFFFFFFFFFFFFFFFFFFF:FFFFFFFFFFFF:FFFFFFFFFFFFF:FFFFFF:FFFFFFFFFFFFFFFFFF:FFFFFFFFFFFFFFFFFFFFFFFFFFFFFFFFFFF:
@A00881:241:HJW2NDRXX:1:2127:28122:21355 2:N:0:CGAGAGAA+GATTGGAG
GGTAGCGGACTACCAGGGTATCTAATCCTGTTCGATCCCCACGCTTTCGTGCATCAGCGTCAGTCATGGCTTGGCAGGCTGCCTTCGCGATCGGGGTTCTGCGTGATATCTAAGCATTTCACCGCTACACCACGCATTCCGCCTGCCTCAAACATACTCAAGCCCCCCAGTTTCAACGGCAATTCTATGGTTGAGCCACAGACTTTCACCGCTGACTTAAAAGGCCGCCTACGCACCCTTTAAACCCAAT
+
FFFFFFFFFF:FFFFFFFFFFFFFFFFFFFFFFFFFFFFFFFFFFFFFFFFFFFFFFFFFFFFFFFFFFFFFFFFFFFFFFFFFFFFFFFFFFFFFFFFFFFFFFFF:FFFFFFFFFFFFFFFFFFFFFFFFFFFFFFFFFFFFFFFFFFFFFFFFFFFFFFFFFFFFFFFFFFFFFFFFFFFFFFFFFFFFFFFFFFFFFFFFFFFFFFFFFFFFFFFFFFFFFFFFFFFFFFFFFFFFFFFFFFFF:F
@A00881:241:HJW2NDRXX:1:2127:25979:21903 2:N:0:CGAGAGAA+GATTGGAG
GGTAGCGGACTACTAGGGTATCTAATCCTGTTCGATCCCCACGCTTTCGTGCCTCAGCGTCAGACAGAAGCCGGTATGCTGCCTTCGCAATCGGAGTTCTTCGCGATATCTAAGCATTTCACCGCTACACCGCGAATTCCGCATACTTCTCTTCCTCTCGAGCATCCCAGTTTCAACCGCTGGCCGGGGTTGAGCCCCGGGCTTTGACGGCTGACTTAAGACGCGGCCTACGCACCCTTTAAACCCAATA
+
FFFFFFFFFFFFFFFFFFFFFFFFFFFFFFFFFFFFFFFFFFFFFFFFFFFFFFFFFFFFFFFFFFFFFFFFFFFFFFFFFFFFFFFFFFFFFFFFFFF:FFFFFF:FFFFFFFFFFFFFFFFFF:FFFFFFFFFFFFFF:FF,FF:FFFFFFFFFFFFFFFF,FFFFFFFFFFFFFFFFFFFFFFF:FFFFFFFFFFFFFFFFFFFFFFFFFFFF:F:FFFFFFFFFFFFFFFFFFFF:FFFFFFFFFF
@A00881:241:HJW2NDRXX:1:2127:25635:21934 2:N:0:CGAGAGAA+GATTGGAG
GGTAGCGGACTACGTGGGTATCTAATCCTGTTTGCTCCCCACGCTTTCGTGCCTCAGTGTCAGTTACAGTCCAGTGAATCGCCTTCGCCGCTGGTGTTCCTCCTAATATCTACGCATTCCACCGCTACACTAGGAATTCCATTCACCCCTCCTGCACTCAAGCCCAACAGTTTTGGTAGTAGTTCCGAAGTTGAGCCCCGGAATTACGCTACCAACTTGCCAAACCACCTACGCACCCTTTACGCCCAGT
+
FF:,FFFFFFFFFFFFFFFFFFFFFFFFFFFFFFFFFFFFFFFFFFFFFFFFFFF:FFFFFFFFFFFFFFFF:FFFFFFFFFFFFFFFFFFFFFFFFF:FFFFFFFF,FFFFFFFFFFFFFFFFFFFFFFFF:FFFFFFFF,FFFFFFFFFFFFFFFF:FFFFFFFFFFFFFFFFFFF:F:FFFFFFFFFF:F:FF:FFFF:,FFFFF:F,,FFF,FFFFFFFF:FFF:,FFFFFFF,FF:F,,,FFF::
@A00881:241:HJW2NDRXX:1:2127:29704:21934 2:N:0:CGAGAGAA+GATTGGAG
GGTAGCGGACTACGTGGGTATCTAATCCTGTTTGCTCCCCACGCTTTCGAGCCTCAACGTCAGTTACGGTCCAGTAAGCCGCCTTCGCCACCGGTGTTCCTCCTGATATCTACGCATTTCACCGCTACACCAGGAATTCCGCTTACCTCTCCCGCACTCCAGCTCAACAGTTTCCAAAGCACTCCCCGTGTTAAGCACCGGGTTTTCACTCCAGACTTGCTGCGCCGTCTGCGCTCCCTTTACACCCAGT
+
FFFFFFFFFFFFFFFFFFFFFFFFFFFFFFFFFFFFFFFFFFFFFFFFFFFFF:FFFFFFFFFFFFFFFFFFFFFFFFFFFFFFFFFFFFFFFFFFFFFFFFFFFFFF:FFFFFFFF:FFFFFFFFFFFFFFFFF:FFFFFFFFFFFFFFFFFFFFFFFFFFFFFFFFFFFFFFFFFFFFFFFFFFFFFFFF:FFF:FFFFFF:,FFFFFFFFFFF:FFFFFFFFFFF:FFFFFFFFFFFFFFFFFFFF:
@A00881:241:HJW2NDRXX:1:2127:32841:22608 2:N:0:CGAGAGAA+GATTGGAG
GGTAGCGGACTACAGGGGTATCTAATCCTGTTTGCTCCCCACGCTTTCGTGCCTCAGTGTCAGTTACAGTCCAGTGAATCGCCTTCGCCGCCGGTGTTCTTCCCAATATCTACGCATTCCACCGCTACACTGGGAATTCCATTCACCCCTCCTGCACTCAAGCCCGACAGTTTTAGTAGTAGTTCCGAAGTTGAGCCCCGGAATTACGCTACTAACTTGCCGAACCACCTACGCACCCTTTACGCCCAGT
+
FFFFFFFFFFFFFFFFFFFFFFFFFFFFFFFFFFFFFFFFFFFFFFFFFFFFFFFFFFFFFFFFFFFFFFFF:FFFFFFFFFFFFFFFFFFFFFFFFFFFFFFFFFFFFFFFFFFFFFFFFFFFFF:FFFFFFFF,FFFFFFFFFFFFFFFFFFFFFFFFF:FFFFFF,FFFF:F,FFFFFFFFFFFFFFFFFFFFFFFFF:FFFFF:FFFFF:FFFFFFFFFFFFFFFFFFFFFFFFFFFFFFFFF:FF
@A00881:241:HJW2NDRXX:1:2127:17626:22842 2:N:0:CGAGAGAA+GATTGGAG
GGTAGCGGACTACGGGGGTATCTAATCCCTTTCGCTACCCTGACCTTCGTACCTCAGCGTCAGCTCATGTCCAGGAACCCGCCTTCGCCACGAGTCTTCTTCTTGATATCTACGCATTTCACTGCTACACCAAGAATTCCGGTTCCCCCTCCATCGCTCTAGCAGGGTAGTTTCACGCGCATTCCAGAGGTTGAGCCCCTGCCTTTCACGCGCACCTTGCCCCGCCGCCTACGTACCCTTTACGCCCAGT
+
FFFFFFFFFFFFFFFFFFFFFFFFFFFFFFFFFFFFFFFFFFFFFFFFFFFFFFFFFFFFFFFFFFFFFFFFFFFFFFFFFFFFFFFFFFFFFFFFFFFFFFFFFFFFFFFFFFFF:FFFFFFFFFFFFFFF:FF:FFF::FF,FFFFFFFF:F:FFFFFFFFFFFFF,FFFFFFFFFFF:FF:F,FFFFFFF,FFFFFFFF::FFF:FF:FF,:FFFF:,FF:F,FF,F,FFFF,F,FF,:FFFFF,FF
@A00881:241:HJW2NDRXX:1:2127:27254:23641 2:N:0:CGAGAGAA+GATTGGAG
GGTAGCGGACTACCAGGGTATCTAATCCCGTTTGCTCCCCACGCTTTCGCGCCTCAGCGTCAGTTGTCGTCCAGCAAGCCGCCTTCGCCACTGGTGTTCCTCCGTATATCTACGCATTTCACCGCTACACACGGAATTCCGCTTGCCTCTCCGATACTCAAGACACACAGTTTCAAAAGCAGGTTACGGGTTGAGCCCGTAATTTTCACTTCTGACTTGCCTTCCCGCCTACACTCCCTTTACACCCAGT
+
FFFFFFFFFFFFFFFFFFFFFFFF:FFFFFFFFFFFFFFFFFFFFFFFFFFFFFF:FFFFFFFFFFFFFFFFFFFFF:FFF:FF:FFFFFFFFFFFFFFFFFFFFFFFFFFFFFFFF:FFFFFFFFFFFFFF:FF,FFFFFFFFFFFFFFFFFFFFFFFFFFFFFFFFFFFFFFFFFFFF:FFFFFFF:FFFFFFFFFFF,FFFFF:::F:FFFFFFFFFF,FFFFF,FFFFFFFFFF:FF::FFFFF,F
@A00881:241:HJW2NDRXX:1:2127:32099:24236 2:N:0:CGAGAGAA+GATTGGAG
GGTAGCGGACTACAAGGGTATCTAATCCTGTTTGCTCCCCACACTTTCGTGCCTCAACGTCAGTTTCTGTCCAGAAAGTCGCCTTCGCCACTGGTGTTCCTCCTAATATCTACGCATTTCACCGCTACACTAGGAATTCCACTTTCCTCTCCAGTACTCAAGAATAACAGTTTTAGTTGCAGTTCCTCAGTTAAGCCGAGGGATTTCACAACTAACTTATTTTCCCGTCTACGCACCCTTTACACCCAAT
+
FF:,FFFFFFFFFFFFFFFFFFF:FFF:FFFFFFFFFFFFFFFFFFFFFFFFFFFFFFFFFFFFFFFFFFFF:FFFFFFFFFFFFFFFFFFFFFF:FFFFFFFFFFFFFFFFFFFFFFFFFFFFFFFF,FF,FFFFFF::F:FFFFFFFFF:FFFFFFFF:FF:FFFFFFFFFF:FFFFFF,FF:FFF:,FFFFFFFFFFFFF,FFFF:FF,FF::FFFFFFF,F:,:FFFFFFFF::,FF,FF,FF:FF
@A00881:241:HJW2NDRXX:1:2127:22914:24893 2:N:0:CGAGAGAA+GATTGGAG
GGTAGCGGACTACCCGGGTATCTAATCCTGTTTGCTCCCCACGCTTTCGCACCTTAGCGTCAGTTAAGTTCCAGCAGATCGCCTTCGCAATGGGTATTCTTGGTGATATCTACGGATTTTACCCCTACACCACCAATTCCATCTGCCTCTCCCCCACTCTAGACTATCAGTTTCAAATGCAGGCCATGGGTTAAGCCCATGGTTTTCACATCTGACTTGACAGCCCGCCTACGCGCCCTTTACACCCAGT
+
FFF:FFFFFFFFFFFFFFFFFFFFFFFFFFFFFFFFFFFFFFFFFFFFFFFFF:FFFFFFFFFFFFFFFFFFFFFFFFFFFFFFFF:FF:FFFFF:FFFFFF:FFFF:FFFFF:FFFFFFFFFFFFFFFFFFFFFFFFFFFFFFFFFFFFFFFFFFFFF:FFFFF:FFFFFFFFFFFFFFFFFFFFFFFFFFFFFFFFFFFFF,FFFFFFFFFFFFFFFFF,FFFFFFFFFFFFFFFFF,F,FFFFFFFF
@A00881:241:HJW2NDRXX:1:2127:13259:25113 2:N:0:CGAGAGAA+GATTGGAG
GGTAGCGGACTACAGGGGTATCTAATCCTGTTTGCTCCCCACGCCTTCGAGCCTCAACGTCAGTTGCCGTCCAGGAAGCCGCCTTCGCCACTGGTGTTCCTCCTAATATCTACGCATTTCACCGCTACACTCGGAATTCCATTCACCCCTCCTGCACTCAAGCCCAGCAGGTTTGGTAGTAGTTCCGAAGTTGAGCCCCGGAATTACGCTACCACCTGGCCCAACCACCTACGCACCCGTTGCGCCCAGT
+
FF,,FFFFFFFFF:FFFFFF:FF:F:F:FFF:FFF:FFFFF:FFF:FFFFFFFFF:F:FFFFFFFFFFFFFF:F,FFFFFFFFFFFFFF:FFFFFF,FFFFFFFFFF,FF:FFFF:,,:F,FFFFFFF,FF,FFF,FFFFF,FFFFFFFFFFFFF,FFF::FFFFF:F:F,,FFF:FFFFFFFFFFFF,F,FF,FFF,FFFF:::FF::F,,F,:FF,F::FFF,FFFFFFFF,,FFF::F,,FF:,,F:
@A00881:241:HJW2NDRXX:1:2127:25599:25128 2:N:0:CGAGAGAA+GATTGGAG
GGTAGCGGACTACAAGGGTATCTAATCCTGTTCGATCCCCACGCTTTCGTGCTTCAGCGTCAGTCTCGCTATGGTATGCTGCCTTCGCAATCGGGGTTCTGCGTGATATCTATGCATTTCACCGCTACACCACGCATTCCGCATACCTCTTCCGAACTCCAGTCCCGCAGTTTCAATGGCAAGCGCACGGTTAAGCCGCACGTTTTCACCGCTGACTTGCGGGTCCGCCTACGCACCCTTTAAACCCAAT
+
FFFFFFFFFFFFFFFF:FFFFFFFFFFFFFFFFFFFFFFFFFFFFFFFFFFFFFFFFFFFFFFFFFFFFFFFFFFFFFFFFFFFFFFFFFFFFFFFFFFFFFFFFFFF:FFFFFF:FFFFFFFFFFFFFFFFFFFFFFFFFFFFFFFFFFFFFFFFFFFFFFFF:::FFFFFFFF:FFF:FFFFFFFFFFFFFFFFFFFFFFFFFFFFFF:FF:FFFFFFFFFFFFFFFFFFFFFFFFFFFFFFFFFFFF
@A00881:241:HJW2NDRXX:1:2127:15609:25426 2:N:0:CGAGAGAA+GATTGGAG
GGTAGCGGACTACAAGGGTATCTAATCCTGTTTGCTCCCCACACTTTCGTGCCTCAATGTCAGTTATCGTCCAGAAAGTCGCCTTCGCCACTGGTGTTCCTCCTAATATCTACGCATTTCACCGCTACACTAGGAATTCCACTTTCCTCTCCGACACTCAAGGGAAGTAGTTTTGGTTGCAGTTCCTCAGTTAAGCCGAGGGATTTCACAACCAACTTGCTCCTCCATCTACGCACCCTTTACACCCACT
+
FFF,FFFFFFFFFFFFFFFFFFFF:FFF:FFF:FFFFFFFFFFF:FFFFFFFFFFFFFFFFFFFFFFFFFFF:FFFFFFFFFFFFFF:FFFFFFFF,FFFFFFF,FFF:F:FFFF:,FFFFFFFFF:FFFF:FFFFFFFFFFFFFFFFFFFFFF::FF:FFFFF:F:F,F:F:FFFFFFF,F,FF::FFF,FF:FFFFFFFFFFF,FF:FFFFF:F:F:FFFFFFFFFFFFFFFFFFF,FFFF,FFFF,F
@A00881:241:HJW2NDRXX:1:2127:32732:25426 2:N:0:CGAGAGAA+GATTGGAG
GGTAGCGGACTACCAGGGTATCTAATCCTGTTTGCTCCCCTGGCTTTCGCATCTCAGCGTCAGCTTCGGTCCAGAAAGGCGCCTTCGCCACCGGTGTTCTTCCCAATATCTACGCATTTCACCGCTACACACGGAATTCCGATTGCCTCTCCAGCACTCAAGAACTACAGTTTCAAATGCAGGCCAGAGGTTGAGCCTCTGGTTTTCACATCTGACTTGCAGTCCCGCCTACACGCCCTTTACACCCAAT
+
FFFFFFFFFFFFFFFFFFFFFFFFFFFFFFFFFFFFFFFFFFFFFFFFFFFFFFFFFFFFFFFFFFF:FFFFFFF:FFFFFFFFFFFFFFFFFFFFFFFFFFFFFFFFFFFFFFFFFFFFFFFFFFFFFFFFFFF:FFFFFFFFFFFF,FFFFFFFFFFFFF,,FFFFFFFFFFFFFFFFFFFFFFFFFFFFFFFFFFFFFFFFFFF,FFFFFFFFFFF,F:FF:FFFFF::FFFF:FFFFFFFFFFFFF
@A00881:241:HJW2NDRXX:1:2127:30409:26694 2:N:0:CGAGAGAA+GATTGGAG
GGTAGCGGACTACCTGGGTATCTAATCCTGTTCGATCCCCACGCTTTCGTGCCTCAGCGTCAGACAGAAGCCGGTATGCTGCCTTCGCAATCGGAGTTCTTCGCGATATCTAAGCATTTCACCGCTACACCGCGAATTCCGCATACTTCTCTTCCTCTCGAGCATCCCAGTTTCAACCGCTGGCCGGGGTTGAGCCCCGGGCTTTGACGGCTGACTTAAGACGCGGCCTACGCACCCTTTAAACCCAATA
+
FFFFFFFFFFFFFFFFFFFFFFFFFFFFFFFFFFFFFFFFFFFFFFFFFFFFFFFFFFFFFFFFFFFFFFFFFFFFFFFF:FFFFFFFFFFFFFFFFFFFFFFFFFFFFFFFFFFFFFFFFFFFFFFFFF:FFFFFFFFFFFFFFFFFFFFFFFFFFFFFFFFFFFFFFFFFFFFFFFFFFFFFFFFFFFFFFFFFFFFFFFFFFFFFFFFFFFFFFF::FF,FFFFFF:F:FFFFF:F,FFFFFFF:FF
@A00881:241:HJW2NDRXX:1:2127:32244:26772 2:N:0:CGAGAGAA+GATTGGAG
GGTAGCGGACTACACGGGTATCTAATCCTGTTTGATACCCGCACTTTCGAGCATCAACGTCAGTTACGGTCCAGCAGGCTGCCTTCGCAATCGGAGTTCTTCGTGATATCTATGCATTTCACCGCTACACCACGAATTCCGCCTGCCTATGCCGCACTCAAGGCCCCCAGTTTCAACTGCAATTCTACGGTTGAGCCGCAAACTTTCACAACTGACTTAAGGACCCGTCTACGCTCCCTTTAAACCCAAT
+
FFFFFFFFFFFFFFFFFFFFFFFFFFFFFFFFFFFFFFFFFFFFF:FFFFFFFFFFFFFFFFFFFFFFFFFFFFFFFFFFFFFFFFFFFFFFFFFFFFFFFFF:FFFFFFF:FFFFFFFF:FFFFFFFFFFFFFFFFFFFFF:FF:FFFFFFFFFFF:FFFFFFFFFFFFFFFFFFFFFFFFFFFFFFFFFFFFFFF,FFFFFFFFFFF:F:FFFFF:F:F:FFFF,,FFFFFFFFFFF:F:F:FFFFFF
@A00881:241:HJW2NDRXX:1:2127:15555:26866 2:N:0:CGAGAGAA+GATTGGAG
GGTAGCGGACTACTCGGGTATCTAATCCTGTTTGCTCCCCACGCTTTCGAGCATCAGCGTCAGTTACAGTCCAGTAAGCTGCCTTCGCAATCGGAGTTCTTCGTGATATCTAAGCATTTCACCGCTACACCACGAATTCCGCCTGCCTCTACTGTACTCAAGACACCCAGTATCAACTGCAATTTTACGGTTGAGCCGCAAACTTTCACAACTGACTTAAGCGTCCGCCTACGCTCCCTTTAAACCCAAT
+
FFFFFFFFFFFFFFFFFFFFFFFFFFFFFFFFFFFFFFFFFFFFFFFFFFFFFFFFFFFFFFFFFFFFFFFFFFFF:FFFFFFFFFFFFFFFFFFFFFFFFFFFFFFFFFFFFFFFFFFFFFFFFFFFFFFFFF:FFFFFFFFFFFFFFFFFFFFFFFFFFFFFFFFFFFFFFFFFFFFFFFFFFFFFFFFFFFFFFFFFFFFFFFFFFFFFFFFFFFFFFFFFFF:FFFFFFFFFFFFF,FFFFFFF,F
@A00881:241:HJW2NDRXX:1:2127:32108:26944 2:N:0:CGAGAGAA+GATTGGAG
GGTAGCGGACTACGTGGGTATCTAATCCTGTTTGATACCCACACTTTCGAGCATCAGTGTCAGTTGCAGTCCAGTGAGCTGCCTTCGCAATCGGAGTTCTTCGTGATATCTAAGCATTTCACCGCTACACCACGAATTCCGCCCACCTCTACTGTACTCAAGACAGCCAGTATCAACTGCAATTTTACGGTTGAGCCGCAAACTTTCACAACTGACTTAACTGTCCACCTACGCTCCCTTTAAACCCAAT
+
FF,,FFFFFFFFFFFFFFF:FFF:FFFFFFFFFFFFFFFFFFFFFFFFFFFFFFFFFFFFFFFFFFFFFFFFFFFF:FFFFFFFFFFFFFFFFFFFFFFFFFFFFFFFFFFFFFFFF:FF:FFFFFFFFFFFFFFFFFFFFFFFFFFFFFFFFFFFFFF:FFFFFFFFFFFFFF,FFFFFFF:FFFFFFFFFF:FFFFFF:FFFF:FFFFF,FFFFFFFF,,FFFFFFFFFFFFFFFF,FF,F:FFFFFF
@A00881:241:HJW2NDRXX:1:2127:28483:26991 2:N:0:CGAGAGAA+GATTGGAG
GGTAGCGGACTACTCGGGTATCTAATCCTGTTTGCTCCCCACGCTTTCGTGACTCAGCGTCAGTTTCAGTCCAGTAAGCCGCCTTCGCCACCGGTGTTCCTCCCAATATCTACGCATTTCACCGCTACACTGGGAATTCCGCTTACCTCTCCTGCACTCTAGTCTGACAGTTTCTTATGCAGTTTCGGGGTTAAGCCCCGAAATTTCACATATGACTTATCTGACCGCCTACTCACCCTTGACACCCAGT
+
FFFFFFFFFFFFFFFFFFFFFFFFFFFFFFFFFFFFFFFFFFFFFFFFFFFFFFFFFFFFFFF:FFFFFFFFFFFFFFFFFFFFFFFFFFFFFFFF,FFFFFFFFFFFFFFFFFFFFFFFFFFFFFF:FFFFFFFFFFFFFFFFFFFFFFFFFFFFFFFFFF:FFFFFFF:FFFFFFFFF:FFFFFFFFFFFFFFFFFFFFFFF,FFFFFFFFF:FFFFFFF:FFFF,FF,F,F,FFFFF,FFFFFFFFF
@A00881:241:HJW2NDRXX:1:2127:24569:27258 2:N:0:CGAGAGAA+GATTGGAG
GGTAGCGGACTACTCGGGTATCTAATCCTGTTTGCTACCCATGCTTTCGAGCCTCAGCGTCAGTTGGTGCCCAGTAAGCCGCCTTCGCCACTGGTGTTCCTCCCGATATCTACGCATTCCACCGCTACACCGGGAATTCCGCTTACCTCTGCACTCCTCAAGACCGACAGTTTTGAAAGCAGTTCATAGGTTGGGCCTATGCCTTTCACTTCCACCTGGGCAGCCCGCCTGCGCTCCCTTTACACCCAGT
+
FF:,FFFFFFFF,:FFFFF,FFF,F:F:FFFFFFFFFFF:FFFFF:FFFFFFFFFFFFFFFFF:F:FFF::FFFFFFFFFFF:FFFFFFFFFF:FF:FFFFFFFFFF:FFFFFFFF:FFFF:FFFFFF,FFFFFF,FFFFFFFFFF:FFFFFF:F,FFFF,FF:FFFFFF::FFF,:FF,FFFFFFFFFF:FF,FF,::FFF:FFFF::FFFF,,,F,F,:,F,,FFFFFFFFF,:FF,:F,F:,F,,FF
@A00881:241:HJW2NDRXX:1:2127:18457:27477 2:N:0:CGAGAGAA+GATTGGAG
GGTAGCGGACTACTTGGGTATCTAATCCTGTTCGATCCCCACGCTTTCGTGCCTCAGCGTCAGACAGAAGCCGGTATGCTGCCTTCGCAATCGGAGTTCTTCGCGATATCTAAGCCTTTCACCGCGACACCGCGAATTCCGCATACGTCTCTTCCTCTCGAGCATCCCAGTTTCAACCGCTGGCCGGGGTTGAGCCCCGGGCTTTGACGGCTGACTTAAGACGCGGCCTACGCACCCTTTAAACCCAATA
+
FFFFFFFFFFFFFFFFFFF:FFFF:FFFFFFFFFFFFFFFFFFFF:FFFFFFFFFFFFFFFFFF::FF:FFFFFFFFFFFFFF:FFFFFFFFFFFFFFF,FFFFFF,FFFFFFFF,FF:F:FFFF,:FFFFFFFFF:FF:F:F,FF,FF:FFFFF:FFFFFFFFFFFFFF:FFF,FFF:F,FFFFFFFFFF:F:FF:F::F,F,,FFF:FFFFFFFF,F:,FFFF::FF,:FF,::F:FF:F,FFF:FFF
@A00881:241:HJW2NDRXX:1:2127:28339:27555 2:N:0:CGAGAGAA+GATTGGAG
GGTAGCGGACTACGTGGGTATCTAATCCTGTTTGCTCCCCACGCTTTCGCGCCTCAGCGTCAGTTGTCGTCCAGCAAGCCGCCTTCGCCACTGGTGTTCCTCCGTATATCTACGCATTTCACCGCTACACACGGAATTCCGCTTGCCTCTCCGATACTCAAGATAGACAGTTTCAAATGCAGTTTCCGGGTTGAGCCCGGAGAGTTCACATCTGACTTGCCTACCCGCCTACGCGCCCTTTACACCCAGT
+
FFFFFFFFFFFFFFFFFFFFFFFFFFF:FFFFFFFFFFFFFFFFFFFFF:FFFFFFFFFFFFFFFF:FFFFFFFFFFFFFFFFFFFFFFFFFFFFFFFFFFFFF:FFFFFFFFFFF:FFFFFFFFF,FFF:FFFF:FFFFFF:FFFFFFFFF,FFFFFFF:FFFFFFFFFFFFFFFFFFFFFF,FF,FFFFFFFFFFFF,FFF,FFFFFFFFFFFF:,F:F,FFFF:FFFFFFFFFFFF,FFF:FFF,:,
@A00881:241:HJW2NDRXX:1:2127:16369:27618 2:N:0:CGAGAGAA+GATTGGAG
GGTAGCGGACTACGGGGGTATCTAATCCTGTTTGCTCCCCACGCTTTCGTGACTCAGCGTCAGTTTCAGTCCAGTAAGCCGCCTTCGCCACCGGTGTTCCTCCCAATATCTACGCATTTCACCGCTACACTGGGAATTCCGCTTACCTCTCCTGCACTCTAGCTTACCAGTTTCTTATGCAGTTCCGGGGTTGAGCCCCGAAATTTCACATCTGACTTAATAAGCCGCCTACTCACCCTTTACACCCAGT
+
FFFFFFFFFFFFFFFFFFFFFFFFFFFFFFFFFFFFFFFFFFFFFFFFFFFFFFFFFFFFFFFFFFFFFFFFFFFFFFFFFFFFFFFFFFFFFFFFFFF:FFFFFFFFFFFFFFFFFFFFFFFFFFFFFFFFFFFFFFFFFFFFFFFFFFFFFFFFFFFFFFFFFFFFFFFFFFFFFFFFFFFFFFFFF:FFFFFFFFFFFFF,FFFFFFF,FFFFFFFFFFFFFFFFFF:FFF:FFFF:FFFFFFFFFF
@A00881:241:HJW2NDRXX:1:2127:26178:27759 2:N:0:CGAGAGAA+GATTGGAG
GGTAGCGGACTACTTGGGTATCTAATCCTGTTTGCTCCCCACGCTTTCGCTCCTCAGCGTCAGTTATGTGCCAGATAGTCGCCTTCGCCACTGATGTTCCTCCAGATATCTACGGATTTCACTCCTACACCTGGAATTCCACTATCCTCTCACACCCTCCAGTTTGCCAGTTTCAAAGGCAGTTCCCACGTTGAGCGCGGGGCTTTCACCCTTGACTTGACATACCGCCTACGAGCGCGTTACGCCCAGT
+
FF,,FFFFFFFFFFFFFFFFFFFFFFFFFFFFFFFF,:FF,FFFFFFFFFFFFFFFFFFF:FFFFFFF:FFFF,:FFF:FFFFFFFFFFFFFF:FFFFFFF::FFFFFFF:FFFF::FF,F:F:FFFF:F:,FFF,FFFFFFF:FFFFFF:FFFF,FFFFFFF,FFF:,F:F:FF,,:FF:FFFFFFF:::F,FF:F::FFF,F:FF,:FFFFFF:F,:,F:FF:,FFFFF:,F::FF:FFFF:,,FF:F
@A00881:241:HJW2NDRXX:1:2127:30346:27837 2:N:0:CGAGAGAA+GATTGGAG
GGTAGCGGACTACTGGGGTATCTAATCCTGTTCGATACCCACGCTTTCGTGCTTCAGCGTCAGTTGGGCGCCGGTGCGCTGCCTTCGCAATCGGAGTTCTGCGTGATATCTATGCATTTCACCGCTACACCACGCATTCCGCGCACTTCTCGCCCACTCAAGCGCCCCAGTTTCAACGGCGGCGGAAGGTTGAGCCCCCCGGTTTGACCGCTGACTTGAGGCGCCGCCTACGCACCCTTTAAACCCAATA
+
FFFFFFFFFFFFFFFFFFFFFFFFFFFFFFFFFFFFFFFFFFFFFFFFFFFFFFFFFFFFFFFFFFFFFFFFFFFFFFFFFFFFFFFFFFFFFFFFFFFFFFFFFFFFFFFFFFFFFFFFFFFFFFFFFFFFFFFFFFFFFFFFFFFFFFFFFFFFFFFF:FFFFFFFFFFFFFFFFFFFFFFFFFFFFFF:FFFFFFFFFFFFFFFFFFFF,F:FFFFFFFFFFFFFFFFFFFFFFFF,:FFFFFFFF,
@A00881:241:HJW2NDRXX:1:2127:32190:27837 2:N:0:CGAGAGAA+GATTGGAG
GGTAGCGGATACTCGGGTATCTAATCCTGTTCGATCCCCACGCTTTCGTGCCTCAGCGTCAGACAGAAGCCGGTATGCTGCCTTCGCAATCGGAGTTCTTCGCGATATCTAAGCATTTCACCGCTACACCGCGAATTCCGCATACTTCTCTTCCTCTCGAGCATCCCAGTTTCAACCGCTGGCCGGGGTTGAGCCCCGGGCTTTGACGGCTGACTTAAGACGCGGCCTACGCACCCTTTAAACCCAATAA
+
FF:,FFFFFFFFFFFFFFFFFFFFFFFFFFFFFFFFFFFFFFFFFFFFFFFFFF:FFFFFF:F:FF:FFFFFFFFFFFFFFFFFFFFFFFFFFFFFFFFFFFFF:FFFFFFFFFF:FFFFF:FFFFFFFFFF:FFFFFFFF,FFFFFFFFFFF:FFFFF,FFF,FF:FFFFFFFFFFFFFFFFFFFFFFFF,,FFFFFFF,FFFF:::FFFFFF:FF:,F,FFFFFFFFFFFFF,:FFF,,:F:FF,F,F
@A00881:241:HJW2NDRXX:1:2127:18285:28494 2:N:0:CGAGAGAA+GATTGGAG
GGTAGCGGACTACCTGGGTATCTAATCCTGTTCGATCCCCACGCTTTCGTGCCTCAGCGTCAGACAGAAGCCGGTATGCTGCCTTCGCAATCGGAGTTCTTCGCGATATCTAAGCATTTCACCGCTACACCGCGAATTCCGCATACTTCTCTTCCTCTCGAGCATCCCAGTTTCAACCGCTGGCCGGGGTTGAGCCCCGGGCTTTGACGGCTGACTTAAGACGCGGCCGACGCACCCTGTAAACCCACTA
+
:FFFFFFFFFFFFFFFFFF,FFFFF:FFFFFFFFF:F:FF,FF:F:FFFFFFFF:FFFFFFFF,F:F,FFFFFFFFFFFFFFFFFFFFFFFFFFFFFFFFFFF,FFFFFFFFFFF,,:FF:FFFFFFFFFFFFFFFFFF:FFFF:FFFFFFFFF:FFFFF:FF,FFFF,FFF:FFFFFFFFF:FFFFFF:,FFF,FFFF::F,::FF::F:F:::F,F,F:,FFFF:F,FFFFF,F::,F:,F,,,:,::
@A00881:241:HJW2NDRXX:1:2127:28772:29434 2:N:0:CGAGAGAA+GATTGGAG
GGTAGCGGACTACAAGGGTATCTAATCCTGTTCGATACCCACGCCTTCGTGCTTCAGCGTCAGTTGGGCGCCGGTACGCTGCCTTCGCAATCGGAGTTCTGCGTGATATCTATGCATTTCACCGCTACACCACGCATTCCGCGTACTTCTCGCCCACTCAAGGCACCCAGTTTCAACGGCTCGACGAGGTTGAGGCCCGCACTTTTACCGCTGACTTAAGCGTCCGCCTACGCACCCTTTAAACCCACTA
+
FF::FFFF:FFFFFFFFFF:,FF,F:FFFFF::FFF,FFFFFFF,FFFFFFF,FFFFFFF:FF:FFFF,FFF:FFF:FFFFFFFFFFFFF,,FF,FFFFFFFFFFF,,FFFFF:F:F,FFFFFFFFFFFF,,FFF:FFF:FFFFFFFFFFF:FF::F:FFFFFF,F,FFFFFFFF,FF:,FF:FFFFFF,FF:F,,:FFF,,,FFFF,:,FFF,FFFFFF,,F,FFF,:FFF,F:FF:FFF,FF,FF,:F
@A00881:241:HJW2NDRXX:1:2127:32805:29590 2:N:0:CGAGAGAA+GATTGGAG
GGTAGCGGACTACCGGGGTATCTAATCCTGTTTGCTCCCCACGCTCTCGCGCCTCAGCGTCAGTTGTCGTCCAGCAATCCGCCTTCGCCACTGGTGTTCTTCCGTATATCTACGCATTTCACCGCTACACACGGAATTCCGATTGCCTCTCCGATACTCAAGACCGGCAGTTTCAAATGCAGGCTATGGGTTAAGCCCATAGTTTTCACATCTGACTTGTCAGCCCGCCTACGCGCCCTTTACACCCAGT
+
FFFFFFFFFFFFFFFFFFFFFFFFFFFFFFFFFFFFFFFFFFFFFFFFFFFFFFFFFFFFFFFFFFFFFFFFFFFFFFFFFFFFFFFFFFFFFFFFFFFFFFFFFFFFFF:FFFFFFFFFFFFFFFFFFFFFFFFFFFFF:FFFFFFFFFFFFFFFFFFFFFFFFFFF:FFFFFFFFFFFFFFFFFFF:FFFFFFFF:FFFFFFFFF,FFFFFFFFFFFFFFFFFFFFFFFFFFFFFFFFFFFFFFF:FF
@A00881:241:HJW2NDRXX:1:2127:27959:29778 2:N:0:CGAGAGAA+GATTGGAG
GGTAGCGGACTACAAGGGTATCTAATCCTGTTTGCTCCCCACGCTTTCGTGTATGAGCGTCAGTGGCCTCCCAGGGGGCTGCCTTCGCCTTCGGTGTTCTTCCACATATCTACGCATTTCACTGCTACACGTGGAATTCCACCCCCCTCTGAGACACTCTAGTTCGACAGTCACATAGGACCCTCCCAGGTTAAGCCCGGGGATTTCACCTCTGTCTTATCGAACCGCCTGCACACCCTTTACGCCCAGA
+
FFF:FFFFFFFFF,FFFFFFFFFFFFFFFFFFFFFFFFFF:F:F:FFFFF:F:FFFFFFFFFFF:FFFFFFFFFFFFFFFFFFFFFFFFFFFFFFFFFFFF:F:FFFFFFFFFFFFFF:FFFFFFFFFFFFFFFFF,FFFFFFFFFFFFFFFF:FFFFFF:FFF:FFFFFFFFFFFFFFF:FFFFFF,FFFFFFFFFFFF:,FF:FF:FFFFFFFFF,:FF,FFFFFFFF:::F:FFFF:FFFFFFF,,,
@A00881:241:HJW2NDRXX:1:2127:32904:29982 2:N:0:CGAGAGAA+GATTGGAG
GGTAGCGGACTACCTGGGTATCTAATCCTGTTCGATCCCCACGCTTTCGTGCCTCAGCGTCAGACAGAAGCCGGTATGCTGCCTTCGCAATCGGAGTTCTTCGCGATATCTAAGCATTTCACCGCTACACCGCGAATTCCGCATACTTCTCTTCCTCTCGAGCATCCCAGTTTCAACCGCTGGCCGGGGTTGAGCCCCGGGCTTTGACGGCTGACTTAAGACGCGGCCTACGCACCCTTTAAACCCAATA
+
FFFFFFFFFFFFFFFFFFFFFFFFFFFFFFFFFFFFFFFFFFFFFFFFFFFFFFFFFFFFFFFFFFFFFFFFFFFFFFFFFFFFFFFFFFFFFFFFFFFFFFFFFFFFFFFFFFFFFFFFFFFFFFFFFFFFF:FF:FFFFFFFFFFF:FFFFFFFFFFFFFFFFFFFFFFFFFFFFFFFFFFFFFFFFFFFFFFFFFFFFFFFFFFFF:FFFFFFFFF:FFFFFFFFFFFFFFFFFFFFFFFFFF,FFF
@A00881:241:HJW2NDRXX:1:2127:18448:30248 2:N:0:CGAGAGAA+GATTGGAG
GGTAGCGGACTACATGGGTATCTAATCCTGTTTGCTACCCATGCTTTCGAGCCTCAGCGTCAGTTGGTGCCCAGTAGGCCGCCTTCGCCACTGGTGTTCCTCCCGATATCTACGCATTCCACCGCTACACCGGGAATTCCGCCTACCTCTGCACTACTCAAGATTTGTAGTTTTAGTTGCAGTTCCTCAGTTAAGCCGAGGTATTTCACAGCTAACTTGCAAGTCCGTCTACGCACCCTTTACACCCACT
+
FF::FFFFFFFFFFFFFFFFFFFFFFFFFFFFFFFFFFFF:FFFFFFFFFFFFFFFFFFFFFFFFFFFFFFFFFFFFFFFFFFFFFFFFFFFFF:FFFFFFFFFFFFFFFFFFFFF:FFFFFFFFFFFFFFFFFFF:FFFFFFFFFFFFFFFFFFFFFFF:FF::FFF:FFFFFFFFFFFFFFFFFFFFFFFFFFFFFFFFFFFFFF::FFFF,FFF::FFFFFFFF,FFFFFFF:FFF,FFFF::FF,F
@A00881:241:HJW2NDRXX:1:2127:29966:30686 2:N:0:CGAGAGAA+GATTGGAG
GGTAGCGGACTACCCGGGTATCTAATCCTGTTCGATCCCCACGCTTTCGTGCTTCAGCGTCAGTCTCGCTATGGTATGCTGCCTTCGCAATCGGGGTTCTGCGTGATATCTATGCATTTCACCGCTACACCACGCATTCCGCATACCTCTTCCGAACTCCAGTCCCGCAGTTTCAATGGCAAGCGCACGGTTAAGCCGTACGTTTTCACCGCTGACTTGCGGGTCCGCCTACGCACCCTTTAAACCCAAT
+
FFFFFFFFFFFFFFFFFFFFFFFFFFFFFFFFFFFFFFFFFFFFFFFFFF:FFFFFFFFFFFFFFFFFFFFFFFFFFFFFFFFFFFFFFFFFFFFFFFFFFFFFFFFF:FFFFFFFFFFFFFFFFF:FFFFFFFFF,FFFFFFF,:FFF,FFFFFFFFFFFFFFFFFFFFFFFF:FFFFFFFFFFFFFFFFFFFFFFFF,FFF,FFFFFFFF:FFFFF::FF:FFFFFFFFFFFFFFFFFFFFFFFFF,F
@A00881:241:HJW2NDRXX:1:2127:19190:30749 2:N:0:CGAGAGAA+GATTGGAG
GGTAGCGGACTACGTGGGTATCTAATCCTGTTCGATCCCCACGCTTTCGTGCCTCAGCGTCAGACAGAAGCCGGTATGCTGCCTTCGCAATCGGAGTTCTTCGCGATATCTAAGCATTTCACCGCTACACCGCGAATTCCGCATACTTCTCTTCCTCTCGAGCATCCCAGTTTCAACCGCTGGCCGGGGTTGAGCCCCGGGCTTTGACGGCTGACTTAAGACGCGGCCTACGCACCCTTTAAACCCACTA
+
FFFFFFFFFFFFFFFFFFFFFFFFFFFFFFFFFFFFFFFFFFFFFF:FFFFFFFFFFFFFFFFFFFFFFFFFFFFFFFFFFFFFFFFFFFFFFFFFFFFFFFFFFFFFFFFFFFFFFFFFFFFFFFFFFFFFFFFFFFFFFFFFFFFFF:FFFFFFFFFFFFFFFFFFFFF,FFFFFFFFFFFFFFFFFFFFFFFFFFFFFF:FFFFFFFFFFFFFFFFFFF:FFFFFF,FFFF:FF,:FFFFFFF:,FF
@A00881:241:HJW2NDRXX:1:2127:30418:30937 2:N:0:CGAGAGAA+GATTGGAG
GGTAGCGGACTACCCAGGTATCTAATCCTGTTCGATCCCCACGCTTTCGTGCTTCAGCGTCAGTTTCGCTATGGTATGCTGCCTTCGCAATCGGGGTTCTGCGTGATATCTATGCATTTCACCGCTACACCACGCATTCCGCATACCTCTTCCGAACTCCAGTCCCGCAGTTTCAATGGCAAGCGCACGGTTAAGCCGCACGTTTTCACCGCTGACTTGCGGGTCCGCCTACGCACCCTTTAAACCCAAT
+
FFFFFFFFFFFFFFFFFFFFFFFFFFFFFFFFFFFFFFFFFFFFFFFFFFFFFFFFFFFFFFFF:FFFFFFFFFFFFFFFFFFFFFFFFFFFFFFFFFFFFFFFFFFFFFFFFFFFFFFFFFFFFFFFFFFFFFFFFFFFFFFFFFFFFFFFFFFFFFFFFFFFFFFF:FF,FFFFFFFFF:FFFFFFFFFF:FFFFFFFFFFFFFFFFFFFF:FFFFFFFFFFFFFFFFFFFFFFFFF:FFFFFFF:,F
@A00881:241:HJW2NDRXX:1:2127:32072:31360 2:N:0:CGAGAGAA+GATTGGAG
GGTAGCGGACTACCGGGGTATCTAATCCTGTTCGATCCCCACGCTTTCGTGCCTCAGCGTCAGACAGAAGCCGGTATGCTGCCTTCGCAATCGGAGTTCTTCGCGATATCTAAGCATTTCACCGCTACACCGCGAATTCCGCATACTTCTCTTCCTCTCGAGCATCCCAGTTTCAACCGCTGGCCGGGGTTGAGCCCCGGGCTTTGACGGCTGACTTAAGACGCGGCCTACGCACCCTTTAAACCCAATA
+
FFFFFFFFFFFFFFFFFFFFFFFFFFFFFFFFFFFFFFFFFFFFFFFFFFFFFFFFFFFFFFFFFFFFFFFFFFFFFFFFFFFFFFFFFFFFFFFFFFFFFFFFFFFFFFFFFFFFFFFFFFFFFFFFFFFFFFFFFFFFFFFFFFFFFFFFFFFFFFFFFFFFFFFFFFFFFFFFFFFFF:FFFFFFFFFFFFFFFFFFFFFFFFFFFFFFFFFFFFFFFFFFFFFFFFFFFFFFFFFFFF:FFFFFFF
@A00881:241:HJW2NDRXX:1:2127:19786:31626 2:N:0:CGAGAGAA+GATTGGAG
GGTAGCGGACTACTAGGGTATCTAATCCTGTTTGCTCCCCACGCTTTCGCGCCTCAGCGTCAGTTGCTGTCCAGTTGACCGCCTTCGCCACTGGTGTTCCTCCTAATATCTACGCATTTCACCGCTACACTAGGAATTCCGTCAACCTCTCCAGTACTCAAGAACCGCAGTTTCAAATGCAGGCCATGGGTTAAGCCCATGGGTTTCACATCTGACTTGCCATCACGCCTACACGCCCTGTACACCCAGT
+
FFFFFFFFFFFFFFFFFFFFFFFFFFFFFFFFFFFFFFFFFFFFFFFFFFFFFFFFFFFFFFFFFFFFFFFFFFFFFFFFFFFFFFFFFFFFFFFFFFFFFFFFFFFFFFFFFFFFFFFF:FFFFFFFFFFFFFFFFFFFFFFFFFFFFFFFF:FFFFF:FFF:FFFFFFFFFFFFFFFFFFFFF,FFFFFFFFFFFFFFFFF::FFFFFFFFFFFFFFFFFFFFFFFFFFFFFFFFFF,FF:FFFFFFF
@A00881:241:HJW2NDRXX:1:2127:24334:31861 2:N:0:CGAGAGAA+GATTGGAG
GGTAGCGGACTACTCGGGTATCTAATCCTGTTCGATCCCCACGCTTTCGTGCCTCAGCGTCAGACAGAAGCCGGTATGCTGCCTTCGCAATCGGAGTTCTTCGCGATATCTAAGCATTTCACCGCTACACCGCGAATTCCGCATACTTCTCTTCCTCTCGAGCATCCCAGTTTCAACCGCTGGCCGGGGTTGAGCCCCGGGCTTTGACGGCTGACTTAAGACGCGGCCTACGCACCCTTTAAACCCAATC
+
FFFFFFFFFFFFFFFFFFFFFFFFFFFFFFF,FFFFFFFFFFFFFFFFFFFFFFFFFFFFFFFFFFFFFFFFFFFFFFFFFFFFFFFFFFFFFFFFFFFFFFFFFF:FFFFFFFFFFFFFFFFFFFFFFFFFFFFFFFFFFFFFFFFFFFFFFFFFFFF:FFFFFFFFFFFFFFFFFFFFFFFFFFFFFFFFFFFFFFFFFFF,FFFFFFFFFFFFFFF:F:FFFFFFF:FF:F:FFFFFFFFFFF,FF,
@A00881:241:HJW2NDRXX:1:2127:16288:32362 2:N:0:CGAGAGAA+GATTGGAG
GGTAGCGGACTACTAGGGTATCTAATCCTGTTTGCTCCCCACACTTTCGTGCCTCAACGTCAGTTACTGTCCAGAAAGTCGCCTTCGCCACTGGTGTTCCTCCTAATATCTACGCATTTCACCGCTACACTAGGAATTCCACTTTCCTCTCCAGCACTCAAGAATAATAGTTTTAGTTGCAGTTCCTCAGTTAAGCCGAGGGATTTCACAACTAACTTGTTATCCCGTCTACGCACCCTTTACACCCAAT
+
FFFFFFFFFFFFFFFFFFFFFFFFFFFFFF:FFFFFFFFFFFFFFFFFFFFFFFFFFFFFFFFFFFFFFFFFFFFFFFFFFFFFFFFFFFFFFFFFF:FFF:FFFFF:FFFFFFFFFFFFFFFFFFFFFFFFFFFFFFFFFFFFFFFFFFFFFFFFFFFFFFFFFFFFFF,FFFFFFFFFFFFFFFFFFFFFFFFFFFFFFF,FFFFFFFFFFFFFFFFFFFFFFFFFFFFFFFFFFFFFFFFFFFFFFF
@A00881:241:HJW2NDRXX:1:2127:24560:32471 2:N:0:CGAGAGAA+GATTGGAG
GGTAGCGGACTACCAGGGTATCTAATCCTGTTTGCTCCCCACGCCTTCGAGCCTCAACGTCAGTTGCCGTCCAGTAAGCCGCCTTCGCCACTGGTGTTCCTCCTAATATCTACGCATTTCACCGCTACACTAGGAATTCCGCTTACCTCTCCGGCACTCAAGCCGAACAGTTTCCAGAGCAGCTCCGGGGTTAAGCCCCGGCATTTCACTCCAGACTTGCTCTGCCGTCTACGCTCCCTTTACACCCAGT
+
FFFFFFFFFFFFFFFFFFFFFFFFFFFFFFFFFFFFFFFFFFFFFFFFFFFFFFFFFFFFFFFFFFFFFFFFFFFFFFFFFFFFFFFFFFFFFFFFFFFFFFFFFFFFFFFFFFFFFFFFFFFFFFFFFFFFFFFFFFFFFFFFFFFFFFFFFFFFFFFFFFFFFFFFFFFFFFFFFFFFFFFFFFFFFFFFF:FFFFFFFFFF,FFFF:FFFFFFFFFFFFFFFFFFFFFFFFFFFFFFFFFFFFFFFF
@A00881:241:HJW2NDRXX:1:2127:20708:32628 2:N:0:CGAGAGAA+GATTGGAG
GGTAGCGGACTACCAGGGTATCTAATCCTGTTCGATCCCCACGCTTTCGTGCCTCAGCGTCAGACAGAAGCCGGTATGCTGCCTTCGCAATCGGAGTTCTTCGCGATATCTAAGCATTTCACCGCTACACCGCGAATTCCGCATACTTCTCTTCGTCTCGAGCATCCCAGTTTCAACCGCTGGCCGGGGTTGAGCCCCGGGCTTTGACGGCTGACTTAAGACGCGGCCTACGCAGCCTTTAAACCCAGTA
+
FF::F::FFFFFFF:FFFFFFFFFFFFFFF:FFFFFFFFF:FFFFFFFFFFFFFFFFFFFF:F:FFFFF:FFFFFFFFF::FF,FFFFF:FFFFFFF:FFFFFFF,F,:FFFFF:F:FFFFF,FF,FFFFFF:FFFFFFFFFFFFFF,FFF:FF,FF:FF:FF,:FFF,FF:F::,FF::FFFF:FFFFF:F,FFFF:FFFF,,,FFFFF:FFFFFF:FF,FF:F,FFF::FF,,::::,,F:,FFF,F,
@A00881:241:HJW2NDRXX:1:2127:28384:32894 2:N:0:CGAGAGAA+GATTGGAG
GGTAGCGGACTACTTGGGTATCTAATCCTGTTTGCTCCCCACGCTTTCGAGCCTCAACGTCAGTTACCGTCCAGTAAGCCGCCTTCGCCACTGGTGTTCCTCCTAATATCTGCGCATTTCACCGCTACACTAGGAATTCCGCTTACCTCTCCGGCACTCTAGAACAACAGTTTCCAATGCAGTCCTGGGGTTAAGCCCCAGCCTTTCACATCAGACTTGCTCTTCCGTCTACGCTCCCTTTACACCCAGT
+
FFF,FFFFFFFFF:FFFFF,FFFFFFFFFFFFFFFFFFFFFFFFFFFFFFFFFFFFFFFFFFFFFF,FFFFFFFFFFFFFFFFFFFFFFFFFFFFFFFFFFFFFFFFFFFFFFFFFFFFFFFFFFF:F:FFFFFFFFFFFFFFFFF:FFFFFFFF,FF:FFF:FFFF::FFFFFFF,FFF,FFFFFFFFFFF:FFFFF,::FFFFFFFF:FFFFF:FFFFFFFFF:FF,F:,F:FF,FFFFFFFFFFFFF
@A00881:241:HJW2NDRXX:1:2127:27218:32910 2:N:0:CGAGAGAA+GATTGGAG
GGTAGCGGACTACATGGGTATCTAATCCTGTTCGATCCCCTGGCTTTCGCATCTCAGCGTCAGCTTCGGTCCAGAAAGGCGCCTTCGCCACCGGTGTTCTTCCCAATATCTACGCATTTCACCGCTACACTGGGAATTCCCCTTTCCTCTCCCGCGCTCAAGCCTGCCAGTATCCGGAGCCCTACGGGGTTGAGCCCCGCATTTTAACTCCGGACTTAACATGCCGCCTCCATGCGCTTTACGCCCAATG
+
FFFFFFFFFFFFFFFFFFF:FFFFFFFFFFFFFFFFFFFFFFFFFFFFFFFFFFFFFFFFFFFFFFFFFFFFFFFFFFFFFFFFFFFFFFFFFFFF:FFFFFFFFFFFFFFFFFFFFFFFFFFFFF:FFF:FFFF:FFFFFFFFFFFFFFFFFFFFFFFFFFFFFFFF,FFFFFFFFFFFFFFFFFFFFFFFFFFFFFFFFFFFFFFFFFFFFFF:F,FFF:FFFFFFF,FFF:FFFFF,FFFFFFF:F:
@A00881:241:HJW2NDRXX:1:2127:26720:33176 2:N:0:CGAGAGAA+GATTGGAG
GGTAGCGGACTACATGGGTATCTAATCCTGTTCGATCCCCTGGCTTTCGCATCTCAGCGTCAGCTTCGGTCCAGAAAGGCGCCTTCGCCACCGGTGTTCTTCCCAATATCTACGCATTTCACCGCTACACTGGGAATTCCCCTTTCCTCTCCCGCGCTCAAGCCTGCCAGTATCCGGAGCCCTACGGGGTTGAGCCCCGCATTTTAACTCCGGACTTAACATGCCGCCTACATGCGCTTTACGCCCAATG
+
FFFFFFFFFFFFFFFFFFFFFFFFFFFFFFFFFFFFFFFFFFFFFFFFFFFFFFFFFFFFFFFFFFFFFFFFFFFFFFFFFFFFFFFFFFFFFFFFFFFFFFFFFFFFFFFFFFFFFFFF:FFFFFFFFFFFFFF:FFFFFFFFFFFFFFFFFFFFFFFFFFFFF:FFFFF,FFFFFFFFFFFFFFFFFFFFFFFFFFFFFFF:FFFFFFFF:FFFFFFFFFFFFFFFF,FFFFFFFFF,FFFFFFFFF,
@A00881:241:HJW2NDRXX:1:2127:25970:33254 2:N:0:CGAGAGAA+GATTGGAG
GGTAGCGGACTACTTGGGTATCTAATCCTGTTTGCTCCCCACGCTTTCGAGCCTCAGCGTCATTTGCAGTCCAGTAAGCCGCCTTCGCCACTGGTGTTCCTCCTAATATCTACGCATTTCACCGCTACACTAGGAATTCCACTTACCTCTCCTGCAATCCAGCCTGGCAGTTTCAAAAGCAGTCCCGCAGTTGAGCCACGGGCTTTCACTTCTGACTTGCCATGCCGCCTGCGCTCCCTTTACACCCAGT
+
FFFFFFFFFFFFFFFFFFFFFFFFFFFFFFFFFFFFFFFFFFFFFFFFFFFFFFFFFFFFFFFFFFFFFFFFFFFFFFFFFFFFFFFFFFF:FFFFFFFFFFFFFFFFFFFFFFFFFFFFFFFFFFFFFF:FFFFFFFFFFFFFFFFFFFFFFFFFFFFFFFFFFFFFFFFFFFFFFFFFFFFFFFFFFF:F:FFFFFFFFFFFFFFFFFFFFFFFFFFFFFFFFFFFFFFFFFFFFFFFFFFFFFFFFF
@A00881:241:HJW2NDRXX:1:2127:25400:33520 2:N:0:CGAGAGAA+GATTGGAG
GGTAGCGGACTACCAGGGTATCTAATCCTGTTCGATACCCACGCCTTCGTGCTTCAGCGTCAGTTGGGCGCCGGTACGCTGCCTTCGCAATCGGAGTTCTGCGTGATATCTATGCATTTCACCGCTACACCACGCATTCCGCGTACTTCTCGCCCACTCAAGGCACCCAGTTTCAACGGCTCGACGAGGTTGAGCCCCGCAATTTTACCGCTGACTTAAGCGTCCGCCTACGCACCCTTTAAACCCAATA
+
FFFFFFFFFFFFFFFFFFFFFFFFFFFFFFFFFFFFFFFFFFFFFFF,:F:FFFFFFFFFFFFF:FFFFFFFFFFFFFFFFFFFFFFFFFFFFFFFFFFFFFFF:FFFFF:FFFFFF:FFFFFFFFFF:FFFFFFFFFFFFFFFFFFFFFF:FFFFFFF:FF,FFFFFFFFFFFFFFFFFFFFFF:FFFF:FFFFF:FFF:FFFFFFFFFF:F:FFFFF:FFFFFFFFFFF:F:F:FF,FF,FFFFFFFF
@A00881:241:HJW2NDRXX:1:2127:29441:33849 2:N:0:CGAGAGAA+GATTGGAG
GGTAGCGGACTACTTGGGTATCTAATCCTGTTCGATCCCCACGCTTTCGTGCCTCAGCGTCAGACAGAAGCCGGTATGCTGCCTTCGCAATCGGAGTTCTTCGCGATATCTAAGCATTTCACCGCTACACCACGAATTCCGCCCACCTCTACTGTACTCAAGACAGCCAGTATCAACTGCAATTTTACGGTTGAGCCGCAAACTTTCACAACTGACTTAACTGTCCACATACGCTCCCTTTAAACCCAAT
+
FFFFFFFF:F:FFFFFFFFFFFFFFFFFFFF:FFF,FFFF:FFFFFFFFFFFFFF,FFFFFFFFFFFFFFFFFFFFFFFFF:FFFFFFF:FFFFFFFFFFF:FFFFFFFFFF:FFFFFFFFF,FFFFFFFFF:FF:FFFFFFFFFFFFFF:FFFF:FF,:FFFFFFFFFFFFFFFF:FFFFFFFFFFFFFFFFFFF:FFF,F:FFFFFFFFFFFF:FF:,:FFF:F,F,FFFFFFFFF:FFFFF,FFF:F
@A00881:241:HJW2NDRXX:1:2127:15591:33974 2:N:0:CGAGAGAA+GATTGGAG
GGTAGCGGACTACCTGGGTATCTAATCCTGTTTGCTCCCCACGCTTTCGCGCCTCAGCGTCAGTTGTCGTCCAGCAAGCCGCCTTCGCCACTGGTGTTCCTCCTAATATCTACGCATTTCACCGCTACACTAGGAATTCCGCTTGCCTCTCCGATACTCAAGGACTACAGTTTCAAATGCAGCCCCGGGGTTGAGCCCCGGTATTTCACATCTGACTTGCAGTTCCGCCTACACGCCCTTTACACCCAGT
+
FFFFFFFFFFFFFFFFFFFFFFFFFFFFFFFFFFFFFFFFFFFFFFFFFFFFFFFFFFFFFFFFFFFFFFFFFFFFFFFFFFFFFFFFFFFFFFFFFFFFFFFFFFFFFFFFFFFFFFFFFFFFFFFFFFFFFFFFFFFFFFFFFFFFFFFFFFFFFFFFFFFFFFFFFFFFFF:FFFFFFFFFFFFFFFFFFFFFFFFFFF,FFFFF:FFFFFFFFFFFFFFFFFFFF,FFFFFFFF:FFFFFFFFFF:
@A00881:241:HJW2NDRXX:1:2127:16125:34334 2:N:0:CGAGAGAA+GATTGGAG
GGTAGCGGACTACATGGGTATCTAATCCTATTTGCTCCCCACGCTTTCGTGCCTGAGCGTCAGTTTCAGTCCAGGCGGCCGCCTTCGCCACTGGTGTTCTTCCATATCTCTACGCATTTTACCGCTACACATGGAGTTCCGCCGCCCTCTCCTGTACTCAAGTTCTCCAGTCTCATCAGCCAACAGAAGTTAAGCTTCTGCCTTTCACTCATGACTTGAAGAACCGCCTGCTCACCCTTTACGCCCAATC
+
FF,,FFFFFFFFFFFFFF:FFFF,FFFFF,FFFFFFFFFFFFF,FFFFFFFFFFF:FFFF,:F:FFFFFFFF:FFFFFFFFFFFFFFFFFFFFFFFFFFFFFFFFFFFFFFFFFFFF:FFFFFFFFFFFF:FFFFFFFFFF:FFFFFFFFFFFFFFFFF:FFF:FFFFFFFFFFFFFFFFFFFF:FFFFFFFFFFFFFFF:::FFFFFFFFFFF:FF,F::,F:FFFFFFFF:FFFFFFF,FFF:FFFF:
@A00881:241:HJW2NDRXX:1:2127:17056:34413 2:N:0:CGAGAGAA+GATTGGAG
GGTAGCGGACTACATGGGTATCTAATCCTGTTTGCTCCCCACACTTTCGTGCCTCAACGTCAGTTACAGTCCAGAAAGTCGCCTTCGCCACCGGTGTTCTTCCTAATATCTACGCATTTCACCGCTACACTAGAAATTCCACTTTCCTCTCCTGCACTCAAGAACAGTAGTTTTAGTTGCAGTTCCTCAGTTGAGCCGAGGGGTTTCACAACTAACTTGCTATCCCGTCTACGCACCCTTTACACCCAAT
+
FFFF:FFFFFFFFFFFFFFFFFFFFFFFFFFFFFFFFFFFFFFFFFFFFFFFFFFFFFFFFFFFFFFFFFFFFFFFFFFFFFFFFFFFFFFFFFFFFFF:FFFFFFFF:FFFFFFFFFFFFFFFFFFFFFFFFFFFFFFFF:F,FFFFFFFFFFFFFFFFFF:FFFFFFF,FFFFFFFFF,FFFFFFFFFFFFFFFFFFFFFFF,FFFFFFFFFFFFFFFFFFFFFFFFFFFFFFFFFFFFFFF::FFFF
@A00881:241:HJW2NDRXX:1:2127:22372:34945 2:N:0:CGAGAGAA+GATTGGAG
GGTAGCGGACTACCCGGGTATCTAATCCTGTTTGCTCCCCACGCTTTCGAGCCTCAACGTCAGTTACGGTCCAGCAAGCCGCCTTCGCCACCGGTGTTCCTCCTGATATCTGCGCATTTCACCGCTACACCAGGAATTCCGCTTGCCTCTCCCGCACTCTAGCCTGACAGTTTCCAGAGCAGTCCCGCGGTTAAGCCGCGGGCTTTCACTCCAGACTTGCCTCGCCGTCTACGCTCCCTTTACACCCAGT
+
FFFFFFFFFFFFFFFFFFFFFFFFFFFFFFFFFFFFFFFFFFFFFFFFFFFFFFFFFFF:FFF,FFFFFFFFFFFFFFFFFFFFFFFFFFFFFFFFFFFFFFFFFFFF:FFFFFF,FFFFFFFFFFFFFFFFFFF,:FFFFFFFFFFFFFFFFFFFFFFF,F:FFFFFFFFFFFF,FFFFFFFFFFFFFFFFFFFFFFFFFFFFFFFFFFFFFFFFFFFFFFFFFFFFFFFFFFFFFF:F,FFFFFFFFF
@A00881:241:HJW2NDRXX:1:2127:27724:35008 2:N:0:CGAGAGAA+GATTGGAG
GGTAGCGGACTACGTGGGTATCTAATCCTGTTCGCTCCCCACGCTTTCGCGCCTCAGCGTCAGTGTCTGTCCGGCAGGCCGCCTTCGCCTCTGGTATTCCTCCTGATCTCTGCGCATTTCACCGCTACACCAGGAATTCTGCCTGCCTCTCCAGCACTCCAGCACGCCGGTCCGCAGCGCGTCCCGGGGTTGGGCCCCGGGCTTTGACGCTGCGCCGCGCGCGCCGCCTACGCGCCCTTTACGCCCAGTC
+
,FF:F:FFFFFFFFFFFFFFFFFFFFFFFFFFFFFFFFFFFFFFFFFFF:FFFFFFFFFFFFFF:FFFFFFFFFFFFFFFFFFFFFFFFFFFFFFFFFFFFFFFFFFFFFFFFFFFFFF,FFFFFFFFFFFFFFFFF:F:FFFFFFFFFFFFFFFFFFF,FFFFF:FFFFFFFFFF:FFF:FFF::,FFFF,::FFF,FF,FFFF,FFF:F,FFFFFFFF,F,F:FFFF:FFFFFFFFFFFFFFFFF,FF
@A00881:241:HJW2NDRXX:1:2127:23683:35180 2:N:0:CGAGAGAA+GATTGGAG
GGTAGCGGACTACCCGGGTATCTAATCCTGTTCGATCCCCACGCTTTCGTGCTTCAGCGTCAGTCTCGCTATGGTATGCTGCCTTCGCAATCGGGGTTCTGCGTGATATCTATGCATTTCACCGCTACACCACGCATTCCGCATACCTCTTCCGAACTCCAGTCCCGCAGTTTCAATGGCAAGCGCACGGTTAAGCCGCACGTTTTCACCGCTGACTTGCGGGTCCGCCTACGCACCCTTTAAACCCACT
+
FFFFFFFFFFFFFFFFFFFFFFFF:FFFFFFFFFFFFFFFFFFF,F:FFFFFFFFFFFFFFFFFFFFFFFFFFFFF:FFFFF:FFFFFFFFFFFFFFFFF:FFFF,:FFFFFFFFF:F:FFFFFFF:FFFFFFFFF,FFFFFFFFFFFFFFFFFFFFFFFFFFFFFFFFF:FFFF:FFFFFFFFFFF:FFFFFFFFFFF:FFFF::FF:FFF::,:,:FF:FFFF:FF:FF,FF,F::,,:FF,FFFF:,
@A00881:241:HJW2NDRXX:1:2127:24560:35227 2:N:0:CGAGAGAA+GATTGGAG
GGTAGCGGACTACAGGGGTATCTAATCCTGTTTGCTCCCCACGCTTTCGCGCCTCAGCGTCAGTTGCTGTCCAGCAGGCCGCCTTCGCCTCTGGTGTTCTTCCTGATCTCTGCGCATTTCACCGCTACACCAGGAATTCTGCCTGCCCCTGCTCCACTCTAGCTAAACGGTTTGCGGTGGCCTCCCGAGGTTGAGCCCCGGTCTTTCACACCACACCTGTCTAACCGCCTGCGTGCCCTTTACGCCCAAT
+
FFFFFFFFFFFFFFFFFFFFFFFFFFFFFFFFFFFFFFFFFFFFFFFFFFFFFFFFFFFFFFF:FFFFFFFFFFFFFFFFFFFFFFFFFFFFFFFFFFFFFFFFFFFFFFFFFFFFFFFFFFFFFFFFFFFFFFF,FFFFFFFFFFFFFFFFFFFFFFFFFFFFFF,FFF:FFFFFFFFFFFFFFFFFFFFF:FFFFFFFFFFFFFFFFFFFFFFFF,FFFFFFFFFFFFFFFFFFFFFFFFFFFFFFFF
@A00881:241:HJW2NDRXX:1:2127:25907:36088 2:N:0:CGAGAGAA+GATTGGAG
GGTAGCGGACTACGAGGGTATCTAATCCTGTTTGCTCCCCACGCTTTCGTGCCTCAGTGTCAGTTACAGTCCAGCAGATCGCCTTCGCCACTGGTGTTCTTCCCAATATCTACGCATTCCACCGCTACACTGGGAATTCCATCTGCCCCTCCTGCACTCAAGTCCTACAGTTTTAGTAGTAGTTCCGAAGTTGAGCCCCGGGATTACGCTACTAACTTGCAAGACCACCTACGCACCCTTTACGCCCAGT
+
FFFFFFFFFFF:FFFFFFFFFFFFFFFFFFFFFFFFFFFFFFFFFFFFFFFFFFFFFFFFFFF:FFFFFFFFFFFFFFFFFFFFFFFFFFFFFFFFFFFFFFFFFFFFFFFFFFFFFFFFFFFFFFFFFFFFFFFFFFFFFFFFFFFF:FFFFFFFFFFFFFFFFFF:FFFFFFFFFFFF:FFFFFFFFFFFF:FFFFFFFFFFFFFFFF:FFFFFFFFFFFFFFFFFFFFFFFF,FFFFFFFFFFF:FF
@A00881:241:HJW2NDRXX:1:2127:17797:36104 2:N:0:CGAGAGAA+GATTGGAG
GGTAGCGGACTACAGGGGTATCTAATCCTGTTTGCTCCCCACGCTTTCGTGTCTCAGCGTCAGTTGTCGTCCAGTAAATCGCCTTCGCCACCGGTGTTCCTCCAGATATCTACGCATTTCACCGCTACACCTGGAATTCCATTTACCTCTCCGATACTCAAGAACAACAGTTTCTGATGCAGGCTATGGGTTGAGCCCAGAGTTTTCACATCTGACTTGCCGTCCCGCCTACACACCCTTTACACCCAAT
+
FF,,FFF:F,FFF,:FFFFFFFFF,F,:,F,FF:FFFF:FFFFF:FFFFFFFFFFFFFFFFFFFFFFFFFFFFFFF,FFFFFFFFFFFFFFFFFFF::FFFFFFFFFFFF:FFFFF:FFFFFF:FF:FFFFF:FFFFFFFFFFFFFFFFFFFFFFFFFFFFFFFFFFFFFFFF:FF,FFFFFFFFFFFFFFF:FFFFF:,:FFFFFFF:FFFF,FFFFFFFFFF:::FFFFFFFFFFF:FFFFF:FFF:F
@A00881:241:HJW2NDRXX:1:2127:24641:36276 2:N:0:CGAGAGAA+GATTGGAG
GGTAGCGGACTACTGGGGTATCTAATCCTGTTTGCTCCCCACGCTTTCGAGCCTCAGTGTCAGTTGCAGTCCAGTAAACCGCCTTCGCCTCCGGTGTTCTTCCTAATATCTACGCATTTCACCGCTACACTAGAAATTCCGTTTACCCCTCCTGTACTCCAGTTACCCAGTTTTAAGTGCAGTTCCAAAGTTGAGCCTTGGGCTTTCACACCTAACTTAAATAACCACCTACGCTCCCTTTACGCCCAGT
+
F:FFFFFFFFFFFFFFFFFFFFFFFFFFFFFFFFFFFFFFFFFFFFFFFFFFFFFFFFFFFFFFFFFFFFFFFFFFFFFFFFFFFFFFFFFFFFFFFFF,FFFFFFFFFFFFFFF:FFFFFFFFFFFFFFFFFFFFFFFFFFFFFFFFFFFFFFFFFFFFFFFFFFFFFF:FFF,FFFFFF:FFFFFFFFFFFFFFFFFFFFFF:FF:FF:FFFFFF:FFFFFFFFFFFFFFFFFFFFFFFFFFFFFFFF
@A00881:241:HJW2NDRXX:1:2127:22788:36479 2:N:0:CGAGAGAA+GATTGGAG
GGTAGCGGACTACCGGGGTATCTAATCCTGTTTGCTCCCCACGCTCTCGCGCCTCAGCGTCAGTTGTCGTCCAGCAATCCGCCTTCGCCACTGGTGTTCTTCCGTATATCTACGCATTTCACCGCTACACACGGAATTCCGATTGCCTCTCCGATACTCAAGACTGGCAGTTTCAAATGCAGGCCATGGGTTAAGCCCATGGTTTTCACATCTGACTTGTCAGCCCGCCTACGCGCCCTTTACACCCAGT
+
FFFFFFFFFFFFFFFFFFFFFFFFFFFFFFFFFFFFFFFFFFFFFFFFFFFFFFFFFFFFFFFFFFFFFFFFFFFFFFFFFFFFFFFFFFFFFFFFFFFFFFFFFFFFFFFFFFFFFFFFFFFFFFFFFFFFFFFFFFFFFFFFFFFFFFFFFFFFFFFFFFFFFFFFFFF:FFFFFF:FFFFFFFFFFFFFFFFFFFFF:FFFF:FFFFFFFFFFFF:F:FFFFFFFFF:FFF:FFFFFFFFFFFF,FF
@A00881:241:HJW2NDRXX:1:2127:32190:36511 2:N:0:CGAGAGAA+GATTGGAG
GGTAGCGGACTACCTGGGTATCTAATCCTGTTCGATCCCCACGCTTTCGTGCTTCAGCGTCAGTCTCGCTATGGTATGCTGCCTTCGCAATCGGGGTTCTGCGTGATATCTATGCATTTCACCGCTACACCACGCATTCCGCATACCTCTTCCGAACTCCAGTCCCGCAGTTTCAATGGCAAGCGCACGGTTAAGCCGCACGTTTTCACCGCTGACTTGCGGGTCCGCCTACGCTCCCTTTAAACCCAAT
+
FFFFFFFFFFFFFFFFFFFFFFFFFFFFFFFFFFFFFFFFFFFFFFFFFFFFFFFFFFFFFFFFFFFFFFFFFFFFFFFFFFFFFFFFFFFFFFFFFFFFFFFFFFFFFFFFFFFFFFFFFFFFFFFFFFFFFFFFFF:FFFFFFFFFFFFFFFFFFFFFFFFFFFF:FFFFFFFFF:FFFFFFFFFFFFFFFFFFFFFFFFFFFFFFFFFFFFFFFFFFFFFFFFFFFFFFFF,F:FFFFFF:FFFFFF
@A00881:241:HJW2NDRXX:1:2127:22869:36652 2:N:0:CGAGAGAA+GATTGGAG
GGTAGCGGACTACAGGGGTATCTAATCCTGTTTGCTCCCCACACTTTCGCGCCTCAGCGTCAGTTGCAGTCCAGTTACCCGCCTTCGCCACTGGTGTTCCTCCCGATCTCTACGCATTTCACCGCTACACCGGGAATTCCGATAACCTCTCCTGCACTCAAGCCTCCCAGTATCCAAAGCAATTCCCATCTTAAAAACAGGACTTTCACTCCAGACTTAAAAGGCCGCCTACGCGCCCTTTACGCCCAAT
+
FFFFFFFFFFFFFFFFFFFFFFFFFFFFFFFFFFFFFFFFFFFFFFFFFFFFFFFFFFFFFFFFFFFFFFFFFFFFFFFFFFFFFFFFFFFFFFFFFFFFFFFFFFFFFFFFFFFFFFFFFFFFFFFFFFFFFFFFFFFFFFFFFFFFFFFFFFFFFFFFFFF:FFFFFFFFFFF:FFFFFFFFFFFFFFFFFFF:FFFFFFFFFFFFFFF:FFFFFFFFFFFFFF:FFFFFFFFFFFFFFF:FFFFFFF
@A00881:241:HJW2NDRXX:1:2128:31910:1548 2:N:0:CGAGAGAA+GATTGGAG
GGTAGCGGACTACCTGGGTATCTAATCCTGTTTGCTCCCCACGCTTTCGAGCCTCAGCGTCAGTTAATGTCCAGAAAGCCGCCTTCGCCTCTGGTGTTCCTCCTAATATCTACGCATTCCACCGCTACACTAGGAATTCCGCTTTCCTCTCCATCACTCAAGCACAACAGTTTTAAAAGCAGTTTCGAGGTTAAGCCTCGGGATTTCACTCCTAACTTGTTGCGCCGCCTACGCTCCCTTTACGCCCAGT
+
FFFFFFFFFFFFFFFFFFFFFFFFFFFFFFFFFFFFFFFFFFFFFFFFFFFFFFFFFFFFFFFFFFFFFFFFFFFFFFFFFFFFFFFFFFFFFFFFFFFFFFFFFFFFFFFFFFFFFFFFFFFFFFFFFFFFF:FFFFFFFF:FFFFFFFFFFFFFFFFFFFFFFFFFFFFFFFFF:FFFFFFFFFFFFFFFFFFFFFFFFFFFFFFFFFFFFFFFF:,:FFFFFFFFFFFFFFFFFF:FFFF,FFFFFF
@A00881:241:HJW2NDRXX:1:2128:28754:1595 2:N:0:CGAGAGAA+GATTGGAG
GGTAGCGGACTACTGGGGTATCTAATCCTGTTTGCTCCCCACACTTTCGTGCCTCAACGTCAGTTACTGTCCAGAAAGTCGCCTTCGCCACTGGTGTTCCTCCTAATATCTACGCATTTCACCGCTACACTAGGAATTCCACTTTCCTCTCCAGCACTCAAGAAAATCAGTTTTGGTTGCAGTTCCTCAGTTGAGCCGAGGGATTTCACAACCAACTTAACTTCCCGTCTACGCACCCTTTACACCCATT
+
FFFFFFFFFFFFFFFFFFFFFFFFFFFFFFFFFFFFFFFFFFFFFFFFFFFFFFFFFFFFFFFFFF:FFFFFFFFFFFFFFFFFFFFFFFFFFFFF,FFFFFFFFFFFFFFFFFFFFFFFFFFFFFFFFFFFFFFFFFFFF:FFFFFFFFFFFFFFFFFFFFFFF,FFFFFFFFFFFFFF,FFFFFFF:FFFFFF:FF,FFFFFFFFF::F:F,FFF:,FFFFFFFFFFFF:FF::FFFFFF::F,:F,F
@A00881:241:HJW2NDRXX:1:2128:17192:1830 2:N:0:CGAGAGAA+GATTGGAG
GGTAGCGGACTACTAGGGTATCTAATCCTGTTTGCTCCCCACGCTTTCGAGCCTCAACGTCAGTCTCAGTCCAGCAGGCCGCCTTCGCCACTGGTGTTCCTCCTAATATCTACGCATTTCACCGCTACACTAGGAATTCCGCCTGCCTCTCCTGTACTCAAGTTCTCCAGTCTCATCAGCCAACAGAAGTTAAGCTTCTGCCTTCACTCATGACTTGAAGAACCGCCTGCTCACCCTTTACGCCCCATCA
+
FFFFFFFFFFFFFFFFFFFFFFFFFFFFFFFFFFFFFFFFFFFFFFFFFFFFFFFFFFFFFFFFFFFFFFFFFFFFFFFFFFFFFFFFFFFFFFFFFFFFFFFFFFF:FFFFFFFFFFFFFFFFFFFF:FF,FFFFFFFFFFFFFFFFFFFFFFFFFFFFFFFFFFFFFFFFFFFFFFFFFFFFFFFFFF:FFFFFFFFFFFFFFFFFFFFFF:FFFF:FFFFFFFFFFFFFFFFF:FFFFFFFF,,FF,
@A00881:241:HJW2NDRXX:1:2128:12897:2754 2:N:0:CGAGAGAA+GATTGGAG
GGTAGCGGACTACGGGGGTCTCTAATCCTGTTTGCTCCCCACGCTTTCGAGCCTCAGCGTCAGTAAAAGCCCAGCAAGCCGCCTTCGCCACTGGTGTTCCTCCAAATATCTACGCATTTCACCGCTACACTTGGAATTCCGCTTGCCTCTGCTTCACTCAAGAAAAGCAGTTTCAAAAGCAGGTTACGGGTTGAGCCCGTAATTTTCACTTCTGACTTGCCTTCCCGCCTACACTCCCTTTACACCCAGT
+
FF,,FFFFFFFFFFFFFFF,:FF,FFF:FFFFFFFFFFFFFFFFFFFFFFFFFFFFFFFFFFF:FFF:FFFFFFFF:FFFFFFFFFFFFFFFFFFFFFFFFFFFFFFFFFFFFFFFFFFFFFFFFFFFFFF,FFFFFFFFFFFFFFFFF:FFFFFFFFFFFFFFFFFFFFFFF:FFFFFFFFFFF:FFFFFFFFFFFFF:,F:FFFFFFFFFFFFFFFFF:,FFFFFFF:FFFFFFF,FFF,FFF:FFF:
@A00881:241:HJW2NDRXX:1:2128:12789:2785 2:N:0:CGAGAGAA+GATTGGAG
GGTAGCGGACTACTTGGGTATCTAATCCTGTTTGCTCCCCACGCTTTCGCGCCTCAGCGTCAGTTACCGTCCAGAAAGCCGCCTTCGCCACTGGTGTTCCTCCTAATATCTACGCATTTCACCGCTACACTAGGAATTCCGCTTCCCTCTCCGGCACTCAAGACGCTCAGTTTCAAATGCAGTTCCGGGGTTAAGCCCCGGGCTTTCACATCTGACTTAAGCGCCCGCCTACGCGCCCTTTACACCCAGT
+
FFFFFFFFFFFFFFFFFFFFFFFFFFFFFFFFFFFFFFFFFFFFFFFFFFFFFFFFFFFFFF:FF:FFFFFFFFFFFFFFFFFFFFFFFFFFFFFF:FFFFFFFFFFFFFFFFFFFFFFFFFFFFFFFFFFFFFF:FFFFFFFFFFFFFFFFFFFFFFFFFFFFFFFFFFFFFFF:FFFFFFFFFFFFFFFFFFFFFFFFFFFFFFF:FFFFFFFFFFFFF:FFFF:FFF:FFFFFFFFFFFFFFF:FFF
@A00881:241:HJW2NDRXX:1:2128:12590:3067 2:N:0:CGAGAGAA+GATTGGAG
GGTAGCGGACTACATGGGTATCTAATCCTGTTCGATCCCCACGCTTTCGTGCCTCAGCGTCAGACAGAAGCCGGTATGCTGCCTTCGCAATCGGAGTTCTTCGCGATATCTAAGCATTTCACCGCTACACCGCGAATTCCGCATACTTCTCTTCCTCTCGAGCATCCCAGTTTCAACCGCTGGCCGGGGTTGAGCCCCGGGCTTTGACGGCTGACTTAAGACGCGGCCTACGCACCCTTTAAACCCAATA
+
FFFFFFFFFFFFFFFFFFFFFFFFFFFFFFFFFFFFFFFFFFFFFFFFFFFFFFFFFFFFFFF:FFFFFFFFFFFFFFFFFFFFFFFFFFFFFFFFFFFFFFFFFFFF:FFFFFFFFFFFFFFFFFFFFFFFFFFFFFFFFFFFFF:FFFFFFFFFFF:FFFF:FFFFFFFFFFFFFFF,:FFFFFFFFFFF,FFFFFFFFFFFF,FFFFFFFFFFFFFFFFFFFFFFF,FFFFFFFFFF:FFFFFFF:F
@A00881:241:HJW2NDRXX:1:2128:24288:3223 2:N:0:CGAGAGAA+GATTGGAG
GGTAGCGGACTACTAGGGTATCTAATCCTGTTCGATACCCACACTTTCGAGCATCAATGTCAGTGACGGGCTGGCAAGCTGCTTTCGCAATCGGGGTTCTTCGTGATATCTATGCATTTCACCGCTACACCACGAATTCCGCCTGCCGCGACCGTACTCAAGCATGCCAGTTTCAACGGCGGTTCCGTGGTTGAGCCACGAACTTTCACCGCTGACTTAACAAGCCATCTACGCTCCCTTTAAACCCAAT
+
FFFFFFFFFFFFFFFFFFFFFFFFFFFFFFFFFFFFFFFFFFFFFFFFFFFFFFFFFFFFFFFFFFFFFFFFFFFF,FFFFFFFFFFFFFFFFFFFFFFFFFFFFFFFFFFFFFFFFFFFFFFFFFFFFFFFFFFFFFFFFFFFFFFFFFFFFFFFFFFFFFFFFFFFFFFFFFFFFFFFFFFFFFFFFFFFFFFFFFFFFFFFFFFFFFFFFF:FFFFFFFFFFF,FFFFFFFFFFFFF:FFFFFFFFF
@A00881:241:HJW2NDRXX:1:2128:32660:4069 2:N:0:CGAGAGAA+GATTGGAG
GGTAGCGGACTACAAGGGTATCTAATCCTGTTTGCTCCCCACACTTTCGTGCCTCAACGTCAGTTACTGTCCAGAAAGTCGCCTTCGCCACTGGTGTTCCTCCTAATATCTACGCATTCCACCGCTACACTAGGAATTCCACTTTCCTCTCCAGCACTCAAGAATAACAGTTTTAGTTGCAGTTCCTCAGTTAAGCCGAGGGATTTAACAACTAACTTATCATCCCGTCTACGCACCCTTTACACCCAAT
+
FFFFFFFFFFFFFFFFFFFFFFFFFFFFFFFFFFFFFFFFFFFFFFFFFFFFFFFFFFFFFFFFFFFFFFFFFFFFFFFFFFFFFFFFFFFFFFFFFFFFFFFFFFFFFFFFFFFFFFFFFFFFFFFFFFFFF:FFFFFFFFFFFFFFFFF:FFF:FFFFFFFFFFFFFFFFFFFFFFFFFFFFFFFFFFFFFFF:FFFFFFFFFF,FFFFFFFFFF,:FFFFFFFFFFFFF:F:FF,FF:F,FFFFFFF
@A00881:241:HJW2NDRXX:1:2128:26042:4163 2:N:0:CGAGAGAA+GATTGGAG
GGTAGCGGACTACGCGGGTATCTAATCCTGTTTGATACCCACACTTTCGAGCATCAGCGTCAGTTACAGTCCAGTAAGCTGCCTTCGCAATCGGAGTTCTTCGTGATATCTAAGCATTTCACCGCTACACCACGAATTCCGCCTACCTCAACTGTACTCAAGACTGCCAGTATCAATTGCAATTTTACGGTTGAGCCGCAAACTTTCACAACTGACTTAACAACCCATCTACGCTCCCTTTAAACCCAAT
+
FFFFFFFFFFFFFFFFFFFFFFFFFFFFFFFFFFFFFFFFFFFFFFFFFFFFFFFFFFFFFFFFFFFFFFFFFFFFFFFFFFFFFFFFF:FFFFFFFFFFFFFFFFFFFFFFFFFFFFFFFFFFFFFFFFFFFFFFFFFFFFFFFFFFFFFFFFFFFFFFFFFFFFFFFFFFFFFFFFFFFFFFFFFFFFFFFFFFFFFFFF:FFFFFFFFFF:FFFFFFFFFFFFFFFFFFFFFF:FFFFFFFF:FF,F
@A00881:241:HJW2NDRXX:1:2128:30942:4194 2:N:0:CGAGAGAA+GATTGGAG
GGTAGCGGACTACCGGGGTATCTAATCCTGTTTGATACCCACGCCTTCGAGCCTCAACGTCAGTTACAGTCCAGTAAGCCGCCTTCGCCACTGGTGTTCCTCCTAATATCTACGCATTTCACCGCTACACTAGGAATTCCACTTACCTCTCCTGCACTCTAGCGGAACAGTTTCCAAAGCAGTCCCGGGGTTGAGCCCCGGGCTTTCACTTCAGACTTGCACGTCCGTCTGCGCTCCCTTTACACCCAGT
+
FFFFFFFFFFFFFFFFFFFFFFFFFFFFFFFFFFFFFFFFFFFFFFFFFFFFFFFFFFFFFFFFFFFFFFFFFFFFFFFFFFFFFFFFFFFFFFFFFFFFFFFFFFFF,FFFFFFFFFFFFFFFFFFFFFF:FFFFFFFFF:FFFFFFFFFFFFFFFFFFFFFFFF:FFFFFFFFFFFFFFFFFFFFFFFFFFFFFFFFFFFFFFFF:FFFFFFFFFFFFFFFFFFFFFF:FFFFFFFFFFFF:FFFFFF
@A00881:241:HJW2NDRXX:1:2128:9534:4319 2:N:0:CGAGAGAA+GATTGGAG
GGTAGCGGACTACATGGGTATCTAATCCTGTTCGCTCCCCTAGCTTTCGCGCCTCAGCGTCAGTCGTGGCCCAGAAGGCCGCCTTCGCCGCCGGTGTTCTTCCCAATATCTGCGCATTCCACCGCTACACTGGGAATTCCGCCTTCCCCTACCAGACTCAAGCCTGCCGGTATCGGGGGCGGACCGGGGTTGAGCCCCGGTATTTGACCCCCGACCTAACAGGCCGCCTACGCGCGCTTTACGCCCAAGG
+
FF:,FFFFFFFFFFFFFFFFFFFFFFFFFFFFFFFFFFFFFFFFFFFFFFFFFFFFF:FFFFF:FFFFFF:FFF:FFFFFFFFFFFFFFFFFFFFF:FFFFFFFFFFFFFFFFFFF:FFF:FFFFFFFFFFFF:,FFFFFFFFFFFFFF:FFFFFFFFFFFFFFFFFFFFF,FFFFFFFFFFFFFFFFFF:,FFFFFFF::FFFF,FFFFFFFFFFFFFFFFFFFFFFFFFFFFFF:F,F:FFF:F,F,F
@A00881:241:HJW2NDRXX:1:2128:19027:4507 2:N:0:CGAGAGAA+GATTGGAG
GGTAGCGGACTACATGGGTATCTAATCCTGTTTGCTCCCCACGCTTTCGTGCCTCAACGTCAGTTACAGTCCAGAAAGCCGCCTTCGCCACTGGTGTTCCTCCTAATATCTACGCATTTCACCGCTACACTAGGAATTCCACTTTCCTCTCCTGCACTCAAGAAATATAGTTTTAGTTGCAGTTCCTCAGTTGAGCCGAGGGATTTCACAACTAACTTGTATTCCCGTCTACGCACCCTTTACACCCAAT
+
FFFF:FFFFFFFFFFFFFFFFFFFFFFFFFFFFFFFFFFFFFFFFFFFFFFFFFFFFFFFFFFFFFFFFFFFFFFFFFFFFFFFFFFFFFFFFFFFFFFFFFFFFFFFFFFFFFFFFFFFFFFFFFFFFFFFFFF:FFFFF:FFFFFFFFFFFFFFFFFF:FF:FFFF:FFFFFFFFFF::FFFFFFFFFFFF,FFFFFFFFFFFFF:FFFF::FFFFFFFFFFFFFFFF,FFFFFFFFFF:FFFFFFFF
@A00881:241:HJW2NDRXX:1:2128:18204:5087 2:N:0:CGAGAGAA+GATTGGAG
GGTAGCGGACTACAAGGGTATCTAATCCCGTTCGCTCCCCTGGCTTTCGCATCTCAGCGTCAGCTTCGGTCCAGAAAGGCGCCTTCGCCACCGGTGTTCTTCCCAATATCTACGCATTTCACCGCTACACTGGGAATTCCCCTTTCCTCTCCCGCGCTCAAGCCTGCCAGTATCCGGAGCCCTACGGGGTTGAGCCCCGCATTTTAACTCCGGACTTAACATGCCGCCTACATGCGCTTTACGCCCAATG
+
FF,:FFFFFF,FFFF:FFF:FFF:FFFFFFF:FFFFFFFFF:FFFFFFFFFFFFFFFFFFFFFFFFFFFFFF:FFFFFFFFFFFFFF:FFFFFFFFFFFFFFFFFFFFFFFFFFFFFFFFFFFFFFFFFFFFFFFFFFFFFFFFFFF:FFFFF:FFF:FFFF:FFFFFFFF,F:FFFFFFFFFFF:FFFFFFFFFFFFFFFF:FFFFFFFFFFFF:FFF::FFFF:FF:,FFFFF:F::FFF:F,FFFF:
@A00881:241:HJW2NDRXX:1:2128:27543:6762 2:N:0:CGAGAGAA+GATTGGAG
GGTAGCGGACTACCTGGGTATCTAATCCTGTTTGCTCCCCACGCTTTCGAGCCTCAACGTCAGTTACGGTCCAGTAAGCCGCCTTCGCCACCGGTGTTCCTCCTGATATCTACGCATTTCACCGCTACACCAGGAATTCCGCTTACCTCTCCCGCACTCCAGCCGGGCAGTTTCCAAAGCAGTTCCGCGGTTGAGCCGCGGGCTTTCACTCCGGCCTTGCCCTGCCGTCTGCGCTCCCTTTACACCCAGT
+
FFFFFFFFFFFFFFFFFFFFFFFFFFFFFFFFFFFFFFFFFFFFFFFFFFFFFFFFFFFFFFFFFFFFFFFFFFFF:FFFFFFFFFFFFFFFFFFFFFFFFFFFFFFFFFFFFFFFFFFFFFFFFFFFFFF:FFFFFFFFFFFFFFFFFFFFFFFFFFFFFFFFFFFFFFFFFFF:F:FFFFF:FFFFFFFFFFFFFFFFF:F::FFFFFFFFF,FFFFFFFFFFFF:F:FFFFFFFFFF:FFF:FFF:F
@A00881:241:HJW2NDRXX:1:2128:10646:6809 2:N:0:CGAGAGAA+GATTGGAG
GGTAGCGGACTACTGGGGTATCTAATCCTGTTTGCTCCCCACGCTCTCGCGCCTCAGCGTCAGTTGTCGTCCAGCAATCCGCCTTCGCCACTGGTGTTCTTCCGTATATCTACGCATTTCACCGCTACACACGGAATTCCGATTGCCTCTCCGATACTCAAGACCGGCAGTTTCAAATGCAGGCTATGGGTTAAGCCCATAGTTTTCACATCTGACTTGTCAGCCCGCCTACGCGCCCTTTACACCCAGT
+
FFFFFFFFFFFFFFFFFFFFFFFFFFFFFFFFFFFFFFFFFFFFFFFFFFFFFFFFFFFFFFFFFFFFFFFFFFFFFFFFFFFFFFFFFFFFFFFFFFFFFFFF:F:FFFFFFFFF:FFFFFFFFF:FFFFFFFFFFFFFFFFFFFFFFFFFFFFFFFFFFFFFFFFFFFFF:FFFFFFFFFFFF:FFFFFFFFFF::FFFFF:F:FFFFFFFFFFFFFFFFFFFFFFFF:FFFFFFFFFF:FFFFF,FF
@A00881:241:HJW2NDRXX:1:2128:27606:6809 2:N:0:CGAGAGAA+GATTGGAG
GGTAGCGGACTACTGGGGTATCTAATCCTGTTCGATCCCCACGCTTTCGTGCCTCAGCGTCAGACAGAAGCCGGTATGCTGCCTTCGCAATCGGAGTTCTTCGCGATATCTAAGCATTTCACCGCTACACCGCGAATTCCGCATACTTCTCTTCCTCTCGAGCATCCCAGTTTCAACCGCTGGCCGGGGTTGAGCCCCGGGCTTTGACGGCTGACTTAAGACGCGGCCTACGCACCCTTTAAACCCAATA
+
FFFFFFFFFFFFFFFFFFFFFFFFFFFFFFFFFFFFFFFFFFFFFFFFFFFFFFFFFFFFFFFFFFFFFFFFFFFFFFFFFFFFFFFFFFFFFFFFFFFFFFFFFFFFFFFFFFFFFFFFFFFFFFFF:FFFFFFFFFFFFFFFFF:FFFFFFFFFFFFFFFFFFFFFFFFFFFFFFFFFFFFFFFFFFFFFFF,FFFFFFFFFFFFF::FFF:FFFFFFFFFFFFFFFFFF::FFF:FFFFFFFFFFFF
@A00881:241:HJW2NDRXX:1:2128:16785:6887 2:N:0:CGAGAGAA+GATTGGAG
GGTAGCGGACTACGTGGGTATCTAATCCTGTTCGATCCCCACGCTTTCGTGCCTCAGCGTCAGACAGAAGCCGGTATGCTGCCTTCGCAATCGGAGTTCTTCGCGATATCTAAGCATTTCACCGCTACACCGCGAATTCCGCATACTTCTCTTCCTCTCGAGCATCCCAGTTTCAACCGCTGGCCGGGGTTGAGCCCCGGGCTTTGACGGCTGACTTAAGACGCGGCCTACGCACCCTTTAAACCCAATA
+
FFF:FFFFFFFFFFFFFFFFFFFFFFFFFFFFFFFFFFFFFFFFFFFFFFFFFFFFFFFFFFFFFFFFFFFFFFFFFFFFFFFFFFFFFFFFFFFFFFFFFFFFFFFFFFFFFFFFF:F:FFFFFFFFFFFFFFFFFFFFFFFFF::FFFFFFFFFFFFFFFFFF:FFFFFFFFFFFFFFFFFFFFFFF,F:FFFFFFFFFFFFFFFF:FFFFF:FFFFFFFFFF:FF,FFF:FFF::FF,F:FFFFFF,
@A00881:241:HJW2NDRXX:1:2128:10574:7999 2:N:0:CGAGAGAA+GATTGGAG
GGTAGCGGACTACTCGGGTATCTAATCCTGTACACAAACCACAAAAACAAACAACAACCTCACAAACAGATTAACAAGCTACCATAGCAATCGGAGTTCTGAGTAATATAAATGCATTTCACCGCTACACTACTCAATCCGCCTGATGCATCTGATCTCTAGTCCGACAGAATCAGAGGCAGTCCCAGGGTTAAGCCCTGACCTTTCACCTCTAACTTAACGAACCCCCTACGCACCCTTTAAACCCAAT
+
FFF,FFFFFFFFF:FFFFFFFFFF:FFFFFF,,,,:,,,,,,,,FFF,,,,,:,,,,,,,,:,:,,,:,F:,,,,FF,,,,,,,,,,,F:,F,F,,,,F,FFFF:FFF,,,::,:FFF,,F,,::FF,F,,F,:F:,F::::,,:,F,FF,,FFFF:,FFF,F,F,F,F,,FF,F,F,,:F,F::,F,:,:,FFFF::FF:F,,,:F:F:FF:,F,F:F,:FFFF,:F:,:,F:F,FF,F,F:F:F:F,F
@A00881:241:HJW2NDRXX:1:2128:30789:8500 2:N:0:CGAGAGAA+GATTGGAG
GGTAGCGGACTACCTGGGTATCTAATCCTGTTTGCTCCCCACGCTTTCGAGCCTCAGCGTCAGTAAAAGCCCAGCAAGCCGCCTTCGCCACTGGTGTTCCTCCAAATATCTACGCATTTCACCGCTACACTTGGAATTCCGCTTGCCTCTGCTTCACTCAAGACAAACAGTTTCAAAAGCAGGTTACGGGTTGAGCCCGTAATTTTCACTTCTGACTTGCCTTCCCGCCTACACTCCCTTTCCACCCAGT
+
FF:,FFFF,:FFFFFFFFFF:FF,FFFFFFF:FFFFFFFFFFFFFFFFFFFFFFFFFFFFFFFFF,FFFFFFFFFFFFFFFFFFFFFFFFFFFFFFF,F:FFF:,,::FFFFFFFFF,FFFFFFFFFFFFFFFF,,FFF:FF,FFFFFFFFFFF:FFFF:FFF,FF,FFFFFF:F,,FFFFFFFF:FFFFFFF:FFFFFFFFFF:FFFFFFFFF,FFFF:FFFF,FFFFF,FFFFFFFFFF,F:FF:F,F
@A00881:241:HJW2NDRXX:1:2128:12409:8985 2:N:0:CGAGAGAA+GATTGGAG
GGTAGCGGACTACTTGGGTATCTAAGCCTGTTCGATCCCCACGCTTTCGTGCCTCAGCGTCAGACCGGAGCCGGTAGGCTGCCTTCGCAATCGGAGTTCTGCGCAATATCTATGCATTTCACCGCTACACTGCACATTCCGCCTACTTCTCTCCGGCTCTAGTCACACAGTTTCAACGGCTTGCCGGGGTTGAGCCCCGGGCTTTTACCGCTGACTTACATGACCGCCTACGCACCCTTTAAACCCAATA
+
FF,,FFFFF,F:F:FFFFFFFFFFFFFFFFF:FFFFFFFF:FFFFFFFFFF:FFFFFFFF:FFFFF:FFF:FFFFFF:FFFFFFF:FFFFFFFFFFFF:FF:FFFF:FF:FFFFF:FFFF:FFFFF:F,FFFFFF:FFFFFFFFFFFFFFFFF:F,FF::F:,FF:F,FF,FF::FFFFFFFFFFF:FFFFFFFF:,F:FFF:FFFFF,FFFFF:FFFF:FFFFFFFFF:F,F,FFFF,FF,F,,F,FFF
@A00881:241:HJW2NDRXX:1:2128:26467:9815 2:N:0:CGAGAGAA+GATTGGAG
GGTAGCGGACTACCTGGGTATCTAATCCTGTTTGCTCCCCACGCTTTCGAGCCTCAGCGTCATTTACAGTCCAGTAAGCCGCCTTCGCCACTGGTGTTCCTCCTAATATCTACGCATTTCACCGCTACACTAGGAATTCCACTTACCTCTCCTGCAATCCAGCACTGCAGTTTCAAAAGCAGTCCCATGGTTAAGCCTTGGGCTTTCACTTCTGACTTGCACCGCCGCCTGCGCTCCCTTTACACCCAGT
+
FFFFFFFFFFFFFFFFFFFFFFFFFFFFFFFFFFFFFFFFFFFFFFFFFFFFFFFFFFFFFFFFFFFFFFFFFFFFFFFFFFFFFFFFFFFFFFFFFFFFFFFFFFFFFFFFFFFFFFFFFFFFFFFFFFFFFFFFFFFFFFFFFFFFFFFFFFFFFFFFFFFFFFFFFFFFFFFFFFFFFFFFFFFFFFFFFFFFFFFFFFFFFFFFFFFFFFFFFFFFFFF,FFFFFFFFFFFFFFFFFFFFFFFFFF
@A00881:241:HJW2NDRXX:1:2128:32823:9925 2:N:0:CGAGAGAA+GATTGGAG
GGTAGCGGACTACGGGGGTATCTAATCCTGTTTGCTCCCCACGCTCTCGCGCCTCAGCGTCAGTTGTCGTCCAGCAATCCGCCTTCGCCACTGGTGTTCTTCCGTATATCTACGCATTTCACCGCTACACACGGAATTCCGATTGCCTCTCCGATACTCAAGACCGGCAGTTTCAAATGCAGGCTATGGGTTAAGCCCATAGTTTTCACATCTGACTTGTCGGCCCGCCTACGCGCCCTGTACACCCAGT
+
FFF,F,FFF:FFFFFFFFFFFFFFFF,F:FFFFFFFF,FFFFF,:FFFFFFFFFFFFFFFFFFF:FFFFFFFF:FFFFFFFFFFFFF:FFFFFFFFFFFFFFF,FFFFFFF:FFF:FFF,FFFFFF,FFFF,F:FFFFFFFFFFFFFFFFFFFFFF:FFFF:FFFFFF:FFFF:F,,F:F,:F:FFFFFFFFF:F,FFFFF:FF,FF,FFFFFF,FFFFFF,F,:,FFFF:FFFFFFFF,FFF,FFF,FF
@A00881:241:HJW2NDRXX:1:2128:26051:10347 2:N:0:CGAGAGAA+GATTGGAG
GGTAGCGGACTACTTGGGTATCTAATCCTGTTCGATCCCCACGCTTTCGTGCCTCAGCGTCAGACAGAAGCCGGTATGCTGCCTTCGCAATCGGAGTTCTTCGCGATATCTAAGCATTTCACCGCTACACCGCGAATTCCGCATACTTCTCTTCCTCTCGAGCATCCCAGTTTCAACCGCTGGCCGGGGTTGAGCCCCGGGCTTTGACGGCTGACTTAAGACGCGGCCTACGCACCCTTTAAACCCAATA
+
FFFFFFFFFFFFFFFFFFFFFFFFFFFFFFFFFFFF:FFFFFFFFFFFFFFFFFFFFFFFFFFFFFFFFFFFFFFFFFFFFFFFFFFFFFFFFFFFFFFFFFFFFFFFFFFF:FF:FFFFFFFFFFFFFFFFFFFFFFFFFFFF,FFFFFFFFFFFFFFFFF:FFFFFFFFFFFF:FFFFFFFFFFFFFFF:FFFFFFFFFFFFFFFFFFFFFFFFFF::FFFFFFFFFFFFFFFFF:FFFFFFFF::F,
@A00881:241:HJW2NDRXX:1:2128:17888:10989 2:N:0:CGAGAGAA+GATTGGAG
GGTAGCGGACTACCGGGGTATCTAATCCTGTTTGCTCCCCACGCTTTCGCGCCTCAGCGTCAGTTGTCGTCCAGCAAGCCGCCTTCGCCACTGGTGTTCCTCCGTATATCTACGCATTTCACCGCTACACTGGGAATTCCACTTACCTCTTCCGCACTCAAGCCAACCAGTCTCCAAAGCAATTCCCACCTTGAAAGCAGGACTTTCACTCCAGACTTAATCGGCCGCCTACACGCCCTTTACGCCCAGT
+
FF:,FFFFFFFFFFFFFFFFFFFFFFFFFFFFFFFFFFFFFFFFFFFFFFFFFFFFFFFFFFFFFFFFFFFFFFFFFFFFFFFFFFFFFFF:FFFF:FFF,FFFFFFFFFFFFFFFFFFFFFFFFFFFFFFFFFFFF,FFFFFFFFFFFFFFFFFFFFFF,FFFFFFFFFFF:FFFFFFFF,:FFFFFFFFFFFFF,FFFFFFFFFFFFFFFFFFFFFF,FFFFFFFFFFFFFF:FF,F:FFFFFF:F:F
@A00881:241:HJW2NDRXX:1:2128:24478:11381 2:N:0:CGAGAGAA+GATTGGAG
GGTAGCGGACTACGAGGGTATCTAATCCTGTTTGCTCCCCACGCTTTCGCACCTGAGCGTCAGTCTTCGTCCAGTAAGCCGCCTTCGCCACTGGTGTTCCTCCTAATATCTACGCATTTCACCGCTACACTCGGAATTCCGCTTACCTCTCCGGCACTCTAGAACAACAGTTTCCAATGCAGTCCTGGGGTTAAGCCCCAGCCTTTCACATCAGACTTGCTCTTCCGTCTACGCTCCCTTTACAGCCAGT
+
FF,FFFFFFFFFFFFFFFFF:FF,FFFFFFFFFFFFFFFFFFFFFFFFFFFFFFFFFFFFFFF,F:FFFFFFFFFFFFFFFFFFFFFFFFFFFFFF::F:FF:F,FFFFFFFFFFFF,FFFFFFFFFF,F:,FFF,F:FFFF:FFFFFFFFFFF:,FFFFFFF,F,,,FFFFFFFFFFFF:FFFFF:FFFFFFFFF:F:FFFF,FFFFF:FFFFFF:FFFFFFFFF,FFFFFFFFFFFFF:FFF,F:FFF
@A00881:241:HJW2NDRXX:1:2128:11930:12446 2:N:0:CGAGAGAA+GATTGGAG
GGTAGCGGACTACATGGGTATCTAATCCTGTTTGCTCCCCACGCTTTCGAGCCTCAGCGTCAGTAAAAGCCCAGTAAGCCGCCTTCGCCACTGATGTTCCTCCATATATCTACGCATTTCACCGCTACACATGGAATTCCGCTTACCTCTACTTCACTCAAGAACTACAGTTTCAAATGCAGGTTATGAGTTGAGCCCATAATTTTCACATCTGACTTGCAGTCCCGCCTACACTCCCTTTACACCCAGT
+
FFFFFFFFFFFFFFFFFFFFFFFFFFFFFFFFFFFFFFFFFFFFFFFFFFFFFFFFFFFFFFFFFFF:FFFFFFFFFFFFFFFFFFFFFFFFFFFFFFFFFFFFFFFFFFFFFFF:FFFFFF:FFFFFFFFFFFFFFFFFFFFFFFFFFFFFFFFFFFF:F:FFFFFFFFFFFFFFFFF:FFFFFFF:FFFFFFFFFFFFFFFFFFFFFFFFF:FFFF,F:F:F:FFF:,:FFFFFFFFFFF::F:F:F,
@A00881:241:HJW2NDRXX:1:2128:19741:12477 2:N:0:CGAGAGAA+GATTGGAG
GGTAGCGGACTACAAGGGTATCTAATCCTGTTCGATCCCCACGCTTTCGTGCTTCAGCGTCAGTCTCGCTATGGTATGCTGCCTTCGCAATCGGGGTTCTGCGTGATATCTATGCATGTCACCGCTACACCACGCATTCCGCATACCTCGTCCGAACTCCAGTCCCGCAGTTTCAATGGCAAGCGCACGGTTAAGCCGCACGTGTTCACCGCTGACTTGCGGGTCCACCTCCGCTCCCTTTCAACCCCAT
+
FFF,FFFFFFFF:FFFF:FFFFFFF,FFFFFFFFFFFFFFFFF,F,FFFF::FFFFFF:FFFFFFFFFFFFFFFFFFFF::FFF:FF:F,:FFFFFF::FFFFFF,,,FFF:FF,F:,F:F:FF:FF:FFF,F:F:F,FFFF,,:FFF:,F:FFF,FFFFF:F,F:FFFFF:F:,F:FFF:,FF:F,:FFF,F,F:FFFFFFF:FF:FFFFFFFFFFF:F:FFFF,:FF,,FFFFFFF,:F,,FFF:,F,
@A00881:241:HJW2NDRXX:1:2128:14199:13401 2:N:0:CGAGAGAA+GATTGGAG
GGTAGCGGACTACTTGGGTATCTAATCCTGTTTGCTCCCCACGCTTTCGAGCCTCAGCGTCAGTTAAAGCCCAGTAAGCCGCCTTCGCCACTGATGTTCCTCCTAATATCTACGCATTTCACCGCTACACATGGAGTTCCGCCGCCCTCTCCTGGACTCAAGTTCTCCAGTCTCATCAGCCAACAGAAGTTAAGCTTCCGCCTTTCACTCATGACTTGAAGAACCACCTGCTCACCCTTTACGCCCCAGC
+
FFFFFFFF:FFF::FFFFF,FFFF:FFFFFFFFFFFFFFFFFFFFFFFF:FFFFFFF:FFFFFFFFF,FF::FF,FFFFFFFFFFFFFFFFFFFFFFFFFFFFFFFFFF:FFFFF:FF,:FFF:FFFFFFF:FFFFFFF:FFFFFF,FFFFFFF:FF:FFFFF::FFFFF,FFFFF:FFFF:,F,FFFFFFF:FFFFF,FFF,FF:,FFF:,,F:,:FFFF,F::FFFFFF,FFFF:F,F,:::F:,F:F
@A00881:241:HJW2NDRXX:1:2128:27579:14058 2:N:0:CGAGAGAA+GATTGGAG
GGTAGCGGACTACATGGGTATCTAATCCTGTTCGATCCCCACGCTTTCGTGCCTCAGCGTCAGACAGAAGCCGGTATGCTGCCTTCGCAATCGGAGTTCTTCGCGATATCTAAGCATTTCACCGCTACACCGCGAATTCCACATACTTCTCTTCCTCTCGAGCATCCCAGTTTCAACCGCTGGCCGGGGTTGAGCCCCGGGCTTTGACGGCTGACTTAAGACGCGGCCTACGCACCCTTTAAACCCAATA
+
FFFFFFFFFFFFFFFFFFFFFFFFFFFFFFFFFFFFFFFFFFFFFFFFFFFFFFFFFFFFFFFFFFFFF:FFFFFFFFFFFFFFFFFFFFFFFFFFFFFFFFFFFFFFFFFFFFFFFFFFFFFFFFFFFFFFFFFF,FFFFFFFF:FFF,F:FF:FF:FFFFF:FFFFFFFFFFFFFFFFFFFFFFFFFFFFFFFFFFFFFFF,FFFFFFFF:F:FFFF:FF:FFFFFF,FFFFFFFFFFFFFFFFFFFF
@A00881:241:HJW2NDRXX:1:2128:32768:15154 2:N:0:CGAGAGAA+GATTGGAG
GGTAGCGGACTACGGGGGTATCTAATCCTGTTTGCTCCCCACGCTTTCGTGCCTCAGTGTCAGTTACAGTCCAGCAGATCGCCTTCGCCGCCGGTGTTCTTCCCAATATCTACGCATTCCACCGCTACACTGGGAATTCCATCTGCCCCTCCTGCACTCAAGTTTTGCAGTTTTAGTAGTAGTTCCGAAGTTGAGCCCCGGGATTACGCTACTAACTTGCAAGACCACCTACGCACCCTTTACGCCCCGT
+
FF,,F:FFFFFFFFFFFFF:FFFFFFFFFFFFFFFFFFFFFFFFFFFFFFFF:FFFF:FFFFFFF,FFFFFFFFFFFFFFFFFFFFFFFFF:FFF:FFFFFFFF,FFFFFFF:FFFFFFFFFF::FFFFFFF,FF,FFF,FFFFF:FFFFF,FF,,F:FFFFF,FFFFFFFFFFFFFFFFFFFFF:FFF,FFFFFFFFFFFF::FF:FFFFFFFF,FFFF:FF,FFF,FFF,FFFFF,FFFFFFF:,,,F
@A00881:241:HJW2NDRXX:1:2128:24288:15687 2:N:0:CGAGAGAA+GATTGGAG
GGTAGCGGACTACGTGGGTATCTAATCCTGTTTGCTCCCCACGCTTTCGCGCCTCAGCGTCAGTTCCAGTCCAGAAAGCCGCCTTCGCCACTGGTGTTCCTACCGATCTCTACGCATTTCACCGCTACACCGGTAATTCCGCTTTCCTCTCCTGCACTCCAGCCCAGCAGTATCCAAAGCAATTCCCATCTTAAAAACAGGACTTTCACTCCAGACTTAACAGGCCGCCTACGCGCCCTTTACGCCCAAT
+
FFFFFFFFFFFFFFFFFFFFFFFFFFFFFFFFFFFFFFFFFFFFFFFFFFFFFFFFFFFFFFFFFFFFFFFFFFFF:FFFFFF:FFFFFFFFFFFFFFFFFFFFFFFFFFFFFFFFFFFFFFFFFFFFFFFFFFFFFFFFFFFFFFFFFFFFFFFFFFFFFFFFFFFFFFFFFFFFFFFFFFFFFFFF:FFFFFF:F,FFFFFFFFFFFFFFFF:FFFFFFFFFFF::FF:FFFFFFFFF,FF:FFFFFF
@A00881:241:HJW2NDRXX:1:2128:26657:15687 2:N:0:CGAGAGAA+GATTGGAG
GGTAGCGGACTACTTGGGTATCTAATCCTGTTTGCTCCCCACGCTTTCGAGCCTCAGCGTCAGTAAAAGCCCAGCAAGCCGCCTTCGCCACTGGTGTTCCTCCAAATATCTACGCATTTCACCGCTACACTTGGAATTCCGCTTGCCTCTGCTTCACTCAAGAAAAACAGTTTCAAAAGCAGGTTACGGGTTGAGCCCGTAATTTTCACTTCTGACTTGCCTTCCCGCCTACACTCCCTTTACACCCAAT
+
FFFFFFFFFFFFFFFFFFFFFFFFFFFFFFFFFFFFFFFFFFFFFFFFFFFFFFFFFFFFFFFFFFF:FFFFFFFFFFFFFFFFFFFFFFFFFFFFFFFFFFFFFFF::FFFFFFFFFFFFFFFFFFFFFFFFFFFFFFFFFFFFFFFFFFFFFF:FFFFFFFFF,:FFFFFFFFF:FFFFFFFFFFFFFFFFFFFF:FF,:FFFFFFFFFFFFFFFFFFFFFFFFFFFFFF,FFFFFFFFFFFFFFFFF
@A00881:241:HJW2NDRXX:1:2128:11632:15937 2:N:0:CGAGAGAA+GATTGGAG
GGTAGCGGACTACTGGGGTATCTAATCCTGTTCGATACCCACGCTTTCGTGCTTCAGCGTCAGTTGGGCGCCGGTGCGCTGCCTTCGCAATCGGAGTTCTGCGTGATATCTATGCATTTCACCGCTACACCACGCATTCCGCGCACTTCTCGCCCACTCAAGCGCCCCAGTTTCAACGGCGGCGGAAGGTTGAGCCCCCCGGTTTGACCGCTGACTTGAGGCGCCGCCTACGCACCCTTTAAACCCAATA
+
FFFFFFFFFFFFFFFFFFFFFFFFFFFFFFFFFFFFFFFFFFFFFFFFFFFFFFFFFFFFFFFFFFFFFFFFFFFFFFFFFFFFFFFFFFFFFFFFFFFFFFFFFFFF:FFFFFFFFFFFFFFFFFFFFFFFFFFFFFFFFFFFFFFFFFFFFFFFFFFFFFFFFFFFFF:FFFFFFFFFFFFFFFFFFFFFFF:FFFFFFFFFFFFFFFFFFFFFFFFFFFFFFFFFFFFFF:FFFFFFFFFFFFFFFF
@A00881:241:HJW2NDRXX:1:2128:19605:15937 2:N:0:CGAGAGAA+GATTGGAG
GGTAGCGGACTACACGGGTATCTAATCCTGTTTGCTCCCCACGCTTTCGAGCCTCAACGTCAGTTACAGTCCAGTAAGCCGCCTTCGCCACTGGTGTTCCTCCTAATATCTACGCATTTCACCGCTACACTAGGAATTCCACTTACCTCTCCTGCACTCCAGTCTTACAGTTTCCAAAGCAGTCCCTCGGTTGAGCCCAGGGCTTTCACTTCAGACTTGCATCACCGTCTACGCTCCCTTTACACCCAGT
+
FFFFFFFFFFFFFFFFFFFFFFFFFFFFFFFFFFFFFFFFFFFFFFFFFFFFFFFFFFFFFFFFFFFFFFFFFFFFFFFFFFFFFFFFFFFFFFFFFFFFFFFFFFFFFFFFFFFFFFFFFFFFFFFFFFF:FFF,FFFFFFFFFFFFFFFFFFFFFFFFFFFFFFFFFFFFFFFFFFFFFFFFFFFFFFFFFFFFFFFFFFFFFFFFFFFFFFFFFFFFFFFFFFFFFFF:FFFFFFFFFFFFFFFF:F
@A00881:241:HJW2NDRXX:1:2128:19208:16470 2:N:0:CGAGAGAA+GATTGGAG
GGTAGCGGACTACGCGGGTATCTAATCCTGTTTGATCCCCACGCTTTCGTATCTTAGCGTCAGTTACGACCCAGACAATCGCCTTCGCCTCCGGTGTTCTACCCAATATCTACGAATTTCACCTCTACACTGGGTATTCCATTGTCCCCTGCCGTACTCCAGATACACCGTCTCAAAAGCAATTCCATGGTTGAGCCACGGCATTTCACTCCTGACTGATATATCCGCCTACTTACCCTTTACGCCCAGT
+
FFFFFFFFFFFFFFFFFFF:FFFFFFFFFF:FFFFF:FFFFFFF:FFFFFFFFFFFFFFFFFFFFFFFFFFFFFFFFFFFFFFFFFFF:FFFFF:F,FFFFFFFFFFFFFFFFFFF,FFFFF:FFFFFFFFFF:,F,:F:FFFFFFFFFFFFFFFFFFF:FFFFF:FFFFFF:FF,FFFFF:F:FFFFFFFFF:FFFFFFFF,FFFF,,FF,FF,F,F:F,FFF,F:F,F:,:F,:FFF,FFFFF:FF:F
@A00881:241:HJW2NDRXX:1:2128:18285:17472 2:N:0:CGAGAGAA+GATTGGAG
GGTAGCGGACTACTGGGGTATCTAATCCTGTTTGCTCCCCACGCTTTCGCGCCTCAGCGTCAGTTGTCGTCCAGCAAGCCGCCTTCGCCACTGGTGTTCCTCCGTATATCTACGCATTTCACCGCTACACACGGAATTCCGCTTGCCTCTCCGATACTCAAGACATACAGTTTCAAATGCAGTTTCCGGGTTAAGCCCGGAGATTTCACATCTGACTTGCATGCCCGCCTACGCGCCCTTTACACCCAGT
+
FFFFFFFFFFFFFFFFFFFFFFFFFFFFFFFFFFFFFFFFFFFFFFFFFFFFFFFFFFFFFF:FFFFFFFFFFFFFFFFFFFFFFFFFFFFFFFFFFFFFFFFFFFFFFFFFFFFFFFFFFFFFFFFFFFFFFFF:FFFFFFFFFFFFFFFFFFFFFFFFFF,FFFFFFFFFFFFFFFFFFFFFFFFFFFFFFFFFFFFFF:FFFFF:FFFFFFFFFFFFFFF:FFFFFF,FFFFFFFFFFFFFFFFFFF
@A00881:241:HJW2NDRXX:1:2128:31973:17534 2:N:0:CGAGAGAA+GATTGGAG
GGTAGCGGACTACCGGGGTATCTAATCCTGTTCGATCCCCACGCTTTCGTGCTTCAGCGTCAGTCTCGCTATGGTATGCTGCCTTCGCAATCGGGGTTCTGCGTGATATCTATGCATTTCACCGCTACACCACGCATTCCGCATACCTCTTCCGAACTCCAGTCCCGCAGTTTCAATGGCAAGCGCACGGTTAAGCCGCACGTTTTCACCGCTGACTTGCGGGTCCGCCTACGCACCCTTTAAACCCAAT
+
FFFFFFFFFFFFFFFFFFFFFFFFFFFFFFFFFFFFFFFFFFFFFFFFFFFFFFFFFFFFFFFFFFFFFFFFFFFFFFFFFFFFFFFFFFFFFFFFFFFFFFFFFFFFFFFFFFFFFFFFFFFFFF:FFFFFFFFFFFFF:FFFFFFFFFFFFF:FFFFFFFFFFFFF:FFFFFFFFFFFF:FFFFFFFFFFFFFFFFFFFFFFFFFFFFFFFFFFFFFFFFFF:FFFFFFFFFFFFFFFFFFFFFFFFF
@A00881:241:HJW2NDRXX:1:2128:31403:17613 2:N:0:CGAGAGAA+GATTGGAG
GGTAGCGGACTACATGGGTATCTAATCCTGTTCGATCCCCACGCTTTCGTGCCTCAGCGTCAGACAGAAGCCGGTATGCTGCCTTCGCAATCGGAGTTCTTCGCGATATCTAAGCATTTCACCGCTACACCGCGAATTCCGCATACTTCTCTTCCTCTCGAGCATCCCAGTTTCAACCGCTGGCCGGGGTTGAGCCCCGGGCTTTGACGGCTGACTTAAGACGCGGCCTACGCACCCTTTAAACCCAATA
+
FFFFFFFFFFFFFFFFFFFFFFFFFFFFFFFFFFFFFFFFFFFFFFFFF:FFFFFF:FFFFFFFFFFFFFFFFFFFFFFFFFFFFFFFFFFFFFFFFFFFFFFFFFFFFFFFFFFFFFFFFFFFFFFFFFFFFFFFFFFFFFFFFF:FFFFFFFFFFFFFFFFFFFFFFFFFFFFFFFFFFFFFFFFFFFFFFF:FFFFFFFF::FFFFFFF,:FFFFF,FFFFFFFFFFFFFF:FFFFFFFFFFFFFF:
@A00881:241:HJW2NDRXX:1:2128:28646:18098 2:N:0:CGAGAGAA+GATTGGAG
GGTAGCGGACTACGTGGGTATCTAATCCTGTTTGCTCCCCACACTTTCGTGCCTCAACGTCAGTTATCGTCCAGTAAGCCGCCTTCGCCACTGGTGTTCTTCCTAATATCTACGCATTTCACCGCTACACTAGGAATTCCGCTTACCTCTCCGGCACTCCAGCCAAACAGTTTCCAAAGCAGTCCCTGCGTTAAGCACAGGGCTTTCACTTCAGACTTGCCTCGCCGTCTACGCTCCCTTTACACCCAGT
+
FF:,FFFFFFFFFFFFFFFFFFFF:FFFFFFF:FFFFFFFFFFFFFFFFFFFFFFF:FFFFFFFFFFFFFFFFFFFFFFFFFFFFFFFFF:FFFFFFFFFFFFFFFFFFFFFFFFFFFFF,FFFFFFFFFF,FFFFFFFFFFFFFFFFFFFFFFFFFFFFFF,:,FFFF:FFF,FFF,FFFF:FFFF:F:FFFFFF:F,FFFFFFFF:FFFF,F::FFF:,FF:FFFFFFFF:FFF:F:FFFF,FFFFFF
@A00881:241:HJW2NDRXX:1:2128:19705:18208 2:N:0:CGAGAGAA+GATTGGAG
GGTAGCGGACTACCTGGGTATCTAATCCTGTTTGCTCCCCACGCTTTCGAGCCTCAGCGTCAGTAAAAGCCCAGCAAGCCGCCTTCGCCACCGGTGTTCCTCCAAATATCTACGCATTTCACCGCTACACTTGGAATTCCGCTTGCCTCTGCTCCACTCAAGAAGAACAGTTTCAAAAGCAGGTTATGGGTTAAGCCCATAATTTTCACTTCTGACTTGCTCTCCCGCCTGCACTCCCTTTACACCCAGT
+
FFFFFFFFFFFFFFFFFFFF:FFFFFFFFFFFFFFFFFFFFFFFFFFFFFFFFFFFFFFFFFF:FF::FFFFFFFF,FFFFFFFFFFFFFFFFFFFFFFFFFFFFFF::FFFFFFFFFFFFFFFFFFFFFFFFFFF:FFFFFFFFFFFFFFFFFFFFFFFFFFFF:FFFFFFFFFFFFF:FFFFFFFFFFFFF:FFFFFFFFFFFFF:::FFFFFFFFFF:FFFFFFFFFFFFFFFFFFF::FF:FFFFF
@A00881:241:HJW2NDRXX:1:2128:19913:18662 2:N:0:CGAGAGAA+GATTGGAG
GGTAGCGGACTACGTGGGTATCTAATCCTGTTTGCTCCCCACACTTTCGTGCCTCAACGTCAGTTACAGTCCAGAAAGCCGCCTTCGCCACTGGTGTTCCTCCTAATATCTACGCATTTCACCGCTACACTCGGAATTCCGCTTTCCTCTCCTGCACTCAAGAAAAATAGTTTTAGTTGCAGTTCCTCAGTTGAGCCGAGGGATTTCACAACTAACTTGCTTTCCCGTCTACGCACCCTTTACAGCCAAT
+
FF,,FFFFFF:FFFFFFFFF:FFFFFFFFFFFFFFFFFFFFFFFFFFFFFFFFFFFFFFFFFFFFFFFFFFFFFFFFFFFFFFFFFFFFFFFFFFFFFFFFFFFF:FFFFFFFFFFF:FFFFFFFFFFFFF,FFF,FFFFFFFFFFFFF:FFFFF,F,F,FFF,F::FFFFFFFFFFFFFFF:FF:FFFF:FFFFFFFFFFF,F:FF,FFFFF,F:FFFF:,FF:FFFFFFFFFFFF:,FFF:F,FF:FF
@A00881:241:HJW2NDRXX:1:2128:20528:18787 2:N:0:CGAGAGAA+GATTGGAG
GGTAGCGGACTACTCGGGTATCTAATCCTGTTTGATACCCGCACTTTCGAGCATCAACGTCAGTTACGGTCCAGCAGGCTGCCTTCGCAATCGGAGTTCTTCGTGATATCTATGCATTTCACCGCTACACCACGAATTCCACCTGCCTATGCCGCACTCAAGGCCCCCAGTTTCAACTGCAATTCTACGGTTGAGCCCAAACTTTCACAACTGACTTAAGGACCCGTCTACGCTCCCTTTAAACCCACTA
+
FFFFFFFFFFFFFFFFFFFFFFFFFFF,FFFFFFFFFFFFFFFFFF:FFFFFF:FFFFFFF,:FF:FFFFFFFFFFFFFFFFFFFFFFFFFFFFFFFFFF,FF:FF,FFFFFFFFFF:FFFFFF:FFFFFFFF:FFFFFFFF,FFFF,FFFF:FFF:,FFFFFFFFFFFFFFFFFFFFF,FFF,FFFF:FFFFF:FFF:FF,F,FFFFFFFFFFFFF:F,:FFFFF:FF,FFF:FFFFFFFFFFFFFFFF
@A00881:241:HJW2NDRXX:1:2128:22779:18959 2:N:0:CGAGAGAA+GATTGGAG
GGTAGCGGACTACCGGGGTATCTAATCCTGTTTGCTCCCCACGCTTTCGTGCCTCAGTGTCAGTTACAGTCCAGTGAACCGCCTTCGCCGCTGGTGTTCCTCCTAATATCTACGCATTCCACCGCTACACTAGGAATTCCGTTCACCCCTCCTGCACTCAAGCCCAGCAGTTTTGGTAGTAGTTCCGAAGTTGAGCCCCGAAATTACGCTACCAACTTGCCAAACCACCTACGCACCCTTTACGCCCAGT
+
FFFFFFFFFFFFFFFFFFFFFFFFFFFFFFFFFFFFFFFFFFFFFFFFFFFFFFFFFFFFFFFFFFFFFFFFFFFFFFFFFFFFFFFFFFFFFFFFFFFFFFFFFFFFFFFFFFFFFFFFFFFFFFFFFFF,FFFFFFFFFFFFFFFFFFFFFFFFFFFFFFFFFFFFFFFFFFFFFFFFFFF:FFFF,FFFFFFFFFFFF:FFFFFFFFFFFFFFFFFFFFFFFFFFFFFFFFFFFFFFFFFFFFFFFF
@A00881:241:HJW2NDRXX:1:2128:20491:19664 2:N:0:CGAGAGAA+GATTGGAG
GGTAGCGGACTACCGGGGTATCTAATCCTGTTTGCTCCCCACGCTCTCGCGCCTCAGCGTCAGTTGTCGTCCAGCAATCCGCCTTCGCCACTGGTGTTCTTCCGTATATCTACGCATTTCACCGCTACACACGGAATTCCGATTGCCTCTCCGATACTCAAGACCGGCAGTTTCAAATGCAGGCTATGGGTTAAGCCCATAGTTTTCACATCTGACTTGTCAGCCCGCCTACGCGCCCTTTACACCCCGT
+
FF:,FFFF:FFFFFFFFFFF:FFFFFFFFFFFFFFFFFFFFFFFFFFFFFFFFFFFFFFFFFFFFFFFF:FF:FFFFFFFFFFFFFFFF:FFFFFFFFFFFFFFFFFFFFFFFFFFF:FFFFFFFFFFFFFFFFF,FFFFFFFFFFFFFFF:FFFFFFFF:FFFFFFFFFFFFF,F,FFFFFFFFFFFFFFFF,FFFFFFFFFFFFFFFFFFFFFFFFFFF,FFFF:FFFFFFFFFFFFFF,FFFFF,,F
@A00881:241:HJW2NDRXX:1:2128:28465:19820 2:N:0:CGAGAGAA+GATTGGAG
GGTAGCGGACTACTCGGGTATCTAATCCTGTTCGCTCCCCACGCTTTCGCGCCTCAGCGTCAGTTACGGCCCAGTAAGTCGCCTTCGCCACTGGTGTTCCTCCCAATCTCTACGCATTTCACCGCTACACTGGGAATTCCACTTACCTCTTCCGCACTCAAGCTGAACAGTCTCCAAAGCAATTCCCACCTTAAAAGCAGGACTTTCACTCCAGACTTATCCAGCCGCCTACACGCCCTTTACGCCCAGT
+
FF,:FFFFFFFFFFFFFF:FFFFFFFFFFFFFFFFFFFFFFFFFFFFFFFFFFFFFFFFFFFFFFFFFFFFFFFFFFFFFFFFFFFFFFFFFFFFFFFF:FFFF:FFFFF:FFFF:,FFFFFFFFFFFFFFFFFF,FFF,,FFFFFFFFFFF,F:FFFFFFFFFFF:FFF,FFFFFFFFFF::FF,FFFFFFFFFFFFFFFFF:FFF:FFFF,FF:FF:FFFFFF,FFFFFFFFFFFF::F,FFFFFFFF
@A00881:241:HJW2NDRXX:1:2128:32099:20102 2:N:0:CGAGAGAA+GATTGGAG
GGTAGCGGACTACTCGGGTATCTAATCCTGTTCGATCCCCACGCTTTCGTGCCTCAGCGTCAGACAGAAGCCGGTATGCTGCCTTCGCAATCGGAGTTCTTCGCGATATCTAAGCATTTCACCGCTACACCGCGAATTCCGCATACTTCTCTTCCTCTCGAGCATCCCAGTTTCAACCGCTGGCCGGGGTTGAGCCCCGGGCTTTTACGGCTGACTTAAGACGCGGCCTACGCACCCTTTAAACCCAATA
+
FFFFFFFFFFFFFFFFFFFFFFFFFFFFFFFFFFFFFFFFFFFFFFFFFFFFFFFFFFFFFFFFFFF:FFFFFFF,FFFFFFFFFFFFFFFFFFFFFFFFFFFFFFFFFFFFFFFFFFFFFFFFFFF:FFFFFFFFFFFFFFFFFFFFFFFFFFFFFFF:FFFFFFF:F:FFFFFFFFFFFFFFFFFFFFFFFFFFFFFFFFFFF,FFF,FFF:FFFFFFF:F:FFF,FFF:FFFFFFFFFFFFF:FFFF
@A00881:241:HJW2NDRXX:1:2128:31891:21026 2:N:0:CGAGAGAA+GATTGGAG
GGTAGCGGACTACAAGGGTATCTAATCCTGTTCGATCCCCACGCTTTCGTGCCTCAGCGTCAGACAGAAGCCGGTATGCTGCCTTCGCAATCGGAGTTCTTCGCGATATCTAAGCATTTCACCGCTACACCGCGAATTCCGCATACTTCTCTTCCTCTCGAGCATCCCAGTTTCAACCGCTGGCCGGGGTTGAGCCCCGGGCTTTGACGGCTGACTTAAGACGCGGCCTACGCACCCTTTAAACCCAATA
+
F:FFFFFFFFFFFFFFFFFFFFFFFFFFFFFFFFFFFFFFFFFFFFFFFFFFFFFFFFFFFFFFFFFFFFFFFFFFFFFFFFFFFFFFFFFFFFFFFFFFFFFFFFFFFFFFFFFFFFFFFFFFFFFFFF:FFFFFFFFFFFFFFFFFFFFFFFFFFFFFFFFFFFFFFFFFFFFFFFFFFFFFFFFFFFFFFFFFFFFFFFFFFF:FFFFFFFFFFFFF:FFF::FFFFFFFFFFFFF:FFFFFFFFFF
@A00881:241:HJW2NDRXX:1:2128:16658:21167 2:N:0:CGAGAGAA+GATTGGAG
GGTAGCGGACTACGTGGGTATCTAATCCTGTTTGCTCCCCACGCTCTCGCGCCTCAGCGTCAGTTGTCGTCCAGCAATCCGCCTTCGCCACTGGTGTTCTTCCGTATATCTACGCATTTCACCGCTACACACGGAATTCCGATTGCCTCTCCGATACTCAAGACTGGCAGTTTCCAAAGCAGTCCCGCAGTTGAGCCGCGGGCTTTCACTTCAGACTTGCATCACCGTCTGCGCTCCCTTTACACCCAGT
+
FF,FFFFF::FFFFFFFFFFFFFFFFF:FF:FFFFFFFFFFFFFFFFFFFFFFFF:FFFFFFFFFFFFFFFFF:FF:FFFFFFFFFFFFFF,FFFFFFFFFFFFFFFFFFFFFFFFFF,FFFFFFFFFFFFFFFFFFFFFFFFFFFFFFFFFFFFF:FFFFFFFFFFFFFFFFFFFFFFFFFFFFFFFFFFF:FFFFFFFFFFFFFFFFFFFFFFFFFFF:FF:FFFFFFF:FF:FF:FFFF:,FFFFFF
@A00881:241:HJW2NDRXX:1:2128:27335:21183 2:N:0:CGAGAGAA+GATTGGAG
GGTAGCGGACTACGGGGGTATCTAATCCTGTTTGCTCCCCACGCTTTCGAGCCTCAGTGTCAGTTACAGTCCAGTAAGCCGCCTTCGCCACCGGTGTTCCTCCTAATATCTACGCATTTCACCGCTACACTAGGAATTCCGCTTACCCCTCCTGCACTCCAGCCGTGCAGTTTCAAAAGCAGCTCCGGGGTTGAGCCCCGGCATTTCACTTCTGACTTGCACCGCCACCTGCGCTCCCTTTACACCCAGT
+
FFFFFFFFFFFFFFFFFFFFFFFFFFFFFFFFFFFFFFFFFFFFFFFFFFFFFFFFFFFFFFFFFFFFFFFFFFFFFFFFFFFFFFFFFFFFFFFFFFFFFFFFFFFFFFFFFFFFFFFFFFFFFFFFFFFFFFFFFFFFFFFFFFFFFFFFFFF:FFFFFFFFFFFFFFFFFFFFFFFFFFFFFFFFFFFFFFFFFFFFFFFF:FFF:FFFFF:FFFFFFFFFFFFFFFFF:FFFFFFFFFFFFFFFFF
@A00881:241:HJW2NDRXX:1:2128:30635:21574 2:N:0:CGAGAGAA+GATTGGAG
GGTAGCGGACTACCTGGGTATCTAATCCTGTTCGATCCCCACGCTTTCGTGCCTCAGCGTCAGACAGAAGCCGGTATGCTGCCTTCGCAATCGGAGTTCTTCGCGATATCTAAGCATTTCACCGCTACACCGCGAATTCCGCATACTTCTCTTCCTCTCGAGCATCCCAGTTTCAACCGCTGGCCGGGGTTGAGCCCCGGGCTTTGACGGCTGACTTAAGACGCGGCCTACGCACCCTTTAAACCCAATA
+
FFFFFFFFFFFFFFFFFFFFFFFFF:FFFFFFFFFFFFFFFFFFFFFFFFFFFFFFFFFFFFFFFFFFFFFFFFFFFFFFFFFFFFFFFFFFFFFFFFFFFFFFFFFFFFFFFFFFFFFFFFFFFFFFFFFFFFFFFFFFFFFFF,FFFFFFFFFFFFFFFFFFFFFFFFFFFFF,FFFFFFFFFFFFFFFFFFFFFFFFFFFFFFFFFFFFFFFFFFF,FFFFFFFFFFFFFFFFFFFFFFFFFFFF:F
@A00881:241:HJW2NDRXX:1:2128:30264:22028 2:N:0:CGAGAGAA+GATTGGAG
GGTAGCGGACTACCGGGGTATCTAATCCTGTTTGCTCCCCACGCTTTCGAGCCTCAACGTCAGTTACAGTCCAGTAAGCCGCCTTCGCCACTGGTGTTCCTCCTAATATCTACGCATTTCACCGCTACACTAGGAATTCCACTTACCTCTCCTGCACTCCAGCCATACAGTTTCCAAAGCAGTTCCGGGGTTGAGCCCCGGGATTTCACTTCAGACTTGCATCGCCGTCTACGCTCCCTTTACACCCAGT
+
FFFFFFFFFFFFFFFFFFFFFFFFFFFFFFFFFFFFFFFFFFFFFFFFFFFFFFFFFFFFFFFFFFFFFFFFFFFFFFFFFFFFFFFFFFFFFFFFFFFFFFFFFFFFFFFFFFFFFFFFFFFFFFFFFFFFFFFFFFFFF:FFFFFFFFFFFFFFFFFFFFFFFFFFFFFFFFFFFFFFFFFFFFFFFFFFFFFFFFFF:FFFFFFFFFFFFFFFFFF:FFFFFFFFFFFFFFFFFFFFFFFFFFFFFF
@A00881:241:HJW2NDRXX:1:2128:29460:22420 2:N:0:CGAGAGAA+GATTGGAG
GGTAGCGGACTACGCGGGTATCTAATCCTGTTCGATCCCCACGCTTTCGTGCCTCAGCGTCAGACAGAAGCCGGTATGCTGCCTTCGCAATCGGAGTTCTTCGCGAGATCTAAGCATTTCACCGCTACACCGCGAATTCCGCTTACTTCTCTTCCTCTCGAGCATCCCAGTTTCAACCGCTGGCCGGGGTTGTGCCCCGGGCTTTGACGGCTGACTTAAGACGCGGCCTCCGCACCCTTTCAACCCACTC
+
FF,:FFFF:FFFFFFFFFFFFFF:FFFFFFFFFFFFFFFFFFFFFF:FFFFFFFF:FFFFFFFFF:FFFFFFFFFFFFFF:FF,:FFFF,F:FF:FF:::FFFFFF,,FFFFFFFF:,FFF:FFF::F,FFFFF,,:,F:FF,,FFF:FFF,FF:FFFF:,FF:FFFFFFF:FF::FFF:FFFFFFFFF:F,,FFFFFFFFFF,FFF:FFFFF:FFFFFFFFFFF:FFF,FFF::F:FFFFF,,FFFFF:
@A00881:241:HJW2NDRXX:1:2128:17978:22514 2:N:0:CGAGAGAA+GATTGGAG
GGTAGCGGACTACGTGGGTATCTAATCCTGTTTGCTCCCCACGCTTTCGCACCTGAGCGTCAGTCTTCGTCCAGGGGGCCGCCTTCGCCACCGGTATTCCTCCAGATCTCTACGCATTTCACCGCTACACTAGGAATTCCGCTTACCTCTCCGGCACTCTAGAACAACAGTTTCCAATGCAGTCCTGGGGTTAAGCCCCAGCCTTTCACATCAGACTTGCTCTTCCGTCTACGCTCCCTTTACACCCAGT
+
FFFFFFFFFFF:FFFFFFFFFFFFFFFFFFFFFFFFFFFFFFFFFFFFFFFFFFFFFFFFFFFFFFFFFFFF:FFFFFFFFFFFFFFFFFFFFFFFFFFFFFFFFFFFFFFFFFF::FFFFFFFFFFF:F:FFFFFFFFFFFFFFFFFFF:FFF:FFFFF:FFF:::FFFFFFFFFF:FFFFFF:FFFFF:FF:FFFFFFFFFFFFFF:FFF:F,FF:FF:F,F:FFF:FF,FFFF:FF,F::,FFFFFF
@A00881:241:HJW2NDRXX:1:2128:30662:22561 2:N:0:CGAGAGAA+GATTGGAG
GGTAGCGGACTACCTGGGTATCTAATCCTGTTTGCTACCCATGCTTTCGTGCCTCAGCGTCAGTTGAAGCCCAGTAGGCCGCCTTCGCCACTGGTGTTCCTCCCGATCTCTACGCATTTCACCGCTACACCGGGAATTCCGCCTACCTCTACTTCACTCAAGCCATCCAGTTTCAAGTGCAGTCCATGGGTTAAGCCCATGTCTTTCACACCTGACTTGATTGGCCGCCTACGCGCCCTTTACACCCAGT
+
FF::FFFFFFFFFFFFFFF:FFFFFFFFFFFFFFFFFFFFFFFFFFFFFFFFFFFFFFFFFFFFFFFFFFFFFFFFFFFFFFFFFFFFFFFFFFFFFFFFFFFFFFF:FFFFFFF:FFFFFFFFFFFFFFFFFFF:FFFFFFFFFF:::FF:FFF:FFF:FFFF:F:::FFFFFFFFFF:FFFF:FFFFFFF:FFFFFFFFF,FFFF,FF,FFFFFFFF:F:FFFFFF:FFFFF,,FFFFFFF,:FF:FF
@A00881:241:HJW2NDRXX:1:2128:19397:22623 2:N:0:CGAGAGAA+GATTGGAG
GGTAGCGGACTACCGGGGTATCTAATCCTGTTTGCTCCCCACGCTTTCGCGCCTCAGCGTCAGTTGTCGTCCAGCAAGCCGCCTTCGCCACTGGTGTTCCTCCGTATATCTACGCATTTCACCGCTACACACGGAATTCCGCTTGCCTCTCCGATACTCAAGATAGACAGTTTCAAATGCAGTTTCCGGGTTGAGCCCGGAGATTTCACATCTGACTTGCCTACCCGCCTACGCGCCCTTTACACCCAGT
+
FFFFFFFFFFFFFFFFFFFFFFFFFFFFFFFFFFFFFFFFFFFF:FFFFFFFFFFFFFFFFFFFFFFFFFFFFFFFFFFFFFFFFFFFFFFFFFFFFFFFFFFFF:FFFFFFFFFFF:FFFFFFFFFFFFFFFFF:FFFFFFFFFFFFFFFFFFF,FFFF:FFFFFFFFFFFFFFFFFFFFFFFFFFFFFFFFFFFFFFFFFFFFFF:FFFFF:FFFFFFFF,FFFFFFFFFFFFFFFFFFFFFFFFFFF
@A00881:241:HJW2NDRXX:1:2128:16631:23030 2:N:0:CGAGAGAA+GATTGGAG
GGTAGCGGACTACCTGGGTATCTAATCCTGTTTGCTCCCCACGCTTTCGTGTATGAGCGTCAGTGGCCTCCCAGGGGGCTGCCTTCGCCTTCGGTGTTCTTCCACATATCTACGCATTTCACTGCTACACGTGGAATTCCACCCCCCTCTGAGACACTCTAGTTCGACAGTCACATAGGACCCTCCCAGGTTAAGCCCGGGGATTTCACCTCTGTCTTATCGAACCGCCTGCACACCCTTTACGCCCAGT
+
FFFFFFFFFFFFFFFFFFFFFFFFFFFFFFFFFFFFFFFFFFFFFFFFFFFFFFFFFFFFFFFFFFFFFFFFFFFFFFFFFFFFFFFFFFFFFFFFFFFFFFFFFFFFFFFFFFFFFFFFFFFFFFFFFFFFFFFFFFFFFFFFFFFFFFFFFFFFFFFFFFFFFFFFFFFFFFFFFFFFFFFFFFFFFFFFFFFFFFFFFF::FFFFFFFFFFFF,FFFFFFFFFFFFFFFF:FFFF:FFFFFFFFFFF
@A00881:241:HJW2NDRXX:1:2128:14326:23109 2:N:0:CGAGAGAA+GATTGGAG
GGTAGCGGACTACTAGGGTATCTAATCCTGTTTGCTCCCCACGCTTTCGAGCCTCAGTGTCAGTTACAGTCCAGTAAGCCGCCTTCGCCTCTGGTGTTCCTCCTAATATCTACGCATTCCACCGCTACACTAGGACTTCCGCTTACCTCTCCTGCACTCCAGCTCAGTAGTTTTATATGCAGGTCCGAGGTTGAGCCTCGTCATTTCACATATAACTTGCTGTGCCACCTACACTCCCTTTACGCCCAGT
+
FF,:FFFFFFF,FFFFFFFF:FFFF,FFFFF:FFFFFFFFFFFFFFFFFFFFFFFFF,FFFFF,FFFFFFFFFFFF:FFFFFF,:F:FF,FFFFFFFFFFFFFFFFF,FFFFFFFFFFFFFFFFFFFFFFF,FFF,FFFFFF,F,FFFFFFFFFFFFFFFFFF,FFFFFFFFFFFF:FFFFFFFFFF,FFF:FFFFFFFFFFFFFFFFFFFFF:FFFFFFFFFFFFFF:::FFFFFFFFFFFFFFFF,FF
@A00881:241:HJW2NDRXX:1:2128:7527:23202 2:N:0:CGAGAGAA+GATTGGAG
GGTAGCGGACTACTCGGGTATCTAATCCTGTTTGCTCCCCACGCTTTCGTGCCTCAGTGTCAGTTACAGTCCAGCAAACCGCCTTCGCTACTGGTGTTCTTCCTAATATCTACGCATTCCACCGCTACACTAGGAATTCCGTTTGCCCCTCCTGCACTCAAGTCCGACAGTTTTAGTAGTAGTCCCGAGGTTGAGCCCCGGGCTTACGCTACTAACTTGCCAAACCACCTACGCACCCTTTACGCCCAGT
+
FFFFFFFFFFFFFFFFFFFFFFFFFFFFFFFFFFFFFFFFFFFFFFFFFFFFFFFFFFFFFFFFFFFFFFFFFFFFFFFFFFFFFFFFFFFFFFFFFFF:FFFFFFFF:FFFFFFFF:FFFFFFFFFFFFFFFFF:FFFFF:FFF:FFFFFFFFFFFFFFFFFFFFFF:FF:FFFFFFFF,FFFFFFFFFFFFFFFFFFFFFFFFFFFFFFF:FFFFFFFFF:FFFFFFFFFFFFFFF:FFFFFFFFFFF
@A00881:241:HJW2NDRXX:1:2128:20265:24126 2:N:0:CGAGAGAA+GATTGGAG
GGTAGCGGACTACATGGGTATCTAATCCTGTTCGATCCCCACGCTTTCGTGCCTCAGCGTCAGACAGAAGCCGGTATGCTGCCTTCGCAATCGGAGTTCTTCGCGATATCTAAGCATTTCACCGCTACACCGCGAATTCCGCATACTTCTCTTCCTCTCGAGCATCCCAGTTTCAACCGCTGGCCGGGGTTGAGCCCCGGGCGTTGACGGCTGACTTAAGACGCGGCCTACGCACCCTTTATACCCAAGA
+
FF:,FFFFFFFFFFFFFFFFFFFFFFFFFFFFFFFFFFFFFFFFFFFFFFFFFFFF:FFFFFFFFFFFFFFFFFFFFFFFFFFFFFFFFFFFFFFFFFFFFFFFFFFFFFFFFFF,F:,FFFFFFFFFFFFFFFF:,FFFFFFF,F,FFFFFFFFFFFFFFFF:F,FFF:,FF:FFFFFFFFFFFFFFFFF:FFFFFFFFF:,FFFFFFFF:FFFF:F:,F,FFFFFF:FFFFF:FFF,:,,,FF:,:,F
@A00881:241:HJW2NDRXX:1:2128:25111:24189 2:N:0:CGAGAGAA+GATTGGAG
GGTAGCGGACTACAGGGGTATCTAATCCTATTTGCTCCCCACGCTTTCGTGCCTCAGCGTCAGTCTCAGTCCAGTTAACCGCCTTCGCCACTGGTGTTCCTCCATATATCTACGCATTTCACCGCTACACATGAAATTCCGTTAACCTCTCCTGTACTCTAGTCTATTAGTTTCCACAGCTGCCGGAGGTTAAGCCTCCGTCTTTACCTGCAGACTTCCTAAACCGCCTACTCACCCTTTACGCCCAATA
+
FF:FFFFFFFFFFFFFFFFFFFFFFF::FFFFFFFFFFFFFFFFFFFFFFFFFFFFFFFFFFFFFFFFFFFFFFFFFFFFFFFFFFFFFFFFFFFFFFF::FF:FFFFFFFFF:FFFFFFFFFFFFFFFFFFFFFFFFFFFFFFFF:FFFFFFFFFFFFFFFFFFF:FFFFFFFFFF:FFFFFFFF:FFFFFFFF:FFFFFF:FFF,FFFF,FF:FF:FF:FFFFFFF::FFFF:FFF:F:FFFFFF:FF
@A00881:241:HJW2NDRXX:1:2128:31376:25300 2:N:0:CGAGAGAA+GATTGGAG
GGTAGCGGACTACTAGGGTATCTAATCCTGTTTGCTCCCCACACTTTCGAGCCTCAGCGTCAGTTAGAGCCCAGCAAGCCGCCTTCGCCACTGGTGTTCCTCCGAATATCTACGCATTTCACCGCTACACTCGGAATTCCGCTTGCCTCTACTTCACTCAAGAACTACAGTTTTGGATGCAGTTCCGGGGTTGAGCCCCGGTATTTCACATCCAACTTGCAATCCCGCCTGCGCTCCCTTTACACCCAGT
+
FFFFFFFFFFFFFFFFFFFFFFFFFFFFFFFFFFFFFFFFFFFFFFFFFFFFFFFFFFFFFFFFFFFFFFFFFFFFFFFFFFFFFFFFFFFFFFFFFFFFFFFFFFFFFFFFFFFFFFFFFFFFFFFFFFFFF:FFFFFFFFFFFFFFFFFFFFFFFFFFFFFFFFFFFFFFFFFFFFFFFFFFFFFFFFFFF:FFFFFFFFFFFFFFFFFFF:FFFFFFFFFFFFFFFFFFFFFFFFFFFFFFFFFFFF
@A00881:241:HJW2NDRXX:1:2128:20763:25332 2:N:0:CGAGAGAA+GATTGGAG
GGTAGCGGACTACTTGGGTATCTAATCCTGTTTGCTCCCCACACTTTCGTGCCTCAATGTCAGTTATCGTCCAGAAAGTCGCCTTCGCCACTGGTGTTCCTCCTAATATCTACGCATTTCACCGCTACACTAGGAATTCCACTTTCCTCTCCGACACTCAAGGGAAGTAGTTTTGGTTGCAGTTCGTCAGTTAAGCCGAGGGATTTCACAACCAACTTGCTCCTCCATCTACGACCCATTTACACCCAAT
+
FFFFFFFFFFFFFFFFFFFFFFFFFFFFFFFFFF,FFFFFFFFFFFFFFFFF:FFFFFFFFFFFFFFF,FFFFFFFFFF,FFFFFFFFFF,:FFFFFFF,FFFFFFFFFFFFFFFFFFFFFFFFFFF:FFF,FFFFFFFFFF:FFF,FFFF:F:FFFFFFFFFFF,:FFFFFFF,FFFFF,FFFF:F,FFFFFFFFFFFFFFFFFF,:FFF:FFFFFFFFFF,FF:FF:FFFF,,,F,,FFF:,F,::FF
@A00881:241:HJW2NDRXX:1:2128:22444:25614 2:N:0:CGAGAGAA+GATTGGAG
GGTAGCGGACTACCTGGGTATCTAATCCTGTTCGATCCCCACGCTTTCGTGCTTCAGCGTCAGTCTCGCTATGGTATGCTGCCTTCGCAATCGGGGTTCTGCGTGATATCTATGCATTTCACCGCTACACCACGCATTCCGCATACCTCTTCCGAACTCCAGTCCCGCAGTTTCAATGGCAAGCGCACGGTTAAGCCGCACGTTTTCACCGCTGACTTGCGGGTCCGCCTACGCACCCTTTAAACCCAAT
+
FFF:FFFFFFFFFFFFFFFFFFFF:FFFFFFFFFFFFFFF:FFFFFFFFFFFFFFFFFFFFFFFFFFFFFFFFF:FFFFFFFFFFFFFFF:FFF:FFFFFFFFFFFF,FF:FFFFF:FFF:F:FFFFFFFFFFFFF,FFFFFFFFFFF:FFFFFFFFFFFFFF:FFFFFF:FFFFF:FFF,,FFFFFFFFFFFFF:FF:FFF,FFFFFFFFF:FF:F:FFFFFFF,FFF,F,FF,,FF,,FFFF,,FF,F
@A00881:241:HJW2NDRXX:1:2128:15167:25786 2:N:0:CGAGAGAA+GATTGGAG
GGTAGCGGACTACCGGGGTATCTAATCCTGTTCGATCCCCACGCTTTCGCGCCTCAGCGTCAGTTACTGTCCAGTAGACCGCCTTCGCCACTGGTGTTCTTCCTTATATCTACGCATTTCACCGCTACACTAGGAATTCCGCTTTCCTCTCCGGCACTCAAGATCGGCAGTTTCAAATGCAGTTCCGAGGTTAAGCCTCGGTATTTCACATCTGACTTGCCGGCCCGCCTCCACGCCCTTTACACCCAGT
+
FFFFFFFFFFFFFFFFFFFFFFFFFFFFFFFFFFFFFFFFFFFFFFFFFFFFFFFFFFFFFFF:FFFFFFFFFFFFFFFFFFFFFFFFFFFFFFFFFFFFFFFFFFFFFFFFFFFFFFFFFFFFFFFFFFF,FFFFFFFFFFFFFFFFFFFFFFFFFFFFFFFFFFFFFFFFFFFFFFFFF:FFFFFFFFFFF:FFFFFFFFFF,FFFFFFFFF:FFFFFFFFFFFFFFF,FFFFFFFFFFFFFFF:FFF
@A00881:241:HJW2NDRXX:1:2128:22191:25801 2:N:0:CGAGAGAA+GATTGGAG
GGTAGCGGACTACATGGGTATCTAATCCTGTTTGCTCCCCACGCTTTCGAGCCTCAGCGTCAGTTAAAGCCCAGTAAGCCGCCTTCGCCACTGATGTTCCTCCTAATATCTACGCATTTCACCGCTACACTAGGAATTCCGCTTACCTCTACTTCACTCAAGAACTACAGTTTCAAATGCAAGTTATCGGTTGAGCCCATACATTTCACATCTGACTTACAGCCCCGCCTGCACTCCCTTTACACCCAGT
+
FFFFFFFFFFFFFFFFFFFFFFFFFFFFFFFFFFFFFFFFFFFFFFFFFFFFFFFFFFFFFFF:FFFFFFFFFFFF:FFFFFFFFFFFFFFFFFFFFFFFFFFFFFFFFFFFFFFFFFFFFFFFFFFFFFFFFFFFFFFFFFFFFFFFFFFFFFFFFFFFF::FFFFFFFFFFFFFFFFFFFFFFFFFFFFFFFFFFFFF:FFF:FFFFFFFFF:FFFFFFFFFFFFFFFFFFFFFFFFFFFFFFFFFFF
@A00881:241:HJW2NDRXX:1:2128:16360:26036 2:N:0:CGAGAGAA+GATTGGAG
GGTAGCGGACTACCGGGGTATCTAATCCTGTTTGCTCCCCACGCTTTCGAGCCTCAGCGTCAGTAAAGCCCAGCAAGCCGCCTTCGCCACTGGTGTTCCTCCAAATATCTACGCATTTCACCGCTACACTTGGAATTCCGCTTGCCTCTGCTTCACTCAAGAAAAACAGTTTCAAAAGCAGGTTACGGGTTGAGCCCGTAATTTTCACTTCTGACTTGCCTTCCCGCCTACACTCCCTTTACACCCAGTA
+
FFFFFFFFFFFFFFFFFFFFFFFFFFFFFFFFFFFFFFFFFFFFFFFFFFFFFFFFFFFFFFFF:FFFFFFFFFFFFFFFFFFFFFFFFFFFFFFF:FFFFFFFFFFFFFFFFFFFFFFFFFFFF,FFFFFFFF:FFFF:FF:FFF:FFFFFFF:FFFFFFFFF:FFFFFFFFFFF,FFFFFFFFFFFFF,FFFFFFFF:FFFFFFF:FFFFF,:FFFFFFFF,,:F:F,FF:FFF,FF:F,FF:,,FFF
@A00881:241:HJW2NDRXX:1:2128:21395:26240 2:N:0:CGAGAGAA+GATTGGAG
GGTAGCGGACTACGGGGGTATCTAATCCTGTTTGCTCCCCACGCTTTCGCGCCTCAGCGTCAGTTGTCGTCCAGCAAGCCGCCTTCGCCACTGGTGTTCCTCCGTATATCTACGCATTTCACCGCTACACACGGAATTCCGATTGCCTCTCCGATACTCAAGACCGGCAGTTTCAAATGCAGGCTATGGGTTAAGCCCATAGTTTTCACATCTGACTTGTCAGCCCGCCTACGCGCCCTTTACACCCAGT
+
FFFFFFFFFFFFFFFFFFFFFFFFFFFFFFFFFFF:FFFFFFFFFFFFFFFFFFFFFFFFFFFFFFFFFFFFFFFFFFFFFFFFFFFFFFFFFFFFFFFFFFFFF,FFFFFFFFFFFFFFFFFFFF,FFF:FFFFFFFFFFFFFFFFFFFFFFFFFFFF:FFFFFFFFFFFFFF:FFFFFFFFFF,FFFFFFF:FFFFFFFFFFFFFFFFFFFFFFF:FFFFFFFFFFFFFFFFFFFFF:FFFFFFFFFF
@A00881:241:HJW2NDRXX:1:2128:16161:26318 2:N:0:CGAGAGAA+GATTGGAG
GGTAGCGGACTACTAGGGTATCTAATCCTGTTCGATCCCCACGCTTTCGTGCCTCAGCGTCAGTCGGGCGCCGGTATGCTGCCTTCGCAATCGGAGTTCTGCGTGATATCTAGGCATTTCACCGCTACACCACGCATTCCGCATACTTCTCGCCCACTCAAGATCCCCAGTTTCAACGGCCGGCCCGGGTTGAGCCCGGACATTTTACCGCTGACTTAAAAATCCGCCTCCGCTCCCTTGAACCCCACGA
+
FFFFFFFFFFFFF:FFFFFFFF:FFFFFFF:FFFF:FFFFFFFFF::FFFFF:FFFFFFFFFFFFFFFFFFFFFFF:FFFFFF,:FFFF,,FFF,F,FF,FFF:FF:,FF:F,F:,,FFF,F:FF,FF:FFF,FF:,,,FFFF:,F:F:FFFFFFFFF:F,FF:FF,F:F,,:F:,FFFFFFFFF:FFFF,FFFF:FFFF:F,F:F:::FF:F:F:F,F,,F,F::::F,,FF,F:::F,::,:,F,,,,
@A00881:241:HJW2NDRXX:1:2128:12201:26663 2:N:0:CGAGAGAA+GATTGGAG
GGTAGCGGACTACGAGGGTATCTAATCCTGTTTGCTCCCCACGCTTTCGTGCCTCAGTGTCAGTTACAGTCCAGCAACTCGCCTTCGCCACCGGTGTTCTTCCTAATATCTACGCATTCCACCGCTACACTAGGAATTCCAGTTGCCCCTCCTGCACTCAAGTTCAACAGTTTTAGTAGTAGTTCCAAAGTTAAGCCCTGGAATTACGCTACTAACTTGCTAAACCACCTACGCACCCTTTACGCCCAGT
+
FFFFFFFFFFFFFFFFFFFFFFFFFFFFFFFFFFFFFFFFFFFFFFFFFFFFFFFFFFFFFFFFFFFFFFFFFFFFFFFFFFFFFFFFFFFFFFFFFFFFFFFFFFFFFFFFFFFFFFFFFFFFFFFFFFFFFFF:FFFFFFFFFFFFFFFFFFFFFFFFFFFFFFFFFFFFFFFFFFFF:FFFF:FF:FFF::FFFFFFFFFFF:F:FFFFFF:FFFFFFFF:F:FFFFFFFFFFFFFFFFFFFFFFFF
@A00881:241:HJW2NDRXX:1:2128:31837:26976 2:N:0:CGAGAGAA+GATTGGAG
GGTAGCGGACTACTAGGGTATCTAATCCTGTTTGCTCCCCACGCTTTCGCGCCTCAGCGTCAGTTGTCGTCCAGCAAGCCGCCTTCGCCACTGGTGTTCCTCCTAATATCTACGCATTTCACCGCTACACTCGGAATTCCGCTTGCCTCTCCGATACTCAAGGACTACAGTTTCAAATGCAGCCCCGGGGTTGAGCCCCGGTATTTCACATCTGACTTGCAGTTCCGCCTACACGCCCTTTACACCCAGT
+
FFFFFFFFFFFFFFFFFFFFFFFFFFFFFFFFFFFFFFFF:FFFFFFFFFFFFFFFFFFFFFFFFFFFFFFFFFFFFFFFFFFFFFFFFFFFFFFFFFFFFFFF:FFFFFFFFFFFFFFFFFFFFFFFFFF:FFFFFFFFFFFFFFFFFFFFFFFFF:FFFFFFFFFFFFFFFF:FFFFFF::F:FF:FFFFFFFFFFFFFFFFFFFFFFFFFFF:FFF,F:FFFFFFFFFF:FFFFFFFFFFFFFFFF:
@A00881:241:HJW2NDRXX:1:2128:17427:27070 2:N:0:CGAGAGAA+GATTGGAG
GGTAGCGGACTACGTGGGTATCTAATCCTGTTCGATCCCCACGCTTTCGTGCTTCAGCGTCAGTTTCGCTATGGTATGCTGCCTTCGCAATCGGGGTTCTGCGTGATATCTATGCATTTCACCGCTACACCACGCATTCCGCATACCTCTTCCGAACTCCAGTCCCGCAGTTTCAATGGCAAGCGCACGGTTAAGCCGCACGTTTTCACCGCTGACTTGCGGGTCCGCCTACGCACCCTTTAAACCCAAT
+
FFFFFFFFFFFFFFFFFFFFFFFFF:FFFFFFFFFFFFFFFFFF:FFFFFFFFFFFFFFFFFFFFFFFFFFFFFFFFFFFFFFFFFFFFF:FFFFFFFFFFFFFFFFFFFFFFFFFFFFFFFFFFFFFFFFFFF,FFFFF:FFFFFFFFFFFFFFFFFFFFFFFFFFFFFFFFFFFFF:FFFFFFFFFFFFF:FFFFFFFFFFF:FFFFFFFFFFFFFFFFFFFF:FFF:,FFFFFFF,FFFFFF:FFFF
@A00881:241:HJW2NDRXX:1:2128:31150:27226 2:N:0:CGAGAGAA+GATTGGAG
GGTAGCGGACTACGAGGGTATCTAATCCTGTTCGATCCCCACGCTTTCGTGCCTCAGCGTCAGACAGAAGCCGGTATGCTGCCTTCGCAATCGGAGTTCTTCGCGATATCTAAGCATTTCACCGCTACACCGCGAATTCCGCATACTTCTCTTCCTCTCGAGCATCCCAGTTTCAACCGCTGGCCGGGGTTGAGCCCCGGGCTTTGACGGCTGACTTAAGACGCGGCCTACGCACCCTTTAAACCCAATA
+
FFFFFFFFFFFFFFFFFFFFFFFFFFFFFFFFFFFFFFFFFFFFFFFFFFFFFFFFFFFFFFFFFFFFFFFFFFFFFFFFFFFFFFFFFFFFFFFF:FFFFFFFFFFFFFFFFFFFFFFFFFFFFFFFFFFFFFFFFFFFFFFFFFFFFFFFFFFFFFFFFFFFFFFFFFFFFFFFFFFFF:FFFFFFFFFFFFFFFFFFFFFFFFFF::FFF:FFFFFFFFFFFFFFFFF:FFFFFFFF,FFFFFFFFF
@A00881:241:HJW2NDRXX:1:2128:25102:27680 2:N:0:CGAGAGAA+GATTGGAG
GGTAGCGGACTACTTGGGTATCTAATCCTGTTTGCTCCCCACGCTTTCGCGCCTCAGCGTCAGACAGAAGCCGGTATGCTGCCTTCGCAATCGGAGTTCTTCGCGATATCTAAGCATTTCACCGCTACACCGCGAATTCCGCATACTTCTCTTCCTCTCGAGCATCCCAGTTTCAACCGCTGGCCGGGGTTGAGCCCCGGGCTTTGACGGCTGACTTAAGACGCGGCCTACGCACCCTTTAAACCCAATA
+
FFFFFFFFFFFFFFFFFFFFFFFFFFFFFFFFFFFFFFFFFFFFFFFFFFFFFFFFFFFFFFFFFFFFFFFFFFFFFFFFFFFFFFFFFFFFFFFFFFFFFFFFFFFFFFFFFFFFFFFFFFFFFFFFFFFFFFFF:FFFFFFFFFFFFFF:FF:FFFFFFFFFFFFFFFFFFFFFFFFFFFFFFFFFFFFFFFFFFFFFFFFFFFFF:FFFFFFFFFFFFFFFFFFFF,FFFFFFFFFFFFFFFFF:FF
@A00881:241:HJW2NDRXX:1:2128:17535:27884 2:N:0:CGAGAGAA+GATTGGAG
GGTAGCGGACTACTAGGGTATCTAATCCTGTTCGATCCCCACGCTTTCGTGCTTCAGCGTCAGTCGGAAGCCGGCATGCTGCCTTCGCAATCGGGGTTCTGCGTGATATCTATGCATTTCACCGCTACACCACGCATTCCGCATACTTCTCTTCCACTCAAGATCGCCAGTTTCAATGGCGGGAAGGGGTTGAGCCCCTCAATTTGACCACTGACTTAACGATCCACCTACGCTCCCTTTAAACCCAATA
+
FF,:FFFFFFFFFFFFFFFFFFFFFFFFFFFFFFFFFFFFFFFFFFFFFFFFF:FFFFFFF:FFFFFFF:FFFFFFFFFFFFFFFFFFF,FFFFFFFFFFFFFFFFFFFFFFFFFFFFFFFFFFFFFFFFFFFFF,FFFFFFFFFFFFFFFFFFF:FFFF,FFFFFFFFFFFFFF:F:FFFFFFFFFFFFFFFFFFFFFF,F,FFFFFFFFFF,:FFFFF,,FFFFFFFFFFF:::FF,FFFFFFFF,FF
@A00881:241:HJW2NDRXX:1:2128:25111:27915 2:N:0:CGAGAGAA+GATTGGAG
GGTAGCGGACTACATGGGTATCTAATCCTGTTCGATACCCACGCTTTCGTGCTTCAGCGTCAGTTGGGCGCCGGTGCGCTGCCTTCGCAATCGGAGTTCTGCGTGATATCTCTGCATTTCACCGCTACACCACGCATTCCGCGCACTTCTCGCCCACTCAAGCGCCCCAGTTTCAACGGCGGCGGAAGGTTGAGCCCCCCGGTTTGACCGCTGACTTGAGGCGCCGCCTACGCACCCTTTAAACCCAATA
+
FFFF:FFFFFFFFFFFFFFFFFFFFFFFFFFFFFFFFFFFFFFFFFFFFFFFFFFFFFFFFFFFFFFFFFFFFFFFFFFFFFFFFFFFFFFFFFFFFFFFFFFFFFFF:FF,FFFFFFFFFFFFFFFFFFFFFFFFFFFF:FFFFFFFFFFFFFFFFFFFFFFFFFFFFF,FFF:FFF:FFFFFFFFFFFFFFFFFFFFFFF:FFFFFFFF:FF:FFFFFFFFFFFFFF:F:FFFFF:F,FFFFFF,FFF
@A00881:241:HJW2NDRXX:1:2128:17698:28072 2:N:0:CGAGAGAA+GATTGGAG
GGTAGCGGACTACTGGGGTATCTAATCCTGTTTGCTCCCCACACTTTCGTGCCTCAACGTCAGTTACAGTCCAGAAAGTCGCCTTCGCCACCGGTGTTCTTCCTAATATCTACGCATTTCACCGCTACACTAGAAATTCCACTTTCCTCTCCTGCACTCAAGATGAATAGTTTTAGTTGCAGTTCCTCAGTTGAGCCGAGGGGTTTCACAACTAACTTGTTCTCCCGTCTACGCACCCTTTACACCCACT
+
FFFFFFFFFFFFFFFFFFFF,FFFFFFFFF,FFFFFFFFFFFFFFFFFFFFFFFFFFFFFFFFFFFFFFFFFFFF::FFFFFF:FFFFFFFFFF:F,FFF:FFFF:FFFFFFFFFFFFFF:FFFFFFFFFFFFF,FF:FFFFFFFFFFFFFFFFFFFFFF,FFFFFFFFF,F:F,F:FFFFFFFFF:FFF:FFFFFFFFFFFFFFFFFFF,:F,FF::FF:FFFFFF:FFF,FFFFFFF::FFF:FFF::
@A00881:241:HJW2NDRXX:1:2128:22083:29027 2:N:0:CGAGAGAA+GATTGGAG
GGTAGCGGACTACAGGGGTATCTAATCCTGTTTGCTCCCCACGCTTTCGCGCCTCAGCGTCAGTTGTCGTCCAGCAAGCCGCCTTCGCCACTGGTGTTCCTCCGTATATCTACGCATTTCACCGCTACACACGGAATTCCGCTTGCCTCTCCGATACTCAAGGACTACAGTTTCAAATGCAGCCCCGGGGTTGAGCCCCGGTATTTCACATCTGACTTGCAGTTCCGCCTACACGCCCTTTACACCCAGT
+
FFFFFFFFFFFFFFFFFFFFFFFFFFFFFFFFFFFFFFFFFFFFFFFFFFFFFFFFFFFFFFFFFFFFFFFF:FFFFFFFFFFFFFFFFFFFFFFFFFFFFFFFFFFF:FFFFFFFFFFFFFFFFFFFFFFFF:F:FFFFFFFFFFFFFFFFFFFFFFFFFFFFFFFFFFFFFFFF:FFFFFFFFFFFFFFFFFFFFFFFFFFFFFFFFFF:F:FFFFFFFFFFFFFFFFF,FFFFFFF::F,FFF,FF,
@A00881:241:HJW2NDRXX:1:2128:27263:29105 2:N:0:CGAGAGAA+GATTGGAG
GGTAGCGGACTACCCGGGTATCTAATCCTGTTTGCTCCCCACGCTTTCGTGTATGAGCGTCAGTGGCCTCCCAGGGGGCTGCCTTCGCCTTCGGTGTTCTTCCACATATCTACGCATTTCACTGCTACACGTGGAATTCCACCCCCCTCTGAGACACTCTAGTTCGACAGTCACATAGGACCCTCCCAGGTTAAGCCCATAGATTTCACATCTGACTTGCACGCCCGCCTACGCGCCCTTTACACCCAGT
+
FFFFFFFFFFFFFFFFFFFFFFFFFFFFFFFFFFFFFFFFFFFFFFFFFFFFFFFFFFFFFFFFFFFFFFFFFFFFFFFFFFFFFFFFFFFFFFFFFFFFFFFFFFFFFFFFFFFFFFFFFFFFFFFFFFFFFFFFFFFFFFFFFFFFFFFFFFFFFFF:FFFFFFFFFFFFFFFFFFFF:FFFFFF,FFFFFFFFFFFFFFFFFFFFFFFFFFFFFF,FFFFFFFFFFFFFFFFFFFFFFFFFFFF,:F
@A00881:241:HJW2NDRXX:1:2128:23963:29340 2:N:0:CGAGAGAA+GATTGGAG
GGTAGCGGACTACAGGGGTATCTAATCCTGTTCGATACCCACGCTTTCGTGCCTCAGCGTCAGTCGGGCGCCGGTGCGCTGCCTTCGCAATCGGGGTTCTGCGTGATATCTATGCATTTCACCGCTACACCACGCATTCCGCGCGCCTTTCGCCCACTCAAGGACGGCAGTTTCGACGGCAGGCCGGGGTTGAGCCCCGACATTTGACCGCCGACTTGTCGCCCCGCCTACGCACCCTTTAAACCCAATA
+
FF:,FFFFF:F:FFFF:FFFFF,F:FFFFFFFFFFFFFFF,FFFFFFFFFFFF:FFFFFFFFFFFFFFFFFFF:FFFFFFFFFFFFFF,FFFFFFFF:FFFFF:FFFF,::FFFFFFFFFFF:FFFF:FFF,F:FF:FFF,FFFFFFFF:FFFFF,FFFFFFFFFFF:FFF,:F:FF,FFFFFFFFFFFFFFFFFFFFF,FFFF:FFFFFFFFF:F:F,F:::FF::FFFFFFFFFFF,:F:FFFFFFFF
@A00881:241:HJW2NDRXX:1:2128:27588:29637 2:N:0:CGAGAGAA+GATTGGAG
GGTAGCGGACTACTTGGGTATCTAATCCTGTTCGATCCCCACGCTTTCGTGCCTCAGCGTCAGACAGAAGCCGGTATGCTGCCTTCGCAATCGGAGTTCTTCGCGATATCTAAGCATTTCACCGCTACACCGCGAATTCCGCATACTTCTCTTCCTCTCGAGCATCCCAGTTTCAACCGCTGGCCGGGGTTGAGCCCCGGGCTTTGACGGCTGACTTAAGACGCGGCCTACGCACCCTTTAAACCCAATA
+
FFFFFFFFFFFFFFFFFFFFFFFFFFFFFFFFFFFFFFFFFFFFFFFFFFFFFFFFFFFFFFFFFFFFFFFFFFFFFFFFFFFFFFFFFFFFFFFFFFFFFFFFFFFFFFFFFFFFFFFFFFFFFFFFFFFFFFFFFFFFFFFFFFFFFFF:FFFFFFFFFFFFFFFF:FFFFFF:FFFFFFFFFFFFF:FFFFFFFFFFFFFFFFFFFFFFFF:FFF:FF:FF:FFFFFFFFF:,F,FFFF:F:F:,FF
@A00881:241:HJW2NDRXX:1:2128:15420:30107 2:N:0:CGAGAGAA+GATTGGAG
GGTAGCGGACTACCGGGGTATCTAATCCCGTTCGCTCCCCTGGCTTTCGCATCTCAGCGTCAGCTTCGGTCCAGAAAGGCGCCTTCGCCACCGGTGTTCTTCCCAATATCTACGCATTTCACCGCTACACTGGGAATTCCCCTTTCCTCTCCCGCGCTCAAGCCTGCCAGTATCCGGAGCCCTACGGGGTTGAGCCCCGCATTTTAACTCCGGACTTAACATGCCGCCTACATGCGCTTTACGCCCAATG
+
FFFFFFFFFFFFFFFFFFFFFFFFFFFFFFFFFFF:FFFFFFFFFFFFFFFFFFFFFFFFFFFFFFFFFFFFFFFFFFFFFFFFFFFFFFFFFFFFFFFFFFFFFFFFFFFFFFFFFFFFFFFFFF:FFFFFFFF:FFFFFFFFFFFFFFF:FFFFFFFFF:FFFFFFFFFFFFFFF:FFFFF,FFFFFF:FFFFFFFFF,F::FFF:FFFFFFF,:F:FF:FF:FFFF,FFFFFFFFFFFFFFFFFFFF
@A00881:241:HJW2NDRXX:1:2128:29794:30138 2:N:0:CGAGAGAA+GATTGGAG
GGTAGCGGACTACCAGGGTATCTAATCCTGTTTGCTCCCCATGCTTTCGCGCCTCAGCGTCAGTTACCGTCCAGAAAGCCGCCTTCGCCACTGGTGTTCCTCCTAATATCTACGCATTTCACCGCTACACTAGGAATTCCGCTTTCCTCTCCGGCACTCAAGTCTCTCAGTTTCAAATGCAGCCCCGGAGTTAAGCCCCGGTATTTCTCATCTGACTTGAATGCCCGCCTACACGCCCTTTACACCCAGT
+
FFF:FFFFFFFFFFFFFFF:FFFFFFF:FFFFFFFFF:F:FFF:FFFFF:FF,FFFFFFFFFF,FFFFFFFFFFFF:FFFFFFFF:FFFFFFFFFFFFFFF:,FFFFFFFFF:FFFFFFFFFFFFFF:F:F,FFFF,FF,FF:FFFFFFFFFFFF:FFF,F:,:FF:F:F:FFFFF,FFFFFF:FF:F,FFFFFFFFFFFFFF,FFF,FFFFFF,FFFF,F,FFFFFFFFFFFFFF:F,F::,FFFFF:F
@A00881:241:HJW2NDRXX:1:2128:18376:30311 2:N:0:CGAGAGAA+GATTGGAG
GGTAGCGGACTACTCGGGTATCTAATCCTGTTTGCTCCCCACGCTCTCGCGCCTCAGCGTCAGTTGTCGTCCAGCAATCCGCCTTCGCCACTGGTGTTCTTCCGTATATCTACGCATTTCACCGCTACACACGGAATTCCGATTGCCTCTCCGATACTCAAGACCAGCAGTTTCAAATGCAGGCTATGGGTTAAGCCCATAGTTTTCACATCTGACTTGTCGGCCCGCCTACGCGCCCTTTACACCCAGT
+
FFFFFFFFFFFFFFFFFFFFFFFFFFFFFFFFFFFFFFFFFFFFFFFFFFFFFFFFFFFFFFFFFFFFFFFFFFFF:FFFFFFFFFFFFFFFFFFF:FFFFFFFFFFFFFFFFFFFFFFFFFFFFFFFFF:FFFF,FFFFF:FFFFFFFFFFFFFFFFFFFFFFFFFFFFFFFFFFFFFFFFFFFFFFFFFFF,FFFFFFFFFF,FFFFFFFFFFFFFFFFFFFFFFFFF,FFFFFFFFFFFFFFFFFFF
@A00881:241:HJW2NDRXX:1:2128:10212:30389 2:N:0:CGAGAGAA+GATTGGAG
GGTAGCGGACTACTTGGGTATCTAATCCTGTTTGCTCCCCACGCTTTCGCGCCTCAGCGTCAGTTACTGTCCAGCAATCCGCCTTCGCCACTGGTGTTCCTCCGTATATCTACGCATTTCACCGCTACACACGGAATTCCGATTGCCTCTCCAGCACTCAAGAACTACAGTTTCAAATGCAGGCCAGAGGTTGAGCCTCTGGTTTTCACATCTGACTTGCAATCCCGCCTACACGCCTTTTACACCCAAT
+
FFFFFFFFFFFFFFFFFFFFFFFFFFFFFFFFFFFFFFFFFFFFFFFFFFFFFFFFFFFFFFFFFFFFFFFFFFFFFFFFFFFFFFFFFFFFFFFFFFFFFFFFFFFFFFFFFFFFFFFFFFFFFFFFFF:FFFFFFFFFFFFFFFFFFFFFFFFFFFFFFFFFFFFFFFFFFFFFFFFFFFFFFFFFFFFFFFF::FFFFFFFFFFFFFFFFFFFFFFFFFFFFFFFFFFFFFFFFFFFFFFFFFF,FF
@A00881:241:HJW2NDRXX:1:2128:18105:30561 2:N:0:CGAGAGAA+GATTGGAG
GGTAGCGGACTACGCGGGTATCTAATCCTGTTCGATCCCCACGCTTTCGTGCCTCAGCGTCAGACAGAAGCCGGTATGCTGCCTTCGCAATCGGAGTTCTTCGCGATATCTAAGCATTTCACCGCTACACCGCGAATTCCGCATACTTCTCTTCCTCTCGAGCATCCCAGTTTCAACCGCTGGCCGGGGTTGAGCCCCGGGCTTTGACGGCTGACTTAAGACGCGGCCTACGCACCCTTTAAACCCAATA
+
FF:FFFFFFFFFFFFFFFFFFFFFFFFFFFFFFFFFFFFFFFFFFFFFFFFFFFFFFFFFFFFFFFFFFFFFFFFFFFFFFFFFFFFFFFFFFFFFFFFFFFFFFFFFFFFFFFFFFFFFFFFFFFFFFFFFFFFFFFFFFFFFFFFFFFFFFFFFFFFFFFF:FFFFFFFFFFFFFFF:FFFFFFFFFFFFFFF,FFFFFF::FFFFFFFFFFFFFFFF:FFFFFFFF,FFF:FFFFFFF,FFFFFFFF
@A00881:241:HJW2NDRXX:1:2128:21314:30733 2:N:0:CGAGAGAA+GATTGGAG
GGTAGCGGACTACTTGGGTATCTAATCCTGTTTGCTCCCCACACTTTCGTGCCTCAACGTCAGTTTCTGTCCAGAAAGTCGCCTTCGCCACTGGTGTTCCTCCTAATATCTACGCATTTCACCGCTACACTAGAAATTCCACTTTCCTCTCCAGTACTCAAGAAAACCAGTCTTGGTAGCAATTCCCAAGTTAAGCCTGGGTCTTTCACTACCAACTTAATTCCCCGTCTACGCACCCTTTACACCCAAT
+
FFF,FFFFF:FFFFFFFFF:FFFFF:FFFFFFFFFFFFFFFFFFFFFFFFFFFFF:FFFFFFFFFFFFFFFFFFFFFFFFFF:FFFFFFFFFFFFF:FFFFFFFFFFFFFFFFFFFFFFFFFFFFFF,FFFFFFFFFFFFFFFFFF:FFFFFF:FFFFFF:FF:F,FFF:FFFFFFFFFFF::FFFFFFFFFFFFFFFF:FFFFFFFF:FFFFF,FFFFFFFFFFFFFFFF::F,FFF,FF,FF:FFFFF
@A00881:241:HJW2NDRXX:1:2128:10384:32315 2:N:0:CGAGAGAA+GATTGGAG
GGTAGCGGACTACGAGGGTATCTAATCCTGTTTGCTCCCCACGCTTTCGCTCCTCAGCGTCAGTTAGTGTCCAGCAGGCCGCCTTCGCCACTGGTGTTCCTCCCGATATCTACGCATTCCACCGCTACACCGGGAATTCCGCCTGCCTCTCCACCACTCAAGTAAAACAGTTGCAAGTGCAATTCCGGGGTTAAGCCCCGGGCTTTCACATCTGACTTGCCCTACCGCCTACTCGCCCGTTACACCCAGT
+
FF:,FFFFFFFFFFFFFFFFFFFFFFFF:FFF:FFFFFFF:FFF,F:FFF:FFFFFFFFFFFF:FFFFFFFF:FFFFF:FFFF:F:FFFFFFFFF:,:FF:FFFF::FF::FFFF,:::FFFFFF,FFFFFFF:::::FFFFF,FF:FFFFFFFFFF:F:FFF,,F,F,F,F,FFF,FFF:,::::FFFFFFFFFFFFFFFFF,F:FF::,F,F,FF,FFF,,,FFFF,FFF:FFFF:,FF,:,FFF,,:
@A00881:241:HJW2NDRXX:1:2128:28230:32409 2:N:0:CGAGAGAA+GATTGGAG
GGTAGCGGACTACCAGGGTATCTAATCCTGTTTGCTCCCCACGCTTTCGAGCCTCAACGTCAGTTGCGGTCCAGCAGGCCGCCTCCGCCACCGGTGTTCCTCCTGATATCTGCGCATTTCACCGCTACACCAGGAATTCCGCCTGCCCCTCCCGCACTCCAGCCTGGCAGTTTCCAGAGCAGTCCCGCGGTTAAGCCGCGGGCTTTCACTCCAGACTTGCCATGCCGTCTGCGCTCCCTTTACACCCAGT
+
FFFFFFFFFFFFFFFFFFFFFFFFFFFFFFFFFFFFFFFFFFFFFFFFFFFFFFFFFFFFFFFFFFFFFFFFFFFFFFFFFFFFFFFFFFFFFFFFFFFFFFFFFFFFFFFFFFFFFFFFFFFFFFFFFFFFFFFFFFFFFFFFFFFFFFFFF:FFFFFFFFFFFFFFFFFFFFFFFFFFFFFFFFFFFFFFFFFFFFFFFFFFFFFFFFFFFFFFFFFFFFFFFFFFFF:FFFFFFF,FFFFFFFF:FF
@A00881:241:HJW2NDRXX:1:2128:10592:33051 2:N:0:CGAGAGAA+GATTGGAG
GGTAGCGGACTACGGGGGTATCTAATCCTGTTTGCTCCCCACACTTTCGTGCCTCAATGTCAGTTATCGTCCAGAAAGTCGCCTTCGCCACTGGTGTTCCTCCTAATATCTACGCATTTCACCGCTACACTAGGAATTCCACTTTCCTCTCCGACACTCAAGGGAAGTAGTTTTGGTTGCAGTTCCTCAGTTAAGCCGAGGGATTTCACAACCAACTTGCTCCTCCATCTACGCACCCTTTACACCCAAT
+
FFFFFFFFFFFFFFFFFFFFFFFFFFFFFF:FFFFFFFFFFFFFFFFFFFFFFFFFFFFFFFFFFFFFFFFFFFFFFFFFFFFFFFFFFFFFFFFFFFFFFFFFFFFFFFFFFFFFFFFFFFFFFFFFFFFFFFFFFFFFFFFFFFFFFFFFFFFFFFFFFFFFFFFFFF:FFFFFFFFFFFFFFFFFFFFFFFFFFFFFFFFFFFFFFFFFFFFFFFFFFFFFFFFFFFFFFFFFFFFFFFFFFFFFFF
@A00881:241:HJW2NDRXX:1:2128:20654:33129 2:N:0:CGAGAGAA+GATTGGAG
GGTAGCGGACTACGAGGGTATCTAATCCTGTTCGATCCCCACGCTTTCGAGCCTCAGCGTCAGTTATCGTCCAGTAAGCCGCCTTCGCCACTGGTGTTCCTCCTAATATCTACGCATTTCACCGCTACACTAGGAATTCCACTTACCTCTCCGACACTCCAGCTCAGCAGTTTCAAATGCAGTCCGGGGGTTGAGCCCCCGCCTTTCACATCTGACTTGCTGCGCCGCCTACGCTCCCTTTACACCCAGT
+
FFFFFFFFFFFFFFFFFFFFFFFFFFFFFFFFFFFFFFFFFFFFFFFFFFFFFFFFFFFFFFFFF,FFFFFF:FFFFFFFFFFFFFFFFFFFFFFFFFFFFFFFFFFFFFFFFFFFFFFFFFFFFFFFFF:FFFF,FFFFFFF,FFFFFFFFFFFFFFFFFFFFFFFFFF:FFFFFFFFFFFFFFFFFFFF:FFFFFFFFFFFF,FFFFFFFFFFFFF:F:FFFFFFFFF,FFFF:FFFFFFF,FFFFFF
@A00881:241:HJW2NDRXX:1:2128:22462:33223 2:N:0:CGAGAGAA+GATTGGAG
GGTAGCGGACTACACGGGTATCTAATCCTGTTCGATCCCCACGCTTTCGTGCTTCAGCGTCAGTCTCGCTATGGTATGCTGCCTTCGCAATCGGGGTTCTGCGTGATATCTATGCATTTCACCGCTACACCACGCATTCCGCATACCTCTTCCGAACTCCAGTCCCGCAGTTTCAATGGCAAGCGCACGGTTAAGCCGCACGTTTTCACCGCTGACTTGCGGGTCCGCCTACGCACCCTTTAAACCCAAT
+
FFFFFFFFFFFFFFFFFFFFFFFFFFFFFFFFFFFFFFFFFFFFFFFFFFFFFFFFFFFFFFFFFFFFFFFFFFF:FFFFFFFFFFFFFFFFFFFFFFFFFFFFFFFFFFFFFFFFFFFFFFFFFFFFFFFFFFFFFFFFFFFFFFFFFFFFFFFFFFFFFFFFFFFFFFFFFFFFFFFFFFF:FFFFFFFFFFF:FFFFFFFFFFFFFFFFFFFFFFFFFFFFFFFF:FFFFFFFFFFF,FFF:FFFFF
@A00881:241:HJW2NDRXX:1:2128:16324:33614 2:N:0:CGAGAGAA+GATTGGAG
GGTAGCGGACTACTGGGGTATCTAATCCTGTTCGATCCCCACGCTTTTGTGCCTCAGCGTCAGACAGAAGCCGGTATGCTGCCTTCGCAATCGGAGTTCTTCGCGATATCTAAGCATTTCACCGCTACACCGCGAATTCCGCATACTTCTCTTCCTCTCGAGCATCCCAGTTTCAACCGCTGGCCGGGGTTGAGCCCCGGGCTTTGACGGCTGACTTAAGACGCGGCCTACGCACCCTTTAAACCCAATA
+
FFFFFFFFFFFFFFFFFFFFFFFFFFFFFFFFFFFFFFFFFFFFFFFFFFFFFFFFFFFFFFFFFFFFFFFFFFFFFFFFFFFFFFFFFFFFFFFFFFFFFFFFFFFFFFFFFFFFFFFFFFFFFFFFFFFFFFFFFFFFFFFFFF:FFFFFFFFFFFFFFFFFFFFFFFFFFFFFFF:FFFFFFFFFFFF:FFFFFFFFF:FFFFFFF:FFF:FFFFFFFFFFFF:F,FFFFFFFF::F:FFFFF:,F,
@A00881:241:HJW2NDRXX:1:2128:21820:33677 2:N:0:CGAGAGAA+GATTGGAG
GGTAGCGGACTACCTGGGTATCTAATCCTGTTTGCTCCCCACGCTTTCGAGCCTCAGCGTCAGTAAAAGCCCAGCAAGCCGCCTTCGCCACTGGTGTTCCTCCTAATATCTACGCATTTCACCGCTACACTAGGAATTCCGCTTGCCTCTACTTCACTCAAGAGCTTCAGTTTCAAAAGCAGGTTATGAGTTGAGCCCATAATTTTCACTTCTGACTTAATGCCCCGCCTACGCTCCCTTTACACCCAGT
+
F:F:FFFFFFFFFFFFFFFFFFFFFFFFFFFFFFFFFFFFFFFFFFFFFFFFFFFFFFFFFFFFFFFFFFFFFFFF:FFFFFFFFFFFFFFFFFFFFFFFFFFFFFFFFFFFFFFFFFFFFFFFFFFFFFF:FFFFFFFFFFFFFFFFFFFFFFFFFFFFFFFFFF,FFFFFFF:FFFFFFFFFFFFFF,:FFFFFFFFFFFFFFFFFFFFFFFFFFFF,FFFFFFFFFFFFFFFFFFFFFFFFFFFFFF
@A00881:241:HJW2NDRXX:1:2128:31973:33724 2:N:0:CGAGAGAA+GATTGGAG
GGTAGCGGACTACCTGGGTATCTAATCCTGTTTGATACCCACACTTTCGAGCATCAGTGTCAGTTGCAGTCCAGTGAGCTGCCTTCGCAATCGGAGTTCTTCGTGATATCTAAGCATTTCACCGCTACACCACGAATTCCGCCCACCTCTACTGTACTCAAGACAGCCAGTATCAACTGCAATTTTACGGTTGAGCCGCAAACTTTCACAACTGACTTAACTGTCCACCTACGCTCCCTTTAAACCCAAT
+
FFF,FFFF:FFFFFFFFFFFFFFFFFF,FFFFFFFFFFFFFFFFFFFFFFFFFFFFFFFF,FFFFFFFFFFFFFFFFFFFFFFFFFFFFFFFFFFFFFFFFFFFFFFFFFFFFFF,FF::FFFFFFFFFF::FFF::FFFF:FFFFFFFFF,FFFFFFFF:FF,FFFFFFFF::FFFFFFFF:FFFFFFF:FFFFFFFFFFF:F:FFFF:FFFF:F,F,FFFFFF:FF:FFF:F,:,F,FF,FF:FF:FF
@A00881:241:HJW2NDRXX:1:2128:16947:33818 2:N:0:CGAGAGAA+GATTGGAG
GGTAGCGGACTACAAGGGTATCTAATCCTGTTCGATCCCCACGCTTTCGTGCCTCAGCGTCAGACAGAAGCCGGTATGCTGCCTTCGCAATCGGAGTTCTTCGCGATATCTAAGCATTTCACCGCTACACCGCGAATTCCGCATACTTCTCTTCCTCTCGAGCATCCCAGTTTCAACCGCTGGCCGGGGTTGAGCCCCGGGCTTTGACGGCTGACTTAAGACGCGGCCTACGCACCCTTTAAACCCAATA
+
FFFFFFFFFFFFFFFFFFFFFFFFFFFFFFFFFFFFFFFFFFFFFFFFFFFFFFFFFFFFFFFFFFFFFFFFFFFFFFFFFFFFFFFFFFFFFFFFFFFFFFFFFFFFFFFFFFFFFFFFFFFFFF:FFFFFFFFFFFFFFFFFFFFFFFFFFFFFFFFFFFF,FFFFFFFFFFFFFFFFFFFFFFFFFFFFFFFF:FFFFFFFFFFFFFFFFFFFF:FF:FFFFFFFFFFFFFFFFFFFFFFFFFFFFF
@A00881:241:HJW2NDRXX:1:2128:20464:33990 2:N:0:CGAGAGAA+GATTGGAG
GGTAGCGGACTACCCGGGTATCTAATCCTGTTCGATCCCCACGCTTTCGTGCCTCAGCGTCAGACAGAAGCCGGTATGCTGCCTTCGCAATCGGAGTTCTTCGCGATATCTAAGCATTTCACCGCTACACCGCGATTTCCGCATACTTCTCTTCCTCTCGAGCATCCCAGTTTCAACCGCTGGCCGGGGTTGAGCCCCGGGCTTTGACGGCTGACTTAATAAGCCGCCTACGCACCCTTTACACCCAGTA
+
FFF,FFFFFFFFFFFFFFF,FFFFFFFFFFFFFFFFFFFFFFFFFFFF:FFFFFFFFFFFF:F:FFF,FFFFFFFF,FFFFFFFFFFFFFFFFFFFFFFFFFFFFFFFFFFFFFFFFF,F:FFFFFFFFFFFFFF,FFFFFFFFF,FFF::FF::FFFFFFFFF:FFFFF,FFFF,FFFFFFFFFFFFF:FFFFFFFFFFF,:FFFFFFFFFFFFF:F,FF,,F:FF::FF,F,,FFF,F:FF:FFF,,F
@A00881:241:HJW2NDRXX:1:2128:24885:34100 2:N:0:CGAGAGAA+GATTGGAG
GGTAGCGGATTACGCGGGTATCTAATCCTGTTTGCTCCCCACGCTTTCGTGCCTCAGTGTCAGTTACAGTCCAGTAAACCGCCTTCGCCGCTGGTGTTCTTCCCAATATCTACGCATTCCACCGCTACACTGGGAATTCCGTTTACCCCTCCTGCACTCAAGCCCAGCAGTTTTAGTAGTAGTTCCAAAGTTGAGCCCTGGAATTACGCTACTAACTTGCCAAACCACCTACGCACCCTTTACGCCCAGT
+
FFF,FFFF::FFFFFFFFFFFFFFFFFFFFFFFFFFFF:FFFFFFFFFFFFFFFF:FFFFFFFFFF:FFFFF:FF:F:FFFFFFFFFFFFFFFFFFFFFFFFFFFF:FFFF:FFFFFFFFFF:FFFFFFFFFFFFFFFFFFFFFFFFFFFFF:FF::FFFFFFFFFFFFF:FFFFFF,FF,FF:FFFF:FFFFFFFFFFFFFFFFF:F:F,FF,F:FFFFF:F:FFF:FFFFFFFFFFFF,FFFFF:FF,
@A00881:241:HJW2NDRXX:1:2128:19750:34131 2:N:0:CGAGAGAA+GATTGGAG
GGTAGCGGACTACAGGGGTATCTAATCCTGTTCGATCCCCACGCTTTCGTGCTTCAGCGTCAGTCTCGCTATGGTATGCTGCCTTCGCAATCGGGGTTCTGCGTGATATCTATGCATTTCACCGCTACACCACGCATTCCGCATACCTCTTCCGAACTCCAGTCCCGCAGTTTCAATGGCAAGCGCACGGTTAAGCCGCACGTTTTCACCGCTGACTTGCGGGTCCGCCTACGCACCCTTTAAACCCAAT
+
FFFFFFFFFFFFFFFFFFFFFFFFFFFFFFFFFFFFFFFFFFFFFFFFFFFFFFFFFFFFFFFFFFFFFFFFFFFFFFFFFFFFFFFFFFFFFFFFFFFFFFFFFFFFFFFFFFFFFFFFFFFFFFFFFFFFFFFFFFFFFFFFFFFFFFFFFFFFFFFFFFFFFFFF:FFFFFFFFFFFFFFF:FFFFFFFFFFFFFFFF:,FFFFFFFFFFFFF:FFFFFFFFF,FFFFFFFFF:FFFFFFFFFF:F,
@A00881:241:HJW2NDRXX:1:2128:16568:34538 2:N:0:CGAGAGAA+GATTGGAG
GGTAGCGGACTACAGGGGTATCTAATCCTGTTCGATCCCCACGCTTTCGTGCCTCAGCGTCAGACAGAAGCCGGTATGCTGCCTTCGCAATCGGAGTTCTTCGCGATATCTAAGCATTTCACCGCTACACCGCGAATTCCGCATACTTCTCTTCCTCTCGAGCATCCCAGTTTCAACCGCTGGCCGGGGTTGAGCCCCGGGCTTTGACGGCTGACTTAAGACGCGGCCTACGCACCCTGTAAACCCAATA
+
FF:,FFFFFFFFFFFFFFFFFFF:FFFFFFFFFFFFFFFFFFFFFFFFFFFFFFFFFFFFFFFFFFFFFFFFFF:FFFFFFFFFFFFFFFFFFFFFFFFFFFFFFFFFFFFFFFF,:FFF:FFFFFFFFFFFFFF,:FFFFF:FFFFFF:FFFF,:FFF:FFF:FFFFFF:FF:FFFFFFFFFFFFFFF:FFFFFFFFFFFF,FFFF:FF:FFF:FFFFFFFFFFFFF,FFFFFFFFF,FFFF:FFFFFF
@A00881:241:HJW2NDRXX:1:2128:22733:34569 2:N:0:CGAGAGAA+GATTGGAG
GGTAGCGGACTACAAGGGTATCTAATCCTGTTCGATACCCACGCTTTCGTGCCTCAGCGTCAGTGTGGAGCCGGCATGCTGCCTTCGCAATCGGAGTTCTGCGCGATATCTATGCATTTCACCGCTACACCGCGCATTCCGCATACTTCTCTCCCACTCGAGACTGCCAGTTTCAACGGCGGGCCGGGGTTGAGCCCCGGGCTTTGACCGCTGACTTAACAGACCGCCTGCGCACCCTATAAACCCAAAA
+
FFF,FF::FF::FFF,F,,F,F,FF,FF:F,,F,FFFFFFFF,F,,,FF::FF,FF,FF:FFF:FFF:FFFFFFFF:FFF:FFFFFFFFFFF:,F,,:F:,::F::,F,F,F,FF,::,FFFF:FFFFFFFFFFFF:FFFFFFFFFFFFFFFFF,:FFFFFFFFFFFF,F,FFFFFFFFFFF:FFF,FF,FFF:FFFF:FFF,F,FFFFFFFFFFF:F,FF:FFF:FFFFFFFFFFFF,F::FF:FFF,F
@A00881:241:HJW2NDRXX:1:2128:32570:34632 2:N:0:CGAGAGAA+GATTGGAG
GGTAGCGGACTACCGGGGTATCTAATCCTGTTTGCTCCCCACGCCTTCGAGCCTCAACGTCAGTTGCCGTCCAGTAATCCGCCTTCGCCACTGATGTTCCTCCCGATCTCTACGCATTTCACCGCTACACCGGGAATTCCGATTACCCCTCCGACTCTCAAGAAAGACAGTTTCAAATGCAGGCTATGAGTTGAGCCCCTGCATTTCACACCTGACTTGCATCCCCGCCTACTCACCCTTTACACCCAGT
+
FF,,FFFFFFFFFFFFFFFFFFF,FFF:FFFFFFFFFFFF,FFFFFFFF:FFFFFFFFFFFFFFFFFFFFFFFFFFFFFFFFFFFFFFFFFFFFFFFFFFFFFF:FFFFFFFFFFFFFFFFFFFFFFFFFFFFFFFFFFFFFFFFFFF:FFFFFFFFFFFFFF,FFFFFFFFFFF::FFFFFFFFFFFFFFFFFFFFFFFFF:FFFFFFF:FF:F:FFFFFFFFFFFFFFF,FFF:F:FFFFFFFFFFFF
@A00881:241:HJW2NDRXX:1:2128:31141:34726 2:N:0:CGAGAGAA+GATTGGAG
GGTAGCGGACTACAGGGGTATCTAATCCTGTTTGCTCCCCACGCTTTCGCGCCTCAGCGTCAGTTGTCGTCCAGCAAGTCGCCTTCGCCACTGGTGTTCCTCCGTATATCTACGCATTTCACCGCTACACACGGAATTCCGCTTGCCTCTCCGATACTCAAGATAGACAGTTTCAAATGCAGTTTCCGGGTTGAGCCCGGAGATTTCACATCTGACTTGCCTACCCGCCTACGCGCCCTTTACACCCAGT
+
FFFFFFFFFFFFFFFFFFFFFFFFFFFFFFFFFFFFFFFFFFFFFFFFFFFFFFFFFFFFFFFFFFFFFFFFFFFFFFFFFFFFFFFFFFFFFFFFFFFFFFFFFFFFFFFFFFFFFFFFFFFFFFFFFFFFFFFFFFFFFFFFFFFFFFFFFFFFFFF,FFFFFFFFFFFFFFFF:FFFFFFFFFFFFFFFFFFFFFFFFFFFFFFFFFFFFFFFFFFFFFFFFFFFFFFFFFFFFFFF:FFFFFF:FF
@A00881:241:HJW2NDRXX:1:2128:31864:35008 2:N:0:CGAGAGAA+GATTGGAG
GGTAGCGGACTACAGGGGTATCTAATCCTGTTTGCTCCCCACGCTTTCGCGCCTCAGCGTCAGTTGTCGTCCAGCAAGTCGCCTTCGCCACTGGTGTTCCTCCGTATATCTACGCATTTCACCGCTACACACGGAATTCCGCTTGCCTCTCCGATACTCAAGATAGACAGTTTCAAATGCAGTTTCCGGGTTGAGCCCGGAGATTTCACATCTGACTTGCCTACCCGCCTACGCGCCCTTTACACCCAGT
+
FFFFFFFFFFFFFFFFFFFFFFFFFFFFFFFFFFFFFFFFFFFFFFFFFFFFFFFFFFFFFFFFFFFFFFFFFFFF:FFFFFFFFFFFFFFFFFFFFFFFFFFFFFFFFFFFFFFFFFFFFFFFFF:FFFFFFFFFFFFFFFFFFFFFFFFFFFFFFFF:FFFFFFFFFFFFFFFF::FFFFFFFFFFFFFFF:FFFFFFFFFFFFFFFFFF:FF:FFFF:FFFFFFFFFFFFFFFFFF:FFFFFFFFF:
@A00881:241:HJW2NDRXX:1:2128:29225:36072 2:N:0:CGAGAGAA+GATTGGAG
GGTAGCGGACTACTTGGGTATCTAATCCTGTTCGATCCCCACGCTTTCGTGCCTCAGCGTCAGACAGAAGCCGGTATGCTGCCTTCGCAATCGGAGTTCTTCGCGATATCTAAGCATTTCACCGCTACACCGCGAATTCCGCATACTTCTCTTCCTCTCGAGCATCCCAGTTTCAACCGCTGGCCGGGGTTGAGCCCCGGGCTTTGACGGCTGACTTAAGACGCGGCCTACGCACCCTTTAAACCCAATA
+
FFF:FFFFFFFFFFFFFFFFFFFFFFFFFFFFFFFFFFFFFFFFFFFFFFFFFFFFFFFFFFFFFFFFFFFFFFFFFFFFFFFFFFFFFFFFFFFFFFFFFFFFFFFFFFFFFFFFFFFFFFFFFFFFFFFFFFFFFFFFFFFFFFFFFFFFFFFFFFFFFFFFFFFFFFFFFFFFFFFFFFFFFFFFFFFFFFFFFFFFFF::FFFFFFFFFFFF,F:F,:FFFFFFFFFFFFFFFF,FFF,FFFFFFF
@A00881:241:HJW2NDRXX:1:2128:28592:36229 2:N:0:CGAGAGAA+GATTGGAG
GGTAGCGGACTACGTGGGTATCTAATCCTGTTTGCTCCCCACGCTTTCGAGCCTCAACGTCAGTTGCCGTCCAGCAAGCCGCCTTCGCCGCTGGTGTTCTTCCTGATATCTACGCATTTCACCGCTACACCAGGAATTCCGCTTGCCTCTCCGGTACTCCAGCGAAACAGTTTCCAAAGCAGTCCCGCCGTTGAGCAGCGGGCTTTCACTTCAGACTTGTCCTGCCGTCTACGCTCCCTTTACACCCAGT
+
FFFFFFFF:FFFFFFFFFFFFFFFFFFFFF:FFFFF:FFFFFFFFFFFFFFFFFFFFFFFFFFFFFFFFFFFFFFFFFFFFFFFFFFFFFFFFFFFFFFFFFFFFFFFFFFFFFFFFFFFFFFFFFFFFFFFFFFFFFFFFFFFFFFFFFFFFFFFFFFFFFFFFF:FFFFFFFFF,:FFFFFFFFFFFFFFFFFFFFFFFFFFFFFF:FFFFFFFFF:FFF:FFFFFFFFFFFFF:FFFFFF,FFFFFF
@A00881:241:HJW2NDRXX:1:2128:7346:36573 2:N:0:CGAGAGAA+GATTGGAG
GGTAGCGGACTACTAGGGTATCTAATCCTGTTCGATCCCCACGCTTTCGTGCCTCAGCGTCAGACAGAAGCCGGTATGCTGCCTTCGCAATCGGAGTTCTTCGCGATATCTAAGCATTTCACCGCTACACCGCGAATTCCGCATACTTCTCTTCCTCTCGAGCATCCCAGTTTCAACCGCTGGCCGGGGTTGAGCCCCGGGCTTTGACGGCTGGCTTAAGACGCGGCCTACGCACCCTTTAAACCCAATA
+
FFFFFFFFFFFFFFFFFFFFFFFFFFFFFF:FFFFFFFFFFFFFFFFFFFFFFFFFFFFFFFFFF,FFFFFFFFFFFFFFFFFFFFFFFFFFFFFFFFFFFFFFFFFFFFFFFFFFFFFFFFFFFFFFFF:FFFFFFFFFFFFFFFFF:FFFFF:FFFF:FFF:FFFFFF:FFFFFFFFFFFFFFFFFFFFFFF:FFF:FFFFFF:F:FFFFFFFF:FFFFFFFFFFFFFFFFFFFFFFF,FFF:FFFFF
@A00881:241:HJW2NDRXX:1:2128:28429:36730 2:N:0:CGAGAGAA+GATTGGAG
GGTAGCGGACTGCATGGGTATCTAATCCTGTTCGATCCCCACGCTTTCGTGCCTCAGCGTCAGACAGAAGCCGGTATGCTGCCTTCGCAATCGGAGTTCTTCGCGATATCTAAGCATTTCACCGCTACACCGCGAATTCCGCATACTTCTCTTCCTCTCGAGCATCCCAGTTTCAACCGCTGGCCGGGGTTGAGCCCCGGGCTTTGACGGCTGACTTAAGACGCGGCCTACGCACCCTTTAAACCCATGA
+
FFF,FFFFFFF,:FFFFFFFFFF,FFFFFFFFFF:FFFFFFFFFFFFFFFFFFFFFFFFFFFFFFFFFFFFFFFF:FFFFFFF,FFFFFFFFFFFFFFFFFFFFFF,FFFF:FFFFFFFFFFFFFFFFF:FFFFFFFFFFFFFFF::FFFFF,FFFFFF::FFFF:FF:,,FFF,,FFFF,FFFFFFFFFF:FFFFFFFFF:FFFFFFFFFFFFF:F:,:,:F:FF,,FF:FF,,FF,FF,:F:F,:,,,
@A00881:241:HJW2NDRXX:1:2129:23014:1141 2:N:0:CGAGAGAA+GATTGGAG
GGTAGCGGACTACAAGGGTATCTAATCCTGTTTGCTCCCCACGCTTTCGCGCCTCAGCGTCAGTTGCTGTCCAGCAGACCGCCTTCGCCACTGGTGTTCCTCCTAATATCTACGCATTTCACCGCTACACTAGGAATTCCGTCTGCCTCTCCAGTACTCAAGAACTACAGTTTCAAATGCAGGCCATGGGTTGAGCCCATGGTTTTCACATCTGACTTGCAGTCCCGCCTACACGCCCTTTACACCCAGT
+
FFFFFFFFFFFFFFFFFFFFFFFFFFFFFFFFFFFFFFFFFFFFFFFFFFFFFFFFFFFFFFFFFFFFFFFF:FFFFFFFFFFFFFFFFFFFFFFFFFFFFFFFFFFFFFFFFFFFFFFFFFFFFFFFFFFFFFFFFFFFFFFFFFFFFFFFFFFFFFFFFF:FFFF:FFFFFFFF:FFFFFFFFFFFFFFFFFFFFFFFFFFFFFFFFFFFFFFFFFFFFF:F:FFFFFFFFFFFFFF:F:FFFFFFF:
@A00881:241:HJW2NDRXX:1:2129:25708:1986 2:N:0:CGAGAGAA+GATTGGAG
GGTAGCGGACTACAGGGGTATCTAATCCCTTTCGCTACCCTGACCTTCGTACCTCAGCGTCAGCTCATGTCCAGGAACCCGCCTTCGCCACGAGTCTTCTTCTTGATATCTACGCATTTCACTGCTACACCAAGAATTCCGGTTCCCCCTCCATCGCTCTAGCAGGGTAGTTTCACGCGCATTCCAGAGGTTGAGCCCCTGCCTTTCACGCGCAACTTGCCCCGCCGCCTACGTACCCTTTACGCCCAGT
+
FFFFFFFFFFFFFFFFFFFFFFFFFFFFFFFFFFFFFFFFFFFFFFFFFFFFFFFFFFFFFFFFFFFFFFFFFFFFFFFFFFFFFFFFF:FFFFFFFFFFFFFFFFFFFFFFFFFFFFFFFFFFFFFFFFFFFFFFFFFFFFFFFFFFFFFF:FFFFFFFFFFFFFFFFFFFFFFFFFFFFF:FFFFFFFFFFFFFFFFFFFFFFFF:FFFFF::FFFFFFFFFFFFFFF:FFFF:FFFFFFFFFFFFFF
@A00881:241:HJW2NDRXX:1:2129:29143:2550 2:N:0:CGAGAGAA+GATTGGAG
GGTAGCGGACTACGTGGGTATCTAATCCTGTTCGATCCCCACGCTTTCGTGCCTCAGCGTCAGACAGAAGCCGGTATGCTGCCTTCGCAATCGGAGTTCTTCGCGATATCTAAGCATTTCACCGCTACACCGCGAATTCCGCATACTTCTCTTCCTCTCGAGCATCCCAGTTTCAACCGCTGGCCGGGGTTGAGCCCCGGGCTTTGACGGCTGACTTAAGACGCGGCCTACGCACCCTTTAAACCCAATA
+
FFFFFFFFFFFFFFFFFFFFFFFFFFFFFFFFFFFFFFFFFFFFFFFFFFFFFFFFFFFFFFFFFFFFFFFFFFFFFFFFFFFFFFFFFFFFFFFFFFFFFFFFFFFFFFFFFFFFFFF:FFFFFFFFFFFFFFFFFFFFFFFF:FFFFFFF,FFFFFF:FFFFFFFFFFFFFFFFF:FFFFFFFFFFFFFFF:FFFFFF:FFFFFFFFFFFFFFFF:FFF:FF:FFF:FFFFFFFF:F:,F:FFFFFFF
@A00881:241:HJW2NDRXX:1:2129:27181:2691 2:N:0:CGAGAGAA+GATTGGAG
GGTAGCGGACTACACGGGTATCTAATCCTGTTCGATCCCCACGCTTTCGTGCCTCAGCGTCAGACAGAAGCCGGTATGCTGCCTTCGCAATCGGAGTTCTTCGCGATATCTAAGCATTTCACCGCTACACCGCGAATTCCGCATACTTCTCTTCCTCTCGAGCATCCCAGTTTCAACCGCTGGCCGGGGTTGAGCCCCGGGCTTTGACGGCTGACTTAAGACGCGGCCTACGCACCCTTTAAACCCCATA
+
FFFFFFFFFFFFFFFFFFFFFFFFFFFFFFFFFFFFFFFFFFFFFFFFFFFFFFFFFFFFFFF:FFFFFFFFFFFFFFFFFFF:FFFFFFFFFFFFFFFFFFFFFFFFFFFFFFFF:FFFFFFFF,FF,FFFFF:F:FFFFFFF:FFFFFFFFFFFFFF:FFFFFF::FFFF:F:FFFFFFFFFFFFFFFFF:FFFFFFFFF:F:FFF:FFFF,F,FFFFFFFFFFFFFFF:FFFFFFF,,:FF:F:,:F
@A00881:241:HJW2NDRXX:1:2129:30608:2863 2:N:0:CGAGAGAA+GATTGGAG
GGTAGCGGACTACCGGGGTATCTAATCCTGTTTGCTCCCCACACTTTCGTGCCTCAACGTCAGTTACGGTCCAGAAAGTCGCCTTCGCCACTGGTGTTCCTCCTAATATCTACGCATTTCACCGCTACACTAGGAATTCCACTTTCCTCTCCCGCACTCAAGAAAGATAGTTTTAGTTGCAGTTCCTCAGTTAAGCCGAGGGATTTCACCACTAACTTGCCTTCCCGTCTACGCACCCTTTACACCCAAT
+
FFF,FFFF,FFFFFFFFFFFFFFFFFFF:FFFFFFFFFFFFFFFFFFFFFFFFF:FFFFFFFFFFFFFFFFFFFFFFFFFFFF:FFFFFFFFFFFFF:FFFFFF,FFFFFFFFFFFF:F:FFFFFFFFFFFFFFF:FFFFFFFFFFFFFF:FFFF:FFFFFF:FFFFFFFFFFFFFFFFF:FFFFFFFFFFFF:FFFFFFFFF:,FF,F,FFF::FFFF:FFFFFFF:FF:FFFFFFFFFFFFF:FF,F,
@A00881:241:HJW2NDRXX:1:2129:23538:2926 2:N:0:CGAGAGAA+GATTGGAG
GGTAGCGGACTACAAGGGTATCTAATCCTGTTCGATCCCCACGCTTTCGTGCCTCAGCGTCAGACAGAAGCCGGTATGCTGCCTTCGCAATCGGAGTTCTTCGCGATATCTAAGCATTTCACCGCTACACCGCGAATTCCGCATACTTCTCTTCCTCTCGAGCATCCCAGTTTCAACCGCTGGCCGGGGTTGAGCCCCGGGCTTTGACGGCTGACTTAAGACGCGGCCTACGCACCCTTTAAACCCAATA
+
FFFFFFFFFFFFFFFFFFFFFFFFFFFFFFFFFFFFFFFFFFFFFFFFFFFFFFFFFFFFFFFFFFFFFFFFFFFFFFFFFFFFFFFFFFFFFFFFFFFFFFFFFFF:FFFFFFFFFFFFFFFFFFFFFFFFFFFFFFFFFFFFFFFFFFFFFFFFFFFF:FFFFFFFFFFFFFFFFFFFFFFFFFFFFFFFFFFFFF:FFFFFFF:FFFFFFFFFFFFFFFFFFFFFFFFFFFF:FFFFFFFFFFF:FF
@A00881:241:HJW2NDRXX:1:2129:29514:3286 2:N:0:CGAGAGAA+GATTGGAG
GGTAGCGGACTACGGGGGTATCTAATCCTGTTCGATACCCGCGCTTTCGTGCCTGAGCGTCAGTTTGCCGCCGGTAGGCTGCCTTCGCAATCGGGGTTCTGCGCGATATCTATGCATTTCACCGCTACACCGCACATTCCGCCTACCTCTCGACAACTCAAGGGCGCCAGTTTCGACGGCCGGGCGGGGTTGAGCCCCGCGATTTTACCGCCGACTTGGCGCTCCGCCTGCGCACCCTTTAAACCCAATG
+
FF,,FFFFFFFFFFFFFFFFFFFFFFFFFFFFFFFFFFFFFFFFFFFFFFFFFFFFFFFFFFFFFFFF:FFFFFFFFFFFFFFFFFFFFFFFFFFFFFFFFFF,FF:FFFFFFFFFFF,FFFFFFFFFFFFFFFF,FFFFFFFF:F:FF:FFFFF:FFF,FF:FFFFFFFFFF:::FFFFFFFFFFFFFFFFF:FFFFFFFFF,FFFF:FFFFF:FFFFFFFFFFFFF:FFFFF:FFFF:FFFFFF:FFF
@A00881:241:HJW2NDRXX:1:2129:26087:3302 2:N:0:CGAGAGAA+GATTGGAG
GGTAGCGGACTACATGGGTATCTAATCCTGTTCGATCCCCACGCTTTCGTGCCTCAGCGTCAGACAGAAGCCGGTATGCTGCCTTCGCAATCGGAGTTCTTCGCGATATCTAAGCATTTCACCGCTACACCGCGAATTCCGCATACTTCTCTTCCTCTCGAGCATCCCAGTTTCAACCGCTGGCCGGGGTTGAGCCCCGGGCTTTGACGGCTGACTTAAGACGCGGCCTACGCACCCTTTAAACCCAATA
+
FFFFFFFFFFFFFFFFFFFF:FFFFFFFFFFFFFFFFFFFFFFFFFFFFFFFFFFFFFFFFFFFFFFFFFFFFFFFFFFFFFFFFFFFFFFFFFFFFFFFF:FFFFFFFFFFFFFFFFFFFFFFFFFFFFFFFFFFFFFFFFFFFF,FFFFF::FFFFF,FFFFFFFFFFFFFFFFFFFFFFFFFFFFFFFFFFFFFFFFFFFF:FFFFFFFFFFFFFFFFFFF:FFFFFFFFFFFFFFF,FFFFFFFFF
@A00881:241:HJW2NDRXX:1:2129:19795:3427 2:N:0:CGAGAGAA+GATTGGAG
GGTAGCGGACTACATGGGTATCTAATCCTGTTTGCTCCCCACGCTTTCGCGCCTCAGCGTCAGTTACCGTCCAGAAAGCCGCCTTCGCCACTGGTGTTCCTCCTAATATCTACGCATTTCACCGCTACACTAGGAATTCCGCTTCCCTCTCCGGCACTCAAGACGCCCAGTTTCAAATGCAGTTCCGGGGTTAAGCCCCGGGCTTTCACATCTGACTTAAGCGCCCGCCTACGCGCCCTTTACACCCAGT
+
:FF:FFFFFFFFFFFFFFFFFFFFFFFFFFFFFFFFFFFFFFFFFFFFFFFFFFFFFFFFFFF:FFFFFFFFFFF:FFFFFFFFFFFFFFFFFFFF:FFFFFFFFFFFFFFFFFF:,FFFFFFFFFFF:FFFFFF:FFFFFF:FFFFFFFFFFFF,FFFFFFFFFFFFFFFFFFFFFFFFFFFFFFFFFFFFFFFFFFFFFFFFFFF,FFFFFFFFFFFF,FFFF:FFFFFF:FFFFF:F:,:FFFF:FF
@A00881:241:HJW2NDRXX:1:2129:27480:3583 2:N:0:CGAGAGAA+GATTGGAG
GGTAGCGGACTACTGGGGTATCTAATCCTGTTTGCTCCCCACGCTTTCGCGCCTCAGCGTCAGTTGTCGTCCAGCAAGCCGCCTTCGCCACTGGTGTTCCTCCGTATATCTACGCATTTCACCGCTACACACGGAATTCCGCTTGCCTCTCCGATACTCAAGATAGACAGTTTAAAATGCAGTTTCCGGGTTGAGCCCGGAGATTTCACAGCTGACTTGCCTACCCGCCTACGCGCCCTGTACACCCAGT
+
FF::FFFFFFFF:FFFFFFFFFFF:FFFFF:FFFFFFFFFFFF:,FFFFFFFFFFFFFFFFFFF:FFFFFFFFFFFFFFFFFF,FFF:FFF:FFFF,FFFFFFFFFFF:F:FFFFF,FFFF:FF:FFFFFFFFF:F,FFFFFFF:FFFFFF:F:FF:FFF,FFF,,FF,,::F::FFFF:FF,FF,F:FF,FF,FF,FF:FFFFFFFFFF,FFFFFFFFFFFFFFFF:FFFFFFFFFFF,FFF,F:F:FF
@A00881:241:HJW2NDRXX:1:2129:31259:3928 2:N:0:CGAGAGAA+GATTGGAG
GGTAGCGGACTACTTGGGTATCTAAGCCTGTTCGATCCCCACGCTTTCGTGCCTCAGCGTCAGACCGGAGCCGGTAGGCTGCCTTCGCAATCGGAGTTCTGCGCAATATCTATGCATTTCACCGCTACACTGCGCATTCCGCCTACTTCTCTCCGTCTCTAGTCACACAGTTTCAACGGCTTGCCGGGGTTGAGCCCCGGGCTTTGACGGCTGACTTAAGACGCGGCCTACGCACCCTTTAAACCCAATA
+
FFFFFFFFFFFFFFFFFFFFFFFFFFFFFFFFFFFFFFFFFFFFFFFFFFFFFFFFFFFFFFFFFFFFFFFFFFFFFFFFFFFFFFFFFFFFFFFFFFFFFFFFFFFFFFFFFFFFFFFFFFFFFFFFFFFFFFFFFFFFFFFFFFFFFFFFFFFFFFFFFFFFFFFFFFFFFFFFFFFFFFFFFFFFFF:FFFFFFFFFFF:FFFFFFFFFFFFFFFF:FFFFFFFFFFF::FFFF:FFFFFFFFFFFF
@A00881:241:HJW2NDRXX:1:2129:31964:4304 2:N:0:CGAGAGAA+GATTGGAG
GGTAGCGGACTACGAGGGTATCTAATCCTGTTTGCTCCCCACACTTTCGTGCCTCAACGTCAGTTACTGTCCAGAAAGTCGCCTTCGCCACTGGTGTTCCTCCTAATATCTACGCATTTCACCGCTACACTAGGAATTCCGCTTCCCTCTCCTGCACTCTAGCCTGACAGTTTCAAAAGCAGGTCCGGGGTTGAGCCCCGGGGTTTCACTTCTGACTTGCCATGCCACCTACGCACCCTTTACACCCAGT
+
FF::FFFFFFFFFFFFFFF:FFFFFFFFFFFFFFFFFFFFF:FFFFFFFFFFFFF:,FFFFFFFFFFFFFFFFFFFFFFF:FFFFFFFFFFFFFFFFFFFFFFFFFFFFFFFFFFFFFF:FFFFFFFFFFFFF:FF:FFFFFFFF:FFFFFFFFFFFFFFF::,:,:FFFFFF:FFF:FFFF,FF:FFFFFF,FF,FFFFFFFFFFFFFF,:FFFFF:FFFFFFFF,FF:FF,FFFFFFFFF,FFFFFFF
@A00881:241:HJW2NDRXX:1:2129:24632:5071 2:N:0:CGAGAGAA+GATTGGAG
GGTAGCGGACTACCCGGGTATCTAATCCTGTTCGATCCCCACGCTTTCGTGCCTCAGCGTCAGACAGAAGCCGGTATGCTGCCTTCGCAATCGGAGTTCTTCGCGATATCTAAGCATTTCACCGCTACACCGCGAATTCCGCATACTTCTCTTCCTCTCGAGCATCCCAGTTTCAACCGCTGGCCGGGGTTGAGCCCCGGGCTTTGACGGCTGACTTAAGACGCGGCCTACGCACCCTTTAAACCCAATA
+
FFF,FFFFFFFFFFFFFFFFFFFFFFFFFFFFFFFFFFFFFFFFFFFFFFFFFFFFFFFFFFFFFFFFFFFFFFFFFFFFFFFFFFFFFFFFFFFFFFFFFFFFFF:FFFFFFFFF:FFFFFFFF:FFFFFFFFFFFFFFFFFFFFFFFFFFFFFFFFFFFFFFFFFF:FFFFFF:FFFFFFFFFFFFFFFFFFFFFFFFFF:FFFFFFFFFFFFFF:F:FFFFFFFF:F:FFF:F:F:FF:FFFFF,FF
@A00881:241:HJW2NDRXX:1:2129:28402:5087 2:N:0:CGAGAGAA+GATTGGAG
GGTAGCGGACTACACGGGTATCTAATCCTGTTCGATCCCCACGCTTTCGTGCCTCAGCGTCAGACAGAAGCCGGTATGCTGCCTTCGCAATCGGAGTTCTTCGCGATATCTAAGCATTTCACCGCTACACCACGAATTCCGCATACTTCTCTTCCTCTCGAGCATCCCAGTTTCAACCGCTGGCCGGGGTTGAGCCCCGGGCTTTGACGGCTGACTTAAGACGCGGCCTACGCACCCTTTAAACCCAATA
+
FFFFFFFFFFFFFFFFFFFFFFFFFFFFFFF:FFFFFFFFFFFFFFFFFFFFFFFFFFFFFFFFFFFFFFFFFFFFFFFFFFFFFFFFFFFFFFFFFFFFFFFFFF,FFFFFFFFFFF:FFFFFFFFFFFFFFFFFFFFFFFFFFFFFFFFFFFFFFFFFFFFFFFFFFFFFFFFFF:FFFFFFF:FFFFFFFFFFFFFFFFFFFFFFFFFFFFFFFFFFFFFFFFF:FFFFFFFFFFFFFFFFFFF,FF
@A00881:241:HJW2NDRXX:1:2129:22652:5274 2:N:0:CGAGAGAA+GATTGGAG
GGTAGCGGACTACAAGGGTATCTAATCCTGTTCGATACCCACGCCTTCGTGCTTCAGCGTCAGTTGGGCGCCGGTACGCTGCCTTCGCAATCGGAGTTCTGCGTGATATCTATGCATTTCACCGCTACACCACGCATTCCGCGTACTTCTCGCCCACTCAAGGCACCCAGTTTCAACGGCTCGACGAGGTTGAGCCCCGCAATTTTACCGCTGACTTAAGCGTCCGCCTACGCACCCTTTAAACCCAATA
+
FF,,FFFF,F,,FFFFFFFFFFFFFFFFFFFFFFFFFFFFFFF:FFFFFFFFFF:FFFFFFFFFFFFFFFFF:FFFFFFFFFFFFFFFFFFFFFFFFFFFF:FFFFFFFFFFFFF,FFFF:FFFFFFFFF,:FFF:FFFFFFFFFFFFFFF:FFFFF,FF:FFFFFFFFFFF:FF:FF:FFFF:FF:FFFFFFFF:FFFF,FFFFFFF:FFFFF:FF:FFFFFF:FFFF:,FFFFFFF,FF::F::F,FF
@A00881:241:HJW2NDRXX:1:2129:30454:5729 2:N:0:CGAGAGAA+GATTGGAG
GGTAGCGGACTACGCGGGTATCTAATACTGCTGCCTCCCATAGGCGTGATGTTTCGGGACTACGAGGGTATCTAATCCTGTTCGATACCCACGCTTTCGTGCCTCAGCGTCAGTCCGGCGCCGGTACGCTGCCTTCGCAATCGGGGTTCTGCGCGATATCTAAGCATTTCACCGCTACACCGCGAATTCCGCATACTTCTCTTCCTCTCGAGCATCCCAGTTTCAACCGCTGGCCGGGGTTGAGCCCCGG
+
FF:,FFFFFF:F:FFFFFFFFFFFFFFFFFFFFFFFFFFFFFFFFFFFFFFFFFFFFFFFF:FFFFFFF:FFFF,FFFFFFFFFFFFFFFFFFFFFFFFFFFFFF:FFFFF:FFFFFFF:FFFFFFFFFFFFFFFFFFFFFFFFFFFFFF:FFFFFFFFFFF,FFFFFF:FFFFFF:F:FFFFFFFFFF,FF:,F:FFFFFFFFF:FFFFFFF::F:F:FFFFF:,:FFFFFFFFF,FFF:FFFFF:FFF
@A00881:241:HJW2NDRXX:1:2129:27932:5901 2:N:0:CGAGAGAA+GATTGGAG
GGTAGCGGACTACTAGGGTATCTAATCCTGTTTGCTACCCATGCTTTCGAGCCTCAGCGTCAGTTGGTGCCCAGTAAGCCGCCTTCGCCACTGGTGTTCCTCCCGATATCTACGCATTCCACCGCTACACCGGGAATTCCGCTTACCTCTGCACTACTCAAGACCGGCAGTTTTGAAAGCAATTTGTGGGTTGAGCCCACAGATTTCACTTCCAACTTGTCAGCCCGCCTGCGCTCCCTTTACACCCAGT
+
FFFFFFFFFFFFFFFFFFFFFFFFFFFFFFFFFFFFFFFFFFFFF:FFFFFFFFFFFFFFFFFFFFFFFFFFFFFFFFFFFFFFFFFFFFFFFFFFFFF:FFFFFFF,FFFFFFFF:FFFFFFFFFFFFFFFFF:FFFFFFFFFFFFFFFFFFFF,FFFFFFFFFFFFFFFFFFFF:FFFFFF,FFFF:FFFFFFFFF,FFFF:FFF:FFFFFFFF:FFFFFFFFFFFF:FF:FFFFFFFF,FFFFFF:F
@A00881:241:HJW2NDRXX:1:2129:26187:6167 2:N:0:CGAGAGAA+GATTGGAG
GGTAGCGGACTACCTGGGTATCTAATCCTGTTCGCTCCCCACGCTTTCGCGCCTCAGCGTCAGTTACGGCCCAGTAAGTCGCCTTCGCCACTGGTGTTCCTCCCAATCTCTACGCATTTCACCGCTACACTGGGAATTCCACTTACCTCTTCCGCACTCAAGCCATCCAGTCTCCAAAGCACTCCCCACCTTAAAAGCAGGACTTTCACTTCAGACTTAATTGGCCGCCTACACGCCCTTTACGCCCAGT
+
FFFFFFFFFFFFFFFFFFFFFFFFFFFFFFFFFFFFFFFFFFFFFFFFFFFFFFFFFFFFFFFFFFFFFFFFFFFFFFFFFFFFFFFFFFFFFFFFFFFFFFFFFFFFFFFFFFFFFFFFFFFFFFFF:FFFFFFFFFFFFF,FFFFFFFFFFFFFFFFFFFFFFFFFFFFFFFF:FFFFFFFFFFFFFFFFFFFFFFFFFFFFFFFFFFFFFFFFF,FFFF,FFFFFFF:FFFFFFFFF:FFFFFFFFF
@A00881:241:HJW2NDRXX:1:2129:27299:6527 2:N:0:CGAGAGAA+GATTGGAG
GGTAGCGGACTACGAGGGTATCTAATCCTGTTTGATACCCACACTTTCGAGCCTCAATGTCAGTTGCAGCTTAGCAGGCTGCCTTCGCAATCGGAGTTCTTCGTGATATCTAAGCATTTCACCGCTACACCACGAATTCCGCCTGCCTCAACTGCACTCAAGACATCCAGTATCAACTGCAATTTTACGGTTGAGCCGCAAACTTTCACAACTGACTTAAACATCCATCTACGCTCCCTTTAAACCCAAT
+
FFFFFFFFFFFFFFFFFFFFFFFFFFFFFFFFFFFF,FFFFFFFFFFFFFFFFFFFFFFFFFFFFFFFFFFFFFFFFFFFFFFFFFFFFFFFFFFFFFFFFFFFFFFFFFFFFFFFFFFFFFFFFFFFFFFFFFFFFFFFFFFFFFFFFFFFFFFFFFFF:FFFFFFF,FFFFFFFFFFFF,FFFFFFFFFFFFFFFFFF,FFFFFFFFFFFFFFFFFFF,FFFFFFFFFFFFFFFFFF,FF:FFFFFF:
@A00881:241:HJW2NDRXX:1:2129:29035:6840 2:N:0:CGAGAGAA+GATTGGAG
GGTAGCGGACTACCTGGGTATCTAATCCTGTTCGATCCCCACGCTTTCGTGCCTCAGCGTCAGACAGAAGCCGGTATGCTGCCTTCGCAATCGGAGTTCTTCGCGATATCTAAGCATTTCACCGCTACACCGCGAATTCCGCATACTTCTCTTCCTCTCGAGCATCCCAGTTTCAACCGCTGGCCGGGGTTGAGCCCCGGGCTTTGACGGCTGACTTAAGACGCGGCCTACGCACCCTTTAAACCCAATA
+
FFFFFFFFFFFFFFFFFFFFFFFFFFFFFFFFFFFFFFFFFFFFFFFFFFFFFFFFFFFFFFFFFFFFFFFFFFFFFFFFFFFFFFFFFFFFFFFFFFFFFFFFFFFFFFFFFFFFFFFFFFFFFFFFFFFFFFFFFFFFFFFFFF:FFFFFFFFFFFFFFFFFFFFFFFFFFFF:FFFFFFFFFFFFFFFFFFFFFFFFFFFFFF:FFFFFFFFFFF:FFFFFFFFFFFFFFF:FFFFFFF:FFFFFFF
@A00881:241:HJW2NDRXX:1:2129:31801:6903 2:N:0:CGAGAGAA+GATTGGAG
GGTAGCGGACTACACGGGTATCTAATCCTATTTGCTCCCCACGCTTTCGTGCCTCAGCGTCAGTGATGGCCCAGCAAGTCGCCTTCGCCACTGGTGTTCCTTCTAATATCTACGCATTCCACCGCTACACTAGAAATTCCACTTGCCTCTACCATACTCAAGTCAAACGGTTTCTATGGCGAACCGAAGTTAAGCTTCGGACTTAAACCATAGACCTGTAAAACCGCCTACGCACCCTTTACACCCAATA
+
FFFFFFFFFFFFFFFFFFFFFFFFFFFFFFFFFFFFFFFFFFFFFFFFFFFFFFFFFFFFFFFFFFFFFFFFFFFFFFFFFFF:FFFFFFFFFFFFFFFFFFFFFFFFFFFFFFFFFFFFFFFFFFFFFFFFFFFFFFFFFFFFFFFFFF,FFFFFFFFFFFFFFFFFFFFFFFFFFFFFFFFFFFFFFFFFFFFF:FF:FFFF:F,FFFFFF:F:FFF,FFFFFFFFFFFFFFFFFFFFFFFFFFFFFF
@A00881:241:HJW2NDRXX:1:2129:31693:7028 2:N:0:CGAGAGAA+GATTGGAG
GGTAGCGGACTACTGGGGTATCTAATCCTGTTTGCTCCCCACGCTTTCGTGCCTCAGCGTCAGACAGAAGCCGGTATGCTGCCTTCGCAATCGGAGTTCTTCGCGATATCTAAGCATTTCACCGCTACACCGCGAATTCCGCATACTTCTCTTCCTCTCGAGCATCCCAGTTTCAACCGCTGGCCGGGGTTGAGCCCCGGGCTTTGACGGCTGACTTAAGACGCGGCCTACGCACCCTTTAAACCCAATA
+
FFFFFFFFFFFFFFFFFFFFFFFFFFFFFF:FFFFFFFFFFFFFFFFFFFFFFFFFFFFFFFFFFFFFFFFFFFFFFFFFFFFFFFFFFFFFFFFFFFFFFFFFFFFFFFFFFFFFFFFFFFFFFFFFFFFFFFFFFFFFFFFFFF:FFFFFFFFFFFFFFFF:FFFFFF:FFFFFFFFFFFFFFFFFFFFFFFFFFFFFFFFFFF:FFFFFFFFFFFFFFFFFFFFFFFFFFFFFFFFFFFFFFFFFFF
@A00881:241:HJW2NDRXX:1:2129:16387:7513 2:N:0:CGAGAGAA+GATTGGAG
GGTAGCGGACTACTGGGGTATCTAATCCTGTTTGCTCCCCACACTTTCGTGCCTCAATGTCAGTTATCGTCCAGAAAGTCGCCTTCGCCACTGGTGTTCCTCCTAATATCTACGCATTTCACCGCTACACTAGGAATTCCACTTTCCTCTCCGACACTCAAGGGAAGTAGTTTTGGTTGCAGTTCCTCAGTTAAGCCGAGGGATTTCACAACCAACTTGCTCCTCCATCTACGCACCCTTTACACCCAAT
+
FFFFFFFFFFFFFFFFFFFF::FFFFFFFFFFFFFFFFFFFFFF:FFF:FFF:FFFFFFFFFF:FFFFFF:FFFFFFFFFFFFFFF:,FFFFFFFF,F:FFF:FFFFF:FFFFFFFFFFFFFFF:FFFFFFFFFFFF:FFFFFFFFFFFFFFFFFFFFFFFFFFFFFF,:,FFFFFFFF::F,FFFFFF:FF,F,FFFFFFF:F:FF,F,FFFF,F,FFFFFFFFF:FFF,FFFFFFF:F,,:FFF,,FF
@A00881:241:HJW2NDRXX:1:2129:20663:7623 2:N:0:CGAGAGAA+GATTGGAG
GGTAGCGGACTACGAGGGTATCTAATCCTGTTCGATCCCCACGCTTTCGTGCTTCAGCGTCAGTCTCGCTATGGTATGCTGCCTTCGCAATCGGGGTTCTGCGTGATATCTATGCATTTCACCGCTACACCACGCATTCCGCATACCTCTTCCGAACTCCAGTCCCGCAGTTTCAATGGCAAGCGCACGGTTAAGCCGCACGTTTTCACCGCTGACTTGCGGGTCCGCTTACGCACCCTTTAAACCCAAT
+
FFFFFFFFFFFFFFFFFFFFFFFFFFFFFFFFFFFFFFFFFFFFFFFFFFFFFFFFFFFFFFFFFFFFFFFFFFF:FFFFFFFFFFFF:FFFFFFFFFFFFFFFFFFFFFFFFFFFFFFFFFFFFFFFFFF:FFFFFFFFFFFFFFFFFFFFFFFFFFFFFFFFFFFFFFFFFFFFFFFFFFFFFFFFFFFFFF:FFFFFFFFF:FFFFFFF:FFFFFFFFFFFFFFF:FFFFFFFFFFFFFFFFFFFFF
@A00881:241:HJW2NDRXX:1:2129:13051:8500 2:N:0:CGAGAGAA+GATTGGAG
GGTAGCGGACTACTGGGGTATCTAATCCTGTTTGCTCCCCACGCTTTCGTCCCTGAGCGTCAGATAAGTCTTAGGCAGCTGCTTTCGCTATCGGTGTTCTGTGACATATCTATGCATTTCACCGCTACTTGTCACATTCCGCTGCCTCCAGACTTTCTCTAGCCCGCCAGTATCTGTAGCACGTCCGGGGTTGAGCCCCGGGTTTTCACTACTGACTTAACGGGCCGCCTGCGGACCCTTTAAACCCAAT
+
FFFFFFFFFFFFFFFFFFFFFFFFFFFFFFFFFFFFFFFFFFFFFFFFFFFFFFFFFFFFFFF:FFFFFFFFFFFFFFFFFFFFFFFFFFFFFFFFFFFFFFFFFFFFFFFFFFFFFFFFFFFFFFFFFFFFFFFFFFFFFFFFFFFFFFFF:FFFFFFFFFFFFFFFFFFFFFFFFFFF:FFFFFFFFFFFFFFFFFFFFFFFFFFFFFFFFFFFFF::FF:FFFFFFFFFF:FFFFFFFFF:FFFFFF
@A00881:241:HJW2NDRXX:1:2129:25798:9095 2:N:0:CGAGAGAA+GATTGGAG
GGTAGCGGACTACAAGGGTATCTAATCCTGTTTGCTCCCCACGCTTTCGAGCCTCAGCGTCAGTTAATGTCCAGAAAGCCGCCTTCGCCTCTGGTGTTCCTCCTAATATCTACGCATTCCACCGCTACACTAGGAATTCCGCTTTCCTCTCCATCACTCAAGCACAACAGTTTTAAAAGCAGTTCCGGGGTTAAGCCCCGGGCTTTCACTCCTAACTTGTTGCGCCGCCTACGCTCCCTTTACGCCCAGT
+
FFFFFFFFFFFFFFFFFFFFFFFFFFFFFFFFFFFFFFFFFFFFFFFFFFFFFFFFFFFFFFFFFFFFFFFFFFFFFFFFFFFFFFFFFFFFFFFFFFFFFFFFFFFFFFFFFFFFFFFFFFFFFFF:FFF,FFFFFFFFFF:FFF:FFFFFFFF:FFFFFFFFFFFFFFFFFFFFF,FFFFFFFFFFFFFFFFFFFFFFFFFFFFFFFFF,FF,FFFFFFFFFFFFFFFF:FFFFFFFFFFF:FFF:FF
@A00881:241:HJW2NDRXX:1:2129:24831:9236 2:N:0:CGAGAGAA+GATTGGAG
GGTAGCGGACTACGAGGGTATCTAATCCTGTTCGATCCCCACGCTTTCGTGCCTCAGCGTCAGACAGAAGCCGGTATGCTGCCTTCGCAATCGGAGTTCTTCGCGATATCTAAGCATTTCACCGCTACACCGCGAATTCCGCATACTTCTCTTCCTCTCGAGCATCCCAGTTTCAACCGCTGGCCGGGGTTGAGCCCCGGGCTTTGACGGCTGACTTAAGACGCGGCCTACGCACCCTTTAAACCCAATA
+
FFFFFFFFFFFFFFFFFFFFFFFFFFFFFFFFFFFFFFFFFFFFFFFFFFFFFFFFFFFFFFFFFFFFFFFFFFFFFFFFFFFFFFFFFFFFFFFFFFFFFFFFFFFFFFFFFFFFFFFFFFFFFFFFFFFFFFFFFFFFFFFFFF,FFFFFFFFFFFFFFFFFFFFFFFFFFFFFFFF::FFFFFFFFFFFFFFFFFFFFFFFFFFFFFFFFFFFFFFFFFFFFFFFFFFFFFFFFFFFFFFFFFFFFF
@A00881:241:HJW2NDRXX:1:2129:22010:10238 2:N:0:CGAGAGAA+GATTGGAG
GGTAGCGGACTACCTGGGTATCTAATCCTGTTCGCTCCCCACGCTTTCGCACCTCAGTGTCAGTATAAGCCTGGCAGACCGCCTTCGCCTCCGGTATTCCTCCTGATCTCTGCGCATTTCACCGCTACACCAGGAATTCTGCCTGCCTCGACAATACTCCAGCTATCCGGTTTGCGGTGGCCTCCCAGGGTTGAGCCCTGGACTTTTACACCGCACCTAAATAACCACCTGCGTGCCCTTTACGCCCAAT
+
FFFFFFFFFFFFFFFFFFFFFFFFFFFFFFFFFFFFFFFFFFFFFFFFFFFFFFF:FFFFFFFFFFFFFFFFFFFFFFFFFFFFFFFFFFFFFFFFFFFFFFFFFFFFFFFFFFFFFF:FFFFFFFFFFFF:FFFFFFFFFFFFFFF:FFFF,FFFFFFFFFFFFFFFFFFFFFFFFFFFFFFFFFFFFFFFFFFFFFFFFFFFFFFF,FFFFFFFFFFFF:,FFFF:FF:FFFFFFFFFFFF:FFFF,F
@A00881:241:HJW2NDRXX:1:2129:16197:10254 2:N:0:CGAGAGAA+GATTGGAG
GGTAGCGGACTACTGGGGTATCTAATCCTGTTCGATCCCCACGCTTTCGAGCCTCAACGTCAGTTACAGTCCAGCAGGCCGCCTTCGCCACCGGTGTTCCTCCTGATATCTACGCATTTCACCGCTACACCAGGAATTCCGCCTGCCTCTCCTGCACTCCAGATGCACAGTTTCCAGAGCAGTCCGGGGGTTGGGCCCCCGCCTTTCACTCCGGACTTGCACGTCCGTCTGCGCTCCCTTTACACCCAGT
+
FFF,FFFF:FFF:FFFFFFFFFFFFFFFFFFFFFFFFFFFFFFFFFFFFFFFFF:FFFFF:FF:F,FFFFFFFFFFFFFFFFFFFFF:F:FFFFFFFFFFF:FFFFF:F:FFFFFFF:FFFFFFFFFFFFF,FFF,FFFFFFFFFFFFFFFFFFF:FFFFFFF:FFFFFFFFFFF:FFFFFFFF:FFFFFFFFFFFFFFFFFFF,FFFFFFFFFFF,FF::,FFF:F:F:FFFFFF:F,FFFFF:FF:FF
@A00881:241:HJW2NDRXX:1:2129:10212:10723 2:N:0:CGAGAGAA+GATTGGAG
GGTAGCGGACTACACGGGTATCTAATCCTGTTTGCTCCCCACGCTTTCGAGCCTCAACGTCAGTTACCGTCCAGTAAGCCGCCTTCGCCACTGGTGTTCCTCCATATATCTACGCATTTCACCGCTACACATGGAATTCCACGATCCTCTCCTGCACTCTAGCTGCCTGGTTTCTATGGCTTACTGAAGTTAAGCTTCAGGCTTTCACCACAGACCCTTGCTGCCGCCTGCTCCCTCTTTTCGCCCAATA
+
FF,FF:FFF:FFFFFFFFFFFFFFFFFFFFFFFFFFFFFFFFFFFFFFFFFFFFFFFFFF:FFFFFFFFFFFFFFFFF:FFFFFF:F,FFFFFFFFFFFFFFFFFFFFFFFFFFFF:FFFFFFFFFFFFFFFFFFFFFFFFFFFF:F:FFFFFF::FFFFFFFFFFFFFFFFFFFFFFF,F,FFFFF:FFFFFF:FFFFFFF,FFFF:FFFFF,FFFFFFFFFF,::FFFFF:F:F:FFF:FFFF:FFFF
@A00881:241:HJW2NDRXX:1:2129:20844:10786 2:N:0:CGAGAGAA+GATTGGAG
GGTAGCGGACTACCTGGGTATCTAATCCTGTTCGATACCCACGCTTTCGTGCTTCAGCGTCAGTTGGGCGCCGGTATGCTGCCTTCGCAATCGGAGTTCTGCGTGATATCTATGCATTTCACCGCTACACCACGCATTCCGCATACTTCTCGCCCACTCAAGACCGTCAGTTTCAACGGCGGCCGGAGGTTGAGCCCCCGTATTTTACCGCTGACTTGACAGTCCGCCTACGCACCCTTTAAACCCAATA
+
FFFFFFFFFFFFFFFFFFFFFFFFFFFFFFFFFFFFFFFFFFFFFFFFFFFFFFFFFFFFFFFFFFFFFFFFFFFFFFFFFFFFFFFFFFFF:FFFFFFFFFFFFF:,FFFFFFFFFFFFFFFFFFFFFFFFFFFFFFFFFFFFFFFFFFFFFFFFFFFFFFFFFFFFFF,FFFF:FFFFFFFFFFFFFFFFFFFFFFFFFFFFFFFFFFFFFFFFFFFFFFFFFFFFFFFFFFFFFFFFFFFFFFFFFF
@A00881:241:HJW2NDRXX:1:2129:12671:11036 2:N:0:CGAGAGAA+GATTGGAG
GGTAGCGGACTACGGGGGTATCTAATCCTGTTTGCTACCCACGCTTTCGTGCCTCAGCGTCAGTTGTATTCCAGTAAACCGCCTTCGCCTCTGGTGTTCTTCCTAATATCTACGCATTTCACCGCTACACTAGAAATTCCGTTTACCTCTCCTACACTCTAGCTGATTAGTTTTAAATGCGGTTCCAGGGTTGAGCCCTGGGCTTTCACATCTAACTTAATCTGCCACCTACGCTCCCTTTACGCCCAGT
+
FFFFFFFFFFFFFFFFFFFFFFFFFFFFFFFFFFFFFFFFFFFFFFFFF:FFFFFFFFFFFFF:FFFFFFFFFFF,FFFFFFFFFFFFFFFFFFFF,FF:FFFFFFFFFFFFFFFFFFFFFFFFFFFFFF:FFFF:FFFFF:FFFFFFFFFFFFFFFFFFFFFFFFFFFFFFFFFFFF:FFFFFFFFFFFFFFFFFFFFFFFFFFFFFFFFFFF,FFFFFFFFFFFFFFFFF:FFFFFFF,F:FFFFFFF
@A00881:241:HJW2NDRXX:1:2129:28637:11099 2:N:0:CGAGAGAA+GATTGGAG
GGTAGCGGACTACCGGGGTATCTAATCCTGTTCGATCCCCACGCTTTCGTGCCTCAGCGTCAGACAGAAGCCGGTATGCTGCCTTCGCAATCGGAGTTCTTCGCGATATCTAAGCATTTCACCGCTACACCGCGAATTCCGCATACTTCTCTTCCTCTCGAGCATCCCAGTTTCAACCGCTGGCCGGGGTTGAGCCCCGGGCTTTGACGGCTGACTTAAGACGCGGCCTACGCACCCTTTAAACCCAATA
+
FFFFFFFFFFFFFFFFFFFFFFFFFFFFFFFFFFFFFFFFFFFFFFFFFFFFFFFFFFFFFFFFFFFFFFFFFFFFFFFFFFFFFFFFFFFFFFFFFFFFFFFFFFFFFFFFFFFFFFFFFFFFF:FFFFFFFFFFFFFFFFF:FFFFFFFFFFFFFFFFFFFFFFFFFFFFFFFFFFFFFFFFFFFFFFFFFFFFFFFFFFFFFFFFFFFFFFFFFFFFFFFFFFFFFFFFFF:FFFFFFF:FFF:F:F
@A00881:241:HJW2NDRXX:1:2129:24722:11365 2:N:0:CGAGAGAA+GATTGGAG
GGTAGCGGACTACGAGGGTATCTAATCCTGTTCGATCCCCACGCTTTCGTGCCTCAGCGTCAGACAGAAGCCGGTATGCTGCCTTCGCAATCGGAGTTCTTCGCGATATCTAAGCATTTCACCGCTACACCGCGAATTCCGCATACTTCTCTTCCTCTCGAGCATCCCAGTTTCAACCGCTGGCCGGGGTTGAGCCCCGGGCTTTGACGGCTGACTTAAGACGCGGCCTACGCACCCTTTAAACCCAATA
+
FFFFFFFFFFFFFFFFFFFFFFFFFFFFFFFFFFFFFFFFFFFFFFFFFFFFFFFFFFFFFFFFF,FFFFFFFFFFFFFFFFFFFFFFFFFFFFFFFFFFFFFFFFFFFFFFFFFFFFFFFFFFFF:F:FF:FFFFFFFF:FFFFFFFFFFFFFFFFFFFFFFFFFFF:FFFFFF:FFFFFFFFFFFFFFFFFFFF:FFFFFFFFFFFFFFFFFFFFFFFFFFFFFFFFFFFF:FFFFF,FFFFFF:FFF
@A00881:241:HJW2NDRXX:1:2129:24089:11397 2:N:0:CGAGAGAA+GATTGGAG
GGTAGCGGACTACACGGGTATCTAATCCTGTTTGCTCCCCACGCTTTCGAGCCTCAACGTCAGTTACAGTCCAGTAAGCCGCCTTCGCCACCGGTGTTCCTCCTAATATCTACGCATTTCACCGCTACACTAGGAATTCCGCTTACCTCTCCTGTACTCCAGCCATACAGTTTCCAGAGCAGTCCCGCAGTTGGGCCGCGGCCTTTCACTCCAGACTTGCATCGCCGTCTGCGCTCCCTTTACACCCAGT
+
FFFFFFFFFFFFFFFFFFFFFFFFFFFFFFFFFFFFFFFFFFFFFFFFFFFFFFFFFFFFFFFFFFFFFFFFFFFFFFFFFFFFFFFFFFFFFFFFFFFFFFFFFFFFFFFFFFFFFFFFFFFFFFFFFFFFFFFFFFFFFF:FFFFFFFFFFFFFFFFFFFFFFF,FFFFFFFFFFFFFFFFFFFFFF:FFFFFFFFFFFFFFFFF,FFFFFFFFFF:FFFFFFFFFFFFFFFFFFFFFFFFFFFFFFF
@A00881:241:HJW2NDRXX:1:2129:31684:11522 2:N:0:CGAGAGAA+GATTGGAG
GGTAGCGGACTACGCGGGTATCTAATCCTGTTTGCTCCCCACGCTTTCGAGCCTCAGCGTCAGTAAAAGCCCAGCAAGCCGCCTTCGCCACCGGTGTTCCTCCAAATATCTACGCATTTCACCGCTACACTTGGAATTCCGCTTGCCTCTGCTCCACTCAAGAAGAACAGTTTCAAAAGCAGGTTATGGGTTAAGCCCATAATTTTCACTTCTGACTTGCTCTCCCGCCTGCACTCCCTTTACACCCAGT
+
FFFFFFFFFFFFFFFFFFFFFFFFFFFFFFFFFFFFFFFFFFFFFFFFFFFFFFFFFF:FFFFFFFFFFFFFFFFFFFFFFFFFFFFFFFFFFFFFFFFFFFFFFFFFFFFFFFFFFFFFFFFFFFFFFFFFFFFFFFFFFFFFFFFFFFFFFFFFFFFFF:FFFFFFF:FFF:F:FFF,FF,FFFF:FFFFFFFFFFF:FFFFFFFF:FFFF,FFFFFFFFFFFFFFFFF:FFFFFFFFFF:FFF:FFF
@A00881:241:HJW2NDRXX:1:2129:20112:11804 2:N:0:CGAGAGAA+GATTGGAG
GGTAGCGGACTACCAGGGTATCTAATCCTGTTCGATCCCCACGCTTTCGTGCCTCAGCGTCAGACAGAAGCCGGTATGCTGCCTTCGCAATCGGAGTTCTTCGCGATATCTAAGCATTTCACCGCTACACCGCGAATTCCGCATACTTCTCTTCCTCTCGAGCATCCCAGTTTCAACCGCTGGCCGGGGTTGAGCCCCGGGCTTTGACGGCTGACTTAAGACGCGGCCTACGCACCCTTTAAACCCAATA
+
FFFFFFFFFF:FFFFFFFFFFFFFFFFF:FFFFFFFFFFFFFFFFFFFFFFFFFFFFFFFFFFFFFFFFFFFFFFFFFFFFFFFFFFFFFFFFFFFFFFFFFFFFF:FFFFFFFFFFFFFFFFFFFFFFFFFFFFFFFFFFFFFFFFFFFFF:FFFFFFFFFFFFFFFFFFFFFF:FFFFFFFFFFFFFFFFFFFFFFFFFFFFFFFFFFFFFFFFFFF:FFFFFFFF:FFFFFFFFFFF,FFFFFFF,F
@A00881:241:HJW2NDRXX:1:2129:7256:11929 2:N:0:CGAGAGAA+GATTGGAG
GGTAGCGGACTACCCGGGTATCTAATCCTGTTCGATACCCACGCCTTCGTGCTTCAGCGTCAGTCGGGCGCCGGTACGCTGCCTTCGCAATCGGAGTTCTGCGTGATATCTATGCATTTCACCGCTACACCACGCATTCCGCGTACTTCTCGCCCACTCAAGTCAGCCAGTTTCAACGGCTCGGCGAGGTTGAGCCCCGCACTTTTACCGCTGACTTAACAGACCGCCTACGCACCCTTTAAACCCAATA
+
FFFFFFFFFFFFFFFFFFFFFFFFFFFFFFFFFFFFFFFFFFFFFFFFFFFFFFFFFFFFFFFFFFFFFFFFFFFFFFFFFFFFFFFFFFFFFFFFFFFFFFFFFF:::FFFFFF:FFFFFFFFFFFFFFFFFFFF:FFFFFF:F:FFFFFFFFFFFFFFFFFFFFFFFFFFFF:FFFFFFFFFFFFFFFFFFFFFFFFFF,FF,FFF:FFFFFFF:FF,:FFFFFFFFFFFFFFFFFFFFFFFFFFFFF
@A00881:241:HJW2NDRXX:1:2129:17616:12023 2:N:0:CGAGAGAA+GATTGGAG
GGTAGCGGACTACCAGGGTATCTAATCCTGTTTGCTCCCCACACTTTCGTGCCTCAACGTCAGTTTCTGTCCAGAAAGCCGCCTTCGCCACCGGTGTTCTTCCTAATATCTACGCATTTCACCGCTACACTAGGAATTCCGCTTTCCCCTCCAGTACTCAAGATTTGTAGTTTTAGTTGCAGTTCCTCAGTTAAGCCGAGGTATTTCACAGCTAACTTGCAAGTCCGTCTACGCACCCTTTACACCCAAT
+
FFFFFFFFFFFFFFFFFFFF:FF:FFFFFFFFFFFFFFFFFFFFFFFFFFFFFFFFFFFFFFFF:FF:FFFF:FF:FFFFFFFFFFFFFFFFFFFFFFFFFFFFFFFFFFFFFFFFFFFFFFFFFFFFFFF:FFFFFFFFFFF:FFFFFFFF:FFFFF:FFFFF:FFFFF:FFFFFFFFFFFFFFF:F:FF,F:FFFFFFF:FF:FF:F:FFFF,FF,:FF:FFFFFFFF:FFFFFFFFFFFFFFFFFFF
@A00881:241:HJW2NDRXX:1:2129:29939:12446 2:N:0:CGAGAGAA+GATTGGAG
GGTAGCGGACTACACGGGTATCTAATCCTGTTTGCTCCCCACGCTTTCGAGCCTCAACGTCAGTTACCGTCCAGTAAGCCGCCTTCGCCACTGGTGTTCCTCCTAATATCTACGCATTTCACCGCTACACTAGGAATTCCGCTTACCTCTCCGGCACTCAAGCATGGCAGTTTCCAAAGCAGCTCCGGGGTTAAGCCCCGGCATTTCACTCCAGACTTGCCATGCCGTCTGCGCTCCCTTTACACCCAGT
+
FFFFFFFFFFFFFFFFFFFFFFFFFFFFFFFFFFFFFFFFFFFFFF:FFFFFFFFFFFFFFFFFFFFFFFFFFFFFFFFFFFFFFFFFFFFFFFFFFFFFFFFF:FFFFFFFFFFF:FFFFFFFFFFFFFF,FFFFFFFFFFFFFFFFFFFFFFF:FFFFF:FF:FFF:FFFFF:FF:FFFFFFFFFFFFFFFFFFFFFFFFF,F:FFF::F:FFFFF::FF:FFFFFFFFFFFFFFFFFF:FFFFF:FF
@A00881:241:HJW2NDRXX:1:2129:27606:13072 2:N:0:CGAGAGAA+GATTGGAG
GGTAGCGGACTACGGGGGTATCTAATCCTGTTTGCTCCCCACGCTCTCGCGCCTCAGCGTCAGTTGTCGTCCAGCAATCCGCCTTCGCCACTGGTGTTCTTCCGTATATCTACGCATTTCACCGCTACACACGGAATTCCGATTGCCTCTCCGATACTCAAGACCGGCAGTTTCAAATGCAGGCTATGGGTTAAGCCCATAGTTTTCACATCTGACTTGTCAGCCCGCCTACGCGCCCTTTACACCCAGT
+
F,FFFFFFFFFFFFFFFFFFFFFFFFFFFFFFFFFFFFFFFFFFFFFFFFFFFFFFFFFFFFFFFFFFFFFFFFF:,FFFFFFFFFFFFFFFFFFFFFF:FFFFFFFFFFFFFF:FFFFFFFFFFFFFFFFFFFFFF:FFFFFF,FFFFFFFF,FFFFFFFFFFFFF:FFFFFFF:FFFFFFFFF:FFFFFFFFFFFFFF:FFFFFFFFFFFFFFFF:FFF,FFFFFFFF:FFFFFFFF,:FFFFFFFFF
@A00881:241:HJW2NDRXX:1:2129:27787:13510 2:N:0:CGAGAGAA+GATTGGAG
GGTAGCGGACTACTCGGGTATCTAATCCTGTTTGCTACCCACGCTTTCGAGCCTCAGCGTCAGTTAAAGCCCAGCAGACCGCCTTCGCCACTGGTGTTCTTCCTAATATTTACGCATTTCACCGCTACACTAGAAATTCCGTCTGCCTCTACTTCACTCAAGATACGCAGTTTCGATCGCTCTTACAGGTTAAGCCTGTAGTTTTAACAATCGACTTGCTTACCCGCCTACGCTCCCTTTACACCCAGTA
+
FFFFFFFFFFFFFFFFFFFFFFFFFFFFFFFFFFFFFFFFFFFFFFFFFFFFFFFFFFFFFFFFFFFFFFFFFFFFFFFFFFFFFFFFFFFFFFFF,FF::F::FFFFFFFFFFFFFFFFFFFFFFFFFFFFFFFFFFFFF:FFFF:FFFFFFFFFFFFFFFFFFFFFFFFFFFFFFFFF:FFFFFFFF::F:FFF,FFFF:FFFFFFF,FFFFFFFFFFFFFFFFFFF,FFFFFFFFFF:FFFFFFF,F
@A00881:241:HJW2NDRXX:1:2129:19623:13964 2:N:0:CGAGAGAA+GATTGGAG
GGTAGCGGACTACAGGGGTATCTAATCCTGTTTGCTCCCCACGCCTTCGAGCCTCAACGTCAGTTACAGTCCAGTAAGCCGCCTTCGCCACTGGTGTTCCTCCTAATATCTACGCATTTCACCGCTACACTAGGAATTCCACTTACCTCTCCTGCACTCCAGCCGGGCAGTTTCCAAAGCAGTCCCAGGGTTGGGCCCTGGGCTTTCACTCCAGACTTGCTCTGCCGTCTACGCTCCCTTTACACCCAGT
+
FFFFFFFFFFFFFFFFFFFFFFFFFFFFFFFFFFFFFFFFFFFFFFFFFFFFFFFFFFFFFFFFFFFFF:FFFFFF,FFFFFF:FFFFFFFFFFFFFFFFFFFFFFFFFFFFFFFFFFFFFFF:FFFFFFF:FFFFFFF:FFFFFFFFFFFFFFFFFFFFFFFFFFFFFFFFFFFFFFFFFFFFFFFFFFFFFFFFF:FFFFFF:FFFFFFFFF:FFFFFFFFFFFFFFFFFFFFFFFFF:F:FFFFFFF
@A00881:241:HJW2NDRXX:1:2129:27190:13980 2:N:0:CGAGAGAA+GATTGGAG
GGTAGCGGACTACGGGGGTATCTAATCCTGGTCGATACCCGCGCTTTCGTGCCTGAGCGTCAGTTTGCCGCCGGTAGGCTGCCTTCGCAATCGGGGTTCTGCGCGATATCTATGCAGTTCACCGCTACACCGCGCAGTCCGCCTACCTCTCGACAACTCAAGGGCGCCAGTTTCGACGGCCGGGCGGGGTTGCGCCCCGCGATTTTACCGCCGACTTGGCGCTCCGCCTGCGCACCCGTGAAACCCAATG
+
FF:FFFFF::FFFFFFFF:FF:FF:F,FFF,FFFFFF::FFFFFFF:FFFFF:FFFFFFFF:F,FFFFFFFFFF:FFFFFFFFFFFFFFFFFFF:F,FFFFF:FFFFF:,:,FFFF:FFF,FFFFFFFFF,FFF:F,F:FFFFFFFFFFFFF,F,,:FFFFFFFFFF,FF,:FF::FFF::FFF:FFF:FFF,F:FFFFFFFFF:FF,F:FFF,F:FFF:,FFF,FFFFF:FF,:FF,F,FF:,FF:::F
@A00881:241:HJW2NDRXX:1:2129:10646:14262 2:N:0:CGAGAGAA+GATTGGAG
GGTAGCGGACTACCAGGGTATCTAATCCTGTTTGCTCCCCACGCTTTCGTGCCTCAGTGTCAGTTACAGTCCAGTGAACCGCCTTCGCCGCTGGTGTTCTTCCCAATATCTACGCATTCCACCGCTACACTGGGAATTCCGTTCACCCCTCCTGCACTCAAGCCCGGCAGTTTTGGTAGTCGTTCCGAAGTTGAGCCCCGGAATTACGCTACCAACTTGCCAAACCACCTACGCACCCTTTACGCCCAGT
+
FFF,FFFFFFFFFFFFFFFFFFFFFFF:FF,F:FF:FFFFFFFFFFFFFFFFFFFFF:FFFFFFFFFFFFFF:FFFF:FFFFFFFFFFFFFFFF:FFFFFFFFFFFFFFFFFFFFFFFFFFFFFFF,FFFFFFF:FFFFFF:FFFFFFFFF:FFFFFFFFFFFFFFFF:FFF:FFFFFFF,FFFFFFFFFFFFFFFFFFFFFFFFFFFFFFFFFFFFFFFFFFFFFFFF:FFFFFFFFFFFFFFFFFFF:
@A00881:241:HJW2NDRXX:1:2129:7627:14794 2:N:0:CGAGAGAA+GATTGGAG
GGTAGCGGACTACATGGGTATCTAATCCTGTTCGATCCCCACGCTTTCGTGCCTCAGCGTCAGACAGAAGCCGGTATGCTGCCTTCGCAATCGGAGTTCTTCGCGATATCTAAGCATTTCACCGCTACACCGCGAATTCCGCATACTTCTCTTCCTCTCGAGCATCCCAGTTTCAACCGCTGGCCGGGGTTGAGCCCCGGGCTTTGACGGCTGACTTAAGACGCGGCCTACGCACCCTTTAAACCCAATA
+
FFFFFFFFFFFFFFFFFFFFFFFFFFFFFFFFFFFFFFFFFFFFFFFFFFFFFFFFFFFFFFFFFFFFFFFFFFFFFFFFFFFFFFFFFFFFFFFFFFFFFFFFFFFF:FFFFFFFFFFFFFFFFFFFFFFFFFF:FFFFFF:FFF:FFF:FFFFFFFFF:FFFFFFFFFFFFFFFFFFFFFFFFFFFF:FFFFFFFFFFFFFFFFFFFFFFFF:FFFFF:FFFFFFFFFFFFFFFFFFF,F:FFFFFFF
@A00881:241:HJW2NDRXX:1:2129:15049:14873 2:N:0:CGAGAGAA+GATTGGAG
GGTAGCGGACTACCTGGGTATCTAATCCTGTTCGATCCCCACGCTTTCGTGCCTCAGCGTCAGACAGAAGCCGGTATGCTGCCTTCGCAATCGGAGTTCTTCGCGATATCTAAGCATTTCACCGCTACACCGCGAATTCCGCATACTTCTCTTCCTCTCGAGCATCCCAGTTTCAACCGCTGGCCGGGGTTGAGCCCCGGGCTTTGACGGCTGACTTAAGACGCGGCCTACGCACCCTTTAAACCCAATA
+
FFFFFFFFFFFFFFFFFFFFFFFFFFFFFF,FFFF:FFFFFFFFFFFFFFFFFFFFFFFFFFFFFFFFFFFFFFFFFFFFFFFFFFFFFF:FFFFFFFFFFFFFFFF:FFF,FFFFFFFFFFFFFFFF:FFFFFFF::FFFFFFFF:FFFFFFFFFFFFFFFF:FFFFFFFFFFF,FFFFFF:FFFFFFFFFFFFFFFFFFF:FF:FFFFFFF,FFF,FFFFFFFFFFFFFFFF:FFF,FFFFFFF:FFF
@A00881:241:HJW2NDRXX:1:2129:20654:15123 2:N:0:CGAGAGAA+GATTGGAG
GGTAGCGGACTACGCGGGTATCTAATCCCTTTCGCTACCCTGGCCTTCGTACCTCAGCGTCAGTTAATGTCCAGGAACCCGCCTTCGCCACGAGTCTTCTTCTTGATATCTACGCATTTCACTGCTACACCAAGAATTCCGGTTCCCCCTCCATTACTCTAGCAGAGTAGTTTCACGCGCATTCCAGAGGTTGAGCCCCTGCCTTTCACGCGCACCTTGCCCCACCGCCTGCGCACGCTTTACGCCCAGT
+
FF:FFFFFFFF:F:FFFFFFFFFF:FFFFFFFFFFFFFFFFFF:FFF,FFFF:FFFFFFF:FFFFFFFFFFF:FFF:FFFFFFFFFF:F,,FFFFFFFFFFFFFFF:FFFFF,FF,FF:,F:FFFFFF,FF:FFF:FFFF:FFFFF,FFFFFFFFFFFFFFFF,FFFF,:FFF:FFFFFF,F:FFFFFFFFFFFF:,:FFF,FF:F:,F:F,:,F,,FFF:F,FF,:F:FFFFFFFFF,FFF,F:FF,FF
@A00881:241:HJW2NDRXX:1:2129:10212:15170 2:N:0:CGAGAGAA+GATTGGAG
GGTAGCGGACTACGGGGGTATCTAATCCTGTTCGATACCCACGCTTTCGTGCTTCAGCGTCAGTTGGGCGCCGGTGCGCTGCCTTCGCAATCGGAGTTCTGCGTGATATCTATGCATTTCACCGCTACACCACGCATTCCGCGCACTTCTCGCCCACTCAAGCGCCCCAGTTTCAACGGCGGCGGAAGGTTGAGCCCCCCGGTTTGACCGCTGACTTGAGGCGCCGCCTACGCACCCTTTAAACCCAATA
+
FFFFFFFFFFFFFFFFFFFF:FFFFFFFFFFFFFFFFFFFFFFFFFFFFFFFFFFFFFFFFFFFFFFFFFFFFFFFFFFFFFFFFFFFFFFFFFFFFFFFFFFFFFFFFFFFFFFFFFFFFFFFFFFFFFFFFFFFFFFFFFFFFFFFFFFFFFFFFFFFFFFFFFFFFFFFFFFFFFFFF:FFFF,FFFFFFFFFFFFFFFFFFFFFFFFF:F,FFFFFFFFFFFFF,FFFFFFFFFFFF,FFFFFF:F
@A00881:241:HJW2NDRXX:1:2129:21395:15843 2:N:0:CGAGAGAA+GATTGGAG
GGTAGCGGACTACCCGGGTATCTAATCCTATTTGCTACCCACGCTTTCGTGCATGAGCGTCAGTGATGGCCCAGCAAATCGCCTTCGCCACTGGTGTTCCTCCTAATATCTACGCATTCCACCGCTACACTAGAAATTCCACTTGCCTCTACCATACTCAAGCCATTCGGTTTCTAAGGCGAACCGGAGTTAAGCTCCGGGCTTGAACCTTAGACCTAAAAAGCCGCCTACGCACCCTTTACACCCAATA
+
FF,,F:FF,FFFFFFFFFFF:FFFFFFF:F:FFFFF,FFF,FFF:FFFFFFFFFFFFFFFFFFFFFFFFFFFFFFF:FFFFFFFFFFFFFFFFFFFFFFFFF:FFFFFFFFFFFFF,FFFFF:FFFFFFFFFFFFFFFFFFFFFFF,FFFFFFF,FFFFFFFFF,FFFFF:FFF:F:FFFFF,FFFFFFFFFFFFFFFFFFFFF:FFFFFFFFF:F,FFFF:FF::FFFFF:FF,FFF,FFFFFFFFF:,
@A00881:241:HJW2NDRXX:1:2129:13512:15875 2:N:0:CGAGAGAA+GATTGGAG
GGTAGCGGACTACATGGGTATCTAATCCTGTTCGATCCCCACGCTTTCGTGCCTCAGCGTCAGACAGAAGCCGGTATGCTGCCTTCGCAATCGGAGTTCTTCGCGATATCTAAGCATTTCACCGCTACACCGCGAATTCCGCATACTTCTCTTCCTCTCGAGCATCCCAGTTTCAACCGCTGGCCGGGGTTGAGCCCCGGGCTTTGACGGCTGACTTAAGACGCGGCCTACGCACCCTTTAAACCCAATA
+
FFF,FFFFFFFFFFFFFFFFF:FF:FFFFFFFFFFFFFFFFFFFFFFFFFFFFFFFFFFFFFFFFFFFFF,FFFFFFFFFFF:FFFFFFFFFFFFFFFFFFFFFFFF::F:F:FF:FFFF:FFFFFFFFFFFFF,FFFFFFFFF:F:FFFFFF:FFFFFFFFFFFFF::F:FFF:F:FF:FFFFFF:FFF:F:F:FFF:FFFFFFFFF:FFFFF:FF:,::FFF:FFF:FFFF:,FFF:FF,:F:F,F,F
@A00881:241:HJW2NDRXX:1:2129:21151:16141 2:N:0:CGAGAGAA+GATTGGAG
GGTAGCGGACTACAAGGGTATCTAATCCTGTTTGCTCCCCACGCTTTCGCGCCTTAGCGTCAGTTAAGTTCCAGCAGATCGCCTTCGCAATGGGTATTCTTGGTGATATCTACGGATTTTACCCCTACACCACCAATTCCATCTGCCTCTCCCCCACTCTAGACTATCAGTTTCTCAAGCAGTTTAATGGTTAAGCCATTAGATTTCACAAAAGACTTGATAATCCGCCTACGCGCCCTTTACGCCCAGT
+
FFFFFFFFFFFFFFFFFFFFFFFFFFFFFFFFFFFFFFFFFFFFFFFFFFFFFFFFFFFFFFF:FFFFFFFFFFFFFFFFFFFFFFFFFFFFFFFFFFFFFFFFFFFFFFFFFFFFFFFFFFFFFFFFFFF:FFFFFFFF:FFFFFFFFFFFFFFFFFFFFFFFF:FFFFFFFF:FFFFFFFFFFFFFF:FFFFF:FF:FFFFFFFFFFFFFFFFFFFFFFFFFFFFFFFFFFFFFFFFFFFFFFFFF:F
@A00881:241:HJW2NDRXX:1:2129:3992:16736 2:N:0:CGAGAGAA+GATTGGAG
GGTAGCGGACTACGGGGGTATCTAATCCTGTTCGATCCCCACGCTTTCGTGCCTCAGCGTCAGACAGAAGCCGGTATGCTGCCTTCGCAATCGGAGTTCTTCGCGATATCTAAGCATTTCACCGCTACACCGCGAATTCCGCATACTTCTCTTCCTCTCGAGCATCCCAGTTTCAACCGCTGGCCGGGGTTGAGCCCCGGGCTTTGACGGCTGACTTACGACGCGGCCTACGCACCCGGTAAACCCAATA
+
FFFFFFFFFFFFFFFFFFFFFFFFFFFFFFFFFFFFFFFFFFFFFFFFFFFFFFFFFFFFFFFFFFFFFFFFFFFFFFFFFFFFFFFFFFFFFFFFFFFFFFFF:FFFFFFFFFFFF:FF:FFFFF:F:FFFFF:FFFFFFFF::F,F,:FF:FFF:FFFFFFF,:F:,FFF,:::FFFF:FFFFFFFFF,F,FF:FFFFFFFFFFFFFFFFFFF:,,F,FFFFFFFF,F:FF::FF,,F,:,FFFFF:F
@A00881:241:HJW2NDRXX:1:2129:7157:16861 2:N:0:CGAGAGAA+GATTGGAG
GGTAGCGGACTACCTGGGTATCTAATCCTGTTTGCTCCCCACGCTCTCGCGCCTTAGCGTCAGTTGCTGTCCAGCAGGCCGCCTTCGCCTCCGGTATTCCTCCTGATCTCTGCGCATTTCACCGCTACACCAGGAATTCTGCCTGCCTCTCCAGCACTCCAGCTGACTCGGTTCCTGTCGCCTCTCCGGGTTGAGCCCGGATATTTTACAACAGGCCTTCGCCGCCGCCTACGCGCCCTTTACGCCCAGT
+
FF,,FFFF:FF:::FFFFFFFFFFFFFFFFFFFFFFFFFFF::FFFFFFFFFFFFFFFFFFFFFFFFFFFFFFFFFFFFFFFFFFFFFFFFFFFFFFF,FFF:FFFFFFFFF:F:,FFFF,FFFFFF:FF,FFFFFF:FFFFFF:F:FF:FFFFF,FFFFFF:F,F,FFFFFFF:FFFFFFFFFFF,:F,F,:FFFFFFFFF,FFFFF:::,FFFFFFFFFFF:F::FF,F:FFFF:FF,F:,F,F:,FF
@A00881:241:HJW2NDRXX:1:2129:30544:17002 2:N:0:CGAGAGAA+GATTGGAG
GGTAGCGGACTACTCGGGTATCTAATCCTGTTTGCTCCCCACGCTTTCGTGCCTCAGTGTCAGTTACAGTCCAGTGAACCGCGTTCGCCGCTGGTGTTCTTCCTAATATCTACGCATTCCACCGCTACAGTAGGAAGTCCGTTCACCCCTCCTGCAGTCAAGCCCAGCAGGTTTGGTAGTAGCGCGGAGGTTAAGCCCCGGACTTACGGTCCACAGGTGCCGAACCACCTACGCAGCGTGTACGCCCAGT
+
FF,FF,FF:FFFF,:FFFFFFFFF,FFFFFFF,FFFF:FFFFFFFF:FFF:FFFF:FFFF,FF,:FFFFFFF:F,FFFFFFF,,FFF,,FF,FF,F,FF,::FFFFFFF,:,FF:,,F,,,FFFFFFFF::,FF,,,:FFF,F::,FFFFFFFFFF,FFFFF,::,FF,F,,,:F:,FFF,F:FF::,,F,,F,F,,,,FFF,,F:,FFF,,,,,,,FF,,F:FFF::FF,F:,F,F,,::,,:F,:,:,
@A00881:241:HJW2NDRXX:1:2129:23619:17065 2:N:0:CGAGAGAA+GATTGGAG
GGTAGCGGACTACCTGGGTATCTAATCCTGTTTGCTCCCCACGCTTTCGTGCCTCAGTGTCAGTTACAGTCCAGTGAACCGCCTTCGCCGCTGGTGTTCCTCCTAATATCTACGCATTCCACCGCTACACTAGGAATTCCGTTCACCCCTCCTGCACTCAAGCCCGGCAGTTTTGGTAGTAGTTCCGAAGTGGAGCCCCGGAATTACGCTACCAACTTGCCAAACCACCTCCGCTCCCTTTCCGCCCCGT
+
FFF,FFFFFFFFFFFFFFFF:FF:FFFFFFFFFFFFFFFFFFFFFFFFFFFFFFFFFFFFFFF:F:FFFFFFFFFFFFFFFFFFFFFFFFFFFFFFFFFFFFFFFFFFFFFFFFFFF:FFFFFFFFFFF:FFFFF,FFFFFFFFFFFF:FFFFF,:FFFF:FF:FFFF,FFFF:FFFFFFFFFFFFFFFFF,FFFF,FF:FF:FFF:FFF:FFFFFFFFF,,F:FFFFF:,FFF,FF:FFF,:FFF:,FF
@A00881:241:HJW2NDRXX:1:2129:27335:17394 2:N:0:CGAGAGAA+GATTGGAG
GGTAGCGGACTACATGGGTATCTAATCCTGTTTGCTCCCCACGCTCTCGCGCCTCAGCGTCAGTTGTCGTCCAGCAATCCGCCTTCGCCACTGGTGTTCTTCCGTATATCTACGCATTTCACCGCTACACAAGGAATTCCGTCTACCTCTCCAGCACTCAAGACATACAGTTTCAAATGCAGTTTATGGGTTAAGCCCATAGATTTCACATCTGACTTGCACGCCCGCCTACGTACCCTTTAAACCCAGT
+
FF:FFFFFF:FFFFFFFFFFFFF:FFFFFFFFFFFFFFFFFFFFFFFFFFFFFFFFFFFFF:FFFFFFFFFFFFFFFFFFFFFFFFFFFFFFFFFFFFFFFFFFFFFFFFFFFFFFF:FFFFFFFFFFFFF:FFFFFFFFFFFFFFF,FFFFFFFFFFF,FFFFFFFFFFFFFF:FFFFF,FFFFFFFFFFFF,FF:FFFF:FFFFF:FFFFFFFFFFFFFF:FFFFFFFFF:FF::FFFFFFF:FFFFF
@A00881:241:HJW2NDRXX:1:2129:18087:17942 2:N:0:CGAGAGAA+GATTGGAG
GGTAGCGGACTACCTGGGTATCTAATCCTGTTTGCTCCCCACGCTTTCGAGCCTCAGCGTCAGTAAAAGCCCAGCAAGCCGCCTTCGCCACTGGTGTTCCTCCAAATATCTACGCATTTCACCGCTACACTTGGAATTCCGCTTGCCTCTGCTTCACTCAAGAAAAACAGTTTCAAAAGCAGGTTACGGGTTGAGCCCGTAATTTTCACTTCTGACTTGCCTTCCCGCCTACACTCCCTTTACACCCAGT
+
FFFFFFFFFFFFFFFFFFFFFFFFFFFFFFFFFFFFFFFFFFFFFFFFFFFFFFFFFFFFFFFFFFFFFFFFFFFFFFFFFFFFFFFFFFFFFFFFFFFFFFFFFFFFFFFFFFFFFFFFFFFFFF:FFFFFFFFFFFFFFFFFFFFFFFFFFFFFFFFFFFFFFF:FFFFFFFFFFFFFFFFFFFFFFFFFFFF:FFFF,FFFFFFFFFFFFFFFFF:FFFFFFFFFFF:FFFFFFFFFFF:FF:FFFF
@A00881:241:HJW2NDRXX:1:2129:9724:18333 2:N:0:CGAGAGAA+GATTGGAG
GGTAGCGGACTACGTGGGTATCTAATCCTGTTTGCTCCCCACGCTTTCGAGCCTCAGCGTCAGTTATCGTCCAGCAGGCCGCCTTCGCCACCGGTGTTCCTCCTGATATCTACGCATTCCACCGCTACACTAGGAATTCCGCTTACCTCTCCTGCACTCCAGAATCACAGTTTCCAAAGCAGTCCGGGGGTTGAGCCCCCGCCTTTCACTTCAGACTTGCCTTTCCGTCTACGCTCCCTTTACACCCAGT
+
FF,,FFFFFFF:FFFFFF::F:FFFFFFF::FFFFFF,F:FFFFFFFFFFFFFFFFFFFFF,F,F,FFFFFF:FFFFFFFFFF:FFFF:FFFFFFFFFFFFFFFFFF:FFFFFFFF,FFF,FFFFFF:FFF,FFF,FFF:FFFFFFFFF,FFFFF:FFFFFFFFFFFFFF,F:FFFFFFFFFFFFFFFFFFFFFF:FFFFFFFFFFFFFFFFFF,FFFFFF:FFFFFFFFFFF,FF:,:FF,::FFF::F
@A00881:241:HJW2NDRXX:1:2129:31693:18458 2:N:0:CGAGAGAA+GATTGGAG
GGTAGCGGACTACAGGGGTATCTAATCCTGTTCGATACCCACGCTTTCGTGCATGAGCGTCAGTCGGGCGCCGGTATGCTGCCTTCGCAATCGGGGTTCTGCGTGATATCTATGCATTTCACCGCTACACCACGCATTCCGCATACTTCTCGCCCACTCGAGACTCCCAGTTTCAACGGCTGGGCGGGGTTGAGCCCCGCGATTTTACCGCTGACTTGGAAGTCCGCCTGCGCACCCTTTAAACCCAATA
+
FFFFFFFFFFFFFFFFFFFFFFFFFFFFFFFFFFFFFFFFFFFFFFFFFFFFFFFFFFFFFFFFFFFFFFFFFFFFFFFFFFFFFFFFFFFFFFFFFFFFFFFFFFFFFFFFFFFFFFFFFFFFFFFFFFFFFFFFFFFFFFFFFFFFFFFFFFFFFFFFFFFFFFFF:FFFFFFFFFFFFFFFFFFFF:FFFFFFFFFFFFFFFFFFFFFFFFFFFF:FF:FFFFFFFFFFF:FFFFFFFF:FFFFFFF
@A00881:241:HJW2NDRXX:1:2129:22363:18521 2:N:0:CGAGAGAA+GATTGGAG
GGTAGCGGACTACAGGGGTATCTAATCCTGTTCGATCCCCACGCTTTCGTGCCTCAGCGTCAGACAGAAGCCGGTATGCTGCCTTCGCAATCGGAGTTCTTCGCGATATCTAAGCATTTCACCGCTACACCGCGAATTCCGCATACTTCTCTTCCTCTCGAGCATCCCAGTTTCAACCGCTGGCCGGGGTTGAGCCCCGGGCTTTGACGGCTGACTTAAGACGCGGCCTACGCACCCTTTAAACCCAATA
+
FFFFFFFFFFFFFFFFFFFFFFFFFFFF:FFFFFFFFFFFFFFFFFFFFFFFFFFFFFFFFFFFFFFFFFFFFFF:FFFFFFFFFFFFFFFFFFFFFFFFFFFFFFFFFFFFFFFFFFFFFFFFFFFF:FFFFFF:FFFFFFFFFFFFFFFFFFFFFFFFFFFFFFFFFFFFFFFFFFFFFFFFFFFFFFFFFFFFF:FFFFFFFFFFFFFFFFFFFFFFFFFFFFFFFFFFFFFFFFFFFF:FFFFFFF
@A00881:241:HJW2NDRXX:1:2129:7916:18834 2:N:0:CGAGAGAA+GATTGGAG
GGTAGCGGACTACAAGGGTATCTAATCCTGTTTGCTCCCCACGCTTTCGTGCCTCAGTGTCAGTACCAGTCCAGTAAGCCGCCTTCGCCACTGGTGTTCCTCCTAATATCTACGCATTTCACCGCTACACTAGGAATTCCGCTTACCTCTCCTGTACTCCAGCCATACAGTTTCCAGAGCAGTCCCGCAGTTGGGCCGCGGCCTTTCACTCCAGACTTGCATCGCCGTCTGCGCTCCCTTTACACCCAGT
+
FFFFFFFFFFFFFFFFFFFFFFFFFFFFFFFFFFFFFFFFFFFFFFFFFFFFFFFFFFFFFFFFFFFFFFFFFFFFFFFFFFFFFFFFFFFFFFFFFFFFFFFFFFFFFFFFFFFFFFFFFFFFFFFFFFFFFFFFFFFFFFF:FFFFFFFFFFFFFFFFFFFFFFFFFF:FFFFFFFFF,FFFFFFF:FFFFFFFFFF:FFFF,FF,FFFFFF,F:F:F::FFFFF,FFFFFFFFFFFFFFFFFFFFFF
@A00881:241:HJW2NDRXX:1:2129:22399:18865 2:N:0:CGAGAGAA+GATTGGAG
GGTAGCGGACTACTCGGGTATCTAATCCTGTTTGCTCCCCACACTTTCGCGCCTCAGCGTCAGTTGCAGTCCAGTTACCCGCCTTCGCCACTGGTGTTCCTCCCGATCTCTACGCATTTCACCGCTACACCGGGAATTCCGATAACCTCTCCTGCACTCAAGCCTCCCAGTATCCAAAGCAATTCCCATCTTAAAAACAGGACTTTCACTCCAGACTTAAAAGGCCGCCTACGCGCCCTTTACGCCCAAT
+
FFFFFFFFFFFFFFFFFFFFFFFFFFFFF:FFFFFFFFFFFFFFFFFFFFFFFFFFFFFFFFFFFFFFF:FFFFFF:FFFFFFFFFFFFFFFFFFFFFFFFFFFFFFFFFFFFFFFFFFFFFFFFFFFF:FFFFFFFFFFFFFFFFFFFFFFFFFFFFFFFFFFFFFFFFFF:FFFFFFFF::FFFF,FFFFFFFFFFFFFFFFFFFFFF:FFFFFFFFFFFFFF:FFFFFFFFFFFF::FFFFFFFFFF
@A00881:241:HJW2NDRXX:1:2129:21423:19304 2:N:0:CGAGAGAA+GATTGGAG
GGTAGCGGACTACCGGGGTATCTAATCCTGTTTGCTCCCCACGCTTTCGTGCCTCAGTGTCAGTTACAGTCCAGTGAACCGCCTTCGCCGCTGGTGTTCCTCCTAATATCTACGCATTCCACCGCTACACTAGGAATTCCGTTCACCCCTCCTGCACTCAAGCCCAGCAGTTTTGGTAGTAGTTCCGAAGTTGAGCCCCGGAATTACGCTACCAACTTGCCAAACCACCTACGCACCCTTTACGCCCAGT
+
FFFFFFFFFFFFFFFFFFFFFFFFFFFFFFFFFFFFFFFFFFFFFFFFFFFFFFFFFFFFFFFFFFFFFFFFFFFFFFFFFFFFFFFFFFFFFFFF:FFFFFFFFFFFFFFFFFFFFFFFFFFFFFFFFFFFFFFFFFFFFFFFFFFFFFFFFFFFFFFFFFFFFFFFFFFFFFFFFFFFFFFFFFFFFFFFFFFFFFFF:FFFFFFFF:FFFF,FFFFFFFFFFFFFFFFFFFFFFFFFFFFFFFFFFF
@A00881:241:HJW2NDRXX:1:2129:31042:19460 2:N:0:CGAGAGAA+GATTGGAG
GGTAGCGGACTACTCGGGTATCTAATCCTGTTTGCTCCCCACGCTTTCGTGCCTCAGTGTCAGTTACAGTCCAGTAAGCCGCCTTCGCCACTGGTGTTCCTCCTAATATCTACGCATTTCACCGCTACACTAGGAATTCCGCTTACCTCTCCTGCACTCCAGCCGGACAGTTTCAAATGCAGCTCCGGGGTTGAGCCCCGGGATTTCACATCTGACTTGCCCTGCCACCTACGCACCCTTTACACCCAGT
+
FFFFFFFFFFFFFFFFFFFFFFFFFFFFFFFFFFFFFFFFFFFFFFFFFFFFFFFFFFFFFFFFFFFFFFFFFFFFFFFFFFFFFFFFFFFFFFFFFFF,FFFFFFFFFFFFFFFFFFFFFFFFFFFFFFF,FFFFFFFFFFFFFFFFFFFFFFFFFFFFFFFFFFFFFFFFFFFFFFFFFFFFFFFFFFFFFFFFFFFFFFFF:FFFFFFFFFFFFFFFFFFFFFFFFFFFFFFFFFFF:FFFFFFFFF
@A00881:241:HJW2NDRXX:1:2129:21567:19586 2:N:0:CGAGAGAA+GATTGGAG
GGTAGCGGACTACATGGGTATCTAATCCTGTTTGCTCCCCACGCTTTCGAGCCTCAGCGTCAGTAAAAGCCCAGCAAGCCGCCTTCGCCACTGGTGTTCCTCCAAATATCTACGCATTTCACCGCTACACTTGGAATTCCGCTTGCCTCTGCTTCACTCAAGAAAAACAGTTTCAAAAGCAGGTTACGGGTTGAGCCCGTAATTTTCACTTCTGACTTGCCTTCCCGCCTACACTCCCTTTACACCCAGT
+
FFFFFFFFFFFFFFFFFFFFFFFFFFFFFFFFFFF:FFFFFFFFFFFFFFFFF:FFFFFFFFFFFFFFFFFFFFFFFFFFFFFFFF:FFFFFFF:FFFFFFFFFFFFFFFFFFFFFFFFFFFFFFF::FFFFFFFFFFFFFFFFF:FFFFFFFFFFFFF:FFFFFFFFFFFFFFFFFF:FFFFFFFFFFFFFFFFFFFFFFFFFFFFFFF:FFFFFFFFFFFFFFFFFFFFFFFFF:FFFFFFFFF::FF
@A00881:241:HJW2NDRXX:1:2129:20247:19836 2:N:0:CGAGAGAA+GATTGGAG
GGTAGCGGCCTACCGGGGTATCTAATCCTGTTCGATCCCCACGCTTTCGTGCCTCAGCGTCAGACAGAAGCCGGTATGCTGCCTTCGCAATCGGAGTTCTTCGCGATATCTAAGCATTTCGCCGCTACCCCGCGCATTCCGCATACTTCTCTTCCTCTCGAGCATCCCAGGTTCCACCGCTGGCCGGGGTGGAGCCCCGGGCTTTGACGGCTGACTTACGACGCGGCCTACGCACCCTTTAAACCCCAGA
+
FF:,FFFFFFF,FFFFFFFFF:,F:FFFFFFFFFF,FFFF:FFFF,FFFFFFFFFFFFFFF:FFF,F,,F:F:FFFFFFFFFFFFFFFFFFFFFFF,FFF,FF:F:FFFFFFF::F,FFF,:FFF:,F,FFFFF,F::FFFF,FFFFFFFFFFFF:FFFF,F:FFFFF::,:,,,,F,FFFFFFFFFF:F,FFFFF::FFFF,F,:F:FF::F,:FF,,:F:F::FFF,FF:FFF,:F::,,:F,FFFFF
@A00881:241:HJW2NDRXX:1:2129:21332:20306 2:N:0:CGAGAGAA+GATTGGAG
GGTAGCGGACTACCGGGGTATCTAATCCTGTTTGCTCCCCCAGCTTTCGCGCCTCAGCGTCAGTAACGGCCCAGCAGGCTGCCTTCGCCATCGGTGTTCTTCCCGATATCTGCGCATTCCACCGCTACACCGGGAATTCCGCCTGCCTCTACCGCACTCGAGACACCCAGTTCAAAACCCGGCTTGAGGTTAAGCCCCAAGATTAGAGGTTTTGCTTGAGTATCCGCCTACGCGCCCTTTACGCCCAATG
+
FFFFFFFFFFFFFFFFFFFFFFFFFFFFFFFFFFFFFFFFFFFFFFFFFFFFFFFFFFFFFFFFFFFFFFFFFFFFFFFFFFF:FFFFFFFFFFFFFFFFFFFFFFFFFFFFFFFFFFFFFFFFFFFFFFFFFFFFFFFFFFFFFFFFFFFFFFFFFFFFFFFFFFFFFFFFFFFFFFFFFFFFFFFFFFFFFFFFFFFFFFFF,FFFF:FFFFFFFFFFFFFFFFFF:FFFFFFFFFFF,FFFFFF:FF
@A00881:241:HJW2NDRXX:1:2129:15040:20525 2:N:0:CGAGAGAA+GATTGGAG
GGTAGCGGACTACCCGGGTATCTAATCCTGTTCGATCCCCACGCTTTCGTGCCTCAGCGTCAGACAGAAGCCGGTATGCTGCCTTCGCAATCGGAGTTCTTCGCGATATCTAAGCATTTCACCGCTACACCGCGAATTCCGCATACTTCTCTTCCTCTCGAGCATCCCAGTTTCAACCGCTGGCCGGGGTTGAGCCCCGGGCTTTGACGGCTGACTTAAGACGCGGCCTACGCACCCATTAAACCCAATA
+
FFFFFFFFFFFFFFFFFFFFFFFFFFFFFFFFFFFFFFFFFFFFFFFFF:FFFFFFFFFFFFFFF:FF:FFFFFFFFFFFFFFFFFFFFFFFFFFFFFF:FFFFFFF:FFFFFFFFFFFFFFFFFFFFFFFFFFFFFFFFFFF:FF:FFFFFFFFFFFFFFFF:FFFFFFFFFF,FFFFFFFFFFFFFF:FFFFFFFFFF:::FFFFFFFF:FFFFF:FFFFFFFFFFF:FFFFFFFFFFFFFFFF,FFF
@A00881:241:HJW2NDRXX:1:2129:32307:20744 2:N:0:CGAGAGAA+GATTGGAG
GGTAGCGGACTACAGGGGTATCTAATCCTGTTTGCTCCCCACGCTTTCGTGCCTCAGTGTCAGTAACAGTCCAGTGAACCGCCTTCGCCGCTGGTGTTCTTCCTAATATCTACGCATTCCACCGCTACACTAGGAATTCCGTTCACCCCTCCTGCACTCTAGCCCAGCAGTTTTGGTAGTAGCTCCGAAGTTAAGCCCCGGGATTACGCTACCAACTTGCCAAACCACCTACGCACCCTTTACGCCCAGT
+
FFFFFFFFF:FFFFFFFFFFFFFFFFFFFFFFFFFFFFFFFFFFFFFFFFFFFFFFFFFFFFFFFFFFFFFFFFFFFFFFFFFFFFFFFFFFFFFFFFFF:FFFFFF:FFFFFFFFFFFFFFFFFFFF:FFFFFFFFFFFFFFFFFFFFFFFFF:FFFFF,,FFFFFFFFFFFFFFF:FFFFFFFFFFFFFFF:,FFFFFFFF:FFFFFFFFF:FFFFFFFF::FFFFFFFFFFFFFFFFFFFFFFFFFF
@A00881:241:HJW2NDRXX:1:2129:8775:21919 2:N:0:CGAGAGAA+GATTGGAG
GGTAGCGGACTACTCGGGTATCTAATCCTGTTCGATCCCCACGCTTTCGTGCCTCAGCGTCAGACAGAAGCCGGTATGCTGCCTTCGCAATCGGAGTTCTTCGCGATATCTAAGCATTTCACCGCTACACCGCGAATTCCGCATACTTCTCTTCCTCTCGAGCATCCCAGTTTCAACCGCTGGCCGGGGTTGAGCCCCGGGCTTTGACGGCTGACTTAAGACGCGGCCTACGCACCCTTTAAACCCAATA
+
FFFFFFFFFFFFFFFFFFFFFFFFFFFFFFFFFFFFFFFFFFFFFFFFFFFFFFFFFFFFFFFFF:FFFFFFFFF,FFFFFFFFFFFFFFFFFFFFFFFFFFFFFFFFFFFFFFFFFFFFFFFFFFFFFFFFFFFFFFFFFFFFFF,FFFFFFFFFFFFFFFF:FFFFFFFFFFFFF:F:F:FFFFFFFFFFFFFFFFFFFFFFFFFFFFFFFFFFFFFFFFFFFFFF,:FFFFFFFFFF,FFFFFFFFF
@A00881:241:HJW2NDRXX:1:2129:8775:22138 2:N:0:CGAGAGAA+GATTGGAG
GGTAGCGGACTACTCGGGTATCTAATCCTGTTCGATCCCCACGCTTTCGTGCCTCAGCGTCAGACAGAAGCCGGTATGCTGCCTTCGCAATCGGAGTTCTTCGCGATATCTAAGCATTTCACCGCTACACCGCGAATTCCGCATACTTCTCTTCCTCTCGAGCATCCCAGTTTCAACCGCTGGCCGGGGTTGAGCCCCGGGCTTTGACGGCTGACTTAAGACGCGGCCTACGCACCCTTTCTACCCAATA
+
FFFFFFFFFF:FFFFFFFFFFFFFFFFFFFFFFFFFFFFFFFFFFFFFFFFFFFFFFFFFFFFFFFFFFFFFFFFFFFFFFFFFFFFFFFFFFFFFFFFFFFFFFFFFFFFFFFFFFFFFFFFFFFFFFFFFFFFFFFFFFFFFFF,FFFFFFFFFFFFFFFFFFFFFFFFFFFFFFFFFFFFFFFFFF:FFFFFFFFFFFFFF:FFFFFFFFFFFFFFFFFFFFFFFFF:FFFFFFFFFF,FFFFFF::
@A00881:241:HJW2NDRXX:1:2129:25997:22341 2:N:0:CGAGAGAA+GATTGGAG
GGTAGCGGACTACGTGGGTATCTAATCCTGTTTGCTCCCCACGCTCTCGCGCCTCAGCGTCAGTTGTCGTCCAGCAATCCGCCTTCGCCACTGGTGTTCTTCCGTATATCTACGCATTTCACCGCTACACACGGAATTCCGATTGCCTCTCCGATACTCAAGACTGGCAGTTTCAAATGCAGGCTATGGGTTAAGCCCATAGTTTTCACATCTGACTTGTCAGCCCGCCTACGCGCCCTTTACACCCAGT
+
FF:,FFFFFF:FFFFFFFFFFFF,FFFFFFF,FFFFFFFFFFFFFFFFFFFFFFFFFFFFF:FFFFFFFFFFFFFFFFFFFFFFFFFFFF,FFFFFFFFFFFFF:FF,FFFFFFFFFFFFFFFFFFF:FF,FFFF:FFFFFF,FFFF:FFFFFFF::FFFFFFFFFFF:FFFFFF:FFFFFFFFF,FFFFF,FFF:FFFFFFF:F:F:F:FFFFFFFF:,:FFFF:FFFF::FFFFF:FFF,FF:FF,FF
@A00881:241:HJW2NDRXX:1:2129:9995:22529 2:N:0:CGAGAGAA+GATTGGAG
GGTAGCGGACTACTTGGGTATCTAATCCTGTTTGCTCCCCACGCTTTCGCGCCTCAGCGTCAGTTACTGTCCAGCAATCCGCCTTCGCCACTGGTGTTCCTCCGTATATCTACGCATTTCACCGCTACACACGGAATTCCGATTGCCTCTCCAGCACTCAAGAAATACAGTTTCAAATGCAGGCTATGGGTTGAGCCCATAGTTTTCACATCTGACTTGCATTCCCGCCTACACGCCCTTTACACCCAAT
+
FF,:FFFFFFFFF:FFFFFFFFFFFFFFFFFF:FFFFFFFFFFFFFFFFFFFFFFFFFFFFFFFFFFFF:FFFFFFFFFFFFF:FFFFFFFFFFFFFFFFFFFFFFF:FF:FFFFF,FFF,FFFFFFF,::FFF:F:FFFFFFFFF:FFFFFFFFF:FFFFFFFFF,F:F,:FF:F,FFFFFFFFF:FF,FFFFFFFF:F,F:FFFFFFF:FF::FFFFFF,FF::FFF,FF,FFFFF,F,,,:FFFF,:
@A00881:241:HJW2NDRXX:1:2129:18683:22576 2:N:0:CGAGAGAA+GATTGGAG
GGTAGCGGACTACTTGGGTATCTAATCCTGTTTGCTCCCCACGCTTTCGAGCCTCAGCGTCAGTAAAAGCCCAGCAAGCCGCCTTCGCCACTGGTGTTCCTCCTAATATCTACGCATTTCACCGCTACACTAGGAATTCCGCTTGCCTCTACTTCACTCAAGAGCTTCAGTTTCAAAAGCAGGTTATGAGTTGAGCCCATAATTTTCACTTCTGACTTGCTCTTCCGCCTGCACTCCCTTTACACCCAGT
+
FFFFFFFFFFFFFFFFFFFFFFFFFFFFFFFFFFFFFFFFFFFFFFFFFFFFFFFFFFFFFFFFFFFFFFFFFFFF:FFFFFFFFFFFFFFFFFFFFFFFFFFFFFFFFFFFFFFFFFFFFFFFFFFFFFFFFFF:FFFFFFFFFFFFFFFFFFFFFFFFF:FFFFF:FFFFFFFFF:FFFFFF:FFFFFFFFFFFFFFFF:FFF,,FFFFFFFFFFFFFF,:FFFF,FFFFFFFFFFFFFF:FFFFFFF
@A00881:241:HJW2NDRXX:1:2129:7627:23876 2:N:0:CGAGAGAA+GATTGGAG
GGTAGCGGACTACTCGGGTATCTAATCCTGTTTGCTCCCCACGCTTTCGCGCCTCAGCGTCAGTTGTCGTCCAGCAAGCCGCCTTCGCCACTGGTGTTCCTCCGTATATCTACGCATTTCACCGCTACACACGGAATTCCGCTTGCCTCTCCGATACTCAAGATAGACAGTTTCAAATGCAGTTTCCGGGTTGAGCCCGGAGCTTTCACATCTGACTTGCCTACCCGCCTACGCGCCCTTTACACCCAGT
+
:F,,F:FFFFFFFFFFFFFFFFFFFFFFFFFFFFFFFFFFFFFFFFFFFFFFFFFFF:FFFFFFFFFFF,FFFFFF:FF:FFFFFFFFF,FFFFFF:FF,FFFFFFFFFFFFFFF:FFFFFFFFFFFFFFFFFFF:FFFFFFFFFFFFFFFFF:F:FFFFFFFFFFFFFFF:FFFFFFF:FFFFFFFFF:FFFFFFF,FF,F,FFF,,FFFFF:,FFFFF::,F:FFFFF,FFFFFFF,FF,FF:FF,FF
@A00881:241:HJW2NDRXX:1:2129:27624:24032 2:N:0:CGAGAGAA+GATTGGAG
GGTAGCGGACTACACGGGTATCTAATCCTGTTTGCTCCCCACGCTTTCGCGCCTCAGCGTCAGTTACTGTCCAGTAGACCGCCTTCGCCACTGGTGTTCTTCCTTATATCTACGCATTTCACCGCTACACTAGGAATTCCGCTTACCTCTCCGGCACTCTAGAACAACAGTTTCCAATGCAGTCCTGGGGTTATGCCCCTGCCTTTCACATCAGACTTGCTCTGCCGTCTACGCTCCCTTTACACCCAGT
+
FFF,FFFF:FFFF,FFFFFFFFFFFFFF:FFFFFF:FFFFFFFFFFFFFFFFFFFFFFFFFFFFFF,FFFFFFFFFF:FFFFFFFFFFFFFFFFFFFFFFFFFF:,FFFFFFFFFFF,FFFFFFFFFF:FFFFFF,FFFFFFFFFFFFFFFF,F,,FFF,FFF:,FFFFFFFF,FFFFFFFFF:F:FF:FF:F,FFFFF,F:F,FFFFFFFFFFFFFFF:FFF,FFFFF:FFFFFFFFF:F:FFFFFFFF
@A00881:241:HJW2NDRXX:1:2129:18059:24095 2:N:0:CGAGAGAA+GATTGGAG
GGTAGCGGACTACCGGGGTATCTAATCCTGTTTGCTCCCCACGCTTTCGTGCATCAGTGTCAGTGACAGTCCAGTAAGCCGCCTTCGCCACTGGTGTTCCTCCTAATATCTGCGCATTTCACCGCTACACTAGGAATTCCGCTTACCTCTCCGGCACTCTAGAACAACTGTTTCCAATGCAGTCCTGGGGTTAAGCCCCAGCCTTTCACATCAGACTTGCTCTTCCGTCTACGCTCCCTTTACACCCAGT
+
FFF,FFFF,FFFFFFFFFFFFFFFFFFF,FFFFFFFFFF::FFF:FFFF,FFFFFFFFFFFFFFFFFFFFFFFFFF:FFFFFFFFFFFFFFFFFFFFFFFFFFFFFFF,FFFFFFF,F:FFFFFFFFFFF,FFFFF:FFFFFFFF:FFFFFFFFFFFFFFFFFF:FFF,FF:FFFFFFFFFFFFFFFFFF,F,FFFFFF,FFFFFFFFF,FF:F,F,:F:FFFFFFFFFFFFFFFFFF,FF:F:FFFFF:
@A00881:241:HJW2NDRXX:1:2129:18096:24283 2:N:0:CGAGAGAA+GATTGGAG
GGTAGCGGACTACTGGGGTATCTAATCCTGTTTGCTCCCCACACTTTCGTGCCTCAACGTCAGTTACAGTCCAGAAAGTCGCCTTCGCCACTGGTGTTCCTCCTAATATCTACGCATTTCACCGCTACACTAGGAATTCCACTTTCCTCTCCTGCACTCAAGAAATCCAGTTTTAGTTGCAGTTCCTCAGTTAAGCCGAGGGATTTCACAACTAACTTAAATTCCCGTCTACGCACCCTTTACACCCAAT
+
FFFFFFFFFFFFFFFFFFFFFFFFFFFFFFFFFFFFFFFFFFFFFFFFFFFFFFFFFFFFFFFFFFFFFFFFFFFFFFFFFFFFFFFFFFFFFFFFFFFFFFFFFFFFFFFFFFF:FFFFFFFFFFFFFFFFFFFFFFFFFFFFFFFFFFFFFFFFFFFFFFFFFFFFFFFFFFFFFFFFFFFFFFFFFFFFFFFFFFFFFFFF:FF:FFFFFFFFFFFFFFF,FFFFFFFFFF,FFFFFFF,FF,FFFF
@A00881:241:HJW2NDRXX:1:2129:24858:25222 2:N:0:CGAGAGAA+GATTGGAG
GGTAGCGGACTACAAGGGTATCTAATCCTGTTTGCTCCCCACGCTTTCGTGCCTCAGTGTCAGTTACAGTCCAGTGAACCGCCTTCGCCGCTGGTGTTCCTCCTAATATCTACGCATTCCACCGCTACACTAGGAATTCCGTTCACCCCTCCTGCACTCAAGCCCAGCAGTTTTGGTAGTAGTTCCGAAGTTGAGCCCCGGAATTACGCTACCAACTTGCCAAACCACCTACGCACCCTTTACGCCCAGT
+
FFFFFFFFFFFFFFFFFFFFFFFFFFFFFFFFFFFFFFFFFFFFFFFFFFFFFFFFFFFFFFFFFFFFFFFFFFFFFFFFFFFFFFFFFFFFFFFFFFFFFFFFFFFFFFFFFFFFFFFFFFFFFFFFFFFFFFFFFFFFFFFFFFFFFFFFFFFFFFFFFFFFFFFFFFFFFFFFFFFFFFFFFFFFFFFFFFFFFFFFFF:FFFFFFFFF:FFFFFFFFFFFFFFFFFFFFFFFFFF:FFFFFFFFFF
@A00881:241:HJW2NDRXX:1:2129:30933:25535 2:N:0:CGAGAGAA+GATTGGAG
GGTAGCGGACTACGGGGGTATCTAATCCTGTTTGCTCCCCACGCTTTCGAGCCTCAGCGTCAGTAAAAGCCCAGCAAGCCGCCTTCGCCACTGGTGTTCCTCCAAATATCTACGCATTTCACCGCTACACTTGGTATTCCGCTTGCCTCTGCTTCACTCAAGAAAAACAGTTTCAAAAGCAGGTTACGGGTTGAGCCCGTAATTTTCACTTCTGACTTGCCTTCCCGCCTACACTCCCTTTCCACCCAGT
+
FF::FFFFFFFFFFFFFFFFFFFFFFFFFFFFFFFFFFFFFFFFFFFFFFFFFFFFFFFFFFFFFFFFFFFFFF:FFFF:FFF:FFFFFFFFFFFFFFFFFFFFFFF:FFFFFF,FFFFF,FFFFFFF,FFFFF,FFFFFFFFFFFFFFFF:FF,FFFFFFFF:FF,F:FFFFF,FF,FFFFFFFF:FFFFFFFFF::FF:FFFFFF,FFFFFFF,FFF:,:FFF:FFFFF:::F::,,FF,FF:F,,F:
@A00881:241:HJW2NDRXX:1:2129:25527:26036 2:N:0:CGAGAGAA+GATTGGAG
GGTAGCGGACTACCTGGGTATCTAAGCCTGTTCGATCCCCACGCTTTCGTGCCTCAGCGTCAGACAGAAGCCGGTATGCTGCCTTCGCAATCGGAGTTCTTCGCGATATCTAAGCATTTCACCGCTACACCGCGAATTCCGCATACTTCTCTTCCTCTCGAGCATCCCAGTTTCAACCGCTGGCCGGGGTTGAGCCCCGGGCTTTGACGGCTGACTTAAGACGCGGCCTACGCACCCTTTAAACCCAATA
+
FFFFFFFFFFFFFFFFFFFFFFFFFFFFFFFFFFFFFFFFFFFFFFFFFFFFFFFFFFFFFFFFFFFFFFFF:FFFFFFFFFFFFFFFFFFFFFFFFFFFFFFFFFFFFFFFFFFF:FFFFFFFFFFFFFFFFFFFFFFFFFFFFFFFFFFFFFFFFFFFFFFFFFFFFFFFFFFFFFFFFFFFFFF:FFFFFFFF:FFFFFFFFFFFFFFFFFFFFFFFFFFFFFFFFFFF:FFFF,FFFF:FFF:,FF
@A00881:241:HJW2NDRXX:1:2129:23972:26162 2:N:0:CGAGAGAA+GATTGGAG
GGTAGCGGACTACGAGGGTATCTAATCCTGTTCGATCCCCACGCTTTCGTGCCTCAGCGTCAGACAGAAGCCGGTATGCTGCCTTCGCAATCGGAGTTCTTCGCGATATCTAAGCATTTCACCGCTACACCGCGAATTCCGCATACTTCTCTTCCTCTCGAGCATCCCAGTTTCAACCGCTGGCCGGGGGTGAGCCCCGGGCTTTGACGGCTGACTTAAGACGCGGCCTACGCACCCTTTAAACCCAATA
+
FFFFFFFFFFFFFFFFFFFFFFFFFFFFFFFFFFFFFFFFFFFFFFFFFFFFFFFFFFFFFFFFFFFFF:FFFFFFFFFFFFFFFFFFFFFFFFFFFFFFFFFFF:FFFFFFFFFFFFFFFFFFFFFFFFFFFFFFFFFFFFFFFFFFFFFFFFFFFFFFFFFFFFFFFFFFFFF,FFFFFFFFFFFFF,:FFFFFFFFFFFFFFFFFFFFFF:FFFFFFFF:FFFFFFFFFFFFFFFFFFFFFFFFFFF
@A00881:241:HJW2NDRXX:1:2129:28836:26256 2:N:0:CGAGAGAA+GATTGGAG
GGTAGCGGACTACTTGGGTATCTAATCCTGTTTGCTCCCCACGCTTTCGAGCCTCAGTGTCAGTTACAGTCCAGAAAGGCGCCTTCGCCACTGGTATTCTTCCTAATCTCTACGCATTTCACCGCTACACTAGGACTTCTCCTTTCCTCTCCTGCACTCTAGATATCCAGTTTGGAATGCAGCACCCAGGTTAAGCCCGAGTCTTTCACATCCCACTTAAATATCCACCTACGCACCCTTTACGCCCAGT
+
FF,:FFFFFFFFFFFFFFFFFFFFFFFFFFFFFFFFFFFFFFFFFFFFFFFFFFFFFFFFFFFFFFFFFFFFFF:FFFFFFFFFFFF:FFFFF:F:FFFFFFFFFFFFFFFFFFFFFFFFFFFFFFFF:FF:FFF,FFFFFFFFFFFFFFF:FFF,F:FFFFFFFFFFFF,FFFFF,FFFFFF,F,F:FFFFF:FFF:FFFFFFFFFFFFFFF::FF,FF:,FFF:FFFFFFF:,:FF:FF,:FFFFF,F
@A00881:241:HJW2NDRXX:1:2129:21124:26772 2:N:0:CGAGAGAA+GATTGGAG
GGTAGCGGACTACTCGGGTATCTAATCCTGTTTGCTCCCCACGCTTTCGAGCCTCAGCGTCAGTAAAAGCCCAGCAAGCCGCCTTCGCCACTGGTGTTCCTCCTAATATCTACGCATTTCACCGCTACACTAGGAATTCCGCTTGCCTCTACTTCACTCAAGAGCTTCAGTTTCAAAAGCAGGTTATGAGTTGAGCCCATAATTTTCACTTCTGACTTAATGCCCCGCCTACGCTCCCTTTACACCCAGT
+
FFFFFFFFFFFFFFFFFFFFFFFFFFFFFFFFFFFFFFFFFFFFFFFFFFFFFFFFFFFFFFFFF:FFFFFFFFFF,FFFFFFFFFFFFFFFFFFFFFFFFFFFFFFFFFFFFF:FFFFFFFFFFFFFFFF:FFFFFFFFFFFFFFFFFFFFFFFFFFFFFFFFFFFFFFFFFFFFFFFFFFFFFFFFFFFFFFFFFFF:FFF:FFFFFFFFFFFFFFF:F:FFFFFFFF,FFFFFFFFFFFFFFFFFFF
@A00881:241:HJW2NDRXX:1:2129:7355:27007 2:N:0:CGAGAGAA+GATTGGAG
GGTAGCGGACTACACGGGTATCTAATCCTGTTTGATACCCGCACTTTCGAGCATCAACGTCAGTTACGGTCCAGCAGGCTGCCTTCGCAATCGGAGTTCTTCGTGATATCTATGCATTTCACCGCTACACCACGAATTCCGCCTGCCTATGCCGCACTCAAGGCCCCCAGTTTCAACTGCAATTCTACGGTTGAGCCGCAAACTTTCACAGCTGACTTAATAGTCCGCCTACGCTCCCTTTAAACCCAAT
+
FFFFFFFFFFFFFFFFFFFFFFFFFFFFFFFFFFFFFFFFFFFFFFFFFFFFFFFFFFFFFFFFFFFFFFFFFFFFFFFFFFFFFFFFFFFFFFFFFFFFFFFFFFFFFFFFFFFFFFFFFFFFFFFFFFFFFFFFFFFFFFFFFFFFFFFFFFFFFFFFFFFFFFFFFFFFFFFFFFFFFFFFFFFFFFFFFFFFFFFFFFFFFFFFFFFFFFFFFFFFFFFFFFFFFFFFFFFFFFFFFFFFF:FF:F
@A00881:241:HJW2NDRXX:1:2129:24108:27179 2:N:0:CGAGAGAA+GATTGGAG
GGTAGCGGACTACTGGGGTATCTAATCCTGTTTGCTCCCCACGCTTTCGAGCCTCAGCGTCAGTTAATGTCCAGAAAGCCGCCTTCGCCTCTGGTGTTCCTCCTAATATCTACGCATTCCACCGCTACACTAGAAATTCCGCTTTCCTCTCCATCACTCAAGCACAACAGTTTTAAAAGCAGTTCCGAGGTTAAGCCTCGGGATTTCACTCCTAACTTGTTGCGCCGCCTACGCTCCCTTTACGCCCAGT
+
FFFFFFFFFFFFFFFFFFFFFFFFFFFFFFFFFFFFFFFFFFFFFFFFFFFFFFFFFFFFFFFFFFFFFFFFFFFFFFFFFFFFFFFFFFFFFFFFFFFF:FFF:FFFFFFFFFFF:FFFFFFFFFFFFFF,FF:FFFFFFFFFFFFFF:FF:FFFFFFFFFFFFFFFFFFFFFFFFFFFFFFFFFFFFFFFFFFFFFFFFFFFFFFFFFFFFFFFFFFFFFFFFF:FFFFFFFFFFFFFFFFFFFF:FF
@A00881:241:HJW2NDRXX:1:2129:24361:27273 2:N:0:CGAGAGAA+GATTGGAG
GGTAGCGGACTACACGGGTATCTAATCCTGTTTGCTCCCCACGCTTTCGCGCCTCAGCGTCAGTTGTCGTCCAGCAAGCCGCCTTCGCCACTGGTGTTCCTCCTAATATCTACGCATTTCACCGCTACACTAGGAATTCCGCTTGCCTCTCCGATCCTCAAGGACTACAGTTTCAAATGCAGCCCCGGGGTTGAGCCCCGGTCTTTCACATCTGACTTGCAGTTCCGCCTACACGCCCTTTCCACCCAGT
+
FF,,FFFFFFFFFFFFFFFFFFFFFFFFFFFFFFFFFFFFFFFFFFFFFFFFFFFFFFFF:,F,FFFFFFFFFFFFFFFFFFFFFF:FFFFFFFFFFFFFFFFFFFFFFFFFFFFFF:FFFF:FFFF:FFF,FFF,FFFFFFFFFFFFFFFFFFF,:FFFFFFFFFFFFFFFFFFF:FF:FFFFFFFFF:FFFFFFFFFFFFFFFFF:FFFFFFF,FFF:F:FFFFFFFF:FFFF:FF::F,FFFFF,FF
@A00881:241:HJW2NDRXX:1:2129:8585:27539 2:N:0:CGAGAGAA+GATTGGAG
GGTAGCGGACTACTCGGGTATCTAATCCTGTTTGCTCCCCACGCTTTCGCACCTCAGCGTCAATACCGGTCCAGGTGGCCGCCTTCGCCACTGGTGTTCCTCCAGATATCTACGGATTTCACTCCTACACCTGGAATTCCGCTTACCTCTCCGGCCCTCTAGACCAACAGTTTCCACTGCAGTCCTGGGGTTAAGCCCCAGCCTTTCACATCAGACTTGCTCTTCCGTCTACGCTCCCTTTCCACCCCGT
+
FF,,F:FFFFF:FFFFFFFFFFFFFFFFFFFFFFFFFFFFFFFFFFFFFFFFFFFFF::FFFF:F:FFFFFFFFFFFFFFFF,FFFFFF,FFFFFFFFFFFFFFFFFFFFFFFFF::::F:FFFF:FFFF,FFFF,FFFFFF:F:FFFFFFFFF:,FFF:FF:FFF,F:F,F,F,F,FFFFF::FF::FFFF,,FF:F:FFFFFFFF,FF,F,::F:FF:F,F:,FFF:F,,FFFFFF,:FF,FFFF,FF
@A00881:241:HJW2NDRXX:1:2129:16966:27806 2:N:0:CGAGAGAA+GATTGGAG
GGTAGCGGACTACCCGGGTATCTAATCCTGTTTGCTCCCCACGCTTTCGCGCCTCACCGTCAGTTGTCGTCCAGTAACCCGCCTTCGCCACTGGTGTTCTTCCTAATATCTACGCATTTCACCGCTACACTAGGAATTCCGGTTACCTCTCCGATACTCAAGGGAAGCAGTTTCAAATGCAGTTCGCGGGTTGAGCCCGCGGATTTCACATCTGACTTGCCTCTCCGGCTGCACGCCCTTTACACCCAGT
+
FF:FFFFF,FFFFFFFFFF:FFFFFFFFFFFFFFFFFFFFFFFFFFF:FFFFFFF:FFFFFFF:FFFFFFFFFFFFFFF:FFFFFFFFFF:FFFFFFFFFFFFFFFF:FFFFFFFFFFFFFFFFFF,FF,F,FFF:FFFFFFFFFF:F:FFFFFF,:FFFFFFFF,FFFFFFFFFFFFFF:FFFFFFFFFF,::FFFFFFFF:,FFF:FF:FF:F,FFF:,FFFF::FFFF::FFFF,F,F,:FFFF,FF
@A00881:241:HJW2NDRXX:1:2129:31213:27931 2:N:0:CGAGAGAA+GATTGGAG
GGTAGCGGACTACCTGGGTATCTAATCCTGTTCGATCCCCACGCTTTCGTGCCTCAGCGTCAGACAGAAGCCGGTATGCTGCCTTCGCAATCGGAGTTCTTCGCGATATCTAAGCATTTCACCGCTACACCGCGAATTCCGCATACTTCTCTTCCTCTCGAGCATCCCAGTTTCAACCGCTGGCCGGGGTTGAGCCCCGGGCTTTGACGGCTGACTTAAGACGCGGCCTACGAACCCTTTAAACCCAAGA
+
FF,:FFFFFFFFFFFFFFF,FFFFFFFFFFFFFFFFFFFFFFFFFFFFFFFFFF:FFFFFFFFFF:FFFFFFFFFFFFFFF:FFFFFFFFFFFFFFFFFF:FF:FFFFFFFFFFFFFFFFFFFFFFFFFFFFFF:F:FFFFFFFFFF,FFFFFFF:FFFFFFFFFFFFFF,FFF:FFFFFFF,FFFFFFFFFFFF,FFF,FF,FFFF:F:,FFFFFFFFFFFF,F:FFFF,,,FFFF::FFFFFFFFF,F
@A00881:241:HJW2NDRXX:1:2129:16857:28494 2:N:0:CGAGAGAA+GATTGGAG
GGTAGCGGACTACAAGGGTATCTAATCCCGTTCGCTCCCCTGGCTTTCGCATCTCAGCGTCAGCTTCGGTCCAGAAAGGCGCCTTCGCCACCGGTGTTCTTCCCAATATCTACGCATTTCACCGCTACACTGGGAATTCCCCTTTCCTCTCCCGCGCTCAAGCCTGCCAGTATCCGGAGCCCTACGGGGTTGAGCCCCGCATTTTAACTCCGGACTTAACATGCCGCCTACATGCGCTTTCCGCCCATTG
+
FF,,FFFFF:F:FF:FFFFFFFFFFFFFFFFFFFFFFFFFFFFFFFFFFFFFFFFFF:FFFFFFFFFFFFFFFFFF::FFFFFFFFFFFFFFFFFFFFFFFFFFFFFFFFFFFFFFFFFFFFFFFFFFFFFFFFFFFFFFFFFFFFFFFFF:FFFFFFF,FFFFFFFFFF:FF:FFFFFFFFFF:FF:FFFFFFF:FFF::FFFFFFFFFFFFFFFFF:FF,F:F:F::FF:FFFFFF,F,,FFFFF,FF
@A00881:241:HJW2NDRXX:1:2129:23791:28886 2:N:0:CGAGAGAA+GATTGGAG
GGTAGCGGACTACGGGGGTATCTAATCCTGTTCGATCCCCACGCTTTCGTGCCTCAGCGTCAGACAGAAGCCGGTATGCTGCCTTCGCAATCGGAGTTCTTCGCGATATCTAAGCATTTCACCGCTACACCGCGAATTCCGCATACTTCTCTTCCTCTCGAGCATCCCAGTTTCAACCGCTGGCCGGGGTTGAGCCCCGGGCTTTGACGGCTGACTTAAGACGCGGCCTCCGCACCCTGTCAACCCAATA
+
FF:FFFFFFF::FFFFFFF,FFFFFFFFFFF,FFFFFFFFFFFFFFFFFFFFFFFFFFFFF,FFF,:FFFFFFFFFFFFFFFFFFFFFFFFFFFFFFFFFFFFFF:,,FFFFFFFFFFFFF:FFFFFFFFFFFFFF::FFFF:FFFFFF::FFFFFFFFF:FF,FFF:,F:FFF:FFFF:FFFFFFFFFFF:,FF,FFFFFF,FFFF:FF:F:FFFFFFF,:FFFFF:F,FFF,F:FF,F:,,F:F,F:F
@A00881:241:HJW2NDRXX:1:2129:21350:28948 2:N:0:CGAGAGAA+GATTGGAG
GGTAGCGGACTACTCGGGTATCTAATCCTGTTCGATCCCCACGCTTTCGTGCCTCAGCGTCAGACAGAAGCCGGTATGCTGCCTTCGCAATCGGAGTTCTTCGCGATATCTAAGCATTTCACCGCTACACCGCGAATTCCGCATACTTCTCTTCCTCTCGAGCATCCCAGTTTCAACCGCTGGCCGGGGTTGAGCCCCGGGCTTTGACGGCTGACTTAAGACGCGGCCTACGCACCCTTTAAACCCAATA
+
FFFFFFFFFFFFFFFFFFFFFFFFFFFFFFFFFFFFFFFFFFFFFFFFFFFFFFFFFFFFFFFFFFFFFFFFFFFFFFFFFFFFFFFFFFFFFFFFFFFFFFFFFFFFFFFFFFFFFFFFFFFFFFFFFFFFFFFFFFF:FFFFFFFFFFFFFFFFFFFFFFFFFFFFFFFFFFFFFFFFFFFFFFFFFFFFFFFFFFFFFFFFFFF,,F:FFFFFFF,:,FFFFFFFF:,FFFFFFF,FFFFF:FF:,:
@A00881:241:HJW2NDRXX:1:2129:21820:28980 2:N:0:CGAGAGAA+GATTGGAG
GGTAGCGGACTACATGGGTATCTAATCCTGTTTGCTCCCCACACTTTCGTGCCTCAATGTCAGTTATCGTCCAGAAAGTCGCCTTCGCCACTGGTGTTCCTCCTAATATCTACGCATTTCACCGCTACACTAGGAATTCCACTTTCCTCTCCGACACTCAAGGGAAGTAGTTTTGGTTGCAGTTCCTCAGTTAAGCCGAGGGATTTCACAACCAACTTGCTCCTCCATCTACGCACCCTTTACACCCAAT
+
FFFFFFFFF:FF:F:FFFFFFFFFFFFFFFFFFFFFFFF,FFFFFFFFFFFF:FFFFFFFFFFFFFFF,FFFFFFFFF,F:FFFFFFFFF:::FFF:FF,,FFFFFFFFFFFFFFFF,FFF:FFFFFFFFFFFFF:FFF,FFFFFFFFFFFFFFFFFFFFFF:FF:FFFFFFFFFF:F:FFFF:FFFFFFFFFFFFF:FFF::FFFFFFFF,FFFFFFFFFFFFF,FFFFFFFFFFFFFFFFFFFFFFFF
@A00881:241:HJW2NDRXX:1:2129:26747:29089 2:N:0:CGAGAGAA+GATTGGAG
GGTAGCGGACTACCCGGGTATCTAAGCCTGTTCGATCCCCACGCTTTCGTGCCTCAGCGTCAGACCGGAGCCGGTAGGCTGCCTTCGCAATCGGAGTTCTGCGCAATATCTATGCATTTCACCGCTACACTGCGCATTCCGCCTACTTCTCTCCGTCTCTAGTCACACAGTTTCAACGGCTTGCCGGGGTTGAGCCCCGGGCTTTTACCGCTGACTTACATGACCGCCTACGCACCCTTTAAACCCAATA
+
FFFFFFFFFFFFFFFFFFFFFFFFFFFFFFFFFFFFFFFFFFFFFFFFFFFFFFFFFFFFFFFFFFFFFFFFFFFFFFFFFFFFFFFFFFFFFFFFFFFFFFFFFFFFFFFFFFFFFFFFFFFFFFFFFFFFFFFFFFFFFFFFFFFFFFFFFFFFFFFFFFFFFFFFFFFFFFFFFFFFFFFFFFFFFFFFFFFFFFFFFFFFFFFFFFFFFFFFFFFFFFFFFFFFFFFFFFFFFFFF,FFFFFFFFF
@A00881:241:HJW2NDRXX:1:2129:30897:29356 2:N:0:CGAGAGAA+GATTGGAG
GGTAGCGGACTACCAGGGTATCTAATCCTGTTCGATCCCCACGCTTTCGTGCCTCAGCGTCAGACAGAAGCCGGTATGCTGCCTTCGCAATCGGAGTTCTTCGCGATATCTAAGCATTTCACCGCTACACCGCGAATTCCGCATACTTCTCTTCCTCTCGAGCATCCCAGTTTCAACCGCTGGCCGGGGTTGAGCCCCGGGCTTTGACGGCTGACTTAAGACGCGGCCTACGCACCCTTTAAACCCAATA
+
FFFFFFFFFFFFFFFFFFFFFFFFFFFFFFFFFFFFFFFFFFFFFFFFFFFFFFFFFFFFFFFFFFFFFFFFFFFFFFFFFFFFFFFFFFFFFFFFFFFFFFFFFFFFFFFFFFFFFFFFFFFFFFFFFFFFFFFFFFFFFFFFFFFFFF:FFFFFFFFFFFFFFFFFFFFFFFFFFFFF:FFFFFFFFFFFFFFFFFFFFFFFF,FFFFFFFFFFFFFFFFFFFFFFFFFFFFFFFFFFFFFFFF::F:
@A00881:241:HJW2NDRXX:1:2129:20528:29371 2:N:0:CGAGAGAA+GATTGGAG
GGTAGCGGACTACTGGGGTATCTAATCCTGTTTGCTCCCCACGCTTTCGTGCCTCAGTGTCAGTTACAGTCCAGCAGATCGCCTTCGCCACCGGTGTTCTTCCCAATATCTACGCATTCCACCGCTACACTGGGAATTTCATCTGCCCCTCCTGCACTCAAGTCCTGCAGTTTTGGTAGTAGTTCCGAAGTTGAGCCCCGGGATTACGCTACCAACTTGCAAGACCACCTACGCACCCTTTACGCCCAGT
+
FF::FFFFFFFFFFFFFFFFFFFFFFFFFFFFFFFFFFFF:FFFFFFFFFFFFFFFFFFFFFFFFFFFFFFFFFFFFFFFFFFFFFFFFFFFFF:FFFFFFFFFFFFFFFFFFFFF:FFFFFFFFFFFFFFFFFFF:FFFFFFFFFFFFFFFFFFFFFFF:,FFFFFFFF:F:FFF:FFFFF:FF:FFF::FFFFFFFFFFFFFFFFFFFFFFF,FFFFF:FFFFFFFFFFFFF:FFFF,F,FFFFFFFF
@A00881:241:HJW2NDRXX:1:2129:9272:29418 2:N:0:CGAGAGAA+GATTGGAG
GGTAGCGGACTACCTGGGTATCTAATCCTGTTTGCTCCCCACGCTTTCGCGCCTCAGCGTCAGTTGTCGTCCAGCAAGCCGCCTTCGCCACTGGTGTTCCTCCGTATATCTACGCATTTCACCGCTACACTAGGAATTCCACTTTCCTCTCCGACACTCAAGGGAAGTAGTTTTGGTTGCAGTTCCTCAGTTAAGCCGAGGGATTTCACAACCAACTTGCTCCTCCATCTACGCACCCTTTACACCCAAT
+
FF:,FFFFFFFFFFFFFFF:FFFFFFFFFFFFFFFFFFFFFFFFFFFFFFFFFFFFFFFFFFFFFFFFFFFFFFFFFFFFFFFFFFFFFFFFFFFFFFFFFFFF:FFFFFFFFFFFFFFFFFFFFFFFFFF,FFF,FFFFFFFFFFFFFFFFFFFFFFF,FFFFF,FF:FF:FFFFFFFFFFFFFFFFFFFFFFFFFFFFFFF,,FFFFFFFFFFFFFFFFFFFFFFFFFFFFFFFF:FF,::FF:F:FF
@A00881:241:HJW2NDRXX:1:2129:12753:29465 2:N:0:CGAGAGAA+GATTGGAG
GGTAGCGGACTACATGGGTATCTAATCCTGTTTGATACCCACACTTTCGAGCATCAGCGTCAGTTACAGTCCAGTAAGCTGCCTTCGCAATCGGAGTTCTTCGTGATATCTAAGCATTTCACCGCTACACCACGAATTCCGCCTACCTCTACTGCACTCAAGACGACCAGTATCAACTGCAATTTTACGGTTGAGCCGCAAACTTTCACAGCTGACTTAATAGTCCGCCTACGCTCCCTTTAAACCCAAT
+
FFFFFFFFFFFFFFFFFFFFFFFFFFFFFFFFFFFFFFFFFFFFFFFFFFFFFFFFFFFFFFFFFFFFFFFFFFFFFFFFFFFFFFFFFFFFFFFFFFFFFFFFFFFFFFFFFFF:FFFFFFFFFF:FFFFFFFFFFFFFFFFFFFFFFFFFFFFFFFFFF:FFFFFF,FFFFF:FFFFFFFFFFFFFFFFFF:FFFFFF,FFFFFFFFFFFFFFFFFFFFFFFF:FF:,FFFFFFFFFFFFF,FFFFFF
@A00881:241:HJW2NDRXX:1:2129:9453:29637 2:N:0:CGAGAGAA+GATTGGAG
GGTAGCGGACTACATGGGTATCTAATCCTGTTCGATCCCCACACTTTCGTGCTTCAGCGTCAATCCCGCCTTGGTATGCTGCCTTCGCAATCGGTGTTCTGTGTAATATCTATGCATTTCACCGCTACACTACACATTCCGCATACCGCATCCGTATTCCAGCAATCCAGTATCAATGGCATATCACCGGTTAAGCCCGTACATTTCACCACTGACTTAAATTACAGCCTACGCACCCTTTAAACCCAAT
+
FFFFFFFFFFFFFFFFFFFFFFFFFFFFFFFFFFFFFFFFFFFFFFFFFFFFFFFFFFFFFFFFFFFFFFFFFFFFFFFFFFFFFFFFFFFFFFFFFFFFFFFFFFFFFFFFFFFFFFFFFFFFFFFFFFFFFFFFFFFFFFFFFFFFFFFFFFFFFFFFFFFFFFF:FFFFFFF,FFFFFF:FFFF:FFFFFFF:F:FFFFFFFFFFFFFFFFFFF:FFFFFFFFFFFF:FFFFFFFF:FFFFFF,FFF
@A00881:241:HJW2NDRXX:1:2129:32416:29919 2:N:0:CGAGAGAA+GATTGGAG
GGTAGCGGACTACTTGGGTATCTAATCCTGTTCGATACCCACGCTTTCGTGCATGAGCGTCAGTAGGGCGCCGGTATGCTGCCTTCGCAATCGGAGTTCTGCGTGATATCTATGCATTTCACCGCTACACCACGCATTCCGCATACTTCTCGCCCACTCTAGCATGCCAGTTTCAACGGCTCGCCGGGGTTGAGCCCCGAAATTTTACCGCTGACTTAACACGCCGCCTGCGCACCCTTTAAACCCAATA
+
FFFFFFFFFFFFFFFFFFFFFFFFFFFFFFFFFFFFFFFFFFFF:FFFFFFFFFFFFFFFFFFFFFFFFFFFFFFFFF:FFFFFFFFFFFFFFFFFFFFFFFFFFFFFFFFFFFFFFFFFFFFFFFFFFFFFFF:F:FFFFFFFFFFFFFFFFFFFFFFFFFFFFFFFFFFFFFFFFFFFFFFFFFFFFFFFFFFFFFFFFFFFFF:FFFFFFFFFFFFFFFFFFFFFF::FFFFFFFFFFFFFFFFF:F
@A00881:241:HJW2NDRXX:1:2129:30427:30264 2:N:0:CGAGAGAA+GATTGGAG
GGTAGCGGACTACACGGGTATCTAATCCTGTTTGCTCCCCACGCTTTCGAGCCTCAACGTCAGTTACAGTCCAGAAAGGCGCCTTCGCCACTGGTATTCTTCCTAATCTCTACGCATTTCACCGCTACACTAGGAATTCCACTTTCCTCTCCGACACTCAAGGGAAGTAGTTTTGGGTGCAGTTCATAAGTTAAGCCGAGGGATTTCACAACCAACTTGCTCCTCCATCTACGCACCCTTTACACCCAAT
+
FFF:FFFFFFFFFFFFFFFFFFFFFFFFFFFFFFFFFFFFFFFFFFFFFFFF:FFFFFFFFFFFFFFFFFFFFF,FFFFFFF:FFFFFFFFFFFFFF:FFFFFF:FFFFFFFF:FF,FFFFF:FFFFFFFFFFFFFFFFFFFFFFFFF:FFF:FFFFFFFFFFFFF:FFF:FFFF,,F:FFFFFF,F,FF:FFF:FFFFFF:FFFFF:FFFFFF:FFF:FFFFFFFFFFF:F:F,:FFF,:::FF,FFF:
@A00881:241:HJW2NDRXX:1:2129:15600:30326 2:N:0:CGAGAGAA+GATTGGAG
GGTAGCGGACTACAGGGGTATCTAATCCTGTTTGCTCCCCACACTTTCGTGCCTCAACGTCAGTTACTGTCCAGAAAGTCGCCTTCGCCACTGGTGTTCCTCCTAATATCTACGCATTCCACCGCTACACTAGGAATTCCACTTTCCTCTCCAGCACTCAAGAATAACAGTTTTAGTTGCAGTTCCTCAGTTAAGCCGAGGGATTTCACAACTAACTTATCATCCCGTCTACGCACCCTTTACACCCAAT
+
FFFFFFFFFFFFFFFFFFFFFFFFFFFFFFFFFFFFFFFFFFFFFFFFFFFFFFFFFFFFFFFFF:FFFFFFFFFFFFFFFFFFFFFFFFFFFFFF,FFFFFFFFFFFFFFFFFFFFFFFFFFFFFFFFFFFFFF,FFFFFFFFFFFFFFFFFFF:FFFFFF:FFFFFFFFFFFFFFFFF:FFFFFFFFFFFFF:FFFFFFFFFFFFFFFFFFF:FFFFFFFFFFFFFFFFF:FFFFFFFFFFFFFFFFF
@A00881:241:HJW2NDRXX:1:2129:17137:30514 2:N:0:CGAGAGAA+GATTGGAG
GGTAGCGGACTACCTGGGTATCTAATCCTGTTCGATCCCCACGCTTTCGTGCCTCAGCGTCAGACAGAAGCCGGTATGCTGCCTTCGCAATCGGAGTTCTTCGCGATATCTAAGCATTTCACCGCTACACCGCGAATTCCGCATACTTCTCTTCCTCTCGAGCATCCCAGTTTCAACCGCTGGCCGGGGTTGAGCCCCGGGCGTTGACGGCTGACTTAAGACGCGGCCTACGCACCCTTTAAACCCAATA
+
FF:,FFFFFFFFFFFFFF::FFFFFFFFFFFFFFFFFFFFFFFFFFFFFFFFFFFFFFFFFFFFFFFFFFFFFFFFFFFFFFFFFFFFFFFFFFFFFFFFFFFFFFFFFFFFFFFFFFFFFFFFFFFFFFFFFFF:FFFFFFFFFFFFF:FFF,F:FFFFFFFFFFFF:FFFFF:FF:FFFFFFFFFFFFFFFFFF:FFFFF,FFFFFFFFFF::F:F:F:FFFFFFFFFFFFFFF:FFF:FFFFF:,FF
@A00881:241:HJW2NDRXX:1:2129:18548:30671 2:N:0:CGAGAGAA+GATTGGAG
GGTAGCGGACTACGGGGGTATCTAATCCTGTTCGATCCCCACGCTTTCGTGCCTCAGCGTCAGACAGAAGCCGGTATGCTGCCTTCGCAATCGGAGTTCTTCGCGATATCTAAGCATTTCACCGCTACACCGCGAATTCCGCATACTTCTCTTCCTCTCGAGCATCCCAGTTTCAACCGCTGGCCGGGGTTGAGCCCCGGGCTTTGACGGCTGACTTAAGACGCGGCCTATGCACCCTTTAAACCCAATA
+
FFFFFFFFFFFFFFFFFFFFFFFFFFFFFFFFFFFFFFFFFFFFFFFFFFFFFFFFFFFFFFFFFFFFFFFFFFFFFFFFFFFFFFFFFFFFFFFFFFFFFFFFFFFFFFFFFFFFFFFFFFFFFFFFFFFFFFFFFFFFFFFFFFFFFFFFFFFFFFFFFFF,FFFFFFFFFFFFFFFFFFFFFFFFFFFFFFFFFFFFF:FFFF:FFFFFFFFFFFFFFFFFFF:FFFF:FFFFFF:FFF:FFFFFFF
@A00881:241:HJW2NDRXX:1:2129:31503:30780 2:N:0:CGAGAGAA+GATTGGAG
GGTAGCGGACTACCTGGGTATCTAATCCTGTTCGATCCCCACGCTTTCGTGCCTCAGCGTCAGACAGAAGCCGGTATGCTGCCTTCGCAATCGGAGTTCTTCGCGATATCTAAGCATTTCACCGCTACACCGCGAATTCCGCATACTTCTCTTCCTCTCGAGCATCCCAGTTTCAACCGCTGGCCGGGGTTGAGCCCCGGGCTTTGACGGCTGACTTAAGACGCGGCCTACGCACCCTTTAATCCCAATA
+
FFF,F:FFF:FF:FFFFFF:FFFFFFFFFFFFFFFFFFFFFFFFFFFFFFFFFFFFFFFFFFFFFFFFFFFFFFFFFFFFFFFFFFFFFFFFFFFF:FFFFFFFFFFFF,FFFFFFFFF:FF:FFFFF:FFFFFF:FFFF:FFFF:F,FFFFFF:FFFFF:FFFFFFFFF,F,FF,FFFFFFFFFFFFF:FFFFFF:FF:FFFFF:FFFF:F::FFFF:F::FFFFFF::FF::FFFF,F:F,:,:F:,:
@A00881:241:HJW2NDRXX:1:2129:8395:31501 2:N:0:CGAGAGAA+GATTGGAG
GGTAGCGGACTACTAGGGTATCTAATCCTGTTTGCTCCCCACGCTTTCGAGTCTCAGCGTCAGTTATCGTCCAGTAAGCCGCCTTCGCCACTGGTGTTCCTCCTAATATCTACGCATTTCACCGCTACACTAGGAATTCCACTTACCTCTCCGATACTCTAGTTGAACAGTTTCAAATGCAGTTTCACCGTTGAGCACTGAATTTTCACATCTGACTTGTTCGACCGCCTACGCTCCCTTTACACCCAGT
+
FFFFFFFFFFFFFFFFFFFFFFFFFFFFFFFFFFFFFFFFFFFFFFFFFFFFFFFFFFFFFFFFFFFFFFFFFFFFFFFFFFFFFFFFFFFFFFFFFFFFFFFFFFFFFFFFFFFFFFFFFFFFFFFFFFF,FFFFFFFFFFFFFFFFFFFFFFFFFFFFFFFFFFFFFFFFFFFF:FFFFFFFFFFFFFF:FFF,FFFFFFFFFFFFFFFFFFFFFF:FFFFFFFFF,,FFFFFFFFFFFFFFFFFFFF
@A00881:241:HJW2NDRXX:1:2129:19126:32706 2:N:0:CGAGAGAA+GATTGGAG
GGTAGCGGACTACCAGGGTATCTAATCCTGTTCGATCCCCACGCTTTCGTGCCTCAGCGTCAGACAGAAGCCGGTATGCTGCCTTCGCAATCGGAGTTCTTCGCGATATCTAAGCATTTCACCGCTACACCGCGAATTCCGCATACTTCTCTTCCTCTCGAGCATCCCAGTTTCAACCGCTGGCCGGGGTTGAGCCCCGGGCTTTGACGGCTGACTTAAGACGCGGCCTACGCACCCTTTAAACCCAATA
+
FFFFFFFFFF:FFFFFFFFFFFFFFFFFFFFFFFFFFFFFFFFFFFFFFFFFFFFFFFFFF:FFFFFFFFFFFFFFFFFFFFF:FFFFFFFFFFFF:FFFFFFFFFFFFFFFFFFFFFFF,FFFFFFFFFFFFFFFFFFFFFFFFFFFFFFFFFFFFFFFFFF,FFFFFFFFFFF,FFFFFFFFFFFFF:FFFFFF:FFFFFFFFFFFFFFFFFFFFFF:FFFFFF:F::FFFFFFFFFF:,FFFFFFF:
@A00881:241:HJW2NDRXX:1:2129:21820:34115 2:N:0:CGAGAGAA+GATTGGAG
GGTAGCGGACTACATGGGTATCTAATCCTGTTCGATCCCCACGCTTTCGTGCCTCAGCGTCAGACAGAAGCCGGTATGCTGCCTTCGCAATCGGAGTTCTTCGCGATATCTAAGCATTTCACCGCTACATCGCGAATTCCGCATACTTCTCTTCCTCTCGAGCATCCCAGTTTCAACCGCTGGCCGGGGTTGAGCCCCGGGCTTTGACGGCTGACTTAAGACGCGGCCTACGCACCCTTTAAACCCAATA
+
FFFFFF:FFFFFFFFFFFFFFFFFFFFFFFFFFFFFFFFFFFFFFFFFFFFFFFFFFFFFFFFFFFFFFFFFFF:FFFFFFFF:FFFFFFFFFFFFFFFFFFFFFFFFFFFFFFFF:FFFFFFFFFFFFFFFFFFFFFFFFFFFFFFFFFFFFFFFFFFFFFFFFFFFFFFFFFFFFFFFFFFFFFFFFF:FFFFFFFFFFFFFFFFFFFFFFFFFFFF,FFFFFFFF,FFFFFFFF:FFFFFFFFF:FF
@A00881:241:HJW2NDRXX:1:2129:6858:34444 2:N:0:CGAGAGAA+GATTGGAG
GGTAGCGGACTACACGGGTATCTAATCCTGTTTGCTCCCCACGCTTTCGAGCCTCAGCGTCAGTAAAAGCCCAGCAAGCCGCCTTCGCCACTGGTGTTCCTCCAAATATCTACGCATTTCACCGCTACACTTGGAATTCCGCTTGCCTCTGCTTCACTCAAGAAAAACAGTTTCAAAAGCAGGTTACGGGTTGAGCCCGTAATTTTCACTTCTGACTTGCCTTCCCGCCTACACTCCCTTTACACCCAGT
+
FFFFFFFFFFFFFFFFFFFFFFFFFFFFFFFFFFF:FFFFFFFFFFFFFFFFFFFFFFFFFF:FFFFFFFFFFFFF:FFFFFFF:FFFFFFFFFF,F:FFFFFFFFFFFFFFFFFFFFFFFFFFFFFFFFFFFFFFFFFFFFFFFFFFFFFFF:FFFFFFFFFFFFFFF:FFFFFFFFFFFFFFF,:FFFFFFFFFFFF::F:FFFFFF:FFFFFF:FFFFFFFFFFFFFFF:,FFFF::,FFFFFFFF:
@A00881:241:HJW2NDRXX:1:2129:25111:34491 2:N:0:CGAGAGAA+GATTGGAG
GGTAGCGGACTACTAGGGTATCTAATCCTGTTTGCTCCCCACACTTTCGCGCCTCAGCGTCAGTTGCAGTCCAGTTACCCGCCTTCGCCACTGGTGTTCCTCCCGATCTCTACGCATTTCACCGCTACACCGGGAATTCCGATAACCTCTCCTGCACTCAAGCCTACCAGTATCCAAAGCAATTCCCATCTTAAAAACAGGACTTTCACTCCAGACTTAACAGGCCGCCTACGCGCCCTTTACGCCCAAT
+
FFFFFFFFFFFFFFFFFFFFFFFFFFFFFFFFFFFFFFFFFFFFFFFFFFFFFFFFFFFFFFFFFFFFFFFFFFFFFFFFFFFFFFFFFFFFFFFFFFFFFFFFFFFFFFFFFFFFFFFFFFFFFFFFFFFFFFFFFFFFFFFFFFFFFFFFFFFFFFFFFFFFFFFFFFFFFFFFFFFFFFFFFFFFFFFFFFFFFFFFFFFFFFFFFFFFFFFFFFFFFFFFFFFFFFFFFFFFFFFFFFFFFFFFFF
@A00881:241:HJW2NDRXX:1:2129:32669:35336 2:N:0:CGAGAGAA+GATTGGAG
GGTAGCGGACTACTTGGGTATCTAATCCTGTTTGCTCCCCACGCTTTCGTGCCTCAGTGTCAGTACCAGTCCAGTAAGCCGCCTTCGCCACTGGTGTTCCTCCTAATATCTACGCATTTCACCGCTACACTAGGAATTCCGCTTACCTCTCCTGTACTCCAGCCTGACAGTTTCAAAAGCAGTCGCAGGGTTGAGCCCCGCGTTTTCACTTCTGACTTGCCATGCCACCTACGCACCCTTTACACCCAGT
+
FFFFFFFFFFFFFFFFFFFFFFFFFFFFFFFFFFFFFFFFFFFFFFFFFFFFFFFFFFFFFFFFFFFFFFFFFFFFFFFFFFFFFFFFFFFFFFFFFFF:FFFFFFFFFFFFFFFFFFFFFFFFFFFFFFF:FFFFFFFFFF,FFFFFFFFFFFFFFFFFFFFFFFFFFFFFFFFFFFFF:FFFFFFFFFFFF:FFF,FFFFFFFFFFFFFFFFFFFFFFFFFFFFFFFFFFFFFFFFFFFFFFFFFFFF
@A00881:241:HJW2NDRXX:1:2129:8947:36151 2:N:0:CGAGAGAA+GATTGGAG
GGTAGCGGACTACATGGGTATCTAATCCTGTTCGATCCCCACGCTTTCGTGCCTCAGCGTCAGACAGAAGCCGGTATGCTGCCTTCGCAATCGGAGTTCTTCGCGATATCTAAGCATTTCACCGCTACACCGCGAATTCCGCATACTTCTCTTCCTCTCGAGCATCCCAGTTTCAACCGCTGGCCGGGGTTGAGCCCCGGGCTTTGACGGCTGACTTAAGACGCGGCCTACGCACCCTTTAAACCCAATA
+
FFFFFFFFFFFFFFFFFFFFFFFF:FFFFFFFFFFFFFFFFFFFFFFFFFFFFFFFFFFFFFFFFFFFFFFFFFFFFFFFFFFFFFFFFFFFFFFFFFFFFFFFFFFFFFFFFFFFFFFFFFFFFFFFFFFFFFF:FFFFFFFFFFFFFFFFFFFFFFFFFFFFFFFF:FFFFFFFFFFFFFFFFFFFFFFFFFFFF:FFFFFFF:FF:FFFFFFFFFFFFFFFFFFFF:FFFFFFFFFF,F:FFFFFFF
@A00881:241:HJW2NDRXX:1:2129:23972:36808 2:N:0:CGAGAGAA+GATTGGAG
GGTAGCGGACTACCGGGGTATCTAATCCTGTTTGCTCCCCACGCTTTCGCGCCTCAGCGTCAGTTACTGTCCAGTAGACCGCCTTCGCCACTGGTGTTCTTCCTTATATCTACGCATTTCACCGCTACACAAGGAATTCCGTCTACCTCTCCAGCACTCAAGACATACAGTTTCAAATGCAGTTTATGGGTTAAGCCCATAGATTTCACATCTGACTTGCACGCCCGCCTACGCGCCCTTTACACCCAGT
+
FFFFFFFFFFFFFFFFFFFFFFFFFFFFFFFFFFFFFFFFFFFFFFFFFFFFFFFFFFFFFFFFFFFFFFFFFFFFFFFFFFFFFFFFFFFFFFFFFFFFFFFFFFFFFFFFFFFFFFFFFFFFFFFFFFFFFFFFFFFFFFFFFFFFFFFFFFFFFFFFFFFFFFFFFFFFFFFFFFFFFFFFFFFFFFFFFFFFFFFFFFFFFFFFFFFFF:FFFFFFFFFFFFFFFFFFFFFFFFFFFFFFFFFFFF
@A00881:241:HJW2NDRXX:1:2130:29903:1360 2:N:0:CGAGAGAA+GATTGGAG
GGTAGCGGACTACGGGGGTATCTAATCCTGTTTGCTCCCCACGCTTTCGCGCCTCAGCGTCAGTTGTCGTCCAGCAAGCCGCCTTCGCCACTGGTGTTCCTCCGTATATCTACGCATTTCACCGCTACACACGGAATTCCGCTTGCCTCTCCGATACTCAAGATAGACAGTTTCAAATGCAGTTTCTGGGTTAAGCCCAGAGATTTCACATCTGACTTGCCTACCCGCCTACGCGCCCTTTACACCCAGT
+
FFF:FFFF:FFFFFFFFFFFFFFFFFFFFFFFFFFFFFFFFFFFFFFFFFFFF:FFFFFFFFFF,FFFFFFFFFFF:FFFFFFFFFFFF:FFFFFF:FFFFFFFF:F:FFFFFFFFF:FFFFFFF::FFFFFFFFFFFFFFFFFFFFFFFFFFFF:FFFF:FFF:FFF:FF:FFFFFFFF::F:FFFFFFFFFFFFF:FFFFFF,FF,,FFFFFFFF:FFFF,FFFFFFF,::FFFFFF,FF,F:FF,F:
@A00881:241:HJW2NDRXX:1:2130:28556:2002 2:N:0:CGAGAGAA+GATTGGAG
GGTAGCGGACTACCAGGGTATCTAATCCTGTTTGCTCCCCACGCTTTCGTGCCTCAGCGTCAGACAGAAGCCGGTATGCTGCCTTCGCAATCGGAGTTCTTCGCGATATCTAAGCATTTCACCGCTACACCGCGAATTCCGCATACTTCTCTTCCTCTCGAGCATCCCAGTTTCAACCGCTGGCCGGGGTTGAGCCCCGGGCTTTGACGGCTGACTTAAGACGCGGCCTACGCACCCTTTAAACCCAATA
+
FFFFFFFFFFFFFFFFFFFFFFFFFFFFFFFFFFFFFFFFFFFFFFFFFFFFFFFFFFFFFFFFFFFFFFFFFFFFFFFFFFFFFFFFFFFFFFFFFFFFFFFFFFFFFFFFFFFFFFFFFFFFFFFFFF,FFFFFFFFF:FFFFFFFFFFFFFFFFFFFFFFFFFFFFFFFFFFFFFFFFFFFFFFFFFFFFFFFFFFFFFFFFFFFFFFFFF:FFFF:FFFFFFFFFFFFFFFFFFFF:FFFFFF:FF
@A00881:241:HJW2NDRXX:1:2130:24831:2221 2:N:0:CGAGAGAA+GATTGGAG
GGTAGCGGACTACTAGGGTATCTAATCCTGTTTGCTCCCCACGCTTTCGCGCCTCAACGTCAGTTACAGTCCAGTAAGCCGCCTTCGCCACTGATGTTCCTCCTAATATCTACGCATTTCACCGCTACACTCGGAATTCCGCTTACCTCTCCTGCACTCTAGCACTACAGTTTCAGATGCAGTCCTAAGGTTAAGCCCTAGGTTTTCACATCTGACTTGCAACGCCGTCTACTCGCCCTTTACACCCAGT
+
FFFFFFFFFFFFFFFFFFFFFFFFFFFFFFFFFFFFFFFFFFFFFFFFFFFFFFFFFFFFFFFFFFFFFFFFFFFFFFFFFFFFFFFFFFFFFFFFFFFFFFFF:FFFFFFFFFFFFFFFFFFFFFFFFFFFFFFFFFFFFFFFFFFFFFFFFFFFFFFFFFFFFFFFFFFFFF:FFFFFF:FF:FFFFFFF,:FFF,F:FFFFFFFFFFF,F:F:FFFF,FFFFFFFFFFFFFF,FFFFFFFFFF,,:F
@A00881:241:HJW2NDRXX:1:2130:26431:2394 2:N:0:CGAGAGAA+GATTGGAG
GGTAGCGGACTACTTGGGTATCTAATCCTGTTTGCTCCCCACGCTTTCGTGCCTCAGTGTCAGTTACAGTCCAGTAAACCGCCTTCGCCGCTGGTGTTCTTCCTAATATCTACGCATTCCACCGCTACACTAGGAATTCCGTTTACCCCTCCTGCACTCAAGTCCGACAGTTTTAGTAGTAGTTCCGAAGTTGAGCCCCGGAATTACGCTACTAACTTGCTGAACCACCTACGCACCCTTTACGCCCAGT
+
FFFFFFFFFFFFFFFFFFFFFFFFFFFFFFFFFFFFFFFFFFFFFFFFFFFFFFFFFFFFFFFFFFFFFFFFFFF:FFFFFFFFFFFFFFFFFFFFFFFFFFFFFFFFFFFFFFFFFFFFFFFFFFFFFFFFFFFFFFFFFFFFFFFFFFFFFFFFFFFFFFFFFFFFFFFFFFFFFFFFFFFFFFFFFFFFFFFFFFFFFFFFFFFFFFFFFFFFFFFFFFFFFFFFFFFFFFFFFFFFFFFFFFFFFF
@A00881:241:HJW2NDRXX:1:2130:30445:2581 2:N:0:CGAGAGAA+GATTGGAG
GGTAGCGGACTACTTGGGTATCTAATCCTGTTTGCTCCCCACGCTCTCGCGCCTCAGCGTCAGTTGTCGTCCAGCAATCCGCCTTCGCCACTGGTGTTCTTCCGTATATCTACGCATTTCACCGCTACACACGGAATTCCGATTGCCTCTCCGATACTCAAGACCAGCAGTTTCAAATGCAGGCTATGGGTTAAGCCCATAGTTTTAACATCTGACTTGTCGGCCCGCCTACGCGCCCTTTACACCCAGT
+
FF:,FFFFFFF::FFFFFFFFFF:FFFFFFFFFFFFFFFFFFFFFFFFFFFFFFFFFFFFFFFFFFFFFFFFFFFFFFFFFFFFFFFFFFFFFFFFFFFFFFFFFFFFFFFFFFFFFFFFFFFFFFFFFFFF,,,:FF:FFFFFFFFFFFFFFFFFFFFFFFFFFFFFFFFFF:FF,FFFFFFFF,F:,FFFFF,FFFFFFF,FFF,FF:FF:FFFFFFF:FFFFFFFFFF,,FFF:FFF,FFF,FF,:F
@A00881:241:HJW2NDRXX:1:2130:27661:2738 2:N:0:CGAGAGAA+GATTGGAG
GGTAGCGGACTACTAGGGTATCTAATCCTGTTTGCTCCCCACGCTCTCGCGCCTCAGCGTCAGTTGTCGTCCAGCAATCCGCCTTCGCCACTGGTGTTCTTCCGTATATCTACGCATTTCACCGCTACACACGGAATTCCGATTGCCTCTCCGATACTCAAGACTGGCAGTTTCAAATGCAGGCCATGGGTTAAGCCCATGGTTTTCACATCTGACTTGTCTGCCCGCCTACGCGCCCTTTACACCCAGT
+
FFFFFFFFFFFFFFFFFFFFFFFFFFFFFFFFFFFFFFFFFFFFFFFFFFFFFFFFFFFFFFFFFFFFFFFFFFFF:FFFFFFFFFFFFFFFFFFFFFFFFFFFFFFFFFFFFFFFFFFFFFFFFFFFFF:FFFFFFFFFFFFFFFFFFFFFFFFFFFFFFFFFFFF:FFFFFFFFFFFFFFFFFFFFFFFFFFFFFFFFFFFFFFFFFFFFFFFFFFFFFF,FFFFFFFFFFFFFFFFFFFFFFFFF:F
@A00881:241:HJW2NDRXX:1:2130:12192:2910 2:N:0:CGAGAGAA+GATTGGAG
GGTAGCGGACTACAAGGGTATCTAATCCTGTTTGCTCCCCACGCTTTCGTGTCTCAGCGTCAGTTGTCGTCCAGTAATCCGCCTTCGCCACAGATGTTCCTCCCGATCTCTACGCATTTCACCGCTACACCGGGAATTCCGATTACCCCTCCGACTCTCAAGAAAGACAGTTTCAAATGCAGGCTATGAGTTGAGCCCATAGGTTTCACATCTGACTTGCCTTCCCGCCTACACACCCTTTACACCCAGT
+
FFFFFFFFFFFFFFFFFFFFFFFFFFFFFFFFFFFFFFFFFFFFFFFFFFFFFFFFFFFFFFFFFFFFFFFFFFFFFFFFFFFFFFFFFFFFFFFFFFFFFFFFFFFFFFFFFFFFFFFFFFFFFFFFFFFFFFFFFFFFFFFFFFFFFFFFFFFFFFFFFFFF,FFFFFFFFFFFFFFFFFFFFFFFFFFFFFF::F:FF:FFFFFFFFFFFFFFFFFFFFFFFFFF,FFFFF:FFFFFF:FFFF,,FF
@A00881:241:HJW2NDRXX:1:2130:20971:3740 2:N:0:CGAGAGAA+GATTGGAG
GGTAGCGGACTACCTGGGTATCTAATCCTGTTCGATCCCCACGCTTTCGTGCTTCAGCGTCAGTCTCGCTATGGTATGCTGCCTTCGCAATCGGGGTTCTGCGTGATATCTATGCATTTCACCGCTACACCACGCATTCCGCATACCTCTTCCGAACTCCAGTCCCGCAGTTTCAATGGCAAGCGCACGGTTAAGCCGCACGTTTTCACCGCTGACTTGCGGGTCCGCCTACGCACCCTTTAAACCCAAT
+
FFFFFFFFFFFFFFFFFFFFFFFFFFFFFFFFFFFFFFFFFFFFFFFFFFFFFFFFFFFFFFFFFFFFFFFFFFFFFFFFFFFFFFFFFFFFFFFFFFFFFFFFFFFFFFFFFFFFFFFFFFFFFFFFFFFFFFFF:FFFFFFFFFFFFFFFFFFFFF:FFFFFFFFFFFFFFFFFFFFFFFFFFFFFFFFFFFFFFFFFFFFFFFFFFFFFF:FFFFFFFFFFFFFFFFFFFFFFFFFFFFFFFFFF:F
@A00881:241:HJW2NDRXX:1:2130:31349:4617 2:N:0:CGAGAGAA+GATTGGAG
GGTAGCGGACTACCTGGGTATCTAATCCTGTTTGCTCCCCACGCTTTCGTGCCTCAGCGTCAGTTGTGGTCCAGTAATCCGCCTTCGCCACTGGTGTTCCTCCCGATCTCTACGCATTTCACCGCTACACCGGGAATTCCGATTACCTCTCCCACTCTCAAGATCCACAGTTTCAAATGCAGTTCAATGGTTGAGCCCTTGCATTTCACATCTGACTTACAGACCCGCCTACGCACCCTTTACACCCAGT
+
FFFFFFFFFFFFFFFFFFFFFFFFFFFFFFFFFFFFFFFFFFFFFFFFFFFFFFFFFFFFFFFFFFFFFFFFFFFFFFFFFFFFFFFFFFFFFFFFFFFFFFFFFFFFFFFFFFFFFFFFFFFFFFFFFFFFFFF,FFFFFFFFFFFFFFFFFFFFFFF:FFF:FFFFFFFFFFFFFFFFFFF:FFFFFFFFFFFF:,FFFFFFFFFFFFFFFFFFFFFFFFFFFFFFFFFFFF:FFFF:FF:FFFFFFF
@A00881:241:HJW2NDRXX:1:2130:28067:4664 2:N:0:CGAGAGAA+GATTGGAG
GGTAGCGGACTACCAGGGTATCTAATCCCTTTCGCTACCCTGACCTTCGTACCTCAGCGTCAGCTCATGTCCAGGAACCCGCCTTCGCCACGAGTCTTCTTCTTGATATCTACGCATTTCACTGCTACACCAAGAATTCCGGTTCCCCCTCCATCGCTCTAGCAGGGTAGTTTCACGCGCATTCCAGAGGTTGAGCCCCTGCCTTTCACGCGCAACTTGCCCCGCCGCCTACGTACCCTTTACGCCCAGT
+
FFFFFFFFFFFFFFFFFFFFFFFFFFFFFFFFFFFFFFFFFFFFFFFFFFFFFFFFFFFFFFFFFFFFFFFFFFFF,FFFFFFF:FFFFFFFFFFFFFFFFF:FFFFFFFFFFFFFFFFFFFFFFFFFFFFFFFFFFFFFFF,FFFFFFFFF:FFFFFFFFFFFFFFFFFFFFF:FFFFFFF:FFFFFFFFFFFFFFFFFFFFFFFFFFFFFFF,FFFFFFFFFFFFFF:FFF::,FFFF:FFFF:F,FF
@A00881:241:HJW2NDRXX:1:2130:16504:5087 2:N:0:CGAGAGAA+GATTGGAG
GGTAGCGGACTACTTGGGTATCTAATCCTGTTTGCTCCCCACGCTTTCGAGCCTCAACGTCAGTTACAGTCCAGCAGGCCGCCTTCGCCACCGGTGTTCCTCCTGATATCTACGCATTTCACCGCTACACCAGGAATTCCGCCTGCCTCTCCTGCACTCCAGATGCACAGTTTCCAGAGCAGTCCGGGGGTTGGGCCCCCGCCTTTCACTCCGGACTTGCACGTCCGTCTGCGCTCCCTTTACACCCAGT
+
FFFFFFFFFFFFFFFFFFFFFFFFFFFFFFFFFFFFFFFFFFFFFFFFFFFFF:FFFFFFFFFFFFFFFFFFFFFFFFFFFFFFFFFFFFFFFFFFFFFFFFF:FFFFFFFFF:FFFFFFFFFFFFFFFFFFFFFFFFFFFFFFFF:FFFFFFFFFFFFF:FFFFFFFFFFFFFFFF,FFFFFFFFFFFFFFFFFFF:FFF:F:F:FFFFFFFFF:F:FFFFFFFFFFFFFF:FF:FFF,FFFFFFFFFF
@A00881:241:HJW2NDRXX:1:2130:32615:5087 2:N:0:CGAGAGAA+GATTGGAG
GGTAGCGGACTACGAGGGTATCTAATCCTGTTTGCTCCCCACGCTTTCGTGTCTCAGCGTCAGTTGTCGTCCAGTGAACCGCCTTCGCCGCCGGTGTTCTTCCCGATATCTACGCATATTACCGCTACACCGGGAATTCCGTTCACCCCTCCGACTCTCAAGAACGGTAGTTTCTAATGCACGTTAAAAGTTGAGCCTTTAATTTTCACATCAGACTTCTCGCCCCGCCTACACACCCTTTACACCCAGT
+
FF::FFFFFFF:FFFFFFFFFFFF:FFFFFFFFFFFFFFF:FFFFFFFFFFFFF:FFFFFFFFFFFFFFFFFFFFFFFFFFFFFFFFFFFFFFFFFFFFFFFFFFF:FFFFF:FFFFF,FFFFF:FFFFFFFFFFFFF:FFFFF:FFFFFFFFFFFFFFFFFFFFFFFFFFFFFFF:FFFFFFFFFFFFFFFFFFFFFF:FFFFFFF,:FFFFFFFFF:FFF,FFFFFF:F:FFFFFF:FFFFFFFFFFF
@A00881:241:HJW2NDRXX:1:2130:29396:6026 2:N:0:CGAGAGAA+GATTGGAG
GGTAGCGGACTACCGGGGTATCTAATCCTGTTCGCTCCCCACGCTTTCGAGCCTCAGCGTCAGTCGCCGTCCAGCGGGCCGCCTTCGCCACCGGTGTTCCTCCTGATATCTGCGCATTTCACCGCTACACCAGGAATTCCGCATACCTCTTCCGAACTCCAGTCCCGCAGTTTCAATGGCAAGCGCACGGTTAAGCCGCACGTTTTCACCGCTGACTTGCGGGTCCGCCTACGCACCCTTTAAACCCAAT
+
FFFFFFFFFFFFFFFFFFFFFFFFFFFFFFFFFFFFFFFFFFFFFFFFFFFFFFFFFFFFFFFFFFFFFFFFFFFFFFFFFFF:FFFFFFFFFFFFFFFFFFFFFFFFFFFFFFFFFFFFFFFFFFFFFFFFFFFFFFFFFFFFFFFFFFFFFFFFFFFFFFFFFFFFFFFFFFFFFFFFFFFFFFFFFFFFF:FF:FFFFFFFFFFFFFFFFFFFFFFFFFFFFFFFFFFFFFFFFFFFFFFFFFFF,F
@A00881:241:HJW2NDRXX:1:2130:24994:6292 2:N:0:CGAGAGAA+GATTGGAG
GGTAGCGGACTACCAGGGTATCTAATCCTGTTCGATACCCACGCTTTCGTGCCTCAGCGTCAGACAGAAGCCGGTATGCTGCCTTCGCAATCGGAGTTCTTCGCGATATCTAAGCATTTCACCGCTACACCGCGAATTCCGCATACTTCTCTTCCTCTCGAGCATCCCAGTTTCAACCGCTGGCCGGGGTTGAGCCCCGGGCTTTGACGGCTGACTTAAGACGCGGCCTACGCACCCTTTAAACCCAATA
+
FFFFFFFFFFFFFFFFFFFFFFFFFFFFFFFFFFFFFFFFFFFFFFFFFFFFFFF:FFFFFFFFFFFFFFFFFFFFFFFFFFFFFFFFFFFFFFFFFFFFFFFFFFFFFFFFFFFFFFFFFFFFFFFF:FFFFFFFF:FFFFFFFFFFFFFFFFFFFFFFFFFFFFFFFF:FFFF,FFFFFFFFFFFFFFFFFFFFFFFFFFFFFF:FFFFFFFFFFFFFFFFFFFFFFFFFFFFFFFFFF,FFFFFFFF
@A00881:241:HJW2NDRXX:1:2130:22860:6386 2:N:0:CGAGAGAA+GATTGGAG
GGTAGCGGACTACTGGGGTATCTAATCCTGTTTGCTCCCCACGCTTTCGTGCCTCAGCGTCAGTAAAAGCCCAGCAAGCCGCCTTCGCCACTGGTGTTCCTCCAAATATCTACGCATTTCACCGCTACACTTGGAATTCCGCTTGCCTCTGCTTCACTCAAGAAAAACAGTTTCAAAAGCAGGTTACGGGTTGAGCCCGTAATTTTCACTTCTGACTTGCCTTCCCGCCTACACTCCCTTTACACCCAGT
+
FFFFFFFFFFFFFFFFFFFFFFFFFFFFFFFFFFFFFFFFFFFFFFFFFFFFFFFFFFFFFFFFFFF,FFFF:FFF,FFFFFFFFFFFFFFF:FFF,FFFFFFFFFFFFFFFFFFFFFFFFFFFFFFFFFFFFFFFFFFFFFFFFFFFFFFFFFFFFFFFFF:F,FFFFF:FFF,FFFF:FFFFFFFFF:F:FFFF:FFF,FFFFFFFFFFFFFFFFFFFFFFFFFFFFFFFFFFFFFFFFFFFFFF:FF
@A00881:241:HJW2NDRXX:1:2130:30734:6809 2:N:0:CGAGAGAA+GATTGGAG
GGTAGCGGACTACCCGGGTATCTAATCCTGTTTGCTCCCCACACTTTCGTGCCTCAACGTCAGTTTCTGTCCAGAAAGTCGCCTTCGCCACTGGTGTTCCTCCTAATATCTACGCATTTCACCGCTACACTAGGAATTCCACTTTCCTCTCCAGTACTCAAGAAAACCAGTTTTAGTTGCAGTTCCTTAGTTGAGCCAAGGTACTTCACAACTAACTTAATTTCCCGTCTACGCTCCCTTTACACCCAAT
+
FF:,FFFFF:FFFFFFFFFFFFFFFFFFFFFFFFFFFFFFFFFFFFFFFFFFFFFFFFFFFFFFFFFFFFFFFFFFFFFFFFFFFFFF:FFFFFFFFFFFFFFFFFFFFFFFFFFFFFFF,FFFFFFF,FF,:FF,FFF:FFFFFFFFFFFFFFFFFFFFFFFFF:F:FFFFF::FFFFFFFFFFFFFFFFFFFFFFFFFFFF:FF:F,F:FF,FFFFFFFFFFFF:F:FFF:F,F:FFFF,:::FFFF:
@A00881:241:HJW2NDRXX:1:2130:29613:7247 2:N:0:CGAGAGAA+GATTGGAG
GGTAGCGGACTACTCGGGTATCTAATCCTGTTTGCTCCCCACGCTCTCGCGCCTCAGCGTCAGTTGTCGTCCAGCAATCCGCCTTCGCCACTGGTGTTCTTCCGTATATCTACGCATTTCACCGCTACACACGGAATTCCGATTGCCTCTCCGATACTCAAGACCAGCAGTTTCAAATGCAGGCTATGGGTTAAGCCCATAGTTTTCACATCTGACTTGTCGGCCCGCCTACGCGCCCTTTACACCCAGT
+
FFFFFFFFFFFFFFFFFFFFFFFFFFFFFFFFFFFFFFFFFFFFFFFFFFFFFFFFFFFFFFFFFFFFFFFFFFFFFFFFFFFFFFFFFFFFFFFFFFFFFFFFFFFFFFFFFFFFFFFFFFFFFFFFFFFFFFFFFFFFFFFFFFFFFFFFFFFFFFFFFFFFFFFFFFFFFFFFFFFFFFFFFFFFFFFFFFFFFFFFFFFFFFFFFF:FFFFFFFFFFFFFFFFFFFFFFFFFFFFFFFFFFFFFFF
@A00881:241:HJW2NDRXX:1:2130:23023:8484 2:N:0:CGAGAGAA+GATTGGAG
GGTAGCGGACTACGAGGGTATCTAATCCTGTTCGATCCCCACGCTTTCGTGCCTCAGCGTCAGACAGAAGCCGGTATGCTGCCTTCGCAATCGGAGTTCTTCGCGATATCTAAGCATTTCACCGCTACACCGCGAATTCCGCATACTTCTCTTCCTCTCGAGCATCCCAGTTTCAACCGCTGGCCGGGGTTGAGCCCCGGGCTTTGACGGCTGACTTAAGACGCGGCCTACGCACCCTTTAAACCCAATA
+
FFFFFFFFFFFFFFFFFFFFFFFFFFFFFFFFFFFFFFFFFFFFFFFFFFFFFFFFFFFFFFFFFFFFFFFFFFFFFFFFFFFFFFFFFFFFFFFFFFFFFFFFFFFFFFFFFFFFFFFF:FFFFFFFFFFFFFFFFFFFFFFFFFFFFFFFFFFFFFFFFFFFFFFFFFFFFFFFFFFFFFFFFFFFFFFFFFFFFFF:FF:FFFFFFFFFFF:FFFFFFFFFFFFFFFFFFFFFFFFF:FFFFF:F:F
@A00881:241:HJW2NDRXX:1:2130:26973:9189 2:N:0:CGAGAGAA+GATTGGAG
GGTAGCGGACTACAAGGGTATCTAATCCTGTTTGCTCCCCACGCTTTCGCGCCTCAGCGTCAGTTACTGTCCAGTAGACCGCCTTCGCCACTGGTGTTCTTCCTTATATCTACGCATTTCACCGCTACACAAGGAATTCCGTCTACCTCTCCAGCACTCAAGACATACAGTTTCAAATGCAGTTTATGGGTTAAGCCCATAGATTTCACATCTGACTTGCACGCCCGCCTACGCGCCCTTTACACCCAGT
+
FFFFFFFFFFFFFFFFFFFFFFFFFFFFFFFFFFFFFFFFFFFFFFFFFFFFFFFFFFFFFFFFFFFFFFFFFFFFFFFFFFFFFFFFFFFFFFFFFFFFFFFFFFFFFFFFFFFFFFFFFFFFFFFFFF:FFFFFFFFFFFFFFFFFFFFFFFFFFFFFFFFFFFFFFFFFFFFFFFFFFFFFFFFFFFFFFFFFFFFF::FFFFFFFFFFFFFFF:FFFF:FFFFFFFFFFFFFFFFFFFFFFFFFFF
@A00881:241:HJW2NDRXX:1:2130:27914:9596 2:N:0:CGAGAGAA+GATTGGAG
GGTAGCGGACTACTTGGGTATCTAATCCTATTTGCTCCCCACGCTTTCGTGCCTCAGCGTCAGTTAACAGGCCAGGCGGCCGCCTTCGCCACTGGTGTTCTTCCATATATCTACGCATTTTACCGCTACACATGGAGTTCCACCGCCCTCTCCTGCTCTCTAGCCCGCCAGTTTCCAGAGCCTGTACCGGTTGAGCCGGTACCTTTCACTCCAGACTTAGCAGGCCGCCTACGCACCCTTTACGCCCAAT
+
FFF,FFFF,FFFFFFFFFFFFF:FFF:FFFFFFFFFFFFFFFF:FF:FFFFFF,F,FFFFF:FF:FFFFFFFFFFFFFFF:FFFFFF:FFFFFFF:,FFF:FFFFFFFFFFFFFFF,FFFFFFFFFFFFFF:FFFFFFFF::FFFF:F:FFFFFF::FFFFFFF:::FFFFFFFFFFFFFFFFFFFFFFFFF:FFFFFFFFFFFFFFFFFFF,,FF:FF:::FFFFFFFFFFF:FF:FF::,FF:,FF:,
@A00881:241:HJW2NDRXX:1:2130:32443:10050 2:N:0:CGAGAGAA+GATTGGAG
GGTAGCGGACTACCAGGGTATCTAATCCTGTTTGCTCCCCACGCTTTCGAGCCTCAGTGTCAGTTACAGTCCAGCAGGCCGCCTTCGCCACCGGTGTTCCTCCTGATATCTACGCATTTCACCGCTACACCAGGAATTCCGCCTGCCCCTCCTGCACTCTAGCTGAGCAGTTCCAAAAGCACTCCCCCAGTTAAGCCCAGGGCTTTCACTTCTGGCTTGCTCTGCCACCTCCGCTCCCTTTACACCCAGT
+
FF,:FFFFFFF:FFFFFFFFFFF:FFF:FFF:FFFFFFFFFFFFF:FFFFFFFFFFFFFFFFF:F,F,FFFFFFF:FFFFFFFFFFFFF:FFFFFFFFFFFFF:FFF,FFFFFFFFFFFFFFFFFFFFF:FFFFF:FF:FFFFFFFFFFFF:FFF:FF,FFFF:FFFFFFFFFF,:F,FFF,FFFF:FFFFFF:FFF,:FFF:FFFF:FFFFFFF:FFFFFFFF,:,F,F,FFFFF:FFFF,F,FFF,FF
@A00881:241:HJW2NDRXX:1:2130:21169:10504 2:N:0:CGAGAGAA+GATTGGAG
GGTAGCGGACTACCAGGGTATCTAATCCTGTTTGCTCCCCACGCTTTCGTGTCTCAGCGTCAGTTGTCGTCCAGTAATCCGCCTTCGCCACTGGTGTTCCTCCCGATCTCTGCGCATTTCACCGCTACACCGGGAATTCCGATTACCCCTCCGACTCTCAAGAAACGCAGTTTCAAGTGCAATTCAGAGGTTAAGCCCCTGCATTTCACACCTGACTTGCATCCCCGCCTACTCACCCTTTACACCCAGT
+
FFFFFFFFFFFFFFFFFFFFFFFFFFFF:FFFFF:FFFFFFFFF,FFFF:FFFF:FFFFFF:F:FFFFF:FFFFFFFFFFFFFFFFFFFFFFFFFFFFFFFFFF:FFF:FFFFFFFF:FFFFFFFFFFFFFFFF:FFFFFFFFFFFFFFFFFFF:FFFFFFFFFFFFF,FFFFFFFFFFF:FFFFFFFFFFFFFFFFFFF:FFFF:FFFFFFFFFFFFFFFFFFFFF:FFFFFFFFFFFF,FFFFFFFF,
@A00881:241:HJW2NDRXX:1:2130:22824:11146 2:N:0:CGAGAGAA+GATTGGAG
GGTAGCGGACTACTCGGGTATCTAATCCTGTTCGATACCCACGCCTTCGTGCTTCAGCGTCAGTCGGGCGCCGGTACGCTGCCTTCGCAATCGGAGTTCTGCGTGATATCTATGCATTTCACCGCTACACCACGCATTCCGCGTACTTCTCGCCCACTCAAGAACGACAGTTTCAACGGCTCGACGGGGTTGAGCGCCGCATTTTTACCGCTGACTTTCCGTTCCGCCTACGCACCCTTTAAACCCAATA
+
FFF,FFFFFFFFFFFFFFF:FFF:F:FFFFFFFFFFFFFFFFFFF:FFFFFFFFFFFFFFFFF:FFFFFFFFFFFFFFFFFFF:FFFFFFFFFFFFFFFFFFFFF,F,FFFFFFFFFFFFFFFFFFFFFFFFFFF:FFFFFFFF:FFF::FFFFF,F:FFFF,,FFFFFFFFFFFFF:FFFFFFFFFFFFFFFFF,FFFFFFF,FF,FFFFFF:FFFFFFFFF,FFFFFF:FFF:FFFFF,,:F:F::FF
@A00881:241:HJW2NDRXX:1:2130:32524:11569 2:N:0:CGAGAGAA+GATTGGAG
GGTAGCGGACTACCTGGGTATCTAATCCTGTTTGCTCCCCACGCTTTCGTGCCTCAGTGTCAGTACCAGTCCAGTAAGCCGCCTTCGCCACTGGTGTTCCTCCTAATATCTACGCATTTCACCGCTACACTAGGAATTCCGCTTACCTCTCCTGTACTCCAGCCTGACAGTTTCAAAAGCAGTCCGCGGGGTTGAGCCCCGGGTTTTCACTTCTGACTTGCCATGCCACCTACGCACCCTTTACACCCAG
+
FFFFFFFFFFFFFFFFFFFFFFFFFFFFFFFFFFFFFFFFFFFFFFFF:FFFFFFFFFFFFFFFFFFFFFFFFFFFFFFFFFFFFFFFFFFFFF:FFFFFFFFFFFFFFFFFFFFFFFFFFFFFFFFFFFFFFFFFFFFFFFFFFFFFFFF,FFFFFFFF:FFFFFFFFFFFFFFFFFF:FFFFFF:FFFF:FFFFFFFFFFF:FFFFFFFF:FFFF:FFFFFFFFFFFFF,FFFFF:FFFFFFFFF,FF
@A00881:241:HJW2NDRXX:1:2130:20410:11663 2:N:0:CGAGAGAA+GATTGGAG
GGTAGCGGACTACTTGGGTATCTAATCCTGTTTGCTCCCCACACTTTCGTGCCTCAACGTCAGTTACTGTCCAGAAAGTCGCCTTCGCCACTGGTGTTCCTCCTAATATCTACGCATTTCACCGCTACACTAGGAATTCCACTTTCCCCTCCAGCACTCAAGGGAAGTAGTTTTAGTTGCAGTTCCTCAGTTAAGCCGAGGGATTTCACAACTAACTTGCTTCTCCGTCTACGCACCCTTTACACCCAAT
+
FFFFFFFFFFFFFFFFFFFFFFFFFFFFFFFFFFFFFFFFFFFFFFFFFFFFFFFFFFFFFFFFFFFFFFFFFFFFFFFFFFFFFFFFFFFFFFFFFFFFFFFFFFFFFFFFFFFFFFFFFFFFFFFFFF,FFFFFFFFFFFFFFFFFFFFFFFFFFFFFFFFFF:FFFFFFFFFFFFF:FFFFFFFF:FFFFFFFFFFFFFFFFFFF:FFFFFFFFFFFFFFFFF:FFFFF,FFFFFFFFFFFFFFFFF
@A00881:241:HJW2NDRXX:1:2130:25003:12038 2:N:0:CGAGAGAA+GATTGGAG
GGTAGCGGACTACCCGGGTATCTAATCCTGTTTGCTCCCCACGCTTTCGTGCCTCAGTGTCAGTTACAGTCCAGCAGATCGCCTTCGCCGCCGGTGTTCTTCCCAATATCTACGCATTCCACCGCTACACTGGGAATTCCATCTGCCCCTCCTGCACTCAAGTTTTGCAGTTTTAGTAGTAGTTCCGAAGTTGAGCCCCGGGATTACGCTACTAACTTGCAAGACCACCTACGCACCCTTTACGCCCAGT
+
FFFFFFFFFFFFFFFFFFFFFFFFFFFFFFFFFFFFFFFFFFFFFFFFFFFFFFFFFFFFFFFFFFFFFFFFFFFFFFFFFFFFFFFFFFFFFFFFFFFFFFFFFFFFFFFFFFFFFFFFFFFFFFFFFFFFFFFFFFFFFFFFFFFFFFFFFFFFFFFFFFFFFFFFFFFFFFFFFFFFFFFFFFFFFFFFFFFFFFFFFFFFFFFFFFFFFFFFFFFFFFFFFFFFFFFFF:FFFFFFFFFFFFFFFF
@A00881:241:HJW2NDRXX:1:2130:31521:12430 2:N:0:CGAGAGAA+GATTGGAG
GGTAGCGGACTACACGGGTATCTAATCCTGTTCGATCCCCACGCTTTCGTGCCTCAGCGTCAGACAGAAGCCGGTATGCTGCCTTCGCAATCGGAGTTCTTCGCGATATCTAAGCATTTCACCGCTACACCGCGAATTCCGCATACTTCTCTTCCTCTCGAGCATCCCAGTTTCAACCGCTGGCCGGGGTTGAGCCCCGGGCTTTGACGGCTGACTTAAGACGCGGCCTACGCACCCTTTAAACCCAATA
+
FFFFFFFFFF:FFFFFFFFFFFFFFFFFFFFFFFFFFFFFFFFFFFFFFFFFFFFFFFFFFFFFFFFFFFFFFFFFFFFFFFFFFFFFFFFFFFFFFFFFFFFFFFFFFFFFFFFFF:FFFFFFFFFFFFFFFFFFFFFFFFFF,FFFFFFFFFFFFFFFFFFFFFFFFFFFFFFFFFFFFFFFFFF:FFFF:FFFFFFFFFFFFFFFFFFFFF:FFF:,FFFFFFFFF,::FFFFFF,:FFFFFFFFF,
@A00881:241:HJW2NDRXX:1:2130:32353:13182 2:N:0:CGAGAGAA+GATTGGAG
GGTAGCGGACTACGCGGGTATCTAATCCTGTTCGATCCCCACGCTTTCGTGCCTCAGCGTCAGACAGAAGCCGGTATGCTGCCTTCGCAATCGGAGTTCTTCGCGATATCTAAGCATTTCACCGCTACACCGCGAATTCCGCATACTTCTCTTCCTCTCGAGCATCCCAGTTTCGACCGCTGGCCGGGGTTGAGCCCCGGGCTTTGACGGCTGACTTAAGACGCGGCCTACGCACCCTTTAAACCCAATA
+
FFFFFFFFFFFFFFFFFFFFFFFFFFFF:FFFFFFFFFFFFFFFFFFFFFFFFFFFFFFFFFFFFFFFF:FFFFFFFFFFFFFFFFFFFFFFFFFFFFFFFFFFFFFFFFFFFFFFFFFFFFFFFFFFFFFFFFFFFFFFFFFFFFFFFFFFFFFFFFFFFFFFFFFFFFFFFF,FFFFFFFFFFFFFFFFFFFFFFFF:F:FFFFFFFFFFFFFFFF:FF:FFFFFFFFFFFFFFF:FF:FFFFFFF:,
@A00881:241:HJW2NDRXX:1:2130:32172:14278 2:N:0:CGAGAGAA+GATTGGAG
GGTAGCGGACTACGAGGGTATCTAATCCTGTTTGCTCCCCACACTTTCGTGCCTCAACGTCAGTCTCTGTCCAGAAAGTCGCCTTCGCCACTGGTGTTCCTCCTAATATCTACGCATTTCACCGCTACACTAGAAATTCCACTTTCCTCTCCAGTACTCAAGATAACCAGTCTTAGTAGCAATTCCCAAGTTGAGCCTGGGGTTTTCACTACTAACTTAATTTCCCGTCTACGCACCCTTTACACCCAAT
+
FFFFFFFFFFFFFFFFFFFFFFFFFFFFFFFFFFFFFFFFFFFFFFFFFFFFFFFFFFFFFFFFFFFFFFFFFFFFFFFFFFFFFFFFFFFFFFFFFFFFFFFFFFFFFFFFFFFFFFFFFFFFFFFFFFFFFFFFFFFFFFFFFFFFFFFFFFF:FFFFFFFFFFFFFFFFFFFFFFFFFFFFFFFFFFFFFFFFFFFFFFFFFFFFF:FFF,FFFFFFFFFFFFFFFFFFFFFFFFFFFFFFFFFFFF
@A00881:241:HJW2NDRXX:1:2130:21712:14418 2:N:0:CGAGAGAA+GATTGGAG
GGTAGCGGACTACCGGGGTATCTAATCCTGTTTGCTCCCCACGCTTTCGAGCCTCAGCGTCAGTTAATGTCCAGAAAGCCGCCTTCGCCTCTGGTGTTCCTCCTAATATCTACGCATTCCACCGCTACACTAGGAATTCCGCTTTCCTCTCCATCACTCAAGCTCAACAGTGTTTAAAGCCGTTCCAAGGTTAAGCCTTGGGATTTCACTCCTAACTTGTTGCGCCGCCTACGCTCCCTTTACGCCCAGT
+
FFFFFFFFFFFFFFFFFFFFFFFFFFFFFFFFFFFFFFFFFFFFFFFFFFFFFFFFFFFFFFFFFFFFFFFFFFFFFFFFFFFFFFFFFFFFFFFF:FFFFFFFFFFFFFFFF:FFFFFFFFFFFFFFFFF:,FFF:FFFF:FFFFFFFFFFF,FFFFFFFFFFFFFFFFF,FF,FF,FFF:FFFFFFF:FFFFFF,,FFFFF,FFFF,FF::FFF,F:FFFF:FFFFFFFFFF:FFFFFFFFFFFFFFF
@A00881:241:HJW2NDRXX:1:2130:29017:16141 2:N:0:CGAGAGAA+GATTGGAG
GGTAGCGGACTACAAGGGTATCTAATCCTGTTTGCTCCCCACGCTTTCGCGCCTCAGCGTCAGTTGTCGTCCAGCAAGCCGCCTTCGCCACTGGTGTTCCTCCTAATATCTACGCATTTCACCGCTACACTAGGAATTCCGCTTGCCTCTCCGATACTCAAGGACTACAGTTTCAAATGCAGCCCCGGGGTTGAGCCCCGGTATTTCACATCTGACTTGCAGTTCCGCCTACACGCCCTTGACACCCAGT
+
FF,:FFFFF:FF:FFFFFF:FFFFFFFFFF:FFFFF,F,FFFFFFFFFFFFFFFF:FFF:FFFFFFFFFFFF,FFFFFFFFFFFFF,FF:FFFFFFFFFFFFFFFFF:FFFF::,FFFFFFFFFFFFF:FF,:FF,FFF,FFFFFF:FF:FFFFFFFF,:FFFFFFF:FFFFFF:,,FFFFF,FFFFFFFF:FFFFFF:FF:FFFFF,FFFFFFF:FFFFFFFF,F,FFFFFFFFFFFF,,FF,FF,FFF
@A00881:241:HJW2NDRXX:1:2130:22101:16595 2:N:0:CGAGAGAA+GATTGGAG
GGTAGCGGACTACGAGGGTATCTAATCCTGTTTGCTCCCCACGCTTTCGAGCCTCAACGTCAGTTACAGTCCAGCAGGCCGCCTTCGCCACCGGTGTTCCTCCTGATATCTACGCATTTCACCGCTACACCAGGAATTCCGCCTGCCTCTCCTGCACTCCAGACCCGCAGTTTCCAGAGCAGTCCGGGGGTTGGGCCCCCGCCTTTCACTCCAGACTTGCCTGTCCGTCTGCGCTCCCTTTACACCCAGT
+
FFFFFFFF:FFFFFFFFFFFFFFFFFFFFFFFFFFFFFFFFFFFFFFFFFFFFFFFFFFFFFFFFFFFFFFFFFFFFFFFFFFFFFFFFFFFFFFFFFFFFFF:FFFFFF:FFFFFF,FFFFFFFFFFFFFFFFF::FFFFFFFFFFFF,F:FFF:FFFFFFFFFFFFFFF:FFFFFFFF,FFFFFFFFFFFFFFFFFFFF:F,FFFFFFFF,FFFF:FFFFFFFFFFFFF:FFFFFFF,FFFFFF:FFF
@A00881:241:HJW2NDRXX:1:2130:29432:16892 2:N:0:CGAGAGAA+GATTGGAG
GGTAGCGGACTACACGGGTATCTAATCCTGTTTGCTCCCCACGCTTTCGAGCCTCAACGTCAGTTACAGTCCAGTAAGCCGCCTTCGCCACCGGTGTTCCTCCTAATATCTACGCATTTCACCGCTACACTAGGAATTCCGCTTACCTCTCCTGCACTCCAGACTGACAGTTTCCAAAGCAGTCCGGGGGTTGGGCCCCCGCATTTCACTTCAGACTTGCCTCTCCGTCTGCGCTCCCTTTACACCCAGT
+
FFFFFFFFFFFFFFFFFFFFFFFF:FFFFFFFFFFFFFFFFFFFFFFFFFFFFFFFFFFFFFFFFFFFFFFFFFFFFFFFFFFFFFFFFFFFFFFFFFFF:FFFFFFFFFFFFFFF:FFFFFFFFFFFFFFFFFFFFFFFFFFFFFFFFFFFFFFFFFFFFFFF:FFFFFFF:FFFFF:FFFFFFFFFFF,FFFFFFFFF:FF,FFFFFFFFFFFFFFFFFFFFFF,:FFFFFFFFFFFFF:FFFFF,FF
@A00881:241:HJW2NDRXX:1:2130:31855:17206 2:N:0:CGAGAGAA+GATTGGAG
GGTAGCGGACTACAAGGGTATCTAATCCTATTTGCTCCCCACGCTTTCGGGACTGAGCGTCAGTTGCAGGCCAGATCGTCGCCTTCGCCACTGGTGTTCCTCCATATATCTACGCATTTCACCGCTACACATGGAATTCCACGATCCTCTCCTGCACTCTAGCTGCCTGGTTTCTATGGCTTACTGAAGTTAAGCTTCAGGCTTTCACCACAGACCCTTGCTGCCGCCTGCTCCCTCTTTACGCCCAATA
+
FF,,FFFFFFFFFFFFFFF,FFFFFFF:FFFFFFFFFFFFFFFFFFFFFFFFFFFFFFFFFFFFFFFFFFFFFFFFFFFFFFFFFFFFFFFFFFFFFF:FFFFFFFFFFFF:FFFFFFFFFFFFFFFFFFFFFFFFFFF:FFFFFFFFFFFFFFF:FFF,FFFF:FFFFFFFFFFFFFFFFFFFFFFFFFFFFFFFFFF:,FFFFFFFFFFFF::FFFFFF:FFFFFFFF:FFFF:FFFFFFFF,FFFFF
@A00881:241:HJW2NDRXX:1:2130:26901:17268 2:N:0:CGAGAGAA+GATTGGAG
GGTAGCGGACTACGTGGGTATCTAATCCTGTTCGATCCCCACGCTTTCGTGCCTCAGCGTCAGACAGAAGCCGGTATGCTGCCTTCGCAATCGGAGTTCTTCGCGATATCTAAGCATTTCACCGCTACACCGCGAATTCCGCATACTTCTCTTCCTCTCGAGCATCCCAGTTTCAACCGCTGGCCGGGGTTGAGCCCCGGGCTTTGACGGCTGACTTAAGACGCGGCCTACGCACCCTTTAAACCCAATA
+
FFFFFFFFFFFFFFFFFFFFFFFFFFFFFFFFFFFFFFFFFFFFFFFFFFFF:FFFFFFFFFFFFFF:FFFFFFFFFFFFFFFFFFFFFFFFFFFFFFFFFFFFFFFFFFFFFFFFFFFFFFFFFFFFFFFFFFFFFFFFFFFFFF:FFFFFF,FFFFFFFFFFFFFFFFFFFFFFFFFFFFFFFFFFFFFFFF:FFFFFFFFFFFFFFFFFFF:FFFFFFFFFFFFFFFFFFFFFFFFF,,FFFFFFFF
@A00881:241:HJW2NDRXX:1:2130:12310:17644 2:N:0:CGAGAGAA+GATTGGAG
GGTAGCGGACTACGGGGGTATCTAATCCCATTTGCTACCCTGGCTTTCGTTCCTCAGCGTCAATTACGGCCCAGTAAAGCGCTTACGCCACCGATGTTCCTCCTGATATCTAAGCATTTCACCGCTACACCAGGAATTCCCTTTACCTCTACCGCATTCTAGCTCGCAAGTCTCCAGTGCCCTACAGTCGTTGAGCCTCTGCCTTTAACACCAGACTTTACGTGCCGCCTCCGAACTCTTTACGCCCAAT
+
FFF,FFFF:,FFFFFFFFFFFFFFFFFF:,FFFFFFFFFFFFFFFFFFFFFFFFFFFFFFF::FFFFFF,FFFFFFF:FFFFFFFFFFFFF:F,FF,:FFFF:FFFFFFFFFFFFF:FFFFFFFFFFF,FFFFF,:FFF,FFFF:FFFFF,::FFF:F:F:FFFFF,:FFF,F:::FFF::,FF::F,,FF:F:FF,F,FF:FF:F,,,,,FFF:F,FFFF,::F,FFFF,,:,,:,,F,FF,FFFF:,F
@A00881:241:HJW2NDRXX:1:2130:15854:18677 2:N:0:CGAGAGAA+GATTGGAG
GGTAGCGGACTACCCGGGTATCTAATCCTGTTTGCTCCCCACGCTTTCGAGCCTCAGCGTCAGTAAAAGCCCAGTAAGCCGCCTTCGCCACTGATGTTCCTCCATATATCTACGCATTTCACCGCTACACATGGAATTCCGCTTACCTCTACTTCACTCAAGAATCACAGTTTCAAATGCAGGTTATGAGTTGAGCCCAGAATTTTCACATCTGCCTTGCAATCCCGCCTACACTCCCGTTACACCCAGT
+
FF:,FFFFFFF,FFFFFFFFFFFFFFFFFFFFFFFFFFFF:FFFFFFFFFFFFFFFFFFFFFFF:F:FFFFFFF:FFFFFFF,:FFF:FFFFFFFFFFFFFFFFFFFFFFFFFFF,F,:FFFFFFFFFFFF,FFF:FFFFFFFFFFFFFFFFFFFFFF::FFF::FFFFFF,FF:F,FFFFFFFFFFF,FFFFFFFFFF,,F,FFFFFFFFFFF,:F:FFF,F:F:FFFFFF:FF,FF:,F:FFFFFFF,
@A00881:241:HJW2NDRXX:1:2130:24975:18912 2:N:0:CGAGAGAA+GATTGGAG
GGTAGCGGACTACATGGGTATCTAATCCTGTTTGCTCCCCACGCTTTCGCGCCTCAGCGTCAGTTGTCGTCCAGCAAGCCGCCTTCGCCACTGGTGTTCCTCCGTATATCTACGCATTTCACCGCTACACACGGAATTCCGCTTGCCTCTCCGATACTCAAGATAGACAGTTTCAAATGCAGTTTCCGGGTTGAGCCCGGAGATTTCACATCTGACTTGCCTACCCGCCTACGCGCCCTTTACACCCAGT
+
FF,FFFFFFFF:F:FFFFFFFFFFFFFFFFFFFFFFFFFFFFFFFFFFFFFFFFFFFF:FFFFFFFFFFFFFFFFFFFFFFFFFFFFFFFFFFFFFFFFFFFFFFFFFF:FFFFFF,FFF,FFFFFFFFF,FFFFFFFF:FFFFF:FFFFFFFFFFFFFFFFFFFFF,FF,FFFFFFFFFFFFFFFFFFFFFFFF,FFF::FFFFFFFFF:F:::FFFFF,:F,FFFFFFFF,FFF:F:FFF,,FFFFFF
@A00881:241:HJW2NDRXX:1:2130:22408:18944 2:N:0:CGAGAGAA+GATTGGAG
GGTAGCGGACTACTCGGGTATCTAATCCTGTTCGATCCCCACGCTTTCGTGCCTCAGCGTCAGACAGAAGCCGGTATGCTGCCTTCGCAATCGGAGTTCTTCGCGATATCTAAGCATTTCACCGCTACACCGCGAATTCCGCATACTTCTCTTCCTCTCGAGCATCCCAGTTTCAACCGCTGGCCGGGGTTGAGCCCCGGGCTTTGACGGCTGACTTAAGACGCGGCCTACGCACCCTTTAAACCCAATA
+
FFFFFFFFFFFFFFFFFFFFFFFFFFFFFFFFFFFFFFFFFFFFFFFFFFFFFFFFFFFFFFFFFFFFFFFFFFFFFFFFFFFFFFFFFFFFFFFFFFFFFFFFFFFF:FFFFFFFFFFFFFFFFFFFFFFFFF,F:FFFFFF:FF,FFFFFFFFFFFFFFFFFFFFFFFFFFFFFFFFF:FFFFFFFFFFFFFFFFFFFFFFFFFFFFFFFFF:FFFFFFFFF:FFF,FFFFFFFFFFF,F,FFFFFFF
@A00881:241:HJW2NDRXX:1:2130:27154:19554 2:N:0:CGAGAGAA+GATTGGAG
GGTAGCGGACTACATGGGTATCTAATCCTGTTTGCTCCCCACGCTTTCGAGCCTCAACGTCAGTAACACTCCAGTAAGCCGCCTTCGCCAATGGTGTTCCTCCTAATATCTACGCATTTCACCGCTACACTAGGAATTCCGCTTACCTCTCCTGCAATCCAGAATCACAGTTTCCAAGGCAGTCCTCGGGTTGAGCCCCCGCCTTTCACTTCAGACTTGACTTTCCGTCTACGATCCCTTTAAACCCAGT
+
FF:FFFFFFFFFFFFF:FFFFFFFFFFFFFFF:F,FFFFFFFF:FFFFF:FFFFFF,FFFFF:F,FF,,FF,:FFFFFF,FFFFFFFF,F,,:FFFFFF:,,,FFFFFFFFFFFFFF:F,FFFFFFFFFFFF:,FFFFFFFFFFFFFFFF,:FFFF,FF,FFFF,,:FFFF:FF,:,,,F:::,F,,:FFFF,FF:FFF,,F:FFFF:FFFF,:,FFF:F,FFFF,F,FFF,,F,F:,F,F:FFFF,FFF
@A00881:241:HJW2NDRXX:1:2130:23647:19711 2:N:0:CGAGAGAA+GATTGGAG
GGTAGCGGACTACACGGGTATCTAATCCTGTTCGCTCCCCACGCTTTCGTGCCTCAACGTCAGATATAGTTTGGTAAGCTGCCTTCGCAATCGGTGTTCTGTATGATCTCTATGCATTTCACCGCTACACCATACATTCCGCCTACCGCAACTACTCTCTAGCTCAACAGTATCAGAGGCAATTCCGGAGTTGAGCCCCGGCATTTCACCTCTAACTTATCAAACCGCCTACGCACCCTTTAAACCCAAT
+
FFFFFFFFFFFFFFFFFFFFFFFFFFFFFFFFFFFFFFFFFFFFFFFFFFFFFFFFFFFFFFFFFFFFFFFFFFFFFFFFFFFFFFFFFFFFFFFFFFFFFFFFFFFFFFFFFFFFFFFFFF:FFFFFFFFFFFFFF:FF:FFFFFFFFFFFF:FFFFFFFFFFFF:FFFFFFFFFFFFFFFFFFFFFFFFFFFFFFFFFFFFFFFFFFFFFFFFFF:FFFFFFFFFFFFFFFFFFFFFFFFFFFFFFFF
@A00881:241:HJW2NDRXX:1:2130:24343:19946 2:N:0:CGAGAGAA+GATTGGAG
GGTAGCGGACTACCAGGGTATCTAATCCTGTTTGCTCCCCACGCTTTCGAGCCTCAGTGTCAGTTGCAGTCCAGTAAACCGCCTTCGCCTCCGGTGTTCTTCCTAATATCTACGCATTTCACCGCTACACTAGAAATTCCGTTTACCCCTCCTGCACTCTAGTCAACCAGTTTTAAATGCAATTCCAGAGTTGAGCCCTGGGCTTCCACACCTAACTTAATTGACCACCTACGCTCCCTTTACGCCCAGT
+
FFFFFFFFFFFFFFFFFFFFFFFFFFFFFFFFFFFFFFFF:FFFFFFFFFFFFFFFFFFFFFFFFFFFFFFFFFFFFFFFFFF:FFFFFFFFFFFFFFFF,FFFFFFFFFFFFFFFFFFFFFFFFFFFFFFFFFFFFFFFFFFFFFFFFFFFFFFFFFFFFFFFFFFFFFFFFFFFFFFFFFFFF:FFFFFFFFFFFFFFFFFFFFF:FF:FFF,FFFFF,FFFFFFFFFFFFFFFFFFFFFFFFFFFFF
@A00881:241:HJW2NDRXX:1:2130:17906:20008 2:N:0:CGAGAGAA+GATTGGAG
GGTAGCGGACTACGGGGGTATCTAATCCTGTTTGCTCCCCACACTTTCGTGCCTCAACGTCAGTTTCTGTCCAGAAAGTCGCCTTCGCCACTGGTGTTCCTCCTAATATCTACGCATTTCACCGCTACACTAGAAATTCCACTTTCCTCTCCAGTACTCAAGAACTGCAGTCTTAGTAGCAATTCCAAAGTTGAGCCTTGGCATTTCACTACTAACTTACAATCCCGTCTACGCACCCTTTACACCCAAT
+
F:FFFFFFFFFFFFFFFFFFFFFFFFFFFFFFFFFFFFFFFFFFFFFFFFFFFFFFFFFFFFFFFFFFFFFFFFFFFF:FFFFFFFFFFFFFFFFFFFFF:FFFFFFFFFFFFFF:FFFFFFFFF:FFFFF,F,,,FFFFFFFFFFFFFFFFFFFFFFFFFFFFFFFFFFFFFFFFF:FFFFFFFFFFFFFFFFFFFFFFF:F:FFFFFFFFFFFFFFFFFFFF,F,FFFFFFFFF:FFFFFFFFFFFFF
@A00881:241:HJW2NDRXX:1:2130:11858:20087 2:N:0:CGAGAGAA+GATTGGAG
GGTAGCGGACTACTGGGGTATCTAATCCTGTTTGCTACCCACACTTTCGTGCCTCAGCGTCAGTTAAAGCCCAGGCGGCCGCCTTCGCCACTGGTGTTCTTCCATATCTCTACGCATTTTACCGCTACACATGGAGTTCCGCCGCCCTCTCCTGTACTCAAGTTCTCCAGTCTCATCAGCCAACAGAAGTTAAGCTTCTGCCTTTCACTCATGACTTGAAGAACCGCCTGCTCACCCTTTACGCCCAATC
+
FFFFFFFFFFFFFFFFFFFFFFFFFFFFFFFFFFFFFFFFFFFFFFFFFFFFFFFFFFFFFFFFFFFFFFFFFFFFFFFFFFFFFFFFFFFFFFFFFFF:FFFFFFFFFFFFFFF:FFFFFFFFFFFFFFFFFFFFFFFFFFFFFFFFFFFFFFFFFFFFFFFFFFFFFFFFFFFFFFFFFFFFFFFFFFFFFFFFFFFFFFFFFF:FFFFFFFFFFF,FFFFFFFFFFFFFFFFFFFFFFF:F:FFFFF
@A00881:241:HJW2NDRXX:1:2130:24108:21480 2:N:0:CGAGAGAA+GATTGGAG
GGTAGCGGACTACTGGGGTATCTAATCCTGTTTGATCCCCACGCTTTCGTGCTTCAGCGTCAGTTGAGCGCCGGTATGCTGCCTTCGCAATCGGAGTTCTGCGTGATATCTATGCATTTCACCGCTACACCACACATTCCGCATACTTCTCGCTCACTCAAGTCGACCAGTTTCAACGGCTCGAAGAGGTTGAGCCTCTCAATTTTACCGCTGACTTGACCGACCGCCTACACACCCTTTAAACCCAATA
+
FFFF:FFFFFFFFFFFFFFFFFFFFFFFFFFFFFFFFFFFFFFFFFFFFFFFFFFFFFFFFFFFFFFFFFFFFFF:FFFFFFFFFF:FFFFFFFF:FFFFFFFFFFFFFFF,FFFFFFFFFFFFFFFFFFFFFFFFFFFF,FFFFFFFFFFFFFFFFFFFFFFFFFFF:F,FFFF,FFFFF:FFFFF:FFFFFFFFFFFFFFFFFFFFF:FFFFFFFFFFFFFFFFFFF:F:F,FFFFFFFFFF,FFFF:
@A00881:241:HJW2NDRXX:1:2130:18421:21652 2:N:0:CGAGAGAA+GATTGGAG
GGTAGCGGACTACTCGGGTATCTAATCCTGTTTGCTCCCCACGCTTTCGAGCCTCAACGTCAGTTACGGTCCAGTAAGCCGCCTTCGCCACCGGTGTTCCTCCTGATATCTACGCATTTCACCGCTACACCAGGAATTCCGCTTACCTCTCCCGCACTCCAGCCGGGCAGTTTCCAAAGCAGTTCCGCGGTTGAGCCGCGGGCTTTCACTCCGGACTTGCCCTGCCGTCTGCGCTCCCGTTACACCCAGT
+
FF,,FFFFF:FFFFFFFFFFFFFFFFFFFFFFFFFFFFFFFFFFFFFFFFF:FFFFFFFFFFF:FFFFFFFFFFFFFFFFFFFFFFFFFFFFFFFFFFFFFFFFFFFFFFFFFFFFF:FFFFFFFFFFF:F,FFFFFFFFFFFFFFFFFFFFFFFFFFFFFFFFFFFF:FFFFFFFFFF:FFFFFFFFFFFFF:FFFF:FFFFFF:F:FFFFFF:FFFFFF:FFFFFFFFFFFFFFFF,FF,FFFFFFFF
@A00881:241:HJW2NDRXX:1:2130:32235:22435 2:N:0:CGAGAGAA+GATTGGAG
GGTAGCGGACTACAAGGGTATCTAATCCTGTTTGCTCCCCACGCTTTCGAGCCTCAGCGTCAGTTACAGTCCAGCAGGCCGCCTTCGCCACTGGTGTTCCTCCTAATATCTACGCATTTCACCGCTACACTAGGAATTCCGCCTGCCTCTCCTGCACTCCAGCCTGACAGTTTCCAATGCACTCCCGGGGTTGGGCCCCGGCCTTTCACATCGGACTTGCCATGCCGCCTGCGCTCCCTTTACACCCAGT
+
FF:,FFFFFFFFFFFFF:FFFFF:FF:FFFF:FFFFFFFFFFFFFFFFFFFFFFFFFFFFFFFFFFFFFFFFFFFFFFFFFFFFFFFFFFFFFFFFFFF:F:FFFFFFFFFFFFFFFFFFFFFFFFFFFFFFFFFFFFFFFFFFFFFFFFFFFFFFFFFFFFFFFFFFFFFFFFFFFFFFFFFF,FFFF:FFFFFF:FFFFFFFFFFFFFFFFFFFFFFFFFFFFFFFFFFFFFFFF:FFFF,FFFFFFF
@A00881:241:HJW2NDRXX:1:2130:23095:22639 2:N:0:CGAGAGAA+GATTGGAG
GGTAGCGGACTACCAGGGTATTTAATCCTGTTCGATCCCCACGCTTTCGTGCCTCAGCGTCAGACAGAAGCCGGTATGCTGCCTTCGCAATCGGAGTTCTTCGCGATATCTAAGCATTTCACCGCTACACCGCGAATTCCGCATACTTCTCGCCCACTCAAGAACGACAGTTTCAACGGCTCGACGGGGTTGAGCCCCGCATTTTTACCGCTGACTTTCCGTTCCGCCTACGCACCCTTTAAACCCAATA
+
:FFFFFFFFFFFFFFFFFFFFFFFFFFFFFFFFFFFFFFFFFFFFFFFFFFFFFFFFFFFFFFFFFFFFFFFFFFFFFFFFFFFFFFFFFFFFFFFFFFFFFFFFFFFFFFFFFFFFFFFFFFFFFFFFFFFFFFFFFFFFFFFFFFFFFFFFFFFFFFFFFFFFFFF:FFFFFFFFFFFFFFFFFFFFFFFFFFFFFFFFFFFFFFFFFFFFFFFFFFFFFFFFFFFF:FFFFFFFFFFFFFFFFF,:F
@A00881:241:HJW2NDRXX:1:2130:24126:22670 2:N:0:CGAGAGAA+GATTGGAG
GGTAGCGGACTACATGGGTATCTAATCCTGTTTGCTCCCCACGCTTTCGTACCTCAGTGTCAGTTACAGTCCAGAAAGCCGCCTTCGCCACTGGTGTTCCTCCTAATATCTAAGCATTTCACCGCTACACTAGGACTTCCGCTTTCCTCTCCTGCACTCAAGTCTTGCAGTTCGCAAGGCTTACAATGGTTAAGCCACTGCCTTTCACCCCGCGCTTACAAAACCACCTACGTACTCTTTACGCCCAATA
+
FF,,FFFFFFF:F,FFFFFFFFF,F,F:FFFFFFFFFFFFFFFFF:FFFFFFFFFFFFFFFFFFFFFFFFFFFFFFFFFFFFFFFFFFFFFFFFFFFFFFFFFFFFFFFFFFFFF:FFFFFFFFFFFFFFF,FFF,FFFFFF:FFFFFF:FFFFF:FFFFFFFFFFFFFFFFFFFFFFFFFFFFF:FFFFFFFFFF:F:FFF,FFF:FFFFFFFFFF,F,F:,FF:FF:,FF,F:FFF,FFFFFF:F,:,
@A00881:241:HJW2NDRXX:1:2130:30572:23531 2:N:0:CGAGAGAA+GATTGGAG
GGTAGCGGACTACGTGGGTATCTAATCCTGTTTGCTCCCCGCACTTTCGTGCCTCAGCGTCAGTAGGGCGCCGGAAGGCTGCCTTCGCAATCGGGGTTCTGCGTGATATCTATGCATTTCACCGCTACACCACGCATTCCGCCTTCTTCTCGCCCACTCAAGGCCCCCAGTTTCAACGGCCGGACGGGGTTGAGCCCCGAATTTTTAGCGCTGACTTAATAGCCCGCCTACGCACCCTTTAAACCCCATA
+
FF::FFFFFFFFFFFFFFFFFFFFFFFFFFFFFFFFFFFFFFFFFFFFFFFFFFFFFFFF:FF:FFFFFFFFFF:FF:FFF:FFFFFFFFFFFFFFFFFFFFFFFFF,F:FFFFFF,FFF,FFFFFF,F,FF:FF:F:FFFF:FFFFFFFFFF,F:FFFFFFFF:FFFFF:FF::,FFFFFFFFF:FFFFFF:F:FF,F:,FFF:F,,,FFFF:FFF,F,:FF:FFFFFFFFFF:F:FF,F,F::F,:FF
@A00881:241:HJW2NDRXX:1:2130:26323:23750 2:N:0:CGAGAGAA+GATTGGAG
GGTAGCGGACTACTCGGGTATCTAATCCTGTTTGCTCCCCACGCTTTCGTGCCTCAGTGTCAGTTACAGTCCAGTAAACCGCCTTCGCCGCTGGTGTTCTTCCTAATATCTACGCATTCCACCGCTACACTAGGAATTCCGTTTACCCCTCCTGCACTCAAGCCCAACAGTTTTAGTAGTAGTTCCGAAGTTGAGCCCCGGAATTACGCTACTAACTTGCTAAGCCACCTACGCACCCTTTACGCCCAGT
+
FFFFFFFFFFFFFFFFFFFFFFFFFFFFFFFFFFFFFFFFFFFFFFFFFFFFFFFFFFFFFFFFFFFFFFFFFFFFFFFFFFFFFFFFFFFFFFFFFFFFFFFFFFFFFFFFFFFFFFFFFFFFFFFFFFFFFFFFFFFFF:FFFFFFFFFFFFF:FFFFFFFFFFFFFFFFFFFFFFFFFFFFFFFF,FFFFFFFFFFFFFFFFFFFFFFFFFFFFFFFFFFFFFFFFFFFFFFFFFFFFFFFFFFFFF
@A00881:241:HJW2NDRXX:1:2130:29803:23923 2:N:0:CGAGAGAA+GATTGGAG
GGTAGCGGACTACCTGGGTATCTAATCCTGTTTGCTCCCCACGCTTTCGAGTCTCAGCGTCAGTTATCGTCCAGTAAGCCGCCTTCGCCACTGGTGTTCCTCCTAATATCTACGCATTTCACCGCTACACTAGGAATTCCACTTACCTCTCCGATACTCTAGTTGAACAGTTTCAAAAGCAGTCCCATGGTTAAGCCTTGGGCTTTCAATTCTGTCTTGCAGCGCCGCCTGCGCTCCCTTTACACCCAGT
+
FFF,F,FFFFFFFFFFFFFFFFFFFF:FFF,FFFFFFFFFF:FF:,:,FFFFFFFF:FFFFFFFFF::F:F:FFFF,FFF,FFF::FFFF:,FF,::FFF:,FF,FF:FF,FF,FF:FF:F:F:FFFF:,,FF:FFFFF,,FFFF::FFFFFFFF:FFFFF:FFFF,F,:FF,,:F,FF,F:F:F,FFF:FFF:FF:FFFFF::FF,,,FFFFF,FFFFFFFF:FFFFFFF,FFFF,FF,F:F:FFFFF,
@A00881:241:HJW2NDRXX:1:2130:25292:24032 2:N:0:CGAGAGAA+GATTGGAG
GGTAGCGGACTACACGGGTATCTAATCCTGTTTGCTCCCCACGCTTTCGAGCCTCAACGTCAGTTACAGTCCAGTAAGCCGCCTTCGCCACTGGTGTTCCTCCTAATATCTACGCATTTCACCGCTACACTAGGAATTCCACTTACCTCTCCTGCACTCCAGCCATACAGTTTCCAAAGCAGTTCCGGGGTTGAGCCCCGGGATTTCACTTCAGACTTGCATCGCCGTCTACGCTCCGTTTACACCCAGT
+
FF,FFFFFFFFFFFFFFFF:FFFFFFFFFFFFFFFFFFFFFFFFFFFFFFFF:FFF:FF:FFF:FFF:F:FFFFF:FFFFFFFFFFFF,,FFFFFFFFFFFFFFFFF:FFFFFFFFFFFFFFFFFFFF,FFFFF:FFF::FF,::F:FFFFFFF,,FF:FFFFFFF:F:FFFFF:FFFFFFFFFFFFFFFF,FFFFFFFFFF,FF,,,:F:FFFF:FFFFFFFFFFFF::FFFFFF:FFFF:FFFFF,FF
@A00881:241:HJW2NDRXX:1:2130:31575:24361 2:N:0:CGAGAGAA+GATTGGAG
GGTAGCGGACTACGTGGGTATCTAATCCTGTTTGCTCCCCACGCTCTCGCGCCTCAGCGTCAGTTGTCGTCCAGCAATCCGCCTTCGCCACTGGTGTTCTTCCGTATATCTACGCATTTCACCGCTACACACGGAATTCCGATTGCCTCTCCGATACTCAAGACCGGCAGTTTCAAATGCAGGCTATGGGTTAAGCCCATAGTTTTCACATCTGACTTGTCAGCCCGCCTACGCGCCCTTTACACCCAGT
+
FFFFFFFFFFFFFFFFFFFFFFFFFFFF:FFFFFFFFFFFFFFFFFFFFFFFFFFFFFFFFFFFFFFFFFFFFFFF:FFFFFFFFFFFFFFFFFFFFFFFFFFFFFFFFFFFFFFFFFFFFFFFFFFFFFFFFFF,FFFFFFFFFFFFFFFFFFFFFFFFFFFFFFFFFFFFFFFFFFFFFFFFFFFFFFFFFFFFFFF:FFFFFFFFFFFFFFFFFFFFFFFFFFFFF:FFFFFFFF:FFFFFF,FFFF
@A00881:241:HJW2NDRXX:1:2130:26693:24455 2:N:0:CGAGAGAA+GATTGGAG
GGTAGCGGACTACTAGGGTATCTAATCCTGTTTGCTCCCCACGCTTTCGAGCCTCAGCGTCAGTTAAAGCCCAGTAAGCCGCCTTCGCCACTGATGTTCCTCCTAATATCTACGCATTTCACCGCTACACTAGGAATTCCGCTTACCTCTACTTCACTCAAGAATTACAGTTTCAAATGCAGTTCAGGGGTTAAGCCCCTACATTTCACATCTGACTTGCAACCCCGCCTACGCTCCCTTTACACCCAGT
+
FFFFFFFFFFFFFFFFFFFFFFFFFFFFFFFFFFFFFFFFFFFFFFFFFFFFFFFFFFFFFFFFFFFFFFFFFFFFFFFFFFFFFFFFFFFFFFFFFFFFFFFFFFFFFFFFFFFFFFFFFFFFFFFFFFFFFFF:FFFFFFFFFFFF:FFFFFFFFFFFFFFFFFFFF:FFFFFFFFFFFFFFFFFFFFFFFFFFFFFF:FFFFFFFFFFFFFFFFFFFFFFFFFFFFFFFFFFFFFFFFFFFFFFFFF
@A00881:241:HJW2NDRXX:1:2130:26205:24925 2:N:0:CGAGAGAA+GATTGGAG
GGTAGCGGACTACAGGGGTATCTAATCCTGTTCGATCCCCACGCTTTCGTGCTTCAGCGTCAGTCTCGCTATGGTATGCTGCCTTCGCAATCGGGGTTCTGCGTGATATCTATGCATTTCACCGCTACACCACGCATTCCGCATACCTCTTCCGAACTCCAGTCCCGCAGTTTCAATGGCAAGCGCACGGTTAAGCCGCACGTTTTCACCGCTGACTTGCGGGTCCGCCTACGCACCCTTTAAACCCAAT
+
FFFFFFFFFFFFFFFFFFFFFFFFFFFFFFFFFFFFFFFFFFFFFFFFFFFFFFFFFFFFFFFFFFFFFFFFFFFFFFFFFFFFFFFFFFFFFFFFFFFFFFFFFFFFFFFFFFFFFFFFFFFFFFFFFFFFFFFFFFFFFFFFFFFFFFFFFFFFFFFFFFFFFFFFFFFFFFF:FFFFFFFFFFFFFFFF:FFFFFFFFFFFFFFFFFFFFFFFFFFFFFFFFFFFFFFFFFFFFFFFFFFFFFFF:F
@A00881:241:HJW2NDRXX:1:2130:26313:24987 2:N:0:CGAGAGAA+GATTGGAG
GGTAGCGGACTACTAGGGTATCTAATCCTGTTTGCTACCCACACTTTCGTGCCTCAATGTCAGTTATCGTCCAGAAAGTCGCCTTCGCCACTGGTGTTCCTCCTAATATCTACGCATTTCACCGCTACACTAGGAATTCCACTTTCCTCTCCGACACTCAAGGGAAGTAGTTTTGGTTGCAGTTCCTCAGTTAAGCCGAGGGATTTCACAACCAACTTGCTCCTCCCTCTACGCACCCTTTACACCCAAT
+
FFFFFFFFFFFFFFFFFFFFFFFFFFFFFFFFFFFF:FFFFFFFFFFFFFFFFFFFFFFFFFF:FFFFFFFFFFFFFFFFFFFFFFFFFFFFFFFF:FFFFFFFFFFFFFFFFFF:FFFFFFFFFFFFFFFFFFF:FFFFFFFFFFFFFFFFFFFFFFFFFFFFFFFFFF:FFFFFFFF:FFFFFFFFFFFFFF,FF:F:FFFFF:FFFFFFFFFFFFFFFFFFF:,FFFFF:F:FFFF,:FF:F:FFFF
@A00881:241:HJW2NDRXX:1:2130:20238:25927 2:N:0:CGAGAGAA+GATTGGAG
GGTAGCGGACTACCGGGGTATCTAATCCTGTTCGATCCCCACGCTTTCGTGCCTCAGCGTCAGACAGAAGCCGGTATGCTGCCTTCGCAATCGGAGTTCTTCGCGATATCTAAGCATTTCACCGCTACACCGCGAATTCCGCATACTTCTCTTCCTCTCGAGCATCCCAGTTTCAACCGCTGGCCGGGGTTGAGCCCCGGGCTTTGACGGCTGACTTAAGACGCGGCCTACGCACCCTTTAAACCCAATA
+
FFFFFFFFFFFFFFFFFFFFFFFFFFFFFFFFFFFFFFFFFFFFFFFFFFFFFFFFFFFFFFFFFFFFFFFFFFFFFFFFFFFFFFFFFFFFFFFFFFFFFFFFFFFFFFFFFFFFFFFFFFFFFFFFFFFFFFFFFFFFFFFFFFFFFFFFFFFFFFFFFFFFFFFFFFFFFFFFFFFFFFFFFFFFF:FFFFFFF:FFFFFFF:FFF:FFFFFFFFFFFFFFFFFFFFFFFFFFFFFF,FFFFFFFFF
@A00881:241:HJW2NDRXX:1:2130:23845:26162 2:N:0:CGAGAGAA+GATTGGAG
GGTAGCGGACTTACAAGGGTATCTAATCCTGTTTGCTCCCCACGCTTTCGCGCCTCAGCGTCAGTTAATGTCCAGCAGGCCGCCTTCGCCACTGGTGTTCCTCCGTATATCTACGCATTTCACCGCTACACACGGAATTCCGCCTGCCTCTCCATCACTCAAGAACCACAGTTTCAAATGCAGGTCCAGGGTTAAGCCCTGAAATTTCACATCTGACTTGCAGTCCCGCCTACACGCCCTTTACACCCAG
+
FFFFFFFFFFFFFFFFFFFFFFFFFFFFFFFFFFFFFFFFFFFFFFFFFFFFFFFFFFFFFFFFFFFFFFFFFFFFFFFFFFFFFFFFFFFFFFFFFFFFFFFFFFFF,FFFFFFFF:FFF:FFFFFFFFFFFFFF,FFFFFFFFFF:FFFFFFFFFFFFFFF:FFFFFFFFFFFFFFF:FFFFFFFFFFFFF:FFFF:FFFFFFFFFFF,FFFFFFFFFFFFFFFFFFFFFFFFFFFFF,FFFFFFFFF
@A00881:241:HJW2NDRXX:1:2130:27073:26177 2:N:0:CGAGAGAA+GATTGGAG
GGTAGCGGACTACCTGGGTATCTAATCCTGTTTGCTCCCCACACTTTCGCGCCTCAACGTCAGTTTTGGTCCAGAAAGCCGCCTTCGCCACTGGTGTTCCTCCTAATATCTACGCATTTCACCGCTACACTAGGAATTCCGCTTTCCTCTCCCATACTCAAGTTTGACAGTTTTAGTTGCAGTTCCTAAGTTAAGCTCAGGGATTTCACAACTAACTTGCCATACCGTCTACGCGCCCTTTACACCCAAT
+
FF,,FFFFFF:FFFFFFFF:FFFFFFFFFFF:FFFFFFFFFFFFFFFFFFFFFFFF:FFFF,FFFFFFFF:FFFFF,FFFFFFFFFFFFFFFFFFFFFFF,FFFFFFFFFFFFFFFFF,FFFFFFFFFFFFFFFFFFFFFFF,FFFF:FFFFFFFFFFFFFF:FFFFFFF,FFFFF:FF:FFFF,:FF:FFF,FFFFFFFFF:FFFFF:FFFFFFFFF:FFFFFFFFFFFFF:FFFFF,F:,,:FFFF,F
@A00881:241:HJW2NDRXX:1:2130:27353:26381 2:N:0:CGAGAGAA+GATTGGAG
GGTAGCGGACTACCAGGGTATCTAATCCTGTTCGATACCCACGCTTTCGTGCTTCAGCGTCAGTTGGGCGCCGGTGCGCTGCCTTCGCAATCGGAGTTCTGCGTGATATCTATGCATTTCACCGCTACACCACGCATTCCGCGCACTTCTCGCCCACTCAAGCGCCCCAGTTTCAACGGCGGCGGAAGGTTGAGCCCCCCGGTTTGACCGCTGACTTGAGGCGCCGCCTACGCACCCTTTAAACCCAATA
+
FFFFFFFFFFFFFFFFFFFFFFFFFFFFFFFFFFFFFFFFFFFFFFFFFFFFFFFFFFFFFFFFFFFFFFFFFFFFFFFFFFFFFFFFFFFFFFFFFFFFFFFFFFFFFFFFFFFFFFFFFFFFFFFFFFFFFFFFFFFFFFFFFFFFFFFFFFFFFFFFFFFFFFFFFFFFFFFFFFFFFFFFFFFFF:FFFFFFFFFFFFFFFFFFFFFF:FFFFFFFFFFFFFFFFFFFFFFFFFFFFF:FFFF:FF
@A00881:241:HJW2NDRXX:1:2130:28601:27195 2:N:0:CGAGAGAA+GATTGGAG
GGTAGCGGACTACATGGGTATCTAATCCTGTTTGCTCCCCACGCTCTCGCGCCTCAGCGTCAGTTGTCGTCCAGCAATCCGCCTTCGCCACTGGTGTTCTTCCGTATATCTACGCATTTCACCGCTACACACGGAATTCCGATTGCCTCTCCGATACTCAAGACTGGCAGTTTCAAATGCAGGCTATGGGTTAAGCCCATAGTTTTCACATCTGACTTGTCAGCCCGCCTACGCGCCCTTTACACCCAGT
+
FFFFFFFFFFFFFFFFFFFFFFFFFFFFFFFFFFFFFFFFFFFFFFFFFFFFFFFFFFFFFFFFFFFFFFFFFFFFFFFFFFFFFFFFFFFFFFFFFFFFFFFFFFFFFFFFFFFFFFFFFFFFFFFFFFFFFFF:FFFFFFFFFFFFFFFFFFFFFFFFFFFFFFFFFFFFFFFF:FF:FFFFF,FFFFFFFFFFFFFFFFFFFFFFFFFFFFFFFF:FFFFFFFFFFFFFFF:FFFFFFFFFFFFFFF
@A00881:241:HJW2NDRXX:1:2130:21251:27242 2:N:0:CGAGAGAA+GATTGGAG
GGTAGCGGACTACTTGGGTATCTAATCCTGTTCGATCCCCACGCTTTCGTGCCTCAGCGTCAGACAGAAGCCGGTATGCTGCCTTCGCAATCGGAGTTCTTCGCGATATCTAAGCATTTCACCGCTACACCGCGAATTCCGCATACTTCTCTTCCTCTCGAGCATCCCAGTTTCAACCGCTGGCCGGGGTTGAGCCCCGGGCTTTGACGGCTGACTTAAGACGCGGCCTACGCACCCTTTATACCCAATA
+
FFF:FFFFFFFFFFFFFFFFFFFFFFFFFFFFFFFFFFFFFFFFFFFFFFFFFFFFFFFFFFF:FFFFFFFFFFFFFFFFFFFFFFFFFFFFFFFFFFFFFFFFFFFFFFF:FFFFFFFFFFFFFFFFFFFFFFFFFFFFFFFFFF:FFFFF,FFFFFFFFFFFFFF:FF:FFFFFFFFFFFFFFF:FFFFFFFF:FFFFFF:FFFFFFFFFFF,FFFF,FFFFFFFFFFFFF,FF:FFF:,F:F:FF:F
@A00881:241:HJW2NDRXX:1:2130:15085:27524 2:N:0:CGAGAGAA+GATTGGAG
GGTAGCGGACTACTCGGGTATCTAATCCTGTTTGCTCCCCACGCTTTCGCGCCTCAGCGTCAGTTACTGTCCAGCAATCCGCCTTCGCCACTGGTGTTCCTCCGTATATCTCCGCATTTCACCGCTACACACGGAATTCCGATTGCCTCTCCAGCACTCAAGAACTACAGTTTCAAATGCAGGCCAGAGGTTGAGCCTCTGGTTTTCACATCTGACTTGCAGTCCCGCCTACACGCCCTTTACACCCAAT
+
FFFFFFFFFFFFFFFFFFFFFFFFFFFFFF:FFFF:FFFFFFFF:FFFFFFFFFFFFFFFFFFFFFFF:FFF:FF:FFFFFFFFFFFFFFFFFFFFFFFFFFFFF:FF:FF,FFFFFFFFFFFFFFFFFFFFFFFFFFFFFFFFFFFFFFFFFFFFFFFFFFFFFFFFFFFFFF:FFFFFFFFFF:FFFFF:FFFFFFFFFFFF:FF,FFFFFFFFF,FFFFFFFFFFFFFFFFFFFFFFFFFFFFFFFF
@A00881:241:HJW2NDRXX:1:2130:12427:27680 2:N:0:CGAGAGAA+GATTGGAG
GGTAGCGGACTACTTGGGTATCTAATCCTGTTTGCTCCCCACGCTTTCGAGCCTCAACGTCAGTTACAGTCCAGTAAGCCGCCTTCGCCACTGGTGTTCCTCCTAATATCTACGCATTTCACCGCTACACTAGGAATTCCACTTACCTCTCCTGCACTCCAGCCATACAGTTTCCAAAGCAGTTCCGGGGTTGAGCCCCGGGATTTCACTTCAGACTTGCATCGCCGTCTACGCTCCCTTTACACCCAGT
+
FFFFFFFFFFFFFFFFFFFFFFFFFFFFFFFFFFFFFFFFFFFFFFFFFFFFFFFFFFFFFFFFFFFFFFFFFFFFFFFFFFFFFFFFFFFFFFFFFFFFFFFFFFFFFFFFFFF:FFFFFFFFFFFFFFFFFFFFFFFFFFFFFFFFFFFFFF:FFFFFFFFFFFFF:FF:FFFFF:F:FFFFFFFFFFFFFFF:FFFFFFFFFFFFFF:FFFFFFFFFFFFFFFFFFFFFFFFFFFFFFFFFFFFFFF
@A00881:241:HJW2NDRXX:1:2130:25427:27868 2:N:0:CGAGAGAA+GATTGGAG
GGTAGCGGACTACCCGGGTATCTAATCCTGTTTGCTCCCCACGCTTTCGCGCCTCAGCGTCAGTTGTCGTCCAGCAAGCCGCCTTCGCCACTGGTGTTCCTCCGTATATCTACGCATTTCACCGCTACACACGGAATTCCGCTTGCCTCTCCGATACTCAAGATAGACAGTTTCAAATGCAGTTTCCGGGTTGAGCCCAGAGATTTCACATCTGACTTGCCTACCCGCCTACGCGCCCTGTACACCCAGT
+
FFF:FFFFFFF:FFFFFFFFFFFFFFFFFFFFFFFFFFFFFFFFFFFFFFFFFFFFFFFFFFFFF:FFFFFFFFFFFFFFFFFFFFFFFFFFFF:FFFFFFFFFFFFFFF:FF:FFFFFFFFFFFFFFFFFFFFF:FFFFFFFFFFFFFFFFFFFFFFFFFFF:FFFF:FFF,FF::FFFFFFFFFFFFFFFFFFFFFFFFFFFFFFFFFFFFF,FFFFFFFFFFFFFFF,F:FFF:FF,F:F,FFFFFF
@A00881:241:HJW2NDRXX:1:2130:26106:28228 2:N:0:CGAGAGAA+GATTGGAG
GGTAGCGGACTACTTGGGTATCTAATCCTGTTTGCTCCCCACGCTTTCGTGTCTCAGCGTCAGTTGTCGTCCAGTAATCCGCCTTCGCCACTGGTGTTCCTCCCGATCTCTGCGCATTTCACCGCTACACCGGGAATTCCGCATACTTCTCTTCCTCTCGAGCATCCCAGTTTCAACCGCTGGCCGGGGTTGAGCCCCGGGCGTTGACGGCTGACTTAAGACGCGGCCTACGCACCCTTTTAACCCAAGA
+
FF,,FFFFFFFFFFFFFFF:FFFFFFFFFF:FFFFFFFFFFFFFFFFFFFFFFFFFFFFFF:F:FFFFFFF:FFFFFFFFFFFFFFFFFFFFFFFF:FFFFFFFFFFFFFFFFFFF:FFFFFFFFFFF:FFFFF:::FFFFFFFFF,FFFFFFFFFFFFFFFFFF:FFFF,:,F::FFF:FFFFF:FFFFFF,FFFFFFFFF:FFFFFFFFFFFF,FFFFFFFFFFF:FFFFFF:FFF,F,FFFFF,,,:
@A00881:241:HJW2NDRXX:1:2130:19235:29042 2:N:0:CGAGAGAA+GATTGGAG
GGTAGCGGACTACGGGGGTATCTAATCCTGTTTGCTCCCCACGCTTTCGTGCCTCAGTGTCAGTTACAGTCCAGAAAGCCGCCTTCGCCACTGGTGTTCCTCCTAATATCTACGCATTTCACCGCTACACTAGGAATTCCGCTTCCCTCTCCTGCACTCTAGCTTGACAGTTTCAAAAGCAGGTCCGGGGTTGAGCCCCGGGGTTTCACTTCTGACTTGCCATGCCACCTACGCACCCTTTACACCCAGT
+
FFFFFFFFFFFFFFFFFFFFFFFFFFFFFFFFFFFFFFFFFFFFF:FFFFFFFFFFFFFFFFFFFFFFFFFFFFFFFFFFFFFFFFFFFFFFFFFFFFFF:FFF:FFFFFFFFFFFF:FFFFFFFFFFFFFFFFFFFFFFFFFFFFFFFFFFFFF:FFFFFFFF:FFFFFFFFFFFFFFFFFFFFFFFFFFFFFFFFFFFFFFFF:F:FFFFFFFFFF:FFFFFFF:FFFFFFFFFFFFFFFFFFFF,F:
@A00881:241:HJW2NDRXX:1:2130:27362:31000 2:N:0:CGAGAGAA+GATTGGAG
GGTAGCGGACTACTGGGGTATCTAATCCTGTTTGCTCCCCACACTTTCGTGCCTCAATGTCAGTTATCGTCCAGAAAGTCGCCTTCGCCACTGGTGTTCCTCCTAATATCTACGCATTTCACCGCTACACTAGGAATTCCACTTTCCTCTCCGACACTCAAGGGAAGTAGTTTTGGTTGCAGTTCCTCAGTTAAGCCGAGGGATTTCACAACCAACTTGCTCCTCCATCTACGCACCCTTTACACCCAAT
+
FFFFFFFFFFFFFFFFFFFFFFFFFFFFFFFFFFFFFFFFFFFFFFFFFFFFFFFFFFFFFFFFFFFFFFFFFFFFFFFFFFFFFFFFFFFFFFFFFFFFFFFFFFFFFFFFFFF:FFFFFFFFFFFFFFFFFFFFFFFFFFFFFFFFFFFFFFFFFFFFFFFFFFFF:,FFFFFFFFFFFFFFFFFFFFFFFF:FF:FFFFFFFFFFFFFFFFFFFFFFFFFFFFFFFFFFFFFFFFFFFFFFFFFFFF
@A00881:241:HJW2NDRXX:1:2130:17734:31360 2:N:0:CGAGAGAA+GATTGGAG
GGTAGCGGACTACTGGGGTATCTAATCCTGTTTGCTCCCCACGCTTTCGAGCCTCAACGTCAGTTGCCGTCCAGCAAGCCGCCTTCGCCGCTGGTGTTCTTCCTGATATCTACGCATTTCACCGCTACACCAGGAATTCCGCTTGCCTCTCCGGTACTCCAGCGAAACAGTTTCCAAAGCAGTCCCGCCGTTGAGCAGCGGGCTTTCACTTCAGACTTGTCCTGCCGTCTACGCTCCCTTTACACCCAGT
+
FFFFFFFFFFFFFFFFFFFFFFFFFFFFFFFFFFFFFFFFFFFFFFFFFFFFFFFFFFFFFFFFFFFFFFFFFFFFFFFFFFFFFFFFFFF:FFFFFFFFFFFFFFFFFFFFFFFFFFFFFFFFFFFFFFFFFFF::FFFFFFFFFFFFFFFFFF:FFFF:FFFFFFFFFFFFFFFFFFF:FFFFFFFFFFFFFFFFFFFFFFFFFFFFFFFFFFFFF,FFFFFFFFFFFFF:FFFFFFFFFFFFFFFF,
@A00881:241:HJW2NDRXX:1:2130:28818:31955 2:N:0:CGAGAGAA+GATTGGAG
GGTAGCGGACTACAAGGGTATCTAATCCTATTTGCTCCCCTCGCTTTCGGGACTGAGCGTCAGTTGCAGGCCAGATCGCCGCCTTCGCCACTGGTGTTCCTCCAGATATCTACGGATTTCACTCCTACACCTGGAATTCAGCCACCCTCTCCCGGATTCAAGTCGTGCAGTATCAATGGCAGTTCCACGGTTGAGCCGTGGGATTTCACCCCTGACTTACACAACAGCCTACGTGCGCTTTCCACCCAGT
+
FFFFF:F:,:FF:FF:F:FFFFFFFFFFF:F:F,FFFFFF,FFF::FFFFFF:FFFF:FF:FFFFF:FF:FFFFF:FFFF:FFFFF:F:FFFFFFFFFF:FFFF:F,FFFF,FF:FF:F::FFFFFFFFFFF:FFFFFF,FFF:,FFFF,FFFF,:F:FFFFFFFFFFFFF,F:F:,:FFFFFFFFFF,:::FF,FFF,F:FF,FFFFF,F:FFFF,FFF,F,FF:F:::FFF::FFFFF,,:FF:,,,F
@A00881:241:HJW2NDRXX:1:2130:16604:32471 2:N:0:CGAGAGAA+GATTGGAG
GGTAGCGGACTACGTGGGTATCTAATCCTGTTTGCTCCCCACGCTTTCGCGCCTCAGCGTCAGTTGTCGTCCAGCAAGCCGCCTTCGCCACTGGTGTTCCTCCGTATATCTACGCATTTCACCGCTACACACGGAATTCCGCTTGCCTCTCCGATACTCAAGACACACAGTTTCAAATGCAGTTTCCGGGTTGAGCCCGGAGATTTCACATCTGACTTGCATGCCCGCCTACGCGCCCTTTACACCCAGT
+
FFFFFFFFFFFFFFFFFFFFFFFFFFFFFFFFFFFFFFFFFFFFFFFFFFFFFFFFFFFFFFFFFFFFFFFFFFFFFFFFFFFFFFFFFFFFFFFFFFFFFFFFFFFFFFFFFFFFFFFFFFFFFFFFFF:FFFFFFFFFFFFFFFFFFFFFFFFFFFFFFFFFFFFFFFFFFFFF:FFFFFFFFFFFFFFFFFFFFFFFFFFFFFFFFFFFFFFFF:FFFFFFFFFFFFF:FFFFFFFFFFFFFFFFF:
@A00881:241:HJW2NDRXX:1:2130:30761:32753 2:N:0:CGAGAGAA+GATTGGAG
GGTAGCGGACTACGTGGGTATCTAATCCTGTTTGCTCCCCACGCTTTCGAGCCTCAACGTCAGTTTCAGTCCAGTAAGCCGCCTTCGCCACTGGTGTTCCTCCTAATATCTACGCATTTCACCGCTACACTAGGAATTCCGCTTACCTCTCCTGCACTCCAGTCATACAGTTTCCAAAGCAGTCCCTTGGTTGAGCCCTGGGCTTTCTCTTCAGACTTGCATCACCGTCTACGCTCCCTTTACACCCAGT
+
FFF:FFFFFFFFFFFFFFFFFFFFFFF:FFFFFFFFFFFFFFF:FFFFFFFFFFFFFFFFFFFFFFFFFFFFFFFFFFFFFFF:FFFFFFFFFFFF,FFFFFFFFFFFFFFFFFFF,FFFFFFFFFFFFFFFFFFFFFFFF:FFFFFFFFFFFFFFFFFF:,FF:FFFFFF,F:FFFF:FFFFFF,,FFF:FFFFF,FFFFF,F,FF,FFFFFFFFFFF:,:FFFFFFFFF,FFFFFFF,F:FFF:FFFF
@A00881:241:HJW2NDRXX:1:2130:8603:33332 2:N:0:CGAGAGAA+GATTGGAG
GGTAGCGGACTACCTGGGTATCTAATCCTGTTTGCTACCCATGCTTTCGAGCCTCAGCGTCAGTTGGTGCCCAGTAAGCCGCCTTCGCCACTGGTGTTCCTCCCGATATCTACGCATTCCACCGCTACACCGGGAATTCCGCTTACCTCTGCACTACTCAAGACCGGCAGTTTTGAAAGCAATTTATGGGTTAAGCCCATAATTTTCACTTCTGACTTGCTTTCCCGCCTGCACTCCCTTTACACCCAGT
+
FFFFFFFFFFFFFFFFFFFFFFFFFFFFFFFFFFFFFFFFFFFFFFFFFFFFFFFFFFFFFFFFFFFFFFFFFFFFFFFFFFFFFFFFFFFFFFFFFFFFFFFFFFFFFFFFFFFFFFFFFFFFFFFFFFFFFFFFFFFFFFFFFFFFFFFFFFFFFFFFFFFFFFFFFFFFFFFFFFFFFFFFFFFFFFFFFFFFFFFFFFFFFF:FFFFFF:FFFF:FFFFFFFFFFFFFFFFFFFFFFFFFFFFFFF
@A00881:241:HJW2NDRXX:1:2130:23068:33614 2:N:0:CGAGAGAA+GATTGGAG
GGTAGCGGACTACCTGGGTATCTAATCCTGTTTGCTCCCCACGCTTTCGTGCCTCAGTGTCAGTTACAGTCCAGTGAACCGCCTTCGCCGCTGGTGTTCCTCCTAATATCTACGCATTCCACCGCTACACTAGGAATTCCGTTCACCCCTCCTGCACTCAAGCCCAGCAGTTTTGGTAGTAGCGCCGAAGTTAAGCCTCGGAATTACGCTACCAACTTGCCAAACCACCTACGCACCCTTTACGCCCAGT
+
:FFFFFFFFFFFFFFFFFFFFFFFFFFFFFFFFFFFFFFFFFFFFFFFFFFFFFFFFFFFFFFFFFFFFFFFFFFFFFFFFFFFFFFFFFFFFFFFFFFFFFFFFFFFFFFFFFFFFFFFFFFFFFFFFF,FFFF:FFFFFFFFFFFFFFFFFFFFFFFFFFFFFFFFFFFFFFFFFFFFFFFFFFFFFFFFFF:FFFFFFF,FFFFFFFFFFFFFFFFFFFFFFF:FFFFF:FFFFFF:FFF:FFFFFF
@A00881:241:HJW2NDRXX:1:2130:22064:33630 2:N:0:CGAGAGAA+GATTGGAG
GGTAGCGGACTACATGGGTATCTAATCCTGTTCGCTCCCCCAGCTTTCGCGCCTCAGCGTCAGTGCCGGCCCAGAGAGCTGCCTTCGCCATCGGTGTTCTTCCCGATATCTGCGCATTCCACCGCTACACCGGGAATTCCGCTCTCCTCTACCGCACTCGAGCCGCCCAGTTCGGAACCCGGCCCGAGGTTGAGCCCCGGGGTTAGAGGTTCCGCTTAGGCAGCCGCCTACGCGCGCTTTACGCCCAATG
+
FF::FFFF:FFFF:FFFF:FFF,FFFFFFFFFFFFFFFFFFFFFF,,FFFFFFFFFFFFFFFFFFFFFFFF:FFFFFFFFFFF:FFFFFF,:FF:F,FFFFFFFFF:,F:FFFFFFFFFFFFFFFFFFFFFF:FF:FFFFFF:FF::F:F:FF:FFFFFFFFFFFF:F:FF:FFFFFFFFFFFFFF,FFF,F,FFFFFFFFF,FFF,FFFF:FFF:FF:FF:FFFFFFFFFFF,:FFFF:FFFF,FF:FF
@A00881:241:HJW2NDRXX:1:2130:28971:33786 2:N:0:CGAGAGAA+GATTGGAG
GGTAGCGGACTACTCGGGTATCTAATCCTATTTGCTCCCCACGCTTTCGTGCCTGAGCGTCAGTTTCAGTCCAGGCGGCCGCCTTCGCCACTGGTGTTCTTCCATATCTCTACGCATTTTACCGCTACACATGGAGTTCCGCCGCCCTCTCCTGTACTCAAGTTCTCCAGTCTCATCAGCCAACAGAAGTTAAGCTTCTGCCTTTCACTCATGACTTGAAGAACCGCCTGCTCACCCTTCACGCCCAAGC
+
FF,:FFFFFFF:FFFFFFFFFFFFFFFFFFFFFF:FFFFF,FFFFFFFFFF:FFFFFFFF::FFFFFFFFF:FFFFFFF:FF,FFFFFFFFFFFFF:FFFFFFFFFFFFFF,FFFF:F:F:F,FFFFFFFFFFFFFFFFFFFFFF:,FFFFFFF::FFFFF,FFFFFFFFFFFF,FF:F::FFF:F:FFFFF:FFFFFFFFF,FFFF:F:FFFFF,FFF,FF,FF::F:FF,FF::::,F,F:F,,,:FF
@A00881:241:HJW2NDRXX:1:2130:31087:33818 2:N:0:CGAGAGAA+GATTGGAG
GGTAGCGGACTACCTGGGTATCTAATCCTGTTCGATACCCACGCCTTCGTGCTTCAGCGTCAGTCGGGCGCCGGTACGCTGCCTTCGCAATCGGAGTTCTGCGTGATATCTATGCATTTCACCGCTACACCACGCATTCCGCGTACTTCTCGCCCACTCAAGTCAGCCAGTTTCAACGGCTCGGCGAGGTTGAGCCCCGCAATTTTACCGCTGACTTAACAGACCGCCTACGCACCCTTTAAACCCAATA
+
FFFFFFFFFFFFFFFFFFFFFFFFFFFFFFFFFFFFFFFFFFFFFFFFFFFFFFFFFFFFFFFFFFFFFFFFFFFFFFFFFFFFFFFFFFFFFFFFFFFFFFFFFFFFFFFFFFFFFFFFFFFFFFFFFFFFFFFFFFFFFFFFFFFFFFFFFFFFFFFFFFFFFFFFFFFFF:FFFFFFFFFFFFFFFFFFFFFFFFFFF:FFFFFFFFFFFFFFFFFFFFFFFFFFFFFFFFFFFFFF,F:FFFF:FF
@A00881:241:HJW2NDRXX:1:2130:29921:34147 2:N:0:CGAGAGAA+GATTGGAG
GGTAGCGGACTACCCGGGTATCTAATCCTGTTTGCTCCCCACGCTTTCGCGCCTCAGCGTCAGTTGTCGTCCAGCAGGCCGCCTTCGCCACTGGTGTTCCTCCTAATATCTACGCATTTCACCGCTACACTAGGAATTCCGCCTGCCTCTCCGATACTCAAGATAAACAGTTTCAAATGCAGCCCCGGAGTTAAGCCCCGGTATTTCACATCTGACTTGCCTATCCGCCTACGCGCCCTTTACACCCAGT
+
FFFFFFFFFFFFFFFFFFFFFFFFFFFFFFFFFFFFFFFFFFFFFFFFFFFFFFFFFFFFFFFFFFFFFFFFFFFFFFFFFFFFFFFFFFFFFFFFFFFFFFFFFFFFFFFFFFFFFFFFFFFFFFFFFFFFFFFFFFFFFFFFFFFFFFFFFFFFFFFF:FF,F::FFFF:FFF::F:FFFFFFFF,FFFFFFFFFFFFFFF::F:FFFFFFFFFF::FFFFFFFFFFF:FFFFFFFFFFFF,F:FFFF
@A00881:241:HJW2NDRXX:1:2130:26467:34522 2:N:0:CGAGAGAA+GATTGGAG
GGTAGCGGACTACCTGGGTATCTAATCCTGTTTGCTCCCCACGCTTTCGTGCCTCAGTGTCAGTACCAGTCCAGTAAGCCGCCTTCGCCACTGGTGTTCCTCCTAATATCTACGCATTTCACCGCTACACTAGGAATTCCGCTTACCTCTCCTGTACTCCAGCCTGACAGTTTCAAAAGCAGTTCCGGGGTTAAGCCCCGGAGTTTCACTTCTGACTTGCCATGCCACCTACGCACCCTTTACACCCAGT
+
FFFFFFFFFFFFFFFFFFFFFFFFFFFFFFFFFFFFFFFFFFFFFFFFFFFFFFFFFFFFFFFFFFFFFFFFFFFFFFFFFFFFFFFFFFFFFFFFFFFFFFFFFFFFFFFFFFFFFFFFFFFFFFFF:FFFFFFFFFFFFFFFFFFFFFFFFFF:FFFFFFFFFF,F,FFFFFFFFFFFFFFFFFFFFFFFFFFFFFFFFFFFFFFFFFFFFFFFFFFFFFFFFF:FFFF:FFFFFFF:FFFF:FFFFF
@A00881:241:HJW2NDRXX:1:2130:28818:34554 2:N:0:CGAGAGAA+GATTGGAG
GGTAGCGGACTACTCGGGTATCTAATCCTGTTTGCTCCCCACGCTTTCGCGCCTCAGCGTCAGTTGCTGTCCAGCAGGCCGCCTTCGCCACTGGTGTTCCTCCGTATATCTACGCATTTCACCGCTACACACGGAATTCCGCCTGCCTCTCCAGTACTCAAGAACTACAGTTTCAAATGCAGGCTATGGGTTGAGCCCATAGTTTTCACATCTGACTTGCAGTCCCGCCTACACGCCCTTTACTCCCAGT
+
FFF:FFFF,F:FFFFFFF:F:FF,FFFF,FF:FFFFFFFFFFFFF:FFFFFFFFFFFFFFFFFFFF:FFFFFFFFFFFFFFFFFFFFFFFFFFFFFF,:FFFFF:,::FFFFFFFFF,FFFFFFFFFFFF,FFFFFFFFFFF:FFFFFF:FF:FFFFFF:FFF,F,FFFFFFFFF,,FFFFFFFF,FFFFF:F,:FFFFFFFF,FF:FFFFFFFFFFFFFF:FFFFFFF,FF:::FFFFF,FF,FFF,:,
@A00881:241:HJW2NDRXX:1:2130:27968:34741 2:N:0:CGAGAGAA+GATTGGAG
GGTAGCGGACTACGGGGGTATCTAATCCTGTTTGCTCCCCACGCTTTCGAGCCTCAACGTCAGTTACCGTCCAGCAGGCCGCCTTCGCCACTGGTGTTCTTCCTAATATCTACGCATTTCACCGCTACACTAGGAATTCCGCTTACCTCTCCTGCACTCCAGAATCACAGTTTCCAAAGCAGTCCGGGGGTTGAGCCCCCGCCTTTCACTTCAGACTTGCCTTTCCGTCTACGCTCCCTTTACACCCAGT
+
FFFFFFFFFFFFFFFFFFFFFFFFFFFFFFFFFFFFFFFFFFFFFFFFFFFFF:FFFFFFFFFFFFFFFFFFFFFFFFFFFFFFFFFFFFFFFFFFFFFFFFFF,FFFFFFFFFFF,:FFFFFFFFFFFFF,FFFFFFFFFFFFFFF:FFFFFFFFFFFFFFFFFFFFFFFFFFFFFFFFFFFFFFFFFFFFFFFFF:FFFFFFFFFFFFFF:,FFFFFFFF:FFFFFFFFFFFFFF:FFFFF:FFF,F:
@A00881:241:HJW2NDRXX:1:2130:22625:34914 2:N:0:CGAGAGAA+GATTGGAG
GGTAGCGGACTACGTGGGTATCTAATCCTGTTCGATCCCCACGCTTTCGTGCCTCAGCGTCAGACAGAAGCCGGTATGCTGCCTTCGCAATCGGAGTTCTTCGCGATATCTAAGCATTTCACCGCTACACCGCGAATTCCGCATACTTCTCTTCCTCTCGAGCATCCCAGTTTCAACCGCTGGCCGGGGTTGAGCCCCGGGCTTTGACGGCTGACTTAAGACGCGGCCTACGCACCCTTTAAACCCAATA
+
FFFFFFFFFFFFFFFFFFFFFFFFFFFFFFFFFFFFFFFFFFFFFFFFFFFFFFFFFFFFFFFFFFFFFFFFFFFFFFFFFFFFFFFFFFFFFFFFFFFFFFFFFFFFFFFFFFFFFFFFFFFFFFF:FFFFFFFFFFFFFFFFFFFFFFFFFFFFFFFFFFFFFFF:FFFFF:FFFFFFFFFFFFFFFFFFFFFFFFFFFFFFFFFFFFFFFFFFFFFFFFFFFFFFFFFFFFF,F::FFF:FFFF::F
@A00881:241:HJW2NDRXX:1:2130:19361:34961 2:N:0:CGAGAGAA+GATTGGAG
GGTAGCGGACTACTTGGGTATCTAATCCCTTTCGCTACCCTGACCTTCGTACCTCAGCGTCAGCTCATGTCCAGGAACCCGCCTTCGCCACGAGTCTTCTTCTTGATATCTACGCATTTCACTGCTACACCAAGAATTCCGGTTCCCCCTCCATCGCTCTAGCAGGGTAGTTTCACGCGCATTCCAGAGGTTGAGCCCCTGCCTTTCACGCGCAACTTGCCCCGCCGCCTACGTACCCTTTACGCCCAGT
+
FFFFFFFFFFFFFFFFFFFFFFFFFFFFFFFFFFFFFFFFFFFFFFFFFFFFFFFFFFFFFFFFFFFFFFFFFFFFFFFFFFFFFFFFFFFFFFFFFFFFFFF:FFFFFFFFFFFFFFFFFFFFFFFFFFFFFFFFFFFFFFFFFFFFFFFFFFFFFFFFFFFFFFFF:F:FFFF:FFFFFFFFF:FFFFFFFFFFFF:FFFFFFFFFFFFFFF,FFFFFFFFFFFFFF::FFF:FFFFFFFFFFFFFFF
@A00881:241:HJW2NDRXX:1:2130:25816:35305 2:N:0:CGAGAGAA+GATTGGAG
GGTAGCGGACTACAGGGGTATCTAATCCTGTTCGATCCCCACGCTTTCGTGCTTCAGCGTCAGTCTCGCTATGGTATGCTGCCTTCGCAATCGGGGTTCTGCGTGATATCTATGCATTTCACCGCTACACCACGCATTCCGCATACCTCTTCCGAACTCCAGTCCCGCAGTTTCAAGGGCAAGCGCACGGTTAAGCCGCACGTTTTCACCGCTGACTTGCGGGTCCGCCTACGCACCCTTTAAACCCAAT
+
FF:FFFFFFFFFFFFFFFFFFFFF:FFFFFFFFFFFFFFFFFFFFFFF:FF:FFFFFFFFFFFFFFFFFF:FFFFFFFFFFFFFFFFF:FFFFFFF,FF:FFFFFFFFFF:FFF:F,:FFFFFFFFFFFFFFFFFF:,FFFF,FFFFFFF:FFF::FFFFFFF,FFFFFFF::FF,,FFFF,FFFFFFF::FFFFFFFF::FFF:FFFFFFFFF:FFFFF:FFFF,FFFFF:FF:F:F,,FFFFFFFF,F
@A00881:241:HJW2NDRXX:1:2130:21640:35744 2:N:0:CGAGAGAA+GATTGGAG
GGTAGCGGACTACGGGGGTATCTAATCCTGTTTGCTCCCCACGCTTTCGCGCCTCAGCGTCAGTTGTCGTCCAGCAAGCCGCCTTCGCCACTGGTGTTCCTCCGTATATCTACGCATTTCACCGCTACACACGGAATTCCGCTTGCCTCTCCGATACTCAAGACACACAGTTTCAAAAGCAGGTTACGGGTTGAGCCCGTAATTTTCACTTCTGACTTGCCTTCCCGCCTACACTCCCTTTACACCCAGT
+
FF:,FFFFFFFFFFFFFFF,FFFFFFFFFFFFFFFFFFFFFFFFFFFFFFFFFFFFFFF:FFFFFFFFFFFFFFFFFFFFFFFFFFFFFFFFFFFFFFFFFFFFF:FFFFFFFFFFFFFFFFFFFFFFFFFFFFFFFFFFFFFFFFFFFFFFFFFFFFFFFF,FFFFFFFFFFFF,FFFFFFFFFFFFFFFFFFF,FFFFFFFFFFFFFFFFFFFFFFFFFFFFFFFFFFFFFF,FFFFFFFFFF,FFFF
@A00881:241:HJW2NDRXX:1:2130:19379:35931 2:N:0:CGAGAGAA+GATTGGAG
GGTAGCGGACTACCCGGGTATCTAATCCTGTTCGATCCCCACGCTTTCGTGCCTCAGCGTCAGACAGAAGCCGGTATGCTGCCTTCGCAATCGGAGTTCTTCGCGATATCTAAGCATTTCACCGCTACACCGCGAATTCCGCATACTTCTCTTCCTCTCGAGCATCCCAGTTTCAACCGCTGGCCGGGGTTGAGCCCCGGGCTTTGACGGCTGACTTAAGACGCGGCCTACGCACCCTTTAAACCCAATA
+
FFFFFFFFFFFFFFFFFFFFFFFFFFFFFFFFFFFFFFFFFFFFFFFFFFFFFFFFFFFFFFFFFFFFFFFFFFFFFFFFFFFFFFFFFFFFFFFFFFFFFFFFFFFFFFFFFFFFFFFFFFFFFFFFFFFFFFFFF,FFFFFFFFFFFFFFFFFFFFFFFFFFFFFFFFFFFFFFFFFFFFFFFFFFFFFFFFFFFFFFFFFFFFFFFFFFFFFFFFFFFFFFFFFFFFFFFFFFFF,FFFF,:FFFF:
@A00881:241:HJW2NDRXX:1:2130:16324:36182 2:N:0:CGAGAGAA+GATTGGAG
GGTAGCGGACTACATGGGTATCTAATCCTGTTCGATCCCCACGCTTTCGTGCCTCAGCGTCAGTTGAGCGCCGGTATGCTGCCTTCGCAATCGGAGTTCTGCGTGATATCGATGCATTTCACCGCTACACCACGCATTCCGCATACTTCTCGCTCACTCAAGAAGACCAGTTTCAACGGCAGGCCGGTGTTGAGCACCGACATTTGACCGCTGACTTAACCTTCCGCCTACGCACCCTGTAAACCCAATA
+
FF:,FFFFFFFFFFFFFFFFFFFFFFF:FFFFFFFFFFFFFFFFFFFFFFFFFFFFFFFFFFFFFFFFFFFF:FFFFFFFF:FFFFFFFFFFFFFFFFFFFFFFF:::FF,FFFF:F:F:FF:FFFFFF:FFFFF:FFFFFFFFFFFFFFFFF:F,FFFFFFF,FFFF:F,FFFF:F:FF,FFFFFFFFFFF,FF,,FFF:F,FF:FFFFFFFF:FFFF:FFFFF:FF:FFFF:,FF:,::,FFF,FFF:
@A00881:241:HJW2NDRXX:1:2130:20862:36526 2:N:0:CGAGAGAA+GATTGGAG
GGTAGCGGACTACCAGGGTATCTAATCCTGTTTGCTCCCCACGCTTTCGAGCCACAACGTCAGTTACAGTCCAGCAGGCCGCCTTCGCCACCGGTGTTCCTCCTGATATCTACGCATTTCACCGCTACACCAGGAATTCCGCCTGCCTCTCCTGCACTCCAGATGCACAGTTTCCAGAGCAGTCCGGGGGTTGGGCCCCCGCCTTTCACTCCGGACTTGCACGTCCGTCTGCGCTCCCTTTACACCCAGT
+
FFFFFFFFFFFFFFFFFFFFFFFFFFFFFFFFFFFFFFFFFFFFFFFFFFFFFFFFFFFFFFFFFFFFFFFFFFFFFFFFFFFFFFFFFFFFFFFFFFFFFFFFFFFFFFFFFFFFFFFFFFFFFFFFFFFFFFFFFFFFFFFFFFFFFFFFFFFFFFFFFFFFFFFFFFFFFFFFFFFFFFFFFFFFFFFFFFFFFFFFFFFFFFFFFFFFFFFFF:FFFFFFFFFFFFFFFFFFFFFFFFFFFFFFFF
@A00881:241:HJW2NDRXX:1:2130:25952:36699 2:N:0:CGAGAGAA+GATTGGAG
GGTAGCGGACTACCTGGGTATCTAATCCTGTTCGATCCCCACGCTTTCGTGCCTCAGCGTCAGACAGAAGCCGGTATGCTGCCTTCGCAATCGGAGTTCTTCGCGATATCTAAGCATTTCACCGCTACACCGCGAATTCCGCATACTTCTCTTCCTCTCGAGCATCCCAGTTTCAACCGCTGGCCGGGGTTGAGCCCCGGGCTTTGACGGCTGACTTAAGACGCGGCCTACGCACCCTTTAAACCCAATA
+
FFFFFFFFFF:FFFFFFFFFFFFFFFFFFFFFFFFFFFFFFFFFFFFFFFFFFFFFFFFFFFFFFFFFFFFFFFFFFFFFFFFFFF:FFFFFFFFFFFFFFFFFFFFFFFFFFFFF:FFFFFFFFFFF:FFFFFFFFFFFFF,FFFFFFFFF,F:FFFFFFFFFFFFFFFFFFFFFFFFFFFFFFFFFFFFFFFFFFFFFFFFFFFFFFFFFFF:FFF:,FFFFFFFFFFFFFFFFF:FF:,FFFFFF,F
@A00881:241:HJW2NDRXX:1:2131:24469:1846 2:N:0:CGAGAGAA+GATTGGAG
GGTAGCGGACTACGAGGGTATCTAATCCTGTTCGATCCCCACGCTTTCGTGCTTCAGCGTCAGTCTCGCTATGGTATGCTGCCTTCGCAATCGGGGTTCTGCGTGATATCTATGCATTTCACCGCTACACCACGCATTCCGCATACCTCTTCCGAACTCCAGTCCCGCAGTTTCAATGGCAAGCGCACGGTTAAGCCGCACGTTTTCACCGCTGACTTGCGGGTCCGCCTACGCACCCTTTAAACCCAAT
+
FFFFFFFFFFFFFFFFFFFFFFFFFFFFFFFFFFFFFFFFFFFFFFFFFFFFFFFFFFFFFFFFFFFFFFFFFFFFFFFFFFFFFFFFFFFFFFFFFFFFFFF,FFFF,FFFFFFFF,FFFFFFFFFFFFFFFFF:FFFFFFFFFFFFFFFFFFFFFFFFFFFFFFFFFFFFFFFFFFFFF:FFFFFFFFFFF:FF:FFFFF:FFFFFFFFF:FFFFFFF::FFFFFF:,FFFFF:FFFFFFFFFFFFFF
@A00881:241:HJW2NDRXX:1:2131:31467:2284 2:N:0:CGAGAGAA+GATTGGAG
GGTAGCGGACTACAGGGGTATCTAATCCTGTTTGCTCCCCACGCTCTCGCGCCTCAGCGTCAGTTGTCGTCCAGCAATCCGCCTTCGCCACTGGTGTTCTTCCGTATATCTACGCATTTCACCGCTACACACGGAATTCCGATTGCCTCTCCGATACTCAAGACTGGCAGTTTCAAATGCAGGCCATGGGTTAAGCCCATGGTTTTCACATCTGACTTGTCAGCCCGCCTACGCGCCCTTTACACCCAGT
+
FFFFFFFFFFFFFFFFFFFFFFFFFFFFFFFFFFFFFFFFFFFFFFFFFFFFFFFFFFFFFFFFFFFFFFFFFFFFFFFFFFFFFFFFFFFFFFFFFFFFFFFFFFFFF:FFFFFFFFFFFFFFFFFFFFFFFFF:FFFFFFFFFFFFFFFFFFFFFFFFFFFFFFFFFFFFFFF:FFFFFFFFFF,FFFFFFFFFFFFFFFFFFFFFFFFFF:FFFFFFFFF:FFFFFFFFFFFFFFFF:FFFF:FFFF
@A00881:241:HJW2NDRXX:1:2131:20392:2362 2:N:0:CGAGAGAA+GATTGGAG
GGTAGCGGACTACCAGGGTATCTAATCCTGTTCGATCCCCACGCTTTCGTGCCTCAGCGTCAGACAGAAGCCGGTATGCTGCCTTCGCAATCGGAGTTCTTCGCGATATCTAAGCATTTCACCGCTACACCGCGAATTCCGCATACTTCTCTTCCTCTCGAGCATCCCAGTTTCAACCGCTGGCCGGGGTTGAGCCCCGGGCTTTGACGGCTGACTTAAGACGCGGCCTACGCACCCTTTAAACCCAATA
+
FFFFFFFFFFFFFFFFFFFFFFFF,FF:FFFFFFFFFFFFFFFFFFFFFFFFFFFFFFFFFFF:FFFFFFFFFFFFFFFFFFFFFFFFFFFFFFFFFFF:FFFFFFFFFFFFFFFFFFFFFFFFFFFFFFFFFFFF:FFFFF,FFF,FFF:FFFFFFFFFFFF,FFFFFFFFFFFFFFFFFFFFFFFFFFFFFFFFFFFFFF:FFF:FFFFFFFFFF,FFFFFFFFFFFFFFF:FFFFFFF::FF:FFFF
@A00881:241:HJW2NDRXX:1:2131:16649:2801 2:N:0:CGAGAGAA+GATTGGAG
GGTAGCGGACTACCAGGGTATCTAATCCTGTTCGATCCCCACGCTTTCGTGCCTCAGCGTCAGACAGAAGCCGGTATGCTGCCTTCGCAATCGGAGTTCTTCGCGATATCTAAGCATTTCACCGCTACACCGCGAATTCCGCATACTTCTCTTCCTCTCGAGCATCCCAGTTTCAACCGCTGGCCGGGGTTGAGCCCCGGGCTTTGACGGCTGACTTAAGACGCGGCCTACGCACCCTTTAAACCCAATC
+
FFFFFFFFFFFFFFFFFFFFFFFFFFFFFFFFFFFFFFFFFFFFFFFFFFFFFFFFFFFFFFFFFFFFFFFFFFFFFFFFFFFFFFFFFFFFFFFFFFFFFFFFFFFFFFFFFFFFFFFFFFFFFFFFFFFFFFF:FFFFFFFF:FFFFFFFFFFFFFFF:FFFFFFFFFFFFFFFFFFFFFFFFFFFFFFF:FFFFFFFFF:FFFFF:FFFFFFFFF,F:FFFFFFFFF,FFFFFFFFFFFFFFFF,F,
@A00881:241:HJW2NDRXX:1:2131:20030:3082 2:N:0:CGAGAGAA+GATTGGAG
GGTAGCGGACTACGAGGGTATCTAATCCTGTTTGCTCCCCACGCTTTCGAGCCTCAACGTCAGTTACAGTCCAGTGAGCCGCCTTCGCCACTGGTGTTCCTCCTAATATCTACGCATTTCACCGCTACACTAGGAATTCCGGTCACCTCGCCTGCAGGCCAGTTACATAGTTTCCAGAGCAGTCCGGGGGTTGGGCCCCCGCCTTTCAGACCCGCATTACTGCACCGACTACGATCCATTTACACCCAGA
+
FF:,FFFFFFF:FF:FFFFFFFF:FFF:FFFFFFFFFFFFFF:FF:FFFFFFFFF,FFFFFFF:F,FFFFFFFFFFFFFFFFFFF:,FFFFFF,FFF,F,:FF:F::F,,FFFFFFFF,FFF,,,FFF:F,,FFFFF,F,,,,FFF,,,,F,,F,,,,FF:FF,FF,,,FFF,FFF,::F,F,F,FFFF:,FFF,:F,FF:F,F::,,,::,,:,,FF:FF,,:FF,F::,,,,,FF,,FF:F:FF::F,
@A00881:241:HJW2NDRXX:1:2131:30110:3349 2:N:0:CGAGAGAA+GATTGGAG
GGTAGCGGACTACTAGGGTATCTAATCCTGTTTGCTCCCCACGCTTTCGCGCCTCAGCGTCAGTTGTCGTCCAGCAAGCCGCCTTCGCCACTGGTGTTCCTCCTAATATCTACGCATTTCACCGCTACACTAGGAATTCCGCTTGCCTCTCCGATACTCAAGGGCTACAGTTTCAAATGCAGCCCCGGGGTTGAGCCCCGGTATTTCACATCTGACTTGCAGCTCCGCCTACACGCCCTTTACACCCAGT
+
FFFFFFFFFFFFFFFFFFFFFFFFFFFFFFFFFFFFFFFFFFFFFFFFFFFFFFFFFFFFFFFFFFFFFFFFFFFFFFFFFFFFFFFFFFFFFFFF,FFFFFFFFFFFFFFFFFFFFFFFFFFFFFFFFFFFFFFFFFFFFFFFFFFFFFFFFFFFFFFF:FFFFFFFFFFFFFFFFFFFFFFFFFFFFFFFF:FFFFF:FFFFFFFFFFFFFFFFFFFFFFFFFFFFFFFFFFFFFFFFFFFFF:FFFF
@A00881:241:HJW2NDRXX:1:2131:12147:4711 2:N:0:CGAGAGAA+GATTGGAG
GGTAGCGGACTACGAGGGTATCTAATCCTGTTCGATCCCCACGCTTTCGTGCTTCAGCGTCAGTCTCGCTATGGTATGCTGCCTTCGCAATCGGGGTTCTGCGTGATATCTATGCATTTCACCGCTACACCACGCATTCCGCATACCTCTTCCGAACTCCAGTCCCGCAGTTTCAATGGCAAGCGCACGGTTAAGCCGCACGTTTTCACCGCTGACTTGCGGGTCCGCCTACGCACCCTTTAAACCCAAT
+
FFFFFFFFFFFFFF:FFFFFFFF:FFFFFFFFFFFFFFFFFFFFFFFFFFFFFFFFFFFFFFFFFFF:FFFFFFFF:FFFFFFFFFFFFFFFFFFFFFFFFFFFFFFFFFFFFFFFFFFFFFFFFFFFFFFFFFFFF:FFFFFFFFFFFFFFFFFFFFFFFFFFFFFFFF,FFFFFFFFFFFFFFFFFFFFFFFFFFFFFFFFF:FFFFFFFFF,FFFFFFFFFFFFFFFFFFFFFFFFFFFFFFFFFFF
@A00881:241:HJW2NDRXX:1:2131:32777:6214 2:N:0:CGAGAGAA+GATTGGAG
GGTAGCGGACTACATGGGTATCTAATCCTGTTTGCTCCCCACGCTTTCGTGCCTCAGTGTCAGTTACAGTCCAGCAGATCGCCTTCGCCACTGGTGTTCTTCCCAATATCTACGCATTCCACCGCTACACTGGGAATTCCATCTGCCCCTCCTGCACTCAAGTCCTACAGTTTTAGTAGTAGTTCCGAAGTTGAGCCCCGGGATTACGCTACTAACTTATAAGACCACCTACGCACCCTTTACGCCCAGT
+
FFFFFFFFFFFFFFFFFFFFFFFFFFFFFFFFFFFFFFFFFFFFFFFFFFFFFFFFFFFFFFFFFFFFFFFFFFFFFFFFFFFFFFFFFFFFFFFFFFFFFFFFFFFFFFFFFFFFFFFFFFFFFFFFFF,FFFFFFF:FFFFF,FFFFFFFFFFFFFFFFFFF,FFFFF:FFFFFFFFFFFFFFFFFFFFFFFFFFFFFFFFFF::FFFF:FFFFFF:FFFFFFFFFFFFF:FFFFFFFFFFFFFFFFF
@A00881:241:HJW2NDRXX:1:2131:28275:6621 2:N:0:CGAGAGAA+GATTGGAG
GGTAGCGGACTACCAGGGTATCTAATCCTGTTTGCTCCCCATGCTTTCGAGCCTCAGCGTCAGTTGGTGCCCAGTAAGCCGCCTTCGCCACTGGTGTTCCTCCCGATATCTACGCATTCCACCGCTACACCGGGAATTCCGCTTACCTCTGCACTACTCAAGACCGACAGTTTTGAAAGCAATTTGTGGGTTGAGCCCACAGATTTCACTCCCAACTTGTCAGCCCGCCTGCGCTCCCTTTACACCCAGT
+
FFFFFFFFFFFFFFFFFFFFFFFFFFFFFFFFFFFFFFFFFFFFFFFFFFFFFFFFFFFFFFFFFFFFFFFFFFFFFFFFFFFFFFFFFFFFFFFFFFFFFFFFFFFF:FFFFFFFFFFFFFFFFFFFFFFFF:FFFFFFFFFFFFFFFFFF:FFFFFFF:FFFF:FFFFFFFFFF:FFFFFFFFFFFFFFFFFFFFFFFFFFFFFFFFFFFFFFFFFFFF:FFFFFFFFFFFFFFFFF:FF:FFFFFFF
@A00881:241:HJW2NDRXX:1:2131:25771:6825 2:N:0:CGAGAGAA+GATTGGAG
GGTAGCGGACTACCTGGGTATCTAATCCTGTTCGATCCCCACGCTTTCGTGCCTCAGCGTCAGACAGAAGCCGGTATGCTGCCTTCGCAATCGGAGTTCTTCGCGATATCTAAGCATTTCACCGCTACACCGCGAATTCCGCATACTTCTCTTCCTCTCGAGCATCCCAGTTTCAACCGCTGGCCGGGGTTGAGCCCCGGGCTTTGACGGCTGACTTAAGACGCGGCCTACGCACCCTTTAAACCCACTA
+
FFF,FFFF,FFFFFFFFFFFFFFFFFFFFFFFFFFFFFFFFFFFF:FFFFFFFFFFFFFFFFFFFFFFFF:FFFFFFFFFF:F,FFFFF:FFFFFFF:F,FFF:F,:,F:FFFFF:::FF:FFFF,FFFFFFFF,,FFFFF:,F,F:F:::FFF:FF::F,FF,F:FFFFF,:::,:FFF,FFFFFFF:F,F:FF:FFFFFF:F,F::FFFFFF,:F:,FF:FFFFFF:FFFF,,FF::,F,:F,F,,F,
@A00881:241:HJW2NDRXX:1:2131:32850:6840 2:N:0:CGAGAGAA+GATTGGAG
GGTAGCGGACTACGTGGGTATCTAATCCTGTTCGATCCCCACGCTTTCGTGCCTCAGCGTCAGACAGAAGCCGGTATGCTGCCTTCGCAATCGGAGTTCTTCGCGATATCTAAGCATTTCACCGCTACACCGCGAATTCCGCATACTTCTCTTCCTCTCGAGCATCCCAGTTTCAACCGCTGGCCGGGGTTGAGCCCCGGGCTTTGACGGCTGACTTAAGACGCGGCCTACGCACCCTTTAAACCCAATA
+
FFFFFFFFFFFFFFFFFFFFFFFF::FFFFFFFFFFFFFFFFFFFFFFFFFFFFFFFFFFFFFFFFFFFFFFFFFFFFFFFFFFFFFFFFFFFFFFFFFFFFFFFFFFFFFFF:FFFFFFFFFFFFFFFFFFFF:::FFFFFFFFF,FFFF:FFFFFFFFFFFFFFFFFFFFFFFFFFFF:FFFFFFFFFFFFFFFFFFFFFFFFFF,FFFF:FFFFFFFFFFFFFF:FFFFFFFFF,FFF,F:FF:FFF
@A00881:241:HJW2NDRXX:1:2131:19180:6934 2:N:0:CGAGAGAA+GATTGGAG
GGTAGCGGACTACTTGGGTATCTAATCCTGTTTGCTCCCCACGCTTTCGCGCCTCAGCGTCAGTTGTCGTCCAGCAAGCCGCCTTCGCCACTGGTGTTCCTCCGTATATCTACGCATTTCACCGCTACACACGGAATTCCGCTTGCCTCTCCGATACTCAAGATAGACAGTTTCAAATGCAGTTTCCGGGTTGAGCCCGGAGATTTCACATCTGACTTGCCTACCCGCCTACGCGCCCTTTACACCCAGT
+
FFFFFFFFFFFFFFFFFFFFFFFFFFFFFFFFFFFFFFFFFFFFFFFFFFFFFFFFFFFFFFFFFFFFFFFFFFFFFFFFFFFFFFFFFFFFFFFF:FFFFFFFFFFFFFFFFFFFFFFFFFFFFFFFFFFFFFF,FFFFFFFFFFFFFFFFFF:FFFFFFFFFFFFF::FFFFFFFFFFFFFFFFFFFFFFFFFFFFFFFFFFFFFFFFFFF::FFFFFFFF,FF:FFFFFF:FFFFFF,FF,FFFFFF
@A00881:241:HJW2NDRXX:1:2131:29062:6950 2:N:0:CGAGAGAA+GATTGGAG
GGTAGCGGACTACCCGGGTATCTAATCCTGTTTGCTCCCCACGCTTTCGCGCCTCAGCGTCAGTTGTCGTCCAGCAGGCCGCCTTCGCCACTGGTGTTCCTCCTAATATCTACGCATTTCACCGCTACACTAGGAATTCCGCCTGCCTCTCCGATACTCAAGGACAACAGTTTCAAATGCAGTTTCCGGGTTAAGCCCGGAGATTTCACATCTGACTTGCTGCTCCGCCTACACGCCCTTTACACCCAGT
+
F,:FFFFFFFFFFFFFFFFFFFFFFFFFFFFFFFF:FFFFFFFFFFFFFFFFFFFFFFFFFFFFFFFFFFFFFFFFF:FFFFFFFFFFFFFFFFFFFFFFFF:FFFFFFFFFFFFFFFFFFFFFFFFFFFFFFFFFFFFFFFFFFFFFFFFFFFFFFF:FFFFFFFFFFFFFFFF:FFF:FFFFFFFFFFFFFFFFFFFFFFFFFF,FFFFFF:FFFFFFFFFFFFFFFFFFFFFFFFFFFFFFFFFFFF
@A00881:241:HJW2NDRXX:1:2131:25907:7623 2:N:0:CGAGAGAA+GATTGGAG
GGTAGCGGACTACGAGGGTATCTAATCCTGTTCGATACCCACGCTTTCGTGCTTCAGCGTCAGTTGGGCGCCGGTATGCTGCCTTCGCAATCGGAGTTCTGCGTGATATCTATGCATTTCACCGCTACACCTCGCATTCCGCATACTTCTCGCCCACTCAAGAACGACAGTTTCAACGGCTCGACGGGGTTGAGCCCCGCATTTTTACCGCTGACTTTCCGTTCCGCCTACGCACCCTTTAAACCCAATA
+
FFF:FFFFFFF:FFFFFFF:FFF::FFFFFFFFFFF:FF:FFFFFFFFFFFF:FFFFFFFFFFF:FFFFFFFFFFFFFFFFFFFFFFFFFFFFFFFFFFF:FFFF:FFFFFFFFFFFFFFFFFFFF:FFFFFFFF::FFFFFFFFF:FFFFFFF,F:FFFFFFFFFFFFF,FFFF,FFFFFFFFFFFFF:FFFFF:FFFFFF,FF,F:FFF,FFFFFFFF:,FFFFFFFFFFFFFFFF:F,F,FFF,F::
@A00881:241:HJW2NDRXX:1:2131:32515:9330 2:N:0:CGAGAGAA+GATTGGAG
GGTAGCGGACTACTGGGGTATCTAATCCTGTTTGCTCCCCACGCTTTCGCGCCTCAGCGTCAGTTGCTGTCCAGCAGACCGCCTTCGCCACTGGTGTTCCTCCTAATATCTACGCATTTCACCGCTACACTAGGAATTCCGTCTGCCTCTCCAGTACTCAAGAACTACAGTTTCAAATGCAGTTCCGGGGTTAAGCCCCGGGATTTCACATCTGACTTGTAATCCCGCCTACTCGCCCTTTACACCCAGT
+
FF:,FFFF:,FFFFFFFF,FFFF,,FFFFFFFFFF:FFFFFFFFFFFFFFFFFFFF:FFFFFFFFF,FFFFFFFFF:FFFFFFFFFFFFFFFFFFFFF:FFFFFFFFFF:FFFFF:FFFFFFFFFFFFFFFFFFFFFFFFFFFFFF,FFFFFFFF:FFFFF:FFFFFFFFFFFFFF,F:FFFFF:FFFFFFFFF,FFFFFFF,FFF,F,FFFFF:,FFFF:FFFFFFFFFFFFFF,FFFFFFFF:,FFFF
@A00881:241:HJW2NDRXX:1:2131:15863:10426 2:N:0:CGAGAGAA+GATTGGAG
GGTAGCGGACTACGAGGGTATCTAATCCTGTTTGCTCCCCACGCTTTCGAGCCTCAGCGTCAGTAAAAGCCCAGCAAGCCGCCTTCGCCACTGGTGTTCCTCCAAATATCTACGCATTTCACCGCTACACTTGGAATTCCGCTTGCCTCTGCTTCACTCAAGAAAAACAGTTTCAAAAGCAGGTTACGGGTTGAGCCCGTAATTTTCACTTCTGACTTGCCTTCCCGCCTACACTCCCTTTACACCCAGT
+
FF,,FFFF,F,,FFFFFFFFFFFFFFFFFFFFFFFFFFFFFFFF:FFFFFF:FFFFFFFFF,FFFFFFFFFFFFFFFFFFFFFFFFFFFFFFFFFFF:FFFFFFF:FFFFF:FFFFF,FFFFFFF:FFFFFFFFF:FFFFFFF,F:FFFFFFFFF,,FFFFF:F,FFFFFFFF:F,,,FFFFFFF:FFFFFFFF:FFFFFFFF,FFFFFFFFFFFFFFFFFFFFF::FFFFF:FFFFF,F,FFFF,F,FF
@A00881:241:HJW2NDRXX:1:2131:12129:10880 2:N:0:CGAGAGAA+GATTGGAG
GGTAGCGGACTACTGGGGTATCTAATCCTGTTCGATCCCCACGCTTTCGTGCCTCAGCGTCAGACAGAAGCCGGTATGCTGCCTTCGCAATCGGAGTTCTTCGCGATATCTAAGCATTTCACCGCTACACCGCGAATTCCGCATACTTCTCTTCCTCTCGAGCATCCCAGTTTCAACCGCTGGCCGGGGTTGAGCCCCGGGCTTTGACGGCTGACTTAAGACGCGGCCTACGCACCCTTTAAACCCAATA
+
FFFFFFFFFFFFFFFFFFFFFFFFFFFFFFFFFFFFFFFFFFFFFFFFFFFFFFFFFFFFFFFFFFFFF:FFFFFFFFFFFFFFFFFFFFFFFFFFFFFFFFFFFFFFFFF:FFFFFFFFFFFFFFFFFFFFFFF:FFFFFFF,FFFFFFFFFFFFFFFFFFF:FFFFFFFFFFFFFFFFFFFFFFFFFFFFFFFFFFFFFFFFF:F::FFFFF:FFFFFFFFF:FFFFFFFFFFFFFFFFFFFF:FFF:
@A00881:241:HJW2NDRXX:1:2131:27516:11287 2:N:0:CGAGAGAA+GATTGGAG
GGTAGCGGACTACTCGGGTATCTAATCCTGTTTGATACCCACGCTTTCGTGCATCAGCGTCAATCGCGGATTCGTGAGATGCCTTCGCAATCGGTGTTCTGTGTGATATCTATGCATTTCACCGCTACACCACACATTCCTCCCACGGCATCCGCATTCCAGCAAGGCAGTATCAATGGCACTTCACCCCGTTGAGCGGGGGCATTTCACCGCTGACTTACCTCACAGCCTACGCACCCTGTAAACCCAA
+
FF::FFFFFFF:FFFFFFFFFFFFFFFFFFFFFFFFFFFFFFFFFFFFFFFFFFFFFFFFFFFFFFFFFFFFFFFFFFFFFFFFFFFFFFFFFFFFFFFFFFFFFFFFFFFFFFFFFFFFFFFFFFFFFFFFFFFF:FFFFFFFFFFFFFFFFFFFFFFFFFFF:FFFFFFFFF:FFFF:FFFFFFFFFFFF:FFFFFFFFFFFFFFFFFFFFF:F:FFFFFFF:FFFFFF:FFFFFFFF,F:FFFFFF,
@A00881:241:HJW2NDRXX:1:2131:20482:11600 2:N:0:CGAGAGAA+GATTGGAG
GGTAGCGGACTACTTGGGTATCTAATCCTGTTCGATCCCCACGCTTTCGTGCCTCAGCGTCAGACAGAAGCCGGTATGCTGCCTTCGCAATCGGAGTTCTTCGCGATATCTAAGCATTTCACCGCTACACCGCGAATTCCGCATACTTCTCTTCCTCTCGAGCATCCCAGTTTCAACCGCTGGCCGGGGTTGAGCCCCGGGCTTTGACGGCTGACTTAAGACGCGGCCTACGCACCCTTTAAACCCAATA
+
FF:FFFFF:FFFFFFFFFF,FFFFFFFFFFFFFFFFFFFFFFFFFFFFFFFFFFFFFFFFFFFFFFFFFFFFFFFFFFFFFFFFF:FFFFFFFFFFFFFFFFFFF:FFFFFFFFFFF:FF,:,FFFFFF:FFFF:F,FFFFFFFF,FF,FF:FFFFFFFF:FFFFFFF:F,FFF::FFFFFFFF:FFF:FFFFFFFFFFFFF,FF:FFFFFFFF:FF:,FFFFF:FF::FFFFF:FF::F:F,:FF,F,F
@A00881:241:HJW2NDRXX:1:2131:27290:11647 2:N:0:CGAGAGAA+GATTGGAG
GGTAGCGGACTACTAGGGTATCTAATCCTGTTTGATACCCGCACTTTCGAGCATCAACGTCAGTTACGGTCCAGCAGGCTGCCTTCGCAATCGGAGTTCTTCGTGATATCTATGCATTTCACCGCTACACCACGAATTCCGCCTGCCTATGCCGCACTCAAGGCCCCCAGTTTCAACTGCAATTCTACGGTTGAGCCGCAAACTTTCACAACTGACTTAAGGACCCGGCTACGCTCCCTTTAAACCCAAT
+
FFFFFFFFFFFFFFFFFFFFFFFFFFFFFFFFFFFFFFFFFFFFFFFFFFFFFFFFFFFFFFFFFFFFFFFFFFFFFFFFFFFFFFFFFFFFFFFFFFFFFFFFFFF:FFFFFFFFFFFFFFFFFFFFFFFFFFFFFFFFFFFFFFFFFFFFFFFFFFFFFFFFFFFF::FFFFFFFFFF:FFFFF:FFFFFFFFF:FF,FFFFFFFFFF:FFFFFFFFFFFFFFFF,FFFF:FFFFF:,FFFFFFFF,,
@A00881:241:HJW2NDRXX:1:2131:21902:12023 2:N:0:CGAGAGAA+GATTGGAG
GGTAGCGGACTACTCGGGTATCTAATCCTATTTGCTCCCCACGCTTTCGTGCCTGAGCGTCAGTTTCAGTCCAGGCGGCCGCCTTCGCCACTGGTGTTCTTCCATATCTCTACGCATTTTACCGCTACACATGGAGTTCCGCCGCCCTCTCCTGTACTCAAGTTCTCCAGTCTCATCAGCCAACAGAAGTTAAGCTTCTGCCTTTCACTCATGACTTGAAGAACCGCCTGCTCACCCTTTACGCCCAAGC
+
FF::FFFFFFFFFFFFFFFFFFFFFFFFF,:FFFFFFFFFFFFFFFFFFFFF:FFFFFFFFFFFFFFFFFFFFFFFFFFFFFFFFFFFFFF:FF,F:FFFFFFFFFFFFFFFFFF:FF:FFFFFFFFFFFFFFFFF:FFFFFFFFFFFFFFFFFFFF:FFFFFFFFF::FFFFFFFFF,FFFFFFFFFFFFFFFFFFFFFF::FFFFFFFF:FFFFFFFFF:FF:,FFFFFFFFFFFF:FFFFFF,::,F
@A00881:241:HJW2NDRXX:1:2131:29369:13495 2:N:0:CGAGAGAA+GATTGGAG
GGTAGCGGACTACGGGGGTATCTAATCCTGTTCGATCCCCACGCTTTCGTGCCTCAGCGTCAGACAGAAGCCGGTATGCTGCCTTCGCAATCGGAGTTCTTCGCGATATCTAAGCATTTCACCGCTACACCGCGAATTCCGCATACTTCTCTTCCTCTCGAGCATCCCAGTTTCAACCGCTGGCCGGGGTTGAGCCCCGGGCTTTGACGGCTGACTTAAGACGCGGCCTACGCACCCTTTAAACCCAATA
+
FFFFFFFFFFFFFFFFFFFFFFFFFFFFFFFFFFFFFFFFFFFFFFFFFFFFFFFFFFFFFFFFFFFFFFFFFFFFFFFFFFFFFFFFFFFFFFFFFFFFFFFFFFFFFFFFFFFFFFFFFFFFFFFFFFFFFFFFFFFFFFFFFFFFFFFF:FFFFFF:FFFFFFFFFFFFFFFFFFFFFFFFFFFFFFFFFFFFFFFFFFFFFF:FF:FFFFFF:FFFF:,FFFFFFFFFFF:FFFFFFFF:FFFFFF
@A00881:241:HJW2NDRXX:1:2131:28709:13573 2:N:0:CGAGAGAA+GATTGGAG
GGTAGCGGACTACCAGGGTATCTAATCCTGTTTGCTCCCCACGCTTTCGAGCCTCAGCGTCAGTAAAAGCCCAGCAAGCCGCCTTCGCCACTGGTGTTCCTCCAAATATCTACGCATTTCACCGCTACACTTGGAATTCCGCTTGCCTCTGCTTCACTCAAGAAAAACAGTTTCAAAAGCAGGTTACGGGTTGAGCCCGTACTTTTCACTTCTGACTTGCCTTCCCGCCTACACTCCCTTTACACCCAGT
+
:F:FFFFFF:FFFFFFFFFFF:FFF:F:FFF,FFFFFFFF:FFFFF::FFFF:FF,FFF:FFFFFF:FFFF,FFF:FFFFFFFFFFFFFFFFFFFFF:F:FF:,F:FFFFFF,:F:F,FF:FFFFF:FFF,FFFF,FFFFFFF:FFF:FFFF:FFFF:FFFF,,,F,F:FFFFFF,::FFFFFFFFFFFFFFFFFFFFFF,:FFF:FFFFFFF,,FF:FFFFFFFF::,F:F,:F:FFFF,F:FFFFFFF
@A00881:241:HJW2NDRXX:1:2131:29894:14090 2:N:0:CGAGAGAA+GATTGGAG
GGTAGCGGACTACATGGGTATCTAATCCTGTTCGATACCCACGCTTTCGTGCCTCAGCGTCAGTCGGGCGCCGGCGCGCTGCCTTCGCAATCGGGGTTCTGCGTGATATCTATGCATTTCACCGCTACACCACGCATTCCGCGCGCCTTTCGCCCACTCAAGGACGGCAGTTTCGACGGCAGGCCGGGGTTGAGCCCCGACATTTGACCGCCGACTTGTCGCCCCGCCTACGCACCCTTTAAACCCCAGA
+
FF:FFFFFFFFFFFFFFFFFFFFFFFF:FFFFF:FFFFFF,F::FFFFFFFFFFFF,FFFFFFFFFFFFFF:FFFFFFFF:F,FFFFFF,:FFFFF:FFFF:FFFFFFF,FF:FFFFFFFF:::FFFF:FFF:FFF:,F:FFFFFFFF:FFFFF:FFFF:,FFF:FFF:,::FFFF:F,,FFFFFF,FFFFFFFF,FFFF:,,FFFFF,:F,:::F:FFFFF:,:FFFFFFF,F,FF::,:FF,F,F,,,
@A00881:241:HJW2NDRXX:1:2131:32696:14653 2:N:0:CGAGAGAA+GATTGGAG
GGTAGCGGACTACAGGGGTATCTAATCCTGTTTGCTCCCCACGCCTTCGAGCCTCAACGTCAGTTACCGTCCAGTAAGCCGCCTTCGCCACTGGTGTTCCTCCTAATATCTACGCATTTCACCGCTACACTAGGAATTCCGCTTACCTCTCCGGTACTCCAGCCTACCAGTTTCCAGAGCAGCTCCGGCGTTGAGCACCGGTATTTCACTCCAGACTTGACAGGCCGTCTACGCTCCCTTTACACCCAGT
+
FF::FFFFFF:FFFFFF:FFFFFFFFFFFFFFFFFFFF:FFFFFFFFFFFFF:FFFFFFFF:FFFFFFFFF:FFFFFFFFFFFFFFFFFFFFFFFFF,FFF:FFF:FFFFF:FF::F:FFFFFFFFFFFFF,FFFFFFF,FF,,FFFFFFFFFFF:FFF:FFFFF:FFFFFFFFF:FFFFFFFFF:FFFFF:F:FF,FFFF:F,FFFFFFFFF,FFFFFFF,F:F:FFFF,:FFFFFFFF,,FF,:F:FF
@A00881:241:HJW2NDRXX:1:2131:32850:15045 2:N:0:CGAGAGAA+GATTGGAG
GGTAGCGGACTACAGGGGTATCTAATCCTGTTTGCTCCCCACGCTCTCGCGCCTCAGCGTCAGTTGTCGTCCAGCAATCCGCCTTCGCCACTGGTGTTCTTCCGTATATCTACGCATTTCACCGCTACACACGGAATTCCGATTGCCTCTCCGATACTCAAGACCAGCAGTTTCAAATGCAGGCTATGGGTTAAGCCCATAGTTTTCACATCTGACTTGTCGGCCCGCCTACGCGCCCTTTACACCCAGT
+
FFFFFFFFFFFFFFFFFFFFFFFFFFFFFFFFFFFFFFFFFFFFFFFFFFFFFFFFFFFFFF:FFFFFFFFFFF:FFFFFFFFFFFFFFFFFFFFFFFFFFFFFF:FFFFFFF,FFFFFFFFFFFF,FFF:FFFFFFF:FFFFFF,FFFFFF:FFFFFFFF::F,FFFFFFFFFFFFFFFFFF:F:FFFFFFFFFFFFFFFFFFFFFFF,FFFF,FFFFF,F:FF:FFFFFF,F:F:FFFFFFFFFFFFF
@A00881:241:HJW2NDRXX:1:2131:9155:15217 2:N:0:CGAGAGAA+GATTGGAG
GGTAGCGGACTACAAGGGTATCTAATCCTGTTTGATACCCACACTTTCGAGCCTCAATGTCAGTTGCAGCTTAGCAGGCTGCCTTCGCAATCGGAGTTCTTCGTGATATCTAAGCATTTCACCGCTACACCACGAATTCCGCCTGCCTCAACTGCACTCAAGACATCCAGTATCAACTGCAATTTTACGGTTGAGCCGCAAACTTTCACAACTGACTTAAACATCCATCTACGCTCCCTTTAAACCCAAT
+
FFFFFFFFFFFFFFF:FFFFFFFFFFFFF,FFFFF::FFFFFFF:F,FFFFFFFFFFFFFFFFFFFFFF:FFFFFF:FFFFFFFFFFFFFFFFFFFFFF,,FFFF::FFFFFFFFFFF:FFFFFF:FFFFFFFFF,FFFF,FFFFFFFFFFFFF:FFFFFFFFFFFFFFFF:,F,FF,F:F,F,FFF,:,:FFFFF,F:FFF,,:F,FFFFFF:FF:,FFFFFF:FF,FFF,:FFF:,,,FFFF:,FFFF
@A00881:241:HJW2NDRXX:1:2131:22209:15436 2:N:0:CGAGAGAA+GATTGGAG
GGTAGCGGACTACGCGGGTATCTAATCCTGTTTGCTCCCCACGCTTTCGAGCCTCAGTGTCAGTTGCAGTCCAGTAAACCGCCTTCGCCTCCGGTGTTCTTCCTAATATCTACGCATTTCACCGCTACACTAGAAATTCCGTTTACCCCTCCTGTACTCTAGTTACCCAGTTTTAAGTGCAGTTCCAAAGTTGAGCTCTGGGCTTTCACACCTAACTTAAATAACCACCTACGCTCCCTTTACGCCCAGT
+
FFFFFFFFFFFFFFFFFFFFFFFFFFFFFFFFFFFFFFFFFFFFFFFFFFFFFFFFFFFFFFFFFFFFFFFFFFF,:FFFFFFFFFFFFFFFFFFF,FFFFFFFFFFFFFFFFFFFFFFFFFFFFFFFFFFFFFFFFFFFFFFFFFFFFFFFFFFFFFFFFF,FFFFFFFFFFFFFFFFFFFFFFFFFFFFFFFFFFFFFFFFFFFFFF,FFFF,FFFFFFFFFFF,FFFFFFFFFFFFF,FFFFFFFFF
@A00881:241:HJW2NDRXX:1:2131:21920:15499 2:N:0:CGAGAGAA+GATTGGAG
GGTAGCGGACTACGCGGGTATCTAATCCTGTTTGCTCCCCACGCTTTCGAGCCTCAGTGTCAGTTGCAGTCCAGTAAACCGCCTTCGCCTCCGGTGTTCTTCCTAATATCTACGCATTTCACCGCTACACTAGAAATTCCGTTTACCCCTCCTGTACTCTAGTTACCCAGTTTTAAGTGCAGTTCCAAAGTTGAGCTCTGGGCTTTCACACCTAACTTAAATAACCACCTACGCTCCCTTTACGCCCAGT
+
::FFFFFFFFFFFFFFFFFFFF:FFFFFFFFFFFFFFFFFFFFFFFFFFFFFFFFFFFFFFFFFFFFFFFFFFFFFFFFFFFFFFFFFFFFFFFFFFFFFFFFFFFFFFFFFFFFFFFFFFFFFFFFFFFFFFFFFFFFFFF:FFFFFFFFFFFFFFFFFFFFFFFFFFFFFFFFFFFFFFFFFFFFFFFFFFFFFFFFFFFFFFFFFFFFFFFFFFFFFFFFFFFFFFFFFFFFFFFFFFFFFFFFFFF
@A00881:241:HJW2NDRXX:1:2131:21169:15515 2:N:0:CGAGAGAA+GATTGGAG
GGTAGCGGACTACGTGGGTATCTAATCCTGTTTGCTCCCCACGCTTTCGTGCCTCAGCGTCAGACAGAAGCCGGTATGCTGCCTTCGCAATCGGAGTTCTTCGCGATATCTAAGCATTTCACCGCTACACCGCGAATTCCGCATACTTCTCTTCCTCTCGAGCATCCCAGTTTCAACCGCTGGCCGGGGTTGAGCCCCGGGCTTTGACGGCTGACTTAAGACGCGGCCTACGCACCCTTTCAACCCAATA
+
FFFFFF:FFF:FF,FF,FFF:FFFFFFFFF:FF:FFFFFFFFFFFFFFFFFFFFFFFFFFFF:,FFFFFFFFFFF:FFFFFFFFFFFFFFFF:FF:FFFFFFFFFFFFFFFF,FFF:FFFFFFFF:FFFFFFFFFFFFFFFFFF:FF:FFFF:FFF:FFFFFFFFFFFFFFFFFFFFFFFFFFFFFFFFFFFFFFFFFFFFFFF,FF:FFFFFF::FFFFFFFFFF:FF:FF:FFFF,,F,FFFFFF:FF
@A00881:241:HJW2NDRXX:1:2131:17662:15922 2:N:0:CGAGAGAA+GATTGGAG
GGTAGCGGACTACAAGGGTATCTAATCCTGTTCGATACCCACGCTTTCGTGCTTCAGCGTCAGTTGGGCGCCGGTATGCTGCCTTCGCAATCGGAGTTCTGCGTGATATCTATGCATTTCACCGCTACACCTCGCATTCCGCATACTTCTCGCCCACTCAAGAACGACAGTTTCAACGGCTCGACGGGGTTGAGCCCCGCATTTTTACCGCTGACTTTCCGTTCCGCCTACGCACCCTTTAAACCCAATA
+
FFFFFFFFFFFFFFFFFFFFFFFFFFFFFFFFFFFFFFFFFFFFFFFFFFFFFFFFFFFFFFFFFFFFFFFFFFFFFFFFFFFFFFFFFFFFFFFFFFFFFFFFFFFFFFFFFFFFFFFFFFFFFFFFFFFFFFFFFFFFFFFFFFFFFFFFFFFFFFFFFFFFFFFFFFFFFFFFF:FFFFFFFFFFFFFFFFFFFFFFFFFFFFFFFFFFFFFFFFFFFFFF:FFFFFFFFFFFFF:FFFFFFFFFF,
@A00881:241:HJW2NDRXX:1:2131:26558:16548 2:N:0:CGAGAGAA+GATTGGAG
GGTAGCGGACTACATGGGTATCTAATCCTGTTTGCTCCCCACGCTTTCGTGCCTCAGTGTCAGTTACAGTCCAGTAAACCGCCTTCGCCGCTGGTGTTCTTCCCAATATCTACGCATTCCACCGCTACACTGGGAATTCCGTTTACCCCTCCTGCACTCAAGCCCAGCAGTTTTAGTAGTAGTTCCAAAGTTGAGCCCTGGAATTACGCTACTAACTTGCCAAACCACCTACGCACCCTTTACGCCCAGT
+
FFF:FFFFFFFFFFFFFFF:FFFFFFFFFFFFFFFFFFFFFFFFFFFFFFF:FFFFFFFFFFFFFFFFFFFFFF:F:FFFFFFFFFFFFFFFFF,FFFFF:FFFFFFFFFF:FFFF,FFF:FFFFFFFFFFFFFFF,FFFFFFFFFFFFFFFFFFFFFFFFF:FFFFFFF,FFF:FFFFFFFFFF:FF:FFFFFFFFFFFFF,FFFFFFF:FFF:FFFFFF,FFFFFFFFFFF,:FFFF,F:FFFFFFF,
@A00881:241:HJW2NDRXX:1:2131:31828:17159 2:N:0:CGAGAGAA+GATTGGAG
GGTAGCGGACTACCGGGGTATCTAATCCTGTTCGATCCCCACGCTTTCGTGCCTCAGCGTCAGACAGAAGCCGGTATGCTGCCTTCGCAATCGGAGTTCTTCGCGATATCTAAGCATTTCACCGCTACACCGCGAATTCCGCATACTTCTCTTCCTCTCGAGCATCCCAGTTTCAACCGCTGGCCGGGGTTGAGCCCCGGGCTTTGACGGCTGACTTAAGACGCGGCCTACGCACCCTTTAAACCCAATA
+
FF,,FFFF:FFFFFFFFFF:FFFF:FFFFFFFFFFFFF:FFFFFFFFFFFFFFFFFFFFFF:FFF,FFFFFFFFF:FF:FFFFFFFFFF,FF:FFFFFFFFFFFFF::F:FF,FF:FFFF,FFFFFFF:FFFFF,::FF:FFFFFF:FFFFFFFFFFFFFFFFFFFFFFFFFFF:FFF:FFFFFFF,F:FF:FFFF::FFF:,FFFFFFFFFF,:FFFFFF:FFFFFFFFFFF:FF:F:FFFFFFFF:,F
@A00881:241:HJW2NDRXX:1:2131:14678:17362 2:N:0:CGAGAGAA+GATTGGAG
GGTAGCGGACTACACGGGTATCTAATCCTGTTTGCTCCCCACGCTTTCGTGCCTCAGTGTCAGTTACAGTCCAGTGAACCGCCTTCGCCGCTGGTGTTCCTCCTAATATCTACGCATTTCACCGCTACACTAGGAATTCCGCTTCCCTCTCCTGCACTCTAGCTTGACAGTTTCAAAAGCAGGTCCGGGGTTGAGCCCCGGGGTTTCACTTCTGACTTGCCATGCCACCTACGCACCCTTTACACCCAGT
+
FF:FFFFFFFFFFFFFFFFFFF:F::FFFFF:FFFFFFFFFFFF,FFFFFFFFFFFFFFFFFFFF:FFFFFF,FFFFFFFFFFFFFFFFFFFFFFFFFFFFFFFFFFFFFF:FFF,FFFFFFFFF,FFFF:FFF:,FFFFFFF:FFFFFF:FFFFFFFFF,FF:FFFF:F:FFFFFFFF:,FFFFFFFFFFFFFF:FF:FFFF,:FFFF:FFFFFFFFFFF:FFFF:F:FFFF:F:::FFFFFFFF:FFF
@A00881:241:HJW2NDRXX:1:2131:17056:17409 2:N:0:CGAGAGAA+GATTGGAG
GGTAGCGGACTACGTGGGTATCTAATCCTGTTCGATACCCACGCTTTCGTGCTTCAGCGTCAGTTGGGCGCCGGTACGCTGCCTTCGCAATCGGAGTTCTGCGTGATATCTATGCATTTCACCGCTACACCACACATTCCGCGTACTTCTCGCCCACTCAAGACCACCAGTTTCAACGGCTCGACGGGGTTGAGCCCCGCAATTTTACCGCTGACTTGGCAGTCCGCCTACGCACCCTTTAAACCCAATA
+
:FFFFFFFFFFFFFFFFFFFFFFFFFFFFFFFFF:FFFFFFFFFFFFFFFFFFFFFFFFFFFFFFFFFFFFFFFFFFFFFFFFFFFFFFFFFFFFFFFFFFFFFF:FF,FFFFFFFFFFFFFFFFFFFFFFFFFFFFFFFFFFFFFFFFFFFFFFFFFFFFFFFFFFFFF:FFFFFFFFFFFFFFFFFFFFFFF:FFFFFF,F,FFFFFFF:FFF:FFFFFFFFFFFFFFFFFFFFFF:FFF:F:F,FFF
@A00881:241:HJW2NDRXX:1:2131:22173:17942 2:N:0:CGAGAGAA+GATTGGAG
GGTAGCGGACTACCTGGGTATCTAATCCTGTTTGCTCCCCACGCTCTCGCGCCTCAGCGTCAGTTGTCGTCCAGCAATCCGCCTTCGCCACTGGTGTTCTTCCGTATATCTACGCATTTCACCGCTACACACGGAATTCCGATTGCCTCTCCGATACTCAAGACTCGCAGTTTCAAATGCAGGCTATGGGTTAAGCCCATAGTTTTCACATCTGACTTGTCAGCCCGCCTACGCGCCCTTTACACCCAGT
+
FFFFFFFFFFFFFFFFFFFFFFFFFFFFFFFFFFFFFFFFFFFFFFFFFFFFFFFFFFF:FFFFFFFFFFFFFFFFFFFFFFFFFFFFFFFFFFFFFFF:FFFFF:,FFF:FFFFFFFFFFFFFF:FFFFFFFFFF,FFFFFFFFFFFFFFFFFFFFFFFFFFFFFFFFFF,:FFFFFFFFFFFF,FF:FFFFFFFFFFFFFF,FFFFFFFFFFFFFFFFFFFFFFFFFFFFFFFF:FFFFFFFF:FFFF
@A00881:241:HJW2NDRXX:1:2131:24551:18114 2:N:0:CGAGAGAA+GATTGGAG
GGTAGCGGACTACTCGGGTATCTAATCCTGTTTGCTCCCCACGCTTTCGTGCCTCAGTGTCAGTTACAGTCCAGTGAACCGCCTTCGCCGCTGGTGTTCCTCCTAATATCTACGCATTCCACCGCTACACTAGGAATTCCGTTCACCCCTCCTGCACTCAAGCCCAACAGTTTTGGTAGTAGTGCCGAAGTTAAGCCTCGGAATTACGCTACCAACTTGTCAAACCACCTACGCACCCTTTACGCCCAGT
+
FFFFFFFFFFF:FFFFFFFFFFFFFFFFFFFFFFFFFFFFFFFFFFFFFFFFFFFFFFFFFFFFFFFFFFFFFFFFFF:FFFFFFFFFFFFFFFFF:FFFFFFFFFFFFFFFFFFFFFFF,FFFFFFFFFFFFFFF:F:FFFFFFFFFFFFFFFFFFFFFFFFFF:FFFF:FFFFFFFFFFFF:FFFFFFFFFF,FFFFFFF,FF,FFFFFFF,FFFF,FFFF,FFFFFFFFFFFFFFF:F:FFF:FFFF
@A00881:241:HJW2NDRXX:1:2131:17454:18317 2:N:0:CGAGAGAA+GATTGGAG
GGTAGCGGACTACTGGGGTATCTAATCCTGTTCGATACCCACGCTTTCGTGCTTCAGCGTCAGTTGGGCGCCGGTGCGCTGCCTTCGCAATCGGAGTTCTGCGTGATATCTATGCATTTCACCGCTACACCACGCATTCCGCGCACTTCTCGCCCACTCAAGCGCCCCAGTTTCAACGGCGGCGGAAGGTTGAGCCCCCCGGTTTGACCGCTGACTTGAGGCGCCGCCTACGCACCCTTTAAACCCAATA
+
FFFFFFFFFFFFFFFFFFFFFFFFFFFFFFFFFFFFFFFFFFFFFFFFFFFFFFFFFFFFFFFFFFFFFFFFFFFFFFFFFFFFFFFFFFFFFFFFFFFFFFFFFFFFFFFFFFFFFFFFFFFFFFFFFFFFFFFFFFFFFFFFFFFFFFFFFFFFFFFFFFFFFFFFFFFFFFFFFFFFFFFFFFFFF:FFFFFFFFF:FFFFFFFFFFFFFFFFFFFFFFFFFFFFFFFFFFFFFFFF,FFFFFF,FF
@A00881:241:HJW2NDRXX:1:2131:32470:18584 2:N:0:CGAGAGAA+GATTGGAG
GGTAGCGGACTACACGGGTATCTAATCCTGTTTGCTCCCCACGCTTTCGAGCCTCAACGTCAGTTACCGTCCAGTAAGCCGCCTTCGCCACTGGTGTTCCTCCTAATATCTACGCATTTCACCGCTACACTAGGAATTCCGCTTACCTCTCCGGCACTCAAGCACGACAGTTTCCAAAGCAGTTCCCGGGTTGAGCCCGGACATTTCACTTCAGACTTGTCACGCCGTCTACGCTCCCTTTACACCCAGT
+
FFFFFFFFFFFFFFFFFFFF:FFFFFFFFFFFFFFFFFFFFFFFFFFFFFFFFFFFFFF:FFFFFFFFFFFFFFFFFFFFFFFFFFFFFFFFFFFFFFFFFFFFFFF::FFFFFF:FFFFFFFFFFFFFFFFFFFF:FFFFFFFFFFFFFFFFFFFFFFFFFFFFFFFFFFFFFFFFFFFFFFFFFFFFFFFFFFFFFFF:FFFFFFFFFFFF,FFFFFFFFFFFFFFFFFFFFFFFFFFFFFFFFFFF:
@A00881:241:HJW2NDRXX:1:2131:32678:18756 2:N:0:CGAGAGAA+GATTGGAG
GGTAGCGGACTACCGGGGTATCTAATCCTGTTCGATCCCCACGCTTTCGTGCCTCAGCGTCAGACAGAAGCCGGTATGCTGCCTTCGCAATCGGAGTTCTTCGCGATATCTAAGCATTTCACCGCTACACCGCGAATTCCGCATACTTCTCTTCCTCTCGAGCATCCCAGTTTCAACCGCTGGCCGGGGTTGAGCCCCGGGCTTTGACGGCTGACTTAAGACGCGGCCTACGCACCCTTTAAACCCAATA
+
FFFFFFFFFFFFFFFFFFFFFFFFFFFFFFFFFFFFFFFFFFFFFFFFFFFFFFFFFFFFFFFFFFFFFFFFFFFFF:FFFFFFFFFFFFFFFFFF:FFFFFFFFFFFFFFFFFFFFFFFFFFFFFFFFFFFFFF,:FFFFFFFFFFFFFFFFFFFFFFFFFFFFFFFF:FFFFFFFFFF,FFFFFFFFFFFFFFFFFFF:FFFFFFFFFFFFFFFFFFFFFFFFFFFF:F:FFFFF:F:FFF:FFFFFF
@A00881:241:HJW2NDRXX:1:2131:24948:19961 2:N:0:CGAGAGAA+GATTGGAG
GGTAGCGGACTACACGGGTATCTAATCCTGTTTGCTCCCCACGCCTTCGAGCCTCAACGTCAGTTACAGTCCAGTAAGCCGCCTTCGCCACTGGTGTTCCTCCTAATATCTACGCATTTCACCGCTACACTAGGAATTCCACTTACCTCTCCTGCACTCTAGCGGAACAGTTTCCAAAGCAGTCCCGGGGTTGAGCCCCGGGCTTTCACTTCAGACTTGCCCTGCCGTCTACGCTCCCTTTACACCCAGT
+
FFFFFFFFFFFFFFFFFFFFFFFFFFFFFFFFFFFFFFFFFFFFFFFFFFFFFFFFFFFFFFFFFFFFFFFFFFFFFFFFFFFFFFFFFFFFFFFFFFFFFFFFFFFFFFFFFFFF:FFFFFFFFFFFFFF:FFFFFFFFFFFFFFFFFFFFFFFFFFFFFFFFFFFFFF:FFFF:FFFFFFFFFFFFFFFFFFFFFFFFFFFFFFFFFFFFFFF:FFFFFFFFFFFFFFFFFF:FFFFFFFFFFFFFFF
@A00881:241:HJW2NDRXX:1:2131:18484:20102 2:N:0:CGAGAGAA+GATTGGAG
GGTAGCGGACTACGCGGGTATCTAATCCTGTTCGATCCCCACGCTTTCGTGCCTCAGCGTCAGACAGAAGCCGGTATGCTGCCTTCGCAATCGGAGTTCTTCGCGATATCTAAGCATTTCACCGCTACACCGCGAATTCCGCATACTTCTCTTCCTCTCGAGCATCCCAGGTTCAACCGCTGGCCGGGGTTGAGCCCCGGGCGTTGACGGCTGACTTAAGACGCGGCCTACGCACCCTTTAAACCCAATA
+
FF:,FFFFFFFFFFFFFFFFFFF:FFFFFFF:FFF:FFFFFFFFFFFF:FFFFFFFFFFFFFFFFFFFFFFFFF:FFFFFFFFFFFFFFFFFF:FFFFFFF:F:FFFFFFFFFFF::FFFFFFFFFFF::FFFFF,FFFFFFFFF:FF:FFFFFFFFFFFFFFFFFFFFF,FFFFFFFFFFFFFFFFFF:FFFFFFFFFFFF,FF:FFFFF:F:FF:FFF::FFFFFFFF,FFFF::F,F::,FFF,F:,
@A00881:241:HJW2NDRXX:1:2131:23140:20431 2:N:0:CGAGAGAA+GATTGGAG
GGTAGCGGACTACTAGGGTATCTAATCCTGTTTGCTCCCCACGCTTTCGCGCCTCAGCGTCAGTTGTCGTCCAGCAAGCCGCCTTCGCCACTGGTGTTCCTCCTAATATCTACGCATTTCACCGCTACACTAGGACTTCCGCTTGCCTCTCCGATACTCAAGGACTACAGTTTCAAATGCAGCCCCGGGGTTGAGCCCCGGTATTTCACATCTGACTTGCAGTTCCGCCTCCACGCCCTTTACACCCAGT
+
FFFFFFFFFFFFFFFFFFFFFFFFFFFFFFFFFFFFFFFFFFFFFFFFFFFFFFFFFFFFFF:FFFFFFFFFFFFFFFFFFFFFFFFFFFFFFF:F,FFFFFFFFFFFFFFFFFFFFFFFFFFFF,FFFFFFFFF,FFFFFFFFFFFFFFFFFFFFFFFFFFFF,FFFFF,FFFFFFFFF:FFFFFFFFFFFFFFFFFFFF:F::FFFF:FFFFFFFF:FFFFFFFFF:F,F:FFFFFFF:FF:FFFFFF
@A00881:241:HJW2NDRXX:1:2131:27688:20572 2:N:0:CGAGAGAA+GATTGGAG
GGTAGCGGACTACTTGGGTATCTAATCCTGTTTGCTCCCCACGCTTTCGAGCCTCAGCGTCAGTTACAGTCCAGTAAGCCGCCTTCGCCTCCGGTGTTCCTCCTAATATCTACGCATTCCACCGCTACACTAGGAATTCCGCTTACCTCTCCTGCACTCTAGCTCAGTAGTTTTATATGCAGGTCCGAGGTTGAGCCTCGTCTTTTCACATATCACTTGCTGTGCCGCCTACACTCCCTTTACGCGCAGT
+
FFFFFFFFFFFFFFFFFFFFFFFFFFFF:FFFFFFFFFFFFFFFFFFFFFFFFFFFFFFFFFFFFFFFFFFFFFFFFFFFF:F,FFFFFFFFFFFFFFFF,FFF,FFFFFF:FFFF:FFF,FFFFF:FFFFFFF:FFFF:FF:F,FFFFFF:FFFF:FFF,F:FFFFFFF:F:F,FF:FFFFFFF:FFFF,FF,FF,::FFFFFFFFF,::,:,FF:FFF,F:FFFF:FFFFFF::FFF,F:FFF,:,F,
@A00881:241:HJW2NDRXX:1:2131:17680:21496 2:N:0:CGAGAGAA+GATTGGAG
GGTAGCGGACTACAAGGGTATCTAATCCTGTTCGATACCCACGCTTTCGTGCTTCAGCGTCAGTTGGGCGCCGGTATGCTGCCTTCGCAATCGGAGTTCTGCGTGATATCTATGCATTTCACCGCTACACCGCGCATTCCGCATGCCTCCGCCGCACTCAAGGCCCCCAGTTCCGACGGCTCGGCGGGGTTGAGCCCCGCGATTTCACCGCCGGCTTAAAGGCCCGCCTGCGCACCCTTTAAACCCAATG
+
FFFFFFFFFFFFFFFFFF,FFFFFFFFFFF,FFFFFFFFFFFFFFFFFFFFFFFFFFFFFFFFFFFFFFFFFFFFFFFFFFFFFFFFFFFFFFFFFFFFFFFFFF:F,FFF:FFFFFFFFFFFFFFFFFFFFFFFFFFFFFFFFFFFFFFFFFFFF:FF:,FFFFFFFFFFFFFFFFFFFFFFFFFFFFFFFFFFFFF:FFFFFFF:FFFFFFFFFFFFFF:FFFFFFFFFFFFFFFFF,:FF:FF:F,F
@A00881:241:HJW2NDRXX:1:2131:32380:21872 2:N:0:CGAGAGAA+GATTGGAG
GGTAGCGGACTACCAGGGTATCTAATCCTGTTTGCTCCCCACGCTTTCGAGCCTCAACGTCAGTTACCGTCCAGTAAGCCGCCTTCGCCACTGGTGTTCCTACTAATATCTACGCATTTAACCGATACACTAGGAATTCCTCTTACCTCTACGGCACTCTAGAACAACAGTTTCCAATGCAGTACTCGGGTTAAGCCACAGCCTTTCACATCAGACTTGATCTTCAGTCTACTCTCCCTTTACACCCAGT
+
FF:FFFFF:FF:FFF:FFFFFFFFFFF:FFFFFF:FF,:FFF,FFFFF:F:FFF:F:F:FF:FFFFFF,FF,F,FFFFFF:FFFFFF,FF,FFFF:FF:,F,FFFFFFFFFF,::F:F,,,FF:,FF:FFF,FFFF,FFF,FFFF,FFFF,,FFFFFF:FFFF:FFFF:F,FF,FFFFFF,FF,:F,,::FF:FF:F:FFFFFFFFF,:FFF,:FF,:F,FFFFFFF:,:,F,F,F,F,FF::F,,,F::
@A00881:241:HJW2NDRXX:1:2131:16658:22263 2:N:0:CGAGAGAA+GATTGGAG
GGTAGCGGACTACAGGGGTATCTAATCCCTTTCGCTACCCTGACCTTCGTACCTCAGCGTCAGCTCATGTCCAGGAACCCGCCTTCGCCACGAGTCTTCTTCTTGATATCTACGCATTTCACTGCTACACCAAGAATTCCGGTTCCCCCTCCATCGCTCTAGCAGGGTAGTTTCACGCGCATTCCAGAGGTTGAGCCCCTGCCTTTCACGCGCACCTTGCCCCGCCGCCTCCGTCGCCTTTACGCCCAGG
+
FF:,FFFFFFFFFFFFFFFFFFFFFFFFFFFFFFFFFFFFFFF:FFFFFF:FFFFFFFFF:FFF:FFFFFFFFFFF:F:FFF,,FFFFF:FF,F,FFFFFFF,FFFF:FF:F::FF,F:F,FFF:::F:FFF::::FFFFFFFF:FFF:F:F:F,FFF:FFFF:FFF:,FF,,F,,:FF,,F,::FF,FF:FFFFFFF,FFF,F,FFF,FFFF,,FF,FFF:,F:FF:::,FFFF,FF,,F::FF,:FF,
@A00881:241:HJW2NDRXX:1:2131:27923:22388 2:N:0:CGAGAGAA+GATTGGAG
GGTAGCGGACTACATGGGTATCTAATCCTGTTCGATCCCCACGCTTTCGTGCCTCAGCGTCAGACAGAAGCCGGTATGCTGCCTTCGCAATCGGAGTTCTTCGCGATATCTAAGCATTTCACCGCTACACCGCGAATTCCGCATACTTCTCTTCCTCTCGAGCATCCCAGTTTCAACCGCTGGCCGGGGTTGAGCCCCGGGCTTTGACGGCTGACTTAAGACGCGGCCTACGCACCCTTTAAACCCAATA
+
FFFFFFFFFFFFFFFFFFFFFFFFFFFFFFFFFFFFFFFFFFFFFFFFFFFFFFFFFFFFFFFFFFFFFFFFFFFFFFFFFFFFFFFFFFFFFFFFFFFFFFFFFFFFFFFFFFFFFFFFFFFFFFFFFFFFFFFFFFFF:FF:FFFFFFFFFFFFFFFFFFFFFFFFFFFFFFFFFFFFFFFFFFFFFFF:FFFFFFFFFFFFF:FFFFFFF,FFFFFFFFFFFFFFFFF:FFFFFFFF,FFF:FFFFF
@A00881:241:HJW2NDRXX:1:2131:7166:22576 2:N:0:CGAGAGAA+GATTGGAG
GGTAGCGGACTACCAGGGTATCTAATCCTGTTTGATACCCGCACTTTCGAGCATCAACGTCAGTTACGGTCCAGCAGGCTGCCTTCGCAATCGGAGTTCTTCGTGATATCTATGCATTTCACCGCTACACCACGAATTCCGCCTGCCTATGCCGCACTCAAGGCCCCCAGTTTCAACTGCAATTCTACGGTTGAGCCGCAAACTTTCACAACTGACTTAAGGACCCGTCTACGCTCCCTTTAAACCCAAT
+
FFFFFFFFFFFFFFFFFFFF:FFFFFFFFFFFFFFFFFFFFFFFFFFFFFFF:FFFFFF,FFFFFFFFFFFFFFFFFFFFFFFFFFFFFFFFFFFFFFF:FF:,FFFF,FFFFFF:FFFFFFFFFFFFFFFFFFFFFFFFFFFFFFFFFFFFFFFFFFFF:FFFFFFFFFFFFF:FFFFF,FFFFFF:FFFFFFFFFFFF:::F,FF,FFFFFF,FFFFFF:FFF:FFF:FFFFFFFFFF:FFFF:FF::
@A00881:241:HJW2NDRXX:1:2131:27245:22654 2:N:0:CGAGAGAA+GATTGGAG
GGTAGCGGACTACTCGGGTATCTAATCCTGTTTGCTCCCCACGCTTTCGAGCCTCAACGTCAGTTTCAGTCCAGCAGGCCGCCTTCGCCACTGGTGTTCCTCCTAATATCTACGCATTTCACCGCTACACTAGGAATTCCGCCTGCCTCTCCTGTACTCCAGCCATACAGTTTCCAATGCAGTCCCGGGGTTGGGCCCCGGTATTTCACACCAGACTTGCATCGCCGTCTACGCTCCCTTTACACCCAGT
+
FFFFFFFFFFFFFFFFFFFFFFFFFFFFFFFFFFFFFFFFFFFFFFFFFFFFFFFFFFFFFFFFFFFFFFFFFFFFFFFFFFFFFFFFFFFFFFFFFFFFFFFFFFFFFFFFFFF:FFFFFFFFFFFFFFFFFFFFFFFFFFFFFFFFFFFFFFFFFFFFFFFFFFFFF:FFFFFFFFF:FFFFFFFFFFFFFFFFFFFFFFFFFFFFFFF,FFFFFFFFFFFFFFFFFFFF:FFFFFFFF,FFFFFF:F
@A00881:241:HJW2NDRXX:1:2131:17517:22842 2:N:0:CGAGAGAA+GATTGGAG
GGTAGCGGACTACCAGGGTATCTAATCCTGTTCGATCCCCACGCTTTCGTGCATCAGCGTCAGTCATGGCTTGGCAGGCTGCCTTCGCGATCGGGGTTCTGCGTGATATCTAAGCATTTCACCGCTACACCACGCAGTCCGCCTGCCTCAAACATACTCAAGCCCCCCAGTTTCCACGGCAATTCTATGGTTGAGCCACAGACTTTCACCGCTGACTTAATAAACCGCCTACGCACCCTTTAAACCCACT
+
FFF:FFFFFFFFFFFFFFFFFFFFFFFFFFFFFFFFFFFFFFFFFF:FFFFFFFFFFFFFFFFFFF:FFFFFFFFFFFFFFFFFFFFFFFFFFFFF,FFFFFFFFFF:FFFFFFFF,FFFF:FFFFFFFFFFFFFF,F:FFFFFFFFFF,F,FF,FFF::FFF::FFF:F,FFF,,FFF:FF,FFF,FFFFFFFFFFF::FF:F::F::FFF,FFFFF,FFF,:FF:F:FF:FF,,FF:,F:F:FFFF,:
@A00881:241:HJW2NDRXX:1:2131:25075:24377 2:N:0:CGAGAGAA+GATTGGAG
GGTAGCGGACTACAGGGGTATCTAATCCTGTTCGATCCCCACGCTTTCGTGCCTCAGCGTCAGACAGAAGCCGGTATGCTGCCTTCGCAATCGGAGTTCTTCGCGATATCTAAGCATTTCACCGCTACACCGCGAATTCCGCATACTTCTCTTCCTCTCGAGCATCCCAGTTTCAACCGCTGGCCGGGGTTGAGCCCCGGGCTTTGACGGCTGACTTAAGACGCGGCCTACGCACCCTTTAAACCCAATA
+
FFFFFFFFFFFFFFFFFFFFFFFFFFFFF:FFFFFFFFFFFFFFFFFFFFFFFFFFFFFFFFFFFFFFFFFFFFFFFFFFFFFFFFFFFFFFFFFFFFFFFFFFFFF:FFFFFFFFFFFFFFFFFFFFFFFFFFFFFFFFFFFFFFFFFFFFFFFFFFFFFFFFFFFFFFFFFF:FFFFFFFFFFFFFFFFFF:FF:FFFFF:FFFFFF,FFFFFFFFF:FFFFFFFF:FFFFFFFFFFFFFFFF:F:FF
@A00881:241:HJW2NDRXX:1:2131:12599:24471 2:N:0:CGAGAGAA+GATTGGAG
GGTAGCGGACTACCAGGGTATCTAATCCTGTTCGATCCCCACGCTTTCGTGCCTCAGCGTCAGACAGAAGCCGGTATGCTGCCTTCGCAATCGGAGTTCTTCGCGATATCTAAGCATTTCACCGCTACACCGCGAATTCCGCATACTTCTCTTCCTCTCGAGCATCCCAGTTTCAACCGCTGGCCGGGGTTGAGCCCCGGGCTTTGACGGCTGACTTAAGACGCGGCCTACGCACCCTTTAAACCCAATA
+
FFFFFFFFFFFFFFFFFFFFFFFFFFFFFFFFFFFFFFFFFFFFFFFFFFFFFFFFFFFFFFFFFFFFFFFFFFFFFFFFFFFFFFFFFFFFFFFFFFF:FFFFFFFFFFFFFFFFFFFFFFFFFFFFFFFFFFFFFFFFFFF:FF:FFFFFFFFFFFFFFFFFFFFFFFFFFFFFFFFF:FFFFFFFFFFFFFFFFFFFFFFFFF:FFFFFFF:FFFFFFFFF:FFFFFFFFFFFFFFF::F:FFFFFF
@A00881:241:HJW2NDRXX:1:2131:24740:24518 2:N:0:CGAGAGAA+GATTGGAG
GGTAGCGGACTACTCGGGTATCTAATCCTGTTTGCTCCCCACGCTCTCGCGCCTCAGCGTCAGTTGTCGTCCAGCAATCCGCCTTCGCCACTGGTGTTCTTCCGTATATCCACGCATTTCACCGCTACACACGGAATTCCGATTGCCTCTCCGATACTCAAGACTGGCAGTTTCAAATGCAGGCTATGGGTTAAGCCCATAGTTTTCACATCTGACTTGTCAGCCCGCCTACGCGCCCTTTACACCCAGT
+
FFFFFFFFFFFFFFFFFFFFFFFFFFFFFFFFFFFFFFFFFFFFFFFFFFFFFFFFFFFFFFFFFFFFFFFFFFFFFFFFFFFFFFFFFFFFFFFFFFFFFFFFFFFFFFFFFFFFFFFFFFFFFFFFFFFFFFFFFFFFFFFFFFFFFFFFFFF:FFFFFF:FFFFFFFFFFFFFFFFFFFFFF:FFFFFFFFFFFFFFFFFFFFFFFFFFFFFFFFFFFFFFFFFFFFFFFFFFFFFFFFFFFF:FFF
@A00881:241:HJW2NDRXX:1:2131:19343:24846 2:N:0:CGAGAGAA+GATTGGAG
GGTAGCGGACTACCCGGGTATCTAATCCTGTTTGCTCCCCACGCTTTCGTGTCTCAGCGTCAGTTGTGGTCCAGTAAACCGCCTTCGCCACCGGTGTTCCTCCTGATATCTACGCATTTCACTACTACACCAGGAATTCCGTTTACCTCTCCCACTCTCAAGAAAAACAGTTTCAAATGCAGGTCATGAGTTGAGCCCATGAGTTTCACATCTGACTTGCCTTCCCGCCTACACACCCTTTACACCCAGT
+
F:FFFFFFFFFFFFFFFFFFFFFFFFFFFFFFFFFFFF:FFFFFFFFFFFFFFFFFFFFFFFFFFFFFFFFF:FFFF:FFFFFFFFFFFFFFFFFFFFFFFFFFFFFFFFFFFFFFFFFFFFF,FFFFFFFFFFFFFFFFFFFFFFFFFFFFFFFFFFFFFFFFFF:FFFFFFFFFFFF:FF:FFFF:FFFFFFFFFF:FFFFFFFF:FF:FFFFFFF,FFFFFFFFFFFFFFFFFF,FFFFFFF:FFFF
@A00881:241:HJW2NDRXX:1:2131:20880:24878 2:N:0:CGAGAGAA+GATTGGAG
GGTAGCGGACTACAGGGGTATCTAATCCTGTTCGATCCCCACGCTTTCGTGCTTCAGCGTCAGTCTCGCTATGGTATGCTGCCTTCGCAATCGGGGTTCTGCGTGATATCTATGCATTTCACCGCTACACCACGCATTCCGCATACCTCTTCCGAACTCCAGTCCCGCAGTTTCAATGGCAAGCGCACGGTTAAGCCGCACGTTTTCACCGCTGACTTGCGGGTCCGCCTACGCACCCTTTAAACCCAAT
+
FFFFFFFFFFFFFFFFFFFFFFFFFFFFFFFFFFFFFFFF:FFFFFFFFFFFFFFFFFFFFFFFFFFFFFFFFF,FFFFFFFFFFFFFFFFFFFFFFFFFFFFFFFFFFFFFFFFFFFFFFFFFFFFFFFFFFFFFFFFFFFFFFFFFFFFFFFFFFFFF:FFFFFFFFFFFFFFFFFFFFFFFFFFFFFFF:FFFFFFFFFFFFFFFFFFFFF:FFFFFFFFFFFFFFFFFFFFFFFFFFF:FFFFF,F
@A00881:241:HJW2NDRXX:1:2131:32045:25520 2:N:0:CGAGAGAA+GATTGGAG
GGTAGCGGACTACGAGGGTATCTAATCCTGTTTGCTCCCCACGCTTTCGAGCCTCAACGTCAGTCATCGTCCAGCAGGCCGCCTTCGCCACTGGTGTTCCTCCTAATATCTACGCATTTCACCGCTACACTAGGAATTCCGCCTGCCTCTCCGACACTCCAGCCATACAGTTCCAAATGCAGTCCCGGGGTTGAGCCCCGGGCTTTCACATCTGGCTTGCACCGCCGTCTCGGCTCCCTTTACACCCAGT
+
FF:FF:FFF:FFFFFFFF:FFFFFFFFFFFFFFFFFFF::FFFFFFFFFFFF:FFFFFFFFFFFFF:FFFFFFFFFFFFF:FFFFFFFFFFFFFFFFFF,FFFFFFFFFFFF:FFFFFFFFFFFFFFFF:FFFFFFFF:FFFFFFFFFFFFFFFFFFFFFFFFFFF:FFF:FFFFF:F,F:FFFFFFFFFF:FFFFFFF::FFFFFF,:FFFFFF:FFFFFFFFFFFFFF,,:FFFFFFFFFFFFFFFFF
@A00881:241:HJW2NDRXX:1:2131:30074:25582 2:N:0:CGAGAGAA+GATTGGAG
GGTAGCGGACTACTTGGGTATCTAATCCTGTTTGCTCCCCACGCTTTCGAGCCTCAGTGTCAGTTACAGTCCAGTAAGCCGCCTTCGCCTCTGGTGTTCCTCCTAATATCTACGCATTCCACCGCTACACTAGGAATTCCGCTTACCTCTCCTGCACTCCAGCTCAGCAGTTTTATATGCAGGTCCGAGGTTGAGCCTCGTCTTTTCACATATAACTTGCTGTGCCACCTACACTCCCTTTACGCCCAGT
+
FFFFFFFFFFFFFFFFFFFFFFFFFFFFFFFFFFFFFFFFFFFFFFFFFFFFFFFFFFFFFFFFFFFFFFFFFFFFFFFFFFFFFFFFFFFFFFFF:FFFFFFFF,FFFFFFFFFFFFFF,FFFFF:FFFFFFFFFFFFFFFFFFFFFFFFFFFFFFFFFFFF,FFFFFFF,FFFFFFFFFFFFFFFFFFFFFFFFFFFFFFFFFFF:FFF:FFFFFFFFFFFFFFFFFFFFFFFFFFFFFFFFFFFFFF
@A00881:241:HJW2NDRXX:1:2131:32750:25614 2:N:0:CGAGAGAA+GATTGGAG
GGTAGCGGACTACGTGGGTATCTAATCCTGTTTGCTCCCCACGCTTTCGTGCCTCAGTGTCAGTTACAGTCCAGCAAACCGCCTTCGCTACTGGTGTTCTTCCTAATATATACGCATTCCACCGCTACACTAGGAATTCCGTTTGCCCCTCCTTCACTCAAGTCCTACAGTTTTATTAGTAGTCCCGAGGTTTAGCCGCGGGCTTACTCTACTAACTTGCAAAACCACCTAAGCACCCTGTACGCCCAGT
+
:F,,,:FF,:F::FFFFF:,FFF,:FF,:FFFF::F:,F:F,F:FFF:FFF,FF:FFF:FFFFFF,,FFF::F:,,::F,,:,F:FF,:,,FFFFF:,FFFF:FFFFFF,::,,FFFFF:F,F:FFF:::F:F,F,F,,:FFFF:,:,FFF,:,FF,FFF:::,F,:FF,F,F,F,:F:FF,,,,,,FF::F,FF:F,,:F,:FFF,,F,,F::,FFF,,,FFF,FFFFF:,F,F,,,F:,:F,,F,F,F
@A00881:241:HJW2NDRXX:1:2131:23502:25755 2:N:0:CGAGAGAA+GATTGGAG
GGTAGCGGACTACATGGGTATCTAATCCTGTTTGCTCCCCACGCCTTCGCGCCTCAGCGTCAGTTGTCGTCCAGCAAGCCGCCTTCGCCACTGGTGTTCCTCCTAATATCTACGCATTTCACCGCTACACTAGGAATTCCGCTTGCCTCTCCGATACTCAAGGACTACAGTTTCAAATGCAGCCCCGGGGTTGAGCCCCGGTATTTCACATCTGACTTGCAGTTCCGCCTACACGCCCTTTACACCCAGT
+
FFFFFFFFFFFFFFFFFFFFFFFFFFFFFFFFFFFFFFFFFFFFFFFFFFFFFFFFFFFFFFFFFFFFFFFFFFFFFFFFFFFFFFFFFFFFFFFFFFFFFFFFFFFFFFFFFFFFFFFFFFFFFF:FFFFFFFFFFFFFFFFFFFFFFFFFFFFFFFFFFFFFFFFFFFFFFFFFFFFFFF:FFFFFFFFFFFFFFFFFFFFFFFFFFFFFFFFFFFFFFFFFFFFFF:FFFF:FFFFFFFFFFFFFFF
@A00881:241:HJW2NDRXX:1:2131:20925:25770 2:N:0:CGAGAGAA+GATTGGAG
GGTAGCGGACTACTGGGGTATCTAATCCTGTTCGATCCCCACGCTTTCGTGCTTCAGCGTCAGTCTCGCTATGGTATGCTGCCTTCGCAATCGGGGTTCTGCGTGATATCTATGCATTTCACCGCTACACCACGCATTCCGCATACCTCTTCCGAACTCCAGTCCCGCAGTTTCAATGGCAAGCGCACGGTTAAGCCGCACGTTTTCACCGCTGACTTGCGGGTCCGCCTACGCACCCTTTAAACCCAAT
+
FFFF:FFFFFFFFFFFFFFFFFFFF:FFFFFFFFFFFFFFFFFFF:FFFFFFFFFFFFFFFFFFFFFFFFFFFFFFFFF:FFFFFFFFFFFFFFFFFFFFFFF:FF:FFFFFFFFF,FFFFFFFF:FFFFFFFFFFFFFFFFFF:FFFFFFFFFFFFFFFFFFFFFFF:FFF,FFFFFFFFFFFFFFFFFFFF:FFFFFFFFF,FFFFFFFF:FFF:FFFFFFFFFFFFFFFFFF::FF,F:FFF:FF,:
@A00881:241:HJW2NDRXX:1:2131:29532:25833 2:N:0:CGAGAGAA+GATTGGAG
GGTAGCGGACTACTCGGGTATCTAATCCTGTTCGATCCCCGCACTTTCGTGCCTCAGCGTCAGTAGGGCGCCGGAAGGCTGCCTTCGCAATCGGGGTTCTGCGTGATATCTATGCATTTCACCGCTACACCACGCATTCCGCCTTCTTCTCGCCCACTCAAGGCCCCCAGTTTCAACGGCCGGACGGGGTTGAGCCCCGAATGTTTACCGCTGACTTAAAAGCCCGCCTACGCACCCTTTAAACCCAATA
+
FFF:FFFFFFFFFFFFFFFFFFF:FFFFFFFFFFFFFFFFFFFFFFFFFFFFFFFFFFFFFFF:FFFFFFFFFFFFFFFFFFFFFFFFF,FFFFFFFFFFFFFFFFFFFFFFFFFFFFFFFFFFFFFFFFFFFFFFF:FFFFFFFFFFF:FFFFF:FFF,FFFFFFFFFF,FFF:FFFFFFFFFFFFF:FFFFFFFF:FF,F,FFF,FFFFF::FFFFFF,:FFFFFFF,,FFF:FF,,FF,,FF:::FF
@A00881:241:HJW2NDRXX:1:2131:31512:27164 2:N:0:CGAGAGAA+GATTGGAG
GGTAGCGGACTACGTGGGTATCTAATCCTGTTTGCTCCCCACGCTTTCGCACCTGAGCGTCAGTCTTCGTCCAGGGGGCCGCCTTCGCCACCGGTATTCCTCCAGATCTCTACGCATTTCACCGCTACACCTGGAATTCTACCCCCCTCTACGAGACTCAAGCTTGCCAGTATCAGATGCAGTTCCCAGGTTGAGCCCGGGGATTTCACATCAGACTTGCTCTTCCGTCTACGCTCCCTTTACACCCAGT
+
FFFFFFFFFFFFFFFF:FFFFFFFFFFFFFFFFFFFFFFFFFFFFFFFFFFFFFFFFFFFFFFFFFFFFFFFFFFFFFFFFFFFFFF,FFFFFFFFFFFFFFFFFFF:FFFFFF:FFFF:FFFFFFFFFFFFF:FF:FFFFFFFFFFFFFFFFFFFFFFF:F:FFF:FFF,F:,FFFFFFF:FFFFFF,FFFFFF:FFFFFFFFFFF:FFFF:,FF:FF,FFFFF:FFFF:F:F:F:FFFFFFFFFFFFF
@A00881:241:HJW2NDRXX:1:2131:17725:27179 2:N:0:CGAGAGAA+GATTGGAG
GGTAGCGGACTACAGGGGTATCTTATCCTGTTCGATACCCACGCTTTCGTGCCTCAGCGTCAGTCGGGCGCCGGTATGCTGCCTTCGCAATCGGAGTTCTGCGTGATATCTATGCATTTCACCGCTACACCACGCATTCCGCCTACTTCTCGCCCCCTCGAGGCCGCCAGTTTCAACGGCAGGCCGGGGTTGAGCCCCGACAGTTGACCGCTGACTTAACAGCCCGCCTACGCACCCTGTAAACCCAATA
+
FF,,F:FFFF:FFFFFFF:FF::,FFF:FFFFFFFFFFFFFFF:F,:FFFF:FFFFFFFFF:FFFFFFF:F:FF,FFFFFFF::FFFFFFFFFFF:FFFFFFF:FFFFFF,F:FF,FFFF:FFFF:FF,FF,,FF,F,FFFF,FFFFFFFFFFFF,FFFFFFFFFFFFFF,FFFFFFFF:FFFFF:FF:FFFFFFF:F:F:F,FF,:FFFFFFF,FFFF:F::FFFF:F,FFFF:FFF:FF,FFFFFFFF
@A00881:241:HJW2NDRXX:1:2131:29243:27806 2:N:0:CGAGAGAA+GATTGGAG
GGTAGCGGACTACCGGGGTATCTAATCCTGTTCGATCCCCACGCTTTCGTGCCTCAGCGTCAGACAGAAGCCGGTATGCTGCCTTCGCAATCGGAGTTCTTCGCGATATCTAAGCATTTCACCGCTACACCGCGAATTCCGCATACTTCTCTTCCTCTCGAGCATCCCAGTTTCAACCGCTGGCCGGGGTTGAGCCCCGGGCTTTGACGGCTGACTTAAGACGCGGCCTACGCACCCTATAAACCCAATA
+
FF:FFFFFFFFFFFFFFFF,FFFFFFFFFFFFFFFFFFFFFFFFFFFFFFFFFFFFFFFFFFFFFFFFFFFFFF,FFFFFFFFFFFFFFFFFFFFFFFFF:F:FFF:FFFF,:FFF::,FF::FFFFFFFFFFF:FFFFFFF:FF,FFF:FFFFFFFFFF:FFFFFFFFF,FFFF:FFFFFFFFFFFF:FFF:FF:FFFFFF:FFF:,FFFFFF:F:F:F,F:,,FFF,F:,FFFFFF,F,:,FFFFFFF
@A00881:241:HJW2NDRXX:1:2131:25437:27978 2:N:0:CGAGAGAA+GATTGGAG
GGTAGCGGACTACGTGGGTATCTAATCCTGTTTGATACCCACACTTTCGAGCATCAGTGTCAGTTGCAGTCCAGTGAGCTGCCTTCGCAATCGGAGTTCTTCGTGATATCTAAGCATTTCACCGCTACACCACGAATTCCGCCCACCTCTACTGTACTCAAGACAGCCAGTATCAACTGCAATTTTACGGTTGAGCCGCAAACTTTCACAACTGACTTAACTGTCCACCTACGCTCCCTTTCAACCCAAT
+
FF::FFFFFFFFFFFFFFFFFFFFFFFFFFF:FFFFFFFFFFFFFFFFFFFFF:FFFFFFFFFFFFFFFFFFFFFFFFFFFFFFFFFFFFFFFFFFFFFFFFFFFF:FFFFFFFFFFFFF,FFFFFFFFFFFF:FFFF:FFFF:FFFFFFFFFFFFFFFFFFFFFFFFFF,FFFF:FFFFFFFFFFFFFFFFFFFFFFFF,FFFFFFFF,FFFFF,FFFFFFFFFF,FFFFFFFFF:F:F,,,::FFFFF
@A00881:241:HJW2NDRXX:1:2131:13928:28745 2:N:0:CGAGAGAA+GATTGGAG
GGTAGCGGACTACATGGGTATCTAATCCTATTTGCTCCCCACGCTTTCGTGCCTCAGCGTCAGTCTCAGTCCAGTTAACCGCCTTCGCCACTGGTGTTCCTCCATATATCTACGCATTTCACCGCTACACATGAAATTCCGTTAACCTCTCCTGTACTCTAGTCTATTAGTTTCCACAGCTGCCGGAGGTTAAGCCTCCGTCTTTAACTGCAGACTTCCTAAACCGCCTACTCACCCTTTACGCCCAATA
+
FF:,FFFFFFFF:FFFFFF:FFFFFFF:F:FFFFFFFFFFFFFFFFFFFFFF,FFFFFFFFFFFFFFFFF:FFFFF,::FFFFFFFFFFFFFFFFFFFFFFFF:FFFFFFFFFFFFFF:F:F:FFFFFFF:FF:FFFFFFFFFFF:FFFFFFFFF,FFFFFFF:FFFFFFFFFFFFF,FFFFF:FFFFFFFFFFFFFFFF:F:FFF,F:F:FFF,FFFFFF,F,,F:FFFFFF:,FFF,F::,FFFF:FF
@A00881:241:HJW2NDRXX:1:2131:30599:28745 2:N:0:CGAGAGAA+GATTGGAG
GGTAGCGGACTACAAGGGTATCTAATCCTGTTTGCTCCCCACGCTTTCGAGCCTCAGCGTCAGTTAATGTCCAGAAAGCCGCCTTCGCCTCTGGTGTTCCTCCTAATATCTACGCATTCCACCGCTACACTAGGAATTCCGCTTTCCTCTCCATCACTCAAGCACAACAGTTTTAAAAGCAGCTCCGAGGTTGAGCCTCGGGATTTCACTCCTAACTTGTTGCGCCGCCTACGCTCCCTTTACGCCCAGT
+
FFFFFFFFFFFFFFFFFFFFFFFFFFFFFFFFFFFFFFFFF:FFFFFFFFFFFFFFFFFFFFFFFFFFFFFFFFFF:FFFFFFFFFFFFFFFFFFFFFFFFFFFFFFFFFFFFFFFFFFFFFFFFFFFFFFFF:FFFFFFFFFFFFFFFFFFFFFFFFFFFFFFFFFFFFFFFFFFFFFFFFFFFFFFFFFFF:FFFFFFF:FFFFFFFFFFFFFFFFFFFFFFFFFFFFFFFFFFFFFFFFFFFFFFFF
@A00881:241:HJW2NDRXX:1:2131:25726:29450 2:N:0:CGAGAGAA+GATTGGAG
GGTAGCGGACTACTTGGGTATCTAATCCTGTTTGCTACCCACGCTTTCGCATCTCAGCGTCAGTTACGAGCCAGACAGCCGCCTTCGCCACTGATGTTCTTCCAGATATCTACGGATTTCACTCCTACACCTGGAATTCCGCCGTCCTCGCTCGCACTCTAGTTCGGTAGTTTTGAAGGCAGTTCCACGGTTGAGCCGTGGGCTTTCACCTCCAACTTGCCGTACAGCCTACACGCGCTTTCCGCCCAGT
+
FF:,FFFF:FF:FFFFFFFF:FF:F,F:FFF:FFFFFFFFFFFFF:FFFFFFFFFFFFFFFFFFF:FFFFF,FFFFFFFFFFFFFFFFFFFFFFFFFFFFF:FFFFFFFFFFFFFFF:FFFFFFFFFFFFFFFFF,FFFFFF:FFFFFF,FFFFF:F:FFFFFFFFFF,FFFFF,FFFFFFFFFFFFFFFF:FFFFFFFFFF,,:F,:FFFFFFFFFFFFFFFFFFFFFFFFFFFFFF,FFF::F::::F
@A00881:241:HJW2NDRXX:1:2131:26151:29966 2:N:0:CGAGAGAA+GATTGGAG
GGTAGCGGACTACGGGGGTATCTAATCCTGTTTGCTCCCCACGCTTTCGTGCCTCAGTGTCAGTTACAGTCCAGTAAACCGCCTTCGCCGCTGGTGTTCTTCCCAATATCTACGCATTCCACCGCTACACTGGGAATTCCGGTTACCCCTCCTGCACTCTAGCCCAGCAGTTTTAGTAGTAGTTCCAAAGTTGAGCCCTGGAATTACGCTACTAACTTGCCAAACCACCTACGCACCCTTTACGCCCAGG
+
FF:FFFFFFFFFFFFFFFFFFFFFFFFFFF:FFFFFFFFFFFFFFFFFFFFFF:FFFFFFF:FFFF:FFFFFFFFFFFFFFFFFFFFFFFFFFFFFFFFF:FFFFFFFFFFFFFFFFFFFFFFFFFF::FFF:FFFFFFFF,FFF:FFFFFFFF:FFFF,,FFFFFFFFF,FFF,:FFFFFF:::F,FFFFFFFFF:FFFF:FFF:FFFF:F::FF,FFF::FFF:,FFFFFFFFFF:FFFFFFF:FFF,
@A00881:241:HJW2NDRXX:1:2131:24198:30342 2:N:0:CGAGAGAA+GATTGGAG
GGTAGCGGACTACACGGGTATCTAATCCTGTTCGATCCCCACGCTTTCGTGCCTCAGCGTCAGACAGAAGCCGGTATGCTGCCTTCGCAATCGGAGTTCTTCGCGATATCTAAGCATTTCACCGCTACACCGCGAATTCCGCATACTTCTCTTCCTCTCGAGCATCCCAGTTTCAACCGCTGGCCGGGGTTGAGCCCCGGGCTTTGACGGCTGACTTAAGACGCGGCCTACGCACCCTTTAAACCCAATA
+
FFFFFFFFFFFFFFFFFFFFFFFFFFFFFFFFFFFFFFFFFFFFFFFFFFFFFFFFFFFFFFFFFFFFFFFFFFF:FFFFFFFFFFFFFFFFFFFFFFFFFFFFFFFFFFFFFFFFFFFFFFFFFFFFFFFFFFFFFFFFFFFFFFFFFFFFFFFFFFFFFFFFFFFFFFFFFFFFFFFFFFFFFFFFFFFFFFFFFFFFFFFFFFFFFFF:FFFFFF:FFFF:FFFF:FFFFFFFFFFF,FFFFFFFFF
@A00881:241:HJW2NDRXX:1:2131:25834:30608 2:N:0:CGAGAGAA+GATTGGAG
GGTAGCGGACTACGAGGGTATCTAATCCTGTTTGCTCCCCACGCTTTCGAGCCTCAGCGTCAGTAAAAGCCCAGCAAGCCGCCTTCGCCACCGGTGTTCCTCCAAATATCTACGCATTTCACCGCTACACTTGGAATTCCGCTTGCCTCTGCTCCACTCAAGAAGATCAGTTTCAAAAGCAGGTTATGGGTTAAGCCCATAATTTTCACTTCTGACTTGCTCTCCCGCCTGCACTCCCTTTACTCCCAGT
+
FF,:F:FF,F:,F::F:F::FFF,,FFFFF,FFF:FFFFF,FFFFF:FFFFFFFF:FFFF:F::F::FFFFFFFFFFFFFFFFF:FFFF,FFFFFFFFFFFFF,FF:FFFFFFFFFFFFF:FFFFFFFFFFFFFF,FFFFFFFFFFF,FFFFFFFFFFFFFFFFFF:FFFFFFF,F,:FFFF::F,FFFFF,:FFFFFFF,:FFFFF,F:FFFFF:FF::,FFFFFFFF:F:F,FF:,FF,FF,FFFFF:
@A00881:241:HJW2NDRXX:1:2131:30074:31062 2:N:0:CGAGAGAA+GATTGGAG
GGTAGCGGACTACCAGGTTATCTAATCCTGTTTCCTAAACACGCATACGAGACTCAGAGTCAGAAAAAGCCCAGGAAGCCCCCTTCGCAACCGGTGTTACTCCTGATATCTAAGCAGTTCACCGCTACAACAGGAAATCAGATTACCTCTACTTCACTCAAGAAGAACATTTTCAAATGAAGCTCAGAGTTTAAGACTCTGAAATTCACATCTGACTAGCAATCCCGCCTACTAAACCATTAAAAACAGT
+
F,,F,F,F,FFF,F:,,,,FF:F,FFF,,,,,,,FFF,,F:F,F,F,,:FF,F,,,,,FFFF,,F,F:,FFFF,,FF,:F:FF,FF:,,:FFF:,,,,,,FF,F,F,FF,FF,FF,,F,FFFF,F:F,,,F,F:FF,FF,,,,,F,F:FFF,,F,F:FFFF,:,,,F,F:,F,FF,F,F:FFFF::FF:,,FFF,,,FFF,,F,F:FF,:FF:,FF,,FFF,,F,F,FFFF:F:,:FF,,FF:F,FFFFF
@A00881:241:HJW2NDRXX:1:2131:23683:31454 2:N:0:CGAGAGAA+GATTGGAG
GGTAGCGGACTACTTGGGTATCTAATCCTGTTCGATCCCCACGCTTTCGTGCCTCAGCGTCAGACAGAAGCCGGTATGCTGCCTTCGCAATCGGAGTTCTTCGCGATATCTAAGCATTTCACCGCTACACCGCGAATTCCGCATACTTCTCTTCCTCTCGAGCATCCCAGTTTCAACCGCTGGCCGGGGTTGAGCCCCGGGCTTTGACGGCTGACTTAAGACGCGGCCTACGCACCCTTTAAACCCAATA
+
FFFFFFFFFFFFFFFFFFFFFFFFFFFFFFFFFFFFFFFFFFFFFFFFFFFFFFFFFFFFFFFFF:FFFFFFFFFFFFFFFFFFFFFFFFFFFFFFFFFFFFFFFFFFFFFFFFFFFFFFFFFFFFFF:FFFFFFFFFFFFFFFFF:FFFFFFFFFFFFFFFFFFFFFFFFFFFFFFFFFFFFFFFFFFFFFFFFFFFFFFFF:FFFFFFFFFFFFFFFF:FFFFFFF:FFFF:FFFFFFFFFF,FFFF:
@A00881:241:HJW2NDRXX:1:2131:25988:31626 2:N:0:CGAGAGAA+GATTGGAG
GGTAGCGGACTACGGGGGTATCTAATCCTGTTCGATACCCACGCTTTCGTGCTTCAGCGTCAGTTGGGCGCCGGTATGCTGCCTTCGCAATCGGAGTTCTGCGTGATATCTATGCATTTCACCGCTACACCACGCATTCCGCATACTTCTCGCCCACTCAAGACCGTCAGTTTCAAACACAGACGGAGGTTGAGCCCCCGTATTTTAACGCTGACTTGACAGTCCGCCTACGCACCCTTTAAACCCAATA
+
FFFFFFFFFFFFFFFFFFFFFFFFFFFFFFFFFFFFFFFFFFFFFFFFFFFFFFFFFFFFFFFFFFFFFFFFFFFFFFFFFFFFFFFFFFFFFFFFFFFF:FFFFFFFFF:FFFFFFFFFFFFFFFFFFFFFFFFFFFFFFFFFFFFFFFFFFFFFFFFFFFFFFFFFFFFFFFFF,,,,,,,,,::F::,,F:,:,:,:,FF,:FF,,F:,FFF,F:F:F:F,:,F,F:,:FF:FF,F,FFFFF:,FF:
@A00881:241:HJW2NDRXX:1:2131:31575:32002 2:N:0:CGAGAGAA+GATTGGAG
GGTAGCGGACTACTAGGGTATCTAATCCTGTTCGATCCCCACGCTTTCGTGCCTCAGCGTCAGTTACAGTCCAGTAAGCCGCCTTCGCCACTGGTGTTCCTCCTAATATCTACGCATTTCACCGCTACACTAGGAATTCCGCTTGCCTCTCCGATACTCAAGACACACAGTTTCAAATGCAGTTTCCGGGTTAAGCCCGGAGATTTCACATCTGACTTGCATGCCCGCCTACGCGCCCTTTACACCCAGT
+
FFFFFFFFFFFFFFFFFFFFFFFFFFFFFFFFFFFFFFFFFFFFFFFFFFFFFFFFFFFFFFFFFFFFFFFFFFFFFFFFFFFFFFFFFFFFFFFFFFFFFFFFFFFFFFFFFFFFFFFFFFFFFFFFFFFFFFFFFFFFFFFFFFFFFFFFFFFFFFFFFF:FFFFFFFFFFFFFFFFFFFFFFFFFFFFFFFFF:FFFFFFFFFFFFFFFFFFFFFFFFFFFFFFFF,FFFFFFFFFFFFFFFFFFFF
@A00881:241:HJW2NDRXX:1:2131:18267:32628 2:N:0:CGAGAGAA+GATTGGAG
GGTAGCGGACTACACGGGTATCTAATCCTGTTTGCTCCCCACGCTTTCGCGCCTCAGCGTCAGTTGTCGTCCAGCAAGCCGCCTTCGCCACTGGTGTTCCTCCGTATATCTACGCATTTCACCGCTACACACGGAATTCCGCTTGCCTCTCCGATACTCAAGACAGACAGTTTCAAATGCAGTTTCCGGGTTGAGCCCGGAGATTTCACATCTGACTTGCCTGCCCGCCTACGCGCCCTTTACACCCAGT
+
FFFFFFFFFFFFFFFFFFFFFFFFFFFFFFFFFFFFFFFFFFFFFFFFFFFFFFFFFFF,FFFFFFFFFFFFFFFFFFFFFFFFFFFFFFFFFFFFFFFFFFFFFFFFFFFFFFFF,FFFFFFFFFFFFFFFFFFFFFFFFFFFFFFFF:FFFFF,FFFFFFFFFFFF:FFFFF,FFFFFFFFFFFFFFFFFFFFFFFFFFFF:FFFFFF:FFFFFF:FFFFFFFFFFFF:FFF:FFFF:FFFFFFFFF:
@A00881:241:HJW2NDRXX:1:2131:28854:33207 2:N:0:CGAGAGAA+GATTGGAG
GGTAGCGGACTACACGGGTATCTAATCCTGTTTGCTCCCCACGCTTTCGTGCCTCAGTGTCAGTTACAGTCCAGTGAACCGCCTTCGCCGCTGGTGTTCCTCCCAATATCTACGCATTCCACCGCTACACTGGGAATTCCACTAACCTCTCCCACACTCAAGCCATCCAGTTTTAAAGGCAGTTCCGGAGTTAAGCCCCGGGCTTTCACCTCTAACTTAAAAAGCCACCTACACACCCTTTACACCCAGT
+
FF::FFFF:FFFFFFFFFFFFFFFFFFFFFF:FFFFFFFFFFFFFFFFFFFFFFF:FFFFFFFFFFFFFFFFFFFFFF:FFF:FFFFFFFFFFFFFFFFFFFFFFFFFF:F:FFFFFF:FFFFFFFFFF:FFFFFFFFFFFFFF:FF:FFFFFFFFFFFFFFFFFFFFFF:FFFF:FFF:FFFFFFFFFFFFFF:FFF:FFFF:FFF::FFFF,FF,F:FFF,FFF,FFFF,F:FFFF,FFFF:F,FFFF
@A00881:241:HJW2NDRXX:1:2131:24162:33223 2:N:0:CGAGAGAA+GATTGGAG
GGTAGCGGACTACCGGGGTATCTAATCCTGTTCGATCCCCACGCTTTCGTGCCTCAGCGTCAGACAGAAGCCGGTATGCTGCCTTCGCAATCGGAGTTCTTCGCGATATCTAAGCATTTCACCGCTACACCGCGAATTCCGCATACTTCTCTTCCTCTCGAGCATCCCAGTTTCAACCGCTGGCCGGGGTTGAGCCCCGGGCTTTGACGGCTGACTTAAGACGCGGCCTACGCACCCTTTAAACCCAATA
+
FFFFFFFFFFFFFFFFFFFFFFFFFFFFFFFFFFFFFFFFFFFFFFFFFFFFFFFFFFFFFFFFF:FFFFFFFFFFFFFFFFFFFFFFFFFFFFFFFFFFFFFFFFFFFFFFFFFFFFFFFFFFFF:FFFFFFFFF:FFFFFFFFFFFFFFFFFFFFFFFFFF:FFFFFFFFFFFFFFFFFFFFFFFFFFFF:FFFFFFFFFFFFFFFFFFFFF::FF:::FFFFFFFF,FFFFF:FFFFFFFF:FFFF:
@A00881:241:HJW2NDRXX:1:2131:28827:33442 2:N:0:CGAGAGAA+GATTGGAG
GGTAGCGGACTACACGGGTATCTAATCCTGTTTGCTCCCCACGCTTTCGTGCCTCAGTGTCAGTTACAGTCCAGTGAACCGCCTTCGCCGCTGGTGTTCCTCCCAATATCTACGCATTCCACCGCTACACTGGGAATTCCACTAACCTCTCCCACACTCAAGCCATCCAGTTTTAAAGGCAGTTCCGGAGTTAAGCCCCGGGCTTTCACCTCTAACTTAAAAAGCCACCTACACACCCTTTACACCCAGT
+
FFF,F:FFFFFFFF:FFFFFFFFFFFFFFFFFFFFF:FFFFFFFFFFFFFF:FFFFFFFFFFFFFFFFFFFFFFFFFFFFFFFFFFFFFFFFFFFF:FFFFFFFFFF,FFFFFFFFFFFF:FFFFFFFFFFFFFF,F:FF,FFFFFFFFFFFFFF::,F,FFFFFF,FFFF,,FFF:FFFFFFFF:FF::FF,FFFF,FFFF:F:F:FFF::FFFFFF,:,F:FFFFFFFFFFF:FFFF,FFFFF:FFFF
@A00881:241:HJW2NDRXX:1:2131:27434:34663 2:N:0:CGAGAGAA+GATTGGAG
GGTAGCGGACTACCTGGGTATCTAATCCTGTTTGCTCCCCACACTTTCGTGCCTCAACGTCAGTTACAGTCCAGAAAGTCGCCTTCGCCACCGGTGTTCTTCCTAATATCTACGCATTTCACCGCTACACTAGAAATTCCACTTTCCTCTCCTGCACTCAAGATGAATAGTTTTAGTTGCAGTTCCTCAGTTGAGCCGAGGGGTTTCACAACTAACTTGTTCTCCCGTCTCCGCACCCTTTACACCCAAT
+
FFFFFFFFFFFFFFFFFFFFFFFFFFFFFFFFFFFFFFFFFFFFFFFFFFFFFFFFFFFFFFFFFFFFFFFFFFFFFF:FFFF:FFFFFFFFFFFFFFF:FFFFFFFFFFFFFFFFFFFFFFFFFFFFFFFFFFF:FFFFFFF:FFFFFFFF:FFFFFFF:FFFFFFFFFFFFFFFFFFFFF::F:FFFFFFFFFFFF:FFFFF,F:FFFFFFF::FF,FF,FFFFFFFF,FFFFFFFFF,FFFFFFF,F
@A00881:241:HJW2NDRXX:1:2131:30888:34757 2:N:0:CGAGAGAA+GATTGGAG
GGTAGCGGACTACCTGGGTATCTAATCCTGTTTGCTCCCCACGCTTTCGCGCCTCAGCGTCAGTTGTCGTCCAGCAGGCCGCCTTCGCCACTGGTGTTCCTCCTAATATCTACGCATTTCACCGCTACACTAGGAATTCCGCCTGCCTCTCCGATACTCAAGGGATACAGTTTCAAATGCAGTTTGGGGGTTGAGCCCCCAGATTTCACATCTGACTTGCATCTCCGCCTACAAGCCCTTTACACCCAGT
+
FFFFFFFFFFFFFFFFFFFFFFFFFFFFFFFFFFFFFFFFFFFFFFFFFFFFFFFFFFFFFFFFFFFFFFFFFFFFFFFFFFFFFFFFFFFFFFFFFFFFFFFFFFFFFFFFFFFFFFFFF:FFFFFFFFFFFFFFFFFFFFFFFFFFFFFFFFFFFFFFFFFFFF:FFFFFFFFFFFFFFF:FFFFFFFFFFFFFFFFFFFFFFFFFFFFFFFFF:FFFFFFFFFFFF:FFFFFFFFFFFFFFFFFFFF
@A00881:241:HJW2NDRXX:1:2131:13431:34961 2:N:0:CGAGAGAA+GATTGGAG
GGTAGCGGACTACCTGGGTATCTAATCCTGTTCGATCCCCACGCTTTCGTGCCTCAGCGTCAGACAGAAGCCGGTATGCTGCCTTCGCAATCGGAGTTCTTCGTGATATCTAAGCATTTCACCGCTACACCGCGAATTCCGCATACTTCTCTTCCTCTCGAGCATCCCAGTTTCAACCGCTGGCCGGGGTTGAGCTCCGGGCTTTGACGGCTGACTTAAGACGCGGCCTACGCACCCTTTAAACCCAATA
+
FFFFFFFFFFFFFFFFFFFFFFFFFFFFFFFFFFFFFFFFFFFFFFFFFFFFFFFFFFFFF:FFF:FF:FFFFFFFFFFFFFFFFFFFFFFFFFFFFFF:FFFFFFFFFFFFFFFFFFF:FFFFFFFFFFFFFFFF,FFFFFFFFF,FFFFFFFFFFFFFFFFFFFFFF:FFFFF:FFFFFFFFFFFFFFFFFFFFFFFFFFFFFFFFFFFFFFF:FFFFFFFFFFFFFFFFF:FFFFFFFFFFFFFFFF
@A00881:241:HJW2NDRXX:1:2131:28067:35258 2:N:0:CGAGAGAA+GATTGGAG
GGTAGCGGACTACCCGGGTATCTAATCCTGTTTGCTCCCCACACTTTCGTGCCTCAACGTCAGTTACTGTCCAGAAAGTCGCCTTCGCCACTGGTGTTCCTCCTAATATCTACGCATTTCACCGCTACACTAGGAATTCCACTTTCCTCTCCAGCACTCAAGAAAAACAGTTTTGGCTGCAGTTCCTCAGTTAAGCCGAGGGATTTCACAACCAACTTATTCTCCCGTCTACGCACCCTTTACACCCAAT
+
FFFFFFFFFFFFFFFFFFFFFFFFFFFFFFFFFFFFFFFFFFFFFFFFFFFFFFFFFFFFFFFFFFFFFFFFFFF:FFFFFFFFFFFFFFFFFFFFFFFFFFFFFFFFFFFFFFFFFFFFFFFFFF:FFFFFFFFFFFFFFFFFFFFFFFFFFFFFF:FFFFFFFFFFFFFFF:FFFFFFFFFFFFFFFFFFFFFFFF::FFF,FFFFFFFFFFFFFFFFFFFFFFF,FFFF,FFFFFFFFFFFFFF:FF
@A00881:241:HJW2NDRXX:1:2131:12093:36025 2:N:0:CGAGAGAA+GATTGGAG
GGTAGCGGACTACTGGGGTATCTAATCCTGTTTGCTCCCCACGCTTTCGAGCCTCAGCGTCAGTCATCGTCCAGTAAGCCGCCTTCGCCACTGGTGTTCCTCCTAATATCTACGCATTCCACCGCTACACTAGGAATTCCACTTACCCCTCCGACACTCTAGTCCGGCAGTTTCCAATGCAGTACCGGGGTTGAGCCCCGGGCTTTCACATCAGACTTGCAATCCCGCCTACACGCCCTTTACACCCAGT
+
FFFFFFFFFFFFFFFFFFFFFFFFFFFFFFFFFFFFFFFFFFFFFFFFFFFFFFFFFFFFFFFFFFFFFFFFFFFFFFFFFFFFFFFFFFFFFFFFFFF:FFFFFFFFFF:FFFFFFFFFFFFFFFFFFFFFFFFF:FFFF:FFFFFF:FFFFFFFFFFF:FFFFFFFFFFFFFFFFFFFFFFFFFFFFFFFFFFFFFFFFFFFFFF:F:FFFFFFFFFFFFFFFFFFFF:,FFFFFFFFFFFFFFFFFF
@A00881:241:HJW2NDRXX:1:2131:29351:36855 2:N:0:CGAGAGAA+GATTGGAG
GGTAGCGGACTACGGGGGTATCTAATCCTGTTTGCTCCCCACGCTTTCGTGCCTCAGTGTCAGTTACAGTCCAGTGAACCGCCTTCGCCGCTGGTGTTCCTCCTAATATCTACGCATTCCACCGCTACACTAGGAATTCCGTTCACCCCTCCTGCACTCAAGCCCAGCAGTTTTGGTAGTAGTTCCGAAGTTGAGCCCCGGAATTACGCTACCAACTTGCCAAACCACCTACGCACCCTTTACGCCCAGT
+
FFFFFFFFFFFFFFFFFFFFFFFFFFFFFFFFFFFFFFFFFFFFFFFFFFFFFFFFFFFFFFFFFFFFFFFFFFFFFFFFFFFFFFFFFFFFFFFFFFFFFFFFFFFFFFFFFFFFFFFFFFFFFFFFFFFFFFFFFFFFFFFFFFFFFFFFFFFFFFFFFFFFFFFFFFFFFFFFFFFFFFFFFFFFFFFFFFFFFFFFFFFFFFFFFFFFFFFFFFFFFFFFF:FFFFFFFFFFFFFFFFFFFFF:FF
@A00881:241:HJW2NDRXX:1:2132:27597:1063 2:N:0:CGAGAGAA+GATTGGAG
GGTAGCGGACTACATGGGTATCTAATCCTGTTCGCTCCCCACGCTTTCGCGCCTCAGCGTCAGTTGTCGTCCAGCAAGCCGCCTTCGCCACTGGTGTTCCTCCGTATATCTACGCATTTCACCGCTACACACGGAATTCCGCTTGCCTCTCCGATACTCAAGATAGACAGTTTCAAATGCAGTTTCCGGGTTGAGCCCGGAGATTTCACATCTGACTTGCCTACCCGCCTACGCGCCCTTTACACCCAGT
+
FFFFFFFFFFFFFFFFFFFFFFFFFFFFFFFFFFFFFFFFFFFFFFFFFFFFFFFFFFF:FFFFFFFFFFFFFFFFFFFFFFFFFFFFFFFFFFFFFFFFFFFFFFFFFFFFFFFFFFFFFFFFFFFFFF:FFFFFFFFFFFFFFFFFFFFFFFFFFFFF:FF:FFFFFFFFFFFFFFFFFFFFFFFFFFFFFFFFFFF:FFFFFFF:FFFFFFFFFF:F,FFFFFFFFFFFFFFFFFFFFFFFFFFFF,
@A00881:241:HJW2NDRXX:1:2132:20636:1251 2:N:0:CGAGAGAA+GATTGGAG
GGTAGCGGACTACACGGGTATCTAATCCTGTTTGTTCCCCACACTTTCGTGCCTCAACGTCAGTCTCTGTCCAGAAAGTCGCCTTCGCCACTGGTGTTCCTCCTAATATCTACGCATTTCACCGCTACACTAGGAATTCCACTTTCCTCTCCAGTACTCAAGAAAATCAGTTTTAGTTGCAGTTCCTCAGTTAAGCCGAGGGATTTCACAACTAACTTGACTTCCCGTCTACGCACCCTTTACACCCAAT
+
FFFFFFFFFFFFFFFFFFFFFFFFFFFFFFFFFFFFFFFFFFFFFFFFFFFFFFFFFFFFFFFFFFFFFFFFFFFFFFFFFFFFFFFFFFFFFFFFFFFFFFFFFFFFFFF:FFFFFFFFFFFFFFFFFFFFFFFFFFFFFFFFFFFFFFFFFFFFFFFFFFFFFFFFFFFFFFFFFFFFFFFFFFFFF:FFFFFFFFFFFFFFFFFFFFFFFFFFFF:FFFFFF:FFFFFFFFFFFFF,FFFFFFFFFF
@A00881:241:HJW2NDRXX:1:2132:10294:1752 2:N:0:CGAGAGAA+GATTGGAG
GGTAGCGGACTACAGGGGTATCTAATCCTGTTCGATCCCCACGCTTTCGTGCCTCAGCGTCAGACAGAAGCCGGTATGCTGCCTTCGCAATCGGAGTTCTTCGCGATATCTAAGCATTTCACCGCTACACCGCGAATTCCGCATACTTCTCTTCCTCTCGAGCATCCCAGTTTCAACCGCTGGCCGGGGTTGAGCCCCGGGCTTTGACGGCTGACTTAAGACGCGGCCTACGCACCCTTTAAACCCAATA
+
FFFFFFFFFFFFFFFFFFFFFFFFFFFFFFFFFFFFFFFFFFFFFFFFFFFFFFFFFFFFFFFFFFFFFFFFFFFFFFFFFFFFFFFFFFFFFFFFFFFFFFFFFFFFFFFFFFFFFFFFFFFFFFFFFFFFFFFFFFFFFFFFFFFFFFFFFFFFFFFFFFFFFFFFFFFFFFFFFFFFFFFFFFFFFFFFFFFFFFFFFFFFFFFFFFFFFFFFFFFFFFFFFFFFFFFFFFFFFFFF,FFFFFFFFF
@A00881:241:HJW2NDRXX:1:2132:17210:2331 2:N:0:CGAGAGAA+GATTGGAG
GGTAGCGGACTACCTGGGTATCTAATCCTGTTCGATCCCCACGCTTTCGTGCCTCAGCGTCAGACAGAAGCCGGTATGCTGCCTTCGCAATCGGAGTTCTTCGCGATATCTAAGCATTTCACCGCTACACCGCGAATTCCGCATACTTCTCTTCCTCTCGAGCATCCCAGTTTCAACCGCTGGCCGGGGTTGAGCCCCGGGCTTTGACGGCTGACTTAAGACGCGGCCTACGCACCCTTTAAACCCAATA
+
FFFFFFFFFFFFFFFFFFFFFFFFFFFFFFFFFFFFFFFFFFFFFFFFFFFFFFFFFFFFFFFFF:FFFFFFFFFFFFFFFFFFFFFFFFFFFFFFFFFFFFFFFF:FFFFFFFFFF:F:FFFFFFFFFFFFFFFFFFFFFFFFFFFFFFFFFFFFFFFFFFFFFFFFFFF:FFFFFFFF:FFFFFFFFFFFFFFFFFFFFF:FFFFFFFFFFFFFFFF:FFFFFFFF:,FFF:FFFFFFFF:FFFF,F:
@A00881:241:HJW2NDRXX:1:2132:23321:2362 2:N:0:CGAGAGAA+GATTGGAG
GGTAGCGGACTACCGGGGTATCTAATCCTGTTTGCTCCCCACGCTTTCGTGCCTCAGTGTCAGTTACAGTCCAGTGAATCGCCTTCGCCGCTGGTGTTCTTCCTAATATCTACGCATTCCACCGCTACACTAGGAATTCCATTCACCCTTCCTGCACTCAAGCCCAGCAGTTTTGGTAGTAGTTCCGAAGTTGAGCCCCGGAATTACGCTACCAACTTGCCAAACCACCTACGCACCCTTTACGCCCAGT
+
FFFFFFFFFFFFFFFFFFFFFFFFFFFFFFFFFFFFFFFFFFFFFFFFFFFFFFFFFFFFFFFFFFFFFFFFFFFFFFFFFFFFFFFFFFFFFFFFFFF:FFFFFFFFFFFFFFFFFF:FFFFFFFFFFFFFFFF,FFFFFFFFFFFFFFFFFFFFFFFFF:FFFFF:FFFFFFFFFFFFFFFFFFFF,:FFFFFFFFFFFF:FFFFFFFFFFFFFFFFFFFFFFF:FFFFFFF:FFFFFFFFFFFFFFF
@A00881:241:HJW2NDRXX:1:2132:27353:2581 2:N:0:CGAGAGAA+GATTGGAG
GGTAGCGGACTACTTGGGTATCTAATCCTGTTTGCTCCCCACGCTTTCGAGCCTCAACGTCAGTTACAGTCCAGCAGGCCGCCTTCGCCACCGGTGTTCCTCCTGATATCTACGCATTTCACCGCTACACCAGGAATTCCGCCTGCCTCTCCTGCACTCCAGACCCGCAGTTTCCAGAGCAGTCCGGGGGTTGGGCCCCCGCCTTTCACTCCAGACTTGCCTGTCCGTCTGCGCTCCCTTTACACCCAGT
+
FFFFFFFFFFFFFFFFFFFFFFFFFFFF,FFFFFFFFFFFFFFFFFFFFFFFFFFFFFFFFFFFFFFFFFFFFFFFFFFFFFFFFFFFFFFFFFFF:FFFFFFFFFFFFFFFFFFFFFFFFFFFFFFFFFF,FFFFFFFFFFFFFFFFFFFFFFFFFFFFFFFFFFFFFFFFFFF,FFFFFFFFFFFFFFFFFFFFFF:FFFFFFFFFF:FFFFFFFFFFFFFF:FFF:FFFFFFFFF:F:FFFFFF:FF
@A00881:241:HJW2NDRXX:1:2132:31024:2707 2:N:0:CGAGAGAA+GATTGGAG
GGTAGCGGACTACGTGGGTATCTAATCCTGTTTGCTCCCCACACTTTCGTGCCTCAACGTCAGTTACAGTCCAGAAAGTCGCCTTCGCCACCGGTGTTCTTCCTAATATCTACGCATTTCACCGCTACACTAGAAATTCCACTTTCCTCTCCTGCACTCAAGAATGATAGTTTTAGTTGCAGTTCCTCAGTTGAGCCGAGGGGTTTCACAACTAACTTGCCATCCCGTCTACGCACCCTTTACACCCAAT
+
FFFFFFFFFFFFFFFFFFFFFFFFFFFFFFFFFFFFFFFFFFFFFFFFFFFFFFFFFFFFFFFFFFFFFFFFFFFFFFFFFFFFFFFFFFFFFFFFFFF:FFF:FFFFFFFFFFFFFFFFFFFFFFFFFFFFFFFFFFFFFFFFFFFFFFFFFFFFFFFFFFFFFFFFFFFFFFFFFFFFFFFFF:FFFFFFFFFFFFFFFFF:FFFFFFFFFFFFFFFFFFFFFFFFFFFFFF:FFFFFFF,FFFFFF:
@A00881:241:HJW2NDRXX:1:2132:22761:2738 2:N:0:CGAGAGAA+GATTGGAG
GGTAGCGGACTACATGGGTATCTAATCCTGTTTGCTCCCCACGCTTTCGAGCCTCAACGTCAGTTACCGTCCAGTAAGCCGCCTTCGCCACTGGTGTTCCTCCTAATATCTACGCATTTCACCGCTACACTAGGAATTCCGCTTACCTCTCCGGCACTCAAGACTGACAGTTTCCAATGCAGTCCGGGGGTTGGGCCCCCGCCTTTCACATCAGACTTGCCTGCCCGTCTACGCTCCCTTTACACCCAGT
+
FFFFFFFFFFFFFFFFFFFFFFFFFFFFFFFFFFFFFFFFFFFFFFFFFFFFFFFFFFFFFFFFFFFFFFFFFFFFFFFFFFFFFFFFFFFFFFFF:FFFFFFFFFFFFFFFFFFFFFFFFFFFFFFFFFFFFFFFFFFFFFFFFFFFFFFFFFFFFFFFFFFFFFFFFFFFFFFFFFFFFFFFFFFFFFF:FFFFFFFFFFFFFFFFFFFF:::FFFFFFFFFFFFFFFFFFF:FFFFFFFFFFFFFFF
@A00881:241:HJW2NDRXX:1:2132:21775:3474 2:N:0:CGAGAGAA+GATTGGAG
GGTAGCGGACTACATGGGTATCTAATCCTGTTTGCTCCCCACGCCTTCGAGCCTCAACGTCAGTCTCCGTCCAGCAGGCCGCCTTCGCCACTGGTGTTCCTCCTAATATCTACGCATTTCACCGCTACACTAGGAATTCCGCCTGCCTCTCCGGTACTCTAGCTTAACAGTTTCCAGAGCAGTTCCCGGGTTAGGCCCGGGTATTTCACTCCAGACTTGCCATGCCGTCTACGCTCCCTTTACACCCAGT
+
FFFFFFFFFFFFFFFFFFFFFFFFFFFFFFFFFFFFFFFFFFFFFFFFFFFFFFFFFFFFFFFFFFFFFFFFFFFFFFFFFFFFFFFFFFFFFFFFFFFFFFFFFFFFFFF:FFFFFFFFFFFFFFFFFFFFFFFFFFFFFFFFFFFFFFFFFFF,FFFF:FFFFFFFFFFFFFFFFFFF,FFFFFFFFFFF:FFFFFFFFFFFFFFFFFFF:FFFFFFFFFFFFFFFFFFFFFFFFFF:FFFFFFFFFF
@A00881:241:HJW2NDRXX:1:2132:23773:4147 2:N:0:CGAGAGAA+GATTGGAG
GGTAGCGGACTACGTGGGTATCTAATCCTGTTTGCTCCCCACGCTCTCGCGCCTCAGCGTCAGTTGTCGTCCAGCAATCCGCCTTCGCCACTGGTGTTCTTCCGTATATCTACGCATTTCACCGCTACACACGGAATTCCGATTGCCTCTCCGATACTCAAGACCGGCAGTTTCAAATGCAGGCTATGGGTTAAGCCCATAGTTTTCACATCTGACTTGTCAGCCCGCCTACGCGCCCTTTACACCCAGT
+
FF:FFFFFFFFFFFFFFFFFFFFFFFFFFFFFFFFFFFFFFFFFFFFFFFFFFFFFFFFFFFFFFFFFFFFFFFFF,FFFFFFFFFFFFFFFFFFFFFFFFFFFFFF,FFFFFFF,FFFFF:FFFFFFFFFFFFFFFFFFFFFFFFFFFFFFF:F,FFFFFF,FFFFF,F,F,F:F:FF:FFFFFFFFFFFFF,FFFFFF:F:F:FF,FFFFFF:FFFFFFFF,:FFFFFFFFFFFFFFFFFFFFFFFFF
@A00881:241:HJW2NDRXX:1:2132:21513:4523 2:N:0:CGAGAGAA+GATTGGAG
GGTAGCGGACTACGAGGGTATCTAATCCTGTTTGCTCCCCACGCTTTCGTGCCTCAGTGTCAGTTACAGTCCAGTAATCCGCCTTCGCCGCTGGTGTTCTTCCTAATATCTACGCATTCCACCGCTACACTCGGAATTCCGTTTACCCCTCCTGCACTCAAGTCCGACAGTTTTAGTAGTAGTTCCGAAGTTGAGCCCCGGAATTACGCTACTAACTTGCTGAACCACCTACGCACCCTTTACGCCCAGT
+
FF,,FFFFFFF,FFFF:FFFFFFFFFFFFFFFFFFFFFFFFFFFFFF:FFFFFF,FFFFF:FF:F:FFFFFFFFFFF,FFFFFFFFFFFF,FFFFFFF::FF,FF,FFFFF:FFF,FFFFF:FFFFFF::F,:FFFFFFFFFFFFFFFFFFFFFF:F:F,:FF:FFF:FFF:FFFFFFFFFFFFFFF:FFFFFFFF:FFFF:,F:FF:FFFFFFFFFFFFFFF:FFFFFF,FFF:FFF,FFFFF,:F:FF
@A00881:241:HJW2NDRXX:1:2132:24270:4946 2:N:0:CGAGAGAA+GATTGGAG
GGTAGCGGACTACCTGGGTATCTAATCCTATTTGCTCCCCACGCTTTCGGGACTGAGCGTCAGTTGCAGGCCAGATCGTCGCCTTCGCCACTGGTGTTCCTCCATATATCTACGCATTTCACCGCTACACATGGAATTCCACGATCCTCTCCTGCACTCTAGCTGCCTGGTTTCTATGGCTTACTGAAGTTAAGCTTCAGGCTTTCACCACAGACCCTTGCTGCCGCCTGCTCCCTCTTTACGCCCAATA
+
FFF:FFFF:FFFFFFFFFFFFFFFFFFFF:FFFFFFFFFFFFFFFFFFFFFFFFF:FFFFFFFFFFFFFFFFFFFFFFFFFFFFFFFFFFFFFFF::FFFFFFFFFFFFFFFFFFFFFFFFFFFFFF:FF::FFFFFFFFFFFFFFFFFFFFFFFFFFFFFFFFFFFFFF:FFFFFFFFFFFFFFFFFFFFFFFFFFFFFFFFFFFFFFFFFFFFFFFFFFFFFFFFF:FFFFFFFFF:FFFFFFF:,F:
@A00881:241:HJW2NDRXX:1:2132:8278:5181 2:N:0:CGAGAGAA+GATTGGAG
GGTAGCGGACTACCCGGGTATCTAATCCTGTTCGATCCCCACGCTTTCGTGCCTCAGCGTCAGACAGAAGCCGGTATGCTGCCTTCGCAATCGGAGTTCTTCGCGATATCTAAGCATTTCACCGCTACACCGCGAATTCCGCATACTTCTCTTCCTCTCGAGCATCCCAGTTTCAACCGCTGGCCGGGGTTGAGCCCCGGGTTTTCACTACTGACTTAACGGGCCGCCTGCGGACCCTTTAAACCCAATA
+
FFFFFFFFFFFFFFFFFFFFFFFFFFFFFFFFFFFFFFFFFFFFFFFFFFFFFFFFFFFFFFFFF,FFFFFFFFFFFF:F:FFFFFFFFFFFFFFFFFFFFFFFF,FFFFF:FFFFFFFFFFFF:F:FFFFFFFFFFFFFFFFF:FFFFFF:FFFFFFFFFFF:FFFFFF:FFF:FFFFFFFFFFFFF::FFFFFFFFFFFFFFFFFFF,FFFF:,F:FFFF:F:FFF,FFFF,F,FFFF:F,FFF:FF,
@A00881:241:HJW2NDRXX:1:2132:22535:5635 2:N:0:CGAGAGAA+GATTGGAG
GGTAGCGGACTACGCGGGTATCTAATCCTGTTCGCTCCCCACGCTTTCGAGCATCAGTGTCAGTTGCAGTCCAGTGAGCTGCCTTCGCAATCGGAGTTCTTCGTGATATCTAAGCATTTCACCGCTACACCACGAATTCCGCCCACCTCTACTGTACTCAAGACAGCCAGTATCAACTGCAATTTTACGGTTGAGCCGCAAACTTTCACAACTGACTTAACTGTCCACCTACGCTCCCTTTAAACCCAAT
+
FFF,FFFF:FFFFFFFFFFFFFFFFFFF:F:FFFFFFFFF:FFFFFFFFFFFFFFFFFFFFFFFF:FFFFFFFFFFFFFFFFFFFFFFFFFFFFFFFFFFFFFFFFFFFFFFFFFF,FFFFFFFFFFFFF:FFFFFFFFFFFFFFFFFFFFF:::FFFFFFF,FFFFFFF:FFFFFFFFFFFFF,F,FFFFFF:FF:FFFFFFFFFFFFFFFFFFF:FFFFFFFFFFFFFF:FFFFFFFFFFFFF,FF:,
@A00881:241:HJW2NDRXX:1:2132:21305:5822 2:N:0:CGAGAGAA+GATTGGAG
GGTAGCGGACTACACGGGTATCTAATCCTGTTTGCTCCCCACGCTTTCGCGCCTCAGCGTCAGTTACTGTCCAGTAGACCGCCTTCGCCACTGGTGTTCTTCCTTATATCTACGCATTTCACCGCTACACAAGGAATTCCGTCTACCTCTCCAGCACTCAAGACATACAGTTTCAAATGCAGTTTATGAGTTAAGCCCATAGATTTCACATCTGACTTGCACGCCCGCCTAGGCGCCCTTTACACCCAGG
+
FF:FFFFFF:FFFFFFFF,FFFFFFFFFFFF:F:FFFFFF,FFFFF,FFFFFFFFFFFFFFFFFF::FFFFF:FFFFF,FFFFFFFFFFFF:FFFFFFFFFFF,FF:FFFFFFFF,:F,F:F:FFFFFFF:FFF:F,F:FFFFFF:FFF:FFFFFFFFF::FFFFFFFFF,F:F,,,:F,:FFFFF:FF,FFF:F:FFFFFF,FF:FF:F,F:FFF:F:F:FFFFFFFFFF,FFFF:FF,FFFFF,FFF,
@A00881:241:HJW2NDRXX:1:2132:24261:5901 2:N:0:CGAGAGAA+GATTGGAG
GGTAGCGGACTACTCGGGTATCTAATCCTGTTCGATCCCCACGCTTTCGTGCCTCAGCGTCAGACAGAAGCCGGTATGCTGCCTTCGCAATCGGAGTTCTTCGCGATATCTAAGCATTTCACCGCTACACCGCGAATTCCGCATACTTCTCTTCCTCTCGAGCATCCCAGTTTCAACCGCTGGCCGGGGTTGAGCCCCGGGCTTTGACGGCTGACTTAAGACGCGGCCTACGCACCCTTTCTACCCAATA
+
FF:FFFFF:FFFFFFFFFFF,FFF:FFFFFFFFFFFFFFFFFFFFFFFFFFFFFFFFFFFFFFFFFFFFFFFFFFFFFFFFFFFFFFFFFFF:FFFFFFFFFFFFFF::FFFFFF,FFFFFFFFFFFFFFFFFF:F,FFFFFF,F::F,FFFFFFFFFFFFFFFFFFFFFFFFF:FFFFF:FFFFFFFFFFFF:FFFFFFFFFFFFF:F::FFF:FF:FFFFFFFFFFFFF:FF,FFFFF,,FFFFFFF,
@A00881:241:HJW2NDRXX:1:2132:21260:6183 2:N:0:CGAGAGAA+GATTGGAG
GGTAGCGGACTACCTGGGTATCTAATCCTGTTTGCTCCCCACGCTTTCGAGCCTCAGTGTCAGTTGCAGTCCAGTAAACCGCCTTCGCCTCCGGTGTTCTTCCTAATATCTACGCATTTCACCGCTACACTAGAAATTCCGTTTACCCCTCCTGTACTCTAGTTACCCAGTTTTAAGTGCAGTTCCAAAGTTGAGCCTTGGGCTTTCACACCTAACTTAAATAACCACCTACGCTCCCTTTACGCCCAGT
+
FFFFFFFFFFFFFFFFFFFFFFFFFFFFFFFFFFFFFFFFFFFFFFFFFFFFFFFFFFFFFFFFFFFFFFFFFFFFFFFFFFFFFFFFFFFFFF,FFFF:FFFFFFFFFFFFFFFFFFFFFFFFFFFFFFF,FFFFFFFFFFFFFFFFFFFFFF:FFFFFFFFFFFFFFFFFFFFFFFFFFFFFFFFFFFFFFFFFFFFFFFFF:FF:FFFFFFFFFFFFF:FFFFFFFFFFFFFFFF:FF,FFFFFFFF
@A00881:241:HJW2NDRXX:1:2132:12500:6198 2:N:0:CGAGAGAA+GATTGGAG
GGTAGCGGACTACAAGGGTATCTAATCCTGTTCGATCCCCACGCTTTCGTGCCTCAGCGTCAGACAGAAGCCGGTATGCTGCCTTCGCAATCGGAGTTCTTCGCGATATCTAAGCATTTCACCGCTACACCGCGAATTCCGCATACTTCTCTTCCTCTCGAGCATCCCAGTTTCAACCGCTGGCCGGGGTTGAGCCCCGGGCTTTGACGGCTGACTTAAGACGCGGCCTACGCACCCTTTAAACCCAATA
+
FFFFFFFFFFFFFFFFFFFFFFFFFFFFFFFFFFFFFFFFFFFFFFFFFFFFFFFFFFFFFFFFFFF:FFFFFFFFFFFFFFFFFFFFFFFFFF,FFFFFFFFFFFFFFFFFFFFFFFFFFFFFFFFFFFFFFFFFFFFFFFFFF,:FFFFFFF:FFFFFFFFFFFFFFF:FFFFFFFFFFFFFFFFFFFFFFFFFFFFFF:FFFFFFFFFFFFFFFF,F:FFFFFFF:FFFFFFFFFFF,:FFFF::FF
@A00881:241:HJW2NDRXX:1:2132:18783:6214 2:N:0:CGAGAGAA+GATTGGAG
GGTAGCGGACTACGCGGGTATCTAATCCTGTTTGCTCCCCACACTTTCGTGCCTCAGTGTCAGTTACAGTCCAGCAGATCGCCTTCGCCGCTGGTGTTCTTCCCAATCTCTACGCATTCCACCGCTACACTGGGAATTCCATCTGCCCCTCCTGCACTCAAGCCCGACAGTTTTGGTAGTAGTTCCGAAGTTGAGCCCCGGAATTACGCTACCAACTTGCCAAGCCACCTACGCACCCTTTACGCCCAGT
+
FFFFFFFFFFFFFFFFFFFFFFFFFFFFFFFFFFFFFFFFFFFFFFFFFFFFFFFFFFFFFFFFFFFFFFFFFFFFFF:FFFFFFFFFFFFFFFFFFFFFFFFFFFFFFFFFFFFFFFFFFFFFFFFFFFFFFFFFFFFFFFFFFFFFFFFF:FFFFFFFFFF:FFFFFFFFFFFFFFFFFFFFFFFFFFFFFFFFFFFFFFFFFF:FF:FFFF::FFFFFF,FFFF:FFFFFF:FFFFFFFF:FFFFFF
@A00881:241:HJW2NDRXX:1:2132:25690:6464 2:N:0:CGAGAGAA+GATTGGAG
GGTAGCGGACTACCGGGGTATCTAATCCTGTTTGCTCCCCACGCTTTCGTGCCTCAGCGTCAGACAGAAGCCGGTATGCTGCCTTCGCAATCGGAGTTCTTCGCGATATCTAAGCATTTCACCGCTACACCGCGAATTCCGCATACTTCTCTTCCTCTCGAGCATCCCAGTTTCAACCGCTGGCCGGGGTTGAGCCCCGGGCTTTGACGGCTGACTTAAGACGCGGCCTACGCACCCTTTAAACCCAATA
+
FFFFFFFFFFFFFFFFFFFFFFFFFFFFFFFFFFFFFFFFFFFFFFFFFFFFFFFFFFFFFFFFF:FFFFFFFFFFFFFFFFFFFFFFFFFFFFFFFFFFFFFFFFFFFFFFFFFFFFFFFFFFFFFFFFFFFFFF:FFFFFFFFF,FFFFFFF:FFFFFFFFFFFFFFFFFFFF:FFFFFFFFFFFFFFFFFFFFFFFFFFFFFFFFFFFFFFFFFFFFFFFFFFFFFFFFF:FFFFFFFFFFFFFFFF
@A00881:241:HJW2NDRXX:1:2132:29993:8249 2:N:0:CGAGAGAA+GATTGGAG
GGTAGCGGACTACGGGGGTATCTAATCCTGTTCGATACCCGCGCTTTCGTGCCTGAGCGTCAGTTTGCCGCCGGTAGGCTGCCTTCGCAATCGGGGTTCTGCGCGATATCTATGCATTTCACCGCTACACCGCGCATTCCGCCTACCTCTCGACAACTCAAGGGCGCCAGTTTCGACGGCCGGGCGGGGTTGAGCCCCGCGATTTTACCGCCGACTTGCCTTCCCGCCTACACTCCCTTTACACCCAGTA
+
FFFFFFFFFFFFFFFFFFFFFFFFFFFFFFFFFFFFFFFFFFFFFFFFFFFFFFFFFFFFFFF:F:FFF:FFFFFFFFFFFFFFFFFFFFFFFFFFFFFFF:FFFFFFFFFFFF:FFFFFFFFFFFFFFFFFFFFFFFFFFFFFFFFFFFFFFFFFFFFFFFFFFF,FFFFFFFFFFFFF:FF,F:FFFFFFFFF,FFFFFF:FFFFFFFFFF:FFFFFFFFFFFF:FFF::F:FFFFFFFFFF:FFFFF
@A00881:241:HJW2NDRXX:1:2132:25626:8703 2:N:0:CGAGAGAA+GATTGGAG
GGTAGCGGACTACGAGGGTATCTAATCCTGTTTGCTCCCCACGCTTTCGTGCCTCAGTGTCAGTTACAGTCCAGCAAACCGCCTTCGCCACCGGTGTTCTTCCTAATATCTACGCATTCCACCGCTACACTAGGAATTCCGTTTGCCCCTCCTGCACTCAAGTCCGACAGTTTTAGTAGTAGTCCCGAAGTTGAGCCCCGGGCTTACGCTACTAACTTGCCAAACCACCTACGCACCCTTTACGCCCAGT
+
FFFFFFFFFFFFFFFFFFFFFFFFFFFFFFFFFFFFFFFFFFFFFFFFFFFFFFFFFFFFFFFFFFFFFFFFFFFFFFFFFFFFFFFFFFFFFFFFFFFFFFFFFFFFFFFFFFFFFFFFF:FFFFFFFFFFFFFFFFFFFFFFFFFFFFFFFFFFFFFFFFFFFFFFFFFFFFFFFFFFFFFFFFFFFFFFFFFFFFFF:FFFFFFFFFFFFFFFFFFFFFFFFFFFFFFFFFFFFFFF,FFFFF:FFF
@A00881:241:HJW2NDRXX:1:2132:24731:8719 2:N:0:CGAGAGAA+GATTGGAG
GGTAGCGGACTACCCGGGTATCTAATCCTGTTTGCTCCCCACGCCTTCGAGCCTCAACGTCAGTTACAGTCCAGTAAGCCGCCTTCGCCACTGGTGTTCCTCCTAATATCTACGCATTTCACCGCTACACACGGAATTCCGATTGCCTCTCCGATACTCAAGACCGGCAGTTTCAAATGCAGTCCCAGGGTTGGGCCCTGGGTTTTCACATCTGACTTGCCATACCGCCTGCGCTCCCTTTACACCCAGT
+
FFFFFFFFFFFFFFFFFFFFFFFFFFFFFFFFFFFFFFFFFFFFFFFFFFFFFFFFFFFFFFFFFFFFFFFFFFFFFFFFFFFFFFFFFFFFFFFFFFFFFFFFFFFFFFFFFFFFF:FFFF:FFFFFFFFFFFFFFFFFFFFFFFFFFFFFFFFFFFFFFFFFFFFFFFFFFF,FFFFFFFFFFFFFFFFFFFFFFFFFFFFFFFFFFFFFFFFFFF,FFFFFFF:FFFFFFFFFFFFFFFF,FFFFFF
@A00881:241:HJW2NDRXX:1:2132:26323:8907 2:N:0:CGAGAGAA+GATTGGAG
GGTAGCGGACTACGTGGGTATCTAATCCTGTTTGCTCCCCACGCTTTCGAGCCTCAGCGTCAGTAAAAGCCCAGCAAGCCGCCTTCGCCACTGGTGTTCCTCCAAATATCTACGCATTTCACCGCTACACTTGGAATTCCGCTTGCCTCTGCTTCACTCAAGAAAAACAGTTTCAAAAGCAGGTTACGGGTTGAGCCCGTAATTTTCACTTCTGACTTGCCTTCCCGCCTACACTCCCTTTACACCCAGT
+
FFFFFFFFFFFFFFFFFFFFFFFFFFFFFFFFFFFFFFFFFFFFFFFFFFFFFFFFFFFFFFFFF:FFFFFFFFFFFFFFFFFFFFFFF:FFFFFFFFFFFFFFFFFFFFFFFFFFFFFFFFFFFFFFFFFFFFFFFFFFFFFFFFFFFFFFFFFFFFFFFFF:FFFFFFFFFFFF:F:FFFFFFFFFFFFFFFFFFFF:FF:FFFFFFFFFFFFFFFFF:FFFFFFFFFFFFFFFFF:FFFFFFFFFF,
@A00881:241:HJW2NDRXX:1:2132:31747:9220 2:N:0:CGAGAGAA+GATTGGAG
GGTAGCGGACTACCTGGGTATCTAATCCTGTTTGCTACCCATGCTTTCGAGCCTCAGCGTCAGTTGGTGCCCAGTAGGCCGCCTTCGCCACTGGTGTTCCTCCCGATATCTACGCATTCCACCGCTACACCGGGAATTCCGCCTACCTCTGCACTACTCAAGACCGACAGTTTTGAAAGCAGTTCATGGGTTGAGCCCATACCTTTCACTTCCAACTTGTCAGCCCGCCTGCGCTCCCTTTACACCCAGT
+
FFFFFFFFFFFFFFFFFFFFFFFFFFFFFFFFFFFFFFFFFFFFFFFFFFFFFFFFFFFFFFFFFFFFFFFFFFFFFFFFFFFFFFFFFFFFFFFFFFFFFFFFFFFFFFFFFFFFFFFFFFFFFFFFFFFFFFFFFFFFFFFFFFFFFFFFFFF,FFFFFFFFFFFFFFFFFFFFFF:FFFFFFFFFFFFFFFFFFFFFFFF,FFFFFFFFFFF,FFFFFFFFFFFFFF:FFFFFFFFFF:FFFFFFFF
@A00881:241:HJW2NDRXX:1:2132:22489:9314 2:N:0:CGAGAGAA+GATTGGAG
GGTAGCGGACTACTAGGGTATCTAATCCTGTTTGCTCCCCACGCCTTCGAGCCTCAACGTCAGTTACAGTCCAGTAAGCCGCCTTCGCCGCTGGTGTTCCTCCTCATATCTATGCATTTCACCGCTACACTAGGAATTCCGCTTACCTCTCCTGCACTCCAGCCGGACAGTTTCCAAAGCTGTTCCGGGGTTGAGCCCCGGCCTTTCACTTCAGACTTGCCCTGCCGTCTACGCTCCCTTTACTCCCAGT
+
FF,:FFFF:FFF:F,FFFFFFFF:FFFFFF:,FF:FFFFF:FFFF:FFFFFFFFFFFFFFFFFFFFF:F:FFFFF:FFFFFFFFFFFFFFFFFFFFFFF:FFF:,FF,FFFF:FFFFFFFFFFFFFFFFFFFFFF,FFFF:F,F,:F:FFFFFFFFFFFF,FFFFFFFFFFFFFF,F,FF,:FF,:FFFFF,FFFF::FF:,F:F,F,FFFFFFF,FFFFFFFF::FFFF,FFFFFF::F,FF,FFFFF:
@A00881:241:HJW2NDRXX:1:2132:30743:10113 2:N:0:CGAGAGAA+GATTGGAG
GGTAGCGGACTACCTGGGTATCTAATCCTGTTCGATCCCCACGCTTTCGTGCCTCAGCGTCAGACAGAAGCCGGTATGCTGCCTTCGCAATCGGAGTTCTTCGCGATATCTAAGCATTTCACCGCTACACCGCGAATTCCGCATACTTCTCTTCCTCTCGAGCATCCCAGTTTCAACCGCTGGCCGGGGTTGAGCCCCGGGCTTTGACGGCTGACTTAAGACGCGGCCTACGCACCCTTTAAACCCAATA
+
FFFFFFFFFFFFFFFFFFFFFFFFFFFFFFFFFFFFFFFFFFFFFFFFFFFFFFFFFFFFFFFFFFFFFFFFFFFFFFFFFFFFFFFFFFFFFFFFFFF:FFFFFFFFFFF:FFFFFFFFFFFFFFFFFFFFFFFFFFFFFFFFFFFFFFFFFFFFFFFFFFFFFFFFFFFFFFFFFFFFFFFFFFFFFFFFFFFFF:FFFFFFFFFFFFFF::FFF:FFFFFFFFFFF:FFFFFFFFFFFFFFFF,FFF
@A00881:241:HJW2NDRXX:1:2132:21802:10786 2:N:0:CGAGAGAA+GATTGGAG
GGTAGCGGACTACTGGGGTATCTAATCCTGTTTGCTCCCCACGCTTTCGAGCCTCAGCGTCAGTTACGGGCCAGTAAGTCGCCTTCGCCTCCGGTATTCCTCCTAATATCTACGCATTCCACCGCTACACTAGGAATTCTACTTACCTCTCCCGCACTCAAGCTTAACAGTTTCAGATGCAGTTCCGCGGTTGAGCCGCGGGCTTTCACATCTGACTTATTATGCCGCCTACACTCCCTTTACGCCCAGT
+
FFFFFFFFFFFFFFFFFFFFFFFFFFFFFF:FFFFFFFFFFFFFFFFFFFFFFFFFFFFFFFFFFFFFFFFFFFFFFFFFFFFFFFFFFFFFFFFFFFFFFFFFFFFFFFFFFFFFFFFFFFFFFFFFFFFFFFFFF:FFFFFFFFFFFFFFFFFFFFFFFFFFFFFFFF:FFFFFFFFFFFFFFFFFFFFFFFFFFFFFFFFFFFFFFFFFFFFFFFF,FFFFFFFFFFF:FFFFFFF:FFF:FFFFFF
@A00881:241:HJW2NDRXX:1:2132:19253:10942 2:N:0:CGAGAGAA+GATTGGAG
GGTAGCGGACTACGCGGGTATCTAATCCTGTTTGCTACCCACGCTTTCGTGCCTCAACGTCAGATATAGTTTGGTAAGCTGCCTTCGCAATCGGTGTTCTGTATGATCTCTAAGCATTTCACCGCTACACCATACATTCCGCCTACCGCAACTACTCTCTAGCTCAACAGTATCAGAGGCAATTTCGTGGTTGAGCCACGAGATTTCACCTCTAACTTACCGAACCGCCTACGCACCCTTTAAACCCAAT
+
FFFFFFFFFFFFFFFFFFFFFFFFFFFFFFFFFFFFFFFFFFFFFFFFFFF:F:FFFFFFFFF:FFFFFFFFFFFFFFFFFFF:FFFFFFFFFFFFFFFFF:FFFFFFFFFF:FFFFFFFFFFFFFFFFFF,FFFFFFFFFFFFFFFFFFFFFFFFFFFFFFFFF:FFFFFFFFFFFFFFFFFFFFFFFF:FFFFFFF:FFFF:FFFFF:FF:FFFFFFFFFFFFFFFFFFFFFFFFFFF,:FF:FFF,F
@A00881:241:HJW2NDRXX:1:2132:9543:12164 2:N:0:CGAGAGAA+GATTGGAG
GGTAGCGGACTACTAGGGTATCTAATCCCTTTCGCTACCCTGACCTTCGTACCTCAGCGTCAGCTCATGTCCAGGAACCCGCCTTCGCCACGAGTCTTCTTCTTGATATCTACGCATTTCACTGCTACACCAAGAATTCCGGTTCCCCCTCCATCGCTCTAGCAGGGTAGTTTCACGCGCATTCCAGAGGTTGAGCCCCTGCCTTTCACGCGCAACTTGCCCCGCCGCCTACGTACCCTTTACGCCCAGT
+
FFFFFFFFFFFFFFFFFF:FFFF:FFFFFFFFFFFFFFFFFFFFFFFFFFFFFFFFFFFFFFFFFFFFFFFFFFFFFFFFFFFFFFFFFFFFFFFFFFFFFFFFFFFFFFFFFFFFFFFFFFFFFFFFFFFFFFFFFFFFFFFFFFFFFFFFFFFFFFFFFFFFFFFF:FFFFFFFFFFF,FFFFFFFFFFFFFFFFFFFFFFFFFFFFFFFFFFFFFFFFFFFFFFFFFFFFFFFFFFFFFF:FFFFFF
@A00881:241:HJW2NDRXX:1:2132:11342:13432 2:N:0:CGAGAGAA+GATTGGAG
GGTAGCGGACTACAGGGGTATCTAATCCTGTTCGATCCCCACGCTTTCGTGCCTCAGCGTCAGACAGAAGCCGGTATGCTGCCTTCGCAATCGGAGTTCTTCGTGATATCTAAGCATTTCACCGCTACACCGCGAATTCCGCATACTTCTCTTCCTCTCGAGCATCCCAGTTTCAACCGCTGGCCGGGGTTGAGCCCCGGGCTTTGACGGCTGACTTAAGACGCGGCCTACGCACCCTTTAAACCCAATA
+
FFFFFFFFFFFFFFFFFFFFFFFFFFFFFFFFFFFFFFFFFFFFFFFFFFFFFFFFFFFFFFFFFFFFFFFFFFFFFFFFFFFFFFFFFFFFFFFFFFFFFFFFF:FFFFFFFFF:FFFF::FFFFFFFFFFFFFFFFFFFFFFFFFFFFFFFF:FFFFFFFFFFFFFFFFFFFFFFFFFFFFFFFFFFFFFFFFFFFFFFFFFFF:FFFFFFF:FFFFFFFFFF:FFFFFFFF:FFFFFFFFFFFFFFF
@A00881:241:HJW2NDRXX:1:2132:31159:14309 2:N:0:CGAGAGAA+GATTGGAG
GGTAGCGGACTACGTGGGTATCTAATCCTGTTTGCTCCCCACGCCTTCGAGCCTCAACGTCAGTTACTGTCCAGTAAGCCGCCTTCGCCACTGGTGTTCCTCCTAATATCTACGCATTTCACCGCTACACTAGGAATTCCGCTTACCTCTCCAGCACTCCAGCCAGGCAGTTTCCAAAGCACCTCCCGGGTTGAGCCCGGGCTTTTCACTTCAGACTTGTCTCGCCGTCTACGCTCCCTTTACACCCAGT
+
FFFFFFFFFFFFFFFFFFFFFFFFFFFFFFFFFFFFFFFFFFFFFFFFFFFFFFFFFFFFFFFFFFFFFFFFFFFF:FFFFFFFFFFFFFFFFFFFFFFFFFFFFFFFFFFFFFFFFFFFFFFFFFFFFFFFFFFFFFFFFFFFFFFFFFF,FFFFFFFFFFFFFFFFFFFFFFFFFFFFFFFFFFFFFF:FFFFFFFFFFFFFFFFFFFFFFFFFFFFFFFFFFFFFFFF:,:FFFFFFFFFFFFFFFF
@A00881:241:HJW2NDRXX:1:2132:32027:14340 2:N:0:CGAGAGAA+GATTGGAG
GGTAGCGGACTACATGGGTATCTAATCCTATTTGCTCCCCACGCTTTCGTGCCTGAGCGTCAGTTTCAGTCCAGGCGGCCGCCTTCGCCACTGGTGTTCTTCCATATCTCTACGCATTTTACCGCTACACATGGAGTTCCGCCGCCCTCTCCTGTACTCAAGTTCTCCAGTCTCATCAGCCGACAGAAGTTAAGCTTCTGCCTTTCACTCATGACTTGAAGAACCGCCTGCTCACCCTTTACGCCCAATC
+
FFFFFFFFF:FFFFFFFFFFF,F:FFFFF::FFFFFFFFF:FFFFFFFFFF::FFFFFFF::FFFFF:FFFFFFFFFFFFFFFFFFFFFFFFFFFFFFFFFFFFFF:FFFFFFFF:FFFFFFFFFFFFFFFFFFFFFF:FFFFFFFFFFFFFFFFF:FFFFF:FFFF,FFFFFFFFFFFFFF:FFFFFFFFFFFFFFFFFFFFFF,FFFF:,FF,,FFFFF,FF:FFFFFFFF,FFFFFFFF:FF:F,FF
@A00881:241:HJW2NDRXX:1:2132:25907:14450 2:N:0:CGAGAGAA+GATTGGAG
GGTAGCGGACTACTGGGGTATCTAATCCTGTTTGCTCCCCACGCCTTCGAGCCTCAACGTCCGTTACAGTCCAGTAAGCCGCCTTCGCCACTGGTGTTCCTCCTAATATCTACGCATTTCACCGCTACACTAGGAATTCCACTTACCTCTCCTGCACTCTAGCGGAACAGTTTCCAAAGCAGTCCCGGGGTTGAGCCCCGGGCTTTCACTTCAGACTTGCCCTGCCGTCTACGCTCACTTTACACCCAGT
+
FFF,FFFFFF,FFFFFFFFFFFFFFF:FF:F,FFFFFFFF:FFFFFFFFFFFF:F,FF::F,FFFFF,:FFFFFFFFFFF::FF:FFFFFFFFFFFF,FFFFFF:,:,FFFFFF:FF:FFFFFFFFFF,FFFFFF,FFFFFFFF:F,FF:FFFFF,F,F:FFFFF:F:FFFFFFFFFF:F,FF:F:FFFFF:FFF,:FFFFFF:FFFF:FFF:FFF:FFFFFFFFFFFFF:,FFFF,F,F,FF,F::FFF
@A00881:241:HJW2NDRXX:1:2132:19416:15139 2:N:0:CGAGAGAA+GATTGGAG
GGTAGCGGACTACGGGGGTATCTAATCCTGTTTGCTCCCCACACTTTCGTGCCTCAATGTCAGTTATCGTCCAGAAAGTCGCCTTCGCCACTGGTGTTCCTCCTAATATCTACGCATTTCACCGCTACACTAGGAATTCCACTTTCCTCTCCGACACTCAAGGGAAGTAGTTTTGGTTGCAGTTCCTCAGTTAAGCCGAGGGATTTCACAACCAACTTGCTCCTCCATCTACGCACCCTTTACACCCAAT
+
FFFFFFFFFFFFFFFFFFFFFFFFFFFFFFFFFFFFFFFFFFFFFFFFFFFFFFFFFFFFFFFFF:FFFFFFFFFFFFFFFFFFFFFFFFFFFFFFFFFFFFFFF:FFFFFFF:F:FFFFFFFFFFFFFFFFFFF,FFFFFFFFFFFFFFFFFFFFFFFFFFF:FFFF,FFFFFFFFFFFFFFFFFFF:FFF:FFFFFFFFFFF,FF:FFF:FF:FFFFFFFFFFFFFFFFFFFFFFFFFFFFFF:FFFF
@A00881:241:HJW2NDRXX:1:2132:22553:15154 2:N:0:CGAGAGAA+GATTGGAG
GGTAGCGGACTACCGGGGTATCTAATCCTGTTTGCTCCCCACGCTTTCGTGCCTCAGCGTCAGTTACGTCCCAGTTAACCGCCTTCGCCTCTGGTCTTCTTACTAATATCTACGCATTCTACCGCTACACTAGTAATTCCGTTAACCTCTTCCGCACTCTAGCCTCCCAGTATCTGATGCAGTTCTATGGTTAAGCCACAGGATTTCACATCAGACTTAAAAGACCGCCTACGCACCCTTTACGCCCAGT
+
FFFFFFFFFFFFFFFFFFFF:FFFFFFF:FFFFFFFFFFFFFFFFFFFFFFFFFFFFFFF:FF:FFFFFFFF:FFFFFFFFFFFF:FF,FFFFFFF,FFFFFFFFFFFFFFF:FFFFF:FFFFFFFFFFFFFFFFFFFFFF,F,FFFFFFF::,FFFFFFF,FFFFFFFF:,FFFF:FF,FFFFF:FFFFFFFF:FF,FFF,F:FFFFFFFFF:F,FF:::FF:FFFFFF:FFFFF,FFFFFFFF:FFFF
@A00881:241:HJW2NDRXX:1:2132:31991:15436 2:N:0:CGAGAGAA+GATTGGAG
GGTAGCGGACTACCTGGGTATCTAATCCCTTTCGCTACCCTGGCCTTCGTACCTCAGCGTCAGTTAATGTCCAGGAACCCGCCTTCGCCACGAGTCTTCTTCTTGATATCTACGCATTTCACTGCTACACCAAGAATTCCGGTTCCCCCTCCATTACTCTAGCAGAGTAGTTTCACGCGCATTCCAGAGGTTGAGCCCCTGCCTTTCACGCGCAACTTGCCCCGCCGCCTACGTACCCTTTACGCCCAGT
+
FFFFFFFF:FFFFFFFFFFFFFFFFFFFFFFFFFFFFFFFFFFFFFF,FFF::F:FFF:FFF:FFFFF,FFFF:FFF,FFFFFFFFFFFFFFFFFF::FFF:FFFFFFFFFFF:F:FFFFFFFF:FF:FFFFFFFFFFFFFFFF,FFF,FFFFFFF:F:F,:FFFFFFF,FFF,FFFF:FF:FF:FFFFFFFFFFFFFFF:F:FFFFFFFF:F:,,F:FF:FFFFFFFFFF:FFF,FF:FFF:FFFFFFF
@A00881:241:HJW2NDRXX:1:2132:24569:16078 2:N:0:CGAGAGAA+GATTGGAG
GGTAGCGGACTACGAGGGTATCTAATCCTGTTCGATACCCACGCTTTCGTGCCTCAGCGTCAGTTGGGCGCCGGTATGCTGCCTTCGCAATCGGAGTTCTGCGTGATATCTATGCATTTCACCGCTACACCACGCATTCCGCATACTTCTCGCCCACTCAAGACCGACAGTTTCAACGGCGGAAAGAGGTTGAGCCTCTCGATTTTACCGCTGACTTTCCAGTCCGCCTACGCACCCTTTAAACCCAAAA
+
FFFFFFFFFFFFFFFFFFF:FFFFFFFFFFFFFFFFFFFFFFFFFFFFFFFFFFFFFFFFFFFFFFFFFFFFFFFFFFFFFFFFFFFFFFFFFFFFFFFFFFFFFFFFFFFFFFFFFFFFFFFFFFFFFFFFFFFFFFFFFFFFFFFFF,FFFFFFFFFFFFFFFFFFFF,FFFFF:FFFFFFFFFFF,FFF:FFF:F:FFFFFFFFF,F:FFFFFFFFFFF,FF::FF:,F,FFFFFFFFF:,FF:F,F
@A00881:241:HJW2NDRXX:1:2132:23619:16125 2:N:0:CGAGAGAA+GATTGGAG
GGTAGCGGACTACAGGGGTATCTAATCCTGTTCGATCCCCACGCTTTCGTGCCTCAGCGTCAGAAAGACACCGGTACGCTGCCTTCGCAATCGGAGTTCTGCGCGATATCTATGCATTTCACCGCTACACCGCGCATTCCGCGTACCTCTCGTCCTCTCCAGCTCCGCAGTTTCGACGGCTCGCTATGGTTGAGCCACAGTCTTTCACCGCCGACTTGCAATGCCGCCTACGCACCCTTTAAACCCAATA
+
FFFFFFFFFFFFFFFFFFFFFFFFFFFFFFFFFFFFFFFFFFFFFFFFFFFFFFFFFFFFFFFFFFFFFFFFFFFFFFFFFFFFFFFFFFFFFFFFFFFFFFFFFFF:FFFFFFFFFFFF:FFFFFFFFFFF:FFFFFFFFFFFFFFFFFFFFFFFFFFFFFFFFFFFFFFFFF:FF:FFFFFFF:FFFFFF:FFFFFFFFFFFFFFFFFFFFFFFFFFF:FFFFFFFFFFFFFFFFFFF:FFFFFFFFF
@A00881:241:HJW2NDRXX:1:2132:19235:16266 2:N:0:CGAGAGAA+GATTGGAG
GGTAGCGGACTACGTGGGTATCTAATCCTGTTTGCTCCCCACGCTTTCGCGCCTCAGCGTCAGTTCCAGTCCAGAAAGCCGCCTTCGCCACTGGTGTTCCTACCGATCTCTACGCATTTCACCGCTACACCTGGAATTCTACCCCCCTCTACGAGACTCAAGCTTGCCAGTATCAGATGCAGTTCCCAGGTTGAGCCCGGGGATTTCACATCTGACTTAACAAACCGCCTGCGTGCGCTTTACGCCCAGT
+
FFFFF:FFFFFFFFFFFFFFFFFFFFFFFF:FFFFFFFFFFFFFFFFFFFFFFFFFFF:FFFFFFF:FFFFFFFFF,FFFFFFFFFFFFFFFFFFFFFFFFFFFFFFFFFFFFFFFFFFFFFFFFFFFFFFFFFFFF,,:FF:FFFFFFFFFFFFFFFFFFFFFF:F:FF:FF,FFFF:,FFFFF,FFFFFFFFFF:F:FFFFFFF:FFF,FFFFF:,:FFFFFFFFFFFFFFFF,FF:FF:F,FFFFFF
@A00881:241:HJW2NDRXX:1:2132:22462:16344 2:N:0:CGAGAGAA+GATTGGAG
GGTAGCGGACTACGAGGGTATCTAATCCTGTTCGATCCCCACGCTTTCGTGCCTCAGCGTCAGACAGAAGCCGGTATGCTGCCTTCGCAATCGGAGTTCTTCGCGATATCTAAGCATTTCACCGCTACACCGCGAATTCCGCATACTTCTCTTCCTCTAGAGCATCCCAGTTTCAACCGCTGGCCGGGGTTGAGCCCCGGGCTTTGACGGCTGACTTAAGACGCGGCCTACGCACCCTTTAAACCCAATA
+
F:,F:,,,F:FFF:FF:F,FFFFFFFFFFFFF:FF,:F,FFFFFF:,FFF::FFFF,F,FFFFFFFFFFF,,F:F,FF:FF:F,:FFFFFF::FFFFF,,FF,FFFFFFF:FF,,FFFFFF,:FFFF,FFF:::FF,::,F,FFF,,F,F:FF:FF,,,FF,FFF,F:F::FF:FFFF:FFF,FFF,FF:,:F:,FFF:,FFF:FFFF:FF:F:FF,FF:FFFFF,FFFFF,FFFFFFFFFFFF:FFFFF
@A00881:241:HJW2NDRXX:1:2132:10691:16407 2:N:0:CGAGAGAA+GATTGGAG
GGTAGCGGACTACTGGGGTATCTAATCCTGTTTGCTCCCCACGCTTTCGCGCCTCAACGTCAGTTACAGTCCAGTAAGCCGCCTTCGCCACTGATGTTCCTCCTAATATCTACGCATTTCACCGCTACACTAGGAATTCCGCTTACCTCTCCTGCACTCTAGCATTACAGTTTCAGATGCAGTCCTAAAGTTAAGCTCTAGGTTTTCACATCTGACTTGCAACGCCGTCTACTCGCCCTTTACACCCAGT
+
FFFFFFFFFFFFFFFFFFFFFFFFFFFFFFFFFFFFFFFFFFFFFFFFFFFFFFFFFFFFFFF,FFFFFFFFFFFFFFFFFFFFFFFFFFFFFFFF,FFFFFFFFFFFFFFFFFF:FFFFFFFFFFFFFF:,FFFFFFFFFFFFFFFFFFFFFFFFFFFFFFFFFFFFFFFFFFFFFFFFFFFFFFFF:FFFF,FF,F:FFFFF,FFFF,FFFF,FFFFF:FFFF:FFFFFFFFFFFFFF,FFFFFF:FF
@A00881:241:HJW2NDRXX:1:2132:15438:16548 2:N:0:CGAGAGAA+GATTGGAG
GGTAGCGGACTACCGGGGTATCTAAGCCTGTTCGATCCCCACGCTTTCGTGCCTCAGCGTCAGACCGGAGCCGGTAGGCTGCCTTCGCAATCGGAGTTCTGCGCAATATCTATGCATTTCACCGCTACACTGCGCATTCCGCCTACTTCTCTCCGTCTCTAGTCACACAGTTTCAACGGCTTGCCGGGGTTGAGCCCCGGGCTTTTACCGCTGACTTACATGACCGCCTACGCACCCTGTACACCCAATA
+
FF,,FFFFFFF:FFFFFFF,FFFFFFFFFFFFFFFFF:FFFFF:FFFFFFFFFF::FFFFFFFFFFFFFFFFFF:FFFFFFFFFFFFFFFFFFFFF:FFFFFFFFFF,FF:,FFF,F,F:FFFFF:FF:F:FFFF::FFFFFFF:F:FF,:FFFFFF,F,FFF,FFFFFF,FFFF,F:F,FFFFFFFFFF:FFFF:FFFFFFF::F,,FF:FFFFFF,F,FF,FFFFFFFFFFFFFFFFF,,FFFFFFFF
@A00881:241:HJW2NDRXX:1:2132:13331:17159 2:N:0:CGAGAGAA+GATTGGAG
GGTAGCGGACTACTAGGGTATCTAATCCCATTTGCTACCCCGGCTTTCGTTCCTCAGCGTCAATTATGGCCCAGTTAAGCGCTTACGCCACCGGTGTTCCTCCTGATATCTACGCATTTCACCGCTACACCAGGAATTCCCTTAACCTCTACCACATTCTAGCTTACCAGTATCCAATGCTTGACCGGAGTTGAGCCCCGGGATTTAACACCAGACTTGGCATGCCGCCTACGAACGCTTTACGCCCAAT
+
FFFFFFFFFFFFFFFFFFFFFFFFFFFFFFFFFFFFFFFFFFFFFFFFFFFFFFFFFFFFFFFFFFFFFFFFFFFFFFFFFFFFFFFFFFFFFFFFFFFFFFFFFFFFFFFFFFFFFFFFFFFFFFFFF:FFFFFFFFFFFFF,FFFFFFFFFFFFFFFFFFFFFFFFFFFFFFFFFFFFFFF:FFFFFFFFF,FFFFFFFFFFFFFF:FFF:F:FFFFFFFFFFFFFFFFFFFFFFFFFFFF,FFFFFF
@A00881:241:HJW2NDRXX:1:2132:26539:17237 2:N:0:CGAGAGAA+GATTGGAG
GGTAGCGGACTACAAGGGTATCTAATCCTGTTCGATCCCCACGCTTTCGTGCTTCAGCGTCAGTCTCGCTATGGTATGCTGCCTTCGCAATCGGGGTTCTGCGTGATATCTATGCATTTCACCGCTACACCACGCATTCCGCATACCTCTTCCGAACTCCAGTCCCGCAGTTTCAATGGCAAGCGCACGGTTAAGCCGCACGTTTTCACCGCTGCCTTGCGGGTCCGCCTACGCACCCTTTAAACCCACT
+
FFF,FFFFFFFFF,:FFFFFFFFF,FFFFFFFFFFFFFFF:FFFFFFFFFFFFFFFFFFFFFFF:FFFFFFFFF,FFFFFF:FFFFFF,FFFFFFFFFFFFFFFFFFFFF,FFF:,FFFF,,FFFFFFFFF::FFFFFFFFFFF:FFFFFFFFFFFFFFFFFFFF:FF:FF:,FFF,FFF:FFFFF,FFF,FFFFFF:F:::,F:FFFFFFF:F,:,,FFFFFFF:FFFFFFFF,,:F,:FFFFFFFF,F
@A00881:241:HJW2NDRXX:1:2132:21739:17409 2:N:0:CGAGAGAA+GATTGGAG
GGTAGCGGACTACGCGGGTATCTAATCCTGTTTGCTCCCCACGCCTTCGAGCCTCAACGTCAGTTACCGTCCAGTAAGCCGCCTTCGCCACTGGTGTTCCTCCTAATATCTACGCATTTCACCGCTACACTAGGAATTCCGTTCACCCCTCCTGCACTCTAGCCCAGCAGTTTTGGTAGTAGCTCCGAAGTTAAGCCCCGGACTTACGCTACCAACTTGCCAAACCACCTACGCACCCTTTACGCCCAGT
+
FFFFFFFFFFFFFFFFFFFFFFFFFFFFFFFFFFFFFFFFFFFFFFFFFFFFFFFFFFFFFFFFFFFFFFFFFFFFFFFFFFFFFFFFFFFFFFFFFFFFFFFFFFFFFFFFFFFFFFFFFFFFFFFF:FF:FFF:FFFFFFFFFFFFFFFFFFFFFFFFFFFFFFFFFFFFFFFFFFFFFFFFFFFFFFFFFFFFFFFFFF:FFFFFFFFFFFFFFFFFFF,FFFFFF:FFFFFFFF,:FFFFFFFFFF
@A00881:241:HJW2NDRXX:1:2132:28465:17597 2:N:0:CGAGAGAA+GATTGGAG
GGTAGCGGACTACCTGGGTATCTAATCCTGTTCGATCCCCACGCTTTCGTGCCTCAGCGTCAGACAGAAGCCGGTATGCTGCCTTCGCAATCGGAGTTCTTCGCGATATCTAAGCATTTCACCGCTACACCGCGAATTCCGCATACTTCTCTTCCTCTCGAGCATCCCAGTTTCAACCGCTGGCCGGGGTTGAGCCCCGGGCTTTGACGGCTGACTTAAGACGCGGCCTACGCACCCTTTAAACCCAATA
+
FFFFFFFFFFFFFFFFFFFFFFFFFFFFFF,FFFFFFFFFFFFFFFFF:FFFFFFFFFFF:FFF:,FFFFFFFFFFFFFFFFFFFFFFFFFFF:FFFF,FFFFFF:FFFFF:FFFFFFFFF:FFFFFFFFFFFFFFFFFFFFFF,FFFFFFFFFFFFFFFF:FFFFFFFFFFFFF:FFFFFFFFFFFFF:FFFFFFFFFFFFFF,FFFFFFFFFFFFFF:FFFFFFFFFFFFFFFFFFFF:FFFFFFF,F
@A00881:241:HJW2NDRXX:1:2132:15194:18818 2:N:0:CGAGAGAA+GATTGGAG
GGTAGCGGACTACGGGGGTATCTAATCCTGTTTGCTCCCCACGCTTTCGCGCCTCAGCGTCAGTTGTCGTCCAGCAAGCCGCCTTCGCCACTGGTGTTCCTCCTAATATCTACGCATTTCACCGCTACACTAGGAATTCCGCTTGCCTCTCCGATACTCAAGACCGGCAGTTTCAAATGCAGGCTATGGGTTAAGCCCATAGTTTTCACATCTGACTTGTCAGCCCGCCTACGCGCCCTTTACACCCAGG
+
FFFFFFFF:FFFFFFFFF:FFFFFFFF::F:FFFFFFFFFFFFFFFFFFFFFFFF,FFFFFFFFFFFFFFFF:FFFFFF:FFFF:FFFFFFFFFFFF:FFFFFF:F,FFFFFFFFF,FFFF:FFF:FFFF,FFFFFFFFFFFFFFFFFFFFFFFFFFFFFFFFFFFFFFFFFFFF:FFFFFFFFFFFF:FFFF,FFFFFFFFFF::FFFFFFFFF:FFFFFFFF:FFFFFFFFFFFF:F,FFFFFFF:F,
@A00881:241:HJW2NDRXX:1:2132:29984:19132 2:N:0:CGAGAGAA+GATTGGAG
GGTAGCGGACTACAGGGGTATCTAATCCTGTTTGCTCCCCACGCTCTCGCGCCTCAGCGTCAGTTGTCGTCCAGCAATCCGCCTTCGCCACTGGTGTTCTTCCGTATATCTACGCATTTCACCGCTACACACGGAATTCCGATTGCCTCTCCGATCCTCAAGACTGGCAGTTTCAAATGCAGGCTATGGGTTAAGCCCATAGTTTTCACATCTGACTTGTCAGCCCGCCTACGCGCCCTTTACACCCAGT
+
FFF,FFFFF:FFFFFFFFFFFFF:FFF:FFFFFFFFFFFFFFFFFFFFFFFF:FFFFFFFFFFFFFFFFFFFFFFFFFF:FFFFFFFFFFFFFFFFFFFFFFFFFFFFFFFFFFFFFFFFFFFFFFFFFFFFFF::F,FFFFFFF:FFFF:FF:F,:FFFFFFFFFFFF::FFF:FFF:FFFFFFFF,FF,FFFF,FFFF,:,FFFFFFFFFFFF:FFFF,FFFFFFFFFFFF:FFF,:FFFF:FFFFFF
@A00881:241:HJW2NDRXX:1:2132:18629:19163 2:N:0:CGAGAGAA+GATTGGAG
GGTAGCGGACTACGAGGGTATCTAATCCTGTTCGATCCCCACGCTTTCGTGCCTCAGCGTCAGACAGAAGCCGGTATGCTGCCTTCGCAATCGGAGTTCTTCGCGATATCTAAGCATTTCACCGCTACACCGCGCATTCCGCATACTTCTCTTCCTCTCGAGCATCCCAGTTTCCACCGCTGGCCGGGGTTGAGCCCCGGGCTTTGACGGCTGACTTATGACGCGGCCTACGCACCCTTTAAACCCCATA
+
FFF:F:FFFFF:FF:FFFFFFF::FFFFFFFFFFFFFF:F:FFFFFFFFFFFFFFFFFFFFFFFFFFFFFFFFFFFFFFFFF,FFFFFFFFFFF:F:FFFFFFFFF:F:F,F,FFF:FFFFFFFFFFFFFFF:F,F,F:,FF:FFFF:FFFFFFFFFFFFFFF::F::,F:FFF,:::FFFFFF,FFF:F:F:F:FFFFFF,,FFFFFF::F:FFFF,,FF:FF:F:,FF:FFF:FF,,,F,F,FF,,FF
@A00881:241:HJW2NDRXX:1:2132:5502:19382 2:N:0:CGAGAGAA+GATTGGAG
GGTAGCGGACTACAAGGGTATCTAATCCTGTTCGATCCCCACGCTTTCGTGCCTCAGCGTCAGACAGAAGCCGGTATGCTGCCTTCGCAATCGGAGTTCTTCGCGATATCTAAGCATTTCACCGCTACACCGCGAATTCCGCATACTTCTCTTCCTCTCGAGCATCCCAGTTTCAACCGCTGGCCGGGGTTGAGCCCCGGGCTTTGACGGCTGACTTAAGACGCGGCCTACGCACCCTTTAAACCCAATA
+
FFFFFFFFFFFFFFFFFFFFFFFFFFFFFFFFFFFFFFFFFFFFFFFFFFFFFFFFFFFFFFF:FFFFFFFFFFFFFFFFFFFFFFFFFFFFFFFFFFFFFFFFFFFFFFFFFFFFFFFFFFFFFFFFFFFFFFFFFFFFFFFFFFFFFFFFFFFFFF:FFF::FFFFFFFFFFFFFFFFFFFFFFFFFFFFFFFFFFFFFFFFFFFFFFFFFFFFFFF,:FFFFFFFFFFF,FFFFFFFFFFFFFFF:F
@A00881:241:HJW2NDRXX:1:2132:24261:19492 2:N:0:CGAGAGAA+GATTGGAG
GGTAGCGGACTACAGGGGTATCTAATCCTGTTTGCTCCCCACGCTTTCGTGCCTCAGCGTCAGTCAGGCGCCAGTACGCTGCCTTCGCAATCGGAGTTCTGCGCAATATCTAAGCATTTCACCGCTACACTGCGCATTCCGCGTACCTCTCGCCTTCTCTAGCACTGCAGTTTCAACGGCTCGCCGGGGTTGAGCCCCGGGCTTTTACCGCTGACTTGCACCGCCGCCTACGCACCCTTTAAACCCAATA
+
FFFFFFFFFFFFFFFFFFFFFFFFFFFFFFFFFFFFFFFFFFFFFFFFFFFFFFFFFFFFFFFFFFFFFFFFFFFFFFFFFFFFFFFFFFFFFFFFFFFFFFFFF:FFFFFFFFFFFFFFFFFFFFFFFFFFFFFF,FFFFFFFFFFFFFFFFFFFFFFF::FFFFFFFFFFFFFFFFFFFF:FFFFFFFFFFFFFFFFFFFFF,FFFFFF::::FFFFFFFFF:FFFF,FFFFFFFFFF:F,F:FFFF,
@A00881:241:HJW2NDRXX:1:2132:31358:19727 2:N:0:CGAGAGAA+GATTGGAG
GGTAGCGGACTACCAGGGTATCTAATCCTGTTTGCTCCCCACGCTTTCGAGCCTCAACGTCAGTTACTGTCCAGTAAGCCGCCTTCGCCACTGGTGTTCTTCCTAATATCTACGCATTTCACCGCTACACTAGGAATTCCGCTTACCTCTCCAGCACTCCAGCAGGGCAGTTTCCAAAGCAGTCCCGGGGTTGAGCCCCGGGCTTTCACTTCAGACTTGCTCCGCCGTCTACGCTCCCTTTACACCCAGT
+
FFFFFFFFFFFFFFFFFFFFFFFFFFFFFFFFFFFFFFFFFFFFFFFFFFFFFFFFFFFFFFFFFFFFFFFFFFFFFFFFFFFFFFFFF:FFFFFFFFFFFFFFFFFFFFFFFFFFFFFFFFFFFFFFFFFFFFFFFFFFFFFFFFFFFFFFFFFFFFFFFFFFFFFF:FFFFFFFFFFFFFFFFFFFFFFFFFFFFFFFFFFFFFFFFFFFFFFFFFFFFFFFFFF:FFFFFFFFFFFFF,FFFFFFFF
@A00881:241:HJW2NDRXX:1:2132:27019:19852 2:N:0:CGAGAGAA+GATTGGAG
GGTAGCGGACTACTCGGGTATCTAATCCTGTTTGCTCCCCACGCTTTCGAGCCTCAGCGTCAGTAAAAGCCCAGCAAGCCGCCTTCGCCACTGGTGTTCCTCCAAATATCTACGCATTTCACCGCTACACTTGGAATTCCGCTTGCCTCTGCTTCACTCAAGAAAAACAGTTTCAAAAGCAGGTTACGGGTTGAGCCCGTAATTTTCACTTCTGACTTGCCTTCCCGCCTACACTCCCTTTACACCCAGT
+
FF,:FFFFFFFFFFFFFFFFFFFFFFFFFFFFFFFFFFFFFFFFFFFFFFFFFFFFFFFFFFFFFFFFFFFFFFFFFFFFFFFFFFFFFFFFFFFFFFFFFFFFFFFFFFFF:FFFFFFFFFFFFFFFFFFFFFFFFFF:FFFFFFFFFFFFFFFFFFFFFFFFF:FFFFFFFF::FF,FFFFFF:FFFFFFFF:F:FFFFFFFFFFF:FFFFFFFFFFFFFFFFFFFFFFFFFFFFF:FFFFFF:FFFF
@A00881:241:HJW2NDRXX:1:2132:28284:19883 2:N:0:CGAGAGAA+GATTGGAG
GGTAGCGGACTACAAGGGTATCTAATCCTGTTCGATCCCCACGCTTTCGTGCCTCAGCGTCAGACAGAAGCCGGTATGCTGCCTTCGCAATCGGAGTTCTTCGCGATATCTAAGCATTTCACCGCTACACCGCGAATTCCGCATACTTCTCTTCCTCTCGAGCATCCCAGTTTCAACCGCTGGCCGGGGTTGAGCCCCGGGCTTTGACGGCTGACTTAAGACGCGGCCTACGCACCCTTTAAACCCAATA
+
FFFFFFFFFFFFFFFFFFFFFFFFFFFFFFFFFFFFFFFFFFFFFFFFFFFFFFF:FFFFFFFFFFFFFFFFFFFFFFFFFFFFFFFFFFFFFFFFFFFFFFFFFFFFFFFFFFFFFFFFFFFFF:FFFFFFFF:FFFFFFFFFF::FFFFF,FFFFFFFFFFFFFFF:FFFFF:FFFFFFFFFFFFFF,FFFFF:FFFFFFFFFFFFFFFFFFFFFF:FFFFFFFFF,FFFFFFFFFFF,FFFFFFFFF
@A00881:241:HJW2NDRXX:1:2132:21513:20306 2:N:0:CGAGAGAA+GATTGGAG
GGTAGCGGACTACGAGGGTATCTAATCCTGTTTGCTCCCCACGCTCTCGCGCCTCAGCGTCAGTTGTCGTCCAGCAATCCGCCTTCGCCACTGGTGTTCTTCCGTATATCTACGCATTTCACCGCTACACCCGGAATTCCGATTGCCTCTCCGATACTCAAGACTGGCAGTTTCAAATGCAGGCTATGGGTTAAGCCCATAGTTTTCACATCTGACTTGTCAGCCCGCCTACGCGCCCTTTACACCCAGT
+
FFFFFFFFFFFFFFFFFFFFFFFFFFFFFFFFFFFFFFFFFFFF:FFFFFFFFFFFFFFFFFF,FFFFFFFFFFFFFFFFFFF,FFFFFFFFFFFFFFFFFFFFFFFFFFFFFFFFFFFFFFFFFFFFFF,FFFF:FFFF:FFFFFFFFFFFFF:FFFFFFFFFFFFF:,FFFF:FFFF::F:FFFFFFF:FF:FFFF:FFFFF:FF:FFFFF,FFFF,FF,F::FFFFF:FFFFFFFFF,:FFF:F:FF
@A00881:241:HJW2NDRXX:1:2132:23321:20650 2:N:0:CGAGAGAA+GATTGGAG
GGTAGCGGACTACACGGGTATCTAATCCTGTTTGCTCCCCACGCTTTCGAGCCTCAACGTCAGTTACAGTCCAGCAGGCCGCCTTCGCCACCGGTGTTCTTCCTGATATCTACGCATTTCACCGCTACACCAGGAATTCCGCCTGCCTCTCCTGCACTCCAGATGCACAGTTTCCAGAGCAGTCCGGGGGTTGGGCCCCCGCCTTTCACTCCGGACTTGCACGTCCGTCTGCGCTCCCTTTACACCCAGT
+
FFFFFFFFFFFFFFFFFFFFFFFFFFFFFF:FFFFFFFFFFFFFFFFFFFFFFFFFFFFFFFFFFFFFFFFFFFFFFFFFFFFFFFFFFFFFFFFFFFFFFFFFFFFFFFFFFFFFFFFFFFFFFFFFFFFFFFFFF:FFFFFFFFFFFFFFFFFFFFFFFFFFFFFFFFFFFFFFFFFFFFFFFFFFFFFFFFFF:FFFFFFFFFFFFFFFFFFFFFFFFFFFFFF:FFFFFFFFFFF::F:FFFFFF:
@A00881:241:HJW2NDRXX:1:2132:32551:20729 2:N:0:CGAGAGAA+GATTGGAG
GGTAGCGGACTACCCGGGTATCTAATCCTGTTTGCTCCCCACGCTTTCGAGCCTCAGTGTCAGTTACAGTCCAGTAAGCCGCCTTCGCCTCTGGTGTTCCTCCTAATATCTACGCATTTCACCGCTACACTAGGAATTCCACTTACCTCTCCTGCACTCAAGATCAGTAGTTTTAGTTGCAGTTCCTCAGTTAAGCCAAGGGATTTCACAACTAACTTGCTAACCCGTCTACGCACCCTTTACACCCAAT
+
FFFFFFFFFFFFFFFFFFFFFFFFFFFFFFFFFFFFFFFFFFFFFFFFFFFFFFFFFFFFFFFFFFFFFFFFFFFFFFFFFFFFFFFFFFFFFFFFFFFFFFFFFFFFFFFF,FFFFFFFFFFFFFF,FFFFFFFFFFFFFFFFFFFF:FFFFF,FFFFFF:FF,FFFF,FF:FF,FFFFFFFFFFFFFFFFFF,FFFFFFFFFFFFFFFFFFFFFF,,FFFF:FFFFFFFF:F:FFFFFF::FF:FFFF
@A00881:241:HJW2NDRXX:1:2132:26178:20964 2:N:0:CGAGAGAA+GATTGGAG
GGTAGCGGACTACTTGGGTATCTAATCCTGTTTGCTCCCCACGCTTTCGCGCCTCAGCGTCAGTTGCTGTCCAGTTGACCGCCTTCGCCACTGGTGTTCCTCCTAATATCTACGCATTTCACCGCTACACTAGGAATTCCGTCAACCTCTCCAGTACTCAAGAACGACAGTTTCAAATGCAGTTCAGGGGTTGAGCCCCTGGATTTCACATCTGACTTGCACTGCCGCCTACGCGCCCGTTACACCCAGT
+
FF:,FFFF::F,F:F:FFFFFFF:FFFFFFFFFFFFFFFFFFFFFFFF:FFF,FF:FF:FF:FFFFFFFFF:FFFFFFFF:FFFFFFFFF:FF:FF:F:,F:,FFF:FFFF:F,FF:F,FFFFFFFFFFFF:FFFFFFFFFFFFF:FFFFF:FFF,:FFFFFFFFFFFFFFF:F:,FFF,F,,FF:FFFF,:F:FFF:F,FF,FFF:,FFF:,,,FFFFF,,F,FFF:FF,FFFFF,FFFF,,,:FFF,F
@A00881:241:HJW2NDRXX:1:2132:27778:21543 2:N:0:CGAGAGAA+GATTGGAG
GGTAGCGGACTACATGGGTATCTAATCCTGTTTGCTCCCCACGCTTTCGAGCCTCAGCGTCAGTTGCCGTCCAGCAGGCCGCCTTCGCCACCGGTGTTCCTCCTAATATCTACGCATTTCACCGCTACACTAGGAATTCCGCCTGCCCCTCCGGCACTCCAGCCTGGCAGTTTCCAATGCAGTCCCGGGGTTGGGCCCCGGTATTTCACACCAGACTTGCCAGGCCGCCTACGCTCCCTTTACACCCAGT
+
FFFFFFFFFFFFFFFFFFFFFFFFFFFFFFFFFFFFFFFFFFFFFFFFFFFFFFFFFFFFFFFFFFFFFFFFFFFFFFFFFFFFFFFFFFFFFFFFFFFFFFFFFFFFFFFFFFFFFFFFFFFFFFFFFFFFFFF:FFFFFFFFFFFFFFFFFFFFFFFFFFFFFFFFFFFFFFFFFFFFFFFFFFFFFFFFFFFFFFFFFFFFFFF:FFFFFFFFFFFFFFFFFFFFFFFFFFFFFFFFFFFFFFFFFF
@A00881:241:HJW2NDRXX:1:2132:20338:21621 2:N:0:CGAGAGAA+GATTGGAG
GGTAGCGGACTACAAGGGTATCTAATCCTGTTTGCTCCCCACGCCTTCGAGCCTCAACGTCAGTCACCGTCCAGTAAGCCGCCTTCGCCACCGGTGTTCCTCCTGATATCTACGCATTTCACCGCTACACCAGGAATTCCGCTTACCCCTCCGGCACTCAAGCCATACAGTTTCCAATGCAGTCCCGGGGTTAAGCCCCAGCCTTTCACATCAGACTTGCACAGCCGTCTACGCTCCCTTTACACCCAGT
+
FFFFFFFFFFFFFFFFFFFFFFFFFFFFFFFFFFFFFFFFFFFFFFFFFFFFFFFFFFFFFFFFFFFFFFFFFFFFFFFFFFFFFFFFFFFFFFFFFFFFFFFFFFFFFFFFFFFFFFFFFFFFFFFFFFFFFFFFFFFFFFFFFFFFFFFFFFFFFFFF:FFFFFFFFFFFFFFFFFFFFFFFFF:FFFFFFFFFFFFFFFFFFFFFFFFFFFFFFFFFFF:F:FFFFFFFFFF::FFFFFFFFFFFF:
@A00881:241:HJW2NDRXX:1:2132:25500:22138 2:N:0:CGAGAGAA+GATTGGAG
GGTAGCGGACTACTGGGGTATCTAATCCTATTTGCTCCCCACGCTTTCGTGTCTCAGCGTCAGTAACAGCCCAGCAAGCCGCCTTCGCCACTGGTGTTCCTTCTAATATCTACGCATTTAACCGCTACACTAGAAATTCCACTTGCCTCTACTGCACTCAAGTCTACCAGTTTTTAAGACGAACCGAGGTTAAGCCTCGGAATTTTATCTTAAACTTAATAAACCGCCTACACACGCTTTACGCCCCATA
+
FF,FFFFFFFFFFFFFFFFFFFFF:FFFFFFFFFFFFFFFFFFFFFF:FFFFFFF:FFFFF:FFFFFFFFFFFFFF,FFFFFFFFFFFFFFFFFFFFFFFFFFFF,FFFFF,FFFFFFFFFFFFFFFFFFFFFFFFFFFFFFFFFFFFFFFFFFFF:FF,FFFF:FFFFFFFFFFFF:FFF:::F:FFFFFFF:FFFFFFF,:FF,FFF:F,FFFF:F,FF:,FFF:FFFF:,FFFF:,F:F:FFF,F,,
@A00881:241:HJW2NDRXX:1:2132:28863:22482 2:N:0:CGAGAGAA+GATTGGAG
GGTAGCGGACTACCGGGGTATCTAATCCTGTTCGATCCCCACGCTTTCGTGCCTCAGCGTCAGACAGAAGCCGGTATGCTGCCTTCGCAATCGGAGTTCTTCGCGATATCTAAGCATTTCACCGCTACACCGCGAATTCCGCATACTTCTCTTCCTCTCGAGCATCCCAGTTTCAACCGCTGGCCGGGGTTGAGCCCCGGGCTTTGACGGCTGACTTAAGACGCGGCCTACGCACCCTTTAAACCCAATA
+
FFFFFFFFFFFFFFFFFFFFFFFFFFFFFFFFFFFFFFFFFFFFFFFFFFFFFFFFFFFFFFFFFFFFFFFFFFFFFFFFFFFFFFFFFFFFFFFFFFFFFFFFFFFFFFFFFFFFFFFF:FFFFFFFFFFFFF:FFFFFFFFFFFFFFFFFFFFFFFF:FFFFFFFFFFFFFFFFFFFFFFFFFFFFFFFFFFFFFFFFFFFFFFFF,FFFFFFFFFFFFFFFFFFFFFFFFFFFFFFF,FFFFFF:FF
@A00881:241:HJW2NDRXX:1:2132:26440:23109 2:N:0:CGAGAGAA+GATTGGAG
GGTAGCGGACTACACGGGTATCTAATCCTGTTCGATACCCACGCCTTCGTGCTTCAGCGTCAGTTGGGCGCCGGTACGCTGCCTTCGCAATCGGAGTTCTGCGTGATATCTATGCATTTCACCGCTACACCACGCATTCCGCGTACTTCTCGCCCACTCAAGGCACCCAGTTTCAACGGCTCGACGAGGTTGAGCCCCGCAATTTTACCGCTGACTTAAGCGTCCGCCTACGCACCCTTTAAACCCAAGA
+
FFF:FFFFFFFFFFFFFFFFFFFF:FFFFFFFFFFFFFFFFFF:FFFFFFFFFFFFF:FFFFFFFFFFFFFFFFFFFFFFFFFFF:FFFFFFFFFFFFFFFFFFF:FFFFFFFFFF,FFFFFFFFFFFFFFFFFF,FFFFFFFFF:FFFFF:FFFFFFFFFFFFFFFF:FFF:F:FFFFFFFFFF:FFFFFFFFFFFFFFFFFF,FF,FFFFFF:FF,,FFFFF:FFFFFFFFF:FFF,FFFFFF:,F,F
@A00881:241:HJW2NDRXX:1:2132:18087:23453 2:N:0:CGAGAGAA+GATTGGAG
GGTAGCGGACTACTGGGGTATCTAATCCTGTTCGATCCCCACGCTTTCGTGCCTCAGCGTCAGTTATCGTCCAGTAGATCGCCTTCGCCACTGGTGTTCCTCCTAATATCTACGCATTTCACCGCTACACTAGGAATTCCATCTACCTCTCCGACACTCAAGAACGACAGTTTCAAATGCAGTTCATAGGTTGAGCCCATGGATTTCACATCTGACTTGCCATCCCGCCTGCGCGCCCTTTACACCCAGT
+
FF,,FFFFFFF:FFFFFFFFFFFFFFFFFFFFFFFFFFFFFFFFFFFFFFFFFFFFFFFFFFF:FFFFFFFFFFFFFFFFFFFFFFFFFFFFFFFFFFFFFFFFFFFFFFFFFFFFFFFFFFFFFFFFFFF:FFF:FFFFFFFF:FFFF:FFFFFFFFF:FFF,FFFFFFFFFFFFFFF,FFFFFFFFFFFFF:FFFFFFFFF,FFF:FFFFFFFFFFFFF,FFFFFFFFF::FFFFF,FF,FFFFFFFF
@A00881:241:HJW2NDRXX:1:2132:9706:24627 2:N:0:CGAGAGAA+GATTGGAG
GGTAGCGGACTACTTGGGTATCTAATCCTGTTTGCTCCCCACGCCTTCGAGCCTCAACGTCAGTTGCCGTCCAGTAAGCCGCCTTCGCCACTGGTGTTCCTCCTAATATCTACGCATTTCACCGCTACACTAGGAATTCCGCTTACCTCTCCGGCACTCAAGCCACACAGTTTCCAGAGCAGCTCCGGGGTTAAGCCCCGGCATTTCACTCCAGACTTGCTAAGCCGTCTACGCTCCCTTTACACCCAGT
+
FFFFFFFFFFFFFFFFFFFFFFFFFFFFFFFFFFFFFFFFFFFFFFFFFFFFFFFFFFFFFFFFFFFFFFFFFFFFFFFFFFFFFFFFFFFFFFFFFFFFFFFFFFFF,FFFFFF:FFFFFFFFFF:FFFFFFFF,:FFFFFFFFFFFFFFFFFFFFFFFFFFFFFFFFFF:FFFFFFFFFFFFFFFFFFFFFFFFFFFF:FFF:FFFFFFF:FFFFFFFF:FFFFFFFFFFFFFFFFFF:FFFFFFFF:
@A00881:241:HJW2NDRXX:1:2132:15103:24893 2:N:0:CGAGAGAA+GATTGGAG
GGTAGCGGACTACCTGGGTATCTAATCCTGTTTGCTCCCCACGCTTTCGTGCCTCAGTGTCAGTTACAGTCCAGTGAACCGCCTTCGCCGCTGGTGGTCCTCCTCATATGTACGCATTCCACCGCTCCTCTAGGAATTCCGTTCACCCCTCCTGGACTCAAGCCCAGCGGGTTTGGTCGTAGCGCCGAAGTTAAGCCGCGGAATTACGGTACCAACTTGCCAAACCCCCTACGCGCCCTTTACGCCCAGG
+
FF::FFF:FFFFFFFFFFFFF,FFFFFFFF,FFFFFFF:FFFFFF::FFFFFFFF:FFFFFF:FFFFFFFFFFFFFFFFFFFFFFFFFFFFFFF,F,F::FF:F,:FFF,FFFFFF,F,F,F,FFF,F,,,FFF:F::F:F,FFF:FF:FFFFF,F,FF:,:,F:FF:,F,,,FFFF,FF,FFFFFFFFFFF,,F::,:FF:,FF:FF,,,FF,:F::FF,F:F:,,F,,FF:F,FFF,,F,FFFFF,F,
@A00881:241:HJW2NDRXX:1:2132:31304:25019 2:N:0:CGAGAGAA+GATTGGAG
GGTAGCGGACTACTCGGGTATCTAATCCTGTTTGCTCCCCACGCTTTCGAGCCTCAGCGTCAGTTAATGTCCAGAAAGCCGCCTTCGCCTCTGGTGTTCCTCCTAATATCTACGCATTCCACCGCTACACTAGGAATTCCGCTTTCCTCTCCATCACTCAAGCACAACAGTTTTAAAAGCAGTTCCGGGGTTAAGCCCCGGGATTTCACTCCAAACTTGTTGCGCCGCATACGCTCCCTTTACGCCCAGT
+
FFFFFFFFFFFFFFFFFFFFFFFFFFFFFFFFFFFFFFFFFFFFFFFFFFFFFFFFFFFFFFFFF:FF:FFFFFFFFFFFFFFFFFFFFFFFFFFFFFFFFFF:FFFFFFFFFFFFFF:FFFFFFFFFFFFFFFFFFFFF:FF,FFFFFFF,F:FFFFFFFFFFFFFFFFFFFF:,FFFF::FFFFFFFFF,FF:F,FFFFFFFFF:,,FFF,FFFF:,FF:::FFFF,FFF:FFFF,FF:FF:FFFF,:
@A00881:241:HJW2NDRXX:1:2132:29875:25113 2:N:0:CGAGAGAA+GATTGGAG
GGTAGCGGACTACTAGGGTATCTAATCCTGTTTGCTCCCCACGCTTTCGTGCCTCAGTGTCAGTTACAGTCCAGCAGATCGCCTTCGCCACTGGTGTTCTTCCTAATATCTACGCATTCCACCGCTACACTAGGAATTCCATCTGCCCCTCCTGCACTCAAGCCCCACAGTTTTAGTAGTAGCTCCGAAGTTGAGCCCCGGACTTACGCTACTAACTTGCCAAACCACCTACGAACCCTTTACGCCCAGT
+
FF,FFFFFFFFF,,FFFFFFFFFFFFFFFFFFFFFFF:FFFFFFFFFFFFFFFFF:FFFF::F,FFFFFFFFFFFFFFFFFFFFFFFFFFFFFFFFFFFF::FFFFFFFFFFFFFFFFF,:FFF:FFFF:FFFF:FFFF:FFFFFFFFFFFFFFFFFFFFFFFFF::,,,:F:FFFFFFFFFFFF,F:,:FF:FFFF:FFFF,FFFFFF:,FF:FFFF,FFFFFF:FFFFFF:,,FFFFFFF,:F:F,:,
@A00881:241:HJW2NDRXX:1:2132:14389:25254 2:N:0:CGAGAGAA+GATTGGAG
GGTAGCGGACTACAAGGGTATCTAATCCTGTTCGATCCCCACGCTTTCGTGCTTCAGCGTCAGTCTCGCTATGGTATGCTGCCTTCGCAATCGGGGTTCTGCGTGATATCTATGCATTTCACCGCTACACCACGCATTCCACATACCTCTTCCGAACTCCAGTCCCGCAGTTTCAATGGCAAGCGCACGGTTAAGCCGCACGTTTTCACCGCTGACTTGCGGGTCCGCCTACGCACCCTTTAAACCCAAT
+
FFFFFFFFFFFFFFFFFF:FFFF,FFFFFFFFFFFFFFFFFFFFFFFFFFFFFFFFFFFFFFFFFFFFFFFFFFF,FFFFFFFF:FFFFFFFFFFFFFFFFFFFFF:F:FF:FFFFFFFFFFFFFFFFFFFFF:FFF,FFFFFFFFFFFFFFF:FFFFFFFFFFFFFFFFFFFF:FFFFFFFFFFFFFFFFF:FFFFFFFFFFF:::FFFFFFFFF::FFFFFFFFFFFF:FFFFFFFF:FFFFFFFFF:
@A00881:241:HJW2NDRXX:1:2132:32416:25942 2:N:0:CGAGAGAA+GATTGGAG
GGTAGCGGACTACTCGGGTATCTAATCCTGTTTGCTCCCCACGCTTTCGTGCATGAGCGTCAGTAGGGCGCCGGTATGCTGCCTTCGCAATCGGAGTTCTGCGTGATATCTATGCATTTCACCGCTACACCACGCATTCCGCATACTTCTCGCCCACTCTAGCATGCCAGTTTCAACCGCTGGCCGGGGTTGAGCCCCGGGCTTTGACGGCTGACTTAAGACGCGGCCTGCGCACCCTTTAAACCCAATA
+
FFFFFFFFFFFFFFFFFFFFFFFFFFFFFFFFFFFFFFFFFFFFF:FFFFFFFFFFFFFFFFFFFFFFFFFFFFFFFFFFFFFFFFFFFFFFFFFFFFFFFFFFFFFFFFFFFFFFFFFFFFFFFFFFFFFFFFFFFFFFFFFFFFFFFFFFFFFFFFFFFFFF:FFFFFFFFFFFFFFFFFFFFFFFFFFF:FFFFFFFFFF:FFFFFFFFFFFFFFFFFF,FF,FFFFFFFFFF:FF:FFFFFFFFF:
@A00881:241:HJW2NDRXX:1:2132:28700:26334 2:N:0:CGAGAGAA+GATTGGAG
GGTAGCGGACTACGGGGGTATCTAATCCTGTTTGCTCCCCACGCTTTCGAGCCTCAGCGTCAGTAAAAGCCCAGCAAGCCGCCTTCGCCACTGGTGTTCCTCCAAATATCTACGCATTTCACCGCTACACTTGGAATTCCGCTTGCCTCTGCTTCACTCAAGAAAAACAGTTTCAAAAGCAGGTTACGGGTTGAGCCCGTAATTTTCACTTCTGACTTGCCTTCCCGCCTACACTCCCTTTACACCCAGT
+
FFF:FFFF:FFFFFFFFFFFFFFFFFFFFFFFFFFFFFFF:FFFFFF:FFFFF,FFFFFF:FFFFF::FF,FFFFF,FFFFF:FFFFFFFFFFFFFFFF::FFF,,FFFFFFFFFFFFFF:FFFFF:FF,:FFFFF,FFFFFFFFFFFFFFF::F,:FF,FFFF,FF::FFFFF::FFFF::F:FFFFFF:FFFF,F:FF:,FF,::::FFFFF,FFFF,:FF:,FFFFF:,,,FFFFF,:F:F,:FFF,
@A00881:241:HJW2NDRXX:1:2132:18276:27414 2:N:0:CGAGAGAA+GATTGGAG
GGTAGCGGACTACTAGGGTATCTAATCCTGTTTGATCCCCACGCTTTCGTGCTTCAGCGTCAGTTGAGCGCCGGTATGCTGCCTTCGCAATCGGAGTTCTGCGTGATATCTATGCATTTCACCGCTACACCACACATTCCGCATACTTCTCGCTCACTCAAGTCGACCAGTTTCAACGGCTCGAAGAGGTTGAGCCTCTCAATTTTACCGCTGACTTGATCGACCGCCTACACACCCTTTCAACCCAATA
+
FFFFFFFFFFFFFFFFFFFFFFFFFFFFFFFFFFFFFFFFFFFFFFFFFFFFFFFFFFFFFFFFFFFFFFFFFFFFFFFFFFFFFFFFFFFFFFFFFFFFFFFFFF:F:FFFFFF:FFFFFFFFFFFFFFFFFFFF:FFFFFFFFFFFFFFFFFFFFFFFFFFFFFFFFFFFFFFFFFFF:F:FFFFFF,FF:FFFFFFFF,FFFF:F:FFFFFFFFFFFFFFFFFFF:FFF,FFFFFFF,FFFFFFFFF
@A00881:241:HJW2NDRXX:1:2132:25120:27993 2:N:0:CGAGAGAA+GATTGGAG
GGTAGCGGACTACTTGGGTATCTAATCCTGTTCGATCCCCACACTTTCGTGCTTCAGCGTCAATCCCGCCTTGGTATGCTGCCTTCGCAATCGGTGTTCTGTGTAATATCTATGCATTTCACCGCTACACTACACATTCCGCATACCGCATCCGTATTCCAGCAATCCAGTATCAATGGCATATCACCGGTTAAGCCCGTACATTTCACCACTGACTTAAATTACAGCCTACGCACCCTTTAAACCCAAT
+
FF,,FFFFFFFFFFFFFFFFFFFFFFFFFFFFFFFFFFFF:FFFFFFFFFF,FFFFFFFFFFFFFFFFF:FFFFFFFFFFFFFFFFF:F:FFFFFFFFFF:FFFFFFF:FF:FFFFFFFFF:FFFFFFFFFFF:FFFFFFFF:FF:FFFFFFFF:FFFFFFFFFFFF:FFFFFFFFFFF:FFFFF::FFFFFFFFF:FFFFF::FFF:FF:FFFFFFFF:FFFFFFFFFFFFFF,:FF,,,FFFFFFF,F
@A00881:241:HJW2NDRXX:1:2132:28908:29450 2:N:0:CGAGAGAA+GATTGGAG
GGTAGCGGACTACACGGGTATCTAATCCTGTTTGCTACCCACGCTTTCGAGCCTCAGCGTCAGTTATAATCCAGTAAGCCGCCTTCGCCACTGGTGTTCCTCCTAATATCTACGCATTTCACCGCTACACTAGGAATTCCGCCTGCCTCTACTTCACTCAAGGACGGCAGTTTTGACTGCCACTATCAGTTGAGCCGATAGTTTTCACATCCAACTTGCCGCTCCGCCTACGCTCCCTTTACTCCCCGTA
+
FF:,FFFFFFFFFFFFFFFFFFFFFFFFFFFFFFFFFFFF:FFFFFFFFFF:FFFFFFFFF:FFFFFFFFFFFF,FFFFFFFFFFFF:FFFFFFFFFFFFFFFFFFF:F:F::FFF:FFF,FFFFFF:F,FFFFFF:FFFF,F:FF:F:FFFF:,FFFF:FFFFFFFF:F,FFFF:,FFFFF:F,FF,F:FF,FFFF,F:FF,FFF::FFF,F:F:FFF:F,:FF:F,,F,F:F:,,:F,:F,F:F,:,,
@A00881:241:HJW2NDRXX:1:2132:15881:29528 2:N:0:CGAGAGAA+GATTGGAG
GGTAGCGGACTACACGGGTATCTAATCCCGTTCGCTGCCCTGGCTTTCGCACATGAGCGTCAGTAGTGTGCCAGGAAGCCGCCTTCGCCACTGGTGTTCCTCCCGATATCTACGCATTTCACCGCTACACCGGGAATTCCACTTCCCTCTCACATACTCTAGTCCGCCAGTATCTGTTGTAGAACTGATGTTGAGCCTCAGCCTTTGACAGCAGACTTCACGAACCGCCTGCGTGCGCGTTACGCCCAGT
+
FF:FFFFFFFFFFFFFFFFFFFFFFFFFFFFFFFFFFFFFFFFFFFFFFFFFFFFFFFFFFFFFFFFFFFFFFFFF,FFFFFFFFFFFFFFFFFFFFFFFFFFFFFFFFFF:FFF:FFFFFFFFFFFFF:FFFF:F:FFFFFFFFFFFFFFFFFFFFFF:,FFFFFFFFFFF,FFFFFFFFFFFFFFFFFFFF,FFFF:,:FFF,FFF:FFF,FFF,F,,FFF,FFFF:FFFFFFFF::::F,FFFF:FF
@A00881:241:HJW2NDRXX:1:2132:16351:29559 2:N:0:CGAGAGAA+GATTGGAG
GGTAGCGGACTACCTGGGTATCTAATCCTGTTCGATCCCCACGCTTTCGTGCTTCAGCGTCAGTCTCGCTATGGTATGCTGCCTTCGCAATCGGGGTTCTGCGTGATATCTATGCATTTCACCGCTACACCACGCATTCCGCATACCTCTTCCGAACTCCAGTCCCGCAGTTTCAATGGCAAGCGCACGGTTAAGCCGCACGTTTTCACCGCTGACTTGCGGGTCCGCCTACGCACCCTTTAAACCCAAT
+
FFFFFFFFF:FFFFFFFFFFFFFFFFFFFFFFFFFFFFFFFF:F:FFFFFFFFFFFFFFFFFFFFFFFFFFFFFFFFFFFFFFFFFFFFFFFFFF:FFFFFFF:FFFFFFFFFFFFFFFFFFFFFFFFFFFFFFFF:FFFFFFFFFFFFFFFFFFFFFFFFFFFFFFFFF:FFF:FFFFFFFFFFFFFFFFFFFFFF:FFFFFFFFFFFFFFFFFFF,FFFFFFFFFFFFFFFFFFFFF,FFFFFFFFF:
@A00881:241:HJW2NDRXX:1:2132:18457:29637 2:N:0:CGAGAGAA+GATTGGAG
GGTAGCGGACTACTCGGGTATCTAATCCTGTTTGCTCCCCACGCTCTCGCGCCTCAGCGTCAGTTGTCGTCCAGCAATCCGCCTTCGCCACTGGTGTTCTTCCGTATATCTACGCATTTCACCGCTACACACGGAATTCCGATTGCCTCTCCGATACTCAAGACCAGCAGTTTCAAATGCAGGCTATGGGTTAAGCCCATAGTTTTCACATCTGACTTGTCGGCCCGCCTACGCGCCCTTTACACCCAGT
+
FFFFFFFFFFFFFFFFFFFFFFFFFFFFFFFFFFFFFFFFFFFFFFFFFFFFFFFFFFFFFFFFFFFFFFFF:FFFFFFFFFFFFFFFFFFFFFFFFFFFFFFFF:FFFFFFFFFFFFFFFFFFFFFFFF:FFFF:FFFFFFFFFFFFFFFFFFF:FFFFFFFFFFFFFF:FFFFFFFFFFFFFF,FFFFFFF:FFFFFF::FFFFFFFFFFFFFFF:FFF:FFFFFFFFFFFFFFFFFFFFF:FFFFFF
@A00881:241:HJW2NDRXX:1:2132:7654:30029 2:N:0:CGAGAGAA+GATTGGAG
GGTAGCGGACTACTTGGGTATCTAATCCTGTTTGCTCCCCACGCTTTCGAGCCTCAGCGTCAGTAAAAGCCCAGCAAGCCGCCTTCGCCACTGGTGTTCCTCCAAATATCTACGCATTTCACCGCTACACTTGGAATTCCGCTTGCCTCTGCTTCACTCAAGAAAAACAGTTTCAAAAGCAGGTTACGGGTTGAGCCCGTAATTTTCACTTCTGACTTGCCTTCCCGCCTACACTCCCTTAACACCCAGT
+
FFFFFFFFFFFFF:FFF:FFFFFFFF:FFFFFFFFFFFFFFFFF:FFFFFFF:FFFFFFFFFFFFFFFFFFFFFFFF:FFF::FF,F:FFF,FFFFFFF:FFFFFFFFFFFFFFFFFFFFFFFFFFFFF:FF::FFF,F:F::FFFFFFFFF:FF:FFFFFFFF:FFFFFFFFFFFFFFFFFFFFFFF,FFFFFFFFFF:FFF,FFFFFFFFFF:,F,FFFF:FFF:FFFFFFFFFFFFF,F,:FF:FFF
@A00881:241:HJW2NDRXX:1:2132:30201:30311 2:N:0:CGAGAGAA+GATTGGAG
GGTAGCGGACTACTTGGGTATCTAATCCTGTTTGCTCCCCACGCTTTCGTGTCTCAGCGTCAGTTGTCGTCCAGTAAATCGCCTTCGCCACCGGTGTTCCTCCAGATATCTACGCATTTCACCGCTACACCTGGAATTCCATTTACCTCTCCGATACTCAAGAACAACAGTTTCTGATGCAGGCTATGGGTTGAGCCCATAGTTTTCACATCTGACTTGCCGTCCCGCCTACACACCCTTTACACCCCAT
+
FF:,FFFFF:FFFF:FFFFFFFFFFFFFFFF:FFFF:FFFFFFFFFF:FFFFFFF:FFFFFFFFFFFFF:FFFFFFFFFFFF:FFFFFFFFFFFFFFFFFFFFFFFFFFFFFFFFFF,FF:FFFFF:FFFFFFF:FFF::F,,FF:F,,FFFFFFFFF:FFF:F,FF,FFFF:,FF,,FFFF:FF,FFFFFFFFFFFFFFFFFFFF,FFFFFFF,FFFFFFFFFFFFFFF:FFF,F:F,F,FFFFFF,FF
@A00881:241:HJW2NDRXX:1:2132:7681:30890 2:N:0:CGAGAGAA+GATTGGAG
GGTAGCGGACTACCGGGGTATCTAATCCTGTTTGCTCCCCACGCTTTCGAGCCTCAACGTCAGTTACCGTCCAGCAGGCCGCCTTCGCCACTGGTGTTCTTCCTAATATCTACGCATTTCACCGCTACACTAGGAATTCCGCCTGCCTCTCCGGCACTCCAGCACCGCAGTTTCCAAAGCAGTCCCCGCGTTAAGCGCCGGGCTTTCACTTCAGACTTGCCATGCCGTCTACGCTCCCTTTACACCCAGT
+
FFFFFFFFFFFFFFFFFFFFFFFFFFFFFFFFFFFFFFFFFFFFFFFFFFFFFFFFFFFFFFFFFFFFFFFFFFFFFFFFFFFFFFFFFFFFFFFFFFFFFFFFFFFFFFFFFFFF:FFFFFFFFFFFFFF,FFFFFFFFFFFFFFFFFFFFFFFFFFFFFFFFFFFFFFFFFFFFFFFFFFFFFFFFFF:FFFFFFFFFFFFFFFFFFFFFFFFFFFFFFFFFFFF,FFFFFFFFFFF:FFFFFFFFFF
@A00881:241:HJW2NDRXX:1:2132:24279:30984 2:N:0:CGAGAGAA+GATTGGAG
GGTAGCGGACTACTTGGGTATCTAATCCTGTTCGATCCCCACGCTTTCGTGCTTCAGCGTCAGTCTCGCTATGGTATGCTGCCTTCGCAATCGGGGTTCTGCGTGATATCTATGCATTTCACCGCTACACCACGCATTCCGCATACCTCTTCCGAACTCCAGTCCCGCAGTTTCAATGGCAAGCGCACGGTTAAGCCGCACGTTTTCACCGCTGACTTGCGGGTCCGCCTACGCACCCTTTAAACCCAAT
+
FFFFFFFFFFFFFFFFFFFFFFFFFFFFFFFFFFFFFFFFFFFFFFFFFFFFFFFFFFFFFFFFFFFFFFFFFFFFFFFFFFFFFFFFFFFFFFFFFFFFFFFFFFFFFFFFFFFFFFFFFFFFFFFFFFFFFFFFFFFFFFFFFFFFFFFFFFFFFFFFFFFFFFFFFFFFFFFFFFFFFFFFFFFFFFFF::FFFFFFFFFF:FFFFFFFFFFFFFFFFFFFFFFFFF:FFFFFFFFFFFFFFFFFFF
@A00881:241:HJW2NDRXX:1:2132:18267:31156 2:N:0:CGAGAGAA+GATTGGAG
GGTAGCGGACTACTCGGGTATCTAATCCTGTTCGATCCCCACGCTTTCGAGCCTCAGCGTCAGACAGAAGCCGGTATGCTGCCTTCGCAATCGGAGTTCTTCGCGATATCTAAGCATTTCACCGCTACACCGCGAATTCCGCATACTTCTCTTCCTCTCGAGCATCCCAGTTTCAACCGCTGGCCGGGGTTGAGCCCCGGGCTTTGACGGCTGACTTAAGACGCGGCCTACGCACCCTTTAAACCCAATA
+
FFFFFFFFFFFFFFFFFFFFFFFFFFFFFFFFFFFFFFFFFFFFFFFFFFFFFFFFFFFFFFFFFFFFFFFFFFFFFFFFFFFFFFFFFFFFFFFFFFFFFFFFFFFFFFFFFFFFFFFFFFFFFFFFFFFFFFF:FFFFFFF,F:,FFFFFFFFFFFFFFF:FFFFFFFFFFFF,FFFFFFFFFFFFFFFFFFFFFFFFFFFFFFFFFFFFFF:FFFFF,FFFFFFF:FFFFFFFFFFFFFFFF,FFF:
@A00881:241:HJW2NDRXX:1:2132:32615:31704 2:N:0:CGAGAGAA+GATTGGAG
GGTAGCGGACTACTAGGGTATCTAATCCTGTTTGCTCCCCACGCTTTCGTGCCTCAGTGTCAGTTACAGTCCAGTGAGCCGCCTTCGCCGCTGGTGTTCTTCCTAATATCTACGCATTCCACCGCTACACTAGGAGTTCCGCTCACCCCTCCTGCACTCAAGCCGGGCAGTTTTGGTAGTAGCTCCGAAGTTAAGCCCCGGAATTACGCTACCAACTTGCCCAACCACCTACGCACCCTTTACGCCCAGT
+
FFFFFFFFFFFFFFFFFFFFFFFFFFFFFFFFFFFFFFFFFFFFFFFFFFFFFFFFFFFFFFFFFFFFFFFFFFFFFFFFFFFFFFFFFFFFFFFFFFFFFFFFFFFFFFFFFFFFFFFFFFFFFFFF:FFFFFFFFFFFFFFFFFFFFFFFFFFFFFFFFFFFFFF:FFFFFFF:FFFFFF:FFFF:FFFFF:FFFFFFFFFFFFFFFFFFFFF:FF,FFFFF,FFFFFFFFFFFFFFFFFFFFFFFFF
@A00881:241:HJW2NDRXX:1:2132:25590:31814 2:N:0:CGAGAGAA+GATTGGAG
GGTAGCGGACTACCCGGGTATCTAATCCTGTTTGCTCCCCACGCTCTCGCGCCTCAGCGTCAGTTGTCGTCCAGCAATCCGCCTTCGCCACTGGTGTTCTTCCGTATATCTACGCATTTCACCGCTACACACGGAATTCCGATTGCCTCTCCGATACTCAAGACCGGCAGTTTCAAATGCAGGCTATGGGTTAAGCCCATAGTTTTCACATCTGACTTGTCAGCCCGCCTACGCGCCCTTTACACCCAGT
+
FFFFFFFFFFFFFFFFFFFFFFFFFFFFFFFFFFFFFFFFFFFFFFFFFFFFF:FFFFFFFFFFFFFF::FFFFFFFFF:FFFFFFFFFFFFFFFF,FFFFFFF:FFFFFFFFFFFFFFFFFFFFFFFFFFFFFFFFFFFFFFFFFFFFFFFFFFFFFFFFFFFFFFFFFFFFFFFFFFFFFFFFFFFFFFFFFFFF,F,FFFFFFF:FFFFFFFFFFFFF,:FF,,FFFFFFFFFFFFFFF,:FFFFFF
@A00881:241:HJW2NDRXX:1:2132:29378:32111 2:N:0:CGAGAGAA+GATTGGAG
GGTAGCGGACTACGGGGGTATCTAATCCTGTTTGCTCCCCACGCTTTCGTGCCTCAGTGTCAGTACCAGTCCAGTAAGCCGCCTTCGCCACTGGTGTTCCTCCTAATATCTACGCATTTCACCGCTACACTAGGAATTCCGCTTACCTCTCCTGTACTCCAGCCTGACAGTTTCAAAAGCAGTTCCGGGGTTAAGCCCCGGAGTTTCACTTCTGACTTGCCATGCCACCTACGCACCCTGTACACCCAGT
+
FFF:FFFFF:FFFFFFFFF:FFFF:FFFFFFFFFFFFFFFFFFF::FFFFF:FFFFFFFFFFFF:F:FFFFFFF,FFF:F:FF,FFFFFFFFFFFF,FFFFFFFFFFFFFFFFFFF,FFFFFF,FFFFF:FFF,:,FFFFFFFFFFFFFFFFFFF:,FF,:,:FFF:F::F,FF::FFF,FFFF:FFFFF:FFF,F,FFFFFFF,FFF:FFFFFF,FFFFFF:FF:F,FFFFFFFFFFF:F:F,F,:,:F
@A00881:241:HJW2NDRXX:1:2132:9715:32565 2:N:0:CGAGAGAA+GATTGGAG
GGTAGCGGACTACGTGGGTATCTAATCCTGTTCGATCCCCACGCTTTCGTGCCTCAGCGTCAGACAGAAGCCGGTATGCTGCCTTCGCAATCGGAGTTCTTCGCGATATCTAAGCATTTCACCGCTACACCGCGAATTCCGCATACTTCTCTTCCTCTCGAGCATCCCAGTTTCAACCGCTGGCCGGGGTTGAGCCCCGGGCTTTGACGGCTGACTTAAGACGCGGCCTACGCACCCTTTAAACCCAATA
+
FFF:FFFFFFFFFFFFFFFFFFFFFFFFFFF:FFFFFFFFFFFFFFFFFFFFFFFFFFFFF,FFF:FFFFFFFFFFFFFFFFFFFFFFFFFFFFFFFFFFFFFFFF:FFFFF:FFFF:FFF:FFFFFFFFFFFFF:::FFFFFFFFFFFFFFFF:FFFFF:FFFFFFFFF:FFF:FFFFFFFFFFFFFFFFFFFFFFFFFF:FFFFFFF::FFFFFFF,:FFFFFFFFFFFF:::FFF:F,,FFFF,FFF
@A00881:241:HJW2NDRXX:1:2132:25735:32690 2:N:0:CGAGAGAA+GATTGGAG
GGTAGCGGACTACCCGGGTATCTAATCCTGTTCGATCCCCACGCTTTCGTGCCTCAGCGTCAGACAGAAGCCGGTATGCTGCCTTCGCAATCGGAGTTCTTCGCGATATCTAAGCATTTCACCGCTACACCGCGAATTCCGCATACTTCTCTTCCTCTCGAGCATCCCAGTTTCAACCGCTGGCCGGGGTTGAGCCCCGGGCTTTGACGGCTGACTTAAGACGCGGCCTACGCACCCTTTAAACCCAATA
+
FFFFFFFFFFFFFFFFFFFFFFFFFFFFFFFFFFFFFFFFFFFFFFFFFFFFFFFFFFFFFFFFFFFFFFFFFFFFFFFFFFFFFFFFFFFFFFFFFFFFFFFFFFFFFFFFFFFFFFFFFFFFFFFFFFFFFFFFFFFFFFFFFFFFFFFFFFFFFFFFFFFFFFFFFFFFFFFFFFFFFFFFFFFFFFFFFFFFFFFFFFFFFFFFFFFFFFFFFFFFFFFFFFFFFFFFFFFFFFFFFFFFFF:FFF
@A00881:241:HJW2NDRXX:1:2132:29894:32910 2:N:0:CGAGAGAA+GATTGGAG
GGTAGCGGACTACTAGGGTATCTAATCCTGTTTGCTCCCCACGCTTTCGTGCCTCAGTGTCAGTTACAGTCCAGTAAACCGCCTTCGCCGCCGGTGTTCTTCCTAATATCTACGCATTCCACCGCTACACTAGGAATTCCGTTTACCCCTCCTGCACTCAAGCCCAACAGTTTTAGTAGTAGTTCCGAAGTTGAGCCCCGGAATTACGCTACTAACTTGCTAAGCCACCTACGCACCCTTTACGCCCAGT
+
FF,,FFFFFFFFFFFFFFFFFFFFFFFFF:FFFFFF:FFFFFFFFFFFFFFFFFFFFFFFF:FFFFFFFFFFFFFFFFFFFFFFFFFFFFFFFFFFFFFFFFFFFFFFFFFFFFFFFFFFFFFFFFFFFFFF:FFFFFFFFFFFFFFFFFFFFFFFFFFFFFFF:FFFFFFFFFFFFFFFFFFFFFFFFFFFFFFFF:FFFF:FF:F:FFFFFFFFFFFFF,FFF,,FF:FFFFFFFF:FFFFFFFFFFF
@A00881:241:HJW2NDRXX:1:2132:26530:32972 2:N:0:CGAGAGAA+GATTGGAG
GGTAGCGGACTACAGGGGTATCTAATCCTGTTTGCTCCCCACGCTTTCGAGCCTCAACGTCAGTTACAGTCCAGTAAGCCGCCTTCGCCACCGGTGTTCCTCCTAATATCTACGCATTTCACCGCTACACTAGGAATTCCGCTTACCTCTCCTGCACTCCAGACTGACAGTTTCCAAAGCAGTCCGGGGGTTGGGCCCCCGCATTTCACTTCAGACTTGCCTCTCCGTCTGCGCTCCCTTTACACCCAGT
+
FFFFFFFFFFFFFFFFFFFFFFFFFFFFFFFFFFFFFFFFFFFFFFFFFFFFFFFFFFFFFFFFFFFFFFFFFFFFFFFFFFFFFFFFFFFFFFFFFFFFFFFFFFFFFFFFFFFFFFFFFFFFFFFFFFFFFFF:FFFFFFFFFFFFFFFFFFFFF:F:FFFFFFFFFFFFFFFFF:FFFFFFFFFFFFFFFFFFFFFFFFFFFFFFFFFFFFFFFFFFFFFFFFFFFFFFFFFFFFFFFFFFFFFFF:
@A00881:241:HJW2NDRXX:1:2132:22245:33285 2:N:0:CGAGAGAA+GATTGGAG
GGTAGCGGACTACATGGGTATCTAATCCCGTTCGCTCCCCTGGCTTTCGCATCTCAGCGTCAGCTTCGGTCCAGAAAGGCGCCTTCGCCACCGGTGTTCTTCCCAATATCTACGCATTTCACCGCTACACTGGGAATTCCCCTTTCCTCTCCCGCGCTCAAGCCTGCCAGTATCCGGAGCCCTACGGGGTTGAGCCCCGCATTTTAACTCCGGACTTAACATGCCGCCTACATGCGCTTTACGCCCAATG
+
FFFFFFFFFFFFFFFFFFFFFFFFFFFFFFFFFFFFFFFFFFFFFFFFFFFFFFFFFFFFFFFFFFFFFFFFFFFFFFFFFFFFFFFFFFFFFFFFFFFFFFFFFFFFFFFFFFFFFFFF:FFFFFFFFFFFFFFFFFFFFFF:FFFFFFFFFFFFFFFFFFFFFFFFFFF,FFFFFFFFFFFFFFFFF:FFFFFFFFFF,FFFFFFFFFFFFFFFFFFFFFFFFFFFF,FFFFFFFFFFFFFFFFFFFF
@A00881:241:HJW2NDRXX:1:2132:8015:33411 2:N:0:CGAGAGAA+GATTGGAG
GGTAGCGGACTACAGGGGTATCTAATCCTGTTCGATCCCCACGCTTTCGTGCCTCAGCGTCAGACAGAAGCCGGTATGCTGCCTTCGCAATCGGAGTTCTTCGCGATATCTAAGCATTTCACCGCTACACCGCGAATTCCGCATACTTCTCTTCCTCTCGAGCATCCCAGTTTCAACCGCTGGCCGGGGTTGAGCCCCGGGCTTTGACGGCTGACTTAAGACGCGGCCTACGCACCCTTTAAACCCAATA
+
FFFFFFFFFFFFFFFFFFFFFFFFFFFFFFFFFFFFFFFFFFFFFFFFFFFFFFFFFFFFFFFFFFFFFFFFFFFFFFFFFFFFFFFFFFFFFFFFFFFFFFFFFFFFFFFFFFFFFFFFFFFFFFFFFFFFFFFFFFFFFFFFFFFFFFFFFFFFFFFFFFFFFFFFFFFFFFFFFFFFFFFFFFFFFFFFFFFFFFFFFFFFF,FFFFFFFFFFFFFFFFFFFFFFFFFFFFFFFFF:,FFFFFFFFF
@A00881:241:HJW2NDRXX:1:2132:14751:34021 2:N:0:CGAGAGAA+GATTGGAG
GGTAGCGGACTACTTGGGTATCTAATCCTGTTTGCTCCCCACGCTTTCGTGTCTCAGCGTCAGTTGTCGTCCAGTGAACCGCCTTCGCCGCCGGTGTTCTTCCCGATATCTACGCATATTACCGCTACACCGGGAATTCCGTTCACCCCTCCGACTCTCAAGAACGGTAGTTTCTAATGCACGTTAAAAGTTGAGCCTTTAATTTTCACATCAGACTTATCGCCCCGCCTACACACCCTTTACACCCAGT
+
FFF,FFFFFFF:F,FFFFFFFFFFFFFFFFFFFFFFFFFFFFFFFFFFFFFFFFFFFFFFFFFFFFFFFFFF:F:FFFFFFFFFFF:FF:FFFFFFFFFFFFFFFFF:FFFFF:FFFFFF:FFFFFFFFFFFFFFFFFFF:FFFFFFFFFFFFFFFFFFFFF:FFFFFFFFFFFFF:FFFFFFFFFFF::FF:FFFFF:F,FFFFFFFFF,FFFFFFFFFF::FFFFFF::FFFFFFFF,F,:FFFFFFF
@A00881:241:HJW2NDRXX:1:2132:22544:34522 2:N:0:CGAGAGAA+GATTGGAG
GGTAGCGGACTACACGGGTATCTAATCCTGTTTGCTCCCCACGCTTTCGAGCCTCTGCGTCAGTAAAAGCCCAGCAAGCCGCCTTCGCCACTGGTGTTCCTCCAAATATCTACGCATTTCACCGCTACACTTGGAATTCCGCTTGCCTCTGCTTCACTCAAGACAATCAGTTTCAAAAGCAGGTTACGGGTTGAGCCCGTAATTTTCACTTCTGACTTGCCTTCCCGCCTACACTCCCTTTCCACCCAGT
+
FF,,F,FFF:F,::FFFFFFFFFFFFF,FFFFFFFFFFFF,F:F,:FFFF:FF:F,FFFFF:::F,F,F:FFFFFF,FFFFFFF,:F:F,FFFFFFFFFFFFFFF,FFFFFFFF:F:FFFFFFFFFFFF:F,FFF:FFF:FF,FFFFFF:F:FFFF,FFFFF,:FF,F,F,FF:F::FFFF:FFFFFF::FF:,FF:F:::FFF:FFF:FFFFFFFFF:F:FFFFFFFFFF:FFFFFF,FF,,,F:FFFF
@A00881:241:HJW2NDRXX:1:2132:30870:34976 2:N:0:CGAGAGAA+GATTGGAG
[truncated: 48,297,847 more chars]
