# Supplementary material for: Environmental enrichment changes rabbits’ behavior, serum hormone level and further affects cecal microbiota
Source: PeerJ. 2022 Mar 9;10:e13068. doi: 10.7717/peerj.13068 (PMC8917805; doi:10.7717/peerj.13068)
Supplement: Supplemental Information 26 [file peerj-10-13068-s026.gz › FDMP20H000700-1a_L1_FKDO202078128-1A.raw_1.fq]

@A00881:241:HJW2NDRXX:1:2101:16676:14184 1:N:0:CGAGAGAA+GATTGGAG
CGATGTCCTACGGGGGGCAGCAGTCGGGAATATTCGTCAATGGGGGAAACCCTGAACGAGCAATGCCGCGTGAAGGAAGACGGTCCTCTGGATTGTAAACTTCTGTTGTAAGGGAAGAACGAATCGTATAGGAAATGATACGGAAGTGACGGTACCTTTCAAGAAAGCTCCGGCTAACTACGTGCCAGCAGCCGCGGTAATACGTAGGGAGCGAGCGTTCTCCGGCATTATTGGGTGTAAAGCGTGTGTA
+
FFFFFFFFFFFFFFFFFFFFFFFFFFFFFFFFFFFFFFFFFFFFFFFFFFFFFFFFFFFFFFFFFFFFFFFFFFFFFFFFFFFFFFFFFFFFFFFFFFFFFFFFFFFFFFFFFFFFFFFFFFFFF:FFFFFFFFFF,FFFFFFFFFFFF:FFFFFFFFFFFFFFFFFFFFFFFFFFFFF,FFFFFFFFFFFFFFFF:FFFFFFF:F:FFFFFFFFFFFF,FFFFF,F,FFF::FFFFFFFFF,F:FFFFF
@A00881:241:HJW2NDRXX:1:2101:15311:27884 1:N:0:CGAGAGAA+GATTGGAG
CGATGTCCTATGGGATGCAGCAGTGAGGGATATTGCACAATGGGGGGAACCCTGATGCAGCAACGCCGCGTGAAGGAAGAAGTATTTCGGTATGTAAACTTCTATCGACAGGGACGAAAGAAATGACGGTACCTGAGTAAGAAGCCCCGGCTAAATACGTGCCAGCAGCCGCGGTCATACGTATGGGGCAAGCGTTATCCGGATTTACTGGGTGTAAAGGGTGAGTAGGCGGTCAGATAAGTCATATGTG
+
FFFFFFFFFFFFFFFFFFFFFFFFF:FFFFFFFFFFFFFFFFFFFFFF:FFFFFFFFFFFFFFFFFFFFFFFFFFFFFFFFFFFFFFFFFFFFFFFFFFFFFF:FF:F:FFFFFFF:FFFFFFFFFFFFFFFFFFFFFFFFFFFFFFFFFFF:FFFFFFFFFF:FF,FFFFFFFF:,FFFFFFFFFFFFFFFFFFFFFFFFFFFFFF:F:FFF:FFF:FFFFF,FFFFFF:FF,F:,:FFFFFFF,FFFF
@A00881:241:HJW2NDRXX:1:2101:14362:31939 1:N:0:CGAGAGAA+GATTGGAG
CGATGTCCTACGGGAGGCAGCAGTGAGGAATATTGGTCAATGGGCGGGAGCCTGAACCAGCCAAGCCGCGTGAGGGAAGAAGGCCCTATGGGTCGTAAACCTCTTTTGTCAGGGAACAAAAGCGAGTATGTATACTTGTCTGAGTGTACCTGAAGAAAAAGCATCGGCTAACTCCGTGCCAGCAGCCGCGGTAATACGGAGGATGCGAGCGTTATCCGGATTTATTGGGTTTAAAGGGTGCGTAGGCGGC
+
FFFFFFFFFFFFFFFFFFFFFFFFFFFFFFFFFFFFFFFFFFFFFFFFFFFF:F:FFFFFFFFFFFFFFFFFFFFFFFFFFFFFFFF:FFFFFFFFFFFFFFFFFFFFFFFFFFFFFFFFFFFFFFFFFFFFFFFFFFFFFF,FFFFFFFF:FFF:FFFFF:FF,FFFFFF:FFFFFFFFFFFFFFF:FFFF:FFFFFF:FFFFFFFF:FF,:::FFFFFFFFF:,FFFFFFFFF::FFF:FFF:F:F,:
@A00881:241:HJW2NDRXX:1:2101:26657:32283 1:N:0:CGAGAGAA+GATTGGAG
CGATGTCCTACGGCAGCCACCATTGAGGAAAATTGGAAAAAGTTCGGGAGCATTAACCAGCCAAACCCCATCGAGGAAGAATGAACAGAGAATAGTAAACTCCATTAGTCATAGGAGAATAGACGCGAAGCTTCCCGTCCTGAAGGTAACAGAAGAAAAAGCATCGGAATACAACTTTACAGCTGACGCGCTACTACGGAGGATGCGACCGATGTCCGGATTGATTGTGTGTAAAGTGTGCGTAGGCCTC
+
,F:F,:F,FFF,F,FF,F,::F,,,:,,FF,F,FFF,,:F,F,,,,,:FF,:F,FF,FFFF:FF,,F,,,,,F:,:F,F:F,F,F,F,:,,FF,:FF:F:,:F,FF,FFF,F,,::,FF,F,:,:,,,,FF,,:F:F,FFF,:F,F,,,F:,:F:FF,FF,:FFF:,,:,FF,FF,:,,,,FF,F,:,,F,FF,:::,,F,F,:,F,F,,F,F,F,F,FF,F,FF,,,FF::,,,,FF,,,,F:,,,F,F
@A00881:241:HJW2NDRXX:1:2101:13901:33646 1:N:0:CGAGAGAA+GATTGGAG
CGATGTCCTATGGGGCGCAGCAGTGGGGGATATTGGACAATGGGGGGAACCCTGATCCAGCGACGCCGCGTGAGTGAAGAAGTATTTCGGTACGTAAAGCTCTATCGGCAGGGAAGAAGGAAGAGACGGTACCTGAGTAAGAAGCCCCGGCTAACTACGTGCCAGCAGCCGCGGTAATACGTAGGGGGCAAGCGTTATCCGGATTTACTGGGTGTAAAGGGAGCGCAGACGGAGAGGCAAGTCTGAAGTG
+
FFFFFFF:FFFFFFFFFFFFFFFFFFFFFFFFFFFFFFFFFFFFFFFFFFFFFFFFFFFFFFFFFFFFFFFFFFFF:FFFFFFFFFFFFFFFFFFFFFFFFFFFFFFFFFFFFFFFFFFFFFFFFFFFFFFFFFFF:FFFF:FFFFF:FFFFFFFFFFFFFFFFFFFFFFFFFFFFFFFFFFFFFFFFFF:FFFFFFFFFFFFFFFFFF:FFFFFFF:FFFFFFFFFFFFFF:FFFFFFF::FFFFFFFF
@A00881:241:HJW2NDRXX:1:2102:1244:9157 1:N:0:CGAGAGAA+GATTGGAG
CGATGTCCTACGGGGCGCAGCAGTGAGGAATATTGGTCAATGGCCGGAAGGCTGAACCAGCCAAGCCGCGTGAAGGACGAAGGTGCCAAGCATTGTAAACTTCTTTTGTCAAGGGACAAAATCAGGCTCGAGAGCCTGACCGAGGGTCCTTGAAGAAAAAGCATCGGCTAACTCCGTGCCAGCAGCCGCGGTAATACGGAGGATGCGAGCGTTATCCGGAGTTCTTGGGTTTATAGTGTGCGTAGGCGGG
+
:F,FFFFFFFFFFFFFFFFFFFFFFFF,,F:FFFFFFFFFFFFFFF:F:FFF:FFFFFFFFFFFFFFFFFFFFFFFF:F:FFFFFFFFFFFFFFFFFFFFFFFFFFFFFFFF:FFFF,FFFF:FF,FFFFFFFFFFFF,FFFF:F:F,FFFFF:F,:F,FFFF:FFF,FFFFF,F::::F,::,FFFFFF:F:,:FFFFFFFFF:FFF:F:F,FFFF:,FF:,:F,::FF:F,,,,,F,F,FFFF,FFF,
@A00881:241:HJW2NDRXX:1:2102:10583:9737 1:N:0:CGAGAGAA+GATTGGAG
CGATGTCCTATGGGGCGCAGCAGTGAGGAATATTGGACAATGGCCGGAAGGCTGATCCAGCCATGCCGCGTGAGGGAATGAGGTCCTATGGATTGTAAACCTCTTTTCACGCAGGGCAATAAGGTCCACGAGGTGGACCGACGAGAGTATGCGTGGAATAAGCATCGGCTAACTCCGTGCCAGCAGCCGCGGTAATACGGAGGATGCGAGCGTTGTCCGGATTTATTGGGTTTAAAGGGTGCGTAGGCGG
+
,F:FFFFFFFFFFFFFFFFFFFFFFFFFFFFFFFFFFFFFFFFFFFFFFFFFFFFFFFFFFFFFFFFFFF:FFFFFF,FFFFFFFFFFFFFFFFFFF::FFFFFFFFFFFFFFF:FFFFFFFFFFFFFFFFFFFFFFFFFFFF:FFFF:FFFFFFFF::FFFFFF,FFFFFFFFF:FFFFFFFFFF,F,FF::,FF:FF,FFFF::FF,:FFFFFFF:FF:F:,F:,FF::FF,F,:FFFFF::,F,:,,
@A00881:241:HJW2NDRXX:1:2102:17390:10786 1:N:0:CGAGAGAA+GATTGGAG
CGATGTCCTACGGGATGCAGCAGTGGGGAATATTGCACAATGGGGGAAACCCTGATGCAGCGACGCCGCGTGAGTGAAGAAGTATTTCGGTATGTAAAGCCCTATCAGCAGGGAAGACGTTGACGGTACGTGAGTAAGAAGCCCCGGCTCTCTACGTGCCGGCTGCCGCGGTACTCCGTAGGGGGCGAGCGTTATCCGGATTTCCTGGGTGTCTCGGGCGCGTAGACGGCTTTGCTAGGCTGGAGGGGAT
+
:FFFFFFFFFFFFFFFFF,FFFF::F:F,FF,FF:FFF,FFFFFFF,FFFF,FF,:FF:F,FFFFFFFFF,F,FFFFFF:FF,F:FF,FF::FFFFFFFFF,F,::,:F,FFFF,FF,F,FF:FFFFF:,,:FF,,FFF:FF:FFF:F:F,:F:FFFF,F,FF,FFFFF:FF,,FF,FF,FF:F::FFF:F,FFFFF:F,FF:,F::FF:F,F,,::FF:F:F,F,FFF:,F:,:,FFF:F:FF:,,,:,
@A00881:241:HJW2NDRXX:1:2102:18466:16626 1:N:0:CGAGAGAA+GATTGGAG
CGATGTCCTATGGGACGCAGCAGTGGGGAATATTGCACAATGGGGGAAACCCTGATGCAGCGACGCCGCGTGAGTGAAGAAGTATTTCGGTATGTAAAGCTCTATCAGCAGGGACGAAGATGACGGTCCCTGAGTAAGAAGCCCCGGCTAACTCCGTGCCAGCAGCCGCGGTAATACGTAGGGGGCACGCGTTCTCCGGATTTACTGGGTGTAAAGGGAGCGTAGACGGCGATGCAAGTCTGAAGTGAAA
+
FFFFFFFFF,FFF:FFF:FF:FFFFF:F::FFFFFFFFFFF:FFFFFF:FFF:FF::FFF:FFFFF:FFFFFFFFFF,F:FFFF:FF:FF:FFFFF::FFFF:,FFF:FFFF:F,FFF:,FFF:FF::FFF:F::FF:::F:FFFFF:FFF::,FFFFFFF::F:F,FFFFF:,:,F:FFF:FFF::::::,,,FFF:FF:FF,:FF:FF:FF,FFFFF:::,,F:F:F:::,,F,::F:F,FF:F:F,F
@A00881:241:HJW2NDRXX:1:2102:25355:17253 1:N:0:CGAGAGAA+GATTGGAG
CGATGTCCTATGGGAGGCAGCAGTGGGGAATGTTGCACAATGGGGGAAACCCTGATGCAGCGACGCCGCGTGAGTGAAGAAGTACCTCGGTACGTAAAGCTCTGTCAGCAGGGAAGAAAAGCCGTCATAAGACGGCTAGGACGGTACCTGTAGAAGAAGCCCCGGCTAACTACGTGCCAGCAGCCGCGGTAATACGTAGGGGGCAAGCGTTATCCGGATTTACTGGGTGTACAGGGAGCGTAGACGGCGA
+
FFFFFFFF:FFFFFFFFFFFFFFFFF:FFFFFFFFFFFFFFFFFFFFFFFFFFFFFFFFFFFFFFFFFFFFFFFFFFFFFFFFFFFFFFFF:FFFFFFFFFFFFFFFFFFFFF,FFFFFFFFFFFFFFFFFFFFFFFFFFFFFFFFFFF,,:FFFFFFFFFFFFFFFF,FFFFFFFFFFFFFFFFFFFFFFFFF::FFF:FFFFFF:FFFFFFFFF,F:FFFFFF,F:FF,,,FFF:FFFFF,:,FFFFF
@A00881:241:HJW2NDRXX:1:2102:30960:19570 1:N:0:CGAGAGAA+GATTGGAG
CGATGTCCTACGGGATGCAGCAGTGGGGAATATTGCACAATGGGGGGAACCCTGATGCAGCGACGCCGCGTGGGTGAAGAAGTATTTCGGTATGTAAAGCCCTATCAGCAGGGAAGAAGATGACGGTACCTGAGTAAGAAGCCCCGGCTAACTACGTGCCAGCAGCCGCGGTAATACGTAGGGGGCGAGCGTTATCCGGATTTACTGGGTGTAAAGTGAGCGTAGACGGCGAGGCAATTCTGGAGTGAAA
+
FFFFFFF,FFFFFFFFFFFFFFFFFFFFFFFFFFFFFFFFFFFFFFFFFFF:FFFFFFFF:FF:FFFFFFFFFFFFF:FFFFFFFFFFFFFFFF,FFFFFFFFFFFFFFFFFFFFFFFFFF:FFF:FFF,FFFF:FF:FFF,F:FF,FFFF:,FFF:FF,FFFFFF:FFF:F:FF:FFFFFFF:FFFFFFFFF,FFFFFFF:FFFF,FFFFFF::F,,FFFF:FF:F:FFFF:FFFF,FFFFFF:F::FF
@A00881:241:HJW2NDRXX:1:2102:2935:25332 1:N:0:CGAGAGAA+GATTGGAG
CGATGTCCTATGGGATGCAGCAGTGGGGAATATTGCACAATGGGGGAAACCCTGATGCAGCGACGCCGCGTGAGTGAAGAAGTATTTCGGTATGTAAAGCTCTATCAGCAGGGAAGAAGATGACGGTACCTGAGTAAGAAGCCCCGGCTAACTACGTGCCAGCAGCCGCGGTAATACGTAGGGGGCAAGCGTTATCCGGATTTACTGGGTGTAAAGGGAGCGTAGACGGCGATGCAAGTCTGAAGTGAAA
+
:FFFFFFFFFFFFFFFFFFFFFFFFFFFFFFFFFFFFFFFFFFFFFFFFFFFFF:FFFFFFFFFFFFFFFFFFFFFFFFFFFFFFFFFFFFFFFFFFFFFFFF,FFFFF,FFFF,FFFFFF:FFFFFF,FFFF:FF:FFFFFFFFFFFF,F:FFFFFFFFF:FFFFFFFFFFFFFFFFFFFFFFFFFFFFFFFF::FFFFFFFFFFFFFF,FFFFFF,F::FF:FFFF:F:FFFFFFF,:::F:FFFF:F
@A00881:241:HJW2NDRXX:1:2103:11912:4116 1:N:0:CGAGAGAA+GATTGGAG
CGATGTCCTATGGGATGCAGCAGTCGGGAATATTGCGCAATGGAGGAAACTCTGACGCAGTGACGCCGCGTATAGGAAGAAGGTCTTCGGATTGTAAACTATTGTCGTTAGGGAAGAGAAAGGACAGTACCTAAGGAGGAAGCTCCGGCTAACTACGTGCCAGCAGCCGCGGTAATACGTAGGGAGCGAGCGTTATCCGGATTTATTGGGTGTAAAGGGTGCGTAGACGGGGAATTAAGTTAGTTGTGAA
+
:FFFFFFFF:FFFFFFFFFFFFFFFFFFF:FFFFFFFFFFFFFFFFFFFFFFFFFFFFFFFFFFFFFFFFFFFFFFFFFF:FFFFFFFFFFFFFFFFFFFFFFFFFFFFFFFFFFFFFFFFFFFFFFFFFFFFFFFFFFFFFFFFFFFFFFFFFFFFFFFFFFFFFFFFFFFFF:FFFFFFFFFFFFFF:FFF:FFFF,FFFFF:FFFFFF:FFFFF,FFFFFFF:FF:F:,FFFF,FF:F:::FFFFFF
@A00881:241:HJW2NDRXX:1:2103:2157:4977 1:N:0:CGAGAGAA+GATTGGAG
CGATGTCCTATGGGATGCAGCAGTGGGGAATATTGGGCAATGGGCGAAAGCCTGACCCAGCGACGCCGCGTGAAGGAAGAAGGTCTTCTGATTGTAAACTTTAGTAGGCAGGGACGAAGGAATTGACGGTACCTGCAGAGTAAGCCACGGCTAACTACGTGCCAGCAGCCGAGGTAATAAGTAGTTGGCGAGCGTTATCCGGAATTACTGTGTTTAAAGGGTGTGTAGGAGGGGCGATAATTCTGATGTG
+
:F,FFFFFFFFFF:F,FFFFFFFFFFFFF,FFFF:FFFFFFFF,,FFFFF,F:FFF:FF:FF:FF::F,:FFF::FFFFFF,F:FFFFF:FF:FFF:FFF,FF:FFF:F:FFFFFF:F:FFF,:,,FF:F:F:F:FF::,FFF:,F:F,F,FFF,FFF,FFF:F,F:F,,F,FFFFFF,::F,:,F::FF:FFFF:F:F,FFFF,F:,,F,,,FFFFFF:FFF:FF:FF,:F,:FFF:,F::,F,FF::F
@A00881:241:HJW2NDRXX:1:2103:4761:10175 1:N:0:CGAGAGAA+GATTGGAG
CGATGTCCTATGGGATGCAGCAGTGGGGAATATTGCACAATGGGGGGAACCCTGATGCAGCGACGCCGCGTGGGTGAAGAAGTATTTCGGTATGTAAAGCCCTATCAGCAGGGAAGAAGATGACGGTACCTGAGTAAGAAGCCTCGGCTAACTACGTGCCAGCAGCCGCGGTAATACGTAGGAGGCAAGCGTTATCCGGAATGACTGGGCGTAAAGGGTGCGTAGGTGGTTTGGCAAGTTAGTAGCGTAA
+
:FFFFFFFFFFFFFFFFFFFFFFFFFFFFFFFFFFFFFFFFFF:FFFFFF:FFFFFFFFFFFFF:FFFFFFFFFFFFFFFFFFFFFFFFFF:FFFFFF:FFF:FFFFFFFFFFFFFFFFFFFFFFF:FFFFF,F:FFF,FFFFFFFFFFF,FFFFF:FF:FFFFFFFFFFF:,F:,:FFFFFFFFFFFFF:,F,FFFFFFFF,F:FFFFFFF,FFFFFF:F:::FFFFFFFFFFFF,:FF,F:FFFFF,,
@A00881:241:HJW2NDRXX:1:2103:20844:10410 1:N:0:CGAGAGAA+GATTGGAG
CGATGTCCTACGGGATGCAGCAGTGAGGAATATTGGACAATGGCCGGAAGGCTGATCCAGCCATGCCGCGTGAGGGAATGAGGTCCTATGGATTGTAAACCTCTTTTCACGCAGGGCAATAAGGTCCACGAGGTGGGCCGACGAGAGTATGCGTGGAATAAGCATCGGCTAACTCCGTGCCAGCAGCCGCGGTAATACGGAGGATGCGAGCGGTGTCCGGATTTATTGGTTTTAAAGGGTGCGTAGGCGG
+
FF,FFFFFFF,FFFFFFFFFFFFFFFFFFFFFFFFFFF:FFFFFFFFFFFFFFFFFFFFFFFFFFFFFFFFFFFFFFFFFFFFFFF:FFFFFFFFFFFFFFFFFFFF:,:FFFFFF:F,FFFFFFFFFFFFFFFFFFFF,F:FFFFFF:FFFFFFFF,FFF:F,:FF:FF:FFFF:FF:F:FFFFFFF:FFFF,:FFFF,FFFFFFFF,FF:,:FF:,FFF:F,FF,FF,:F:,FFFF,:F,:F,:FFFF
@A00881:241:HJW2NDRXX:1:2103:17128:12837 1:N:0:CGAGAGAA+GATTGGAG
CGATGTCCTACGGGACGCAGCAGTGGGGACTATTGGGCAATGGGCGAAAGCCTGACCCAGCAACGCCGCGTGAGGGACGAAGGTTTTCGGATTGTAAACCTCTGTCCCAGGGGACGAAGGAAGTGACGGTACCCTGGGAGGAAGCCCCGGCTAACTACGTGCCAGCAGCCGCGGTAATACGGAGGGGGCGAGCGTTGTCCGGAATGACTGGGCGTAAAGGGCGTGTAGGCGTCCGTTTAAGTCTGGAGTG
+
:FFFFFFFF,FFFFFFFFFFFFFFFFFF:,:F,FFFFF:F:FFFFF,FFFFFFFFFFFFFFFFF:FFFFFFFF:FFF,FFFFF:FFFFFFFFFFFFF:F:FFFFFFFF:FFFFFFFFFFF:,FFFFFFFFFFFFFFFFFFFF,:FFFFFFF:F:FFFFFFFFFF:FFFFFFFFF,,,,FFF,FFFFFFFFFF:FFFF:FF::,,FFF,FFF:FFFFF,FF:F:FF,FFFF:,:FF,:FF,,F::FFFFF,
@A00881:241:HJW2NDRXX:1:2103:28836:13041 1:N:0:CGAGAGAA+GATTGGAG
CGATGTCCTACGGGGGGCAGCAGTGGGGGATATTGCACAATGGAGGAAACTCTGATGCAGCGATGCCGCGTGAGGGAAGAAGGTTTTCGGATTGTAAACCTCTGTGGAGGGGGACGATAATGACGGTACCCCTTTAGGAAGCCACGGCTAACTACGTGCCAGCAGCCGCGGTAATACGTAGGTGGCGAGCGTTGTCCGGAATTACTGGGTGTAAAGGGAGTGCAGCCGGGAAAGCAAGTCAGAAGTGAAA
+
,F,F:FF:FF:FFFF:F,FFFFFF:,FFFF:FFFFFFFFF,,FFFFF:FFFF,FFFFFFF,FFFFF:FF,FFF,,FFFFFFFFFFFFFF:F,FFFFFFFF:FF:FFFFFFFFFFFFFFF:FFFFFFF,FFF::FFFF:FF:FF,FF:FFFFFFFFFFFF:F,:FFFFF,FFFFFF,F,FF::F,,FFF:FF,FFF:::FFFF:FFF,F,,FFFF::,,FFFFFFF,FF,FF,,F::::F,,:FFFFF,FF
@A00881:241:HJW2NDRXX:1:2103:9019:15546 1:N:0:CGAGAGAA+GATTGGAG
CGATGTCCTACGGGATGCAGCAGTGGGGAATATTGGGCAATGGGCGCAAGCCTGACCCAGCAACGCCGCGTGAAGGAAGAAGGCCCTCGGGTTGTAAACTTCTTTTGTCGGGGACGATAATGACGGTACCTGACGAATAAGCCACGGCTAACTACGTGCCAGCAGCCGCGGTAATACGTAGGTGGCAAGCGTTATCCGGATTTACTGGGTGTAAAGGGCGTGTAGGCGGGATTGCAAGTCAGATGTGAAA
+
FFFFFFFFFFFFFFFFFFFFFFFFFFFFF:FFFFFFFFF:FFFFFFFFFFFFFFFFFFFFFFFFFFFFFFFFFFFFF:FFFFFFFFFFFFFFFFFFFFFFFFFFFFFFFFFFFFFFFF:FFFFFFFFFFFFFFFFFFF:F:FFFFFFFFFFFF,FFFFFFFFFFFFFFFFFF:,FFFFFFFFFFFFF,FFFFF:FFFFF:FFF:FFFFFFFFFFFFFFFFFFFFFFF:FFFFFF:FFFFFFF::FF:FFF
@A00881:241:HJW2NDRXX:1:2103:21974:21605 1:N:0:CGAGAGAA+GATTGGAG
CGATGTCCTATGGGGCGCAGCAGTGAGGAATATTGGACAATGGCCGGAAGGCTGATCCAGCCATGCCGCGTGAGGGAATGAGGTCCTATGGATTGTAAACCTCTTTTCACGCAGGGCAATAAGGTCCACGAGGTGGACCGACGAGAGTATGCGTGGAATAAGCATCGGCTAACTCCGTGCCAGCAGCCGCGGTAATACGGAGGATGCGAGCGTTGTCCGGATTTATTGGGTTTAAAGGGTGCGTAGGCGG
+
FFFFFFFFFFFFFFFFFFFFFFFFFFFFFFFFFFFF:FFFFFFFFFFFFFFFFFFFFFFFFFFFFFFFFFFFFFFFFFFFFFF:FFFFFFFFFFFFFFFFFFFFFFFFFFFFFFFFFFFFFFFFFFFFFFFFFFFFFFFFFF::::FFFFFFFFFFFFFFFFFFFFFFFFFFFF:FFFFFFFFF,FFFFFFFF,:FFFFFFFFF:F::F::FFFFFFFFFFFFFFF::F,:FFF:F:,,FFFFFFFFF:F
@A00881:241:HJW2NDRXX:1:2103:3233:21997 1:N:0:CGAGAGAA+GATTGGAG
CGATGTCCTATGGGGTGCAGCAGTGAGGAATATTGGTCAATGGGCGGAAGCCTGAACCAGCCAAGTCGCGTGAGGGATGAAGGCCCTACGGGTTGTAAACCTCTTTTGCCGGGGAACAAGTGCCGGGACGTGATCCCGGAGCTGAGTGTACCCGGAGAAAAAGCATCGGCTAACTCCGTGCCAGCAGCCGCGGTAATACGGAGGATGCGAGCGTTATCCGGAGTTCTTGGGTTTAAAGGGTGCGTAGGCG
+
:F,FFF,FF,,FFFF:FFF:FFFFFFFFFFFFFFFFFF,FFFFFFFF:,FFFFF,FFFFFFF:FFF:FFFFFFFFFF,F:FF,:FFFFFFFFFFFFFFFF:FFF:FFFFFFFF:,F:FFFFFFFFFFFFFFFFF:F:FFFFF:FFFFFFF,FF:F:FFFFF,::F::FF:FFFFFF::F:F::F:FF:FFFFFFF,::FFFF:FFF::FFF,F:F,FFF,,:,F:,:,FF:F:FFFFF::FFF,FFFF::
@A00881:241:HJW2NDRXX:1:2103:2591:28526 1:N:0:CGAGAGAA+GATTGGAG
CGATGTCCTATGGGATGCAGCAGTGGGGAATATTGGTCAATGGGGGGAACCCTGAACCAGCAACGCCGCGTGAAGGAAGAAGGCTTTCGGGTTGTAAACTTCTTTTATCTGTGACGATAGTGACGGTAGCAGATGAATAAGCTCCGGCTAACTACGTGCCAGCAGCCGCGGTAATACGTAGGAGGCAAGCGTTATCCGGAATGACTGGGCGTAAAGGGTGCGTAGGTGGTTCGGCAAGTTAGTAGCGTAA
+
FFFFFFFFFFFFFFFFFFFFFFFFFFFFFFFFFFFFFFFFFFFFFFFF:FFFFFFFFFFFFFFFFFFFFFFFFFFFF:FFFFFF,FFFFFFFFFFFFFFFFFFFFFFFFFFFFFFFFFFFFFFFFFF:FFFFFFFFFFFFFFF:FFFF::FFFFFFFFFFFFF:FFFFFFFFFFFFFFFFFFFFFF::FFF,F,F:FFF:,FF::FFFFFFF:FFFFFFFFFF::FFFFF:FFF::,,FF:F::,:FFF,
@A00881:241:HJW2NDRXX:1:2103:24731:30076 1:N:0:CGAGAGAA+GATTGGAG
CGATGTCCTACGGGGCGCAGCAGTGGGGAATATTGGGCAATGGGGGGAACCCTGACCCAGCAACGCCGCGTGAAGGAAGAAGGCTTTCGGGTTGTAAACTTCTTTTACCAGGGACGAAGAAAGTGACGGTACCTGGAGAAAAAGCCACGGCTAACTACGTGCCAGCAGCCGCGGTAATACGTAGGTGGCAAGCGTTGTCCGGAATTACTGGGTGTCAAGGGCGGGTAGGCGGAGCAGCAAGTCAGATGTG
+
FFF:FFFFFFFFFFFFFFFFFFFFFFFFFFFFFFFFFFF,FFFFFFFFFFFFFFFFFFFFFF:FFF:FFFFF:FFFFFFFFFF::FFFFFF,FF,F:FFFFFFFFFFFFFFFFFFF:,F:F,FFFFFFFF::FFFFF,FF:F,FFF:FFFF::FFFFFFFFFFFFFFFFFFF:FF,FFFF:F,FFFFFFFFFFFF,FFFFFFF,:F,FFFFF:FF,F:FF::F,F:FFFFFFF:,FFFF,FF:FFFF:FF
@A00881:241:HJW2NDRXX:1:2103:1172:30890 1:N:0:CGAGAGAA+GATTGGAG
CGATGTCCTATGGGGTGCAGCAGTGGGGAATATTGCACAATGGGGGGAACCCTGATGCAGCGACGCAGCGTGAAGGAAGAAGTATCTCGGTATGTAAAGCTCTATCAGCAGGGAAGAAGATGACGGTACCTGAGTAAGAAGCACCGGCTAACTACGTGACAGCAGCCGCGGTAATACGTAGGGGGCAAGCGTTATCCGGATTTACTGGGTGTAAAGGGAGCGTAGACGGCGATGCAAGTCTGAGGTGAAA
+
,F,FFF:FFFFFF:FFFFFF:FFFFFFFFFFFFFFF:FFF:FFFFFF:FFFFFFFFFFFFFFFFFF,FFFFFFFFFFF:FF:FFFF:FFFFFFF:F:FFFFFFF:F:FF:F:FFFFFFFF:F,F,,FFFFFFF:F,F:FF,F,FFFFFF::FFF:FFF::FF,FFFFFF:FFFFFF::,FF,:FF,FF:F:FFFFFF,FFFFFFFFF,:F:F,F,FF:F:F,:F::,F:,,F:F:F,F::::F,F::F,F
@A00881:241:HJW2NDRXX:1:2103:20826:32142 1:N:0:CGAGAGAA+GATTGGAG
CGATGTCCTACGGGATGCAGCAGTGGGGAATATTGCACAATGGGGGGAACCCTGATGCAGCGACGCCGCGTGAGTGAAGAAGTATTTCGGTATGTAAAGCTCTATCAGCAGGGAAGAAAAAAATGACGGTACCTGAGTAAGAAGCCCCGGCTAACTACGTGCCAGCAGCCGCGGTAATACGTAGGGGGCGAGCGTTATCCGGATTTACTGGGTGTCAAGGGAGCGTAGACGGCTTAGCAAGTCTGGAGTG
+
:FFFFFFFFFFFFFFFFFFFFFF:FFFFF::FFFFFFFFFFFFFFFFF,FFFFFFFFF,FFFFFFFFFFFFFFFFFFFFFF:FF:FFFFF:FFFFFFFFFF:F:FFFFFFFFFFFFFFFF,FFFFFF:FF,FFFFFF::F:FFFF:FFFFFFF:FFFFFF:F:FF:FFF:FFF:F,:F,:F,FFFFFFFFFFFFFFF:FFF:F:,FFF:F:FFFF,:F:FFFFF:FF:FF:FF:F::FF,F::FF:F:F:
@A00881:241:HJW2NDRXX:1:2103:25771:33223 1:N:0:CGAGAGAA+GATTGGAG
CGATGTCCTACGGGGGGCAGCAGTGGGGAATATTGCACAATGGGGGGAACCCTGATGCAGCGACGCCGCGTGGGTGAAGAAGTATTTCGGTATGTAAAGCCCTATCAGCAGGGAAGACGATGACGGTACCTGAGTCAGAAGCCCCGGCTAACTACGTGCCAGCAGCCGCGGTAATACGTAGGGGGCAAGCGGTATCCGGATTTACTGGGTGTAAAGGGAGCGTAGACGGACAGGCACGTCTGCAGTGATA
+
FF,FFF:FF:FFFFFFFF::FFFFFFFF,,FF,FFFFFFFFF:FFFFF,FFFFFFFFFFFFFFFFFFFFFFFFFFFF,FFFFFF::FFFFFFFFF:::FFF:FFFFF:FFFFFF,FF,F,:,,FFFF:FFFFFFF,F:FFFFFFFFFFFF:FFFFFFFFF,FF,FFFF:F:::FF,FF:FF:FFF:F,FFF,F,FF::FF,FFF,F:FF:::FF,:::F::F,:,FFFFF:F:F:F,FF:F:F,:F:,:F
@A00881:241:HJW2NDRXX:1:2103:14470:33880 1:N:0:CGAGAGAA+GATTGGAG
CGATGTCCTATGGGATGCAGCAGTGGGGAATATTGGGCAATGGGCGCAAGCCTGACCCAGCAACGCCGCGTGAAGGAAGAAGGCTTTCGGGTTGTAAACTTCTTTTATGAGGGACGAAGGACGTGACGGTACCTCATGAATAAGCCACGGCTAACTACGTGCCAGCAGCCGCGGTAATACGTAGGTGGCAAGCGTTATCCGGATTTACTGGGTGTAAAGGGCGTGTAGGCGGGATTGCAAGTCAGATGTG
+
FFFFFFFFFFFFFFFFFFFFFFFFFFFFFFFFFFFFF:F:FFFFFF:FFFFFFFFFFFFFFFFFFFFFFFFFFFFFF:FFFFFFFFFFFFFFFFFF:FFFFFF:FF:FFFFFFFF:FFFFFFF,FFFFFFFFFFFFFFFFF:FF:FF:F:FFFFFFFFF:FFFFF:FFFFF:FFF,FFFF:FFFFF:FF:F:FFFFFFF:FF:FFF:FFFFFFFF:FF,FFF,FFFFFF,,FF,FFFFF,FF:FFFF::F
@A00881:241:HJW2NDRXX:1:2103:17219:34131 1:N:0:CGAGAGAA+GATTGGAG
CGATGTCCTACGGGATGCAGCAGTGGGGAATATTGCACAATGGGGGGAACCCTGATGCAGCGACGCCGCGTGGGTGAAGAAGTATTTCGGTATGTAAAGCCCTATCAGCAGGGAAGAAGATGACGGTACCTGAGTAAGAAGCCCCGGCTAACTACGTGCCAGCAGCCGCGGTAATACGTAGGGGGCGAGCGTTATCCGGATTTACTGGGTGTAAAGGGAGCGTAGACGGCTTAGCAAGTCTGGAGTGAAA
+
FF,FFFFFFFFFFF,FFFFFFFFFFFFFFFFFF,FFFFFFFFFFFFFFFFFFFFFFFFFFFFFFFFFFFFFFFFFFFFFFFFFFFFFFFFF,FFFF:F:FF:FFFFFFFFFFFFFFFFFFFFFFFFFFFF:FFFFFFF,FFFFFFFFFFFFFFFFFFFFFFFFFFF:FFFFFFF:FF:FFFFFFFFFF:F::,FFFF:FFFF:F,FFFF:F::FFFFFF:F:F,,FFF::,F::FFF:FFF:FFF,::FF
@A00881:241:HJW2NDRXX:1:2103:3513:34350 1:N:0:CGAGAGAA+GATTGGAG
CGATGTCCTATGGGATGCAGCAGTGGGGAATATTGCACAATGGGGGAAACCCTGATCCAGCGATGCCGCGTGAGGGAAGAAGGCTTTCGGGTTGTAAACTTCTTTTAAGAGGGACGAAGGAGTGACGGTACCTCTTGAATAAGCCACGGCTAACTACGTGCCAGCAGCCGCGGTAATACGTAGGTGGCGAGCGTTATCCGGATTTACTGGGTGTAAAGGGCGCGTAGGCGGCCTGGTAAGTCTGGAGTGA
+
FFF:FFFFFFFFFFFFFFFFFFFFFFFFFFFFFFFFFFFFFFFFFFFFFFFFFFFFFFFFFFFFFFFFFFFFFFFFFFFFFFFF:FFFFFFFFFFFF:FFFFFFFFFFFFFFFFFFFFFFFFFFFFFFF::FFFFFFFFF:FFFFFFFFFF:FFFF:FFFFFFFFFFFFFFFF:::F:FFF:FFF:FFFF:::F:FFFFFF,FFFF:F:FFFF,F:,FFF:,FFFFFFFFFFF:F:F,FFFFFFF:FFFF
@A00881:241:HJW2NDRXX:1:2104:30246:3490 1:N:0:CGAGAGAA+GATTGGAG
CGATGTCCTATGGGAGGCAGCAGTGGGGAATATTGGGCAATGGGCGAAAGCCTGACCCAGCAACGCCGCGTGAAGGAAGAAGGTCTTCGGATTGTAAACTTCTTTTATGAGGGACGAAGGACGTGACGGTACCTCATGAATAAGCCACGGCTAACTACGTGCCAGCAGCCGCGGTAATACGTAGGTGGCAAGCGTTGTCCGGATTTACTGGGTGTAAAGCGCGCGTAGGCGGGCATGCACGTCAGATGTG
+
,FFFFFFFFFFFFFFFFF:FFFFFFFFFFFFFFFFFFFFFFFFFFFFFF:FF:FFFFFFFFFFFFFFFF:FF:,FFFFFFFFFFFFFFF::FFF:FFFFFFFFFFFFFFFFFFFFFFFFF,FFF:F:FFFFFFFFFFFFFFFFFFFF:FFFFFF:FFFFFFFFFFFF:F:FFFFFF,FF:F,FFFFF:FFFFF,F:FFFFF::FFF:F:,::FFFFF,F,::,FFFF,FFFFF:FF::F,::F:FFF,,:
@A00881:241:HJW2NDRXX:1:2104:9498:4601 1:N:0:CGAGAGAA+GATTGGAG
CGATGTCCTACGGGACGCAGCAGTGGGGAATATTGCACAATGGGGGAAACCCTGATGCAGCGACGCCGCGTGAGTGAAGAAGTATTTCGGTATGTAAAGCTCTATCAGCAGGGAAGAAAGAAGACGGTACCTGACTAAGAAGCCCCGGCTAACTACGTGCCAGCAGCCGCGGTAATACGTAGGGGGCAAGCGTTATCCGGATTTACTGGGTGTAAAGGGAGCGTAGACGGCATGGCAAGTCTGAAGTGAA
+
FFFFFFFFFFFFFFFFFFFFF,FFFFFFFFFFFFFFFFFFFFFFFFFFFFFF:FFFFFFFFFFFFFFFFF,FFFFFFFFFFFFFFFFFFFF:FFFFFFFFFFF:FFFFFFFFFFFFFFFFF::FFFFFFFFFFFFFFFFFFFFFFFFFFFFFFFFFFFFFFFFFFF:FFFFFFF:FFFFF,FFFFFFFFFFFF,,FFFFF:FFFFFFFFFFFFFFFFFF::FFFFFFF:F:FF:FFF,FFFFFFFFFF:F
@A00881:241:HJW2NDRXX:1:2104:14733:5462 1:N:0:CGAGAGAA+GATTGGAG
CGATGTCCTACGGGACGCAGCAGTGGGGAATATTGCGCAATGGAGGAAACTCTGACGCAGCAATGCCGCGTGAGTGAAGAAGGGATTCGTTCTGTAAAGCTCTGTTATCGGGGAAGAGATGACGGTACCCGATGAGCAAGCCCCAGCCAACTACGAGCCAGCAGCTGCGGGAATACGGAGGGGGCCAGCGTTATCCGGCGTTATTGGGCGTCATGGCCACGAAGCCGGCTGTGTAGGTGTCATGAGAAAG
+
FFF,F,FF:FFFFFFFFFF:F,F,F,F:,,F,FF:F,FFF:F,F:FF,,F:::FFFFFFFFF:F:FFFF,,FF:F,F::::FF:F:FFF,,F:F:FFF,F:FFF,FF:FF:FF,F,FFF,:F:FFFFFF,FF,,F::,FF,FFFFFFF,,F,,,:,F:F:FF,FF,FF:F,F,:,:,,FFFF,,F,F,FFF:,,FFFF,,,FF,,,FFF:F,,,F:,FFFF,,F,F,FF,,,,:FF:,F,,,,F,F,FFF
@A00881:241:HJW2NDRXX:1:2104:8838:6245 1:N:0:CGAGAGAA+GATTGGAG
CGATGTCCTATGGGAGGCAGCAGTGGGGAATATTGGTCAATGGGGGGAACCCTGAACCAGCAACGCCGCGTGAAGGAAGAAGGCTTTCGGGTTGTAAACTTCTTTTATCAGTGACGATAGTGACGGTAGCTGATGAATAAGCTCCGGCTAACTACGTGCCAGCAGCCGCGGTAATACGTAGGGAGCGAGCGTTATCCGGATTTACTGGGTGTAAAGGGCGCGTAGGCGGGCCGACAAGTCAGATGTGAAA
+
,FFFFFF:FFFFFFFFFFFFFFFFFFFFFFFFFFFFFFFFFFFFFFFF,FFFFFFFFFFFFFFFFFFFFFFFFFFFFFFFFFFFFFFFFFFFFFFFFFFFFFFFFFFFFFFFFFFF,,FFFFFFF:FFFF:FFFFFFFFFFFFFFFFFFFFFFFFFFFFFFFFFFFFFFFFFFFFFFF,FFFFFFF:FFFF:FF:FFF:FFFFFF:FFF,FFFFFFFFFFFFF,FFFFF:FF:,FFFFFFFFFFFF::F:
@A00881:241:HJW2NDRXX:1:2104:6470:7623 1:N:0:CGAGAGAA+GATTGGAG
CGATGTCCTACGGGACGCAGCAGTGGGGAATATTGGGCAATGGAGGCAACTCTGACCCAGCAACGCCGCGTGAGCGATGAAGGTCTTCGGATTGTAAAGCTCTTTAAGTGGGGACGAAGAAAGTGACTGTACCCACAGAATAAGCCTCGGCTAACTACGTGCCAGCAGCCGCGGTAATACGTAGGAGGCAAGCGTTATCCGGAATGACTGGGCGTAAAGGGTGCGTAGGTGGTTTGGCAAGTTGGTAGCG
+
FFFFFFFFFFFFFFFFFFFFFFFFFFFFFFFFFFFFFFFFFFFFFFFF:FF:FFFFFFFFFFFFFFFFFFFFFFFFFFFFFFFFFFFFFFFFF,:FFFFF:FFFFFFFFFFFFFFFFFFFFFFFF:FFFFFFFFF,FFFFFF:FFFFFFFFFFFFFFFFFFFFFFF:FFFF::FFFFFFFFFFF,FFFFFFFFFFFFFF::FF:F:F,FF:FF,,FFF::FF,FFFFFFFFFFFF:F:,FFFFFFFFF,:
@A00881:241:HJW2NDRXX:1:2104:18629:7952 1:N:0:CGAGAGAA+GATTGGAG
CGATGTCCTACGGGGTGCAGCAGTGGGGAATATTGGGCAATGGGCGCAAGCCTGACCCAGCAACGCCGCGTGAAGGAAGAAGGCTTTCGGGTTGTAAACTTCTTTTATGAGGGACGAAGGACGTGACGGTACCTCATGAATAAGCCACGGCTAACTACGTGCCAGCAGCCGCGGTAATACGGAGGTGGCGAGCGTTGTCCGGATTTACTGGGTGTAAAGGGCGCGTAGGCGGGCATGCACGTCAGATGTG
+
,FFFFFF:F,FFFFFFFFFFFFFFFFFFFFFF,F:FFFFF,:FF:F:F,FFFFFFFFFFFFFFFFF:FFFFFFFFFFF:FFFFF,FFFF:FFFFFF:FF:FFFFFFFFFFFFFFFF:FFFFF,FFFFFFF,FFFFFFFFFFFFFFFFFFFFF,,FFFFFFFFFF:F,FFFFFFF:FFFFF:,FFFF:FF:FFF:FFF:::FFFFFF:FF,FFF::FFF:::F:F,,,F:FF,:F:F:FF:F:FFFF,F,:
@A00881:241:HJW2NDRXX:1:2104:2284:11866 1:N:0:CGAGAGAA+GATTGGAG
CGATGTCCTACGGGGGGCACCAGTGGGGAATATTGCACAATGGGGGGAACCCTGATGCAGCGACGCCGCGTGGGTGAAGAAGTATTTCGGTATGTAAAGCCCTATCAGCAGGGAAGAAGATGACGGTACCTGACTAAGAAGCCCCGGCTAACTACGTGCCAGCAGCCGCGGTAATACGTAGGGGGCAAGCGTTATCCGGATTTACTGGGTGTAAAGGGAGCGTAGACGGGGATGCAAGTCTGATGTGAAA
+
FFFFFFFFFFFFFFFFFFFFFFFFFFFFFFFFFFFFFFFFFFFFFFFFFFFFFFFFFFFFFFFFFFFFFFFFFFFFFFFFFFFF:FFFFFFFFFFFFFFFFFFFFFFFFFFFFFFFFFFFFFFFFFFFFFFFFFFFFFFFFFFFFFFFFFFFF:FFFFFFFFFFFFF:FFFFFFFFFFFFFFFFFF,FFFFFF,FFFFFFFFFF:FFFF:FFFFFFFFFFFFFF:,:FF::FFFFF,,FFFFFFFF:FFF
@A00881:241:HJW2NDRXX:1:2104:28718:13808 1:N:0:CGAGAGAA+GATTGGAG
CGATGTCCTACGGGATGCAGCAGTTAGGAATATTGGGCAATGGAGGGAACTCTGACCCAGCAACGCCGCGTGAAGGAAGAAGGTTTTCGGATTGTAAACTTCTGATCTATGGGAAGAAGAAAGTGACGGTCCCATAGGAGAAAGCCACGGCTAACTACGTGCCAGCAGCCGCGGTAATACGTAGGTGGCGAGCGTTGTCCGGAATGACTGGGTGTCAAGGAAGCGTAGACGGCGAGGCAAGTCTCGAGTG
+
,F:FFFFFFFFFFFFFFFFFFFFFFFFFFFFFFFFFFF:,FFFFFFFFFFFFFFFFFFFFFFFFFFFFFF::FFFFFFFFFFFFFFFFFFF,FFFFFFFF,FFFFFFF,,FFF,FFFFFF,FFFFFFFFF,FFFFFFFF:F:FFFF,FFFFFFFFFFFFFFF:F::FFFFFFFF,F:FFFFF:FFFF:F:F:,FFFFF:FFFFFF:FF:,FFF:F,:,FF,FF,FFFFFFFFF,,:FFFF:FF:,FFFF:
@A00881:241:HJW2NDRXX:1:2104:32759:14700 1:N:0:CGAGAGAA+GATTGGAG
CGATGTCCTATGGGGGGCAGCAGTGCGGGATATTGGACAATGGGGGGAACCATGATCCAGCGACGCCGCGTGAGTGAAGAAGTATTTCGGTATGTAAAGCTCTATCAGCAGGGAAGAAATAAATGACGGTACCTGAGTAAGAAGCCCCGGCTAACTACGTGCACGCAGCCCCGGTAATACGTAGGGGGCAAGCGTTATCCGGACTTAATGGGTGTAAAGGGAGCGTAGACGGTAAAGCACGTCTGTAGTG
+
,FFFFFF,,F,FFFFF::FF,F:FF,FFFF,,FFFF:FFF:,,FFFFFF,,,F,FF,::,,F:F,F,F::,FFF,FFFF,FFFFFFFF,,FF:,:FF:FFFF:FFFFF,FFF:FFFFF:,FF::FFF,FFFFFFFFFFFFFFFFFF,FFFFF:FFF,F,,FF,,F:FF,:::,F,,FFFF:::FF:F:FFFF:::FF:F,,:,,F,,,FFF::F,F,FF,FF,F:::FF:F,FF::F,F,:FFF,,F,F:
@A00881:241:HJW2NDRXX:1:2104:1877:17112 1:N:0:CGAGAGAA+GATTGGAG
CGATGTCCTACGGGATGCAGCAGTGGGGAATATTGCACAATGGAGGGAACTCTGATGCAGCGATGCCGCGTGAGGGAAGAAGGTTTTCGGATTGTAAACCTCTGTCGTCGGGAACGATAATGACGGTACCCGACAAGGAAGCTCCGGCTAACTACGTGCCAGCAGCCGCGGTAATACGTAGGGAGCGAGCGTTGTCCGGAATTACTGGGTGTACAGGGAGCGTAGGCGGGGTTGCAAGTCAGATGTGACA
+
FFFFFFFFFFFFFF:FFFFFFFFFFFFFFFFFFFFFFFFFFFFFFFFFFFFFFF:FFFFFFFFFFFFFFFFFFFFFFFFFFFF,FFFFFFFFFF:F:FFFFFFFFFFFFFFF:FFFF:FFFFFFFFFFFF:FFFFFFFF,FFF:FFFF:FFFFFFFFFFFFFFFFFFFFFFF:FFFFFFFFFFFFFFFFFFF,FF:FFFF,,FFFFFFF:F,F,FFFFFF:FF,FFF:FFFFFF::F:F:,FF,F:F:,,
@A00881:241:HJW2NDRXX:1:2104:1759:24956 1:N:0:CGAGAGAA+GATTGGAG
CGATGTCCTATGGGATGCAGCAGTGGGGAATATTGGGCAATGGAGGCAACTCTGACCCAGCAACGCCGCGTGAGCGATGAAGGTCTTCGGATTGTAAAGCTCTTTAAGTGGGGACGAAGAAAGTGACTGTACCCACAGAATAAGCCTCGGCTAACTACGTGCCAGCAGCCGCGGTAATACGTAGGAGGCAAGCGTTATCCGGAATGACTGGGCGTCAAGGGTGCGTAGGTGGTGTGGCAAGTTGGTAGCG
+
FFFFFFFFFFFFFFFFFFFFFFFFFFFF:FFF:FFFFFFFFFFFFFFFFFFFFFFFFFFFFFFFFFFFFFFFFFFFFFFFFFFFFFFFFFFFFFFFFFFFFFFFFFFFFFFFFFFFFFFFFFFFFFFFFFFFFFFFFFFFFFFFFFFFFFFFFFFFFFFFFFFFFFFFFFFFFFFFFFFFFFFFFFFFFF,FFFFFFFFFFFF,FFFFFFFFFFF,FFFFFFFFFFFFFFFFF,F:FFFFFFFFFFFFF:
@A00881:241:HJW2NDRXX:1:2104:3866:26099 1:N:0:CGAGAGAA+GATTGGAG
CGATGTCCTACGGGGCGCAGCAGTGAGGAATATTGGTCAATGGGCAGACGCCTGAACCAGCCAAGTCGCGTGAGGGAAGACGGTCCTATGGATTGTAAACCTCTTTTGTCAGGGAGCAAGCGCCTCCACGTGTGGGGGCAGGGAGAGTACCTGAAGAAAAAGCATCGGCTAACTCCGTGCCAGCAGCCGCGGTAATACGGAGGATGCGAGCGTTATCCGGATTTATTGGGTTTCAAGGGTGCGTAGGCGG
+
FFFFFFFFFFFFFFFFFF:FFFF:FFFFFFFFFFFFFFFFFFFFFFFFFFFFFFFFFFFFFFFFFFFFFFFFFF:FFFFFFFFFFFFFFFFFFFFFFFFFFFFFFFFFFFFFFFFFFFFFFFFFFFFFFFFFFFFFFFFFFFFFFFFFFFFFFFFFFFFFFFFFF,F:FFFFF:FFFFFFFFFFFFFFFFFFFFFF:F:FFFFFFFFFFFFF,FF,FFFFFFFF::::FFFFF,:FFFF:FFFFFFFFF:
@A00881:241:HJW2NDRXX:1:2104:8260:26349 1:N:0:CGAGAGAA+GATTGGAG
CGATGTCCTATGGGAGGCAGCAGTGAGGAATATTGGTCAATGGGCGCGAGCCTGAACCAGCCAAGTAGCGTGAAGGAAGACGGCCCTACGGGTTGTAAACTTCTTTTATACGGGAATAAGAACGTCCACGAGTGGATGCGTGCATGTACCGTATGAATAAGCATCGGCTAACTCCGTGCCAGCAGCCGCGGTAATACGGAGGATGCGAGCGTTATCCGGATTTATTGGGTTTAAAGGGAGCGTAGACGGG
+
FF::FF,FFFFFFFFFFFFFFFFFFFFF:FFFFFFFFFFF,FF:F:FFFFFFFFFFFFFFFFFFF:FFFFFFFFFFFF:FFFFFFF:FFFFFFFFFF:FFFFFF:FFFFFFF,FF,FFFFF:F:FFFFFFFFF:FFFF:::,FFFFFF:FF:,FFFFFF:FFFF:FFFFFFFFFFFFFFF:,F:FFFFFFFFFFFFFFFFFFFFF:,,FFFFF,FFFFF,FFFFF::FF,:F,FF,FFF:F,F:FFFF,:
@A00881:241:HJW2NDRXX:1:2104:2013:27336 1:N:0:CGAGAGAA+GATTGGAG
CGATGTCCTACGGGACGCAGCAGTGGGGAATATTGCACAATGGGGGAAACTCTGATGCAGCGATGCCGCGTGAGGGAAGAAGGTTTTCGGATTGTAAACCTCTGTGGAGGGGGACGATAATGACGGTACCCCTTTAGGAAGCCACGGCTAACTACGTGCCAGCAGCCGCGGTCATACGTAGGTGGCGAGCGTTGTCCGGAATTACTGGGTGTCAAGGGAGTGCAGGCGGGAGGGCAAGGCAGACGTGAAT
+
:F,FF:FFFFFFFFFFF:FFFFFFFFFFFFFFFFFFFFF::FFFFFFFF:FF:FFFFFFFFFFFF:FFFF,FFFFFFFFFFFFFFFFFFFF,FFFFFFFFFFFFFFFFFFFFFFFFFFFFFFFFFFFFFFFF,F,,FFFFF:FFF:FFFFFF::FFFFF,F:FFFFFFFFFFF:FF::FFF::FF:F:F:F,FFFFFF:,,:F,FF,:F,FF:F,FF:FFFFFF:FFFFFF,,F:F,F,F:FF,:FFF,,
@A00881:241:HJW2NDRXX:1:2104:7862:28291 1:N:0:CGAGAGAA+GATTGGAG
CGATGTCCTACGGGACGCACCAGTCGGGAATATTGCGCAATGGAGGAAACTCTGACGCAGTGACGCCGCGTATGGGAAGAAGGTTTTCGGATTGTAAACCATTGTCGTTAGGGAAGAAGAAGTGACAGTACCTAAGGAGGAAGCTCCGGCTAACTATGTGCCAGCAGCCGCGGTAATACATAGGGAGCGCGCGTTATCCGGATTTATTGGGTGTACAGGGTGCGTAGACGGGAGAACAAGTTAGTTGTGA
+
:FFFFFFFFFFFFFFFFFFFFFFFFFFF,,:,FFFFFFFFFFFFFFFFFFFFFFFFFF:FFFFFFFFFFFF:FFFFFFF:FFF:FFFFFFFFFFFFFFFFFFFFFFFF,:FFF:F:F:FFFFFF:FF:FFFFF,FFFF:FF,FFFFFFFFFFFFF,FFFFFFFFF,FFFFFFFF:,FFFF,FFFF:FFF:FF:F,:FFFFFF,FF,::F:FFFFF,FFF:FFF::FF:F:F:F:F,FF,F:FFFFFFFF:
@A00881:241:HJW2NDRXX:1:2104:17761:31657 1:N:0:CGAGAGAA+GATTGGAG
CGATGTCCTATGGGACGCAGCAGTGGGGGATATTGCACAATGGGGGGAACCCTGATGCAGCGACGCCGCGTGGAGGAAGAAGGTTTTCGGATTGTAAACTCCTGTCGTGCGGGACGATAATGACGGTACCGCACAAGAAAGCCACGGCTAACTACGTGCCAGCAGCCGCGGTAAAACGTAGGTGGCACGCGTTGTCCGGACTTACTGGGTGTAAAGGGAGCGCAGGCGGGCTGACAAGTTGGAAGTGCAA
+
F:,FFFFFF:FFFFFFFFFFF,FFFFFFFF:,:FFFFFFFFFF:FFFF,FFF,FFF,:FFFFFFFF:FFF:F:FFFFFFFFFFFFFFFFFFFFFFFFFFFFFFFFFFF:F:FF:FFF::,FFFF:FFFFF::FF:,FFFFF:,,FF:FFF::F:FFFFF:F:FF::FF::FFF,::,FFF:FFFFF:,F::FF:F:,:F:,:FF:FFFFFFF,F,FF:FF:::FFFFF::FFFFFFF,F,F:F,:::,F,
@A00881:241:HJW2NDRXX:1:2104:19379:33301 1:N:0:CGAGAGAA+GATTGGAG
CGATGTCCTATGGGAGGCAGCAGTGGGGAATATTGCACAATGGGGGGAACCCTGATGCAGCGACGCCGCGTGGGTGAAGAAGTATTTCGGTATGTAAAGCCCTATCAGCAGGGAAGAAGATGACGGTACCTGAGTAAGAAGCCCCGGCTAACTACGTGCCAGCAGCCGCGGTAATACGTAGGGGGCGAGCGTTATCCGGATTTACTGGGTGTAAAGGGAGCGTAGACGGCAGAGCAAGTCTGGAGTGAAA
+
FF,FFFF:FFFFFFFFFFFFFFFFFFFFFFFFFFFFFFFFFFFFFFFF,FF:FFFFFFFFFFFFF:FFFFFFFFFF:F:FFFFFFFFFFFFFFFFFFFFFFFFFFFFFFFFFFFFFFFFFFFFF:FF:F:FFF:FFFFFFF:FF:FFF,:FFFFFFFFFFFFFFFFFFFFF,F:::FFFF:FFF:F:F:::FFFFFF:FFF:FF:FFFF:F:FFFF:FF,FFFF:FF,F,:FF:F:,:FFFF:F:F:FF:
@A00881:241:HJW2NDRXX:1:2104:18240:34961 1:N:0:CGAGAGAA+GATTGGAG
CGATGTCCTACGGGATGCAGCAGTGAGGAATATTGGTCAATGGGCGGAAGCCTGAACCAGCCAAGTCGCGTGAGGGATGAAGGCCCTACGGGTTGTAAACCTCTTTTGCCGGGGAACAAGTGCCGGGACGTGATTCCGGAGCTGAGTGTACCCGGAGAAAAAGCATCGGCTAACTCCGTGCCAGCAGCCGCGGTCATACGGAGGATGCGAGCGTTGTCCGGATGTATTGGGTTTAAAGGGTGCGTAGGCG
+
FF,:FFFFF:FFFF,FFFFFFFFFFFFFFFFFFFFFFFFFFFFFFFFFFFFFFFFFFFFFFFFFFFFFFFFFFFFFF:F:FFFFFFFFFFFFFFFFFFFFFFFFFFFFFFFFFFFFFFFFFF:FFF:FFF:FFFFF:FFFFFFFFFFFFFFFFFFFFF,FFFFF:FF:FF:,:F::FFFFF:FFFFFFFFFF::,FFFFFFFFFFFFF:,FF:F:FFF,F:FF,F::FF:::FF:F,FFFFFF:FF:FFF
@A00881:241:HJW2NDRXX:1:2105:19985:2879 1:N:0:CGAGAGAA+GATTGGAG
CGATGTCCTACGGGGGGCACCAGGGGGGGATATTGGACAATGGGGGGAACCCTGATCCAGCGATGCCGCGGGAGGGAAGAAGGTTTTCGGATTGTAAACCTCTGTCGCAAGGGCCGAAGGAGGGACGGTACCGTGTGAGGAAGCCCCGGCTAACTCCGTGCCAGCAGCCGCGGTAATACGTAGGGGGCGAGCGTGGTCCGGAATTACTGGGCGTAAAGGGTGCGTAGGCGGCAGATTCAGTTGGCTGTGA
+
,F,FF,FFFFFFFFFFFF,FFFF,FFF:F:F:F:FFFFFFFFFF:FFFFFF:FF,,F,FFF:FFFFFFF:,FFFF:FF:FF::FF:FF:FF,FF:F,:FF:FFFFFFF,F:FFFF:FFFF::::FFFFF:F:,:F,FFF:,::F::::::FF:FF,FFF::,F::FF:F:FF:F,F,F,FFF:FF:FF:F:FFFFFFF::FFF:FF,FF,,:::,F::FF,:F::F:F,,:,:,F:::,:F,:::,:::F
@A00881:241:HJW2NDRXX:1:2105:1579:27273 1:N:0:CGAGAGAA+GATTGGAG
CGATGTCCTATGGGATGCAGCAGTGGGGGATATTGCACAATGGGGGGAACCCTGATGCAGCGACGCCGCGTGAGTGAAGAAGTATTTCGGTATGTAAAGCTCTATCAGCAGGGAAGAAATAGGTGCCCGCCGGGCGCCTGGACGGTCCCTGATTAAGAAGCCCCGGCTAACTAAGTGCCAGCAGCCGCGGGAATACGTAGGGGGCAAGCGTTATCCGGATTTACTGGGTGTAAAGGGAGCGCTGACGGAG
+
,FFFFFFFFFFFFF:FF:FFF,F:FFFFFF:FFF:FFF,,::FFFF::,:FFFF,FF:FFFF:FFFFFFFFFFFFF:FF,FFF,,FF:FF:FFFFFF:FFFFFFFFFF:F::FF,F:F::F:FFFF::::,FFF:F,,FF::FF:F,F:FFFFFF,,FF,FF::FF,F,FF::,::FF:FFFF:FFFF:F,F,:F,FFFF,FFF,F,FF:,F:FFFF:FF,F,,F:::::,:F,:::,F,FF:F,F:FFF
@A00881:241:HJW2NDRXX:1:2105:7383:33880 1:N:0:CGAGAGAA+GATTGGAG
CGATGTCCTACGGGACGCAGCAGTGGGGAATATTGCGCAATGGAGGCAACTCTGACGCAGCAATGCCGCGTGAGTGAAGAAGGGATTCGTTCCGTAAAGCTCTGTTGCCGGGGAAGAGAGAGACGGTACCCGGCGAGCAAGCCCCAGCCAACCACGTGCCAGCAGCTGCGGTAATACGTGGGGGGCGAGCGTTCTCCGGATTGATTGGGCGTAAAGGGCGCGCAGGCGGCTGTTTAGGCGCGATGTGAAA
+
FFFFFFFFFFFFFFFFFFFFFFFFFFFFFFFFFFFFFFFFFFFFFFFFFFFFFFFFFFFFFFFFFFFFFFFFFFFFFFFFFFFFFFFFFFFFFFFFFFFFFFFFFFFFFFFFFFFFFFFFFFFFFFFFFFFFFFFFFFFFFFFFFFFFFFFFFFFFFFFFFFFFFFFFFFFF:F:FFFFFFFFFFFFFFFF:F,FFFFFFF,F:FFFFFFFF,F,FFFFFFFFFFFFFFF,FF,FF:FFFFF:FFFFFFF
@A00881:241:HJW2NDRXX:1:2105:14308:35634 1:N:0:CGAGAGAA+GATTGGAG
CGATGTCCTACGGGATGCAGCAGTGGGGAATATTGCACAATGGGCGAAAGCCTGATGCAGCAACGCCGCGTGAAGGAAGACGGTTTTCGGATTGTAAACTTCTGTTCTTAGTGAAGAATAATGACGGTAACTAAGGAGCAAGCCACGGCTAACTACGTGCCAGCAGCCGCGGTAATACGTAGGTGGCAAGCGTTGTCCGGAATTACTGGGTGTAAAGGGAGCGTAGGCGGGAAGCCAAGTCAGCTGTGAA
+
FFFFFFFFFFFFFFFFFFFFFFFFFFFFFFFFFFFFFFFFFFFFFFFFFFFFFFFFFFFFFF:FFFFFFFFFFFFF:FFFFFFFFFFFFFFFFFFFFFFFFFFFFFFF:FFFFF,FFFFFFFFFFFFFFF:F,FFFFFFFFFFFFFFFFFFFFFFFFFFFFFFFFFFFFFFFF,,FFFFFFFFFFFFFFFFFFFFFF:FFF:FFFFFFFFFFFFFF:FFFFFFFFFFFFFFFFFFFFFFFFFFF:FF:F,
@A00881:241:HJW2NDRXX:1:2106:24523:23578 1:N:0:CGAGAGAA+GATTGGAG
CGATGTCCTACGGGATGCAGCAGTGGGGAATATTGGGCAATGGGCGCAAGCCTGACCCAGCAACGCCGCGTGAAGGAAGAAGGCCCTCGGGTTGTAAACTTCTTTTGTCAGGGACGATAATGACGGTACCTGACGAATAAGCCACGGCTAACTACGTGCCAGCAGCCGCGGTAATACGTAGGTGGCAAGCGTTATCCGGATTTACTGGGTGTAAAGGGCGTGTAGGCGGGACTGCAAGTCAGATGTGAAA
+
FFFFFFFFFFFFFFFFFFFFFFFFFFFFFFFFFFFFFFFFFFFFFFFFFFFFFFFFFFFFFFFFFFFFFFFFFFFFFFFFFFFFFFFFFFFFFFFF:FFFFFFFFFFFFFFFFFFFFFFFFFFFFFFFFFFFFFFFFFFFF:FFFFFFFFFFFFFFFFFFFFFFFFFFFFFFFFFFFFFFFFFFFFFFFFF:F:FFFFFFFFFFFFFFFFFFFFFF:FFF:FFFFFFFFF::FFF:FFFFFFFFFF::F,
@A00881:241:HJW2NDRXX:1:2108:1190:33301 1:N:0:CGAGAGAA+GATTGGAG
CGATGTCCTACGGGGGGCAGCAGTGGGGAATATTGCACAATGGGGGGAACCCTGATGCAGCGACGCCGCGTGAGTGAAGAAGTATTTCGGTATGTAAAGCTCTATCAGCAGGGAAGATAATGACGGTACCTGCCTAAGAAGCCCCGGCTAACTACGTGCCAGCAGCCGCGGTGATACGTAGGGGGCAAGCGTTATCCGGATTTCGTGGGTGTAAGGGGCGCGTAGGTGGCGAGGCATGTCAGTTGTGAAT
+
,F:FFFF,F:,FFFFFFFFF:FFFF,FFFFFF,::FF,:FFFFFFFFFFFF:FFFFFFFF,FF,FFFFFFFF:FF::FFFFFF,F,:F:F:F,F:F:FFF,FF:F:FFF:F:F:,FF:::,F,:FFFF,::F,F,F,F:,F:FFFFFF,FFFF:,FFFF,FFF,FFF:FFF,,::F,F:F:,FF:F:,:F:,F,F::FFFFFF:FF:F:F:,:,,,:FF:F:,,:,:::F,,,F:F,:,:::,,:FFF,,
@A00881:241:HJW2NDRXX:1:2109:2166:17362 1:N:0:CGAGAGAA+GATTGGAG
CGATGTCCTATGGGAGGCAGCAGTGGGGAATATTGCACAATGGGGGAAACCCTGATGCAGCGACGCCGCGTGGGTGAAGAAGTATTTCGGTATGTAAAGCCCTATCAGCAGGGAAGAGAATGACGGTACCTGAGTAAGAAGCCCCGGCTAACTACGTGCCAGAAGCCGCGGTACTACGTAGGGGGCCAGCGGTATCCGGATTTACTGGGTGTCAGGGGAGCGTAGACGGCAGGGCACGTCTGACGTGAAA
+
:F,FFFFFFF,FFF:FFFFFFFFF:FFFFFFFFFFFFFF:FFFFFFFFFFFFFFFFFFFFFFFFFFFFFF:FF:FF,F::FFFFFFFFF:FFF:FF,FFF:,FFFFFFFFF:F:FFFF,FF::FFFFFFFF:,FFFFF,FFFFFFFF,:,,FF:FFF:,:F:,F:FFFFF:F,FFF,:FFFF:FF,F:FFF,FF:FF:FFF::FFFF,FF::FF,,F:::,,:FFFF:FF,FFF:,,,,F:,F::FFF:F
@A00881:241:HJW2NDRXX:1:2109:1895:18928 1:N:0:CGAGAGAA+GATTGGAG
CGATGTCCTACGGGACGCAGCAGTGGGGCATCTTGCGCAATGGGCGGAAGCCTGACGCAGCGACGCCGCGTGAGGGAAGAAGGTTTTCGGATCGTAAACCTCTGTCAGAAGGGACGAATAGGGGACGTGCCAATCAGCGTTTCCGTGACGGTACCTTCAAAGGAAGCACCGGCTAACTCCGTGCCAGCAGCCGCGGTAATACGGAGGGTGCGAGCGTTAATCGGACTTACTGGGCGTAAAGCGCGTGGAG
+
FF,FFF,F:FFFFFFFFF:FFF:FFFFF,FFF:F:FFFF,FFF:F:FFFFF,FFFFF:::FFFFFF:FFF:FFFF:FF:FFFFFFFF:F:FFFFFFFFFFFFFFFFFFFFF:FF,FFFF,FF:FF:FFFFFFFF::FFFF:::F:FFFFF::FF::FFFFFFF:::FFF:F:F,:FF:::FF:::,FF::::F:FF:FFFF::FFFF:::FFFF:FFFFFF:F:F::FF:,F:,:,F:,:::::FFFFF,
@A00881:241:HJW2NDRXX:1:2109:2980:28354 1:N:0:CGAGAGAA+GATTGGAG
CGATGTCCTACGGGGGGCAGCAGTGAGGAATATTGGGCAATGGAGGAAACTCTGACCCAGCAACGCCGCGTGAATGATGAAGGTCTTCGGATTGTAAAGTTCTTTTCTGAGGGAAGAAGAAAGTGACGGTACCTCAGGAATAAGCCTCGGCTAACTACGTGCCAGCAGCCGCGGTAATACGTAGGAGGCAAGCGTTATCCGGAATGACTGGGCGTAAAGGGTGCGTAGGTGGTTTGGCAAGTTAGTAGCG
+
FFFFFFFFFFFFFFFFFFFFFFFFFFFFFFFFFFFFFFFFFFFFFFFFFFFFFFFFFFFFFFFFFFFFFFFFFFFFFFFFFFFFFFFFFFF:FFFFFFFFFFFFFFFFFFFFFFFFFF:FFFFFFFFFFFFFFFFFFFFFFFFFFFFFFFFFFFFFFF,FFF::FFFFFFFF:FFFFFFFFFFF:FFFF:::FFFFFF:FFFF,:FFFFFFFFFFF:FF:FFFFFFFFFFFFFFFF:F:,,FF::FF,,:
@A00881:241:HJW2NDRXX:1:2109:2519:28432 1:N:0:CGAGAGAA+GATTGGAG
CGATGTCCTATGGGGTGCAGCAGTGGGGAATATTGCACAATGGGGGGAACCCTGATGCAGCGACGCCGCGTGAGTGAAGAAGTATTTCGGTATGTAAAGCTCTATCAGCAGGGAAGAAGAAAGACGGTACCTGACTAAGAAGCCCCGGCTAACTACGTGCCAGCAGCCGCGGTAATACGTAGGGGGCAAGCGTTATCCGGATTTACTGGGTGTAAAGGGTGCGTAGGTGGCATGGCAAGTCAGACGTGAA
+
:F:FFFFFFFFFFFFFFFFFFFFFFFFFFFFF,FFFFFFFFFFFFFFF:FFFFFFFFFFFFFFFFFFFFFFFFFFFFFF:FFFFFFFFFFFFFFF:,FFFFFF,FFFFFFFFFFFFFFFFFFFFFFFFFFFFFFFFFFFF,F:FF:FFFF:FFFFFFFFFFFFF:FFFFF:FFFFF,FFFFFFFFFFFFFFF:FFFF,F:FFF:FF,FFFF:FF,FFFFFFFFFFFFFFFFFFF::F:::FFFF,F:F,F
@A00881:241:HJW2NDRXX:1:2109:1949:29262 1:N:0:CGAGAGAA+GATTGGAG
CGATGTCCTATGGGGGGCAGCAGTGAGGAATATTGGTCAATGGGCGGAAGCCTGAACCAGCCAAGTCGCGTGAGGGATGAAGGCCCTACGGGTTGTAAACCTCTTTTGCCGGGGAACAAGTGCCGGGACGTGATTCCGGAGCTGAGTGTAAAGGGTGTGTAGGCGGCCTGTTAAGTCAGCGGTAAAAGCCCGGGGCTCAACCCCGGCGAGCCGTTGAAACTGGCGGGCTGGAGTTGGAGAGAAGTACGCG
+
FFFFFFFFFFFFFFFFFFFFFFFFFFFFF:FFFFFFFFFFFFFFFFFFFFFFFFFFFFFFFFFFFFFFFFFFFFFFFFFFFFFF:FFFFFFFFFFFFFFFFFFFFFFFFFFFFFF:FFFFFFFFFFFFFFFFFFFF:F:FFFFF:FFFFFFFFFFFFFFFF:FFFFFFFFF:FFFF:FFFFFFFFF::FF:FFFFFFFFFFFF:FFF:FF:FF:FF:::FFFF:FFFFFF::FFFFFFFFFF::::FF:,
@A00881:241:HJW2NDRXX:1:2109:3070:36746 1:N:0:CGAGAGAA+GATTGGAG
CGATGTCCTATGGGAGGCACCAGTGGGGAATATTGCACAATGGGGGAAACCCTGATGCAGCGACGCCGCGTGGGTGAAGAAGTATTTCGGTCTGTAAAGCCCTATCAGCAGGGAAGAAGATGACGGTACCTGAGTAAGAAGCCCCGGCTAACTACGTGCCAGCAGCCGCGGTAATACGTAGGGGGCGAGCGTTATCCGGATTTACTGGGTGTAAAGGGAGCGTAGACGGCCGGCCAAGTCTGGAGTGAAT
+
,F,,FFFFFFFFFFF,F:FFFFFFFFFF,F,,FF:F:F:FFFFFFFFF:FF,FFFF:F:FFFFF:FFFFFFFFFFFFFF:FFFF:FFFFF:,FF:FFFFFFFF:FFFFFFFFFFFFFFFFFFFFFFFFFFF:FFFFFF,FFF,FFFFFFFFFFFFFFFFFFFFFFFFFFFF:FF:::F:FFF,FF:::FFFF,FFFFFFF:F:FFF,F,,F:F:F:F,F:F:::,F,:FF:FF:,FFF::,:FFF,:FFF
@A00881:241:HJW2NDRXX:1:2109:1271:36824 1:N:0:CGAGAGAA+GATTGGAG
CGATGTCCTATGGGACGCAGCAGTGGGGAATATTGGGCAATGGAGGAAACTCTGACCCAGCAACGCCGCGTGAAGGATGAAGGTTTTCGGATTGTAAACTTCTGTCGCGAGGGACGAAGAATGACGGTACCTCGTAAGAAAGCCCCGGCTAACTACGTGCCAGCAGCCGCGGTAATACGTAGGGGGCAAGCGTTGTCCGGAATGACTGGGCGTAAAGGGAGTGTAGGCGGCATAATAAGTCAGATGTGAA
+
FFFFFFFF,FFFFFFFFFFFFFFFFFFFFFFFFFFFFFFFFFFFFFFFFFFFFF:FFFFFFFFFFFFFFFFFFFFFFFFFFFFFFFFFFFF:FFFFFFFFFFFFFFFFFFFFFFFFFFFFFFFFF:FF:FFFFFFFFFFFFFFFFFFFF:FFFFFFFFFFFFF:FFFFFF:FFF,FFF:,FFFFFFFFFFF:FFF::FFFF,FFF::::FF:,FFFFFFFFF:::FFF:::F,:FFF:F::FFFF:FF,F
@A00881:241:HJW2NDRXX:1:2110:2202:7341 1:N:0:CGAGAGAA+GATTGGAG
CGATGTCCTATGGGAGGCAGCAGTGGGGAATATTGGGCAATGGAGGCAACTCTGACCCAGCAACGCCGCGTGAGCGATGAAGGTCTTCGGATTGTAAAGCTCTTTAAGTGGGGACGAAGAAAGTGACTGTACCCACAGAATAAGCCTCGGCTAACTACGTGCCAGCAGCCGCGGTCATACGTAGGAGGCAAGCGTTATCCGGAATGACTGGGCGTACAGGGTGCGTAGGTGGTTTGGCAAGTTGGTAGCG
+
:FFFFFFFFFFFFFFFFFFFFFFFFFFFFFFFFFFFFFFFFFFFFFFFFFFFFFFFFFFFFFFFFFFFFFFFFFFFFFFFFFFFFFFFFFFFFFFFFF:FFFFFFFFFFFFFFFFFFFFFFFFFFFFFFF::FF:FFFFFFFFFFF:FFFFF,FFFFFFFFFFFFFFFFFFFFFF:FFF::FFFFFF:FFFFFFFFFFFFF::::::FF::FFFFF,,FFF:F:,,FFF:FFF:F:,:FF::F:,::,,:
@A00881:241:HJW2NDRXX:1:2110:3269:7780 1:N:0:CGAGAGAA+GATTGGAG
CGATGTCCTTGGGGTGCAGCAGTGGGGAATATTGGTCAATGGGGGGAACCCTGAACCAGCAACGCCGCGTGAAGGAAGAAGGCTTTCGGGTTGTAAACTTCTTTTATCTGTGACGATAGTGACGGTAGCAGATGAATAAGCTCCGGCTAACTACGTGCCAGCAGCCGCGGTAATACGTAGGGAGCGAGCGTTATCCGGATTTACTGGGTGTAAAGGGCGCGTAGGCGGGCTGACAAGTCAGATGTGAAAA
+
FFFFFFFFFFFFFFFFFFFFFFFFFFFF:FFFFFFFFFFFFFFFFF:,FFFFFFFFFFFFFFFFFFFFFFFFFFFFFFFFFFFFFFFFFFFFFFF,FFFFFFFF::FFFFFF:FFFFFFFFFFFFFFFFFFFFFFFFFFFF:FFFFFFFFFFFF:FFFFFFFFFFFFFFFF,FFFF:FFFF:F:FFF:FFFF,:FFFFFFFFF:FFFFFFFFFFFFFFFFFF,,FF:FFFF:F:::F::FF:FFF:,,:F
@A00881:241:HJW2NDRXX:1:2110:3378:9064 1:N:0:CGAGAGAA+GATTGGAG
CGATGTCCTACGGGAGGCAGCAGTCGGGAATATTGGGCAATGGAGGCAACTCTGACCCAGCAACGCCGCGTGAGTGAAGAAGGTCTTCGGATTGTAAAACTCTTTAAGTGGGGACGAAGAAAGTGACTGTACCCACAGAATAAGCCTCGGCTAACTACGTGCCAGCAGCCGCGGTACTACGTAGGAGGCAAGCGTTATCCGGAATGACTGGGCGTAAAGGGTGCGTAGGTGGTTTGGCACGTTGGTAGCG
+
:F,FFFF:FFFFFFFFFFFFFFFFFFFFFFFF:FFFFF:F:FFFFFFFFFFFFFFFFFFFFF:FFFFFFFFFFFFFFFFFFFFFFFFF:FFFFFFFFF::FFFFFFFFFFFFFF:F,FFF:FFFFFFFFFFFFF::,FF:FFFF,FFFFFFFFF:FFFFFFF,FFFF,FFFFFFFF:FFFFFFFF:FF:F,FFFF:FFFFFF::FFFFFFFF:FF,F,FF:FFFFFFF:FFF:FFFFF:FFFF::FFF:,
@A00881:241:HJW2NDRXX:1:2110:4137:13072 1:N:0:CGAGAGAA+GATTGGAG
CGATGTCCTATGGGATGCAGCAGTGGGGAATATTGGACAATGGGCGAAAGCCTGATCCAGCGACGCCGCGTGAAGGAAGACGGTCTTCGGATTGTACACTTCAGTGAGCAGGGACGAGAACGGACGGTACCTGCAGAGCAAGCCACGGCTAACTACGTGCCAGCAGCCGCGGTAATACGTAGGTGGCGAGCGTTATCCGGAATTACTGGGTGTAAAGGGTGAGTAGGCGGGGATGCACGTCAGGTGTGAC
+
:F::FFFFFF:FFF:FFFFFFFFFFFFFFF,FFFFFFFFFFFFFFFFFFFFFFFFFFFFFFFFFFFFFFFFFFFFFFFFFFFFFFFFFFFF,FFFF:F:FFFF:FFFFFFFFF:FFF::F,F:FFFFF,FFF:FF:FFFFF:F:FFFFFF:FFFFFFFFFFFFFFFFFF:FF::F:FFFF,:FFF:FFFFFF,FFFF::FFFFF::FF:FFFFFFFFF:F:::F:FFF::F:,:FFF,FFFF:F::FFFF
@A00881:241:HJW2NDRXX:1:2110:2311:13322 1:N:0:CGAGAGAA+GATTGGAG
CGATGTCCTACGGGATGCACCAGTGAGGAATATTGGTCAATGGGCGGGAGCCTGAACCAGCCAAGTCGCGTGAGGGAAGACGGCCCTATGGGTTGTAAACCTCTTTTGCCGGGGAGCAAAGCGCCGCACGTGTGCGGTCTGGAGAGTACCCGGAGAAAAAGCATCGGCTAACTCCGTGCCAGCAGCCGCGGTAATACGGAGGATGCGAGCGTTATCCGGATTTATTGGGTTTAAAGGGTGCGTAGGCCGC
+
FFFFFFFFFFFFFFFFFFFFFFFFFFFFFFFFFFFFFFFFFFFFFFFFFFFFFFFFFFFFFFFFFFFFFFFFFFFFFFFFFFFFFFFFFFFFFFFFFFFFFFFFFFFFFFFFFFFFFFFFFFFFFFFFFFFFFFFFFFFFFFFFFFFFFFFFFFFFFFFFFFFFFFFFFFFFFFFFFFFFFFFFFFFFFFFFFFFFFF:F:FFFFF:FFFF:FFF:FFFFF:FFFF:FFFFFFFFF:FFFF:FFFFFFF:
@A00881:241:HJW2NDRXX:1:2110:2899:14434 1:N:0:CGAGAGAA+GATTGGAG
CGATGTCCTACGGGAGGCAGCAGTGGGGAATATTGGGCAATGGAGGCAACTCTGACCCAGCAACGCCGCGTGAGCGATGAAGGTCTTCGGATTGTAAAGCTCTTTAAGTGGGGACGAAGAAAGTGACTGTACCCACAGAATAAGCCTCGGCTAACTACGTGCCAGCAGCCGCGGTAATACGTAGGAGGCAAGCGTTATCCGGAATGACTGGGCGTAAAGGGTGCGTCGGTGGTTTGGCAAGTTGGTAGCG
+
FFFFFFFFFFFFFFFFFFFFFFFFFFFFFFFFFFFFFFFFFFFFFFFFFFFFFFFFFFFFFFFFFFFFFFFFFFFFFFFFFFFFFFFFFFFFFFFFFFFFFFFFFFFFFFFFFFFFFFFF:FFFFFFFFFFFFFFFFFFFFFFFFFFFFFFFFFFFFFFFFFFFFFFFFFFFFFFFFFFF::FFFFFFFFFFFFFFFFFFFFFFFFFFFFFFF:FFFFFFFFFFFF,FFFFF:F:FFF::FF:FF:FFF:
@A00881:241:HJW2NDRXX:1:2110:1181:15655 1:N:0:CGAGAGAA+GATTGGAG
CGATGTCCTATGGGATGCAGCAGTGGGGAATATTGGGCAATGGGCGAAAGCCTGACCCAGCAACGCCGCGTGAAGGAAGAAGGTCTTCGGATTGTAAACTTCTTTTATGAGGGACGAAGGACGTGACGGTACCTCATGAATAAGCCACGGCTAACTACGTGCCAGCCGCCGCGGTAATACGTAGGTGGCACGCGTTATCCGGATTTACTGGGTGTCAAGGGAGCGTAGACGGCGTGACACGTCTGAGTGG
+
:FFFFFFFF:FFFFFFFFFFFFFFF,FFFFFFFFFFFFFFFFFFFFFFFFFFFFFFFFFFFF:FFFFFFFFFFF:FF:,FFFFFFFFFF:FFFFFF:FFFF:FFFFFFFFFFFFFFFFFFFFFF:FFFFFF:FFFFFFFFFFFFF:FFF:FFF,FFF,::F,FFF:,F,FFFF,F:,:FFFFFFFFFFFF,:FFFF,FFF:F:FFFFFF,FF::F:FF:F:F:F::FF:F:FF:::F,FF,F:,:,,,,,
@A00881:241:HJW2NDRXX:1:2110:3369:16814 1:N:0:CGAGAGAA+GATTGGAG
CGATGTCCTACGGGAGGCAGCAGTGGGGAATCTTCCGCAATGGGCGAAAGCCTGACGGAGCGATGCCGCGTGGGTGAAGAAGGGATTCGTCCCGTAAAGCCCTGTTGCCCGCGACGAAGAGCGCATCGAGGAAAGAGCGATGCGAGTGACGGTAGCGAGCGAGGAAGCCACGGCTAACTACGTGCCAGCAGCCGCGGTAATACGTAGGTGGCGAGCGTTGTCCGGAATCATTGGGCGTAAAGCGCATGTA
+
FFFFFFFFFF:FFFFFFFFFFFFFFFFF:FFFFFFFFFFFFFFFFFFFFFFFFFFFFFFFFFFFFFFFFFFFFFFFFFFFFFFFFFFFFFFFFFFFFFFFFFFFFFFFFFFFFFFFFFFFFFFFFFFFFFFFFFFFF:FFFFFFFFFFFFFFFFFFFFFFFFFFFFFFFFFFFFFFFFFFFFFFFFFFFFFFFFFFFFFF:FFFFF:FFFFF:FF:F,F:FFFFFF,FFFFFFFFF:FF,FFF:FFFF:F
@A00881:241:HJW2NDRXX:1:2110:1850:17534 1:N:0:CGAGAGAA+GATTGGAG
CGATGTCCTACGGGGTGCACCAGTGAGGAATATTGGTCAATGGCCGGAAGGCTGAACCAGCCAAGCCGCGTGAAGGACGAAGGTGCCAAGCATTGTAAACTTCTTTTGTCAAGGGACAAAATCAGGCTCGAGAGCCTGACCGAGGGTACTTGAAGAAAAAGCATCGGCTAACTCCGTGCCAGCAGCCGCGGTAATACGGAGGATGCGAGCGTTATCCGGATTTATTGGGTTTAAAGGGTGCGTAGGCGGG
+
FFFFFFFFFFFFFFFFFFFFFFFFFFFFFFFFFFFFFFFFFFFFFFFFFFFFFFFFFFFFFFFFFFFFFFFFFFFF:FFFFFFFFFFFFFFFFFFF:FFFFFFFFFFFFFFFFFFFFFFFFFFFFFFFFFFFFFFFFFFFFFFFFFFFFFFF:FF:FFFFFFFFFFFFF:FFFFFFFFFFFFFFFF:FFFFF,FFFFFFFFFFF:FFFFFFF,FFFFFFF:FFFFF::FFFFFFFF:FFFFFFFFFFFFF
@A00881:241:HJW2NDRXX:1:2110:9010:19194 1:N:0:CGAGAGAA+GATTGGAG
CGATGTCCTATGGGATGCAGCAGTGGGGAATATTGGGCAATGGGCGCAAGCCTGACCCAGCAACGCCGCGTGAAGGAAGAAGGCTTTCGGGTTGTAAACCTCTTTTACCAGGGACGAAGGACGTGACGGTACCTGGAGAAAAAGCAACGGCTAACTACGTGCCAGCAGCCGCGGTAATACGTAGGTTGCAAGCGTTGTCCGGATTTAATGGGTGTAAAGGGCGTGTCGGCGGACCTGCAAGTCAGATGTG
+
,F,:FFFFFFFFFFFFFFFFFFFFFFFFF:FFFFF,FFFFFFF:FFFFFFFFFFFFFFFFFFFFFFFFFFFFFFFFFFFFFFFFFF:FFFFFFFF,,FFFFFFFFFFFFFFFFFFFFFFFFFFFFFF:F:,FFFF,FFFFFFF:FF:FFFFFFFFFFFFFFFFFFFFFFFFFFF::FFFFFFFF:F:FF,FF:FFFFF:FFFFFFFF,FFFF:::F,FFF:FFF:F,F,FF,:,FF:F,,F,:FF,FF::
@A00881:241:HJW2NDRXX:1:2110:3658:19382 1:N:0:CGAGAGAA+GATTGGAG
CGATGTCCTATGGGACGCAGCAGTGGGGAATATTGCGCAATGGAGGCAACTCTGACGCAGCAATGCCGCGTGAGTGAAGAAGGGATTCGTTCTGTAAAGCTCTGTTATCGGGGAAGAGGATGACGGTAACCGATGAGCAAGCCCCAGCCAACTACGTGCCAGCAGCTGCGGTCATACGTAGGGGGCGAGCGTTCTCCGGATTTATTGGGCGTAAAGGGCACGCAGGCGGCTGTTTAGGTGTGATGTGAAA
+
:F,FFFFFF,FFFF,FFFFFFFFFFFFFFFFFFFFFFFFFFFFFFFFF:FFFFFFFFFFFFF:FFFFFFFFFFFFFFFFFFFFF::FFFFFFFFFF,FFFFFFFFFFFFFFF:FF:FFFFFFFFFFFF:FFFFFFFF:F:FFFFFFFF:FFFFF,FFFFFFFFFFF,FFFF,,F:F:F:FFFF:FF:F:FF::,FF,FF::FFF,FF,FF:F,F,:F:FFF:FF:FF:FF,F,,FF:F,:F:,,F::F,F
@A00881:241:HJW2NDRXX:1:2110:2356:19914 1:N:0:CGAGAGAA+GATTGGAG
CGATGTCCTACGGGAGGCAGCAGTGGGGGATATTGGACAATGGGGGGAACCCTGATCCAGCGACGCCGCGTGAGTGAAGAAGTATTTCGGTACGTAAAGCTCTATCGGCAGGGCAGAAGGAAGAGACGGTACCTGAGTAAGAAGCCCCGGCTAACTACGTGCCAGCAGCCGCGGTAATACGTAGGGGGCAAGCGTTATCCGGATTTACTGGGTGTAAAGGGAGCGCAGACGGAGAGGCAAGTCTGAAGTG
+
FF:FFFFFFFFFFFFFFFFFFFFFFFFFFFFFFFFFFFFFFFFFFFFFFFFFFFFFFFFFFFFFFFFFFFFFFF,FF,FF,F:FF:FF:FF:FFF:FFFFFFF:FFFFFFFFF,FFF:F:F:FFFFFFFF,FFFFFFFFFFFFFFFFFFFFF:FFFFFFFF::,F:F::FFFFFF,FFFFFF:FFF:FFF,::FFF:FFF::::F::FF,:FFF,:FF:,,FF::,FFFF::F::F,,F,,F:,,FFF:F
@A00881:241:HJW2NDRXX:1:2110:2230:19946 1:N:0:CGAGAGAA+GATTGGAG
CGATGTCCTACGGGGTGCAGCAGTGGGGAATATTGGGCAATGGAGGCAACTCTGACCCAGCAACGCCGCGTGAATGATGAAGGTCTTCGGATTGTAAAGTTCTTTTCTAAGGGACGAAGAAAGTGACGGTACCTTAGGAATAAGCCTCGGCTAACTACGTGCCAGCAGCCGCGGTAATACGTAGGAGGCAAGCGTTATCCGGAATGACTGGGCGTAAAGGGTGCGTAGGTGGTTTGACAAGTTAGTAGCG
+
FFFFFFFFFFFFFFFFFFFFFFFFFFFFFFFFFFFFFF:FFFFFFFFFFFFFFFFFFFFFFF:FFFFFFFFFFFFFFFFFFFFFFFFFFFFFFFFFFFFFFFFFFFFF:FFFFFFFFFFFFFFFFFFFFFFFFFFFFFFFFFFFFFFFFFFFFFFFFFFFFFFF:FFFFFFFFFFFFFFFFFFFFFFFFFFFFFFFFFFFFFF:F:F:FF,FF:FFFFFFFFFFFFFFFFFFF,FFFFFF:FF:FFF,::
@A00881:241:HJW2NDRXX:1:2110:8232:20040 1:N:0:CGAGAGAA+GATTGGAG
CGATGTCCTATGGGATGCAGCAGTGGGGAATATTGGGCAATGGGCGCAAGCCTGACCCAGCAACGCCGCGTGAAGGAAGAAGGCTTTCGGGTTGTAAACCTCTTTTACCAGGGACGAAGGACGTGACGGTACCTGGAGAAAAAGCAACGGCTAACTACGTGCCAGCAGCCGCGGTAATACGTAGGTTGCAAGCGTTGTCCGGATTTACTGGGTGTAAAGGGCGTGTAGGCGGAACTGCAAGTCAGATGTG
+
FFFFFFFFFFFFFFFFFFFFFFFFFFFFF:FFFFFFFFFFFFFFFFFFFFFFFFFFFFFFFF:FFFFFFFFFFFFFFFFFFFFFFFFFFFFFFFFFF:FFFFFFF:FFFFFFFFFFFFFFFFFFFFFFFF,FFFFFFFFF:FFFFF:FFFFFFFFFFFFFFFFFF:,,FFFFFF:,,FFFFFFFFFFFFFFFFFFF:FFF:FFFFF:FFFFFFFFFFFF,FF:F::FF::F::,FFFF:FF::,F,:FF:
@A00881:241:HJW2NDRXX:1:2110:1588:20901 1:N:0:CGAGAGAA+GATTGGAG
CGATGTCCTATGGGACGCAGCAGTGGGGAATATTGGGCAATGGGCGCAAGCCTGACACAGCAACGCCGCGTGAAGGAAGAAGGCTTTCGGGTTGTAAACTTCTTTTATGAGGGACGAAGGACGTGACGGTACCTCATGAATAAGCCACGGCTAACTACTGGCCAGAAGCCGCGGTACTACGTAGGTGTCGAGCGTTGTCCGGATTTACTGGGTGTAAAGGGCGCGTAGGCGGTCATGCAAGTCTGATGTG
+
:F,:FF:FFFFFFFF,FFFFFFFFFFFFFFF:FF:,F,F:FF,,:FFFF:F,F:FF,FFF,FFFFFFFFFFF:FF:FFFFFFFFFFFFFF::FFFFF:FFFFFFFFF:F,:FFF,FFFFFFFFFFFFFF:F:FF:,FFFFFFFF:FFFFFFFFF:FFF,,FFFFF,F,F,F:F:FFF:FFF,,FFF:FF,F,FFFFF:F:FFFF:FF,,:FF:F,F,:FFFF:F:FF:FF,:,F,:FF,F,F:,FFF,F:
@A00881:241:HJW2NDRXX:1:2110:3468:21120 1:N:0:CGAGAGAA+GATTGGAG
CGATGTCCTATGGGATGCAGCAGTGGGGAATATTGCACAATGGGGGGAACCCTGATGCAGCGACGCCGCGTGAGTGAGGAAGGTCTTCGGATCGTAAAGCTCTGTCTCGAGGGACGAATAATGACGGTACCTCGGGAGGAAGCCACGGCTAACTACGTGCCAGCAGCCGCGGTAATACGTAGGTGGCGAGCGTTGTCCGGATTTACTGGGTGTAAAGGGCGCGTAGGCGGATTATTATGTCAGATGTGAA
+
FF,FFFF,FFFFFFFFFFFFFFFFFFFF:FFFFFFFFFFFFF:,F:FF:FFFFFFF,FFF,FFFFF:FFFFFFFFFFFFFFFFFFFFFFFFFFFFFFFF,FFF,FFFFFFFFFFFFFFFFFFFFFF,FFFFFFFFFF:,F::FFFF:FFFFF,FFF:F:FFFFFFFFFFFFFFFFFFF:FFFFFFFFFF:FFFFFFFF::::FFFF:FFFF::FFF::F::F:F:::F:FF:F:FF:,FFFF:FFF:F:F
@A00881:241:HJW2NDRXX:1:2110:1551:21277 1:N:0:CGAGAGAA+GATTGGAG
CGATGTCCTACGGGATGCAGCAGTGGGGAATATTGCACAATGGGGGAAACCCTGATGCAGCGACGCCGCGTGAGTGAAGAAGTATTTCGGTATGTAAAGCTCTATCAGCAGGGAAGAAAATGACGGTACCTGAGTAAGAAGCCCCGGCTAACTACGTGCCAGCAGCCGCGGTAATACGTAGGGGGCAAGCGTGATCCGGATTTACTGGGTGTAAAGGGAGCGTAGACGGCAGGGCTAGTCTGAAGTGAAA
+
:F:FFFFFF:FFFFFFFFFFFFFFFFFFF,FFFFFFFFFFFFFFFFFFF:FFFF:FFFFFF:FFFFFFFFFFFFFFFFFFFFF,FFF:FFFFFFFFFFFFFFF:FF:FFFFFFFFFFFFFFFFFFFFF:FFFFFFFFF::FFFFFFFFF:FFFFFFFFFFFF:FF,FFFF::FFFFFF:FFFFFFFFFFFFF,FFFFFF:FFFF,:FFFFFFF,,::FF:::FF,FFF:FF:F:F,,F,:FFFF:F:FFF
@A00881:241:HJW2NDRXX:1:2110:2871:21872 1:N:0:CGAGAGAA+GATTGGAG
CGATGTCCTATGGGATGCACCAGTCGGGAATATTGCACAATGGAGGAAACTCTGATGCAGTGACGCCGCGTATAGGAAGAAGGTCTTTGGATTGTAAACTATTGTCGACAGGGAAGAAAAAAATGACAGTACCTGAGGAGGAAGCTCCGGCAAACTACGTGCCAGCAGCCGCGGTAATACGTAGGGAGCGAGCGTTATCCGGATTTATTGGGTGTAAAGGGCGCGTCGACGGAAATGCAAGTTGGATGTG
+
FFFFFFFFFFFFFFFFFFFFFFFFFFFFFFF:FFFFFFFFFFFFFFFFFFFFFFFFFF:FFFFFFF:FFFFFFFFFFFFFFFFFF:FFFFFFFFFFFFF:FFFFFFFFFFFFFF:FFFFFFFFFFFFFFF:FFFFFFFFFFF:FFF:FFFFFFFFFFFFFFFFFFFFFFFF:FFF:FFFFFFFF:FF:FFFFFFFFFFFFFFFFFFFFFFFFFFFFFFFF:FFF:F,F:FFFFFFFFFFF,FFFFFFF::
@A00881:241:HJW2NDRXX:1:2110:3848:22373 1:N:0:CGAGAGAA+GATTGGAG
CGATGTCCTATGGGACGCAGCAGTGGGGAATATTGCACAATGGGGGAAACCCTGATGCAGCGACGCCGCGTGAGTGAAGAAGTATCTCGGTATGTAAAGCTCTATCAGCAGGGAAGAAGTCAGACGGTACCTGAGTAAGAAGCCCCGGCTAACTACGTGCCAGCAGCCGCGGTAATCCGTAGGGGGCAAGCGTTATCCGGATTTACTGGGTGTAAAGGGAGCGTAGACGGCAAGGCACGTCTGGAGTGAA
+
FF:FFFFFF:FFFFFFFFFFFFFFFFFFF,FFFFFF:FFFFFFFFFFFFF:FFFFFFFFFFFFFFF:FFFFFFFFFFFFFFFFF:FFFFF,F:FFFFFFFF::FFFFFFFFFFFFFFFFFF:FFFFFF,FFFFFFFF,F,FFFFFFFFFFF:FF,F:F:FFFFFFF:FFFFF,F,F,FFF,FFFFF:F:FFFF,F:FFFFFFFFFF,FFF:FF:F::FFF:F:FF:FFFF:F::FFFF,,FF:F::FFF,
@A00881:241:HJW2NDRXX:1:2110:3450:23281 1:N:0:CGAGAGAA+GATTGGAG
CGATGTCCTATGGGATGCACCAGTGAGGAATATTGGACAATGGCCGGAAGGCTGATCCAGCCATGCCGCGTGAGGGAATGAGGTCCTATGGATTGTAAACCTCTTTTCACGCAGGGCAATAAGGTCCACGAGGTGGACCGACGAGAGTATGCGTGGAATAAGCATCGGCTAACTCCGTGCCAGCAGCCGCGGTAATACGGAGGATGCGAGCGTTGTCCGGATTTATTGGGTTTAAAGGGTGCGTAGGCGG
+
FFFFFFFFFFFFFFFFFFFFF:FFFFFFFFFFFFFFFFFFFFFFFFFFFFFFFFFFFFFFFFFFFFFFFFFFFFFFFFFFFFFFFFFFFFFFFFFFFFFFFFFFFFFF:FFFFFFFFF,FFFFFFFFFFFFFFFFFFFFFFFFFFFFFFFFFFFFFFFFFFFFFFFFFFFFFFFFFFFFFFFF:FFFFFFFFF:FFFFFFFFFFFFFFFFF:FFFFF:FFF:FFF,FFF:FFFFFFFFF:FFFFF:FFF:
@A00881:241:HJW2NDRXX:1:2110:2311:23312 1:N:0:CGAGAGAA+GATTGGAG
CGATGTCCTATGGGATGCAGCAGTGGGGAATATTGCACAATGGGCGCAAGCCTGATGCAGCAACGCCGCGTGAAGGACGACGTATTTCGGTATGTAAACTTCTATCAGCAGGGAAGAAATAGACGGTACCTGAGTAAGAAGCCCCGGCTAACTACGTGCCAGCAGCCGCGGTAATACGTAGGGGGCAAGCGTTATCCGGATTTACTGGGTGTAAAGGGAGCGCAGGCGGCAGAGCAAGTCAGAAGTGAAA
+
FFFFFFFFFFFFFFFFFFFFFFFFFFFFFFFFFFFFFFFFFFFFFFFFFFFFFFFFFFFFFFFFFFFFFFFFFFFFFFFFFFFFFFFFFFFFFFFFFFFFFFFFFFFFFFFFFFFFFFFFFFFFFFFFFF:FFFFFFFFFFFFFFFFFF:FFFFFFFFFF,FFFFFFFFFFF,FFFFFFFFFFFFFFFFFFFF:FFFFFFFFF:FFFFFFFFF,,F:FFFFFFFFFFFFF::F:FFFFFF:FFFFF::F:
@A00881:241:HJW2NDRXX:1:2110:6415:23782 1:N:0:CGAGAGAA+GATTGGAG
CGATGTCCTACGGGACGCAGCAGTGGGGAATATTGGGCAATGGGCGAAAGCCTGACCCAGCAACGCCGCGTGAGGGAAGAAGGGTTTCGGCTTGTAAACCTCTGTCCTATGGGACGAAGGGAGCGACGGTACCATAGGAGGAAGCCCCGGCTAACTACGTGCCAGCAGCCGCGGTAATACGTAGGGGGCGAGCGGTGTCCGGAATGAGTGGGCGTCAAGGGCGCGTAGGCGGCCTGCTAAGTCAGTGGTG
+
FFFFFFFFFFFFFFFFFFFFFFFFFFFFFFFF:FFFFF:FFFFFFFFFFFFFFFFFFFFFFFFFFFFFFFFF:FFFFFFFFFFFFFFFFFF,FF:FFFFFFFFFFFFFFFFFFFFFFFFFFFFFFFFFFFF:,F,FFFFF,:FFFF:FFFFF,,FFFFFFFFFFFF:FFFFFFFF,F:FF:F:FFFF,:F:FFFF,FF:FFF::FF,,,FFF::F,:FFF:FF:F:FFFFF:F:FF,FF,:FF,F,:F,:
@A00881:241:HJW2NDRXX:1:2110:3179:25003 1:N:0:CGAGAGAA+GATTGGAG
CGATGTCCTATGGGAGGCAGCAGTGGGGAATATTGGTCAATGGGGGAAACCCTGAACCAGCAACGCCGCGTGAAGGAAGAAGGCTTTCGGGTTGTAAACTTCTTTTACCAGGGACGATAGTGACGGTACCTGGTGAATAAGCTCCGGCTAACTACGTGCCAGCAGCCGCGGTAATACGTAGGGAGCGAGCGTTCTCCGGATTTACTGGGTGTAAAGGGCGCGTAGGCGGGCCGACAAGTCAGATGTGAAA
+
FFFFFFFFFFFFFFFFFFFFFFFFFFFFFFFFFFFFFFFFFFFFFFFFFFFFFFFFFFFFFFFFFFFFFFFFFFFFF,FFFFFFFFFFFFFFFFFF:FFFFFFFFFFFFFFFFFFFF:,FFFFF:FF:FFFFFFFF,FFFFFFFFFFFFF:FFFFF:FFFFFFFFFFF:FFF:FFFFFFFFFFFFFF::FFFF,FFFFF:FFF:FF:F:FFFFFFFFFFFF:F:::::FFFF:FF,FFF::FF,F:::F:
@A00881:241:HJW2NDRXX:1:2110:2428:26522 1:N:0:CGAGAGAA+GATTGGAG
CGATGTCCTATGGGAGGCAGCAGTGGGGGATATTGCACAATGGGGGAAACCCTGATGCAGCGACGCCGCGTGAGTGAAGAAGTATTTCGGTCTGTAAAGCTCTATCAGCAGGGAAGAACGAGACGGTACCTGAGTAAGAAGCCCCGGCTAACTACGTGCCAGCAGCCGCGGTCATACGTAGGGGGCAAGCGTTATCCGGATTTACTGGGTGTCATGGGAGCGTAGACGGCGCTGCAAGTCTGAGGTGAAA
+
FF,,FFFFFF:FFFFFFFFFF:FFFFFFFFFFFFFFFFFFFFFFFFFFFFFFFFFFFFFFFFFFF:F:FF,F,:FF:F:FFFFFFFFFFFF,FFFF:FFFFFF:FFFFF,FF,,FFFF,FFFFFFFFF::,FFFFFFFFFF,FFF,FF::F,FFFFFF,:FFFFFFFFFFF::FFF:FFFFF,FFFF:FFFFFF:FF,:::F:,F,,FF,:F,FFF:FFFFFFFFFF:::::F::FFF:F:FF,F:F,:F
@A00881:241:HJW2NDRXX:1:2110:4309:28620 1:N:0:CGAGAGAA+GATTGGAG
CGATGTCCTATGGGGTGCAGCAGTGGGGGATCTTGCGCAATGGGGGGAACCCTGACGCAGCAACGCCGCGTGAAGGAAGAAGGTTTTCGGATTGTAAACTTCTTTTATTAAGGACGAAGGAATGACGGTACTTAATGAATAAGCTCCGGCTAACTACGTGCCAGCAGCCGCGGTAATACGTAGGGAGCAAGCGTTGTCCGGAATTACTGGGTGTAAAGGGTGCGTAGGCGGCTCAACAAGTCAGATGTGA
+
FFFFFFFFFFFFFFFFFFFFFFFFFFFFF:F,FFFFFFFFFFFFFFFFFFFFFFFFFFFFFFFFFFFFFFFFFFFFFFFFFFFFFFFFFFFFFFFFFFFFFFFFFFFFFFFFFFFFFFFF:FFFFFFFFFFFFFFFFFFFFFFFFFFFFFF,FFFFFFFFFFFFFFFFFFFFFF,FF:FFFFFF:FFFFFFFF:FFFF:FFFFFFF:FFFFFF,F:FF:FFFFF,F:FFFFFF,FFFF,F:FF,:FFFF,
@A00881:241:HJW2NDRXX:1:2110:4797:32127 1:N:0:CGAGAGAA+GATTGGAG
CGATGTCCTATGGGAGGCAGCAGTGAGGAATATTGGTCAATGGGCGGGAGCCTGAACCAGCCAAGTCGCGTGAGGGAAGACGGCCTTATGGGTTGTAAACCCCTTTCAGATGAGAGTAAAGGGTGCTACGCGTAGCACATTGCAAGTATCATCAGAAGAAGCATCGGCTAATTCCGTGCCAGCAGCCGCGGTAATACGGAAGATGCGAGCGTTATCCGGATTTATGGGGTTTATAGGGTGCGTAGGCGCT
+
,F,:FFFFF,:FFFFF:FFFFFFFFFFFFFFFFFFFFFFFFFFFFFFFF:FFFFFFFFF,FFF:F,FFFFFFFF:F:FFFFFFF:FFF:FFFFFFF,FFFFF::FFFF:F,FFFFF:F,FFFFFF,FFFFF,:F::FFFF,FFFFFF:,FFFFF:FFF,:F:FF,F,FF:F:F:F::FF,:FF,FFFFFF:FFFFFFF:F:,FF:FF:FFFFFFFF,:FF,:,FF,FFF::FF:FFFFF:FFF:FFF::F
@A00881:241:HJW2NDRXX:1:2110:1669:36354 1:N:0:CGAGAGAA+GATTGGAG
CGATGTCCTATGGGGTGCAGCAGTGGGGAATATTGGGCAATGGGCGCAAGCCTGACCCAGCAACGCCGCGTGAAGGAAGAAGGCTTTCGGGTTGTAAACTTCTTTTATCAAGGACGAAGAAAGTGACGGTACTTGATGAATAAGCCACGGCTAACTACGTGCCAGCAGCCGCGGTAATACGTAGGTGGCGAGCGTTGTTCGGATTTACTGGGTGTAAAGGGCGCGCAGGCGGGATGGCAAGTCAGATGTG
+
FFFFFFFF:FFFFFFFFFFFFFFFFFFFF:FFFFFFFFFFFFFFFFFFFFFFFFFFFFFFFFFFFFFFFFFFFFFFFFFFFFFFFFFFFFFFFFFFFFFF:FFFFFFFFFFFFFFFFFFFFFF:FFFFFFFFFFF,FF:FFFF:,FFF:FFFFFFFFFF:F:FFFFFFF,FFFFFFFFFF:F,FFFFFFFFFFFFFFFFFFFFFFFFFFFF::FFFFF,FF,:FFFFFFFFFFFFFFFF,FFFFF:F:::
@A00881:241:HJW2NDRXX:1:2111:1271:5321 1:N:0:CGAGAGAA+GATTGGAG
CGATGTCCTACGGGAGGCAGCAGTCGGGAATATTGCGCAATGGAGGAAACTCTGACGCAGTGACGCCGCGTGCAGGAAGAAGGTCTTCGGATTGTAAACTGATTTAGATAGGGAAGAAGACAGACAGTACCTATATAATAAGCTCCGGCTAACTCCGTGCCAGCAGCCGCGGTACTACGTAGGGAGCGAGCGTTATCCGGATTTACTGGGTGTCAAGGGCGCGTAGGCGGGCCGACAAGTCAGATGTGAA
+
:FFFFFFFFFFFFFFFFFFFFFFFFFFFF:F:,FFFFFFFFFFFFFFFFFFFFF:FFFFFFFFFFFFFFFFFFFFFFFFF,FFFFFFFFFF,FFFFFFFFFF,:FFFFFFFFFFFFFFF,,,F:,FFFFFFF:F,,FFF,F:F:F,FFFFFFFF,FFFFFFFFF,F:FF::F,:,FF:FFFFFFF:FF:FFF,,FFFFF:,,:FFF,:FF,FF,F,F::FFF:F:FF:F:::FF,,,F::FF::,:,F,:
@A00881:241:HJW2NDRXX:1:2111:1904:9737 1:N:0:CGAGAGAA+GATTGGAG
CGATGTCCTACGGGGTGCAGCAGTGAGGAATATTGGTCAATGGGCGCGAGCCTGAACCAGCCAAGTAGCGTGAAGGAAGACGGCCCTACGGGTTGTAAACTTCTTTTATACGGGAATAAGAACGTCCACGAGTGGATGCGTGCATGTACCGTATGAATAAGCATCGGCTAACTCCGTGCCAGCAGCCGCGGTAATACGGAGGATGCGAGCGTTATCCGGATTTATTGGGTTTAAAGGGCGCGTAGACGGG
+
FFFFFFFFFFFFFFFFFFFFFFFFFFFFFFFFFFFFFFFFFFFFFFFFFFFFFFFFFFFFFFFFFFFFFFFFFFFF:FFFFFFFFFFFFFFFF:FFFFFFFFFFFFF:FFFFFFF,FFFFF:FFFFFFFFFFFFFFFFFFFFFFFFFFFFFFFFFF,FFFF:FFFFF:FFFFFFFFFFFFFFFFFFFFFFF::FFFFFFF:::FFF:FFFFFFFFFF::FFFFFFFF,::,F:F::FF:F:FF::::FFF
@A00881:241:HJW2NDRXX:1:2111:1723:15342 1:N:0:CGAGAGAA+GATTGGAG
CGATGTCCTATGGGATGCAGCAGTGGGGAATATTGCACAATGGGGGGAACCCTGATGCAGCGACGCCGCGTGGGTGAAGAAGTATTTCGGTATGTAAAGCCCTATCAGCAGGGAAGAAGATGACGGTACCTGAGTAAGAAGCCCCGGCTAACTACGTGCCAGCAGCCGCGGTCATACGTAGGGGGCGAGCGTTATCCGGATTTACTGGGTGTACAGGGAGCGTAGACGGCTTAGCAAGTCTGGAGTGAAA
+
,FF:FFFFFFFFFFFFFFFFFFFFFFFFFFFFFFFFFFFFFFFFFFFFFFFFFFFFFFFFFFFFFFFFFFFFFFFFF,FFFFFF,FFFF:,FFFFFFF:F:F:FFFF:FFFFFFF:FF:FFFFFFF:FFFFF,FFFFFFF:::FFFF::F::FFFFFFFF:F:FFFFFF:::,:FFFFFF:FFFFF::FF::,FF:FF::FFFFFF:FFFFFF,,,FFF:FFF:,::,,FFFF:FFFFF::,:FFF:::F
@A00881:241:HJW2NDRXX:1:2111:1271:15624 1:N:0:CGAGAGAA+GATTGGAG
CGATGTCCTATGGGGTGCAGCAGTGAGGAATATTGGTCAATGGACGGAAGTCTGAACCAGCCATGCCGCGTGCAGGAAGACGGCTCTATGAGTTGTAAACTGCTTTTGTACGAGGGTAAACGCAGGTACGCGTACCTGTTTGAAAGTATCGTACGAATAAGGATCGGCTAACTCCGTGCCAGCAGCCGCGGTAATACGGAGGATTCACGCGTGATCCGGATTTATTGGGTTTAAAGGGTGCGTCGGCGGT
+
,F:FFFF::FFFFFFFFFFFFFFFFFFFFFFFFFFFF:FFFFFFFFFFFFFFFFFFFF,FFFFFFFFFFFFFFFFFFFFFFFFF:FF:F:FFFFFFFF,F:FFFFFFFFFFFFFFFFF,FF:FFFFFFFFFF,FF,:FFFFFF,::FFFFFFF,FFFFFFF:FFFFFFF,::FFFF:FF,FFFFFF:::FFFFF,:FFFF::FFFF:,FF:F,FFFF:FFF,FFFFFFFF,,FF,F:F,F:FF,,:F:FF
@A00881:241:HJW2NDRXX:1:2111:1561:25269 1:N:0:CGAGAGAA+GATTGGAG
CGATGTCCTATGGGGCGCAGCAGTGAGGAATATTGGACAATGGATGGAAATCTGATCCAGCCATGCCGCGTGCAGGAAGGCGGTCCTATGGATTGTAAACTGCTTTTGTACGGGAGCAATAATTTCTACGGGATAGGGAGATGAGAGTACCGTACGAATCAGCATCGGCTAACTCCGTGCCAGCAGCCGCGGTAATACGGAGGATGCGAGCGTTCTCCGGATTTATTGGGTTTAAAGGGTGCGTAGGCTG
+
,F:FFFFFFFF:FFFFFFFFFF:FFFFFFFFFFFFFFFFFFFFFFFFFFFFF:FFFFFFFFFFFFFFFFFFFF:FFFFFFFF:FFF:FFFFFFFFFFFFFFFF,F,FFFFFFFFFFFF,FF:FFFFF:F:FFFFFFFFFF:FF::FF:::FFF::,:,FF::F:F:,:::,:FFFF::FFFFFFFFF,:FFF::FF::F:::FFFF::FFF,,FFF:F:FF,FFFF:FFFF,:,:,:,::FF:FF:FF::
@A00881:241:HJW2NDRXX:1:2111:3775:27414 1:N:0:CGAGAGAA+GATTGGAG
CGATGTCCTACGGGGCGCAGCAGTGGGGAATATTGGGCAATGGGCGCTAGCCTGACCCAGCAACGCCGCGTGAAGGAAGAAGGCTTTCGGGTTGTAAACTTCTTTTATGAGGGACGACGGACGTGACGGTACCTCATGAATAAGCCACGGCTAACTACGTGCCAGCAGCCGCGGTAATACGTAGGTGGCAAGCGTTGTCCGGATTTACTGGGTGTAAAGGGCGCGTAGGCGGGCATGCAAGTCAGATGTG
+
FFFFFFFFFFFFFFFFFF:FFFF:FFFFFFF:FFFFF:FFFFFFFFF,FFFFFF:FFFFFFFFFFFFFFFFFFFFFFFFFFFFF,:FFFFFFFFFFFFFFFFF:F:,:FFFFFFFFF,FFF:FFFFF:FFF:FFF,FF:FFFFFF,F:FFF:FFFFFFFFFF,,FFF:FF:FFFF:FFF:F,FFFFFFFFFFFF,:FF:FFFF,:FF,FFFFFF,FFF:FFF:F:FF:FF::::FF:F,F:,:F:F::FF
@A00881:241:HJW2NDRXX:1:2111:2663:28369 1:N:0:CGAGAGAA+GATTGGAG
CGATGTCCTACGGGATGCAGCAGTGAGGAATATTGGACAATGGCCGGAAGGCTGATCCAGCCATGCCGCGTGAGGGACTGAGGTCCTATGGATTGTAAACCTCTTTTCACGCAGGGCAATAAGGTCCACGAGGTGGACCGACGAGAGTATGCGTGGAATAAGCATCGGCTAACTCCGTGCCAGCAGCCGCGGTACTACGGAGGATGCGAGCGTGGTCCGGATGTATTGGGTTTAAAGGGTGCGTCGGCGG
+
FFFFFFFFFFFFFFFFFFFFFFFFFF:FFFFFFFFFFFFFFFFFFFFF:FFFFFFFFF:FFFFFFFFFFFFFFFFFF,FFFFFFFF,FFFFFFFFF:F:FFFFFFFFF:FFFFFFFFF,:FFFFFFFFFFFFFFFFFFFFF:FFFFFFFFFFFFFFF:,F::FFFFF:::FF:FFFFF:FFFFF:FFFFFF:FFF:FFFFF:FF,::F:FF:F,FFFFFF,:,::,F:::FFF,:FF:FFFF:F,FF:::
@A00881:241:HJW2NDRXX:1:2111:1615:29716 1:N:0:CGAGAGAA+GATTGGAG
CGATGTCCTATGGGGGGCAGCAGTGGGGAATATTGCACAATGGGGGAAACCCTGATGCAGCGACGCCGCGTGAAGGAAGAAGTATCTCGGTATGTAAACTTCTATCAGCAGGGAAGAAAATGACGGTACCTGACTAAGAAGCCCCGGCTAACTACGTGCCAGCAGCCGCGGTAATACGTAGGGGGCAAGCGTTATCCGGATTTACTGGGTGTAAAGGGAGCGTAGACGGAAGAGCAAGTCTGATGTGAAA
+
FFFFFFFFFFFFFFFFFFFFFFFFFFFFFFFFFFFFFFFFFFFFFFFFFFFFFFFFFFFFFFFFFFFFFFFFFFFFFFFFFFFFFFFFFFFFFFFFFFFFFFFFFFFFFFFFFFFF:FFFFFFFFFFFFFFFFFFFFFFFF:FFFFFFFF:FFFFFFFFFFFFF:FFFFFFFFFFFFFFFFFFFFFFFFFFFFFFFFFFFFFFF:FFFFFFF,FFFFFFFF:FF:F:FFFFF,:F:FFF,FFF,FFF:FF
@A00881:241:HJW2NDRXX:1:2111:3839:32503 1:N:0:CGAGAGAA+GATTGGAG
CGATGTCCTACGGGATGCAGCAGTGGGGAATATTGGGCAATGGAGGGAACTCTGACCCAGCAACGCCGCGTGAAGGAAGAAGGTTTTCGGATTGTAAACTTCTGTTGTGAGGGACGAAGAATGACGGTACCTTACAAGGAAGCCCCGGCTAACTACGTGCCAGCAGCCGCGGTAATACGTAGGGGGCGAGCGTTGTCCGGAATGACTGGGCGTAAAGGGAGTGTAGGCGGCATCGCAAGTTAAGTGTGAA
+
:F:FFFFFFFFFFF:FFFFFFFFFFFFFFFFF:FFFFFFFFFFFFF:FFFFFFFFFFFFFFFFFFFFFFFFFFFFFFFFFFFFFFFFFFFFFFFFFFFFFFFFFFFFF:FF:FFFFF:FFFFF:FFFFFFFFFFFFFFFFFF:FFFFFFF::F:FFFFFFFF:FFFFFFFFFFFFFFFFFFFFFFFFFFFFFFFFFFFFF:,FFFF:FFFF:FF,F:FFFFFFFF:FFFFFF:F,:,,:FFFF:FF:FF:
@A00881:241:HJW2NDRXX:1:2111:3441:32690 1:N:0:CGAGAGAA+GATTGGAG
CGATGTCCTATGGGAGGCAGCAGTGGGGAATATTGGGCAATGGGCGCAAGCCTGACCCAGCAACGCCGCGTGAAGGAAGAAGGCTTTCGGGTTGTAAACTTCTTTTATGAGGGACGAAGAGAGTGACGGTACCTTAGGAGGAAGCCCCGGCTAACTACGTGCCAGCAGCCGCGGTAATACGTAGGGGGCGAGCGTTGTCCGGAATGATTGGGCGTAAAGGGCGCGTCGGCGGCCAGTTAAGTCAGGGGTG
+
FFFFFFFFFFFFFFFFFFFFFFFFFFFFFFFFFFFFFFFFFFFFFFFFFFFFFFFFFFFFFFFFFFFFFFFFFFFFFFFFFFFFFFFFFFFFFFFFFFFFFFFFFFFFFFFFFFFFFFFFFFFFFFF:FFF:FFFFFFFFFF:FFFFFFFFF::FFFFFFFFFFFFFFFFFFFF:F,FFFFFFFFF,F:FFFFFFFFFF:F::,FF:FFFFFFFFFFFFFFFFFFF,::,:FF:::FFFFFFFFF:F:FF
@A00881:241:HJW2NDRXX:1:2111:1904:33098 1:N:0:CGAGAGAA+GATTGGAG
CGATGTCCTATGGGAGGCAGCAGTGGGGGATATTGCACAATGGGGGAAACCCTGATGCAGCGACGCCGCGTGAGTGAAGAAGTATTTCGGTATGTAAAGCTCTATCAGCAGGGAAGAAGATGACGGTACCTGAGTAAGAAGCCCCGGCTAACTACGTGCCAGCAGCCGCGGTAATACGTAGGGGGCAAGCGTTATCCGGATTTACTGGGTGTAAAGGGCGTGTAGGCGGGATTGCAAGTCAGAGGTGAAA
+
FFFFFFFFFFFFFFFFFFFFFFFFFFFFFFFFFFFFFFFFFFFFFFFFFFFFFFFFFFFFFFFFFFFFFFFFFFFFF:FFFFF:FFFFFF:FFFFFFFFFFFFFFFFFFFFFFFFFFFFFFF:FFFF:FFFF:FFFFF:FFF:FFFFFFFFF,F:FFFFFF:FFFFFFF:FF,FFFFFFFFFFFFFF,FFFFFFF:FF,FF:FFF:FF:,FFF:FFFF:F::FF,FF:FF,:F::FF:FFF:F,FFFF::
@A00881:241:HJW2NDRXX:1:2111:1759:34131 1:N:0:CGAGAGAA+GATTGGAG
CGATGTCCTATGGGATGCAGCAGTGGGGAATATTGGGCAATGGAGGCAACTCTGACCCAGCAACGCCGCGTGAATGAAGAAGGCCTTCGGGTTGTAAAGTTCTTTAATTGGGGACGAAGAAAGTGACTGTACCCAAAGAATAAGCCACGGCTAACTACTTGCCAGCAGCCGCGGTAATACGTAGTTGGCAACCGTTGTCCGGAATGAATGGGCGTAAAGGGAGCGTAGGCGGCGCACCCAGTTAGGAGTG
+
FF::FF:F:FFFFFFFFFF::F,F,FFFFFFFFF,:F:FFF::FFF,FF:F:FFFFFFFFFFFF,FFFFF,FF:F,:FF,FFF:FFFFFFFFFFFFFFFFFFF:,:FFFF,,FFFF:FFF,F:F::F,FF:FFFF::::F:FF,::F::F:,FF,FFF,,F,FFFFFF:::F::FF,FF:FF:F,FF:FFF,F,FF,FF:F:,,F,,,:,F,,,,F:::FF:F,,F,:FFFF,,FF,,:FF,F,:FFF,F
@A00881:241:HJW2NDRXX:1:2111:13557:37027 1:N:0:CGAGAGAA+GATTGGAG
CGATGTCCTATGGGAGGCACCAGTGGGGAATATTGGGCAANGGNCGANAGCCTGANCCAGCANCGCNGCGTGAAGGAAGAAGGCTTTCGGGNTGTAAACTTCTTTTATGAGGGACGAAGGACGTGACGGTACCTCATGAATAAGCCACGGCTAACTACGTGCCAGCAGCCGCGGTAATACGTAGGTGGCGAGCGTTGTCCGGATTTACTGGGTGTAAAGGGCGCGTAGGCGGGCATGCAAGTCAGATGTG
+
:F,FFFFFF,:FFFFFFFFFFFFFFFFFFFFFFFFFF,:F#FF#FFF#FFFFFFF#FFFFFF#FFF#FFFFFFF:FF:F::FFFFFFFFF,#F:FFF:FFFFFFF:FFFFFFFFFFFFFF:FFFFFF::FFFFFFFFFFF:FF,F,FFFFFF,FFFFF,FFFFFFFFFFFFF::F::FFFF,:FF:FFFFFFF:F::F:F,,FFFFFFFFF:FF:F:,FFF,FFFF,,,FFF::FFFFFFFFF:F:FFF:
@A00881:241:HJW2NDRXX:1:2112:1506:2315 1:N:0:CGAGAGAA+GATTGGAG
CGATGTACTACGGGATGCAGCAGTGGGGAATATTGGGCAATGGGGGCAACCCTGACCCAGCGACGCCGCGTGGGTGAAGAATTCCTTCGGGATGTAAAACCGTGTTGTGTGGGAAGATAAAAGAGGGTACCACACGAGAAAGCCCCGGCAAACTACGTGCCAGCAGCCGCTGTTATACGTAGGGGGCGTGCGTTGTTCGGAATTCCTGAGCGTAAAGCGCACGCAGGCGGTACGTTATGTGTGATGTCAA
+
FF:F,:,:F,FF,F,F,F:,FFF,F,FFF:FFFFF:F,FFFFFF,FFFF:FFF:FFF:F,,FFFFFF,:FFFFF,FFFFFF,FFFFF,FF:FFF,:F,FFF,FFF:F,,FFFF:FFF:FF,,F:,:,FFFFFF:FFF:F:F:FF,F,,FF::,F,:FFFFFFFF:F,FF:,:F,::F,FF,FF,:F:,,F,F,:,F,FF:,F,:FFF:,::,FFFFFF::F:F,,F,F:,F::,::,,,F:,F,FFF,FF
@A00881:241:HJW2NDRXX:1:2112:1199:3067 1:N:0:CGAGAGAA+GATTGGAG
CGATGTCCTACGGGGTGCAGCAGTGAGGAATATTGGGCAATGGAGGCAACTCTGACCCAGCAACGCCGCGTGAGCGATGAAGGTCTTCGGATTGTAAAGCTCTTTAAGTGGGGACGAAGAAAGTGACTGTACCCACAGAATAAGCCTCGGCTAACTACGTGCCAGCAGCCGCGGTAATACGTAGGAGGCAAGCGTTATCCGGAATGACTGGGCGTAAAGGGTGCGTAGGTGGTTTGGCAAGTTGGTAGCG
+
:F:FFFFFFFFFFFF:FFFFFFFFFFFFFFFFF:FFFFFFF:FFFFFF:FFFFFFFFFFFFFFFFFFFFFFF:FFF:FFFFFFFF:FFFFFFFFFFF:FFFFFFFFFFFFFFFFFFFFFFFF:FFFFFFFFFFF,FFFFFFFFFFFFFFFFFFFF:FFFFF:FF:FF:FF:F::FF,::FFFFFF:::FF::::F:,:FF:F:,F:F::FFF,:,FFFF:,,:F:F:F:,::::,,F:F:,FF:::FFF,
@A00881:241:HJW2NDRXX:1:2112:4218:3286 1:N:0:CGAGAGAA+GATTGGAG
CGATGTCCTATGGGACGCAGCAGTCGGGAATATTGCGCAATGGAGGAAACTCTGACGCAGTGACGCCGCGTGCAGGAAGAAGGTTTTCGGATTGTAAACTGCTTTAGACAGGGAAGAGAAAGGACAGTACCTGTAGAATAAGCTCCGGCTAACTACGTGCCAGCAGCCGCGGTACTACGTAGGGAGCACGCGTTATCCGGATGTATTGGGGGTAAAGGGTGCGTAGACGGGAAGTCAAGTTGGTTGTGAA
+
FF,FFFFFFFFFFFFFFFFFFFFFFFFFF:FF,FFFFFFFFFFFFFF:,FFFFFFFFFFFFFFFFFFFFFFFFFFFFFFF:FFF:FFFFFFFFFF:,FFFFFF:FFFF:FFFFFFFF:FF:FFFFFFF,FFFFFFFF:FFFFFFFFFFFFFFFFFFFFFFFFFF:FFFFF:FFF,FF:FF:FFFFFFF,F:F,F,FFFFFF:,FF:,:F:,FF:F,FFFFFF:FFF::F,:F:F:FF:F,FFF:,FFF,F
@A00881:241:HJW2NDRXX:1:2112:1488:7294 1:N:0:CGAGAGAA+GATTGGAG
CGATGTCCTATGGGGTGCACCAGTGAGGAATATTGGTCAATGGGCGGGAGCCTGAACCAGCCAAGCCGCGTGAGGGAAGAAGGCCCTATGGGTCGTAAACCTCTTTTGTCAGGGAACAAAAGCGAGTATGTATACTTGTCTGAGTGTACCTGAAGAAAAAGCATCGGCTAACTCCGTGCCAGCAGCCGCGGTAATACGGAGGATGCGAGCGTTCTCCGGATTTATTGGGTTTAAAGGGTGCGTAGGCGGC
+
FFFFFFFFF:FFFFFFFFFFFFFFFFFFFFFFFFFFFFFFFFFFFFFFFFFFFFFFFF:FFFFFFFFFFFFFFFFFFFFFFFFFFFFFFFFFFFFFFF,FFFFFFFFFFFFFFF:FFFF:FFF:FFFFFFFFFFFFF:FFFFFFFFFFFFFF,:FF::FFF::FF:FFFF:F:FFFFFFFFFFFFFF:FFFF:FFFFFFFFFF:FF:FFFFFF,FFFFF:FFF:,FFF:F:FF,FFFF::FFFF::,:F:
@A00881:241:HJW2NDRXX:1:2112:1434:13244 1:N:0:CGAGAGAA+GATTGGAG
CGATGTCCTATGGGGTGCAGCAGTGGGGGATATTGCACAATGGGGGAAACCCTGATGCAGCGACGCCGCGTGAGTGAAGAAGTATTTCGGTATGTAAAGCTCTATCAGCAGGGAAGAAAGAAGACGGTACCTGACTAAGAAGCCCCGGCTAACTACGTGCCAGCAGCCGCGGTAATACGTAGGGGGCAAGCGTTATCCGGATTTACTGGGTGTAAAGGGAGCGTAGACGGCAGGGCAAGTCTGAATTGAA
+
:F,F:F,,FFFFF:FF::FF,FFFFF:FFFFF:FFFFF:FFFFFFFFFFFFFFFFFF,FFFFFFFFFFFFFFFF:FFFF::FFF:FFFFFFFFFFFFF::::FF:FF::FFFFFFFFFFFF:FF:FFF::FF::F:FFFF:,FF,:F::FFF:FF:FF::FFF::FFF,FF,F,:FFFFF:::F,F:,FFF:FF::::F,F:F,FFF,,:F:FF:,:F:,FFF,F,:::F::F:::,FFF::F:,,FF,:
@A00881:241:HJW2NDRXX:1:2112:4806:13667 1:N:0:CGAGAGAA+GATTGGAG
CGATGTCCTACGGGGTGCAGCAGTTAGGAATATTGGGCAATGGAGGAAACTCTGACCCAGCAACGCCGCGTGAAGGATGAAGGTTTTCGGATTGTAAACTTCTGATCTGAGGGAAAAAGAAAGTGATGGTACCTCAGGAGAAAGCCACGGCTAACTACGTGCCAGCAGCCGCGGTAATACGTAGGTGGCGAGCGTTGTCCGGAATAACTGGGCGGAAAGGGAGCGTAGGTTGCGATTTAAGTTAGATGTG
+
FF,:FFFFFFFFFFFFFFFFFF:FFFFFFFFFFFFFFFF:FFFFFFFFFFFFFFFFFFFFFFFFFFFFFFFFFFFFFFFFFFFFFFFFFFFFFFFFFFFFF:FFFFFFFFFFFFFFFFFFFFFFFF:FFFFFFFFFFFFFFFFFFFFFFFFF,FFFFFFFFFF,FFFFFFFFFFF,,FFFFF:F:FF:FFFF::FFFFFF:FF:FFFFFFFFF:,:FFFFF,:F:F,FFFFFF:,FFF::F:F,FFFFFF
@A00881:241:HJW2NDRXX:1:2112:5367:17613 1:N:0:CGAGAGAA+GATTGGAG
CGATGTCCTATGGGATGCAGCAGTGGGGAATATTGGTCAATGGGGGGAACCCTGAACCAGCAACGCCGCGTGAAGGAAGAAGGCTTTCGGGTTGTAAACTTCTTTTACCGGGGACGATAGTGACGGTACCTGGTGACTAAGCTCCGGCTAACTACGTGCCAGCAGCCGCGGTAATACGTAGGGAGCGAGCGTTATCCGGATTTCCTGGGTGTAAAGGGCGCGTAGGCGGTCCGACACGTCAGATGTGAAA
+
,F::FFFFFFFFF:FFFFFFFFFFFFFFFFFFFFFFFFFF,FFFFFFF:FF:FFFFFFFFFFF::FFFF::FFF:FF:FFFFFFFFF:F,F,FFFFFFF:FFFF::FFFFFFFF,FFFFFF:FFF,F:FF:FF:F:,FFFF,:FFFF:F::FF::FFF,FF:,,:::FF,:F,::FFFFF:FF:FFFFFFFFFFF:,FFF:FF,FFF,:::FFFF::FF,FFF:FFFF:,:FFF:F::FFF,::F::::,
@A00881:241:HJW2NDRXX:1:2112:1461:17895 1:N:0:CGAGAGAA+GATTGGAG
CGATGTCCTATGGGAGGCAGCAGTGGGGAATATTGCACAATGGGGGGAACCCTGATGCAGCGACGCCGCGTGAGCGATGAAGTATTTCGGTATGTAAAGCTCTATCAGCAGGGAAGAAAATGACGGTACCTGACTAAGAAGCTCCGGCTAACTATGTGCCAGCAGCCGCGGTAATACATAGGGAGCAAGCGTTGTCCGGATTTACTGGGTGTAAAGGGTGCGTAGGCGGCATTGCAAGTCAGATGTGAAA
+
FFFFFFFFFFFFFFFFFFFFFFFFFFFFFFFFFFFFFFFFFFFFFFFFFFFFFFFFFFFFFFFFFFFFFF:FFFFFFFF:FFFFFFFFFFFFFFFFFFFFFFFFFFFFFFFFFFFF:FFFFF:FFFFFFFFFFF::FF:FFFFFFFFFFF:FFFFF:FFFF:FFFFFFFF:FFFF:FF:FFFFFFFFFFFFFFF:FFF:FFFF:F:FFFFFFFF:F,FFFFFFF:FF:F:FFFFF:FF:FFF,,FFFFF:
@A00881:241:HJW2NDRXX:1:2112:2727:20400 1:N:0:CGAGAGAA+GATTGGAG
CGATGTCCTACGGGGGGCACCAGTGGGGAATATTGCACAATGGGGGAAACCCTGATGCAGCGACGCCGCGTGGGTGAAGAAGTATTTCGGTATGTAAAGCCCTATCAGCAGGGAAGAGGATGACGGTACCTGCAGAAGAAGCCCCGGCTAACTACGTGCCAGCAGCCGCGGTAATACGTAGGGGGCGAGCGTTATCCGGATTTACTGGGTGTAAAGGGAGCGTAGACGGCGAGGCAAGTCTGGAGTGAAA
+
FFF:FFFFFFFFFFFFFFFFFFF:FFFFFFFFFFFFFFFFFFFFFFFFFFFFFFFFFFFFFFFFFFFFFFFFFFFFFFFFFFFFFFFFFFFFFFFFFFFFFFFFFFFFFFFFFFFFFFFFFFFFFFFFFFFFFFFFF:FFFFFFFFFFFFFFFFFFFFFFFFFFFFFFFFF:FFFFFFFFFFFFFFFFFFFFFFFFFFFFFFFFFF::F,FFFF,:FFFFFFFF::F:FFFF:FFF,FFFFFFFFFFFFF
@A00881:241:HJW2NDRXX:1:2112:3070:36652 1:N:0:CGAGAGAA+GATTGGAG
CGATGTCCTACGGGGCGCAGCAGTGAGGAATATTGGTCAATGGGCGGGAGCCTGAACCAGCCAAGTCGCGTGAGGGAAGACGGCCTTATGGGTTGTAAACCTCTTTCAGATGAGAGTAAAGGGTGCTACGCGTAGCACATTGCAAGTATCATCAGAAGAAGCATCGGCTAATTCCGTGCCAGCAGCCGCGGTAATACGGAAGATGCGAGCGTTATCCGGATTTATTGGGTTTAAAGGGTGCGTCGGCGGA
+
:FF:FFFFFFFFFFFFFFFFFFFFFFFFFFFFFFFF:FFFFFFF:FFFFFFF:FF,FFFFFFFF:FF:FFFFFFFF:FFFFF:FFFFFFFFFFFFFFFFFFFFFFFFFFF,FFFFF,FFFFFFFFFFFFFF:F:FF,F,:FFFF,FFF,FFF:::F:FF::F:FFFFF,:FF:F::F:FF,F:FF:F:FF:FF:FFFFFF,F:F:,:F:F::,:,F:::,,:,F:F:::F:FF,F:F:,:::F,:F:::F
@A00881:241:HJW2NDRXX:1:2112:3070:36933 1:N:0:CGAGAGAA+GATTGGAG
CGATGTCCTACGGGACGCAGCAGTGGGGGATATTGCACAATGGGGGAAACCCTGATGCAGCGACGCCGCGTGAAGGAAGAAGTATTTCGGTATGTAAACTTCTATCAGCAGGGAAGAAAATGACGGTACCTGAATAAGAAGCCCCGGCTAACTACGTGCCAGCAGCCGCGGTAATACGTAGGGGGCAAGCGTTATCCGGATTTACTGGGTGTAAAGGGAGCGTAGGCGGTCGAACAAGTCAGATGTGAAA
+
FFFFFFFFFFFFFFFFFFFFFFFFFFFFFFFFFFFFFF:FFFFFFFFFFFFFFFFFFFFFFFFFFFFFFFFFFFFFFFFFFFFFFFFFFF:FFFFF,FFFFFFFFFFFFFFFFFFFFFFFFFFFFFFFFFFFFF:FFFFFFFFFFFFFFFFFFFFFFFFFFFFFFFFFFFFFFFFFF:FFFFFFFFFFFFF:FFFFFFFFFFFFFFFFFFFFFFFFFFFFFFF::FFFFFFFF:FFFFFF,FFFFFFFFF
@A00881:241:HJW2NDRXX:1:2113:2998:2644 1:N:0:CGAGAGAA+GATTGGAG
CGATGTCCTATGGGGTGCAGCAGTGGGGAATATTGGACAATGGCCGGAAGGCTGATCCAGCCATGCCGCGTGAGGGAATGAGGTCCTATGGATTGTAAACCTCTTTTCACGCAGGGCAATAAGGTCCACGAGGTGGGCCGACGAGAGTATGCGTGGAATAAGCATCGGCTAACTACGTGCCAGCAGCCGCGGTAATACGGAGGATGCGAGCGTTGTCCGGATTTATTGGGTTTAAAGGGTGCGTAGGCGG
+
FFFFFFFFFFFFFFFFFFFFFFFFFFFFFFFFFFFFFFFFFFFFFFFFFFFFFFFFFFFFFFFFFFFFFFFFFFFFFFFFFFFFFFFFFFFFFFFFFFFFFFFFFFFF:FFFFFFFFF,FFFFFFFF:FFFFFFFFFFFFFFFFFFFF,FFFFFFFF:F:FFFFFFFFFFFFFFFFFFFFFF:FFFFFFFFF:,FFFFFFFF:FF:F:FFFF,:FFFF:FF,FFFF:F::FFF,F:FF:FFF:FF:FF::
@A00881:241:HJW2NDRXX:1:2113:3278:3035 1:N:0:CGAGAGAA+GATTGGAG
CGATGTCCTACGGGGGGCAGCAGTGGGGAATATTGGGCACTGGAGGCAACTCTGACCCAGCCACGCCGCGTGAATGATGAAGGTCTTCGGATTGTAAAGTTCTTTTCTGGGGGACGAAGAAAGTGACGGTACCTCAGGAATAAGCCCCGGCTAACTACGTGCCAGCAGCCGCGGTACTACGTAGGAGGCAAGCGTTATCCGGACTGACTCGGCGGAAAGGGGGCGTAGGTGGTTTGGCGAGGTAGTAGCG
+
:F:FFFF:FFFFFFFFFFFFFFF:FFFFFFFFF:FFFFF,F::F:FF:FFFFFFFFF:FFF,FFFF:F:F:FFFFF:FFF:FFFFFFFFFFFFFFFF:FFFFFFF:F,FF:FF,F:,FFF:FFFFFFFFFF:FFFFFFF,FFFFFFFFFFFFF,FF:,FFF,FFFFFFFFFFF:F::FFFFF,:FFF,FFF:FFFFF:FFFFFFFFF,F,FF,F,FFFF::,FFFFFF:F::FFFFFF,,F,::,:::::
@A00881:241:HJW2NDRXX:1:2113:1705:5165 1:N:0:CGAGAGAA+GATTGGAG
CGATGTCCTATGGGATGCAGCAGTGGGGAATATTGGGCAATGGGCGCAAGCCTGACCCAGCAACGCCGCGTGAAGGACGAAGGCTTTCGGGTTGTAAACTTCTTTTATCAGTGACGATAGTGACGGTAGCTGATGAATAAGCTCCGGCTAACTACGTGCCAGCAGCCGCGGTAATACGTAGGGAGCGAGCGTTATCCGGATTTACTGGGTGTAAAGGGCGCGTAGGCGGGCAGACAAGTCAGATGTGAAA
+
,FFFFFFFFFFFFFF:FFF:FFFFFF:F:FFFFFF::F,FFFFFFFFF:FFFFFFFF:FFFFFFFFFFFFFFFFFFF,FFFFFFFFF:FFFFFFFF:FFFFFFFFF:FF:FFFF:FFF:::::FFFFFF:,FFF:F:FFFFFFFF:FF:F,:FF:FFF:FFFFFFFFF:FFF:::,FFFF::F::::FFFFFFFF:FF,FF::F:FFFF,::,F::,,FFFFF:,:::FF,F:FFF:::::FFFF,:::,
@A00881:241:HJW2NDRXX:1:2113:6325:5995 1:N:0:CGAGAGAA+GATTGGAG
CGATGTCCTATGGGAGGCAGCAGTGAGGAATATTGGTCAATGGGCGGGAGCCTGAACCAGCCAAGCCGCGTGAGGGAAGAAGGCCCTATGGGTCGTAAACCTCTTTTGTCAGGGAACAAAAGCGAGTATGTATACTTGTCTGAGTGTACCTGAAGAAAAAGCATCGGCTAACTCCGTGCCAGCAGCCGCGGTAATACGGAGGATGCGAGCGTTATCCGGATGTATTGGGTTTAAAGGGTGCGTAGGCGGC
+
FFFFFFFFFF:FFFFFFFFFFFFFFFFFFFFFFFFFFFFFFFFFFFFFFFFFFFFFFFFFF:FFFFFFFFFFFFFFFFFFFFFFFFFF:FFF:FFFFFFFFFFFFFFFFFFFFFFFFFFF:F:FFFFFFFFFFFFF:FFFFF::FFFFFFFFFFFFF,FFFFFFFFF:F:FFFFFFF:FFFFFFF:FFFF:F:::FF:FF:FFFFFFF:FFF,F,,FFF,F,F:,FFFFFF:F,,,F::FF:FF:FF:F:
@A00881:241:HJW2NDRXX:1:2113:5620:6433 1:N:0:CGAGAGAA+GATTGGAG
CGATGTCCTATGGGGGGCAGCAGTGGGGAATATTGCACAATGGGGGAAACCCTGATGCAGCGACGCCGCGTGAGTGAAGAAGTATTTCGGTATGTAAAGCTCTATCAGCAGGGAAGAAAATGACGGTACCTGAGTAAGAAGCCCCGGCTAACTACGTGCCAGCAGCCGCGGTAAGACGTAGGGGGCAAGCGTTCTCCGGATTTACTGGGTGTACAGGGAGCGTAGACGGCAGGGCCCGTCTGAAGTGACA
+
FFFFFF:FF,FFFFFFFFFFFFFFFFFFFFFFFFFFFFFFFFFFFFFFFFFFFFFFFFFFFFFFFFF:FFFFFFFFF:FFFFFFFFFFFFF:FFFFFFFFFFF:FFFFFFFFFF,FFFFFF:FFFF:,:FFFFF,::::FFFFFFFF:F,FFFFF:FFFFFF:F:F::F:FF,F,F:FFFFFFFFFFF:F:F,,FF::F:F:FF:::FFF::,::,:F::::FFF:F:FFFFF:F,,::,:FF::::::F
@A00881:241:HJW2NDRXX:1:2113:3161:6496 1:N:0:CGAGAGAA+GATTGGAG
CGATGTCCTACGGGACGCAGCAGTGGGGAATATTGCACAATGGGGGGAACCCTGATGCAGCGACGCCGCGTGAAGGAAGACGTATCTCGGTATGTAAACTTCTATCAGCAGGGAAGAAAATGACGGTACCTGACTAAGAAGCCCCGGCTAACTACGTGCAAGCAGCCGCGGTAATACGTAGGGGGCAAGCGTTATCCGGATTTACTGGGGGTAAAGGGAGCGTAGACGGAAGAGAAAGTCGGATGTGAAA
+
FFFFFFFFFFFFFFFFFFFFFFFFFFFFFFFFFFFFFFFFFFFFFFF:FFFFFFFF:FFFFFF:FFFFFFFFFFFFFFFF,FFFFFFFFFFFFFFFFFFFFFFFFFF:FFFFFFFF:FF:FFFFFF:FFF,FFFFF:FFFFFFF,FFFFFFFFF:F,,F,FFFFFFFF:,FFFFFFFF,F,F:FFFFF:FFF,FF,FFF:,FFFF:FFF,FFFF,:FFF::FFF,F:FFFFFFF,F:F,:,FF:FF,FFF
@A00881:241:HJW2NDRXX:1:2113:6180:7310 1:N:0:CGAGAGAA+GATTGGAG
CGATGTCCTACGGGACGCAGCAGTGGGGAATATTGGTCAATGGGGGAAACCCTGAACCAGCAACGCCGCGTGAAGGAAGAAGGCTTTCGGGTTGTAAACTTCTTTTATCAAGGACGATAGTGACGGTACTTGATGAATAAGCTCCGGCTAACTACGTGCCAGCAGCCGCGGTAATACGTAGGGAGCGAGCGTTATCCGGATTTACTGGGTGTCAAGGGCGCGTAGGCGGGCTGACAAGTCAGATGTGAAA
+
FF:FFFFFF:FFFFFFFFFFFFFFFFFF:FFF:FFFFFFFFFFFFFFF,FFFFFFFFFFFFFFF:FFFFFFFFFFFFFFFFFFF,FFFFFFFFFFFFFFFFFFFFFFFFF,FFF:F:FFFFFF,FF,F:FFFFFFFFFFFFFFFFFFF:FFFFFFFFFFFFFF,FFFFFFF,,FF:FFFFFFFFFFFF:F:,:,FFFFFFFFF:,:F:F,F:,,FFFFFFFF:FFFFFFF,F:F:FF:::FFF:FF:F,,
@A00881:241:HJW2NDRXX:1:2113:5484:7451 1:N:0:CGAGAGAA+GATTGGAG
CGATGTCCTATGGGACGCAGCAGTGAGGAATATTGGACAATGGCCGGAAGGCTGATCCAGCCATGCCGCGTGAGGGAATGAGGTCCTATGGATTGTAAACCTCTTTTGCCGGGGAACAAGTGCCGGGACGTGATCCCGGAGCTGAGTGTACCCGGAGAAAAAGCATCGGCTAACTCCGTGCCAGCAGCCGCGGTAATACGGAGGATGCGAGCGTTCTCCGGATTTATTGGGTGTCAAGGGTGCGTAGGCG
+
FFFFFFFF,FFFFFFFFFFFFFF:F,FF,FFFFFFFFFFFFFFFFFFFFFFFFFF:FFFFFFF:FFFFFFFFFFFF,FFFFFFFFFFFFFFFFFFFF:FFFFFF:,FFFFFF:FF:F::FFFFFFFFFFFFFFFFFFFFFFF,FFFFFFFF::FF:FFF:F:FFFFFFFFFFF:F:FFFFFF:FFFFFFFF:FF:FFF:F::F:,FFF:F:F:F,,,FF:FF:FFFFFF:FF,F:F:FFF:F,FF:F:,:
@A00881:241:HJW2NDRXX:1:2113:3323:7560 1:N:0:CGAGAGAA+GATTGGAG
CGATGTCCTATGGGAGGCAGCAGTGGGGACTATTGCACAATGGAGGGAACTCTGATGCAGCGATGCCGCGTGAGGGAAGAAGGTTTTCGGATTGTAAACCTCTGTCGTCGGGAACGATAATGACGGTACCCGACAAGGAAGCTCCGGCTAACTACGTGCCAGCAGCCGCGGTAAGACGTAGGGAGCGAGCGTTGTCCGGAATTACTGGGTGTAAAGGGAGCGGAGGCGGGGTTGCAAGTCAGATGTGAAA
+
:FFFFF,FFFFFFFFFFFFFFFFFFFFFF,FFFFFFFF:FFFFFFFFF,FFFFF:FFFFFFFFFFFFFFFFFFFFFFFFFFF:FFFFF::F,FFF,FFF,F:,:FFFFFFFF,FFFFFFFFFFFFFFFFFFFFF,FFFF,FFFFFFF:FFF:FFFFF:FF:FFFFF:FF:F,F,,FFFFFFFFFFFFF:,FFFFFF:::F:FF::F::,FFF:,FFF,,:F:,FF:FF:F:F:FFF,F,,F,:,FF::F:
@A00881:241:HJW2NDRXX:1:2113:1443:8688 1:N:0:CGAGAGAA+GATTGGAG
CGATGTCCTATGGGATGCAGCAGTAGGGAATATTGCGCAATGGGCGAAAGCCTGACGCAGCAACGCCGCGTGGAGGATGACACTTTTCGGAGCGTAAACTCCTTTTCTTAGGGAAGAACTTTGACGGTACCTAAGGACTAAGCACCGGCTAACTCCGTGCCAGCAGCCGCGGTAATACGGAGGGTGCAAGCGTTACTCGGAATCACTGGGCGTAAAGGGTGCGTAGGTGGTTTGACAAGTTAGTAGCGTA
+
FFFFFFFFFFFFFFFFFFFFFFFFFFFFF:FFFFFFFFFFFF:FFFFFFFFFFFFFFFFFFFFFFFFFFFFFFFFFFFFFFFFFFFFFFFFFFF:FFFFFFFFFFFFFFFFFFFFFFFFFFFF:FF::FFFFFFFFF,:F:FFFFFFFFFFFFFFFFFFFFFFF:FFFF:FFFFFFFFFFFFFFFFFFFFFFFF:FFF:FFFFFFFF:FFFFFFF:F:FF:FFFFFF:FFFFFF,F:FFFFFFFFFFF:F
@A00881:241:HJW2NDRXX:1:2113:9046:8860 1:N:0:CGAGAGAA+GATTGGAG
CGATGTCCTATGGGATGCAGCAGTCGAGAATCATTCACAATGGGGGGAACCCTGATGGTGCGACGCCGCGTGGGGGAGGAAGGTCTTCGGATTGTAAACCCCTGTCATGCAGGAGCAAGGCGAGAGTTGATAGTACTGCACGAGGAAGAGACGGCAAACTCTGTGCCAGCAGCCGCGGTAATACAGAGGTCTCAAGCGTTGTTCGGAATCACTGGGCGTAAAGGGTACGTAGGCGGCGGGGCACGTTGCG
+
:FF:FFFFF,FFFFFFFFFFFF:FFFFFFFFFFFFFFFFFFFFFFFFF::FFFFFFFFFFFFFFFFFFFFFFFFF:FFFF:FFFFFFFFFF,FFF,,FFFFFFFFFFFFFFFFFFF:F:FFFFFFF,FFF,F:FFFFF:F,FFFFFFFFFFFFFFFFFFFFF:::::F:FFFFF::FFF,,::::FFFFF:F::,::::F:FFFF:FF:F::F:F:FF:,:FFFFFF::::FFF,::FF:F:F,:F,F,:
@A00881:241:HJW2NDRXX:1:2113:3405:9392 1:N:0:CGAGAGAA+GATTGGAG
CGATGTCCTATGGGGGGCAGCAGTGGGGAATATTGCACAATGGGGGGAACCCTGATGCAGCGACGCCGCGTGGGTGAAGAAGTATTTCGGTATGTAAAGCCCTATCAGCAGGGAAGAAGATGACGGTACCTGAGTAAGAAGCCCCGGCTAACTACGTGCCAGCAGCCGCGGTAATACGTAGGGGGCAAGCGTTATCCGGATTTACTGGGTGTAAAGGGAGCGTCGACGGCAGAGCAAGTCAGAAGTGAAA
+
:F:FFFFFFFFF,FFFFFFFFFFFFFF:FFF,FFFFFFFFFFFFFFFF:FFFFFFFFF:FFFFFFFF,FFFFFF:FFFFFFFFFFFFFFFFFFFFFFFFFFFF:FFF:FF:FFF:FF:FFFFF:FFF:FFFFF,F:FFFFFFFFFFFFF::FFFFFF:FFF::FFFFF:FFF:FF,FF:F:FFFFFFFFFFFFFF:F:F,F,:FFF,,,:FFF,,FFFF:::F,,:FF:F::F:,F,:,FFFF::,:FFF
@A00881:241:HJW2NDRXX:1:2113:2410:9612 1:N:0:CGAGAGAA+GATTGGAG
CGATGTCCTATGGGATGCAGCAGTGGGGGATATTGCACAATGGGGGAAACCCTGATGCAGCAACGCCGCGTGAGGGAAGAAGGTTTTCGGATTGTAAACCTCTGTCCTGGTTGACGATAATGACGGTAGACCAGGAGGAAGCTCCGGCTAACTACCTGCCAGCAGCCGCGGTAATACGTAGGGAGCGAGCGTTGTCCGGATTTACTGGGTGTAAAGGGTGCGTAGGCGGCAGAACAAGTCAGGCGTGAAA
+
:F,,FFFF:F,FF::FFFF,FFFFFFFFFF:,:FFFFFF,:FF,FFF,FFFFFFFFFFFFF,:F:FFFFF::F,FF::FFFFFFFFFFFF:FFFFFFFF:FFFF:FFFFFFF:FF:FF::FFFFF,FFFFFFF:F:FFFF::FFFFFFFFF:::F,FFF:FFFFFFF:FFFFF,FFFFFFFF:FF:FFFFF,::FF:F:,F:::FFF,:F:F,::F,:FFFFF,F:FFFF:FF,FF:F,,:,,:F,F::,
@A00881:241:HJW2NDRXX:1:2113:5927:10160 1:N:0:CGAGAGAA+GATTGGAG
CGATGTCCTATGGGATGCAGCAGTGGGGAATATTGGGCAATGGAGGCAACTCTGACCCAGCAACGCCGCGTGAGCGATGAAGGTCTTCGGATTGTAAAGCTCTTTAAGTGGGGACGAAGAAAGTGACTGTACCCACAGAATAAGCTCCGGCTAACTACGTGCCAGCAGCCGCGGTAATACGTAGGGAGCAAGCGTTATCCGGAATGACTGGGCGTAAAGGGTGCGTAGGTGGTTCGGCAAGTTAGTAGCG
+
FFFFFFFFFFFFF:FFFFFFFFFFFFFFFFFFFFFFFFFFFFFFFFFFFFFFFFFFFFFFFFFFFFFFFFFFFFFFF:FFFFFFFFFFFFFFFFFFFFFFFFFFF:FFFFFFFFFFFFFFFFF:::FFFFFF,FFFFFFFFFFFF:FFFFFFFFFFFFFFF:FFFFFFF:FFFF::,F:FFFFFFF:FFF,FFF,FFFF:FFF,FFF:FFFFFF:::FFFF:FF:F,FFFFF:FF,FF:F:F::F:::::
@A00881:241:HJW2NDRXX:1:2113:2202:10755 1:N:0:CGAGAGAA+GATTGGAG
CGATGTCCTACGGGGCGCACCAGTGGGGGATATTGGACAATGGGGGGAACCCTGATCCAGCGACGCCGCGTGAGTGAAGAAGTATTTCGGTATGTAAAGCTCTATCAGCAGGGAAGAGAAAGAGACGGTACCTGAGTAAGAAGCCCCGGCTAACTACGTGCCAGCAGCCGCGGTAATACGTAGGGGGCAAGCGTTATCCGGATTTATTGGGTGTAAAGGGAGCGCAGGCGGGACTGCAAGTTGGATGTGA
+
FFFFFFFFFFFFFFFFFFFFFFFFFFFFFFFFFFFF:FFFFFFFFFFFFFFFFFFFFFFFFFFFFFFFFFFFFFFFFFFFFFFFFFFFFFF:FFFFFFFFFFFFFFFFFFFFFF,FFF:F:FFFFFFFFF:FFFFFF:FFFFFFFFFFFFFFFFFFFFFFFFFFFFFFFFFFFFFFFFFFFFFFFFFFFFFFFFFFFF:FFFFFF:::FFF::FF:,:FFFFFFFF:FFF:FFFFFF,FF:F:FF:,:FF
@A00881:241:HJW2NDRXX:1:2113:4020:11209 1:N:0:CGAGAGAA+GATTGGAG
CGATGTCCTACGGGGGGCACCAGTAGGGAATATTGCTCAATGGGGGAAACCCTGAAGCAGCAACGCCGCGTGGAGGATGAAGGTTTTAGGATTGTAAACTCCTTTTCTTAGGGAAGAACTTTGACGGTACCTAAGGAATAAGCACCGGCTAACTCCGTGCCAGCAGCCGCGGTAATACGGAGGGTGCAAGCGTTCCTCGGAATCACTGGGAGGAAAGGGCGCGTCGGCGGATTATCAAGTCTTGTGTGAC
+
,F:FFFFFFFFFFFFFFFFFFFFFFFFFFFFFFFFFFF:FFFFFFFFFFFFFFFFFFFFFFFFFFFFFFFFFFFFFFFFFFFFFFFFFFFFFFFF:FFFFFF:FFFFFF,FFFFFFFFFFFFFFFFFFFFFF,FFFFF:FFFFFFFFFFFFF:FFFFF:FFFFFFF:,FFFFF:,FFFFFFFFFFFFFFF,FFF,:FF,FFFFFFFFFFF,FF:,:F:FFFFFF,:F:FF,FFF,FFF:F::,,FF:F,,
@A00881:241:HJW2NDRXX:1:2113:4291:27774 1:N:0:CGAGAGAA+GATTGGAG
CGATGTCCTACGGGATGCACCAGTGAGGAATATTGGTCAATGGGCGCGAGCCTGAACCAGCCAAGTAGCGTGAAGGAAGACGGCCCTACGGGTTGTAAACTTCTTTTATACGGGAATAAGAACGTCCACGAGTGGATGCGTGCATGTACCGTATGAATAAGCATCGGCTAACTCCGTGCCAGCAGCCGCGGTAATACGGAGGATGCGAGCGTTATCCGGATTTATTGGGTTTAAAGGGTGCGTAGGCGGT
+
FFFFFFFFFFFFFFFFFFFFFFFFFFFFFFFFFFFFFFFFFFFFFFFFFFFFFFFFFFFFFFFFFFFFFFFFFFFFFFFFFFFFFFFFFFFFFFFFFFFFFFFFFFFFFFFFFFF:FFFFFFF:FFFFFFFFFFFFFFFFFFF,FFFFFFFFFFFF:FFFF,:FFFFF:FFFFFFFFFFFFFFFFFFFFFFF::FF:FFFFFFF,FFFFFFF,,FFFFF:FFFFF,,FFF,FFFF:,FFFFFFF:F:FFF
@A00881:241:HJW2NDRXX:1:2113:8296:27946 1:N:0:CGAGAGAA+GATTGGAG
CGATGTCCTACGGGGATGCAGCAGTGGGGAATATTGGGCACTGGAGGCAACTCTGACCCAGCAATGCCGCGTGAGCGATGAAGGCGTTTTGTTGTAAAGCTCTTTTCTTGGGAACGAACAAATGACGGTACCCAAGGAATAAGCCCCGGCTAACTACGTGCCAGCAGCCGCGGTAATACGTAGGGGGCAAGCGTTGTCCGGAATGAGTGGGCGTAAAGGGAGTGTAGGTGGTTTGATAAGTTAGATGTGT
+
,F:FFFFFFFFFFFF,FFFFFFFF,FFFFF,FFFFFFFFF,FFFFFFFFFFFFFFFFFFFFFFFFFFFFFFFFFFFFFFFF:FFFFFFF:FFFFFF:FFFFFFFFFFFFFFFF,FFFFFFFFFFFFFFFF:FFFFFFFFFFFFF:FFFFFFFFFFFFFFFFF,FFFFFFF:FFF:F,FFFFFFFFFF:,FFFFFFFFFFFFFF,FF,:FFF::::F::FFF:,F,FFFFFFFFF:F,F,FFFF:::F::F
@A00881:241:HJW2NDRXX:1:2113:6280:29465 1:N:0:CGAGAGAA+GATTGGAG
CGATGTCCTATGGGGCGCACCAGTGAGGAATATTGGACAATGGCCGGAAGGCTGATCCAGCCATGCCGCGTGAGGGAATGAGGTCCTATGGATTGTAAACCTCTTTTCACGCAGGGCAATAAGGTCCACGAGGTGGGCCGACGAGAGTATGCGTGGAATAAGCATCGGCTAACTCCGTGCCAGCAGCCGCGGTAATACGGAGGATGCGAGCGTTATCCGGATTGATTGGGTTTCAAGGGTGCGGAGGCGG
+
,FFFFFFFFFFFFFFFFFFFFFFFFFF:FFFFFFFFFFFFFFFFFFFFFFFFFFFFFFFF:FFFFFFFFFFF,FFFF:FFFFFFFFFFFFFFFF:FFFFFFFFFFFF:F:FFFFFFFF:FFFFFFFFFFFFFFFFFFFFFFFFFFF:FFFFFFFF:FF:FFFF:FFFF,,FF:FFFFFFF:FFF:FFFFFFFF:F:FFFFFFF:FFFFFFF:F,F:FFFF,FF,:FFFFF::F,,:FFF,FFF,,:F:F:
@A00881:241:HJW2NDRXX:1:2113:5231:29904 1:N:0:CGAGAGAA+GATTGGAG
CGATGTCCTATGGGACGCAGCAGTGGGGGATATTGGACAATGGGGGGAACCCTGATCCAGCGACGCCGCGTGAGTGAAGAAGTATTTCGGTATGTAAAGCTCTATCAGCAGGGAAGAAAGAAATGACGGTACCTGAGTAAGAAGCCCCGGCTAACTACGTGCCAGCAGCCGCGGTAATACGTAGGGGGCAAGCGTTATCCGGAATTCCTGGGTGTAAAGGGAGCGTAGACGGTAAAGCACGTCTGGAGTG
+
FFFFFFFFFFFFFFFFFFFFFFFFFFFFFFFFFFFFFFFFFFFFFFFF:FFFFFFFFFFFFFFFFFFFFFFFFFFFFF:FFFFFFFFFFF:FFFFF:FFFFFF:FFFFFFFFFFFFFFFFFFFFFFFFFF:FFFFFFFFFF,FFFF,FFFF:FFFF:FFFFFFFFFFFFFFFFF:FFFFFFFFFFFF:FFFFFFFFFF:FFFF::F,:FF:FF::F:FFFF::F::FFFFFFFFFF:FFF:F::::F:FF
@A00881:241:HJW2NDRXX:1:2113:3712:31876 1:N:0:CGAGAGAA+GATTGGAG
CGATGTCCTACGGGGTGCAGCAGTGGGGAATATTGGGCAATGGAGGAAACTCTGACCCAGCAATGCCGCGTGAGTGATGAAGGTATTTTATTGTAAAGCTCTTTTCTTGGGAACGAACAAATGACGGTACCCAAGGAATAAGCCCCGGCTAACTACGTGCCAGCAGCCGCGGTAATACGTAGGGGGCAAGCGTTGTCCGGAATGACTGGGCGTGAAGGGTGTGTCGGTGGTTTGCTAAGTTAGATGTGTA
+
:FFFFFFFFFFFFFFFFFFFFFFFFFFFF:FF:FFFFFFF:FFFFFFFFFFFFFFFFFFFFFFFFFFFFF:FFFFFFFFFFFFFFF,FFFFFFF,FFFFFFFFFFFFFFFFFFFFFFFFFFFFFFF:FFFFF,,FF::FFFFFFFFFFFFFFFFF,F,FFFFFF,:FFFFFFFF,FFF,,,FFFF:FF,FFFFFFFFFFFFFFFF:FFFFFF:,F:FFFF:FFFFFFF:FFFF:FF,:F::F:F,F,,:F
@A00881:241:HJW2NDRXX:1:2114:22643:8954 1:N:0:CGAGAGAA+GATTGGAG
CGATGTCCTACGGGATGCAGCAGTGGGGGATATTGCACAATGGGGGGAACCCTGATGCAGCAACGCCGCGTGGGTGAAGGAGTGATTCGTCACGTAAAGCTCTATCAGCAGGGAAGAAAAATGACGGTACCTGACTAAGAAGCACCGGCTAAATACGTGCCAGCAGCCGCGGTAATACGTATGGTGCAAGCGTTATCCGGATTTACTGGGTGTAAAGGGAGCGCAGGCGGCGCGGCAAGTCTGATGTGAA
+
FF:FFFFFF:FFFFFFFFFFFFFFFFFFFFFF:FFFFFFFFFFFFFFF:FFFFFFFFFFFFFFFFFFFFFFFFFFFFFFFFFFFFFFFFFFFFFFFFFFFFF:FFFFFFFFFFFFFFFFFFFFFF:FFFFFFFFFF,:FFF:::FFFFFF::FFFFFFFFFF::FFFFF,FF:,F::FFF:FFFFF,FF:FFFFFFFFFFFFF:FF:FFFFFFFF:F:F:F:FF,FF::FFF:FFF,,FFFF::FF,::F
@A00881:241:HJW2NDRXX:1:2114:6479:20917 1:N:0:CGAGAGAA+GATTGGAG
CGATGTCCTACGGGGTGCAGCAGTGGGGAATATTGCACAATGGGGGAAACCCTGATGCAGCGACGCCGCGTGAAGGAAGAAGTATCTCGGTCTGTAAACTTCTATCAGCAGGGAAGAAGATGACGGTACCTGCGTAAGAAGCCCCGGCTAACTACGTGCCAGCAGCCGCGGTCATACGTAGGGGGCGAGCGTTATCCGGATTTCCTGGGTGGAAAGGGAGCTTAGACGGCTTAGCACGACTGGCGTGACA
+
,F:FFFFFFFFFFFFFFFFFFFFFFFFFFFFFFFFFFF:FFFF,FF:FFFFFFFFFFFFFFFFFFFFFFFFFFFFFFFFFFFFFFFFFFFF,FFF:FFFF,F,FFFFFF:FFFF:F:F:F,FFFFFFFFFFF,F,F,F,FFFFFF:F:,,FF:F:FFF:FFFFF::::F:FFFFF,,F,F:,F:FFFF:F:F,FF:FFF:FFF,,:FF::,,,F:F::,F,,F::F,FFF:F:FFF,F,,FF,F:FFFFF
@A00881:241:HJW2NDRXX:1:2114:5141:24267 1:N:0:CGAGAGAA+GATTGGAG
CGATGTCCTACGGGAGGCACCAGTGGGGAATATTGGGCAATGGGCGCAAGCCTGACCCAGCAACGCCGCGTGAAGGAAGAAGGCCCTCGGGTTGTAAACTTCTTTTATCAGGGACGAAGAAGTGACGGTACCTGATGAATAAGCCACGGCTAACTACGTGCCAGCAGCCGCGGTAATACGTAGGTGGCAAGCGTTATCCGGATTTACTGGGTGTACAGGGCGTGTAGGCGGGGAAGCAAGTCAGATCTGA
+
FFFFFFFFFFFFFFFFFFFFFFFFFFFFFFF:FFFFFFFFFFFFFFFFFFFFFFFFFFFFFFFFFFFFFFFFFFFFFFFFFFFFFFFFFFFFFFFFFFFFFFFFFFFFFFFFFFFFFFFF:FFFFFFFFFFFFFFFFFFFFFFFFFF::FFFFFFFFFFFFFFFFFFFFFFFFFF,FFF:FFF,FFFF:,:FFFFFFF:F,F:FFF:FF,,:FFF,:FFFFFFFFF::FFFF::FFF:F:FF::FF,:,:
@A00881:241:HJW2NDRXX:1:2114:1624:31516 1:N:0:CGAGAGAA+GATTGGAG
CGATGTCCTATGGGGTGCACCAGTGGGGGATATTGCACAATGGGGGAAACCCTGATGCAGCGACGCCGCGTGAGTGAAGAAGTATTTCGGTATGTAAAGCTCTATCAGCAGGGAAGAAAGAAGACGGTACCTGACTAAGAAGCCCCGGCTAACTACGTGCCAGCAGCCGCGGTAATACGTAGGGGGCAAGCGTTATCCGGATTTACTGGGTGTAAAGGGAGCGTAGACGGCAGGGCAAGTCTGAAGTGAA
+
FFFFFFFFFFFFFFFFFFFFFFFFFFFFFFFFFFFFFFFFFFFFFFFFFFFFFFFFFFFFFFFFFFFFFFFF:FFFFFFFFFFFFFFFFFFFFFFFFFFFFFF::FFFFFFFFFFFFFFFFFFFFFF:FFFFFFFFFFFFFFFFFFFFFFFFFFFFFFFFFFF:FFFFFFFFFFFFFFFFFFFFFFFFFFFFFFFFFF:FFFFF:FFFFFF::FFFFFF::FFFFFF:FFFFFFFF:,F::::FFF:F,F
@A00881:241:HJW2NDRXX:1:2114:2736:32440 1:N:0:CGAGAGAA+GATTGGAG
CGATGTCCTACGGGACGCAGCAGTGGGGAATATTGGGCAATGGGCGAAAGCCTGACCCAGCAACGCCGCGTGAGGGAAGAAGGTTTTCGGATTGTAAATCTCTGTCCTAAGGGAAGAAGGATGACGGTACCTTAGGAGGAAGCCCCGGCTAACTACGTGCCAGCAGCCGCGGTACTACGTAGGGGGCAAGCGTTGTCCGGAATTACTGGGCGTAAAGGGCGCGTAGGCGGCCGGATAAGTCTTTTGTGAA
+
F::FFFFFFFFF:FFFFFFFFFFF:FFFFFFFFFFFF:F:FFFFFFFFFFFFFFFFFFF:FFFF:FFFFFFFFFFFFF:FFFFF:FFFFFFFFFFFFFFFFFFFFFFFFFFFFFFFFFFFFFFFFF,FFFFFFFFFFFFFFFFF:F:FFFFFFFFF,FFFFF:FF:FFFFFFFF:F,FFFFFF,FFF,FFF:F,FFFF,F:,FF:FFF,,FFFF:F,FFF,::FF,,F,FFFF::FFFFFFF,,FFFF,,
@A00881:241:HJW2NDRXX:1:2116:3070:14356 1:N:0:CGAGAGAA+GATTGGAG
CGATGTCCTACGGGGTGCAGCAGTGGGGAATATTGCACAATGGGGTAAACCCTGATGCAGCGACGCCGCGTCAGTGAAGAAGTATCACGTTATGTAAAGATCTATCAGCAGGGAAGAAGAAAGACCGTACCTGACTAAGAAGCCCCGGCTAACTACGTGCAAGCAGACGACGTAATACGACGGTGGCAAGCGTAATCAGGATTTTCAACAGCGAATGCGAGCGAAGCAGACGATACACTACATAAGTGAC
+
,FFF,:F:FFF,F,FF,FF,F:,,F,,FFFF,FFFFFFF,FF,F,,FFFF,,F,F::F,F,FFF,:FF,,,,F,,FF,FFFF,:FF,:F,,FF,,:,F,,,FF,,F:FF,::,F,FFFF,FF,:F,,FFFFF:F,FFFFFFF:,FF:,,FF:FFFFFFFF,FF:FF,,,,,,F,,,,F,,::F,F,,F:F:FFFF,F,,::FF,,F:FF,,,,F,F:,F:,F:,,:F:,:,F:F,:,:,,,:,,,::F,,
@A00881:241:HJW2NDRXX:1:2124:14208:25504 1:N:0:CGAGAGAA+GATTGGAG
CGATGTCCTACGGGGTGCAGCAGTGGGGAATATTGCACAATGGGGGGAACCCTGATGCAGCGACGCCGCGTGAGCGAAGAAGTATTTCGGTATGTAAAGCTCTATCAGCAGGGAAGAAAGATGACGGTACCTGAGTAAGAAGCACCGGCTAAATACGTGCCAGCAGCCGCGGTAATACGTATGGTGCAAGCGTTATCCGGATTTACTGGGTGTAAAGGGAGCGCAGGCGGTGCGGCAAGTCTGATGTGAA
+
FFFFFFFFFFFFFFFFFFFFFFFFFFFFF,FFFFFFFFFFFFFFFFFF,FFFFFFFFFFFFFFF:FFFFFFFFFFFFFFFFFFFFFFFFFFFFFF:FFFFFFFFFFFFFFFFFF:FFFFFFFFFFFFF,FFF:FFFFFFFFF:FFFFFF:FF:FFFFFFFFFFFFF:F:FFFFFFFFFFFFFFFFF:F::FFFFFFF::FFFFFFFFFF:F:FFFFFFF:::,FFFFF::F:::F:FFFF:F,FFFF:FF
@A00881:241:HJW2NDRXX:1:2125:12364:22341 1:N:0:CGAGAGAA+GATTGGAG
CGATGTCCTATGGGACGCAGCAGTGGGGAATATTGCACAATGGGGGGAACCCTGATGCAGCGACGCCGCGTGAAGGAAGAAGTATCTCGGTATGTAAACTTCTATCAGCAGGGAAGAAAATGACGGTACCTGACTAAGAAGCCCCGGCTAACTACGTGCCAGCAGCCGCGGTAATACGTAGGGGGCAAGCGTTATCCGGATTTACTGGGTGTAAAGGGAGCGTAGACGGAAGATCAAGTCTGATGTGAAA
+
FF:FFFF:FFFFFFFFFFFFFFF:FFFFFFFFFFFFFFFF::FFFFFFFFF,FFFF,FFFFFFF:FFFFFFFF,FFFFFFFFFFFFFFFFFFFFFFFF:FFFFFFFFF,FFFFFFFFFFFF,FFFFF:FFFFFFFFFF,:FFF,F,FFF:FFFFFFFF,FFFFFFFFFFFFFFFFFFFFF:FFF,FFFFFFFFF::F,F:FF:FFFFF,:F:FF,FFFFFF:,FF:F,:FFFF:F,F,,,FF,F:FFF,,
@A00881:241:HJW2NDRXX:1:2125:32398:24721 1:N:0:CGAGAGAA+GATTGGAG
CGATGTCCTACGGGGGGCAGCAGTGGGGAATATTGGGCAATGGAGGCAACTCTGACCCAGCAACGCCGCGTGAGCGATGAAGGTCTTCGGATTGTAAAGCTCTTTAAGTGGGGACGAAGAAAGTGACTGTACCCACAGAATAAGCCTCGGCTAACTACGTGCCAGCAGCCGCGGTAATACGTAGGTTGCAAGCGTTGTCCGGATTTACTGGGTGTAAAGGGCGTGTAGGAGGAACTGCAAGTAAGTTGTG
+
:F:FFFF:FFF:FF:F:FFFF:FFFFFFFFFF:FFFFFFFFF:FFFFFFFFFFFFFFFFFFFFFFFFFF:FFF:FFFFFFFFFFFFFFFFF:FFFFFFFF,FFFFF:FFFFFFFFFFFF:FFFFF:FFFFF:F,FFFFFFFF:FFFFFFF:FFFFFFFF:FFFFFFF:FFFFF,FFF:::FF:FFFF,F,,,FFFFFFFFFF::FF:FF:F::FFFFFF,FFF::FF:F,F:::FFFFF,FF,,F,F:,:
@A00881:241:HJW2NDRXX:1:2125:11089:28745 1:N:0:CGAGAGAA+GATTGGAG
CGATGTCCTATGGGGTGCAGCAGTGAGGAATATTGGTCAATGGGCGCGAGCCTGAACCAGCCAAGTAGCGTGAAGGAAGACGGCCCTACGGGTTGTAAACTTCTTTTATACGGGAATAAGAACGTCCACGAGTGGATGCGTGCATGTACCGTATGAATAAGCATCGGCTAACTCCGTGCCAGCAGCCGCGGTAATACGGAGGATGCGAGCGTTCTCCGGATTGAGTGGGTTTAAAGGGAGCGTAGACGGG
+
:F,:FFFFFF:FFFFFFFFFF:FFFFFFFFFFFFFFFFFFFFF:FFFFFFFFFFFFFFFFFFFFF,FFFFFFFFFFF,FFFFFF,FFFF:FF,FFF:,FF,FFFFFFFFFFFFFF,:F,FFFF,FFFFF:,F:F:::FF:FFF::F:FFFFF,F:F:FF,F:FF:FFF::::,F:F:F:FFFFFF:FFFF:FF,F,FFFF::,FFFF:FFF:F,:FF,:FF,,F:F:F:FF::FF,:,F:F:,:FF:,:,
@A00881:241:HJW2NDRXX:1:2125:27688:30718 1:N:0:CGAGAGAA+GATTGGAG
CGATGTCCTACGGGACGCAGCAGTGGGGGATATTGCACAATGGGGGGAACCCTGATGCAGCGACGCCGCGTGAGCGAAGAAGTATCTCGGTATGTAAAGCTCTATCAGCAGGGAAGATAATGACGGTACCTGACTAAGAAGCACCGGCTAACTACGTGCCAGCAGCCGCGGTAATACGTAGGGGGCAAGCGTTCTCCGGATTTCCTGGGTGTAAAGGGAGCGCAGACGGTGATGCTCGTCTGAAGTGAAA
+
,FFFFFFFF:FFFFFFFFFFFFF,FFFFF,FFFFFFF:FFFFF:FFFF:FFFFFFFFF,FFFFFFFFFFFFFFFFFFFFFFFF,:FF:FF,F:F:FFFFF:FFFFFFFFFFF:F,FFFF,:F,FFFF::F:FF,:,:F:FFFFFFF:FFF:,FFFFFFFF,FF,,F:,F:F,FF:,FF,FFFFFFF,F:F:,:FFF::FF,F::,FF::F:FFFFFF:::F:FF:,F:FF::,F:,F:F,,,,F:F:,:F
@A00881:241:HJW2NDRXX:1:2125:28483:30780 1:N:0:CGAGAGAA+GATTGGAG
CGATGTCCTATGGGGCGCAGCAGTCGGGAATATTGCGCAATGGAGGAAACTCTGACGCAGTGACGCCGCGTATAGGAAGAAGGTCTTCGGATTGTAAACTATTGTCGTTAGGGAAGAGAAAGGACAGTACCTAAGGAGGAAGCTCCGGCTAACTACGTGCCAGCAGCCGCGGTAATACGTAGGGAGCGAGCGTTATCCGGATTTAATGGGTGTAAAGGGTGCGTAGACGGGGACTTAAGTTAGTTGTGAA
+
FFFFFFFFFFFFFFFFFFFFFFFFF,FFFFFFFFFFFFFFFFFFFFFFFFFFFFFFFFFFFFFFFFFFFFFFFFFFFFFFFFFFFF,FFFFF:FFFF,FF:FFF:FFFFFFFFF:FFFFF,FFFFF,,FFFFF,F,FFFF:F:FF:FFFFFFF:FFF::FFFFF:FFFFFFFF:F:,:FFFFFFFFFFFF:F:F,FFFF,FFFF:,F:FFF,FFFF::F:::::FFF:FF:,F,,,FF:FFFF,FFFFF,
@A00881:241:HJW2NDRXX:1:2125:26494:31501 1:N:0:CGAGAGAA+GATTGGAG
CGATGTCCTATGGGAGGCAGCAGTGAGGAATATTGGTCAATGGGCGCGAGCCTGAACCAGCCAAGTAGCGTGAAGGAAGACGGCCCTACGGGTTGTAAACTTCTTTTATACGGGAATAAGAACGTCCACGAGTGGATGCGTGCATGTACCGTATGAATAAGCATCGGCTAACTCCGTGCCAGCAGCCGCGGTAATACGGAGGATGCGAGCGTTATCCGGATTTATTGGGTTTAAAGGGAGCGTAGACGGG
+
FFFFFFFFFFFFFFFFFFFFFFFFFFFFFFFFFFFFFF:FFFFFFFFFFFFFFFFFFFFFFFFFFFFFFFFFFFFFFFFFFFFFFFFFFFFFFFFF,FFFFFFFFFFFFFFFFFF,FFFFFFFFFFFFFFFFFF,:FFFFFFFFFFFFFFFFFFFFFFFFFFFFF:FFFFFFFFFFFFFFFFFFFFFFFF:FF,F:FFFF:FF:FFFFFFFFFFFFFFFF,FFFFF:::FFF::,FFFFF::FFFF:,F:
@A00881:241:HJW2NDRXX:1:2125:29848:33458 1:N:0:CGAGAGAA+GATTGGAG
CGATGTCCTACGGGGTGCAGCAGTCGGGAATATTGCGCAATGGAGGAAACTCTGACGCAGTGACGCCGCGTGCAGGAAGAAGGTTTTCGGATTGTAAACTGCTTTAGACAGGGAAGAAAAAGACAGTACCTGTAGAATAAGCTCCGGCTAACTACGTGCCAGCAGCCGCGGTAATACGTAGGGAGCGAGCGTTATCCGGATTTATTGGGTGTAAAGGGTGCGTAGACGGGAAGGTAAGTTGGTTGTGAAA
+
FFFFFFFFFFFFFFFFFFFFFFFFFFFF::FFFFFFFFFFFFFFFFFFFFFFFFFFFFFFFFFFFFFFFFFFFFFFFFFFFFFFFFFFFFFFFFFF,FFFFFFFFFFF:FFFFFFFFFFFFFFFFFFFFFFFFFFFFFFFFFFFFFFFFFFFFFFFFFFFFFFFFFFFFFFFFFFFFFFFFFFFFF:FFFF,F,FFFFFF:FFF:FFFF,FF,F:FFFFFFFFFFFF:F:FF:FFFF:FF:FFFFFFF,:
@A00881:241:HJW2NDRXX:1:2125:9390:33692 1:N:0:CGAGAGAA+GATTGGAG
CGATGTCCTATGGGGTGCAGCAGTGGGGAATATTGCACAATGGGCGAAACCCTGATGCAGCGACGCCGCGTGAGTGAAGAAGTACATCGGTAAGTAAAGCACTGTCAGCAGGGAAGAAAAGCCGTCATATGAAACCTGGTACGGTACCTGAACAAGAAGCACCCGCAAACTACTAGCCATCAGCCGCGCTACTACGTAGTGGGCAAGCGTGATCCGGATGTAGTGGGTGTAAAGCGAGCGCAGACGGCGA
+
FFFFFFFFFF,FFF:FFFFFFFFFFFFFFFFFFFFFFFFFFFFF,FFFF,FFFFFF,FFFF,F,FFFFFFFF,FFFFFFFFFF,F,FFFF:F,FFFFFFF,FFFF:FF,,FFFF,FFF,:F:,FF:F,,,,F,,,,FF,,F:,FFF:,,F,,,F,FF:,F,,F,,F,FFF:FF,:,F,,,F:FFF,F,,::F:,F,FF,,,,F,:FFF,:,F,FF,,F,:F,,:,,,::,F,:,FF:,,,F,::::FF,F
@A00881:241:HJW2NDRXX:1:2125:10230:34334 1:N:0:CGAGAGAA+GATTGGAG
CGATGTCCTACGGGATGCAGCAGTGGGGGATATTGGACAATGGGGGGAACCCTGATCCAGCGATGCCGCGTGAGGGAAGAAGGTTTTCGGATTGTAAACCTCTGTGGAGTGGGACGATAATGACGGTACCGCTCAAGGAAGCCACGGCTAACTACGTGCCAGCAGCCGCGGTAATACGTAGGTGGCGAGCGTTGTCCGGAATTACTGGATGTAAAGGGAGTGTAGGCGGGACGGCACGTCAGAAGTGAAA
+
:F,FFFFFF:FFFFFFFFFFFFFFFFFFFFFFFFFFFFFFFFFFFFFFFFFFFFFFFFFFFFFFFFFFFF:F:FFFFFFFFFFFFFFF:FF:FFFF,:FF,FFFFFFFFFFFFFFFFFFFFFFFFFFFFFF:FFF,::F:FFFFFFFF::FFFF:FFFFFFFFF:,:FFF:F,:::FFFFFFFF:F:::F:F:F:F::FFFFFFFFFFFFFF,,FFFFF:F:FF:FFF:FF,,F:,,FFFF,::::::,F
@A00881:241:HJW2NDRXX:1:2125:25437:36057 1:N:0:CGAGAGAA+GATTGGAG
CGATGTCCTATGGGGTGCAGCAGTGGGGAATATTGGGCAATGGGCGCAAGCCTGACCCAGCAACGCCGCGTGAAGGAAGAAGGCTTTCGGGTTGTACACTTCTTTTATGAGGGACGAAGGCTGTGACGGTACCTCATGAATAAGCCACGGCTAACTACGTGCCAGCAGCCGCGGTAATACGTAGGTGGCGAGCGTTGTCCGGATTTACTGGGTGTAAAGGGCGCGTAGGCGGGCATGCACGTCAGATGTG
+
FF,FFFFFFFFFFFFF:FFFFF:FFFFFF:FFFFF:FFFFFFFFFFF:FFFFFFFFFFFFF:FFFFFFFF,FFFF:F:FFFFFFF:FFFFFF:F:F,:F:,FFFFFF:F:::FFFFFFFF,FFFFFF:::FFF:::FFFFFFFFFFFFFFFFFF:FFFFFFF:FFFF::F:FFFFFFFF,:FFFF:::FFFF::FF:::FFFFFF:,::FFFF:,FFFF,:::F:FF:F:::FFF:FF:,::::F,FFF:
@A00881:241:HJW2NDRXX:1:2126:28809:1313 1:N:0:CGAGAGAA+GATTGGAG
CGATGTCCTATGGGATGCAGCAGTGGGGAATATTGCACAATGGGGGAAACCCTGATGCAGCGACGCCGCGTGAAGGAAGAAGTATTTCGGTATGTAAACTTCTATCAGCAGGGAAGAAAACAGACGGTACCTGACCAAGAAGCCCCGGCTAAATACGTGCCAGCAGCCGCGGTAATACGTATGGGGCAAGCGTTATCCGGAATTACTGGGTGTAAAGGGAGCGTAGACGGTGCGGCAAGTCAGAAGTGAA
+
FFFFFFFFFFFFFFFFFFFFFFFFFFFFFFFF:FFFFFFFFFFFFFFFFFFFFFFFFFFFFFFFFFFFFFFFFFFFFFFFFFFFFFFFFFFFFFFFFFFFFFFFFFFFFFFFFFFFFFFFFFFFFFFFFFFFF:FFFF::FFFFFFFFFFFFFFFFFFFFFFFFFFFFFFF:F,FFFFFFFFFFFFF:FFFFFFFFF:F:FFFFFFFFFFFFF,FFFFFF:F:FFFFFFFF:FFFFF,FFFFFF,:F,FF
@A00881:241:HJW2NDRXX:1:2126:14552:1955 1:N:0:CGAGAGAA+GATTGGAG
CGATGTCCTATGGGAGGCAGCAGTGGGGAATATTGCACAATGGGGGAAACCCTGATGCAGCGACGCCGCGTGGGTGAAGAAGTATTTCGGTATGTAAAGCCCTATCAGCAGGGAAGAAGATGACGGTACCTGAGTAAGAAGCCCCGGCTAACTACGTGCCAGCAGCCGCGGTAATACGTAGGGGGCGAGCGTTATCCGGATTTACTGGGTGTAAAGGGAGCGGAGACGGCATGGCAAGACTGAAGTGAAA
+
FFF:FFFFFFFFFFFFFF:F:FF:FFFF:,FF,FFF:FFFFFFFFF:::FFFFFFFFFFFFFF:FFFFFFFFFFFFFFFF:FFF:FFFFFF,FFF,:FFFFFF,FFFF::FFF,,FF,FF,F:FFFF,FF:FFFFF:FF:FFF:FFFFF,:FF,FFFFFF,FF,FFFFFFFF,:FFFF:,F:FFFFF:FFF::F,F:FFFFFF:F,FF:FFFF,FFFF,F::,:FF:FF:FF,F:F,F,F,FF,FF:F,F
@A00881:241:HJW2NDRXX:1:2126:32334:4633 1:N:0:CGAGAGAA+GATTGGAG
CGATGTCCTACGGGGTGCAGCAGTGGGGAATATTGGGCAATGGGCGCAAGCCTGACCCAGCAACGCCGCGTGAGGGAAGAAGGCTTTCGGGTTGTAAACCTCTTTTACCAGGGACGAAGGATGTGACGGTACCGCATGAATAAGCCACGGCTAACTACGTGCCAGCAGCCGCGGTAATACGGAGGTGGCGAGCGTTGTCCGGATTTACTGGGTGTAAAGGGCGCGTAGGCGGGCAGGCAAGTCAGATGTG
+
F::FFF:FFFFFFFFFFF:FFFFF:FFFF,FFFFFFFFFFFFFFFFFFF:FFFFFFFFFFFFFFFFFF:FFFF:FFF,FFFFFFFFFFFFFFFFFFFFFFFFF:FFFFFFFF,FFFFFF,F:FFFFFFF,FFF,FFFFFF:FFFFFFFFFF:F:FF,FF:FFFFFFFFFFFFFFFFFF,:F,FFFFFFFFFFFFFF::FFF:FFFF,FFFFFFFFFF:FF:FFF:FF:FF:FFFFFFFF,FF:F:FFFF:
@A00881:241:HJW2NDRXX:1:2126:22155:5729 1:N:0:CGAGAGAA+GATTGGAG
CGATGTCCTATGGGGCGCAGCAGTGAGGAATATTGGTCAATGGGCGGAAGCCTGAACCAGCCAAGTCGCGTGAGGGATGAAGGCCCTACGGGTTGTAAACCTCTTTTGCCGGGGAACAAGTGCCGGGACGTGATTCCGGAGCTGAGTGTACCCGGAGAAAAAGCATCGGCTAACTCCGTGCCAGCAGCCGCGGTAATACGGAGGATGCGAGCGTTGTCCGGATTTATTGGGTTTAAAGGGTGCGCAGGCG
+
FFFFFFFFFFFFFFFFFFFFFFFFFFFFFFFFFFFFFFFFFFFFFFFFFFFFFFFFFFFFFFFFFFFFFFFFFFFFFFFFFFFFFFFFFFFFFFFFFFFFFFFFFFFFFFFFFFF,FFFFFFFFFFFFFFFFFFFFFFFFFFFFFFFF::FFFFFFFFF:FFFFFFFFFFFFFFFFFFFFFFFFFFF:F:FFFF:,F:FFFFF:FFF::FFFFFFFFFF:FFFFFFFFFFFFFF:FFFFFFF:FFFFFFF
@A00881:241:HJW2NDRXX:1:2126:29839:6574 1:N:0:CGAGAGAA+GATTGGAG
CGATGTCCTACGGGACGCAGCAGTGGGGAATATTGGGCAATGGGCGAAAGCCTGACCCAGCAACGCCGCGTGAGGGAAGAAGGTTTTCGGATTGTAAACCTCTGTCGCAAGGGACGAAGGAGTGACGGTACCTTGTGAGGAAGCCCCGGCTAACTACGTGCCAGCAGCCGCGGTAATACGTAGGGGGCGAGCGTTGTCCGGAATTACTGGGTGTAAAGGGAGTGCAGGCGGGCAAGCAAGTCAGAAGTGA
+
:F:F:FFFFFF:FFF:FF:FFFF:FFFFFF:FFFFFFFFFFFFFFFFFFFFFFFFFFFFFFFFFFFFFFFFFFFFFFFFFFFF:FFFFFFFFFF:FFFFFFFF:FFFFFFF:F,FFFFFFFF:FFFFF:FFFFF,FFFFFF:FFFFFFFFFF:FFFFF:FFFFF:FF,F:FFFFF:FF:F:FFF,FFFFFFFFFFF:FFFFF,F:FF:,FFFF,,:FFFFF:FF,,FFFFF,:FFFFF,FFFFFFFFFFF
@A00881:241:HJW2NDRXX:1:2126:25536:6856 1:N:0:CGAGAGAA+GATTGGAG
CGATGTCCTATGGGATGCAGCAGTGGGGAATATTGGGCAATGGAGGCAACTCTGACCCAGCAACGCCGCGTGAATGAAGAAGGCCTTCGGGTTGTAAAGTTCTTTAATTGGGGACGAAGAAAGTGACGGTACCCAAAGAATAAGCCACGGCTAACTACGTGCCAGCAGCCGCGGTAATACGTAGGTGGCAAGCGTTGTCCGGAATGACTGGGCGTAAAGGGAGCGTAGGCGGCGCAACAAGTTAGGAGTG
+
FFFFFFFFFFFFFFFFFFFFFFF:FFFFFFFFFFFFFF:FFFFFFFFFFFFFFFFFFFFFFFFFFFFFFFFFFFFFFFFFFFFFFFFFFFFFFFFFFFFFFFFFFFFFFFFFFFFFFFFFFFFFFFFFFF:FFFFF:FFFFF,FFFFFFFFFFFFFFFFFFFFFFFFFFFFFFFF:FFFFFFF:FFFFFFFFFFFF:FFFFFFF:FFFF::FFFFFFFF:FF:FF:,::FFFF::F,FFF:F:FFF:FF:
@A00881:241:HJW2NDRXX:1:2126:12391:7232 1:N:0:CGAGAGAA+GATTGGAG
CGATGTCCTACGGGATGCTGCAGTGGGGAATCTTCCGCAATGGGCGAAAGCCTGACGGAGCAATGCCGCGTGAGTGAAGAAGGCCTTCGGGTCGTAAAGCTCTGTCCTTGCTGAAGAGAGGTATGGGTGTGAAGAATGCTCATATTGGACGGTAGGCGAGGAGGAAGCCCCGGCTAACTACGTGCCAGCAGCCGCGGTAATACGTAGGGGGCGAGCGTTGTCCGGACTCACAGGGCGTAAAGGGCGCGTA
+
,FF:FF::F:FF:F:FFF,FFFFFF:FF,FFFFFFF:FFFFFFFFF:F,FFFFFFFFFFFF,FFFFFFFF,FFFF,FFFFFFFFFFFFFFFFFFFF,FFFFFFFFFFFFFFFFF:,F:FF,F,F,FFF,FFFFFFF:FFFFFFFFFFFF:,FFFFFFF:FFFFFFFF:FFFFFFF,FFFF:FFFFFFFFF:FF:,::F:,FF:FFFF,FFF:F:::F:FFFF,FF,,F::F,F::,,::F:FFF:F,:F,
@A00881:241:HJW2NDRXX:1:2126:32777:8469 1:N:0:CGAGAGAA+GATTGGAG
CGATGTCCTACGGGGCGCAGCAGTGGGGAATATTGCACAATGGGGGAAACCCTGATGCAGCGACGCCGCGTGAGTGAAGAAGTATCTCGGTATGTAAACTTCTATCAGCAGGGAAGAAGATGACGGTACCTGACTAAGAAGCCCCGGCTAACTACGTGCCAGCAGCCGCGGTAATACGTAGGGGGCGAGCGTTATCCGGAATTACTGGGTGTAAAGGGTGTGTAGGCGGGGCGATAAGTCTGATGTGAAA
+
FFFFFFFFFFFFFFFFFFFFFFFFFFFFFFFFFFFFFFFFFFFFFFFFFF:FFFFFFFFFFFFFFFFFFFFFFFFFFFFFFFFFFFFFFFFFFFFFFFFFFFFFFFFFFFFFFFFFFFFFFFFFFFFFFFFFFFFFFFFFFFFF:FFFFFFFFFFFFFFFFFFFFFFFFFFFFFFFFFFFFFFFFFFFFF,FF:FF:FFFFFFFFFFFFFFFFFF,FFFFF,FFFFFFFFFFFFFFFFFFF::FF:FF::
@A00881:241:HJW2NDRXX:1:2126:19922:8500 1:N:0:CGAGAGAA+GATTGGAG
CGATGTCCTATGGGAGGCAGCAGTGGGGAATATTGCACAATGGGGGAAACCCTGATGCAGCGACGCCGCGTGAGTGAAGAAGTATTTCGGTATGTAAAGCTCTATCAGCAGGGAAGATAATGACGGTACCTGAATAAGAAGCCCCGGCTAACTACGTGCCAGCAGCCGCGGTAATACGTAGGGGGCAAGCGTTATCCGGATTTACTGGGTGTAAAGGGTGCGTAGGTGGCTTGGCAAGTCAGAAGTGAAA
+
FF:FFFFFFF,FFFFFFFFFFFF,F:FFFFFFFFFFFFFFFFFFFFFFFFFFFFFFFFFFFFFFFFFFFFFF:FFFF:FF::FFFFFFFFFFFFFFFF,FFFF:FFFFF,FFFFFFFF,FF,FF::FFF:FFFFFFF::FFFFFFFFFF,:FFFF:FF:FFFFFFFFFFFFF:FFFFFFF,FFFFFF:FFF:F::FFFF:,FF:,:FFFFFF,FFFFFFFFFFF:FF:FF,:F::,FFFF,,,F,FF:F,
@A00881:241:HJW2NDRXX:1:2126:25536:8641 1:N:0:CGAGAGAA+GATTGGAG
CGATGTCCTACGGGAGGCAGCAGTGGGGAATATTGGGCAATGGGCGCAAGCCTGACCCAGCAACGCCGCGTGAAGGAAGAAGGCTTTCGGGTTGTAAACTTCTTTTATGAGGGACGAAGGATGTGACGGTACCTCATGAATAAGCCACGGCTAACTACGTGCCAGCAGCCGCGGTAATACGTAGGTGGCGAGCGTTGTCCGGATTTACTGGGTGTAAAGGGCGCGTAGGCGGGTAGGCAAGTCAGATGTG
+
:F:FFFFFFFFFFFF,FFFFFFFFFFFFFFFFFFFF:F:FFFF:FFFFFFF:F:FFFFFFFFFF:FFFFFFFFFFFFFFFFFFFFFF:FFFFFFFFFFFFFFFFFFFF:FFFFFFFFFFFF:FFFFFFFFFFFFFFFFFFFFFFFFFF:FFFFFF::F:FFFFF,FF,FF:FFF:FFF:F:FFFFFF,FFFFFFFFFFFFF,FFFFFFFFFF:FF,:F:FFFFFFFFFF,:F,:,::F,F,F,F::FFF,
@A00881:241:HJW2NDRXX:1:2126:25708:9314 1:N:0:CGAGAGAA+GATTGGAG
CGATGTCCTATGGGGCGCAGCAGTGGGGAATATTGCACAATGGGGGAAACCCTGATGCAGCGACGCCGCGTGAGTGAAGAAGTATTTCGGTATGTAAAGCTCTGTCAGCAGGGAAGAAAGAGATGACGGTACCTGACCAAGAAGCCCCGGCTAACTACGTGCCAGCAGCCGCGATAATAGGTAGGGGGCAAGCGTTATCCGGATTTACTGGGTGTACAGGGAGCGCAGACGGAGAAGCACGTCTGGAGTG
+
,FFFFFFFFFF:FFF:FFFFFFFFFFFFFFFFFFFFFFFFFFFFFFFFFFFFFFFFFFFF:FFFFFFFFFFFFFFFFFFFFFFFF:FFFFFF:FFFFFFFFFFFFFFFFFF,FFFFF:F:FFFF,FFFFFFFFF,:FFFFFFFF,FFFFFFF::FFFFFFF:FFFFFF,FFFFFFF:FF,FF:F:,:F:F,F:FFFFFFFFF:FFF,FFFFFFFFF,FFFF:FFFFF:FFF:FFFF:FF,,FFFFFFF,F
@A00881:241:HJW2NDRXX:1:2126:23918:10629 1:N:0:CGAGAGAA+GATTGGAG
CGATGTCCTATGGGATGCAGCAGTGGGGAATATTGGGCAATGGGCGCAAGCCTGACCCAGCAACGCCGCGTGAAGGAAGAAGGCTTTCGGGTTGTAAACTTCTTTTATGAGGGACGAAGGACGTGACGGTACCTCATGAATAAGCCACGGCTAACTACGTGCCAGCAGCCGCGGTAATACGTAGGTGGCGAGCGTTGTCCGGATTTACTGGGTGTAAAGGGCGCGTAGGCGGGTAGGCAAGTCAGATGTG
+
FF,:FFFFFFFFFFFFFFFFFFF:FFFFFFFFFFFFFFFFFFFFFFFFFFFFFFFFFFFFFFFFFFFF:FFFFFFFFFFFFFFF:FFFFFFFFFF:FFFFFFFFFFFFF:FFFFFFF,FFFFFFFFFFFFFFFFFFFFFFFFFFFFFFFFFFFFFFFFFFFFFFF:,:FF:FFFFFFFFFFFFFFF:FFFF,FFFF:FFFFFFFFFFFFFFFF:FFF:F:::FF:FFFFFFFFF,FFFF,FFFF:F:FF,
@A00881:241:HJW2NDRXX:1:2126:25039:10692 1:N:0:CGAGAGAA+GATTGGAG
CGATGTCCTACGGGGGGCACCAGTGGGGAATATTGCACAATGGGGGGAACCCTGATGCAGCGACGCCGCGTGAAGGAAGAAGTATCTCGGTATGTAAACTTCTATCAGCAGGGAAGAAAATGACGGTACCTGACTAAGAAGCCCCGGCTAACTACGTGCCAGCAGCCGCGGTAATACGTAGGGGGCAAGCGTTATCCGGATTTACTGGGTGTCAAGGGAGCGTAGACGGAAGAGCAAGTCTGATGTGAAA
+
FFFFFFFFFFFFFFFFFFFFFFF:FFFFFFFFFFFFFFFFFFFFFFFFFFFFFFFFFFFFFFFFFFFFFFFFFFFFFFFFFFFFFFFFFFFFFFF:FFFFF:FFFFF:FFFFFFFFFFFFFFFFFF:FFFFFFFFFFFFFFFFFFFFFFFFFFFFFFFFF,FFF:FFFFFF:F,FFFFFFFFFFFFF:FFF,FFFFF:FFF:FF,:FFFFFF,F:FFFF:F:FFFF,FFF,FF:FFFFF:FFF,FFFFF:
@A00881:241:HJW2NDRXX:1:2126:26847:11913 1:N:0:CGAGAGAA+GATTGGAG
CGATGTCCTACGGGATGCAGCAGTGGGGAATATTGCACAATGGGGGGAACCCTGATGCAGCGACGCCGCGTGAGTGAAGAAGTATTTCGGTATGTAAAGCTCTATCAGCAGGAAAGAAAATGACGGTACCTGACTAAGAAGCCCCGGCTAACTACGTGCCAGCAGCCGCGGTAATACGTAGGGGGCAAGCGTTATCCGGATTTACTGGGTGTAAAGGGAGCGTAGACGGCCTGTCACGTCTGAAGTGAAA
+
FFFFFFFFFFFFFFFFFFFFF:FFFFFFFFFFFFFFFF::FFFFFFFFFFFFFFFFFFFFFFFFFFFF:FFFFFFFFFFFFFFFFFFFFFFFFFFF,FFFFFFFFFFFFFFFFFFF:FFFFFFFF:FFFFFFFFF:FFFFFFFF,:FFFFFFFFFFFFFFFFFF:FFFF,FF,F:FFFF:FFFFFFFF:FFFFFFFF:F:FFFFFF:FFF:FFFF:FFF:F:FF:FFFFFFFFFF:,FF:FFF,::F:,:
@A00881:241:HJW2NDRXX:1:2126:31430:12931 1:N:0:CGAGAGAA+GATTGGAG
CGATGTCCTACGGGAGGCAGCAGTGGGGGATATTGCACAATGGGGGGAACCCTGATCCAGCGACGCCGCGTGAAGGAAGACGGTCTTCGGATTGTAAACTTCAGTGAGCAGGGACGAGAAAGGACGGTACCTGCAGAGCAAGCCACGGCTAACTACGTGCCAGCAGCCGCGGTAATACGTAGGTGGCGAGCGTTATCCGGAATTACTGGGTGTAAAGGGTGAGTAGGCGGGGATGCAAGTCAGGTGTGAA
+
:FFFFFFFFFFFFFFFFFFFFFFFFFFFFFFFFFFFFFFFFFFFFFFFFFFFFFFFFFFFF,FFFFFFFFFFFFFFFFFFFF:FFFFFFFFFFFFFFFFFFFFFFFFFFF:FFFFFFF,F:FFFFFFF:FFFFFFFFFFFFFFFFFFFFFF,FFFFFFFFFFFFFFFFFFFF,F,F:FFFF::FFFFFFFFFFFFFFFF:FFF:FFFF,FF:F,F,FF,F:FFFFFFFFFF,FF:FF:FFF:FFFFFFF,
@A00881:241:HJW2NDRXX:1:2126:29704:13542 1:N:0:CGAGAGAA+GATTGGAG
CGATGTCCTATGGGGTGCAGCAGTGGGGAATATTGGTCAATGGGGGAAACCCTGAACCAGCAACGCCGCGTGAAGGAAGAAGGCTTTCGGGTTGTAAACTTCTTTTATCTGTGACGAAAGTGACGGTAACAGATGAATAAGCTCCGGCTAACTACGTGCCAGCAGCCGCGGTCATACGTAGGGAGCGAGCGTTATCCGGATTTACTGGGTGTCAAGGGCGCGTAGGCGGGCTGGCAAGTCAGATGTGAAA
+
FF:,FFFFFFFFFFFFFFFFFFFFFFFFFFFFFFFFFFFFFFFFFFFFFFFFFFFFFFFFFFFFFFFFFFFFFFFFFFFFFFFFFFF:FFFFFFFFFFFFF:FFFFF:FF,FFFFFFF:FF:FFFFFFFF,FFFFFFFFFFFFFFFFFFFF:FFFFFFFFFFFFFFFFFFFF,FF:FFFF:FFF:F:FFFF:FFFFF,FFFFFFF:F:FFFF:F:FFFFFFFF,F:FFFFF:FFFF::,FFFF,FF:FF:
@A00881:241:HJW2NDRXX:1:2126:26621:13839 1:N:0:CGAGAGAA+GATTGGAG
CGATGTCCTATGGGGTGCAGCAGTGGGGGATATTGGACAATGGGGGGAACCCTGACCCAGCAACGCCGCGTGAGGGAAGAAGGTTTTCGGATTGTAAACCTCTGTCCTCAATGAAAAGGATGAGATGGTAATTGAGGAGGAAGCCCCGGCTAACTACGTGCCAGCAGCCGCGGTAATACGTAGGGGGCGAGCGTTGTCCGGACTGATTGGGCGTAATGGGCGCGTCGGCGGCCTGTTAAGTCTGGAGTGA
+
FF:FFF:FFFFFFFFFFF,FFFF,FFFFFFFFFFFFFFFFFFFFFFFFFFFFFFFFFF:FFFFFFFFFFFFF::FFFFFFFFFFFFFFF:FFFFFFFFFFFFFFFFFFFFFFFF:F,FFF:FFFFFFFFF,FFF:FFFFFFFFFFFFFFFF:F:FFFFFFFFFFF,FFFFFFFF::FFFFF,FFFFFFFFFFF::FF:::FF,FF,::F:FF,FFF,FFFFFFFF,,:,F:F::F:FFF:FFF:FFFFFF
@A00881:241:HJW2NDRXX:1:2126:22887:15515 1:N:0:CGAGAGAA+GATTGGAG
CGATGTCCTACGGGAGGCAGCAGTGAGGACTATTGGACAATGGCCGGAAGGCTGATCCAGCCATGCCGCGTGAGGGAATGAGGTCCTATGGATTGTAAACCTCTTTTCACGCAGGGCAATAAGGTCCACGAGGTGGACCGACGAGAGTATGCGTGGAATAAGCATCGGCTAACTCCGTGCCAGCAGCCGCGGTAATACGGAGGATGCGAGCGTTGTCCGGATTTATTGGGTTTAAAGGGTGCGTAGGCGG
+
FFFFFFF:FFFFFFFFFFFFFFF,,F:F,,:,FFFFFFFFFF:,F:FFFFFFF:FFFFFF:FFFFFFFFFFF:FFFFFFFFFFFFFF:FFFFFFFFF:FFFFFFFFFF:FFFFFFFFFFFFFFFFFFFFFFFFFFFFFF:FFFFFFFFFFFF:FFFF:F:FFFFFFFFFFF:FFFFFFFFF:FF:FFFFF::F:FF:FFF,FFFFF::,:FFF:FFFFFFF,FFF:FFFFFFFFF,FFFF,F:FF:FF:F
@A00881:241:HJW2NDRXX:1:2126:25319:15875 1:N:0:CGAGAGAA+GATTGGAG
CGATGTCCTACGGGGTGCAGCAGTGGGGGATATTGCACAATGGGGGGAACCCTGATGCAGCAACGCCGCGTGGGTGAAGGAGTGATTCGTCACGTAAAGCCCTATCAGCAGGGAAGAAAGAAGACGGTACCTGACTAAGAAGCCCCGACTAACTACGTGCCAGCAGCCGCGGTACTACGTAGGGGGCGAGCGTGATCCGGAATTACTGGGTGTAAAGGGAGCGCAGACGGCGCTGCAAGTCTGGAGTGAA
+
FF:FFFFFFFFFFFFFFFFFF:FFFFFFFFFFFFFFFFFFFFFFFFFFFFFFFFFFFFFFFFFFFFFFFF,FFFFFFFFFFFF:FFFFFFFFFFFFFFFFFFFFFFFFFFFFFF,FFFFF,FFFFFFF:FFFFFFFFFFF:FFFFFF:FFFFFFFFFFF,FFFFFFFFFF:FFF,F:FFFFFFFFFF:FFFFF,FFFF::F:FFFF:FFFFFFFF:FFFFFF:FFFFFFFFFFF:FF,:,F::FF:F,FF
@A00881:241:HJW2NDRXX:1:2126:18747:16673 1:N:0:CGAGAGAA+GATTGGAG
CGATGTCCTATGGGGTGCAGCAGTGGGGGATATTGCGCAATGGGGGGAACCCTGACGCAGCAACGCCGCGTGGAGGAAGACGGTTTTCGGATTGTAAACTCCTTTTGTCAGGGACGAATAATGACGGTACCTGACGAATAAGCTCCGGCTAACTACGTGCCAGCAGCCGCGGTAATACGTAGGGAGCAAGCGTTATCCGGAATTACTGGGTGTAAAGGGTGCGTAGGCGGCTTGGTAAGTCAGATGTGAA
+
FFFFFFFF:FFFFFFFFFFFFFFFFFFFFFF:FFFFFFFFFFFFFFFF,FFFFFFFFFFFFFFFFFFFFFFFFFFFFFFFFFFFFFFFFFF:FFFFFFFFFFFFFFFFFFFFFFFFF,FF:FFFFFFF,FFFFFFFFFFFF:FFFF:FFFFFFFFFFFFFFFFFFFFFFFFFFFFFFFFFFFFFF::FFFFFF:,FF:F:F:FFFFFF:FFFF::FFF:FFF:FF:FF,:FFF:FFFFFFFFF:F,FF:,
@A00881:241:HJW2NDRXX:1:2126:25816:16673 1:N:0:CGAGAGAA+GATTGGAG
CGATGTCCTATGGGATGCAGCAGTGGGGGATATTGCACAATGGGCGCAAGCCTGATGCAGCAACGCCGCGTGAGGGAAGACGGTTTTCGGATTGTAAACCTTTGTCTTTGGTGAAGAAGAAAGTGACGGTAGCCAAGGAGGAAGCCACGGCTAACTACGTGCCAGCAGCCGCGGTAATACGTAGGTGGCAAGCGTTGTCCGGAATTACTGGGTGTAAAGGGAGCGCAGGCGGGACTGCAAGTTGGATGTG
+
FFFFFF:FFFFFFFFFFFFFFFF:FFFFFF:FFFFFFF,FFFFFFFFFFFFFFFF,FFFFF:FFF:FFFFFFFFFFF:FFFFFFFFFFFF:FFFFFFFFFFFFFFFFFF:FFFFFFFFFF:FFFFFFFFFF:FFFF,FFFFF:FFF,FFFFFFFFFFFFF:FFFF,FFFFFFFFFFFFFFF:FFFFFFFFFFFFFFFFFFFFFFFFFFF,FF:FFFF:FF:F:F:F,FFF:FF:FF:FFFFFF:F,FFFF
@A00881:241:HJW2NDRXX:1:2126:31232:16971 1:N:0:CGAGAGAA+GATTGGAG
CGATGTCCTACGGGGCGCAGCAGTGGGGAATCTTCCGCAATGGGCGAAAGCCTGACCCAGCGATGCCGCGTGAGGGAAGAAGGTTTTCGGATTGTAAACCTCTGTCATTGGGGACGAAAATGACGGTACCCAAGGAGGAAGCTCCGGCTAACTACGTGCCAGCAGCCGCGGTAATACGTAGGGAGCGAGCGTTGTCCGGAATTACTGGGTGTAAAGGGAGTGCAGGCGGGACTGCAAGTCAGATGTGAAA
+
FFFFFFFFFFFFFFFFFFFFFFFFFFFFFFFFFFFFFFFFFFFFFFFFFFFFFFFFFFFFFFFFFFFFFFFFFFFFFFFFFFFFFFFFFFFFFFFFFFFFFFFFFFFFFFFFFFFFFFFFFFFFFFFFFFFFFFFFFFF,FFFFFF:FFFFFFFFFFFFFFFFFFFFFFFFFFFFFFFFFFFFFFFFFFFFFFFFF:FFF,FFFFFFFFFFF,F:FFFFFFFFFF,FFFF:FFFFFFFFFFFFFFF:,FF
@A00881:241:HJW2NDRXX:1:2126:30996:17002 1:N:0:CGAGAGAA+GATTGGAG
CGATGTCCTATGGGAGGCAGCAGTGAGGAATATTGGACAATGGCCGGAAGGCTGATCCAGCCATGCCGCGTGAGGGAATGAGGTCCTATGGATTGTAAACCTCTTTTCACGCAGGGCAATAAGGTCCACGAGGTGGACCGACGAGAGTATGCGTGGAATAAGCATCGGCTAACTCCGTGCCAGCAGCCGCGGTAATACGGAGGATGCGAGCGTGGTCCGGATTTATTGGGTTTAAAGGGTGCGTAGGCGG
+
FFFFFFFFFFFFFFFFFFFFFFFFFFFFFFFFFFFFFFFFFFFFFFFFFFFFFFFFFFFFFFFFFFFFFFFFFFFFFFFFFFFFFFFFFFFFFFFFFFFFFFFFFFFF:FFFFFFFFFFFFFFFFFFFFFFFFFFFFFFFFFFFFFFF:FFFFFFFF:F:FFFFFFFFFFFFFFFFFFFFFFFFFFFFFFFFFFFFFFFFFF:FFFFFFFFFF,FFFFFFFFFF:FFFFFF,F:FFFF::FFFFFFFFFF
@A00881:241:HJW2NDRXX:1:2126:30725:17440 1:N:0:CGAGAGAA+GATTGGAG
CGATGTCCTACGGGAGGCAGCAGTGGGGAATATTGGGCAATGGAGGCAACTCTGACCCAGCAACGCCGCGTGAATGAAGAAGGCCTTCGGGTTGTAAAGTTCTTTAATTGGGGACGAAGGAAGTGACGGTACCCAAAGAATAAGCCACGGCTAACTACGTGCCAGCAGCCGCGGTAATACGTAGGTGGCAAGCGTTGTCCGGAATGACTGGGCGTAAAGGGAGCGTAGGCGGCGCACCAAGTTAGGAGTG
+
FF:FFFFFFFFFFF,FFF:FF::FFFFFF:,FFFFFFFFFFFFFFFFF:FFFFFFFFF,FF:FFFF,F:FFF:,FFFFFF:FFFFFF,FFF,F:F::F:FFFFFFF:FFFFFF:FFF:FFFFFF:FFFF:FF:F,FFF::FFFFF,FFFF:FFFFFFFFFFFFFFFFFFFFF:F:,,:,,F,FFF:FFFF,FFFFFF:FFF,FFFFFFFFFFFF:FFF:FFFFF,FF:FF::F:F,,FFFFFFF:,FFF:
@A00881:241:HJW2NDRXX:1:2126:27407:17581 1:N:0:CGAGAGAA+GATTGGAG
CGATGTCCTACGGGGCGCAGCAGTGGGGAATATTGGGCAATGGAGGCAACTCTGACCCAGCAACGCCGCGTGAGCGATGAAGGTCTTCGGATTGTAAAGCTCTTTAAGTGGGGACGAAGAAAGTGACTGTACCCACAGAATAAGCCTCGGCTAACTACGTGCCAGCAGCCGCGGTAATACGTAGGAGGCAAGCGTTATCCGGAATGACTGGGCGTAAAGGGTGCGTAGGTGGTTTGGCAAGTTGGTAGCG
+
FFFFFFFFFFFFFFFFFFFFFFFFFFFFFFF:FFFFFFFFFFFFFFFFFFFFFFFFFFFFFFFFFFFFFFFFFFFFFFFFFFFFFFFFFFFFFFFFFFFFFFF,FFFFFFFFFFFFF:FFFFFF:FFFFFFFFFFF:FFFFFFFFFFFFFFFFFFFFF:FFFFFFFFFFFFFFFFF:FFFFFFFFFFFFFFFFF,FFFFFFFF,FFFFFFFFFFFFFFFFFFFF,FFF::F,FFFFFF::FFFF:F,FFF
@A00881:241:HJW2NDRXX:1:2126:31069:17816 1:N:0:CGAGAGAA+GATTGGAG
CGATGTCCTACGGGGTGCAGCAGTGGGGAATATTGGGCAATGGGCGCAAGCCTGACCCAGCAACGCCGCGTGAGGGAAGAAGGCTTTCGGGTTGTAAACCTCTTTTACCAGGGACGAAGGAATTGACGGTACCTGGAGAAAAAGCAACGGCTAACTACGTGCCAGCAGCCGCGGTAATACGTAGGTTGCAAGCGTTGTCCGGATTTAATGGGTTTAAAGGGCGTGGAGGCGGAACTGCAAGACAGATGTG
+
:F,,F:F:F:FFFFFF,FF:FF,F:F:F:FFFF:FFFFFF:F,:FFFFFFFF::FFFFFF:FF,,FFFF:FFFFFFFFF,:FFFFF::F:F,F:FFF,FF:FF:F:FFFFF::FFFF,,FF:,FF::F:FFF,FFFFFF:,FF,FF::,FF,,F,F:FF:,FFFFFFFF,FF:FFF::F,:FF:FF,F,:FFF,F:,:FFF,F,FFFF::,F:,FFFF:,,::F,:FF:F:,FF::::FF:,:,:FFFF,
@A00881:241:HJW2NDRXX:1:2126:31412:18724 1:N:0:CGAGAGAA+GATTGGAG
CGATGTCCTACGGGACGCAGCAGTGGGGAATATTGCACAATGGGGGAAACCCTGATGCAGCGACGCCGCGTGAGCGAGGAAGTATTTCGGTATGTAAAGCTCTATCAGCAGGGAAGAAGGAAGACGGTACCTTAGGAATAAGCCTCGGCTAACTACGTGCCAGCAGCCGCGGTAATACGTAGGGAGCGAGCGTTGTCCGGAATTACTGGGTGTAAAGGGAGTGCAGGCGGGACTGCAAGTCAGATGTGAA
+
FFFFFFFFFFFFFFFFFFFFFFFFFFFFFFFFFFFFFFFFFFFFFFFFFFFFFFFFFFFFFFFFFFFFFFFFFFFFFFFFFFFFFFFFFFFFFFFFFFFFFFFFFFFFFFFFFFFFFFFFFFFFFFFFFFFFFFFF:FFFFF:FFFFFFFFFF:FF:FFFFFFFFFFFFFFFFF:FFFFFFFFFF:FFFFFFFFFFFFFFF:FFFFFFFFFFFFFFFFF::FF:FFFFFFFFFF:FFFF:FFF:FFFFFF
@A00881:241:HJW2NDRXX:1:2126:21142:18975 1:N:0:CGAGAGAA+GATTGGAG
CGATGTCCTATGGGGTGCAGCAGTGGGGAATATTGGGCAATGGGCGAAAGCCTGACCCAGCAACGCCGCGTGAAGGAAGAAGGCCTTCGGGTTGTAAACTTCTTTTATGAGGGACGAAGGACGTGACGGTACCTCATGAATAAGCCACGGCTAACTACGTGCCAGCAGCCGCGGTAATACGTAGGTGGCAAGCGTTGTCCGGATTTACTGGGTGTAAAGGGCGCGTAGGCGGGATGGCCAGTCAGATGTG
+
FFFFFFFFFFFFFFFFFFFFFFFFFFFFFFFFFFFFFFFFFFF:FFFFFFFFFF:FFFFFFFFFFFFFFFFFFFFFFFFFFFF:FFFFFFFFFFFFFFFF:FFFFFF:FFFFFFFFFFFF:FFFFFFFFFF:FFFFFFFFFFFFFFFFFFFFFFFF:FFFFFFFFFFFFF:FFFFF:FFFFF:FFFF:FFFFFFFFFFFFFFFFFFFF:FF,,FFF:FFFFFFFFF,FFFFF:F:FFF,:FFF:FFFFFF
@A00881:241:HJW2NDRXX:1:2126:29360:19147 1:N:0:CGAGAGAA+GATTGGAG
CGATGTCCTATGGGGTGCAGCAGTGGGGAATATTGGGCAATGGGCGCGAGCCTGAACCAGCCAAGTAGCGTGAAGGAAGACGGCCCTACGGGTTGTAAACTTCTTTTATACGGGAATAAGACCGTCCACGAGTGGATGCGTGCATGTACCGTATGAATAAGCATCGGCTAACTCCGTGCCAGCAGCCGCGGTAATACGGAGGATGCGAGCGTTCTCCGGCTTTATTGGGTTTAAAGGGTGCGTAGGCGGC
+
:F,FFF,FFFFFFFFFFFFFF:FFFFF:FFFFFFFFFFFFFFFFFFF,FFFFFFFFFFFFFFFFFFFFFFFFFFFF:FFFFFFFFFFFFFFFFFFFFFFFFFFFFFFFFFFF:FFFFFF,FFFFFFFFFFFFFFFFFFFFFFFFFFFFFFFF,FFFFFFFFFFFFFFF:F,FFFFFFFF,FFFFFFFFFFF:FFFF:FFFFFFFFFFFFF::F:F:FFFF:,:F:,F:FFF::,FF,FFF:FF,F:,:FF
@A00881:241:HJW2NDRXX:1:2126:20121:19210 1:N:0:CGAGAGAA+GATTGGAG
CGATGTCCTATGGGATGCAGCAGTGGGGAATATTGGGCAATGGGCGCAAGCCTGACCCAGCAACGCCGCGTGAAGGAAGAAGGCTTTCGGGTTGTAAACTTCTTTTATGAGGGACGAAGGACGTGACGGTACCTCATGAATAAGCCACGGCTAACTACGTGCCAGCAGCCGCGGTAATACGTAGGTGGCGAGCGTTGTCCGGATTTACTGGGTTTAAAGGGTGCGTAGGCGGCGCCTCAAGTCAGCGGTC
+
FFFFFFFFFF,FFFFFFFFFFFFFFFFFFFFFFFFFFFFFFFFFFFFFFFFFFFFFFFFFFFFFFFFFFFFFFFFFFFF:FFFFFFFFFFFFFFFFFFFFFFFFFFFFFFFFFFFFFFFFFFFFFFF:FF:FFFFFFFFFFFFFFFFF:FFF,FFFFF:FF:FFFFF:FFFFFFFF,FFFFFFFFFFFFFFFFFFFFFFFFFFFFF:FFFFFFFFF:FFF:F:FFFF:FF:FF:FFFF:FFF:FF:FFFF
@A00881:241:HJW2NDRXX:1:2126:18430:19852 1:N:0:CGAGAGAA+GATTGGAG
CGATGTCCTATGGGATGCAGCAGTGAGGAATATTGGTCAATGGGCGCGAGCCTGAACCAGCCAAGTAGCGTGAAGGAAGACGGCCCTACGGGTTGTAAACTTCTTTTATACGGGAATAAGAACGTCCACGAGTGGATGCGTGCATGTACCGTATGAATAAGCATCGGCTAACTCCGTGCCAGCAGCCGCGGTAATACGGAGGATGCGAGCGTTCTCCGGATTTATTGGGTTTAAAGGGAGCGTAGACGGG
+
F:F:FFFFF:FFF:FFFFFFFFF:FFFFF:FFFFFFFFFFFFFFFFFF:FF:FFFFF:FFFFFFFFFFFFFFFFFFFFFFFFFFFFFFFFFFFFFFF:FFFFFFFFF::FFFFFFFFFFFF:FF:FFFFF,FFFFFFFFFFFFF:F::FFFFFFF:,FF:FFFFFFFF:::FFFF:FFFFFFFFFFFF::FF:FFF::::::,FFFFFFFF:F,F:FFF::FF,FFF,FFFF:,:::F:::FFFFFFFFF
@A00881:241:HJW2NDRXX:1:2126:21368:20087 1:N:0:CGAGAGAA+GATTGGAG
CGATGTCCTACGGGATGCAGCAGTGGGGAATATTGCACAATGGGGGAAACCCTGATGCAGCGACGCCGCGTGAAGGAAGAAGTATCTCGGTATGTAAACTTCTATCAGCAGGGAAGAAAATGACGGTACCTGACTAAGAAGCCCCGGCTAACTACGTGCCAGCAGCCGCGGTAATACGTAGGGGGCAAGCGTTATCCGGATTTACTGGGTGTAAAGGGAGCGTAGACGGAAGAGCACGTCTGATGTGAAA
+
FFFFFFFFFFFFFFFFFFFFFFFFFFFFFFFFFFFFFFFFFFFFFFFFFFFFFFFFFFFFFFFFFFFFFFFFFFFFFFFFFFFFFFFFFFFFFFFFFFFFFFFFFFFFFFFFFFFFFF,FFFFFFFFFFFFFFF,F:FFFFFFFFFFFFFFFFFFFFFFFFFFFFFFFFF:FF:F,FFF::FFFFFF,FFFFF:FFFFFFFFFFFFFFFFFF:FFFFFFFFFFFFF:FFFFFFFF,,FFFFFFF:FFFFF
@A00881:241:HJW2NDRXX:1:2126:18864:20415 1:N:0:CGAGAGAA+GATTGGAG
CGATGTCCTATGGGGGGCAGCAGTGGGGAATATTGCACAATGGGGGAAACCCTGATGCAGCAACGCCGCGTGAGTGATGACGGTCTTCGGATTGTAAAGCTCTGTCTTTAGGGACGATAATGACGGTACCTAAGGAGGAAGCCACGGCTAACTACGTGCCAGCAGCCGCGGTAATACGTAGGTGGCAAGCGTTGTCCGGATTTACTGGGCGTAAAGGGAGCGTAGGTGGATATTTAAGTGGGATGTGAAA
+
FFFFFFFFFFFFFFFFFFFFFFFFFFFFFFFFFFFFFFFFFFFFFFF,FFFFFFFFFFFFFFFFFFFFFFFFFFFFFFFFFFFFFFFFFFFFFFFFFFFFFFFFFFFF:FFFFFFFFFFFFFFFFFFFFFFFFFFF:FF:::FFFF:FFFFFFFFFFFFFFFFFFFFFF:FFFFFFFFFFFFFFFFFFFFFFFF:FFFF:FF::FFF:FF,F:FFF,FFF:FFFFFFF:::::FF:FF:F:::FFFF:F:
@A00881:241:HJW2NDRXX:1:2126:29143:20619 1:N:0:CGAGAGAA+GATTGGAG
CGATGTCCTACGGGATGCAGCAGTGGGGAATATTGCACAATGGGGGGAACCCTGATGCAGCAACGCCGCGTGAAGGAAGACGGTTTTCGGATTGTAAACTTCTTTTGTTAAGGACGAAGAAAGTGACGGTACTTAACGAATAAGCTCCGGCTAACTATGTGCCAGCAGCCGCGGTAATACATAGGGAGCAAGCGTTGTCCGGATTTACTGGGTGTAAAGGGTGCGTAGGCGGCAATGCAAGTCAGATGTG
+
FFFFFFFFFFFFFFFFFFFFFFFFFFFFFFFFFFFFFFFFFFFFFFFFFFFFFFFFFFFFFFFFFFFFFFFFFFFFFFFFFFFFFFFFFFFFFFFFF:FFFFFFFFFFFFFFFFFFFFFFFFFFFFFFFF::FFFFFF:FFFFFFFF:FFFFFFFFFFFFFFFFFFFFFF:FFF:FFF,FF:FFFFF:FFFFFFF:FFFFFFFFFFF:FFFFFFFF::,FFFFFFFFFFF:FF,FFFF:,FF:FF,,FFF
@A00881:241:HJW2NDRXX:1:2126:27245:20807 1:N:0:CGAGAGAA+GATTGGAG
CGATGTCCTACGGGAGGCACCAGTGGGGAATATTGCACAATGGGGGGAACCCTGATGCAGCAACGCCGCGTGAGTGAAGAAGTATTTCGGTACGTAAAGCTCTATCAGCAGGGAAGAAGAGAGACGGTACCTGAGTAAGAAGCCCCGGCTAACTACGTGCCAGCAGCCGCGGTAATACGTAGGGGGCAAGCGTTATCCGGAATTACTGGGTGTAAAGGGAGCGCAGACGGCGATGCAAGTCTGGAGTGAA
+
FFFFFFFFFFFFFFFFFFFFFFFFFFFFFFFFFFFFFFFFFFFFFFFFFFFFFFFFFFFFFFFFFFFFFFFFFFFFFFFFFFFFFFFFFFFFFFFFFFFFFFFFFFFFFFFFFFFFFFFFF:FFFFFF,FFFFFFFFFFFF:FFFFFFFFFFFFFFFFFFFFFFFFFFFFFFFFFFFFFFFFF:FFFF,FFFFFFFF:FFF:FF:FFFFFFFFFFFFFFFFFFFFFFFFFFFFFFFFFFFFFFFFFFFFF
@A00881:241:HJW2NDRXX:1:2126:19696:20979 1:N:0:CGAGAGAA+GATTGGAG
CGATGTCATACGGGAGGCAGCAGTGGGGAATATTGGGAAAGGGGCGCAAGCCTGACCCAGCAACGCCCCGTGAAGGAAGAAGGCTTTCGGGTTGTAAACATCATTTATGAGGGACGAAGGACGTGACGGTACCTCATGAATAAGCCACGGCTAACTACGTGCCAGCAGCAGCGGTAATACGTAGGTGGCGCGCGTTGTACGGATTTACTGGGTGTACAGTGCGCGTAGGCGGGTAGGCAAGTCAGATGTG
+
,F:F,FF,FFF:F:FF,F,FF:F,,:,:FF,F:FFF:,F:,F,,FF,FFF,,F,FF,FFFFFF:::F,F,F,,F:F:FFFF,,:,F,,FF:,F,FFFF,,,F,:,:FF:FF,,FF,,FFFFF:FF,F:FFF:F,FFF,FF,F:FFFF:,,,:FF:FFFFFFFFFFFF:F,,FF,:F,FFF:FFFF:,,:,,F:,:,::,:FF:,,FF::,F,:FF,:,F,FFFFF,FFF:,,FFFFFFF,FFFFFF,,FF
@A00881:241:HJW2NDRXX:1:2126:17960:21136 1:N:0:CGAGAGAA+GATTGGAG
CGATGTCCTACGGGATGCAGCAGTGAGGAATATTGGACAATGGCCGGAAGGCTGATCCAGCCATGCCGCGTGAGGGACTGAGGTCCTATGGATTGTAAACCTCTTTTCACGCAGGGCAATAAGGTCCACGAGGTGGACCGACGAGAGTATGCGTGGACTAAGCATCGGCTAACTCCGTGCCAGCCGCCGCGGTAATACGTAGGTTGCAAGCGTTGTCCGGATTTACTGGGTGTAACGGGCGTGTAGGCGG
+
FF:FFFFF:FFFFFFFFF,FFFF,FFFFF:F:FFFFFFFFFF:FFFFFFFFFFFFFFFFFFFFFFFFFFFF:F:FFF,FF:FFFFFFFFFFFFFFFFFF:FFFFFFFFFFFFFFFFFFFFF,FFFFFFF:FFFF:FFFFF::FFFFFF:FFFF,FFF,FFFFFFFF:FFF:FFFF:F,::FFFF,:F:F:F:FFFF:FFF,:FFF:FFFFFFFFFFFF::,FF:FF:FFFF:F:F,,FFF:F::,FFF:F
@A00881:241:HJW2NDRXX:1:2126:23782:21981 1:N:0:CGAGAGAA+GATTGGAG
CGATGTCCTACGGGACGCAGCAGTGGGGAATATTGGGCAATGGAGGCAACTCTGACCCAGCAACGCCGCGTGAGCGATGAAGGTCTTCGGATTGTAAAGCTCTTTAAGTGGGGACGAAGAAAGTGACTGTACCCACAGAATAAGCCTCGGCTAACTACGTGCCAGCAGCCGCGGTACTACGTAGGAGGCAAGCGTGATCCGGACTGACTGGGCGTAAAGGGTGCGTAGGTGGTTTGGCACGTTAGTAGCG
+
FFFFFFFFFFFFFFFFFF:FF,FFFFFFFFFF,FFFFFFFFF:FFFFFFFFFFFFFFFFFFFFFFFFFFFFFFFFFFFFFFFFFFFFFFFF::F:FFFFFFFFFFFFFFFFFFFFFFFFFFFFFFFFFFFFFFFFFFF,,FFF,FFFFFFFFFFFFFFFFFFFFFF,FFFFFFF,F,FFFFF:FFF:::F,FFFF,FFFFFF:,FFF:FFFFFFFFFFF:FFFFFF:FFF:,:FFFF::,FFFFFFFFF:
@A00881:241:HJW2NDRXX:1:2126:26006:22294 1:N:0:CGAGAGAA+GATTGGAG
CGATGTCCTATGGGACGCAGCAGTGGGGGATATTGGACAATGGGGGGAACCCTGATCCAGCGATGCCGCGTGAGGGAAGAAGGTTTTCGGATTGTAAACCTCTGTGGAGCGGGACGATAATGACGGTACCGCTCAAGGAAGCCACGGCTAACTACGTGCCAGCAGCCGCGGTAATACGTAGGTGGCGAGCGTTGTCCGGAATTACTGGGTGTAAAGGGAGTGTAGGCGGGAAGGCAAGTCAGAAGTGAAA
+
FFFFFFFFFFFFFFFFFFFFFFFFFFFFFFFFFFFFFFFFFFFFFFFFFFFFFFFFFFFFFFFFFFFFFFFFFFFFFFFFFFFFFFFFFFFFFFFFFFFFFFFFF:FFFFFFFFFF:FFFF,FFFFFFFFFFFFFFFFFFFFFFFFFFFFFFFFFFFFFFFFFFFFFFFF:FFFFFFFFFFFFFFFFFFFF,F:FF:FFF,FFFFFFFF,FFFFFFFFF,FFFF:,FF:,F,FF:FFFFFFFFFFF:FFF
@A00881:241:HJW2NDRXX:1:2126:20772:22811 1:N:0:CGAGAGAA+GATTGGAG
CGATGTCCTATGGGACTCAGCAGTGGGGAATATTGCGCAATGGGGGGAACCCTGACGCAGCAACGCCGCGTGAAGGAAGAAGGTCTTCGGATTGTAAACTTCTTTTATGAGGGACGAAGGACGTGACGGTACCTCATGAATAAGCCACGGCTAACTACGTGCCAGCAGCCGCGGTAATACGTAGGTGGCAAGCGTTATCCGGATTTACTGGGTGTAAAGGGCGCGTAGGCGGGCGTGCAAGTCAGATGTG
+
FFFFFFFF:FFFFFFFFFFFFFFFFFFFFFFFFFFFFFFFFF:FFFFFFFFFFFFFFFFFFFFFFFFFFFFFFFFFFFFFFFFFFFFFFFFFFFFFF:FFFFFFFFFFFFFFFFF:FF:FFFFFFFFFFFFFFFFFFFFFF:FF:FFFFFFFFFFFFFF:FFFFFFFFFFFFFFFFFFFFF:FFFFFFFFFFFF:FFFFFFFFFFFFFFFFFFFFFFF,FFFFFFFFFF,FFFFFFFFF:FFF:FFFFFF
@A00881:241:HJW2NDRXX:1:2126:22688:22842 1:N:0:CGAGAGAA+GATTGGAG
CGATGTCCTATGGGATGCAGCAGTGAGGAATATTGGTCAATGGGCGAGAGCCTGAACCAGCCAAGTCGCGTGAGGGAAGAAGGTCTTCGGATTGTAAACTTCTTTTATTAAGGACGAAGAGATGACGGTACTTAATGAATAAGCTCCGGCTAACTACGTGCCAGCAGCCGCGGTAATACGTAGGGAGCAAGCGTTGTCCGGATTTACTGGGTGTAAAGGGTGCGTAGGCGGCAGAGCAAGTCAGATGTGA
+
FFFFFFFFFFFFFFFFFFFFFFFFFFFFFFF:FFFFFFFFFFFFFFFFFFFFFFFFFFF:FFFFFFFFFFFF,FFFF:FFFFFFFFFF:FFFFFFFFFFFFFFFFFF,FFFFFFFFF:FFFFFFFFFFFFFFFFFF:FFFFFFFFFFF:FFF:FFFFFFFFFFFFFFFFFFFFFFFFFF:FFFF:FFFFFFFFFFFFFFFFFFFFFFFFFFFFFFFFFF:F:FF:F:FFF:FFF:,F,FFF:FFFFFFF,
@A00881:241:HJW2NDRXX:1:2126:18484:22889 1:N:0:CGAGAGAA+GATTGGAG
CGATGTCCTATGGGGGGCAGCAGTGGGGGATATTGCGCAATGGGGGAAACCCTGACGCAGCAACGCCGCGTGAAGGAAGAAGGCCTTCGGGTTGTAAACTTCTTTAAGTGGGGAAGATAATGACGGTACACACAGAATAAGCCACGGCTAACTACGTGCCAGCAGCCGCGGTAATACGTAGGTGGCAAGCGTTGTCCGGATTTACTGGGTGTAAAGGGCGTGTAGGCGGGATTACAAGTCAGATGTGAAA
+
:FFFFFFFF:FFFF:FFFFFFFFFFFFFFF:,:,FFFFF:FFFFFFFFFFFFFFFFFFFFFF,F:FFFFFFFFFFFF:FFFFFFFFFFFFFFFFFFFFFF:FFFFFFFFF:FFFFFFF:FF:FFFFFFFFF:F:FFFFF:F:FFF,:FF:FFFFFFFFFFFFFFFFFFFFFFFFFFFFF::FFFFFFFFF::FFFF::F:FFFFFFFFFFFFFFFFFFF,F:FFF:FFFFF,:FF,F:F::::FFFF:F:
@A00881:241:HJW2NDRXX:1:2126:22110:22905 1:N:0:CGAGAGAA+GATTGGAG
CGATGTCCTACGGGGCGCAGCAGTGGGGAATATTGGGCAATGGGCGCAAGCCTGACCCAGCAACGCCGCGTGTAGGAAGAAGGCTTTCGGGTTGTAAACTTCTTTTATGAGGGACGAAGGACGTGACGGTACCTCATGAATAAGCCACGGCTAACTACGTGCCAGCAGCCGCGGTAATACGGAGGTGGCGAGCGTTGTCCGGAATTACTGGGTGTAAAGGTCGCGTAGGCGGGTCAGCAAGTCAGATGTG
+
,F,FFFFFFFFFFFFFFFFFFFFFFFFFFFFFFFFFFFFFFF:FFFFFFFFFFFFFFF,FFFFFFFFFFFFF,FFFFFFFFFFFFF:FFFFFFFFF,FFFFFFFFFFFFFFFFFFFFFFFFFFFFFFFFFFFF:F,FFFFFFFFFFFF:FFFFFF,FFFFFFF:FFFF:FFFFFF,FFFFF,FFFF:FF:FFF:FF:FFFFF:,FF,FFFFFFF:F,,F:,:::::FFFF:FFF,F:F:F:::FFF,:F,
@A00881:241:HJW2NDRXX:1:2126:28565:23657 1:N:0:CGAGAGAA+GATTGGAG
CGATGTCCTCCGGGAGGCAGCAGTGGGGAATATTGGTCAATGGGGGAAACCCTGAACCAGCAACGCCGCGTGAAGGAAGAAGGCTTTCGGGTTGTAAACTTCTTTTACCGGGGACGATCGTGCCGGTACCTGGTGAATAAGCTCCGGCTAACTACGTGCCAGCAGCCGCGGTCATACGTAGGGAGCGAGCGTTATCCGGATTTACTGGGTGTAACGGGCGCGTAGGCGGGCCTGCAAGTCAGATGTGAAA
+
FFF,FFFFF,FFF:F:FFFF::FF:FFFFFFFFFFF:F,FFFFF:FFFF:F:FF:FFFF:FF,FFFFFFFFFFFF,F:::,FFFF,F:FFFFFFFF:FFF,F:FFFFFFF:FFF:F,F:FFF,FFFFFFFFFFFF:,F,FFFFFFFF:F,FFFFFF:F:FFFFF:F,:F:FF:FFF:FFF:FF,FFFF,FF,:FF,:FF,FFF:F:FFF:F:,F::::F:FF,FF,:FFFFFF:F,,:FFF,,FFF:FF:
@A00881:241:HJW2NDRXX:1:2126:18032:23860 1:N:0:CGAGAGAA+GATTGGAG
CGATGTCCTACGGGGGGCAGCAGTGGGGAATATTGCACAATGGGGGGAACCCTGATGCAGCGACGCCGCGTGGGTGAAGAAGTATTTCGGTATGTAAAGCCCTATCAGCAGGGAAGAAGATGACGGTACCTGAGAAAGAAGCCCCGGCTAACTACGTGCCAGCAGCCGCGGTAATACGTAGGGGGCGAGCGGTATCCGGATTTACTGGGTGTATAGGGAGCGTAGGCGGATTGGCAAGTCAGAAGTGAAA
+
,F:FFFFFFF,FFF,FFFFFFFF,FFFFFFFFFF:FFFFFFFF:FF:FFFFFF:FFFFFFFFFFF:FF:FFF:FFFFFFF:FFFFFF:FF:FFFFFFFFFFFFFFFFFFFFF::FFFFFFF:F:FFFF,FFFF:F,FF:FF:FFFFFFFFFFFFFFFFFFFFFFFFF:F::FFFFFFFF,FFFFFFFFFFF,FFFFFFFF:FFFFF:FF:FF,,F:FF:::::FF:FFFF,FFFF:FFFF,FFF:F:FF:
@A00881:241:HJW2NDRXX:1:2126:21730:24001 1:N:0:CGAGAGAA+GATTGGAG
CGATGTCCTACGGGAGGCAGCAGTGGGGAATATTGCACAATGGGGGAAACCCTGATGCAGCGACGCCGCGTGAGTGAAGAAGTATTTCGGTATGTAAAGCTCTATCAGCAGGGAAGAAAATGACGGTACCTGACTAAGAAGCCCCGGCTAACTACGTGCCAGCAGCCGCGGTAATACGTAGGGGGCAAGCGTTATCCGGATTTACTGGGTGTAAAGGGAGCGTAGACGGTGATGCAAGTCTGAAGTGAAA
+
FFFFFFFFFFFFFFFFFFFFFFFFFFFFF:FFFFFFFFFFFFFFFFFFFFFFFFFFFFFFFFFFFFFFFFFFFFFFFFFFFFFF:F:FFF:F:FFFFFFFFFFFFFFFFFFFFFFFFFFFFFFFFFFFFFFFFFFFFF:FFFFFFFFFFFFFFFFFFFFFFFFFFFFFFFFFFFFFF,FFFFFFFF:FFFFFF:FFFFFFFFFFFFFFF,FFFFFFFFFFF:FFFF:FFF:F:FFFFFFFFFFFFF:FFF
@A00881:241:HJW2NDRXX:1:2126:19831:24408 1:N:0:CGAGAGAA+GATTGGAG
CGATGTCCTACGGGATGCAGCAGTGAGGAATATTGGACAATGGCCGGAAGGCTGATCCAGCCATGCCGCGTGAGGGAATGAGGTCCTATGGATTGTAAACCTCTTTTCACGCAGGGCAATAAGGTCCACGAGGTGGACCGACGAGAGTATGCGTGGACTAAGCATCGGCTAACTCCGTGCCAGCAGCCGCGGTAATACGGAGGATGCGAGCGTTATCCGGATTTATTGGGTTTAAAGGGTGCGTAGGCGG
+
FFFFFFFFFFFFFFFFFFFFFFFFF:FFFFF:FF:FFFFFFFFFFFFFFFF:FF,FFFFFFFFFFFFFFFFF:FFFFFF:FFFFFFFFFF:FFFFFFFFFFFFFF:FFFFF:FFFFF::FFFFFFFF:FFFFFFFFFFFFF,FFF:FFFFFFFFFF,,FFFFF,FFFFFF:FFFF:FFFFFFFFFFFFFFF:FFFFFFFFF::FF:F:FFFFF:,F:FFFF,FFF:FFFF:F:FF,FF:F:F,F:F:FF:
@A00881:241:HJW2NDRXX:1:2126:21432:24455 1:N:0:CGAGAGAA+GATTGGAG
CGATGTCCTACGGGGGGCAGCAGTGGGGAATATTGCACAATGGGGGAAACCCTGATGCAGCAACGCCGCGTGAAGGAAGAAGTATTTCGGTATGTAAACTTCTATCAACAGGGAAGAACTAGATGACGGTACCTGGCTAAGAAGAACCGGCTAAATACGTGCCAGCAGCCGCGGTACTACGTATGGTTCACGCGTTATCCGGAATTCGTGGGTGTACAGGGTGCGCAGGCGGGACTGCAAGTTGGATGTG
+
,F:FFFFFFFFFFFFFFF,:FFFFFFFF:FFFFFFFFFFFFFFF:F:FFFFFFF,FFFFFFFFF:FFFFFFFFFFFFFF:FF,FFFFFFFFFFFFF::FFFFFFFF:FF,FFFFF::F,F:,FF,FF:F:FFFFF::FFFFFFFFFFF::FF,FFFFF:FFFFFFFFFFF:F:FFFFF:FFF,F:F:FFF::FFFF,F:::FF,FF,,,,FFFFFFFF:::::F:,::F,:F:F:::F:,:F::,F:FF:
@A00881:241:HJW2NDRXX:1:2126:29993:24940 1:N:0:CGAGAGAA+GATTGGAG
CGATGTCCTACGGGGCGCACCAGTGAGGAATATTGGTCAATGGGCGATGGCCTGAACCAGCCAAGTAGCGTGAAGGATGACTGCCCTATGGGTTGTAAACTTCTTTTATAGGGGAATAAAGTGAGCCACGTGTGGCTTTTTGTATGTACCATACGAATAAGGATCGGCTAACTCCGTGCCAGCAGCCGCGGTAATACGGAGGATCCGAGCGTTATCCGGATTTATTGGGTTTAAAGGGCGCGTAGGCGGA
+
:F,:FFFFFFF:FFFFFFFFFFFF:FFFFFFF:FFFFFFFFFFFFFFFFFF,:F,FFFFFFFF:FF:FFF,FFFF:FFFFFFFFFFFFFFFFFFFFFFFF:FFFFFFFFF,FFFF,F:F,,:FFFFFFFF,FFF,FFFF:FFFFF:FFFFFFFFFFFFFF:FFFFFFFFFFFF,FFFFFFFFFFF,FFFFFF:FFFFFFFF,:FFFFFFFFF:,:FF::FFF::FFFFFFF:F:FFFF,FFFFF,FFFFF
@A00881:241:HJW2NDRXX:1:2126:29894:25081 1:N:0:CGAGAGAA+GATTGGAG
CGATGTCCTACGGGATGCAGCAGTGGGGGATATTGGACAATGGGGGGAACCCTGATCCAGCGATGCCGCGTGAGGGAAGAAGGTTTTCGGATTGTAAACCTCTGTGGAGCGGGACGATAATGACGGTACCGCTCAAGGAAGCCACGGCTAACTACGTGCCAGCAGCCGCGGTCATACGTAGGTGGCGAGCGTTGTCCGGAATTACTGGGTGTAAAGGGAGTGTAGGCGGGAAGGCAAGTCAGAAGTGAAA
+
,F::FFFFFF:FFFFFFFFFFFFFFFFFFFFFFFFFFF,FFFFFFFFF:FFFFFF:FFFFFFFFFF:FFF:FFFFFFFFFFFFFFFFFFFFFFFFF,FFFFF:FFFFFFFF:FF:FFFFFFFFFFFFFFF:FFFFFF::FFFFFF:FFFFFFFFFF:FFF:FFF:FF:FFF::FFFFF:FFFFFFFFFFFFFFFF::F,FFFFF,FF::FFF,:,FFF,:FF:F:FFFF:F,:F:F:F::,FF::FF:F,
@A00881:241:HJW2NDRXX:1:2126:25518:25144 1:N:0:CGAGAGAA+GATTGGAG
CGATGTCCTACGGGATGCACCAGTGGGGAATATTGCACAATGGGGGGAACCCTGATGCAGCGACGCCGCGTGGGTGAAGAAGTATTTCGGTATGTAAAGCCCTATCAGCAGGGAAGAAGAAGACGGTACCTGACTAAGAAGCCCCGGCTAACTACGTGCCAGCAGCCGCGGTAATACGTAGGGGGCAAGCGTTGTCCGGAATTACTGGGTGTAAAGGGAGCGTAGGCGGGGTTGCAAGTCAGATGTGAAA
+
FFFFFFFFFFFFFFFFFFFFFFFFFFFFFFFFFFFFFFFFFFFFFFFFFFFFFFFFFFFFFFFFFFFFFFFFFFFFFFFFFFFFFFFFFFFFFFFFFFFFFFFFFFFFFFFFFFFFFFFFFFFFFFFFFFFFFFFFFFFFFFFFFFFFFFFFFFFFFFFFFFFFFFFFFFFFF,FFFFFFFFFFFFFFFFFFFFFFFFFF,FFFFFFFFFFFFFFFFFFFFFFFFFFFFFFFFFFFFFFFFFFFFFF,FF
@A00881:241:HJW2NDRXX:1:2126:19144:25191 1:N:0:CGAGAGAA+GATTGGAG
CGATGTCCTACGGGATGCAGCAGTGAGGAATATTGGTCAATGGGCGGGAGCCTGAACCAGCCAAGTCGCGTGAGGGAAGACGGCCTTATGGGTTGTAAACCTCTTTCAGATGAGAGTAAAGGGTGTTACGTGTAACACATTGCAAGTATCATCAGAAGAAGCATCGGCTAATTCCGTGCCAGCCGCCGCGGTAATACGGAAGATGCGAGCGTTCTCCGGATTTATTGGGTTTAAAGGGTGCGTAGGCGGA
+
FF:FFFFFFFFFFFFFFFFFFFFFFFFFFFFFFFFFFFFFFFFFFFFFFFFFFFFFFFFFFFFFFFFFFFFFFFFFFFFFFFFFFFFFFFFFFFFFFFFFFFFFFFFFFF:FFFFFFFFFFFFFFFFFFFFFFFFFFFFFFFF:FFFFFFFFF,FFFFFFFFFFFFFFFFFFFFF:FFFFFFF,FFFFFFFF,FFFFFF:,FFF:FFFFFF,,,FFFFFFF,FF,FFFFFFFF,FFFF:FFFFFFFFF:F
@A00881:241:HJW2NDRXX:1:2126:23764:25363 1:N:0:CGAGAGAA+GATTGGAG
CGATGTCCTATGGGATGCACCAGTGGGGAATATTGGGCAATGGGCGCAAGCCTGACCCAGCAACGCCGCGTGAGGGAAGAAGGCTTTCGGGTTGTAAACCTCTTTTACCAGGGACGAAGGACGTGACGGTACCTGGAGAAGAAGCAACGGCTAACTACGTGCCAGCAGCCGCGGTAATACGTAGGTTGCGAGCGTTGTCCGGAATTACTGGGTGTAAAGGGCGTGTAGGCGGAACTGCAAGTCAGATGTG
+
FFFFFFFFFFFFFFFFFFFFFFFFFFFFFFFFFFFFFFFFFFFFFFFFFFFFFFFFFFFFFFFFFFFFFFFFFFFFFFFFFFFFFFFFFFFFFFFFFFFFFFFFFFFFFFFFFFFFFFFFFFFFFFFFFFFFF:FFFFFFFFFFFFFFFFFFFFFFFFFFFFFFFFFFFFFFFFFF,FFFFFFFFFFFFFFFF,FFFFFFFFFFFF:FFFFFFFFF:,F:FFFF:FFFFF,F:FFFFFF:FFFF:FFFFF
@A00881:241:HJW2NDRXX:1:2126:24089:25394 1:N:0:CGAGAGAA+GATTGGAG
CGATGTCCTATGGGATGCACCAGTGAGGAATATTGGTCAATGGGCGTTAGCCTGAACCAGCCAAGCCGCGTGAGGGATTAAGGCCCTATGGGTCGTAAACCTCTTTTGCCGGGGGATAAGAGGCGCCACGTGTGGCGCTGTGAAGGTACCCGGAGAAAAAGCATCGGCTAACTCCGTGCCCGCAGCCGCGGTAATACGGAGGATTCAAGCGTGATCCGGATTTATTGGGTTTAAAGGGTGCGTAGGCGGC
+
FFFFFFFFFFFFFFFFFFFFFFFFF:FFFFFFFFFFFF:FFFFFFFFFFFFFFFFFFFFFFFFFFFFFFFFFFFFFFFFFFFFFFFFFFFFFFFFFFFFFFFFFFFFFFFFFFFF,FF:FFFFFFFFFFFFFFFF:FF,FFFFFFFFFFFFFFFFFFF:FFFFFFFFF:FFFFFFFFFFF,FFFFFFFFFFF:,F,:FFF:FFF:FF:FFFF,FF,FFFFFFFFFFFFFF:FFF:FFFFF::FFFFF:FF
@A00881:241:HJW2NDRXX:1:2126:19678:26146 1:N:0:CGAGAGAA+GATTGGAG
CGATGTCCTATGGGGTGCACCAGTGAGGAATATTGGTCAATGGGCGCGAGCCTGAACCAGCCAAGTAGCGTGAAGGAAGACGGCCCTACGGGTTGTAAACTTCTTTTATACGGGAATAAGACCGTCCACGAGTGGATGCGTGCATGTACCGTATGAATAAGCATCGGCTAACTCCGTGCCAGCAGCCGCGGTAATACGGAGGATGCGAGCGTTATCCGGATTTATTGGGTTTAAAGGGAGCGTAGACGGG
+
FFFFFFFFFFFFFFFFFFFFFFFFFFFFFFFFFFFFFFFFFFFFFFFFFFFFFFFFFFFFFFFFFFFFFFFFFFFFFFFFFFFFFFFFFFFFFFFFFFFF:FFFFFFFFFFFFFF:FFFFFFFFFFFFFF:FFFFFF:FFFFFFFFF,FFF:FFFF:FFFFFFFFFFFF::FFFFFFFFFFFF,FFFFF:FFFFF,F:FFFFFFFFFFFFFFFFFFF:FFFFFFFFFFFFFFFF:FFFF:FFFFFFFF:F
@A00881:241:HJW2NDRXX:1:2126:26232:26850 1:N:0:CGAGAGAA+GATTGGAG
CGATGTCCTACGGGAGGCACCAGTGGGGAATATTGGGCAATGGAGGGAACTCTGACCCAGCAACGCCGCGTGAAGGAAGAAGGTTTTCGGATTGTAAACTTCTGTCGCAGGGGACGAAGAATGACGGTACCCTGTAAGAAAGCCCCGGCTAACTACGTGCCAGCAGCCGCGGTCATACGTAGGGGGCAAGCGTTGTCCGGACTGACTGGGCGTAAAGGGAGTGTAGGTGGCACAGTAAGTTATATGTGAA
+
FF::FFFFFFFFFFFFFFFFFFFFFFFF:FFFFFFFFFFFFFFFFFFF,FFFFFFFFFFFFFFFFFFFFFFFFFF:F:FFFFFF,FFFFFFFFFFFFFFFFFFFFFFFFFFFF:FFF:F,FFFFFFFFFFFF:FFFFF,FFFFFFFFFFFFFFFFF:FFFFFFFF:F:FF:FF,FF,FF,,:FFF,F,FFF::F:FFFFFF:F:,FFFFFFFFFFFFFFF:F::FFFFFFF:F,::F::,,F,:F:F:F,
@A00881:241:HJW2NDRXX:1:2126:29080:26929 1:N:0:CGAGAGAA+GATTGGAG
CGATGTCCTATGGGAGGCAGCAGTGGGGGATATTGGACAATGGGGGGAACCCTGATCCAGCGATGCCGCGTGAGGGAAGAAGGTTTTCGGATTGTAAACCTCTGTGGAGCGGGACGATAATGACGGTACCGCTCAAGGAAGCCACGGCTAACTACGTGCCAGCAGCCGCGGTAATACGTAGGTGGCGAGCGTTGTCCGGAATTACTGGGTGTAAAGGGAGTGTAGGCGGGAAGGCAAGTCAGAAGTGAAA
+
:F:FFFFFFFFFFFFFFFFFFFFFFFFFFFFFFFF:FFFFFFFFFF,FFFFFFFFFFFFFFFFFFFFFFFFFFFFFFFFFFFFFFF:FFFFFFFFFFFFFFFFFFFFF:F:FFFFFFF:,FFFFFFFFFFF:FF:F:FFFFFFFFFFFF,FFFFFFFFFFFFFFFFFFFF:FF,FFF::F:FFFFFFFFFFFF:FF:FFF,F::FFFFFFFFF::FFFF:F:FF:FFFFFFF:FFF:FFFF,,FFF::,F
@A00881:241:HJW2NDRXX:1:2126:19054:27383 1:N:0:CGAGAGAA+GATTGGAG
CGATGTCCTATGGGGGGCAGCAGTGGGGAATATTGGGCAATGGGCGAAAGCCTGACCCAGCAACGCCGCGTGAGGGAAGAAGGTTTTCGGATTGTAAACCTCTGTCCTAAGTGACGAAGGAGATGACGGTAGCTTAGGAGGAAGCCCCGGCTAACTACGTGCCAGCAGCCGCGGTAATACGTAGGGGGCGAGCGTTGTCCGGAATGACTGGGCGTAAAGGGCGTGTAGGCGGCCGATTAAGTCTGGAGTG
+
FFFFFFFF:FFFFFFFFFFFFFFFFFFFFFFFFFFFFFFFFFFFFFFFFFFFFFFFFFFFFFFFFFFFFFFFFFFFFFFFFFFFFFFFFFFFFFFFFFFFFFFFFFFFFFFFFFFFFFFFFFFFFFFFFF,FFFFFFFFFFF::FFFFFFFFFFFFFFFFFFFFFFFFFF:FFFF::FFFFFFFFFFFF:FFFFFFFFFFFFFFFFF:FFFF:FF:FFFFFF:F:F:F:::FFF::FFFFFFFFFFFFF:
@A00881:241:HJW2NDRXX:1:2126:16215:27414 1:N:0:CGAGAGAA+GATTGGAG
CGATGTCCTATGGGGTGCAGCAGTGGGGAATATTGGGCAATGGGCGCAAGCCTGACCCAGCAACGCCGCGTGAGGGAAGAAGGCTTTCGGGTTGTAAACCTCTTTTACCAGGGACGAAGGACGTGACGGTACCTGGAGAAAAAGCAACGGCTAACTACGTGCCAGCAGCCGCGGTACTACGTAGGTTGCAAGCGTTGTCCGGATTTACTGGGTGTACAGGGCGTGTAGGCGGAACTGCAAGTCAGATGTG
+
FF::FFFFFFFFFFFFFFFFF:FF:FFFFFFFFFFFFFF:FFFFFFFFFFFFFFFFFFFFFFFFFFFFFFFFFFFFF:FFFFFFFFFFFFFFFFFFFFFFFFFFFF:FFFFFFFFFFFFFFFFFFFF:FF:FFFFFFFF:FFFFFF:FFFFF:FFFFFF:F:FF,FF:FF,FFFF,,FFFFF:FFF:FFF,F:F:FFFFFFFFFFF,FF,F:FF:,,FFFF:FFFF:FFF::F,F:FF:,FF:FF:FFFF
@A00881:241:HJW2NDRXX:1:2126:22652:27539 1:N:0:CGAGAGAA+GATTGGAG
CGATGTCCTATGGGATGCAGCAGTGGGGAATATTGGGCAATGGGCGCAAGCCTGACCCAGCAACGCCGCGTGAAGGAAGAAGGCTTTCGGGTTGTAAACTTCTTTTATGAGGGACGAAGGACGTGACGGTACCTCATGAATAAGCCACGGCTAACTACGTGCCAGCAGCCGCGGTAATACGTAGGTGGCAAGCGTTGTCCGGATTTACTGGGTGTAAAGGGCGCGTAGGCGGGCATGCACGTCAGATGTG
+
FF,FFFFFFFFFFFFFFFFFFFFFFFFFFFFFFFFFFFFFFFFFFFFFFFFFFFFFFFFFFFFFFFFFFFFFFFFFFFFFFFFFF:FFFFF:FFF,:,FFFFFFF:FFFFFFFFFFFFFFFFFF:FFFFFFFFFF,FFFFFF:::F,FFFFF,FFFFFFFFFFFFF:FFFFFFFF:FFFFFF,:F:F:F,,FFFFFF::FFFFFFFFFFFFF:FFF,F:F:FFFFF,FFF::FF:F,F:,FF:F:,:F:F
@A00881:241:HJW2NDRXX:1:2126:30906:27618 1:N:0:CGAGAGAA+GATTGGAG
CGATGTCCTATGGGGTGCAGCAGTGAGGAATATTGGACAATGGCCGGAAGGCTGATCCAGCCATGCCGCGTGAGGGAATGAGGTCCTATGGATTGTAAACCTCTTTTCACGCAGGGCAATAAGGTCCACGAGGTGGACCGACGAGAGTATGCGTGGAATAAGCATCGGCTAACTCCGTGCCAGCTGCCGCGGTAATACGGAGGATGCGAGCGTGGTCCGGATTTATTGGGTTGAAAGGGTGCGTAGGCGG
+
FF:FFFFF:FFFFFFFFF:FFFFFFFFFFFFFFFFFFFFFFFFFFFFFFFFFFFFFFFFFFFFFFFFFFFFFFFFFF:FFFFFFFFFFFFFFFFFFFFFFFFFFFFFFFFFFFFFFFFFFFFFFFFFFFFFFFFFFFFFF:F:F:FFFFFFFFFFFF:FFFFFFFFF:FFFFFFFFFF:FFFF:,,FFFFFFFFFFFFF,:F::FFFFFFFFF,FFFFFFF:FF:FF:FF,F,FF:,FF:F:FF:FFFFF
@A00881:241:HJW2NDRXX:1:2126:19551:27931 1:N:0:CGAGAGAA+GATTGGAG
CGATGTCCTATGGGGGGCACCAGTGGGGGATATTGGACAATGGAGGAAACCCTGATCCAGCGACGCCGCGTGAGTGAAGAAGTATTTCGGTACGTAAAGCTCTATCAGCAGGGAAGAAGATGACGGTACCTGAGTAAGAAGCCCCGGCTAACTACGTGCCAGCAGCCGCGGTAATACGTAGGGGGCGAGCGTTATCCGGATTTACTGGGTGTAAAGGGAGCGTAGACGGCAGAGCAAGTCTGGAGTGAAA
+
FF:FFF:FFF,FFFFFFFFFF:F,FFFF:FF,FFFFFFF:FFFFFFFFFFFFFFFFFFFFFFFFFFFFFFFFFFFFFFFFF:FFFFFFFFFFFFFFFF:FFFF,FFFFFFFFFFFFFFF:FFFFFFFFFFFFFFFFFFFFFFFFFFFFFFFFFFFFFFFFFFFFFF:FFFFF:F:FFFFFFFFFFFFFFFFFF:FFFFFFFFFFFFFFFFFF,FFFFFFFF:FF::FFFFFFF:FFFF,FFFFFFFFFFF
@A00881:241:HJW2NDRXX:1:2126:32786:28213 1:N:0:CGAGAGAA+GATTGGAG
CGATGTCCTACGGGATGCAGCAGTGGGGAATATTGCACAATGGGGGGAACCCTGATGCAGCGACGCCGCGTGAAGGAAGAAGTATTTCGGTATGTAAACTTCTATCAGCAGGGAAGAAGATGACGGTACCTGACTAAGAAGCCCCGGCTAACTACGTGCCAGCAGCCGCGGTACTACGTAGGGGGCAAGCGTTATCCGGATTTACTGGGTGTAAAGGGAGCGTAGGCGGCAATGCAAGTCAGATGTGAAA
+
,FFFFFFFFFFFFFFFFFFFFFFFFFFFFFFFFFFFFFFFFFFFFF:FFFFFFFFFFFFFFFFFFFFFFFFFFFFFFFFFFFFFFFFFFFFFF:FF:FFFFFFFFFFFFFFFFFFF,FFFFFFFFFFF:FFF:FFF:F,:F:FFFFFFFFFFFFFFFFFFFF:FFF:FFFFFF,FFFFFFFF:F,FFFFFF:FFFFFFF:FFFFFFF,FFFF,:F:FFF::FFF,FFFFFFFFFFFFFFFFFFFFF:F::
@A00881:241:HJW2NDRXX:1:2126:31557:28964 1:N:0:CGAGAGAA+GATTGGAG
CGATGTCCTATGGGATGCAGCAGTGAGGAATATTGGTCAATGGGCGCGAGCCTGAACCAGCCAAGTAGCGTGAAGGAAGACGGCCCTACGGGTTGTAAACTTCTTTTATACGGGAATAAGAACGTCCACGAGTGGATGCGTGCATGTACCGTATGAATAAGCATCGGCTAACTCCGTGCCAGCAGCCGCGGTAATACGGAGGATGCGAGCGTTATCCGGATTTATTGGGTTTAAAGGGTGCGTAGGAGGC
+
FFFFFFFFFFFFFFFFFFFFFFF:FFFFFFFFFFFFFFFFFFFFFFFFFFFFFFFFFFFFFFFFFFF:FFFFFFFFFFF:FFFFFF:FFFFFFFFFF:FFFFFFFFFFF:FFFFFFF,FF:FF:FFFFFFF:FFFFF:FFFFFFFFFFF:FF:FFFFFFFFFFFFF:F:::F:::FFFFFFFFFFFF,FFFF:FFFFFF:FFFFFF,F::FFFFF:FFFFF:FFF:FF:,::F,FF,F:,,FF:,:,FF:
@A00881:241:HJW2NDRXX:1:2126:20555:28980 1:N:0:CGAGAGAA+GATTGGAG
CGATGTCCTATGGGAGGCAGCAGTGGGGAATATTGGGCAATGGGCGAAAGCCTGACCCAGCAACGCCGCGTGAGGGAAGAAGGCCTTCGGGTTGTAAACCTCTTTTACCAGGGACGAAGGACGTGACGGTACCTGGAGAAGAAGCAACGGCTAACTACGTGCCAGCAGCCGCGGTAATACGTAGGTTGCGAGCGTTGTCCGGAATTACTGGGTGTAAAGGGCGTGTAGGCGGAACTGCACGTCAGATGTG
+
FFFFFFFFFFFFFFFFFFFFFFFFFFFFFFFFFFFFFFFFFFFFFFFFFFFFFFFFFFFFFFFFFFFFFFFFFFFFF,FFFFFFFFFFFFFFFFF:FFFFFFFFFFFFFFFFFFFFFFFFFFFFFFFFFF:FFFFFFFF,,FFF:FFFFFFFFFFF:FFFFFFFFFFFFFFFFFFFFFFFFFFFFFFFFFFFF:FFFFF:FFF,FFFFFFFF:FF,FFFFFF:FFFFF:::F:,FFFFF,FFFFF:FFF:
@A00881:241:HJW2NDRXX:1:2126:31448:28995 1:N:0:CGAGAGAA+GATTGGAG
CGATGTCCTATGGGATGCAGCAGTCGGGAATATTGCGCAATGGAGGGAACTCTGACGCAGTGACGCCGCGTGCAGGAAGAAGGTTTTCGGATTGTAAACTGCTTTAGACAGGGAAGAAACAAATGACAGTACCTATAGAATAAGCTCCGGCTAACTACGTGCCAGCAGCCGCGGTAATACGTAGGGAGCGAGCGTTATCCGGATTTATTGGGTGTAAAGGGTGCGTAGACGGGAGTTTAAGTTAGTTGTG
+
,FFFFFFFFFF:FFFFFFFFFFFFFF:FFFF,,FFFFFF:FFFFFFFFFFFFFFFFFFFFFFFFFFFFFF:FF:FFFFFFFFFF:FFFFFFFFFFF:FFFFFFFF::FFFFFFFFFFFFFFFFFF:FFFFFFFFFFFFFFFFFFFFFFFFFFF:FFFFFFFFF,FFFFFFFFFFF:FF:FFFFFFFFFF,F:FF:FFFF:FF,::FFFFFFFFF:FFFF:,,FFFFFF:FFF:FF:F:F:FFFFFFFFFF
@A00881:241:HJW2NDRXX:1:2126:22037:29481 1:N:0:CGAGAGAA+GATTGGAG
CGATGTCCTATGGGATGCACCAGTGGGGAATATTGGTCAATGGGGGAAACCCTGAACCAGCAACGCCGCGTGAAGGAAGAAGGCTTTCGGGTTGTAAACTTCTTTTACCGGGGACGATAGTGACGGTACCTGGTGAATAAGCTCCGGCTAACTACGTGCCAGCAGCCGCGGTAATACGTAGGGAGCGAGCGTTATCCGGATTTACTGGGTGTAAAGGGCGCGTAGGCGGGCCGACAAGTCAGATGTGAAA
+
FFFFFFFFFFFFFFFFFFFFFFFFFFFFFFFFFFFFFFFFFFFFFFFFFFFFFFFFFFFFFFFFFFFFFFFFFFFFFFFFFFFFFFFFFFFFFFFFFFFFFFFFFFFFFFFFFFFFFFFFFFFFFFFFFFFFFFFFFFFFF:FFFFFFFFFFFFFFFFFFFFFFFFFFFFFF,FFFFFFFFFFFFFFFFFFFFFFFFFF:FFFFFFFFFFFFF,F:FFFFFF,FF:FFFF:FFFF::FFFFFFFFFFF,F
@A00881:241:HJW2NDRXX:1:2126:31991:30060 1:N:0:CGAGAGAA+GATTGGAG
CGATGTCCTACGGGAGGCAGCAGTGGGGAATATTGGGCAATGGGCGCAAGCCTGACCCAGCAACGCCGCGTGAAGGAAGAAGGCTTTCGGGTTGTAAACTTCTTTTGTCAGGGAAGAGCAGAAGACGGTACCTGACGAATAAGCTCCGGCTAACTACGTGCCAGCAGCCGCGGTAATACGTAGGGAGCGAGCGTTGTCCGGATTTACTCGGTGTAAAGGGCGTGTAGGCGGGGCGGCAAGTCAGATGTGA
+
:FFFFFFFFFFFFFFFFFFFFFFFFFFFFFFFFFFFFFFFFFFFFFFFFFFFFFFFFFFFFFFFFFFFFFFFF:FFFFFFFFFFFFFFFFFFFFFFFFFFFFFFFFFFFFFFFFFFF:FF:F:FFFFFFFFFF:FFFFFFFFFFFFFFFFFFFFFFF:FFFFFFFFFFFFFFFF:FFFFFFFFF,,:F::FFFFFFFFFFFFFFFFFF,FFF:FFFFFFFFFFFFFFFF:FF:FFFFF,:FFFFFFFFF:
@A00881:241:HJW2NDRXX:1:2126:11930:30545 1:N:0:CGAGAGAA+GATTGGAG
CGATGTCCTATGGGATGCAGCAGTGGGGAATATTGGACAATGGCCGGAAGGCTGATCCAGCCATGCCGCGTGAGGGAATGAGGTCCTATGGATTGTAAACCTCTTTTCACGCAGGGCAATAAGGTCCACGAGGTGGACCGACGAGAGTATGCGTGGAATAAGCATCGGCTAACTCCGTGCCAGCAGCAGCGGTAATACGGAGGATGCGAGCGTTGTCCGGATTTATTGGGTTTACAGGGTGCGTAGGCGT
+
:F:FFFFFFFFFFFFFFFF:FFFFF:FFFFFFFFFF:F:FFFFFFF:FFFFFFFFF:FF,FFFFFFFFFFFF:FF:FFFF,FFFFFFFFFFFFFFF:F:FFFFFFF:F:FFFFFFF::FFF:F:FFF,FF:FFFFFFFFF:FFFFF:FFFFFFFFF:FFF:FFFF:FFF:F:FF,FFFFFF:FF::,,FF:FFF,FF:FF:F:,::FFFFF::,FF,:FF,FFF,FFF:,F:FF,,:F::FF:FF,FF:,
@A00881:241:HJW2NDRXX:1:2126:21052:30561 1:N:0:CGAGAGAA+GATTGGAG
CGATGTCCTATGGGAGGCAGCAGTGGGGAATATTGGGCAATGGGCGCAAGCCTGACCCAGCAACGCCGCGTGAAGGAAGAAGGCTTTCGGGTTGTAAACTTCTTTTATGAGGGACGAAGGACGTGACGGTACCTCATGAATAAGCCACGGCTAACTACGTGCCAGCAGCCGCGGTAATACGTAGGTGGCGAGCGTTGTCCGGATTTACTGGGTGTAAAGGGCGCGTAGGCGGGTAGGCAAGTCAGATGTG
+
FFFFFFFFFFFFFFFFFFFFFFF:FFFFFFFFFFFFFFFFFFFFFFFFFFFFFFFFFFFFFFFFFFFFFFFFFFFFFFFFFFFFF:FFFFFFFFFFFFFFFFFFFFFFFF:FFFFFFFFFFFFFFFFFFFFFFFFF:FFFFF:F:FFF:FFFF:FF:,FFFFFFFFFFFFFFF:FF,FFFF,FFFFFFFFFFF::,,:FFFFFFFFFFFFF,FFFF:FFF:FFFFFF,FFF:FF,FFFFFFFF:F,:FFF
@A00881:241:HJW2NDRXX:1:2126:21242:30639 1:N:0:CGAGAGAA+GATTGGAG
CGATGTCCTATGGGGCGCAGCAGTGGGGAATATTGCACAATGGGGGGAACCCTGATGCAGCGACGCCGCGTGGGTGAAGAAGTATTTCGGTATGTAAAGCCCTATCAGCAGGGAAGAAGATGACGGTACCTGAGTAAGAAGCCCCGGCTAACTACGTGCCAGCAGCCGCGGTAATACGTAGGGGGCGAGCGTTATCCGGATTTACTGGGTGTAAAGGGAGCGCAGACGGCTTAGCAAGTCTGGAGTGAAA
+
FFFFFFFFFFFFFFFFFFFFFFFFFFFFFFFFFFFFFFFFFFFFFFFFFFFFFFFFFFFFFFFFFFFFFFFFFFFFFFFFFFFFFFFFFFFFFFFFFFFFFFFFFFFFFFFFFF:FFFFFFFFFFFFFFFFFFFFFFFFFFFFF:FFFF:FFFFFFFFFFFFF:FFFFFFFFFFFFFFFFFFFFFFFFFF:FF:FFFFFFFFFFFFFFFFFFFFFF:FFFF:FF,FFF::,F:FFFFFFFFFFF:FF:FF
@A00881:241:HJW2NDRXX:1:2126:22643:31594 1:N:0:CGAGAGAA+GATTGGAG
CGATGTCCTATGGGGGGCACCAGTGGGGAATATTGGGCAATGGGCGAAAGCCTGACCCAGCAACGCCGCGTGAGGGAAGAAGGTTTTCGGATTGTAAACCTCTGTCCTCAATGAAAAGGATGAGATGGTAATTGAGGAGGAAGCCCCGGCTAACTACGTGCCAGCAGCCGCGGTCATACGTAGGGGGCGAGCGTTGTCCGGAATGATTGGGCGTAAAGGGCGCGTAGGTGGTTATTTAAGTTAGGTGTGA
+
FFFFFFFFFFFFFFFFFFFFFFFFFFFFFFFFFFFFFFFFFFFFFFFFFFFFFFFFFFFFFFFFFFFFFFFFFFFFFFFFFFFFFFFFFFFFFFFFFFFFFFFFFFFFFF:FFFFFFFFF:FFFFFFFFFF,:FFFFFFFF::FFFFFFFF,FFF:FFFFFFFFFFFFFFFFFF,FFFFF:FFFFFFFFFFFFFFFFFFFFFFFF:FFFFFFFF,FFFFFFFFFFFFFF:FFFFFFFFFFFFFFFFFFFF
@A00881:241:HJW2NDRXX:1:2126:18855:31735 1:N:0:CGAGAGAA+GATTGGAG
CGATGTCCTATGGGGTGCACCAGTGGGGAATATTGGGCAATGGGCGCAAGCCTGACCCAGCAACGCCGCGTGAAGGAAGAAGGCTTTCGGGTTGTAAACTTCTTTTATGAGGGACGAAGGACGTGACGGTACCTCATGAATAAGCCACGGCTAACTACGTGCCAGCAGCCGCGGTAATACGTAGGTGGCAAGCGTTGTCCGGATTTACTGGGTGTAAAGGGCGCGTAGGCGGGCATGCAAGTCAGATGTG
+
FFFFFFFFFFFFFFFFFFFFFFFFFFFFFFFFFFFFFF:FFFFFFFFFFFFFFFFFFFFFFFFFFFFFFFFFFFFFF:FFFFFF:FFFFFFFFFFFFFFFFFFFFFFFFFFFFFFFFFF::FFFFFFF:F:FFFFFFFF:FFFFFFFFFFFFFFFF,F:FFFF:FFFFFFFF:F:FFFFFFFF:FFFFFFF,F,FFFFFFFF:F:FFFFFFFF:FFFF:FFF:FFFFFF::FFF:FFF::FF:FFFFFF:
@A00881:241:HJW2NDRXX:1:2126:25626:31845 1:N:0:CGAGAGAA+GATTGGAG
CGATGTCCTATGGGACGCAGCAGTGGGGAATATTGCACAATGGGGGGAACCCTGATGCAGCAACGCCGCGTGAGTGAAGAAGTATTTCGGTACGTAAAGCTCTATCAGCAGGGAAGAAGAGAGACGGTACCTGAGTAAGAAGCCCCGGCTAACTACGTGCCAGCAGCCGCGGTAATACGTAGGGGGCAAGCGTTATCCGGAATTACTGGGTGTAAAGGGAGCGCAGACGGCGATGCAAGTCTGGAGTGAA
+
FF,FFFFFFFFFFF:FFFFFFFFFFFFFFFFFFFFFFFFFFFFFFFFFFFFFFFFFFFFFF,FFFFFFFFFFFF,FFFFFFFFFFFFFFFFFF:FFF:FFFFFFFFFFFFFFFF,FFFFFF,FF:FFFFFFFFFFFFFFFFFFFFFFFFFFFFFFFF:FFF,FFFFFFFF:FFF,FFFFFFFFFF:FFFFFFFFFFFFFFF:,:FFFFFFFFFF,::FFFF:FFF:FFF:FFF::FFFF,,F:FFFFFFF
@A00881:241:HJW2NDRXX:1:2126:16884:31955 1:N:0:CGAGAGAA+GATTGGAG
CGATGTCCTATGGGATGCAGCAGTGAGGAATATTGGTCAATGGGCGATGGCCTGAACCAGCCAAGTAGCGTGAAGGATGACTGCCCTATGGGTTGTAAACTTCTTTTATAAAGGAATAAAGTCGGGTATGCATACCCGTTTGCATGTACTTTATGAATAAGGATCGGCTAACTCCGTGCCAGCAGCCGCGGTAATACGGAGGATCCGAGCGTTATCCGGATTTATTGGGTTTAAAGGGTGCGTAGGCCGC
+
FFF,FFFFFFFFFFFF:FFFFFFFFFFFFFFFFFFFFFFFFF:F:FF:FFFFFFFFFFFF:FFFFFFFFFFF:FFFFFFFFFFFFFFFFF:FFFFFFFFFFFFFFFFFFFFFFFF,FFF::FFFFFFFF::FFFFFFFFFF:FFFFFFFFFF:FFFFF,FF:FFF:FFFF:FFFFFFFFFFFFFFFFFFFFF:FFFF,FF:FFFFFFF:FFF,F:FFFFFF,FF:FF,FFF:FFF:F:F,,FFF:,FFFF
@A00881:241:HJW2NDRXX:1:2126:18683:33160 1:N:0:CGAGAGAA+GATTGGAG
CGATGTCCTACGGGACGCAGCAGTGGGGAATATTGCACAATGGGGGAAACCCTGATGCAGCGACGCCGCGTGGGTGAAGAAGTATTTCGGTATGTAAAGCCCTATCAGCAGGGAAGAGAGAGACGGTACCTGACTAAGAAGCCCCGGCTAACTACGTGCCAGCAGCCGCGGTCATACGTAGGGGGCGAGCGTTATCCGGATTTACTGGGTGTAAAGGGAGCGTAGACGGCATAGCAAGTCTGGAGTGACT
+
:F:F:FF:FF:FFFFFFFFFFFF:F:FFFFFFFFFFFFF,FFFFF:FFFFFFFFFF:FFFFFF:FFF:F::FF:FFFFFF:F,FF:FF::F,F:FF,FFFFFF::FFFFFFF:FFFF:FF,:FFFFFFFF:F,:FFFFFF:FFFFFF:FFF:FFFFFFF:FF:FFF:FF:FF,:FFFFFFF:::FF:FFFFFFFF:F:F::FFFF::F:FFF,,:::FF:F:FF:::FFFF:F,:,,:FFF:FF:F:,,,
@A00881:241:HJW2NDRXX:1:2126:22101:33160 1:N:0:CGAGAGAA+GATTGGAG
CGATGTCCTATGGGACGCAGCAGTAGGGAATTTTCGGCAATGGGGGAAACCCCGACCGAGCAACGCCGCGTGAAGGAAGAAGGTTTTCGGATTGTAAACTTCTGTTATAAAGGAAGAACGGCGGCTACAGGAAATGGTAGCCGAGTGACGGTACTTTATTAGAAAGCCACGGCTAACTACGTGCCAGCAGCCGCGGTAATACGTAGGTGGCAAGCGTTATCCGGAATTATTGGGCGTAAAGAGGGAGCAG
+
FFFFFFFFFFFFFFFFFFFFFFFFFFFFFFFFFFFFFFFFFFFFFFFFFFFF,:FFFFFFFFFFFFFFFFFF:FFFFFFFFFFFFFFFFFF:FFFFFFFFFFFFFFFFFF:FFFFFFFFFFF:FF:FFFFFFFFFFFFFFFFFF,FFFFFFF:FFFFF:FF:FFFFFFFFFFFFFFFF,FFFFFFFFFFF:FFFFFFF,FFF:F,FFFFFFFFFF:FFFFFFFFFF,F:F:FFFFFFFFFFFF:FF:,FF
@A00881:241:HJW2NDRXX:1:2126:28745:33176 1:N:0:CGAGAGAA+GATTGGAG
CGATGTCCTACGGGGGGCAGCAGTGGGGAATATTGGGCAATGGAGGCAACTCTGACCCAGCAACGCCGCGTGAGCGATGAAGGTCTTCGGATTGTAAAGCTCTTTAAGTGGGGACGAAGAAAGTGACTGTACCCACAGAATAAGCCTCGGCTAACTACGTGCCAGCAGCCGCGGTAATACGTAGGAGGCAAGCGTTATCCGGAATGACTGGGCGTAAAGGGTGCGTAGGTGGTTTGGCAAGTTGGTAGCG
+
FFFF:FF:FFFF,FFFF,:F:F::F:FFFF:FFF:F:,FFFF:FFFFFF:FFFFF:F:FF,FFF,FFF,:FFFFFFFF:F,F,,FFF,F:FFFFFFF:F,::FFFF:FFFF,,FFFFF:FFFFFF,FF::F,FFF,FFFFFFF,,FF,F,FF,FFFFFFF,FFF,,:FF:FFFFFFFFFFF,F,,FF,FFFFFFFFFFFF:FFFFFFFFFFF,FF:FFFFF:FFF:FFFF:FFF:F:FFFF,FFFF:FFF
@A00881:241:HJW2NDRXX:1:2126:32217:33364 1:N:0:CGAGAGAA+GATTGGAG
CGATGTCCTACGGGGGGCAGCAGTGGGGAATATTGCACAATGGAGGGAACTCTGATGCAGCGATGCCGCGTGGAGGAAGAAGGTCTTAGGATTGTAAACTCCTGTTGACAGAGAACGAAGAATGACGGTACTCTGAAAGGAAGCTCCGGCTAACTACGTGCCAGCAGCCGCGGTAATACGTAGGGAGCGAGCGTTGTCCGGAATTACTGGGTGTAATGGGAGCGTAGGCGGGCACGGAAGTCAGACGTGA
+
:F:FFFF:FFFFFFFFFFFFFFFFFFFFFFFFFFFF:FF:FFFFFFFFFFFFFFFFFFFFFFFFFFFFFFFFFFFFFFFFFFFFFFFFFFFFFFF:FFFFFFFFFFFFFFFFFFFF:FFFFFFFFFFFF:FFFFFFF:FFFFFFFFFFFFFFF:FFFFFFFFFFFFFFFFFFFFF:FFFFFFFFFFFFFF,FFFFFFF:FFF,FFFFFFFFFFF:F,FF:FFFFFF:FFFFFFFFFF:,,FFFF,FFFFF
@A00881:241:HJW2NDRXX:1:2126:21667:33379 1:N:0:CGAGAGAA+GATTGGAG
CGATGTCCTATGGGACGCAGCAGTGGGGAATATTGCACAATGGGGGGAACCCTGATGCAGCGACGCCGCGTGAGTGAAGAAGGTCTTCGGATCGTAAAGCTCTGTCTCGAGGGACGAAGAATGACGGTACCTCGGGAGGAAGCCACGGCTAACTACGTGCCAGCAGCCGCGGTCATACGTAGGTGGCGAGCGTTGTCCGGATTTACTGGGTGTCAAGGGCGCGTAGGCGGATCATTAAGTCGGATGTGAA
+
:FFFFFFFFF:,FFFFFF,FFFFFFFFF,FFFFFFFFFFFFFFFFFFF:FFFFFFFFFFFFF,FFFFFFFFF:F:F:F:FFFFFFFFFFFFFFFFFFF:FFFFFFFFF:FFFF:FFF,:FFFFF:F:F:F:F:FFFF::F:FFFFFFFFFFFF:FFFFFFFF:FFFF::FFF:,,,:F:,FFFFFFF:F:F::FFFFFFFFFFFFFFFFFF:F:F:FFFF:FFFFF:F::F:::F,F,F:F::F:F::F:
@A00881:241:HJW2NDRXX:1:2126:29062:33943 1:N:0:CGAGAGAA+GATTGGAG
CGATGTCCTATGGGGTGCAGCAGTGAGGAATATTGGTCAATGGGGGGAACCCTGATGCAGCGACGCCGCGTGAGTGAAGACGTATTTCGGTATGTAAAGCTCTATCAGCAGGGAAGAAAAAAATGACGGTACCTGACTAAGAAGCCCCGGCTAACTACTTGCCAGCAGCCGCGGTACTACGTAGGGGGCAAGCGTTATCCGGATTTACTGGGTGTAAAGGGAGCGTAGGTGGCAAGGCACGTCAGATGTG
+
FFF:FFF,F:,:FFF:FFFF::::FFFFFF,FFFFFFFFFFFFFFFFF:F::F,FF:FFF:FFFFFF:::,F:FFFF,:F,:FFFFF:FFFFF:FFFFFF,FF,FFFFFFFFF,,FF::FFF:FF:FFF:FFFF::F:FFFFFFF,FFF:FFFFF::F,FFFFFFFF,FF,,:FF,:F:F::FF::FFFFFFF,FFFFFFFF:FF,F::F,F:F,,::F::,:F:F:FFFFF:F,FFF,:::FF:::F,F
@A00881:241:HJW2NDRXX:1:2126:28953:34068 1:N:0:CGAGAGAA+GATTGGAG
CGATGTCCTACGGGGGGCAGCAGTTGGGAATATTGGACAATGGAGGAAACTCTGATCCAGTGACGCCGCGTGAAGGAAGAAGGTCTTCGGATTGTAAACTTATTTTGTCAGGGAAGAAAAAAATGACTGTACCTGGAGAAAAAGCACCGGCTAACTACGTGCCAGCAGCCGCGGTAATACGTAGGGTGCAAGCGTTATCCGGATTTACTGGGTGTAAAGGGCGAGTAGACGGCGTTGCAAGTCAGATGTG
+
FF:FFFFFF:FFFFFFFFFFF:FF:FFFFFFFFFFFFFFFFF:FFFFFFFFFFFFFF:FFFFFFFF:FFFFFFFFFFFFFFFFFFFFFFFFF:FFFFFFFF:FFFFFFFFF::FFFFFFFFF:FFFFFFFFFFFFFFFFF:F:FFFF::FFF::FFFFFFFFFF:FF:FFFFFF:F,FF,FF,FF,FFF:F:FFFFFFFFFFFFFFF,,FFFF:FF,FF::FFF::,:FF:FFFFFFF:FFFF,:FF:F:
@A00881:241:HJW2NDRXX:1:2126:23393:34397 1:N:0:CGAGAGAA+GATTGGAG
CGATGTCCTATGGGGTGCAGCAGTGAGGAATATTGGTCAATGGGGGGAACCCTGAACCAGCAACGCCGCGTGAAGGAAGAAGGCTTTCGGGTTGTAAACTTCTTTTATCTGTGACGATAGTGACGGTAGCAGATGAATAAGCTCCGGCTAACTACGTGCCAGCAGCCGCGGTAATACGTAGGGAGCGAGCGTTATCCGGATTTACTGGGTGTAAAGGGCGCGTAGGCGGGCTGACAAGTCAGATGTGAAA
+
:FFFFFFFFFFFFFFFFFFFFFFFFFFFFFFFFFFFFFFFFFFFFFFFFFFFFFFFFFFFFFFFFFFFFFFFFFFFF:FFFFFFFFFFFFFFFFFFFFFFFFFFFFFFFFFFFFFFFFFFFFFFFFFFFFFFFFFFFFFFFFFFFFFFFFFFFFF:FFFFFFF::FFFFFFFFFFFFFFFFFFFFF:FFFFFFFFFFFFFFFFFFFF::FFF:,:FFFFFF:F:F:FFF:FF:FF:FFF:F:FFFFFFF,
@A00881:241:HJW2NDRXX:1:2126:32479:35039 1:N:0:CGAGAGAA+GATTGGAG
CGATGTCCTATGGGATGCAGCAGTGGGGAATATTGCACAATGGGGGAAACCCTGATGCAGCGACGCCGCGTGAGTGAAGAAGTATTTCGGTATGTAAAGCTCTATCAGCAGGGAAGAAGATGACGGTACCTGCATAAGAAGCCCCGGCTAACTACGTGCCAGCAGCCGCGGTAATACGTAGGGGGCAAGCGTTATCCGGATTTACTGGGTGTAAAGGGAGCGCAGGCGGCAGTGCAAGTCAGAAGTGAAA
+
:F::FFFFFFFFFFFFFFFFFFFFFFFFFFFFFFFFFFFFFFF:FFFFFFF:F,:FFFFFFFFFFFF:FF,FFFFFFFFFFFFFFFFFFFFFFFFFFFFFFFFFFFFFFFFFF:FFFFF:FF:FFFFFF::F:FFFFFFFFFFFFFFFFFFFFFFFFFFFFFFF:FFFFF:F,FFFFFFFFFF:FF:FF::F,FF:FFFFF:FFFFFF::FF:F:FF,FFF:F:FFFFF::FFFF,:FF::F:,:FF:FF
@A00881:241:HJW2NDRXX:1:2126:29613:35149 1:N:0:CGAGAGAA+GATTGGAG
CGATGTCCTACGGGAGGCAGCAGTGGGGAATATTGCACAATGGGGGAAACCCTGATGCAGCGACGCCGCGTGAAGGAAGAAGTATCTCGGTATGTACAGCTCTATCAGCAGGGACGAAAGAAATGACGGTACCTGAGTAAGAAGCCCCGGCTAACTACGTGCCAGCAGCCGCGGTAATACGTAGGGGGCACGCGTTATCCGGATTTACTGGGTGTAAAGGGAGCGTAGACGGATGAGCAAGTCTGAAGTG
+
FF:FFFFFFFF:F:FFFFFFFFFF:FFFFFFF:FFFFFFF:FFFFFFFFFFFFF:FFFFFFF,FFFFFFF:FFF:FFFFF,:FFFFF:FFFFFFFF,FFFFFFFFFFFF,FFFF,F,,FFFFFFFFFFFFFFFFFFF,,FF,FFFFFFFFFFFFFFFFFFFFFF,FFFFFFFFFFF:FFFFF,FFF:FFF,FF:FFFFFFFFFF:FF:F,FF::FFF,:F:F:FFFFFFFF,FF:::F:,FF:FF,FFF:
@A00881:241:HJW2NDRXX:1:2126:30671:35697 1:N:0:CGAGAGAA+GATTGGAG
CGATGTCCTATGGGATGCAGCAGTGAGGAATATTGGTCAATGGGCGGAAGCCTGAACCAGCCACGTCGCGTGAGGGATGAAGGCCCTACGGGTTGTAAACCTCTTTTGCCGGGGAACAAGTGCCGGGACGTGATTCCGGAGCTGAGTGTACCCGGCGAAAAAGCATCGGCTAACTCCGTGCCAGCAGCCGCGGTAATACGGAGGATGCGAGCGTTATCCGGATTTATTGGGTTTAAAGGGTGCGTAGGCG
+
:F,FFFF:FF:FFFFFFFF:F,FFFFFFFFFFFFFFFFFFFF:FF,FFFFFFFFF:FFFFFFF,:FFFFFFFFFFFFFFFFF:FFFFFF:FFFFFF:,FFFF:FFF::FFFFFFF,F::F:FFFFFFF:FFFFFFF:FF,:FFF:F:FF:FFFFF,F,F:FFF:FF:F:F:FFFFFFFFFFFFFFF:F:FFF:F:FFFFFFF:FFF:FFFF::FF,:F:::FF:F:,FFF:F:FFF,F:FFFF:F::::,
@A00881:241:HJW2NDRXX:1:2126:20211:35744 1:N:0:CGAGAGAA+GATTGGAG
CGATGTCCTATGGGATGCAGCAGTAGGGAATATTGCGCAATGGGCGAAAGCCTGACGCAGCAACGCCGCGTGGAGGATGACACTTTTCGGAGCGTAAACTCCTTTTCTTAGGGAAGAACTTTGACGGTACCTAAGGAATAAGCACCGGCTAACTCCGTGCCAGCAGCCGCGGTAATACGGAGGGTGCACGCGTTACTCGGAATCACTGGGCGTAAAGGGCGCGTCGGCGGATTATCAAGTCTTTTGTGAA
+
FF:FFFFFFFF:FFFFFFFFFFFFFFFFFFFFFFFFFFFF:FFFFFFFFFFFFFFFFFFFFF:FFFFFFFF::FFFFFFFFFFFFFFFFFF:FFFF:FFFFFFFFFFFFFFFFF:F:,FFFFFFFFFFFFF:FFFFF,F:FFFFFFFF:FFFFFFFFFFFFFFFFFFFFFFFFFF:FFFFFFFFFFFF,F:::FFFFF:FFFFFFFF:FFFF:F,F:FF:,::F,FFF:FFFFFFFF::F:,FF:F:::F
@A00881:241:HJW2NDRXX:1:2126:22779:35775 1:N:0:CGAGAGAA+GATTGGAG
CGATGTCCTATGGGGCGCAGCAGTGGGGAATATTGGGCAATGGGCGCAAGCCTGACCCAGCAACGCCGCGTGAAGGAAGAAGGCCCTCGGGTTGTAAACTTCTTTTGTCAGGGACGATAATGACGGTACCTGACGAATAAGCCACGGCTAACTACGTGCCAGCAGCCGCGGTAATACGTAGGTGGCAAGCGTTATCCGGATTTACTGGGTGTAAAGGGCGTGTAGGCGGGACTGCAAGTCAGATGTGAAA
+
FFFFFFFFFFFFFFFFFFFFFFFFFFFFFFFFFFFFFFFFFFFFFFFFFFFFFFFFFFFFFFFFFFFFFFFFFFFFFFFFFFFFFFFFFFFFFFFFFFFFFFFFFFFFFFFFFFFFFFFFFFFFFFFFFFFFFFFFFFFFFFFFFFFFFFFFFFFFFFFF:FFFFFFFFFFFFFFFFFFFFFFFFF:FFFFFF,FFFFFFFFFFFFFFFFFFFFFFFFFFFFFFFFFFF:::FFFFFFFFFFFFFFF:F:
@A00881:241:HJW2NDRXX:1:2126:26350:35790 1:N:0:CGAGAGAA+GATTGGAG
CGATGTCCTATGGGAGGCAGCAGTGGGGAATATTGGGCAATGGAGGCAACTCTGACCCAGCAACGCCGCGTGAGCGATGAAGGTCTTCGGATTGTAAAGCTCTTTAAGTGGGGACGAAGAACGTGACTGTACCCACAGAATAAGCCTCGGCTAACTACGTGCCAGCAGCCGCGGTAATACGTAGGAGGCAAGCGTTATCCGGAATGACTGGGCGTAAAGGGTGCGTAGGTGGTTTGGCAAGTTGGTAGCG
+
FFFFFFFF,FFFFFFFFFFFFFFFFFFFF:FF,FFFFFFF:FFFFFFFFFFFFFFFFFFFFFFFFFFFFFF:FFF:FFFFFFFFFFFFFFF:FFFFFFFFFFFFFFFFFFFFFFFFFFF:F,:FFFFFFF:FFFFF:FF,:FFFFFFFF:F,FFFF:FFFFFFFFF,FFF:F::FFFFFFFFFFFFFFF:,:FFFF,FFF:FF,,FF:F,F::FFFFFF,:F:,F:FFFF,,FFFFFFF,:FFFFF,:FF
@A00881:241:HJW2NDRXX:1:2126:22706:35963 1:N:0:CGAGAGAA+GATTGGAG
CGATGTCCTATGGGGGGCAGCAGTGAGGAATATTGGTCAATGGGCGCGAGCCTGAACCAGCCAAGTAGCGTGAAGGAAGACGGCCCTACGGGTTGTAAACTTCTTTTATACGGGAATAAGAACGTCCACGAGTGGATGCGTGCATGTACCGTATGAATAAGCATCGGCTAACTCCGTGCCAGCAGCCGCGGTAATACGGAGGATGCGAGCGTTATCCGGATTTATTGGGTTTAATGGGAGCGTAGACGGG
+
:FFFFFFF:FFFFFFF:F,FFFFFFFFFFFFFFFFFFFFFFFFFFFFFFFFFFFF:FFFFFFF,FFFFFFFFFFFFFFFFFFFFFFFFFFF:FFFFFFFFFFFFFFFFFFFFFFFFF,FF:FFFFFFFFFFFFFFFFFFFFFFF,FFFFFFFF:FF:FFFFFFFFFFFFFFFFFFFF:FFFFF:FFFFFFFFFFFFFFFFFFFFFFFFFF:,F:FFFFFF,FFFF:FFF,FFFF,,:FF::FFFFFFFF:
@A00881:241:HJW2NDRXX:1:2126:26838:36041 1:N:0:CGAGAGAA+GATTGGAG
CGATGTCCTATGGGGCGCAGCAGTGGGGAATATTGCACAATGGGGGAAACCCTGATGCAGCAACGCCGCGTGAAGGAAGAAGTATTTCGGTATGTAAACTTCTATCAACAGGGAAGAAATAGATGACGGTACCTGACCAAGAAGCTCCGGCTAACTACGTGCCAGCAGCCGCGGTAATACGTAGGAGGCAAGCGTTATCCGGAATGACTGGGCGTAAAGGGTGCGTAGGTGGTTCGGCAAGTTAGTAGCG
+
FFFFFFFFFFFFFFFFFFFFFFFFFFFFFFFFFFFFFFFFFFFFFFFFFFFFFFFFFFFFFF,FFFFFFFFFFFFFFFFFFFFFFFFFFFF:FFFFFFFFFFFFFFFFFFFFFFFFFFFFFFFFFFFFFFFFFFFFFFFFFFFFFFFFFFFFFFFF:FFFFFFFFFFFFFFFFFFF,FFFFFFFFFFFFF:FF:FFFFFFFFF,FFFFFFFFFFFFFFFFFF:FFFFFFFFFFFFFFFF,FFFFF:FFF:
@A00881:241:HJW2NDRXX:1:2126:32362:36119 1:N:0:CGAGAGAA+GATTGGAG
CGATGTCCTATGGGGCGCACCAGTGGGGAATATTGGGCAATGGGCGCAAGCCTGACCCAGCAACGCCGCGTGAAGGAAGAAGGCTTTCGGGTTGTAAACTTCTTTTAAGAGGGACGAAACAAATGACGGTACCTCTTGAATAAGCCACGGCTAACTACGTGCCAGCAGCCGCGGTACTACGTAGGTGGCAAGCGTTATCCGGATTTATTGGGTGTAAAGCGCGTGTAGGCGGGATAGCAAGTCAGATGTG
+
FFFFFFFFFFFFFFFFFFFFFFFFFFFFFFFFFFFFFFFFFFFFFFFFFFFFFFFFFFFFFF:FFFFFFFFFFFFFFFFFFFFFFFFFFFFFFFFFFFFFFFFFFFFFFFFFFFFFFFFFFFFFFFFFFFFFFFFFFFFFFFFF:FFFFFFFFFFFFFFFFFFFFFFFFFFFFFFF,FFFFFFFFFFFFF:FFFFFFFFFFFF,FF,FFFFFFFFF:,FFFF:F:FFFFFFFFFF,FFF:FFFFFFFFFF
@A00881:241:HJW2NDRXX:1:2126:23213:36151 1:N:0:CGAGAGAA+GATTGGAG
CGATGTCCTATGGGATGCAGCAGTGGGGAATATTGCACAATGGGGGAAACCCTGATGCAGCGACGCCGCGTGAGTGAAGAAGTATTTCGGTATGTAAAGCTCTATCAGCAGGGAAGAAGATGACGGTACCTGCATAAGAAGCCCCGGCTAACTACGTGCCAGCAGCCGCGGTAATACGTAGGGGGCAAGCGTTATCCGGATTAACTGGGTGTAAAGGGAGCGCAGGCGGCAGTGCAAGTCAGAAGTGAAA
+
FFFFFFFFFFFFF:FFFFF:FF:FFFFFFFF:FFFFFFFFFFFFFF:FFFFFFF:F:FFF,FFFFFF:F:FFFFFFFFF,FFFFFFFFFFFFFFFFFFFFFFF::F::FF:FFF:FF:FFFFFF,FFFFFFFFFF:FFFFF,FFF:FFF:FFF:F,:FF,FFF::FFFF:F:FFF,FFFFF,,FF:F:,FFFFFF:FF::FF,,:,FFF,::::FF:FFF:FFFFF,:F:F:F,FFFFF::F::FFFF:F
@A00881:241:HJW2NDRXX:1:2126:30481:36182 1:N:0:CGAGAGAA+GATTGGAG
CGATGTCCTATGGGATGCAGCAGTGGGGAATATTGCACAATGGGGGAAACCCTGATGCAGCGACGCCGCGTGAGTGAAGAAGTATTTCGGTATGTAAAGCTCTATCAGCAGGAAAGAAAATGACGGTACCTGACTAAGAAGCCCCGGCTAACTACGTGCCAGCAGCCGCGGTAATACGTAGGGGGCAAGCGTTATCCGGATTTACTGGGTGTAAAGGGAGCGTAGACGGCAGGGCAAGTCTGAAGTGAAA
+
FFFFFFFFFFFFFFFFFFFFFFFFFFFFFFFFFFFFFFFFFFFFFFFFFFFFFFFFFFFFFFFFFFFFFFFFFFFFFFFFFFFFFFFFFFFFFFFFFFFFFFFFFFFFFFFFFFFFFFFFFFFFFFFFFFFFFFFFFFFFFFFFFFFFFFFFFFFFFFFFFFFFFFFFFFFFFFFF:FFFFFFFFFFFFFFFFFFFFFFFFFFFFFFFF:FF:FFF:FFFF:FF,FF,FFFFFFFF,FFFFF:FFFFFFF
@A00881:241:HJW2NDRXX:1:2126:25211:36542 1:N:0:CGAGAGAA+GATTGGAG
CGATGTCCTATGGGGCGCAGCAGTGGGGAATATTGGGCAATGGAGGCAACTCTGACCCAGCAACGCCGCGTGAGCGATGAAGGTCTTCGGATTGTAAAGCTCTTTAAGTGGGGACGAAGAAAGTGACTGTACCCCCAGACTAAGCCTCGGCTAACTACGTGCCAGCAGCCGCGGTACTACGTAGGAGGCAAGCGTTATCCGGAATGACTGGGCGTCAAGGGTGCGTCGGTGGTTCGGCAAGTTGGTAGCG
+
FFFFFF:FFFF:FFFFFF:F,,FF:FFF:FF,:FFFFFFF:FFFFFFFFFFFFFFFFFFFFFFF:FFFFFFFFFFFFFFFF:FF:FFFFFF::F:,,F:FFFF:FF,FFFFFFFFF,F:FF,FFFFFFFF,FFF,F,:F:FFF:FFFF:F::,F:FFF:FFFFFFF,F::FFF:,F,F:,FF,FFFFFF:,FFFFFFFFFFF:,FFFF::FFFFF,FFFF:FF::F,FFF:FFF:FF,F,:F:FFF,F::
@A00881:241:HJW2NDRXX:1:2126:18973:36605 1:N:0:CGAGAGAA+GATTGGAG
CGATGTCCTATGGGATGCAGCAGTGGGGAATATTGGGCAATGGAGGCAACTCTGACCCAGCAACGCCGCGTGAGCGATGAAGGTCTTCGGATTGTAAAGCTCTTTAAGTGGGGACGAAGAAAGTGACTGTACCCACAGAATAAGCCTCGGCTAACTACGTGCCAGCAGCCGCGGTAATACGTAGGAGGCAAGCGTTATCCGGAATGACTGGGCGTAAAGGGTGCGTAGGTGGTTTGGCAAGTTGGTAGCG
+
:FF:FFFFFF,FFFFFF:FFFFFF:FFFFFFFFFFFFFFFFF:FFFFFFFFFFFFFFFFFFF:FFFFFFFFF:FFFFFFFFFFFFFFFFFFFFFFFF:F,FFFFF::FFFF:FFFFFFF:FFFFF:FFF:FFFFFF:FFFFFFF:FFF:FFF:F:F:FFFFFFFFFFFFFFFF:FF:FFFFF::FFFFFF:FFFFFFFFFFF:F:F:F:FFFFFFFFFFFFFFF:FFF::F:F:F,:F:FFF:FF::F::
@A00881:241:HJW2NDRXX:1:2126:19614:36683 1:N:0:CGAGAGAA+GATTGGAG
CGATGTCCTATGGGAGGCAGCAGTGGGGAATATTGGGCAATGGGCGCAAGCCTGACCCAGCAACGCCGCGTGAAGGAAGAAGGCTTTCGGGTTGTAAACTTCTTTTATGAGGGACGAAGGATGTGACGGTACCTCATGAATAAGCCACGGCTAACTACGTGCCAGCAGCCGCGGTAATACGTAGGTGGCAAGCGTTGTCCGGATTTACTGGGTGTAAAGGGCGTGTAGGCGGGATTGCAAGTCAGATGTG
+
FFFFFFFF:FFFFFFFFFFFFFFFFFFFFFFFFFFFFFFFFFFFFFFFFFFFFFFFFFFFFFFFFFFFFFFFFFFFFFFFFFFFFFFFFFF:FFFFFFF:FFF,FFFFFFFFFFFFF:FFFFFFFFFFFFFFFFFFFFFFF:FFFFFFFFFF:FFFFFFFFFFFFFFFFF:FFFFF,F:F:::FFFF:FF:F:FFF:FFFFFFFFFF:F:FFFFFFFFFF::FFF:F:F::F:FFF:FF::FFFF:,F:F
@A00881:241:HJW2NDRXX:1:2126:20790:36714 1:N:0:CGAGAGAA+GATTGGAG
CGATGTCCTATGGGATGCAGCAGTGGGGAATATTGCACAATGGGGGAAACCCTGATGCAGCGACGCCGCGTGAGTGAAGAAGTATCTCGGTATGTAAAGCTCTATCAGCAGGGAAGAAAGAAGACGGTACCTGACTAAGAAGCCCCGGCTAACTACGTGCCAGCAGCCGCGGTAATACGTAGGGGGCGAGCGTTATCCGGATTTACTGGGTGTAAAGGGAGCGTAGACGGCTTAGCAAGTCTGGAGTGAA
+
FFFFFFFFFFFFFFFFFFFFF:FFFFFFFFFFFFFFFFFFFFFFFFFFFFFFFFFFFFFFFFFFFFFFFFFFFFFFFFFFFFFFFFFFFFFFFFFFFFFFFFFFFFFFFFFFFFFFFFFFFFFFFFFFFFFFF:FFFFFFFFFFFFFFFFFFFFFFFFFFFFFFFFFFFFFFFFFFFFFFFFFFFFFFFFF:F:FFFFFF:F,:FFFFFF:F,FF,FFF,:FFF,FFFFFFFFFF:FFFF:FF:FFF:FF
@A00881:241:HJW2NDRXX:1:2126:26693:36730 1:N:0:CGAGAGAA+GATTGGAG
CGATGTCCTACGGGAGGCAGCAGTGGGGGATATTGCACAATGGGGGGAACCCTGATGCAGCGACGCCGCGTGAGTGAAGAAGTATTTCGGTATGTAAAGCTCTATCAGCAGGGAAGAAGATGACGGTACCTGAGTAAGAAGCCCCGGCTAACTACGTGCCAGCAGCCGCGGTAATACGTAGGGGGCAAGCGTTATCCGGATTTACTGGGTGTAAAGGGCGCGTAGGCGGGCTGGCAAGTCCGATGTGAAA
+
FFFFFFFFFFFFFFFFFFFFFFF,FFFFFFF,FFFFFFFFFFFFFFFFFFFFFFFFFF,FFFFFFFFFFFFFFFFFF:FFFFFFFFFFFFFFFFFFFFFFFFFFFF,FFFFFFFFF:FF:FFFFFFFFF:FF:FFFF:FFFFFFFFFFF,,FF:FFFFFFFFFFFFFFFFFFF,F:::F:FFFFFFF,FFFFF:FFF::FFFFFFFFFFFFF,FFFFFFFFFFFFFFFFFFFFFFF:F,F:FFFFFFFFF
@A00881:241:HJW2NDRXX:1:2126:19153:36886 1:N:0:CGAGAGAA+GATTGGAG
CGATGTCCTACGGGACGCAGCAGTGGGGAATATTGGGCAATGGGCGAAAGCCTGACCCAGCAACGCCGCGTGAAGGAAGAAGGTCTTCGGATTGTAAACTTCTTTTATGAGGGACGAAGGACGTGACGGTACCTCATGAATAAGCCACGGCTAACTACGTGCCAGCAGCCGCGGTAATACGTAGGTGGCAAGCGTTATCCGGATTTACTGGGTGTAAAGGGCGCGTAGGTGGGCGTGCAAGTCAGATGTG
+
FFFFFFFFFFFFFFFFFFFFFFFFFFFFF:FFFFFFFFFFFFFFFFFFFFFFFFFFFFFFFFFFFFFFFFFFFFFFFFFFFFFFFFFFFFFFFFFF:,FFFFFFFFFFFFFFFFFFFFFFFFFFFFFFFFFFFFFFFFFFF:FFFFFFFFFFFFFFFFFFFFFFFFFFFFFFFFFF:F,FFFFFFFFFF,FFFFFF,FFFFFFFFFFFF:FF::F:FF:F:F:FFF,FFFFFFF:FFFF:FF:FFFFFF:
@A00881:241:HJW2NDRXX:1:2127:21630:1752 1:N:0:CGAGAGAA+GATTGGAG
CGATGTCCTACGGGGGGCAGCAGTTAGGAATATTGGGCAATGGAGGGAACTCTGACCCAGCAACGCCGCGTGAAGGAAGAAGGTTTTCGGATTGTAAACTTCTGATCTGTGGGACGAAGTAAGTGACGGTACCACAGGAGAAAGCCACGGCTAACTACGTGCCAGCAGCCGCGGTAATACGTAGGTGGCGAGCGTTGTCCGGAATAACTGGGCGTAAAGGGAGCGTAGGTGGTTATTTAAGTTAAATGTG
+
FF:F:FFFFFFFFFFFFFFFFFFFFFFFFFFFFFFFFFFFFFFFFFFF:FFFFFFFFFFFFFFFFFFFFFFFFFFFFFFFFFFFFFFFFFFFFFFFF:FFFFFFFFFF:FFFFFFFFFFF,F:FFFFF:FFFFFFFFFFFFFFFFF:FFFFFFFFFFF,FFFFFFFF:FFFFFFFFFFFFFF,FFF:FFFFFFFFFFFFFFF,:FFFFFFFFFFFF:FFFFFFFFFFFFFFF:F:F:F:FFFFF,FFFFF
@A00881:241:HJW2NDRXX:1:2127:21314:1830 1:N:0:CGAGAGAA+GATTGGAG
CGATGTCCTACGGGGTGCAGCAGTGGGGAATATTGGGCAATGGAGGCAACTCTGACCCAGCAACGCCGCGTGAGCGATGAAGGTCTTCGGATTGTAAAGCTCTTTAAGTGGGGACGAAGAAAGTGACTGTACCCACAGAATAAGCCTCGGCTAACTACGTGCCAGCAGCCGCGGTAATACGTAGGAGGCAAGCGTTATCCGGAATGACTGGGCGTAAAGGGTGCGTAGGTGGTTTGGCAAGTTGGTAGCG
+
FFFFFFFFFFFFFFFFFFFFFFFFFFFFFFFFFFFFFFFFFFFFFFFFFFFFFFFFFFFFFFFFFFFFFFFFFFFFFFFFFFFFFFFFFFFFFFF,FFFFFFFFFFFFFFFFFFFFFFFFFFFFFFFFFFFFFFFFFFFFFFFFFFFFFFFFFFFFFFFFFFFFFFFF:FFFFFFFFFFFFFFFFFFFFFFFFF,F:FF:FFF,FFFFFFFFFFFF:FFFFFFFFFFFFFF:FFFFFFFFFFFFF:FF:F
@A00881:241:HJW2NDRXX:1:2127:23574:1924 1:N:0:CGAGAGAA+GATTGGAG
CGATGTCCTACGGGATGCACCAGTCGGGAATATTGCGCAATGGAGGAAACTCTGACGCAGTGACGCCGCGTATAGGAAGAAGGTTTTCGGATTGTAAACTATTGTCGTTAGGGAAGAAAAAAGACAGTACCTAAGGAGGAAGCCCCGGCTAACTATGTGCCAGCAGCCGCGGTAATACATAGGGGGCAAGCGTTATCCGGAATTATTGGGTGTAAAGGGTGCGTAGACGGGTGTCTAAGTTGGTTGTGAA
+
FFFFFFFFFFFFFFFFFFFFFFFFFFFFFFF,FFFFFFFFFFF:FFFFFFFFFFFFFF:F:FFFFFFFFFFFFFFFFFFFFFFFFFFFFFFFFFFFFFFF,FFFFFFFFFFFFFFFFFFFFFFFFFFFFFF,FFFFFFFF:FFFFFFFF:,FFF:FFFFFFFFFFFFFFFFFF:FF:FF:FFFFFFFFFFFFFF,FFFFFFF:FF:FFFFFFFFFFF::FFFFFF:FFFFFFFFFFFFFFFFF:FFFFF,
@A00881:241:HJW2NDRXX:1:2127:31638:2331 1:N:0:CGAGAGAA+GATTGGAG
CGATGTCCTATGGGGTGCAGCAGTGGGGAATATTGCGCAATGGAGGAAACTCTGACGCAGCAATGCCGCGTGAGTGAAGAAGGGATTCGTTCTGTAAAGCTCTGTTATCGGGGAAGAGAGAGACGGTACCCGATGAGCAAGCCCCAGCCAACTACGTGCCAGCAGCTGCGGTAATACGTAGGGGGCGAGCGTTATCCGGATTTATTGGGCGTAAAGGGCACGCAGGCGGCTGTTTAGGTGTGATGTGAAA
+
:F,FFFFFFF,FFFFFFF:FFFF:FFF:F:F:FF:F:FFFFFFFFFFFFFFFFFFFFFFFFFFFFFFFFFFF:F:FFFF:FFFFFFF:,:FFFFFF::,FFFFFFFFFFFFF,FFF:FFFF:F:FFF:FFFF:FFFFFFFF,FFF:FFFFFFFFFFFFFFFFFFFFFFFFFFFFFFFFFF,FFF:F,FFFFFFFFFFFFF,FFFFF:F:FFFFF:FFFF:FFF::FF:FFF:FFFFFFFFFF,FFF:,::
@A00881:241:HJW2NDRXX:1:2127:27661:2613 1:N:0:CGAGAGAA+GATTGGAG
CGATGTCCTACGGGGTGCAGCAGTGGGGAATATTGGGCAATGGGCGCAAGCCTGACCCAGCAACGCCGCGTGAAGGAAGAAGGCTTTCGGGTTGTAAACTTCTTTTATGAGGGACGAAGGACGTGACGGTACCTCATGAATAAGCCACGGCTAACTACGTGCCAGCAGCCGCGGTAATACGTAGGTGGCGAGCGTTGTCCGGATTTACTGGGTGTCAAGGGCGCGTAGGCGGGTAGGCACGTCAGATGTG
+
:FFFFFFFFFFFFFFF:F:FF:F,FFFFFFF:FFFFFFFFFFFFFFFFFFFFFFFFFFFFFFFFFFFFFFFFF,FFF:FFFFFF:FFFFFFFFFF:FFFFFFFFFFFFFFF:FFFFF,FFFFFFFFFF:F,FFFF:F:FFFFFFFFFFFFF,FFFF,FFFFFFFFFFFFFFFFFFFFFFFF:FFF,,FF:FFFFFFF:FFFFFFFFFFFFFFFFF,::F::FFF:,F:FF:FFFF:FF,,,FFFF:F,F:
@A00881:241:HJW2NDRXX:1:2127:23891:3004 1:N:0:CGAGAGAA+GATTGGAG
CGATGTCCTATGGGAGGCAGCAGTGGGGAATATTGGGCAATGGAGGCAACTCTGACCCAGCAACGCCGCGTGAGCGATGAAGGTCTTCGGATTGTAAAGCTCTTTAAGTGGGGACGAAGAAAGTGACTGTACCCACAGAATAAGCCTCGGCTAACTACGTGCCAGCAGCCGCGGTAATACGTAGGAGGCAAGCGTTATCCGGAATGACTGGGCGTAAAGGGTGCGTAGGTGGTTCGGCAAGTTGGTAGCG
+
FFFFFFFFFFFFFFFFFFFFFFFFFFFFFFFFFFFFFF:FFFFFFFFFFFFFFFFFFFFFFFFFFFFFFFFFF:FFFFFFFFFFFFFFFFFFFFFFFFFFFFFFFFFFFFFFFFFFFFFFFFFFFFFFFFFFFFFFFFFFFFFF:FFFFFFF:FFFFFFFFFFFFFFFFFFFFFFF,FFFFFFFFF:FFF:FFFFFFFFFFFF,FFFFFFFFFFFF:FFFFFFFFFFFFFFFFFFFFFF:FFFF:F:,:F
@A00881:241:HJW2NDRXX:1:2127:31711:3020 1:N:0:CGAGAGAA+GATTGGAG
CGATGTCCTACGGGACGCAGCAGTGGGGAATCTTGCACAATGGGGGAAAGCCTGATGGAGCAACGCCGCGTGGGTGAAGAAGGTCTTCGGATCGTAAAACCCTGTTGTTAGAGAAGAAAGTGCGTGAGAGTAACTGTTCACGTTTCGACGGTATCTAACCAGAAAGCCACGGCTAACTACGTGCCAGCAGCCGCGGTAATACGTAGGTGGCAAGCGTTATCCGGATTTATTGGGCGTAAAGGGAACGCAG
+
FFFFFFFFFFFFFFFFFFFFFFFFFFFFFFFFFFFFFFFFFFFFFFFFFFFFFFFFFFFFFFFFFFFFFFFFFFFFFFFFFFFFFFFFFFFFFFFFFFFFFFFFFFFFFFFFFFFFFFFFFFFFFFFFFFFFFFFFFFFFFFFFFFFFFFFFFFFFFFFFFFFFFFFFFFFFFF:FFFFFFFFFFFFFFFFFFFFFF:FFFFFFFF:FFF:F:F:FFFFFFFFFFFFFFFFF,FF:FF::FFF::FFF:F
@A00881:241:HJW2NDRXX:1:2127:23511:3067 1:N:0:CGAGAGAA+GATTGGAG
CGATGTCCTATGGGAGGCAGCAGTCGGGAATAGTGCGCAATGGAGGAAACTCTGACGCAGTGACGCCGCGTGCAGGAAGAAGGTCTTCGGATTGTAAACTGATTTAGATAGGGAAGAAGAAAGACAGTACCTATAGAATAAGCTCCGGCTAACTATGTGCCAGCAGCCGCGGTAATACATAGGGAGCACGCGTTATCCGGATTTATTGGGTGTAAAGGGTGCGTAGACGGAGGAGCAAGTTAGTTGTGAA
+
:FFFFFFFFFFFFFFFFFFFFFFFFFFFFFF,,FFFFFFFFFFFFFFFFFFFFFFFFFFFFFFFFFFFFFFFFFFFFFFFFFFFFFFFFFF:FFFFFFFFFFFFFFFFFFFFFFFFFFFF,FFFFF:FFFFFFFFFF,FFFFFFFFFFFFFFFFFF:FFFFFF::FFFFFFFFF:F,FFFFFFFFFFF,FFF::FFF:FFFF,FFFFFFFFFFFFFF:FFFFFFFF:FFF:FFF:FF,::FFFFF,FF,:
@A00881:241:HJW2NDRXX:1:2127:18358:3098 1:N:0:CGAGAGAA+GATTGGAG
CGATGTCCTACGGGACGCAGCAGTGAGGAATATTGGACAATGGCCGGAAGGCTGATCCAGCCATGCCGCGTGAGGGAATGAGGTCCTATGGATTGTAAACCTCTTTTCACGCAGGGCAATAAGGTCCACGAGGTGGACCGACGAGAGTATGCGTGGAATAAGCATCGGCTAACTCCGTGCCAGCAGCCGCGGTAATACGGAGGATGCGAGCGTTGTCCGGATTTATTGGGTTTAAAGGGTGCGTAGGCGG
+
FFFFFFFFFFFFFFFFFFFFFFFFFFFFFFFFFFFFFFFFF:FFFFFFFFFFFFFFFFFFFFFFFFFFFFFFFFFFFFFFFFFFFFFFFFFFFFFFFFFFFFFFFFFFFFFFFFFFF,FFFFFFFFFFFFFFFFFFFFFFFFFFFFFFFFFFFFFFF,FFFFFFFFFFFFFFFFFFF:FFFFFFFFFFFFFFF:FFFFFFFFFFFFFFFFFFFFFFFFFFFF,F:FFFFFFFFFFFFFFFFF:FFFFFFF
@A00881:241:HJW2NDRXX:1:2127:25048:3098 1:N:0:CGAGAGAA+GATTGGAG
CGATGTCCTATGGGAGGCAGCAGTGGGGAATATTGCACAATGGGGGGAACCCTGATGCAGCGACGCCGCGTGAAGGAAGACGTATCTCGGTATGTAAAGCCCTATCAGCAGGGAAGAAGATGACGGTACCTGAGTAAGAAGCCCCGGCTAACTACGTGCCAGCAGCCGCGGTAATACGTAGGGGGCGAGCGTTATCCGGATTTACTGGGTGTCAAGGGAGCGTAGACGGCGAGGCACGTCTGGAGTGACA
+
:F,FFFFFFFFFFFFFFF,FFFFFFFFFFFFFFFFFFFFFFFFFFFFF:FFFFFFFFFFFFF:FFFFFFF:FFF:,FF:F,FFFFFFFFFFF:FFF::FFFFFFFFFFF,FFFF,FFFF:FFF,FFF,F:FFFFFFF::F:FFFFF:FF,,FFFFFFFFFFF:,FFFFFF:FF,FFFFFFFFFF:FF:FF:,F:FFFFF::FFF,F:FF:FF,,FFFF:F:::FFFFF,FFFFF:F:F,FFFFFF,FF:,
@A00881:241:HJW2NDRXX:1:2127:22661:3129 1:N:0:CGAGAGAA+GATTGGAG
CGATGTCCTACGGGGGGCAGCAGTGGGGAATATTGGGCAATGGAGGCAACTCTGACCCAGCAACGCCGCGTGAGCGATGAAGGTCTTCGGATTGTAAAGCTCTTTAAGTGGGGACGAAGAAAGTGACTGTACCCACAGAATAAGCCTCGGCTAACTACGTGCCAGCAGCCGCGGTAATACGTCGGAGGCAAGCGTTATCCGGAATGACTGGGCGTAAAGGGTGCGTAGGTGGTTTGGCAAGTTGGTAGCG
+
:F,FFFF:FFFFFF:FFFFFF:FFFFFFFFFF:FFFFFFF,FFFFFFFFFFFF:FFFFFFFFFFFFFFFFFFFFFFFFFFFFFFFFFFF:FFFFFFFFFFFFFFFFFFFFFF:FFFFFFF:FFFFFFFFFF:FFFFFFF:FFF,FFFFFFFFF:FFF:FFFFFFFFFFFFFFFFFF,FFFFF,FFFF,FF,FFFFFFFFFFF,FFFFFFFFFFF,F,FFF,:F,FFFFFF:FFF,,FFFF:FFFFF,:::
@A00881:241:HJW2NDRXX:1:2127:20790:3302 1:N:0:CGAGAGAA+GATTGGAG
CGATGTCCTATGGGAGGCAGCAGTGGGGGATATTGCACAATGGGGGGAACCCTGATGCAGCGATGCCGCGTGAGGGAAGAAGGTTTTCGGATTGTAAACCTCTGTGGAGGGGGACGATAATGACGGTACCCCTTTAGGAAGCCACGGCTAACTACGTGCCAGCAGCCGCGGTAATACGTAGGTGGCGAGCGGTGTCCGGAATTCCTGGGTGTAATGGGAGTGCAGGCGGGAAAGCAAGTCAGAAGTGAAA
+
,F,F:FFFF:FFFFFFFFFFFFFFF:FFFFF:FFFFFFFFFFFFFFFFFFFFFFFFFFFFFFFFFFFF:FFF,FFFFF:FFFFFFFFFFFFFF:FFFFF:F:FFFFFFF,FFFFFFFFFFFF:F:FFFFFFFFFF:FFFF:F:,FFFFFFFFFFFFF:FF:FFFFFFFFFFFF,F:FFF,FFFFFF,:FF:,FFFFFFFFF:F,FF:FFF:FFF,FFFFFFF:F,FF:FFFF::F,F,,F,F:FFF:FFF
@A00881:241:HJW2NDRXX:1:2127:23430:3302 1:N:0:CGAGAGAA+GATTGGAG
CGATGTCCTATGGGGCGCAGCAGTGAGGAATATTGGACAATGGCCGGAAGGCTGATCCAGCCATGCCGCGTGAGGGAATGAGGTCCTATGGATTGTAAACCTCTTTTCACGCAGGGCAATAAGGTCCACGAGGTGGACCGACGAGAGTATGCGTGGACTAAGCATCGGCTAACTCCGTGCCAGCAGCCGCGGTAATACGGAGGATGCGAGCGGTGTCCGGATTTATTGGGTTTAAAGGGTGCGTAGGCGG
+
FF::FFFFFFFFFFFFFFFFFFFFFFFFFFFFFFFFFFFFFFF:FFF:FFFFFFFFFFFFFFFFFFFFF:FFFFFF:FFFFFFFFFFFFFFFFFFFFFFFFFFFFFFFFFFFFFFFFFFFF:FFFFFFFFFFFFFFFFFFFFFFFFFFFFFFFFFFF,FF:FF,FF:FFF:FFFFFFFFFFF:FFFFFFFFFFFFFFFFFFF:F::F:FFFF,:FF::::F,,FFFFFFF,FF:FF,F:FF,FFF:FFF,
@A00881:241:HJW2NDRXX:1:2127:28302:3411 1:N:0:CGAGAGAA+GATTGGAG
CGATGTCCTATGGGGTGCAGCAGTGGGGAATATTGGGCAATGGAGGCAACGCTGACCCAGCAACGCCGCGTGAATGAAGAAGGCCTTCGGGTTGTAAAGTTCTTTAATTGGGGACGAAGAAAGTGACGGTACCCAAAGAATAAGCCACGGCTAACTACGTGCCAGCAGCCGCGGTAATACGTAGGTGGCAAGCGTTGTCCGGAATGACTGGGCGTAAAGGGAGCGTAGGCGGCGCAACAAGTTAGGAGTG
+
FFFFFFFFFFFFFFFFFFFFFFFFFFFFFFFFFFFFFFFFFFFFFFFFFF,FFFFFFFFFFFFFFFFFFFFFFFFFFFFFFFFFFF,FFFFFFFFFFFFFFFFFFFFFFFFFFFFFFFFFFFFFFFFFFF:F:FFFFFFFFFF:FFFFFFFFFFFFFFFFFFF:F::FFFFFFFF:FFFFFFFFFFFFFFFFFFFFFFFFFFFFFF::F:FFF:FFF:FF:FFF:F:FFF:FF:F:FFFFFFF:FFFFFF
@A00881:241:HJW2NDRXX:1:2127:24876:3458 1:N:0:CGAGAGAA+GATTGGAG
CGATGTCCTACGGGGCGCACCAGTGGGGAATATTGGGCAATGGGCGAAAGCCTGACCCAGCAACGCCGCGTGAAGGAAGAAGGTCTTCGGATTGTAAACTTCTTTTATGAGGGACGAAGGACGTGACGGTACCTCATGAATTAGCCACGGCTAACTACGTGCCAGCAGCCGCGGTAATACGTAGGTGGCAAGCGTTGTCCGGATTTACTGGGTGTAAAGGGCGCGTAGGCGGGCGTGCAAGTCAGATGTG
+
FF,FFFFFFFFFFFFFFFFFF,:,FFFFFFF:FFFFFFFFFFFFFFFFFFFFFFFFFFFFFF:FFFFFFFFFF:,FFFFFFFFFFFFF:FFFFFFFF:FFFFF:FFFF:FFFF:FF:,::FFFFFFFFFF:FFFFFFFF:F,::F,FFFFF,FFFF:F:FFF:FFF:FF:FFFF:FFFF:FFFFFF:F::FF:FFF,F:FFF,FFFFFFFFF:F:,F:,FFFF,F,:FFFFFF,FFFFFFFFF::,FFF,
@A00881:241:HJW2NDRXX:1:2127:31720:3850 1:N:0:CGAGAGAA+GATTGGAG
CGATGTCCTATGGGATGCAGCAGTGGGGAATATTGGGCAATGGGCGCAAGCCTGACCCAGCAACGCCGCGTGAGGGAAGAAGGCTTTCGGGTTGTAAACCTCTTTTACCAGGGACGAAGGACGTGACGGTACCTGGAGAAAAAGCAACGCCTAACTACGTGCCAGCAGCCGCGGTAATACGTAGGTTGCAAGCGTTGTCCGGATTTACTGGGTGTAAAGGGCGTGTAGGCGGAACTGCAAGTCAGATGTG
+
:FF:FFFFFFFFFFFFFFFFFFFFFFFFFFFFFFFFFFFFF:FFFFFFFFFFFFFF:FFFFF,FFFFFFFFFFFFFFFF,FFF,FFFFFFFFFFFFFFFFFFFFFFFF,F:FFFFFFF:FF:FFFFFFFFFFFFF:FF:FFFFFFFF:F,FF:FFFFFFFF:FFFFF:FFFFFFFF,F:FFFFF:,FFF::FFFFFFFF:FFFF:FFFFF,F,FFFFF:,,FFFFFFFFFFFF:FF,,F,F,F:F,FFF,
@A00881:241:HJW2NDRXX:1:2127:31756:3912 1:N:0:CGAGAGAA+GATTGGAG
CGATGTCCTATGGGATGCAGCAGTGGGGAATATTGGGCAATGGAGGCAACTCTGACCCAGCAACGCCGCGTGAGCGATGAAGGTCTTCGGATTGTAAAGCTCTTTAAGTGGGGACGAAGAAAGTGACTGTACCCACAGAATAAGCCTCGGCTAACTACGTGCCAGCAGCCGCGGTAATACGTAGGAGGCAAGCGTTATCCGGAATGACTGGGCGTAAAGGGTGCGTAGGTGGTTTGGCAAGTTGGTAGCG
+
FFFFFFFFFFFFFFFFFFFFFF:FFFFFFFFFFFFFFFFFFFFFFFFF:FFFFFFFFFFFFFFFFFFFFFFFFFFFFFFFFFFFFFFFFFFFFFFFFFFFFFFFFFFFFFFFFFFFFFFFFFFFF:FFFFF:F:FFF:FFFF:,:FF:FFFF:FF:FFF:FF::FF:,:FFFFFFF,:FF:F,FFFFFFF:FFFFFF:F:FF::FFFFFFFFFFFFF:FFFFFFF:FFFFFFFF:FFF:,F,FFFF:F,:
@A00881:241:HJW2NDRXX:1:2127:19388:4100 1:N:0:CGAGAGAA+GATTGGAG
CGATGTCCTACGGGATGCAGCAGTGGGGAATATTGGTCAATGGGGGGAACCCTGAACCAGCAACGCCGCGTGAAGGAAGAAGGCTTTCGGGTTGTAAACTTCTTTTATCTGTGACGATAGTGACGGTAGCAGATGAATAAGCTCCGGCTAACTACGTGCCAGCAGCCGCGGTAATACGTAGGGAGCGAGCGTTATCCGGATTTACTGGGTGTAAAGGGCGCGTAGGCGGGCTGACAAGTCAGATGTGACA
+
FFFFFFFFFFFFFFFFFFFFFFFFFFFFFFFF:FFFFFFFFFFFFFFFFFFFFFFFFFFFFFFFFFFFFFFFFFFFFFFFFFFFFFFFFFFFFFFFFFFFFFFFFF:FF:FFFFFF:F,FFFFFFFFFFFFFFFFFFFFFFFFFFFFFFFFFFFFFFFFFFFFFFFFFFFFF:FFFFFFFFFFFFFF:FF:FF:FFFFFFFFFFFFF:FFF:F:FFFFF,:FFFFF:FFFFF:FFFFF:::F:FFF::,F
@A00881:241:HJW2NDRXX:1:2127:17336:4304 1:N:0:CGAGAGAA+GATTGGAG
CGATGTCCTATGGGGTGCAGCAGTGGGGAATATTGGGCAATGGGCGAAAGCCTGACCCAGCAACGCCGCGTGAAGGAAGAAGGTCTTCGGATTGTAAACTTCTTTTATGAGGGACGAAGGACGTGACGGTACCTCATGAATAAGCCTCGGCTAACTACGTGCCAGCAGCCGCGGTAATACGTAGGAGGCAAGCGTTATCCGGAATGACTGGGCGTAAAGGGTGCGTAGGTGGTCTTGCAAGTTAGTAGCG
+
FFFFFFFFFFFFFFFFFFFFFFFFFFFFFFFFFFFFFFFFFFFFFFFFFFFFFFFFFFFFFFFFFFFFFFFFFFFFFFFFFFFFFFFFFFF:FFFFFFFFFFFFFFFFFFFFFFFFFFFFFFFFFFFFFFFFFFFFFFFFFFFFFFFFFFFFFFFFFFFFFFFFFFFFFFFFFFFF:FFFFFFFFFFFFFFFFFFFFFFFFF:,FFF:FFFFF:,FFF,FFFFF:FFFFF:,FFFFFFF::FF:FFFFFF
@A00881:241:HJW2NDRXX:1:2127:23999:4351 1:N:0:CGAGAGAA+GATTGGAG
CGATGTCCTATGGGATGCAGCAGTGAGGAATATTGGTCAATGGGCGGAAGCCTGAACCAGCCAAGTCGCGTGAGGGATGAAGGCCCTACGGGTTGTAAACCTCTTTTGCCGGGGAACAAGTGCCGGGACGTGATCCCGGAGCTGAGTGTACCCGGAGAAAAAGCATCGGCTAACTCCGTGCCAGCAGCCGCGGTAATACGGAGGATGCGAGCGTTATCCGGATTTATTGGGTTTAAAGGGTGCGTAGGCG
+
FFFFFFFFFFFFFFFFFFFFFFFFFFFFFFFFFFFFFFFFFFFFFFFFFFFFFFFFFFFFFFFFFFFFFFFFFFFFFFFFFFFFFFFFFFFFFFFF::FFFFFFFFFFFFFFFF::FFFFFFFFFFFFFFFFFFFFFF:FFFFFFFFF:FFFFFFFF:FFFFF:FFFFFFFF:FFFFFFFFFFFFF:FFFFFF,F:FFFFFFFF:FFFFFFFF:FFFFFFFFFFFFFFFF:FFF,FFFFFFFFFFFFFFF
@A00881:241:HJW2NDRXX:1:2127:12409:4633 1:N:0:CGAGAGAA+GATTGGAG
CGATGTCCTACGGGAGGCAGCAGTGAGGAATATTGGTCAATGGGCGGGAGCCTGAACCAGCCAAGCCGCGTGAGGGAAGAAGGCCCTATGGGTCGTAAACCTCTTTTGTCAGGGAACAAAAGCCGATATGTATATTGGTGTGAGTGTACCTGAAGAAAAAGCATCGGCTAACTCCGTGCCAGCAGCCGCGGTAATACGGAGGATGCGAGCGTTATCCGGATTTATTGGGTTTAAAGGGTGCGTAGGCGGC
+
FFFFFFFFF:FFFFFFFFFFFFFFFFFFF:FFFFFFFFFFFFFFFFFFFFFFFF:FFF:FFFFFFFFFFFFFFFFFFFFFFFFFFFFFFFFFFFFFFF:FFFFFFFFFFFFFFFF,FFFFFFFFFFFF:F,FFFFFFFFFFFFFFFFFFFFFFFF:FFFFFFFFFFFFFFFFFFFFFFFFFFFFFFF:FFFFFFFF:FFFFFFFFF::FFFFFF:FFFF,,FFFFFFF:FF:FFFFF,FFFFFF:FF:FF
@A00881:241:HJW2NDRXX:1:2127:30092:4695 1:N:0:CGAGAGAA+GATTGGAG
CGATGTCCTACGGGAGGCAGCAGTGAGGAATATTGGTCAATGGGCGATGGCCTGAACCAGCCAAGTAGCGTGAAGGATGACTGCCCTATGGGTTGTAAACTTCTTTTATAAAGGAATAAAGTCGGGTATGCATACCCGTTTGCTTGTACTTTATGAATAAGGATCGGCTAACTCCGTGCCAGCAGCCGCGGTAATACGGAGGATCCGACCGTTATCCGGATTTATTGGGTTAAAAGGGAGCGTAGATGGA
+
:FF,FFFFF:F:F,FFFFF:F:FFF:FFFFFFFFFF,FF::F:FF:FFFFFFF,FF,FFF:F::F:,FFF,FFFFFFFFFFFFF,FFF:FFFFFFFFFFFFFFFFFFFFF,F,,F,FFFF:FF:FFFFFFFFFFF:,FFFFFF,FF:F,,FFFF,,F,F,,FFFFFFFFF,FFFF:,::FFFF:F,FFFFFFFFFFFFFFFF:F:,F:,FF,:F,FFFFF:,,:,,FFF,F,:FFF,,::,FFF:FFFF:
@A00881:241:HJW2NDRXX:1:2127:20039:4852 1:N:0:CGAGAGAA+GATTGGAG
CGATGTCCTATGGGATGCAGCAGTGGGGAATATTGCACAATGGGGGAAACCCTGATGCAGCGACGCCGCGTGAGTGAAGAAGTATTTCGGTATGTAAAGCTCTATCAGCAGGGAAGAAAAAGACGGTACCTGACTAAGAAGCCCCGGCTAACTACGTGCCAGCAGCCGCGGTAATACGTAGGGGGCAAGCGTTATCCGGATTTACTGGGTGTAAAGGGAGCGTAGACGGTCTTGCAAGTCTGAAGTGAAA
+
FFFFFF,FFFFFFFFFFF:FFFF,FFFFFFFFFFFFFFFFFFFFFFF:FFFFFFFFFF,FFFFFFFFFFFFFFFFFFFFFFFFFFFFFFFFFFFFFFFFFFFFFFFFFFFFFF,FFF:FFFFFFFFFFFFFFFFFFFFFFFFFFFFFFFFFFFFFFFFFFFFF:FFFFFFFFF:F:FFFFFFFFFFF,FFF:FFFFFFFFFFFFFFFFFFFFFFFFFFFF::FFFFFFFFFFFFFFFFFF,F:FFFFFFF
@A00881:241:HJW2NDRXX:1:2127:31051:4883 1:N:0:CGAGAGAA+GATTGGAG
CGATGTCCTATGGGAGGCAGCAGTGGGGAATATTGGGCAATGGGCGCAAGCCTGACCCAGCAACGCCGCGTGAAGGAAGAAGGCTTTCGGGTTGTAAACTTCTTTTATGAGGGACGAAGGACGTGACGGTACCTCATGAATAAGCCACGGCTAACTACGTGCCAGCAGCCGCGGTAATACGTAGGTGGCAAGCGTTGTCCGGATTTAGTGGGTGGAAAGGGCGCGTAGGCGGGAGGTCAAGTCAGATGTG
+
FF::FFFFFFFFFFFFFFFFFFFFFFFFFFFFFFFFFFFFFFFFFFFFFFFFFFFFFFFFFFFFFF:FFFFFFFFFFFF:FF:FFFF:FFFFFFFFFFFFFFFFFFFFFFFFFFFFFFF,F,FFFFFFFFF::FF,F::FFF:FF,FFFFFFF:FFFFFFFF:FFFFFFFFFFFFFFFF,FF,F:FF:F,FFFFFFFF:FFF,FFFF,,FFF:F,F:FF,FFFF,FF::FFF:F,F,,FF,FF:F,FFF,
@A00881:241:HJW2NDRXX:1:2127:17734:5181 1:N:0:CGAGAGAA+GATTGGAG
CGATGTCCTATGGGATGCAGCAGTCGGGAATATTGCGCAATGGAGGAAACTCTGACGCAGTGACGCCGCGTGCAGGAAGAAGGTTTTCGGATTGTAAACTGCTTTAGACAGGGAAGAAAAAGGACAGTACCTGTAGAATAAGCTCCGGCTAACTACGTGCCAGCAGCCGCGGTAATACGTAGGGAGCAAGCGTTATCCGGATTTATTGGGTGTAAAGGGTGCGTAGACGGGAGAGCAAGTTGGCTGTGAA
+
FFFFFFFFFFFFFFFFFFFFFFFFFFFFFFFFFFFF:FFFFFFFFFFFFFFFFFFFFFFFFFFFFFFFFFFFFFFFFFFFFFFFFFFFFFFFFFFFFFFFFFFFFFFFFFFFFF:FFFFF:FFFFFFFFFFFFFF:FFFFFFFFFFFFFFFFFFFFFFFFFFFFFFFFFFFFFFFFFFFFFFFFFFFFFFFFFF,FFFFFFFFFFFF:FFFFFFFFFFFFFFFFF:FFFF:FFF:FF:FFFF:FFFFF:F
@A00881:241:HJW2NDRXX:1:2127:30689:5290 1:N:0:CGAGAGAA+GATTGGAG
CGATGTCCTATGGGGGGCAGCAGTGGGGAATATTGGTCAATGGGGGGAACCCTGAACCAGCAACGCCGCGTGAAGGAAGAAGGCTTTCGGGTTGTAAACCTCTTTTACCAGGGACGAAGGACGTGACGGTACCTGGAGAAGAAGCAACGGCTAACTACGTGCCAGCAGCCGCGGTAATACGTAGGTTGCGAGCGTTGTCCGGACTTAATGGGTGTAAAGGGCGTGTAGGCGGAACTGCCAGTCAGTTGTG
+
FF,FFFFFFF,FFFF,FFFFFFFFFF:FFFF:FFFFFFFFFFFFFFFFFFFFFFFF:FFFFFFFFFFFFFFFFFFFFFFFFFFFFFFFFFFFFFFFFFFFF:FFFF:FFFFF,F,FFFFFF,FFFFFF,FFFFFFFF:FFF:FFFFFF:FFFFFFFFFF:FFF:FFFFFF:FFFFFFFF,FFFFFFFFFFFFFFFFFFFFFFF,FFF,FFFF,FFF,:FFFFFF:FFF::::FFFFFF:FFFF:::FFFF
@A00881:241:HJW2NDRXX:1:2127:17354:5431 1:N:0:CGAGAGAA+GATTGGAG
CGATGTCCTATGGGACGCAGCAGTGAGGAATATTGGTCAATGGGCGGAAGCCTGAACCAGCCAAGTCGCGTGAGGGATGAAGGCCCTACGGGTTGTAAACCTCTTTTGCCGGGGAACAAGTGCCGGGACGTGATTCCGGAGCTGAGTGTACCCGGAGAAAAAGCATCGGCTAACTCCGTGCCCGCAGCCGCGGTAATACGGAGGATGCGAGCGGGATCCGGATTTATTGGGTTTATAGGGTGCGTAGGCG
+
FFFFFFFFFFFFFFFFFFFFFFFFFFFFFFFFFFFFFFF:FFFFFFFFF:FFFFFFFFFFFFFFFFFFFFFFFFFF:FFFFFFFFFFFFFFFFFFFFFFFFFFFFFFFFFFFFFF,FF,FFFFFFFFFFFFFFFFFFFFFF,FFFF:FF:FFFFF,:FF,FFFFFFFFFFF,FF:FF:FFFF,FFFFFF:F:FF:::FF,:F:F,FF:FFFF:,,F:F,F,,::FF:FF,F:::F,FFF:FFFFFFFFF:
@A00881:241:HJW2NDRXX:1:2127:14895:5682 1:N:0:CGAGAGAA+GATTGGAG
CGATGTCCTATGGGGTGCAGCAGTGAGGAATATTGGTCAATGGGCGGGAGCCTGAACCAGCCAAGTCGCGTGAGGGAAGACGGCCTTATGGGTTGTAAACCTCTTTCAGATGAGAGTAAAGGGTGTTACGCGTAACACATTGCAAGTATCATCAGAAGAAGCATCGGCTAATTCCGTGCCAGCAGCCGCGGTAATACGGAAGATGCGAGCGTTATCCGGATTTATTGGGTTTAAAGGGTGGGTAGGCGGA
+
:F,:FFFFFFFFFFFFFFFFFFFFFFFFFFFFFFF:FFFFFFFFFFFFF:FFFFFF:FFFFFFFFF:FFFFFFFFFFFFFFFFFFFFFFFFFF:FFFFF:FFFFFFF:FFFFFFFFFFFF:FFFF:FFFF:FFF:FFFFF,:F,FFF:FFFFFFFFFF::::F::FF:F,FFFFFFF:FF:FF::FFFFFFF:FFFFFFF,FFFFFFFF:::F,FFFFFFF,FFFF:FFFFFFFFFFF:F,::FFF,FF,
@A00881:241:HJW2NDRXX:1:2127:17517:5682 1:N:0:CGAGAGAA+GATTGGAG
CGATGTCCTATGGGACGCAGCAGTGAGGAATATTGGTCAATGGGCGGAAGCCTGAACCAGCCAAGTCGCGTGAGGGATGAAGGCCCTACGGGTTGTAAACCTCTTTTGCCGGGGAACAAGTGCCGGGACGTGATTCCGGAGCTGAGTGTACCCGGAGAAAAAGCATCGGCTAACTCCGTGCCAGCAGCCGCGGTCATACGGAGGATGCGAGCGTTATCCGGATTTATTGGGTTTGAAGGGTGCGTAGGCG
+
FFFFFFFFFFFFFFFFF,FFFFFFFFFFFFFFFFFFFF:FFFFFFFFF,FFFF:FFFFFFFFFFFFFFFFFFFFFFFFFFFFFFFFFFFFFFFFFFFFFFFFFFFFFFFFFFFFFFFF:FFFFFFFFFFFF:,FFFFFFFFFFFFFFFFFFFFFFFFF,F:,:FFFFF::FFF:FFFFFFFFFFFFFF,FFF:F,FFFFFF::FFFFFFFFFF,FFFFFFFFFFFFF:FFFF,F,FFF:F:FFFFFFFFF
@A00881:241:HJW2NDRXX:1:2127:24641:6183 1:N:0:CGAGAGAA+GATTGGAG
CGATGTCCTATGGGGTGCAGCAGTGGGGGATATTGCACAATGGGGGAAACCCTGATGCAGCGACGCCGCGTGAGCGAAGAAGTATTTCGGTATGTAAAGCTCTATCAGCAGGGAAGAAGAAATGACGGTACCTGACTAAGAAGCACCGGCTAAATACGTGCCAGCAGCCGCGGTAATACGTATGGTGCAAGCGTTATCCGGATTTACTGGGTGTAAAGGGAGCGCAGGCGGTCCGGCAAGTCTGATGTGA
+
FFFFFFFFFFFFFFFFFFFFFFFFFFFFFFFFFFFFFFFFFFFFFFFF:FFFFFFFFFFFFFFFFFFFFFFFFFFFFFFFFFF:FFFFFFFFFFFFFFFFFFFFFFFFFFFFFF,FFFFFFFFFFFFFFFFFF:FFFFFFFFFFFFFFFFFFFFFFFFFFFFFFFFFFFFFFFF,FFFFFF::FFFFFF,FFFFF:FFFFFFFFFFFFFFFFFFFFFFFF:FFFFFFFFF:FFF:FFFF:FFFFFFFFF,
@A00881:241:HJW2NDRXX:1:2127:26006:6230 1:N:0:CGAGAGAA+GATTGGAG
CGATGTCCTATGGGAGGCAGCAGTGGGGAATATTGCACAATGGAGGAAACTCTGACGCAGCGATGCCGCGTGAGTGAGGAAGGGATTCGTCCCGCAGAGCTCAGTTGTGGGGGAGAAGAGAGATACTACCCCATTTTAAAGCCCCGGCTAACTACGTGCCAGCAGCCGCGGTAATACGTAGGGGGCGAGCGTTGTCCGGACTTACTGGGCGTAAAGGGCGCGTAGGCGGCGGCAGAGGCCTGTTGTAAAA
+
FFFFFFFFFFFFFFFFFF:FFFFFFFFFF,FFFFFFFFFFFFFFFFFFFFFFF:FFFFFFFFFFFFFFFFFFFFFFFFFF,FFFFFFF:FFFFFFFFFFFFF:FFFFFFFFFFFFF:FFFFFFFFFFFFFFF:FFFFFF:FFFFFFFFFFFFFFF:FFFFFFF:F:::FFFFF:FFFFFF:F:FFFFFFFF,FFFF:FF:,FFFFFFFFF:F,F,:FFFFF:FF:FF:FF:FF,:F:F::F:FF:F,F,F
@A00881:241:HJW2NDRXX:1:2127:18448:6292 1:N:0:CGAGAGAA+GATTGGAG
CGATGTCTATGGGATGCAGCAGTGGGGAATATTGGGCAATGGGCGCAAGCCTGACCCAGCAACGCCGCGTGAAGGAAGAAGGCTTTCGGGTTGTAAACTTCTTTTATGAGGGACGAAGGACGTGACGGTACCTCATGAATAAGCCACGGCTAACTACGTGCCAGCAGCCGCGGTAATACGTAGGTGGCGAGCGTTGTCCGGATTTACTGGGTGTAAAGGGCGCGTAGGCGGGTAGGCAAGTCAGATGTGA
+
:FFFFFFF,FFFF:FFFFFFFFFFFFFF,FFFFFFFF,FFFFFFF:FFFFFFFFFFFFFFF:FFFFFFF,FFFFFF:FFFFFFFFFFFFFFFFFFFFFFFFFFFFF:FFFFFFFFFFFFFFFFFFFFFFFFFFFFFF:FFFFFFFFFFFFF,FFF:FFFFFFFFFFFFFFFFFF:,:FFFFFFFFFFFFFFFFFFFFF:FFFFF::FFFFFF:FF,FFFFFFFFFFFF:FFFFFFFF,:FFF:F:FFFF:
@A00881:241:HJW2NDRXX:1:2127:25437:6308 1:N:0:CGAGAGAA+GATTGGAG
CGATGTCCTATGGGGCGCAGCAGTGGGGAATATTGGGCAATGGAGGCAACTCTGACCCAGCAACGCCGCGTGAATGAAGAAGGCCTTCGGGTTGTAAAGTTCTTTAATTGGGGACGAAGAAAGTGACGGTACCCACAGAATAAGCCTCGGCTAACTACGTGCCAGCAGCCGCGGTAATACGTAGGAGGCAAGCGTTATCCGGAATGACTGGGCGTAAAGGGTGCGTAGGTGGTTTGGCAAGTTGGTAGCG
+
FF:FFFFFFF:FFFFFFFFFFFFFFFFFFFF:FFFF,FFFFFFFFFFFFFFFFFFFFFFFFFFFFFFFFFFF:FFFFFFFFFFFFFFFFFFFFFFFFFFFF,FFFFFFFFFF:FFFFF,FFFFFFFFFFFFFFFFFF:FFFFF:FFFFFFFFFFFFFFFFFFFFF:F:FFFF:FFFFFFFFF::F,FFFF:FFFFF,FFFFF:FFFF:FFFFFFFFFFFF,FFFFF:FFFFFFFFF:FFF:FFF:F:FF,
@A00881:241:HJW2NDRXX:1:2127:26512:6449 1:N:0:CGAGAGAA+GATTGGAG
CGATGTCCTATGGGGCGCAGCAGTGGGGAATATTGCGCAATGGGCGAAAGCCTGACGCAGCGACGCCGCGTGAGGGATGAAGGTTTTCGGATCGTAAACCTCTGTCAGAAGGGAAGAATATGCGTGGTGCCGATCAGCCATGCAGTGACGGTACCTCCAGAGGAAGCACCGGCTAACTCCGTGCCAGCAGCCGCGGTAATACGGAGGGTGCGAGCGTTAATCGGAATCACTGGGCGTAAAGCGCACGTAG
+
FFFFFFFFFFFFFFF:FFF:F:FF:FFFFFFFFFFFFFFFFFFFFFFFF:FFFFF:FFFFFFFFF::F:FFF,FFFFFFFFFFF:FF,FFFFFFFFFFF:F:,FFFFFFFF,FFFFFF,FFF:F:FFFFF,FFFFFFFFFFFFFFF,:,FF:FFFFFFF,FFFFFF:FFFFFFFFFFFFFFFFFFFFFFFFF,FFFFF:FFFFFFFFFFFFFFFFFFFFFFFFFFFFFFFFFFFF:FFF::FFFFFFFFF
@A00881:241:HJW2NDRXX:1:2127:15835:6527 1:N:0:CGAGAGAA+GATTGGAG
CGATGTCCTACGGGAGGCAGCAGTGAGGAATATTGGACAATGGCCGGAAGGCTGATCCAGCCATGCCGCGTGAGGGAATGAGGTCCTATGGATTGTAAACCTCTTTTCACGCAGGGCAATAAGGTCCACGAGGTGGGCCGACGAGAGTATGCGTGGAATAAGCATCGGCTAACTCCGTGCCAGCAGCCGCGGTAATACGGAGGATGCGAGCGTTGTCCGGATTTATTGGGTTTAAAGGGTGCGTAGGCGG
+
FF:,FFFFFFFFFF,FFFFFFFFFFFFFFFFF:FFFFFFFFFFFFFFFFFFFFFFFFFFFFFFFFFFFFFFFFFFFFFFFFFFFFFFFFF:FFFFFFFFFFFFFFFFFFFFF:FFFFFFFFFFF:FFFFFFFFFFFFFFFFFFFFFFFFFFFFFFFF,F,FFFFFF:FFFFFFFFFFFFFFF:FFFFFFFFFFFFFFFFF:F:FFFFFFFFF,:FF:F:FF,FF:,:FFFFFFFF,:F:FFF:F::FF:F
@A00881:241:HJW2NDRXX:1:2127:31322:6668 1:N:0:CGAGAGAA+GATTGGAG
CGATGTCCTATGGGGCGCAGCAGTGGGGAATATTGCACAATGGGGGAAACCCTGATGCAGCGATGCCGCGTGGAGGAAGAAGGTTTTCGGATTGTAAACTCCTGTCTTAAAGGACGATAATGACGGTACTTTAGGAGGAAGCTCCGGCTAACTACGTGCCAGCAGCCGCGGTAATACGTAGGGAGCGAGCGTTGTCCGGAATTACTGGGTGTAAAGGGAGCGTAGGCGGGATTGCAAGTCAGATGTGAAA
+
FFFFFFFFFFFFFFFFFFFFFFFFFFFFFFFFFFFFFFFFFFFFFFFFFFFFFFFFFFFFFFFFFFFFFFFFFFFFFFFFFFFFFFFFFFFFFFFFF:FFFFF:FFFFFFFFFFFFFFF,FFFFFFFFFFFFFFFFFFF:FF:FFFFFFFFFFFFFFFFF:FFFFFFF:FFFFFFFFF:FFFFFFFFFFFFFFFF::FFF,F::FFFFFFFFFFFFFFFFFFFFFFFF:FFFFFFFFFFFFFFFF:FFF:
@A00881:241:HJW2NDRXX:1:2127:13919:6778 1:N:0:CGAGAGAA+GATTGGAG
CGATGTCCTACGGGGTGCAGCAGTGGGGAATCTTCCGCAATGGGCGAAAGCCTGACGGAGCGATGCCGCGTGGGTGAAGAAGGGATTCGTCCCGTAAAGCCCTGTTGCCCGCGACGAAGAGCGCATCGAGGAAAGAGCGATGCGAGTGACGGTAGCGAGCGAGGAAGCCACGGCTAACTACGTGCCAGCAGCCGCGGTAATACGTAGGTGGCGAGCGTTGTCCGGAATCATTGGGCGTTAAGCGCATGTA
+
:F:FFFFFFFFFFFFFFFFFFFFFFFFFFFFFFFFFFF,FFFFFFFFF:FFFFFFFFFFFFFF:FFFFFFFFFFFFFFF,FFFFFFFFFFFFFFFFF,FF:FFFFFFFFFFFFFFF:,F,FFFFFFFFFFF:F:F:FFFFFFFF:FFF:FFFF:FF:FFFF,FFFFFF:,FFFFFF,FF:FFFFFF:FF,FFFFFFFFFFFF:FFFFFFF:FFF:FFFFFF,FFFF:F:FFFFFFFFF,,F:FFFFFFFF
@A00881:241:HJW2NDRXX:1:2127:25807:6950 1:N:0:CGAGAGAA+GATTGGAG
CGATGTCCTATGGGGTGCAGCAGTGGGGAATATTGGTCAATGGGGGGAACCCTGAACCAGCAACGCCGCGTGAAGGAAGAAGGCTTTCGGGTTGTAAACTTCTTTTACCAGGGACGATAGTGACGGTACCTGGTGAATAAGCTCCGGCTAACTACGTGCCAGCAGCCGCGGTAATACGTAGGGAGCGAGCGTTATCCGGATTTACTGGGTGTAAAGGGCGCGTAGGCGGGCTGTCAAGTCAGATGTGAAA
+
:F,FFFFFFFFFFFFFFFFFF:FFFFFFFFFFFFFFFFFFFFFF:FFFFFF:FFFFFFFFF::FFFFFFFFFFFFFFFFFFFF:FFFFFFFFFFFFF:FFF:FFFFFFFFFFFFFFFFFFFF:FFFFFFFFF,FFFFFFFFFFFFFFFFF,F:FFFFFFFFFFFFFFFFFFFF:FFFFFFFFFFFFFFF:,FF:FFFFFFFFFFFFFFFFFFFF:F:FFFF::FFFFFFFF:FFFFF:::FFFFFF:FFF
@A00881:241:HJW2NDRXX:1:2127:18801:7028 1:N:0:CGAGAGAA+GATTGGAG
CGATGTCCTACGGGGGGCAGCAGTGGGGGATATTGCACAATGGGGGGAACCCTGATGCAGCGACGCCGCGTGGGTGACGAAGTGATTCGTCACGTAAAGCCCTGTCAGCAGGGAAGAAGAAGGCCGGTACCTGAAGAAGAAGCCCCGGCTAACTACGTGCCAGCAGCCGCGGTAATACGTAGGGGGCAAGCGTTATCCGGACTTACTGGGTGTAAAGGGAGCGCAGACGGCGCAGCACGTCTGATGTGAA
+
:F,FFFFFFFFF:FFFFFFFF,F:F:FF:,FFF,F:FFF:FFFFFFFFFFFFFFFFFFFFFFFFFFFFFFFFFFFFF,FFF:FFFFFFFFF:FFFF:FFFFFFFFFFFF,FFF:FFFFFFFFF,:FFFFFFFFFFF,FFF:FFFFF,FFF:FFFFF:FFFFFFFF:FFFFFFF,F,FF::F:FFFFF,FFFFFF,FFFFFF,FFF:F:FFFFFFF:FFFFFFFFF:FFF,FFF,FFF,FF:FFF::F::F
@A00881:241:HJW2NDRXX:1:2127:27326:7200 1:N:0:CGAGAGAA+GATTGGAG
CGATGTCCTACGGGGTGCAGCAGTCGGGAATATTGCGCAATGGAGGAAACTCTGACGCAGTGACGCCGCGTATAGGAAGAAGGTTTTCGGATTGTAAACTATTGTCGTTAGGGAAGATACAAGACAGTACCTAAGGAGGAAGCCCCGGCTAACTATGTGCCAGCAGCCGCGGTAATACATAGGGGGCAAGCGTTATCCGGAATTATTGGGTGTAAAGGGTGCGTAGACGGAAAAGCAAGTTGGTTGTGAA
+
FFFFFFFFFFFFFFFFFFFFFFFFFFFFFFFFF:FFFFFFFFFFFFFFFFFFFFFFFFFFFFFFFFFFFFFFFFFFFFFFFFFFFFFFFFFFFFFF:FFFFFFFFFFFFFFFFF:FFFFFF::FFFFFFFFFFFFFFFFFFFFFFFFFFFFFFFFFFFFFFFFFFFFFFFFFFF,FFF:F,FFFFFFF:FFF,FFFFFF:F,FFFFFFFFFFFF,FFF:FFFFFFFFFFFFFFFFFF:FFFFFFFFFFFF
@A00881:241:HJW2NDRXX:1:2127:19416:7623 1:N:0:CGAGAGAA+GATTGGAG
CGATGTCCTATGGGATGCAGCAGTGGGGAATATTGGGCAATGGGCGCAAGCCTGACCCAGCAACGCCGCGTGAAGGAAGAAGGCTTTCGGGTTGTAAACTTCTTTTATGAGGGACGAAGGATGTGACGGTACCTCATGAATAAGCCACGGCTAACTACGTGCCAGCAGCCGCGGTAATACGTAGGTGGCAAGCGTTGTCCGGATTTACTGGGTGTAAAGGGCGCGTAGGCGGGTAGGCAAGTCAGATGTG
+
FFFFFFFFFFFFFFFFFFFFFFFFFFFFFFFFFFFFFFFFFFFFFFFFFFFFFFFFFFFFFFFFFFFFFFFFFFFFFFFFFFFFFFFFFFFFFFFFFFF:FFFFFFFFFFFFFFFFFFFFFFFFFFFFFF,FFFFFFFFFFFFFFF:F:FFFFFFF,F:FFFFFFFFFFFFFFF,FFFFFF,FFFFFFFFFFFFFFFFFFFFFFFFF:F:FFFFFFFFFFFFFF::FFFF:FFF:F:FF:FFFFF,FFFF
@A00881:241:HJW2NDRXX:1:2127:18710:7874 1:N:0:CGAGAGAA+GATTGGAG
CGATGTCCTATGGGGCGCACCAGTGGGGAATATTGGGCAATGGAGGCAACTCTGACCCAGCAACGCCGCGTGAGCGATGAAGGTCTTCGGATTGTAAAGCTCTTTAAGTGGGGACGAAGAAAGTGACTGTACCCACAGAATAAGCCTCGGCTAACTACGTGCCAGCAGCCGCGGTAATACGTAGGAGGCAAGCGTTATCCGGATTTACTGGGTGTAAAGGGTGCGTAGGTGGCATGGCAAGTCAGAAGTG
+
,F,FFFFFFF,FFFFFFFFFFFFFFFFFFFFFFFF:FFFFFFFFFFFFFFFFFFFFFFFFF:FFFFFFFFFFFFFFFFFFFFFFFFFFFFFFFFFFFFFFFFF:FFFFFF:FF:FFFFFFF:FFFFFFFFFFFFFFFFFFF,FFFFFFFFFFFFFFFFFFFFFFFFFFF:FFFFF:FFFFF:FFFFFFF,FFFFFF:FFFFF:FFFFFFFFFFFFFF,FFFF:F:F:FFF:FFFF:FF:,FFFFFFF:FF
@A00881:241:HJW2NDRXX:1:2127:22182:7905 1:N:0:CGAGAGAA+GATTGGAG
CGATGTCCTATGGGACGCAGCAGTGGGGAATATTGCACAATGGGGGAAACCCTGATGCAGCGACGCCGCGTGAGTGAAGAAGTATTTCGGTATGTAAAGCTCTATCAGCAGGGAAGAAGGAGACGGTACCTGAGTAAGAAGCCCCGGCTAACTACGTGCCAGCAGCCGCGGTCATACGTAGGGGGCAAGCGTTGTCCGGATTTACTGGGTGTAAAGGGAGCGTAGACGGCAGGACAAGTCTGAAGTGAAA
+
FF,FFFFFFFFFFFFFFFFFFFFFFFFFF:FF:FFFFFFFFFFFFFFFFFFFFFFFFFFFFFFFFFFFFFFFFF::FFFFFFFFFFFFF:FF:FFF:FFFFFFFFFFFFFFFFFFFFFF:,FFFFFFFFFFFF:F:,FFFFFFFFF:FFFFFFFFFFFFFFFFF:FFFFFFF,FF:FFFFF:FFFF,FFFF:FFFFF,FFFFFF:F:FFFFF:FFFFF:FF:FFFF:F,FFFFFFF,:FFFFFFFFF:,,
@A00881:241:HJW2NDRXX:1:2127:23909:7952 1:N:0:CGAGAGAA+GATTGGAG
CGATGTCCTATGGGATGCAGCAGTGAGGAATATTGGTCAATGGGCGGTAGCCTGAACCAGCCAAGTCGCGTGCGGGCTGAAGGCCCTGCGGGTCGTAAACCGCTATCGCCGGGGAGCAAGGGGCGCCACGCGTGGCGCGGCGAGAGTACCCGAAGAAAAAGCATCGGCTAACTCCGTGCCAGCAGCCGCGGTAATACGGAGGATGCGAGCGTTATCCGGATTTATTGGGTTTAAAGGGTGCGTAGGCCGC
+
FF,:FFFFF,,FFFFFFFFFFFFFFFFFFFFFFFFFFFFFFFF,FFFFFFF:FF:FFFFFFFFF:FFFFFFFF:FF,FFFFFFFFFFFFFFFFFFFFFFFF:FFFFFFFFFFFF:FF:,FFF:FFFFFFFF:FFFFFFFFFFFF,FF,:FF:FFFFFFFFFFFFFFFFF:FFFFFFFFFFFF:F:FFFFF:F,FFFFFFFF:FFFF:F:FFFFFFFFF:FFF:,FFF,,FFF:FFFFFFF:FF::FFFFF
@A00881:241:HJW2NDRXX:1:2127:28800:8312 1:N:0:CGAGAGAA+GATTGGAG
CGATGTCCTATGGGATGCAGCAGTGAGGAATATTGGACAATGGCCGGAAGGCTGATCCAGCCATGCCGCGTGAGGGAATGAGGTCCTATGGATTGTAAACCTCTTTTCACGCAGGGCAATAAGGTCCACGAGGTGGGCCGACGAGAGTATGCGTGGAATAAGCATCGGCTAACTCCGTGCCAGCAGCCGCGGTAATACGGAGGATGCGAGCGTTGTCCGGATTTATTGGGTTTAAAGGGTGCGTAGGCGG
+
FFFFFFFFFFFFFFFFFFFFFFFFFFFFFFFFFFFFFFFFFFFFFFFFFFFFFFFFFFFFFFFFFFFFFFFFFFFFFFFFFFFFFFFFFFFFFFFFFFFFFFFFFFFF,FFFFFFFFF:FFFFFFFFFFFF:FFFFFFFFFFFFFFFFFFFFFFFFF:FF:FFFFFFFFFFFFFFFFFFFFFFF:FFFFFFFF:FF:FFFFFFFFF:FFFFFFFFFF:FFFFFFFFFFFFFFFFFFFFFFFFF::FFFFF
@A00881:241:HJW2NDRXX:1:2127:20880:8469 1:N:0:CGAGAGAA+GATTGGAG
CGATGTCCTATGGGGCGCAGCAGTGAGGAATATTGGTCAATGGCCGAGAGGCTGAACCAGCCAAGCCGCGTGAGGGAAGGAGGTACAGAGTATCGTAAACCTCTTTTGTCGGGGAACAAAAGCGGGGACGCGTCCCCGTCTGCGTGTACCCGAAGAAAAAGCATCGGCTAACTCCGTGCCAGCAGCCGCGGTAATACGGAGGATGCGAGCGTTATCCGGATTTATTGGGTTTAAAGGGTGCGTAGGCCGC
+
:F:,FFFFFFFFFFFFFF,FFF:FFFFFFFF:FFFFFFFFFFFFFFF:FFFFFF,FFFFFFFF,FFFFFFFFFFFFFFFFFFFFFFFFFFFFFFFFFFFFFFFFFFFFFFFFFFF,F,FF:FFFF::FFFF:FFF:FFFFFFFFF,FFFFFFFF:FF,F:FFFFFFFFFFFFFFFFFFFFFFFFFFFFFF:,:F,F:,FFF:FF:FF,FFFFFF:FF:F,FFF,F:,FFF:FF,F,F,:FF:F,:FF:FF
@A00881:241:HJW2NDRXX:1:2127:26205:8547 1:N:0:CGAGAGAA+GATTGGAG
CGATGTCCTACGGGGGGCAGCAGTGGGGAATATTGGGCAATGGAGGCAACTCTGACCCAGCAACGCCGCGTGAGCGATGAAGGTCTTCGGATTGTAAAGCTCTTTAAGTGGGGACGAAGAAAGTGACTGTACCCACAGAATAAGCCTCGGCTAACTACGTGCCAGCAGCCGCGGTAATACGTAGGAGGCAAGCGTTCTCCGGACTGACTGGGCGTAAAGGGTGCGTAGGTGGTTTGGCAAGTTGGTAGCG
+
FF,:FFFFFFFFFFFFFF,FFFF,FFFFFFF,FFFFFFFFFFFFFFFFFFFFFFFFFFFFFFFFFFFFFFFFFFFFFFFFFFFFFFFFFF:FFFFFFFFFFFFFFFFFFFFFFF:FFFFFFFFFFFFFFFFFFFFFFF::FF:FFFFF:FFF:FFFFF:FFF:F:F:FFFFFFF:::FFFF,FFFFFFFFF:FFFF,FFF::F:FF:,:FF:FF:,FF:F:,FF:F,FFFF,FFFF,FFF:FF:F:FFF,
@A00881:241:HJW2NDRXX:1:2127:31928:8594 1:N:0:CGAGAGAA+GATTGGAG
CGATGTCCTACGGGAGGCAGCAGTGGGGAATATTGGGCAATGGGCGCAAGCCTGACCCAGCAACGCCGCGTGAAGGAAGAAGGCTTTCGGGTTGTAAACTTCTTTTATGAGGGACGAAAAGATGACGGTACCTCATGAATAAGCCACGGCTAACTACGTGCCAGCAGCCGCGGTAATACGTAGGTGGCACGCGTTATCCGGATTTATTGGGTGTAAAGGGCGTGTAGGCGGTTTTGCAAGTCAGTTGTGA
+
FF,FFFFFFF:FFFFFFFFFF:FFFFFFFFFFFFFFFFF,FFFFFFF:FFFFFFFFFFFFFFFFFFFFFFFFF,F:FFFFFFFFFFFF:FFFFFFFFFFFF:FFFFFFFFFFF:FFFFFFFFFFFFF:FF:FF::F:FFFFFFF:::FFFFFFFFFFFFFFF,FF,FF,:FF::F,FFFFFFFFF:::F:,FFFF,FF,FFFFFFF:FFFFFFFF:F:FFFFFFFFFFFFFFFFF:,FFFFFFF,:FF:F
@A00881:241:HJW2NDRXX:1:2127:26277:8766 1:N:0:CGAGAGAA+GATTGGAG
CGATGTCCTACGGGACGCAGCAGTAGGGAATATTGCGCAATGGGCGAAAGCCTGACGCAGCAACGCCGCGTGGAGGATGACACTTTTCGGAGCGTAAACTCCTTTTCTTAGGGAAGAACTTTGACGGTACCTAAGGAATAAGCACCGGCTAACTCCGTGCCAGCAGCCGCGGTAATACGGAGGGTGCACGCGTTACTCGGAATCACTGGGCGTAAAGGGCGCGTCGGCGGAGTATCAAGTCTTTTGTGAA
+
FF,FFFFFF:FFFF,FFFFFF:FFFF:FFF:FFFFFFFF,FFFFFFFFFFFF:FFFFFFFFFFFFFFFFFFFFF:FFFFFF,:FFFFFFFF:FFFFFFFF:FFFFFFFF,FFFF:FFFFFFFFFFFFFFFFF,FF:FFF:FFFFFFFFF:FFFFFF:FFFFFFFFFFFFFFFF:,FFFFFFF:FF::F,FF:FFFFFF:F:F:F:FFFFFFFFF,::FFF,FFF,F:FFFF,FF:::FFFFFFFFF::FF
@A00881:241:HJW2NDRXX:1:2127:23375:8844 1:N:0:CGAGAGAA+GATTGGAG
CGATGTCCTAGGGGGTGCAGCAGTGGGGAATATTGGACAATGGGCGAAAGCCTGATCCAGCGACGCCGCGTGAAGGAAGACGGTCTTCGGATTGTAAACTTCAGTGAGCAGGGACGAGAAAGGCCGGTACCTGCAGAGCAAGCCACGGCTAACTACGTGCCAGCAGCCGCGGTAATACGTAGGTGGCGAGCGTTATCCGGACTTACTGGGTGTAAAGGGTGAGTAGGGGGGGATGCACGTCAGGTGTGAC
+
FFFFFF:FFF,FFFFFFFFFFFFFFFFFF:FFFFFFFFFFFFFFFFFFFFFFFFFFFFFFFFFFFFFFFFFFFFFFF,:FFFFFFFFFFF,FFFFFFFF,FFFFFFFFFFFFFFFFF:FFF:F,:FFF,F:FFF,::FFFFFFFFFF:FFFFFFFFFFFFFFFFFFF:FFFFFF:FFFFFFFFFFFFFF:FFFF,FFF:FF:FF,FF:F:FF:,,,FFF:,,:,:FF,FFFF,FFFF::::F:FF:F::,
@A00881:241:HJW2NDRXX:1:2127:17616:8891 1:N:0:CGAGAGAA+GATTGGAG
CGATGTCCTACGGGATGCAGCAGTGGGGAATATTGGTCAATGGGGGGAACCCTGAACCAGCACCGCCGCGTGAAGGAAGAAGGCTGTCGGGTTGTACACTTCTTTTACCAGGGACGATAGTGCCGGTACCTGGTGACTAAGCTCCGGCTAACTACGTGCCAGCAGCCGCGGTCATACGTAGGGAGCGAGCGTTATCCGGATTTACTGGGTGTAACGGGCGCGTAGGCGGGCTGTCAAGTCAGATGTGAAA
+
:F,:FFFFFFFFFFFFFFFFFFFFFF:F:FFF,FFFF::F:FFFFFFF,FFFFFFFFFFFFF:F,FF:FF:FFFFFFF:FFFFF:FFFFFFF:FFF,FFF:FFFFF:FFF:FFFFF::FF:F,::FFFFF:FF:FF,FFFFFFFFFFFF,FFFFFFFFFFFFFF:FFFFFFF,,F:FFF::FFFFF:FFF::F:FFFFFFFF:F:F:FFFFFFF,FF,F:F:F::FFF:FFFFFF:,,F:F:FFFF:FF:
@A00881:241:HJW2NDRXX:1:2127:26549:9079 1:N:0:CGAGAGAA+GATTGGAG
CGATGTCCTATGGGGCGCAGCAGTGGGGAATATTGGGCAATGGGCGCAAGCCTGACCCAGCAACGCCGCGTGAAGGAAGAAGGCTTTCGGGTTGTAAACTTCTTTTATGAGGGACGAAGGACGTGACGGTACCTCATGAATAAGCCACGGCTAACTACGTGCCAGCAGCCGCGGTAATACGTAGGTGGCGAGCGTTGTCCGGAATTACTGGGCGTAAAGGGCGCGTAGGCGGTTGTTTAGGCGCGATGTG
+
FFFFFFFFFFFFFFFFFFFFFFFFFFFFF:FFFFFFFFF:FFFFFFFFFFFFFFFFFFFFFFFFFFFFFFFFFFFFFFFFFFFFFFFFFFFFFFFFFFFFFFFFFFFFFFFFFFFFFFFFFFFFFFFFFF:FFFFFFFF:FFFFFFFFFFFFFFFFFFFFFFFFFFFFFFFFFFFFFFFFFFFFFFFFFFF:FFFF,FFFFFF,FFFFFF::F:FF:FFFFFFFFFF:FFFFFFF:F::FFF:F:F:FFF
@A00881:241:HJW2NDRXX:1:2127:17146:9392 1:N:0:CGAGAGAA+GATTGGAG
CGATGTCCTACGGGGTGCAGCAGTGGGGAATATTGCACAATGGGGGGAACCCTGATGCAGCGACGCCGCGTGAGTGAAGAAGTATTTCGGTATGTAAAGCTCTATCAGCAGGGAAGAAAAAAATGACGGTACCTGACTAAGAAGCCCCGGCTAACTACGTGCCAGCAGCCGCGGTAATACGTAGGGGGCAAGCGTTATCCGGATTTACTGGGTGTAAAGGGAGCGTAGGTGGCAAGGCAAGTCAGATGTG
+
FFFFFFFFFFFFFFFFFFFFFFFFFFFFF:FFF:FFFFFFFFFFFFFFFFFFFFFFFFFFFFFFFFFFFFFFFFFFFFFFFFFFFFFFFFFFFFFFF:FFFFF:FFFFFFFFFFFFFFFFFFFFFFFFFFFFFFFFFFF:FFFFFFFFFFFFFFFFFFFFFFFFFFF:FFFFFFFFFFFFFFFFFFFFFFF:FFFFFFF:FFFFFFFFFFFF:FFFFFFFFFFF:F,FF:FFFFF:FFFFFFFFF:FFFF
@A00881:241:HJW2NDRXX:1:2127:21965:9533 1:N:0:CGAGAGAA+GATTGGAG
CGATGTCCTATGGGATGCAGCAGTGGGGAATATTGGGCAATGGGCGTAAGCCTGACCCAGCAACGCCGCGTGAAGGAAGAAGGCTTTCGGGTTGTAAACTTCTTTTATGAGGGACGAAGGACGTGACGGTACCTCATGAATAAGCCACGGCTAACTACGTGCCAGCAGCCGCGGTAATACGTAGGTGGCGAGCGTTGTCCGGATTTACTGGGTGTAAAGGGCGCGTAGGCGGGTAGGCAAGTCAGATGTG
+
FFFFFFFFFFFFFFFFFFFFFFFFFFFFF:FFFFFFFFFFFFFFFFFFFFFF:FFFFFFFFFFFFFFFFFFFFFFFF:FFFFFFFFFFFFFFFFFFFFFFFFFFFFFFFFFFFFFFFFFFFFFFFFFFFFFFFFFFFFFFFFFFFFFFFFFFFF:FFFFFFFFFFFFFFFFFFFFF,FFF:F:FFFFFFFFFF:FFFFFFFFFFFF,FFFFFFFFFFFF:,F:FFFFFFF:FFFFFFFF,:F:FFF:FF:
@A00881:241:HJW2NDRXX:1:2127:20256:9987 1:N:0:CGAGAGAA+GATTGGAG
CGATGTCCTACGGGGCGCAGCAGTGGGGAATATTGCACAATGGGGGGAACCCTGATGCAGCGACGCCGCGTGGGTGAAGAAGTATTTCGGTATGTAAAGCCCTATCAGCAGGGAAGAAGATGACGGTACCTGAGTAAGAAGCCCCGGCTAACTACGTGCCAGCAGCCGCGGTACTACGTAGGGGGCGAGCGTTATCCGGATTTACTGGGTGTACAGGGAGCGTAGACGGCTTAGCAAGTCTGGAGTGAAA
+
FFFFFFFFFFFFFFFFFFFFF,F::FFFF:FFFFFFFFF,FFFFFFFF:FFFFFFFFF::FFFFFFFFFFFFFFFF,FF:FFFF::::FFFFFFF:FFFFFFFFFFFF,FFFFFF:F,F::F,:FF:FFF,FFFF:FFFF::F:FFFFF:FFF::FFF,FF,FFFFFFFFF,F,:FFFFFFF:FFFFFFFF:FF:F:FFFF:FF,::FFFFF:,,FFFF,::FF,F,FFFFF:FF:FFFFF:,F:F::F,
@A00881:241:HJW2NDRXX:1:2127:25988:10175 1:N:0:CGAGAGAA+GATTGGAG
CGATGTCCTACGGGAGGCAGCAGTGGGGAATATTGGGCAATGGGCGAAAGCCTGACCCAGCAACGCCGCGTGAAGGAAGAAGGTCTTCGGATTGTAAACTTCTTTTATGAGGGACGAAGGACGTGACGGTACCTCATGAATAAGCCACGGCTAACTACGTGCCAGCAGCCGCGGTACTACGTAGGTGGCAAGCGTTATCCGGATTTACTGGGTGTAAAGGGCGCGTAGGCGGGCGTGCAAGTCAGATGTG
+
:FFF:FFFFFFFF:FFFFFFFFFFFFFFFFFFFFFFFFFFFFFFFFFFFFFFFFFFFFFFFF:FFFFFFFFFFFFFFFFFFFFFFFFFFFFFFFFFFFFFFFFFFFFFFFFFFFFFFFF::FFFFFFFF:FFFFFFFFFFFFFFFFFFFFFFFFFFFF:FFFFFFFFFFFFFFFFF,FFFFF,F,FFFFF:FFFFFFFFFFFF::FFFFFFFFFFFF,F,,FFFFF:FFFFFFFFF:FF,FFFFFFFFF:
@A00881:241:HJW2NDRXX:1:2127:26015:11099 1:N:0:CGAGAGAA+GATTGGAG
CGATGTCCTATGGGGTGCAGCAGTGGGGGATATTGCACAATGGGGGAAACCCTGATGCAGCGACGCCGCGTGAGTGAAGAAGTATTTCGGTATGTAAAGCTCTATCAGCAGGGAAGAAAGAAGACGGTACCTGACTAAGAAGCCACGGCTAACTACGTGCCAGCAGCCGCGGTAATACGTAGGGAGCGAGCGTTATCCGGATTTACTGGGTGTAAAGGGCGCGTAGGCGGGCTGACAAGTCAGATGTGAA
+
FF,:FFFFFF:FFFFFFFFFFFFFFFF:F:FFFFFFFFFFFFF:FFF,FFFFFFFFFFFFFFFFFFFFFFFFFFFFFFFFFFFF:FFFFFFFF:FFFFFFFFFFFFFFFFFFFF,FF:FFFFFFFFFFFFFFFFFFFFF:FFFFFFFFFFFFFFF:FFFFFFFFFFFFF::FF,FFFF:F:FFFFFFFFFFFFF:FFFFFFFFFF::FFFFFFF,:FFFFFF:FF:FF:F:FFFFFF::FF,FF,FF:FF
@A00881:241:HJW2NDRXX:1:2127:28176:11240 1:N:0:CGAGAGAA+GATTGGAG
CGATGTCCTACGGGAGGCAGCAGTGGGGAATATTGGGCAATGGGCGCAAGCCTGACCCAGCAACGCCGCGTGAAGGAAGAAGGCCCTCGGATTGTAAACTCCTTTTGTCAGGGACGATAATGACGGTACCTGAAGAAAAAGCTCCGGCTAACTACGTGCCAGCAGCCGCGGTAATACGTAGGGAGCGAGCGTTGTCCGGAATTACTGGGTGTAAAGGGAGCGCAGGCGGGACTGCAAGTCAGATGTGAAA
+
:FFFFFF::F:FFFFF:FFFFF,F:FFFFFFF:FFFFFFFFFFFFFFFFFFFFFFFFFFFFFFFFFFFFF:FFFFFFFF,F:FFFFFFFFFFF:FF:,FFFFFFFFF:FFFFFFFFFF:FFFFFFFFFFFFFFFFF:FF:FFFFFFFFFFFFFFFFFFFF:FFFFFFFFFFF,FFFFF:F:FFFFF,:FFFFFFFF,,FFFFFF:F:F:F:F,FF:FF,,FFF:FFFFFFFFFFFFF,FFFFFF,FF:,F
@A00881:241:HJW2NDRXX:1:2127:20582:11490 1:N:0:CGAGAGAA+GATTGGAG
CGATGTCCTACGGGATGCAGCAGTGGGGAATATTGGGCAATGGGCGAAAGCCTGACCCAGCGATGCCGCGTGAGGGAAGAAGGTTTTCGGATTGTAAACCTCTGTCTTTAGGGACGATAATGACGGTACCTAAGGAGGAAGCTCCGGCTAACTACGTGCCAGCAGCCGCGGTAATACGTAGGGAGCGAGCGTTGTCCGGACTTACTGGGTGTAAAGGGAGTGCAGGCGGGACTGCAAGTCAGATGTGAAA
+
FFFFFFFFFFFFFFFFFFFFFFFFFFFFFFFFFFFFFF:FFFFFFFFFFFFFFFFFFFFFFFFFFFFFFFFFFFFFFFFFFFFFFFFFFFFFFFFFFFFFFFFFFFFFFFFFFFFFFFF:FFFFFFFFFFFFFFFFFFFFFFFFFFFFFF:FFFFFFFFFFFFFFFFFFFFFFFFFFFFFFFFFFFFFFF:FFFFF:FFF,FFFFFFFFFFFFFFF:FFFFFFFFFFFF:FFFFFFFFFFFFF:FFFFFF
@A00881:241:HJW2NDRXX:1:2127:22941:11537 1:N:0:CGAGAGAA+GATTGGAG
CGATGTCCTATGGGGTGCAGCAGTGGGGAATATTGCACAATGGGGGGAACCCTGATGCAGCGACGCCGCGTGGGTGAAGAAGTATTTCGGTATGTAAAGCCCTATCAGCAGGGAAGAAGATGACGGTACCTGAGTAAGAAGCCCCGGCTAACTACGTGCCAGCAGCCGCGGTAATACGTAGGGGGCGAGCGTTATCCGGATTTACTGGGTGTAAAGGGAGCGTAGACGGCTTAGCAAGTCTGGAGTGAAA
+
FFFFFFFFFFFFFFFFFFFFFFFFFFFFFFFFFFFFFFFFFFFFFFFFFFFFFFFFFFFFFFFFFFFFFFFFFFFFFFFFFFFFFFFFFF,:FFF:F:FFFFF:FFFFFFFFFFFFFFFFFFFFFFFFFFFFFFFFFFFFFFFFFFFFFFFFFFFFFFFF:FFFFFFFFFF:,FFFFFFFFFFFFFFFFFFFF,FFFFFFFFFFFFFFFFFF:FFFFFF:FFFFFFFFF,:FF:FFFFFFFFFFFFFF:F
@A00881:241:HJW2NDRXX:1:2127:25491:11537 1:N:0:CGAGAGAA+GATTGGAG
CGATGTCCTATGGGGCGCACCAGTGAGGAATATTGGTCAATGGGCGCGAGCCTGAACCAGCCAAGTAGCGTGAAGGAAGACGGCCCTACGGGTTGTAAACTTCTTTTATACGGGAATAAGAACGTCCACGAGTGGATGCGTGCATGTACCGTATGAATAAGCATCGGCTAACTCCGTGCCAGCAGCCGCGGTAATACGGAGGATGCGAGCGTTATCCGGATTTATTGGGTTTAAAGGGAGCGTAGACGGG
+
FFFFFFFFFFFFFFFFFFFFFFFFFFFFFFFFFFFFFFFFFFFFFFFFFFFFFFFFFFFFFFFFFFFFFFFFFFFFFFFFFFFFFFFFFFFFFFFFF:FFFFFFFFFFFFFFFFFFFFFFFFFFFFF:FFFFFFFFFFFFFFFFFFFFFFFFFFFFFFFFFFFFFFFFFFFFFFFFFFFFFFFFFFFFFFFFFFFFFFFFFFF:FFFFFFF:F:FFFFFFF::FFFF:FFFFFFFF:FFFFFFF:F::FF
@A00881:241:HJW2NDRXX:1:2127:16116:11616 1:N:0:CGAGAGAA+GATTGGAG
CGATGTCCTATGGGGCGCAGCAGTGGGGAATATTGGGCAATGGGCGAAAGCCTGACCCAGCAACGCCGCGTGAGGGAAGAAGGCCTTCGGGTTGTAAACCTCTTTTACCAGGGACGAAGGACGTGACGGTACCTGGAGAAGAAGCAACGGCTAACTACGTGCCAGCAGCCGCGGTAATACGTAGGTTGCGAGCGTTGTCCGGAATTACTGGGTGTAAAGGGCGTGTAGGCGGAACTGCAAGTCAGATGTG
+
FFFFFFFFFFFFFFFFFFFFFFFFFFFFFFFFFFFFFFFFFFFFFFFFFFFFFFFFFFFFFFFFFFFFFFFFFFFFF,FFFFFFFFFFFFFFFFFFFFFFFFFFFFFFFFFFFFFFFFFFFFFFFFFFFF:FFFFFFFFFFFFF:F::FFFFFFFFFFFFFFFFFFFFFFF:FFFFFFFFFFFFFFFFFFFFFFFFFFF:FFFFFF:FFFFFFFFFFFFFFF:FFFFFF,F:::FFFFFFF:FFFFFFFF
@A00881:241:HJW2NDRXX:1:2127:29758:11788 1:N:0:CGAGAGAA+GATTGGAG
CGATGTCCTACGGGGTGCACCAGGGGGGAATATTGGGCAATGGAGGCAACTCTGACCCAGCAACGCCGCGTGAATGAAGAAGGTCTTCGGATTGTAAAGTTCTTTTCTAAGGGACGAAGAAATTGACTGTACCCACAGAATAAGCCTCGGCTAACTACGTGCCAGCAGCCGCGGTCATACGGAGGAGGCAAGCGTTAGCCGGACTGACTGGGGGTAAAGGGTGCGGAGGTGTTTTGGCAAGTTGGTAGCG
+
FF,,F,F:,FFFF,FF,F,,F:F,FFF,:,F::FF,FFFFFFFFFFFFFF:FFF,FFF,FFFFFF:FFF,:,F,FFF,:,F:,,FFFFFFFF,F::FFF:FFF,FFF,F,F:FF:FF,FFFF,:FFF:FFFFFFFFFF,FFF,FFFF:FFFFF,FFFFFFF:,FFF,FFFFFFFFFF,F,F,,FF,F,::,,FFFF,,F,FF:,,FF:FFF,,FFFFF::FFFFF,:FF,F,,FFF,:F,::F:FFFFF:
@A00881:241:HJW2NDRXX:1:2127:21513:11851 1:N:0:CGAGAGAA+GATTGGAG
CGATGTCCTACGGGACGCAGCAGTGGGGAATATTGGGCAATGGGCGCAAGCCTGACCCAGCAACGCCGCGTGAAGGAAGAAGGCTTTCGGGTTGTAAACTTCTTTTATGAGGGACGAAGGACGTGACGGTACCTCATGAATAAGCCACGGCTAACTACGTGCCAGCAGCCGCGGTAATACGTAGGTGGCGAGCGTTGTCCGGATTTACTGGGTGTAAAGGGCGCGTAGGCGGGTAGGCAAGTCAGATGTG
+
FFFFFFFFFFFFFFFFFFFFFFFFFFFFFFFFFFFFFFFFFFFFFFFFFFFFFFFFFFFFFFFFFFFFFFFFFFFFFFFFFFFFFFFFFFFFFFFF:FFFFFFFFFFFFFFFFFFFFFFFFFFFFFFFFFFFFFFF:FFFFFFFFF,FFFFFFFFFFFFFFFFFFFFFFFFFFFFFFFFFFFFFFFFFFFFFFFFFFFFFFFF:FF:FF:FFFFFFFFF:FFFF:FFFFFFFFFFFFFFFFFFFFFFFFF
@A00881:241:HJW2NDRXX:1:2127:18873:12226 1:N:0:CGAGAGAA+GATTGGAG
CGATGTCCTACGGGATGCAGCAGTGGGGAATATTGGGCAATGGGCGAAAGCCTGACCCAGCGACGCCGCGTGAGGGAAGAAGGTCTTCGGATTGTAAACCTTAGTCAACAGGGAAGAAGAAAGTGACGGTACCTGTGGAGGAAGCCACGGCTAACTACGTGCCAGCAGCCGCGGTAATACGTCGGTGGCGAGCGTTATCCGGAATTACTGGGTGTACAGGGTGAGTAGGCGGGATTGCCAGTCAGATGTG
+
,F:FF:FFFFFFFF,FFFFFFFFFFFFFFFFFFFFFFFFFFFFFFFFFFFFFFFFFFFFFFFFFFFFFFFFFFFFFFFFFFFF:FFFFFFFFFFFFFFFFFFFFFFFFFFFFFF,FFFFFFFFFFFFF:FFFFFFFFFFFFFFFFFFFFFFFFFFFFFFFFFFFFFFF:FFFFFFFF:FFFF,:FFFF,FFFFFFFFFF:FFF:FF:FFFFF,,,F,,::::F:,FFFFFF:FF,:FF:FF,FFF:FFF:
@A00881:241:HJW2NDRXX:1:2127:19524:13166 1:N:0:CGAGAGAA+GATTGGAG
CGATGTCCTACGGGATGCAGCAGTGGGGAATATTGGGCAATGGGCGAAAGCCTGACCCAGCAACGCCGCGTGAGGGAAGAAGGTTTTCGGATTGTAAACCTCTGTCCTCAATGAAAAGTTAGAGATGGTAATTGAGGAGGACGCCCCGGCTAACTACGTGCCAGCAGCCGCGGTAATACGTAGGGGGCGAGCGTTGTCCGGAATGATTGGGCGTAAAGGGCGCGTAGGCGGCCTTTTAAGTCTGGAGTGA
+
FFFFFFFFFFF:FFFFFFFFFFFFFFFFFFFFFFFFFFFFFFFFFFFFFFFFFFFFFFFFFFFFFFFFFFFFFFFFFFFFFFFFFFFFFFFFFFFFFFFFFFFFFFFFFFFFFFF,FFF,FFFFFFFFFFFFFFFFFFFFF,FFFFFFFFF:FFFFFFFFFFFFFFFFFFFFFFFFFFFF,FFFFFFFFFFFF:FFFFFFFFFFFF:FFF:FFF:FFFFFFFFFFFFFFF:FFFF:FFFFFFF:FFFFF:
@A00881:241:HJW2NDRXX:1:2127:20699:13197 1:N:0:CGAGAGAA+GATTGGAG
CGATGTCCTACGGGACGCAGCAGTGGGGAATATTGCACAATGGGGGAAACCCTGATGCAGCGACGCCGCGTGAGTGAAGAAGTATTTCGGTATGTAAAGCTCTATCAGCAGGGAAGAAGATGACGGTACCTGAGTAAGAAGCCCCGGCTAACTACGTGCCAGCAGCCGCGGTAATACGTAGGGGGCAAGCGTTATCCGGATTTAATGGGGGTAAAGGGAGCGTAGACGGCGATGCAAGTCTGAAGTGAAA
+
FFFFFFFFFFFFFFFFFFFFFFFFFFFFFFFFFFFFFFFFFFFFFFFFFFFFFFFFFFFFFFFFFFFFFFFFFFFFFFFFFFFFFFFFFFFFFFFFFFFFFFFFFFFFFFFFFFFFFFFFFFFFFFFFFFFFFFFFFFFFFFFFFFFFFFFFFFFFFFFFFFFFFFFFFFFFFFFFFFFFFFFFFFF:FFFFFF:FFFFFFFFF,FFFF,FFF:FFFFF:FF,FF:FFF,,:F,,F,FFFFFF,FFFFFF
@A00881:241:HJW2NDRXX:1:2127:30129:13714 1:N:0:CGAGAGAA+GATTGGAG
CGATGTCCTACGGGATGCAGCAGTGGGGAATATTGGACAATGGGGGAAACCCTGATCCAGCGACGCCGCGTGAGTGAAGAAGTATTTCGGTACGTAAAGCTCTATCAGCAGGAAAGAAAATGACGGTACCTGACTAAGAAGCCCCGGCTAACTACGTGCCAGCAGCCGCGGTAATACGTAGGGGGCAAGCGTTATCCGGATTTACTGGGTGTAAAGGGAGCGTAGACGGCAGCGCAAGTCTGGAGTGAAA
+
F:FFFFFFFFFFFFFFFFFFFFFFFFFFFFFFFFFFFFFFFFFFFFFFFFFFFFFFFFFFFFFFFFFFFFFFFF:FFFFFFFFF:FFFFFFFFFFFFFF:FFFFFFFFFFFFFFFFFFFFFFFFFFFFFFFFFFFFF:FFF:FF:FFFFFFFFFFFFF:FFFFFFFFF:FFFFFFFFFFFFFFFFFF:F::FFFFF:F:FF:FFFFFF:,FFFFFFFFFFF:::FFFF::FFFFF:,FF,FFFFFFF:FF
@A00881:241:HJW2NDRXX:1:2127:27236:13933 1:N:0:CGAGAGAA+GATTGGAG
CGATGTCCTACGGGACGCAGCAGTGGGGAATATTGGGCAATGGGCGAAAGCCTGACCCAGCAACGCCGCGTGAGGGAAGAAGGGTTTCGGCTCGTAAACCTCTGTCCTATGGGACGAAGTGAATGACGGTACCATAGGAGGAAGCCCCGGCTAACTACGTGCCAGCAGCCGCGGTAATACGTAGGGGGCGAGCGTTGTCCGGAATGATTGGGCGTAAAGGGCGCGTAGGCGGCCTGATAAGTCAGGGGTG
+
FFFFFFFFF:FFFFFFFFFFF:FFFFFFFFFFFFFFFFFFFFFFFFFFFFFFFFFFFFFFFFFFFFFFFF,FFFFF:FFFFFFFFFFFFFFFFFFFFFFFFFFFFFFF:FFFFFFFFFFFFFFFFFFFFFFFFFFF:FFFFFFFFFFFFFFFFFFFFFFFFFFFFFFFFFFFFF:F,FFFF:FFFFFFFFFFFFFFFFFFFF:,FFFFFF:FFFFF::FF:FFFFFFFFFFFFFFFF::FFF:FFFFF::
@A00881:241:HJW2NDRXX:1:2127:27525:13964 1:N:0:CGAGAGAA+GATTGGAG
CGATGTCCTACGGGATGCAGCAGTGAGGAATATTGGTCAATGGGCGCGAGCCTGAACCAGCCAAGTAGCGTGAAGGATGACTGCCCTACGGGTTGTAAACTTCTTTTATAAAGGAATAAAGTGAGGCACGTGTGCCTTTTTGTATGTACTTTATGAATAAGGATCGGCTAACTCCGTGCCAGCAGCCGCGGTAATACGGAGGATCCGAGCGTTATCCGGATTTATTGGGTTTAAAGGGAGCGTAGATGGG
+
FFFFFFFFFFFFFFFFFFFFFFFFFFFFFFFFFFFFFFFFFFFFFFFFFFFFFFFFFFFFFFFFFFFFFFFFFFFFFFFFFFFFFFFFFFFFFFFFFFFFFFFFFFFFFFFFFFF,FFF:FFFFFFFFFFFFFFFFF:F:FFF,FFFF:FFFFFFFFFFFFFFFFFFFFF:FFFFFFFFFFFFFFFFFFFFF::FFFFFFF:FFFF,FFFF:FFFFFFFF,FFFFFFFFFFFFF,FFFF:FFFFFF,FF:
@A00881:241:HJW2NDRXX:1:2127:30183:14121 1:N:0:CGAGAGAA+GATTGGAG
CGATGTCCTACGGGACGCAGCAGTGGGGGATATTGCACAATGGGGGAAACCCTGATGCAGCGACGCCGCGTGAGTGAAGAAGTATTTCGGTATGTAAAGCTCTATCAGCAGGGAAGAAAGAAGACGGTACCTGACTAAGAAGCCCCGGCTAACTACGTGCCAGCAGCCGCGGTACTACGTAGGGGGCAAGCGGTATCCGGAGTTACTGGGTGTAAAGGGAGCGTAGACGGCAGGGCAAGTCTGAAGTGAA
+
FFFFFFF:FFFFFFFFFFFFFFF:FFF:F:FFFFFFFFFFFFFFFFFFFFFFFFF:FFFFFFFFFFFFFF:FFFFFFFF:F,,FF,FFFF,FFFFFFFFFFFFFFFFFFFF:FF,FFFFFFFFFF:FFFFFFFFF:FFFFFFFFF:::FF,F:FFFFFFFFFFFFFFFFFFF:F,FFFFF,FFFFFFF:FF:,:FFFF,FF,FFFFF::FF:FFFF:FFFFFFF:FFFF:FFFFFFFF:FFFFFF:FF,F
@A00881:241:HJW2NDRXX:1:2127:24695:14606 1:N:0:CGAGAGAA+GATTGGAG
CGATGTCCTATGGGGTGCAGCAGGGGGGAATATTGCACAATGGGGGGAACCCTGATGCAGCGACGCCGCGTGGGTGAAGAAGTATTTCGGTATGTAAAGCCCTATCAGCAGGGCAGAAGATGACGGTACCTGAGTAAGAAGCCCCGGCTAACTACGTGCCAGCAGCCGCGGTACTACGTCGGGGGCGAGCGTTATCCGGATTTACTGGGTGTACAGGGAGCGCAGACGGCTTAGCAAGTCTGGAGTGAAA
+
:FF:F:,FFF,:FF:FFF:FF,F,FFFF:F,FFFFFF:F,FFFFF:FFFFFFFFFFFFFFFFFFFF:F::FFFFFFF,FFFF:,FF:FF,,:F:FFFFFFFFF:FF,FF,FFF,F,FFFFF:F:FFFFF:FFF:FF,FFFF:FFFFFFFFFFFFFFFFFFFFFFF:F,F:FF:FF,FFF,F:F:::FF::,F,:F:FFFFF,F,:,F:FFFF::F:FFF:F:F,::FFF:FF:::F::FF,:FF::FFFF
@A00881:241:HJW2NDRXX:1:2127:30924:15029 1:N:0:CGAGAGAA+GATTGGAG
CGATGTCCTATGGGGGGCAGCAGTGGGGAATATTGGACAATGGCCGGAAGGCTGATCCAGCCATGCCGCGTGAGGGAATGAGGTCCTATGGATTGTAAACCTCTTTTCACGCAGGGCAATAAGGTCCACGAGGTGGACCGACGAGAGTATGCGTGGAATAAGCATCGGCTAACTCCGTGCCAGCAGCCGCGGTAATACGGAGGATGCGAGCGTGGTCCGGATTTATTGGGTTTAAAGGGTGCGTAGGCGG
+
FFFFFFF,FFFFFFFFFFFFFFFFFFFFFFFFFFFFFF:FFF:F:FFFFFFFFFFFFFFFFFFFFFFFFFFFFFFFFFFFFFFFFF:FFFFFFFFF:FFFFFFFFFFF:FF:FFFFFFFFFFFFFFFFFFF:FFFFFFFFFFFFFFFFF:FFFFFFFFFFFFFFFFFFFFFFFFFFFFFFFFFFFFFFFFF:FFFFFFFF,FFFFFF:FFFFF,FFF:FF:FFFFFFFFF,FFFF,FFF::FF:,::FFF
@A00881:241:HJW2NDRXX:1:2127:30843:15201 1:N:0:CGAGAGAA+GATTGGAG
CGATGTCCTATGGGGGGCAGCAGTGGGGAATATTGGACAATGGCCGGAAGGCTGATCCAGCCATGCCGCGTGAGGGAATGAGGTCCTATGGATTGTAAACCTCTTTTCACGCAGGGCAATAAGGTCCACGAGGTGGACCGACGAGAGTATGCGTGGAATAAGCATCGGCTAACTCCGTGCCAGCAGCCGCGGTAATACGGAGGATGCGAGCGTTGTCCGGATTTATTGGGTTTAAAGGGTGCGTAGGCGG
+
:F:FFFFFFFFFFFFFFFFFFFFFFFFFFFFFFFFFFFFFFFFFFFF:FFFFFFFFFFFFFFFFFFFFFFFFFF::FFFFFFFFFFFFFF:FFFFFFFFFFFFFFF:F:FFFFFF:FF:FFFFFFFFFFFFFFFFFFFFFFFFFFFF:FFFFFFFFF,F:F,FFFFFFFFFFFFFFFFF:FFFFFFFFFFF::,FFFF:FFFFFF:FFFFFFFFFFFFFFFFFFF::F:F:FFF:,F,:FFFF:F,FFFF
@A00881:241:HJW2NDRXX:1:2127:29640:15530 1:N:0:CGAGAGAA+GATTGGAG
CGATGTCCTATGGGAGGCAGCAGTTGGGAATATTGGACAATGGAGGAAACTCTGATCCAGTGACGCCGCGTGAAGGAAGAAGGTCTTCGGATTGTAAACTTATTTTGTCAGGGAAGAAACAAATGACTGTACCTGAAGAAAAAGCACCGGCTAACTACGTGCCAGCAGCCGCGGTAATACGTAGGGTGCAAGCGTTATCCGGATTTACTGGGTGTAAAGGGCGAGTAGACGGCGATGCAAGTCAGATGTG
+
FFFFFFFFFFFFFFFFFFFFFFFFFFFFFFFFFFFFFFFFFFFFFFFFFFFFFFFFFFFFFFFFFFFFFFFFFFFFFFFFFFFFFFFFFFFFFFFF,FFFF:FFFFFFFFFFFFFFFF,FFFFFFFFFFFFFFFFFFFFFFFFFFFFFFFFF,FFFFFFFFFFFFFFFFF:FFFFFFFFFFFFFFFFFFF:FFFFFFFF:FFFFFF,F:FFFFF:FFFFF:FFFFFFFFFFFFFFFFFFF:FFFF:FFFF
@A00881:241:HJW2NDRXX:1:2127:21368:15734 1:N:0:CGAGAGAA+GATTGGAG
CGATGTCCTATGGGGTGCAGCAGTGGGGAATATTGCACAATGGGGGGAACCCTGATGCAGCGACGCCGCGTGAGTGAAGAAGTATTTCGGTATGTAAAGCTCTATCAGCAGGAAAGATACTGACGGTACCTGACTAAGAAGCTCCGGCTAAATACGTGCCAGCAGCCGCGGTAATACGTAGGTGGCGAGCGTTGTCCGGAATGACTGGGCGTAAAGGGAGCGTAGGTGGTTTATTAAGTTAGGTGTGAAA
+
FF,FFFFFFFFFFFFFFF:FFFF,FFFFF,FFFFFFFFFFFFFFFFFFFFFFFFFFFF:FF:FFFFFFFFFF:FFFF:FFFFFFFFFFFFFFFFFFFFFFFFFFFFFFFFFF:FFF:FF,F:FFFFF,:F:F,FFFFFFFFFFFFFFFFF:FF:FFFFFF,FFFFFFFFFFFFFFFFFF:FFFFFFFFFF:F:FFFFF:FFFFFFFFFFFFFF:FFFFF:FF:FF:FFF::F,,F,FFFFFFFFFFF::F
@A00881:241:HJW2NDRXX:1:2127:19443:16000 1:N:0:CGAGAGAA+GATTGGAG
CGATGTCCTATGGGATGCAGCAGTGGGGAATATTGCACAATGGGGGGAACCCTGATGCAGCGACGCCGCGTGGGTGAAGAAGTATTTCGGTATGTAAAGCCCTATCAGCAGGGAAGAAGATGACGGTACCTGAGTAAGAAGCCCCGGCTAACTACGTGCCAGCAGCCGCGGTAATACGTAGGGGGCGAGCGTTATCCGGATTTACTGGGTGTAAAGGGAGCGCAGACGGCGAGGCAAGTCTGGAGTGAAA
+
:F:FFFFF:F:FFF:FFFFFFFFFFFFFFFFFFFFFF:FFFF:FFFFFFFFFFFFFFFFFFFFFFFFFFFFFFFFFFFFFFFFFFFFFFFFFFFFFFFFFFFFFFF:FFFFFFFFFFFF:FFFFFFFFFFFFFFFFFF:FF:FFFFFFF,FFFFFFFFFFFFFFFFFFFFFFFFFFF:FFFFFFFFFFFFFFFFFFFFF:FFFFFFFF:FFFFFFFFFFF::FFF:FFFF:F:FFFFFFFFFF:FF:::F
@A00881:241:HJW2NDRXX:1:2127:26178:16391 1:N:0:CGAGAGAA+GATTGGAG
CGATGTCCTATGGGACGCAGCAGTGGGGAATATTGGGCAATGGGCGCAAGCCTGACCCAGCGACGCCGCGTGAGGGAAGAAGGTCTTCGGATTGTAAACCTCTTTCAGCAGGGAAGAAGACGTGACGGTACCTACAGAAGAAGTCACGGCTAACTACGTGCCAGCAGCCGCGGTAATACGTAGGTGGCGAGCGTTATCCGGAATTACTGGGTGTAAAGGGTGTGTAGGCGGGACGGCAAGTCAGATGTGA
+
FF,FFF::F:FFFFFFFFFFFFFFFFFFFFFFFFFFFFFFFFFFFFFFFFFFFFFFFFFFFFFFFFFFFF:FFFFFFFFFFFFFFFFFFFF:FFFFFFFFFFFFFFFFF,FFF::FFFF:FFFFFFFFFFFFFFFFFF,::FFFFFFFFFF:FF:FF:F:FFFFFFF:FFFFFF,,FFFFFFFFFFFFFFFFFF:FFF::FFFF:FFFFFFFFFFFFFFF:FF:FFFFF,::F,FFFF,:FFF:FFF::F
@A00881:241:HJW2NDRXX:1:2127:23854:16564 1:N:0:CGAGAGAA+GATTGGAG
CGATGTCCTATGGGATGCAGCAGTGAGGAATATTGGACAATGGCCGGAAGGCTGATCCAGCCATGCCGCGTGAGGGAATGAGGTCCTATGGATTGTAAACCTCTTTTCACGCAGGGCAATAAGGTCCACGAGGTGGACCGACGAGAGTATGCGTGGAATAAGCATCGGCTAACTCCGTGCCAGCAGCCGCGGTAATACGGAGGATGCGAGCGTTGTCCGGATTTATTGGGTTTAAAGGGTGCGTAGGCGG
+
FFFFFFFFF:FFFFFFFFFFFFFFFFFFFFFFFFFFFFFFFFFFFFFFFFFFF:FFFFFFFFFFFFFFFFFF,FFFFFFFFF:FFFFFFFFFFFFF::FFFFFFFFFFFFFFFFFFFF:F:FFFFF:FFFFFFFFF:FFFF::FFFFFFFFFFFFF:,FFFFFFFFFF:FFFFFFFFFFFFFFFFFFFFFFF:F:FFFFFFF::F:FFF:FFF,F::F:::::,::FF::,,F,F,FF:FFFF:,F:FFF
@A00881:241:HJW2NDRXX:1:2127:28022:16611 1:N:0:CGAGAGAA+GATTGGAG
CGATGTCCTACGGGGTGCAGCAGTGGGGAATATTGGGCAATGGAGGCAACTCTGACCCAGCAACGCCGCGTGAATGATGAAGGTCTTCGGATTGTAAAGTTCTTTTCTAAGGGACGAAGAAAGTGACGGTACCTTAGGAATAAGCCTCGGCTAACTACGTGCCAGCAGCCGCGGTAATACGTAGGAGGCAAGCGTTATCCGGAATGACTGGGCGTAAAGGGTGCGTAGGTGGTTTGACAAGTAAGTAGCG
+
,F:FFFFFFFFFFFFFFFF:FFF:FFFFFFFFFFFFFFFFFFFFFFFFFFFFFFFFFFFFFFFFFFFFFF:FFFFFFFFFFFFFFFF:FFFFFFFFFFFFFFFFFFFFFFFFFFFFF,FFFFFFFFFFFFFFFFFF:FFFFFFFFFF:FFFFFFFFFFFFF:FFFFF,FFFFF:F,FF:FFFFF,:FFF:FFF,FFFFFFFF::FFFFFF,FF::F,FFFFFFFFFFFFFFF:FFF,F,FFF,,FF:FFF
@A00881:241:HJW2NDRXX:1:2127:21206:16736 1:N:0:CGAGAGAA+GATTGGAG
CGATGTCCTACGGGGGGCAGCAGTGAGGAATATTGGTCAATGGGCGGGAGCCTGAACCAGCCAAGCCGCGTGGAGGAAGAAGGTACAGAGTATCGTAAACTCCTTTTGTCAGGGGATAAAAGACGGGATGCGTCCCGTCCTGACGGTACCTGAAGAAAAAGCATCGGCTAACTCCGTGCCAGCCGCCGCGGTAATACGGAGGATGCGCGCGTTATCCGGAGTTAGTGGGTTTAAAGGGTGCGTAGGCCGC
+
:F:FFFFFF,,FFFFFFFFFF:::FFFFFFFFFFFFFF,FFFFFFFFFFFFF,FF:FFFFFFFFFFFFFFFFF:FFFFFFFFFF:F,::FF,FFFF,FF::FFF:FFFF::FFFF:FFFF,FFFFF:F:FFFFF::FFF:::F,FFFFFFF:F:FF:FF,FFFFFFFFFFFFFFF:FFFFFFF,FF:::FFF,FFF:FFFFFFFFFF,F::,:,F:::F,,::F,F:::,F:FF,F:F,:F::,:::F:F
@A00881:241:HJW2NDRXX:1:2127:30373:17143 1:N:0:CGAGAGAA+GATTGGAG
CGATGTCCTATGGGATGCAGCAGTCGAGAATCATTCACAATGGGGGGAACCCTGATGGTGCGACGCCGCGTGGGGGAGGAAGGTCTTCGGATTGTAAACCCCTGTCATGCAGGAGCAAGGCTGAAAAGTTGATAGTACTGCAAGAGGAAGAGACGGCAAACTCTGTGCCAGCAGCCGCGGTACTACAGAGGTCTCAAGCGTTGTTCGGAATCACTGGGCGTAAAGGGTACGTAGGCGGCGGGGCAAGTTG
+
:FF,FFFFFFFFFFFFFFFFFFFFFFFFFFFFFFFFFFFFFFFFFFFFFFFFFFFFFFF:FFFFFFFFFFFFFFFFFFF:FFFFFFF:FFFFFFFFFFFFFFFFFFFF:FFFFFFFFF:FFF::FF:F,FFFFF:FFFFFFFFFFFFF:F:FFFFFFFFFFFFFFFFFFFFFFFFF:F:FFF,:FFFFFFFFFF:FFFFFFFFFFFFFF,F:FFFFFF::F,FFFFF:,FF:FFFFFFFF:FFFFFFFF:
@A00881:241:HJW2NDRXX:1:2127:29993:17487 1:N:0:CGAGAGAA+GATTGGAG
CGATGTCCTACGGGGCGCAGCAGTGGGGAATATTGGGCAATGGGCGCAAGCCTGACCCAGCAACGCCGCGTGAAGGAAGAAGGCTTTCGGGTTGTAAACTTCTTTTATGAGGGACGAAGGACGTGACGGTACCTCATGAATAAGCCACGGCTAACTACGTGCCAGCAGCCGCGGTAATACGTAGGTGGCGAGCGTTGTCCGGATTTACTGGGTGTAAAGGGCGCGTAGGCGGGCATGCAAGTCAGATGTG
+
FF:FFFFFFFFFFFFFFFFFFFFFFFFFFFFFFFFFFFFFFFFFFF:FFFFFFFFFFFFFFFFFFFFFFF:FFFFFFFFFFFFFFFFFFFFFFFFFFFFFFFFFFFFFF:FF:FFFFFFFFFFFFFFFFFFFFFFFFFFFFFFFFFFFFFFFFFFFFFFFFFFFFFFFFFFFFF:F,FFFFFFFFFFFFFFFFFFF:FFFFF,FFF,FFFFFFF:F:FFFFFFFFFFFFFFFFF,::F:FFFFFF::F,F
@A00881:241:HJW2NDRXX:1:2127:18819:17519 1:N:0:CGAGAGAA+GATTGGAG
CGATGTCCTACGGGATGCAGCAGTGGGGAATATTGGGCAATGGAGGCAACTCTGACCCAGCAACGCCGCGTGAATGATGAAGGTCTTCGGATTGTAAAGTTCTTTTCTAAGGGACGAAGAAAGTGACGGTACCTTAGGAATAAGCCTCGGCTAACTACGTGCCAGCAGCCGCGGTAATACGTAGGAGGCAAGCGTTATCCGGAATGACTGGGCGTAAAGGGTGCGTAGGTGGTTCGGCAAGTTAGTAGCG
+
FFFFFFFFFFFFFFFFFFFFFFFFFFFFFFF:FFFFFFFFFFFFFFFFFFFFFFFFFFFFFFFFFFFFFFFFFFFFFFFFFFFFFFFFFFFFFFFFFFFFFFFFFFFFFFFFFFFFFFFFFFFFFFFFFFFFFFFFFFFFF:FFFFFFFFFFFFFFFF:FFFFFFFFFFFFFFFFFFFFFFFFFFFFFFF,FF:FFFFFFFFF,FFFFFFFFFFF,FFFFFFFFFFFFFFFFFFFFFFF,FFF::F,F::
@A00881:241:HJW2NDRXX:1:2127:14977:17973 1:N:0:CGAGAGAA+GATTGGAG
CGATGTCCTAGGGGGGGCAGCAGTCGAGAATCATTCACAATGGGGGGAACCCTGATGGTGCGACGCCGCGTGGGGGAGGAAGGTCTTCGGATTGTAAACCCCTGTCATGCAGGAGCAAGGCGAGAGTTGATAGTACTGCAAGAGGAAGAGACGGCAAACTCTGTGCCAGCAGCCGCGGTAATACAGAGGTCTCAAGCGTTGTTCGGAATCACTGGGCGTAAAGGGTACGTAGGCGGCGGGGCACGTTGCG
+
FF,FF,FF,F,FFFFFFF:FFFFFFFFFFFFFFFFFFFFFFFFFFFFFFFFFFFFFFFFFFFFFFFFFFF,FFFFF,FFFFFFFFFFFFFFFFFFF:FFFFFFFFFFFFFFFFFFFFFF,FFFFFF::F:F::FFFFFFFFFFFFFF::FFFFFFFF:FFFF:FFFFFF::F,,FF:FFFFF:FF:FFFFFFFFF:FFFFFFFFF::FF::FFF:FFFFF:FFFFF:F,,F::FFFFF:F,FF,FF:F:F
@A00881:241:HJW2NDRXX:1:2127:14127:18255 1:N:0:CGAGAGAA+GATTGGAG
CGATGTCCTATGGGGTGCAGCAGTCGGGAATATTGGGCAATGGAGGAAACACTGACCCAGCAATACCGCGTGAAGGATGAAGGTTTTCGGATTGTAAACTTCTGTTATAAAGGAAGATAATGACGGTACCTGAATAAGAAGCCCCGGCTAACTACGTGCCAGCAGCCGCGGTAATACGTAGGGGGCAAGCGGTATCCGGATTTACTGGGTGTAAAGGGTGCGTAGGTGGCATGGCAAGTCAGAAGTGAAA
+
:F,FFFFFFFFFFFFFFFFFFFFFFFFFFFFFFFFF:FFFFFFFFFFFFF,FFFFFFFFFFFF:FFFFFF:F:FFFF:FFFFFFFFFFFFF:F:FFFFFFFFFFFFFFFFFFFFFFFFFFFFFFFFFFFFFFF,FFFFF::FFFFF:FFFFFFFFFFFFFFFFFFFFFFF:FFF,FFFF:,FFFFFFFFFF:F:FFFFFFF:FFFFFFFFFFFFFFFFFFFFFF:,FFFFFFF:FFF:FF:FFFFFFFFF
@A00881:241:HJW2NDRXX:1:2127:20482:18364 1:N:0:CGAGAGAA+GATTGGAG
CGATGTCCTATGGGATGCAGCAGTGGGGAATATTGCGCAATGGGCGGAAGCCTGACGCAGCGACGCCGCGTGAGGGAAGAAGGTTTTCGGATCGTAAACCTCTGTCAGAAGGGAAGAATAGGGGACGTGCCAATCAGCGTTTCCGTGACGGTACCTTCAAAGTAAGCACCGGCTAACTCCGTGCCAGCAGCCGCGGTAATACGGAGGGTGCGAGCGTTAATCGGAATTACTGGGCGTTCAGCGCGTGTAG
+
,F,F,FFFFFFFFFFFFFFFFFF:FFFFFFF:FFFF:FFFF:FFFFF:F:FFFFFFF:FFFFFFF:FFFFFFFFFFFF,F:FFFF:FFFF:F:FFF::FFFFF:FF,FF:FFFFFFFF,:FFFFFF::F:FFFFFFFFFFFFF:FF,,FFFFFFFFFF,:FF,:FFFFF,:FFFF:FFF:,FFFFF:FF,FFFFF,,:FFFFFFFFFFFFF:F:FFF,F,F:F:FF:FFFF:F:F:,:F,F,FFF,:FFF
@A00881:241:HJW2NDRXX:1:2127:23900:18552 1:N:0:CGAGAGAA+GATTGGAG
CGATGTCCTATGGGATGCAGCAGTTGGGAATATTGGACAATGGAGGAAACTCTGATCCAGTGACGCCGCGTGAAGGAAGAAGGTCTTCGGATTGTAAACTTATTTTGTCAGGGAAGAACAATGACTGTACCTGAAGAAAAAGCACCGGCTAACTACGTGCCAGCAGCCGCGGTAATACGTAGGGTGCAAGCGTTATCCGGATTTACTGGGTGTAAAGGGCGAGTAGACGGCGTTGCAAGTCAGATGTGAA
+
FFFFFFFFFFFFFF:FFFFFFFFFFFFFFFFFFFFFFFFFFFFFFFFFFFFFFFFFFFFFFFFFFFFFFFFFFFFFFFFFFFFFFFFFFFFFFFFFFFFFFFFFFFFFFFFFFFFF:::FFFFFFFFFFFFFFFFFFFFFFFFFFFFFFFFFFFFFFFFFFFFFFFFFFFFFFFFFFFFFFFFFFFFFF:FFFFFFFFFFFFF:FFFFFF,FFFFFFFFFFFFFF,FFFFFFFFFFF:FFFFFF:FFFF:
@A00881:241:HJW2NDRXX:1:2127:20464:18646 1:N:0:CGAGAGAA+GATTGGAG
CGATGTCCTACGGGGTGCAGCAGTGGGGAATATTGGGCAATGGGCGCAAGCCTGACCCAGCAACGCCGCGTGAAGGAAGAAGGCTTTCGGGTTGTAAACTTCTTTTATGAGGGACGAAGGATGTGACGGTACCTCATGAATAAGCCACGGCTAACTACGTGCCAGCAGCCGCGGTAATACGTAGGTGGCAAGCGTTGTCCGGATTTACTGGGTGTACAGGGCGCGTAGGCGGGTAGGCAAGTCAGATGTG
+
FF:FFFFFF:FFFFFFFFFFFFFFFFFFFFFF,FFFFFFFFFFFFFF:FFFFFFFFFFFFFFFFFFFFFFFFFFFFFFFFFF:FF,FFFF:FFFFFFFFFFFFFFF:FF,FFFFFFFFFFFFFFFFF:FFF:FFF:FFFFFFFFFFFFFFFFFFFFFFFFF:FFFFFFFFFFFF:FFFFFFFFFFFF:FFF:FFFFFFFF:FFFFFF:FFFF:F:F,:FFFFFFFF,FFF,:FF,F:F,,::FFF,F:FF
@A00881:241:HJW2NDRXX:1:2127:23628:18865 1:N:0:CGAGAGAA+GATTGGAG
CGATGTCCTACGGGACGCAGCAGTGGGGAATATTGCACAATGGGGGGAACCCTGATGCAGCGACGCCGCGTGAAGGAAGAAGTATCTCGGTATGTAAACTTCTATCAGCAGGGAAGAAAATGACGGTACCTGACTAAGAAGCCCCGGCTAACTACGTGCCAGCAGCCGCGGTAATACGTAGGGGGCAAGCGTTATCCGGATTTACTGGGCGTAAAGGGAGCGTAGACGGAAGAGCAAGTCGGATGTGAAA
+
FFFFFFFFFFFFFF:FFFFFFFFFFFFFFFFFFFFFFFFFFFFFFFFF:FFFFFFFFFFFFFFFFFFFFFFFFFFFFFF::FFFFFFFFFFFFFFF,FFFFFFFFFFFFFFFFFFFFFFFFFFFFFFFFFFFFFFFFFFFFFFFFFFFFFFFFFFFFFFFFFFFFFFFFF::FFF,FFF:FFFFFFF:FFF,::FFFFFFFFFFFFFFFFFFFF,FFFFFFFFFFFF:FFF:FF:F,FFF:F,FFFFF::
@A00881:241:HJW2NDRXX:1:2127:29505:19116 1:N:0:CGAGAGAA+GATTGGAG
CGATGTCCTACGGGAGGCAGCAGTGGGGAATATTGGGCAATGGGCGCAAGCCTGACCCAGCAACGCCGCGTGAGGGAAGAAGGCTTTCGGGTTGTAAACCTCTTTTACCAGGGACGAAGGACGTGACGGTACCTGGAGAAAAAGCAACGGCTAACTACGTGCCAGCAGCCGCGGTAATACGTAGGTTGCAAGCGTTGTCCGGATTTACTGGGTGTAAAGGGCGTGTAGGCGGAACTGCAAGTCAGATGTG
+
FFFFFFFFFFFFFFFFFFFFFFFFFFFFFFFFFFFFFFFFFF:FFFFFFFFFFFFFFFFFFFFFFFFFFF:F:FFFFFFFFFFFFFFFFFFFFFFFFFFFFFFFFFFFFFFFFFFFFFF:::FFFFFFFFFFFFFFFFFFFFFFFFFF:FFFFFFFFFFFFFFFFFFFFF:F:F:FFFFFFFFFFFF:FFFFF:FFFFFFFFFFFFFFFFFFFF,FFFFFF,FFFF,FFFFFFFFFFFF,FFFFFFFF:F
@A00881:241:HJW2NDRXX:1:2127:30635:19319 1:N:0:CGAGAGAA+GATTGGAG
CGATGTCCTATGGGATGCAGCAGTGGGGAATATTGCACAATGGGGGGAACCCTGATGCAGCAACGCCGCGTGAAGGAAGAAGGCCTTCGGGTTGTAAACTTTTTTGATCAGGGACGAAGGAATGACGGTACCTGAAGAACAAGTCACGGCTAACTACGTGCCAGCAGCCGCGGTAATACGTAGGTGGCAAGCGTTGTCCGGATTTACTGGGTGTACAGGGCGTGTAGGCGGGTCAATAAGTCAGATGTGA
+
FFFFFFFFFFFFFFFFFFFFFFFFFFFFFFFFFFFFFFFFFFFFFFFFFFFFFFFFFFFFFFFFFFFFFFFFFFFFFFFFFFFF:FFFFFFFFFF:FFFFFFFFFFFFFFFFFFFFFFFFFFFFFFFFFFF,FFFFFFFF:FFFFFFFFFFFFFFFFFFFFFFFFFFFFFFFFF:FFFFFF:FFFFFFFFFFFFF:FFFFFFFFFF,FFFFFFFF,FFFFFFFFFF:FF:FFFFFFFFFFFFFFF:FFFF
@A00881:241:HJW2NDRXX:1:2127:30951:19805 1:N:0:CGAGAGAA+GATTGGAG
CGATGTCCTACGGGAGGCAGCAGTGGGGAATATTGGGCAATGGGCGCAAGCCTGACCCAGCAACGCCGCGTGAAGGAAGAAGGCTTTCGGGTTGTAAACTTCTTTTATGAGGGACGAAGGATGTGACGGTACCTCATGAATAAGCCACGGCTAACTACGTGCCAGCAGCCGCGGTAATACGTAGGTGGCGAGCGTTGTCCGGATTTACTGGGTGTAAAGGGCGCGTAGGCGGGCAGGCAAGTCAGATGTG
+
FFFFFFFFFFFFFFFFFFFFFFFFFFFFFFFFFFFFFFFFFFFFFFFFFFFFFFFFFFFFFFFFFFFFFFFFFFFFFFFFFFFFFFFFFFFFFFFFFFFFFFFFFFFFFFF:FFFFFFFFFFFFF:FFFFF:FFFFFF::FFFFFFFFFFFFFFFFFF:FFFFFFFF:::FFFFFFFFFFFFFFFFFFFFFFFFFFFFFFFFFFFFFFFFFFFFFFF:FFFF:FFF,F:,FFFFFFFFFFFFFFFF,FF:
@A00881:241:HJW2NDRXX:1:2127:15519:20102 1:N:0:CGAGAGAA+GATTGGAG
CGATGTCCTATGGGATGCAGCAGTGGGGAATATTGCACAATGGGGGAAACCCTGATGCAGCGACGCCGCGTGGGTGAAGAAGTATTTCGGTATGTAAAGCCCTATCAGCAGGGAAGAAGATGACGGTACCTGAGTAAGAAGCCCCGGCTAACTACGTGCCAGCAGCCGCGGTAATACGTAGGGGGCGAGCGTTATCCGGATTTACTGGGTGTAAAGGGAGCGTAGACGGCCGGTCAAGTCTGGAGTGAAA
+
FFFFFFFFFFFFFFFFFFFFFFFFFFFFFFFFFFFF:FF:FFFFFFFF:FFFFFFFFFFFFFFFFFFFFFFFFFFFFFFFFFFFFFFFFFFFFFFFFFFFFFFFFFFFFFFFFF,FFFFFFFFFFFFFFFFFFFFFFFFFFFFFFFFFF:FFFFFFFFFFFFFFFFFFFFF:FFFFFFFFFFFFFFFFFFFFFFFFF:::FF:FFF::FFFFFFF:FFFFFFFF,FF:FFF:FFF:FFFFFFFFFFFF,F
@A00881:241:HJW2NDRXX:1:2127:30355:20400 1:N:0:CGAGAGAA+GATTGGAG
CGATGTCCTACGGGAGGCAGCAGTGGGGGATATTGCACAATGGGGGGAACCCTGATGCAGCGACGCCGCGTGGGTGAAGAAGTATTTCGGTATGTAAAGCCCTATCAGCAGGGAAGAAGATGACGGTACCTGACTAAGAAGCCCCGGCTAACTACGTGCCAGCAGCCGCGGTAATACGTAGGGGGCAAGCGTTATCCGGATTTACTGGGTGTAAAGGGAGCGTAGACGGCAGGGCAAGTCTGAAGTGAAA
+
FF:FFFFFFFFFFFFFFFFFFFFFFFFFFFFFFFFFFFFFFFFFFFFFFFFFFFFFFFFFFFFFFFFFFFFFFFFFFFFFFFFFF:FFFFF,FFFF:FFFFFFFFFFFFFFFFF,FFFFFFFFFFFFFFFFFFFFF:FFFFFFFFFFFFFFFFFFFFFFFFFFFFFFFFFFFFFFFFFFFFFFF:FFFFFFFFFFFFFFFFFFF,FFFFFF:FFFFFFFFFFFFF:FFFFFFFFFF,FFFFFFFFFFFF:
@A00881:241:HJW2NDRXX:1:2127:19904:20494 1:N:0:CGAGAGAA+GATTGGAG
CGATGTCCTACGGGACGCAGCAGTGGGGAATATTGGGCAATGGGCGCAAGCCTGACCCAGCAACGCCGCGTGAGTGATGAAGGTCTTCGGATTGTAAAACTCTTTAAGTGGGGACGAAGAAAGTGACTGTACCCACAGAATAAGCTCCGGCTAACTATGTGCCAGCAGCCGCGGTACTACATAGGGAGCACGCGTTCTCCGGAGTTATGGGGTGTAAAGGGTGCGTAGACGGAGGAACCAGGTAGTTGTG
+
:F:FFFFFFFFFFFFFFFFFF,FFFFFFFFFF,FFFFFFFFF::FFFFFFFFFFFFFFFFF,FFFFFFFFFFFFFFFFFFFFFFFFFFFFFFFFFFFFFFFFFFFFFFFFFFFFFF:FFF:FFFFFFF:FFFFFFF:FFFFFFFFFFFFFFFFFF:FFFFFFFFF:FFFF:FFFFF,FF,F,,:FFFFFF,FFFFF,:,:FFF,FF:,,FFF,F,:F:FF:F:::F,FFF:F,F:F,F,,F,:,:F:FF:
@A00881:241:HJW2NDRXX:1:2127:15456:20619 1:N:0:CGAGAGAA+GATTGGAG
CGATGTCCTATGGGATGCAGCAGTGAGGAATATTGGACAATGGATGGAAATCTGATCCAGCCATGCCGCGTGCAGGAAGGCGGTCCTATGGATTGTAAACTGCTTTTATATGGGAGCAATAATTTCTACGGGATAGGGAGATGAGAGTACCATATGAATCAGCATCGGCTAACTCCGTGCCAGCAGCCGCGGTAATACGGAGGATGCGAGCGTTCTCCGGATTTATTGGGTTTACAGGGTGCGTAGGCTG
+
FF::FFFFFF,FFFFFFFFFFFFFFFFFFFFFFFFFFFFFFFFFFFFF:FFFFFFFFFFFFFF:FFFFFFFFFFFFFF:FFFFFF:FFFF,FFFFFFFFFFFFFFFFFF,FFFFFFFFFFFFFFFFFFFFFFFFFFFFF:FFFFFFFFFFFFFFFFF,FFFFFFFFFFFFF:FF:FFFFFFFFFF:FF:FFFFF:FFFFF:F:,FFFFFFFF,F,FFFF:FFFF,FFFFFFFF:,,:F::FF:FFF:FFF
@A00881:241:HJW2NDRXX:1:2127:26657:20979 1:N:0:CGAGAGAA+GATTGGAG
CGATGTCCTATGGGGTGCAGCAGTGGGGAATATTGGGCAATGGGCGAAAGCCTGACCCAGCAACGCCGCGTGAGGGAAGAAGGGTTTCGGCTCGTAAACCTCTGTCCTATGGGACGAAGGAGTGACGGTACCATAGGAGGAAGCCCCGGCTAACTACGTGCCAGCAGCCGCGGTAATACGTAGGGGGCGAGCGTTGTCCGGAATGATTGGGCGTAAAGGGCGCGTAGGCGGCCTGGTAAGTCTGGAGTGA
+
FFFFFFFFFFFFFFFFFFFFFFFFFFFFFFFFFFFFFFFFFFFFFFFFFFFFFFFFFFFFFFFFFFFFFFFFFFFFFFFFFFFFFFFFFFFFFFFFFFFFFFFFFFFFFFFFFFFFFFFFFFFFFFFFFFFFFFFFFFFFF::FFFFFFFFFFFFFFFFFFF:FFFFFFFFFFF:FFFFFFFFFFFFFFFFFFFFFFFFFF,F:FFFFFFFF:FFFFFFFFFFFF:FFFFFFFFFFF:FFFFFFFF:FFF
@A00881:241:HJW2NDRXX:1:2127:30300:21120 1:N:0:CGAGAGAA+GATTGGAG
CGATGTCCTATGGGACGCAGCAGTGAGGAATATTGGTCAATGGGCGCGAGCCTGAACCAGCCAAGTAGCGTGAAGGAAGACGGCCCTACGGGTTGTAAACTTCTTTTATACGGGAATAAGAACGTCCACGAGTGGATGCGTGCATGTACCGTATGAATAAGCATCGGCTAACTCCGTGCCAGCAGCCGCGGTAATACGGAGGATGCGAGCGTTATCCGGATTTATTGGGTTTAAAGGGAGCGTAGACGGG
+
FFFFFFFFFFFFFFFFFFFFFFFFFFFFFFFFFFFFFFFFFFFFFFFFFFFFFFFFFFFFFFFFFFFFFFFFFFFFFFFFFFFFFFFFFFFFFFFFFFFFFFFFFFFFFFFFFFFFFFF:FFFFFFFFFFFFFFFFFFFFFFFFFFFFFFFFFFFFFFFFFFFFFFFFFFFFFFFFFFFF:FFFFFFFFF:FF:FFFFFFFFFF:F:FFFF:F,FFFFFF,FFFF:FFFFFF:F:F:FFFFFFF:F,FFF
@A00881:241:HJW2NDRXX:1:2127:16604:21167 1:N:0:CGAGAGAA+GATTGGAG
CGATGTCCTATGGGGTGCAGCAGTGAGGAATATTGGACAATGGCCGGAAGGCTGATCCAGCCATGCCGCGTGAGGGAATGAGGTCCTATGGATTGTAAACCTCTTTTCACGCAGGGCAATAAGGTCCACGAGGTGGACCGACGAGAGTATGCGTGGAAAAAGCATCGGCTAACTCCGTGCCAGCAGCCGCGGTAATACGGAGGATGCGAGCGTTGTCCGGATTTATTGGGTTTAAAGGGTGCGTAGGCGG
+
FF,FFFFFFFFFFFFFFFFFF:FFFFFFFFFFFFFFFF:FFFFFFFFFFFFFFFFFFFFFFFFFFFFFFFFFFFFFF:FFFFFFFFFFFFFFFFFFFFFFFFFFFF:FFFFFFFFFF::FFFFFFF,FFFFFFFFFFFFFFFFFF::FFFFF:FFFFFFFFFF:FFFFFFFFFFFFFFFFFFFFF:FFFFFFFFFFFFF,FFFFF::::FFFFF:FFFFF:,FFFFFFFFFF:FFFF,:F:::FF:FFF:
@A00881:241:HJW2NDRXX:1:2127:25654:21214 1:N:0:CGAGAGAA+GATTGGAG
CGATGTCCTATGGGGTGCAGCAGTGGGGAATATTGGGCAATGGAGGGAACTCTGACCCAGCAACGCCGCGTGAAGGAAGAAGGTTTTCGGATTGTAAACTTCTGTCGCAGGGGACGAAGAATGACGGTACCCTGTAAGAAAGCCCCGGCTAACTACGTGCCAGCAGCCGCGGTCATACGTAGGAGGCAAGCGTTATCCGGAATGACTGGGCGTAAAGGGTGCGTAGGTGGTTTGGCAAGTTGGTAGCGTA
+
:F:FFFFFFFFFFFFFFF,FFFFFFFFF:FFFFFFFFFFFFFFFFFFF:FFFFF:FFFFFFFFFFFFFFFFFF:FFF:FFFFFFFFFFFFFFFFFFFFFFFFFFFFFFFFFFF:FF,FFFFFFFFFFFFFFFFFFFFFFF,FFFFFFFFF:FFF:FFFFFF:F:FFFFFF::F,FFFF:FFFFFFFFFFFFFF:FFFFF:::FFFFFF:FFFFFFFFF::FF:F,:,F:FFF:F:FF:FFFFFF::F::,
@A00881:241:HJW2NDRXX:1:2127:16740:21496 1:N:0:CGAGAGAA+GATTGGAG
CGATGTCCTATGGGATGCAGCAGTGGGGAATATTGGGCAATGGGCGCAAGCCTGACCCAGCAACGCCGCGTGAAGGAAGAAGGCTTTCGGGTTGTAAACTTCTTTTATGAGGGACGAAGGACGTGACGGTACCTCATGAATAAGCCACGGCTAACTACGTGCCAGCAGCCGCGGTAATACGTAGGTGGCGAGCGTTGTCCGGATTTACTGGGTGTACAGGGCGCGTAGGCGGGTAGGCACGTCAGAGGTG
+
FFFFFFFFFFFFFFFFFFFFFFFFFFFFFFFFFFFFFFFFFFFFFFFFFFFFFFFFFFFFFFFFFFFFFFFFFFFFFFFFFFFFFFFFFF:FFFFFFFFFFFFFFFFFFFFFFFFF,FFFF:FFFFFFFFFFFFFFFFFFFFFFFFFF:FFFFFFFFFFFFFFFFFFFFFFFFFFFF,FFF:FFFFFFFFFFFFF:FFFFFFF:FFF:FFF:FFFF,:F:F:FFFFFFFFFFFFF:FFF,,FFF:F,FFF
@A00881:241:HJW2NDRXX:1:2127:14118:21746 1:N:0:CGAGAGAA+GATTGGAG
CGATGTCCTCTGGGATGCAGCAGTGGGGAATATTGGTCAGTGGGGGAAACCCTGAACCAGCAACGCCGCGTGAAGGAAGAAGGCTTTCGGGTTGTAAACTTCTTTTATCTGTGACGACAGTGCCGGTAACAGATGAATAAGCTCCGGCTAACTACGTGCCAGCAGCCGCGGTAATACGTAGGGAGCGAGCGTTATCCGGATTTACTGGGTGTAAAGGGCGCGTAGGCGGGCTGGCAAGTCAGATGTGAAA
+
,F,:F:,FF,FFF:F,FFF,F,,FF:FFFF:,FFFFF:F,FFF:FFFFFFFFFF,FFFF,FF,FFFFFF:FFFFFFFFF,FFFF,FFFF:FF::FFF,FF:FFFFFFFF:FFFFFFFFF:,,FFFFFF:FFFFF,FFF::FFFF,FFFFF:F:,FFFFFF:FF:FFF:F:FFFF::FFFF,F::FF:FFFF,,FFFFFF:F:FFF:FFFFFF,FFFFF:FF:FF:FFFFFFFF::F:FFF:F:FFFF:F:
@A00881:241:HJW2NDRXX:1:2127:29740:21778 1:N:0:CGAGAGAA+GATTGGAG
CGATGTCCTACGGGGGGCACCAGTGGGGAATATTGGGCAATGGAGGCAACTCTGACCCAGCAACGCCGCGTGAGCGATGAAGGTCTTCGGATTGTAAAGCTCTTTAAGTGGGGACGAAGAAAGTGACTGTACCCACAGAATAAGCCTCGGCTAACTACGTGCCAGCAGCCGCGGTAATACGTAGGAGGCAAGCGTTATCCGGAATGACTGGGCGTAAAGGGTGCGTAGGTGGTTTGGCAAGTTGGTAGCG
+
FFFFFFFFFFFFFFFFFFFFFFF:FFFFFFFFFFFFFFFFFFFFFFFFFFFFFFFFFFFFFFFFFFFFFFFFFFFFFFFFFFFFFFFFFFFFFFFFFFFFFFFFFFFFFFFFFFFFFFFFFFFFFFFF:FFF:FFFFFFFFFFF:FFFFFFFFFFFFFFFFFFFFFFFFFFFFFF,FFFF:FFFFFFFFF,,F,FFFFFFFF,FFFFFFFFFFFFFFFFFFFFFFFFFFFFFFF:FFF,FFFFFFFFFFF
@A00881:241:HJW2NDRXX:1:2127:14217:21950 1:N:0:CGAGAGAA+GATTGGAG
CGATGTCCTATGGGATGCAGCAGTGGGGAATATTGGTCAATGGGGGAAACCCTGAACCAGCAACGCCGCGTGAAGGAAGAAGGCTTTCGGGTTGTAAACTTCTTTTATCTGTGACGACAGTGACGGTAACAGATGAATAAGCTCCGGCTAACTACGTGCCAGCAGCCGCGGTAATACGTAGGGAGCGAGCGTTATCCGGATTTACTGGGTGTAAAGGGCGCGTAGGCGGGCTGGCAAGTCAGATGTGAAA
+
,F:FFFFFFFFFFFFFFFFFFFFFFFFFFFFFFFFFFFF:FFFFFFFFFFFFFFFFFFFFFFFFFFFFFFFFFFFFFFFFFFFFFFFFFFFFFFFF,:FFFFFFFF:FFFFFFFFF,FFFFFFFFFF:FFFFFFFFFFFFFFFFFFFFFFFFFFFFFFFFFFF,FFFFFFFFF:FFFFFFFFFFFFFFFFFFF,FF:FF:FFFFFFFFFFFFFFFFFFFFF:F,FFFF:FFFFFFFFFFFFFFFFFFF::
@A00881:241:HJW2NDRXX:1:2127:30047:22247 1:N:0:CGAGAGAA+GATTGGAG
CGATGTCCTACGGGGTGCAGCAGTGGGGAATATTGCACAATGGGGGAAACCCTGATGCAGCGACGCCGCGTGAGTGAAGAAGTACCTCGGTACGTAAAGCTCTGTCAGCAGGGAAGAAAAGCCGTCATAAGACGGCTGGGACGGTACCTGAAGAAGAAGCCCCGGCTAACTACGTGCCAGCAGCCGCGGTAATACGTAGGGGGCAAGCGTTATCCGGATTTACTGGGTGTAAAGGGAGCGCAGACGGCGA
+
FFFFFFFFFFFFFFFFFFFFFFFFFFFFFFFFFFFFFFFFFFFFFFFFFFFF:FFFFFFFFFFFFFFFFFFFFFFFFFFFFFFFFFFFFFFFFFFFFFFFFFFFFFFFFFFFFFFFFFFFFFFFFF:FFF:FFFF:FFFFFFFFFFFFFFF:FFFFFFFFFFFFFFFFFFF:FFFFFFFFFFFFFFFFFF:FFF:FFFFFFFFFF,FFF,FFFFFFFFFFFFFFFFFFFFFFFF:FFFF:FFFFFFFFF:
@A00881:241:HJW2NDRXX:1:2127:29903:22592 1:N:0:CGAGAGAA+GATTGGAG
CGATGTCCTATGGGAGGCAGCAGTGGGGGATATTGCACAATGGGGGAAACCCTGATGCAGCGACGCCGCGTGAGTGAAGAAGTATTTCGGTATGTAAAGCTCTATCAGCAGGGAAGAAAGAAGACGGTACCTGACTAAGAAGCCCCGGCTAACTACGTGCCAGCAGCCGCGGTAATACGTAGGGGGCAAGCGTTATCCGGATTTACTGGGTGTAAAGGGAGCGTAGACGGCAGGGCAAGTCTGAAGTGAA
+
FFFFFFFFFFFFFFFFFFFFFFFFFFFFFFFFFFFFFFFFFFFFFFFFFFFFFFFFFFFFFFFFFFFFFFFFFFFFFFFFFFFFFFFF:FFFFFFFFFFFFFFFFFFFFFFFFFFFFFFFFFFFFFFFFFFFFFFFFF,FFFFFFFFFFFFFFFFFF:FFFFFFFFFFFFFFFFFFFFFFFFFFFFFF,FF:F,FFFFFFFFFF:FF,FFFFF:F:,FFF:FFFFFFFFFFFFFFFFFFFFFF:FFFF:F
@A00881:241:HJW2NDRXX:1:2127:30689:22858 1:N:0:CGAGAGAA+GATTGGAG
CGATGTCCTATGGGATGCAGCAGTGGGGAATTTTGGACAATGGGCGCAAGCCTGATCCAGCTATTCCGCGTGCGGGAAGACGGCCTTCGGGTTGTAAACCGCTTTAGTGGAGGACGAAAAGCGCAGGTAGGACCATGACGTGCGTGCTGACGGTACTCCAAGAATAAGCACCGGCTAACTACGTGCCAGCAGCCGCGGTAAAACGTAGGTGGCAAGCGTTGTCCGGAATTACTGGGTGTAAAGGGAGCGC
+
:F:FFFFFF:FFFFFFFFFFFFFFFFFFF,F:FFFF:F:FFFFFFFFFFFFFFFFFFF:FFFFFFFFFFFFFFFFFFFFFFFFFFFF:FFFFFFFFFFFFFFF:FFFFFFFFFFFFFFFFF:FFFFFF:FFFFF:F:F:FF:FFFFFF:FF:,FFFFFFF::FFFFF:FFFFF:FFFFFFF:FFFFF:FFF:FFFF,:FF,F,F:F:::FFFF::FFFF,::FF,F:FFFFFFFFF:FF:,FFFFFFFFF
@A00881:241:HJW2NDRXX:1:2127:22281:23046 1:N:0:CGAGAGAA+GATTGGAG
CGATGTCCTACGGGGCGCAGCAGTGGGGAATATTGCGCAATGGAGGGAACTCTGACGCAGCGATGCCGCGTGGGCGATGAAGGGCCTCGGCCCGTAAAGCCCCGCCGCCGGGAAGAGACAGGACGGTACCCGGCAAGAAAGCCCCGGCCAACCACGTGCCAGCAGCCGCGGCACGACGTGGGGGGCGAGCGTTGTCCGGAATCACTGGGCGTAAAGCGCGCGCAGGCGGCGGCTAAGGCGGGGGGTGAAA
+
:FFFFFFFFFFFFFFFFFFFFFFFFFFFF:F,FFFFFFFFFFFFFFFF:FFFFFFFFFFFFFFFFFFFFFFFFFFFFFFFFFFFFFFFFFFFFFFFFFFFFFFFFFFFFFFFF:FF::FFFFFFFFFF,FFFFFF,FFFF:FFFFFFFF,FFFFFFFFFFF,F:FFFFFFFFF,FFFFFFFFFFFFFFFFFFF:FFFFFFFFF,FFFFFFFF,::FFFF:FFFFFFFFFF:FFF,FFF:FF::,::FFFF
@A00881:241:HJW2NDRXX:1:2127:17761:23077 1:N:0:CGAGAGAA+GATTGGAG
CGATGTCCTATGGGACGCAGCAGTGGGGAATATTGCACAATGGGGGAAACCCTGATGCAGCGACGCCGCGTGAGTGAAGAAGTATTTGGGGATGTAAAGCTCTATCAGCAGGGAAGAAAGTGACGGTACCTGGGTAAGAAGCCCCGGCGAACTACGTGCCAGCAGCCGCGGTCATACGTCGGGGGCACGCGTTATCCGGAAGTACGGGGTGTAAAGGGAGCGTCGGCGGCGAGGCAAGTCGGAAGTGAAC
+
:F,FF:::,FFFFFFFFFF:,FFFFFFFF,FFFF:FFF,FFFFFFFFFFF:F:F,F,FF:FFFFFFFFF:,FFFFFF:,F,F:F:F:,FF,FFF:FF:F,F:FFFFFFFFFF:,,FF,F:F:FFFF,F,F:F,FF,:F:FFFFFF:FF,F:::FF:FFFF,FFF:F:FFF::,:F:FF,:,FF:F,:,,FF:F:FFFF:F::F:,:FFF:,F,,,::,FFFFF,:,F:F:FFFFF,FFF:FF,:FFF,,F
@A00881:241:HJW2NDRXX:1:2127:26214:23312 1:N:0:CGAGAGAA+GATTGGAG
CGATGTCCTATGGGATGCAGCAGTGGGGGATATTGCGCAATGGGGGAAACCCTGACGCAGCAACGCCGCGTGAAGGAAGAAGGTTTTCGGATTGTAAACTTCTTTTGTTAAGGACGAAGAAAGTGACGGTACTTAACGAATAAGCTCCGGCTAACTATGTGCCAGCAGCCGCGGTAATACATAGGGAGCAAGCGTTGTCCGGATTTACTGGGTGTAAAGGGTGCGTAGGCGGCATTGCAAGTCAGATGTG
+
FFFFFFFFFF:FFFFFFFFFFFFFFFFFFFF:FFFFFFFFFFFFFFFFFFFFFFFFFFFFFF:FFFFFFFFFFFFFFFFFFFFFFFFFFFFFFFFFFFFFFFFFFFFFFFFFFFFFFFFF:FFFFFF:FFFFFFFFFFFFFFFFFFFFFFFFFFFFFFFFFFFFFFFFFFFFFFF,FFFFFF:FFFFFFF,FFFFFFFFFFFFFFFFFFFFFFFFFFFFF:FFFFFFFFFFFFFFFFFFFFFFFFFF:FF
@A00881:241:HJW2NDRXX:1:2127:22959:23531 1:N:0:CGAGAGAA+GATTGGAG
CGATGTCCTACGGGGTGCAGCAGTCGGGAATATTGCGCAATGGAGGGAACTCTGACGCAGTGACGCCGCGTATAGGAAGAAGGTTTTAGGATTGTAAACTATTTTAGACAGGGAAGAGGAAGGACAGTACCTGTAGAATAAGCATCGGCTAACTCCGTGCCAGCAGCCGCGGTAATACGGAGGATGCGAGCGTTATCCGGATTTATTGGGTTTAAAGGGTGCGTAGGCGGTCGTGCAAGTTGGAGGTGAA
+
FFFFFFFFFFFFFFFFFFFFFFFFFFFF::F:FFFFFFFFFFFFFFFF:FFFFFFFFFFFFFFFFFFFFF:FFFFFFFFFFFF,FFFFFFFFFFFFF:FFFFFFFFFFFFFFFFFFFFFFFFFFFFFFFFFFFFFFFFFFF:FFFFFFFFFFFF:FFFFFFFFFFFFFFFFFFFFFFFFFFFFFFFFFFFFF::,FFFFFF,FF,FFFFFFFFFFFFFFFFFFFFFFFF::FFFFFFFFFFFFFFFFFF:
@A00881:241:HJW2NDRXX:1:2127:26187:23672 1:N:0:CGAGAGAA+GATTGGAG
CGATGTCCTACGGGATGCAGCAGTGAGGAATATTGGTCAATGGACGGAAGTCTGAACCAGCCATGCCGCGTGCAGGACGACGGCTCTATGAGTTGTAAACTGCTTTTGTACAAGAATAATAGTTTCTACGGGATAGGGATTTGAATGTATTGTACGAATAAGGATCGGCTAACTCCGTGCCAGCAGCCGCGGTAATACGGAGGATTCGAGCGTTATCCGGAGTTATTGGGTTTAAAGGGTGCGTAGGCGG
+
FF:FFFFFF:FFFFFFFFFFFFFFFFFFFFF:FFFFFFFFFFFFFFFFFFFFF:FFFFFFFFFFFFFFFFFFFFFFFFFFFFFFFFFFFFFFFFFFFFFF:FFFFFFFFFFF:FFFFFF:,FFFFFFFFFFFF,:FFFFF:FFF:FFFFFFFFFFFF:FFFFFFFFFFFFFFFFFFFFFFFFFFFFFFFFFFFFFF::F:,FFFFFFFFFFFFF,FFFFFF,:FFF,FFFFFFFF,F:FF:FFF,FFFFF
@A00881:241:HJW2NDRXX:1:2127:32163:23813 1:N:0:CGAGAGAA+GATTGGAG
CGATGTCCTACGGGATGCAGCAGTGGGGAATATTGCACAATGGGGGGAACCCTGATGCAGCGACGCCGCGTGGGTGAAGAAGTATTTCGGTATGTAAAGCCCTATCAGCAGGGAAGAAGATGACGGTACCTGAGTAAGAAGCCCCGGCTAACTACGTGCCAGCAGCCGCGGTAATACGTAGGGGGCGAGCGTTATCCGGATTTACTGGGTGTAAAGGGAGCGTAGACGGCTTAGCAAGTCTGGAGTGAAA
+
FFFFFFFFFFFFFFFFFFFFFFFFFFFFF:FFFFFF:FF,FFFFFFFF,FFFFFFFFF,FFFFFFFFFFFFFFFFFFFFFFFFFFFFFFFFFFFFFFFF:,FFFFFFFFFFFFF,FFFFFFFFFFFFFFFFFFFFF:FFFFFFFFFFFF,FFF:FFFFFFFFFFFFFFFFFFFFFFFF,FFFFFFFFFFFFFFFFFFF:FFFFFFFF:FFFF,F:FFFFFFFFFFFFFFFF,FFFFFF:FFF,:FFF:FF
@A00881:241:HJW2NDRXX:1:2127:28646:23891 1:N:0:CGAGAGAA+GATTGGAG
CGATGTCCTATGGGGGGCAGCAGTGGGGAATATTGCACAATGGGCGAAAGCCTGATGCAGCAACGCCGCGTGAAGGAAGACGGTTTTCGGATTGTAAACTTCTGTTCTTAGTGAAGAATAATGACGGTAACTAAGGAGCAAGCCACGGCTAACTACGTGCCAGCAGCCGCGGTAATACGTAGGTGGCAAGCGTTGTCCGGAATTACTGGGTGTAAAGGGAGCGTAGGCGGGAAGCCAAGTCAGCTGTGAA
+
FF:FFFFFFFFFFFFFFFFFFFFFFFFFFFFFFFFFFFFFFFFFFFFFFFFFFFFFFFFFFFFFFFFFFFFFFFFFFFFFFFFFFFFFFFFFFFFFFFF:FFFFFFFFFFFFFFFFFFFFFFFFFFFFFFFF:FFFFFFFFFFFFFFFFFFFFFFFFFFFFFFFFFFFFFFFFFFFFFFFFFFFFFFF:FFFFFFFF:FFF:FF:FFFFFFFFFF::FFFFFFFFFFFFF:FFFFFFFFFFFFFF:FF,F
@A00881:241:HJW2NDRXX:1:2127:14290:24267 1:N:0:CGAGAGAA+GATTGGAG
CGATGTCCTATGGGGTGCAGCAGTGAGGAATATTGGGCAATGGGCGCAAGCCTGACCCAGCAACGCCGCGTGAAGGAAGAAGGCTTTCGGGTTGTAAACTTCTTTTCTCAGGGACGAAGCAAGTGACGGTACCTGAGGAATAAGCCACGGCTAACTACGTGCCAGCAGCCGCGGTAATACGTAGGTGGCAAGCGTTATCCGGATTTACTGGGTGTAAAGGGCGTGTAGGCGGGGACGCAAGTCAGATGTG
+
FFFFFFFFFFFFFFFFFFFFFFFFFFFFF:FFFFFFFF:,FFFFFFFFFFFFFFFFFFFFFF:FFFFFFFFFFFFFFFFFFFFFFFFFFFFFFFFF:FFFFFFFFFFFFFFFFFFFFFFFF:FFFFFFFF,FFFFFFFF,FFFF:F:FFFFFFF:F:FFFF:F,FFFFF:FFFFFF:FFFFFFFFFFFFFFFFFFFFFF:FF::FF:FFFF:FFFFFFFFFFFFFFFFF,:FF::FFF:,FF::F:FFFF
@A00881:241:HJW2NDRXX:1:2127:26928:24486 1:N:0:CGAGAGAA+GATTGGAG
CGATGTCCTACGGGATGCAGCAGTGAGGAATATTGGTCAATGGGCGCGAGCCTGAACCAGCCAAGTAGCGTGAAGGAAGACGGCCCTACGGGTTGTAAACTTCTTTTATACGGGAATAAGAACGTCCACGAGTGGATGCGTGCATGTACCGTATGAATAAGCATCGGCTAACTCCGTGCCAGCAGCCGCGGTAATACGGAGGATGCGAGCGTTATCCGGATTTATTGGGTTTAAAGGGAGCGTAGACGGG
+
FFFFFFFFFFFFFFFFFFFFFFFFFFFFFFFFFFFFFFFFFFFFFFFFFFFFFFFFFFFFFFFFFFFFFFFFFFFFFFFFFFFFFFFFFFFFFFFFFFFFFFFFFFFFFFFFFFF:FFFFFFF:FFFFFFFFFFFFFFFFFFFFFFFFFFFFFFFFFFFFFFFFFFFFFFFFFFFFFFFFFFFFFFFFFFFFFFFFFFFFFFFFFFFFFFFFFF:FFFFFFFFFFFFFFFFF:F:FFF:FFFFFFFFFFF
@A00881:241:HJW2NDRXX:1:2127:8088:24706 1:N:0:CGAGAGAA+GATTGGAG
CGATGTCCTATGGGAGGCAGCAGTGAGGAATATTGGTCAATGGGCGTGAGCCTGAACCAGCCAAGCCGCGTGAAGGAAGAAGGTGCAGAGCATCGGAGTCTTCTTTTGCCGGGGAACAATAAGCGGGACTTGTCCCGCGACGAGCGTACCCGGAGAAAAAGCATCGGCTAACTCCGTGCCAGCAGCCGCTGTAATCCGGAGGATGCGAGCGATATCCGGATTTATTGGGTTTAAAGGGTGCGGAGGCGGC
+
,F,F,,,FF:,FFF,FF,FF::F:FF:F:FFFFF:FFFFFFFFFFF,F::,FFFFF:FFFFF:FFF:FFFFF,,FF,,FFFFF,FFFFFFF:FFF,,:,FFF:F,FFFFFFFFF,FF,:FF:FFFFFFF,,,:FF,F,F,F:FFFFF:::FF:::F:,FFF:FFFFFFFF,:,FFFF:FF:FFF:FF:F,::F,F,F:,F:,FFFFFF:F:,:::F,::F:,F:FFFFFFFFF,F,F,FFF,,FF:FF::
@A00881:241:HJW2NDRXX:1:2127:15320:24768 1:N:0:CGAGAGAA+GATTGGAG
CGATGTCCTACGGGGGGCACCAGTGGGGAATATTGCGCAATGGGCGGAAGCCTGACGCAGCGACGCCGCGTGAGGGAAGAAGGTTTTCGGATCGTAAACCTCTGTCAGAAGGGAAGAATAGGGGACGTGCCAATCAGCGTTTCCGTGACGGTACCTTCAAAGGAAGCACCGGCTAACTCCGTGCCAGCAGCCGCGGTAATACGGAGGGTGCGAGCGTTAATCGGAATTACTGGGCGTAAAGCGCGTGTAG
+
FFFFFFFFFFFFFFFFFFFFFFFFFFFFFFF,FFFFFFFFFFFFFFF:FFFFFFFFFFFFFFFFFFFF:FFFFFFFFFFFFFFFFFFFFFFFFFFFFFFFFFFFFFFFFFFFFFFFF:FFFFFFFFFFFFFFFFFFFFFFFFFFFFFFFFFFFFFFFFFFFFFFFFFFFF:FFFF:FFFFFFFFFFFFFFFFFFF:FFFFFFFFF:FFFFFF::FFFFF,FFFF:FFFFFFFFFFFF:FFFF::FF:FFF
@A00881:241:HJW2NDRXX:1:2127:14091:24956 1:N:0:CGAGAGAA+GATTGGAG
CGATGTCCTACGGGGGGCAGCAGTGAGGAATATTGGACAATGGCCGGAAGGCTGATCCAGCCATGCCGCGTGAGGGAATGAGGTCCTATGGATTGTAAACCTCTTTTCACGCAGGGCAATAAGGTCCACGAGGTGGACCGACGAGAGTATGCGTGGAATAAGCATCGGCTAACTCCGTGCCAGCAGCCGCGGTAATACGGAGGATGCGAGCGTTGTCCGGATTTATTGGGTTTAAAGGGTGCGTAGGCGG
+
FFFFFFFFFFFFFFFFFFFFFFFFFFFFFFFFFFFFFFFF:FFFFFFFFFFFFFFFFFFFFFFFFFFFFFFFFFFFF:FFFFFFFFFFFFFFFFFFFFFFFFFFFFFFFFFFFFFFFFFFFFFFFFFFFFFFFFFFFFFFFFFFFFFFFFFFFFFFFFFFFFFFFFF:FFFFFF:FFFFFF:FFFFFFFFFFFFFF:FFF,:F:FFFFFFFF:,:FFF:FF,F:FFFFFFF:F,:,FFF:FFFFFF:FFF
@A00881:241:HJW2NDRXX:1:2127:20555:24972 1:N:0:CGAGAGAA+GATTGGAG
CGATGTCCTACGGGGTGCAGCAGTGGGGAATATTGGGCAATGGGCGCAAGCCTGACCCAGCAACGCCGCGTGAGGGAAGAAGGCTTTCGGGTTGTAAACCTCTTTTACCAGGGACGAAGGACGTGACGGTCCCTGGAGAAAAAGCAACGGCTAACTACGTGCCAGCAGCCGCGGTAATACGTAGGTTGCAAGCGTTGTCCGGATTTACTGGGTGTAAAGGGCGTGTAGGCGGACCTGCAAGTCAGATGTG
+
FFFFFFFFFFFFFFFFFFFFFFFFFFFFFFFFFFFFFFF,FFFFFFFFFFFFFFFFFFFFFFFFFFFFFFFFFFFFFFFFFFFFF:FFFFFFFFFFFFFFFFFFFFFFFFFFFFFFFFFFFFFFFFFFFF,FFFFFFFFFFFFFFFFFFFFFFFFF:FFFFFFFFFFFFFFFFF::FFFFFFF:FFFFFFFFF:FFFFFFFFFF:F:FFFFF,FF,F:FFFFFFFF,FFF:FF,FFFFF:,FFFFFFFFF
@A00881:241:HJW2NDRXX:1:2127:12952:25332 1:N:0:CGAGAGAA+GATTGGAG
CGATGTCCTATGGGGGGCAGCAGTGGGGAATATTGGGCAATGGAGGCAACTCTGACCCAGCAACGCCGCGTGAGTGAAGAAGTATTTCGGTATGTAAAGCTCTATCAGCAGGGAAGAAAGAGAGACGGTACCTGACTAAGAAGCCCCGGCTAACTACGTGCCAGCAGCCGCGGTAATACGTAGGGGGCAAGCGTTATCCGGATTTACTGGGTGTAAAGGGAGCGCAGACGGACATGCAAGTCTGGAGTGA
+
FFFFFFFFFFFFFFFFFFFFFFFFFFFFFFFFFFFFFFFFFFFFFFFF:FFFFFFFFFFFFFFFFFFFFFFFFFFFFFFFFFFFFF:FFFFFFFFFFFFFFFFFFFFFFFFFFF,:FFFFFFFFFF:FFF:F:FFFFFFFF:FFFFFFFFFFFFF:FFF:FFFFF:FFFFFFFFFFFFFFFF:FFFFFFFFFFF:FFFFFFFFFF:FFF:F,F,FFFFFF:FFFFFFFFF:FFFFFFFFFFFF:FFFFFF
@A00881:241:HJW2NDRXX:1:2127:31186:25347 1:N:0:CGAGAGAA+GATTGGAG
CGATGTCCTATGGGGCGCAGCAGTGGGGAATATTGGTCAATGGGCGGAAGCCTGAACCAGCCAAGTCGCGTGAGGGATGAAGGCCCTACGGGTTGTAAACCTCTTTTGCCGGGGAACAAGTGCCGGGACGTGATCCCGGAGCTGAGTGTACCCGGAGAAAAAGCATCGGCTAACTCCGTGCCAGCAGCCGCGGTAATACGGAGGATGCGAGCGTTATCCGGATTTATTGGGTTTAAAGGGTGCGTAGGCG
+
FF,FFFFF:FFFFFFFFFFFFFF:FFFFFFFFFFFFFFFFFFFFFFFFFFFFFFFFFFFFFFFFFFFFFFFFFFFFFFFFFFFFFFFFFFFFFFFFFF:FFFFFFFFFFFFFF:F:FFFFFFFFFFFFFFFFFFFFFFFFFFFFFFFFFFFFFFFFFFF:FFFFFFF,FFF:F:FFFF:FFFFFFFFFFFFFFF:FFFFFFFFFFFFF,FFF:FFFFFF:FFFFF::FFFFF:FFFFFF:FFF:F:FFFF
@A00881:241:HJW2NDRXX:1:2127:29451:25379 1:N:0:CGAGAGAA+GATTGGAG
CGATGTCCTATGGGGTGCAGCAGTGGGGGATATTGGACAATGGGGGGAACCCTGATCCAGCGATGCCGCGTGAGGGAAGAAGGTTTTCGGATTGTAAACCTCTGTGGAGCGGGACGATAATGACGGTACCGCTCAAGGAAGCCACGGCTAACTACGTGCCAGCAGCCGCGGTAATACGTAGGTGGCGAGCGTTGTCCGGAATTACTGGGTGTAAAGGGAGTGTAGGCGGGAAGGCAAGTCAGAAGTGATA
+
FFFFFF,F,FFFFFFFFF:FFFF:FFFFFFFFFFFFFFFFFF:FFFFFFFFFFFFFFFFFFFFFFFF:FFFFFFFFFFFFFF:FFFFFFFFFFFFFFFFFFFFFFFFFF:FFFFFFFFFFFF:F:FFFF::FFFFFFFFFFFFFFFFFF:FFFFF:F:FFFFFF:FFFFFFF:FFFFFFFFFFF:FFF:FF,FFFFFF,F:FF,FFFFFFFFFFFFFFF:F:FFFF,FFFFFFFFFF,FF:FFF:F:F,F
@A00881:241:HJW2NDRXX:1:2127:30544:25645 1:N:0:CGAGAGAA+GATTGGAG
CGATGTCCTATGGGACGCAGCAGTGGGGAATATTGCACAATGGGGGAAACCCTGATGCAGCGACGCCGCGTGAGTGAAGAAGTATTTCGGTATGTAAAGCTCTATCAGCAGGGAAGAAAATGACGGTACCTGACTAAGAAGCCCCGGCTAACTACGTGCCAGCAGCCGCGGTAATACGTAGGAGGCAAGCGTTATCCGGAATGACTGGGCGTAAAGGGTGCGTAGGTGGTTCGGCAAGTTGGTAGCGTAA
+
FFFFFFFFFFFFFFFFFFFFFFFFFFFFFFFFFFFFFFFFFFFFFFFFFFFFFFFFFFFFFFFFFFFFFF:FFFFFFFFFFFFFFFFFFFFFFFFFFFFFFFFFFFFFFFFFFF,FFFFFFFFFFFFFFFFFFFFFFFFFFFFFFFFFFFFFFFFFFFFFFFFFFFFFFFFF,F,FFF:FFFFFFFFFFFFFFFFFFFFF::F:F:FFFFFFFFFF:FFFFFFFFFFFFFFFFFFFFFF:FFFFFFFFFF
@A00881:241:HJW2NDRXX:1:2127:26142:25661 1:N:0:CGAGAGAA+GATTGGAG
CGATGTCCTATGGGGTGCAGCAGTGGGGAATATTGGTCAATGGGGGGAACCCTGAACCAGCAACGCCGCGTGAAGGAAGAAGGCTTTCGGGTTGTAAACTTCTTTTACCAGGGACGATAGTGACGGTACCTGGTGAATAAGCTCCGGCTAACTACGTGCCAGCAGCCGCGGTAATACGTAGGGAGCGAGCGTTATCCGGATTTACTGGGTGTAAAGGGCGCGTAGGCGGGCTGTCAAGTCTGCTGTGAAA
+
:F:FFFFF:FFFFF:FFFFFFFF,FFFFFFFFFFFFFFFFFFFFFFFFFFFFFFFFFFFFFFFFFFFFFFFFFFFFFFFF::FFFFFFFFFFFFFF,:F:FFFFF:FFFFFF:FFFFFFFFFFF:FFFFFFFFFFFFFFFFFFFFFFFFFFFFFFFFFFFFFFFFFFFFFF:FFFFFFFFFFF:FFF:FFF:F,FFFFFFFFFF:FFFFFFFFF:,FFFFF::FFFFFFF:F:FFF:FFF,F,F:F:FF,
@A00881:241:HJW2NDRXX:1:2127:29767:25770 1:N:0:CGAGAGAA+GATTGGAG
CGATGTCCTACGGGGCGCAGCAGTGAGGAATATTGGTCAATGGGCGGGAGCCTGAACCAGCCAAGTCGCGTGAGGGAAGACGGCCTTATGGGTTGTAAACCTCTTTCAGATGAGAGTAAAGGGTGTTACGTGTAACACATTGCAAGTATCATCAGAAGAAGCATCGGCTAATTCCGTGCCAGCAGCCGCGGTAATACGGAAGATGCGAGCGTTCTCCGGATTTATTGGGTTTAAAGGGTGCGTAGGCGGA
+
:FFFFFFFFFFFFFFFFF,FF:FFFFFF:FF::F:FFFFFFFFFFFFFFFFFFFFFFF:FFFFF:FFFFFFF,FFFFFFF:FFFFFF:FFFFFF:F,FFFFFFFFFFFFF,F,:,FFFFFF:FFFFFFFFFFFF,FFF:FFFFFFFFFFFFFFFF:FFFFFFFFFFFFFFF:FFF:FFFFFFFFFFFFFFF:,,FFF:FFFFFFFFFFFF::FFFFFFFF,FF,FFFF:,,FFFFF:FFFFFFFFFFFFF
@A00881:241:HJW2NDRXX:1:2127:29053:25786 1:N:0:CGAGAGAA+GATTGGAG
CGATGTCCTACGGGACGCAGCAGTGGGGAATATTGCACAATGGGGGAAACCCTGATGCAGCGACGCCGCGTGAAGGAAGAAGTATCTCGGTATGTAAACTTCTATCAGCAGGGAAGAAAATGACGGTACCTGACTAAGAAGCCCCGGCTAACTACGTGCCAGCAGCCGCGGTAATACGTAGGGGGCAAGCGGTATCCGGATTTAGTGGGTGTAAAGGGAGCGTAGACGGACGAGCAAGTCTGATGTGAAA
+
FFFFFFFFFFFFFFFFFFFFFFFFFFFFFFFFFFFFFFFFFFFFFFFFFFFFFFFFFFFFFFFFFFFFFFFFFFFFFFFFFFFFFFFFFF:FFFFFFFFFFFFFFFFFFFFFFFFFFFFFFFFFFFFFFFFFFFFFFF:FFFFFFFFFFFF:FFFFFFFFFFFFFFFFFFFFFFFF,FFFFF:FFF,FFFF,F,FFFFFF:FFF,FFFFFFFF:FFFFFF,FFF,FFFFF,FFFFFF:FFFFFFFFFFFF
@A00881:241:HJW2NDRXX:1:2127:30445:25848 1:N:0:CGAGAGAA+GATTGGAG
CGATGTCCTATGGGACGCAGCAGTGGGGAATATTGCACAATGGGGGAAACCCTGATGCAGCGACGCCGCGTGAGTGAAGAAGTATTTCGGTATGTAAAGCTCTATCAGCAGGGAAGAAAATGACGGTACCTGACTAAGAAGCCCCGGCTAACTACGTGCCAGCAGCCGCGGTAATACGTAGGAGGCAAGCGTTATCCGGAATGACTGGGCGTAAAGGGTGCGTAGGTGGTTCGGCAAGTTGGTAGCGTAA
+
FFFFFFFFFFFFFFFFFFFFFFFFFFFFFFFFFFFF:FFFFFFFFFFFFFFFFFFFFFFFFFFFFFFFFFFFFFFFFFFFFFFFFFFFFFFFFFFFFFFFFFFFFFFFFFFFFF,FFFF:FFFFFFFFFFFFFFFFFFFFFF:FFFFFFFFFFFFFFF:FFFFFFFFFFFFF:FFFFF:FFFFFFFFFFF,FFFFFFFFF:FFFFFFFFFFFFFFFFFFFFFFFFFFFFFFF:FFFFFFFF:FFFF:F:F
@A00881:241:HJW2NDRXX:1:2127:30481:25848 1:N:0:CGAGAGAA+GATTGGAG
CGATGTCCTATGGGACGCAGCAGTGGGGAATATTGCACAATGGGGGAAACCCTGATGCAGCGACGCCGCGTGAGTGAAGAAGTATTTCGGTATGTAAAGCTCTATCAGCAGGGAAGAAAATGACGGTACCTGACTAAGAAGCCCCGGCTAACTACGTGCCAGCAGCCGCGGTAATACGTAGGAGGCAAGCGTTATCCGGAATGACTGGGCGTAAAGGGTGCGTAGGTGGTTCGGCAAGTTGGTAGCGTAA
+
FFFFFFFFFFFFFFFFFFFFFFFFFFFFFFFFFFFFFFFFFFFFFFFFFFFFFFFFFFFFFFFFFFFFFFFFFFFFFFFFFFFFFFFFFFFFFFFFFFFFFFFFFFFFFFFFFFFFFFFFFFFFFFFFFFFFFFFFFFFFFFFFFFFFFFFFFFFFFFFFFFFFFFFFFFF:FFFFFFFFFFFFFFFFFF::FFFFFFFF:FFFFFFFFFFFFF:FFFF:FFFFFFFFFFFFFF:F,FFFFFFFFF:F,F
@A00881:241:HJW2NDRXX:1:2127:11442:25974 1:N:0:CGAGAGAA+GATTGGAG
CGATGTCCTATGGGATGCAGCAGTGGGGAATATTGGGCAATGGGCGCAAGCCTGACCCAGCAACGCCGCGTGAAGGAAGAAGGCCCTCGGGTTGTAAACTTCTTTTGTCGGGGACGATAATGACGGTACCCGAGGAGGAAGCTCCGGCTAACTACGTGCCAGCAGCCGCGGTAATACGTAGGGAGCAAGCGTTATCCGGAATTACTGGGTGTAAAGGGAGTGTAGATGGGTTGTTAAGTCAGTTGTGAAA
+
FFFFFFF:FFFFFFFFFF:FFFFFF,FFFFFFFFFFFF:FFFFFFFFFFFFFFFFFFFFFFFFFFFFFFFFFFFFF:FFFFFFFFFFFFFFFFFFFF:FFFFFFFFFFFFFFFFFFFFF:FF:FFFFFFFFFFFF:FFFFFFFFFFFFFF::FFFFFFFFFFFFFFFFFFFFFFFFFFFFFFFFFFFFFFFFFFFF:FFFFFFFFFFFFFFF:F:FFFF,FFFF:FFFFFFFFFF,FFFFFF:F:FF,FF
@A00881:241:HJW2NDRXX:1:2127:32732:26021 1:N:0:CGAGAGAA+GATTGGAG
CGATGTCCTACGGGATGCAGCAGTGGGGAATATTGGTCAATGGGGGAAACCCTGAACCAGCAACGCCGCGTGAAGGAAGAAGGCTTTCGGGTTGTAAACTTCTTTTATCAGGAACGATAGTGACGGTACCTGATGAATAAGCTCCGGCTAACTACGTGCCAGCAGCCGCGGTAATACGTAGGGAGCGAGCGTTATCCGGATTTACTGGGTGTAAAGGGCGCGTAGGCGGGCTGACAAGTCAGATGTGAAA
+
::FFFFFFFFF:FFFFFFFFFFFFFFFF:FFFFFFFFFF:FFFFFFFFF:FFFFFFFFFFFFFFFFFFFFFFFFF,FFFFFFFFFFFFFFFFFFFF:FFFFFFFFFFFFFFFFFFF:FFFFFFFFFFFFFFFFFFFFFFFFFFFFFF:FFFFFFFFFFFFFFFFF,FFFFFF,FFF:FF:FFFFFFFFFFFFF:FFFFFFFFFFF:F:FFFF:FFFFFFFFFFFFFFFFFFFFFF:F,FFFFFFFFFFF:
@A00881:241:HJW2NDRXX:1:2127:14814:26083 1:N:0:CGAGAGAA+GATTGGAG
CGATGTCCTACGGGAGGCAGCAGTGGGGGATATTGCACAATGGGGGAAACCCTGATGCAGCGACGCCGCGTGAGTGAAGAAGTATTTCGGTATGTAAAGCTCTATCAGCAGGGAAGATAATGACGGTACCTGACTAAGAAGCCCCGGCTAACTACGTGCCAGCAGCCGCGGTAATACGTAGGAGGCAAGCGTTATCCGGAATGACTGGGCGTAAAGGGTGCGTAGGTGGTTTGGCAAGTTAGTAGCGTAA
+
FFFFFFFFFFFFFF:FFF,FFFF,FFFFFFF:FFFFFFFFFFFFFFFFFFFFFFFFFF,FFFFFFFFFFFFFFFFFFFFFFFFFFFFFFF,:FFFFFFFFFFFFFFFFFFFFFFFFFFFFFFFFFFFFFFFFFFF:,F:FFFFF:F:FFFFFFFFFFFFFFFFFFFFFFF:FF:F,FFFFFFFFFF:,FFFF::FFFFFF:FFFFFF:FFF:FFFFF:FFFFFF:FFFFFFFFFFF,FFF,FFFFF:FF:
@A00881:241:HJW2NDRXX:1:2127:29423:26240 1:N:0:CGAGAGAA+GATTGGAG
CGATGTCCTACGGGATGCAGCAGTGAGGAATATTGGTCAATGGGCGCGAGCCTGAACCAGCCAAGTAGCGTGAAGGAAGACGGCCCTACGGGTTGTAAACTTCTTTTATACGGGAATAAGAACGTCCACGAGTGGATGCGTGACTGTACCGTATGAATAAGCATCGGCTAACTCCGTGCCAGCAGCCGCGGTAATACGGAGGATGCGAGCGTTATCCGGATTTATTGGGTTTAAAGGGAGCGTAGACGGG
+
FFFFFFFFFFFFFFFFFFFFFFFFFFFFFFFFFFFFFFFFFFFFFFFFFFFFFFFFFFFFFFFFFFFFFFFFFFFFFFFFFFFFFFFFFFFFFFFF:FFFFFFFFFFFFFFFFFF,FFFFFFFFFFFFFFFFFFFFFFFFF:,,FFFFFFFFFFFFFFFFFF:FFFFFFF:FFFFFFFFFFFFFFFFFFFFFF,FFFFFFFFFFFFFFFFF:FFFFFFF:FFFFFFFFFF,FFFFFFFFFFFFFFFFFFF
@A00881:241:HJW2NDRXX:1:2127:24316:26381 1:N:0:CGAGAGAA+GATTGGAG
CGATGTCCTATGGGATGCACCAGTGGGGAATATTGGGCAATGGAGGCAACTCTGACCCAGCAACGCCGCGTGAATGATGAAGGTCTTCGGATTGTAAAGTTCTTTTCTGAGGGACGAAGAAAGTGACGGTACCTCAGGAATAAGCCTCGGCTAACTACGTGCCAGCAGCCGCGGTAATACGTAGGAGGCAAGCGTTATCCGGAATGACTGGGCGTAAAGGGTGCGTAGGTGGTTCGGCAAGTTAGTAGCG
+
FFFFFFFFFFFFFFFFFFFFFFF:FFFFF:FFFFFFFFFFFFFFFFFFFFFFFFFFFFFFFFFFFFFFFFFFFFFFFFFFF:FFFFFFFFF:FFFFFF,FFFFFFFFFF:FFFFFFFFFFFFFFFFFFFFFFFFF:FFFFFFFFFFFF:FFFFFFFFFFFFFFFFF:FFFFFFFFFFFFFFFFFFFFFFFFFFFFF:FFFFFFFFFFFF:FFFFFFFFFFFFFF:FF:FFFFFFFFFFF:,FFFFFFFFF
@A00881:241:HJW2NDRXX:1:2127:22571:26490 1:N:0:CGAGAGAA+GATTGGAG
CGATGTCCTACGGGACGCAGCAGTGAGGAATATTGGTCAATGGGCGGAAGGCTGACCCAGCCACGGCGCGTGAGTGATGAAGGCCGTCCGGGTGTTAAAGCTATTTTGCGGGGGAAAAGGAGCGGGCTCGTGATCACGGATCTGAGTGTGCGCGCTGAATGAGCGTCGCCTAAGTACTTGCGAGCAGGCGAGGTATTTCGGAGCATACTAGCGGTATCGGGTTAGATTGTGTTTATACGGTGAGTAGGCG
+
FF,FFFFFFFFFFFFFFFFFFFFFF,FFFFFFFFFFFFF:FFF,FFFFF,,FFFF,FFFFF:F,:,FFFFFFF,,FFFFFFFF,F,F,,F,,F,,:FF,,,,,FFF,,,,FFF,:,,F,,,:,,F,,,F,,,FFF,FF::,,FFF:F,F,F,,,:F:,,,,:,,,,,F,F,,,,F,F,,F:,FF,FF,F::F,FF,,,F,F,,,,,,F,,F,:,F,,,,FF,,,,,,FF,F,FFF,,,:,,,:::,,FFF
@A00881:241:HJW2NDRXX:1:2127:25988:26678 1:N:0:CGAGAGAA+GATTGGAG
CGATGTCCTATGGGGTGCAGCAGTGGGGAATATTGGGCAATGGAGGCAACTCTGACCCAGCAACGCCGCGTGAGCGATGAAGGTCTTCGGATTGTAAAGCTCTTTAAGTGGGGACGAAGAAAGTGACTGTACCCACAGAATAAGCCTCGGCTAACTACGTGCCAGCAGCCGCGGTAATACGTAGGAGGCAAGCGTTATCCGGAATGACTGGGCGTAAAGGGTGCGTAGGTGGTTTGGCAAGTTGGTAGCG
+
FF,FFFFFFFFFFFFFFFFFFFFFFF:FFFFFFFFFFFF:FFFF,:FFFFFFFFFFFFFFFFFFFFFFF:FFFFFFFFFFFFF:FFFFFFFFFFFFFFFFFFFFFFF:FFFFFFFF,FFFFFF:F:FFFFFFFFF:F:F:FFF:FFFF:FFFFFFF:FFF:FFFFFFFFFFFFFFFFFFFFFFFFFFF:F,FF:FFFFFFFFF,FFFFFFFFF::FF,::FFF,:FFF,::::,F:FF:FFFF:FFFFFF
@A00881:241:HJW2NDRXX:1:2127:27642:26850 1:N:0:CGAGAGAA+GATTGGAG
CGATGTCCTACGGGGTGCAGCAGTGGGGAATATTGCACAATGGGGGAAACCCTGATGCAGCGACGCCGCGTGAGTGAAGAAGTATTTCGGTATGTAAAGCTCTATCAGCAGGGAAGAAGATGACGGTACCTGAGTAAGAAGCCCCGGCTAACTACGTGCCAGCAGCCGCGGTAATACGTAGGGGGCAAGCGTTATCCGGATTTACTGGGTGTAAAGGGAGCGTAGACGGCGATGCAAGTCTGAAGTGAAA
+
:F:FFFFFFFFFFFFFFF:FF:F,FFFFF,F,FFFFFFFFFFFFFFFFFFFFFFFFFFFFFF:FFFFFFFFF:FFF,:FFFFFFFFFFFFF,FFFFFFFFFFFFFF,FF:FFFFF:FFFF:FFF:FFFFFFFFFFFFFFFFFFFFFFFF:FFFFFF:FFFFFFFFFFFFFFFF,F,FFF,FF:FFFF,FFF,FFFFFFFFFFF,F,F:FFFFFF:FF:FFFFFFFFFFFF:FFFFFFFFF,:F::F:FFF
@A00881:241:HJW2NDRXX:1:2127:26838:27273 1:N:0:CGAGAGAA+GATTGGAG
CGATGTCCTATGGGACGCACCAGTGAGGAATATTGGTCAATGGGCAGACGCCTGAACCAGCCAAGTCGCGTGAGGGAAGACGGTCCTATGGATTGTAAACCTCTTTTGTCAGGGAGCAAGCGCCTCCACGTGTGGGGGCAGGGAGAGTACCTGAAGAAAAAGCATCGGCTCACTCCGTGCCAGCCGCCGCGGTAATACGGAGGATGCGAGCGGTCTCCGGATTTATTGGGTTTAAAGGGTGCGTGGGCGG
+
FF:FFFFFFFFFFF:FFFFFFFFFFFFFFFF:FFFFFFF:FFFFFFFFFFFF:FFFFFF:FFFFF:FFF:FF::FFFFFFFFFFFF:FFFFFFF:FFFFFFFFFFFFFFFFFFFFFFF:FFFFFFFFFFFFFF:FFFFFFFFFFFFFF:FFF::,FFFFFFFFFFFFFFF,FFFFFFFFFFFFF,FF:FFFFFFFFFFF::F:FFF:FFF:F,F:FFF:FF,F:,F::FFF,FF,F:F:FF:FF,FFF:F
@A00881:241:HJW2NDRXX:1:2127:28248:27367 1:N:0:CGAGAGAA+GATTGGAG
CGATGTCCTATGGGATGCAGCAGTGAGGAATATTGGTCAATGGGCGGAAGCCTGAACCAGCCAAGTCGCGTGAGGGATGAAGGCCCTACGGGTTGTAAACCTCTTTTGCCGGGGAACAAGTGCCGGGACGTGATCCCGGAGCTGAGTGTACCCGGAGAAAAAGCATCGGCTAACTCCGTGCCAGCAGCCGCGGTAATACGGAGGATGCGAGCGTTATCCGGATTTATTGGGTTTAAAGGGTGCGTAGGCG
+
FFFFFFFFFFFFFFFFFFFFFFFFFFFFF:FFFFFFFFFFFFFFFFFFFFFFFFFFFFFFFFFFFFFFFFFFFFFFFFFFFFFFFFFFFFFFFFFFFFFFFFFFFFFFFFFFFFFFFFFFFFFFFFFFFFFFFFFFFFFFFFFFFFFFF:FFFFFFF:FFFFFFFFFFFFFFFFFFFFFFFFFFFFFFFFFFFF:FFFFFFFFFFFFFFFFFFFF:FFFFFF:FFFFFFFFFFFFFFFFFFFFFF:FFFF
@A00881:241:HJW2NDRXX:1:2127:21983:27696 1:N:0:CGAGAGAA+GATTGGAG
CGATGTCCTATGGGGGGCAGCAGTGGGGAATATTGGGCAATGGAGGCAACTCTGACCCAGCAACGCCGCGTGAGCGATGAAGGTCTTCGGATTGTAAAGCTCTTTAAGTGGGGACGAAGAAAGCGACTGTACCCACAGAATAAGCCTCGGCTAACTACGTGCCAGCAGCCGCGGTAATACGTAGGAGGCAAGCGTTATCCGGAATGACTGGGCGTAAAGGGTGCGTAGGTTGTTTGACAAGTTGGTAGCG
+
:F:FFFF:F,FFFFFFFFFFFFFFFFFFFFF:FFFFFF:FFFFFFFFFFFFFFFFFFFF:FF,FFFFFFFFFFFFFFFFFFF:FFFFFFFFF:FFFF,FFFFFFFF:FFF:FFFFFFFFF,FFFFFFFFF:FFFFFFFF,FFF,FFFFFFFF,FFFFFFFFFFFFFFFFFFFFFFF,FFFFF:FFFFFFF:FFFFFFFFFFFFFFFFFFFFFFFFF:FF:FF::FFFFFF,::FF,FFFFFFFFFF:,::
@A00881:241:HJW2NDRXX:1:2127:25898:27806 1:N:0:CGAGAGAA+GATTGGAG
CGATGTCCTATGGGATGCAGCAGTAGGGAATTTTGCGCAATGGGCGAAAGCCTGACGCAGCAACACCGCGTGAATGTTAAGCCCTGCGGGGTGTAAAGTTCTGTCAATAGGGACGAACAAATGACTGTACCTATAAAGGAAGCACCGGCTAACTCCGTGCCAGCAGCCGCGGTAATACGGGGGGTGCACGCGTTGTCCGGCAGCATTGGGCGTACAGCGTTCGTCGGCGGTCAAGTCAGTCAGAAGTTAA
+
F:,,FF,FFFFF,FF:FF,:,F,FF::FFFFFFFF,:FFFFFF::,F:FFFF:FFFFF:,FFFF:FFFFF,FFFFF:F,FFFF,F,FFFF:FF:F:::FFF::FFF,,F:FF::,FFF,FFF,,FFFFFF:F,:,FFFF,FFFFFF,FFFF:FFFFFFFF:FFFFFFFF:F,F,:FFFFFFFFFFFF:::F:FFFFFF:F,:,FFF:FF,FFF:,:FF,FFF:FF,:FFFFFFF:F,FFF:,,F,:,FFF
@A00881:241:HJW2NDRXX:1:2127:30978:28244 1:N:0:CGAGAGAA+GATTGGAG
CGATGTCCTACGGGACGCAGCAGTGAGGAATATTGGACAATGGCCGGAAGGCTGATCCAGCCATGCCGCGTGAGGGAATGAGGTCCTATGGATTGTAAACCTCTTTTCACGCAGGGCAATAAGGTCCACGAGGTGGGCCGACGAGAGTATGCGTGGAATAAGCATCGGCTAACTCCGTGCCAGCAGCCGCGGTAATACGGAGGATGCGAGCGTTGTCCGGATTTATTGGGTTTAAAGGGTGCGTAGGCGG
+
FFFFFFFFFFFFFFFFFF:FFFFFFFFFFFFFFFFFFFFFFFFFFFFFFF:FFFFFFFFFFFFFFFFFFFFFFFFFF,FFFFFFFFFFFFFFFF:FFF:FFFFFFFFFFFFFFFF:FFFFFFFFFFF,FFFFFFFFFFFFFFFFFFFFFFFFF:FF,,F:FFFFFFFFFFFFFFFFFFFF:FFFFFFFFFFF:F:FFFFFFF:FFF:FFFF:F,::,,F:FFF,:FF,FF:FFF,:FFF:FFFFF:FFFF
@A00881:241:HJW2NDRXX:1:2127:21169:28291 1:N:0:CGAGAGAA+GATTGGAG
CGATGTCCTACGGGGTGCAGCAGTGGGGAATATTGCACAATGGGGGAAACCCTGATGCAGCGACGCCGCGTGGGTGAAGAAGTATTTCGGTATGTAAAGCCCTATCAGCAGGGAAGAGGATGACGGTACCTGCAGAAGAAGCCCCGGCTAACTACGTGCCAGCCGCCGCGGTAATACGTAGGGGGCGTGCGTTATCCGGATTTACTGGGTGTAAAGGGAGCGTAGACGGCCTGTCAAGTCTGGAGTGAAA
+
FF,FFFFFFFFFFFFFFFFFFFF,FFFFF,FFFFFFFFFFFFFFFFF,FFFFFF,FFFFFFFFFFFFF:FFFFF::F:F:FFFF,FFFFFFFFFFFFFFFFFF:FF,FFFFFFFFFFFFFFFFFFFFFFFFFF,:FFF,FFFFFFFFFF,FFFFFFFFFFFFF,FFF:FFFFF,FFFFFFFF:F:FF,FFF,FFFFFFFFFF:,:,FFF:FF,FFFFFFFFFF:FFFFFFFFFFF,F,F,:FF:FFFFFF
@A00881:241:HJW2NDRXX:1:2127:30192:28322 1:N:0:CGAGAGAA+GATTGGAG
CGATGTCCTATGGGAGGCAGCAGTGGGGAATATTGGTCAATGGACGCAAGTCTGAACCAGCCATGCCGCGTGCAGGATGACGGCTCTATGAGTTGTAAACTGCTTTTGTACGAGGGTAAACCCGGATACGTGTATCCGGCTGAAAGTATCGTACGAATAAGGATCGGCTAACTCCGTGCCAGCAGCCGCGGTAATACGGAGGATTCAAGCGTTATCCGGATTTATTGGGTTTAAAGGGTGCGTAGGCGGT
+
FFFFFFFFF:FF:FFFFFFFFFFFFFFFFFFFFFFFFFF,FFFFFFFFF,FFFFFFFFFFFFFFFF:FFFFFFFFF:FFFFFFFFFFFFFFFFFFFFFFFFFFFFFFFFFF:F:FFF:F,FFFF:FFFF::FF:FFFFFFFFFFFFF,FFFF:FFFFFFF:FFFFFFFF::FF:FFFFFFFFF:FFF:F:FFFFFFF:FF:FF:FFF::FFF,FFFFFFFFFFF:FFFFFFFFFFFF,FFFFF,F:F:FF
@A00881:241:HJW2NDRXX:1:2127:12789:28557 1:N:0:CGAGAGAA+GATTGGAG
CGATGTCCTACGGGATGCAGCAGTGAGGGATATTGCACAATGGGGGGAACCCTGATGCAGCAACGCCGCGTGAAGGAAGAAGTATTTCGGTATGTAAACTGCTATCGACAGGGACGAAAGAAATGACGGTACCTGAGTAAGAAGCCCCGGCTAAATACGTGCCAGCAGCCGCGGTAATACGTATGGGGCAAGCGTTATCCGGATTTACTGGGTGTAAAGGGTGAGTAGGCGGTCAGATAAGTCATATGTG
+
FF,:FFFFFFFFFFFFFFFFFFFFFFFFFFFFFFFFFFFFFFFFFFFFFFFFF:FFFFFFF:,FFFFFFF:FFFFFFFFFFFFFFFFFFF:FF:FFFFFF,FFFFFFFFFFFF:FFFFFFF:FFFFFFFFFFF:FF:FFFFFFFFFFFFFFF:FFFFFFFFFFFFFFFFFFFFFFF,FFFF:,FFFF:FF:FFF,F,FFFFFFFFF::FFFFFF,FFF::F:FFFFFFFFFF:F::F::FFF:FFFFFF:
@A00881:241:HJW2NDRXX:1:2127:20817:28651 1:N:0:CGAGAGAA+GATTGGAG
CGATGTCCTATGGGATGCAGCAGTGGGGAATATTGGGCAATGGGCGAAAGCCTGACCCAGCGACGCCGCGTGAAGGAAGAAGGTTTTCGGATTGTAAACTTCAGTAAGCAGGGACGAAGGAAGTGACGGTACCTGCAGAGTAAGCCACGGCTAACTACGTGCCAGCAGCCGCGGTAATACGTAGGTGGCGAGCGTTATCCGGAATTACTGGGTGTAAAGGGTGTGTAGGCGGGGCGATAAGTCTGATGTG
+
FFFFFFFFFFFFFFFFFFFFFFFFFFFFFFFFFFFFFFFFFFFFFFFFFFFFFFFFFFFFFFFFFFFFFFFFFFFFFFFFFFFFFFFFFF:FFFFFFFFFFFFFFFFFF:F:FFFFF:FFF,FFFFFFFFFFFFFFFFFFFFFFFFFFF:FFFFFFFFFF:FFFFFFF:F:FFFFF:FFF:FF:FFFFFFFFFFFFFFF::F:,FF,FFFFFFFF:FFFFFFFFFFFFFF:FFFFFFFFFFF:F::FFFF
@A00881:241:HJW2NDRXX:1:2127:20500:28761 1:N:0:CGAGAGAA+GATTGGAG
CGATGTCCTACGGGGTGCAGCAGTGGGGAATATTGGGCAATGGGCGCAAGCCTGACCCAGCAACGCCGCGTGAAGGAAGAAGGCTTTCGGGTTGTAAACTTCTTTTATGAGGGACGAAGGACGTGACGGTACCTCATGAATAAGCCACGGCTAACTACGTGCCAGCAGCCGCGGTAATACGTAGGTGGCGAGCGTTGTCCGGATTTACTGGGTGTAAAGGGCGCGTAGGCGGGTAGGCAAGTCAGATGTG
+
:FFFFFFFFFFFFFFFFFFFFFFFFFFF::FFFFFFFFFFF::FFFFFFFFFFFFFFFFFFFFFFFFFFFFFFFFFF,FF,FFFFFFFFFFFFFFFFFFFFFFFFFFFFF,FFFFFFFFFFFFFFFFFFFFF:FFFFFFFFFFF:FFFFFFFFFFFFFFFFFF:FFFFFF:FFFFFFFFFF,FFFFFFFFFFFFFF,FFFFF:FFFFFFFFFFFFFFFFFFFFFFFF:FFFF:FFFF:FFFFFF:FFFFF
@A00881:241:HJW2NDRXX:1:2127:18810:28808 1:N:0:CGAGAGAA+GATTGGAG
CGATGTCCTACGGGGGGCAGCAGTGGGGAATATTGCACAATGGGGGGAACCCTGATGCAGCGACGCCGCGTGGGTGAAGAAGTATTTCGGTATGTAAAGCTCTATCAGCAGGGAAGAAAGAAGACGGTACCTGACTAAGAAGCCCCGGCTAACTACGTGCCAGCAGCCGCGGTAATACGTAGGGGGCAAGCGTTATCCGGATTTACTGGGTGTAAAGGGAGCGTAGACGGCAGGGCACGTCTGAAGTGAA
+
,F,,FFF,FFF,FFFFFFFFF:,FF:FF,FFFFFFFFFFFFF:FFFFFFFFFFFFFFFFFFFFFFF:FFFFFFFFFF:FFFFFFFFFFFF,FFFFFFFFFFFFFFFFFFFFFF,FF:FFF:F:FFF:FFFFFFFFFF:F:FFFFFFFFFFFFFFF:FF:FFFFFFFFFFFFFF:FFFFFFF:FFFFFFFFFFFF,FFFFFF,FF:FF:FFF,FFFFFFFF:FFFFFFFFF:FFF,:F,F:FF:FFFF:FF
@A00881:241:HJW2NDRXX:1:2127:11641:28917 1:N:0:CGAGAGAA+GATTGGAG
CGATGTCCTACGGGGCGCACCAGTGGGGAATATTGCACAATGGGGGAAACCCTGATGCAGCGACGCCGCGTGAGTGAAGAAGTATTTCGGTATGTAAAGCTCTATCAGCAGGGAAGATAATGACGGTACCTGAATAAGAAGCCCCGGCTAACTACGTGCCAGCAGCCGCGGTAATACGTAGGGAGCAAGCGTTATCCGGAATTATTGGGTGTAAAGGGTGCGTAGACGGGAATTTAAGTTAGTTGTGAAA
+
FFFFFFFFFFFFFFFFFFFFFFFFFFFFFFFFFFFFFFFFFFFFFFFFFFFFFFFFFFFFFFFFFFFFFFFFFFFFFFFFFFFFFFFFFF,:FFFFFFFFFFFFFFFFFFFFFFFFFFF:FFFFFFFFFFFFFFFFFFFFFFFFFFFFFFFFFFFFFFFFFFFFFFFFFFFFFFFFFFFFFFFFFFFFFFFF:,FFFFFF,FFFFFFFFFFFFF,FFFFFFFFFFFFFFF,F:FFFFFFF:FFFFFFFFF
@A00881:241:HJW2NDRXX:1:2127:31322:29058 1:N:0:CGAGAGAA+GATTGGAG
CGATGTCCTACGGGACGCAGCAGTGGGGAATATTGGGCAATGGGCGCAAGCCTGACCCAGCGATGCCGCGTGAGGGAAGAAGGTTTTCGGATTGTAAACCTCTGTCTTTAGGGACGATAATGACGGTACCTAAGGAGGAAGCTCCGGCTAACTACGTGCCAGCAGCCGCGGTAATACGTAGGGAGCGAGCGTTGTCCGGAATTACTGGGTGTAAAGGGAGTGCAGGCGGGACTGCAAGTCAGATGTGAAA
+
FFFFFFFFFFFFFFFFFFFFFFFFFFFFFFFFFFFFFFFFFFFFFFFFFFFFFFFFFFFFFFFFFFFFFFFFFFFFFFFFFFFFFFFFFFFFFFFFFFFFFFFFFFFFFFFFFFFFFFFFFFFFFFFFFFFFFFFFFFF:FFFFFFFFFFFFFFFFFFFFFFFFFFFFFFFFFFFFFFFFFFFFFFFFFFFFFFFFFFFFFFFFFF,FFFFFFFFFFFFFFFFFFFFFFFFFF:F:FFFFFFFFFFFFFF
@A00881:241:HJW2NDRXX:1:2127:20609:29074 1:N:0:CGAGAGAA+GATTGGAG
CGATGTCCTACGGGACGCAGCAGTGAGGAATATTGGTCAATGGCCGCAGGGCTGAACCAGCCAAGTCGCGTGAGGGATGACGGTCCTATGGATTGTAAACCTCTTTTGTCAGGGAGCAAAGGGCGCCACGTGTGGCGTTTTGCGAGTACCTGAAGAAAAAGCATCGGCTAACTCCGTGCCAGCAGCCGCGGTAATACGGAGGATGCGAGCGTTCTCCGGATTTATTGGGTTTAAAGGGTGCGCAGGCGGA
+
FFFFFFFFFFFFFFFFFFFFFFFFFFFFFFFFFFFFFFFFFFFFFFFFFFFFFFFFFFFFFFFFFFFFFFFFFFFFFFFFFFFFFFFF:FFFFFFFFFFFFFFF,FFFFFFFFFFFF:F:FFFFFFFFFFFFFFFFFFFFFFFFFFFFFFFFFFFFFFFFFFFFFFFFFFFFFFFFFFFFFFFFFFFFFFFFFFFFFFFFFFFFFFFFFFFFF,FFFFFFFFFFFFFFFFFF:F:FFFFFF:F:FFFFF:
@A00881:241:HJW2NDRXX:1:2127:28528:29074 1:N:0:CGAGAGAA+GATTGGAG
CGATGTCCTATGGGGTGCAGCAGTGGGGAATATTGCACAATGGGGGGAACCCTGATGCAGCGACGCCGCGTGGGTGAAGAAGTATTTCGGTATGTAAAGCCCTATCAGCAGGGAAGAAGATGACGGTACCTGAGTAAGAAGCCCCGGCTAACTACGTGCCAGCAGCCGCGGTAATACGTAGGGGGCGAGCGTTATCCGGATTTACTGGGTGTAAAGGGAGCGCAGACGGCTTAGCAAGTCTGGAGTGAAA
+
:FFFFFFFFFFFFFFFFFFFFFFFFFFF,:FFFFFFFFF:FFFFFFFFFFFFFFFFFFF:FFFFFFFFFFFFFFFFFFFFFFFFFFFFFFFFFFFFFFFFFFFFFFFFFFFFFFFFFFFFF:FFFFFFFFFFF:FFFFFFFFFFFFFFFF:FFFFFFFF:FFFFFFFFFFF:,:FFF:FFFFFFFFFFFFF:FFFFF:FFFFF:FFF,FFFF:,FFFFFFFFF:F:FFFF,F::F,FFF,::F:FFFFF,
@A00881:241:HJW2NDRXX:1:2127:23610:29512 1:N:0:CGAGAGAA+GATTGGAG
CGATGTCCTATGGGAGGCAGCAGTGGGGAATATTGCACAATGGGGGGAACCCTGATGCAGCGACGCCGCGTGGGTGAAGAAGTATTTCGGTATGTAAAGCCCTATCAGCAGGGAAGAAGATGACGGTACCTGAGTAAGAAGCCCCGGCTAACTACGTGCCAGCAGCCGCGGTAATACGTAGGGGGCGAGCGTTATCCGGATTTACTGGGTGTAAAGGGAGCGCAGACGGCGAGGCAAGTCTGGAGTGAAA
+
FF:FFFFFFF,FFF::FFFFFFFFFFFFFFFFFFFF:FFFFFFFFFFFFFFFFFFF:FFFFFFFFFFFFFF:FFFFFFFFFFFFFFFFFFF:FFFFFFFFFFFFFFFFFFFFFFFFFF,,F::F,FFFFFFFFFFFFF:FFF,FFF,FFFFFFFF,FF,FFFFFFFFFF,FFFFFFFFFFFFFFFFFFFFFFF:FFFFFFFF,FFF:,FFF,::FFFFFF::F,::FFFFFFFFFFFF:FF,FF:FFFF:
@A00881:241:HJW2NDRXX:1:2127:20356:29575 1:N:0:CGAGAGAA+GATTGGAG
CGATGTCCTATGGGATGCAGCAGTGAGGAATATTGGACAATGGCCGGAAGGCTGATCCAGCCATGCCGCGTGAGGGAATGAGGTCCTATGGATTGTAAACCTCTTTTCACGCAGGGCAATAAGGTCCACGAGGTGGACCGACGAGAGTATGCGTGGAATAAGCATCGGCTAACTCCGTGCCAGCAGCCGCGGTAATACGGAGGATGCGAGCGGTGTCCGGAGTTATTGGGTTTCAAGGGTGCGTAGGCGG
+
FFFFFFFF,FFF:FFFFFFFFFFFFFFFFFFFF:FF::F,FFFFFFF:FFFF:FFFFFFFFFFFFFFFFF:FFFFFFFFFFFFF,FF,FF:FFFFFFFFFFFFFFFF:FF:F:FF:FFFFFFFFFFFFFFFFFFF,:,F,FFFFFF,FFFFFFFFFFFFFFFFFFF:FFFFFFFFFFFFFFFFFFF,FFFFF:F,FFFFFF:FF,FFFFFF:FFF:FF:FFFFFFF,,FF:FF,,,,:FF:FFFFF:FFF
@A00881:241:HJW2NDRXX:1:2127:26648:30044 1:N:0:CGAGAGAA+GATTGGAG
CGATGTCCTACGGGATGCAGCAGTGGGGAATATTGGTCAATGGGGGAAACCCTGAACCAGCAACGCCGCGTGAAGGAAGAAGGCTTTCGGGTTGTAAACTTCTTTTATCAAGGACGATAGTGACGGTACTTGATGAATAAGCTCCGGCTAACTACGTGCCAGCAGCCGCGGTAATACGTAGGGAGCGAGCGTTATCCGGATTTACTGGGTGTAAAGGGCGCGTAGGCGGGCTGACACGTCAGATGTGACA
+
:FFFFFFFFFFFFFFFFFFFFFFFFFFFFFFFFFFFFFFFFFFFFFFFFFFFFFFFFFFFFFFFFFFFFF:FFFFFFFFF:FFFFFFFFFFFFFF:FFFFFFFFFFFFFFFFFFFFFFFFF:,FFFFFFFFFFFF:FFF:FFFFFFFFFFFFFFFFFFFFF:FFFFFFF:FFFF::FFFF,FFFFFFFFFF:F,FFFFFFFFFFFFFFFFF::FFFFFFFF:FF::FFFFFFFFF,,FFFFFF,FFF,,F
@A00881:241:HJW2NDRXX:1:2127:20211:30138 1:N:0:CGAGAGAA+GATTGGAG
CGATGTCCTATGGGATGCAGCAGTGGGGACTCTTGCACAATGGGGGGAACCCTGATGCAGCGACGCCGCGTGGGTGACGAAGTATTTCGGTATGTAAAGCCCTATCAGCAGGGAAGAAGATGACGGTACCTGAGTAAGAAGCCCCGGCTAACTACGTGCCAGCCGCCGCGGTACTACGTAGGGGGCGAGCGTTATCCGGATTTACTGGGTGTAAAGGGAGCGTAGACGGCGAGGCAAGTCTGGAGTGAAA
+
FFFFF:FF:FFFFFFFFFFFFFF:FFFFF,F,FFFFFFFFFFFFFFFF:FFFFFFFFFFF:FFFFFFFFFFFFFFF:,F:FFFFFFFFFFFFFFFF,F,:F:F,FFFFFFFFFFFFF,FFF:FFFFFF:FFFFFF:FF:FFFFFFFF:F,FFFFFFFFFFFFF:FF,FFFF:F,F,FF,:FFFFF:FFFFF,FFFF:FFF,F::FFFFFFF:FFF:FFF:FF:F,FFFFFF::FFFF:F:FFF:F:F:::
@A00881:241:HJW2NDRXX:1:2127:21034:30154 1:N:0:CGAGAGAA+GATTGGAG
CGATGTCCTATGGGGGGCAGCAGTGGGGAATATTGGGCAATGGAGGCAACTCTGACCCAGCAACGCCGCGTGAGCGATGAAGGTCTTCGGATTGTAAAGCTCTTTAAGTGGGGACGAAGAAAGTGACTGTACCCACAGAATAAGCCTCGGCTAACTACGTGCCAGCAGCCGCGGTAATACGTAGGAGGCAAGCGTTATCCGGAATTACTGGGCGTAAAGGGTGCGTAGGAGGCTTAGCAAGTAAGAAGAG
+
FFFFFFFFF:FFFFFFFFFFFFFFFFFFF:FFFFFFFF,FFFFFFFFF:FFFFFFFFFFFFFFFFFFFFFFFFFFFFFFFFFFFFFFFF:FFFFFFFFFFFFFFFFFF:FFFFFFFFFFFFFFFFF:FF:FFFFFFFFF,FFFFFFFFFFFF,:FFFFFFFFFFFFFFFF,FFFFFFFFF:FFFFFF::F::FFFFFFF:F:FFF,F:FFFF,,FFFFFFFF:FFFFFF,FFF:FFFF:::FFF:,,F,,
@A00881:241:HJW2NDRXX:1:2127:26431:30420 1:N:0:CGAGAGAA+GATTGGAG
CGATGTCCTACGGGATGCAGCAGTGAGGAATATTGGTCAATGGGCGGGAGCCTGAACCAGCCAAGTCGCGTGAGGGATGACGGCCCTATGGGTTGTAAACCTCTTTTGCCGGGGAGCAAAGTGCCGCACGTGTGCGGTTTGGAGAGTACCCGGAGAAAAAGCATCGGCCAACTCCGTGCCAGCAGCCGCGGTAATACGGAGGATGCGAGCGTTATCCGGATTTATTGGGTTTAAAGGGTGCGTAGGCCGC
+
FF,FFFFFF:FFFFFFFFFFFF:FFFFFFFFFFFFFFFFFFFFFFFFFF:FFFFFFFFFFFFFFFFFFFFFFFF:FFFFFFFFFFFFFFFFFFFFFF:,FFFFFFFF:FFFFFFFFFFFFFFFFFFFFF::F::FF:,FFFFFFFFFFFFFFFFFFF,FFFFFFFFFFFFFFFFFFF:FF:FFFFFFFFFFFFFFFFFFFFFFFFFF:FFFFF,FF:F:FFFFFF:,FFF,F:,,FFFFFF:FF:FF:FF
@A00881:241:HJW2NDRXX:1:2127:31051:30467 1:N:0:CGAGAGAA+GATTGGAG
CGATGTCCTATGGGGTGCAGCAGTGGGGGATATTGGACAATGGGGGGAACCCTGATCCAGCGACGCCGCGTGAGTGAAGAAGTATCTCGGTATGTAAAGCTCTGTCAGCAGGGAAGAAAGAAATGACGGTACCTGACCAAGAAGCCCCGGCTAACTACGTGCCAGCAGCCGCGGTAATACGTAGGGGGCAAGCGTTATCCGGATTTACTGGGTGTAAAGGGAGCGTAGACGGAAAGGCAAGTCTGAAGTG
+
:FFFFFFF:FFFFFFFFFFFFFFFFFFFFFFFFFFFFFFFFFFFFFFFFFFFFFFFFFFFFFFFFFFFFFFFFFFFFFFF:FFFFFFFFFFFFFFFFFFFFFFFFFF:FFFFFFFFFFFFFFFF:FF,FFFFFFFFFFFFF:FFFFFFFFFFF:F::FFFFFFFFF:FFF:FFFFFFFFFFF:,FFF:FF:FFFFFFFF,:FFFF:,:FFFFFF:FFFF:,:FFFFFF:FFFFFF:FF:,,FFF:,:FFF
@A00881:241:HJW2NDRXX:1:2127:31024:30483 1:N:0:CGAGAGAA+GATTGGAG
CGATGTCCTATGGGGTGCAGCAGTGGGGGATATTGGACAATGGGGGGAACCCTGATCCAGCGACGCCGCGTGAGTGAAGAAGTATCTCGGTATGTAAAGCTCTGTCAGCAGGGAAGAAAGAAATGACGGTACCTGACCAAGAAGCCCCGGCTAACTACGTGCCAGCAGCCGCGGTAATACGTAGGGGGCAAGCGTTATCCGGATTTACTGGGTGTAAAGGGAGCGTAGACGGACAGGCAAGTCTGAAGTG
+
FFFFFFFFFF:FFFFFFFFFFFFFFFFFFFFFFFFFFFFFFFFFFFFF:FFFFFFFFFFFFFFFFFFFFFFFFFFFFFFFFFFFFFFFFFF:FFFF:FFFFFFFFFFFFFFFFFFFFFFFFF:FFFFFFFF:FF::FFF:FFFFFFFFFFFFFF:FFFFFFFFFFFFFFFFFFFFFFFFFFF:FFFFFFF,FFFFFFFFF:F:FFFFF::FFFFF::FFF:FFFFF:FFFFF,,FFFFF,FFFFF:,FFF
@A00881:241:HJW2NDRXX:1:2127:30608:30545 1:N:0:CGAGAGAA+GATTGGAG
CGATGTCCTACGGGGTGCAGCAGTGGGGAATATTGGTCAATGGGGGAAACCCTGAACCAGCAACGCCGCGTGAAGGAAGAAGGCTTTCGGGTTGTAAACTTCTTTTATCAAGGACGATAGTGACGGTACTTGATGAATAAGCTCCGGCTAACTACGTGCCAGCAGCCGCGGTAATACGTAGGTAGCGAGCGGTATCCGGATTTACTGGGTGTAAAGGGCGCGTAGGCGGGCAGACAAGTCAGATGTGAAA
+
:F:FFFFFFFF,FFFFFF,FFFF,FFFFF:FFFFFFFFFFFFFFFFFFFFFFFFFFFFFFFFFFFFFF:FFFFFFFFF:F,F:FFFFFFFFFFFF,F,FFFFFFFFFFFFFFF,FF,FFFFFFF:FF,FFFFFFFFFF:FFFFFFFF:FF::FFFFFFFFFF:FFFFFFFFFFFFFFFFFFF,F:FFFFF,,FFFFFFFFFFFFFFF:FFFF:,FF:FF:FFF,FF:FFFF,FFF:FFFFFFFF:FF:F:
@A00881:241:HJW2NDRXX:1:2127:25310:30577 1:N:0:CGAGAGAA+GATTGGAG
CGATGTCCTACGGGATGCAGCAGTGAGGAATATTGGTCAATGGGCGGGAGCCTGAACCAGCCAAGTCGCGTGAGGGAAGACGGCCTTATGGGTTGTAAACCTCTTTCAGATGAGAGTAAAGGGTGTTACGTGTAACACATTGCAAGTATCATCAGAAGAAGCATCGGCTACTTCCGTGCCAGCAGCCGCGGTACTACGGACGATGCGAGCGTTATCCGGATTTATTGGGTTTAAAGGGTGCGTAGGCGGA
+
,FFFFFFFF:FFFFFFFFFFFF:FFFFFFFFFFFF:FFFFFFFFFFFFFFFFFFFFFFFFFFFFFFFFFFFFF:FFFFFFFFFFFFFFF:FFFFFFFFFFFFFFFFFFFF,FFFFFFF,F:FFFFFFFFFFFFFFFF:,FFFFFFFFFFFFFFFFFFF:F:FFFFFFFFF,FFF:,:FFFFFFFFFFFF:FFF,FFFFFF,FFFFF:FFFF,F,F:FFFF,:FF:FFFFFF:F:FFFF:FFFF:FF:,F,
@A00881:241:HJW2NDRXX:1:2127:19922:30765 1:N:0:CGAGAGAA+GATTGGAG
CGATGTCCTATGGGATGCAGCAGTGGGGAATATTGCGCAATGGGCGAAAGCCTGACGCAGCGACGCCGCGTGAGGGATGAAGGTTTTCGGATCGTAAACCTCTGTCAGAAGGGAAGAATAGGGAACGAGCTAATCATCGTTTCTGTGACGGTACCTTCAAAGGAAGCACCGGCTAACTCCGTGCCAGCAGCCGCGGTAATACGGAGGGTGCAAGCGTTAATCGGAATCACTGGGCGTAAAGCGCGTGTAG
+
FFFFFFFFFFFFFFFFFFFFFFF:FFFFFFFFFFFFFFFFFFFFFFFFFFFFFFFFFFFFF:FFFFFFFFFFFFFFFFFFFFFFFFFFFFFFFFFFFFFFFFFFFFFFFFFFFF,FFFFF:FFF,FFFFFFFFFFFFFF:FFFFFFFFFFFF:FFFFFFF:FFFFFFFFFFFFF,FFFFFFFFFFFFFFFFFFFFFFF,FFFF:FFF:F:FFFFFFFFF,FF:FF:FF:FF::FF:FF,:FFFF:FFFFF
@A00881:241:HJW2NDRXX:1:2127:16206:30812 1:N:0:CGAGAGAA+GATTGGAG
CGATGTCCTACGGGGGGCAGCAGTGAGGAATATTGGACAATGGATGGAAATCTGATCCAGCCATGCCGCGTGCAGGAAGGCGGTCCTATGGATTGTAAACTGCTTTTGTACGGGAGCAATAATTTCTACGGGGTAGGGAGATGAGAGTACCGTACGAATCAGCATCGGCTAACTCCGTGCCAGCAGCCGCGGTAATACGGAGGATGCGAGCGTTCTCCGGATTTATTGGGTTTAAAGGGTGCGTAGGCTG
+
FF:FFFFFFFFFFFFFFFFFFFFFFFFFFFFF:FFFFFFFF:FFFFFFFFFFFFFFFFFFFFF:FFFFFFFFFFFFFFFFFFFFFFFFFFFFFFFFFFFFFFFFFFFFFFFFFFFFFFFFFFFFFFFFF:FFF:FFFFFFFF:FFFFFFFFFF:FFF:FFFFF:FFF:FFFFFFFFFFFFFFFFFF:FFFFFF,FFFFFFFFF:FFFFFFFFFF:FFFFFF,FF,FFFFFFFFFF,FF:FF::FF:FFF:
@A00881:241:HJW2NDRXX:1:2127:24062:31391 1:N:0:CGAGAGAA+GATTGGAG
CGATGTCCTATGGGAGGCAGCAGTGAGGAATATTGGTCAATGGGCGGAAGCCTGAACCAGCCAAGTCGCGTGAGGGATGAAGGCCCTACGGGTTGTAAACCTCTTTTGCCGGGGAACAAGTGCCGGGACGTGATCCCGGAGCTGAGTGTACCCGGAGAAAAAGCATCGGCTAACTCCGTGCCAGCAGCCGCGGTAATACGGAGGATGCGAGCGTTATCCGGATTTATTGGGTTTAAAGGGTGCGTTGGCG
+
:FFFFFFFFFFFFFFFFFFFFFFFFFFFFFFFFFFFFFFFFFFFFFFFFFFFFFFFFFFFFFFFFFFFFFFFFFFFFFFFFFFFFFFFFFFFFFFFFFFFFFFFFFFFFFFFFF,:FFFFFFFFFFFFFFFFFFFFFFFFFFFFFFFFFFFFFF::FF,:FF:FFFFFFFFFFFFFFFFFFF:FFFFFFFFFFF,FFFFFFFFFFFFF:,FFF,F,F:FF:,,F:F:FFFF,FF,FFFF:FFFFF,:FFF
@A00881:241:HJW2NDRXX:1:2127:30273:31438 1:N:0:CGAGAGAA+GATTGGAG
CGATGTCCTACGGGATGCAGCAGTGGGGAATATTGCACAATGGAGGGAACTCTGATGCAGCGATGCCGCGTGAGGGAAGAAGGTTTTCGGATTGTAAACCTCTGTCTTCAGGGACGATAATGACGGTACCTGAGGAGGAAGCTCCGGCTAACTACGTGCCAGCAGCCGCGGTAATACGTAGGGAGCGAGCGTTGTCCGGAATTACTGGGTGTAAAGGGAGTGTAGGCGGGACTGTAAGTCAGATGTGAAA
+
FF:FFFFFFFFFFFFFFFFFFFFFFFFFFFFFFFFFFFFFFFFFFFFFFFFFFFFFFFFFFFF:FFFFFFFFFFFFFFF:FFFFFFFFFFFFFFFFF:FFFFFFFFFFFFFFFFFFFFFFFFF:FFFF,FFFFFFFFFF:FFFFFFFFFFFFFFFFFFFFFFFFFFFFFFFFFFFFFFFFFFFFFFFFF:::FFFFFFFF,FFFFFFFFFFF,:FFFF,FFFFFFF:FFFF:FFFFFF:FFFF,FFF:,F
@A00881:241:HJW2NDRXX:1:2127:25211:31751 1:N:0:CGAGAGAA+GATTGGAG
CGATGTCCTATGGGGTGCAGCAGTGAGGAATATTGGTCAATGGGCGGGAGCCTGAACCAGCCAAGCCGCGTGGAGGAGGAAGGTACAGAGTATCGTAAACTCCTTTTGTCAGGGGATAAAAGGCGGGATGCGTCCCGTCCCGAAGGTACCTGAAGAAAAAGCATCGGCTAACTCCGTGCCAGCAGCCGCGGTACTACGGAGGATGCGAGCGGTCTCCGGATTTAGTGGGTTTAAAGGGTGCGTAGGCCGC
+
,F:FFFFFFF,FFFFFFFFFFFFFFFFFFFFF:FFFFF:FF:FFFF:FFFFFFFFFFFFFF:FFFFFFFF,FFF:F,FFFFFFFFFFFFFF:F:FFFFF:FFFFFF:FFFFFFF:,:FFFFFFFFF:FFFFFFF:F:FF:FF:F:FF,:FFFFF::::FFFFFF::FFFFF:FFF:FFFFFFFFFF:F:F:F,:FFFFFF:FFF,FF::FF,FFF:FFFF,FF:,F:FF:F::F:FF::F:FF,F::F:F
@A00881:241:HJW2NDRXX:1:2127:13883:31798 1:N:0:CGAGAGAA+GATTGGAG
CGATGTCCTATGGGGTGCAGCAGTGGGGAATATTGCACAATGGGGGAAACCCTGATGCAGCGACGCCGCGTGGGTGAAGAAGTATTTCGGTATGTAAAGCTCTATCAGCAGGGAAGAAAAAAATGACGGTACCTGACTAAGAAGCCCCGGCTAACTACGTGCCAGCAGCCGCGGTAATACGTAGGGGGCAAGCGTTATCCGGATTTACTGGGTGTAAAGGGAGCGTAGGTGGCAAGGCAAGTCAGATGTG
+
:FFFFFFF,FFFFFFFFFFFF:FFFFFFFFFFFFFFFFFF,FFFFFFFFFFFFF,FFFFFF:FFFFFFFFFFFF:FFFF:FFFFFFFFFFFFFFFFFFFFFFF:FFFF::FFFF:F,F:F:F:FFFFFFFFFF:F::FFFF:FFFFFFFFFF::FFFFFFFFFFFFFFFFFFFFFFFFFF:FFF,FFFFF,FFFFFFFFFF::FFF,,FFF,FFFFF,FF:FFF,FFFF:::FF,FFFFFFFFFF,FFFF
@A00881:241:HJW2NDRXX:1:2127:30825:31861 1:N:0:CGAGAGAA+GATTGGAG
CGATGTCCTATGGGATGCAGCAGTGGGGAATATTGGGCAATGGAGGCAACTCTGACCCAGCAACGCCGCGTGAACGATGAAGGTCTTCGGATTGTAAAGTTCTTTTCTTGGGGAAGAAGAAAGTGACGGTACCCAAGGAATAAGCCTCGGCTAACTACGTGCCAGCAGCCGCGGTAATACGTAGGAGGCAAGCGTTATCCGGAATGACTGGGCGTAAAGGGTGCGTAGGTGGTTTGGCAAGTTAGTAGCG
+
FFFFFFFFFFFFFFFFFFFFFFFFFFFFFFFFFFFFFFF:FFFFFFFFFFFFFFFFFFFFFFFFFFFFFFFFFFFFFFFFFFFFFFFFFFF:FFFFFFFFFFFFFFFFFFFFFF,FFFFFFFFFFFFFFFFFFFFFFFFFFFFFFFFFFFFFFFFF:F,FFFFF:FFFFFFFFFFFFFFFFFFFFFFFFF:FFFFFFFFFFF::FFFFF:FFFFFFFFFFFFFFFFFFF:FFFFFFFFFFFF:FFFFFFF
@A00881:241:HJW2NDRXX:1:2127:21522:32033 1:N:0:CGAGAGAA+GATTGGAG
CGATGTCCTATGGGATGCAGCAGTGGGGGATATTGCACAATGGGGGAAACCCTGATGCAGCGATGCCGCGTGAGGGAAGAAGGTTTTCGGATTGTAAACCTCTGTGGAGGGGGACGATAATGACGGTACCCCTTTAGGAAGCCACGGCTAACTACGTGCCAGCAGCCGCGGTAATACGTAGGTGGCGAGCGTTGTCCGGAATTACTGGGTGTAAAGGGAGCGTAGGCGGGAACGCAAGTCAGAAGTGAAA
+
FFFFFFFFFFFFFFFFFFFFFFFFFFFFFFFFFFFFFFFFFFFFFFFFFFFFFFFFFFFFFFFFFFFFFFFFFFFFFFFFFFFFFFFFFF:FFFFFFFFFFFFFFFFFFFFFFFFFFFFFFFFFFFFFFFFF,FFFFFF:FFFFFFFFFFFFFFFFFFFF:FFFFFFFFFFFFFFFFFFFFFFFFFFFFFFF:FFFFFFF,FFFFFFFFFFFFFFFFFFFFFFFFFFFFFF,FFFFFFFFFFFFFFFFFF
@A00881:241:HJW2NDRXX:1:2127:31901:32252 1:N:0:CGAGAGAA+GATTGGAG
CGATGTCCTATGGGGTGCAGCAGTGGGGAATATTGGGCAATGGGCGCAAGCCTGACCCAGCAACGCCGCGTGAAGGAAGAAGGCTTTCGGGTTGTAAACTTCTTTTATGAGGGACGAAGGACGTGACGGTACCTCATGAATAAGCCACGGCTAACTACGTGCCAGCAGCCGCGGTAATACGTAGGTGGCGAGCGTTGTCCGGATTTACTGGGTGTAAAGGGCGCGTAGGCGGGTAGGCAAGTCAGATGTG
+
FFFFFFFFFFFFFFFFFFFFFFFFFFFFFFFFFFFFFFFFFFFFFFFFFFFFFFFFFFFFFFFFFFFFFFFFFFFFFFFFFFFFFFFFFFFFFFFFFFFFFFFFFFFFFFFFFFFF:FFFFFFFFFFFFFFFFFFFFFF:FFFFFFFFFFFFF:FFFFF:FFFFFFFF:FFFFFFFFFFFFFFFF:FFFF:FF:FFFFF:FF:FFF:F:FFFFFFFFFFFFF:FFF:FFFFFFFFFFF:F:FF:F:F:FF
@A00881:241:HJW2NDRXX:1:2127:31602:32362 1:N:0:CGAGAGAA+GATTGGAG
CGATGTCCTACGGGAGGCAGCAGTGAGGAATATTGGACAATGGCCGGAAGGCTGATCCAGCCATGCCGCGTGAGGGAATGAGGTCCTATGGATTGTAAACCTCTTTTCACGCAGGGCAATAAGGTCCACGAGGTGGGCCGACGAGAGTATGCGTGGAATAAGCATCGGCTAACTCCGTGCCAGCAGCCGCGGTAATACGGAGGATGCGAGCGTTGTCCGGATTTATTGGGTTTAAAGGGTGCGTAGGCGG
+
FFFFFFFFFFFFFFFFFFFFFFFFFFFFFFFFFFFFFFFFFFFFFFFFFFFFFFFFFFFFFFFFFFFFFFFFFFFFFFFFFFFFFFFFFFFFFFFFFFFFFFFFFFFFFFFFFFFFFFFFFFF:FFFFFFFFFFFFFFFFFFFFFFFFFFFFFFFFFFFFFFFFFFFFFFFFFFFFFFFF:FFFFFFFFFFFF:FFFFFFFFFFFF,FFFFF:FFFFFFFFFFFFFFFF,FFF::FFF,FFFFFFFFFF:
@A00881:241:HJW2NDRXX:1:2127:16975:32456 1:N:0:CGAGAGAA+GATTGGAG
CGATGTCCTATGGGATGCAGCAGTGAGGAATATTGGTCAATGGACGGGAGTCTGAACCAGCCAAGTAGCGTGAAGGATGACTGCCCTATGGGTTGTAAACTTCTTTTATGAGGGACGAAGGACGTGACGGTACCTCATGAATAAGCCACGGCTAACTACGTGCCAGCAGCCGCGGTAATACGTAGGTGGCGAGCGTTGTCCGGATTTACTGGGTGTAAAGGGCGCGTAGGCGGGTAGGCAAGTCAGATGT
+
FF:,FF:FF:FFFF:FFFFFFFFFFFFFFFF:FFFFFFFFFFFFFFFF:FFFFFFFFFFFFFFFFFFFFFFFFFFFFFFFFFFFFFFFFFFFFFFFFFFFFFFFFFFFFFFFFFF:F:FF,FFFFFFFFFF:FFFFFFF:FFFFFFFFF:FFF:FFFF:FFFFF:F:FFFFFF:FF,FF:FFFFFFFFFFFFFFFFF,FF:FFFFFFFFFFFF:FFFFFFF:FF:FFFFFF:F:F::FF,F:F:FFFFFF
@A00881:241:HJW2NDRXX:1:2127:20862:32675 1:N:0:CGAGAGAA+GATTGGAG
CGATGTCCTATGGGAGGCAGCAGTGGGGAATATTGGGCAATGGGCGCAAGCCTGACCCAGCAACGCCGCGTGAAGGAAGAAGGCTTTCGGGTTGTAAACTTCTTTTATGAGGGACGAAGGCTGTGACGGTACCTCATGAATAAGCTCCGGCTAACTACGTGCCAGCAGCCGCGGTAATACGTAGGGAGCGAGCGTTCTCCGGCTTTATTGGGTGAAAAGGGTGCGTAGACGGGAGAATAAGTTAGTTGTG
+
,F,FFFF:FFFFFFFFFFFFFFFFFFFFF:F:FFFFFFFFFFFFFFF:FFFFFFFFFFFFFFF:FFF::FFFFFFF:FFFFF:FFFFFF:F:FFFFFFFFFFFFFFFFFFFFF:FFFFFF,FFFFFFFFFF,FFFFFFFFFFFFFFFFFFF:FFFFFFFFF:F,,FF:FF:FFFF,FFFF::FFF:F:FFFFF:FF,::::F,:FFF:FFFF::,F::,:,FF,::FFFFFFFF:,:FF:F:FFFFF::F
@A00881:241:HJW2NDRXX:1:2127:10520:32894 1:N:0:CGAGAGAA+GATTGGAG
CGATGTCCTATGGGAGGCAGCAGTGAGGAATATTGGTCAATGGGCAGACGCCTGAACCAGCCAAGTCGCGTGAGGGAAGACGGTCCTATGGATTGTAAACCTCTTTTGTCAGGGAGCAAGCGCCTCCACGTGTGGGGGCAGGGAGAGTACCTGAAGAAAAAGCATCGGCTAACTCCGTGCCAGCAGCCGCGGTAATACGGAGGATGCGAGCGTTATCCGGATTTATTGGGTTTAAAGGGAGCGTAGACGG
+
FFFFFFFFFFFFFFFFFFFFFFFFFFFFFFFFFFFFFFFFFFFFFFFFFFFFFFFFFFFFFFFFFFFFFFFFFFFFFFFFFFFFFFFFFFFFFFFFFFFFFFFFFFFFFFFFFFFFFFFFFFFFFFF:FFFFFF,FFFFFFFFFFF:FFFFFF,FFFFFF:FFFFFFFFFFFFF:FFFFFF,:FFF:FFF:FFFFFFFFFFFFFF:FFFFFFFF:FFFFF:F:FF:FFFF:F:F::FF:FFFF:FFF:,,
@A00881:241:HJW2NDRXX:1:2127:23348:33035 1:N:0:CGAGAGAA+GATTGGAG
CGATGTCCTACGGGAGGCAGCAGTGGGGAATATTGCACAATGGGGGGAACCCTGATGCAGCGACGCCGCGTGGGTGAAGAAGTATTTCGGTATGTAAAGCCCTATCAGCAGGGAAGAAGATGACGGTACCTGAGTAAGAAGCCCCGGCTAACTACGTGCCAGCAGCCGCGGTAATACGTAGGGGGCGAGCGTTATCCGGATTTACTGGGTGTAAAGGGAGCGTAGACGGCGAGGCAAGTCTGGAGTGAAA
+
FFFFFFFFFFFFFFFFFFFFFFFFFFFFFFFFFFFFFFFFFFFFFFFFFFFFFFFFFFFFFFFFFFFFFFFFFFFFFFFFFFFFFFFFFF,FFFFFFFFFFFFFFFFFFFFFFFFFFFFFFFFFFFFFFFFFFFFFFFFFFFFF:FFFFFFFFFFFFFFFFFFFFFFFFFFFFFFFFFFFFFFFFFFFFFF,F:FFFF:FFFFFFFFFFFFFFFFFFFFFFFFF:FFFF:FFFFFFFFFFFFFFFFFF:F
@A00881:241:HJW2NDRXX:1:2127:30933:33051 1:N:0:CGAGAGAA+GATTGGAG
CGATGTCCTATGGGACGCAGCAGTGGGGAATATTGCACAATGGGGGAAACCCTGATGCAGCGACGCCGCGTGGGTGAAGAAGTATTTCGGTATGTAAAGCCCTATCAGCAGGGAAGAGAATGACGGTACCTGAGTAAGAAGCCCCGGCTAACTACGTGCCAGCAGCCGCGGTAATACGTAGGGGGCAAGCGTTATCCGGATTTACTGGGTGTAAAGGGAGCGTAGACGGCATGACAAGTCTGGAGTGAAA
+
FFFFFFFFFFFFFFFFFFFFFFFFFFFFFFFFFFFFFFFFFFFFFFFFFFFFFFFFFFFFFFFFFFFFFFFFFFFFFFFFFFFFFFFFFFFFFFFFFFFFFFFFFFFFF,FFFFFFFFFFFFFFFFF,FFF:FFFFFF:F:FFFFFFFFFFFFFFFFFFFFFFFFFFFFFFFFFFFFFFFFFFFFFFFFFFFFFFFFFFFFFF,FFFFFFFF:F:FFFFFF:FFFFFFFFFFFF:FFFFFFFFF:FF:FF
@A00881:241:HJW2NDRXX:1:2127:29586:33066 1:N:0:CGAGAGAA+GATTGGAG
CGATGTCCTATGGGGCGCAGCAGTGAGGAATATTGGACAATGGCCGGAAGGCTGATCCAGCCATGCCGCGTGAGGGAATGAGGTCCTATGGATTGTAAACCTCTTTTCACGCAGGGCAATAAGGTCCACGAGGTGGGCCGACGAGAGTATGCGTGGAATAAGCATCGGCTAACTCCGTGCCAGCAGCCGCGGTAATACGGAGGATGCGAGCGTGGTCCGGATTTATTGGGTTTAAAGGGTGCGTAGGCGG
+
,FFFFFFFFFFFFFFFFFFFFFFFFFFFFFFF,FFF:FFFFFF:FFFFFFFFFFFFFFFFFF:F:FFFFFFFFFF:FFFFFFF:FFFFFFFFFFFFF:FFFFFFFFFFFF:FFFFFFF,FFFF:FFFFFFFFFFFFFFFFFFFFFFFF:FF::F:FFFFFFFFF:FFFFFF:FFFFFFFFFFFF:FFFFFFFFFFFFF:FFFFF,FFFFFFF,,:F:::FF,F:F,,FFF:FFF:FFFF,F:FF,:::FF
@A00881:241:HJW2NDRXX:1:2127:31322:33066 1:N:0:CGAGAGAA+GATTGGAG
CGATGTCCTACGGGGTGCAGCAGTGGGGAATATTGCGCAATGGGGGAAACCCTGACGCAGCAACGCCGCGTGAAGGATGAAGGTTTTCGGATTGTAAACTTCTTTTGTTAAGGACGAAGAAAGTGACGGTACTTAACGAATAAGCTCCGGCTAACTATGTGCCAGCAGCCGCGGTAATACATAGGGAGCAAGCGTTGTCCGGATTTACTGGGTGTAAAGGGTGCGTAGGCGGCATTGCAAGTCAGATGTG
+
:FFFFFFFFFFFFFFFFFFFFFFFFFFFFFFFFFFFFF,FFF:FFFF:FFFFF:FFFFFFFFFFFFFFFFFFFFFFFFFFFFFFFFFFFFFFFFFFFFFFFFFFFFFFFFFFFFFFF:FF:FFFFFFFFFFFFFFFFFFFFFFFFFFFFFFFFFFFFFFFFFFFFFFFFFFFFFFFFF:FFFFFF:FFFFFFF:FFFFFFF:FFFFFFF:FFFFFFFFFFFFFFFFFF::FFFFFFFFFFFFFFFFFFFF
@A00881:241:HJW2NDRXX:1:2127:10465:33082 1:N:0:CGAGAGAA+GATTGGAG
CGATGTCCTATGGGAGGCAGCAGTGAGGAATATTGGTCAATGGGCGCGAGCCTGAACCAGCCAAGTAGCGTGAAGGAAGACGGCCCTACGGGTTGTAAACTTCTTTTATACGGGAATAAGACCGTCCACGAGTGGATGCGTGCATGTACCGTATGAATAAGCATCGGCTAACTCCGTGCCAGCAGCCGCGGTAATCCGGAGGATGCGAGCGGTCTCCGGATTTAGTGGGTTTAATGGGAGCGAAGACGGG
+
FFFFFF:F:FFFFFFFFF,FF:FF:FFFF::F:FFFFFFFFFFFFFFF:FFFFFFFFF:FFFFFFF:FFF,F,,F,FFFFFFFFFFF:FFFFF:FFF:FF:FFFFFFFFFFFF:FF:F:FFFFFFFFFFFFFFFFF,F:FFFFF,F,FFFFF,FFF:F,,FFFFFFFFFFFFFFFFFFF:F:F:FF:FFFFF,,F,FFFF:::FFFF:FFF,FF:F:F:F,:,FFF:FFFF,:F,F:FF:F:,F:FFFF:
@A00881:241:HJW2NDRXX:1:2127:23113:33129 1:N:0:CGAGAGAA+GATTGGAG
CGATGTCCTACGGGGTGCAGCAGTGAGGAATATTGGACAATGGCCGGAAGGCTGATCCAGCCATGCCGCGTGAGGGAATGAGGTCCTATGGATTGTAAACCTCTTTTCACGCAGGGCAATAAGGTCCACGAGGTGGACCGACGAGAGTATGCGTGGAATAAGCATCGGCTAACTCCGTGCCAGCAGCCGCGGTAATACGGAGGATGCGAGCGGTGTCCGGATTTATTGGGTTTAAAGGGTGCGTAGGCGG
+
FFFFFFFFFFFFFFFFFFFFFFFFFFFFFFFF,F,FFFFFFFF:FFF:FFFFFFFFFFFFFFFFFFFFFFFF:FFFFFFFFFFFFFFF:FFF:F:F:FFFFFFFFFFFFFFFFFFFFFFFFFFFFFFFFFFFFF:FFFFFFF:FFFFFFFFF:FFFFFFFFF,,FFFFFFFFFFFFFFFFFFFFFFF:FF:FF,FFFFFFFFFF,FFF:FFF:F:F::F:F::FFFFFFFFFF:,:FFF:,FFFF:FFF,
@A00881:241:HJW2NDRXX:1:2127:31096:33395 1:N:0:CGAGAGAA+GATTGGAG
CGATGTCCTATGGGATGCAGCAGTGGGGAATATTGCACAATGGGGGGAACCCTGATGCAGCAACGCCGCGTGAGTGAAGAAGTATTTCGGTATGTAAAGCTCTATCAGCAGGGAAGAAAATGACGGTACCTGACTAAGAAGCACCGGCTAAATACGTGCCAGCAGCCGCGGTAATACGTATGGTGCAAGCGTTATCCGGATTTACTGGGTGTAAAGGGAGCGCAGGCGGTTCTGCAAGTCAGATGTGAAA
+
FFFFFFFFFFFFFFFFFFFFFFFFFFFFFFF:FFFFFFFFFFFFFFFFFFFFFFFFFFFFF::FFFFFFF:FFFFFFFFFFFFFFFFFFFF:FFFFFFFFFFFFFFFFFFFFFFFFF:FFFFFFFFFFFF:FFFFFFFFFFFFFF:FF::FFFFFFF:FFFF:F:FFFFFFF::FFFFF:F:F,FFF:FF,FFFFF:FFFFFF::FFFFFFFFFFFFFFF:FFF:F,,F,F:FFFFFFFFF:FFF,F:FF
@A00881:241:HJW2NDRXX:1:2127:24397:33724 1:N:0:CGAGAGAA+GATTGGAG
CGATGTCCTACGGGAGGCAGCAGTGGGGAATATTGCACAATGGGGGAAACCCTGATGCAGCGACGCCGCGTGAGTGAAGAAGTATTTCGGTATGTAAAGCTCTATCAGCAGGGAAGATAATGACGGTACCTGAATAAGAAGCCCCGGCTAACTACGTGCCAGCAGCCGCGGTAATACGTAGGGGGCAAGCGTTATCCGGATTTACTGGGTGTAAAGGGTGCGTAGGTGGCATGGCAAGTCAGAAGTGAAA
+
FF:FFFFFFFFFFFFFFFFFFFFFFFFFFFFFFFFFFFFFFFFFFFFFFFFFFFFFFFFFFFFFFFFFFFFF::FFF,FFFFFF,FFFFFFFFFFFFFFFFFF:FF:FFFFFFFFFFFFFFFFFF:FFFFFFFFFFFFFFFFFFFFFFF,FFFFFFFFF:FFFFFFFFFFFFF,F,FF:FFF:FFFFFFFF,FFFFFFF:FFF,FFFFFFFF,,F:FFFFFFFFFFFFFFF:FF:FFFFF,F:FFFFFF,
@A00881:241:HJW2NDRXX:1:2127:18258:33739 1:N:0:CGAGAGAA+GATTGGAG
CGATGTCCTACGGGATGCAGCAGTGAGGGATATTGCACAATGGGGGGAACCATGATGCAGCAACGCCGCGTGAAGGAAGAAGTATTTCGGTATGTAAACTTCTATCGACAGGGACGAAAGAAATGACGGTACCTGACTAAGAAGCACCGGCTAAATACGTGCCAGCAGCCGCGGTAATACGTATGGTGCAAGCGTTATCCGGATTTACTGGGTGTAAAGGGAGCGCAGGCGGTACGGCAAGTCTGGTGTG
+
:F:FFFFFF,FFFFFFFFFFFFFFFFFFFFFFFFFFFFF::FFFFFFFFFFFFFFFFFFFFFFFFFFFFFFFFFFF:FFFFFFFFFFFFFF:FFFFFFFF:FFFFFFFFFFFFFFFFFFFFFFFFFFFFFFFFFFFFF:FFF:FFFFFFFFFFFFFFFFF:FFFFFFFFFFFFFFF,FFFFFFFFFFFFFFFFFFF,FFF:FFFFF,FF,F:FFF:FFFF,FFFFFFFF:F:FFFFFFF,F:F:FFFF:F
@A00881:241:HJW2NDRXX:1:2127:29396:33833 1:N:0:CGAGAGAA+GATTGGAG
CGATGTCCTACGGGACGCACCAGTGGGGGATATTGCACAATGGAGGGAACTCTGATGCAGCGATGCCGCGTGAGGGAAGAAGGTTTTCGGATTGTAAACCTCTGTGGAGGGGGACGATAATGACGGTACCCCTTTAGGAAGCCACGGCTAACTACGTGCCAGCAGCCGCGGTAATACGTAGGTGGCGAGCGTTGTCCGGAATTACTGGGTGTAAAGGGAGCGTAGACGGCGAGACAAGTCTGGAGTGAAA
+
FFFFFFFFF:FFFFFFFFFFFFFFFFFFFF:FFFFF:FFF:FFFFFFFFFFFFFFFFFFFFFFFFF:FFFFFFFFFFFFFFFFFFFFFFFF:FFFFFFFFF:FFFFFFFFFFFFFFFF,FFFFFFFFFFFFFFFFFFFFFFFFF:FFFFFFFFFF:FFFFFFF::FFFFFFF,F:FFFFFF,F::FFFFF:F,FFFFF:FFFFFF,:FF:FF::,F:F,F:F:,F,FFFFFFF,FFFFFF::FFFFFFF,
@A00881:241:HJW2NDRXX:1:2127:32081:33849 1:N:0:CGAGAGAA+GATTGGAG
CGATGTCCTATGGGACGCAGCAGTGAGGAATATTGGACAATGGCCGGAAGGCTGATCCAGCCATGCCGCGTGAGGGAATGAGGTCCTATGGATTGTAAACCTCTTTTCACGCAGGGCAATAAGGTCCACGAGGTGGACCGACGAGAGTATGCGTGGAATAAGCATCGGCTAACTCCGTGCCAGCAGCCGCGGTAATACGGAGGATGCGAGCGTTGTCCGGATTTATTGGGTTTAAAGGGTGCGTAGGCGG
+
FFFFFFFFFFFFFFFFFFFFFFFFFF:FFFFFFFFFFFFFFFFFFFFFFFFFFFFFFFFFFFFFFFFFFFFFFFFFFFFFFF:FFFFFFFFFFFFFFFFFFFFFFFFF,F:FFFFFFFFFFFF,FFFFFFFFFFFFFFFFFFFFFFFFFFFFFFFFFFFFF:FFFFF:FFFFFFFFFFFFFFFFFFFFFFFFFFFFFFFFFFFFFFF:FFFF,FFFFF:FFFFFFFFF:FFFFFF,F,FFFF:FFF:F:F
@A00881:241:HJW2NDRXX:1:2127:20048:33959 1:N:0:CGAGAGAA+GATTGGAG
CGATGTCCTACGGGAGGCAGCAGTGGGGAATCTTCCGCAATGGGCGAAAGCCTGACGGAGCGATGCCGCGTGGGTGAAGAAGGGATTCGTCCCGTAAAGCCCTGTTGCCCGCGACGAAGAGCGCATCGAGGAAAGAGCGATGCGAGTGACGGTAGCGAGCGAGGAAGCCACGGCTAACTACGTGCCAGCAGCCGCGGTAATACGTAGGTGGCGAGCGTTGTCCGGAATCATTGGGCGTAAAGCGCATGTA
+
FF,FFFFFF,FFFFFFFFFFFFFFFFFFFFFFFFFFFFFFFFFFFFFFFFFFFFFFFFFFFFFF:FFFFFFFFFFFFFFFFFFFFFFFFFFFFFF,F:FFFFFFFFFFFFFFF:FFF:F:FFFFFFFF:F:FFFFFFFFFFFF:FFFFFF,FFFFFFFFFFFFFF,FF:FFFFFFFFFFFFFFFFF:FFFFFF:FF:FF:FFFFFFFFFFFFF::FFFFFFFFFF:FFF::F::FFFF:,FFF:FF::F,
@A00881:241:HJW2NDRXX:1:2127:26639:34068 1:N:0:CGAGAGAA+GATTGGAG
CGATGTCCTACGGGATGCAGCAGTGGGGAATATTGGGCAATGGAGGCAACTCTGACCCAGCAACGCCGCGTGAATGAAGAAGGCCTTCGGGTTGTAAAGTTCTTTAATTGGGGACGAAGACAGTGACGGTACCCAAAGAATAAGCCACGGCTAACTACGTGCCAGCAGCCGCGGTAATACGTAGGTGGCAAGCGTTGTCCGGAATGACTGGGCGTAAAGGGAGCGTAGGCGGCGCAACAAGTTAGGAGTG
+
FFFFFFFFF:FFFF:FF:FFF,FFFFFFFFFFFFFFFFFFFFFFFFFFFFFFFFFFFFFF:,FF:FFF:F:F:FFFFFFFFFFFFFFFFFF:FFFFFFFFFFFFFFFFFFFFFFFFFFFF,FFFFFFFFF:FFFFFFFFFFFFFFF:FFFFF:FFFFF::FFFFFFFF:FFFFF:F,FFFFFFFFFF,:F:FFFFFFFFFFFF:FF,FFFFFFFFFFFFFFFFFFF:,FF:FFFFF,FFFFFFFFFFFFF
@A00881:241:HJW2NDRXX:1:2127:9724:34115 1:N:0:CGAGAGAA+GATTGGAG
CGATGTCCTATGGGGTGCAGCAGTGGGGAATATTGGGCAATGGGCGCAAGCCTGACCCAGCAACGCCGCGTGAAGGAAGAAGGCTTTCGGGTTGTAAACTTCTTTTATGAGGGACGAAGGATGTGACGGTACCTCATGAATAAGCCACGGCTAACTACGTGCCAGCAGCCGCGGTAATACGTAGGTGGCGAGCGTTGTCCGGATTTACTGGGTGTAAAGGGCGCGTAGGCGGGCAGGCAAGTCAGATGTG
+
FFFFFFFFFFFFFFFFFFFFFFFFFFFFFFFFFFFFFFFFFFFFFFFFFFFFFFFFFFFFFFFFFFFFFFFFFFFFFFFFFFFFFFFFFFFFFFFF:FFFFFFFFFFFFFFFFFFFFFFF:FFFFFFFFFFFFFFFFFFFFFFF:FFF:FF:FFFFFFFFFFFFFFFFFFFFFFFFFFFFFFFFFFFFFFF:FFFFFFFFFFFFFF,FFFFFFFFFFFFF,FFFFFFFF:FFFFFFFF:,FFFFFFFFFF
@A00881:241:HJW2NDRXX:1:2127:11017:34256 1:N:0:CGAGAGAA+GATTGGAG
CGATGTCCTATGGGAGGCACCAGTGAGGAATATTGGTCAATGGGCGCGAGCCTGAACCAGCCAAGTCGCGTGAGGGAGGACGGCCCTACGGGTTGTAAACCTCTTTTGCCGGGGAGCAACGGGCGCCACGTGTGGCGCCACTGAGAGTACCCGGAGAAAAAGCATCGGCTAACTCCGTGCCAGCAGCCGCGGTAATACGGAGGATGCGAGCGTTCTCCGGATGTATTGGGTTTAAAGGGTGCGTAGGCGG
+
FFF:F:FFFFFFFF:FFFFFFFFFFFFF:FFF,FFFFFFF,FFFFFFFFFFFFFFFFFFFFFFFFFFFFFFFFFFFFFFFFFFFFFFFFFFFFFFFFFFFFF:F,FFFFFFFFFFFFF,FFFFFFFFFFFFFFFFFFFF:FFFFFF::FFFFFFFFF:FFFFF::FFFFF::FFFFFFFFFFFFFFFFFFFFF,:F:F:F:FFF:FF:FFF::F,F:,FF::,F::FFFF:F:FFFFFFFFF::,FF::F
@A00881:241:HJW2NDRXX:1:2127:16062:34287 1:N:0:CGAGAGAA+GATTGGAG
CGATGTCCTATGGGATGCACCAGTGGGGAATATTGGGCAATGGAGGCAACTCTGACCCAGCAACGCCGCGTGAATGATGAAGGTCTTCGGATTGTAAAGTTCTTTTCTAAGGGACGAAGAAAGTGACGGTACCTTAGGAATAAGCCACGACAAAAAACATGCCAGCAGCCGCGGTAATACGTAGGAGGCAAGCGTTATCCGGAATGACTGGGCGTAAAGGGTGCGTAGGTGGTTTGGCAAGTTGGTAGCG
+
FFF:FFFFFFFFFFFFFFFFFFF,FFFFFFFFFFFFFFFFFFFFFFFFF:FFFFFFFFFFFFFFFFFFFFFFFFFF:FFFFFFFFFFFFFFFFFFFFFFFFFFFFFFFFFFF:FFFFFFFFFFFFFFF:FFFFFFFFF:FFFFF:FFFFF,,,:,,:,,,,F,F::F,,F,FFF::FFF,::FF,F,:,F:FF:FFFFFFFFFFFFFFFFF:F:,FFFFFFFFFFFFFFFFFFFFF:FF:FFF:::FF,F
@A00881:241:HJW2NDRXX:1:2127:20283:34397 1:N:0:CGAGAGAA+GATTGGAG
CGATGTCCTACGGGACGCACCAGTCGGGAATATTGCGCAATGGAGGAAACTCTGACGCAGTGACGCCGCGTATAGGAAGAAGGTTTTCGGATTGTAAACTATTGTCGTTAGGGAAGAAAAAAGACAGTACCTAAGGAGGAAGCCCCGGCTAACTATGTGCCAGCAGCCGCGGTAATACATAGGGGGCAAGCGTTATCCGGACTTCTTGGGTGTAAAGGGTGCGTAGACGGGTGTCTAAGTTGGTTGTGAA
+
FFFFFFFFFFFFFFFFFFFFFFFFFFFFFF::FFFFFFFFFFFFFFFFFFFFFFFFFFFFFFFFFFFFFFFFFFFFFFFFFFFFFFFFFFFFFFFFFFFFFFFFFFFFFFFFFFFFFFFFFFFFFFFFFFFFFFFFFF:FFFFFFFFFFFFFFFFFFFFFFFFFFFFFFFFFF:,FFF:F:FFFFFFF,FFF:F,FFF:FF,:F,FFFFFF:FFFFFFFFFFFFFFFFFFFFFFFFF:FFFFFFFFFFFF
@A00881:241:HJW2NDRXX:1:2127:29414:34616 1:N:0:CGAGAGAA+GATTGGAG
CGATGTCCTACGGGGTGCAGCAGTGGGGAATATTGGGCAATGGAGGCAACTCTGACCCAGCAACGCCGCGTGAGCGATGAAGGTCTTCGGATTGTAAAGCTCTTTAAGTGGGGACGAAGAAAGTGACTGTACCCACAGAATAAGCCTCGGCTAACTACGTGCCAGCAGCCGCGGTAATACGTAGGAGGCAAGCGTTATCCGGAATGACTGGGCGTAAAGGGTGCGTCGGTGGTTTGGCAAGTTGGTAGCG
+
FFF:FFFFF:FFFFFFFFFFFFFFFFFFFFFF:FFFFFFF:F,FFFFFFFFFFF:FFFFFFFFFFFFFFFFFFFFFFFFFFFFFFFFFFFFFFFFFFFF,F,FFFFFFFF,FFFFF:F:F,FFFFFFFFFFFFF:F:FF,::FF:::FFFFFFFFFFFFF,FFFFF:FF:,FFF:F,FF:F::F,F::F:FFFFFFF:FFF,FF:FFF,FFF,:,F,::F:F:,FF,:,FF:F::,:F,:FFFFFFF,:F
@A00881:241:HJW2NDRXX:1:2127:18304:34663 1:N:0:CGAGAGAA+GATTGGAG
CGATGTCCTACGGGAGGCAGCAGTGGGGAATATTGCACAATGGGCGAAAGCCTGATGCAGCAACGCCGCGTGAACGAAGAAGGCTCTTGGGTCGTAAAGTTCTGTTCTGAGGGAAGAAGAAAGTGACGGTACCTCAGGAGAAAGCCCCGGCTAACTACGTGCCAGCAGCCGCGGTAATACGTAGGGGGCAAGCGTTGTCCGGAATTATTGGGCGTAAAGAGTACGTAGGCGGTCTGTTAAGCGCAAGGTG
+
FFFFFFFFFFFFFFFFFFFFFFFFFFFFFFFFFFFFFFFFFFFFFFFFFFFFFFFFFFFFFFFFFFFFFFFFFFFFFFFFFFFFFFFFFFFFFFFF,FFFFFFFFFFFFFFFFFFFFFFFFFFFFFFFFFFFFFFFFFFFFFFFFFFFFFFF:FFFFFFFFFFFFFFF:FFFFFF:FFFFFFFFFFFFFFFFFFFFFFFFFFF,,FF:FF:FF::FFFFFFF:FFFFFFFFFFFFFFFF:FFFFFFFFFF
@A00881:241:HJW2NDRXX:1:2127:31033:34695 1:N:0:CGAGAGAA+GATTGGAG
CGATGTCCTACGGGAGGCAGCAGTCGAGAATCATTCACAATGGGGGGAACCCTGATGGTGCGACGCCGCGTGGGGGAGGAAGGTCTTCGGATTGTAAACCCCTGTCATGCAGGAGCAAGGCGAGAGTTGATAGTACTGCAAGAGGAAGAGACGGCAAACTCTGTGCCAGCAGCCGCGGTAATACAGAGGTCTCAAGCGTTGTTCGGAATCACTGGGCGTAAAGGGTACGTAGGCGGCGGGGCAAGTTGCG
+
:FFFFFFFF:FFFFFFFFFFFFFFFF:FFFFFFFFFF:FFFFFFFFFFFFFFFF,FFFFFFFFFFFFFFFFFFFFFFFFFFFFFFFFFFF:FFFFF:FFFFFFFFFFFFF:FF:F,FF:FFFFFFFFFF,FFFFFFFFFFF,FFFFFF::FF:FFFF:FFFFFFFFFFF,F:FFFFFFF:FFFFFFF,FFFFFFFFF,::FF:FFFFFFFFF,:F:FFF,:FFFFF,F:FFFF:F:FF:FF:F,FFFFFF
@A00881:241:HJW2NDRXX:1:2127:15772:34726 1:N:0:CGAGAGAA+GATTGGAG
CGATGTCCTATGGGACGCAGCAGTGGGGAATATTGCACAATGGGGGAAACCCTGATGCAGCGACGCCGCGTGAGTGAAGAAGTATTTCGGTATGTAAAGCTCTATCAGCAGGGAAGAAGATGACGGTACCTGAGTAAGAAGCCCCGGCTAACTACGTGCCAGCAGCCGCGGTAATACGTAGGGGGCAAGCGTTATCCGGATTTACTGGGTGTAAAGGGAGCGTAGACGGCGAGACAAGTCTGAAGTGAAA
+
FF:FFFFFFFFFFFFFFFFFFFFFFFFFFFFFFFFFFFFFFFFFFFFFFFFFFFFFFFFFFFFFFFFFFFFFFFFFFFFFFFFF,FFFFFFFFF:FFFFFFFFFFFFFFFFFFFFF:FFFFFFFFFFFFFFFFFFFFFFFFFFFFFFFFFFFFFFFFFFFFFFFFFFFFFF:FFF:F::,FFFFFF,FFF:FFFFFFFFFFFFFF,FFFFFF,F:FF:,FF:FFFFFFFFFF:FFF:FFFFFF:FFFF,F
@A00881:241:HJW2NDRXX:1:2127:24758:34757 1:N:0:CGAGAGAA+GATTGGAG
CGATGTCCTACGGGATGCAGCAGTGGGGAATATTGCACAATGGGGGAAACCCTGATGCAGCGATGTCGCGTGGAGGAAGAAGGTTTTCGGATTGTAAACTCCTGTCTTAAAGGACGATAATGACGGTACTTTAGGAGGAAGCTCCGGCTAACTACGTGCCAGCAGCCGCGGTAATACGTAGGGAGCGAGCGTTGTCCGGAATTACTGGGTGTAAAGGGAGCGTAGGCGGGAATGCAAGTCAGATGTGAAA
+
FFFFFFFFFFFFFFFFFFFFFFFFFFFFFFFFFFFFFFFFFFFFFFFFFFFFFFFFFFFFFFFFFFFFFFFFFFFFFFFFFFFFFFFFFFFFFFFFFFFFFFFFFFFF:FFFFFFFFFFFFFFFFFFFFFFFFFFFFFFFFFFFFFFFFFFFFFFFFFFFFFFFFFFFFFFFFFFFFFFFFFFFFFFFFFFFFFFFFF:F,FFFFFFFFFFFFFFFFFFFFFFF::FFFF,FFFFFFFFFFFFFFFFFFF
@A00881:241:HJW2NDRXX:1:2127:13015:34835 1:N:0:CGAGAGAA+GATTGGAG
CGATGTCCTACGGGATGCAGCAGTGGGGAATATTGGGCAATGGGCGGAAGCCTGACCCAGCGATGCCGCGTGAGGGAAGAAGGTTTTCGGATTGTAAACCTCTGTCTTTAGGGACGATAATGACGGTACCTAAGGAGGAAGCTCCGGCTAACTACGTGCCAGCCGCCGCGGTAATACGTAGGGAGCGAGCGTTGTCCGGAATTACTGGTTGTAAAGGGAGTGCAGGCGGGACTGCAAGTCAGATGTGAAA
+
:F,FFFFFFFFFFF::FF,FFF:FFFFFFFFFFFFFFFFFF:FFFFFFFFFF:FFFFFFFFFF,FFFFFFFFFFFFFF,FF,FF:FFF,FFF:FF:FF:FFF:FFFFFF:FFFFFFFFFFFF:FFFFFFFFFFF,F:F:FFFFFFFFFFFFFF:,,FFFF,FF,FFFFF:FFF::F:FF:FFF:FF:FF:F,FFFFFFFFFF:FF:,:,:FFFF:FF:FFF:F,,FFFFF,,::,,FF,,,FFFF:FFF,
@A00881:241:HJW2NDRXX:1:2127:15257:34835 1:N:0:CGAGAGAA+GATTGGAG
CGATGTCCTACGGGGGGCAGCAGTGGGGGATATTGCACAATGGGGGGAACCCTGATGCAGCAACGCCGCGTGGGTGAAGGAGTGATTCGTCACGTAAAGCCCTATCAGCAGGGAAGAAGATGACGGTACCTGAGTAAGAAGCCCCGGCTAACTACGTGCCAGCAGCCGCGGTAATACGTAGGGGACAAGCGTTATCCGGATTTACTGGGTGTCAAGGGAGCGCTGACGGCTTAGCAAGTCGGGAGTGACA
+
,F,F:FFFF:,FFFFFFFFFFFFFFFFF:,FFFFFFF:F:FFFFFFFFFFFFFFFFFFFFFFFFFFFFFFFFFFFFFFFFFFFFFFFFFFFFFFFFFFFFFFFFFFFFFFFFFFFFFFFFFF,:FFFFF,FFFFFFFFFFFFFFFFFFFFF:F:FFF:F:FFF:FFFFF:FFFFFF:F:FFF:FF:,,FF:F:,FF:F:FFFF::F:FFFFF:F,::FFFFF::FF,:FFFFFFF:,F,:,FF:F:F,::
@A00881:241:HJW2NDRXX:1:2127:12897:34882 1:N:0:CGAGAGAA+GATTGGAG
CGATGTCCTATGGGATGCAGCAGTGGGGAATATTGCACAATGGGGGGAACCCTGATGCAGCAACGCCGCGTGAGTGAAGAAGTATTTCGGTACGTAAAGCTCTATCAGCAGGGAAGAAGAGAGACGGTACCTGAGTAAGAAGCCCCGGCTAACTACGTGCCAGCAGCCGCGGTAATACGTAGGGGGCAAGCGTTATCCGGAATTACTGGGTGTAAAGGGAGCGCAGACGGCGATGCAAGTCTGGAGTGAA
+
FFFFFFFFFFFFFFFFFFFFFFF:FFFFFFFFFFFFFFFFFFFFFFFFFF:F:FFFFFFFFFFFFFFFFFFFFFFFFFFFFFFFFFFFFFFFFFFFFFFFFFFFFFFFFFFFFFFFFFFFFFFFF:F:FFFF:FFFFFFFFFF:FFFFFFFFFFFFFF:FFFFFFFFFFFFFF:FFFFFFFFFFFFFFFFFFFFFFF,FFF:FFF:FFFFFFFF:FFFF:FFFFFFFFFFFFFFF:,FFFFFFFFFFFFF
@A00881:241:HJW2NDRXX:1:2127:19696:34945 1:N:0:CGAGAGAA+GATTGGAG
CGATGTCCTACGGGGCGCAGCAGTGGGGAATATTGCACAATGGGGGAAACCCTGATGCAGCGACGCCGCGTGAAGGAAGAAGTATCTCGGTATGTAAACTTCTATCAGCAGGGAAGAAAATGACGGTACCTGACTAAGAAGCCCCGGCTAACTACGTGCCAGCAGCCGCGGTAATACGTAGGGGGCAAGCGTTATCCGGATTTACTGGGTGTAAAGGGAGCGTAGACGGAAGAGCAAGTCTGATGTGAAA
+
FFFFFFFFFFFFFFFFFFFFFFFFFFFFF:F,FFFFFFF:FFFFFFFFFFFFFFFFFF:FFFFFFFFFFFFFFFFFF:FF:FFFFFFFFF:FFFFF,FFFFFF,FFFFF:FFFF,FFFFFFFFFFFFFFFFFFFF:FF:FFFFFFFFFFFFFFFFFFFFF:FFFFFFFFFFFFFFFFF:FFFFFFFFFFFFFF,FFFFFFFFF,FFFFFFFF,FFFFFFFFFFFFFFFFFF,FFF:FFFFFFFFFFFFFF
@A00881:241:HJW2NDRXX:1:2127:26847:34992 1:N:0:CGAGAGAA+GATTGGAG
CGATGTCCTATGGGATGCAGCAGTGGGGAATATTAGGCAATGGGCGAAAGCCTGACCTAGCGACGCCGCGTGAGGGAAGACGGTCTTCGGATTGTAAACCTCTGTCTTCAGGGACGAAAGAGATGACGGTACCTGAAGAGGAAGCCACGGCTAACTACGTGCCAGCAGCCGCGGTAATACGTAGGTGGCGAGCGTTGTCCGGAATTACTGGGTGTAAAGGGCGCGTAGGCGGGTGCGCAAGTTCAATGTG
+
FF,,,FFFFFFFFF,FFFFFFFFFFFFFFFFFFFF,,FFFFFFFFFFFFF:FFF:FF:FFF:F,FFFFFFFFFFFF:FFFFFFFFFFF:FFFFFFFF:FFFFFFFFFFF:FFFFFFFF,F:FFF:FF:FFF::FFFF,FFF::,,FFFFF,F,FFFFF:FF:F:FFFFFFFFF,,FFFF:,F,FFFFFFFFF:FFFFFF,F:FFFFFFF::FFF:FF,FF:,FFFF:FFFFFFF,F:FFFFFF,FF:,FF
@A00881:241:HJW2NDRXX:1:2127:29360:35274 1:N:0:CGAGAGAA+GATTGGAG
CGATGTCCTACGGGGCGCACCAGTGGGGAATATTGGGCAATGGAGGCAACTCTGACCCAGCAACGCCGCGTGAGCGATGAAGGTCTTCGGATTGTAAAGCTCTTTAAGTGGGGACGAAGAAAGTGACTGTACCCACAGAATAAGCCTCGGCTAACTACGTGCCAGCAGCCGCGGTAATACGGAGGTGGCAAGCGTTATCCGGAATGACTGGGAGTAAAGGGTGCGTAGGTGGTTTGGCAAGTTGGTAGCG
+
FF:FFFFFFFFFFFFFFFF:FFFFFFFFFFF:FF,FFFFFFFFFFFFFFFFFFFFFFFFFFFFFFFFFFFFFFFFFFFFFFFFFFFFFFF:FFFFFFFFFFFF:FFFFFFFFFF::FFFFF,FFFF,FFFFFF::FFF:FFF,FFFFFFFFFFF,FFF,FFFFF:F,,FFFFFFFFFFF,F,:FFFF:FFF,FFFF,::FFF:,FF:,FF:F,FFFFF:F:FF,:FFFF:::FFFFFF,:FFFF,FFFFF
@A00881:241:HJW2NDRXX:1:2127:19108:35336 1:N:0:CGAGAGAA+GATTGGAG
CGATGTCCTACGGGAGGCAGCAGTGAGGAATATTGGTCAATGGGCGGAAGCCTGAACCAGCCAAGTCGCGTGAGGGATGAAGGCCCTACGGGTTGTAAACCTCTTTTGCCGGGGAACAAGTGCCGGGACGTGATCCCGGAGCTGAGTGTACCCGGAGAAAAAGCATCGGCTAACTCCGTGCCAGCAGCCGCGGTAATACGGAGGATGCGAGCGTTATCCGGATTTATTGGGTTTAAAGGGTGCGTAGGCG
+
FFFFFFFFFFFFFFFFFFFFFFFFFFFFFFFFFFFFFFFFFFFFFFFFFFFFFFFFFFFFFFFFFFFFFFFFFFFFF:FFFFFFFFFFFFFFFFFFFFFFFFFFFFFFFFFFFFFFFFFFFFFFFFFFFFFFFF:FFFFFFFFFFFFFFFFFFFFFFFFFFFFFFFFFFFFFFFFFFFFFFFFFFFFFFFFFFF,,FFFFFFFFFF:FFFFFFFF:FFFF:FFFF:FFFFFFFFFF:FF:FFFFFFFFF:
@A00881:241:HJW2NDRXX:1:2127:15356:35477 1:N:0:CGAGAGAA+GATTGGAG
CGATGTCCTACGGGGTGCAGCAGTGAGGAATATTGGTCAATGGGCGGAAGCCTGAACCAGCCAAGTCGCGTGAGGGATGAAGGCCCTACGGGTTGTAAACCTCTTTTGCCGGGGAACAAGTGCCGGGACGTGATTCCGGAGCTGAGTGTACCCGGAGAAAAAGCATCGGCTAACTCCGTGCCAGCAGCCGCGGTAATACGGAGGATGCGAGCGTTATCCGGATTTATTGGGTTTAAAGGGTGCGTAGGCG
+
,F,FFFFFFFFFFFF:FFFFFFFFFFFFFFF:FFFFFFFFFF:FFFFFFFFFFFFFFFFFFFF,FFFFFFFFFFFFFFFFFFFFFFFFFFFFFFFFFFFFFFFFFFFFFFFFFFF,FFFFFFFFFFFFFFFFFFF:FFFFFF,F:FFFF,FFFFFFFFF,,:FFFFFFFF::F:FFFFFFFFFFF,FF::FFFFFF,F:::,:FFFFF:FFF:,,:::F:FFFFF::FF:F:::,FFFF,F:FF:::FF:
@A00881:241:HJW2NDRXX:1:2127:26585:35634 1:N:0:CGAGAGAA+GATTGGAG
CGATGTCCTACGGGGGGCAGCAGTGGGGAATATTGGTCAATGGGCGGGAGCCTGAACCAGCCAAGCCGCGTGGAGGAAGAAGGTACAGAGTATCGTAAACTCCTTTTGTCAGGGGATAAAAGACGGGATGCGTCCCGTCCTGAAGGTACCTGAAGACAAAGCATCGGCTAACTCCGTGCCAGCAGCCGCGGTAATACGGAGGATGCGAGCGTTCTCCGGATTTATTGGGTTTAAAGGGAGCGTAGACGGG
+
FFFFFFFFFFFFFFFFFFFFFFF:FFFFFFFFFFFFFFFFFFFFFFFFFFFFFFFFFFFFFFFFFFFFFF:FFFFFFFFFFFFFF:FFFFFFFFFFFFFFFFFFFFFFFFFFF:FFFFFFFF,F:FF,FFFFFFFFFFFFFF:,:FF,FFFF,FFF,FFFFF,FFFFFF,FFFFFFFFFFFFFFFFFFF:FF,FF,:FFFFF:FF,FFFFF,F,:F,FF,F:F:,FF:F::FFFF::FFFF:FFFF,FFF
@A00881:241:HJW2NDRXX:1:2127:29134:35884 1:N:0:CGAGAGAA+GATTGGAG
CGATGTCCTATGGGGGGCACCAGTGAGGAATATTGGTCAATGGCCGGAAGGCTGAACCAGCCAAGCCGCGTGAGGGAGGAAGGCGCAGAGCGTCGCAGACCTCTTTTGCCGGGGGACAAAAGGCCGGACTCGTCCGGTCCTGAGGGTACCCGGAGAAAAAGCATCGGCTAACTCCGTGCCAGCAGCCGCGGTACTACGGAGGATGCGAGCGTTATCCGGATTCATTGGGTTTAAAGGGTGCGCAGGCGGG
+
FF:FFFFFF,FFFF:FFFFFFFFFFFFFFFFFFFFFFFFFFFF:FFFFF::FFFFFFFFF:FF,FF,FFFFFFFFFFFFFFFFFFFFFFFFFFFFFFF:FFFFFFFFFFFFFFFF,FF:,FFFFFFFFFFFFFFF,:::FFFFFFFFF:FFFF:F,FF,FFFFFFF:FFFF:FF:FFFFFFFF:F:F:FFFF,,FFFFFF,FFF:F,,FFF:FF,FFFFF,F::F,FFFFFF,F,F,:F:FFFFFF:FFF
@A00881:241:HJW2NDRXX:1:2127:19822:35947 1:N:0:CGAGAGAA+GATTGGAG
CGATGTCCTATGGGATGCAGCAGTGGGGAATATTGGGCAATGGGCGCAAGCCTGACCCAGCAACGCCGCGTGAGCGATGAAGGTCTTCGGATTGTAAAGCTCTTTAAGTGGGGACGAAGAAAGTGACTGTACCCACAGAATCAGCCACGGCTAACTACGTGCCAGCAGCCGCGGTAATACGTAGGTGGCAAGCGTTGTCCGGAATGACTGGGCGTAAAGGGAGCGGAGGCGGCGCACCAAGTTAGGAGTG
+
FFFFFFFFFFFFFFFFFF:FFFFFFFFFFFFFFF:FFFFFFFFFFFFFFF:FFFFFFFFFFFFFFFFFFF::FFFFFF:F,FFFFFFFFFF:FFFF:FFFFFFFFF:FF:FFFFF:FFF:FFF:FFFFFFFFFFFFFFFFF,FFFF:FFFFF,FFF,FFFFFFFFFFFFF:FFFF,::FFFFFFF:FFFFFFFFFF::F:FFFFFFF:,,FFFF:FFFFF:FFFF,:F,FF::FFF,FFFFFFFFFFFFF
@A00881:241:HJW2NDRXX:1:2127:22625:36229 1:N:0:CGAGAGAA+GATTGGAG
CGATGTCCTACGGGATGCAGCAGTGGGGAATATTGGGCAATGGAGGCAACTCTGACCCAGCAACGCCGCGTGAGTGAAGAAGTATTTCGGTATGTAAAGCTCTATCAGCAGGGAAGAAAATGACGGTACCTGCATAAGAAGCCCCGGCTAACTACGTGCCAGCAGCCGCGGTAATACGTAGGGGGCAAGCGTTATCCGGATTTACTGGGTGTAAAGGGAGCGTAGACGGCAATGCAAGTCTGAAGTGAAA
+
FFFFFFFFFFFFFFFFFFFFFFFFFFFFFFFFFFFFFFFFFFFFFFFF:FFFFFFFFFFFFFFFFFFFFFFFFFFFFFFFFFFFFFFFFFFFFFFFFFFFFFFFFFFFFFFFFF:FFFFFFFFFFFFFFFFFFFFFF:FFF,FFFFFFFFFFFF:FFFFFFFFFFFFFFFFFFFFFFFFFFFFFFFFFFFFFFFFFFFFFFFF:FFFFFFFFFF,FFF::FFFF:FFFF:FFFFFFFF:FFFFFFFFFFF
@A00881:241:HJW2NDRXX:1:2127:24108:36980 1:N:0:CGAGAGAA+GATTGGAG
CGATGTCCTATGGGATGCAGCAGTGGGGAATATTGCACAATGGGGGAAACCCTGATGCAGCGACGCCGCGTGAGTGAAGAAGTATCTCGGTATGTAAAGCTCTATCAGCAGGGAAGAAAGAAGACGGTACCTGACTAAGAAGCCCCGGCTAACTACGTGCCAGCAGCCGCGGTAATACGTAGGGGGCAAGCGTTATCCGGATTTACTGGGTGTAAAGGGAGCGTAGACGGCAGGGCACGTCTGAAGTGAA
+
FFFFFFFFFFFFFFFFFFFFFFFFFFFFFFFFFFFFFFFFFFFFFFFFFFFFFFFFFFFFFFFFFFFFFFFFFFFFFFF,FFFFF:FFFFFFFFFF,FFFFFFFFFFFFFFFFFFFFF::FFFFFFFF:FFFFFFFFFFFFFFFFFFFFFFFFF:FFFFFFFFFFFFFFFF::F:FFFFF:,FF:,FF:FF:,:FFF,FFFFFFFFFFFF::FF,,FFFF:FFFFFFFFFFFF:FFF,:F:,FFFFFFFF
@A00881:241:HJW2NDRXX:1:2128:10574:1172 1:N:0:CGAGAGAA+GATTGGAG
CGATGTCCTATGGGATGCAGCAGTGGGGGATATTGGGCAATGGGCGCAAGCCTGACCCAGCAACGCCGCGTGAAGGAAGAAGGCTTTCGGGTTGTAAACTTCTTTTAAGGGGGAAGAGGAGAAGACGGTACCCCTTGAATAAGCCACGGCTAACTACGTGCCAGCAGCCGCGGTAATACGGAGGGTGCGAGCGTTGTCCGGAATAACTGGGCGTAAAGGGAGCGTAGGTGGTTATTTAAGTTAGGTGTGA
+
FFFFFFFFFFFFFFFFFFFFFFFFFFFFFFFFFFFFFFFFFFFFFFFFFFFFFFFFFFFFFFFFFFFFFFFFFFFFF,FFFFFFF:FFFFFFFFFFFFFFFFFFFF:FFFFFFFFFFFFFFFFFFFFFF,FFFFFFFFFFFFFFFFFFFFFFFFFFFFFFFFFFFFFFFFFFFF:FFFFFFFFFFFFFFFFFFFFFFFFFFF,FFFFFFFFFFFFFFFFFFFFFFFFFFFFFFFFFFFFFFFFFFFFFFF
@A00881:241:HJW2NDRXX:1:2128:13132:1282 1:N:0:CGAGAGAA+GATTGGAG
CGATGTCCTATGGGATGCACCAGTGGGGAAGATTGCACAATGGGGGAAACCCTGATGCAGCGACGCCGCGTGAGTGAAGAAGTATTTCGGTATGTAAAGCTCTATCAGCAGGGAAGAAAGAGACGGTACCTGAGTAAGAAGCCCCGGCTAACTACGTGCCAGCAGCCGCGGTAATACGTAGGGGGCAAGCGTGATCCGGATTTACGGGGGGTAAAGGGAGCGTAGACGGCATGGCAAGTCTGAAGTGAAA
+
FFF,FFFFF:,FFFFFFF:FFFFFFFFFF:,FFFFF,F,FFFFFFF:FFFFFF::FFFFF:FFFFF:FFFFF:FFF,F:FFF:FFFFFFFF,FFFF,FFF:FFFFFFFFFFFFFF:FF,F:F:FFF:FF:,F:FFF,FFFFFFFFFFF:FFFFFFFFFFFFFFFFFFFFFFF,FF,FF:F:,F:F:F,FFFF:FFFFFFFFF:F,,FFF,F,FFF:FFFF:,F,,FFFF,::FF,F,:,F,FF:FF:,F,
@A00881:241:HJW2NDRXX:1:2128:26024:1376 1:N:0:CGAGAGAA+GATTGGAG
CGATGTCCTATGGGGTGCAGCAGTGGGGAATATTGCACAATGGGGGAAACCCTGATGCAGCGACGCCGCGTGAAGGAAGAAGTATCTCGGTATGTAAACTTCTATCAGCAGGGAAGAAAATGACGGTACCTGACTAAGAAGCCCCGGCTAACTACGTGCCAGCAGCCGCGGTAATACGTAGGGGGCAAGCGTTATCCGGATTTACTGGGTGTAAAGGGAGCGTAGACGGAAGAGCAAGTCTGATGTGAAA
+
FFFFFFFFFFFFFFFFFFFFFFFFFFFF,FFFFFFFFFFFFFFFFFFFFFFFFFFFFFFFFFFFFFFFFFFFFFFFFFFFFFFFFFFFFFFFFFFF:FFFFFFFFFFFFFFFFFFFFFFFFFFFFFFFFFFFFFFFFFFFFFFFFFFFFFFFFFFFFFFFFFFFFFFFFFFFFFF,FFF:FFFFFF::FFFFFFFF::FFFFF:FFFFF:FFFFFFFF:FFFFFFFFFFF,FFF:F,FFF:FF,FFFFFF
@A00881:241:HJW2NDRXX:1:2128:29875:1532 1:N:0:CGAGAGAA+GATTGGAG
CGATGTCCTATGGGGTGCAGCAGTCGGGAATATTGCGCAATGGAGGAAACTCTGACGCAGTGACGCCGCGTGCAGGAAGAAGGTTTTCGGATTGTAAACTGCTTTAGACAGGGAAGAAAAAGGACAGTACCTGTAGAATAAGCTCCGGCTAACTACGTGCCAGCAGCCGCGGTAATACGTAGGGAGCAAGCGTTATCCGGATTTACTGGGTGTAAAGGGCGTGTAGGCGGGTTGGCAAGTCAGATGTGAA
+
FFFFFFFF:FFFFFFFFFFFFFFFFFFFFFFFFFFFFFFFFFFFFFFFFFFFFFFFFFFFFFFFFFFFFFFFFFFFFFFFFFFFFFFFFFFFFFFFFFFFFFFFFFFFFFFFFF:FFFFFFFFFFF:FFFFF:FFFFFFFFF:FFFFFFFFFFFFFFFFFFFFFFFFFFFFFF:FFFFFFFFFFFFFFFFFFFFFFFFFFFFFFFFFFFFFFFFF:FF:FF:FFFFFFF:FFFFFF:FFFFFFFF:FFFF
@A00881:241:HJW2NDRXX:1:2128:13648:1548 1:N:0:CGAGAGAA+GATTGGAG
CGATGTCCTACGGGACGCAGCAGTGGGGAATATTGGGCAATGGAGGCAACTCTGACCCAGCAACGCCGCGTGAATGATGAAGGTCTTCGGATTGTAAAGTTCTTTTCTAAGGGAAGAAGAAAGTGACGGTACCTTAGGAATAAGCCTCGGCTAACTACGTGCCAGCAGCCGCGGTAATACGTAGGAGGCAAGCGTTATCCGGAATGACTGGGCGTAAAGGGTGCGTAGGTGGTTTGGCAAGTTAGTAGCG
+
FFFFFFFFF:FFFFFFFFFFFFFFFFFFFFFFFFFFFFFFFFFFFFFFFFFFFFFFFFFFFFFFFFFFFFFFFFFFF:FFFFFFFFFFFFFFFFFFFFFF:FFFFFFFFFFFFFFFFFFFFFFFFFFFFFFFFFFFFFFFFFFFFFFFFFFFFFFFFF:FFFFFFFFFFFFFFFFFFFFFFFFFFFFFFFFFFFFFFFF:FFFFFFFFF:FFFF:FFFFFFFFFFFFFF:FFFF:FFFFFFFFFFFFFFF
@A00881:241:HJW2NDRXX:1:2128:15347:1767 1:N:0:CGAGAGAA+GATTGGAG
CGATGTCCTACGGGGTGCAGCAGTGGGGAATATTGCACAATGGGCGGAAGCCTGACGCAGCGACGCCGCGTGAGGGAAGAAGGTTTTCGGATCGTAAACCTCTGTCAGAAGGGAAGAATAGGGGACGTGCCAATCAGCGTTTCCGTGACGGTACCTTCAAAGGAAGCACCGGCTAACTCCGTGCCAGCAGCCGCGGTAATACGGAGGGTGCGAGCGTTAATCGGAATTACTGGGCGTAAAGCGCGTGTCG
+
,FFFFFFFF:FFFFFFFFFFFFFFFFFFFFFFFFFFFFFFFF:FFFFFFF::FFFFFF:FFFFFFFFFFF:FFFFFFFFFFFFFFFFFFFFFFFFF:FFFFFFFFFFFFFFFFFFFFFFFFFFFFFFFFFFFFFFFFF:FFFFFFFFF:FF,FFFFFFF::FFFFFF,F,FFFFFFFFFF:FFFF,FFFFFFFFFFFF,FF:FFFFFFFFFF:FFFFFFFFFFFFFFFFFFFF,FFF,,FF:,FF:FF::
@A00881:241:HJW2NDRXX:1:2128:15564:1986 1:N:0:CGAGAGAA+GATTGGAG
CGATGTCCTACGGGACGCAGCAGTGGGGAATATTGCACAATGGGGGGAACCCTGATGCAGCGACGCCGCGTGGGTGAAGAAGTATTTCGGTATGTAAAGCCCTATCAGCAGGGAAGAAGATGACGGTACCTGAGTAAGAAGCCCCGGCTAACTACGTGCCAGCAGCCGCGGTAATACGTAGGGGGCGAGCGTTATCCGGATTTACTGGGTGTAAAGGGAGCGTAGACGGCTTAGCAAGTCTGGAGTGAAA
+
FFFFFFFFFFFFFFFFFFFFFFF:FFFFFFFFFFFFFFFFFFFFFFFFFFFFFFFFFFFFFFFFFFFFFF:FFFFFFFFF,FF,FFFFFF:FFFFFFFFFFFFFFF:FFFFFFF,FFFFFFFFFFFFFFFFFFFFFFFFFFFFFFFFFFFFFFFFFFFFFFFFFFFFFFFFF:FFFFFFFFFFFFFFFFFF:FFFFFFFFFFFFFFFFF,FFFFFFFFFFFFFFFFFFFFFF,FFFFFF:FFFFFFFF,F
@A00881:241:HJW2NDRXX:1:2128:27462:1986 1:N:0:CGAGAGAA+GATTGGAG
CGATGTCCTACGGGATGCAGCAGTGGGGAATATTGCACAATGGGCGCAAGCCTGATGCAGCGATGCCGCGTGAGGGAAGAAGGTTTTCGGATTGTAAACCTCTGTCTTTAGGGACGATAATGACGGTACCTAAGGAGGAAGCTCCGGCTAACTACGTGCCAGCAGCCGCGGTAATACGTAGGGAGCGAGCGTTGTCCGGAATTACTGGTTGTAAAGGGAGTGCATACGGCATGGCAAGTCTGGAGTGAAA
+
:FFFFFF::FFFF,FFFF:FFFF:FFF,FFFFFFFFFFFFFFF::FFFF:FFFFFFF:FFFFFF,FF,:F:FF:FF:F:FFFFFFFFFF,FFF,FFFFFFFFFFFFF,FFFFFFFFFFFFFFFF:FFFFFFF:FFFFFFFFFF::FFFFFFFFF,F:F:,F:FFF,FF,F:,FFFF:,FFFFFFFF:FFFF,FFF,,FFFFFFF:F:F,FFFF:::::FF:,FF,,,FFFFFF,,FFFFFFF,FF,FFFF
@A00881:241:HJW2NDRXX:1:2128:32832:2080 1:N:0:CGAGAGAA+GATTGGAG
CGATGTCCTACGGGAGGCACCAGTGAGGAATATTGGTCAATGGTCGGGAGACTGAACCAGCCAAGCCGCGTGAGGGAAGAAGGTACAGCGTATCGTAAACCTCTTTTGCCGGGGAACAAGAGCTTCCACGAGTGGGAGTGTGAGCGTACCCGGAGAAAAAGCATCGGCTAACTCCGTGCCAGCAGCCGCGGTAATACGGAGGATGCGAGCGTTATCCGGATTTATTGGGTTTAAAGGGTGCGTAGGCGGC
+
FFFFFFFFFFFFFFFFFFFFFFFFFFFFFFFFFFFFFFFFFFFFFFFFFFFFFF:FFFFFFFFFFFFFFFFFFFFFFFFFFFFFFFFFFFFFFF:FFFFFFFF:FFFFFFFFFFFFFFFFFFFFFFFFFFFFFFF:FFFFFFFFFFFFFFFFFFFFFFFFFFFFFFFFFFFFFFF:FFFFFFFF:FFFFFFFF,F,FF,FF:FFFFFFFFFFFFFFFFFFFFFFFFFF:FFFFFFF::FFFFFFFFF:FF
@A00881:241:HJW2NDRXX:1:2128:32163:2331 1:N:0:CGAGAGAA+GATTGGAG
CGATGTCCTATGGGGTGCAGCAGTGGGGAATATTGGGCAATGGAGGCAACTCTGACCCAGCAACGCCGCGTGAGTGATGAAGGTCTTCGGATTGTAAAACTCTTTAAGTGGGGACGAAGAAAGTGACGGTACCCACAGAATAAGCCTCGGCTAACTACGTGCCAGCAGCCGCGGTAATACGTAGGAGGCAAGCGTTATCCGGAATGACTGGGCGTAAAGGGTGCGTAGGTGGTCTCGCAAGTTAGTAGCG
+
FFFFFFFFFFFFFFFFFFFFFFFFFFFFFFFFFFFFFFFFFFFFFFFFFFFFFFFFFFFFFFFFFFFFFFFFFFFFFFFFFFFFFFFFFFFFFFFFFFF:FFFFFFFFFFFFFFFFFFFFFFFFFFFFFF:FFFFFFFFFFFFFFFFFFFFFFFFFFFFFFFF,FFFFFFFFFF:F,FFFF:FFFF:FFF,FFFFFFFFFFFF,FFFFFFFFFFF:F:FFFFFFFFFFFFFFFFFFF:FFFF,FF::FFF
@A00881:241:HJW2NDRXX:1:2128:30183:2440 1:N:0:CGAGAGAA+GATTGGAG
CGATGTCCTATGGGATGCAGCAGTGGGGAATATTGGGCAATGGGCGCAAGCCTGACCCAGCAACGCCGCGTGAAGGAAGAAGGCTTTCGGGTTGTAAACTTCTTTTATGAGGGACGAAGGATGTGACGGTACCTCATGAATAAGCCACGGCTAACTACGTGCCAGCAGCCGCGGTAATACGTAGGTGGCAAGCGTTGTCCGGATTTACTGGGTGTAAAGGGCGCGTAGGCGGGTAGGCAAGTCAGATGTG
+
F:FFFFFFFFFFFFFFFFFFFFFFFFFFF:FFFFFFFFFFFFFFFFFFFFFFFFFFFFFFFFFFFFFFFFFFFFFFFFFFFFFFFFFFFFFFFFFFFFFFFFFFFFFFFFFFFFFFFFFFFFFFFFFFFF:FFFFFFFFFFFFFFFFFFFFFFFFFFFFFFFFFFFFFFFFFFFFFFFFFFFFFFFFFFF:FFFFFFFFFFFFFFFFFFFFFFFFFFFFFFFFFFF:FFFF:FF:FFFFFFFFFFFFFFF
@A00881:241:HJW2NDRXX:1:2128:16848:2988 1:N:0:CGAGAGAA+GATTGGAG
CGATGTCCTACGGGGCGCAGCAGTGAGGAATATTGGTCAATGGGCGGGAGCCTGAACCAGCCAAGTCGCGTGAGGGAAGACGGCCTTATGGGTTGTAAACCTCTTTCAGATGAGAGTAAAGGGTGTTACGTGTAACCCATTGCAAGTATCATCAGAAGAAGCATCGGCTAATTCCGTGCCAGCAGCCGCGGTAATACGGAAGATGCGAGCGTTATCCGGATTTATTGGGTTTAAAGGGTGCGTAGGCGGA
+
FFFFFFFFF,FFFFFFFFFFF:FFFFFFFFFFFFFF:F,FFFFFFFFFFFFFFFFFFFFFFF:F:F:FFFFF::FFFFFFFFFFF::F,FFFFFFFFF:FFFFFFFFFF:FFFFFFFF:FFFFFFF:,FFFFFFFF:F,,FFFFFF,FFFFFF,FF:FFFFFFFFFFFF:FFFFFFFFF:F:FFFF:FFFFF:F:FFF:FFFFFFFFFFFF:F,F:FFFF,FFFFFFFFFF,FF:FFFFF:FF:FFFFFF
@A00881:241:HJW2NDRXX:1:2128:14886:3004 1:N:0:CGAGAGAA+GATTGGAG
CGATGTCCTACGGGATGCAGCAGTGGGGAATATTGCACAATGGGGGGAACCCTGTTGCAGCGACGCCGCGTGGGTGAAGAAGTATTTCGGTATGTAAAGCCCTATCAGCAGGGAAGAAGATGACGGTACCTGAGTAAGAAGCCCCGGCTAACTACGTGCCAGCAGCCGCGGTAATACGTAGGGGGCGAGCGTTATCCGGATTTACTGGGTGTAAAGGGTGCGTAGGTGGCATGGCAAGTCAGAAGTGAAA
+
FF,FFFFFFFFFFFFFFFFFFFF,FFFFFFF,FFFFFFFFFFFFFFF:FFFFFF,FFFFFFF:FFFFFFFF:FFFFFFF,FFFFFFFFFFF:FFFFFFFFFFFFFFFF:FFF:FFFFFFFFFFFFFFFFFFFFFF:FFFFFFFFF:FFF,,FFF:FFFFFFFFF:FFFFFF::FFF:FFFFF:F:FFFFF:,FFFFFFFFFF,:FF,FFFFFF::F:FFFFFFFF:FFFFFFFFFFFF,FFFF,FFFFFF
@A00881:241:HJW2NDRXX:1:2128:27887:3067 1:N:0:CGAGAGAA+GATTGGAG
CGATGTCCTACGGGAGGCAGCAGTGGGGAATATTGGTCAATGGGGGGAACCCTGAACCAGCAACGCCGCGTGAAGGAAGAAGGCTTTCGGGTTGTAAACTTCTTTTACCAGGGACGATAGTGACGGTACCTGGTGACTAAGCTCCGGCTAACTACGTGCCAGCAGCCGCGGTAATACGTAGGGAGCGAGCGTTATCCGGATTTACTGGGTGTAAAGGGCGCGTAGGCGGGCTGTCAAGTCAGATGTGAAA
+
FFFFFFFFFFFFFFFFFFFFFF:FFFFFFFFFFFFFFFFFFFFFFFFFFFFFFFFFFFFFF,FFFFFFFFFFFFFFFFFFFFFFFFFFFFFFFFFF:FFF:FFFFFFFFFFFFFFFFF::,FFFFFFFFFFFFF,:,FF:FFFFFFFFFFFFFFFFFFFFFFFFFFFFFFFF,FF:FFF:FFFFFFFFFFFF,FFFFFFFFFFFF:F:,FF,F,,FFFF,FFF:FF::F:FFFFFF:FFFF,FF:FFF:F
@A00881:241:HJW2NDRXX:1:2128:27688:3129 1:N:0:CGAGAGAA+GATTGGAG
CGATGTCCTACGGGACGCAGCAGTGGGGAATATTGCACAATGGGGGGAACCCTGATGCAGCGACGCCGCGTGGGTGAAGAAGTATTTCGGTATGTAAAGCCCTATCAGCAGGGACGAAGATGACGGTACCTGACTAAGAAGCCCCGGCTAACTACGTGCCAGCAGCAGCGGTAATACGTAGGAGGCAAGCGTTCTCCGGAATGACTGGGCGTAAAGGGTGCGTAGGTGGTTTGGCACGTTGGTAGCGTAA
+
:FFFFFFFFFFFFFFFFF:FFFFFFFFFFFFFFFFFF:FF:FFFFFFFFFFFFF:FFFFFFFFFFFFFFFFFFFFFFFF:FFFFFF:FFF:,,FF,F:FFFFFFFFFFFFFFFF,FFFFFFFFFFFF,FFFFFF:F:FF::FFFFFFF:FFFFFFFFFF::FF,F,:FFFFF:FFFFFFFFFFFFF,FFFF:F:FFFF:F,FFFFFFFFFFFF,FFFFFF:F:FFFFFFFFFFFFF:FF:FFF::FFFFF
@A00881:241:HJW2NDRXX:1:2128:20292:3787 1:N:0:CGAGAGAA+GATTGGAG
CGATGTCCTATGGGGTGCAGCAGTGGGGAATATTGGTCAATGGGCGGAAGCCTGAACCAGCCAAGTCGCGTGAGGGATGAAGGCCCTACGGGTTGTAAACCTCTTTTGCCGGGGAACAAGTGCCGGGACGTGATCCCGGAGCTGAGTGTACCCGGAGAAAAAGCATCGGCTAACTCCGTGCCAGCAGCCGCGGTAATACGGAGGATGCGAGCGTTATCCGGATTTATTGGGTTTAAAGGGTGCGTAGGCG
+
,F,FFFFFF,FFFFF,FFFFFFFF:FFFFFFFFFFFFFF:FFFFFF:FF:FFFFFFFFFFFFFFFFFFF:FFFFFFFF:F,FF,FFFFFFFFFFFFFFFFFFFFFFFFFFFFF,F:FFFFFFFFFFFFFFFFFFFF:F:FFFFF:FFFFFFFF,FFFF:,F,FFFF,FFFFFFFFFFFFFF:,FFFFFFFFFF:,FFFFFF,F:FFFFFF:FF:,FF,:FFFFFF,FFFFF:,FFFFF:FFFFFF,:FFF
@A00881:241:HJW2NDRXX:1:2128:22851:4053 1:N:0:CGAGAGAA+GATTGGAG
CGATGTCCTATGGGAGGCAGCAGTGGGGAATATTGGGCAATGGAGGCAACTCTGACCCAGCAACGCCGCGTGAGCGATGAAGGTCTTCGGATTGTAAAGCTCTTTAAGTGGGGACGAAGAAAGTGACTGTACCCACAGAATAAGCCTCGGCTAACTACGTGCCAGCAGCCGCGGTAATACGTAGGAGGCAAGCGTTATCCGGAATGAGTGGGCGTAAAGGGTGCGTAGGTGGCTTAGCAAGTTAGTAGCG
+
FF:FFFFFFFFFFF:F:FFFFFF:FFFFFFFFFFFFFFFFFFFFFFFFFFFFFFFFFFFFFFFFFFF:FFFFFFFFFFFFFFFFFFF:FFFFFF:F,FFFFFFFFFFFFFFF:FFFFFF:FFFFFFFFFFFFFFFFFFFFFF,FFFFF:FFFFFFFFF:F:FF,F:FFF,FFFFFFFFFFFFF:FFF::FFFFFFFFFFFF:,FFFFFFFFFF:,FFFFFFFF,:FFFFF:FFF:FFFFFF,FFFF:FF:
@A00881:241:HJW2NDRXX:1:2128:31069:4445 1:N:0:CGAGAGAA+GATTGGAG
CGATGTCCTACGGGATGCAGCAGTGAGGAATATTGGACAATGGATGGAAATCTGATCCAGCCATGCCGCGTGCAGGAAGGCGGTCCTATGGATTGTAAACTGCTTTTGTACGGGAGCAATAATTTCTACGGGATAGGGAGATGAGAGTACCGTACGAATCAGCATCGGCTAACTCCGTGCCAGCAGCCGCGGTAATACGGAGGATGCGAGCGTTATCCGGATTTATTGGGTTTAAAGGGTGCGTAGGCTG
+
,FFFFFFFFFFFFFFFFFFFFFFFFFFFFFFFFFFFFFFFFFFFFFFFFFFFFFFFFFFFFFFFFFFFFFFF:FFFFFFFFFFFFFFFFF:FFFFFFFFFFF:FFFFFFFFFF:FFFFFFFFFFFFFF:FFFF:,FFFFFF:FFFFFFFFFFFFFFFFFFFFF,FFFF,FFFFFFF,FFFFFFFFFFFFFFF:FFFFF,FFFFFFFFFFF,FFF:FFF:,F,::F:FFFF:FFF,FFF:FFF:FFFF:FF
@A00881:241:HJW2NDRXX:1:2128:32588:4789 1:N:0:CGAGAGAA+GATTGGAG
CGATGTCCTATGGGGGGCAGCAGTGGGGAATATTGGGCAATGGGCGAAAGCCTGACCCAGCAACGCCGCGTGAGGGAAGAAGGGTTTCGGCTCGTAAACCTCTGTCCTATGGGACGAAGGAGTGACGGTACCATAGGAGGAAGCCCCGGCTAACTACGTGCCAGCAGCCGCGGTAATACGTAGGGGGCGAGCGTTGTCCGGAATGATTGGGCGTAAAGGGCGCGTAGGCGGCCTGGTAAGTCTGGAGTGA
+
FFFF:FFFFFFFFFFFFFFFFFFFFFFFFFFFFFFFFFFFFFFFFFFFFFFFFFFFFFFFFFFFFFFFFFFFFFFFFFFFFFFFFFFFFFFFFFFFFFFFFFFFFFFFFFFFFFFFFFFFFFFFFFFFFFFFFFFF:FFFFFFFF:FFF:F:FFF:F:FF,FFF:FF:FFFFFFFF:F:FFFFFFFFFFFFFFFFFFFFFFF:F:FFFFFFF,FFFFFFFFF:F:FFF:FFFFF:,F:F:FFFFFF:FFF
@A00881:241:HJW2NDRXX:1:2128:18177:5196 1:N:0:CGAGAGAA+GATTGGAG
CGATGTCCTATGGGGTGCAGCAGTGAGGAATATTGGTCAATGGGCGCGAGCCTGAACCAGCCAAGTAGCGTGAAGGAAGACGGCCCTACGGGTTGTAAACTTCTTTTATACGGGAATAAGAACGTCCACGAGTGGATGCGTGCATGTACCGTATGAATAAGCATCGGCTAACTCCGTGCCAGCAGCCGCGGTAATACGGAGGATGCGAGCGTTATCCGGATTTATTGGGTTTAATGGGAGCGTAGACGGG
+
FFFFFFFFFFFFFFFFFFFFFFFFFFFFF:FFFFFFFFFFFFFFFFFFFFFFFFFFFFFFFFFFFFFFFFFFFFFFFFFFFFFFFFFFFFFFFFFFFFFFFFFFFFFFF:FFFF,FFFFFFFFFFFFFFFFFFFFFFFFFFFF,FFFFF:FFFFFF:F:FFFFFFFF:FF:FFFFFFFFF,FFFFFFFFFF:FFF:FFFFFFFFFFFF::F,F,FFFFFF,FF:FFFFFFFFFFFFFFFF:FFFF:::FF
@A00881:241:HJW2NDRXX:1:2128:26838:5196 1:N:0:CGAGAGAA+GATTGGAG
CGATGTCCTACGGGATGCAGCAGTGGGGAATATTGGGCAATGGAGGCAACTCTGACCCAGCAACGCCGCGTGAGCGATGAAGGTCTTCGGATTGTAAAGCTCTTTAAGTGGGGACGAAGAAAGTGACTGTACCCACAGAATAAGCCTCGGCTAACTACGTGCCAGCAGCCGCGGTAATACGTAGGAGGCAAGCGTTATCCGGAATGACTGGGCGTAAAGGGTGCGTAGGTGGTTCGGCAAGTTGGTAGCG
+
FF,FFFFFFFFFFFFFFFFFFFFFFFFFFFFFFFFFFFF:FFFFFFFFFFFFFFFFFFFFFFFFFFFFFFFFFFFF:FFFFFFFFFFFFFFFFFFFFFFFFFFFFFFFFFFFFFFFFFF:,:FFFFFFFFFFFFFFFFFFFFFFFFFFFFFFFFFFFFFFFFFFFFFFFFFFFF,FFFF::FFFF:FFFFFFFFFFFFFFF,FFFFF,FFFFF:FFFF:F:FFFFFFFFFF:F:F:FFF,FFFFFFFFF:
@A00881:241:HJW2NDRXX:1:2128:25111:5212 1:N:0:CGAGAGAA+GATTGGAG
CGATGTCCTACGGGAGGCACCAGTGGGGAATATTGGGCAATGGAGGCAACTCTGACCCAGCAATGCCGCGTGAATGAAGAAGGTCTTCGGATTGTAAAGTTCTTTAATTGGGGACGAAGAAGATGACGGTACCCAAGGAATAAGCCACGGCACACTATGTGCCAGCAGCCGCGGTAATACATAGGTGGCAAGCGTTGTCCGGAATGACTGGGCGTAAAGGGAGCGTAGGCGGTCTGTTAAGTTGGGAGTG
+
:FFFFFFFF:FFFFFFFFFFF:FFFFFFFFFFFFFFFF,FFFFFFFFF:FFFFFFFFFFFFFFFF:FFFFFFFFFFFFFFFFFFFFFFFFFFFFFFFFFFFFFFFFFFFFFFFFFFFFFFFFFFF:FFFFFFFFFFFFF:FFFFFFF:FFFF,FFFFFFFFFFFF,:FFFFFFF,F,FFF:F:FFFFFFFFFFFFFFFFFFFF,FFFFFFFFFFF:F,F:FFFFFFF:F:FFFF:FF,F,FFFFF:FFFF
@A00881:241:HJW2NDRXX:1:2128:20365:5228 1:N:0:CGAGAGAA+GATTGGAG
CGATGTCCTACGGGGCGCAGCAGTGGGGAATATTGGGCAATGGGCGAAAGCCTGACCCAGCAACGCCGCGTGAGGGAAGAAGGGTTTCGGCTCGTAAACCTCTGTCCTAAGGGACGAAGGAAGTGACGGTACCTTAGGAGGAAGCCCCGGCTAACTACGTGCCAGCAGCCGCGGTAATACGTAGGGGGCGAGCGTTGTCCGGAATGATTGGGCGTAAAGGGCGCGTAGGCGGCCTGTTAAGTCAGGGGTG
+
FF:FFFFFFFFFFFFFFFFFF:FFFFFFFFFFFFFFFFFFFFFFFFFFFFFFFFFFFFFFFFFFFFFFFF:FFFFFFFFFFFFFFFFFFFFFFFFFFFFFFFFFFF,FFFFFFFFFFFFFF:FFFFFF:FFFFF,FFFFFFFFF,FFFFFFFFFFFFFFFFFFFFFFFF,FFFFFFFFF:FFFF:FFFFFFFFFFFFFFFF:FFFFFFFFF:FFFFFF,FFFFFFFFFF,F:F,:FFFFFFFFFFFFFFF
@A00881:241:HJW2NDRXX:1:2128:20500:5650 1:N:0:CGAGAGAA+GATTGGAG
CGATGTCCTATGGGATGCAGCAGTGGGGAATATTGGTCAATGGGGGAAACCCTGAACCAGCAACGCCGCGTGAAGGAAGAAGGCTTTCGGGTTGTAAACTTCTTTTATCAGGGACGATAGTGACGGTACCTGATGAATAAGCTCCGGCTAACTACGTGCCAGCAGCCGCGGTAATACGTAGGGAGCGAGCGTTCTCCGGAGTTATTGGGTTTAAAGGGTGCGTAGGCGGCGCCTCAAGTCAGCGGTCAAA
+
:F:FFFFFFF:FFFFFFFFFF:F:FF:FFFFFFFFFFFFFFFFFFFFFFFFFFFFFFFFFFFFFFF:FFF::FFFFFFFFFFFFFFFFFFFFFFFFFFFFFFFFFFFFFFFFFFFFFFFFFFFF:FFF:FFFFFFFFFFFFFFFFFFFFFFFFFFFFF:FFFF,FFFF:FFF:FFFFFFFFFFFFF,:FF:,F,FFFFF:,::FFF,:,FFFFF,F:FF:,FF:FFFF:F:FFFFF,FFFFFF:FFFF,F
@A00881:241:HJW2NDRXX:1:2128:24966:5713 1:N:0:CGAGAGAA+GATTGGAG
CGATGTCCTACGGGATGCAGCAGTGAGGAATATTGGACAATGGCCGGAAGGCTGATCCAGCCATGCCGCGTGAGGGAATGAGGTCCTATGGATTGTAAACCTCTTTTCACGCAGGGCAATAAGGTCCACGAGGTGGGCCGACGAGAGTATGCGTGGACTAAGCATCGGCTAACTCCGTGCCAGCAGCCGCGGTAATACGGAGGATGCGAGCGTTGTCCGGATTTAGTGGGTTTAAAGGGTGCGTAGGCGG
+
FFFFFFFFFFFFFFFFFFFFFFFF:FFFFFFFFFFFFFFFFFFFFFFFFFFFFFFFFFFFFFFFFFFFFFFFFFFFF,FFFFFFFFFFFFFFFFFFFFFFFFFFFFFFFFFFFFFFFFFFFFFFFFFFFFFFFFFFFFFFFFFFFFFFFFFFFFFFF,F:FFF,FF:FFFFFF:FFFF:FFFFFF:FFFFFFFFFFFFFFFFFFF::FFFFFFFFFFFFFF,FFF,FFFFFFFF:,FFF:FFFFFFF:FF
@A00881:241:HJW2NDRXX:1:2128:30933:5901 1:N:0:CGAGAGAA+GATTGGAG
CGATGTCCTATGGGAGGCAGCAGTTAGGAATATTCGTCAATGGGGGCAACCCTGAACGAGCAATGCCGCGTGAGTGATGAAGGCCCTATGGGTTGTAAAACTCTGTTGTTTGGGAAGAACTGTAAGAGTAGGAAATGGCTCTTACTTGACGGTACCTTTCAAGAAAGCTCCGGCTAACTACGTGCCAGCAGCCGCGGTACTACGTAGGGAGCGAGCGTTATCCGGATTTATTGGGTGTAAAGGGTGCGTA
+
:FFFFFFFFFFFFFFFFFFFFFFFFFFFFFFFFFFFFFFF,FFFFFFFFFFFFFFFFFFFFFFFFFFFFFFFFFFFFFFFFFFFFFFFFFFFFFFFFFF:FFFFFFFFFFFFFFFFFFFFFFFFFFFFFFFFFFFFFFFFFFFFFFFFFFFFFFFFFFFFFFFFFFFFFFFFFFFF:FFFFFFFFFFFFF:FFFFFFFF,FFFFFFFFFFFFFF:FF,,,FFFFFFF:FFFF,FFFFF,F,F:FFFF,FF
@A00881:241:HJW2NDRXX:1:2128:21838:6464 1:N:0:CGAGAGAA+GATTGGAG
CGATGTCCTACGGGATGCAGCAGTGGGGAATATTGGTCAATGGGGGAAACCCTGAACCAGCAACGCCGCGTGAAGGAAGAAGGCTTTCGGGTTGTAAACTTCTTTTATCTGTGACGATAGTGACGGTAGCAGATGAATAAGCTCCGGCTAACTACGTGCCAGCAGCCGCGGTAATACGTAGGGAGCGAGCGTTGTCCGGATTTCCTGGGTGTAAAGGGCGCGTAGGCGGGCAGGCAAGTCAGATGTGAAA
+
:FFFFFFFFFFFFFFFFFFFFFF:FFFFFFF,FFFFFFFFFFFFFFFFFFFFFFFFFFFFFFFFFFFFFFFFFFFFFFFFFFFF:FFFFFFFFFFFFFF:FFF:FFFFFFFFFFFFFFFFFF:FFFFFFFFF,FFFFF::FFFFFFFFFFFFFFFFFFFF:FF,FFFFFFFFF,F:FFFFFFFF:FFFFFF,FFFFFFFFF:F,FFFF:FFFFFFFFFFFFFFFFFFFFFFFF:FFFFFF,F:FFFF,F:
@A00881:241:HJW2NDRXX:1:2128:20835:6511 1:N:0:CGAGAGAA+GATTGGAG
CGATGTCCTACGGGAGGCAGCAGTGGGGAATATTGCACAATGGGGGAAACCCTGATGCAGCGACGCCGCGTGGGTGAAGAAGTATTTCGGTATGTAAAGCCCTATCAGCAGGGAAGAGAATGACGGTACCTGACTAAGAAGCCCCGGCTAACTACGTGCCAGCAGCCGCGGTAATACGTAGGGGGCGAGCGTTATCCGGATTTACTGGGTGTAAAGGGAGCGTAGACGGCTGAGCAAGTCTGGAGTGAAA
+
FFFFFFFFFFFFFFFFFFFFFFFFFFFFFFFFFFFFFFFFFFFFFFFFFFFFFFFFFFFFFFFFFFFFFFFFFFFFFFFFFFFFFFFFFFFFFFFFFFFFFFFFFFFFFFFFF:FFFFF:FFFFFFFFFFFFFFFFFFFFFFFFFFFFFFFFFFFFFFFFFFFFFFFFFFFFFFFFFFFFFFFFFFFFFFFFFFFFFFFFFFFFFFFFFFFFFFFFFFFFFFFFFFFFFFFFFF:FFFFFFFFFFFFF,F
@A00881:241:HJW2NDRXX:1:2128:31367:6621 1:N:0:CGAGAGAA+GATTGGAG
CGATGTCCTATGGGGTGCAGCAGTGGGGAATATTGCACAATGGGGGGAACCCTGATGCAGCGACGCCGCGTGAGTGAAGAAGTCATTCGTGATGTAAAGCTCTATCAGCAGGAAAGAAAATGACGGTACCTGACTAAGAAGCCCCGGCTAACTACGTGCCAGCAGCCGCGGTAATACGTCGGGGGCAAGCGGTATCCGGATTTACTGGGTGTACAGGGAGCGTAGACGGCAGGGCAAGTCTGAAGTGAAA
+
,:FFFFFF:FFFFFFF,FFFFFFFF:FFF,FFFFF:FFFFFFFFFFFFFFFFFFFF:FFFFFFFF:FFFFFFFFFFFFFF:FFF,FFFF,FFFFFFFFFFFFF,FFFFFFFF,FF::FF,F:FFFFFFFFFFF,FFFFFFFFF:FFFFFF,FFFFFFFFFFFFF:FFFFFF:FFFFFF,,FFFF:FF,FFF,FFFFFFF:FFFFFF:F:FFFFFFFFFFFFF:FFFFF,F,::FF,FF:FF,FFFFF:F:
@A00881:241:HJW2NDRXX:1:2128:32018:6715 1:N:0:CGAGAGAA+GATTGGAG
CGATGTCCTACGGGCGGCAGCAGTGAGGAATATTGGTCAATGGGCGCGAGCCTGAACCAGCCAAGTAGCGTGAAGGAAGACGGCCCTACGGGTTGTAAACTTCTTTTATACGGGAATAAGAACGTCCACGAGTGGATGCGTGCATGTACCGTATGAATAAGCATCGGCTAACTCCGTGCCAGCAGCCGCGGTAATACGGAGGATGCGAGCGTTATCCGGATTTATTGGGTTTAAAGGGAGCGTAGACGGG
+
FF,:FFF:FFFFFF,F::FFFFFFF:FFFFFFFFFFFFF:FF:FFFFFFFFFFFFFFFFFFFFFFF:FFFFFFFFFFFF::F:FFFFFFFFFFFFFFFFFFFFFFFFFFFFFFFF,FFF:FFFFFFFFFF:FFFFFFFFFFFFFFFFFFFFFFF:FFFFF:FFFFFF:FFFFFF:FFFFFFFFFFF,FFFFFFFFFFFFFFFFFFF:FFFFFF:FFFFFF::,FFFFFFFFFFF,FFFF,FFFF::F:,F
@A00881:241:HJW2NDRXX:1:2128:16685:6746 1:N:0:CGAGAGAA+GATTGGAG
CGATGTCCTACGGGGTGCAGCAGTGAGGAATATTGGTCAATGGGCGCGAGCCTGAACCAGCCAAGTAGCGTGAAGGAAGACGGCCCTACGGGTTGTAAACTTCTTTTATACGGGAATAAGAACGTCCACGAGTGGATGCGTGCATGTACCGTATGAATAAGCATCGGCTAACTCCGTGCCAGCAGCCGCGGTAATACGGAGGATGCGAGCGTTATCCGGATGTATTGGGTTTAAAGGGCGCGTAGACGGG
+
:F,FFFFFFFFFFFFFFFFFFFFFFFFFFFFFFFFF:FFFFFFFFFFFFFFFFFFFFFFFFF,,:FFFFFFFFFFFFFFFFFFFFFFFFFFFFFFF:FFFFFFFFFFFFFFFFFFFFFFFFFFFFFFFFFFFFFF:FFFFFFFFFFFFFFF:FFF,FFF:FFFFFFFFFF:FF:FFFFFFFFFFFFFFFFF:FFFFFFFFFF,FFFFF:FFF:::FF:F:F,FFFF:FFFFFFFF:FF,FFFFF:FFFFF
@A00881:241:HJW2NDRXX:1:2128:22652:6809 1:N:0:CGAGAGAA+GATTGGAG
CGATGTCCTATGGGGGGCAGCAGTGGGGAATATTGGGCAATGGGCGCAAGCCTGACCCAGCAACGCCGCGTGAAGGAAGAAGGCTTTCGGGTTGTAAACTTCTTTTATGAGGGACGAAGGACGTGACGGTACCTCATGAATAAGCCACGGCTAACTACGTGCCAGCAGCCGCGGTAATACGTAGGTGGCGAGCGTTGTCCGGATTTCCTGGGTGTAAAGGGCGCGTAGGCGGGTAGGCAAGTCAGATGTG
+
:FF:FFF::FFFFFFFFFFFFFFFFFFFFFFFF:FFFF,,FFFFFFFFFFFFFFFFFFFFFF:FFFFFF:FFFFFFFFFFFFFFF,F:FFFFFFFFFFFFFFFFFFFFFFFFFFFFFFFFFFFFFFFFFFFFF:FFFFFFFFFFFFFFFFFF::FFFFFFFFFFFFFFFFFFFFF::FFFFFFFFFFFFFFFFF,,FFFFFFF:FF:,:FFF:::F:,FFFFFFFFFFFFF:FFF:FF,FFFFF:F:FFF
@A00881:241:HJW2NDRXX:1:2128:10212:6840 1:N:0:CGAGAGAA+GATTGGAG
CGATGTCCTATGGGATGCAGCAGTGGGGAATATTGCACAATGGGGGAAACCCTGATGCAGCGACGCCGCGTGAGTGAAGAAGTATTTCGGTATGTAAAGCTCTATCAGCAGGGAAGAAAGAAGACGGTACCTGAGTAAGCAGCCCCGGCTAACTACGTGCCAGCAGCCGCGGTAATACGTAGGGGGCACGCGTTATCCGGATTTACTGGGTGTAAAGGGAGCGTAGACGGCAGAGCAAGTCTGAAGTGAA
+
,FF:FFFFF:FFFFFFFFFFFFFFFFFFFFFFFFFFFFFFFFFFFFFFFFFFFFFFFFFFFFFFFFFFFFFFFFFFFFFFFFFFFFFFFFFFFFFFFFFFFFFFFFFFFFFFFF:FFFFF::FFFFFFFFFFFFFFF,FFFFFFFFFFFF:FFFFFFFFFFFFFFFFFF,F:FFFF:FFFFFFFFFFF,FFFFFFFFF:FFFF:FFFFFF:FFF:FFFFFF:FF,FFFFFFF:FFFF:FF:FF,FFFFFF
@A00881:241:HJW2NDRXX:1:2128:30264:6872 1:N:0:CGAGAGAA+GATTGGAG
CGATGTCCTATGGGGCGCAGCAGTGAGGAATATTGGTCAATGGGCGGAAGCCTGAACCAGCCAAGTCGCGTGAGGGATGAAGGCCCTACGGGTTGTAAACCTCTTTTGCCGGGGAACAAGTGCCGGGACGTGATCCCGGAGCTGAGTGTACCCGGAGAAAAAGCATCGGCTAACTCCGTGCCAGCAGCCGCGGTAATACGGAGGATGCGAGCGTTATCCGGATTTATTGGGTTTAAAGGGTGCGTAGGCG
+
FFFFFFFFFFFFFFFFFFFFFFFF:FFFFFFFFFFFFFFFFFFFFFFFFFFFFFFFFFFFFFFFFFFFFFFFFFFFFFFFFFFFFFFFFFFFFFFFFFFFFFFFFFFFFFFFFFF:FFFFFFFFFFFFFFFFFFFFFFFFFFFFFFFFFFFFFFFFFFFFF:FF:FFF:FFFFFFFFFFFFFFFFFFFFFFF:FFFFFFFFFFFFFFFFFFFFFFFFFFFFFFFFFFFFFFFFFFF:F:FFFFFFFFFFF
@A00881:241:HJW2NDRXX:1:2128:20943:6950 1:N:0:CGAGAGAA+GATTGGAG
CGATGTCCTACGGGAGGCACCAGTGGGGAATATTGCACAATGGGGGAAACCCTGATGCAGCGATGCCGCGTGGAGGAAGAAGGTTGTCGGATTGTAAACTCCTGTCTTAAAGGACGATAATGACGGTACTTTCGGAGGAAGCTCCGGCTAACTACGTGCCAGCAGCCGCGGTAATACGTAGGGAGCGAGCGTTGTCCGGAATTACTGGGTGTAAAGGGCGCGTAGTCGGGCTGACAAGTCAGATGTGAAA
+
FF,:FFFFFFFFFFFFF:FFFF:FF::FFFFFFFFFF,F,FFFFFFFFFFFFFFFFF:FFFFFFFFFFFF,FFFFFFFFFFFFFF,FFFFFFFFFF,F:FFFFFFFFFFFFF:FFFFF,:F,,:FFFFFFFF,FFFFFF,FFFFFFFFFFFFFFFFFFFFFFFFFFFFFFFF,FFF:FF,FFFF:FF:FF:FFFFF:FFFFFFFFFFFFFFFFFFFFF:,F:FFF,FFF,F:FF,FFFFFFFF::FF:FF
@A00881:241:HJW2NDRXX:1:2128:16794:7279 1:N:0:CGAGAGAA+GATTGGAG
CGATGTCCTACGGGAGGCAGCAGTGGGGAATATTGGGCAATGGAGGCAACTCTGACCCAGCAACGCCGCGTGAGTGATGAAGGTCTTCGGATTGTAAAACTCTTTAAGTGGGGACGAAGAAAGTGACTGTACCCACAGAATAAGCCTCGGCTAACTACGTGCCAGCAGCCGCGGTAATACGTAGGAGGCAAGCGTTATCCGGAATGACTGGGCGTAAAGGGTGCGTAGGTGGTTTGGCAAGTTAGTAGCG
+
,F:FFFFFFF:FFFFFFFFFFFFFFFFFFFFFFFFFFFFFFF:FFFFF:FFFFFFFFFFFFFFFFF:FFFFFFFFFFFFF,FFFFFFFF:FFFFFFFFFFFFFFFFFFFFFFFFFFFFFFF:FFFFFFFFFFFFFFFFFFFFF:FFFF:FFFFFFFFFFF,:F,FFFFFFFFF:FFFFFFFFFFFFFFFF,,FFFF::FFFF:,F:F:FFFFFF:FFFFFFFFFFFFFFFFFFFF:FFFFF:FFFFFF::
@A00881:241:HJW2NDRXX:1:2128:10285:7404 1:N:0:CGAGAGAA+GATTGGAG
CGATGTCCTACGGGGTGCACCAGTGGGGAATATTGGTCAATGGGGGGAACCCTGAACCAGCAACGCCGCGTGAAGGAAGAAGGCTTTCGGGTTGTAAACTTCTTTTATCAGGGACGAAGAAGTGACGGTACCTGATGAAAAAGTCACGGCTAACTACGTGCCAGCAGCCGCGGTAATACGTAGGGAGCGAGCGTTATCCGGATTTACTGGGTGTAAAGGGCGCGTAGGCGGGCTGACAAGTCAGATGTGA
+
FFFFFFFFFFFFFFFFFFFFFFFF:FFFFFFFFFFFFFF:FFFFFFFF,FFFFFFFFFFFFFFFFFFFFFFFFFFFF:FFFFFFFFFFFFFFFFFFFFFFFFFFFFFFFFFFFFFFF,F:FFFFFFFFFFFFFFFFFFFF:FFFFFFFFFF:FFFFFFFFFFFFFF:FFFFFFF,::FFFF:FFFFFFFFFFFFF,FFFFFFFFFF,FFFFFFFFFFFFFFFFFFFFFFF:F:FF,:F:FFFFFF:FFFF
@A00881:241:HJW2NDRXX:1:2128:21459:7404 1:N:0:CGAGAGAA+GATTGGAG
CGATGTCCTACGGGATGCAGCAGTGGGGAATATTGCACAATGGGGGGAACCCTGATGCAGCGACGCCGCGTGGGTGAAGAAGTATTTCGGTATGTAAAGCCCTATCAGCAGGGAAGAAGATGACGGTACCTGAGTAAGAAGCCCCGGCTAACTACGTGCCAGCAGCCGCGGTAATACGTAGGGGGCAAGCGTTATCCGGATTTACTGGGTGTAAAGGGAGCGTAGACGGCAGAGCAAGTCAGAAGTGAAA
+
FFFFFFFFFFFFFFFFFFFFFFF:FFFFFFFF:FFFFFFFFFFFFFFFFFFFFFFFFFFFFFFFFFFFFFFFFFFFFFFFFFF:FFFFFFFFFFFFFFFFFFFFFFFFFFFFFFFFFFFFFFFFFFFFFFFFFFFFFFFFFFFFFFFFFFFFFFFFFFFFFFFFFFFF:FFFF:FFFFFFFFFFFFFFFFF,FF:FFFFFFFFFFFFFFFFFFFFFFFFFFFFF:FFFFFFFFFFF,FFFFFFFFFFF:F
@A00881:241:HJW2NDRXX:1:2128:23800:7482 1:N:0:CGAGAGAA+GATTGGAG
CGATGTCCTACGGGATGCAGCAGTGGGGAATATTGGGCAATGGGCGCAAGCCTGACCCAGCAACGCCGCGTGAAGGAAGAAGGCTTTCGGGTTGTAAACTTCTTTTAAGAGGGACGAAGAAAGTGACGGTACCTCTTGAATAAGCCACGGCTAACTACGTGCCAGCAGCCGCGGTAATACGTAGGTGGCGAGCGTTGTCCGGATTTACTGGGTGTAAAGGGCGCGTAGGCGGGGATGCAAGTCAGATGTG
+
FFFFFFFFFFFFFFFFFFFFFFF:FFFFFFFFFFFFFFFFFFFFFFFFFFFFFFFFFFFFFFFFFFFFFFFFFFFFFFFFFFFFFFFFFFFFFFFFFFFFFFFFFFFFFFFFFFFFFFFFFFFFFFFFFFFFFFFFFFFFFFFFFFFFFFFFFFFFFFFFFFF:FFFFFFFFFFFFFFFFFFFFFFFFFFFFFFFFFFFFFFFFFFFF:FFFFFFF::FFFFFFFFFF:FFFFFFFFFFFFFFFFFFFFF
@A00881:241:HJW2NDRXX:1:2128:21956:7545 1:N:0:CGAGAGAA+GATTGGAG
CGATGTCCTACGGGGGGCAGCAGTGGGGAATATTGCACAATGGGGGAAACCCTGATGCAGCGACGCCGCGTGAGTGAAGAAGTATTTCGGTATGTAAAGCTCTATCAGCAGGGAAGAAGATGACGGTACCTGACTAAGAAGCCCCGGCTAACTACGTGCCAGCAGCCGCGGTAATACGTAGGGGGCAAGCGTTATCCGGAATTACTGGGTGTACAGGGAGCGCAGACGGCAGGGCAAGTCCGGAGTGAAA
+
FFFFFFFFFFFFFFFFFF:FFFFFFFFFF,,FFFFFFFFFFFFFFF:FFFFFFFFFFF:FFFFFFFFF:FFFFFFFFFFFFFFF,FFFFFF:FFFF:FFFFFFFFFFFF:FFFF,FFFFFFFFFFFFFFFFF,FFF:FFFFFFFFFFF:FFFFFFFFFFFFFFFFFF:FFF::F:FFFFFFFFFFF,,FFFF,:FFFFFF:FFFF:FFFFF,::F:FFFFFFF:FFFFFFFFFFFF,FFFFFFFFFF:F,
@A00881:241:HJW2NDRXX:1:2128:23484:8030 1:N:0:CGAGAGAA+GATTGGAG
CGATGTCCTATGGGGCGCAGCAGTGGGGAATATTGGGCAATGGAGGCAACTCTGACCCAGCAACGCCGCGTGAGCGATGAAGGTCTTCGGATTGTAAAGCTCTTTAAGTGGGGACGAAGAAAGTGACTGTACCCACAGAATAAGCCTCGGCTAACTACGTGCCAGCAGCCGCGGTACTACGTAGGAGGCACGCGTTATCCGGAATGACTGGGCGTAAAGGGTGCGTAGGTGGTTTGGCAAGTTGGTAGCG
+
FFFFFFFF:FFFFFFFFFFFFFFFFFFFFFFF,FFFFF:FFFFFFFFF,FFFFFFFFFFFFFFFFFFFFFFFFFFFFFFFFFFFFFFFFFF:FFFFFFFFFFFFFFFFFFFFFFFFFF,FFFFFFFFFFFFFFFFF:FFFFFFF,FFFFFFFFFFFFFFFFFFFFFFFFFFFFFFF,FFFFFFF:FFF:FFFFFFFFFFFFFFFFFFFFFFFFF:FF:FFFFFF::F:FFF:F:FFFFFFFFFFFF,FF:
@A00881:241:HJW2NDRXX:1:2128:30463:8061 1:N:0:CGAGAGAA+GATTGGAG
CGATGTCCTATGGGGTGCAGCAGTGAGGAATATTGGACAATGGATGGAAATCTGATCCAGCCATGCCGCGTGCAGGAAGGCGGTCCTATGGATTGTAAACTGCTTTTGTACGGGAGCAATAATTTCTACGGGATAGGGAGATGAGAGTACCGTACGAATCAGCATCGGCTAACTCCGTGCCAGCAGCCGCGGTAATACGGAGGATGCGAGCGTTCTCCGGATTTATTGGGTTTAAAGGGTGCGTAGGCTG
+
:FF:FFFFF:FFFFFFFFFFFFFFFFFFFFFFFFFFFFFFFFFF:FFFFFFFFFFFFFFFFFFFFFFFFFFFFFFFFFFFFFFFF:FFFF:FFFFFFF::FF,FFFFFFF:,FFFFFF,FF,FFFFFFFFFF:FFFFFFFFF:FFFFF,FF:FFFFFFFFFFFFFFFFFF,::FFFF:FFFFFFFF:FFFFFFFF:FFF,FFFFFFF:FFFFFFFFF:FFFFFFF:,FFF:,FFF,FF:FF:FF:,F:FF
@A00881:241:HJW2NDRXX:1:2128:30192:8124 1:N:0:CGAGAGAA+GATTGGAG
CGATGTCCTATGGGAGGCAGCAGTGAGGAATATTGGTCAATGGGCGGGAGCCTGAACCAGCCAAGCCGCGTGGAGGAGGAAGGTACAGAGTATCGTAAACTCCTTTTGTCAGGGGATAAAAGGCGGGATGCGTCCCGTCCCGAAGGTACCTGAAGAAAAAGCATCGGCTAACTCCGTGCCAGCAGCCGCGGTAATACGGAGGATGCGAGCGTAATCCGGATTTAGTGGGTTTAAAGGGTGCGTAGGCCGC
+
FFFFFFFFFFFFFF:FFFFFF:FFFFFFFFFFFFFFFFFFFFFFFFFFFF:FFFFFFF:FFFFF,FFFFFFFFFFFFFFFFFFFFFF:FFFFFFFFFFFFFFFFFFFFFFFFFFFFFFFFFFFFFF:FFFFFFFFFFFFF:FFF:FFF:FFFFF:F:FF:FFFFFFFFFF:FFFFFFFFFFFF::FF:FFFFFFFFF:FFFFFFFFFFFF,:,FFFFF:FFF:F,:FFFFFF:FFFFFFFFFFF,F,:FF
@A00881:241:HJW2NDRXX:1:2128:31448:8578 1:N:0:CGAGAGAA+GATTGGAG
CGATGTCCTACGGGGTGCAGCAGTGAGGAATATTGGACAATGGCCGGAAGGCTGATCCAGCCATGCCGCGTGAGGGAATGAGGTCCTATGGATTGTAAACCTCTTTTCACGCAGGGCAATAAGGTCCACGAGGTGGGCCGACGAGAGTATGCGTGGAATAAGCATCGGCTAACTCCGTGCCAGCAGCCGCGGTAATACGGAGGATGCGAGCGTTGTCCGGATTTATTGGGTTTAAAGGGTGCGTAGGCGG
+
,F:FFFFFFFFFFFFFFFFFFFFFFFFFFFFFFFFFFFFFFFFFFFFFFFFFFFFFFFFFFFFFFFFFFFFFFFFFFFFFFFFFFFFFFFFFFFFFFF:FFFFFFFFF:FFFFFFFFFFFFFFFFFFFFFF::FFFFFFFFFFFFFFFFFFFFFFFF:F:FFFFFFFFFFF:FFFFFFFFFFFFFFFFFFFF:FFFFF,FFFFFFFFFFFFF:FFFFFFFF,FFFFFFFFFFFFF:F:FFFFF:FFFFFF
@A00881:241:HJW2NDRXX:1:2128:14868:8609 1:N:0:CGAGAGAA+GATTGGAG
CGATGTCCTATGGGATGCAGCAGTGAGGAATATTGGACAATGGCCGGAAGGCTGATCCAGCCATGCCGCGTGAGGGAATGAGGTCCTATGGATTGTAAACCTCTTTTCACGCAGGGCAATAAGGTCCACGAGGTGGACCGACGAGAGTATGCGTGGAATAAGCATCGGCTAACTCCGTGCCAGCAGCCGCGGTAATACGGAGGATGCGAGCGTTGTCCGGATTTATTGGGTTTAAAGGGTGCGTAGGCGG
+
FFFFFFFFFFFFFFFFFFFFFFFFFFFFFFFFFFFFFFFFFFFFFFFFFFFFFFFFFFFFFFFFFFFFFFFFFFFFFFFFFFFFFFFFFFF:FFFFFFFFFFFFFFF:FFFFFFFFFFFFFFFFFFFFFF:FFFFFFFFFFFFFFFFF:FFFFFFFFFFFFFF:FFFFFFFFFFFFFFFFFFFFFFFFFFFFF:FFFFFFFF:FFFFFFFFFFFFFFFFF,FFFF,FFFF:FFFFFFFFFFFFFFFF:F:
@A00881:241:HJW2NDRXX:1:2128:21305:8672 1:N:0:CGAGAGAA+GATTGGAG
CGATGTCCTATGGGACGCAGCAGTGGGGAATATTGCGCAATGGGCGCAAGCCTGACCCAGCAACGCCGCGTGAAGGAAGAAGGCTTTCGGGTTGTAAACTTCTTTTATGAGGGACGAAGGATGTGACGGTACCTCATGAATAAGCCACGGCTAACTACGTGCCAGCAGCCGCGGTAATACGTAGGTGGCAAGCGTTGTCCGGATTTACTGGGTGTAAAGGGCGCGTAGGCGGGTAGGCAAGTCAGATGTG
+
FFFFFFFF,FFFFFFFFFFFFFFFFFFFFFFFFFFFFFF:FFFFFFFFFFFFFFFFFFFFFFFFFFFFFFFFFFFFFFFFFFFFF,FFFFFFFFFFFFFFFFFFFFFFFFFFFFFFFFFFFFFFFFFFFFFFFFFFFFFFFFFFFF:FFFF,FFFF,FFFFFF,FFFFFFFFFFFF,F:FFFFFFFFFFFFFFFFFFFFFFFFFFFFFFFFF,FFFFFFFFFFFFFFFFFFFFFFFFFF,FFFFFFFFFF
@A00881:241:HJW2NDRXX:1:2128:9046:8954 1:N:0:CGAGAGAA+GATTGGAG
CGATGTCCTACGGGAGGCAGCAGTGGGGGATATTGCACAATGGAGGGAACTCTGATGCAGCGATGCCGCGTGAGGGAAGAAGGTTTTCGGATTGTAAACCTCTGTCTTTAGGGACGATAATGACGGTACCTAAGGAGGAAGCTCCGGCTAACTACGTGCCAGCAGCCGCGGTAATACGTAGGGAGCGAGCGTTGTCCGGAATTACTGGGTGGAAAGGGCGTGCAGGCGGGACTGCAAGTCAGAGGTGAAA
+
FFFFFF:FFFFFFFFFFFFFFFFFFFFFFFFFFFFF,FFF:FF:FFFF,F:FFFFFFFFFFFFFFFFFFFFF:FFFF,FFFFFFFFFFFFFFFFFFFFFFFFFFFFFFFFFFFFFFFF,FFFFFFFFFFF:F,F::FFF:FFFFFFFFFFFFFFFFFFFFFFFFFFFFFFFF:F:FFFFFFFFFFFFFFFFF,:FFFFFFF:FFF,F:F:F,F:,:FF::FFFFFFFFFFF:FFF,,FFFFFF,FF,FF,
@A00881:241:HJW2NDRXX:1:2128:11822:9095 1:N:0:CGAGAGAA+GATTGGAG
CGATGTCCTATGGGGCGCAGCAGTGGGGAATATTGCACAATGGGGGAAACCCTGATGCAGCGACGCCGCGTGAAGGAAGAAGTATCTCGGTATGTAAACTTCTATCAGCAGGGAAGAAAATGACGGTACCTGACTAAGAAGCCCCGGCTAACTACGTGCCAGCAGCCGCGGTAATACGTAGGGGGCAAGCGTTATCCGGATTTACTGGGTGTAAAGGGAGCGTAGACGGAAGAGCAAGTCTGATGTGAAA
+
:F:FFFFFF:FFFFFFFFFFF:FFFFFFFFFFFFFFFFF:FFFFFFFFFFFFFFFFFFFFFFF:FFFFFFFFFFFFFFF:FFFFFFFFFFFFFFFF::FFFFFFFFFFF:FFFFFFF:FFFF,FFFFFFFFFFFFFFFFFFFFFFF:FFFFFFFFFFFFFFFFFFFFFFFFFFFFFFFFF:FFFFF:FF:FFFFFFFFFFFFFF,FFFFFFFFF:FFFFFFFFFFF:FF:FF,F:F,F::FFFFFFFFF,
@A00881:241:HJW2NDRXX:1:2128:31946:9283 1:N:0:CGAGAGAA+GATTGGAG
CGATGTCCTACGGGACGCAGCAGTGGGGACTATTGGGCAATGGGCGAAAGCCTGACCCAGCGACGCCGCGTGAAGGACGAAGGTCTTCGCATTGTAAACGTTAGTAGGCAGGGACGAAGTAAGTGACGGTACCAGCAGAGTAAGCCACGGCAAACTACGTGCCAGCAGCCGCGGTAATACGAAGGAGCCGAGCGTGATCCGCAATTACTGGGTGTAATGGTTGTGCAGTCGGGGCGATAAGTCTGAACTG
+
F:,FF:FF,FF,FFFF::FFFFF:F,F,FFF,FFFFF:FFF,F:FFFF:FFFFFFFFF,FFFFF:F:,F,FFF:,:::F,FFFFFFFF:,,FF,FFF,F,F,F:FFF,FFF,:,F,F,F,F:F,F:F,:F:F,,:FFFFFF,::FFFFFFF,FFFF::FFFFF,F:FFFF,FF:FF,,FF,:F,:,F,FFF:FFF,FF,,,,:,F,:FF,F:,FFFF,,:,FF,:,,:,FF,:FF:FF:F,:F,,,,,,,
@A00881:241:HJW2NDRXX:1:2128:29894:9643 1:N:0:CGAGAGAA+GATTGGAG
CGATGTCCTATGGGATGCACCAGTGAGGAATATTGGTCAATGGGCAGACGCCTGAACCAGCCAAGTCGCGTGAGGGAAGACGGTCCTATGGATTGTAAACCTCTTTTGTCAGGGAGCAAGCGCCTCCACGTGTGGGGGCAGGGAGAGTACCTGAAGAAAAAGCATCGGCTAACTCCGTGCCAGCAGCCGCGGTAATACGGAGGATGCGAGCGTTATCCGGATTTATTGGGTTTAAAGGGTGCGTAGGCGG
+
FFFFFFFFFFFFFFFFFFFFFFFFFFFFFFFFFFFFFF:FFFFFFFFFFFFFFFFFFFFFFFFFFFFFFFFFFFFFFFFFFFFFFFFFFFFFFFFFFFFFFFFFFFFFFFF:FFFFFFFFFFFFFFF:FFFFFF:FFFFFFFF:FFFFFFFFFFFFFFFFFFFFFFFFFF:FFFFFFFFFFFFFFFFFFFF:FFFFFFF:F:F:FFFFFFFF,F,FFFFFFFFFFF,FFFFFFF::FFFFFFFF:FFFFF
@A00881:241:HJW2NDRXX:1:2128:16667:9878 1:N:0:CGAGAGAA+GATTGGAG
CGATGTCCTATGGGGTGCAGCAGTGGGGAATATTGGTCAATGGGGGGAACCCTGAACCAGCAACGCCGCGTGAAGGAAGAAGGCTTTCGGGTTGTAAACTTCTTTTATCAGGGACGATAGTGACGGTACCTGGTGAATAAGCTCCGGCTAACTACGTGCCAGCAGCCGCGGTCATACGTAGGGAGCGAGCGTTCTCCGGATTTACTGGGTGTAAAGGGCGCGTAGGCGGGCCGACACGTCAGATGTGACA
+
FF,FFFFFFFFFFFFFFFFFFFFFFFFFFFFFFFFFFFFFFFFFFFFFFFFFFFFFFFFFFFFFFFFFFFFFFFFFFFFFFFFFFFFFFFFFFFFF:FFFFFFFFFFFF:FFFFFFFF,FFF:F:FFF:FFFFFFFFFFFFFFFFFFFFFFFFFFFFFFFFFFFFFFFF:FF,FFFFFF:FFFFFFFF:FFFF,FFFFFFFFFFFF:FF:F:FF,FFFF:FFFF:FFFFFF:FF,F::FF,:F::F::FF
@A00881:241:HJW2NDRXX:1:2128:19126:10285 1:N:0:CGAGAGAA+GATTGGAG
CGATGTCCTACGGGACGCAGCAGTGGGGAATATTGGGCAATGGGCGAAAGCCTGACCCAGCAACGCCGCGTGAGGGAAGAAGGTTTTCGGATTGTAAACCTCTGTCCTCAATGAAAAGGATAAGATGGTAATTGAGGAGGAAGCCCCGGCTAACTACGTGCCAGCAGCCGCGGTAATACGTAGGGGGCGAGCGTTGTCCGGAATGATTGGGCGTAAAGGGCGCGTAGGCGGCCTGCTAAGTCTGGAGTGA
+
FFFFFFFFFFFFFFFFFFFFFFFFFFFFFFFFFFFFFFFFFFFFFFFFFFFFFFFFFFFFFFFFFFFFFFFFFFFFFFFFFFFFFFFFFFF:FFFFFFFFFFFFFFFFF:F:FFFFFFFF:FFFF,FFFFFFFFFFFFFFFFFFFFFFFFFFFFFFFFFFFFFFFFFFFFFFFF:FF:FF,FFFFFFFFFFFFF:FFFFFFFF:FFFFFFFFFFF:FFFFF:FFFF:FFFFFFFFFFFFFFFFFFFFFFF
@A00881:241:HJW2NDRXX:1:2128:16288:10410 1:N:0:CGAGAGAA+GATTGGAG
CGATGTCCTACGGGATGCAGCAGTGGGGAATATTGGGCAATGGGCGAAAGCCTGACCCAGCAACGCCGCGTGAGGGAAGAAGGTTTTCGGATTGTAAACCTCTGTCCTCAATGAAAAGGATGAGATGGTAATTGAGGAGGAAGCCCCGGCTAACTACGTGCCAGCAGCCGCGGTAATACGTAGGGGGCGAGCGTTGTCCGGAATGATTGGGCGTAAAGGGCGCGTAGGCGGCCTGTTACGTCTGGAGTGA
+
,FF,,FFFFFFF:FFFFFFFFFFFFFFFFF:F:FFFFFFF,F::FFF:FFF:FFFFFFFFFFFF:FFFFFFFFFF,FFFFFFFFFFFFFFFF:FFF,FFFFFFFFFFFFF,FFFFF:FFF:FFFFF:::FFFFFFFFFFFFFF,FFFFFFFFFFF::F:FFFFFF:FFF:FFFFFFFFFFFFFFFFFFFFFFF:FFFF,FFFFF:F,FF,FFFF,FF:FFFFFFFFFFFF:FFF:F:F,FF,FF,FF:FF
@A00881:241:HJW2NDRXX:1:2128:17906:10676 1:N:0:CGAGAGAA+GATTGGAG
CGATGTCCTACGGGGTGCAGCAGTGGGGAATATTGGGCAATGGGCGCAAGCCTGACCCAGCAACGCCGCGTGAAGGAAGAAGGCTTTCGGGTTGTAAACTTCTTTTATGAGGGACGAAGGACGTGACGGTACCTCATGAATAAGCCACGGCTAACTACGTGCCAGCAGCCGCGGTAATACGTAGGTGGCGAGCGTTGTCCGGATTTACTGGGTGTAAAGGGCGCGTAGGCGGGCAGGCAAGTCAGATGTG
+
FFFFFFFFFFFFFFFFFFFFFFFFFFFFFFFFFFFFFFFFFFFFFFFFFFFFFFFFFFFFFFFFFFFFFFFFFFFFFFFFFFFFFFFFFFFFFFFFFFFFFFFFFFFFFFFFFFFFFFFFFFFFFFFFFF:FFFFFFFFFF:FFFFFFFFFFFFFFFFFFFFFFFFFFFFFFFFFFFFFFFFFFFFFFFFFFFFFF:FFFFFFFFFFFFFFFFFFFFF:FFFFFFFFF:FFFFFFFFFF,FFFFFFFFFF
@A00881:241:HJW2NDRXX:1:2128:12726:10692 1:N:0:CGAGAGAA+GATTGGAG
CGATGTCCTACGGGATGCAGCAGTTAGGAATATTGGGCAATGGAGGGAACTCTGACCCAGCAACGCCGCGTGAAGGAAGAAGGTTTTCGGATTGTAAACTTCTGATCTGTGGGAAGAAGAAAGTGACGGTACCACAGGAGAAAGCCACGGCTAACTACGTGCCAGCAGCCGCGGTAATACGTAGGTGGCGAGCGTTGTCCGGAATAACTGGGCGTAATGGGAGCGTAGGTGGTTATTTAAGTTAGGTGTG
+
FF,FFFFFF:FFFFFFFFFFFFFFFFFFFFFFFFFFFFFFFFFFFFFFFFFFFFFFFF,FFFFFFFFF:FFFF,FFFFFFFFFFFFF:FFFFFFFFFFFFFFFFFFFFFFFFFFFFFFFFF:FFFFFFFFFFFFFFFFFFFF:FFFFFFFFFFF:FFFFFFFFFFFFFFFFFFFFFFFFFFF:F,FFFF:FFFFFFFFFFF:FFFFF:FFFFFF:FF,:FFFFF::FFFFFFFFFFFF:::F,:F,FFFF
@A00881:241:HJW2NDRXX:1:2128:16550:11052 1:N:0:CGAGAGAA+GATTGGAG
CGATGTCCTATGGGATGCAGCAGTGAGGAATATTGGTCAATGGGCGCGAGCCTGAACCAGCCAAGTAGCGTGAAGGAAGACGGCCCTACGGGTTGTAAACTTCTTTTATACGGGAATAAGACCGTCCACGAGTGGATGCGTGCATGTACCGTATGAATAAGCATCGGCTAACTCCGTGCCAGCAGCCGCGGTAATACGGAGGATGCGAGCGGTCTCCGGATTTATTGGGTTTAAAGGGAGCGTAGACGGG
+
FF:FFFFFFFF:FFFFFFFFF:FFFFFFF:FFFFFFFFFFFF:FFFFFFFFFFFFFFFFFFFFFFFFFFFFFFFFFF:FFFFFFFFFFFFFFFFFFFFFF:FFFFFF:FFFFFFFFFFFFFFF,FFFFFFFFFFFF:FFFFFFFFFFFFFFF:FFFFFFFF:FFFFFFFFFFFF:FFFFFF::F:F:FFFFF,FFFFFFFFFFFFFFFFFF,F,FFFFFF:F:FFFFFFFFFFF,:FF:,FF::F::F::
@A00881:241:HJW2NDRXX:1:2128:19434:11130 1:N:0:CGAGAGAA+GATTGGAG
CGATGTCCTATGGGGTGCAGCAGTGGGGAATTTTGGACAATGGGCGCAAGCCTGATCCAGCTATTCCGCGTGCGGGAAGACGGCCTTCGGGTTGTAAACCGCTTTAGTGGAGGACGAAAAGCGCAGGTAGGACAATGACGTGCGTGCTGACGGTACTCCAAGAATAAGCACCGGCTAACTACGTGCCAGCAGCCGCGGTAATCCGTAGGGTGCGAGCGTTAATCGGAATTACTGGGCGTAAAGGGTGTGC
+
FF:FFF,FFFFFFFFFFFFFFFFFFFFFFFFFFFFFFF::FF,FFFFFFFFFF:FFFFFFFF:FFFFFFFFFFFFFFFFFFFFFFFFFFF:FFFFFFFFFFFFFFFFFFFFFFFF:FFFFFFFFFFFF,F:FFFFFFFFFFFF:FFFFFFFFFFFFFFFFFFFFFFFF::F:FFFF,FFFFFFFFFFFFF:FFFFF:FF:,F,F:::FFFF:,FFFFFFFF,::::F,::FFFFFFF:::FFFFFFFFFF
@A00881:241:HJW2NDRXX:1:2128:8603:11224 1:N:0:CGAGAGAA+GATTGGAG
CGATGTCCTACGGGATGCAGCAGTGGGGAATATTGCACAATGGGCGAAAGCCTGATGCAGCAACGCCGCGTGAAGGAAGACGGTTTTCGGATTGTAAACTTCTGTTCTTAGTGAAGAATAATGACGGTAACTAAGGAGCAAGCCACGGCTAACTACGTGCCAGCAGCCGCGGTAATACGTAGGTGGCAAGCGTGGTCCGGACTTACTGGGTGTACAGGGAGCGTAGGCGGGAAGCCAAGTCAGCTGTGAA
+
FFFFFFFFFFFFFFFFFFFFFFFFFFFFFFFFFFFFFFFFFFFFFFFFFFFFFFFFFFFFFFFFFFFFFFFFFFFFFFFFFFFFFFFFFFFFFFFFFFFFFFFFFFFF:FFFFFFFFFF:FFFFFFFFFFFFFFFFFFFFFFFFFFFFFFFFFFFFFFFFFFFFFFFFFFFFF:FFFFFF,FFFFFFFFFFFF,FFF:FFF,FF,FFFFFFFFF,FFFFFFFFFFFFFFF:F,FFFFFFFFFF:FFFFFF
@A00881:241:HJW2NDRXX:1:2128:18105:11271 1:N:0:CGAGAGAA+GATTGGAG
CGATGTCCTACGGGAGGCAGCAGTGGGGAATATTGGGCAATGGGCGAAAGCCTGACCCAGCAACGCCGCGTGAGGGAAGAAGGCCTTCGGGTTGTAAACCTCTTTTACCAGGGACGAAGGACGTGACGGTACCTGGAGAAGAAGCAACGGCTAACTACGTGCCAGCAGCCGCGGTAATACGTAGGTTGCGAGCGTTGTCCGGAATTACTGGGTGTAAAGGGCGTGTAGGCGGAACTGCAAGTCAGATGTG
+
FFFFFFFFFFFFFFFFFFFFFFFFFFFFF:FF:FFFFFFFFFFFFFFFFFFFFFFFFFFFFFFFFFFFFFFF,FFFF:FF,FFFFFFFFFFFFFFF:FFFFFFFFFFFFFFFFFFF:FFFFFFFFFFFFFFFFFF:,FFFFFFF:F,FFFFFFFFF,FFFFFF:FFFFFFFFFFFFFFFFFFFFFFFFFFFFFFFFFFF:FFF:FFFFFFFFFF,FFFF::FFFFF,FF,:FFFFFFFF::FFFFFFF:F
@A00881:241:HJW2NDRXX:1:2128:28646:11303 1:N:0:CGAGAGAA+GATTGGAG
CGATGTCCTACGGGGTGCAGCAGTGAGGAATATTGGTCAATGGGCGCGAGCCTGAACCAGCCAAGTAGCGTGGAGGACGACGGCCCTACGGGTTGTAAACTCCTTTTATAAGGGGATAAAGTTGGCCATGGATGGCCATTTGCAGGTACCTTATGAATAAGCCACGGCTAACTACGTGCCAGCAGCCGCGGTAATACGTAGGTGGCAAGCGTTATCCGGATTTACTGGGTGTAAAGGGCGCGTAGGCGGG
+
FFFFFFFFF:FFFFFFFFFFFFFFFFFFFFFF:FFFFFFFFFFFFFFFFFFFFF:FFFFFFFFFFF:FFFFFFFFFFFFFFFFFFFFFFFFFFF:F:FFF:FFFFFFFF,FFFFFFFFF:FFFF:FFFFFFFFFFFFFFFFFF:FFFFFFFFFFFFFF:FFFFF:FFFFFFFFFFFFFFFFFF,FFF:FF:FFFFFF:F:FFFFFF,FFFFF,F:F::,:FFFFFFFFFFFFFFFFFFF:FFF,FFFFFF
@A00881:241:HJW2NDRXX:1:2128:23719:11318 1:N:0:CGAGAGAA+GATTGGAG
CGATGTCCTATGGGATGCAGCAGTGGGGAATATTGCACAATGGGGGGAACCCTGATGCAGCGACGCCGCGTGGGTGAAGAAGTATTTCGGTATGTAAAGTTCTATCAGCAGGGAAGAAGAAATGACGGTACCTGACTAAGAAGCTCCGGCTAAATACGTGCCAGCAGCCGCGGTAATACGTATGGAGCAAGCGGTATCCGGATTTACTGGGTGTAAAGGGAGCGTAGACGGAAAGGCAAGTCTGAAGTGA
+
FFF:FFFFFFFFFFFFFFFFFFF:FFFF:FFFFFFFFFFFFFFFFFFFFFFFFFFFFFFFFFFFFFFFFFFFFFFFFFFF:FF,FFFFFF,FFF:FFFFFFFF:FFFFFFFFFFFFFFFFFFFFFFFFFFFFFFFFF:FFFFFFFFFFFFFF,FFFFFFFFF:FF:FFFF:FFFFFFFFFFFFFFFFFF:FFF,FFFFFFFFFFFFFF:FFFFF,FFF:F,FFFFFF:F:FF,FFFFF,:F:FFFFFFFF
@A00881:241:HJW2NDRXX:1:2128:24514:11412 1:N:0:CGAGAGAA+GATTGGAG
CGATGTCCTACGGGAGGCAGCAGTGGGGAATCTTCCGCAATGGGCGAAAGCCTGACGGAGCAATGCCGCGTGAGTGAAGAAGGCCTTCGGGTCGTAAAGCTCTGTCCTTGCTGAAGAGAGGTATGTGTGTAAAAAATGCACATATTGGACGGTAGGCGAGGAGGAAGCCCCGGCTAACTACGTGCCAGCAGCCGCGGTAATACGTAGGGGGCAAGCGTTGTCCGGAATTCCTGGGCGTAAAGGGCGCGTA
+
FF,FFFFFFFFFFFFFFFFFFFFFFFFFFFFFFFFFFFFFFFFFFFFFFFFFFF:FF:FFFF:FFFFFFFFFFFFFFFFFFFFFFFFFFFFFFFFFFFFFFFFFFFFFFFF::FFFFFFFFFFFF:FFFF,FFFFFFFF:FFFFFFFFFFFFFFFFFF:FFFFFFFFF:FFFFFFFFFFFFFFFFFFFFFFFFFFFF,F,FFFFFFF:FFFFF,FFFFFFFF:FF,FFF,FFFFFFFF,:FFFFFFFFF,
@A00881:241:HJW2NDRXX:1:2128:31584:11443 1:N:0:CGAGAGAA+GATTGGAG
CGATGTCCTATGGGAGGCAGCAGTGAGGAATATTGGTCAATGGGCGGAAGCCTGAACCAGCCAAGTCGCGTGAGGGATGAAGGCCCTACGGGTTGTAAACCTCTTTTGCCGGGGAACAAGTGCCGGGACGTGATTCCGGAGCTGAGTGTACCCGGAGAAAAAGCATCGGCTAACTCCGTGCCAGCAGCCGCGGTAATACGGAGGATGCGAGCGTTCTCCGGATTTATTGGGTTTAAAGGGTGCGTAGGCG
+
FFFFFFFFFFFFFFFFFFFFFFFFFFFFFFFFFFFFFFFFFFFFFFFFFFFFFFFFFFFFFFFFFFFFFFFFFFFFFFFFFFFFFFFFFFFFFFFFFFFFFFFFFFFFFFFFFFF,FFFFFFFFFFF:FFFFFFFFFFFFFFFFFFFFFFF:FFFFFFFFFFFFFFFFFFFFFFFFFFFFFFFFFFFFFFFFFF,FFFFFFFFFFF:FFFFFFFF,FFFFFFFFFFF:FFFFFFF:FFFFFFFFFFFFFF
@A00881:241:HJW2NDRXX:1:2128:17074:11835 1:N:0:CGAGAGAA+GATTGGAG
CGATGTCCTACGGGACGCAGCAGTGGGGAATCTTCCGCAATGGGCGAAAGCCTGACGGAGCGATGCCGCGTGGGTGAAGAAGGGATTCGTCCCGTAAAGCCCTGTTGCCCGCGACGAAGAGCGCATCGAGGAAAGAGCGATGCGAGTGACGGTAGCGAGCGAGGAAGCCACGGCTAACTACGTGCCAGCAGCCGCGGTAATACGTAGGTGGCGAGCGTTGTCCGGAATCATTGGGCGTAAAGCGCATGTA
+
FF,FFFFFFFFFFFFFFFFFFFFFFFFFF:FFFFFFF:FFFFFFFFFFFFFFFFFFFFFFFFFFFFFF:FFFFFFFFFFF,FFFFFFFFFFFFFFFFFFFFFFFFFFFFFFFFFFFFF:FFFFFFFFFFFF,F,FFFFFFFFFFFFFFFFFFFFFFFFFFFFFFF:FFF,FFFFFFFFFFFFFFFFFFFFFFFFF:FF:F:FFFFFFFFFFFFFFFFFFFF:FFF:FFF,FFFFFFFF,,:F:FFFFFFF
@A00881:241:HJW2NDRXX:1:2128:15329:11882 1:N:0:CGAGAGAA+GATTGGAG
CGATGTCCTATGGGATGCAGCAGTGGGGAATATTGCACAATGGAGGAAACTCTGATGCAGCGATGCCGCGTGAGGGAAGAAGGTTTTCGGATTGTAAACCTCTGTCTTAAGGGACGATAATGACGGTACCTTAGGAGGAAGCTCCGGCTAACTACGTGCCAGCAGCCGCGGTAATACGTAGGGAGCGAGCGTTGTCCGGAATTACTGGGTGTAAAGGGAGTGTAGGCGGGATGGTCAGTTAGGTGTGAAA
+
FFFFFFFFFFFFF:FFFFFFFFFFFFFFFFFFFFFFFFFFFFFFFFFFFFFFFFFFFFFFFFFFFFFFFFFFFF:FFFFFFFFFFFFFFFFFFFFFFFFFFF:FFFFFFFFFFFFFFFF:FFFFFFFFFFFFFFFFFFFFFF:FFFFFFFFFFFFFFFFFFFFFFFFFFFFFFFFFFF:FFFFFFFFF:FFFFFF::F:FFFFFFFFFFFFF:FFFFFFFFFFFFFFFFFFFFFF,FFFFFFFFFFFFF:
@A00881:241:HJW2NDRXX:1:2128:13331:11898 1:N:0:CGAGAGAA+GATTGGAG
CGATGTCCTACGGGATGCAGCAGTGGGGAATATTGCACAATGGGCGCAAGCCTGATGCAGCAACGCCGCGTGAGGGAAGACGGTTTTCGGATTGTAAACCTTTGTCTTTGGTGAAGAAGAAAGTGACGGTAGCCAAGGAGGAAGCCACGGCTAACTACGTGCCAGCAGCCGCGGTAATACGTAGGTGGCAAGCGTTGTCCGGAATTACTGGGTGTAAAGGGAGCGCAGGCGGGACTGCAAGTTGGATGTG
+
FFFFFFFFFFFFFFFFFFFFFFFFFFFFFFFFFFFFFFFF:FFFFFFFFFFFFFFFFFFFFFFFFFFF:FFF,FFFFFFFFFFFFFFFFFFFFFFFFFFFFFFFFFFFFFFFFF,FFFFFFFFFF,FFFFFFFFFFFFFFFFFFFFFFFFFFFFFFFFFFFFFFF:FFFFFFFFFF,FFFFFFFFFFFFF:FF::FFFFFFFFFFF,:FFFF:F:FF:FFFF:FFFFFFFFFF:FFFFFF:FFFFFFFFF
@A00881:241:HJW2NDRXX:1:2128:9995:12038 1:N:0:CGAGAGAA+GATTGGAG
CGATGTCCTATGGGAGGCAGCAGTGGGGAATATTGCACAATGGGGGAAACCCTGATGCAGCGACGCCGCGTGAGTGAAGAAGTATTTCGGTATGTAAAGCTCTATCAGCAGGGAAGAAAAAGACGGTACCTGACTAAGAAGCCCCGGCTAACTACGTGCCAGCAGCCGCGGTAATACGTAGGGGGCAAGCGTTATCCGGATTTACTGGGTGTAAAGGGAGCGTAGACGGTCTTGCAAGTCTGAAGTGAAA
+
:FFFFFF:FFFFFFFFFFFFF:FFFFFF,,FF,FFFFF,FFFFFFFFFFFFFFFFFFFFFFFFFFFFFFFFFFFFFFFFFFFFFFFFFFF,FFFF:FFFFFFF,FFFFFFFFFFFFFFFFFFFFFFFFF:FFFFFFFFFFFFFFFFFFFFFFF:FFFFF:FFFFF:FFFFFFF:,FFFFFFFFFFFFFFFFFF:F:FFFFFFFFFFFFFFFFF,FF:FFFFF:FFFFFFFFF,FFF:FFFF:F,FF:::F
@A00881:241:HJW2NDRXX:1:2128:25057:12101 1:N:0:CGAGAGAA+GATTGGAG
CGATGTCCTACGGGGGGCAGCAGTGGGGAATATTGGGCAATGGGGGGAACCCTGACCCAGCAACGCCGCGTGAAGGAAGAAGGCTTTCGGGTTGTAAACTTCTTTTACCAGGGACGAAGAAAGTGACGGTACCTGGAGAAAAAGCCACGGCTAACTACGTGCCAGCAGCCGCGGTAATACGTAGGTGGCAAGCGTTGTCCGGAATTACTGGGTGTAAAGGGCGTGTAGGCGGAGCAGCAAGTCAGATGTG
+
FFFFFFFFFFFFFFFFFF,FFFFFFFFFFFFFFFFFFFF,FFFFFFFFFFFFFFFFFF:FFF,FFFFFFF:FFFFFF:F:FFF:FFFFFFFFFFFFF,FFFFFFFFFFFFFFFFF:F:FFF,FFFFFFFFFFFFFFFF:FF:::FFFFFFFFFFFFFF,FFFFFFFFFFFFFFFFFFFF,FFFFFFFFFFFFF:FFFFFFFFFFFFF,FFFFFFF:FFFF::F:FF,FFF:FFF::FF:FFFFFFFFFFF
@A00881:241:HJW2NDRXX:1:2128:15266:12148 1:N:0:CGAGAGAA+GATTGGAG
CGATGTCCTACGGGAGGCAGCAGTGGGGGATATTGGACAATGGGGGGAACCCTGATCCAGCGATGCCGCGTGAGGGAAGAAGGTTTTCGGATTGTAAACCTCTGTGGAGCGGGACGATAATGACGGTACCGCTCAAGGAAGCCACGGCTCACTACGTGCCAGCAGCCGCGGTAATACGTAGGTGGCGAGCGTTGTCCGGAATTACTGGGTGTCAAGGGAGTGTAGGCGGGAAGGCAAGTCAGAAGTGTAA
+
:F,FFFFFFFFFFFFFFFFFFFF:FFFFFFF,FFFFFFFFFFFFFFFFFFFFFFFFFFFF:FF:F:FFFFFFFFFFFFFFFFFFFFFFFFFFFFFFFFF:F:FFFFF,FFFFFFFFFFFFFFF:FFFFFF::F::,FFFFFFFF:FFFF,,,F,FFFF:F:FF,FF:FFFFFF,FFFF,FFFFF:FF,FFFFFFFFFFFF,FF,FFFFFFFF,F,FFFFF:::FFF:FFF,FFF:,,F,:FFFFFFF,FF
@A00881:241:HJW2NDRXX:1:2128:24858:12383 1:N:0:CGAGAGAA+GATTGGAG
CGATGTCCTATGGGGGGCAGCAGTGGGGAATATTGGGCAATGGGCGCAAGCCTGACCCAGCGACGCCGCGTGAAGGAAGAAGGTCTTCGGATTGTAAACTTTGGTACTCAGGGACGAATTTATGACGGTACCTGAGGTTAAGCCACGGCTAACTACGTGCCAGCAGCCGCGGTAAGACATAGGGGGCGAGCGTTGTCCGGAATCACTGGGCGTAAAGGGAGCGTAGGTGGTGTATTAAGTTAAGTGTGAA
+
:F,FFFFFFFFFFFFFFF,FFFFFFFFFFFFFFFFFFFFFFFFFFFFFFFFFFFFFFFFFFFFF:F:FFFFFFFFFFFFFFFFFFFFFFFFFFFFFF:FF:FFFFFFFF:FFFFFFFFFFFFFFFF:FFFFFFFFFFFFF:FFFFFFFFFFFFFFFFFFFFFF:,:F:FFFFFFF,::F:FFF,FFFFFFFFF:FFFF:FFFFF:FFFFFFFFFF,FFFFFFFFFFFFFFFFFF,FFFFFFFFFFFFFF,
@A00881:241:HJW2NDRXX:1:2128:26142:12727 1:N:0:CGAGAGAA+GATTGGAG
CGATGTCCTATGGGGTGCAGCAGTGGGGAATATTGGGCAATGGAGGCAACTCTGACCCAGCAACGCCGCGTGAGCGATGAAGGTCTTCGGATTGTAAACTTCAGTGAGCAGGGACGAGAAAGGACGGTACCTGCAGAGCAAGCCACGGCTAACTACGTGCCAGCAGCCGCGGTAATACGTAGGTGGCGAGCGTTATCCGGAATTACTGGGTGTAAAGGGTGAGTAGGCGGGGATGCACGTCAGGTGTGAC
+
FFFFFFFF,FFFFFFFFFFFFFFFFFFFFFFF,F:FFFFF:F:F:FFFFFFFFFFFFFFF:FFFFFFFFFFFFFFFFFFFFFFFFFFF:FFFFFFF,FFF:FF:FF:FFFFFFFFF,FFFFFFFFFFF,FFFFFFFFFFF,F:FFF:FFFFFFFFFFFFFFFFFFFFFFFF::FFFFFFFFFFFFFFFFFFFF,FFF:FFFFFF,FF:FFFFF,FFFFFFFFF:FF:FFFFFFFFFF,FFFFFFFFF:FF
@A00881:241:HJW2NDRXX:1:2128:24162:13056 1:N:0:CGAGAGAA+GATTGGAG
CGATGTCCTATGGGGGGCAGCAGTGGGGAATATTGGGCAATGGGCGCAAGCCTGACCCAGCGACGCCGCGTGAAGGAAGAAGGTCTTCGGATTGTAAACTTTGGTACTCAGGGACGAATTTATGACGGTACCTGAGGTTAAGCCACGGCTAACTACGTGCCAGCAGCCGCGGTAAGACATAGGGGGCGAGCGTTGTCCGGAATCACTGGGCGTAAAGGGAGCGTAGGTGGTGTATTAAGTTAAGTGTGAA
+
FF:FFF:FFFFFFFFFFFFFFFFFFFFFFFFFFFFFFFFFFFFFFFFFFFFFF:FFFFFFFFFFFFFFFFFFFFFFFFFFFFFFFFFFFFFFFFFFFFFF,FFFFFFFFFFFFFFFFFFFFFFFFFFFFFFFFFFFFFFFFFFFFFFFFFFFFFFFFFFFFFFFFFFFFFF:FFFFFFFFF:FFFFFFFFFFF:FFFFFFFFFFFFFFFFFFFF,FFFFFFFFFFFFFFFFFFF,F,FFFF::FFFFFFF
@A00881:241:HJW2NDRXX:1:2128:12418:13072 1:N:0:CGAGAGAA+GATTGGAG
CGATGTCCTACGGGATGCAGCAGTGAGGAATATTGGTCAATGGGCGGGAGCCTGAACCAGCCAAGCCGCGTGGAGGAAGAAGGTACAGAGTATCGTAAACTCCTTTTGTCAGGGGATAAAAGGCGGGATGCGTCCCGTCCCGAAGGTACCTGAAGAAAAAGCATCGGCTAACTCCGTGCCAGCAGCCGCGGTAATACGGAGGCTGCGAGCGTTATCCGGATTTATTGGGTTTAAAGGGTGCGTAGGCCGC
+
,F:,FFFFFFFFFFFFFFFFFFFFFFFFFFFFFFFFFFFFFFFFFFFFFFFFFFFFFFFFFFFFFFFFFF:F:FFFFFFFFFFF:FFFFFFFFFFFFFFFFFFF,FFFFFFFFFF:::FFFFFFFFFFFFFFFFF:FFFFFF,FFFFFFF:FFFFFFFF::FF:FFFFFF:FFFFFFFF:F:FF,:FFF:FF:FFF:FFF:F,::FF:FFFFF,F:FFFFF,F,::,:FF,F:,F::F:FF:F,FFFFF,
@A00881:241:HJW2NDRXX:1:2128:30110:13119 1:N:0:CGAGAGAA+GATTGGAG
CGATGTCCTATGGGGCGCAGCAGTGGGGAATATTGGTCAATGGGCGGGAGCCTGAACCAGCCAAGCCGCGTGAGGGAAGAAGGCCCTATGGGTCGTAAACCTCTTTTGTCAGGGAACAAAAGCGAGTATGTATACTTGTCTGAGTGTACCTGAAGAAAAAGCATCGGCTAACTCCGTGCCAGCAGCCGCGGTAATACGGAGGATGCGAGCGTTATCCGGATTTATTGGGTTTAAAGGGTGCGTAGGCGGC
+
F:FFFFFFFFFFFFFFFFFFFFFFFFFFFFFFFFFFFFFFFFFFFFFFFFFFFFFFFFFFFFFFFFFFFFF:FFFFFFFFFFFFFFFFFFFFFFFFFFFF:FF:FFFFFFFFFFFFFFFFFFFFFFFFFFFFFF,FFFFFFFF:FFFFFFFFFFFFFFFF:FFF:F::FFFF:F,FF:FFFFFFFF:FFFFFFFFFFF:FFFFFFFFFFFFFF,FF,FFFFFF::F,FFFFFFF:FFFFFFFFFFFFFFF
@A00881:241:HJW2NDRXX:1:2128:21730:13228 1:N:0:CGAGAGAA+GATTGGAG
CGATGTCTTACGGGGGGCAGCAGTGGGGAATATTGGGCAATGGGCGCAAGCCTGACCCAGCAACGCCGCGTGAGGGAAGAAGGCTTTCGGGTTGTAAACCTCTTTTACCAGGGACGAAGGACGTGACGGTACCTGGAGAAAAAGCAACGGCTAACTACGTGCCAGCAGCCGCGGTAATACGTAGGTTGCGAGCGTTGTCCGGATTTACTGGGTGTAAAGGGCGCGTAGGCGGGTAGGCAAGTCAGATGTG
+
FFFFFFFFFFFFFFFFFF:FFFFFFFFFFFFF:FFFFFFFFFFFFFFFFFFFFFFFFFFFFFFFFFFFFFFF:FFFFFFFFFFFFFFFFFFFFFFF:FF:FFFFFFFFFFFFFFFFFFFFFFFFFFFFFFFFFFFF:FFFFFFFFFFFFFFF:FFFFFFFFFFFFFFFFFFFFFF:FFFFFFFFFFFFFFFFFFFFFFF:FFFFFFFFFFF:FF:F:FFFF:FFFFFFFF:FFFFFFFFF:FFFFFFFF:
@A00881:241:HJW2NDRXX:1:2128:22173:13275 1:N:0:CGAGAGAA+GATTGGAG
CGATGTCCTACGGGAGGCAGCAGTGAGGAATATTGGACAATGGCCGGAAGGCTGATCCAGCCATGCCGCGTGAGGGAATGAGGTCCTATGGATTGTAAACCTCTTTTCACGCAGGGCACTAAGGTCCACGAGGTGGACCGACGAGAGTATGCGTGGAATAAGCATCGGCTAACTCCGTGCCAGCAGCCGCGGTAATACGGAGGATGCGAGCGTTGTCCGGATTTATTGGGTGTACAGGGTGCGTAGGCGG
+
FFFFFFFFFFFFFF,FFFFFFFFFFFFFFFFFFFFFFFFFFFFFFFFFFFFFFFFFFFFFFFFFFFFFFF:FFFF:F:FF,FFFFFFFFFFF:FFFFFFFFFFFFFFFFFFFFFFFFF,F,FFFFFFFFFFFFFFFFFF:FFFFFFFFFFFFFFFFFFFFFFFFFFFFFF::FFFFFFFFFFFFFFFFFFFFFF:FFFFFFF:F:FF:FFFF,:F,FFFFF:F:,:FFFFF,:F,,,FFFFFFFF::F:F
@A00881:241:HJW2NDRXX:1:2128:18747:13416 1:N:0:CGAGAGAA+GATTGGAG
CGATGTCCTATGGGACGCACCAGTGAGGAATATTGGTCAATGGGCGCGAGCCTGAACCAGCCAAGTAGCGTGAAGGAAGACGGCCCTACGGGTTGTAAACTTCTTTTATACGGGAATAAGACCGTCCACGAGTGGATGCGTGCATGTACCGTATGAATAAGCATCGGCTAACTCCGTGCCAGCAGCCGCGGTAATACGGAGGATGCGAGCGTTATCCGGATTTATTGGGTTTAAAGGGAGCGTAGACGGG
+
FFFFFFFFFFFFFFFFFFFFFFFFFFFFFFFFFFFFFFFFFFFFFFFFFFFFFFFFFFFFFFFFFFFFFFFFFFFFF:FFFFFFFFFFFFFFFFFFFFFFFFFFFFFFF:FFFFFFFFFFFFFFFFFFFFFFFFFFFFFFFFFFFFF:FFFFFFFFFFFFFFFFFFFFFFFFFFFFFFFFFFFFFFFFFFFFFFFFFFFFFFFFFFFFFFF,F,FFFFFFFFF:F:FFFFFFFFFFFFFFFFFFFF:FFF
@A00881:241:HJW2NDRXX:1:2128:23592:13510 1:N:0:CGAGAGAA+GATTGGAG
CGATGTCCTATGGGAGGCAGCAGTGGGGGATATTGCACAATGGGGGAAACCCTGATGCAGCGACGCCGCGTGAGTGAAGAAGTATTTCGGTATGTAAAGCTCTATCAGCAGGGAAGAAAGAGACGGTACCTGAGTAAGAAGCCCCGGCTAACTACGTGCCAGCAGCCGCGGTAATACGTAGGGGGCAAGCGTTATCCGGATTTACTGGGTGTAAAGGGAGCGTAGACGGCATGGCAAGTCTGAAGTGAAA
+
FFFFFFFF:FFFFFFFFFFFFFFFFFFFFFFFFFFFFFFFFFFFFFFFFFFFFFFFFFFFFFFFFFFFFFFFFFFFFFFFFFFFFFFFFFFFFFFFFFFFFFFFFFFFFFFFFF:FFFFFFFFFFFFFFFFFFFFFFFFFFFFFFFFFFFFFFFFFFFFFFFFFF:FFFFFFFFFFFFFFFFFFFFFFFFFFFFFFFFF:FFFFFFF:FFFF,FFFFFFFFFFFFFFFF:FFFFFFFF::FFFFFFFFFF
@A00881:241:HJW2NDRXX:1:2128:29333:13557 1:N:0:CGAGAGAA+GATTGGAG
CGATGTCCTACGGGGGGCAGCAGTGGGGAATATTGGGCAATGGAGGCAACTCTGACCCAGCAACGCCGCGTGAGCGATGAAGGTCTTCGGATTGTAAAGCTCTTTAAGTGGGGACGAAGAAAGTGACTGTACCCACAGAATAAGCTCCGGCTAACTACGTGCCAGCAGCCGCGGTAATACGTAGGGAGCAAGCGTTATCCGGAATGACTGGGCGTAAAGGGTGCGTAGGTGGTTTGGCAAGTTGGTAGCG
+
FF,FFFFFFFF,FFFFFFFFFFFFFFFFFFF:FFFFFFFFFFFFFF:FFFFFFFFFFFFFFF,FFFFFFFFF:FFFFFFFFFFF:FFFFFFFFFFFFFFFFFFFFFFFFFFFFFFFFFF:FFFFFFFFFF:FF:FFFFFFFFFFFFFFFFFFFFFFFFFFFFF:FFFFFFFFFFFFFFF:FFFFFFFF:FFFFFFF:FFFFFFFFFF,FFFFFF,FFFFFF:FFF:FF,FFFFFFFFF,:FFFF:F,:::
@A00881:241:HJW2NDRXX:1:2128:17698:13573 1:N:0:CGAGAGAA+GATTGGAG
CGATGTCCTATGGGACGCAGCAGTTAGGAATATTGGGCAATGGAGGAAACTCTGACCCAGCAACGCCGCGTGAAGGAAGAAGGTTTTCGGATTGTAAACTTCTGATCTGTGGGAAGAAACAAATGACGGTACCACAGGAGAAAGCCACGGCTCACTACGTGCCAGCAGCCGCGGTAATACGTAGGTGGCTCGCGTTGTCCGGAATAACTGGGCGTACAGGGAGCGTAGGTGGCAGAGTAAGTTAGAGGTG
+
FFFFFFFF:FFFFFFFFFFFFFFFFFFFFFFFFFFFFF:FFFFFFFFF,FFFFFFFFFFFFFFFFFFFFF::FFFFFFFF::FFFF:FFFFFFFF,FFFFFF:FFFFF:FFFFF:FFFFFF:FFFFFFFF,FFFFF:FFFFFFFFF,FFFFF,FFF:FFFFFFFFFFFFFFF:FF:FFFFFF:FFFFF,FF:F:FFFFFFFFFFFFFFFFFFFFF:,FFFFFFFFFFFFFFFFFFF,,F:FFFF:F,,,F
@A00881:241:HJW2NDRXX:1:2128:15817:13604 1:N:0:CGAGAGAA+GATTGGAG
CGATGTCCTACGGGGCGCAGCAGTGAGGAATATTGGTCAATGGGCGGGAGCCTGAACCAGCCAAGTCGCGTGAGGGAAGACGGCCCTATGGGTTGTAAACCTCTTTTGCCGGGGAGCAAAGCGCCGCACGTGTGCGGTCTGGAGAGTACCCGGAGAAAAAGCATCGGCTAACTCCGTGCCAGCAGCCGCGGTAATACGGAGGATGCGAGCGTTATCCGGATTTATTGGGTTTAAAGGGTGCGTAGGTGGT
+
FFFFFFFFFFFFFFFFFFFFFFFFFFFFF:FFFFFFFFFFFFFFFFFFFFFFFF,FFFFFFFFFFFFFFFFFFFFFFFFFFFFFFFF:FFFFFFFFFFFFFFFFFFFFFFFFFFFFFFF:FFFFFFFFFFFFFFFFFFF,FFFFFFFFFFFFFFFFFFFFFFFFF:FFFFFFFFFFFFFFFFFFFFFFFFFF:FFFFFFFFFFFFFFFFFFF,,:FFFFF:FFFFFFFFFFFFFFFFF:FFFFFFFFFFF
@A00881:241:HJW2NDRXX:1:2128:24334:13698 1:N:0:CGAGAGAA+GATTGGAG
CGATGTCCTACGGGAGGCAGCAGTGGGGAATATTGCACAATGGGGGGAACCCTGATGCAGCAACGCCGCGTGGGTGAAGAAGTATTTCGGTATGTAAAGCCCTGTCAGCAGGGAAGAAAACGACGGTACCTGACCAAGAAGCCCCGGCTAACTACGTGCCAGCAGCCGCGGTAATACGTAGGGGGCAAGCGTTATCCGGATTTACTGGGTGTAAAGGGAGCGTAGACGGCGCAGCAAGTCTGAAGTGAAA
+
FFFFFFFFFFFFFFFFFFFFFFFFFFFFFFFFFFFFFFFFFFFFFFFFFFFFFFFFFFFFFFFFFFFFFFFFFFFFFFFFFFFFFFFFFFFFFFFFFFFFFFFFFFFFFFFFFFFFFFF,FFFFFFFFFFFFFFFFFFFFFFFFFFFFF,FFFFFFFFFFFFFFFFFFFFF,:FFFFFFFFFFFFFFFFFFFFFFFFFFFFFF,:,FFFFFFFF,FFFFFFFFFFFFFFF:FFFFFFFFFFFF:FFFFFF
@A00881:241:HJW2NDRXX:1:2128:27507:13808 1:N:0:CGAGAGAA+GATTGGAG
CGATGTCCTACGGGATGCAGCAGTGGGGAATATTGGGCAATGGGCGCAAGCCTGACCCAGCAACGCCGCGTGAAGGAAGAAGGCTTTCGGGTTGTAAACTTCTTTTATCAGGGACGATAGTGACGGTACCTGATGAATAAGCCACGGCTAACTACGTGCCAGCAGCCGCGGTAATACGTAGGTGGCAAGCGTTATCCGGATTTACTGGGTGTAAAGGGCGTGTAGGCGGGATTGCAAGTCAGATGTGACA
+
FFFFFFFFFFFFFFFFFFFFFFFFFFFFFFFFFFFFFFFFFFF:FFFFFF:FFFFF:FFFFFFFFFFFFFFFFFFFFFFFFFFFFF:FFFFFFFFFFFFFFFFFFFFFFFFFFFFF:F,FFFFFF:FFFFFFFFFFFFF:F:FFFFFFFFFFFFFFFFFFF:FFFFFFF:FFFF:FFFFFFFFFFF:FFFFFFFFFF:FFFFFFFFFFF,FF::FFFFFFFFFFFFFFFFFFFFF:FF:FF,:,,FFF,F
@A00881:241:HJW2NDRXX:1:2128:24279:14168 1:N:0:CGAGAGAA+GATTGGAG
CGATGTCCTAGGGGGGGCAGCAGTGGGGAATATTGGGCAATGGGCGCAAGCCTGACCCAGCAACGCCGCGTGAAGGAAGAAGGCTTTCGGGTTGTAAACTTCTTTTATCAGGGACGAACAGATGACGGTACCTGATGAATAAGCCACGGCTAACTACGTGCCAGCAGCCGCGGTAATACGTAGGTGGCAAGCGTTATCCGGATTTACTGGGTGTAAAGGGCGCGTAGGCGGGCGTGCACGTCAGAGGTGA
+
FF,:FFFFFF,FFFFFFFFFF:FF:FFFFFFFFFFFFFFFFFFFFFFFFFFFFFFFFFFFFFFFFFFFFFFFFF:FFFFFFFFFFFFFFFFFFFFFFFFFFFFFFFFFFFFFFF:FFFFFF::FFFFFF,:FFFFFFFFFFFFF:FFF::FFFFFFFFFFFFFFFFFFFF:FFFF,FFFFF,FFFF:FFF:FFF:FFFFFFF,F:::FFFFF:F:F:FFFFFFFF::FFFFFFF,FFFFF,FFF,,FFFF
@A00881:241:HJW2NDRXX:1:2128:16938:14512 1:N:0:CGAGAGAA+GATTGGAG
CGATGTCCTATGGGGGGCAGCAGTGGGGAATATTGGTCAATGGGGGAAACCCTGAACCAGCAACGCCGCGTGAAGGAAGAAGGCTTTCGGGTTGTAAACTTCTTTTATCAAGGACGATAGTGACGGTACTTGATGAATAAGCTCCGGCTAACTACGTGCCAGCAGCCGCGGTAATACGTAGGGAGCGAGCGTTATCCGGATTTACTGGGTGTAATGGGCGCGTAGGCGGGCAGACAAGTCAGATGTGAAA
+
:FFFFFFFFFFFFFFFFFFFFFFFFFFF:FFFFFFFFFFFFFFFFFFFFFFFFFFFFFF:FFFFFFFFFFFFFFFFFF:FFFFFFFFFFFFFFFFF:FFFFFFFFFFFFFFFFFFFFF,FFF,FFFFFFFF::FF:,FFFFFFFF,FFFFFFFFFFFFFFFFFFFFFFFFFF:FFF,FFFFFFFFFF:FFFFFFFFFFFFFFFFFFFF,F:,F,,FFFFFFFFFF,FFFFFF:FFFFFFFFFF,F:F:,F
@A00881:241:HJW2NDRXX:1:2128:27498:15045 1:N:0:CGAGAGAA+GATTGGAG
CGATGTCCTATGGGGGGCAGCAGTGGGGAATATTGCACAATGGGGGGAACCCTGATGCAGCAACGCCGCGTGAGTGAAGAAGTATCTCGGTATGTAAAGCTCTATCAGCAGGGAAGAAAATGACGGTACCTGACTAAGAAGCACCGGCTAAATACGTGCCAGCAGCCGCGGTAATACGTATGGTGCAAGCGTTATCCGGATTTACTGGGTGTAAAGGGAGCGCAGGCGGTTCTGCAAGTCAGATGTGAAA
+
FFFFFFFFFFFFFFFFFFFFFFFFFFFFFFFFFFFFFFFFFFFFFFFFFFFFFFFFFFFFFFFFFFFFFFFFFFFFFFFFFFFFFFFFFFFFFFF:F:FFFFFFFFFFFFFFF:,FFFFFFFFFFFF:FFFFFFFFFFFFFFFFFFFFF:FFFFFFFFFF:FFFFFFFFFFFFF,FFFFFFFFFF:FFFFFFFFF:F::FFFF::FFFFFFF,F::FF:FFFFFFFFFFFFFFFFFFFFFFFF:FFFFFF
@A00881:241:HJW2NDRXX:1:2128:18954:15217 1:N:0:CGAGAGAA+GATTGGAG
CGATGTCCTATGGGGGGCACCAGTGGGGAATATTGGGCAATGGGCGCAAGCCTGACCCAGCAACGCCGCGTGAAGGAAGAAGGCTTTCGGGTTGTAAACTTCTTTTATGAGGGACGAAGGACGTGACGGTACCTCATGAATAAGCCACGGCTAACTACGTGCCCGCAGCCGCGGTAATACGTAGGTGGCGAGCGTTGTCCGGATTTACTGGGTGTAAAGGGCGCGTAGGCGGGCAGGCAAGTCAGATGTG
+
FFFFFFFFFFFFFFFFFFFFFFFFFFFFF:FFFFFFFF:FFFFFFFFFFFFFFFFFFFFFFFFFFFFFFFFFFFFFFFFFFFFFFFFFFFFFFFFFFFFFFFFFFFFFFFFFFFFFF:FFFFFFFFFFFF:FFFFFFFFFFFFFFF,FFFFFFFFFFFFFFFF,FFFFFFFFFFFF,F::FFFFFFFFFFFFFFFFFFFFFFFF,FF:FFFFFF,FFFFFFFFFF::FFFFFFF:FFFFF::FFFF:FFF
@A00881:241:HJW2NDRXX:1:2128:19063:15436 1:N:0:CGAGAGAA+GATTGGAG
CGATGTCCTAGGGGATGCAGCAGTGGGGGATATTGCACAATGGGGGAAACCCTGATGCAGCGATGCCGCGTGAGGGAAGAAGGTTTTCGGATTGTAAACCTCTGTGGAGGGGGACGATAATGACGGTACCCCTTTAGGAAGCCACGGCTAACTACGTGCCAGCCGCCGCGGTAATACGTCGGTGGCGAGCGTTGTCCGGACTTACTGGGTGTAAAGGGAGCGTTGGCGGGAACGCAAGTCCGAAGTGAAA
+
FF,FFFFFFF,FFFFFFFFFFFFFFFFFFFF,FFFFFFFFFFFFFFFFFF:F:F:FFFFFFFF:FFFF:FFFFFFFFFF,FFFFFFFFFFF,FFFFFFFFFFFF,FF,FFFFF:FFFF:FFFF,FFF:FF:FF,F,FFFFFFFFFFFFF:FFF:F:FFF::FF,F:,FFF:FF,FFFFF,FF:FFF:FF:F:FFFF:FF,,F::,FFFFFFFFFFFFFF:F:F,FF:FFFFF:,:F,::F,:F:F,FFFF
@A00881:241:HJW2NDRXX:1:2128:32814:15577 1:N:0:CGAGAGAA+GATTGGAG
CGATGTCCTACGGGATGCAGCAGTGGGGAATATTGCACAATGGGGGAAACCCTGATGCAGCGACGCCGCGTGAGCGAGGAAGTATTTCGGTATGTAAAGCTCTGTCAGCAGGGAAGAAAATGACGGTACCTGCACAAGAAGCCCCGGCTAACTACGTGCCAGCAGCCGCGGTCATACGGAGGGGGCACGCGTGATCCGGATTTACTGGGTGTAAAGGGAGCGTAGACGGGAATGCAAGTCTGAGGTGAAA
+
:FFFFFFFFFFFFFFFFFFFFFFFFFFFFFFF,FFFFFFF:FFFFFFFFFFFF:FFFFFFFFFF:FFFFFFFFF:FFFF:,FF:,FF:FF,FFFFFFFFFFFFFFFF:FFFFFF,FF:FFFF:FFFFFFFFFFF:,FF:FFFFFFFFF:FFFFFFFFFFFFFFFFFF:FFF:,FF:FF,FFFFFFFF,::FF,FFFFFFFFF:,:FFFF,FFF:,:FFF::F:FFFFF:FF,FFFF::F:FFF,F,:FFF
@A00881:241:HJW2NDRXX:1:2128:28556:15687 1:N:0:CGAGAGAA+GATTGGAG
CGATGTCCTATGGGGCGCAGCAGTGAGGAATATTGGTCAATGGGCGCGAGCCTGAACCAGCCAAGTAGCGTGAAGGATGACTGCCCTACGGGTTGTAAACTTCTTTTATAAGGGATTAAAGGGCTCCACGAGTGGGGTGTTGCACGTACCTTATGAATAAGCATCGGCTAACTCCGTGCCAGCAGCCGCGGTAATACGGAGGATGCGAGCGTTATCCGGATTTATTGGGTTTAAAGGGTGCGCAGGCGGA
+
FFFFFFFF:FFFFFFFFFFFFFFFFFFFFFFFFFFFFF:FFFFFFFFFFFFFFFFFFFFFFFFFFFFFFFFF:FFFFFFFFFFFFFFFFFFFFFFFFFFFFFFFFFFFFFFFFFFFFFFFFFFFFFFFFFFFFFFFFFFFFFFFFFFFFFFFFFFFFFFFFFFFFFFFFFFFFFFFF:FFFFFFFFFFFFFFFFFFF:FFFFFFFFFFFFFFFF:FFFFFFFFFFF:,FFFFF:F:FFF:F:FFFFFFFF
@A00881:241:HJW2NDRXX:1:2128:30246:15765 1:N:0:CGAGAGAA+GATTGGAG
CGATGTCCTACGGGAGGCAGCAGTGGGGAATATTGGTCAATGGGGGCAAGCCTGAACCAGCAACGCCGCGTGAAGGAAGAAGGCTTTCGGGTTGTAAACCTCTTTTACCAGGGACGAAGGAGGTGTGGGTAGCTGGAGAATATGCACCGGCTAACTACGAGCCAGCCGCGGCGGTAATACGTAGGGTGCAAGCGTGGTCCTGTTATCGTGGGTGTTACGGCCGAGTAGGCGGAACAGCTCGTCAGTGGTG
+
,:F,,FFFFFFFFFF,F:FFFFFF,FFFFFFFFFFF,FFFFFFF,FFFF,FFFFF,FFFFFFFFFFFF:FFFFFFFFFFFFFFFFF:FFFFF:FFF,:F,FFFFFFF,FFFFFFFFF,,F,,:,F:,,,,:,FFF,F,FF,,,:F,,F,,,,:FF,FF,,,:FFFF:FF,F,:,F:,,,,F:,,F,:,,F,,FFF,,F,:::,F,FF:F,F,,:,,::,F,,:::F,FF,F,,F,:FF,F,,F,:,:,::
@A00881:241:HJW2NDRXX:1:2128:31078:15796 1:N:0:CGAGAGAA+GATTGGAG
CGATGTCCTATGGGGTGCAGCAGTGAGGAATATTGGTCAATGGGCGGGAGCCTGAACCAGCCAAGCCGCGTGAGGGAAGGCGGCCCTAAGGGTTGTAAACCTCTTTTGTCAGGGGACAAAAGTGAGGAATGGTCCTCATCTGAGTGTACCTGAAGAAAAAGCATCGGCTAACTCCGTGCCAGCAGCCGCGGTAATACGGAGGATGCGAGCGTTATCCGGATTTATTGGGTTTAAAGGGTGCGCAGGCGGT
+
FF:FFFFFFFFFFFFFFFFFFFFFFFFFFFFFFFFFFFFFFFFFFFFFFFFFFFFFFFFFFFFFFFFFFFFFFFFFFFFFFFFFFFFFFFFFFFFFFFFFFFFFFFFFFFFFFFFFFFFFFF:FFFFF,FFFFFFFFFFFFFFFFFFFFFFFF:,:FFFFFFFFFFFFF:FFFFFFFFFFFFFFFFFFFFFF::FFFFFFFFFF:FF,FFFFFFFFFFF,FFF:FFFFF,FF,F:FFFF:FFFFFFFFFF
@A00881:241:HJW2NDRXX:1:2128:25961:16141 1:N:0:CGAGAGAA+GATTGGAG
CGATGTCCTACGGGGGGCAGCAGTGGGGAATATTGGGCAATGGAGGGAACTCTGACCCAGCAACGCCGCGTGAAGGAAGAAGGTTTTCGGATTGTAAACTTCTGTCGCAGGGGACGAAGAATGACGGTACCCTGTAAGAAAGCCCCGGCTAACTACGTGCCAGCAGCCGCGGTAATACGTCGGGGGCAAGCGTTGTCCGGAATGACTGGGCGTACAGGGAGTGTAGGTGGCACAGCAAGTTATATGTGAA
+
FF,FFFFFFFFFFFFFFF:FFFFFFFFFFFFFFFFFFFFFFFFFFFFF:FFFFFFFFFFFFFFFFFFFFFFFFFFFFFFFFFFFFFFFFFFFFFFFFFFFFFFFFFFFFFFFFFFFFFFFFFFF:FFF,FFFFF,F,FFFFFFFFFFFFFFFFF,FFFFFFFFF,FFFFFFF,:FFFFFF,:FFFFF:,FFFF:FFFFFFF:FFFFF,FFFF,,,FFF:FFF:FFFFFFFFFFFFFF,:FFFF,:F:FF:
@A00881:241:HJW2NDRXX:1:2128:26377:16172 1:N:0:CGAGAGAA+GATTGGAG
CGATGTCCTATGGGATGCAGCAGTGGGGAATATTGGGCAATGGGCGCAAGCCTGACCCAGCAACGCCGCGTGAAGGAAGAAGGCTTTCGGGTTGTAAACTTCTTTTATGAGGGACGAAGGACGTGACGGTACCTCATGAATAAGCCACGGCTAACTACGTGCCAGCAGCCGCGGTACTACGTAGGTGGCGAGCGTTGTCCGGATTTACTGGGTGTAAAGGGCGCGTAGGCGGGCATGCAAGTCAGATGTG
+
:FFFF:FFFFFFFF,FFFFFFFFFFFFFF:FFFF:FFFFFFF:FF:FFFFFFFFFFFFFF::FFFFFFFFFFFFFFFFFFFFFFFFFFF,:FFFFFFFFFFFFFFFFFFFFF,FFFFFFF:FFFFFF:FFFFFFFF,:FFFFFFFFFFFFFFFFFFFFFFFFFFFFFFFF,F,FFF,FFFFFFFFFFFFFFFFFFFFFF:,::FFF:FFFFFF:FF,F:F:F,FFF:FFFFFFFFFFF::F:FFFFFFFF
@A00881:241:HJW2NDRXX:1:2128:20763:16720 1:N:0:CGAGAGAA+GATTGGAG
CGATGTCCTACGGGATGCAGCAGTGGGGAATATTGGGCAATGGAGGAAACTCTGACCCAGCAACGCCGCGTGAATGATGAAGGTCTTCGGATTGTAAAGTTCTTTTCTAAGGGAAGAAGAAAGTGACGGTACCTTAGGAATAAGCCTCGGCTAACTACGTGCCAGCAGCCGCGGTAATACGTAGGAGGCAAGCGTTATCCGGATTTACTGGGTGTAAAGGGCGCGCAGACGGCGAGACAAGTCTGAAGTG
+
FF,FFFFFFFFFFFFFFFFFFFFFFFFFFFFFFF:FFFFFFFFFFFFFFFFFFFFFFFFFFF:FFFFFFFFFFFFFFFFFFFFFFFF:FFF,FFFFFFFFFFFFFFFFF:FFFFFF:FFF:FFFFFFFFFFFFFFFFFFFFFFFFFFFFFFFFFFFFFFFFFFFFFFFFFFFFFF:,FFFFFFFF,FFFFFFFFFFFFFFFFFFFFFFFFFFFFF::FFF,,FFFFFFFFFFF:,,FF,FFFFFF:FFFF
@A00881:241:HJW2NDRXX:1:2128:26856:16783 1:N:0:CGAGAGAA+GATTGGAG
CGATGTCCTACGGGATGCAGCAGTGGGGAATATTGCGCAATGGAGGCAACTCTGACGCAGCAATGCCGCGTGAGTGAAGAAGGAATTCGTTCCGTAAAGCTCTGCCGTTAGGGAAGAGAGAAGACGGTACCTAACAAGCAAGCCCCGGCTAACTACGTGCCAGCAGCCGCGGTAACACGTAGGGGGCGAGCGTTGTCCGGAATGACTGGGCGTAAAGGGCACGCAGGCGGCCGTGTAGGCGGGATGTGAA
+
FF:,FFFFFFFFFFFFFFFFFFFFFFFFFFFFFFFFFFFFFFFFFFFFFFFFFFFFFFFFFFFFFFFFFFFFFFFFFFFFFF:FFFFF:FFFFFFFFFFFFFFFFFFFF,FFFFFFFFFFFF:FFFFFFFFFFFFFFFFFFFFFFFFFFFF:FFFFFFFFFFFFFFFFFFFFF,FFFFFFFF:FFF:FFFFFFFFFFF:FF:FFFFFFFFFFFF:FFFFFFFFF:FFFFFF:FFFFFF:FFFF:FFFFFF
@A00881:241:HJW2NDRXX:1:2128:28194:16783 1:N:0:CGAGAGAA+GATTGGAG
CGATGTCCTATGGGATGCAGCAGTGGGGAATATTGGGCAATGGAGGCAACTCTGACCCAGCAACGCCGCGTGAGCGATGAAGGTCTTCGGATTGTAAAGCTCTTTAAGTGGGGACGAAGAAAGTGACTGTACCCACAGAATAAGCTCCGGCTAACTACGTGCCAGCAGCCGCGGTAATACGTAGGGAGCAAGCGTTATCCGGATTTACTGGGTGTAAAGGGAGCGCAGACGGACGTGCAAGTCCGGAGTG
+
FFF,FFFFFF:FFFFFFFFFFFFFFFFFFFFFF,FFFF:FFFFFFFFFFFFFFFFFFFFFFF,FFFFF:FFFFFFFFFFFFFFFFFFFFFFFFFFFFFFFFFFFFF:FFFFFFFFFFFFFFFFFFFFFFFFF:FFFFFFFFFFFFFFFFFFFFF:FFF::FFF,FFFFFFFFFFFF,FFFFFFFFFFFFF,FFFFF:FFF:FFFFFF:FF::FFFF:FFFFFFFFFFFFFF:FFFF:F:FFFFFFFFF,,
@A00881:241:HJW2NDRXX:1:2128:20898:16830 1:N:0:CGAGAGAA+GATTGGAG
CGATGTCCTACGGGACGCAGCAGTGGGGAATATTGGGCAATGGGCGCAAGCCTGACCCAGCAACGCCGCGTGAAGGAAGAAGGCTTTCGGGTTGTAAACTTCTTTTATGAGGGACGAAGGAAGTGACGGTACCTCATGAATAAGCCACGGCTAACTACGTGCCAGCAGCCGCGGTCATACGTAGGTGGCGAGCGTTGTCCGGATTTACTGGGTGTCAAGGGCGCGTAGGCGGGCATGCACGTCAGATGTG
+
:F:FFFFFF,:FFFFFFF:FFFFFFFFFFFF:FFFFFF:FFFFFFFFFFFF:FF:FFFFFFFFFFFFFFF:FF,FFFFFFFFFF:FFF:FF:FFFFFF:FFFF:FFFFF,FFFFFFFFFFF,FFFF:FFF,FFFFF:FFFFFFFF:FF:FF:,F:FFFFFFF:FFFFFFFFFFFF:F,F::FFFFFFFFFFFF:F:FFFFFFFFFF::F:FF:FF,,::F:FF,FF:F:F:FFF,FFFF,:FFFFF::F:
@A00881:241:HJW2NDRXX:1:2128:14018:17065 1:N:0:CGAGAGAA+GATTGGAG
CGATGTCCTATGGGATGCACCAGTGGGGAATATTGCACAATGGGCGAAAGCCTGATGCAGCAACGCCGCGTGAAGGAAGACGGTTTTCGGATTGTAAACTTCTGTTCTTAGTGAAGAATAATGACGGTAACTAAGGAGCAAGCCACGGCTAACTACGTGCCAGCAGCCGCGGTAATACGTAGGTGGCAAGCGTTGTCCGGAATTACTGGGTGTAAAGGGAGCGTAGGCGGGAAGCCAAGTCAGCTGTGAA
+
FFFFFFFFFFFFFFFFFF:FFFFFFFFFFFFFFFFFFFFFFFFFFFFFFFFFFFFFFFFFFFFFFFFFFFFFFFFFFFF:FFFFFFFFFFFFFFFFFFFFFFFFFFFFFFFFFFFF:FFFFFF:FFFFFFFFFFFFFFFFFFFFFFFFFFF:FFFFF:FFFFFFFFFFFF:FFFFFFFFFF:FFFFFFFFFFFFFFFFFFFFF:FFFFFFFFFFF:FFFFFFFFFFFFFFFFFFFFFFFFFFFFFFFF,F
@A00881:241:HJW2NDRXX:1:2128:19542:17143 1:N:0:CGAGAGAA+GATTGGAG
CGATGTCCTACGGGGTGCAGCAGTGGGGAATATTGGGCAATGGAGGCAACTCTGACCCAGCAACGCCGCGTGAGCGATGAAGGTCTTCGGATTGTAAAGCTCTTTAAGTGGGGACGAAGAAAGTGACTGTACCCACAGAATAAGCCTCGGCTAACTACGTGCCAGCAGCCGCGGTAATACGTAGGAGGCAAGCGTTATCCGGAATGACTGGGCGTAAAGGGTGGGTAGGTGGTTTGGCAAGTTGGTAGCG
+
FF:FFFFFFFFFFFFFFFFFFFF:FFFFF,FFFFFFFFFFFFFFFFFFFFFFFFFFFFFFFFFFFFFFFFFFFFFFFFFFFFFFFFFFFFF:FFFFFFFFFFFFFFFFFFFFFFFFFFFFFFFFFFFFFFFFFFFFFFFFFFFFFFFFFFF:FFFFFFFFFFFFFFFFFFFFFFFFFFFFFFFFFFFFFFFFFFFF:FFFFFF,FFF:FFFFFFFFFFFFFFF,F,FFFF:FFFFFFFFFFFFFFFFFFF
@A00881:241:HJW2NDRXX:1:2128:18331:17769 1:N:0:CGAGAGAA+GATTGGAG
CGATGTCCTATGGGAGGCAGCAGTGGGGAATATTGGGCAATGGGCGAAAGCCTGACCCAGCAACGCCGCGTGAAGGAAGAAGGTCTTCGGATTGTAAACTTCTTTTATGAGGGACGAAGGACGTGACGGTACCTCATGAATAAGCCACGGCTAACTACGTGCCAGCAGCCGCGGTAATACGTAGGTGGCGAGCGTGATCCGGATTTACTGGGTGTAATGGGCGCGTAGGCGGGCTTGCAAGTCAGATGTG
+
:F:FFFFFFFFFFFFFFFFFFFFFFFFFF:FFFFFFFFFFFFFFFFFFFFF:FFFFFFFFFFFFFFFFFFFFFFFFF:FFFFFFFFFFF:FFFFFFFFFFFF:FFFFFFFFFF:FFFFFFF:FFFFFF:F,FF:FFFFFFFFFFFFFFFFFFFFFF,FFFFFFFFF,FFFFF:FF,FFFFF,FFFFFFFFFFFFF,F:FFFFFF,FF,FFFFFF,:F,:FFFFFFFFFF:FFFFFFF:F,FF:FFFFF:F
@A00881:241:HJW2NDRXX:1:2128:20925:18067 1:N:0:CGAGAGAA+GATTGGAG
CGATGTCCTACGGGGTGCACCAGTGGGGAATATTGGGCAATGGGCGAAAGCCTGACCCAGCGACGCCGCGTGAAGGAAGAAGGTCTTCGGATTGTAAACTTTAGTAGGCAGGGACGAAGTAAGTGACGGTACCTGCAGAGTAAGCCACGGCTAACTACGTGCCAGCAGCCGCGGTAATACGTAGGTGGCGAGCGTTATCCGGAATTCCTGGGTGTAAAGGGTGTGTAGGCGGGGCGATAAGTCTGATGTG
+
FFFFFFFFF:FFFFFFFFFFFFFFFFFFF:FFFFFFFFFFFFFFFFFFFFFFFFFFFFFFFFFFFFFFFFFFFFFFF:FFFFFFFFFFFFFFFFFF:FFF:FFFFFFFFFFFFFFFFFFF,FFFFFFFFF:FFFFFFFFFF:FFFF:FFFFF:FFFFFFFFFFFF:FF:FFFFFFF,FFFFFFFFFFFFFFFFFFFFFF:FFF:FF,FF:F:FFFFFFFFFFFF:FFFFFF:FFFF:FF,FFFF:FFFFF
@A00881:241:HJW2NDRXX:1:2128:11568:18302 1:N:0:CGAGAGAA+GATTGGAG
CGATGTCCTATGGGACGCAGCAGTGGGGAATATTGGGCAATGGACGCAAGTCTGACCCAGCAACGCCGCGTGAAGGAAGAAGGCTTTCGGGTTGTAAACTTCTTTTATGAGGGACGAAGGACGTGACGGTACCTCATGAATAAGCCACGGCTAACTACGTGCCAGCAGCCGCGGTAATACGTAGGTGGCAAGCGTTGTCCGGATTTACTGGGTGTAAAGGGCGCGTAGGCGGGCATGCAAGTCAGATGTG
+
FFFFFFFFFFFFFFFFFFFFFFFFFFFFFFFFFFFFFFFFFFFFFFFFFFFFFFFFFFFFFFFFFFFFFFFFFFFFFFFFFFFFFFFFFFFFFFFFFFFFFFFFFFFFFFFFFFFFFFFFFFFFFFFFFFFFFFFFFFFFFFFFFFFFFFFF:FFFFFFFFFFFFFFF:FFFFFFFFFFFFFFFFFFFFFFFFFFFFFFFFFFFFFFFFFFFFF:F::FFFFFFFF:FF:FFFFFFFFF:FFFFFFFFFF
@A00881:241:HJW2NDRXX:1:2128:28257:18646 1:N:0:CGAGAGAA+GATTGGAG
CGATGTCCTACGGGAGGCAGCAGTGAGGAATATTGGTCAATGGACGAGAGTCTGAACCAGCCAAGTAGCGTGAAGGATGACTGCCCTATGGGTTGTAAACTTCTTTTATACGGGAATAAAGTGAGGCACGTGTGCCTTTTTGTATGTACCGTATGAATAAGGATCGGCTAACTCCGTGCCAGCAGCCGCGGTAATACGGAGGATCCGAGCGTTATCCGGATTTATTGGGTTTAAAGGGAGCGTAGGCGGA
+
FFFFFFFFFFFFFFFFFFFFFFFFFFFFFFFFFFFFFFFFFFFFFFFFFFFFFFFFFFFFFFFFF:FFFFFFFFFFFFFFFFFFFFFFFFFFFFFFFFFFFFFFFFFFFFFFFFF,FFFFFFFFFFFFFFFFFFFF:FFFFFF,FFFFFFFFFFFF:FFF:FFFFFFFFFFFFFFFFFFF:FFFFF:FFFFFFFF:FFFFFFFF:FFFFFFFFFFFFFFFFFFFFFF:FF:FFFFFFFFFFF:FFF:FFF
@A00881:241:HJW2NDRXX:1:2128:19723:18897 1:N:0:CGAGAGAA+GATTGGAG
CGATGTCCTATGGGAGGCAGCAGTGGGGAATATTGGACAATGGCCGGAAGGCTGATCCAGCCATGCCGCGTGAGGGAATGAGGTCCTATGGATTGTAAACCTCTTTTCACGCAGGGCAATAAGGTCCACGAGGTGGGCCGACGAGAGTATGCGTGGAATAAGCATCGGCTAACTCCGTGCCAGCAGCCGCGGTAATACGGAGGATGCGAGCGTTGTCCGGATTTATTGGGTTTAAAGGGTGCGTAGGCGG
+
FFFFFFFFFFFFFFFFFFFFFFFFFFFFFFFFFFFFFFFFFFFFFFFFFFFFFFFFFFFFFFFFFFFFFFFFFFFFFFFFFFFFFFFFFFFFFFFFFFFFFFFFFFFFFFFFFFFFFF,FFFFFFFFFFFFFFFFFFFFFFFFFFFFFFFFFFFFFFFFFFFFFFFFFFFFFFFFF:FFFFFFFFFFFFFFFF,FFFFFFFFFF:FFFFFFFFFFFFFFF,FFFFFFFF::,FF:FFFFFFFFF:,FFFF
@A00881:241:HJW2NDRXX:1:2128:29206:19132 1:N:0:CGAGAGAA+GATTGGAG
CGATGTCCTATGGGGGGCAGCAGTGGGGAATATTGCACAATGGGGGAAACCCTGATGCAGCGACGCCGCGTGAGTGAAGAAGTATCTCGGTATGTAAAGCTCTATCAGCAGGGAAGAAAGAAGACGGTACCTGACTAAGAAGCCCCGGCTAACTACGTGCCAGCAGCCGCGGTAATACGTAGGGGGCAAGCGTTATCCGGATTTACTGGGTGTAAAGGGAGCGTAGACGGCAGGGCAAGTCTGACGTGAA
+
FFFFFFFFFFFFFFFFFFFFFFFFFFFFF,FFFFFFFFFFFFFFFFFFFFFFFFF:FFFFFFFFFFFFFFFFFFFFFFFFFFFFFFFFFFFFFFFFFFFFFFFFFFFFFFFFFFFFFFFFFFFFFFFFFFFFFFFFFFFFFFFFFFFFFFFFFFFFFF:FFFFFFFFFFFFFF,:FFFFFFFFFFFFFFFFFFFFFFFFFFFFFFFFFFFFFFFFFFFFFFFFFFFFFFFFFF:F::,FFFF:F,FFFFF
@A00881:241:HJW2NDRXX:1:2128:27453:19413 1:N:0:CGAGAGAA+GATTGGAG
CGATGTCCTACGGGACGCAGCAGTGGGGAATATTGCACAATGGGGGAAACCCTGATGCAGCGACGCCGCGTGGGTGAAGAAGTATTTCGGTATGTAAAGCCCTATCAGCAGGGAAGAAGCTGACGGTACCTGAGTAAGAAGCCCCGGCTAACTACGTGCCAGCAGCCGCGGTACTACGTAGGGGGCGAGCGTTATCCGGATTTACTGGGTGTAAAGGGAGCGTAGACGGCAGAGAAAGTCTGGAGAGAAA
+
,FFFFFFFFFFFFFFFFFFFFFFFFFFF:,FFFFFFFFF:F:FFF:FFFFFFFF:FF::FFFFFFFFFFF:FFFFF,FFFFFFFFFFFFF,FFFFFFFFF:FF:FF:FFFFF:,FF:,F,FFFFFFFFFFFFFFF,FFFFFFFFFFFF:F:FFFFF,FFFFFFFFFF:FFFFFFF,FF,FFFFFFF:F,F:,FFFFFFFFFFF,:FFFFFFFFFFF:FFFFFF,,FFFFF,:FF,,FF,FF:FF:,:,FF
@A00881:241:HJW2NDRXX:1:2128:7681:19774 1:N:0:CGAGAGAA+GATTGGAG
CGATGTCCTATGGGAGGCAGCAGTGGGGAATATTGCACAAAGGGGGGAACCCTGATGCAGCGACGCCGCGTGGGAGAAGAAGTATTTCGGTATGTAAAGCCCTATCAGCAGGGAAGAGAGAGACACTAACTGAGAAAGAAGCACCGGCTAAATACGTGCCAGCAGCCGCGGTAATACGTCGGGTGCAAGCGTTAGCCGGATTTACTCGCTGTAAAGGGTGCGGCTCTCGCATGGCAAGTCACACGGGAAG
+
:F:,FF,F,FF,F:FF:FF,FF::,F::FFF,F,,FF:F:,FF:F,F,FF:FFFFF::FFFF:::FF:F:,F:F,F,FF,F,FF:FFFFF,,F:FFF,F,,:,FFF,F:F,:,F,,F:,F,,FF:,,,,F,,F,,FFF,F,FFFFF:FF,,F,::F,FFFFFF,FFF:F,,,,:FF,FF,,FFF::FF,FF,,,,FF:,,FFF:F,,F,F,:,FFFFFF,F,,,,,F,,,:F:F:,FF:F:,,FF,:,,,
@A00881:241:HJW2NDRXX:1:2128:21992:19914 1:N:0:CGAGAGAA+GATTGGAG
CGATGTCCTACGGGATGCAGCAGTGGGGAATATTGCACAATGGGGGAAACCCTGATGCAGCGACGCCGCGTGGGTGAAGAAGTATTTCGGTATGTAAAGCCCTATCAGCAGGGAAGAAGATGACGGTACCTGAGTAAGAAGCCCCGGCTAACTACGTGCCAGCAGCCGCGGTAATACGTAGGGGGCGAGCGTTATCCGGATTTACTGGGTGTAAAGGGAGCGTAGACGGCAGAGCAAGTCTGGAGTGAAA
+
FFFFFFFFFFFFFFFFFFFFFFF:FFFF:FFFFFFFFFFF:FFFFFFFFFFFFFFFFFFFFFFFFFFFFFFFFFFF:FFFFFFFFFFFFFFFFFFFFFFFFFFFFFFFFFFFFFFFFFFFFFFFFFFF:FFFFFFFFFFFFFFFFFFFFFFFFFFFFFFFFFFFFFFFFFF:FFFFFFFFFFFFFFFFFFFFFFFFFFFFFFFFFFFFF:FFFFFFFFFFFFFFF:FFFFFFFFFF:FFF,FFFFFFFFF
@A00881:241:HJW2NDRXX:1:2128:13910:19946 1:N:0:CGAGAGAA+GATTGGAG
CGATGTCCTACGGGACGCAGCAGTGGGGAATATTGGGCAATGGAGGCAACTCTGACCCAGCAACGCCGCGTGAATGAAGAAGGCCTTCGGGTTGTAAAGTTCTTTAATTGGGGACGAAGAAAGTGACGGTACCCAAAGAATAAGCCACGGCTAACTACGTGCCAGCAGCCGCGGTAATACGTAGGTGGCAAGCGTTGTCCGGAATGACTGGGCGTAAAGGGAGCGTAGGCGGCGCAACTAGTTAGGAGTG
+
:FFFFFFFFFFFFFF:FFFFF:FFFFFFFFFF,FFFF:FFFFFFFFFFFFFFFFFFFFFFFF:FF:FF:FFFFFFF,FFFFFFFFFFFFF:FFFFFF,FFFFFFFF:FFFFFFFFFFFFF:FFFFFFFFFFF,FFF,FFFFFFFFFFFFFFFFFFFFFFFFFFFFFFFFFFFFF:F,FFFFFFFFFFFFFFFFFFFFF:FFFFFFFF:FFFFFF,:F,FFF:FF:FFFFFFFFFF,:F,FFFFF:FFFFF
@A00881:241:HJW2NDRXX:1:2128:24162:20102 1:N:0:CGAGAGAA+GATTGGAG
CGATGTCCTACGGGACGCACCAGTGGGGAATATTGCACAATGGGGGGAACCCTGATGCAGCGACGCCGCGTGAGTGAAGAAGTATTTCGGTATGTAAAGCTCTATCAGCAGGGAAGATAATGACGGTACCTGACTAAGAAGCCCCGGCTAACTACGTGCCAGCAGCCGCGGTAATACGTAGGGGGCAAGCGTTATCCGGATTTACTGGGTGTAAAGGGTGCGTAGGTGGCAGGGCAAGTCAGATGTGAAA
+
FFFFFFFFFFFFFFFFFFFFFFFFFFFFFFFFFFFFFFFFFFFFFFFFFFFFFFFFFFFFFFFFFFFFFFFFFFFFFFFFFF:FFFFFFF:,FFFFFFFFFFFFFFFFFFFFFFFFFFFFFFFFFFFFFFFFFFF,,FFF:FFFFFFFFFFFFFFFFFFF,FF,FFFFFFFF,FFFFF,:FFFFFFFFFFFFF,FFFFFF:FFFFFFFFFFF,F,FFFFFFFFFFFFFFF:FFFFFFFFF:FF:FFFF:F
@A00881:241:HJW2NDRXX:1:2128:22191:20165 1:N:0:CGAGAGAA+GATTGGAG
CGATGTCCTACGGGAGGCAGCAGTGAGGAATATTGGACAATGGCCGGAAGGCTGATCCAGCCATGCCGCGTGAGGGAATGAGGTCCTATGGATTGTAAACCTCTTTTCACGCAGGGCAATAAGGTCCACGAGGTGGGCCGACGAGAGTATGCGTGGAATAAGCATCGGCTAACTCCGTGCCAGCAGCCGCGGTAATACGGAGGATGCGAGCGTTGTCCGGATTTATTGGGTTTAAAGGGTGCGTAGGCGG
+
FFFFFFFFFFFFFFFFFFFFFFFFFFFFFFFFFFFFFFFFFFFFFFFFFFFFFFFFFFFFFFFFFFFFFFFFFFFFFFFFFFFFFF:FFFFFFFFFFFFFFFFFFFFFFFFFFFFFFFFFFFFFFFFFFFFFFFFFFFFFFFFFFFFFFFFFFFFFFFFFFFFFFFFFFFFFFFFFFFFFFFFFFFFFFFFFF:FF:FF:FFFFFFFFFFFFFFFFFFFFFFFFFF,FFFF:FFFFFFFFFFFFFFFFFF
@A00881:241:HJW2NDRXX:1:2128:12961:20181 1:N:0:CGAGAGAA+GATTGGAG
CGATGTCCTATGGGATGCAGCAGTGGGGAATATTGGGCAATGGGCGCAAGCCTGACCCAGCAACGCCGCGTGAAGGAAGAAGGCCCTCGGGTTGTAAACTTCTTTTATGAGGGACGAAGAAGTGACGGTACCTCATGAATAAGCCACGGCTAACTACGTGCCAGCAGCCGCGGTAATACGTAGGTGGCAAGCGTTATCCGGATTTACTGGGTGTCAAGGGCGTGTAGGCGGGACTGCAAGTCAGATGTGA
+
FFF,FFFFFFFFFFFF:FFFFFFFFFFFF:FFFFFFFFFF:FFFFFFFFFFFFFFFFFFFFFFFFFFFFFFFFFFFFFFFFFFFFFFFFFFFFFFFFFFF:FFFFFFFFFFFFFF::FFF,FF:FF:FFFFFF:FFFFFFFFFFFFF:FFF:FFFFFFFF:FFFFFFFFFFF:F,FFFF:FFFFFFFFFF,FFF,FFF:FFFF,FFFF:FFFFF,F,FFFF:F::FFFFFFF:F:FFF,FFFF:F,:F,F
@A00881:241:HJW2NDRXX:1:2128:25147:20995 1:N:0:CGAGAGAA+GATTGGAG
CGATGTCCTATGGGGTGCAGCAGTGGGGAATATTGGGCAATGGGCGAAAGCCTGACCCAGCAACGCCGCGTGAAGGAAGAAGGCTTTCGGGTTGTAAACTTCTTTTCTTGGGGACGAACACAATGACGGTACCTGAGGAATAAGCCACGGCTAACTACGTGCCAGCAGCCGCGGTAATACGTAGGTGGCAAGCGTTCTCCGGATTTATTGGGTGTAAAGGGCGTGTAGGCGGGATTGCAAGTCAGATGTG
+
FFFFFFFFFF:FFFFFFFFFFFFFFFFFF:FFFFFFFFFFFFFFFFFFFFFFFFFFFFFFFFFFFFFFFFFFFFFFFFFFFFFFFFFFFFFFFFFFFFFFFFFFFFFFFFFFFFFFFFFFFFFFFFFFFF:FFFFFFFF:FFFFFF:FFFFF:FFFFFF:FFFFFFFFFFFFFFFFFFFFFFFFFFFFFFFFFFFF:FFFFFFFFFFFFFFFFF:FF,FFFFFF:F,,:,FF:FFFFFFFFFFFF:FFFF
@A00881:241:HJW2NDRXX:1:2128:23493:21104 1:N:0:CGAGAGAA+GATTGGAG
CGATGTCCTATGGGGCGCAGCAGTGGGGAATATTGCACAATGGGGGGAACCCTGATGCAGCGACGCCGCGTGAAGGAAGAAGTATCTCGGTATGTAAACTTCTATCAGCAGGGAAGAAAATGACGGTACCTGACTAAGAAGCCCCGGCTAACTACGTGCCAGCAGCCGCGGTAATACGTAGGGGGCAAGCGTTATCCGGATTTACTGGGTGTAAAGGGAGCGTAGACGGAAGAGCAAGTCTGATGTGAAA
+
FFFFFFFFFFFFFFFFFFFFFFFFFFFFFFFFFFFFFFFFFFFFFFFF:FFFFFFFFFFFFFFFFFFFFFFFFFFFFFFFFFFFFFFFFFFFFFFFFFFFFFFFFFFFFFFFFF:FFFFFFFFFFFFFFFFFFFFFFFFFFFFFFFFFF,FFFFFFFFFFFFFFFFFFFFF:FFFFFF:FFFFFFFFFFFFFFFFFFFFFFFFFFFFFFFFFFF,FFFFFFFFF:FFFFFFFFFFFFFFFFFFFFFFFFF
@A00881:241:HJW2NDRXX:1:2128:10393:21245 1:N:0:CGAGAGAA+GATTGGAG
CGATGTCCTATGGGGCGCAGCAGTGGGGAATATTGCACAATGGGGGGAACCCTGATGCAGCGACGCCGCGTGGGTGAAGAAGTATTTCGGTATGTAAAGCCCTATCAGCAGGGAAGAAGATGACGGTACCTGAGTAAGAAGCCCCGGCTAACTACGTGCCAGCAGCCGCGGTAATACGTAGGGGGCGAGCGTTATCCGGATTTACTGGGTGTAAAGGGAGCGTAGACGGCTTAGCAAGTCTGGAGTGAAA
+
FFFFFFFFFFFFFFFFFFFFFFFFFFFFFFFFFFFF:F:F:FFFFFFF,FFFFFFFFFFFFFFFFFFFFFFFF:FFFFFF:FFFFFFFFFFF:FFFFFFFFFFFFFFFFF:FFF,FFFFFFFFFFFF,FFFFFFFF:FFFFFFFFFFFF,FFFFFFFFFFFF::FFFFFFFF:,:FFF:FFFFFFFFFFFFFF::FFFF,FFFFFFFFFFFFFF,FFF:FFFFFFFFFFFFFFFFFFFFFFFFFFFFF,F
@A00881:241:HJW2NDRXX:1:2128:27425:21245 1:N:0:CGAGAGAA+GATTGGAG
CGATGTCCTATGGGATGCAGCAGTGGGGAATATTGGGCAATGGAGGCAACTCTGACCCAGCAACGCCGCGTGAGCGATGAAGGTCTTCGGATTGTAAAGCTCTTTAAGTGGGGACGAAGAAAGTGACTGTACCCACAGAATAAGCCTCGGCTAACTACGTGCCAGCAGCCGCGGTAATACGTAGGAGGCAAGCGTTCTCCGGAATGACTGGGCGTAAAGGGTGCGTAGGTGGTTCAGCCAGTTAGTAGCG
+
:F,F:FFFFF:FFFFFFF::F:FFF:F:FFF:FFFFFFFFFFFFFFFF:FFFFFFFFFFFF,FFFFFFFFFFFFFFFFFFFFFFFFFFFFFFFFF:FFFFFFFFFFFF:FFFF,FFFFF::FFFFFFFFFFFFFFFFFF:FFFF,FFFFF::FFFFFF:FF,FF:FFF:FFFFFFFFFF:,FFFFFFFFF:FFFFF,F:FF:,:FFFFFFFFFFF::FF:F:FF:FFFFFF:FFF:F:,FFFFFFFFFFF
@A00881:241:HJW2NDRXX:1:2128:20283:21371 1:N:0:CGAGAGAA+GATTGGAG
CGATGTCCTTCGGGATGCAGCAGTGGGGGATATTGGACAATGGGGGGAACCCTGATCCAGCGACGCCGCGTGAGTGAAGAAGTATTTCGGTACGTAAAGCTCTGTCAGCAGGGAAGAAGGAAGACGGTACCTGACCAAGAAGCCCCGGCTAACTACGTGCCAGCAGCCGCGGTCATACGTAGGGGGCAAGCGTTATCCGGATTTACTGGGTGTACAGGGTGCGTAGGCCGCGTCGTAAGTCAGCCGTCAA
+
:F,,FFFFF:FFFFF:FFFFFF,FFFFFFFFFFFFFFF:FFFFFFFFFFFFFFFFFFFFFF:FFFFF:FFFFFFFFFFFFFFFFFFFFFFFFFFFFFFFFFFFFFFFFFFFFFF::FFFFFFFF:FF,FFFFFFFFFF:FFFFFFFFFF,FFFFFFFFFFFFFFFFFFFFFFF,FF:F:FFFFFFF:F:FF:FFFFFFFF,FFFFFFFFFFFFF,F:FFF::FFFFFFFFFFFF,FFFFFFFF:FFFFFF
@A00881:241:HJW2NDRXX:1:2128:18005:21559 1:N:0:CGAGAGAA+GATTGGAG
CGATGTCCTATGGGAGGCAGCAGTGAGGAATATTGGACAATGGCCGGAAGGCTGATCCAGCCATGCCGCGTGAGGGAATGAGGTCCTATGGATTGTAAACCTCTTTTCACTCAGGGCAATAAGGTCCACGAGGTGGACCGACGAGAGTATGCGTGGAATAAGCATCGGCTAACTCCGTGCCAGCAGCCGCGGTAATACGGAGGATGCGAGCGTTGTCCGGATTTATTGGGTTTAAAGGGTGCGTAGGCGG
+
FFFFFFFFFFFFFFFFFFFFFFFFFFFFFFFFFFFFFFFFF:FFFFFFFFFFFFFFFFFFFFFFFFFFFFFFFFFFFFFFFFFFFFFFFFFFFFFFFFFFFFFFFFFFFFFFFFFFFFFFFF,FFFFFFFFFF,FFFF:FFF,FFFFFFFF:FFFFFFFFFFFFFF:FFFFFFFFFFFFFFFF:FFFFFFFFF:FFFFF:FFFFFF,FFFFFFFFFFFFFFFFFFFF:F,,FFFFFFFFFFF:FF:FFFF
@A00881:241:HJW2NDRXX:1:2128:23692:21887 1:N:0:CGAGAGAA+GATTGGAG
CGATGTCCTATGGGATGCAGCAGTGAGGAATATTGGTCAATGGGCGCGAGCCTGAACCAGCCAAGTAGCGTGAAGGAAGACGGCCCTACGGGTTGTAAACTTCTTTTATACGGGAATAAGAACGTCCACGAGTGGATGCGTGCATGTACCGTATGAATAAGCATCGGCTAACTCCGTGCCAGCAGCCGCGGTAATACGGAGGATGCGAGCGTTATCCGGATTTATTGGGTTTAAAGGGAGCGTAGGCGGG
+
FFFFFFFFF:FFFFFFFFFFFFFFFFFFFFFFFFFFFFFFFFFFFFFFFFFFFFFFFFFFFFFFFFFFFFFFFFFFFFFFFFFFFFFFFFFFFFFFFFFFFFFFFFFFFFFFFFFFFFFFFFFFFFFFFFFFFFFFFFFFFFF:FFFFFFFFFFFFFFFFFFFFFFFFFFFFFFFFFFFFFFFFFFFFFFFF:FFFFFFFFFFFFF:FFFFFF:FFFFFFFFFFF:FFFF,FFF:FF:F:FFFF:FFF:F
@A00881:241:HJW2NDRXX:1:2128:27868:22200 1:N:0:CGAGAGAA+GATTGGAG
CGATGTCCTATGGGATGCAGCAGTGGGGAATATTGCACAATGGGGGAAACCCTGATGCAGCGACGCCGCGTGGGTGAAGAAGTATTTCGGTATGTAAAGCCCTATCAGCAGGGAAGAGAGAGACGGTACCTGACTAAGAAGCCCCGGCTAACTACGTGCCAGCAGCCGCGGTAATACGTAGGGGGCGAGCGTTATCCGGATTTACTGGGTGTAAAGGGAGCGTAGACGGCATAGCAAGTCTGGAGTGAAA
+
FFFFFFFF:FFFFFFFFFFFFFFFFFFFFFFFFFFFFFFFFFFFFFFFFFFFFFFFFFFFFFFFFFFFFFFFFFFFFFFFFFFFFFFFFFF,FFFFFFFFFFF,FFFFFFFFFFFFFFFFFFFFFFFFFFFFFFFFFF:FFFFFFFFFFF:FFFFFFFFFFFFFFFFFF,FFFFFFFFFFFFFFFFF:FFFF:FFFFFFFFFFFFFFFFFF:F:FFFFFFFF:FFFFFFFFF:FFF,:F:FFFF:FF:,F
@A00881:241:HJW2NDRXX:1:2128:24668:22451 1:N:0:CGAGAGAA+GATTGGAG
CGATGTCCTACGGGGTGCAGCAGTGGGGGATATTGCACAATGGGGGAAACCCTGATGCAGCGACGCCGCGTGAGTGAAGAAGTATTTCGGTATGTAAAGCTCTATCAGCAGGGAAGAAAGAGACGGTACCTGAGTAAGAAGCCCCGGCTAACTACGTGCCAGCAGCCGCGGTAATGCGTAGGGGGCAAGCGGTATCCGGATTTACTGGGTGTAAAGGGAGCGTAGACGGCATGGCAAGTCTGATGTGAAA
+
:F:FFFFFF:FFFFFFFFFFFFFFFFFFFFF,FFFFFFFFFFFFFFFFFFFFFFFFFFFFFFFFFFFFFFFFFFFFFFFFFFFFFFFFFFFFFFFFFFFFFFF:FFFFFFFFFFFFF,FFFFFFFFFFFFFFFFFFFFFFFFFFFFFFF:FFFFFFF:FFFFF:FFFFFFF:F:FFFFFFFFFFFF:,FFF,FFFFFFFFF:F,,FFFFFFFF:FFFFFFFFFF:FFFFFFFFFFF,:FF,F:FF:FF,F
@A00881:241:HJW2NDRXX:1:2128:28537:22670 1:N:0:CGAGAGAA+GATTGGAG
CGATGTCCTATGGGATGCAGCAGTGAGGAATATTGGACAATGGCCGGAAGGCTGATCCAGCCATGCCGCGTGAGGGAATGAGGTCCTATGGATTGTAAACCTCTTTTCACGCAGGGCAATAAGGTCCACGAGGTGGACCGACGAGAGTATGCGTGGAATAAGAATCGGCTAACTCAGTGCCAGCAGCCGCGGTAATACGGAGGATGCGAGCGTGGTCCGGATTTATTGGGTTTAAAGGGTGCGTAGGCGG
+
,FFFFFFFFFFFFFFFFFFFFFFFFFFFFFFFF:FFFFFFF:F:FFFFFFFFFFFFFFFFF,FFFFFF,FFFF:FFFFF:FFFFFFF:FFFFFFFF:FFFFFFFFFFF:FFFFF:FFF,FFFF,:FFFFFFFFFF,FFFFF:,FF:FFFFF:FFF,FFFFF:,FFF:F,:F:,:F,FF,FFFFFFF,FF,:F:,FFF,FFFFFFFFF:FF:FFFFFF,FFFFFFFFFFFFF:FFFFFFF,FFFF,FF:FF
@A00881:241:HJW2NDRXX:1:2128:19605:22764 1:N:0:CGAGAGAA+GATTGGAG
CGATGTCCTACGGGGTGCAGCAGTGGGGAATATTGGGCAATGGGCGAAAGCCTGACCCAGCAACGCCGCGTGAGGGAAGAAGGTTTTCGGATTGTAAACCTCTGTCCTCAATGAAAAGTTAGAGATGGTAATTGAGGAGGAAGCCCCGGCTAACTACGTGCCAGCAGCCGCGGTAATACGTAGGGGGCGAGCGTTGTCCGGACTGATTGGGCGTAAAGGGCGCGTAGGCGGCCTGTTAAGTCTGGAGTGA
+
::FFFFFFF,FFFFF:FFFFFFFFFFFFFFFFFFFFFFFFFFFFFFFFFFFFF:FFFFFFFF,FFFFFFFFFFFFFFFFFF:FFFFFFFFFFFFFFFFFFFFFFFFFFFFFFFF,F,:FFFFFFFFFFF:FFFFFF:FFFFFF:F,:FFFFF:FFFFFFF:F:FFFFFFF:FFFFFFF:FF:FFF:FFFFF:F:F:FFFFFF:FFFFFFF:FFF,FFFFFFFFF,FFFF,F:FFFFFF:FFFFFFF:F:F
@A00881:241:HJW2NDRXX:1:2128:13250:22874 1:N:0:CGAGAGAA+GATTGGAG
CGATGTCCTATGGGGGGCAGCAGTCGGGAATATTGGACAATGGAGGAAACTCTGATCCAGTGACGCCGCGTGAAGGAAGAAGGTCTTCGGATTGTAAACTTATTTTGTCAGGGAAGAAAAATGACTGTACCTGAAGAAAAAGCACCGGCTAACTACGTGCCAGCAGCCGCGGTAATACGTAGGGTGCAAGCGTTATCCGGATTTACTGGGTGTAAAGGGCGAGTAGACGGCGTTGCAAGTCAGATGTGAA
+
FFFFFFFFFF:FFFFFFFFFFFFFFFFFFFFFFFFFFFFFFFFFFFFFFFFFFFFF:FFFFFFFFFFFFFFFFFFFFFFFFFFFFFFFFFFFFFFFFFFFFFFFFFFFFFFFFFFFFFFFFFFFFFFFFFFFFFFFFFFFFF:FFFFFFFFFFF:FFFFF:FFFFF:FFFFFFF:FFFFFFFFFFFFF:FFFFFFFF,FFFFFFFFFF:FFFF:FFFFFFFFFFF,FFF:FFFFFFFFFFFFFFFFFF:F
@A00881:241:HJW2NDRXX:1:2128:29939:22874 1:N:0:CGAGAGAA+GATTGGAG
CGATGTCCTATGGGATGCAGCAGTGAGGAATATTGGACAATGGCCGGAAGGCTGATCCAGCCATGCCGCGTGAGGGAATGAGGTCCTATGGATTGTAAACCTCTTTTCACGCAGGGCAATAAGGTCCACGAGGTGGACCGACGAGAGTATGCGTGGAATAAGCATCGGCTAACTCCGTGCCAGCAGCCGCGGTAATACGGAGGATGCGAGCGTTGTCCGGATGTATTGGGGTGAAAGGGTGCGTAGGCGG
+
FF:,FFFFFFFFFFFFFFFFFFFFFF:FFFFFFF:FFFFFFFFFFFFFFFFFFFFFFFFFFFFFFFFFFFFFFFFFFFFFFFFFFFFFFFFFFF:FFFFFFFFFF:FFFFFFFF:FFFFFFFFFFFFFFFFFFFFFFFFFFFFFFFFF:FFFFFFFF,FFFFFFFFFFFFFFFFFFFFFFF:FFFFFFFFFFFFFFFFFFFFFF:FFFFFFFF,FFFFF:FF,FF,FFFF,F,F:FFFF:FFFFFFFF:F
@A00881:241:HJW2NDRXX:1:2128:31801:23030 1:N:0:CGAGAGAA+GATTGGAG
CGATGTCCTACGGGAGGCAGCAGTGGGGAATATTGGGCAATGGGCGCAAGCCTGACCCAGCAACGCCGCGTGAAGGAAGAAGGCTTTCGGGTTGTAAACTTCTTTTAAGAGGGACGAAGAAAGTGACGGTACCTCTTGAATAAGCCACGGCTAACTACGTGCCAGCAGCCGCGGTAATACGTAGGTGGCGAGCGTTGTCCGGATTTACTGGGTGTAAAGGGCGCGTAGGCGGGGATGCAAGTCAGATGTG
+
FFFFFFFFFFFFFFFFFFFFFFFFFFFFFFFFFFFFFFFFFFFFFFFFFFFFFFFFFFFFFFFFFFFFFFFFFFFFFFFFFFFFFFFFFFFFFFFFFFFFFFFFFFFFFFFFFFFFFFFFFFFFFFFFFFFFFFFFFFFFFFFFFFFFFFFF:FFFFFFFFFFFFFFFF:FFFFFF:FFFFFFFFFF:FF:FFFFFFFFFFFFFFFFFFFFFFFFFF,:FFFFFF:FFFFFFFFFFFFFFFFFFF:FFF,
@A00881:241:HJW2NDRXX:1:2128:23665:23093 1:N:0:CGAGAGAA+GATTGGAG
CGATGTCCTATGGGATGCAGCAGTGGGGGATATTGCACAATGGGGGGAACCCTGATGCAGCGACGCCGCGTGGGCGAGGAAGTACCTCGGTATGTAAAGCCCTATCAGCAGGGAAGAAAAAAGACGGTACCTGAGTAAGAAGCACCGGCTAAATACGTGCCAGCAGCCGCGGTACTACGTATGGTGCAAGCGTTATCCGGATTTACTGGGTGTCAAGGGAGCGTAGGCGGCGCGGCAAGTCTGGTGTGAA
+
FF:FFFFFFFFFFFFFFFFFFFFFFFFFFFFFFFFFFFFFFFFFFFFFFFFFFFFFFFFFFFFFFFFFFFFFFFFFFFFF:FFFFFFFFFF,FFFFFFFFFFFFFFFFFFFFFFFFFFFFFF:FFFFF,FFFFFFF,FFFFFFFFFFFFFFFF,FFFFFFFFFFFFFFFFFFFF,FFFF:F,FFFFFFFFFF::FFFFFFFFF:F,F:FF:FF,FFFFFFFFFF,FFFFFF:FF:FF,:FFFFF::FFFF
@A00881:241:HJW2NDRXX:1:2128:28212:23140 1:N:0:CGAGAGAA+GATTGGAG
CGATGTCCTATGGGAGGCAGCAGTGGGGGATATTGGACAATGGGGGGAACCCTGATCCAGCGACGCCGCGTGAGTGAAGAAGTATTTCGGTACGTAAAGCTCTATCAGCAGGGAAGAAGAAAGTGACGGTACCTGAGTAAGAAGCCCCGGCTAACTACGTGCCAGCAGCCGCGGTAATACGTAGGGGGCAAGCGTTATCCGGATTTACTGGGTGTAAAGGGCGCGTAGGCGGATTTTTAAGTCAGGTGTG
+
FFFFFFFFFF:FFFFFFFFFFFFFFFFFFFFFFFFFFFFFFFFFFFFFFFFFFFFFFFF:FFFFFFFFFFFFFFFFFFFFFFFFFFFFFFFFFFFFFFFFFFFFFFFFFFFFFFFFFFFFFFFFFFFFFFFFFFFFFFFFFFFF:FFFFFFFFFFF:FFFFFFFFFFFFFFFFFF:FFFFFFFFFFFFFFF:FFFFFFFFFFFFFFFFFFFFFFFFFFFFFFF::FFFF:FFFFF:FFFFFFFFFFFFF:
@A00881:241:HJW2NDRXX:1:2128:26196:23156 1:N:0:CGAGAGAA+GATTGGAG
CGATGTCCTATGGGATGCACCAGTGGGGAATCTTCCGCAATGGGCGAAAGCCTGACGGAGCGATGCCGCGTGGGTGAAGAAGGGATTCGTCCCGTAAAGCCCTGTTGCCCGCGACGAAGAGCGCATCGAGGAAAGAGCGATGCGAGTGACGGTAGCGAGCGAGGAAGCTCCGGCTAACTACGTGCCAGCAGCCGCGGTAATACGTAGGGAGCGAGCGTTGTCCGGAATTACTGGGTGTAAAGGGAGCGCA
+
FFFFFFFFFFFFFFFFFFFFFFFFFFFFFFFFFFFFFFFFFFFFFFFFFFFFFFFFFFFFFFFFFFFFFFFFFFFFFFFF,FFFFFFFFFFFFFFF:FFFFFFFFFFFFFFFFFFFFFFFFFFF,FFFFFFFFFFFFFFFFFFFFFFFFFFFFFFFFFFFFFFFFFF:FFFFFFF,FFFFFFFFFFFFFFFFFFFFFFFFFFFFFFFFFFFFFFFFFFFFFF:F:F,FFFFFFFFFFFFFFFFF,F,FFF
@A00881:241:HJW2NDRXX:1:2128:24099:23625 1:N:0:CGAGAGAA+GATTGGAG
CGATGTCCTATGGGGGGCAGCAGTGGGGAATATTGCACAATGGGGGAAACCCTGATGCAGCGACGCCGCGTGAGTGAAGAAGTATTTCGGTATGTAAAGCTCTATCAGCAGGGAAGAAAATGACGGTACCTGACCAAGAAGCCCCGGCTAACTACGTGCCAGCCGCCGCGGTAATACGTAGGGGGCAAGCGTTATCCGGAATCACTGGGTGTAAAGGGAGCGTAGACGGTTGTGCAAGTCTGGAGTGAAA
+
:FFFFFFFFF,FFFFFFF:FFFFF:FFFFFFFFFFFFFFFFFFFFFFFFFFFFFFFFF:FFFF:FFFFFFFFFFFFFFFFFFFFFFFFFF:FFFFFFFFFFFF,FFFFFFFFFFFFFFFFFFFFFFFFFFFFFFF,FF,FFFFFFFFFF,FFFFFFF::FFFFFFFFFFFFFFFFFFFFFFFFFFFFFFFF,FFFFFFFFFFF:FFFFFFF:FFFFFFFFFFFFFFFFF:FFFFFF::FFFFFFFF:F:F
@A00881:241:HJW2NDRXX:1:2128:26946:23703 1:N:0:CGAGAGAA+GATTGGAG
CGATGTCCTATGGGATGCAGCAGTGGGGAATATTGGGCAATGGGCGAAAGCCTGACCCAGCAACGCCGCGTGAGGGAAGAAGGGTTTCGGCTCGTAAACCTCTGTCCTAAGGGACGAAGGAAGTGACGGTACCTTAGGAGGAAGCCCCGGCTAACTACGTGCCAGCAGCCGCGGTAATACGTAGGGGGCGAGCGTTGTCCGGAATGATTGGGCGTAAAGGGCGCGTAGGCGGCCGGGTAAGTCAGGGGTG
+
FFFFFFFFFFFFFFFFFFFFFFFFFFFFFFFFFFFFFFFFFFFFFFFFFFFFFFFFFFFFFFFFFFFFFFFFFFFFFFFFFFFFFFFFFFFFFFFFFFFFFFFFFFFFFFFFFFFFFFFFFFFFFFFFFFFFFFFFFFFFFFFF:FFFFFFFFFFFFFFFFFFFFFFF:FFFFFFFFFFFFFFFFFFFFFFFFFFFFFFFF:FF:FFFFFFFFFFFFF:FFFFFFF,FF,FFFFFFFFFFFFFFFFFFFF
@A00881:241:HJW2NDRXX:1:2128:28185:23907 1:N:0:CGAGAGAA+GATTGGAG
CGATGTCCTATGGGATGCACCAGTGAGGAATATTGGTCAATGGTCGGGAGACTGAACCAGCCAAGCCGCGTGAGGGAAGAAGGTACAGCGTATCGTAAACCTCTTTTGCCGGGGAACAAGAGCTTCCACGAGTGGGAGTGTGAGCGTACCCGGAGAAAAAGCATCGGCTAACTCCGTGCCAGCAGCCGCGGTAATACGGAGGATGCGAGCGTTATCCGGATTTATTGGGTTTAAAGGGTGCGTAGGCCGC
+
FFFFF:FFFFFFFFFFFFFFFFFFFFFFF:FFFFFFFF:FFFFFFFFFFFFFFFFFFFFFFFFFFFFFFFFFFFFFFFFFFFFFFFFFFFFFFFFFFFFFFFFFFFFFFFFFFFF,FFFFFFFFFFFFFFFFFFFFFFFFFFFFFFFFFFFFFFFFFFFFFF,FFFFFFFFFFFFFFFFFFFFFFFFFFFFF:,FFFFFFFFFFFFFFFFFF::,FFFFF:FFFF:FFFF,F,FFFFFFFFFFFFFF:FF
@A00881:241:HJW2NDRXX:1:2128:22679:23985 1:N:0:CGAGAGAA+GATTGGAG
CGATGTCCTATGGGAGGCAGCAGTGGGGAATATTGGGCACTGGGCGCAAGCCTGACCCAGCAACGCCGCGTGAAGGACGAAGGCTTTCGGGTTGTAAACTTCTTTTATGAGGGACGAAGGACGTGACGGTACCTCATGAATAAGCCACGGCTAACTACGTGCCAGCAGCCGCGGTAATACGTAGGTGGCGAGCGTTGTCCGGATTTACTGGGTGTAAAGGGCGCGTAGGCGGGCATGCAAGTCAGATGTG
+
:FFFF:FFFF,FFFFFFFF:FFFFFFFFF:F,FFFFFFF:FFFFFFFFFFFFFF:FFFFFF:FFFFFF:F:FFFFF:,FFFFFFFFF:FFFFFFFFFFFFFFFFFFFFFF:FFFF:F:FFFFFFFFFFFFFFFFFF:F:F:FF:FFFF:FF:F,,FF::FFFFFF:FFFFFFFFF:FFFFFFFFFFFFFFFFF:FFFFFFFFFFFFFFFF,FFFFFFFF:FFFFFFFFFFF:FFFF:FFF:FFFFFFFFF
@A00881:241:HJW2NDRXX:1:2128:29894:24455 1:N:0:CGAGAGAA+GATTGGAG
CGATGTCCTATGGGGCGCAGCAGTGAGGAATATTGGTCAATGGGCGGAAGCCTGAACCAGCCAAGTCGCGTGAGGGATGAAGGCCCTACGGGTTGTAAACCTCTTTTGCCGGGGAACAAGTGCCGGGACGTGATCCCGGAGCTGAGTGTACCCGGAGAAAAAGCATCGGCTAACTCCGTGCCAGCTGCCGCGGTAATACGGAGGATGCGAGCGTTATCCGGATTTATTGGGGTTAAAGGGTGCGTTGGCG
+
:FFFFFFFF:FFFFFFFFFFF,FFFFFFFFFFFFFFFFFFFFFFFFFFFFFFFFFFFFFFFFF:FFFFFFFFF::FFFFFFFFFFFFFF:FFFFFF:FFFFFFFFFFFFFFFFFFFFFFFFFFFFFFFFFFFFFFFFFFFFFFFFFFFFFFFFFFFF:FFF:FFFFFFFFFFFFFF:FFFFFF::,FF:FFFFF,FFFFFFFF:FF:,FFFFF,F,F,FFF,F,,FFF:,F,FF,,FFF:FFFFF,F:FF
@A00881:241:HJW2NDRXX:1:2128:27534:24815 1:N:0:CGAGAGAA+GATTGGAG
CGATGTCCTATGGGGCGCAGCAGTGGGGAATATTGGACAATGGGGGAAACCCTTATCCAGCGACGCCGCGTGAGGGAAGAAGGTTTTCGGATTGTAAACCTCTGTCAGTGGGGACGATAATGACGGTACCCACGGAGGAAGCCACGGCTAACTACGTGCCAGCAGCCGCGGTAATACGTAGGTGGCAAGCGTTGTCCGGAATTACTGGGTGTAAAGGGAGCGCAGGCGGGATGTCAAGTCAGAAGTGAAA
+
FFFFFFFFFF:FFFFFFFFFFFF,FFFFFFFF:FFF:FFF,FFFFFFFFFFFFFFFFFFFFFFFFFFFFF:FFFFFFFFFFFFFFFFFFFFFFFFFFFFFFFFFFFFFFFFFFFFFFFFFFFFFFFFFFFFFFFFFFFFFF:FFF:FFFFFFFFFFFFFFFFFFFFFFFFFFF:FFFFFFFFFFFFF:FFF,FFFF:FFF:FFFFFFFFFFFFFFFFFFFFFFFF:FF,F,FFFFFFFFF,FFFFFF:F:
@A00881:241:HJW2NDRXX:1:2128:30653:24862 1:N:0:CGAGAGAA+GATTGGAG
CGATGTCCTACGGGGTGCAGCAGTGGGGAATATTGCACAATGGGGGGAACCCTGATGCAGCGACGCCGCGTGAGCGAAGAAGTATTTCGGTATGTAAAGCTCTATCAGCAGGGAAGAAAGATGACGGTACCTGAGTAAGAAGCACCGGCTAAATACGTGCCAGCAGCCGCGGTAATACGTATGGTGCAAGCGTTATCCGGATTTACTGGGTGTAAAGGGAGCGCAGGCGGTGCGGCAAGTCTGATGTGAA
+
F:FFFFFFFFFFFFFFFFFFFFFFFFFFFFFFFFFFFFFFFFFFFFFFFFFFFFFFFFFFFFFFFFFFFFFFFFFFFFFFFFFFFFFFFFFFFFFFFFFFFFFFFFFFFFFFFFFFFFFFFFFFFFFFFFFFFFFFFFFFFFFFFFFFFFFF:FFFFFFFFFFFFFFFFFFFF::FFFFF,FFFFFFFFFFFF:FFFFFFFFFFFFFFFFFFFFFFFFFFFFFFFFFFFFFFFFFF,FFFFFFFFFFFFF
@A00881:241:HJW2NDRXX:1:2128:25590:25019 1:N:0:CGAGAGAA+GATTGGAG
CGATGTCCTATGGGATGCAGCAGTGAGGAATATTGGTCAATGGGCGCGAGCCTGAACCAGCCAAGTAGCGTGAAGGAAGACGGCCCTACGGGTTGTAAACTTCTTTTATACGGGAATAAGAACGTCCACGAGTGGATGCGTGCATGTACCGTATGAATAAGCATCGGCTAACTCCGTGCCAGCAGCCGCGGTAATACGGAGGATGCGAGCGTTATCCGGATTTATTGGGTTTAAAGGGAGCGTAGACGGG
+
FFFFFFFFFFFFFFFFFFFFFFFFFFFFFFFFFFFFFFFFFFFFFFFFFFFFFFFFFFFFFFFFFFFFFFFFFFFFFFFFFFFFFFFFF:FFFFFFFFFFFFFFFFFFFFFFFFFFFFFFFFFFFFFFFFFFFFFFFFFFFFF,FFFFFFFFFFFFFFFFFFFFFFFFFFFFFFFFFFFF,FF:FFFFFFFF,FF:FFFFFFFFFF::FFFFFFFFFFFFFFFFFFF:FF,FFFF:FFFFFFFFFFFFFF
@A00881:241:HJW2NDRXX:1:2128:28230:25050 1:N:0:CGAGAGAA+GATTGGAG
CGATGTCCTACGGGGTGCAGCAGTGGGGAATATTGGGCAATGGGCGCAAGCCTGACGCAGCGACGCCGCGTGAGGGATGAAGGTCCTCGGATCGTAAACCTCGGTCAGGAGGGAAGAATATGCATGGTGCCAATCAGCCATGCAGTGACGGTACCTCCAAGGGAAGCACCGGCTAACTCCGTGCCAGCAGCCGCGGTAATACGGAGGATGCGAGCGTTATCCGGATTTATTGGGTTTATAGGGTGCGTAG
+
:F:FFFFFFFFFFFFF:FFFF:F:FFFFFFFFFFFFFFF:FFFF:FF:FFFFFF:FFFFFFFFFF,FFF:FFFFFFFFFFFFFFFFFFFFFFF:FFFFFFFF,FFFF,F:FFFF:F,FFFFF:FFFFF:FFFFFFFFF:F,FFFFFFFFFF,FF,FFFF,,FFF,:,FFFFFFF,F,FFFF:FF::FFFFF,:FF:F,FF,FF:FFFF:F,FF:FFF::F:FFFF::FFF:FFFF,,F,,FF:F:,:F,F
@A00881:241:HJW2NDRXX:1:2128:6686:25066 1:N:0:CGAGAGAA+GATTGGAG
CGATGTCCTACGGGACGCAGCAGTGGGGAATATTGGTCACTGGGCGCGAGCCTGAACCAGCCAAGTAGCGTGAAGGAAGACGGCCCTACGGGTTGTAAACTTCTTTTATACGGGAATAAGAACGTCCACGAGTGGATGCGTGCATGTACCGTATGAAAAAGCAACGGCTAACTACGTGCCAGCAGCCGCGGTAATACGTGGGCGGCAAGCGTTATCCGGAGTGACTGGGCGTAAAGGGTGCGTAGGTGGT
+
FFFFFFFFF,FFFFFFFFFFF,FFFFFFFFFFFFFF:F:,FFFFFFFFFFFFFFFFFFFFF::FF:FFFF:FFFFFF:FFFFFFFFFFFFF::FF:FFFFFFFFFFFFF,FFFFF::FFFFFFFFFFFFF:FFFFF:FFFFFFFFFFFFFFF:FFF:FF:FFFFFFFFF,,FFFFFFFFFFFFFFFFFF:F:,FFFF:F,FF,:FF,FFFF,:,FF:FFF,,FF:FF:FF:,,F,FFF:F,:F:FFFFF:
@A00881:241:HJW2NDRXX:1:2128:31991:25081 1:N:0:CGAGAGAA+GATTGGAG
CGATGTCCTACGGGACGCAGCAGTGGGGGATATTGGACAATGGGGGGAACCCTGATCCAGCGACGCCGCGTGAGTGAAGAAGTATTTCGGTATGTAAAGCTCTATCAGCAGGGAAGAAGAAAGTGACGGTACCTGAGTAAGAAGCCCCGGCTAACTACGTGCCAGCAGCCGCGGTACTACGTAGGGGGCAAGCGTTATCCGGATTTACTGGGTGTAAAGGGAGCGTAGACGGATAGGCAAGTCTGAAGTG
+
:FFFFFFFFFFFFFFFFFFFFFFFFFFFFFFFFFFFFFFFFFFFFFFFFFFFFFFFFFFFFFF:FFFFFFFFFFFFFFF:,FF:FFF:FFFF:FFFFFFFF:F:FFFFFFFFFF,F:FFFFFFFFF,FFFFFF:FFFFF,FFFFFFFFFFFFFF,FF:FFFFFFFFFFFFFFFFFF,FF:FF::FFFFFFFFFFFFFFFFF:FFF:,FFFFFF:FF,FFFF,F,FFFF,,FF:FFFFF,,FFFFF:,,FF
@A00881:241:HJW2NDRXX:1:2128:30092:25238 1:N:0:CGAGAGAA+GATTGGAG
CGATGTCCTACGGGGTGCAGCAGTGGGGAATATTGGGCAATGGGGGGAACCCTGACCCAGCAACGCCGCGTGAGGGAAGAAGGCTTTCGGGTTGTAAACCTCTTTTACCAGGGACGAAGGACGTGACGGTACCTGGAGAAAAAGCAACGGCTAACTACGTGCCAGCAGCCGCGGTAATACGTAGGTTGCGAGCGTTGTCCGGAATTACTGGGTGTAAAGGGCGTGTAGGCGGAGCTGCAAGTCAGATGTG
+
FF,,FFFFFFFFFFFFFFFFFFFFFFFFFFFFFFFFFFFFFFFFFFFFFFFFFFFFFFFFF:FFFFFFFFFFFFFFFFFFFFFFFFFF:,FFFFFFFFFFFFFFFFFFF:FFFFFFFFFFFFFFFFFFFFFF:FFFFFFFF:FF:FFFFFFFFFF:FFFFF:FFF:FFFFFFFFFFFFFFFFFFFFFFFF::FFFFFFFFFFF:FFFFF:FFFFFF,:FFFFFFFF:,FFFFFFFFFF:F:FFFFFF:FF
@A00881:241:HJW2NDRXX:1:2128:24749:25285 1:N:0:CGAGAGAA+GATTGGAG
CGATGTCCTATGGGATGCAGCAGTGGGGAATATTGGGCAATGGGCGAAAGCCTGACCCAGCAACGCCGCGTGAGGGAAGAAGGGTTTCGGCTCGTAAACCTCTGTCCTATGGGACGAAGGAGTGACGGTACCATAGGAGGAAGCCCCGGCTAACTACGTGCCAGCAGCCGCGGTAATACGTAGGGGGCGAGCGTTGTCCGGAATGATTGGGCGTAAAGGGCGCGTAGGCGGCCGATTAAGTCAGAGGTGA
+
FFFFFFFFFFFFFFFFFFFFFFFFFFFFFFFFFFFFFFFFFFFFFFFFFFFFFFFFFFFFFFFFFFFFFFFFFFFFFFFFFFFFFFFFFFFFFFFFFFFFFFFFFFFFFFFFF:FFFFFFFFFFFFFFFFFFFFFFFFFFFFFFFFFFFFFFFFFFFFFFFFFFFFFFFFFFFFFFFFFFFFFFFFFFFFFFFFFFFFFFFFFFFFFFFFFFFF,FFFF:FFFF:F:FFF:FFF:FF::FFFFFFFFFF:
@A00881:241:HJW2NDRXX:1:2128:22607:25457 1:N:0:CGAGAGAA+GATTGGAG
CGATGTCCTACGGGGGGCAGCAGTCGGGAATATTGCGCAATGGAGGAAACTCTGACGCAGTGACGCCGCGTGCAGGAAGAAGGTTTTCGGATTGTAAACTGCTTTAGACAGGGAAGAGCAAAGACAGTACCTGTAGAATAAGCTCCGGCTAACTACGTGCCAGCAGCCGCGGTAATACGTAGGGAGCAAGCGTTATCCGGAGTTATTGGGTGTAAAGGGTGCGTAGACGGGATAATAAGTTAGTTGTGAC
+
FFFFFFFF:FFFFFFFFFFFFFFFFFFF:FFF,FFFFFFFFFFFFFFFFFFFFFFFFFFFFFFFFFFFFFFFFFFFFFFFFFFFFFFFFFFFFFFFFFFFFFF,FFFFFFFFFF::FFFFFFFFFFFFFFFFFFFFFFFFFFFFFFFFFFFFFFFFFF:FFFFFFFFFFFFFFFF:FFFF,F:FFFFFFFFF,F,FFFFFF,FF,,FF:FFFFFFFFFFFFF:FFFFF:FFF:FFFFFFFFFFFFFFF,F
@A00881:241:HJW2NDRXX:1:2128:15257:25504 1:N:0:CGAGAGAA+GATTGGAG
CGATGTCCTACGGGAGGCAGCAGTGGGGAATATTGCACAATGGGGGGAACCCTGATGCAGCGACGCCGCGGGGGTGAAGAAGTATTTCGGTATGTAAAGCCCTATCAGCAGGGAAGAAGATGACGGTACCTGACTAAGAAGCCCCGGCTAACTACGTGCCAGCCGCCGCGGTAATACGTAGGGGGCGAGCGTTATCCGGACTTACTGGGTGTAAAGGGAGCGCAGACGGCAGGGCAAGTCTGGAGTGAAT
+
,F:FFFFFF,FFFFFFFF:FF,F,FFFFFFFFFFFFF:F,FFFFF:FFFFFFFFFFFFF::FFFFFFF,:,FFFFFFFFF:FF:FF:FFFF,,FFF::FFF,FFFFFFF,:FFF,FFFFFFF::FFF:FFFFF,:,FFFFFFF,FFFFF:::FFFFFFF:,F::,FFFFF:FF:F,FFFFFFF:F:F:F:F,FFFFFFFF,F:FF::FFFF,F,FFFFFFF:F:FF:FFF,F:F:,:FFF::FFFFFFF,
@A00881:241:HJW2NDRXX:1:2128:9625:25551 1:N:0:CGAGAGAA+GATTGGAG
CGATGTCCTACGGGGGGCAGCAGTGAGGGATATTGCACAATGGGGGAAACCCTGATGCAGCAACGCCGCGTGAAGGAAGAAGTATTTCGGTATGTAAACTTCTATCGACAGGGACGAAAGAAATGACGGTACCTGAGTAAGAAGCCCCGGCTAAATACGTGCCAGCAGCCGCGGTAATACGTATGGGGCAAGCGTTATCCGGATTTCCTGGGTGGAAAGGGTGAGTAGGCGGTCAGTTAAGTCATATGTG
+
FFF:FFFFFFFFFFFFFFFFFFFFFFFFFF::FFFFFF,F,FFFFFFFFFFF,F:FFFFFFFFFFFFFFFFFF:FFFFFFF:FFF:FFFFFFFFFFFFFFFFFFFFFFFFFFFF:F:FFF:F:FFFFFFFFF:FFF:,::FFFFFFFFFFFFFFFFFFFF:FFFFF,FF:FFFFF::FF:FFF,:FFFFF,FFFF:FFFFF:FFFF,,FFFF,:,FF,FFFFF,FF:FFFFFFF,F,F,,FFFF,F:::F
@A00881:241:HJW2NDRXX:1:2128:21450:25582 1:N:0:CGAGAGAA+GATTGGAG
CGATGTCCTACGGGACGCACCAGTGGGGAATATTGCACAATGGGGGAAACCCTGATGCAGCGACGCCGCGTGAGTGAAGAAGTATTTCGGTATGTAAAGCTCTATCAGCAGGGAAGATAATGACGGTACCTGAGTAAGAAGCCCCGGCTAACTACGTGCCAGCAGCCGCGGTAATACGTAGGGGGCAAGCGTTATCCGGATTTACTGGGTGTAAAGGGAGCGTAGACGGCATGGCAAGTCTGAAGTGAAA
+
FFFFFFFFFFFFFF:FFFFFFFF:FFFF:FFFFFFFFFFFFFFFFFFFFFFFFFFFFFFFFFFFFFFFFFFFFFFFFFFF,FF,FFFFFFF:FFFFFFFFFFFFFFFFFFFFFFFFFF::FFFFFFFFFFFFFFFFFFFFFFFFFFFFFFFFFFFFFFFFFFFFFFFFFFFFFFFFFFFFFFFFFFF:FFFF,FFFFFFFFFF:FFFFFFFFFFFFFFFFFFFFFFFFFFFFFFFFFFFFFFF:FFFF:F
@A00881:241:HJW2NDRXX:1:2128:22860:25708 1:N:0:CGAGAGAA+GATTGGAG
CGATGTCCTATGGGGGGCACCAGTCGGGAATATTGCGCAATGGAGGGAACTCTGACGCAGTGACGCCGCGTGCAGGAAGAAGGTTTTCGGATTGTAAACTGCTTTAGACAGGGAAGAAAAAAAATGACAGTACCTGTAGAATAAGCTCCGGCTAACTACGTGCCAGCAGCCGCGGTAATACGTAGGGAGCGAGCGTTATCCGGATTTATTGGGTGTAAAGGGTGCGTAGACGGATAAGCAAGTTAGTTGT
+
FF:FFFFFFFFFFFFFFF:FFFFFFFFFFFF,FFFFFFF:FFFFFFFFFFFFFFFFFFFFFFFFFFFFFFFFFFFFFFFFFFFFFFFFFFFFFFFFFFFFFFFFFFFFFFFFFFFF:FFFFFFFFF:FFFFFFFFFFFFFFFF:FFFFFFFFFFFFF,FFFFFFFFFFFFFFFFFFFFFFFFFFFFFFFFFFFFFFFFFFFF:FFFFFFFFFFFFFFFFFFFFFFFFFFFFFFFFFFFFF,:F,FFFFFF
@A00881:241:HJW2NDRXX:1:2128:17680:25786 1:N:0:CGAGAGAA+GATTGGAG
CGATGTCCTATGGGGGGCACCAGTGGGGAATATTGCGCAATGGAGGCAACTCTGACGCAGCAATGCCGCGTGAGTGAAGACGGGATTCGTTCTGTAAAGCTCTGTTACCGGGGAAGAGGAAGACGGTACCCGGTGAGCAAGCCCCAGCCAACTACGTGCCCGCAGCTGCGGTAATACGTAGGGGGCGAGCGTTCTCCGGAATTATTGGGCGTAAAGGGCACGCAGGCGGTTATTTAGGCGCGTCATGAAA
+
FF:FFFFFFFFFFFFFFFFFFFFFFFFFF:FFFFFFFFFFFFFFFFFFFF:FFFFFFFFFFFFFFF,FFFFFFFFFFFFFFFFFFFFFFFFFFFFFFFFFFFFFFFFFFFFFFF:FFF:FFFFFFFFFFFFF:FFFFFF:FFFFFFFFF:F:F:FFFFF:,F:FFF,FFFF,FFFFFFFFF:FFFFFFFFFFFF:FFFF,,,:FFFFFFFF:FF:FFFFF:FFFFFFFF,:,F:FFFFF:FFFF,FFF,,
@A00881:241:HJW2NDRXX:1:2128:24650:25801 1:N:0:CGAGAGAA+GATTGGAG
CGATGTCCTATGGGAGGCAGCAGTGGGGAATATTGGGCAATGGGCGCAAGCCTGACCCAGCAACGCCGCGTGAAGGAAGAAGGCTTTCGGGTTGTAAACTTCTTTTATGAGGGACGAAGGATGTGACGGTACCTCATGAATAAGCCACGGCTAACTACGTGCCAGCAGCCGCGGTAATACGTAGGTGGCGAGCGTTGTCCGGATTTACTGGGTGTAAAGGGCGCGTAGGCGGGCAGGCAAGTCAGATGTG
+
:F,FFF:FFF,FFFFFFFFFFFFFFFFFFFFFFFFFFFFFFFFFFFF:FFFFFFFFFFFF,FFFFFFFFFFFFFFFFFF,FFFFFFFFFF:FFFFFFFFFFFFFFFFFFFFF:FFF:FFF:FFFFFF:FF:FFFFFFF,FFFFFFFFF,FFFFFFFFFFFFF:FFFFF:FFF:F:FFFF:FFF:FF:FFFFFFFFFF:FFFFFFFFFF,:F:FFF,F,F:FFFFFF,FFFFFF:FFFF::F,FFFF,:FF
@A00881:241:HJW2NDRXX:1:2128:10592:25880 1:N:0:CGAGAGAA+GATTGGAG
CGATGTCCTACGGGATGCACCAGTGGGGAATATTGCGCAATGGGGGAGACCCTGACGCAGCAATGCCGCGTGAGCGAAGAAGGGACTCGTTCCGTAAAGCTCTGTCGCCGGGGAAGAGAATGACGGTACCCGGCCAGGAGCCCCAGCCAACCACGTGCCAGCAGCTGCGGTAAGACGTGGGGGGCAAGCGTTGTCCGGAATCATTGGGCGTAAAGGGCGCGCAGGCGGCCGTTTAGGCCGCCGGTGAAAC
+
FFFFFFFFFFFFFFFFFFFFFFFFFFFFF,FFFFFFFF:FFFFFFFFFFFFFFFFFFFFFFFF:FFFFFFFFFFFFFFFFFFFFFFFFFF:FFFFFFFFFFFFFFFFFFFFFFFFFFFF,FFFFFFF:FFFFFFFFFFFF:FFFFFFFFFFFFFFFFFF:FFFFFFFFFFFFFFFFFFFFFFFFFF:FFFFFFFFFFFFF:FFF:FFFFFFFFFFFFFFFFFFFFF:FFF:F:FFFFFFFFFFFFF,FF,
@A00881:241:HJW2NDRXX:1:2128:11605:26005 1:N:0:CGAGAGAA+GATTGGAG
CGATGTCCTATGGGGGGCAGCAGTGGGGAATATTGCACAATGGGGGGAACCCTGATGCAGCGACGCCGCGTGAGTGAAGAAGGTCTTCGGATCGTAAAGCTCTGTCTCGAGGGACGAATAATGACGGTACCTCGGGAGGAAGCCACGGCTAACTACGTGCCAGCAGCCGCGGTAATACGTAGGTGGCGAGCGTTGTCCGGATTTACTGGGTGTAAAGGGCGCGTAGGCGGATTATTAAGTCAGATGTGAA
+
FFFFFFFFFFFFFFFFFFFFFFFFFFFFFFFFFFFFFFFFFFFFFFFFFFFFFFFFFF:FFFFFFFFFFFFFFFFFFFFFFFFFFFFFFFFFFFFFFFFFFFFFFFFFFFFFFFFFFFFFFFFFFF:FFFFFFFFFFFFFFFFFFFFFFFFFFF,:FFFFFFFFFFFFF:FFFF,FFFFFFFFFFFFFFFFF,FFFFFF:FFFF:FFFFFFFF,:FF:FFFFFFFFFFFFF:F,FFFFF:F:FFFFFFF,
@A00881:241:HJW2NDRXX:1:2128:22444:26303 1:N:0:CGAGAGAA+GATTGGAG
CGATGTCCTATGGGGTGCAGCAGTGGGGAATATTGCGCAATGGGCGGAAGCCTGACGCAGCGACGCCGCGTGAGGGAAGAAGGTTTTCGGATCGTAAACCTCTGTCAGAAGGGAAGAATAGGGGACGTGCCAATCAGCGTTTCCGTGACGGTACCTTCAAAGGAAGCACCGGCTCACTCCGTGCCAGCAGCCGCGGTAATACGGAGGGTGCGAGCGTTAATCGGAAGTACTGGGCGTAAAGCGCGTGTAG
+
FF:FFFFFFFFFFFFFFFFFFFFFFFFFF,F::FFFFFFFFFFFF:F:FFFFFFFFFFFFFFFFFFFFFFFFFFFFFFF:FFFFFFFFF,FFFFFFFFFF:FFFFFFFFFFFFFFFFF:FFFFFFFF:F:FF:F:FFFFFF:FFFF:FFFFFFF:FFFFFF:F:,::FFFFF:F,FFFFFFFFFFF::F:FFFFF::,,:FFF::FFFFFFFFF:FFF,FFF,FFF,FFF:F:F:FF,FFFF::FF:F,F
@A00881:241:HJW2NDRXX:1:2128:21558:26365 1:N:0:CGAGAGAA+GATTGGAG
CGATGTCCTATGGGATGCACCAGTGAGGAATATTGGACAATGGCCGGAAGGCTGATCCAGCCATGCCGCGTGAGGGAATGAGGTCCTATGGATTGTAAACCTCTTTTCACGCAGGGCAATAAGGTCCACGAGGTGGACCGACGAGAGTATGCGTGGAATAAGCATCGGCTAACTCCGTGCCAGCAGCCGCGGTAATACGGAGGATGCGAGCGTGGTCCGGATTTATTGGGTTTAATGGGTGCGTAGGCGG
+
FFFFFFFFFFFFFFFFFFFFF:FFFFFFFFFFFFFFFF:FFFFFFFFFFFFFFFFFFFFFFFFFFFFFFFFFFFFFFFFFFFFFFFFFFFFFFFFFFFFFFFFFFFFFFFFFFFFFFF:FFFFFFFFFFFFFFFFFF:FFFFFFFFF:FFFFFFFFF,FFFFFFFFFFFFFFFFFFFFFFFFFFFF::FFFFFF,FFFFFFFFFFF:FFFFFF,FF:F:FFF,FFFFFFFFFFFF,:FF:FFFFFFFF:F
@A00881:241:HJW2NDRXX:1:2128:31159:26490 1:N:0:CGAGAGAA+GATTGGAG
CGATGTCCTATGGGGTGCAGCAGTGGGGGATATTGCACAATGGGCGGAAGCCTGATGCAGCGACGCCGCGTGAAGGAGGAAGTATTTCGGTATGTAAACTTCTATCAGCAGGGAAGAAAGATGACGGTACCTGAGTAAGAAGCCCCGGCTAACTACGTGCCAGCAGCCGCGGTAATACGTAGGGGGCAAGCGTTATCCGGATTTACTGGGTGTAAAGGGAGCGTAGACGGAAAGGCAAGTCTGAAGTGAA
+
FFFFFFFFFFFFFFFFFFFFFFFFFFFFFFFFFFFFFFFFFFFFFFFFFFFFFFFFFF,FFFFFFFFFFFFFFFFFFFFFFFFFFFFFFFFFFFFFFFFFFFFFFFFFFFFFFFFFFFFFFFFFFFFFFFFFFFFFFFFFFFFFFFFFFFFFFFFFFFFFFFFFFFFFFFFFF,FFFFFF,FFFFFFFFFFFFF,FF,F::FFFFFFFFFF:FFF:FFFFFFFFFFFFFFF,FFFFF,FFFFFFF:FFFF
@A00881:241:HJW2NDRXX:1:2128:25165:26537 1:N:0:CGAGAGAA+GATTGGAG
CGATGTCCTATGGGGCGCAGCAGTGGGGAATATTGCACAATGGGCGCAAGCCTGACCCAGCAACGCCGCGTGAGGGAAGAAGGCTTTCGGGTTGTAAACCTCTTTTACCAGGGACGAAGGACGTGACGGTACCTGGAGAAAAAGCAACGGCTAACTACGTGCCAGCAGCCGCGGTAATACGTAGGTTGCAAGCGTTGTCCGGATTTACTGGGTGTAAAGGGCGTGTAGGCGGACCTGCACGTCAGATGTG
+
:FFFFFFF:FFFFFFFFFFFFFFFFFFFF:FFFFFFFFFFFFFFFFFFFFFFFFFFFFFFFFFFFFFFFFFFFFFFF,FFFFFFFFFFFFFFFFFFFFFFFFFFFFFFFFFFFFFFF,FFFFFFFFFFFFFFFFFFFFFF:FFFFFFFFFFFFF:FFFFFFFFFFF,FFFFFF:FF:FFFF:FFF:FFFF:FFFFFFFFFF:FFFFFFFFFFFFFFFFFFFFFFF,FF,F:,F,:F:::,F:FFFFF:FF
@A00881:241:HJW2NDRXX:1:2128:30264:26725 1:N:0:CGAGAGAA+GATTGGAG
CGATGTCCTATGGGAGGCAGCAGTGAGGAATATTGGACAATGGCCGGAAGGCTGATCCAGCCATGCCGCGTGAGGGAATGAGGTCCTATGGATTGTAAACCTCTTTTCACGCAGGGCAATAAGGTCCACGAGGTGGACCGACGAGAGTATGCGTGGAATAAGCATCGGCTAACTCCGTGCCAGCAGCCGCGGTAATACGGAGGATGCGAGCGTTGTCCGGATTTATTGGGTTTAAAGGGTGCGTTGGGGG
+
:FF:FFFFFFFFFF:FF:FFFFFF:FFFF:FFFFFFF:FFFFFFFFFFFFFFFFFFFF:FFF,FFFFFFFFFFFFFFFFF:FFFFF,:FFFF,FFF:FFFFFFFFFFFFFFF,FFFFFFFFF:FFFFFFF,FF:FF,FFF,,:FFFFF,FF:FFFFFFFFFFFFFFFFFFFF,FFFFFFFFFFFFFFF:FFFF,FFF:F:,FF:FF:F:FFFF,FFF,FFF,:F,:FFFF,FF:F::FF,F:F,,FF,FF
@A00881:241:HJW2NDRXX:1:2128:13928:26929 1:N:0:CGAGAGAA+GATTGGAG
CGATGTCCTATGGGGGGCAGCAGTGAGGAATATTGGTCAATGGGCGCGAGCCTGAACCAGCCAAGTAGCGTGAAGGATGACTGCCCTACGGGTTGTAAACTTCTTTTATAAAGGAATAAAGTGAGGCACGTGTGCCTTTTTGTATGTACTTTATGAATAAGGATCGGCTAACTCCGTGCCAGCAGCCGCGGTAATACGGAGGATCCGAGCGTTATCCGGATTTATTGGGTTTAAAGGGTGCGTAGGCGGT
+
,F,:FFFFFFFFFFFFFFFFFFFFFFFFFFFFFFFFFFF:FFFFFFFF:FFFFF:FFF:F:,F:FFFFFFFFFFFFFFFFFFFFFFF,FFFFFFFFFFFFFFFFFFFFFFF:FF:FFFF:FFFFFFFFFFFFFF,:FFFFFFFFFFFF,FFFFFFF:F:FFFFFFFFFFFFFFFFFFFFFFFFFFFFFFFFFF:F:F:FFFFFFFFF:FFF,FFFFFFF:F:FFFFFFFFFFFFFFF:FFFFF,F:FFF:
@A00881:241:HJW2NDRXX:1:2128:32488:27038 1:N:0:CGAGAGAA+GATTGGAG
CGATGTCCTACGGGAGGCAGCAGTGGGGAATATTGGGCAATGGGCGAAAGCCTGACCCAGCAACGCCGCGTGAAGGAAGAAGGTCTTCGGATTGTAAACTTCTTTTATGAGGGACGAAGGACGTGACGGTACCTCATGAATAAGCCACGGCTAACTACGTGCCAGCAGCCGCGGTAATACGTAGGTGGCGAGCGTTATCCGGATTTACTGGGTGTAAAGGGCGCGTAGGCGGGCGTGCAAGTCAGATGTG
+
,FFFFFFFFFFFFFFFFFFFFFFFFFFFFFFFFFFFFFFFFFFFFFFFFFFFFFFFFFFFFFFFFFFFFFFFFFFFFFFFFFFFFFFFFFFFFFFFFFFFFFFFFFFF:FFFFFFFFFFFFFFFFFFF:FFFFFFFFF:FFFFFFFFFFFFF:FFFFFFFFFFFFFFFF:FFFFFFFFFFFFFFFFFFF:FFF:,F::FF:FFFFFFFFF:FFFFFF:FFFFF:FFFFFF::FF:FFFF,FFF:,FFFFF
@A00881:241:HJW2NDRXX:1:2128:14244:27132 1:N:0:CGAGAGAA+GATTGGAG
CGATGTCCTACGGGAGGCAGCAGTGGGGAATATTGGGCAATGGAGGCAACTCTGACCCAGCAACGCCGCGTGAGCGATGAAGGTCTTCGGATTGTAAAGCTCTTTAAGTGGGGACGAAGAAAGTGACTGTACCCACAGAATAAGCCTCGGCTAACTACGTGCCAGCAGCCGCGGTAATACGTAGGAGGCAAGCGTTATCCGGAATGACTGGGCGTAAAGGGTGCGTAGGTGGTTTGGCAAGTTGGTAGCG
+
FFFFFFFFFFFFFFFFFFFFF:FFFFFFFFFFFFFFFFFFFFFFFFFFFFFFFFFFFFFFFFFFFFFFFFFFFFFFFFFFFFFFFFFFFFFFFFFFFFFFFF:FFFFFFFFFFFFFFFFFFFFFFFFFFFFFFFFFFFFFFFFFFFFFFFFFFFFFFFFFFFFFFFFFFFFFFFF,:FFFFF:FFFFFFF:FFFFFFFFFFF:FFFFFFFFFFFF,FFFFFFFFFFFFFFFFFFFFFFFFFFF:FFFFFF
@A00881:241:HJW2NDRXX:1:2128:15899:27179 1:N:0:CGAGAGAA+GATTGGAG
CGATGTCCTATGGGATGCAGCAGTGGGGAATATTGGACAATGGATGGAAATCTGATCCAGCCATGCCGCGTGCAGGAAGGCGGTCCTATGGATTGTAAACTGCTTTTGTACGGGAGCAATAATTTCTACGGGATAGGGAGATGAGAGTACCGTACGAATCAGCATCGGCTAACTCCGTGCCAGCAGCCGCGGTAATACGTAGGGAGCAAGCGTTATCCGGATTTACTGGGTGTAAAGGGCGCGTAGGCGG
+
FFFFFFFFFFFFFFFFFFFFFFFFFFFFFFFFFFFFFFFFFFFFFFFFFFFFFFFFFFFFFFFFFFFFFFFFFFFFFFFFFFFFFFFFFFFFFFFFFFFFFFF:FFFFFFFFFFFFFFFFFFFFFFFFFFFFFFFFFFFFF:FFFFFFFFFFFFFFFFFFFFFFFFFFFFFFFFFFFFFFFFFFFFFFFFFFFFFFFFFFFFFFFFFFFFFFFF:FFFFFFFFFF:FFFFFFFFFFFFFFFFFFFFFFFF
@A00881:241:HJW2NDRXX:1:2128:30291:27211 1:N:0:CGAGAGAA+GATTGGAG
CGATGTCCTACGGGAGGCAGCAGTGGGGAATATTGCACAATGGGGGGAACCCTGATGCAGCGACGCCGCGTGGGTGAAGAAGTATTTCGGTATGTAAAGCCCTATCAGCAGGGAAGAAGATGACGGTACCTGAGTAAGAAGCCCCGGCTCACTACGTGCCAGAAGCCGCGGTACTACGTAGGGGGCGAGCGTTATCCGGATTTACTGGGTGTAAAGGGCGTGTAGGCGGGACTGCAAGTCAGATGTGAAA
+
:F:FFFFFFFFFFFFFFFFFFFFFFFFFFFFFFFFFFFFFFFFFFFFFFFFFFFFFFFFFF,FFFFF:FFFFFFFFFFFFFFFF:FFFFFFFFFFFFFFFFFFFF::FFFFFFFFFF:FFFFFFFFFFFFFFFFF:FF:FFFFFFFFFF:FFF:FFF,::F:,:F:FFF:FF:,:FFFF:F,FFFFFFFFF:FF:FF:FFFFFFFFFF:FFFFF:F,FFFF,FFFFFFFFFFFFFFF::F::FF,F,FF:
@A00881:241:HJW2NDRXX:1:2128:22742:27226 1:N:0:CGAGAGAA+GATTGGAG
CGATGTCCTACGGGATGCACCAGTGGGGGATATTGCACAATGGGGGGAACCCTGATGCAGCGACGCCGCGTGAGCGATGAAGGTCTTCGGATTGTAAAGCTCTTTAAGTGGGGACGAAGAAAGTGACGGTACCCACAGAATAAGCCTCGGCTAACTACGTGCCAGCAGCCGCGGTAATACGTAGGAGGCAAGCGTTATCCGGAATGACTGGGCGTAAAGGGTGCGTAGGTGGTTCTACAAGTTAGTAGCG
+
:FF:FFFFFFFFFFFFFFFFFFFFFFFFFFFFFFFFFFFFFFFFFFFFFFFFFFFFFFFFFFFFFFFFFFFFFFFFFFFFFFFFFFFFFFFFFFFFFFFFFFFFFFFFFFFFFFFFFFFFFFFFFFFFFFFF:F:FFFFFFFFFF:F:FFFFFFFFFFF::FFFFFFFFFFFF::F:FFFFF:FFFFFFF,FF:FFFFFFFFF:FFFF:F:FFFFFFFFF:FFFFFFFFFFFFFFFF:FFFFF:FFF,FF
@A00881:241:HJW2NDRXX:1:2128:18566:27258 1:N:0:CGAGAGAA+GATTGGAG
CGATGTCCTATGGGGTGCAGCAGCTAAGGATATTCCGCAATGGGCGAAAGCCCGACGGAGCGACGCCGCGTGGGCGATGGAGGCCGGAAGGCTGTAAAGCCCTTTTCGGGCGTGGGAAAGGCCCCGGGAGGGAATGCCCGGGGTCCTGACGGAGGGCCCGGAATAAGCCCCGGCTAACTACGTGCCAGCAGCCGCGGTAACACGTAGGGGGCGAGCGTTGTTCGGAATCATTGGGCGTAAAGGGCGCGCA
+
FFFFFFFFFFFFFFFFFFFFFFFFFFFFFFFFFFFFFFFFFFFFFFFFFFFF:FFFFFFFFFFFFFFFFFFFFFFFFFFFFFFFFFFFFFFFFFFFFFFFFFFFFFFFFFFFFFFFFFFFFFFFFFFFFFFF:FFFFFFFFFFFFFFFFFFFFFFFFFFFFF,FFFFFFFFFFFFFFFFFFFFFFFFFFFFFFFFFFFFFFFFFFFF:FFFFFFFFFFFFFFFFFF,FFFFFFFF::FFFFFFFFFFFFF
@A00881:241:HJW2NDRXX:1:2128:32072:27258 1:N:0:CGAGAGAA+GATTGGAG
CGATGTCCTACGGGACGCAGCAGTGGGGAATATTGGGCAATGGGCGCAAGCCTGACCCAGCAACGCCGCGTGAAGGAAGAAGGCTTTCGGGTTGTAAACTTCTTTTATGAGGGACGAAGGACGTGACGGTACCTCATGAATAAGCCACGGCTAACTACGTGCCAGCAGCCGCGGTACTACGTAGGTGGCGAGCGTTGTCCGGATTTACTGGGTGTAAAGGGCGCGTAGGCGGGTAGGCAAGTCAGATGTG
+
FFFFFFFFFFFFFFFFFFFFFFFFFFFFFFFFFFFFFFFFFFFFFFFFFFFFFFFFFF:FFFFFFFFF:FFF:FFFFFFFFFFFFFFFFFFFFFFFF,FFFFFFFFFFFFFFFFFFFFFFFFFFFFFFFFFFFFFFFFFFFFFFFFFFFFFF::FFFFFFFFFFFFFFF:FF:FFF,FF,FFFFFFFFFF,FFFFFFFFFFF:FFF:,FF:F:F:F:FFFFFFFFFFFFFFFFF,FFFFFFFFF:::FFF
@A00881:241:HJW2NDRXX:1:2128:15619:27602 1:N:0:CGAGAGAA+GATTGGAG
CGATGTCCTACGGGGCGCAGCAGTGGGGAATATTGGGCAATGGGCGCAAGCCTGACCCAGCAACGCCGCGTGAGGGAAGAAGGCTTTCGGGTTGTAAACCTCTTTTACCAGGGACGAAGGACGTGACGGTACCTGGAGAAAAAGCAACGGCTAACTACGTGCCAGCAGCCGCGGTAATACGTAGGTTGCAAGCGTTGTCCGGATTTACTGGGTGTAAAGGGCGTGTAGGCGGAACTGCAAGTCAGATGTG
+
FFFFFFFFFFFFFFFFFFFFFFFFFFFFFFFFF:FFFF:FFFFFFFFFFFFFFFFFFFFFFFFFFFFFFFFFFFFFFFFFFFFFFFFFFFFFFFFFFFFFFFFFFFFFFFFFFFFFFFFFFFFFFFFFFFFFFFFFFFFFFF:FFFFFFFFFFFFFFFFFFFFFFFFFFFFFFF:FFFFFFFFFFFFFFFFFFFFFFFFFFFFFFFFFFFFFFFFFFFFFFFFFFFFFFFFFF,FFFFFFFFFFFFFFFF
@A00881:241:HJW2NDRXX:1:2128:19388:27993 1:N:0:CGAGAGAA+GATTGGAG
CGATGTCCTATGGGGGGCAGCAGTGGGGAATATTGGGCAATGGAGGCAACTCTGACCCAGCAACGCCGCGTGAGCGATGAAGGTCTTCGGATTGTAAAGCTCTTTAAGTGGGGACGAAGAAAGTGACTGTACCCACAGAATAAGCCTCGGCTAACTACGTGCCAGCAGCCGCGGTAATACGTAGGAGGCAAGCGTTATCCGGAATGACTGGGCGTAAAGGGTGCGTAGGTGGCGCACCAAGTTAGGAGTG
+
FFFFFFFFFFFFFFFFFFFFFFFFF:FF:FFFFFF:FFFF:FFFFFFFFFFFFFFFFFFFF:FFFFFFFF:FFFFF:FFFFFFFFFFFFFFFFFFF:FFFFF,FFFFFFFFFFFFFFFFFFFFFFFFF:FFFFF:FFFFFFFFFFFFFFFFF:FFFFFFFFFFFFFFFFFFFFF:F,FFFF:FFFFFF::,FF,:FFFFFFFF::F:F:FFFFF:FFFFFF:FF:FFFFFF::FF:,FF:FFF,:FFFF:
@A00881:241:HJW2NDRXX:1:2128:17815:28119 1:N:0:CGAGAGAA+GATTGGAG
CGATGTCCTACGGGATGCAGCAGTGAGGAATATTGGTCAATGGGCGCAGGCCTGAACCAGCCAAGTAGCGTGAAGGATGACTGCCCTATGGGTTGTAAACTTCTTTTGCCGGGGAACAAGTGCCGGGACGTGATCCCGGAGCTGAGTGTACCCGGAGAAAAAGCATCGGCTAACTCCGTGCCAGCAGCCGCGGTAATACGGAGGATGCGAGCGTTATCCGGATTTATTGGGTTTAAAGGGTGCGCAGGCG
+
FF,:FFFFF,F:FFFFFFFF:F,FFF:FFFFFF:FF:FF:FFFFFFFFFFFFFFFFFFFFFFFFFFFFFFFFFFFFFFFFFFFFFFFF:FFF,FFFFFFFFFFFF:FFFFFFFFFFFF,FFFFFFFFFFFFF:FFFFF:FFFFFFFF:FFFFFFFFFFF,FFFFFF:FFFF:FFFFFFFF:FFF:F:FFFF::F,FFFFFFFFFFFF,:FFFFF,:FFFFF,FFFFFF,FFFFFFFFF:FFF:FFFF:F:
@A00881:241:HJW2NDRXX:1:2128:26865:28322 1:N:0:CGAGAGAA+GATTGGAG
CGATGTCCTATGGGGTGCACCAGTGGGGAATATTGCACAATGGGGGAAACCCTGATGCAGCGACGCCGCGTGGGTGAAGAAGTATTTCGGTATGTAAAGCCCTATCAGCAGGGAAGAAGATGACGGTACCTGAGTAAGAAGCCCCGGCTAACTACGTGCCAGCAGCCGCGGTAATACGTAGGGGGCGAGCGTTATCCGGAATTACTGGGTGTAAAGGGAGCGCAGACGGCAGGGCAAGTCCGGAGTGAAA
+
FFFFFFFFFFFFFFFFFFFFFFFFFFFFFFFFFFFFFFFFFFFFFFFFFFFFFFFFFFFFFFFFFFFFFFFFFFFFFFFFFFFFFFFFFFFFFFFFFFFFF:FFFFFFFFFFFFFFFFFFFFFFFFFFFFFFFFFFFFFFFFFF,FFFFFFFFFFFFFFFFFFFFFFFFFFFFFFFFFF:F,FFFFFFFFFFFFF,:FFFFFFFFFFFFFFFFFF:FFFFFFFFFFF,F:FFFFFFFF:FFF:FF:FF::
@A00881:241:HJW2NDRXX:1:2128:28899:28463 1:N:0:CGAGAGAA+GATTGGAG
CGATGTCCTACGGGGTGCAGCAGTGAGGAATATTGGTCAATGGGCGATGGCCTGAACCAGCCAAGTAGCGTGAAGGATGACTGCCCTATGGGTTGTAAACTTCTTTTATAAAGGAATAAAGTCGGGTATGCATACCCGTTTGCATGTACTTTATGAATAAGGATCGGCTAACTCCGTGCCAGCAGCCGCGGTAATACGGAGGATCCGCGCGTTATCCGGATTTATTGGGTTTAAAGGCAGCGGAGATGGA
+
:F,FFFFFFFFFFFFFFF:FFFFFFFFFF,FFFFFFFFFFFFFFFFFFFFFFFFFFFFFFFFFFFFFFFFFFFFFFFFFFF:FFFFFFFFFFFFFF:FF:FFFFFFFFFF::FFFFFFFFFFFFFFF:FFFFFFFFFFFFFFFF:FFFFFF,FFFFFFFFFFFFF:FFFFFFFFFFFFFFFFF,FFFFFFFFF,F:FF:FFFFFFF::,FF:FFFF:FFF,F:F:F:FFFFF,F,FF,,:::,FFF,:FF
@A00881:241:HJW2NDRXX:1:2128:7934:28541 1:N:0:CGAGAGAA+GATTGGAG
CGATGTCCTATGGGGCGCAGCAGTGGGGGATATTGGACAATGGGGGGAACCCTGATCCAGCGACGCCGCGTGAGTGAAGAAGTATTTCGGTATGTAAAGCTCTATCAGCAGGGAAGAAAGAGAGACGGTACCTGACTAAGAAGCCCCGGCTAACTACGTGCCAGCAGCCGCGGTAATACGTAGGGGGCAAGCGTTATCCGGATTTACTGGGTGTAAAGGGAGCGCAGACGGATATGCAAGTCTGGAGTGA
+
FF:FF:FFFFFFFFFFFFFFFFFFFFFFFFF:FFFFFFFFF:FFFFFFFFFFFFFFFFFFFFFFFFFFFFFFFFFFFFFF:FFFFFFFFFFFFFFFFFFFFFFFFFFFFFFFFFFFFFFFFFFFFFFFFFFFFFFFFFFFFFFFFFFFFFFFFFFFFFFFFFFFFFFFFFFFFFFFFFFFFFFFFFFFFFFF:,FFFFFFFF,FFF:FFFFFFF,FFFFFFFFFFFFFFFFFFFFFFF,:FFFFFFFFF:
@A00881:241:HJW2NDRXX:1:2128:18105:28651 1:N:0:CGAGAGAA+GATTGGAG
CGATGTCCTACGGGGTGCACCAGTGGGGAATATTGCACAATGGGGGGAACCCTGATGCAGCGACGCCGCGTGGGTGAAGAAGTATTTCGGTATGTAAAGCCCTATCAGCAGGGAAGAAGATGACGGTACCTGAGTAAGAAGCCCCGGCTAACTACGTGCCAGCAGCCGCGGTACTACGTAGGGGGCGAGCGTTATCCGGATTTACTGGGTGTAAAGGGAGCGTAGACGGCAGAGCAAGTCTGGAGTGAAA
+
FF,:F:FFFFFFFFFFFFFFFFF:FFFFFFFFFF:FFFF:FFFFFFFF:FFFFFFFFF:FFFFFFFFFF:FFFFFFFFFF,F,FF,FFFFF,FFFFFF:FFFF,FFFFF:FFF::FFFFFFFFFFF:FFFFFF:FFFFFFFFFFFFFFFF:FFFFFFFFFFFFFFFFFFFFFF,FFFFFFFFFFF:FFFFF,FFFFFF:F,:FF:FFFFFF:,:FFFFFFF:FFFFFF:FFF:FFFFF,F:FFFF:F::F
@A00881:241:HJW2NDRXX:1:2128:26603:28714 1:N:0:CGAGAGAA+GATTGGAG
CGATGTCCTACGGGACGCAGCAGTGGGGAATATTGGGCAATGGGCGCAAGCCTGACCCAGCAACGCCGCGTGAAGGAAGAAGGCTTTCGGGTTGTAAACTTCTTTTATGAGGGACGAAGGATGTGACGGTACCTCATGAATAAGCCACGGCTAACTACGTGCCAGCAGCCGCGGTAATACGTAGGTGGCGAGCGTTGTCCGGATTTACTGGGTGTAAAGGGCGCGTAGGCGGGCATGCAAGTCAGATGTG
+
FF:FFFFFFFFFFFFFFF:FFFFFFFFFF:FFFFFFFFFFFFFFFFFFFFFFFFFFFFFFFFFFFFFFFFFFFFFFFFFFFFFFFF:FFFFFFFF,FFF:FFFFFF:FF:FFFFFFF:FFF:FFFFFFFFFFFFFFFF,FFFFFFFFFFFF,FFF:FFFFFFFFFFFFFFFFFF:FFFF:F,FFFFFFFFFFFFF:FFFF:F:FFF,FFFFFFFF:,FFFFFFFFFFFFFFFFFFFFFF,F::FF:,FFF
@A00881:241:HJW2NDRXX:1:2128:8675:28761 1:N:0:CGAGAGAA+GATTGGAG
CGATGTCCTACGGGATGCAGCAGTGGGGAATATTGGTCAATGGGGGGAACCCTGAACCAGCAACGCCGCGTGAAGGAAGAAGGCTTTCGGGTTGTAAACTTCTTTTATCTGAGACGATAGTGACGGTATCAGATGAATAAGCTCCGGCTAACTACGTGCCAGCAGCCGCGGTAATACGTAGGGAGCGAGCGTTATCCGGATTTACTGGGTGTAAAGGGCGCGTAGGCGGGCCGACAAGTCAGATGTGAAA
+
FFFFFFFFFFFFFFFFFFFFFFFFFFFFFFFFFFFFFFFFFFFFFFFF:FFFFFFFFFFFFFFFFFFFFFFFFFFFFFFFFFFFFFFFFFFFFFFFFFF,FFFFFFFFFFFFFFFFFFFFFFFFFFFFFFFFFFFFFFFFFFFFFFFFFFFFFFFFFFFFFFFFFFFFFFFFFFFFFF:FFFFFFF:FFFFF:,FFFFFFFFFF,FFFFFFF,F,FFFFFFFFFFFFFFFFF:FF:FFFF:FFFFFFF:F
@A00881:241:HJW2NDRXX:1:2128:27145:28964 1:N:0:CGAGAGAA+GATTGGAG
CGATGTCCTACGGGATGCAGCAGTGGGGAATATTGGGCAATGGGCGCAAGCCTGACCCAGCAACGCCGCGTGAAGGAAGAAGGCTTTCGGGTTGTAAACTTCTTTTATGAGGGACGAAGGATGTGACGGTACCTCATGAATAAGCCACGGCTAACTACGTGCCAGCAGCCGCGGTAATACGTAGGATGCGAGCGTTATCCGGAATTACTGGGTGTAAAGGGAGCGCAGGCGGGATGGCAAGTCAGATGTG
+
FFFFFFFFFFFFFFFFFFFFFFFFFFFFFFFFFFFFFFFFFFFFFFFFFFFFFFFFFFFFFFFFFFFFFFFFFFFFFFFF:FFFFFFFFFFFFFFF,FFFFFFFFFFFFFFFFFFFFFFFFFFFFFFFFF:FFFFFFFFFFFFF,FFFFFFF,FFFFFFFFFFFFFFFFFFFFFFFFFFFFFFFFFFFFFFFFFFFFFF:FFFFFFFFFFF:FF,FFFF,FFFFFFFFF,:FFFFF:FFFFFFFFF::FF
@A00881:241:HJW2NDRXX:1:2128:12382:29042 1:N:0:CGAGAGAA+GATTGGAG
CGATGTCCTACGGGGGGCACCAGTGAGGAATATTGGGCAATGGGCGCAAGCCTGACCCAGCAACGCCGCGTGAAGGAAGAAGGCTTTCGGGTTGTAAACTTCTTTTATGAGGGACGAAGGACGTGACGGTACCTCATGAATAAGCCACGGCTAACTACGTGCCAGCAGCCGCGGTAATACGTAGGTGGCGAGCGTTGTCCGGATTTACTGGGTGTAAAGGGCGCGTAGGCGGGCATGCAAGTCAGATGTG
+
FFFFFFFFFFFFFFFFFFFFFFFFFFFFFFFFFFFFFFFFFFFFFFFFFFFFFFFFFFFFFFFFFFFFFFFFFFFFFFFFFFFFFFFFFFFFFFFFFFFFFFFFFFFFFFFFFFFFFFFFFFFFFFFFFFFFFFFFFFFFFFFFFFFFFFFFFFFF,FFFFFFFFFFFFFFFFFFFFFFFFFFFFFFFFFFFFFFFFFFFFFF:FF:FFFFF:FF:F:FFFFFFFF,FFFFFF:F,FFF::FFFFFFFFF
@A00881:241:HJW2NDRXX:1:2128:31132:29136 1:N:0:CGAGAGAA+GATTGGAG
CGATGTCCTACGGGAGGCAGCAGTGGGGAATATTGCACAATGGGGGGAACCCTGATGCAGCGACGCCGCGTGGGTGAAGAAGTATTTCGGTATGTAAAGCCCTATCAGCAGGGAAGAAGATGACGGTACCTGAGTAAGAAGCCCCGGCTAACTACGTGCCAGCAGCCGCGGTAATACGTAGGTGGCGAGCGTTGTCCGGATTTACTGGGTGTAAAGGGCGCGTAGGCGGGCATGCAAGTCAGATGTGAAA
+
FFFFFFFFFFFFFFFFFFFFFFFFFFFFFFFFFFFFFFFFFFFFFFFFFFFFFFFFFFFFFFFFFFFFFFFFFFFFFFFFFFFFFFFFFFFFFFFFFFFFFFFFFFFFFFFFFFFFFFFFFFF:FFFFFFFFFFFF::FFFFFFFFFFFFFFFFFFFFFFFFFFFFFFFFFFFFFFFFFFFFFFFFFFFFFFFFFFFFFF:FFF,FFFFFFFFFFFFFFFFFFFFFFFFFF,FFFF::FFF:FFFFF,::
@A00881:241:HJW2NDRXX:1:2128:31928:29136 1:N:0:CGAGAGAA+GATTGGAG
CGATGTCCTACGGGATGCAGCAGTCGGGGATATTGCGCAATGGAGGGAACTCTGACGCAGTGACGCCGCGTGCAGGAAGAAGGTTTTCGGATTGTAAACTGCTTTAGATAGGGAAGAAAAAAATGACGGTACCTATAGAATAAGCTCCGGCTAACTACGTGCCAGCAGCCGCGGTAATACGTAGGGAGCGAGCGTTATCCGGATTTATTGGGTGTAAAGGGTGCGTAGACGGAATAGCAAGTTAGTTGTG
+
FFFFFFFFFFFFFFFFFFFFFFFFFFFF,FF:,FFFFFFFFFFFFFFFFFFFFFFFFFFFFFFFFFFFFFFFFFFFFFFFFFFFFFFFFFFFFFFFFFFFFF:FFFFFFFFFFFFFFFFFFFFFFFFFFFFFFFFFF:FFFFFFFFFFFFFFFFFFFFFFFFFFFFFFFFFFFFF,FFFF:F:FFFFFFF:FFFFF,FFFF,FFFF,FF:F,FFFFFFF:FFFFF:FFFFFFF,FFFFFFF:FFFF:FFF
@A00881:241:HJW2NDRXX:1:2128:26838:29183 1:N:0:CGAGAGAA+GATTGGAG
CGATGTCCTACGGGATGCAGCAGTCGGGAATATTGCGCAATGGAGGAAACTCTGACGCAGTGACGCCGCGTGCAGGAAGAAGGTTTTCGGATTGTAAACTGCTTTAGACAGGGAAGAAAAAGGACAGTACCTGTAGAATAAGCTCCGGCTAACTACGTGCCAGCAGCCGCGGTAATACGTAGGGAGCAAGCGTTATCAGGATGTATTGGGTGTAAACGGTGCGTAGACGGGAGAGCAAGTTGGCTGTGAA
+
,F:,FFFFFFFFFFFF,FFFFF,FFFF:FF,,,F,FFFF:FF,FFFFFFFF:FF:F,FFFFFFFFFF:FFFF:F:F:FFFFFF:FF:FFFFFFFFFFFFF,::FFFFFF::F,FFFFFF:,FF:FF:FF,FFFFF:FFFFF:,FF,::FFFFFFFFFFFFFF,:FF,::F:,FF,:,,,FF,F:F,FF,::F::FF:,FFFF,FFF:FFFF:F,,F,F:FFFFFF,F,:::,FFFFFFFFFF,FFFFFFF
@A00881:241:HJW2NDRXX:1:2128:22164:29356 1:N:0:CGAGAGAA+GATTGGAG
CGATGTCCTATGGGGCGCAGCAGTGGGGGATATTGCACAATGGGGGAAACCCTGATGCAGCGATGCCGCGTGAGGGAAGAAGGTTTTCGGATTGTAAACCTCTGTGGAGGGGGACGATAATGACGGTACCCCTTTAGGAAGCCACGGCTAACTACGTGCCAGCAGCCGCGGTAATACGTAGGTGGCGAGCGTTGTCCGGAATTACTGGGTGTAAAGGGAGCGCAGACGGCGGGGCAAGTCTGGAGTGAAA
+
FF:FFFFF:FFFFFFFFFFFFFFFFFFFFFFFFFFFFF::FFFFFFFFFFFFFFFFFFFFFFFFFFFFFF:FFFFFFFFFF:FFF:FFFFFFFFFFFFFFFFFFFFFFFFF:FFFFFF,FFFFFFFFFF:FFF::FFFF:FFFFFFFFFFFFFFFFFFF:FFFFFFFFF:FFFF:FFFFFFFFFFFF::FFFFFFFFFFF,FFFFFFFFFF::FFFFFFF:::,:FFFFFFFFFFF,FFFF:FF:FFF,:
@A00881:241:HJW2NDRXX:1:2128:31277:29418 1:N:0:CGAGAGAA+GATTGGAG
CGATGTCCTACGGGATGCAGCAGTCGGGAATATTGCGCAATGGAGGAAACTCTGACGCAGTGACGCCGCGTATAGGAAGAAGGTCTTCGGATTGTAAACTATTGTCGTTAGGGAAGAGAAAGGACAGTACCTAAGGAGGAAGCTCCGGCTAACTACGTGCCAGCAGCCGCGGTAATACGTAGGGAGCGAGCGTTATCCGGATTTATTGGGTGTAAAGGGTGCGTAGACGGGACGTTAAGTTAGTTGTGAA
+
FFFFFFFFFFFFFFFFFFFFFFFFFFFF:FFFFFFFFFFFFFFFFFFFFFFFFFFFFFFFFFFFFFFFFFFFFFFFFFFFFFFFFFFFFFFFFFFFFFFFFFFFFFFFFFFFFFFFFFFFFFFFF:FFFFFFFFFFFFFF:FFFFFFFFFFFFFFFFFFFFFFFFFFFFFFFF:FFFFFFFFFFFFFFFFFFFF,FFFFFF,FFFFFFFFFFFFF:FFFFFFFFFFFFFFFF,FFFFFF:FFFFFFFF::
@A00881:241:HJW2NDRXX:1:2128:26666:29637 1:N:0:CGAGAGAA+GATTGGAG
CGATGTCCTATGGGATGCAGCAGTGGGGAATATTGCGCAATGGGGGGAACCCTGACGCAGCAACGCCGCGTGCAGGAAGAAGGTCTTCGGATTGTAAACTGTTGTCGCAAGGGAAGAAGACAGTGACGGTACCTTGTGAGAAAGTCACGGCTAACTACGTGCCAGCAGCCGCGGTAATACGTAGGTGACAAGCGTTGTCCGGATTTACTGGGTGTAAAGGGCGCGTCGGCGGGCTGTCAAGTCAGCCGTG
+
FFFFFFFFFF:FFFFFFFFFFFFFFFFF,,FFFFFFFFFFFFFFFFFFFFFFFFFFFFFFFFFFFFFFFFFFFFFFFFFFFFFFFF:FFFFFFFFF:FFFFFFFFFFFFFFFFFFFFFFFFFFFFFF:FF:FFFFFFFFFFFFFFFFFFFFFF,FFFFFFFFF:FFF:FFFFFFF:FFFFFFFFFFFFFFFFFFFFFFFFFFFFFF:FFFFFFFFFFF:FFFFFFF,:FFFFFFFFFF::FFF:FFF:FF
@A00881:241:HJW2NDRXX:1:2128:18584:29825 1:N:0:CGAGAGAA+GATTGGAG
CGATGTCCTATGGGACGCAGCAGTGGGGAATATTGGTCAATGGGGGGAACCCTGAACCAGCAACGCCGCGTGAAGGAAGAAGGCTTTCGGGTTGTAAACTTCTTTTATCAGGGGCGATAGTGACGGTACCTGATGAATAAGCTCCGGCTAACTACGTGCCAGCAGCCGCGGTAATACGTAGGGAGCGAGCGTTATCCGGATTTACTGGGTGTAAAGGGCGCGTAGGCGGGCCGACAAGTCAGATGTGAAA
+
FF,FF:FFF,:FFFFFFFFFFFFFFFFFFFFFFFFFFFFFF:FFFFFFFFFFF:FFFFFFFFFFFFFFFFFFFFFFFFFFFFFFFFFFF,FFFFFFFFFFFFFFFFFFF,:FF,FFF:FFFFFFFFF:FFFFFFFFFF:FFFFFFFFFFFFFFF:FFFF:F:FFFFFFFF:FFFFFFF:FFFFFFFFFFFFFFFFFFFFF,:FFF,FFFFFFFFFFF,FF::FFFFF:FFF::FFFFFFFFFF,FFF:FF
@A00881:241:HJW2NDRXX:1:2128:29080:30217 1:N:0:CGAGAGAA+GATTGGAG
CGATGTCCTATGGGGCGCAGCAGTGGGGAATATTGCACAATGGGGGAAACCCTGATGCAGCGACGCCGCGTGGGTGAAGAAGTATTTCGGTATGTAAAGCCCTATCAGCAGGGAAGAGGATGACGGTACCTGACTAAGAAGCCCCGGCTAACTACGTGCCAGCAGCCGCGGTAATACGTAGGGGGCGAGCGTTATCCGGATTTACTGGGTGTAAAGGGAGCGCAGGCGGGATTGCAAGTTGGATGTGAAA
+
FFFFFFFFFFFFFFFFFFFFFFFFFFFFFFFFFFFFFFFFFFFFFFFFFFFFFFFFFFFFFFFFFFFFFFFFFFFFFFFFFFFFFFFFFFFF:F,FFFFFFFFFFFFFFFFFFFFFFFFFFFFFFFF:FFFFFFFFFFFFFFFFFFFFF,FFFFFFFFFFFFFFFFFFFFFF,:FFFFF,FF:FFFFFFFFFFFFFFFFFFFFFFFFFFFFFF:FFFFFFFFFFFFFFFFFFFFFFF:FF:FFF:FFF:F
@A00881:241:HJW2NDRXX:1:2128:25654:30358 1:N:0:CGAGAGAA+GATTGGAG
CGATGTCCTACGGGAGGCAGCAGTCGAGAATCATTCACAATGGGGGGAACCCTGATGGTGCGACGCCGCGTGGGGGAGGAAGGTCTTCGGATTGTAAACCCCTGTCATGCAGGAGCAAGGCCGAAAGGTTGATAGTACTGCAAGAGGAAGAGACGGCAAACTCTGTGCCAGCAGCCGCGGTAATACAGAGGTCTCAAGCGTTGTTCGGAATCACTGGGCGTAAAGGGTACGTAGGCGGTGCAGCAAGTTG
+
:FFFFFFFFFFFFFFFFFFFFFFFFFFFFFFFFFFFFFFFFFFFFFFFFFFFFFFFFFFFF:FFFFFFFFFFFFFFFFFF:FFFFFFFFFF:FFF,:FFF:FFFFFFFFFFFFFFFFFFFFFFFFFFFFFFF:FFFFFFFFFFFFFF,FFFFFF:FFF:,FFFFFFFFFFFFFFFFFFFFFFFFFFFFF:FFFF:FFFFFFFFFFFFFFFFFF:FFFFFFFFFFFFFFFFFFFFFFFFFFFF:FF:FFFF
@A00881:241:HJW2NDRXX:1:2128:12518:30373 1:N:0:CGAGAGAA+GATTGGAG
CGATGTCCTACGGGAGGCAGCAGTGGGGAATATTGCACAATGGGCGAAAGCCTGATGCAGCGACGCCGCGTGAGGGAAGACGGTTTTCGGATTGTAAACCTCTGTCTTATGTGACGAAAGAGACGGTAGCATAGGAGGAAGCCACGGCTCACTACGTGCCAGCAGCCGAGGTAATAAGAAGGTGGCACGCGTTGTCCGGAATAACGGGGTGTAATGGGAGCGTAGGCGGGCCAACAAGTTGAATGTCAAA
+
,F,F:,FFFFFFFFF,FFF:FFFFF:FFFFF,FFFF,FFFFFFFFF,,FFFFFFFFFFFFF,FFFFFFFFFFF:FFFFFF,FF,,:,FFFF,FFFFFF,FF,,FF,FFFFF,F::,FFF:F::FF,FFF,F:FFF,FFFFFFF,:F:FF,FF:FFFFF,,,FF,:,,F,F:,FFF,,F,FFFFFFF,,::FFFFF,:FFF,F,F,,FFF:FFFF,FFFFF,:FF:FFFFF,:F:F,FFF::F,FF,F,:,
@A00881:241:HJW2NDRXX:1:2128:18936:30405 1:N:0:CGAGAGAA+GATTGGAG
CGATGTCCTACGGGGTGCAGCAGTCGGGAATATTGCGCAATGGAGGGAACTCTGACGCAGTGACGCCGCGTATAGGAAGAAGGTTTTCGGATTGTAAACTATTTTAGTCAGGGAAGAAAAGGACAGTACCTGAAGAATAAGCTCCGGCTAACTACGTGCCAGCAGCCGCGGTAATACGTAGGGAGCAAGCGTTATCCGGAATTATTGGGTGTCAAGGGTGCGTAGACGGGAATACAAGTTAGTTGTGAAA
+
FFFFFFFFFFFFFFFFFFFFFFFFFFFF::FF,FFFFFFF:FFFFFFFFFFFFFFFFFFFFFFFFFFFFFFFFFF::FFFFFFFFFFFFFF,FFFFFFFF,F,FFFFFF:FFFFFF:FFFFFFFFFFFFFFFFFF:FF:FFFFFFFFFFFFFFFFFFF:FFFF:FFFFF,FF,FFFF:FFFFFFFF:FFFFFFFFF:FFFFF,:,FFFFFFF,::FFFFFFFFFFFFFFF::FF:F:F,F:F:FFF:FFF
@A00881:241:HJW2NDRXX:1:2128:32759:30452 1:N:0:CGAGAGAA+GATTGGAG
CGATGTCCTATGGGACGCAGCAGTGGGGAATATTGGGCAATGGGCGCAAGCCTGACCCAGCAACGCCGCGTGAAGGAAGAAGGCTTTCGGGTTGTAAACTTCTTTTATGAGGGACGAAGGACGTGACGGTACCTCATGAATAAGCCACGGCTATCTACTTGCCCGCTGCCGCGGTAATACGTAGGTGGCGAGCGTTGTCCGGATTTAGTGGGTGGAATGGGCGCGTAGGCGGGTAGGCAAGTCAGATGTG
+
,:FFF:FFFF:F::FFFFFFFFF:FFFFFFFFFFF::FFFFFFFF:FFF:F,FF,FFF:FF,F,FFFFFFF:F,FFFF:::F:FFFFF:FF:FFFFFFF:FFFFFFFF:FFF:FFFFFFF,,F,FFF,FFF:,:F:F,,FFF::F,FFF,:FF,FFF:,F:FF,,F,FFFFFFFF,:F,:FFFFFFFFF:F:FF,:FFF::FF,:F,,FFF:FF,F,,F:FFFF,FF,F,:FFFF,F,,FFF:F:,FF:F
@A00881:241:HJW2NDRXX:1:2128:18078:30577 1:N:0:CGAGAGAA+GATTGGAG
CGATGTCCTACGGGGTGCAGCAGTGGGGAATATTGCACAATGGGGGGACCCCTGATGCAGCGACGCCGCGTGAGCGAAGAAGTATTTCGGTAGGTAAAGCTCTATCAGCAGGGAAGAAAGATGACGGTACCTGAGTAAGAAGCACCGGCTAAATACGTGCCAGCAGCCGCGGTAATACGTCTGGTGCAAGCGTTATCCGGATTTACGGGGTGGAAAGGGAGCGCAGGCGGTGCGGCACGTCTGAGGTGAA
+
:FFFFFF:FFFFFFF:F::FFFFFFF:F:FF,FFFF,F:F:FFFFFFF,F:FFFFFFFFFFF,,:FFFFF:FFFFF,FFFFFFF:,FFFFFF,FFFFF:FF:,FFFFFF,F,FF,FFFFFFF:FFFFFFFF,:FFFFFFFFFFFFFFFFFF:FFFFFF:FFFFFFFFFFFFF,FFFFFFF,FF:FFFF:F:FFF:FFFFFFFFFFF,FF:FF,:,FFFF::FFF,FFF:FF:FFFF:F:FFFFF,F:FFF
@A00881:241:HJW2NDRXX:1:2128:26901:30577 1:N:0:CGAGAGAA+GATTGGAG
CGATGTCCTATGGGATGCAGCAGTGGGGAATATTGCACAATGGGGGGAACTCTGATGCAGCGATGCCGCGTGGAGGAAGAAGGTCTTAGGATTGTAAACTCCTGTTGACAGAGAACGAAGAATGACGGTACTCTGAAAGGAAGCTCCGGCTAACTACGTGCCAGCAGCCGCGGTAATACGTAGGGAGCGAGCGTTGTCCGGAATTACTGGGTGTAAAGGGAGCGTAGGCGGGCACGGAAGTCAGACGTGA
+
FFFFFFFFFFFFFFFFFFFFFFFFFFFFFFFFFFFFFFFFFFFFFFFF:FFFFFFFFFFFFFFFFFFFFFFFFFFFF,FFFFFFF,FFFFFFFFFFFFFFFFFFFFFFFFFFFFFFFFFFFFFFFFFFFFFFFFFFFFFFFFFFFFFFFFFFFFFFFFFFFFFFFFF:FFFFFF,FFFFFFFFFFFF:FFFF:FFFFF:FFF,F:FFFFFFFFFFFFFFFFFFF,F:FFFFF:,FFFFFF:FFFF:FFFF
@A00881:241:HJW2NDRXX:1:2128:32488:30702 1:N:0:CGAGAGAA+GATTGGAG
CGATGTCCTATGGGGGGCAGCAGTGGGGAATATTGCGCAATGGGGGAAACCCTGACGCAGCAACGCCGCGTGAAGGATGAAGGTTTTCGGATTGTAAACTTCTTTGATCGGGGACGAAAAGAATGACGGTACCCGAGGAACAAGTCACGGCTAACTACGTGCCAGCAGCCGCGGTAATACGTAGGTGACAAGCGTTATCCGGATTTACTGGGTGTAAAGGGCGTGTAGGCGGGTTGGCAAGTCAGATGTG
+
FFFFFFFFFFFFFFFFFFFFFFFFFFFFF:FFFFFFFFFFFFFFFFFFFFFFFFFFFFFFFFFFFFFFFFFFFFFFFFFFFFFFFFFFFFFFFFFFFFF:FFFFFFFFFFFFFFFFFFFFFFFFFFFFFFFFFFFFFFFFFFFFFFFFFFFFFFFFFFFFFF:FFFFFFFFFFFFFFFFF:FFFFF:FFFF,FFFFFFF:FFF:F:::FFF:FFFFFFFFFFFFFF,FFFFFFFFFFFFFF:FFFFFFFF
@A00881:241:HJW2NDRXX:1:2128:7826:30859 1:N:0:CGAGAGAA+GATTGGAG
CGATGTCCTACGGGGTGCAGCAGTGGGGAATATTGCACAATGGGGGAAACCCTGATGCAGCGACGCCGCGTGAGCGAAGAAGTATCTCGGTATGTAAAGCTCTATCAGCAGGGAAGAAAATGACGGTACCTGACTAAGAAGCTCCGGCTAAATACGTGCCAGCAGCCGCGGTAATACGTATGGAGCAAGCGTTATCCGGATTTACTGGGTGTAAAGGGAGCGTAGGCGGTAAGGCAAGTCTGATGTGAAA
+
FFFFFFFFFFFFFFFFFFFFFFFFFFFFF:FFFFFFFFFFFFFFFFFFFFFFFFFFFFFFFFFFFFFFFFFFFFFFFFFF:FFFFFFFFF:FFFFF:FFFFFFFFFFFFFFFFF:FFFF:FFFFFFFFFFFFFFFFFFFFFFFFFFFFF:FFFFFFFFFFFFFFFFFFFFFFFFFFFF:FFFFFFFFFFFFF:FFFFFFFFFFFFFFFFFFF:F,:FFFFFFFFFFFFFFFFFF,:FFFF,:FFFFFFFF
@A00881:241:HJW2NDRXX:1:2128:16016:31140 1:N:0:CGAGAGAA+GATTGGAG
CGATGTCCTACGGGGTGCAGCAGTGGGGGATATTGCACACTGGGGGGAACCCTGATGCAGCGACGCCGCGTGAGTGAAGAAGTATTTCGGTATGTAAAGCTCTATCAGCGGGGAAGAAGATGACAGTACCCGAGTAAGAAGCCCCGGCTAACTACGTGCCAGCAGCCGCGGTAATACGTAGGGGGCACGCGTTATCCGGATTTCCTGGGTGTAAAGGGAGCGTAGACGGCGTGACAAGTCAGGAGTGAAA
+
FF::FFFFF,:FFFFFFFFFF:FFFFFF:FF:F:FFFFF,FFFFFFFF:FFFFFFF:FFFFFFFFFFFFFFFFFFF,FFF:FFFFFFFFFFF:FFFFFFFFFFFFF,FFFFFF:FFFFFFFFFF,FFFFFFFFFFF:FFFFFFF:FFFFFFF:FFF,FFFFFFFFFFFF:F:F:FFFF,FFF::FFF,FFF::FF:FFFFF:F,F:FFF,FF,FF:FF:FF:F:FFFFFF:FFF:F:FF:F:F:F:FF:F
@A00881:241:HJW2NDRXX:1:2128:13892:31187 1:N:0:CGAGAGAA+GATTGGAG
CGATGTCCTATGGGATGCAGCAGTGGGGGATATTGGACAATGGGGGGAACCCTGATCCAGCGATGCCGCGTGAGGGAAGAAGGTTTTCGGATTGTAAACCTCTGTGGAGCGGGACGATAATGACGGTACCGCTCAAGGAAGCCACGGCTAACTACGTGCCAGCAGCCGCGGTAATACGTAGGTGGCGAGCGTTGTCCGGAATTACTGGGTGTAAAGGGCGCGTAGGCGGGCTGTCAAGTCAGATGTGAAA
+
:FFFFFFFFFFFFFFFFFFFF:FFFFFFFFFFFFFFFFFFFFFFFFFFFFFFFFFFFFFFFF:FFFFFFFFF:FFF,FFFFFFFFFFFFFF:FFFFFFFFFFFFFFFFFFFFFFFFFFFFFF:FFFFF::FFFFFFFF:FFFFFFFFFFFFFFFFFF::F:FFFFF:FFFFFFFFF:FFFFFFFFFF,FFFFFFFFFFFFFFFF:FFFFFFFFF,FFFFFFFFFFFFFFFFFFF:FF:FFFFF,FF:F,F
@A00881:241:HJW2NDRXX:1:2128:19117:31219 1:N:0:CGAGAGAA+GATTGGAG
CGATGTCCTATGGGATGCAGCAGTGAGGAATATTGGACAATGGCCGGAAGGCTGATCCAGCCATGCCGCGTGAGGGAATGAGGTCCTATGGATTGTAAACCTCTTTTCACGCAGGGCAATAAGGTCCACGAGGTGGACCGACGAGAGTATGCGTGGAATAAGCATCGGCTAACTCCGTGCCAGCAGCCGCGGTAATACGGAGGATGCGAGCGTTGTCCGGATTTATTGGGTTTAAAGGGTGCGTAGGCGG
+
FFFFFFFFFFFFFF:FFFFFFFFFFFFFFFFFFFFFFFFFFFFFFFFFFFFFFFFFFFFFFFFFFFFFFFFFFF:FFFFFFFFFFFFFFFFFFFFFFFFFFFFFFFFFFFFFFFFFFF,FFFF,FFFFFFFFFFFFFFFFFFFFFF:F:FFFFFFFFFFFFF:FFFFFFFFFFFFFFFFFFFFFFFF,FFFF:FFF,FF,F,FFFFFFFFFF,FFFFFFFFF,FFF,FFFFFFF,,FFFFF:F::FFFFF
@A00881:241:HJW2NDRXX:1:2128:16658:31438 1:N:0:CGAGAGAA+GATTGGAG
CGATGTCCTACGGGAGGCAGCAGTGGGGAATATTGGGCAATGGGCGAAAGCCTGACCCAGCGATGCCGCGTGAGGGAAGAAGGTTTTCGGATTGTAAACCTCTGTCTTTAGGGACGATAATGACGGTACCTAAGGAGGAAGCTCCGGCTAACTACGTGCCAGCAGCCGCGGTAATACGTAGGGAGCGAGCGTTGTCCGGAATTACTGGGTGTAAAGGGAGTGCAGGCGGGACTGCAAGTCAGATGTGAAA
+
FFFFFFFFFFFFFFFFFFFFFFFFFFFFFFFFFFFFFFF:FFFFFFFFFFFFFFF,FFFFFFFFFFFFFFFFFFFFFFFFFFFFFFFFF:FFFFFFFFFFFFFFFFFFFFFFFFFFFFFFFFFFFFFFFFFFFFFFFF,FFFFFFFFFFFFFFFFFFFFFFFFFFFFFFFFFFFFFFFFFFFFFFFFFFFFFFFFFFFFF,F:FFFFFFFFFFF,FFFFFFFFFF,FFFFFFFF,:FFFFFFFFFFFFFF
@A00881:241:HJW2NDRXX:1:2128:17065:31454 1:N:0:CGAGAGAA+GATTGGAG
CGATGTCCTACGGGATGCAGCAGTGGGGAATATTGCACAATGGGGGAAACCCTGATGCAGCAACGCCGCGTGAAGGAAGACGGTTTTCGGATTGTAAACTTCTTTTCTTAGTGAAGAAGCAAGTGACGGTAGCTAAGGAATAAGCATCGGCTAACTACGTGCCAGCAGCCGCGGTAATACGTAGGATGCGAGCGTTATCCGGAATTACTGGGTGTAAAGGGAGCGCAGGCGGGATTGCAAGTTGGATGTG
+
FFFFFFFFFFFFFFF:FFFFFFF:FFFFFFFFFFFFFFFFFFFFFFFFFFFFFFFFFFFFFFFFFFFFFFFFFFFFFFFFFFF:FFFFFFFFFFFF:FFFFFFFFFFFFFFFFFFFFFFFFFFFFFFFFFFFFFFFFFFFFFFF::FFFFFFFFFFFFFFFFFFFFFFFFFFFFFFFFFFFFFFFFFFFFFFFFFFFFFFFF:F,FF:FFFFFF,F:F:FFFFFFFFFFFFFFFFFFFFFFFFFF:FFFF
@A00881:241:HJW2NDRXX:1:2128:7365:31501 1:N:0:CGAGAGAA+GATTGGAG
CGATGTCCTACGGGATGCAGCAGTGAGGGATATTGCACAATGGGGGAAACCCTGATGCAGCAACGCCGCGTGAAGGAAGAAGTATTTCGGTATGTAAACTTCTATCGATGGGGACGAAATAAATGACGGTACCCAAGTAAGAAGCCCCGGCTAAATACGTGCCCGCAGCCGCGGTAATACGTATGGGGCAAGCGTTATCCGGATTTAGTGGGTGTGATGGGGGCGCAGGCGGGAGGGCAAGTCAGATGTG
+
:F:FFFF,FFFFFFFFFFFFFFF::F,FFFFFFF,FF:FFFF,,FFFFFF,FF:FF,FFF,,FF::FFFF,FFFFFFFF,F:FFFFF:FFFFFFFFFF,FF,FF:FFFFF:FFFFFFFFFF:FF:F,F:FFF,FF,F:F,:FF:F,FF,F::F:,FFF:FFFF,FFF,F::FFFF:F,FFF:FF,,:F:,F:FFFF,FFFF,F:FFF,FF::,,,,F,FFF,FFFFF,FFFFFF,FF,F,F:FFF::FF,
@A00881:241:HJW2NDRXX:1:2128:32072:31673 1:N:0:CGAGAGAA+GATTGGAG
CGATGTCCTACGGGGCGCAGCAGTGGGGAATATTGCGCAATGGGCGGAAGCCTGACGCAGCGACGCCGCGTGAGGGAAGAAGGTTTTCGGATCGTAAACCTCTGTCAGAAGGGAAGAATGGGGAACGTGCCAATCAGCGTTTCCGTGACGGTACCTTCAAAGGAAGCACCGGCTAACTCCGTGCCAGCAGCCGCGGTAATACGGAGGGTGCGAGCGTTAATCGGAATTACTGGGCGTAAAGCGCGTGTAG
+
FFFFFFFFFFFFFFFFFFFFFFFFFFFFF,FFFFFFFFFFFFFFFFFFFFFFFFFFFFFFFFFFFFFFFFFFFFFFFFFFFFFFFFFFFFFFFFFFF:FFFFFFFFFFFFFFFFFFFFFFFFFFFFFFFFFFFFFFFFFFFFFFFFFFFFFFFFFFFF:FFFFFFFFFFFFFFFFFFFFFFFFFFFFFFFFFFFFFF:FFFFFFFFFFFFFFFFFFFFFFFFFFFFFFF:FFFFFFFFFFFFFFFFFFFF
@A00881:241:HJW2NDRXX:1:2128:24948:32049 1:N:0:CGAGAGAA+GATTGGAG
CGATGTCCTACGGGATGCAGCAGTGGGGAATATTGGGCAATGGGCGAAAGCCTGACCCAGCGATGCCGCGTGAGGGAAGAAGGTTTTCGGATTGTAAACCTCTGTCATTGGGGACGAAAATGACGGTACCCAAGGAGGAAGCTCCGGCTAACTACGTGCCAGCAGCCGCGGTAATACGTAGGGAGCGAGCGTTGTCCGGAATTACTGGGTGTAAAGGGAGTGCAGGCGGGACTGCAAGTCAGATGTGAAA
+
FFFFFFFFFFFFFFFFFFFFFFFFFFFFFFFFFFFFFFFFFFFFFFFFFFFFFFFFFFFFFFFFFFFFFFFFFFFFFFFFFFFFFFFFFFFFFFFFFFFFFFFFFFFFFFFFFFFFFFFFFFFFFFFFFFFFFF:FF:F:FFFFFFFFFFFFFFF:FFFFFFFFFFFFFFFFFFFFFFFFFFFFFFFFFFF:FF,F:FFF,FFFFFFFF:FFFFFFFFFFFF:FFFFFFFFFFFFFFFFFFFFFFFFFFF
@A00881:241:HJW2NDRXX:1:2128:11261:32456 1:N:0:CGAGAGAA+GATTGGAG
CGATGTCCTACGGGATGCAGCAGTGGGGAATATTGCACAATGGGGGAAACCCTGATGCAGCAACGCCGCGTGAAGGAAGAAGTATTTCGGTATGTAAACTTCTATCAACAGGGAAGAAATAAATGACGGTACCTGGCTAAGAAGAACCGGCTAAATACGTGCCAGCAGCCGCGGTAATACGTATGGTTCAAGCGTTCTCCGGATTTACTGGGTGTAAAGGGTGAGTCGGCGGTTATGCAAGTCACATGTG
+
FFFFFFFFFFFFFF:FFF:FFFF:FFFF,,,FFFFFFF,::FFFFFF:FFFFFFFFFF:FFFFFFFFFFFFFFFFF,:FFFFFF:FFFFF:FFFFF:FFFFFF::FFFFFFFF:FFF:F::FFFFFFFFF,FFFFFF,FFFF:FFFFFFFFF,FFFFFFFFFFFFF:FFFFFFF:,:::FF:,FFFFFFF:FF::F,FFFFFFF,F,F:FFF:F:FF:FFFFFFFF,:F:FF,FF:FF::FFF:FFFFFF
@A00881:241:HJW2NDRXX:1:2128:18511:32456 1:N:0:CGAGAGAA+GATTGGAG
CGATGTCCTACGGGATGCAGCAGTGGGGAATATTGGGCAATGGGCGCAAGCCTGACCCAGCAACGCCGCGTGAAGGAAGAAGGCTTTCGGGTTGTAAACTTCTTTTATGAGGGACGAAGGACGTGACGGTACCTCATGAATAAGCCACGGCTAACTACGTGCCAGCCGCCGCGGTAATACGTAGGTGGCGAGCGTTGTCCGGATTTACTGGGTGTAATGGGCGCGTAGGCGGGTAGGCAAGTCAGAGGTG
+
FF:FFFFFFFFFFF,FFF,FF:F,:FFF:,F:FFFFFFF:,FFFFFFF,:FF,FFFFF,FFFFFFFFFFFF:FFFFF,FFFFF:FF:FFF::FFFFFFF:FF,:FF:FFFFFFFFFFFFFFFFF:FFFFFFFFF:F,FFFFFFFFFFF:FFFF:FFFFFFFFFFFF,FFFFFFF:FF:FFFFFFFFFFFF:,FF:,FFFFFFFFF:FF:F:F:FF,F,FFFFF::FFFFFFFF:FFFFF,FFF,FF,FFF
@A00881:241:HJW2NDRXX:1:2128:30861:32581 1:N:0:CGAGAGAA+GATTGGAG
CGATGTCCTACGGGATGCAGCAGTGGGGAATATTGGTCAATGGGCGCAGGCCCGAACCAGCCAAGTAGCGTGAAGGATGACTGCCCTATGGGTTGTAAACTTCTTTTATATGGGAATAAAGTTTTCCACGTGTGGATTTTTGTATGTACCATATGAATAAGGATCGGCTAACTCCGTGCCAGCAGCCGCGGTAATACGGAGGATCCGAGCGTTATCCGGATTTATTGGGTTTAAAGGGTGCGTAGGCGGA
+
FFFFFFFFFF:FFF,FFFFFFFFFFFFFFFFFFFFFFFFFFFFFFFFFFFFFFFFFFFFFFFF,FFFFFFFFFFFFFFFFFFFFFFFF:FFFFFFFFFFFFFFFFFFFFFFFFFFFFF:FFFFFFFFFFFFFFFFFFFFFFFFFFFFF,FFFFFFF:FF,:FFFFFFFFFFFFFFFFFFFFFF:FFF:FFFFFFFFFFFFFFF:FFFFFFFF,FFFFFFFF:FFF:FFF:,F,FFFFFFF:FFFFFFFFF
@A00881:241:HJW2NDRXX:1:2128:10312:32753 1:N:0:CGAGAGAA+GATTGGAG
CGATGTCCTACGGGGTGCAGCAGTGGGGAATATTGGGCAATGGGCGCAAGCCTGACCCAGCACCGCCGCGTGAATGATGAAGGTCTTCGGATTGTAAAGTTCTGTGATGGGGGCCGAAGAAAGTGACGGTACCCTGTAAGAAAGCCCCGGCTAACTACGTGCCAGCAGCCGCGGTAATACGTAGGAGGCAAGCGTTATCCGGAATGACTGGGCGTAAAGGGTGCGTAGGTGGTTTGGCAAGTTGGTAGCG
+
,F,FFFF:FFFFFFFFFFFFFFFFFFFFFFF,FFFFFFF:FFFFFFFFFFFFFFFFFFFFF,:FFF,FFFFFF:F::FFFFFFFF,FFFFF:FFFF:FFFFFF:FFF:FFFFF,FFFFFF:FFFFFFFFFFFF:FF:FFFF:FFFFFFFFF:FFFF:F::FF:,FFFFF,FFFFFFFF::FFFFFFF:FFFFFF:F::FF:FF:FFF,FF:FFF:FFFFFF,FF:FF:F:FFFFFFF:,,FFFFFFFFFF
@A00881:241:HJW2NDRXX:1:2128:15944:32831 1:N:0:CGAGAGAA+GATTGGAG
CGATGTCCTACGGGAGGCAGCAGTGGGGGATATTGCACAATGGAGGAAACTCTGATGCAGCGATGCCGCGTGAGGGAAGAAGGTTTTCGGATTGTAAACCTCTGTGGAGGGGGACGATAATGACGGTACCCCTTTAGGAAGCCACGGCTAACTCCGTGCCAGCAGCCGCGGTAATACGTAGGTGGCGAGCGTTGTCCGGAATTACTGGGTGTAAAGGGAGTGCAGGCGGGAAAGCAAGTCAGAAGTGCAA
+
FF,FFFFFFFFFFFFFFF:FFFFFFFFFFFFFFFFFFFFFFFF,FF:FFFFFF:FFFF,FF:FFFFFFF::F,FFFFFFF:FFFFFFFFFFFFF:FFFFFFFFFFFF:FFFFFFFFFFFF:FF:FFFFFFFFFFFFFFFFFFFFF:FFF,FFF,FFFFFFFFF,FFFFFFFFFFF:F:FFFFFFF:FF:FF,FFFF:FFF::FF::FFFFFFF,FF:FFFFFFFF:FFF::F:FFF,FF:FFF:FF:,FF
@A00881:241:HJW2NDRXX:1:2128:7536:32925 1:N:0:CGAGAGAA+GATTGGAG
CGATGTCCTATGGGGTGCAGCAGTGAGGAATATTGCGCAATGGGGGAGACCCTGACGCAGCAATGCCGCGTGAGCGAAGAAGGGACTCGTTCCGTAAAGCTCTGTCGCCGGGGAAGAGAGAAGACGGTACCCGGCCAGGAGCCCCAGCCAACCACGTGCCAGCAGCTGCGGTAAGACGTGGGGGGCGAGCGTTATCCGGATTTACTGGGTGTAAAGGGAGCGTAGGTGGCAGGGCAAGTCAGATGTGAAA
+
:F:FFFFFFFFFFFFFFFFFFFFFFFFFFFFFFF:FFFFFFFFFF:FFFFFFFFFFFFFFFFFFFFFFFFFFFFFF:FFFFFFFFFFFFFFFFFFFFFFFFFFFFF::FFFFFFFFFFF:FFFFFFFFFF:FFFF::FFFFFFFFFFFFFFFFFFFFFFFFFFF,FFF,FFFFFFFFFFFFFFFFFFFFFFFFFFFFFFFFFFFFFFFFFFFFF::FF,FFF,FFF:FFFFFF,F::FFFFFFF::FF,:
@A00881:241:HJW2NDRXX:1:2128:31241:33082 1:N:0:CGAGAGAA+GATTGGAG
CGATGTCCTATGGGGTGCAGCAGTAGGGAATTTTGCGCAATGGGGGAAACCCTGACGCAGCAACACCGCGTGAATGTTAAGCCCTTCGGGGTGTAAACTTCTGTCCTAGGGAAAAAATAAAGTGATGGTACCCTAGAAGAAAACCCCGGCAAACTACGTGCCAGCAGCAGCGGTGATACGTAGGGGGTAAGCGTTGTCCGGAATGAGTGGGCGTAAAGGGAGTGTAGGCGGTTTATCAAGTTGAATGTGA
+
FF::F:FFFFFF:FFFFFFFFFFFFFFFF,FFFFFFFFFFFFFFFFFFFFFFFFFFFFFFFF:FFFFFFFFFFFFFFFFFFFFFFFFFFFFFFFFFFFFFFF:F:FFFFFFFFFF::FFFFFFFFFFF:FFFFFFFFFF,FFFFFF:F,FFFFF:FFF:FFFFF,FF:,,FFF:FFFFFFFFFFFFFFFF:FFFFFFF:FF:F:FF,FF:,F:,,FFF,:FFFFFFF:,FFFF:FFF:,,FFF::F,:F,
@A00881:241:HJW2NDRXX:1:2128:29089:33739 1:N:0:CGAGAGAA+GATTGGAG
CGATGTCCTATGGGACGCAGCAGTGGGGGATATTGGACAATGGGGGGAACCCTGATCCAGCGACGCCGCGTGAGTGAAGAAGTATTTCGGTATGTAAAGCTCTGTCAGCAGGGAAGAAGGAAAGACGGTACCTGACCAAGAAGCCCCGGCTAACTACGTGCCAGCAGCCGCGGTCATACGTCGGGGGCACGCGTTATCCGGATTTACGGGGTGGACTGGGCGCGCCGACGGACGTGCAAGTCCGGAGTGC
+
F:,FFFF::F:FFFFFFF::FF:FFFF:FF,::FFFFFFFF,F:FFFF,FFF:FFFFF,FFFFFFFFFFF:FFFFFF::::FFFFF,FFF::FFF:F:FF:F::,FFFF:FF,F:F:FFF,F:FFFFF:FFFFF:,FFFFF:,FFFFFF::,FFFFFFFFFF,FF:FF:FFFFF,FF:FFF,:F,FFFF,FFF:,:FFFFFFFFF,,:FF:,F,,:,FFF,FFFF,FF,F,F:FF:F:FF,,:F:FF,::
@A00881:241:HJW2NDRXX:1:2128:18954:33849 1:N:0:CGAGAGAA+GATTGGAG
CGATGTCCTATGGGGCGCAGCAGTGGGGAATATTGCACAATGGGGGGAACCCTGATGCAGCGACGCCGCGTGGGTGAAGAAGTATTTCGGTATGTAAAGCCCTATCAGCAGGGAAGAAGATGACGGTACCTGAGTAAGAAGCCCCGGCTAACTACGTGCCAGCAGCCGCGGTAATACGTAGGGGGCGAGCGTTATCCGGATTTACTGGGTGTAAAGGGAGCGCAGACGGCTTAGCAAGTCTGGAGTGAAA
+
FFFFFFFFFFFFFFFFFFFFFFF:FFFFFFFFFFFFFFFFFFFFFFFFFFFFFFFFFFFFFFFFFFFFFFFFFFFFFFFF:FFFFFFFFFFFFFFF:FFFFFF:FFFFFFFFFFFFFFFFFFFFFFFFFF:FFFFFFFFFFFFFFFFF:FFFFFFFFFFFFFFFFFFFFFFFFFFFFFFFFFFFFFFFFFF::,FFFFFFFFFFFFFFFFF:FFF:FFFFF:FFFFFFF:FFFFFFF:FF:FFFFFFFFF
@A00881:241:HJW2NDRXX:1:2128:18258:34053 1:N:0:CGAGAGAA+GATTGGAG
CGATGTCCTACGGGACGCAGCAGTGGGGAATATTGGGCAATGGAGGCAACTCTGACCCAGCACCGCCGCGTGAATGAAGAAGGCCTTCGGATTGTAAAGCTCTTTAAGTGGGGACGAAGACAGTGACGGTACCCACAGAATAAGCCTCGGCTAACTACGTGCCAGCAGCCGCGGTAATACGTAGGAGGCAAGCGTTATCCGGAATGACTGGGCGTAATGGGTGCGTAGGTGGCTCGGCAAGTTCGTAGCG
+
FFFFFFFFF,FFFFFFFFFFFFFF:FFFFF:FFFFFFF,FFFFFFFFFFF:::FFF:FFFFF,FFFFFFF:FF,:FF:FF:FFFFF,FFFF,FFF,FFFF:FFFFFFFFFFFF:FFFFFF::FFFFFF:F,FFF,FFFF,F,FFFF,FF:FFFF:F,FFFFFFFFFFFFFFFFFFFFFFFFFFFFFFFFF:FFF,::FFFFFF:FFFF,FFF:F,FF,FFFFFFFF:FFF,:F:FFFFF:FFF,:F,FFF
@A00881:241:HJW2NDRXX:1:2128:18991:34194 1:N:0:CGAGAGAA+GATTGGAG
CGATGTCCTACGGGAGGCAGCAGTGGGGAATATTGGGCAATGGGCGCAAGCCTGACCCAGCAACGCCGCGTGAGGGAAGAAGGCTTTCGGGTTGTAAACCTCTTTTACCAGGGACGAAGGACGTGACGGTACCTGGAGAAAAAGCAACGGCTAACTACGTGCCAGCAGCCGCGGTAATACGTAGGTTGCAAGCGTTGTCCGGATTTACTGGGTGTAAAGGGCGGGTAGGCGGACCTGCAAGTCTGATGTG
+
FFFFFFFFFFFFFFFFFF,FFFF:FFFFFFFFFFFFFFFFFFFFFFFFFFFFFFFFFF:FFFFFFFFFFFFFFFFFFFFFFFFFFFFFFFFFFFF:FFFFFFFF:F:FFFFFFFFFFFFF:F:FF:FFFF,FFFFF:FFF,FFFFFFF:FF:FFFFFFFFF:FFFFF:FFFFFFF:FFFFFFFFFFFFFFFFFFFFFFFFFFFFFFF:FFFFFFF:FFFFFFF,:FFF:FF,F,:FFFF,FFF,F:FFFF
@A00881:241:HJW2NDRXX:1:2128:32280:34475 1:N:0:CGAGAGAA+GATTGGAG
CGATGTCCTACGGGGGGCAGCAGTGGGGAATATTGCACAATGGGGGAAACCCTGATGCAGCGACGCCGCGTGAAGGAAGAAGTATCTCGGTATGTAAACTTCTATCAGCAGGGAAGAAAATGACGGTACCTGACTAAGAAGCCCCGGCTAACTACGTGCCAGCAGCCGCGGTAATACGTAGGGGGCAAGCGTTATCCGGATTTACTGGGTGTAAAGGGAGCGTAGACGGAAGAGCAAGTCTGATGTGAAA
+
FFFFFFFFFFFFFFFFFFFFFFFFFFFFFFFFFFFFFFF:FFFFFFFFFFFFFFFFFFFFFFFFFFFFFFFFFFFFFFFF:FFFFF:FFFFFFFFF:FFFFFFFFFFFFFFFFFFFFFFFFFFFFFFFFFFFF:FFFFFFFFFFFFFFFFFFFFFFFFFFFFFFFFFFFFFFFFFFFF:FFFFFFFF:FFFFF,FFFFFFFFFFFFFFFFFFF,FFFFFFFFF:FF:FFF:FFFFFFFF:,FFFFFFFFF
@A00881:241:HJW2NDRXX:1:2128:20916:34835 1:N:0:CGAGAGAA+GATTGGAG
CGATGTCCTATGGGATGCAGCAGTGGGGAATATTGGGCAATGGGCGCAAGCCTGACCCAGCAACGCCGCGTGAAGGAAGAAGGCTTTCGGGTTGTAAACTTCTTTTATGAGGGACGAAGGACGTGACGGTACCTCATGAATAAGCCACGGCTAACTACGTGCCAGCAGCCGCGGTAATACGTAGGTGGCGAGCGTTGTCCGGCTTTACTGGGTGTAAAGGGCGCGTAGGCGGGTCGGCAAGTCAGATGTG
+
FF,FF:FFFF:FFFFFFFFFFFFFFFFFF:FFFFFFFFFFFFFFFFF:FFFFFFFFFFFFFFFFFFF:FF,FFFFFFFFFFFFFFFFFFFF:FFFF,FFFFFFFFFFFF,FFFFFFFFFF,FFFFFFFFFFFF::F,F:FFFF:F:FFFFFFFFFFFFFF:FFF:FF:FFFFFF:F::FFFFFFFFFFF:FFFFFF:FFF::,FFFFFFFFFF:FFF:FFFFFF:FFFFF::FF,::FF:F:F::,:F,F
@A00881:241:HJW2NDRXX:1:2128:16387:34851 1:N:0:CGAGAGAA+GATTGGAG
CGATGTCCTACGGGACGCAGCAGTGAGGAATATTGGTCAATGGACGGAAGTCTGAACCAGCCATGCCGCGTGCAGGAAGACGGCTCTATGAGTTGTAAACTGCTTTTGTACGAGGGTAAACGCAGATACGTGTATCTGCCTGAAAGTATCGTACGAATAAGGATCGGCTAACTCCGTGCCAGCAGCCGCGGTAATACGGAGGATCCAAGCGTTATCCGGATTTATTGGGTTTAAAGGGTGCGTAGGCGGT
+
FFFFFFFFFFFFFFFFFFFFFFFFFFFFFFFFFFFFFFFFFFFFFFFFFFFFFFFFFFFFFFFFFFFFFFFFFFFF:FFFFFFFFFFFFFFFFFFFFFFFFFFFFFFFFFFFFFFFFFFFFFFFFFFFFFFFFFFFFFFFFFFFFFFFFFFFFFFFFFFFFFFFFFFFFFFFFFF::FF:FF:FFFFFFFFFFFF:FFFFFFFFFFFFFFFFFF:,FFFFFFFFFFFFFFFFFF,::FF:FFFFFF,FFF
@A00881:241:HJW2NDRXX:1:2128:32732:34882 1:N:0:CGAGAGAA+GATTGGAG
CGATGTCCTATGGGGGGCACCAGTGGGGAATATTGCACAATGGGGGAAACCCTGATGCAGCGACGCCGCGTGAGTGATGAAGTATTTCGGTATGTAAAGCTCTATCAGCAGGGAAGATAATGACGGTACCTGACTAAGAAGCTCCGGCTAAATACGTGCCAGCAGCCGCGGTAATACGTATGGAGCAAGCGTTATCCGGATTTACTGGGTGTAAAGGGAGCGCAGACGGCAGGGCAAGTCTGATGTGAAA
+
FFFFFFFFFFFFFFFFFFFFFFFFFFFFFFFFFFFFFFFFFFFFFFFFFFFFFFFFFFFFFFFFFFFFFFFFFFFFFFFFFFFFFFFFFFFFFFFFFFFFFFFFFFFFFFFFFFFFFFF,FFFFFFFFF:F:FFFFFFF:FFFF:FFFFF:FFFFFFF:FFFFFFF:FFFF:FFFFFF:F:FFFFF:FFF:FF:FFFFF:FFFFF:FFFF:FF:FFFFFFFFFF,FF:FFFFFFF:FFFFFF::FFFFFF
@A00881:241:HJW2NDRXX:1:2128:18936:35008 1:N:0:CGAGAGAA+GATTGGAG
CGATGTCCTACGGGATGCAGCAGTGGGGAATATTGGTCAATGGGGGAAACCCTGAACCAGCAACGCCGCGTGAAGGAAGAAGGCTTTCGGGTTGTAAACTTCTTTTATCTGAGACGATAGTGACGGTATCAGATGAATAAGCTCCGGCTAACTACGTGCCAGCAGCCGCGGTAATACGTAGGGAGCGAGCGTTATCCGGATTTACTGGGTGTAAAGGGCGCGTAGGCGGGATTGCAAGTCCGATGTGAAA
+
FFFFFFFFFFFFFFFFFFFFFFFFFFFFFFFFFFFF:FFFFFFFFFFFFFFFFFFFFFFFFFFFFFFFFFFFFFFFFFFFFFFFFFFFFFFFFFFFFFF:FFFFFFFFFFFFFFFFFFFFFFFFFFFFFF::FFFF:FFFFFFFFFFFFFFFFFFFFFFFFFFFFFFFFFFFFFFFFF:FFFFFFFFFFFF:F,FFFFFFF:FF:FFFFFFF,F:FFFFFF:FFFFFFFF,FFFFFFFFF,FF:FFFFFF
@A00881:241:HJW2NDRXX:1:2128:27344:35008 1:N:0:CGAGAGAA+GATTGGAG
CGATGTCCTATGGGATGCAGCAGTGGGGAATATTGGGCAATGGAGGAAACTCTGACCCAGCAACGCCGCGTGAATGATGAAGGTCTTCGGATTGTAAAGTTCTTTTCTAAGGGAAGAAGAAAGTGACGGTACCTTAGGAATAAGCCTCGGCTAACTACGTGCCAGCAGCCGCGGTCATACGTAGGAGGCAAGCGTTATCCGGAATGACTGGGCGTAAAGGGTGCGTAGGTGGTTTGGCAAGTTAGTAGCG
+
FFFFFFFFFFFFFF:FFFFFFFFFFFFFF:FFFFFFFFFFFFFFFFFFFFFFFFFFFFFFFFFFFFFFFFFFFFFFFF:FFFFFFFFFFFFFFFFFFFFFFFFFFFFFFFFFFFFFFFFFFFFFFFFF:F:F:FFFFFFFFF,F:FFFFFFF,FFFFFFFFFFFFF:FFFFFFFF,FFFFFF:FFFFFF,,FFFFFFFFFFFFFFFFFF:FFFFFFFFFF,FFF:F,F,FF:,FFFFFFF:F::FFFFFF
@A00881:241:HJW2NDRXX:1:2128:9164:35086 1:N:0:CGAGAGAA+GATTGGAG
CGATGTCCTACGGGATGCAGCAGTGGGGAATATTGCACAATGGGGGGAACCCTGATGCAGCAACGCCGCGTGAGTGAAGAAGTATTTCGGTACGTAAAGCTCTATCAGCAGGGAAGAAGAGAGACGGTACCTGAGTAAGAAGCCCCGGCTAACTACGTGCCAGCAGCCGCGGTAATACGTAGGGGGCAAGCGTTATCCGGAATTACTGGGTGTACAGGGAGCGCAGACGGCGATGCAAGTCGGGAGTGAA
+
:F::FFFFFFFFFFFFFFFFFFFFFFFFFFFFFFFFFFFFFFFFFFFFFFFFFFFFFFFFF:FFFFFFFFFFFF:FFFFFFFFFFFFFFF:FFFFF:FFFFFFFFFFFFFFFFF,F:,FFFFFFFFFFFFF,FF:,F,FFF:FFFFFFFFFFFFFFFFF:FFFFFFFFFFFFFF,:FFFF:FFFFFFF:FF:FFFFFFFFF::F,:,FFFFF,F,FFFFFFFFFFFF:FF:FFF:F:FF,F,FF:FF:,:
@A00881:241:HJW2NDRXX:1:2128:30590:35180 1:N:0:CGAGAGAA+GATTGGAG
CGATGTCCTACGGGGTGCAGCAGTGGGGAATATTGCGCAATGGAGGAAACTCTGACGCAGCGATGCCGCGTGGGCGAAGAAGGGCTCCGGCCCGTAAAGCCCTGCCGCCGGGGAAGAGTACAGACGGTACCCGGCAAGCAAGCCCCGGCCAATCACGTGCCAGCAGCCGCGGTAAGACGTGAGGGGCGAGCGTTGTCCGGAATCACTGGGCGTAAAGGGCGCGCAGGCGGCTGCGCGGGTGGGATGTCAA
+
:F:FFFFFFFFFFFFFFF:FFFFFFFFF,FFFFFFFFFFFFFFFFFFFFFFFFFFFFFFFFFFFFFFFFFFFFFFFFFF,FF:FFFFFFFFFFFFFFFFFFFFFFF:FFFFFFFFFFFFFF:FFFFFFFFFFFFFFFFFFFFFFFFFFFFFFFF:FFFFFFFFFFFFFFFFFFF:FFFFFFFFFFF,FFFFFFFFFFFFFF,FFFFFFFFFFFFFFFFFFFFFF,,:F::FF:FFFFFFFFFFFFFFFF:
@A00881:241:HJW2NDRXX:1:2128:21685:35477 1:N:0:CGAGAGAA+GATTGGAG
CGATGTCCTATGGGATGCAGCAGTGGGGAATATTGGGCAATGGGCGCAAGCCTGACCCAGCAACGCCGCGTGAAGGAAGAAGGCTTTCGGGTTGTAAACTTCTTTTATGAGGGACGAAGGACGTGACGGTACCTCATGAATAAGCCACGGCTAACTACGTGCCAGCAGCCGCGGTAATACGTAGGTGGCGAGCGTTGTCCGGATTTACTGGGTGTAAAGGGCGCGTAGGCGGGTAGGCAAGTCAGATGTG
+
FF:FFFFFFFFFFFFFFFFF:FFFFFFFFFFFFFFFFFFFF,FFFFFFFFFFFFFFFFFFFFFFFFFFFF:F:F:FFFF,FFFFFFFFFFFFFFFFF:FFFFFFF:FFFFFFFFFF:FFF:FFFFFFFFFFFFFFFFFFFFFFFFFFFF:FFFFFFFFFFF:FFFFFF:FFFFF,FFFFFFF:FFFF,F:FFFFFFFF:FFFFFFFFFFFFFF:F::FFFFFFFFFFFFFF:FF:FF:F,FFFF:,F,:F
@A00881:241:HJW2NDRXX:1:2128:26594:35493 1:N:0:CGAGAGAA+GATTGGAG
CGATGTCCTACGGGAGGCAGCAGTGGGGAATATTGGGCAATGGGCGCAAGCCTGACCCAGCAACGCCGCGTGAAGGAAGAAGGCTTTCGGGTTGTAAACTTCTTTTATGAGGGACGAAGGACGTGACGGTACCTCATGAATAAGCCACGGCTAACTACGTGCCAGCAGCCGCGGTAATACGTAGGTGGCAAGCGTTGTCCGGATTTACTGGGTGTCAAGGGCGCGTAGGCGGGCATGCAAGTCAGATGTG
+
FFFFFFFFFFFFFFFFFFFFFFFFFFFFFFFFFFFFFFFFFFFFFFFFFFFFFFFFFFFFFFFFFFFFFFFFFFFFFFFFFFFFFFFFFFFFFFFFFFFFFFFFFF:FFFFFFFF:FFFFFFFFFFFFFF,FFFFFFFFFFFFFFFFFFFFFFFFFFFFFFFFFFFFFFFFFFFF,FF:F:,FFFFFFF,FFFF:,FFFFFFFFF,FFFFFFFFF,F,FFFFF::F:FFFFFFFFFFFFF:FFFFFFFFF
@A00881:241:HJW2NDRXX:1:2128:29125:35493 1:N:0:CGAGAGAA+GATTGGAG
CGATGTCCTACGGGATGCAGCAGTGGGGAATATTGCACAATGGGGGGAACCCTGATGCAGCAACGCCGCGTGAAGGAAGAAGGCCTTCGGGTTGTAAACTTTTTTGATCGGGGACGAAGGATGACGGTACCCGAAAAACAAGTCACGGCTAACTACGTGCCAGCAGCCGCGGTAATACGTAGGTGGCAAGCGTTGTCCGGATTTACTGGGTGTAAAGGGCGTGTAGGCGGGTCAATAAGTCAGATGTGAA
+
FFFFFFFFFFFFFFFFFFFFFFF:FFFFFFFFFFFFFFFFFFFFFFFFFFFFFFFFFFFFFFFFFFFFFFFFFFFFF:FFFFFFFFFFFF:FFFFFFFFFFFFFFFFFFFFFFFFFFFFFFFFFFF:FFFFFFFFFFFFFFFFFFFFFFFFFFFFFFFFFFFFFFFFFFFFFFFFFFFFF:FFFFFFFFFFFFF:FFFFFFFFFFFF,FFFFFFFFFFFFFFFFFF:FFFFFFFFFFFFFFFFFFFF:FF
@A00881:241:HJW2NDRXX:1:2128:27380:35509 1:N:0:CGAGAGAA+GATTGGAG
CGATGTCCTACGGGATGCAGCAGTAGGGAATATTGCGCAATGGGCGAAAGCCTGACGCAGCAACGCCGCGTGGAGGATGACACTTTTCGGAGCGTAAACTCCTTTTCTTAGGGAAGAACTTTGACGGTACCTAAGGAATAAGCACCGGCTAACTCCGTGCCAGCAGCCGCGGTAATCCGGAGGGTGCAAGCGTTAATCGGAATCACTGGGCGTAAAGGGCGCGTCGGCGGATTATCAAGTCTTTTGTGAA
+
F::FFFF:FFF:FFFFFFFF:FFFFFFFFFFF:FFFFFFF:FFFFF:FFFF,FFFFFFFFFFFFFFF:FFFFFFFFFFFFFFF:FFFFFF:FFFF:FFFFFF:FF,F:,FF,FF:FFFFFFFFFFFF,:FFFFFFFF:FFFFFFF:FFF:FFFFF:FFF,FFF,FFFFFFF:FFFF,FFF,FFFF,FF,FFFFFF,FF,FFFFFFF:FFFFFF::FFFFFFF:F,F,FFF:FFF:,,FFFFF,F,:F:,,
@A00881:241:HJW2NDRXX:1:2128:25446:35728 1:N:0:CGAGAGAA+GATTGGAG
CGATGTCCTATGGGGCGCAGCAGTGAGGAATATTGGTCAATGGGCGCGAGCCTGAACCAGCCAAGTAGCGTGAAGGAAGACGGCCCTACGGGTTGTAAACTTCTTTTATACGGGAATAAGACCGTCCACGAGTGGATGCGTGCATGTACCGTATGAATAAGCATCGGCTCACTCCGTGCCAGCAGCCGCGGTAATACGGAGGATGCGAGCGTTATCCGGATTTATTGGGTTTAAAGGGAGCGTAGACGGG
+
FF,FFFFFFFFFFFFFFF:FFFF,FFFFFFFFFFFFFFFFFFFFFFFFFFFFFFFFFFFFFFFF:FFFFFFFFFFFFFFFFFFFFFFFFFFFFFFFF:FFFFFF:FF:FFFFF:FFF:FFFFFFFFF,FFFFFFFFFFFFFFFFF:FFFFF,F,FF:FFFFFFFFFFFF,FFFFFFFFFFF:F:FFFFFFFFF,FFFFFFFFFFFFFFFFFFF,FFFFF,,FFF::FFFFFFFFFFFFFFFFFFFFFFFF
@A00881:241:HJW2NDRXX:1:2128:16107:36057 1:N:0:CGAGAGAA+GATTGGAG
CGATGTCCTATGGGATGCAGCAGTGGGGAATATTGGGCAATGGAGGCAACTCTGACCCAGCAACGCCGCGTGAGCGATGAAGGTCTTCGGATTGTAAAGCTCTTTAAGTGGGGACGAAGAAAGTGACTGTACCCACAGAATAAGCCTCGGCTAACTACGTGCCAGCAGCCGCGGTAATACGTAGGAGGCAAGCGTTATCCGGAATGACTGGGCGTAAAGGGTGCGTAGGTGGTTTGGCAAGTTGGTAGCG
+
:FF,FFFF:F,FFFFFFFFFFFFFFFFF:FF:FFFFFFFFFFFFFFFFFFFFFF,FFFFFFF,FFFFFFF,F:FFFFFFFFFFFFFFFFFFFFFFFFFFFFFFFFFFFFFFF:FF:FF:FFFFFFFFFFFFFFFFFFF:FFFF::FFFFFFFFFFFFFFFFFFFF:FFFFFFF:FF:FFFFFFFFFF:FF,F:F::F:FFF::,FFF:F:,FFF,F,F:FF:FF:F,F:F:FFFF:,F,F,F:F,FFFF:
@A00881:241:HJW2NDRXX:1:2128:19804:36072 1:N:0:CGAGAGAA+GATTGGAG
CGATGTCCTACGGGATGCAGCAGTGGGGAATATTGGGCAATGGGCGCAAGCCTGACCCAGCAACGCCGCGTGAAGGAAGAAGGCTTTCGGGTTGTAAACTTCTTTTCTTGGGGACGAACGCAATGACGGTACCTGAGGAATAAGCCACGGCTAACTACGTGCCAGCAGCCGCGGTAATACGTAGGTGGCAAGCGTTCTCCGGATGTATTGGGTGTAAAGGGCGTGTAGGCGGGATTGCAAGTCAGATGTG
+
FFFFFFFFFFFFFFFFFFFFFFFFFFFFFFFFFFFFFFFFFFFFFFFFFFFFFFFFFFFFFFFFFFFFFFFFFFFF:FFF,FFFFFFFFFFFFFFF,FFFFFFFFFFF,FFFFFFFFFFFFFFFFFFFFFFFFFFFFFF:FFFFF:FFFFFFFFFFFFFFFF:FFFFFFFFFFFFFFFF:FFFFFFFFF,FFFFFF,FFFFFFF,FFF:FFFFF:FFFFFFFFFFF,FF:FFFFFFFFFFFFFFFFFFF:
@A00881:241:HJW2NDRXX:1:2128:25644:36104 1:N:0:CGAGAGAA+GATTGGAG
CGATGTCCTACGGGGTGCAGCAGTGGGGAATATTGCACAATGGGGGAAACCCTGATGCAGCAACGCCGCGTGAAGGAAGACGGTTTTCGGATTGTAAACTTCTATCGACAGGGACGAATTTAATGACGGTACCTGAATAAGAAGCCCCGGCTAACTACGTGCCAGCCGCCGCGGTAATACGTAGGTGGCAAGCGTGATCCGGATTTACTGGGTGTAAAGGGAGCGTAGACGGCTTAGCAAGTCTGGAGTG
+
FFFFFFFFFFFFFFFFFFFFFFFFFFFF:FFFFFFFFFFFFFFFFFFFFFFFFFFFFFFFFFFFFFFFFFFFFFFFFFF:FFF,,:FFFFFFFFFFF,FFFFFFFFFFFFFFFFFFF:FFFFFFFFFFFF:FF:FFF,FFFF:FFFFFFFFF:FFFFFF:FFFFFF,FFFFFFF:,FFFFFFFFFFFFFF:FFFF,FFFF::FF:FF,FFFFFFFFF,FFF:FF,:FFF:FF::FFFF:,FFFFFF::FF
@A00881:241:HJW2NDRXX:1:2128:20473:36229 1:N:0:CGAGAGAA+GATTGGAG
CGATGTCCTACGGGGGGCAGCAGTGAGGAATATTGGTCAATGGACGGGAGTCTGAACCAGCCAAGTAGCGTGAAGGATGACTGCCCTATGGGTTGTAAACTTCTTTTGCCGGGGAACAAATGGCGGGACGCGTCCCGCAGTGGAGTGTACCCGGAGAAAAAGCATCGGCTAACTCCGTGCCAGCAGCCGCGGTAATACGGAGGATGCGAGCGTTATCCGGATTTATTGGGTTTAAAGGGTGCGTAGGCGG
+
FF,FFFFFFFFFFFFFFFFFFFFFFFFFFFFFFFFFFFFFFFFFFFFFFFFFF::FFFFFFFFFFFFFFFFFFFFFFFFFFFFFFFFFFFFFFFFFFFFFFFFFFFFF:F:FFFF:F:FFFFFFFFFFFFFFFFFFFFF:FFFFFFFFFFFFFFFFFFF,FFFFFF:FF:FFFFFFFF:FFFFFFF:FFFFFFFFFFFFFFFFFFF:F,FFF,FFF:FFF::FF,FFFFFFFFFF,FFF:FF:,F:FF,F
@A00881:241:HJW2NDRXX:1:2128:30572:36307 1:N:0:CGAGAGAA+GATTGGAG
CGATGTCCTATGGGGGGCAGCAGTGAGGAATATTGGACAATGGCCGGAAGGCTGATCCAGCCATGCCGCGTGAGGGAATGAGGTCCTATGGATTGTAAACCTCTTTTCACGCAGTGAAATAAGGACCACGAGGTGGACCGACGAGAGTATGCGTGGAATAAGCATCTGCTAAATCCGTGCCAGCAGCCGCGGTAATACGGAGGATGCGAGCGTGGTCCGGATTTATTGGGTTTAAAGGGTGCGTAGGCGG
+
FFF,FFF:::F:F,FFFFFFFFFF,F:,FF:FFFFFFFF,::,F,FFFF:FFF,:,F,FFF,FF,FF:FFF:FFF,FFFF,FF:,FFFF:FFF:,F:F:,F:,FFF:,:FFFFF,F,FFFFFFF,F,FF,::FFF:F,:FF:F::FFFFFFFFFF,F,FFFFFFFF,F,:FF,FFF,FFF,FFFFF,,,,:F::FFFFF,F::F:::,FFF,F,FFF,,:FF:F,FFF,FFFF,,FF,::FF:FFF,::F
@A00881:241:HJW2NDRXX:1:2128:13223:36354 1:N:0:CGAGAGAA+GATTGGAG
CGATGTCCTACGGGAGGCAGCAGTGGGGAATATTGGGCAATGGAGGCAACTCTGACCCAGCAACGCCGCGTGAACGAAGAAGGCCTTCGGGTTGTAAAGTTCTTTAATTGGGGACGAAGAAAGTGACGGTACCCAAAGAATAAGCCACGGCTAACTACGTGCCAGCAGCCGCGGTAATACGTAGGTGGCAAGCGTTGTCCGGAATGACTGGGCGTAAAGGGAGCGTAGGCGGCGCGACACGTTAGGAGTG
+
FFFFFFFFFFFFFFFFFF:FFFFFFFFF:FFF,FFFFFFFFFFFFFFFFFFFFFFFFFFFF:FFFFFFFFFF,FFF:FFFFFFFFF,FFFF,:F:F:FFFFF,FFFFFFFFFFFFF,FFFFFFFFFFFFF,FFF,F:FFFFFFFFFFFFFFFFFFFFFFFFFFFFFFFFFFFFF,F,FFFF,:FFFFFFF:FFFFFFF,FFFF:FFFFFFFF:F:FF:FFFFFFFFFFFFFFFFFFF,FFFFF,FF:FFF
@A00881:241:HJW2NDRXX:1:2128:16920:36370 1:N:0:CGAGAGAA+GATTGGAG
CGATGTCCTATGGGACGCAGCAGTGGGGAATATTGCACAATGGGGGAAACCCTGATGCAGCGACGCCGCGTGAGTGAAGAAGTATTTCGGTATGTAAAGCTCTATCAGCAGGGAAGAAGATGACGGTACCTGAGTAAGAAGCCCCGGCTAACTACGTGCCAGCAGCCGCGGTAATACGTAGGGGGCAAGCGTTATCCGGATTTACTGGGTGTAAAGGGAGCGTAGACGGCGATGCAAGTCTGAAGTGAAC
+
FFFFFFFFFFFFFFFFFFFFFFFFFFFF:::FFFFFFFFFFFFFFFFFFFFFFFFFFF:FFFFFFFFFFFFFFFFF:FFFFFF,FF:FFFF:FFFFFFFFFFF:FFFFF:FFFFFFFFFFFFFFFFFFFF:FFF:F,FFFFFFFFFFF,FFFFFFFFFFF:FFFFFFFFFF:FFF:,FFF:FFFFF,FFF:F:FFFFFFFF:FF,FFFF,F:F::FFFFFF:FF:,:FFFF:F:,FF:FFFF:FFFFFF,
@A00881:241:HJW2NDRXX:1:2128:22688:36401 1:N:0:CGAGAGAA+GATTGGAG
CGATGTCCTATGGGATGCAGCAGTGAGGAATATTGGTCAATGGGCGCGAGCCTGAACCAGCCAAGTCGCGTGAGGGAAGACGGCCTTATGGGTTGTAAACCTCTTTCAGATGAGAGTAAAGGGTGTTACGCGTAACACATTGCAAGTATCATCAGAAGAAGCATCGGCTAATTCCGTGCCAGCAGCCGCGGTAATACGGAAGATGCGAGCGTTATCCGGATTTATTGGGTTTAAAGGGTGCGTAGGCGGA
+
FFFF:FFFF:FFFFFFFF,FFFFFFFFFFFF:FFFFFFF:FFFFFFFFFFFFFFFFFFFFFFFFFFFFFFFF:FFFFF::FFFFFFFFFFFFFFFFFFFFFFFFFFF:F:FFFFFFFFF:FFFFFFFFFFFFFFFFFFFFFFFFFFF:FFFF:FFFFFFFFFFFFFFFF:FFF:FFFFFFFFFFFFFFFFFFF:FFFFFFF:FFFFFFFFF:F,FFFFF:,FFF:FFFF:FFF:FFFF:FFFF:FFF:FF
@A00881:241:HJW2NDRXX:1:2128:20365:36417 1:N:0:CGAGAGAA+GATTGGAG
CGATGTCCTATGGGAGGCAGCAGTGGGGAATATTGCACAATGGGGGGAACCCTGATGCAGCGACGCCGCGTGGGTGAAGAAGTATTTCGGTATGTAAAGCCCTATCAGCAGGGAAGAAAATGACGGTACCTGAGTAAGAAGCCCCGGCTAACTACGTGCCAGCAGCCGCGGTAATACGTAGGGGGCAAGCGTTATCCGGATTTACTGGGTGTAAAGGGAGCGTAGACGGCAAAGCAAGTCAGAAGTGAAA
+
FFFFFFFFFFFFFFFFFFFFFFFFFFFFFFFFFFFFFFFFFFFFFFFFFFFFFFFFFFFFFFFFFFFFFFFFFFFFFFFFFFFFFFFFFFFFFFFFFFFFFFF:FFFFFFFFFFFFFFFFFFFFFFFFFFFFFFFFFF:FFFFFFFFFFF:FFFFFFFFFFFFFFFFFFFFFFFFFFFFFFFFFFFFFF:FFF:FFFFFFFFFFFFFFFFFFFF,FFFFFFFFFFFF:FFFFF::F:FFF:FFF:FFFFF
@A00881:241:HJW2NDRXX:1:2128:19786:36479 1:N:0:CGAGAGAA+GATTGGAG
CGATGTCCTATGGGATGCAGCAGTGGGGAATATTGGGCAATGGGCGCAAGCCTGACCCAGCAACGCCGCGTGAAGGAAGAAGGCTTTCGGGTTGTAAACTTCTTTTCTTGGGGACGAACACAATGACGGTACCTGTGGAATAAGCCACGGCTAACTACGTGCCAGCAGCCGCGGTAATACGTAGGTGGCAAGCGTTATCCGGATTTATTGGGTGTAAAGGGCGTGTCGGCGGGATTGCAAGTCAGTTGTG
+
:FFFFFFFFFFFFFFFFFFFFFFFFFFFFFFFFFFFFFFFFFFFFFFFFFFFFFFFFFFFFFFFFFFFFFFFFFFFFFF:FFFFFFFFF:FFFFFFFFFFFFFFFFFFFFF:FFFFFFFF:F:FFFFFFF:FFFF,FFFFFFFFFF,FFFFF,FFFF:FFFFFFF:FFFFFFFFF:,FF:FFFFFFF:F:FFFFF,FFFFFFF,F:FF:FFF:FF,,FF,FF::FF,FFF:F:F,FFF,FF,F,F,,FF:
@A00881:241:HJW2NDRXX:1:2128:30915:36558 1:N:0:CGAGAGAA+GATTGGAG
CGATGTCCTATGGGATGCAGCAGTGAGGAATATTGGTCAATGGGCGGAAGCCTGAACCAGCCAAGTCGCGTGAGGGATGAAGGCCCTACGGGTTGTAAACCTCTTTTGCCGGGGAACAAGTGCCGGGACGTGATCCCGGAGCTGAGTGTACCCGGAGAAAAAGCATCGGCTAACTCCGTGCCAGCAGCCGCGGTAATACGGAGGATGCGAGCGTTATCCGGATTTATTGGGTTTAAAGGGTGCGTAGGCT
+
FFFFFFFFFFFFFFFFFFFFFFFFFFFFFFFFFFFFFFFFFFFFFFFFFFFFFFFFFFFFFFFFFFFFFFFFFFFFFFFFFFFFFFFFFFFFFFFFFFFFFFFFFFFFFFFFFFF:FFFFF:FFFFFFFFFFFFFFFFFFFFFFFFFFFFFFFFFFFFFFFFFFFFFFFFFFFFFF:F:FFFFFFFFFFFFFFF::F,FFFFFFFF:FFFFFFFFFFFFFF,FFF,FFFFFFF:FFF:FF:FFFFFFFFF
@A00881:241:HJW2NDRXX:1:2128:20717:36933 1:N:0:CGAGAGAA+GATTGGAG
CGATGTCCTACGGGATGCAGCAGTGGGGAATATTGCACAATGGGGGGAACCCTGATGCAGCGACGCCGCGTGGGTGAAGAAGTATTTCGGTATGTAAAGCCCTATCAGCAGGGAAGAAGATGACGGTACCTGAGTAAGAAGCCCCGGCTAACTACGTGCCAGCAGCCGCGGTAATACGTAGGGGGCGAGCGTTATCCGGATTTACTGGGTGTACAGGGAGCGCAGACGGCGAGGCACGTCTGGAGTGACA
+
FFFFFFFFFFFFFFFFFFFFFFF:FFFFF,:F,FFFFFFFFFFFFFFF,FFFFFFFFF,FF:FFFFFFFFFFFFFFFFFFFFF:FFFFFFF:F::F,FFFFFFFFFFFF:FFFF,FFFFFFFFFFFFFFFFFFFFFFF::FFFFFFFF:FFFFFFFFFFFFFFFFFFFFFFFF:F:FFFF:FFFFFFFFFFFF,FFFFFF,FFFFFFFF:F:FFFFFFFFFFF:FFFFFFFFFF:F:FF:FFFF:F:F,F
@A00881:241:HJW2NDRXX:1:2129:23213:1110 1:N:0:CGAGAGAA+GATTGGAG
CGATGTCCTATGGGGCGCAGCAGTGGGGAATATTGCACAATGGGGGAAACCCTGATGCAGCGACGCCGCGTGAAGGAAGAAGGCTTTCGGGTTGTAAACTTCTTTTATGAGGGACGAAGGACGTGACGGTACCTCATGAATAAGCCACGGCTAACTACGTGCCAGCAGCCGCGGTAATACGTCGGTGGCGAGCGTTGTCCGGATTTACTGGGTGTAAAGGGCGCGTCGGCGGGCATGCAAGTCAGATGTG
+
:FFFFFFFFFFFFFFFFFFFFFFFFFFFFFFFFFFF:FFFFFFFFFFFFFFFFFFFFFFFFFFFFFFFFFFFFFF:FFFFFFFFFFFFFFFFFFFFFFFFFFFFFFFFFFFFFFFF,:FFFFFFFFFFFFFFFFFFFFFFFFFFFFFFFFFFFFFFFFFFFFFFFFFFFFFFFFF,FFFFFF,FFFFFFFF:FFFFFFFFFFFFFFFFFFFFFFFF::F:FFFFFF,FF:FFFF,FFFFFFFFFFFFFFF
@A00881:241:HJW2NDRXX:1:2129:21070:1188 1:N:0:CGAGAGAA+GATTGGAG
CGATGTCCTACGGGACGCACCAGTGGGGAATATTGGGCAATGGAGGCAACTCTGACCCAGCAACGCCGCGTGAGCGATGAAGGTCTTCGGATTGTAAAGCTCTTTAAGTGGGGACGAAGAAAGTGACTGTACCCACAGAATAAGCCTCGGCTAACTACGTGCCAGCAGCCGCGGTAATACGTAGGAGGCAAGCGTTATCCGGAATGACTGGGCGTAAAGGGTGCGTAGGTGGTCTTGCAAGTTAGTAGCG
+
:F:FFFFFFFFFFFFFFFFFFFF:FFFFF:FFFFFFFFFFFFFFFFFFFFFFFFFFFFFFFFFFFFFFFFFFFFFFFFFFFFFFFFFFFFFFFFFFFFFFFFFFFFFFFFFFFFF:FF,FFFFFFFFFFFFFFFFFFFFFFFFFFFFFFFFF:FFFFFFFFFF:FFFFFFFFFFF,FFFFF:FFFFFFFF:FFFFFFFFFFFF:FFFFFFFFFFFFFFFFFFFF::FFFFFFFFFFFFFFFF::FFFFFF
@A00881:241:HJW2NDRXX:1:2129:29857:1188 1:N:0:CGAGAGAA+GATTGGAG
CGATGTCCTATGGGATGCAGCAGTGGGGAATATTGGGCAATGGAGGCAACTCTGACGCAGCAACGCCGCGTGAATGAAGAAGGCCTTCGGGTTGTAAAGTTCTTTAATTGGGGACGAAGAAAGTGACGGTACCCACAGAATAAGCCTCGGCTAACTACGTGCCAGCAGCCGCGGTAATACGTAGGAGGCAAGCGTTATCCGGAATGACTGGGCGTAAAGGGTGCGTAGGTGGTTGAATAAGTCTGGAGTG
+
FFFFFFFFFFFFFFFFFFFFFFFFFFFFFFFFFFFFFFFFFFFFFFFFFFFFFFFF,FFFFFFFFFFFFFFFFFFFFFFFFFFFFFFFFFFFFFFFFFFFFFFFFFFFFFFFFFFFFFFFFFFFFFFFFF:FFFFFFFFFFFFFF:FFFFFFFFFF:FFFFFFFFFFFFFFFFFFFFFFFF:FFFFFFFF:FFFFFFFFFFFF,FFFFFFFFFFFF,FFFFFFFFFFF:FFFFF:FFFF,,FFF,F:F:F
@A00881:241:HJW2NDRXX:1:2129:9263:1251 1:N:0:CGAGAGAA+GATTGGAG
CGATGTCCTATGGGGCGCAGCAGTGGGGAATATTGGGCAATGGGCGAAAGCCTGACCCAGCAACGCCGCGTGAGGGAAGAAGGTTTTCGGATTGTAAACCTCTGTCCTAAGGGACGAAGGAAGTGACGGTACCTTAGGAGGAAGCCCCGGCTAACTACGTGCCAGCAGCCGCGGTAATACGTAGGGGGCGAGCGTTGTCCGGAATGACTGGGCGTAAAGGGCGTGTAGGCGGCCGATTAAGTCTGAAGTG
+
FFFFFFFFFFFFFFFFFFFFFFFFFFFFFFFFFFFFFFFFFFFFFFFFFFFFFFFFFFFFFFFFFFFFFFFFFFFFFFFFFFFFFFFFFFFFFFFFFFFFFFFFFFFF:FFFFFFFFFFFFFFFFFFFFFFFFFFFFFFFFF:FFFFFFFFF:FFFFFFFFFFFFFFFFFFFFFFFFFFFFFFFFFFFFFFFFFFFFFF:FFFFFFFFFFFFFFFFFFFFFFFFFF,FFFFFFFFF:FFFFFFFFFFFFF
@A00881:241:HJW2NDRXX:1:2129:25690:1892 1:N:0:CGAGAGAA+GATTGGAG
CGATGTCCTATGGGGGGCAGCAGTGAGGAATATTGGTCAATGGCCGGAAGGCTGAACCAGCCAAGCCGCGTGAGGGAGGAAGGCGCTAAGCGTCGTAAACCTCTTTTGCCGGGGAACAAACGTCACCACTAGTGGAGATCTGAGTGTACCCGGAGAAAAAGCATCGGCTAACTCCGTGCCAGCAGCCGCGGTAATACGGAGGATGCAAGCGTGATCCGGATTTATTGGGTTTAAAGGGGGCGCAGGCGGA
+
FFF,FFFFFFFFFFFFFFFFFFFFFFFFFFFFFFFFFFFFFFFFFFFFFFFFFF:FFFFF:F:FFFFFFFFFFFFF:FFFFFFFFFF,FF:FFFFFFFFFFFFFFFFFFFFFFFF,FF:FF:FFFFFFFFFFFFFFFFFFFFFFFFFFFF:FFFF::FFFFFFFFFFFFFFFF:FFFFFFFFF:FFFFFFF:FFFFFFFFFF,FF,,FFF:F,F:FFF,:FFFF:FFF:F:,FF,FFF,:FFFFFFF:FF
@A00881:241:HJW2NDRXX:1:2129:32163:1892 1:N:0:CGAGAGAA+GATTGGAG
CGATGTCCTACGGGGTGCAGCCTAGTGCAATATTGCAAAAAGTTGTAAACAATTATGCCGCGACGACGCGTCGGAGACGAAGGATTAAGTAATCTAAAGACCTAACAGCCGCAAAGAGGAAGCCGGTAACTGACAAAGAAGACAAGGCTAACTACGAGCCATCTGCACCTCTAATAGTAACGGTGAGAGCGTTATAAAGATTTACGAACTGAAAAGGGAACGTCGACGGCAGAGCAAGTATCGCAAGAAT
+
FFFFFF,,F:F,F,,F,F,,:,,,,:,,:F,,FFFF,,:,,:,,F::::F,,F,FF,:,FFF,,,,:,:,,,F,::,,FFF,,,F::::F,FF,F,:,,F,,,,,:FF,,:,,F,:F:::,F,FF,,F,FF,F,,:,F:FF,F,,F,FFFF,F,,F,F,:F,F,FF,,,:,,FF:F,,F,,,F,F,,F,FF,:F:,,,F,,:FF,,,,F,,:,:FFF,,,:FFF:,F,,,F:,FF:,FF,,F,,,::,F:
@A00881:241:HJW2NDRXX:1:2129:18719:1908 1:N:0:CGAGAGAA+GATTGGAG
CGATGTCCTACGGGGGGCAGCAGTGGGGAATATTGGGCAATGGGCGCAAGCCTGACCCAGCAACGCCGCGTGAAGGAAGAAGGCTTTCGGGTTGTAAACTTCTTTTATGAGGGACGAAGGATGTGACGGTCCCTCATGAATAAGCCACGGCTAACTACGTGCCAGCAGCCGCGGTAATACGTAGGTGGCGAGCGTTGTCCGGATTTACTGGGTGTAAAGGGCGCGTAGGCGGGCAGGCACGTCAGATGTG
+
FFFFFFFFFFFFFF:FFF:FFFF:FFFFFFFFFFFFFF:FFFFFFFFFFFFF:FFFFFFFFFFFFFFFFFFF:FFFFFFFFFFFFFFFFFF:FFFF:F:F:FFFFFFFFFFFFFFFFFFFF:FFFFFFFF,FFFFFFFF,FFFFFFFFFFFFFFFFFFFFFFFFFFFFFFFFF::,FFFFFFFFFFFFF,FFFFF:FFFF:FFFFFFFF:FFF:FFFFFFFFFF:FFF:FF:FF,FFF,:FF:F:F:F,F
@A00881:241:HJW2NDRXX:1:2129:25943:2268 1:N:0:CGAGAGAA+GATTGGAG
[truncated: 61,485,576 more chars]
