# Supplementary material for: Environmental enrichment changes rabbits’ behavior, serum hormone level and further affects cecal microbiota
Source: PeerJ. 2022 Mar 9;10:e13068. doi: 10.7717/peerj.13068 (PMC8917805; doi:10.7717/peerj.13068)
Supplement: Supplemental Information 28 [file peerj-10-13068-s028.xls]

Taxa	avg(CB)	sd(CB)	avg(CO)	sd(CO)	p.value	q.values	interval lower	interval upper
k__Bacteria;p__Firmicutes;	0.747713059918553	0.0955355797448979	0.644982547993014	0.0999533762062671	0.0988477931417812	1	-0.0230765068553118	0.228537530706389
k__Bacteria;p__Bacteroidetes;	0.18662739965096	0.0832234514449715	0.292426556137289	0.0921186467017582	0.0636748712082548	1	-0.218882643737163	0.00728433076450474
k__Bacteria;p__Verrucomicrobia;	0.0172302210587551	0.0187050968670445	0.01684845840605	0.0188369267646444	0.972592780956629	1	-0.0237658882254461	0.0245294135308562
k__Bacteria;p__Melainabacteria;	0.012685427574171	0.00769894588235767	0.0119691681210006	0.013476031018988	0.912798059140332	1	-0.0139109335546053	0.0153434524609462
k__Bacteria;p__Proteobacteria;	0.018575479930192	0.00722957090876875	0.017012070971495	0.0042009933625236	0.659091988729632	1	-0.00630302468640639	0.00942984260380022
k__Bacteria;p__unidentified_Bacteria;	0.00108711460151251	0.000635025374083494	0.00190154159394997	0.00180637844606165	0.336278240370743	1	-0.00271107439485664	0.00108222040998171
k__Bacteria;p__Tenericutes;	0.00272324025596277	0.00158283886675077	0.0023087550901687	0.000862001145133129	0.589192736031132	1	-0.0012928072793608	0.00212177761094894
k__Bacteria;p__Actinobacteria;	0.00124709133216987	0.00039973684524419	0.00253054101221641	0.000735524974271782	0.00595767530056041	0.198710605439312	-0.0020766086133346	-0.000490290746758485
k__Bacteria;p__Synergistetes;	0.00097803955788249	0.0010800008404883	0.000847149505526468	0.000671734621696704	0.807060958040664	1	-0.00105743539284333	0.00131921549755538
k__Archaea;p__Euryarchaeota;	1.81791739383363e-05	2.89956399612811e-05	0.000232693426410703	0.000538201805409055	0.374142606354285	1	-0.000779161016485755	0.000350132511541021
k__Bacteria;p__Spirochaetes;	0.000119982547993019	0.000136409233864428	0.000130890052356021	0.00026788972832476	0.931529345122303	1	-0.000297745550214547	0.000275930541488543
k__Bacteria;p__Acidobacteria;	3.27225130890053e-05	3.84092863474237e-05	7.2716695753345e-06	1.78118800376904e-05	0.184048430905806	1	-1.53555930918907e-05	6.62572801192322e-05
k__Bacteria;p__Chloroflexi;	3.63583478766725e-06	8.90594001884518e-06	3.63583478766725e-06	8.90594001884518e-06	1	1	-1.14567487759214e-05	1.14567487759214e-05
Others	0.0109584060500335	0.00443542994894397	0.00879872018615938	0.00296596417931232	0.348156790572012	1	-0.00279162003986166	0.00711099176760981
