# Supplementary material for: Environmental enrichment changes rabbits’ behavior, serum hormone level and further affects cecal microbiota
Source: PeerJ. 2022 Mar 9;10:e13068. doi: 10.7717/peerj.13068 (PMC8917805; doi:10.7717/peerj.13068)
Supplement: Supplemental Information 29 [file peerj-10-13068-s029.xls]

Taxa	avg(CB)	sd(CB)	avg(CO)	sd(CO)	p.value	q.values	interval lower	interval upper
k__Bacteria;p__Firmicutes;c__Clostridia;	0.730882780686442	0.10782347895257	0.622033158813259	0.104121916413009	0.105669373075154	0.426364436580659	-0.0275187391875013	0.245217982933866
k__Bacteria;p__Bacteroidetes;c__Bacteroidia;	0.18662739965096	0.0832234514449715	0.292426556137289	0.0921186467017582	0.0636748712082548	0.311004491323673	-0.218882643737163	0.00728433076450474
k__Bacteria;p__Verrucomicrobia;c__Verrucomicrobiae;	0.0172302210587551	0.0187050968670445	0.01684845840605	0.0188369267646444	0.972592780956629	1	-0.0237658882254461	0.0245294135308562
k__Bacteria;p__Firmicutes;c__Negativicutes;	0.0102894124490983	0.0131411241767325	0.010456660849331	0.00622366052221608	0.978294551700849	1	-0.0141500017724637	0.0138155049719983
k__Bacteria;p__Proteobacteria;c__Deltaproteobacteria;	0.0157213496218732	0.00702693454126521	0.0113874345549738	0.00377796651846236	0.221522484332317	0.625673404994892	-0.00323393101866082	0.0119017611524596
k__Bacteria;p__Firmicutes;c__Erysipelotrichia;	0.00329770215241419	0.00120843465853367	0.00794793484584061	0.00261429618001312	0.00542894993095385	0.056401588884582	-0.00742706107975618	-0.00187340430709664
k__Bacteria;p__Proteobacteria;c__Gammaproteobacteria;	0.00251236183827807	0.000754864449904978	0.00485383944153578	0.000585480046198803	0.000167864286032273	0.00474119905866038	-0.00321780045451943	-0.00146515475199599
k__Bacteria;p__unidentified_Bacteria;c__unidentified_Bacteria;	0.00108711460151251	0.000635025374083494	0.00190154159394997	0.00180637844606165	0.336278240370743	0.863447552770644	-0.00271107439485664	0.00108222040998171
k__Bacteria;p__Tenericutes;c__Mollicutes;	0.00272324025596277	0.00158283886675077	0.0023087550901687	0.000862001145133129	0.589192736031132	1	-0.0012928072793608	0.00212177761094894
k__Bacteria;p__Firmicutes;c__Bacilli;	0.000719895287958116	0.000507310361387388	0.0016761198371146	0.000966029740046745	0.0660675237334956	0.311004491323673	-0.00199387025447167	8.14211561587014e-05
k__Bacteria;p__Synergistetes;c__Synergistia;	0.00097803955788249	0.0010800008404883	0.000847149505526468	0.000671734621696704	0.807060958040664	1	-0.00105743539284333	0.00131921549755538
k__Bacteria;p__Actinobacteria;c__Coriobacteriia;	0.00105802792321117	0.000392851906745497	0.00178155904595695	0.000507435422491562	0.0211811710521817	0.149561515775043	-0.00131227777733822	-0.00013478446815335
k__Bacteria;p__Proteobacteria;c__Alphaproteobacteria;	0.00034176847004072	0.000381773040663122	0.000770796974985457	0.000547494428270041	0.150082410829151	0.529870440106483	-0.00104615048349433	0.000188093473604857
k__Archaea;p__Euryarchaeota;c__Methanobacteria;	1.81791739383363e-05	2.89956399612811e-05	0.000232693426410703	0.000538201805409055	0.374142606354285	0.880614441076244	-0.000779161016485755	0.000350132511541021
k__Bacteria;p__Actinobacteria;c__unidentified_Actinobacteria;	0.000189063408958697	8.46767110413593e-05	0.000748981966259454	0.000311784227943262	0.00599077089912648	0.056401588884582	-0.000886326693768354	-0.00023351042083316
k__Bacteria;p__Spirochaetes;c__Spirochaetia;	0.000119982547993019	0.000136409233864428	0.000130890052356021	0.00026788972832476	0.931529345122303	1	-0.000297745550214547	0.000275930541488543
k__Bacteria;p__Acidobacteria;c__unidentified_Acidobacteria;	3.27225130890053e-05	3.84092863474237e-05	7.2716695753345e-06	1.78118800376904e-05	0.184048430905806	0.57758976875109	-1.53555930918907e-05	6.62572801192322e-05
Others	0.0261707388016329	0.0101526372502719	0.0236401977894167	0.0141151411875661	0.729608389941209	1	-0.0135050220580388	0.0185661040824711
