# Supplementary material for: Environmental enrichment changes rabbits’ behavior, serum hormone level and further affects cecal microbiota
Source: PeerJ. 2022 Mar 9;10:e13068. doi: 10.7717/peerj.13068 (PMC8917805; doi:10.7717/peerj.13068)
Supplement: Supplemental Information 30 [file peerj-10-13068-s030.xls]

Taxa	avg(CB)	sd(CB)	avg(CO)	sd(CO)	p.value	q.values	interval lower	interval upper
k__Bacteria;p__Firmicutes;c__Clostridia;o__Clostridiales;f__Ruminococcaceae;	0.381140924956369	0.0888906231211446	0.302425101803373	0.0434665139158497	0.0908625439479532	0.399649258987762	-0.0161112086913832	0.173542854997374
k__Bacteria;p__Bacteroidetes;c__Bacteroidia;o__Bacteroidales;f__Muribaculaceae;	0.110522105875509	0.0699508487561205	0.193284613147178	0.119581767102526	0.181241458937652	0.514408038269518	-0.213008153327663	0.0474831387843237
k__Bacteria;p__Firmicutes;c__Clostridia;o__Clostridiales;f__Lachnospiraceae;	0.218255526468877	0.0339660972531293	0.188845258871437	0.0497619135160229	0.262939387095648	0.551395617837876	-0.0263966106672198	0.0852171458620998
k__Bacteria;p__Bacteroidetes;c__Bacteroidia;o__Bacteroidales;f__Rikenellaceae;	0.0392015706806282	0.0426709712196194	0.0652268760907503	0.0682477295565798	0.450162134405133	0.723741050778948	-0.101189716757634	0.0491391059373896
k__Bacteria;p__Verrucomicrobia;c__Verrucomicrobiae;o__Verrucomicrobiales;f__Akkermansiaceae;	0.0172302210587551	0.0187050968670445	0.01684845840605	0.0188369267646444	0.972592780956629	1	-0.0237658882254461	0.0245294135308562
k__Bacteria;p__Bacteroidetes;c__Bacteroidia;o__Bacteroidales;f__Barnesiellaceae;	0.0178737638161722	0.0163072212222345	0.00924956369982549	0.000956682029575278	0.25209768853685	0.551395617837876	-0.00848341425532571	0.0257318144880191
k__Bacteria;p__Firmicutes;c__Negativicutes;o__Selenomonadales;f__Acidaminococcaceae;	0.010260325770797	0.0131610196541434	0.01038030831879	0.00626739417251635	0.984465191649005	1	-0.0141297981294214	0.0138898330334353
k__Bacteria;p__Bacteroidetes;c__Bacteroidia;o__Bacteroidales;f__Bacteroidaceae;	0.0144706224549157	0.00734562451043598	0.0187318208260617	0.00706580914809661	0.329968233893839	0.636601450197703	-0.0135343929512387	0.0050119962089467
k__Bacteria;p__Firmicutes;c__Clostridia;o__Clostridiales;f__Christensenellaceae;	0.0174665503199535	0.00669865948681603	0.0176556137289122	0.00777244810765159	0.964908107823366	1	-0.00955022177604361	0.00917209495812616
k__Bacteria;p__Proteobacteria;c__Deltaproteobacteria;o__Desulfovibrionales;f__Desulfovibrionaceae;	0.0157213496218732	0.00702693454126521	0.0113874345549738	0.00377796651846236	0.221522484332317	0.551395617837876	-0.00323393101866082	0.0119017611524596
k__Bacteria;p__Firmicutes;c__Clostridia;o__Clostridiales;f__unidentified_Clostridiales;	0.00847149505526469	0.0033444241660237	0.012587260034904	0.00419561093377092	0.0911457026286328	0.399649258987762	-0.00902946379024687	0.000797933830968216
k__Bacteria;p__Firmicutes;c__Clostridia;o__Clostridiales;f__Eubacteriaceae;	0.00772251308900523	0.00330218997598943	0.00609002326934264	0.00228662156244619	0.34576337188202	0.641417990476106	-0.0020833833456381	0.00534836298496328
k__Bacteria;p__Firmicutes;c__Erysipelotrichia;o__Erysipelotrichales;f__Erysipelotrichaceae;	0.00329770215241419	0.00120843465853367	0.00794793484584061	0.00261429618001312	0.00542894993095385	0.0666638134790815	-0.00742706107975618	-0.00187340430709664
k__Bacteria;p__Bacteroidetes;c__Bacteroidia;o__Bacteroidales;f__Tannerellaceae;	0.0012543630017452	0.000266732531863818	0.00338859802210587	0.00129975474520246	0.00933685120820133	0.0851924190604657	-0.00349480600380765	-0.000773664036913698
k__Bacteria;p__unidentified_Bacteria;c__unidentified_Bacteria;o__Campylobacterales;f__Campylobacteraceae;	0.000996218731820825	0.000599443202999528	0.00162158231529959	0.00171681023335315	0.430861031346785	0.716596559635871	-0.00242770534328685	0.00117697817632932
k__Bacteria;p__Proteobacteria;c__Gammaproteobacteria;o__Enterobacteriales;f__Enterobacteriaceae;	0.00185063990692263	0.000668040491352562	0.00340314136125654	0.000331702928599444	0.00122129553925753	0.0589055575317491	-0.0022661088151387	-0.000838894093529131
k__Bacteria;p__Firmicutes;c__Bacilli;o__Lactobacillales;f__Lactobacillaceae;	0.000719895287958116	0.000507310361387388	0.0016761198371146	0.000966029740046745	0.0660675237334956	0.354063387349904	-0.00199387025447167	8.14211561587014e-05
k__Bacteria;p__Synergistetes;c__Synergistia;o__Synergistales;f__Synergistaceae;	0.00097803955788249	0.0010800008404883	0.000847149505526468	0.000671734621696704	0.807060958040664	1	-0.00105743539284333	0.00131921549755538
k__Bacteria;p__Proteobacteria;c__Gammaproteobacteria;o__unidentified_Gammaproteobacteria;f__Burkholderiaceae;	0.000658086096567772	0.000185833487890179	0.0014434264107039	0.000559318559180649	0.0167998826312693	0.115756052376092	-0.00137198551432216	-0.000198695113950089
k__Bacteria;p__Firmicutes;c__Clostridia;o__Clostridiales;f__Peptococcaceae;	0.00122891215823153	0.000516360227388721	0.000828970331588133	0.000156704057557312	0.120089288288468	0.462433781918131	-0.000141027884033249	0.000940911537320045
k__Bacteria;p__Bacteroidetes;c__Bacteroidia;o__Bacteroidales;f__Prevotellaceae;	0.0002108784176847	0.000242791018150672	0.00115619546247819	0.000482895803254333	0.00322342342912336	0.0666638134790815	-0.00146174234653192	-0.000428891743055055
k__Bacteria;p__Actinobacteria;c__Coriobacteriia;o__Coriobacteriales;f__Eggerthellaceae;	0.00046175101803374	0.000213928020409477	0.000927137870855148	0.000342641502492095	0.0214030714304817	0.129039185743572	-0.0008426560448774	-8.8117660765416e-05
k__Bacteria;p__Firmicutes;c__Clostridia;o__Clostridiales;f__Defluviitaleaceae;	0.000745346131471786	0.000400688129116551	0.000625363583478767	0.00018338452898369	0.526153179155902	0.818626887992866	-0.00030532847596999	0.000545293571956028
k__Bacteria;p__Actinobacteria;c__Coriobacteriia;o__Coriobacteriales;f__Atopobiaceae;	0.00058173356602676	0.000185961487093433	0.000828970331588132	0.000301962591151801	0.124639989899164	0.462433781918131	-0.0005789008461063	8.44273149835545e-05
k__Archaea;p__Euryarchaeota;c__Methanobacteria;o__Methanobacteriales;f__Methanobacteriaceae;	1.81791739383363e-05	2.89956399612811e-05	0.000232693426410703	0.000538201805409055	0.374142606354285	0.645678315656202	-0.000779161016485755	0.000350132511541021
k__Bacteria;p__Actinobacteria;c__unidentified_Actinobacteria;o__Bifidobacteriales;f__Bifidobacteriaceae;	0.000181791739383362	9.01217765260599e-05	0.000738074461896452	0.00030585129774151	0.00552859332418786	0.0666638134790815	-0.000876629702861545	-0.000235935742164635
k__Bacteria;p__Firmicutes;c__Clostridia;o__Clostridiales;f__Peptostreptococcaceae;	0.000258144269924374	0.000195809198116825	0.000745346131471786	0.000308639331438398	0.0105978239477006	0.0851924190604657	-0.000828048725342062	-0.000146354997752762
k__Bacteria;p__Bacteroidetes;c__Bacteroidia;o__Bacteroidales;f__Marinifilaceae;	0.000418121000581734	0.000195809198116826	0.000618091913903433	0.000281630551643937	0.187354119676999	0.514408038269518	-0.000517192195011845	0.000117250368368447
k__Bacteria;p__Spirochaetes;c__Spirochaetia;o__Spirochaetales;f__Spirochaetaceae;	0.000119982547993019	0.000136409233864428	0.000130890052356021	0.00026788972832476	0.931529345122303	1	-0.000297745550214547	0.000275930541488543
k__Bacteria;p__unidentified_Bacteria;c__unidentified_Bacteria;o__Campylobacterales;f__Helicobacteraceae;	9.08958696916812e-05	0.000126765036660996	0.000229057591623037	0.000226182824534552	0.228728296854892	0.551395617837876	-0.000383021549724274	0.000106698105861563
k__Bacteria;p__Firmicutes;c__Negativicutes;o__Selenomonadales;f__Veillonellaceae;	2.9086678301338e-05	3.28434839750908e-05	7.63525305410123e-05	9.73154800313939e-05	0.301857769805372	0.606633818150384	-0.000149362847834654	5.48311433553057e-05
k__Bacteria;p__unidentified_Bacteria;c__unidentified_Bacteria;o__unidentified_Bacteria;f__unidentified_Bacteria;	0	0	5.09016870273415e-05	6.98988646928326e-05	0.134540920014204	0.463512934158966	-0.000124256046824267	2.24526727695841e-05
k__Bacteria;p__Proteobacteria;c__Alphaproteobacteria;o__Sphingomonadales;f__Sphingomonadaceae;	3.63583478766724e-05	5.7991279922562e-05	6.90808609656777e-05	6.38500622993461e-05	0.374833788745211	0.645678315656202	-0.000111280443243937	4.58354170659261e-05
k__Bacteria;p__Firmicutes;c__Clostridia;o__Clostridiales;f__Syntrophomonadaceae;	3.63583478766725e-05	3.56237600753807e-05	3.63583478766725e-05	3.28434839750908e-05	1	1	-4.41143000354839e-05	4.41143000354839e-05
k__Bacteria;p__Acidobacteria;c__unidentified_Acidobacteria;o__unidentified_Acidobacteria;f__unidentified_Acidobacteria;	3.27225130890053e-05	3.84092863474237e-05	7.2716695753345e-06	1.78118800376904e-05	0.184048430905806	0.514408038269518	-1.53555930918907e-05	6.62572801192322e-05
k__Bacteria;p__Proteobacteria;c__Alphaproteobacteria;o__Rhizobiales;f__Xanthobacteraceae;	3.63583478766725e-06	8.90594001884518e-06	2.54508435136708e-05	3.49494323464163e-05	0.191975033235989	0.514408038269518	-5.83970331159283e-05	1.47670156639213e-05
k__Bacteria;p__Actinobacteria;c__unidentified_Actinobacteria;o__Micrococcales;f__Micrococcaceae;	7.2716695753345e-06	1.12652220657575e-05	1.09075043630018e-05	2.67178200565356e-05	0.76802521227789	1	-3.18621044663353e-05	2.45904348910008e-05
k__Bacteria;p__Tenericutes;c__Mollicutes;o__Anaeroplasmatales;f__Anaeroplasmataceae;	3.63583478766725e-06	8.90594001884518e-06	2.18150087260035e-05	3.37956661972724e-05	0.252174031918606	0.551395617837876	-5.35563403379997e-05	1.71979924613272e-05
k__Bacteria;p__Proteobacteria;c__Gammaproteobacteria;o__unidentified_Gammaproteobacteria;f__Nitrosomonadaceae;	3.63583478766725e-06	8.90594001884518e-06	7.2716695753345e-06	1.78118800376904e-05	0.667598878758708	1	-2.26746783956492e-05	1.54030088203147e-05
Others	0.127439645142526	0.0515280137439977	0.119593513670739	0.0409760047160636	0.776604305227941	1	-0.0524533528483572	0.0681456157919304
