# Supplementary material for: Environmental enrichment changes rabbits’ behavior, serum hormone level and further affects cecal microbiota
Source: PeerJ. 2022 Mar 9;10:e13068. doi: 10.7717/peerj.13068 (PMC8917805; doi:10.7717/peerj.13068)
Supplement: Supplemental Information 31 [file peerj-10-13068-s031.xls]

Taxa	avg(CB)	sd(CB)	avg(CO)	sd(CO)	p.value	q.values	interval lower	interval upper
k__Bacteria;p__Firmicutes;c__Clostridia;o__Clostridiales;f__Ruminococcaceae;g__unidentified_Ruminococcaceae;	0.0682773414776033	0.0401295429367506	0.0603294066317626	0.0111262853566452	0.657289621158625	0.355446762528827	-0.0340676491528656	0.0499635188445468
k__Bacteria;p__Firmicutes;c__Clostridia;o__Clostridiales;f__Ruminococcaceae;g__Papillibacter;	0.0692771960442117	0.0261289923073988	0.0653759453170447	0.0230190145193492	0.789432341987309	0.387688479264657	-0.0278427331562458	0.0356452346105798
k__Bacteria;p__Verrucomicrobia;c__Verrucomicrobiae;o__Verrucomicrobiales;f__Akkermansiaceae;g__Akkermansia;	0.0172302210587551	0.0187050968670445	0.01684845840605	0.0188369267646444	0.972592780956629	0.458274456792359	-0.0237658882254461	0.0245294135308562
k__Bacteria;p__Firmicutes;c__Clostridia;o__Clostridiales;f__Lachnospiraceae;g__Blautia;	0.01885907504363	0.010439987189945	0.029381180919139	0.00340597659747296	0.05692668381907	0.116759786799865	-0.0214690870516021	0.000424875300584057
k__Bacteria;p__Bacteroidetes;c__Bacteroidia;o__Bacteroidales;f__Bacteroidaceae;g__Bacteroides;	0.0144706224549157	0.00734562451043598	0.0187318208260617	0.00706580914809661	0.329968233893839	0.303436780221139	-0.0135343929512387	0.0050119962089467
k__Bacteria;p__Firmicutes;c__Clostridia;o__Clostridiales;f__Ruminococcaceae;g__Intestinimonas;	0.00828970331588134	0.00769055019579357	0.00565372309482256	0.00253675504813807	0.455288650312207	0.31749957559472	-0.00542938189893181	0.0107013423410494
k__Bacteria;p__Proteobacteria;c__Deltaproteobacteria;o__Desulfovibrionales;f__Desulfovibrionaceae;g__Mailhella;	0.00858420593368238	0.00543029422787193	0.0058064281559046	0.00248937512511755	0.292105488257239	0.303436780221139	-0.00298684983306183	0.0085424053886174
k__Bacteria;p__Proteobacteria;c__Deltaproteobacteria;o__Desulfovibrionales;f__Desulfovibrionaceae;g__Desulfovibrio;	0.00694808027923211	0.00451697653528396	0.00519924374636416	0.00181794648027924	0.409960137294315	0.31749957559472	-0.00301331626871594	0.00651098933445184
k__Bacteria;p__Firmicutes;c__Clostridia;o__Clostridiales;f__unidentified_Clostridiales;g__unidentified_Clostridiales;	0.0077152414194299	0.00335377410276772	0.0111329261198371	0.00393637712998718	0.137320908955282	0.217640802177643	-0.00813785302085555	0.00130248362004113
k__Bacteria;p__Firmicutes;c__Clostridia;o__Clostridiales;f__Lachnospiraceae;g__unidentified_Lachnospiraceae;	0.00898414776032576	0.00364762123888494	0.0104203025014543	0.00264268519978896	0.454610858964205	0.31749957559472	-0.00558799796731992	0.00271568848506279
k__Bacteria;p__Bacteroidetes;c__Bacteroidia;o__Bacteroidales;f__Rikenellaceae;g__Alistipes;	0.00592641070389762	0.00353016903396132	0.00671538685282141	0.00294062487567907	0.683205821824773	0.355446762528827	-0.00498685798148581	0.00340890568363823
k__Bacteria;p__Firmicutes;c__Clostridia;o__Clostridiales;f__Lachnospiraceae;g__Roseburia;	0.00527196044211751	0.00171708740795497	0.00431573589296102	0.00172542331364862	0.358629749442607	0.303436780221139	-0.00125804039223771	0.00317048949055068
k__Bacteria;p__Firmicutes;c__Erysipelotrichia;o__Erysipelotrichales;f__Erysipelotrichaceae;g__Ileibacterium;	3.63583478766725e-05	3.28434839750908e-05	0.00278868528214078	0.00268795669975206	0.0539478198831176	0.116759786799865	-0.00557312179195668	6.8467923428467e-05
k__Bacteria;p__Firmicutes;c__Clostridia;o__Clostridiales;f__Ruminococcaceae;g__Subdoligranulum;	0.0043739092495637	0.000617291512007487	0.00444662594531705	0.00100816657142254	0.883835205637085	0.428021051548863	-0.00117893352027268	0.00103350012876599
k__Bacteria;p__Firmicutes;c__Clostridia;o__Clostridiales;f__Ruminococcaceae;g__Ruminiclostridium;	0.00297411285631181	0.000741282428003179	0.00323952879581152	0.00128258523442972	0.672362439859335	0.355446762528827	-0.00165987846462772	0.00112904658562831
k__Bacteria;p__Bacteroidetes;c__Bacteroidia;o__Bacteroidales;f__Tannerellaceae;g__Parabacteroides;	0.0012543630017452	0.000266732531863818	0.00338859802210587	0.00129975474520246	0.00933685120820133	0.0411320581201728	-0.00349480600380765	-0.000773664036913698
k__Bacteria;p__unidentified_Bacteria;c__unidentified_Bacteria;o__Campylobacterales;f__Campylobacteraceae;g__Campylobacter;	0.000996218731820825	0.000599443202999528	0.00162158231529959	0.00171681023335315	0.430861031346785	0.31749957559472	-0.00242770534328685	0.00117697817632932
k__Bacteria;p__Firmicutes;c__Erysipelotrichia;o__Erysipelotrichales;f__Erysipelotrichaceae;g__Erysipelatoclostridium;	0.00176701570680628	0.000852852458151899	0.00325043630017452	0.000502219216109133	0.0061697200610944	0.0411320581201728	-0.00241327310771006	-0.000553568079026419
k__Bacteria;p__Proteobacteria;c__Gammaproteobacteria;o__Enterobacteriales;f__Enterobacteriaceae;g__unidentified_Enterobacteriaceae;	0.00185063990692263	0.000668040491352562	0.00336678301337987	0.000326982652063949	0.00141333821661964	0.0246400983003213	-0.00222885665161956	-0.00080342956129493
k__Bacteria;p__Firmicutes;c__Bacilli;o__Lactobacillales;f__Lactobacillaceae;g__Lactobacillus;	0.000719895287958116	0.000507310361387388	0.0016761198371146	0.000966029740046745	0.0660675237334956	0.121244140113349	-0.00199387025447167	8.14211561587014e-05
k__Bacteria;p__Firmicutes;c__Erysipelotrichia;o__Erysipelotrichales;f__Erysipelotrichaceae;g__Dubosiella;	0.000421756835369401	0.00064414023595015	0.000887143688190809	0.000799711758990503	0.294066668775895	0.303436780221139	-0.00140523719580077	0.000474463490157955
k__Bacteria;p__Firmicutes;c__Clostridia;o__Clostridiales;f__Ruminococcaceae;g__Butyricicoccus;	0.00115619546247818	0.000604870046269577	0.00113438045375218	0.000250255329837695	0.937337407883047	0.447712704907916	-0.000616637965815047	0.000660267983267053
k__Bacteria;p__Firmicutes;c__Clostridia;o__Clostridiales;f__Lachnospiraceae;g__Tyzzerella;	0.000767161140197789	0.000282558404025707	0.000952588714368819	0.000470651756404978	0.431459707456531	0.31749957559472	-0.000700148474875729	0.000329293326533671
k__Bacteria;p__Proteobacteria;c__Gammaproteobacteria;o__unidentified_Gammaproteobacteria;f__Burkholderiaceae;g__Parasutterella;	0.000119982547993019	0.000155331440828254	0.0010107620709715	0.000555090888096114	0.00978726902373566	0.0411320581201728	-0.00147198587305785	-0.000309573172899098
k__Bacteria;p__Firmicutes;c__Clostridia;o__Clostridiales;f__Lachnospiraceae;g__Anaerostipes;	0.000723531122745783	0.000375931954938673	0.00111620127981384	0.000246969280071868	0.0624385150696454	0.120950144130071	-0.000810736267820691	2.53959536845691e-05
k__Archaea;p__Euryarchaeota;c__Methanobacteria;o__Methanobacteriales;f__Methanobacteriaceae;g__Methanobrevibacter;	1.81791739383363e-05	2.89956399612811e-05	0.000232693426410703	0.000538201805409055	0.374142606354285	0.303436780221139	-0.000779161016485755	0.000350132511541021
k__Bacteria;p__Firmicutes;c__Clostridia;o__Clostridiales;f__unidentified_Clostridiales;g__Anaerovorax;	0.000327225130890052	0.000153016386708117	0.00043630017452007	0.000422107735513015	0.572564160113715	0.332735576489393	-0.000552594875456063	0.000334444788196026
k__Bacteria;p__Actinobacteria;c__unidentified_Actinobacteria;o__Bifidobacteriales;f__Bifidobacteriaceae;g__Bifidobacterium;	0.000152705061082024	8.94149281497348e-05	0.000672629435718442	0.000314444010778041	0.00856506585012713	0.0411320581201728	-0.000849191494597183	-0.000190657254675652
k__Bacteria;p__Firmicutes;c__Clostridia;o__Clostridiales;f__Lachnospiraceae;g__Marvinbryantia;	0.000858057009889471	0.000129916878616215	0.00090168702734148	0.000358102964364767	0.788054138069133	0.387688479264657	-0.000419905828397879	0.000332645793493861
k__Bacteria;p__Firmicutes;c__Clostridia;o__Clostridiales;f__Peptostreptococcaceae;g__Romboutsia;	0.000258144269924374	0.000195809198116825	0.000745346131471786	0.000308639331438398	0.0105978239477006	0.0411320581201728	-0.000828048725342062	-0.000146354997752762
k__Bacteria;p__Firmicutes;c__Clostridia;o__Clostridiales;f__Ruminococcaceae;g__Oscillibacter;	0.000443571844095404	0.000286322855202437	0.000363583478766725	0.000231554440489975	0.606788749797667	0.344436005588852	-0.000256969368800572	0.000416946099457931
k__Bacteria;p__Firmicutes;c__Clostridia;o__Clostridiales;f__Christensenellaceae;g__unidentified_Christensenellaceae;	0.000632635253054101	0.000282080800615089	0.000716259453170448	0.000200611117563351	0.568526017530402	0.332735576489393	-0.000403145567303033	0.00023589716707034
k__Bacteria;p__Bacteroidetes;c__Bacteroidia;o__Bacteroidales;f__Prevotellaceae;g__Alloprevotella;	0.000112710878417685	0.000207605848001231	0.000654450261780105	0.000305098320018274	0.0059878306892238	0.0411320581201728	-0.000883656008955172	-0.000199822757769668
k__Bacteria;p__Firmicutes;c__Erysipelotrichia;o__Erysipelotrichales;f__Erysipelotrichaceae;g__Turicibacter;	0.000116346713205352	0.000136351076013196	0.000247236765561373	0.000328144916340202	0.398299270400928	0.31563355273543	-0.000477321855318146	0.000215541750606104
k__Bacteria;p__Proteobacteria;c__Gammaproteobacteria;o__unidentified_Gammaproteobacteria;f__Burkholderiaceae;g__Oxalobacter;	0.000538103548574753	0.000204021848944156	0.000432664339732403	9.69889170969819e-05	0.289748229777257	0.303436780221139	-0.000111711643737446	0.000322590061422147
k__Bacteria;p__Firmicutes;c__Clostridia;o__Clostridiales;f__Ruminococcaceae;g__Anaerotruncus;	0.000138161721931355	0.000167090245681734	0.000392670157068063	0.000207873110812768	0.04262938238154	0.106171348696847	-0.000498638845067083	-1.0378025206332e-05
k__Bacteria;p__Bacteroidetes;c__Bacteroidia;o__Bacteroidales;f__Marinifilaceae;g__Butyricimonas;	0.000261780104712042	0.000220752367201981	0.000309045956951716	0.000186855026440291	0.697570007211924	0.355446762528827	-0.000311323569751565	0.000216791865272217
k__Bacteria;p__Firmicutes;c__Clostridia;o__Clostridiales;f__Ruminococcaceae;g__Pygmaiobacter;	0.000225421756835369	0.000194956702483278	0.000367219313554392	0.000242692993376546	0.291802689645692	0.303436780221139	-0.00042676113010277	0.000143166016664724
k__Bacteria;p__Bacteroidetes;c__Bacteroidia;o__Bacteroidales;f__Muribaculaceae;g__Muribaculum;	4.72658522396742e-05	8.55155762098141e-05	0.000447207678883071	0.000145196869915303	0.000381358280358323	0.0132971788425069	-0.000558251699870731	-0.000241631953416063
k__Bacteria;p__unidentified_Bacteria;c__unidentified_Bacteria;o__Campylobacterales;f__Helicobacteraceae;g__Helicobacter;	9.08958696916812e-05	0.000126765036660996	0.000229057591623037	0.000226182824534552	0.228728296854892	0.295380935312839	-0.000383021549724274	0.000106698105861563
k__Bacteria;p__Bacteroidetes;c__Bacteroidia;o__Bacteroidales;f__Rikenellaceae;g__Rikenella;	0.000141797556719023	0.000215847357870228	0.00018542757417103	4.72938119299277e-05	0.64734972889183	0.355446762528827	-0.000269554778361703	0.000182294743457689
k__Bacteria;p__Firmicutes;c__Clostridia;o__Clostridiales;f__Ruminococcaceae;g__Caproiciproducens;	0.000214514252472367	0.000166947778486001	0.000214514252472367	8.98573599859326e-05	1	0.458788725767997	-0.000179822180275932	0.000179822180275932
k__Bacteria;p__Firmicutes;c__Clostridia;o__Clostridiales;f__unidentified_Clostridiales;g__Candidatus_Arthromitus;	0	0	0.000269051774287376	0.000221039618289277	0.0307451552840474	0.0974563933490322	-0.000501018627549148	-3.70849210256053e-05
k__Bacteria;p__Actinobacteria;c__Coriobacteriia;o__Coriobacteriales;f__Eggerthellaceae;g__Enterorhabdus;	2.9086678301338e-05	3.28434839750908e-05	0.000258144269924375	0.000205300752343675	0.0407166618293955	0.106171348696847	-0.000444091860942104	-1.40233223039691e-05
k__Bacteria;p__Bacteroidetes;c__Bacteroidia;o__Bacteroidales;f__Marinifilaceae;g__Odoribacter;	0.000156340895869692	0.000135475712314417	0.000309045956951716	0.000150771015117901	0.0950992318997087	0.165795730614174	-0.000337368185739336	3.19580635752867e-05
k__Bacteria;p__Firmicutes;c__Clostridia;o__Clostridiales;f__Ruminococcaceae;g__Hydrogenoanaerobacterium;	0.000261780104712042	0.000169540656437395	0.00014543339150669	8.79841969880987e-05	0.17645581829794	0.246106057695034	-6.55336137696679e-05	0.000298227040180372
k__Bacteria;p__Firmicutes;c__Clostridia;o__Clostridiales;f__Lachnospiraceae;g__Shuttleworthia;	0.000265415939499709	0.000159364076227014	0.000152705061082024	5.16237328368204e-05	0.150118723452552	0.227579613754362	-5.43753508090223e-05	0.000279797107644392
k__Bacteria;p__Bacteroidetes;c__Bacteroidia;o__Bacteroidales;f__Prevotellaceae;g__Paraprevotella;	2.54508435136708e-05	2.55027311180195e-05	0.000287230948225712	0.000167516920290749	0.0117965255172506	0.0411320581201728	-0.000437261583158894	-8.62986262651898e-05
k__Bacteria;p__Bacteroidetes;c__Bacteroidia;o__Bacteroidales;f__Prevotellaceae;g__Prevotella;	1.81791739383363e-05	2.55027311180195e-05	8.36242001163467e-05	0.000157562163176414	0.359137541109395	0.303436780221139	-0.000230472369559511	9.95823172034904e-05
k__Bacteria;p__Firmicutes;c__Clostridia;o__Clostridiales;f__Ruminococcaceae;g__Faecalibacterium;	0.000174520069808028	9.65791606508668e-05	0.000236329261198371	9.29807435467163e-05	0.285159614223434	0.303436780221139	-0.000183781471876157	6.01630890954711e-05
k__Bacteria;p__Firmicutes;c__Clostridia;o__Clostridiales;f__Ruminococcaceae;g__Negativibacillus;	1.09075043630018e-05	2.67178200565356e-05	0.000123618382780686	0.000167090245681734	0.160852166955262	0.233691008929015	-0.000287723260183258	6.23015033478888e-05
k__Bacteria;p__Actinobacteria;c__unidentified_Actinobacteria;o__Bifidobacteriales;f__Bifidobacteriaceae;g__Gardnerella;	2.9086678301338e-05	2.25304441315149e-05	6.54450261780105e-05	0.000140024489841895	0.556298185560715	0.332735576489393	-0.000183019346032944	0.000110302650279599
k__Bacteria;p__Proteobacteria;c__Deltaproteobacteria;o__Desulfovibrionales;f__Desulfovibrionaceae;g__Bilophila;	0.000112710878417685	0.000117409882089323	7.99883653286793e-05	2.98049760499114e-05	0.534241232545835	0.332640945165437	-9.01710901024779e-05	0.000155616116280489
k__Bacteria;p__Firmicutes;c__Clostridia;o__Clostridiales;f__Lachnospiraceae;g__Lachnospira;	5.45375218150087e-05	0.000123211354681003	1.4543339150669e-05	2.64192875575697e-05	0.469243839311964	0.320815049343996	-8.89731561884937e-05	0.000168961521517173
k__Bacteria;p__Firmicutes;c__Negativicutes;o__Selenomonadales;f__Veillonellaceae;g__Megasphaera;	2.9086678301338e-05	3.28434839750908e-05	7.63525305410123e-05	9.73154800313939e-05	0.301857769805372	0.303436780221139	-0.000149362847834654	5.48311433553057e-05
k__Bacteria;p__Actinobacteria;c__Coriobacteriia;o__Coriobacteriales;f__Atopobiaceae;g__Atopobium;	2.9086678301338e-05	2.64192875575697e-05	5.09016870273414e-05	9.62500995216653e-05	0.61245460477883	0.344436005588852	-0.00012258409078673	7.89540733347233e-05
k__Bacteria;p__Firmicutes;c__Clostridia;o__Clostridiales;f__Lachnospiraceae;g__Dorea;	6.54450261780104e-05	4.36300174520069e-05	0.000134525887143688	5.59020683356096e-05	0.0395836816832051	0.106171348696847	-0.000134105131829643	-4.05659010171242e-06
k__Bacteria;p__unidentified_Bacteria;c__unidentified_Bacteria;o__unidentified_Bacteria;f__unidentified_Bacteria;g__Candidatus_Saccharimonas;	0	0	5.09016870273415e-05	6.98988646928326e-05	0.134540920014204	0.217640802177643	-0.000124256046824267	2.24526727695841e-05
k__Bacteria;p__Proteobacteria;c__Alphaproteobacteria;o__Sphingomonadales;f__Sphingomonadaceae;g__Sphingomonas;	3.27225130890052e-05	5.97428618570206e-05	5.45375218150086e-05	4.9265225962636e-05	0.506408990674971	0.321044361849842	-9.26009991523273e-05	4.89709817003205e-05
k__Bacteria;p__Firmicutes;c__Erysipelotrichia;o__Erysipelotrichales;f__Erysipelotrichaceae;g__unidentified_Erysipelotrichaceae;	6.54450261780103e-05	6.0139828761301e-05	3.99941826643398e-05	2.55027311180195e-05	0.372862770319717	0.303436780221139	-3.81023295577452e-05	8.90040165850864e-05
k__Bacteria;p__Bacteroidetes;c__Bacteroidia;o__Bacteroidales;f__Barnesiellaceae;g__Coprobacter;	5.09016870273414e-05	7.12475201507613e-05	6.54450261780104e-05	4.97458736954247e-05	0.691486061232858	0.355446762528827	-9.48771018713269e-05	6.57904235699889e-05
k__Bacteria;p__Bacteroidetes;c__Bacteroidia;o__Bacteroidales;f__Prevotellaceae;g__unidentified_Prevotellaceae;	1.81791739383363e-05	2.89956399612811e-05	2.54508435136708e-05	3.49494323464163e-05	0.703391837685822	0.355446762528827	-4.87711998538442e-05	3.42278607031752e-05
k__Bacteria;p__Proteobacteria;c__Gammaproteobacteria;o__Enterobacteriales;f__Enterobacteriaceae;g__Proteus;	0	0	3.63583478766725e-05	3.56237600753807e-05	0.0544900993423762	0.116759786799865	-7.37431913268807e-05	1.02649557353569e-06
k__Bacteria;p__Actinobacteria;c__Coriobacteriia;o__Coriobacteriales;f__Eggerthellaceae;g__Gordonibacter;	1.09075043630018e-05	2.67178200565356e-05	5.8173356602676e-05	2.64192875575697e-05	0.011616650911165	0.0411320581201728	-8.14452042769455e-05	-1.3086500202403e-05
k__Bacteria;p__Acidobacteria;c__unidentified_Acidobacteria;o__unidentified_Acidobacteria;f__unidentified_Acidobacteria;g__Stenotrophobacter;	2.54508435136708e-05	2.89956399612811e-05	7.2716695753345e-06	1.78118800376904e-05	0.225741140807294	0.295380935312839	-1.36545066744913e-05	5.00128545511638e-05
k__Bacteria;p__Proteobacteria;c__Alphaproteobacteria;o__Sphingomonadales;f__Sphingomonadaceae;g__Altererythrobacter;	3.63583478766725e-06	8.90594001884518e-06	1.4543339150669e-05	2.64192875575697e-05	0.374205656188174	0.303436780221139	-3.8624312775368e-05	1.68093040493645e-05
k__Bacteria;p__Tenericutes;c__Mollicutes;o__Anaeroplasmatales;f__Anaeroplasmataceae;g__Anaeroplasma;	3.63583478766725e-06	8.90594001884518e-06	2.18150087260035e-05	3.37956661972724e-05	0.252174031918606	0.303436780221139	-5.35563403379997e-05	1.71979924613272e-05
k__Bacteria;p__Firmicutes;c__Clostridia;o__Clostridiales;f__Ruminococcaceae;g__Harryflintia;	2.9086678301338e-05	2.25304441315149e-05	1.81791739383363e-05	2.55027311180195e-05	0.450844735915254	0.31749957559472	-2.01108208802715e-05	4.1925829606275e-05
k__Bacteria;p__Firmicutes;c__Clostridia;o__Clostridiales;f__Ruminococcaceae;g__Candidatus_Soleaferrea;	2.9086678301338e-05	2.25304441315149e-05	1.81791739383363e-05	2.89956399612811e-05	0.484536816620846	0.321044361849842	-2.27727991762567e-05	4.45878079022602e-05
k__Bacteria;p__Firmicutes;c__Clostridia;o__Clostridiales;f__Eubacteriaceae;g__Anaerofustis;	3.63583478766725e-06	8.90594001884518e-06	1.09075043630018e-05	2.67178200565356e-05	0.55005491801372	0.332735576489393	-3.52963309836359e-05	2.07529918329668e-05
k__Bacteria;p__Firmicutes;c__Clostridia;o__Clostridiales;f__Lachnospiraceae;g__Lachnoclostridium;	1.4543339150669e-05	2.25304441315149e-05	7.2716695753345e-06	1.12652220657575e-05	0.501289992002218	0.321044361849842	-1.68107743514498e-05	3.13541135021188e-05
k__Bacteria;p__Synergistetes;c__Synergistia;o__Synergistales;f__Synergistaceae;g__Cloacibacillus;	0	0	7.2716695753345e-06	1.78118800376904e-05	0.363217467649123	0.303436780221139	-2.59640913004386e-05	1.14207521497696e-05
k__Bacteria;p__Firmicutes;c__Clostridia;o__Clostridiales;f__Christensenellaceae;g__Catabacter;	7.2716695753345e-06	1.78118800376904e-05	7.2716695753345e-06	1.12652220657575e-05	1	0.458788725767997	-1.96589923703547e-05	1.96589923703547e-05
k__Bacteria;p__Acidobacteria;c__unidentified_Acidobacteria;o__unidentified_Acidobacteria;f__unidentified_Acidobacteria;g__unidentified_Acidobacteria;	7.2716695753345e-06	1.78118800376904e-05	0	0	0.363217467649123	0.303436780221139	-1.14207521497696e-05	2.59640913004386e-05
k__Bacteria;p__Actinobacteria;c__Coriobacteriia;o__Coriobacteriales;f__Eggerthellaceae;g__Paraeggerthella;	7.2716695753345e-06	1.78118800376904e-05	0	0	0.363217467649123	0.303436780221139	-1.14207521497696e-05	2.59640913004386e-05
Others	0.736856457242583	0.0503521114441579	0.7209315008726	0.0181411112583896	0.492386761385656	0.321044361849842	-0.0369732839305454	0.0688231966705104
