# Supplementary material for: Environmental enrichment changes rabbits’ behavior, serum hormone level and further affects cecal microbiota
Source: PeerJ. 2022 Mar 9;10:e13068. doi: 10.7717/peerj.13068 (PMC8917805; doi:10.7717/peerj.13068)
Supplement: Supplemental Information 32 [file peerj-10-13068-s032.xls]

Taxa	avg(CB)	sd(CB)	avg(CO)	sd(CO)	p.value	q.values	interval lower	interval upper
k__Bacteria;p__Firmicutes;c__Clostridia;o__Clostridiales;	0.730751890634086	0.107815970197503	0.621931355439205	0.104103892862872	0.105714670349971	0.373669732229881	-0.027531654977904	0.245172725367666
k__Bacteria;p__Bacteroidetes;c__Bacteroidia;o__Bacteroidales;	0.184249563699825	0.0830446456029582	0.291932082606166	0.0922193296951808	0.0597705335549681	0.266890206259746	-0.22073514128	0.00537010346731837
k__Bacteria;p__Verrucomicrobia;c__Verrucomicrobiae;o__Verrucomicrobiales;	0.0172302210587551	0.0187050968670445	0.01684845840605	0.0188369267646444	0.972592780956629	1	-0.0237658882254461	0.0245294135308562
k__Bacteria;p__Firmicutes;c__Negativicutes;o__Selenomonadales;	0.0102894124490983	0.0131411241767325	0.010456660849331	0.00622366052221608	0.978294551700849	1	-0.0141500017724637	0.0138155049719983
k__Bacteria;p__Proteobacteria;c__Deltaproteobacteria;o__Desulfovibrionales;	0.0157213496218732	0.00702693454126521	0.0113874345549738	0.00377796651846236	0.221522484332317	0.481855820035761	-0.00323393101866082	0.0119017611524596
k__Bacteria;p__Firmicutes;c__Erysipelotrichia;o__Erysipelotrichales;	0.00329770215241419	0.00120843465853367	0.00794793484584061	0.00261429618001312	0.00542894993095385	0.052111795653163	-0.00742706107975618	-0.00187340430709664
k__Bacteria;p__unidentified_Bacteria;c__unidentified_Bacteria;o__Campylobacterales;	0.00108711460151251	0.000635025374083494	0.00185063990692263	0.0018076425749055	0.365437275897544	0.623494259461423	-0.00266147127957944	0.00113442066875919
k__Bacteria;p__Proteobacteria;c__Gammaproteobacteria;o__Enterobacteriales;	0.00185063990692263	0.000668040491352562	0.00340314136125654	0.000331702928599444	0.00122129553925753	0.0345353147764347	-0.0022661088151387	-0.000838894093529131
k__Bacteria;p__Firmicutes;c__Bacilli;o__Lactobacillales;	0.000719895287958116	0.000507310361387388	0.0016761198371146	0.000966029740046745	0.0660675237334956	0.266890206259746	-0.00199387025447167	8.14211561587014e-05
k__Bacteria;p__Synergistetes;c__Synergistia;o__Synergistales;	0.00097803955788249	0.0010800008404883	0.000847149505526468	0.000671734621696704	0.807060958040664	1	-0.00105743539284333	0.00131921549755538
k__Bacteria;p__Actinobacteria;c__Coriobacteriia;o__Coriobacteriales;	0.00105802792321117	0.000392851906745497	0.00178155904595695	0.000507435422491562	0.0211811710521817	0.11979056438138	-0.00131227777733822	-0.00013478446815335
k__Bacteria;p__Proteobacteria;c__Gammaproteobacteria;o__unidentified_Gammaproteobacteria;	0.000661721931355439	0.000179184326134514	0.00145069808027923	0.000557500463670537	0.0163145968936362	0.115334438115385	-0.00137342795234089	-0.000204524345506695
k__Bacteria;p__Proteobacteria;c__Alphaproteobacteria;o__Rhodospirillales;	0.000301774287376382	0.000327200891093664	0.000676265270506109	0.000584055864945255	0.208487913853328	0.481855820035761	-0.00100674035815581	0.000257758391896356
k__Archaea;p__Euryarchaeota;c__Methanobacteria;o__Methanobacteriales;	1.81791739383363e-05	2.89956399612811e-05	0.000232693426410703	0.000538201805409055	0.374142606354285	0.623494259461423	-0.000779161016485755	0.000350132511541021
k__Bacteria;p__Actinobacteria;c__unidentified_Actinobacteria;o__Bifidobacteriales;	0.000181791739383362	9.01217765260599e-05	0.000738074461896452	0.00030585129774151	0.00552859332418786	0.052111795653163	-0.000876629702861545	-0.000235935742164635
k__Bacteria;p__Spirochaetes;c__Spirochaetia;o__Spirochaetales;	0.000119982547993019	0.000136409233864428	0.000130890052356021	0.00026788972832476	0.931529345122303	1	-0.000297745550214547	0.000275930541488543
k__Bacteria;p__unidentified_Bacteria;c__unidentified_Bacteria;o__unidentified_Bacteria;	0	0	5.09016870273415e-05	6.98988646928326e-05	0.134540920014204	0.42272168944522	-0.000124256046824267	2.24526727695841e-05
k__Bacteria;p__Proteobacteria;c__Alphaproteobacteria;o__Sphingomonadales;	3.63583478766724e-05	5.7991279922562e-05	6.90808609656777e-05	6.38500622993461e-05	0.374833788745211	0.623494259461423	-0.000111280443243937	4.58354170659261e-05
k__Bacteria;p__Proteobacteria;c__Alphaproteobacteria;o__Rhizobiales;	3.63583478766725e-06	8.90594001884518e-06	2.54508435136708e-05	3.49494323464163e-05	0.191975033235989	0.481855820035761	-5.83970331159283e-05	1.47670156639213e-05
k__Bacteria;p__Acidobacteria;c__unidentified_Acidobacteria;o__unidentified_Acidobacteria;	3.27225130890053e-05	3.84092863474237e-05	7.2716695753345e-06	1.78118800376904e-05	0.184048430905806	0.481855820035761	-1.53555930918907e-05	6.62572801192322e-05
k__Bacteria;p__Tenericutes;c__Mollicutes;o__Anaeroplasmatales;	3.63583478766725e-06	8.90594001884518e-06	2.18150087260035e-05	3.37956661972724e-05	0.252174031918606	0.509348433154508	-5.35563403379997e-05	1.71979924613272e-05
k__Bacteria;p__Actinobacteria;c__unidentified_Actinobacteria;o__Micrococcales;	7.2716695753345e-06	1.12652220657575e-05	1.09075043630018e-05	2.67178200565356e-05	0.76802521227789	1	-3.18621044663353e-05	2.45904348910008e-05
Others	0.0313990692262984	0.0123633464158921	0.0265234147760369	0.0145948794045748	0.546728147086351	0.858897969402902	-0.0125873801181081	0.022338689018631
