# Supplementary material for: Environmental enrichment changes rabbits’ behavior, serum hormone level and further affects cecal microbiota
Source: PeerJ. 2022 Mar 9;10:e13068. doi: 10.7717/peerj.13068 (PMC8917805; doi:10.7717/peerj.13068)
Supplement: Supplemental Information 33 [file peerj-10-13068-s033.xls]

Taxa	avg(CB)	sd(CB)	avg(CO)	sd(CO)	p.value	q.values	interval lower	interval upper
k__Bacteria;p__Firmicutes;c__Clostridia;o__Clostridiales;f__Ruminococcaceae;g__unidentified_Ruminococcaceae;s__[Clostridium]_papyrosolvens;	0.0197825770796975	0.0358540095706097	0.0124636416521233	0.00426095018406937	0.640025187912489	0.923907419164973	-0.0302614251820478	0.0448992960371961
k__Bacteria;p__Firmicutes;c__Clostridia;o__Clostridiales;f__Lachnospiraceae;g__Blautia;s__Blautia_producta;	0.0180955497382199	0.0103830893916901	0.0283376963350785	0.00352494360799576	0.061147594702902	0.427583705833183	-0.0211365464944432	0.000652253300725888
k__Bacteria;p__Firmicutes;c__Clostridia;o__Clostridiales;f__Ruminococcaceae;g__unidentified_Ruminococcaceae;s__rumen_bacterium_NK4A214;	0.00859511343804538	0.00338103078142947	0.00953315881326352	0.00237360928927781	0.591674355771102	0.885744374151968	-0.00475538836831853	0.00287929761788225
k__Bacteria;p__Firmicutes;c__Clostridia;o__Clostridiales;f__Lachnospiraceae;g__unidentified_Lachnospiraceae;s__[Clostridium]_colinum;	0.00451934264107038	0.00350828253201893	0.00402486910994765	0.00154549753010065	0.761426554205506	0.968505654199745	-0.00322054137439931	0.00420948843664479
k__Bacteria;p__Bacteroidetes;c__Bacteroidia;o__Bacteroidales;f__Bacteroidaceae;g__Bacteroides;s__Bacteroides_cellulosilyticus;	0.000287230948225713	0.000274701695140332	0.00195244328097731	0.00339445321136199	0.28404557179722	0.755409491628251	-0.00522526560014995	0.00189484093464675
k__Bacteria;p__Firmicutes;c__Clostridia;o__Clostridiales;f__Ruminococcaceae;g__unidentified_Ruminococcaceae;s__Ruminococcus_sp_NK3A76;	0.00225785340314136	0.00313568270686796	0.000632635253054101	0.000201360920754177	0.260547315932175	0.755409491628251	-0.00166416070611634	0.00491459700629086
k__Bacteria;p__Firmicutes;c__Clostridia;o__Clostridiales;f__unidentified_Clostridiales;g__unidentified_Clostridiales;s__Clostridiales_bacterium_enrichment_culture_clone_06-1235251-76;	0.00275959860383944	0.00132176271964471	0.0039630599185573	0.00231274762085859	0.300803659189407	0.755409491628251	-0.0037138978330545	0.00130697520361879
k__Bacteria;p__Bacteroidetes;c__Bacteroidia;o__Bacteroidales;f__Bacteroidaceae;g__Bacteroides;s__Bacteroides_thetaiotaomicron;	0.00445026178010471	0.00270639780067345	0.00680628272251309	0.000856416234274486	0.0883623146065134	0.427583705833183	-0.00519268752862066	0.000480645643803906
k__Bacteria;p__Bacteroidetes;c__Bacteroidia;o__Bacteroidales;f__Bacteroidaceae;g__Bacteroides;s__Bacteroides_dorei;	0.00219240837696335	0.00264779752661373	0.00363583478766725	0.00285213754570957	0.385097343362369	0.759369759442604	-0.00498611486977098	0.00209926204836319
k__Bacteria;p__Firmicutes;c__Erysipelotrichia;o__Erysipelotrichales;f__Erysipelotrichaceae;g__Ileibacterium;s__Ileibacterium_valens;	3.63583478766725e-05	3.28434839750908e-05	0.00278868528214078	0.00268795669975206	0.0539478198831176	0.427583705833183	-0.00557312179195668	6.8467923428467e-05
k__Bacteria;p__Bacteroidetes;c__Bacteroidia;o__Bacteroidales;f__Bacteroidaceae;g__Bacteroides;s__Bacteroides_sartorii;	0.00214150668993601	0.00212377447740994	0.00158885980221059	0.000601305960613393	0.562954164928399	0.872810826802093	-0.00167118767184293	0.00277648144729378
k__Bacteria;p__Firmicutes;c__Clostridia;o__Clostridiales;f__Ruminococcaceae;g__unidentified_Ruminococcaceae;s__Clostridiales_bacterium_canine_oral_taxon_123;	0.00347949389179756	0.000911830831703854	0.0031522687609075	0.00057712965141323	0.477759852519676	0.816027810916538	-0.000679307880063408	0.00133375814184352
k__Bacteria;p__Firmicutes;c__Erysipelotrichia;o__Erysipelotrichales;f__Erysipelotrichaceae;g__Erysipelatoclostridium;s__Erysipelatoclostridium_ramosum;	0.00175610820244328	0.000845876787536706	0.00324680046538685	0.000498112019797347	0.0057513802514686	0.232467102207116	-0.00241293946797904	-0.000568445057908099
k__Bacteria;p__Proteobacteria;c__Gammaproteobacteria;o__Enterobacteriales;f__Enterobacteriaceae;g__unidentified_Enterobacteriaceae;s__Escherichia_coli;	0.00185063990692263	0.000668040491352562	0.00336678301337987	0.000326982652063949	0.00141333821661964	0.114252449078548	-0.00222885665161956	-0.00080342956129493
k__Bacteria;p__Firmicutes;c__Clostridia;o__Clostridiales;f__unidentified_Clostridiales;g__unidentified_Clostridiales;s__Clostridium_butyricum;	0.00147978475858057	0.00109887174383058	0.00203243164630599	0.00055401819242065	0.305877295053447	0.755409491628251	-0.00172812265537823	0.000622828879927378
k__Bacteria;p__Firmicutes;c__Clostridia;o__Clostridiales;f__Ruminococcaceae;g__unidentified_Ruminococcaceae;s__Clostridiales_bacterium_42_27;	0.00113801628853985	0.000985827622172807	0.00110529377545084	0.0013139566876127	0.962117458171419	1	-0.00147749190671584	0.00154293693289385
k__Bacteria;p__Bacteroidetes;c__Bacteroidia;o__Bacteroidales;f__Bacteroidaceae;g__Bacteroides;s__Bacteroides_uniformis;	0.00118528214077952	0.00108169598497889	0.00101076207097149	0.000724135624648106	0.750344381876427	0.968505654199745	-0.0010332814673195	0.00138232160693556
k__Bacteria;p__Firmicutes;c__Clostridia;o__Clostridiales;f__Ruminococcaceae;g__unidentified_Ruminococcaceae;s__Ruminococcus_sp_YE281;	0.000432664339732402	0.000356437928078008	0.00093804537521815	0.000799870431960117	0.200893333514523	0.649598378864604	-0.00135296214590231	0.000342200074930812
k__Bacteria;p__Proteobacteria;c__Gammaproteobacteria;o__unidentified_Gammaproteobacteria;f__Burkholderiaceae;g__Parasutterella;s__Burkholderiales_bacterium_YL45;	8.7260034904014e-05	0.000107758194024681	0.000778068644560791	0.000492974149408908	0.01763181177984	0.356333263660845	-0.0012067999698735	-0.000174817249440052
k__Bacteria;p__Firmicutes;c__Erysipelotrichia;o__Erysipelotrichales;f__Erysipelotrichaceae;g__Dubosiella;s__Firmicutes_bacterium_M10-2;	0.000174520069808028	0.0002471939873336	0.000232693426410704	0.000559361099920694	0.822534435917868	1	-0.000650604979871906	0.000534258266666554
k__Bacteria;p__Firmicutes;c__Clostridia;o__Clostridiales;f__Lachnospiraceae;g__Anaerostipes;s__Anaerostipes_caccae;	0.000647178592204771	0.000372178796508198	0.00102530541012217	0.000271769834247775	0.0748247775302551	0.427583705833183	-0.000802651891223016	4.6398255388227e-05
k__Bacteria;p__Firmicutes;c__Clostridia;o__Clostridiales;f__Ruminococcaceae;g__unidentified_Ruminococcaceae;s__Ruminococcus_flavefaciens;	0.000476294357184409	0.000371090333666308	0.000258144269924374	7.97566584246436e-05	0.213483794395042	0.663759853237941	-0.000170274974294331	0.0006065751488144
k__Bacteria;p__Bacteroidetes;c__Bacteroidia;o__Bacteroidales;f__Rikenellaceae;g__Alistipes;s__Alistipes_obesi;	0.000610820244328098	0.000421204830232013	0.000469022687609075	0.00034430414793284	0.538081285109735	0.852898060695102	-0.000355729107039927	0.000639324220477972
k__Bacteria;p__Bacteroidetes;c__Bacteroidia;o__Bacteroidales;f__Tannerellaceae;g__Parabacteroides;s__Parabacteroides_merdae;	0.000345404304828389	0.000422427051678547	0.000199970913321699	5.9209432768535e-05	0.4403311868194	0.816027810916538	-0.000297169188540209	0.00058803597155359
k__Bacteria;p__Firmicutes;c__Clostridia;o__Clostridiales;f__Ruminococcaceae;g__unidentified_Ruminococcaceae;s__Ruminiclostridium_sp_KB18;	0.000607184409540431	0.000226463187610302	0.000523560209424084	0.000217713349910553	0.529091134056697	0.852898060695102	-0.000202189342217599	0.000369437742450292
k__Bacteria;p__Bacteroidetes;c__Bacteroidia;o__Bacteroidales;f__Bacteroidaceae;g__Bacteroides;s__Bacteroides_sp_Marseille-P3166;	0.000272687609075044	0.000302513690068915	0.000232693426410704	0.000102939722915569	0.769294271738952	0.968505654199745	-0.000277430158084384	0.000357418523413064
k__Bacteria;p__Firmicutes;c__Clostridia;o__Clostridiales;f__Lachnospiraceae;g__unidentified_Lachnospiraceae;s__Lachnospiraceae_bacterium_10-1;	5.45375218150088e-05	0.000102088647092475	0.000239965095986038	0.000261051924985194	0.152503159672965	0.587055231904273	-0.000460349697491486	8.94945491494265e-05
k__Bacteria;p__Firmicutes;c__Clostridia;o__Clostridiales;f__Lachnospiraceae;g__Roseburia;s__Roseburia_inulinivorans;	0.000367219313554392	0.000195809198116825	0.000221785922047702	0.000108125594320124	0.150925204546788	0.587055231904273	-6.61361676197269e-05	0.000357002950633107
k__Bacteria;p__Firmicutes;c__Clostridia;o__Clostridiales;f__Lachnospiraceae;g__unidentified_Lachnospiraceae;s__Clostridium_sp_ID5;	0.0002108784176847	0.000175426673673863	0.000225421756835369	0.00014182552192129	0.877801424805948	1	-0.000220971001363291	0.000191884323061953
k__Bacteria;p__Firmicutes;c__Clostridia;o__Clostridiales;f__Christensenellaceae;g__unidentified_Christensenellaceae;s__bacterium_enrichment_culture_clone_RB7c;	0.000261780104712042	0.000105976944166589	0.000338132635253054	0.000143879864291808	0.322023512239947	0.755409491628251	-0.000240860086471887	8.81550253898625e-05
k__Bacteria;p__Firmicutes;c__Bacilli;o__Lactobacillales;f__Lactobacillaceae;g__Lactobacillus;s__Lactobacillus_reuteri;	5.45375218150087e-05	8.13322507954069e-05	0.0002108784176847	0.000158915513433947	0.0667517010392303	0.427583705833183	-0.000326582052440479	1.3900260701096e-05
k__Bacteria;p__Bacteroidetes;c__Bacteroidia;o__Bacteroidales;f__Marinifilaceae;g__Butyricimonas;s__Butyricimonas_virosa;	0.0002108784176847	0.000191508775117877	0.000130890052356021	5.16237328368202e-05	0.363142463561846	0.759369759442604	-0.000120497175997848	0.000280473906655207
k__Bacteria;p__Firmicutes;c__Clostridia;o__Clostridiales;f__Christensenellaceae;g__unidentified_Christensenellaceae;s__iron-reducing_bacterium_enrichment_culture_clone_HN70;	0.000247236765561373	0.000192005126987369	0.000272687609075044	8.13322507954069e-05	0.773971587511466	0.968505654199745	-0.000228342532429171	0.00017744084540183
k__Bacteria;p__Bacteroidetes;c__Bacteroidia;o__Bacteroidales;f__Prevotellaceae;g__Paraprevotella;s__Paraprevotella_xylaniphila;	2.54508435136708e-05	2.55027311180195e-05	0.000134525887143688	0.000174201643767021	0.187215368326148	0.63059376272192	-0.000291577139015964	7.34270517559288e-05
k__Bacteria;p__Bacteroidetes;c__Bacteroidia;o__Bacteroidales;f__Marinifilaceae;g__Odoribacter;s__Odoribacter_splanchnicus;	0.000149069226294357	0.000122177033299824	0.000218150087260035	0.00017232476141476	0.443712755585348	0.816027810916538	-0.000264125035797264	0.000125963313865909
k__Bacteria;p__Firmicutes;c__Clostridia;o__Clostridiales;f__Ruminococcaceae;g__unidentified_Ruminococcaceae;s__Pseudoflavonifractor_sp_Marseille-P3106;	0.0002108784176847	0.000154049594844274	0.000225421756835369	0.000132096437787849	0.864234039121968	1	-0.000199719587166114	0.000170632908864776
k__Bacteria;p__Bacteroidetes;c__Bacteroidia;o__Bacteroidales;f__Bacteroidaceae;g__Bacteroides;s__Bacteroides_eggerthii;	6.90808609656777e-05	6.3850062299346e-05	0.000119982547993019	0.000145850913180164	0.459778623062931	0.816027810916538	-0.000205291754949727	0.000103488380895044
k__Bacteria;p__Firmicutes;c__Clostridia;o__Clostridiales;f__Lachnospiraceae;g__unidentified_Lachnospiraceae;s__Clostridium_sp_ASF356;	7.2716695753345e-05	9.82079291223627e-05	0.000163612565445026	0.000117679790220429	0.177935075384375	0.629886343752991	-0.000230927771940612	4.91360325572495e-05
k__Bacteria;p__Firmicutes;c__Clostridia;o__Clostridiales;f__Lachnospiraceae;g__unidentified_Lachnospiraceae;s__[Eubacterium]_hallii;	0.000170884235020361	0.000121395509075336	0.000265415939499709	7.60923848765864e-05	0.142901585676569	0.587055231904273	-0.000228292155332976	3.92287463742799e-05
k__Bacteria;p__Firmicutes;c__Clostridia;o__Clostridiales;f__Lachnospiraceae;g__unidentified_Lachnospiraceae;s__Clostridiales_bacterium_CHKCI001;	0.000130890052356021	0.0001573102650726	0.000127254217568354	0.000125254376510728	0.96558864381891	1	-0.000180529715959247	0.000187801385534581
k__Bacteria;p__Firmicutes;c__Bacilli;o__Lactobacillales;f__Lactobacillaceae;g__Lactobacillus;s__Lactobacillus_iners;	0.000101803374054683	0.000134240613836118	8.36242001163467e-05	7.35481838771977e-05	0.778746488443825	0.968505654199745	-0.000126723513628789	0.000163081861505461
k__Bacteria;p__unidentified_Bacteria;c__unidentified_Bacteria;o__Campylobacterales;f__Helicobacteraceae;g__Helicobacter;s__Helicobacter_bilis;	1.09075043630018e-05	2.67178200565356e-05	0.000127254217568354	0.000135475712314417	0.0899188310731192	0.427583705833183	-0.000258172499217099	2.54790728063949e-05
k__Bacteria;p__Actinobacteria;c__unidentified_Actinobacteria;o__Bifidobacteriales;f__Bifidobacteriaceae;g__Bifidobacterium;s__Bifidobacterium_pseudocatenulatum;	2.54508435136708e-05	2.55027311180195e-05	0.000141797556719023	9.43357256127383e-05	0.0282465364375408	0.427583705833183	-0.000215105388451747	-1.7588037958957e-05
k__Bacteria;p__Bacteroidetes;c__Bacteroidia;o__Bacteroidales;f__Rikenellaceae;g__Alistipes;s__Alistipes_sp_N15MGS-157;	1.09075043630018e-05	2.67178200565356e-05	6.54450261780104e-05	0.000109510474677235	0.283871052850153	0.755409491628251	-0.000169157187540611	6.00821439105939e-05
k__Bacteria;p__Bacteroidetes;c__Bacteroidia;o__Bacteroidales;f__Rikenellaceae;g__Alistipes;s__Alistipes_indistinctus;	8.36242001163467e-05	3.75742021022799e-05	0.000123618382780686	9.82079291223625e-05	0.385139213374179	0.759369759442604	-0.000143343337388912	6.33549720602331e-05
k__Bacteria;p__Firmicutes;c__Clostridia;o__Clostridiales;f__Lachnospiraceae;g__Roseburia;s__Lachnospiraceae_bacterium_DW52;	3.63583478766725e-06	8.90594001884518e-06	0.000109075043630017	0.000121852007362731	0.0875962843877469	0.427583705833183	-0.000233249562817507	2.23711451328067e-05
k__Bacteria;p__Actinobacteria;c__Coriobacteriia;o__Coriobacteriales;f__Atopobiaceae;g__Atopobium;s__Atopobium_vaginae;	2.9086678301338e-05	2.64192875575697e-05	5.09016870273414e-05	9.62500995216653e-05	0.61245460477883	0.900182634309918	-0.00012258409078673	7.89540733347233e-05
k__Bacteria;p__Bacteroidetes;c__Bacteroidia;o__Bacteroidales;f__Tannerellaceae;g__Parabacteroides;s__Parabacteroides_chinchillae;	4.72658522396742e-05	8.55155762098141e-05	4.3630017452007e-05	3.08510812036016e-05	0.925013400305235	1	-8.62068996312068e-05	9.34785692065413e-05
k__Bacteria;p__Firmicutes;c__Clostridia;o__Clostridiales;f__Lachnospiraceae;g__Dorea;s__Dorea_longicatena;	6.54450261780104e-05	4.36300174520069e-05	0.000134525887143688	5.59020683356096e-05	0.0395836816832051	0.427583705833183	-0.000134105131829643	-4.05659010171242e-06
k__Bacteria;p__Firmicutes;c__Bacilli;o__Lactobacillales;f__Lactobacillaceae;g__Lactobacillus;s__Lactobacillus_intestinalis;	4.36300174520069e-05	7.68185726948472e-05	8.36242001163466e-05	4.23383555206794e-05	0.297343121092387	0.755409491628251	-0.000122975723948734	4.29873586200543e-05
k__Bacteria;p__Firmicutes;c__Clostridia;o__Clostridiales;f__unidentified_Clostridiales;g__unidentified_Clostridiales;s__Clostridiales_bacterium_canine_oral_taxon_260;	2.18150087260035e-05	3.65034915590784e-05	9.08958696916812e-05	7.48310977730536e-05	0.0802237689604959	0.427583705833183	-0.000148893145858534	1.0731423927179e-05
k__Bacteria;p__Firmicutes;c__Negativicutes;o__Selenomonadales;f__Veillonellaceae;g__Megasphaera;s__Veillonellaceae_bacterium_KA00182;	2.18150087260035e-05	3.37956661972724e-05	4.72658522396742e-05	7.48310977730536e-05	0.472631191903048	0.816027810916538	-0.000104811439966561	5.39097529392196e-05
k__Bacteria;p__Bacteroidetes;c__Bacteroidia;o__Bacteroidales;f__Bacteroidaceae;g__Bacteroides;s__Bacteroides_fragilis;	3.27225130890053e-05	7.00122449209477e-05	1.4543339150669e-05	2.64192875575697e-05	0.572237847761036	0.872810826802093	-5.54663957874079e-05	9.18247436640804e-05
k__Bacteria;p__Firmicutes;c__Clostridia;o__Clostridiales;f__Ruminococcaceae;g__unidentified_Ruminococcaceae;s__iron-reducing_bacterium_enrichment_culture_clone_HN-HFO10;	5.09016870273414e-05	5.79912799225621e-05	3.27225130890053e-05	3.30840987960364e-05	0.52369384562884	0.852898060695102	-4.475339609557e-05	8.11117439722424e-05
k__Bacteria;p__Firmicutes;c__Erysipelotrichia;o__Erysipelotrichales;f__Erysipelotrichaceae;g__unidentified_Erysipelotrichaceae;s__bacterium_LF-3;	6.54450261780103e-05	6.0139828761301e-05	3.99941826643398e-05	2.55027311180195e-05	0.372862770319717	0.759369759442604	-3.81023295577452e-05	8.90040165850864e-05
k__Bacteria;p__Bacteroidetes;c__Bacteroidia;o__Bacteroidales;f__Rikenellaceae;g__Alistipes;s__Tidjanibacter_massiliensis;	1.4543339150669e-05	3.56237600753807e-05	8.36242001163466e-05	4.23383555206794e-05	0.0124775995052011	0.336224381238384	-0.000119612552022286	-1.85491699090693e-05
k__Bacteria;p__Bacteroidetes;c__Bacteroidia;o__Bacteroidales;f__Barnesiellaceae;g__Coprobacter;s__Coprobacter_secundus;	5.09016870273414e-05	7.12475201507613e-05	6.54450261780104e-05	4.97458736954247e-05	0.691486061232858	0.947438075984901	-9.48771018713269e-05	6.57904235699889e-05
k__Bacteria;p__Firmicutes;c__Clostridia;o__Clostridiales;f__Ruminococcaceae;g__unidentified_Ruminococcaceae;s__Ruminococcus_bromii;	3.27225130890053e-05	5.47552373386175e-05	7.2716695753345e-06	1.12652220657575e-05	0.311736835180266	0.755409491628251	-3.18661593827313e-05	8.27678464100728e-05
k__Bacteria;p__Firmicutes;c__Clostridia;o__Clostridiales;f__Lachnospiraceae;g__Blautia;s__Blautia_coccoides;	3.63583478766725e-06	8.90594001884518e-06	5.09016870273414e-05	4.91039645611812e-05	0.0648596761070276	0.427583705833183	-9.8681368285294e-05	4.14966380594567e-06
k__Bacteria;p__Firmicutes;c__Clostridia;o__Clostridiales;f__Lachnospiraceae;g__Blautia;s__Lachnospiraceae_bacterium_615;	7.2716695753345e-06	1.12652220657575e-05	3.99941826643397e-05	4.23383555206794e-05	0.119610847823255	0.537177086586364	-7.70434385799744e-05	1.1598412401964e-05
k__Bacteria;p__Firmicutes;c__Clostridia;o__Clostridiales;f__Lachnospiraceae;g__unidentified_Lachnospiraceae;s__Lachnospiraceae_bacterium_COE1;	3.63583478766724e-05	4.50608882630297e-05	7.2716695753345e-06	1.12652220657575e-05	0.179213455164014	0.629886343752991	-1.80777036841688e-05	7.62510602868446e-05
k__Bacteria;p__Bacteroidetes;c__Bacteroidia;o__Bacteroidales;f__Prevotellaceae;g__unidentified_Prevotellaceae;s__Prevotella_sp_S7-1-8;	1.81791739383363e-05	2.89956399612811e-05	2.54508435136708e-05	3.49494323464163e-05	0.703391837685822	0.947688236409034	-4.87711998538442e-05	3.42278607031752e-05
k__Bacteria;p__Firmicutes;c__Clostridia;o__Clostridiales;f__unidentified_Clostridiales;g__unidentified_Clostridiales;s__Clostridium_perfringens;	1.09075043630018e-05	1.82517457795392e-05	2.9086678301338e-05	3.82022266915756e-05	0.327062736347557	0.755409491628251	-5.88555227506979e-05	2.24971748740254e-05
k__Bacteria;p__Bacteroidetes;c__Bacteroidia;o__Bacteroidales;f__Bacteroidaceae;g__Bacteroides;s__Bacteroides_caccae;	2.9086678301338e-05	3.56237600753807e-05	2.9086678301338e-05	1.78118800376904e-05	1	1	-3.80776872159638e-05	3.80776872159638e-05
k__Bacteria;p__Firmicutes;c__Clostridia;o__Clostridiales;f__Lachnospiraceae;g__unidentified_Lachnospiraceae;s__Lachnospiraceae_bacterium_DW67;	1.81791739383363e-05	2.55027311180195e-05	2.54508435136708e-05	3.2110823394153e-05	0.673705268230603	0.947438075984901	-4.48329641249043e-05	3.02896249742353e-05
k__Bacteria;p__Proteobacteria;c__Gammaproteobacteria;o__Enterobacteriales;f__Enterobacteriaceae;g__Proteus;s__Proteus_vulgaris;	0	0	3.63583478766725e-05	3.56237600753807e-05	0.0544900993423762	0.427583705833183	-7.37431913268807e-05	1.02649557353569e-06
k__Bacteria;p__Firmicutes;c__Clostridia;o__Clostridiales;f__Ruminococcaceae;g__Candidatus_Soleaferrea;s__Bittarella_massiliensis;	2.9086678301338e-05	2.25304441315149e-05	1.81791739383363e-05	2.89956399612811e-05	0.484536816620846	0.816027810916538	-2.27727991762567e-05	4.45878079022602e-05
k__Bacteria;p__Bacteroidetes;c__Bacteroidia;o__Bacteroidales;f__Bacteroidaceae;g__Bacteroides;s__Bacteroides_caecimuris;	3.63583478766725e-06	8.90594001884518e-06	3.27225130890053e-05	2.67178200565356e-05	0.0440729993461952	0.427583705833183	-5.71113397096393e-05	-1.06201689303665e-06
k__Bacteria;p__Acidobacteria;c__unidentified_Acidobacteria;o__unidentified_Acidobacteria;f__unidentified_Acidobacteria;g__unidentified_Acidobacteria;s__Acidobacteria_bacterium_WX90;	7.2716695753345e-06	1.78118800376904e-05	0	0	0.363217467649123	0.759369759442604	-1.14207521497696e-05	2.59640913004386e-05
k__Bacteria;p__Actinobacteria;c__Coriobacteriia;o__Coriobacteriales;f__Eggerthellaceae;g__Paraeggerthella;s__Gordonibacter_sp_Marseille-P3078;	7.2716695753345e-06	1.78118800376904e-05	0	0	0.363217467649123	0.759369759442604	-1.14207521497696e-05	2.59640913004386e-05
k__Bacteria;p__unidentified_Bacteria;c__unidentified_Bacteria;o__Campylobacterales;f__Helicobacteraceae;g__Helicobacter;s__Helicobacter_rodentium;	1.09075043630018e-05	1.82517457795392e-05	1.09075043630018e-05	1.82517457795392e-05	1	1	-2.34793481289668e-05	2.34793481289668e-05
k__Bacteria;p__Firmicutes;c__Clostridia;o__Clostridiales;f__Christensenellaceae;g__Catabacter;s__Christensenella_timonensis;	7.2716695753345e-06	1.78118800376904e-05	7.2716695753345e-06	1.12652220657575e-05	1	1	-1.96589923703547e-05	1.96589923703547e-05
k__Bacteria;p__Firmicutes;c__Clostridia;o__Clostridiales;f__Ruminococcaceae;g__unidentified_Ruminococcaceae;s__Clostridiales_bacterium_NK3B98;	1.09075043630018e-05	1.82517457795392e-05	1.09075043630018e-05	1.82517457795392e-05	1	1	-2.34793481289668e-05	2.34793481289668e-05
k__Bacteria;p__Firmicutes;c__Clostridia;o__Clostridiales;f__Ruminococcaceae;g__unidentified_Ruminococcaceae;s__Ruminococcus_champanellensis;	1.09075043630018e-05	1.82517457795392e-05	7.2716695753345e-06	1.12652220657575e-05	0.688469205755353	0.947438075984901	-1.64190284680165e-05	2.3690698043351e-05
k__Bacteria;p__Firmicutes;c__Clostridia;o__Clostridiales;f__Ruminococcaceae;g__unidentified_Ruminococcaceae;s__Ruminococcaceae_bacterium;	3.63583478766725e-06	8.90594001884518e-06	3.63583478766725e-06	8.90594001884518e-06	1	1	-1.14567487759214e-05	1.14567487759214e-05
Others	0.91717568353694	0.0486671061774713	0.901127108784177	0.0127107477932007	0.46581065549166	0.816027810916538	-0.0348947036292338	0.0669918531347598
